# Supplementary material for: Potential impact of celiac disease genetic risk factors on T cell receptor signaling in gluten-specific CD4+ T cells
Source: Sci Rep. 2021 Apr 29;11:9252. doi: 10.1038/s41598-021-86612-5 (PMC8085175; doi:10.1038/s41598-021-86612-5)
Supplement: Supplementary file 1 — Supplementary Information. [file 41598_2021_86612_MOESM1_ESM.zip]

Archive with 87 entries (83 files):
- data_supplements_manuscript/dhs_and_peakcalling/
- data_supplements_manuscript/dhs_and_peakcalling/de_peakcalling_samplesheet.tsv
- data_supplements_manuscript/dhs_and_peakcalling/dhs_consensus_counts_raw_counts.tsv
- data_supplements_manuscript/dhs_and_peakcalling/macs_peaks/
- data_supplements_manuscript/dhs_and_peakcalling/macs_peaks/C657PACXX_6_7106.sorted.filtered_peaks.broadPeak
- data_supplements_manuscript/dhs_and_peakcalling/macs_peaks/C657PACXX_6_7106.sorted.filtered_peaks.gappedPeak
- data_supplements_manuscript/dhs_and_peakcalling/macs_peaks/C657PACXX_6_7106.sorted.filtered_peaks.xls
- data_supplements_manuscript/dhs_and_peakcalling/macs_peaks/C657PACXX_6_7106.sorted_peaks.broadPeak
- data_supplements_manuscript/dhs_and_peakcalling/macs_peaks/C657PACXX_6_7106.sorted_peaks.gappedPeak
- data_supplements_manuscript/dhs_and_peakcalling/macs_peaks/C657PACXX_6_7110.sorted.filtered_peaks.broadPeak
- data_supplements_manuscript/dhs_and_peakcalling/macs_peaks/C657PACXX_6_7110.sorted.filtered_peaks.gappedPeak
- data_supplements_manuscript/dhs_and_peakcalling/macs_peaks/C657PACXX_6_7110.sorted.filtered_peaks.xls
- data_supplements_manuscript/dhs_and_peakcalling/macs_peaks/C657PACXX_7_7108.sorted.filtered_peaks.broadPeak
- data_supplements_manuscript/dhs_and_peakcalling/macs_peaks/C657PACXX_7_7108.sorted.filtered_peaks.gappedPeak
- data_supplements_manuscript/dhs_and_peakcalling/macs_peaks/C657PACXX_7_7108.sorted.filtered_peaks.xls
- data_supplements_manuscript/dhs_and_peakcalling/macs_peaks/C694PACXX_7_7105.sorted.filtered_peaks.broadPeak
- data_supplements_manuscript/dhs_and_peakcalling/macs_peaks/C694PACXX_7_7105.sorted.filtered_peaks.gappedPeak
- data_supplements_manuscript/dhs_and_peakcalling/macs_peaks/C694PACXX_7_7105.sorted.filtered_peaks.xls
- data_supplements_manuscript/dhs_and_peakcalling/macs_peaks/C694PACXX_7_7107.sorted.filtered_peaks.broadPeak
- data_supplements_manuscript/dhs_and_peakcalling/macs_peaks/C694PACXX_7_7107.sorted.filtered_peaks.gappedPeak
- data_supplements_manuscript/dhs_and_peakcalling/macs_peaks/C694PACXX_7_7107.sorted.filtered_peaks.xls
- data_supplements_manuscript/dhs_and_peakcalling/macs_peaks/C694PACXX_7_7109.sorted.filtered_peaks.broadPeak
- data_supplements_manuscript/dhs_and_peakcalling/macs_peaks/C694PACXX_7_7109.sorted.filtered_peaks.gappedPeak
- data_supplements_manuscript/dhs_and_peakcalling/macs_peaks/C694PACXX_7_7109.sorted.filtered_peaks.xls
- data_supplements_manuscript/dhs_and_peakcalling/macs_peaks/C6MG0ACXX_8_7446.sorted.filtered_peaks.broadPeak
- data_supplements_manuscript/dhs_and_peakcalling/macs_peaks/C6MG0ACXX_8_7446.sorted.filtered_peaks.gappedPeak
- data_supplements_manuscript/dhs_and_peakcalling/macs_peaks/C6MG0ACXX_8_7446.sorted.filtered_peaks.xls
- data_supplements_manuscript/dhs_and_peakcalling/macs_peaks/C6MG0ACXX_8_7447.sorted.filtered_peaks.broadPeak
- data_supplements_manuscript/dhs_and_peakcalling/macs_peaks/C6MG0ACXX_8_7447.sorted.filtered_peaks.gappedPeak
- data_supplements_manuscript/dhs_and_peakcalling/macs_peaks/C6MG0ACXX_8_7447.sorted.filtered_peaks.xls
- data_supplements_manuscript/dhs_and_peakcalling/macs_peaks/C6MG0ACXX_8_7448.sorted.filtered_peaks.broadPeak
- data_supplements_manuscript/dhs_and_peakcalling/macs_peaks/C6MG0ACXX_8_7448.sorted.filtered_peaks.gappedPeak
- data_supplements_manuscript/dhs_and_peakcalling/macs_peaks/C6MG0ACXX_8_7448.sorted.filtered_peaks.xls
- data_supplements_manuscript/dhs_and_peakcalling/macs_peaks/C7KUGACXX_6_7955.sorted.filtered_peaks.broadPeak
- data_supplements_manuscript/dhs_and_peakcalling/macs_peaks/C7KUGACXX_6_7955.sorted.filtered_peaks.gappedPeak
- data_supplements_manuscript/dhs_and_peakcalling/macs_peaks/C7KUGACXX_6_7955.sorted.filtered_peaks.xls
- data_supplements_manuscript/dhs_and_peakcalling/macs_peaks/C7KUGACXX_6_7956.sorted.filtered_peaks.broadPeak
- data_supplements_manuscript/dhs_and_peakcalling/macs_peaks/C7KUGACXX_6_7956.sorted.filtered_peaks.gappedPeak
- data_supplements_manuscript/dhs_and_peakcalling/macs_peaks/C7KUGACXX_6_7956.sorted.filtered_peaks.xls
- data_supplements_manuscript/dhs_and_peakcalling/macs_peaks/C7KUGACXX_7_7957.sorted.filtered_peaks.broadPeak
- data_supplements_manuscript/dhs_and_peakcalling/macs_peaks/C7KUGACXX_7_7957.sorted.filtered_peaks.gappedPeak
- data_supplements_manuscript/dhs_and_peakcalling/macs_peaks/C7KUGACXX_7_7957.sorted.filtered_peaks.xls
- data_supplements_manuscript/dhs_and_peakcalling/macs_peaks/C7KUGACXX_7_7958.sorted.filtered_peaks.broadPeak
- data_supplements_manuscript/dhs_and_peakcalling/macs_peaks/C7KUGACXX_7_7958.sorted.filtered_peaks.gappedPeak
- data_supplements_manuscript/dhs_and_peakcalling/macs_peaks/C7KUGACXX_7_7958.sorted.filtered_peaks.xls
- data_supplements_manuscript/dhs_and_peakcalling/macs_peaks/C7KUGACXX_7_7959.sorted.filtered_peaks.broadPeak
- data_supplements_manuscript/dhs_and_peakcalling/macs_peaks/C7KUGACXX_7_7959.sorted.filtered_peaks.gappedPeak
- data_supplements_manuscript/dhs_and_peakcalling/macs_peaks/C7KUGACXX_7_7959.sorted.filtered_peaks.xls
- data_supplements_manuscript/dhs_and_peakcalling/macs_peaks/C7KUGACXX_8_7960.sorted.filtered_peaks.broadPeak
- data_supplements_manuscript/dhs_and_peakcalling/macs_peaks/C7KUGACXX_8_7960.sorted.filtered_peaks.gappedPeak
- data_supplements_manuscript/dhs_and_peakcalling/macs_peaks/C7KUGACXX_8_7960.sorted.filtered_peaks.xls
- data_supplements_manuscript/dhs_and_peakcalling/macs_peaks/C7KUGACXX_8_7961.sorted.filtered_peaks.broadPeak
- data_supplements_manuscript/dhs_and_peakcalling/macs_peaks/C7KUGACXX_8_7961.sorted.filtered_peaks.gappedPeak
- data_supplements_manuscript/dhs_and_peakcalling/macs_peaks/C7KUGACXX_8_7961.sorted.filtered_peaks.xls
- data_supplements_manuscript/dhs_and_peakcalling/macs_peaks/C7KUGACXX_8_7962.sorted.filtered_peaks.broadPeak
- data_supplements_manuscript/dhs_and_peakcalling/macs_peaks/C7KUGACXX_8_7962.sorted.filtered_peaks.gappedPeak
- data_supplements_manuscript/dhs_and_peakcalling/macs_peaks/C7KUGACXX_8_7962.sorted.filtered_peaks.xls
- data_supplements_manuscript/dhs_and_peakcalling/macs_peaks/C7Y8YACXX_8_7963.sorted.filtered_peaks.broadPeak
- data_supplements_manuscript/dhs_and_peakcalling/macs_peaks/C7Y8YACXX_8_7963.sorted.filtered_peaks.gappedPeak
- data_supplements_manuscript/dhs_and_peakcalling/macs_peaks/C7Y8YACXX_8_7963.sorted.filtered_peaks.xls
- data_supplements_manuscript/dhs_and_peakcalling/macs_peaks/C7Y8YACXX_8_7964.sorted.filtered_peaks.broadPeak
- data_supplements_manuscript/dhs_and_peakcalling/macs_peaks/C7Y8YACXX_8_7964.sorted.filtered_peaks.gappedPeak
- data_supplements_manuscript/dhs_and_peakcalling/macs_peaks/C7Y8YACXX_8_7964.sorted.filtered_peaks.xls
- data_supplements_manuscript/dhs_and_peakcalling/macs_peaks/C7Y8YACXX_8_7965.sorted.filtered_peaks.broadPeak
- data_supplements_manuscript/dhs_and_peakcalling/macs_peaks/C7Y8YACXX_8_7965.sorted.filtered_peaks.gappedPeak
- data_supplements_manuscript/dhs_and_peakcalling/macs_peaks/C7Y8YACXX_8_7965.sorted.filtered_peaks.xls
- data_supplements_manuscript/dhs_and_peakcalling/macs_peaks/C7Y9LACXX_5_7966.sorted.filtered_peaks.broadPeak
- data_supplements_manuscript/dhs_and_peakcalling/macs_peaks/C7Y9LACXX_5_7966.sorted.filtered_peaks.gappedPeak
- data_supplements_manuscript/dhs_and_peakcalling/macs_peaks/C7Y9LACXX_5_7966.sorted.filtered_peaks.xls
- data_supplements_manuscript/dhs_and_peakcalling/macs_peaks/C7Y9LACXX_5_7967.sorted.filtered_peaks.broadPeak
- data_supplements_manuscript/dhs_and_peakcalling/macs_peaks/C7Y9LACXX_5_7967.sorted.filtered_peaks.gappedPeak
- data_supplements_manuscript/dhs_and_peakcalling/macs_peaks/C7Y9LACXX_5_7967.sorted.filtered_peaks.xls
- data_supplements_manuscript/dhs_and_peakcalling/macs_peaks/C7Y9LACXX_5_7968.sorted.filtered_peaks.broadPeak
- data_supplements_manuscript/dhs_and_peakcalling/macs_peaks/C7Y9LACXX_5_7968.sorted.filtered_peaks.gappedPeak
- data_supplements_manuscript/dhs_and_peakcalling/macs_peaks/C7Y9LACXX_5_7968.sorted.filtered_peaks.xls
- data_supplements_manuscript/gs_tcell_olink_data.xlsx
- data_supplements_manuscript/rnaseq_counts/
- data_supplements_manuscript/rnaseq_counts/gsTcell_raw_rnaseq_counts_all_timepoints.tsv
- data_supplements_manuscript/rnaseq_counts/gsTcell_sample_annotations_minimal.tsv
- data_supplements_manuscript/unfiltered_deseq_results/
- data_supplements_manuscript/unfiltered_deseq_results/leiden_t0t180_raw.csv
- data_supplements_manuscript/unfiltered_deseq_results/leiden_t10_raw.csv
- data_supplements_manuscript/unfiltered_deseq_results/leiden_t180_raw.csv
- data_supplements_manuscript/unfiltered_deseq_results/leiden_t30_raw.csv
- data_supplements_manuscript/unfiltered_deseq_results/oslo_t10_raw.csv
- data_supplements_manuscript/unfiltered_deseq_results/oslo_t180_raw.csv
- data_supplements_manuscript/unfiltered_deseq_results/oslo_t30_raw.csv
