# Supplementary material for: Potential impact of celiac disease genetic risk factors on T cell receptor signaling in gluten-specific CD4+ T cells
Source: Sci Rep. 2021 Apr 29;11:9252. doi: 10.1038/s41598-021-86612-5 (PMC8085175; doi:10.1038/s41598-021-86612-5)
Supplement: Supplementary file 1 — Supplementary Information. [file 41598_2021_86612_MOESM1_ESM.zip › data_supplements_manuscript/dhs_and_peakcalling/de_peakcalling_samplesheet.tsv]

SampleID	Tissue	Treatment	Condition	Replicate	PeakCaller	Peaks	bamReads
TCC436_2_t10	gstcell	antiCD3/CD28	t10	1	macs	../1_peakcalling/output/C657PACXX_6_7106.sorted.filtered_peaks.xls	../1_peakcalling/output/C657PACXX_6_7106.sorted.filtered.bam
TCC436_2_t180	gstcell	antiCD3/CD28	t180	1	macs	../1_peakcalling/output/C657PACXX_7_7108.sorted.filtered_peaks.xls	../1_peakcalling/output/C657PACXX_7_7108.sorted.filtered.bam
TCC436_2_t0	gstcell	antiCD3/CD28	t0	1	macs	../1_peakcalling/output/C694PACXX_7_7105.sorted.filtered_peaks.xls	../1_peakcalling/output/C694PACXX_7_7105.sorted.filtered.bam
TCC436_2_t30	gstcell	antiCD3/CD28	t30	1	macs	../1_peakcalling/output/C694PACXX_7_7107.sorted.filtered_peaks.xls	../1_peakcalling/output/C694PACXX_7_7107.sorted.filtered.bam
TCC436_1_t0	gstcell	antiCD3/CD28	t0	2	macs	../1_peakcalling/output/C6MG0ACXX_8_7446.sorted.filtered_peaks.xls	../1_peakcalling/output/C6MG0ACXX_8_7446.sorted.filtered.bam
TCC436_1_t10	gstcell	antiCD3/CD28	t10	2	macs	../1_peakcalling/output/C6MG0ACXX_8_7447.sorted.filtered_peaks.xls	../1_peakcalling/output/C6MG0ACXX_8_7447.sorted.filtered.bam
TCC436_1_t30	gstcell	antiCD3/CD28	t30	2	macs	../1_peakcalling/output/C7KUGACXX_6_7955.sorted.filtered_peaks.xls	../1_peakcalling/output/C7KUGACXX_6_7955.sorted.filtered.bam
TCC436_1_t180	gstcell	antiCD3/CD28	t180	2	macs	../1_peakcalling/output/C7KUGACXX_6_7956.sorted.filtered_peaks.xls	../1_peakcalling/output/C7KUGACXX_6_7956.sorted.filtered.bam
TCC678_1_t0	gstcell	antiCD3/CD28	t0	3	macs	../1_peakcalling/output/C7KUGACXX_7_7957.sorted.filtered_peaks.xls	../1_peakcalling/output/C7KUGACXX_7_7957.sorted.filtered.bam
TCC678_1_t10	gstcell	antiCD3/CD28	t10	3	macs	../1_peakcalling/output/C7KUGACXX_7_7958.sorted.filtered_peaks.xls	../1_peakcalling/output/C7KUGACXX_7_7958.sorted.filtered.bam
TCC678_1_t30	gstcell	antiCD3/CD28	t30	3	macs	../1_peakcalling/output/C7KUGACXX_7_7959.sorted.filtered_peaks.xls	../1_peakcalling/output/C7KUGACXX_7_7959.sorted.filtered.bam
TCC678_1_t180	gstcell	antiCD3/CD28	t180	3	macs	../1_peakcalling/output/C7KUGACXX_8_7960.sorted.filtered_peaks.xls	../1_peakcalling/output/C7KUGACXX_8_7960.sorted.filtered.bam
TCC364_1_t0	gstcell	antiCD3/CD28	t0	4	macs	../1_peakcalling/output/C7KUGACXX_8_7961.sorted.filtered_peaks.xls	../1_peakcalling/output/C7KUGACXX_8_7961.sorted.filtered.bam
TCC364_1_t10	gstcell	antiCD3/CD28	t10	4	macs	../1_peakcalling/output/C7KUGACXX_8_7962.sorted.filtered_peaks.xls	../1_peakcalling/output/C7KUGACXX_8_7962.sorted.filtered.bam
TCC364_1_t30	gstcell	antiCD3/CD28	t30	4	macs	../1_peakcalling/output/C7Y8YACXX_8_7963.sorted.filtered_peaks.xls	../1_peakcalling/output/C7Y8YACXX_8_7963.sorted.filtered.bam
TCC364_1_t180	gstcell	antiCD3/CD28	t180	4	macs	../1_peakcalling/output/C7Y8YACXX_8_7964.sorted.filtered_peaks.xls	../1_peakcalling/output/C7Y8YACXX_8_7964.sorted.filtered.bam
TCC439_1_t0	gstcell	antiCD3/CD28	t0	5	macs	../1_peakcalling/output/C7Y8YACXX_8_7965.sorted.filtered_peaks.xls	../1_peakcalling/output/C7Y8YACXX_8_7965.sorted.filtered.bam
TCC439_1_t10	gstcell	antiCD3/CD28	t10	5	macs	../1_peakcalling/output/C7Y9LACXX_5_7966.sorted.filtered_peaks.xls	../1_peakcalling/output/C7Y9LACXX_5_7966.sorted.filtered.bam
TCC439_1_t30	gstcell	antiCD3/CD28	t30	5	macs	../1_peakcalling/output/C7Y9LACXX_5_7967.sorted.filtered_peaks.xls	../1_peakcalling/output/C7Y9LACXX_5_7967.sorted.filtered.bam
TCC439_1_t180	gstcell	antiCD3/CD28	t180	5	macs	../1_peakcalling/output/C7Y9LACXX_5_7968.sorted.filtered_peaks.xls	../1_peakcalling/output/C7Y9LACXX_5_7968.sorted.filtered.bam
