# Supplementary material for: Potential impact of celiac disease genetic risk factors on T cell receptor signaling in gluten-specific CD4+ T cells
Source: Sci Rep. 2021 Apr 29;11:9252. doi: 10.1038/s41598-021-86612-5 (PMC8085175; doi:10.1038/s41598-021-86612-5)
Supplement: Supplementary file 1 — Supplementary Information. [file 41598_2021_86612_MOESM1_ESM.zip › data_supplements_manuscript/dhs_and_peakcalling/dhs_consensus_counts_raw_counts.tsv]

TCC436_2_t10	TCC436_2_t180	TCC436_2_t0	TCC436_2_t30	TCC436_1_t0	TCC436_1_t10	TCC436_1_t30	TCC436_1_t180	TCC678_1_t0	TCC678_1_t10	TCC678_1_t30	TCC678_1_t180	TCC364_1_t0	TCC364_1_t10	TCC364_1_t30	TCC364_1_t180	TCC439_1_t0	TCC439_1_t10	TCC439_1_t30	TCC439_1_t180
chr1:713839-714712	60	65	81	84	69	83	91	85	110	110	93	105	64	97	117	114	87	106	98	81
chr1:762732-763079	15	20	24	20	26	22	22	22	19	34	30	28	21	30	20	20	22	22	25	16
chr1:805023-805524	18	25	35	35	22	23	31	24	33	31	26	33	30	35	29	34	20	22	18	22
chr1:825662-826315	25	26	37	35	28	30	37	35	34	29	20	45	28	32	33	30	29	28	25	31
chr1:839681-840626	28	36	65	56	49	43	54	46	59	65	66	65	52	70	69	75	37	62	41	41
chr1:894173-895243	85	83	137	93	101	72	93	105	102	96	91	117	105	132	122	150	134	129	102	91
chr1:901214-902716	81	112	129	86	88	77	99	104	126	141	104	164	96	111	101	109	112	113	71	91
chr1:911018-911882	37	53	55	29	24	43	53	34	41	33	35	47	32	41	43	39	38	40	25	20
chr1:948404-950152	111	120	174	122	129	99	145	146	150	161	129	171	142	185	201	176	186	156	179	161
chr1:954521-955879	98	97	207	164	120	165	181	146	144	186	180	186	122	181	184	196	175	208	168	118
chr1:968213-968962	24	29	65	50	37	48	48	38	42	49	47	51	43	43	60	50	49	45	37	46
chr1:975960-976435	29	36	63	43	43	48	62	51	42	42	41	55	33	41	57	50	54	47	44	39
chr1:994447-995358	73	86	124	89	71	70	69	90	85	85	96	110	78	118	110	99	92	90	92	75
chr1:999199-1e+06	73	125	67	47	60	64	72	83	40	43	51	80	43	64	69	95	60	65	54	68
chr1:1004368-1005225	75	78	98	92	71	73	85	88	82	97	86	89	62	84	114	115	85	108	100	74
chr1:1014845-1015824	39	53	48	40	36	36	38	38	35	32	43	35	26	29	47	40	34	30	37	31
chr1:1034252-1035273	67	66	34	74	30	45	55	53	21	23	34	28	32	39	44	38	21	23	26	19
chr1:1051171-1052308	154	162	296	217	204	201	233	213	209	234	209	240	199	272	304	260	222	228	244	168
chr1:1057318-1058182	61	70	71	70	43	44	68	73	54	65	50	65	55	58	65	79	58	70	60	43
chr1:1072437-1073530	39	65	52	46	33	38	58	83	56	50	36	64	38	64	63	82	49	47	44	68
chr1:1079325-1080172	28	29	32	35	30	44	42	36	39	28	30	33	41	49	61	54	46	34	43	37
chr1:1092736-1093996	62	67	99	64	61	66	96	86	68	83	63	85	73	74	86	103	95	77	89	60
chr1:1108823-1109403	31	18	28	33	28	28	35	22	24	30	26	29	29	35	32	36	29	31	24	13
chr1:1136123-1137163	76	150	113	110	91	102	115	164	80	94	96	124	92	121	120	145	79	92	85	78
chr1:1143433-1144205	71	102	85	75	68	69	83	103	81	82	73	101	70	68	78	89	70	67	52	66
chr1:1152062-1152813	105	150	100	139	64	129	127	127	93	125	98	139	100	123	131	143	92	91	104	92
chr1:1166555-1167919	144	141	248	195	168	207	210	197	239	235	238	236	213	272	295	298	260	280	242	200
chr1:1185962-1186684	44	52	57	38	36	41	40	51	60	73	59	60	46	63	75	61	49	38	46	48
chr1:1208462-1209876	84	80	174	130	115	121	142	124	128	144	116	138	127	154	190	187	149	185	120	130
chr1:1243023-1244297	180	157	324	286	247	256	298	256	254	301	285	289	259	359	408	348	298	307	279	257
chr1:1259681-1260662	104	110	189	148	121	142	163	135	155	171	170	171	156	197	203	194	170	203	170	148
chr1:1284311-1285405	56	87	139	108	100	111	111	108	110	133	128	97	103	136	131	144	125	131	122	95
chr1:1306642-1307772	107	104	135	125	123	127	133	136	82	113	83	99	118	134	158	158	158	148	121	133
chr1:1310129-1311108	170	127	215	171	149	156	222	159	188	201	208	207	206	260	281	220	222	220	193	170
chr1:1334051-1335570	127	153	250	205	200	214	239	200	189	240	189	253	226	293	263	317	242	225	241	227
chr1:1342138-1343505	106	99	177	125	116	121	128	120	133	122	135	145	174	162	198	173	159	161	137	125
chr1:1370671-1371198	28	49	47	35	32	44	25	34	26	32	26	42	18	27	47	35	38	28	32	16
chr1:1376023-1376952	39	50	34	26	39	35	45	52	36	36	38	49	31	36	45	44	32	33	34	35
chr1:1406473-1407286	64	71	72	56	79	75	87	80	62	59	61	69	77	102	84	101	91	87	78	76
chr1:1446552-1447668	103	120	171	145	125	136	159	138	126	150	129	157	133	185	208	191	140	164	142	128
chr1:1509449-1510972	103	126	229	163	181	179	183	167	222	215	205	227	222	273	282	310	270	225	215	203
chr1:1549673-1550203	34	49	45	33	50	28	38	45	50	50	42	46	62	65	71	80	64	52	44	59
chr1:1550345-1551583	182	149	313	279	216	250	279	216	249	316	298	265	258	316	343	329	267	305	289	214
chr1:1564845-1566430	136	118	203	188	168	213	206	164	161	180	166	192	122	171	176	181	198	197	188	136
chr1:1590263-1590804	59	56	74	92	68	74	114	80	99	92	93	117	86	110	112	105	94	118	107	93
chr1:1596532-1597442	23	27	43	26	27	29	29	31	26	25	19	32	35	26	35	39	46	36	34	53
chr1:1609123-1610801	62	68	106	55	65	70	72	84	78	64	60	94	69	70	77	82	96	70	85	75
chr1:1624264-1624783	23	25	49	36	38	26	43	28	28	45	39	35	17	27	33	23	18	22	16	11
chr1:1648542-1649064	16	20	22	14	22	17	16	15	19	20	15	32	18	17	25	28	33	25	26	35
chr1:1650489-1650936	20	15	18	22	26	20	18	19	26	24	20	28	31	21	21	18	38	23	24	32
chr1:1655579-1656094	81	74	109	88	72	83	104	78	106	122	110	139	82	137	132	113	113	116	96	87
chr1:1660005-1660386	15	9	8	17	15	21	12	14	37	38	34	39	18	27	19	20	22	26	18	21
chr1:1677490-1678031	18	15	25	28	20	23	33	25	25	45	37	32	32	42	36	40	38	35	36	29
chr1:1709552-1710858	95	95	165	110	132	114	162	157	142	160	157	153	150	157	202	177	180	179	160	168
chr1:1711403-1712510	89	101	111	91	96	108	117	105	139	126	104	121	129	131	155	129	140	143	137	124
chr1:1789947-1790409	24	16	25	10	15	22	26	18	33	28	27	25	14	23	21	15	21	20	13	20
chr1:1821457-1823365	119	152	267	232	173	201	231	219	223	283	252	284	254	270	294	302	295	308	272	209
chr1:1839985-1840925	112	85	169	132	117	155	152	129	119	180	138	159	123	179	189	154	149	170	176	126
chr1:1850418-1851492	174	165	300	229	203	252	267	214	182	252	234	222	180	324	287	234	222	273	254	162
chr1:1981330-1982103	22	19	64	39	55	67	85	36	47	52	54	36	41	52	71	56	44	63	72	40
chr1:2064376-2065383	174	132	249	190	197	203	237	174	187	248	223	223	93	172	170	142	192	221	180	141
chr1:2080020-2080860	28	32	51	39	38	28	47	33	44	51	39	55	29	43	41	40	47	61	47	43
chr1:2120766-2121496	60	57	73	48	78	58	74	58	52	74	76	77	67	95	91	93	101	93	87	65
chr1:2126069-2126982	140	130	189	172	149	152	182	161	157	205	189	200	136	217	241	187	174	227	157	160
chr1:2130544-2131086	51	58	71	41	56	56	81	49	63	77	73	81	68	117	103	93	90	87	96	83
chr1:2135998-2137273	130	118	254	168	205	168	191	175	161	188	223	217	174	226	247	207	192	204	206	167
chr1:2143926-2144564	36	37	44	37	33	19	29	40	48	29	21	33	29	32	50	44	40	35	36	41
chr1:2158768-2159605	95	103	288	226	209	235	234	171	200	223	247	231	169	244	252	244	199	253	199	168
chr1:2163193-2163737	45	53	69	49	52	49	63	60	57	91	81	89	66	62	85	64	80	84	89	69
chr1:2165698-2166464	45	82	118	73	86	65	89	66	127	65	80	113	95	61	87	94	85	76	94	86
chr1:2186750-2187987	150	118	106	140	93	125	168	112	82	120	114	106	107	152	136	121	86	130	109	99
chr1:2221454-2222885	107	138	131	159	111	126	145	142	91	120	137	126	96	143	162	116	142	135	125	121
chr1:2231664-2233047	108	143	194	180	168	168	202	191	157	183	180	193	154	214	233	201	196	220	205	186
chr1:2313020-2313680	53	33	38	33	33	32	43	45	36	31	36	35	35	32	41	31	39	29	29	34
chr1:2322538-2323631	144	144	282	212	190	194	252	190	219	236	243	224	206	287	288	278	232	245	231	188
chr1:2343396-2344776	125	139	271	194	188	194	214	194	180	227	214	213	207	261	299	261	257	237	217	175
chr1:2345661-2346173	56	46	61	34	46	54	66	65	38	56	36	69	43	58	60	58	50	47	60	65
chr1:2457304-2458578	128	141	259	202	193	192	239	207	247	249	214	252	213	269	291	297	233	232	238	206
chr1:2477427-2480524	399	354	496	396	395	396	499	383	441	526	487	516	474	552	613	586	535	512	495	425
chr1:2486791-2488565	132	198	207	147	165	160	160	157	172	160	143	195	160	183	198	205	199	181	176	169
chr1:2509414-2510481	51	97	66	60	67	51	63	84	81	74	71	101	72	79	109	82	68	58	75	68
chr1:2516677-2518553	201	210	367	284	296	296	343	265	288	339	310	327	307	404	391	335	346	360	347	277
chr1:2573871-2575052	117	116	183	138	125	150	154	118	138	178	153	149	141	191	162	168	167	139	150	118
chr1:3407646-3408464	35	42	50	48	41	46	62	37	51	57	28	53	33	56	55	53	45	65	44	37
chr1:3418475-3418791	28	32	40	26	38	32	31	36	37	23	17	23	19	21	38	27	29	31	33	37
chr1:3535431-3536062	50	35	45	38	38	36	39	42	38	52	29	47	40	32	57	39	52	45	33	39
chr1:3540817-3542024	142	131	251	168	161	184	215	178	198	204	203	204	193	244	257	226	200	257	223	172
chr1:3566290-3567046	74	77	90	71	57	66	68	77	76	82	70	89	84	95	90	107	71	77	59	56
chr1:3663533-3664276	34	31	64	44	40	38	60	52	47	48	49	49	54	63	62	43	51	52	58	55
chr1:3688409-3689732	72	108	132	105	114	92	143	115	89	126	90	127	94	119	116	126	85	111	99	85
chr1:3712531-3713829	83	80	135	111	97	94	131	84	116	125	88	117	99	144	156	160	135	138	109	112
chr1:3773256-3774575	177	136	225	185	181	204	212	158	204	234	207	218	210	267	294	242	240	228	232	186
chr1:3807112-3807947	40	36	45	41	34	24	38	53	39	32	26	44	40	42	36	60	48	29	40	42
chr1:3816192-3818118	349	302	508	379	397	426	494	381	405	470	453	413	395	576	574	487	443	501	499	351
chr1:4712675-4713391	25	31	27	24	22	24	36	31	27	20	31	28	24	37	45	36	27	30	24	22
chr1:5388972-5389666	17	15	20	11	23	18	22	16	46	38	36	53	22	19	21	18	23	25	14	19
chr1:5448818-5449572	36	35	23	21	41	33	38	28	51	60	64	54	29	22	39	48	38	28	47	40
chr1:5727008-5727760	48	45	67	43	58	46	67	43	52	60	40	64	68	68	80	53	41	35	55	23
chr1:5731637-5732857	83	76	122	111	101	85	103	100	89	90	80	88	66	79	115	94	109	82	72	96
chr1:5733894-5734327	41	35	41	32	44	39	38	37	27	37	28	45	27	44	39	43	33	35	32	33
chr1:5805698-5806262	29	32	30	18	20	20	28	24	20	25	22	27	13	26	31	26	16	19	26	22
chr1:5975881-5976551	39	33	24	24	30	31	38	39	27	33	25	34	26	43	49	33	28	32	22	24
chr1:6015313-6016141	64	53	53	64	49	45	54	61	31	55	52	52	38	49	66	43	32	29	20	19
chr1:6035150-6036092	34	26	34	25	29	18	25	32	56	84	71	94	40	57	48	56	38	51	32	45
chr1:6051604-6052967	194	184	296	235	210	237	292	256	234	283	264	274	241	340	347	280	252	265	270	192
chr1:6086073-6088738	203	231	263	214	204	205	288	234	227	241	222	242	251	272	292	290	289	281	252	260
chr1:6187596-6188404	44	52	76	54	38	34	52	45	22	17	18	25	33	34	43	28	28	33	29	30
chr1:6208585-6209150	30	27	35	31	25	26	22	27	27	32	31	35	20	34	27	34	26	36	31	15
chr1:6258961-6260621	174	157	221	170	178	184	217	190	218	201	208	264	258	267	291	257	259	250	210	236
chr1:6265120-6265571	21	30	36	22	12	26	22	35	27	30	20	36	38	46	43	42	43	31	39	36
chr1:6265877-6266722	35	57	81	61	44	42	57	45	43	48	35	59	86	91	71	86	85	52	60	63
chr1:6295163-6296400	78	84	176	134	116	117	152	129	150	152	154	161	142	196	214	200	170	174	163	141
chr1:6305122-6305737	29	39	57	47	43	40	41	45	40	38	30	35	33	50	65	64	49	48	33	30
chr1:6306589-6307126	48	36	41	42	35	48	45	32	37	40	42	39	27	42	53	45	37	41	41	27
chr1:6319832-6320767	64	64	73	69	54	59	67	66	54	68	43	61	56	57	76	86	73	75	74	64
chr1:6403362-6403866	31	29	29	33	21	26	35	21	23	23	30	23	19	30	43	24	20	15	33	29
chr1:6408023-6409374	88	70	97	84	87	71	104	101	86	107	90	75	91	85	117	96	105	97	95	80
chr1:6418547-6420281	83	78	86	86	80	63	107	80	94	96	74	88	81	99	111	88	100	82	67	82
chr1:6425169-6425573	13	9	17	21	20	20	23	17	12	18	21	14	26	24	31	22	19	13	21	20
chr1:6453039-6454459	131	162	284	222	173	175	199	210	223	237	197	249	162	257	232	262	208	233	200	159
chr1:6474398-6474776	12	18	22	13	18	15	15	14	16	19	15	12	23	24	33	27	18	13	21	10
chr1:6483341-6484030	47	25	32	37	30	26	46	30	31	28	40	36	34	38	51	35	31	38	34	22
chr1:6519735-6521175	99	117	151	97	136	116	124	106	196	146	103	196	158	146	175	193	130	142	120	125
chr1:6525627-6526546	44	64	73	65	52	73	83	64	86	71	69	88	72	77	92	93	56	78	57	46
chr1:6535369-6536177	37	42	45	34	49	64	42	55	41	40	30	42	39	45	52	55	32	52	38	32
chr1:6546540-6547000	28	28	37	22	26	20	34	35	22	26	30	40	32	32	46	31	31	26	30	21
chr1:6549958-6550859	38	53	48	47	52	59	47	53	54	55	45	56	38	52	71	67	38	67	65	48
chr1:6605268-6606060	30	17	29	36	19	18	19	35	34	38	35	45	29	33	39	19	27	42	24	27
chr1:6614094-6615183	85	85	125	83	79	102	103	90	99	125	90	112	85	143	125	119	110	102	92	74
chr1:6639392-6640826	131	150	202	128	114	137	164	125	143	170	171	163	122	173	168	170	129	165	158	115
chr1:6661050-6661925	73	106	133	77	94	87	103	113	128	121	105	134	110	112	146	120	122	123	109	133
chr1:6662325-6664043	121	158	233	187	183	187	223	220	232	232	203	263	228	292	345	329	279	266	241	198
chr1:6672695-6674370	145	172	278	204	229	258	254	236	252	254	217	262	262	317	326	331	310	269	274	242
chr1:6684765-6685879	66	81	127	76	74	93	82	102	98	90	78	103	93	113	122	123	91	88	91	95
chr1:6706385-6707043	18	36	34	33	28	23	39	28	31	28	30	24	27	38	29	42	27	28	31	33
chr1:6761026-6762339	78	69	149	93	109	98	128	112	133	115	88	127	135	148	179	159	143	142	107	102
chr1:6844437-6845950	375	319	558	479	457	519	558	443	441	521	479	528	429	589	596	471	416	564	499	358
chr1:7707122-7707828	26	34	38	20	31	28	32	22	28	33	26	30	26	36	32	23	24	47	37	28
chr1:7727467-7728263	38	42	54	43	35	46	47	42	39	29	28	23	28	52	70	39	34	37	27	42
chr1:7740299-7740897	23	12	42	32	20	22	35	29	22	34	27	35	25	32	38	31	28	23	26	23
chr1:7764338-7765066	28	21	70	52	41	41	62	51	42	32	50	27	36	58	64	70	53	52	51	55
chr1:7830753-7831998	76	88	124	95	87	82	92	103	97	103	98	115	114	131	137	155	122	126	108	101
chr1:7843799-7844503	64	52	130	83	107	92	145	107	119	140	141	124	109	158	158	125	111	149	143	112
chr1:7902692-7903246	25	26	17	30	22	21	36	15	26	23	20	35	15	14	20	18	34	30	23	30
chr1:7962669-7963085	17	28	25	18	25	11	15	27	24	27	11	19	13	25	20	33	16	23	19	15
chr1:7990547-7991701	56	94	62	68	65	53	74	95	78	74	70	98	64	63	62	80	81	72	66	82
chr1:8000404-8001423	42	99	49	39	35	26	43	63	39	30	27	52	39	52	53	69	49	57	41	38
chr1:8008773-8009703	75	114	66	60	67	64	91	77	70	81	60	102	48	92	89	98	83	69	81	77
chr1:8013799-8014878	81	165	119	102	96	86	108	138	104	112	104	176	111	147	127	168	125	149	119	118
chr1:8021072-8022409	219	257	270	239	215	239	279	238	222	257	263	298	241	312	341	295	259	271	297	247
chr1:8042383-8042888	31	32	29	29	29	25	32	21	23	35	25	28	19	26	35	35	12	25	26	24
chr1:8085891-8086977	54	54	92	74	74	70	83	75	73	56	49	66	77	107	114	92	98	108	90	77
chr1:8157277-8157969	45	45	48	33	34	30	31	42	28	25	24	39	29	44	33	34	25	48	41	32
chr1:8212669-8213583	74	64	85	69	61	70	96	73	81	90	83	69	69	98	88	62	92	88	112	90
chr1:8229401-8230537	80	65	61	55	57	75	89	58	85	96	92	82	45	78	79	71	87	96	82	67
chr1:8242067-8243053	120	99	148	95	91	100	108	105	100	120	89	107	96	112	134	111	121	121	123	102
chr1:8342982-8343860	32	40	32	35	34	26	29	52	16	15	14	22	16	34	40	36	39	37	27	30
chr1:8377774-8378698	46	50	51	66	48	40	50	54	42	42	29	54	31	45	48	58	61	45	48	42
chr1:8456981-8457864	41	44	38	41	43	38	45	34	40	46	25	27	41	49	54	41	47	38	56	48
chr1:8483903-8484825	40	58	75	48	58	54	54	58	61	76	74	86	53	75	95	74	75	66	63	71
chr1:8487534-8488140	52	37	60	48	49	35	57	47	66	59	48	80	50	76	83	68	78	61	50	63
chr1:8537211-8537761	21	36	31	22	25	21	31	24	29	32	24	31	16	32	33	22	30	25	21	26
chr1:8556013-8556927	32	56	40	31	37	36	47	55	35	32	29	32	27	41	27	31	33	34	34	32
chr1:8570200-8570878	21	25	35	20	31	35	43	36	38	34	28	33	22	40	46	40	24	42	38	39
chr1:8585401-8586517	55	75	70	62	71	88	105	81	89	129	100	128	92	98	127	85	116	125	112	101
chr1:8593154-8593890	25	21	26	27	36	32	34	27	23	25	18	32	33	51	39	29	34	24	35	28
chr1:8620568-8621664	74	84	54	52	54	52	64	78	60	56	50	61	55	74	71	61	51	67	54	55
chr1:8662593-8663114	22	25	19	26	29	24	29	34	25	39	27	35	28	29	36	30	20	36	30	21
chr1:8663786-8664571	42	55	47	34	47	39	47	44	33	45	24	44	44	43	54	43	45	34	29	42
chr1:8761046-8762124	95	102	144	123	111	117	155	116	113	114	96	127	115	152	171	130	147	146	150	132
chr1:8763124-8763849	26	36	73	51	56	39	45	61	34	55	36	62	37	53	47	55	45	42	38	54
chr1:8772197-8773322	55	59	53	40	39	59	41	67	51	59	54	56	61	59	77	67	72	64	60	60
chr1:8876809-8878433	140	148	173	151	163	180	204	175	183	222	167	191	189	221	247	192	192	218	193	178
chr1:8908822-8909302	24	25	24	21	16	13	31	27	21	18	20	26	20	26	31	22	24	24	20	15
chr1:8918107-8918703	21	26	37	36	56	31	43	39	19	28	22	37	57	62	75	65	45	48	36	43
chr1:8937967-8939689	232	270	357	257	267	285	303	311	323	376	318	389	321	353	386	399	323	349	351	240
chr1:8959766-8960640	39	60	54	38	23	41	48	60	40	50	41	71	37	39	58	57	23	43	20	30
chr1:8978154-8978676	20	19	24	25	21	11	30	31	31	35	24	24	21	33	34	35	16	27	26	20
chr1:9006471-9006903	51	44	20	38	16	33	23	45	22	25	29	39	20	29	40	40	15	28	18	20
chr1:9030869-9031457	39	50	39	33	49	26	44	29	45	42	42	50	53	57	56	47	37	43	35	45
chr1:9047817-9048570	45	37	60	41	42	42	50	45	39	47	36	40	40	46	60	43	28	35	24	25
chr1:9064687-9065568	40	43	41	44	36	51	52	42	47	46	45	50	39	65	33	38	32	37	43	44
chr1:9118038-9118674	19	18	19	19	32	21	19	22	20	19	12	21	20	21	36	28	15	29	21	19
chr1:9170666-9171336	45	25	39	32	27	22	32	27	34	34	26	41	28	36	36	34	34	30	23	25
chr1:9182038-9182813	28	28	45	23	26	28	33	34	28	33	29	44	26	36	31	34	37	34	42	36
chr1:9188425-9190074	116	127	177	152	120	137	147	147	143	153	135	162	116	161	182	170	116	160	129	131
chr1:9223772-9224339	23	34	31	19	35	20	30	41	12	12	8	16	19	39	37	32	30	32	25	28
chr1:9241156-9242974	78	74	108	83	83	75	99	89	82	94	97	84	87	122	113	134	83	95	80	92
chr1:9256338-9256913	36	34	36	30	37	22	47	24	25	31	31	42	35	35	44	38	33	26	42	34
chr1:9294117-9295496	112	135	214	169	163	156	173	134	151	178	184	203	185	219	228	232	191	198	168	159
chr1:9299617-9300319	49	58	68	44	67	23	60	49	50	58	36	63	48	55	53	57	56	46	45	62
chr1:9335427-9336163	35	64	52	28	42	23	30	44	38	29	37	50	38	50	63	47	46	38	37	34
chr1:9344095-9344676	17	16	38	14	22	30	31	19	33	41	51	21	38	43	49	50	23	25	26	34
chr1:9352522-9353985	58	78	131	82	64	78	99	91	91	99	71	109	95	128	112	127	104	119	97	89
chr1:9375125-9375985	39	57	65	33	43	32	36	49	35	32	35	48	65	50	61	52	49	38	31	32
chr1:9472741-9474065	61	92	86	63	68	56	67	73	74	73	58	77	60	86	80	86	85	84	70	75
chr1:9486150-9486905	65	82	129	69	106	47	98	77	113	57	60	128	112	83	99	118	111	79	89	108
chr1:9488487-9489449	160	144	205	167	137	158	220	164	162	179	196	227	190	238	249	228	218	202	202	183
chr1:9551028-9551498	20	24	29	19	23	26	30	20	26	22	24	22	20	26	29	30	20	26	27	20
chr1:9554848-9555983	40	45	51	52	48	36	49	62	39	44	42	42	47	54	59	72	42	42	43	41
chr1:9598888-9600490	108	109	185	155	137	178	185	158	117	158	153	161	120	175	188	183	140	154	165	132
chr1:9648325-9649779	78	97	225	138	152	132	173	172	146	170	147	166	151	180	188	175	181	185	177	128
chr1:9675462-9676013	22	23	31	23	25	24	24	21	26	26	21	26	18	17	33	29	25	19	37	21
chr1:9687018-9687820	69	87	114	100	77	82	97	107	101	112	113	110	99	102	115	116	87	124	110	87
chr1:9688999-9690474	144	150	153	127	163	147	173	180	150	190	138	183	195	198	230	220	196	168	165	151
chr1:9711551-9713223	99	113	200	149	136	152	170	149	179	183	128	191	196	222	242	225	209	219	193	163
chr1:9747138-9747799	26	41	42	33	37	43	53	50	48	42	44	43	38	48	54	52	46	45	43	56
chr1:9749111-9749887	42	41	91	61	62	57	72	59	61	56	59	61	49	73	82	78	62	76	63	38
chr1:9777171-9778276	132	127	143	145	126	113	167	122	130	150	129	158	157	175	186	157	147	170	126	111
chr1:9788461-9789411	41	63	67	48	57	58	64	67	55	59	59	58	51	62	83	86	52	58	40	46
chr1:9844586-9844967	23	21	29	22	19	24	20	22	17	20	25	24	15	31	21	24	22	25	11	29
chr1:9847720-9848202	22	23	19	18	19	16	35	26	20	26	15	21	25	21	30	25	23	28	22	24
chr1:9859945-9860575	40	30	57	33	40	25	29	37	39	31	31	38	48	54	52	43	49	38	55	30
chr1:9883572-9884913	75	74	153	119	127	112	152	129	103	111	123	112	135	176	188	147	122	152	149	108
chr1:9927212-9928079	39	50	58	55	45	51	41	44	48	51	33	37	37	45	48	39	50	45	39	38
chr1:9934761-9935406	40	38	49	33	25	44	44	32	41	32	28	34	31	38	35	49	27	28	36	27
chr1:9969798-9971308	272	226	388	369	361	348	413	298	308	414	352	358	320	438	459	369	344	431	392	279
chr1:10002516-10003998	74	108	119	116	110	105	139	115	120	119	125	143	122	131	178	155	126	126	114	122
chr1:10010390-10010904	29	25	33	34	35	14	33	21	25	30	32	25	31	42	30	25	32	28	30	26
chr1:10092365-10093782	182	187	306	230	215	245	288	219	236	278	251	279	220	304	326	276	249	293	280	236
chr1:10134140-10135315	44	103	65	57	66	36	44	62	113	75	63	97	56	62	75	70	53	52	55	62
chr1:10230156-10230803	33	53	25	36	35	25	35	42	28	34	22	31	27	37	34	31	29	18	20	16
chr1:10269866-10271003	95	111	179	88	96	115	146	132	113	141	106	127	124	162	160	168	142	174	144	98
chr1:10275914-10276862	36	41	59	35	33	25	44	48	32	26	39	42	40	47	34	44	33	35	48	42
chr1:10367893-10368620	33	37	48	34	32	25	40	43	46	49	30	47	32	37	58	38	39	45	48	34
chr1:10384537-10385248	36	38	43	37	31	30	34	32	25	28	27	21	24	23	49	35	17	13	17	17
chr1:10458389-10459842	159	162	260	188	196	209	213	204	205	210	187	195	184	246	280	239	187	198	199	170
chr1:10475264-10475820	27	31	28	27	37	16	29	30	17	27	12	28	28	23	33	20	20	24	15	20
chr1:10489913-10491459	116	147	203	125	170	179	208	183	204	212	213	226	208	271	253	258	230	232	203	210
chr1:10532047-10533023	84	73	114	96	110	95	128	104	98	130	131	127	126	150	151	158	115	143	109	102
chr1:10534768-10535712	70	70	113	75	94	89	124	104	103	105	94	94	95	106	134	110	115	119	104	90
chr1:10554489-10555800	112	110	118	95	96	113	113	109	90	114	92	119	101	123	112	125	82	92	91	102
chr1:10570609-10571923	138	193	172	141	150	127	130	179	131	122	123	168	154	145	191	177	117	124	117	126
chr1:10585051-10585673	35	40	39	32	42	45	56	44	29	21	23	29	26	38	47	28	42	56	45	34
chr1:10598973-10599859	18	52	46	20	55	37	47	58	19	15	13	17	20	28	28	37	21	30	24	32
chr1:10753827-10755399	74	91	171	135	145	144	209	168	129	165	119	159	139	189	184	201	165	173	147	107
chr1:10926793-10927836	33	47	49	49	51	58	51	64	31	48	44	41	20	43	58	64	42	50	43	32
chr1:10969844-10970497	27	25	25	26	27	18	37	28	14	22	31	25	32	24	36	37	36	18	21	22
chr1:11021049-11021533	24	17	25	11	20	19	29	28	20	19	17	25	26	35	31	25	21	28	22	16
chr1:11071919-11073445	205	193	263	238	226	206	240	254	213	244	226	229	214	282	293	291	251	285	234	206
chr1:11097508-11098302	41	52	40	38	42	44	55	45	29	50	42	67	36	55	65	59	28	30	45	33
chr1:11119581-11121290	103	149	214	165	139	146	175	153	154	183	145	209	189	218	256	236	183	186	181	176
chr1:11123016-11123414	27	41	44	25	36	28	30	37	39	32	30	42	30	40	57	38	37	32	46	41
chr1:11159197-11160392	101	99	133	119	116	94	133	110	129	126	106	135	120	157	182	136	156	131	137	121
chr1:11301677-11302138	20	31	23	18	23	16	35	28	20	40	21	12	22	23	28	26	24	28	20	19
chr1:11322003-11323245	144	149	179	152	169	158	185	163	155	207	188	202	140	194	219	193	178	198	182	138
chr1:11332618-11334122	110	122	233	164	161	182	150	173	215	222	181	201	156	202	236	215	234	203	193	195
chr1:11538619-11539369	27	38	63	50	42	42	39	45	31	27	25	45	41	45	62	46	39	49	32	38
chr1:11710137-11710732	28	26	37	38	39	34	53	41	40	50	36	35	34	42	66	50	33	37	33	18
chr1:11714296-11715187	48	60	64	48	49	48	68	49	48	52	46	70	59	70	64	61	37	40	36	25
chr1:11723972-11725145	61	82	86	107	84	86	100	96	78	87	72	80	83	100	116	120	66	88	76	55
chr1:11740511-11741925	130	112	171	149	144	156	165	158	144	169	156	165	141	198	175	179	144	149	158	121
chr1:11752989-11753751	43	37	40	30	39	35	47	45	25	48	31	30	39	34	35	35	31	41	37	34
chr1:11779295-11780376	74	62	60	85	75	81	92	81	58	76	51	78	75	92	111	106	72	86	64	44
chr1:11790240-11790878	34	39	32	32	29	29	45	39	40	35	32	40	50	48	48	44	37	34	37	36
chr1:11795744-11797222	86	97	121	89	116	106	135	125	98	121	92	121	110	136	156	137	122	108	96	95
chr1:11800806-11801253	24	29	44	23	33	28	32	24	18	19	22	27	43	30	45	42	35	20	28	20
chr1:11865448-11866903	178	182	322	273	226	260	290	238	247	293	273	267	278	357	389	263	300	320	285	244
chr1:11898618-11899053	31	28	34	20	21	28	18	31	20	18	28	21	26	32	39	30	26	23	12	16
chr1:11953711-11954368	31	30	32	25	21	27	31	39	22	20	34	25	18	31	40	28	41	22	24	33
chr1:11967743-11969318	269	298	306	292	264	282	352	291	256	310	277	310	303	351	384	327	292	322	321	294
chr1:11969580-11970320	108	90	78	79	61	73	108	109	95	81	75	90	96	110	142	119	88	112	77	75
chr1:11986281-11986834	40	44	88	66	64	65	77	65	69	82	81	82	76	107	109	99	72	92	81	59
chr1:11994193-11995376	67	69	100	75	75	76	83	95	104	90	100	95	85	116	113	117	114	94	98	99
chr1:12039812-12040987	127	153	245	197	176	197	229	193	189	234	186	230	207	263	283	245	220	221	213	173
chr1:12061492-12062076	33	27	25	32	23	24	32	26	26	23	25	30	20	29	26	22	24	24	21	33
chr1:12073308-12073915	46	59	30	44	33	40	40	56	15	33	30	31	29	47	46	30	36	28	23	31
chr1:12079143-12080038	109	119	151	155	133	148	193	136	131	158	136	142	113	177	206	154	138	166	156	139
chr1:12100495-12101216	37	66	32	24	29	33	34	75	17	23	29	35	29	28	48	38	37	29	24	40
chr1:12107072-12108171	77	139	118	70	98	64	90	126	103	86	71	110	96	102	113	130	94	99	94	80
chr1:12111948-12112550	48	68	65	47	45	44	40	43	47	53	43	53	47	50	48	54	46	43	50	47
chr1:12125777-12126326	43	38	48	33	36	33	39	38	42	40	41	53	31	60	69	41	64	52	34	46
chr1:12127937-12128898	61	99	69	49	64	43	64	77	50	49	43	72	63	77	82	69	59	71	48	66
chr1:12138657-12139917	52	93	69	54	55	65	57	79	54	58	45	82	34	61	80	84	52	47	57	52
chr1:12147603-12149251	64	129	92	76	81	83	110	100	86	104	75	115	114	128	132	146	125	122	137	116
chr1:12178494-12178965	20	31	33	27	28	21	30	24	22	27	26	25	22	28	35	23	25	25	24	12
chr1:12184911-12185573	32	43	40	34	37	30	34	39	34	42	40	41	28	40	50	38	40	35	36	39
chr1:12192972-12193531	20	32	30	17	36	36	34	43	18	27	24	19	23	28	33	38	39	32	39	28
chr1:12210289-12211392	68	84	120	62	104	70	84	86	115	97	111	112	100	106	115	108	124	112	109	91
chr1:12221461-12222493	121	125	157	107	96	99	106	120	119	150	101	143	145	135	157	143	112	101	106	122
chr1:12233011-12234192	120	162	139	138	101	105	147	146	127	148	134	195	131	167	178	177	160	158	144	176
chr1:12237943-12238620	46	76	57	49	54	50	92	84	53	56	46	75	47	67	84	64	76	66	71	69
chr1:12239095-12239512	24	24	25	19	31	34	32	31	35	31	23	30	29	27	36	34	24	33	32	35
chr1:12268869-12269404	32	38	46	26	38	36	30	36	30	46	31	35	23	37	41	26	38	36	33	31
chr1:12289784-12290604	45	32	68	67	47	64	76	66	59	58	75	85	50	55	69	74	63	60	59	58
chr1:12356579-12357108	29	27	24	25	26	13	29	30	24	35	20	27	26	28	29	25	23	18	15	19
chr1:12404936-12406289	61	63	56	49	75	62	67	65	69	87	59	61	54	80	76	76	61	65	65	65
chr1:12445002-12445519	21	27	31	18	31	21	17	19	14	26	18	29	27	32	33	24	28	29	27	27
chr1:12467487-12467861	19	18	15	11	18	23	18	26	22	13	15	13	18	13	28	26	16	25	19	12
chr1:12494119-12494753	37	59	47	41	30	35	37	59	32	30	21	45	50	41	59	64	43	51	53	41
chr1:12495645-12496232	37	39	52	22	35	31	46	58	33	47	34	44	37	58	64	44	45	47	56	50
chr1:12509297-12510011	58	56	56	53	60	60	77	67	58	60	71	56	61	78	93	76	71	66	81	62
chr1:12532883-12533723	61	45	51	43	43	48	70	59	58	56	38	60	38	46	65	55	59	65	69	50
chr1:12570484-12571427	68	73	64	58	51	72	75	68	50	46	32	46	53	70	60	58	60	66	65	63
chr1:12664044-12664739	59	52	64	46	53	47	77	63	68	58	62	70	58	81	67	71	67	70	68	55
chr1:12677591-12680719	213	202	281	200	263	243	291	268	254	275	245	269	261	306	321	287	271	314	307	262
chr1:12718788-12719509	32	32	45	29	27	29	42	39	19	38	34	32	18	43	40	35	37	33	28	21
chr1:13992105-13992973	42	40	52	34	38	39	43	41	38	42	49	37	33	34	47	47	41	36	36	46
chr1:14026286-14027872	99	105	130	103	95	108	132	119	142	117	128	156	111	119	156	166	136	102	122	102
chr1:14028957-14029771	61	63	64	48	57	56	88	85	71	81	64	89	72	82	72	74	66	57	62	54
chr1:14056892-14058136	96	81	119	81	103	119	137	103	126	145	118	144	140	162	177	157	118	138	120	120
chr1:14075194-14076627	115	132	211	160	169	151	200	156	169	164	175	165	169	213	218	194	191	186	169	149
chr1:15295372-15296027	22	24	27	22	15	21	26	24	31	28	24	18	23	28	39	42	22	27	18	21
chr1:15438560-15439183	23	31	37	25	24	20	38	35	21	32	10	20	35	34	48	29	31	25	27	27
chr1:15454864-15455375	19	24	24	29	26	25	27	20	26	20	25	28	21	17	24	34	26	33	24	19
chr1:15575469-15576072	49	52	68	48	56	48	71	54	28	36	32	38	54	65	77	70	55	53	53	57
chr1:15631205-15631554	17	19	23	11	14	16	24	17	14	22	13	25	16	25	19	22	20	11	13	22
chr1:15649870-15650605	39	45	49	44	44	28	39	44	42	46	35	46	37	40	41	40	35	37	33	36
chr1:15668532-15668914	33	37	44	22	24	16	27	22	42	34	32	33	28	25	33	33	31	18	24	18
chr1:15672313-15673052	39	67	77	39	59	40	55	58	58	61	54	86	63	70	65	69	60	49	45	46
chr1:15678946-15679407	17	26	35	21	21	15	31	23	15	21	19	32	18	32	24	40	27	25	17	12
chr1:15735640-15736761	87	100	166	152	129	122	147	128	113	125	126	159	120	142	131	155	114	168	117	96
chr1:15738027-15739000	89	98	99	71	101	72	94	101	79	71	66	105	69	104	116	100	103	111	111	91
chr1:15743396-15744398	45	95	77	54	58	52	76	79	61	51	47	77	68	101	87	96	67	77	71	72
chr1:15757467-15758017	28	29	41	34	43	36	42	33	35	38	27	34	41	30	44	41	44	27	30	31
chr1:15850466-15851992	340	315	566	468	456	509	582	426	397	538	489	498	368	555	588	457	417	584	538	355
chr1:15852881-15853637	185	179	227	191	193	189	241	202	199	215	195	233	200	248	272	204	237	237	250	174
chr1:15905303-15906559	57	59	48	46	62	50	67	62	60	64	58	65	47	84	68	70	57	57	68	61
chr1:15911015-15911800	25	41	53	33	43	41	39	54	47	40	44	38	37	45	62	51	37	30	44	31
chr1:15929623-15930581	84	60	103	82	75	84	82	75	109	114	102	106	71	97	112	86	70	100	90	100
chr1:15943212-15945143	142	182	258	178	214	201	231	227	240	242	241	269	228	252	311	292	228	253	253	216
chr1:16010629-16011920	32	46	70	73	37	58	66	59	62	65	58	56	54	58	85	74	68	63	62	49
chr1:16023421-16024217	31	40	37	37	35	37	36	38	51	54	43	43	42	38	42	41	42	36	39	38
chr1:16067729-16068215	28	29	19	22	19	16	31	25	26	30	20	28	25	28	36	21	26	21	26	16
chr1:16118343-16118851	20	23	25	33	18	17	14	19	32	25	17	13	24	33	28	25	20	30	24	24
chr1:16141856-16142484	29	37	26	28	33	23	39	29	23	32	23	30	21	27	35	40	24	36	29	19
chr1:16160748-16162928	397	413	500	444	423	430	535	471	466	540	484	555	549	633	710	620	584	632	589	491
chr1:16173639-16175427	167	170	338	252	239	272	321	274	289	324	282	327	312	373	396	387	363	354	328	272
chr1:16245676-16246238	27	74	43	37	33	24	28	53	42	26	31	45	25	32	33	64	24	23	23	29
chr1:16275694-16276872	84	176	117	82	96	96	140	191	119	105	93	197	112	123	129	181	101	95	100	109
chr1:16291706-16293243	73	159	65	57	85	63	83	138	78	97	61	113	81	113	112	128	85	87	68	72
chr1:16301514-16303078	107	196	173	120	140	137	166	222	137	149	136	207	162	214	204	246	189	189	144	149
chr1:16382474-16382985	31	41	24	20	26	21	33	44	29	20	19	22	19	30	21	28	22	24	26	15
chr1:16405373-16406042	44	41	57	48	49	52	62	62	39	61	47	48	37	50	71	52	41	34	39	34
chr1:16494171-16494748	23	23	32	24	27	29	29	38	28	30	20	22	16	27	32	31	24	26	26	11
chr1:16514123-16514710	28	30	25	23	29	27	25	41	29	32	26	35	27	24	31	35	31	25	28	25
chr1:16532682-16533828	176	148	263	196	168	180	184	187	163	232	181	200	177	236	254	187	229	219	209	152
chr1:16543246-16544448	59	94	116	87	95	72	106	90	117	155	130	126	101	135	153	139	131	161	128	117
chr1:16562869-16564253	89	121	130	103	130	115	150	130	129	161	109	163	143	143	197	168	148	157	131	129
chr1:16570515-16571439	47	45	38	35	40	36	55	59	48	52	41	39	46	58	64	38	45	38	51	52
chr1:16677912-16679563	124	154	200	155	161	143	173	164	196	220	192	188	188	231	250	228	217	205	192	168
chr1:16693241-16694807	286	277	343	279	285	328	364	326	303	374	349	332	331	423	446	384	338	436	363	317
chr1:16713416-16714221	38	51	36	35	41	39	45	37	35	43	34	42	35	49	54	35	44	50	44	54
chr1:16747075-16747898	44	45	48	52	41	48	51	62	45	60	54	55	55	50	65	44	55	56	41	41
chr1:16766669-16768246	129	132	127	109	118	128	168	152	146	182	156	200	179	189	208	196	175	168	163	159
chr1:16825262-16826415	52	45	94	78	78	80	118	76	75	102	73	90	67	105	112	99	85	96	79	69
chr1:16840034-16841086	84	45	69	69	57	75	76	57	65	62	70	65	93	85	119	88	90	115	103	65
chr1:16939711-16940543	78	73	163	125	127	113	184	154	121	114	113	118	157	175	171	177	147	178	144	117
chr1:16952109-16952695	36	22	46	40	34	38	42	44	39	31	24	42	50	38	49	44	58	41	38	57
chr1:16957331-16957912	28	31	52	34	32	36	27	26	40	28	14	39	44	42	35	53	49	38	35	30
chr1:16963289-16963618	20	17	26	21	17	17	13	21	20	28	21	17	18	27	31	18	22	29	14	28
chr1:16970464-16971581	93	88	135	100	102	94	124	96	110	114	90	115	128	143	156	151	113	116	105	114
chr1:17014135-17014893	36	27	25	17	27	22	22	18	15	20	15	29	23	29	49	37	33	23	30	24
chr1:17036260-17036734	39	42	46	46	34	42	48	40	26	44	35	36	30	46	47	43	49	55	38	36
chr1:17053615-17054372	43	36	65	35	49	50	60	49	47	38	32	40	53	58	68	59	49	55	53	44
chr1:17215404-17216212	22	16	29	25	20	29	42	27	19	18	10	23	28	31	46	46	29	25	38	36
chr1:17222563-17223756	61	53	60	55	62	84	61	70	43	59	55	59	74	95	123	98	92	86	83	89
chr1:17230787-17232241	210	233	236	222	218	263	275	232	220	281	262	283	283	359	361	303	279	307	274	254
chr1:17239974-17241126	78	85	189	119	117	139	154	135	134	186	157	147	155	217	228	188	149	168	184	138
chr1:17278011-17278462	22	14	23	20	17	20	33	20	14	21	19	19	21	33	29	18	23	31	22	18
chr1:17286907-17287866	27	35	52	37	39	45	55	39	40	42	31	47	45	49	60	62	47	29	30	40
chr1:17337763-17338776	53	58	103	80	61	57	75	82	82	94	63	88	82	86	109	97	94	81	69	57
chr1:17372221-17373077	28	30	26	28	33	32	30	33	41	57	42	44	39	39	48	28	44	36	28	37
chr1:17379945-17380938	138	135	185	154	174	182	190	155	171	202	181	208	168	239	256	213	177	232	201	174
chr1:17452287-17452750	31	23	22	21	22	14	26	21	17	24	15	26	19	26	36	23	24	28	24	21
chr1:17563350-17564132	40	39	41	35	36	34	45	24	29	35	22	27	33	28	47	38	41	35	34	23
chr1:17746360-17746849	26	21	35	26	29	20	30	26	26	28	30	25	21	35	35	21	23	27	26	26
chr1:17763790-17766692	187	208	306	195	250	211	259	277	253	251	238	323	322	351	378	408	339	350	299	301
chr1:17820592-17821263	25	27	40	24	24	16	32	35	26	23	20	16	27	37	44	28	18	39	22	21
chr1:19228728-19229738	147	131	187	169	130	142	181	164	155	183	171	184	139	196	197	147	131	167	138	138
chr1:19252929-19254592	145	159	196	132	146	142	169	150	176	178	165	183	120	169	187	190	146	161	152	121
chr1:19278207-19278937	92	66	117	79	111	91	106	93	91	95	88	86	107	113	133	96	125	97	106	95
chr1:19282159-19283727	112	127	255	194	187	177	225	189	185	229	209	179	184	286	267	225	213	225	199	150
chr1:19337288-19338116	46	49	61	50	58	51	54	49	51	42	40	51	42	56	57	56	52	71	47	58
chr1:19400745-19401870	64	54	104	63	92	63	82	50	92	84	82	105	98	118	123	94	78	77	75	78
chr1:19450461-19451058	35	24	42	30	28	35	33	25	25	38	25	31	25	32	47	37	37	26	26	20
chr1:19535886-19537425	156	151	230	203	184	198	215	223	203	231	219	247	217	244	276	262	229	245	225	234
chr1:19577642-19578741	138	120	156	122	117	102	129	124	137	170	128	165	125	180	180	160	129	132	121	103
chr1:19637819-19639584	110	133	199	153	146	136	155	167	169	161	154	176	178	192	231	235	199	192	198	184
chr1:19717200-19718347	122	110	169	124	136	113	155	105	149	155	149	149	167	160	191	177	158	157	169	152
chr1:19789440-19790339	82	70	74	68	71	84	92	77	98	104	98	108	91	99	118	100	86	88	102	80
chr1:19795726-19796261	19	40	23	20	35	18	33	25	27	26	31	36	30	33	33	26	35	31	33	36
chr1:19803059-19805045	123	115	135	91	117	101	141	102	121	144	131	137	137	133	187	120	159	131	131	151
chr1:19811551-19812792	112	99	243	162	194	199	230	192	189	223	239	223	188	239	247	235	224	233	219	154
chr1:19822074-19822918	26	45	41	30	29	25	33	63	54	44	25	60	28	45	49	36	35	41	41	37
chr1:19908552-19909308	30	43	50	37	28	31	42	48	30	37	22	38	34	32	32	39	27	35	46	29
chr1:19922960-19924401	169	250	258	212	190	198	239	242	227	243	209	305	264	281	310	298	243	223	255	200
chr1:19933216-19934008	36	86	63	36	44	34	38	47	55	65	68	69	56	72	70	64	52	50	50	59
chr1:19970385-19971089	23	36	66	36	34	20	38	54	33	36	24	33	39	41	44	56	34	45	28	20
chr1:19980035-19980637	32	37	39	39	27	37	36	30	36	43	34	44	30	33	35	36	33	34	34	30
chr1:19986233-19986584	18	13	26	23	18	29	20	30	20	17	12	21	16	23	37	21	20	29	26	21
chr1:20014454-20015606	55	43	47	42	50	55	77	56	42	57	42	47	40	61	58	48	62	58	58	47
chr1:20041941-20042525	42	33	47	36	22	24	33	24	26	29	25	45	21	39	39	23	16	31	28	26
chr1:20125742-20127109	79	68	120	67	77	68	65	77	79	81	79	63	66	89	82	118	76	82	74	75
chr1:20208350-20209554	105	100	176	130	130	141	149	134	158	160	132	159	167	202	194	198	161	147	154	122
chr1:20478536-20479397	45	67	62	53	36	49	64	55	45	45	39	62	47	75	74	57	49	47	52	54
chr1:20511598-20513170	112	111	126	98	83	84	100	95	91	93	102	110	86	130	121	152	96	108	104	78
chr1:20539002-20539911	29	37	55	46	44	50	44	37	36	42	41	49	46	50	47	42	33	42	48	28
chr1:20649530-20649894	16	12	20	15	21	21	21	15	28	30	33	25	13	25	20	12	11	19	12	14
chr1:20820142-20820649	47	30	39	33	24	44	37	28	27	28	30	38	32	37	43	31	29	46	33	35
chr1:20833950-20835073	85	80	96	86	96	93	118	94	121	113	116	144	132	127	140	134	123	127	108	113
chr1:20848653-20849201	28	18	21	28	13	22	33	23	25	19	21	27	23	33	34	22	24	23	26	22
chr1:20959324-20961021	92	100	158	138	132	120	135	127	133	169	117	159	122	174	157	141	107	128	106	109
chr1:20966447-20967117	35	27	33	33	39	39	45	35	29	33	25	31	33	33	39	27	34	34	31	30
chr1:20987437-20988497	140	123	178	158	175	174	200	157	155	184	165	178	132	199	216	173	149	163	171	139
chr1:21022770-21023739	68	59	70	64	51	62	80	65	62	67	71	82	47	72	73	75	53	66	66	41
chr1:21043980-21044926	31	31	77	44	45	45	44	44	42	33	34	62	33	66	53	65	34	44	34	34
chr1:21059354-21060009	46	48	42	40	48	52	72	49	52	69	39	58	38	70	69	55	49	58	51	40
chr1:21112206-21114312	228	221	435	355	342	347	402	355	355	446	416	403	430	488	527	457	459	481	451	391
chr1:21258486-21259646	45	44	51	35	61	42	54	57	32	34	41	45	51	46	65	58	57	57	61	50
chr1:21318510-21319436	34	42	36	25	36	36	39	43	41	30	37	45	45	41	61	45	48	43	51	53
chr1:21348635-21349607	80	126	108	83	89	81	69	95	106	92	73	119	74	102	106	107	81	83	81	88
chr1:21501853-21504021	195	210	317	284	266	235	298	276	250	293	263	304	275	309	348	362	268	268	265	249
chr1:21521495-21522052	24	41	23	28	25	24	25	22	22	30	25	48	15	33	28	21	19	20	17	13
chr1:21581792-21582326	25	32	42	30	25	29	34	22	27	23	27	19	19	33	35	26	24	29	21	20
chr1:21606488-21606943	25	23	24	22	15	13	18	18	15	24	27	23	18	19	36	25	24	17	25	18
chr1:21619586-21621631	157	206	188	159	190	204	236	241	198	219	181	193	211	234	255	219	205	205	207	179
chr1:21650771-21651725	37	96	53	32	45	50	80	77	41	49	31	57	36	49	72	63	36	60	47	45
chr1:21660378-21661402	83	116	98	105	101	100	98	113	90	100	89	104	86	96	129	109	98	106	99	100
chr1:21671505-21672479	55	55	100	77	78	81	121	81	76	88	87	86	79	105	117	109	115	105	75	73
chr1:21695006-21695623	34	25	38	26	29	26	32	25	25	25	14	37	18	28	23	33	27	24	36	28
chr1:21766168-21766967	45	37	86	61	60	60	100	59	61	68	50	56	59	80	79	79	64	80	74	56
chr1:21985661-21986310	27	33	39	39	34	39	40	39	33	39	33	37	30	46	45	54	34	31	43	31
chr1:22094711-22095686	36	44	43	36	30	29	28	51	25	28	31	31	29	35	54	51	46	40	47	45
chr1:22099935-22100485	29	26	39	28	23	24	34	23	33	30	38	41	30	43	37	48	36	35	35	32
chr1:22108495-22110521	273	311	341	319	272	335	339	311	347	377	351	413	380	431	457	441	386	398	378	343
chr1:22263673-22264315	16	22	48	27	40	41	52	40	32	34	33	39	48	49	42	51	24	46	35	34
chr1:22283498-22284135	25	29	26	19	29	26	24	47	17	22	21	22	20	34	44	28	32	40	20	20
chr1:22290342-22290841	34	27	34	26	27	32	34	17	21	24	21	32	25	26	33	25	22	23	34	18
chr1:22345481-22346122	50	61	59	50	47	42	40	60	44	54	55	48	31	37	51	41	39	31	29	45
chr1:22350891-22352798	212	245	249	250	244	211	307	250	277	304	309	280	266	293	345	318	240	254	292	238
chr1:22366086-22367011	105	108	157	125	147	144	162	93	141	168	148	146	136	176	209	122	127	138	137	118
chr1:22378815-22380532	163	126	185	184	158	186	207	195	200	246	189	211	186	231	262	238	224	216	199	174
chr1:22415614-22416886	51	48	53	52	52	53	78	57	66	68	45	61	60	63	74	48	64	59	61	54
chr1:22431304-22432267	40	49	50	33	46	42	59	54	48	45	33	59	48	66	59	57	56	48	41	36
chr1:22778091-22779384	129	124	144	155	141	138	198	137	120	172	151	166	118	177	219	181	184	175	174	138
chr1:23030917-23031463	32	36	24	30	29	34	31	31	27	33	29	35	24	36	29	30	31	31	27	26
chr1:23345379-23346796	120	122	182	108	114	120	148	146	145	171	158	178	160	163	221	206	175	163	161	131
chr1:23426559-23427314	59	62	71	42	77	48	62	62	57	39	38	53	62	67	71	82	64	54	53	53
chr1:23429817-23430236	31	43	45	31	43	48	50	42	23	35	24	47	36	52	60	43	29	31	48	31
chr1:23445024-23446215	88	69	65	53	68	54	79	60	63	69	74	84	61	100	89	83	66	68	63	49
chr1:23494033-23495719	67	86	126	99	103	100	134	109	98	114	97	116	113	123	163	114	101	136	96	69
chr1:23503796-23504513	30	33	40	27	37	23	32	34	26	18	15	24	30	44	38	41	27	32	20	29
chr1:23669656-23671547	164	205	266	204	230	220	277	285	231	256	238	274	263	333	340	307	287	290	262	228
chr1:23694295-23695865	241	208	353	263	309	300	330	297	305	374	311	357	325	399	412	406	311	358	352	271
chr1:23730096-23730989	45	44	44	46	34	39	56	41	35	43	31	45	36	54	44	30	48	49	48	38
chr1:23810435-23811573	119	75	139	119	93	116	122	104	121	117	117	123	89	148	156	128	95	112	95	83
chr1:23823220-23823923	39	35	49	24	28	27	36	28	38	30	35	49	24	33	36	35	30	36	27	21
chr1:23854601-23855309	61	56	82	47	63	65	72	56	90	88	72	75	80	79	92	73	74	80	68	67
chr1:23857460-23858269	51	71	94	64	72	56	73	68	72	84	70	79	83	97	104	93	92	92	68	88
chr1:23866144-23866805	69	56	83	58	66	66	75	66	68	66	75	60	60	83	121	69	70	78	63	59
chr1:23870984-23871730	36	33	41	37	41	28	47	44	44	42	37	44	42	45	44	34	38	40	41	38
chr1:23880985-23881889	80	60	130	103	75	105	125	80	113	117	122	149	101	121	140	138	125	129	97	91
chr1:23885529-23886362	55	70	106	69	66	92	103	81	88	94	78	91	104	113	97	97	112	94	108	89
chr1:23903568-23904251	21	16	32	21	22	26	37	29	18	31	29	24	30	33	33	27	22	36	33	28
chr1:23918582-23919372	33	26	28	19	20	20	33	30	27	51	29	42	41	55	53	47	29	39	32	40
chr1:23928518-23929107	21	16	30	23	15	19	19	27	34	37	19	40	25	37	41	28	19	27	21	17
chr1:23939444-23940443	38	37	38	35	45	33	46	49	62	49	40	51	52	43	61	54	47	50	49	57
chr1:23945725-23946691	44	84	74	42	59	68	59	58	103	59	51	97	87	71	106	132	61	64	65	50
chr1:23961261-23962006	37	39	48	28	34	39	43	43	34	27	29	41	41	28	58	31	40	41	41	34
chr1:23963939-23964451	34	31	35	24	27	22	31	28	37	32	23	23	27	34	40	36	32	30	22	29
chr1:24017911-24018977	84	111	99	109	97	83	121	111	103	122	94	127	121	147	144	150	109	104	119	98
chr1:24046716-24047490	36	35	37	27	20	21	26	28	25	25	28	33	33	32	44	23	32	34	23	22
chr1:24069205-24070807	94	102	121	115	109	87	145	115	104	103	107	106	135	133	155	161	143	131	115	96
chr1:24098606-24099186	30	21	35	26	31	33	36	41	34	41	33	33	31	28	50	41	29	34	28	29
chr1:24104309-24105402	73	70	148	94	105	96	113	108	108	118	102	142	122	137	132	147	110	106	111	117
chr1:24117188-24118461	67	67	82	93	91	103	74	69	84	87	72	106	99	78	110	101	97	83	88	84
chr1:24126909-24127884	110	101	158	148	146	138	151	147	124	158	146	157	156	167	199	186	149	158	131	139
chr1:24136221-24136772	24	24	36	39	31	25	29	24	25	29	29	30	17	34	34	37	25	26	29	20
chr1:24151429-24152181	48	40	80	56	58	32	56	41	52	66	51	59	66	70	78	81	64	65	51	49
chr1:24152403-24152735	19	23	16	12	17	18	10	18	21	26	12	30	19	28	20	28	26	22	17	22
chr1:24164777-24165551	38	31	40	32	33	32	46	33	43	52	37	36	23	53	46	43	31	33	24	30
chr1:24194165-24195421	97	90	133	111	110	114	133	124	93	137	95	106	96	138	143	129	110	108	127	124
chr1:24243273-24243653	20	15	12	25	24	26	19	19	13	17	14	14	20	19	24	15	12	14	18	17
chr1:24285230-24287095	231	268	285	260	250	256	321	272	275	320	293	300	268	323	335	303	263	311	309	245
chr1:24306344-24307486	133	148	216	202	177	177	219	203	177	209	199	225	203	252	264	261	234	260	201	207
chr1:24397199-24397964	27	34	41	37	28	28	38	33	19	34	36	33	21	37	32	24	23	31	37	25
chr1:24476452-24477349	48	34	41	39	48	42	43	49	37	38	47	47	33	75	47	44	42	40	38	42
chr1:24513698-24514258	21	18	38	22	21	27	35	29	29	33	25	31	25	34	36	40	31	41	31	21
chr1:24525708-24526284	35	45	38	38	38	34	27	46	43	40	30	39	31	30	48	29	34	31	30	30
chr1:24603932-24604531	20	21	25	21	24	22	22	12	13	20	20	24	32	27	32	23	26	37	30	22
chr1:24648032-24649265	46	58	145	62	105	70	80	75	91	53	41	78	94	108	104	111	140	115	107	103
chr1:24710803-24711359	23	38	36	28	36	27	22	30	35	39	33	28	41	41	44	25	28	26	22	24
chr1:24717767-24719348	102	99	103	78	99	80	97	91	102	113	90	113	92	92	134	120	103	110	100	99
chr1:24739846-24740489	71	66	81	77	64	71	89	76	61	56	64	69	58	101	75	74	71	70	63	79
chr1:24741878-24742803	118	112	157	128	118	135	151	114	130	160	141	149	119	165	193	155	118	155	139	120
chr1:24743043-24743656	38	30	47	32	39	42	47	41	54	71	35	42	65	54	76	68	60	67	55	44
chr1:24807650-24808875	49	42	72	59	51	66	78	66	70	73	53	66	55	70	76	55	73	51	53	66
chr1:24827742-24828168	42	44	47	37	47	32	31	32	50	49	31	25	44	59	61	49	58	52	36	42
chr1:24828334-24830139	132	147	258	160	193	183	204	182	241	220	199	242	231	254	315	258	243	230	214	189
chr1:24861417-24862197	52	54	73	55	47	72	93	79	70	81	76	95	76	96	94	73	76	72	77	80
chr1:24862765-24863550	68	83	55	65	69	78	73	92	77	85	75	78	64	91	97	76	80	95	69	75
chr1:24913511-24914055	22	26	30	20	26	31	37	25	27	28	30	30	33	28	36	29	25	19	23	29
chr1:24961683-24962103	23	18	28	20	23	20	29	24	14	19	18	29	17	25	28	32	22	22	27	23
chr1:24968954-24970333	226	239	384	307	287	326	372	273	299	337	330	367	314	407	473	387	367	386	364	298
chr1:25014978-25015664	31	33	40	28	22	28	22	25	29	19	21	26	24	41	40	25	24	18	31	35
chr1:25036271-25036705	29	21	31	24	30	11	28	15	16	17	10	9	23	27	31	26	15	18	11	10
chr1:25054023-25054351	16	10	19	13	20	11	14	14	10	18	7	12	19	20	26	12	13	20	11	22
chr1:25071286-25072453	164	164	327	222	241	234	270	227	160	182	158	190	182	293	345	263	209	271	219	180
chr1:25174226-25175498	109	111	168	160	153	135	162	117	117	118	106	143	161	189	206	189	205	197	173	160
chr1:25237359-25238268	96	85	89	83	113	104	136	103	63	69	48	62	129	175	199	159	86	83	79	63
chr1:25251449-25252205	73	114	92	58	78	96	124	84	73	73	72	90	86	128	146	125	97	95	88	101
chr1:25255540-25257311	118	161	261	173	182	180	227	215	189	180	169	212	237	277	290	278	219	219	211	172
chr1:25281377-25282201	66	111	89	76	67	63	68	96	78	66	58	108	77	83	112	108	66	71	69	65
chr1:25291251-25292238	157	171	201	160	173	156	209	202	172	184	182	203	164	221	220	214	198	180	177	188
chr1:25292993-25293666	51	123	85	71	41	55	63	77	74	45	46	102	58	68	70	71	81	63	62	84
chr1:25311549-25312107	47	55	71	36	27	31	37	33	52	29	36	64	49	52	40	55	47	53	37	36
chr1:25319116-25319744	37	42	75	37	48	39	44	38	66	57	51	64	51	53	52	65	47	58	40	35
chr1:25348584-25349904	257	275	249	254	229	209	243	232	238	245	206	288	198	216	261	258	236	247	242	227
chr1:25357148-25357648	50	73	69	54	45	32	65	62	58	36	43	74	44	52	64	63	51	47	50	49
chr1:25358224-25359281	107	120	121	117	97	95	127	119	122	124	112	167	101	124	143	116	119	127	122	133
chr1:25363674-25364290	44	46	50	40	32	40	48	33	53	33	35	41	37	48	48	34	54	57	37	33
chr1:25390851-25391612	43	35	40	28	37	42	40	41	26	28	17	24	29	43	42	40	45	33	41	29
chr1:25392163-25392831	40	26	44	30	35	52	46	49	26	26	22	29	25	39	44	37	36	46	45	37
chr1:25422106-25422569	33	36	44	33	32	32	41	24	41	21	27	33	49	44	68	57	52	49	45	44
chr1:25425759-25426551	40	50	62	54	59	50	70	46	37	50	37	30	86	84	104	75	73	57	71	69
chr1:25427939-25428434	30	43	40	28	29	43	34	34	23	39	34	50	39	28	39	46	35	41	25	38
chr1:25558484-25560007	137	131	159	137	163	151	183	136	160	165	118	178	163	208	214	190	179	166	152	170
chr1:25565947-25567074	160	139	203	143	185	160	178	136	149	176	162	183	163	176	207	163	188	193	195	171
chr1:25573035-25574586	205	220	333	281	233	255	279	231	281	300	320	313	291	369	359	329	341	342	296	288
chr1:25594368-25594686	11	10	10	17	15	15	19	15	22	33	24	29	3	9	7	8	27	35	23	28
chr1:25664700-25666151	97	107	139	109	142	115	125	133	123	143	119	135	141	161	183	150	164	177	158	137
chr1:25756448-25757757	170	160	264	210	238	250	289	224	211	273	243	241	191	269	308	251	199	283	236	185
chr1:25829637-25830820	44	40	42	39	39	40	42	34	42	37	25	44	45	46	39	44	52	42	24	47
chr1:25846987-25847486	19	30	26	23	20	22	37	26	27	29	19	30	19	35	40	22	31	15	17	15
chr1:25869697-25870594	51	65	98	77	57	64	82	67	66	85	64	68	67	71	82	89	66	56	73	42
chr1:25875936-25876993	54	65	66	59	62	55	58	57	63	64	43	75	48	62	77	61	63	66	74	53
chr1:25888662-25889512	59	47	75	58	67	58	56	46	71	69	56	60	48	63	66	57	56	84	78	78
chr1:25934999-25935592	37	26	34	26	23	21	42	39	34	33	36	37	18	39	32	36	31	25	36	27
chr1:25942676-25943619	52	63	144	85	81	87	111	92	103	104	112	120	83	111	136	118	124	101	94	72
chr1:25968690-25969661	78	77	92	74	78	73	74	98	62	66	75	70	89	81	100	89	75	77	76	76
chr1:26002291-26003306	66	79	78	59	69	56	81	80	76	52	52	88	74	96	100	103	61	81	72	66
chr1:26030842-26031437	24	29	34	24	30	26	30	31	15	34	29	36	17	27	20	26	34	29	35	16
chr1:26101214-26102103	53	60	77	42	46	61	83	62	69	60	65	106	75	75	78	92	80	71	75	56
chr1:26123030-26123604	33	37	31	38	30	34	49	55	31	34	38	34	27	37	46	41	34	27	32	37
chr1:26137382-26137874	24	36	36	33	18	24	22	30	26	18	21	26	21	25	41	26	29	26	30	23
chr1:26146012-26147569	137	157	222	153	171	172	203	163	194	230	217	206	173	236	234	242	181	184	163	147
chr1:26185451-26186634	90	95	142	106	99	98	119	100	96	121	119	108	117	155	151	133	92	105	95	83
chr1:26201723-26202542	41	33	68	52	42	36	45	42	36	42	27	38	41	47	63	52	45	45	33	27
chr1:26221847-26222437	66	50	52	41	39	49	49	44	30	40	38	46	33	51	56	34	47	48	43	41
chr1:26231513-26233496	167	139	208	176	173	166	228	205	165	215	165	187	164	230	258	204	239	220	220	194
chr1:26248802-26249973	40	47	71	60	56	45	51	57	42	47	35	64	47	48	50	57	54	56	42	38
chr1:26297553-26298530	42	55	52	51	47	45	42	61	63	57	53	77	33	50	54	63	45	38	32	38
chr1:26316939-26317772	39	49	62	38	52	55	56	53	52	63	42	70	52	55	54	55	60	55	55	49
chr1:26323707-26325230	198	196	235	223	183	218	285	215	228	262	233	237	215	289	324	276	287	264	253	259
chr1:26361599-26362965	121	115	164	120	108	132	169	130	109	155	119	146	111	153	151	141	99	141	118	94
chr1:26431287-26431844	35	32	44	27	24	28	36	33	25	32	21	32	22	30	35	24	25	31	25	36
chr1:26437299-26439049	159	163	308	207	203	221	273	228	236	269	270	281	295	328	332	324	310	294	278	251
chr1:26452633-26453405	92	84	99	93	94	83	105	68	108	109	107	118	134	141	151	112	114	102	119	111
chr1:26471336-26472394	58	51	52	56	58	40	55	62	52	55	45	58	40	54	64	58	62	60	54	53
chr1:26490581-26491052	21	26	38	28	16	21	29	29	20	14	17	20	17	19	29	32	18	33	17	14
chr1:26495946-26497029	56	72	90	74	61	61	76	70	71	88	75	95	65	78	86	88	75	67	68	57
chr1:26560106-26561689	239	270	390	311	316	342	358	301	330	357	326	375	282	375	419	366	312	363	330	282
chr1:26602100-26603314	99	140	108	70	118	91	108	111	116	104	102	140	108	124	157	151	120	103	107	124
chr1:26605961-26606841	65	95	124	102	84	79	105	94	110	132	101	164	129	137	151	141	114	114	115	102
chr1:26611187-26611861	79	129	152	93	122	91	116	115	97	100	93	119	104	116	134	123	104	111	103	94
chr1:26613765-26614307	58	46	94	65	81	49	73	59	81	79	70	68	74	89	113	81	74	67	73	54
chr1:26632577-26634315	132	105	192	148	151	141	189	162	152	175	143	183	180	211	255	203	164	186	180	152
chr1:26644058-26644911	50	83	106	45	64	59	74	66	67	84	58	84	61	65	87	84	83	74	71	62
chr1:26647675-26648410	64	57	80	48	64	61	75	52	67	70	58	73	55	82	76	74	59	74	63	62
chr1:26662479-26663615	43	40	74	46	57	59	68	72	64	86	70	83	61	82	86	83	64	84	63	74
chr1:26685268-26685933	48	49	42	39	52	37	32	49	28	36	35	32	49	49	50	47	44	35	34	36
chr1:26690175-26691009	47	57	73	43	49	48	53	60	54	60	52	70	47	52	87	62	41	63	54	48
chr1:26704478-26705491	141	178	235	138	192	137	172	125	214	181	215	237	180	205	238	210	171	179	173	156
chr1:26710540-26711145	23	39	45	27	38	19	29	32	39	29	37	44	38	43	36	43	53	33	47	29
chr1:26717732-26718391	25	27	41	32	35	25	26	22	32	28	30	35	20	39	47	36	32	28	28	32
chr1:26735049-26735480	25	25	24	26	13	27	34	26	23	32	19	32	27	24	32	38	21	20	18	21
chr1:26743542-26744087	27	21	43	24	30	29	35	35	31	36	33	39	30	30	35	37	34	28	27	24
chr1:26758218-26759660	161	125	194	167	166	146	210	164	176	196	182	214	195	222	248	232	211	221	183	194
chr1:26798303-26800236	160	208	343	240	218	230	267	284	258	317	237	275	260	315	347	307	296	316	322	267
chr1:26826498-26828198	173	163	234	237	166	200	234	207	211	261	251	254	233	242	290	288	267	280	245	188
chr1:26855805-26856787	27	44	91	63	58	63	74	73	56	67	53	63	60	52	85	85	70	62	72	54
chr1:26868124-26869201	113	172	144	125	134	119	141	148	125	130	102	148	164	165	181	166	174	135	142	148
chr1:26872024-26872617	51	64	81	67	69	56	79	69	51	76	70	77	66	85	90	75	78	77	72	68
chr1:26924146-26924590	17	29	22	13	10	15	16	21	18	23	17	24	15	20	26	23	13	16	20	15
chr1:26928869-26929229	26	21	30	19	23	16	12	27	17	19	26	31	24	18	23	19	19	19	18	14
chr1:26946456-26948379	241	261	328	292	252	298	362	332	259	334	310	350	343	394	444	435	386	401	404	296
chr1:27003737-27004553	39	43	37	39	38	31	41	37	31	30	29	25	44	58	53	41	45	45	29	39
chr1:27018757-27019893	136	135	151	142	130	146	184	145	171	173	142	176	163	223	208	178	209	197	183	164
chr1:27021650-27022637	110	122	207	173	170	149	186	166	173	200	185	173	180	217	243	210	202	207	181	170
chr1:27024586-27024952	42	51	42	38	56	46	60	52	61	47	49	52	44	61	61	57	55	58	51	61
chr1:27049716-27050400	27	26	28	21	25	30	54	25	29	35	30	39	26	39	46	36	29	27	31	30
chr1:27060369-27061196	40	39	42	26	38	38	35	37	36	38	34	47	35	52	67	40	58	29	45	33
chr1:27070319-27071388	97	160	122	102	114	117	117	140	111	150	115	174	136	154	184	170	135	138	138	134
chr1:27113586-27115151	185	224	343	254	247	259	304	282	290	361	297	342	340	373	381	332	347	356	365	307
chr1:27115439-27116004	54	55	62	67	52	64	66	66	47	73	69	68	64	78	81	79	86	67	65	97
chr1:27125782-27127171	56	75	72	51	58	71	73	76	74	69	43	64	66	70	70	72	76	66	57	64
chr1:27147220-27147852	29	31	28	26	24	31	35	26	28	42	34	49	25	29	26	35	30	32	25	37
chr1:27152749-27153718	41	60	110	86	61	64	100	89	102	88	85	79	73	103	118	98	74	101	87	66
chr1:27159693-27160638	98	108	126	114	87	109	120	107	115	135	126	145	120	139	163	145	144	107	120	105
chr1:27165156-27166086	48	81	46	31	41	32	33	53	53	50	33	65	58	69	75	74	63	51	46	62
chr1:27190919-27192187	89	107	211	128	142	137	186	167	167	191	179	178	150	215	207	215	165	198	150	152
chr1:27204493-27204807	13	25	9	20	17	20	18	25	21	18	19	14	19	18	31	24	19	24	18	19
chr1:27216163-27217347	55	94	103	81	85	90	117	103	102	93	98	100	102	108	121	124	111	85	89	87
chr1:27226231-27227506	86	89	107	90	85	85	104	104	99	94	99	122	69	106	106	115	88	90	94	91
chr1:27247505-27248910	138	144	205	185	149	165	209	166	163	210	180	174	171	226	249	210	170	199	167	153
chr1:27319560-27320810	63	64	93	58	48	66	71	84	57	58	48	78	66	67	83	112	78	66	70	59
chr1:27324104-27324604	33	29	30	25	35	25	47	33	37	39	35	41	23	35	36	43	31	30	34	28
chr1:27371040-27371960	58	71	59	37	44	51	55	57	47	43	51	59	43	58	70	54	53	52	54	38
chr1:27372232-27372670	23	21	18	12	32	21	28	31	15	18	13	23	18	19	18	30	20	22	24	14
chr1:27429163-27429541	27	27	25	27	23	30	26	31	20	29	20	35	16	24	24	32	25	24	20	18
chr1:27438257-27439049	35	63	58	46	49	49	47	47	50	57	51	58	43	50	74	61	46	49	41	45
chr1:27463451-27464305	71	59	87	62	67	59	72	71	68	94	75	70	52	87	80	62	60	62	69	75
chr1:27480975-27482289	148	131	154	158	157	144	161	120	136	173	153	157	172	200	210	180	168	181	136	147
chr1:27524378-27524973	31	31	33	22	22	26	28	31	34	36	29	26	25	35	33	20	24	25	37	29
chr1:27560003-27561705	196	191	302	274	245	248	333	241	259	270	239	296	283	352	333	349	288	333	334	245
chr1:27610832-27611516	36	32	45	44	32	34	47	26	32	38	36	32	32	43	40	33	31	31	38	26
chr1:27627084-27627776	43	53	51	29	39	36	51	39	35	44	41	40	29	42	49	63	41	35	41	33
chr1:27648236-27649441	114	119	182	144	150	144	171	149	146	160	186	181	160	243	262	239	214	175	179	148
chr1:27667993-27670462	149	210	221	124	180	174	212	208	191	174	154	222	211	223	249	244	150	198	192	169
chr1:27675704-27676396	19	14	31	25	20	20	22	25	24	32	17	43	21	22	39	29	40	31	32	19
chr1:27683587-27684514	66	73	87	60	49	54	67	52	64	70	65	60	79	71	84	78	61	55	47	68
chr1:27691763-27693379	131	124	153	140	120	126	151	137	159	147	147	140	134	153	170	147	127	137	139	116
chr1:27718483-27719498	78	92	120	99	95	90	109	83	89	103	99	112	81	104	109	110	87	83	90	76
chr1:27721729-27722298	52	52	42	41	35	41	55	43	33	41	31	36	30	53	56	48	41	43	43	27
chr1:27742773-27743484	27	36	43	27	44	39	42	42	42	22	31	41	23	24	48	42	28	26	34	23
chr1:27744879-27745463	33	38	39	24	38	18	43	31	30	37	29	46	37	47	54	42	38	20	23	23
chr1:27757289-27758055	37	36	39	37	47	28	42	30	31	40	34	47	36	49	59	57	38	44	47	43
chr1:27771709-27772389	29	27	28	20	31	22	30	29	23	30	19	25	28	31	39	32	32	31	40	35
chr1:27781658-27782418	30	33	49	27	36	29	38	34	43	40	32	46	28	47	64	37	34	41	45	32
chr1:27816047-27817345	165	195	231	204	229	228	253	219	208	251	211	262	209	257	255	269	234	220	224	192
chr1:27894710-27895544	66	69	142	90	98	82	100	88	73	85	87	99	86	118	127	93	73	107	92	83
chr1:27930208-27931099	79	64	111	75	79	69	102	98	96	89	69	112	88	126	108	112	92	94	95	75
chr1:27944400-27945430	51	73	93	67	61	46	58	66	69	47	58	93	63	52	74	68	82	39	53	52
chr1:27958965-27959835	51	114	79	43	57	52	67	90	46	50	45	84	71	80	91	90	61	69	70	74
chr1:27970185-27970961	27	45	45	35	40	30	40	38	36	38	34	51	44	45	48	39	51	25	32	35
chr1:27985832-27987096	92	118	142	138	112	132	171	162	134	155	155	172	159	177	205	174	115	150	150	124
chr1:27989003-27990034	129	143	143	133	104	99	163	116	119	166	130	140	123	160	166	153	127	129	121	115
chr1:27995715-27996179	34	43	37	42	36	35	49	41	32	43	30	31	44	42	47	52	43	49	35	34
chr1:27998313-27999268	92	89	127	105	107	97	129	117	110	100	108	117	127	143	165	119	115	128	121	109
chr1:28051738-28053354	233	192	350	277	267	265	320	232	261	300	293	319	238	327	362	272	271	300	285	231
chr1:28099071-28100537	192	181	266	229	215	220	286	210	233	297	258	292	291	299	365	316	277	328	309	254
chr1:28156972-28157949	89	111	138	87	90	90	119	108	132	138	122	127	112	140	190	159	109	132	129	113
chr1:28184399-28185118	51	44	42	46	38	45	69	37	34	42	34	47	28	48	60	46	40	42	55	46
chr1:28195381-28196415	80	71	81	71	61	73	90	59	83	85	75	88	82	99	89	69	76	82	81	88
chr1:28198672-28199957	78	78	108	85	88	71	91	98	95	100	94	110	84	113	120	103	93	106	94	85
chr1:28213577-28214236	47	45	71	52	55	30	64	42	63	48	52	62	46	55	69	57	61	57	60	38
chr1:28217735-28218707	85	65	64	63	71	55	95	91	43	55	39	44	36	50	53	33	37	55	32	38
chr1:28240579-28241856	138	155	175	176	178	184	226	182	174	210	181	226	209	248	268	237	222	243	229	189
chr1:28269859-28270280	30	19	22	17	17	28	26	19	24	41	19	25	27	29	36	23	16	21	28	15
chr1:28286038-28287165	70	92	114	95	82	87	83	95	81	98	82	96	88	117	107	141	82	90	92	91
chr1:28306131-28306716	20	27	21	23	23	29	40	24	25	38	24	34	24	33	43	29	23	20	23	17
chr1:28318761-28319301	20	26	34	19	20	25	19	25	28	31	25	34	25	30	31	27	27	26	26	25
chr1:28382625-28383328	34	47	31	26	34	29	41	48	31	39	35	44	44	56	58	50	37	47	43	53
chr1:28414228-28415547	172	166	233	161	181	158	189	160	189	235	187	211	180	253	298	195	190	231	208	170
chr1:28495576-28496273	56	48	87	56	69	54	65	45	65	64	56	81	84	96	96	87	73	72	78	60
chr1:28498950-28499528	29	47	49	28	35	34	32	48	25	34	27	41	49	47	53	45	46	48	50	44
chr1:28525716-28527027	113	93	110	87	83	70	116	104	101	114	100	99	89	126	144	108	108	107	117	92
chr1:28535185-28535946	42	35	37	35	28	36	44	35	32	47	30	34	27	44	33	28	40	31	36	33
chr1:28558875-28559758	64	74	92	64	71	79	97	82	90	87	69	87	81	115	106	80	85	84	94	78
chr1:28562171-28563044	98	76	137	101	117	104	134	114	121	105	114	97	105	125	162	106	129	122	128	106
chr1:28572888-28574681	245	191	296	216	275	248	289	250	276	316	290	283	214	275	335	244	255	286	259	272
chr1:28574686-28575381	74	67	77	52	77	56	66	66	70	86	63	87	64	69	85	76	82	71	77	82
chr1:28582656-28583267	59	54	80	53	60	45	76	51	59	64	59	67	68	75	107	74	90	72	66	56
chr1:28585485-28586496	127	103	179	151	147	154	174	147	149	173	159	169	123	175	181	172	161	168	170	125
chr1:28655196-28655861	134	122	136	112	110	112	138	134	124	152	124	185	131	152	154	144	148	140	147	123
chr1:28686083-28686651	22	23	28	31	29	25	26	26	30	25	22	38	21	30	31	22	18	22	22	22
chr1:28695620-28697177	107	90	132	111	115	102	112	111	108	109	87	135	118	124	177	137	124	124	115	100
chr1:28736147-28736525	26	22	14	17	16	17	20	16	15	22	17	15	14	25	35	15	10	17	11	18
chr1:28776396-28777315	40	32	40	27	38	35	34	40	34	44	38	39	41	52	69	55	34	39	51	43
chr1:28832053-28833225	163	175	196	165	168	190	201	174	200	212	203	233	205	258	235	227	220	269	241	230
chr1:28843895-28845727	109	140	195	149	144	138	156	153	131	157	132	167	159	170	201	179	177	159	148	149
chr1:28879063-28880384	135	144	229	179	195	204	239	192	221	232	196	209	205	255	294	252	220	232	218	191
chr1:28907115-28909042	176	204	285	211	219	245	252	215	221	270	228	262	301	334	354	312	334	315	327	243
chr1:28968809-28970233	164	169	238	174	182	177	208	183	219	216	212	262	219	246	271	259	260	237	243	245
chr1:28974433-28975858	293	260	321	296	255	293	331	251	234	250	239	294	276	329	348	279	305	333	309	270
chr1:28994669-28996695	193	181	272	232	203	192	278	230	275	271	216	276	281	280	327	315	283	274	242	264
chr1:29062706-29064446	166	158	305	216	209	208	265	251	257	276	283	284	263	316	328	321	290	287	252	236
chr1:29101468-29102342	39	46	62	40	43	30	65	57	43	49	47	47	52	53	65	49	53	55	44	47
chr1:29111381-29112000	37	33	37	38	24	35	36	37	35	39	25	42	26	37	42	47	34	33	35	31
chr1:29203503-29204166	41	34	35	26	30	32	43	33	29	33	25	40	34	32	48	33	40	34	38	30
chr1:29211368-29212082	56	57	62	50	78	79	77	72	70	81	78	88	60	69	83	61	56	73	79	64
chr1:29213174-29214232	71	82	118	96	98	91	126	108	90	91	96	107	96	116	118	97	116	96	93	79
chr1:29240467-29242192	122	109	196	152	181	176	209	194	193	159	170	179	164	202	236	197	218	211	203	166
chr1:29252844-29254419	90	101	101	101	110	94	114	114	132	128	117	155	154	141	165	133	133	126	140	143
chr1:29254449-29255362	46	47	61	54	59	54	71	56	66	63	60	75	66	79	89	46	59	68	62	58
chr1:29450660-29451695	35	33	63	49	39	41	58	58	42	43	44	60	49	76	67	77	48	55	51	41
chr1:29507349-29509066	210	264	343	264	241	299	338	281	271	378	328	347	288	394	428	404	344	378	345	279
chr1:29524030-29524549	23	21	37	22	18	15	22	22	17	20	29	23	16	37	35	25	29	29	27	25
chr1:29529122-29529841	50	49	39	41	33	34	49	54	50	42	33	44	49	43	56	46	37	37	45	43
chr1:29556998-29557957	75	82	85	87	77	74	86	85	90	107	97	119	100	131	145	124	102	107	88	98
chr1:29562408-29563497	40	65	82	64	52	51	71	66	61	50	58	80	65	77	88	85	64	76	52	39
chr1:29586143-29586757	23	24	40	27	25	22	31	39	27	28	24	21	23	22	41	39	21	25	34	25
chr1:30184614-30185247	36	66	39	27	37	26	32	60	25	24	37	38	24	34	29	32	27	28	21	26
chr1:30663677-30664629	99	77	87	78	73	91	91	61	91	113	119	107	74	107	127	98	67	90	70	65
chr1:30755892-30756648	37	36	51	42	44	34	40	28	64	82	54	71	50	55	78	50	75	66	60	54
chr1:30852935-30853743	43	45	45	36	40	30	39	28	33	41	31	37	37	44	54	36	37	42	47	29
chr1:31190829-31192452	358	311	557	494	449	526	566	378	398	549	531	508	344	547	634	483	432	542	487	349
chr1:31216238-31217520	127	118	175	126	129	129	155	142	181	182	170	192	165	183	228	180	143	154	150	168
chr1:31222499-31222984	32	39	38	39	36	44	51	35	35	43	40	51	43	52	58	46	37	52	56	43
chr1:31229124-31230305	98	138	159	96	112	99	127	121	138	119	109	143	141	135	146	133	152	151	121	129
chr1:31230318-31230818	31	46	57	42	43	54	45	56	44	37	42	62	41	57	58	60	51	56	46	49
chr1:31252164-31252946	50	58	55	39	50	47	53	37	50	61	50	39	51	70	66	49	40	60	35	40
chr1:31274435-31275103	25	33	35	55	28	32	40	41	24	37	38	37	20	28	33	37	39	29	25	28
chr1:31296803-31297555	41	46	56	39	46	37	49	34	34	44	24	39	34	49	62	42	58	55	51	47
chr1:31391883-31392557	19	28	30	14	33	19	28	29	21	30	25	19	18	22	33	25	27	21	27	23
chr1:31401879-31402839	53	43	47	40	58	46	61	67	38	41	27	41	30	43	43	52	47	53	40	44
chr1:31482777-31483714	57	53	61	55	50	56	63	50	40	53	40	54	59	67	55	56	53	63	53	56
chr1:31509540-31510110	14	34	36	20	30	16	23	38	24	28	16	30	25	21	25	26	23	20	15	31
chr1:31537747-31539058	128	116	181	137	155	162	192	162	142	165	145	180	188	202	228	209	187	197	178	146
chr1:31627262-31628705	68	68	114	59	60	56	77	80	114	111	87	105	100	136	134	110	129	106	111	94
chr1:31643555-31644096	24	28	32	14	17	13	27	22	17	23	21	24	16	25	32	21	33	17	22	13
chr1:31654359-31654972	18	41	34	31	26	19	31	31	21	19	27	28	16	24	28	24	17	29	24	25
chr1:31769119-31770552	157	171	230	190	213	202	243	205	188	232	185	198	194	276	276	251	211	249	230	197
chr1:31867283-31868023	30	34	48	47	37	41	48	34	28	45	40	50	35	57	50	38	42	39	39	43
chr1:31885858-31886730	20	29	49	35	43	36	38	28	30	35	24	29	28	49	42	41	43	27	25	26
chr1:31895478-31895944	15	22	24	23	16	21	30	24	28	28	12	25	27	28	17	29	25	24	28	23
chr1:32014252-32015294	83	79	58	71	58	50	77	69	48	50	44	48	49	61	86	81	64	77	66	48
chr1:32029649-32030181	30	22	30	24	23	23	21	23	17	28	18	37	22	22	22	23	22	28	24	21
chr1:32059455-32060117	25	20	28	25	17	34	28	29	22	24	19	18	22	30	38	22	20	15	25	13
chr1:32109706-32111314	261	239	334	271	255	284	299	269	284	301	294	325	290	361	372	331	274	309	273	263
chr1:32170403-32171351	18	60	50	43	41	44	53	55	31	37	33	46	73	64	66	71	53	56	51	57
chr1:32226393-32226894	30	28	37	25	23	39	34	40	19	29	19	38	21	47	35	18	30	28	34	31
chr1:32253698-32255309	177	166	166	172	157	169	187	163	130	172	150	168	147	195	205	189	144	167	164	157
chr1:32281299-32282121	40	37	40	27	33	28	45	38	27	29	41	36	30	45	42	32	34	37	25	23
chr1:32292426-32293189	42	26	42	41	32	45	58	48	29	36	40	33	45	49	53	42	43	42	40	40
chr1:32313856-32314692	36	45	48	32	38	26	48	41	42	28	26	38	34	48	52	45	30	39	31	36
chr1:32354726-32355430	44	43	60	57	42	41	51	55	58	38	46	68	46	66	55	61	42	47	56	40
chr1:32403056-32404510	146	146	274	204	221	200	241	239	227	270	224	238	251	295	300	276	273	299	271	246
chr1:32405241-32405924	69	122	115	93	101	82	97	118	120	98	95	132	103	135	121	146	125	107	99	107
chr1:32409235-32410686	148	151	205	166	157	160	177	165	163	178	173	186	177	188	225	202	178	190	195	184
chr1:32421552-32422189	49	68	68	51	62	47	65	73	32	41	38	54	53	73	78	72	57	51	54	48
chr1:32423337-32423779	32	51	43	18	38	17	32	44	17	18	16	18	35	35	47	31	29	36	26	31
chr1:32429711-32430353	43	32	33	41	38	33	49	41	38	37	23	49	33	50	33	26	37	35	37	33
chr1:32447240-32447974	40	39	47	33	47	37	55	40	45	36	39	46	48	45	47	45	43	45	38	32
chr1:32450285-32451406	60	81	71	57	56	50	85	62	67	62	53	64	49	63	68	52	44	53	69	60
chr1:32478798-32480740	256	254	419	307	317	337	404	305	324	380	332	383	359	453	493	438	404	419	402	373
chr1:32537852-32539314	198	187	278	239	245	228	291	220	224	289	257	259	226	307	364	243	287	314	279	199
chr1:32573370-32574708	114	132	133	136	120	135	177	146	167	163	115	161	160	191	205	158	175	143	154	143
chr1:32644885-32646533	142	207	239	212	192	236	242	241	230	257	234	266	230	297	302	317	254	253	247	214
chr1:32665569-32667469	111	144	140	112	126	130	150	153	123	158	143	181	131	171	190	138	172	137	160	160
chr1:32670907-32671674	44	63	66	54	62	52	68	52	52	67	63	87	61	86	69	88	74	83	52	58
chr1:32681121-32681656	30	37	35	23	20	20	27	32	13	35	22	33	23	28	36	25	26	26	28	22
chr1:32687302-32688487	82	113	110	79	97	113	121	115	117	103	94	133	95	101	127	115	132	113	106	108
chr1:32705955-32707345	56	48	53	56	64	51	76	73	61	63	49	88	65	84	69	63	60	64	67	57
chr1:32713816-32714364	47	47	37	58	48	43	54	47	59	56	48	60	51	66	53	63	64	49	47	35
chr1:32715381-32717112	159	197	205	184	156	151	192	183	221	211	224	240	191	221	225	200	213	200	186	191
chr1:32719291-32719702	36	44	40	23	38	34	56	38	42	58	39	44	45	37	56	44	43	46	35	44
chr1:32722247-32722722	24	27	39	30	38	26	48	39	29	43	38	50	38	31	43	31	36	29	33	32
chr1:32729323-32729855	23	20	34	11	23	19	25	23	34	32	18	28	14	20	22	19	27	21	28	29
chr1:32739052-32739788	40	38	38	34	45	43	43	49	38	26	24	29	26	46	45	35	36	39	27	44
chr1:32756917-32758540	187	190	258	223	201	196	224	181	199	232	201	224	185	241	274	239	183	239	223	184
chr1:32785385-32786167	31	32	43	34	39	27	43	59	57	49	38	59	66	69	76	71	41	33	30	34
chr1:32787145-32787928	29	30	47	34	24	41	61	35	34	48	38	32	48	42	44	46	39	57	48	42
chr1:32800744-32801275	30	26	50	40	46	41	52	31	36	38	35	34	45	48	69	45	58	45	51	31
chr1:32801460-32802407	35	40	75	62	74	65	74	55	49	61	55	58	76	80	123	83	88	67	74	55
chr1:32802880-32803254	19	30	33	20	18	26	37	23	25	27	16	27	37	41	43	27	27	27	24	27
chr1:32816438-32817742	112	93	172	150	125	142	146	143	130	179	149	154	122	163	172	168	158	196	156	124
chr1:32837502-32838362	39	42	55	34	35	40	55	35	56	63	38	63	63	70	68	70	63	57	55	64
chr1:32859464-32860747	171	164	220	169	178	184	245	181	177	235	193	208	164	219	230	187	204	206	203	161
chr1:32866148-32866775	25	33	33	25	31	21	18	25	27	37	24	29	17	23	33	28	27	31	27	20
chr1:32879268-32880036	46	41	39	39	41	28	40	39	27	47	28	37	38	45	35	32	40	25	37	32
chr1:32966037-32966903	39	28	53	48	29	27	26	38	27	23	20	25	27	45	43	45	40	30	30	30
chr1:32985878-32986507	37	46	40	38	39	36	36	24	19	24	23	38	30	38	55	38	37	41	33	27
chr1:33092912-33093681	38	30	42	34	43	37	44	37	45	40	46	44	25	58	47	42	42	41	41	36
chr1:33115758-33117401	276	251	371	328	292	334	356	283	338	393	372	362	341	369	423	390	343	420	392	346
chr1:33177690-33178303	34	44	63	41	42	62	37	41	34	37	25	43	52	64	64	59	49	47	39	34
chr1:33190579-33191298	18	26	23	22	13	15	22	24	20	19	23	22	25	30	41	39	31	25	28	25
chr1:33219164-33220256	55	61	70	54	59	57	63	74	54	72	40	53	43	61	81	79	45	62	51	58
chr1:33238445-33239307	49	45	57	46	42	41	43	41	41	33	34	40	42	50	57	47	46	53	37	33
chr1:33264343-33265430	89	154	97	84	85	81	121	114	105	95	81	131	107	127	149	114	122	101	102	108
chr1:33266564-33267357	36	62	92	39	51	46	38	57	79	56	46	78	65	54	85	65	63	44	48	62
chr1:33282366-33284154	185	213	295	209	200	218	238	222	261	269	240	273	262	289	320	283	283	278	309	233
chr1:33405276-33405804	24	31	29	21	28	24	27	25	15	21	28	33	19	36	34	36	23	36	22	28
chr1:33429400-33430840	84	96	185	141	119	140	169	172	165	202	176	160	171	223	227	224	171	189	193	167
chr1:33446446-33447466	61	74	74	61	68	64	79	84	95	81	69	96	58	94	99	76	80	62	72	72
chr1:33449851-33450553	41	62	50	40	52	41	54	42	38	35	38	42	52	58	87	57	58	58	54	73
chr1:33457622-33458911	68	73	74	63	73	49	88	82	65	57	51	79	94	85	100	93	70	73	96	64
chr1:33501843-33503018	98	101	135	92	117	104	135	117	113	118	118	145	113	148	148	134	129	133	124	119
chr1:33510939-33512007	77	76	105	81	69	68	97	81	32	27	25	37	71	72	75	59	73	65	84	69
chr1:33520742-33521613	49	32	40	39	45	43	34	32	32	36	36	41	46	46	56	50	38	24	26	44
chr1:33546247-33547079	81	76	115	76	78	89	92	79	65	101	89	91	58	98	127	103	66	85	75	65
chr1:33554139-33554680	30	21	26	27	31	28	24	29	37	28	35	40	28	44	53	42	29	34	41	39
chr1:33564601-33565651	159	107	147	147	112	106	125	113	90	127	142	121	103	127	167	136	133	124	115	129
chr1:33592474-33593589	222	235	272	250	232	234	284	236	225	260	235	294	228	307	347	278	243	278	258	237
chr1:33646286-33648040	82	125	159	135	117	124	148	139	132	134	132	141	118	165	191	151	121	168	120	111
chr1:33721760-33722807	42	48	79	51	61	80	69	53	64	72	69	56	55	75	73	87	65	58	56	64
chr1:33738871-33739419	27	18	28	16	27	21	44	23	30	30	27	35	23	27	38	27	28	31	14	29
chr1:33760778-33761516	41	39	38	47	36	23	45	42	33	37	42	49	38	46	38	42	25	43	48	23
chr1:33767781-33768292	35	13	19	31	23	31	33	24	32	24	31	24	31	29	29	20	28	35	31	24
chr1:33814543-33816163	95	104	237	153	157	149	170	163	164	151	147	160	160	199	225	231	184	204	186	143
chr1:33833196-33833909	39	47	43	44	37	46	46	38	33	36	31	37	27	32	40	42	32	45	24	31
chr1:33896212-33897006	36	39	63	49	54	63	80	62	35	35	31	30	36	70	82	58	47	56	39	31
chr1:33937669-33938505	57	76	96	76	67	81	95	77	45	59	57	62	76	88	102	93	69	77	75	50
chr1:34098684-34099187	30	38	33	39	22	24	25	31	21	31	29	30	28	34	29	30	27	23	32	34
chr1:35208113-35208709	36	33	34	26	17	33	34	29	32	35	35	31	33	43	35	36	33	33	23	24
chr1:35318218-35319178	64	60	55	49	54	71	67	61	58	83	58	81	57	71	67	70	65	85	54	66
chr1:35324599-35325844	134	132	122	104	100	95	130	138	127	129	113	165	122	148	170	176	136	128	139	120
chr1:35331552-35332462	59	79	78	91	82	83	75	81	81	69	91	93	63	87	96	91	78	80	78	67
chr1:35450154-35451271	60	64	93	67	68	74	82	85	92	77	58	90	56	91	93	81	83	70	78	67
chr1:35496209-35497760	128	130	171	126	164	144	172	154	159	161	170	194	184	228	240	191	199	178	175	177
chr1:35544563-35545481	68	63	94	71	68	101	109	84	101	79	84	98	100	118	112	91	93	94	102	76
chr1:35657223-35659302	220	198	317	275	259	306	353	326	295	338	311	336	348	362	455	443	389	371	361	308
chr1:35667496-35668243	36	30	34	29	29	36	40	37	27	33	23	43	27	43	41	45	35	37	38	38
chr1:35733855-35734900	97	94	114	104	84	107	118	111	97	104	92	101	110	143	148	132	88	112	103	98
chr1:35896561-35897304	29	37	34	35	24	22	43	34	21	35	30	32	50	37	67	34	59	56	57	51
chr1:35916646-35917259	42	32	44	39	29	28	27	32	39	23	30	26	44	29	42	42	35	26	30	25
chr1:35923081-35923607	34	26	43	26	30	29	34	34	23	39	26	37	38	55	56	35	20	16	16	17
chr1:35964778-35966040	109	67	88	106	78	88	90	73	68	83	74	87	102	135	135	119	123	118	110	106
chr1:35971371-35972450	91	89	133	84	96	105	116	88	91	90	72	90	103	138	129	78	130	107	110	116
chr1:36004391-36005551	49	62	86	60	68	51	69	64	61	77	44	73	59	66	79	78	71	65	71	67
chr1:36010492-36011164	22	46	35	26	32	23	37	29	25	29	23	30	35	41	60	39	43	35	36	28
chr1:36022620-36023678	122	123	193	157	166	155	168	189	167	195	169	203	177	213	188	208	170	175	169	149
chr1:36034599-36035159	29	45	28	31	27	33	38	22	35	29	27	33	29	40	39	25	26	29	20	22
chr1:36042946-36043784	38	37	53	46	33	36	45	39	40	52	32	47	46	59	46	57	44	51	44	45
chr1:36106719-36107568	82	98	104	89	91	96	107	84	107	118	106	137	102	140	129	127	102	111	110	100
chr1:36181126-36181598	30	34	39	23	24	25	43	29	30	29	27	42	26	35	43	33	30	32	37	29
chr1:36184031-36185004	52	74	87	68	63	56	77	75	74	75	65	97	66	106	90	120	68	65	88	61
chr1:36192028-36193089	42	55	42	31	40	35	41	36	40	49	42	45	25	50	58	49	46	43	33	40
chr1:36234755-36235939	111	119	191	170	163	144	171	166	136	189	138	164	148	184	230	216	179	181	153	152
chr1:36273269-36274116	32	22	60	42	57	41	47	50	57	44	39	43	44	51	47	56	54	49	43	34
chr1:36276207-36277085	44	48	48	42	50	26	39	46	47	44	46	43	56	69	59	59	50	45	45	39
chr1:36348198-36349500	101	100	166	104	115	98	129	114	127	122	113	139	125	153	168	180	123	155	136	125
chr1:36395819-36397547	145	146	221	183	182	177	204	195	169	188	176	228	253	294	328	321	222	228	215	190
chr1:36488680-36489630	44	39	51	44	35	27	36	31	24	33	32	40	50	52	65	59	62	53	45	65
chr1:36553908-36555301	101	123	185	138	115	138	159	170	164	196	172	166	173	220	260	241	212	171	176	162
chr1:36565048-36566049	70	57	73	52	48	45	66	59	59	68	44	54	50	58	86	63	45	45	43	47
chr1:36574531-36575172	28	26	54	34	42	25	35	25	42	42	27	32	26	36	33	34	33	24	30	31
chr1:36614596-36616117	211	220	287	231	233	234	294	246	272	315	284	314	270	332	357	317	303	299	268	288
chr1:36616313-36616786	44	49	66	48	56	51	54	60	64	71	59	63	72	84	88	79	77	60	61	64
chr1:36621164-36622069	71	84	163	112	113	111	123	144	104	110	100	117	118	112	147	131	115	113	113	71
chr1:36626498-36627977	84	53	101	67	65	78	80	89	110	100	99	124	80	83	108	110	126	75	106	96
chr1:36653388-36654313	52	41	50	53	31	41	56	44	54	44	43	42	44	51	55	46	42	46	35	34
chr1:36688928-36690701	334	318	455	398	379	380	464	373	364	418	443	435	364	498	504	409	402	465	411	378
chr1:36750895-36751585	36	47	40	42	40	36	43	36	41	33	34	44	32	40	42	39	26	43	37	41
chr1:36771550-36773064	117	113	165	129	110	130	161	140	122	148	107	145	122	165	172	152	134	148	145	114
chr1:36788584-36789819	57	53	105	61	80	69	77	69	87	94	74	67	103	96	131	109	86	110	73	75
chr1:36831850-36832314	17	22	22	29	18	27	35	19	21	40	17	37	26	22	34	32	33	18	24	29
chr1:36834466-36835134	38	35	43	36	39	41	55	32	43	45	32	42	41	55	55	49	31	45	37	32
chr1:36839147-36840684	132	149	148	114	134	106	131	130	145	149	121	177	156	142	161	149	139	122	117	115
chr1:36850457-36852582	292	354	435	365	365	339	384	353	383	397	425	411	338	453	476	388	396	396	393	311
chr1:36862650-36863832	100	98	114	116	107	89	113	120	101	123	92	113	112	132	160	144	120	110	101	104
chr1:36886105-36887065	54	52	69	45	47	48	49	36	53	48	52	57	46	74	61	44	48	53	57	45
chr1:36915580-36916639	82	74	89	93	71	88	102	84	83	98	97	87	85	84	123	97	105	90	73	89
chr1:36929621-36930596	88	96	113	64	82	93	113	81	106	112	98	127	98	112	136	119	103	112	98	107
chr1:36939490-36940055	33	35	35	24	13	22	26	26	25	33	24	36	21	35	35	29	20	19	26	26
chr1:37920328-37921096	42	27	46	35	34	36	38	37	41	43	38	41	46	50	56	41	25	49	33	34
chr1:37939346-37940490	86	73	139	100	117	104	130	130	116	143	133	180	132	152	177	146	176	148	145	120
chr1:37945020-37945652	66	83	73	68	64	75	102	109	73	82	84	105	80	85	83	100	68	87	73	62
chr1:37952795-37953372	38	41	24	34	34	40	37	38	36	39	42	37	30	44	42	44	32	46	39	26
chr1:37979265-37980976	94	166	182	131	116	149	148	155	153	160	143	166	154	199	195	229	168	197	177	159
chr1:38019330-38020147	67	66	78	64	58	59	91	72	66	67	69	92	69	88	89	101	67	73	90	73
chr1:38061000-38062060	101	129	146	136	114	127	155	116	137	146	125	166	124	138	164	168	134	128	132	130
chr1:38148055-38148598	28	35	34	26	38	33	31	33	37	22	26	52	24	30	55	30	33	33	24	32
chr1:38155945-38156746	144	142	154	128	144	134	157	141	150	166	138	175	156	185	227	201	167	193	161	144
chr1:38157245-38158504	119	113	222	150	178	170	216	198	188	227	174	190	185	248	274	243	235	244	218	195
chr1:38259403-38259959	21	28	40	27	25	29	25	28	34	25	13	27	20	33	34	37	35	30	26	25
chr1:38273265-38274660	110	128	159	138	129	142	128	135	146	148	130	136	168	198	201	196	149	165	160	136
chr1:38317204-38317900	23	18	33	30	31	16	33	23	28	37	29	41	26	27	45	38	30	36	32	35
chr1:38324631-38326199	157	157	213	165	189	167	227	189	183	208	169	242	180	194	205	209	183	178	183	161
chr1:38396102-38397925	104	121	152	139	129	130	157	125	136	148	136	169	160	186	224	194	128	199	174	155
chr1:38412208-38413034	41	42	62	38	27	32	44	36	23	32	18	34	30	43	40	28	50	41	39	51
chr1:38455023-38456193	115	113	150	103	107	101	142	134	144	144	129	164	144	170	164	171	177	137	157	130
chr1:38477975-38478961	126	124	150	130	134	133	177	149	124	148	126	160	130	173	181	187	146	189	175	138
chr1:38484318-38484957	29	30	33	23	26	27	38	28	22	30	28	38	18	33	33	26	27	22	25	31
chr1:38493726-38494298	38	32	45	26	39	21	41	37	27	27	15	41	26	38	46	38	35	42	35	28
chr1:38495517-38496320	30	71	56	43	38	33	39	53	44	41	33	46	47	45	60	42	64	54	43	47
chr1:38512242-38513066	23	33	77	47	56	58	50	59	45	53	37	42	51	62	55	53	52	56	57	33
chr1:38992827-38993528	28	29	41	29	27	25	36	30	20	25	19	32	36	50	45	48	33	29	32	23
chr1:39024749-39025746	68	50	95	88	72	67	96	74	73	61	62	70	75	119	107	97	95	106	98	75
chr1:39300727-39301292	33	35	39	35	22	23	35	27	30	30	31	38	29	27	34	23	25	29	19	23
chr1:39324480-39326157	152	157	245	169	182	202	248	214	200	224	194	263	235	249	310	301	276	282	245	203
chr1:39338263-39339626	174	146	231	178	179	198	213	189	199	239	209	236	217	291	307	280	254	286	237	211
chr1:39443229-39443807	14	9	32	13	35	26	30	19	26	20	19	32	34	34	36	39	22	21	25	18
chr1:39456232-39457575	117	168	186	155	143	148	186	167	180	176	164	191	145	205	222	212	177	185	170	137
chr1:39462605-39463596	33	29	38	37	34	33	40	38	44	65	44	66	54	65	69	46	49	37	42	59
chr1:39491425-39492782	111	99	119	75	99	98	123	89	136	135	111	136	97	122	157	133	119	116	99	91
chr1:39557840-39558399	24	29	33	26	21	14	24	23	31	21	23	21	23	27	32	25	20	24	22	24
chr1:39564035-39564752	33	40	41	40	41	30	45	42	47	31	40	25	33	46	54	48	39	50	38	35
chr1:39570685-39572031	44	51	89	67	69	59	65	78	72	80	69	81	76	92	102	102	93	74	66	60
chr1:39620510-39621221	17	29	23	22	16	26	22	32	34	47	33	45	26	30	43	25	32	34	27	40
chr1:39649177-39650167	66	75	72	65	66	53	83	99	69	75	61	98	59	82	91	94	83	91	71	74
chr1:39651310-39651787	33	51	37	24	33	18	27	46	38	31	22	44	26	34	44	47	33	21	9	32
chr1:39657771-39658483	60	125	88	84	86	63	80	115	95	98	81	149	61	68	78	87	82	72	58	77
chr1:39662055-39663149	74	106	75	78	85	72	112	91	90	99	107	101	60	51	92	83	95	101	86	63
chr1:39670017-39671959	113	169	163	119	135	132	145	148	164	136	147	189	123	143	150	168	149	147	153	139
chr1:39680413-39681813	66	97	79	57	82	83	87	85	94	96	86	110	90	110	98	76	97	80	78	89
chr1:39696396-39696997	26	20	31	30	28	27	22	25	29	21	18	39	17	31	31	26	33	28	36	18
chr1:39733850-39734210	18	14	34	23	23	19	37	17	22	21	23	17	27	35	33	23	25	18	28	22
chr1:39793634-39794362	21	27	29	19	19	25	32	27	31	38	30	46	42	54	56	63	35	41	39	32
chr1:39864023-39864793	35	42	34	22	38	24	44	41	36	35	27	45	38	44	36	45	31	32	37	21
chr1:39873906-39874989	63	76	148	94	98	93	122	121	111	113	95	107	116	135	122	140	109	119	113	80
chr1:39956659-39957643	32	35	84	63	62	57	61	53	58	53	63	58	38	55	63	74	56	47	58	47
chr1:39991405-39991985	33	34	64	37	43	41	39	21	24	22	20	33	28	41	44	31	26	34	28	32
chr1:40004764-40005205	24	31	32	20	24	25	35	29	16	20	17	22	8	23	23	21	26	21	25	20
chr1:40024835-40025514	36	37	46	32	44	30	38	36	10	15	20	18	33	47	33	31	34	39	26	34
chr1:40040880-40042829	92	127	159	137	162	142	143	141	167	174	140	169	176	180	219	226	191	161	162	144
chr1:40071508-40072199	31	24	33	23	35	39	45	31	27	44	28	40	29	52	50	38	27	42	44	35
chr1:40075285-40075800	21	24	28	20	14	23	24	16	18	26	17	22	13	26	33	42	27	23	26	24
chr1:40105032-40105886	30	31	59	30	27	29	30	43	34	24	29	34	30	33	42	57	49	42	34	29
chr1:40119036-40119612	39	35	30	28	37	24	42	31	37	23	31	30	25	33	45	31	30	37	43	21
chr1:40156881-40157597	39	47	65	52	60	67	80	60	74	78	58	75	38	75	78	66	59	64	39	44
chr1:40185731-40186091	22	27	26	14	15	14	29	22	26	27	12	20	14	23	35	22	25	21	22	17
chr1:40204216-40205080	51	60	88	61	56	68	78	61	75	58	81	87	69	79	105	77	86	85	77	81
chr1:40254238-40255191	33	25	63	49	41	46	37	55	34	31	31	39	40	61	51	57	42	36	39	35
chr1:40264667-40265241	45	37	52	48	39	38	39	32	39	34	30	35	43	48	56	39	39	36	36	37
chr1:40265411-40265795	20	17	20	25	16	19	24	26	17	18	20	30	18	26	35	27	27	15	26	20
chr1:40282265-40282778	24	27	41	25	26	25	36	27	17	31	15	23	26	23	25	20	23	24	26	24
chr1:40311127-40311997	47	40	44	33	41	32	48	48	53	53	33	62	41	67	52	60	59	65	62	57
chr1:40348437-40349398	80	87	122	72	77	77	93	112	87	89	97	107	94	110	121	129	104	94	92	98
chr1:40367225-40368452	47	52	87	66	60	51	71	79	55	73	65	55	53	75	100	71	64	52	69	61
chr1:40385150-40385528	9	18	19	20	18	18	29	21	16	13	15	18	23	23	29	19	17	19	13	18
chr1:40420135-40421716	69	112	97	72	90	80	97	120	47	48	52	81	90	106	122	112	80	74	98	81
chr1:40439081-40439669	46	32	23	33	18	29	40	20	27	34	32	34	28	40	34	23	32	24	25	35
chr1:40461486-40462282	21	28	30	22	36	31	41	27	32	25	26	39	24	33	53	24	46	37	32	27
chr1:40497872-40498322	28	20	31	30	29	23	24	25	28	26	24	30	18	29	35	45	22	30	30	17
chr1:40505045-40507031	321	304	505	413	388	375	447	308	362	449	444	433	410	532	587	476	454	502	456	370
chr1:40515467-40515955	21	15	33	13	34	27	24	21	16	16	13	29	16	27	23	19	19	25	19	23
chr1:40524687-40525899	52	90	84	76	69	64	89	67	61	90	86	96	84	90	95	98	91	94	101	85
chr1:40544227-40544666	18	26	19	23	12	21	29	24	22	28	19	25	21	21	31	23	25	21	16	21
chr1:40545449-40546194	23	26	41	34	48	20	30	23	23	28	16	27	35	45	45	19	30	19	23	32
chr1:40562335-40563475	86	88	123	80	67	77	84	74	105	99	81	90	117	106	152	122	102	78	76	85
chr1:40609548-40610082	32	32	27	23	25	18	20	28	28	29	24	30	22	23	43	27	28	33	25	22
chr1:40618541-40619343	44	45	43	38	29	34	35	35	41	31	35	58	30	48	44	49	39	48	38	41
chr1:40626580-40627756	119	107	165	132	104	117	110	142	127	152	132	147	138	191	190	197	148	137	142	141
chr1:40651821-40652656	29	32	55	26	33	27	35	41	29	38	30	41	50	47	54	44	36	39	48	40
chr1:40707198-40707737	27	35	39	31	42	25	37	28	49	34	50	40	23	40	57	35	42	34	47	33
chr1:40722972-40724435	153	193	188	176	170	185	233	196	202	217	215	234	274	280	285	279	237	251	201	228
chr1:40780934-40782501	87	78	101	97	103	81	113	106	86	118	92	93	88	132	127	92	109	136	111	117
chr1:40804389-40804900	28	32	43	40	26	42	42	35	36	34	33	33	27	40	53	40	40	44	37	36
chr1:40807141-40808224	58	66	75	38	54	44	46	55	61	77	56	94	72	79	76	51	52	48	59	47
chr1:40838881-40840724	164	173	260	186	180	212	220	209	216	245	228	258	230	283	310	264	237	249	212	200
chr1:40851142-40852112	126	160	135	133	136	138	181	166	151	158	148	171	138	189	219	156	165	186	186	171
chr1:40860386-40860944	37	51	40	39	35	36	53	54	43	51	40	68	55	45	67	49	41	44	39	43
chr1:40870167-40870815	35	60	44	35	33	42	58	54	37	47	45	37	40	51	52	44	50	37	47	42
chr1:40915366-40917155	100	216	195	138	153	129	134	227	169	131	107	221	149	213	220	231	165	158	158	159
chr1:40942570-40943935	45	57	72	57	58	56	67	67	70	79	67	108	73	79	88	93	76	75	75	62
chr1:40973793-40975112	77	90	100	70	73	61	92	84	69	96	69	101	89	110	147	123	84	100	83	93
chr1:40996763-40997904	87	93	133	86	92	85	127	107	135	138	114	141	127	155	170	141	137	135	123	123
chr1:41077898-41078500	20	27	32	32	29	26	36	25	41	27	27	46	18	36	44	40	31	26	32	34
chr1:41131007-41131862	66	75	109	94	73	77	93	78	79	92	73	70	71	106	100	106	74	76	72	55
chr1:41134512-41134913	21	25	32	24	32	28	45	27	25	33	39	26	32	36	36	38	30	32	25	30
chr1:41156776-41158399	160	219	237	227	212	231	234	243	243	292	252	300	259	346	311	301	230	299	274	223
chr1:41174307-41175354	74	67	81	71	89	80	106	98	99	150	117	108	59	90	100	82	140	118	143	128
chr1:41229773-41230264	21	29	19	24	21	23	30	21	21	40	25	30	17	23	35	23	22	21	20	28
chr1:41267760-41268705	76	81	97	88	74	78	108	100	64	101	85	90	69	116	130	93	80	94	92	74
chr1:41283930-41284721	45	53	51	55	43	52	51	46	49	73	46	65	37	72	69	64	47	57	68	45
chr1:41315368-41316111	62	51	62	57	32	44	51	54	35	46	37	56	35	61	54	53	47	47	38	37
chr1:41327747-41328769	114	104	154	123	149	122	147	138	140	150	154	188	117	170	197	157	135	157	122	113
chr1:41341359-41342059	42	72	83	37	36	24	47	42	57	24	31	70	38	47	46	50	33	30	38	46
chr1:41414529-41414991	28	29	19	30	15	11	18	35	21	25	19	22	16	26	31	21	24	19	16	21
chr1:41417842-41418510	26	27	40	23	28	24	36	37	33	38	25	33	25	32	36	23	37	27	28	21
chr1:41444805-41446461	207	206	336	245	246	256	277	254	233	297	261	276	217	315	314	303	237	290	300	245
chr1:41469028-41469954	56	65	60	45	63	63	73	58	69	71	54	68	52	54	69	68	55	77	73	64
chr1:41733832-41734317	31	23	36	20	22	29	18	23	26	30	25	22	28	32	35	19	31	26	22	18
chr1:41826420-41827575	72	78	184	120	132	135	143	135	118	127	112	102	116	161	166	148	125	141	151	98
chr1:42039735-42040320	41	36	60	45	37	38	33	41	34	37	38	33	39	56	51	40	39	29	32	32
chr1:42127428-42128476	44	87	101	76	91	56	91	114	70	89	54	115	86	98	123	131	72	78	75	80
chr1:42132778-42133336	37	52	39	24	31	26	47	35	32	42	31	43	35	50	59	59	42	33	35	38
chr1:42138778-42139919	83	88	104	75	80	68	93	70	103	81	91	99	106	95	118	96	94	84	86	94
chr1:42149368-42150355	82	82	84	83	69	60	70	60	58	63	74	94	99	82	108	96	94	85	82	68
chr1:42194255-42194973	45	57	42	32	34	31	36	52	41	25	31	47	28	46	60	55	53	55	33	46
chr1:42204384-42205498	51	80	55	40	45	50	63	85	43	38	40	56	46	72	65	86	57	53	66	45
chr1:42216743-42217780	56	114	60	56	65	54	86	95	50	54	50	84	94	92	119	99	60	67	75	75
chr1:42257212-42258619	33	77	73	50	50	36	63	58	58	50	62	60	68	75	68	94	75	74	72	53
chr1:42268437-42269302	60	60	90	52	73	56	75	77	70	65	45	61	82	79	95	87	87	80	74	81
chr1:42272043-42272883	36	108	53	37	47	40	41	87	39	32	30	62	63	49	60	72	52	43	48	52
chr1:42328079-42329125	56	110	55	52	59	41	49	105	37	54	42	54	45	56	62	74	49	45	48	46
chr1:42356840-42358433	113	101	142	114	99	100	139	129	114	121	117	126	109	138	152	120	100	116	110	123
chr1:42363635-42364414	73	57	64	72	57	75	87	63	67	79	79	91	64	86	88	88	59	66	70	55
chr1:42381776-42382185	28	28	39	27	38	33	43	31	29	28	34	40	22	40	51	28	49	41	47	33
chr1:42385375-42386810	131	123	163	112	139	129	141	109	116	134	120	119	141	153	181	149	92	105	108	95
chr1:42446880-42447324	20	16	36	28	26	26	21	22	33	20	25	33	20	33	36	24	19	24	27	11
chr1:42500735-42502155	120	125	254	169	204	161	195	172	167	191	196	168	180	234	252	231	210	227	202	158
chr1:42638901-42639380	37	30	29	30	15	27	34	37	31	28	29	19	20	27	34	27	29	26	25	35
chr1:42785146-42786102	43	38	47	34	64	51	53	50	64	64	52	62	67	67	76	66	56	54	40	51
chr1:42799795-42801661	150	168	244	192	172	193	193	206	197	234	200	221	202	281	290	273	257	213	230	201
chr1:42845977-42846884	26	23	59	32	39	35	49	43	37	35	23	31	43	52	49	40	39	36	29	28
chr1:42921406-42922901	132	144	222	173	181	186	204	184	196	220	221	215	187	234	258	267	204	215	194	189
chr1:42928431-42929595	109	99	146	126	117	134	175	132	162	162	150	175	143	178	223	196	146	168	156	127
chr1:42995356-42995922	18	22	32	21	16	29	24	20	26	26	29	25	23	43	28	23	17	29	21	25
chr1:43123555-43124819	124	117	153	111	127	114	151	141	159	138	136	147	144	183	184	174	148	146	130	126
chr1:43147179-43148190	118	118	153	125	142	135	181	151	142	182	140	172	150	191	199	168	153	174	166	139
chr1:43148386-43149149	34	43	71	62	57	60	81	63	63	68	72	71	65	99	99	87	70	77	81	72
chr1:43232030-43233597	171	202	324	249	244	242	319	233	267	313	270	298	263	306	361	355	325	320	308	241
chr1:43281948-43283527	221	196	320	249	247	225	284	231	285	313	302	276	248	331	340	313	258	288	266	234
chr1:43311701-43312865	94	111	124	106	102	111	150	127	130	146	124	142	131	150	168	163	126	140	137	113
chr1:43379102-43379472	23	17	19	19	18	15	21	30	17	19	15	28	11	18	23	23	17	17	27	18
chr1:43388626-43390650	192	193	250	186	193	212	226	248	236	236	217	244	184	241	299	275	223	247	226	185
chr1:43396724-43397274	47	61	54	47	31	37	53	54	64	55	38	57	56	59	60	68	77	56	55	56
chr1:43397465-43398229	90	94	135	110	93	89	124	89	110	100	88	120	97	118	121	102	111	118	104	110
chr1:43423475-43425182	157	158	246	239	209	214	276	249	188	241	210	235	245	269	337	275	220	246	210	197
chr1:43500104-43500803	18	20	23	18	22	25	28	23	26	38	18	30	18	36	35	17	21	23	26	20
chr1:43539164-43539848	46	40	33	49	35	25	41	40	40	38	28	35	37	29	51	35	33	27	25	38
chr1:43637596-43638690	132	120	162	129	132	154	163	121	150	158	145	168	129	173	179	178	150	149	151	128
chr1:43692893-43693302	31	29	25	27	19	27	29	31	20	17	22	19	24	20	29	22	19	27	23	25
chr1:43814565-43815510	92	63	93	87	74	66	71	71	24	26	19	25	33	43	37	57	66	56	70	48
chr1:43823855-43824908	109	98	169	119	140	133	140	132	123	160	144	170	103	149	182	152	139	142	151	145
chr1:43832957-43834399	119	135	214	176	144	138	185	167	156	185	178	189	180	209	224	245	191	169	175	168
chr1:43855096-43856167	83	89	126	85	95	102	108	104	100	102	100	109	94	127	141	114	106	100	109	95
chr1:43919222-43920671	78	77	96	80	77	78	92	93	88	85	76	96	81	105	116	105	82	95	94	79
chr1:43994785-43995431	39	29	29	27	32	30	57	42	31	35	31	36	24	46	48	34	22	38	42	20
chr1:44115232-44116702	264	233	364	309	285	342	370	281	319	392	347	350	280	397	429	365	308	353	313	292
chr1:44172549-44173858	89	129	168	105	137	132	170	170	129	141	144	154	138	193	197	192	171	177	138	130
chr1:44228986-44229604	27	23	41	29	25	32	30	27	34	23	25	29	31	32	41	41	28	28	34	29
chr1:44411655-44413074	162	166	256	194	209	191	226	200	210	231	226	211	194	235	270	239	185	204	193	156
chr1:44435190-44435874	78	84	115	95	101	91	99	114	86	97	97	115	97	125	142	114	118	115	86	87
chr1:44440024-44441256	125	126	185	139	142	130	173	160	181	186	163	191	154	192	210	232	208	176	182	146
chr1:44456860-44457797	58	68	85	64	63	69	77	84	75	82	61	71	65	86	86	96	53	76	66	56
chr1:44471142-44471835	30	30	35	39	32	32	44	34	32	30	22	24	28	41	36	45	32	35	24	28
chr1:44495257-44496552	93	116	156	130	128	128	154	140	138	177	150	150	131	180	163	175	138	182	150	101
chr1:44678269-44679748	114	112	138	105	96	112	129	120	124	143	121	146	137	164	175	186	141	141	124	140
chr1:44820462-44821605	107	81	146	131	123	123	156	108	134	168	154	146	129	170	174	128	136	141	133	112
chr1:45060604-45061311	32	47	48	33	29	26	39	33	27	30	35	36	28	44	41	27	37	38	31	29
chr1:45097110-45098568	134	127	197	159	154	164	174	155	178	190	189	193	158	187	202	212	168	160	178	143
chr1:45118202-45118907	35	33	39	45	40	42	39	36	40	35	42	38	42	46	40	45	30	37	42	41
chr1:45130295-45130833	21	37	17	23	12	21	20	21	22	14	21	33	14	21	28	27	18	14	25	22
chr1:45139439-45140613	253	237	347	300	260	320	343	250	255	315	305	325	249	327	355	260	280	335	293	217
chr1:45173398-45174208	43	53	43	26	29	30	37	29	28	33	29	40	41	42	43	44	37	27	29	39
chr1:45180490-45181208	34	48	48	36	49	44	50	49	50	53	37	58	48	62	65	65	46	46	40	38
chr1:45186883-45187997	152	144	122	153	92	140	140	121	98	148	138	138	120	172	164	140	131	138	157	130
chr1:45196083-45197277	179	210	148	208	171	161	218	172	140	201	156	189	179	238	235	189	201	207	243	202
chr1:45204880-45206118	144	149	162	102	123	143	143	133	141	155	130	167	168	200	201	177	202	164	156	177
chr1:45240589-45242492	139	173	192	156	159	150	181	199	195	214	176	232	198	213	270	260	209	209	197	188
chr1:45251606-45252469	55	63	59	61	54	49	49	69	61	64	54	76	51	47	68	46	67	47	43	45
chr1:45259019-45259651	28	39	41	32	25	30	35	33	33	38	31	42	36	34	35	33	37	30	33	33
chr1:45265307-45266802	263	239	370	267	293	291	340	288	316	344	316	343	294	359	425	335	356	389	344	271
chr1:45272926-45274077	123	200	223	162	187	144	147	183	219	164	159	256	178	198	206	213	194	202	169	183
chr1:45274859-45275829	120	151	163	139	92	92	129	133	170	172	156	198	147	173	165	179	153	146	145	137
chr1:45279352-45279742	23	42	44	44	37	47	40	53	37	42	27	44	36	47	55	55	41	42	41	42
chr1:45284919-45286282	178	143	208	214	146	166	171	140	164	173	162	173	149	209	218	186	180	171	177	154
chr1:45301388-45302039	37	39	47	34	34	44	45	31	31	28	37	40	23	45	45	33	33	33	28	40
chr1:45451838-45452696	67	92	94	92	76	74	112	97	89	101	92	105	106	112	124	139	100	112	96	91
chr1:45476635-45478557	161	160	201	164	161	174	203	197	182	240	189	203	197	256	271	241	225	217	207	203
chr1:45671154-45672495	50	47	101	71	69	71	99	80	60	59	70	77	53	87	106	87	91	94	74	60
chr1:45769022-45770277	189	194	301	218	241	227	274	219	249	251	276	286	207	290	342	272	218	300	243	188
chr1:45792219-45793072	22	39	58	38	33	34	37	53	33	34	25	31	32	41	38	30	27	28	22	26
chr1:45805210-45806514	154	143	222	185	184	195	201	208	185	232	194	226	231	253	290	240	237	251	220	211
chr1:45956190-45957519	208	210	272	222	233	236	272	203	227	259	223	238	212	285	299	233	222	276	248	183
chr1:45965123-45966248	155	133	199	181	156	181	194	169	197	209	208	226	203	266	276	212	210	183	192	169
chr1:45986661-45988373	143	185	182	135	144	163	166	192	150	183	148	214	193	240	244	232	244	239	204	199
chr1:46009293-46010228	51	74	59	45	51	53	80	72	58	65	59	90	71	89	96	65	62	73	65	86
chr1:46016129-46017179	107	114	142	105	124	131	149	112	125	140	135	142	127	153	180	163	127	134	127	132
chr1:46035073-46036148	54	52	44	47	49	33	48	59	48	46	48	52	43	62	65	49	42	44	50	55
chr1:46048935-46050878	310	339	411	305	309	339	411	355	343	409	356	363	327	431	452	384	368	429	396	286
chr1:46151659-46154180	373	410	533	444	438	472	512	470	442	596	558	579	539	624	663	552	536	632	581	510
chr1:46215625-46216890	141	131	194	129	156	163	169	134	174	179	166	188	193	223	236	231	236	217	196	161
chr1:46268470-46269437	48	61	131	81	82	78	85	89	76	82	80	115	114	105	110	118	110	97	85	70
chr1:46309038-46309627	31	38	23	20	22	35	35	23	34	29	18	27	21	37	46	30	36	24	25	21
chr1:46502564-46503231	48	52	48	50	41	39	46	39	32	45	41	49	29	29	42	42	46	39	31	34
chr1:46528342-46529031	34	31	43	38	30	22	29	29	34	31	27	39	25	29	32	27	30	24	12	32
chr1:46530838-46531578	32	31	33	27	26	32	35	27	44	29	35	26	17	41	35	33	25	25	34	35
chr1:46597912-46599297	158	179	250	152	198	185	166	167	167	152	150	169	208	243	298	239	247	222	235	192
chr1:46632146-46633057	44	40	48	45	51	40	49	36	33	36	42	47	42	56	66	47	39	47	40	39
chr1:46645133-46645707	31	35	38	35	22	33	32	35	28	25	23	29	24	31	32	17	26	30	21	29
chr1:46663580-46664615	58	77	108	81	60	71	83	76	87	78	68	96	89	107	101	118	83	70	70	76
chr1:46689205-46689588	30	23	24	14	19	27	23	14	25	23	16	26	15	21	29	26	20	19	10	17
chr1:46712473-46713663	138	136	185	158	143	160	200	176	147	175	167	180	153	182	245	177	192	210	174	138
chr1:46768021-46769813	207	221	279	242	209	244	228	234	232	275	235	286	301	275	312	313	271	268	270	253
chr1:46806023-46807121	89	119	120	103	92	108	128	111	93	104	98	123	105	107	136	107	126	116	107	91
chr1:46907953-46908846	46	51	69	47	49	34	59	56	55	57	34	55	55	52	43	49	49	66	49	47
chr1:46943021-46943620	34	41	32	22	24	30	38	40	23	37	33	29	32	25	47	24	28	29	36	25
chr1:46993702-46994056	20	18	23	22	19	23	11	23	32	21	17	20	14	27	14	30	17	18	24	21
chr1:46998363-46999299	44	42	80	53	54	57	75	60	38	46	36	46	46	71	77	72	57	48	51	41
chr1:47015298-47015881	36	26	41	34	28	33	33	16	27	22	28	30	19	26	43	32	34	25	19	18
chr1:47047199-47048064	85	114	79	74	73	70	77	95	48	63	60	66	79	115	112	97	77	75	82	86
chr1:47069266-47071262	164	162	235	185	197	190	201	181	226	227	213	251	209	271	290	258	249	237	235	194
chr1:47081640-47082881	71	106	112	83	79	79	108	93	113	122	107	107	115	132	119	137	114	99	107	88
chr1:47133176-47134535	59	59	105	72	80	79	79	90	76	80	76	79	83	96	149	108	81	70	70	91
chr1:47141263-47142227	56	34	37	43	38	38	63	48	49	55	41	74	40	60	57	51	51	58	43	53
chr1:47184349-47185419	119	109	196	157	146	160	194	164	176	191	167	140	147	187	221	171	146	176	172	130
chr1:47190711-47191274	29	32	27	33	24	29	39	37	23	31	38	47	38	31	38	37	29	34	31	28
chr1:47201237-47201944	26	37	28	21	31	23	24	28	21	21	19	45	24	24	33	22	19	26	25	27
chr1:47641014-47641525	27	26	27	24	31	24	23	22	22	22	19	31	28	19	29	31	19	36	25	20
chr1:47644705-47645382	47	46	45	51	32	34	60	35	40	49	41	38	36	53	65	51	42	46	50	43
chr1:47658388-47659035	46	51	42	34	29	38	46	34	31	45	29	37	36	48	43	28	42	44	39	31
chr1:47754891-47755458	31	25	24	21	22	23	36	19	22	25	31	36	23	32	21	22	21	29	27	28
chr1:47779179-47780558	195	177	226	221	193	195	240	229	194	232	220	247	201	298	315	263	231	289	239	218
chr1:47799069-47800639	145	159	279	196	208	195	221	206	212	244	212	255	223	283	286	302	253	238	240	184
chr1:47902110-47903994	165	173	295	236	233	229	293	223	222	276	262	274	284	302	310	351	281	322	260	217
chr1:48176016-48176688	38	37	36	34	33	33	35	36	30	30	34	34	37	30	36	33	33	28	29	19
chr1:48191779-48192432	31	32	30	43	31	31	40	36	25	33	34	25	27	33	38	49	29	41	45	30
chr1:48463124-48463675	21	13	36	33	36	28	43	35	25	29	27	23	28	32	38	37	23	27	29	20
chr1:48559402-48559940	20	18	30	31	23	23	28	18	19	33	27	12	14	27	29	19	24	23	19	23
chr1:48937178-48938256	87	70	121	71	87	80	114	104	59	79	66	87	78	115	140	120	83	117	114	84
chr1:48963974-48964324	15	26	24	20	25	19	24	23	17	21	22	20	15	16	24	10	17	12	12	23
chr1:50798510-50799772	50	41	56	46	48	41	56	56	48	65	54	52	57	67	61	84	54	65	44	50
chr1:51190125-51190989	43	31	47	45	59	31	40	26	39	36	42	52	38	44	49	29	42	36	40	33
chr1:51338888-51339851	53	58	74	60	61	40	65	48	52	67	59	73	63	51	69	48	46	59	59	56
chr1:51425115-51426507	147	110	243	188	168	185	200	197	192	193	211	249	223	283	256	241	258	236	192	189
chr1:51433703-51436235	164	211	272	218	227	223	302	281	246	294	259	281	285	315	374	339	305	314	284	254
chr1:51442314-51443300	37	53	71	45	50	43	44	54	53	42	38	44	32	54	58	44	51	45	49	39
chr1:51655079-51655650	25	30	20	19	29	26	43	20	20	28	22	22	19	29	29	29	30	25	21	34
chr1:51680253-51681228	39	29	30	41	39	35	45	34	29	32	29	30	59	60	57	41	49	47	41	45
chr1:51701340-51702876	90	92	177	138	132	125	174	148	145	141	147	167	130	168	203	180	159	170	161	134
chr1:51750693-51751129	22	19	30	18	20	24	18	20	13	24	7	13	26	20	33	26	27	28	25	22
chr1:51762188-51762853	29	34	31	33	32	26	33	25	35	32	35	28	32	42	33	44	22	29	20	32
chr1:51895549-51895960	16	19	38	17	39	18	22	19	26	20	20	31	31	41	36	30	41	35	45	43
chr1:51898970-51899987	50	61	82	62	58	43	71	69	78	85	90	110	80	87	103	86	117	113	102	96
chr1:51907919-51908633	37	55	46	24	33	30	49	38	44	48	43	62	47	61	57	42	64	59	59	41
chr1:51970406-51971286	29	89	53	31	37	25	48	57	34	32	39	57	44	50	48	60	44	39	31	55
chr1:51983670-51985474	137	153	191	140	171	141	171	166	202	207	174	221	203	235	218	249	206	184	185	196
chr1:51986034-51986895	60	81	86	52	72	67	87	77	92	103	90	125	72	83	99	74	89	58	74	70
chr1:51999980-52001040	54	54	56	53	59	48	59	54	69	65	63	71	61	70	89	51	60	65	73	59
chr1:52014511-52015261	29	18	30	26	36	23	43	18	22	30	31	29	25	26	28	30	19	38	24	17
chr1:52034777-52035925	50	77	95	56	76	54	67	69	60	70	45	71	62	83	69	77	62	57	49	56
chr1:52082359-52083377	79	105	91	114	100	79	117	116	91	89	100	120	77	117	146	110	93	90	101	85
chr1:52194714-52195978	112	108	159	122	132	143	184	132	154	160	139	140	145	179	204	171	186	206	177	124
chr1:52343782-52345238	247	237	316	293	246	269	298	236	279	333	309	346	265	316	403	341	319	322	290	288
chr1:52362420-52362944	31	29	25	30	27	19	20	20	21	20	19	34	21	21	29	21	33	15	18	18
chr1:52456079-52456607	22	12	30	34	27	24	27	37	19	25	27	23	18	21	32	37	23	27	26	15
chr1:52467747-52468490	25	33	35	31	31	22	43	27	28	32	28	48	40	35	34	25	24	51	27	30
chr1:52498694-52499897	96	122	110	89	82	97	111	108	118	111	103	119	103	120	136	117	113	101	91	93
chr1:52520481-52522794	158	181	296	220	256	207	257	252	263	287	274	300	308	309	365	341	318	295	279	291
chr1:52605327-52606078	39	44	37	34	46	40	48	46	32	45	27	38	30	46	51	57	44	32	38	42
chr1:52607239-52608258	36	39	61	53	52	52	67	58	58	68	57	61	44	58	73	73	56	59	38	46
chr1:52831077-52832565	232	210	374	296	288	324	325	281	307	343	315	360	275	374	395	343	349	363	342	263
chr1:52869284-52870812	165	165	192	205	156	182	205	173	210	275	196	209	212	257	272	242	218	215	229	241
chr1:52889443-52890502	71	67	92	70	77	80	91	70	91	58	68	92	71	71	104	65	74	83	81	92
chr1:52989057-52989524	16	19	30	20	25	10	25	22	31	29	24	25	26	33	25	22	29	17	27	22
chr1:53017622-53019562	139	132	199	177	168	183	216	199	170	159	161	203	182	203	246	232	206	208	210	173
chr1:53067813-53068473	30	26	61	35	44	37	38	27	36	43	39	32	38	29	47	42	38	28	32	28
chr1:53102297-53103596	115	145	182	105	157	128	149	143	200	168	150	224	137	150	159	157	113	125	126	119
chr1:53151792-53152198	17	19	28	25	16	23	41	17	40	35	28	37	31	40	29	27	33	22	28	26
chr1:53163537-53164588	54	80	78	42	67	71	86	76	71	81	85	95	81	103	90	101	79	73	73	86
chr1:53168526-53169329	75	86	88	100	108	115	127	82	108	121	98	106	74	103	126	80	115	95	113	82
chr1:53191683-53193010	100	89	189	117	121	121	151	138	116	147	141	131	135	154	160	164	169	140	120	130
chr1:53308166-53309019	34	23	62	47	36	36	34	35	33	30	31	37	40	40	46	38	48	53	50	40
chr1:53386942-53387740	53	44	69	46	63	42	56	65	47	46	52	56	46	82	82	68	51	51	64	38
chr1:53392446-53393861	73	79	93	70	75	62	85	82	71	82	63	83	78	109	106	102	93	95	86	61
chr1:53480192-53481197	59	80	58	60	61	65	75	69	78	84	73	79	84	79	103	82	64	73	68	63
chr1:53647544-53648382	33	41	30	41	33	34	37	54	42	47	33	38	23	44	44	32	38	38	29	35
chr1:53661885-53663154	113	102	175	138	123	104	118	116	144	160	149	183	125	155	175	147	126	139	129	121
chr1:53685594-53686752	173	178	216	182	173	186	198	195	153	200	185	215	209	205	231	240	204	227	197	167
chr1:53703607-53704740	93	100	139	120	115	97	130	105	124	127	110	165	120	139	162	132	144	123	129	109
chr1:53743893-53744315	26	31	25	32	25	21	35	19	25	33	18	25	20	28	28	22	21	22	22	31
chr1:53791533-53792560	117	132	175	133	153	142	145	126	140	154	131	138	156	165	182	170	177	175	167	147
chr1:53792795-53794219	90	101	144	135	117	112	150	136	126	152	139	141	135	168	184	187	185	137	151	116
chr1:53858847-53859683	40	46	57	32	37	39	44	35	50	47	35	49	27	47	60	42	30	38	31	24
chr1:53878628-53879650	90	139	157	78	116	80	116	125	124	93	94	118	88	126	117	99	74	75	78	88
chr1:54050838-54051212	28	33	37	29	24	14	31	30	30	23	31	33	27	29	27	21	27	30	28	28
chr1:54204562-54205246	29	26	67	41	32	29	28	46	23	21	19	38	34	40	44	47	31	35	33	17
chr1:54231236-54233006	93	98	112	107	75	75	102	83	97	129	91	111	120	119	105	111	94	110	104	101
chr1:54248583-54249325	28	43	49	30	37	27	22	28	27	26	23	39	31	36	38	28	31	22	30	24
chr1:54303450-54304633	191	199	228	187	195	196	231	173	213	234	210	236	183	246	276	251	236	246	212	179
chr1:54326607-54327265	32	32	45	24	30	29	32	21	27	26	18	24	23	35	39	25	19	17	24	19
chr1:54354975-54356219	100	122	123	112	110	112	131	139	109	121	137	148	140	136	170	159	129	138	110	119
chr1:54410860-54412368	305	281	507	397	348	398	439	365	348	460	457	437	361	507	512	439	434	511	470	311
chr1:54518332-54519753	235	226	332	259	257	288	319	254	283	305	321	331	298	398	412	342	333	353	318	299
chr1:54535444-54536127	32	30	34	28	32	32	38	29	32	40	30	35	31	42	47	37	30	31	31	34
chr1:54665208-54666427	106	110	117	107	119	80	148	124	134	141	131	119	113	144	165	144	119	101	117	116
chr1:54694968-54695679	26	51	35	28	28	37	32	56	14	28	22	23	20	34	39	42	39	35	36	41
chr1:54696206-54697257	41	108	69	35	57	45	43	77	35	37	24	52	39	44	61	53	55	50	47	70
chr1:54750402-54751140	45	81	55	39	45	34	46	72	41	46	37	50	48	41	53	59	41	40	35	39
chr1:54752885-54753338	30	42	50	33	35	25	34	40	46	42	26	68	43	54	46	57	41	41	39	49
chr1:54871975-54873818	136	153	232	164	191	190	197	189	198	217	192	232	206	287	302	255	240	253	204	241
chr1:54946854-54947460	32	32	36	29	40	34	28	29	48	35	32	36	43	53	51	35	29	21	24	28
chr1:54953582-54955609	120	129	213	147	170	140	204	186	174	189	201	192	172	189	214	190	220	188	172	182
chr1:54964991-54965634	21	24	22	20	29	31	38	23	20	21	31	17	15	39	33	39	34	22	23	27
chr1:55007577-55008670	61	40	80	47	69	56	75	46	67	48	40	35	49	70	73	60	64	57	53	43
chr1:55137706-55138267	33	28	40	26	35	26	30	27	23	33	26	27	40	30	41	41	24	38	24	17
chr1:55180798-55182094	101	103	112	93	86	92	129	105	111	123	104	113	95	122	134	124	113	116	128	102
chr1:55229688-55230830	187	202	260	195	232	218	252	220	206	232	226	241	201	248	287	216	181	251	247	198
chr1:55266583-55267613	70	63	95	67	84	81	89	92	94	111	103	99	84	107	114	95	87	72	65	70
chr1:55272791-55273611	61	43	64	61	56	60	52	50	45	47	34	36	52	56	61	61	42	54	39	41
chr1:55278834-55279310	31	17	46	37	26	18	28	22	23	15	13	18	32	42	42	29	20	23	9	20
chr1:55352360-55353488	61	68	125	80	81	78	100	92	68	68	62	72	96	140	145	130	92	95	106	84
chr1:55410773-55411420	32	34	39	37	36	29	33	28	22	35	17	25	22	33	36	23	18	35	22	21
chr1:55416338-55416782	22	25	32	28	22	20	29	22	16	13	15	17	19	17	26	11	18	20	30	17
chr1:55461357-55462570	86	76	91	84	72	92	91	75	40	43	42	55	45	68	77	70	73	55	67	63
chr1:55487451-55488042	31	24	40	26	21	20	28	26	13	15	9	23	23	24	33	35	22	20	17	17
chr1:55593549-55594392	56	89	54	39	64	69	71	66	50	50	42	65	41	54	55	56	49	33	42	43
chr1:55604446-55605183	42	40	59	42	48	37	45	40	33	33	49	46	29	38	44	36	26	28	23	24
chr1:55606016-55606734	49	64	50	43	31	46	51	53	52	56	61	61	49	56	71	47	57	31	52	44
chr1:55616736-55617293	24	23	22	21	28	30	30	29	30	47	19	30	34	45	43	31	34	35	34	21
chr1:55680526-55681588	57	82	125	115	75	96	133	106	90	111	99	128	109	113	128	122	117	123	118	94
chr1:55723645-55724296	30	32	40	29	45	38	45	43	30	26	37	36	29	52	40	34	30	31	32	34
chr1:55743056-55743774	47	47	31	35	34	40	47	52	34	38	24	37	38	37	45	47	29	46	39	29
chr1:57772788-57773623	64	42	53	58	38	38	51	40	67	76	76	62	38	72	53	36	29	43	19	33
chr1:58857727-58858240	24	22	23	22	26	26	27	34	21	27	14	20	22	29	33	23	12	22	35	25
chr1:59011340-59012919	171	165	186	172	192	218	229	216	194	244	229	247	191	270	304	269	223	244	237	209
chr1:59118096-59118813	29	35	29	32	33	36	51	30	30	49	27	35	19	52	53	40	40	36	38	32
chr1:59165012-59166011	69	76	78	83	59	87	106	85	76	95	76	75	68	108	104	88	82	83	87	74
chr1:59183443-59184534	71	64	80	67	60	60	66	40	67	63	66	72	71	80	84	65	89	86	77	69
chr1:59192204-59193240	58	50	44	38	28	39	39	33	46	41	27	31	37	38	59	40	35	37	39	34
chr1:59205545-59206177	30	40	32	38	28	33	34	39	47	46	30	37	34	36	31	28	25	27	29	30
chr1:59220183-59221670	128	124	152	106	110	86	147	104	116	126	103	126	148	164	176	137	109	130	119	121
chr1:59248983-59250994	322	368	491	375	392	414	465	402	460	494	459	508	457	459	574	486	500	537	502	451
chr1:59278586-59279128	32	36	68	34	59	43	44	39	91	35	42	83	43	48	58	67	59	49	38	49
chr1:59280893-59282530	96	125	163	119	121	107	147	152	195	132	133	176	176	172	194	195	194	164	163	164
chr1:59323789-59324228	20	18	21	26	22	19	22	31	33	22	23	24	16	32	35	26	33	26	26	19
chr1:59351525-59352022	29	36	41	28	30	29	28	25	23	39	24	27	32	27	26	30	17	20	20	15
chr1:59368910-59370029	71	72	151	95	105	93	92	104	143	93	81	153	134	139	142	130	143	131	117	110
chr1:59387952-59388762	48	41	82	46	60	41	55	49	81	57	48	71	54	55	54	54	45	37	38	31
chr1:59395119-59395982	36	79	63	36	56	27	27	56	87	52	34	122	42	49	47	75	34	33	36	35
chr1:59398671-59399473	29	58	79	24	63	33	40	55	69	38	25	68	43	38	45	38	58	39	39	43
chr1:59407176-59408696	120	94	191	106	120	107	150	124	171	139	138	163	164	144	177	146	139	131	148	151
chr1:59433834-59434714	59	52	97	55	100	66	51	43	129	81	77	94	91	70	85	66	66	60	87	84
chr1:59473222-59474213	44	115	87	40	64	49	50	79	45	38	41	81	55	63	60	98	42	36	38	39
chr1:59484086-59484505	28	48	60	35	39	22	19	29	39	15	19	43	45	29	26	21	28	21	30	29
chr1:59485554-59486579	84	101	89	64	99	63	67	72	124	69	73	128	69	74	100	84	75	48	67	63
chr1:59510465-59511185	46	40	60	32	39	39	32	39	49	58	29	50	59	49	53	37	46	46	53	31
chr1:59512166-59512845	42	36	48	46	28	33	44	41	54	39	38	52	39	43	56	48	40	52	36	47
chr1:59536703-59537521	36	31	48	41	44	30	38	32	58	44	34	64	41	31	51	29	41	30	30	19
chr1:59612205-59613112	39	83	76	66	55	51	70	57	68	65	46	70	64	82	81	71	59	71	63	59
chr1:59761914-59763138	131	122	171	134	148	177	142	159	136	171	149	156	159	187	215	159	175	195	156	168
chr1:59798452-59799074	29	30	44	21	30	31	31	25	25	29	22	26	22	33	32	32	35	28	37	37
chr1:59942641-59943564	60	159	71	52	59	52	54	112	38	40	30	63	32	32	36	46	54	49	50	62
chr1:60026475-60026980	27	12	35	16	23	15	17	30	13	13	15	13	13	26	32	23	19	21	29	21
chr1:60035851-60036815	36	65	61	31	72	43	46	52	55	58	40	48	61	68	76	54	62	80	77	65
chr1:60162818-60163531	38	43	47	34	38	40	42	32	25	36	24	38	27	41	39	34	50	47	50	39
chr1:60224946-60225561	31	47	42	30	40	30	33	35	32	37	37	42	29	27	46	29	32	38	36	25
chr1:60280072-60280820	36	28	48	35	43	56	67	49	35	48	31	34	35	59	62	54	41	55	61	35
chr1:60392119-60392692	24	19	25	23	22	33	47	28	23	26	19	19	27	22	34	34	31	18	34	26
chr1:60412812-60413430	34	32	23	20	32	26	45	29	22	29	30	28	24	37	16	27	25	33	20	21
chr1:61508431-61509320	54	49	64	50	54	47	53	58	44	44	28	37	49	50	55	53	60	43	54	46
chr1:61515447-61516464	71	85	103	82	76	92	91	73	74	60	65	67	74	81	91	79	98	97	94	72
chr1:61542316-61544080	220	165	254	194	247	242	263	207	199	243	181	201	229	280	302	229	321	332	317	284
chr1:61736421-61737437	43	43	48	41	53	46	50	43	34	50	37	38	42	36	68	56	73	75	73	72
chr1:61767498-61768373	29	43	24	22	23	24	37	27	24	41	26	31	41	37	61	42	50	38	62	39
chr1:61784179-61784957	30	52	38	37	26	31	34	33	39	32	24	33	38	49	48	40	55	62	52	48
chr1:61797738-61798298	35	29	34	26	29	15	21	24	15	9	17	23	24	24	40	28	35	36	27	36
chr1:61918545-61919506	47	68	69	51	71	39	65	58	66	40	36	72	51	71	62	69	79	80	69	83
chr1:62190179-62191387	99	118	124	97	106	112	109	110	115	143	123	138	134	133	157	140	139	123	131	122
chr1:62207596-62208503	33	29	71	64	39	39	54	49	33	43	39	54	41	43	57	62	47	50	47	37
chr1:62248303-62248904	25	26	41	26	27	26	43	34	20	31	20	16	31	36	33	28	30	29	31	29
chr1:62737360-62738348	40	24	32	26	36	39	48	26	39	48	36	31	25	43	56	30	47	37	36	36
chr1:62901581-62903187	310	264	428	365	367	362	416	370	376	426	415	431	346	477	508	438	408	437	422	348
chr1:62915967-62916576	21	32	35	17	22	19	24	21	36	26	35	36	26	40	41	23	39	31	21	39
chr1:63153230-63154533	36	41	74	58	46	50	80	70	54	66	47	47	63	80	88	85	81	59	68	73
chr1:63249188-63250360	147	153	172	130	158	161	196	169	205	202	213	219	182	216	255	215	180	220	198	178
chr1:63577598-63578321	31	33	29	20	31	35	36	41	22	28	13	29	26	54	47	52	45	30	36	35
chr1:63832539-63834096	135	153	201	158	124	151	162	148	176	170	166	172	172	201	229	183	189	178	166	165
chr1:63988407-63989717	150	156	170	159	147	134	183	157	151	186	198	180	180	232	236	203	186	204	158	169
chr1:64058758-64060318	120	122	183	134	134	139	160	169	144	177	163	172	152	179	238	204	166	167	170	131
chr1:64081477-64082140	26	25	29	27	33	42	28	31	29	38	32	32	29	41	55	45	36	36	51	27
chr1:64116755-64117458	41	27	42	36	25	40	36	33	32	37	23	20	33	36	52	22	42	30	31	23
chr1:65210047-65211057	33	40	73	37	41	56	60	47	48	51	56	45	40	62	49	48	51	45	50	30
chr1:65292520-65293291	56	65	58	53	46	36	62	51	53	61	53	68	47	53	57	53	37	48	52	53
chr1:65329567-65330874	89	80	112	64	78	78	89	55	84	77	79	56	95	81	104	103	99	102	91	100
chr1:65342803-65343353	23	24	28	28	26	35	34	29	18	34	28	21	18	29	28	20	35	27	31	28
chr1:65422433-65423100	47	32	28	40	33	29	44	33	34	36	33	48	35	52	47	32	33	50	40	35
chr1:65431063-65432745	121	141	299	197	213	190	229	211	251	276	261	283	243	270	304	297	290	267	252	201
chr1:65467912-65469131	66	94	91	64	70	86	82	69	63	90	54	85	74	70	93	94	56	74	66	52
chr1:65532335-65534470	135	158	162	138	150	146	178	184	145	175	143	153	165	222	222	214	218	189	172	167
chr1:65540782-65541577	37	39	34	39	40	49	49	39	33	39	39	49	36	55	54	56	42	51	45	45
chr1:65612989-65613876	35	43	67	47	42	36	51	46	52	43	37	65	41	51	59	79	48	57	39	49
chr1:65614215-65615169	39	48	57	50	41	44	53	67	48	77	63	59	44	64	73	57	73	51	44	68
chr1:65719556-65720848	75	95	140	97	97	66	106	93	123	110	87	144	117	148	169	146	117	127	123	100
chr1:65775307-65775833	22	17	36	21	17	19	17	12	17	12	24	24	32	27	26	40	24	29	18	16
chr1:65885387-65887079	235	207	375	276	303	302	359	272	301	376	330	292	281	400	438	376	322	373	348	272
chr1:66153221-66154140	53	53	69	71	43	40	51	50	51	50	49	70	55	56	59	49	48	35	41	58
chr1:66258184-66259400	63	75	111	62	56	62	64	61	66	46	33	57	71	77	78	84	58	61	50	46
chr1:66277561-66278388	82	127	114	75	75	76	100	99	107	114	111	125	104	132	144	136	105	71	80	103
chr1:66295713-66296761	97	97	103	89	87	83	105	85	99	91	78	115	130	136	163	113	104	114	116	92
chr1:66332006-66332538	30	34	28	28	20	24	21	18	18	22	21	23	26	35	33	25	15	22	26	21
chr1:66424539-66425108	26	35	35	28	20	30	26	31	30	42	28	41	27	30	32	37	25	17	14	31
chr1:66556542-66557150	29	21	33	20	19	22	19	29	26	23	32	18	40	38	38	28	27	33	33	29
chr1:66647644-66649795	102	108	110	100	96	74	109	84	107	129	122	136	91	97	110	84	91	92	108	98
chr1:66680508-66681140	46	21	49	35	40	30	43	37	36	44	36	48	34	33	45	38	31	34	39	35
chr1:66713098-66713796	53	60	76	34	49	46	47	49	63	67	54	70	49	63	71	52	47	45	46	53
chr1:66740296-66741213	67	80	69	61	62	59	108	74	76	80	69	91	63	74	90	62	70	64	85	88
chr1:66741618-66742389	46	91	81	65	64	58	74	85	77	67	59	76	66	82	97	83	70	69	61	66
chr1:66747954-66748471	34	63	34	39	34	45	51	42	45	36	31	56	54	55	69	48	29	42	37	46
chr1:66766421-66767201	52	65	67	47	51	56	55	57	48	58	37	65	54	64	79	58	49	51	48	59
chr1:66796169-66796817	70	71	82	67	72	69	86	76	71	93	74	85	89	110	118	108	103	80	84	84
chr1:66797678-66798325	57	64	77	57	70	51	67	85	81	79	64	60	78	75	78	71	62	76	71	75
chr1:66801498-66802284	121	125	93	105	102	115	137	120	118	148	126	120	111	119	135	131	124	125	138	110
chr1:66815635-66816335	72	65	62	57	56	51	79	64	58	76	67	83	68	55	76	81	75	64	67	60
chr1:66817627-66818129	42	24	37	32	41	40	46	35	44	43	44	53	41	55	43	33	36	38	31	30
chr1:66823002-66823885	46	47	62	43	59	42	50	53	61	39	42	77	47	46	68	60	47	46	36	41
chr1:66839983-66840929	51	80	61	45	61	81	77	62	59	55	74	75	51	75	88	90	70	69	60	72
chr1:66902054-66902714	33	37	44	31	40	36	36	45	54	52	39	49	38	52	57	54	42	51	43	32
chr1:66911055-66912667	100	115	118	108	80	84	104	95	105	118	90	127	82	115	126	113	92	83	104	85
chr1:67191618-67192232	39	26	38	34	32	23	36	31	17	36	28	39	39	27	39	48	18	27	37	36
chr1:67235197-67236030	45	55	54	45	45	45	37	49	37	64	42	50	52	50	52	42	40	42	41	36
chr1:67254071-67254630	14	47	32	24	20	29	36	24	14	20	21	23	24	26	28	26	19	20	14	15
chr1:67390159-67391396	192	217	342	270	267	297	311	257	281	349	325	327	287	385	398	342	297	352	335	280
chr1:67395432-67396631	140	130	191	174	166	182	215	198	178	189	201	241	200	260	287	253	248	255	247	221
chr1:67446802-67447837	41	44	48	29	58	40	49	48	44	42	31	47	39	55	44	48	37	40	37	52
chr1:67461583-67462163	24	25	27	30	28	33	31	35	33	33	20	32	30	41	43	27	32	23	31	14
chr1:67518758-67520410	107	138	193	136	125	141	175	159	159	195	161	177	171	229	231	198	195	169	158	160
chr1:67614654-67615304	33	23	33	27	15	31	47	29	31	22	20	30	23	30	28	28	31	41	27	20
chr1:67628516-67628993	31	59	40	28	34	21	34	38	30	35	26	34	27	46	45	52	24	22	19	26
chr1:67636299-67637338	80	77	87	73	60	64	79	81	84	87	82	84	105	142	136	100	84	89	105	91
chr1:67659936-67660664	77	77	61	79	56	58	58	65	75	86	80	81	82	86	92	73	77	66	66	71
chr1:67730334-67731010	31	29	33	32	23	18	26	30	32	37	28	30	26	25	33	29	25	24	19	22
chr1:67740198-67740845	30	31	23	27	29	37	45	30	32	29	25	33	34	41	38	27	23	17	33	29
chr1:67760167-67761263	57	61	60	47	46	55	74	56	34	48	35	50	52	62	68	68	61	65	66	58
chr1:67769704-67770137	39	65	28	26	19	34	39	48	26	37	26	37	19	30	40	33	21	27	29	27
chr1:67772773-67773660	63	66	79	59	50	59	57	66	49	47	47	72	60	104	88	95	73	56	62	58
chr1:67779797-67780597	40	56	53	37	41	45	52	35	34	37	34	65	51	63	73	49	53	53	45	57
chr1:67798467-67799427	103	94	94	97	101	95	110	106	90	130	103	91	109	133	114	118	86	81	99	98
chr1:67807748-67808339	26	42	28	17	28	34	26	21	25	22	21	32	35	39	38	40	34	30	25	19
chr1:67894690-67895624	44	70	72	49	78	50	81	106	65	77	69	97	105	78	104	104	112	88	76	92
chr1:67895964-67897021	149	148	190	177	167	180	211	178	212	205	195	221	190	259	260	211	203	237	239	201
chr1:67965960-67966734	52	37	57	35	40	33	50	51	39	34	42	43	44	43	47	43	30	27	45	37
chr1:68027347-68027815	14	27	30	22	24	28	24	29	23	21	26	37	13	37	37	15	25	25	26	29
chr1:68139873-68140861	56	36	55	51	47	52	85	57	41	37	40	47	38	56	66	48	55	61	63	59
chr1:68149697-68152573	243	314	363	271	298	301	346	327	317	337	328	371	328	403	488	414	380	391	386	364
chr1:68225763-68226529	44	37	45	29	42	26	33	44	36	49	31	25	30	48	45	34	29	46	37	23
chr1:68961851-68963346	73	83	139	84	87	72	86	91	96	94	96	115	108	119	146	139	92	105	109	92
chr1:69254276-69255083	21	12	15	16	16	23	15	12	49	50	53	57	15	17	17	27	15	15	16	13
chr1:70670744-70672032	131	164	153	144	139	132	138	164	171	207	179	192	170	175	222	172	175	158	167	172
chr1:70686670-70687882	122	136	157	113	126	128	149	139	157	158	166	178	158	204	211	205	168	161	156	160
chr1:70693213-70693614	27	21	30	19	27	15	21	31	21	22	21	30	23	22	23	30	28	22	30	25
chr1:70819536-70820980	155	161	203	174	137	176	178	145	156	171	161	192	160	206	208	186	163	156	199	148
chr1:70876004-70877381	166	159	217	189	179	164	194	158	167	212	161	179	179	254	265	211	191	223	179	174
chr1:71150797-71151542	42	45	45	43	30	32	27	27	21	34	33	42	32	37	40	27	24	35	30	23
chr1:71375701-71376175	42	41	39	36	35	25	32	43	19	10	11	20	14	25	24	22	22	25	15	18
chr1:71512986-71513706	36	64	64	52	24	39	44	42	39	22	22	35	24	39	33	50	33	28	27	28
chr1:71534005-71534415	25	12	24	17	21	23	24	13	18	28	16	32	20	30	38	16	24	34	26	19
chr1:71546145-71547382	165	177	172	167	169	141	199	170	169	196	163	192	165	185	191	172	139	164	141	132
chr1:72748324-72749467	30	33	61	43	55	55	52	47	44	50	41	41	50	60	87	85	59	67	58	43
chr1:74663338-74664476	126	145	153	137	132	147	166	140	154	158	149	172	157	214	239	171	178	177	174	153
chr1:74969766-74970174	16	14	17	25	21	12	29	17	20	14	17	15	19	21	32	24	25	14	21	20
chr1:75198260-75199762	158	136	156	140	156	170	177	135	162	199	174	164	169	209	206	189	170	177	177	174
chr1:76189732-76190825	97	146	161	97	106	117	134	144	138	158	137	156	159	167	188	178	156	165	148	141
chr1:76251382-76252557	116	138	148	102	116	113	123	153	134	134	135	169	131	154	178	163	115	153	147	120
chr1:76446870-76447482	41	25	36	16	29	14	29	21	10	15	12	15	32	31	24	27	26	19	38	21
chr1:76457248-76457827	21	27	27	34	30	26	27	21	26	18	35	25	17	24	32	29	21	14	23	16
chr1:76489259-76490033	40	48	93	44	55	46	48	31	46	36	28	31	69	67	84	65	71	62	66	53
chr1:76518334-76519270	32	26	32	21	34	24	31	24	19	23	21	19	16	34	56	26	35	38	39	36
chr1:76539918-76540801	42	50	106	52	67	56	72	51	52	45	38	45	63	54	78	72	56	67	76	56
chr1:76619691-76620728	108	103	122	86	83	87	113	97	55	69	71	65	65	100	108	87	78	103	77	73
chr1:76760198-76760963	40	40	38	35	22	31	49	36	23	21	16	21	36	39	46	41	40	26	31	29
chr1:77684556-77685479	63	68	92	70	70	70	107	101	88	86	82	80	76	95	111	116	71	76	77	73
chr1:77896724-77897911	48	49	51	53	46	74	68	43	42	57	57	51	53	45	53	59	40	46	50	44
chr1:77999381-78000055	28	26	37	26	31	28	36	22	27	38	29	30	31	34	29	33	22	24	31	19
chr1:78147750-78149654	280	316	387	341	310	308	361	306	353	425	364	429	351	461	448	444	372	450	361	308
chr1:78224657-78225978	94	122	155	120	126	122	126	129	117	120	145	168	147	154	193	161	131	131	139	109
chr1:78244833-78245904	70	87	91	82	76	62	87	90	79	91	81	84	68	83	99	89	80	81	72	82
chr1:78443822-78445524	234	268	335	278	257	301	330	277	296	356	334	334	304	384	398	353	299	383	350	306
chr1:78469771-78471083	158	140	138	140	124	152	178	127	135	167	159	166	149	192	229	187	156	166	171	147
chr1:78579925-78580599	30	27	31	34	30	37	38	32	36	42	29	48	35	35	45	49	37	35	32	33
chr1:79083103-79083721	33	25	30	32	28	24	34	42	17	36	26	37	30	54	49	46	43	53	45	47
chr1:79085089-79086360	40	44	39	32	40	56	51	32	30	38	34	33	85	75	85	84	119	106	85	100
chr1:79115159-79115658	24	25	20	18	19	18	29	22	15	26	16	22	30	47	49	36	35	38	35	38
chr1:79506056-79506770	32	32	38	39	30	34	38	27	25	26	27	35	36	47	47	44	18	31	20	27
chr1:83973774-83974811	37	41	42	45	50	42	55	55	49	58	46	75	48	55	67	49	66	52	51	46
chr1:84326219-84326862	27	23	37	28	29	43	33	31	25	42	26	23	29	30	48	38	34	37	38	33
chr1:84464483-84465416	49	52	98	72	67	51	61	63	48	52	62	49	64	75	69	74	66	58	63	65
chr1:84542999-84544485	68	81	123	103	101	97	119	98	75	95	70	84	76	106	93	98	103	110	80	77
chr1:84556122-84556908	41	45	35	32	28	30	49	28	29	54	32	32	37	34	35	39	29	31	38	34
chr1:84609711-84610436	73	48	63	61	66	59	63	70	82	93	85	73	80	93	98	85	68	81	73	72
chr1:84610681-84611272	33	43	30	28	36	28	44	52	45	38	36	51	36	23	49	48	34	46	23	35
chr1:84713019-84713618	34	44	38	33	36	35	39	39	11	15	15	16	13	15	25	29	17	28	20	20
chr1:84763671-84764959	85	68	81	63	56	73	68	70	44	57	45	70	53	65	68	64	71	71	58	66
chr1:84831130-84831768	21	55	25	24	41	34	36	47	20	13	15	30	20	31	34	26	24	30	24	21
chr1:84899214-84899927	54	46	48	51	46	45	63	49	39	60	40	63	43	63	69	62	40	52	43	41
chr1:84907580-84908674	52	68	71	60	58	49	55	70	69	78	53	97	63	69	84	75	45	60	58	62
chr1:84944717-84945677	92	94	121	78	87	101	119	112	100	111	98	113	91	113	138	121	104	114	92	98
chr1:84971106-84972758	167	177	308	223	212	197	247	279	227	238	227	302	272	341	336	297	304	306	292	240
chr1:85038693-85040713	144	193	197	157	142	155	191	166	161	169	165	237	194	201	254	217	220	200	179	200
chr1:85086236-85087171	65	66	84	66	85	70	92	81	48	77	68	65	67	74	88	79	76	65	69	70
chr1:85155592-85156869	133	155	224	177	181	195	207	186	152	169	177	191	176	279	261	243	208	192	203	147
chr1:85237856-85238531	25	43	35	41	29	36	33	27	27	25	33	37	24	33	44	34	28	33	37	33
chr1:85320003-85320753	39	44	37	27	45	32	48	43	28	39	36	45	29	43	46	46	21	25	31	38
chr1:85328157-85329160	64	57	58	48	46	54	61	50	44	41	44	65	58	62	63	58	38	42	51	41
chr1:85401760-85402486	30	32	30	30	31	37	30	32	32	30	29	26	32	38	33	26	33	37	39	40
chr1:85410394-85411399	113	116	113	101	96	105	109	95	108	155	128	148	97	123	146	114	116	102	109	103
chr1:85424924-85425490	24	42	23	24	20	25	26	28	25	20	19	28	19	39	36	28	21	24	28	25
chr1:85438096-85438618	31	30	35	22	35	20	24	29	24	33	29	32	27	34	35	27	37	23	31	18
chr1:85439375-85440015	37	35	44	24	27	30	29	24	23	19	22	35	36	43	46	57	30	26	32	34
chr1:85454110-85454833	37	41	39	26	31	33	38	30	28	37	25	50	52	52	51	49	40	50	37	42
chr1:85462249-85463456	72	65	95	83	83	80	72	87	80	69	87	94	79	94	109	106	95	88	73	53
chr1:85492874-85493876	60	51	39	42	26	51	68	45	56	61	53	61	41	57	57	53	45	59	39	41
chr1:85516307-85516758	21	41	26	20	21	17	31	34	27	30	28	39	27	33	25	21	25	25	31	21
chr1:85527401-85528376	69	74	73	77	77	75	84	85	85	96	82	116	60	94	79	93	76	82	77	79
chr1:85666207-85667869	84	95	140	88	96	103	128	130	82	93	91	82	85	105	124	111	123	123	109	93
chr1:85724731-85725871	79	97	114	102	93	94	102	93	105	106	92	131	117	121	137	120	116	119	113	98
chr1:85741524-85742844	179	158	269	216	211	234	270	197	211	257	259	233	236	264	318	275	232	268	246	231
chr1:85763381-85764397	42	89	63	48	55	62	81	82	62	61	50	70	64	74	99	73	59	70	57	49
chr1:86173611-86174577	64	93	96	79	67	74	88	94	86	83	75	93	86	103	116	108	93	71	86	73
chr1:86845992-86846534	31	35	25	28	24	25	18	22	33	26	26	26	23	25	33	34	23	19	26	21
chr1:86854756-86855351	16	21	26	32	17	17	27	17	41	48	32	39	31	36	32	22	24	28	20	21
chr1:86861147-86862530	116	117	142	114	126	121	123	141	146	162	119	142	138	145	173	163	145	162	145	121
chr1:86895509-86895929	25	24	25	23	23	18	24	24	25	25	18	27	22	22	35	12	25	24	31	17
chr1:87169595-87171361	132	163	251	227	183	215	258	222	225	279	202	236	246	279	306	290	247	248	260	202
chr1:87299077-87299765	23	39	31	16	27	27	40	40	33	27	28	40	17	31	33	35	31	25	25	27
chr1:87379297-87381449	297	322	379	330	326	336	427	335	346	387	356	406	310	389	467	349	371	422	341	361
chr1:87597294-87597984	37	36	43	40	41	40	42	43	46	45	27	30	35	55	39	49	41	27	45	33
chr1:87793888-87794905	66	71	203	142	118	130	154	138	142	136	121	153	152	170	188	184	164	161	168	120
chr1:87796890-87797821	72	87	132	78	95	92	107	117	111	124	100	107	141	127	139	142	148	144	119	99
chr1:87800573-87801261	42	75	99	63	76	68	77	79	93	82	74	94	69	87	109	87	74	77	78	72
chr1:87869681-87870667	69	94	111	68	104	67	73	69	105	94	85	109	83	104	121	87	95	86	88	87
chr1:87901042-87901679	41	55	54	33	41	31	44	37	42	41	31	41	41	59	64	50	36	27	38	33
chr1:87914958-87915845	41	60	81	28	70	35	50	47	59	40	30	53	76	75	77	82	46	50	52	53
chr1:87916268-87916921	30	24	52	33	32	19	31	33	31	28	21	20	35	53	67	40	50	41	19	28
chr1:88419288-88419785	22	18	28	24	20	29	28	22	22	30	19	19	17	33	39	28	20	31	18	22
chr1:89149165-89150984	194	200	337	279	295	264	317	281	283	363	279	343	335	390	407	350	342	355	333	301
chr1:89265949-89266571	19	20	24	24	22	20	28	28	28	31	28	22	20	30	32	34	31	16	14	18
chr1:89356341-89357837	117	134	196	147	140	145	145	147	140	189	140	169	186	218	246	223	204	192	172	169
chr1:89401649-89402206	32	20	24	19	19	23	27	26	18	28	18	22	24	24	23	19	15	25	13	16
chr1:89449549-89449884	17	22	22	29	28	25	29	23	17	16	19	20	14	29	26	12	28	21	30	24
chr1:89457932-89459099	134	138	152	133	148	173	185	172	161	187	180	152	157	201	234	190	172	213	194	166
chr1:89487438-89488912	76	90	93	74	75	87	102	117	81	106	96	117	93	95	111	105	73	103	107	93
chr1:89530465-89531414	49	57	40	41	31	35	66	64	45	75	49	55	54	79	73	62	53	47	49	51
chr1:89535490-89536300	42	27	28	37	27	19	38	30	43	32	36	39	24	34	51	36	30	34	24	32
chr1:89591319-89592631	100	125	113	65	104	94	138	147	99	121	111	140	112	120	138	129	114	105	95	112
chr1:89594479-89595011	41	47	49	25	25	37	41	40	40	42	37	60	46	51	59	57	40	35	37	37
chr1:89664099-89665145	58	51	73	61	68	66	108	86	72	86	70	79	70	91	87	79	63	82	75	81
chr1:89724967-89725754	28	36	37	30	42	39	43	39	34	28	36	37	39	56	67	38	38	45	34	39
chr1:89739994-89740624	44	74	55	44	51	36	65	63	42	37	41	58	51	59	63	64	66	48	64	45
chr1:89744534-89745240	42	47	57	35	65	49	56	47	56	42	47	55	59	65	69	61	60	48	56	57
chr1:89751503-89753190	106	108	133	120	113	84	101	133	126	129	100	118	117	150	193	146	129	134	128	134
chr1:89760785-89761313	23	31	22	22	26	18	30	23	15	23	14	21	40	54	62	44	38	24	25	28
chr1:89775970-89776790	40	52	39	47	37	46	55	70	44	58	37	50	44	45	65	53	56	57	59	33
chr1:89823760-89824399	46	44	40	38	34	45	43	34	38	49	41	39	41	46	53	42	29	32	48	30
chr1:89920513-89920984	24	26	22	19	20	16	37	16	21	27	24	29	13	25	31	34	20	28	23	23
chr1:89948708-89949383	48	36	30	40	28	24	37	28	34	33	35	28	27	46	36	39	28	33	26	31
chr1:89953436-89953933	20	25	37	22	32	22	20	17	20	15	11	11	21	34	39	32	32	20	24	22
chr1:89989468-89991410	118	189	180	156	165	120	171	204	168	188	137	202	186	184	221	248	194	160	159	158
chr1:90010973-90011615	21	80	22	28	21	18	20	52	25	26	18	37	27	32	36	47	16	10	19	21
chr1:90072776-90073144	33	42	44	34	50	43	68	47	48	65	51	57	54	53	69	51	37	49	43	46
chr1:90073692-90074936	116	131	147	98	113	103	138	147	149	155	109	177	121	114	133	141	68	84	79	87
chr1:90077264-90077684	40	40	47	42	49	48	47	47	68	49	45	64	57	79	75	60	48	50	62	46
chr1:90097937-90099441	129	153	231	192	166	168	211	210	167	189	180	180	194	233	228	247	208	201	194	148
chr1:90123464-90123965	25	42	31	25	41	37	47	31	39	45	36	43	46	38	53	36	44	36	50	43
chr1:90135591-90136081	42	37	27	29	30	36	36	37	30	30	28	27	17	27	21	19	25	29	24	24
chr1:90184752-90185754	66	109	71	64	70	47	60	97	71	73	69	99	55	91	92	70	74	101	87	80
chr1:90186698-90187366	45	76	66	54	60	60	70	61	62	62	40	72	62	63	75	71	44	54	50	55
chr1:90190168-90190857	35	91	71	37	43	33	51	89	45	31	33	61	37	44	56	65	37	43	30	40
chr1:90204394-90205985	96	170	172	81	127	78	94	112	165	134	106	174	105	146	154	152	164	151	133	116
chr1:90222736-90223715	46	38	63	39	56	47	51	39	53	54	53	40	60	64	67	58	45	51	58	52
chr1:90228167-90229319	90	90	102	77	81	75	84	95	74	88	72	90	80	93	99	89	72	76	80	75
chr1:90270209-90270588	26	23	25	22	25	18	26	23	19	30	18	28	26	41	27	32	25	29	19	24
chr1:90286042-90287647	103	93	146	109	112	88	137	125	89	105	102	116	114	147	158	136	127	122	106	97
chr1:90308464-90310233	94	111	152	111	122	118	133	130	132	164	143	132	126	151	169	157	134	124	134	127
chr1:90321053-90321802	46	42	38	32	49	37	46	50	55	57	40	54	46	53	67	49	45	48	47	53
chr1:90328742-90329294	27	20	34	18	18	17	19	24	34	40	40	45	33	18	27	32	24	32	25	24
chr1:90336167-90337059	15	29	39	37	50	30	45	24	33	35	29	39	40	42	45	36	52	47	32	46
chr1:90371949-90372625	28	35	34	37	34	23	36	22	33	35	37	27	41	23	28	27	33	37	37	31
chr1:90422445-90423129	27	26	33	24	33	19	34	24	28	39	17	28	21	25	27	26	24	23	24	23
chr1:90452637-90453344	35	26	38	36	30	40	41	25	38	41	32	51	43	48	49	45	36	33	39	48
chr1:90460151-90461569	111	142	193	144	141	146	180	165	134	175	159	145	142	187	204	185	157	166	143	134
chr1:91316824-91317616	41	54	60	49	38	48	51	47	46	51	41	54	41	82	64	66	51	53	48	44
chr1:91486498-91488310	206	190	260	198	234	250	306	237	234	261	236	265	256	309	348	277	295	294	267	227
chr1:91590214-91590902	24	43	29	32	42	38	52	53	15	22	26	38	41	42	63	53	33	31	28	39
chr1:91630421-91631222	40	36	31	36	34	23	39	36	33	31	20	26	31	25	32	49	37	30	30	22
chr1:91852677-91853236	484	472	525	521	512	536	539	526	508	531	526	529	522	539	538	532	524	536	533	520
chr1:91965890-91967360	128	146	227	173	183	171	209	177	157	185	171	211	219	273	282	249	272	229	246	215
chr1:92013884-92015225	94	79	120	115	103	92	114	86	91	116	110	105	132	152	156	122	126	108	112	102
chr1:92021217-92022639	170	200	191	182	159	145	186	169	158	168	159	169	193	212	221	197	151	149	147	144
chr1:92150053-92150791	51	47	61	42	46	43	59	38	51	37	44	55	29	50	66	47	59	44	48	45
chr1:92162921-92163885	61	40	52	40	58	43	57	45	46	51	31	63	59	71	84	74	57	59	54	53
chr1:92178661-92179567	68	97	47	54	56	51	96	88	59	53	40	69	58	60	70	76	45	67	62	64
chr1:92219385-92220148	40	52	44	28	38	45	41	52	34	33	32	43	36	49	42	58	35	42	36	39
chr1:92269239-92271034	178	165	225	152	200	160	248	194	157	163	150	169	226	247	292	266	240	262	266	236
chr1:92350302-92352192	78	100	138	112	131	117	143	142	125	136	111	146	143	166	184	165	150	152	143	124
chr1:92413764-92414942	67	59	94	80	71	62	92	71	43	57	53	54	62	74	87	80	95	100	93	93
chr1:92545497-92546547	80	83	86	83	69	72	88	75	75	81	85	103	96	97	119	102	75	94	81	78
chr1:92589456-92589913	24	27	18	27	11	18	29	24	16	14	12	21	20	25	21	14	13	13	20	21
chr1:92763738-92765257	87	118	184	116	113	128	128	137	144	139	148	139	129	166	189	164	139	148	135	116
chr1:92781206-92782209	121	122	128	110	100	116	138	108	110	156	137	121	132	156	162	152	114	116	106	94
chr1:92783391-92783745	27	32	39	22	33	20	35	25	28	33	40	39	32	40	38	30	33	32	34	26
chr1:92788960-92790176	67	63	70	56	64	56	70	60	66	92	72	94	78	66	101	86	63	58	57	66
chr1:92830992-92832101	68	115	87	67	83	66	76	60	71	67	73	83	75	92	105	97	90	79	78	81
chr1:92876126-92877330	63	45	73	38	53	40	70	49	63	55	57	70	57	64	71	64	51	44	60	41
chr1:92925073-92925859	33	42	43	31	37	44	53	41	20	36	40	38	29	55	53	42	42	47	50	58
chr1:92930261-92930793	21	26	33	20	25	28	29	21	16	24	29	20	40	37	46	36	47	30	24	28
chr1:92939636-92940096	27	25	30	28	34	33	35	25	35	47	34	42	34	51	48	42	30	38	32	27
chr1:92941742-92942226	23	34	35	29	27	29	35	30	41	35	27	42	36	49	49	28	44	43	37	39
chr1:92950108-92952832	204	279	373	277	287	250	302	335	267	323	276	329	326	379	394	410	366	374	346	338
chr1:93002202-93004698	165	265	240	151	229	156	196	262	175	185	142	258	208	215	242	239	197	194	209	188
chr1:93010244-93010675	27	28	31	16	32	24	20	24	12	8	13	15	18	20	31	19	29	12	21	15
chr1:93028698-93029482	26	27	48	28	36	36	40	41	37	31	24	35	36	52	51	43	62	39	48	47
chr1:93042936-93043450	34	81	45	27	30	31	33	52	28	45	29	41	33	43	62	42	38	35	35	35
chr1:93049331-93050373	110	151	120	107	107	80	100	121	92	108	89	111	80	109	141	122	104	112	113	108
chr1:93249500-93251250	77	96	98	85	91	80	102	100	71	90	72	89	84	111	124	112	107	101	90	98
chr1:93297126-93298311	188	183	214	182	167	171	213	133	195	177	187	229	191	238	250	234	208	202	215	179
chr1:93324191-93325171	57	62	70	43	57	62	72	76	61	71	57	63	65	72	68	71	73	59	66	50
chr1:93342825-93343879	41	46	65	43	53	40	45	41	55	50	33	46	45	61	59	58	71	58	89	71
chr1:93348365-93349295	38	40	40	36	37	37	39	46	54	37	27	59	44	49	47	53	55	44	51	39
chr1:93419099-93419459	22	33	21	23	26	19	42	33	34	20	24	27	30	37	44	31	27	27	29	33
chr1:93425783-93428487	201	232	354	254	239	280	337	306	255	290	271	306	292	348	382	351	334	324	328	359
chr1:93433674-93434498	44	50	36	23	38	33	32	45	32	39	25	45	41	49	41	46	38	57	39	38
chr1:93438540-93439435	36	62	40	41	39	44	47	56	49	57	39	47	41	55	54	67	55	67	52	59
chr1:93446143-93447211	84	82	73	83	84	70	109	85	89	102	111	97	85	102	125	98	92	89	108	100
chr1:93456210-93456812	38	25	25	33	32	34	40	29	33	45	30	33	42	60	59	57	58	60	57	53
chr1:93459368-93460200	43	50	48	36	44	40	83	43	53	50	44	58	44	75	66	49	42	56	54	47
chr1:93486953-93487827	39	45	44	40	30	31	39	31	28	37	35	39	44	51	46	43	31	31	41	34
chr1:93507658-93508604	77	95	81	64	62	63	85	81	105	78	65	92	76	83	88	97	58	74	76	65
chr1:93527645-93528117	26	23	18	21	24	20	22	17	29	18	18	14	28	25	23	20	29	17	20	26
chr1:93544103-93545258	86	104	130	108	120	110	119	100	127	139	109	151	118	151	170	153	139	147	130	112
chr1:93545756-93546503	39	45	45	60	49	61	53	63	55	56	56	71	60	72	81	62	55	59	66	62
chr1:93645053-93647112	310	339	443	371	337	366	489	362	392	481	420	455	455	510	550	492	449	509	482	403
chr1:93684786-93685669	42	73	44	42	36	38	32	43	49	54	34	65	42	38	49	52	55	44	33	53
chr1:93810830-93812557	133	166	212	173	160	175	205	184	208	207	216	234	242	238	286	266	233	230	223	202
chr1:94080845-94081724	45	74	51	40	47	41	31	52	35	50	35	43	45	57	66	37	44	34	37	57
chr1:94094878-94095404	17	21	27	20	21	26	29	24	23	25	25	24	25	33	36	29	18	33	18	18
chr1:94158391-94159279	40	74	37	31	29	45	41	58	40	36	28	45	29	38	46	29	32	51	38	38
chr1:94224247-94224946	29	41	45	26	48	42	36	29	28	24	21	38	29	40	31	28	79	79	74	69
chr1:94283529-94284185	29	21	30	27	25	37	22	32	34	34	26	37	34	47	39	29	32	42	32	27
chr1:94311454-94313759	183	253	360	246	272	280	333	331	298	339	293	366	306	382	443	374	315	377	298	303
chr1:94343978-94345183	103	120	133	93	115	106	127	139	121	130	91	135	96	120	160	137	150	123	124	118
chr1:94369623-94370201	37	36	45	36	32	31	40	33	40	40	28	50	43	39	44	36	47	45	43	45
chr1:94374062-94375823	125	148	214	172	124	147	203	217	158	166	154	195	173	206	246	288	182	189	172	173
chr1:94482768-94483462	66	51	66	57	53	67	76	61	67	91	74	68	58	67	88	64	48	45	61	50
chr1:94883231-94884493	147	139	238	198	162	171	207	197	182	220	226	199	206	253	300	245	209	219	201	166
chr1:94946864-94947528	40	34	39	26	27	29	41	32	20	30	30	36	28	36	34	31	23	34	32	30
chr1:95067795-95068522	51	48	50	35	42	44	50	36	25	35	28	31	54	61	74	66	48	50	52	43
chr1:95319763-95320559	51	49	52	51	43	48	55	49	47	84	51	62	50	67	72	57	48	49	48	43
chr1:95428249-95429030	37	36	37	39	31	31	41	31	33	51	27	50	28	45	51	31	31	38	45	39
chr1:95508782-95509341	32	28	28	17	36	28	34	35	38	36	33	47	30	38	44	28	33	41	32	34
chr1:95537987-95539089	174	168	179	161	140	140	173	176	174	201	207	204	232	245	235	191	168	208	171	155
chr1:95699126-95700194	86	97	155	114	126	135	141	123	114	142	140	130	145	161	190	173	136	147	121	112
chr1:97186813-97188495	120	131	209	172	157	169	194	186	154	167	163	188	174	199	226	192	200	164	169	128
chr1:98255181-98255896	31	26	29	37	29	20	29	17	18	27	20	19	37	40	42	52	31	26	29	36
chr1:98256649-98257420	27	39	38	21	32	26	42	27	29	31	16	29	43	56	51	36	27	33	44	32
chr1:98385699-98387252	137	176	215	156	142	177	186	214	156	165	147	201	193	217	212	208	163	214	171	165
chr1:98407700-98408617	65	67	60	46	56	35	56	55	60	70	62	65	63	81	95	73	66	73	58	50
chr1:98519273-98520202	58	63	82	65	48	71	76	73	54	50	43	48	46	79	78	72	40	55	51	47
chr1:98789121-98790083	45	62	77	56	61	44	62	47	57	53	49	69	71	71	90	64	53	65	47	53
chr1:98853427-98854592	78	78	116	95	76	58	83	84	97	100	80	107	83	81	96	68	62	85	70	76
chr1:98871114-98871720	55	46	61	35	43	53	55	49	52	64	43	47	59	67	83	54	56	55	51	48
chr1:99259833-99260219	26	24	31	23	27	20	22	29	32	22	15	22	16	22	32	21	32	20	30	21
chr1:99336655-99337788	84	58	93	70	102	78	104	87	94	111	90	129	86	90	103	93	110	123	98	106
chr1:100231824-100232474	34	36	43	40	34	37	32	28	34	36	31	38	49	44	51	38	31	34	40	37
chr1:100273932-100274719	46	59	39	44	34	31	50	48	40	33	41	59	32	56	54	42	30	32	32	32
chr1:100285836-100286648	42	46	40	29	35	38	50	40	35	54	40	52	31	38	46	41	28	36	33	32
chr1:100315108-100316302	69	82	108	83	81	80	98	67	94	100	79	110	72	94	109	86	82	78	101	80
chr1:100434885-100436345	85	100	118	127	93	87	129	98	106	124	95	106	106	153	156	141	119	119	111	97
chr1:100494194-100494868	65	77	68	47	51	53	69	63	40	47	44	67	43	69	66	64	48	50	47	34
chr1:100503187-100504913	141	168	171	149	146	166	187	201	165	207	150	198	187	215	244	263	202	213	192	178
chr1:100512172-100512760	24	28	31	25	31	27	38	36	29	35	37	44	38	38	45	25	30	32	36	37
chr1:100597903-100599236	136	130	185	177	185	164	189	161	166	183	175	214	206	236	275	239	243	218	181	203
chr1:100714538-100715892	103	92	121	86	95	116	124	111	116	126	115	137	133	138	156	145	125	125	122	113
chr1:100731052-100732440	126	151	189	133	150	129	168	141	161	171	169	156	171	184	219	184	192	165	161	167
chr1:100816613-100818776	216	210	302	215	233	274	294	276	278	280	262	295	279	351	397	330	293	310	329	307
chr1:100865863-100866430	51	36	66	36	40	44	60	50	60	60	56	64	75	57	63	77	52	54	56	38
chr1:100880050-100880811	43	39	48	30	46	47	48	36	31	36	29	34	31	39	44	30	41	50	39	43
chr1:100905498-100906287	74	83	74	59	83	79	91	66	84	100	88	87	97	126	134	107	98	92	94	87
chr1:100909579-100910060	38	45	53	37	44	47	39	50	50	58	52	49	50	54	57	52	47	62	50	60
chr1:100911160-100911514	42	44	30	39	33	36	49	32	40	45	27	32	31	32	48	37	31	36	32	33
chr1:100918175-100918821	56	69	46	46	51	37	72	53	43	55	48	64	42	64	64	62	46	54	43	45
chr1:100996160-100997109	51	42	46	38	40	45	52	43	75	64	46	56	52	64	81	45	69	42	66	44
chr1:101360266-101362602	196	218	238	168	190	184	238	247	183	244	210	284	247	280	335	291	246	262	280	251
chr1:101392580-101393499	45	50	61	49	51	53	59	55	66	66	78	68	61	70	81	60	65	65	65	55
chr1:101415082-101415704	24	24	29	28	36	33	33	28	40	36	35	27	28	35	39	30	35	35	38	24
chr1:101490651-101492102	100	128	136	106	100	129	149	130	127	132	121	162	136	144	169	159	114	116	123	110
chr1:101546773-101547912	60	44	64	47	41	44	63	36	59	74	51	70	72	71	70	51	71	45	53	53
chr1:101555163-101555885	29	27	36	26	28	19	30	18	24	28	29	25	32	39	46	21	34	22	28	20
chr1:101577332-101578300	63	67	85	63	84	82	96	95	116	66	65	82	83	89	82	76	83	92	82	80
chr1:101587916-101588635	46	39	42	40	47	34	46	47	53	37	34	45	48	65	69	51	45	34	40	41
chr1:101593624-101594989	65	61	87	53	60	56	86	71	65	73	52	78	87	103	102	85	69	90	78	84
chr1:101602217-101603135	43	55	49	40	65	46	62	39	47	56	41	58	50	64	75	66	45	59	42	52
chr1:101644034-101645193	77	64	73	65	67	74	79	72	59	67	48	76	74	97	76	82	64	84	74	82
chr1:101664653-101665257	29	35	24	22	27	25	37	29	24	25	24	29	39	28	44	33	38	28	36	30
chr1:101700884-101702728	146	154	209	152	164	161	209	195	209	237	168	227	205	229	307	231	222	213	230	183
chr1:101704325-101704962	68	61	72	52	58	59	95	85	84	71	72	67	68	85	81	93	76	65	60	78
chr1:101723312-101723938	35	25	32	25	31	32	40	27	33	38	41	34	32	41	53	38	61	35	39	33
chr1:101728276-101728641	23	21	28	19	18	20	37	26	28	33	25	29	25	40	41	23	26	21	21	36
chr1:101730210-101730727	21	34	30	31	37	57	36	31	24	20	20	35	25	44	46	35	25	33	32	17
chr1:101744245-101744907	30	39	37	38	39	37	57	41	53	65	43	50	57	51	62	41	38	48	48	31
chr1:101753806-101754511	52	47	47	39	53	42	52	50	52	49	45	54	41	52	43	44	28	33	26	31
chr1:101759078-101759666	28	44	41	21	36	20	36	41	22	21	22	20	31	41	38	36	26	34	23	27
chr1:101774778-101775826	94	94	85	90	91	90	148	90	79	92	82	95	87	111	130	96	109	105	109	108
chr1:101822738-101823394	39	47	43	54	34	33	52	42	36	35	45	46	46	56	65	46	26	47	35	34
chr1:101836596-101837205	30	32	27	18	29	20	30	30	21	25	21	34	46	49	55	48	35	28	32	30
chr1:101854475-101855131	24	18	28	21	26	26	40	20	16	23	18	19	20	22	35	24	17	27	43	31
chr1:103627946-103628340	20	27	17	15	23	14	25	26	12	11	9	9	15	30	20	13	12	15	15	15
chr1:104057394-104057915	21	25	27	27	31	29	24	25	24	29	20	29	21	35	34	34	26	26	22	34
chr1:104067765-104069149	147	172	211	169	152	152	193	183	170	206	200	206	163	207	250	227	221	191	193	171
chr1:107598997-107600275	89	85	138	86	115	104	106	103	90	123	85	123	94	123	121	131	99	87	101	88
chr1:108328517-108329560	80	59	51	45	67	68	101	69	73	71	83	78	56	80	93	74	50	64	51	55
chr1:108346759-108347480	31	16	29	19	22	31	39	34	39	51	53	42	30	42	45	38	28	39	32	26
chr1:108371763-108372368	25	37	34	29	22	24	40	35	28	36	32	38	26	38	47	28	27	21	38	28
chr1:108479141-108480000	50	53	60	47	58	68	71	59	48	64	43	58	43	39	45	51	47	55	64	51
chr1:108505978-108508702	103	120	160	112	159	146	172	162	113	119	122	134	136	147	137	142	127	143	133	138
chr1:108668134-108668703	36	25	31	36	31	42	37	29	33	35	29	27	28	45	37	36	33	34	26	29
chr1:108741835-108743903	125	114	179	123	148	146	150	140	164	170	154	188	165	182	196	197	183	139	163	129
chr1:109047246-109048277	49	52	40	49	38	43	68	33	32	33	26	40	49	54	51	37	41	42	41	46
chr1:109102129-109103830	108	113	211	154	168	153	179	194	182	191	177	203	197	216	245	235	214	203	215	204
chr1:109112723-109113282	26	27	33	23	24	24	25	28	15	31	26	29	25	20	40	31	32	19	32	26
chr1:109133422-109134181	67	118	92	71	58	76	72	93	85	61	69	74	50	55	57	72	62	55	54	51
chr1:109187555-109188130	59	58	59	35	49	41	56	35	58	61	50	57	50	43	66	63	57	56	53	43
chr1:109188951-109189925	142	151	171	109	146	148	142	133	151	164	168	189	144	188	227	189	160	143	146	144
chr1:109203513-109204531	77	72	153	94	107	100	100	103	99	123	103	143	107	132	176	142	114	115	81	95
chr1:109234377-109236206	219	209	279	221	251	228	305	249	248	311	232	291	297	319	366	323	294	287	276	263
chr1:109246101-109247220	72	102	77	70	65	72	88	99	26	37	51	45	108	107	117	113	72	91	86	91
chr1:109288702-109290119	151	166	219	166	154	187	198	167	169	211	170	212	182	254	253	237	217	229	241	191
chr1:109370773-109371423	33	27	31	26	26	30	33	34	30	37	26	36	22	35	39	44	23	25	32	13
chr1:109419279-109420296	91	75	113	92	87	109	99	103	104	104	97	113	96	141	146	147	114	126	113	90
chr1:109440530-109441265	36	26	31	37	23	37	27	39	26	35	26	43	24	31	39	47	36	22	44	33
chr1:109499211-109500011	61	82	110	73	68	69	72	73	53	67	53	77	81	84	87	79	81	93	89	92
chr1:109505408-109506468	95	86	161	112	110	114	148	127	124	106	138	121	131	166	177	147	143	124	145	126
chr1:109583966-109585389	154	116	201	171	185	168	190	157	183	211	189	203	190	247	276	240	212	233	195	177
chr1:109617893-109619127	64	89	88	94	85	85	112	95	110	110	89	109	102	124	147	116	100	89	109	113
chr1:109632901-109634580	143	146	158	107	152	147	168	145	155	167	143	198	172	192	227	181	178	150	171	142
chr1:109642348-109643841	112	124	143	120	135	145	180	145	139	163	155	194	168	220	240	218	199	220	195	175
chr1:109655113-109655816	40	50	53	50	47	40	62	60	59	59	48	72	54	66	62	65	57	71	51	48
chr1:109656171-109657078	66	96	111	70	82	69	93	102	85	85	71	94	110	122	145	162	75	95	79	93
chr1:109704675-109705724	65	69	83	71	80	63	75	68	42	45	39	47	79	83	104	79	76	78	85	70
chr1:109736262-109736644	19	17	28	14	14	11	23	32	19	12	16	17	18	26	24	20	16	17	23	13
chr1:109756025-109757642	188	177	217	203	204	210	229	216	192	230	223	248	245	263	293	276	243	261	263	231
chr1:109791830-109792467	31	40	54	38	34	36	48	46	30	50	35	33	40	43	56	47	40	37	35	30
chr1:109820043-109820559	25	35	26	21	27	22	25	21	36	28	20	37	19	42	35	29	22	25	18	25
chr1:109825277-109826611	128	133	171	130	142	126	146	123	124	136	119	138	132	170	168	168	155	137	141	136
chr1:109913463-109914361	40	39	44	27	30	32	41	38	25	26	32	39	21	33	45	47	22	37	32	38
chr1:109940219-109940935	20	28	54	36	22	34	39	27	27	24	28	37	26	28	49	46	42	35	30	37
chr1:109967803-109969797	213	228	242	220	218	225	298	262	214	303	265	273	248	297	314	283	259	282	251	264
chr1:110025746-110027151	131	141	252	178	202	238	241	196	226	258	222	258	247	287	322	293	253	267	252	210
chr1:110036215-110037176	97	90	134	113	119	107	129	122	107	140	120	155	106	168	158	135	137	120	111	106
chr1:110044563-110045643	50	57	80	47	90	64	85	54	51	66	51	53	51	83	88	69	88	69	74	63
chr1:110052087-110052777	20	31	66	39	37	44	44	49	37	30	50	37	39	46	48	62	40	42	55	24
chr1:110074747-110075923	85	85	67	76	64	86	97	84	87	68	66	77	71	86	77	78	73	59	83	66
chr1:110088933-110089407	53	59	41	38	29	37	52	49	42	60	45	57	50	48	60	53	40	51	42	40
chr1:110090580-110091830	136	163	160	153	141	137	179	137	163	188	188	192	181	190	223	219	173	180	181	167
chr1:110162058-110162800	42	60	55	44	44	57	60	74	65	70	44	82	52	74	86	81	64	70	68	46
chr1:110163197-110164074	95	74	136	88	85	84	119	94	90	97	84	124	90	110	109	105	99	99	96	70
chr1:110182643-110183186	38	38	47	37	25	33	33	27	23	38	22	34	25	26	39	26	27	25	25	28
chr1:110185802-110186647	46	31	58	38	39	41	54	46	50	47	41	37	45	57	55	45	37	48	38	34
chr1:110198212-110199215	49	49	70	59	53	54	58	57	40	40	39	47	56	54	70	71	54	55	51	41
chr1:110282426-110283520	77	83	98	90	57	56	98	73	55	60	38	66	51	74	76	80	56	71	59	58
chr1:110319270-110319994	45	61	47	38	41	43	51	40	60	38	39	40	22	50	46	36	41	41	27	30
chr1:110333062-110334036	78	89	91	81	61	68	82	73	102	95	100	133	91	111	123	105	58	60	66	55
chr1:110344501-110346020	87	95	117	98	76	74	91	76	135	104	91	148	128	138	159	143	60	54	56	55
chr1:110448612-110449289	65	98	52	50	45	39	60	72	59	73	64	86	52	60	78	103	42	50	48	52
chr1:110452999-110453540	30	60	43	28	27	34	41	50	34	45	40	67	36	41	60	51	37	28	27	25
chr1:110476317-110476890	16	28	40	22	16	16	29	36	20	22	20	24	36	36	27	28	22	23	16	16
chr1:110526671-110527925	132	137	173	135	160	132	154	147	152	156	134	161	186	203	223	196	165	155	158	135
chr1:110546321-110547058	30	37	44	30	44	23	36	44	36	45	24	43	29	46	48	39	39	37	31	41
chr1:110553905-110554715	27	33	40	33	36	35	36	36	46	41	34	54	41	46	55	41	42	40	36	33
chr1:110576691-110577864	110	115	154	148	132	147	148	170	136	163	131	162	148	189	190	179	178	179	172	150
chr1:110648610-110649277	39	34	30	23	25	19	34	25	36	26	20	36	25	40	47	26	31	32	30	32
chr1:110739593-110740054	26	17	32	25	30	27	35	30	25	31	19	33	28	35	35	36	17	29	32	24
chr1:110745561-110746136	40	40	39	44	35	29	46	50	41	57	42	44	28	41	45	43	37	35	36	46
chr1:110752340-110754315	119	106	240	179	164	154	177	181	204	230	196	207	214	256	287	286	240	228	209	164
chr1:110880708-110882523	496	508	709	645	622	611	729	565	623	741	666	687	548	705	778	604	588	687	658	538
chr1:110949767-110950898	83	99	121	86	106	94	113	105	123	122	87	114	130	151	137	144	102	130	119	85
chr1:110955031-110955519	21	22	31	21	24	17	33	32	13	30	23	41	25	28	48	20	28	19	29	36
chr1:111002845-111003440	32	32	38	26	30	22	28	26	39	35	34	31	24	31	35	25	20	25	30	19
chr1:111038567-111039147	37	36	32	24	36	23	39	42	31	38	36	33	24	32	36	26	28	36	26	24
chr1:111097929-111098410	29	37	31	26	30	23	30	33	20	22	26	30	28	32	39	33	19	33	25	16
chr1:111161936-111162749	90	85	81	93	92	80	84	85	86	118	81	104	87	127	135	116	90	88	81	80
chr1:111173297-111174410	153	102	147	119	141	132	144	113	147	169	119	144	151	177	162	177	138	129	169	124
chr1:111184181-111184801	49	51	56	37	45	42	49	52	36	60	39	42	63	55	69	46	49	46	46	43
chr1:111189647-111190622	113	142	95	71	97	92	128	123	75	92	82	109	130	143	161	127	130	121	130	112
chr1:111214627-111215656	97	114	124	94	105	99	111	116	95	117	98	117	129	127	116	113	104	126	100	119
chr1:111216916-111217821	46	58	124	89	79	74	96	84	70	85	73	73	83	86	108	128	74	86	62	83
chr1:111308332-111309180	40	42	33	29	31	31	46	41	41	62	32	33	46	43	45	53	37	43	32	33
chr1:111323528-111324075	39	41	40	36	24	31	37	26	28	32	30	47	32	34	40	29	39	37	37	35
chr1:111329392-111330763	99	63	95	74	67	73	92	69	106	108	113	126	114	162	149	110	98	84	84	78
chr1:111372597-111373060	22	22	24	13	20	19	17	15	26	23	24	19	28	25	34	20	18	17	24	22
chr1:111415392-111416026	58	49	54	43	52	60	72	53	63	60	62	76	57	78	77	67	48	62	63	63
chr1:111417065-111418401	118	162	164	127	136	145	159	150	177	162	155	194	147	186	205	178	143	162	162	165
chr1:111422399-111423932	139	236	158	129	161	126	162	176	161	175	152	210	153	169	191	181	159	138	125	151
chr1:111459288-111460021	34	33	44	36	34	33	37	26	38	37	33	33	31	52	59	29	40	40	39	36
chr1:111505721-111507348	283	237	316	288	228	294	341	273	228	316	277	312	246	332	381	263	289	297	270	231
chr1:111572983-111573846	40	33	35	35	37	33	48	37	32	40	27	30	28	38	39	35	24	43	27	15
chr1:111574860-111575346	28	19	23	20	18	17	25	22	25	22	22	23	27	35	26	36	19	15	27	27
chr1:111681974-111683345	111	137	185	118	138	154	179	146	145	163	134	152	154	176	184	167	147	166	167	137
chr1:111746211-111747503	90	129	169	121	124	114	144	164	150	164	169	174	179	208	229	220	190	198	169	187
chr1:111758359-111759313	142	166	155	137	147	154	200	139	191	181	175	232	184	238	240	219	184	212	209	196
chr1:111764160-111764869	54	60	56	56	51	43	68	51	64	75	54	80	59	83	75	55	78	66	72	58
chr1:111817158-111818048	32	45	51	32	25	28	45	40	34	25	29	29	42	48	49	42	47	39	51	51
chr1:111888728-111889419	49	26	51	40	43	36	42	39	37	45	32	39	38	51	60	43	46	61	39	29
chr1:111948838-111949714	34	19	45	27	36	54	39	29	33	52	53	35	57	53	63	43	36	39	40	35
chr1:111991233-111992466	157	142	198	189	185	178	199	189	169	208	192	216	215	220	261	243	196	229	195	203
chr1:112013399-112014168	33	44	51	37	34	59	69	51	33	58	39	46	54	54	47	53	54	55	57	58
chr1:112019261-112020138	51	54	64	52	62	60	72	64	62	66	53	71	66	82	79	64	93	82	103	94
chr1:112049959-112051384	123	169	157	126	128	137	176	167	184	168	123	189	111	169	183	160	166	168	133	144
chr1:112135021-112136126	144	184	193	164	149	153	149	165	108	135	125	162	153	154	169	182	133	124	110	129
chr1:112141055-112141628	41	62	67	39	54	27	58	48	53	52	44	67	59	60	57	45	55	57	52	66
chr1:112146176-112147308	107	120	117	96	100	102	112	118	146	129	128	147	124	166	163	149	130	134	124	101
chr1:112158932-112159521	47	70	45	42	40	48	54	55	38	62	49	78	54	65	64	59	59	59	49	43
chr1:112161927-112163506	122	133	172	141	148	142	189	160	149	194	156	212	172	232	248	223	193	207	192	184
chr1:112202759-112203515	37	30	56	24	39	30	49	36	46	45	33	56	45	50	70	56	74	57	45	47
chr1:112281241-112282956	103	98	160	125	112	128	136	145	147	140	119	138	138	187	211	167	185	162	165	138
chr1:112297611-112298909	191	180	239	204	183	186	228	189	212	240	264	216	220	240	295	270	219	216	228	181
chr1:112312095-112312492	36	26	28	31	21	15	21	19	32	23	18	24	17	23	32	27	24	27	11	23
chr1:112887095-112887982	35	27	48	29	36	20	45	38	31	42	28	25	44	53	40	26	31	38	28	26
chr1:112912144-112912655	29	27	26	31	30	28	34	25	36	26	22	40	28	33	24	27	29	33	27	32
chr1:112933416-112934136	40	55	51	49	34	42	49	55	39	52	34	47	49	55	57	43	66	69	51	47
chr1:112938402-112939547	65	68	97	82	80	101	107	82	89	96	78	76	99	115	139	106	120	80	98	89
chr1:113008558-113009487	49	68	71	54	61	54	60	69	70	59	53	63	57	71	91	55	58	74	62	59
chr1:113044408-113045144	28	21	35	23	39	44	45	38	24	33	24	23	38	28	34	37	32	44	30	33
chr1:113160589-113163202	250	284	287	240	291	243	363	309	293	359	288	351	313	358	388	402	354	316	351	308
chr1:113211379-113211868	29	29	23	25	27	27	22	18	24	32	16	21	20	37	27	28	19	26	20	26
chr1:113217075-113218379	65	78	93	68	83	63	88	82	79	90	61	92	69	83	111	78	72	70	70	68
chr1:113243076-113243879	44	100	89	47	55	57	67	85	36	45	46	57	26	48	61	61	56	50	43	53
chr1:113247511-113248334	77	81	76	67	79	62	96	78	84	84	80	76	88	100	120	86	95	114	94	96
chr1:113249526-113250244	57	54	110	74	72	64	76	63	55	73	60	58	78	77	106	82	96	90	84	65
chr1:113257578-113258664	124	141	245	184	145	174	200	161	154	199	206	188	150	240	242	187	154	181	180	140
chr1:113351713-113352210	23	23	26	20	24	22	23	20	26	14	20	17	23	24	38	28	21	19	25	25
chr1:113423269-113423813	29	28	23	23	22	23	27	25	22	21	26	27	14	29	38	35	29	22	22	18
chr1:113479814-113480513	27	34	32	23	23	23	32	25	19	48	31	39	38	41	46	29	25	32	33	29
chr1:113497648-113499315	158	180	237	163	171	160	234	224	242	244	203	273	225	320	311	267	269	272	289	253
chr1:113500032-113500445	55	32	39	33	43	36	46	36	36	46	43	51	35	41	55	53	44	50	65	56
chr1:113589110-113589772	38	29	38	25	26	21	34	24	23	37	36	40	32	45	35	54	24	21	24	31
chr1:113614968-113616484	192	181	253	218	223	202	241	213	223	208	265	253	187	273	302	239	217	254	214	219
chr1:113683165-113683778	24	27	34	18	22	17	25	26	25	26	25	32	16	34	26	19	35	41	26	19
chr1:113689156-113690078	37	21	47	23	39	30	26	37	64	25	29	69	60	39	41	47	76	30	37	49
chr1:113932480-113933831	82	89	160	118	114	115	136	121	92	103	98	97	121	152	169	162	130	171	128	99
chr1:114301288-114302713	85	115	139	98	97	78	102	110	128	97	103	115	111	107	129	139	105	95	107	92
chr1:114323181-114323753	30	42	37	30	44	35	41	27	35	33	26	33	59	61	62	48	47	37	50	47
chr1:114325994-114327091	112	116	101	85	95	100	114	108	92	111	91	105	101	127	131	99	122	93	108	110
chr1:114353983-114355574	190	192	332	252	258	257	297	265	261	270	287	277	302	398	410	336	356	349	327	270
chr1:114414000-114415405	148	200	171	132	155	116	166	145	155	198	176	228	151	238	215	195	170	165	164	177
chr1:114416869-114417530	40	69	69	37	39	44	50	61	43	36	40	56	33	51	74	57	54	46	41	51
chr1:114423226-114424311	45	39	50	43	42	39	47	42	48	54	46	41	38	40	47	28	35	43	33	34
chr1:114446881-114448423	230	242	351	297	293	292	371	298	304	361	361	370	341	435	461	373	383	390	350	307
chr1:114471605-114473707	202	191	267	221	232	221	277	264	219	266	250	268	301	305	333	330	286	276	288	248
chr1:114473982-114474571	51	52	63	46	56	54	60	53	53	49	44	38	62	69	91	56	66	79	87	70
chr1:114482870-114484033	38	49	65	66	80	56	78	62	67	57	43	57	50	71	95	80	54	61	51	62
chr1:114489569-114490525	38	41	51	31	42	45	48	46	34	58	35	66	63	62	74	52	55	49	70	44
chr1:114518034-114518614	28	38	42	35	35	30	24	28	28	23	20	33	27	46	50	39	26	37	22	30
chr1:114825122-114825926	40	47	35	37	38	32	36	33	43	45	45	31	36	45	43	41	30	27	41	35
chr1:114883758-114885286	88	80	90	60	78	73	125	101	77	91	76	89	81	113	99	110	99	84	85	119
chr1:114888835-114889583	65	70	80	76	78	68	91	86	83	94	82	95	72	95	100	113	90	87	96	64
chr1:115052917-115054661	161	174	303	219	223	204	258	217	230	265	208	263	252	308	358	313	297	268	242	231
chr1:115123771-115124752	130	112	161	130	134	148	172	148	150	172	155	162	142	171	207	173	161	150	159	137
chr1:115212121-115213532	102	104	138	113	92	99	112	114	89	93	83	110	102	118	123	107	115	120	121	103
chr1:115258714-115259870	76	86	127	90	98	106	155	111	120	137	132	164	120	129	151	134	115	136	107	105
chr1:115299702-115301125	215	233	233	207	188	208	233	197	245	251	214	272	267	269	335	252	282	288	239	270
chr1:115322719-115323623	81	98	138	75	119	94	140	120	107	124	121	127	120	141	162	141	108	140	128	106
chr1:115605049-115606149	86	89	112	94	115	113	113	118	77	69	67	86	113	127	133	127	107	107	120	91
chr1:115631825-115632503	33	16	42	37	35	34	46	32	20	28	26	33	32	29	31	36	23	39	48	31
chr1:115641366-115642575	109	100	118	97	107	103	141	126	94	100	88	93	108	132	138	114	81	109	99	98
chr1:115655191-115655930	39	24	30	31	29	33	38	26	35	35	24	29	27	25	36	33	29	34	30	24
chr1:115681457-115682027	31	40	42	23	21	25	44	35	30	45	29	36	23	30	47	39	29	23	24	30
chr1:116150756-116151247	17	15	26	21	19	16	17	16	21	25	29	21	24	29	29	16	20	22	19	22
chr1:116184210-116185840	75	69	123	74	77	90	92	94	67	83	58	97	104	96	120	122	109	93	82	80
chr1:116518580-116519448	42	30	53	35	34	45	43	45	30	42	25	45	42	57	62	51	37	45	45	29
chr1:116548923-116549861	51	44	55	43	34	30	64	46	32	47	41	40	44	56	55	41	50	35	39	44
chr1:116681488-116682271	65	56	65	47	53	58	81	66	58	58	43	57	38	66	70	55	51	52	55	51
chr1:116694245-116695175	43	68	75	54	55	53	74	65	51	50	49	67	54	63	81	88	52	64	60	47
chr1:116710866-116711583	46	36	60	46	38	43	52	45	44	35	34	41	43	47	59	52	42	52	47	33
chr1:116868285-116869126	60	46	55	31	55	61	60	40	54	53	45	71	57	50	72	54	53	61	55	41
chr1:116915304-116916785	123	135	217	148	141	153	177	174	167	190	153	164	163	205	219	214	183	216	182	149
chr1:116920216-116920974	57	82	76	63	60	88	80	71	78	81	63	81	71	70	85	74	77	81	92	64
chr1:116960638-116961767	84	68	100	71	53	75	94	78	87	81	95	78	61	96	105	85	87	69	67	63
chr1:117027833-117028381	24	37	34	19	26	29	42	35	34	22	28	27	31	17	31	47	28	25	34	26
chr1:117046507-117047532	82	163	133	112	139	109	144	130	138	124	139	154	126	146	163	150	134	150	131	129
chr1:117057527-117058660	157	200	154	150	128	120	157	156	129	143	126	169	167	181	173	177	159	156	157	145
chr1:117081004-117081748	34	63	48	23	36	41	31	43	34	36	22	52	31	33	41	38	41	23	27	41
chr1:117087110-117088497	47	106	70	58	59	51	76	81	61	76	87	122	59	81	76	79	66	55	61	83
chr1:117098996-117099751	58	90	85	68	75	46	75	78	70	87	65	86	60	90	90	71	80	68	84	60
chr1:117112497-117114130	124	125	185	160	135	143	189	181	194	169	174	235	182	231	229	221	225	205	190	188
chr1:117279684-117282093	208	364	264	198	196	172	242	293	278	266	260	364	236	323	313	355	266	237	250	246
chr1:117296614-117297359	47	87	88	49	63	60	67	76	80	65	76	120	66	62	88	65	70	79	73	50
chr1:117305644-117306734	84	110	103	61	79	52	68	94	93	78	70	117	91	115	115	101	100	102	103	98
chr1:117306743-117307552	61	138	104	67	76	57	61	89	91	76	65	101	93	95	99	105	85	82	89	82
chr1:117311652-117312751	125	163	161	119	135	116	133	165	175	142	137	208	153	176	191	184	172	155	143	156
chr1:117320316-117321321	35	34	41	35	39	29	40	44	38	41	33	50	38	56	63	50	55	44	33	45
chr1:117350685-117352165	118	187	157	112	101	105	90	137	155	140	132	208	119	131	137	150	133	128	110	112
chr1:117358921-117359567	56	54	73	48	53	36	49	46	85	54	45	63	44	52	62	59	45	51	33	53
chr1:117360027-117360690	43	62	54	39	32	49	59	53	39	37	41	54	35	55	48	63	38	31	48	38
chr1:117369465-117370329	43	87	66	44	50	46	47	73	46	39	38	54	41	56	62	80	61	53	39	67
chr1:117420291-117421607	74	96	107	69	97	74	116	110	73	79	75	108	124	110	118	108	96	100	84	92
chr1:117476220-117476705	35	30	24	32	25	28	32	26	22	39	19	25	35	42	59	36	27	39	44	36
chr1:117543993-117544674	67	36	46	38	57	48	48	39	27	38	28	37	41	48	51	42	33	34	23	35
chr1:117593713-117594665	53	58	63	50	53	47	56	63	75	74	46	65	55	68	71	58	32	36	48	36
chr1:117601976-117603449	171	197	263	229	218	204	249	230	218	260	260	268	208	274	306	272	241	260	269	251
chr1:117610378-117610775	23	28	18	31	29	20	25	23	24	24	23	27	14	17	26	21	20	23	21	20
chr1:117619888-117620414	22	34	21	12	39	22	18	28	32	25	28	39	15	24	24	23	26	15	15	17
chr1:117664056-117665115	81	92	116	110	96	106	123	92	87	127	95	96	97	138	128	116	99	78	102	85
chr1:117671064-117671833	47	35	31	21	28	32	28	44	36	29	24	39	27	31	34	32	24	32	23	35
chr1:117908755-117910590	125	151	248	179	174	173	223	219	213	245	210	229	231	290	298	268	228	244	230	201
chr1:118077467-118078182	48	66	43	38	34	56	57	44	33	63	41	54	34	47	63	53	48	54	45	41
chr1:118147935-118149779	228	247	408	293	322	333	389	316	299	353	337	354	363	396	447	379	374	445	414	348
chr1:118187260-118187952	49	25	50	29	30	33	43	26	40	42	49	48	38	31	50	33	35	27	31	38
chr1:118198666-118199539	90	104	138	119	113	107	149	115	149	126	130	161	136	137	181	144	135	138	137	121
chr1:118201274-118201737	56	48	61	43	58	44	50	47	68	71	68	64	75	80	89	76	94	72	59	71
chr1:118206763-118207630	138	114	111	97	107	123	157	131	120	137	129	152	118	147	151	134	123	113	132	113
chr1:118216981-118217668	49	44	62	33	30	25	43	31	33	47	34	38	44	39	57	39	43	51	34	38
chr1:118277668-118278128	21	20	31	32	34	20	29	19	33	24	19	38	19	24	39	25	20	27	15	11
chr1:118301280-118301942	48	42	39	38	39	43	54	48	42	35	28	34	47	42	55	39	50	44	40	34
chr1:118438071-118438718	38	25	30	33	15	21	27	28	29	23	18	50	17	36	34	23	24	29	19	24
chr1:118471462-118473089	133	149	201	159	143	144	196	168	163	179	138	186	156	222	261	204	209	187	196	175
chr1:118623907-118624341	17	11	26	18	15	15	13	19	19	10	8	12	25	34	37	29	29	15	17	23
chr1:119682434-119683605	224	249	277	251	254	243	273	241	270	299	287	282	233	292	334	300	254	279	271	231
chr1:120218028-120218745	20	27	46	38	27	33	28	29	27	29	25	25	24	35	40	30	28	38	29	28
chr1:120254328-120254865	24	37	43	24	23	29	33	35	35	31	26	26	27	34	42	39	24	30	22	28
chr1:120351461-120352116	23	46	25	28	35	34	32	21	38	32	26	40	32	31	30	36	30	27	21	29
chr1:120491127-120491783	32	31	41	28	20	18	33	30	31	28	31	32	25	44	48	38	28	33	25	34
chr1:120510319-120511477	42	50	56	42	31	33	38	41	32	38	37	57	39	42	45	47	41	39	38	48
chr1:120529841-120531811	69	71	76	59	53	46	59	65	68	71	60	69	80	90	81	62	70	78	61	61
chr1:120532872-120533263	14	25	26	33	23	23	31	22	18	25	11	24	17	28	20	18	22	15	15	22
chr1:120612005-120612295	13	24	24	15	17	17	18	17	22	27	24	28	22	31	29	23	19	20	23	20
chr1:120838218-120838851	28	26	39	32	32	38	49	24	28	40	36	48	27	49	52	29	34	34	36	29
chr1:121257998-121258643	35	46	52	40	47	40	49	40	53	63	39	56	50	65	65	57	41	48	53	46
chr1:121260470-121261750	58	74	93	73	98	80	104	88	89	81	97	84	120	144	133	118	117	107	93	89
chr1:121484310-121485521	484	455	484	472	459	476	496	483	471	462	464	492	477	506	466	476	476	462	469	463
chr1:142535438-142539695	868	780	1007	803	767	735	878	745	703	730	580	776	609	690	746	629	675	645	611	606
chr1:142653863-142654454	47	28	36	32	33	33	40	33	31	29	20	39	30	27	33	31	25	22	24	24
chr1:143533768-143534442	40	37	32	21	22	23	52	26	25	39	19	31	26	26	36	24	27	32	23	24
chr1:143540088-143540519	30	20	29	17	26	20	21	32	26	19	20	17	20	25	35	20	21	20	26	38
chr1:144007379-144007966	30	57	44	34	40	50	59	47	36	28	31	38	44	50	41	63	39	40	40	46
chr1:144015769-144016315	34	43	42	33	31	35	48	51	41	35	38	42	32	51	57	50	60	46	35	31
chr1:144018644-144019465	48	51	49	40	56	35	48	42	49	47	32	42	32	50	52	40	58	36	33	36
chr1:144533424-144534349	115	114	169	144	136	155	195	143	146	160	170	196	155	199	203	189	171	174	173	176
chr1:144536096-144536404	45	41	58	36	52	44	54	39	52	48	45	47	67	50	63	46	46	31	41	51
chr1:144907681-144908819	51	64	67	41	50	55	69	63	42	48	38	37	60	65	97	98	56	80	63	64
chr1:144931214-144932825	260	266	447	340	363	328	404	364	356	360	351	377	398	458	530	469	386	431	402	372
chr1:144948385-144949103	24	33	48	31	43	29	38	29	36	21	23	27	28	39	38	31	29	26	35	26
chr1:144998816-144999242	60	52	79	54	48	56	66	48	63	53	37	60	53	61	67	50	50	65	58	53
chr1:145003991-145004761	74	84	104	73	94	80	103	82	81	66	60	94	82	91	105	102	95	79	79	80
chr1:145039181-145040415	154	164	223	155	198	156	195	212	112	162	104	140	151	201	220	224	155	164	137	154
chr1:145046500-145047593	78	71	94	56	65	66	77	69	69	81	50	105	59	71	98	87	69	75	64	61
chr1:145058663-145059726	131	150	164	137	160	124	166	157	143	163	112	149	125	164	173	155	148	138	143	113
chr1:145096179-145096792	67	71	77	82	61	61	80	63	64	105	72	88	95	96	110	94	84	96	79	72
chr1:145110330-145111030	70	67	85	66	63	49	61	66	62	77	61	72	62	57	88	73	65	69	66	82
chr1:145117405-145118359	72	56	79	86	72	59	83	59	61	79	73	86	72	81	89	75	86	64	65	75
chr1:145139140-145139574	29	25	27	26	29	20	31	28	16	24	28	24	23	30	26	21	27	28	27	31
chr1:145289803-145290440	29	31	28	22	10	17	33	25	22	31	21	21	14	26	37	23	23	19	23	23
chr1:145290610-145291213	34	33	37	26	36	28	43	35	21	36	33	42	26	21	30	23	45	23	30	25
chr1:145291356-145292717	72	70	65	67	56	62	84	78	62	55	54	80	66	81	80	74	79	71	49	59
chr1:145382070-145383368	86	104	81	89	59	71	100	81	62	73	66	102	86	104	120	100	102	99	74	80
chr1:145396640-145398521	161	185	178	150	171	150	203	202	176	207	171	202	171	199	243	225	194	183	194	206
chr1:145399053-145399520	47	63	61	51	38	47	44	47	45	49	40	54	39	67	55	58	52	63	62	58
chr1:145421327-145422177	44	65	35	32	44	33	50	48	44	46	39	57	44	42	47	54	37	56	35	40
chr1:145427084-145427982	82	82	66	80	59	83	94	71	77	98	94	94	85	91	93	86	97	112	110	86
chr1:145437218-145438914	186	150	228	181	208	189	245	200	239	257	244	228	250	301	341	234	283	298	252	253
chr1:145454445-145456187	196	208	241	196	231	214	261	205	253	289	281	263	224	298	346	245	227	295	304	262
chr1:145456998-145457558	51	61	48	56	59	51	66	53	61	71	52	79	52	77	95	73	66	64	57	55
chr1:145469919-145471014	112	102	130	104	111	115	118	111	134	131	118	145	143	149	196	140	120	131	119	139
chr1:145476674-145477731	105	105	171	138	136	154	185	139	134	167	126	167	167	186	219	202	171	172	147	133
chr1:145507058-145508424	149	180	169	136	153	158	174	160	166	171	155	173	166	183	207	185	174	165	194	157
chr1:145515497-145516776	149	147	188	143	162	174	211	157	176	225	167	182	142	182	226	199	186	197	156	150
chr1:145524706-145525062	24	17	16	28	20	17	12	21	25	26	21	17	19	20	27	26	16	25	21	12
chr1:145542717-145543327	26	27	40	26	26	29	25	24	33	23	25	28	14	26	29	30	34	34	28	26
chr1:145548736-145549505	61	72	106	83	72	89	99	86	83	89	95	91	60	104	92	90	77	86	66	61
chr1:145562435-145563368	39	40	57	51	38	40	43	37	50	61	44	52	43	57	58	53	44	45	52	39
chr1:145574898-145576549	134	152	212	160	178	181	190	203	186	206	183	200	221	234	277	238	244	233	203	196
chr1:145588673-145589891	76	76	89	59	69	63	80	79	75	106	72	71	66	89	104	102	82	81	83	79
chr1:145610270-145611397	67	72	113	83	87	81	111	87	103	102	112	112	106	155	144	138	122	133	129	115
chr1:145713395-145714218	43	40	39	59	40	27	42	33	45	37	39	48	46	55	53	49	33	37	40	41
chr1:145743806-145745152	73	65	79	61	79	53	65	74	92	92	72	93	71	96	106	88	77	83	62	71
chr1:146555607-146556828	95	110	102	102	102	92	100	97	75	85	71	84	133	154	165	167	100	98	81	72
chr1:146643346-146644645	153	151	211	158	157	158	217	177	173	189	208	220	192	246	291	223	192	231	214	172
chr1:146696496-146697364	44	48	61	46	45	55	52	38	45	52	46	47	27	63	47	28	49	49	48	46
chr1:146713884-146715308	140	154	218	189	178	157	211	196	167	189	182	218	211	241	247	225	196	212	218	157
chr1:146966537-146967366	43	31	47	31	41	39	46	39	43	33	26	29	34	44	55	43	34	37	30	22
chr1:147012750-147013544	37	29	39	25	41	35	72	46	32	28	27	43	40	42	51	51	45	50	40	43
chr1:147016800-147017255	24	32	31	19	45	42	53	32	23	33	25	25	26	30	36	31	32	50	35	33
chr1:147070570-147072334	178	175	302	254	213	250	271	233	225	302	269	246	247	307	323	281	259	309	260	181
chr1:147089510-147090497	74	90	60	79	50	48	76	62	33	57	31	54	81	108	100	84	85	70	68	86
chr1:147101082-147101512	16	24	23	19	22	15	16	30	30	29	23	34	29	35	48	28	26	35	34	18
chr1:147112394-147113085	30	56	45	42	32	23	36	31	29	33	33	31	29	43	33	39	27	41	26	38
chr1:147119807-147120951	69	76	66	79	71	67	85	70	90	95	78	105	88	104	108	74	95	79	84	79
chr1:147141454-147143144	107	108	166	129	107	110	161	118	128	156	147	153	155	186	238	203	163	146	162	153
chr1:147171948-147172643	46	42	37	37	43	33	47	40	34	38	26	54	34	46	59	40	38	37	31	47
chr1:147393919-147394514	24	23	36	27	31	17	16	33	28	21	12	17	16	19	25	26	25	21	27	20
chr1:147721138-147721624	44	42	56	33	49	34	44	41	45	38	33	40	32	31	46	36	28	32	21	36
chr1:147726997-147727714	44	47	56	33	40	48	67	58	28	41	37	59	51	55	71	43	43	38	52	49
chr1:147735373-147736400	71	39	66	59	60	58	70	54	52	67	55	55	60	67	102	67	63	70	62	71
chr1:147752489-147752922	15	23	18	16	18	15	28	16	15	16	14	10	34	22	33	32	16	18	13	23
chr1:147790369-147791248	54	62	64	47	49	48	59	63	53	58	28	56	50	82	86	85	61	64	58	60
chr1:147806237-147807419	68	76	88	79	68	91	117	92	72	86	79	69	92	132	140	122	84	109	95	113
chr1:148241349-148241742	47	38	39	45	26	41	53	31	34	45	42	29	46	62	62	53	49	63	53	40
chr1:148549922-148550510	26	17	28	19	28	28	30	21	17	21	20	27	29	30	23	22	26	35	17	22
chr1:148550771-148551128	17	12	20	14	23	16	20	18	21	14	20	20	20	27	20	23	21	13	13	19
chr1:148551252-148552843	96	85	110	86	91	71	85	89	82	87	62	95	99	94	121	111	103	92	67	106
chr1:148556237-148557057	23	32	54	30	37	25	45	40	50	49	43	49	40	58	45	43	32	33	47	42
chr1:149204033-149204674	25	24	31	26	26	22	31	21	22	33	27	38	20	42	37	29	31	33	34	31
chr1:149223150-149224173	176	155	192	185	156	174	199	160	180	178	177	204	230	225	289	248	212	210	215	218
chr1:149224438-149225112	70	78	94	73	79	80	89	86	89	72	99	99	109	134	163	120	101	112	101	110
chr1:149815034-149816338	76	75	74	64	57	67	74	79	65	84	45	80	81	71	85	65	101	73	77	89
chr1:149816703-149817417	33	49	44	33	39	28	41	42	45	41	40	47	38	58	53	55	64	48	53	49
chr1:149820312-149821914	65	98	76	71	78	75	94	83	79	89	69	108	80	105	108	98	131	90	74	111
chr1:149850985-149851643	30	21	29	34	30	28	45	32	38	38	32	44	26	36	38	39	34	29	30	36
chr1:149856963-149857562	66	62	91	75	58	79	79	72	81	95	71	62	86	96	104	82	94	91	86	78
chr1:149858086-149858634	123	107	151	110	147	155	188	109	118	162	133	139	138	166	179	132	125	166	169	153
chr1:149858984-149860379	246	200	276	236	262	264	235	216	225	297	277	254	258	318	324	277	282	323	307	249
chr1:149870706-149871767	84	98	112	74	68	63	88	80	88	112	88	112	89	123	118	94	98	114	97	86
chr1:149899296-149900576	132	139	222	151	139	142	183	142	176	203	147	188	132	187	222	171	166	173	169	119
chr1:149910937-149911487	24	42	36	21	27	38	35	42	26	23	30	43	36	29	39	45	23	26	27	29
chr1:149933955-149934670	28	33	31	31	38	27	32	32	25	29	26	28	32	37	32	31	28	31	33	33
chr1:149981693-149983218	79	89	117	102	110	109	92	120	106	103	89	120	118	146	152	154	103	131	117	106
chr1:150038871-150040224	91	117	103	83	76	75	95	126	103	95	73	129	96	119	122	135	106	110	128	88
chr1:150044906-150045432	20	20	26	31	19	16	33	24	18	29	26	27	23	36	33	23	23	23	15	18
chr1:150078484-150078869	18	21	26	22	28	22	35	25	37	21	24	27	32	23	27	25	22	17	32	29
chr1:150081759-150082508	60	49	35	32	44	46	68	41	43	42	48	54	34	38	39	40	43	42	51	43
chr1:150121559-150122544	52	65	115	80	105	82	100	106	95	89	70	104	77	108	111	118	93	89	83	69
chr1:150123275-150124442	64	68	98	96	101	69	87	94	134	87	83	93	93	103	103	98	115	105	101	99
chr1:150159142-150160137	45	58	58	46	55	47	72	63	48	60	41	45	49	60	49	66	57	49	59	64
chr1:150185565-150186609	124	118	129	116	137	139	169	105	131	154	140	154	126	136	178	141	127	137	141	133
chr1:150206289-150209037	295	368	392	336	332	361	410	408	360	406	373	442	422	492	535	515	419	469	468	414
chr1:150227850-150228800	59	56	58	48	40	61	54	71	47	64	49	60	58	61	79	73	47	53	55	56
chr1:150240623-150241926	117	125	147	116	147	114	161	132	142	151	136	175	178	181	195	161	164	138	181	147
chr1:150253669-150255045	68	68	64	76	66	82	78	91	76	94	79	90	58	84	94	76	96	90	90	84
chr1:150265828-150266936	83	80	81	81	87	87	92	94	66	97	103	94	86	110	94	104	90	98	82	93
chr1:150293674-150294974	87	102	136	94	119	116	126	115	133	118	99	150	152	160	174	140	127	133	148	121
chr1:150335652-150337579	300	281	363	366	319	326	376	364	358	420	390	435	352	421	485	380	415	425	430	363
chr1:150358781-150359417	21	12	13	15	27	19	23	21	19	36	23	21	22	40	42	27	30	26	33	30
chr1:150436801-150437262	17	29	24	18	24	15	28	21	20	28	22	30	22	33	23	27	25	21	29	23
chr1:150459211-150460474	111	125	123	117	118	123	128	121	109	125	112	142	91	116	146	134	112	115	107	97
chr1:150487596-150488527	101	104	167	89	109	106	135	109	106	151	109	132	91	158	153	130	110	122	108	93
chr1:150521048-150521583	25	30	44	28	26	20	24	17	26	22	28	38	27	27	40	39	17	19	39	25
chr1:150533473-150536266	309	372	384	358	362	349	442	399	416	510	426	512	446	530	648	508	457	432	465	422
chr1:150539746-150541048	144	151	176	159	155	154	194	177	131	181	169	210	187	196	275	202	204	194	209	165
chr1:150551015-150552755	150	170	254	185	212	185	215	240	231	254	268	248	268	262	302	310	287	254	272	233
chr1:150583801-150584801	117	146	121	95	98	99	138	127	122	127	95	129	102	121	152	131	95	109	109	100
chr1:150585804-150586401	44	76	63	39	55	47	48	56	46	49	35	59	55	60	52	50	46	51	42	50
chr1:150594034-150595212	52	45	50	50	55	46	56	51	57	55	41	72	49	45	66	53	72	55	53	51
chr1:150601139-150602475	228	265	313	260	246	251	310	270	271	317	265	289	249	309	334	262	242	285	280	210
chr1:150669224-150670351	113	105	141	103	116	142	169	129	95	129	129	119	123	181	202	143	146	139	145	157
chr1:150737104-150737751	27	28	30	23	23	28	23	29	33	39	44	36	29	39	48	38	30	31	30	39
chr1:150737759-150738429	40	42	38	29	39	50	37	51	32	35	46	46	49	54	54	48	51	35	52	40
chr1:150743169-150743719	32	29	43	19	33	16	39	26	38	37	41	37	49	54	48	47	44	43	45	32
chr1:150848428-150849528	143	128	222	167	191	193	194	177	181	213	185	189	184	253	261	205	202	221	231	187
chr1:150862025-150862921	37	46	37	43	49	36	45	37	35	39	43	49	33	55	49	42	50	35	43	50
chr1:150894889-150895362	30	43	34	37	31	43	51	39	32	29	25	44	39	52	59	27	39	37	41	38
chr1:150898306-150899458	97	142	124	100	125	123	136	129	139	132	135	173	125	170	178	177	116	148	157	132
chr1:150946244-150947730	73	71	115	102	114	110	113	87	101	105	103	121	113	128	133	136	105	95	112	89
chr1:150951690-150952475	60	67	69	63	58	45	65	61	51	55	54	63	36	74	81	55	53	51	45	60
chr1:150968130-150968673	24	24	28	24	17	27	28	22	17	27	16	23	21	17	31	15	17	19	17	21
chr1:150980274-150981753	146	121	168	137	149	136	172	167	153	189	170	169	178	206	238	171	155	206	154	153
chr1:150997027-150997551	33	27	43	18	27	24	43	29	23	26	22	28	24	27	44	30	28	27	22	24
chr1:151019823-151021316	79	84	140	90	83	97	108	98	121	101	94	98	90	109	117	113	112	109	92	98
chr1:151028686-151029277	48	53	61	56	58	49	54	57	79	76	78	83	70	75	96	69	62	67	80	61
chr1:151029954-151031035	89	103	132	90	116	94	109	105	116	147	124	125	118	113	136	108	121	101	93	97
chr1:151031429-151032362	88	74	146	111	107	107	121	119	100	121	119	119	119	122	165	133	121	141	117	100
chr1:151042710-151043949	131	167	175	143	146	133	168	166	175	164	157	183	157	203	183	199	145	190	159	124
chr1:151118394-151119832	82	83	125	84	98	95	117	116	113	129	99	147	117	129	130	133	114	112	107	90
chr1:151128546-151130310	144	161	184	147	159	133	152	157	187	170	137	184	150	198	205	217	153	172	169	166
chr1:151137913-151139180	139	132	159	158	154	151	192	161	164	196	182	192	196	205	230	185	206	206	170	191
chr1:151161969-151162916	71	86	91	55	75	75	106	83	64	95	74	91	79	101	128	110	100	104	88	82
chr1:151170312-151171784	164	141	194	192	172	170	184	172	179	225	191	203	162	215	239	223	210	218	190	182
chr1:151226845-151227806	83	86	113	74	66	93	112	91	98	117	103	116	90	133	128	110	94	115	110	76
chr1:151253586-151255356	354	315	443	399	396	431	489	368	372	505	454	446	394	451	591	453	436	497	460	359
chr1:151283856-151284810	27	80	70	50	53	45	44	72	63	47	47	100	46	65	56	43	70	51	62	70
chr1:151299428-151300699	132	157	164	150	150	136	189	148	158	171	168	172	152	176	188	164	126	158	169	130
chr1:151313139-151313826	39	41	52	32	43	41	45	42	28	49	44	58	42	46	51	46	49	33	35	48
chr1:151319193-151320516	181	174	234	183	204	219	254	209	216	220	223	226	210	257	286	235	236	224	254	198
chr1:151371679-151372570	88	83	78	84	98	101	115	97	76	93	102	104	103	113	116	132	100	109	119	79
chr1:151416129-151416830	43	28	32	38	32	38	42	41	40	34	36	42	38	49	53	48	26	35	37	30
chr1:151430403-151432457	123	167	200	119	172	175	211	191	128	165	145	195	192	234	230	217	182	190	185	162
chr1:151483178-151484497	86	86	126	81	92	109	105	104	73	94	82	103	104	133	141	137	110	105	122	118
chr1:151506991-151507696	37	43	40	27	35	21	44	50	26	25	27	39	25	44	57	57	31	46	32	36
chr1:151512155-151513376	83	97	120	94	116	88	137	129	94	103	87	115	109	143	153	143	101	123	118	101
chr1:151541079-151541844	24	55	40	24	45	23	31	34	27	14	26	37	28	27	40	23	18	25	27	23
chr1:151566368-151567164	41	35	38	32	31	40	55	50	40	50	40	43	38	53	50	35	22	38	37	33
chr1:151583984-151585164	101	117	125	117	100	109	134	120	108	157	137	140	103	141	145	160	127	136	119	102
chr1:151693281-151694169	37	42	55	39	37	42	41	45	38	39	26	46	36	45	58	54	28	38	41	35
chr1:151735446-151736399	60	84	79	66	67	84	71	88	68	74	77	70	80	106	107	93	84	80	69	61
chr1:151762379-151763852	164	181	281	206	208	237	256	197	205	216	209	240	225	284	295	258	227	252	243	192
chr1:151788038-151788806	32	30	53	19	44	21	45	30	55	53	37	44	52	52	68	45	44	45	41	34
chr1:151802960-151803566	46	42	54	34	35	33	50	42	51	39	54	60	38	30	50	59	49	36	40	41
chr1:151811885-151812732	45	70	92	55	63	59	63	86	92	82	68	97	79	92	109	103	89	83	92	67
chr1:151870597-151871589	20	30	24	22	35	24	40	25	45	34	29	38	47	42	55	37	35	50	48	48
chr1:151877362-151878072	24	24	28	25	34	24	43	27	50	52	42	51	35	51	37	37	42	49	46	48
chr1:151881528-151882630	76	85	112	110	99	116	117	116	138	130	133	136	137	167	176	154	134	120	123	109
chr1:151897544-151898239	26	24	32	23	36	18	34	26	21	37	19	37	27	30	43	32	20	27	26	24
chr1:151906295-151907055	42	31	27	44	31	35	28	29	34	38	30	45	27	48	43	32	39	31	28	23
chr1:151917885-151919313	116	132	105	125	125	123	120	129	111	122	123	124	101	116	136	111	82	108	93	109
chr1:151940240-151941046	48	46	44	40	28	27	35	44	43	48	55	52	47	44	47	49	27	34	31	29
chr1:151945229-151945779	23	39	38	20	28	41	24	39	28	32	24	48	29	22	36	34	16	23	20	31
chr1:151956392-151957574	55	66	69	50	54	51	72	72	77	67	56	59	77	60	96	67	62	60	56	65
chr1:151965109-151966989	121	131	159	118	118	114	169	163	162	168	142	177	184	215	194	195	168	175	148	159
chr1:151974027-151974527	31	32	30	21	33	29	25	34	18	38	25	37	21	29	31	33	35	26	20	14
chr1:152006915-152008402	129	146	158	148	106	113	152	139	146	146	145	145	130	151	178	152	155	154	168	138
chr1:152009225-152009722	32	41	63	35	48	15	41	46	45	38	33	49	30	37	46	36	45	25	38	45
chr1:152019910-152021232	175	189	256	202	194	178	225	186	212	171	186	212	200	239	265	251	206	241	199	179
chr1:152161149-152162014	55	39	52	34	55	37	60	48	32	52	35	51	38	57	62	52	61	66	48	37
chr1:152413095-152413938	49	34	48	37	43	23	50	43	36	37	26	36	24	40	50	48	49	45	39	22
chr1:152430767-152431386	49	53	44	34	35	32	39	31	39	41	36	35	24	44	50	41	33	33	29	43
chr1:152432180-152433252	69	77	74	68	51	62	59	50	55	86	47	66	53	64	65	60	52	75	72	57
chr1:152626314-152626800	17	21	17	20	17	23	21	19	17	18	13	17	11	32	25	30	27	25	23	15
chr1:153394784-153395254	20	24	20	27	12	9	34	21	17	14	19	24	23	20	30	19	15	20	12	12
chr1:153483382-153483749	23	30	14	26	33	24	24	28	18	18	10	23	24	32	23	17	28	30	17	20
chr1:153505488-153506041	38	47	61	43	37	42	64	63	40	44	41	48	35	53	69	38	42	40	49	35
chr1:153507770-153509105	128	118	141	101	110	95	152	132	105	135	112	119	126	150	191	153	132	135	114	134
chr1:153516995-153518560	141	142	170	97	128	119	133	147	155	186	165	169	157	169	198	185	114	119	97	124
chr1:153538598-153539617	64	62	72	62	53	54	54	69	69	46	54	67	65	81	66	51	54	47	43	34
chr1:153540974-153541501	29	35	30	28	32	32	35	33	42	28	34	31	34	33	48	42	26	28	29	30
chr1:153606000-153607180	166	152	229	195	177	182	245	194	215	247	214	249	199	240	311	259	227	222	229	220
chr1:153630823-153631773	78	95	142	127	125	105	127	106	100	141	133	145	112	136	181	150	109	112	111	93
chr1:153642845-153644363	219	249	277	240	260	230	288	236	233	258	262	313	242	286	313	253	254	239	218	260
chr1:153699912-153701230	189	165	241	197	209	237	257	213	236	270	252	255	209	282	302	254	233	268	233	179
chr1:153721691-153722287	34	34	33	27	36	32	33	42	38	31	40	31	19	46	54	36	27	27	38	24
chr1:153747413-153748845	83	80	178	108	130	87	106	120	111	127	103	96	93	118	160	124	128	114	119	77
chr1:153755701-153756637	114	88	171	139	129	156	149	115	137	142	146	143	128	198	193	170	142	142	149	138
chr1:153777573-153778465	57	51	59	45	53	73	100	64	51	54	39	57	58	75	91	56	71	70	72	72
chr1:153894580-153896387	234	251	378	302	333	322	380	315	344	346	306	398	313	393	468	414	324	400	378	309
chr1:153917496-153919511	134	166	226	207	190	185	231	195	213	225	208	225	216	256	259	241	235	226	235	189
chr1:153930160-153931459	170	152	228	194	201	171	247	187	189	224	217	223	193	273	275	266	213	218	211	180
chr1:153935689-153936525	95	86	149	127	115	102	142	124	115	145	140	134	117	152	158	147	143	138	142	119
chr1:153939567-153940519	101	91	137	136	137	103	165	103	105	139	118	144	133	173	180	147	142	140	175	127
chr1:153949243-153950985	114	121	125	107	121	107	107	148	133	129	133	150	143	148	138	157	150	131	144	116
chr1:153959049-153959696	62	54	76	46	45	59	52	59	47	57	61	49	42	67	65	53	42	54	44	51
chr1:153962903-153963871	131	131	144	125	133	108	136	122	109	129	128	124	117	156	163	135	116	126	113	102
chr1:154087392-154088219	31	22	36	30	31	27	34	25	51	57	51	59	36	33	38	37	40	23	28	21
chr1:154130113-154131257	74	106	123	93	88	102	123	102	104	134	105	121	139	145	144	116	113	106	112	97
chr1:154154477-154156113	122	197	197	164	174	169	207	203	169	211	176	229	226	234	282	265	218	212	172	162
chr1:154171503-154172069	20	31	25	20	17	23	28	23	26	24	32	30	19	34	37	31	24	21	27	21
chr1:154192535-154194391	229	252	369	314	313	306	360	353	279	336	328	339	326	397	434	386	369	419	375	306
chr1:154244455-154245487	155	167	158	149	144	160	216	187	166	206	200	206	147	208	226	233	168	172	178	167
chr1:154297060-154298228	98	106	136	94	91	103	115	120	101	119	109	107	96	137	139	128	113	102	106	114
chr1:154300682-154301617	65	69	107	58	64	75	100	89	87	85	67	101	70	94	119	110	100	82	77	84
chr1:154307330-154307952	31	36	48	42	39	39	59	41	40	49	38	60	39	55	50	49	45	38	38	50
chr1:154309675-154310506	53	48	65	46	50	38	53	58	82	66	59	71	84	90	90	68	74	78	61	55
chr1:154315153-154316174	54	54	69	41	79	58	83	72	90	94	93	113	79	95	97	76	62	72	78	70
chr1:154324943-154326398	71	74	88	62	73	69	65	80	82	85	65	68	74	64	98	89	68	95	77	59
chr1:154357840-154358453	39	42	46	33	24	28	25	30	49	38	39	55	19	27	35	22	29	25	13	13
chr1:154358841-154359849	63	91	70	43	57	32	57	82	96	59	49	129	50	54	56	65	47	36	37	52
chr1:154370514-154371379	25	37	32	28	30	34	29	32	48	46	55	54	19	21	22	33	24	14	19	19
chr1:154377049-154378057	61	79	93	52	73	69	102	84	74	97	68	98	75	75	95	85	62	68	70	60
chr1:154391850-154392749	30	31	50	30	29	27	29	29	48	44	38	49	31	41	35	36	44	32	33	28
chr1:154403942-154404732	38	120	41	42	43	46	49	91	29	44	29	37	44	61	61	64	40	28	30	30
chr1:154417412-154417969	33	37	35	13	29	23	22	42	19	20	23	29	25	36	26	27	26	35	31	30
chr1:154435755-154436581	46	61	54	37	47	45	55	57	38	46	37	45	62	76	67	44	77	65	78	54
chr1:154451950-154452861	44	61	55	47	49	40	46	56	55	53	45	52	47	49	51	53	59	40	48	38
chr1:154465475-154466402	38	33	40	38	50	16	40	35	38	35	29	40	32	43	47	36	21	25	24	35
chr1:154530724-154532302	240	261	366	322	294	281	333	307	297	339	327	341	307	378	463	368	339	417	388	283
chr1:154540293-154540785	19	27	34	25	20	32	26	30	17	23	27	29	36	23	44	46	31	16	18	32
chr1:154580023-154582382	158	190	205	163	188	161	202	205	181	203	161	216	212	247	267	222	239	225	198	230
[truncated: 30,580 more rows]
