# Supplementary material for: Potential impact of celiac disease genetic risk factors on T cell receptor signaling in gluten-specific CD4+ T cells
Source: Sci Rep. 2021 Apr 29;11:9252. doi: 10.1038/s41598-021-86612-5 (PMC8085175; doi:10.1038/s41598-021-86612-5)
Supplement: Supplementary file 1 — Supplementary Information. [file 41598_2021_86612_MOESM1_ESM.zip › data_supplements_manuscript/dhs_and_peakcalling/macs_peaks/C657PACXX_6_7106.sorted.filtered_peaks.gappedPeak]

chr1	713876	714270	C657PACXX_6_7106.sorted.filtered_peak_1	140	.	713876	714270	0	1	394	0	5.99039	17.35931	14.08464
chr1	894474	894785	C657PACXX_6_7106.sorted.filtered_peak_2	62	.	894474	894785	0	3	1,288,1	0,13,310	3.39690	9.15075	6.25140
chr1	902245	902503	C657PACXX_6_7106.sorted.filtered_peak_3	23	.	902245	902503	0	2	1,1	0,257	2.66562	4.96337	2.39770
chr1	948464	949380	C657PACXX_6_7106.sorted.filtered_peak_4	63	.	948464	949380	0	3	1,760,1	0,3,915	3.84390	9.19526	6.32365
chr1	954520	955250	C657PACXX_6_7106.sorted.filtered_peak_5	35	.	954520	955250	0	3	1,549,1	0,23,729	2.88733	6.19575	3.51742
chr1	994611	995166	C657PACXX_6_7106.sorted.filtered_peak_6	30	.	994611	995166	0	3	1,523,1	0,26,554	2.77686	5.74068	3.09648
chr1	999249	999848	C657PACXX_6_7106.sorted.filtered_peak_7	36	.	999249	999848	0	3	1,404,1	0,82,598	2.83434	6.35895	3.66787
chr1	1004554	1004931	C657PACXX_6_7106.sorted.filtered_peak_8	105	.	1004554	1004931	0	2	1,375	0,2	4.36571	13.65698	10.53014
chr1	1034251	1035271	C657PACXX_6_7106.sorted.filtered_peak_9	23	.	1034251	1035271	0	3	1,599,1	0,1,1019	2.92704	4.91546	2.36074
chr1	1051339	1051944	C657PACXX_6_7106.sorted.filtered_peak_10	182	.	1051339	1051944	0	3	1,598,1	0,4,604	5.12868	21.67547	18.24319
chr1	1057552	1057992	C657PACXX_6_7106.sorted.filtered_peak_11	43	.	1057552	1057992	0	3	1,437,1	0,1,439	3.17335	7.04200	4.30148
chr1	1092884	1093588	C657PACXX_6_7106.sorted.filtered_peak_12	21	.	1092884	1093588	0	2	1,1	0,703	2.77883	4.64523	2.11300
chr1	1148303	1148580	C657PACXX_6_7106.sorted.filtered_peak_13	15	.	1148303	1148580	0	2	1,1	0,276	2.02585	3.94830	1.51747
chr1	1152206	1152741	C657PACXX_6_7106.sorted.filtered_peak_14	67	.	1152206	1152741	0	3	1,520,1	0,14,534	2.95598	9.66034	6.76055
chr1	1166687	1166937	C657PACXX_6_7106.sorted.filtered_peak_15	21	.	1166687	1166937	0	2	1,1	0,249	2.37138	4.70041	2.16878
chr1	1167219	1167671	C657PACXX_6_7106.sorted.filtered_peak_16	114	.	1167219	1167671	0	3	1,449,1	0,1,451	3.92970	14.60278	11.47065
chr1	1186321	1186588	C657PACXX_6_7106.sorted.filtered_peak_17	57	.	1186321	1186588	0	1	267	0	4.03861	8.65570	5.78084
chr1	1209148	1209787	C657PACXX_6_7106.sorted.filtered_peak_18	43	.	1209148	1209787	0	3	1,637,1	0,1,638	3.25039	7.11471	4.39891
chr1	1243290	1244211	C657PACXX_6_7106.sorted.filtered_peak_19	116	.	1243290	1244211	0	3	1,623,1	0,7,920	3.65155	14.78441	11.65327
chr1	1259832	1260591	C657PACXX_6_7106.sorted.filtered_peak_20	52	.	1259832	1260591	0	2	1,757	0,2	3.12126	8.12082	5.29721
chr1	1306765	1307165	C657PACXX_6_7106.sorted.filtered_peak_21	15	.	1306765	1307165	0	2	1,1	0,399	2.12725	4.01938	1.58244
chr1	1310530	1311090	C657PACXX_6_7106.sorted.filtered_peak_22	235	.	1310530	1311090	0	3	1,557,1	0,2,559	4.92222	27.17580	23.56397
chr1	1334577	1335446	C657PACXX_6_7106.sorted.filtered_peak_23	70	.	1334577	1335446	0	3	1,738,1	0,1,868	3.58033	9.97937	7.06403
chr1	1342312	1342981	C657PACXX_6_7106.sorted.filtered_peak_24	80	.	1342312	1342981	0	3	1,620,1	0,8,668	4.10825	11.08722	8.09501
chr1	1406616	1407249	C657PACXX_6_7106.sorted.filtered_peak_25	86	.	1406616	1407249	0	1	633	0	4.63295	11.56222	8.60233
chr1	1447009	1447611	C657PACXX_6_7106.sorted.filtered_peak_26	156	.	1447009	1447611	0	2	601,1	0,601	6.23601	19.03321	15.68791
chr1	1509670	1510561	C657PACXX_6_7106.sorted.filtered_peak_27	41	.	1509670	1510561	0	3	1,421,1	0,468,890	3.09204	6.82154	4.12570
chr1	1550450	1551290	C657PACXX_6_7106.sorted.filtered_peak_28	160	.	1550450	1551290	0	3	1,826,1	0,10,839	4.51551	19.38004	16.03888
chr1	1564937	1566097	C657PACXX_6_7106.sorted.filtered_peak_29	49	.	1564937	1566097	0	4	1,263,469,1	0,373,680,1159	3.10552	7.74354	4.98793
chr1	1590376	1590796	C657PACXX_6_7106.sorted.filtered_peak_30	158	.	1590376	1590796	0	1	420	0	6.39702	19.18826	15.82101
chr1	1655607	1656055	C657PACXX_6_7106.sorted.filtered_peak_31	255	.	1655607	1656055	0	1	448	0	8.23457	29.24568	25.53803
chr1	1711655	1712168	C657PACXX_6_7106.sorted.filtered_peak_32	44	.	1711655	1712168	0	3	1,507,1	0,5,512	2.85071	7.21027	4.43597
chr1	1822498	1823078	C657PACXX_6_7106.sorted.filtered_peak_33	36	.	1822498	1823078	0	3	1,432,1	0,19,579	2.86562	6.37823	3.67854
chr1	1837796	1838197	C657PACXX_6_7106.sorted.filtered_peak_34	16	.	1837796	1838197	0	2	1,1	0,400	2.36516	4.09652	1.64786
chr1	1840107	1840868	C657PACXX_6_7106.sorted.filtered_peak_35	97	.	1840107	1840868	0	3	1,693,1	0,65,760	3.94707	12.82778	9.77571
chr1	1850625	1851250	C657PACXX_6_7106.sorted.filtered_peak_36	186	.	1850625	1851250	0	3	1,612,1	0,1,624	4.56356	22.08867	18.66945
chr1	2064402	2065263	C657PACXX_6_7106.sorted.filtered_peak_37	156	.	2064402	2065263	0	3	1,844,1	0,4,860	4.58250	18.96831	15.65597
chr1	2105763	2106055	C657PACXX_6_7106.sorted.filtered_peak_38	32	.	2105763	2106055	0	1	292	0	3.32173	5.95224	3.27837
chr1	2120765	2121242	C657PACXX_6_7106.sorted.filtered_peak_39	70	.	2120765	2121242	0	3	1,454,1	0,12,476	3.98764	9.97888	7.03960
chr1	2126190	2126982	C657PACXX_6_7106.sorted.filtered_peak_40	102	.	2126190	2126982	0	3	1,774,1	0,1,791	3.77916	13.36538	10.24205
chr1	2130772	2131022	C657PACXX_6_7106.sorted.filtered_peak_41	21	.	2130772	2131022	0	2	1,1	0,249	2.30732	4.72893	2.18593
chr1	2136571	2137130	C657PACXX_6_7106.sorted.filtered_peak_42	99	.	2136571	2137130	0	2	1,554	0,5	3.85692	13.08275	9.97725
chr1	2159063	2159489	C657PACXX_6_7106.sorted.filtered_peak_43	128	.	2159063	2159489	0	3	1,419,1	0,5,425	3.98348	16.05927	12.83988
chr1	2186802	2187873	C657PACXX_6_7106.sorted.filtered_peak_44	70	.	2186802	2187873	0	3	1,1059,1	0,5,1070	3.52162	10.01946	7.06600
chr1	2221811	2222524	C657PACXX_6_7106.sorted.filtered_peak_45	67	.	2221811	2222524	0	3	1,392,1	0,315,712	3.53707	9.68100	6.78450
chr1	2231909	2232237	C657PACXX_6_7106.sorted.filtered_peak_46	37	.	2231909	2232237	0	3	1,323,1	0,1,327	2.92849	6.49519	3.76932
chr1	2232456	2232735	C657PACXX_6_7106.sorted.filtered_peak_47	70	.	2232456	2232735	0	3	1,267,1	0,9,278	3.63227	9.99743	7.04032
chr1	2313277	2313680	C657PACXX_6_7106.sorted.filtered_peak_48	26	.	2313277	2313680	0	3	1,346,1	0,25,402	2.80632	5.21316	2.61281
chr1	2322873	2323415	C657PACXX_6_7106.sorted.filtered_peak_49	204	.	2322873	2323415	0	3	1,531,1	0,9,541	5.37669	23.96083	20.43926
chr1	2343924	2344552	C657PACXX_6_7106.sorted.filtered_peak_50	58	.	2343924	2344552	0	3	1,604,1	0,15,627	3.08896	8.70551	5.83159
chr1	2457644	2458433	C657PACXX_6_7106.sorted.filtered_peak_51	55	.	2457644	2458433	0	3	1,584,1	0,2,788	2.96739	8.39066	5.59490
chr1	2477447	2478705	C657PACXX_6_7106.sorted.filtered_peak_52	48	.	2477447	2478705	0	3	1,1200,1	0,1,1257	2.52038	7.61894	4.81743
chr1	2480190	2480465	C657PACXX_6_7106.sorted.filtered_peak_53	60	.	2480190	2480465	0	3	1,262,1	0,2,274	2.76841	8.87992	6.00080
chr1	2487169	2487696	C657PACXX_6_7106.sorted.filtered_peak_54	25	.	2487169	2487696	0	2	1,1	0,526	2.53209	5.17080	2.59120
chr1	2487891	2488502	C657PACXX_6_7106.sorted.filtered_peak_55	20	.	2487891	2488502	0	2	1,1	0,610	2.37861	4.52296	2.01723
chr1	2509812	2510068	C657PACXX_6_7106.sorted.filtered_peak_56	35	.	2509812	2510068	0	3	1,250,1	0,4,255	3.13196	6.26950	3.56247
chr1	2517759	2518511	C657PACXX_6_7106.sorted.filtered_peak_57	77	.	2517759	2518511	0	3	1,596,1	0,7,751	3.15818	10.65901	7.73436
chr1	2573892	2574890	C657PACXX_6_7106.sorted.filtered_peak_58	54	.	2573892	2574890	0	3	1,823,1	0,171,997	3.19405	8.27685	5.49669
chr1	3341157	3341487	C657PACXX_6_7106.sorted.filtered_peak_59	17	.	3341157	3341487	0	2	1,1	0,329	2.72966	4.26972	1.79822
chr1	3418516	3418774	C657PACXX_6_7106.sorted.filtered_peak_60	68	.	3418516	3418774	0	1	258	0	4.17627	9.76842	6.81760
chr1	3535592	3535922	C657PACXX_6_7106.sorted.filtered_peak_61	44	.	3535592	3535922	0	2	326,1	0,329	3.25854	7.23118	4.45823
chr1	3540979	3542024	C657PACXX_6_7106.sorted.filtered_peak_62	79	.	3540979	3542024	0	3	1,752,1	0,16,1044	3.57887	10.88927	7.95825
chr1	3566490	3566891	C657PACXX_6_7106.sorted.filtered_peak_63	122	.	3566490	3566891	0	1	401	0	4.90170	15.42472	12.23100
chr1	3593329	3593766	C657PACXX_6_7106.sorted.filtered_peak_64	17	.	3593329	3593766	0	2	427,1	0,436	2.57250	4.24301	1.77001
chr1	3688871	3689301	C657PACXX_6_7106.sorted.filtered_peak_65	14	.	3688871	3689301	0	2	1,1	0,429	2.33739	3.91457	1.48965
chr1	3712744	3713663	C657PACXX_6_7106.sorted.filtered_peak_66	50	.	3712744	3713663	0	3	1,648,1	0,268,918	3.55275	7.82879	5.03854
chr1	3773623	3774245	C657PACXX_6_7106.sorted.filtered_peak_67	246	.	3773623	3774245	0	2	599,1	0,621	5.81604	28.27478	24.63240
chr1	3816745	3818065	C657PACXX_6_7106.sorted.filtered_peak_68	155	.	3816745	3818065	0	2	1301,1	0,1319	3.87985	18.81443	15.52215
chr1	5449149	5449518	C657PACXX_6_7106.sorted.filtered_peak_69	15	.	5449149	5449518	0	2	1,1	0,368	2.64552	3.93857	1.50966
chr1	5805822	5806072	C657PACXX_6_7106.sorted.filtered_peak_70	19	.	5805822	5806072	0	2	1,1	0,249	2.77380	4.42807	1.92626
chr1	5975886	5976359	C657PACXX_6_7106.sorted.filtered_peak_71	13	.	5975886	5976359	0	2	1,1	0,472	2.56107	3.74728	1.35388
chr1	6015633	6016098	C657PACXX_6_7106.sorted.filtered_peak_72	30	.	6015633	6016098	0	1	465	0	2.85067	5.65225	3.01342
chr1	6051942	6052904	C657PACXX_6_7106.sorted.filtered_peak_73	103	.	6051942	6052904	0	3	1,932,1	0,7,961	3.52676	13.40512	10.33658
chr1	6086122	6086608	C657PACXX_6_7106.sorted.filtered_peak_74	31	.	6086122	6086608	0	3	1,474,1	0,5,485	2.68054	5.84564	3.18314
chr1	6087989	6088738	C657PACXX_6_7106.sorted.filtered_peak_75	34	.	6087989	6088738	0	3	1,374,1	0,135,748	2.65626	6.07384	3.44996
chr1	6187889	6188151	C657PACXX_6_7106.sorted.filtered_peak_76	32	.	6187889	6188151	0	3	1,250,1	0,10,261	3.14761	5.87965	3.23098
chr1	6259461	6260214	C657PACXX_6_7106.sorted.filtered_peak_77	185	.	6259461	6260214	0	2	570,1	0,752	5.32465	22.02555	18.58841
chr1	6295674	6296216	C657PACXX_6_7106.sorted.filtered_peak_78	26	.	6295674	6296216	0	1	542	0	2.82960	5.26139	2.65697
chr1	6306588	6307038	C657PACXX_6_7106.sorted.filtered_peak_79	24	.	6306588	6307038	0	3	1,443,1	0,5,449	2.68155	5.02157	2.44651
chr1	6319904	6320395	C657PACXX_6_7106.sorted.filtered_peak_80	33	.	6319904	6320395	0	2	1,387	0,104	2.96537	6.05530	3.38824
chr1	6350605	6350874	C657PACXX_6_7106.sorted.filtered_peak_81	37	.	6350605	6350874	0	2	265,1	0,268	3.14091	6.45093	3.73271
chr1	6408466	6409342	C657PACXX_6_7106.sorted.filtered_peak_82	28	.	6408466	6409342	0	3	1,590,1	0,2,875	2.84832	5.49766	2.87601
chr1	6419227	6420075	C657PACXX_6_7106.sorted.filtered_peak_83	25	.	6419227	6420075	0	4	1,289,289,1	0,5,448,847	2.96127	5.15488	2.56448
chr1	6453335	6454124	C657PACXX_6_7106.sorted.filtered_peak_84	104	.	6453335	6454124	0	3	1,721,1	0,1,788	4.31218	13.53115	10.43906
chr1	6483574	6484030	C657PACXX_6_7106.sorted.filtered_peak_85	24	.	6483574	6484030	0	3	1,261,1	0,1,455	2.82183	5.02172	2.45301
chr1	6520058	6520768	C657PACXX_6_7106.sorted.filtered_peak_86	46	.	6520058	6520768	0	3	1,365,1	0,329,709	3.19881	7.42581	4.67636
chr1	6535808	6536063	C657PACXX_6_7106.sorted.filtered_peak_87	30	.	6535808	6536063	0	1	255	0	3.25396	5.69600	3.03580
chr1	6557670	6557976	C657PACXX_6_7106.sorted.filtered_peak_88	13	.	6557670	6557976	0	2	1,1	0,305	2.52768	3.76393	1.37009
chr1	6614269	6615088	C657PACXX_6_7106.sorted.filtered_peak_89	78	.	6614269	6615088	0	2	1,677	0,142	4.34801	10.69335	7.80554
chr1	6639703	6640302	C657PACXX_6_7106.sorted.filtered_peak_90	140	.	6639703	6640302	0	3	1,562,1	0,32,598	4.94362	17.29744	14.03952
chr1	6661154	6661687	C657PACXX_6_7106.sorted.filtered_peak_91	27	.	6661154	6661687	0	3	1,310,1	0,3,532	2.56658	5.33645	2.73798
chr1	6662737	6663101	C657PACXX_6_7106.sorted.filtered_peak_92	25	.	6662737	6663101	0	2	350,1	0,363	2.57095	5.18370	2.58961
chr1	6663292	6663563	C657PACXX_6_7106.sorted.filtered_peak_93	37	.	6663292	6663563	0	2	269,1	0,270	2.85464	6.46481	3.74651
chr1	6673083	6673883	C657PACXX_6_7106.sorted.filtered_peak_94	124	.	6673083	6673883	0	3	1,784,1	0,7,799	4.44424	15.54768	12.40164
chr1	6685111	6685396	C657PACXX_6_7106.sorted.filtered_peak_95	34	.	6685111	6685396	0	1	285	0	3.05091	6.14059	3.45203
chr1	6761700	6762183	C657PACXX_6_7106.sorted.filtered_peak_96	73	.	6761700	6762183	0	2	473,1	0,482	4.09471	10.27100	7.32274
chr1	6844525	6845583	C657PACXX_6_7106.sorted.filtered_peak_97	346	.	6844525	6845583	0	3	1,1054,1	0,3,1057	5.29392	38.59067	34.67424
chr1	7812948	7813202	C657PACXX_6_7106.sorted.filtered_peak_98	29	.	7812948	7813202	0	2	1,1	0,253	3.06289	5.60268	2.97079
chr1	7830966	7831492	C657PACXX_6_7106.sorted.filtered_peak_99	45	.	7830966	7831492	0	3	1,519,1	0,3,525	3.23729	7.26137	4.52529
chr1	7843877	7844390	C657PACXX_6_7106.sorted.filtered_peak_100	67	.	7843877	7844390	0	1	513	0	3.83959	9.72737	6.79358
chr1	7990775	7991485	C657PACXX_6_7106.sorted.filtered_peak_101	17	.	7990775	7991485	0	2	1,1	0,709	2.69970	4.25341	1.77792
chr1	8009081	8009560	C657PACXX_6_7106.sorted.filtered_peak_102	75	.	8009081	8009560	0	2	1,471	0,8	3.97207	10.56333	7.58868
chr1	8013910	8014828	C657PACXX_6_7106.sorted.filtered_peak_103	31	.	8013910	8014828	0	3	1,759,1	0,39,917	3.02136	5.75679	3.13471
chr1	8021138	8022383	C657PACXX_6_7106.sorted.filtered_peak_104	150	.	8021138	8022383	0	2	1050,1	0,1244	4.47996	18.35050	15.09253
chr1	8086389	8086680	C657PACXX_6_7106.sorted.filtered_peak_105	21	.	8086389	8086680	0	3	1,275,1	0,7,290	2.71741	4.64340	2.10541
chr1	8157416	8157830	C657PACXX_6_7106.sorted.filtered_peak_106	23	.	8157416	8157830	0	3	1,273,1	0,10,413	2.84936	4.90005	2.34203
chr1	8212703	8213359	C657PACXX_6_7106.sorted.filtered_peak_107	47	.	8212703	8213359	0	3	1,643,1	0,1,655	3.46444	7.55270	4.75932
chr1	8229677	8230537	C657PACXX_6_7106.sorted.filtered_peak_108	49	.	8229677	8230537	0	3	1,378,1	0,37,859	3.55341	7.71874	4.94238
chr1	8242184	8242986	C657PACXX_6_7106.sorted.filtered_peak_109	129	.	8242184	8242986	0	3	1,764,1	0,2,801	5.12749	16.19307	12.97783
chr1	8378122	8378437	C657PACXX_6_7106.sorted.filtered_peak_110	16	.	8378122	8378437	0	2	1,1	0,314	2.64702	4.13988	1.68853
chr1	8487630	8488118	C657PACXX_6_7106.sorted.filtered_peak_111	13	.	8487630	8488118	0	2	1,1	0,487	2.30256	3.76169	1.37000
chr1	8620567	8621664	C657PACXX_6_7106.sorted.filtered_peak_112	24	.	8620567	8621664	0	4	1,257,357,1	0,219,587,1096	2.77791	4.99904	2.43206
chr1	8628336	8628586	C657PACXX_6_7106.sorted.filtered_peak_113	22	.	8628336	8628586	0	2	1,1	0,249	2.89958	4.82798	2.26696
chr1	8664079	8664411	C657PACXX_6_7106.sorted.filtered_peak_114	34	.	8664079	8664411	0	3	1,297,1	0,4,331	3.21069	6.13939	3.44796
chr1	8761091	8761807	C657PACXX_6_7106.sorted.filtered_peak_115	57	.	8761091	8761807	0	3	1,654,1	0,4,715	3.32222	8.60479	5.76272
chr1	8772870	8773183	C657PACXX_6_7106.sorted.filtered_peak_116	25	.	8772870	8773183	0	3	1,307,1	0,4,312	2.92298	5.17881	2.58111
chr1	8877551	8878296	C657PACXX_6_7106.sorted.filtered_peak_117	51	.	8877551	8878296	0	3	1,402,1	0,5,744	3.08274	7.94651	5.17467
chr1	8938582	8939608	C657PACXX_6_7106.sorted.filtered_peak_118	113	.	8938582	8939608	0	3	1,845,1	0,2,1025	3.70406	14.45075	11.35860
chr1	8960014	8960307	C657PACXX_6_7106.sorted.filtered_peak_119	36	.	8960014	8960307	0	1	293	0	3.42732	6.33421	3.63331
chr1	9006502	9006863	C657PACXX_6_7106.sorted.filtered_peak_120	81	.	9006502	9006863	0	3	1,355,1	0,3,360	4.15012	11.10494	8.10899
chr1	9030981	9031419	C657PACXX_6_7106.sorted.filtered_peak_121	37	.	9030981	9031419	0	1	438	0	3.42659	6.43360	3.74531
chr1	9047972	9048348	C657PACXX_6_7106.sorted.filtered_peak_122	26	.	9047972	9048348	0	3	1,250,1	0,113,375	2.94353	5.18751	2.60431
chr1	9065167	9065513	C657PACXX_6_7106.sorted.filtered_peak_123	20	.	9065167	9065513	0	2	341,1	0,345	2.87419	4.57326	2.05020
chr1	9170711	9171197	C657PACXX_6_7106.sorted.filtered_peak_124	31	.	9170711	9171197	0	1	486	0	3.26904	5.77576	3.11886
chr1	9188994	9189995	C657PACXX_6_7106.sorted.filtered_peak_125	27	.	9188994	9189995	0	3	1,772,1	0,210,1000	2.78144	5.33911	2.73593
chr1	9241155	9241846	C657PACXX_6_7106.sorted.filtered_peak_126	16	.	9241155	9241846	0	2	1,1	0,690	2.57041	4.08775	1.64179
chr1	9256518	9256769	C657PACXX_6_7106.sorted.filtered_peak_127	17	.	9256518	9256769	0	2	1,250	0,1	2.64866	4.27120	1.79021
chr1	9294116	9295144	C657PACXX_6_7106.sorted.filtered_peak_128	31	.	9294116	9295144	0	4	1,646,261,1	0,16,762,1027	2.78983	5.79222	3.15566
chr1	9335701	9335969	C657PACXX_6_7106.sorted.filtered_peak_129	40	.	9335701	9335969	0	1	268	0	3.55479	6.79019	4.03834
chr1	9375461	9375721	C657PACXX_6_7106.sorted.filtered_peak_130	11	.	9375461	9375721	0	2	1,1	0,259	2.48605	3.51305	1.16051
chr1	9486540	9486815	C657PACXX_6_7106.sorted.filtered_peak_131	22	.	9486540	9486815	0	2	1,1	0,274	2.35526	4.82906	2.27309
chr1	9488536	9489321	C657PACXX_6_7106.sorted.filtered_peak_132	149	.	9488536	9489321	0	2	777,1	0,784	4.29423	18.19855	14.95338
chr1	9599190	9599559	C657PACXX_6_7106.sorted.filtered_peak_133	115	.	9599190	9599559	0	2	1,368	0,1	4.79643	14.69043	11.53390
chr1	9599920	9600328	C657PACXX_6_7106.sorted.filtered_peak_134	20	.	9599920	9600328	0	1	408	0	2.64982	4.55646	2.03779
chr1	9648517	9648780	C657PACXX_6_7106.sorted.filtered_peak_135	48	.	9648517	9648780	0	2	1,258	0,5	3.37324	7.60582	4.80190
chr1	9687200	9687603	C657PACXX_6_7106.sorted.filtered_peak_136	20	.	9687200	9687603	0	3	1,274,1	0,113,402	2.33635	4.56679	2.04769
chr1	9689146	9689961	C657PACXX_6_7106.sorted.filtered_peak_137	37	.	9689146	9689961	0	3	1,711,1	0,7,814	2.69292	6.45722	3.75143
chr1	9777427	9778072	C657PACXX_6_7106.sorted.filtered_peak_138	104	.	9777427	9778072	0	2	1,644	0,1	3.94577	13.54950	10.42553
chr1	9860097	9860512	C657PACXX_6_7106.sorted.filtered_peak_139	55	.	9860097	9860512	0	2	411,1	0,414	3.92530	8.37941	5.55228
chr1	9883916	9884467	C657PACXX_6_7106.sorted.filtered_peak_140	17	.	9883916	9884467	0	2	1,1	0,550	2.44825	4.17839	1.71528
chr1	9927496	9927822	C657PACXX_6_7106.sorted.filtered_peak_141	21	.	9927496	9927822	0	1	326	0	2.93033	4.66695	2.12594
chr1	9934927	9935203	C657PACXX_6_7106.sorted.filtered_peak_142	36	.	9934927	9935203	0	3	1,262,1	0,2,275	3.35958	6.34550	3.64188
chr1	9970244	9971294	C657PACXX_6_7106.sorted.filtered_peak_143	238	.	9970244	9971294	0	3	1,1020,1	0,2,1049	5.10711	27.45480	23.85909
chr1	10003170	10003956	C657PACXX_6_7106.sorted.filtered_peak_144	14	.	10003170	10003956	0	2	1,1	0,785	2.58380	3.83690	1.42270
chr1	10010461	10010731	C657PACXX_6_7106.sorted.filtered_peak_145	28	.	10010461	10010731	0	1	270	0	3.16659	5.44775	2.82821
chr1	10092578	10093532	C657PACXX_6_7106.sorted.filtered_peak_146	160	.	10092578	10093532	0	2	824,1	0,953	4.95632	19.32057	16.00683
chr1	10270096	10270760	C657PACXX_6_7106.sorted.filtered_peak_147	80	.	10270096	10270760	0	1	664	0	3.89187	10.96600	8.02022
chr1	10458475	10459523	C657PACXX_6_7106.sorted.filtered_peak_148	90	.	10458475	10459523	0	3	1,975,1	0,10,1047	3.97063	12.02890	9.01740
chr1	10488144	10488436	C657PACXX_6_7106.sorted.filtered_peak_149	41	.	10488144	10488436	0	2	288,1	0,291	3.15449	6.95736	4.19819
chr1	10490271	10491001	C657PACXX_6_7106.sorted.filtered_peak_150	63	.	10490271	10491001	0	3	1,426,1	0,115,729	3.44407	9.22517	6.35657
chr1	10532279	10532862	C657PACXX_6_7106.sorted.filtered_peak_151	57	.	10532279	10532862	0	3	1,399,1	0,180,582	3.42045	8.63045	5.79103
chr1	10534814	10535145	C657PACXX_6_7106.sorted.filtered_peak_152	63	.	10534814	10535145	0	2	322,1	0,330	3.49013	9.18777	6.30139
chr1	10554761	10555555	C657PACXX_6_7106.sorted.filtered_peak_153	64	.	10554761	10555555	0	4	1,292,376,1	0,50,386,793	3.57300	9.34313	6.46061
chr1	10567473	10568003	C657PACXX_6_7106.sorted.filtered_peak_154	31	.	10567473	10568003	0	3	1,521,1	0,6,529	2.73692	5.76342	3.10847
chr1	10570788	10571923	C657PACXX_6_7106.sorted.filtered_peak_155	56	.	10570788	10571923	0	3	1,647,1	0,133,1134	3.12211	8.49385	5.69670
chr1	10585226	10585567	C657PACXX_6_7106.sorted.filtered_peak_156	14	.	10585226	10585567	0	2	1,1	0,340	2.54035	3.85661	1.44162
chr1	11072038	11073079	C657PACXX_6_7106.sorted.filtered_peak_157	167	.	11072038	11073079	0	3	1,1028,1	0,7,1040	4.76329	19.97651	16.70532
chr1	11097668	11098028	C657PACXX_6_7106.sorted.filtered_peak_158	28	.	11097668	11098028	0	1	360	0	3.18068	5.47367	2.84353
chr1	11120137	11120589	C657PACXX_6_7106.sorted.filtered_peak_159	21	.	11120137	11120589	0	3	1,250,1	0,8,451	2.59240	4.66129	2.12848
chr1	11159381	11160248	C657PACXX_6_7106.sorted.filtered_peak_160	72	.	11159381	11160248	0	2	865,1	0,866	4.01625	10.12674	7.22332
chr1	11322485	11323102	C657PACXX_6_7106.sorted.filtered_peak_161	194	.	11322485	11323102	0	2	1,615	0,2	5.67500	22.92417	19.45527
chr1	11333208	11334047	C657PACXX_6_7106.sorted.filtered_peak_162	54	.	11333208	11334047	0	3	1,660,1	0,33,838	3.46630	8.17878	5.40660
chr1	11724116	11724847	C657PACXX_6_7106.sorted.filtered_peak_163	27	.	11724116	11724847	0	3	1,285,1	0,19,730	3.04016	5.32447	2.72108
chr1	11740739	11741853	C657PACXX_6_7106.sorted.filtered_peak_164	60	.	11740739	11741853	0	3	1,748,1	0,365,1113	3.49374	8.87136	6.02892
chr1	11753049	11753519	C657PACXX_6_7106.sorted.filtered_peak_165	21	.	11753049	11753519	0	2	1,459	0,11	2.85714	4.64789	2.11494
chr1	11779294	11780109	C657PACXX_6_7106.sorted.filtered_peak_166	27	.	11779294	11780109	0	3	1,725,1	0,78,814	2.97870	5.36319	2.75527
chr1	11790426	11790679	C657PACXX_6_7106.sorted.filtered_peak_167	48	.	11790426	11790679	0	2	250,1	0,252	3.66395	7.69191	4.87442
chr1	11795947	11796264	C657PACXX_6_7106.sorted.filtered_peak_168	36	.	11795947	11796264	0	3	1,299,1	0,1,316	2.96187	6.28809	3.60159
chr1	11865783	11866804	C657PACXX_6_7106.sorted.filtered_peak_169	91	.	11865783	11866804	0	3	1,704,1	0,12,1020	3.51745	12.07598	9.10486
chr1	11898720	11898999	C657PACXX_6_7106.sorted.filtered_peak_170	39	.	11898720	11898999	0	3	1,261,1	0,10,278	3.47677	6.72038	3.97787
chr1	11967797	11968812	C657PACXX_6_7106.sorted.filtered_peak_171	140	.	11967797	11968812	0	3	1,961,1	0,14,1014	3.87820	17.38501	14.09647
chr1	11969623	11970305	C657PACXX_6_7106.sorted.filtered_peak_172	35	.	11969623	11970305	0	3	1,673,1	0,1,681	2.41298	6.19456	3.51512
chr1	11986321	11986746	C657PACXX_6_7106.sorted.filtered_peak_173	42	.	11986321	11986746	0	3	1,415,1	0,7,424	3.52899	6.94291	4.21620
chr1	11994238	11995083	C657PACXX_6_7106.sorted.filtered_peak_174	21	.	11994238	11995083	0	3	374,297,1	0,546,844	2.77580	4.69916	2.16080
chr1	12039900	12040559	C657PACXX_6_7106.sorted.filtered_peak_175	135	.	12039900	12040559	0	3	1,657,1	0,1,658	4.60755	16.73115	13.50623
chr1	12061491	12061975	C657PACXX_6_7106.sorted.filtered_peak_176	14	.	12061491	12061975	0	2	1,1	0,483	2.56749	3.81077	1.40906
chr1	12073493	12073861	C657PACXX_6_7106.sorted.filtered_peak_177	34	.	12073493	12073861	0	3	1,284,1	0,81,367	2.97223	6.08429	3.42041
chr1	12079199	12079694	C657PACXX_6_7106.sorted.filtered_peak_178	178	.	12079199	12079694	0	3	1,488,1	0,4,494	5.50435	21.22004	17.80790
chr1	12100644	12100934	C657PACXX_6_7106.sorted.filtered_peak_179	23	.	12100644	12100934	0	2	1,1	0,289	2.86195	4.87201	2.31726
chr1	12107398	12108089	C657PACXX_6_7106.sorted.filtered_peak_180	22	.	12107398	12108089	0	2	687,1	0,690	2.54680	4.74716	2.20346
chr1	12112024	12112398	C657PACXX_6_7106.sorted.filtered_peak_181	17	.	12112024	12112398	0	2	1,1	0,373	2.36309	4.23281	1.75979
chr1	12128582	12128898	C657PACXX_6_7106.sorted.filtered_peak_182	20	.	12128582	12128898	0	2	1,1	0,315	2.51457	4.52507	2.00937
chr1	12210700	12211054	C657PACXX_6_7106.sorted.filtered_peak_183	27	.	12210700	12211054	0	3	1,306,1	0,4,353	2.75299	5.33920	2.72795
chr1	12221886	12222475	C657PACXX_6_7106.sorted.filtered_peak_184	75	.	12221886	12222475	0	2	585,1	0,588	3.32677	10.49618	7.55652
chr1	12233421	12234132	C657PACXX_6_7106.sorted.filtered_peak_185	66	.	12233421	12234132	0	3	1,692,1	0,5,710	3.29483	9.56208	6.68449
chr1	12289805	12290163	C657PACXX_6_7106.sorted.filtered_peak_186	19	.	12289805	12290163	0	3	1,279,1	0,2,357	2.81668	4.41337	1.91473
chr1	12405456	12406090	C657PACXX_6_7106.sorted.filtered_peak_187	24	.	12405456	12406090	0	2	1,1	0,633	2.87786	5.05056	2.47120
chr1	12509514	12509926	C657PACXX_6_7106.sorted.filtered_peak_188	53	.	12509514	12509926	0	3	1,408,1	0,2,411	3.37189	8.15970	5.32792
chr1	12533049	12533606	C657PACXX_6_7106.sorted.filtered_peak_189	21	.	12533049	12533606	0	2	1,1	0,556	2.56437	4.66784	2.13255
chr1	12570595	12571108	C657PACXX_6_7106.sorted.filtered_peak_190	48	.	12570595	12571108	0	3	1,399,1	0,91,512	3.44008	7.66140	4.88637
chr1	12664302	12664698	C657PACXX_6_7106.sorted.filtered_peak_191	53	.	12664302	12664698	0	2	1,374	0,22	3.40965	8.19014	5.35869
chr1	12678032	12678397	C657PACXX_6_7106.sorted.filtered_peak_192	13	.	12678032	12678397	0	2	1,1	0,364	2.15248	3.71321	1.32909
chr1	12679050	12679399	C657PACXX_6_7106.sorted.filtered_peak_193	14	.	12679050	12679399	0	2	1,1	0,348	2.18783	3.81881	1.40752
chr1	13992348	13992620	C657PACXX_6_7106.sorted.filtered_peak_194	14	.	13992348	13992620	0	2	1,1	0,271	2.57775	3.89854	1.48293
chr1	14027109	14027587	C657PACXX_6_7106.sorted.filtered_peak_195	26	.	14027109	14027587	0	3	1,333,1	0,81,477	2.59092	5.24412	2.64625
chr1	14057161	14057755	C657PACXX_6_7106.sorted.filtered_peak_196	55	.	14057161	14057755	0	3	1,592,1	0,1,593	3.32116	8.45716	5.58954
chr1	14075365	14076051	C657PACXX_6_7106.sorted.filtered_peak_197	45	.	14075365	14076051	0	3	1,659,1	0,9,685	3.04579	7.31280	4.54005
chr1	15483060	15483330	C657PACXX_6_7106.sorted.filtered_peak_198	23	.	15483060	15483330	0	2	1,1	0,269	2.91334	4.89665	2.33558
chr1	15575607	15575976	C657PACXX_6_7106.sorted.filtered_peak_199	34	.	15575607	15575976	0	3	1,360,1	0,1,368	2.90566	6.14816	3.46626
chr1	15650127	15650401	C657PACXX_6_7106.sorted.filtered_peak_200	22	.	15650127	15650401	0	2	1,1	0,273	2.83942	4.78325	2.23391
chr1	15735855	15736192	C657PACXX_6_7106.sorted.filtered_peak_201	47	.	15735855	15736192	0	3	1,323,1	0,9,336	2.89391	7.58187	4.78429
chr1	15738165	15738415	C657PACXX_6_7106.sorted.filtered_peak_202	24	.	15738165	15738415	0	2	1,1	0,249	2.43914	5.03295	2.45125
chr1	15738669	15738919	C657PACXX_6_7106.sorted.filtered_peak_203	21	.	15738669	15738919	0	2	1,1	0,249	2.38001	4.74309	2.19479
chr1	15743958	15744243	C657PACXX_6_7106.sorted.filtered_peak_204	22	.	15743958	15744243	0	2	1,1	0,284	2.75605	4.73676	2.20028
chr1	15757750	15758000	C657PACXX_6_7106.sorted.filtered_peak_205	37	.	15757750	15758000	0	2	1,1	0,249	3.33792	6.49578	3.77606
chr1	15850750	15851992	C657PACXX_6_7106.sorted.filtered_peak_206	139	.	15850750	15851992	0	3	1,1219,1	0,4,1241	3.33580	17.19841	13.96765
chr1	15852881	15853478	C657PACXX_6_7106.sorted.filtered_peak_207	151	.	15852881	15853478	0	3	1,593,1	0,1,596	3.42337	18.41288	15.12944
chr1	15905649	15906347	C657PACXX_6_7106.sorted.filtered_peak_208	24	.	15905649	15906347	0	2	343,1	0,697	3.03997	5.02088	2.44194
chr1	15929889	15930581	C657PACXX_6_7106.sorted.filtered_peak_209	92	.	15929889	15930581	0	3	1,674,1	0,1,691	4.62656	12.31704	9.27323
chr1	15943553	15944170	C657PACXX_6_7106.sorted.filtered_peak_210	69	.	15943553	15944170	0	2	1,614	0,3	3.60005	9.89493	6.99003
chr1	16067728	16068215	C657PACXX_6_7106.sorted.filtered_peak_211	12	.	16067728	16068215	0	2	1,1	0,486	2.55386	3.65478	1.27903
chr1	16160803	16161842	C657PACXX_6_7106.sorted.filtered_peak_212	68	.	16160803	16161842	0	3	1,853,1	0,5,1038	2.80272	9.69628	6.80240
chr1	16162020	16162872	C657PACXX_6_7106.sorted.filtered_peak_213	156	.	16162020	16162872	0	3	1,847,1	0,1,851	3.83956	18.91441	15.60672
chr1	16173696	16174724	C657PACXX_6_7106.sorted.filtered_peak_214	53	.	16173696	16174724	0	3	1,856,1	0,2,1027	3.11460	8.22170	5.39140
chr1	16276037	16276424	C657PACXX_6_7106.sorted.filtered_peak_215	41	.	16276037	16276424	0	3	1,285,1	0,97,386	3.01625	6.84633	4.11131
chr1	16292306	16292785	C657PACXX_6_7106.sorted.filtered_peak_216	15	.	16292306	16292785	0	2	1,1	0,478	2.56511	3.99037	1.55268
chr1	16301523	16301826	C657PACXX_6_7106.sorted.filtered_peak_217	13	.	16301523	16301826	0	2	1,1	0,302	2.46876	3.80053	1.39800
chr1	16302238	16302898	C657PACXX_6_7106.sorted.filtered_peak_218	47	.	16302238	16302898	0	2	617,1	0,659	3.38253	7.51914	4.73462
chr1	16405403	16405876	C657PACXX_6_7106.sorted.filtered_peak_219	20	.	16405403	16405876	0	2	1,296	0,177	2.65812	4.61676	2.09265
chr1	16532743	16533659	C657PACXX_6_7106.sorted.filtered_peak_220	114	.	16532743	16533659	0	3	1,604,1	0,295,915	3.69784	14.52914	11.41293
chr1	16563308	16564096	C657PACXX_6_7106.sorted.filtered_peak_221	35	.	16563308	16564096	0	3	1,732,1	0,45,787	3.09811	6.23769	3.55391
chr1	16678451	16679424	C657PACXX_6_7106.sorted.filtered_peak_222	46	.	16678451	16679424	0	2	890,1	0,972	3.22091	7.40201	4.64012
chr1	16693240	16694480	C657PACXX_6_7106.sorted.filtered_peak_223	165	.	16693240	16694480	0	3	1,1125,1	0,80,1239	4.29129	19.91076	16.54050
chr1	16747219	16747678	C657PACXX_6_7106.sorted.filtered_peak_224	28	.	16747219	16747678	0	3	1,325,1	0,1,458	3.11999	5.44065	2.82875
chr1	16766775	16767485	C657PACXX_6_7106.sorted.filtered_peak_225	57	.	16766775	16767485	0	3	1,536,1	0,138,709	3.41584	8.56025	5.72180
chr1	16825995	16826277	C657PACXX_6_7106.sorted.filtered_peak_226	22	.	16825995	16826277	0	1	282	0	2.97776	4.80492	2.24249
chr1	16840389	16841051	C657PACXX_6_7106.sorted.filtered_peak_227	112	.	16840389	16841051	0	1	662	0	5.19164	14.29273	11.22683
chr1	16931946	16932208	C657PACXX_6_7106.sorted.filtered_peak_228	33	.	16931946	16932208	0	1	262	0	3.11020	5.99546	3.31700
chr1	16939769	16940207	C657PACXX_6_7106.sorted.filtered_peak_229	29	.	16939769	16940207	0	3	1,250,1	0,4,437	2.55162	5.62183	2.98911
chr1	16952216	16952466	C657PACXX_6_7106.sorted.filtered_peak_230	17	.	16952216	16952466	0	2	1,1	0,249	2.62105	4.21312	1.74236
chr1	16970693	16971567	C657PACXX_6_7106.sorted.filtered_peak_231	79	.	16970693	16971567	0	2	592,1	0,873	4.35620	10.92266	7.96310
chr1	17014295	17014765	C657PACXX_6_7106.sorted.filtered_peak_232	16	.	17014295	17014765	0	2	1,1	0,469	2.76232	4.14562	1.67089
chr1	17036279	17036611	C657PACXX_6_7106.sorted.filtered_peak_233	44	.	17036279	17036611	0	3	1,307,1	0,1,331	3.35701	7.21845	4.45209
chr1	17053873	17054224	C657PACXX_6_7106.sorted.filtered_peak_234	50	.	17053873	17054224	0	2	1,347	0,4	3.80271	7.88904	5.07548
chr1	17222589	17223172	C657PACXX_6_7106.sorted.filtered_peak_235	48	.	17222589	17223172	0	2	250,1	0,582	3.75737	7.61116	4.82700
chr1	17231031	17232015	C657PACXX_6_7106.sorted.filtered_peak_236	141	.	17231031	17232015	0	3	1,907,1	0,3,983	4.15317	17.38084	14.18352
chr1	17239973	17240851	C657PACXX_6_7106.sorted.filtered_peak_237	72	.	17239973	17240851	0	2	1,561	0,317	4.34163	10.14144	7.23943
chr1	17338306	17338598	C657PACXX_6_7106.sorted.filtered_peak_238	25	.	17338306	17338598	0	2	285,1	0,291	2.87581	5.07899	2.50865
chr1	17380203	17380906	C657PACXX_6_7106.sorted.filtered_peak_239	168	.	17380203	17380906	0	3	1,700,1	0,2,702	4.93632	20.22515	16.88828
chr1	17452410	17452750	C657PACXX_6_7106.sorted.filtered_peak_240	22	.	17452410	17452750	0	1	340	0	2.97628	4.81590	2.25912
chr1	17563670	17564132	C657PACXX_6_7106.sorted.filtered_peak_241	20	.	17563670	17564132	0	3	1,394,1	0,40,461	2.85903	4.56295	2.04393
chr1	19228967	19229563	C657PACXX_6_7106.sorted.filtered_peak_242	184	.	19228967	19229563	0	2	1,593	0,3	5.05523	21.94710	18.49291
chr1	19253090	19254188	C657PACXX_6_7106.sorted.filtered_peak_243	44	.	19253090	19254188	0	3	1,710,1	0,6,1097	2.91642	7.14861	4.44508
chr1	19278318	19278851	C657PACXX_6_7106.sorted.filtered_peak_244	52	.	19278318	19278851	0	3	1,526,1	0,5,532	2.90153	8.03240	5.21178
chr1	19283151	19283674	C657PACXX_6_7106.sorted.filtered_peak_245	46	.	19283151	19283674	0	3	1,377,1	0,10,522	2.79947	7.38629	4.62368
chr1	19337659	19338116	C657PACXX_6_7106.sorted.filtered_peak_246	20	.	19337659	19338116	0	2	336,1	0,456	2.71961	4.56269	2.04395
chr1	19400955	19401588	C657PACXX_6_7106.sorted.filtered_peak_247	28	.	19400955	19401588	0	3	1,441,1	0,2,632	2.90227	5.50854	2.89303
chr1	19450617	19450931	C657PACXX_6_7106.sorted.filtered_peak_248	16	.	19450617	19450931	0	2	1,1	0,313	2.61691	4.12418	1.67069
chr1	19536518	19537327	C657PACXX_6_7106.sorted.filtered_peak_249	85	.	19536518	19537327	0	3	1,750,1	0,8,808	3.77352	11.59040	8.59500
chr1	19577746	19578419	C657PACXX_6_7106.sorted.filtered_peak_250	152	.	19577746	19578419	0	3	1,660,1	0,11,672	4.95981	18.49012	15.20654
chr1	19638431	19638829	C657PACXX_6_7106.sorted.filtered_peak_251	91	.	19638431	19638829	0	3	1,388,1	0,9,397	4.16137	12.14171	9.11751
chr1	19717425	19718109	C657PACXX_6_7106.sorted.filtered_peak_252	78	.	19717425	19718109	0	2	677,1	0,683	3.62060	10.83873	7.84364
chr1	19789619	19790184	C657PACXX_6_7106.sorted.filtered_peak_253	64	.	19789619	19790184	0	3	1,510,1	0,53,564	3.55139	9.31051	6.40055
chr1	19803615	19804219	C657PACXX_6_7106.sorted.filtered_peak_254	41	.	19803615	19804219	0	3	1,574,1	0,26,603	3.16382	6.93468	4.19476
chr1	19811716	19812635	C657PACXX_6_7106.sorted.filtered_peak_255	42	.	19811716	19812635	0	3	1,681,1	0,169,918	2.95930	7.05001	4.29787
chr1	19923103	19924147	C657PACXX_6_7106.sorted.filtered_peak_256	91	.	19923103	19924147	0	3	1,1030,1	0,10,1043	3.77445	12.13061	9.14006
chr1	20014617	20015272	C657PACXX_6_7106.sorted.filtered_peak_257	26	.	20014617	20015272	0	2	1,470	0,185	3.09399	5.22687	2.63685
chr1	20042030	20042525	C657PACXX_6_7106.sorted.filtered_peak_258	33	.	20042030	20042525	0	3	1,385,1	0,6,494	3.28941	6.00695	3.33811
chr1	20126563	20127055	C657PACXX_6_7106.sorted.filtered_peak_259	33	.	20126563	20127055	0	2	490,1	0,491	3.07872	5.99315	3.31732
chr1	20208437	20209417	C657PACXX_6_7106.sorted.filtered_peak_260	61	.	20208437	20209417	0	2	587,250	0,730	3.52654	8.99063	6.17399
chr1	20478860	20479147	C657PACXX_6_7106.sorted.filtered_peak_261	23	.	20478860	20479147	0	1	287	0	2.90950	4.92610	2.37014
chr1	20511828	20512539	C657PACXX_6_7106.sorted.filtered_peak_262	30	.	20511828	20512539	0	3	1,708,1	0,1,710	2.74187	5.66387	3.02667
chr1	20820270	20820628	C657PACXX_6_7106.sorted.filtered_peak_263	38	.	20820270	20820628	0	2	281,1	0,357	3.22905	6.57341	3.85772
chr1	20833973	20834875	C657PACXX_6_7106.sorted.filtered_peak_264	45	.	20833973	20834875	0	3	1,717,1	0,181,901	3.37467	7.28062	4.51491
chr1	20848895	20849146	C657PACXX_6_7106.sorted.filtered_peak_265	19	.	20848895	20849146	0	1	251	0	2.88338	4.51821	1.99487
chr1	20959700	20959956	C657PACXX_6_7106.sorted.filtered_peak_266	32	.	20959700	20959956	0	3	1,250,1	0,2,255	3.08314	5.95205	3.27480
chr1	20960324	20960688	C657PACXX_6_7106.sorted.filtered_peak_267	18	.	20960324	20960688	0	3	1,262,1	0,100,363	2.61402	4.33078	1.83806
chr1	20987482	20988452	C657PACXX_6_7106.sorted.filtered_peak_268	82	.	20987482	20988452	0	3	1,953,1	0,10,969	3.66884	11.22423	8.23685
chr1	21022929	21023598	C657PACXX_6_7106.sorted.filtered_peak_269	33	.	21022929	21023598	0	3	1,639,1	0,3,668	3.16712	6.06167	3.37916
chr1	21059552	21059896	C657PACXX_6_7106.sorted.filtered_peak_270	29	.	21059552	21059896	0	2	340,1	0,343	2.94088	5.62360	2.98710
chr1	21112585	21112875	C657PACXX_6_7106.sorted.filtered_peak_271	31	.	21112585	21112875	0	3	1,265,1	0,18,289	2.60716	5.80085	3.14572
chr1	21113112	21114162	C657PACXX_6_7106.sorted.filtered_peak_272	87	.	21113112	21114162	0	4	1,623,337,1	0,4,711,1049	3.49156	11.69995	8.74564
chr1	21348646	21349457	C657PACXX_6_7106.sorted.filtered_peak_273	53	.	21348646	21349457	0	2	1,740	0,71	3.66101	8.23624	5.39716
chr1	21503172	21503847	C657PACXX_6_7106.sorted.filtered_peak_274	141	.	21503172	21503847	0	3	1,644,1	0,27,674	4.39863	17.35074	14.17146
chr1	21596789	21597078	C657PACXX_6_7106.sorted.filtered_peak_275	16	.	21596789	21597078	0	2	1,1	0,288	2.58362	4.03932	1.60315
chr1	21620896	21621280	C657PACXX_6_7106.sorted.filtered_peak_276	47	.	21620896	21621280	0	3	1,340,1	0,4,383	2.91790	7.57240	4.79173
chr1	21660426	21661060	C657PACXX_6_7106.sorted.filtered_peak_277	49	.	21660426	21661060	0	3	1,626,1	0,6,633	3.36696	7.72736	4.92191
chr1	21671881	21672243	C657PACXX_6_7106.sorted.filtered_peak_278	23	.	21671881	21672243	0	3	1,291,1	0,69,361	2.64194	4.85835	2.30086
chr1	21695005	21695256	C657PACXX_6_7106.sorted.filtered_peak_279	18	.	21695005	21695256	0	1	251	0	2.82583	4.34553	1.85115
chr1	21766311	21766762	C657PACXX_6_7106.sorted.filtered_peak_280	35	.	21766311	21766762	0	1	451	0	3.39338	6.20007	3.50627
chr1	22108845	22110488	C657PACXX_6_7106.sorted.filtered_peak_281	104	.	22108845	22110488	0	4	1,352,877,1	0,11,581,1642	3.62424	13.50568	10.49759
chr1	22290346	22290790	C657PACXX_6_7106.sorted.filtered_peak_282	18	.	22290346	22290790	0	2	1,285	0,159	2.84632	4.39687	1.88512
chr1	22345509	22346077	C657PACXX_6_7106.sorted.filtered_peak_283	40	.	22345509	22346077	0	1	568	0	3.51013	6.75490	4.03719
chr1	22351393	22352624	C657PACXX_6_7106.sorted.filtered_peak_284	73	.	22351393	22352624	0	2	1,1227	0,4	3.41651	10.30814	7.37721
chr1	22366145	22366741	C657PACXX_6_7106.sorted.filtered_peak_285	175	.	22366145	22366741	0	2	1,590	0,6	6.01017	20.94510	17.56161
chr1	22378881	22379572	C657PACXX_6_7106.sorted.filtered_peak_286	109	.	22378881	22379572	0	3	1,632,1	0,1,690	4.03986	14.05459	10.97459
chr1	22743196	22743591	C657PACXX_6_7106.sorted.filtered_peak_287	15	.	22743196	22743591	0	2	1,1	0,394	2.58779	4.03837	1.58688
chr1	22778113	22779201	C657PACXX_6_7106.sorted.filtered_peak_288	128	.	22778113	22779201	0	3	1,498,1	0,4,1087	4.67530	15.98438	12.83372
chr1	23030971	23031253	C657PACXX_6_7106.sorted.filtered_peak_289	31	.	23030971	23031253	0	2	1,277	0,5	3.04559	5.74119	3.10039
chr1	23345378	23346482	C657PACXX_6_7106.sorted.filtered_peak_290	52	.	23345378	23346482	0	2	734,1	0,1103	3.32700	8.03258	5.27348
chr1	23426788	23427149	C657PACXX_6_7106.sorted.filtered_peak_291	45	.	23426788	23427149	0	3	1,340,1	0,6,360	3.17345	7.33480	4.56745
chr1	23445379	23446215	C657PACXX_6_7106.sorted.filtered_peak_292	33	.	23445379	23446215	0	1	836	0	2.98084	5.95719	3.30387
chr1	23495344	23495612	C657PACXX_6_7106.sorted.filtered_peak_293	35	.	23495344	23495612	0	2	250,1	0,267	3.27132	6.20822	3.52285
chr1	23670455	23671330	C657PACXX_6_7106.sorted.filtered_peak_294	85	.	23670455	23671330	0	3	1,710,1	0,2,874	3.61153	11.54536	8.59225
chr1	23694524	23695681	C657PACXX_6_7106.sorted.filtered_peak_295	139	.	23694524	23695681	0	3	1,1033,1	0,5,1156	4.12948	17.18573	13.95957
chr1	23730493	23730989	C657PACXX_6_7106.sorted.filtered_peak_296	22	.	23730493	23730989	0	3	1,413,1	0,55,495	2.94911	4.85386	2.29346
chr1	23810844	23811573	C657PACXX_6_7106.sorted.filtered_peak_297	93	.	23810844	23811573	0	3	1,718,1	0,3,728	4.04062	12.40920	9.36310
chr1	23823593	23823902	C657PACXX_6_7106.sorted.filtered_peak_298	30	.	23823593	23823902	0	1	309	0	3.26803	5.75829	3.09910
chr1	23857766	23858269	C657PACXX_6_7106.sorted.filtered_peak_299	14	.	23857766	23858269	0	2	1,1	0,502	2.30832	3.83161	1.42701
chr1	23866165	23866725	C657PACXX_6_7106.sorted.filtered_peak_300	93	.	23866165	23866725	0	3	1,556,1	0,1,559	4.69475	12.43429	9.36152
chr1	23871242	23871522	C657PACXX_6_7106.sorted.filtered_peak_301	33	.	23871242	23871522	0	2	1,254	0,26	3.21508	6.01772	3.35150
chr1	23881272	23881798	C657PACXX_6_7106.sorted.filtered_peak_302	39	.	23881272	23881798	0	2	466,1	0,525	2.83098	6.66577	3.94141
chr1	23946231	23946578	C657PACXX_6_7106.sorted.filtered_peak_303	15	.	23946231	23946578	0	2	1,1	0,346	2.60339	4.02283	1.58119
chr1	23961524	23961788	C657PACXX_6_7106.sorted.filtered_peak_304	20	.	23961524	23961788	0	2	1,1	0,263	2.77631	4.63846	2.09906
chr1	23963962	23964231	C657PACXX_6_7106.sorted.filtered_peak_305	23	.	23963962	23964231	0	3	1,250,1	0,4,268	2.84197	4.88813	2.32721
chr1	24018001	24018725	C657PACXX_6_7106.sorted.filtered_peak_306	78	.	24018001	24018725	0	2	664,1	0,723	4.36509	10.81908	7.83937
chr1	24046715	24047114	C657PACXX_6_7106.sorted.filtered_peak_307	19	.	24046715	24047114	0	1	399	0	2.85675	4.42971	1.91416
chr1	24069235	24069588	C657PACXX_6_7106.sorted.filtered_peak_308	14	.	24069235	24069588	0	2	1,1	0,352	2.42265	3.89925	1.47630
chr1	24069776	24070148	C657PACXX_6_7106.sorted.filtered_peak_309	15	.	24069776	24070148	0	2	1,1	0,371	2.45138	4.02608	1.58737
chr1	24104638	24105359	C657PACXX_6_7106.sorted.filtered_peak_310	39	.	24104638	24105359	0	2	658,1	0,720	3.21926	6.59513	3.91830
chr1	24117333	24117673	C657PACXX_6_7106.sorted.filtered_peak_311	19	.	24117333	24117673	0	2	1,1	0,339	2.63899	4.46116	1.95192
chr1	24127105	24127566	C657PACXX_6_7106.sorted.filtered_peak_312	118	.	24127105	24127566	0	3	1,445,1	0,10,460	4.06558	14.98555	11.82910
chr1	24151760	24152110	C657PACXX_6_7106.sorted.filtered_peak_313	62	.	24151760	24152110	0	3	1,337,1	0,8,349	4.08697	9.10494	6.21382
chr1	24165246	24165496	C657PACXX_6_7106.sorted.filtered_peak_314	17	.	24165246	24165496	0	2	1,1	0,249	2.79313	4.23807	1.75014
chr1	24194436	24195179	C657PACXX_6_7106.sorted.filtered_peak_315	78	.	24194436	24195179	0	3	1,513,1	0,163,742	4.06418	10.76965	7.85031
chr1	24285229	24286815	C657PACXX_6_7106.sorted.filtered_peak_316	85	.	24285229	24286815	0	4	1,1051,309,1	0,21,1153,1585	3.52301	11.50639	8.54634
chr1	24306567	24307315	C657PACXX_6_7106.sorted.filtered_peak_317	136	.	24306567	24307315	0	3	1,575,1	0,15,747	4.47759	16.90954	13.69332
chr1	24476796	24477191	C657PACXX_6_7106.sorted.filtered_peak_318	19	.	24476796	24477191	0	2	1,1	0,394	2.78614	4.47797	1.97665
chr1	24525768	24526270	C657PACXX_6_7106.sorted.filtered_peak_319	30	.	24525768	24526270	0	2	328,1	0,501	3.20765	5.66249	3.02586
chr1	24718478	24719058	C657PACXX_6_7106.sorted.filtered_peak_320	26	.	24718478	24719058	0	3	1,544,1	0,27,579	2.78113	5.23635	2.64446
chr1	24740141	24740488	C657PACXX_6_7106.sorted.filtered_peak_321	55	.	24740141	24740488	0	3	1,277,1	0,60,346	3.01010	8.38995	5.55616
chr1	24741974	24742411	C657PACXX_6_7106.sorted.filtered_peak_322	153	.	24741974	24742411	0	3	1,434,1	0,2,436	4.38826	18.69157	15.37305
chr1	24827850	24828151	C657PACXX_6_7106.sorted.filtered_peak_323	19	.	24827850	24828151	0	2	272,1	0,300	2.38711	4.42114	1.93185
chr1	24828898	24829414	C657PACXX_6_7106.sorted.filtered_peak_324	26	.	24828898	24829414	0	3	1,487,1	0,11,515	2.52193	5.24426	2.66105
chr1	24861559	24862049	C657PACXX_6_7106.sorted.filtered_peak_325	23	.	24861559	24862049	0	3	1,421,1	0,4,489	2.66736	4.86851	2.31782
chr1	24862940	24863480	C657PACXX_6_7106.sorted.filtered_peak_326	40	.	24862940	24863480	0	3	1,527,1	0,8,539	3.03834	6.78416	4.05340
chr1	24969030	24969981	C657PACXX_6_7106.sorted.filtered_peak_327	186	.	24969030	24969981	0	3	1,907,1	0,23,950	4.52932	21.97784	18.60543
chr1	25071355	25072122	C657PACXX_6_7106.sorted.filtered_peak_328	193	.	25071355	25072122	0	3	1,688,1	0,1,766	5.00682	22.73215	19.34351
chr1	25174495	25175088	C657PACXX_6_7106.sorted.filtered_peak_329	84	.	25174495	25175088	0	2	589,1	0,592	3.96969	11.46103	8.48737
chr1	25237504	25238174	C657PACXX_6_7106.sorted.filtered_peak_330	61	.	25237504	25238174	0	3	1,580,1	0,64,669	3.27993	8.98908	6.10730
chr1	25251558	25252001	C657PACXX_6_7106.sorted.filtered_peak_331	23	.	25251558	25252001	0	3	1,424,1	0,8,442	2.38165	4.90237	2.34377
chr1	25256852	25257284	C657PACXX_6_7106.sorted.filtered_peak_332	52	.	25256852	25257284	0	3	1,392,1	0,23,431	2.98834	8.05480	5.24076
chr1	25281535	25282016	C657PACXX_6_7106.sorted.filtered_peak_333	37	.	25281535	25282016	0	1	481	0	2.97135	6.47138	3.75870
chr1	25291408	25292049	C657PACXX_6_7106.sorted.filtered_peak_334	136	.	25291408	25292049	0	3	1,634,1	0,1,640	3.88591	16.85793	13.63002
chr1	25311569	25311998	C657PACXX_6_7106.sorted.filtered_peak_335	23	.	25311569	25311998	0	3	1,299,1	0,71,428	2.63820	4.89430	2.33165
chr1	25319340	25319619	C657PACXX_6_7106.sorted.filtered_peak_336	15	.	25319340	25319619	0	2	1,1	0,278	2.49432	3.96178	1.52722
chr1	25348688	25349839	C657PACXX_6_7106.sorted.filtered_peak_337	132	.	25348688	25349839	0	3	1,1099,1	0,43,1150	3.76182	16.43130	13.21999
chr1	25357296	25357577	C657PACXX_6_7106.sorted.filtered_peak_338	22	.	25357296	25357577	0	2	1,1	0,280	2.36121	4.77680	2.23800
chr1	25358498	25359155	C657PACXX_6_7106.sorted.filtered_peak_339	43	.	25358498	25359155	0	3	1,449,1	0,207,656	2.74239	7.05493	4.31385
chr1	25391187	25391513	C657PACXX_6_7106.sorted.filtered_peak_340	23	.	25391187	25391513	0	2	1,322	0,4	2.84067	4.93578	2.37194
chr1	25392447	25392831	C657PACXX_6_7106.sorted.filtered_peak_341	16	.	25392447	25392831	0	2	1,1	0,383	2.51850	4.04706	1.60129
chr1	25558483	25559890	C657PACXX_6_7106.sorted.filtered_peak_342	42	.	25558483	25559890	0	3	950,343,1	0,1059,1406	3.11814	7.01579	4.27605
chr1	25566019	25566907	C657PACXX_6_7106.sorted.filtered_peak_343	130	.	25566019	25566907	0	3	1,779,1	0,8,887	4.32204	16.27677	13.06200
chr1	25573529	25574466	C657PACXX_6_7106.sorted.filtered_peak_344	140	.	25573529	25574466	0	3	1,933,1	0,2,936	4.18297	17.31840	14.09190
chr1	25664746	25665961	C657PACXX_6_7106.sorted.filtered_peak_345	47	.	25664746	25665961	0	3	710,306,1	0,855,1214	3.63476	7.51093	4.75524
chr1	25756738	25757516	C657PACXX_6_7106.sorted.filtered_peak_346	138	.	25756738	25757516	0	3	1,764,1	0,3,777	4.22464	17.09882	13.85046
chr1	25869866	25870357	C657PACXX_6_7106.sorted.filtered_peak_347	28	.	25869866	25870357	0	2	355,1	0,490	2.88619	5.41843	2.81813
chr1	25933477	25933727	C657PACXX_6_7106.sorted.filtered_peak_348	14	.	25933477	25933727	0	2	1,1	0,249	2.65876	3.91571	1.49767
chr1	25935080	25935404	C657PACXX_6_7106.sorted.filtered_peak_349	55	.	25935080	25935404	0	2	1,316	0,8	3.82704	8.36011	5.52088
chr1	25968953	25969613	C657PACXX_6_7106.sorted.filtered_peak_350	44	.	25968953	25969613	0	2	1,655	0,5	3.21367	7.19018	4.43490
chr1	26002497	26002857	C657PACXX_6_7106.sorted.filtered_peak_351	45	.	26002497	26002857	0	3	1,348,1	0,4,359	3.28655	7.32682	4.55491
chr1	26101345	26101804	C657PACXX_6_7106.sorted.filtered_peak_352	44	.	26101345	26101804	0	3	1,331,1	0,106,458	3.50358	7.15975	4.40299
chr1	26146351	26146764	C657PACXX_6_7106.sorted.filtered_peak_353	71	.	26146351	26146764	0	3	1,392,1	0,3,412	3.51882	10.11485	7.17317
chr1	26147157	26147569	C657PACXX_6_7106.sorted.filtered_peak_354	20	.	26147157	26147569	0	2	1,290	0,122	2.45835	4.55001	2.03265
chr1	26185647	26186519	C657PACXX_6_7106.sorted.filtered_peak_355	49	.	26185647	26186519	0	2	1,636	0,236	3.37786	7.72760	4.95040
chr1	26221888	26222353	C657PACXX_6_7106.sorted.filtered_peak_356	102	.	26221888	26222353	0	3	1,454,1	0,3,464	4.59867	13.39979	10.29792
chr1	26231526	26232163	C657PACXX_6_7106.sorted.filtered_peak_357	85	.	26231526	26232163	0	3	1,630,1	0,6,636	3.75526	11.62228	8.59116
chr1	26232824	26233333	C657PACXX_6_7106.sorted.filtered_peak_358	15	.	26232824	26233333	0	2	1,1	0,508	2.30695	3.97193	1.53542
chr1	26324258	26325168	C657PACXX_6_7106.sorted.filtered_peak_359	172	.	26324258	26325168	0	3	1,815,1	0,5,909	4.60905	20.50029	17.20061
chr1	26361885	26362687	C657PACXX_6_7106.sorted.filtered_peak_360	54	.	26361885	26362687	0	3	1,795,1	0,6,801	3.28931	8.27764	5.42275
chr1	26431419	26431785	C657PACXX_6_7106.sorted.filtered_peak_361	27	.	26431419	26431785	0	3	1,358,1	0,4,365	3.07085	5.35418	2.74513
chr1	26437332	26438601	C657PACXX_6_7106.sorted.filtered_peak_362	54	.	26437332	26438601	0	3	1,1072,1	0,189,1268	3.21529	8.23177	5.41701
chr1	26452805	26453397	C657PACXX_6_7106.sorted.filtered_peak_363	90	.	26452805	26453397	0	3	1,580,1	0,6,591	3.99720	12.12835	9.09623
chr1	26471430	26472025	C657PACXX_6_7106.sorted.filtered_peak_364	24	.	26471430	26472025	0	3	1,435,1	0,158,594	2.90649	4.97807	2.40808
chr1	26496630	26496886	C657PACXX_6_7106.sorted.filtered_peak_365	23	.	26496630	26496886	0	2	1,1	0,255	2.93973	4.91424	2.34973
chr1	26560283	26561284	C657PACXX_6_7106.sorted.filtered_peak_366	147	.	26560283	26561284	0	1	1001	0	4.20242	17.99008	14.71264
chr1	26602292	26603042	C657PACXX_6_7106.sorted.filtered_peak_367	27	.	26602292	26603042	0	4	1,292,353,1	0,4,372,749	2.61452	5.35048	2.75214
chr1	26611309	26611587	C657PACXX_6_7106.sorted.filtered_peak_368	53	.	26611309	26611587	0	3	1,272,1	0,2,277	2.85079	8.18085	5.33265
chr1	26613929	26614198	C657PACXX_6_7106.sorted.filtered_peak_369	46	.	26613929	26614198	0	3	1,258,1	0,8,268	2.79432	7.47424	4.68087
chr1	26632598	26633887	C657PACXX_6_7106.sorted.filtered_peak_370	53	.	26632598	26633887	0	3	1,685,1	0,165,1288	3.23613	8.05007	5.30895
chr1	26634925	26635175	C657PACXX_6_7106.sorted.filtered_peak_371	19	.	26634925	26635175	0	1	250	0	2.55359	4.43397	1.92780
chr1	26644210	26644594	C657PACXX_6_7106.sorted.filtered_peak_372	16	.	26644210	26644594	0	2	1,1	0,383	2.37437	4.06395	1.61241
chr1	26647834	26648391	C657PACXX_6_7106.sorted.filtered_peak_373	44	.	26647834	26648391	0	2	1,555	0,2	3.27345	7.21277	4.45437
chr1	26662825	26663296	C657PACXX_6_7106.sorted.filtered_peak_374	21	.	26662825	26663296	0	2	1,1	0,470	2.88231	4.71443	2.18418
chr1	26685278	26685731	C657PACXX_6_7106.sorted.filtered_peak_375	23	.	26685278	26685731	0	3	1,399,1	0,27,452	2.66958	4.94265	2.38288
chr1	26690352	26690650	C657PACXX_6_7106.sorted.filtered_peak_376	16	.	26690352	26690650	0	2	250,1	0,297	2.52520	4.12372	1.66698
chr1	26704585	26705256	C657PACXX_6_7106.sorted.filtered_peak_377	153	.	26704585	26705256	0	3	1,661,1	0,4,670	4.71227	18.70532	15.38050
chr1	26758362	26759187	C657PACXX_6_7106.sorted.filtered_peak_378	220	.	26758362	26759187	0	3	1,627,1	0,8,824	5.92884	25.54558	22.05738
chr1	26798902	26799816	C657PACXX_6_7106.sorted.filtered_peak_379	32	.	26798902	26799816	0	3	1,881,1	0,22,913	2.68224	5.89048	3.23359
chr1	26826694	26827995	C657PACXX_6_7106.sorted.filtered_peak_380	66	.	26826694	26827995	0	3	1,1293,1	0,3,1300	3.47404	9.51136	6.61117
chr1	26868316	26869093	C657PACXX_6_7106.sorted.filtered_peak_381	45	.	26868316	26869093	0	3	1,602,1	0,85,776	2.88293	7.27096	4.50719
chr1	26872083	26872362	C657PACXX_6_7106.sorted.filtered_peak_382	36	.	26872083	26872362	0	3	1,276,1	0,2,278	2.89698	6.37227	3.66085
chr1	26928890	26929189	C657PACXX_6_7106.sorted.filtered_peak_383	21	.	26928890	26929189	0	2	1,1	0,298	2.85420	4.64016	2.11435
chr1	26946645	26947982	C657PACXX_6_7106.sorted.filtered_peak_384	119	.	26946645	26947982	0	3	1,699,1	0,316,1336	3.89301	15.03594	11.95762
chr1	27004137	27004551	C657PACXX_6_7106.sorted.filtered_peak_385	15	.	27004137	27004551	0	2	1,1	0,413	2.71799	4.01150	1.55552
chr1	27018985	27019778	C657PACXX_6_7106.sorted.filtered_peak_386	38	.	27018985	27019778	0	3	1,781,1	0,7,792	2.58347	6.54197	3.81796
chr1	27022069	27022543	C657PACXX_6_7106.sorted.filtered_peak_387	42	.	27022069	27022543	0	3	1,465,1	0,7,473	2.51103	6.96972	4.23920
chr1	27060464	27060827	C657PACXX_6_7106.sorted.filtered_peak_388	16	.	27060464	27060827	0	2	1,1	0,362	2.72294	4.11198	1.66502
chr1	27070516	27071199	C657PACXX_6_7106.sorted.filtered_peak_389	69	.	27070516	27071199	0	2	660,1	0,682	3.63860	9.91527	6.99177
chr1	27113713	27114593	C657PACXX_6_7106.sorted.filtered_peak_390	54	.	27113713	27114593	0	3	1,874,1	0,5,879	2.81954	8.21248	5.41295
chr1	27126722	27127032	C657PACXX_6_7106.sorted.filtered_peak_391	51	.	27126722	27127032	0	1	310	0	3.87771	7.94326	5.11281
chr1	27152872	27153122	C657PACXX_6_7106.sorted.filtered_peak_392	17	.	27152872	27153122	0	2	1,1	0,249	2.53123	4.25006	1.77960
chr1	27160035	27160486	C657PACXX_6_7106.sorted.filtered_peak_393	127	.	27160035	27160486	0	2	440,1	0,450	4.49486	15.91273	12.71170
chr1	27165379	27165810	C657PACXX_6_7106.sorted.filtered_peak_394	15	.	27165379	27165810	0	2	1,1	0,430	2.65964	3.93599	1.51393
chr1	27191290	27191840	C657PACXX_6_7106.sorted.filtered_peak_395	53	.	27191290	27191840	0	3	1,474,1	0,30,549	3.46155	8.20122	5.38862
chr1	27226761	27227297	C657PACXX_6_7106.sorted.filtered_peak_396	97	.	27226761	27227297	0	2	1,528	0,8	4.59465	12.80458	9.74930
chr1	27247709	27248425	C657PACXX_6_7106.sorted.filtered_peak_397	148	.	27247709	27248425	0	3	1,698,1	0,14,715	5.19913	18.12225	14.82961
chr1	27319783	27320253	C657PACXX_6_7106.sorted.filtered_peak_398	14	.	27319783	27320253	0	2	1,1	0,469	2.46503	3.86751	1.45390
chr1	27371066	27371577	C657PACXX_6_7106.sorted.filtered_peak_399	40	.	27371066	27371577	0	2	354,1	0,510	3.30303	6.80729	4.08218
chr1	27463462	27464059	C657PACXX_6_7106.sorted.filtered_peak_400	49	.	27463462	27464059	0	3	1,569,1	0,14,596	3.35659	7.78430	4.99282
chr1	27481500	27482159	C657PACXX_6_7106.sorted.filtered_peak_401	150	.	27481500	27482159	0	3	1,653,1	0,1,658	4.77060	18.33704	15.01290
chr1	27524458	27524771	C657PACXX_6_7106.sorted.filtered_peak_402	25	.	27524458	27524771	0	1	313	0	3.06585	5.09268	2.50063
chr1	27560307	27561342	C657PACXX_6_7106.sorted.filtered_peak_403	144	.	27560307	27561342	0	3	1,756,1	0,236,1034	4.61650	17.69947	14.47204
chr1	27611078	27611430	C657PACXX_6_7106.sorted.filtered_peak_404	28	.	27611078	27611430	0	2	1,274	0,78	3.17650	5.44203	2.80944
chr1	27627273	27627573	C657PACXX_6_7106.sorted.filtered_peak_405	23	.	27627273	27627573	0	2	294,1	0,299	2.76741	4.95256	2.37860
chr1	27648250	27649069	C657PACXX_6_7106.sorted.filtered_peak_406	84	.	27648250	27649069	0	2	722,1	0,818	4.04718	11.41970	8.40524
chr1	27668125	27668996	C657PACXX_6_7106.sorted.filtered_peak_407	17	.	27668125	27668996	0	2	1,1	0,870	2.46346	4.19924	1.72878
chr1	27669781	27670302	C657PACXX_6_7106.sorted.filtered_peak_408	16	.	27669781	27670302	0	3	1,414,1	0,77,520	2.44221	4.13932	1.67488
chr1	27683811	27684325	C657PACXX_6_7106.sorted.filtered_peak_409	35	.	27683811	27684325	0	3	1,509,1	0,3,513	3.00653	6.22314	3.52594
chr1	27691762	27692830	C657PACXX_6_7106.sorted.filtered_peak_410	34	.	27691762	27692830	0	3	1,756,1	0,1,1067	2.77122	6.13371	3.45725
chr1	27718629	27719166	C657PACXX_6_7106.sorted.filtered_peak_411	37	.	27718629	27719166	0	3	1,481,1	0,45,536	2.88550	6.40410	3.70272
chr1	27721910	27722298	C657PACXX_6_7106.sorted.filtered_peak_412	27	.	27721910	27722298	0	3	1,378,1	0,2,387	2.63936	5.36419	2.75350
chr1	27744998	27745265	C657PACXX_6_7106.sorted.filtered_peak_413	21	.	27744998	27745265	0	1	267	0	2.84243	4.70623	2.17158
chr1	27800400	27800650	C657PACXX_6_7106.sorted.filtered_peak_414	17	.	27800400	27800650	0	2	1,1	0,249	2.78701	4.23097	1.75494
chr1	27816386	27817207	C657PACXX_6_7106.sorted.filtered_peak_415	178	.	27816386	27817207	0	3	1,656,1	0,162,820	5.14727	21.22759	17.80379
chr1	27894786	27895137	C657PACXX_6_7106.sorted.filtered_peak_416	46	.	27894786	27895137	0	3	1,325,1	0,22,350	3.30729	7.40288	4.62256
chr1	27930258	27930683	C657PACXX_6_7106.sorted.filtered_peak_417	34	.	27930258	27930683	0	3	1,384,1	0,4,424	2.69784	6.16253	3.47236
chr1	27944864	27945150	C657PACXX_6_7106.sorted.filtered_peak_418	31	.	27944864	27945150	0	2	1,272	0,14	3.09871	5.84492	3.18584
chr1	27986168	27986419	C657PACXX_6_7106.sorted.filtered_peak_419	40	.	27986168	27986419	0	2	250,1	0,250	2.84879	6.79160	4.03861
chr1	27989235	27990013	C657PACXX_6_7106.sorted.filtered_peak_420	78	.	27989235	27990013	0	3	1,774,1	0,3,777	3.45515	10.85440	7.88044
chr1	27998519	27999165	C657PACXX_6_7106.sorted.filtered_peak_421	69	.	27998519	27999165	0	2	641,1	0,645	3.78719	9.93531	6.98568
chr1	28051967	28053153	C657PACXX_6_7106.sorted.filtered_peak_422	254	.	28051967	28053153	0	3	1,575,1	0,2,1185	5.51716	29.04135	25.47681
chr1	28099242	28099995	C657PACXX_6_7106.sorted.filtered_peak_423	173	.	28099242	28099995	0	3	1,749,1	0,2,752	4.77068	20.65921	17.34421
chr1	28157050	28157824	C657PACXX_6_7106.sorted.filtered_peak_424	57	.	28157050	28157824	0	2	1,760	0,14	3.52664	8.59402	5.73683
chr1	28184657	28185118	C657PACXX_6_7106.sorted.filtered_peak_425	36	.	28184657	28185118	0	3	1,450,1	0,8,460	3.30048	6.32318	3.61817
chr1	28195380	28196115	C657PACXX_6_7106.sorted.filtered_peak_426	34	.	28195380	28196115	0	3	1,621,1	0,3,734	2.90667	6.10460	3.42800
chr1	28198818	28199302	C657PACXX_6_7106.sorted.filtered_peak_427	21	.	28198818	28199302	0	3	1,383,1	0,92,483	2.54855	4.66596	2.12941
chr1	28217734	28218355	C657PACXX_6_7106.sorted.filtered_peak_428	48	.	28217734	28218355	0	3	1,378,1	0,210,620	3.13200	7.58428	4.83015
chr1	28240925	28241548	C657PACXX_6_7106.sorted.filtered_peak_429	190	.	28240925	28241548	0	3	1,605,1	0,14,622	5.52109	22.40710	19.00975
chr1	28269987	28270238	C657PACXX_6_7106.sorted.filtered_peak_430	37	.	28269987	28270238	0	1	251	0	3.33303	6.45476	3.74477
chr1	28286084	28286761	C657PACXX_6_7106.sorted.filtered_peak_431	26	.	28286084	28286761	0	2	1,369	0,308	2.91946	5.27055	2.66847
chr1	28414771	28415509	C657PACXX_6_7106.sorted.filtered_peak_432	141	.	28414771	28415509	0	3	1,727,1	0,8,737	4.50325	17.47621	14.19540
chr1	28470984	28471300	C657PACXX_6_7106.sorted.filtered_peak_433	22	.	28470984	28471300	0	2	1,250	0,66	2.97699	4.80956	2.24923
chr1	28495773	28496193	C657PACXX_6_7106.sorted.filtered_peak_434	76	.	28495773	28496193	0	3	1,410,1	0,6,419	4.11830	10.67446	7.69694
chr1	28525733	28526830	C657PACXX_6_7106.sorted.filtered_peak_435	57	.	28525733	28526830	0	4	1,357,605,1	0,25,480,1096	3.59217	8.58302	5.74535
chr1	28535184	28535848	C657PACXX_6_7106.sorted.filtered_peak_436	19	.	28535184	28535848	0	2	511,1	0,663	2.87986	4.49756	1.97120
chr1	28559321	28559704	C657PACXX_6_7106.sorted.filtered_peak_437	58	.	28559321	28559704	0	3	1,377,1	0,5,382	3.37118	8.67066	5.80110
chr1	28562216	28562804	C657PACXX_6_7106.sorted.filtered_peak_438	88	.	28562216	28562804	0	3	1,570,1	0,13,587	3.83310	11.81469	8.84007
chr1	28572887	28573343	C657PACXX_6_7106.sorted.filtered_peak_439	60	.	28572887	28573343	0	3	1,421,1	0,1,455	2.92546	8.94540	6.07423
chr1	28573645	28574144	C657PACXX_6_7106.sorted.filtered_peak_440	196	.	28573645	28574144	0	3	1,485,1	0,9,498	4.62212	23.07763	19.61197
chr1	28574811	28575215	C657PACXX_6_7106.sorted.filtered_peak_441	20	.	28574811	28575215	0	3	1,398,1	0,1,403	2.22800	4.51957	2.00695
chr1	28582729	28583123	C657PACXX_6_7106.sorted.filtered_peak_442	51	.	28582729	28583123	0	3	1,386,1	0,5,393	3.14344	7.97054	5.16738
chr1	28585520	28586294	C657PACXX_6_7106.sorted.filtered_peak_443	85	.	28585520	28586294	0	3	1,666,1	0,3,773	3.64970	11.58251	8.58010
chr1	28655207	28655785	C657PACXX_6_7106.sorted.filtered_peak_444	261	.	28655207	28655785	0	3	1,571,1	0,3,577	6.38024	29.84957	26.14119
chr1	28695760	28696709	C657PACXX_6_7106.sorted.filtered_peak_445	40	.	28695760	28696709	0	2	1,936	0,13	3.29802	6.80426	4.08502
chr1	28776613	28776903	C657PACXX_6_7106.sorted.filtered_peak_446	38	.	28776613	28776903	0	1	290	0	3.51517	6.60932	3.87670
chr1	28832138	28832738	C657PACXX_6_7106.sorted.filtered_peak_447	211	.	28832138	28832738	0	3	1,584,1	0,15,599	5.32105	24.67297	21.16081
chr1	28844364	28844887	C657PACXX_6_7106.sorted.filtered_peak_448	34	.	28844364	28844887	0	3	1,364,1	0,142,522	3.08250	6.16606	3.49423
chr1	28845407	28845727	C657PACXX_6_7106.sorted.filtered_peak_449	33	.	28845407	28845727	0	2	316,1	0,319	3.01886	5.97666	3.31419
chr1	28879141	28880298	C657PACXX_6_7106.sorted.filtered_peak_450	83	.	28879141	28880298	0	4	1,685,390,1	0,5,756,1156	4.01649	11.29229	8.37435
chr1	28907613	28908831	C657PACXX_6_7106.sorted.filtered_peak_451	48	.	28907613	28908831	0	3	1,796,1	0,329,1217	2.98631	7.62108	4.86867
chr1	28969141	28970206	C657PACXX_6_7106.sorted.filtered_peak_452	72	.	28969141	28970206	0	3	1,888,1	0,55,1064	3.36960	10.20061	7.29690
chr1	28974465	28975682	C657PACXX_6_7106.sorted.filtered_peak_453	197	.	28974465	28975682	0	3	1,1199,1	0,2,1216	4.64569	23.24969	19.79102
chr1	28994709	28995410	C657PACXX_6_7106.sorted.filtered_peak_454	51	.	28994709	28995410	0	2	601,1	0,700	3.21511	7.99901	5.18760
chr1	28995668	28996622	C657PACXX_6_7106.sorted.filtered_peak_455	49	.	28995668	28996622	0	2	1,890	0,64	3.17492	7.76989	4.97875
chr1	29062943	29063623	C657PACXX_6_7106.sorted.filtered_peak_456	147	.	29062943	29063623	0	3	1,673,1	0,6,679	5.07499	18.08918	14.77907
chr1	29063934	29064192	C657PACXX_6_7106.sorted.filtered_peak_457	16	.	29063934	29064192	0	2	1,1	0,257	2.43357	4.13235	1.67512
chr1	29101803	29102065	C657PACXX_6_7106.sorted.filtered_peak_458	27	.	29101803	29102065	0	2	1,1	0,261	3.08510	5.41229	2.79609
chr1	29111587	29111866	C657PACXX_6_7106.sorted.filtered_peak_459	61	.	29111587	29111866	0	1	279	0	4.17611	9.06843	6.16369
chr1	29203700	29204062	C657PACXX_6_7106.sorted.filtered_peak_460	33	.	29203700	29204062	0	2	342,1	0,361	3.29237	6.00243	3.33916
chr1	29208670	29209043	C657PACXX_6_7106.sorted.filtered_peak_461	18	.	29208670	29209043	0	3	1,325,1	0,32,372	2.40758	4.34502	1.85444
chr1	29211533	29211846	C657PACXX_6_7106.sorted.filtered_peak_462	30	.	29211533	29211846	0	2	308,1	0,312	2.67002	5.68114	3.03550
chr1	29213229	29213575	C657PACXX_6_7106.sorted.filtered_peak_463	43	.	29213229	29213575	0	2	1,339	0,7	2.92896	7.05835	4.30231
chr1	29240566	29241040	C657PACXX_6_7106.sorted.filtered_peak_464	39	.	29240566	29241040	0	1	474	0	3.08457	6.66052	3.94200
chr1	29241426	29241830	C657PACXX_6_7106.sorted.filtered_peak_465	27	.	29241426	29241830	0	1	404	0	2.78663	5.37684	2.77471
chr1	29253216	29253765	C657PACXX_6_7106.sorted.filtered_peak_466	57	.	29253216	29253765	0	3	1,522,1	0,1,548	3.59240	8.63467	5.77504
chr1	29360223	29360582	C657PACXX_6_7106.sorted.filtered_peak_467	14	.	29360223	29360582	0	2	1,1	0,358	2.69153	3.93265	1.48848
chr1	29507648	29509008	C657PACXX_6_7106.sorted.filtered_peak_468	82	.	29507648	29509008	0	3	1,1175,1	0,184,1359	3.52303	11.27617	8.29782
chr1	29529347	29529703	C657PACXX_6_7106.sorted.filtered_peak_469	57	.	29529347	29529703	0	3	1,333,1	0,22,355	3.70596	8.61517	5.76486
chr1	29557113	29557670	C657PACXX_6_7106.sorted.filtered_peak_470	50	.	29557113	29557670	0	2	556,1	0,556	3.32238	7.81165	5.01049
chr1	30663961	30664373	C657PACXX_6_7106.sorted.filtered_peak_471	125	.	30663961	30664373	0	3	1,410,1	0,1,411	4.36991	15.76540	12.56870
chr1	31190837	31192245	C657PACXX_6_7106.sorted.filtered_peak_472	160	.	31190837	31192245	0	2	1407,1	0,1407	3.68639	19.38990	16.08700
chr1	31216423	31217061	C657PACXX_6_7106.sorted.filtered_peak_473	65	.	31216423	31217061	0	3	1,623,1	0,14,637	3.23589	9.49019	6.59134
chr1	31229256	31229854	C657PACXX_6_7106.sorted.filtered_peak_474	21	.	31229256	31229854	0	3	1,456,1	0,123,597	2.35781	4.65645	2.13530
chr1	31252475	31252779	C657PACXX_6_7106.sorted.filtered_peak_475	24	.	31252475	31252779	0	2	1,1	0,303	2.70488	4.96031	2.40181
chr1	31297200	31297456	C657PACXX_6_7106.sorted.filtered_peak_476	17	.	31297200	31297456	0	2	1,1	0,255	2.60469	4.25797	1.77500
chr1	31402065	31402337	C657PACXX_6_7106.sorted.filtered_peak_477	44	.	31402065	31402337	0	3	1,264,1	0,6,271	3.52018	7.23592	4.44825
chr1	31537990	31538957	C657PACXX_6_7106.sorted.filtered_peak_478	66	.	31537990	31538957	0	3	1,761,1	0,205,966	3.44997	9.45914	6.60230
chr1	31628233	31628702	C657PACXX_6_7106.sorted.filtered_peak_479	23	.	31628233	31628702	0	2	1,367	0,102	2.95862	4.91204	2.35186
chr1	31769272	31770043	C657PACXX_6_7106.sorted.filtered_peak_480	150	.	31769272	31770043	0	3	1,598,1	0,166,770	4.61508	18.31335	15.07880
chr1	31867500	31867758	C657PACXX_6_7106.sorted.filtered_peak_481	20	.	31867500	31867758	0	1	258	0	2.91254	4.60159	2.06381
chr1	32014482	32015100	C657PACXX_6_7106.sorted.filtered_peak_482	61	.	32014482	32015100	0	1	618	0	3.71141	9.02251	6.12959
chr1	32029893	32030161	C657PACXX_6_7106.sorted.filtered_peak_483	20	.	32029893	32030161	0	1	268	0	2.90420	4.58088	2.04831
chr1	32110059	32111002	C657PACXX_6_7106.sorted.filtered_peak_484	200	.	32110059	32111002	0	3	1,927,1	0,8,942	4.89039	23.60527	20.08030
chr1	32253896	32255309	C657PACXX_6_7106.sorted.filtered_peak_485	62	.	32253896	32255309	0	3	1,565,1	0,1,1412	3.03299	9.00778	6.21419
chr1	32292557	32293109	C657PACXX_6_7106.sorted.filtered_peak_486	24	.	32292557	32293109	0	3	1,250,1	0,294,551	2.94975	5.02007	2.46833
chr1	32354972	32355391	C657PACXX_6_7106.sorted.filtered_peak_487	45	.	32354972	32355391	0	3	1,402,1	0,5,418	3.56386	7.30233	4.53434
chr1	32403969	32404352	C657PACXX_6_7106.sorted.filtered_peak_488	78	.	32403969	32404352	0	3	1,375,1	0,7,382	3.25528	10.82809	7.85599
chr1	32405439	32405761	C657PACXX_6_7106.sorted.filtered_peak_489	11	.	32405439	32405761	0	2	1,1	0,321	1.95091	3.51906	1.17188
chr1	32409288	32410591	C657PACXX_6_7106.sorted.filtered_peak_490	37	.	32409288	32410591	0	3	1,822,1	0,32,1302	2.75926	6.41843	3.72808
chr1	32421659	32422139	C657PACXX_6_7106.sorted.filtered_peak_491	31	.	32421659	32422139	0	2	448,1	0,479	2.95399	5.84129	3.19909
chr1	32429728	32430255	C657PACXX_6_7106.sorted.filtered_peak_492	40	.	32429728	32430255	0	2	336,1	0,526	3.53090	6.79714	4.08355
chr1	32478989	32479631	C657PACXX_6_7106.sorted.filtered_peak_493	240	.	32478989	32479631	0	3	1,634,1	0,7,641	5.19469	27.72775	24.07918
chr1	32538062	32539294	C657PACXX_6_7106.sorted.filtered_peak_494	103	.	32538062	32539294	0	3	1,1211,1	0,20,1231	3.79319	13.36015	10.31187
chr1	32573409	32574150	C657PACXX_6_7106.sorted.filtered_peak_495	59	.	32573409	32574150	0	2	1,731	0,10	3.54847	8.79547	5.93007
chr1	32644889	32645962	C657PACXX_6_7106.sorted.filtered_peak_496	64	.	32644889	32645962	0	3	1,757,1	0,90,1072	3.45722	9.35927	6.48212
chr1	32681269	32681547	C657PACXX_6_7106.sorted.filtered_peak_497	15	.	32681269	32681547	0	2	1,1	0,277	2.67471	4.03562	1.58951
chr1	32687571	32688361	C657PACXX_6_7106.sorted.filtered_peak_498	46	.	32687571	32688361	0	3	1,656,1	0,132,789	3.42055	7.35960	4.60548
chr1	32706609	32706880	C657PACXX_6_7106.sorted.filtered_peak_499	29	.	32706609	32706880	0	1	271	0	3.22154	5.60580	2.96218
chr1	32715555	32716095	C657PACXX_6_7106.sorted.filtered_peak_500	69	.	32715555	32716095	0	3	1,528,1	0,6,539	3.13805	9.80966	6.92209
chr1	32739113	32739369	C657PACXX_6_7106.sorted.filtered_peak_501	21	.	32739113	32739369	0	2	1,1	0,255	2.90073	4.68355	2.14137
chr1	32757225	32758253	C657PACXX_6_7106.sorted.filtered_peak_502	109	.	32757225	32758253	0	3	1,989,1	0,13,1027	4.19507	14.06730	10.96889
chr1	32816676	32817177	C657PACXX_6_7106.sorted.filtered_peak_503	130	.	32816676	32817177	0	2	444,1	0,500	4.67362	16.27445	13.03331
chr1	32859463	32860581	C657PACXX_6_7106.sorted.filtered_peak_504	137	.	32859463	32860581	0	3	1,851,1	0,259,1117	4.62089	16.93168	13.73397
chr1	32879267	32879879	C657PACXX_6_7106.sorted.filtered_peak_505	22	.	32879267	32879879	0	2	1,303	0,309	2.91268	4.73213	2.20529
chr1	32966553	32966903	C657PACXX_6_7106.sorted.filtered_peak_506	20	.	32966553	32966903	0	2	1,1	0,349	2.77269	4.55859	2.04065
chr1	32986029	32986330	C657PACXX_6_7106.sorted.filtered_peak_507	45	.	32986029	32986330	0	1	301	0	3.71410	7.34244	4.55595
chr1	33093000	33093261	C657PACXX_6_7106.sorted.filtered_peak_508	16	.	33093000	33093261	0	1	261	0	2.77165	4.17188	1.69226
chr1	33115870	33116966	C657PACXX_6_7106.sorted.filtered_peak_509	185	.	33115870	33116966	0	3	1,1081,1	0,4,1095	4.63298	21.93903	18.51690
chr1	33177983	33178303	C657PACXX_6_7106.sorted.filtered_peak_510	22	.	33177983	33178303	0	2	1,1	0,319	2.96226	4.76176	2.20843
chr1	33219348	33219809	C657PACXX_6_7106.sorted.filtered_peak_511	16	.	33219348	33219809	0	2	1,1	0,460	2.59362	4.12357	1.67042
chr1	33238444	33238697	C657PACXX_6_7106.sorted.filtered_peak_512	16	.	33238444	33238697	0	2	1,1	0,252	2.57768	4.04872	1.60703
chr1	33264484	33265085	C657PACXX_6_7106.sorted.filtered_peak_513	96	.	33264484	33265085	0	2	566,1	0,600	4.63362	12.75997	9.69393
chr1	33266708	33266974	C657PACXX_6_7106.sorted.filtered_peak_514	28	.	33266708	33266974	0	3	1,250,1	0,11,265	2.99503	5.47244	2.84800
chr1	33282443	33283419	C657PACXX_6_7106.sorted.filtered_peak_515	103	.	33282443	33283419	0	3	1,932,1	0,9,975	3.93589	13.40549	10.36748
chr1	33430266	33430784	C657PACXX_6_7106.sorted.filtered_peak_516	41	.	33430266	33430784	0	2	1,494	0,24	3.14851	6.92674	4.19377
chr1	33446796	33447359	C657PACXX_6_7106.sorted.filtered_peak_517	32	.	33446796	33447359	0	3	1,311,1	0,8,562	2.93024	5.84430	3.20992
chr1	33457882	33458409	C657PACXX_6_7106.sorted.filtered_peak_518	17	.	33457882	33458409	0	3	1,380,1	0,143,526	2.50148	4.17696	1.71300
chr1	33502352	33502890	C657PACXX_6_7106.sorted.filtered_peak_519	105	.	33502352	33502890	0	3	1,534,1	0,2,537	4.47529	13.64810	10.53622
chr1	33511394	33511845	C657PACXX_6_7106.sorted.filtered_peak_520	54	.	33511394	33511845	0	2	1,445	0,6	3.58403	8.22177	5.41023
chr1	33546301	33546931	C657PACXX_6_7106.sorted.filtered_peak_521	72	.	33546301	33546931	0	3	1,500,1	0,121,629	3.86061	10.16712	7.26573
chr1	33564669	33565562	C657PACXX_6_7106.sorted.filtered_peak_522	109	.	33564669	33565562	0	3	1,883,1	0,3,892	3.89047	14.05296	10.93346
chr1	33592675	33593448	C657PACXX_6_7106.sorted.filtered_peak_523	242	.	33592675	33593448	0	3	1,762,1	0,4,772	5.21787	27.89322	24.24655
chr1	33761108	33761416	C657PACXX_6_7106.sorted.filtered_peak_524	33	.	33761108	33761416	0	2	303,1	0,307	3.19436	6.02926	3.35145
chr1	33767780	33768124	C657PACXX_6_7106.sorted.filtered_peak_525	22	.	33767780	33768124	0	3	1,265,1	0,58,343	2.81410	4.75325	2.20518
chr1	33815543	33816059	C657PACXX_6_7106.sorted.filtered_peak_526	30	.	33815543	33816059	0	3	1,500,1	0,6,515	2.78058	5.67619	3.02995
chr1	33921403	33921653	C657PACXX_6_7106.sorted.filtered_peak_527	21	.	33921403	33921653	0	2	1,1	0,249	2.83475	4.67012	2.14016
chr1	33937870	33938252	C657PACXX_6_7106.sorted.filtered_peak_528	35	.	33937870	33938252	0	3	1,371,1	0,5,381	2.89975	6.28258	3.59257
chr1	35318355	35318976	C657PACXX_6_7106.sorted.filtered_peak_529	35	.	35318355	35318976	0	2	460,1	0,620	3.14991	6.20804	3.52760
chr1	35324598	35325837	C657PACXX_6_7106.sorted.filtered_peak_530	44	.	35324598	35325837	0	3	1,556,1	0,680,1238	2.89570	7.15657	4.44710
chr1	35450579	35451056	C657PACXX_6_7106.sorted.filtered_peak_531	33	.	35450579	35451056	0	3	1,308,1	0,156,476	3.13707	6.00190	3.34232
chr1	35496800	35497749	C657PACXX_6_7106.sorted.filtered_peak_532	70	.	35496800	35497749	0	3	1,766,1	0,182,948	3.69103	9.98484	7.05278
chr1	35544672	35545292	C657PACXX_6_7106.sorted.filtered_peak_533	59	.	35544672	35545292	0	2	528,1	0,619	3.88071	8.77117	5.92726
chr1	35658542	35659160	C657PACXX_6_7106.sorted.filtered_peak_534	166	.	35658542	35659160	0	3	1,579,1	0,5,617	4.53355	19.95737	16.63294
chr1	35667710	35668162	C657PACXX_6_7106.sorted.filtered_peak_535	18	.	35667710	35668162	0	2	312,1	0,451	2.82370	4.33280	1.83277
chr1	35733885	35734479	C657PACXX_6_7106.sorted.filtered_peak_536	76	.	35733885	35734479	0	3	1,586,1	0,6,593	3.74456	10.56252	7.63341
chr1	35916789	35917259	C657PACXX_6_7106.sorted.filtered_peak_537	23	.	35916789	35917259	0	3	1,402,1	0,61,469	2.74411	4.85745	2.30744
chr1	35923102	35923440	C657PACXX_6_7106.sorted.filtered_peak_538	31	.	35923102	35923440	0	3	1,252,1	0,80,337	3.09773	5.78754	3.14414
chr1	35965207	35965916	C657PACXX_6_7106.sorted.filtered_peak_539	74	.	35965207	35965916	0	3	1,705,1	0,1,708	3.91331	10.39155	7.43282
chr1	35971551	35972059	C657PACXX_6_7106.sorted.filtered_peak_540	75	.	35971551	35972059	0	3	1,492,1	0,3,507	3.78384	10.50181	7.54424
chr1	36022839	36023511	C657PACXX_6_7106.sorted.filtered_peak_541	77	.	36022839	36023511	0	3	1,638,1	0,11,671	3.46042	10.66514	7.70770
chr1	36106805	36107524	C657PACXX_6_7106.sorted.filtered_peak_542	61	.	36106805	36107524	0	3	1,582,1	0,135,718	3.49294	9.04620	6.18041
chr1	36184536	36184833	C657PACXX_6_7106.sorted.filtered_peak_543	27	.	36184536	36184833	0	2	285,1	0,296	2.87111	5.33213	2.72600
chr1	36192466	36192776	C657PACXX_6_7106.sorted.filtered_peak_544	21	.	36192466	36192776	0	2	1,1	0,309	2.89033	4.67577	2.14287
chr1	36234895	36235832	C657PACXX_6_7106.sorted.filtered_peak_545	59	.	36234895	36235832	0	4	1,419,388,1	0,3,521,936	3.47717	8.82430	5.97448
chr1	36276531	36276781	C657PACXX_6_7106.sorted.filtered_peak_546	33	.	36276531	36276781	0	2	1,1	0,249	3.19329	6.02978	3.34938
chr1	36348516	36349156	C657PACXX_6_7106.sorted.filtered_peak_547	56	.	36348516	36349156	0	2	630,1	0,639	3.44124	8.50162	5.65850
chr1	36396270	36397142	C657PACXX_6_7106.sorted.filtered_peak_548	57	.	36396270	36397142	0	3	1,723,1	0,17,871	3.31165	8.61036	5.75077
chr1	36489021	36489388	C657PACXX_6_7106.sorted.filtered_peak_549	16	.	36489021	36489388	0	2	1,1	0,366	2.76006	4.13500	1.65917
chr1	36554233	36554950	C657PACXX_6_7106.sorted.filtered_peak_550	49	.	36554233	36554950	0	3	1,576,1	0,75,716	3.22604	7.74275	4.91926
chr1	36565236	36565963	C657PACXX_6_7106.sorted.filtered_peak_551	34	.	36565236	36565963	0	3	1,251,1	0,363,726	3.10864	6.09842	3.41438
chr1	36574820	36575072	C657PACXX_6_7106.sorted.filtered_peak_552	30	.	36574820	36575072	0	1	252	0	3.24831	5.68992	3.03675
chr1	36614806	36615712	C657PACXX_6_7106.sorted.filtered_peak_553	140	.	36614806	36615712	0	3	1,887,1	0,3,905	4.11435	17.27765	14.05153
chr1	36621283	36621602	C657PACXX_6_7106.sorted.filtered_peak_554	50	.	36621283	36621602	0	3	1,297,1	0,14,318	3.00110	7.88069	5.06555
chr1	36653550	36654113	C657PACXX_6_7106.sorted.filtered_peak_555	30	.	36653550	36654113	0	1	563	0	3.24352	5.70600	3.05906
chr1	36689176	36690445	C657PACXX_6_7106.sorted.filtered_peak_556	201	.	36689176	36690445	0	3	1,1242,1	0,1,1268	4.68628	23.64648	20.14115
chr1	36772046	36772971	C657PACXX_6_7106.sorted.filtered_peak_557	46	.	36772046	36772971	0	3	1,765,1	0,159,924	3.22362	7.42643	4.64373
chr1	36839422	36840526	C657PACXX_6_7106.sorted.filtered_peak_558	38	.	36839422	36840526	0	3	1,1036,1	0,20,1103	2.98700	6.61600	3.89498
chr1	36851154	36852363	C657PACXX_6_7106.sorted.filtered_peak_559	137	.	36851154	36852363	0	3	1,1203,1	0,1,1208	3.86194	16.91856	13.73301
chr1	36862854	36863745	C657PACXX_6_7106.sorted.filtered_peak_560	36	.	36862854	36863745	0	3	1,793,1	0,86,890	2.96553	6.30755	3.61349
chr1	36886104	36886775	C657PACXX_6_7106.sorted.filtered_peak_561	37	.	36886104	36886775	0	3	1,355,1	0,296,670	3.35021	6.44978	3.77277
chr1	36915899	36916485	C657PACXX_6_7106.sorted.filtered_peak_562	124	.	36915899	36916485	0	3	1,362,1	0,14,585	5.01888	15.60413	12.43792
chr1	36929864	36930518	C657PACXX_6_7106.sorted.filtered_peak_563	72	.	36929864	36930518	0	3	1,602,1	0,3,653	3.82228	10.16785	7.24876
chr1	37920430	37920798	C657PACXX_6_7106.sorted.filtered_peak_564	25	.	37920430	37920798	0	1	368	0	3.08231	5.16311	2.57146
chr1	37945027	37945542	C657PACXX_6_7106.sorted.filtered_peak_565	15	.	37945027	37945542	0	2	1,1	0,514	2.13511	3.95966	1.53275
chr1	37953069	37953347	C657PACXX_6_7106.sorted.filtered_peak_566	18	.	37953069	37953347	0	2	1,268	0,10	2.60722	4.37258	1.87621
chr1	37980315	37980793	C657PACXX_6_7106.sorted.filtered_peak_567	42	.	37980315	37980793	0	2	1,470	0,8	3.42597	7.04457	4.28685
chr1	38019652	38020099	C657PACXX_6_7106.sorted.filtered_peak_568	77	.	38019652	38020099	0	3	1,394,1	0,47,446	4.09897	10.71472	7.76012
chr1	38061007	38061938	C657PACXX_6_7106.sorted.filtered_peak_569	63	.	38061007	38061938	0	3	1,685,1	0,154,930	3.69739	9.27189	6.38175
chr1	38156037	38156627	C657PACXX_6_7106.sorted.filtered_peak_570	171	.	38156037	38156627	0	3	1,569,1	0,2,589	4.50835	20.55236	17.18829
chr1	38157726	38158250	C657PACXX_6_7106.sorted.filtered_peak_571	63	.	38157726	38158250	0	3	1,504,1	0,11,523	3.07739	9.19547	6.31959
chr1	38273711	38274229	C657PACXX_6_7106.sorted.filtered_peak_572	57	.	38273711	38274229	0	2	515,1	0,517	3.30514	8.59781	5.76158
chr1	38324987	38326052	C657PACXX_6_7106.sorted.filtered_peak_573	76	.	38324987	38326052	0	3	1,1019,1	0,3,1064	3.57335	10.55205	7.63728
chr1	38397060	38397787	C657PACXX_6_7106.sorted.filtered_peak_574	40	.	38397060	38397787	0	3	1,489,1	0,235,726	3.23691	6.77998	4.05839
chr1	38455353	38456160	C657PACXX_6_7106.sorted.filtered_peak_575	120	.	38455353	38456160	0	3	1,662,1	0,4,806	4.89823	15.19074	12.04759
chr1	38478000	38478751	C657PACXX_6_7106.sorted.filtered_peak_576	106	.	38478000	38478751	0	3	1,747,1	0,1,750	3.96975	13.70038	10.65700
chr1	38493886	38494224	C657PACXX_6_7106.sorted.filtered_peak_577	16	.	38493886	38494224	0	2	1,1	0,337	2.50749	4.13520	1.67407
chr1	39025124	39025533	C657PACXX_6_7106.sorted.filtered_peak_578	27	.	39025124	39025533	0	3	1,401,1	0,3,408	2.69296	5.37955	2.76876
chr1	39300887	39301158	C657PACXX_6_7106.sorted.filtered_peak_579	33	.	39300887	39301158	0	2	1,250	0,21	3.19651	6.02361	3.35969
chr1	39325066	39325945	C657PACXX_6_7106.sorted.filtered_peak_580	99	.	39325066	39325945	0	3	1,871,1	0,4,878	4.08918	13.04761	9.99692
chr1	39338678	39339575	C657PACXX_6_7106.sorted.filtered_peak_581	132	.	39338678	39339575	0	3	1,888,1	0,4,896	4.48397	16.47252	13.27599
chr1	39456377	39457090	C657PACXX_6_7106.sorted.filtered_peak_582	91	.	39456377	39457090	0	1	713	0	4.24053	12.22025	9.19611
chr1	39491478	39492580	C657PACXX_6_7106.sorted.filtered_peak_583	87	.	39491478	39492580	0	3	1,758,1	0,339,1101	4.44272	11.66560	8.70460
chr1	39564148	39564612	C657PACXX_6_7106.sorted.filtered_peak_584	13	.	39564148	39564612	0	2	1,1	0,463	2.56786	3.78054	1.38664
chr1	39649492	39649974	C657PACXX_6_7106.sorted.filtered_peak_585	41	.	39649492	39649974	0	3	1,472,1	0,4,481	3.30882	6.92008	4.16318
chr1	39657887	39658433	C657PACXX_6_7106.sorted.filtered_peak_586	23	.	39657887	39658433	0	3	1,250,1	0,295,545	2.48500	4.93148	2.37185
chr1	39662255	39662803	C657PACXX_6_7106.sorted.filtered_peak_587	22	.	39662255	39662803	0	3	1,316,1	0,210,547	2.51686	4.78427	2.23876
chr1	39670677	39671507	C657PACXX_6_7106.sorted.filtered_peak_588	26	.	39670677	39671507	0	3	1,444,1	0,1,829	2.85756	5.20015	2.61629
chr1	39681168	39681511	C657PACXX_6_7106.sorted.filtered_peak_589	14	.	39681168	39681511	0	2	1,1	0,342	2.59494	3.83986	1.42841
chr1	39864154	39864484	C657PACXX_6_7106.sorted.filtered_peak_590	24	.	39864154	39864484	0	1	330	0	3.05578	5.05680	2.46655
chr1	39874324	39874674	C657PACXX_6_7106.sorted.filtered_peak_591	29	.	39874324	39874674	0	2	1,267	0,83	2.93301	5.60027	2.95722
chr1	40025017	40025400	C657PACXX_6_7106.sorted.filtered_peak_592	29	.	40025017	40025400	0	3	1,325,1	0,54,382	3.15671	5.57337	2.95300
chr1	40042340	40042737	C657PACXX_6_7106.sorted.filtered_peak_593	16	.	40042340	40042737	0	2	1,1	0,396	2.52606	4.04803	1.60556
chr1	40119256	40119506	C657PACXX_6_7106.sorted.filtered_peak_594	21	.	40119256	40119506	0	2	1,1	0,249	2.69398	4.65157	2.11871
chr1	40123595	40123869	C657PACXX_6_7106.sorted.filtered_peak_595	13	.	40123595	40123869	0	2	1,1	0,273	2.45066	3.72157	1.33490
chr1	40157036	40157330	C657PACXX_6_7106.sorted.filtered_peak_596	20	.	40157036	40157330	0	2	1,1	0,293	2.68499	4.56112	2.05109
chr1	40204464	40204899	C657PACXX_6_7106.sorted.filtered_peak_597	23	.	40204464	40204899	0	2	434,1	0,434	2.81150	4.90601	2.33883
chr1	40264688	40265193	C657PACXX_6_7106.sorted.filtered_peak_598	56	.	40264688	40265193	0	3	1,498,1	0,5,504	3.92237	8.47646	5.65509
chr1	40311421	40311671	C657PACXX_6_7106.sorted.filtered_peak_599	19	.	40311421	40311671	0	1	250	0	2.60960	4.43392	1.93181
chr1	40348826	40349360	C657PACXX_6_7106.sorted.filtered_peak_600	99	.	40348826	40349360	0	2	531,1	0,533	4.49236	13.09420	9.99833
chr1	40420710	40421135	C657PACXX_6_7106.sorted.filtered_peak_601	13	.	40420710	40421135	0	2	1,1	0,424	2.45321	3.75756	1.36120
chr1	40439222	40439669	C657PACXX_6_7106.sorted.filtered_peak_602	62	.	40439222	40439669	0	1	447	0	4.14676	9.09885	6.21133
chr1	40498072	40498322	C657PACXX_6_7106.sorted.filtered_peak_603	14	.	40498072	40498322	0	2	1,1	0,249	2.54895	3.90738	1.48048
chr1	40505181	40506651	C657PACXX_6_7106.sorted.filtered_peak_604	118	.	40505181	40506651	0	3	1,1307,1	0,130,1469	3.61954	15.03700	11.86224
chr1	40562524	40563308	C657PACXX_6_7106.sorted.filtered_peak_605	48	.	40562524	40563308	0	2	779,1	0,783	3.53211	7.67443	4.87009
chr1	40618692	40619076	C657PACXX_6_7106.sorted.filtered_peak_606	36	.	40618692	40619076	0	1	384	0	3.41956	6.33609	3.63510
chr1	40626579	40627387	C657PACXX_6_7106.sorted.filtered_peak_607	69	.	40626579	40627387	0	3	1,804,1	0,1,807	3.65471	9.92722	6.99924
chr1	40723079	40724055	C657PACXX_6_7106.sorted.filtered_peak_608	95	.	40723079	40724055	0	2	963,1	0,975	3.92158	12.61642	9.58669
chr1	40839070	40839563	C657PACXX_6_7106.sorted.filtered_peak_609	58	.	40839070	40839563	0	3	1,478,1	0,5,492	3.36635	8.69834	5.82494
chr1	40839778	40840679	C657PACXX_6_7106.sorted.filtered_peak_610	29	.	40839778	40840679	0	3	1,581,1	0,311,900	2.66008	5.52645	2.91469
chr1	40851321	40851979	C657PACXX_6_7106.sorted.filtered_peak_611	57	.	40851321	40851979	0	3	1,631,1	0,8,657	2.84075	8.63951	5.76403
chr1	40915569	40916149	C657PACXX_6_7106.sorted.filtered_peak_612	35	.	40915569	40916149	0	3	1,502,1	0,1,579	3.07103	6.23447	3.55431
chr1	40974033	40974586	C657PACXX_6_7106.sorted.filtered_peak_613	47	.	40974033	40974586	0	3	1,451,1	0,17,552	3.65013	7.53157	4.76750
chr1	40997008	40997734	C657PACXX_6_7106.sorted.filtered_peak_614	67	.	40997008	40997734	0	3	1,706,1	0,8,725	3.95951	9.63119	6.74693
chr1	41131339	41131721	C657PACXX_6_7106.sorted.filtered_peak_615	52	.	41131339	41131721	0	3	1,375,1	0,1,381	3.29760	8.05351	5.23698
chr1	41157113	41158110	C657PACXX_6_7106.sorted.filtered_peak_616	67	.	41157113	41158110	0	3	1,463,383	0,1,614	3.24915	9.56816	6.73094
chr1	41174607	41175048	C657PACXX_6_7106.sorted.filtered_peak_617	71	.	41174607	41175048	0	2	1,438	0,3	3.77069	10.05846	7.11572
chr1	41267856	41268569	C657PACXX_6_7106.sorted.filtered_peak_618	23	.	41267856	41268569	0	3	1,287,1	0,178,712	2.64519	4.86986	2.32487
chr1	41284317	41284591	C657PACXX_6_7106.sorted.filtered_peak_619	29	.	41284317	41284591	0	2	257,1	0,273	3.01366	5.63709	2.99007
chr1	41315490	41316027	C657PACXX_6_7106.sorted.filtered_peak_620	59	.	41315490	41316027	0	3	1,368,1	0,164,536	3.72659	8.75212	5.93415
chr1	41327905	41328572	C657PACXX_6_7106.sorted.filtered_peak_621	115	.	41327905	41328572	0	3	1,646,1	0,18,666	4.38656	14.73449	11.56917
chr1	41341538	41341831	C657PACXX_6_7106.sorted.filtered_peak_622	53	.	41341538	41341831	0	1	293	0	3.66000	8.17533	5.33171
chr1	41445100	41445804	C657PACXX_6_7106.sorted.filtered_peak_623	159	.	41445100	41445804	0	3	1,647,1	0,50,703	4.51926	19.31281	15.97529
chr1	41469297	41469653	C657PACXX_6_7106.sorted.filtered_peak_624	50	.	41469297	41469653	0	2	1,347	0,9	3.53948	7.83151	5.03461
chr1	41733831	41734309	C657PACXX_6_7106.sorted.filtered_peak_625	21	.	41733831	41734309	0	2	326,1	0,477	2.93386	4.72503	2.18808
chr1	41826649	41826932	C657PACXX_6_7106.sorted.filtered_peak_626	48	.	41826649	41826932	0	2	1,281	0,2	3.13162	7.61946	4.82019
chr1	42039800	42040057	C657PACXX_6_7106.sorted.filtered_peak_627	29	.	42039800	42040057	0	2	1,256	0,1	3.02446	5.62390	2.98174
chr1	42138919	42139569	C657PACXX_6_7106.sorted.filtered_peak_628	34	.	42138919	42139569	0	3	1,352,1	0,86,649	2.84336	6.13972	3.46971
chr1	42149720	42150195	C657PACXX_6_7106.sorted.filtered_peak_629	39	.	42149720	42150195	0	3	1,356,1	0,11,474	2.90861	6.64795	3.92986
chr1	42194321	42194660	C657PACXX_6_7106.sorted.filtered_peak_630	31	.	42194321	42194660	0	2	1,322	0,17	2.89596	5.77046	3.12365
chr1	42216956	42217247	C657PACXX_6_7106.sorted.filtered_peak_631	16	.	42216956	42217247	0	2	1,1	0,290	2.48360	4.08420	1.62890
chr1	42268558	42268872	C657PACXX_6_7106.sorted.filtered_peak_632	27	.	42268558	42268872	0	2	1,310	0,4	2.71340	5.30097	2.70085
chr1	42328601	42328851	C657PACXX_6_7106.sorted.filtered_peak_633	21	.	42328601	42328851	0	2	1,1	0,249	2.61289	4.66791	2.13861
chr1	42356982	42357747	C657PACXX_6_7106.sorted.filtered_peak_634	54	.	42356982	42357747	0	3	1,763,1	0,1,764	3.29299	8.30018	5.45837
chr1	42363705	42364249	C657PACXX_6_7106.sorted.filtered_peak_635	47	.	42363705	42364249	0	3	1,474,1	0,69,543	3.13800	7.55051	4.78473
chr1	42385428	42386141	C657PACXX_6_7106.sorted.filtered_peak_636	64	.	42385428	42386141	0	3	1,697,1	0,2,712	3.29022	9.37819	6.49777
chr1	42501209	42502084	C657PACXX_6_7106.sorted.filtered_peak_637	37	.	42501209	42502084	0	4	1,297,428,1	0,44,391,874	2.93429	6.47841	3.76666
chr1	42639036	42639290	C657PACXX_6_7106.sorted.filtered_peak_638	33	.	42639036	42639290	0	1	254	0	3.02849	6.00571	3.33140
chr1	42785230	42785564	C657PACXX_6_7106.sorted.filtered_peak_639	25	.	42785230	42785564	0	2	328,1	0,333	2.89911	5.15989	2.57769
chr1	42800372	42801444	C657PACXX_6_7106.sorted.filtered_peak_640	38	.	42800372	42801444	0	3	261,644,1	0,363,1071	2.89575	6.55794	3.84526
chr1	42921625	42922747	C657PACXX_6_7106.sorted.filtered_peak_641	48	.	42921625	42922747	0	3	1,722,293	0,55,829	3.22394	7.69181	4.89323
chr1	42928576	42929098	C657PACXX_6_7106.sorted.filtered_peak_642	120	.	42928576	42929098	0	3	1,517,1	0,4,521	4.58452	15.26482	12.08998
chr1	43123686	43124426	C657PACXX_6_7106.sorted.filtered_peak_643	115	.	43123686	43124426	0	2	650,1	0,739	4.38270	14.64230	11.52492
chr1	43147384	43148138	C657PACXX_6_7106.sorted.filtered_peak_644	91	.	43147384	43148138	0	3	1,729,1	0,21,753	3.66173	12.13941	9.17659
chr1	43232350	43233512	C657PACXX_6_7106.sorted.filtered_peak_645	74	.	43232350	43233512	0	3	1,860,1	0,296,1161	3.38676	10.33906	7.45707
chr1	43282192	43283386	C657PACXX_6_7106.sorted.filtered_peak_646	128	.	43282192	43283386	0	3	1,1058,1	0,101,1193	4.10779	16.00123	12.82801
chr1	43311774	43312401	C657PACXX_6_7106.sorted.filtered_peak_647	63	.	43311774	43312401	0	3	1,449,1	0,173,626	3.43352	9.25066	6.36619
chr1	43379181	43379472	C657PACXX_6_7106.sorted.filtered_peak_648	23	.	43379181	43379472	0	2	1,1	0,290	2.90772	4.87829	2.32183
chr1	43389659	43390474	C657PACXX_6_7106.sorted.filtered_peak_649	69	.	43389659	43390474	0	3	1,809,1	0,1,814	3.39924	9.90459	6.94998
chr1	43396779	43397096	C657PACXX_6_7106.sorted.filtered_peak_650	21	.	43396779	43397096	0	3	1,260,1	0,10,316	2.42343	4.73880	2.19451
chr1	43397517	43398089	C657PACXX_6_7106.sorted.filtered_peak_651	66	.	43397517	43398089	0	3	1,563,1	0,1,571	3.20268	9.49690	6.63311
chr1	43424293	43424905	C657PACXX_6_7106.sorted.filtered_peak_652	91	.	43424293	43424905	0	3	1,594,1	0,17,611	3.68270	12.22560	9.18277
chr1	43539164	43539585	C657PACXX_6_7106.sorted.filtered_peak_653	31	.	43539164	43539585	0	3	1,343,1	0,60,420	3.08703	5.76751	3.14464
chr1	43637738	43638505	C657PACXX_6_7106.sorted.filtered_peak_654	144	.	43637738	43638505	0	3	1,585,1	0,60,766	4.71585	17.63609	14.40024
chr1	43692936	43693186	C657PACXX_6_7106.sorted.filtered_peak_655	23	.	43692936	43693186	0	2	1,1	0,249	2.79426	4.91402	2.35027
chr1	43814564	43815325	C657PACXX_6_7106.sorted.filtered_peak_656	61	.	43814564	43815325	0	3	1,513,1	0,246,760	3.55420	9.03581	6.19125
chr1	43824022	43824808	C657PACXX_6_7106.sorted.filtered_peak_657	80	.	43824022	43824808	0	3	1,721,1	0,42,785	3.74993	10.98191	8.05880
chr1	43833355	43834251	C657PACXX_6_7106.sorted.filtered_peak_658	47	.	43833355	43834251	0	3	1,553,1	0,330,895	3.02679	7.44529	4.70004
chr1	43855356	43855986	C657PACXX_6_7106.sorted.filtered_peak_659	64	.	43855356	43855986	0	3	1,624,1	0,5,629	3.84613	9.31962	6.42642
chr1	43919513	43919895	C657PACXX_6_7106.sorted.filtered_peak_660	21	.	43919513	43919895	0	2	297,1	0,381	2.67659	4.64309	2.12774
chr1	43920071	43920321	C657PACXX_6_7106.sorted.filtered_peak_661	17	.	43920071	43920321	0	2	1,1	0,249	2.57953	4.26943	1.79748
chr1	43994880	43995137	C657PACXX_6_7106.sorted.filtered_peak_662	23	.	43994880	43995137	0	2	1,250	0,7	2.76329	4.92821	2.36222
chr1	44115370	44116304	C657PACXX_6_7106.sorted.filtered_peak_663	230	.	44115370	44116304	0	3	1,904,1	0,2,933	5.10152	26.68542	23.09545
chr1	44172766	44173217	C657PACXX_6_7106.sorted.filtered_peak_664	31	.	44172766	44173217	0	2	1,448	0,3	2.81392	5.75558	3.11265
chr1	44412090	44413074	C657PACXX_6_7106.sorted.filtered_peak_665	102	.	44412090	44413074	0	3	1,631,1	0,2,983	3.78808	13.27568	10.24325
chr1	44435339	44435798	C657PACXX_6_7106.sorted.filtered_peak_666	62	.	44435339	44435798	0	3	1,453,1	0,2,458	3.18812	9.13782	6.25712
chr1	44440086	44440757	C657PACXX_6_7106.sorted.filtered_peak_667	56	.	44440086	44440757	0	2	1,665	0,6	2.93511	8.45304	5.63386
chr1	44457165	44457607	C657PACXX_6_7106.sorted.filtered_peak_668	33	.	44457165	44457607	0	2	440,1	0,441	3.04041	6.05981	3.38288
chr1	44495536	44496027	C657PACXX_6_7106.sorted.filtered_peak_669	66	.	44495536	44496027	0	3	1,486,1	0,4,490	3.66124	9.57189	6.64953
chr1	44502240	44502593	C657PACXX_6_7106.sorted.filtered_peak_670	33	.	44502240	44502593	0	2	327,1	0,352	3.04932	6.01697	3.34112
chr1	44678725	44679620	C657PACXX_6_7106.sorted.filtered_peak_671	35	.	44678725	44679620	0	3	1,719,1	0,14,894	2.91288	6.17952	3.52581
chr1	44820789	44821319	C657PACXX_6_7106.sorted.filtered_peak_672	112	.	44820789	44821319	0	3	1,505,1	0,5,529	4.24676	14.30901	11.22490
chr1	45060848	45061146	C657PACXX_6_7106.sorted.filtered_peak_673	15	.	45060848	45061146	0	2	1,1	0,297	2.67031	3.93959	1.51395
chr1	45097214	45098389	C657PACXX_6_7106.sorted.filtered_peak_674	42	.	45097214	45098389	0	3	1,735,1	0,201,1174	2.97309	7.03074	4.29776
chr1	45139641	45140467	C657PACXX_6_7106.sorted.filtered_peak_675	274	.	45139641	45140467	0	3	1,818,1	0,4,825	5.36077	31.22160	27.48660
chr1	45180712	45181151	C657PACXX_6_7106.sorted.filtered_peak_676	23	.	45180712	45181151	0	2	302,1	0,438	2.99767	4.87311	2.30551
chr1	45187171	45187955	C657PACXX_6_7106.sorted.filtered_peak_677	135	.	45187171	45187955	0	3	1,767,1	0,16,783	4.48897	16.75241	13.50903
chr1	45196188	45197248	C657PACXX_6_7106.sorted.filtered_peak_678	116	.	45196188	45197248	0	3	1,1047,1	0,10,1059	4.22440	14.78630	11.60631
chr1	45205057	45205937	C657PACXX_6_7106.sorted.filtered_peak_679	124	.	45205057	45205937	0	2	834,1	0,879	4.75783	15.60487	12.41879
chr1	45240812	45241612	C657PACXX_6_7106.sorted.filtered_peak_680	81	.	45240812	45241612	0	3	1,560,1	0,216,799	3.95683	11.11964	8.17781
chr1	45251985	45252293	C657PACXX_6_7106.sorted.filtered_peak_681	19	.	45251985	45252293	0	2	1,1	0,307	2.56133	4.44040	1.93304
chr1	45265428	45266191	C657PACXX_6_7106.sorted.filtered_peak_682	307	.	45265428	45266191	0	3	1,761,1	0,1,762	5.94236	34.66803	30.78862
chr1	45272955	45273531	C657PACXX_6_7106.sorted.filtered_peak_683	47	.	45272955	45273531	0	3	1,517,1	0,9,575	2.65158	7.50410	4.73220
chr1	45274999	45275589	C657PACXX_6_7106.sorted.filtered_peak_684	52	.	45274999	45275589	0	3	1,576,1	0,13,589	2.76769	8.11131	5.29499
chr1	45285205	45286223	C657PACXX_6_7106.sorted.filtered_peak_685	123	.	45285205	45286223	0	3	1,860,1	0,153,1017	4.06163	15.51338	12.39936
chr1	45301638	45302014	C657PACXX_6_7106.sorted.filtered_peak_686	19	.	45301638	45302014	0	1	376	0	2.86882	4.47278	1.95433
chr1	45451957	45452504	C657PACXX_6_7106.sorted.filtered_peak_687	88	.	45451957	45452504	0	2	1,541	0,6	4.63578	11.89042	8.87473
chr1	45476974	45477971	C657PACXX_6_7106.sorted.filtered_peak_688	44	.	45476974	45477971	0	4	1,256,656,1	0,2,338,996	2.80852	7.15076	4.42039
chr1	45582041	45582291	C657PACXX_6_7106.sorted.filtered_peak_689	30	.	45582041	45582291	0	1	250	0	3.25097	5.69134	3.03739
chr1	45769185	45769968	C657PACXX_6_7106.sorted.filtered_peak_690	176	.	45769185	45769968	0	3	1,773,1	0,2,782	4.83934	21.03926	17.61873
chr1	45805282	45806503	C657PACXX_6_7106.sorted.filtered_peak_691	68	.	45805282	45806503	0	3	1,1018,1	0,10,1220	3.45152	9.77068	6.87247
chr1	45956395	45957375	C657PACXX_6_7106.sorted.filtered_peak_692	164	.	45956395	45957375	0	3	1,664,1	0,315,979	4.28343	19.67001	16.40100
chr1	45958800	45959104	C657PACXX_6_7106.sorted.filtered_peak_693	14	.	45958800	45959104	0	2	1,1	0,303	2.16515	3.90167	1.48032
chr1	45965451	45966143	C657PACXX_6_7106.sorted.filtered_peak_694	204	.	45965451	45966143	0	3	1,612,1	0,73,691	5.40874	23.93296	20.49151
chr1	45986779	45988037	C657PACXX_6_7106.sorted.filtered_peak_695	56	.	45986779	45988037	0	3	1,845,1	0,354,1257	3.40730	8.48690	5.66538
chr1	46009485	46009974	C657PACXX_6_7106.sorted.filtered_peak_696	25	.	46009485	46009974	0	3	1,444,1	0,28,488	2.93164	5.10306	2.51716
chr1	46016164	46016966	C657PACXX_6_7106.sorted.filtered_peak_697	94	.	46016164	46016966	0	2	781,1	0,801	4.42166	12.56017	9.49988
chr1	46035573	46036085	C657PACXX_6_7106.sorted.filtered_peak_698	25	.	46035573	46036085	0	1	512	0	3.08484	5.18669	2.59404
chr1	46049013	46050528	C657PACXX_6_7106.sorted.filtered_peak_699	133	.	46049013	46050528	0	4	1,1015,353,1	0,4,1161,1514	3.95719	16.59832	13.39297
chr1	46152086	46153742	C657PACXX_6_7106.sorted.filtered_peak_700	119	.	46152086	46153742	0	3	1,1275,1	0,30,1655	3.54070	15.10151	11.96150
chr1	46215624	46216818	C657PACXX_6_7106.sorted.filtered_peak_701	79	.	46215624	46216818	0	2	1,1011	0,183	3.77117	10.90636	7.97025
chr1	46309066	46309509	C657PACXX_6_7106.sorted.filtered_peak_702	12	.	46309066	46309509	0	2	1,1	0,442	2.51662	3.60914	1.23523
chr1	46502727	46503231	C657PACXX_6_7106.sorted.filtered_peak_703	21	.	46502727	46503231	0	3	1,483,1	0,8,503	2.70667	4.66537	2.12974
chr1	46528529	46528845	C657PACXX_6_7106.sorted.filtered_peak_704	20	.	46528529	46528845	0	3	1,294,1	0,14,315	2.85636	4.54376	2.02716
chr1	46531084	46531334	C657PACXX_6_7106.sorted.filtered_peak_705	21	.	46531084	46531334	0	2	1,1	0,249	2.81799	4.63469	2.10241
chr1	46598287	46599209	C657PACXX_6_7106.sorted.filtered_peak_706	76	.	46598287	46599209	0	3	1,911,1	0,1,921	3.40584	10.59844	7.64146
chr1	46689218	46689572	C657PACXX_6_7106.sorted.filtered_peak_707	24	.	46689218	46689572	0	3	1,312,1	0,19,353	2.99443	4.98085	2.41192
chr1	46712703	46713564	C657PACXX_6_7106.sorted.filtered_peak_708	99	.	46712703	46713564	0	4	1,299,480,1	0,3,378,860	3.83171	12.93641	9.91590
chr1	46768781	46769475	C657PACXX_6_7106.sorted.filtered_peak_709	169	.	46768781	46769475	0	2	1,691	0,3	4.81193	20.34397	16.96082
chr1	46806136	46806963	C657PACXX_6_7106.sorted.filtered_peak_710	35	.	46806136	46806963	0	3	1,820,1	0,4,826	3.01682	6.28105	3.59754
chr1	46908166	46908598	C657PACXX_6_7106.sorted.filtered_peak_711	16	.	46908166	46908598	0	2	1,1	0,431	2.61127	4.12806	1.67611
chr1	46998362	46998612	C657PACXX_6_7106.sorted.filtered_peak_712	12	.	46998362	46998612	0	2	1,1	0,249	2.39060	3.62264	1.25402
chr1	47015357	47015758	C657PACXX_6_7106.sorted.filtered_peak_713	14	.	47015357	47015758	0	2	1,1	0,400	2.55422	3.89020	1.46901
chr1	47047198	47047990	C657PACXX_6_7106.sorted.filtered_peak_714	52	.	47047198	47047990	0	2	1,789	0,3	3.38086	8.08711	5.29341
chr1	47069663	47070217	C657PACXX_6_7106.sorted.filtered_peak_715	82	.	47069663	47070217	0	3	1,452,1	0,101,553	3.52922	11.18542	8.20373
chr1	47081994	47082496	C657PACXX_6_7106.sorted.filtered_peak_716	19	.	47081994	47082496	0	3	1,487,1	0,10,501	2.50071	4.43508	1.94277
chr1	47141262	47141785	C657PACXX_6_7106.sorted.filtered_peak_717	19	.	47141262	47141785	0	3	1,298,1	0,209,522	2.64183	4.45888	1.95313
chr1	47184476	47185158	C657PACXX_6_7106.sorted.filtered_peak_718	90	.	47184476	47185158	0	3	1,506,1	0,173,681	3.82336	12.03434	9.02332
chr1	47658512	47658915	C657PACXX_6_7106.sorted.filtered_peak_719	28	.	47658512	47658915	0	3	1,309,1	0,87,402	2.89758	5.43446	2.81224
chr1	47779760	47780507	C657PACXX_6_7106.sorted.filtered_peak_720	219	.	47779760	47780507	0	2	572,1	0,746	5.28220	25.42644	21.92407
chr1	47799093	47800511	C657PACXX_6_7106.sorted.filtered_peak_721	46	.	47799093	47800511	0	3	1,688,646	0,7,772	3.25247	7.46179	4.68607
chr1	47903261	47903821	C657PACXX_6_7106.sorted.filtered_peak_722	77	.	47903261	47903821	0	3	1,544,1	0,15,559	3.47157	10.72551	7.72563
chr1	48176188	48176438	C657PACXX_6_7106.sorted.filtered_peak_723	24	.	48176188	48176438	0	2	1,1	0,249	2.92235	5.06654	2.47567
chr1	48937383	48938237	C657PACXX_6_7106.sorted.filtered_peak_724	51	.	48937383	48938237	0	3	1,430,1	0,410,853	3.34313	7.89037	5.10596
chr1	51190309	51190815	C657PACXX_6_7106.sorted.filtered_peak_725	26	.	51190309	51190815	0	1	506	0	3.10558	5.25160	2.65456
chr1	51339062	51339555	C657PACXX_6_7106.sorted.filtered_peak_726	37	.	51339062	51339555	0	2	477,1	0,492	3.45427	6.46230	3.75251
chr1	51425131	51425381	C657PACXX_6_7106.sorted.filtered_peak_727	23	.	51425131	51425381	0	2	1,1	0,249	2.57136	4.92476	2.36054
chr1	51425598	51426422	C657PACXX_6_7106.sorted.filtered_peak_728	71	.	51425598	51426422	0	3	1,815,1	0,6,823	3.59846	10.10630	7.16915
chr1	51433864	51434247	C657PACXX_6_7106.sorted.filtered_peak_729	22	.	51433864	51434247	0	3	1,367,1	0,2,382	2.47262	4.76527	2.22620
chr1	51435559	51435813	C657PACXX_6_7106.sorted.filtered_peak_730	26	.	51435559	51435813	0	2	1,1	0,253	2.59065	5.28702	2.68249
chr1	51701359	51701972	C657PACXX_6_7106.sorted.filtered_peak_731	39	.	51701359	51701972	0	3	1,469,1	0,140,612	3.03892	6.66503	3.95519
chr1	51899370	51899894	C657PACXX_6_7106.sorted.filtered_peak_732	21	.	51899370	51899894	0	3	1,418,1	0,10,523	2.88242	4.63192	2.10210
chr1	51985030	51985344	C657PACXX_6_7106.sorted.filtered_peak_733	23	.	51985030	51985344	0	3	1,310,1	0,3,313	2.36228	4.88997	2.32856
chr1	52035043	52035567	C657PACXX_6_7106.sorted.filtered_peak_734	19	.	52035043	52035567	0	3	1,512,1	0,9,523	2.76351	4.42679	1.92133
chr1	52082530	52083116	C657PACXX_6_7106.sorted.filtered_peak_735	54	.	52082530	52083116	0	3	1,467,1	0,106,585	3.44573	8.26509	5.44654
chr1	52194848	52195614	C657PACXX_6_7106.sorted.filtered_peak_736	54	.	52194848	52195614	0	3	1,754,1	0,11,765	3.25603	8.27708	5.47360
chr1	52344178	52345070	C657PACXX_6_7106.sorted.filtered_peak_737	216	.	52344178	52345070	0	3	1,883,1	0,8,891	4.89274	25.10046	21.60479
chr1	52362539	52362859	C657PACXX_6_7106.sorted.filtered_peak_738	21	.	52362539	52362859	0	2	1,1	0,319	2.87732	4.63968	2.10848
chr1	52363340	52363600	C657PACXX_6_7106.sorted.filtered_peak_739	22	.	52363340	52363600	0	2	1,1	0,259	2.88726	4.80772	2.25771
chr1	52499058	52499739	C657PACXX_6_7106.sorted.filtered_peak_740	60	.	52499058	52499739	0	2	1,616	0,65	3.63236	8.87188	6.03612
chr1	52520739	52521092	C657PACXX_6_7106.sorted.filtered_peak_741	32	.	52520739	52521092	0	3	1,334,1	0,12,352	2.75308	5.92230	3.26387
chr1	52521993	52522756	C657PACXX_6_7106.sorted.filtered_peak_742	18	.	52521993	52522756	0	3	1,250,1	0,298,762	2.42035	4.32414	1.84314
chr1	52605629	52605885	C657PACXX_6_7106.sorted.filtered_peak_743	20	.	52605629	52605885	0	2	1,1	0,255	2.77438	4.62222	2.09812
chr1	52831528	52832519	C657PACXX_6_7106.sorted.filtered_peak_744	156	.	52831528	52832519	0	3	1,984,1	0,2,990	4.37189	18.97907	15.68968
chr1	52869323	52870435	C657PACXX_6_7106.sorted.filtered_peak_745	80	.	52869323	52870435	0	3	1,1101,1	0,10,1111	3.70393	11.00674	8.04659
chr1	52889552	52890081	C657PACXX_6_7106.sorted.filtered_peak_746	48	.	52889552	52890081	0	3	1,521,1	0,5,528	3.48279	7.58974	4.80722
chr1	53018828	53019562	C657PACXX_6_7106.sorted.filtered_peak_747	23	.	53018828	53019562	0	3	1,490,1	0,2,733	2.53732	4.84803	2.30355
chr1	53044945	53045387	C657PACXX_6_7106.sorted.filtered_peak_748	13	.	53044945	53045387	0	2	1,1	0,441	2.53752	3.69119	1.30229
chr1	53102639	53103581	C657PACXX_6_7106.sorted.filtered_peak_749	42	.	53102639	53103581	0	3	1,721,1	0,41,941	2.94533	7.01403	4.26989
chr1	53163656	53163968	C657PACXX_6_7106.sorted.filtered_peak_750	26	.	53163656	53163968	0	2	1,1	0,311	2.98895	5.26209	2.67098
chr1	53168621	53169261	C657PACXX_6_7106.sorted.filtered_peak_751	66	.	53168621	53169261	0	2	634,1	0,639	3.87792	9.56353	6.64465
chr1	53191747	53192491	C657PACXX_6_7106.sorted.filtered_peak_752	53	.	53191747	53192491	0	3	1,728,1	0,11,743	3.45572	8.17805	5.39607
chr1	53387306	53387647	C657PACXX_6_7106.sorted.filtered_peak_753	52	.	53387306	53387647	0	1	341	0	3.60178	8.01348	5.20167
chr1	53392928	53393294	C657PACXX_6_7106.sorted.filtered_peak_754	18	.	53392928	53393294	0	2	1,1	0,365	2.69162	4.31217	1.82902
chr1	53480376	53480798	C657PACXX_6_7106.sorted.filtered_peak_755	75	.	53480376	53480798	0	2	415,1	0,421	4.38144	10.54534	7.58503
chr1	53662029	53663048	C657PACXX_6_7106.sorted.filtered_peak_756	54	.	53662029	53663048	0	3	1,603,1	0,2,1018	3.32292	8.26937	5.45810
chr1	53685749	53686635	C657PACXX_6_7106.sorted.filtered_peak_757	135	.	53685749	53686635	0	3	1,874,1	0,10,885	4.32452	16.80053	13.59101
chr1	53704110	53704699	C657PACXX_6_7106.sorted.filtered_peak_758	76	.	53704110	53704699	0	3	1,441,1	0,3,588	3.83887	10.53635	7.62024
chr1	53791619	53792355	C657PACXX_6_7106.sorted.filtered_peak_759	59	.	53791619	53792355	0	3	1,594,1	0,24,735	3.09581	8.78100	5.90195
chr1	53793857	53794219	C657PACXX_6_7106.sorted.filtered_peak_760	22	.	53793857	53794219	0	2	1,1	0,361	2.37138	4.78299	2.23112
chr1	53878882	53879501	C657PACXX_6_7106.sorted.filtered_peak_761	50	.	53878882	53879501	0	3	1,570,1	0,18,618	3.19178	7.82671	5.02273
chr1	54066058	54066451	C657PACXX_6_7106.sorted.filtered_peak_762	16	.	54066058	54066451	0	2	1,1	0,392	2.62526	4.08392	1.63301
chr1	54232624	54232986	C657PACXX_6_7106.sorted.filtered_peak_763	23	.	54232624	54232986	0	3	1,320,1	0,13,361	2.75049	4.89495	2.33932
chr1	54303646	54304480	C657PACXX_6_7106.sorted.filtered_peak_764	182	.	54303646	54304480	0	3	1,826,1	0,4,833	4.92396	21.71160	18.27595
chr1	54326750	54327060	C657PACXX_6_7106.sorted.filtered_peak_765	26	.	54326750	54327060	0	3	1,287,1	0,19,309	2.99552	5.18911	2.60636
chr1	54355012	54356131	C657PACXX_6_7106.sorted.filtered_peak_766	46	.	54355012	54356131	0	2	1,745	0,374	3.28795	7.40398	4.65570
chr1	54411107	54412329	C657PACXX_6_7106.sorted.filtered_peak_767	167	.	54411107	54412329	0	3	1,1211,1	0,3,1221	4.06985	20.10925	16.74581
chr1	54518744	54519553	C657PACXX_6_7106.sorted.filtered_peak_768	233	.	54518744	54519553	0	3	1,806,1	0,2,808	5.14061	26.93028	23.31728
chr1	54665271	54666209	C657PACXX_6_7106.sorted.filtered_peak_769	65	.	54665271	54666209	0	4	1,254,614,1	0,10,320,937	3.72054	9.40523	6.53869
chr1	54696592	54696850	C657PACXX_6_7106.sorted.filtered_peak_770	18	.	54696592	54696850	0	1	258	0	2.80390	4.31743	1.83011
chr1	54872952	54873581	C657PACXX_6_7106.sorted.filtered_peak_771	33	.	54872952	54873581	0	3	1,454,1	0,110,628	2.67468	6.02310	3.37081
chr1	54954052	54954302	C657PACXX_6_7106.sorted.filtered_peak_772	14	.	54954052	54954302	0	2	1,1	0,249	2.35588	3.83311	1.41635
chr1	55007827	55008370	C657PACXX_6_7106.sorted.filtered_peak_773	23	.	55007827	55008370	0	3	1,290,1	0,242,542	2.83832	4.91128	2.35527
chr1	55137805	55138062	C657PACXX_6_7106.sorted.filtered_peak_774	39	.	55137805	55138062	0	2	1,252	0,5	3.51352	6.65211	3.90699
chr1	55180797	55181820	C657PACXX_6_7106.sorted.filtered_peak_775	61	.	55180797	55181820	0	3	1,746,1	0,275,1022	3.73722	9.01661	6.14317
chr1	55229861	55230795	C657PACXX_6_7106.sorted.filtered_peak_776	193	.	55229861	55230795	0	3	1,797,1	0,136,933	4.80898	22.70714	19.33407
chr1	55266892	55267306	C657PACXX_6_7106.sorted.filtered_peak_777	49	.	55266892	55267306	0	3	1,408,1	0,2,413	3.19924	7.77398	4.98709
chr1	55272914	55273293	C657PACXX_6_7106.sorted.filtered_peak_778	31	.	55272914	55273293	0	3	1,310,1	0,3,378	2.80203	5.81965	3.17217
chr1	55352570	55352838	C657PACXX_6_7106.sorted.filtered_peak_779	20	.	55352570	55352838	0	2	1,1	0,267	2.53787	4.53481	2.02485
chr1	55461435	55462390	C657PACXX_6_7106.sorted.filtered_peak_780	27	.	55461435	55462390	0	4	1,250,333,1	0,10,595,954	2.79256	5.32634	2.72862
chr1	55487571	55488027	C657PACXX_6_7106.sorted.filtered_peak_781	13	.	55487571	55488027	0	2	1,1	0,455	2.65320	3.82042	1.39452
chr1	55593600	55594189	C657PACXX_6_7106.sorted.filtered_peak_782	37	.	55593600	55594189	0	2	437,1	0,588	3.19595	6.40309	3.72146
chr1	55606319	55606616	C657PACXX_6_7106.sorted.filtered_peak_783	20	.	55606319	55606616	0	3	1,250,1	0,24,296	2.55024	4.53093	2.01421
chr1	55743249	55743545	C657PACXX_6_7106.sorted.filtered_peak_784	42	.	55743249	55743545	0	3	1,278,1	0,12,295	3.44986	7.02118	4.26684
chr1	57773088	57773584	C657PACXX_6_7106.sorted.filtered_peak_785	57	.	57773088	57773584	0	1	496	0	3.60741	8.58862	5.74218
chr1	59012153	59012766	C657PACXX_6_7106.sorted.filtered_peak_786	127	.	59012153	59012766	0	3	1,585,1	0,17,612	4.26151	15.93625	12.73031
chr1	59165395	59165952	C657PACXX_6_7106.sorted.filtered_peak_787	72	.	59165395	59165952	0	2	1,403	0,154	4.01950	10.14757	7.24302
chr1	59183641	59184384	C657PACXX_6_7106.sorted.filtered_peak_788	31	.	59183641	59184384	0	3	1,570,1	0,155,742	3.01275	5.80517	3.16105
chr1	59192236	59193135	C657PACXX_6_7106.sorted.filtered_peak_789	17	.	59192236	59193135	0	3	1,362,1	0,7,898	2.72370	4.23197	1.75382
chr1	59220297	59221457	C657PACXX_6_7106.sorted.filtered_peak_790	39	.	59220297	59221457	0	3	1,790,1	0,368,1159	2.94849	6.62838	3.91940
chr1	59249513	59250524	C657PACXX_6_7106.sorted.filtered_peak_791	189	.	59249513	59250524	0	3	1,665,1	0,2,1010	3.92877	22.31421	18.94016
chr1	59368953	59369356	C657PACXX_6_7106.sorted.filtered_peak_792	23	.	59368953	59369356	0	2	1,402	0,1	2.67053	4.87496	2.31198
chr1	59387964	59388457	C657PACXX_6_7106.sorted.filtered_peak_793	19	.	59387964	59388457	0	3	1,416,1	0,75,492	2.74155	4.44980	1.94292
chr1	59407195	59408013	C657PACXX_6_7106.sorted.filtered_peak_794	60	.	59407195	59408013	0	3	1,638,1	0,175,817	3.45962	8.86959	6.00443
chr1	59433988	59434456	C657PACXX_6_7106.sorted.filtered_peak_795	40	.	59433988	59434456	0	3	1,419,1	0,11,467	3.17477	6.75716	4.02728
chr1	59445157	59445407	C657PACXX_6_7106.sorted.filtered_peak_796	33	.	59445157	59445407	0	2	1,1	0,249	3.15766	6.07264	3.39552
chr1	59485586	59486423	C657PACXX_6_7106.sorted.filtered_peak_797	26	.	59485586	59486423	0	3	1,743,1	0,11,836	2.72618	5.27339	2.68357
chr1	59510516	59511019	C657PACXX_6_7106.sorted.filtered_peak_798	14	.	59510516	59511019	0	2	1,1	0,502	2.39070	3.90494	1.48197
chr1	59512409	59512809	C657PACXX_6_7106.sorted.filtered_peak_799	18	.	59512409	59512809	0	2	1,1	0,399	2.58217	4.32556	1.84781
chr1	59529405	59529664	C657PACXX_6_7106.sorted.filtered_peak_800	33	.	59529405	59529664	0	2	1,1	0,258	3.16421	6.04884	3.37314
chr1	59761996	59762907	C657PACXX_6_7106.sorted.filtered_peak_801	61	.	59761996	59762907	0	3	1,887,1	0,6,910	3.24473	8.98884	6.14590
chr1	59942932	59943504	C657PACXX_6_7106.sorted.filtered_peak_802	24	.	59942932	59943504	0	3	1,307,1	0,73,571	2.74332	5.01149	2.44442
chr1	61508459	61508950	C657PACXX_6_7106.sorted.filtered_peak_803	30	.	61508459	61508950	0	3	1,337,1	0,7,490	2.98949	5.72416	3.08716
chr1	61515646	61516080	C657PACXX_6_7106.sorted.filtered_peak_804	41	.	61515646	61516080	0	3	1,375,1	0,11,433	3.05946	6.89708	4.18012
chr1	61542549	61543985	C657PACXX_6_7106.sorted.filtered_peak_805	62	.	61542549	61543985	0	4	1,649,463,1	0,104,968,1435	2.97960	9.11248	6.26708
chr1	61797943	61798213	C657PACXX_6_7106.sorted.filtered_peak_806	25	.	61797943	61798213	0	3	1,262,1	0,7,269	2.92141	5.10750	2.51344
chr1	61918946	61919377	C657PACXX_6_7106.sorted.filtered_peak_807	17	.	61918946	61919377	0	2	424,1	0,430	2.63376	4.21486	1.74251
chr1	62190289	62191353	C657PACXX_6_7106.sorted.filtered_peak_808	51	.	62190289	62191353	0	3	1,754,1	0,5,1063	3.65928	7.95604	5.15229
chr1	62901814	62902818	C657PACXX_6_7106.sorted.filtered_peak_809	214	.	62901814	62902818	0	3	1,960,1	0,42,1003	4.48737	24.99342	21.46646
chr1	63249284	63250316	C657PACXX_6_7106.sorted.filtered_peak_810	97	.	63249284	63250316	0	3	1,1029,1	0,1,1031	4.01960	12.77148	9.74389
chr1	63832886	63833776	C657PACXX_6_7106.sorted.filtered_peak_811	85	.	63832886	63833776	0	2	808,1	0,889	4.04057	11.57479	8.58645
chr1	63988640	63989452	C657PACXX_6_7106.sorted.filtered_peak_812	112	.	63988640	63989452	0	3	1,777,1	0,1,811	4.24098	14.35126	11.23853
chr1	64059069	64060040	C657PACXX_6_7106.sorted.filtered_peak_813	44	.	64059069	64060040	0	3	1,846,1	0,2,970	3.17425	7.22360	4.45268
chr1	64116934	64117310	C657PACXX_6_7106.sorted.filtered_peak_814	28	.	64116934	64117310	0	2	364,1	0,375	3.07689	5.42796	2.81146
chr1	65292527	65293030	C657PACXX_6_7106.sorted.filtered_peak_815	24	.	65292527	65293030	0	3	1,325,1	0,176,502	2.68449	5.00815	2.44394
chr1	65329691	65330425	C657PACXX_6_7106.sorted.filtered_peak_816	46	.	65329691	65330425	0	3	1,724,1	0,8,733	3.34667	7.35135	4.60247
chr1	65431557	65432563	C657PACXX_6_7106.sorted.filtered_peak_817	27	.	65431557	65432563	0	3	1,555,1	0,333,1005	2.66899	5.38651	2.78864
chr1	65468135	65468689	C657PACXX_6_7106.sorted.filtered_peak_818	20	.	65468135	65468689	0	2	1,1	0,553	2.68732	4.58230	2.06373
chr1	65719793	65720662	C657PACXX_6_7106.sorted.filtered_peak_819	18	.	65719793	65720662	0	2	1,1	0,868	2.62059	4.37865	1.88108
chr1	65885587	65886643	C657PACXX_6_7106.sorted.filtered_peak_820	154	.	65885587	65886643	0	3	1,879,1	0,6,1055	4.23209	18.72027	15.45130
chr1	66153369	66153875	C657PACXX_6_7106.sorted.filtered_peak_821	50	.	66153369	66153875	0	3	1,372,1	0,3,505	3.73014	7.84081	5.03523
chr1	66277647	66278198	C657PACXX_6_7106.sorted.filtered_peak_822	84	.	66277647	66278198	0	3	1,531,1	0,14,550	3.89410	11.42863	8.43269
chr1	66296026	66296761	C657PACXX_6_7106.sorted.filtered_peak_823	106	.	66296026	66296761	0	2	469,1	0,734	4.52741	13.76819	10.67422
chr1	66648238	66648684	C657PACXX_6_7106.sorted.filtered_peak_824	49	.	66648238	66648684	0	3	1,417,1	0,12,445	3.50416	7.70089	4.92738
chr1	66680507	66680998	C657PACXX_6_7106.sorted.filtered_peak_825	22	.	66680507	66680998	0	2	1,1	0,490	2.76628	4.84291	2.28826
chr1	66713448	66713782	C657PACXX_6_7106.sorted.filtered_peak_826	17	.	66713448	66713782	0	2	1,1	0,333	2.47508	4.22896	1.75574
chr1	66766689	66767120	C657PACXX_6_7106.sorted.filtered_peak_827	32	.	66766689	66767120	0	2	280,1	0,430	2.99500	5.86872	3.21445
chr1	66796431	66796771	C657PACXX_6_7106.sorted.filtered_peak_828	44	.	66796431	66796771	0	3	1,330,1	0,6,339	2.66610	7.22159	4.46350
chr1	66801568	66802236	C657PACXX_6_7106.sorted.filtered_peak_829	61	.	66801568	66802236	0	3	1,543,1	0,121,667	2.80224	8.99017	6.13198
chr1	66815798	66816278	C657PACXX_6_7106.sorted.filtered_peak_830	31	.	66815798	66816278	0	3	1,419,1	0,1,479	2.65647	5.82001	3.15887
chr1	66823271	66823521	C657PACXX_6_7106.sorted.filtered_peak_831	17	.	66823271	66823521	0	2	1,1	0,249	2.50194	4.21610	1.74533
chr1	66911626	66912334	C657PACXX_6_7106.sorted.filtered_peak_832	27	.	66911626	66912334	0	2	1,486	0,222	2.77781	5.31602	2.73186
chr1	67191727	67191988	C657PACXX_6_7106.sorted.filtered_peak_833	22	.	67191727	67191988	0	2	1,250	0,11	2.78099	4.75822	2.21611
chr1	67230754	67231012	C657PACXX_6_7106.sorted.filtered_peak_834	28	.	67230754	67231012	0	2	1,1	0,257	3.05755	5.48933	2.85689
chr1	67244649	67244947	C657PACXX_6_7106.sorted.filtered_peak_835	23	.	67244649	67244947	0	1	298	0	3.02519	4.96392	2.38747
chr1	67390179	67391287	C657PACXX_6_7106.sorted.filtered_peak_836	85	.	67390179	67391287	0	3	1,892,1	0,189,1107	3.20774	11.49056	8.54071
chr1	67395489	67396329	C657PACXX_6_7106.sorted.filtered_peak_837	34	.	67395489	67396329	0	3	1,723,1	0,114,839	2.52627	6.17312	3.48081
chr1	67519555	67520198	C657PACXX_6_7106.sorted.filtered_peak_838	21	.	67519555	67520198	0	3	1,635,1	0,5,642	2.56475	4.66859	2.13976
chr1	67614860	67615201	C657PACXX_6_7106.sorted.filtered_peak_839	17	.	67614860	67615201	0	2	1,1	0,340	2.79296	4.24045	1.75773
chr1	67628579	67628885	C657PACXX_6_7106.sorted.filtered_peak_840	31	.	67628579	67628885	0	1	306	0	3.29794	5.86225	3.19485
chr1	67636556	67637191	C657PACXX_6_7106.sorted.filtered_peak_841	38	.	67636556	67637191	0	3	1,280,1	0,350,634	2.97895	6.48713	3.81314
chr1	67660153	67660615	C657PACXX_6_7106.sorted.filtered_peak_842	100	.	67660153	67660615	0	3	1,448,1	0,7,461	4.16541	13.15613	10.06097
chr1	67730333	67730812	C657PACXX_6_7106.sorted.filtered_peak_843	14	.	67730333	67730812	0	2	1,1	0,478	2.64346	3.90120	1.48708
chr1	67740466	67740785	C657PACXX_6_7106.sorted.filtered_peak_844	21	.	67740466	67740785	0	2	1,250	0,69	2.94261	4.70138	2.15547
chr1	67760824	67761228	C657PACXX_6_7106.sorted.filtered_peak_845	18	.	67760824	67761228	0	3	1,266,1	0,116,403	2.75586	4.33492	1.84473
chr1	67772837	67773301	C657PACXX_6_7106.sorted.filtered_peak_846	16	.	67772837	67773301	0	2	1,1	0,463	2.31480	4.08560	1.63533
chr1	67798671	67799162	C657PACXX_6_7106.sorted.filtered_peak_847	73	.	67798671	67799162	0	2	479,1	0,490	3.49448	10.32011	7.37780
chr1	67895992	67896820	C657PACXX_6_7106.sorted.filtered_peak_848	101	.	67895992	67896820	0	3	1,817,1	0,4,827	3.84455	13.27278	10.15324
chr1	67966123	67966648	C657PACXX_6_7106.sorted.filtered_peak_849	33	.	67966123	67966648	0	2	291,1	0,524	3.19228	6.00741	3.35264
chr1	68140275	68140666	C657PACXX_6_7106.sorted.filtered_peak_850	24	.	68140275	68140666	0	3	1,283,1	0,1,390	2.81104	5.04711	2.46829
chr1	68150549	68151406	C657PACXX_6_7106.sorted.filtered_peak_851	69	.	68150549	68151406	0	3	1,769,1	0,40,856	3.10992	9.83239	6.92398
chr1	68226010	68226314	C657PACXX_6_7106.sorted.filtered_peak_852	22	.	68226010	68226314	0	2	1,298	0,6	2.79646	4.81752	2.26768
chr1	70671039	70671763	C657PACXX_6_7106.sorted.filtered_peak_853	92	.	70671039	70671763	0	3	1,617,1	0,64,723	3.81217	12.26264	9.22146
chr1	70686837	70687549	C657PACXX_6_7106.sorted.filtered_peak_854	69	.	70686837	70687549	0	3	1,684,1	0,16,711	3.48746	9.91100	6.99123
chr1	70820094	70820900	C657PACXX_6_7106.sorted.filtered_peak_855	127	.	70820094	70820900	0	3	1,786,1	0,18,805	4.69624	15.92160	12.73385
chr1	70876150	70877017	C657PACXX_6_7106.sorted.filtered_peak_856	127	.	70876150	70877017	0	3	1,788,1	0,55,866	4.40330	15.99705	12.79812
chr1	71150796	71151318	C657PACXX_6_7106.sorted.filtered_peak_857	20	.	71150796	71151318	0	3	1,422,1	0,8,521	2.87790	4.60294	2.07614
chr1	71375700	71376094	C657PACXX_6_7106.sorted.filtered_peak_858	30	.	71375700	71376094	0	2	1,370	0,24	2.96716	5.63706	3.00159
chr1	71381031	71381738	C657PACXX_6_7106.sorted.filtered_peak_859	29	.	71381031	71381738	0	3	1,427,1	0,276,706	2.92886	5.54883	2.93935
chr1	71546444	71547281	C657PACXX_6_7106.sorted.filtered_peak_860	143	.	71546444	71547281	0	3	1,793,1	0,21,836	4.48304	17.56764	14.34215
chr1	74663574	74664342	C657PACXX_6_7106.sorted.filtered_peak_861	88	.	74663574	74664342	0	3	1,764,1	0,2,767	3.82866	11.82385	8.81995
chr1	75198288	75199657	C657PACXX_6_7106.sorted.filtered_peak_862	43	.	75198288	75199657	0	3	1,1070,1	0,9,1368	2.93943	7.05440	4.30762
chr1	76189763	76190563	C657PACXX_6_7106.sorted.filtered_peak_863	57	.	76189763	76190563	0	2	1,654	0,146	3.45056	8.61897	5.78352
chr1	76251518	76252311	C657PACXX_6_7106.sorted.filtered_peak_864	97	.	76251518	76252311	0	3	1,675,1	0,115,792	4.15961	12.76062	9.71956
chr1	76446991	76447482	C657PACXX_6_7106.sorted.filtered_peak_865	25	.	76446991	76447482	0	3	1,297,1	0,3,490	2.90508	5.14277	2.55920
chr1	76489426	76489731	C657PACXX_6_7106.sorted.filtered_peak_866	50	.	76489426	76489731	0	3	1,286,1	0,1,304	3.64430	7.90344	5.08538
chr1	76539952	76540209	C657PACXX_6_7106.sorted.filtered_peak_867	27	.	76539952	76540209	0	2	250,1	0,256	2.95953	5.36131	2.74024
chr1	76619823	76620670	C657PACXX_6_7106.sorted.filtered_peak_868	64	.	76619823	76620670	0	3	1,815,1	0,2,846	3.61064	9.29789	6.40272
chr1	77684576	77685293	C657PACXX_6_7106.sorted.filtered_peak_869	28	.	77684576	77685293	0	3	265,376,1	0,337,716	2.98186	5.53649	2.89925
chr1	78148021	78149305	C657PACXX_6_7106.sorted.filtered_peak_870	111	.	78148021	78149305	0	3	1,1282,1	0,1,1283	3.61783	14.25984	11.14630
chr1	78224803	78225121	C657PACXX_6_7106.sorted.filtered_peak_871	36	.	78224803	78225121	0	1	318	0	3.02384	6.36901	3.66095
chr1	78225445	78225870	C657PACXX_6_7106.sorted.filtered_peak_872	24	.	78225445	78225870	0	3	1,332,1	0,85,424	2.72718	5.06843	2.48983
chr1	78245132	78245711	C657PACXX_6_7106.sorted.filtered_peak_873	57	.	78245132	78245711	0	2	573,1	0,578	3.84136	8.54880	5.70886
chr1	78443954	78444454	C657PACXX_6_7106.sorted.filtered_peak_874	27	.	78443954	78444454	0	3	1,300,1	0,10,499	2.45656	5.37781	2.78034
chr1	78444646	78445382	C657PACXX_6_7106.sorted.filtered_peak_875	146	.	78444646	78445382	0	3	1,696,1	0,8,735	4.29927	17.95684	14.66832
chr1	78469810	78470924	C657PACXX_6_7106.sorted.filtered_peak_876	64	.	78469810	78470924	0	3	1,1111,1	0,2,1113	3.30472	9.38233	6.48665
chr1	84556240	84556659	C657PACXX_6_7106.sorted.filtered_peak_877	15	.	84556240	84556659	0	2	1,1	0,418	2.60294	3.91983	1.50025
chr1	84609724	84610221	C657PACXX_6_7106.sorted.filtered_peak_878	64	.	84609724	84610221	0	3	1,445,1	0,13,496	3.51845	9.32993	6.46692
chr1	84713094	84713466	C657PACXX_6_7106.sorted.filtered_peak_879	21	.	84713094	84713466	0	2	1,250	0,122	2.85929	4.63302	2.12203
chr1	84764120	84764713	C657PACXX_6_7106.sorted.filtered_peak_880	21	.	84764120	84764713	0	2	1,1	0,592	2.59221	4.71450	2.19019
chr1	84899449	84899893	C657PACXX_6_7106.sorted.filtered_peak_881	29	.	84899449	84899893	0	2	406,1	0,443	2.81369	5.53569	2.91460
chr1	84907994	84908311	C657PACXX_6_7106.sorted.filtered_peak_882	55	.	84907994	84908311	0	1	317	0	3.99774	8.43776	5.58598
chr1	84944779	84945586	C657PACXX_6_7106.sorted.filtered_peak_883	58	.	84944779	84945586	0	3	1,731,1	0,15,806	3.59521	8.76627	5.88821
chr1	84971765	84972616	C657PACXX_6_7106.sorted.filtered_peak_884	82	.	84971765	84972616	0	3	1,661,1	0,1,850	3.49935	11.18934	8.22405
chr1	85038811	85039196	C657PACXX_6_7106.sorted.filtered_peak_885	30	.	85038811	85039196	0	3	1,279,1	0,17,384	2.84659	5.72500	3.07966
chr1	85039600	85040281	C657PACXX_6_7106.sorted.filtered_peak_886	36	.	85039600	85040281	0	3	1,655,1	0,1,680	2.97313	6.34841	3.65573
chr1	85086570	85086955	C657PACXX_6_7106.sorted.filtered_peak_887	51	.	85086570	85086955	0	2	350,1	0,384	3.52154	7.96314	5.15073
chr1	85156072	85156672	C657PACXX_6_7106.sorted.filtered_peak_888	93	.	85156072	85156672	0	3	1,587,1	0,7,599	3.71726	12.35798	9.36210
chr1	85320140	85320419	C657PACXX_6_7106.sorted.filtered_peak_889	36	.	85320140	85320419	0	3	1,250,1	0,1,278	3.23609	6.38550	3.69228
chr1	85328156	85328684	C657PACXX_6_7106.sorted.filtered_peak_890	35	.	85328156	85328684	0	3	1,482,1	0,40,527	3.13265	6.27359	3.59022
chr1	85410500	85411399	C657PACXX_6_7106.sorted.filtered_peak_891	65	.	85410500	85411399	0	3	1,859,1	0,39,898	3.57079	9.47141	6.57870
chr1	85493063	85493751	C657PACXX_6_7106.sorted.filtered_peak_892	17	.	85493063	85493751	0	2	1,1	0,687	2.60993	4.22618	1.75858
chr1	85527715	85528269	C657PACXX_6_7106.sorted.filtered_peak_893	61	.	85527715	85528269	0	3	1,475,1	0,33,553	3.76022	9.00911	6.13162
chr1	85666620	85667007	C657PACXX_6_7106.sorted.filtered_peak_894	15	.	85666620	85667007	0	2	1,1	0,386	2.50912	4.01231	1.58108
chr1	85725184	85725823	C657PACXX_6_7106.sorted.filtered_peak_895	55	.	85725184	85725823	0	3	1,552,1	0,3,638	3.57965	8.39864	5.59144
chr1	85742067	85742816	C657PACXX_6_7106.sorted.filtered_peak_896	132	.	85742067	85742816	0	2	1,743	0,6	4.18999	16.47743	13.26639
chr1	85763996	85764295	C657PACXX_6_7106.sorted.filtered_peak_897	18	.	85763996	85764295	0	2	1,1	0,298	2.68138	4.38167	1.89185
chr1	86174038	86174362	C657PACXX_6_7106.sorted.filtered_peak_898	70	.	86174038	86174362	0	3	1,312,1	0,2,323	3.91995	9.96490	7.02807
chr1	86861648	86862433	C657PACXX_6_7106.sorted.filtered_peak_899	61	.	86861648	86862433	0	1	785	0	3.41682	8.96341	6.13395
chr1	87169672	87170482	C657PACXX_6_7106.sorted.filtered_peak_900	25	.	87169672	87170482	0	3	1,597,1	0,160,809	2.58188	5.13284	2.55926
chr1	87379531	87380323	C657PACXX_6_7106.sorted.filtered_peak_901	260	.	87379531	87380323	0	3	1,673,1	0,118,791	5.39564	29.77155	26.07826
chr1	87380961	87381268	C657PACXX_6_7106.sorted.filtered_peak_902	17	.	87380961	87381268	0	2	1,1	0,306	2.20589	4.20331	1.72788
chr1	87869680	87870445	C657PACXX_6_7106.sorted.filtered_peak_903	19	.	87869680	87870445	0	2	628,1	0,764	2.57327	4.45470	1.95102
chr1	87901145	87901540	C657PACXX_6_7106.sorted.filtered_peak_904	33	.	87901145	87901540	0	3	1,387,1	0,5,394	3.27399	6.03056	3.36351
chr1	87915049	87915353	C657PACXX_6_7106.sorted.filtered_peak_905	18	.	87915049	87915353	0	2	1,1	0,303	2.72469	4.31704	1.83085
chr1	87916572	87916822	C657PACXX_6_7106.sorted.filtered_peak_906	16	.	87916572	87916822	0	2	1,1	0,249	2.64625	4.06500	1.62504
chr1	89149291	89150545	C657PACXX_6_7106.sorted.filtered_peak_907	85	.	89149291	89150545	0	3	1,817,1	0,28,1253	3.61405	11.55852	8.57079
chr1	89162230	89162480	C657PACXX_6_7106.sorted.filtered_peak_908	19	.	89162230	89162480	0	2	1,1	0,249	2.82807	4.47054	1.96915
chr1	89357063	89357582	C657PACXX_6_7106.sorted.filtered_peak_909	89	.	89357063	89357582	0	2	1,503	0,16	3.96662	12.02448	8.99488
chr1	89401794	89402206	C657PACXX_6_7106.sorted.filtered_peak_910	14	.	89401794	89402206	0	2	1,1	0,411	2.66333	3.85007	1.41935
chr1	89457963	89458868	C657PACXX_6_7106.sorted.filtered_peak_911	42	.	89457963	89458868	0	3	1,890,1	0,10,904	2.76962	6.96071	4.20262
chr1	89488369	89488687	C657PACXX_6_7106.sorted.filtered_peak_912	55	.	89488369	89488687	0	2	315,1	0,317	3.66011	8.42206	5.58390
chr1	89530941	89531414	C657PACXX_6_7106.sorted.filtered_peak_913	30	.	89530941	89531414	0	3	1,280,1	0,1,472	3.07358	5.67447	3.05030
chr1	89535692	89536004	C657PACXX_6_7106.sorted.filtered_peak_914	38	.	89535692	89536004	0	1	312	0	3.50693	6.61915	3.89543
chr1	89591686	89592118	C657PACXX_6_7106.sorted.filtered_peak_915	29	.	89591686	89592118	0	3	1,409,1	0,3,431	2.75685	5.63064	2.99129
chr1	89752429	89753127	C657PACXX_6_7106.sorted.filtered_peak_916	25	.	89752429	89753127	0	3	1,677,1	0,2,697	2.72347	5.14228	2.56332
chr1	89823935	89824244	C657PACXX_6_7106.sorted.filtered_peak_917	30	.	89823935	89824244	0	2	275,1	0,308	2.91777	5.68569	3.04214
chr1	89948707	89949184	C657PACXX_6_7106.sorted.filtered_peak_918	32	.	89948707	89949184	0	2	475,1	0,476	3.16609	5.87487	3.20856
chr1	89989788	89990425	C657PACXX_6_7106.sorted.filtered_peak_919	32	.	89989788	89990425	0	2	1,628	0,9	2.83668	5.87815	3.22081
chr1	90073899	90074150	C657PACXX_6_7106.sorted.filtered_peak_920	30	.	90073899	90074150	0	2	1,1	0,250	2.45025	5.74691	3.08679
chr1	90098008	90098620	C657PACXX_6_7106.sorted.filtered_peak_921	35	.	90098008	90098620	0	3	1,585,1	0,23,611	2.63490	6.25411	3.56292
chr1	90135702	90136081	C657PACXX_6_7106.sorted.filtered_peak_922	32	.	90135702	90136081	0	3	1,362,1	0,2,378	2.94804	5.91173	3.25684
chr1	90185057	90185449	C657PACXX_6_7106.sorted.filtered_peak_923	33	.	90185057	90185449	0	3	1,367,1	0,21,391	2.86603	6.04010	3.37293
chr1	90204795	90205688	C657PACXX_6_7106.sorted.filtered_peak_924	26	.	90204795	90205688	0	3	1,466,1	0,423,892	2.73976	5.25822	2.65621
chr1	90228303	90228892	C657PACXX_6_7106.sorted.filtered_peak_925	35	.	90228303	90228892	0	1	589	0	3.00275	6.27706	3.59195
chr1	90286362	90286667	C657PACXX_6_7106.sorted.filtered_peak_926	22	.	90286362	90286667	0	2	1,1	0,304	2.60184	4.86030	2.29932
chr1	90308833	90309214	C657PACXX_6_7106.sorted.filtered_peak_927	18	.	90308833	90309214	0	3	1,256,1	0,121,380	2.43968	4.29046	1.81142
chr1	90321133	90321646	C657PACXX_6_7106.sorted.filtered_peak_928	16	.	90321133	90321646	0	3	1,452,1	0,36,512	2.58896	4.04557	1.60557
chr1	90460415	90461328	C657PACXX_6_7106.sorted.filtered_peak_929	27	.	90460415	90461328	0	4	1,288,571,1	0,1,341,912	2.69848	5.37279	2.75952
chr1	91486852	91488275	C657PACXX_6_7106.sorted.filtered_peak_930	73	.	91486852	91488275	0	3	1,1073,1	0,342,1422	3.34278	10.23946	7.35111
chr1	91630879	91631222	C657PACXX_6_7106.sorted.filtered_peak_931	23	.	91630879	91631222	0	2	1,1	0,342	2.89839	4.96090	2.39497
chr1	91852678	91853222	C657PACXX_6_7106.sorted.filtered_peak_932	1782	.	91852678	91853222	0	3	1,542,1	0,1,543	13.95681	184.45090	178.26213
chr1	91966018	91966833	C657PACXX_6_7106.sorted.filtered_peak_933	48	.	91966018	91966833	0	3	1,719,1	0,75,814	3.07973	7.65292	4.85754
chr1	92014100	92014766	C657PACXX_6_7106.sorted.filtered_peak_934	22	.	92014100	92014766	0	2	1,661	0,5	2.54350	4.78876	2.23796
chr1	92021267	92022399	C657PACXX_6_7106.sorted.filtered_peak_935	82	.	92021267	92022399	0	3	1,919,1	0,5,1131	3.41725	11.16656	8.23697
chr1	92150202	92150657	C657PACXX_6_7106.sorted.filtered_peak_936	24	.	92150202	92150657	0	3	1,427,1	0,20,454	2.81276	5.03923	2.45675
chr1	92163071	92163781	C657PACXX_6_7106.sorted.filtered_peak_937	44	.	92163071	92163781	0	3	1,373,1	0,3,709	3.45481	7.20203	4.45153
chr1	92178825	92179391	C657PACXX_6_7106.sorted.filtered_peak_938	42	.	92178825	92179391	0	3	1,451,1	0,107,565	3.18696	7.03366	4.29744
chr1	92269441	92270747	C657PACXX_6_7106.sorted.filtered_peak_939	46	.	92269441	92270747	0	3	1,1247,1	0,5,1305	2.98462	7.47261	4.67283
chr1	92392888	92393214	C657PACXX_6_7106.sorted.filtered_peak_940	43	.	92392888	92393214	0	1	326	0	3.64612	7.13161	4.36824
chr1	92414194	92414856	C657PACXX_6_7106.sorted.filtered_peak_941	38	.	92414194	92414856	0	3	1,594,1	0,47,661	3.42312	6.52312	3.81546
chr1	92545681	92546446	C657PACXX_6_7106.sorted.filtered_peak_942	54	.	92545681	92546446	0	2	1,535	0,230	3.58776	8.22183	5.41582
chr1	92764162	92764930	C657PACXX_6_7106.sorted.filtered_peak_943	36	.	92764162	92764930	0	3	1,429,1	0,5,767	3.04325	6.34629	3.67865
chr1	92781229	92781985	C657PACXX_6_7106.sorted.filtered_peak_944	88	.	92781229	92781985	0	3	1,751,1	0,1,755	3.75195	11.89194	8.85356
chr1	92789131	92789485	C657PACXX_6_7106.sorted.filtered_peak_945	47	.	92789131	92789485	0	3	1,329,1	0,6,353	3.56906	7.48898	4.70514
chr1	92831319	92831830	C657PACXX_6_7106.sorted.filtered_peak_946	28	.	92831319	92831830	0	3	1,500,1	0,6,510	2.87072	5.50583	2.87735
chr1	92876883	92877330	C657PACXX_6_7106.sorted.filtered_peak_947	15	.	92876883	92877330	0	2	1,1	0,446	2.57263	3.94358	1.51246
chr1	92951279	92951927	C657PACXX_6_7106.sorted.filtered_peak_948	34	.	92951279	92951927	0	3	1,627,1	0,16,647	2.58737	6.18128	3.48731
chr1	93002618	93003086	C657PACXX_6_7106.sorted.filtered_peak_949	46	.	93002618	93003086	0	3	1,370,1	0,1,467	3.22383	7.38551	4.60959
chr1	93003575	93003872	C657PACXX_6_7106.sorted.filtered_peak_950	23	.	93003575	93003872	0	2	1,1	0,296	2.62262	4.87988	2.32798
chr1	93049341	93050373	C657PACXX_6_7106.sorted.filtered_peak_951	32	.	93049341	93050373	0	3	424,368,1	0,555,1031	2.65399	5.89837	3.24668
chr1	93214682	93214932	C657PACXX_6_7106.sorted.filtered_peak_952	27	.	93214682	93214932	0	2	1,1	0,249	3.07276	5.32633	2.71361
chr1	93297125	93298126	C657PACXX_6_7106.sorted.filtered_peak_953	185	.	93297125	93298126	0	3	1,708,1	0,197,1000	4.97353	21.96520	18.55382
chr1	93324408	93324829	C657PACXX_6_7106.sorted.filtered_peak_954	41	.	93324408	93324829	0	3	1,417,1	0,1,420	3.37867	6.93446	4.18706
chr1	93425782	93426174	C657PACXX_6_7106.sorted.filtered_peak_955	17	.	93425782	93426174	0	3	1,265,1	0,8,391	2.26540	4.24151	1.77283
chr1	93427837	93428269	C657PACXX_6_7106.sorted.filtered_peak_956	29	.	93427837	93428269	0	3	1,416,1	0,7,431	2.57199	5.61062	2.97322
chr1	93446564	93447145	C657PACXX_6_7106.sorted.filtered_peak_957	81	.	93446564	93447145	0	3	1,436,1	0,142,580	4.03329	11.17591	8.18447
chr1	93456429	93456710	C657PACXX_6_7106.sorted.filtered_peak_958	35	.	93456429	93456710	0	2	1,276	0,5	3.04759	6.28531	3.59383
chr1	93487168	93487495	C657PACXX_6_7106.sorted.filtered_peak_959	34	.	93487168	93487495	0	3	1,255,1	0,71,326	3.30786	6.15105	3.46230
chr1	93507985	93508526	C657PACXX_6_7106.sorted.filtered_peak_960	82	.	93507985	93508526	0	1	541	0	4.22853	11.19004	8.21518
chr1	93527818	93528068	C657PACXX_6_7106.sorted.filtered_peak_961	14	.	93527818	93528068	0	2	1,1	0,249	2.69440	3.94105	1.49551
chr1	93544343	93544986	C657PACXX_6_7106.sorted.filtered_peak_962	17	.	93544343	93544986	0	2	1,1	0,642	2.40876	4.25752	1.78808
chr1	93645073	93647080	C657PACXX_6_7106.sorted.filtered_peak_963	64	.	93645073	93647080	0	5	1,285,1134,358,1	0,2,399,1639,2006	2.91983	9.29200	6.40409
chr1	93811093	93811625	C657PACXX_6_7106.sorted.filtered_peak_964	42	.	93811093	93811625	0	3	1,519,1	0,1,531	2.96226	7.01103	4.25241
chr1	93812237	93812520	C657PACXX_6_7106.sorted.filtered_peak_965	24	.	93812237	93812520	0	2	1,282	0,1	2.58589	5.06558	2.48008
chr1	94081179	94081429	C657PACXX_6_7106.sorted.filtered_peak_966	14	.	94081179	94081429	0	2	1,1	0,249	2.46008	3.81630	1.40779
chr1	94311941	94312191	C657PACXX_6_7106.sorted.filtered_peak_967	12	.	94311941	94312191	0	2	1,1	0,249	2.16434	3.59331	1.22746
chr1	94312725	94313487	C657PACXX_6_7106.sorted.filtered_peak_968	46	.	94312725	94313487	0	3	1,443,1	0,191,761	2.93846	7.43222	4.69331
chr1	94344250	94344945	C657PACXX_6_7106.sorted.filtered_peak_969	71	.	94344250	94344945	0	2	1,630	0,65	3.72952	10.04787	7.12117
chr1	94369806	94370056	C657PACXX_6_7106.sorted.filtered_peak_970	21	.	94369806	94370056	0	2	1,1	0,249	2.67721	4.71433	2.17231
chr1	94374506	94375823	C657PACXX_6_7106.sorted.filtered_peak_971	43	.	94374506	94375823	0	3	1,914,1	0,371,1316	3.26956	7.00325	4.30099
chr1	94482837	94483379	C657PACXX_6_7106.sorted.filtered_peak_972	51	.	94482837	94483379	0	3	1,518,1	0,1,541	3.37189	8.00400	5.19261
chr1	94883325	94884115	C657PACXX_6_7106.sorted.filtered_peak_973	96	.	94883325	94884115	0	3	1,733,1	0,49,789	3.68551	12.63334	9.61580
chr1	94947061	94947381	C657PACXX_6_7106.sorted.filtered_peak_974	37	.	94947061	94947381	0	2	1,258	0,62	3.45645	6.50268	3.77977
chr1	95007978	95008248	C657PACXX_6_7106.sorted.filtered_peak_975	14	.	95007978	95008248	0	2	1,1	0,269	2.61820	3.86910	1.45507
chr1	95067911	95068317	C657PACXX_6_7106.sorted.filtered_peak_976	33	.	95067911	95068317	0	3	1,387,1	0,7,405	2.98338	6.05604	3.38911
chr1	95319974	95320476	C657PACXX_6_7106.sorted.filtered_peak_977	18	.	95319974	95320476	0	3	1,309,1	0,77,501	2.62310	4.32903	1.84613
chr1	95428388	95428696	C657PACXX_6_7106.sorted.filtered_peak_978	21	.	95428388	95428696	0	3	1,303,1	0,2,307	2.83078	4.68786	2.15175
chr1	95508971	95509265	C657PACXX_6_7106.sorted.filtered_peak_979	29	.	95508971	95509265	0	2	1,1	0,293	3.15065	5.56238	2.93573
chr1	95538107	95538944	C657PACXX_6_7106.sorted.filtered_peak_980	162	.	95538107	95538944	0	3	1,828,1	0,8,836	4.89023	19.58361	16.20564
chr1	95699448	95700081	C657PACXX_6_7106.sorted.filtered_peak_981	76	.	95699448	95700081	0	3	1,629,1	0,2,632	3.94596	10.65643	7.67753
chr1	97187132	97187898	C657PACXX_6_7106.sorted.filtered_peak_982	32	.	97187132	97187898	0	2	760,1	0,765	2.94082	5.90574	3.23995
chr1	97188093	97188495	C657PACXX_6_7106.sorted.filtered_peak_983	17	.	97188093	97188495	0	2	1,1	0,401	2.51547	4.18856	1.71727
chr1	98386416	98387174	C657PACXX_6_7106.sorted.filtered_peak_984	56	.	98386416	98387174	0	3	1,448,1	0,300,757	3.13433	8.49709	5.69717
chr1	98407759	98408402	C657PACXX_6_7106.sorted.filtered_peak_985	50	.	98407759	98408402	0	3	1,335,1	0,302,642	3.41627	7.82696	5.03109
chr1	98519682	98520013	C657PACXX_6_7106.sorted.filtered_peak_986	19	.	98519682	98520013	0	2	1,330	0,1	2.61286	4.45420	1.94990
chr1	98854109	98854592	C657PACXX_6_7106.sorted.filtered_peak_987	18	.	98854109	98854592	0	2	1,1	0,482	2.44800	4.30377	1.82040
chr1	98871201	98871605	C657PACXX_6_7106.sorted.filtered_peak_988	34	.	98871201	98871605	0	3	1,391,1	0,11,403	2.83728	6.17180	3.48253
chr1	99336832	99337788	C657PACXX_6_7106.sorted.filtered_peak_989	40	.	99336832	99337788	0	3	1,628,1	0,2,955	3.21483	6.71854	4.01318
chr1	100232044	100232331	C657PACXX_6_7106.sorted.filtered_peak_990	44	.	100232044	100232331	0	1	287	0	3.62107	7.20256	4.45337
chr1	100274311	100274610	C657PACXX_6_7106.sorted.filtered_peak_991	30	.	100274311	100274610	0	2	1,269	0,30	3.11679	5.66748	3.02168
chr1	100286083	100286431	C657PACXX_6_7106.sorted.filtered_peak_992	37	.	100286083	100286431	0	3	1,327,1	0,15,347	3.38221	6.51049	3.79995
chr1	100315343	100315835	C657PACXX_6_7106.sorted.filtered_peak_993	35	.	100315343	100315835	0	3	1,392,1	0,91,491	3.13738	6.23819	3.55485
chr1	100435176	100435626	C657PACXX_6_7106.sorted.filtered_peak_994	43	.	100435176	100435626	0	2	1,385	0,65	3.39925	7.15963	4.39118
chr1	100494242	100494736	C657PACXX_6_7106.sorted.filtered_peak_995	81	.	100494242	100494736	0	1	494	0	4.25999	11.13525	8.14172
chr1	100503273	100503662	C657PACXX_6_7106.sorted.filtered_peak_996	28	.	100503273	100503662	0	3	1,370,1	0,7,388	2.63301	5.44548	2.82857
chr1	100504307	100504608	C657PACXX_6_7106.sorted.filtered_peak_997	18	.	100504307	100504608	0	3	1,286,1	0,7,300	2.36334	4.35811	1.86587
chr1	100598119	100598959	C657PACXX_6_7106.sorted.filtered_peak_998	85	.	100598119	100598959	0	3	1,831,1	0,5,839	3.72537	11.53327	8.55414
chr1	100715039	100715679	C657PACXX_6_7106.sorted.filtered_peak_999	71	.	100715039	100715679	0	3	1,630,1	0,3,639	3.80158	10.06133	7.12016
chr1	100731222	100732179	C657PACXX_6_7106.sorted.filtered_peak_1000	82	.	100731222	100732179	0	3	1,687,1	0,14,956	3.88244	11.18785	8.21746
chr1	100816761	100817452	C657PACXX_6_7106.sorted.filtered_peak_1001	62	.	100816761	100817452	0	3	1,644,1	0,35,690	3.07795	9.11494	6.22094
chr1	100817809	100818173	C657PACXX_6_7106.sorted.filtered_peak_1002	37	.	100817809	100818173	0	3	1,303,1	0,30,363	2.64637	6.46001	3.75542
chr1	100865991	100866423	C657PACXX_6_7106.sorted.filtered_peak_1003	26	.	100865991	100866423	0	3	1,364,1	0,59,431	2.76290	5.29754	2.69263
chr1	100880323	100880573	C657PACXX_6_7106.sorted.filtered_peak_1004	21	.	100880323	100880573	0	2	1,1	0,249	2.74335	4.70050	2.16325
chr1	100905644	100905936	C657PACXX_6_7106.sorted.filtered_peak_1005	39	.	100905644	100905936	0	3	1,281,1	0,4,291	2.88490	6.69840	3.96092
chr1	100911230	100911514	C657PACXX_6_7106.sorted.filtered_peak_1006	19	.	100911230	100911514	0	3	1,266,1	0,9,283	2.28562	4.45045	1.94567
chr1	100918312	100918727	C657PACXX_6_7106.sorted.filtered_peak_1007	22	.	100918312	100918727	0	3	1,407,1	0,1,414	2.53533	4.82481	2.27101
chr1	100996508	100996758	C657PACXX_6_7106.sorted.filtered_peak_1008	20	.	100996508	100996758	0	2	1,1	0,249	2.68259	4.53718	2.02608
chr1	101360409	101360870	C657PACXX_6_7106.sorted.filtered_peak_1009	17	.	101360409	101360870	0	2	1,1	0,460	2.31784	4.20353	1.73617
chr1	101361348	101361871	C657PACXX_6_7106.sorted.filtered_peak_1010	33	.	101361348	101361871	0	3	1,499,1	0,5,522	2.69922	6.04718	3.36938
chr1	101362128	101362483	C657PACXX_6_7106.sorted.filtered_peak_1011	30	.	101362128	101362483	0	3	1,343,1	0,6,354	2.60785	5.65785	3.02301
chr1	101392933	101393183	C657PACXX_6_7106.sorted.filtered_peak_1012	12	.	101392933	101393183	0	2	1,1	0,249	2.38746	3.57054	1.20718
chr1	101491008	101491768	C657PACXX_6_7106.sorted.filtered_peak_1013	41	.	101491008	101491768	0	3	1,388,1	0,171,759	3.08868	6.88322	4.17139
chr1	101577457	101578037	C657PACXX_6_7106.sorted.filtered_peak_1014	32	.	101577457	101578037	0	3	1,531,1	0,39,579	3.06749	5.94192	3.28267
chr1	101588063	101588589	C657PACXX_6_7106.sorted.filtered_peak_1015	27	.	101588063	101588589	0	3	1,339,1	0,14,525	3.00602	5.38681	2.77152
chr1	101644355	101644990	C657PACXX_6_7106.sorted.filtered_peak_1016	39	.	101644355	101644990	0	3	1,528,1	0,40,634	3.24719	6.68026	3.94413
chr1	101701555	101702347	C657PACXX_6_7106.sorted.filtered_peak_1017	18	.	101701555	101702347	0	2	1,1	0,791	2.22729	4.30170	1.82094
chr1	101753853	101754250	C657PACXX_6_7106.sorted.filtered_peak_1018	18	.	101753853	101754250	0	2	1,1	0,396	2.49639	4.36781	1.88032
chr1	101774891	101775449	C657PACXX_6_7106.sorted.filtered_peak_1019	65	.	101774891	101775449	0	3	1,549,1	0,7,557	3.43377	9.50563	6.58134
chr1	101822750	101823175	C657PACXX_6_7106.sorted.filtered_peak_1020	18	.	101822750	101823175	0	2	256,1	0,424	2.73517	4.36427	1.87064
chr1	104067939	104068955	C657PACXX_6_7106.sorted.filtered_peak_1021	87	.	104067939	104068955	0	3	1,740,1	0,242,1015	3.66975	11.66521	8.71732
chr1	107599101	107599904	C657PACXX_6_7106.sorted.filtered_peak_1022	27	.	107599101	107599904	0	3	1,557,1	0,3,802	2.77807	5.29036	2.71811
chr1	108328952	108329471	C657PACXX_6_7106.sorted.filtered_peak_1023	39	.	108328952	108329471	0	3	1,508,1	0,7,518	2.98106	6.65820	3.94419
chr1	108668169	108668665	C657PACXX_6_7106.sorted.filtered_peak_1024	20	.	108668169	108668665	0	3	1,324,1	0,122,495	2.83719	4.52261	2.01325
chr1	108742823	108743638	C657PACXX_6_7106.sorted.filtered_peak_1025	29	.	108742823	108743638	0	3	1,509,1	0,4,814	2.88825	5.56088	2.93452
chr1	109102224	109102644	C657PACXX_6_7106.sorted.filtered_peak_1026	24	.	109102224	109102644	0	3	1,375,1	0,8,419	2.46670	5.04236	2.46795
chr1	109133553	109134001	C657PACXX_6_7106.sorted.filtered_peak_1027	91	.	109133553	109134001	0	3	1,383,1	0,39,447	4.29423	12.15368	9.11511
chr1	109187587	109187884	C657PACXX_6_7106.sorted.filtered_peak_1028	24	.	109187587	109187884	0	3	1,293,1	0,2,296	2.47156	5.03668	2.45567
chr1	109189162	109189824	C657PACXX_6_7106.sorted.filtered_peak_1029	127	.	109189162	109189824	0	3	1,652,1	0,1,661	4.17234	15.96150	12.74991
chr1	109203586	109204205	C657PACXX_6_7106.sorted.filtered_peak_1030	57	.	109203586	109204205	0	2	604,1	0,618	3.63297	8.62444	5.75884
chr1	109234549	109235681	C657PACXX_6_7106.sorted.filtered_peak_1031	93	.	109234549	109235681	0	3	1,991,1	0,89,1131	3.57293	12.36145	9.31572
chr1	109246149	109246402	C657PACXX_6_7106.sorted.filtered_peak_1032	45	.	109246149	109246402	0	2	1,250	0,3	3.26086	7.35416	4.56285
chr1	109288815	109289477	C657PACXX_6_7106.sorted.filtered_peak_1033	146	.	109288815	109289477	0	3	1,567,1	0,94,661	4.48265	17.90706	14.64692
chr1	109370827	109371077	C657PACXX_6_7106.sorted.filtered_peak_1034	17	.	109370827	109371077	0	2	1,1	0,249	2.69467	4.28688	1.79928
chr1	109419293	109419976	C657PACXX_6_7106.sorted.filtered_peak_1035	67	.	109419293	109419976	0	3	1,496,1	0,11,682	3.66024	9.63564	6.71132
chr1	109440757	109441007	C657PACXX_6_7106.sorted.filtered_peak_1036	24	.	109440757	109441007	0	2	1,1	0,249	2.98148	5.03949	2.46281
chr1	109499227	109499785	C657PACXX_6_7106.sorted.filtered_peak_1037	51	.	109499227	109499785	0	3	1,548,1	0,5,557	3.59698	7.98964	5.17161
chr1	109505556	109506375	C657PACXX_6_7106.sorted.filtered_peak_1038	65	.	109505556	109506375	0	3	1,816,1	0,2,818	3.76774	9.43621	6.53507
chr1	109584208	109584920	C657PACXX_6_7106.sorted.filtered_peak_1039	117	.	109584208	109584920	0	2	706,1	0,711	4.34692	14.92332	11.79336
chr1	109618399	109618900	C657PACXX_6_7106.sorted.filtered_peak_1040	57	.	109618399	109618900	0	1	501	0	4.04562	8.65583	5.79307
chr1	109632985	109634078	C657PACXX_6_7106.sorted.filtered_peak_1041	65	.	109632985	109634078	0	3	1,1064,1	0,9,1092	3.65564	9.42220	6.57346
chr1	109642405	109642999	C657PACXX_6_7106.sorted.filtered_peak_1042	94	.	109642405	109642999	0	2	1,464	0,130	4.30484	12.52119	9.48067
chr1	109656518	109656805	C657PACXX_6_7106.sorted.filtered_peak_1043	43	.	109656518	109656805	0	3	1,279,1	0,3,286	3.15690	7.10586	4.35260
chr1	109704760	109705389	C657PACXX_6_7106.sorted.filtered_peak_1044	33	.	109704760	109705389	0	3	1,436,1	0,19,628	3.07741	5.96876	3.32616
chr1	109756193	109757368	C657PACXX_6_7106.sorted.filtered_peak_1045	90	.	109756193	109757368	0	3	1,1061,1	0,67,1174	3.74882	12.06149	9.04548
chr1	109825481	109826482	C657PACXX_6_7106.sorted.filtered_peak_1046	58	.	109825481	109826482	0	2	1,969	0,32	3.48043	8.66777	5.80479
chr1	109942037	109942367	C657PACXX_6_7106.sorted.filtered_peak_1047	26	.	109942037	109942367	0	2	1,1	0,329	2.94757	5.21176	2.63184
chr1	109968068	109969610	C657PACXX_6_7106.sorted.filtered_peak_1048	67	.	109968068	109969610	0	4	1,440,863,1	0,3,665,1541	3.28335	9.59032	6.73112
chr1	110026002	110026888	C657PACXX_6_7106.sorted.filtered_peak_1049	33	.	110026002	110026888	0	2	1,582	0,304	2.66021	6.01576	3.35709
chr1	110036414	110037089	C657PACXX_6_7106.sorted.filtered_peak_1050	66	.	110036414	110037089	0	3	1,612,1	0,54,674	3.48573	9.61822	6.68873
chr1	110074930	110075701	C657PACXX_6_7106.sorted.filtered_peak_1051	37	.	110074930	110075701	0	2	481,1	0,770	3.13755	6.50043	3.79486
chr1	110089002	110089336	C657PACXX_6_7106.sorted.filtered_peak_1052	26	.	110089002	110089336	0	3	1,299,1	0,9,333	2.45219	5.20395	2.61279
chr1	110090801	110091622	C657PACXX_6_7106.sorted.filtered_peak_1053	69	.	110090801	110091622	0	3	1,769,1	0,44,820	3.21217	9.85319	6.99804
chr1	110163465	110164074	C657PACXX_6_7106.sorted.filtered_peak_1054	51	.	110163465	110164074	0	2	408,1	0,608	2.99399	7.92277	5.16065
chr1	110182648	110183099	C657PACXX_6_7106.sorted.filtered_peak_1055	18	.	110182648	110183099	0	3	1,408,1	0,18,450	2.64961	4.31771	1.83159
chr1	110186070	110186571	C657PACXX_6_7106.sorted.filtered_peak_1056	19	.	110186070	110186571	0	1	501	0	2.86631	4.46055	1.94187
chr1	110198500	110199039	C657PACXX_6_7106.sorted.filtered_peak_1057	17	.	110198500	110199039	0	3	1,424,1	0,104,538	2.74189	4.26556	1.78330
chr1	110282652	110283338	C657PACXX_6_7106.sorted.filtered_peak_1058	61	.	110282652	110283338	0	2	678,1	0,685	4.02676	9.01784	6.14262
chr1	110316295	110316632	C657PACXX_6_7106.sorted.filtered_peak_1059	37	.	110316295	110316632	0	3	1,310,1	0,13,336	2.95121	6.42186	3.73180
chr1	110333372	110333799	C657PACXX_6_7106.sorted.filtered_peak_1060	58	.	110333372	110333799	0	2	415,1	0,426	3.40628	8.70993	5.84119
chr1	110339569	110339887	C657PACXX_6_7106.sorted.filtered_peak_1061	15	.	110339569	110339887	0	2	1,1	0,317	2.51601	3.99161	1.55079
chr1	110344584	110345227	C657PACXX_6_7106.sorted.filtered_peak_1062	22	.	110344584	110345227	0	2	1,620	0,23	2.72308	4.82174	2.27272
chr1	110448730	110449248	C657PACXX_6_7106.sorted.filtered_peak_1063	53	.	110448730	110449248	0	3	1,507,1	0,9,517	3.35529	8.20349	5.36819
chr1	110526884	110527732	C657PACXX_6_7106.sorted.filtered_peak_1064	81	.	110526884	110527732	0	3	1,702,1	0,143,847	3.46668	11.02796	8.11524
chr1	110576920	110577578	C657PACXX_6_7106.sorted.filtered_peak_1065	72	.	110576920	110577578	0	3	1,501,1	0,6,657	3.55182	10.22208	7.29566
chr1	110648784	110649074	C657PACXX_6_7106.sorted.filtered_peak_1066	21	.	110648784	110649074	0	3	1,268,1	0,20,289	2.78875	4.69203	2.15625
chr1	110739712	110740036	C657PACXX_6_7106.sorted.filtered_peak_1067	11	.	110739712	110740036	0	2	1,1	0,323	2.44140	3.51761	1.17087
chr1	110745560	110745871	C657PACXX_6_7106.sorted.filtered_peak_1068	22	.	110745560	110745871	0	2	298,1	0,310	2.70270	4.76764	2.22172
chr1	110752679	110753090	C657PACXX_6_7106.sorted.filtered_peak_1069	23	.	110752679	110753090	0	3	1,293,1	0,4,410	2.47747	4.85650	2.30505
chr1	110880956	110882222	C657PACXX_6_7106.sorted.filtered_peak_1070	284	.	110880956	110882222	0	3	1,1227,1	0,1,1265	4.52895	32.28312	28.48537
chr1	110949961	110950663	C657PACXX_6_7106.sorted.filtered_peak_1071	72	.	110949961	110950663	0	3	1,566,1	0,86,701	4.04237	10.14176	7.22836
chr1	111038707	111039147	C657PACXX_6_7106.sorted.filtered_peak_1072	13	.	111038707	111039147	0	2	1,1	0,439	2.42833	3.69388	1.30951
chr1	111162065	111162609	C657PACXX_6_7106.sorted.filtered_peak_1073	85	.	111162065	111162609	0	2	1,542	0,2	3.79460	11.52476	8.50572
chr1	111173410	111174321	C657PACXX_6_7106.sorted.filtered_peak_1074	74	.	111173410	111174321	0	3	1,906,1	0,2,910	3.28974	10.43851	7.46899
chr1	111184461	111184754	C657PACXX_6_7106.sorted.filtered_peak_1075	25	.	111184461	111184754	0	3	1,258,1	0,1,292	2.64307	5.18426	2.59427
chr1	111189820	111190486	C657PACXX_6_7106.sorted.filtered_peak_1076	73	.	111189820	111190486	0	3	1,656,1	0,2,665	3.45925	10.32152	7.37462
chr1	111214777	111215037	C657PACXX_6_7106.sorted.filtered_peak_1077	16	.	111214777	111215037	0	2	1,1	0,259	2.19005	4.15147	1.68696
chr1	111269584	111269834	C657PACXX_6_7106.sorted.filtered_peak_1078	14	.	111269584	111269834	0	2	1,1	0,249	2.54421	3.84883	1.43922
chr1	111308719	111309009	C657PACXX_6_7106.sorted.filtered_peak_1079	38	.	111308719	111309009	0	2	276,1	0,289	3.34183	6.51611	3.80569
chr1	111323527	111323849	C657PACXX_6_7106.sorted.filtered_peak_1080	19	.	111323527	111323849	0	3	1,288,1	0,6,321	2.66739	4.50263	1.99102
chr1	111329779	111330626	C657PACXX_6_7106.sorted.filtered_peak_1081	29	.	111329779	111330626	0	3	1,543,1	0,2,846	2.74235	5.58757	2.98032
chr1	111415516	111415767	C657PACXX_6_7106.sorted.filtered_peak_1082	23	.	111415516	111415767	0	2	1,1	0,250	2.43053	4.85853	2.30060
chr1	111417498	111418272	C657PACXX_6_7106.sorted.filtered_peak_1083	18	.	111417498	111418272	0	2	1,1	0,773	2.19746	4.32356	1.85503
chr1	111423059	111423853	C657PACXX_6_7106.sorted.filtered_peak_1084	24	.	111423059	111423853	0	3	1,435,1	0,311,793	2.44191	4.98397	2.41591
chr1	111459421	111459671	C657PACXX_6_7106.sorted.filtered_peak_1085	16	.	111459421	111459671	0	1	250	0	2.74608	4.13361	1.68123
chr1	111505853	111507075	C657PACXX_6_7106.sorted.filtered_peak_1086	190	.	111505853	111507075	0	3	1,1125,1	0,94,1221	4.45186	22.42257	19.05396
chr1	111572982	111573361	C657PACXX_6_7106.sorted.filtered_peak_1087	14	.	111572982	111573361	0	2	1,1	0,378	2.57235	3.89174	1.47819
chr1	111682095	111683206	C657PACXX_6_7106.sorted.filtered_peak_1088	39	.	111682095	111683206	0	3	1,931,1	0,176,1110	3.13263	6.68011	3.97367
chr1	111758393	111759181	C657PACXX_6_7106.sorted.filtered_peak_1089	86	.	111758393	111759181	0	3	1,771,1	0,14,787	3.40019	11.66102	8.64976
chr1	111948898	111949156	C657PACXX_6_7106.sorted.filtered_peak_1090	20	.	111948898	111949156	0	1	258	0	2.90109	4.56356	2.02927
chr1	111991437	111992351	C657PACXX_6_7106.sorted.filtered_peak_1091	152	.	111991437	111992351	0	3	1,491,1	0,319,913	4.43915	18.47605	15.23727
chr1	112018257	112018507	C657PACXX_6_7106.sorted.filtered_peak_1092	12	.	112018257	112018507	0	2	1,1	0,249	2.30262	3.62170	1.24928
chr1	112019481	112019890	C657PACXX_6_7106.sorted.filtered_peak_1093	17	.	112019481	112019890	0	2	1,1	0,408	2.50781	4.17295	1.71063
chr1	112050191	112051183	C657PACXX_6_7106.sorted.filtered_peak_1094	30	.	112050191	112051183	0	4	1,330,352,1	0,25,631,991	2.64474	5.69305	3.05915
chr1	112135321	112136002	C657PACXX_6_7106.sorted.filtered_peak_1095	138	.	112135321	112136002	0	3	1,674,1	0,4,680	4.40250	17.08443	13.87506
chr1	112146559	112147068	C657PACXX_6_7106.sorted.filtered_peak_1096	133	.	112146559	112147068	0	3	1,491,1	0,15,508	4.50576	16.59590	13.37275
chr1	112162005	112162503	C657PACXX_6_7106.sorted.filtered_peak_1097	32	.	112162005	112162503	0	3	1,474,1	0,14,497	2.58971	5.90263	3.23306
chr1	112281696	112282098	C657PACXX_6_7106.sorted.filtered_peak_1098	23	.	112281696	112282098	0	2	332,1	0,401	2.60303	4.87074	2.30526
chr1	112289883	112290201	C657PACXX_6_7106.sorted.filtered_peak_1099	19	.	112289883	112290201	0	2	305,1	0,317	2.62709	4.47193	1.98012
chr1	112297809	112298705	C657PACXX_6_7106.sorted.filtered_peak_1100	174	.	112297809	112298705	0	2	1,886	0,10	4.91443	20.88594	17.46759
chr1	112312190	112312479	C657PACXX_6_7106.sorted.filtered_peak_1101	29	.	112312190	112312479	0	3	1,258,1	0,2,288	2.98240	5.58003	2.94998
chr1	112938412	112938825	C657PACXX_6_7106.sorted.filtered_peak_1102	18	.	112938412	112938825	0	3	1,299,1	0,113,412	2.54304	4.36931	1.88031
chr1	113008733	113009274	C657PACXX_6_7106.sorted.filtered_peak_1103	21	.	113008733	113009274	0	2	250,1	0,540	2.82407	4.66567	2.13496
chr1	113160860	113161549	C657PACXX_6_7106.sorted.filtered_peak_1104	27	.	113160860	113161549	0	3	1,651,1	0,10,688	2.47029	5.38065	2.77588
chr1	113161857	113162776	C657PACXX_6_7106.sorted.filtered_peak_1105	51	.	113161857	113162776	0	3	1,460,1	0,272,918	2.88528	7.87091	5.12013
chr1	113217163	113217620	C657PACXX_6_7106.sorted.filtered_peak_1106	19	.	113217163	113217620	0	3	1,262,1	0,4,456	2.58175	4.45502	1.95195
chr1	113247721	113247998	C657PACXX_6_7106.sorted.filtered_peak_1107	50	.	113247721	113247998	0	2	1,273	0,4	2.96970	7.86134	5.03573
chr1	113257792	113258389	C657PACXX_6_7106.sorted.filtered_peak_1108	92	.	113257792	113258389	0	3	1,588,1	0,1,596	3.60927	12.26172	9.21367
chr1	113498350	113499203	C657PACXX_6_7106.sorted.filtered_peak_1109	67	.	113498350	113499203	0	3	1,824,1	0,6,852	3.29987	9.69477	6.77363
chr1	113500056	113500445	C657PACXX_6_7106.sorted.filtered_peak_1110	48	.	113500056	113500445	0	3	1,382,1	0,1,388	2.99819	7.67963	4.88573
chr1	113589243	113589624	C657PACXX_6_7106.sorted.filtered_peak_1111	30	.	113589243	113589624	0	1	381	0	3.24418	5.68882	3.04058
chr1	113614989	113616135	C657PACXX_6_7106.sorted.filtered_peak_1112	140	.	113614989	113616135	0	2	1,1141	0,5	4.89670	17.23733	14.01966
chr1	113932575	113933226	C657PACXX_6_7106.sorted.filtered_peak_1113	43	.	113932575	113933226	0	3	1,487,1	0,148,650	3.20632	7.12737	4.37685
chr1	114301651	114302458	C657PACXX_6_7106.sorted.filtered_peak_1114	25	.	114301651	114302458	0	3	1,466,1	0,24,806	2.78131	5.14606	2.55404
chr1	114326168	114327085	C657PACXX_6_7106.sorted.filtered_peak_1115	51	.	114326168	114327085	0	3	1,905,1	0,7,916	3.12765	7.93759	5.12708
chr1	114354674	114355447	C657PACXX_6_7106.sorted.filtered_peak_1116	160	.	114354674	114355447	0	2	653,1	0,772	4.60285	19.36268	16.04780
chr1	114414122	114414892	C657PACXX_6_7106.sorted.filtered_peak_1117	57	.	114414122	114414892	0	3	1,764,1	0,3,769	3.04991	8.57924	5.72738
chr1	114447132	114448284	C657PACXX_6_7106.sorted.filtered_peak_1118	99	.	114447132	114448284	0	3	1,1125,1	0,17,1151	3.48867	12.98670	9.94033
chr1	114471623	114472527	C657PACXX_6_7106.sorted.filtered_peak_1119	50	.	114471623	114472527	0	3	1,592,1	0,15,903	2.88087	7.85361	5.08386
chr1	114473218	114473538	C657PACXX_6_7106.sorted.filtered_peak_1120	34	.	114473218	114473538	0	3	1,313,1	0,2,319	2.59218	6.16734	3.47693
chr1	114474054	114474304	C657PACXX_6_7106.sorted.filtered_peak_1121	17	.	114474054	114474304	0	2	1,1	0,249	2.18874	4.16722	1.70703
chr1	114825540	114825790	C657PACXX_6_7106.sorted.filtered_peak_1122	24	.	114825540	114825790	0	2	1,1	0,249	2.87212	5.01148	2.43749
chr1	114883757	114884177	C657PACXX_6_7106.sorted.filtered_peak_1123	18	.	114883757	114884177	0	2	1,1	0,419	2.57909	4.32683	1.83676
chr1	114888974	114889524	C657PACXX_6_7106.sorted.filtered_peak_1124	53	.	114888974	114889524	0	3	1,396,1	0,149,549	3.31830	8.13589	5.31664
chr1	115011322	115011572	C657PACXX_6_7106.sorted.filtered_peak_1125	31	.	115011322	115011572	0	2	1,1	0,249	3.18040	5.82455	3.17657
chr1	115053423	115054255	C657PACXX_6_7106.sorted.filtered_peak_1126	77	.	115053423	115054255	0	3	1,516,1	0,260,831	3.42893	10.70625	7.79427
chr1	115123933	115124634	C657PACXX_6_7106.sorted.filtered_peak_1127	131	.	115123933	115124634	0	2	1,647	0,54	4.51807	16.32206	13.10169
chr1	115212372	115213256	C657PACXX_6_7106.sorted.filtered_peak_1128	25	.	115212372	115213256	0	3	1,758,1	0,17,883	2.68987	5.15284	2.55862
chr1	115258930	115259597	C657PACXX_6_7106.sorted.filtered_peak_1129	27	.	115258930	115259597	0	3	1,309,1	0,310,666	2.77451	5.31024	2.71571
chr1	115299951	115300900	C657PACXX_6_7106.sorted.filtered_peak_1130	127	.	115299951	115300900	0	3	1,945,1	0,2,948	3.98115	15.91929	12.70006
chr1	115322973	115323623	C657PACXX_6_7106.sorted.filtered_peak_1131	67	.	115322973	115323623	0	2	648,1	0,649	3.97394	9.63005	6.72999
chr1	115522189	115522439	C657PACXX_6_7106.sorted.filtered_peak_1132	19	.	115522189	115522439	0	1	250	0	2.87965	4.50766	1.98692
chr1	115605179	115605844	C657PACXX_6_7106.sorted.filtered_peak_1133	63	.	115605179	115605844	0	3	1,479,1	0,19,664	3.64836	9.23491	6.35798
chr1	115641587	115642384	C657PACXX_6_7106.sorted.filtered_peak_1134	70	.	115641587	115642384	0	2	1,732	0,65	3.73367	9.97785	7.04999
chr1	115655543	115655923	C657PACXX_6_7106.sorted.filtered_peak_1135	12	.	115655543	115655923	0	2	1,1	0,379	2.47016	3.65494	1.27688
chr1	116185354	116185626	C657PACXX_6_7106.sorted.filtered_peak_1136	21	.	116185354	116185626	0	2	250,1	0,271	2.73479	4.66956	2.13574
chr1	116518698	116518956	C657PACXX_6_7106.sorted.filtered_peak_1137	21	.	116518698	116518956	0	1	258	0	2.94825	4.74549	2.19744
chr1	116549088	116549365	C657PACXX_6_7106.sorted.filtered_peak_1138	22	.	116549088	116549365	0	3	1,267,1	0,8,276	2.73382	4.77745	2.22491
chr1	116681487	116682149	C657PACXX_6_7106.sorted.filtered_peak_1139	74	.	116681487	116682149	0	3	1,555,1	0,16,661	4.41815	10.36989	7.41306
chr1	116694455	116694836	C657PACXX_6_7106.sorted.filtered_peak_1140	21	.	116694455	116694836	0	2	1,1	0,380	2.80670	4.70678	2.17283
chr1	116710865	116711448	C657PACXX_6_7106.sorted.filtered_peak_1141	17	.	116710865	116711448	0	3	1,253,1	0,265,582	2.55993	4.21064	1.74517
chr1	116868491	116868920	C657PACXX_6_7106.sorted.filtered_peak_1142	40	.	116868491	116868920	0	3	1,315,1	0,2,428	3.16412	6.79015	4.07152
chr1	116915459	116916041	C657PACXX_6_7106.sorted.filtered_peak_1143	68	.	116915459	116916041	0	3	1,575,1	0,2,581	3.25211	9.69996	6.82269
chr1	116920482	116920752	C657PACXX_6_7106.sorted.filtered_peak_1144	37	.	116920482	116920752	0	2	258,1	0,269	2.82660	6.44205	3.72680
chr1	116960637	116961702	C657PACXX_6_7106.sorted.filtered_peak_1145	26	.	116960637	116961702	0	2	1,730	0,335	2.81981	5.23154	2.64828
chr1	117047012	117047423	C657PACXX_6_7106.sorted.filtered_peak_1146	90	.	117047012	117047423	0	3	1,408,1	0,1,410	3.97071	12.09482	9.04650
chr1	117057560	117058492	C657PACXX_6_7106.sorted.filtered_peak_1147	85	.	117057560	117058492	0	3	1,906,1	0,6,931	3.54528	11.58332	8.57597
chr1	117082799	117083161	C657PACXX_6_7106.sorted.filtered_peak_1148	13	.	117082799	117083161	0	2	1,1	0,361	2.37657	3.71626	1.32735
chr1	117099124	117099543	C657PACXX_6_7106.sorted.filtered_peak_1149	33	.	117099124	117099543	0	3	1,348,1	0,14,418	2.92940	6.01836	3.34012
chr1	117112566	117113552	C657PACXX_6_7106.sorted.filtered_peak_1150	24	.	117112566	117113552	0	3	1,487,1	0,497,985	2.50274	5.06391	2.48638
chr1	117280027	117281100	C657PACXX_6_7106.sorted.filtered_peak_1151	27	.	117280027	117281100	0	3	444,340,1	0,557,1072	2.50453	5.37987	2.78330
chr1	117281367	117281733	C657PACXX_6_7106.sorted.filtered_peak_1152	21	.	117281367	117281733	0	3	1,326,1	0,4,365	2.39979	4.72282	2.17980
chr1	117306200	117306626	C657PACXX_6_7106.sorted.filtered_peak_1153	18	.	117306200	117306626	0	3	1,342,1	0,3,425	2.28433	4.34286	1.86127
chr1	117311789	117312710	C657PACXX_6_7106.sorted.filtered_peak_1154	39	.	117311789	117312710	0	3	1,610,1	0,302,920	2.68627	6.64706	3.93023
chr1	117351492	117351950	C657PACXX_6_7106.sorted.filtered_peak_1155	21	.	117351492	117351950	0	3	1,337,1	0,17,457	2.33528	4.70523	2.16944
chr1	117359066	117359475	C657PACXX_6_7106.sorted.filtered_peak_1156	59	.	117359066	117359475	0	3	1,344,1	0,6,408	3.44256	8.75419	5.90176
chr1	117369903	117370171	C657PACXX_6_7106.sorted.filtered_peak_1157	17	.	117369903	117370171	0	2	1,1	0,267	2.52544	4.24412	1.77296
chr1	117420528	117421118	C657PACXX_6_7106.sorted.filtered_peak_1158	18	.	117420528	117421118	0	3	1,258,1	0,12,589	2.53332	4.28190	1.80182
chr1	117543996	117544636	C657PACXX_6_7106.sorted.filtered_peak_1159	44	.	117543996	117544636	0	3	1,587,1	0,5,639	3.27814	7.17619	4.40806
chr1	117594058	117594665	C657PACXX_6_7106.sorted.filtered_peak_1160	12	.	117594058	117594665	0	2	1,1	0,606	2.47725	3.62789	1.25823
chr1	117602403	117603247	C657PACXX_6_7106.sorted.filtered_peak_1161	99	.	117602403	117603247	0	3	1,830,1	0,5,843	3.74444	13.01329	9.96149
chr1	117664500	117664959	C657PACXX_6_7106.sorted.filtered_peak_1162	62	.	117664500	117664959	0	2	1,451	0,8	3.47027	9.09109	6.21855
chr1	117671063	117671626	C657PACXX_6_7106.sorted.filtered_peak_1163	15	.	117671063	117671626	0	2	354,1	0,562	2.53235	3.94701	1.52299
chr1	117909047	117909547	C657PACXX_6_7106.sorted.filtered_peak_1164	24	.	117909047	117909547	0	3	1,496,1	0,3,499	2.53094	5.05808	2.46822
chr1	118077751	118078163	C657PACXX_6_7106.sorted.filtered_peak_1165	33	.	118077751	118078163	0	2	400,1	0,411	3.09672	6.04814	3.38951
chr1	118148072	118149045	C657PACXX_6_7106.sorted.filtered_peak_1166	113	.	118148072	118149045	0	3	1,823,1	0,2,972	3.64199	14.42766	11.34340
chr1	118187259	118187641	C657PACXX_6_7106.sorted.filtered_peak_1167	46	.	118187259	118187641	0	1	382	0	3.44863	7.42450	4.64628
chr1	118198828	118199266	C657PACXX_6_7106.sorted.filtered_peak_1168	45	.	118198828	118199266	0	3	1,429,1	0,2,437	2.65458	7.29862	4.51044
chr1	118201487	118201737	C657PACXX_6_7106.sorted.filtered_peak_1169	24	.	118201487	118201737	0	2	1,1	0,249	2.23776	5.08094	2.49239
chr1	118206860	118207414	C657PACXX_6_7106.sorted.filtered_peak_1170	160	.	118206860	118207414	0	3	1,549,1	0,1,553	4.27925	19.35712	16.02426
chr1	118216980	118217471	C657PACXX_6_7106.sorted.filtered_peak_1171	28	.	118216980	118217471	0	3	1,257,1	0,232,490	2.95180	5.48433	2.86478
chr1	118301303	118301864	C657PACXX_6_7106.sorted.filtered_peak_1172	27	.	118301303	118301864	0	3	1,363,1	0,111,560	2.94302	5.36010	2.75740
chr1	118438223	118438500	C657PACXX_6_7106.sorted.filtered_peak_1173	38	.	118438223	118438500	0	3	1,270,1	0,2,276	3.28231	6.53799	3.81859
chr1	118471934	118472671	C657PACXX_6_7106.sorted.filtered_peak_1174	80	.	118471934	118472671	0	2	1,677	0,60	3.76686	11.04763	8.09665
chr1	119682545	119683579	C657PACXX_6_7106.sorted.filtered_peak_1175	173	.	119682545	119683579	0	3	1,1021,1	0,12,1033	4.48767	20.64906	17.32776
chr1	119818038	119818366	C657PACXX_6_7106.sorted.filtered_peak_1176	23	.	119818038	119818366	0	1	328	0	2.73975	4.92562	2.37326
chr1	120838588	120838838	C657PACXX_6_7106.sorted.filtered_peak_1177	72	.	120838588	120838838	0	1	250	0	4.46269	10.21218	7.23977
chr1	121258370	121258633	C657PACXX_6_7106.sorted.filtered_peak_1178	30	.	121258370	121258633	0	2	1,1	0,262	3.23355	5.73049	3.07706
chr1	121261276	121261558	C657PACXX_6_7106.sorted.filtered_peak_1179	42	.	121261276	121261558	0	3	1,269,1	0,12,281	3.55113	6.98611	4.23114
chr1	121484322	121485516	C657PACXX_6_7106.sorted.filtered_peak_1180	541	.	121484322	121485516	0	3	1,1192,1	0,1,1193	7.37190	58.68278	54.14364
chr1	142535470	142536747	C657PACXX_6_7106.sorted.filtered_peak_1181	49	.	142535470	142536747	0	3	1,1275,1	0,1,1276	2.26475	7.70516	4.90169
chr1	142537430	142538991	C657PACXX_6_7106.sorted.filtered_peak_1182	108	.	142537430	142538991	0	3	1,1552,1	0,8,1560	2.84667	13.97860	10.82075
chr1	142653862	142654273	C657PACXX_6_7106.sorted.filtered_peak_1183	72	.	142653862	142654273	0	1	411	0	4.41463	10.19705	7.24957
chr1	143533878	143534393	C657PACXX_6_7106.sorted.filtered_peak_1184	24	.	143533878	143534393	0	2	299,1	0,514	3.03526	5.00153	2.42269
chr1	143540156	143540507	C657PACXX_6_7106.sorted.filtered_peak_1185	42	.	143540156	143540507	0	1	351	0	3.59727	7.00612	4.26476
chr1	144005300	144005668	C657PACXX_6_7106.sorted.filtered_peak_1186	20	.	144005300	144005668	0	2	1,1	0,367	2.65563	4.57720	2.06188
chr1	144018845	144019465	C657PACXX_6_7106.sorted.filtered_peak_1187	27	.	144018845	144019465	0	2	1,278	0,342	3.12247	5.34378	2.73520
chr1	144533705	144534349	C657PACXX_6_7106.sorted.filtered_peak_1188	65	.	144533705	144534349	0	3	1,638,1	0,2,643	3.15229	9.43453	6.53172
chr1	144536124	144536392	C657PACXX_6_7106.sorted.filtered_peak_1189	84	.	144536124	144536392	0	2	266,1	0,267	3.62514	11.51004	8.48721
chr1	144931873	144932543	C657PACXX_6_7106.sorted.filtered_peak_1190	113	.	144931873	144932543	0	3	1,603,1	0,65,669	3.05419	14.43261	11.30470
chr1	145039573	145040254	C657PACXX_6_7106.sorted.filtered_peak_1191	29	.	145039573	145040254	0	3	1,479,1	0,3,680	2.18449	5.52861	2.90519
chr1	145054093	145054381	C657PACXX_6_7106.sorted.filtered_peak_1192	13	.	145054093	145054381	0	2	1,1	0,287	2.15615	3.79926	1.39956
chr1	145059009	145059327	C657PACXX_6_7106.sorted.filtered_peak_1193	52	.	145059009	145059327	0	3	1,299,1	0,11,317	2.49058	8.07421	5.25542
chr1	145096201	145096554	C657PACXX_6_7106.sorted.filtered_peak_1194	41	.	145096201	145096554	0	3	1,338,1	0,1,352	2.66308	6.87514	4.14315
chr1	145099365	145099662	C657PACXX_6_7106.sorted.filtered_peak_1195	16	.	145099365	145099662	0	2	1,1	0,296	2.10529	4.14509	1.68641
chr1	145139205	145139508	C657PACXX_6_7106.sorted.filtered_peak_1196	43	.	145139205	145139508	0	1	303	0	3.65519	7.13481	4.36457
chr1	145290751	145291059	C657PACXX_6_7106.sorted.filtered_peak_1197	35	.	145290751	145291059	0	3	1,298,1	0,4,307	3.30830	6.27265	3.58019
chr1	145291596	145291983	C657PACXX_6_7106.sorted.filtered_peak_1198	26	.	145291596	145291983	0	2	1,1	0,386	3.00951	5.19624	2.61071
chr1	145292285	145292714	C657PACXX_6_7106.sorted.filtered_peak_1199	34	.	145292285	145292714	0	3	1,392,1	0,13,428	3.26905	6.14431	3.46349
chr1	145382130	145383263	C657PACXX_6_7106.sorted.filtered_peak_1200	39	.	145382130	145383263	0	3	406,466,1	0,519,1132	3.44485	6.65055	3.96449
chr1	145396653	145397590	C657PACXX_6_7106.sorted.filtered_peak_1201	27	.	145396653	145397590	0	4	1,499,281,1	0,1,652,936	2.49464	5.39609	2.78503
chr1	145399162	145399412	C657PACXX_6_7106.sorted.filtered_peak_1202	19	.	145399162	145399412	0	2	1,1	0,249	2.29916	4.44828	1.94107
chr1	145421709	145422156	C657PACXX_6_7106.sorted.filtered_peak_1203	32	.	145421709	145422156	0	2	330,1	0,446	3.30219	5.87637	3.20725
chr1	145427387	145427913	C657PACXX_6_7106.sorted.filtered_peak_1204	127	.	145427387	145427913	0	2	520,1	0,525	5.34555	15.95115	12.75823
chr1	145437782	145438570	C657PACXX_6_7106.sorted.filtered_peak_1205	75	.	145437782	145438570	0	2	1,782	0,6	3.20235	10.49368	7.54842
chr1	145455057	145455883	C657PACXX_6_7106.sorted.filtered_peak_1206	80	.	145455057	145455883	0	3	1,807,1	0,14,825	3.35719	11.01214	8.03193
chr1	145470110	145470850	C657PACXX_6_7106.sorted.filtered_peak_1207	58	.	145470110	145470850	0	3	1,712,1	0,19,739	3.17208	8.65161	5.81336
chr1	145476673	145477307	C657PACXX_6_7106.sorted.filtered_peak_1208	61	.	145476673	145477307	0	3	1,490,1	0,36,633	3.21852	8.99473	6.10519
chr1	145507167	145508210	C657PACXX_6_7106.sorted.filtered_peak_1209	115	.	145507167	145508210	0	3	1,980,1	0,9,1042	4.59126	14.64164	11.54376
chr1	145515718	145516536	C657PACXX_6_7106.sorted.filtered_peak_1210	146	.	145515718	145516536	0	3	1,794,1	0,17,817	4.96687	17.91831	14.67786
chr1	145548981	145549355	C657PACXX_6_7106.sorted.filtered_peak_1211	91	.	145548981	145549355	0	2	1,361	0,13	4.59716	12.15373	9.12243
chr1	145575463	145576425	C657PACXX_6_7106.sorted.filtered_peak_1212	49	.	145575463	145576425	0	3	1,876,1	0,79,961	3.22721	7.75948	4.95708
chr1	145589281	145589788	C657PACXX_6_7106.sorted.filtered_peak_1213	35	.	145589281	145589788	0	3	1,483,1	0,7,506	3.00533	6.19534	3.51398
chr1	145610269	145611205	C657PACXX_6_7106.sorted.filtered_peak_1214	31	.	145610269	145611205	0	2	1,634	0,302	3.27223	5.77392	3.11372
chr1	145713613	145713892	C657PACXX_6_7106.sorted.filtered_peak_1215	18	.	145713613	145713892	0	2	1,1	0,278	2.67312	4.29680	1.80952
chr1	145744091	145744559	C657PACXX_6_7106.sorted.filtered_peak_1216	69	.	145744091	145744559	0	1	468	0	4.22416	9.85256	6.93696
chr1	146555960	146556828	C657PACXX_6_7106.sorted.filtered_peak_1217	56	.	146555960	146556828	0	3	1,531,1	0,7,867	3.44332	8.41610	5.61451
chr1	146643709	146644611	C657PACXX_6_7106.sorted.filtered_peak_1218	94	.	146643709	146644611	0	3	1,867,1	0,3,901	3.78424	12.51911	9.46587
chr1	146696787	146697241	C657PACXX_6_7106.sorted.filtered_peak_1219	21	.	146696787	146697241	0	1	454	0	2.93324	4.66503	2.11893
chr1	146713904	146714968	C657PACXX_6_7106.sorted.filtered_peak_1220	52	.	146713904	146714968	0	3	1,1048,1	0,3,1063	3.21158	8.12102	5.29272
chr1	146745451	146745729	C657PACXX_6_7106.sorted.filtered_peak_1221	14	.	146745451	146745729	0	2	1,1	0,277	2.52362	3.83792	1.42239
chr1	147071103	147072093	C657PACXX_6_7106.sorted.filtered_peak_1222	99	.	147071103	147072093	0	3	1,653,1	0,329,989	3.79935	12.98521	9.94938
chr1	147089819	147090378	C657PACXX_6_7106.sorted.filtered_peak_1223	49	.	147089819	147090378	0	3	1,529,1	0,11,558	3.38366	7.74360	4.94866
chr1	147119972	147120663	C657PACXX_6_7106.sorted.filtered_peak_1224	27	.	147119972	147120663	0	3	1,383,1	0,15,690	2.82012	5.30133	2.70476
chr1	147142337	147142991	C657PACXX_6_7106.sorted.filtered_peak_1225	43	.	147142337	147142991	0	3	1,544,1	0,10,653	3.16675	7.10705	4.36896
chr1	147171994	147172643	C657PACXX_6_7106.sorted.filtered_peak_1226	18	.	147171994	147172643	0	2	1,1	0,648	2.62622	4.28140	1.80131
chr1	147721185	147721439	C657PACXX_6_7106.sorted.filtered_peak_1227	33	.	147721185	147721439	0	1	254	0	2.78880	6.04319	3.35056
chr1	147727189	147727502	C657PACXX_6_7106.sorted.filtered_peak_1228	12	.	147727189	147727502	0	2	1,1	0,312	2.27372	3.67621	1.29274
chr1	147735506	147736400	C657PACXX_6_7106.sorted.filtered_peak_1229	35	.	147735506	147736400	0	2	1,869	0,25	3.36720	6.23514	3.55156
chr1	147790735	147791239	C657PACXX_6_7106.sorted.filtered_peak_1230	56	.	147790735	147791239	0	2	335,1	0,503	3.95896	8.50881	5.67708
chr1	147806437	147807051	C657PACXX_6_7106.sorted.filtered_peak_1231	50	.	147806437	147807051	0	3	1,522,1	0,75,613	3.77944	7.85766	5.04767
chr1	148241380	148241718	C657PACXX_6_7106.sorted.filtered_peak_1232	147	.	148241380	148241718	0	1	338	0	6.14408	18.07635	14.77515
chr1	148551268	148552593	C657PACXX_6_7106.sorted.filtered_peak_1233	34	.	148551268	148552593	0	4	1,478,382,1	0,200,938,1324	3.32477	6.13780	3.46335
chr1	149223246	149224148	C657PACXX_6_7106.sorted.filtered_peak_1234	173	.	149223246	149224148	0	3	1,891,1	0,7,901	4.99863	20.74543	17.35154
chr1	149224483	149224863	C657PACXX_6_7106.sorted.filtered_peak_1235	92	.	149224483	149224863	0	3	1,369,1	0,1,379	3.80786	12.31268	9.29297
chr1	149815092	149816062	C657PACXX_6_7106.sorted.filtered_peak_1236	32	.	149815092	149816062	0	2	793,1	0,969	3.30582	5.92661	3.25745
chr1	149821178	149821471	C657PACXX_6_7106.sorted.filtered_peak_1237	17	.	149821178	149821471	0	2	1,1	0,292	2.80553	4.26916	1.77224
chr1	149858108	149858571	C657PACXX_6_7106.sorted.filtered_peak_1238	154	.	149858108	149858571	0	3	1,446,1	0,12,462	3.69289	18.77174	15.46543
chr1	149859329	149860249	C657PACXX_6_7106.sorted.filtered_peak_1239	112	.	149859329	149860249	0	3	1,798,1	0,3,919	3.24197	14.35568	11.25994
chr1	149870756	149871592	C657PACXX_6_7106.sorted.filtered_peak_1240	47	.	149870756	149871592	0	1	836	0	3.43175	7.47949	4.73602
chr1	149899331	149900360	C657PACXX_6_7106.sorted.filtered_peak_1241	62	.	149899331	149900360	0	3	1,1016,1	0,3,1028	3.40980	9.12202	6.22906
chr1	149982747	149983081	C657PACXX_6_7106.sorted.filtered_peak_1242	23	.	149982747	149983081	0	3	1,314,1	0,9,333	2.74988	4.87397	2.32520
chr1	150039240	150040103	C657PACXX_6_7106.sorted.filtered_peak_1243	27	.	150039240	150040103	0	4	1,313,465,1	0,21,396,862	2.80833	5.31468	2.70884
chr1	150078921	150079191	C657PACXX_6_7106.sorted.filtered_peak_1244	21	.	150078921	150079191	0	2	1,1	0,269	2.60528	4.66694	2.14320
chr1	150081808	150082145	C657PACXX_6_7106.sorted.filtered_peak_1245	22	.	150081808	150082145	0	3	1,300,1	0,8,336	2.59934	4.84223	2.29449
chr1	150159521	150160052	C657PACXX_6_7106.sorted.filtered_peak_1246	18	.	150159521	150160052	0	2	1,1	0,530	2.81778	4.31395	1.81605
chr1	150185611	150186498	C657PACXX_6_7106.sorted.filtered_peak_1247	108	.	150185611	150186498	0	2	1,867	0,20	4.64070	13.90640	10.80303
chr1	150206824	150207378	C657PACXX_6_7106.sorted.filtered_peak_1248	25	.	150206824	150207378	0	3	1,543,1	0,3,553	2.39691	5.10721	2.51437
chr1	150208186	150208921	C657PACXX_6_7106.sorted.filtered_peak_1249	148	.	150208186	150208921	0	3	1,713,1	0,3,734	4.12724	18.07144	14.81656
chr1	150240969	150241816	C657PACXX_6_7106.sorted.filtered_peak_1250	74	.	150240969	150241816	0	3	1,788,1	0,54,846	3.73220	10.37011	7.43173
chr1	150254161	150254450	C657PACXX_6_7106.sorted.filtered_peak_1251	22	.	150254161	150254450	0	3	1,258,1	0,4,288	2.85200	4.83091	2.27113
chr1	150266059	150266613	C657PACXX_6_7106.sorted.filtered_peak_1252	89	.	150266059	150266613	0	3	1,544,1	0,6,553	4.44695	11.91811	8.90874
chr1	150293729	150294141	C657PACXX_6_7106.sorted.filtered_peak_1253	112	.	150293729	150294141	0	1	412	0	4.87004	14.39067	11.25740
chr1	150335995	150337089	C657PACXX_6_7106.sorted.filtered_peak_1254	203	.	150335995	150337089	0	3	1,808,1	0,6,1093	4.51151	23.79276	20.36224
chr1	150459492	150460152	C657PACXX_6_7106.sorted.filtered_peak_1255	122	.	150459492	150460152	0	3	1,653,1	0,5,659	5.01998	15.43858	12.25289
chr1	150487735	150488503	C657PACXX_6_7106.sorted.filtered_peak_1256	67	.	150487735	150488503	0	3	1,757,1	0,1,767	3.58941	9.60542	6.70135
chr1	150533603	150533943	C657PACXX_6_7106.sorted.filtered_peak_1257	17	.	150533603	150533943	0	3	1,270,1	0,4,339	2.05338	4.26377	1.78548
chr1	150534329	150534808	C657PACXX_6_7106.sorted.filtered_peak_1258	48	.	150534329	150534808	0	3	1,439,1	0,1,478	2.57538	7.69975	4.89472
chr1	150535166	150535486	C657PACXX_6_7106.sorted.filtered_peak_1259	16	.	150535166	150535486	0	2	1,1	0,319	1.96317	4.07556	1.62339
chr1	150539846	150540469	C657PACXX_6_7106.sorted.filtered_peak_1260	54	.	150539846	150540469	0	3	1,602,1	0,9,622	2.80093	8.25459	5.42682
chr1	150551913	150552735	C657PACXX_6_7106.sorted.filtered_peak_1261	65	.	150551913	150552735	0	3	1,568,1	0,8,821	3.31449	9.45025	6.56817
chr1	150583879	150584427	C657PACXX_6_7106.sorted.filtered_peak_1262	112	.	150583879	150584427	0	2	1,545	0,3	4.23847	14.34716	11.20849
chr1	150594087	150594460	C657PACXX_6_7106.sorted.filtered_peak_1263	18	.	150594087	150594460	0	2	1,1	0,372	2.78387	4.30700	1.82121
chr1	150601386	150602438	C657PACXX_6_7106.sorted.filtered_peak_1264	175	.	150601386	150602438	0	3	1,1043,1	0,7,1051	4.84074	20.95314	17.56159
chr1	150669492	150670119	C657PACXX_6_7106.sorted.filtered_peak_1265	124	.	150669492	150670119	0	3	1,616,1	0,2,626	4.86863	15.63722	12.43292
chr1	150738024	150738405	C657PACXX_6_7106.sorted.filtered_peak_1266	35	.	150738024	150738405	0	2	1,334	0,47	3.25687	6.17695	3.50585
chr1	150743454	150743706	C657PACXX_6_7106.sorted.filtered_peak_1267	45	.	150743454	150743706	0	1	252	0	3.71734	7.33437	4.54354
chr1	150848591	150849528	C657PACXX_6_7106.sorted.filtered_peak_1268	100	.	150848591	150849528	0	2	1,915	0,22	4.08654	13.11228	10.02952
chr1	150898399	150899272	C657PACXX_6_7106.sorted.filtered_peak_1269	61	.	150898399	150899272	0	3	1,715,1	0,131,872	3.55445	8.92683	6.10809
chr1	150951892	150952342	C657PACXX_6_7106.sorted.filtered_peak_1270	28	.	150951892	150952342	0	3	1,390,1	0,22,449	2.84262	5.43129	2.82821
chr1	150980533	150981384	C657PACXX_6_7106.sorted.filtered_peak_1271	92	.	150980533	150981384	0	3	1,775,1	0,11,850	3.87227	12.30200	9.26812
chr1	150997093	150997397	C657PACXX_6_7106.sorted.filtered_peak_1272	32	.	150997093	150997397	0	1	304	0	3.31588	5.91738	3.24254
chr1	151030189	151030527	C657PACXX_6_7106.sorted.filtered_peak_1273	47	.	151030189	151030527	0	3	1,336,1	0,1,337	2.92539	7.54985	4.75945
chr1	151031733	151032306	C657PACXX_6_7106.sorted.filtered_peak_1274	38	.	151031733	151032306	0	3	1,549,1	0,21,572	2.72050	6.55195	3.85370
chr1	151042814	151043877	C657PACXX_6_7106.sorted.filtered_peak_1275	75	.	151042814	151043877	0	3	1,987,1	0,75,1062	3.91043	10.50755	7.54485
chr1	151118973	151119637	C657PACXX_6_7106.sorted.filtered_peak_1276	24	.	151118973	151119637	0	3	1,321,1	0,335,663	2.70231	5.02596	2.45805
chr1	151128553	151129382	C657PACXX_6_7106.sorted.filtered_peak_1277	51	.	151128553	151129382	0	3	1,702,1	0,3,828	3.27987	7.97800	5.17143
chr1	151129897	151130310	C657PACXX_6_7106.sorted.filtered_peak_1278	17	.	151129897	151130310	0	2	1,1	0,412	2.41703	4.16799	1.70314
chr1	151138227	151138751	C657PACXX_6_7106.sorted.filtered_peak_1279	169	.	151138227	151138751	0	3	1,505,1	0,10,523	4.87916	20.26769	16.91463
chr1	151162152	151162849	C657PACXX_6_7106.sorted.filtered_peak_1280	45	.	151162152	151162849	0	3	1,563,1	0,111,696	3.37225	7.33633	4.57110
chr1	151170465	151171244	C657PACXX_6_7106.sorted.filtered_peak_1281	144	.	151170465	151171244	0	2	1,711	0,68	4.59231	17.65694	14.45812
chr1	151226958	151227498	C657PACXX_6_7106.sorted.filtered_peak_1282	128	.	151226958	151227498	0	3	1,462,1	0,6,539	5.12999	16.04499	12.84725
chr1	151253673	151254844	C657PACXX_6_7106.sorted.filtered_peak_1283	208	.	151253673	151254844	0	3	1,1160,1	0,7,1170	4.34710	24.34935	20.80604
chr1	151299602	151300572	C657PACXX_6_7106.sorted.filtered_peak_1284	96	.	151299602	151300572	0	3	1,782,1	0,185,969	4.18921	12.68447	9.66441
chr1	151313366	151313680	C657PACXX_6_7106.sorted.filtered_peak_1285	23	.	151313366	151313680	0	2	1,1	0,313	2.78551	4.92661	2.36235
chr1	151319430	151320245	C657PACXX_6_7106.sorted.filtered_peak_1286	175	.	151319430	151320245	0	3	1,809,1	0,3,814	4.84899	20.98625	17.59135
chr1	151371718	151372306	C657PACXX_6_7106.sorted.filtered_peak_1287	104	.	151371718	151372306	0	3	1,498,1	0,4,587	4.58384	13.50931	10.41904
chr1	151416349	151416684	C657PACXX_6_7106.sorted.filtered_peak_1288	45	.	151416349	151416684	0	3	1,330,1	0,1,334	3.59730	7.32793	4.54922
chr1	151431602	151432457	C657PACXX_6_7106.sorted.filtered_peak_1289	21	.	151431602	151432457	0	3	1,250,1	0,6,854	2.57341	4.72691	2.19249
chr1	151483669	151484107	C657PACXX_6_7106.sorted.filtered_peak_1290	69	.	151483669	151484107	0	3	1,375,1	0,1,437	3.81713	9.83895	6.92997
chr1	151512318	151512962	C657PACXX_6_7106.sorted.filtered_peak_1291	49	.	151512318	151512962	0	2	485,1	0,643	3.34172	7.71082	4.93028
chr1	151566441	151566905	C657PACXX_6_7106.sorted.filtered_peak_1292	31	.	151566441	151566905	0	2	1,452	0,12	3.25831	5.83155	3.16203
chr1	151584209	151584824	C657PACXX_6_7106.sorted.filtered_peak_1293	92	.	151584209	151584824	0	3	1,598,1	0,16,614	4.17540	12.28398	9.25572
chr1	151735813	151736291	C657PACXX_6_7106.sorted.filtered_peak_1294	39	.	151735813	151736291	0	2	471,1	0,477	3.32040	6.73695	3.99726
chr1	151762700	151763554	C657PACXX_6_7106.sorted.filtered_peak_1295	123	.	151762700	151763554	0	3	1,837,1	0,9,853	4.31496	15.49474	12.35137
chr1	151881940	151882502	C657PACXX_6_7106.sorted.filtered_peak_1296	55	.	151881940	151882502	0	3	1,522,1	0,36,561	3.62157	8.39695	5.54920
chr1	151906294	151906798	C657PACXX_6_7106.sorted.filtered_peak_1297	23	.	151906294	151906798	0	2	1,312	0,192	2.89588	4.89796	2.34443
chr1	151918017	151918581	C657PACXX_6_7106.sorted.filtered_peak_1298	73	.	151918017	151918581	0	3	1,545,1	0,13,563	3.53948	10.28238	7.36493
chr1	151940322	151940985	C657PACXX_6_7106.sorted.filtered_peak_1299	17	.	151940322	151940985	0	2	1,1	0,662	2.62570	4.21020	1.74315
chr1	151956790	151957217	C657PACXX_6_7106.sorted.filtered_peak_1300	24	.	151956790	151957217	0	3	1,330,1	0,77,426	2.90578	5.06803	2.48819
chr1	151966313	151966823	C657PACXX_6_7106.sorted.filtered_peak_1301	36	.	151966313	151966823	0	3	1,467,1	0,13,509	2.84146	6.31403	3.62826
chr1	151974076	151974500	C657PACXX_6_7106.sorted.filtered_peak_1302	14	.	151974076	151974500	0	2	1,1	0,423	2.48453	3.87120	1.45500
chr1	152007060	152008130	C657PACXX_6_7106.sorted.filtered_peak_1303	37	.	152007060	152008130	0	4	1,332,607,1	0,4,460,1069	2.91252	6.47814	3.79272
chr1	152020286	152021110	C657PACXX_6_7106.sorted.filtered_peak_1304	144	.	152020286	152021110	0	2	684,1	0,823	4.25348	17.70474	14.45343
chr1	152161178	152161590	C657PACXX_6_7106.sorted.filtered_peak_1305	19	.	152161178	152161590	0	2	1,1	0,411	2.52299	4.47402	1.96502
chr1	152413094	152413646	C657PACXX_6_7106.sorted.filtered_peak_1306	16	.	152413094	152413646	0	2	1,1	0,551	2.55345	4.10614	1.65193
chr1	152430945	152431386	C657PACXX_6_7106.sorted.filtered_peak_1307	13	.	152430945	152431386	0	2	1,1	0,440	2.38519	3.68318	1.30406
chr1	152432328	152432993	C657PACXX_6_7106.sorted.filtered_peak_1308	24	.	152432328	152432993	0	2	634,1	0,664	2.78492	5.01586	2.44434
chr1	153507823	153508333	C657PACXX_6_7106.sorted.filtered_peak_1309	23	.	153507823	153508333	0	2	1,1	0,509	2.43657	4.86387	2.30550
chr1	153508561	153509047	C657PACXX_6_7106.sorted.filtered_peak_1310	38	.	153508561	153509047	0	3	1,459,1	0,3,485	2.69181	6.56432	3.85774
chr1	153517542	153518447	C657PACXX_6_7106.sorted.filtered_peak_1311	44	.	153517542	153518447	0	3	1,899,1	0,2,904	2.84490	7.17178	4.42683
chr1	153538957	153539315	C657PACXX_6_7106.sorted.filtered_peak_1312	20	.	153538957	153539315	0	3	1,348,1	0,8,357	2.59790	4.61502	2.08618
chr1	153606219	153607075	C657PACXX_6_7106.sorted.filtered_peak_1313	126	.	153606219	153607075	0	3	1,842,1	0,5,855	4.29636	15.89591	12.67797
chr1	153630888	153631560	C657PACXX_6_7106.sorted.filtered_peak_1314	47	.	153630888	153631560	0	1	672	0	3.39975	7.59292	4.79430
chr1	153643313	153644025	C657PACXX_6_7106.sorted.filtered_peak_1315	313	.	153643313	153644025	0	3	1,701,1	0,8,711	6.67473	35.19461	31.32073
chr1	153699916	153700632	C657PACXX_6_7106.sorted.filtered_peak_1316	256	.	153699916	153700632	0	3	1,710,1	0,5,715	6.07204	29.34860	25.65982
chr1	153721897	153722163	C657PACXX_6_7106.sorted.filtered_peak_1317	22	.	153721897	153722163	0	2	1,1	0,265	2.91179	4.74154	2.20072
chr1	153747939	153748578	C657PACXX_6_7106.sorted.filtered_peak_1318	19	.	153747939	153748578	0	3	1,251,1	0,83,638	2.50016	4.49361	1.98749
chr1	153755797	153756622	C657PACXX_6_7106.sorted.filtered_peak_1319	82	.	153755797	153756622	0	3	1,797,1	0,19,824	3.93060	11.27117	8.27046
chr1	153777651	153778191	C657PACXX_6_7106.sorted.filtered_peak_1320	28	.	153777651	153778191	0	3	1,524,1	0,1,539	2.90454	5.46133	2.83748
chr1	153895329	153896164	C657PACXX_6_7106.sorted.filtered_peak_1321	214	.	153895329	153896164	0	3	1,656,1	0,2,834	4.79868	24.91051	21.44662
chr1	153917617	153918128	C657PACXX_6_7106.sorted.filtered_peak_1322	26	.	153917617	153918128	0	3	1,466,1	0,6,510	2.60610	5.20017	2.60589
chr1	153930223	153931423	C657PACXX_6_7106.sorted.filtered_peak_1323	76	.	153930223	153931423	0	5	1,259,357,369,1	0,7,312,815,1199	3.15865	10.56301	7.67767
chr1	153935946	153936480	C657PACXX_6_7106.sorted.filtered_peak_1324	30	.	153935946	153936480	0	3	1,489,1	0,13,533	2.42301	5.70173	3.07669
chr1	153940101	153940463	C657PACXX_6_7106.sorted.filtered_peak_1325	68	.	153940101	153940463	0	2	345,1	0,361	3.26728	9.77617	6.85001
chr1	153949780	153950787	C657PACXX_6_7106.sorted.filtered_peak_1326	38	.	153949780	153950787	0	2	1,957	0,50	3.11003	6.50430	3.80131
chr1	153959218	153959645	C657PACXX_6_7106.sorted.filtered_peak_1327	41	.	153959218	153959645	0	2	1,415	0,12	2.99035	6.90362	4.16162
chr1	153962924	153963601	C657PACXX_6_7106.sorted.filtered_peak_1328	164	.	153962924	153963601	0	3	1,642,1	0,2,676	5.04061	19.80894	16.46862
chr1	154130211	154130634	C657PACXX_6_7106.sorted.filtered_peak_1329	37	.	154130211	154130634	0	3	1,415,1	0,6,422	3.06345	6.42915	3.72860
chr1	154154611	154155402	C657PACXX_6_7106.sorted.filtered_peak_1330	18	.	154154611	154155402	0	3	1,303,1	0,462,790	2.37192	4.33625	1.85196
chr1	154192640	154194010	C657PACXX_6_7106.sorted.filtered_peak_1331	82	.	154192640	154194010	0	4	1,661,284,1	0,299,1012,1369	3.24505	11.14453	8.23642
chr1	154244527	154245327	C657PACXX_6_7106.sorted.filtered_peak_1332	151	.	154244527	154245327	0	3	1,773,1	0,5,799	4.57490	18.38616	15.16443
chr1	154297096	154297756	C657PACXX_6_7106.sorted.filtered_peak_1333	34	.	154297096	154297756	0	3	1,582,1	0,26,659	2.68041	6.09365	3.42031
chr1	154310004	154310335	C657PACXX_6_7106.sorted.filtered_peak_1334	45	.	154310004	154310335	0	3	1,326,1	0,1,330	3.36977	7.35511	4.58532
chr1	154315408	154315752	C657PACXX_6_7106.sorted.filtered_peak_1335	34	.	154315408	154315752	0	3	1,326,1	0,14,343	3.05724	6.13683	3.45807
chr1	154325901	154326335	C657PACXX_6_7106.sorted.filtered_peak_1336	15	.	154325901	154326335	0	2	1,1	0,433	2.56418	3.94468	1.51327
chr1	154357972	154358371	C657PACXX_6_7106.sorted.filtered_peak_1337	21	.	154357972	154358371	0	2	280,1	0,398	2.81538	4.66058	2.13357
chr1	154358931	154359588	C657PACXX_6_7106.sorted.filtered_peak_1338	29	.	154358931	154359588	0	3	1,601,1	0,12,656	3.02367	5.53844	2.92062
chr1	154417444	154417817	C657PACXX_6_7106.sorted.filtered_peak_1339	24	.	154417444	154417817	0	1	373	0	3.05118	5.04601	2.45939
chr1	154436140	154436417	C657PACXX_6_7106.sorted.filtered_peak_1340	19	.	154436140	154436417	0	2	1,1	0,276	2.70648	4.45914	1.95053
chr1	154452314	154452651	C657PACXX_6_7106.sorted.filtered_peak_1341	22	.	154452314	154452651	0	2	1,297	0,40	2.87167	4.82566	2.28892
chr1	154531131	154532139	C657PACXX_6_7106.sorted.filtered_peak_1342	154	.	154531131	154532139	0	3	1,1003,1	0,2,1007	3.98281	18.64758	15.41144
chr1	154580465	154580865	C657PACXX_6_7106.sorted.filtered_peak_1343	90	.	154580465	154580865	0	3	1,396,1	0,2,399	3.84935	12.07050	9.04239
chr1	154600299	154600665	C657PACXX_6_7106.sorted.filtered_peak_1344	85	.	154600299	154600665	0	2	362,1	0,365	4.22040	11.59395	8.56423
chr1	154642175	154642539	C657PACXX_6_7106.sorted.filtered_peak_1345	20	.	154642175	154642539	0	1	364	0	2.91723	4.61692	2.07780
chr1	154763843	154764210	C657PACXX_6_7106.sorted.filtered_peak_1346	35	.	154763843	154764210	0	3	1,313,1	0,2,366	3.21391	6.26049	3.57447
chr1	154842583	154843055	C657PACXX_6_7106.sorted.filtered_peak_1347	35	.	154842583	154843055	0	2	463,1	0,471	3.22982	6.29418	3.59150
chr1	154908990	154910193	C657PACXX_6_7106.sorted.filtered_peak_1348	159	.	154908990	154910193	0	3	1,1143,1	0,48,1202	4.12275	19.23567	15.96332
chr1	154927651	154928816	C657PACXX_6_7106.sorted.filtered_peak_1349	97	.	154927651	154928816	0	4	1,386,568,1	0,1,594,1164	3.53590	12.78372	9.74258
chr1	154933786	154934613	C657PACXX_6_7106.sorted.filtered_peak_1350	35	.	154933786	154934613	0	3	1,443,1	0,382,826	2.78460	6.19609	3.52882
chr1	154946178	154947749	C657PACXX_6_7106.sorted.filtered_peak_1351	217	.	154946178	154947749	0	3	1,1511,1	0,51,1570	4.05986	25.29551	21.79421
chr1	154955242	154956160	C657PACXX_6_7106.sorted.filtered_peak_1352	122	.	154955242	154956160	0	2	915,1	0,917	4.43893	15.36427	12.23549
chr1	154973552	154974861	C657PACXX_6_7106.sorted.filtered_peak_1353	50	.	154973552	154974861	0	3	1,1305,1	0,3,1308	2.68883	7.87559	5.07487
chr1	154990070	154990487	C657PACXX_6_7106.sorted.filtered_peak_1354	20	.	154990070	154990487	0	2	293,1	0,416	2.65234	4.55362	2.03980
chr1	155017458	155017708	C657PACXX_6_7106.sorted.filtered_peak_1355	32	.	155017458	155017708	0	2	1,1	0,249	3.03126	5.87160	3.21143
chr1	155023044	155023733	C657PACXX_6_7106.sorted.filtered_peak_1356	29	.	155023044	155023733	0	3	1,404,1	0,1,688	2.75752	5.52374	2.90897
chr1	155023985	155024240	C657PACXX_6_7106.sorted.filtered_peak_1357	24	.	155023985	155024240	0	2	1,1	0,254	2.65710	5.08740	2.49897
chr1	155035599	155036533	C657PACXX_6_7106.sorted.filtered_peak_1358	32	.	155035599	155036533	0	3	1,363,1	0,371,933	2.73981	5.93054	3.29446
chr1	155057066	155058401	C657PACXX_6_7106.sorted.filtered_peak_1359	54	.	155057066	155058401	0	3	1,1287,1	0,19,1334	2.87783	8.25075	5.45352
chr1	155107568	155108806	C657PACXX_6_7106.sorted.filtered_peak_1360	28	.	155107568	155108806	0	3	1,530,296	0,323,942	2.62092	5.43164	2.83573
chr1	155139880	155140572	C657PACXX_6_7106.sorted.filtered_peak_1361	26	.	155139880	155140572	0	3	1,416,1	0,268,691	2.96132	5.25645	2.66878
chr1	155145340	155146195	C657PACXX_6_7106.sorted.filtered_peak_1362	77	.	155145340	155146195	0	2	1,854	0,1	3.43673	10.65722	7.70979
chr1	155163100	155163577	C657PACXX_6_7106.sorted.filtered_peak_1363	46	.	155163100	155163577	0	3	1,458,1	0,1,476	2.95613	7.39616	4.61142
chr1	155164277	155164865	C657PACXX_6_7106.sorted.filtered_peak_1364	52	.	155164277	155164865	0	3	1,578,1	0,6,587	3.11733	8.13421	5.29711
chr1	155176704	155176982	C657PACXX_6_7106.sorted.filtered_peak_1365	42	.	155176704	155176982	0	2	1,274	0,4	3.06833	6.99206	4.24049
chr1	155178219	155179130	C657PACXX_6_7106.sorted.filtered_peak_1366	41	.	155178219	155179130	0	3	1,900,1	0,9,910	3.13919	6.87857	4.14883
chr1	155189603	155189853	C657PACXX_6_7106.sorted.filtered_peak_1367	24	.	155189603	155189853	0	1	250	0	3.06558	5.08480	2.49054
chr1	155196463	155197906	C657PACXX_6_7106.sorted.filtered_peak_1368	101	.	155196463	155197906	0	3	1,1144,1	0,47,1442	3.94205	13.19655	10.19081
chr1	155214120	155214826	C657PACXX_6_7106.sorted.filtered_peak_1369	115	.	155214120	155214826	0	3	1,698,1	0,6,705	4.19589	14.72478	11.55629
chr1	155220465	155220891	C657PACXX_6_7106.sorted.filtered_peak_1370	63	.	155220465	155220891	0	3	1,419,1	0,2,425	3.52615	9.24806	6.34934
chr1	155231618	155232626	C657PACXX_6_7106.sorted.filtered_peak_1371	69	.	155231618	155232626	0	3	1,872,1	0,127,1007	3.53306	9.87357	6.99530
chr1	155243177	155243681	C657PACXX_6_7106.sorted.filtered_peak_1372	38	.	155243177	155243681	0	3	1,470,1	0,2,503	2.95587	6.60801	3.89672
chr1	155246912	155247213	C657PACXX_6_7106.sorted.filtered_peak_1373	56	.	155246912	155247213	0	3	1,292,1	0,6,300	3.35458	8.51373	5.64613
chr1	155278175	155278935	C657PACXX_6_7106.sorted.filtered_peak_1374	141	.	155278175	155278935	0	3	1,716,1	0,3,759	4.62207	17.33532	14.14257
chr1	155293534	155294518	C657PACXX_6_7106.sorted.filtered_peak_1375	60	.	155293534	155294518	0	3	1,805,1	0,25,983	3.08819	8.90133	6.02815
chr1	155484452	155484719	C657PACXX_6_7106.sorted.filtered_peak_1376	20	.	155484452	155484719	0	1	267	0	2.89999	4.55823	2.02344
chr1	155505934	155506197	C657PACXX_6_7106.sorted.filtered_peak_1377	30	.	155505934	155506197	0	1	263	0	3.23260	5.68217	3.03362
chr1	155532384	155533160	C657PACXX_6_7106.sorted.filtered_peak_1378	78	.	155532384	155533160	0	3	1,766,1	0,1,775	3.94005	10.83404	7.84241
chr1	155579376	155579896	C657PACXX_6_7106.sorted.filtered_peak_1379	29	.	155579376	155579896	0	2	277,1	0,519	3.21075	5.59075	2.95621
chr1	155607169	155607450	C657PACXX_6_7106.sorted.filtered_peak_1380	34	.	155607169	155607450	0	1	281	0	3.38757	6.15833	3.46004
chr1	155658099	155659009	C657PACXX_6_7106.sorted.filtered_peak_1381	71	.	155658099	155659009	0	3	1,653,1	0,255,909	4.05862	10.07681	7.16674
chr1	155715019	155715601	C657PACXX_6_7106.sorted.filtered_peak_1382	71	.	155715019	155715601	0	1	582	0	4.40514	10.07423	7.12276
chr1	155826839	155827248	C657PACXX_6_7106.sorted.filtered_peak_1383	48	.	155826839	155827248	0	3	1,386,1	0,17,408	2.86379	7.64137	4.85288
chr1	155828827	155830094	C657PACXX_6_7106.sorted.filtered_peak_1384	52	.	155828827	155830094	0	4	1,622,380,1	0,24,885,1266	2.92581	8.05168	5.24011
chr1	155863424	155863711	C657PACXX_6_7106.sorted.filtered_peak_1385	22	.	155863424	155863711	0	1	287	0	2.97180	4.78060	2.21771
chr1	155880647	155881372	C657PACXX_6_7106.sorted.filtered_peak_1386	35	.	155880647	155881372	0	3	1,333,1	0,381,724	3.08015	6.24069	3.57719
chr1	155903910	155904560	C657PACXX_6_7106.sorted.filtered_peak_1387	163	.	155903910	155904560	0	3	1,645,1	0,3,649	5.03668	19.67603	16.36262
chr1	155915976	155916345	C657PACXX_6_7106.sorted.filtered_peak_1388	28	.	155915976	155916345	0	2	1,1	0,368	2.86499	5.52078	2.88494
chr1	155959177	155959620	C657PACXX_6_7106.sorted.filtered_peak_1389	41	.	155959177	155959620	0	2	1,431	0,12	3.54754	6.85642	4.12777
chr1	155990533	155991145	C657PACXX_6_7106.sorted.filtered_peak_1390	82	.	155990533	155991145	0	2	611,1	0,611	4.29560	11.26802	8.25585
chr1	156014983	156015234	C657PACXX_6_7106.sorted.filtered_peak_1391	34	.	156014983	156015234	0	2	1,250	0,1	3.21818	6.09741	3.40303
chr1	156023651	156024096	C657PACXX_6_7106.sorted.filtered_peak_1392	18	.	156023651	156024096	0	2	1,1	0,444	2.33313	4.38382	1.89770
chr1	156024280	156024887	C657PACXX_6_7106.sorted.filtered_peak_1393	82	.	156024280	156024887	0	2	601,1	0,606	3.60470	11.30861	8.28261
chr1	156036040	156036290	C657PACXX_6_7106.sorted.filtered_peak_1394	14	.	156036040	156036290	0	1	250	0	2.68101	3.90185	1.46269
chr1	156060353	156060856	C657PACXX_6_7106.sorted.filtered_peak_1395	31	.	156060353	156060856	0	2	1,351	0,152	3.27401	5.79973	3.14387
chr1	156066491	156067206	C657PACXX_6_7106.sorted.filtered_peak_1396	58	.	156066491	156067206	0	3	1,692,1	0,12,714	3.49442	8.75207	5.88908
chr1	156075993	156076334	C657PACXX_6_7106.sorted.filtered_peak_1397	54	.	156075993	156076334	0	2	1,338	0,3	3.46390	8.33686	5.48691
chr1	156096895	156097291	C657PACXX_6_7106.sorted.filtered_peak_1398	72	.	156096895	156097291	0	1	396	0	3.58340	10.18040	7.23037
chr1	156115809	156116309	C657PACXX_6_7106.sorted.filtered_peak_1399	35	.	156115809	156116309	0	2	490,1	0,499	3.18048	6.22213	3.52437
chr1	156163454	156164327	C657PACXX_6_7106.sorted.filtered_peak_1400	256	.	156163454	156164327	0	3	1,585,1	0,5,872	5.88792	29.31550	25.66429
chr1	156182659	156183133	C657PACXX_6_7106.sorted.filtered_peak_1401	53	.	156182659	156183133	0	3	1,469,1	0,3,473	2.55854	8.20900	5.37714
chr1	156186153	156186681	C657PACXX_6_7106.sorted.filtered_peak_1402	1007	.	156186153	156186681	0	2	527,1	0,527	9.50455	106.18019	100.72247
chr1	156195273	156195560	C657PACXX_6_7106.sorted.filtered_peak_1403	44	.	156195273	156195560	0	2	270,1	0,286	3.29364	7.24268	4.48398
chr1	156252231	156252964	C657PACXX_6_7106.sorted.filtered_peak_1404	135	.	156252231	156252964	0	3	1,699,1	0,3,732	4.46971	16.85445	13.58958
chr1	156307756	156308699	C657PACXX_6_7106.sorted.filtered_peak_1405	305	.	156307756	156308699	0	3	1,804,1	0,133,942	5.72044	34.39222	30.56305
chr1	156355596	156355850	C657PACXX_6_7106.sorted.filtered_peak_1406	30	.	156355596	156355850	0	2	1,1	0,253	2.90340	5.70725	3.05731
chr1	156426301	156427352	C657PACXX_6_7106.sorted.filtered_peak_1407	63	.	156426301	156427352	0	2	1050,1	0,1050	3.36575	9.29497	6.38848
chr1	156470551	156471373	C657PACXX_6_7106.sorted.filtered_peak_1408	68	.	156470551	156471373	0	3	1,503,1	0,312,821	2.79438	9.78716	6.89650
chr1	156474429	156475381	C657PACXX_6_7106.sorted.filtered_peak_1409	101	.	156474429	156475381	0	3	1,797,1	0,153,951	3.13552	13.20292	10.12029
chr1	156561037	156561524	C657PACXX_6_7106.sorted.filtered_peak_1410	20	.	156561037	156561524	0	3	1,343,1	0,112,486	2.66840	4.53187	2.03100
chr1	156570968	156571585	C657PACXX_6_7106.sorted.filtered_peak_1411	69	.	156570968	156571585	0	2	1,415	0,202	3.92951	9.82822	6.93464
chr1	156577895	156578224	C657PACXX_6_7106.sorted.filtered_peak_1412	33	.	156577895	156578224	0	2	1,250	0,79	3.32551	5.97439	3.30202
chr1	156629819	156630428	C657PACXX_6_7106.sorted.filtered_peak_1413	27	.	156629819	156630428	0	3	1,302,1	0,304,608	2.62095	5.34209	2.74429
chr1	156697944	156699053	C657PACXX_6_7106.sorted.filtered_peak_1414	114	.	156697944	156699053	0	3	1,1098,1	0,5,1108	3.61216	14.61290	11.49853
chr1	156710723	156711348	C657PACXX_6_7106.sorted.filtered_peak_1415	252	.	156710723	156711348	0	3	1,593,1	0,15,624	5.27081	28.94126	25.27022
chr1	156721428	156721821	C657PACXX_6_7106.sorted.filtered_peak_1416	49	.	156721428	156721821	0	3	1,391,1	0,1,392	3.05014	7.76479	4.97633
chr1	156736658	156737443	C657PACXX_6_7106.sorted.filtered_peak_1417	200	.	156736658	156737443	0	3	1,772,1	0,7,784	4.91788	23.46353	20.00635
chr1	156783773	156784023	C657PACXX_6_7106.sorted.filtered_peak_1418	13	.	156783773	156784023	0	2	1,1	0,249	2.09324	3.78872	1.38605
chr1	156786230	156787013	C657PACXX_6_7106.sorted.filtered_peak_1419	129	.	156786230	156787013	0	3	1,771,1	0,4,782	3.89291	16.06129	12.91596
chr1	156862021	156862271	C657PACXX_6_7106.sorted.filtered_peak_1420	30	.	156862021	156862271	0	2	1,1	0,249	3.03483	5.65222	3.01671
chr1	156880048	156880300	C657PACXX_6_7106.sorted.filtered_peak_1421	23	.	156880048	156880300	0	2	1,1	0,251	2.86961	4.96214	2.37868
chr1	157059780	157060394	C657PACXX_6_7106.sorted.filtered_peak_1422	34	.	157059780	157060394	0	3	1,457,1	0,12,613	3.28974	6.12610	3.45417
chr1	157108172	157108800	C657PACXX_6_7106.sorted.filtered_peak_1423	21	.	157108172	157108800	0	3	1,253,1	0,314,627	2.47175	4.65778	2.12725
chr1	158789052	158789617	C657PACXX_6_7106.sorted.filtered_peak_1424	26	.	158789052	158789617	0	3	1,517,1	0,26,564	2.89166	5.24582	2.63908
chr1	158815695	158816048	C657PACXX_6_7106.sorted.filtered_peak_1425	11	.	158815695	158816048	0	2	1,1	0,352	2.46380	3.45884	1.11673
chr1	158900227	158900677	C657PACXX_6_7106.sorted.filtered_peak_1426	41	.	158900227	158900677	0	2	419,1	0,449	2.97683	6.91892	4.19764
chr1	158900882	158901445	C657PACXX_6_7106.sorted.filtered_peak_1427	30	.	158900882	158901445	0	3	1,552,1	0,3,562	2.75225	5.66104	3.01577
chr1	158968376	158968721	C657PACXX_6_7106.sorted.filtered_peak_1428	40	.	158968376	158968721	0	3	1,328,1	0,7,344	3.21568	6.73458	4.01092
chr1	158978525	158978943	C657PACXX_6_7106.sorted.filtered_peak_1429	51	.	158978525	158978943	0	2	1,413	0,5	2.87608	7.94770	5.13521
chr1	158979236	158979996	C657PACXX_6_7106.sorted.filtered_peak_1430	32	.	158979236	158979996	0	3	1,319,1	0,361,759	2.49341	5.88025	3.25749
chr1	158985279	158985651	C657PACXX_6_7106.sorted.filtered_peak_1431	34	.	158985279	158985651	0	2	1,261	0,111	2.81376	6.11842	3.43117
chr1	159046451	159047408	C657PACXX_6_7106.sorted.filtered_peak_1432	139	.	159046451	159047408	0	3	1,903,1	0,23,956	4.28547	17.18489	13.93250
chr1	159750323	159751012	C657PACXX_6_7106.sorted.filtered_peak_1433	132	.	159750323	159751012	0	2	687,1	0,688	4.22853	16.45188	13.26857
chr1	159824558	159824938	C657PACXX_6_7106.sorted.filtered_peak_1434	11	.	159824558	159824938	0	2	1,1	0,379	2.40701	3.46763	1.12521
chr1	159861344	159861648	C657PACXX_6_7106.sorted.filtered_peak_1435	49	.	159861344	159861648	0	3	1,300,1	0,2,303	3.38558	7.78753	4.97388
chr1	159880094	159880608	C657PACXX_6_7106.sorted.filtered_peak_1436	41	.	159880094	159880608	0	3	1,420,1	0,87,513	3.17244	6.91845	4.18498
chr1	159893162	159893803	C657PACXX_6_7106.sorted.filtered_peak_1437	24	.	159893162	159893803	0	3	1,387,1	0,235,640	2.35327	4.99193	2.42971
chr1	159895043	159895611	C657PACXX_6_7106.sorted.filtered_peak_1438	19	.	159895043	159895611	0	3	1,250,1	0,127,567	2.23881	4.42005	1.92380
chr1	160001382	160001945	C657PACXX_6_7106.sorted.filtered_peak_1439	38	.	160001382	160001945	0	2	1,350	0,213	3.13990	6.52810	3.81749
chr1	160016552	160016812	C657PACXX_6_7106.sorted.filtered_peak_1440	26	.	160016552	160016812	0	3	1,250,1	0,6,259	2.97126	5.30729	2.69288
chr1	160068710	160069359	C657PACXX_6_7106.sorted.filtered_peak_1441	56	.	160068710	160069359	0	2	1,647	0,2	3.11852	8.50953	5.65119
chr1	160221848	160222192	C657PACXX_6_7106.sorted.filtered_peak_1442	20	.	160221848	160222192	0	3	1,267,1	0,22,343	2.86490	4.61922	2.09933
chr1	160231356	160231875	C657PACXX_6_7106.sorted.filtered_peak_1443	28	.	160231356	160231875	0	3	1,281,1	0,47,518	2.56170	5.45089	2.84013
chr1	160232137	160232914	C657PACXX_6_7106.sorted.filtered_peak_1444	109	.	160232137	160232914	0	3	1,713,1	0,3,776	3.91781	14.00370	10.92550
chr1	160254524	160254964	C657PACXX_6_7106.sorted.filtered_peak_1445	38	.	160254524	160254964	0	2	1,387	0,53	3.16100	6.52975	3.81263
chr1	160312480	160313343	C657PACXX_6_7106.sorted.filtered_peak_1446	43	.	160312480	160313343	0	2	1,634	0,229	3.18353	7.07745	4.37231
chr1	160399492	160399828	C657PACXX_6_7106.sorted.filtered_peak_1447	18	.	160399492	160399828	0	2	1,1	0,335	2.47674	4.31701	1.83491
chr1	160402287	160402587	C657PACXX_6_7106.sorted.filtered_peak_1448	24	.	160402287	160402587	0	2	280,1	0,299	2.63459	5.03288	2.45284
chr1	160407562	160408202	C657PACXX_6_7106.sorted.filtered_peak_1449	35	.	160407562	160408202	0	3	1,608,1	0,5,639	3.11406	6.24885	3.55992
chr1	160489689	160489939	C657PACXX_6_7106.sorted.filtered_peak_1450	30	.	160489689	160489939	0	2	1,1	0,249	2.91821	5.69646	3.04461
chr1	160492165	160492747	C657PACXX_6_7106.sorted.filtered_peak_1451	19	.	160492165	160492747	0	3	1,262,1	0,308,581	2.63960	4.40777	1.91203
chr1	160509847	160510557	C657PACXX_6_7106.sorted.filtered_peak_1452	66	.	160509847	160510557	0	3	1,685,1	0,21,709	3.64279	9.47649	6.61437
chr1	160537669	160538393	C657PACXX_6_7106.sorted.filtered_peak_1453	39	.	160537669	160538393	0	3	1,486,1	0,177,723	2.98363	6.64688	3.96168
chr1	160548701	160549407	C657PACXX_6_7106.sorted.filtered_peak_1454	25	.	160548701	160549407	0	3	1,496,1	0,200,705	2.68658	5.12659	2.54666
chr1	160576928	160577260	C657PACXX_6_7106.sorted.filtered_peak_1455	19	.	160576928	160577260	0	3	1,250,1	0,80,331	2.58181	4.44087	1.93062
chr1	160592826	160593369	C657PACXX_6_7106.sorted.filtered_peak_1456	14	.	160592826	160593369	0	2	1,1	0,542	2.15593	3.86082	1.44713
chr1	160593683	160593957	C657PACXX_6_7106.sorted.filtered_peak_1457	19	.	160593683	160593957	0	2	1,1	0,273	2.26792	4.42037	1.91409
chr1	160596824	160597074	C657PACXX_6_7106.sorted.filtered_peak_1458	18	.	160596824	160597074	0	2	1,1	0,249	2.17713	4.28654	1.80709
chr1	160607799	160608291	C657PACXX_6_7106.sorted.filtered_peak_1459	40	.	160607799	160608291	0	3	1,482,1	0,3,491	2.69629	6.81204	4.07293
chr1	160610340	160610593	C657PACXX_6_7106.sorted.filtered_peak_1460	38	.	160610340	160610593	0	2	1,1	0,252	2.66992	6.62345	3.88594
chr1	160634647	160634962	C657PACXX_6_7106.sorted.filtered_peak_1461	32	.	160634647	160634962	0	2	1,305	0,10	2.94317	5.87989	3.22738
chr1	160635140	160635766	C657PACXX_6_7106.sorted.filtered_peak_1462	27	.	160635140	160635766	0	3	1,408,1	0,201,625	2.80665	5.31001	2.70305
chr1	160645417	160645869	C657PACXX_6_7106.sorted.filtered_peak_1463	19	.	160645417	160645869	0	2	1,1	0,451	2.57191	4.40420	1.90642
chr1	160651407	160651684	C657PACXX_6_7106.sorted.filtered_peak_1464	26	.	160651407	160651684	0	2	1,271	0,6	2.51029	5.22225	2.62536
chr1	160652677	160653472	C657PACXX_6_7106.sorted.filtered_peak_1465	53	.	160652677	160653472	0	3	1,763,1	0,23,794	3.11170	8.17922	5.34887
chr1	160681366	160681937	C657PACXX_6_7106.sorted.filtered_peak_1466	21	.	160681366	160681937	0	3	1,486,1	0,56,570	2.37719	4.72002	2.17848
chr1	160696416	160696933	C657PACXX_6_7106.sorted.filtered_peak_1467	34	.	160696416	160696933	0	2	456,1	0,516	3.14973	6.15633	3.48853
chr1	160726171	160726790	C657PACXX_6_7106.sorted.filtered_peak_1468	26	.	160726171	160726790	0	3	1,604,1	0,9,618	2.92045	5.20829	2.62177
chr1	160737073	160737769	C657PACXX_6_7106.sorted.filtered_peak_1469	29	.	160737073	160737769	0	2	1,677	0,19	2.73913	5.53549	2.91226
chr1	160738060	160738428	C657PACXX_6_7106.sorted.filtered_peak_1470	64	.	160738060	160738428	0	3	1,361,1	0,1,367	3.55081	9.37480	6.46883
chr1	160751884	160752183	C657PACXX_6_7106.sorted.filtered_peak_1471	21	.	160751884	160752183	0	2	1,1	0,298	2.92693	4.65838	2.11933
chr1	160765729	160766137	C657PACXX_6_7106.sorted.filtered_peak_1472	101	.	160765729	160766137	0	3	1,405,1	0,1,407	4.00970	13.19861	10.10758
chr1	160807065	160808100	C657PACXX_6_7106.sorted.filtered_peak_1473	41	.	160807065	160808100	0	2	1,858	0,177	2.94670	6.81436	4.11372
chr1	160832302	160832850	C657PACXX_6_7106.sorted.filtered_peak_1474	58	.	160832302	160832850	0	3	1,492,1	0,54,547	3.45019	8.72996	5.89005
chr1	160921203	160921473	C657PACXX_6_7106.sorted.filtered_peak_1475	17	.	160921203	160921473	0	2	1,1	0,269	2.71233	4.20867	1.73063
chr1	160960179	160960564	C657PACXX_6_7106.sorted.filtered_peak_1476	35	.	160960179	160960564	0	1	385	0	3.39502	6.23313	3.54258
chr1	160967082	160967386	C657PACXX_6_7106.sorted.filtered_peak_1477	16	.	160967082	160967386	0	2	1,1	0,303	2.71294	4.09436	1.64073
chr1	160983063	160983979	C657PACXX_6_7106.sorted.filtered_peak_1478	38	.	160983063	160983979	0	2	1,622	0,294	3.36694	6.58670	3.87078
chr1	160990690	160991252	C657PACXX_6_7106.sorted.filtered_peak_1479	17	.	160990690	160991252	0	3	1,262,1	0,291,561	2.65453	4.24754	1.77608
chr1	161015368	161016224	C657PACXX_6_7106.sorted.filtered_peak_1480	74	.	161015368	161016224	0	3	1,847,1	0,2,855	3.16931	10.29723	7.40067
chr1	161038202	161038867	C657PACXX_6_7106.sorted.filtered_peak_1481	38	.	161038202	161038867	0	3	1,319,1	0,33,664	2.70050	6.54419	3.86672
chr1	161039566	161040149	C657PACXX_6_7106.sorted.filtered_peak_1482	124	.	161039566	161040149	0	3	1,563,1	0,18,582	3.97721	15.65971	12.49858
chr1	161067532	161068189	C657PACXX_6_7106.sorted.filtered_peak_1483	42	.	161067532	161068189	0	2	648,1	0,656	3.08505	6.98642	4.23180
chr1	161087521	161088223	C657PACXX_6_7106.sorted.filtered_peak_1484	85	.	161087521	161088223	0	3	1,694,1	0,7,701	3.59291	11.50055	8.51623
chr1	161102118	161103132	C657PACXX_6_7106.sorted.filtered_peak_1485	74	.	161102118	161103132	0	2	704,1	0,1013	3.39050	10.34623	7.43603
chr1	161123525	161124125	C657PACXX_6_7106.sorted.filtered_peak_1486	79	.	161123525	161124125	0	2	598,1	0,599	3.97984	10.91878	7.93919
chr1	161128874	161129621	C657PACXX_6_7106.sorted.filtered_peak_1487	62	.	161128874	161129621	0	3	1,743,1	0,3,746	3.29578	9.14714	6.26279
chr1	161135514	161136395	C657PACXX_6_7106.sorted.filtered_peak_1488	110	.	161135514	161136395	0	2	1,874	0,7	3.96570	14.19798	11.07275
chr1	161146921	161147473	C657PACXX_6_7106.sorted.filtered_peak_1489	41	.	161146921	161147473	0	3	1,540,1	0,9,551	3.08643	6.91003	4.17200
chr1	161152063	161152459	C657PACXX_6_7106.sorted.filtered_peak_1490	49	.	161152063	161152459	0	3	1,367,1	0,23,395	3.00010	7.77325	4.97620
chr1	161155062	161155788	C657PACXX_6_7106.sorted.filtered_peak_1491	101	.	161155062	161155788	0	3	1,549,1	0,21,725	3.97682	13.18437	10.11851
chr1	161162408	161162685	C657PACXX_6_7106.sorted.filtered_peak_1492	30	.	161162408	161162685	0	2	1,269	0,8	2.97062	5.70603	3.05556
chr1	161171639	161172304	C657PACXX_6_7106.sorted.filtered_peak_1493	117	.	161171639	161172304	0	3	1,644,1	0,15,664	4.07420	14.91903	11.78917
chr1	161195328	161196074	C657PACXX_6_7106.sorted.filtered_peak_1494	238	.	161195328	161196074	0	3	1,721,1	0,10,745	5.10665	27.48181	23.87714
chr1	161275909	161276399	C657PACXX_6_7106.sorted.filtered_peak_1495	38	.	161275909	161276399	0	3	1,334,1	0,7,489	3.09953	6.54948	3.85368
chr1	161283746	161284730	C657PACXX_6_7106.sorted.filtered_peak_1496	52	.	161283746	161284730	0	3	1,754,1	0,153,983	3.42071	8.04072	5.24800
chr1	161321280	161321852	C657PACXX_6_7106.sorted.filtered_peak_1497	53	.	161321280	161321852	0	2	1,567	0,5	3.76590	8.18257	5.36689
chr1	161337585	161337966	C657PACXX_6_7106.sorted.filtered_peak_1498	19	.	161337585	161337966	0	2	1,1	0,380	2.69117	4.39898	1.90520
chr1	161359470	161360409	C657PACXX_6_7106.sorted.filtered_peak_1499	77	.	161359470	161360409	0	3	1,929,1	0,3,938	3.57832	10.77437	7.79390
chr1	161368773	161370105	C657PACXX_6_7106.sorted.filtered_peak_1500	68	.	161368773	161370105	0	3	1,1282,1	0,10,1331	3.59825	9.73803	6.83333
chr1	161410211	161410554	C657PACXX_6_7106.sorted.filtered_peak_1501	26	.	161410211	161410554	0	1	343	0	3.10461	5.22156	2.61500
chr1	161493637	161494311	C657PACXX_6_7106.sorted.filtered_peak_1502	42	.	161493637	161494311	0	2	253,298	0,376	3.61935	6.99968	4.23921
chr1	161500585	161501160	C657PACXX_6_7106.sorted.filtered_peak_1503	88	.	161500585	161501160	0	1	575	0	4.72270	11.84537	8.85542
chr1	161509827	161510291	C657PACXX_6_7106.sorted.filtered_peak_1504	155	.	161509827	161510291	0	1	464	0	6.30054	18.89362	15.55805
chr1	161582186	161582724	C657PACXX_6_7106.sorted.filtered_peak_1505	111	.	161582186	161582724	0	1	538	0	5.40327	14.30096	11.12627
chr1	161591260	161591653	C657PACXX_6_7106.sorted.filtered_peak_1506	39	.	161591260	161591653	0	1	393	0	3.49763	6.62108	3.90387
chr1	161593149	161593621	C657PACXX_6_7106.sorted.filtered_peak_1507	24	.	161593149	161593621	0	2	1,256	0,216	3.04831	5.04669	2.46360
chr1	161696315	161697104	C657PACXX_6_7106.sorted.filtered_peak_1508	21	.	161696315	161697104	0	2	1,1	0,788	2.39886	4.66140	2.13403
chr1	161708625	161709204	C657PACXX_6_7106.sorted.filtered_peak_1509	60	.	161708625	161709204	0	2	1,575	0,4	3.49983	8.90745	6.03158
chr1	161719148	161720063	C657PACXX_6_7106.sorted.filtered_peak_1510	42	.	161719148	161720063	0	2	1,887	0,28	3.23784	7.01319	4.27273
chr1	161735868	161736649	C657PACXX_6_7106.sorted.filtered_peak_1511	51	.	161735868	161736649	0	2	1,777	0,4	3.23637	7.96564	5.12744
chr1	161742293	161742543	C657PACXX_6_7106.sorted.filtered_peak_1512	17	.	161742293	161742543	0	2	1,1	0,249	2.59412	4.23744	1.76456
chr1	161762269	161762727	C657PACXX_6_7106.sorted.filtered_peak_1513	19	.	161762269	161762727	0	2	1,1	0,457	2.79808	4.45148	1.94555
chr1	162467409	162467973	C657PACXX_6_7106.sorted.filtered_peak_1514	32	.	162467409	162467973	0	3	1,383,1	0,3,563	2.99492	5.86847	3.22330
chr1	162531021	162531735	C657PACXX_6_7106.sorted.filtered_peak_1515	83	.	162531021	162531735	0	3	1,673,1	0,1,713	3.66393	11.34002	8.36956
chr1	162792904	162793456	C657PACXX_6_7106.sorted.filtered_peak_1516	28	.	162792904	162793456	0	3	1,298,1	0,203,551	3.11814	5.47019	2.85164
chr1	162805028	162805629	C657PACXX_6_7106.sorted.filtered_peak_1517	31	.	162805028	162805629	0	2	543,1	0,600	2.96583	5.80742	3.17242
chr1	162817442	162817857	C657PACXX_6_7106.sorted.filtered_peak_1518	15	.	162817442	162817857	0	2	1,1	0,414	2.61575	3.98983	1.55656
chr1	163291393	163292115	C657PACXX_6_7106.sorted.filtered_peak_1519	136	.	163291393	163292115	0	3	1,717,1	0,1,721	4.31464	16.84625	13.62746
chr1	165336657	165336907	C657PACXX_6_7106.sorted.filtered_peak_1520	22	.	165336657	165336907	0	2	1,1	0,249	2.80461	4.80373	2.26281
chr1	165362153	165362607	C657PACXX_6_7106.sorted.filtered_peak_1521	38	.	165362153	165362607	0	2	1,451	0,3	3.26448	6.61020	3.87444
chr1	165567278	165567841	C657PACXX_6_7106.sorted.filtered_peak_1522	77	.	165567278	165567841	0	3	1,491,1	0,21,562	3.57572	10.66391	7.74253
chr1	165599882	165600573	C657PACXX_6_7106.sorted.filtered_peak_1523	211	.	165599882	165600573	0	2	688,1	0,690	5.17665	24.72314	21.18783
chr1	165667322	165668248	C657PACXX_6_7106.sorted.filtered_peak_1524	76	.	165667322	165668248	0	3	1,914,1	0,6,925	3.77792	10.66133	7.68620
chr1	165737751	165738722	C657PACXX_6_7106.sorted.filtered_peak_1525	103	.	165737751	165738722	0	2	927,1	0,970	4.09891	13.41251	10.33132
chr1	165840456	165840962	C657PACXX_6_7106.sorted.filtered_peak_1526	38	.	165840456	165840962	0	3	1,345,1	0,158,505	3.18571	6.59098	3.88292
chr1	165883435	165883731	C657PACXX_6_7106.sorted.filtered_peak_1527	32	.	165883435	165883731	0	3	1,292,1	0,1,295	3.04831	5.92031	3.25113
chr1	166459012	166459481	C657PACXX_6_7106.sorted.filtered_peak_1528	42	.	166459012	166459481	0	3	1,459,1	0,3,468	3.30352	7.02568	4.26202
chr1	166844946	166845961	C657PACXX_6_7106.sorted.filtered_peak_1529	130	.	166844946	166845961	0	2	1,668	0,347	4.43698	16.19380	13.01639
chr1	167013090	167013611	C657PACXX_6_7106.sorted.filtered_peak_1530	24	.	167013090	167013611	0	2	519,1	0,520	2.88024	5.06829	2.49186
chr1	167035903	167036178	C657PACXX_6_7106.sorted.filtered_peak_1531	10	.	167035903	167036178	0	2	1,1	0,274	2.39066	3.40930	1.08083
chr1	167059969	167060219	C657PACXX_6_7106.sorted.filtered_peak_1532	21	.	167059969	167060219	0	2	1,1	0,249	2.87856	4.71368	2.16894
chr1	167189353	167190329	C657PACXX_6_7106.sorted.filtered_peak_1533	150	.	167189353	167190329	0	3	1,868,1	0,51,975	3.85202	18.35406	15.08876
chr1	167416942	167417599	C657PACXX_6_7106.sorted.filtered_peak_1534	31	.	167416942	167417599	0	3	1,526,1	0,78,656	2.80149	5.83585	3.18698
chr1	167425512	167425864	C657PACXX_6_7106.sorted.filtered_peak_1535	17	.	167425512	167425864	0	2	1,1	0,351	2.44391	4.26064	1.78752
chr1	167461371	167461682	C657PACXX_6_7106.sorted.filtered_peak_1536	12	.	167461371	167461682	0	2	1,1	0,310	2.29959	3.61037	1.24241
chr1	167486639	167487366	C657PACXX_6_7106.sorted.filtered_peak_1537	20	.	167486639	167487366	0	3	1,443,1	0,275,726	2.32271	4.51376	2.00872
chr1	167522679	167523256	C657PACXX_6_7106.sorted.filtered_peak_1538	36	.	167522679	167523256	0	3	1,378,1	0,187,576	2.89673	6.32110	3.63540
chr1	167569340	167569705	C657PACXX_6_7106.sorted.filtered_peak_1539	19	.	167569340	167569705	0	2	331,1	0,364	2.68604	4.40759	1.91447
chr1	167586496	167587177	C657PACXX_6_7106.sorted.filtered_peak_1540	16	.	167586496	167587177	0	2	1,1	0,680	2.70089	4.06194	1.61813
chr1	167597259	167597670	C657PACXX_6_7106.sorted.filtered_peak_1541	96	.	167597259	167597670	0	3	1,367,1	0,2,410	3.58530	12.67541	9.60141
chr1	167657016	167657426	C657PACXX_6_7106.sorted.filtered_peak_1542	28	.	167657016	167657426	0	2	1,331	0,79	2.98315	5.46037	2.84069
chr1	167683848	167684427	C657PACXX_6_7106.sorted.filtered_peak_1543	19	.	167683848	167684427	0	3	1,331,1	0,192,578	2.26805	4.46842	1.96158
chr1	167684634	167684971	C657PACXX_6_7106.sorted.filtered_peak_1544	27	.	167684634	167684971	0	3	1,262,1	0,73,336	2.45816	5.32777	2.71887
chr1	167690855	167691513	C657PACXX_6_7106.sorted.filtered_peak_1545	65	.	167690855	167691513	0	3	1,505,1	0,148,657	3.60938	9.43294	6.57082
chr1	167773987	167774798	C657PACXX_6_7106.sorted.filtered_peak_1546	30	.	167773987	167774798	0	2	1,326	0,485	3.01702	5.68017	3.04729
chr1	167904866	167906208	C657PACXX_6_7106.sorted.filtered_peak_1547	134	.	167904866	167906208	0	3	1,987,1	0,353,1341	3.87754	16.57306	13.41781
chr1	168147841	168148901	C657PACXX_6_7106.sorted.filtered_peak_1548	114	.	168147841	168148901	0	3	1,1032,1	0,23,1059	4.43266	14.56733	11.44836
chr1	168194810	168195516	C657PACXX_6_7106.sorted.filtered_peak_1549	29	.	168194810	168195516	0	2	579,1	0,705	2.86008	5.64437	2.99838
chr1	168213166	168213416	C657PACXX_6_7106.sorted.filtered_peak_1550	35	.	168213166	168213416	0	2	1,1	0,249	3.35099	6.29543	3.58986
chr1	168310273	168310679	C657PACXX_6_7106.sorted.filtered_peak_1551	22	.	168310273	168310679	0	2	1,1	0,405	2.62764	4.77245	2.23290
chr1	168311930	168312240	C657PACXX_6_7106.sorted.filtered_peak_1552	28	.	168311930	168312240	0	3	1,279,1	0,11,309	2.76220	5.50876	2.89583
chr1	168332145	168332885	C657PACXX_6_7106.sorted.filtered_peak_1553	93	.	168332145	168332885	0	3	1,651,1	0,79,739	3.89842	12.42211	9.37787
chr1	168368210	168368581	C657PACXX_6_7106.sorted.filtered_peak_1554	28	.	168368210	168368581	0	3	1,298,1	0,70,370	2.99928	5.47749	2.86327
chr1	168378278	168378624	C657PACXX_6_7106.sorted.filtered_peak_1555	25	.	168378278	168378624	0	2	1,341	0,5	2.66752	5.17782	2.57813
chr1	168390536	168391003	C657PACXX_6_7106.sorted.filtered_peak_1556	78	.	168390536	168391003	0	3	1,444,1	0,21,466	4.07283	10.79223	7.83294
chr1	168408828	168409505	C657PACXX_6_7106.sorted.filtered_peak_1557	35	.	168408828	168409505	0	3	1,611,1	0,1,676	2.79775	6.20328	3.52940
chr1	168436421	168436996	C657PACXX_6_7106.sorted.filtered_peak_1558	26	.	168436421	168436996	0	3	1,326,1	0,234,574	2.68660	5.24227	2.65811
chr1	168489396	168490058	C657PACXX_6_7106.sorted.filtered_peak_1559	18	.	168489396	168490058	0	2	1,1	0,661	2.42851	4.28763	1.81166
chr1	168490863	168491163	C657PACXX_6_7106.sorted.filtered_peak_1560	42	.	168490863	168491163	0	3	1,264,1	0,7,299	3.05467	7.03451	4.29399
chr1	168504788	168505372	C657PACXX_6_7106.sorted.filtered_peak_1561	29	.	168504788	168505372	0	1	584	0	3.18756	5.57601	2.95342
chr1	169013395	169014116	C657PACXX_6_7106.sorted.filtered_peak_1562	48	.	169013395	169014116	0	3	1,599,1	0,23,720	3.18540	7.66576	4.87275
chr1	169281450	169281850	C657PACXX_6_7106.sorted.filtered_peak_1563	78	.	169281450	169281850	0	2	379,1	0,399	3.92517	10.85480	7.87334
chr1	169336644	169337596	C657PACXX_6_7106.sorted.filtered_peak_1564	119	.	169336644	169337596	0	3	1,944,1	0,3,951	3.65965	15.02929	11.90060
chr1	169454905	169455565	C657PACXX_6_7106.sorted.filtered_peak_1565	66	.	169454905	169455565	0	2	607,1	0,659	3.66575	9.49076	6.60161
chr1	169574036	169574520	C657PACXX_6_7106.sorted.filtered_peak_1566	30	.	169574036	169574520	0	3	1,462,1	0,10,483	3.05341	5.66267	3.02021
chr1	169649818	169650240	C657PACXX_6_7106.sorted.filtered_peak_1567	26	.	169649818	169650240	0	3	1,327,1	0,88,421	3.00365	5.19240	2.60237
chr1	169661841	169662514	C657PACXX_6_7106.sorted.filtered_peak_1568	23	.	169661841	169662514	0	3	1,369,1	0,5,672	2.49577	4.86397	2.32081
chr1	169680757	169681010	C657PACXX_6_7106.sorted.filtered_peak_1569	21	.	169680757	169681010	0	2	1,250	0,3	2.76810	4.74728	2.19508
chr1	169681219	169681511	C657PACXX_6_7106.sorted.filtered_peak_1570	37	.	169681219	169681511	0	2	1,1	0,291	3.25286	6.50048	3.79350
chr1	169763784	169764527	C657PACXX_6_7106.sorted.filtered_peak_1571	75	.	169763784	169764527	0	3	1,660,1	0,75,742	3.70128	10.52623	7.57866
chr1	169862684	169863620	C657PACXX_6_7106.sorted.filtered_peak_1572	184	.	169862684	169863620	0	3	1,933,1	0,1,935	4.38522	21.92875	18.49549
chr1	170043453	170044224	C657PACXX_6_7106.sorted.filtered_peak_1573	164	.	170043453	170044224	0	3	1,754,1	0,7,770	4.53024	19.72203	16.42619
chr1	170501035	170501660	C657PACXX_6_7106.sorted.filtered_peak_1574	75	.	170501035	170501660	0	3	1,616,1	0,5,624	3.67326	10.49339	7.54317
chr1	170899010	170899265	C657PACXX_6_7106.sorted.filtered_peak_1575	44	.	170899010	170899265	0	3	1,251,1	0,3,254	3.61516	7.20897	4.42968
chr1	171282787	171283440	C657PACXX_6_7106.sorted.filtered_peak_1576	40	.	171282787	171283440	0	3	1,474,1	0,145,652	3.44409	6.79549	4.06943
chr1	171454140	171455573	C657PACXX_6_7106.sorted.filtered_peak_1577	112	.	171454140	171455573	0	4	1,688,366,1	0,1,1014,1432	3.74207	14.27470	11.23385
chr1	171614046	171614296	C657PACXX_6_7106.sorted.filtered_peak_1578	27	.	171614046	171614296	0	2	1,1	0,249	3.00634	5.34970	2.73374
chr1	171614674	171614968	C657PACXX_6_7106.sorted.filtered_peak_1579	14	.	171614674	171614968	0	2	1,1	0,293	2.57853	3.90998	1.48681
chr1	171624758	171625153	C657PACXX_6_7106.sorted.filtered_peak_1580	13	.	171624758	171625153	0	2	1,1	0,394	2.61133	3.73481	1.34970
chr1	171711139	171711813	C657PACXX_6_7106.sorted.filtered_peak_1581	102	.	171711139	171711813	0	1	674	0	3.96250	13.29764	10.20049
chr1	171750170	171750997	C657PACXX_6_7106.sorted.filtered_peak_1582	173	.	171750170	171750997	0	3	1,814,1	0,9,826	4.50081	20.69081	17.30653
chr1	171810281	171810768	C657PACXX_6_7106.sorted.filtered_peak_1583	24	.	171810281	171810768	0	2	1,397	0,90	2.77658	4.99723	2.44262
chr1	172087072	172087506	C657PACXX_6_7106.sorted.filtered_peak_1584	19	.	172087072	172087506	0	2	1,1	0,433	2.68057	4.40545	1.91058
chr1	172150105	172151105	C657PACXX_6_7106.sorted.filtered_peak_1585	44	.	172150105	172151105	0	3	1,532,1	0,419,999	2.99642	7.21834	4.47596
chr1	172172464	172172725	C657PACXX_6_7106.sorted.filtered_peak_1586	23	.	172172464	172172725	0	3	1,250,1	0,10,260	2.88741	4.97972	2.39793
chr1	172181876	172182208	C657PACXX_6_7106.sorted.filtered_peak_1587	22	.	172181876	172182208	0	2	1,1	0,331	2.84364	4.74071	2.20096
chr1	172243134	172243426	C657PACXX_6_7106.sorted.filtered_peak_1588	18	.	172243134	172243426	0	2	1,1	0,291	2.50964	4.33662	1.84817
chr1	172327468	172327849	C657PACXX_6_7106.sorted.filtered_peak_1589	26	.	172327468	172327849	0	2	1,259	0,122	2.70072	5.27474	2.66837
chr1	172349893	172350232	C657PACXX_6_7106.sorted.filtered_peak_1590	41	.	172349893	172350232	0	3	1,336,1	0,2,338	3.16585	6.84491	4.11288
chr1	172363173	172363554	C657PACXX_6_7106.sorted.filtered_peak_1591	32	.	172363173	172363554	0	2	1,379	0,2	2.91128	5.85508	3.20665
chr1	172398632	172399081	C657PACXX_6_7106.sorted.filtered_peak_1592	18	.	172398632	172399081	0	2	1,1	0,448	2.78746	4.36038	1.87752
chr1	172413099	172413460	C657PACXX_6_7106.sorted.filtered_peak_1593	28	.	172413099	172413460	0	3	1,355,1	0,4,360	2.83561	5.41635	2.80796
chr1	172501426	172502658	C657PACXX_6_7106.sorted.filtered_peak_1594	224	.	172501426	172502658	0	2	1,1213	0,19	4.28399	25.93956	22.43851
chr1	172608114	172608649	C657PACXX_6_7106.sorted.filtered_peak_1595	32	.	172608114	172608649	0	3	1,509,1	0,21,534	2.80954	5.94916	3.27817
chr1	172631848	172632306	C657PACXX_6_7106.sorted.filtered_peak_1596	72	.	172631848	172632306	0	3	1,441,1	0,10,457	3.49713	10.16056	7.24086
chr1	172639996	172640274	C657PACXX_6_7106.sorted.filtered_peak_1597	25	.	172639996	172640274	0	3	1,251,1	0,17,277	2.66360	5.08224	2.50333
chr1	172667987	172668698	C657PACXX_6_7106.sorted.filtered_peak_1598	19	.	172667987	172668698	0	3	1,351,1	0,337,710	2.43674	4.45946	1.96089
chr1	172715459	172715850	C657PACXX_6_7106.sorted.filtered_peak_1599	75	.	172715459	172715850	0	3	1,358,1	0,27,390	3.89600	10.51739	7.55907
chr1	172788100	172788699	C657PACXX_6_7106.sorted.filtered_peak_1600	17	.	172788100	172788699	0	2	1,1	0,598	2.55797	4.15242	1.70171
chr1	172864287	172864584	C657PACXX_6_7106.sorted.filtered_peak_1601	34	.	172864287	172864584	0	3	1,289,1	0,2,296	3.18583	6.15160	3.46688
chr1	173300561	173300989	C657PACXX_6_7106.sorted.filtered_peak_1602	16	.	173300561	173300989	0	2	1,1	0,427	2.70011	4.10448	1.64762
chr1	173445724	173446759	C657PACXX_6_7106.sorted.filtered_peak_1603	71	.	173445724	173446759	0	3	1,934,1	0,10,1034	3.41421	10.12591	7.19925
chr1	173520176	173520426	C657PACXX_6_7106.sorted.filtered_peak_1604	21	.	173520176	173520426	0	2	1,1	0,249	2.90494	4.70787	2.16634
chr1	173683595	173684569	C657PACXX_6_7106.sorted.filtered_peak_1605	41	.	173683595	173684569	0	3	1,719,1	0,223,973	3.14078	6.88267	4.15347
chr1	173793135	173794424	C657PACXX_6_7106.sorted.filtered_peak_1606	93	.	173793135	173794424	0	3	1,977,1	0,303,1288	3.76967	12.32444	9.30716
chr1	173836804	173837975	C657PACXX_6_7106.sorted.filtered_peak_1607	168	.	173836804	173837975	0	3	1,1083,1	0,9,1170	3.90741	20.14238	16.82257
chr1	173991252	173992050	C657PACXX_6_7106.sorted.filtered_peak_1608	37	.	173991252	173992050	0	3	1,500,1	0,12,797	3.11374	6.43256	3.74034
chr1	174122505	174123138	C657PACXX_6_7106.sorted.filtered_peak_1609	50	.	174122505	174123138	0	3	1,492,1	0,21,632	3.58590	7.84629	5.02645
chr1	174127982	174128926	C657PACXX_6_7106.sorted.filtered_peak_1610	64	.	174127982	174128926	0	2	913,1	0,943	3.28020	9.35819	6.47065
chr1	174768541	174769551	C657PACXX_6_7106.sorted.filtered_peak_1611	31	.	174768541	174769551	0	3	1,689,1	0,48,1009	2.90335	5.80873	3.18436
chr1	174933684	174933988	C657PACXX_6_7106.sorted.filtered_peak_1612	25	.	174933684	174933988	0	2	1,279	0,25	2.43373	5.15290	2.56604
chr1	174937979	174938283	C657PACXX_6_7106.sorted.filtered_peak_1613	37	.	174937979	174938283	0	3	1,261,1	0,24,303	2.61352	6.46680	3.75100
chr1	174968165	174969335	C657PACXX_6_7106.sorted.filtered_peak_1614	235	.	174968165	174969335	0	3	1,1045,1	0,122,1169	4.31694	27.17998	23.57951
chr1	174992201	174993094	C657PACXX_6_7106.sorted.filtered_peak_1615	84	.	174992201	174993094	0	3	1,867,1	0,19,892	4.25039	11.40946	8.41347
chr1	175158084	175158624	C657PACXX_6_7106.sorted.filtered_peak_1616	13	.	175158084	175158624	0	2	1,1	0,539	2.23069	3.68728	1.30359
chr1	175178104	175179001	C657PACXX_6_7106.sorted.filtered_peak_1617	40	.	175178104	175179001	0	3	1,822,1	0,61,896	3.14719	6.79029	4.06702
chr1	175288844	175289118	C657PACXX_6_7106.sorted.filtered_peak_1618	29	.	175288844	175289118	0	3	1,250,1	0,1,273	2.89929	5.58342	2.94155
chr1	175483819	175484096	C657PACXX_6_7106.sorted.filtered_peak_1619	35	.	175483819	175484096	0	2	267,1	0,276	3.08606	6.30031	3.59603
chr1	176176072	176176931	C657PACXX_6_7106.sorted.filtered_peak_1620	133	.	176176072	176176931	0	3	1,855,1	0,3,858	4.39397	16.59077	13.34542
chr1	177150792	177151042	C657PACXX_6_7106.sorted.filtered_peak_1621	20	.	177150792	177151042	0	2	1,1	0,249	2.73981	4.59339	2.08434
chr1	177353232	177353523	C657PACXX_6_7106.sorted.filtered_peak_1622	19	.	177353232	177353523	0	2	274,1	0,290	2.57417	4.49887	1.98466
chr1	177355266	177355863	C657PACXX_6_7106.sorted.filtered_peak_1623	68	.	177355266	177355863	0	3	1,515,1	0,68,596	3.58326	9.74644	6.84474
chr1	177779063	177779355	C657PACXX_6_7106.sorted.filtered_peak_1624	38	.	177779063	177779355	0	1	292	0	3.48395	6.54688	3.83004
chr1	177794552	177794802	C657PACXX_6_7106.sorted.filtered_peak_1625	18	.	177794552	177794802	0	2	1,1	0,249	2.79672	4.35364	1.86751
chr1	177915097	177915399	C657PACXX_6_7106.sorted.filtered_peak_1626	27	.	177915097	177915399	0	3	1,272,1	0,1,301	3.08667	5.37798	2.76379
chr1	178501421	178501778	C657PACXX_6_7106.sorted.filtered_peak_1627	25	.	178501421	178501778	0	3	1,339,1	0,13,356	2.91045	5.14652	2.55744
chr1	178511206	178511956	C657PACXX_6_7106.sorted.filtered_peak_1628	43	.	178511206	178511956	0	3	1,477,1	0,208,749	3.19047	7.04442	4.31463
chr1	178971726	178972350	C657PACXX_6_7106.sorted.filtered_peak_1629	23	.	178971726	178972350	0	2	1,1	0,623	2.86295	4.89490	2.33154
chr1	178994563	178994984	C657PACXX_6_7106.sorted.filtered_peak_1630	19	.	178994563	178994984	0	2	1,1	0,420	2.49956	4.45461	1.94781
chr1	179050844	179051158	C657PACXX_6_7106.sorted.filtered_peak_1631	26	.	179050844	179051158	0	2	1,1	0,313	2.73239	5.22396	2.64007
chr1	179051977	179052440	C657PACXX_6_7106.sorted.filtered_peak_1632	24	.	179051977	179052440	0	3	1,424,1	0,19,462	2.68111	5.05233	2.47302
chr1	179098886	179099138	C657PACXX_6_7106.sorted.filtered_peak_1633	38	.	179098886	179099138	0	2	1,1	0,251	3.37495	6.50572	3.81409
chr1	179262505	179263393	C657PACXX_6_7106.sorted.filtered_peak_1634	28	.	179262505	179263393	0	2	510,1	0,887	2.84961	5.44450	2.83461
chr1	179268179	179268649	C657PACXX_6_7106.sorted.filtered_peak_1635	27	.	179268179	179268649	0	3	1,451,1	0,13,469	2.96066	5.36250	2.74178
chr1	179334707	179335516	C657PACXX_6_7106.sorted.filtered_peak_1636	85	.	179334707	179335516	0	3	1,649,1	0,1,808	4.21091	11.52393	8.52864
chr1	179783706	179784219	C657PACXX_6_7106.sorted.filtered_peak_1637	40	.	179783706	179784219	0	3	1,477,1	0,4,512	3.10785	6.80879	4.05665
chr1	179851300	179852572	C657PACXX_6_7106.sorted.filtered_peak_1638	75	.	179851300	179852572	0	4	1,905,256,1	0,13,1007,1271	3.24462	10.41905	7.52723
chr1	179923142	179924257	C657PACXX_6_7106.sorted.filtered_peak_1639	136	.	179923142	179924257	0	3	1,1105,1	0,8,1114	4.05924	16.79777	13.62863
chr1	180123452	180124168	C657PACXX_6_7106.sorted.filtered_peak_1640	55	.	180123452	180124168	0	3	1,302,1	0,1,715	3.40664	8.43597	5.59099
chr1	180451704	180451998	C657PACXX_6_7106.sorted.filtered_peak_1641	24	.	180451704	180451998	0	2	1,1	0,293	3.04047	5.06205	2.49090
chr1	180471196	180472389	C657PACXX_6_7106.sorted.filtered_peak_1642	48	.	180471196	180472389	0	3	1,1136,1	0,10,1192	3.19609	7.68524	4.88891
chr1	180502680	180503063	C657PACXX_6_7106.sorted.filtered_peak_1643	17	.	180502680	180503063	0	3	1,269,1	0,59,382	2.72427	4.18373	1.71462
chr1	180600768	180601547	C657PACXX_6_7106.sorted.filtered_peak_1644	94	.	180600768	180601547	0	3	1,731,1	0,47,778	3.90660	12.51975	9.48607
chr1	180923422	180923697	C657PACXX_6_7106.sorted.filtered_peak_1645	19	.	180923422	180923697	0	2	1,1	0,274	2.63035	4.45397	1.94345
chr1	180991700	180992447	C657PACXX_6_7106.sorted.filtered_peak_1646	60	.	180991700	180992447	0	3	1,480,1	0,9,746	3.30782	8.88341	6.01524
chr1	181002512	181003461	C657PACXX_6_7106.sorted.filtered_peak_1647	61	.	181002512	181003461	0	3	1,793,1	0,6,948	3.35201	9.00931	6.15454
chr1	181031770	181032419	C657PACXX_6_7106.sorted.filtered_peak_1648	32	.	181031770	181032419	0	2	645,1	0,648	3.14965	5.90656	3.23353
chr1	181057572	181058155	C657PACXX_6_7106.sorted.filtered_peak_1649	57	.	181057572	181058155	0	3	1,578,1	0,1,582	2.96799	8.55517	5.71292
chr1	181059044	181059536	C657PACXX_6_7106.sorted.filtered_peak_1650	21	.	181059044	181059536	0	3	1,287,1	0,5,491	2.33802	4.70905	2.19211
chr1	181074604	181075326	C657PACXX_6_7106.sorted.filtered_peak_1651	27	.	181074604	181075326	0	3	1,310,1	0,117,721	2.46129	5.38825	2.79969
chr1	181110548	181110957	C657PACXX_6_7106.sorted.filtered_peak_1652	14	.	181110548	181110957	0	3	1,385,1	0,22,408	2.31930	3.90931	1.49147
chr1	181111610	181112006	C657PACXX_6_7106.sorted.filtered_peak_1653	58	.	181111610	181112006	0	3	1,364,1	0,26,395	3.37822	8.74663	5.87584
chr1	181118299	181119089	C657PACXX_6_7106.sorted.filtered_peak_1654	17	.	181118299	181119089	0	2	1,1	0,789	2.52845	4.17995	1.72061
chr1	181128599	181128985	C657PACXX_6_7106.sorted.filtered_peak_1655	20	.	181128599	181128985	0	2	1,1	0,385	2.70115	4.55851	2.03571
chr1	181135619	181136055	C657PACXX_6_7106.sorted.filtered_peak_1656	55	.	181135619	181136055	0	2	1,347	0,89	3.76464	8.35140	5.51177
chr1	181365471	181365735	C657PACXX_6_7106.sorted.filtered_peak_1657	20	.	181365471	181365735	0	2	1,1	0,263	2.67914	4.52478	2.01265
chr1	181394083	181394346	C657PACXX_6_7106.sorted.filtered_peak_1658	22	.	181394083	181394346	0	3	1,250,1	0,3,262	2.81151	4.83203	2.27737
chr1	181581268	181581518	C657PACXX_6_7106.sorted.filtered_peak_1659	19	.	181581268	181581518	0	2	1,1	0,249	2.81425	4.41388	1.91254
chr1	181998518	181999515	C657PACXX_6_7106.sorted.filtered_peak_1660	99	.	181998518	181999515	0	3	1,848,1	0,114,996	3.94061	12.96279	9.92492
chr1	182112381	182112677	C657PACXX_6_7106.sorted.filtered_peak_1661	31	.	182112381	182112677	0	2	1,294	0,2	2.99727	5.85173	3.18331
chr1	182228406	182228987	C657PACXX_6_7106.sorted.filtered_peak_1662	26	.	182228406	182228987	0	3	1,576,1	0,3,580	2.97094	5.30934	2.69998
chr1	182399618	182400134	C657PACXX_6_7106.sorted.filtered_peak_1663	43	.	182399618	182400134	0	3	1,341,1	0,171,515	3.34210	7.10190	4.35797
chr1	182557883	182558526	C657PACXX_6_7106.sorted.filtered_peak_1664	27	.	182557883	182558526	0	3	1,250,1	0,15,642	2.82809	5.31831	2.70962
chr1	182572474	182572776	C657PACXX_6_7106.sorted.filtered_peak_1665	31	.	182572474	182572776	0	3	1,284,1	0,11,301	2.59469	5.76529	3.12256
chr1	182573358	182573796	C657PACXX_6_7106.sorted.filtered_peak_1666	31	.	182573358	182573796	0	3	1,421,1	0,7,437	2.58189	5.80168	3.16476
chr1	182585041	182585471	C657PACXX_6_7106.sorted.filtered_peak_1667	38	.	182585041	182585471	0	3	1,410,1	0,16,429	2.90933	6.52229	3.81942
chr1	182808095	182809127	C657PACXX_6_7106.sorted.filtered_peak_1668	102	.	182808095	182809127	0	3	1,899,1	0,129,1031	3.81459	13.35931	10.26014
chr1	183163989	183164299	C657PACXX_6_7106.sorted.filtered_peak_1669	20	.	183163989	183164299	0	3	1,274,1	0,10,309	2.81518	4.53282	2.01565
chr1	183440774	183441592	C657PACXX_6_7106.sorted.filtered_peak_1670	117	.	183440774	183441592	0	3	1,812,1	0,4,817	3.69871	14.95154	11.75670
chr1	183447416	183447808	C657PACXX_6_7106.sorted.filtered_peak_1671	29	.	183447416	183447808	0	3	1,368,1	0,3,391	2.85697	5.59943	2.97455
chr1	183559451	183559711	C657PACXX_6_7106.sorted.filtered_peak_1672	39	.	183559451	183559711	0	3	1,250,1	0,3,259	3.20250	6.64691	3.93254
chr1	183604722	183605475	C657PACXX_6_7106.sorted.filtered_peak_1673	180	.	183604722	183605475	0	3	1,637,1	0,1,752	4.52802	21.42390	18.05160
chr1	183624661	183624962	C657PACXX_6_7106.sorted.filtered_peak_1674	27	.	183624661	183624962	0	3	1,250,1	0,4,300	3.00553	5.33817	2.72441
chr1	183811682	183812019	C657PACXX_6_7106.sorted.filtered_peak_1675	15	.	183811682	183812019	0	2	1,1	0,336	2.59196	4.03019	1.58615
chr1	183857336	183857609	C657PACXX_6_7106.sorted.filtered_peak_1676	18	.	183857336	183857609	0	2	1,1	0,272	2.68997	4.39790	1.89988
chr1	183885012	183885717	C657PACXX_6_7106.sorted.filtered_peak_1677	75	.	183885012	183885717	0	3	1,641,1	0,57,704	3.75623	10.43451	7.50824
chr1	183925424	183926211	C657PACXX_6_7106.sorted.filtered_peak_1678	125	.	183925424	183926211	0	3	1,703,1	0,70,786	4.20768	15.70952	12.54619
chr1	183936976	183937417	C657PACXX_6_7106.sorted.filtered_peak_1679	14	.	183936976	183937417	0	2	1,1	0,440	2.61562	3.86754	1.45153
chr1	184020287	184020825	C657PACXX_6_7106.sorted.filtered_peak_1680	47	.	184020287	184020825	0	3	1,436,1	0,74,537	3.22242	7.52967	4.74645
chr1	184129508	184129944	C657PACXX_6_7106.sorted.filtered_peak_1681	42	.	184129508	184129944	0	2	1,428	0,8	2.93092	6.94833	4.21603
chr1	184460806	184461304	C657PACXX_6_7106.sorted.filtered_peak_1682	34	.	184460806	184461304	0	3	1,467,1	0,1,497	2.96020	6.09187	3.40871
chr1	184712258	184712715	C657PACXX_6_7106.sorted.filtered_peak_1683	43	.	184712258	184712715	0	3	1,343,1	0,20,456	3.11649	7.12840	4.37700
chr1	184723456	184724956	C657PACXX_6_7106.sorted.filtered_peak_1684	150	.	184723456	184724956	0	3	1,1143,1	0,1,1499	3.95534	18.26294	15.03542
chr1	184774722	184775406	C657PACXX_6_7106.sorted.filtered_peak_1685	31	.	184774722	184775406	0	2	549,1	0,683	3.05723	5.79158	3.13613
chr1	184809643	184810201	C657PACXX_6_7106.sorted.filtered_peak_1686	53	.	184809643	184810201	0	3	1,541,1	0,4,557	3.34303	8.13532	5.32189
chr1	184812874	184813201	C657PACXX_6_7106.sorted.filtered_peak_1687	23	.	184812874	184813201	0	2	1,1	0,326	2.80525	4.88495	2.33478
chr1	184836073	184836637	C657PACXX_6_7106.sorted.filtered_peak_1688	64	.	184836073	184836637	0	2	1,559	0,5	3.64264	9.37464	6.46049
chr1	184859614	184860123	C657PACXX_6_7106.sorted.filtered_peak_1689	47	.	184859614	184860123	0	3	1,464,1	0,13,508	3.21765	7.54093	4.76319
chr1	184951142	184951614	C657PACXX_6_7106.sorted.filtered_peak_1690	27	.	184951142	184951614	0	3	1,378,1	0,7,471	2.98415	5.35188	2.74643
chr1	185014369	185014647	C657PACXX_6_7106.sorted.filtered_peak_1691	19	.	185014369	185014647	0	3	1,250,1	0,21,277	2.60597	4.49950	1.99054
chr1	185125860	185126934	C657PACXX_6_7106.sorted.filtered_peak_1692	131	.	185125860	185126934	0	3	1,894,1	0,9,1073	3.70285	16.31965	13.16840
chr1	185285044	185285486	C657PACXX_6_7106.sorted.filtered_peak_1693	18	.	185285044	185285486	0	3	1,272,1	0,1,441	2.12423	4.33437	1.85357
chr1	185286015	185287135	C657PACXX_6_7106.sorted.filtered_peak_1694	71	.	185286015	185287135	0	3	1,1051,1	0,62,1119	3.02524	10.03162	7.10546
chr1	185307885	185308687	C657PACXX_6_7106.sorted.filtered_peak_1695	34	.	185307885	185308687	0	3	1,783,1	0,13,801	2.97935	6.09937	3.41749
chr1	185389727	185390418	C657PACXX_6_7106.sorted.filtered_peak_1696	32	.	185389727	185390418	0	3	1,291,1	0,313,690	2.99561	5.92311	3.28182
chr1	185408716	185409572	C657PACXX_6_7106.sorted.filtered_peak_1697	91	.	185408716	185409572	0	3	1,700,1	0,148,855	3.87043	12.20220	9.15193
chr1	185529097	185529561	C657PACXX_6_7106.sorted.filtered_peak_1698	69	.	185529097	185529561	0	2	1,463	0,1	3.73575	9.87709	6.96541
chr1	185536143	185536655	C657PACXX_6_7106.sorted.filtered_peak_1699	93	.	185536143	185536655	0	3	1,382,1	0,2,511	4.12853	12.42822	9.38737
chr1	186344241	186345005	C657PACXX_6_7106.sorted.filtered_peak_1700	255	.	186344241	186345005	0	3	1,762,1	0,1,763	5.13642	29.28407	25.58035
chr1	186373554	186373918	C657PACXX_6_7106.sorted.filtered_peak_1701	35	.	186373554	186373918	0	1	364	0	3.37166	6.18025	3.50450
chr1	186587241	186587897	C657PACXX_6_7106.sorted.filtered_peak_1702	18	.	186587241	186587897	0	3	1,283,1	0,370,655	2.63280	4.32317	1.83688
chr1	186649355	186649884	C657PACXX_6_7106.sorted.filtered_peak_1703	23	.	186649355	186649884	0	2	1,1	0,528	2.79410	4.95334	2.39704
chr1	186798610	186799045	C657PACXX_6_7106.sorted.filtered_peak_1704	13	.	186798610	186799045	0	2	1,1	0,434	2.51159	3.75762	1.36161
chr1	191143352	191143608	C657PACXX_6_7106.sorted.filtered_peak_1705	28	.	191143352	191143608	0	3	1,250,1	0,4,255	3.08094	5.44623	2.82000
chr1	192443232	192443541	C657PACXX_6_7106.sorted.filtered_peak_1706	34	.	192443232	192443541	0	2	1,299	0,10	3.05364	6.11252	3.43564
chr1	192485857	192486304	C657PACXX_6_7106.sorted.filtered_peak_1707	95	.	192485857	192486304	0	3	1,439,1	0,2,446	3.98663	12.65825	9.58465
chr1	192508026	192508672	C657PACXX_6_7106.sorted.filtered_peak_1708	33	.	192508026	192508672	0	2	1,523	0,123	2.84802	6.03205	3.38322
chr1	192514161	192514512	C657PACXX_6_7106.sorted.filtered_peak_1709	17	.	192514161	192514512	0	2	1,1	0,350	2.39241	4.21252	1.74940
chr1	192520072	192520422	C657PACXX_6_7106.sorted.filtered_peak_1710	13	.	192520072	192520422	0	2	1,1	0,349	2.24689	3.77842	1.37912
chr1	192544405	192544985	C657PACXX_6_7106.sorted.filtered_peak_1711	88	.	192544405	192544985	0	3	1,556,1	0,8,579	3.38613	11.82423	8.81863
chr1	192777678	192778679	C657PACXX_6_7106.sorted.filtered_peak_1712	37	.	192777678	192778679	0	4	1,285,308,1	0,14,424,1000	2.60871	6.48187	3.78221
chr1	193027791	193028866	C657PACXX_6_7106.sorted.filtered_peak_1713	78	.	193027791	193028866	0	3	1,1065,1	0,5,1074	3.36711	10.80777	7.89858
chr1	193073998	193074389	C657PACXX_6_7106.sorted.filtered_peak_1714	47	.	193073998	193074389	0	3	1,362,1	0,18,390	3.45119	7.55255	4.77222
chr1	193090656	193091610	C657PACXX_6_7106.sorted.filtered_peak_1715	68	.	193090656	193091610	0	3	1,885,1	0,68,953	3.38670	9.78428	6.84924
chr1	193151838	193152364	C657PACXX_6_7106.sorted.filtered_peak_1716	20	.	193151838	193152364	0	3	1,337,1	0,175,525	2.69249	4.61106	2.08947
chr1	193280529	193280785	C657PACXX_6_7106.sorted.filtered_peak_1717	23	.	193280529	193280785	0	2	1,1	0,255	2.63918	4.86332	2.30345
chr1	193387628	193387912	C657PACXX_6_7106.sorted.filtered_peak_1718	15	.	193387628	193387912	0	2	1,1	0,283	2.63285	4.04288	1.59742
chr1	193448141	193448876	C657PACXX_6_7106.sorted.filtered_peak_1719	88	.	193448141	193448876	0	3	1,730,1	0,2,734	3.80460	11.84932	8.83898
chr1	193509635	193509974	C657PACXX_6_7106.sorted.filtered_peak_1720	28	.	193509635	193509974	0	3	1,316,1	0,10,338	2.73532	5.51584	2.88954
chr1	194190061	194190311	C657PACXX_6_7106.sorted.filtered_peak_1721	14	.	194190061	194190311	0	2	1,1	0,249	2.64795	3.85469	1.44484
chr1	195164534	195165079	C657PACXX_6_7106.sorted.filtered_peak_1722	30	.	195164534	195165079	0	2	408,1	0,544	2.84820	5.64207	3.01653
chr1	197115609	197116312	C657PACXX_6_7106.sorted.filtered_peak_1723	99	.	197115609	197116312	0	3	1,669,1	0,31,702	3.97125	13.06159	9.96994
chr1	197170213	197170896	C657PACXX_6_7106.sorted.filtered_peak_1724	99	.	197170213	197170896	0	3	1,671,1	0,7,682	3.94154	13.04932	9.95921
chr1	197744652	197745495	C657PACXX_6_7106.sorted.filtered_peak_1725	24	.	197744652	197745495	0	3	1,510,1	0,321,842	2.46125	5.05005	2.48430
chr1	197871795	197872268	C657PACXX_6_7106.sorted.filtered_peak_1726	57	.	197871795	197872268	0	3	1,446,1	0,25,472	3.52990	8.59618	5.75105
chr1	197918304	197918897	C657PACXX_6_7106.sorted.filtered_peak_1727	29	.	197918304	197918897	0	3	1,546,1	0,16,592	2.99893	5.55768	2.95068
chr1	198071567	198071935	C657PACXX_6_7106.sorted.filtered_peak_1728	43	.	198071567	198071935	0	3	1,335,1	0,4,367	3.31249	7.14844	4.38219
chr1	198125393	198125926	C657PACXX_6_7106.sorted.filtered_peak_1729	23	.	198125393	198125926	0	2	1,1	0,532	2.42628	4.90514	2.34358
chr1	198136565	198136988	C657PACXX_6_7106.sorted.filtered_peak_1730	14	.	198136565	198136988	0	2	1,1	0,422	2.37591	3.82087	1.41539
chr1	198157242	198157601	C657PACXX_6_7106.sorted.filtered_peak_1731	42	.	198157242	198157601	0	3	1,302,1	0,3,358	3.19541	6.97355	4.22633
chr1	198171469	198171741	C657PACXX_6_7106.sorted.filtered_peak_1732	17	.	198171469	198171741	0	2	1,1	0,271	2.62924	4.27298	1.79119
chr1	198489435	198489953	C657PACXX_6_7106.sorted.filtered_peak_1733	20	.	198489435	198489953	0	3	1,252,1	0,230,517	2.58088	4.57655	2.06005
chr1	198526087	198526480	C657PACXX_6_7106.sorted.filtered_peak_1734	41	.	198526087	198526480	0	3	1,383,1	0,2,392	3.21479	6.88469	4.13723
chr1	198533828	198534236	C657PACXX_6_7106.sorted.filtered_peak_1735	35	.	198533828	198534236	0	1	408	0	3.37643	6.26210	3.58436
chr1	198590131	198590902	C657PACXX_6_7106.sorted.filtered_peak_1736	57	.	198590131	198590902	0	3	1,759,1	0,2,770	2.99483	8.63733	5.76931
chr1	198608084	198608334	C657PACXX_6_7106.sorted.filtered_peak_1737	24	.	198608084	198608334	0	2	1,1	0,249	2.52252	4.96731	2.40562
chr1	198625612	198626023	C657PACXX_6_7106.sorted.filtered_peak_1738	26	.	198625612	198626023	0	3	1,401,1	0,7,410	2.51577	5.29352	2.69640
chr1	198638118	198638497	C657PACXX_6_7106.sorted.filtered_peak_1739	24	.	198638118	198638497	0	3	1,360,1	0,18,378	2.60032	5.02741	2.45137
chr1	198650893	198651663	C657PACXX_6_7106.sorted.filtered_peak_1740	105	.	198650893	198651663	0	3	1,525,1	0,3,769	3.36369	13.54746	10.50702
chr1	198876308	198876672	C657PACXX_6_7106.sorted.filtered_peak_1741	16	.	198876308	198876672	0	2	1,1	0,363	2.50085	4.08231	1.62926
chr1	198892001	198892442	C657PACXX_6_7106.sorted.filtered_peak_1742	13	.	198892001	198892442	0	2	1,1	0,440	2.30846	3.69521	1.31545
chr1	198904065	198904814	C657PACXX_6_7106.sorted.filtered_peak_1743	31	.	198904065	198904814	0	3	1,325,1	0,2,748	2.52107	5.77818	3.13342
chr1	198906421	198906849	C657PACXX_6_7106.sorted.filtered_peak_1744	64	.	198906421	198906849	0	3	1,399,1	0,16,427	3.19305	9.31960	6.43907
chr1	199010562	199011144	C657PACXX_6_7106.sorted.filtered_peak_1745	52	.	199010562	199011144	0	3	1,474,1	0,102,581	3.19003	8.06785	5.25424
chr1	199058725	199059217	C657PACXX_6_7106.sorted.filtered_peak_1746	68	.	199058725	199059217	0	2	1,328	0,164	4.16115	9.73691	6.80485
chr1	199142469	199142908	C657PACXX_6_7106.sorted.filtered_peak_1747	36	.	199142469	199142908	0	3	1,431,1	0,1,438	3.06545	6.33299	3.63559
chr1	200098645	200099117	C657PACXX_6_7106.sorted.filtered_peak_1748	17	.	200098645	200099117	0	2	1,1	0,471	2.58544	4.25305	1.77632
chr1	200123318	200123700	C657PACXX_6_7106.sorted.filtered_peak_1749	50	.	200123318	200123700	0	2	380,1	0,381	3.16072	7.82652	5.02301
chr1	200271461	200271776	C657PACXX_6_7106.sorted.filtered_peak_1750	38	.	200271461	200271776	0	2	1,284	0,31	3.28360	6.59919	3.88284
chr1	200321400	200321650	C657PACXX_6_7106.sorted.filtered_peak_1751	20	.	200321400	200321650	0	1	250	0	2.81537	4.60283	2.07583
chr1	200378806	200379740	C657PACXX_6_7106.sorted.filtered_peak_1752	55	.	200378806	200379740	0	3	1,821,1	0,2,933	3.26857	8.35291	5.55071
chr1	200442700	200443290	C657PACXX_6_7106.sorted.filtered_peak_1753	24	.	200442700	200443290	0	3	1,463,1	0,116,589	2.83819	5.04581	2.47817
chr1	200457877	200458147	C657PACXX_6_7106.sorted.filtered_peak_1754	20	.	200457877	200458147	0	2	255,1	0,269	2.72106	4.55207	2.03163
chr1	200479297	200479743	C657PACXX_6_7106.sorted.filtered_peak_1755	18	.	200479297	200479743	0	2	1,1	0,445	2.68688	4.31011	1.82525
chr1	200589701	200590363	C657PACXX_6_7106.sorted.filtered_peak_1756	47	.	200589701	200590363	0	3	1,647,1	0,5,661	3.24980	7.50357	4.75636
chr1	200597182	200597884	C657PACXX_6_7106.sorted.filtered_peak_1757	18	.	200597182	200597884	0	3	1,472,1	0,222,701	2.63061	4.33205	1.84516
chr1	200638586	200639533	C657PACXX_6_7106.sorted.filtered_peak_1758	90	.	200638586	200639533	0	3	1,679,1	0,5,946	4.04994	12.08798	9.04898
chr1	200857391	200857761	C657PACXX_6_7106.sorted.filtered_peak_1759	19	.	200857391	200857761	0	3	1,355,1	0,11,369	2.61395	4.48618	1.96904
chr1	200874875	200875182	C657PACXX_6_7106.sorted.filtered_peak_1760	22	.	200874875	200875182	0	1	307	0	2.86882	4.75917	2.21530
chr1	200988665	200988954	C657PACXX_6_7106.sorted.filtered_peak_1761	50	.	200988665	200988954	0	3	1,283,1	0,1,288	2.92999	7.90730	5.08411
chr1	201083368	201083622	C657PACXX_6_7106.sorted.filtered_peak_1762	25	.	201083368	201083622	0	2	1,1	0,253	2.89429	5.13772	2.54470
chr1	201123262	201124027	C657PACXX_6_7106.sorted.filtered_peak_1763	58	.	201123262	201124027	0	3	1,742,1	0,4,764	3.34305	8.68185	5.83638
chr1	201476184	201476435	C657PACXX_6_7106.sorted.filtered_peak_1764	40	.	201476184	201476435	0	2	1,250	0,1	3.17575	6.75468	4.00307
chr1	201482078	201482328	C657PACXX_6_7106.sorted.filtered_peak_1765	24	.	201482078	201482328	0	2	1,1	0,249	2.91715	5.02292	2.44185
chr1	201528855	201529131	C657PACXX_6_7106.sorted.filtered_peak_1766	41	.	201528855	201529131	0	3	1,270,1	0,1,275	3.36572	6.92464	4.17910
chr1	201797954	201798906	C657PACXX_6_7106.sorted.filtered_peak_1767	47	.	201797954	201798906	0	3	1,788,1	0,14,951	3.18354	7.52817	4.74715
chr1	201924265	201925018	C657PACXX_6_7106.sorted.filtered_peak_1768	122	.	201924265	201925018	0	3	1,740,1	0,3,752	4.56610	15.41321	12.21880
chr1	202104324	202104895	C657PACXX_6_7106.sorted.filtered_peak_1769	35	.	202104324	202104895	0	3	1,454,1	0,82,570	3.29234	6.18741	3.50317
chr1	202264638	202265054	C657PACXX_6_7106.sorted.filtered_peak_1770	61	.	202264638	202265054	0	2	1,409	0,7	3.81508	9.04640	6.17404
chr1	202304575	202304956	C657PACXX_6_7106.sorted.filtered_peak_1771	16	.	202304575	202304956	0	2	1,1	0,380	2.71497	4.12440	1.66446
chr1	202310765	202311580	C657PACXX_6_7106.sorted.filtered_peak_1772	153	.	202310765	202311580	0	3	1,813,1	0,1,814	4.78564	18.66218	15.34818
chr1	202317471	202318029	C657PACXX_6_7106.sorted.filtered_peak_1773	218	.	202317471	202318029	0	2	1,554	0,4	5.72728	25.39913	21.83237
chr1	202779821	202780326	C657PACXX_6_7106.sorted.filtered_peak_1774	33	.	202779821	202780326	0	2	404,1	0,504	2.79337	5.99744	3.33669
chr1	202830221	202830475	C657PACXX_6_7106.sorted.filtered_peak_1775	20	.	202830221	202830475	0	2	1,1	0,253	2.69412	4.57910	2.04655
chr1	202857876	202858847	C657PACXX_6_7106.sorted.filtered_peak_1776	143	.	202857876	202858847	0	2	678,1	0,970	4.52190	17.57549	14.35827
chr1	202895548	202896598	C657PACXX_6_7106.sorted.filtered_peak_1777	91	.	202895548	202896598	0	2	1,758	0,292	4.14054	12.19477	9.18533
chr1	202927323	202927924	C657PACXX_6_7106.sorted.filtered_peak_1778	32	.	202927323	202927924	0	3	1,595,1	0,1,600	2.88924	5.91775	3.25253
chr1	202936046	202936703	C657PACXX_6_7106.sorted.filtered_peak_1779	14	.	202936046	202936703	0	2	1,1	0,656	2.36357	3.86615	1.44949
chr1	202968461	202968745	C657PACXX_6_7106.sorted.filtered_peak_1780	19	.	202968461	202968745	0	3	1,251,1	0,22,283	2.81899	4.46028	1.95131
chr1	202976091	202976571	C657PACXX_6_7106.sorted.filtered_peak_1781	91	.	202976091	202976571	0	2	477,1	0,479	4.19224	12.19232	9.12903
chr1	202976741	202977242	C657PACXX_6_7106.sorted.filtered_peak_1782	41	.	202976741	202977242	0	3	1,342,1	0,7,500	3.14126	6.91271	4.19456
chr1	202995191	202995925	C657PACXX_6_7106.sorted.filtered_peak_1783	40	.	202995191	202995925	0	3	1,583,1	0,9,733	3.15604	6.76717	4.05779
chr1	203185378	203185660	C657PACXX_6_7106.sorted.filtered_peak_1784	16	.	203185378	203185660	0	2	1,1	0,281	2.65905	4.07515	1.62381
chr1	203236484	203236940	C657PACXX_6_7106.sorted.filtered_peak_1785	32	.	203236484	203236940	0	3	1,452,1	0,3,455	2.80267	5.92524	3.26828
chr1	203242209	203242570	C657PACXX_6_7106.sorted.filtered_peak_1786	31	.	203242209	203242570	0	2	1,1	0,360	2.61587	5.82930	3.17007
chr1	203256263	203256913	C657PACXX_6_7106.sorted.filtered_peak_1787	35	.	203256263	203256913	0	3	1,647,1	0,1,649	2.39401	6.23051	3.55062
chr1	203258613	203259190	C657PACXX_6_7106.sorted.filtered_peak_1788	60	.	203258613	203259190	0	3	1,558,1	0,1,576	2.81420	8.95281	6.07549
chr1	203259544	203260143	C657PACXX_6_7106.sorted.filtered_peak_1789	22	.	203259544	203260143	0	3	1,457,1	0,122,598	2.18842	4.85292	2.29866
chr1	203274054	203274929	C657PACXX_6_7106.sorted.filtered_peak_1790	67	.	203274054	203274929	0	3	1,821,1	0,2,874	3.12242	9.66246	6.78078
chr1	203289777	203290235	C657PACXX_6_7106.sorted.filtered_peak_1791	23	.	203289777	203290235	0	3	1,262,1	0,16,457	2.55761	4.89147	2.34044
chr1	203296154	203297271	C657PACXX_6_7106.sorted.filtered_peak_1792	50	.	203296154	203297271	0	2	1,1098	0,19	2.87421	7.78355	5.00352
chr1	203456557	203456817	C657PACXX_6_7106.sorted.filtered_peak_1793	29	.	203456557	203456817	0	2	256,1	0,259	3.07295	5.55796	2.91916
chr1	203576416	203576898	C657PACXX_6_7106.sorted.filtered_peak_1794	47	.	203576416	203576898	0	2	469,1	0,481	3.45674	7.50404	4.73294
chr1	203595195	203596090	C657PACXX_6_7106.sorted.filtered_peak_1795	40	.	203595195	203596090	0	3	1,842,1	0,31,894	2.73397	6.72786	4.01707
chr1	203619036	203619587	C657PACXX_6_7106.sorted.filtered_peak_1796	18	.	203619036	203619587	0	3	1,250,1	0,299,550	2.47320	4.31690	1.84010
chr1	203622264	203622595	C657PACXX_6_7106.sorted.filtered_peak_1797	36	.	203622264	203622595	0	3	1,308,1	0,11,330	2.91592	6.33629	3.65394
chr1	203643048	203643612	C657PACXX_6_7106.sorted.filtered_peak_1798	80	.	203643048	203643612	0	3	1,558,1	0,1,563	3.62758	10.98505	8.00836
chr1	203651422	203652063	C657PACXX_6_7106.sorted.filtered_peak_1799	19	.	203651422	203652063	0	3	1,324,1	0,300,640	2.72237	4.48350	1.98183
chr1	203725154	203725404	C657PACXX_6_7106.sorted.filtered_peak_1800	24	.	203725154	203725404	0	1	250	0	3.03981	5.00057	2.41422
chr1	203733537	203734914	C657PACXX_6_7106.sorted.filtered_peak_1801	48	.	203733537	203734914	0	3	1,1229,1	0,124,1376	3.30950	7.63802	4.86264
chr1	203764307	203764801	C657PACXX_6_7106.sorted.filtered_peak_1802	88	.	203764307	203764801	0	3	1,451,1	0,39,493	4.13631	11.82438	8.83787
chr1	203830494	203831138	C657PACXX_6_7106.sorted.filtered_peak_1803	111	.	203830494	203831138	0	3	1,641,1	0,2,643	4.43341	14.25412	11.11143
chr1	203889574	203889868	C657PACXX_6_7106.sorted.filtered_peak_1804	61	.	203889574	203889868	0	1	294	0	4.14611	9.07697	6.19211
chr1	204332761	204333109	C657PACXX_6_7106.sorted.filtered_peak_1805	40	.	204332761	204333109	0	3	1,268,1	0,39,347	3.13313	6.73530	4.00322
chr1	204380767	204381550	C657PACXX_6_7106.sorted.filtered_peak_1806	156	.	204380767	204381550	0	3	1,755,1	0,18,782	4.41965	18.97260	15.66558
chr1	204421993	204422612	C657PACXX_6_7106.sorted.filtered_peak_1807	29	.	204421993	204422612	0	2	1,593	0,26	2.92600	5.60819	2.99556
chr1	204463401	204464431	C657PACXX_6_7106.sorted.filtered_peak_1808	26	.	204463401	204464431	0	4	1,546,327,1	0,12,694,1029	2.58159	5.23765	2.64191
chr1	204475492	204476681	C657PACXX_6_7106.sorted.filtered_peak_1809	47	.	204475492	204476681	0	3	1,1175,1	0,6,1188	2.98262	7.52186	4.74149
chr1	204485256	204486025	C657PACXX_6_7106.sorted.filtered_peak_1810	78	.	204485256	204486025	0	3	1,740,1	0,11,768	3.42526	10.81644	7.85932
chr1	204513518	204513819	C657PACXX_6_7106.sorted.filtered_peak_1811	29	.	204513518	204513819	0	2	1,290	0,11	2.99923	5.62558	2.98945
chr1	204548320	204548637	C657PACXX_6_7106.sorted.filtered_peak_1812	15	.	204548320	204548637	0	2	1,1	0,316	2.63639	3.98017	1.54464
chr1	204732980	204733230	C657PACXX_6_7106.sorted.filtered_peak_1813	20	.	204732980	204733230	0	2	1,1	0,249	2.77790	4.62713	2.09383
chr1	204775981	204776695	C657PACXX_6_7106.sorted.filtered_peak_1814	69	.	204775981	204776695	0	2	1,709	0,5	3.74338	9.85032	6.91034
chr1	205090897	205091612	C657PACXX_6_7106.sorted.filtered_peak_1815	187	.	205090897	205091612	0	2	1,704	0,11	5.20226	22.23063	18.78734
chr1	205110775	205111135	C657PACXX_6_7106.sorted.filtered_peak_1816	18	.	205110775	205111135	0	1	360	0	2.81347	4.29874	1.80169
chr1	205140698	205140992	C657PACXX_6_7106.sorted.filtered_peak_1817	30	.	205140698	205140992	0	2	1,265	0,29	3.12398	5.69615	3.04368
chr1	205180291	205181141	C657PACXX_6_7106.sorted.filtered_peak_1818	54	.	205180291	205181141	0	3	1,815,1	0,24,849	3.44694	8.25548	5.45193
chr1	205198673	205198923	C657PACXX_6_7106.sorted.filtered_peak_1819	38	.	205198673	205198923	0	2	1,1	0,249	2.99536	6.52910	3.80226
chr1	205242433	205243257	C657PACXX_6_7106.sorted.filtered_peak_1820	34	.	205242433	205243257	0	3	1,378,1	0,148,823	3.14938	6.09081	3.46289
chr1	205254704	205255228	C657PACXX_6_7106.sorted.filtered_peak_1821	29	.	205254704	205255228	0	3	1,254,1	0,263,523	2.44326	5.52239	2.91068
chr1	205255555	205255898	C657PACXX_6_7106.sorted.filtered_peak_1822	15	.	205255555	205255898	0	3	1,324,1	0,17,342	2.13107	3.93301	1.51082
chr1	205257257	205257779	C657PACXX_6_7106.sorted.filtered_peak_1823	71	.	205257257	205257779	0	3	1,508,1	0,8,521	3.14900	10.07001	7.11975
chr1	205290785	205291239	C657PACXX_6_7106.sorted.filtered_peak_1824	24	.	205290785	205291239	0	3	1,448,1	0,1,453	2.67912	5.02025	2.45069
chr1	205366173	205366444	C657PACXX_6_7106.sorted.filtered_peak_1825	14	.	205366173	205366444	0	2	1,1	0,270	2.66616	3.85836	1.42629
chr1	205399992	205400372	C657PACXX_6_7106.sorted.filtered_peak_1826	25	.	205399992	205400372	0	3	1,331,1	0,45,379	2.93333	5.15806	2.56928
chr1	205560784	205561450	C657PACXX_6_7106.sorted.filtered_peak_1827	51	.	205560784	205561450	0	2	1,660	0,6	3.46486	7.94248	5.13181
chr1	205600155	205601524	C657PACXX_6_7106.sorted.filtered_peak_1828	64	.	205600155	205601524	0	5	1,395,250,455,1	0,54,507,819,1368	3.16743	9.28290	6.42485
chr1	205718195	205719845	C657PACXX_6_7106.sorted.filtered_peak_1829	69	.	205718195	205719845	0	4	1,769,736,1	0,2,897,1649	3.09692	9.86654	6.94473
chr1	205744115	205745134	C657PACXX_6_7106.sorted.filtered_peak_1830	68	.	205744115	205745134	0	3	1,1003,1	0,8,1018	3.54614	9.69388	6.81082
chr1	205782107	205782544	C657PACXX_6_7106.sorted.filtered_peak_1831	83	.	205782107	205782544	0	3	1,434,1	0,1,436	3.74623	11.37870	8.36584
chr1	205819082	205819490	C657PACXX_6_7106.sorted.filtered_peak_1832	38	.	205819082	205819490	0	1	408	0	3.49160	6.54200	3.81883
chr1	205888096	205888346	C657PACXX_6_7106.sorted.filtered_peak_1833	25	.	205888096	205888346	0	2	1,1	0,249	3.02707	5.10238	2.51473
chr1	206603562	206603853	C657PACXX_6_7106.sorted.filtered_peak_1834	22	.	206603562	206603853	0	2	1,1	0,290	2.96412	4.77103	2.21728
chr1	206643457	206643969	C657PACXX_6_7106.sorted.filtered_peak_1835	29	.	206643457	206643969	0	3	1,488,1	0,15,511	2.67767	5.53958	2.90540
chr1	206718283	206718651	C657PACXX_6_7106.sorted.filtered_peak_1836	20	.	206718283	206718651	0	2	336,1	0,367	2.81171	4.61656	2.09410
chr1	206725327	206725690	C657PACXX_6_7106.sorted.filtered_peak_1837	89	.	206725327	206725690	0	2	1,360	0,3	3.84174	11.93797	8.90776
chr1	206730090	206730641	C657PACXX_6_7106.sorted.filtered_peak_1838	36	.	206730090	206730641	0	3	1,508,1	0,4,550	2.63510	6.28986	3.60680
chr1	206736371	206736712	C657PACXX_6_7106.sorted.filtered_peak_1839	82	.	206736371	206736712	0	2	1,335	0,6	3.65581	11.20434	8.20361
chr1	206748503	206749116	C657PACXX_6_7106.sorted.filtered_peak_1840	40	.	206748503	206749116	0	3	1,600,1	0,3,612	2.62805	6.80775	4.06532
chr1	206753247	206753695	C657PACXX_6_7106.sorted.filtered_peak_1841	77	.	206753247	206753695	0	2	1,439	0,9	3.09696	10.74180	7.77929
chr1	206763360	206763868	C657PACXX_6_7106.sorted.filtered_peak_1842	71	.	206763360	206763868	0	3	1,489,1	0,1,507	3.44944	10.04820	7.11769
chr1	206785493	206786181	C657PACXX_6_7106.sorted.filtered_peak_1843	46	.	206785493	206786181	0	1	688	0	3.24232	7.39562	4.61661
chr1	206808709	206809346	C657PACXX_6_7106.sorted.filtered_peak_1844	61	.	206808709	206809346	0	3	1,449,1	0,2,636	3.51476	9.06956	6.17622
chr1	206876885	206877318	C657PACXX_6_7106.sorted.filtered_peak_1845	21	.	206876885	206877318	0	3	1,303,1	0,1,432	2.54120	4.65852	2.11923
chr1	206912928	206913357	C657PACXX_6_7106.sorted.filtered_peak_1846	21	.	206912928	206913357	0	2	1,398	0,31	2.49399	4.71633	2.17948
chr1	206931006	206931525	C657PACXX_6_7106.sorted.filtered_peak_1847	37	.	206931006	206931525	0	3	1,374,1	0,133,518	3.19386	6.36609	3.70038
chr1	206939730	206940207	C657PACXX_6_7106.sorted.filtered_peak_1848	54	.	206939730	206940207	0	3	1,458,1	0,4,476	3.25155	8.31123	5.47973
chr1	206957760	206958330	C657PACXX_6_7106.sorted.filtered_peak_1849	42	.	206957760	206958330	0	3	1,314,1	0,13,569	2.84724	6.93657	4.22395
chr1	206976536	206977069	C657PACXX_6_7106.sorted.filtered_peak_1850	115	.	206976536	206977069	0	2	478,1	0,532	4.10272	14.70510	11.56445
chr1	206990105	206990723	C657PACXX_6_7106.sorted.filtered_peak_1851	37	.	206990105	206990723	0	3	1,428,1	0,55,617	3.13747	6.47672	3.78108
chr1	207095063	207095540	C657PACXX_6_7106.sorted.filtered_peak_1852	50	.	207095063	207095540	0	3	1,468,1	0,7,476	3.05014	7.90516	5.09699
chr1	207106723	207106990	C657PACXX_6_7106.sorted.filtered_peak_1853	17	.	207106723	207106990	0	2	1,1	0,266	2.53910	4.25024	1.77057
chr1	207155494	207155813	C657PACXX_6_7106.sorted.filtered_peak_1854	19	.	207155494	207155813	0	3	1,250,1	0,67,318	2.73022	4.43910	1.93637
chr1	207223567	207224555	C657PACXX_6_7106.sorted.filtered_peak_1855	19	.	207223567	207224555	0	3	1,389,1	0,598,987	2.37553	4.42595	1.93418
chr1	207226189	207226575	C657PACXX_6_7106.sorted.filtered_peak_1856	73	.	207226189	207226575	0	2	1,378	0,8	3.49245	10.29876	7.34887
chr1	207494384	207495236	C657PACXX_6_7106.sorted.filtered_peak_1857	180	.	207494384	207495236	0	3	1,731,1	0,36,851	4.47605	21.43763	18.08153
chr1	207509377	207510369	C657PACXX_6_7106.sorted.filtered_peak_1858	40	.	207509377	207510369	0	3	1,801,1	0,184,991	3.03304	6.79496	4.06490
chr1	207925100	207925863	C657PACXX_6_7106.sorted.filtered_peak_1859	69	.	207925100	207925863	0	3	1,756,1	0,4,762	3.79222	9.82395	6.90673
chr1	207972433	207972692	C657PACXX_6_7106.sorted.filtered_peak_1860	16	.	207972433	207972692	0	2	250,1	0,258	2.52877	4.13271	1.67288
chr1	207997330	207997627	C657PACXX_6_7106.sorted.filtered_peak_1861	21	.	207997330	207997627	0	3	1,270,1	0,15,296	2.33832	4.72706	2.19774
chr1	207998928	207999598	C657PACXX_6_7106.sorted.filtered_peak_1862	69	.	207998928	207999598	0	3	1,506,1	0,153,669	3.17593	9.88244	6.97118
chr1	208046458	208046929	C657PACXX_6_7106.sorted.filtered_peak_1863	52	.	208046458	208046929	0	3	1,441,1	0,28,470	3.29953	8.02926	5.21020
chr1	208056444	208057008	C657PACXX_6_7106.sorted.filtered_peak_1864	23	.	208056444	208057008	0	3	1,251,1	0,5,563	2.60623	4.97435	2.39668
chr1	208136968	208137361	C657PACXX_6_7106.sorted.filtered_peak_1865	28	.	208136968	208137361	0	2	288,1	0,392	2.87721	5.47721	2.85681
chr1	209161926	209162412	C657PACXX_6_7106.sorted.filtered_peak_1866	33	.	209161926	209162412	0	1	486	0	3.34887	6.03047	3.34525
chr1	209824425	209824800	C657PACXX_6_7106.sorted.filtered_peak_1867	16	.	209824425	209824800	0	2	1,1	0,374	2.55239	4.04651	1.60150
chr1	209833194	209833516	C657PACXX_6_7106.sorted.filtered_peak_1868	26	.	209833194	209833516	0	3	1,307,1	0,8,321	2.97943	5.29204	2.69124
chr1	209846484	209846947	C657PACXX_6_7106.sorted.filtered_peak_1869	33	.	209846484	209846947	0	3	1,410,1	0,18,462	2.97198	5.99276	3.33033
chr1	209920990	209921517	C657PACXX_6_7106.sorted.filtered_peak_1870	50	.	209920990	209921517	0	2	1,432	0,95	3.08102	7.82248	5.01290
chr1	209929045	209929602	C657PACXX_6_7106.sorted.filtered_peak_1871	35	.	209929045	209929602	0	3	1,551,1	0,4,556	2.65215	6.25816	3.56957
chr1	209941629	209942253	C657PACXX_6_7106.sorted.filtered_peak_1872	68	.	209941629	209942253	0	3	1,619,1	0,1,623	3.43152	9.72007	6.81445
chr1	209942728	209943100	C657PACXX_6_7106.sorted.filtered_peak_1873	20	.	209942728	209943100	0	2	1,368	0,4	2.44196	4.57463	2.05092
chr1	209957557	209958292	C657PACXX_6_7106.sorted.filtered_peak_1874	128	.	209957557	209958292	0	3	1,710,1	0,12,734	4.37666	16.03602	12.83401
chr1	210001052	210001699	C657PACXX_6_7106.sorted.filtered_peak_1875	105	.	210001052	210001699	0	3	1,627,1	0,8,646	4.36183	13.66315	10.56793
chr1	211431839	211433019	C657PACXX_6_7106.sorted.filtered_peak_1876	46	.	211431839	211433019	0	3	1,1167,1	0,7,1179	2.98280	7.43351	4.66803
chr1	211434124	211434408	C657PACXX_6_7106.sorted.filtered_peak_1877	15	.	211434124	211434408	0	2	1,1	0,283	2.28682	3.98774	1.55322
chr1	211454447	211454869	C657PACXX_6_7106.sorted.filtered_peak_1878	16	.	211454447	211454869	0	2	1,1	0,421	2.77439	4.17975	1.69871
chr1	211496740	211497124	C657PACXX_6_7106.sorted.filtered_peak_1879	26	.	211496740	211497124	0	3	1,294,1	0,30,383	2.78689	5.20573	2.62208
chr1	211508677	211509402	C657PACXX_6_7106.sorted.filtered_peak_1880	18	.	211508677	211509402	0	3	1,258,1	0,465,724	2.67194	4.35074	1.85770
chr1	211556008	211556511	C657PACXX_6_7106.sorted.filtered_peak_1881	33	.	211556008	211556511	0	3	1,310,1	0,74,502	2.92497	6.05902	3.39856
chr1	211649642	211649919	C657PACXX_6_7106.sorted.filtered_peak_1882	25	.	211649642	211649919	0	3	1,250,1	0,4,276	3.00547	5.13827	2.54631
chr1	211687309	211687559	C657PACXX_6_7106.sorted.filtered_peak_1883	16	.	211687309	211687559	0	2	1,1	0,249	2.54338	4.10563	1.65034
chr1	211688785	211689261	C657PACXX_6_7106.sorted.filtered_peak_1884	15	.	211688785	211689261	0	2	1,1	0,475	2.52671	4.00689	1.57278
chr1	211752383	211753104	C657PACXX_6_7106.sorted.filtered_peak_1885	87	.	211752383	211753104	0	3	1,688,1	0,4,720	3.42484	11.79494	8.78611
chr1	211848912	211849229	C657PACXX_6_7106.sorted.filtered_peak_1886	29	.	211848912	211849229	0	3	1,315,1	0,1,316	3.05067	5.55951	2.92219
chr1	211854045	211854607	C657PACXX_6_7106.sorted.filtered_peak_1887	35	.	211854045	211854607	0	3	1,547,1	0,10,561	3.07511	6.27341	3.59969
chr1	211871826	211872238	C657PACXX_6_7106.sorted.filtered_peak_1888	32	.	211871826	211872238	0	2	1,396	0,16	3.01809	5.91239	3.24527
chr1	211912177	211912498	C657PACXX_6_7106.sorted.filtered_peak_1889	20	.	211912177	211912498	0	2	312,1	0,320	2.80230	4.56789	2.04334
chr1	212208270	212209424	C657PACXX_6_7106.sorted.filtered_peak_1890	189	.	212208270	212209424	0	3	1,988,1	0,1,1153	4.45698	22.37923	18.94236
chr1	212295260	212295609	C657PACXX_6_7106.sorted.filtered_peak_1891	17	.	212295260	212295609	0	2	1,321	0,28	2.79765	4.27719	1.79213
chr1	212398730	212399433	C657PACXX_6_7106.sorted.filtered_peak_1892	31	.	212398730	212399433	0	3	1,514,1	0,40,702	3.03000	5.79547	3.15117
chr1	212429672	212430061	C657PACXX_6_7106.sorted.filtered_peak_1893	45	.	212429672	212430061	0	3	1,329,1	0,48,388	3.41705	7.28342	4.51080
chr1	212457999	212459094	C657PACXX_6_7106.sorted.filtered_peak_1894	151	.	212457999	212459094	0	3	1,1088,1	0,1,1094	3.99848	18.43735	15.13194
chr1	212541357	212541656	C657PACXX_6_7106.sorted.filtered_peak_1895	32	.	212541357	212541656	0	1	299	0	3.32774	5.96848	3.28710
chr1	212587843	212588480	C657PACXX_6_7106.sorted.filtered_peak_1896	45	.	212587843	212588480	0	3	1,571,1	0,43,636	3.26387	7.32446	4.55135
chr1	212606044	212606517	C657PACXX_6_7106.sorted.filtered_peak_1897	17	.	212606044	212606517	0	2	1,1	0,472	2.57732	4.19622	1.72773
chr1	212731824	212732771	C657PACXX_6_7106.sorted.filtered_peak_1898	30	.	212731824	212732771	0	2	1,930	0,17	2.85731	5.64773	3.00968
chr1	212740474	212740850	C657PACXX_6_7106.sorted.filtered_peak_1899	23	.	212740474	212740850	0	2	1,321	0,55	2.80453	4.86249	2.30416
chr1	212769492	212770263	C657PACXX_6_7106.sorted.filtered_peak_1900	64	.	212769492	212770263	0	2	644,1	0,770	3.62725	9.36771	6.48096
chr1	212781739	212782246	C657PACXX_6_7106.sorted.filtered_peak_1901	21	.	212781739	212782246	0	3	1,352,1	0,143,506	2.38645	4.66736	2.13341
chr1	212803384	212803696	C657PACXX_6_7106.sorted.filtered_peak_1902	43	.	212803384	212803696	0	2	1,306	0,6	3.29662	7.09877	4.34260
chr1	212809866	212810366	C657PACXX_6_7106.sorted.filtered_peak_1903	21	.	212809866	212810366	0	2	1,329	0,171	2.69080	4.70252	2.16592
chr1	212838826	212839098	C657PACXX_6_7106.sorted.filtered_peak_1904	38	.	212838826	212839098	0	3	1,266,1	0,5,271	3.32889	6.58218	3.85146
chr1	212894885	212895179	C657PACXX_6_7106.sorted.filtered_peak_1905	39	.	212894885	212895179	0	3	1,276,1	0,1,293	3.35205	6.66236	3.93987
chr1	212895348	212895704	C657PACXX_6_7106.sorted.filtered_peak_1906	21	.	212895348	212895704	0	3	1,301,1	0,33,355	2.77125	4.69199	2.16508
chr1	212901104	212901486	C657PACXX_6_7106.sorted.filtered_peak_1907	25	.	212901104	212901486	0	2	369,1	0,381	2.88138	5.09381	2.51034
chr1	212911725	212912037	C657PACXX_6_7106.sorted.filtered_peak_1908	20	.	212911725	212912037	0	3	1,250,1	0,22,311	2.83572	4.56030	2.04498
chr1	212964620	212965434	C657PACXX_6_7106.sorted.filtered_peak_1909	43	.	212964620	212965434	0	3	1,683,1	0,8,813	3.20537	7.10154	4.36080
chr1	213031097	213031723	C657PACXX_6_7106.sorted.filtered_peak_1910	53	.	213031097	213031723	0	2	1,620	0,6	3.41970	8.15491	5.31747
chr1	213188823	213189386	C657PACXX_6_7106.sorted.filtered_peak_1911	108	.	213188823	213189386	0	3	1,546,1	0,1,562	4.36838	14.02804	10.89807
chr1	213224249	213225143	C657PACXX_6_7106.sorted.filtered_peak_1912	37	.	213224249	213225143	0	3	1,482,1	0,3,893	3.21519	6.47243	3.79227
chr1	213256222	213256487	C657PACXX_6_7106.sorted.filtered_peak_1913	22	.	213256222	213256487	0	1	265	0	2.80629	4.84421	2.28630
chr1	214434810	214435373	C657PACXX_6_7106.sorted.filtered_peak_1914	24	.	214434810	214435373	0	3	1,545,1	0,10,562	2.87599	4.97769	2.41204
chr1	214453951	214454236	C657PACXX_6_7106.sorted.filtered_peak_1915	17	.	214453951	214454236	0	2	1,1	0,284	2.43953	4.25544	1.78208
chr1	214454719	214454976	C657PACXX_6_7106.sorted.filtered_peak_1916	28	.	214454719	214454976	0	2	1,1	0,256	2.70586	5.44635	2.82004
chr1	214600854	214601700	C657PACXX_6_7106.sorted.filtered_peak_1917	32	.	214600854	214601700	0	3	1,750,1	0,72,845	3.02317	5.91609	3.26123
chr1	214612729	214613518	C657PACXX_6_7106.sorted.filtered_peak_1918	26	.	214612729	214613518	0	4	1,343,346,1	0,40,438,788	2.71788	5.24971	2.65402
chr1	214776162	214776762	C657PACXX_6_7106.sorted.filtered_peak_1919	111	.	214776162	214776762	0	3	1,560,1	0,1,599	4.56915	14.27527	11.15692
chr1	215716624	215716874	C657PACXX_6_7106.sorted.filtered_peak_1920	28	.	215716624	215716874	0	1	250	0	2.96577	5.45008	2.84808
chr1	217655871	217656127	C657PACXX_6_7106.sorted.filtered_peak_1921	24	.	217655871	217656127	0	2	1,250	0,6	2.82938	5.03870	2.47000
chr1	217804216	217804857	C657PACXX_6_7106.sorted.filtered_peak_1922	154	.	217804216	217804857	0	3	1,628,1	0,5,640	5.39803	18.75357	15.41361
chr1	218458376	218458958	C657PACXX_6_7106.sorted.filtered_peak_1923	57	.	218458376	218458958	0	1	582	0	3.70252	8.59361	5.75058
chr1	219346977	219347823	C657PACXX_6_7106.sorted.filtered_peak_1924	41	.	219346977	219347823	0	3	1,574,1	0,2,845	3.06982	6.91676	4.19270
chr1	219633659	219634100	C657PACXX_6_7106.sorted.filtered_peak_1925	15	.	219633659	219634100	0	2	1,1	0,440	2.68338	3.98565	1.55184
chr1	220219437	220220333	C657PACXX_6_7106.sorted.filtered_peak_1926	88	.	220219437	220220333	0	3	1,890,1	0,1,895	4.00205	11.84311	8.80166
chr1	220262992	220263663	C657PACXX_6_7106.sorted.filtered_peak_1927	96	.	220262992	220263663	0	3	1,665,1	0,4,670	3.88259	12.71176	9.67664
chr1	220267178	220267787	C657PACXX_6_7106.sorted.filtered_peak_1928	28	.	220267178	220267787	0	3	1,471,1	0,121,608	2.62160	5.48538	2.87217
chr1	220445436	220446238	C657PACXX_6_7106.sorted.filtered_peak_1929	97	.	220445436	220446238	0	2	794,1	0,801	3.99318	12.86830	9.79575
chr1	221052194	221052677	C657PACXX_6_7106.sorted.filtered_peak_1930	13	.	221052194	221052677	0	2	1,1	0,482	2.44152	3.70893	1.32547
chr1	221608791	221609113	C657PACXX_6_7106.sorted.filtered_peak_1931	13	.	221608791	221609113	0	2	1,1	0,321	2.47127	3.78023	1.38377
chr1	221885550	221886723	C657PACXX_6_7106.sorted.filtered_peak_1932	23	.	221885550	221886723	0	3	1,330,256	0,70,917	2.40953	4.94381	2.38549
chr1	221899489	221899868	C657PACXX_6_7106.sorted.filtered_peak_1933	14	.	221899489	221899868	0	2	1,1	0,378	2.47740	3.91822	1.49858
chr1	221915274	221916095	C657PACXX_6_7106.sorted.filtered_peak_1934	153	.	221915274	221916095	0	3	1,807,1	0,9,820	3.96105	18.67255	15.35996
chr1	221951161	221951520	C657PACXX_6_7106.sorted.filtered_peak_1935	38	.	221951161	221951520	0	2	355,1	0,358	2.99062	6.62014	3.89283
chr1	222002928	222003371	C657PACXX_6_7106.sorted.filtered_peak_1936	24	.	222002928	222003371	0	3	1,352,1	0,90,442	2.71116	4.98295	2.41827
chr1	222628477	222628733	C657PACXX_6_7106.sorted.filtered_peak_1937	32	.	222628477	222628733	0	2	1,255	0,1	3.16917	5.95342	3.27020
chr1	222638514	222639247	C657PACXX_6_7106.sorted.filtered_peak_1938	49	.	222638514	222639247	0	2	731,1	0,732	3.55766	7.75197	4.94147
chr1	222763127	222763686	C657PACXX_6_7106.sorted.filtered_peak_1939	58	.	222763127	222763686	0	2	1,554	0,5	3.64937	8.76524	5.88217
chr1	222790837	222791268	C657PACXX_6_7106.sorted.filtered_peak_1940	64	.	222790837	222791268	0	2	1,429	0,2	3.50167	9.32911	6.43476
chr1	222817074	222818033	C657PACXX_6_7106.sorted.filtered_peak_1941	65	.	222817074	222818033	0	3	1,940,1	0,15,958	3.40913	9.42568	6.51521
chr1	222828047	222828498	C657PACXX_6_7106.sorted.filtered_peak_1942	17	.	222828047	222828498	0	2	1,1	0,450	2.45567	4.19816	1.73656
chr1	222885792	222886840	C657PACXX_6_7106.sorted.filtered_peak_1943	91	.	222885792	222886840	0	1	1048	0	3.74547	12.21434	9.14494
chr1	222988397	222988778	C657PACXX_6_7106.sorted.filtered_peak_1944	46	.	222988397	222988778	0	3	1,365,1	0,5,380	3.51877	7.48560	4.69199
chr1	223307012	223307334	C657PACXX_6_7106.sorted.filtered_peak_1945	21	.	223307012	223307334	0	2	1,321	0,1	2.70485	4.72160	2.17729
chr1	223316504	223317023	C657PACXX_6_7106.sorted.filtered_peak_1946	38	.	223316504	223317023	0	2	499,1	0,518	3.21275	6.58496	3.86772
chr1	223885766	223886153	C657PACXX_6_7106.sorted.filtered_peak_1947	30	.	223885766	223886153	0	3	1,261,1	0,124,386	3.08632	5.74924	3.09017
chr1	223904345	223904652	C657PACXX_6_7106.sorted.filtered_peak_1948	35	.	223904345	223904652	0	3	1,286,1	0,2,306	2.82247	6.22503	3.52741
chr1	223936668	223936920	C657PACXX_6_7106.sorted.filtered_peak_1949	27	.	223936668	223936920	0	2	1,1	0,251	2.88829	5.34054	2.72598
chr1	224032762	224033915	C657PACXX_6_7106.sorted.filtered_peak_1950	23	.	224032762	224033915	0	4	1,613,320,1	0,9,671,1152	2.57261	4.92115	2.36189
chr1	224180148	224180529	C657PACXX_6_7106.sorted.filtered_peak_1951	119	.	224180148	224180529	0	1	381	0	5.51184	15.15926	11.98022
chr1	224301617	224302277	C657PACXX_6_7106.sorted.filtered_peak_1952	40	.	224301617	224302277	0	3	1,568,1	0,8,659	3.10731	6.78489	4.04248
chr1	224370097	224371489	C657PACXX_6_7106.sorted.filtered_peak_1953	53	.	224370097	224371489	0	3	1,1207,1	0,16,1391	3.36107	8.12709	5.30898
chr1	224432801	224433101	C657PACXX_6_7106.sorted.filtered_peak_1954	15	.	224432801	224433101	0	2	1,1	0,299	2.72849	4.04306	1.58257
chr1	224453989	224454471	C657PACXX_6_7106.sorted.filtered_peak_1955	17	.	224453989	224454471	0	2	1,1	0,481	2.65199	4.22351	1.75582
chr1	224454681	224454931	C657PACXX_6_7106.sorted.filtered_peak_1956	20	.	224454681	224454931	0	2	1,1	0,249	2.79104	4.62583	2.09810
chr1	224517386	224518196	C657PACXX_6_7106.sorted.filtered_peak_1957	61	.	224517386	224518196	0	2	1,722	0,88	3.45668	9.04553	6.19421
chr1	224544342	224544869	C657PACXX_6_7106.sorted.filtered_peak_1958	71	.	224544342	224544869	0	1	527	0	3.86739	10.04068	7.11115
chr1	224567887	224568420	C657PACXX_6_7106.sorted.filtered_peak_1959	17	.	224567887	224568420	0	2	1,1	0,532	2.45270	4.20307	1.74484
chr1	224618315	224618592	C657PACXX_6_7106.sorted.filtered_peak_1960	20	.	224618315	224618592	0	3	1,250,1	0,2,276	2.43927	4.58228	2.05784
chr1	224685540	224686233	C657PACXX_6_7106.sorted.filtered_peak_1961	23	.	224685540	224686233	0	3	1,592,1	0,97,692	2.67210	4.90697	2.35135
chr1	224701429	224701681	C657PACXX_6_7106.sorted.filtered_peak_1962	33	.	224701429	224701681	0	2	1,250	0,2	3.09712	6.07692	3.38249
chr1	224730417	224730808	C657PACXX_6_7106.sorted.filtered_peak_1963	12	.	224730417	224730808	0	2	1,1	0,390	2.46847	3.61217	1.24422
chr1	224811161	224812057	C657PACXX_6_7106.sorted.filtered_peak_1964	137	.	224811161	224812057	0	3	1,889,1	0,5,895	4.17309	16.95204	13.73256
chr1	225615637	225616681	C657PACXX_6_7106.sorted.filtered_peak_1965	24	.	225615637	225616681	0	3	1,571,1	0,112,1043	2.53003	5.05953	2.48463
chr1	225632594	225633082	C657PACXX_6_7106.sorted.filtered_peak_1966	114	.	225632594	225633082	0	2	483,1	0,487	4.12957	14.55189	11.40159
chr1	225654821	225655884	C657PACXX_6_7106.sorted.filtered_peak_1967	66	.	225654821	225655884	0	3	1,1054,1	0,2,1062	3.45714	9.51950	6.61608
chr1	225662458	225662950	C657PACXX_6_7106.sorted.filtered_peak_1968	28	.	225662458	225662950	0	2	1,448	0,44	2.96323	5.53080	2.89754
chr1	225965080	225966114	C657PACXX_6_7106.sorted.filtered_peak_1969	130	.	225965080	225966114	0	3	1,558,1	0,7,1033	4.33602	16.17807	13.06864
chr1	226084600	226085188	C657PACXX_6_7106.sorted.filtered_peak_1970	55	.	226084600	226085188	0	3	1,576,1	0,9,587	3.58388	8.32772	5.52419
chr1	226111464	226112212	C657PACXX_6_7106.sorted.filtered_peak_1971	60	.	226111464	226112212	0	3	1,706,1	0,20,747	3.50849	8.86801	6.00435
chr1	226186754	226187784	C657PACXX_6_7106.sorted.filtered_peak_1972	141	.	226186754	226187784	0	3	1,873,1	0,136,1029	4.09847	17.40432	14.17675
chr1	226249949	226251236	C657PACXX_6_7106.sorted.filtered_peak_1973	45	.	226249949	226251236	0	2	971,1	0,1286	2.68864	7.31503	4.58361
chr1	226270884	226271764	C657PACXX_6_7106.sorted.filtered_peak_1974	54	.	226270884	226271764	0	3	1,817,1	0,52,879	3.81247	8.21532	5.42225
chr1	226297538	226298428	C657PACXX_6_7106.sorted.filtered_peak_1975	16	.	226297538	226298428	0	2	1,1	0,889	2.59159	4.09529	1.65424
chr1	226309292	226309648	C657PACXX_6_7106.sorted.filtered_peak_1976	29	.	226309292	226309648	0	3	1,250,1	0,4,355	2.69775	5.62477	2.98929
chr1	226374162	226374823	C657PACXX_6_7106.sorted.filtered_peak_1977	41	.	226374162	226374823	0	3	1,614,1	0,2,660	3.27664	6.92901	4.19229
chr1	226496554	226497028	C657PACXX_6_7106.sorted.filtered_peak_1978	45	.	226496554	226497028	0	2	469,1	0,473	3.40606	7.24823	4.51014
chr1	226521113	226521483	C657PACXX_6_7106.sorted.filtered_peak_1979	34	.	226521113	226521483	0	1	370	0	3.36286	6.09925	3.41427
chr1	226595473	226596101	C657PACXX_6_7106.sorted.filtered_peak_1980	47	.	226595473	226596101	0	3	1,617,1	0,3,627	3.02173	7.50944	4.71048
chr1	226632457	226632864	C657PACXX_6_7106.sorted.filtered_peak_1981	29	.	226632457	226632864	0	3	1,250,1	0,131,406	3.16705	5.53781	2.90348
chr1	226813994	226814398	C657PACXX_6_7106.sorted.filtered_peak_1982	23	.	226813994	226814398	0	2	1,1	0,403	2.83422	4.93575	2.37842
chr1	226821850	226822312	C657PACXX_6_7106.sorted.filtered_peak_1983	15	.	226821850	226822312	0	2	1,252	0,210	2.54132	3.95430	1.52681
chr1	226850459	226851064	C657PACXX_6_7106.sorted.filtered_peak_1984	157	.	226850459	226851064	0	1	605	0	4.62849	19.05564	15.72913
chr1	226862637	226863086	C657PACXX_6_7106.sorted.filtered_peak_1985	51	.	226862637	226863086	0	3	1,417,1	0,30,448	2.98423	7.96405	5.15576
chr1	226890718	226891003	C657PACXX_6_7106.sorted.filtered_peak_1986	18	.	226890718	226891003	0	3	1,250,1	0,22,284	2.64728	4.36075	1.86635
chr1	226899734	226899987	C657PACXX_6_7106.sorted.filtered_peak_1987	21	.	226899734	226899987	0	2	1,1	0,252	2.56877	4.67061	2.13410
chr1	226926852	226927595	C657PACXX_6_7106.sorted.filtered_peak_1988	43	.	226926852	226927595	0	3	1,377,1	0,298,742	2.77225	7.02123	4.30413
chr1	226986104	226986390	C657PACXX_6_7106.sorted.filtered_peak_1989	28	.	226986104	226986390	0	2	1,1	0,285	2.92885	5.46061	2.84768
chr1	227015616	227016120	C657PACXX_6_7106.sorted.filtered_peak_1990	61	.	227015616	227016120	0	3	1,494,1	0,9,503	3.95118	9.01525	6.12496
chr1	227070454	227070827	C657PACXX_6_7106.sorted.filtered_peak_1991	33	.	227070454	227070827	0	3	1,362,1	0,3,372	2.99056	6.05959	3.38701
chr1	227127232	227128093	C657PACXX_6_7106.sorted.filtered_peak_1992	238	.	227127232	227128093	0	3	1,846,1	0,12,860	5.03007	27.43215	23.88106
chr1	227730374	227730639	C657PACXX_6_7106.sorted.filtered_peak_1993	24	.	227730374	227730639	0	2	1,1	0,264	2.72931	5.07165	2.49440
chr1	227751059	227751442	C657PACXX_6_7106.sorted.filtered_peak_1994	31	.	227751059	227751442	0	3	1,363,1	0,4,382	3.02187	5.77431	3.12517
chr1	227922836	227923474	C657PACXX_6_7106.sorted.filtered_peak_1995	65	.	227922836	227923474	0	3	1,597,1	0,3,637	3.17160	9.41757	6.55566
chr1	227936175	227936969	C657PACXX_6_7106.sorted.filtered_peak_1996	121	.	227936175	227936969	0	3	1,787,1	0,3,793	4.00615	15.35774	12.17867
chr1	227950117	227950716	C657PACXX_6_7106.sorted.filtered_peak_1997	55	.	227950117	227950716	0	3	1,588,1	0,10,598	2.82140	8.35105	5.51313
chr1	227953906	227954392	C657PACXX_6_7106.sorted.filtered_peak_1998	79	.	227953906	227954392	0	3	1,471,1	0,1,485	3.22667	10.94531	7.94413
chr1	227961804	227962201	C657PACXX_6_7106.sorted.filtered_peak_1999	39	.	227961804	227962201	0	3	1,391,1	0,2,396	3.18116	6.62578	3.90663
chr1	227975439	227976360	C657PACXX_6_7106.sorted.filtered_peak_2000	95	.	227975439	227976360	0	3	1,904,1	0,2,920	3.65485	12.62527	9.59114
[truncated: 19,169 more rows]
