# Supplementary material for: Potential impact of celiac disease genetic risk factors on T cell receptor signaling in gluten-specific CD4+ T cells
Source: Sci Rep. 2021 Apr 29;11:9252. doi: 10.1038/s41598-021-86612-5 (PMC8085175; doi:10.1038/s41598-021-86612-5)
Supplement: Supplementary file 1 — Supplementary Information. [file 41598_2021_86612_MOESM1_ESM.zip › data_supplements_manuscript/dhs_and_peakcalling/macs_peaks/C657PACXX_6_7106.sorted.filtered_peaks.xls]

# This file is generated by MACS version 2.2.6
# Command line: callpeak --treatment ./output/C657PACXX_6_7106.sorted.filtered.bam --name C657PACXX_6_7106.sorted.filtered --outdir ./output --format BAM --gsize hs --broad --nomodel --shift -125 --extsize 250 --bdg
# ARGUMENTS LIST:
# name = C657PACXX_6_7106.sorted.filtered
# format = BAM
# ChIP-seq file = ['./output/C657PACXX_6_7106.sorted.filtered.bam']
# control file = None
# effective genome size = 2.70e+09
# band width = 300
# model fold = [5, 50]
# qvalue cutoff for narrow/strong regions = 5.00e-02
# qvalue cutoff for broad/weak regions = 1.00e-01
# The maximum gap between significant sites is assigned as the read length/tag size.
# The minimum length of peaks is assigned as the predicted fragment length "d".
# Larger dataset will be scaled towards smaller dataset.
# Range for calculating regional lambda is: 10000 bps
# Broad region calling is on
# Paired-End mode is off

# tag size is determined as 42 bps
# total tags in treatment: 46187743
# tags after filtering in treatment: 46187742
# maximum duplicate tags at the same position in treatment = 1
# Redundant rate in treatment: 0.00
# Sequencing ends will be shifted towards 5' by 125 bp(s)
# d = 250
chr	start	end	length	pileup	-log10(pvalue)	fold_enrichment	-log10(qvalue)	name
chr1	713877	714270	394	30.61	17.35931	5.99039	14.08464	C657PACXX_6_7106.sorted.filtered_peak_1
chr1	894475	894785	311	29.43	9.15075	3.39690	6.25140	C657PACXX_6_7106.sorted.filtered_peak_2
chr1	902246	902503	258	19.82	4.96337	2.66562	2.39770	C657PACXX_6_7106.sorted.filtered_peak_3
chr1	948465	949380	916	23.55	9.19526	3.84390	6.32365	C657PACXX_6_7106.sorted.filtered_peak_4
chr1	954521	955250	730	23.00	6.19575	2.88733	3.51742	C657PACXX_6_7106.sorted.filtered_peak_5
chr1	994612	995166	555	22.45	5.74068	2.77686	3.09648	C657PACXX_6_7106.sorted.filtered_peak_6
chr1	999250	999848	599	24.86	6.35895	2.83434	3.66787	C657PACXX_6_7106.sorted.filtered_peak_7
chr1	1004555	1004931	377	33.72	13.65698	4.36571	10.53014	C657PACXX_6_7106.sorted.filtered_peak_8
chr1	1034252	1035271	1020	15.74	4.91546	2.92704	2.36074	C657PACXX_6_7106.sorted.filtered_peak_9
chr1	1051340	1051944	605	47.71	21.67547	5.12868	18.24319	C657PACXX_6_7106.sorted.filtered_peak_10
chr1	1057553	1057992	440	22.89	7.04200	3.17335	4.30148	C657PACXX_6_7106.sorted.filtered_peak_11
chr1	1092885	1093588	704	16.25	4.64523	2.77883	2.11300	C657PACXX_6_7106.sorted.filtered_peak_12
chr1	1148304	1148580	277	28.69	3.94830	2.02585	1.51747	C657PACXX_6_7106.sorted.filtered_peak_13
chr1	1152207	1152741	535	38.89	9.66034	2.95598	6.76055	C657PACXX_6_7106.sorted.filtered_peak_14
chr1	1166688	1166937	250	24.09	4.70041	2.37138	2.16878	C657PACXX_6_7106.sorted.filtered_peak_15
chr1	1167220	1167671	452	40.82	14.60278	3.92970	11.47065	C657PACXX_6_7106.sorted.filtered_peak_16
chr1	1186322	1186588	267	20.69	8.65570	4.03861	5.78084	C657PACXX_6_7106.sorted.filtered_peak_17
chr1	1209149	1209787	639	21.64	7.11471	3.25039	4.39891	C657PACXX_6_7106.sorted.filtered_peak_18
chr1	1243291	1244211	921	45.99	14.78441	3.65155	11.65327	C657PACXX_6_7106.sorted.filtered_peak_19
chr1	1259833	1260591	759	28.77	8.12082	3.12126	5.29721	C657PACXX_6_7106.sorted.filtered_peak_20
chr1	1306766	1307165	400	25.52	4.01938	2.12725	1.58244	C657PACXX_6_7106.sorted.filtered_peak_21
chr1	1310531	1311090	560	63.82	27.17580	4.92222	23.56397	C657PACXX_6_7106.sorted.filtered_peak_22
chr1	1334578	1335446	869	29.46	9.97937	3.58033	7.06403	C657PACXX_6_7106.sorted.filtered_peak_23
chr1	1342313	1342981	669	27.87	11.08722	4.10825	8.09501	C657PACXX_6_7106.sorted.filtered_peak_24
chr1	1406617	1407249	633	23.45	11.56222	4.63295	8.60233	C657PACXX_6_7106.sorted.filtered_peak_25
chr1	1447010	1447611	602	33.12	19.03321	6.23601	15.68791	C657PACXX_6_7106.sorted.filtered_peak_26
chr1	1509671	1510561	891	22.54	6.82154	3.09204	4.12570	C657PACXX_6_7106.sorted.filtered_peak_27
chr1	1550451	1551290	840	47.72	19.38004	4.51551	16.03888	C657PACXX_6_7106.sorted.filtered_peak_28
chr1	1564938	1566097	1160	26.30	7.74354	3.10552	4.98793	C657PACXX_6_7106.sorted.filtered_peak_29
chr1	1590377	1590796	420	32.75	19.18826	6.39702	15.82101	C657PACXX_6_7106.sorted.filtered_peak_30
chr1	1655608	1656055	448	42.45	29.24568	8.23457	25.53803	C657PACXX_6_7106.sorted.filtered_peak_31
chr1	1711656	1712168	513	29.42	7.21027	2.85071	4.43597	C657PACXX_6_7106.sorted.filtered_peak_32
chr1	1822499	1823078	580	24.46	6.37823	2.86562	3.67854	C657PACXX_6_7106.sorted.filtered_peak_33
chr1	1837797	1838197	401	19.74	4.09652	2.36516	1.64786	C657PACXX_6_7106.sorted.filtered_peak_34
chr1	1840108	1840868	761	34.60	12.82778	3.94707	9.77571	C657PACXX_6_7106.sorted.filtered_peak_35
chr1	1850626	1851250	625	54.16	22.08867	4.56356	18.66945	C657PACXX_6_7106.sorted.filtered_peak_36
chr1	2064403	2065263	861	45.47	18.96831	4.58250	15.65597	C657PACXX_6_7106.sorted.filtered_peak_37
chr1	2105764	2106055	292	16.53	5.95224	3.32173	3.27837	C657PACXX_6_7106.sorted.filtered_peak_38
chr1	2120766	2121242	477	25.45	9.97888	3.98764	7.03960	C657PACXX_6_7106.sorted.filtered_peak_39
chr1	2126191	2126982	792	40.39	13.36538	3.77916	10.24205	C657PACXX_6_7106.sorted.filtered_peak_40
chr1	2130773	2131022	250	26.13	4.72893	2.30732	2.18593	C657PACXX_6_7106.sorted.filtered_peak_41
chr1	2136572	2137130	559	37.92	13.08275	3.85692	9.97725	C657PACXX_6_7106.sorted.filtered_peak_42
chr1	2159064	2159489	426	45.74	16.05927	3.98348	12.83988	C657PACXX_6_7106.sorted.filtered_peak_43
chr1	2186803	2187873	1071	31.26	10.01946	3.52162	7.06600	C657PACXX_6_7106.sorted.filtered_peak_44
chr1	2221812	2222524	713	28.74	9.68100	3.53707	6.78450	C657PACXX_6_7106.sorted.filtered_peak_45
chr1	2231910	2232237	328	24.33	6.49519	2.92849	3.76932	C657PACXX_6_7106.sorted.filtered_peak_46
chr1	2232457	2232735	279	29.91	9.99743	3.63227	7.04032	C657PACXX_6_7106.sorted.filtered_peak_47
chr1	2313278	2313680	403	19.15	5.21316	2.80632	2.61281	C657PACXX_6_7106.sorted.filtered_peak_48
chr1	2322874	2323415	542	51.06	23.96083	5.37669	20.43926	C657PACXX_6_7106.sorted.filtered_peak_49
chr1	2343925	2344552	628	32.46	8.70551	3.08896	5.83159	C657PACXX_6_7106.sorted.filtered_peak_50
chr1	2457645	2458433	789	31.49	8.39066	2.96739	5.59490	C657PACXX_6_7106.sorted.filtered_peak_51
chr1	2477448	2478705	1258	40.42	7.61894	2.52038	4.81743	C657PACXX_6_7106.sorted.filtered_peak_52
chr1	2480191	2480465	275	40.45	8.87992	2.76841	6.00080	C657PACXX_6_7106.sorted.filtered_peak_53
chr1	2487170	2487696	527	23.56	5.17080	2.53209	2.59120	C657PACXX_6_7106.sorted.filtered_peak_54
chr1	2487892	2488502	611	22.56	4.52296	2.37861	2.01723	C657PACXX_6_7106.sorted.filtered_peak_55
chr1	2509813	2510068	256	20.28	6.26950	3.13196	3.56247	C657PACXX_6_7106.sorted.filtered_peak_56
chr1	2517760	2518511	752	38.29	10.65901	3.15818	7.73436	C657PACXX_6_7106.sorted.filtered_peak_57
chr1	2573893	2574890	998	26.94	8.27685	3.19405	5.49669	C657PACXX_6_7106.sorted.filtered_peak_58
chr1	3341158	3341487	330	14.61	4.26972	2.72966	1.79822	C657PACXX_6_7106.sorted.filtered_peak_59
chr1	3418517	3418774	258	23.50	9.76842	4.17627	6.81760	C657PACXX_6_7106.sorted.filtered_peak_60
chr1	3535593	3535922	330	22.94	7.23118	3.25854	4.45823	C657PACXX_6_7106.sorted.filtered_peak_61
chr1	3540980	3542024	1045	31.95	10.88927	3.57887	7.95825	C657PACXX_6_7106.sorted.filtered_peak_62
chr1	3566491	3566891	401	33.47	15.42472	4.90170	12.23100	C657PACXX_6_7106.sorted.filtered_peak_63
chr1	3593330	3593766	437	16.86	4.24301	2.57250	1.77001	C657PACXX_6_7106.sorted.filtered_peak_64
chr1	3688872	3689301	430	18.94	3.91457	2.33739	1.48965	C657PACXX_6_7106.sorted.filtered_peak_65
chr1	3712745	3713663	919	21.56	7.82879	3.55275	5.03854	C657PACXX_6_7106.sorted.filtered_peak_66
chr1	3773624	3774245	622	55.06	28.27478	5.81604	24.63240	C657PACXX_6_7106.sorted.filtered_peak_67
chr1	3816746	3818065	1320	54.93	18.81443	3.87985	15.52215	C657PACXX_6_7106.sorted.filtered_peak_68
chr1	5449150	5449518	369	13.82	3.93857	2.64552	1.50966	C657PACXX_6_7106.sorted.filtered_peak_69
chr1	5805823	5806072	250	15.04	4.42807	2.77380	1.92626	C657PACXX_6_7106.sorted.filtered_peak_70
chr1	5975887	5976359	473	13.71	3.74728	2.56107	1.35388	C657PACXX_6_7106.sorted.filtered_peak_71
chr1	6015634	6016098	465	20.83	5.65225	2.85067	3.01342	C657PACXX_6_7106.sorted.filtered_peak_72
chr1	6051943	6052904	962	42.13	13.40512	3.52676	10.33658	C657PACXX_6_7106.sorted.filtered_peak_73
chr1	6086123	6086608	486	25.01	5.84564	2.68054	3.18314	C657PACXX_6_7106.sorted.filtered_peak_74
chr1	6087990	6088738	749	25.71	6.07384	2.65626	3.44996	C657PACXX_6_7106.sorted.filtered_peak_75
chr1	6187890	6188151	262	17.87	5.87965	3.14761	3.23098	C657PACXX_6_7106.sorted.filtered_peak_76
chr1	6259462	6260214	753	46.12	22.02555	5.32465	18.58841	C657PACXX_6_7106.sorted.filtered_peak_77
chr1	6295675	6296216	542	19.06	5.26139	2.82960	2.65697	C657PACXX_6_7106.sorted.filtered_peak_78
chr1	6306589	6307038	450	19.92	5.02157	2.68155	2.44651	C657PACXX_6_7106.sorted.filtered_peak_79
chr1	6319905	6320395	491	21.17	6.05530	2.96537	3.38824	C657PACXX_6_7106.sorted.filtered_peak_80
chr1	6350606	6350874	269	20.97	6.45093	3.14091	3.73271	C657PACXX_6_7106.sorted.filtered_peak_81
chr1	6408467	6409342	876	20.02	5.49766	2.84832	2.87601	C657PACXX_6_7106.sorted.filtered_peak_82
chr1	6419228	6420075	848	16.68	5.15488	2.96127	2.56448	C657PACXX_6_7106.sorted.filtered_peak_83
chr1	6453336	6454124	789	33.21	13.53115	4.31218	10.43906	C657PACXX_6_7106.sorted.filtered_peak_84
chr1	6483575	6484030	456	17.73	5.02172	2.82183	2.45301	C657PACXX_6_7106.sorted.filtered_peak_85
chr1	6520059	6520768	710	23.98	7.42581	3.19881	4.67636	C657PACXX_6_7106.sorted.filtered_peak_86
chr1	6535809	6536063	255	16.17	5.69600	3.25396	3.03580	C657PACXX_6_7106.sorted.filtered_peak_87
chr1	6557671	6557976	306	14.37	3.76393	2.52768	1.37009	C657PACXX_6_7106.sorted.filtered_peak_88
chr1	6614270	6615088	819	22.78	10.69335	4.34801	7.80554	C657PACXX_6_7106.sorted.filtered_peak_89
chr1	6639704	6640302	599	37.82	17.29744	4.94362	14.03952	C657PACXX_6_7106.sorted.filtered_peak_90
chr1	6661155	6661687	533	23.94	5.33645	2.56658	2.73798	C657PACXX_6_7106.sorted.filtered_peak_91
chr1	6662738	6663101	364	23.04	5.18370	2.57095	2.58961	C657PACXX_6_7106.sorted.filtered_peak_92
chr1	6663293	6663563	271	25.34	6.46481	2.85464	3.74651	C657PACXX_6_7106.sorted.filtered_peak_93
chr1	6673084	6673883	800	36.48	15.54768	4.44424	12.40164	C657PACXX_6_7106.sorted.filtered_peak_94
chr1	6685112	6685396	285	20.59	6.14059	3.05091	3.45203	C657PACXX_6_7106.sorted.filtered_peak_95
chr1	6761701	6762183	483	25.21	10.27100	4.09471	7.32274	C657PACXX_6_7106.sorted.filtered_peak_96
chr1	6844526	6845583	1058	80.90	38.59067	5.29392	34.67424	C657PACXX_6_7106.sorted.filtered_peak_97
chr1	7812949	7813202	254	17.67	5.60268	3.06289	2.97079	C657PACXX_6_7106.sorted.filtered_peak_98
chr1	7830967	7831492	526	22.58	7.26137	3.23729	4.52529	C657PACXX_6_7106.sorted.filtered_peak_99
chr1	7843878	7844390	513	26.19	9.72737	3.83959	6.79358	C657PACXX_6_7106.sorted.filtered_peak_100
chr1	7990776	7991485	710	15.05	4.25341	2.69970	1.77792	C657PACXX_6_7106.sorted.filtered_peak_101
chr1	8009082	8009560	479	27.62	10.56333	3.97207	7.58868	C657PACXX_6_7106.sorted.filtered_peak_102
chr1	8013911	8014828	918	18.52	5.75679	3.02136	3.13471	C657PACXX_6_7106.sorted.filtered_peak_103
chr1	8021139	8022383	1245	43.67	18.35050	4.47996	15.09253	C657PACXX_6_7106.sorted.filtered_peak_104
chr1	8086390	8086680	291	17.18	4.64340	2.71741	2.10541	C657PACXX_6_7106.sorted.filtered_peak_105
chr1	8157417	8157830	414	16.68	4.90005	2.84936	2.34203	C657PACXX_6_7106.sorted.filtered_peak_106
chr1	8212704	8213359	656	21.80	7.55270	3.46444	4.75932	C657PACXX_6_7106.sorted.filtered_peak_107
chr1	8229678	8230537	860	20.94	7.71874	3.55341	4.94238	C657PACXX_6_7106.sorted.filtered_peak_108
chr1	8242185	8242986	802	33.45	16.19307	5.12749	12.97783	C657PACXX_6_7106.sorted.filtered_peak_109
chr1	8378123	8378437	315	15.01	4.13988	2.64702	1.68853	C657PACXX_6_7106.sorted.filtered_peak_110
chr1	8487631	8488118	488	18.47	3.76169	2.30256	1.37000	C657PACXX_6_7106.sorted.filtered_peak_111
chr1	8620568	8621664	1097	18.28	4.99904	2.77791	2.43206	C657PACXX_6_7106.sorted.filtered_peak_112
chr1	8628337	8628586	250	15.78	4.82798	2.89958	2.26696	C657PACXX_6_7106.sorted.filtered_peak_113
chr1	8664080	8664411	332	18.66	6.13939	3.21069	3.44796	C657PACXX_6_7106.sorted.filtered_peak_114
chr1	8761092	8761807	716	27.54	8.60479	3.32222	5.76272	C657PACXX_6_7106.sorted.filtered_peak_115
chr1	8772871	8773183	313	17.34	5.17881	2.92298	2.58111	C657PACXX_6_7106.sorted.filtered_peak_116
chr1	8877552	8878296	745	27.66	7.94651	3.08274	5.17467	C657PACXX_6_7106.sorted.filtered_peak_117
chr1	8938583	8939608	1026	42.78	14.45075	3.70406	11.35860	C657PACXX_6_7106.sorted.filtered_peak_118
chr1	8960015	8960307	293	17.08	6.33421	3.42732	3.63331	C657PACXX_6_7106.sorted.filtered_peak_119
chr1	9006503	9006863	361	27.55	11.10494	4.15012	8.10899	C657PACXX_6_7106.sorted.filtered_peak_120
chr1	9030982	9031419	438	17.27	6.43360	3.42659	3.74531	C657PACXX_6_7106.sorted.filtered_peak_121
chr1	9047973	9048348	376	16.94	5.18751	2.94353	2.60431	C657PACXX_6_7106.sorted.filtered_peak_122
chr1	9065168	9065513	346	14.66	4.57326	2.87419	2.05020	C657PACXX_6_7106.sorted.filtered_peak_123
chr1	9170712	9171197	486	16.32	5.77576	3.26904	3.11886	C657PACXX_6_7106.sorted.filtered_peak_124
chr1	9188995	9189995	1001	20.11	5.33911	2.78144	2.73593	C657PACXX_6_7106.sorted.filtered_peak_125
chr1	9241156	9241846	691	15.86	4.08775	2.57041	1.64179	C657PACXX_6_7106.sorted.filtered_peak_126
chr1	9256519	9256769	251	15.90	4.27120	2.64866	1.79021	C657PACXX_6_7106.sorted.filtered_peak_127
chr1	9294117	9295144	1028	22.25	5.79222	2.78983	3.15566	C657PACXX_6_7106.sorted.filtered_peak_128
chr1	9335702	9335969	268	18.01	6.79019	3.55479	4.03834	C657PACXX_6_7106.sorted.filtered_peak_129
chr1	9375462	9375721	260	13.25	3.51305	2.48605	1.16051	C657PACXX_6_7106.sorted.filtered_peak_130
chr1	9486541	9486815	275	25.63	4.82906	2.35526	2.27309	C657PACXX_6_7106.sorted.filtered_peak_131
chr1	9488537	9489321	785	45.48	18.19855	4.29423	14.95338	C657PACXX_6_7106.sorted.filtered_peak_132
chr1	9599191	9599559	369	32.14	14.69043	4.79643	11.53390	C657PACXX_6_7106.sorted.filtered_peak_133
chr1	9599921	9600328	408	17.65	4.55646	2.64982	2.03779	C657PACXX_6_7106.sorted.filtered_peak_134
chr1	9648518	9648780	263	23.22	7.60582	3.37324	4.80190	C657PACXX_6_7106.sorted.filtered_peak_135
chr1	9687201	9687603	403	24.03	4.56679	2.33635	2.04769	C657PACXX_6_7106.sorted.filtered_peak_136
chr1	9689147	9689961	815	28.22	6.45722	2.69292	3.75143	C657PACXX_6_7106.sorted.filtered_peak_137
chr1	9777428	9778072	645	38.23	13.54950	3.94577	10.42553	C657PACXX_6_7106.sorted.filtered_peak_138
chr1	9860098	9860512	415	20.16	8.37941	3.92530	5.55228	C657PACXX_6_7106.sorted.filtered_peak_139
chr1	9883917	9884467	551	18.58	4.17839	2.44825	1.71528	C657PACXX_6_7106.sorted.filtered_peak_140
chr1	9927497	9927822	326	14.46	4.66695	2.93033	2.12594	C657PACXX_6_7106.sorted.filtered_peak_141
chr1	9934928	9935203	276	17.90	6.34550	3.35958	3.64188	C657PACXX_6_7106.sorted.filtered_peak_142
chr1	9970245	9971294	1050	59.15	27.45480	5.10711	23.85909	C657PACXX_6_7106.sorted.filtered_peak_143
chr1	10003171	10003956	786	14.02	3.83690	2.58380	1.42270	C657PACXX_6_7106.sorted.filtered_peak_144
chr1	10010462	10010731	270	15.71	5.44775	3.16659	2.82821	C657PACXX_6_7106.sorted.filtered_peak_145
chr1	10092579	10093532	954	42.31	19.32057	4.95632	16.00683	C657PACXX_6_7106.sorted.filtered_peak_146
chr1	10270097	10270760	664	28.63	10.96600	3.89187	8.02022	C657PACXX_6_7106.sorted.filtered_peak_147
chr1	10458476	10459523	1048	31.37	12.02890	3.97063	9.01740	C657PACXX_6_7106.sorted.filtered_peak_148
chr1	10488145	10488436	292	23.22	6.95736	3.15449	4.19819	C657PACXX_6_7106.sorted.filtered_peak_149
chr1	10490272	10491001	730	28.26	9.22517	3.44407	6.35657	C657PACXX_6_7106.sorted.filtered_peak_150
chr1	10532280	10532862	583	26.34	8.63045	3.42045	5.79103	C657PACXX_6_7106.sorted.filtered_peak_151
chr1	10534815	10535145	331	27.89	9.18777	3.49013	6.30139	C657PACXX_6_7106.sorted.filtered_peak_152
chr1	10554762	10555555	794	27.20	9.34313	3.57300	6.46061	C657PACXX_6_7106.sorted.filtered_peak_153
chr1	10567474	10568003	530	23.43	5.76342	2.73692	3.10847	C657PACXX_6_7106.sorted.filtered_peak_154
chr1	10570789	10571923	1135	29.28	8.49385	3.12211	5.69670	C657PACXX_6_7106.sorted.filtered_peak_155
chr1	10585227	10585567	341	14.79	3.85661	2.54035	1.44162	C657PACXX_6_7106.sorted.filtered_peak_156
chr1	11072039	11073079	1041	42.41	19.97651	4.76329	16.70532	C657PACXX_6_7106.sorted.filtered_peak_157
chr1	11097669	11098028	360	15.78	5.47367	3.18068	2.84353	C657PACXX_6_7106.sorted.filtered_peak_158
chr1	11120138	11120589	452	19.25	4.66129	2.59240	2.12848	C657PACXX_6_7106.sorted.filtered_peak_159
chr1	11159382	11160248	867	24.58	10.12674	4.01625	7.22332	C657PACXX_6_7106.sorted.filtered_peak_160
chr1	11322486	11323102	617	45.25	22.92417	5.67500	19.45527	C657PACXX_6_7106.sorted.filtered_peak_161
chr1	11333209	11334047	839	23.09	8.17878	3.46630	5.40660	C657PACXX_6_7106.sorted.filtered_peak_162
chr1	11724117	11724847	731	16.56	5.32447	3.04016	2.72108	C657PACXX_6_7106.sorted.filtered_peak_163
chr1	11740740	11741853	1114	26.10	8.87136	3.49374	6.02892	C657PACXX_6_7106.sorted.filtered_peak_164
chr1	11753050	11753519	470	15.23	4.64789	2.85714	2.11494	C657PACXX_6_7106.sorted.filtered_peak_165
chr1	11779295	11780109	815	17.47	5.36319	2.97870	2.75527	C657PACXX_6_7106.sorted.filtered_peak_166
chr1	11790427	11790679	253	20.58	7.69191	3.66395	4.87442	C657PACXX_6_7106.sorted.filtered_peak_167
chr1	11795948	11796264	317	22.36	6.28809	2.96187	3.60159	C657PACXX_6_7106.sorted.filtered_peak_168
chr1	11865784	11866804	1021	36.59	12.07598	3.51745	9.10486	C657PACXX_6_7106.sorted.filtered_peak_169
chr1	11898721	11898999	279	18.44	6.72038	3.47677	3.97787	C657PACXX_6_7106.sorted.filtered_peak_170
chr1	11967798	11968812	1015	52.89	17.38501	3.87820	14.09647	C657PACXX_6_7106.sorted.filtered_peak_171
chr1	11969624	11970305	682	33.73	6.19456	2.41298	3.51512	C657PACXX_6_7106.sorted.filtered_peak_172
chr1	11986322	11986746	425	18.39	6.94291	3.52899	4.21620	C657PACXX_6_7106.sorted.filtered_peak_173
chr1	11994239	11995083	845	16.64	4.69916	2.77580	2.16080	C657PACXX_6_7106.sorted.filtered_peak_174
chr1	12039901	12040559	659	39.46	16.73115	4.60755	13.50623	C657PACXX_6_7106.sorted.filtered_peak_175
chr1	12061492	12061975	484	14.12	3.81077	2.56749	1.40906	C657PACXX_6_7106.sorted.filtered_peak_176
chr1	12073494	12073861	368	21.07	6.08429	2.97223	3.42041	C657PACXX_6_7106.sorted.filtered_peak_177
chr1	12079200	12079694	495	42.87	21.22004	5.50435	17.80790	C657PACXX_6_7106.sorted.filtered_peak_178
chr1	12100645	12100934	290	16.38	4.87201	2.86195	2.31726	C657PACXX_6_7106.sorted.filtered_peak_179
chr1	12107399	12108089	691	20.65	4.74716	2.54680	2.20346	C657PACXX_6_7106.sorted.filtered_peak_180
chr1	12112025	12112398	374	20.75	4.23281	2.36309	1.75979	C657PACXX_6_7106.sorted.filtered_peak_181
chr1	12128583	12128898	316	19.80	4.52507	2.51457	2.00937	C657PACXX_6_7106.sorted.filtered_peak_182
chr1	12210701	12211054	354	20.69	5.33920	2.75299	2.72795	C657PACXX_6_7106.sorted.filtered_peak_183
chr1	12221887	12222475	589	34.90	10.49618	3.32677	7.55652	C657PACXX_6_7106.sorted.filtered_peak_184
chr1	12233422	12234132	711	31.31	9.56208	3.29483	6.68449	C657PACXX_6_7106.sorted.filtered_peak_185
chr1	12289806	12290163	358	14.44	4.41337	2.81668	1.91473	C657PACXX_6_7106.sorted.filtered_peak_186
chr1	12405457	12406090	634	17.21	5.05056	2.87786	2.47120	C657PACXX_6_7106.sorted.filtered_peak_187
chr1	12509515	12509926	412	25.39	8.15970	3.37189	5.32792	C657PACXX_6_7106.sorted.filtered_peak_188
chr1	12533050	12533606	557	19.84	4.66784	2.56437	2.13255	C657PACXX_6_7106.sorted.filtered_peak_189
chr1	12570596	12571108	513	22.14	7.66140	3.44008	4.88637	C657PACXX_6_7106.sorted.filtered_peak_190
chr1	12664303	12664698	396	25.05	8.19014	3.40965	5.35869	C657PACXX_6_7106.sorted.filtered_peak_191
chr1	12678033	12678397	365	21.87	3.71321	2.15248	1.32909	C657PACXX_6_7106.sorted.filtered_peak_192
chr1	12679051	12679399	349	21.85	3.81881	2.18783	1.40752	C657PACXX_6_7106.sorted.filtered_peak_193
chr1	13992349	13992620	272	14.52	3.89854	2.57775	1.48293	C657PACXX_6_7106.sorted.filtered_peak_194
chr1	14027110	14027587	478	23.01	5.24412	2.59092	2.64625	C657PACXX_6_7106.sorted.filtered_peak_195
chr1	14057162	14057755	594	27.77	8.45716	3.32116	5.58954	C657PACXX_6_7106.sorted.filtered_peak_196
chr1	14075366	14076051	686	26.22	7.31280	3.04579	4.54005	C657PACXX_6_7106.sorted.filtered_peak_197
chr1	15483061	15483330	270	15.92	4.89665	2.91334	2.33558	C657PACXX_6_7106.sorted.filtered_peak_198
chr1	15575608	15575976	369	22.63	6.14816	2.90566	3.46626	C657PACXX_6_7106.sorted.filtered_peak_199
chr1	15650128	15650401	274	16.25	4.78325	2.83942	2.23391	C657PACXX_6_7106.sorted.filtered_peak_200
chr1	15735856	15736192	337	30.46	7.58187	2.89391	4.78429	C657PACXX_6_7106.sorted.filtered_peak_201
chr1	15738166	15738415	250	25.02	5.03295	2.43914	2.45125	C657PACXX_6_7106.sorted.filtered_peak_202
chr1	15738670	15738919	250	24.35	4.74309	2.38001	2.19479	C657PACXX_6_7106.sorted.filtered_peak_203
chr1	15743959	15744243	285	17.07	4.73676	2.75605	2.20028	C657PACXX_6_7106.sorted.filtered_peak_204
chr1	15757751	15758000	250	18.85	6.49578	3.33792	3.77606	C657PACXX_6_7106.sorted.filtered_peak_205
chr1	15850751	15851992	1242	61.73	17.19841	3.33580	13.96765	C657PACXX_6_7106.sorted.filtered_peak_206
chr1	15852882	15853478	597	64.49	18.41288	3.42337	15.12944	C657PACXX_6_7106.sorted.filtered_peak_207
chr1	15905650	15906347	698	15.04	5.02088	3.03997	2.44194	C657PACXX_6_7106.sorted.filtered_peak_208
chr1	15929890	15930581	692	26.72	12.31704	4.62656	9.27323	C657PACXX_6_7106.sorted.filtered_peak_209
chr1	15943554	15944170	617	28.66	9.89493	3.60005	6.99003	C657PACXX_6_7106.sorted.filtered_peak_210
chr1	16067729	16068215	487	13.25	3.65478	2.55386	1.27903	C657PACXX_6_7106.sorted.filtered_peak_211
chr1	16160804	16161842	1039	42.59	9.69628	2.80272	6.80240	C657PACXX_6_7106.sorted.filtered_peak_212
chr1	16162021	16162872	852	56.76	18.91441	3.83956	15.60672	C657PACXX_6_7106.sorted.filtered_peak_213
chr1	16173697	16174724	1028	29.28	8.22170	3.11460	5.39140	C657PACXX_6_7106.sorted.filtered_peak_214
chr1	16276038	16276424	387	24.43	6.84633	3.01625	4.11131	C657PACXX_6_7106.sorted.filtered_peak_215
chr1	16292307	16292785	479	15.32	3.99037	2.56511	1.55268	C657PACXX_6_7106.sorted.filtered_peak_216
chr1	16301524	16301826	303	15.57	3.80053	2.46876	1.39800	C657PACXX_6_7106.sorted.filtered_peak_217
chr1	16302239	16302898	660	22.55	7.51914	3.38253	4.73462	C657PACXX_6_7106.sorted.filtered_peak_218
chr1	16405404	16405876	473	17.86	4.61676	2.65812	2.09265	C657PACXX_6_7106.sorted.filtered_peak_219
chr1	16532744	16533659	916	43.74	14.52914	3.69784	11.41293	C657PACXX_6_7106.sorted.filtered_peak_220
chr1	16563309	16564096	788	20.18	6.23769	3.09811	3.55391	C657PACXX_6_7106.sorted.filtered_peak_221
chr1	16678452	16679424	973	23.82	7.40201	3.22091	4.64012	C657PACXX_6_7106.sorted.filtered_peak_222
chr1	16693241	16694480	1240	53.16	19.91076	4.29129	16.54050	C657PACXX_6_7106.sorted.filtered_peak_223
chr1	16747220	16747678	459	16.20	5.44065	3.11999	2.82875	C657PACXX_6_7106.sorted.filtered_peak_224
chr1	16766776	16767485	710	26.11	8.56025	3.41584	5.72180	C657PACXX_6_7106.sorted.filtered_peak_225
chr1	16825996	16826277	282	14.71	4.80492	2.97776	2.24249	C657PACXX_6_7106.sorted.filtered_peak_226
chr1	16840390	16841051	662	26.39	14.29273	5.19164	11.22683	C657PACXX_6_7106.sorted.filtered_peak_227
chr1	16931947	16932208	262	19.16	5.99546	3.11020	3.31700	C657PACXX_6_7106.sorted.filtered_peak_228
chr1	16939770	16940207	438	26.27	5.62183	2.55162	2.98911	C657PACXX_6_7106.sorted.filtered_peak_229
chr1	16952217	16952466	250	15.93	4.21312	2.62105	1.74236	C657PACXX_6_7106.sorted.filtered_peak_230
chr1	16970694	16971567	874	24.45	10.92266	4.35620	7.96310	C657PACXX_6_7106.sorted.filtered_peak_231
chr1	17014296	17014765	470	13.58	4.14562	2.76232	1.67089	C657PACXX_6_7106.sorted.filtered_peak_232
chr1	17036280	17036611	332	21.59	7.21845	3.35701	4.45209	C657PACXX_6_7106.sorted.filtered_peak_233
chr1	17053874	17054224	351	19.74	7.88904	3.80271	5.07548	C657PACXX_6_7106.sorted.filtered_peak_234
chr1	17222590	17223172	583	18.83	7.61116	3.75737	4.82700	C657PACXX_6_7106.sorted.filtered_peak_235
chr1	17231032	17232015	984	44.69	17.38084	4.15317	14.18352	C657PACXX_6_7106.sorted.filtered_peak_236
chr1	17239974	17240851	878	21.95	10.14144	4.34163	7.23943	C657PACXX_6_7106.sorted.filtered_peak_237
chr1	17338307	17338598	292	17.24	5.07899	2.87581	2.50865	C657PACXX_6_7106.sorted.filtered_peak_238
chr1	17380204	17380906	703	43.81	20.22515	4.93632	16.88828	C657PACXX_6_7106.sorted.filtered_peak_239
chr1	17452411	17452750	340	14.70	4.81590	2.97628	2.25912	C657PACXX_6_7106.sorted.filtered_peak_240
chr1	17563671	17564132	462	14.76	4.56295	2.85903	2.04393	C657PACXX_6_7106.sorted.filtered_peak_241
chr1	19228968	19229563	596	49.48	21.94710	5.05523	18.49291	C657PACXX_6_7106.sorted.filtered_peak_242
chr1	19253091	19254188	1098	26.28	7.14861	2.91642	4.44508	C657PACXX_6_7106.sorted.filtered_peak_243
chr1	19278319	19278851	533	32.40	8.03240	2.90153	5.21178	C657PACXX_6_7106.sorted.filtered_peak_244
chr1	19283152	19283674	523	30.80	7.38629	2.79947	4.62368	C657PACXX_6_7106.sorted.filtered_peak_245
chr1	19337660	19338116	457	16.62	4.56269	2.71961	2.04395	C657PACXX_6_7106.sorted.filtered_peak_246
chr1	19400956	19401588	633	19.20	5.50854	2.90227	2.89303	C657PACXX_6_7106.sorted.filtered_peak_247
chr1	19450618	19450931	314	15.34	4.12418	2.61691	1.67069	C657PACXX_6_7106.sorted.filtered_peak_248
chr1	19536519	19537327	809	32.68	11.59040	3.77352	8.59500	C657PACXX_6_7106.sorted.filtered_peak_249
chr1	19577747	19578419	673	40.44	18.49012	4.95981	15.20654	C657PACXX_6_7106.sorted.filtered_peak_250
chr1	19638432	19638829	398	30.33	12.14171	4.16137	9.11751	C657PACXX_6_7106.sorted.filtered_peak_251
chr1	19717426	19718109	684	33.01	10.83873	3.62060	7.84364	C657PACXX_6_7106.sorted.filtered_peak_252
chr1	19789620	19790184	565	28.05	9.31051	3.55139	6.40055	C657PACXX_6_7106.sorted.filtered_peak_253
chr1	19803616	19804219	604	22.58	6.93468	3.16382	4.19476	C657PACXX_6_7106.sorted.filtered_peak_254
chr1	19811717	19812635	919	26.29	7.05001	2.95930	4.29787	C657PACXX_6_7106.sorted.filtered_peak_255
chr1	19923104	19924147	1044	33.41	12.13061	3.77445	9.14006	C657PACXX_6_7106.sorted.filtered_peak_256
chr1	20014618	20015272	655	15.46	5.22687	3.09399	2.63685	C657PACXX_6_7106.sorted.filtered_peak_257
chr1	20042031	20042525	495	17.05	6.00695	3.28941	3.33811	C657PACXX_6_7106.sorted.filtered_peak_258
chr1	20126564	20127055	492	19.52	5.99315	3.07872	3.31732	C657PACXX_6_7106.sorted.filtered_peak_259
chr1	20208438	20209417	980	25.34	8.99063	3.52654	6.17399	C657PACXX_6_7106.sorted.filtered_peak_260
chr1	20478861	20479147	287	16.08	4.92610	2.90950	2.37014	C657PACXX_6_7106.sorted.filtered_peak_261
chr1	20511829	20512539	711	22.64	5.66387	2.74187	3.02667	C657PACXX_6_7106.sorted.filtered_peak_262
chr1	20820271	20820628	358	20.31	6.57341	3.22905	3.85772	C657PACXX_6_7106.sorted.filtered_peak_263
chr1	20833974	20834875	902	21.58	7.28062	3.37467	4.51491	C657PACXX_6_7106.sorted.filtered_peak_264
chr1	20848896	20849146	251	14.21	4.51821	2.88338	1.99487	C657PACXX_6_7106.sorted.filtered_peak_265
chr1	20959701	20959956	256	19.28	5.95205	3.08314	3.27480	C657PACXX_6_7106.sorted.filtered_peak_266
chr1	20960325	20960688	364	16.78	4.33078	2.61402	1.83806	C657PACXX_6_7106.sorted.filtered_peak_267
chr1	20987483	20988452	970	32.82	11.22423	3.66884	8.23685	C657PACXX_6_7106.sorted.filtered_peak_268
chr1	21022930	21023598	669	18.70	6.06167	3.16712	3.37916	C657PACXX_6_7106.sorted.filtered_peak_269
chr1	21059553	21059896	344	19.38	5.62360	2.94088	2.98710	C657PACXX_6_7106.sorted.filtered_peak_270
chr1	21112586	21112875	290	26.23	5.80085	2.60716	3.14572	C657PACXX_6_7106.sorted.filtered_peak_271
chr1	21113113	21114162	1050	35.55	11.69995	3.49156	8.74564	C657PACXX_6_7106.sorted.filtered_peak_272
chr1	21348647	21349457	811	22.47	8.23624	3.66101	5.39716	C657PACXX_6_7106.sorted.filtered_peak_273
chr1	21503173	21503847	675	40.99	17.35074	4.39863	14.17146	C657PACXX_6_7106.sorted.filtered_peak_274
chr1	21596790	21597078	289	15.26	4.03932	2.58362	1.60315	C657PACXX_6_7106.sorted.filtered_peak_275
chr1	21620897	21621280	384	29.54	7.57240	2.91790	4.79173	C657PACXX_6_7106.sorted.filtered_peak_276
chr1	21660427	21661060	634	23.66	7.72736	3.36696	4.92191	C657PACXX_6_7106.sorted.filtered_peak_277
chr1	21671882	21672243	362	19.64	4.85835	2.64194	2.30086	C657PACXX_6_7106.sorted.filtered_peak_278
chr1	21695006	21695256	251	14.00	4.34553	2.82583	1.85115	C657PACXX_6_7106.sorted.filtered_peak_279
chr1	21766312	21766762	451	16.91	6.20007	3.39338	3.50627	C657PACXX_6_7106.sorted.filtered_peak_280
chr1	22108846	22110488	1643	39.12	13.50568	3.62424	10.49759	C657PACXX_6_7106.sorted.filtered_peak_281
chr1	22290347	22290790	444	14.02	4.39687	2.84632	1.88512	C657PACXX_6_7106.sorted.filtered_peak_282
chr1	22345510	22346077	568	17.87	6.75490	3.51013	4.03719	C657PACXX_6_7106.sorted.filtered_peak_283
chr1	22351394	22352624	1231	32.99	10.30814	3.41651	7.37721	C657PACXX_6_7106.sorted.filtered_peak_284
chr1	22366146	22366741	596	37.68	20.94510	6.01017	17.56161	C657PACXX_6_7106.sorted.filtered_peak_285
chr1	22378882	22379572	691	36.69	14.05459	4.03986	10.97459	C657PACXX_6_7106.sorted.filtered_peak_286
chr1	22743197	22743591	395	15.29	4.03837	2.58779	1.58688	C657PACXX_6_7106.sorted.filtered_peak_287
chr1	22778114	22779201	1088	35.42	15.98438	4.67530	12.83372	C657PACXX_6_7106.sorted.filtered_peak_288
chr1	23030972	23031253	282	18.52	5.74119	3.04559	3.10039	C657PACXX_6_7106.sorted.filtered_peak_289
chr1	23345379	23346482	1104	24.00	8.03258	3.32700	5.27348	C657PACXX_6_7106.sorted.filtered_peak_290
chr1	23426789	23427149	361	24.35	7.33480	3.17345	4.56745	C657PACXX_6_7106.sorted.filtered_peak_291
chr1	23445380	23446215	836	20.31	5.95719	2.98084	3.30387	C657PACXX_6_7106.sorted.filtered_peak_292
chr1	23495345	23495612	268	18.13	6.20822	3.27132	3.52285	C657PACXX_6_7106.sorted.filtered_peak_293
chr1	23670456	23671330	875	33.27	11.54536	3.61153	8.59225	C657PACXX_6_7106.sorted.filtered_peak_294
chr1	23694525	23695681	1157	46.08	17.18573	4.12948	13.95957	C657PACXX_6_7106.sorted.filtered_peak_295
chr1	23730494	23730989	496	15.29	4.85386	2.94911	2.29346	C657PACXX_6_7106.sorted.filtered_peak_296
chr1	23810845	23811573	729	32.57	12.40920	4.04062	9.36310	C657PACXX_6_7106.sorted.filtered_peak_297
chr1	23823594	23823902	309	16.24	5.75829	3.26803	3.09910	C657PACXX_6_7106.sorted.filtered_peak_298
chr1	23857767	23858269	503	18.87	3.83161	2.30832	1.42701	C657PACXX_6_7106.sorted.filtered_peak_299
chr1	23866166	23866725	560	27.14	12.43429	4.69475	9.36152	C657PACXX_6_7106.sorted.filtered_peak_300
chr1	23871243	23871522	280	17.88	6.01772	3.21508	3.35150	C657PACXX_6_7106.sorted.filtered_peak_301
chr1	23881273	23881798	526	26.62	6.66577	2.83098	3.94141	C657PACXX_6_7106.sorted.filtered_peak_302
chr1	23946232	23946578	347	14.95	4.02283	2.60339	1.58119	C657PACXX_6_7106.sorted.filtered_peak_303
chr1	23961525	23961788	264	16.31	4.63846	2.77631	2.09906	C657PACXX_6_7106.sorted.filtered_peak_304
chr1	23963963	23964231	269	16.76	4.88813	2.84197	2.32721	C657PACXX_6_7106.sorted.filtered_peak_305
chr1	24018002	24018725	724	24.74	10.81908	4.36509	7.83937	C657PACXX_6_7106.sorted.filtered_peak_306
chr1	24046716	24047114	399	14.07	4.42971	2.85675	1.91416	C657PACXX_6_7106.sorted.filtered_peak_307
chr1	24069236	24069588	353	17.11	3.89925	2.42265	1.47630	C657PACXX_6_7106.sorted.filtered_peak_308
chr1	24069777	24070148	372	17.49	4.02608	2.45138	1.58737	C657PACXX_6_7106.sorted.filtered_peak_309
chr1	24104639	24105359	721	19.74	6.59513	3.21926	3.91830	C657PACXX_6_7106.sorted.filtered_peak_310
chr1	24117334	24117673	340	17.23	4.46116	2.63899	1.95192	C657PACXX_6_7106.sorted.filtered_peak_311
chr1	24127106	24127566	461	40.47	14.98555	4.06558	11.82910	C657PACXX_6_7106.sorted.filtered_peak_312
chr1	24151761	24152110	350	21.60	9.10494	4.08697	6.21382	C657PACXX_6_7106.sorted.filtered_peak_313
chr1	24165247	24165496	250	13.74	4.23807	2.79313	1.75014	C657PACXX_6_7106.sorted.filtered_peak_314
chr1	24194437	24195179	743	26.00	10.76965	4.06418	7.85031	C657PACXX_6_7106.sorted.filtered_peak_315
chr1	24285230	24286815	1586	34.91	11.50639	3.52301	8.54634	C657PACXX_6_7106.sorted.filtered_peak_316
chr1	24306568	24307315	748	40.71	16.90954	4.47759	13.69332	C657PACXX_6_7106.sorted.filtered_peak_317
chr1	24476797	24477191	395	15.13	4.47797	2.78614	1.97665	C657PACXX_6_7106.sorted.filtered_peak_318
chr1	24525769	24526270	502	16.34	5.66249	3.20765	3.02586	C657PACXX_6_7106.sorted.filtered_peak_319
chr1	24718479	24719058	580	19.52	5.23635	2.78113	2.64446	C657PACXX_6_7106.sorted.filtered_peak_320
chr1	24740142	24740488	347	31.96	8.38995	3.01010	5.55616	C657PACXX_6_7106.sorted.filtered_peak_321
chr1	24741975	24742411	437	47.89	18.69157	4.38826	15.37305	C657PACXX_6_7106.sorted.filtered_peak_322
chr1	24827851	24828151	301	21.60	4.42114	2.38711	1.93185	C657PACXX_6_7106.sorted.filtered_peak_323
chr1	24828899	24829414	516	24.24	5.24426	2.52193	2.66105	C657PACXX_6_7106.sorted.filtered_peak_324
chr1	24861560	24862049	490	19.17	4.86851	2.66736	2.31782	C657PACXX_6_7106.sorted.filtered_peak_325
chr1	24862941	24863480	540	23.74	6.78416	3.03834	4.05340	C657PACXX_6_7106.sorted.filtered_peak_326
chr1	24969031	24969981	951	52.32	21.97784	4.52932	18.60543	C657PACXX_6_7106.sorted.filtered_peak_327
chr1	25071356	25072122	767	48.21	22.73215	5.00682	19.34351	C657PACXX_6_7106.sorted.filtered_peak_328
chr1	25174496	25175088	593	29.57	11.46103	3.96969	8.48737	C657PACXX_6_7106.sorted.filtered_peak_329
chr1	25237505	25238174	670	30.28	8.98908	3.27993	6.10730	C657PACXX_6_7106.sorted.filtered_peak_330
chr1	25251559	25252001	443	25.37	4.90237	2.38165	2.34377	C657PACXX_6_7106.sorted.filtered_peak_331
chr1	25256853	25257284	432	30.74	8.05480	2.98834	5.24076	C657PACXX_6_7106.sorted.filtered_peak_332
chr1	25281536	25282016	481	23.32	6.47138	2.97135	3.75870	C657PACXX_6_7106.sorted.filtered_peak_333
chr1	25291409	25292049	641	48.93	16.85793	3.88591	13.63002	C657PACXX_6_7106.sorted.filtered_peak_334
chr1	25311570	25311998	429	19.93	4.89430	2.63820	2.33165	C657PACXX_6_7106.sorted.filtered_peak_335
chr1	25319341	25319619	279	16.27	3.96178	2.49432	1.52722	C657PACXX_6_7106.sorted.filtered_peak_336
chr1	25348689	25349839	1151	50.04	16.43130	3.76182	13.21999	C657PACXX_6_7106.sorted.filtered_peak_337
chr1	25357297	25357577	281	24.92	4.77680	2.36121	2.23800	C657PACXX_6_7106.sorted.filtered_peak_338
chr1	25358499	25359155	657	30.31	7.05493	2.74239	4.31385	C657PACXX_6_7106.sorted.filtered_peak_339
chr1	25391188	25391513	326	17.06	4.93578	2.84067	2.37194	C657PACXX_6_7106.sorted.filtered_peak_340
chr1	25392448	25392831	384	16.43	4.04706	2.51850	1.60129	C657PACXX_6_7106.sorted.filtered_peak_341
chr1	25558484	25559890	1407	23.39	7.01579	3.11814	4.27605	C657PACXX_6_7106.sorted.filtered_peak_342
chr1	25566020	25566907	888	41.48	16.27677	4.32204	13.06200	C657PACXX_6_7106.sorted.filtered_peak_343
chr1	25573530	25574466	937	44.90	17.31840	4.18297	14.09190	C657PACXX_6_7106.sorted.filtered_peak_344
chr1	25664747	25665961	1215	19.27	7.51093	3.63476	4.75524	C657PACXX_6_7106.sorted.filtered_peak_345
chr1	25756739	25757516	778	45.33	17.09882	4.22464	13.85046	C657PACXX_6_7106.sorted.filtered_peak_346
chr1	25869867	25870357	491	18.79	5.41843	2.88619	2.81813	C657PACXX_6_7106.sorted.filtered_peak_347
chr1	25933478	25933727	250	13.49	3.91571	2.65876	1.49767	C657PACXX_6_7106.sorted.filtered_peak_348
chr1	25935081	25935404	324	21.20	8.36011	3.82704	5.52088	C657PACXX_6_7106.sorted.filtered_peak_349
chr1	25968954	25969613	660	23.03	7.19018	3.21367	4.43490	C657PACXX_6_7106.sorted.filtered_peak_350
chr1	26002498	26002857	360	22.93	7.32682	3.28655	4.55491	C657PACXX_6_7106.sorted.filtered_peak_351
chr1	26101346	26101804	459	19.72	7.15975	3.50358	4.40299	C657PACXX_6_7106.sorted.filtered_peak_352
chr1	26146352	26146764	413	31.25	10.11485	3.51882	7.17317	C657PACXX_6_7106.sorted.filtered_peak_353
chr1	26147158	26147569	412	21.07	4.55001	2.45835	2.03265	C657PACXX_6_7106.sorted.filtered_peak_354
chr1	26185648	26186519	872	22.98	7.72760	3.37786	4.95040	C657PACXX_6_7106.sorted.filtered_peak_355
chr1	26221889	26222353	465	30.39	13.39979	4.59867	10.29792	C657PACXX_6_7106.sorted.filtered_peak_356
chr1	26231527	26232163	637	34.07	11.62228	3.75526	8.59116	C657PACXX_6_7106.sorted.filtered_peak_357
chr1	26232825	26233333	509	20.10	3.97193	2.30695	1.53542	C657PACXX_6_7106.sorted.filtered_peak_358
chr1	26324259	26325168	910	46.81	20.50029	4.60905	17.20061	C657PACXX_6_7106.sorted.filtered_peak_359
chr1	26361886	26362687	802	27.40	8.27764	3.28931	5.42275	C657PACXX_6_7106.sorted.filtered_peak_360
chr1	26431420	26431785	366	16.34	5.35418	3.07085	2.74513	C657PACXX_6_7106.sorted.filtered_peak_361
chr1	26437333	26438601	1269	27.30	8.23177	3.21529	5.41701	C657PACXX_6_7106.sorted.filtered_peak_362
chr1	26452806	26453397	592	32.17	12.12835	3.99720	9.09623	C657PACXX_6_7106.sorted.filtered_peak_363
chr1	26471431	26472025	595	16.43	4.97807	2.90649	2.40808	C657PACXX_6_7106.sorted.filtered_peak_364
chr1	26496631	26496886	256	15.65	4.91424	2.93973	2.34973	C657PACXX_6_7106.sorted.filtered_peak_365
chr1	26560284	26561284	1001	48.13	17.99008	4.20242	14.71264	C657PACXX_6_7106.sorted.filtered_peak_366
chr1	26602293	26603042	750	23.02	5.35048	2.61452	2.75214	C657PACXX_6_7106.sorted.filtered_peak_367
chr1	26611310	26611587	278	34.91	8.18085	2.85079	5.33265	C657PACXX_6_7106.sorted.filtered_peak_368
chr1	26613930	26614198	269	32.12	7.47424	2.79432	4.68087	C657PACXX_6_7106.sorted.filtered_peak_369
chr1	26632599	26633887	1289	24.92	8.05007	3.23613	5.30895	C657PACXX_6_7106.sorted.filtered_peak_370
chr1	26634926	26635175	250	18.50	4.43397	2.55359	1.92780	C657PACXX_6_7106.sorted.filtered_peak_371
chr1	26644211	26644594	384	19.30	4.06395	2.37437	1.61241	C657PACXX_6_7106.sorted.filtered_peak_372
chr1	26647835	26648391	557	22.46	7.21277	3.27345	4.45437	C657PACXX_6_7106.sorted.filtered_peak_373
chr1	26662826	26663296	471	15.23	4.71443	2.88231	2.18418	C657PACXX_6_7106.sorted.filtered_peak_374
chr1	26685279	26685731	453	19.59	4.94265	2.66958	2.38288	C657PACXX_6_7106.sorted.filtered_peak_375
chr1	26690353	26690650	298	16.84	4.12372	2.52520	1.66698	C657PACXX_6_7106.sorted.filtered_peak_376
chr1	26704586	26705256	671	44.30	18.70532	4.71227	15.38050	C657PACXX_6_7106.sorted.filtered_peak_377
chr1	26758363	26759187	825	46.17	25.54558	5.92884	22.05738	C657PACXX_6_7106.sorted.filtered_peak_378
chr1	26798903	26799816	914	25.06	5.89048	2.68224	3.23359	C657PACXX_6_7106.sorted.filtered_peak_379
chr1	26826695	26827995	1301	29.13	9.51136	3.47404	6.61117	C657PACXX_6_7106.sorted.filtered_peak_380
chr1	26868317	26869093	777	28.83	7.27096	2.88293	4.50719	C657PACXX_6_7106.sorted.filtered_peak_381
chr1	26872084	26872362	279	24.11	6.37227	2.89698	3.66085	C657PACXX_6_7106.sorted.filtered_peak_382
chr1	26928891	26929189	299	15.18	4.64016	2.85420	2.11435	C657PACXX_6_7106.sorted.filtered_peak_383
chr1	26946646	26947982	1337	39.96	15.03594	3.89301	11.95762	C657PACXX_6_7106.sorted.filtered_peak_384
chr1	27004138	27004551	414	13.34	4.01150	2.71799	1.55552	C657PACXX_6_7106.sorted.filtered_peak_385
chr1	27018986	27019778	793	31.64	6.54197	2.58347	3.81796	C657PACXX_6_7106.sorted.filtered_peak_386
chr1	27022070	27022543	474	35.73	6.96972	2.51103	4.23920	C657PACXX_6_7106.sorted.filtered_peak_387
chr1	27060465	27060827	363	13.83	4.11198	2.72294	1.66502	C657PACXX_6_7106.sorted.filtered_peak_388
chr1	27070517	27071199	683	28.65	9.91527	3.63860	6.99177	C657PACXX_6_7106.sorted.filtered_peak_389
chr1	27113714	27114593	880	34.22	8.21248	2.81954	5.41295	C657PACXX_6_7106.sorted.filtered_peak_390
chr1	27126723	27127032	310	19.46	7.94326	3.87771	5.11281	C657PACXX_6_7106.sorted.filtered_peak_391
chr1	27152873	27153122	250	17.53	4.25006	2.53123	1.77960	C657PACXX_6_7106.sorted.filtered_peak_392
chr1	27160036	27160486	451	38.30	15.91273	4.49486	12.71170	C657PACXX_6_7106.sorted.filtered_peak_393
chr1	27165380	27165810	431	13.60	3.93599	2.65964	1.51393	C657PACXX_6_7106.sorted.filtered_peak_394
chr1	27191291	27191840	550	24.09	8.20122	3.46155	5.38862	C657PACXX_6_7106.sorted.filtered_peak_395
chr1	27226762	27227297	536	28.17	12.80458	4.59465	9.74930	C657PACXX_6_7106.sorted.filtered_peak_396
chr1	27247710	27248425	716	37.62	18.12225	5.19913	14.82961	C657PACXX_6_7106.sorted.filtered_peak_397
chr1	27319784	27320253	470	16.10	3.86751	2.46503	1.45390	C657PACXX_6_7106.sorted.filtered_peak_398
chr1	27371067	27371577	511	20.31	6.80729	3.30303	4.08218	C657PACXX_6_7106.sorted.filtered_peak_399
chr1	27463463	27464059	597	23.60	7.78430	3.35659	4.99282	C657PACXX_6_7106.sorted.filtered_peak_400
chr1	27481501	27482159	659	43.27	18.33704	4.77060	15.01290	C657PACXX_6_7106.sorted.filtered_peak_401
chr1	27524459	27524771	313	15.18	5.09268	3.06585	2.50063	C657PACXX_6_7106.sorted.filtered_peak_402
chr1	27560308	27561342	1035	41.00	17.69947	4.61650	14.47204	C657PACXX_6_7106.sorted.filtered_peak_403
chr1	27611079	27611430	352	15.76	5.44203	3.17650	2.80944	C657PACXX_6_7106.sorted.filtered_peak_404
chr1	27627274	27627573	300	18.26	4.95256	2.76741	2.37860	C657PACXX_6_7106.sorted.filtered_peak_405
chr1	27648251	27649069	819	29.68	11.41970	4.04718	8.40524	C657PACXX_6_7106.sorted.filtered_peak_406
chr1	27668126	27668996	871	18.49	4.19924	2.46346	1.72878	C657PACXX_6_7106.sorted.filtered_peak_407
chr1	27669782	27670302	521	18.48	4.13932	2.44221	1.67488	C657PACXX_6_7106.sorted.filtered_peak_408
chr1	27683812	27684325	514	21.59	6.22314	3.00653	3.52594	C657PACXX_6_7106.sorted.filtered_peak_409
chr1	27691763	27692830	1068	24.69	6.13371	2.77122	3.45725	C657PACXX_6_7106.sorted.filtered_peak_410
chr1	27718630	27719166	537	24.30	6.40410	2.88550	3.70272	C657PACXX_6_7106.sorted.filtered_peak_411
chr1	27721911	27722298	388	22.78	5.36419	2.63936	2.75350	C657PACXX_6_7106.sorted.filtered_peak_412
chr1	27744999	27745265	267	15.77	4.70623	2.84243	2.17158	C657PACXX_6_7106.sorted.filtered_peak_413
chr1	27800401	27800650	250	13.78	4.23097	2.78701	1.75494	C657PACXX_6_7106.sorted.filtered_peak_414
chr1	27816387	27817207	821	46.76	21.22759	5.14727	17.80379	C657PACXX_6_7106.sorted.filtered_peak_415
chr1	27894787	27895137	351	23.05	7.40288	3.30729	4.62256	C657PACXX_6_7106.sorted.filtered_peak_416
chr1	27930259	27930683	425	26.54	6.16253	2.69784	3.47236	C657PACXX_6_7106.sorted.filtered_peak_417
chr1	27944865	27945150	286	18.53	5.84492	3.09871	3.18584	C657PACXX_6_7106.sorted.filtered_peak_418
chr1	27986169	27986419	251	27.42	6.79160	2.84879	4.03861	C657PACXX_6_7106.sorted.filtered_peak_419
chr1	27989236	27990013	778	34.93	10.85440	3.45515	7.88044	C657PACXX_6_7106.sorted.filtered_peak_420
chr1	27998520	27999165	646	27.60	9.93531	3.78719	6.98568	C657PACXX_6_7106.sorted.filtered_peak_421
chr1	28051968	28053153	1186	55.63	29.04135	5.51716	25.47681	C657PACXX_6_7106.sorted.filtered_peak_422
chr1	28099243	28099995	753	45.64	20.65921	4.77068	17.34421	C657PACXX_6_7106.sorted.filtered_peak_423
chr1	28157051	28157824	774	25.19	8.59402	3.52664	5.73683	C657PACXX_6_7106.sorted.filtered_peak_424
chr1	28184658	28185118	461	18.47	6.32318	3.30048	3.61817	C657PACXX_6_7106.sorted.filtered_peak_425
chr1	28195381	28196115	735	22.31	6.10460	2.90667	3.42800	C657PACXX_6_7106.sorted.filtered_peak_426
chr1	28198819	28199302	484	20.11	4.66596	2.54855	2.12941	C657PACXX_6_7106.sorted.filtered_peak_427
chr1	28217735	28218355	621	25.49	7.58428	3.13200	4.83015	C657PACXX_6_7106.sorted.filtered_peak_428
chr1	28240926	28241548	623	43.53	22.40710	5.52109	19.00975	C657PACXX_6_7106.sorted.filtered_peak_429
chr1	28269988	28270238	251	18.65	6.45476	3.33303	3.74477	C657PACXX_6_7106.sorted.filtered_peak_430
chr1	28286085	28286761	677	17.83	5.27055	2.91946	2.66847	C657PACXX_6_7106.sorted.filtered_peak_431
chr1	28414772	28415509	738	43.39	17.47621	4.50325	14.19540	C657PACXX_6_7106.sorted.filtered_peak_432
chr1	28470985	28471300	316	14.71	4.80956	2.97699	2.24923	C657PACXX_6_7106.sorted.filtered_peak_433
chr1	28495774	28496193	420	26.51	10.67446	4.11830	7.69694	C657PACXX_6_7106.sorted.filtered_peak_434
chr1	28525734	28526830	1097	24.08	8.58302	3.59217	5.74535	C657PACXX_6_7106.sorted.filtered_peak_435
chr1	28535185	28535848	664	14.20	4.49756	2.87986	1.97120	C657PACXX_6_7106.sorted.filtered_peak_436
chr1	28559322	28559704	383	27.68	8.67066	3.37118	5.80110	C657PACXX_6_7106.sorted.filtered_peak_437
chr1	28562217	28562804	588	32.12	11.81469	3.83310	8.84007	C657PACXX_6_7106.sorted.filtered_peak_438
chr1	28572888	28573343	456	36.45	8.94540	2.92546	6.07423	C657PACXX_6_7106.sorted.filtered_peak_439
chr1	28573646	28574144	499	56.83	23.07763	4.62212	19.61197	C657PACXX_6_7106.sorted.filtered_peak_440
chr1	28574812	28575215	404	26.71	4.51957	2.22800	2.00695	C657PACXX_6_7106.sorted.filtered_peak_441
chr1	28582730	28583123	394	27.39	7.97054	3.14344	5.16738	C657PACXX_6_7106.sorted.filtered_peak_442
chr1	28585521	28586294	774	34.54	11.58251	3.64970	8.58010	C657PACXX_6_7106.sorted.filtered_peak_443
chr1	28655208	28655785	578	54.43	29.84957	6.38024	26.14119	C657PACXX_6_7106.sorted.filtered_peak_444
chr1	28695761	28696709	949	20.22	6.80426	3.29802	4.08502	C657PACXX_6_7106.sorted.filtered_peak_445
chr1	28776614	28776903	290	17.55	6.60932	3.51517	3.87670	C657PACXX_6_7106.sorted.filtered_peak_446
chr1	28832139	28832738	600	51.65	24.67297	5.32105	21.16081	C657PACXX_6_7106.sorted.filtered_peak_447
chr1	28844365	28844887	523	19.99	6.16606	3.08250	3.49423	C657PACXX_6_7106.sorted.filtered_peak_448
chr1	28845408	28845727	320	20.05	5.97666	3.01886	3.31419	C657PACXX_6_7106.sorted.filtered_peak_449
chr1	28879142	28880298	1157	27.27	11.29229	4.01649	8.37435	C657PACXX_6_7106.sorted.filtered_peak_450
chr1	28907614	28908831	1218	27.80	7.62108	2.98631	4.86867	C657PACXX_6_7106.sorted.filtered_peak_451
chr1	28969142	28970206	1065	33.08	10.20061	3.36960	7.29690	C657PACXX_6_7106.sorted.filtered_peak_452
chr1	28974466	28975682	1217	56.07	23.24969	4.64569	19.79102	C657PACXX_6_7106.sorted.filtered_peak_453
chr1	28994710	28995410	701	26.70	7.99901	3.21511	5.18760	C657PACXX_6_7106.sorted.filtered_peak_454
chr1	28995669	28996622	954	26.03	7.76989	3.17492	4.97875	C657PACXX_6_7106.sorted.filtered_peak_455
chr1	29062944	29063623	680	39.35	18.08918	5.07499	14.77907	C657PACXX_6_7106.sorted.filtered_peak_456
chr1	29063935	29064192	258	18.56	4.13235	2.43357	1.67512	C657PACXX_6_7106.sorted.filtered_peak_457
chr1	29101804	29102065	262	16.49	5.41229	3.08510	2.79609	C657PACXX_6_7106.sorted.filtered_peak_458
chr1	29111588	29111866	279	21.04	9.06843	4.17611	6.16369	C657PACXX_6_7106.sorted.filtered_peak_459
chr1	29203701	29204062	362	16.96	6.00243	3.29237	3.33916	C657PACXX_6_7106.sorted.filtered_peak_460
chr1	29208671	29209043	373	20.70	4.34502	2.40758	1.85444	C657PACXX_6_7106.sorted.filtered_peak_461
chr1	29211534	29211846	313	24.20	5.68114	2.67002	3.03550	C657PACXX_6_7106.sorted.filtered_peak_462
chr1	29213230	29213575	346	27.07	7.05835	2.92896	4.30231	C657PACXX_6_7106.sorted.filtered_peak_463
chr1	29240567	29241040	474	22.47	6.66052	3.08457	3.94200	C657PACXX_6_7106.sorted.filtered_peak_464
chr1	29241427	29241830	404	20.21	5.37684	2.78663	2.77471	C657PACXX_6_7106.sorted.filtered_peak_465
chr1	29253217	29253765	549	24.63	8.63467	3.59240	5.77504	C657PACXX_6_7106.sorted.filtered_peak_466
chr1	29360224	29360582	359	13.20	3.93265	2.69153	1.48848	C657PACXX_6_7106.sorted.filtered_peak_467
chr1	29507649	29509008	1360	34.84	11.27617	3.52303	8.29782	C657PACXX_6_7106.sorted.filtered_peak_468
chr1	29529348	29529703	356	23.23	8.61517	3.70596	5.76486	C657PACXX_6_7106.sorted.filtered_peak_469
chr1	29557114	29557670	557	24.37	7.81165	3.32238	5.01049	C657PACXX_6_7106.sorted.filtered_peak_470
chr1	30663962	30664373	412	39.35	15.76540	4.36991	12.56870	C657PACXX_6_7106.sorted.filtered_peak_471
chr1	31190838	31192245	1408	59.62	19.38990	3.68639	16.08700	C657PACXX_6_7106.sorted.filtered_peak_472
chr1	31216424	31217061	638	32.76	9.49019	3.23589	6.59134	C657PACXX_6_7106.sorted.filtered_peak_473
chr1	31229257	31229854	598	24.06	4.65645	2.35781	2.13530	C657PACXX_6_7106.sorted.filtered_peak_474
chr1	31252476	31252779	304	19.10	4.96031	2.70488	2.40181	C657PACXX_6_7106.sorted.filtered_peak_475
chr1	31297201	31297456	256	16.47	4.25797	2.60469	1.77500	C657PACXX_6_7106.sorted.filtered_peak_476
chr1	31402066	31402337	272	20.23	7.23592	3.52018	4.44825	C657PACXX_6_7106.sorted.filtered_peak_477
chr1	31537991	31538957	967	28.35	9.45914	3.44997	6.60230	C657PACXX_6_7106.sorted.filtered_peak_478
chr1	31628234	31628702	469	15.41	4.91204	2.95862	2.35186	C657PACXX_6_7106.sorted.filtered_peak_479
chr1	31769273	31770043	771	41.92	18.31335	4.61508	15.07880	C657PACXX_6_7106.sorted.filtered_peak_480
chr1	31867501	31867758	258	14.37	4.60159	2.91254	2.06381	C657PACXX_6_7106.sorted.filtered_peak_481
chr1	32014483	32015100	618	24.94	9.02251	3.71141	6.12959	C657PACXX_6_7106.sorted.filtered_peak_482
chr1	32029894	32030161	268	14.32	4.58088	2.90420	2.04831	C657PACXX_6_7106.sorted.filtered_peak_483
chr1	32110060	32111002	943	56.68	23.60527	4.89039	20.08030	C657PACXX_6_7106.sorted.filtered_peak_484
chr1	32253897	32255309	1413	31.76	9.00778	3.03299	6.21419	C657PACXX_6_7106.sorted.filtered_peak_485
chr1	32292558	32293109	552	15.83	5.02007	2.94975	2.46833	C657PACXX_6_7106.sorted.filtered_peak_486
chr1	32354973	32355391	419	19.66	7.30233	3.56386	4.53434	C657PACXX_6_7106.sorted.filtered_peak_487
chr1	32403970	32404352	383	38.34	10.82809	3.25528	7.85599	C657PACXX_6_7106.sorted.filtered_peak_488
chr1	32405440	32405761	322	27.12	3.51906	1.95091	1.17188	C657PACXX_6_7106.sorted.filtered_peak_489
chr1	32409289	32410591	1303	26.42	6.41843	2.75926	3.72808	C657PACXX_6_7106.sorted.filtered_peak_490
chr1	32421660	32422139	480	20.15	5.84129	2.95399	3.19909	C657PACXX_6_7106.sorted.filtered_peak_491
chr1	32429729	32430255	527	17.69	6.79714	3.53090	4.08355	C657PACXX_6_7106.sorted.filtered_peak_492
chr1	32478990	32479631	642	61.86	27.72775	5.19469	24.07918	C657PACXX_6_7106.sorted.filtered_peak_493
chr1	32538063	32539294	1232	37.26	13.36015	3.79319	10.31187	C657PACXX_6_7106.sorted.filtered_peak_494
chr1	32573410	32574150	741	25.73	8.79547	3.54847	5.93007	C657PACXX_6_7106.sorted.filtered_peak_495
chr1	32644890	32645962	1073	28.75	9.35927	3.45722	6.48212	C657PACXX_6_7106.sorted.filtered_peak_496
chr1	32681270	32681547	278	14.03	4.03562	2.67471	1.58951	C657PACXX_6_7106.sorted.filtered_peak_497
chr1	32687572	32688361	790	21.06	7.35960	3.42055	4.60548	C657PACXX_6_7106.sorted.filtered_peak_498
chr1	32706610	32706880	271	16.02	5.60580	3.22154	2.96218	C657PACXX_6_7106.sorted.filtered_peak_499
chr1	32715556	32716095	540	35.36	9.80966	3.13805	6.92209	C657PACXX_6_7106.sorted.filtered_peak_500
chr1	32739114	32739369	256	14.98	4.68355	2.90073	2.14137	C657PACXX_6_7106.sorted.filtered_peak_501
chr1	32757226	32758253	1028	35.06	14.06730	4.19507	10.96889	C657PACXX_6_7106.sorted.filtered_peak_502
chr1	32816677	32817177	501	38.29	16.27445	4.67362	13.03331	C657PACXX_6_7106.sorted.filtered_peak_503
chr1	32859464	32860581	1118	38.87	16.93168	4.62089	13.73397	C657PACXX_6_7106.sorted.filtered_peak_504
chr1	32879268	32879879	612	14.93	4.73213	2.91268	2.20529	C657PACXX_6_7106.sorted.filtered_peak_505
chr1	32966554	32966903	350	15.83	4.55859	2.77269	2.04065	C657PACXX_6_7106.sorted.filtered_peak_506
chr1	32986030	32986330	301	18.60	7.34244	3.71410	4.55595	C657PACXX_6_7106.sorted.filtered_peak_507
chr1	33093001	33093261	261	13.62	4.17188	2.77165	1.69226	C657PACXX_6_7106.sorted.filtered_peak_508
chr1	33115871	33116966	1096	53.30	21.93903	4.63298	18.51690	C657PACXX_6_7106.sorted.filtered_peak_509
chr1	33177984	33178303	320	14.65	4.76176	2.96226	2.20843	C657PACXX_6_7106.sorted.filtered_peak_510
chr1	33219349	33219809	461	15.75	4.12357	2.59362	1.67042	C657PACXX_6_7106.sorted.filtered_peak_511
chr1	33238445	33238697	253	15.49	4.04872	2.57768	1.60703	C657PACXX_6_7106.sorted.filtered_peak_512
chr1	33264485	33265085	601	28.16	12.75997	4.63362	9.69393	C657PACXX_6_7106.sorted.filtered_peak_513
chr1	33266709	33266974	266	17.91	5.47244	2.99503	2.84800	C657PACXX_6_7106.sorted.filtered_peak_514
chr1	33282444	33283419	976	35.23	13.40549	3.93589	10.36748	C657PACXX_6_7106.sorted.filtered_peak_515
chr1	33430267	33430784	518	22.76	6.92674	3.14851	4.19377	C657PACXX_6_7106.sorted.filtered_peak_516
chr1	33446797	33447359	563	20.35	5.84430	2.93024	3.20992	C657PACXX_6_7106.sorted.filtered_peak_517
chr1	33457883	33458409	527	17.61	4.17696	2.50148	1.71300	C657PACXX_6_7106.sorted.filtered_peak_518
chr1	33502353	33502890	538	32.16	13.64810	4.47529	10.53622	C657PACXX_6_7106.sorted.filtered_peak_519
chr1	33511395	33511845	451	22.72	8.22177	3.58403	5.41023	C657PACXX_6_7106.sorted.filtered_peak_520
chr1	33546302	33546931	630	26.38	10.16712	3.86061	7.26573	C657PACXX_6_7106.sorted.filtered_peak_521
chr1	33564670	33565562	893	39.90	14.05296	3.89047	10.93346	C657PACXX_6_7106.sorted.filtered_peak_522
chr1	33592676	33593448	773	62.03	27.89322	5.21787	24.24655	C657PACXX_6_7106.sorted.filtered_peak_523
chr1	33761109	33761416	308	18.25	6.02926	3.19436	3.35145	C657PACXX_6_7106.sorted.filtered_peak_524
chr1	33767781	33768124	344	16.41	4.75325	2.81410	2.20518	C657PACXX_6_7106.sorted.filtered_peak_525
chr1	33815544	33816059	516	22.16	5.67619	2.78058	3.02995	C657PACXX_6_7106.sorted.filtered_peak_526
chr1	33921404	33921653	250	15.61	4.67012	2.83475	2.14016	C657PACXX_6_7106.sorted.filtered_peak_527
chr1	33937871	33938252	382	23.27	6.28258	2.89975	3.59257	C657PACXX_6_7106.sorted.filtered_peak_528
chr1	35318356	35318976	621	19.46	6.20804	3.14991	3.52760	C657PACXX_6_7106.sorted.filtered_peak_529
chr1	35324599	35325837	1239	26.83	7.15657	2.89570	4.44710	C657PACXX_6_7106.sorted.filtered_peak_530
chr1	35450580	35451056	477	18.56	6.00190	3.13707	3.34232	C657PACXX_6_7106.sorted.filtered_peak_531
chr1	35496801	35497749	949	28.40	9.98484	3.69103	7.05278	C657PACXX_6_7106.sorted.filtered_peak_532
chr1	35544673	35545292	620	21.78	8.77117	3.88071	5.92726	C657PACXX_6_7106.sorted.filtered_peak_533
chr1	35658543	35659160	618	48.05	19.95737	4.53355	16.63294	C657PACXX_6_7106.sorted.filtered_peak_534
chr1	35667711	35668162	452	13.90	4.33280	2.82370	1.83277	C657PACXX_6_7106.sorted.filtered_peak_535
chr1	35733886	35734479	594	28.97	10.56252	3.74456	7.63341	C657PACXX_6_7106.sorted.filtered_peak_536
chr1	35916790	35917259	470	17.90	4.85745	2.74411	2.30744	C657PACXX_6_7106.sorted.filtered_peak_537
chr1	35923103	35923440	338	18.09	5.78754	3.09773	3.14414	C657PACXX_6_7106.sorted.filtered_peak_538
chr1	35965208	35965916	709	27.43	10.39155	3.91331	7.43282	C657PACXX_6_7106.sorted.filtered_peak_539
chr1	35971552	35972059	508	29.20	10.50181	3.78384	7.54424	C657PACXX_6_7106.sorted.filtered_peak_540
chr1	36022840	36023511	672	33.95	10.66514	3.46042	7.70770	C657PACXX_6_7106.sorted.filtered_peak_541
chr1	36106806	36107524	719	27.03	9.04620	3.49294	6.18041	C657PACXX_6_7106.sorted.filtered_peak_542
chr1	36184537	36184833	297	18.81	5.33213	2.87111	2.72600	C657PACXX_6_7106.sorted.filtered_peak_543
chr1	36192467	36192776	310	14.99	4.67577	2.89033	2.14287	C657PACXX_6_7106.sorted.filtered_peak_544
chr1	36234896	36235832	937	26.27	8.82430	3.47717	5.97448	C657PACXX_6_7106.sorted.filtered_peak_545
chr1	36276532	36276781	250	18.31	6.02978	3.19329	3.34938	C657PACXX_6_7106.sorted.filtered_peak_546
chr1	36348517	36349156	640	25.63	8.50162	3.44124	5.65850	C657PACXX_6_7106.sorted.filtered_peak_547
chr1	36396271	36397142	872	28.18	8.61036	3.31165	5.75077	C657PACXX_6_7106.sorted.filtered_peak_548
chr1	36489022	36489388	367	13.56	4.13500	2.76006	1.65917	C657PACXX_6_7106.sorted.filtered_peak_549
chr1	36554234	36554950	717	25.98	7.74275	3.22604	4.91926	C657PACXX_6_7106.sorted.filtered_peak_550
chr1	36565237	36565963	727	19.63	6.09842	3.10864	3.41438	C657PACXX_6_7106.sorted.filtered_peak_551
chr1	36574821	36575072	252	16.15	5.68992	3.24831	3.03675	C657PACXX_6_7106.sorted.filtered_peak_552
chr1	36614807	36615712	906	45.81	17.27765	4.11435	14.05153	C657PACXX_6_7106.sorted.filtered_peak_553
chr1	36621284	36621602	319	29.88	7.88069	3.00110	5.06555	C657PACXX_6_7106.sorted.filtered_peak_554
chr1	36653551	36654113	563	16.11	5.70600	3.24352	3.05906	C657PACXX_6_7106.sorted.filtered_peak_555
chr1	36689177	36690445	1269	58.12	23.64648	4.68628	20.14115	C657PACXX_6_7106.sorted.filtered_peak_556
chr1	36772047	36772971	925	24.17	7.42643	3.22362	4.64373	C657PACXX_6_7106.sorted.filtered_peak_557
chr1	36839423	36840526	1104	23.74	6.61600	2.98700	3.89498	C657PACXX_6_7106.sorted.filtered_peak_558
chr1	36851155	36852363	1209	47.20	16.91856	3.86194	13.73301	C657PACXX_6_7106.sorted.filtered_peak_559
chr1	36862855	36863745	891	22.47	6.30755	2.96553	3.61349	C657PACXX_6_7106.sorted.filtered_peak_560
chr1	36886105	36886775	671	17.89	6.44978	3.35021	3.77277	C657PACXX_6_7106.sorted.filtered_peak_561
chr1	36915900	36916485	586	32.21	15.60413	5.01888	12.43792	C657PACXX_6_7106.sorted.filtered_peak_562
chr1	36929865	36930518	654	27.12	10.16785	3.82228	7.24876	C657PACXX_6_7106.sorted.filtered_peak_563
chr1	37920431	37920798	368	15.28	5.16311	3.08231	2.57146	C657PACXX_6_7106.sorted.filtered_peak_564
chr1	37945028	37945542	515	24.67	3.95966	2.13511	1.53275	C657PACXX_6_7106.sorted.filtered_peak_565
chr1	37953070	37953347	278	17.18	4.37258	2.60722	1.87621	C657PACXX_6_7106.sorted.filtered_peak_566
chr1	37980316	37980793	478	20.13	7.04457	3.42597	4.28685	C657PACXX_6_7106.sorted.filtered_peak_567
chr1	38019653	38020099	447	26.41	10.71472	4.09897	7.76012	C657PACXX_6_7106.sorted.filtered_peak_568
chr1	38061008	38061938	931	25.78	9.27189	3.69739	6.38175	C657PACXX_6_7106.sorted.filtered_peak_569
chr1	38156038	38156627	590	50.74	20.55236	4.50835	17.18829	C657PACXX_6_7106.sorted.filtered_peak_570
chr1	38157727	38158250	524	34.10	9.19547	3.07739	6.31959	C657PACXX_6_7106.sorted.filtered_peak_571
chr1	38273712	38274229	518	27.66	8.59781	3.30514	5.76158	C657PACXX_6_7106.sorted.filtered_peak_572
chr1	38324988	38326052	1065	30.43	10.55205	3.57335	7.63728	C657PACXX_6_7106.sorted.filtered_peak_573
chr1	38397061	38397787	727	20.83	6.77998	3.23691	4.05839	C657PACXX_6_7106.sorted.filtered_peak_574
chr1	38455354	38456160	807	31.52	15.19074	4.89823	12.04759	C657PACXX_6_7106.sorted.filtered_peak_575
chr1	38478001	38478751	751	35.38	13.70038	3.96975	10.65700	C657PACXX_6_7106.sorted.filtered_peak_576
chr1	38493887	38494224	338	17.24	4.13520	2.50749	1.67407	C657PACXX_6_7106.sorted.filtered_peak_577
chr1	39025125	39025533	409	21.83	5.37955	2.69296	2.76876	C657PACXX_6_7106.sorted.filtered_peak_578
chr1	39300888	39301158	271	18.09	6.02361	3.19651	3.35969	C657PACXX_6_7106.sorted.filtered_peak_579
chr1	39325067	39325945	879	33.00	13.04761	4.08918	9.99692	C657PACXX_6_7106.sorted.filtered_peak_580
chr1	39338679	39339575	897	38.93	16.47252	4.48397	13.27599	C657PACXX_6_7106.sorted.filtered_peak_581
chr1	39456378	39457090	713	29.20	12.22025	4.24053	9.19611	C657PACXX_6_7106.sorted.filtered_peak_582
chr1	39491479	39492580	1102	25.29	11.66560	4.44272	8.70460	C657PACXX_6_7106.sorted.filtered_peak_583
chr1	39564149	39564612	464	13.90	3.78054	2.56786	1.38664	C657PACXX_6_7106.sorted.filtered_peak_584
chr1	39649493	39649974	482	21.09	6.92008	3.30882	4.16318	C657PACXX_6_7106.sorted.filtered_peak_585
chr1	39657888	39658433	546	23.11	4.93148	2.48500	2.37185	C657PACXX_6_7106.sorted.filtered_peak_586
chr1	39662256	39662803	548	21.49	4.78427	2.51686	2.23876	C657PACXX_6_7106.sorted.filtered_peak_587
chr1	39670678	39671507	830	18.14	5.20015	2.85756	2.61629	C657PACXX_6_7106.sorted.filtered_peak_588
chr1	39681169	39681511	343	13.84	3.83986	2.59494	1.42841	C657PACXX_6_7106.sorted.filtered_peak_589
chr1	39864155	39864484	330	15.12	5.05680	3.05578	2.46655	C657PACXX_6_7106.sorted.filtered_peak_590
chr1	39874325	39874674	350	19.48	5.60027	2.93301	2.95722	C657PACXX_6_7106.sorted.filtered_peak_591
chr1	40025018	40025400	383	16.34	5.57337	3.15671	2.95300	C657PACXX_6_7106.sorted.filtered_peak_592
chr1	40042341	40042737	397	16.28	4.04803	2.52606	1.60556	C657PACXX_6_7106.sorted.filtered_peak_593
chr1	40119257	40119506	250	17.52	4.65157	2.69398	2.11871	C657PACXX_6_7106.sorted.filtered_peak_594
chr1	40123596	40123869	274	15.33	3.72157	2.45066	1.33490	C657PACXX_6_7106.sorted.filtered_peak_595
chr1	40157037	40157330	294	17.01	4.56112	2.68499	2.05109	C657PACXX_6_7106.sorted.filtered_peak_596
chr1	40204465	40204899	435	17.36	4.90601	2.81150	2.33883	C657PACXX_6_7106.sorted.filtered_peak_597
chr1	40264689	40265193	505	20.28	8.47646	3.92237	5.65509	C657PACXX_6_7106.sorted.filtered_peak_598
chr1	40311422	40311671	250	17.52	4.43392	2.60960	1.93181	C657PACXX_6_7106.sorted.filtered_peak_599
chr1	40348827	40349360	534	30.59	13.09420	4.49236	9.99833	C657PACXX_6_7106.sorted.filtered_peak_600
chr1	40420711	40421135	425	15.53	3.75756	2.45321	1.36120	C657PACXX_6_7106.sorted.filtered_peak_601
chr1	40439223	40439669	447	20.99	9.09885	4.14676	6.21133	C657PACXX_6_7106.sorted.filtered_peak_602
chr1	40498073	40498322	250	15.00	3.90738	2.54895	1.48048	C657PACXX_6_7106.sorted.filtered_peak_603
chr1	40505182	40506651	1470	48.46	15.03700	3.61954	11.86224	C657PACXX_6_7106.sorted.filtered_peak_604
chr1	40562525	40563308	784	21.59	7.67443	3.53211	4.87009	C657PACXX_6_7106.sorted.filtered_peak_605
chr1	40618693	40619076	384	17.25	6.33609	3.41956	3.63510	C657PACXX_6_7106.sorted.filtered_peak_606
chr1	40626580	40627387	808	28.52	9.92722	3.65471	6.99924	C657PACXX_6_7106.sorted.filtered_peak_607
chr1	40723080	40724055	976	33.85	12.61642	3.92158	9.58669	C657PACXX_6_7106.sorted.filtered_peak_608
chr1	40839071	40839563	493	27.94	8.69834	3.36635	5.82494	C657PACXX_6_7106.sorted.filtered_peak_609
chr1	40839779	40840679	901	23.10	5.52645	2.66008	2.91469	C657PACXX_6_7106.sorted.filtered_peak_610
chr1	40851322	40851979	658	37.60	8.63951	2.84075	5.76403	C657PACXX_6_7106.sorted.filtered_peak_611
chr1	40915570	40916149	580	20.51	6.23447	3.07103	3.55431	C657PACXX_6_7106.sorted.filtered_peak_612
chr1	40974034	40974586	553	19.40	7.53157	3.65013	4.76750	C657PACXX_6_7106.sorted.filtered_peak_613
chr1	40997009	40997734	726	23.59	9.63119	3.95951	6.74693	C657PACXX_6_7106.sorted.filtered_peak_614
chr1	41131340	41131721	382	25.84	8.05351	3.29760	5.23698	C657PACXX_6_7106.sorted.filtered_peak_615
chr1	41157114	41158110	997	31.02	9.56816	3.24915	6.73094	C657PACXX_6_7106.sorted.filtered_peak_616
chr1	41174608	41175048	441	27.94	10.05846	3.77069	7.11572	C657PACXX_6_7106.sorted.filtered_peak_617
chr1	41267857	41268569	713	19.51	4.86986	2.64519	2.32487	C657PACXX_6_7106.sorted.filtered_peak_618
chr1	41284318	41284591	274	18.62	5.63709	3.01366	2.99007	C657PACXX_6_7106.sorted.filtered_peak_619
chr1	41315491	41316027	537	22.81	8.75212	3.72659	5.93415	C657PACXX_6_7106.sorted.filtered_peak_620
chr1	41327906	41328572	667	36.66	14.73449	4.38656	11.56917	C657PACXX_6_7106.sorted.filtered_peak_621
chr1	41341539	41341831	293	22.43	8.17533	3.66000	5.33171	C657PACXX_6_7106.sorted.filtered_peak_622
chr1	41445101	41445804	704	48.26	19.31281	4.51926	15.97529	C657PACXX_6_7106.sorted.filtered_peak_623
chr1	41469298	41469653	356	21.95	7.83151	3.53948	5.03461	C657PACXX_6_7106.sorted.filtered_peak_624
chr1	41733832	41734309	478	14.74	4.72503	2.93386	2.18808	C657PACXX_6_7106.sorted.filtered_peak_625
chr1	41826650	41826932	283	26.58	7.61946	3.13162	4.82019	C657PACXX_6_7106.sorted.filtered_peak_626
chr1	42039801	42040057	257	18.34	5.62390	3.02446	2.98174	C657PACXX_6_7106.sorted.filtered_peak_627
chr1	42138920	42139569	650	23.41	6.13972	2.84336	3.46971	C657PACXX_6_7106.sorted.filtered_peak_628
chr1	42149721	42150195	475	25.09	6.64795	2.90861	3.92986	C657PACXX_6_7106.sorted.filtered_peak_629
chr1	42194322	42194660	339	20.73	5.77046	2.89596	3.12365	C657PACXX_6_7106.sorted.filtered_peak_630
chr1	42216957	42217247	291	17.32	4.08420	2.48360	1.62890	C657PACXX_6_7106.sorted.filtered_peak_631
chr1	42268559	42268872	314	21.03	5.30097	2.71340	2.70085	C657PACXX_6_7106.sorted.filtered_peak_632
chr1	42328602	42328851	250	18.91	4.66791	2.61289	2.13861	C657PACXX_6_7106.sorted.filtered_peak_633
chr1	42356983	42357747	765	27.08	8.30018	3.29299	5.45837	C657PACXX_6_7106.sorted.filtered_peak_634
chr1	42363706	42364249	544	25.52	7.55051	3.13800	4.78473	C657PACXX_6_7106.sorted.filtered_peak_635
chr1	42385429	42386141	713	31.04	9.37819	3.29022	6.49777	C657PACXX_6_7106.sorted.filtered_peak_636
chr1	42501210	42502084	875	23.95	6.47841	2.93429	3.76666	C657PACXX_6_7106.sorted.filtered_peak_637
chr1	42639037	42639290	254	20.22	6.00571	3.02849	3.33140	C657PACXX_6_7106.sorted.filtered_peak_638
chr1	42785231	42785564	334	17.40	5.15989	2.89911	2.57769	C657PACXX_6_7106.sorted.filtered_peak_639
chr1	42800373	42801444	1072	24.76	6.55794	2.89575	3.84526	C657PACXX_6_7106.sorted.filtered_peak_640
chr1	42921626	42922747	1122	25.30	7.69181	3.22394	4.89323	C657PACXX_6_7106.sorted.filtered_peak_641
chr1	42928577	42929098	522	35.50	15.26482	4.58452	12.08998	C657PACXX_6_7106.sorted.filtered_peak_642
chr1	43123687	43124426	740	34.88	14.64230	4.38270	11.52492	C657PACXX_6_7106.sorted.filtered_peak_643
chr1	43147385	43148138	754	33.95	12.13941	3.66173	9.17659	C657PACXX_6_7106.sorted.filtered_peak_644
chr1	43232351	43233512	1162	31.62	10.33906	3.38676	7.45707	C657PACXX_6_7106.sorted.filtered_peak_645
chr1	43282193	43283386	1194	42.15	16.00123	4.10779	12.82801	C657PACXX_6_7106.sorted.filtered_peak_646
chr1	43311775	43312401	627	28.73	9.25066	3.43352	6.36619	C657PACXX_6_7106.sorted.filtered_peak_647
chr1	43379182	43379472	291	15.87	4.87829	2.90772	2.32183	C657PACXX_6_7106.sorted.filtered_peak_648
chr1	43389660	43390474	815	32.83	9.90459	3.39924	6.94998	C657PACXX_6_7106.sorted.filtered_peak_649
chr1	43396780	43397096	317	23.22	4.73880	2.42343	2.19451	C657PACXX_6_7106.sorted.filtered_peak_650
chr1	43397518	43398089	572	32.35	9.49690	3.20268	6.63311	C657PACXX_6_7106.sorted.filtered_peak_651
chr1	43424294	43424905	612	36.67	12.22560	3.68270	9.18277	C657PACXX_6_7106.sorted.filtered_peak_652
chr1	43539165	43539585	421	17.92	5.76751	3.08703	3.14464	C657PACXX_6_7106.sorted.filtered_peak_653
chr1	43637739	43638505	767	39.81	17.63609	4.71585	14.40024	C657PACXX_6_7106.sorted.filtered_peak_654
chr1	43692937	43693186	250	17.60	4.91402	2.79426	2.35027	C657PACXX_6_7106.sorted.filtered_peak_655
chr1	43814565	43815325	761	25.73	9.03581	3.55420	6.19125	C657PACXX_6_7106.sorted.filtered_peak_656
chr1	43824023	43824808	786	29.64	10.98191	3.74993	8.05880	C657PACXX_6_7106.sorted.filtered_peak_657
chr1	43833356	43834251	896	26.42	7.44529	3.02679	4.70004	C657PACXX_6_7106.sorted.filtered_peak_658
chr1	43855357	43855986	630	24.24	9.31962	3.84613	6.42642	C657PACXX_6_7106.sorted.filtered_peak_659
chr1	43919514	43919895	382	17.57	4.64309	2.67659	2.12774	C657PACXX_6_7106.sorted.filtered_peak_660
chr1	43920072	43920321	250	16.85	4.26943	2.57953	1.79748	C657PACXX_6_7106.sorted.filtered_peak_661
chr1	43994881	43995137	257	18.13	4.92821	2.76329	2.36222	C657PACXX_6_7106.sorted.filtered_peak_662
chr1	44115371	44116304	934	60.04	26.68542	5.10152	23.09545	C657PACXX_6_7106.sorted.filtered_peak_663
chr1	44172767	44173217	451	21.91	5.75558	2.81392	3.11265	C657PACXX_6_7106.sorted.filtered_peak_664
chr1	44412091	44413074	984	37.10	13.27568	3.78808	10.24325	C657PACXX_6_7106.sorted.filtered_peak_665
chr1	44435340	44435798	459	31.97	9.13782	3.18812	6.25712	C657PACXX_6_7106.sorted.filtered_peak_666
chr1	44440087	44440757	671	33.07	8.45304	2.93511	5.63386	C657PACXX_6_7106.sorted.filtered_peak_667
chr1	44457166	44457607	442	20.24	6.05981	3.04041	3.38288	C657PACXX_6_7106.sorted.filtered_peak_668
chr1	44495537	44496027	491	27.50	9.57189	3.66124	6.64953	C657PACXX_6_7106.sorted.filtered_peak_669
chr1	44502241	44502593	353	19.95	6.01697	3.04932	3.34112	C657PACXX_6_7106.sorted.filtered_peak_670
chr1	44678726	44679620	895	22.08	6.17952	2.91288	3.52581	C657PACXX_6_7106.sorted.filtered_peak_671
chr1	44820790	44821319	530	35.01	14.30901	4.24676	11.22490	C657PACXX_6_7106.sorted.filtered_peak_672
chr1	45060849	45061146	298	13.51	3.93959	2.67031	1.51395	C657PACXX_6_7106.sorted.filtered_peak_673
chr1	45097215	45098389	1175	25.68	7.03074	2.97309	4.29776	C657PACXX_6_7106.sorted.filtered_peak_674
chr1	45139642	45140467	826	67.46	31.22160	5.36077	27.48660	C657PACXX_6_7106.sorted.filtered_peak_675
chr1	45180713	45181151	439	14.82	4.87311	2.99767	2.30551	C657PACXX_6_7106.sorted.filtered_peak_676
chr1	45187172	45187955	784	40.93	16.75241	4.48897	13.50903	C657PACXX_6_7106.sorted.filtered_peak_677
chr1	45196189	45197248	1060	38.93	14.78630	4.22440	11.60631	C657PACXX_6_7106.sorted.filtered_peak_678
chr1	45205058	45205937	880	34.81	15.60487	4.75783	12.41879	C657PACXX_6_7106.sorted.filtered_peak_679
chr1	45240813	45241612	800	28.14	11.11964	3.95683	8.17781	C657PACXX_6_7106.sorted.filtered_peak_680
chr1	45251986	45252293	308	18.39	4.44040	2.56133	1.93304	C657PACXX_6_7106.sorted.filtered_peak_681
chr1	45265429	45266191	763	69.57	34.66803	5.94236	30.78862	C657PACXX_6_7106.sorted.filtered_peak_682
chr1	45272956	45273531	576	35.06	7.50410	2.65158	4.73220	C657PACXX_6_7106.sorted.filtered_peak_683
chr1	45275000	45275589	590	35.59	8.11131	2.76769	5.29499	C657PACXX_6_7106.sorted.filtered_peak_684
chr1	45285206	45286223	1018	40.24	15.51338	4.06163	12.39936	C657PACXX_6_7106.sorted.filtered_peak_685
chr1	45301639	45302014	376	14.14	4.47278	2.86882	1.95433	C657PACXX_6_7106.sorted.filtered_peak_686
chr1	45451958	45452504	547	25.36	11.89042	4.63578	8.87473	C657PACXX_6_7106.sorted.filtered_peak_687
chr1	45476975	45477971	997	28.96	7.15076	2.80852	4.42039	C657PACXX_6_7106.sorted.filtered_peak_688
chr1	45582042	45582291	250	16.16	5.69134	3.25097	3.03739	C657PACXX_6_7106.sorted.filtered_peak_689
chr1	45769186	45769968	783	49.47	21.03926	4.83934	17.61873	C657PACXX_6_7106.sorted.filtered_peak_690
chr1	45805283	45806503	1221	30.27	9.77068	3.45152	6.87247	C657PACXX_6_7106.sorted.filtered_peak_691
chr1	45956396	45957375	980	48.30	19.67001	4.28343	16.40100	C657PACXX_6_7106.sorted.filtered_peak_692
chr1	45958801	45959104	304	23.22	3.90167	2.16515	1.48032	C657PACXX_6_7106.sorted.filtered_peak_693
chr1	45965452	45966143	692	47.39	23.93296	5.40874	20.49151	C657PACXX_6_7106.sorted.filtered_peak_694
chr1	45986780	45988037	1258	25.56	8.48690	3.40730	5.66538	C657PACXX_6_7106.sorted.filtered_peak_695
chr1	46009486	46009974	489	16.80	5.10306	2.93164	2.51716	C657PACXX_6_7106.sorted.filtered_peak_696
chr1	46016165	46016966	802	29.49	12.56017	4.42166	9.49988	C657PACXX_6_7106.sorted.filtered_peak_697
chr1	46035574	46036085	512	15.44	5.18669	3.08484	2.59404	C657PACXX_6_7106.sorted.filtered_peak_698
chr1	46049014	46050528	1515	46.40	16.59832	3.95719	13.39297	C657PACXX_6_7106.sorted.filtered_peak_699
chr1	46152087	46153742	1656	48.97	15.10151	3.54070	11.96150	C657PACXX_6_7106.sorted.filtered_peak_700
chr1	46215625	46216818	1194	29.61	10.90636	3.77117	7.97025	C657PACXX_6_7106.sorted.filtered_peak_701
chr1	46309067	46309509	443	13.46	3.60914	2.51662	1.23523	C657PACXX_6_7106.sorted.filtered_peak_702
chr1	46502728	46503231	504	17.41	4.66537	2.70667	2.12974	C657PACXX_6_7106.sorted.filtered_peak_703
chr1	46528530	46528845	316	14.69	4.54376	2.85636	2.02716	C657PACXX_6_7106.sorted.filtered_peak_704
chr1	46531085	46531334	250	15.73	4.63469	2.81799	2.10241	C657PACXX_6_7106.sorted.filtered_peak_705
chr1	46598288	46599209	922	34.42	10.59844	3.40584	7.64146	C657PACXX_6_7106.sorted.filtered_peak_706
chr1	46689219	46689572	354	15.38	4.98085	2.99443	2.41192	C657PACXX_6_7106.sorted.filtered_peak_707
chr1	46712704	46713564	861	34.89	12.93641	3.83171	9.91590	C657PACXX_6_7106.sorted.filtered_peak_708
chr1	46768782	46769475	694	47.69	20.34397	4.81193	16.96082	C657PACXX_6_7106.sorted.filtered_peak_709
chr1	46806137	46806963	827	21.42	6.28105	3.01682	3.59754	C657PACXX_6_7106.sorted.filtered_peak_710
chr1	46908167	46908598	432	15.42	4.12806	2.61127	1.67611	C657PACXX_6_7106.sorted.filtered_peak_711
chr1	46998363	46998612	250	15.64	3.62264	2.39060	1.25402	C657PACXX_6_7106.sorted.filtered_peak_712
chr1	47015358	47015758	401	14.82	3.89020	2.55422	1.46901	C657PACXX_6_7106.sorted.filtered_peak_713
chr1	47047199	47047990	792	24.45	8.08711	3.38086	5.29341	C657PACXX_6_7106.sorted.filtered_peak_714
chr1	47069664	47070217	554	34.75	11.18542	3.52922	8.20373	C657PACXX_6_7106.sorted.filtered_peak_715
chr1	47081995	47082496	502	19.28	4.43508	2.50071	1.94277	C657PACXX_6_7106.sorted.filtered_peak_716
chr1	47141263	47141785	523	17.11	4.45888	2.64183	1.95313	C657PACXX_6_7106.sorted.filtered_peak_717
chr1	47184477	47185158	682	33.48	12.03434	3.82336	9.02332	C657PACXX_6_7106.sorted.filtered_peak_718
chr1	47658513	47658915	403	19.06	5.43446	2.89758	2.81224	C657PACXX_6_7106.sorted.filtered_peak_719
chr1	47779761	47780507	747	52.72	25.42644	5.28220	21.92407	C657PACXX_6_7106.sorted.filtered_peak_720
chr1	47799094	47800511	1418	23.77	7.46179	3.25247	4.68607	C657PACXX_6_7106.sorted.filtered_peak_721
chr1	47903262	47903821	560	35.10	10.72551	3.47157	7.72563	C657PACXX_6_7106.sorted.filtered_peak_722
chr1	48176189	48176438	250	16.80	5.06654	2.92235	2.47567	C657PACXX_6_7106.sorted.filtered_peak_723
chr1	48937384	48938237	854	24.11	7.89037	3.34313	5.10596	C657PACXX_6_7106.sorted.filtered_peak_724
chr1	51190310	51190815	506	15.39	5.25160	3.10558	2.65456	C657PACXX_6_7106.sorted.filtered_peak_725
chr1	51339063	51339555	493	17.38	6.46230	3.45427	3.75251	C657PACXX_6_7106.sorted.filtered_peak_726
chr1	51425132	51425381	250	21.35	4.92476	2.57136	2.36054	C657PACXX_6_7106.sorted.filtered_peak_727
chr1	51425599	51426422	824	30.00	10.10630	3.59846	7.16915	C657PACXX_6_7106.sorted.filtered_peak_728
chr1	51433865	51434247	383	22.21	4.76527	2.47262	2.22620	C657PACXX_6_7106.sorted.filtered_peak_729
chr1	51435560	51435813	254	23.35	5.28702	2.59065	2.68249	C657PACXX_6_7106.sorted.filtered_peak_730
chr1	51701360	51701972	613	22.95	6.66503	3.03892	3.95519	C657PACXX_6_7106.sorted.filtered_peak_731
chr1	51899371	51899894	524	14.87	4.63192	2.88242	2.10210	C657PACXX_6_7106.sorted.filtered_peak_732
chr1	51985031	51985344	314	25.87	4.88997	2.36228	2.32856	C657PACXX_6_7106.sorted.filtered_peak_733
chr1	52035044	52035567	524	15.24	4.42679	2.76351	1.92133	C657PACXX_6_7106.sorted.filtered_peak_734
chr1	52082531	52083116	586	24.51	8.26509	3.44573	5.44654	C657PACXX_6_7106.sorted.filtered_peak_735
chr1	52194849	52195614	766	26.60	8.27708	3.25603	5.47360	C657PACXX_6_7106.sorted.filtered_peak_736
chr1	52344179	52345070	892	56.08	25.10046	4.89274	21.60479	C657PACXX_6_7106.sorted.filtered_peak_737
chr1	52362540	52362859	320	14.97	4.63968	2.87732	2.10848	C657PACXX_6_7106.sorted.filtered_peak_738
chr1	52363341	52363600	260	15.72	4.80772	2.88726	2.25771	C657PACXX_6_7106.sorted.filtered_peak_739
chr1	52499059	52499739	681	24.34	8.87188	3.63236	6.03612	C657PACXX_6_7106.sorted.filtered_peak_740
chr1	52520740	52521092	353	23.88	5.92230	2.75308	3.26387	C657PACXX_6_7106.sorted.filtered_peak_741
chr1	52521994	52522756	763	20.19	4.32414	2.42035	1.84314	C657PACXX_6_7106.sorted.filtered_peak_742
chr1	52605630	52605885	256	16.13	4.62222	2.77438	2.09812	C657PACXX_6_7106.sorted.filtered_peak_743
chr1	52831529	52832519	991	47.73	18.97907	4.37189	15.68968	C657PACXX_6_7106.sorted.filtered_peak_744
chr1	52869324	52870435	1112	31.34	11.00674	3.70393	8.04659	C657PACXX_6_7106.sorted.filtered_peak_745
chr1	52889553	52890081	529	21.51	7.58974	3.48279	4.80722	C657PACXX_6_7106.sorted.filtered_peak_746
chr1	53018829	53019562	734	21.35	4.84803	2.53732	2.30355	C657PACXX_6_7106.sorted.filtered_peak_747
chr1	53044946	53045387	442	13.72	3.69119	2.53752	1.30229	C657PACXX_6_7106.sorted.filtered_peak_748
chr1	53102640	53103581	942	26.27	7.01403	2.94533	4.26989	C657PACXX_6_7106.sorted.filtered_peak_749
chr1	53163657	53163968	312	16.79	5.26209	2.98895	2.67098	C657PACXX_6_7106.sorted.filtered_peak_750
chr1	53168622	53169261	640	25.20	9.56353	3.87792	6.64465	C657PACXX_6_7106.sorted.filtered_peak_751
chr1	53191748	53192491	744	23.42	8.17805	3.45572	5.39607	C657PACXX_6_7106.sorted.filtered_peak_752
chr1	53387307	53387647	341	21.98	8.01348	3.60178	5.20167	C657PACXX_6_7106.sorted.filtered_peak_753
chr1	53392929	53393294	366	15.47	4.31217	2.69162	1.82902	C657PACXX_6_7106.sorted.filtered_peak_754
chr1	53480377	53480798	422	23.57	10.54534	4.38144	7.58503	C657PACXX_6_7106.sorted.filtered_peak_755
chr1	53662030	53663048	1019	25.88	8.26937	3.32292	5.45810	C657PACXX_6_7106.sorted.filtered_peak_756
chr1	53685750	53686635	886	42.21	16.80053	4.32452	13.59101	C657PACXX_6_7106.sorted.filtered_peak_757
chr1	53704111	53704699	589	27.68	10.53635	3.83887	7.62024	C657PACXX_6_7106.sorted.filtered_peak_758
chr1	53791620	53792355	736	32.63	8.78100	3.09581	5.90195	C657PACXX_6_7106.sorted.filtered_peak_759
chr1	53793858	53794219	362	24.88	4.78299	2.37138	2.23112	C657PACXX_6_7106.sorted.filtered_peak_760
chr1	53878883	53879501	619	26.26	7.82671	3.19178	5.02273	C657PACXX_6_7106.sorted.filtered_peak_761
chr1	54066059	54066451	393	15.02	4.08392	2.62526	1.63301	C657PACXX_6_7106.sorted.filtered_peak_762
chr1	54232625	54232986	362	18.02	4.89495	2.75049	2.33932	C657PACXX_6_7106.sorted.filtered_peak_763
chr1	54303647	54304480	834	49.75	21.71160	4.92396	18.27595	C657PACXX_6_7106.sorted.filtered_peak_764
chr1	54326751	54327060	310	16.27	5.18911	2.99552	2.60636	C657PACXX_6_7106.sorted.filtered_peak_765
chr1	54355013	54356131	1119	22.77	7.40398	3.28795	4.65570	C657PACXX_6_7106.sorted.filtered_peak_766
chr1	54411108	54412329	1222	56.77	20.10925	4.06985	16.74581	C657PACXX_6_7106.sorted.filtered_peak_767
chr1	54518745	54519553	809	60.53	26.93028	5.14061	23.31728	C657PACXX_6_7106.sorted.filtered_peak_768
chr1	54665272	54666209	938	25.23	9.40523	3.72054	6.53869	C657PACXX_6_7106.sorted.filtered_peak_769
chr1	54696593	54696850	258	14.09	4.31743	2.80390	1.83011	C657PACXX_6_7106.sorted.filtered_peak_770
chr1	54872953	54873581	629	25.74	6.02310	2.67468	3.37081	C657PACXX_6_7106.sorted.filtered_peak_771
chr1	54954053	54954302	250	17.94	3.83311	2.35588	1.41635	C657PACXX_6_7106.sorted.filtered_peak_772
chr1	55007828	55008370	543	16.83	4.91128	2.83832	2.35527	C657PACXX_6_7106.sorted.filtered_peak_773
chr1	55137806	55138062	257	17.91	6.65211	3.51352	3.90699	C657PACXX_6_7106.sorted.filtered_peak_774
chr1	55180798	55181820	1023	24.31	9.01661	3.73722	6.14317	C657PACXX_6_7106.sorted.filtered_peak_775
chr1	55229862	55230795	934	49.10	22.70714	4.80898	19.33407	C657PACXX_6_7106.sorted.filtered_peak_776
chr1	55266893	55267306	414	25.75	7.77398	3.19924	4.98709	C657PACXX_6_7106.sorted.filtered_peak_777
chr1	55272915	55273293	379	22.44	5.81965	2.80203	3.17217	C657PACXX_6_7106.sorted.filtered_peak_778
chr1	55352571	55352838	268	19.32	4.53481	2.53787	2.02485	C657PACXX_6_7106.sorted.filtered_peak_779
chr1	55461436	55462390	955	19.82	5.32634	2.79256	2.72862	C657PACXX_6_7106.sorted.filtered_peak_780
chr1	55487572	55488027	456	13.00	3.82042	2.65320	1.39452	C657PACXX_6_7106.sorted.filtered_peak_781
chr1	55593601	55594189	589	19.62	6.40309	3.19595	3.72146	C657PACXX_6_7106.sorted.filtered_peak_782
chr1	55606320	55606616	297	19.16	4.53093	2.55024	2.01421	C657PACXX_6_7106.sorted.filtered_peak_783
chr1	55743250	55743545	296	19.80	7.02118	3.44986	4.26684	C657PACXX_6_7106.sorted.filtered_peak_784
chr1	57773089	57773584	496	24.17	8.58862	3.60741	5.74218	C657PACXX_6_7106.sorted.filtered_peak_785
chr1	59012154	59012766	613	41.47	15.93625	4.26151	12.73031	C657PACXX_6_7106.sorted.filtered_peak_786
chr1	59165396	59165952	557	24.73	10.14757	4.01950	7.24302	C657PACXX_6_7106.sorted.filtered_peak_787
chr1	59183642	59184384	743	19.18	5.80517	3.01275	3.16105	C657PACXX_6_7106.sorted.filtered_peak_788
chr1	59192237	59193135	899	14.59	4.23197	2.72370	1.75382	C657PACXX_6_7106.sorted.filtered_peak_789
chr1	59220298	59221457	1160	24.29	6.62838	2.94849	3.91940	C657PACXX_6_7106.sorted.filtered_peak_790
chr1	59249514	59250524	1011	62.76	22.31421	3.92877	18.94016	C657PACXX_6_7106.sorted.filtered_peak_791
chr1	59368954	59369356	403	19.32	4.87496	2.67053	2.31198	C657PACXX_6_7106.sorted.filtered_peak_792
chr1	59387965	59388457	493	15.65	4.44980	2.74155	1.94292	C657PACXX_6_7106.sorted.filtered_peak_793
chr1	59407196	59408013	818	27.05	8.86959	3.45962	6.00443	C657PACXX_6_7106.sorted.filtered_peak_794
chr1	59433989	59434456	468	21.81	6.75716	3.17477	4.02728	C657PACXX_6_7106.sorted.filtered_peak_795
chr1	59445158	59445407	250	18.82	6.07264	3.15766	3.39552	C657PACXX_6_7106.sorted.filtered_peak_796
chr1	59485587	59486423	837	20.55	5.27339	2.72618	2.68357	C657PACXX_6_7106.sorted.filtered_peak_797
chr1	59510517	59511019	503	17.77	3.90494	2.39070	1.48197	C657PACXX_6_7106.sorted.filtered_peak_798
chr1	59512410	59512809	400	17.20	4.32556	2.58217	1.84781	C657PACXX_6_7106.sorted.filtered_peak_799
chr1	59529406	59529664	259	18.65	6.04884	3.16421	3.37314	C657PACXX_6_7106.sorted.filtered_peak_800
chr1	59761997	59762907	911	29.61	8.98884	3.24473	6.14590	C657PACXX_6_7106.sorted.filtered_peak_801
chr1	59942933	59943504	572	18.81	5.01149	2.74332	2.44442	C657PACXX_6_7106.sorted.filtered_peak_802
chr1	61508460	61508950	491	19.13	5.72416	2.98949	3.08716	C657PACXX_6_7106.sorted.filtered_peak_803
chr1	61515647	61516080	434	23.67	6.89708	3.05946	4.18012	C657PACXX_6_7106.sorted.filtered_peak_804
chr1	61542550	61543985	1436	35.00	9.11248	2.97960	6.26708	C657PACXX_6_7106.sorted.filtered_peak_805
chr1	61797944	61798213	270	17.00	5.10750	2.92141	2.51344	C657PACXX_6_7106.sorted.filtered_peak_806
chr1	61918947	61919377	431	15.72	4.21486	2.63376	1.74251	C657PACXX_6_7106.sorted.filtered_peak_807
chr1	62190290	62191353	1064	21.13	7.95604	3.65928	5.15229	C657PACXX_6_7106.sorted.filtered_peak_808
chr1	62901815	62902818	1004	63.51	24.99342	4.48737	21.46646	C657PACXX_6_7106.sorted.filtered_peak_809
chr1	63249285	63250316	1032	33.00	12.77148	4.01960	9.74389	C657PACXX_6_7106.sorted.filtered_peak_810
chr1	63832887	63833776	890	29.47	11.57479	4.04057	8.58645	C657PACXX_6_7106.sorted.filtered_peak_811
chr1	63988641	63989452	812	35.79	14.35126	4.24098	11.23853	C657PACXX_6_7106.sorted.filtered_peak_812
chr1	64059070	64060040	971	24.03	7.22360	3.17425	4.45268	C657PACXX_6_7106.sorted.filtered_peak_813
chr1	64116935	64117310	376	16.67	5.42796	3.07689	2.81146	C657PACXX_6_7106.sorted.filtered_peak_814
chr1	65292528	65293030	503	19.73	5.00815	2.68449	2.44394	C657PACXX_6_7106.sorted.filtered_peak_815
chr1	65329692	65330425	734	21.65	7.35135	3.34667	4.60247	C657PACXX_6_7106.sorted.filtered_peak_816
chr1	65431558	65432563	1006	22.11	5.38651	2.66899	2.78864	C657PACXX_6_7106.sorted.filtered_peak_817
chr1	65468136	65468689	554	17.15	4.58230	2.68732	2.06373	C657PACXX_6_7106.sorted.filtered_peak_818
chr1	65719794	65720662	869	16.97	4.37865	2.62059	1.88108	C657PACXX_6_7106.sorted.filtered_peak_819
chr1	65885588	65886643	1056	47.81	18.72027	4.23209	15.45130	C657PACXX_6_7106.sorted.filtered_peak_820
chr1	66153370	66153875	506	20.14	7.84081	3.73014	5.03523	C657PACXX_6_7106.sorted.filtered_peak_821
chr1	66277648	66278198	551	30.91	11.42863	3.89410	8.43269	C657PACXX_6_7106.sorted.filtered_peak_822
chr1	66296027	66296761	735	31.48	13.76819	4.52741	10.67422	C657PACXX_6_7106.sorted.filtered_peak_823
chr1	66648239	66648684	446	21.55	7.70089	3.50416	4.92738	C657PACXX_6_7106.sorted.filtered_peak_824
chr1	66680508	66680998	491	17.58	4.84291	2.76628	2.28826	C657PACXX_6_7106.sorted.filtered_peak_825
chr1	66713449	66713782	334	18.48	4.22896	2.47508	1.75574	C657PACXX_6_7106.sorted.filtered_peak_826
chr1	66766690	66767120	431	19.86	5.86872	2.99500	3.21445	C657PACXX_6_7106.sorted.filtered_peak_827
chr1	66796432	66796771	340	33.32	7.22159	2.66610	4.46350	C657PACXX_6_7106.sorted.filtered_peak_828
chr1	66801569	66802236	668	39.18	8.99017	2.80224	6.13198	C657PACXX_6_7106.sorted.filtered_peak_829
chr1	66815799	66816278	480	25.38	5.82001	2.65647	3.15887	C657PACXX_6_7106.sorted.filtered_peak_830
chr1	66823272	66823521	250	17.91	4.21610	2.50194	1.74533	C657PACXX_6_7106.sorted.filtered_peak_831
chr1	66911627	66912334	708	19.74	5.31602	2.77781	2.73186	C657PACXX_6_7106.sorted.filtered_peak_832
chr1	67191728	67191988	261	16.88	4.75822	2.78099	2.21611	C657PACXX_6_7106.sorted.filtered_peak_833
chr1	67230755	67231012	258	17.32	5.48933	3.05755	2.85689	C657PACXX_6_7106.sorted.filtered_peak_834
chr1	67244650	67244947	298	14.96	4.96392	3.02519	2.38747	C657PACXX_6_7106.sorted.filtered_peak_835
chr1	67390180	67391287	1108	39.89	11.49056	3.20774	8.54071	C657PACXX_6_7106.sorted.filtered_peak_836
chr1	67395490	67396329	840	30.83	6.17312	2.52627	3.48081	C657PACXX_6_7106.sorted.filtered_peak_837
chr1	67519556	67520198	643	19.75	4.66859	2.56475	2.13976	C657PACXX_6_7106.sorted.filtered_peak_838
chr1	67614861	67615201	341	13.77	4.24045	2.79296	1.75773	C657PACXX_6_7106.sorted.filtered_peak_839
chr1	67628580	67628885	306	16.40	5.86225	3.29794	3.19485	C657PACXX_6_7106.sorted.filtered_peak_840
chr1	67636557	67637191	635	22.61	6.48713	2.97895	3.81314	C657PACXX_6_7106.sorted.filtered_peak_841
chr1	67660154	67660615	462	34.00	13.15613	4.16541	10.06097	C657PACXX_6_7106.sorted.filtered_peak_842
chr1	67730334	67730812	479	13.58	3.90120	2.64346	1.48708	C657PACXX_6_7106.sorted.filtered_peak_843
chr1	67740467	67740785	319	14.53	4.70138	2.94261	2.15547	C657PACXX_6_7106.sorted.filtered_peak_844
chr1	67760825	67761228	404	14.73	4.33492	2.75586	1.84473	C657PACXX_6_7106.sorted.filtered_peak_845
chr1	67772838	67773301	464	20.80	4.08560	2.31480	1.63533	C657PACXX_6_7106.sorted.filtered_peak_846
chr1	67798672	67799162	491	32.17	10.32011	3.49448	7.37780	C657PACXX_6_7106.sorted.filtered_peak_847
chr1	67895993	67896820	828	39.08	13.27278	3.84455	10.15324	C657PACXX_6_7106.sorted.filtered_peak_848
chr1	67966124	67966648	525	17.98	6.00741	3.19228	3.35264	C657PACXX_6_7106.sorted.filtered_peak_849
chr1	68140276	68140666	391	18.10	5.04711	2.81104	2.46829	C657PACXX_6_7106.sorted.filtered_peak_850
chr1	68150550	68151406	857	36.25	9.83239	3.10992	6.92398	C657PACXX_6_7106.sorted.filtered_peak_851
chr1	68226011	68226314	304	16.99	4.81752	2.79646	2.26768	C657PACXX_6_7106.sorted.filtered_peak_852
chr1	70671040	70671763	724	35.00	12.26264	3.81217	9.22146	C657PACXX_6_7106.sorted.filtered_peak_853
chr1	70686838	70687549	712	30.61	9.91100	3.48746	6.99123	C657PACXX_6_7106.sorted.filtered_peak_854
chr1	70820095	70820900	806	35.88	15.92160	4.69624	12.73385	C657PACXX_6_7106.sorted.filtered_peak_855
chr1	70876151	70877017	867	39.54	15.99705	4.40330	12.79812	C657PACXX_6_7106.sorted.filtered_peak_856
chr1	71150797	71151318	522	14.76	4.60294	2.87790	2.07614	C657PACXX_6_7106.sorted.filtered_peak_857
chr1	71375701	71376094	394	19.10	5.63706	2.96716	3.00159	C657PACXX_6_7106.sorted.filtered_peak_858
chr1	71381032	71381738	707	18.85	5.54883	2.92886	2.93935	C657PACXX_6_7106.sorted.filtered_peak_859
chr1	71546445	71547281	837	41.96	17.56764	4.48304	14.34215	C657PACXX_6_7106.sorted.filtered_peak_860
chr1	74663575	74664342	768	32.67	11.82385	3.82866	8.81995	C657PACXX_6_7106.sorted.filtered_peak_861
chr1	75198289	75199657	1369	26.58	7.05440	2.93943	4.30762	C657PACXX_6_7106.sorted.filtered_peak_862
chr1	76189764	76190563	800	25.87	8.61897	3.45056	5.78352	C657PACXX_6_7106.sorted.filtered_peak_863
chr1	76251519	76252311	793	31.69	12.76062	4.15961	9.71956	C657PACXX_6_7106.sorted.filtered_peak_864
chr1	76446992	76447482	491	17.24	5.14277	2.90508	2.55920	C657PACXX_6_7106.sorted.filtered_peak_865
chr1	76489427	76489731	305	21.37	7.90344	3.64430	5.08538	C657PACXX_6_7106.sorted.filtered_peak_866
chr1	76539953	76540209	257	17.91	5.36131	2.95953	2.74024	C657PACXX_6_7106.sorted.filtered_peak_867
chr1	76619824	76620670	847	26.92	9.29789	3.61064	6.40272	C657PACXX_6_7106.sorted.filtered_peak_868
chr1	77684577	77685293	717	18.50	5.53649	2.98186	2.89925	C657PACXX_6_7106.sorted.filtered_peak_869
chr1	78148022	78149305	1284	44.11	14.25984	3.61783	11.14630	C657PACXX_6_7106.sorted.filtered_peak_870
chr1	78224804	78225121	318	22.13	6.36901	3.02384	3.66095	C657PACXX_6_7106.sorted.filtered_peak_871
chr1	78225446	78225870	425	19.48	5.06843	2.72718	2.48983	C657PACXX_6_7106.sorted.filtered_peak_872
chr1	78245133	78245711	579	21.47	8.54880	3.84136	5.70886	C657PACXX_6_7106.sorted.filtered_peak_873
chr1	78443955	78444454	500	26.70	5.37781	2.45656	2.78034	C657PACXX_6_7106.sorted.filtered_peak_874
chr1	78444647	78445382	736	47.30	17.95684	4.29927	14.66832	C657PACXX_6_7106.sorted.filtered_peak_875
chr1	78469811	78470924	1114	31.24	9.38233	3.30472	6.48665	C657PACXX_6_7106.sorted.filtered_peak_876
chr1	84556241	84556659	419	14.32	3.91983	2.60294	1.50025	C657PACXX_6_7106.sorted.filtered_peak_877
chr1	84609725	84610221	497	27.50	9.32993	3.51845	6.46692	C657PACXX_6_7106.sorted.filtered_peak_878
chr1	84713095	84713466	372	14.97	4.63302	2.85929	2.12203	C657PACXX_6_7106.sorted.filtered_peak_879
chr1	84764121	84764713	593	19.41	4.71450	2.59221	2.19019	C657PACXX_6_7106.sorted.filtered_peak_880
chr1	84899450	84899893	444	20.66	5.53569	2.81369	2.91460	C657PACXX_6_7106.sorted.filtered_peak_881
chr1	84907995	84908311	317	20.09	8.43776	3.99774	5.58598	C657PACXX_6_7106.sorted.filtered_peak_882
chr1	84944780	84945586	807	25.36	8.76627	3.59521	5.88821	C657PACXX_6_7106.sorted.filtered_peak_883
chr1	84971766	84972616	851	34.84	11.18934	3.49935	8.22405	C657PACXX_6_7106.sorted.filtered_peak_884
chr1	85038812	85039196	385	21.34	5.72500	2.84659	3.07966	C657PACXX_6_7106.sorted.filtered_peak_885
chr1	85039601	85040281	681	22.48	6.34841	2.97313	3.65573	C657PACXX_6_7106.sorted.filtered_peak_886
chr1	85086571	85086955	385	22.70	7.96314	3.52154	5.15073	C657PACXX_6_7106.sorted.filtered_peak_887
chr1	85156073	85156672	600	35.20	12.35798	3.71726	9.36210	C657PACXX_6_7106.sorted.filtered_peak_888
chr1	85320141	85320419	279	19.23	6.38550	3.23609	3.69228	C657PACXX_6_7106.sorted.filtered_peak_889
chr1	85328157	85328684	528	19.90	6.27359	3.13265	3.59022	C657PACXX_6_7106.sorted.filtered_peak_890
chr1	85410501	85411399	899	27.77	9.47141	3.57079	6.57870	C657PACXX_6_7106.sorted.filtered_peak_891
chr1	85493064	85493751	688	16.13	4.22618	2.60993	1.75858	C657PACXX_6_7106.sorted.filtered_peak_892
chr1	85527716	85528269	554	24.13	9.00911	3.76022	6.13162	C657PACXX_6_7106.sorted.filtered_peak_893
chr1	85666621	85667007	387	16.26	4.01231	2.50912	1.58108	C657PACXX_6_7106.sorted.filtered_peak_894
chr1	85725185	85725823	639	23.16	8.39864	3.57965	5.59144	C657PACXX_6_7106.sorted.filtered_peak_895
chr1	85742068	85742816	749	43.28	16.47743	4.18999	13.26639	C657PACXX_6_7106.sorted.filtered_peak_896
chr1	85763997	85764295	299	16.02	4.38167	2.68138	1.89185	C657PACXX_6_7106.sorted.filtered_peak_897
chr1	86174039	86174362	324	26.11	9.96490	3.91995	7.02807	C657PACXX_6_7106.sorted.filtered_peak_898
chr1	86861649	86862433	785	26.85	8.96341	3.41682	6.13395	C657PACXX_6_7106.sorted.filtered_peak_899
chr1	87169673	87170482	810	22.30	5.13284	2.58188	2.55926	C657PACXX_6_7106.sorted.filtered_peak_900
chr1	87379532	87380323	792	62.78	29.77155	5.39564	26.07826	C657PACXX_6_7106.sorted.filtered_peak_901
chr1	87380962	87381268	307	24.78	4.20331	2.20589	1.72788	C657PACXX_6_7106.sorted.filtered_peak_902
chr1	87869681	87870445	765	18.24	4.45470	2.57327	1.95102	C657PACXX_6_7106.sorted.filtered_peak_903
chr1	87901146	87901540	395	17.24	6.03056	3.27399	3.36351	C657PACXX_6_7106.sorted.filtered_peak_904
chr1	87915050	87915353	304	15.10	4.31704	2.72469	1.83085	C657PACXX_6_7106.sorted.filtered_peak_905
chr1	87916573	87916822	250	14.60	4.06500	2.64625	1.62504	C657PACXX_6_7106.sorted.filtered_peak_906
chr1	89149292	89150545	1254	34.67	11.55852	3.61405	8.57079	C657PACXX_6_7106.sorted.filtered_peak_907
chr1	89162231	89162480	250	14.58	4.47054	2.82807	1.96915	C657PACXX_6_7106.sorted.filtered_peak_908
chr1	89357064	89357582	519	32.19	12.02448	3.96662	8.99488	C657PACXX_6_7106.sorted.filtered_peak_909
chr1	89401795	89402206	412	13.05	3.85007	2.66333	1.41935	C657PACXX_6_7106.sorted.filtered_peak_910
chr1	89457964	89458868	905	29.75	6.96071	2.76962	4.20262	C657PACXX_6_7106.sorted.filtered_peak_911
chr1	89488370	89488687	318	22.92	8.42206	3.66011	5.58390	C657PACXX_6_7106.sorted.filtered_peak_912
chr1	89530942	89531414	473	17.75	5.67447	3.07358	3.05030	C657PACXX_6_7106.sorted.filtered_peak_913
chr1	89535693	89536004	312	17.50	6.61915	3.50693	3.89543	C657PACXX_6_7106.sorted.filtered_peak_914
chr1	89591687	89592118	432	22.32	5.63064	2.75685	2.99129	C657PACXX_6_7106.sorted.filtered_peak_915
chr1	89752430	89753127	698	19.87	5.14228	2.72347	2.56332	C657PACXX_6_7106.sorted.filtered_peak_916
chr1	89823936	89824244	309	20.08	5.68569	2.91777	3.04214	C657PACXX_6_7106.sorted.filtered_peak_917
chr1	89948708	89949184	477	17.91	5.87487	3.16609	3.20856	C657PACXX_6_7106.sorted.filtered_peak_918
chr1	89989789	89990425	637	22.28	5.87815	2.83668	3.22081	C657PACXX_6_7106.sorted.filtered_peak_919
chr1	90073900	90074150	251	29.96	5.74691	2.45025	3.08679	C657PACXX_6_7106.sorted.filtered_peak_920
chr1	90098009	90098620	612	28.37	6.25411	2.63490	3.56292	C657PACXX_6_7106.sorted.filtered_peak_921
chr1	90135703	90136081	379	20.66	5.91173	2.94804	3.25684	C657PACXX_6_7106.sorted.filtered_peak_922
chr1	90185058	90185449	392	22.56	6.04010	2.86603	3.37293	C657PACXX_6_7106.sorted.filtered_peak_923
chr1	90204796	90205688	893	20.42	5.25822	2.73976	2.65621	C657PACXX_6_7106.sorted.filtered_peak_924
chr1	90228304	90228892	589	21.69	6.27706	3.00275	3.59195	C657PACXX_6_7106.sorted.filtered_peak_925
chr1	90286363	90286667	305	20.40	4.86030	2.60184	2.29932	C657PACXX_6_7106.sorted.filtered_peak_926
chr1	90308834	90309214	381	19.56	4.29046	2.43968	1.81142	C657PACXX_6_7106.sorted.filtered_peak_927
chr1	90321134	90321646	513	15.23	4.04557	2.58896	1.60557	C657PACXX_6_7106.sorted.filtered_peak_928
chr1	90460416	90461328	913	21.78	5.37279	2.69848	2.75952	C657PACXX_6_7106.sorted.filtered_peak_929
chr1	91486853	91488275	1423	32.78	10.23946	3.34278	7.35111	C657PACXX_6_7106.sorted.filtered_peak_930
chr1	91630880	91631222	343	16.44	4.96090	2.89839	2.39497	C657PACXX_6_7106.sorted.filtered_peak_931
chr1	91852679	91853222	544	220.04	184.45090	13.95681	178.26213	C657PACXX_6_7106.sorted.filtered_peak_932
chr1	91966019	91966833	815	27.32	7.65292	3.07973	4.85754	C657PACXX_6_7106.sorted.filtered_peak_933
chr1	92014101	92014766	666	21.00	4.78876	2.54350	2.23796	C657PACXX_6_7106.sorted.filtered_peak_934
chr1	92021268	92022399	1132	34.78	11.16656	3.41725	8.23697	C657PACXX_6_7106.sorted.filtered_peak_935
chr1	92150203	92150657	455	18.05	5.03923	2.81276	2.45675	C657PACXX_6_7106.sorted.filtered_peak_936
chr1	92163072	92163781	710	20.22	7.20203	3.45481	4.45153	C657PACXX_6_7106.sorted.filtered_peak_937
chr1	92178826	92179391	566	22.60	7.03366	3.18696	4.29744	C657PACXX_6_7106.sorted.filtered_peak_938
chr1	92269442	92270747	1306	28.43	7.47261	2.98462	4.67283	C657PACXX_6_7106.sorted.filtered_peak_939
chr1	92392889	92393214	326	18.24	7.13161	3.64612	4.36824	C657PACXX_6_7106.sorted.filtered_peak_940
chr1	92414195	92414856	662	17.87	6.52312	3.42312	3.81546	C657PACXX_6_7106.sorted.filtered_peak_941
chr1	92545682	92546446	765	22.56	8.22183	3.58776	5.41582	C657PACXX_6_7106.sorted.filtered_peak_942
chr1	92764163	92764930	768	21.15	6.34629	3.04325	3.67865	C657PACXX_6_7106.sorted.filtered_peak_943
chr1	92781230	92781985	756	34.96	11.89194	3.75195	8.85356	C657PACXX_6_7106.sorted.filtered_peak_944
chr1	92789132	92789485	354	20.39	7.48898	3.56906	4.70514	C657PACXX_6_7106.sorted.filtered_peak_945
chr1	92831320	92831830	511	19.78	5.50583	2.87072	2.87735	C657PACXX_6_7106.sorted.filtered_peak_946
chr1	92876884	92877330	447	14.90	3.94358	2.57263	1.51246	C657PACXX_6_7106.sorted.filtered_peak_947
chr1	92951280	92951927	648	29.18	6.18128	2.58737	3.48731	C657PACXX_6_7106.sorted.filtered_peak_948
chr1	93002619	93003086	468	23.99	7.38551	3.22383	4.60959	C657PACXX_6_7106.sorted.filtered_peak_949
chr1	93003576	93003872	297	20.03	4.87988	2.62262	2.32798	C657PACXX_6_7106.sorted.filtered_peak_950
chr1	93049342	93050373	1032	25.61	5.89837	2.65399	3.24668	C657PACXX_6_7106.sorted.filtered_peak_951
chr1	93214683	93214932	250	16.28	5.32633	3.07276	2.71361	C657PACXX_6_7106.sorted.filtered_peak_952
chr1	93297126	93298126	1001	48.93	21.96520	4.97353	18.55382	C657PACXX_6_7106.sorted.filtered_peak_953
chr1	93324409	93324829	421	20.12	6.93446	3.37867	4.18706	C657PACXX_6_7106.sorted.filtered_peak_954
chr1	93425783	93426174	392	23.28	4.24151	2.26540	1.77283	C657PACXX_6_7106.sorted.filtered_peak_955
chr1	93427838	93428269	432	25.77	5.61062	2.57199	2.97322	C657PACXX_6_7106.sorted.filtered_peak_956
chr1	93446565	93447145	581	28.69	11.17591	4.03329	8.18447	C657PACXX_6_7106.sorted.filtered_peak_957
chr1	93456430	93456710	281	21.22	6.28531	3.04759	3.59383	C657PACXX_6_7106.sorted.filtered_peak_958
chr1	93487169	93487495	327	17.60	6.15105	3.30786	3.46230	C657PACXX_6_7106.sorted.filtered_peak_959
chr1	93507986	93508526	541	26.54	11.19004	4.22853	8.21518	C657PACXX_6_7106.sorted.filtered_peak_960
chr1	93527819	93528068	250	13.22	3.94105	2.69440	1.49551	C657PACXX_6_7106.sorted.filtered_peak_961
chr1	93544344	93544986	643	19.91	4.25752	2.40876	1.78808	C657PACXX_6_7106.sorted.filtered_peak_962
chr1	93645074	93647080	2007	38.04	9.29200	2.91983	6.40409	C657PACXX_6_7106.sorted.filtered_peak_963
chr1	93811094	93811625	532	26.31	7.01103	2.96226	4.25241	C657PACXX_6_7106.sorted.filtered_peak_964
chr1	93812238	93812520	283	22.03	5.06558	2.58589	2.48008	C657PACXX_6_7106.sorted.filtered_peak_965
chr1	94081180	94081429	250	15.82	3.81630	2.46008	1.40779	C657PACXX_6_7106.sorted.filtered_peak_966
chr1	94311942	94312191	250	20.43	3.59331	2.16434	1.22746	C657PACXX_6_7106.sorted.filtered_peak_967
chr1	94312726	94313487	762	27.80	7.43222	2.93846	4.69331	C657PACXX_6_7106.sorted.filtered_peak_968
chr1	94344251	94344945	695	27.92	10.04787	3.72952	7.12117	C657PACXX_6_7106.sorted.filtered_peak_969
chr1	94369807	94370056	250	18.21	4.71433	2.67721	2.17231	C657PACXX_6_7106.sorted.filtered_peak_970
chr1	94374507	94375823	1317	20.79	7.00325	3.26956	4.30099	C657PACXX_6_7106.sorted.filtered_peak_971
chr1	94482838	94483379	542	24.47	8.00400	3.37189	5.19261	C657PACXX_6_7106.sorted.filtered_peak_972
chr1	94883326	94884115	790	36.81	12.63334	3.68551	9.61580	C657PACXX_6_7106.sorted.filtered_peak_973
chr1	94947062	94947381	320	17.70	6.50268	3.45645	3.77977	C657PACXX_6_7106.sorted.filtered_peak_974
chr1	95007979	95008248	270	13.72	3.86910	2.61820	1.45507	C657PACXX_6_7106.sorted.filtered_peak_975
chr1	95067912	95068317	406	20.91	6.05604	2.98338	3.38911	C657PACXX_6_7106.sorted.filtered_peak_976
chr1	95319975	95320476	502	16.56	4.32903	2.62310	1.84613	C657PACXX_6_7106.sorted.filtered_peak_977
chr1	95428389	95428696	308	15.84	4.68786	2.83078	2.15175	C657PACXX_6_7106.sorted.filtered_peak_978
chr1	95508972	95509265	294	16.44	5.56238	3.15065	2.93573	C657PACXX_6_7106.sorted.filtered_peak_979
chr1	95538108	95538944	837	45.40	19.58361	4.89023	16.20564	C657PACXX_6_7106.sorted.filtered_peak_980
chr1	95699449	95700081	633	28.15	10.65643	3.94596	7.67753	C657PACXX_6_7106.sorted.filtered_peak_981
chr1	97187133	97187898	766	20.89	5.90574	2.94082	3.23995	C657PACXX_6_7106.sorted.filtered_peak_982
chr1	97188094	97188495	402	17.46	4.18856	2.51547	1.71727	C657PACXX_6_7106.sorted.filtered_peak_983
chr1	98386417	98387174	758	29.10	8.49709	3.13433	5.69717	C657PACXX_6_7106.sorted.filtered_peak_984
chr1	98407760	98408402	643	23.29	7.82696	3.41627	5.03109	C657PACXX_6_7106.sorted.filtered_peak_985
chr1	98519683	98520013	331	17.58	4.45420	2.61286	1.94990	C657PACXX_6_7106.sorted.filtered_peak_986
chr1	98854110	98854592	483	19.54	4.30377	2.44800	1.82040	C657PACXX_6_7106.sorted.filtered_peak_987
chr1	98871202	98871605	404	23.95	6.17180	2.83728	3.48253	C657PACXX_6_7106.sorted.filtered_peak_988
chr1	99336833	99337788	956	20.67	6.71854	3.21483	4.01318	C657PACXX_6_7106.sorted.filtered_peak_989
chr1	100232045	100232331	287	18.58	7.20256	3.62107	4.45337	C657PACXX_6_7106.sorted.filtered_peak_990
chr1	100274312	100274610	299	17.46	5.66748	3.11679	3.02168	C657PACXX_6_7106.sorted.filtered_peak_991
chr1	100286084	100286431	348	18.27	6.51049	3.38221	3.79995	C657PACXX_6_7106.sorted.filtered_peak_992
chr1	100315344	100315835	492	19.76	6.23819	3.13738	3.55485	C657PACXX_6_7106.sorted.filtered_peak_993
chr1	100435177	100435626	450	20.96	7.15963	3.39925	4.39118	C657PACXX_6_7106.sorted.filtered_peak_994
chr1	100494243	100494736	494	26.46	11.13525	4.25999	8.14172	C657PACXX_6_7106.sorted.filtered_peak_995
chr1	100503274	100503662	389	23.40	5.44548	2.63301	2.82857	C657PACXX_6_7106.sorted.filtered_peak_996
chr1	100504308	100504608	301	21.78	4.35811	2.36334	1.86587	C657PACXX_6_7106.sorted.filtered_peak_997
chr1	100598120	100598959	840	32.65	11.53327	3.72537	8.55414	C657PACXX_6_7106.sorted.filtered_peak_998
chr1	100715040	100715679	640	27.45	10.06133	3.80158	7.12016	C657PACXX_6_7106.sorted.filtered_peak_999
chr1	100731223	100732179	957	30.12	11.18785	3.88244	8.21746	C657PACXX_6_7106.sorted.filtered_peak_1000
chr1	100816762	100817452	691	34.44	9.11494	3.07795	6.22094	C657PACXX_6_7106.sorted.filtered_peak_1001
chr1	100817810	100818173	364	29.29	6.46001	2.64637	3.75542	C657PACXX_6_7106.sorted.filtered_peak_1002
chr1	100865992	100866423	432	20.26	5.29754	2.76290	2.69263	C657PACXX_6_7106.sorted.filtered_peak_1003
chr1	100880324	100880573	250	17.07	4.70050	2.74335	2.16325	C657PACXX_6_7106.sorted.filtered_peak_1004
chr1	100905645	100905936	292	26.11	6.69840	2.88490	3.96092	C657PACXX_6_7106.sorted.filtered_peak_1005
chr1	100911231	100911514	284	24.48	4.45045	2.28562	1.94567	C657PACXX_6_7106.sorted.filtered_peak_1006
chr1	100918313	100918727	415	21.41	4.82481	2.53533	2.27101	C657PACXX_6_7106.sorted.filtered_peak_1007
chr1	100996509	100996758	250	16.95	4.53718	2.68259	2.02608	C657PACXX_6_7106.sorted.filtered_peak_1008
chr1	101360410	101360870	461	21.63	4.20353	2.31784	1.73617	C657PACXX_6_7106.sorted.filtered_peak_1009
chr1	101361349	101361871	523	25.82	6.04718	2.69922	3.36938	C657PACXX_6_7106.sorted.filtered_peak_1010
chr1	101362129	101362483	355	25.19	5.65785	2.60785	3.02301	C657PACXX_6_7106.sorted.filtered_peak_1011
chr1	101392934	101393183	250	15.30	3.57054	2.38746	1.20718	C657PACXX_6_7106.sorted.filtered_peak_1012
chr1	101491009	101491768	760	22.98	6.88322	3.08868	4.17139	C657PACXX_6_7106.sorted.filtered_peak_1013
chr1	101577458	101578037	580	19.22	5.94192	3.06749	3.28267	C657PACXX_6_7106.sorted.filtered_peak_1014
chr1	101588064	101588589	526	17.34	5.38681	3.00602	2.77152	C657PACXX_6_7106.sorted.filtered_peak_1015
chr1	101644356	101644990	635	20.72	6.68026	3.24719	3.94413	C657PACXX_6_7106.sorted.filtered_peak_1016
chr1	101701556	101702347	792	24.90	4.30170	2.22729	1.82094	C657PACXX_6_7106.sorted.filtered_peak_1017
chr1	101753854	101754250	397	19.00	4.36781	2.49639	1.88032	C657PACXX_6_7106.sorted.filtered_peak_1018
chr1	101774892	101775449	558	30.35	9.50563	3.43377	6.58134	C657PACXX_6_7106.sorted.filtered_peak_1019
chr1	101822751	101823175	425	15.24	4.36427	2.73517	1.87064	C657PACXX_6_7106.sorted.filtered_peak_1020
chr1	104067940	104068955	1016	32.64	11.66521	3.66975	8.71732	C657PACXX_6_7106.sorted.filtered_peak_1021
chr1	107599102	107599904	803	19.53	5.29036	2.77807	2.71811	C657PACXX_6_7106.sorted.filtered_peak_1022
chr1	108328953	108329471	519	23.81	6.65820	2.98106	3.94419	C657PACXX_6_7106.sorted.filtered_peak_1023
chr1	108668170	108668665	496	14.75	4.52261	2.83719	2.01325	C657PACXX_6_7106.sorted.filtered_peak_1024
chr1	108742824	108743638	815	19.70	5.56088	2.88825	2.93452	C657PACXX_6_7106.sorted.filtered_peak_1025
chr1	109102225	109102644	420	24.28	5.04236	2.46670	2.46795	C657PACXX_6_7106.sorted.filtered_peak_1026
chr1	109133554	109134001	448	29.37	12.15368	4.29423	9.11511	C657PACXX_6_7106.sorted.filtered_peak_1027
chr1	109187588	109187884	297	24.25	5.03668	2.47156	2.45567	C657PACXX_6_7106.sorted.filtered_peak_1028
chr1	109189163	109189824	662	42.51	15.96150	4.17234	12.74991	C657PACXX_6_7106.sorted.filtered_peak_1029
chr1	109203587	109204205	619	24.26	8.62444	3.63297	5.75884	C657PACXX_6_7106.sorted.filtered_peak_1030
chr1	109234550	109235681	1132	38.94	12.36145	3.57293	9.31572	C657PACXX_6_7106.sorted.filtered_peak_1031
chr1	109246150	109246402	253	23.64	7.35416	3.26086	4.56285	C657PACXX_6_7106.sorted.filtered_peak_1032
chr1	109288816	109289477	662	43.44	17.90706	4.48265	14.64692	C657PACXX_6_7106.sorted.filtered_peak_1033
chr1	109370828	109371077	250	15.34	4.28688	2.69467	1.79928	C657PACXX_6_7106.sorted.filtered_peak_1034
chr1	109419294	109419976	683	27.81	9.63564	3.66024	6.71132	C657PACXX_6_7106.sorted.filtered_peak_1035
chr1	109440758	109441007	250	15.82	5.03949	2.98148	2.46281	C657PACXX_6_7106.sorted.filtered_peak_1036
chr1	109499228	109499785	558	22.06	7.98964	3.59698	5.17161	C657PACXX_6_7106.sorted.filtered_peak_1037
chr1	109505557	109506375	819	25.52	9.43621	3.76774	6.53507	C657PACXX_6_7106.sorted.filtered_peak_1038
chr1	109584209	109584920	712	35.83	14.92332	4.34692	11.79336	C657PACXX_6_7106.sorted.filtered_peak_1039
chr1	109618400	109618900	501	20.35	8.65583	4.04562	5.79307	C657PACXX_6_7106.sorted.filtered_peak_1040
chr1	109632986	109634078	1093	25.35	9.42220	3.65564	6.57346	C657PACXX_6_7106.sorted.filtered_peak_1041
chr1	109642406	109642999	594	30.00	12.52119	4.30484	9.48067	C657PACXX_6_7106.sorted.filtered_peak_1042
chr1	109656519	109656805	287	23.59	7.10586	3.15690	4.35260	C657PACXX_6_7106.sorted.filtered_peak_1043
chr1	109704761	109705389	629	18.98	5.96876	3.07741	3.32616	C657PACXX_6_7106.sorted.filtered_peak_1044
chr1	109756194	109757368	1175	34.70	12.06149	3.74882	9.04548	C657PACXX_6_7106.sorted.filtered_peak_1045
chr1	109825482	109826482	1001	26.12	8.66777	3.48043	5.80479	C657PACXX_6_7106.sorted.filtered_peak_1046
chr1	109942038	109942367	330	16.99	5.21176	2.94757	2.63184	C657PACXX_6_7106.sorted.filtered_peak_1047
chr1	109968069	109969610	1542	30.98	9.59032	3.28335	6.73112	C657PACXX_6_7106.sorted.filtered_peak_1048
chr1	110026003	110026888	886	26.09	6.01576	2.66021	3.35709	C657PACXX_6_7106.sorted.filtered_peak_1049
chr1	110036415	110037089	675	30.16	9.61822	3.48573	6.68873	C657PACXX_6_7106.sorted.filtered_peak_1050
chr1	110074931	110075701	771	20.96	6.50043	3.13755	3.79486	C657PACXX_6_7106.sorted.filtered_peak_1051
chr1	110089003	110089336	334	25.77	5.20395	2.45219	2.61279	C657PACXX_6_7106.sorted.filtered_peak_1052
chr1	110090802	110091622	821	32.70	9.85319	3.21217	6.99804	C657PACXX_6_7106.sorted.filtered_peak_1053
chr1	110163466	110164074	609	28.87	7.92277	2.99399	5.16065	C657PACXX_6_7106.sorted.filtered_peak_1054
chr1	110182649	110183099	451	16.15	4.31771	2.64961	1.83159	C657PACXX_6_7106.sorted.filtered_peak_1055
chr1	110186071	110186571	501	14.12	4.46055	2.86631	1.94187	C657PACXX_6_7106.sorted.filtered_peak_1056
chr1	110198501	110199039	539	14.53	4.26556	2.74189	1.78330	C657PACXX_6_7106.sorted.filtered_peak_1057
chr1	110282653	110283338	686	21.52	9.01784	4.02676	6.14262	C657PACXX_6_7106.sorted.filtered_peak_1058
chr1	110316296	110316632	337	23.12	6.42186	2.95121	3.73180	C657PACXX_6_7106.sorted.filtered_peak_1059
chr1	110333373	110333799	427	27.29	8.70993	3.40628	5.84119	C657PACXX_6_7106.sorted.filtered_peak_1060
chr1	110339570	110339887	318	16.11	3.99161	2.51601	1.55079	C657PACXX_6_7106.sorted.filtered_peak_1061
chr1	110344585	110345227	643	18.09	4.82174	2.72308	2.27272	C657PACXX_6_7106.sorted.filtered_peak_1062
chr1	110448731	110449248	518	25.80	8.20349	3.35529	5.36819	C657PACXX_6_7106.sorted.filtered_peak_1063
chr1	110526885	110527732	848	33.36	11.02796	3.46668	8.11524	C657PACXX_6_7106.sorted.filtered_peak_1064
chr1	110576921	110577578	658	30.63	10.22208	3.55182	7.29566	C657PACXX_6_7106.sorted.filtered_peak_1065
chr1	110648785	110649074	290	16.36	4.69203	2.78875	2.15625	C657PACXX_6_7106.sorted.filtered_peak_1066
chr1	110739713	110740036	324	14.00	3.51761	2.44140	1.17087	C657PACXX_6_7106.sorted.filtered_peak_1067
chr1	110745561	110745871	311	18.10	4.76764	2.70270	2.22172	C657PACXX_6_7106.sorted.filtered_peak_1068
chr1	110752680	110753090	411	22.74	4.85650	2.47747	2.30505	C657PACXX_6_7106.sorted.filtered_peak_1069
chr1	110880957	110882222	1266	84.94	32.28312	4.52895	28.48537	C657PACXX_6_7106.sorted.filtered_peak_1070
chr1	110949962	110950663	702	24.80	10.14176	4.04237	7.22836	C657PACXX_6_7106.sorted.filtered_peak_1071
chr1	111038708	111039147	440	15.49	3.69388	2.42833	1.30951	C657PACXX_6_7106.sorted.filtered_peak_1072
chr1	111162066	111162609	544	32.91	11.52476	3.79460	8.50572	C657PACXX_6_7106.sorted.filtered_peak_1073
chr1	111173411	111174321	911	36.41	10.43851	3.28974	7.46899	C657PACXX_6_7106.sorted.filtered_peak_1074
chr1	111184462	111184754	293	21.61	5.18426	2.64307	2.59427	C657PACXX_6_7106.sorted.filtered_peak_1075
chr1	111189821	111190486	666	32.68	10.32152	3.45925	7.37462	C657PACXX_6_7106.sorted.filtered_peak_1076
chr1	111214778	111215037	260	24.76	4.15147	2.19005	1.68696	C657PACXX_6_7106.sorted.filtered_peak_1077
chr1	111269585	111269834	250	14.67	3.84883	2.54421	1.43922	C657PACXX_6_7106.sorted.filtered_peak_1078
chr1	111308720	111309009	290	18.76	6.51611	3.34183	3.80569	C657PACXX_6_7106.sorted.filtered_peak_1079
chr1	111323528	111323849	322	17.00	4.50263	2.66739	1.99102	C657PACXX_6_7106.sorted.filtered_peak_1080
chr1	111329780	111330626	847	21.82	5.58757	2.74235	2.98032	C657PACXX_6_7106.sorted.filtered_peak_1081
chr1	111415517	111415767	251	23.94	4.85853	2.43053	2.30060	C657PACXX_6_7106.sorted.filtered_peak_1082
chr1	111417499	111418272	774	25.70	4.32356	2.19746	1.85503	C657PACXX_6_7106.sorted.filtered_peak_1083
chr1	111423060	111423853	794	24.51	4.98397	2.44191	2.41591	C657PACXX_6_7106.sorted.filtered_peak_1084
chr1	111459422	111459671	250	13.69	4.13361	2.74608	1.68123	C657PACXX_6_7106.sorted.filtered_peak_1085
chr1	111505854	111507075	1222	52.69	22.42257	4.45186	19.05396	C657PACXX_6_7106.sorted.filtered_peak_1086
chr1	111572983	111573361	379	14.54	3.89174	2.57235	1.47819	C657PACXX_6_7106.sorted.filtered_peak_1087
chr1	111682096	111683206	1111	21.55	6.68011	3.13263	3.97367	C657PACXX_6_7106.sorted.filtered_peak_1088
chr1	111758394	111759181	788	39.03	11.66102	3.40019	8.64976	C657PACXX_6_7106.sorted.filtered_peak_1089
chr1	111948899	111949156	258	14.31	4.56356	2.90109	2.02927	C657PACXX_6_7106.sorted.filtered_peak_1090
chr1	111991438	111992351	914	44.21	18.47605	4.43915	15.23727	C657PACXX_6_7106.sorted.filtered_peak_1091
chr1	112018258	112018507	250	17.36	3.62170	2.30262	1.24928	C657PACXX_6_7106.sorted.filtered_peak_1092
chr1	112019482	112019890	409	17.46	4.17295	2.50781	1.71063	C657PACXX_6_7106.sorted.filtered_peak_1093
chr1	112050192	112051183	992	24.54	5.69305	2.64474	3.05915	C657PACXX_6_7106.sorted.filtered_peak_1094
chr1	112135322	112136002	681	41.51	17.08443	4.40250	13.87506	C657PACXX_6_7106.sorted.filtered_peak_1095
chr1	112146560	112147068	509	39.96	16.59590	4.50576	13.37275	C657PACXX_6_7106.sorted.filtered_peak_1096
chr1	112162006	112162503	498	27.38	5.90263	2.58971	3.23306	C657PACXX_6_7106.sorted.filtered_peak_1097
chr1	112281697	112282098	402	20.49	4.87074	2.60303	2.30526	C657PACXX_6_7106.sorted.filtered_peak_1098
chr1	112289884	112290201	318	17.30	4.47193	2.62709	1.98012	C657PACXX_6_7106.sorted.filtered_peak_1099
chr1	112297810	112298705	896	48.25	20.88594	4.91443	17.46759	C657PACXX_6_7106.sorted.filtered_peak_1100
chr1	112312191	112312479	289	18.60	5.58003	2.98240	2.94998	C657PACXX_6_7106.sorted.filtered_peak_1101
chr1	112938413	112938825	413	18.15	4.36931	2.54304	1.88031	C657PACXX_6_7106.sorted.filtered_peak_1102
chr1	113008734	113009274	541	15.78	4.66567	2.82407	2.13496	C657PACXX_6_7106.sorted.filtered_peak_1103
chr1	113160861	113161549	689	26.45	5.38065	2.47029	2.77588	C657PACXX_6_7106.sorted.filtered_peak_1104
chr1	113161858	113162776	919	30.38	7.87091	2.88528	5.12013	C657PACXX_6_7106.sorted.filtered_peak_1105
chr1	113217164	113217620	457	18.06	4.45502	2.58175	1.95195	C657PACXX_6_7106.sorted.filtered_peak_1106
chr1	113247722	113247998	277	30.72	7.86134	2.96970	5.03573	C657PACXX_6_7106.sorted.filtered_peak_1107
chr1	113257793	113258389	597	37.99	12.26172	3.60927	9.21367	C657PACXX_6_7106.sorted.filtered_peak_1108
chr1	113498351	113499203	853	32.92	9.69477	3.29987	6.77363	C657PACXX_6_7106.sorted.filtered_peak_1109
chr1	113500057	113500445	389	28.72	7.67963	2.99819	4.88573	C657PACXX_6_7106.sorted.filtered_peak_1110
chr1	113589244	113589624	381	16.12	5.68882	3.24418	3.04058	C657PACXX_6_7106.sorted.filtered_peak_1111
chr1	113614990	113616135	1146	36.94	17.23733	4.89670	14.01966	C657PACXX_6_7106.sorted.filtered_peak_1112
chr1	113932576	113933226	651	22.95	7.12737	3.20632	4.37685	C657PACXX_6_7106.sorted.filtered_peak_1113
chr1	114301652	114302458	807	19.12	5.14606	2.78131	2.55404	C657PACXX_6_7106.sorted.filtered_peak_1114
chr1	114326169	114327085	917	27.70	7.93759	3.12765	5.12708	C657PACXX_6_7106.sorted.filtered_peak_1115
chr1	114354675	114355447	773	46.14	19.36268	4.60285	16.04780	C657PACXX_6_7106.sorted.filtered_peak_1116
chr1	114414123	114414892	770	32.11	8.57924	3.04991	5.72738	C657PACXX_6_7106.sorted.filtered_peak_1117
chr1	114447133	114448284	1152	41.29	12.98670	3.48867	9.94033	C657PACXX_6_7106.sorted.filtered_peak_1118
chr1	114471624	114472527	904	30.95	7.85361	2.88087	5.08386	C657PACXX_6_7106.sorted.filtered_peak_1119
chr1	114473219	114473538	320	28.92	6.16734	2.59218	3.47693	C657PACXX_6_7106.sorted.filtered_peak_1120
chr1	114474055	114474304	250	24.88	4.16722	2.18874	1.70703	C657PACXX_6_7106.sorted.filtered_peak_1121
chr1	114825541	114825790	250	17.05	5.01148	2.87212	2.43749	C657PACXX_6_7106.sorted.filtered_peak_1122
chr1	114883758	114884177	420	17.34	4.32683	2.57909	1.83676	C657PACXX_6_7106.sorted.filtered_peak_1123
chr1	114888975	114889524	550	25.73	8.13589	3.31830	5.31664	C657PACXX_6_7106.sorted.filtered_peak_1124
chr1	115011323	115011572	250	17.35	5.82455	3.18040	3.17657	C657PACXX_6_7106.sorted.filtered_peak_1125
chr1	115053424	115054255	832	33.21	10.70625	3.42893	7.79427	C657PACXX_6_7106.sorted.filtered_peak_1126
chr1	115123934	115124634	701	39.47	16.32206	4.51807	13.10169	C657PACXX_6_7106.sorted.filtered_peak_1127
chr1	115212373	115213256	884	20.67	5.15284	2.68987	2.55862	C657PACXX_6_7106.sorted.filtered_peak_1128
chr1	115258931	115259597	667	19.95	5.31024	2.77451	2.71571	C657PACXX_6_7106.sorted.filtered_peak_1129
chr1	115299952	115300900	949	45.82	15.91929	3.98115	12.70006	C657PACXX_6_7106.sorted.filtered_peak_1130
chr1	115322974	115323623	650	23.91	9.63005	3.97394	6.72999	C657PACXX_6_7106.sorted.filtered_peak_1131
chr1	115522190	115522439	250	14.19	4.50766	2.87965	1.98692	C657PACXX_6_7106.sorted.filtered_peak_1132
chr1	115605180	115605844	665	25.96	9.23491	3.64836	6.35798	C657PACXX_6_7106.sorted.filtered_peak_1133
chr1	115641588	115642384	797	27.74	9.97785	3.73367	7.04999	C657PACXX_6_7106.sorted.filtered_peak_1134
chr1	115655544	115655923	380	14.49	3.65494	2.47016	1.27688	C657PACXX_6_7106.sorted.filtered_peak_1135
chr1	116185355	116185626	272	17.03	4.66956	2.73479	2.13574	C657PACXX_6_7106.sorted.filtered_peak_1136
chr1	116518699	116518956	258	14.76	4.74549	2.94825	2.19744	C657PACXX_6_7106.sorted.filtered_peak_1137
chr1	116549089	116549365	277	17.72	4.77745	2.73382	2.22491	C657PACXX_6_7106.sorted.filtered_peak_1138
chr1	116681488	116682149	662	22.91	10.36989	4.41815	7.41306	C657PACXX_6_7106.sorted.filtered_peak_1139
chr1	116694456	116694836	381	16.19	4.70678	2.80670	2.17283	C657PACXX_6_7106.sorted.filtered_peak_1140
chr1	116710866	116711448	583	16.85	4.21064	2.55993	1.74517	C657PACXX_6_7106.sorted.filtered_peak_1141
chr1	116868492	116868920	429	21.90	6.79015	3.16412	4.07152	C657PACXX_6_7106.sorted.filtered_peak_1142
chr1	116915460	116916041	582	32.42	9.69996	3.25211	6.82269	C657PACXX_6_7106.sorted.filtered_peak_1143
chr1	116920483	116920752	270	25.73	6.44205	2.82660	3.72680	C657PACXX_6_7106.sorted.filtered_peak_1144
chr1	116960638	116961702	1065	18.80	5.23154	2.81981	2.64828	C657PACXX_6_7106.sorted.filtered_peak_1145
chr1	117047013	117047423	411	32.82	12.09482	3.97071	9.04650	C657PACXX_6_7106.sorted.filtered_peak_1146
chr1	117057561	117058492	932	36.26	11.58332	3.54528	8.57597	C657PACXX_6_7106.sorted.filtered_peak_1147
chr1	117082800	117083161	362	16.60	3.71626	2.37657	1.32735	C657PACXX_6_7106.sorted.filtered_peak_1148
chr1	117099125	117099543	419	21.69	6.01836	2.92940	3.34012	C657PACXX_6_7106.sorted.filtered_peak_1149
chr1	117112567	117113552	986	23.66	5.06391	2.50274	2.48638	C657PACXX_6_7106.sorted.filtered_peak_1150
chr1	117280028	117281100	1073	25.45	5.37987	2.50453	2.78330	C657PACXX_6_7106.sorted.filtered_peak_1151
chr1	117281368	117281733	366	23.68	4.72282	2.39979	2.17980	C657PACXX_6_7106.sorted.filtered_peak_1152
chr1	117306201	117306626	426	23.57	4.34286	2.28433	1.86127	C657PACXX_6_7106.sorted.filtered_peak_1153
chr1	117311790	117312710	921	29.49	6.64706	2.68627	3.93023	C657PACXX_6_7106.sorted.filtered_peak_1154
chr1	117351493	117351950	458	25.12	4.70523	2.33528	2.16944	C657PACXX_6_7106.sorted.filtered_peak_1155
chr1	117359067	117359475	409	26.73	8.75419	3.44256	5.90176	C657PACXX_6_7106.sorted.filtered_peak_1156
chr1	117369904	117370171	268	17.60	4.24412	2.52544	1.77296	C657PACXX_6_7106.sorted.filtered_peak_1157
chr1	117420529	117421118	590	17.75	4.28190	2.53332	1.80182	C657PACXX_6_7106.sorted.filtered_peak_1158
chr1	117543997	117544636	640	22.48	7.17619	3.27814	4.40806	C657PACXX_6_7106.sorted.filtered_peak_1159
chr1	117594059	117594665	607	14.21	3.62789	2.47725	1.25823	C657PACXX_6_7106.sorted.filtered_peak_1160
chr1	117602404	117603247	844	37.68	13.01329	3.74444	9.96149	C657PACXX_6_7106.sorted.filtered_peak_1161
chr1	117664501	117664959	459	27.63	9.09109	3.47027	6.21855	C657PACXX_6_7106.sorted.filtered_peak_1162
chr1	117671064	117671626	563	15.55	3.94701	2.53235	1.52299	C657PACXX_6_7106.sorted.filtered_peak_1163
chr1	117909048	117909547	500	23.18	5.05808	2.53094	2.46822	C657PACXX_6_7106.sorted.filtered_peak_1164
chr1	118077752	118078163	412	19.22	6.04814	3.09672	3.38951	C657PACXX_6_7106.sorted.filtered_peak_1165
chr1	118148073	118149045	973	42.72	14.42766	3.64199	11.34340	C657PACXX_6_7106.sorted.filtered_peak_1166
chr1	118187260	118187641	382	21.39	7.42450	3.44863	4.64628	C657PACXX_6_7106.sorted.filtered_peak_1167
chr1	118198829	118199266	438	34.68	7.29862	2.65458	4.51044	C657PACXX_6_7106.sorted.filtered_peak_1168
chr1	118201488	118201737	250	31.36	5.08094	2.23776	2.49239	C657PACXX_6_7106.sorted.filtered_peak_1169
chr1	118206861	118207414	554	51.13	19.35712	4.27925	16.02426	C657PACXX_6_7106.sorted.filtered_peak_1170
chr1	118216981	118217471	491	18.47	5.48433	2.95180	2.86478	C657PACXX_6_7106.sorted.filtered_peak_1171
chr1	118301304	118301864	561	17.92	5.36010	2.94302	2.75740	C657PACXX_6_7106.sorted.filtered_peak_1172
chr1	118438224	118438500	277	19.57	6.53799	3.28231	3.81859	C657PACXX_6_7106.sorted.filtered_peak_1173
chr1	118471935	118472671	737	30.51	11.04763	3.76686	8.09665	C657PACXX_6_7106.sorted.filtered_peak_1174
chr1	119682546	119683579	1034	49.38	20.64906	4.48767	17.32776	C657PACXX_6_7106.sorted.filtered_peak_1175
chr1	119818039	119818366	328	18.35	4.92562	2.73975	2.37326	C657PACXX_6_7106.sorted.filtered_peak_1176
chr1	120838589	120838838	250	22.55	10.21218	4.46269	7.23977	C657PACXX_6_7106.sorted.filtered_peak_1177
chr1	121258371	121258633	263	16.50	5.73049	3.23355	3.07706	C657PACXX_6_7106.sorted.filtered_peak_1178
chr1	121261277	121261558	282	18.68	6.98611	3.55113	4.23114	C657PACXX_6_7106.sorted.filtered_peak_1179
chr1	121484323	121485516	1194	100.42	58.68278	7.37190	54.14364	C657PACXX_6_7106.sorted.filtered_peak_1180
chr1	142535471	142536747	1277	51.86	7.70516	2.26475	4.90169	C657PACXX_6_7106.sorted.filtered_peak_1181
chr1	142537431	142538991	1561	66.64	13.97860	2.84667	10.82075	C657PACXX_6_7106.sorted.filtered_peak_1182
chr1	142653863	142654273	411	22.29	10.19705	4.41463	7.24957	C657PACXX_6_7106.sorted.filtered_peak_1183
chr1	143533879	143534393	515	15.02	5.00153	3.03526	2.42269	C657PACXX_6_7106.sorted.filtered_peak_1184
chr1	143540157	143540507	351	18.01	7.00612	3.59727	4.26476	C657PACXX_6_7106.sorted.filtered_peak_1185
chr1	144005301	144005668	368	17.60	4.57720	2.65563	2.06188	C657PACXX_6_7106.sorted.filtered_peak_1186
chr1	144018846	144019465	620	15.80	5.34378	3.12247	2.73520	C657PACXX_6_7106.sorted.filtered_peak_1187
chr1	144533706	144534349	644	34.09	9.43453	3.15229	6.53172	C657PACXX_6_7106.sorted.filtered_peak_1188
chr1	144536125	144536392	268	35.40	11.51004	3.62514	8.48721	C657PACXX_6_7106.sorted.filtered_peak_1189
chr1	144931874	144932543	670	59.11	14.43261	3.05419	11.30470	C657PACXX_6_7106.sorted.filtered_peak_1190
chr1	145039574	145040254	681	37.13	5.52861	2.18449	2.90519	C657PACXX_6_7106.sorted.filtered_peak_1191
chr1	145054094	145054381	288	22.58	3.79926	2.15615	1.39956	C657PACXX_6_7106.sorted.filtered_peak_1192
chr1	145059010	145059327	318	44.16	8.07421	2.49058	5.25542	C657PACXX_6_7106.sorted.filtered_peak_1193
chr1	145096202	145096554	353	31.19	6.87514	2.66308	4.14315	C657PACXX_6_7106.sorted.filtered_peak_1194
chr1	145099366	145099662	297	27.51	4.14509	2.10529	1.68641	C657PACXX_6_7106.sorted.filtered_peak_1195
chr1	145139206	145139508	303	18.29	7.13481	3.65519	4.36457	C657PACXX_6_7106.sorted.filtered_peak_1196
chr1	145290752	145291059	308	18.02	6.27265	3.30830	3.58019	C657PACXX_6_7106.sorted.filtered_peak_1197
chr1	145291597	145291983	387	16.16	5.19624	3.00951	2.61071	C657PACXX_6_7106.sorted.filtered_peak_1198
chr1	145292286	145292714	429	17.88	6.14431	3.26905	3.46349	C657PACXX_6_7106.sorted.filtered_peak_1199
chr1	145382131	145383263	1133	17.61	6.65055	3.44485	3.96449	C657PACXX_6_7106.sorted.filtered_peak_1200
chr1	145396654	145397590	937	26.08	5.39609	2.49464	2.78503	C657PACXX_6_7106.sorted.filtered_peak_1201
chr1	145399163	145399412	250	24.12	4.44828	2.29916	1.94107	C657PACXX_6_7106.sorted.filtered_peak_1202
chr1	145421710	145422156	447	16.42	5.87637	3.30219	3.20725	C657PACXX_6_7106.sorted.filtered_peak_1203
chr1	145427388	145427913	526	30.78	15.95115	5.34555	12.75823	C657PACXX_6_7106.sorted.filtered_peak_1204
chr1	145437783	145438570	788	37.42	10.49368	3.20235	7.54842	C657PACXX_6_7106.sorted.filtered_peak_1205
chr1	145455058	145455883	826	37.14	11.01214	3.35719	8.03193	C657PACXX_6_7106.sorted.filtered_peak_1206
chr1	145470111	145470850	740	29.89	8.65161	3.17208	5.81336	C657PACXX_6_7106.sorted.filtered_peak_1207
chr1	145476674	145477307	634	31.49	8.99473	3.21852	6.10519	C657PACXX_6_7106.sorted.filtered_peak_1208
chr1	145507168	145508210	1043	31.79	14.64164	4.59126	11.54376	C657PACXX_6_7106.sorted.filtered_peak_1209
chr1	145515719	145516536	818	38.03	17.91831	4.96687	14.67786	C657PACXX_6_7106.sorted.filtered_peak_1210
chr1	145548982	145549355	374	26.59	12.15373	4.59716	9.12243	C657PACXX_6_7106.sorted.filtered_peak_1211
chr1	145575464	145576425	962	25.59	7.75948	3.22721	4.95708	C657PACXX_6_7106.sorted.filtered_peak_1212
chr1	145589282	145589788	507	21.27	6.19534	3.00533	3.51398	C657PACXX_6_7106.sorted.filtered_peak_1213
chr1	145610270	145611205	936	16.27	5.77392	3.27223	3.11372	C657PACXX_6_7106.sorted.filtered_peak_1214
chr1	145713614	145713892	279	15.66	4.29680	2.67312	1.80952	C657PACXX_6_7106.sorted.filtered_peak_1215
chr1	145744092	145744559	468	22.58	9.85256	4.22416	6.93696	C657PACXX_6_7106.sorted.filtered_peak_1216
chr1	146555961	146556828	868	24.62	8.41610	3.44332	5.61451	C657PACXX_6_7106.sorted.filtered_peak_1217
chr1	146643710	146644611	902	36.24	12.51911	3.78424	9.46587	C657PACXX_6_7106.sorted.filtered_peak_1218
chr1	146696788	146697241	454	14.48	4.66503	2.93324	2.11893	C657PACXX_6_7106.sorted.filtered_peak_1219
chr1	146713905	146714968	1064	27.46	8.12102	3.21158	5.29272	C657PACXX_6_7106.sorted.filtered_peak_1220
chr1	146745452	146745729	278	14.93	3.83792	2.52362	1.42239	C657PACXX_6_7106.sorted.filtered_peak_1221
chr1	147071104	147072093	990	36.64	12.98521	3.79935	9.94938	C657PACXX_6_7106.sorted.filtered_peak_1222
chr1	147089820	147090378	559	23.39	7.74360	3.38366	4.94866	C657PACXX_6_7106.sorted.filtered_peak_1223
chr1	147119973	147120663	691	19.25	5.30133	2.82012	2.70476	C657PACXX_6_7106.sorted.filtered_peak_1224
chr1	147142338	147142991	654	23.14	7.10705	3.16675	4.36896	C657PACXX_6_7106.sorted.filtered_peak_1225
chr1	147171995	147172643	649	16.28	4.28140	2.62622	1.80131	C657PACXX_6_7106.sorted.filtered_peak_1226
chr1	147721186	147721439	254	24.33	6.04319	2.78880	3.35056	C657PACXX_6_7106.sorted.filtered_peak_1227
chr1	147727190	147727502	313	18.44	3.67621	2.27372	1.29274	C657PACXX_6_7106.sorted.filtered_peak_1228
chr1	147735507	147736400	894	17.25	6.23514	3.36720	3.55156	C657PACXX_6_7106.sorted.filtered_peak_1229
chr1	147790736	147791239	504	20.29	8.50881	3.95896	5.67708	C657PACXX_6_7106.sorted.filtered_peak_1230
chr1	147806438	147807051	614	19.86	7.85766	3.77944	5.04767	C657PACXX_6_7106.sorted.filtered_peak_1231
chr1	148241381	148241718	338	31.42	18.07635	6.14408	14.77515	C657PACXX_6_7106.sorted.filtered_peak_1232
chr1	148551269	148552593	1325	17.20	6.13780	3.32477	3.46335	C657PACXX_6_7106.sorted.filtered_peak_1233
chr1	149223247	149224148	902	46.22	20.74543	4.99863	17.35154	C657PACXX_6_7106.sorted.filtered_peak_1234
chr1	149224484	149224863	380	34.71	12.31268	3.80786	9.29297	C657PACXX_6_7106.sorted.filtered_peak_1235
chr1	149815093	149816062	970	16.62	5.92661	3.30582	3.25745	C657PACXX_6_7106.sorted.filtered_peak_1236
chr1	149821179	149821471	293	13.80	4.26916	2.80553	1.77224	C657PACXX_6_7106.sorted.filtered_peak_1237
chr1	149858109	149858571	463	59.92	18.77174	3.69289	15.46543	C657PACXX_6_7106.sorted.filtered_peak_1238
chr1	149859330	149860249	920	51.66	14.35568	3.24197	11.25994	C657PACXX_6_7106.sorted.filtered_peak_1239
chr1	149870757	149871592	836	21.03	7.47949	3.43175	4.73602	C657PACXX_6_7106.sorted.filtered_peak_1240
chr1	149899332	149900360	1029	28.86	9.12202	3.40980	6.22906	C657PACXX_6_7106.sorted.filtered_peak_1241
chr1	149982748	149983081	334	17.86	4.87397	2.74988	2.32520	C657PACXX_6_7106.sorted.filtered_peak_1242
chr1	150039241	150040103	863	19.61	5.31468	2.80833	2.70884	C657PACXX_6_7106.sorted.filtered_peak_1243
chr1	150078922	150079191	270	18.97	4.66694	2.60528	2.14320	C657PACXX_6_7106.sorted.filtered_peak_1244
chr1	150081809	150082145	337	20.20	4.84223	2.59934	2.29449	C657PACXX_6_7106.sorted.filtered_peak_1245
chr1	150159522	150160052	531	13.87	4.31395	2.81778	1.81605	C657PACXX_6_7106.sorted.filtered_peak_1246
chr1	150185612	150186498	887	31.11	13.90640	4.64070	10.80303	C657PACXX_6_7106.sorted.filtered_peak_1247
chr1	150206825	150207378	554	26.68	5.10721	2.39691	2.51437	C657PACXX_6_7106.sorted.filtered_peak_1248
chr1	150208187	150208921	735	48.10	18.07144	4.12724	14.81656	C657PACXX_6_7106.sorted.filtered_peak_1249
chr1	150240970	150241816	847	28.93	10.37011	3.73220	7.43173	C657PACXX_6_7106.sorted.filtered_peak_1250
chr1	150254162	150254450	289	16.39	4.83091	2.85200	2.27113	C657PACXX_6_7106.sorted.filtered_peak_1251
chr1	150266060	150266613	554	26.68	11.91811	4.44695	8.90874	C657PACXX_6_7106.sorted.filtered_peak_1252
chr1	150293730	150294141	412	30.54	14.39067	4.87004	11.25740	C657PACXX_6_7106.sorted.filtered_peak_1253
chr1	150335996	150337089	1094	57.39	23.79276	4.51151	20.36224	C657PACXX_6_7106.sorted.filtered_peak_1254
chr1	150459493	150460152	660	32.25	15.43858	5.01998	12.25289	C657PACXX_6_7106.sorted.filtered_peak_1255
chr1	150487736	150488503	768	28.08	9.60542	3.58941	6.70135	C657PACXX_6_7106.sorted.filtered_peak_1256
chr1	150533604	150533943	340	30.83	4.26377	2.05338	1.78548	C657PACXX_6_7106.sorted.filtered_peak_1257
chr1	150534330	150534808	479	39.16	7.69975	2.57538	4.89472	C657PACXX_6_7106.sorted.filtered_peak_1258
chr1	150535167	150535486	320	33.04	4.07556	1.96317	1.62339	C657PACXX_6_7106.sorted.filtered_peak_1259
chr1	150539847	150540469	623	35.63	8.25459	2.80093	5.42682	C657PACXX_6_7106.sorted.filtered_peak_1260
chr1	150551914	150552735	822	30.94	9.45025	3.31449	6.56817	C657PACXX_6_7106.sorted.filtered_peak_1261
chr1	150583880	150584427	548	36.65	14.34716	4.23847	11.20849	C657PACXX_6_7106.sorted.filtered_peak_1262
chr1	150594088	150594460	373	14.26	4.30700	2.78387	1.82121	C657PACXX_6_7106.sorted.filtered_peak_1263
chr1	150601387	150602438	1052	47.94	20.95314	4.84074	17.56159	C657PACXX_6_7106.sorted.filtered_peak_1264
chr1	150669493	150670119	627	34.43	15.63722	4.86863	12.43292	C657PACXX_6_7106.sorted.filtered_peak_1265
chr1	150738025	150738405	381	18.00	6.17695	3.25687	3.50585	C657PACXX_6_7106.sorted.filtered_peak_1266
chr1	150743455	150743706	252	18.62	7.33437	3.71734	4.54354	C657PACXX_6_7106.sorted.filtered_peak_1267
chr1	150848592	150849528	937	34.42	13.11228	4.08654	10.02952	C657PACXX_6_7106.sorted.filtered_peak_1268
chr1	150898400	150899272	873	24.81	8.92683	3.55445	6.10809	C657PACXX_6_7106.sorted.filtered_peak_1269
chr1	150951893	150952342	450	19.58	5.43129	2.84262	2.82821	C657PACXX_6_7106.sorted.filtered_peak_1270
chr1	150980534	150981384	851	33.82	12.30200	3.87227	9.26812	C657PACXX_6_7106.sorted.filtered_peak_1271
chr1	150997094	150997397	304	16.50	5.91738	3.31588	3.24254	C657PACXX_6_7106.sorted.filtered_peak_1272
chr1	151030190	151030527	338	29.61	7.54985	2.92539	4.75945	C657PACXX_6_7106.sorted.filtered_peak_1273
chr1	151031734	151032306	573	27.85	6.55195	2.72050	3.85370	C657PACXX_6_7106.sorted.filtered_peak_1274
chr1	151042815	151043877	1063	27.92	10.50755	3.91043	7.54485	C657PACXX_6_7106.sorted.filtered_peak_1275
chr1	151118974	151119637	664	19.57	5.02596	2.70231	2.45805	C657PACXX_6_7106.sorted.filtered_peak_1276
chr1	151128554	151129382	829	25.68	7.97800	3.27987	5.17143	C657PACXX_6_7106.sorted.filtered_peak_1277
chr1	151129898	151130310	413	19.20	4.16799	2.41703	1.70314	C657PACXX_6_7106.sorted.filtered_peak_1278
chr1	151138228	151138751	524	45.68	20.26769	4.87916	16.91463	C657PACXX_6_7106.sorted.filtered_peak_1279
chr1	151162153	151162849	697	21.84	7.33633	3.37225	4.57110	C657PACXX_6_7106.sorted.filtered_peak_1280
chr1	151170466	151171244	779	39.79	17.65694	4.59231	14.45812	C657PACXX_6_7106.sorted.filtered_peak_1281
chr1	151226959	151227498	540	32.73	16.04499	5.12999	12.84725	C657PACXX_6_7106.sorted.filtered_peak_1282
chr1	151253674	151254844	1171	66.38	24.34935	4.34710	20.80604	C657PACXX_6_7106.sorted.filtered_peak_1283
chr1	151299603	151300572	970	30.88	12.68447	4.18921	9.66441	C657PACXX_6_7106.sorted.filtered_peak_1284
chr1	151313367	151313680	314	17.75	4.92661	2.78551	2.36235	C657PACXX_6_7106.sorted.filtered_peak_1285
chr1	151319431	151320245	815	48.35	20.98625	4.84899	17.59135	C657PACXX_6_7106.sorted.filtered_peak_1286
chr1	151371719	151372306	588	30.62	13.50931	4.58384	10.41904	C657PACXX_6_7106.sorted.filtered_peak_1287
chr1	151416350	151416684	335	19.56	7.32793	3.59730	4.54922	C657PACXX_6_7106.sorted.filtered_peak_1288
chr1	151431603	151432457	855	19.95	4.72691	2.57341	2.19249	C657PACXX_6_7106.sorted.filtered_peak_1289
chr1	151483670	151484107	438	26.28	9.83895	3.81713	6.92997	C657PACXX_6_7106.sorted.filtered_peak_1290
chr1	151512319	151512962	644	23.52	7.71082	3.34172	4.93028	C657PACXX_6_7106.sorted.filtered_peak_1291
chr1	151566442	151566905	464	16.77	5.83155	3.25831	3.16203	C657PACXX_6_7106.sorted.filtered_peak_1292
chr1	151584210	151584824	615	30.10	12.28398	4.17540	9.25572	C657PACXX_6_7106.sorted.filtered_peak_1293
chr1	151735814	151736291	478	20.06	6.73695	3.32040	3.99726	C657PACXX_6_7106.sorted.filtered_peak_1294
chr1	151762701	151763554	854	37.59	15.49474	4.31496	12.35137	C657PACXX_6_7106.sorted.filtered_peak_1295
chr1	151881941	151882502	562	23.48	8.39695	3.62157	5.54920	C657PACXX_6_7106.sorted.filtered_peak_1296
chr1	151906295	151906798	504	16.05	4.89796	2.89588	2.34443	C657PACXX_6_7106.sorted.filtered_peak_1297
chr1	151918018	151918581	564	30.71	10.28238	3.53948	7.36493	C657PACXX_6_7106.sorted.filtered_peak_1298
chr1	151940323	151940985	663	15.78	4.21020	2.62570	1.74315	C657PACXX_6_7106.sorted.filtered_peak_1299
chr1	151956791	151957217	427	16.91	5.06803	2.90578	2.48819	C657PACXX_6_7106.sorted.filtered_peak_1300
chr1	151966314	151966823	510	24.31	6.31403	2.84146	3.62826	C657PACXX_6_7106.sorted.filtered_peak_1301
chr1	151974077	151974500	424	15.79	3.87120	2.48453	1.45500	C657PACXX_6_7106.sorted.filtered_peak_1302
chr1	152007061	152008130	1070	23.84	6.47814	2.91252	3.79272	C657PACXX_6_7106.sorted.filtered_peak_1303
chr1	152020287	152021110	824	45.90	17.70474	4.25348	14.45343	C657PACXX_6_7106.sorted.filtered_peak_1304
chr1	152161179	152161590	412	19.27	4.47402	2.52299	1.96502	C657PACXX_6_7106.sorted.filtered_peak_1305
chr1	152413095	152413646	552	16.25	4.10614	2.55345	1.65193	C657PACXX_6_7106.sorted.filtered_peak_1306
chr1	152430946	152431386	441	16.21	3.68318	2.38519	1.30406	C657PACXX_6_7106.sorted.filtered_peak_1307
chr1	152432329	152432993	665	18.29	5.01586	2.78492	2.44434	C657PACXX_6_7106.sorted.filtered_peak_1308
chr1	153507824	153508333	510	23.81	4.86387	2.43657	2.30550	C657PACXX_6_7106.sorted.filtered_peak_1309
chr1	153508562	153509047	486	28.75	6.56432	2.69181	3.85774	C657PACXX_6_7106.sorted.filtered_peak_1310
chr1	153517543	153518447	905	28.58	7.17178	2.84490	4.42683	C657PACXX_6_7106.sorted.filtered_peak_1311
chr1	153538958	153539315	358	18.89	4.61502	2.59790	2.08618	C657PACXX_6_7106.sorted.filtered_peak_1312
chr1	153606220	153607075	856	41.20	15.89591	4.29636	12.67797	C657PACXX_6_7106.sorted.filtered_peak_1313
chr1	153630889	153631560	672	22.80	7.59292	3.39975	4.79430	C657PACXX_6_7106.sorted.filtered_peak_1314
chr1	153643314	153644025	712	61.93	35.19461	6.67473	31.32073	C657PACXX_6_7106.sorted.filtered_peak_1315
chr1	153699917	153700632	716	55.33	29.34860	6.07204	25.65982	C657PACXX_6_7106.sorted.filtered_peak_1316
chr1	153721898	153722163	266	15.08	4.74154	2.91179	2.20072	C657PACXX_6_7106.sorted.filtered_peak_1317
chr1	153747940	153748578	639	19.79	4.49361	2.50016	1.98749	C657PACXX_6_7106.sorted.filtered_peak_1318
chr1	153755798	153756622	825	30.21	11.27117	3.93060	8.27046	C657PACXX_6_7106.sorted.filtered_peak_1319
chr1	153777652	153778191	540	19.06	5.46133	2.90454	2.83748	C657PACXX_6_7106.sorted.filtered_peak_1320
chr1	153895330	153896164	835	55.47	24.91051	4.79868	21.44662	C657PACXX_6_7106.sorted.filtered_peak_1321
chr1	153917618	153918128	511	22.42	5.20017	2.60610	2.60589	C657PACXX_6_7106.sorted.filtered_peak_1322
chr1	153930224	153931423	1200	35.70	10.56301	3.15865	7.67767	C657PACXX_6_7106.sorted.filtered_peak_1323
chr1	153935947	153936480	534	29.69	5.70173	2.42301	3.07669	C657PACXX_6_7106.sorted.filtered_peak_1324
chr1	153940102	153940463	362	33.90	9.77617	3.26728	6.85001	C657PACXX_6_7106.sorted.filtered_peak_1325
chr1	153949781	153950787	1007	21.35	6.50430	3.11003	3.80131	C657PACXX_6_7106.sorted.filtered_peak_1326
chr1	153959219	153959645	427	25.16	6.90362	2.99035	4.16162	C657PACXX_6_7106.sorted.filtered_peak_1327
chr1	153962925	153963601	677	42.51	19.80894	5.04061	16.46862	C657PACXX_6_7106.sorted.filtered_peak_1328
chr1	154130212	154130634	423	21.62	6.42915	3.06345	3.72860	C657PACXX_6_7106.sorted.filtered_peak_1329
chr1	154154612	154155402	791	21.37	4.33625	2.37192	1.85196	C657PACXX_6_7106.sorted.filtered_peak_1330
chr1	154192641	154194010	1370	36.80	11.14453	3.24505	8.23642	C657PACXX_6_7106.sorted.filtered_peak_1331
chr1	154244528	154245327	800	41.72	18.38616	4.57490	15.16443	C657PACXX_6_7106.sorted.filtered_peak_1332
chr1	154297097	154297756	660	26.27	6.09365	2.68041	3.42031	C657PACXX_6_7106.sorted.filtered_peak_1333
chr1	154310005	154310335	331	21.97	7.35511	3.36977	4.58532	C657PACXX_6_7106.sorted.filtered_peak_1334
chr1	154315409	154315752	344	20.39	6.13683	3.05724	3.45807	C657PACXX_6_7106.sorted.filtered_peak_1335
chr1	154325902	154326335	434	15.02	3.94468	2.56418	1.51327	C657PACXX_6_7106.sorted.filtered_peak_1336
chr1	154357973	154358371	399	15.82	4.66058	2.81538	2.13357	C657PACXX_6_7106.sorted.filtered_peak_1337
chr1	154358932	154359588	657	17.71	5.53844	3.02367	2.92062	C657PACXX_6_7106.sorted.filtered_peak_1338
chr1	154417445	154417817	373	15.10	5.04601	3.05118	2.45939	C657PACXX_6_7106.sorted.filtered_peak_1339
chr1	154436141	154436417	277	16.22	4.45914	2.70648	1.95053	C657PACXX_6_7106.sorted.filtered_peak_1340
chr1	154452315	154452651	337	15.93	4.82566	2.87167	2.28892	C657PACXX_6_7106.sorted.filtered_peak_1341
chr1	154531132	154532139	1008	49.08	18.64758	3.98281	15.41144	C657PACXX_6_7106.sorted.filtered_peak_1342
chr1	154580466	154580865	400	33.63	12.07050	3.84935	9.04239	C657PACXX_6_7106.sorted.filtered_peak_1343
chr1	154600300	154600665	366	28.66	11.59395	4.22040	8.56423	C657PACXX_6_7106.sorted.filtered_peak_1344
chr1	154642176	154642539	364	14.39	4.61692	2.91723	2.07780	C657PACXX_6_7106.sorted.filtered_peak_1345
chr1	154763844	154764210	367	18.92	6.26049	3.21391	3.57447	C657PACXX_6_7106.sorted.filtered_peak_1346
chr1	154842584	154843055	472	19.12	6.29418	3.22982	3.59150	C657PACXX_6_7106.sorted.filtered_peak_1347
chr1	154908991	154910193	1203	50.78	19.23567	4.12275	15.96332	C657PACXX_6_7106.sorted.filtered_peak_1348
chr1	154927652	154928816	1165	40.14	12.78372	3.53590	9.74258	C657PACXX_6_7106.sorted.filtered_peak_1349
chr1	154933787	154934613	827	24.65	6.19609	2.78460	3.52882	C657PACXX_6_7106.sorted.filtered_peak_1350
chr1	154946179	154947749	1571	69.58	25.29551	4.05986	21.79421	C657PACXX_6_7106.sorted.filtered_peak_1351
chr1	154955243	154956160	918	35.61	15.36427	4.43893	12.23549	C657PACXX_6_7106.sorted.filtered_peak_1352
chr1	154973553	154974861	1309	36.09	7.87559	2.68883	5.07487	C657PACXX_6_7106.sorted.filtered_peak_1353
chr1	154990071	154990487	417	17.51	4.55362	2.65234	2.03980	C657PACXX_6_7106.sorted.filtered_peak_1354
chr1	155017459	155017708	250	19.45	5.87160	3.03126	3.21143	C657PACXX_6_7106.sorted.filtered_peak_1355
chr1	155023045	155023733	689	21.45	5.52374	2.75752	2.90897	C657PACXX_6_7106.sorted.filtered_peak_1356
chr1	155023986	155024240	255	20.86	5.08740	2.65710	2.49897	C657PACXX_6_7106.sorted.filtered_peak_1357
chr1	155035600	155036533	934	23.75	5.93054	2.73981	3.29446	C657PACXX_6_7106.sorted.filtered_peak_1358
chr1	155057067	155058401	1335	32.96	8.25075	2.87783	5.45352	C657PACXX_6_7106.sorted.filtered_peak_1359
chr1	155107569	155108806	1238	23.22	5.43164	2.62092	2.83573	C657PACXX_6_7106.sorted.filtered_peak_1360
chr1	155139881	155140572	692	17.07	5.25645	2.96132	2.66878	C657PACXX_6_7106.sorted.filtered_peak_1361
chr1	155145341	155146195	855	33.76	10.65722	3.43673	7.70979	C657PACXX_6_7106.sorted.filtered_peak_1362
chr1	155163101	155163577	477	28.29	7.39616	2.95613	4.61142	C657PACXX_6_7106.sorted.filtered_peak_1363
chr1	155164278	155164865	588	29.18	8.13421	3.11733	5.29711	C657PACXX_6_7106.sorted.filtered_peak_1364
chr1	155176705	155176982	278	24.41	6.99206	3.06833	4.24049	C657PACXX_6_7106.sorted.filtered_peak_1365
chr1	155178220	155179130	911	22.64	6.87857	3.13919	4.14883	C657PACXX_6_7106.sorted.filtered_peak_1366
chr1	155189604	155189853	250	15.18	5.08480	3.06558	2.49054	C657PACXX_6_7106.sorted.filtered_peak_1367
chr1	155196464	155197906	1443	33.49	13.19655	3.94205	10.19081	C657PACXX_6_7106.sorted.filtered_peak_1368
chr1	155214121	155214826	706	38.62	14.72478	4.19589	11.55629	C657PACXX_6_7106.sorted.filtered_peak_1369
chr1	155220466	155220891	426	27.80	9.24806	3.52615	6.34934	C657PACXX_6_7106.sorted.filtered_peak_1370
chr1	155231619	155232626	1008	28.58	9.87357	3.53306	6.99530	C657PACXX_6_7106.sorted.filtered_peak_1371
chr1	155243178	155243681	504	24.05	6.60801	2.95587	3.89672	C657PACXX_6_7106.sorted.filtered_peak_1372
chr1	155246913	155247213	301	27.46	8.51373	3.35458	5.64613	C657PACXX_6_7106.sorted.filtered_peak_1373
chr1	155278176	155278935	760	39.00	17.33532	4.62207	14.14257	C657PACXX_6_7106.sorted.filtered_peak_1374
chr1	155293535	155294518	984	33.00	8.90133	3.08819	6.02815	C657PACXX_6_7106.sorted.filtered_peak_1375
chr1	155484453	155484719	267	14.30	4.55823	2.89999	2.02344	C657PACXX_6_7106.sorted.filtered_peak_1376
chr1	155505935	155506197	263	16.29	5.68217	3.23260	3.03362	C657PACXX_6_7106.sorted.filtered_peak_1377
chr1	155532385	155533160	776	29.01	10.83404	3.94005	7.84241	C657PACXX_6_7106.sorted.filtered_peak_1378
chr1	155579377	155579896	520	15.94	5.59075	3.21075	2.95621	C657PACXX_6_7106.sorted.filtered_peak_1379
chr1	155607170	155607450	281	16.88	6.15833	3.38757	3.46004	C657PACXX_6_7106.sorted.filtered_peak_1380
chr1	155658100	155659009	910	24.25	10.07681	4.05862	7.16674	C657PACXX_6_7106.sorted.filtered_peak_1381
chr1	155715020	155715601	582	22.24	10.07423	4.40514	7.12276	C657PACXX_6_7106.sorted.filtered_peak_1382
chr1	155826840	155827248	409	31.00	7.64137	2.86379	4.85288	C657PACXX_6_7106.sorted.filtered_peak_1383
chr1	155828828	155830094	1267	31.88	8.05168	2.92581	5.24011	C657PACXX_6_7106.sorted.filtered_peak_1384
chr1	155863425	155863711	287	14.68	4.78060	2.97180	2.21771	C657PACXX_6_7106.sorted.filtered_peak_1385
chr1	155880648	155881372	725	20.15	6.24069	3.08015	3.57719	C657PACXX_6_7106.sorted.filtered_peak_1386
chr1	155903911	155904560	650	41.89	19.67603	5.03668	16.36262	C657PACXX_6_7106.sorted.filtered_peak_1387
chr1	155915977	155916345	369	20.05	5.52078	2.86499	2.88494	C657PACXX_6_7106.sorted.filtered_peak_1388
chr1	155959178	155959620	443	18.02	6.85642	3.54754	4.12777	C657PACXX_6_7106.sorted.filtered_peak_1389
chr1	155990534	155991145	612	26.85	11.26802	4.29560	8.25585	C657PACXX_6_7106.sorted.filtered_peak_1390
chr1	156014984	156015234	251	18.44	6.09741	3.21818	3.40303	C657PACXX_6_7106.sorted.filtered_peak_1391
chr1	156023652	156024096	445	22.62	4.38382	2.33313	1.89770	C657PACXX_6_7106.sorted.filtered_peak_1392
chr1	156024281	156024887	607	35.30	11.30861	3.60470	8.28261	C657PACXX_6_7106.sorted.filtered_peak_1393
chr1	156036041	156036290	250	13.15	3.90185	2.68101	1.46269	C657PACXX_6_7106.sorted.filtered_peak_1394
chr1	156060354	156060856	503	16.28	5.79973	3.27401	3.14387	C657PACXX_6_7106.sorted.filtered_peak_1395
chr1	156066492	156067206	715	26.04	8.75207	3.49442	5.88908	C657PACXX_6_7106.sorted.filtered_peak_1396
chr1	156075994	156076334	341	25.18	8.33686	3.46390	5.48691	C657PACXX_6_7106.sorted.filtered_peak_1397
chr1	156096896	156097291	396	30.77	10.18040	3.58340	7.23037	C657PACXX_6_7106.sorted.filtered_peak_1398
chr1	156115810	156116309	500	19.36	6.22213	3.18048	3.52437	C657PACXX_6_7106.sorted.filtered_peak_1399
chr1	156163455	156164327	873	55.72	29.31550	5.88792	25.66429	C657PACXX_6_7106.sorted.filtered_peak_1400
chr1	156182660	156183133	474	42.70	8.20900	2.55854	5.37714	C657PACXX_6_7106.sorted.filtered_peak_1401
chr1	156186154	156186681	528	159.57	106.18019	9.50455	100.72247	C657PACXX_6_7106.sorted.filtered_peak_1402
chr1	156195274	156195560	287	22.32	7.24268	3.29364	4.48398	C657PACXX_6_7106.sorted.filtered_peak_1403
chr1	156252232	156252964	733	42.41	16.85445	4.46971	13.58958	C657PACXX_6_7106.sorted.filtered_peak_1404
chr1	156307757	156308699	943	69.29	34.39222	5.72044	30.56305	C657PACXX_6_7106.sorted.filtered_peak_1405
chr1	156355597	156355850	254	20.40	5.70725	2.90340	3.05731	C657PACXX_6_7106.sorted.filtered_peak_1406
chr1	156426302	156427352	1051	30.32	9.29497	3.36575	6.38848	C657PACXX_6_7106.sorted.filtered_peak_1407
chr1	156470552	156471373	822	43.30	9.78716	2.79438	6.89650	C657PACXX_6_7106.sorted.filtered_peak_1408
chr1	156474430	156475381	952	51.20	13.20292	3.13552	10.12029	C657PACXX_6_7106.sorted.filtered_peak_1409
chr1	156561038	156561524	487	17.01	4.53187	2.66840	2.03100	C657PACXX_6_7106.sorted.filtered_peak_1410
chr1	156570969	156571585	617	24.76	9.82822	3.92951	6.93464	C657PACXX_6_7106.sorted.filtered_peak_1411
chr1	156577896	156578224	329	16.55	5.97439	3.32551	3.30202	C657PACXX_6_7106.sorted.filtered_peak_1412
chr1	156629820	156630428	609	22.88	5.34209	2.62095	2.74429	C657PACXX_6_7106.sorted.filtered_peak_1413
chr1	156697945	156699053	1109	44.76	14.61290	3.61216	11.49853	C657PACXX_6_7106.sorted.filtered_peak_1414
chr1	156710724	156711348	625	63.52	28.94126	5.27081	25.27022	C657PACXX_6_7106.sorted.filtered_peak_1415
chr1	156721429	156721821	393	28.07	7.76479	3.05014	4.97633	C657PACXX_6_7106.sorted.filtered_peak_1416
chr1	156736659	156737443	785	52.42	23.46353	4.91788	20.00635	C657PACXX_6_7106.sorted.filtered_peak_1417
chr1	156783774	156784023	250	24.51	3.78872	2.09324	1.38605	C657PACXX_6_7106.sorted.filtered_peak_1418
chr1	156786231	156787013	783	44.66	16.06129	3.89291	12.91596	C657PACXX_6_7106.sorted.filtered_peak_1419
chr1	156862022	156862271	250	18.27	5.65222	3.03483	3.01671	C657PACXX_6_7106.sorted.filtered_peak_1420
chr1	156880049	156880300	252	16.94	4.96214	2.86961	2.37868	C657PACXX_6_7106.sorted.filtered_peak_1421
chr1	157059781	157060394	614	17.46	6.12610	3.28974	3.45417	C657PACXX_6_7106.sorted.filtered_peak_1422
chr1	157108173	157108800	628	21.52	4.65778	2.47175	2.12725	C657PACXX_6_7106.sorted.filtered_peak_1423
chr1	158789053	158789617	565	18.14	5.24582	2.89166	2.63908	C657PACXX_6_7106.sorted.filtered_peak_1424
chr1	158815696	158816048	353	13.20	3.45884	2.46380	1.11673	C657PACXX_6_7106.sorted.filtered_peak_1425
chr1	158900228	158900677	450	25.06	6.91892	2.97683	4.19764	C657PACXX_6_7106.sorted.filtered_peak_1426
chr1	158900883	158901445	563	22.59	5.66104	2.75225	3.01577	C657PACXX_6_7106.sorted.filtered_peak_1427
chr1	158968377	158968721	345	21.06	6.73458	3.21568	4.01092	C657PACXX_6_7106.sorted.filtered_peak_1428
chr1	158978526	158978943	418	32.40	7.94770	2.87608	5.13521	C657PACXX_6_7106.sorted.filtered_peak_1429
chr1	158979237	158979996	760	28.78	5.88025	2.49341	3.25749	C657PACXX_6_7106.sorted.filtered_peak_1430
chr1	158985280	158985651	372	24.12	6.11842	2.81376	3.43117	C657PACXX_6_7106.sorted.filtered_peak_1431
chr1	159046452	159047408	957	44.83	17.18489	4.28547	13.93250	C657PACXX_6_7106.sorted.filtered_peak_1432
chr1	159750324	159751012	689	41.55	16.45188	4.22853	13.26857	C657PACXX_6_7106.sorted.filtered_peak_1433
chr1	159824559	159824938	380	14.18	3.46763	2.40701	1.12521	C657PACXX_6_7106.sorted.filtered_peak_1434
chr1	159861345	159861648	304	23.83	7.78753	3.38558	4.97388	C657PACXX_6_7106.sorted.filtered_peak_1435
chr1	159880095	159880608	514	22.41	6.91845	3.17244	4.18498	C657PACXX_6_7106.sorted.filtered_peak_1436
chr1	159893163	159893803	641	26.70	4.99193	2.35327	2.42971	C657PACXX_6_7106.sorted.filtered_peak_1437
chr1	159895044	159895611	568	25.55	4.42005	2.23881	1.92380	C657PACXX_6_7106.sorted.filtered_peak_1438
chr1	160001383	160001945	563	21.11	6.52810	3.13990	3.81749	C657PACXX_6_7106.sorted.filtered_peak_1439
chr1	160016553	160016812	260	17.42	5.30729	2.97126	2.69288	C657PACXX_6_7106.sorted.filtered_peak_1440
chr1	160068711	160069359	649	30.77	8.50953	3.11852	5.65119	C657PACXX_6_7106.sorted.filtered_peak_1441
chr1	160221849	160222192	344	14.94	4.61922	2.86490	2.09933	C657PACXX_6_7106.sorted.filtered_peak_1442
chr1	160231357	160231875	519	24.82	5.45089	2.56170	2.84013	C657PACXX_6_7106.sorted.filtered_peak_1443
chr1	160232138	160232914	777	37.85	14.00370	3.91781	10.92550	C657PACXX_6_7106.sorted.filtered_peak_1444
chr1	160254525	160254964	440	20.98	6.52975	3.16100	3.81263	C657PACXX_6_7106.sorted.filtered_peak_1445
chr1	160312481	160313343	863	22.11	7.07745	3.18353	4.37231	C657PACXX_6_7106.sorted.filtered_peak_1446
chr1	160399493	160399828	336	19.03	4.31701	2.47674	1.83491	C657PACXX_6_7106.sorted.filtered_peak_1447
chr1	160402288	160402587	300	20.89	5.03288	2.63459	2.45284	C657PACXX_6_7106.sorted.filtered_peak_1448
chr1	160407563	160408202	640	20.18	6.24885	3.11406	3.55992	C657PACXX_6_7106.sorted.filtered_peak_1449
chr1	160489690	160489939	250	20.22	5.69646	2.91821	3.04461	C657PACXX_6_7106.sorted.filtered_peak_1450
chr1	160492166	160492747	582	16.80	4.40777	2.63960	1.91203	C657PACXX_6_7106.sorted.filtered_peak_1451
chr1	160509848	160510557	710	26.15	9.47649	3.64279	6.61437	C657PACXX_6_7106.sorted.filtered_peak_1452
chr1	160537670	160538393	724	23.30	6.64688	2.98363	3.96168	C657PACXX_6_7106.sorted.filtered_peak_1453
chr1	160548702	160549407	706	20.44	5.12659	2.68658	2.54666	C657PACXX_6_7106.sorted.filtered_peak_1454
chr1	160576929	160577260	332	18.06	4.44087	2.58181	1.93062	C657PACXX_6_7106.sorted.filtered_peak_1455
chr1	160592827	160593369	543	23.10	3.86082	2.15593	1.44713	C657PACXX_6_7106.sorted.filtered_peak_1456
chr1	160593684	160593957	274	24.79	4.42037	2.26792	1.91409	C657PACXX_6_7106.sorted.filtered_peak_1457
chr1	160596825	160597074	250	26.34	4.28654	2.17713	1.80709	C657PACXX_6_7106.sorted.filtered_peak_1458
chr1	160607800	160608291	492	30.34	6.81204	2.69629	4.07293	C657PACXX_6_7106.sorted.filtered_peak_1459
chr1	160610341	160610593	253	30.14	6.62345	2.66992	3.88594	C657PACXX_6_7106.sorted.filtered_peak_1460
chr1	160634648	160634962	315	20.57	5.87989	2.94317	3.22738	C657PACXX_6_7106.sorted.filtered_peak_1461
chr1	160635141	160635766	626	19.67	5.31001	2.80665	2.70305	C657PACXX_6_7106.sorted.filtered_peak_1462
chr1	160645418	160645869	452	17.90	4.40420	2.57191	1.90642	C657PACXX_6_7106.sorted.filtered_peak_1463
chr1	160651408	160651684	277	24.56	5.22225	2.51029	2.62536	C657PACXX_6_7106.sorted.filtered_peak_1464
chr1	160652678	160653472	795	29.33	8.17922	3.11170	5.34887	C657PACXX_6_7106.sorted.filtered_peak_1465
chr1	160681367	160681937	571	24.21	4.72002	2.37719	2.17848	C657PACXX_6_7106.sorted.filtered_peak_1466
chr1	160696417	160696933	517	19.11	6.15633	3.14973	3.48853	C657PACXX_6_7106.sorted.filtered_peak_1467
chr1	160726172	160726790	619	17.35	5.20829	2.92045	2.62177	C657PACXX_6_7106.sorted.filtered_peak_1468
chr1	160737074	160737769	696	21.90	5.53549	2.73913	2.91226	C657PACXX_6_7106.sorted.filtered_peak_1469
chr1	160738061	160738428	368	28.04	9.37480	3.55081	6.46883	C657PACXX_6_7106.sorted.filtered_peak_1470
chr1	160751885	160752183	299	14.51	4.65838	2.92693	2.11933	C657PACXX_6_7106.sorted.filtered_peak_1471
chr1	160765730	160766137	408	35.76	13.19861	4.00970	10.10758	C657PACXX_6_7106.sorted.filtered_peak_1472
chr1	160807066	160808100	1035	24.58	6.81436	2.94670	4.11372	C657PACXX_6_7106.sorted.filtered_peak_1473
chr1	160832303	160832850	548	26.11	8.72996	3.45019	5.89005	C657PACXX_6_7106.sorted.filtered_peak_1474
chr1	160921204	160921473	270	14.59	4.20867	2.71233	1.73063	C657PACXX_6_7106.sorted.filtered_peak_1475
chr1	160960180	160960564	385	16.91	6.23313	3.39502	3.54258	C657PACXX_6_7106.sorted.filtered_peak_1476
chr1	160967083	160967386	304	13.90	4.09436	2.71294	1.64073	C657PACXX_6_7106.sorted.filtered_peak_1477
chr1	160983064	160983979	916	18.75	6.58670	3.36694	3.87078	C657PACXX_6_7106.sorted.filtered_peak_1478
chr1	160990691	160991252	562	15.56	4.24754	2.65453	1.77608	C657PACXX_6_7106.sorted.filtered_peak_1479
chr1	161015369	161016224	856	35.86	10.29723	3.16931	7.40067	C657PACXX_6_7106.sorted.filtered_peak_1480
chr1	161038203	161038867	665	27.91	6.54419	2.70050	3.86672	C657PACXX_6_7106.sorted.filtered_peak_1481
chr1	161039567	161040149	583	42.97	15.65971	3.97721	12.49858	C657PACXX_6_7106.sorted.filtered_peak_1482
chr1	161067533	161068189	657	24.17	6.98642	3.08505	4.23180	C657PACXX_6_7106.sorted.filtered_peak_1483
chr1	161087522	161088223	702	34.61	11.50055	3.59291	8.51623	C657PACXX_6_7106.sorted.filtered_peak_1484
chr1	161102119	161103132	1014	32.80	10.34623	3.39050	7.43603	C657PACXX_6_7106.sorted.filtered_peak_1485
chr1	161123526	161124125	600	28.50	10.91878	3.97984	7.93919	C657PACXX_6_7106.sorted.filtered_peak_1486
chr1	161128875	161129621	747	30.42	9.14714	3.29578	6.26279	C657PACXX_6_7106.sorted.filtered_peak_1487
chr1	161135515	161136395	881	39.21	14.19798	3.96570	11.07275	C657PACXX_6_7106.sorted.filtered_peak_1488
chr1	161146922	161147473	552	23.72	6.91003	3.08643	4.17200	C657PACXX_6_7106.sorted.filtered_peak_1489
chr1	161152064	161152459	396	29.08	7.77325	3.00010	4.97620	C657PACXX_6_7106.sorted.filtered_peak_1490
chr1	161155063	161155788	726	35.57	13.18437	3.97682	10.11851	C657PACXX_6_7106.sorted.filtered_peak_1491
chr1	161162409	161162685	277	19.50	5.70603	2.97062	3.05556	C657PACXX_6_7106.sorted.filtered_peak_1492
chr1	161171640	161172304	665	39.17	14.91903	4.07420	11.78917	C657PACXX_6_7106.sorted.filtered_peak_1493
chr1	161195329	161196074	746	60.83	27.48181	5.10665	23.87714	C657PACXX_6_7106.sorted.filtered_peak_1494
chr1	161275910	161276399	490	21.49	6.54948	3.09953	3.85368	C657PACXX_6_7106.sorted.filtered_peak_1495
chr1	161283747	161284730	984	23.57	8.04072	3.42071	5.24800	C657PACXX_6_7106.sorted.filtered_peak_1496
chr1	161321281	161321852	572	20.86	8.18257	3.76590	5.36689	C657PACXX_6_7106.sorted.filtered_peak_1497
chr1	161337586	161337966	381	15.95	4.39898	2.69117	1.90520	C657PACXX_6_7106.sorted.filtered_peak_1498
chr1	161359471	161360409	939	32.95	10.77437	3.57832	7.79390	C657PACXX_6_7106.sorted.filtered_peak_1499
chr1	161368774	161370105	1332	28.19	9.73803	3.59825	6.83333	C657PACXX_6_7106.sorted.filtered_peak_1500
chr1	161410212	161410554	343	15.38	5.22156	3.10461	2.61500	C657PACXX_6_7106.sorted.filtered_peak_1501
chr1	161493638	161494311	674	18.10	6.99968	3.61935	4.23921	C657PACXX_6_7106.sorted.filtered_peak_1502
chr1	161500586	161501160	575	23.92	11.84537	4.72270	8.85542	C657PACXX_6_7106.sorted.filtered_peak_1503
chr1	161509828	161510291	464	32.25	18.89362	6.30054	15.55805	C657PACXX_6_7106.sorted.filtered_peak_1504
chr1	161582187	161582724	538	27.51	14.30096	5.40327	11.12627	C657PACXX_6_7106.sorted.filtered_peak_1505
chr1	161591261	161591653	393	17.46	6.62108	3.49763	3.90387	C657PACXX_6_7106.sorted.filtered_peak_1506
chr1	161593150	161593621	472	15.08	5.04669	3.04831	2.46360	C657PACXX_6_7106.sorted.filtered_peak_1507
chr1	161696316	161697104	789	23.17	4.66140	2.39886	2.13403	C657PACXX_6_7106.sorted.filtered_peak_1508
chr1	161708626	161709204	579	26.92	8.90745	3.49983	6.03158	C657PACXX_6_7106.sorted.filtered_peak_1509
chr1	161719149	161720063	915	21.91	7.01319	3.23784	4.27273	C657PACXX_6_7106.sorted.filtered_peak_1510
chr1	161735869	161736649	781	26.84	7.96564	3.23637	5.12744	C657PACXX_6_7106.sorted.filtered_peak_1511
chr1	161742294	161742543	250	16.45	4.23744	2.59412	1.76456	C657PACXX_6_7106.sorted.filtered_peak_1512
chr1	161762270	161762727	458	14.87	4.45148	2.79808	1.94555	C657PACXX_6_7106.sorted.filtered_peak_1513
chr1	162467410	162467973	564	19.71	5.86847	2.99492	3.22330	C657PACXX_6_7106.sorted.filtered_peak_1514
chr1	162531022	162531735	714	32.73	11.34002	3.66393	8.36956	C657PACXX_6_7106.sorted.filtered_peak_1515
chr1	162792905	162793456	552	16.41	5.47019	3.11814	2.85164	C657PACXX_6_7106.sorted.filtered_peak_1516
chr1	162805029	162805629	601	19.69	5.80742	2.96583	3.17242	C657PACXX_6_7106.sorted.filtered_peak_1517
chr1	162817443	162817857	415	14.58	3.98983	2.61575	1.55656	C657PACXX_6_7106.sorted.filtered_peak_1518
chr1	163291394	163292115	722	42.47	16.84625	4.31464	13.62746	C657PACXX_6_7106.sorted.filtered_peak_1519
chr1	165336658	165336907	250	16.74	4.80373	2.80461	2.26281	C657PACXX_6_7106.sorted.filtered_peak_1520
chr1	165362154	165362607	454	20.22	6.61020	3.26448	3.87444	C657PACXX_6_7106.sorted.filtered_peak_1521
chr1	165567279	165567841	563	31.47	10.66391	3.57572	7.74253	C657PACXX_6_7106.sorted.filtered_peak_1522
chr1	165599883	165600573	691	54.47	24.72314	5.17665	21.18783	C657PACXX_6_7106.sorted.filtered_peak_1523
chr1	165667323	165668248	926	30.07	10.66133	3.77792	7.68620	C657PACXX_6_7106.sorted.filtered_peak_1524
chr1	165737752	165738722	971	34.69	13.41251	4.09891	10.33132	C657PACXX_6_7106.sorted.filtered_peak_1525
chr1	165840457	165840962	506	20.69	6.59098	3.18571	3.88292	C657PACXX_6_7106.sorted.filtered_peak_1526
chr1	165883436	165883731	296	19.52	5.92031	3.04831	3.25113	C657PACXX_6_7106.sorted.filtered_peak_1527
chr1	166459013	166459481	469	21.58	7.02568	3.30352	4.26202	C657PACXX_6_7106.sorted.filtered_peak_1528
chr1	166844947	166845961	1015	38.90	16.19380	4.43698	13.01639	C657PACXX_6_7106.sorted.filtered_peak_1529
chr1	167013091	167013611	521	17.22	5.06829	2.88024	2.49186	C657PACXX_6_7106.sorted.filtered_peak_1530
chr1	167035904	167036178	275	14.02	3.40930	2.39066	1.08083	C657PACXX_6_7106.sorted.filtered_peak_1531
chr1	167059970	167060219	250	15.37	4.71368	2.87856	2.16894	C657PACXX_6_7106.sorted.filtered_peak_1532
chr1	167189354	167190329	976	53.25	18.35406	3.85202	15.08876	C657PACXX_6_7106.sorted.filtered_peak_1533
chr1	167416943	167417599	657	22.48	5.83585	2.80149	3.18698	C657PACXX_6_7106.sorted.filtered_peak_1534
chr1	167425513	167425864	352	19.28	4.26064	2.44391	1.78752	C657PACXX_6_7106.sorted.filtered_peak_1535
chr1	167461372	167461682	311	17.32	3.61037	2.29959	1.24241	C657PACXX_6_7106.sorted.filtered_peak_1536
chr1	167486640	167487366	727	23.90	4.51376	2.32271	2.00872	C657PACXX_6_7106.sorted.filtered_peak_1537
chr1	167522680	167523256	577	23.49	6.32110	2.89673	3.63540	C657PACXX_6_7106.sorted.filtered_peak_1538
chr1	167569341	167569705	365	16.12	4.40759	2.68604	1.91447	C657PACXX_6_7106.sorted.filtered_peak_1539
chr1	167586497	167587177	681	13.83	4.06194	2.70089	1.61813	C657PACXX_6_7106.sorted.filtered_peak_1540
chr1	167597260	167597670	411	40.31	12.67541	3.58530	9.60141	C657PACXX_6_7106.sorted.filtered_peak_1541
chr1	167657017	167657426	410	17.96	5.46037	2.98315	2.84069	C657PACXX_6_7106.sorted.filtered_peak_1542
chr1	167683849	167684427	579	25.12	4.46842	2.26805	1.96158	C657PACXX_6_7106.sorted.filtered_peak_1543
chr1	167684635	167684971	337	26.57	5.32777	2.45816	2.71887	C657PACXX_6_7106.sorted.filtered_peak_1544
chr1	167690856	167691513	658	26.62	9.43294	3.60938	6.57082	C657PACXX_6_7106.sorted.filtered_peak_1545
chr1	167773988	167774798	811	18.53	5.68017	3.01702	3.04729	C657PACXX_6_7106.sorted.filtered_peak_1546
chr1	167904867	167906208	1342	45.55	16.57306	3.87754	13.41781	C657PACXX_6_7106.sorted.filtered_peak_1547
chr1	168147842	168148901	1060	34.33	14.56733	4.43266	11.44836	C657PACXX_6_7106.sorted.filtered_peak_1548
chr1	168194811	168195516	706	20.76	5.64437	2.86008	2.99838	C657PACXX_6_7106.sorted.filtered_peak_1549
chr1	168213167	168213416	250	17.83	6.29543	3.35099	3.58986	C657PACXX_6_7106.sorted.filtered_peak_1550
chr1	168310274	168310679	406	19.27	4.77245	2.62764	2.23290	C657PACXX_6_7106.sorted.filtered_peak_1551
chr1	168311931	168312240	310	21.28	5.50876	2.76220	2.89583	C657PACXX_6_7106.sorted.filtered_peak_1552
chr1	168332146	168332885	740	34.29	12.42211	3.89842	9.37787	C657PACXX_6_7106.sorted.filtered_peak_1553
chr1	168368211	168368581	371	17.77	5.47749	2.99928	2.86327	C657PACXX_6_7106.sorted.filtered_peak_1554
chr1	168378279	168378624	346	21.24	5.17782	2.66752	2.57813	C657PACXX_6_7106.sorted.filtered_peak_1555
chr1	168390537	168391003	467	26.89	10.79223	4.07283	7.83294	C657PACXX_6_7106.sorted.filtered_peak_1556
chr1	168408829	168409505	677	24.54	6.20328	2.79775	3.52940	C657PACXX_6_7106.sorted.filtered_peak_1557
chr1	168436422	168436996	575	21.00	5.24227	2.68660	2.65811	C657PACXX_6_7106.sorted.filtered_peak_1558
chr1	168489397	168490058	662	19.73	4.28763	2.42851	1.81166	C657PACXX_6_7106.sorted.filtered_peak_1559
chr1	168490864	168491163	300	24.54	7.03451	3.05467	4.29399	C657PACXX_6_7106.sorted.filtered_peak_1560
chr1	168504789	168505372	584	16.01	5.57601	3.18756	2.95342	C657PACXX_6_7106.sorted.filtered_peak_1561
chr1	169013396	169014116	721	25.73	7.66576	3.18540	4.87275	C657PACXX_6_7106.sorted.filtered_peak_1562
chr1	169281451	169281850	400	29.04	10.85480	3.92517	7.87334	C657PACXX_6_7106.sorted.filtered_peak_1563
chr1	169336645	169337596	952	45.70	15.02929	3.65965	11.90060	C657PACXX_6_7106.sorted.filtered_peak_1564
chr1	169454906	169455565	660	26.62	9.49076	3.66575	6.60161	C657PACXX_6_7106.sorted.filtered_peak_1565
chr1	169574037	169574520	484	18.14	5.66267	3.05341	3.02021	C657PACXX_6_7106.sorted.filtered_peak_1566
chr1	169649819	169650240	422	16.32	5.19240	3.00365	2.60237	C657PACXX_6_7106.sorted.filtered_peak_1567
chr1	169661842	169662514	673	22.24	4.86397	2.49577	2.32081	C657PACXX_6_7106.sorted.filtered_peak_1568
chr1	169680758	169681010	253	17.09	4.74728	2.76810	2.19508	C657PACXX_6_7106.sorted.filtered_peak_1569
chr1	169681220	169681511	292	19.64	6.50048	3.25286	3.79350	C657PACXX_6_7106.sorted.filtered_peak_1570
chr1	169763785	169764527	743	30.10	10.52623	3.70128	7.57866	C657PACXX_6_7106.sorted.filtered_peak_1571
chr1	169862685	169863620	936	57.32	21.92875	4.38522	18.49549	C657PACXX_6_7106.sorted.filtered_peak_1572
chr1	170043454	170044224	771	46.50	19.72203	4.53024	16.42619	C657PACXX_6_7106.sorted.filtered_peak_1573
chr1	170501036	170501660	625	30.28	10.49339	3.67326	7.54317	C657PACXX_6_7106.sorted.filtered_peak_1574
chr1	170899011	170899265	255	19.06	7.20897	3.61516	4.42968	C657PACXX_6_7106.sorted.filtered_peak_1575
chr1	171282788	171283440	653	18.71	6.79549	3.44409	4.06943	C657PACXX_6_7106.sorted.filtered_peak_1576
chr1	171454141	171455573	1433	39.64	14.27470	3.74207	11.23385	C657PACXX_6_7106.sorted.filtered_peak_1577
chr1	171614047	171614296	250	17.20	5.34970	3.00634	2.73374	C657PACXX_6_7106.sorted.filtered_peak_1578
chr1	171614675	171614968	294	14.61	3.90998	2.57853	1.48681	C657PACXX_6_7106.sorted.filtered_peak_1579
chr1	171624759	171625153	395	13.00	3.73481	2.61133	1.34970	C657PACXX_6_7106.sorted.filtered_peak_1580
chr1	171711140	171711813	674	36.79	13.29764	3.96250	10.20049	C657PACXX_6_7106.sorted.filtered_peak_1581
chr1	171750171	171750997	827	51.99	20.69081	4.50081	17.30653	C657PACXX_6_7106.sorted.filtered_peak_1582
chr1	171810282	171810768	487	18.09	4.99723	2.77658	2.44262	C657PACXX_6_7106.sorted.filtered_peak_1583
chr1	172087073	172087506	434	16.23	4.40545	2.68057	1.91058	C657PACXX_6_7106.sorted.filtered_peak_1584
chr1	172150106	172151105	1000	26.14	7.21834	2.99642	4.47596	C657PACXX_6_7106.sorted.filtered_peak_1585
chr1	172172465	172172725	261	16.78	4.97972	2.88741	2.39793	C657PACXX_6_7106.sorted.filtered_peak_1586
chr1	172181877	172182208	332	15.93	4.74071	2.84364	2.20096	C657PACXX_6_7106.sorted.filtered_peak_1587
chr1	172243135	172243426	292	18.58	4.33662	2.50964	1.84817	C657PACXX_6_7106.sorted.filtered_peak_1588
chr1	172327469	172327849	381	21.20	5.27474	2.70072	2.66837	C657PACXX_6_7106.sorted.filtered_peak_1589
chr1	172349894	172350232	339	22.17	6.84491	3.16585	4.11288	C657PACXX_6_7106.sorted.filtered_peak_1590
chr1	172363174	172363554	381	20.86	5.85508	2.91128	3.20665	C657PACXX_6_7106.sorted.filtered_peak_1591
chr1	172398633	172399081	449	14.43	4.36038	2.78746	1.87752	C657PACXX_6_7106.sorted.filtered_peak_1592
chr1	172413100	172413460	361	19.68	5.41635	2.83561	2.80796	C657PACXX_6_7106.sorted.filtered_peak_1593
chr1	172501427	172502658	1232	67.33	25.93956	4.28399	22.43851	C657PACXX_6_7106.sorted.filtered_peak_1594
chr1	172608115	172608649	535	23.20	5.94916	2.80954	3.27817	C657PACXX_6_7106.sorted.filtered_peak_1595
chr1	172631849	172632306	458	31.12	10.16056	3.49713	7.24086	C657PACXX_6_7106.sorted.filtered_peak_1596
chr1	172639997	172640274	278	20.58	5.08224	2.66360	2.50333	C657PACXX_6_7106.sorted.filtered_peak_1597
chr1	172667988	172668698	711	20.76	4.45946	2.43674	1.96089	C657PACXX_6_7106.sorted.filtered_peak_1598
chr1	172715460	172715850	391	28.07	10.51739	3.89600	7.55907	C657PACXX_6_7106.sorted.filtered_peak_1599
chr1	172788101	172788699	599	16.38	4.15242	2.55797	1.70171	C657PACXX_6_7106.sorted.filtered_peak_1600
chr1	172864288	172864584	297	18.89	6.15160	3.18583	3.46688	C657PACXX_6_7106.sorted.filtered_peak_1601
chr1	173300562	173300989	428	14.12	4.10448	2.70011	1.64762	C657PACXX_6_7106.sorted.filtered_peak_1602
chr1	173445725	173446759	1035	32.38	10.12591	3.41421	7.19925	C657PACXX_6_7106.sorted.filtered_peak_1603
chr1	173520177	173520426	250	15.03	4.70787	2.90494	2.16634	C657PACXX_6_7106.sorted.filtered_peak_1604
chr1	173683596	173684569	974	22.63	6.88267	3.14078	4.15347	C657PACXX_6_7106.sorted.filtered_peak_1605
chr1	173793136	173794424	1289	34.93	12.32444	3.76967	9.30716	C657PACXX_6_7106.sorted.filtered_peak_1606
chr1	173836805	173837975	1171	57.73	20.14238	3.90741	16.82257	C657PACXX_6_7106.sorted.filtered_peak_1607
chr1	173991253	173992050	798	20.82	6.43256	3.11374	3.74034	C657PACXX_6_7106.sorted.filtered_peak_1608
chr1	174122506	174123138	633	21.85	7.84629	3.58590	5.02645	C657PACXX_6_7106.sorted.filtered_peak_1609
chr1	174127983	174128926	944	31.33	9.35819	3.28020	6.47065	C657PACXX_6_7106.sorted.filtered_peak_1610
chr1	174768542	174769551	1010	20.38	5.80873	2.90335	3.18436	C657PACXX_6_7106.sorted.filtered_peak_1611
chr1	174933685	174933988	304	25.91	5.15290	2.43373	2.56604	C657PACXX_6_7106.sorted.filtered_peak_1612
chr1	174937980	174938283	304	30.33	6.46680	2.61352	3.75100	C657PACXX_6_7106.sorted.filtered_peak_1613
chr1	174968166	174969335	1170	72.53	27.17998	4.31694	23.57951	C657PACXX_6_7106.sorted.filtered_peak_1614
chr1	174992202	174993094	893	27.19	11.40946	4.25039	8.41347	C657PACXX_6_7106.sorted.filtered_peak_1615
chr1	175158085	175158624	540	19.54	3.68728	2.23069	1.30359	C657PACXX_6_7106.sorted.filtered_peak_1616
chr1	175178105	175179001	897	22.09	6.79029	3.14719	4.06702	C657PACXX_6_7106.sorted.filtered_peak_1617
chr1	175288845	175289118	274	19.87	5.58342	2.89929	2.94155	C657PACXX_6_7106.sorted.filtered_peak_1618
chr1	175483820	175484096	277	20.95	6.30031	3.08606	3.59603	C657PACXX_6_7106.sorted.filtered_peak_1619
chr1	176176073	176176931	859	41.80	16.59077	4.39397	13.34542	C657PACXX_6_7106.sorted.filtered_peak_1620
chr1	177150793	177151042	250	16.34	4.59339	2.73981	2.08434	C657PACXX_6_7106.sorted.filtered_peak_1621
chr1	177353233	177353523	291	18.56	4.49887	2.57417	1.98466	C657PACXX_6_7106.sorted.filtered_peak_1622
chr1	177355267	177355863	597	28.56	9.74644	3.58326	6.84474	C657PACXX_6_7106.sorted.filtered_peak_1623
chr1	177779064	177779355	292	17.38	6.54688	3.48395	3.83004	C657PACXX_6_7106.sorted.filtered_peak_1624
chr1	177794553	177794802	250	14.31	4.35364	2.79672	1.86751	C657PACXX_6_7106.sorted.filtered_peak_1625
chr1	177915098	177915399	302	16.34	5.37798	3.08667	2.76379	C657PACXX_6_7106.sorted.filtered_peak_1626
chr1	178501422	178501778	357	17.27	5.14652	2.91045	2.55744	C657PACXX_6_7106.sorted.filtered_peak_1627
chr1	178511207	178511956	750	22.54	7.04442	3.19047	4.31463	C657PACXX_6_7106.sorted.filtered_peak_1628
chr1	178971727	178972350	624	16.56	4.89490	2.86295	2.33154	C657PACXX_6_7106.sorted.filtered_peak_1629
chr1	178994564	178994984	421	19.61	4.45461	2.49956	1.94781	C657PACXX_6_7106.sorted.filtered_peak_1630
chr1	179050845	179051158	314	20.20	5.22396	2.73239	2.64007	C657PACXX_6_7106.sorted.filtered_peak_1631
chr1	179051978	179052440	463	20.12	5.05233	2.68111	2.47302	C657PACXX_6_7106.sorted.filtered_peak_1632
chr1	179098887	179099138	252	18.08	6.50572	3.37495	3.81409	C657PACXX_6_7106.sorted.filtered_peak_1633
chr1	179262506	179263393	888	19.61	5.44450	2.84961	2.83461	C657PACXX_6_7106.sorted.filtered_peak_1634
chr1	179268180	179268649	470	17.87	5.36250	2.96066	2.74178	C657PACXX_6_7106.sorted.filtered_peak_1635
chr1	179334708	179335516	809	27.88	11.52393	4.21091	8.52864	C657PACXX_6_7106.sorted.filtered_peak_1636
chr1	179783707	179784219	513	23.23	6.80879	3.10785	4.05665	C657PACXX_6_7106.sorted.filtered_peak_1637
chr1	179851301	179852572	1272	34.68	10.41905	3.24462	7.52723	C657PACXX_6_7106.sorted.filtered_peak_1638
chr1	179923143	179924257	1115	43.15	16.79777	4.05924	13.62863	C657PACXX_6_7106.sorted.filtered_peak_1639
chr1	180123453	180124168	716	25.93	8.43597	3.40664	5.59099	C657PACXX_6_7106.sorted.filtered_peak_1640
chr1	180451705	180451998	294	15.22	5.06205	3.04047	2.49090	C657PACXX_6_7106.sorted.filtered_peak_1641
chr1	180471197	180472389	1193	25.66	7.68524	3.19609	4.88891	C657PACXX_6_7106.sorted.filtered_peak_1642
chr1	180502681	180503063	383	14.28	4.18373	2.72427	1.71462	C657PACXX_6_7106.sorted.filtered_peak_1643
chr1	180600769	180601547	779	33.75	12.51975	3.90660	9.48607	C657PACXX_6_7106.sorted.filtered_peak_1644
chr1	180923423	180923697	275	17.37	4.45397	2.63035	1.94345	C657PACXX_6_7106.sorted.filtered_peak_1645
chr1	180991701	180992447	747	29.15	8.88341	3.30782	6.01524	C657PACXX_6_7106.sorted.filtered_peak_1646
chr1	181002513	181003461	949	28.57	9.00931	3.35201	6.15454	C657PACXX_6_7106.sorted.filtered_peak_1647
chr1	181031771	181032419	649	18.22	5.90656	3.14965	3.23353	C657PACXX_6_7106.sorted.filtered_peak_1648
chr1	181057573	181058155	583	33.41	8.55517	2.96799	5.71292	C657PACXX_6_7106.sorted.filtered_peak_1649
chr1	181059045	181059536	492	24.78	4.70905	2.33802	2.19211	C657PACXX_6_7106.sorted.filtered_peak_1650
chr1	181074605	181075326	722	26.42	5.38825	2.46129	2.79969	C657PACXX_6_7106.sorted.filtered_peak_1651
chr1	181110549	181110957	409	19.26	3.90931	2.31930	1.49147	C657PACXX_6_7106.sorted.filtered_peak_1652
chr1	181111611	181112006	396	27.91	8.74663	3.37822	5.87584	C657PACXX_6_7106.sorted.filtered_peak_1653
chr1	181118300	181119089	790	17.14	4.17995	2.52845	1.72061	C657PACXX_6_7106.sorted.filtered_peak_1654
chr1	181128600	181128985	386	16.89	4.55851	2.70115	2.03571	C657PACXX_6_7106.sorted.filtered_peak_1655
chr1	181135620	181136055	436	21.72	8.35140	3.76464	5.51177	C657PACXX_6_7106.sorted.filtered_peak_1656
chr1	181365472	181365735	264	16.94	4.52478	2.67914	2.01265	C657PACXX_6_7106.sorted.filtered_peak_1657
chr1	181394084	181394346	263	16.89	4.83203	2.81151	2.27737	C657PACXX_6_7106.sorted.filtered_peak_1658
chr1	181581269	181581518	250	14.49	4.41388	2.81425	1.91254	C657PACXX_6_7106.sorted.filtered_peak_1659
chr1	181998519	181999515	997	34.64	12.96279	3.94061	9.92492	C657PACXX_6_7106.sorted.filtered_peak_1660
chr1	182112382	182112677	296	19.94	5.85173	2.99727	3.18331	C657PACXX_6_7106.sorted.filtered_peak_1661
chr1	182228407	182228987	581	17.35	5.30934	2.97094	2.69998	C657PACXX_6_7106.sorted.filtered_peak_1662
chr1	182399619	182400134	516	21.02	7.10190	3.34210	4.35797	C657PACXX_6_7106.sorted.filtered_peak_1663
chr1	182557884	182558526	643	19.40	5.31831	2.82809	2.70962	C657PACXX_6_7106.sorted.filtered_peak_1664
chr1	182572475	182572776	302	26.07	5.76529	2.59469	3.12256	C657PACXX_6_7106.sorted.filtered_peak_1665
chr1	182573359	182573796	438	26.43	5.80168	2.58189	3.16476	C657PACXX_6_7106.sorted.filtered_peak_1666
chr1	182585042	182585471	430	24.29	6.52229	2.90933	3.81942	C657PACXX_6_7106.sorted.filtered_peak_1667
chr1	182808096	182809127	1032	38.79	13.35931	3.81459	10.26014	C657PACXX_6_7106.sorted.filtered_peak_1668
chr1	183163990	183164299	310	15.10	4.53282	2.81518	2.01565	C657PACXX_6_7106.sorted.filtered_peak_1669
chr1	183440775	183441592	818	47.64	14.95154	3.69871	11.75670	C657PACXX_6_7106.sorted.filtered_peak_1670
chr1	183447417	183447808	392	20.37	5.59943	2.85697	2.97455	C657PACXX_6_7106.sorted.filtered_peak_1671
chr1	183559452	183559711	260	20.80	6.64691	3.20250	3.93254	C657PACXX_6_7106.sorted.filtered_peak_1672
chr1	183604723	183605475	753	52.13	21.42390	4.52802	18.05160	C657PACXX_6_7106.sorted.filtered_peak_1673
chr1	183624662	183624962	301	17.14	5.33817	3.00553	2.72441	C657PACXX_6_7106.sorted.filtered_peak_1674
chr1	183811683	183812019	337	15.15	4.03019	2.59196	1.58615	C657PACXX_6_7106.sorted.filtered_peak_1675
chr1	183857337	183857609	273	16.04	4.39790	2.68997	1.89988	C657PACXX_6_7106.sorted.filtered_peak_1676
chr1	183885013	183885717	705	28.59	10.43451	3.75623	7.50824	C657PACXX_6_7106.sorted.filtered_peak_1677
chr1	183925425	183926211	787	39.86	15.70952	4.20768	12.54619	C657PACXX_6_7106.sorted.filtered_peak_1678
chr1	183936977	183937417	441	13.76	3.86754	2.61562	1.45153	C657PACXX_6_7106.sorted.filtered_peak_1679
chr1	184020288	184020825	538	24.59	7.52967	3.22242	4.74645	C657PACXX_6_7106.sorted.filtered_peak_1680
chr1	184129509	184129944	436	26.09	6.94833	2.93092	4.21603	C657PACXX_6_7106.sorted.filtered_peak_1681
chr1	184460807	184461304	498	21.59	6.09187	2.96020	3.40871	C657PACXX_6_7106.sorted.filtered_peak_1682
chr1	184712259	184712715	457	24.17	7.12840	3.11649	4.37700	C657PACXX_6_7106.sorted.filtered_peak_1683
chr1	184723457	184724956	1500	49.45	18.26294	3.95534	15.03542	C657PACXX_6_7106.sorted.filtered_peak_1684
chr1	184774723	184775406	684	18.74	5.79158	3.05723	3.13613	C657PACXX_6_7106.sorted.filtered_peak_1685
chr1	184809644	184810201	558	25.31	8.13532	3.34303	5.32189	C657PACXX_6_7106.sorted.filtered_peak_1686
chr1	184812875	184813201	327	17.18	4.88495	2.80525	2.33478	C657PACXX_6_7106.sorted.filtered_peak_1687
chr1	184836074	184836637	564	27.11	9.37464	3.64264	6.46049	C657PACXX_6_7106.sorted.filtered_peak_1688
chr1	184859615	184860123	509	24.53	7.54093	3.21765	4.76319	C657PACXX_6_7106.sorted.filtered_peak_1689
chr1	184951143	184951614	472	17.35	5.35188	2.98415	2.74643	C657PACXX_6_7106.sorted.filtered_peak_1690
chr1	185014370	185014647	278	17.94	4.49950	2.60597	1.99054	C657PACXX_6_7106.sorted.filtered_peak_1691
chr1	185125861	185126934	1074	47.59	16.31965	3.70285	13.16840	C657PACXX_6_7106.sorted.filtered_peak_1692
chr1	185285045	185285486	442	28.55	4.33437	2.12423	1.85357	C657PACXX_6_7106.sorted.filtered_peak_1693
chr1	185286016	185287135	1120	39.35	10.03162	3.02524	7.10546	C657PACXX_6_7106.sorted.filtered_peak_1694
chr1	185307886	185308687	802	21.31	6.09937	2.97935	3.41749	C657PACXX_6_7106.sorted.filtered_peak_1695
chr1	185389728	185390418	691	19.84	5.92311	2.99561	3.28182	C657PACXX_6_7106.sorted.filtered_peak_1696
chr1	185408717	185409572	856	34.29	12.20220	3.87043	9.15193	C657PACXX_6_7106.sorted.filtered_peak_1697
chr1	185529098	185529561	464	27.26	9.87709	3.73575	6.96541	C657PACXX_6_7106.sorted.filtered_peak_1698
chr1	185536144	185536655	512	31.60	12.42822	4.12853	9.38737	C657PACXX_6_7106.sorted.filtered_peak_1699
chr1	186344242	186345005	764	66.21	29.28407	5.13642	25.58035	C657PACXX_6_7106.sorted.filtered_peak_1700
chr1	186373555	186373918	364	16.88	6.18025	3.37166	3.50450	C657PACXX_6_7106.sorted.filtered_peak_1701
chr1	186587242	186587897	656	16.43	4.32317	2.63280	1.83688	C657PACXX_6_7106.sorted.filtered_peak_1702
chr1	186649356	186649884	529	17.70	4.95334	2.79410	2.39704	C657PACXX_6_7106.sorted.filtered_peak_1703
chr1	186798611	186799045	435	14.57	3.75762	2.51159	1.36161	C657PACXX_6_7106.sorted.filtered_peak_1704
chr1	191143353	191143608	256	16.80	5.44623	3.08094	2.82000	C657PACXX_6_7106.sorted.filtered_peak_1705
chr1	192443233	192443541	309	20.29	6.11252	3.05364	3.43564	C657PACXX_6_7106.sorted.filtered_peak_1706
chr1	192485858	192486304	447	34.43	12.65825	3.98663	9.58465	C657PACXX_6_7106.sorted.filtered_peak_1707
chr1	192508027	192508672	646	22.51	6.03205	2.84802	3.38322	C657PACXX_6_7106.sorted.filtered_peak_1708
chr1	192514162	192514512	351	19.94	4.21252	2.39241	1.74940	C657PACXX_6_7106.sorted.filtered_peak_1709
chr1	192520073	192520422	350	19.92	3.77842	2.24689	1.37912	C657PACXX_6_7106.sorted.filtered_peak_1710
chr1	192544406	192544985	580	39.34	11.82423	3.38613	8.81863	C657PACXX_6_7106.sorted.filtered_peak_1711
chr1	192777679	192778679	1001	30.20	6.48187	2.60871	3.78221	C657PACXX_6_7106.sorted.filtered_peak_1712
chr1	193027792	193028866	1075	33.73	10.80777	3.36711	7.89858	C657PACXX_6_7106.sorted.filtered_peak_1713
chr1	193073999	193074389	391	21.77	7.55255	3.45119	4.77222	C657PACXX_6_7106.sorted.filtered_peak_1714
chr1	193090657	193091610	954	32.22	9.78428	3.38670	6.84924	C657PACXX_6_7106.sorted.filtered_peak_1715
chr1	193151839	193152364	526	17.23	4.61106	2.69249	2.08947	C657PACXX_6_7106.sorted.filtered_peak_1716
chr1	193280530	193280785	256	19.73	4.86332	2.63918	2.30345	C657PACXX_6_7106.sorted.filtered_peak_1717
chr1	193387629	193387912	284	14.70	4.04288	2.63285	1.59742	C657PACXX_6_7106.sorted.filtered_peak_1718
chr1	193448142	193448876	735	33.24	11.84932	3.80460	8.83898	C657PACXX_6_7106.sorted.filtered_peak_1719
chr1	193509636	193509974	339	22.00	5.51584	2.73532	2.88954	C657PACXX_6_7106.sorted.filtered_peak_1720
chr1	194190062	194190311	250	13.28	3.85469	2.64795	1.44484	C657PACXX_6_7106.sorted.filtered_peak_1721
chr1	195164535	195165079	545	20.65	5.64207	2.84820	3.01653	C657PACXX_6_7106.sorted.filtered_peak_1722
chr1	197115610	197116312	703	36.20	13.06159	3.97125	9.96994	C657PACXX_6_7106.sorted.filtered_peak_1723
chr1	197170214	197170896	683	36.31	13.04932	3.94154	9.95921	C657PACXX_6_7106.sorted.filtered_peak_1724
chr1	197744653	197745495	843	24.30	5.05005	2.46125	2.48430	C657PACXX_6_7106.sorted.filtered_peak_1725
chr1	197871796	197872268	473	24.96	8.59618	3.52990	5.75105	C657PACXX_6_7106.sorted.filtered_peak_1726
chr1	197918305	197918897	593	17.98	5.55768	2.99893	2.95068	C657PACXX_6_7106.sorted.filtered_peak_1727
chr1	198071568	198071935	368	21.92	7.14844	3.31249	4.38219	C657PACXX_6_7106.sorted.filtered_peak_1728
chr1	198125394	198125926	533	24.30	4.90514	2.42628	2.34358	C657PACXX_6_7106.sorted.filtered_peak_1729
chr1	198136566	198136988	423	17.44	3.82087	2.37591	1.41539	C657PACXX_6_7106.sorted.filtered_peak_1730
chr1	198157243	198157601	359	22.48	6.97355	3.19541	4.22633	C657PACXX_6_7106.sorted.filtered_peak_1731
chr1	198171470	198171741	272	16.20	4.27298	2.62924	1.79119	C657PACXX_6_7106.sorted.filtered_peak_1732
chr1	198489436	198489953	518	18.87	4.57655	2.58088	2.06005	C657PACXX_6_7106.sorted.filtered_peak_1733
chr1	198526088	198526480	393	21.95	6.88469	3.21479	4.13723	C657PACXX_6_7106.sorted.filtered_peak_1734
chr1	198533829	198534236	408	17.13	6.26210	3.37643	3.58436	C657PACXX_6_7106.sorted.filtered_peak_1735
chr1	198590132	198590902	771	33.89	8.63733	2.99483	5.76931	C657PACXX_6_7106.sorted.filtered_peak_1736
chr1	198608085	198608334	250	22.53	4.96731	2.52252	2.40562	C657PACXX_6_7106.sorted.filtered_peak_1737
chr1	198625613	198626023	411	24.77	5.29352	2.51577	2.69640	C657PACXX_6_7106.sorted.filtered_peak_1738
chr1	198638119	198638497	379	21.45	5.02741	2.60032	2.45137	C657PACXX_6_7106.sorted.filtered_peak_1739
chr1	198650894	198651663	770	44.77	13.54746	3.36369	10.50702	C657PACXX_6_7106.sorted.filtered_peak_1740
chr1	198876309	198876672	364	17.02	4.08231	2.50085	1.62926	C657PACXX_6_7106.sorted.filtered_peak_1741
chr1	198892002	198892442	441	17.83	3.69521	2.30846	1.31545	C657PACXX_6_7106.sorted.filtered_peak_1742
chr1	198904066	198904814	749	27.88	5.77818	2.52107	3.13342	C657PACXX_6_7106.sorted.filtered_peak_1743
chr1	198906422	198906849	428	32.72	9.31960	3.19305	6.43907	C657PACXX_6_7106.sorted.filtered_peak_1744
chr1	199010563	199011144	582	27.30	8.06785	3.19003	5.25424	C657PACXX_6_7106.sorted.filtered_peak_1745
chr1	199058726	199059217	492	23.22	9.73691	4.16115	6.80485	C657PACXX_6_7106.sorted.filtered_peak_1746
chr1	199142470	199142908	439	21.17	6.33299	3.06545	3.63559	C657PACXX_6_7106.sorted.filtered_peak_1747
chr1	200098646	200099117	472	16.70	4.25305	2.58544	1.77632	C657PACXX_6_7106.sorted.filtered_peak_1748
chr1	200123319	200123700	382	26.77	7.82652	3.16072	5.02301	C657PACXX_6_7106.sorted.filtered_peak_1749
chr1	200271462	200271776	315	19.78	6.59919	3.28360	3.88284	C657PACXX_6_7106.sorted.filtered_peak_1750
chr1	200321401	200321650	250	15.58	4.60283	2.81537	2.07583	C657PACXX_6_7106.sorted.filtered_peak_1751
chr1	200378807	200379740	934	26.54	8.35291	3.26857	5.55071	C657PACXX_6_7106.sorted.filtered_peak_1752
chr1	200442701	200443290	590	17.62	5.04581	2.83819	2.47817	C657PACXX_6_7106.sorted.filtered_peak_1753
chr1	200457878	200458147	270	16.57	4.55207	2.72106	2.03163	C657PACXX_6_7106.sorted.filtered_peak_1754
chr1	200479298	200479743	446	15.53	4.31011	2.68688	1.82525	C657PACXX_6_7106.sorted.filtered_peak_1755
chr1	200589702	200590363	662	23.42	7.50357	3.24980	4.75636	C657PACXX_6_7106.sorted.filtered_peak_1756
chr1	200597183	200597884	702	16.51	4.33205	2.63061	1.84516	C657PACXX_6_7106.sorted.filtered_peak_1757
chr1	200638587	200639533	947	31.65	12.08798	4.04994	9.04898	C657PACXX_6_7106.sorted.filtered_peak_1758
chr1	200857392	200857761	370	17.82	4.48618	2.61395	1.96904	C657PACXX_6_7106.sorted.filtered_peak_1759
chr1	200874876	200875182	307	15.75	4.75917	2.86882	2.21530	C657PACXX_6_7106.sorted.filtered_peak_1760
chr1	200988666	200988954	289	31.54	7.90730	2.92999	5.08411	C657PACXX_6_7106.sorted.filtered_peak_1761
chr1	201083369	201083622	254	17.51	5.13772	2.89429	2.54470	C657PACXX_6_7106.sorted.filtered_peak_1762
chr1	201123263	201124027	765	27.56	8.68185	3.34305	5.83638	C657PACXX_6_7106.sorted.filtered_peak_1763
chr1	201476185	201476435	251	22.07	6.75468	3.17575	4.00307	C657PACXX_6_7106.sorted.filtered_peak_1764
chr1	201482079	201482328	250	16.60	5.02292	2.91715	2.44185	C657PACXX_6_7106.sorted.filtered_peak_1765
chr1	201528856	201529131	276	20.28	6.92464	3.36572	4.17910	C657PACXX_6_7106.sorted.filtered_peak_1766
chr1	201797955	201798906	952	25.07	7.52817	3.18354	4.74715	C657PACXX_6_7106.sorted.filtered_peak_1767
chr1	201924266	201925018	753	36.55	15.41321	4.56610	12.21880	C657PACXX_6_7106.sorted.filtered_peak_1768
chr1	202104325	202104895	571	17.83	6.18741	3.29234	3.50317	C657PACXX_6_7106.sorted.filtered_peak_1769
chr1	202264639	202265054	416	23.55	9.04640	3.81508	6.17404	C657PACXX_6_7106.sorted.filtered_peak_1770
chr1	202304576	202304956	381	14.06	4.12440	2.71497	1.66446	C657PACXX_6_7106.sorted.filtered_peak_1771
chr1	202310766	202311580	815	42.67	18.66218	4.78564	15.34818	C657PACXX_6_7106.sorted.filtered_peak_1772
chr1	202317472	202318029	558	50.68	25.39913	5.72728	21.83237	C657PACXX_6_7106.sorted.filtered_peak_1773
chr1	202779822	202780326	505	23.52	5.99744	2.79337	3.33669	C657PACXX_6_7106.sorted.filtered_peak_1774
chr1	202830222	202830475	254	17.15	4.57910	2.69412	2.04655	C657PACXX_6_7106.sorted.filtered_peak_1775
chr1	202857877	202858847	971	41.57	17.57549	4.52190	14.35827	C657PACXX_6_7106.sorted.filtered_peak_1776
chr1	202895549	202896598	1050	30.29	12.19477	4.14054	9.18533	C657PACXX_6_7106.sorted.filtered_peak_1777
chr1	202927324	202927924	601	21.70	5.91775	2.88924	3.25253	C657PACXX_6_7106.sorted.filtered_peak_1778
chr1	202936047	202936703	657	17.98	3.86615	2.36357	1.44949	C657PACXX_6_7106.sorted.filtered_peak_1779
chr1	202968462	202968745	284	14.69	4.46028	2.81899	1.95131	C657PACXX_6_7106.sorted.filtered_peak_1780
chr1	202976092	202976571	480	30.92	12.19232	4.19224	9.12903	C657PACXX_6_7106.sorted.filtered_peak_1781
chr1	202976742	202977242	501	22.50	6.91271	3.14126	4.19456	C657PACXX_6_7106.sorted.filtered_peak_1782
chr1	202995192	202995925	734	21.68	6.76717	3.15604	4.05779	C657PACXX_6_7106.sorted.filtered_peak_1783
chr1	203185379	203185660	282	14.52	4.07515	2.65905	1.62381	C657PACXX_6_7106.sorted.filtered_peak_1784
chr1	203236485	203236940	456	23.07	5.92524	2.80267	3.26828	C657PACXX_6_7106.sorted.filtered_peak_1785
chr1	203242210	203242570	361	26.26	5.82930	2.61587	3.17007	C657PACXX_6_7106.sorted.filtered_peak_1786
chr1	203256264	203256913	650	34.51	6.23051	2.39401	3.55062	C657PACXX_6_7106.sorted.filtered_peak_1787
chr1	203258614	203259190	577	39.38	8.95281	2.81420	6.07549	C657PACXX_6_7106.sorted.filtered_peak_1788
chr1	203259545	203260143	599	31.02	4.85292	2.18842	2.29866	C657PACXX_6_7106.sorted.filtered_peak_1789
chr1	203274055	203274929	875	34.95	9.66246	3.12242	6.78078	C657PACXX_6_7106.sorted.filtered_peak_1790
chr1	203289778	203290235	458	21.30	4.89147	2.55761	2.34044	C657PACXX_6_7106.sorted.filtered_peak_1791
chr1	203296155	203297271	1117	30.99	7.78355	2.87421	5.00352	C657PACXX_6_7106.sorted.filtered_peak_1792
chr1	203456558	203456817	260	17.47	5.55796	3.07295	2.91916	C657PACXX_6_7106.sorted.filtered_peak_1793
chr1	203576417	203576898	482	21.41	7.50404	3.45674	4.73294	C657PACXX_6_7106.sorted.filtered_peak_1794
chr1	203595196	203596090	895	28.46	6.72786	2.73397	4.01707	C657PACXX_6_7106.sorted.filtered_peak_1795
chr1	203619037	203619587	551	19.01	4.31690	2.47320	1.84010	C657PACXX_6_7106.sorted.filtered_peak_1796
chr1	203622265	203622595	331	23.17	6.33629	2.91592	3.65394	C657PACXX_6_7106.sorted.filtered_peak_1797
chr1	203643049	203643612	564	32.81	10.98505	3.62758	8.00836	C657PACXX_6_7106.sorted.filtered_peak_1798
chr1	203651423	203652063	641	15.98	4.48350	2.72237	1.98183	C657PACXX_6_7106.sorted.filtered_peak_1799
chr1	203725155	203725404	250	15.04	5.00057	3.03981	2.41422	C657PACXX_6_7106.sorted.filtered_peak_1800
chr1	203733538	203734914	1377	23.50	7.63802	3.30950	4.86264	C657PACXX_6_7106.sorted.filtered_peak_1801
chr1	203764308	203764801	494	28.89	11.82438	4.13631	8.83787	C657PACXX_6_7106.sorted.filtered_peak_1802
chr1	203830495	203831138	644	34.57	14.25412	4.43341	11.11143	C657PACXX_6_7106.sorted.filtered_peak_1803
chr1	203889575	203889868	294	20.88	9.07697	4.14611	6.19211	C657PACXX_6_7106.sorted.filtered_peak_1804
chr1	204332762	204333109	348	22.29	6.73530	3.13313	4.00322	C657PACXX_6_7106.sorted.filtered_peak_1805
chr1	204380768	204381550	783	47.74	18.97260	4.41965	15.66558	C657PACXX_6_7106.sorted.filtered_peak_1806
chr1	204421994	204422612	619	19.14	5.60819	2.92600	2.99556	C657PACXX_6_7106.sorted.filtered_peak_1807
chr1	204463402	204464431	1030	23.09	5.23765	2.58159	2.64191	C657PACXX_6_7106.sorted.filtered_peak_1808
chr1	204475493	204476681	1189	28.13	7.52186	2.98262	4.74149	C657PACXX_6_7106.sorted.filtered_peak_1809
chr1	204485257	204486025	769	34.61	10.81644	3.42526	7.85932	C657PACXX_6_7106.sorted.filtered_peak_1810
chr1	204513519	204513819	301	18.62	5.62558	2.99923	2.98945	C657PACXX_6_7106.sorted.filtered_peak_1811
chr1	204548321	204548637	317	14.20	3.98017	2.63639	1.54464	C657PACXX_6_7106.sorted.filtered_peak_1812
chr1	204732981	204733230	250	16.19	4.62713	2.77790	2.09383	C657PACXX_6_7106.sorted.filtered_peak_1813
chr1	204775982	204776695	714	27.76	9.85032	3.74338	6.91034	C657PACXX_6_7106.sorted.filtered_peak_1814
chr1	205090898	205091612	715	48.06	22.23063	5.20226	18.78734	C657PACXX_6_7106.sorted.filtered_peak_1815
chr1	205110776	205111135	360	13.85	4.29874	2.81347	1.80169	C657PACXX_6_7106.sorted.filtered_peak_1816
chr1	205140699	205140992	294	17.57	5.69615	3.12398	3.04368	C657PACXX_6_7106.sorted.filtered_peak_1817
chr1	205180292	205181141	850	24.01	8.25548	3.44694	5.45193	C657PACXX_6_7106.sorted.filtered_peak_1818
chr1	205198674	205198923	250	23.44	6.52910	2.99536	3.80226	C657PACXX_6_7106.sorted.filtered_peak_1819
chr1	205242434	205243257	824	18.27	6.09081	3.14938	3.46289	C657PACXX_6_7106.sorted.filtered_peak_1820
chr1	205254705	205255228	524	28.02	5.52239	2.44326	2.91068	C657PACXX_6_7106.sorted.filtered_peak_1821
chr1	205255556	205255898	343	24.55	3.93301	2.13107	1.51082	C657PACXX_6_7106.sorted.filtered_peak_1822
chr1	205257258	205257779	522	37.59	10.07001	3.14900	7.11975	C657PACXX_6_7106.sorted.filtered_peak_1823
chr1	205290786	205291239	454	19.91	5.02025	2.67912	2.45069	C657PACXX_6_7106.sorted.filtered_peak_1824
chr1	205366174	205366444	271	13.07	3.85836	2.66616	1.42629	C657PACXX_6_7106.sorted.filtered_peak_1825
chr1	205399993	205400372	380	17.02	5.15806	2.93333	2.56928	C657PACXX_6_7106.sorted.filtered_peak_1826
chr1	205560785	205561450	666	23.28	7.94248	3.46486	5.13181	C657PACXX_6_7106.sorted.filtered_peak_1827
chr1	205600156	205601524	1369	32.20	9.28290	3.16743	6.42485	C657PACXX_6_7106.sorted.filtered_peak_1828
chr1	205718196	205719845	1650	37.04	9.86654	3.09692	6.94473	C657PACXX_6_7106.sorted.filtered_peak_1829
chr1	205744116	205745134	1019	28.24	9.69388	3.54614	6.81082	C657PACXX_6_7106.sorted.filtered_peak_1830
chr1	205782108	205782544	437	33.08	11.37870	3.74623	8.36584	C657PACXX_6_7106.sorted.filtered_peak_1831
chr1	205819083	205819490	408	17.42	6.54200	3.49160	3.81883	C657PACXX_6_7106.sorted.filtered_peak_1832
chr1	205888097	205888346	250	15.68	5.10238	3.02707	2.51473	C657PACXX_6_7106.sorted.filtered_peak_1833
chr1	206603563	206603853	291	14.64	4.77103	2.96412	2.21728	C657PACXX_6_7106.sorted.filtered_peak_1834
chr1	206643458	206643969	512	23.23	5.53958	2.67767	2.90540	C657PACXX_6_7106.sorted.filtered_peak_1835
chr1	206718284	206718651	368	15.65	4.61656	2.81171	2.09410	C657PACXX_6_7106.sorted.filtered_peak_1836
chr1	206725328	206725690	363	33.67	11.93797	3.84174	8.90776	C657PACXX_6_7106.sorted.filtered_peak_1837
chr1	206730091	206730641	551	28.42	6.28986	2.63510	3.60680	C657PACXX_6_7106.sorted.filtered_peak_1838
chr1	206736372	206736712	341	33.59	11.20434	3.65581	8.20361	C657PACXX_6_7106.sorted.filtered_peak_1839
chr1	206748504	206749116	613	32.12	6.80775	2.62805	4.06532	C657PACXX_6_7106.sorted.filtered_peak_1840
chr1	206753248	206753695	448	40.93	10.74180	3.09696	7.77929	C657PACXX_6_7106.sorted.filtered_peak_1841
chr1	206763361	206763868	508	31.80	10.04820	3.44944	7.11769	C657PACXX_6_7106.sorted.filtered_peak_1842
chr1	206785494	206786181	688	23.81	7.39562	3.24232	4.61661	C657PACXX_6_7106.sorted.filtered_peak_1843
chr1	206808710	206809346	637	27.40	9.06956	3.51476	6.17622	C657PACXX_6_7106.sorted.filtered_peak_1844
chr1	206876886	206877318	433	20.23	4.65852	2.54120	2.11923	C657PACXX_6_7106.sorted.filtered_peak_1845
chr1	206912929	206913357	429	21.47	4.71633	2.49399	2.17948	C657PACXX_6_7106.sorted.filtered_peak_1846
chr1	206931007	206931525	519	19.28	6.36609	3.19386	3.70038	C657PACXX_6_7106.sorted.filtered_peak_1847
chr1	206939731	206940207	477	27.56	8.31123	3.25155	5.47973	C657PACXX_6_7106.sorted.filtered_peak_1848
chr1	206957761	206958330	570	27.26	6.93657	2.84724	4.22395	C657PACXX_6_7106.sorted.filtered_peak_1849
chr1	206976537	206977069	533	39.07	14.70510	4.10272	11.56445	C657PACXX_6_7106.sorted.filtered_peak_1850
chr1	206990106	206990723	618	20.76	6.47672	3.13747	3.78108	C657PACXX_6_7106.sorted.filtered_peak_1851
chr1	207095064	207095540	477	29.00	7.90516	3.05014	5.09699	C657PACXX_6_7106.sorted.filtered_peak_1852
chr1	207106724	207106990	267	17.49	4.25024	2.53910	1.77057	C657PACXX_6_7106.sorted.filtered_peak_1853
chr1	207155495	207155813	319	15.70	4.43910	2.73022	1.93637	C657PACXX_6_7106.sorted.filtered_peak_1854
chr1	207223568	207224555	988	21.87	4.42595	2.37553	1.93418	C657PACXX_6_7106.sorted.filtered_peak_1855
chr1	207226190	207226575	386	32.26	10.29876	3.49245	7.34887	C657PACXX_6_7106.sorted.filtered_peak_1856
chr1	207494385	207495236	852	51.76	21.43763	4.47605	18.08153	C657PACXX_6_7106.sorted.filtered_peak_1857
chr1	207509378	207510369	992	23.90	6.79496	3.03304	4.06490	C657PACXX_6_7106.sorted.filtered_peak_1858
chr1	207925101	207925863	763	26.59	9.82395	3.79222	6.90673	C657PACXX_6_7106.sorted.filtered_peak_1859
chr1	207972434	207972692	259	16.89	4.13271	2.52877	1.67288	C657PACXX_6_7106.sorted.filtered_peak_1860
chr1	207997331	207997627	297	25.06	4.72706	2.33832	2.19774	C657PACXX_6_7106.sorted.filtered_peak_1861
chr1	207998929	207999598	670	35.35	9.88244	3.17593	6.97118	C657PACXX_6_7106.sorted.filtered_peak_1862
chr1	208046459	208046929	471	25.76	8.02926	3.29953	5.21020	C657PACXX_6_7106.sorted.filtered_peak_1863
chr1	208056445	208057008	564	21.09	4.97435	2.60623	2.39668	C657PACXX_6_7106.sorted.filtered_peak_1864
chr1	208136969	208137361	393	19.48	5.47721	2.87721	2.85681	C657PACXX_6_7106.sorted.filtered_peak_1865
chr1	209161927	209162412	486	16.67	6.03047	3.34887	3.34525	C657PACXX_6_7106.sorted.filtered_peak_1866
chr1	209824426	209824800	375	15.91	4.04651	2.55239	1.60150	C657PACXX_6_7106.sorted.filtered_peak_1867
chr1	209833195	209833516	322	17.13	5.29204	2.97943	2.69124	C657PACXX_6_7106.sorted.filtered_peak_1868
chr1	209846485	209846947	463	20.73	5.99276	2.97198	3.33033	C657PACXX_6_7106.sorted.filtered_peak_1869
chr1	209920991	209921517	527	28.20	7.82248	3.08102	5.01290	C657PACXX_6_7106.sorted.filtered_peak_1870
chr1	209929046	209929602	557	27.83	6.25816	2.65215	3.56957	C657PACXX_6_7106.sorted.filtered_peak_1871
chr1	209941630	209942253	624	30.55	9.72007	3.43152	6.81445	C657PACXX_6_7106.sorted.filtered_peak_1872
chr1	209942729	209943100	372	21.62	4.57463	2.44196	2.05092	C657PACXX_6_7106.sorted.filtered_peak_1873
chr1	209957558	209958292	735	39.77	16.03602	4.37666	12.83401	C657PACXX_6_7106.sorted.filtered_peak_1874
chr1	210001053	210001699	647	32.66	13.66315	4.36183	10.56793	C657PACXX_6_7106.sorted.filtered_peak_1875
chr1	211431840	211433019	1180	27.40	7.43351	2.98280	4.66803	C657PACXX_6_7106.sorted.filtered_peak_1876
chr1	211434125	211434408	284	20.71	3.98774	2.28682	1.55322	C657PACXX_6_7106.sorted.filtered_peak_1877
chr1	211454448	211454869	422	13.64	4.17975	2.77439	1.69871	C657PACXX_6_7106.sorted.filtered_peak_1878
chr1	211496741	211497124	384	19.20	5.20573	2.78689	2.62208	C657PACXX_6_7106.sorted.filtered_peak_1879
chr1	211508678	211509402	725	16.04	4.35074	2.67194	1.85770	C657PACXX_6_7106.sorted.filtered_peak_1880
chr1	211556009	211556511	503	21.67	6.05902	2.92497	3.39856	C657PACXX_6_7106.sorted.filtered_peak_1881
chr1	211649643	211649919	277	16.09	5.13827	3.00547	2.54631	C657PACXX_6_7106.sorted.filtered_peak_1882
chr1	211687310	211687559	250	16.43	4.10563	2.54338	1.65034	C657PACXX_6_7106.sorted.filtered_peak_1883
chr1	211688786	211689261	476	15.99	4.00689	2.52671	1.57278	C657PACXX_6_7106.sorted.filtered_peak_1884
chr1	211752384	211753104	721	38.53	11.79494	3.42484	8.78611	C657PACXX_6_7106.sorted.filtered_peak_1885
chr1	211848913	211849229	317	17.72	5.55951	3.05067	2.92219	C657PACXX_6_7106.sorted.filtered_peak_1886
chr1	211854046	211854607	562	20.44	6.27341	3.07511	3.59969	C657PACXX_6_7106.sorted.filtered_peak_1887
chr1	211871827	211872238	412	19.85	5.91239	3.01809	3.24527	C657PACXX_6_7106.sorted.filtered_peak_1888
chr1	211912178	211912498	321	15.57	4.56789	2.80230	2.04334	C657PACXX_6_7106.sorted.filtered_peak_1889
chr1	212208271	212209424	1154	57.31	22.37923	4.45698	18.94236	C657PACXX_6_7106.sorted.filtered_peak_1890
chr1	212295261	212295609	349	13.91	4.27719	2.79765	1.79213	C657PACXX_6_7106.sorted.filtered_peak_1891
chr1	212398731	212399433	703	18.96	5.79547	3.03000	3.15117	C657PACXX_6_7106.sorted.filtered_peak_1892
chr1	212429673	212430061	389	21.26	7.28342	3.41705	4.51080	C657PACXX_6_7106.sorted.filtered_peak_1893
chr1	212458000	212459094	1095	52.93	18.43735	3.99848	15.13194	C657PACXX_6_7106.sorted.filtered_peak_1894
chr1	212541358	212541656	299	16.70	5.96848	3.32774	3.28710	C657PACXX_6_7106.sorted.filtered_peak_1895
chr1	212587844	212588480	637	23.25	7.32446	3.26387	4.55135	C657PACXX_6_7106.sorted.filtered_peak_1896
chr1	212606045	212606517	473	16.48	4.19622	2.57732	1.72773	C657PACXX_6_7106.sorted.filtered_peak_1897
chr1	212731825	212732771	947	20.72	5.64773	2.85731	3.00968	C657PACXX_6_7106.sorted.filtered_peak_1898
chr1	212740475	212740850	376	17.18	4.86249	2.80453	2.30416	C657PACXX_6_7106.sorted.filtered_peak_1899
chr1	212769493	212770263	771	26.74	9.36771	3.62725	6.48096	C657PACXX_6_7106.sorted.filtered_peak_1900
chr1	212781740	212782246	507	23.57	4.66736	2.38645	2.13341	C657PACXX_6_7106.sorted.filtered_peak_1901
chr1	212803385	212803696	312	21.83	7.09877	3.29662	4.34260	C657PACXX_6_7106.sorted.filtered_peak_1902
chr1	212809867	212810366	500	17.90	4.70252	2.69080	2.16592	C657PACXX_6_7106.sorted.filtered_peak_1903
chr1	212838827	212839098	272	19.35	6.58218	3.32889	3.85146	C657PACXX_6_7106.sorted.filtered_peak_1904
chr1	212894886	212895179	294	19.24	6.66236	3.35205	3.93987	C657PACXX_6_7106.sorted.filtered_peak_1905
chr1	212895349	212895704	356	16.51	4.69199	2.77125	2.16508	C657PACXX_6_7106.sorted.filtered_peak_1906
chr1	212901105	212901486	382	17.39	5.09381	2.88138	2.51034	C657PACXX_6_7106.sorted.filtered_peak_1907
chr1	212911726	212912037	312	14.98	4.56030	2.83572	2.04498	C657PACXX_6_7106.sorted.filtered_peak_1908
chr1	212964621	212965434	814	22.62	7.10154	3.20537	4.36080	C657PACXX_6_7106.sorted.filtered_peak_1909
chr1	213031098	213031723	626	24.89	8.15491	3.41970	5.31747	C657PACXX_6_7106.sorted.filtered_peak_1910
chr1	213188824	213189386	563	34.45	14.02804	4.36838	10.89807	C657PACXX_6_7106.sorted.filtered_peak_1911
chr1	213224250	213225143	894	19.53	6.47243	3.21519	3.79227	C657PACXX_6_7106.sorted.filtered_peak_1912
chr1	213256223	213256487	265	17.08	4.84421	2.80629	2.28630	C657PACXX_6_7106.sorted.filtered_peak_1913
chr1	214434811	214435373	563	16.75	4.97769	2.87599	2.41204	C657PACXX_6_7106.sorted.filtered_peak_1914
chr1	214453952	214454236	285	19.35	4.25544	2.43953	1.78208	C657PACXX_6_7106.sorted.filtered_peak_1915
chr1	214454720	214454976	257	22.19	5.44635	2.70586	2.82004	C657PACXX_6_7106.sorted.filtered_peak_1916
chr1	214600855	214601700	846	19.66	5.91609	3.02317	3.26123	C657PACXX_6_7106.sorted.filtered_peak_1917
chr1	214612730	214613518	789	20.67	5.24971	2.71788	2.65402	C657PACXX_6_7106.sorted.filtered_peak_1918
chr1	214776163	214776762	600	32.68	14.27527	4.56915	11.15692	C657PACXX_6_7106.sorted.filtered_peak_1919
chr1	215716625	215716874	250	18.00	5.45008	2.96577	2.84808	C657PACXX_6_7106.sorted.filtered_peak_1920
chr1	217655872	217656127	256	17.70	5.03870	2.82938	2.47000	C657PACXX_6_7106.sorted.filtered_peak_1921
chr1	217804217	217804857	641	38.41	18.75357	5.39803	15.41361	C657PACXX_6_7106.sorted.filtered_peak_1922
chr1	218458377	218458958	582	22.95	8.59361	3.70252	5.75058	C657PACXX_6_7106.sorted.filtered_peak_1923
chr1	219346978	219347823	846	23.63	6.91676	3.06982	4.19270	C657PACXX_6_7106.sorted.filtered_peak_1924
chr1	219633660	219634100	441	13.62	3.98565	2.68338	1.55184	C657PACXX_6_7106.sorted.filtered_peak_1925
chr1	220219438	220220333	896	31.75	11.84311	4.00205	8.80166	C657PACXX_6_7106.sorted.filtered_peak_1926
chr1	220262993	220263663	671	34.53	12.71176	3.88259	9.67664	C657PACXX_6_7106.sorted.filtered_peak_1927
chr1	220267179	220267787	609	23.75	5.48538	2.62160	2.87217	C657PACXX_6_7106.sorted.filtered_peak_1928
chr1	220445437	220446238	802	34.81	12.86830	3.99318	9.79575	C657PACXX_6_7106.sorted.filtered_peak_1929
chr1	221052195	221052677	483	15.37	3.70893	2.44152	1.32547	C657PACXX_6_7106.sorted.filtered_peak_1930
chr1	221608792	221609113	322	15.39	3.78023	2.47127	1.38377	C657PACXX_6_7106.sorted.filtered_peak_1931
chr1	221885551	221886723	1173	24.91	4.94381	2.40953	2.38549	C657PACXX_6_7106.sorted.filtered_peak_1932
chr1	221899490	221899868	379	16.21	3.91822	2.47740	1.49858	C657PACXX_6_7106.sorted.filtered_peak_1933
chr1	221915275	221916095	821	54.30	18.67255	3.96105	15.35996	C657PACXX_6_7106.sorted.filtered_peak_1934
chr1	221951162	221951520	359	23.81	6.62014	2.99062	3.89283	C657PACXX_6_7106.sorted.filtered_peak_1935
chr1	222002929	222003371	443	19.15	4.98295	2.71116	2.41827	C657PACXX_6_7106.sorted.filtered_peak_1936
chr1	222628478	222628733	256	18.34	5.95342	3.16917	3.27020	C657PACXX_6_7106.sorted.filtered_peak_1937
chr1	222638515	222639247	733	21.65	7.75197	3.55766	4.94147	C657PACXX_6_7106.sorted.filtered_peak_1938
chr1	222763128	222763686	559	24.85	8.76524	3.64937	5.88217	C657PACXX_6_7106.sorted.filtered_peak_1939
chr1	222790838	222791268	431	28.23	9.32911	3.50167	6.43476	C657PACXX_6_7106.sorted.filtered_peak_1940
chr1	222817075	222818033	959	30.20	9.42568	3.40913	6.51521	C657PACXX_6_7106.sorted.filtered_peak_1941
chr1	222828048	222828498	451	18.54	4.19816	2.45567	1.73656	C657PACXX_6_7106.sorted.filtered_peak_1942
chr1	222885793	222886840	1048	36.58	12.21434	3.74547	9.14494	C657PACXX_6_7106.sorted.filtered_peak_1943
chr1	222988398	222988778	381	21.06	7.48560	3.51877	4.69199	C657PACXX_6_7106.sorted.filtered_peak_1944
chr1	223307013	223307334	322	17.84	4.72160	2.70485	2.17729	C657PACXX_6_7106.sorted.filtered_peak_1945
chr1	223316505	223317023	519	20.50	6.58496	3.21275	3.86772	C657PACXX_6_7106.sorted.filtered_peak_1946
chr1	223885767	223886153	387	18.29	5.74924	3.08632	3.09017	C657PACXX_6_7106.sorted.filtered_peak_1947
chr1	223904346	223904652	307	24.60	6.22503	2.82247	3.52741	C657PACXX_6_7106.sorted.filtered_peak_1948
chr1	223936669	223936920	252	18.65	5.34054	2.88829	2.72598	C657PACXX_6_7106.sorted.filtered_peak_1949
chr1	224032763	224033915	1153	21.23	4.92115	2.57261	2.36189	C657PACXX_6_7106.sorted.filtered_peak_1950
chr1	224180149	224180529	381	28.08	15.15926	5.51184	11.98022	C657PACXX_6_7106.sorted.filtered_peak_1951
chr1	224301618	224302277	660	22.95	6.78489	3.10731	4.04248	C657PACXX_6_7106.sorted.filtered_peak_1952
chr1	224370098	224371489	1392	25.12	8.12709	3.36107	5.30898	C657PACXX_6_7106.sorted.filtered_peak_1953
chr1	224432802	224433101	300	13.40	4.04306	2.72849	1.58257	C657PACXX_6_7106.sorted.filtered_peak_1954
chr1	224453990	224454471	482	15.45	4.22351	2.65199	1.75582	C657PACXX_6_7106.sorted.filtered_peak_1955
chr1	224454682	224454931	250	15.98	4.62583	2.79104	2.09810	C657PACXX_6_7106.sorted.filtered_peak_1956
chr1	224517387	224518196	810	27.18	9.04553	3.45668	6.19421	C657PACXX_6_7106.sorted.filtered_peak_1957
chr1	224544343	224544869	527	26.55	10.04068	3.86739	7.11115	C657PACXX_6_7106.sorted.filtered_peak_1958
chr1	224567888	224568420	533	18.59	4.20307	2.45270	1.74484	C657PACXX_6_7106.sorted.filtered_peak_1959
chr1	224618316	224618592	277	21.74	4.58228	2.43927	2.05784	C657PACXX_6_7106.sorted.filtered_peak_1960
chr1	224685541	224686233	693	19.37	4.90697	2.67210	2.35135	C657PACXX_6_7106.sorted.filtered_peak_1961
chr1	224701430	224701681	252	19.81	6.07692	3.09712	3.38249	C657PACXX_6_7106.sorted.filtered_peak_1962
chr1	224730418	224730808	391	14.24	3.61217	2.46847	1.24422	C657PACXX_6_7106.sorted.filtered_peak_1963
chr1	224811162	224812057	896	44.17	16.95204	4.17309	13.73256	C657PACXX_6_7106.sorted.filtered_peak_1964
chr1	225615638	225616681	1044	22.99	5.05953	2.53003	2.48463	C657PACXX_6_7106.sorted.filtered_peak_1965
chr1	225632595	225633082	488	38.62	14.55189	4.12957	11.40159	C657PACXX_6_7106.sorted.filtered_peak_1966
chr1	225654822	225655884	1063	29.49	9.51950	3.45714	6.61608	C657PACXX_6_7106.sorted.filtered_peak_1967
chr1	225662459	225662950	492	18.66	5.53080	2.96323	2.89754	C657PACXX_6_7106.sorted.filtered_peak_1968
chr1	225965081	225966114	1034	37.33	16.17807	4.33602	13.06864	C657PACXX_6_7106.sorted.filtered_peak_1969
chr1	226084601	226085188	588	22.72	8.32772	3.58388	5.52419	C657PACXX_6_7106.sorted.filtered_peak_1970
chr1	226111465	226112212	748	26.19	8.86801	3.50849	6.00435	C657PACXX_6_7106.sorted.filtered_peak_1971
chr1	226186755	226187784	1030	46.93	17.40432	4.09847	14.17675	C657PACXX_6_7106.sorted.filtered_peak_1972
chr1	226249950	226251236	1287	31.96	7.31503	2.68864	4.58361	C657PACXX_6_7106.sorted.filtered_peak_1973
chr1	226270885	226271764	880	20.10	8.21532	3.81247	5.42225	C657PACXX_6_7106.sorted.filtered_peak_1974
chr1	226297539	226298428	890	15.50	4.09529	2.59159	1.65424	C657PACXX_6_7106.sorted.filtered_peak_1975
chr1	226309293	226309648	356	23.27	5.62477	2.69775	2.98929	C657PACXX_6_7106.sorted.filtered_peak_1976
chr1	226374163	226374823	661	21.12	6.92901	3.27664	4.19229	C657PACXX_6_7106.sorted.filtered_peak_1977
chr1	226496555	226497028	474	20.70	7.24823	3.40606	4.51014	C657PACXX_6_7106.sorted.filtered_peak_1978
chr1	226521114	226521483	370	16.74	6.09925	3.36286	3.41427	C657PACXX_6_7106.sorted.filtered_peak_1979
chr1	226595474	226596101	628	27.88	7.50944	3.02173	4.71048	C657PACXX_6_7106.sorted.filtered_peak_1980
chr1	226632458	226632864	407	16.29	5.53781	3.16705	2.90348	C657PACXX_6_7106.sorted.filtered_peak_1981
chr1	226813995	226814398	404	17.07	4.93575	2.83422	2.37842	C657PACXX_6_7106.sorted.filtered_peak_1982
chr1	226821851	226822312	462	15.49	3.95430	2.54132	1.52681	C657PACXX_6_7106.sorted.filtered_peak_1983
chr1	226850460	226851064	605	45.83	19.05564	4.62849	15.72913	C657PACXX_6_7106.sorted.filtered_peak_1984
chr1	226862638	226863086	449	30.31	7.96405	2.98423	5.15576	C657PACXX_6_7106.sorted.filtered_peak_1985
chr1	226890719	226891003	285	16.47	4.36075	2.64728	1.86635	C657PACXX_6_7106.sorted.filtered_peak_1986
chr1	226899735	226899987	253	19.78	4.67061	2.56877	2.13410	C657PACXX_6_7106.sorted.filtered_peak_1987
chr1	226926853	226927595	743	29.07	7.02123	2.77225	4.30413	C657PACXX_6_7106.sorted.filtered_peak_1988
chr1	226986105	226986390	286	18.59	5.46061	2.92885	2.84768	C657PACXX_6_7106.sorted.filtered_peak_1989
chr1	227015617	227016120	504	22.52	9.01525	3.95118	6.12496	C657PACXX_6_7106.sorted.filtered_peak_1990
chr1	227070455	227070827	373	20.80	6.05959	2.99056	3.38701	C657PACXX_6_7106.sorted.filtered_peak_1991
chr1	227127233	227128093	861	58.53	27.43215	5.03007	23.88106	C657PACXX_6_7106.sorted.filtered_peak_1992
chr1	227730375	227730639	265	19.43	5.07165	2.72931	2.49440	C657PACXX_6_7106.sorted.filtered_peak_1993
chr1	227751060	227751442	383	19.05	5.77431	3.02187	3.12517	C657PACXX_6_7106.sorted.filtered_peak_1994
chr1	227922837	227923474	638	32.68	9.41757	3.17160	6.55566	C657PACXX_6_7106.sorted.filtered_peak_1995
chr1	227936176	227936969	794	42.88	15.35774	4.00615	12.17867	C657PACXX_6_7106.sorted.filtered_peak_1996
chr1	227950118	227950716	599	35.86	8.35105	2.82140	5.51313	C657PACXX_6_7106.sorted.filtered_peak_1997
chr1	227953907	227954392	486	40.13	10.94531	3.22667	7.94413	C657PACXX_6_7106.sorted.filtered_peak_1998
chr1	227961805	227962201	397	21.01	6.62578	3.18116	3.90663	C657PACXX_6_7106.sorted.filtered_peak_1999
chr1	227975440	227976360	921	37.44	12.62527	3.65485	9.59114	C657PACXX_6_7106.sorted.filtered_peak_2000
chr1	228122525	228122774	250	14.27	4.50803	2.87662	1.99476	C657PACXX_6_7106.sorted.filtered_peak_2001
chr1	228269963	228270750	788	29.92	8.56368	3.18652	5.70861	C657PACXX_6_7106.sorted.filtered_peak_2002
chr1	228290723	228291191	469	29.88	8.92017	3.25511	6.06072	C657PACXX_6_7106.sorted.filtered_peak_2003
chr1	228296586	228297494	909	39.55	17.01646	4.44810	13.85214	C657PACXX_6_7106.sorted.filtered_peak_2004
chr1	228318774	228319167	394	19.64	7.20341	3.53378	4.43716	C657PACXX_6_7106.sorted.filtered_peak_2005
chr1	228327424	228328275	852	56.33	23.60313	4.62065	20.15208	C657PACXX_6_7106.sorted.filtered_peak_2006
chr1	228352915	228354263	1349	71.13	27.65264	4.47064	24.04813	C657PACXX_6_7106.sorted.filtered_peak_2007
chr1	228463501	228463787	287	15.07	3.96748	2.56805	1.53658	C657PACXX_6_7106.sorted.filtered_peak_2008
chr1	228594128	228595012	885	29.65	7.61566	2.87332	4.87288	C657PACXX_6_7106.sorted.filtered_peak_2009
chr1	228645254	228645917	664	49.30	20.71698	4.63875	17.34847	C657PACXX_6_7106.sorted.filtered_peak_2010
chr1	228651232	228651823	592	25.15	5.26768	2.49630	2.66824	C657PACXX_6_7106.sorted.filtered_peak_2011
chr1	228652264	228652697	434	33.59	10.60174	3.49493	7.63362	C657PACXX_6_7106.sorted.filtered_peak_2012
chr1	228653654	228653946	293	23.06	4.54001	2.36584	2.02508	C657PACXX_6_7106.sorted.filtered_peak_2013
chr1	228659632	228659896	265	20.40	6.04801	3.04095	3.35782	C657PACXX_6_7106.sorted.filtered_peak_2014
chr1	228666476	228667528	1053	20.88	6.32744	3.06433	3.64877	C657PACXX_6_7106.sorted.filtered_peak_2015
chr1	228674259	228675222	964	40.58	14.98972	4.03101	11.83810	C657PACXX_6_7106.sorted.filtered_peak_2016
chr1	228688102	228689153	1052	19.12	4.86557	2.66953	2.31624	C657PACXX_6_7106.sorted.filtered_peak_2017
chr1	228782606	228783015	410	15.95	5.58710	3.21158	2.94777	C657PACXX_6_7106.sorted.filtered_peak_2018
chr1	228870728	228871148	421	18.48	4.00244	2.39254	1.56193	C657PACXX_6_7106.sorted.filtered_peak_2019
chr1	228929990	228930347	358	19.18	4.70518	2.61323	2.16653	C657PACXX_6_7106.sorted.filtered_peak_2020
chr1	228940635	228940962	328	20.90	6.68268	3.21443	3.95821	C657PACXX_6_7106.sorted.filtered_peak_2021
chr1	229171176	229171548	373	15.63	3.78693	2.45916	1.38524	C657PACXX_6_7106.sorted.filtered_peak_2022
chr1	229322425	229322761	337	15.67	4.60880	2.81138	2.08063	C657PACXX_6_7106.sorted.filtered_peak_2023
chr1	229335658	229336027	370	17.79	4.51817	2.62239	2.00972	C657PACXX_6_7106.sorted.filtered_peak_2024
chr1	229389408	229389658	251	21.15	5.97921	2.94608	3.30893	C657PACXX_6_7106.sorted.filtered_peak_2025
chr1	229461461	229462013	553	15.57	4.08678	2.58946	1.63923	C657PACXX_6_7106.sorted.filtered_peak_2026
chr1	229477953	229478223	271	18.68	3.68219	2.26471	1.29709	C657PACXX_6_7106.sorted.filtered_peak_2027
chr1	229478672	229479289	618	20.06	4.26219	2.40602	1.78863	C657PACXX_6_7106.sorted.filtered_peak_2028
chr1	229576716	229577074	359	19.35	7.41443	3.63594	4.64230	C657PACXX_6_7106.sorted.filtered_peak_2029
chr1	229643467	229644574	1108	26.10	8.61638	3.29264	5.84601	C657PACXX_6_7106.sorted.filtered_peak_2030
chr1	229694427	229695088	662	37.22	13.64787	4.07971	10.51180	C657PACXX_6_7106.sorted.filtered_peak_2031
chr1	229761843	229762205	363	25.66	8.52382	3.48487	5.66592	C657PACXX_6_7106.sorted.filtered_peak_2032
chr1	230202353	230203039	687	22.83	5.72422	2.74453	3.08892	C657PACXX_6_7106.sorted.filtered_peak_2033
chr1	230259499	230259846	348	19.27	4.78277	2.63274	2.23975	C657PACXX_6_7106.sorted.filtered_peak_2034
chr1	230406330	230406594	265	17.96	5.20856	2.89254	2.60406	C657PACXX_6_7106.sorted.filtered_peak_2035
chr1	230777899	230778727	829	24.62	7.49012	3.21820	4.69974	C657PACXX_6_7106.sorted.filtered_peak_2036
chr1	231108539	231108976	438	18.58	3.90147	2.34968	1.47903	C657PACXX_6_7106.sorted.filtered_peak_2037
chr1	231113103	231113772	670	25.53	4.94682	2.38406	2.38990	C657PACXX_6_7106.sorted.filtered_peak_2038
chr1	231114525	231115022	498	32.06	9.11223	3.20010	6.22780	C657PACXX_6_7106.sorted.filtered_peak_2039
chr1	231175552	231175926	375	21.77	6.19054	2.97402	3.50567	C657PACXX_6_7106.sorted.filtered_peak_2040
chr1	231347108	231347430	323	15.99	4.02931	2.54001	1.58517	C657PACXX_6_7106.sorted.filtered_peak_2041
chr1	231376550	231377276	727	29.12	8.67467	3.23974	5.83410	C657PACXX_6_7106.sorted.filtered_peak_2042
chr1	231473262	231474163	902	63.99	28.54885	4.98509	24.90845	C657PACXX_6_7106.sorted.filtered_peak_2043
chr1	231493711	231494062	352	16.63	4.88160	2.84716	2.32423	C657PACXX_6_7106.sorted.filtered_peak_2044
chr1	231512540	231512959	420	17.48	5.29990	2.95728	2.69469	C657PACXX_6_7106.sorted.filtered_peak_2045
chr1	231558111	231558472	362	25.12	6.60487	2.90244	3.88515	C657PACXX_6_7106.sorted.filtered_peak_2046
chr1	231596194	231596794	601	18.42	5.72990	3.03798	3.09763	C657PACXX_6_7106.sorted.filtered_peak_2047
chr1	231663956	231664604	649	48.10	21.63826	4.96424	18.23034	C657PACXX_6_7106.sorted.filtered_peak_2048
chr1	231739423	231740033	611	22.24	8.54139	3.80991	5.67849	C657PACXX_6_7106.sorted.filtered_peak_2049
chr1	231748187	231748948	762	23.75	8.18763	3.53519	5.34320	C657PACXX_6_7106.sorted.filtered_peak_2050
chr1	231762316	231762567	252	16.37	4.04252	2.52092	1.59545	C657PACXX_6_7106.sorted.filtered_peak_2051
chr1	232714322	232715085	764	18.63	4.64131	2.62040	2.11285	C657PACXX_6_7106.sorted.filtered_peak_2052
chr1	232940795	232941404	610	19.11	6.18525	3.15472	3.51836	C657PACXX_6_7106.sorted.filtered_peak_2053
chr1	233059717	233059983	267	15.49	4.88659	2.94392	2.32536	C657PACXX_6_7106.sorted.filtered_peak_2054
chr1	233085869	233086797	929	29.77	9.57853	3.43222	6.68258	C657PACXX_6_7106.sorted.filtered_peak_2055
chr1	233248694	233249119	426	24.99	8.92754	3.66605	6.04425	C657PACXX_6_7106.sorted.filtered_peak_2056
chr1	233417660	233418070	411	20.52	6.79900	3.28164	4.07514	C657PACXX_6_7106.sorted.filtered_peak_2057
chr1	233430659	233431162	504	18.24	4.85735	2.73334	2.29365	C657PACXX_6_7106.sorted.filtered_peak_2058
chr1	233530754	233531248	495	14.53	4.29926	2.74993	1.82386	C657PACXX_6_7106.sorted.filtered_peak_2059
chr1	233542177	233542699	523	18.49	4.76835	2.67598	2.22207	C657PACXX_6_7106.sorted.filtered_peak_2060
chr1	233734679	233735229	551	20.16	6.20520	3.09359	3.52310	C657PACXX_6_7106.sorted.filtered_peak_2061
chr1	233763185	233763554	370	15.63	4.49377	2.76331	1.97982	C657PACXX_6_7106.sorted.filtered_peak_2062
chr1	234445745	234446016	272	17.81	5.92406	3.19154	3.25857	C657PACXX_6_7106.sorted.filtered_peak_2063
chr1	234462193	234462689	497	16.11	5.02298	2.96031	2.43527	C657PACXX_6_7106.sorted.filtered_peak_2064
chr1	234504418	234504744	327	25.09	5.42976	2.53942	2.82493	C657PACXX_6_7106.sorted.filtered_peak_2065
chr1	234508818	234509611	794	40.69	13.06271	3.58936	9.98790	C657PACXX_6_7106.sorted.filtered_peak_2066
chr1	234536558	234536879	322	17.00	5.20362	2.96106	2.60327	C657PACXX_6_7106.sorted.filtered_peak_2067
chr1	234545093	234545387	295	15.81	4.24296	2.63878	1.76904	C657PACXX_6_7106.sorted.filtered_peak_2068
chr1	234614237	234615229	993	23.71	6.54585	2.95099	3.84080	C657PACXX_6_7106.sorted.filtered_peak_2069
chr1	234622667	234623021	355	15.95	4.44435	2.71723	1.93474	C657PACXX_6_7106.sorted.filtered_peak_2070
chr1	234634830	234635304	475	22.22	6.64823	3.08969	3.93268	C657PACXX_6_7106.sorted.filtered_peak_2071
chr1	234735762	234736029	268	21.34	4.01544	2.27088	1.56841	C657PACXX_6_7106.sorted.filtered_peak_2072
chr1	234745916	234746886	971	34.10	6.32352	2.44552	3.61588	C657PACXX_6_7106.sorted.filtered_peak_2073
chr1	234811828	234812214	387	14.80	4.23796	2.71193	1.76122	C657PACXX_6_7106.sorted.filtered_peak_2074
chr1	234859690	234860304	615	29.23	7.74986	2.98579	4.95549	C657PACXX_6_7106.sorted.filtered_peak_2075
chr1	234860967	234861278	312	21.68	3.84042	2.20086	1.42805	C657PACXX_6_7106.sorted.filtered_peak_2076
chr1	234894701	234895025	325	16.83	4.53268	2.69143	2.01753	C657PACXX_6_7106.sorted.filtered_peak_2077
chr1	234908115	234908528	414	28.60	8.73529	3.31104	5.87220	C657PACXX_6_7106.sorted.filtered_peak_2078
chr1	234978631	234978947	317	21.14	5.06741	2.62709	2.49183	C657PACXX_6_7106.sorted.filtered_peak_2079
chr1	235062567	235062892	326	17.49	3.90054	2.40471	1.48197	C657PACXX_6_7106.sorted.filtered_peak_2080
chr1	235090649	235091387	739	15.14	3.94213	2.55024	1.51855	C657PACXX_6_7106.sorted.filtered_peak_2081
chr1	235098810	235099423	614	28.83	8.88637	3.30456	6.03201	C657PACXX_6_7106.sorted.filtered_peak_2082
chr1	235147358	235148266	909	57.35	21.96708	4.26678	18.57614	C657PACXX_6_7106.sorted.filtered_peak_2083
chr1	235246819	235247360	542	18.50	6.42868	3.33068	3.72230	C657PACXX_6_7106.sorted.filtered_peak_2084
chr1	235257202	235257468	267	15.13	5.05696	3.05719	2.46559	C657PACXX_6_7106.sorted.filtered_peak_2085
chr1	235267355	235267907	553	16.94	3.89523	2.43077	1.46745	C657PACXX_6_7106.sorted.filtered_peak_2086
chr1	235268163	235268783	621	24.42	8.19569	3.46365	5.35680	C657PACXX_6_7106.sorted.filtered_peak_2087
chr1	235291962	235292556	595	31.11	11.97209	4.04214	8.95022	C657PACXX_6_7106.sorted.filtered_peak_2088
chr1	235323941	235325048	1108	26.33	9.12651	3.55043	6.26244	C657PACXX_6_7106.sorted.filtered_peak_2089
chr1	235460849	235461275	427	21.79	8.38167	3.78098	5.53143	C657PACXX_6_7106.sorted.filtered_peak_2090
chr1	235491460	235492764	1305	64.06	24.26602	4.14050	20.81937	C657PACXX_6_7106.sorted.filtered_peak_2091
chr1	235530360	235530884	525	18.63	7.35415	3.70223	4.57861	C657PACXX_6_7106.sorted.filtered_peak_2092
chr1	235578577	235578964	388	15.94	5.48999	3.17137	2.86769	C657PACXX_6_7106.sorted.filtered_peak_2093
chr1	235667696	235668456	761	47.43	19.17308	4.51612	15.84112	C657PACXX_6_7106.sorted.filtered_peak_2094
chr1	235805569	235806261	693	22.02	5.08216	2.58006	2.50998	C657PACXX_6_7106.sorted.filtered_peak_2095
chr1	236029369	236029730	362	26.52	5.12215	2.40333	2.53246	C657PACXX_6_7106.sorted.filtered_peak_2096
chr1	236029913	236030906	994	32.51	8.40164	2.96595	5.57170	C657PACXX_6_7106.sorted.filtered_peak_2097
chr1	236051200	236052039	840	23.46	7.92318	3.42259	5.11854	C657PACXX_6_7106.sorted.filtered_peak_2098
chr1	236073899	236074246	348	13.86	4.30664	2.81634	1.80801	C657PACXX_6_7106.sorted.filtered_peak_2099
chr1	236134527	236135552	1026	16.64	5.24030	2.98109	2.66049	C657PACXX_6_7106.sorted.filtered_peak_2100
chr1	236162062	236163149	1088	33.09	11.45031	3.71399	8.44962	C657PACXX_6_7106.sorted.filtered_peak_2101
chr1	236266724	236267260	537	13.87	3.94680	2.64693	1.51264	C657PACXX_6_7106.sorted.filtered_peak_2102
chr1	236305938	236306373	436	18.42	5.13229	2.82029	2.54685	C657PACXX_6_7106.sorted.filtered_peak_2103
chr1	236319945	236320306	362	29.67	10.09431	3.62085	7.15878	C657PACXX_6_7106.sorted.filtered_peak_2104
chr1	236445192	236445840	649	27.67	9.11256	3.45073	6.24199	C657PACXX_6_7106.sorted.filtered_peak_2105
chr1	236579473	236579920	448	25.12	9.96957	3.98516	7.04375	C657PACXX_6_7106.sorted.filtered_peak_2106
chr1	236679910	236680511	602	17.66	5.55467	3.04286	2.92775	C657PACXX_6_7106.sorted.filtered_peak_2107
chr1	236687145	236688129	985	22.41	7.09051	3.21827	4.34787	C657PACXX_6_7106.sorted.filtered_peak_2108
chr1	236697506	236698070	565	15.95	5.51782	3.17587	2.89631	C657PACXX_6_7106.sorted.filtered_peak_2109
chr1	236767239	236768259	1021	22.83	7.06558	3.20683	4.30475	C657PACXX_6_7106.sorted.filtered_peak_2110
chr1	236922736	236923078	343	15.11	4.65073	2.86795	2.12072	C657PACXX_6_7106.sorted.filtered_peak_2111
chr1	236958128	236959062	935	42.18	15.35441	3.94015	12.20755	C657PACXX_6_7106.sorted.filtered_peak_2112
chr1	237574884	237575304	421	27.90	11.26379	4.13060	8.27228	C657PACXX_6_7106.sorted.filtered_peak_2113
chr1	237899970	237900370	401	20.88	7.20003	3.41212	4.43372	C657PACXX_6_7106.sorted.filtered_peak_2114
chr1	238193649	238193976	328	14.56	4.38761	2.79012	1.89737	C657PACXX_6_7106.sorted.filtered_peak_2115
chr1	239397192	239397573	382	13.27	3.96839	2.70374	1.51840	C657PACXX_6_7106.sorted.filtered_peak_2116
chr1	239711426	239711717	292	13.58	4.14606	2.76302	1.67012	C657PACXX_6_7106.sorted.filtered_peak_2117
chr1	239750436	239750773	338	17.31	5.49897	3.05738	2.87206	C657PACXX_6_7106.sorted.filtered_peak_2118
chr1	239882356	239883367	1012	26.83	6.43944	2.71933	3.76813	C657PACXX_6_7106.sorted.filtered_peak_2119
chr1	241682661	241683315	655	23.99	6.00812	2.77838	3.33642	C657PACXX_6_7106.sorted.filtered_peak_2120
chr1	241694741	241695290	550	18.89	4.96950	2.72701	2.40008	C657PACXX_6_7106.sorted.filtered_peak_2121
chr1	241790805	241791107	303	20.41	6.96964	3.38591	4.21189	C657PACXX_6_7106.sorted.filtered_peak_2122
chr1	241803218	241803489	272	23.01	5.67859	2.73107	3.03712	C657PACXX_6_7106.sorted.filtered_peak_2123
chr1	241803661	241804146	486	20.98	4.60808	2.48482	2.07817	C657PACXX_6_7106.sorted.filtered_peak_2124
chr1	242010839	242011688	850	34.04	13.51582	4.21132	10.42366	C657PACXX_6_7106.sorted.filtered_peak_2125
chr1	242161884	242162184	301	15.77	5.46944	3.17807	2.84243	C657PACXX_6_7106.sorted.filtered_peak_2126
chr1	243418298	243419454	1157	50.10	15.90029	3.62226	12.71174	C657PACXX_6_7106.sorted.filtered_peak_2127
chr1	243759664	243760118	455	25.71	7.48918	3.12661	4.71063	C657PACXX_6_7106.sorted.filtered_peak_2128
chr1	244001564	244002017	454	14.51	4.46339	2.83268	1.96061	C657PACXX_6_7106.sorted.filtered_peak_2129
chr1	244013582	244014092	511	23.83	5.53688	2.63916	2.91070	C657PACXX_6_7106.sorted.filtered_peak_2130
chr1	244210872	244211949	1078	39.82	12.75602	3.55204	9.70551	C657PACXX_6_7106.sorted.filtered_peak_2131
chr1	244238128	244238609	482	18.10	5.59862	3.02210	2.97170	C657PACXX_6_7106.sorted.filtered_peak_2132
chr1	244436344	244436627	284	17.79	5.82907	3.13998	3.18234	C657PACXX_6_7106.sorted.filtered_peak_2133
chr1	244462756	244463183	428	25.61	10.05515	3.96765	7.12361	C657PACXX_6_7106.sorted.filtered_peak_2134
chr1	244482887	244483231	345	26.61	8.09568	3.26390	5.26753	C657PACXX_6_7106.sorted.filtered_peak_2135
chr1	244486324	244486677	354	19.78	3.75934	2.24662	1.35812	C657PACXX_6_7106.sorted.filtered_peak_2136
chr1	244505227	244505577	351	13.61	3.95742	2.66887	1.53284	C657PACXX_6_7106.sorted.filtered_peak_2137
chr1	244614822	244615731	910	47.32	17.59048	4.09197	14.35129	C657PACXX_6_7106.sorted.filtered_peak_2138
chr1	244624368	244625113	746	17.49	5.40179	2.97681	2.80748	C657PACXX_6_7106.sorted.filtered_peak_2139
chr1	244815890	244816888	999	47.33	20.51518	4.40235	17.26020	C657PACXX_6_7106.sorted.filtered_peak_2140
chr1	244997721	244998988	1268	41.18	12.82938	3.53403	9.76378	C657PACXX_6_7106.sorted.filtered_peak_2141
chr1	245025741	245026797	1057	29.51	4.89850	2.23629	2.34991	C657PACXX_6_7106.sorted.filtered_peak_2142
chr1	245027537	245028245	709	36.08	8.42985	2.80777	5.60543	C657PACXX_6_7106.sorted.filtered_peak_2143
chr1	245133275	245134530	1256	34.19	10.81144	3.43147	7.86871	C657PACXX_6_7106.sorted.filtered_peak_2144
chr1	245205820	245206415	596	15.87	4.51671	2.75123	2.00307	C657PACXX_6_7106.sorted.filtered_peak_2145
chr1	246670226	246670869	644	20.46	5.90273	2.94594	3.25882	C657PACXX_6_7106.sorted.filtered_peak_2146
chr1	246729369	246730200	832	38.72	14.15441	3.88147	11.07194	C657PACXX_6_7106.sorted.filtered_peak_2147
chr1	246862431	246862814	384	17.78	6.77465	3.55823	4.03168	C657PACXX_6_7106.sorted.filtered_peak_2148
chr1	247094931	247095660	730	38.14	16.80108	4.63193	13.61022	C657PACXX_6_7106.sorted.filtered_peak_2149
chr1	247242192	247242441	250	14.64	3.73408	2.49669	1.33844	C657PACXX_6_7106.sorted.filtered_peak_2150
chr1	247267533	247267943	411	24.14	10.38778	4.24524	7.44013	C657PACXX_6_7106.sorted.filtered_peak_2151
chr1	247374023	247374445	423	33.67	12.62635	4.00246	9.58181	C657PACXX_6_7106.sorted.filtered_peak_2152
chr1	247494444	247494930	487	19.02	4.61203	2.58148	2.09466	C657PACXX_6_7106.sorted.filtered_peak_2153
chr1	247536095	247536344	250	15.76	5.42900	3.16307	2.81019	C657PACXX_6_7106.sorted.filtered_peak_2154
chr1	247537192	247537463	272	14.65	4.60938	2.89356	2.08001	C657PACXX_6_7106.sorted.filtered_peak_2155
chr1	247553482	247553903	422	21.49	7.74637	3.54654	4.95203	C657PACXX_6_7106.sorted.filtered_peak_2156
chr1	248100206	248100756	551	16.14	5.28834	3.06091	2.68652	C657PACXX_6_7106.sorted.filtered_peak_2157
chr1	249120079	249121036	958	44.08	17.19328	4.39944	13.91366	C657PACXX_6_7106.sorted.filtered_peak_2158
chr1	249131973	249133420	1448	32.07	9.17043	3.20120	6.28705	C657PACXX_6_7106.sorted.filtered_peak_2159
chr1	249152615	249153758	1144	34.43	9.23059	3.00966	6.38454	C657PACXX_6_7106.sorted.filtered_peak_2160
chr1	249167594	249168576	983	33.69	12.30530	3.84774	9.30002	C657PACXX_6_7106.sorted.filtered_peak_2161
chr1	249199851	249200122	272	19.78	3.79004	2.25699	1.38490	C657PACXX_6_7106.sorted.filtered_peak_2162
chr1	249200302	249201115	814	39.12	15.96871	4.37803	12.78378	C657PACXX_6_7106.sorted.filtered_peak_2163
chr10	329854	330200	347	16.32	4.31340	2.63755	1.82825	C657PACXX_6_7106.sorted.filtered_peak_2164
chr10	369991	370240	250	14.53	4.68999	2.94225	2.13914	C657PACXX_6_7106.sorted.filtered_peak_2165
chr10	379598	379927	330	21.24	6.95164	3.29094	4.20153	C657PACXX_6_7106.sorted.filtered_peak_2166
chr10	977502	978097	596	36.67	16.37329	4.76399	13.16402	C657PACXX_6_7106.sorted.filtered_peak_2167
chr10	1033870	1034433	564	23.24	7.35317	3.28525	4.56696	C657PACXX_6_7106.sorted.filtered_peak_2168
chr10	1089509	1090003	495	26.14	7.54690	3.11350	4.76231	C657PACXX_6_7106.sorted.filtered_peak_2169
chr10	1094744	1095541	798	58.58	24.46314	4.75781	20.94260	C657PACXX_6_7106.sorted.filtered_peak_2170
chr10	1102077	1102931	855	25.15	7.46033	3.14268	4.69394	C657PACXX_6_7106.sorted.filtered_peak_2171
chr10	1156027	1156478	452	28.71	10.90376	3.98458	7.91249	C657PACXX_6_7106.sorted.filtered_peak_2172
chr10	3137727	3138221	495	21.72	6.05662	2.93726	3.37926	C657PACXX_6_7106.sorted.filtered_peak_2173
chr10	3214713	3215694	982	50.35	19.42176	4.32819	16.08918	C657PACXX_6_7106.sorted.filtered_peak_2174
chr10	3239939	3240290	352	18.85	4.79110	2.65706	2.25174	C657PACXX_6_7106.sorted.filtered_peak_2175
chr10	3269884	3270263	380	22.44	7.84678	3.50148	5.04648	C657PACXX_6_7106.sorted.filtered_peak_2176
chr10	3510454	3510740	287	18.15	4.85504	2.73072	2.30399	C657PACXX_6_7106.sorted.filtered_peak_2177
chr10	3710612	3711312	701	14.93	3.88003	2.53816	1.46676	C657PACXX_6_7106.sorted.filtered_peak_2178
chr10	3762715	3762964	250	14.81	4.87384	2.99548	2.30968	C657PACXX_6_7106.sorted.filtered_peak_2179
chr10	3799687	3800711	1025	28.93	8.66291	3.26748	5.80311	C657PACXX_6_7106.sorted.filtered_peak_2180
chr10	3824322	3824860	539	34.87	4.26733	1.96447	1.80298	C657PACXX_6_7106.sorted.filtered_peak_2181
chr10	3827304	3827868	565	48.45	11.02956	2.83871	8.06954	C657PACXX_6_7106.sorted.filtered_peak_2182
chr10	3847318	3847808	491	40.17	10.75209	3.13709	7.78813	C657PACXX_6_7106.sorted.filtered_peak_2183
chr10	3852330	3852919	590	34.99	7.87020	2.77260	5.04634	C657PACXX_6_7106.sorted.filtered_peak_2184
chr10	3870761	3871404	644	17.47	4.69272	2.71187	2.15868	C657PACXX_6_7106.sorted.filtered_peak_2185
chr10	3894524	3895042	519	25.30	8.03373	3.36054	5.19668	C657PACXX_6_7106.sorted.filtered_peak_2186
chr10	3916000	3916252	253	25.09	7.13248	3.06996	4.36772	C657PACXX_6_7106.sorted.filtered_peak_2187
chr10	3917327	3917611	285	23.16	6.25692	2.92181	3.55292	C657PACXX_6_7106.sorted.filtered_peak_2188
chr10	3934569	3935065	497	19.18	5.14256	2.74991	2.58328	C657PACXX_6_7106.sorted.filtered_peak_2189
chr10	3944325	3944824	500	16.54	5.36567	3.07166	2.74370	C657PACXX_6_7106.sorted.filtered_peak_2190
chr10	3977254	3977931	678	17.83	5.54532	3.00928	2.93623	C657PACXX_6_7106.sorted.filtered_peak_2191
chr10	4014831	4015431	601	18.90	6.45072	3.30912	3.73716	C657PACXX_6_7106.sorted.filtered_peak_2192
chr10	4173727	4174324	598	27.35	7.81869	3.14203	5.00098	C657PACXX_6_7106.sorted.filtered_peak_2193
chr10	4276970	4277219	250	14.39	4.22610	2.73257	1.75362	C657PACXX_6_7106.sorted.filtered_peak_2194
chr10	4891832	4892243	412	19.60	6.54574	3.25659	3.84739	C657PACXX_6_7106.sorted.filtered_peak_2195
chr10	5132371	5132767	397	16.52	4.43111	2.67108	1.93049	C657PACXX_6_7106.sorted.filtered_peak_2196
chr10	5333610	5334238	629	23.23	6.62475	3.00196	3.92050	C657PACXX_6_7106.sorted.filtered_peak_2197
chr10	5339458	5339725	268	22.83	7.16759	3.25162	4.39866	C657PACXX_6_7106.sorted.filtered_peak_2198
chr10	5454181	5454585	405	16.50	5.06310	2.93991	2.48361	C657PACXX_6_7106.sorted.filtered_peak_2199
chr10	5489483	5489746	264	19.87	4.24964	2.40983	1.77713	C657PACXX_6_7106.sorted.filtered_peak_2200
chr10	5606283	5606582	300	16.45	4.03065	2.50852	1.59496	C657PACXX_6_7106.sorted.filtered_peak_2201
chr10	5670767	5671038	272	20.39	5.57325	2.85992	2.93515	C657PACXX_6_7106.sorted.filtered_peak_2202
chr10	5726178	5727457	1280	35.55	11.03546	3.24784	8.15917	C657PACXX_6_7106.sorted.filtered_peak_2203
chr10	5855118	5856069	952	33.16	9.31528	3.08460	6.47330	C657PACXX_6_7106.sorted.filtered_peak_2204
chr10	5915517	5915813	297	14.24	4.53558	2.88858	2.01071	C657PACXX_6_7106.sorted.filtered_peak_2205
chr10	5931653	5932323	671	44.92	17.77573	4.35780	14.51441	C657PACXX_6_7106.sorted.filtered_peak_2206
chr10	6018470	6018959	490	17.87	4.35342	2.55456	1.86105	C657PACXX_6_7106.sorted.filtered_peak_2207
chr10	6019500	6019764	265	21.60	6.50503	3.11863	3.77731	C657PACXX_6_7106.sorted.filtered_peak_2208
chr10	6079963	6080538	576	19.43	5.10770	2.74238	2.52632	C657PACXX_6_7106.sorted.filtered_peak_2209
chr10	6092771	6093435	665	47.52	13.34486	3.33412	10.25059	C657PACXX_6_7106.sorted.filtered_peak_2210
chr10	6094361	6094831	471	32.44	5.38564	2.27876	2.76697	C657PACXX_6_7106.sorted.filtered_peak_2211
chr10	6103865	6104597	733	32.85	8.42943	2.94054	5.61681	C657PACXX_6_7106.sorted.filtered_peak_2212
chr10	6114413	6114807	395	20.50	4.01689	2.30335	1.57988	C657PACXX_6_7106.sorted.filtered_peak_2213
chr10	6130631	6131536	906	31.79	9.35916	3.13838	6.54229	C657PACXX_6_7106.sorted.filtered_peak_2214
chr10	6171947	6172219	273	17.05	5.24331	2.97233	2.64014	C657PACXX_6_7106.sorted.filtered_peak_2215
chr10	6192982	6193622	641	18.00	4.97532	2.78345	2.41009	C657PACXX_6_7106.sorted.filtered_peak_2216
chr10	6205274	6206294	1021	25.32	8.56596	3.43198	5.74768	C657PACXX_6_7106.sorted.filtered_peak_2217
chr10	6230089	6230338	250	14.84	4.26408	2.71688	1.78774	C657PACXX_6_7106.sorted.filtered_peak_2218
chr10	6242860	6243162	303	21.72	3.60403	2.12273	1.23894	C657PACXX_6_7106.sorted.filtered_peak_2219
chr10	6243584	6243849	266	27.23	6.28834	2.70862	3.57977	C657PACXX_6_7106.sorted.filtered_peak_2220
chr10	6244450	6245077	628	26.47	6.12898	2.65791	3.47817	C657PACXX_6_7106.sorted.filtered_peak_2221
chr10	6281304	6281553	250	17.19	6.07938	3.31016	3.40023	C657PACXX_6_7106.sorted.filtered_peak_2222
chr10	6309275	6309547	273	18.27	3.92221	2.36935	1.50302	C657PACXX_6_7106.sorted.filtered_peak_2223
chr10	6312171	6312801	631	31.01	9.62101	3.39689	6.70836	C657PACXX_6_7106.sorted.filtered_peak_2224
chr10	6317238	6317603	366	28.18	8.75235	3.31961	5.90862	C657PACXX_6_7106.sorted.filtered_peak_2225
chr10	6342261	6342572	312	15.25	4.49108	2.78627	1.97777	C657PACXX_6_7106.sorted.filtered_peak_2226
chr10	6389519	6390551	1033	22.85	7.59600	3.38448	4.80926	C657PACXX_6_7106.sorted.filtered_peak_2227
chr10	6452066	6452502	437	17.51	6.05315	3.27001	3.36974	C657PACXX_6_7106.sorted.filtered_peak_2228
chr10	6515359	6516257	899	25.42	7.70550	3.21737	4.91006	C657PACXX_6_7106.sorted.filtered_peak_2229
chr10	6534034	6534571	538	20.87	4.56568	2.47225	2.04746	C657PACXX_6_7106.sorted.filtered_peak_2230
chr10	6540742	6541165	424	21.84	5.60647	2.76816	2.97721	C657PACXX_6_7106.sorted.filtered_peak_2231
chr10	6549229	6549629	401	22.47	8.69332	3.82413	5.82827	C657PACXX_6_7106.sorted.filtered_peak_2232
chr10	6571852	6572680	829	23.70	7.83125	3.36609	5.04548	C657PACXX_6_7106.sorted.filtered_peak_2233
chr10	6584883	6585946	1064	26.68	9.12078	3.56351	6.23548	C657PACXX_6_7106.sorted.filtered_peak_2234
chr10	6600176	6600588	413	21.63	5.93314	2.89069	3.27507	C657PACXX_6_7106.sorted.filtered_peak_2235
chr10	6625378	6625724	347	33.03	9.82438	3.32096	6.89742	C657PACXX_6_7106.sorted.filtered_peak_2236
chr10	6634051	6634428	378	22.14	6.87905	3.16827	4.15464	C657PACXX_6_7106.sorted.filtered_peak_2237
chr10	6685890	6686339	450	18.02	6.09595	3.23761	3.41798	C657PACXX_6_7106.sorted.filtered_peak_2238
chr10	6720131	6720527	397	14.74	4.74146	2.94562	2.19669	C657PACXX_6_7106.sorted.filtered_peak_2239
chr10	6962044	6962422	379	18.82	5.86516	3.07504	3.20868	C657PACXX_6_7106.sorted.filtered_peak_2240
chr10	6969505	6970647	1143	26.17	7.62196	3.08803	4.86457	C657PACXX_6_7106.sorted.filtered_peak_2241
chr10	7015920	7016238	319	18.31	5.45678	2.96321	2.82959	C657PACXX_6_7106.sorted.filtered_peak_2242
chr10	7088140	7088807	668	18.23	4.53153	2.60360	2.01319	C657PACXX_6_7106.sorted.filtered_peak_2243
chr10	7275459	7275723	265	18.03	6.26886	3.32811	3.56032	C657PACXX_6_7106.sorted.filtered_peak_2244
chr10	7300963	7301229	267	20.96	5.71458	2.86436	3.07020	C657PACXX_6_7106.sorted.filtered_peak_2245
chr10	7311202	7311864	663	33.46	13.27325	4.18923	10.19909	C657PACXX_6_7106.sorted.filtered_peak_2246
chr10	7430689	7431238	550	14.87	4.31711	2.73735	1.82936	C657PACXX_6_7106.sorted.filtered_peak_2247
chr10	7526382	7526885	504	29.77	10.22695	3.66921	7.27517	C657PACXX_6_7106.sorted.filtered_peak_2248
chr10	7829720	7830680	961	34.20	11.54125	3.50436	8.61477	C657PACXX_6_7106.sorted.filtered_peak_2249
chr10	7860009	7860806	798	25.24	8.07156	3.31020	5.27195	C657PACXX_6_7106.sorted.filtered_peak_2250
chr10	8095395	8096000	606	33.02	6.14492	2.43550	3.45830	C657PACXX_6_7106.sorted.filtered_peak_2251
chr10	8102052	8102475	424	25.32	3.97414	2.12025	1.54367	C657PACXX_6_7106.sorted.filtered_peak_2252
chr10	8130638	8130887	250	14.74	4.74260	2.94520	2.19753	C657PACXX_6_7106.sorted.filtered_peak_2253
chr10	8178871	8179806	936	19.49	4.87955	2.65544	2.32270	C657PACXX_6_7106.sorted.filtered_peak_2254
chr10	8225222	8225701	480	17.34	5.08058	2.87111	2.50703	C657PACXX_6_7106.sorted.filtered_peak_2255
chr10	8280958	8281243	286	19.45	5.71765	2.97560	3.06952	C657PACXX_6_7106.sorted.filtered_peak_2256
chr10	8287157	8287587	431	20.31	5.58948	2.85165	2.96821	C657PACXX_6_7106.sorted.filtered_peak_2257
chr10	8373918	8374718	801	44.36	15.90002	3.89937	12.73501	C657PACXX_6_7106.sorted.filtered_peak_2258
chr10	8392119	8392709	591	17.23	4.28604	2.56709	1.80764	C657PACXX_6_7106.sorted.filtered_peak_2259
chr10	8402152	8402737	586	27.29	8.91460	3.42575	6.06067	C657PACXX_6_7106.sorted.filtered_peak_2260
chr10	8444457	8445029	573	24.88	5.28954	2.52266	2.67781	C657PACXX_6_7106.sorted.filtered_peak_2261
chr10	8446659	8447092	434	31.53	9.10763	3.23156	6.21925	C657PACXX_6_7106.sorted.filtered_peak_2262
chr10	8458206	8458730	525	29.09	11.02939	3.97860	8.03595	C657PACXX_6_7106.sorted.filtered_peak_2263
chr10	10984076	10984326	251	15.10	4.51779	2.81523	1.99248	C657PACXX_6_7106.sorted.filtered_peak_2264
chr10	11147184	11147477	294	14.78	3.81756	2.52459	1.40644	C657PACXX_6_7106.sorted.filtered_peak_2265
chr10	11187232	11187739	508	29.84	7.89027	2.97594	5.09569	C657PACXX_6_7106.sorted.filtered_peak_2266
chr10	11191879	11192200	322	24.64	4.61690	2.33252	2.08125	C657PACXX_6_7106.sorted.filtered_peak_2267
chr10	11204931	11205515	585	37.42	8.57820	2.81357	5.72238	C657PACXX_6_7106.sorted.filtered_peak_2268
chr10	11220605	11221059	455	43.77	13.04696	3.43824	9.97135	C657PACXX_6_7106.sorted.filtered_peak_2269
chr10	11445123	11445473	351	25.01	9.00175	3.68552	6.11808	C657PACXX_6_7106.sorted.filtered_peak_2270
chr10	11726845	11727343	499	19.11	6.19741	3.19974	3.49614	C657PACXX_6_7106.sorted.filtered_peak_2271
chr10	11752702	11752951	250	16.54	5.68467	3.20800	3.03782	C657PACXX_6_7106.sorted.filtered_peak_2272
chr10	11905667	11906093	427	25.18	9.75292	3.87078	6.86249	C657PACXX_6_7106.sorted.filtered_peak_2273
chr10	12084666	12085595	930	54.04	24.88434	5.04519	21.39216	C657PACXX_6_7106.sorted.filtered_peak_2274
chr10	12110504	12111371	868	29.06	11.63194	4.08604	8.64186	C657PACXX_6_7106.sorted.filtered_peak_2275
chr10	12171260	12172410	1151	36.76	15.36934	4.35200	12.24939	C657PACXX_6_7106.sorted.filtered_peak_2276
chr10	12223340	12223703	364	23.46	9.47231	4.00543	6.56633	C657PACXX_6_7106.sorted.filtered_peak_2277
chr10	12237437	12238511	1075	26.20	8.61298	3.35200	5.80806	C657PACXX_6_7106.sorted.filtered_peak_2278
chr10	12306462	12306755	294	18.69	5.94164	3.11373	3.27992	C657PACXX_6_7106.sorted.filtered_peak_2279
chr10	12391072	12391760	689	23.42	5.77375	2.72808	3.13237	C657PACXX_6_7106.sorted.filtered_peak_2280
chr10	12490685	12491388	704	39.57	16.84122	4.51668	13.64026	C657PACXX_6_7106.sorted.filtered_peak_2281
chr10	12636491	12636763	273	18.45	5.25175	2.86914	2.64830	C657PACXX_6_7106.sorted.filtered_peak_2282
chr10	12647510	12648429	920	17.58	5.08622	2.84899	2.51955	C657PACXX_6_7106.sorted.filtered_peak_2283
chr10	12698471	12698908	438	20.35	7.69052	3.64330	4.89452	C657PACXX_6_7106.sorted.filtered_peak_2284
chr10	12753109	12753410	302	21.60	7.46119	3.46269	4.67014	C657PACXX_6_7106.sorted.filtered_peak_2285
chr10	13141293	13142023	731	26.37	7.92621	3.19162	5.13313	C657PACXX_6_7106.sorted.filtered_peak_2286
chr10	13158266	13158796	531	16.29	5.31953	3.05916	2.71434	C657PACXX_6_7106.sorted.filtered_peak_2287
chr10	13203063	13203707	645	31.94	14.21350	4.61354	11.09041	C657PACXX_6_7106.sorted.filtered_peak_2288
chr10	13343945	13344637	693	56.00	27.87024	5.76845	24.22652	C657PACXX_6_7106.sorted.filtered_peak_2289
chr10	13390252	13390680	429	23.14	6.16341	2.85921	3.49847	C657PACXX_6_7106.sorted.filtered_peak_2290
chr10	13628675	13629272	598	22.50	8.64780	3.71216	5.82746	C657PACXX_6_7106.sorted.filtered_peak_2291
chr10	13828937	13829498	562	28.30	10.69021	3.87665	7.74752	C657PACXX_6_7106.sorted.filtered_peak_2292
chr10	14051366	14051878	513	20.87	6.10369	2.99300	3.43824	C657PACXX_6_7106.sorted.filtered_peak_2293
chr10	14227080	14228064	985	23.66	7.03837	3.08834	4.31309	C657PACXX_6_7106.sorted.filtered_peak_2294
chr10	14238807	14239056	250	13.02	3.50312	2.49742	1.15832	C657PACXX_6_7106.sorted.filtered_peak_2295
chr10	14598252	14598632	381	19.26	3.90756	2.31940	1.48898	C657PACXX_6_7106.sorted.filtered_peak_2296
chr10	14613998	14614397	400	19.67	4.80655	2.62023	2.25719	C657PACXX_6_7106.sorted.filtered_peak_2297
chr10	14630091	14630639	549	20.33	4.33262	2.41817	1.84854	C657PACXX_6_7106.sorted.filtered_peak_2298
chr10	14644021	14644270	250	23.40	5.04942	2.51635	2.46304	C657PACXX_6_7106.sorted.filtered_peak_2299
chr10	14646874	14647255	382	20.52	3.70721	2.19887	1.32207	C657PACXX_6_7106.sorted.filtered_peak_2300
chr10	14690005	14690849	845	24.18	6.94735	3.08741	4.18583	C657PACXX_6_7106.sorted.filtered_peak_2301
chr10	14701537	14702131	595	20.07	5.68931	2.91399	3.05313	C657PACXX_6_7106.sorted.filtered_peak_2302
chr10	14879694	14880458	765	52.67	23.25116	4.83675	19.79835	C657PACXX_6_7106.sorted.filtered_peak_2303
chr10	14920301	14920963	663	29.92	9.00438	3.30310	6.12394	C657PACXX_6_7106.sorted.filtered_peak_2304
chr10	14995882	14996537	656	34.45	12.13540	3.82618	9.09759	C657PACXX_6_7106.sorted.filtered_peak_2305
chr10	15001005	15002264	1260	33.37	11.06214	3.61853	8.08316	C657PACXX_6_7106.sorted.filtered_peak_2306
chr10	15130635	15130908	274	20.41	6.62981	3.25316	3.89694	C657PACXX_6_7106.sorted.filtered_peak_2307
chr10	15138722	15139740	1019	43.57	17.41242	4.24648	14.21393	C657PACXX_6_7106.sorted.filtered_peak_2308
chr10	15210520	15212284	1765	29.72	6.53062	2.63969	3.82529	C657PACXX_6_7106.sorted.filtered_peak_2309
chr10	15250855	15251256	402	24.49	8.60174	3.59593	5.74428	C657PACXX_6_7106.sorted.filtered_peak_2310
chr10	15902138	15902606	469	20.12	5.75334	2.93169	3.11084	C657PACXX_6_7106.sorted.filtered_peak_2311
chr10	16478352	16479532	1181	25.79	7.12842	2.98564	4.38920	C657PACXX_6_7106.sorted.filtered_peak_2312
chr10	16859239	16859895	657	72.14	37.27728	6.21890	33.30664	C657PACXX_6_7106.sorted.filtered_peak_2313
chr10	17009377	17009626	250	14.40	4.34398	2.78269	1.86154	C657PACXX_6_7106.sorted.filtered_peak_2314
chr10	17065407	17066039	633	26.69	8.08000	3.21288	5.28807	C657PACXX_6_7106.sorted.filtered_peak_2315
chr10	17068895	17069179	285	27.83	6.83336	2.82503	4.08951	C657PACXX_6_7106.sorted.filtered_peak_2316
chr10	17071527	17071942	416	22.87	5.40917	2.64629	2.79636	C657PACXX_6_7106.sorted.filtered_peak_2317
chr10	17242977	17243534	558	22.28	6.18409	2.93101	3.50979	C657PACXX_6_7106.sorted.filtered_peak_2318
chr10	17248231	17248689	459	20.85	5.73516	2.87764	3.08654	C657PACXX_6_7106.sorted.filtered_peak_2319
chr10	17258234	17258570	337	23.34	8.78491	3.76121	5.91773	C657PACXX_6_7106.sorted.filtered_peak_2320
chr10	17269601	17269894	294	27.57	4.02399	2.07376	1.57968	C657PACXX_6_7106.sorted.filtered_peak_2321
chr10	17270111	17270383	273	31.04	5.40877	2.32394	2.79150	C657PACXX_6_7106.sorted.filtered_peak_2322
chr10	17271595	17272788	1194	34.33	6.79802	2.51047	4.08442	C657PACXX_6_7106.sorted.filtered_peak_2323
chr10	17299519	17299980	462	15.48	4.32388	2.69710	1.83753	C657PACXX_6_7106.sorted.filtered_peak_2324
chr10	17470619	17471020	402	18.92	4.81494	2.66349	2.26917	C657PACXX_6_7106.sorted.filtered_peak_2325
chr10	17486049	17486699	651	15.55	4.88630	2.93305	2.33104	C657PACXX_6_7106.sorted.filtered_peak_2326
chr10	17659163	17659745	583	14.41	4.33719	2.77913	1.85621	C657PACXX_6_7106.sorted.filtered_peak_2327
chr10	17685682	17686348	667	43.39	16.31497	4.17185	13.10226	C657PACXX_6_7106.sorted.filtered_peak_2328
chr10	18940209	18940918	710	30.96	8.86463	3.16699	6.01391	C657PACXX_6_7106.sorted.filtered_peak_2329
chr10	18947890	18948563	674	37.50	13.77568	4.07516	10.64027	C657PACXX_6_7106.sorted.filtered_peak_2330
chr10	20185222	20185471	250	13.93	4.34170	2.82907	1.83543	C657PACXX_6_7106.sorted.filtered_peak_2331
chr10	21661900	21662229	330	15.13	5.07437	3.05731	2.48853	C657PACXX_6_7106.sorted.filtered_peak_2332
chr10	21822396	21823363	968	29.32	9.21574	3.35290	6.34674	C657PACXX_6_7106.sorted.filtered_peak_2333
chr10	21991697	21992062	366	16.22	5.22994	3.02504	2.63964	C657PACXX_6_7106.sorted.filtered_peak_2334
chr10	22029907	22030283	377	19.50	5.34821	2.82903	2.74006	C657PACXX_6_7106.sorted.filtered_peak_2335
chr10	22053787	22054037	251	13.89	4.08580	2.71069	1.63258	C657PACXX_6_7106.sorted.filtered_peak_2336
chr10	22291487	22292940	1454	32.51	9.44132	3.10609	6.61793	C657PACXX_6_7106.sorted.filtered_peak_2337
chr10	22517916	22518700	785	25.16	7.18443	3.08929	4.40908	C657PACXX_6_7106.sorted.filtered_peak_2338
chr10	22535873	22536122	250	16.32	4.60002	2.76043	2.06607	C657PACXX_6_7106.sorted.filtered_peak_2339
chr10	22540816	22541309	494	22.20	6.42891	3.03418	3.71864	C657PACXX_6_7106.sorted.filtered_peak_2340
chr10	22541555	22541852	298	18.42	4.64646	2.62318	2.13112	C657PACXX_6_7106.sorted.filtered_peak_2341
chr10	22548323	22548572	250	14.03	3.97303	2.64413	1.53753	C657PACXX_6_7106.sorted.filtered_peak_2342
chr10	22605235	22605957	723	22.63	4.52090	2.37974	2.00680	C657PACXX_6_7106.sorted.filtered_peak_2343
chr10	22628949	22629633	685	35.43	9.23583	3.00068	6.37823	C657PACXX_6_7106.sorted.filtered_peak_2344
chr10	22725518	22726291	774	26.06	6.73645	2.84572	4.04078	C657PACXX_6_7106.sorted.filtered_peak_2345
chr10	22780871	22781256	386	17.94	5.00072	2.79863	2.43142	C657PACXX_6_7106.sorted.filtered_peak_2346
chr10	22794790	22795254	465	15.66	5.39027	3.15654	2.76744	C657PACXX_6_7106.sorted.filtered_peak_2347
chr10	22859600	22860244	645	18.07	5.11658	2.83292	2.53856	C657PACXX_6_7106.sorted.filtered_peak_2348
chr10	22895232	22895530	299	20.85	5.91803	2.93596	3.26139	C657PACXX_6_7106.sorted.filtered_peak_2349
chr10	22900772	22901072	301	19.37	4.21427	2.42551	1.73911	C657PACXX_6_7106.sorted.filtered_peak_2350
chr10	22919604	22919988	385	22.47	4.58578	2.40559	2.06580	C657PACXX_6_7106.sorted.filtered_peak_2351
chr10	22935063	22935768	706	23.31	5.70718	2.71271	3.07335	C657PACXX_6_7106.sorted.filtered_peak_2352
chr10	22944414	22944732	319	17.66	3.65314	2.29931	1.27918	C657PACXX_6_7106.sorted.filtered_peak_2353
chr10	22955492	22955862	371	27.01	9.31363	3.63147	6.40542	C657PACXX_6_7106.sorted.filtered_peak_2354
chr10	22970715	22971820	1106	30.67	8.99031	3.17364	6.15047	C657PACXX_6_7106.sorted.filtered_peak_2355
chr10	23277770	23278069	300	17.23	4.69423	2.73060	2.15594	C657PACXX_6_7106.sorted.filtered_peak_2356
chr10	23385104	23385414	311	16.29	3.99259	2.50483	1.55711	C657PACXX_6_7106.sorted.filtered_peak_2357
chr10	23447075	23447400	326	13.48	4.09402	2.74363	1.62977	C657PACXX_6_7106.sorted.filtered_peak_2358
chr10	23727449	23728088	640	28.27	7.63535	3.02999	4.83353	C657PACXX_6_7106.sorted.filtered_peak_2359
chr10	24911677	24911994	318	17.22	4.80719	2.77983	2.25327	C657PACXX_6_7106.sorted.filtered_peak_2360
chr10	25012979	25013974	996	25.25	7.88764	3.23738	5.10629	C657PACXX_6_7106.sorted.filtered_peak_2361
chr10	25176617	25176944	328	22.31	7.55531	3.42327	4.76508	C657PACXX_6_7106.sorted.filtered_peak_2362
chr10	25304904	25305846	943	55.22	25.29137	5.20189	21.74749	C657PACXX_6_7106.sorted.filtered_peak_2363
chr10	25351426	25351709	284	19.92	6.04455	3.06930	3.36238	C657PACXX_6_7106.sorted.filtered_peak_2364
chr10	25369948	25370278	331	15.19	3.43444	2.33566	1.10052	C657PACXX_6_7106.sorted.filtered_peak_2365
chr10	26624124	26624667	544	15.38	4.43237	2.75477	1.93013	C657PACXX_6_7106.sorted.filtered_peak_2366
chr10	26719710	26720166	457	14.23	3.91999	2.60847	1.49395	C657PACXX_6_7106.sorted.filtered_peak_2367
chr10	26726853	26727357	505	22.80	5.25749	2.60863	2.65188	C657PACXX_6_7106.sorted.filtered_peak_2368
chr10	26737443	26738060	618	27.59	9.35634	3.58594	6.44916	C657PACXX_6_7106.sorted.filtered_peak_2369
chr10	26764516	26764810	295	18.09	4.87683	2.74333	2.32314	C657PACXX_6_7106.sorted.filtered_peak_2370
chr10	26770944	26771356	413	22.03	6.14091	2.93244	3.46632	C657PACXX_6_7106.sorted.filtered_peak_2371
chr10	26775970	26776702	733	21.74	6.29609	2.98237	3.63548	C657PACXX_6_7106.sorted.filtered_peak_2372
chr10	26986041	26986676	636	27.46	11.38405	4.18912	8.40086	C657PACXX_6_7106.sorted.filtered_peak_2373
chr10	27010438	27011007	570	22.94	8.22974	3.63036	5.37987	C657PACXX_6_7106.sorted.filtered_peak_2374
chr10	27026771	27027049	279	21.34	5.52873	2.77136	2.90661	C657PACXX_6_7106.sorted.filtered_peak_2375
chr10	27149548	27150374	827	65.85	31.66237	5.60949	27.88768	C657PACXX_6_7106.sorted.filtered_peak_2376
chr10	27388906	27389927	1022	38.55	16.35947	4.63835	13.13081	C657PACXX_6_7106.sorted.filtered_peak_2377
chr10	27442843	27443524	682	30.23	8.10193	2.96974	5.31894	C657PACXX_6_7106.sorted.filtered_peak_2378
chr10	27443779	27444554	776	30.21	7.85193	2.94451	5.06232	C657PACXX_6_7106.sorted.filtered_peak_2379
chr10	27530685	27531434	750	31.58	7.61039	2.85021	4.80958	C657PACXX_6_7106.sorted.filtered_peak_2380
chr10	27531831	27532354	524	27.66	5.61611	2.49059	2.98463	C657PACXX_6_7106.sorted.filtered_peak_2381
chr10	27541316	27541882	567	15.38	5.22315	3.10352	2.61922	C657PACXX_6_7106.sorted.filtered_peak_2382
chr10	27688941	27689251	311	13.19	3.70440	2.58148	1.32215	C657PACXX_6_7106.sorted.filtered_peak_2383
chr10	27792658	27793512	855	40.57	18.19267	4.62643	14.98202	C657PACXX_6_7106.sorted.filtered_peak_2384
chr10	27857337	27857798	462	15.59	4.64122	2.82895	2.11319	C657PACXX_6_7106.sorted.filtered_peak_2385
chr10	28030930	28031433	504	16.99	4.87668	2.82014	2.31992	C657PACXX_6_7106.sorted.filtered_peak_2386
chr10	28591588	28592338	751	24.07	7.14476	3.12842	4.39527	C657PACXX_6_7106.sorted.filtered_peak_2387
chr10	28623183	28623623	441	28.65	10.46943	3.83922	7.50302	C657PACXX_6_7106.sorted.filtered_peak_2388
chr10	28657020	28657371	352	15.75	5.45945	3.17377	2.83386	C657PACXX_6_7106.sorted.filtered_peak_2389
chr10	28821142	28822155	1014	50.82	19.09248	4.14291	15.79230	C657PACXX_6_7106.sorted.filtered_peak_2390
chr10	29879698	29880073	376	13.35	4.01436	2.71927	1.55726	C657PACXX_6_7106.sorted.filtered_peak_2391
chr10	29947842	29948269	428	21.64	6.21445	2.98664	3.52872	C657PACXX_6_7106.sorted.filtered_peak_2392
chr10	29970676	29971213	538	19.33	6.34187	3.20314	3.65703	C657PACXX_6_7106.sorted.filtered_peak_2393
chr10	30024733	30025030	298	18.72	5.61761	2.98456	2.98589	C657PACXX_6_7106.sorted.filtered_peak_2394
chr10	30100873	30101349	477	13.59	3.66456	2.53361	1.28013	C657PACXX_6_7106.sorted.filtered_peak_2395
chr10	30287286	30287616	331	20.38	6.06960	3.05483	3.37284	C657PACXX_6_7106.sorted.filtered_peak_2396
chr10	30315818	30316841	1024	35.94	12.42531	3.75843	9.38809	C657PACXX_6_7106.sorted.filtered_peak_2397
chr10	30574144	30574423	280	15.22	4.63487	2.85759	2.09713	C657PACXX_6_7106.sorted.filtered_peak_2398
chr10	30637822	30638379	558	24.96	8.00355	3.32176	5.20687	C657PACXX_6_7106.sorted.filtered_peak_2399
chr10	30662569	30663274	706	13.81	4.04779	2.69602	1.60562	C657PACXX_6_7106.sorted.filtered_peak_2400
chr10	30681470	30681732	263	15.89	5.51569	3.20085	2.87312	C657PACXX_6_7106.sorted.filtered_peak_2401
chr10	30707577	30707909	333	22.60	6.85580	3.14759	4.11845	C657PACXX_6_7106.sorted.filtered_peak_2402
chr10	30716613	30716912	300	18.07	5.86406	3.13859	3.20611	C657PACXX_6_7106.sorted.filtered_peak_2403
chr10	30722713	30723087	375	25.52	5.01095	2.40914	2.43729	C657PACXX_6_7106.sorted.filtered_peak_2404
chr10	30725821	30726346	526	25.33	4.90482	2.38900	2.33829	C657PACXX_6_7106.sorted.filtered_peak_2405
chr10	30791054	30791822	769	22.74	7.05352	3.17197	4.32035	C657PACXX_6_7106.sorted.filtered_peak_2406
chr10	30818189	30818944	756	30.00	10.60373	3.79181	7.61897	C657PACXX_6_7106.sorted.filtered_peak_2407
chr10	30880161	30880495	335	15.61	4.88226	2.93672	2.31430	C657PACXX_6_7106.sorted.filtered_peak_2408
chr10	30959806	30960275	470	18.02	6.99521	3.60544	4.24790	C657PACXX_6_7106.sorted.filtered_peak_2409
chr10	30971320	30971677	358	22.70	8.01086	3.54705	5.18858	C657PACXX_6_7106.sorted.filtered_peak_2410
chr10	30990315	30990756	442	29.94	11.13258	3.90454	8.15105	C657PACXX_6_7106.sorted.filtered_peak_2411
chr10	31025733	31026215	483	22.62	8.64801	3.79137	5.78649	C657PACXX_6_7106.sorted.filtered_peak_2412
chr10	31072818	31073441	624	31.65	9.85661	3.37619	6.95631	C657PACXX_6_7106.sorted.filtered_peak_2413
chr10	31275082	31275367	286	15.14	3.94156	2.55483	1.50783	C657PACXX_6_7106.sorted.filtered_peak_2414
chr10	31287547	31287851	305	19.44	5.39771	2.84902	2.78761	C657PACXX_6_7106.sorted.filtered_peak_2415
chr10	31320448	31321493	1046	55.54	22.27337	4.70676	18.79034	C657PACXX_6_7106.sorted.filtered_peak_2416
chr10	31390048	31390558	511	19.06	5.24776	2.81881	2.65143	C657PACXX_6_7106.sorted.filtered_peak_2417
chr10	31423572	31423947	376	21.60	4.81321	2.51238	2.27463	C657PACXX_6_7106.sorted.filtered_peak_2418
chr10	31607211	31608251	1041	29.93	6.58938	2.65741	3.86745	C657PACXX_6_7106.sorted.filtered_peak_2419
chr10	31892329	31892687	359	22.04	7.13461	3.29521	4.37065	C657PACXX_6_7106.sorted.filtered_peak_2420
chr10	31996610	31996859	250	16.04	4.37930	2.67762	1.88886	C657PACXX_6_7106.sorted.filtered_peak_2421
chr10	32048756	32049604	849	34.01	12.98163	4.06765	9.91436	C657PACXX_6_7106.sorted.filtered_peak_2422
chr10	32097599	32097883	285	17.78	5.90989	3.18811	3.24363	C657PACXX_6_7106.sorted.filtered_peak_2423
chr10	32219091	32219465	375	17.93	3.69532	2.30431	1.31610	C657PACXX_6_7106.sorted.filtered_peak_2424
chr10	32331409	32331658	250	15.65	4.55732	2.78172	2.04883	C657PACXX_6_7106.sorted.filtered_peak_2425
chr10	32344818	32345676	859	23.21	6.02320	2.82615	3.35395	C657PACXX_6_7106.sorted.filtered_peak_2426
chr10	32438381	32438745	365	14.76	3.83731	2.53266	1.42825	C657PACXX_6_7106.sorted.filtered_peak_2427
chr10	32439636	32439978	343	17.08	4.67984	2.73524	2.14475	C657PACXX_6_7106.sorted.filtered_peak_2428
chr10	32479666	32480076	411	13.00	3.81819	2.65211	1.39452	C657PACXX_6_7106.sorted.filtered_peak_2429
chr10	32533403	32533720	318	15.23	4.92227	2.97668	2.36699	C657PACXX_6_7106.sorted.filtered_peak_2430
chr10	32621234	32621594	361	23.47	6.86382	3.08017	4.13151	C657PACXX_6_7106.sorted.filtered_peak_2431
chr10	32634923	32636440	1518	31.22	8.13312	2.94757	5.33351	C657PACXX_6_7106.sorted.filtered_peak_2432
chr10	32645979	32646562	584	26.02	9.99893	3.97307	7.03880	C657PACXX_6_7106.sorted.filtered_peak_2433
chr10	32656769	32657286	518	20.63	6.19948	3.06742	3.50763	C657PACXX_6_7106.sorted.filtered_peak_2434
chr10	32666545	32667100	556	22.72	4.77571	2.45545	2.22863	C657PACXX_6_7106.sorted.filtered_peak_2435
chr10	32667625	32668167	543	28.89	8.24746	3.15707	5.41123	C657PACXX_6_7106.sorted.filtered_peak_2436
chr10	32734614	32735586	973	27.97	9.41326	3.58716	6.49821	C657PACXX_6_7106.sorted.filtered_peak_2437
chr10	32748222	32748592	371	15.54	4.42054	2.73735	1.91673	C657PACXX_6_7106.sorted.filtered_peak_2438
chr10	33247291	33247566	276	20.88	4.61103	2.48603	2.08883	C657PACXX_6_7106.sorted.filtered_peak_2439
chr10	33269322	33269888	567	17.39	4.70204	2.72355	2.16114	C657PACXX_6_7106.sorted.filtered_peak_2440
chr10	33398851	33399133	283	15.68	4.30847	2.67252	1.82764	C657PACXX_6_7106.sorted.filtered_peak_2441
chr10	33428007	33428392	386	16.68	5.30604	3.00527	2.72340	C657PACXX_6_7106.sorted.filtered_peak_2442
chr10	34569959	34570332	374	23.64	7.32498	3.23755	4.54417	C657PACXX_6_7106.sorted.filtered_peak_2443
chr10	35283629	35284116	488	16.02	4.97929	2.92178	2.42780	C657PACXX_6_7106.sorted.filtered_peak_2444
chr10	35310524	35310773	250	25.83	10.37637	4.12681	7.40108	C657PACXX_6_7106.sorted.filtered_peak_2445
chr10	35378774	35379917	1144	26.86	9.58237	3.64201	6.70236	C657PACXX_6_7106.sorted.filtered_peak_2446
chr10	35415524	35416247	724	62.45	27.21375	5.14607	23.57177	C657PACXX_6_7106.sorted.filtered_peak_2447
chr10	35424871	35425431	561	16.55	3.87551	2.44461	1.46086	C657PACXX_6_7106.sorted.filtered_peak_2448
chr10	35438384	35438798	415	22.31	8.33153	3.70295	5.49065	C657PACXX_6_7106.sorted.filtered_peak_2449
chr10	35483907	35485292	1386	38.14	12.63275	3.56082	9.61990	C657PACXX_6_7106.sorted.filtered_peak_2450
chr10	35507397	35507687	291	24.89	7.43418	3.17921	4.64995	C657PACXX_6_7106.sorted.filtered_peak_2451
chr10	35645136	35645589	454	14.39	3.95761	2.61522	1.52974	C657PACXX_6_7106.sorted.filtered_peak_2452
chr10	35829405	35829673	269	14.88	4.39286	2.76701	1.89885	C657PACXX_6_7106.sorted.filtered_peak_2453
chr10	38146213	38147383	1171	34.09	12.45921	3.64066	9.52792	C657PACXX_6_7106.sorted.filtered_peak_2454
chr10	38265286	38265955	670	52.33	26.67421	5.76756	23.07711	C657PACXX_6_7106.sorted.filtered_peak_2455
chr10	38299199	38300171	973	51.51	24.21621	5.38162	20.68758	C657PACXX_6_7106.sorted.filtered_peak_2456
chr10	38382804	38383686	883	17.14	6.31201	3.40806	3.61762	C657PACXX_6_7106.sorted.filtered_peak_2457
chr10	38691646	38691945	300	26.45	13.51534	5.20280	10.39445	C657PACXX_6_7106.sorted.filtered_peak_2458
chr10	38816301	38818760	2460	30.30	7.47944	2.85501	4.70624	C657PACXX_6_7106.sorted.filtered_peak_2459
chr10	42355238	42356378	1141	17.71	4.90736	2.77554	2.35182	C657PACXX_6_7106.sorted.filtered_peak_2460
chr10	42358134	42358422	289	23.13	6.31109	2.92112	3.62385	C657PACXX_6_7106.sorted.filtered_peak_2461
chr10	42364654	42365126	473	15.19	5.01724	3.03676	2.43374	C657PACXX_6_7106.sorted.filtered_peak_2462
chr10	42384101	42384465	365	20.22	4.57136	2.51016	2.04621	C657PACXX_6_7106.sorted.filtered_peak_2463
chr10	42384960	42385300	341	40.93	19.96960	5.40905	16.59921	C657PACXX_6_7106.sorted.filtered_peak_2464
chr10	42390873	42391145	273	24.96	12.13905	4.91905	9.06740	C657PACXX_6_7106.sorted.filtered_peak_2465
chr10	42396750	42397014	265	38.23	15.01266	4.40922	11.80177	C657PACXX_6_7106.sorted.filtered_peak_2466
chr10	42398572	42398823	252	30.83	10.07601	3.59369	7.10799	C657PACXX_6_7106.sorted.filtered_peak_2467
chr10	42400100	42400352	253	29.20	8.61458	3.27351	5.73583	C657PACXX_6_7106.sorted.filtered_peak_2468
chr10	42529289	42529743	455	29.87	13.09446	4.52243	10.01639	C657PACXX_6_7106.sorted.filtered_peak_2469
chr10	42531797	42532075	279	27.27	11.41622	4.33691	8.38573	C657PACXX_6_7106.sorted.filtered_peak_2470
chr10	43047784	43048586	803	29.48	12.20278	4.14028	9.21384	C657PACXX_6_7106.sorted.filtered_peak_2471
chr10	43133499	43134418	920	34.72	14.81552	4.48998	11.68272	C657PACXX_6_7106.sorted.filtered_peak_2472
chr10	43277756	43278607	852	26.35	10.19847	3.97763	7.24047	C657PACXX_6_7106.sorted.filtered_peak_2473
chr10	43600898	43601418	521	18.22	4.74431	2.68942	2.19527	C657PACXX_6_7106.sorted.filtered_peak_2474
chr10	43616302	43616947	646	21.93	5.42510	2.69219	2.82653	C657PACXX_6_7106.sorted.filtered_peak_2475
chr10	43624721	43625185	465	24.31	7.14678	3.11933	4.38870	C657PACXX_6_7106.sorted.filtered_peak_2476
chr10	43633697	43634567	871	25.62	7.54259	3.14378	4.76005	C657PACXX_6_7106.sorted.filtered_peak_2477
chr10	43726994	43727305	312	21.60	6.32511	3.04582	3.61914	C657PACXX_6_7106.sorted.filtered_peak_2478
chr10	43782843	43783253	411	18.57	5.35541	2.88774	2.75832	C657PACXX_6_7106.sorted.filtered_peak_2479
chr10	43788627	43789071	445	17.03	4.95454	2.84871	2.39073	C657PACXX_6_7106.sorted.filtered_peak_2480
chr10	43818232	43818606	375	16.90	5.71531	3.16982	3.07597	C657PACXX_6_7106.sorted.filtered_peak_2481
chr10	43843761	43844450	690	18.71	7.54743	3.73445	4.77702	C657PACXX_6_7106.sorted.filtered_peak_2482
chr10	43857060	43858237	1178	31.10	11.76246	3.85016	8.80704	C657PACXX_6_7106.sorted.filtered_peak_2483
chr10	43892613	43893108	496	26.16	5.75548	2.58937	3.11320	C657PACXX_6_7106.sorted.filtered_peak_2484
chr10	43903067	43903429	363	32.42	5.82132	2.37443	3.17164	C657PACXX_6_7106.sorted.filtered_peak_2485
chr10	43904182	43905089	908	49.62	16.55594	3.71291	13.38636	C657PACXX_6_7106.sorted.filtered_peak_2486
chr10	43915707	43916719	1013	19.17	5.57298	2.92914	2.94850	C657PACXX_6_7106.sorted.filtered_peak_2487
chr10	43931941	43932696	756	45.67	25.24755	6.20124	21.70106	C657PACXX_6_7106.sorted.filtered_peak_2488
chr10	43950711	43951687	977	30.30	9.72238	3.45161	6.81495	C657PACXX_6_7106.sorted.filtered_peak_2489
chr10	43957449	43957763	315	17.38	6.49123	3.48345	3.76519	C657PACXX_6_7106.sorted.filtered_peak_2490
chr10	44090786	44091056	271	13.85	4.23884	2.78196	1.76843	C657PACXX_6_7106.sorted.filtered_peak_2491
chr10	44143898	44144650	753	20.39	6.12746	3.02009	3.47729	C657PACXX_6_7106.sorted.filtered_peak_2492
chr10	44185374	44186050	677	18.17	5.22205	2.86664	2.63332	C657PACXX_6_7106.sorted.filtered_peak_2493
chr10	44311914	44312277	364	19.74	6.20070	3.13751	3.51071	C657PACXX_6_7106.sorted.filtered_peak_2494
chr10	44787804	44788197	394	13.55	3.92316	2.65918	1.49911	C657PACXX_6_7106.sorted.filtered_peak_2495
chr10	45360143	45360625	483	20.36	6.53879	3.18991	3.83905	C657PACXX_6_7106.sorted.filtered_peak_2496
chr10	45428244	45428883	640	18.21	5.18342	2.84077	2.60643	C657PACXX_6_7106.sorted.filtered_peak_2497
chr10	45454657	45455618	962	21.50	6.28992	3.02135	3.60412	C657PACXX_6_7106.sorted.filtered_peak_2498
chr10	45463688	45464051	364	17.44	4.12162	2.48724	1.66891	C657PACXX_6_7106.sorted.filtered_peak_2499
chr10	45496076	45496402	327	17.56	4.00438	2.44000	1.56920	C657PACXX_6_7106.sorted.filtered_peak_2500
chr10	45496683	45497081	399	19.74	5.29541	2.78405	2.70175	C657PACXX_6_7106.sorted.filtered_peak_2501
chr10	45504046	45504362	317	18.40	7.22214	3.67683	4.44959	C657PACXX_6_7106.sorted.filtered_peak_2502
chr10	45916605	45916970	366	19.11	3.90338	2.32494	1.48024	C657PACXX_6_7106.sorted.filtered_peak_2503
chr10	46089637	46090049	413	16.02	3.82285	2.45030	1.41899	C657PACXX_6_7106.sorted.filtered_peak_2504
chr10	46167593	46168687	1095	24.37	10.43696	4.20661	7.49710	C657PACXX_6_7106.sorted.filtered_peak_2505
chr10	47655755	47656258	504	21.10	7.60103	3.56574	4.79441	C657PACXX_6_7106.sorted.filtered_peak_2506
chr10	48354633	48355014	382	18.71	5.68595	3.02757	3.03171	C657PACXX_6_7106.sorted.filtered_peak_2507
chr10	48427124	48427373	250	19.12	5.19252	2.80407	2.58957	C657PACXX_6_7106.sorted.filtered_peak_2508
chr10	49514324	49514832	509	28.23	7.74757	3.03826	4.95633	C657PACXX_6_7106.sorted.filtered_peak_2509
chr10	49599006	49599457	452	17.96	5.07897	2.83454	2.49525	C657PACXX_6_7106.sorted.filtered_peak_2510
chr10	50606040	50606340	301	14.25	4.45300	2.85215	1.95008	C657PACXX_6_7106.sorted.filtered_peak_2511
chr10	50746771	50747796	1026	39.46	14.71635	4.03984	11.58783	C657PACXX_6_7106.sorted.filtered_peak_2512
chr10	51488729	51489008	280	16.91	6.19439	3.39469	3.49593	C657PACXX_6_7106.sorted.filtered_peak_2513
chr10	51564812	51565377	566	34.11	13.07679	4.03512	10.02534	C657PACXX_6_7106.sorted.filtered_peak_2514
chr10	51572290	51572765	476	19.51	4.95854	2.68535	2.39120	C657PACXX_6_7106.sorted.filtered_peak_2515
chr10	52383679	52384747	1069	33.24	8.44287	2.93802	5.61903	C657PACXX_6_7106.sorted.filtered_peak_2516
chr10	52396340	52397033	694	22.08	5.79940	2.80930	3.16115	C657PACXX_6_7106.sorted.filtered_peak_2517
chr10	53196454	53196787	334	13.72	3.76896	2.56920	1.37420	C657PACXX_6_7106.sorted.filtered_peak_2518
chr10	53459007	53460067	1061	36.58	12.55746	3.67946	9.54082	C657PACXX_6_7106.sorted.filtered_peak_2519
chr10	58120766	58121735	970	26.12	7.10747	2.95363	4.37715	C657PACXX_6_7106.sorted.filtered_peak_2520
chr10	60027627	60028091	465	36.52	8.72994	2.87408	5.87425	C657PACXX_6_7106.sorted.filtered_peak_2521
chr10	60028459	60029066	608	42.05	12.29843	3.27792	9.30997	C657PACXX_6_7106.sorted.filtered_peak_2522
chr10	60094512	60094838	327	19.42	5.35763	2.83543	2.75024	C657PACXX_6_7106.sorted.filtered_peak_2523
chr10	60144792	60145500	709	30.50	10.85251	3.79195	7.87169	C657PACXX_6_7106.sorted.filtered_peak_2524
chr10	61624931	61625187	257	15.49	4.59617	2.82194	2.06629	C657PACXX_6_7106.sorted.filtered_peak_2525
chr10	61639240	61639606	367	20.00	4.30141	2.41865	1.82814	C657PACXX_6_7106.sorted.filtered_peak_2526
chr10	61640899	61641154	256	21.35	4.76222	2.51100	2.22918	C657PACXX_6_7106.sorted.filtered_peak_2527
chr10	61666233	61666902	670	28.51	7.94855	3.10316	5.12494	C657PACXX_6_7106.sorted.filtered_peak_2528
chr10	62537844	62538373	530	29.39	9.58730	3.49462	6.67799	C657PACXX_6_7106.sorted.filtered_peak_2529
chr10	62702463	62703199	737	18.59	4.15799	2.44429	1.69170	C657PACXX_6_7106.sorted.filtered_peak_2530
chr10	63046499	63046775	277	21.22	6.52021	3.14009	3.80354	C657PACXX_6_7106.sorted.filtered_peak_2531
chr10	63510747	63511018	272	18.68	4.78771	2.67092	2.24342	C657PACXX_6_7106.sorted.filtered_peak_2532
chr10	63525451	63525721	271	17.59	4.69202	2.70847	2.15149	C657PACXX_6_7106.sorted.filtered_peak_2533
chr10	63663265	63663532	268	26.51	3.87264	2.06081	1.45503	C657PACXX_6_7106.sorted.filtered_peak_2534
chr10	63693757	63694019	263	15.96	4.11765	2.58155	1.65658	C657PACXX_6_7106.sorted.filtered_peak_2535
chr10	63702917	63703548	632	21.61	5.27550	2.67673	2.66911	C657PACXX_6_7106.sorted.filtered_peak_2536
chr10	63747807	63748179	373	23.59	5.24436	2.55935	2.64995	C657PACXX_6_7106.sorted.filtered_peak_2537
chr10	63752449	63753199	751	31.32	8.09045	2.95321	5.28171	C657PACXX_6_7106.sorted.filtered_peak_2538
chr10	63753576	63754122	547	22.87	4.65789	2.40354	2.14043	C657PACXX_6_7106.sorted.filtered_peak_2539
chr10	63798420	63798692	273	21.72	6.93137	3.24694	4.18645	C657PACXX_6_7106.sorted.filtered_peak_2540
chr10	63808324	63808828	505	29.77	5.11761	2.29510	2.52387	C657PACXX_6_7106.sorted.filtered_peak_2541
chr10	63810793	63811190	398	40.95	10.26040	2.99430	7.33116	C657PACXX_6_7106.sorted.filtered_peak_2542
chr10	63842364	63842899	536	25.29	7.33800	3.10049	4.57837	C657PACXX_6_7106.sorted.filtered_peak_2543
chr10	63880944	63881280	337	14.21	4.51247	2.88283	1.98767	C657PACXX_6_7106.sorted.filtered_peak_2544
chr10	63943082	63943642	561	26.31	7.52696	3.09559	4.75209	C657PACXX_6_7106.sorted.filtered_peak_2545
chr10	64003173	64003545	373	20.01	5.25626	2.76491	2.65443	C657PACXX_6_7106.sorted.filtered_peak_2546
chr10	64004632	64005098	467	22.09	6.70099	3.12975	3.97705	C657PACXX_6_7106.sorted.filtered_peak_2547
chr10	64143834	64144226	393	27.43	8.80005	3.40655	5.94068	C657PACXX_6_7106.sorted.filtered_peak_2548
chr10	64391671	64392514	844	19.83	5.34989	2.80929	2.73989	C657PACXX_6_7106.sorted.filtered_peak_2549
chr10	64397127	64397947	821	22.48	6.13043	2.87022	3.47581	C657PACXX_6_7106.sorted.filtered_peak_2550
chr10	64440987	64441560	574	17.26	5.14012	2.90271	2.56044	C657PACXX_6_7106.sorted.filtered_peak_2551
chr10	64492656	64493490	835	27.99	8.69740	3.28586	5.87100	C657PACXX_6_7106.sorted.filtered_peak_2552
chr10	64564152	64564656	505	33.24	12.73279	4.14731	9.64346	C657PACXX_6_7106.sorted.filtered_peak_2553
chr10	64576046	64576924	879	51.57	17.39143	3.84364	14.13799	C657PACXX_6_7106.sorted.filtered_peak_2554
chr10	64615893	64616180	288	20.41	4.13261	2.34952	1.66751	C657PACXX_6_7106.sorted.filtered_peak_2555
chr10	64892709	64893509	801	40.26	19.40243	5.02672	16.12239	C657PACXX_6_7106.sorted.filtered_peak_2556
chr10	64917920	64918260	341	17.91	5.87842	3.15367	3.22280	C657PACXX_6_7106.sorted.filtered_peak_2557
chr10	64985588	64985865	278	16.73	5.35595	3.04957	2.73948	C657PACXX_6_7106.sorted.filtered_peak_2558
chr10	65028601	65029277	677	38.56	12.06412	3.56052	9.01413	C657PACXX_6_7106.sorted.filtered_peak_2559
chr10	65148370	65148678	309	17.94	6.49562	3.40597	3.78945	C657PACXX_6_7106.sorted.filtered_peak_2560
chr10	65224980	65225445	466	16.85	4.65272	2.73843	2.12693	C657PACXX_6_7106.sorted.filtered_peak_2561
chr10	65225965	65226226	262	16.74	4.41727	2.65035	1.91536	C657PACXX_6_7106.sorted.filtered_peak_2562
chr10	65280422	65280789	368	21.79	5.04479	2.58996	2.46469	C657PACXX_6_7106.sorted.filtered_peak_2563
chr10	65389142	65389941	800	22.97	5.57266	2.69740	2.93846	C657PACXX_6_7106.sorted.filtered_peak_2564
chr10	65442896	65443210	315	15.61	4.86296	2.90107	2.32832	C657PACXX_6_7106.sorted.filtered_peak_2565
chr10	65800902	65801274	373	21.74	7.28440	3.34907	4.52709	C657PACXX_6_7106.sorted.filtered_peak_2566
chr10	66911807	66912159	353	13.07	3.50494	2.49470	1.15918	C657PACXX_6_7106.sorted.filtered_peak_2567
chr10	69280582	69280931	350	13.27	3.77073	2.60789	1.37608	C657PACXX_6_7106.sorted.filtered_peak_2568
chr10	69372681	69373334	654	30.57	12.78590	4.31948	9.72974	C657PACXX_6_7106.sorted.filtered_peak_2569
chr10	69523250	69524637	1388	40.43	12.55168	3.51628	9.48852	C657PACXX_6_7106.sorted.filtered_peak_2570
chr10	69609070	69610016	947	19.82	7.42426	3.60297	4.64155	C657PACXX_6_7106.sorted.filtered_peak_2571
chr10	69643847	69645386	1540	23.80	6.30326	2.86632	3.62217	C657PACXX_6_7106.sorted.filtered_peak_2572
chr10	69834215	69835547	1333	29.59	8.49761	3.12581	5.68235	C657PACXX_6_7106.sorted.filtered_peak_2573
chr10	69916164	69916502	339	14.22	4.02009	2.64707	1.58347	C657PACXX_6_7106.sorted.filtered_peak_2574
chr10	70091230	70091958	729	48.20	16.42512	3.89971	13.20110	C657PACXX_6_7106.sorted.filtered_peak_2575
chr10	70092250	70092625	376	27.11	4.37390	2.17471	1.88672	C657PACXX_6_7106.sorted.filtered_peak_2576
chr10	70108409	70108681	273	14.71	4.45961	2.81226	1.95760	C657PACXX_6_7106.sorted.filtered_peak_2577
chr10	70166380	70166781	402	16.93	4.99852	2.87436	2.42629	C657PACXX_6_7106.sorted.filtered_peak_2578
chr10	70167051	70167439	389	16.45	4.88524	2.86260	2.32866	C657PACXX_6_7106.sorted.filtered_peak_2579
chr10	70231266	70231818	553	23.41	10.13570	4.22052	7.21202	C657PACXX_6_7106.sorted.filtered_peak_2580
chr10	70286889	70287545	657	24.09	11.77279	4.75471	8.75749	C657PACXX_6_7106.sorted.filtered_peak_2581
chr10	70310544	70310859	316	17.96	6.87949	3.59396	4.12286	C657PACXX_6_7106.sorted.filtered_peak_2582
chr10	70359895	70360618	724	22.69	7.17950	3.24405	4.42733	C657PACXX_6_7106.sorted.filtered_peak_2583
chr10	70480614	70481316	703	43.50	23.31419	5.87066	19.84872	C657PACXX_6_7106.sorted.filtered_peak_2584
chr10	70660380	70661629	1250	38.05	15.21378	4.01341	12.14715	C657PACXX_6_7106.sorted.filtered_peak_2585
chr10	70715467	70716399	933	32.16	11.30126	3.68106	8.34706	C657PACXX_6_7106.sorted.filtered_peak_2586
chr10	70716793	70717127	335	25.27	6.78792	2.92770	4.07176	C657PACXX_6_7106.sorted.filtered_peak_2587
chr10	70748265	70749007	743	22.71	7.00786	3.20515	4.24800	C657PACXX_6_7106.sorted.filtered_peak_2588
chr10	70787383	70787709	327	16.30	5.80409	3.27912	3.14217	C657PACXX_6_7106.sorted.filtered_peak_2589
chr10	70805124	70805580	457	26.51	8.26079	3.28847	5.44721	C657PACXX_6_7106.sorted.filtered_peak_2590
chr10	70847485	70848052	568	38.12	11.15204	3.31628	8.17504	C657PACXX_6_7106.sorted.filtered_peak_2591
chr10	70848705	70849031	327	31.19	6.52225	2.57817	3.81926	C657PACXX_6_7106.sorted.filtered_peak_2592
chr10	70883347	70884609	1263	40.24	15.31657	4.00023	12.21762	C657PACXX_6_7106.sorted.filtered_peak_2593
chr10	70939415	70940465	1051	39.52	18.15182	4.73383	14.94668	C657PACXX_6_7106.sorted.filtered_peak_2594
chr10	70963942	70964286	345	18.62	5.16940	2.81915	2.58192	C657PACXX_6_7106.sorted.filtered_peak_2595
chr10	70982067	70982756	690	30.51	11.46181	4.03319	8.42406	C657PACXX_6_7106.sorted.filtered_peak_2596
chr10	70988789	70989431	643	21.12	5.30344	2.70316	2.70939	C657PACXX_6_7106.sorted.filtered_peak_2597
chr10	71077953	71079329	1377	20.81	4.89256	2.56977	2.35884	C657PACXX_6_7106.sorted.filtered_peak_2598
chr10	71104639	71104926	288	15.84	4.02250	2.54600	1.58268	C657PACXX_6_7106.sorted.filtered_peak_2599
chr10	71152159	71152613	455	21.79	7.79234	3.53696	5.00089	C657PACXX_6_7106.sorted.filtered_peak_2600
chr10	71168388	71168942	555	30.51	9.15429	3.21467	6.32050	C657PACXX_6_7106.sorted.filtered_peak_2601
chr10	71267457	71267868	412	16.92	5.37315	3.03435	2.76334	C657PACXX_6_7106.sorted.filtered_peak_2602
chr10	71275426	71275750	325	13.25	3.64795	2.55062	1.27363	C657PACXX_6_7106.sorted.filtered_peak_2603
chr10	71853056	71853473	418	21.60	6.23823	3.00586	3.54619	C657PACXX_6_7106.sorted.filtered_peak_2604
chr10	71905437	71905928	492	25.00	6.12332	2.76359	3.43988	C657PACXX_6_7106.sorted.filtered_peak_2605
chr10	71906138	71906993	856	27.38	7.69571	3.01766	4.94498	C657PACXX_6_7106.sorted.filtered_peak_2606
chr10	71922552	71922835	284	16.21	4.58448	2.76276	2.04884	C657PACXX_6_7106.sorted.filtered_peak_2607
chr10	71929954	71930713	760	38.23	13.84374	3.91043	10.75607	C657PACXX_6_7106.sorted.filtered_peak_2608
chr10	71992951	71993713	763	32.41	10.14817	3.43273	7.20933	C657PACXX_6_7106.sorted.filtered_peak_2609
chr10	72032695	72033024	330	17.87	5.23063	2.90994	2.62179	C657PACXX_6_7106.sorted.filtered_peak_2610
chr10	72115229	72115478	250	17.05	3.92467	2.43557	1.49416	C657PACXX_6_7106.sorted.filtered_peak_2611
chr10	72124001	72124677	677	20.49	7.60669	3.59697	4.81780	C657PACXX_6_7106.sorted.filtered_peak_2612
chr10	72141963	72142313	351	19.10	5.37659	2.86125	2.77354	C657PACXX_6_7106.sorted.filtered_peak_2613
chr10	72163620	72164022	403	31.28	13.21291	4.44723	10.11164	C657PACXX_6_7106.sorted.filtered_peak_2614
chr10	72164890	72165474	585	19.29	5.27476	2.81040	2.67993	C657PACXX_6_7106.sorted.filtered_peak_2615
chr10	72309468	72309971	504	16.50	4.40405	2.66257	1.90478	C657PACXX_6_7106.sorted.filtered_peak_2616
chr10	72319067	72319345	279	16.26	4.54016	2.73637	2.01829	C657PACXX_6_7106.sorted.filtered_peak_2617
chr10	72338063	72338623	561	30.94	10.10641	3.48779	7.19353	C657PACXX_6_7106.sorted.filtered_peak_2618
chr10	72362381	72363038	658	21.82	6.55697	3.06594	3.86700	C657PACXX_6_7106.sorted.filtered_peak_2619
chr10	72377831	72378238	408	17.62	5.37877	2.96360	2.78331	C657PACXX_6_7106.sorted.filtered_peak_2620
chr10	72416330	72416617	288	15.57	5.32365	3.14015	2.70322	C657PACXX_6_7106.sorted.filtered_peak_2621
chr10	72576104	72576369	266	19.41	5.85441	3.01616	3.20373	C657PACXX_6_7106.sorted.filtered_peak_2622
chr10	72647499	72648104	606	17.89	4.32585	2.54228	1.84065	C657PACXX_6_7106.sorted.filtered_peak_2623
chr10	73078658	73079304	647	22.70	6.67422	3.04961	3.96713	C657PACXX_6_7106.sorted.filtered_peak_2624
chr10	73137068	73137472	405	20.86	6.77819	3.23874	4.06055	C657PACXX_6_7106.sorted.filtered_peak_2625
chr10	73143985	73144235	251	18.86	6.72060	3.43863	3.97593	C657PACXX_6_7106.sorted.filtered_peak_2626
chr10	73502147	73502553	407	19.76	4.02845	2.33992	1.59120	C657PACXX_6_7106.sorted.filtered_peak_2627
chr10	73508315	73508913	599	35.29	10.73859	3.32103	7.81851	C657PACXX_6_7106.sorted.filtered_peak_2628
chr10	73528544	73529161	618	30.94	7.91487	2.90414	5.13511	C657PACXX_6_7106.sorted.filtered_peak_2629
chr10	73533305	73533794	490	28.51	6.83407	2.78539	4.09185	C657PACXX_6_7106.sorted.filtered_peak_2630
chr10	73610460	73611313	854	34.28	13.87060	4.18153	10.80122	C657PACXX_6_7106.sorted.filtered_peak_2631
chr10	73656225	73656544	320	18.29	6.80806	3.49505	4.07992	C657PACXX_6_7106.sorted.filtered_peak_2632
chr10	73808113	73808706	594	20.38	6.73376	3.25424	4.02274	C657PACXX_6_7106.sorted.filtered_peak_2633
chr10	73848244	73848737	494	21.52	5.84503	2.87155	3.19139	C657PACXX_6_7106.sorted.filtered_peak_2634
chr10	73975398	73976235	838	39.03	15.05194	4.18570	11.89505	C657PACXX_6_7106.sorted.filtered_peak_2635
chr10	74007803	74009130	1328	38.80	13.57092	3.77668	10.49764	C657PACXX_6_7106.sorted.filtered_peak_2636
chr10	74020259	74021479	1221	43.89	14.11223	3.65645	10.98962	C657PACXX_6_7106.sorted.filtered_peak_2637
chr10	74033474	74034059	586	35.11	8.75805	2.94854	5.89336	C657PACXX_6_7106.sorted.filtered_peak_2638
chr10	74045080	74045366	287	15.43	5.26405	3.11449	2.65984	C657PACXX_6_7106.sorted.filtered_peak_2639
chr10	74056967	74058250	1284	33.40	8.94074	3.01020	6.10048	C657PACXX_6_7106.sorted.filtered_peak_2640
chr10	74079259	74079990	732	21.00	5.18621	2.66954	2.60787	C657PACXX_6_7106.sorted.filtered_peak_2641
chr10	74094611	74095414	804	36.57	10.31304	3.20614	7.38063	C657PACXX_6_7106.sorted.filtered_peak_2642
chr10	74114068	74114966	899	38.21	14.34055	4.05116	11.22124	C657PACXX_6_7106.sorted.filtered_peak_2643
chr10	74124115	74124455	341	23.66	8.96002	3.77730	6.09876	C657PACXX_6_7106.sorted.filtered_peak_2644
chr10	74129934	74130427	494	25.22	9.09294	3.68098	6.21731	C657PACXX_6_7106.sorted.filtered_peak_2645
chr10	74385618	74386271	654	25.42	10.46519	4.07236	7.54081	C657PACXX_6_7106.sorted.filtered_peak_2646
chr10	74436127	74436498	372	14.31	4.56448	2.90146	2.02964	C657PACXX_6_7106.sorted.filtered_peak_2647
chr10	74451597	74452223	627	19.38	5.01284	2.70740	2.44495	C657PACXX_6_7106.sorted.filtered_peak_2648
chr10	74855587	74857213	1627	40.76	12.00605	3.27033	9.03230	C657PACXX_6_7106.sorted.filtered_peak_2649
chr10	74927484	74928383	900	28.87	11.95316	4.15675	8.97013	C657PACXX_6_7106.sorted.filtered_peak_2650
chr10	75006674	75007509	836	29.22	9.76705	3.49462	6.88257	C657PACXX_6_7106.sorted.filtered_peak_2651
chr10	75012057	75012876	820	36.03	13.14229	3.89934	10.08484	C657PACXX_6_7106.sorted.filtered_peak_2652
chr10	75023751	75024002	252	16.58	5.77002	3.24766	3.10835	C657PACXX_6_7106.sorted.filtered_peak_2653
chr10	75118242	75118842	601	37.43	16.29522	4.56294	13.12453	C657PACXX_6_7106.sorted.filtered_peak_2654
chr10	75173042	75174346	1305	20.44	5.70165	2.88806	3.06369	C657PACXX_6_7106.sorted.filtered_peak_2655
chr10	75255203	75256022	820	38.55	14.27177	4.13372	11.10654	C657PACXX_6_7106.sorted.filtered_peak_2656
chr10	75289220	75289484	265	16.07	5.59341	3.21249	2.95182	C657PACXX_6_7106.sorted.filtered_peak_2657
chr10	75385194	75386175	982	32.42	12.42020	3.92783	9.41752	C657PACXX_6_7106.sorted.filtered_peak_2658
chr10	75403959	75404235	277	19.62	6.75803	3.36906	4.02015	C657PACXX_6_7106.sorted.filtered_peak_2659
chr10	75489934	75490551	618	23.04	10.72101	4.55673	7.73471	C657PACXX_6_7106.sorted.filtered_peak_2660
chr10	75503465	75504662	1198	34.52	14.12718	4.23302	11.05025	C657PACXX_6_7106.sorted.filtered_peak_2661
chr10	75519077	75519581	505	20.57	6.67150	3.20650	3.97327	C657PACXX_6_7106.sorted.filtered_peak_2662
chr10	75531694	75532584	891	34.25	9.73200	3.18245	6.83518	C657PACXX_6_7106.sorted.filtered_peak_2663
chr10	75541614	75542021	408	26.39	6.21673	2.71143	3.53636	C657PACXX_6_7106.sorted.filtered_peak_2664
chr10	75544913	75545474	562	37.79	12.53171	3.71350	9.45927	C657PACXX_6_7106.sorted.filtered_peak_2665
chr10	75571232	75571893	662	31.80	10.70623	3.58275	7.75299	C657PACXX_6_7106.sorted.filtered_peak_2666
chr10	75608797	75609261	465	21.48	6.17399	2.99412	3.48725	C657PACXX_6_7106.sorted.filtered_peak_2667
chr10	75634234	75635109	876	24.42	6.44690	2.85806	3.76499	C657PACXX_6_7106.sorted.filtered_peak_2668
chr10	75639336	75639797	462	28.30	8.54435	3.26655	5.69903	C657PACXX_6_7106.sorted.filtered_peak_2669
chr10	75645873	75646291	419	18.81	6.38939	3.26895	3.70062	C657PACXX_6_7106.sorted.filtered_peak_2670
chr10	75751400	75751980	581	19.85	6.96198	3.39899	4.22287	C657PACXX_6_7106.sorted.filtered_peak_2671
chr10	75757207	75758025	819	38.28	15.22388	4.30994	12.05500	C657PACXX_6_7106.sorted.filtered_peak_2672
chr10	75815896	75816515	620	15.21	4.14311	2.63490	1.68792	C657PACXX_6_7106.sorted.filtered_peak_2673
chr10	75837898	75838147	250	16.36	4.13883	2.56220	1.67269	C657PACXX_6_7106.sorted.filtered_peak_2674
chr10	75910445	75911284	840	55.83	27.11820	5.65801	23.47995	C657PACXX_6_7106.sorted.filtered_peak_2675
chr10	75936024	75936824	801	29.81	11.31056	3.86899	8.35482	C657PACXX_6_7106.sorted.filtered_peak_2676
chr10	75949916	75950165	250	16.86	6.10631	3.36367	3.42109	C657PACXX_6_7106.sorted.filtered_peak_2677
chr10	76345392	76346100	709	18.57	4.14807	2.43677	1.68998	C657PACXX_6_7106.sorted.filtered_peak_2678
chr10	76498751	76499144	394	16.14	5.69159	3.24576	3.04344	C657PACXX_6_7106.sorted.filtered_peak_2679
chr10	76585760	76586782	1023	80.18	31.62992	4.72948	27.82971	C657PACXX_6_7106.sorted.filtered_peak_2680
chr10	76859692	76859950	259	18.74	6.15682	3.21069	3.46153	C657PACXX_6_7106.sorted.filtered_peak_2681
chr10	76870917	76871965	1049	32.76	11.66508	3.71355	8.68716	C657PACXX_6_7106.sorted.filtered_peak_2682
chr10	76926145	76926613	469	15.46	5.25531	3.11945	2.64089	C657PACXX_6_7106.sorted.filtered_peak_2683
chr10	76969777	76970693	917	37.10	14.66338	4.34517	11.48657	C657PACXX_6_7106.sorted.filtered_peak_2684
chr10	76993663	76994577	915	33.07	9.84832	3.24710	6.95992	C657PACXX_6_7106.sorted.filtered_peak_2685
chr10	79401424	79401673	250	13.17	3.84541	2.65147	1.43956	C657PACXX_6_7106.sorted.filtered_peak_2686
chr10	79561293	79561781	489	17.93	4.40425	2.56681	1.91310	C657PACXX_6_7106.sorted.filtered_peak_2687
chr10	79597368	79597804	437	18.88	4.85481	2.67998	2.30455	C657PACXX_6_7106.sorted.filtered_peak_2688
chr10	79788970	79789771	802	34.85	10.08877	3.23764	7.17399	C657PACXX_6_7106.sorted.filtered_peak_2689
chr10	79793241	79793873	633	37.40	11.39063	3.45826	8.37637	C657PACXX_6_7106.sorted.filtered_peak_2690
chr10	79807129	79807411	283	19.30	6.75836	3.40495	4.01514	C657PACXX_6_7106.sorted.filtered_peak_2691
chr10	80062682	80063614	933	31.13	9.80091	3.36830	6.90961	C657PACXX_6_7106.sorted.filtered_peak_2692
chr10	80733205	80733551	347	19.75	3.81487	2.26544	1.41255	C657PACXX_6_7106.sorted.filtered_peak_2693
chr10	80808010	80808364	355	17.73	4.20046	2.50119	1.73430	C657PACXX_6_7106.sorted.filtered_peak_2694
chr10	80827260	80827654	395	21.38	4.17948	2.31976	1.71726	C657PACXX_6_7106.sorted.filtered_peak_2695
chr10	80828588	80828842	255	23.34	4.90621	2.46271	2.35383	C657PACXX_6_7106.sorted.filtered_peak_2696
chr10	80909523	80909801	279	16.35	4.15174	2.56874	1.68302	C657PACXX_6_7106.sorted.filtered_peak_2697
chr10	80955349	80955748	400	16.20	3.98717	2.50690	1.55465	C657PACXX_6_7106.sorted.filtered_peak_2698
chr10	81046045	81046588	544	24.27	6.50202	2.92337	3.78741	C657PACXX_6_7106.sorted.filtered_peak_2699
chr10	81077492	81077897	406	29.90	8.52583	3.15405	5.68964	C657PACXX_6_7106.sorted.filtered_peak_2700
chr10	81082700	81083365	666	25.73	7.44797	3.05479	4.71913	C657PACXX_6_7106.sorted.filtered_peak_2701
chr10	81091497	81091869	373	22.40	7.50847	3.36901	4.73729	C657PACXX_6_7106.sorted.filtered_peak_2702
chr10	81205310	81205910	601	30.21	8.93832	3.18235	6.11944	C657PACXX_6_7106.sorted.filtered_peak_2703
chr10	81688950	81689456	507	17.77	4.55949	2.64314	2.03967	C657PACXX_6_7106.sorted.filtered_peak_2704
chr10	81806824	81807073	250	14.08	4.44087	2.85815	1.92810	C657PACXX_6_7106.sorted.filtered_peak_2705
chr10	81838407	81839375	969	20.81	7.10277	3.36618	4.35533	C657PACXX_6_7106.sorted.filtered_peak_2706
chr10	81947285	81948130	846	20.63	6.45293	3.13839	3.75365	C657PACXX_6_7106.sorted.filtered_peak_2707
chr10	81963013	81963733	721	25.47	7.15891	3.00191	4.43700	C657PACXX_6_7106.sorted.filtered_peak_2708
chr10	81965462	81965728	267	22.85	5.63638	2.72186	3.00400	C657PACXX_6_7106.sorted.filtered_peak_2709
chr10	82138022	82138290	269	15.58	5.04414	3.00437	2.46802	C657PACXX_6_7106.sorted.filtered_peak_2710
chr10	82168005	82168254	250	17.26	5.44178	3.04131	2.81540	C657PACXX_6_7106.sorted.filtered_peak_2711
chr10	82218781	82219230	450	26.71	6.12577	2.66941	3.44990	C657PACXX_6_7106.sorted.filtered_peak_2712
chr10	82247622	82248175	554	22.47	5.18755	2.58806	2.60891	C657PACXX_6_7106.sorted.filtered_peak_2713
chr10	82258514	82258881	368	17.11	4.36250	2.60690	1.87128	C657PACXX_6_7106.sorted.filtered_peak_2714
chr10	82295418	82295725	308	25.52	8.97816	3.64979	6.09397	C657PACXX_6_7106.sorted.filtered_peak_2715
chr10	85440280	85440876	597	25.69	8.40123	3.35736	5.59712	C657PACXX_6_7106.sorted.filtered_peak_2716
chr10	85898587	85899441	855	48.59	21.64531	4.86687	18.23989	C657PACXX_6_7106.sorted.filtered_peak_2717
chr10	85937382	85937643	262	15.46	4.78456	2.90896	2.22308	C657PACXX_6_7106.sorted.filtered_peak_2718
chr10	85965399	85965690	292	17.46	5.48371	3.03343	2.86389	C657PACXX_6_7106.sorted.filtered_peak_2719
chr10	86024199	86024468	270	14.45	3.70539	2.49630	1.31820	C657PACXX_6_7106.sorted.filtered_peak_2720
chr10	86087925	86088945	1021	24.55	5.53284	2.58926	2.92291	C657PACXX_6_7106.sorted.filtered_peak_2721
chr10	86089994	86090296	303	27.57	5.25396	2.40135	2.65107	C657PACXX_6_7106.sorted.filtered_peak_2722
chr10	86093756	86094283	528	30.92	9.62266	3.38641	6.72414	C657PACXX_6_7106.sorted.filtered_peak_2723
chr10	87916176	87916461	286	15.80	4.99472	2.96891	2.41511	C657PACXX_6_7106.sorted.filtered_peak_2724
chr10	88159418	88159922	505	23.87	7.81308	3.28909	5.06841	C657PACXX_6_7106.sorted.filtered_peak_2725
chr10	88160333	88160693	361	19.10	4.70296	2.61810	2.16338	C657PACXX_6_7106.sorted.filtered_peak_2726
chr10	88171053	88171485	433	14.50	3.68079	2.48280	1.29514	C657PACXX_6_7106.sorted.filtered_peak_2727
chr10	88172786	88173387	602	18.21	5.68489	3.01946	3.07447	C657PACXX_6_7106.sorted.filtered_peak_2728
chr10	88281260	88281849	590	27.82	8.84880	3.37944	5.98520	C657PACXX_6_7106.sorted.filtered_peak_2729
chr10	88344930	88345565	636	14.71	4.76168	2.94698	2.22695	C657PACXX_6_7106.sorted.filtered_peak_2730
chr10	88470809	88471225	417	23.83	6.25289	2.86478	3.56130	C657PACXX_6_7106.sorted.filtered_peak_2731
chr10	88516058	88516383	326	28.10	9.23064	3.47301	6.34733	C657PACXX_6_7106.sorted.filtered_peak_2732
chr10	88699193	88699547	355	20.26	6.74155	3.27481	4.02366	C657PACXX_6_7106.sorted.filtered_peak_2733
chr10	88720136	88720524	389	16.60	3.70546	2.37306	1.31474	C657PACXX_6_7106.sorted.filtered_peak_2734
chr10	88854349	88855595	1247	33.61	9.40155	3.17016	6.50210	C657PACXX_6_7106.sorted.filtered_peak_2735
chr10	89264238	89264509	272	19.85	5.58387	2.90273	2.93996	C657PACXX_6_7106.sorted.filtered_peak_2736
chr10	89577630	89578766	1137	24.15	7.11977	3.10892	4.37048	C657PACXX_6_7106.sorted.filtered_peak_2737
chr10	89602902	89603209	308	17.10	6.11409	3.33174	3.43789	C657PACXX_6_7106.sorted.filtered_peak_2738
chr10	89621765	89623323	1559	32.35	6.38513	2.48295	3.70871	C657PACXX_6_7106.sorted.filtered_peak_2739
chr10	89788517	89788791	275	16.42	5.49774	3.13134	2.87205	C657PACXX_6_7106.sorted.filtered_peak_2740
chr10	89824664	89825058	395	19.24	4.77617	2.62824	2.23931	C657PACXX_6_7106.sorted.filtered_peak_2741
chr10	89851242	89851991	750	25.66	7.65688	3.21090	4.84814	C657PACXX_6_7106.sorted.filtered_peak_2742
chr10	89912526	89912858	333	16.67	5.06046	2.91157	2.49492	C657PACXX_6_7106.sorted.filtered_peak_2743
chr10	89953874	89954455	582	20.79	6.70394	3.20273	3.99607	C657PACXX_6_7106.sorted.filtered_peak_2744
chr10	90030752	90031498	747	31.09	9.89394	3.47551	6.96460	C657PACXX_6_7106.sorted.filtered_peak_2745
chr10	90145451	90145853	403	19.90	4.94156	2.64745	2.38629	C657PACXX_6_7106.sorted.filtered_peak_2746
chr10	90342594	90343042	449	19.62	6.45406	3.22531	3.75603	C657PACXX_6_7106.sorted.filtered_peak_2747
chr10	90584951	90585461	511	18.26	4.94899	2.76414	2.38138	C657PACXX_6_7106.sorted.filtered_peak_2748
chr10	90595360	90595744	385	23.63	5.92606	2.76505	3.27260	C657PACXX_6_7106.sorted.filtered_peak_2749
chr10	90639573	90640795	1223	30.05	8.13156	3.04803	5.31472	C657PACXX_6_7106.sorted.filtered_peak_2750
chr10	90661021	90661444	424	15.43	4.12047	2.61237	1.65989	C657PACXX_6_7106.sorted.filtered_peak_2751
chr10	90694585	90695374	790	18.61	4.32498	2.50358	1.83671	C657PACXX_6_7106.sorted.filtered_peak_2752
chr10	90750472	90751169	698	22.91	4.38265	2.32510	1.88607	C657PACXX_6_7106.sorted.filtered_peak_2753
chr10	90789620	90789874	255	17.16	5.10000	2.90130	2.51512	C657PACXX_6_7106.sorted.filtered_peak_2754
chr10	90923257	90923725	469	17.56	5.21794	2.91428	2.62722	C657PACXX_6_7106.sorted.filtered_peak_2755
chr10	90967014	90967497	484	16.88	4.32156	2.59983	1.84024	C657PACXX_6_7106.sorted.filtered_peak_2756
chr10	90977072	90977339	268	19.52	5.71949	2.96210	3.08021	C657PACXX_6_7106.sorted.filtered_peak_2757
chr10	91011502	91012036	535	27.83	11.01599	4.08711	8.02480	C657PACXX_6_7106.sorted.filtered_peak_2758
chr10	91020188	91020463	276	21.17	6.53527	3.15735	3.81032	C657PACXX_6_7106.sorted.filtered_peak_2759
chr10	91061659	91062072	414	16.96	4.42894	2.64172	1.92358	C657PACXX_6_7106.sorted.filtered_peak_2760
chr10	91087456	91087877	422	16.42	4.13693	2.55537	1.68012	C657PACXX_6_7106.sorted.filtered_peak_2761
chr10	91093571	91094084	514	22.51	5.73613	2.78712	3.07778	C657PACXX_6_7106.sorted.filtered_peak_2762
chr10	91127275	91127524	250	15.96	4.76957	2.84979	2.23320	C657PACXX_6_7106.sorted.filtered_peak_2763
chr10	91152207	91152512	306	19.43	5.64743	2.94583	3.01111	C657PACXX_6_7106.sorted.filtered_peak_2764
chr10	91173984	91175194	1211	22.82	7.61910	3.33269	4.86755	C657PACXX_6_7106.sorted.filtered_peak_2765
chr10	91403463	91404103	641	29.08	8.55081	3.21372	5.70991	C657PACXX_6_7106.sorted.filtered_peak_2766
chr10	91461059	91461708	650	44.11	17.27293	4.37661	13.99958	C657PACXX_6_7106.sorted.filtered_peak_2767
chr10	91498520	91498899	380	17.70	4.68554	2.69652	2.14923	C657PACXX_6_7106.sorted.filtered_peak_2768
chr10	92631243	92632336	1094	17.83	4.75356	2.70831	2.21848	C657PACXX_6_7106.sorted.filtered_peak_2769
chr10	92765880	92766282	403	15.80	3.76611	2.44094	1.36283	C657PACXX_6_7106.sorted.filtered_peak_2770
chr10	92922234	92922682	449	19.55	4.08371	2.36343	1.64244	C657PACXX_6_7106.sorted.filtered_peak_2771
chr10	92922988	92923372	385	23.20	5.83671	2.76833	3.18468	C657PACXX_6_7106.sorted.filtered_peak_2772
chr10	92961112	92961363	252	19.24	3.86429	2.30501	1.45374	C657PACXX_6_7106.sorted.filtered_peak_2773
chr10	92979950	92980695	746	25.33	7.49486	3.13413	4.72646	C657PACXX_6_7106.sorted.filtered_peak_2774
chr10	93058051	93058364	314	16.87	5.52377	3.09314	2.90755	C657PACXX_6_7106.sorted.filtered_peak_2775
chr10	93169658	93170144	487	25.77	8.33179	3.36956	5.50916	C657PACXX_6_7106.sorted.filtered_peak_2776
chr10	93557812	93558401	590	28.99	8.72406	3.23912	5.88637	C657PACXX_6_7106.sorted.filtered_peak_2777
chr10	93661594	93662283	690	18.76	6.55646	3.32545	3.86271	C657PACXX_6_7106.sorted.filtered_peak_2778
chr10	93668082	93669100	1019	19.48	5.13871	2.75333	2.55104	C657PACXX_6_7106.sorted.filtered_peak_2779
chr10	93683115	93683999	885	28.48	11.70485	4.22400	8.68466	C657PACXX_6_7106.sorted.filtered_peak_2780
chr10	93704489	93705073	585	18.30	5.83664	3.08501	3.19843	C657PACXX_6_7106.sorted.filtered_peak_2781
chr10	93847523	93847853	331	18.29	5.77481	3.06878	3.13903	C657PACXX_6_7106.sorted.filtered_peak_2782
chr10	93971033	93971319	287	20.39	8.46187	3.97236	5.61031	C657PACXX_6_7106.sorted.filtered_peak_2783
chr10	94000018	94000861	844	17.94	4.60081	2.64535	2.07968	C657PACXX_6_7106.sorted.filtered_peak_2784
chr10	94050639	94051188	550	31.74	11.59911	3.83812	8.61258	C657PACXX_6_7106.sorted.filtered_peak_2785
chr10	94333625	94334671	1047	27.97	8.24436	3.20209	5.41734	C657PACXX_6_7106.sorted.filtered_peak_2786
chr10	94351383	94351754	372	28.90	7.48016	2.94141	4.69263	C657PACXX_6_7106.sorted.filtered_peak_2787
chr10	94352579	94352974	396	37.33	11.84401	3.56732	8.80607	C657PACXX_6_7106.sorted.filtered_peak_2788
chr10	94608153	94608431	279	27.87	9.38162	3.57816	6.47274	C657PACXX_6_7106.sorted.filtered_peak_2789
chr10	94608647	94609079	433	18.61	4.19805	2.45727	1.72532	C657PACXX_6_7106.sorted.filtered_peak_2790
chr10	94875435	94875693	259	14.88	4.79629	2.95727	2.24637	C657PACXX_6_7106.sorted.filtered_peak_2791
chr10	95136182	95136465	284	19.11	5.03382	2.74236	2.45343	C657PACXX_6_7106.sorted.filtered_peak_2792
chr10	95139222	95139499	278	15.45	3.62074	2.40000	1.24699	C657PACXX_6_7106.sorted.filtered_peak_2793
chr10	95172978	95173475	498	16.61	4.80334	2.80852	2.26222	C657PACXX_6_7106.sorted.filtered_peak_2794
chr10	95222555	95222911	357	18.19	6.01992	3.19189	3.34991	C657PACXX_6_7106.sorted.filtered_peak_2795
chr10	95242274	95242546	273	19.07	6.01806	3.12074	3.34277	C657PACXX_6_7106.sorted.filtered_peak_2796
chr10	95255840	95256823	984	26.80	7.16347	2.94809	4.41350	C657PACXX_6_7106.sorted.filtered_peak_2797
chr10	95462002	95462841	840	31.27	10.23972	3.57550	7.27971	C657PACXX_6_7106.sorted.filtered_peak_2798
chr10	95653552	95653931	380	18.56	4.45005	2.55476	1.94484	C657PACXX_6_7106.sorted.filtered_peak_2799
chr10	96122316	96123141	826	23.65	7.50728	3.23539	4.75480	C657PACXX_6_7106.sorted.filtered_peak_2800
chr10	96162346	96162674	329	15.35	4.38340	2.73368	1.88871	C657PACXX_6_7106.sorted.filtered_peak_2801
chr10	96305110	96305705	596	19.71	5.02451	2.70388	2.44093	C657PACXX_6_7106.sorted.filtered_peak_2802
chr10	96306013	96306390	378	16.78	3.64488	2.33973	1.27418	C657PACXX_6_7106.sorted.filtered_peak_2803
chr10	96995926	96996347	422	15.86	4.73383	2.84609	2.19536	C657PACXX_6_7106.sorted.filtered_peak_2804
chr10	97006132	97006609	478	17.95	4.48231	2.59751	1.97923	C657PACXX_6_7106.sorted.filtered_peak_2805
chr10	97054786	97055242	457	18.90	4.89749	2.70258	2.33302	C657PACXX_6_7106.sorted.filtered_peak_2806
chr10	97190237	97190667	431	17.52	5.31160	2.96056	2.70160	C657PACXX_6_7106.sorted.filtered_peak_2807
chr10	97320280	97320673	394	17.14	3.49375	2.26331	1.14767	C657PACXX_6_7106.sorted.filtered_peak_2808
chr10	97321056	97321341	286	27.94	9.43918	3.57222	6.53436	C657PACXX_6_7106.sorted.filtered_peak_2809
chr10	97416124	97416777	654	27.89	9.22554	3.45865	6.36102	C657PACXX_6_7106.sorted.filtered_peak_2810
chr10	97453556	97454123	568	57.60	29.54477	5.83191	25.86139	C657PACXX_6_7106.sorted.filtered_peak_2811
chr10	97591913	97592649	737	35.72	12.29772	3.66089	9.30071	C657PACXX_6_7106.sorted.filtered_peak_2812
chr10	97601558	97601965	408	20.18	5.34662	2.78406	2.73692	C657PACXX_6_7106.sorted.filtered_peak_2813
chr10	97667467	97668041	575	16.02	4.04362	2.54361	1.59747	C657PACXX_6_7106.sorted.filtered_peak_2814
chr10	97802946	97803809	864	19.52	5.05521	2.71290	2.48663	C657PACXX_6_7106.sorted.filtered_peak_2815
chr10	97849470	97850291	822	31.12	11.99552	4.07393	8.95627	C657PACXX_6_7106.sorted.filtered_peak_2816
chr10	97889407	97890533	1127	31.92	10.68648	3.64651	7.70509	C657PACXX_6_7106.sorted.filtered_peak_2817
chr10	98134884	98135402	519	19.20	5.48581	2.90841	2.85639	C657PACXX_6_7106.sorted.filtered_peak_2818
chr10	98230147	98230602	456	13.64	3.84543	2.61519	1.43266	C657PACXX_6_7106.sorted.filtered_peak_2819
chr10	98345935	98346440	506	20.32	4.27776	2.40153	1.79738	C657PACXX_6_7106.sorted.filtered_peak_2820
chr10	98346692	98347203	512	22.26	5.34804	2.65405	2.75033	C657PACXX_6_7106.sorted.filtered_peak_2821
chr10	98480479	98480896	418	18.39	5.57337	2.99630	2.94095	C657PACXX_6_7106.sorted.filtered_peak_2822
chr10	98561250	98561649	400	57.08	38.57409	8.48132	34.56408	C657PACXX_6_7106.sorted.filtered_peak_2823
chr10	98591525	98592873	1349	30.24	7.20720	2.78443	4.45634	C657PACXX_6_7106.sorted.filtered_peak_2824
chr10	98955966	98956577	612	16.39	4.72228	2.79123	2.19065	C657PACXX_6_7106.sorted.filtered_peak_2825
chr10	99051928	99052765	838	34.36	15.29867	4.53710	12.16724	C657PACXX_6_7106.sorted.filtered_peak_2826
chr10	99078594	99079229	636	35.67	13.50637	4.03995	10.42962	C657PACXX_6_7106.sorted.filtered_peak_2827
chr10	99094226	99095065	840	22.23	6.91292	3.17418	4.18794	C657PACXX_6_7106.sorted.filtered_peak_2828
chr10	99160706	99161335	630	28.06	13.36811	4.68648	10.32470	C657PACXX_6_7106.sorted.filtered_peak_2829
chr10	99167002	99167540	539	21.53	8.32247	3.81858	5.46216	C657PACXX_6_7106.sorted.filtered_peak_2830
chr10	99178906	99179286	381	16.23	4.52778	2.72508	2.02016	C657PACXX_6_7106.sorted.filtered_peak_2831
chr10	99185697	99186076	380	45.44	20.61518	5.02499	17.23926	C657PACXX_6_7106.sorted.filtered_peak_2832
chr10	99205283	99206212	930	27.24	10.63230	3.85452	7.73552	C657PACXX_6_7106.sorted.filtered_peak_2833
chr10	99257604	99258654	1051	45.59	16.74324	4.08245	13.51596	C657PACXX_6_7106.sorted.filtered_peak_2834
chr10	99392843	99393556	714	26.56	11.46205	4.25214	8.49879	C657PACXX_6_7106.sorted.filtered_peak_2835
chr10	99400003	99400635	633	44.24	22.37672	5.43031	18.97106	C657PACXX_6_7106.sorted.filtered_peak_2836
chr10	99408680	99408966	287	20.48	7.60986	3.62625	4.80849	C657PACXX_6_7106.sorted.filtered_peak_2837
chr10	99446575	99447603	1029	24.47	7.04967	3.04410	4.32234	C657PACXX_6_7106.sorted.filtered_peak_2838
chr10	99461312	99461706	395	13.00	3.82042	2.65320	1.39452	C657PACXX_6_7106.sorted.filtered_peak_2839
chr10	99496491	99497387	897	29.93	10.70339	3.73380	7.75171	C657PACXX_6_7106.sorted.filtered_peak_2840
chr10	99551993	99552253	261	14.55	3.91013	2.58142	1.48998	C657PACXX_6_7106.sorted.filtered_peak_2841
chr10	99609125	99609687	563	16.81	4.80871	2.80156	2.26357	C657PACXX_6_7106.sorted.filtered_peak_2842
chr10	99629176	99629812	637	19.86	5.35615	2.80431	2.74999	C657PACXX_6_7106.sorted.filtered_peak_2843
chr10	99805675	99805924	250	16.55	4.71557	2.78640	2.17606	C657PACXX_6_7106.sorted.filtered_peak_2844
chr10	99894178	99895003	826	24.63	7.71158	3.24077	4.94110	C657PACXX_6_7106.sorted.filtered_peak_2845
chr10	100057398	100057647	250	15.28	4.39418	2.74616	1.89549	C657PACXX_6_7106.sorted.filtered_peak_2846
chr10	100206369	100206734	366	15.82	4.19774	2.62045	1.72950	C657PACXX_6_7106.sorted.filtered_peak_2847
chr10	100227331	100227690	360	16.83	5.00548	2.87222	2.44573	C657PACXX_6_7106.sorted.filtered_peak_2848
chr10	101190297	101191025	729	45.13	21.03774	4.99788	17.67259	C657PACXX_6_7106.sorted.filtered_peak_2849
chr10	101315367	101315906	540	16.36	4.18845	2.58067	1.72162	C657PACXX_6_7106.sorted.filtered_peak_2850
chr10	101380126	101381020	895	61.42	26.34436	4.81774	22.77004	C657PACXX_6_7106.sorted.filtered_peak_2851
chr10	101418924	101419538	615	19.95	5.66909	2.90014	3.04280	C657PACXX_6_7106.sorted.filtered_peak_2852
chr10	101491696	101492543	848	30.94	12.00541	4.12715	8.95199	C657PACXX_6_7106.sorted.filtered_peak_2853
chr10	101605618	101605893	276	16.53	4.51337	2.70618	1.99988	C657PACXX_6_7106.sorted.filtered_peak_2854
chr10	101805815	101806125	311	18.67	7.35239	3.72813	4.55610	C657PACXX_6_7106.sorted.filtered_peak_2855
chr10	101927133	101927622	490	14.25	3.95057	2.61905	1.52150	C657PACXX_6_7106.sorted.filtered_peak_2856
chr10	101945358	101946296	939	26.30	8.38390	3.35582	5.55606	C657PACXX_6_7106.sorted.filtered_peak_2857
chr10	101988889	101989636	748	21.59	6.51236	3.09922	3.80298	C657PACXX_6_7106.sorted.filtered_peak_2858
chr10	102026966	102027800	835	16.96	5.84181	3.20875	3.20443	C657PACXX_6_7106.sorted.filtered_peak_2859
chr10	102046112	102046820	709	27.00	8.67686	3.43447	5.80287	C657PACXX_6_7106.sorted.filtered_peak_2860
chr10	102106609	102106861	253	21.35	5.66241	2.82803	3.01609	C657PACXX_6_7106.sorted.filtered_peak_2861
chr10	102130574	102131254	681	20.62	4.97148	2.62833	2.40054	C657PACXX_6_7106.sorted.filtered_peak_2862
chr10	102132990	102133874	885	21.23	5.37966	2.73748	2.76056	C657PACXX_6_7106.sorted.filtered_peak_2863
chr10	102193511	102193952	442	25.67	11.84722	4.61664	8.81779	C657PACXX_6_7106.sorted.filtered_peak_2864
chr10	102241301	102241845	545	21.18	6.29235	3.05062	3.59571	C657PACXX_6_7106.sorted.filtered_peak_2865
chr10	102268596	102269211	616	21.27	4.82213	2.53657	2.27626	C657PACXX_6_7106.sorted.filtered_peak_2866
chr10	102270771	102271137	367	21.95	5.40750	2.67718	2.81700	C657PACXX_6_7106.sorted.filtered_peak_2867
chr10	102289415	102289928	514	24.06	8.28208	3.48908	5.46736	C657PACXX_6_7106.sorted.filtered_peak_2868
chr10	102295226	102296009	784	35.71	15.54281	4.49117	12.40159	C657PACXX_6_7106.sorted.filtered_peak_2869
chr10	102672230	102673291	1062	28.41	8.42489	3.13846	5.63237	C657PACXX_6_7106.sorted.filtered_peak_2870
chr10	102746900	102747401	502	28.26	11.62195	4.25278	8.59730	C657PACXX_6_7106.sorted.filtered_peak_2871
chr10	102757125	102757642	518	23.42	5.02949	2.49945	2.45801	C657PACXX_6_7106.sorted.filtered_peak_2872
chr10	102772646	102772913	268	16.84	4.37630	2.63069	1.87226	C657PACXX_6_7106.sorted.filtered_peak_2873
chr10	102778735	102778984	250	17.59	5.12200	2.88145	2.53133	C657PACXX_6_7106.sorted.filtered_peak_2874
chr10	102790811	102791356	546	31.23	9.87304	3.48093	6.93239	C657PACXX_6_7106.sorted.filtered_peak_2875
chr10	102792124	102792683	560	22.90	5.22459	2.59038	2.62875	C657PACXX_6_7106.sorted.filtered_peak_2876
chr10	102800996	102801245	250	21.86	6.74872	3.18721	4.00093	C657PACXX_6_7106.sorted.filtered_peak_2877
chr10	102802546	102802809	264	18.79	5.02860	2.74798	2.46193	C657PACXX_6_7106.sorted.filtered_peak_2878
chr10	102820219	102820953	735	46.54	17.60021	4.21144	14.34969	C657PACXX_6_7106.sorted.filtered_peak_2879
chr10	102880889	102881375	487	14.83	4.26064	2.71775	1.78215	C657PACXX_6_7106.sorted.filtered_peak_2880
chr10	102921363	102921818	456	14.88	4.17229	2.67425	1.71346	C657PACXX_6_7106.sorted.filtered_peak_2881
chr10	103113285	103114246	962	49.46	21.71898	4.75946	18.35044	C657PACXX_6_7106.sorted.filtered_peak_2882
chr10	103213654	103214074	421	15.54	4.08381	2.59149	1.63233	C657PACXX_6_7106.sorted.filtered_peak_2883
chr10	103347708	103348213	506	22.44	7.45641	3.33425	4.69620	C657PACXX_6_7106.sorted.filtered_peak_2884
chr10	103453530	103454223	694	23.73	7.10745	3.15912	4.34586	C657PACXX_6_7106.sorted.filtered_peak_2885
chr10	103543036	103543347	312	21.66	6.02844	2.93669	3.34710	C657PACXX_6_7106.sorted.filtered_peak_2886
chr10	103577789	103578878	1090	57.30	23.24212	4.54908	19.76795	C657PACXX_6_7106.sorted.filtered_peak_2887
chr10	103590226	103590957	732	40.55	12.84978	3.61550	9.76291	C657PACXX_6_7106.sorted.filtered_peak_2888
chr10	103618618	103619072	455	15.30	5.16001	3.08922	2.55732	C657PACXX_6_7106.sorted.filtered_peak_2889
chr10	103769610	103770103	494	14.60	4.14951	2.68526	1.68634	C657PACXX_6_7106.sorted.filtered_peak_2890
chr10	103815347	103816231	885	28.03	11.77425	4.30913	8.75208	C657PACXX_6_7106.sorted.filtered_peak_2891
chr10	103824653	103825215	563	25.99	8.59000	3.49231	5.71579	C657PACXX_6_7106.sorted.filtered_peak_2892
chr10	103832703	103832978	276	14.04	4.28949	2.79460	1.80401	C657PACXX_6_7106.sorted.filtered_peak_2893
chr10	103880097	103880609	513	25.00	5.46884	2.55857	2.85311	C657PACXX_6_7106.sorted.filtered_peak_2894
chr10	103892181	103893162	982	50.08	22.03674	4.76355	18.64006	C657PACXX_6_7106.sorted.filtered_peak_2895
chr10	103911547	103912338	792	46.45	21.21210	4.86311	17.85399	C657PACXX_6_7106.sorted.filtered_peak_2896
chr10	103929191	103929509	319	21.66	9.59342	4.29467	6.66346	C657PACXX_6_7106.sorted.filtered_peak_2897
chr10	103948803	103949342	540	13.94	4.36119	2.83225	1.85838	C657PACXX_6_7106.sorted.filtered_peak_2898
chr10	103985844	103986336	493	17.51	4.05773	2.46179	1.61320	C657PACXX_6_7106.sorted.filtered_peak_2899
chr10	104001316	104001567	252	30.33	5.51448	2.37665	2.87923	C657PACXX_6_7106.sorted.filtered_peak_2900
chr10	104004715	104005569	855	60.65	25.57630	4.62982	22.07513	C657PACXX_6_7106.sorted.filtered_peak_2901
chr10	104153686	104154726	1041	46.50	15.10998	3.70639	11.94820	C657PACXX_6_7106.sorted.filtered_peak_2902
chr10	104159208	104159751	544	26.30	5.44254	2.49425	2.83055	C657PACXX_6_7106.sorted.filtered_peak_2903
chr10	104180338	104181127	790	37.59	10.71511	3.22945	7.77169	C657PACXX_6_7106.sorted.filtered_peak_2904
chr10	104192008	104192664	657	30.74	10.71085	3.65900	7.76365	C657PACXX_6_7106.sorted.filtered_peak_2905
chr10	104194968	104195303	336	18.00	3.55752	2.24998	1.20401	C657PACXX_6_7106.sorted.filtered_peak_2906
chr10	104209827	104210532	706	24.17	8.08821	3.45041	5.25803	C657PACXX_6_7106.sorted.filtered_peak_2907
chr10	104220672	104221291	620	20.96	7.17093	3.41909	4.39069	C657PACXX_6_7106.sorted.filtered_peak_2908
chr10	104261641	104262912	1272	57.83	15.80822	3.37229	12.58250	C657PACXX_6_7106.sorted.filtered_peak_2909
chr10	104263212	104263760	549	47.52	10.88889	2.82229	7.95481	C657PACXX_6_7106.sorted.filtered_peak_2910
chr10	104401794	104402328	535	33.95	8.32747	2.87515	5.51212	C657PACXX_6_7106.sorted.filtered_peak_2911
chr10	104405993	104406242	250	31.01	4.74257	2.16385	2.19814	C657PACXX_6_7106.sorted.filtered_peak_2912
chr10	104420835	104421443	609	19.68	6.36665	3.19539	3.66819	C657PACXX_6_7106.sorted.filtered_peak_2913
chr10	104473540	104474745	1206	32.63	9.76887	3.25215	6.88248	C657PACXX_6_7106.sorted.filtered_peak_2914
chr10	104503061	104503979	919	39.82	15.34077	4.16805	12.17900	C657PACXX_6_7106.sorted.filtered_peak_2915
chr10	104613810	104614451	642	41.51	19.69896	5.32483	16.32533	C657PACXX_6_7106.sorted.filtered_peak_2916
chr10	104657663	104657912	250	13.57	4.13780	2.76044	1.66278	C657PACXX_6_7106.sorted.filtered_peak_2917
chr10	104677284	104678373	1090	55.16	22.32380	4.21876	18.97128	C657PACXX_6_7106.sorted.filtered_peak_2918
chr10	104813685	104814250	566	19.89	6.40906	3.19486	3.70555	C657PACXX_6_7106.sorted.filtered_peak_2919
chr10	104829415	104829729	315	15.28	4.52580	2.79007	2.02657	C657PACXX_6_7106.sorted.filtered_peak_2920
chr10	104951862	104952111	250	17.91	5.27968	2.92613	2.66681	C657PACXX_6_7106.sorted.filtered_peak_2921
chr10	104952293	104952553	261	21.02	6.81912	3.27894	4.06770	C657PACXX_6_7106.sorted.filtered_peak_2922
chr10	105110793	105111069	277	17.91	6.84156	3.58435	4.08550	C657PACXX_6_7106.sorted.filtered_peak_2923
chr10	105127364	105128642	1279	24.35	9.30674	3.65039	6.49440	C657PACXX_6_7106.sorted.filtered_peak_2924
chr10	105156140	105156960	821	29.74	11.42487	3.93057	8.45088	C657PACXX_6_7106.sorted.filtered_peak_2925
chr10	105230846	105231445	600	33.28	13.32923	4.32815	10.21116	C657PACXX_6_7106.sorted.filtered_peak_2926
chr10	105245517	105245766	250	17.49	5.73756	3.13943	3.08934	C657PACXX_6_7106.sorted.filtered_peak_2927
chr10	105264071	105264368	298	19.84	6.77565	3.34259	4.04278	C657PACXX_6_7106.sorted.filtered_peak_2928
chr10	105437712	105438256	545	23.45	9.42834	3.90383	6.57054	C657PACXX_6_7106.sorted.filtered_peak_2929
chr10	105445961	105446360	400	17.59	5.48505	3.01940	2.86752	C657PACXX_6_7106.sorted.filtered_peak_2930
chr10	105456216	105456601	386	23.59	6.47500	2.95940	3.75964	C657PACXX_6_7106.sorted.filtered_peak_2931
chr10	105532084	105532485	402	18.58	5.60901	2.98922	2.98231	C657PACXX_6_7106.sorted.filtered_peak_2932
chr10	105560352	105560834	483	20.84	6.51760	3.15090	3.81303	C657PACXX_6_7106.sorted.filtered_peak_2933
chr10	105605811	105606211	401	16.40	5.01324	2.92606	2.43858	C657PACXX_6_7106.sorted.filtered_peak_2934
chr10	105648156	105648456	301	17.51	4.73658	2.72128	2.20448	C657PACXX_6_7106.sorted.filtered_peak_2935
chr10	105667994	105668387	394	20.63	4.83290	2.57843	2.27780	C657PACXX_6_7106.sorted.filtered_peak_2936
chr10	105670606	105671161	556	24.25	5.75266	2.68952	3.09861	C657PACXX_6_7106.sorted.filtered_peak_2937
chr10	105677609	105678454	846	32.41	8.72758	3.08484	5.85976	C657PACXX_6_7106.sorted.filtered_peak_2938
chr10	105726478	105726962	485	28.01	10.08460	3.81335	7.12191	C657PACXX_6_7106.sorted.filtered_peak_2939
chr10	105742997	105743760	764	16.32	4.77868	2.82491	2.23676	C657PACXX_6_7106.sorted.filtered_peak_2940
chr10	105880984	105882191	1208	43.28	14.08572	3.62682	10.98311	C657PACXX_6_7106.sorted.filtered_peak_2941
chr10	105991798	105992471	674	28.37	12.68217	4.48488	9.64991	C657PACXX_6_7106.sorted.filtered_peak_2942
chr10	106028419	106029330	912	37.06	14.25903	3.99431	11.19148	C657PACXX_6_7106.sorted.filtered_peak_2943
chr10	106051081	106051560	480	18.64	5.93294	3.10646	3.27887	C657PACXX_6_7106.sorted.filtered_peak_2944
chr10	106089116	106089487	372	20.38	4.59098	2.50940	2.06219	C657PACXX_6_7106.sorted.filtered_peak_2945
chr10	106098105	106098672	568	27.29	7.59544	3.07598	4.79731	C657PACXX_6_7106.sorted.filtered_peak_2946
chr10	106113039	106113600	562	26.86	6.72393	2.82470	4.00743	C657PACXX_6_7106.sorted.filtered_peak_2947
chr10	111612104	111612516	413	15.99	4.68695	2.81648	2.15205	C657PACXX_6_7106.sorted.filtered_peak_2948
chr10	111674775	111675091	317	19.48	6.35148	3.20826	3.65561	C657PACXX_6_7106.sorted.filtered_peak_2949
chr10	111683110	111683671	562	20.17	5.03469	2.67603	2.45535	C657PACXX_6_7106.sorted.filtered_peak_2950
chr10	111693717	111694078	362	16.84	5.16577	2.94321	2.58676	C657PACXX_6_7106.sorted.filtered_peak_2951
chr10	111738184	111738464	281	15.07	4.43363	2.77621	1.92690	C657PACXX_6_7106.sorted.filtered_peak_2952
chr10	111767461	111768150	690	33.15	9.09898	3.14642	6.20427	C657PACXX_6_7106.sorted.filtered_peak_2953
chr10	111827780	111828060	281	23.94	6.55648	2.96575	3.83216	C657PACXX_6_7106.sorted.filtered_peak_2954
chr10	111836398	111836947	550	25.50	6.82750	2.93498	4.09696	C657PACXX_6_7106.sorted.filtered_peak_2955
chr10	111896818	111897281	464	20.15	5.93395	2.98664	3.28433	C657PACXX_6_7106.sorted.filtered_peak_2956
chr10	111916597	111917194	598	24.62	8.09188	3.35359	5.29937	C657PACXX_6_7106.sorted.filtered_peak_2957
chr10	111969232	111969629	398	26.51	4.69607	2.28475	2.15959	C657PACXX_6_7106.sorted.filtered_peak_2958
chr10	111970816	111971226	411	30.18	6.15542	2.52882	3.47913	C657PACXX_6_7106.sorted.filtered_peak_2959
chr10	111981524	111981931	408	22.03	4.06582	2.26086	1.61163	C657PACXX_6_7106.sorted.filtered_peak_2960
chr10	111985321	111986294	974	24.68	5.06761	2.44887	2.50174	C657PACXX_6_7106.sorted.filtered_peak_2961
chr10	112064382	112064970	589	34.62	12.06468	3.75029	9.05013	C657PACXX_6_7106.sorted.filtered_peak_2962
chr10	112095273	112095778	506	15.52	5.19825	3.08023	2.60655	C657PACXX_6_7106.sorted.filtered_peak_2963
chr10	112116379	112117018	640	31.12	7.84767	2.84306	5.10833	C657PACXX_6_7106.sorted.filtered_peak_2964
chr10	112174158	112174844	687	43.34	18.46770	4.57322	15.20130	C657PACXX_6_7106.sorted.filtered_peak_2965
chr10	112180259	112180646	388	17.85	4.63759	2.66755	2.11157	C657PACXX_6_7106.sorted.filtered_peak_2966
chr10	112185675	112186033	359	25.53	8.40273	3.43321	5.56526	C657PACXX_6_7106.sorted.filtered_peak_2967
chr10	112201680	112201929	250	14.23	4.09077	2.68251	1.63836	C657PACXX_6_7106.sorted.filtered_peak_2968
chr10	112257342	112257712	371	39.30	10.03969	3.03845	7.10494	C657PACXX_6_7106.sorted.filtered_peak_2969
chr10	112263880	112264159	280	31.27	6.66871	2.62376	3.93968	C657PACXX_6_7106.sorted.filtered_peak_2970
chr10	112288716	112288979	264	14.91	4.02394	2.60715	1.58114	C657PACXX_6_7106.sorted.filtered_peak_2971
chr10	112326984	112327783	800	43.27	18.06081	4.48625	14.81828	C657PACXX_6_7106.sorted.filtered_peak_2972
chr10	112431769	112432439	671	18.51	5.33999	2.89494	2.73054	C657PACXX_6_7106.sorted.filtered_peak_2973
chr10	112533857	112534312	456	31.67	11.05364	3.79541	8.04233	C657PACXX_6_7106.sorted.filtered_peak_2974
chr10	112602845	112603205	361	15.61	4.29639	2.67350	1.81541	C657PACXX_6_7106.sorted.filtered_peak_2975
chr10	112620295	112620719	425	24.93	5.17752	2.47319	2.59908	C657PACXX_6_7106.sorted.filtered_peak_2976
chr10	112624292	112624761	470	33.79	8.48778	2.96429	5.62627	C657PACXX_6_7106.sorted.filtered_peak_2977
chr10	112631441	112631900	460	31.74	8.14528	2.96576	5.31926	C657PACXX_6_7106.sorted.filtered_peak_2978
chr10	112678343	112679588	1246	54.46	20.70780	4.10417	17.38986	C657PACXX_6_7106.sorted.filtered_peak_2979
chr10	112752876	112753251	376	13.99	4.00553	2.66267	1.56561	C657PACXX_6_7106.sorted.filtered_peak_2980
chr10	113943204	113943629	426	22.31	6.73244	3.11041	4.01958	C657PACXX_6_7106.sorted.filtered_peak_2981
chr10	114129200	114129458	259	19.02	7.66107	3.79395	4.85900	C657PACXX_6_7106.sorted.filtered_peak_2982
chr10	114135363	114136041	679	20.43	6.27936	3.10724	3.58253	C657PACXX_6_7106.sorted.filtered_peak_2983
chr10	114149162	114149509	348	17.18	5.32149	2.98939	2.71524	C657PACXX_6_7106.sorted.filtered_peak_2984
chr10	114206448	114207121	674	25.34	7.97569	3.31585	5.15766	C657PACXX_6_7106.sorted.filtered_peak_2985
chr10	114292074	114292351	278	16.76	4.74456	2.78048	2.20699	C657PACXX_6_7106.sorted.filtered_peak_2986
chr10	115144914	115145168	255	18.33	4.95014	2.76609	2.37290	C657PACXX_6_7106.sorted.filtered_peak_2987
chr10	115323315	115323564	250	16.22	4.92114	2.90813	2.34718	C657PACXX_6_7106.sorted.filtered_peak_2988
chr10	115438950	115439970	1021	22.20	5.79535	2.81098	3.14433	C657PACXX_6_7106.sorted.filtered_peak_2989
chr10	115440516	115440982	467	19.39	4.05421	2.36717	1.60598	C657PACXX_6_7106.sorted.filtered_peak_2990
chr10	115613897	115615063	1167	19.57	4.59988	2.54441	2.08763	C657PACXX_6_7106.sorted.filtered_peak_2991
chr10	115720407	115721883	1477	32.47	9.61038	3.24435	6.72048	C657PACXX_6_7106.sorted.filtered_peak_2992
chr10	115933406	115934575	1170	28.78	9.06810	3.38522	6.19377	C657PACXX_6_7106.sorted.filtered_peak_2993
chr10	116063826	116064299	474	16.55	4.13319	2.54551	1.67573	C657PACXX_6_7106.sorted.filtered_peak_2994
chr10	116231174	116231527	354	15.54	4.45758	2.75091	1.95453	C657PACXX_6_7106.sorted.filtered_peak_2995
chr10	116285995	116287100	1106	25.41	7.87363	3.24873	5.08098	C657PACXX_6_7106.sorted.filtered_peak_2996
chr10	116300894	116301508	615	42.04	13.84124	3.75779	10.71041	C657PACXX_6_7106.sorted.filtered_peak_2997
chr10	116304102	116304502	401	28.93	6.65285	2.71121	3.93370	C657PACXX_6_7106.sorted.filtered_peak_2998
chr10	116561092	116561692	601	20.11	6.24750	3.10890	3.56090	C657PACXX_6_7106.sorted.filtered_peak_2999
chr10	116581099	116581628	530	20.83	5.60558	2.81931	2.98692	C657PACXX_6_7106.sorted.filtered_peak_3000
chr10	116697688	116698682	995	22.44	7.87747	3.40219	5.13394	C657PACXX_6_7106.sorted.filtered_peak_3001
chr10	118547426	118547686	261	17.01	5.37280	3.03390	2.75445	C657PACXX_6_7106.sorted.filtered_peak_3002
chr10	119133390	119133855	466	18.55	3.91820	2.35829	1.49700	C657PACXX_6_7106.sorted.filtered_peak_3003
chr10	119135078	119135388	311	19.53	4.07571	2.36644	1.62733	C657PACXX_6_7106.sorted.filtered_peak_3004
chr10	119805775	119806638	864	24.92	7.31700	3.06834	4.58798	C657PACXX_6_7106.sorted.filtered_peak_3005
chr10	120101472	120102234	763	35.57	14.35428	4.29423	11.23116	C657PACXX_6_7106.sorted.filtered_peak_3006
chr10	120219224	120219485	262	16.85	5.16472	2.95303	2.57311	C657PACXX_6_7106.sorted.filtered_peak_3007
chr10	120328057	120328325	269	15.49	3.98709	2.55505	1.55405	C657PACXX_6_7106.sorted.filtered_peak_3008
chr10	120514147	120515022	876	50.24	21.63793	4.82751	18.21908	C657PACXX_6_7106.sorted.filtered_peak_3009
chr10	120725661	120725910	250	13.93	4.11030	2.71447	1.66186	C657PACXX_6_7106.sorted.filtered_peak_3010
chr10	120788752	120789064	313	20.88	5.37177	2.75081	2.75828	C657PACXX_6_7106.sorted.filtered_peak_3011
chr10	120839494	120840775	1282	29.47	9.72287	3.47099	6.83266	C657PACXX_6_7106.sorted.filtered_peak_3012
chr10	120849947	120850928	982	30.38	11.92537	4.03887	8.92325	C657PACXX_6_7106.sorted.filtered_peak_3013
chr10	120863501	120863977	477	15.18	3.97328	2.56468	1.53929	C657PACXX_6_7106.sorted.filtered_peak_3014
chr10	120880044	120880316	273	15.23	5.11711	3.07666	2.51776	C657PACXX_6_7106.sorted.filtered_peak_3015
chr10	120891021	120891892	872	22.89	8.30015	3.48899	5.53704	C657PACXX_6_7106.sorted.filtered_peak_3016
chr10	120924826	120925787	962	23.42	7.03886	3.14386	4.28781	C657PACXX_6_7106.sorted.filtered_peak_3017
chr10	120937974	120938817	844	26.73	10.05090	3.93751	7.08281	C657PACXX_6_7106.sorted.filtered_peak_3018
chr10	120966678	120967207	530	34.68	9.14896	3.01612	6.29313	C657PACXX_6_7106.sorted.filtered_peak_3019
chr10	121028250	121029046	797	32.50	11.36764	3.67173	8.40931	C657PACXX_6_7106.sorted.filtered_peak_3020
chr10	121060919	121061243	325	23.72	4.85268	2.43287	2.30205	C657PACXX_6_7106.sorted.filtered_peak_3021
chr10	121065373	121066387	1015	32.15	8.11518	2.90668	5.31006	C657PACXX_6_7106.sorted.filtered_peak_3022
chr10	121074872	121075308	437	20.09	5.47689	2.83333	2.85887	C657PACXX_6_7106.sorted.filtered_peak_3023
chr10	121119840	121120089	250	13.82	3.82982	2.59395	1.41686	C657PACXX_6_7106.sorted.filtered_peak_3024
chr10	121204672	121205349	678	15.59	4.11677	2.59956	1.66213	C657PACXX_6_7106.sorted.filtered_peak_3025
chr10	121249113	121249671	559	21.23	7.29841	3.41360	4.53073	C657PACXX_6_7106.sorted.filtered_peak_3026
chr10	121261734	121262452	719	16.86	4.28400	2.58799	1.80633	C657PACXX_6_7106.sorted.filtered_peak_3027
chr10	121275897	121276430	534	21.04	6.60364	3.17216	3.89110	C657PACXX_6_7106.sorted.filtered_peak_3028
chr10	121276664	121276913	250	15.52	3.78206	2.46361	1.38351	C657PACXX_6_7106.sorted.filtered_peak_3029
chr10	121302928	121303218	291	23.77	6.40677	2.93007	3.69354	C657PACXX_6_7106.sorted.filtered_peak_3030
chr10	121355508	121355968	461	21.69	3.74074	2.16729	1.34912	C657PACXX_6_7106.sorted.filtered_peak_3031
chr10	121356150	121356878	729	44.49	17.01088	4.34709	13.73427	C657PACXX_6_7106.sorted.filtered_peak_3032
chr10	121402166	121402571	406	16.88	5.53145	3.09695	2.90558	C657PACXX_6_7106.sorted.filtered_peak_3033
chr10	121410202	121410873	672	18.84	4.57039	2.58152	2.05164	C657PACXX_6_7106.sorted.filtered_peak_3034
chr10	121423205	121423941	737	17.97	5.57215	3.02740	2.93913	C657PACXX_6_7106.sorted.filtered_peak_3035
chr10	121446077	121446640	564	17.15	5.45215	3.04560	2.83615	C657PACXX_6_7106.sorted.filtered_peak_3036
chr10	121452816	121453184	369	14.85	4.84026	2.97723	2.28536	C657PACXX_6_7106.sorted.filtered_peak_3037
chr10	121484845	121485759	915	31.97	12.00277	3.77734	9.06717	C657PACXX_6_7106.sorted.filtered_peak_3038
chr10	121509934	121510335	402	14.21	3.97881	2.63507	1.54035	C657PACXX_6_7106.sorted.filtered_peak_3039
chr10	121632285	121633076	792	25.19	7.73849	3.22483	4.95524	C657PACXX_6_7106.sorted.filtered_peak_3040
chr10	121651820	121652494	675	26.59	10.00538	3.88665	7.05924	C657PACXX_6_7106.sorted.filtered_peak_3041
chr10	122610410	122611370	961	16.49	5.94031	3.31531	3.27116	C657PACXX_6_7106.sorted.filtered_peak_3042
chr10	123686807	123688118	1312	19.33	5.44158	2.87552	2.82203	C657PACXX_6_7106.sorted.filtered_peak_3043
chr10	123734238	123734840	603	14.78	4.28167	2.72854	1.79875	C657PACXX_6_7106.sorted.filtered_peak_3044
chr10	124133523	124134295	773	20.90	5.49876	2.79684	2.86959	C657PACXX_6_7106.sorted.filtered_peak_3045
chr10	124638866	124639371	506	39.79	16.78696	4.58424	13.55090	C657PACXX_6_7106.sorted.filtered_peak_3046
chr10	124713616	124714148	533	41.02	18.87061	4.92751	15.58738	C657PACXX_6_7106.sorted.filtered_peak_3047
chr10	124739739	124740523	785	42.59	19.56927	4.95241	16.24946	C657PACXX_6_7106.sorted.filtered_peak_3048
chr10	124767484	124768655	1172	29.82	10.09908	3.46176	7.24426	C657PACXX_6_7106.sorted.filtered_peak_3049
chr10	124913452	124914107	656	52.32	22.04024	4.63968	18.63986	C657PACXX_6_7106.sorted.filtered_peak_3050
chr10	124920211	124920480	270	20.78	5.73281	2.88478	3.08642	C657PACXX_6_7106.sorted.filtered_peak_3051
chr10	125318744	125319183	440	15.24	3.63593	2.41932	1.26450	C657PACXX_6_7106.sorted.filtered_peak_3052
chr10	126077724	126078171	448	24.61	8.10223	3.38812	5.29129	C657PACXX_6_7106.sorted.filtered_peak_3053
chr10	126092081	126092361	281	15.90	5.54277	3.20354	2.90390	C657PACXX_6_7106.sorted.filtered_peak_3054
chr10	126107343	126108136	794	34.15	13.51793	4.25391	10.40356	C657PACXX_6_7106.sorted.filtered_peak_3055
chr10	126150200	126150791	592	28.00	10.71022	4.01706	7.71245	C657PACXX_6_7106.sorted.filtered_peak_3056
chr10	126336242	126336669	428	22.15	4.20038	2.29837	1.72940	C657PACXX_6_7106.sorted.filtered_peak_3057
chr10	126346489	126346766	278	21.13	6.58474	3.17218	3.86055	C657PACXX_6_7106.sorted.filtered_peak_3058
chr10	126377240	126377878	639	29.94	9.96985	3.50257	7.07044	C657PACXX_6_7106.sorted.filtered_peak_3059
chr10	126390764	126391166	403	18.06	4.13051	2.46130	1.67316	C657PACXX_6_7106.sorted.filtered_peak_3060
chr10	126407913	126408263	351	27.03	5.36427	2.44571	2.76056	C657PACXX_6_7106.sorted.filtered_peak_3061
chr10	126429712	126430081	370	24.39	4.66889	2.35183	2.13674	C657PACXX_6_7106.sorted.filtered_peak_3062
chr10	126480073	126481027	955	23.19	8.12511	3.54085	5.29813	C657PACXX_6_7106.sorted.filtered_peak_3063
chr10	126490163	126490562	400	21.38	8.81892	3.97968	5.95633	C657PACXX_6_7106.sorted.filtered_peak_3064
chr10	126604918	126605760	843	29.33	9.85188	3.60668	6.91129	C657PACXX_6_7106.sorted.filtered_peak_3065
chr10	126736723	126736972	250	14.92	4.40432	2.76829	1.90763	C657PACXX_6_7106.sorted.filtered_peak_3066
chr10	127407569	127408490	922	42.73	21.41895	5.44422	18.03262	C657PACXX_6_7106.sorted.filtered_peak_3067
chr10	127511673	127512446	774	51.09	21.40416	4.69588	18.00948	C657PACXX_6_7106.sorted.filtered_peak_3068
chr10	127574832	127575392	561	42.11	6.41147	2.24858	3.70238	C657PACXX_6_7106.sorted.filtered_peak_3069
chr10	127585054	127585359	306	40.45	4.72603	1.96404	2.18609	C657PACXX_6_7106.sorted.filtered_peak_3070
chr10	127585809	127586300	492	33.39	3.65164	1.86021	1.27896	C657PACXX_6_7106.sorted.filtered_peak_3071
chr10	127593860	127594542	683	25.02	10.42077	4.20756	7.45039	C657PACXX_6_7106.sorted.filtered_peak_3072
chr10	129809614	129810124	511	24.11	8.14730	3.45934	5.32286	C657PACXX_6_7106.sorted.filtered_peak_3073
chr10	129845450	129846036	587	28.88	8.96247	3.33957	6.09866	C657PACXX_6_7106.sorted.filtered_peak_3074
chr10	129846242	129846768	527	21.61	4.83990	2.53360	2.27799	C657PACXX_6_7106.sorted.filtered_peak_3075
chr10	129861350	129861778	429	19.36	4.54018	2.54122	2.02350	C657PACXX_6_7106.sorted.filtered_peak_3076
chr10	129893814	129894454	641	15.80	4.40056	2.69570	1.91632	C657PACXX_6_7106.sorted.filtered_peak_3077
chr10	129924629	129925127	499	32.23	12.61226	4.11628	9.56286	C657PACXX_6_7106.sorted.filtered_peak_3078
chr10	129948361	129948812	452	18.20	5.80371	3.10131	3.15266	C657PACXX_6_7106.sorted.filtered_peak_3079
chr10	129978964	129979583	620	18.17	5.54680	2.98760	2.93493	C657PACXX_6_7106.sorted.filtered_peak_3080
chr10	130008420	130008798	379	21.44	5.57307	2.78353	2.94558	C657PACXX_6_7106.sorted.filtered_peak_3081
chr10	130010057	130010753	697	21.90	5.62068	2.77459	2.98457	C657PACXX_6_7106.sorted.filtered_peak_3082
chr10	131265144	131265706	563	19.98	5.80614	2.95611	3.16169	C657PACXX_6_7106.sorted.filtered_peak_3083
chr10	131908028	131909904	1877	51.19	17.67223	3.81022	14.45452	C657PACXX_6_7106.sorted.filtered_peak_3084
chr10	131934278	131934674	397	17.37	4.57394	2.66650	2.06041	C657PACXX_6_7106.sorted.filtered_peak_3085
chr10	133836583	133837007	425	19.71	7.29712	3.55673	4.53233	C657PACXX_6_7106.sorted.filtered_peak_3086
chr10	134121457	134121981	525	23.78	6.80662	3.02105	4.08882	C657PACXX_6_7106.sorted.filtered_peak_3087
chr10	134145058	134146111	1054	41.82	13.30437	3.53211	10.24448	C657PACXX_6_7106.sorted.filtered_peak_3088
chr10	134260869	134261472	604	33.79	10.69652	3.46430	7.74167	C657PACXX_6_7106.sorted.filtered_peak_3089
chr10	134266824	134267190	367	18.91	4.33271	2.48852	1.84614	C657PACXX_6_7106.sorted.filtered_peak_3090
chr10	134350734	134351293	560	52.34	21.57519	4.69743	18.14626	C657PACXX_6_7106.sorted.filtered_peak_3091
chr10	135092010	135092633	624	25.46	5.38927	2.51367	2.78303	C657PACXX_6_7106.sorted.filtered_peak_3092
chr10	135122204	135123246	1043	32.61	11.03873	3.56836	8.09839	C657PACXX_6_7106.sorted.filtered_peak_3093
chr10	135132207	135132484	278	15.82	5.47066	3.18766	2.83173	C657PACXX_6_7106.sorted.filtered_peak_3094
chr10	135148898	135149284	387	16.82	4.13057	2.53225	1.67387	C657PACXX_6_7106.sorted.filtered_peak_3095
chr10	135186845	135187498	654	19.72	5.30054	2.79343	2.70409	C657PACXX_6_7106.sorted.filtered_peak_3096
chr10	135191970	135192416	447	18.71	4.06404	2.40329	1.61651	C657PACXX_6_7106.sorted.filtered_peak_3097
chr10	135192704	135193093	390	18.50	4.19491	2.45554	1.73532	C657PACXX_6_7106.sorted.filtered_peak_3098
chr10	135202856	135203203	348	19.37	4.07307	2.37455	1.62075	C657PACXX_6_7106.sorted.filtered_peak_3099
chr10	135203467	135203875	409	22.30	5.42625	2.68059	2.81634	C657PACXX_6_7106.sorted.filtered_peak_3100
chr10	135207382	135207833	452	25.06	6.91696	2.97473	4.19169	C657PACXX_6_7106.sorted.filtered_peak_3101
chr10	135289486	135289735	250	15.52	5.31375	3.13056	2.70241	C657PACXX_6_7106.sorted.filtered_peak_3102
chr10	135333658	135334061	404	19.58	7.07905	3.49107	4.32123	C657PACXX_6_7106.sorted.filtered_peak_3103
chr10	135500606	135500880	275	24.57	11.79245	4.84606	8.73472	C657PACXX_6_7106.sorted.filtered_peak_3104
chr11	189931	190338	408	35.28	12.29513	3.80941	9.25206	C657PACXX_6_7106.sorted.filtered_peak_3105
chr11	191897	192413	517	30.27	7.49550	2.87931	4.70657	C657PACXX_6_7106.sorted.filtered_peak_3106
chr11	207234	207996	763	55.67	21.69710	4.31072	18.32556	C657PACXX_6_7106.sorted.filtered_peak_3107
chr11	235843	236192	350	30.55	8.45068	3.11873	5.60122	C657PACXX_6_7106.sorted.filtered_peak_3108
chr11	236378	237114	737	47.40	19.79599	4.74071	16.42655	C657PACXX_6_7106.sorted.filtered_peak_3109
chr11	267635	267896	262	20.23	4.29108	2.40613	1.81675	C657PACXX_6_7106.sorted.filtered_peak_3110
chr11	269166	269784	619	26.02	6.59099	2.85234	3.86265	C657PACXX_6_7106.sorted.filtered_peak_3111
chr11	308055	308330	276	17.40	6.48050	3.46568	3.76669	C657PACXX_6_7106.sorted.filtered_peak_3112
chr11	313742	314253	512	25.40	8.89508	3.61484	6.01875	C657PACXX_6_7106.sorted.filtered_peak_3113
chr11	315117	315422	306	15.94	3.83625	2.46135	1.42465	C657PACXX_6_7106.sorted.filtered_peak_3114
chr11	356180	356432	253	16.81	4.45984	2.66131	1.95529	C657PACXX_6_7106.sorted.filtered_peak_3115
chr11	359333	359607	275	19.00	5.96406	3.09462	3.30379	C657PACXX_6_7106.sorted.filtered_peak_3116
chr11	406709	407756	1048	32.77	11.78744	3.62826	8.86449	C657PACXX_6_7106.sorted.filtered_peak_3117
chr11	414706	415660	955	19.50	4.72875	2.59234	2.20148	C657PACXX_6_7106.sorted.filtered_peak_3118
chr11	448026	448774	749	31.27	8.69079	3.10866	5.84985	C657PACXX_6_7106.sorted.filtered_peak_3119
chr11	450021	450415	395	43.21	15.95141	4.12397	12.74573	C657PACXX_6_7106.sorted.filtered_peak_3120
chr11	506326	507628	1303	51.21	18.64920	4.10784	15.34364	C657PACXX_6_7106.sorted.filtered_peak_3121
chr11	518848	519227	380	21.38	9.41910	4.24113	6.50645	C657PACXX_6_7106.sorted.filtered_peak_3122
chr11	535589	535909	321	35.12	10.80665	3.43868	7.83497	C657PACXX_6_7106.sorted.filtered_peak_3123
chr11	537239	537787	549	23.90	4.57519	2.34139	2.05889	C657PACXX_6_7106.sorted.filtered_peak_3124
chr11	560723	561079	357	28.02	6.73494	2.77791	4.01211	C657PACXX_6_7106.sorted.filtered_peak_3125
chr11	568347	568869	523	34.26	13.17955	4.11438	10.10140	C657PACXX_6_7106.sorted.filtered_peak_3126
chr11	575567	575816	250	23.86	4.89547	2.44787	2.32769	C657PACXX_6_7106.sorted.filtered_peak_3127
chr11	576041	576583	543	51.76	23.12650	5.18899	19.61617	C657PACXX_6_7106.sorted.filtered_peak_3128
chr11	587958	588332	375	18.39	7.02663	3.59846	4.26989	C657PACXX_6_7106.sorted.filtered_peak_3129
chr11	615618	616213	596	28.09	6.82494	2.80396	4.08765	C657PACXX_6_7106.sorted.filtered_peak_3130
chr11	694916	696245	1330	67.42	25.21521	4.18163	21.72955	C657PACXX_6_7106.sorted.filtered_peak_3131
chr11	746877	747715	839	18.65	6.46429	3.28382	3.79293	C657PACXX_6_7106.sorted.filtered_peak_3132
chr11	777209	777927	719	26.29	7.66672	3.13551	4.88664	C657PACXX_6_7106.sorted.filtered_peak_3133
chr11	796004	796543	540	28.04	6.15234	2.60877	3.48745	C657PACXX_6_7106.sorted.filtered_peak_3134
chr11	797659	798600	942	24.93	4.65538	2.32336	2.13483	C657PACXX_6_7106.sorted.filtered_peak_3135
chr11	809137	810067	931	53.71	21.62106	4.49422	18.22041	C657PACXX_6_7106.sorted.filtered_peak_3136
chr11	819148	820310	1163	37.89	13.24462	3.85512	10.15385	C657PACXX_6_7106.sorted.filtered_peak_3137
chr11	842373	842982	610	30.45	10.07367	3.54118	7.14401	C657PACXX_6_7106.sorted.filtered_peak_3138
chr11	910528	911345	818	24.59	8.39588	3.51331	5.55335	C657PACXX_6_7106.sorted.filtered_peak_3139
chr11	925574	926183	610	19.10	5.01448	2.71219	2.45658	C657PACXX_6_7106.sorted.filtered_peak_3140
chr11	1224167	1224729	563	14.94	4.27584	2.71633	1.79784	C657PACXX_6_7106.sorted.filtered_peak_3141
chr11	1283799	1284059	261	15.71	5.04741	2.99688	2.46516	C657PACXX_6_7106.sorted.filtered_peak_3142
chr11	1330669	1331429	761	41.84	14.82576	3.96720	11.65760	C657PACXX_6_7106.sorted.filtered_peak_3143
chr11	1404452	1404996	545	17.94	5.30610	2.90804	2.71899	C657PACXX_6_7106.sorted.filtered_peak_3144
chr11	1410648	1411169	522	22.48	8.03541	3.54640	5.23516	C657PACXX_6_7106.sorted.filtered_peak_3145
chr11	1714547	1714843	297	16.76	4.73326	2.78344	2.18704	C657PACXX_6_7106.sorted.filtered_peak_3146
chr11	1715218	1715479	262	18.04	5.39625	2.96314	2.77145	C657PACXX_6_7106.sorted.filtered_peak_3147
chr11	1779247	1779681	435	18.86	4.39014	2.51691	1.88815	C657PACXX_6_7106.sorted.filtered_peak_3148
chr11	1785225	1785503	279	17.61	3.85230	2.37823	1.44257	C657PACXX_6_7106.sorted.filtered_peak_3149
chr11	1793511	1793928	418	14.04	4.40985	2.85018	1.89831	C657PACXX_6_7106.sorted.filtered_peak_3150
chr11	1865640	1865953	314	15.61	3.70111	2.42336	1.31360	C657PACXX_6_7106.sorted.filtered_peak_3151
chr11	1871901	1872307	407	30.78	8.52373	3.13303	5.66169	C657PACXX_6_7106.sorted.filtered_peak_3152
chr11	1874001	1874664	664	28.01	7.05904	2.83885	4.33135	C657PACXX_6_7106.sorted.filtered_peak_3153
chr11	2023692	2024227	536	17.15	4.36160	2.60303	1.87233	C657PACXX_6_7106.sorted.filtered_peak_3154
chr11	2172946	2173238	293	18.27	4.20211	2.47834	1.72857	C657PACXX_6_7106.sorted.filtered_peak_3155
chr11	2421216	2422063	848	66.49	28.22912	4.79051	24.60974	C657PACXX_6_7106.sorted.filtered_peak_3156
chr11	2488663	2488912	250	15.50	4.70681	2.86087	2.17056	C657PACXX_6_7106.sorted.filtered_peak_3157
chr11	2554086	2554524	439	21.78	5.67303	2.79837	3.03113	C657PACXX_6_7106.sorted.filtered_peak_3158
chr11	2721123	2721572	450	26.99	9.19227	3.56663	6.30170	C657PACXX_6_7106.sorted.filtered_peak_3159
chr11	2913735	2914346	612	22.34	5.58724	2.71369	2.98098	C657PACXX_6_7106.sorted.filtered_peak_3160
chr11	2923140	2923644	505	24.23	7.31583	3.16561	4.55520	C657PACXX_6_7106.sorted.filtered_peak_3161
chr11	3013239	3014117	879	30.56	7.45380	2.80117	4.71743	C657PACXX_6_7106.sorted.filtered_peak_3162
chr11	3035597	3036113	517	22.43	7.47450	3.36969	4.69506	C657PACXX_6_7106.sorted.filtered_peak_3163
chr11	3071011	3071415	405	20.78	7.30009	3.43150	4.55076	C657PACXX_6_7106.sorted.filtered_peak_3164
chr11	3078526	3078899	374	25.72	9.92013	3.90687	7.00609	C657PACXX_6_7106.sorted.filtered_peak_3165
chr11	3400215	3400656	442	30.28	11.73509	4.04698	8.72283	C657PACXX_6_7106.sorted.filtered_peak_3166
chr11	3443704	3444311	608	21.79	9.78767	4.31893	6.85829	C657PACXX_6_7106.sorted.filtered_peak_3167
chr11	3806457	3806778	322	22.98	8.38368	3.65388	5.54186	C657PACXX_6_7106.sorted.filtered_peak_3168
chr11	3818412	3819551	1140	52.18	22.74127	4.58475	19.34916	C657PACXX_6_7106.sorted.filtered_peak_3169
chr11	3862170	3863150	981	42.86	12.19962	3.31880	9.15809	C657PACXX_6_7106.sorted.filtered_peak_3170
chr11	3875656	3876921	1266	36.65	9.25058	2.93991	6.38776	C657PACXX_6_7106.sorted.filtered_peak_3171
chr11	3900539	3900825	287	19.42	6.65664	3.33192	3.93745	C657PACXX_6_7106.sorted.filtered_peak_3172
chr11	3941178	3941699	522	14.33	4.58263	2.90492	2.04964	C657PACXX_6_7106.sorted.filtered_peak_3173
chr11	3968270	3969011	742	25.04	6.20011	2.74223	3.54594	C657PACXX_6_7106.sorted.filtered_peak_3174
chr11	4103162	4103502	341	13.45	4.06968	2.73806	1.60380	C657PACXX_6_7106.sorted.filtered_peak_3175
chr11	4115756	4116246	491	32.31	10.94263	3.64899	7.97051	C657PACXX_6_7106.sorted.filtered_peak_3176
chr11	4414578	4415129	552	32.45	16.45964	5.30327	13.24126	C657PACXX_6_7106.sorted.filtered_peak_3177
chr11	4629200	4629954	755	26.17	7.25520	3.02909	4.49125	C657PACXX_6_7106.sorted.filtered_peak_3178
chr11	4658170	4658475	306	18.50	6.28418	3.27922	3.58417	C657PACXX_6_7106.sorted.filtered_peak_3179
chr11	5645837	5646510	674	26.04	10.56350	4.00389	7.64539	C657PACXX_6_7106.sorted.filtered_peak_3180
chr11	5705486	5706529	1044	21.16	5.83864	2.87244	3.19802	C657PACXX_6_7106.sorted.filtered_peak_3181
chr11	5710651	5711371	721	25.20	6.89893	2.94902	4.18912	C657PACXX_6_7106.sorted.filtered_peak_3182
chr11	5829681	5829944	264	18.84	6.58192	3.37833	3.84975	C657PACXX_6_7106.sorted.filtered_peak_3183
chr11	5839830	5840204	375	14.76	4.05695	2.63453	1.60798	C657PACXX_6_7106.sorted.filtered_peak_3184
chr11	6255669	6256600	932	68.64	30.90744	5.21428	27.16677	C657PACXX_6_7106.sorted.filtered_peak_3185
chr11	6411180	6412297	1118	26.04	8.12629	3.22489	5.34922	C657PACXX_6_7106.sorted.filtered_peak_3186
chr11	6423624	6424280	657	24.43	7.02806	3.03353	4.30929	C657PACXX_6_7106.sorted.filtered_peak_3187
chr11	6502209	6503070	862	38.06	14.06791	3.94939	10.98830	C657PACXX_6_7106.sorted.filtered_peak_3188
chr11	6624775	6625139	365	25.99	6.53436	2.83473	3.81681	C657PACXX_6_7106.sorted.filtered_peak_3189
chr11	6633351	6634067	717	27.62	7.16393	2.91959	4.40312	C657PACXX_6_7106.sorted.filtered_peak_3190
chr11	6640262	6641001	740	33.71	10.65638	3.50358	7.67937	C657PACXX_6_7106.sorted.filtered_peak_3191
chr11	6704224	6704940	717	43.75	18.24435	4.51932	14.97592	C657PACXX_6_7106.sorted.filtered_peak_3192
chr11	6766946	6767827	882	23.03	5.81601	2.74651	3.18537	C657PACXX_6_7106.sorted.filtered_peak_3193
chr11	7534174	7535038	865	22.03	5.97195	2.87936	3.30924	C657PACXX_6_7106.sorted.filtered_peak_3194
chr11	8008337	8008976	640	48.88	22.95081	5.17642	19.50525	C657PACXX_6_7106.sorted.filtered_peak_3195
chr11	8704016	8704566	551	43.78	18.49932	4.56682	15.22911	C657PACXX_6_7106.sorted.filtered_peak_3196
chr11	8710170	8710935	766	31.21	9.61163	3.29329	6.74805	C657PACXX_6_7106.sorted.filtered_peak_3197
chr11	8935722	8936183	462	17.17	4.48770	2.64594	1.98138	C657PACXX_6_7106.sorted.filtered_peak_3198
chr11	8985621	8986178	558	24.13	7.11710	3.13199	4.35328	C657PACXX_6_7106.sorted.filtered_peak_3199
chr11	9037183	9037632	450	15.97	4.54531	2.75510	2.02950	C657PACXX_6_7106.sorted.filtered_peak_3200
chr11	9159037	9159306	270	16.78	4.51115	2.68920	1.99478	C657PACXX_6_7106.sorted.filtered_peak_3201
chr11	9230845	9231228	384	16.53	4.17915	2.56311	1.71842	C657PACXX_6_7106.sorted.filtered_peak_3202
chr11	9232473	9232739	267	16.48	4.39091	2.65342	1.90245	C657PACXX_6_7106.sorted.filtered_peak_3203
chr11	9271558	9272137	580	14.45	4.17552	2.70209	1.71321	C657PACXX_6_7106.sorted.filtered_peak_3204
chr11	9285519	9285909	391	17.29	5.18115	2.91663	2.59323	C657PACXX_6_7106.sorted.filtered_peak_3205
chr11	9335872	9336719	848	43.53	18.82022	4.81302	15.49408	C657PACXX_6_7106.sorted.filtered_peak_3206
chr11	9385896	9386432	537	19.43	6.13108	3.08255	3.48400	C657PACXX_6_7106.sorted.filtered_peak_3207
chr11	9405930	9406834	905	18.04	5.93055	3.14071	3.28943	C657PACXX_6_7106.sorted.filtered_peak_3208
chr11	9414607	9414927	321	16.74	6.09463	3.36285	3.40999	C657PACXX_6_7106.sorted.filtered_peak_3209
chr11	9481906	9483000	1095	48.68	20.53057	4.41889	17.22450	C657PACXX_6_7106.sorted.filtered_peak_3210
chr11	9528258	9528539	282	17.35	6.45853	3.47712	3.73292	C657PACXX_6_7106.sorted.filtered_peak_3211
chr11	9587410	9588070	661	28.00	9.86280	3.62308	6.97195	C657PACXX_6_7106.sorted.filtered_peak_3212
chr11	9594779	9595309	531	33.99	9.05897	3.09456	6.16721	C657PACXX_6_7106.sorted.filtered_peak_3213
chr11	9596775	9597062	288	22.56	3.84966	2.17337	1.43726	C657PACXX_6_7106.sorted.filtered_peak_3214
chr11	9622657	9623442	786	19.99	6.06102	3.06476	3.38145	C657PACXX_6_7106.sorted.filtered_peak_3215
chr11	9634814	9635986	1173	25.85	7.53477	3.15164	4.73588	C657PACXX_6_7106.sorted.filtered_peak_3216
chr11	9685178	9686108	931	18.89	6.43983	3.25681	3.76147	C657PACXX_6_7106.sorted.filtered_peak_3217
chr11	10229711	10229960	250	15.42	4.25438	2.67567	1.76861	C657PACXX_6_7106.sorted.filtered_peak_3218
chr11	10324419	10324900	482	22.52	4.07618	2.24441	1.62555	C657PACXX_6_7106.sorted.filtered_peak_3219
chr11	10344546	10344833	288	18.76	5.31300	2.86914	2.70508	C657PACXX_6_7106.sorted.filtered_peak_3220
chr11	10435006	10435365	360	18.16	5.20078	2.85588	2.61804	C657PACXX_6_7106.sorted.filtered_peak_3221
chr11	10463622	10463871	250	16.14	4.53713	2.74161	2.01805	C657PACXX_6_7106.sorted.filtered_peak_3222
chr11	10477230	10477940	711	23.78	5.16836	2.52926	2.57618	C657PACXX_6_7106.sorted.filtered_peak_3223
chr11	10480721	10481122	402	21.41	4.30358	2.35874	1.82302	C657PACXX_6_7106.sorted.filtered_peak_3224
chr11	10562483	10563041	559	26.22	9.33525	3.63992	6.46290	C657PACXX_6_7106.sorted.filtered_peak_3225
chr11	10757310	10757843	534	19.96	6.26228	3.12564	3.58281	C657PACXX_6_7106.sorted.filtered_peak_3226
chr11	10764375	10764691	317	18.97	5.01908	2.73553	2.45508	C657PACXX_6_7106.sorted.filtered_peak_3227
chr11	10765200	10765536	337	16.79	3.90656	2.44351	1.48254	C657PACXX_6_7106.sorted.filtered_peak_3228
chr11	10772376	10773352	977	20.55	6.11172	3.02584	3.44103	C657PACXX_6_7106.sorted.filtered_peak_3229
chr11	10814017	10814336	320	15.66	3.96785	2.53546	1.53679	C657PACXX_6_7106.sorted.filtered_peak_3230
chr11	10830004	10831084	1081	48.75	17.51497	3.94032	14.29809	C657PACXX_6_7106.sorted.filtered_peak_3231
chr11	10879190	10880127	938	38.06	12.04281	3.59496	8.98711	C657PACXX_6_7106.sorted.filtered_peak_3232
chr11	10955365	10955659	295	24.12	7.89514	3.39894	5.07412	C657PACXX_6_7106.sorted.filtered_peak_3233
chr11	11171293	11171550	258	16.23	4.78313	2.84417	2.22875	C657PACXX_6_7106.sorted.filtered_peak_3234
chr11	11809367	11809630	264	14.90	4.03731	2.61427	1.59231	C657PACXX_6_7106.sorted.filtered_peak_3235
chr11	11863098	11863712	615	23.35	5.74072	2.72450	3.09921	C657PACXX_6_7106.sorted.filtered_peak_3236
chr11	11870787	11871422	636	21.35	6.96141	3.24927	4.24099	C657PACXX_6_7106.sorted.filtered_peak_3237
chr11	11879293	11879556	264	18.05	5.90024	3.15529	3.24118	C657PACXX_6_7106.sorted.filtered_peak_3238
chr11	12068998	12069289	292	17.98	4.53509	2.61941	2.01682	C657PACXX_6_7106.sorted.filtered_peak_3239
chr11	12108961	12109269	309	19.33	5.08922	2.74438	2.50834	C657PACXX_6_7106.sorted.filtered_peak_3240
chr11	12131989	12132424	436	20.45	5.25940	2.73632	2.65881	C657PACXX_6_7106.sorted.filtered_peak_3241
chr11	12146308	12146641	334	15.20	3.72665	2.46078	1.34090	C657PACXX_6_7106.sorted.filtered_peak_3242
chr11	12196014	12196263	250	20.59	4.88944	2.60530	2.31834	C657PACXX_6_7106.sorted.filtered_peak_3243
chr11	12197316	12197719	404	20.27	4.93254	2.62562	2.37472	C657PACXX_6_7106.sorted.filtered_peak_3244
chr11	12217409	12217908	500	20.54	4.99282	2.63410	2.42777	C657PACXX_6_7106.sorted.filtered_peak_3245
chr11	12245894	12246504	611	24.46	7.82413	3.30679	5.02954	C657PACXX_6_7106.sorted.filtered_peak_3246
chr11	12257558	12258224	667	30.01	10.74372	3.81563	7.76253	C657PACXX_6_7106.sorted.filtered_peak_3247
chr11	12303430	12303694	265	17.73	4.64244	2.67846	2.11264	C657PACXX_6_7106.sorted.filtered_peak_3248
chr11	12619981	12620288	308	14.66	4.47255	2.82482	1.96674	C657PACXX_6_7106.sorted.filtered_peak_3249
chr11	12739372	12739807	436	17.92	5.79543	3.12964	3.13518	C657PACXX_6_7106.sorted.filtered_peak_3250
chr11	13215207	13215563	357	13.10	3.87350	2.67133	1.43896	C657PACXX_6_7106.sorted.filtered_peak_3251
chr11	13229830	13230174	345	19.09	5.36841	2.86444	2.75885	C657PACXX_6_7106.sorted.filtered_peak_3252
chr11	13298376	13299450	1075	32.66	8.50228	2.96744	5.67867	C657PACXX_6_7106.sorted.filtered_peak_3253
chr11	13359385	13359758	374	19.20	4.15974	2.41464	1.69471	C657PACXX_6_7106.sorted.filtered_peak_3254
chr11	13484360	13485031	672	25.00	7.93269	3.33457	5.11303	C657PACXX_6_7106.sorted.filtered_peak_3255
chr11	13689806	13690461	656	51.05	22.80807	4.78835	19.39861	C657PACXX_6_7106.sorted.filtered_peak_3256
chr11	13945431	13946031	601	16.44	4.50481	2.70725	1.99361	C657PACXX_6_7106.sorted.filtered_peak_3257
chr11	14270739	14271210	472	15.61	4.24191	2.65130	1.76559	C657PACXX_6_7106.sorted.filtered_peak_3258
chr11	14292646	14293150	505	14.42	4.27542	2.75247	1.79733	C657PACXX_6_7106.sorted.filtered_peak_3259
chr11	14309881	14310442	562	18.27	5.67383	3.01309	3.06447	C657PACXX_6_7106.sorted.filtered_peak_3260
chr11	14330239	14330566	328	15.32	4.14831	2.63134	1.68713	C657PACXX_6_7106.sorted.filtered_peak_3261
chr11	14341706	14342047	342	16.99	4.75639	2.77488	2.21186	C657PACXX_6_7106.sorted.filtered_peak_3262
chr11	14358513	14358765	253	20.00	6.45039	3.21737	3.73141	C657PACXX_6_7106.sorted.filtered_peak_3263
chr11	14380508	14380941	434	21.92	6.93296	3.22059	4.19241	C657PACXX_6_7106.sorted.filtered_peak_3264
chr11	14436523	14437058	536	17.59	5.18766	2.90852	2.59026	C657PACXX_6_7106.sorted.filtered_peak_3265
chr11	14520922	14522109	1188	26.64	9.48149	3.64912	6.59338	C657PACXX_6_7106.sorted.filtered_peak_3266
chr11	14541336	14542507	1172	20.04	6.38780	3.18324	3.67932	C657PACXX_6_7106.sorted.filtered_peak_3267
chr11	14558698	14559117	420	18.20	6.29042	3.30709	3.59282	C657PACXX_6_7106.sorted.filtered_peak_3268
chr11	14576197	14576993	797	22.93	7.49607	3.30760	4.73452	C657PACXX_6_7106.sorted.filtered_peak_3269
chr11	14599811	14600659	849	32.69	13.66432	4.44442	10.54077	C657PACXX_6_7106.sorted.filtered_peak_3270
chr11	14667595	14667933	339	21.69	4.19674	2.31403	1.72687	C657PACXX_6_7106.sorted.filtered_peak_3271
chr11	14786202	14787151	950	34.58	9.37348	3.08644	6.48728	C657PACXX_6_7106.sorted.filtered_peak_3272
chr11	14912697	14914030	1334	35.57	10.40840	3.31561	7.45250	C657PACXX_6_7106.sorted.filtered_peak_3273
chr11	14926199	14926516	318	21.33	4.47229	2.40986	1.98245	C657PACXX_6_7106.sorted.filtered_peak_3274
chr11	14926828	14927462	635	22.47	5.29973	2.62891	2.70596	C657PACXX_6_7106.sorted.filtered_peak_3275
chr11	15096087	15096683	597	17.14	4.00629	2.46007	1.57169	C657PACXX_6_7106.sorted.filtered_peak_3276
chr11	16627884	16628198	315	17.66	6.13164	3.27628	3.45566	C657PACXX_6_7106.sorted.filtered_peak_3277
chr11	16759640	16760772	1133	34.77	12.54859	3.80768	9.52732	C657PACXX_6_7106.sorted.filtered_peak_3278
chr11	17099101	17099597	497	33.00	14.10693	4.42095	11.01364	C657PACXX_6_7106.sorted.filtered_peak_3279
chr11	17229030	17229909	880	21.62	7.18919	3.31593	4.44164	C657PACXX_6_7106.sorted.filtered_peak_3280
chr11	17251820	17252071	252	18.30	7.15277	3.65793	4.38370	C657PACXX_6_7106.sorted.filtered_peak_3281
chr11	17297828	17299018	1191	22.58	5.82581	2.78969	3.18214	C657PACXX_6_7106.sorted.filtered_peak_3282
chr11	17620589	17620838	250	19.48	5.62628	2.93290	2.99377	C657PACXX_6_7106.sorted.filtered_peak_3283
chr11	18034429	18035170	742	30.66	9.18158	3.25176	6.31113	C657PACXX_6_7106.sorted.filtered_peak_3284
chr11	18127513	18127890	378	19.85	6.20580	3.12264	3.52112	C657PACXX_6_7106.sorted.filtered_peak_3285
chr11	18265317	18265683	367	18.17	6.67085	3.45002	3.95467	C657PACXX_6_7106.sorted.filtered_peak_3286
chr11	18343547	18344242	696	47.84	18.44683	4.38886	15.12675	C657PACXX_6_7106.sorted.filtered_peak_3287
chr11	18405158	18406246	1089	18.85	6.11934	3.17705	3.43263	C657PACXX_6_7106.sorted.filtered_peak_3288
chr11	18415788	18416458	671	34.73	8.77718	2.91845	5.94775	C657PACXX_6_7106.sorted.filtered_peak_3289
chr11	18417434	18418204	771	40.87	12.75786	3.49465	9.71087	C657PACXX_6_7106.sorted.filtered_peak_3290
chr11	18547992	18549185	1194	27.00	9.13174	3.49604	6.27622	C657PACXX_6_7106.sorted.filtered_peak_3291
chr11	18609459	18609989	531	19.94	5.03870	2.69188	2.45718	C657PACXX_6_7106.sorted.filtered_peak_3292
chr11	18639537	18639864	328	23.30	8.67356	3.76956	5.79021	C657PACXX_6_7106.sorted.filtered_peak_3293
chr11	18655768	18656644	877	54.15	25.62005	5.46032	22.04174	C657PACXX_6_7106.sorted.filtered_peak_3294
chr11	18693734	18694077	344	15.92	5.13852	2.99400	2.57507	C657PACXX_6_7106.sorted.filtered_peak_3295
chr11	18719958	18720439	482	23.57	7.59925	3.32880	4.80448	C657PACXX_6_7106.sorted.filtered_peak_3296
chr11	18742594	18742863	270	19.41	5.44794	2.87341	2.82904	C657PACXX_6_7106.sorted.filtered_peak_3297
chr11	19092755	19093204	450	15.45	4.13046	2.61507	1.67024	C657PACXX_6_7106.sorted.filtered_peak_3298
chr11	19138296	19138813	518	21.81	6.45684	3.03436	3.77702	C657PACXX_6_7106.sorted.filtered_peak_3299
chr11	19262280	19262720	441	23.98	5.78849	2.72535	3.12091	C657PACXX_6_7106.sorted.filtered_peak_3300
chr11	19734449	19734979	531	15.73	3.75420	2.43879	1.35813	C657PACXX_6_7106.sorted.filtered_peak_3301
chr11	20408621	20409294	674	49.02	22.23241	5.16985	18.77022	C657PACXX_6_7106.sorted.filtered_peak_3302
chr11	20418827	20419090	264	15.87	4.53776	2.76369	2.01815	C657PACXX_6_7106.sorted.filtered_peak_3303
chr11	22646560	22646869	310	20.60	3.74043	2.20573	1.35370	C657PACXX_6_7106.sorted.filtered_peak_3304
chr11	22647050	22647889	840	44.06	19.04923	4.60176	15.76279	C657PACXX_6_7106.sorted.filtered_peak_3305
chr11	22850926	22852001	1076	24.69	7.60053	3.23908	4.81029	C657PACXX_6_7106.sorted.filtered_peak_3306
chr11	26650020	26650308	289	14.17	4.41154	2.83964	1.91379	C657PACXX_6_7106.sorted.filtered_peak_3307
chr11	27384700	27385081	382	28.97	11.24801	4.02442	8.26256	C657PACXX_6_7106.sorted.filtered_peak_3308
chr11	27527918	27528838	921	25.87	8.01541	3.28846	5.19483	C657PACXX_6_7106.sorted.filtered_peak_3309
chr11	28129336	28130248	913	39.10	12.78454	3.68137	9.70103	C657PACXX_6_7106.sorted.filtered_peak_3310
chr11	30344362	30345021	660	25.15	7.88442	3.25865	5.09983	C657PACXX_6_7106.sorted.filtered_peak_3311
chr11	31390897	31391710	814	17.83	6.40381	3.35023	3.71772	C657PACXX_6_7106.sorted.filtered_peak_3312
chr11	31530993	31532039	1047	25.56	7.94141	3.20793	5.17483	C657PACXX_6_7106.sorted.filtered_peak_3313
chr11	32113217	32113474	258	17.76	4.94089	2.79349	2.37434	C657PACXX_6_7106.sorted.filtered_peak_3314
chr11	32442376	32442652	277	18.66	5.08168	2.78890	2.49791	C657PACXX_6_7106.sorted.filtered_peak_3315
chr11	32604904	32605677	774	28.08	10.50665	3.76495	7.60651	C657PACXX_6_7106.sorted.filtered_peak_3316
chr11	32913680	32914092	413	19.63	5.45227	2.84642	2.84764	C657PACXX_6_7106.sorted.filtered_peak_3317
chr11	33033144	33033458	315	18.08	5.68978	3.05702	3.05741	C657PACXX_6_7106.sorted.filtered_peak_3318
chr11	33060766	33061177	412	24.06	7.64886	3.29677	4.86042	C657PACXX_6_7106.sorted.filtered_peak_3319
chr11	33182690	33183443	754	23.14	7.07362	3.19000	4.30962	C657PACXX_6_7106.sorted.filtered_peak_3320
chr11	33278660	33280042	1383	20.82	4.79449	2.54910	2.25201	C657PACXX_6_7106.sorted.filtered_peak_3321
chr11	33280227	33280598	372	20.59	4.64346	2.50786	2.12191	C657PACXX_6_7106.sorted.filtered_peak_3322
chr11	33383942	33384237	296	15.75	5.27795	3.09241	2.68252	C657PACXX_6_7106.sorted.filtered_peak_3323
chr11	33722031	33723118	1088	30.18	9.13311	3.30490	6.25625	C657PACXX_6_7106.sorted.filtered_peak_3324
chr11	33744101	33744894	794	18.40	5.82794	3.06504	3.19875	C657PACXX_6_7106.sorted.filtered_peak_3325
chr11	33757586	33758187	602	16.62	3.67677	2.36038	1.29217	C657PACXX_6_7106.sorted.filtered_peak_3326
chr11	33764113	33764387	275	14.53	4.04292	2.64337	1.60069	C657PACXX_6_7106.sorted.filtered_peak_3327
chr11	33795691	33796310	620	21.31	6.19467	3.01313	3.50664	C657PACXX_6_7106.sorted.filtered_peak_3328
chr11	34072693	34073522	830	30.34	8.09232	2.96091	5.31085	C657PACXX_6_7106.sorted.filtered_peak_3329
chr11	34075003	34075438	436	23.71	4.32744	2.27733	1.83890	C657PACXX_6_7106.sorted.filtered_peak_3330
chr11	34126656	34127532	877	41.35	16.06187	4.15622	12.89243	C657PACXX_6_7106.sorted.filtered_peak_3331
chr11	34183176	34183771	596	24.19	6.55711	2.91969	3.85743	C657PACXX_6_7106.sorted.filtered_peak_3332
chr11	34255417	34256142	726	19.12	4.77410	2.63546	2.23750	C657PACXX_6_7106.sorted.filtered_peak_3333
chr11	34270026	34270385	360	28.04	8.63972	3.30882	5.79212	C657PACXX_6_7106.sorted.filtered_peak_3334
chr11	34272712	34273000	289	17.87	4.21054	2.50345	1.73828	C657PACXX_6_7106.sorted.filtered_peak_3335
chr11	34324097	34324525	429	15.03	4.15815	2.65768	1.69752	C657PACXX_6_7106.sorted.filtered_peak_3336
chr11	34379357	34380392	1036	29.93	6.77243	2.67325	4.06707	C657PACXX_6_7106.sorted.filtered_peak_3337
chr11	34459988	34460855	868	35.28	13.94308	4.15542	10.85867	C657PACXX_6_7106.sorted.filtered_peak_3338
chr11	34672027	34672323	297	19.68	5.44745	2.85465	2.82848	C657PACXX_6_7106.sorted.filtered_peak_3339
chr11	34937559	34938524	966	39.37	15.31119	4.12868	12.17067	C657PACXX_6_7106.sorted.filtered_peak_3340
chr11	35051581	35051865	285	15.56	5.04526	3.01403	2.46134	C657PACXX_6_7106.sorted.filtered_peak_3341
chr11	35061763	35062303	541	29.60	8.12236	3.09928	5.28300	C657PACXX_6_7106.sorted.filtered_peak_3342
chr11	35066786	35067183	398	27.93	8.22127	3.19588	5.39621	C657PACXX_6_7106.sorted.filtered_peak_3343
chr11	35099263	35099976	714	25.09	6.76479	2.95711	4.02547	C657PACXX_6_7106.sorted.filtered_peak_3344
chr11	35104039	35104531	493	20.78	3.99190	2.28482	1.55412	C657PACXX_6_7106.sorted.filtered_peak_3345
chr11	35143989	35144338	350	18.20	4.30744	2.52157	1.82034	C657PACXX_6_7106.sorted.filtered_peak_3346
chr11	35167720	35167974	255	23.75	4.96680	2.47347	2.39098	C657PACXX_6_7106.sorted.filtered_peak_3347
chr11	35187392	35188225	834	49.12	16.30240	3.72323	13.10881	C657PACXX_6_7106.sorted.filtered_peak_3348
chr11	35198823	35199359	537	23.78	6.38667	2.90807	3.68759	C657PACXX_6_7106.sorted.filtered_peak_3349
chr11	35269078	35269437	360	17.45	4.96671	2.82549	2.39841	C657PACXX_6_7106.sorted.filtered_peak_3350
chr11	35352417	35352895	479	19.61	6.02500	3.06653	3.35816	C657PACXX_6_7106.sorted.filtered_peak_3351
chr11	35412913	35413162	250	14.07	3.78012	2.55716	1.38698	C657PACXX_6_7106.sorted.filtered_peak_3352
chr11	35507290	35507539	250	19.16	7.42038	3.70623	4.62005	C657PACXX_6_7106.sorted.filtered_peak_3353
chr11	35683965	35684402	438	19.17	5.82527	3.03589	3.16756	C657PACXX_6_7106.sorted.filtered_peak_3354
chr11	36287489	36288026	538	16.78	5.09501	2.92305	2.51805	C657PACXX_6_7106.sorted.filtered_peak_3355
chr11	36310809	36311456	648	25.68	8.60073	3.40872	5.78875	C657PACXX_6_7106.sorted.filtered_peak_3356
chr11	36313878	36314178	301	18.91	4.18137	2.43174	1.72219	C657PACXX_6_7106.sorted.filtered_peak_3357
chr11	36374397	36374840	444	21.59	6.46443	3.08179	3.75555	C657PACXX_6_7106.sorted.filtered_peak_3358
chr11	36397070	36397457	388	19.70	3.86006	2.28391	1.44816	C657PACXX_6_7106.sorted.filtered_peak_3359
chr11	36398708	36399694	987	23.18	5.14061	2.54351	2.56220	C657PACXX_6_7106.sorted.filtered_peak_3360
chr11	36406695	36407329	635	24.94	7.80257	3.28992	4.99560	C657PACXX_6_7106.sorted.filtered_peak_3361
chr11	36430997	36431365	369	19.12	4.56544	2.56411	2.04511	C657PACXX_6_7106.sorted.filtered_peak_3362
chr11	36442512	36443186	675	26.62	7.33057	3.03668	4.55168	C657PACXX_6_7106.sorted.filtered_peak_3363
chr11	36514336	36514954	619	15.01	4.54281	2.83188	2.02062	C657PACXX_6_7106.sorted.filtered_peak_3364
chr11	36531491	36532227	737	24.21	7.39754	3.21320	4.61683	C657PACXX_6_7106.sorted.filtered_peak_3365
chr11	36580355	36580604	250	18.42	7.19547	3.68113	4.41352	C657PACXX_6_7106.sorted.filtered_peak_3366
chr11	36768720	36769102	383	18.54	4.70716	2.64872	2.17209	C657PACXX_6_7106.sorted.filtered_peak_3367
chr11	43333265	43334082	818	24.55	8.04388	3.36844	5.23586	C657PACXX_6_7106.sorted.filtered_peak_3368
chr11	43380071	43380857	787	21.89	5.54045	2.74303	2.91653	C657PACXX_6_7106.sorted.filtered_peak_3369
chr11	43414409	43414923	515	15.56	4.92367	2.94800	2.36627	C657PACXX_6_7106.sorted.filtered_peak_3370
chr11	43665204	43666293	1090	16.02	4.50082	2.73373	1.98913	C657PACXX_6_7106.sorted.filtered_peak_3371
chr11	43701889	43702963	1075	31.94	12.89748	4.04993	9.89308	C657PACXX_6_7106.sorted.filtered_peak_3372
chr11	43890268	43890899	632	22.50	7.47201	3.31462	4.72131	C657PACXX_6_7106.sorted.filtered_peak_3373
chr11	43902088	43902745	658	22.01	7.13981	3.31655	4.36243	C657PACXX_6_7106.sorted.filtered_peak_3374
chr11	43911796	43912045	250	15.29	5.15123	3.08709	2.54888	C657PACXX_6_7106.sorted.filtered_peak_3375
chr11	43943457	43943758	302	20.21	5.47042	2.82746	2.84868	C657PACXX_6_7106.sorted.filtered_peak_3376
chr11	44087308	44087932	625	17.02	5.25838	2.95483	2.68274	C657PACXX_6_7106.sorted.filtered_peak_3377
chr11	44115866	44116115	250	18.06	4.74268	2.69729	2.19806	C657PACXX_6_7106.sorted.filtered_peak_3378
chr11	44117002	44117364	363	20.41	5.66147	2.86720	3.03755	C657PACXX_6_7106.sorted.filtered_peak_3379
chr11	44131687	44132267	581	13.77	4.14258	2.74329	1.68891	C657PACXX_6_7106.sorted.filtered_peak_3380
chr11	44578345	44578594	250	16.24	4.30957	2.63936	1.82859	C657PACXX_6_7106.sorted.filtered_peak_3381
chr11	44586817	44587308	492	33.13	9.31625	3.18568	6.42322	C657PACXX_6_7106.sorted.filtered_peak_3382
chr11	44590665	44590943	279	25.14	5.23720	2.49261	2.63577	C657PACXX_6_7106.sorted.filtered_peak_3383
chr11	44618152	44618893	742	20.78	5.63916	2.84029	3.01050	C657PACXX_6_7106.sorted.filtered_peak_3384
chr11	44633243	44633495	253	18.05	4.88763	2.75213	2.32771	C657PACXX_6_7106.sorted.filtered_peak_3385
chr11	44702501	44703157	657	27.68	10.82092	4.00543	7.84744	C657PACXX_6_7106.sorted.filtered_peak_3386
chr11	44883745	44884151	407	28.95	10.71596	3.85789	7.75317	C657PACXX_6_7106.sorted.filtered_peak_3387
chr11	44932857	44933234	378	20.00	6.68702	3.28954	3.96601	C657PACXX_6_7106.sorted.filtered_peak_3388
chr11	45101713	45102224	512	19.93	6.83703	3.36696	4.09338	C657PACXX_6_7106.sorted.filtered_peak_3389
chr11	45124445	45124970	526	25.85	8.66814	3.50488	5.80413	C657PACXX_6_7106.sorted.filtered_peak_3390
chr11	45126946	45127223	278	18.17	4.22513	2.49226	1.75138	C657PACXX_6_7106.sorted.filtered_peak_3391
chr11	45361420	45361913	494	22.44	8.12482	3.59122	5.31085	C657PACXX_6_7106.sorted.filtered_peak_3392
chr11	45792748	45793823	1076	25.05	7.59249	3.22874	4.78934	C657PACXX_6_7106.sorted.filtered_peak_3393
chr11	45826188	45826792	605	21.13	6.25219	3.02545	3.56911	C657PACXX_6_7106.sorted.filtered_peak_3394
chr11	45855929	45856379	451	24.39	11.74443	4.81224	8.69775	C657PACXX_6_7106.sorted.filtered_peak_3395
chr11	45864666	45865132	467	25.85	5.53910	2.53914	2.92028	C657PACXX_6_7106.sorted.filtered_peak_3396
chr11	45868514	45869369	856	40.19	13.39624	3.67006	10.32628	C657PACXX_6_7106.sorted.filtered_peak_3397
chr11	45906548	45907066	519	17.38	5.02550	2.84517	2.46351	C657PACXX_6_7106.sorted.filtered_peak_3398
chr11	45921287	45921615	329	17.53	4.85089	2.77238	2.29443	C657PACXX_6_7106.sorted.filtered_peak_3399
chr11	45939309	45940125	817	55.35	23.48019	4.55797	20.06607	C657PACXX_6_7106.sorted.filtered_peak_3400
chr11	45951575	45951897	323	21.78	5.71665	2.81380	3.07384	C657PACXX_6_7106.sorted.filtered_peak_3401
chr11	46142924	46143173	250	24.00	4.34224	2.26971	1.85453	C657PACXX_6_7106.sorted.filtered_peak_3402
chr11	46143353	46143880	528	28.81	6.61382	2.69599	3.91628	C657PACXX_6_7106.sorted.filtered_peak_3403
chr11	46148597	46149244	648	21.67	6.22985	2.98667	3.55012	C657PACXX_6_7106.sorted.filtered_peak_3404
chr11	46264731	46265391	661	18.90	4.14782	2.42135	1.69041	C657PACXX_6_7106.sorted.filtered_peak_3405
chr11	46368538	46369070	533	25.44	5.90682	2.66259	3.25429	C657PACXX_6_7106.sorted.filtered_peak_3406
chr11	46550693	46551109	417	13.25	3.93686	2.68948	1.49933	C657PACXX_6_7106.sorted.filtered_peak_3407
chr11	46581868	46582560	693	16.34	4.41640	2.66642	1.93019	C657PACXX_6_7106.sorted.filtered_peak_3408
chr11	46615030	46616352	1323	18.02	6.29633	3.28093	3.62469	C657PACXX_6_7106.sorted.filtered_peak_3409
chr11	46638246	46639800	1555	32.09	12.13873	3.86473	9.15541	C657PACXX_6_7106.sorted.filtered_peak_3410
chr11	46692568	46692912	345	23.01	7.60853	3.37233	4.81656	C657PACXX_6_7106.sorted.filtered_peak_3411
chr11	46721796	46722762	967	38.99	13.56496	3.81068	10.47624	C657PACXX_6_7106.sorted.filtered_peak_3412
chr11	46848381	46848971	591	15.02	4.53908	2.81762	2.03221	C657PACXX_6_7106.sorted.filtered_peak_3413
chr11	46867263	46868110	848	28.39	11.99749	4.19725	9.02558	C657PACXX_6_7106.sorted.filtered_peak_3414
chr11	46911267	46911540	274	13.53	4.11880	2.75345	1.64797	C657PACXX_6_7106.sorted.filtered_peak_3415
chr11	46958056	46958555	500	27.19	12.68087	4.62753	9.65130	C657PACXX_6_7106.sorted.filtered_peak_3416
chr11	47198101	47199433	1333	31.32	8.03535	2.94696	5.22362	C657PACXX_6_7106.sorted.filtered_peak_3417
chr11	47235806	47236938	1133	29.45	9.28134	3.28589	6.45314	C657PACXX_6_7106.sorted.filtered_peak_3418
chr11	47237726	47237994	269	20.58	4.29797	2.39720	1.81184	C657PACXX_6_7106.sorted.filtered_peak_3419
chr11	47269973	47270816	844	22.79	8.76413	3.75662	5.92390	C657PACXX_6_7106.sorted.filtered_peak_3420
chr11	47290513	47291771	1259	40.35	11.43149	3.29134	8.42142	C657PACXX_6_7106.sorted.filtered_peak_3421
chr11	47395477	47396194	718	16.41	4.35793	2.64854	1.86685	C657PACXX_6_7106.sorted.filtered_peak_3422
chr11	47429310	47430100	791	27.31	7.83523	3.05054	5.09332	C657PACXX_6_7106.sorted.filtered_peak_3423
chr11	47447643	47448481	839	30.02	11.97782	4.19529	8.93447	C657PACXX_6_7106.sorted.filtered_peak_3424
chr11	47545515	47545949	435	13.27	3.58906	2.52074	1.22397	C657PACXX_6_7106.sorted.filtered_peak_3425
chr11	47574125	47575075	951	25.82	7.71219	3.14875	4.93732	C657PACXX_6_7106.sorted.filtered_peak_3426
chr11	47600022	47600766	745	23.61	8.04358	3.40338	5.26225	C657PACXX_6_7106.sorted.filtered_peak_3427
chr11	47663669	47664510	842	31.61	11.89726	3.94670	8.87996	C657PACXX_6_7106.sorted.filtered_peak_3428
chr11	47736765	47737169	405	14.70	4.50984	2.84016	1.99650	C657PACXX_6_7106.sorted.filtered_peak_3429
chr11	47788789	47789374	586	63.09	34.70742	6.58034	30.82269	C657PACXX_6_7106.sorted.filtered_peak_3430
chr11	47869390	47870475	1086	20.59	7.14975	3.34088	4.43644	C657PACXX_6_7106.sorted.filtered_peak_3431
chr11	47884811	47885236	426	21.57	9.56046	4.27653	6.64166	C657PACXX_6_7106.sorted.filtered_peak_3432
chr11	47907421	47907838	418	14.62	4.74638	2.96009	2.18900	C657PACXX_6_7106.sorted.filtered_peak_3433
chr11	47956087	47956342	256	17.36	6.46766	3.47937	3.74117	C657PACXX_6_7106.sorted.filtered_peak_3434
chr11	48023105	48023674	570	43.98	18.34569	4.65233	15.03825	C657PACXX_6_7106.sorted.filtered_peak_3435
chr11	48076905	48077830	926	30.39	9.42028	3.40038	6.50573	C657PACXX_6_7106.sorted.filtered_peak_3436
chr11	48131422	48131771	350	23.72	7.86619	3.39920	5.06154	C657PACXX_6_7106.sorted.filtered_peak_3437
chr11	48329337	48329610	274	16.14	4.87948	2.89124	2.31863	C657PACXX_6_7106.sorted.filtered_peak_3438
chr11	57008474	57008747	274	14.58	3.89484	2.57256	1.47670	C657PACXX_6_7106.sorted.filtered_peak_3439
chr11	57092341	57092962	622	33.14	11.17213	3.65808	8.18162	C657PACXX_6_7106.sorted.filtered_peak_3440
chr11	57103179	57103584	406	23.07	7.09404	3.17170	4.35321	C657PACXX_6_7106.sorted.filtered_peak_3441
chr11	57113181	57113468	288	17.55	4.78018	2.73579	2.24060	C657PACXX_6_7106.sorted.filtered_peak_3442
chr11	57298100	57298928	829	38.14	15.13057	4.18884	11.99792	C657PACXX_6_7106.sorted.filtered_peak_3443
chr11	57334696	57335060	365	21.86	5.34856	2.68357	2.74111	C657PACXX_6_7106.sorted.filtered_peak_3444
chr11	57335285	57336081	797	26.97	8.27281	3.26764	5.45355	C657PACXX_6_7106.sorted.filtered_peak_3445
chr11	57417291	57417582	292	23.11	7.39047	3.29718	4.61060	C657PACXX_6_7106.sorted.filtered_peak_3446
chr11	57424744	57425531	788	40.21	17.68720	4.76414	14.42379	C657PACXX_6_7106.sorted.filtered_peak_3447
chr11	57434593	57435799	1207	71.58	29.99455	4.76505	26.30853	C657PACXX_6_7106.sorted.filtered_peak_3448
chr11	57479222	57480232	1011	54.23	25.74862	5.04832	22.25377	C657PACXX_6_7106.sorted.filtered_peak_3449
chr11	57508502	57509691	1190	25.19	7.43601	3.06455	4.71272	C657PACXX_6_7106.sorted.filtered_peak_3450
chr11	57559437	57560065	629	28.16	11.15653	4.01995	8.19607	C657PACXX_6_7106.sorted.filtered_peak_3451
chr11	57568150	57568503	354	13.80	4.09926	2.72315	1.64759	C657PACXX_6_7106.sorted.filtered_peak_3452
chr11	58292582	58293051	470	20.78	6.34596	3.09580	3.65378	C657PACXX_6_7106.sorted.filtered_peak_3453
chr11	58345134	58346572	1439	71.61	19.65237	3.37791	16.31408	C657PACXX_6_7106.sorted.filtered_peak_3454
chr11	58421560	58421872	313	20.41	7.01470	3.38674	4.26424	C657PACXX_6_7106.sorted.filtered_peak_3455
chr11	58453661	58454052	392	15.27	5.15040	3.08424	2.55199	C657PACXX_6_7106.sorted.filtered_peak_3456
chr11	58874267	58874886	620	13.68	4.00148	2.68254	1.57188	C657PACXX_6_7106.sorted.filtered_peak_3457
chr11	58903191	58903677	487	16.90	5.66744	3.16564	3.01927	C657PACXX_6_7106.sorted.filtered_peak_3458
chr11	58909952	58910806	855	27.28	7.12800	2.92755	4.37254	C657PACXX_6_7106.sorted.filtered_peak_3459
chr11	58911954	58912294	341	28.43	7.62265	3.01312	4.82648	C657PACXX_6_7106.sorted.filtered_peak_3460
chr11	58925883	58926167	285	15.28	4.67166	2.86354	2.13671	C657PACXX_6_7106.sorted.filtered_peak_3461
chr11	58939000	58939695	696	23.24	7.02908	3.14868	4.28397	C657PACXX_6_7106.sorted.filtered_peak_3462
chr11	59317779	59318804	1026	22.72	6.61768	3.04401	3.90647	C657PACXX_6_7106.sorted.filtered_peak_3463
chr11	59327862	59328772	911	21.44	4.89913	2.55638	2.34011	C657PACXX_6_7106.sorted.filtered_peak_3464
chr11	59333490	59333775	286	17.45	6.23122	3.35637	3.53668	C657PACXX_6_7106.sorted.filtered_peak_3465
chr11	59383093	59384111	1019	79.89	34.76439	5.11445	30.89533	C657PACXX_6_7106.sorted.filtered_peak_3466
chr11	59436044	59437141	1098	39.11	15.36792	4.22936	12.20527	C657PACXX_6_7106.sorted.filtered_peak_3467
chr11	59577845	59578522	678	23.89	8.11595	3.45826	5.29823	C657PACXX_6_7106.sorted.filtered_peak_3468
chr11	59625587	59625836	250	18.45	5.58685	3.00238	2.94802	C657PACXX_6_7106.sorted.filtered_peak_3469
chr11	60609143	60609822	680	38.43	14.63133	4.04602	11.52095	C657PACXX_6_7106.sorted.filtered_peak_3470
chr11	60673742	60674537	796	48.67	20.10638	4.50767	16.77995	C657PACXX_6_7106.sorted.filtered_peak_3471
chr11	60681222	60681989	768	34.22	9.13471	3.06287	6.26334	C657PACXX_6_7106.sorted.filtered_peak_3472
chr11	60753834	60754093	260	23.88	6.70113	3.02677	3.95742	C657PACXX_6_7106.sorted.filtered_peak_3473
chr11	60761937	60762478	542	16.96	5.91355	3.21360	3.28616	C657PACXX_6_7106.sorted.filtered_peak_3474
chr11	60809664	60810002	339	15.48	3.63553	2.40440	1.25869	C657PACXX_6_7106.sorted.filtered_peak_3475
chr11	60810470	60810779	310	15.18	3.48087	2.35577	1.13562	C657PACXX_6_7106.sorted.filtered_peak_3476
chr11	60828765	60829427	663	18.28	5.08767	2.80111	2.52232	C657PACXX_6_7106.sorted.filtered_peak_3477
chr11	60838757	60839359	603	22.58	7.97944	3.51440	5.18925	C657PACXX_6_7106.sorted.filtered_peak_3478
chr11	60850173	60850515	343	15.22	3.44321	2.33745	1.10737	C657PACXX_6_7106.sorted.filtered_peak_3479
chr11	60851051	60851553	503	16.56	4.10110	2.53402	1.64767	C657PACXX_6_7106.sorted.filtered_peak_3480
chr11	60869775	60870071	297	22.81	9.04558	3.93111	6.15836	C657PACXX_6_7106.sorted.filtered_peak_3481
chr11	60870648	60870964	317	16.52	4.47220	2.69195	1.96108	C657PACXX_6_7106.sorted.filtered_peak_3482
chr11	60879226	60879520	295	17.53	4.91242	2.79954	2.34802	C657PACXX_6_7106.sorted.filtered_peak_3483
chr11	60897338	60897864	527	23.78	8.32850	3.56316	5.48640	C657PACXX_6_7106.sorted.filtered_peak_3484
chr11	60928444	60929503	1060	40.00	14.71814	4.02560	11.57878	C657PACXX_6_7106.sorted.filtered_peak_3485
chr11	60954888	60955339	452	14.80	4.87162	2.99498	2.30801	C657PACXX_6_7106.sorted.filtered_peak_3486
chr11	61037916	61038171	256	15.07	4.80759	2.94960	2.24947	C657PACXX_6_7106.sorted.filtered_peak_3487
chr11	61100508	61101081	574	27.24	7.79491	3.10116	5.01031	C657PACXX_6_7106.sorted.filtered_peak_3488
chr11	61129259	61130248	990	33.46	11.05171	3.58754	8.08031	C657PACXX_6_7106.sorted.filtered_peak_3489
chr11	61159567	61160212	646	17.96	5.24470	2.89965	2.64605	C657PACXX_6_7106.sorted.filtered_peak_3490
chr11	61160522	61160787	266	17.48	4.86873	2.77695	2.32068	C657PACXX_6_7106.sorted.filtered_peak_3491
chr11	61197147	61198258	1112	28.47	8.93641	3.33095	6.09059	C657PACXX_6_7106.sorted.filtered_peak_3492
chr11	61348594	61349202	609	34.71	13.01920	4.06754	9.93127	C657PACXX_6_7106.sorted.filtered_peak_3493
chr11	61463406	61463850	445	24.34	7.36607	3.17715	4.59896	C657PACXX_6_7106.sorted.filtered_peak_3494
chr11	61500779	61501252	474	24.07	8.00073	3.38535	5.20614	C657PACXX_6_7106.sorted.filtered_peak_3495
chr11	61559841	61560518	678	45.29	18.31933	4.55721	15.00852	C657PACXX_6_7106.sorted.filtered_peak_3496
chr11	61582605	61583006	402	18.61	4.90965	2.72403	2.34715	C657PACXX_6_7106.sorted.filtered_peak_3497
chr11	61595231	61595564	334	20.10	5.13835	2.71530	2.54891	C657PACXX_6_7106.sorted.filtered_peak_3498
chr11	61602127	61602425	299	19.86	5.62871	2.90969	2.98818	C657PACXX_6_7106.sorted.filtered_peak_3499
chr11	61659337	61659586	250	19.53	4.79563	2.62638	2.24391	C657PACXX_6_7106.sorted.filtered_peak_3500
chr11	61735063	61735860	798	23.23	5.09077	2.52490	2.51475	C657PACXX_6_7106.sorted.filtered_peak_3501
chr11	61792842	61793592	751	42.29	19.34789	5.15424	15.97885	C657PACXX_6_7106.sorted.filtered_peak_3502
chr11	61849405	61849836	432	16.81	5.99304	3.30872	3.32398	C657PACXX_6_7106.sorted.filtered_peak_3503
chr11	61879825	61880267	443	21.85	8.42498	3.79660	5.57395	C657PACXX_6_7106.sorted.filtered_peak_3504
chr11	61891063	61891684	622	37.03	17.10306	4.80490	13.90216	C657PACXX_6_7106.sorted.filtered_peak_3505
chr11	62078469	62078905	437	13.54	3.92816	2.65963	1.50973	C657PACXX_6_7106.sorted.filtered_peak_3506
chr11	62162313	62162579	267	17.97	6.01331	3.21578	3.33660	C657PACXX_6_7106.sorted.filtered_peak_3507
chr11	62192190	62192439	250	17.39	6.19848	3.36708	3.49100	C657PACXX_6_7106.sorted.filtered_peak_3508
chr11	62195191	62195446	256	17.16	6.00791	3.29522	3.32443	C657PACXX_6_7106.sorted.filtered_peak_3509
chr11	62319251	62319642	392	41.11	10.11277	2.97480	7.17544	C657PACXX_6_7106.sorted.filtered_peak_3510
chr11	62323821	62324870	1050	38.62	7.58879	2.54061	4.81468	C657PACXX_6_7106.sorted.filtered_peak_3511
chr11	62340970	62341990	1021	58.45	24.95656	4.62683	21.47648	C657PACXX_6_7106.sorted.filtered_peak_3512
chr11	62358874	62359672	799	39.90	12.70264	3.49904	9.68326	C657PACXX_6_7106.sorted.filtered_peak_3513
chr11	62366526	62367014	489	50.44	13.69438	3.23385	10.59903	C657PACXX_6_7106.sorted.filtered_peak_3514
chr11	62369132	62369671	540	63.72	22.91290	4.18227	19.44592	C657PACXX_6_7106.sorted.filtered_peak_3515
chr11	62379636	62380709	1074	27.53	7.61518	3.00493	4.85790	C657PACXX_6_7106.sorted.filtered_peak_3516
chr11	62389355	62390053	699	38.24	16.34548	4.50708	13.16574	C657PACXX_6_7106.sorted.filtered_peak_3517
chr11	62413899	62414519	621	28.68	10.31692	3.72802	7.39247	C657PACXX_6_7106.sorted.filtered_peak_3518
chr11	62420416	62421090	675	26.10	8.75311	3.50142	5.89285	C657PACXX_6_7106.sorted.filtered_peak_3519
chr11	62432160	62433181	1022	33.99	11.78313	3.72332	8.77919	C657PACXX_6_7106.sorted.filtered_peak_3520
chr11	62438728	62439880	1153	22.05	5.65321	2.76063	3.02988	C657PACXX_6_7106.sorted.filtered_peak_3521
chr11	62446254	62446668	415	15.51	4.58691	2.80938	2.06446	C657PACXX_6_7106.sorted.filtered_peak_3522
chr11	62473443	62473985	543	24.69	5.02779	2.44549	2.45677	C657PACXX_6_7106.sorted.filtered_peak_3523
chr11	62476557	62477337	781	36.66	10.49873	3.19644	7.58434	C657PACXX_6_7106.sorted.filtered_peak_3524
chr11	62494583	62495992	1410	72.32	26.68513	4.24838	23.09817	C657PACXX_6_7106.sorted.filtered_peak_3525
chr11	62520972	62521993	1022	60.08	28.64531	5.33086	25.01764	C657PACXX_6_7106.sorted.filtered_peak_3526
chr11	62528836	62529493	658	24.67	9.09152	3.71866	6.21290	C657PACXX_6_7106.sorted.filtered_peak_3527
chr11	62538409	62539288	880	25.16	8.63190	3.53281	5.78096	C657PACXX_6_7106.sorted.filtered_peak_3528
chr11	62553787	62554342	556	22.17	4.03443	2.24515	1.58751	C657PACXX_6_7106.sorted.filtered_peak_3529
chr11	62554559	62555239	681	37.40	11.29307	3.35944	8.31796	C657PACXX_6_7106.sorted.filtered_peak_3530
chr11	62559326	62559702	377	28.35	6.57144	2.70713	3.87062	C657PACXX_6_7106.sorted.filtered_peak_3531
chr11	62572533	62573472	940	38.46	13.65369	3.80357	10.59146	C657PACXX_6_7106.sorted.filtered_peak_3532
chr11	62599103	62600203	1101	41.90	15.63633	3.99526	12.49140	C657PACXX_6_7106.sorted.filtered_peak_3533
chr11	62606920	62607270	351	43.06	9.90012	2.85805	6.97688	C657PACXX_6_7106.sorted.filtered_peak_3534
chr11	62607973	62608361	389	35.31	6.64007	2.46035	3.92808	C657PACXX_6_7106.sorted.filtered_peak_3535
chr11	62608765	62609601	837	56.44	19.06228	3.98534	15.70798	C657PACXX_6_7106.sorted.filtered_peak_3536
chr11	62622767	62623858	1092	48.46	19.07483	4.25892	15.79411	C657PACXX_6_7106.sorted.filtered_peak_3537
chr11	62629903	62630393	491	20.74	8.13953	3.80339	5.30510	C657PACXX_6_7106.sorted.filtered_peak_3538
chr11	62648008	62649375	1368	32.06	9.76959	3.31691	6.86784	C657PACXX_6_7106.sorted.filtered_peak_3539
chr11	62673500	62673919	420	15.52	3.82233	2.48248	1.41389	C657PACXX_6_7106.sorted.filtered_peak_3540
chr11	63285988	63286391	404	20.39	8.40935	3.92627	5.56568	C657PACXX_6_7106.sorted.filtered_peak_3541
chr11	63298918	63299507	590	26.05	8.12638	3.24709	5.34724	C657PACXX_6_7106.sorted.filtered_peak_3542
chr11	63303177	63303463	287	32.86	9.19562	3.18158	6.30126	C657PACXX_6_7106.sorted.filtered_peak_3543
chr11	63321246	63321682	437	20.78	6.86953	3.28558	4.13816	C657PACXX_6_7106.sorted.filtered_peak_3544
chr11	63334352	63335131	780	27.10	9.37996	3.59940	6.49331	C657PACXX_6_7106.sorted.filtered_peak_3545
chr11	63438801	63439416	616	28.59	12.12907	4.21245	9.13775	C657PACXX_6_7106.sorted.filtered_peak_3546
chr11	63448688	63449559	872	32.43	13.05958	4.04280	10.04498	C657PACXX_6_7106.sorted.filtered_peak_3547
chr11	63506272	63506525	254	14.70	4.79664	2.97578	2.23370	C657PACXX_6_7106.sorted.filtered_peak_3548
chr11	63605902	63606718	817	85.11	40.75537	5.66945	36.71061	C657PACXX_6_7106.sorted.filtered_peak_3549
chr11	63633834	63634126	293	22.27	7.09443	3.24644	4.34300	C657PACXX_6_7106.sorted.filtered_peak_3550
chr11	63639517	63639868	352	21.35	6.89706	3.25932	4.15754	C657PACXX_6_7106.sorted.filtered_peak_3551
chr11	63655638	63656330	693	25.32	7.46337	3.09687	4.71942	C657PACXX_6_7106.sorted.filtered_peak_3552
chr11	63705866	63706679	814	34.46	12.71059	3.90195	9.67711	C657PACXX_6_7106.sorted.filtered_peak_3553
chr11	63741704	63742251	548	50.58	26.60184	5.99485	23.00036	C657PACXX_6_7106.sorted.filtered_peak_3554
chr11	63753215	63754345	1131	23.82	7.99160	3.42740	5.18488	C657PACXX_6_7106.sorted.filtered_peak_3555
chr11	63920518	63921187	670	17.14	5.85398	3.18423	3.22210	C657PACXX_6_7106.sorted.filtered_peak_3556
chr11	63953077	63953776	700	91.71	48.67747	6.48121	44.38373	C657PACXX_6_7106.sorted.filtered_peak_3557
chr11	63975067	63975575	509	24.68	6.11176	2.76514	3.43979	C657PACXX_6_7106.sorted.filtered_peak_3558
chr11	63993327	63994111	785	27.18	5.31654	2.43369	2.70420	C657PACXX_6_7106.sorted.filtered_peak_3559
chr11	63997786	63998328	543	30.07	6.26381	2.57317	3.56128	C657PACXX_6_7106.sorted.filtered_peak_3560
chr11	64008122	64009235	1114	59.97	21.74099	4.09575	18.36369	C657PACXX_6_7106.sorted.filtered_peak_3561
chr11	64036970	64038297	1328	52.62	15.91995	3.49129	12.73851	C657PACXX_6_7106.sorted.filtered_peak_3562
chr11	64052042	64053647	1606	38.52	10.51284	3.21864	7.53093	C657PACXX_6_7106.sorted.filtered_peak_3563
chr11	64071792	64073133	1342	56.96	21.45552	4.11595	18.09235	C657PACXX_6_7106.sorted.filtered_peak_3564
chr11	64084722	64085815	1094	55.75	21.93952	4.50500	18.51523	C657PACXX_6_7106.sorted.filtered_peak_3565
chr11	64099271	64099850	580	15.94	5.59266	3.21077	2.95897	C657PACXX_6_7106.sorted.filtered_peak_3566
chr11	64107698	64108451	754	19.85	4.71170	2.56243	2.19303	C657PACXX_6_7106.sorted.filtered_peak_3567
chr11	64110105	64110370	266	22.97	5.99928	2.83962	3.32274	C657PACXX_6_7106.sorted.filtered_peak_3568
chr11	64216946	64217383	438	14.42	4.15140	2.69882	1.68274	C657PACXX_6_7106.sorted.filtered_peak_3569
chr11	64455871	64456392	522	20.82	6.42947	3.14583	3.71097	C657PACXX_6_7106.sorted.filtered_peak_3570
chr11	64490642	64491244	603	28.56	10.31226	3.82060	7.34740	C657PACXX_6_7106.sorted.filtered_peak_3571
chr11	64511514	64511991	478	28.11	4.36707	2.14950	1.86947	C657PACXX_6_7106.sorted.filtered_peak_3572
chr11	64512719	64513614	896	35.00	7.85355	2.72401	5.06708	C657PACXX_6_7106.sorted.filtered_peak_3573
chr11	64545895	64546864	970	83.09	36.85092	5.28649	32.90788	C657PACXX_6_7106.sorted.filtered_peak_3574
chr11	64570513	64570846	334	20.04	4.42172	2.46257	1.92359	C657PACXX_6_7106.sorted.filtered_peak_3575
chr11	64577732	64578502	771	25.04	9.74934	3.92829	6.83420	C657PACXX_6_7106.sorted.filtered_peak_3576
chr11	64614628	64614938	311	22.31	5.04386	2.56347	2.46397	C657PACXX_6_7106.sorted.filtered_peak_3577
chr11	64627029	64627798	770	20.36	4.71122	2.54918	2.17413	C657PACXX_6_7106.sorted.filtered_peak_3578
chr11	64645652	64646703	1052	47.77	14.11751	3.46763	10.98752	C657PACXX_6_7106.sorted.filtered_peak_3579
chr11	64655263	64655612	350	18.68	5.13063	2.80619	2.53910	C657PACXX_6_7106.sorted.filtered_peak_3580
chr11	64684508	64685161	654	64.40	33.29518	5.81202	29.53018	C657PACXX_6_7106.sorted.filtered_peak_3581
chr11	64691478	64692207	730	41.15	16.81903	4.60901	13.54046	C657PACXX_6_7106.sorted.filtered_peak_3582
chr11	64739388	64739705	318	13.59	4.15844	2.76487	1.68487	C657PACXX_6_7106.sorted.filtered_peak_3583
chr11	64781035	64781946	912	34.70	12.67558	4.02731	9.57927	C657PACXX_6_7106.sorted.filtered_peak_3584
chr11	64794431	64795423	993	32.47	13.90452	4.35795	10.83313	C657PACXX_6_7106.sorted.filtered_peak_3585
chr11	64808176	64808926	751	34.03	13.02403	4.11886	9.93433	C657PACXX_6_7106.sorted.filtered_peak_3586
chr11	64851238	64852164	927	33.31	11.15208	3.62706	8.17502	C657PACXX_6_7106.sorted.filtered_peak_3587
chr11	64863240	64863757	518	25.62	9.69206	3.80429	6.79517	C657PACXX_6_7106.sorted.filtered_peak_3588
chr11	64863955	64864363	409	29.56	12.33295	4.34360	9.27860	C657PACXX_6_7106.sorted.filtered_peak_3589
chr11	64877745	64878115	371	26.98	5.85879	2.58500	3.20114	C657PACXX_6_7106.sorted.filtered_peak_3590
chr11	64879207	64879651	445	26.35	5.03231	2.38249	2.45679	C657PACXX_6_7106.sorted.filtered_peak_3591
chr11	64884949	64885577	629	66.34	26.34319	4.44647	22.79558	C657PACXX_6_7106.sorted.filtered_peak_3592
chr11	64889502	64889925	424	40.27	10.49991	3.06241	7.56005	C657PACXX_6_7106.sorted.filtered_peak_3593
chr11	64901901	64902976	1076	52.72	21.51190	4.53398	18.12311	C657PACXX_6_7106.sorted.filtered_peak_3594
chr11	64949052	64949323	272	21.01	6.33807	3.10354	3.62392	C657PACXX_6_7106.sorted.filtered_peak_3595
chr11	65028916	65029582	667	36.73	13.18385	3.96047	10.07787	C657PACXX_6_7106.sorted.filtered_peak_3596
chr11	65101076	65101664	589	30.44	13.31991	4.50087	10.24848	C657PACXX_6_7106.sorted.filtered_peak_3597
chr11	65121898	65122324	427	30.46	10.79927	3.76711	7.82641	C657PACXX_6_7106.sorted.filtered_peak_3598
chr11	65149789	65150270	482	37.23	11.55528	3.53125	8.52130	C657PACXX_6_7106.sorted.filtered_peak_3599
chr11	65153723	65154090	368	24.61	4.73252	2.36276	2.19272	C657PACXX_6_7106.sorted.filtered_peak_3600
chr11	65186168	65186803	636	47.63	8.14889	2.40439	5.34098	C657PACXX_6_7106.sorted.filtered_peak_3601
chr11	65189904	65190330	427	42.29	3.99877	1.80194	1.56603	C657PACXX_6_7106.sorted.filtered_peak_3602
chr11	65222341	65223113	773	23.34	9.50543	3.97569	6.61739	C657PACXX_6_7106.sorted.filtered_peak_3603
chr11	65239431	65239927	497	21.77	7.08028	3.28513	4.32622	C657PACXX_6_7106.sorted.filtered_peak_3604
chr11	65244851	65245448	598	22.02	7.35350	3.38344	4.57136	C657PACXX_6_7106.sorted.filtered_peak_3605
chr11	65264695	65265656	962	41.60	9.50496	2.81969	6.61375	C657PACXX_6_7106.sorted.filtered_peak_3606
chr11	65265937	65266641	705	37.27	7.33408	2.55130	4.56152	C657PACXX_6_7106.sorted.filtered_peak_3607
chr11	65274610	65275178	569	22.34	4.43081	2.35997	1.93421	C657PACXX_6_7106.sorted.filtered_peak_3608
chr11	65278195	65278514	320	25.98	8.71803	3.53757	5.83523	C657PACXX_6_7106.sorted.filtered_peak_3609
chr11	65291660	65292164	505	15.74	4.50093	2.75529	1.98927	C657PACXX_6_7106.sorted.filtered_peak_3610
chr11	65292406	65292876	471	16.67	4.78868	2.80059	2.24826	C657PACXX_6_7106.sorted.filtered_peak_3611
chr11	65307705	65308675	971	39.56	12.23394	3.54504	9.16979	C657PACXX_6_7106.sorted.filtered_peak_3612
chr11	65313630	65314424	795	30.69	10.47702	3.58416	7.55598	C657PACXX_6_7106.sorted.filtered_peak_3613
chr11	65337175	65338082	908	67.99	20.53084	3.61235	17.15936	C657PACXX_6_7106.sorted.filtered_peak_3614
chr11	65341769	65342063	295	40.75	5.09461	2.02686	2.51432	C657PACXX_6_7106.sorted.filtered_peak_3615
chr11	65356190	65356439	250	17.19	4.45777	2.63713	1.95453	C657PACXX_6_7106.sorted.filtered_peak_3616
chr11	65382582	65383401	820	119.96	57.72190	5.82975	53.22627	C657PACXX_6_7106.sorted.filtered_peak_3617
chr11	65393475	65393726	252	19.04	6.01546	3.13609	3.32778	C657PACXX_6_7106.sorted.filtered_peak_3618
chr11	65407018	65407890	873	30.23	7.65855	2.87796	4.89439	C657PACXX_6_7106.sorted.filtered_peak_3619
chr11	65419875	65420878	1004	55.40	19.88988	4.09021	16.55079	C657PACXX_6_7106.sorted.filtered_peak_3620
chr11	65430385	65431277	893	22.43	5.85931	2.81775	3.20262	C657PACXX_6_7106.sorted.filtered_peak_3621
chr11	65479235	65480214	980	57.66	24.96161	5.06582	21.39388	C657PACXX_6_7106.sorted.filtered_peak_3622
chr11	65487828	65488431	604	25.37	8.81064	3.60592	5.92842	C657PACXX_6_7106.sorted.filtered_peak_3623
chr11	65547907	65548196	290	23.34	6.23135	2.90123	3.53008	C657PACXX_6_7106.sorted.filtered_peak_3624
chr11	65585222	65586108	887	22.04	6.74830	3.08020	4.06433	C657PACXX_6_7106.sorted.filtered_peak_3625
chr11	65601004	65601740	737	26.84	11.38426	4.17575	8.42871	C657PACXX_6_7106.sorted.filtered_peak_3626
chr11	65625493	65625978	486	40.72	7.54606	2.47429	4.77816	C657PACXX_6_7106.sorted.filtered_peak_3627
chr11	65626761	65627291	531	48.47	11.70470	3.00064	8.68108	C657PACXX_6_7106.sorted.filtered_peak_3628
chr11	65627661	65628027	367	36.87	5.85072	2.25920	3.19076	C657PACXX_6_7106.sorted.filtered_peak_3629
chr11	65640769	65641397	629	35.00	14.56303	4.40782	11.42815	C657PACXX_6_7106.sorted.filtered_peak_3630
chr11	65655735	65656553	819	32.78	6.46201	2.50298	3.76878	C657PACXX_6_7106.sorted.filtered_peak_3631
chr11	65657828	65658507	680	35.08	8.36362	2.80292	5.57048	C657PACXX_6_7106.sorted.filtered_peak_3632
chr11	65667750	65668349	600	21.37	5.95240	2.92231	3.28231	C657PACXX_6_7106.sorted.filtered_peak_3633
chr11	65686374	65687017	644	40.06	13.48509	3.73481	10.39356	C657PACXX_6_7106.sorted.filtered_peak_3634
chr11	65695258	65695880	623	21.88	7.52920	3.46668	4.72935	C657PACXX_6_7106.sorted.filtered_peak_3635
chr11	65728722	65729523	802	29.66	11.25093	3.87199	8.29179	C657PACXX_6_7106.sorted.filtered_peak_3636
chr11	65756303	65756998	696	28.68	13.39548	4.76360	10.30647	C657PACXX_6_7106.sorted.filtered_peak_3637
chr11	65769293	65770312	1020	36.53	13.22903	3.92848	10.15005	C657PACXX_6_7106.sorted.filtered_peak_3638
chr11	65819417	65820134	718	43.67	17.45603	4.38502	14.20194	C657PACXX_6_7106.sorted.filtered_peak_3639
chr11	65836999	65837248	250	22.01	4.54263	2.41373	2.02500	C657PACXX_6_7106.sorted.filtered_peak_3640
chr11	65849073	65849352	280	24.56	7.80536	3.33870	4.98646	C657PACXX_6_7106.sorted.filtered_peak_3641
chr11	65868283	65868546	264	20.12	6.50597	3.23760	3.77823	C657PACXX_6_7106.sorted.filtered_peak_3642
chr11	65883166	65883596	431	20.00	5.63441	2.89461	3.00547	C657PACXX_6_7106.sorted.filtered_peak_3643
chr11	65894059	65894757	699	18.43	5.77786	3.05567	3.14416	C657PACXX_6_7106.sorted.filtered_peak_3644
chr11	65989948	65990435	488	21.82	7.45712	3.40362	4.68962	C657PACXX_6_7106.sorted.filtered_peak_3645
chr11	66024552	66026068	1517	32.12	9.92462	3.30335	7.04780	C657PACXX_6_7106.sorted.filtered_peak_3646
chr11	66034932	66036399	1468	44.44	12.76768	3.15317	9.78697	C657PACXX_6_7106.sorted.filtered_peak_3647
chr11	66049902	66050388	487	24.85	6.98065	3.01745	4.24252	C657PACXX_6_7106.sorted.filtered_peak_3648
chr11	66056266	66057238	973	51.06	20.73817	4.44619	17.36852	C657PACXX_6_7106.sorted.filtered_peak_3649
chr11	66079334	66080539	1206	60.84	22.50173	4.40128	19.01319	C657PACXX_6_7106.sorted.filtered_peak_3650
chr11	66112441	66112866	426	34.01	12.29085	3.91415	9.23849	C657PACXX_6_7106.sorted.filtered_peak_3651
chr11	66115412	66115731	320	22.42	5.67669	2.74280	3.05659	C657PACXX_6_7106.sorted.filtered_peak_3652
chr11	66156324	66156765	442	17.38	6.49555	3.48372	3.77034	C657PACXX_6_7106.sorted.filtered_peak_3653
chr11	66175888	66176640	753	21.91	6.43696	3.05212	3.73010	C657PACXX_6_7106.sorted.filtered_peak_3654
chr11	66206139	66206763	625	40.43	20.92471	5.81131	17.50500	C657PACXX_6_7106.sorted.filtered_peak_3655
chr11	66233851	66234701	851	31.03	11.86213	4.00876	8.84929	C657PACXX_6_7106.sorted.filtered_peak_3656
chr11	66247651	66248291	641	39.94	16.50831	4.57259	13.25712	C657PACXX_6_7106.sorted.filtered_peak_3657
chr11	66277718	66278311	594	21.96	8.71456	3.81770	5.88445	C657PACXX_6_7106.sorted.filtered_peak_3658
chr11	66313435	66314048	614	23.14	5.77787	2.73274	3.15253	C657PACXX_6_7106.sorted.filtered_peak_3659
chr11	66360029	66361065	1037	24.44	8.64524	3.58713	5.79639	C657PACXX_6_7106.sorted.filtered_peak_3660
chr11	66383834	66384712	879	56.14	22.68011	4.64510	19.21116	C657PACXX_6_7106.sorted.filtered_peak_3661
chr11	66405610	66406682	1073	40.76	16.33084	4.13975	13.20040	C657PACXX_6_7106.sorted.filtered_peak_3662
chr11	66444984	66446188	1205	36.51	13.38598	4.02007	10.27235	C657PACXX_6_7106.sorted.filtered_peak_3663
chr11	66511820	66513068	1249	18.39	4.58522	2.61348	2.06240	C657PACXX_6_7106.sorted.filtered_peak_3664
chr11	66601711	66602225	515	13.56	3.97203	2.68099	1.54333	C657PACXX_6_7106.sorted.filtered_peak_3665
chr11	66610491	66611260	770	24.75	6.62615	2.91815	3.91247	C657PACXX_6_7106.sorted.filtered_peak_3666
chr11	66623665	66624357	693	21.02	5.03591	2.59991	2.49047	C657PACXX_6_7106.sorted.filtered_peak_3667
chr11	66725683	66726464	782	44.24	21.27103	5.29069	17.87754	C657PACXX_6_7106.sorted.filtered_peak_3668
chr11	66886105	66886905	801	39.72	13.65648	3.72738	10.59386	C657PACXX_6_7106.sorted.filtered_peak_3669
chr11	67007137	67008164	1028	37.81	13.66894	3.90877	10.59208	C657PACXX_6_7106.sorted.filtered_peak_3670
chr11	67008483	67008773	291	24.80	5.21931	2.49908	2.62356	C657PACXX_6_7106.sorted.filtered_peak_3671
chr11	67055628	67056792	1165	35.56	7.82943	2.72691	5.01411	C657PACXX_6_7106.sorted.filtered_peak_3672
chr11	67084865	67085636	772	47.54	19.42593	4.43153	16.11756	C657PACXX_6_7106.sorted.filtered_peak_3673
chr11	67120521	67121338	818	36.73	11.37086	3.48342	8.36863	C657PACXX_6_7106.sorted.filtered_peak_3674
chr11	67141084	67141379	296	26.65	7.66472	3.11722	4.87360	C657PACXX_6_7106.sorted.filtered_peak_3675
chr11	67149885	67150533	649	15.99	4.70503	2.82586	2.16573	C657PACXX_6_7106.sorted.filtered_peak_3676
chr11	67158808	67159614	807	27.74	9.99650	3.60436	7.14283	C657PACXX_6_7106.sorted.filtered_peak_3677
chr11	67168774	67169676	903	33.74	8.10580	2.79429	5.33021	C657PACXX_6_7106.sorted.filtered_peak_3678
chr11	67176602	67176957	356	27.08	6.15823	2.65738	3.48607	C657PACXX_6_7106.sorted.filtered_peak_3679
chr11	67188614	67189063	450	26.09	6.57780	2.82840	3.87260	C657PACXX_6_7106.sorted.filtered_peak_3680
chr11	67195448	67196092	645	39.88	14.87851	4.17875	11.69241	C657PACXX_6_7106.sorted.filtered_peak_3681
chr11	67204684	67205048	365	26.03	4.19564	2.15778	1.73788	C657PACXX_6_7106.sorted.filtered_peak_3682
chr11	67206391	67206801	411	26.08	4.02441	2.11257	1.58556	C657PACXX_6_7106.sorted.filtered_peak_3683
chr11	67232010	67232535	526	29.83	8.62766	3.16221	5.79740	C657PACXX_6_7106.sorted.filtered_peak_3684
chr11	67236565	67236968	404	25.88	6.42425	2.79023	3.72662	C657PACXX_6_7106.sorted.filtered_peak_3685
chr11	67250006	67251001	996	58.66	24.59729	4.73495	21.08306	C657PACXX_6_7106.sorted.filtered_peak_3686
chr11	67275295	67276376	1082	56.65	19.10765	3.83720	15.81689	C657PACXX_6_7106.sorted.filtered_peak_3687
chr11	67350926	67351385	460	19.91	5.30858	2.77644	2.71692	C657PACXX_6_7106.sorted.filtered_peak_3688
chr11	67373900	67374569	670	28.63	12.49171	4.32580	9.49524	C657PACXX_6_7106.sorted.filtered_peak_3689
chr11	67381219	67382178	960	28.47	9.83913	3.63945	6.91805	C657PACXX_6_7106.sorted.filtered_peak_3690
chr11	67396804	67398290	1487	42.09	14.47532	3.73727	11.37670	C657PACXX_6_7106.sorted.filtered_peak_3691
chr11	67572490	67573420	931	20.30	8.85957	4.03591	6.02462	C657PACXX_6_7106.sorted.filtered_peak_3692
chr11	67797814	67798674	861	49.32	22.82890	5.19226	19.35706	C657PACXX_6_7106.sorted.filtered_peak_3693
chr11	67804434	67804966	533	22.26	5.01993	2.55484	2.44632	C657PACXX_6_7106.sorted.filtered_peak_3694
chr11	67889034	67889451	418	18.88	4.47580	2.54607	1.96500	C657PACXX_6_7106.sorted.filtered_peak_3695
chr11	67980676	67981248	573	23.11	4.99347	2.50780	2.42065	C657PACXX_6_7106.sorted.filtered_peak_3696
chr11	67981467	67981724	258	25.34	6.29712	2.80996	3.58702	C657PACXX_6_7106.sorted.filtered_peak_3697
chr11	68039138	68040030	893	29.25	9.27964	3.43939	6.37510	C657PACXX_6_7106.sorted.filtered_peak_3698
chr11	68065229	68065868	640	16.47	5.77471	3.24191	3.13200	C657PACXX_6_7106.sorted.filtered_peak_3699
chr11	68107883	68108602	720	18.52	5.37913	2.88155	2.79000	C657PACXX_6_7106.sorted.filtered_peak_3700
chr11	68227615	68228497	883	45.37	19.39959	4.63492	16.10962	C657PACXX_6_7106.sorted.filtered_peak_3701
chr11	68239401	68239850	450	16.88	4.85663	2.81655	2.30746	C657PACXX_6_7106.sorted.filtered_peak_3702
chr11	68518870	68519246	377	20.89	7.94409	3.69409	5.12890	C657PACXX_6_7106.sorted.filtered_peak_3703
chr11	68606610	68607198	589	35.02	9.81091	3.23843	6.86637	C657PACXX_6_7106.sorted.filtered_peak_3704
chr11	68670995	68671762	768	15.08	4.37982	2.75006	1.88934	C657PACXX_6_7106.sorted.filtered_peak_3705
chr11	68815996	68816602	607	38.70	16.73064	4.71068	13.48736	C657PACXX_6_7106.sorted.filtered_peak_3706
chr11	68869016	68869265	250	14.70	4.27085	2.72337	1.79806	C657PACXX_6_7106.sorted.filtered_peak_3707
chr11	69064559	69065218	660	23.80	5.28543	2.56485	2.68028	C657PACXX_6_7106.sorted.filtered_peak_3708
chr11	69489864	69490395	532	32.10	12.27632	4.04647	9.23547	C657PACXX_6_7106.sorted.filtered_peak_3709
chr11	69500637	69500890	254	14.66	4.61000	2.89186	2.08183	C657PACXX_6_7106.sorted.filtered_peak_3710
chr11	70042192	70042482	291	19.25	6.89721	3.45722	4.14993	C657PACXX_6_7106.sorted.filtered_peak_3711
chr11	70048996	70050319	1324	28.72	8.39965	3.16435	5.58306	C657PACXX_6_7106.sorted.filtered_peak_3712
chr11	70116058	70116857	800	24.99	9.09609	3.68924	6.21998	C657PACXX_6_7106.sorted.filtered_peak_3713
chr11	70211145	70211704	560	16.30	4.76150	2.81980	2.22191	C657PACXX_6_7106.sorted.filtered_peak_3714
chr11	71163773	71164490	718	29.87	7.43395	2.81914	4.70855	C657PACXX_6_7106.sorted.filtered_peak_3715
chr11	71497690	71498670	981	32.25	19.14196	6.30118	15.81808	C657PACXX_6_7106.sorted.filtered_peak_3716
chr11	71639310	71640252	943	44.98	19.17237	4.66718	15.85783	C657PACXX_6_7106.sorted.filtered_peak_3717
chr11	71673490	71673753	264	18.41	6.33353	3.30354	3.63324	C657PACXX_6_7106.sorted.filtered_peak_3718
chr11	71751751	71752363	613	19.80	5.39376	2.83365	2.77002	C657PACXX_6_7106.sorted.filtered_peak_3719
chr11	71791231	71792042	812	52.66	24.30317	5.07210	20.82405	C657PACXX_6_7106.sorted.filtered_peak_3720
chr11	71802158	71802672	515	16.95	4.67536	2.73938	2.14405	C657PACXX_6_7106.sorted.filtered_peak_3721
chr11	71813945	71814715	771	45.10	16.50551	4.12518	13.26399	C657PACXX_6_7106.sorted.filtered_peak_3722
chr11	71823241	71824151	911	67.81	29.38292	5.08436	25.68265	C657PACXX_6_7106.sorted.filtered_peak_3723
chr11	71894550	71894851	302	16.10	5.65585	3.24089	3.00263	C657PACXX_6_7106.sorted.filtered_peak_3724
chr11	71933989	71934836	848	34.89	10.30607	3.28074	7.38356	C657PACXX_6_7106.sorted.filtered_peak_3725
chr11	72044777	72045151	375	17.48	5.76413	3.14786	3.11517	C657PACXX_6_7106.sorted.filtered_peak_3726
chr11	72145199	72145871	673	47.11	20.56322	4.80196	17.19377	C657PACXX_6_7106.sorted.filtered_peak_3727
chr11	72158103	72158527	425	15.51	5.28702	3.12846	2.67079	C657PACXX_6_7106.sorted.filtered_peak_3728
chr11	72182200	72182698	499	15.13	4.60258	2.83126	2.09576	C657PACXX_6_7106.sorted.filtered_peak_3729
chr11	72230579	72231270	692	20.73	6.77883	3.25854	4.05058	C657PACXX_6_7106.sorted.filtered_peak_3730
chr11	72353796	72354131	336	18.95	4.48296	2.54108	1.97740	C657PACXX_6_7106.sorted.filtered_peak_3731
chr11	72433042	72433844	803	48.21	18.11265	4.28507	14.80329	C657PACXX_6_7106.sorted.filtered_peak_3732
chr11	72447579	72448095	517	18.10	4.48535	2.59264	1.97648	C657PACXX_6_7106.sorted.filtered_peak_3733
chr11	72463654	72463932	279	19.03	4.69184	2.61444	2.16155	C657PACXX_6_7106.sorted.filtered_peak_3734
chr11	72504392	72505368	977	44.04	17.89861	4.45927	14.63181	C657PACXX_6_7106.sorted.filtered_peak_3735
chr11	72524853	72526099	1247	33.66	8.96741	3.01179	6.11883	C657PACXX_6_7106.sorted.filtered_peak_3736
chr11	72533128	72533523	396	22.21	6.08836	2.90116	3.42298	C657PACXX_6_7106.sorted.filtered_peak_3737
chr11	72680942	72681846	905	24.56	9.45068	3.78632	6.58349	C657PACXX_6_7106.sorted.filtered_peak_3738
chr11	72853304	72853807	504	36.22	11.17553	3.45089	8.19160	C657PACXX_6_7106.sorted.filtered_peak_3739
chr11	72889322	72889598	277	16.79	5.21035	2.97498	2.61753	C657PACXX_6_7106.sorted.filtered_peak_3740
chr11	73087124	73087627	504	22.21	4.91735	2.51319	2.37043	C657PACXX_6_7106.sorted.filtered_peak_3741
chr11	73087993	73088284	292	22.88	5.07297	2.54160	2.49520	C657PACXX_6_7106.sorted.filtered_peak_3742
chr11	73249303	73249771	469	13.49	3.62346	2.52198	1.24592	C657PACXX_6_7106.sorted.filtered_peak_3743
chr11	73309091	73309900	810	43.47	18.78473	4.85278	15.45014	C657PACXX_6_7106.sorted.filtered_peak_3744
chr11	73471949	73472755	807	43.80	20.18100	4.80989	16.88342	C657PACXX_6_7106.sorted.filtered_peak_3745
chr11	73490184	73491133	950	40.26	19.96596	5.26032	16.64933	C657PACXX_6_7106.sorted.filtered_peak_3746
chr11	73498709	73499477	769	29.11	10.78344	3.77973	7.85879	C657PACXX_6_7106.sorted.filtered_peak_3747
chr11	73587495	73588370	876	33.05	13.66170	4.33086	10.58069	C657PACXX_6_7106.sorted.filtered_peak_3748
chr11	73685055	73685458	404	24.58	6.95235	3.03714	4.20621	C657PACXX_6_7106.sorted.filtered_peak_3749
chr11	73691098	73691578	481	30.51	6.39363	2.57499	3.69957	C657PACXX_6_7106.sorted.filtered_peak_3750
chr11	73693741	73694504	764	35.91	9.82685	3.15454	6.90925	C657PACXX_6_7106.sorted.filtered_peak_3751
chr11	73706225	73707243	1019	25.77	7.44342	3.08933	4.68327	C657PACXX_6_7106.sorted.filtered_peak_3752
chr11	73722874	73723130	257	20.38	5.59014	2.86725	2.94720	C657PACXX_6_7106.sorted.filtered_peak_3753
chr11	73742076	73742365	290	19.63	5.52325	2.88214	2.90153	C657PACXX_6_7106.sorted.filtered_peak_3754
chr11	73881772	73882607	836	61.26	28.97557	5.23079	25.34641	C657PACXX_6_7106.sorted.filtered_peak_3755
chr11	73966898	73967164	267	17.99	4.65784	2.67171	2.11840	C657PACXX_6_7106.sorted.filtered_peak_3756
chr11	74109342	74110263	922	40.05	15.72380	4.17065	12.57578	C657PACXX_6_7106.sorted.filtered_peak_3757
chr11	74204026	74204589	564	48.74	25.14752	5.95085	21.57967	C657PACXX_6_7106.sorted.filtered_peak_3758
chr11	74303462	74304426	965	19.89	6.68256	3.26309	3.98507	C657PACXX_6_7106.sorted.filtered_peak_3759
chr11	74459390	74460071	682	29.87	11.88035	4.17036	8.84749	C657PACXX_6_7106.sorted.filtered_peak_3760
chr11	74637115	74637794	680	21.29	6.08878	2.96038	3.42388	C657PACXX_6_7106.sorted.filtered_peak_3761
chr11	74659689	74660346	658	34.87	14.14119	4.35454	10.99946	C657PACXX_6_7106.sorted.filtered_peak_3762
chr11	74699587	74700382	796	21.36	5.28508	2.68553	2.68974	C657PACXX_6_7106.sorted.filtered_peak_3763
chr11	74851625	74852086	462	18.10	5.05439	2.81134	2.47804	C657PACXX_6_7106.sorted.filtered_peak_3764
chr11	74854229	74854671	443	17.85	4.38763	2.57023	1.88884	C657PACXX_6_7106.sorted.filtered_peak_3765
chr11	74986657	74987163	507	20.42	5.79658	2.91404	3.15898	C657PACXX_6_7106.sorted.filtered_peak_3766
chr11	75039667	75040320	654	19.72	7.31683	3.51832	4.57539	C657PACXX_6_7106.sorted.filtered_peak_3767
chr11	75051528	75051785	258	17.97	5.01313	2.81037	2.43191	C657PACXX_6_7106.sorted.filtered_peak_3768
chr11	75062957	75063530	574	21.22	6.03463	2.95189	3.36574	C657PACXX_6_7106.sorted.filtered_peak_3769
chr11	75095540	75095815	276	17.26	4.68037	2.72076	2.14705	C657PACXX_6_7106.sorted.filtered_peak_3770
chr11	75110329	75110980	652	32.97	12.12861	3.97277	9.07948	C657PACXX_6_7106.sorted.filtered_peak_3771
chr11	75236871	75237305	435	23.65	6.27914	2.87737	3.59674	C657PACXX_6_7106.sorted.filtered_peak_3772
chr11	75248153	75248597	445	19.48	6.87457	3.42588	4.12715	C657PACXX_6_7106.sorted.filtered_peak_3773
chr11	75273155	75273808	654	18.47	4.13648	2.44052	1.67740	C657PACXX_6_7106.sorted.filtered_peak_3774
chr11	75294075	75294496	422	18.47	5.93879	3.13741	3.27072	C657PACXX_6_7106.sorted.filtered_peak_3775
chr11	75379292	75379576	285	17.86	4.59506	2.65397	2.06673	C657PACXX_6_7106.sorted.filtered_peak_3776
chr11	75525439	75526373	935	65.27	27.81638	4.84567	24.18299	C657PACXX_6_7106.sorted.filtered_peak_3777
chr11	75863328	75863643	316	15.25	3.50901	2.36405	1.15767	C657PACXX_6_7106.sorted.filtered_peak_3778
chr11	75918543	75918848	306	17.37	3.75788	2.35499	1.36442	C657PACXX_6_7106.sorted.filtered_peak_3779
chr11	75946089	75947047	959	29.97	8.62543	3.15502	5.78609	C657PACXX_6_7106.sorted.filtered_peak_3780
chr11	76029857	76030106	250	17.78	5.05598	2.84299	2.46834	C657PACXX_6_7106.sorted.filtered_peak_3781
chr11	76092033	76092724	692	40.33	14.87762	4.07427	11.71814	C657PACXX_6_7106.sorted.filtered_peak_3782
chr11	76155668	76156687	1020	40.62	15.59215	4.11033	12.45000	C657PACXX_6_7106.sorted.filtered_peak_3783
chr11	76299342	76299796	455	27.85	8.66954	3.35513	5.80397	C657PACXX_6_7106.sorted.filtered_peak_3784
chr11	76337990	76338285	296	21.02	5.51512	2.77875	2.90606	C657PACXX_6_7106.sorted.filtered_peak_3785
chr11	76383901	76384150	250	23.74	6.61484	3.00223	3.88164	C657PACXX_6_7106.sorted.filtered_peak_3786
chr11	76432878	76433166	289	18.04	5.99515	3.20557	3.31712	C657PACXX_6_7106.sorted.filtered_peak_3787
chr11	76630968	76631420	453	20.36	6.38173	3.12430	3.70320	C657PACXX_6_7106.sorted.filtered_peak_3788
chr11	76708369	76708746	378	14.90	4.91691	3.01274	2.34142	C657PACXX_6_7106.sorted.filtered_peak_3789
chr11	76757849	76758983	1135	24.16	7.18060	3.07997	4.46889	C657PACXX_6_7106.sorted.filtered_peak_3790
chr11	76777570	76777937	368	16.68	3.66384	2.35206	1.28305	C657PACXX_6_7106.sorted.filtered_peak_3791
chr11	76838170	76838596	427	17.47	4.44987	2.61810	1.94802	C657PACXX_6_7106.sorted.filtered_peak_3792
chr11	76853284	76853554	271	20.45	5.84756	2.94787	3.18985	C657PACXX_6_7106.sorted.filtered_peak_3793
chr11	77122831	77123335	505	18.94	5.65939	2.97753	3.02949	C657PACXX_6_7106.sorted.filtered_peak_3794
chr11	77153566	77153902	337	15.49	3.77526	2.46362	1.37672	C657PACXX_6_7106.sorted.filtered_peak_3795
chr11	77184758	77185669	912	22.46	5.74839	2.74531	3.13907	C657PACXX_6_7106.sorted.filtered_peak_3796
chr11	77300469	77301404	936	20.75	7.23425	3.42690	4.47137	C657PACXX_6_7106.sorted.filtered_peak_3797
chr11	77341870	77342415	546	23.75	10.41587	4.23580	7.49927	C657PACXX_6_7106.sorted.filtered_peak_3798
chr11	77348487	77349100	614	23.66	9.50758	3.97685	6.60665	C657PACXX_6_7106.sorted.filtered_peak_3799
chr11	77531692	77532296	605	52.16	23.00112	5.05448	19.51088	C657PACXX_6_7106.sorted.filtered_peak_3800
chr11	77705510	77706354	845	50.17	22.57729	4.93126	19.15301	C657PACXX_6_7106.sorted.filtered_peak_3801
chr11	77790354	77791128	775	16.83	5.02064	2.86729	2.47307	C657PACXX_6_7106.sorted.filtered_peak_3802
chr11	77850313	77850966	654	32.97	14.45052	4.45537	11.36085	C657PACXX_6_7106.sorted.filtered_peak_3803
chr11	77898928	77899941	1014	36.03	12.37219	3.70753	9.35578	C657PACXX_6_7106.sorted.filtered_peak_3804
chr11	78002865	78003744	880	19.36	7.12921	3.46985	4.40775	C657PACXX_6_7106.sorted.filtered_peak_3805
chr11	78036089	78036986	898	33.36	12.19071	3.88408	9.17005	C657PACXX_6_7106.sorted.filtered_peak_3806
chr11	78050601	78051345	745	24.94	6.80437	2.95398	4.08056	C657PACXX_6_7106.sorted.filtered_peak_3807
chr11	78135586	78136164	579	20.18	4.43466	2.45845	1.93849	C657PACXX_6_7106.sorted.filtered_peak_3808
chr11	78176441	78177158	718	20.51	7.77643	3.60030	5.00776	C657PACXX_6_7106.sorted.filtered_peak_3809
chr11	78253170	78253429	260	17.00	5.58029	3.12063	2.94139	C657PACXX_6_7106.sorted.filtered_peak_3810
chr11	78271264	78271583	320	17.21	4.40923	2.61689	1.91275	C657PACXX_6_7106.sorted.filtered_peak_3811
chr11	78285515	78286377	863	34.58	14.23812	4.30946	11.13151	C657PACXX_6_7106.sorted.filtered_peak_3812
chr11	81580513	81581398	886	24.42	8.33621	3.46799	5.51148	C657PACXX_6_7106.sorted.filtered_peak_3813
chr11	82578589	82578838	250	16.19	4.93034	2.90848	2.36397	C657PACXX_6_7106.sorted.filtered_peak_3814
chr11	82611442	82612836	1395	36.22	10.00219	3.15198	7.08616	C657PACXX_6_7106.sorted.filtered_peak_3815
chr11	82638306	82638842	537	14.71	4.20423	2.70004	1.73604	C657PACXX_6_7106.sorted.filtered_peak_3816
chr11	82671085	82671939	855	15.82	5.35708	3.12285	2.75002	C657PACXX_6_7106.sorted.filtered_peak_3817
chr11	82774208	82774576	369	19.07	6.93591	3.48039	4.19378	C657PACXX_6_7106.sorted.filtered_peak_3818
chr11	82782665	82783394	730	41.92	17.60041	4.43501	14.38159	C657PACXX_6_7106.sorted.filtered_peak_3819
chr11	82867363	82868318	956	75.53	32.75150	4.70203	29.05729	C657PACXX_6_7106.sorted.filtered_peak_3820
chr11	82904350	82905676	1327	25.37	7.88572	3.22895	5.10574	C657PACXX_6_7106.sorted.filtered_peak_3821
chr11	82996828	82997690	863	56.80	26.07155	5.11216	22.52952	C657PACXX_6_7106.sorted.filtered_peak_3822
chr11	85194926	85195359	434	130.93	111.47581	13.08041	106.14789	C657PACXX_6_7106.sorted.filtered_peak_3823
chr11	85339105	85340045	941	31.79	11.81033	3.89348	8.80663	C657PACXX_6_7106.sorted.filtered_peak_3824
chr11	85358601	85359088	488	22.53	7.09736	3.20577	4.36837	C657PACXX_6_7106.sorted.filtered_peak_3825
chr11	85374717	85374966	250	21.78	4.33982	2.36047	1.84214	C657PACXX_6_7106.sorted.filtered_peak_3826
chr11	85375274	85375523	250	21.78	4.40804	2.38036	1.90927	C657PACXX_6_7106.sorted.filtered_peak_3827
chr11	85375721	85376514	794	27.16	7.30675	2.97057	4.54952	C657PACXX_6_7106.sorted.filtered_peak_3828
chr11	85461649	85462206	558	25.47	4.01056	2.12656	1.57098	C657PACXX_6_7106.sorted.filtered_peak_3829
chr11	85463803	85464429	627	44.71	14.30089	3.54936	11.21417	C657PACXX_6_7106.sorted.filtered_peak_3830
chr11	85498781	85499088	308	16.95	4.72089	2.75906	2.18655	C657PACXX_6_7106.sorted.filtered_peak_3831
chr11	85521857	85522247	391	17.80	4.13610	2.47783	1.67571	C657PACXX_6_7106.sorted.filtered_peak_3832
chr11	85534745	85535359	615	37.08	11.71134	3.53932	8.69140	C657PACXX_6_7106.sorted.filtered_peak_3833
chr11	85538760	85539126	367	26.89	6.09022	2.64344	3.42467	C657PACXX_6_7106.sorted.filtered_peak_3834
chr11	85565632	85566477	846	19.91	7.12829	3.47733	4.36704	C657PACXX_6_7106.sorted.filtered_peak_3835
chr11	85658861	85659274	414	18.01	5.43349	2.97090	2.81486	C657PACXX_6_7106.sorted.filtered_peak_3836
chr11	85752979	85753270	292	15.96	4.22064	2.62347	1.74470	C657PACXX_6_7106.sorted.filtered_peak_3837
chr11	85780027	85780647	621	45.40	14.64802	3.69929	11.48607	C657PACXX_6_7106.sorted.filtered_peak_3838
chr11	85849990	85850472	483	25.14	7.26109	3.07700	4.51200	C657PACXX_6_7106.sorted.filtered_peak_3839
chr11	85854672	85855015	344	26.26	7.71175	3.17221	4.90937	C657PACXX_6_7106.sorted.filtered_peak_3840
chr11	85887474	85887932	459	26.25	8.86958	3.50783	6.01110	C657PACXX_6_7106.sorted.filtered_peak_3841
chr11	85904536	85904869	334	19.42	5.46246	2.88172	2.83616	C657PACXX_6_7106.sorted.filtered_peak_3842
chr11	85913191	85913603	413	16.97	4.05858	2.49486	1.60753	C657PACXX_6_7106.sorted.filtered_peak_3843
chr11	85929565	85929875	311	19.34	5.24622	2.79675	2.65370	C657PACXX_6_7106.sorted.filtered_peak_3844
chr11	85955356	85955953	598	45.32	13.60804	3.53507	10.47809	C657PACXX_6_7106.sorted.filtered_peak_3845
chr11	85998169	85998445	277	17.99	5.34501	2.93965	2.73340	C657PACXX_6_7106.sorted.filtered_peak_3846
chr11	86012856	86013631	776	25.62	9.32997	3.64548	6.47659	C657PACXX_6_7106.sorted.filtered_peak_3847
chr11	86304033	86304500	468	21.07	6.44401	3.10693	3.74925	C657PACXX_6_7106.sorted.filtered_peak_3848
chr11	86319421	86319670	250	15.60	5.13309	3.04837	2.54256	C657PACXX_6_7106.sorted.filtered_peak_3849
chr11	86516919	86517343	425	22.82	5.49255	2.68410	2.86156	C657PACXX_6_7106.sorted.filtered_peak_3850
chr11	86690089	86690338	250	14.05	3.99596	2.65319	1.55697	C657PACXX_6_7106.sorted.filtered_peak_3851
chr11	86748492	86749321	830	25.02	8.24676	3.39653	5.43113	C657PACXX_6_7106.sorted.filtered_peak_3852
chr11	86808586	86808930	345	14.65	4.77154	2.96521	2.21624	C657PACXX_6_7106.sorted.filtered_peak_3853
chr11	87749605	87749902	298	14.89	3.81187	2.51469	1.39951	C657PACXX_6_7106.sorted.filtered_peak_3854
chr11	87912391	87912736	346	21.20	6.49097	3.10752	3.79645	C657PACXX_6_7106.sorted.filtered_peak_3855
chr11	88034885	88035205	321	16.94	4.54601	2.69117	2.02585	C657PACXX_6_7106.sorted.filtered_peak_3856
chr11	88070557	88071150	594	35.72	10.59194	3.32684	7.63829	C657PACXX_6_7106.sorted.filtered_peak_3857
chr11	88092722	88093046	325	16.25	4.69677	2.80399	2.15373	C657PACXX_6_7106.sorted.filtered_peak_3858
chr11	88148151	88148687	537	16.52	4.67164	2.75456	2.15842	C657PACXX_6_7106.sorted.filtered_peak_3859
chr11	88154604	88155186	583	23.88	7.75781	3.34888	4.96201	C657PACXX_6_7106.sorted.filtered_peak_3860
chr11	88277519	88277896	378	24.42	8.56371	3.59382	5.70389	C657PACXX_6_7106.sorted.filtered_peak_3861
chr11	89956105	89956665	561	29.94	9.36188	3.37037	6.47695	C657PACXX_6_7106.sorted.filtered_peak_3862
chr11	92930305	92931011	707	28.66	9.30451	3.41783	6.44370	C657PACXX_6_7106.sorted.filtered_peak_3863
chr11	93245194	93245560	367	26.65	10.03087	3.86972	7.09563	C657PACXX_6_7106.sorted.filtered_peak_3864
chr11	93275344	93275655	312	24.49	6.47598	2.88626	3.77889	C657PACXX_6_7106.sorted.filtered_peak_3865
chr11	93474052	93475322	1271	29.27	8.92510	3.23345	6.09377	C657PACXX_6_7106.sorted.filtered_peak_3866
chr11	93517065	93517746	682	30.45	11.88937	4.00003	8.90377	C657PACXX_6_7106.sorted.filtered_peak_3867
chr11	93517922	93518173	252	21.59	5.57629	2.78605	2.93417	C657PACXX_6_7106.sorted.filtered_peak_3868
chr11	93861640	93862063	424	19.94	4.56443	2.52277	2.04007	C657PACXX_6_7106.sorted.filtered_peak_3869
chr11	93862409	93862722	314	23.67	6.04219	2.81635	3.35957	C657PACXX_6_7106.sorted.filtered_peak_3870
chr11	94206450	94206718	269	18.75	5.79236	3.05864	3.13838	C657PACXX_6_7106.sorted.filtered_peak_3871
chr11	94226849	94227513	665	34.20	14.20378	4.22770	11.14433	C657PACXX_6_7106.sorted.filtered_peak_3872
chr11	94276949	94277568	620	25.19	8.80146	3.59904	5.93270	C657PACXX_6_7106.sorted.filtered_peak_3873
chr11	94706391	94707202	812	24.37	8.81616	3.53574	6.01402	C657PACXX_6_7106.sorted.filtered_peak_3874
chr11	94801167	94802091	925	19.14	4.46339	2.52201	1.96343	C657PACXX_6_7106.sorted.filtered_peak_3875
chr11	94822316	94823214	899	24.22	6.41959	2.88325	3.72373	C657PACXX_6_7106.sorted.filtered_peak_3876
chr11	94884114	94885067	954	30.37	7.46376	2.83022	4.70664	C657PACXX_6_7106.sorted.filtered_peak_3877
chr11	94964240	94965314	1075	45.00	15.43675	3.73993	12.31206	C657PACXX_6_7106.sorted.filtered_peak_3878
chr11	94987359	94987930	572	23.61	8.30212	3.52470	5.48792	C657PACXX_6_7106.sorted.filtered_peak_3879
chr11	95374962	95375211	250	14.10	4.10762	2.69909	1.65650	C657PACXX_6_7106.sorted.filtered_peak_3880
chr11	95438822	95439095	274	19.40	4.89559	2.67502	2.32691	C657PACXX_6_7106.sorted.filtered_peak_3881
chr11	95522680	95523978	1299	65.12	24.50234	4.40905	20.97437	C657PACXX_6_7106.sorted.filtered_peak_3882
chr11	95657091	95657522	432	17.89	5.00635	2.80723	2.43525	C657PACXX_6_7106.sorted.filtered_peak_3883
chr11	95747698	95748018	321	16.48	3.65164	2.35721	1.27324	C657PACXX_6_7106.sorted.filtered_peak_3884
chr11	95890196	95890478	283	20.64	5.81285	2.91560	3.16584	C657PACXX_6_7106.sorted.filtered_peak_3885
chr11	95948505	95948832	328	19.27	5.61281	2.94222	2.98189	C657PACXX_6_7106.sorted.filtered_peak_3886
chr11	95991414	95991760	347	27.39	7.68360	3.07734	4.89091	C657PACXX_6_7106.sorted.filtered_peak_3887
chr11	96076103	96076826	724	26.53	6.70277	2.82033	4.00324	C657PACXX_6_7106.sorted.filtered_peak_3888
chr11	96122569	96123712	1144	30.75	9.02602	3.20684	6.17329	C657PACXX_6_7106.sorted.filtered_peak_3889
chr11	99024850	99025099	250	14.11	3.76021	2.54483	1.37053	C657PACXX_6_7106.sorted.filtered_peak_3890
chr11	101785371	101786106	736	30.91	10.99162	3.74473	8.02515	C657PACXX_6_7106.sorted.filtered_peak_3891
chr11	102164825	102165088	264	21.35	8.52001	3.90343	5.65517	C657PACXX_6_7106.sorted.filtered_peak_3892
chr11	102187835	102188425	591	38.11	11.51918	3.42730	8.50859	C657PACXX_6_7106.sorted.filtered_peak_3893
chr11	102212334	102212700	367	17.20	4.24779	2.55424	1.77421	C657PACXX_6_7106.sorted.filtered_peak_3894
chr11	102217410	102218181	772	36.24	11.86281	3.68542	8.81162	C657PACXX_6_7106.sorted.filtered_peak_3895
chr11	102322452	102322997	546	23.21	3.82189	2.14098	1.41828	C657PACXX_6_7106.sorted.filtered_peak_3896
chr11	102323575	102323969	395	32.84	8.93596	3.10522	6.06121	C657PACXX_6_7106.sorted.filtered_peak_3897
chr11	102366069	102366487	419	18.39	5.98962	3.16071	3.32090	C657PACXX_6_7106.sorted.filtered_peak_3898
chr11	102448316	102448565	250	14.11	3.89341	2.60251	1.47017	C657PACXX_6_7106.sorted.filtered_peak_3899
chr11	102811734	102811983	250	13.44	3.69545	2.55947	1.30854	C657PACXX_6_7106.sorted.filtered_peak_3900
chr11	102906718	102907266	549	23.96	9.01565	3.78431	6.13417	C657PACXX_6_7106.sorted.filtered_peak_3901
chr11	102962559	102963366	808	22.56	6.56048	3.05569	3.83800	C657PACXX_6_7106.sorted.filtered_peak_3902
chr11	102979689	102980700	1012	28.74	9.05000	3.39757	6.16303	C657PACXX_6_7106.sorted.filtered_peak_3903
chr11	103829223	103829476	254	16.17	4.73690	2.82553	2.19200	C657PACXX_6_7106.sorted.filtered_peak_3904
chr11	103830209	103830492	284	17.22	5.21627	2.94823	2.61381	C657PACXX_6_7106.sorted.filtered_peak_3905
chr11	104034361	104034729	369	15.27	3.82821	2.50043	1.42401	C657PACXX_6_7106.sorted.filtered_peak_3906
chr11	104479990	104480291	302	16.86	5.51724	3.09852	2.88916	C657PACXX_6_7106.sorted.filtered_peak_3907
chr11	104576183	104577060	878	34.43	11.51968	3.66200	8.51515	C657PACXX_6_7106.sorted.filtered_peak_3908
chr11	104747767	104748155	389	18.66	4.69966	2.63870	2.16532	C657PACXX_6_7106.sorted.filtered_peak_3909
chr11	104768652	104768917	266	20.00	6.11522	3.09058	3.42442	C657PACXX_6_7106.sorted.filtered_peak_3910
chr11	104788546	104789041	496	19.41	6.62057	3.31798	3.90271	C657PACXX_6_7106.sorted.filtered_peak_3911
chr11	104837888	104838338	451	14.89	3.77182	2.49771	1.36918	C657PACXX_6_7106.sorted.filtered_peak_3912
chr11	104905580	104905983	404	14.80	4.21750	2.70224	1.74463	C657PACXX_6_7106.sorted.filtered_peak_3913
chr11	105645525	105645812	288	13.00	3.82042	2.65320	1.39452	C657PACXX_6_7106.sorted.filtered_peak_3914
chr11	105892724	105893441	718	30.64	9.74933	3.41563	6.85715	C657PACXX_6_7106.sorted.filtered_peak_3915
chr11	105947690	105948559	870	52.88	21.39191	4.42885	18.01573	C657PACXX_6_7106.sorted.filtered_peak_3916
chr11	107328000	107329059	1060	28.23	10.14971	3.65667	7.24836	C657PACXX_6_7106.sorted.filtered_peak_3917
chr11	107435877	107436789	913	20.21	5.91059	2.97739	3.25820	C657PACXX_6_7106.sorted.filtered_peak_3918
chr11	107711091	107711828	738	18.78	6.35729	3.25429	3.66990	C657PACXX_6_7106.sorted.filtered_peak_3919
chr11	107729127	107729957	831	19.37	5.63390	2.93318	3.00813	C657PACXX_6_7106.sorted.filtered_peak_3920
chr11	107879397	107880194	798	28.06	9.77326	3.65730	6.85437	C657PACXX_6_7106.sorted.filtered_peak_3921
chr11	107991997	107992431	435	26.16	8.55391	3.41481	5.71365	C657PACXX_6_7106.sorted.filtered_peak_3922
chr11	108093037	108094045	1009	59.93	21.62905	4.08049	18.25224	C657PACXX_6_7106.sorted.filtered_peak_3923
chr11	108107328	108107981	654	24.98	8.83409	3.55300	6.00052	C657PACXX_6_7106.sorted.filtered_peak_3924
chr11	108337651	108338579	929	26.22	10.36522	3.94416	7.44652	C657PACXX_6_7106.sorted.filtered_peak_3925
chr11	108368208	108368741	534	20.86	4.92269	2.59564	2.35803	C657PACXX_6_7106.sorted.filtered_peak_3926
chr11	108464153	108464749	597	18.50	4.65019	2.62418	2.12780	C657PACXX_6_7106.sorted.filtered_peak_3927
chr11	108518923	108519240	318	14.15	3.55957	2.45070	1.20240	C657PACXX_6_7106.sorted.filtered_peak_3928
chr11	108535246	108535942	697	43.30	19.45629	4.92883	16.11908	C657PACXX_6_7106.sorted.filtered_peak_3929
chr11	108724878	108725302	425	15.50	3.99242	2.55442	1.56316	C657PACXX_6_7106.sorted.filtered_peak_3930
chr11	109816811	109817589	779	19.97	6.07474	3.04882	3.41552	C657PACXX_6_7106.sorted.filtered_peak_3931
chr11	109948276	109949170	895	24.04	6.53979	2.92342	3.84148	C657PACXX_6_7106.sorted.filtered_peak_3932
chr11	110072077	110072403	327	17.62	6.17394	3.30529	3.49092	C657PACXX_6_7106.sorted.filtered_peak_3933
chr11	110198930	110199224	295	17.21	5.99652	3.25628	3.33829	C657PACXX_6_7106.sorted.filtered_peak_3934
chr11	110219825	110220605	781	18.51	4.56601	2.59841	2.04842	C657PACXX_6_7106.sorted.filtered_peak_3935
chr11	110300287	110300772	486	21.46	5.04807	2.60030	2.48006	C657PACXX_6_7106.sorted.filtered_peak_3936
chr11	111101138	111101478	341	15.98	4.13228	2.58315	1.67585	C657PACXX_6_7106.sorted.filtered_peak_3937
chr11	111317142	111317605	464	20.65	5.74176	2.89212	3.09934	C657PACXX_6_7106.sorted.filtered_peak_3938
chr11	111457230	111457579	350	15.72	4.50418	2.75615	1.99537	C657PACXX_6_7106.sorted.filtered_peak_3939
chr11	111472684	111473514	831	23.90	6.53910	2.94264	3.83185	C657PACXX_6_7106.sorted.filtered_peak_3940
[truncated: 1,756,524 more chars]
