# Supplementary material for: Potential impact of celiac disease genetic risk factors on T cell receptor signaling in gluten-specific CD4+ T cells
Source: Sci Rep. 2021 Apr 29;11:9252. doi: 10.1038/s41598-021-86612-5 (PMC8085175; doi:10.1038/s41598-021-86612-5)
Supplement: Supplementary file 1 — Supplementary Information. [file 41598_2021_86612_MOESM1_ESM.zip › data_supplements_manuscript/dhs_and_peakcalling/macs_peaks/C657PACXX_6_7106.sorted_peaks.gappedPeak]

chr1	713942	714288	C657PACXX_6_7106.sorted_peak_1	105	.	713942	714288	0	3	1,343,1	0,1,345	6.02396	13.84219	10.54650
chr1	894629	894989	C657PACXX_6_7106.sorted_peak_2	46	.	894629	894989	0	3	1,177,1	0,2,359	3.49651	7.58437	4.66150
chr1	902154	902389	C657PACXX_6_7106.sorted_peak_3	24	.	902154	902389	0	3	1,178,1	0,47,234	3.01225	5.12066	2.41945
chr1	948461	949167	C657PACXX_6_7106.sorted_peak_4	57	.	948461	949167	0	3	1,557,1	0,94,705	4.17823	8.69541	5.75678
chr1	954609	955138	C657PACXX_6_7106.sorted_peak_5	63	.	954609	955138	0	4	1,178,203,1	0,9,324,528	4.03380	9.36959	6.31776
chr1	976017	976209	C657PACXX_6_7106.sorted_peak_6	12	.	976017	976209	0	2	1,1	0,191	2.59430	3.76250	1.29220
chr1	994855	995152	C657PACXX_6_7106.sorted_peak_7	40	.	994855	995152	0	3	1,234,1	0,11,296	3.39282	6.91375	4.05602
chr1	999377	999835	C657PACXX_6_7106.sorted_peak_8	25	.	999377	999835	0	3	1,408,1	0,43,457	2.91041	5.29817	2.58663
chr1	1004536	1004944	C657PACXX_6_7106.sorted_peak_9	67	.	1004536	1004944	0	3	1,399,1	0,1,407	4.11692	9.78005	6.74338
chr1	1034314	1034780	C657PACXX_6_7106.sorted_peak_10	24	.	1034314	1034780	0	2	309,1	0,465	3.32270	5.14136	2.43546
chr1	1035026	1035195	C657PACXX_6_7106.sorted_peak_11	19	.	1035026	1035195	0	2	1,1	0,168	3.12698	4.65283	1.99520
chr1	1051295	1051881	C657PACXX_6_7106.sorted_peak_12	150	.	1051295	1051881	0	3	1,581,1	0,4,585	5.28430	18.45593	15.08440
chr1	1057530	1057880	C657PACXX_6_7106.sorted_peak_13	39	.	1057530	1057880	0	3	1,200,1	0,148,349	3.48068	6.77416	3.94715
chr1	1136873	1137076	C657PACXX_6_7106.sorted_peak_14	36	.	1136873	1137076	0	3	1,196,1	0,4,202	3.18044	6.45455	3.62405
chr1	1143516	1143685	C657PACXX_6_7106.sorted_peak_15	16	.	1143516	1143685	0	2	1,1	0,168	2.37692	4.20414	1.63128
chr1	1148268	1148536	C657PACXX_6_7106.sorted_peak_16	14	.	1148268	1148536	0	2	1,1	0,267	2.24002	3.99015	1.44909
chr1	1152257	1152635	C657PACXX_6_7106.sorted_peak_17	66	.	1152257	1152635	0	3	1,357,1	0,2,377	3.41105	9.74422	6.67360
chr1	1167277	1167703	C657PACXX_6_7106.sorted_peak_18	82	.	1167277	1167703	0	3	1,406,1	0,6,425	4.05285	11.40417	8.23975
chr1	1186296	1186621	C657PACXX_6_7106.sorted_peak_19	29	.	1186296	1186621	0	3	1,314,1	0,5,324	3.58764	5.71665	2.94262
chr1	1209082	1209678	C657PACXX_6_7106.sorted_peak_20	28	.	1209082	1209678	0	3	1,585,1	0,10,595	3.28943	5.65921	2.89690
chr1	1243373	1244228	C657PACXX_6_7106.sorted_peak_21	114	.	1243373	1244228	0	3	1,528,1	0,13,854	4.18176	14.71058	11.46808
chr1	1259815	1260447	C657PACXX_6_7106.sorted_peak_22	40	.	1259815	1260447	0	3	1,620,1	0,5,631	3.28607	6.93993	4.05533
chr1	1285046	1285291	C657PACXX_6_7106.sorted_peak_23	39	.	1285046	1285291	0	3	1,211,1	0,23,244	3.52761	6.83018	3.96353
chr1	1307174	1307490	C657PACXX_6_7106.sorted_peak_24	18	.	1307174	1307490	0	2	1,1	0,315	2.44990	4.49357	1.87192
chr1	1310581	1311028	C657PACXX_6_7106.sorted_peak_25	241	.	1310581	1311028	0	3	1,385,1	0,50,446	5.96259	28.01071	24.18648
chr1	1334687	1335385	C657PACXX_6_7106.sorted_peak_26	74	.	1334687	1335385	0	3	1,471,1	0,5,697	4.13863	10.46906	7.42861
chr1	1342374	1343050	C657PACXX_6_7106.sorted_peak_27	52	.	1342374	1343050	0	2	674,1	0,675	3.91473	8.13365	5.21263
chr1	1406687	1407232	C657PACXX_6_7106.sorted_peak_28	73	.	1406687	1407232	0	3	1,432,1	0,106,544	5.00412	10.39093	7.31474
chr1	1447137	1447583	C657PACXX_6_7106.sorted_peak_29	149	.	1447137	1447583	0	3	1,442,1	0,3,445	7.07505	18.45823	14.96877
chr1	1510061	1510559	C657PACXX_6_7106.sorted_peak_30	35	.	1510061	1510559	0	2	1,475	0,23	3.42673	6.40026	3.54881
chr1	1550441	1551223	C657PACXX_6_7106.sorted_peak_31	125	.	1550441	1551223	0	3	1,773,1	0,8,781	4.73307	15.90167	12.55634
chr1	1565351	1566048	C657PACXX_6_7106.sorted_peak_32	48	.	1565351	1566048	0	3	1,647,1	0,39,696	3.54340	7.72727	4.82502
chr1	1590371	1590778	C657PACXX_6_7106.sorted_peak_33	110	.	1590371	1590778	0	3	1,400,1	0,4,406	6.06514	14.35163	11.07601
chr1	1655625	1656077	C657PACXX_6_7106.sorted_peak_34	165	.	1655625	1656077	0	3	1,443,1	0,6,451	7.63332	20.11731	16.54421
chr1	1711719	1712111	C657PACXX_6_7106.sorted_peak_35	41	.	1711719	1712111	0	3	1,316,1	0,6,391	3.17083	7.02609	4.14443
chr1	1822535	1822824	C657PACXX_6_7106.sorted_peak_36	63	.	1822535	1822824	0	3	1,283,1	0,3,288	3.89136	9.35153	6.32853
chr1	1837739	1837973	C657PACXX_6_7106.sorted_peak_37	10	.	1837739	1837973	0	2	1,1	0,233	2.40115	3.43485	1.03307
chr1	1840206	1840815	C657PACXX_6_7106.sorted_peak_38	83	.	1840206	1840815	0	2	519,1	0,608	4.33087	11.51005	8.34816
chr1	1850581	1851277	C657PACXX_6_7106.sorted_peak_39	123	.	1850581	1851277	0	3	1,689,1	0,1,695	4.42874	15.65901	12.36487
chr1	2064489	2065294	C657PACXX_6_7106.sorted_peak_40	108	.	2064489	2065294	0	3	1,785,1	0,3,804	4.61275	14.18041	10.88826
chr1	2105738	2106094	C657PACXX_6_7106.sorted_peak_41	17	.	2105738	2106094	0	2	1,1	0,355	3.12483	4.41763	1.79763
chr1	2120827	2121286	C657PACXX_6_7106.sorted_peak_42	66	.	2120827	2121286	0	3	1,286,1	0,13,458	4.37088	9.65211	6.65173
chr1	2126277	2126938	C657PACXX_6_7106.sorted_peak_43	111	.	2126277	2126938	0	4	1,196,404,1	0,1,256,660	4.50202	14.48165	11.18057
chr1	2130755	2130981	C657PACXX_6_7106.sorted_peak_44	17	.	2130755	2130981	0	2	1,1	0,225	2.46322	4.32261	1.72268
chr1	2136696	2137020	C657PACXX_6_7106.sorted_peak_45	131	.	2136696	2137020	0	3	1,314,1	0,5,323	5.07306	16.52448	13.10463
chr1	2144133	2144385	C657PACXX_6_7106.sorted_peak_46	10	.	2144133	2144385	0	2	1,1	0,251	2.64032	3.50152	1.08441
chr1	2159090	2159419	C657PACXX_6_7106.sorted_peak_47	135	.	2159090	2159419	0	3	1,321,1	0,2,328	4.77885	16.96552	13.55356
chr1	2186815	2187796	C657PACXX_6_7106.sorted_peak_48	52	.	2186815	2187796	0	3	1,898,1	0,43,980	3.62442	8.20443	5.22667
chr1	2221910	2222599	C657PACXX_6_7106.sorted_peak_49	43	.	2221910	2222599	0	3	1,347,1	0,277,688	3.47991	7.23169	4.35399
chr1	2231863	2232770	C657PACXX_6_7106.sorted_peak_50	25	.	2231863	2232770	0	4	1,172,227,1	0,231,677,906	2.95237	5.24347	2.54561
chr1	2313209	2313715	C657PACXX_6_7106.sorted_peak_51	20	.	2313209	2313715	0	3	1,219,1	0,265,505	2.94545	4.66262	2.01905
chr1	2322937	2323402	C657PACXX_6_7106.sorted_peak_52	186	.	2322937	2323402	0	3	1,438,1	0,19,464	5.88317	22.22403	18.68395
chr1	2343903	2344437	C657PACXX_6_7106.sorted_peak_53	71	.	2343903	2344437	0	3	1,252,1	0,1,533	3.77323	10.21057	7.13081
chr1	2345868	2346186	C657PACXX_6_7106.sorted_peak_54	20	.	2345868	2346186	0	2	1,1	0,317	2.60915	4.74547	2.09594
chr1	2457769	2458342	C657PACXX_6_7106.sorted_peak_55	65	.	2457769	2458342	0	3	1,307,185	0,2,388	3.60479	9.57647	6.56641
chr1	2477391	2478743	C657PACXX_6_7106.sorted_peak_56	32	.	2477391	2478743	0	3	1,1084,1	0,2,1351	2.55664	6.00613	3.22394
chr1	2480183	2480402	C657PACXX_6_7106.sorted_peak_57	72	.	2480183	2480402	0	3	1,213,1	0,2,218	3.37077	10.31541	7.21121
chr1	2487511	2487945	C657PACXX_6_7106.sorted_peak_58	17	.	2487511	2487945	0	2	1,1	0,433	2.59125	4.31410	1.71781
chr1	2488228	2488399	C657PACXX_6_7106.sorted_peak_59	16	.	2488228	2488399	0	2	1,1	0,170	2.55675	4.23170	1.64423
chr1	2509835	2510035	C657PACXX_6_7106.sorted_peak_60	31	.	2509835	2510035	0	2	1,1	0,199	3.39254	5.94657	3.16735
chr1	2517751	2518364	C657PACXX_6_7106.sorted_peak_61	90	.	2517751	2518364	0	3	1,399,1	0,7,612	3.90167	12.18813	9.01521
chr1	2574012	2574893	C657PACXX_6_7106.sorted_peak_62	49	.	2574012	2574893	0	3	1,421,1	0,445,880	3.50403	7.76462	4.90472
chr1	2586178	2586347	C657PACXX_6_7106.sorted_peak_63	21	.	2586178	2586347	0	2	1,1	0,168	3.25806	4.79294	2.13840
chr1	2718168	2718429	C657PACXX_6_7106.sorted_peak_64	14	.	2718168	2718429	0	2	1,1	0,260	2.90459	3.94179	1.43255
chr1	3418481	3418655	C657PACXX_6_7106.sorted_peak_65	53	.	3418481	3418655	0	2	172,1	0,173	4.33728	8.35713	5.34023
chr1	3535558	3535923	C657PACXX_6_7106.sorted_peak_66	21	.	3535558	3535923	0	2	1,1	0,364	2.99082	4.83499	2.16296
chr1	3541147	3541786	C657PACXX_6_7106.sorted_peak_67	119	.	3541147	3541786	0	3	1,361,1	0,12,638	4.87921	15.18427	11.93204
chr1	3566462	3566934	C657PACXX_6_7106.sorted_peak_68	78	.	3566462	3566934	0	2	470,1	0,471	4.69487	11.00732	7.85680
chr1	3593406	3593575	C657PACXX_6_7106.sorted_peak_69	21	.	3593406	3593575	0	2	1,1	0,168	3.03237	4.83913	2.17093
chr1	3689207	3689478	C657PACXX_6_7106.sorted_peak_70	19	.	3689207	3689478	0	3	1,195,1	0,34,270	2.79715	4.63412	1.99957
chr1	3712851	3713598	C657PACXX_6_7106.sorted_peak_71	38	.	3712851	3713598	0	3	1,531,1	0,208,746	3.68430	6.67192	3.82431
chr1	3773692	3774235	C657PACXX_6_7106.sorted_peak_72	206	.	3773692	3774235	0	2	1,541	0,2	6.39300	24.39201	20.68037
chr1	3816701	3817959	C657PACXX_6_7106.sorted_peak_73	105	.	3816701	3817959	0	3	1,1242,1	0,11,1257	3.87785	13.78310	10.53540
chr1	5449199	5449411	C657PACXX_6_7106.sorted_peak_74	15	.	5449199	5449411	0	2	169,1	0,211	2.93368	4.04931	1.50636
chr1	5730235	5730414	C657PACXX_6_7106.sorted_peak_75	20	.	5730235	5730414	0	3	1,169,1	0,1,178	2.65969	4.74245	2.09142
chr1	5975874	5976183	C657PACXX_6_7106.sorted_peak_76	15	.	5975874	5976183	0	2	1,1	0,308	2.94389	4.11329	1.54371
chr1	6015558	6016086	C657PACXX_6_7106.sorted_peak_77	22	.	6015558	6016086	0	3	1,259,1	0,264,527	2.97568	4.93463	2.26246
chr1	6052067	6052847	C657PACXX_6_7106.sorted_peak_78	107	.	6052067	6052847	0	4	1,171,528,1	0,5,240,779	4.23299	13.99035	10.71464
chr1	6086113	6086588	C657PACXX_6_7106.sorted_peak_79	21	.	6086113	6086588	0	3	1,317,1	0,115,474	2.73679	4.83496	2.17968
chr1	6088122	6088551	C657PACXX_6_7106.sorted_peak_80	27	.	6088122	6088551	0	3	1,419,1	0,5,428	2.88536	5.51169	2.76190
chr1	6259425	6260152	C657PACXX_6_7106.sorted_peak_81	125	.	6259425	6260152	0	3	1,668,1	0,56,726	5.00502	15.78709	12.52746
chr1	6295782	6296247	C657PACXX_6_7106.sorted_peak_82	26	.	6295782	6296247	0	4	1,181,169,1	0,11,293,464	3.17328	5.35568	2.62821
chr1	6306728	6307078	C657PACXX_6_7106.sorted_peak_83	31	.	6306728	6307078	0	2	1,1	0,349	3.24460	5.97127	3.19865
chr1	6320011	6320330	C657PACXX_6_7106.sorted_peak_84	34	.	6320011	6320330	0	3	1,236,1	0,2,318	3.38547	6.24726	3.42614
chr1	6350582	6350914	C657PACXX_6_7106.sorted_peak_85	18	.	6350582	6350914	0	3	1,206,1	0,112,331	2.90523	4.48522	1.88773
chr1	6408442	6409092	C657PACXX_6_7106.sorted_peak_86	24	.	6408442	6409092	0	3	1,320,1	0,325,649	3.05918	5.08971	2.40231
chr1	6419205	6419755	C657PACXX_6_7106.sorted_peak_87	14	.	6419205	6419755	0	2	1,1	0,549	2.84477	3.96104	1.42500
chr1	6453344	6454016	C657PACXX_6_7106.sorted_peak_88	89	.	6453344	6454016	0	2	1,647	0,25	4.53262	12.06080	8.96595
chr1	6483491	6483903	C657PACXX_6_7106.sorted_peak_89	21	.	6483491	6483903	0	2	1,1	0,411	3.06568	4.80067	2.12168
chr1	6520390	6520657	C657PACXX_6_7106.sorted_peak_90	62	.	6520390	6520657	0	3	1,253,1	0,12,266	4.09254	9.27062	6.23528
chr1	6535800	6536038	C657PACXX_6_7106.sorted_peak_91	30	.	6535800	6536038	0	3	1,194,1	0,9,237	3.64447	5.83311	3.04810
chr1	6557661	6557844	C657PACXX_6_7106.sorted_peak_92	20	.	6557661	6557844	0	2	1,1	0,182	3.09329	4.71771	2.08513
chr1	6605619	6605788	C657PACXX_6_7106.sorted_peak_93	14	.	6605619	6605788	0	2	1,1	0,168	2.97889	4.04255	1.47733
chr1	6614394	6615004	C657PACXX_6_7106.sorted_peak_94	55	.	6614394	6615004	0	2	603,1	0,609	4.43434	8.56143	5.59528
chr1	6639751	6640261	C657PACXX_6_7106.sorted_peak_95	117	.	6639751	6640261	0	3	1,507,1	0,2,509	5.34250	15.11088	11.77514
chr1	6661144	6661442	C657PACXX_6_7106.sorted_peak_96	21	.	6661144	6661442	0	2	1,292	0,6	2.73051	4.78601	2.11527
chr1	6662666	6662931	C657PACXX_6_7106.sorted_peak_97	28	.	6662666	6662931	0	3	1,224,1	0,25,264	2.95117	5.56037	2.82469
chr1	6663225	6663531	C657PACXX_6_7106.sorted_peak_98	17	.	6663225	6663531	0	3	1,269,1	0,8,305	2.66481	4.40768	1.79811
chr1	6673127	6673868	C657PACXX_6_7106.sorted_peak_99	101	.	6673127	6673868	0	4	1,243,426,1	0,5,312,740	4.66821	13.31817	10.15313
chr1	6684800	6685405	C657PACXX_6_7106.sorted_peak_100	23	.	6684800	6685405	0	3	1,286,1	0,315,604	3.07760	5.05627	2.37221
chr1	6761704	6762177	C657PACXX_6_7106.sorted_peak_101	57	.	6761704	6762177	0	2	354,1	0,472	4.25012	8.72400	5.72617
chr1	6844489	6845518	C657PACXX_6_7106.sorted_peak_102	306	.	6844489	6845518	0	2	1,666	0,363	6.08753	34.66496	30.62704
chr1	7812911	7813312	C657PACXX_6_7106.sorted_peak_103	15	.	7812911	7813312	0	2	1,1	0,400	2.91027	4.15350	1.59497
chr1	7831035	7831537	C657PACXX_6_7106.sorted_peak_104	28	.	7831035	7831537	0	1	502	0	3.23598	5.62610	2.85378
chr1	7843946	7844358	C657PACXX_6_7106.sorted_peak_105	66	.	7843946	7844358	0	3	1,406,1	0,4,411	4.36404	9.69159	6.61901
chr1	7990900	7991377	C657PACXX_6_7106.sorted_peak_106	20	.	7990900	7991377	0	3	1,169,1	0,302,476	3.12297	4.69256	2.03536
chr1	8009094	8009579	C657PACXX_6_7106.sorted_peak_107	52	.	8009094	8009579	0	3	1,447,1	0,37,484	3.94794	8.18948	5.21153
chr1	8013972	8014797	C657PACXX_6_7106.sorted_peak_108	28	.	8013972	8014797	0	3	1,403,190	0,3,635	3.32693	5.61298	2.87080
chr1	8021233	8022438	C657PACXX_6_7106.sorted_peak_109	126	.	8021233	8022438	0	3	1,720,1	0,2,1204	4.90895	16.01251	12.67416
chr1	8042400	8042851	C657PACXX_6_7106.sorted_peak_110	12	.	8042400	8042851	0	2	1,1	0,450	2.85761	3.74994	1.25146
chr1	8086484	8086740	C657PACXX_6_7106.sorted_peak_111	25	.	8086484	8086740	0	3	1,203,1	0,37,255	3.19993	5.23933	2.51787
chr1	8157405	8157864	C657PACXX_6_7106.sorted_peak_112	16	.	8157405	8157864	0	3	1,223,1	0,21,458	2.91512	4.21824	1.65136
chr1	8212772	8213501	C657PACXX_6_7106.sorted_peak_113	37	.	8212772	8213501	0	3	1,474,1	0,35,728	3.57847	6.51817	3.70095
chr1	8229674	8230232	C657PACXX_6_7106.sorted_peak_114	34	.	8229674	8230232	0	3	1,449,1	0,33,557	3.61093	6.27858	3.45738
chr1	8242210	8242992	C657PACXX_6_7106.sorted_peak_115	94	.	8242210	8242992	0	2	1,736	0,46	5.10168	12.65256	9.45825
chr1	8378197	8378391	C657PACXX_6_7106.sorted_peak_116	26	.	8378197	8378391	0	3	1,177,1	0,15,193	3.35456	5.40471	2.66200
chr1	8487717	8487968	C657PACXX_6_7106.sorted_peak_117	19	.	8487717	8487968	0	3	1,208,1	0,38,250	2.78245	4.57769	1.95309
chr1	8586078	8586247	C657PACXX_6_7106.sorted_peak_118	16	.	8586078	8586247	0	2	1,1	0,168	2.91006	4.25967	1.68373
chr1	8620720	8621090	C657PACXX_6_7106.sorted_peak_119	17	.	8620720	8621090	0	2	1,1	0,369	2.89709	4.39737	1.79098
chr1	8664035	8664394	C657PACXX_6_7106.sorted_peak_120	21	.	8664035	8664394	0	3	1,354,1	0,4,358	3.14077	4.82267	2.15761
chr1	8761265	8761755	C657PACXX_6_7106.sorted_peak_121	52	.	8761265	8761755	0	3	1,447,1	0,7,489	3.73207	8.26455	5.27835
chr1	8772946	8773211	C657PACXX_6_7106.sorted_peak_122	24	.	8772946	8773211	0	3	1,249,1	0,2,264	3.21022	5.11633	2.42512
chr1	8877480	8877944	C657PACXX_6_7106.sorted_peak_123	47	.	8877480	8877944	0	3	1,454,1	0,9,463	3.44445	7.63850	4.73119
chr1	8908987	8909235	C657PACXX_6_7106.sorted_peak_124	11	.	8908987	8909235	0	2	1,1	0,247	2.82327	3.66196	1.17248
chr1	8938532	8939557	C657PACXX_6_7106.sorted_peak_125	87	.	8938532	8939557	0	4	1,614,186,1	0,158,824,1024	3.90064	11.88737	8.74793
chr1	8960062	8960235	C657PACXX_6_7106.sorted_peak_126	44	.	8960062	8960235	0	2	1,1	0,172	4.16701	7.34349	4.41261
chr1	9006522	9006856	C657PACXX_6_7106.sorted_peak_127	62	.	9006522	9006856	0	3	1,316,1	0,1,333	4.28783	9.29612	6.26545
chr1	9030983	9031329	C657PACXX_6_7106.sorted_peak_128	32	.	9030983	9031329	0	3	1,326,1	0,17,345	3.69650	6.07361	3.29606
chr1	9047989	9048260	C657PACXX_6_7106.sorted_peak_129	28	.	9047989	9048260	0	3	1,178,1	0,89,270	3.42245	5.64493	2.88961
chr1	9065130	9065545	C657PACXX_6_7106.sorted_peak_130	26	.	9065130	9065545	0	2	169,1	0,414	3.43845	5.37707	2.68007
chr1	9171017	9171220	C657PACXX_6_7106.sorted_peak_131	42	.	9171017	9171220	0	3	1,187,1	0,8,202	4.09619	7.16683	4.26409
chr1	9189249	9189867	C657PACXX_6_7106.sorted_peak_132	28	.	9189249	9189867	0	4	1,169,399,1	0,3,217,617	3.17382	5.58046	2.82665
chr1	9241308	9241726	C657PACXX_6_7106.sorted_peak_133	22	.	9241308	9241726	0	2	1,1	0,417	3.10734	4.91064	2.22164
chr1	9256500	9256806	C657PACXX_6_7106.sorted_peak_134	21	.	9256500	9256806	0	2	1,1	0,305	3.11511	4.83405	2.17217
chr1	9294206	9295019	C657PACXX_6_7106.sorted_peak_135	43	.	9294206	9295019	0	4	1,202,201,1	0,230,605,812	3.48219	7.22230	4.34223
chr1	9335728	9336012	C657PACXX_6_7106.sorted_peak_136	27	.	9335728	9336012	0	3	1,213,1	0,65,283	3.50167	5.47920	2.73121
chr1	9375432	9375664	C657PACXX_6_7106.sorted_peak_137	18	.	9375432	9375664	0	2	1,1	0,231	3.07138	4.44893	1.82373
chr1	9488629	9489328	C657PACXX_6_7106.sorted_peak_138	132	.	9488629	9489328	0	3	1,636,1	0,1,698	4.77047	16.57163	13.23432
chr1	9599265	9599610	C657PACXX_6_7106.sorted_peak_139	96	.	9599265	9599610	0	3	1,283,1	0,60,344	5.18092	12.94890	9.69563
chr1	9600034	9600243	C657PACXX_6_7106.sorted_peak_140	32	.	9600034	9600243	0	2	169,1	0,208	3.40453	6.07914	3.27145
chr1	9648659	9648876	C657PACXX_6_7106.sorted_peak_141	31	.	9648659	9648876	0	2	215,1	0,216	3.35564	5.98711	3.19329
chr1	9687325	9687593	C657PACXX_6_7106.sorted_peak_142	24	.	9687325	9687593	0	2	267,1	0,267	2.74438	5.15889	2.44843
chr1	9689269	9690011	C657PACXX_6_7106.sorted_peak_143	29	.	9689269	9690011	0	3	1,340,1	0,372,741	2.85663	5.68407	2.91835
chr1	9777552	9778048	C657PACXX_6_7106.sorted_peak_144	99	.	9777552	9778048	0	3	1,491,1	0,1,495	4.54195	13.26914	9.98866
chr1	9784933	9785154	C657PACXX_6_7106.sorted_peak_145	19	.	9784933	9785154	0	2	1,1	0,220	2.91521	4.53464	1.92044
chr1	9844614	9844917	C657PACXX_6_7106.sorted_peak_146	15	.	9844614	9844917	0	2	1,1	0,302	2.99091	4.07565	1.50780
chr1	9860147	9860556	C657PACXX_6_7106.sorted_peak_147	27	.	9860147	9860556	0	3	1,352,1	0,16,408	3.47001	5.44213	2.72508
chr1	9927506	9927935	C657PACXX_6_7106.sorted_peak_148	16	.	9927506	9927935	0	2	1,1	0,428	3.07826	4.29325	1.68763
chr1	9934875	9935314	C657PACXX_6_7106.sorted_peak_149	21	.	9934875	9935314	0	2	169,1	0,438	3.19041	4.77108	2.13967
chr1	9952990	9953187	C657PACXX_6_7106.sorted_peak_150	12	.	9952990	9953187	0	2	1,1	0,196	2.84759	3.71873	1.21301
chr1	9970273	9971205	C657PACXX_6_7106.sorted_peak_151	188	.	9970273	9971205	0	3	1,895,1	0,18,931	5.47758	22.46189	18.84512
chr1	10003323	10003832	C657PACXX_6_7106.sorted_peak_152	20	.	10003323	10003832	0	3	1,217,1	0,153,508	3.13583	4.69021	2.03923
chr1	10010446	10010633	C657PACXX_6_7106.sorted_peak_153	32	.	10010446	10010633	0	2	1,1	0,186	3.71623	6.05705	3.25744
chr1	10092647	10093508	C657PACXX_6_7106.sorted_peak_154	138	.	10092647	10093508	0	3	1,666,1	0,86,860	5.35705	17.14492	13.80189
chr1	10270136	10270742	C657PACXX_6_7106.sorted_peak_155	61	.	10270136	10270742	0	3	1,554,1	0,23,605	4.06501	9.15362	6.16067
chr1	10458612	10459409	C657PACXX_6_7106.sorted_peak_156	83	.	10458612	10459409	0	2	790,1	0,796	4.53453	11.51688	8.34188
chr1	10488106	10488471	C657PACXX_6_7106.sorted_peak_157	24	.	10488106	10488471	0	3	1,322,1	0,26,364	3.03492	5.15703	2.45991
chr1	10490226	10490695	C657PACXX_6_7106.sorted_peak_158	84	.	10490226	10490695	0	3	1,220,1	0,245,468	4.40003	11.60461	8.49989
chr1	10532275	10532865	C657PACXX_6_7106.sorted_peak_159	38	.	10532275	10532865	0	1	590	0	3.38888	6.69019	3.87297
chr1	10534868	10535120	C657PACXX_6_7106.sorted_peak_160	43	.	10534868	10535120	0	3	1,218,1	0,12,251	3.54055	7.27564	4.36241
chr1	10554780	10555537	C657PACXX_6_7106.sorted_peak_161	34	.	10554780	10555537	0	3	1,747,1	0,6,756	3.31797	6.27725	3.46801
chr1	10567442	10567629	C657PACXX_6_7106.sorted_peak_162	42	.	10567442	10567629	0	3	1,181,1	0,1,186	3.42884	7.20302	4.28581
chr1	10570967	10571409	C657PACXX_6_7106.sorted_peak_163	71	.	10570967	10571409	0	2	1,433	0,9	3.94702	10.25392	7.18398
chr1	10585351	10585528	C657PACXX_6_7106.sorted_peak_164	16	.	10585351	10585528	0	2	1,1	0,176	2.92193	4.23261	1.65667
chr1	11072145	11073071	C657PACXX_6_7106.sorted_peak_165	181	.	11072145	11073071	0	3	1,495,1	0,240,925	5.72004	21.65071	18.19492
chr1	11097799	11098037	C657PACXX_6_7106.sorted_peak_166	20	.	11097799	11098037	0	2	1,1	0,237	3.22009	4.70034	2.05803
chr1	11119903	11120470	C657PACXX_6_7106.sorted_peak_167	16	.	11119903	11120470	0	2	1,1	0,566	2.75147	4.26886	1.68855
chr1	11159494	11160192	C657PACXX_6_7106.sorted_peak_168	55	.	11159494	11160192	0	2	694,1	0,697	4.23155	8.51718	5.50966
chr1	11322537	11323008	C657PACXX_6_7106.sorted_peak_169	185	.	11322537	11323008	0	2	459,1	0,470	6.51147	22.16302	18.56450
chr1	11333208	11333776	C657PACXX_6_7106.sorted_peak_170	53	.	11333208	11333776	0	3	1,546,1	0,6,567	3.98587	8.33082	5.39710
chr1	11714697	11714866	C657PACXX_6_7106.sorted_peak_171	25	.	11714697	11714866	0	1	169	0	3.15060	5.32944	2.59269
chr1	11724046	11724828	C657PACXX_6_7106.sorted_peak_172	16	.	11724046	11724828	0	2	1,1	0,781	2.96643	4.19911	1.61169
chr1	11740824	11741889	C657PACXX_6_7106.sorted_peak_173	44	.	11740824	11741889	0	3	1,546,1	0,288,1064	3.56089	7.27686	4.43467
chr1	11753135	11753441	C657PACXX_6_7106.sorted_peak_174	22	.	11753135	11753441	0	2	1,305	0,1	3.25976	4.95132	2.26542
chr1	11779268	11780056	C657PACXX_6_7106.sorted_peak_175	25	.	11779268	11780056	0	3	1,274,1	0,497,787	3.23121	5.19039	2.51973
chr1	11790382	11790729	C657PACXX_6_7106.sorted_peak_176	21	.	11790382	11790729	0	2	1,1	0,346	3.15277	4.77655	2.11399
chr1	11795876	11796285	C657PACXX_6_7106.sorted_peak_177	26	.	11795876	11796285	0	3	1,260,1	0,18,408	3.06785	5.34830	2.63687
chr1	11865859	11866442	C657PACXX_6_7106.sorted_peak_178	93	.	11865859	11866442	0	2	1,582	0,1	4.26989	12.57582	9.33262
chr1	11898708	11899014	C657PACXX_6_7106.sorted_peak_179	21	.	11898708	11899014	0	3	1,188,1	0,3,305	3.20988	4.76428	2.10619
chr1	11953991	11954327	C657PACXX_6_7106.sorted_peak_180	18	.	11953991	11954327	0	2	1,1	0,335	3.12687	4.42862	1.81044
chr1	11967824	11968752	C657PACXX_6_7106.sorted_peak_181	101	.	11967824	11968752	0	3	1,880,1	0,13,927	3.90559	13.38689	10.14788
chr1	11969063	11969232	C657PACXX_6_7106.sorted_peak_182	19	.	11969063	11969232	0	2	1,1	0,168	2.40215	4.60235	1.96384
chr1	11969638	11970180	C657PACXX_6_7106.sorted_peak_183	37	.	11969638	11970180	0	3	1,265,1	0,9,541	2.80488	6.65683	3.79613
chr1	11986407	11986725	C657PACXX_6_7106.sorted_peak_184	41	.	11986407	11986725	0	3	1,313,1	0,1,317	3.94564	6.97366	4.12089
chr1	11994318	11994591	C657PACXX_6_7106.sorted_peak_185	24	.	11994318	11994591	0	2	1,271	0,2	3.23288	5.20589	2.48393
chr1	12033041	12033210	C657PACXX_6_7106.sorted_peak_186	23	.	12033041	12033210	0	2	1,1	0,168	3.35320	5.00770	2.30138
chr1	12039969	12040604	C657PACXX_6_7106.sorted_peak_187	103	.	12039969	12040604	0	3	1,496,1	0,2,634	4.55734	13.51622	10.39646
chr1	12061646	12062062	C657PACXX_6_7106.sorted_peak_188	15	.	12061646	12062062	0	2	1,1	0,415	2.94609	4.18542	1.59875
chr1	12073533	12073815	C657PACXX_6_7106.sorted_peak_189	38	.	12073533	12073815	0	3	1,250,1	0,31,281	3.51570	6.72618	3.87378
chr1	12079260	12079654	C657PACXX_6_7106.sorted_peak_190	163	.	12079260	12079654	0	3	1,389,1	0,2,393	6.22318	19.87150	16.34616
chr1	12107465	12108032	C657PACXX_6_7106.sorted_peak_191	16	.	12107465	12108032	0	3	1,191,1	0,24,566	2.67087	4.21525	1.64054
chr1	12111990	12112173	C657PACXX_6_7106.sorted_peak_192	13	.	12111990	12112173	0	2	1,1	0,182	2.52457	3.91472	1.38077
chr1	12210771	12211009	C657PACXX_6_7106.sorted_peak_193	34	.	12210771	12211009	0	2	208,1	0,237	3.29932	6.20204	3.40253
chr1	12221886	12222497	C657PACXX_6_7106.sorted_peak_194	52	.	12221886	12222497	0	3	1,405,1	0,5,610	3.41469	8.19200	5.21763
chr1	12233580	12234109	C657PACXX_6_7106.sorted_peak_195	58	.	12233580	12234109	0	3	1,486,1	0,18,528	3.65548	8.82306	5.81557
chr1	12289792	12290319	C657PACXX_6_7106.sorted_peak_196	21	.	12289792	12290319	0	3	1,169,1	0,6,526	3.21231	4.78662	2.16098
chr1	12405585	12405949	C657PACXX_6_7106.sorted_peak_197	18	.	12405585	12405949	0	2	172,1	0,363	2.99278	4.48146	1.86961
chr1	12494372	12494564	C657PACXX_6_7106.sorted_peak_198	26	.	12494372	12494564	0	3	1,169,1	0,1,191	3.08800	5.38936	2.67010
chr1	12509505	12509863	C657PACXX_6_7106.sorted_peak_199	52	.	12509505	12509863	0	3	1,306,1	0,42,357	3.82445	8.17398	5.21195
chr1	12533055	12533478	C657PACXX_6_7106.sorted_peak_200	18	.	12533055	12533478	0	2	184,1	0,422	2.76987	4.42815	1.81051
chr1	12570591	12571105	C657PACXX_6_7106.sorted_peak_201	42	.	12570591	12571105	0	2	1,219	0,295	3.72357	7.10757	4.24478
chr1	12664305	12664742	C657PACXX_6_7106.sorted_peak_202	28	.	12664305	12664742	0	3	1,406,1	0,3,436	3.15034	5.59205	2.86789
chr1	12680174	12680391	C657PACXX_6_7106.sorted_peak_203	11	.	12680174	12680391	0	2	1,1	0,216	2.33416	3.53441	1.11128
chr1	14027186	14027367	C657PACXX_6_7106.sorted_peak_204	22	.	14027186	14027367	0	2	1,1	0,180	2.78951	4.87776	2.20261
chr1	14029313	14029513	C657PACXX_6_7106.sorted_peak_205	13	.	14029313	14029513	0	2	1,1	0,199	2.53338	3.92070	1.38406
chr1	14057165	14057837	C657PACXX_6_7106.sorted_peak_206	28	.	14057165	14057837	0	3	1,626,1	0,10,671	3.01141	5.54513	2.83205
chr1	14075444	14076055	C657PACXX_6_7106.sorted_peak_207	35	.	14075444	14076055	0	3	1,603,1	0,5,610	3.21403	6.35739	3.52580
chr1	15483126	15483295	C657PACXX_6_7106.sorted_peak_208	21	.	15483126	15483295	0	2	1,1	0,168	3.21400	4.87225	2.18829
chr1	15575665	15575908	C657PACXX_6_7106.sorted_peak_209	40	.	15575665	15575908	0	3	1,231,1	0,8,242	3.48122	6.96295	4.07460
chr1	15650301	15650478	C657PACXX_6_7106.sorted_peak_210	25	.	15650301	15650478	0	2	1,1	0,176	3.28030	5.21087	2.50046
chr1	15735939	15736245	C657PACXX_6_7106.sorted_peak_211	39	.	15735939	15736245	0	3	1,289,1	0,4,305	3.10894	6.79981	3.93373
chr1	15738458	15738689	C657PACXX_6_7106.sorted_peak_212	16	.	15738458	15738689	0	2	1,171	0,60	2.52603	4.27412	1.68222
chr1	15757849	15758032	C657PACXX_6_7106.sorted_peak_213	31	.	15757849	15758032	0	2	1,1	0,182	3.55803	5.95564	3.15388
chr1	15817595	15817828	C657PACXX_6_7106.sorted_peak_214	13	.	15817595	15817828	0	2	1,1	0,232	2.93173	3.92431	1.37887
chr1	15850875	15851892	C657PACXX_6_7106.sorted_peak_215	123	.	15850875	15851892	0	3	1,1011,1	0,4,1016	3.71834	15.73750	12.39231
chr1	15852933	15853493	C657PACXX_6_7106.sorted_peak_216	113	.	15852933	15853493	0	3	1,556,1	0,2,559	3.55104	14.59001	11.30945
chr1	15905635	15905941	C657PACXX_6_7106.sorted_peak_217	15	.	15905635	15905941	0	2	1,1	0,305	3.02349	4.15715	1.57520
chr1	15906118	15906391	C657PACXX_6_7106.sorted_peak_218	14	.	15906118	15906391	0	2	1,1	0,272	2.97463	4.03316	1.47079
chr1	15929904	15930470	C657PACXX_6_7106.sorted_peak_219	73	.	15929904	15930470	0	3	1,549,1	0,3,565	4.85652	10.45123	7.33235
chr1	15943540	15944214	C657PACXX_6_7106.sorted_peak_220	47	.	15943540	15944214	0	2	451,1	0,673	3.59130	7.66710	4.76585
chr1	16115452	16115621	C657PACXX_6_7106.sorted_peak_221	26	.	16115452	16115621	0	2	1,1	0,168	3.50343	5.43834	2.69527
chr1	16142067	16142330	C657PACXX_6_7106.sorted_peak_222	13	.	16142067	16142330	0	2	1,1	0,262	2.89622	3.83755	1.30887
chr1	16160928	16161856	C657PACXX_6_7106.sorted_peak_223	58	.	16160928	16161856	0	3	1,633,1	0,8,927	3.08053	8.80973	5.81463
chr1	16162061	16162805	C657PACXX_6_7106.sorted_peak_224	122	.	16162061	16162805	0	3	1,728,1	0,6,743	4.03701	15.52788	12.20998
chr1	16173881	16174614	C657PACXX_6_7106.sorted_peak_225	47	.	16173881	16174614	0	1	733	0	3.41508	7.67787	4.75311
chr1	16276100	16276391	C657PACXX_6_7106.sorted_peak_226	32	.	16276100	16276391	0	3	1,284,1	0,3,290	3.20587	6.07008	3.26131
chr1	16292650	16292933	C657PACXX_6_7106.sorted_peak_227	12	.	16292650	16292933	0	2	1,1	0,282	2.69378	3.67175	1.20533
chr1	16302229	16302859	C657PACXX_6_7106.sorted_peak_228	46	.	16302229	16302859	0	3	1,460,1	0,168,629	3.82568	7.59893	4.68651
chr1	16382349	16382900	C657PACXX_6_7106.sorted_peak_229	15	.	16382349	16382900	0	2	1,1	0,550	3.02345	4.16210	1.58317
chr1	16405400	16405781	C657PACXX_6_7106.sorted_peak_230	25	.	16405400	16405781	0	2	1,1	0,380	3.16713	5.30830	2.56767
chr1	16532818	16533559	C657PACXX_6_7106.sorted_peak_231	132	.	16532818	16533559	0	3	1,456,1	0,280,740	4.59045	16.60269	13.27068
chr1	16544023	16544249	C657PACXX_6_7106.sorted_peak_232	23	.	16544023	16544249	0	3	1,206,1	0,8,225	3.06713	5.01010	2.32526
chr1	16563417	16564087	C657PACXX_6_7106.sorted_peak_233	32	.	16563417	16564087	0	3	1,566,1	0,4,669	3.42637	6.06359	3.26153
chr1	16678494	16679360	C657PACXX_6_7106.sorted_peak_234	44	.	16678494	16679360	0	3	1,390,1	0,226,865	3.56707	7.25762	4.41306
chr1	16693214	16694347	C657PACXX_6_7106.sorted_peak_235	120	.	16693214	16694347	0	3	1,1111,1	0,16,1132	4.33583	15.32567	12.00386
chr1	16747180	16747610	C657PACXX_6_7106.sorted_peak_236	18	.	16747180	16747610	0	2	1,1	0,429	3.11502	4.50328	1.89499
chr1	16766874	16767680	C657PACXX_6_7106.sorted_peak_237	34	.	16766874	16767680	0	3	1,372,1	0,215,805	3.28542	6.25035	3.46943
chr1	16825951	16826157	C657PACXX_6_7106.sorted_peak_238	24	.	16825951	16826157	0	2	1,1	0,205	3.40175	5.19684	2.49845
chr1	16840295	16840957	C657PACXX_6_7106.sorted_peak_239	98	.	16840295	16840957	0	4	1,326,178,1	0,95,481,661	5.80140	13.05055	9.80068
chr1	16932036	16932211	C657PACXX_6_7106.sorted_peak_240	23	.	16932036	16932211	0	1	175	0	3.16479	5.03238	2.32486
chr1	16939872	16940231	C657PACXX_6_7106.sorted_peak_241	30	.	16939872	16940231	0	2	1,1	0,358	2.89040	5.83113	3.07368
chr1	16952240	16952505	C657PACXX_6_7106.sorted_peak_242	15	.	16952240	16952505	0	2	242,1	0,264	2.86484	4.17480	1.59930
chr1	16962107	16962344	C657PACXX_6_7106.sorted_peak_243	13	.	16962107	16962344	0	2	1,1	0,236	2.77606	3.88200	1.38382
chr1	16970768	16971492	C657PACXX_6_7106.sorted_peak_244	57	.	16970768	16971492	0	2	1,721	0,3	4.41908	8.77909	5.76910
chr1	17036254	17036625	C657PACXX_6_7106.sorted_peak_245	31	.	17036254	17036625	0	2	1,1	0,370	3.40387	5.89963	3.10504
chr1	17053879	17054268	C657PACXX_6_7106.sorted_peak_246	29	.	17053879	17054268	0	3	1,379,1	0,8,388	3.55549	5.68383	2.92557
chr1	17222584	17222839	C657PACXX_6_7106.sorted_peak_247	34	.	17222584	17222839	0	3	1,225,1	0,13,254	3.79054	6.26603	3.44102
chr1	17231132	17231985	C657PACXX_6_7106.sorted_peak_248	132	.	17231132	17231985	0	3	1,598,1	0,14,852	4.68737	16.52851	13.21210
chr1	17240243	17240904	C657PACXX_6_7106.sorted_peak_249	52	.	17240243	17240904	0	3	1,427,1	0,15,660	4.34814	8.17059	5.23967
chr1	17338056	17338642	C657PACXX_6_7106.sorted_peak_250	14	.	17338056	17338642	0	3	1,240,1	0,69,585	2.82377	4.02569	1.47956
chr1	17380324	17380928	C657PACXX_6_7106.sorted_peak_251	145	.	17380324	17380928	0	2	1,602	0,2	5.36303	17.95442	14.55911
chr1	17452482	17452704	C657PACXX_6_7106.sorted_peak_252	29	.	17452482	17452704	0	2	1,1	0,221	3.58947	5.69093	2.92322
chr1	17563838	17564140	C657PACXX_6_7106.sorted_peak_253	11	.	17563838	17564140	0	2	1,1	0,301	2.76688	3.60348	1.16112
chr1	17764019	17764373	C657PACXX_6_7106.sorted_peak_254	13	.	17764019	17764373	0	2	1,1	0,353	2.43021	3.85125	1.34709
chr1	17766425	17766638	C657PACXX_6_7106.sorted_peak_255	15	.	17766425	17766638	0	3	1,169,1	0,8,212	2.52254	4.04086	1.50867
chr1	19229075	19229545	C657PACXX_6_7106.sorted_peak_256	181	.	19229075	19229545	0	3	1,455,1	0,2,469	5.87768	21.72061	18.13050
chr1	19253017	19253624	C657PACXX_6_7106.sorted_peak_257	38	.	19253017	19253624	0	3	1,572,1	0,29,606	3.22300	6.67775	3.84076
chr1	19254138	19254349	C657PACXX_6_7106.sorted_peak_258	17	.	19254138	19254349	0	2	1,1	0,210	2.66894	4.39070	1.77950
chr1	19278371	19278786	C657PACXX_6_7106.sorted_peak_259	45	.	19278371	19278786	0	2	1,291	0,124	3.15086	7.40352	4.50770
chr1	19283237	19283471	C657PACXX_6_7106.sorted_peak_260	70	.	19283237	19283471	0	3	1,223,1	0,3,233	3.72889	10.18882	7.08366
chr1	19337602	19337920	C657PACXX_6_7106.sorted_peak_261	20	.	19337602	19337920	0	2	1,1	0,317	3.05482	4.71141	2.05011
chr1	19401038	19401630	C657PACXX_6_7106.sorted_peak_262	24	.	19401038	19401630	0	3	1,303,1	0,66,591	3.11782	5.13999	2.44906
chr1	19450662	19450834	C657PACXX_6_7106.sorted_peak_263	25	.	19450662	19450834	0	2	169,1	0,171	3.30570	5.33494	2.59085
chr1	19536558	19537377	C657PACXX_6_7106.sorted_peak_264	59	.	19536558	19537377	0	3	1,807,1	0,6,818	3.77042	8.95208	5.97183
chr1	19577774	19578514	C657PACXX_6_7106.sorted_peak_265	151	.	19577774	19578514	0	3	1,504,1	0,16,739	5.60786	18.49618	15.11717
chr1	19638389	19638787	C657PACXX_6_7106.sorted_peak_266	64	.	19638389	19638787	0	3	1,394,1	0,3,397	4.24236	9.53794	6.45851
chr1	19717383	19718130	C657PACXX_6_7106.sorted_peak_267	49	.	19717383	19718130	0	3	1,532,1	0,192,746	3.47463	7.82014	4.90849
chr1	19789575	19790165	C657PACXX_6_7106.sorted_peak_268	43	.	19789575	19790165	0	3	1,496,1	0,90,589	3.54489	7.23429	4.32198
chr1	19803720	19804277	C657PACXX_6_7106.sorted_peak_269	38	.	19803720	19804277	0	4	1,184,224,1	0,2,329,556	3.51776	6.69673	3.82781
chr1	19811846	19812549	C657PACXX_6_7106.sorted_peak_270	41	.	19811846	19812549	0	3	1,223,1	0,390,702	3.30807	7.01732	4.16684
chr1	19908974	19909150	C657PACXX_6_7106.sorted_peak_271	31	.	19908974	19909150	0	3	1,169,1	0,3,175	3.70025	5.95817	3.14470
chr1	19923168	19923913	C657PACXX_6_7106.sorted_peak_272	92	.	19923168	19923913	0	4	1,435,222,1	0,4,522,744	4.45970	12.44623	9.26445
chr1	20014618	20015154	C657PACXX_6_7106.sorted_peak_273	29	.	20014618	20015154	0	3	1,235,1	0,258,535	3.56335	5.68604	2.94983
chr1	20042043	20042476	C657PACXX_6_7106.sorted_peak_274	29	.	20042043	20042476	0	3	169,169,1	0,258,432	3.58171	5.75438	2.97280
chr1	20126680	20126930	C657PACXX_6_7106.sorted_peak_275	45	.	20126680	20126930	0	2	1,202	0,48	3.88306	7.50930	4.57329
chr1	20208487	20209189	C657PACXX_6_7106.sorted_peak_276	46	.	20208487	20209189	0	3	1,599,1	0,72,701	3.68717	7.53402	4.64697
chr1	20244445	20244614	C657PACXX_6_7106.sorted_peak_277	19	.	20244445	20244614	0	1	169	0	3.02864	4.62291	1.97132
chr1	20478745	20479208	C657PACXX_6_7106.sorted_peak_278	15	.	20478745	20479208	0	2	1,1	0,462	2.90540	4.08039	1.51198
chr1	20511795	20512442	C657PACXX_6_7106.sorted_peak_279	24	.	20511795	20512442	0	3	1,290,1	0,285,646	2.93583	5.17510	2.47054
chr1	20820239	20820672	C657PACXX_6_7106.sorted_peak_280	41	.	20820239	20820672	0	2	1,1	0,432	3.76477	7.05914	4.16875
chr1	20834091	20834885	C657PACXX_6_7106.sorted_peak_281	33	.	20834091	20834885	0	4	1,307,402,1	0,7,383,793	3.43927	6.16040	3.39101
chr1	20959786	20959958	C657PACXX_6_7106.sorted_peak_282	17	.	20959786	20959958	0	2	1,1	0,171	2.91618	4.34586	1.73297
chr1	20987588	20988367	C657PACXX_6_7106.sorted_peak_283	69	.	20987588	20988367	0	3	1,767,1	0,1,778	4.01250	10.06933	6.97859
chr1	21022886	21023465	C657PACXX_6_7106.sorted_peak_284	31	.	21022886	21023465	0	3	1,363,1	0,213,578	3.46174	5.88032	3.11781
chr1	21059683	21059940	C657PACXX_6_7106.sorted_peak_285	20	.	21059683	21059940	0	3	1,203,1	0,50,256	3.01763	4.75252	2.09273
chr1	21112646	21114146	C657PACXX_6_7106.sorted_peak_286	52	.	21112646	21114146	0	4	1,533,227,1	0,475,1071,1499	3.34455	8.13279	5.24566
chr1	21348754	21349414	C657PACXX_6_7106.sorted_peak_287	41	.	21348754	21349414	0	2	655,1	0,659	3.81489	7.09177	4.18818
chr1	21503151	21503701	C657PACXX_6_7106.sorted_peak_288	118	.	21503151	21503701	0	2	545,1	0,549	4.91664	15.16439	11.82474
chr1	21620858	21621282	C657PACXX_6_7106.sorted_peak_289	29	.	21620858	21621282	0	3	1,413,1	0,10,423	2.89227	5.69909	2.93557
chr1	21634392	21634561	C657PACXX_6_7106.sorted_peak_290	18	.	21634392	21634561	0	2	1,1	0,168	3.11305	4.40740	1.80048
chr1	21660553	21661080	C657PACXX_6_7106.sorted_peak_291	41	.	21660553	21661080	0	2	516,1	0,526	3.60165	7.02008	4.14835
chr1	21671839	21672275	C657PACXX_6_7106.sorted_peak_292	21	.	21671839	21672275	0	2	1,1	0,435	2.92644	4.83479	2.16705
chr1	21694998	21695343	C657PACXX_6_7106.sorted_peak_293	16	.	21694998	21695343	0	2	1,1	0,344	3.02834	4.18309	1.61640
chr1	21766296	21766823	C657PACXX_6_7106.sorted_peak_294	21	.	21766296	21766823	0	3	1,477,1	0,1,526	3.29829	4.86885	2.18410
chr1	22100165	22100351	C657PACXX_6_7106.sorted_peak_295	17	.	22100165	22100351	0	2	1,1	0,185	2.99553	4.31353	1.71227
chr1	22109217	22110393	C657PACXX_6_7106.sorted_peak_296	130	.	22109217	22110393	0	3	1,781,1	0,391,1175	4.68769	16.38264	13.08464
chr1	22290405	22290862	C657PACXX_6_7106.sorted_peak_297	15	.	22290405	22290862	0	2	1,1	0,456	3.01803	4.14663	1.56902
chr1	22345444	22345993	C657PACXX_6_7106.sorted_peak_298	37	.	22345444	22345993	0	2	1,309	0,240	3.84897	6.55208	3.72669
chr1	22350889	22351067	C657PACXX_6_7106.sorted_peak_299	17	.	22350889	22351067	0	2	1,1	0,177	2.59360	4.31168	1.70798
chr1	22351522	22352583	C657PACXX_6_7106.sorted_peak_300	66	.	22351522	22352583	0	3	1,824,1	0,22,1060	3.73690	9.61580	6.60711
chr1	22366209	22366698	C657PACXX_6_7106.sorted_peak_301	147	.	22366209	22366698	0	2	1,487	0,2	6.57444	18.28900	14.79654
chr1	22378902	22379479	C657PACXX_6_7106.sorted_peak_302	92	.	22378902	22379479	0	3	1,572,1	0,1,576	4.46860	12.48603	9.27140
chr1	22401788	22402116	C657PACXX_6_7106.sorted_peak_303	15	.	22401788	22402116	0	2	1,1	0,327	2.99922	4.15076	1.59237
chr1	22778206	22778601	C657PACXX_6_7106.sorted_peak_304	145	.	22778206	22778601	0	3	1,389,1	0,3,394	5.94925	18.06445	14.59557
chr1	23030959	23031213	C657PACXX_6_7106.sorted_peak_305	21	.	23030959	23031213	0	2	1,1	0,253	3.10880	4.81342	2.14647
chr1	23345466	23346156	C657PACXX_6_7106.sorted_peak_306	48	.	23345466	23346156	0	3	1,679,1	0,7,689	3.76645	7.81068	4.88672
chr1	23426887	23427117	C657PACXX_6_7106.sorted_peak_307	46	.	23426887	23427117	0	2	222,1	0,229	3.66465	7.61063	4.68293
chr1	23445308	23446069	C657PACXX_6_7106.sorted_peak_308	30	.	23445308	23446069	0	3	1,469,1	0,167,760	3.26294	5.75262	3.01813
chr1	23495245	23495610	C657PACXX_6_7106.sorted_peak_309	19	.	23495245	23495610	0	2	1,235	0,130	3.09780	4.58624	1.94862
chr1	23670567	23671215	C657PACXX_6_7106.sorted_peak_310	78	.	23670567	23671215	0	3	1,645,1	0,1,647	4.09468	10.90946	7.80117
chr1	23694549	23695610	C657PACXX_6_7106.sorted_peak_311	103	.	23694549	23695610	0	3	1,828,1	0,17,1060	4.29820	13.63695	10.37455
chr1	23730667	23731002	C657PACXX_6_7106.sorted_peak_312	21	.	23730667	23731002	0	2	1,1	0,334	3.21110	4.78695	2.14782
chr1	23810922	23811473	C657PACXX_6_7106.sorted_peak_313	97	.	23810922	23811473	0	3	1,546,1	0,3,550	4.67492	12.89917	9.71985
chr1	23823747	23823935	C657PACXX_6_7106.sorted_peak_314	36	.	23823747	23823935	0	3	1,169,1	0,4,187	3.87092	6.52428	3.68538
chr1	23855024	23855220	C657PACXX_6_7106.sorted_peak_315	14	.	23855024	23855220	0	2	1,1	0,195	2.54194	4.01933	1.48198
chr1	23857995	23858170	C657PACXX_6_7106.sorted_peak_316	16	.	23857995	23858170	0	2	1,1	0,174	2.67708	4.25567	1.67817
chr1	23866239	23866752	C657PACXX_6_7106.sorted_peak_317	71	.	23866239	23866752	0	2	509,1	0,512	4.78821	10.29750	7.19591
chr1	23871232	23871401	C657PACXX_6_7106.sorted_peak_318	21	.	23871232	23871401	0	1	169	0	3.17093	4.87105	2.18685
chr1	23881264	23881716	C657PACXX_6_7106.sorted_peak_319	39	.	23881264	23881716	0	3	1,445,1	0,4,451	3.24009	6.86881	3.99498
chr1	23963922	23964230	C657PACXX_6_7106.sorted_peak_320	15	.	23963922	23964230	0	2	1,1	0,307	2.85675	4.07240	1.53006
chr1	24018006	24018642	C657PACXX_6_7106.sorted_peak_321	80	.	24018006	24018642	0	3	1,451,1	0,147,635	5.09665	11.25928	8.09684
chr1	24046784	24047158	C657PACXX_6_7106.sorted_peak_322	13	.	24046784	24047158	0	2	1,1	0,373	2.93869	3.94291	1.39551
chr1	24069318	24069660	C657PACXX_6_7106.sorted_peak_323	17	.	24069318	24069660	0	2	1,1	0,341	2.82309	4.38454	1.77699
chr1	24069990	24070159	C657PACXX_6_7106.sorted_peak_324	28	.	24069990	24070159	0	2	1,1	0,168	3.19422	5.61255	2.84638
chr1	24104615	24105136	C657PACXX_6_7106.sorted_peak_325	33	.	24104615	24105136	0	3	1,506,1	0,2,520	3.52879	6.16727	3.35032
chr1	24117514	24117699	C657PACXX_6_7106.sorted_peak_326	19	.	24117514	24117699	0	3	1,169,1	0,1,184	2.95776	4.60305	1.96108
chr1	24127114	24127536	C657PACXX_6_7106.sorted_peak_327	87	.	24127114	24127536	0	3	1,413,1	0,5,421	4.15156	11.88520	8.73823
chr1	24151754	24152149	C657PACXX_6_7106.sorted_peak_328	31	.	24151754	24152149	0	3	1,371,1	0,14,394	3.61461	5.91562	3.13778
chr1	24194508	24195125	C657PACXX_6_7106.sorted_peak_329	88	.	24194508	24195125	0	3	1,371,1	0,193,616	4.96911	11.96794	8.81239
chr1	24285288	24286525	C657PACXX_6_7106.sorted_peak_330	71	.	24285288	24286525	0	3	1,1011,1	0,15,1236	3.85538	10.23730	7.16759
chr1	24306598	24307302	C657PACXX_6_7106.sorted_peak_331	77	.	24306598	24307302	0	3	1,671,1	0,9,703	4.12295	10.89961	7.79751
chr1	24476897	24477091	C657PACXX_6_7106.sorted_peak_332	28	.	24476897	24477091	0	1	194	0	3.45751	5.58296	2.81844
chr1	24525731	24526159	C657PACXX_6_7106.sorted_peak_333	27	.	24525731	24526159	0	2	1,1	0,427	3.49341	5.50514	2.76925
chr1	24718630	24718910	C657PACXX_6_7106.sorted_peak_334	36	.	24718630	24718910	0	2	1,248	0,32	3.44243	6.43594	3.60346
chr1	24740196	24740456	C657PACXX_6_7106.sorted_peak_335	51	.	24740196	24740456	0	3	1,236,1	0,23,259	3.36524	8.12365	5.17187
chr1	24741935	24742393	C657PACXX_6_7106.sorted_peak_336	88	.	24741935	24742393	0	3	1,456,1	0,1,457	4.04929	11.99772	8.82073
chr1	24827883	24828126	C657PACXX_6_7106.sorted_peak_337	16	.	24827883	24828126	0	2	1,1	0,242	2.58872	4.21070	1.63969
chr1	24828973	24829539	C657PACXX_6_7106.sorted_peak_338	29	.	24828973	24829539	0	3	1,193,1	0,2,565	2.92195	5.71872	2.97576
chr1	24861649	24861946	C657PACXX_6_7106.sorted_peak_339	42	.	24861649	24861946	0	3	1,199,1	0,1,296	3.60950	7.11363	4.21151
chr1	24862931	24863362	C657PACXX_6_7106.sorted_peak_340	39	.	24862931	24863362	0	2	424,1	0,430	3.45814	6.86442	3.97963
chr1	24961750	24961979	C657PACXX_6_7106.sorted_peak_341	21	.	24961750	24961979	0	2	1,1	0,228	3.24204	4.76738	2.12805
chr1	24969081	24969946	C657PACXX_6_7106.sorted_peak_342	171	.	24969081	24969946	0	3	1,716,1	0,147,864	5.22350	20.65069	17.13966
chr1	25015270	25015439	C657PACXX_6_7106.sorted_peak_343	32	.	25015270	25015439	0	2	1,1	0,168	3.71817	6.03761	3.22811
chr1	25036316	25036609	C657PACXX_6_7106.sorted_peak_344	18	.	25036316	25036609	0	2	1,1	0,292	3.15518	4.49138	1.85646
chr1	25071369	25072079	C657PACXX_6_7106.sorted_peak_345	150	.	25071369	25072079	0	2	595,1	0,709	5.28408	18.43385	15.03001
chr1	25174526	25174965	C657PACXX_6_7106.sorted_peak_346	75	.	25174526	25174965	0	3	1,427,1	0,10,438	4.43895	10.65299	7.53604
chr1	25237547	25238096	C657PACXX_6_7106.sorted_peak_347	54	.	25237547	25238096	0	2	1,542	0,7	3.60374	8.40808	5.43202
chr1	25251499	25252060	C657PACXX_6_7106.sorted_peak_348	18	.	25251499	25252060	0	2	1,1	0,560	2.53062	4.43476	1.82838
chr1	25256779	25257222	C657PACXX_6_7106.sorted_peak_349	23	.	25256779	25257222	0	3	1,381,1	0,13,442	2.71200	5.04818	2.36253
chr1	25281636	25282035	C657PACXX_6_7106.sorted_peak_350	34	.	25281636	25282035	0	3	1,304,1	0,6,398	3.27029	6.25374	3.44613
chr1	25291435	25292095	C657PACXX_6_7106.sorted_peak_351	108	.	25291435	25292095	0	3	1,564,1	0,5,659	4.09979	14.10995	10.88774
chr1	25311608	25312033	C657PACXX_6_7106.sorted_peak_352	13	.	25311608	25312033	0	3	1,173,1	0,43,424	2.62098	3.90151	1.38660
chr1	25319329	25319605	C657PACXX_6_7106.sorted_peak_353	15	.	25319329	25319605	0	2	1,1	0,275	2.79813	4.11472	1.56196
chr1	25348632	25349722	C657PACXX_6_7106.sorted_peak_354	108	.	25348632	25349722	0	3	1,834,1	0,255,1089	4.10430	14.14374	10.83962
chr1	25357284	25357573	C657PACXX_6_7106.sorted_peak_355	14	.	25357284	25357573	0	2	1,1	0,288	2.42452	4.00064	1.46995
chr1	25358661	25359129	C657PACXX_6_7106.sorted_peak_356	41	.	25358661	25359129	0	3	1,397,1	0,5,467	3.10895	7.02925	4.14019
chr1	25391233	25391450	C657PACXX_6_7106.sorted_peak_357	23	.	25391233	25391450	0	3	1,196,1	0,18,216	3.19858	5.08293	2.37982
chr1	25392474	25392822	C657PACXX_6_7106.sorted_peak_358	18	.	25392474	25392822	0	2	1,1	0,347	2.91008	4.45523	1.84544
chr1	25558562	25559310	C657PACXX_6_7106.sorted_peak_359	29	.	25558562	25559310	0	3	1,435,1	0,311,747	3.18983	5.69053	2.93349
chr1	25559498	25559850	C657PACXX_6_7106.sorted_peak_360	52	.	25559498	25559850	0	1	352	0	3.76738	8.16823	5.21237
chr1	25566010	25566798	C657PACXX_6_7106.sorted_peak_361	89	.	25566010	25566798	0	3	1,738,1	0,2,787	4.24949	12.09971	8.94007
chr1	25573647	25574349	C657PACXX_6_7106.sorted_peak_362	128	.	25573647	25574349	0	3	1,700,1	0,1,701	4.87200	16.23072	12.80303
chr1	25664724	25665266	C657PACXX_6_7106.sorted_peak_363	42	.	25664724	25665266	0	2	1,541	0,1	4.00786	7.11006	4.23562
chr1	25665603	25665948	C657PACXX_6_7106.sorted_peak_364	17	.	25665603	25665948	0	2	1,1	0,344	3.02247	4.34636	1.74104
chr1	25756744	25757548	C657PACXX_6_7106.sorted_peak_365	96	.	25756744	25757548	0	3	1,719,1	0,2,803	4.24915	12.90070	9.67026
chr1	25869813	25870268	C657PACXX_6_7106.sorted_peak_366	32	.	25869813	25870268	0	3	1,172,1	0,280,454	3.40961	6.02906	3.23277
chr1	25888973	25889192	C657PACXX_6_7106.sorted_peak_367	22	.	25888973	25889192	0	2	198,1	0,218	2.90111	4.95783	2.27207
chr1	25935061	25935476	C657PACXX_6_7106.sorted_peak_368	27	.	25935061	25935476	0	2	173,1	0,414	3.41233	5.46129	2.71462
chr1	25969058	25969565	C657PACXX_6_7106.sorted_peak_369	51	.	25969058	25969565	0	3	1,498,1	0,2,506	3.87907	8.10191	5.13145
chr1	26002537	26002921	C657PACXX_6_7106.sorted_peak_370	25	.	26002537	26002921	0	2	369,1	0,383	3.11597	5.24875	2.53271
chr1	26101382	26101794	C657PACXX_6_7106.sorted_peak_371	27	.	26101382	26101794	0	2	274,1	0,411	3.40080	5.48834	2.75259
chr1	26146169	26146689	C657PACXX_6_7106.sorted_peak_372	39	.	26146169	26146689	0	3	1,406,1	0,109,519	3.31461	6.84894	3.96880
chr1	26147123	26147378	C657PACXX_6_7106.sorted_peak_373	20	.	26147123	26147378	0	3	1,234,1	0,16,254	2.76975	4.69796	2.04048
chr1	26185772	26186469	C657PACXX_6_7106.sorted_peak_374	60	.	26185772	26186469	0	3	1,542,1	0,153,696	4.13494	9.02025	6.03348
chr1	26221858	26222348	C657PACXX_6_7106.sorted_peak_375	58	.	26221858	26222348	0	3	1,471,1	0,3,489	4.24667	8.89942	5.85590
chr1	26231637	26232151	C657PACXX_6_7106.sorted_peak_376	81	.	26231637	26232151	0	3	1,506,1	0,5,513	4.24654	11.32735	8.17069
chr1	26232927	26233218	C657PACXX_6_7106.sorted_peak_377	19	.	26232927	26233218	0	3	1,197,1	0,84,290	2.71814	4.58635	1.94974
chr1	26324273	26325025	C657PACXX_6_7106.sorted_peak_378	152	.	26324273	26325025	0	2	703,1	0,751	5.12821	18.62939	15.23999
chr1	26361974	26362587	C657PACXX_6_7106.sorted_peak_379	53	.	26361974	26362587	0	3	1,605,1	0,2,612	3.72459	8.28811	5.30633
chr1	26431375	26431725	C657PACXX_6_7106.sorted_peak_380	20	.	26431375	26431725	0	3	1,169,1	0,4,349	3.17479	4.68669	2.02769
chr1	26437683	26438537	C657PACXX_6_7106.sorted_peak_381	49	.	26437683	26438537	0	2	636,1	0,853	3.56979	7.89072	4.96997
chr1	26452812	26453295	C657PACXX_6_7106.sorted_peak_382	80	.	26452812	26453295	0	3	1,464,1	0,16,482	4.42690	11.15760	8.00368
chr1	26471555	26472015	C657PACXX_6_7106.sorted_peak_383	22	.	26471555	26472015	0	2	1,169	0,291	3.22708	4.99198	2.29098
chr1	26560293	26561211	C657PACXX_6_7106.sorted_peak_384	115	.	26560293	26561211	0	3	1,899,1	0,8,917	4.38585	14.79859	11.51670
chr1	26602251	26602575	C657PACXX_6_7106.sorted_peak_385	31	.	26602251	26602575	0	3	1,312,1	0,3,323	3.09029	5.93555	3.13471
chr1	26602756	26602982	C657PACXX_6_7106.sorted_peak_386	20	.	26602756	26602982	0	3	1,222,1	0,2,225	2.73801	4.65943	2.00905
chr1	26611365	26611676	C657PACXX_6_7106.sorted_peak_387	37	.	26611365	26611676	0	3	1,263,1	0,46,310	2.91466	6.58650	3.75630
chr1	26613905	26614111	C657PACXX_6_7106.sorted_peak_388	25	.	26613905	26614111	0	3	1,203,1	0,2,205	2.67308	5.24265	2.53355
chr1	26632918	26633305	C657PACXX_6_7106.sorted_peak_389	82	.	26632918	26633305	0	1	387	0	4.58119	11.43687	8.24823
chr1	26644421	26644597	C657PACXX_6_7106.sorted_peak_390	31	.	26644421	26644597	0	3	1,169,1	0,3,175	3.16016	5.92826	3.12017
chr1	26647904	26648359	C657PACXX_6_7106.sorted_peak_391	33	.	26647904	26648359	0	2	450,1	0,454	3.39509	6.15640	3.35136
chr1	26663008	26663243	C657PACXX_6_7106.sorted_peak_392	19	.	26663008	26663243	0	2	227,1	0,234	3.12171	4.56821	1.93373
chr1	26685389	26685675	C657PACXX_6_7106.sorted_peak_393	16	.	26685389	26685675	0	3	1,211,1	0,74,285	2.73246	4.19787	1.63607
chr1	26690441	26690725	C657PACXX_6_7106.sorted_peak_394	16	.	26690441	26690725	0	2	268,1	0,283	2.84122	4.23545	1.64871
chr1	26704583	26705232	C657PACXX_6_7106.sorted_peak_395	116	.	26704583	26705232	0	2	1,643	0,6	4.80843	14.95761	11.65415
chr1	26758353	26759113	C657PACXX_6_7106.sorted_peak_396	162	.	26758353	26759113	0	3	1,613,1	0,7,759	5.97376	19.63507	16.20576
chr1	26798964	26799958	C657PACXX_6_7106.sorted_peak_397	28	.	26798964	26799958	0	3	332,315,1	0,481,993	2.91357	5.54610	2.81727
chr1	26826790	26828058	C657PACXX_6_7106.sorted_peak_398	49	.	26826790	26828058	0	4	1,263,772,1	0,2,359,1267	3.59146	7.87571	4.95474
chr1	26868250	26868997	C657PACXX_6_7106.sorted_peak_399	34	.	26868250	26868997	0	3	1,397,1	0,254,746	3.02277	6.28406	3.49485
chr1	26872051	26872499	C657PACXX_6_7106.sorted_peak_400	20	.	26872051	26872499	0	2	1,1	0,447	2.77004	4.63401	2.00332
chr1	26928895	26929064	C657PACXX_6_7106.sorted_peak_401	22	.	26928895	26929064	0	1	169	0	3.26016	4.95031	2.25758
chr1	26946611	26947944	C657PACXX_6_7106.sorted_peak_402	84	.	26946611	26947944	0	4	1,219,816,1	0,7,275,1332	3.84745	11.49752	8.47700
chr1	27004262	27004455	C657PACXX_6_7106.sorted_peak_403	21	.	27004262	27004455	0	3	1,169,1	0,10,192	3.26380	4.77930	2.10760
chr1	27018927	27019786	C657PACXX_6_7106.sorted_peak_404	24	.	27018927	27019786	0	3	1,542,1	0,3,858	2.62363	5.20359	2.48536
chr1	27022094	27022407	C657PACXX_6_7106.sorted_peak_405	39	.	27022094	27022407	0	3	1,308,1	0,4,312	2.82768	6.81863	3.93191
chr1	27060529	27060713	C657PACXX_6_7106.sorted_peak_406	23	.	27060529	27060713	0	3	1,169,1	0,4,183	3.34648	5.07408	2.36938
chr1	27070542	27071160	C657PACXX_6_7106.sorted_peak_407	52	.	27070542	27071160	0	2	1,568	0,50	3.77667	8.22832	5.26052
chr1	27113795	27114605	C657PACXX_6_7106.sorted_peak_408	45	.	27113795	27114605	0	3	1,465,1	0,86,809	3.09190	7.46615	4.55149
chr1	27126598	27127125	C657PACXX_6_7106.sorted_peak_409	23	.	27126598	27127125	0	3	1,326,1	0,140,526	3.35071	5.02415	2.32949
chr1	27159999	27160443	C657PACXX_6_7106.sorted_peak_410	86	.	27159999	27160443	0	3	1,398,1	0,30,443	4.43505	11.80007	8.64177
chr1	27165516	27165781	C657PACXX_6_7106.sorted_peak_411	18	.	27165516	27165781	0	3	1,169,1	0,1,264	3.12202	4.48554	1.87353
chr1	27191380	27191839	C657PACXX_6_7106.sorted_peak_412	49	.	27191380	27191839	0	2	458,1	0,458	3.87951	7.87535	4.90577
chr1	27226728	27227235	C657PACXX_6_7106.sorted_peak_413	76	.	27226728	27227235	0	3	1,439,1	0,8,506	4.75801	10.70378	7.60314
chr1	27247808	27248438	C657PACXX_6_7106.sorted_peak_414	117	.	27247808	27248438	0	3	1,605,1	0,3,629	5.40429	15.06539	11.76051
chr1	27371076	27371421	C657PACXX_6_7106.sorted_peak_415	31	.	27371076	27371421	0	2	1,246	0,99	3.44375	5.90939	3.11710
chr1	27429207	27429493	C657PACXX_6_7106.sorted_peak_416	12	.	27429207	27429493	0	2	1,1	0,285	2.65916	3.74380	1.26757
chr1	27463647	27464086	C657PACXX_6_7106.sorted_peak_417	44	.	27463647	27464086	0	2	1,437	0,2	3.65186	7.31273	4.44309
chr1	27481506	27482025	C657PACXX_6_7106.sorted_peak_418	135	.	27481506	27482025	0	3	1,488,1	0,23,518	5.27684	16.92713	13.52697
chr1	27524439	27524790	C657PACXX_6_7106.sorted_peak_419	26	.	27524439	27524790	0	2	1,1	0,350	3.45243	5.33317	2.61713
chr1	27560498	27561336	C657PACXX_6_7106.sorted_peak_420	120	.	27560498	27561336	0	3	1,691,1	0,64,837	4.94041	15.30838	12.02446
chr1	27611201	27611450	C657PACXX_6_7106.sorted_peak_421	19	.	27611201	27611450	0	2	1,1	0,248	3.19540	4.59009	1.93780
chr1	27623343	27623551	C657PACXX_6_7106.sorted_peak_422	27	.	27623343	27623551	0	2	1,1	0,207	3.22095	5.47569	2.74948
chr1	27627241	27627606	C657PACXX_6_7106.sorted_peak_423	20	.	27627241	27627606	0	2	1,1	0,364	2.97161	4.66239	2.03266
chr1	27648300	27649093	C657PACXX_6_7106.sorted_peak_424	57	.	27648300	27649093	0	3	1,733,1	0,21,792	3.97481	8.74326	5.77357
chr1	27659315	27659484	C657PACXX_6_7106.sorted_peak_425	14	.	27659315	27659484	0	2	1,1	0,168	2.81728	3.98802	1.45975
chr1	27668121	27668435	C657PACXX_6_7106.sorted_peak_426	19	.	27668121	27668435	0	3	1,266,1	0,16,313	2.84322	4.59938	1.97381
chr1	27669840	27670216	C657PACXX_6_7106.sorted_peak_427	13	.	27669840	27670216	0	2	1,1	0,375	2.59708	3.83853	1.33302
chr1	27683918	27684193	C657PACXX_6_7106.sorted_peak_428	55	.	27683918	27684193	0	3	1,259,1	0,2,274	3.96990	8.55750	5.58481
chr1	27691864	27692794	C657PACXX_6_7106.sorted_peak_429	38	.	27691864	27692794	0	4	1,210,176,1	0,4,303,929	3.23100	6.71455	3.88815
chr1	27718753	27719077	C657PACXX_6_7106.sorted_peak_430	41	.	27718753	27719077	0	3	1,322,1	0,1,323	3.39312	7.02320	4.15386
chr1	27721931	27722301	C657PACXX_6_7106.sorted_peak_431	33	.	27721931	27722301	0	2	1,1	0,369	3.13820	6.10310	3.30577
chr1	27744993	27745308	C657PACXX_6_7106.sorted_peak_432	19	.	27744993	27745308	0	3	1,282,1	0,7,314	3.10146	4.61314	1.96391
chr1	27800458	27800700	C657PACXX_6_7106.sorted_peak_433	17	.	27800458	27800700	0	2	1,1	0,241	3.09063	4.33714	1.73573
chr1	27816480	27817084	C657PACXX_6_7106.sorted_peak_434	176	.	27816480	27817084	0	3	1,452,1	0,150,603	6.05601	21.25621	17.66503
chr1	27894843	27895187	C657PACXX_6_7106.sorted_peak_435	54	.	27894843	27895187	0	2	1,236	0,108	3.99548	8.48258	5.49855
chr1	27930324	27930550	C657PACXX_6_7106.sorted_peak_436	33	.	27930324	27930550	0	3	1,189,1	0,11,225	3.03911	6.20010	3.39389
chr1	27944897	27945158	C657PACXX_6_7106.sorted_peak_437	22	.	27944897	27945158	0	2	1,259	0,2	3.13454	4.89734	2.22738
chr1	27986161	27986454	C657PACXX_6_7106.sorted_peak_438	20	.	27986161	27986454	0	3	1,188,1	0,103,292	2.69272	4.73058	2.06962
chr1	27989352	27990031	C657PACXX_6_7106.sorted_peak_439	64	.	27989352	27990031	0	3	1,639,1	0,4,678	3.71985	9.49274	6.43676
chr1	27998469	27999097	C657PACXX_6_7106.sorted_peak_440	56	.	27998469	27999097	0	3	1,537,1	0,5,627	4.01507	8.70051	5.68615
chr1	28052017	28052767	C657PACXX_6_7106.sorted_peak_441	198	.	28052017	28052767	0	3	1,537,1	0,1,749	5.93459	23.46712	19.86800
chr1	28099316	28100032	C657PACXX_6_7106.sorted_peak_442	134	.	28099316	28100032	0	3	1,652,1	0,1,715	5.12550	16.88332	13.49229
chr1	28157139	28157759	C657PACXX_6_7106.sorted_peak_443	49	.	28157139	28157759	0	2	550,1	0,619	3.80152	7.85873	4.92949
chr1	28184515	28185077	C657PACXX_6_7106.sorted_peak_444	23	.	28184515	28185077	0	4	1,240,221,1	0,10,309,561	3.28730	5.09632	2.39932
chr1	28195489	28196077	C657PACXX_6_7106.sorted_peak_445	26	.	28195489	28196077	0	2	539,1	0,587	3.05957	5.35866	2.62585
chr1	28198785	28199255	C657PACXX_6_7106.sorted_peak_446	24	.	28198785	28199255	0	2	1,1	0,469	2.96939	5.17613	2.46950
chr1	28217848	28218471	C657PACXX_6_7106.sorted_peak_447	29	.	28217848	28218471	0	3	1,450,1	0,51,622	3.08020	5.65966	2.91647
chr1	28240915	28241501	C657PACXX_6_7106.sorted_peak_448	137	.	28240915	28241501	0	2	585,1	0,585	5.58709	17.14637	13.76295
chr1	28269962	28270172	C657PACXX_6_7106.sorted_peak_449	40	.	28269962	28270172	0	3	1,194,1	0,11,209	3.87385	6.92070	4.03124
chr1	28286131	28286737	C657PACXX_6_7106.sorted_peak_450	32	.	28286131	28286737	0	3	1,169,244	0,71,362	3.46408	6.03097	3.24873
chr1	28414884	28415517	C657PACXX_6_7106.sorted_peak_451	112	.	28414884	28415517	0	2	632,1	0,632	4.79978	14.55188	11.20227
chr1	28471021	28471343	C657PACXX_6_7106.sorted_peak_452	12	.	28471021	28471343	0	2	1,1	0,321	2.88164	3.80193	1.28013
chr1	28495850	28496202	C657PACXX_6_7106.sorted_peak_453	70	.	28495850	28496202	0	3	1,350,1	0,1,351	4.62633	10.22286	7.09588
chr1	28525858	28526811	C657PACXX_6_7106.sorted_peak_454	44	.	28525858	28526811	0	3	237,507,1	0,330,952	3.75138	7.32274	4.42351
chr1	28535218	28535737	C657PACXX_6_7106.sorted_peak_455	19	.	28535218	28535737	0	2	1,1	0,518	3.19903	4.60886	1.95917
chr1	28559392	28559739	C657PACXX_6_7106.sorted_peak_456	44	.	28559392	28559739	0	3	1,333,1	0,8,346	3.52746	7.36477	4.44766
chr1	28562268	28562799	C657PACXX_6_7106.sorted_peak_457	68	.	28562268	28562799	0	3	1,526,1	0,2,530	4.03391	9.87803	6.82802
chr1	28572934	28573384	C657PACXX_6_7106.sorted_peak_458	44	.	28572934	28573384	0	3	1,427,1	0,7,449	3.02852	7.32401	4.42995
chr1	28573684	28574115	C657PACXX_6_7106.sorted_peak_459	157	.	28573684	28574115	0	3	1,424,1	0,2,430	4.88675	19.19254	15.73155
chr1	28582750	28583108	C657PACXX_6_7106.sorted_peak_460	38	.	28582750	28583108	0	2	257,1	0,357	3.28222	6.68102	3.82884
chr1	28585561	28586263	C657PACXX_6_7106.sorted_peak_461	73	.	28585561	28586263	0	4	1,443,170,1	0,14,520,701	3.94422	10.41451	7.35078
chr1	28655197	28655771	C657PACXX_6_7106.sorted_peak_462	175	.	28655197	28655771	0	2	570,1	0,573	6.13276	21.14964	17.58383
chr1	28695840	28696469	C657PACXX_6_7106.sorted_peak_463	41	.	28695840	28696469	0	3	1,539,1	0,58,628	3.78462	7.03848	4.15119
chr1	28736236	28736442	C657PACXX_6_7106.sorted_peak_464	14	.	28736236	28736442	0	2	1,1	0,205	2.97342	4.02848	1.46526
chr1	28776565	28776906	C657PACXX_6_7106.sorted_peak_465	19	.	28776565	28776906	0	3	1,274,1	0,65,340	3.19393	4.59248	1.94301
chr1	28832147	28832665	C657PACXX_6_7106.sorted_peak_466	187	.	28832147	28832665	0	3	1,502,1	0,4,517	5.88927	22.35457	18.77399
chr1	28844478	28844914	C657PACXX_6_7106.sorted_peak_467	41	.	28844478	28844914	0	3	1,278,1	0,153,435	3.67467	6.98749	4.13249
chr1	28845505	28845701	C657PACXX_6_7106.sorted_peak_468	32	.	28845505	28845701	0	3	1,178,1	0,14,195	3.41413	6.07021	3.26408
chr1	28879198	28880317	C657PACXX_6_7106.sorted_peak_469	78	.	28879198	28880317	0	3	1,634,1	0,1,1118	4.52578	10.90074	7.84914
chr1	28907895	28908777	C657PACXX_6_7106.sorted_peak_470	41	.	28907895	28908777	0	3	1,818,1	0,11,881	3.31451	7.08892	4.19109
chr1	28969226	28970123	C657PACXX_6_7106.sorted_peak_471	66	.	28969226	28970123	0	3	1,636,1	0,70,896	3.78127	9.64891	6.63046
chr1	28974542	28975686	C657PACXX_6_7106.sorted_peak_472	155	.	28974542	28975686	0	3	1,1087,1	0,44,1143	4.83379	18.94217	15.50240
chr1	28994784	28995367	C657PACXX_6_7106.sorted_peak_473	44	.	28994784	28995367	0	3	1,464,1	0,102,582	3.45296	7.30651	4.44041
chr1	28995620	28996590	C657PACXX_6_7106.sorted_peak_474	34	.	28995620	28996590	0	4	1,292,308,1	0,301,651,969	3.22646	6.29310	3.49868
chr1	29063003	29063635	C657PACXX_6_7106.sorted_peak_475	107	.	29063003	29063635	0	3	1,627,1	0,4,631	5.08305	14.00718	10.72442
chr1	29063819	29064170	C657PACXX_6_7106.sorted_peak_476	13	.	29063819	29064170	0	2	1,1	0,350	2.61682	3.90611	1.37937
chr1	29101630	29102077	C657PACXX_6_7106.sorted_peak_477	18	.	29101630	29102077	0	2	1,237	0,210	3.09606	4.51377	1.89557
chr1	29111529	29111908	C657PACXX_6_7106.sorted_peak_478	28	.	29111529	29111908	0	3	1,358,1	0,13,378	3.56549	5.59801	2.82879
chr1	29203723	29204110	C657PACXX_6_7106.sorted_peak_479	21	.	29203723	29204110	0	3	1,284,1	0,12,386	3.24020	4.80147	2.13200
chr1	29208759	29208964	C657PACXX_6_7106.sorted_peak_480	24	.	29208759	29208964	0	2	1,204	0,1	2.90209	5.17659	2.45987
chr1	29211642	29211912	C657PACXX_6_7106.sorted_peak_481	16	.	29211642	29211912	0	2	1,1	0,269	2.59269	4.21068	1.63784
chr1	29213350	29213609	C657PACXX_6_7106.sorted_peak_482	54	.	29213350	29213609	0	3	1,213,1	0,4,258	3.59831	8.40245	5.43675
chr1	29240603	29240944	C657PACXX_6_7106.sorted_peak_483	31	.	29240603	29240944	0	3	1,193,1	0,140,340	3.25121	5.87407	3.10353
chr1	29241488	29241775	C657PACXX_6_7106.sorted_peak_484	23	.	29241488	29241775	0	3	1,263,1	0,19,286	2.99994	5.00052	2.31669
chr1	29253180	29253640	C657PACXX_6_7106.sorted_peak_485	51	.	29253180	29253640	0	2	439,1	0,459	3.94571	8.14579	5.18644
chr1	29507734	29508889	C657PACXX_6_7106.sorted_peak_486	71	.	29507734	29508889	0	3	1,853,1	0,300,1154	3.87121	10.22414	7.14874
chr1	29529337	29529702	C657PACXX_6_7106.sorted_peak_487	44	.	29529337	29529702	0	3	1,356,1	0,1,364	3.85232	7.33204	4.41448
chr1	29557188	29557675	C657PACXX_6_7106.sorted_peak_488	42	.	29557188	29557675	0	3	1,440,1	0,24,486	3.57457	7.11472	4.23816
chr1	30663979	30664407	C657PACXX_6_7106.sorted_peak_489	88	.	30663979	30664407	0	3	1,398,1	0,29,427	4.38428	12.03327	8.85525
chr1	31190942	31192131	C657PACXX_6_7106.sorted_peak_490	132	.	31190942	31192131	0	3	1,1172,1	0,11,1188	4.06091	16.64951	13.26307
chr1	31216389	31217072	C657PACXX_6_7106.sorted_peak_491	46	.	31216389	31217072	0	3	1,479,1	0,186,682	3.29411	7.58291	4.69495
chr1	31229551	31229837	C657PACXX_6_7106.sorted_peak_492	23	.	31229551	31229837	0	2	1,282	0,4	2.71079	4.99972	2.30382
chr1	31252456	31252769	C657PACXX_6_7106.sorted_peak_493	18	.	31252456	31252769	0	2	1,1	0,312	2.86653	4.49525	1.86489
chr1	31297195	31297410	C657PACXX_6_7106.sorted_peak_494	14	.	31297195	31297410	0	2	1,1	0,214	2.78760	4.02670	1.47200
chr1	31402041	31402643	C657PACXX_6_7106.sorted_peak_495	22	.	31402041	31402643	0	3	1,250,1	0,6,601	3.18289	4.90723	2.23285
chr1	31482880	31483136	C657PACXX_6_7106.sorted_peak_496	12	.	31482880	31483136	0	2	1,1	0,255	2.62810	3.77590	1.26158
chr1	31538022	31538972	C657PACXX_6_7106.sorted_peak_497	48	.	31538022	31538972	0	4	1,420,173,1	0,292,776,949	3.54229	7.68329	4.80839
chr1	31628425	31628631	C657PACXX_6_7106.sorted_peak_498	27	.	31628425	31628631	0	2	204,1	0,205	3.47638	5.49918	2.75968
chr1	31769428	31769935	C657PACXX_6_7106.sorted_peak_499	160	.	31769428	31769935	0	3	1,492,1	0,13,506	5.46028	19.41427	16.02294
chr1	31867464	31867808	C657PACXX_6_7106.sorted_peak_500	14	.	31867464	31867808	0	2	1,1	0,343	2.97612	4.03624	1.47271
chr1	32014514	32015084	C657PACXX_6_7106.sorted_peak_501	44	.	32014514	32015084	0	2	458,1	0,569	3.76093	7.34768	4.44730
chr1	32029938	32030180	C657PACXX_6_7106.sorted_peak_502	20	.	32029938	32030180	0	3	1,214,1	0,8,241	3.22333	4.68588	2.03448
chr1	32110047	32110927	C657PACXX_6_7106.sorted_peak_503	157	.	32110047	32110927	0	3	1,869,1	0,8,879	5.06324	19.19743	15.70088
chr1	32253936	32254853	C657PACXX_6_7106.sorted_peak_504	56	.	32253936	32254853	0	3	1,463,1	0,5,916	3.48292	8.67450	5.69609
chr1	32281478	32281750	C657PACXX_6_7106.sorted_peak_505	12	.	32281478	32281750	0	2	1,1	0,271	2.74956	3.69479	1.20234
chr1	32292915	32293084	C657PACXX_6_7106.sorted_peak_506	20	.	32292915	32293084	0	1	169	0	3.16618	4.68542	2.02985
chr1	32314080	32314249	C657PACXX_6_7106.sorted_peak_507	20	.	32314080	32314249	0	2	1,1	0,168	3.21718	4.65974	2.00426
chr1	32355020	32355379	C657PACXX_6_7106.sorted_peak_508	44	.	32355020	32355379	0	2	274,1	0,358	3.99368	7.37641	4.49068
chr1	32403929	32404336	C657PACXX_6_7106.sorted_peak_509	53	.	32403929	32404336	0	3	1,386,1	0,17,406	3.30198	8.28853	5.30447
chr1	32405505	32405707	C657PACXX_6_7106.sorted_peak_510	13	.	32405505	32405707	0	2	1,1	0,201	2.21822	3.87064	1.34845
chr1	32409358	32410535	C657PACXX_6_7106.sorted_peak_511	27	.	32409358	32410535	0	5	1,197,472,262,1	0,3,321,911,1176	2.88455	5.45906	2.71441
chr1	32421740	32422095	C657PACXX_6_7106.sorted_peak_512	44	.	32421740	32422095	0	3	1,241,1	0,1,354	3.76131	7.41077	4.48777
chr1	32429732	32430108	C657PACXX_6_7106.sorted_peak_513	25	.	32429732	32430108	0	3	1,220,1	0,151,375	3.41988	5.23486	2.52929
chr1	32479039	32479661	C657PACXX_6_7106.sorted_peak_514	194	.	32479039	32479661	0	3	1,591,1	0,23,621	5.29257	22.97974	19.43986
chr1	32538173	32539143	C657PACXX_6_7106.sorted_peak_515	100	.	32538173	32539143	0	3	1,733,1	0,233,969	4.44376	13.32478	10.09310
chr1	32573418	32574164	C657PACXX_6_7106.sorted_peak_516	49	.	32573418	32574164	0	3	1,516,1	0,109,745	3.72179	7.79027	4.90249
chr1	32644998	32645854	C657PACXX_6_7106.sorted_peak_517	56	.	32644998	32645854	0	3	1,580,1	0,2,855	3.74020	8.59321	5.65073
chr1	32687668	32688258	C657PACXX_6_7106.sorted_peak_518	40	.	32687668	32688258	0	3	1,543,1	0,19,589	3.78049	6.98377	4.08387
chr1	32706457	32706756	C657PACXX_6_7106.sorted_peak_519	15	.	32706457	32706756	0	2	1,1	0,298	3.00974	4.13785	1.57893
chr1	32714041	32714285	C657PACXX_6_7106.sorted_peak_520	10	.	32714041	32714285	0	2	1,1	0,243	2.31864	3.49252	1.07926
chr1	32715554	32716018	C657PACXX_6_7106.sorted_peak_521	57	.	32715554	32716018	0	3	1,440,1	0,23,463	3.44449	8.73996	5.71876
chr1	32739185	32739593	C657PACXX_6_7106.sorted_peak_522	13	.	32739185	32739593	0	2	1,1	0,407	2.87806	3.88083	1.37682
chr1	32757247	32758226	C657PACXX_6_7106.sorted_peak_523	82	.	32757247	32758226	0	4	1,712,207,1	0,4,761,978	4.33934	11.39740	8.27700
chr1	32785848	32786017	C657PACXX_6_7106.sorted_peak_524	18	.	32785848	32786017	0	2	1,1	0,168	3.13788	4.50504	1.87502
chr1	32816629	32817179	C657PACXX_6_7106.sorted_peak_525	111	.	32816629	32817179	0	3	1,251,1	0,147,549	4.86151	14.37357	11.19083
chr1	32859799	32860489	C657PACXX_6_7106.sorted_peak_526	137	.	32859799	32860489	0	3	1,655,1	0,2,689	5.48260	17.12248	13.71892
chr1	32879295	32879870	C657PACXX_6_7106.sorted_peak_527	22	.	32879295	32879870	0	3	1,169,1	0,211,574	3.25688	4.87880	2.22995
chr1	32966607	32966883	C657PACXX_6_7106.sorted_peak_528	18	.	32966607	32966883	0	2	1,1	0,275	3.03986	4.50516	1.88881
chr1	32986012	32986291	C657PACXX_6_7106.sorted_peak_529	30	.	32986012	32986291	0	3	1,256,1	0,2,278	3.63952	5.84349	3.06666
chr1	33092988	33093210	C657PACXX_6_7106.sorted_peak_530	15	.	33092988	33093210	0	2	1,1	0,221	3.01944	4.14707	1.56688
chr1	33116101	33116989	C657PACXX_6_7106.sorted_peak_531	149	.	33116101	33116989	0	3	1,876,1	0,1,887	5.01506	18.38868	14.90327
chr1	33167750	33167947	C657PACXX_6_7106.sorted_peak_532	13	.	33167750	33167947	0	2	1,1	0,196	2.87188	3.86808	1.37398
chr1	33178065	33178269	C657PACXX_6_7106.sorted_peak_533	23	.	33178065	33178269	0	2	1,1	0,203	3.34365	4.99752	2.30254
chr1	33238433	33238703	C657PACXX_6_7106.sorted_peak_534	17	.	33238433	33238703	0	2	1,1	0,269	2.94032	4.35736	1.75870
chr1	33264530	33265102	C657PACXX_6_7106.sorted_peak_535	61	.	33264530	33265102	0	2	534,1	0,571	4.39127	9.20304	6.19014
chr1	33266682	33267013	C657PACXX_6_7106.sorted_peak_536	30	.	33266682	33267013	0	2	1,1	0,330	3.44037	5.85258	3.08639
chr1	33282561	33283388	C657PACXX_6_7106.sorted_peak_537	90	.	33282561	33283388	0	3	1,643,1	0,122,826	4.31917	12.14307	9.02721
chr1	33342226	33342395	C657PACXX_6_7106.sorted_peak_538	17	.	33342226	33342395	0	1	169	0	2.92491	4.34549	1.73194
chr1	33405297	33405471	C657PACXX_6_7106.sorted_peak_539	12	.	33405297	33405471	0	2	1,1	0,173	2.74443	3.72017	1.25553
chr1	33430335	33430841	C657PACXX_6_7106.sorted_peak_540	34	.	33430335	33430841	0	3	1,496,1	0,2,505	3.37220	6.24364	3.41483
chr1	33446806	33447304	C657PACXX_6_7106.sorted_peak_541	21	.	33446806	33447304	0	1	498	0	2.98409	4.82393	2.15387
chr1	33458037	33458335	C657PACXX_6_7106.sorted_peak_542	17	.	33458037	33458335	0	2	1,1	0,297	2.83345	4.40140	1.78431
chr1	33502459	33502896	C657PACXX_6_7106.sorted_peak_543	187	.	33502459	33502896	0	3	1,276,1	0,1,436	6.86424	22.38305	18.76722
chr1	33511388	33511940	C657PACXX_6_7106.sorted_peak_544	35	.	33511388	33511940	0	3	1,281,1	0,58,551	3.51338	6.34477	3.55108
chr1	33520745	33521133	C657PACXX_6_7106.sorted_peak_545	15	.	33520745	33521133	0	2	1,1	0,387	3.02063	4.14970	1.56827
chr1	33521447	33521649	C657PACXX_6_7106.sorted_peak_546	21	.	33521447	33521649	0	3	1,169,1	0,21,201	3.30118	4.87920	2.19482
chr1	33546399	33546891	C657PACXX_6_7106.sorted_peak_547	68	.	33546399	33546891	0	2	1,477	0,15	4.35633	9.86662	6.81945
chr1	33564683	33565536	C657PACXX_6_7106.sorted_peak_548	101	.	33564683	33565536	0	3	1,625,1	0,225,852	4.28609	13.29674	10.12095
chr1	33592678	33593472	C657PACXX_6_7106.sorted_peak_549	164	.	33592678	33593472	0	3	1,769,1	0,21,793	5.02591	19.88971	16.42393
chr1	33761125	33761469	C657PACXX_6_7106.sorted_peak_550	21	.	33761125	33761469	0	3	1,320,1	0,22,343	3.15565	4.84206	2.18025
chr1	33767823	33768183	C657PACXX_6_7106.sorted_peak_551	17	.	33767823	33768183	0	2	1,1	0,359	2.96466	4.35350	1.77173
chr1	33815450	33815967	C657PACXX_6_7106.sorted_peak_552	22	.	33815450	33815967	0	3	1,201,1	0,315,516	2.88217	4.87536	2.20180
chr1	33921480	33921656	C657PACXX_6_7106.sorted_peak_553	20	.	33921480	33921656	0	2	1,1	0,175	3.14146	4.70868	2.04292
chr1	33937855	33938191	C657PACXX_6_7106.sorted_peak_554	31	.	33937855	33938191	0	3	1,183,1	0,118,335	3.16986	5.92678	3.14078
chr1	34098912	34099141	C657PACXX_6_7106.sorted_peak_555	14	.	34098912	34099141	0	2	1,1	0,228	2.86512	3.94427	1.40051
chr1	35318311	35318691	C657PACXX_6_7106.sorted_peak_556	24	.	35318311	35318691	0	2	1,302	0,78	3.20252	5.16877	2.45392
chr1	35324609	35324957	C657PACXX_6_7106.sorted_peak_557	13	.	35324609	35324957	0	2	1,1	0,347	2.49852	3.89641	1.38365
chr1	35325236	35325748	C657PACXX_6_7106.sorted_peak_558	57	.	35325236	35325748	0	3	1,485,1	0,16,511	3.66203	8.72501	5.72168
chr1	35450535	35451033	C657PACXX_6_7106.sorted_peak_559	18	.	35450535	35451033	0	2	1,1	0,497	2.98865	4.42928	1.82811
chr1	35496806	35497671	C657PACXX_6_7106.sorted_peak_560	80	.	35496806	35497671	0	2	1,326	0,539	4.38357	11.14211	8.06428
chr1	35544776	35545345	C657PACXX_6_7106.sorted_peak_561	53	.	35544776	35545345	0	3	1,334,1	0,2,568	4.25204	8.28197	5.32568
chr1	35658575	35659132	C657PACXX_6_7106.sorted_peak_562	123	.	35658575	35659132	0	3	1,554,1	0,1,556	4.76166	15.70784	12.33429
chr1	35733970	35734525	C657PACXX_6_7106.sorted_peak_563	59	.	35733970	35734525	0	2	1,532	0,23	3.98784	8.98449	5.96625
chr1	35916904	35917194	C657PACXX_6_7106.sorted_peak_564	31	.	35916904	35917194	0	3	1,193,1	0,2,289	3.36906	5.92655	3.16096
chr1	35923199	35923484	C657PACXX_6_7106.sorted_peak_565	22	.	35923199	35923484	0	3	1,254,1	0,23,284	3.17666	4.95577	2.28503
chr1	35965208	35965753	C657PACXX_6_7106.sorted_peak_566	63	.	35965208	35965753	0	1	545	0	4.23408	9.40320	6.36247
chr1	35971503	35972193	C657PACXX_6_7106.sorted_peak_567	43	.	35971503	35972193	0	3	1,547,1	0,4,689	3.57868	7.27483	4.36993
chr1	36022817	36023462	C657PACXX_6_7106.sorted_peak_568	73	.	36022817	36023462	0	3	1,362,1	0,225,644	3.86291	10.36839	7.32280
chr1	36106920	36107501	C657PACXX_6_7106.sorted_peak_569	42	.	36106920	36107501	0	1	581	0	3.53703	7.15807	4.26425
chr1	36184539	36184708	C657PACXX_6_7106.sorted_peak_570	16	.	36184539	36184708	0	2	1,1	0,168	2.84974	4.27631	1.69325
chr1	36192435	36192811	C657PACXX_6_7106.sorted_peak_571	16	.	36192435	36192811	0	2	1,1	0,375	3.02684	4.26706	1.69162
chr1	36234940	36235787	C657PACXX_6_7106.sorted_peak_572	40	.	36234940	36235787	0	2	1,843	0,4	3.48972	6.88140	4.01710
chr1	36276698	36276870	C657PACXX_6_7106.sorted_peak_573	29	.	36276698	36276870	0	2	1,1	0,171	3.45070	5.71396	2.94335
chr1	36348473	36349094	C657PACXX_6_7106.sorted_peak_574	42	.	36348473	36349094	0	2	561,1	0,620	3.50953	7.07207	4.24001
chr1	36396439	36397039	C657PACXX_6_7106.sorted_peak_575	50	.	36396439	36397039	0	3	191,354,1	0,245,599	3.61628	7.97844	5.03348
chr1	36408371	36408540	C657PACXX_6_7106.sorted_peak_576	25	.	36408371	36408540	0	2	1,1	0,168	3.32439	5.28244	2.54777
chr1	36488990	36489369	C657PACXX_6_7106.sorted_peak_577	19	.	36488990	36489369	0	2	1,1	0,378	3.19123	4.59126	1.94639
chr1	36554241	36554904	C657PACXX_6_7106.sorted_peak_578	34	.	36554241	36554904	0	3	1,487,1	0,28,662	3.25152	6.24704	3.43267
chr1	36565384	36565707	C657PACXX_6_7106.sorted_peak_579	34	.	36565384	36565707	0	3	1,287,1	0,27,322	3.52807	6.26347	3.43513
chr1	36574851	36575086	C657PACXX_6_7106.sorted_peak_580	32	.	36574851	36575086	0	3	1,229,1	0,3,234	3.71714	6.04768	3.24659
chr1	36614908	36615679	C657PACXX_6_7106.sorted_peak_581	133	.	36614908	36615679	0	3	1,687,1	0,18,770	4.74226	16.74537	13.39270
chr1	36621276	36621649	C657PACXX_6_7106.sorted_peak_582	33	.	36621276	36621649	0	3	1,173,1	0,4,372	3.03662	6.20180	3.37903
chr1	36653700	36654146	C657PACXX_6_7106.sorted_peak_583	24	.	36653700	36654146	0	3	1,395,1	0,15,445	3.41808	5.21612	2.49924
chr1	36689224	36690427	C657PACXX_6_7106.sorted_peak_584	149	.	36689224	36690427	0	3	1,1168,1	0,4,1202	4.74835	18.34678	14.91894
chr1	36771997	36772861	C657PACXX_6_7106.sorted_peak_585	35	.	36771997	36772861	0	3	1,618,1	0,238,863	3.33446	6.30804	3.50157
chr1	36839349	36840472	C657PACXX_6_7106.sorted_peak_586	31	.	36839349	36840472	0	4	1,450,481,1	0,10,623,1122	3.17133	5.91371	3.13087
chr1	36851257	36852374	C657PACXX_6_7106.sorted_peak_587	114	.	36851257	36852374	0	2	1,871	0,246	4.21558	14.69436	11.41844
chr1	36862977	36863759	C657PACXX_6_7106.sorted_peak_588	29	.	36862977	36863759	0	4	1,255,362,1	0,2,389,781	3.16999	5.72671	2.95944
chr1	36886221	36886807	C657PACXX_6_7106.sorted_peak_589	23	.	36886221	36886807	0	2	1,578	0,8	3.28201	5.03907	2.36212
chr1	36915855	36916396	C657PACXX_6_7106.sorted_peak_590	70	.	36915855	36916396	0	3	1,386,1	0,10,540	4.49152	10.05562	7.01829
chr1	36929823	36930454	C657PACXX_6_7106.sorted_peak_591	53	.	36929823	36930454	0	2	1,618	0,13	3.96424	8.30171	5.30500
chr1	37920384	37920579	C657PACXX_6_7106.sorted_peak_592	35	.	37920384	37920579	0	3	1,172,1	0,2,194	3.85921	6.44082	3.59198
chr1	37979997	37980707	C657PACXX_6_7106.sorted_peak_593	28	.	37979997	37980707	0	3	1,395,1	0,302,709	3.38160	5.60851	2.88127
chr1	38019763	38020054	C657PACXX_6_7106.sorted_peak_594	84	.	38019763	38020054	0	3	1,289,1	0,1,290	4.95648	11.65224	8.46036
chr1	38061269	38061897	C657PACXX_6_7106.sorted_peak_595	61	.	38061269	38061897	0	2	626,1	0,627	4.14942	9.16314	6.15548
chr1	38156001	38156621	C657PACXX_6_7106.sorted_peak_596	123	.	38156001	38156621	0	3	1,594,1	0,2,619	4.45823	15.61662	12.34670
chr1	38157760	38158177	C657PACXX_6_7106.sorted_peak_597	62	.	38157760	38158177	0	3	1,397,1	0,19,416	3.51207	9.26050	6.25335
chr1	38273804	38274262	C657PACXX_6_7106.sorted_peak_598	50	.	38273804	38274262	0	3	1,433,1	0,23,457	3.62538	7.95544	5.01373
chr1	38325092	38326110	C657PACXX_6_7106.sorted_peak_599	62	.	38325092	38326110	0	3	1,747,1	0,9,1017	3.87524	9.27881	6.26459
chr1	38397242	38397828	C657PACXX_6_7106.sorted_peak_600	46	.	38397242	38397828	0	3	1,364,1	0,215,585	3.83124	7.54749	4.65393
chr1	38412752	38412976	C657PACXX_6_7106.sorted_peak_601	17	.	38412752	38412976	0	2	1,1	0,223	2.97864	4.33371	1.74536
chr1	38455411	38456061	C657PACXX_6_7106.sorted_peak_602	91	.	38455411	38456061	0	3	1,623,1	0,20,649	5.03561	12.36526	9.19638
chr1	38478040	38478621	C657PACXX_6_7106.sorted_peak_603	94	.	38478040	38478621	0	3	1,568,1	0,5,580	4.50299	12.68470	9.48077
chr1	38493935	38494110	C657PACXX_6_7106.sorted_peak_604	34	.	38493935	38494110	0	1	175	0	3.42669	6.25368	3.41385
chr1	39025236	39025469	C657PACXX_6_7106.sorted_peak_605	36	.	39025236	39025469	0	3	1,190,1	0,3,232	3.27252	6.43402	3.62644
chr1	39300840	39301242	C657PACXX_6_7106.sorted_peak_606	22	.	39300840	39301242	0	2	1,1	0,401	3.17814	4.87501	2.20036
chr1	39325191	39325835	C657PACXX_6_7106.sorted_peak_607	103	.	39325191	39325835	0	3	1,479,1	0,160,643	4.79394	13.53373	10.32573
chr1	39338650	39339467	C657PACXX_6_7106.sorted_peak_608	102	.	39338650	39339467	0	2	1,737	0,80	4.73806	13.53384	10.28940
chr1	39456474	39457068	C657PACXX_6_7106.sorted_peak_609	89	.	39456474	39457068	0	3	1,583,1	0,8,593	4.83397	12.12828	8.97533
chr1	39491776	39492550	C657PACXX_6_7106.sorted_peak_610	78	.	39491776	39492550	0	2	587,1	0,773	4.96077	10.94819	7.84140
chr1	39649403	39649862	C657PACXX_6_7106.sorted_peak_611	49	.	39649403	39649862	0	3	1,290,1	0,164,458	3.96799	7.86760	4.93147
chr1	39651519	39651720	C657PACXX_6_7106.sorted_peak_612	12	.	39651519	39651720	0	2	1,1	0,200	2.58612	3.70121	1.22132
chr1	39658137	39658307	C657PACXX_6_7106.sorted_peak_613	43	.	39658137	39658307	0	2	1,169	0,1	3.34299	7.25229	4.33520
chr1	39662519	39662813	C657PACXX_6_7106.sorted_peak_614	20	.	39662519	39662813	0	1	294	0	2.76382	4.66340	2.01213
chr1	39670633	39671289	C657PACXX_6_7106.sorted_peak_615	20	.	39670633	39671289	0	2	1,1	0,655	3.00897	4.68011	2.03779
chr1	39864229	39864441	C657PACXX_6_7106.sorted_peak_616	17	.	39864229	39864441	0	2	1,1	0,211	3.09164	4.33177	1.72310
chr1	39874280	39874718	C657PACXX_6_7106.sorted_peak_617	15	.	39874280	39874718	0	2	1,1	0,437	2.76426	4.04664	1.52037
chr1	39991501	39991766	C657PACXX_6_7106.sorted_peak_618	26	.	39991501	39991766	0	3	1,169,1	0,1,264	3.50996	5.42211	2.66235
chr1	40025108	40025293	C657PACXX_6_7106.sorted_peak_619	25	.	40025108	40025293	0	3	1,171,1	0,8,184	3.40637	5.25020	2.52393
chr1	40042613	40042782	C657PACXX_6_7106.sorted_peak_620	14	.	40042613	40042782	0	2	1,1	0,168	2.74197	3.93586	1.41675
chr1	40157058	40157295	C657PACXX_6_7106.sorted_peak_621	28	.	40157058	40157295	0	2	227,1	0,236	3.29115	5.55576	2.80583
chr1	40204452	40204867	C657PACXX_6_7106.sorted_peak_622	17	.	40204452	40204867	0	2	1,1	0,414	2.92481	4.35378	1.74306
chr1	40264785	40265220	C657PACXX_6_7106.sorted_peak_623	50	.	40264785	40265220	0	3	1,348,1	0,18,434	4.33306	7.98934	5.01997
chr1	40348947	40349305	C657PACXX_6_7106.sorted_peak_624	108	.	40348947	40349305	0	3	1,347,1	0,4,357	5.43037	14.13194	10.82257
chr1	40367606	40367898	C657PACXX_6_7106.sorted_peak_625	12	.	40367606	40367898	0	2	1,1	0,291	2.75848	3.74639	1.25641
chr1	40439233	40439607	C657PACXX_6_7106.sorted_peak_626	63	.	40439233	40439607	0	3	1,260,1	0,105,373	4.78049	9.43244	6.38383
chr1	40498003	40498302	C657PACXX_6_7106.sorted_peak_627	12	.	40498003	40498302	0	2	1,1	0,298	2.73756	3.76422	1.28523
chr1	40505250	40506637	C657PACXX_6_7106.sorted_peak_628	92	.	40505250	40506637	0	3	1,1125,1	0,152,1386	3.77840	12.42224	9.24471
chr1	40562588	40563299	C657PACXX_6_7106.sorted_peak_629	39	.	40562588	40563299	0	2	693,1	0,710	3.69817	6.81428	3.97278
chr1	40618710	40619055	C657PACXX_6_7106.sorted_peak_630	20	.	40618710	40619055	0	3	1,277,1	0,39,344	3.21978	4.68771	2.04307
chr1	40626576	40627279	C657PACXX_6_7106.sorted_peak_631	55	.	40626576	40627279	0	1	703	0	3.83099	8.51832	5.55057
chr1	40723138	40723948	C657PACXX_6_7106.sorted_peak_632	99	.	40723138	40723948	0	3	1,523,1	0,285,809	4.63597	13.14142	9.93802
chr1	40807932	40808106	C657PACXX_6_7106.sorted_peak_633	21	.	40807932	40808106	0	2	1,1	0,173	3.01169	4.76565	2.10121
chr1	40839093	40839741	C657PACXX_6_7106.sorted_peak_634	43	.	40839093	40839741	0	3	1,477,1	0,41,647	3.38495	7.14353	4.33072
chr1	40840359	40840629	C657PACXX_6_7106.sorted_peak_635	42	.	40840359	40840629	0	3	1,259,1	0,4,269	3.37276	7.11741	4.23459
chr1	40851403	40851861	C657PACXX_6_7106.sorted_peak_636	54	.	40851403	40851861	0	3	1,446,1	0,11,457	3.19905	8.43622	5.42625
chr1	40915526	40916024	C657PACXX_6_7106.sorted_peak_637	22	.	40915526	40916024	0	3	1,487,1	0,9,497	3.06499	4.97168	2.29348
chr1	40974082	40974560	C657PACXX_6_7106.sorted_peak_638	46	.	40974082	40974560	0	3	1,363,1	0,2,477	4.12398	7.58047	4.66797
chr1	40997006	40997639	C657PACXX_6_7106.sorted_peak_639	53	.	40997006	40997639	0	3	1,594,1	0,11,632	4.17725	8.30570	5.34635
chr1	41131277	41131639	C657PACXX_6_7106.sorted_peak_640	35	.	41131277	41131639	0	3	1,358,1	0,3,361	3.32470	6.36123	3.51903
chr1	41157044	41158148	C657PACXX_6_7106.sorted_peak_641	48	.	41157044	41158148	0	3	1,556,1	0,26,1103	3.38097	7.76326	4.87680
chr1	41174625	41175003	C657PACXX_6_7106.sorted_peak_642	54	.	41174625	41175003	0	3	1,367,1	0,10,377	3.91904	8.41853	5.42951
chr1	41177391	41177618	C657PACXX_6_7106.sorted_peak_643	12	.	41177391	41177618	0	2	1,1	0,226	2.57565	3.72071	1.25115
chr1	41268142	41268611	C657PACXX_6_7106.sorted_peak_644	25	.	41268142	41268611	0	3	1,194,1	0,34,468	3.03528	5.21254	2.51827
chr1	41284305	41284505	C657PACXX_6_7106.sorted_peak_645	42	.	41284305	41284505	0	2	1,198	0,2	3.81862	7.13731	4.22801
chr1	41315610	41316098	C657PACXX_6_7106.sorted_peak_646	48	.	41315610	41316098	0	2	394,1	0,487	3.96835	7.73970	4.82427
chr1	41327896	41328431	C657PACXX_6_7106.sorted_peak_647	105	.	41327896	41328431	0	3	1,528,1	0,4,534	4.82653	13.82230	10.58357
chr1	41341548	41341838	C657PACXX_6_7106.sorted_peak_648	29	.	41341548	41341838	0	1	290	0	3.40239	5.72507	2.94254
chr1	41414523	41414706	C657PACXX_6_7106.sorted_peak_649	36	.	41414523	41414706	0	2	1,1	0,182	3.71529	6.46315	3.61669
chr1	41445076	41445672	C657PACXX_6_7106.sorted_peak_650	157	.	41445076	41445672	0	3	1,592,1	0,2,595	5.06457	19.16975	15.77712
chr1	41469218	41469683	C657PACXX_6_7106.sorted_peak_651	26	.	41469218	41469683	0	2	1,346	0,119	3.28074	5.41664	2.67790
chr1	41733787	41734207	C657PACXX_6_7106.sorted_peak_652	15	.	41733787	41734207	0	2	1,1	0,419	2.98854	4.11053	1.56789
chr1	41826634	41826985	C657PACXX_6_7106.sorted_peak_653	38	.	41826634	41826985	0	2	1,169	0,182	3.30698	6.69068	3.84014
chr1	41927883	41928096	C657PACXX_6_7106.sorted_peak_654	12	.	41927883	41928096	0	2	1,1	0,212	2.79980	3.80199	1.28256
chr1	42039700	42040107	C657PACXX_6_7106.sorted_peak_655	22	.	42039700	42040107	0	2	1,1	0,406	3.11378	4.89683	2.25030
chr1	42138923	42139338	C657PACXX_6_7106.sorted_peak_656	16	.	42138923	42139338	0	3	1,316,1	0,92,414	2.67639	4.25320	1.67223
chr1	42149710	42150070	C657PACXX_6_7106.sorted_peak_657	24	.	42149710	42150070	0	2	356,1	0,359	2.90179	5.15936	2.44302
chr1	42194367	42194732	C657PACXX_6_7106.sorted_peak_658	17	.	42194367	42194732	0	2	1,1	0,364	2.82824	4.40454	1.79275
chr1	42268614	42268909	C657PACXX_6_7106.sorted_peak_659	20	.	42268614	42268909	0	2	171,1	0,294	2.87306	4.75725	2.09177
chr1	42357092	42357640	C657PACXX_6_7106.sorted_peak_660	61	.	42357092	42357640	0	3	1,511,1	0,35,547	3.91350	9.13368	6.11439
chr1	42363748	42364211	C657PACXX_6_7106.sorted_peak_661	43	.	42363748	42364211	0	3	1,443,1	0,15,462	3.51997	7.25869	4.33825
chr1	42385499	42386163	C657PACXX_6_7106.sorted_peak_662	55	.	42385499	42386163	0	3	1,620,1	0,38,663	3.55622	8.50178	5.55229
chr1	42501249	42501994	C657PACXX_6_7106.sorted_peak_663	45	.	42501249	42501994	0	3	1,332,1	0,412,744	3.52367	7.48622	4.59474
chr1	42639145	42639403	C657PACXX_6_7106.sorted_peak_664	19	.	42639145	42639403	0	2	1,1	0,257	2.93298	4.54650	1.91586
chr1	42785313	42785611	C657PACXX_6_7106.sorted_peak_665	15	.	42785313	42785611	0	2	1,1	0,297	2.85565	4.09165	1.54359
chr1	42800331	42801437	C657PACXX_6_7106.sorted_peak_666	36	.	42800331	42801437	0	4	1,347,282,1	0,156,576,1105	3.19986	6.43259	3.64319
chr1	42921686	42922622	C657PACXX_6_7106.sorted_peak_667	41	.	42921686	42922622	0	3	1,777,1	0,158,935	3.50176	7.08732	4.19657
chr1	42928571	42929157	C657PACXX_6_7106.sorted_peak_668	93	.	42928571	42929157	0	3	1,400,1	0,41,585	4.75212	12.56993	9.38528
chr1	43123771	43124388	C657PACXX_6_7106.sorted_peak_669	102	.	43123771	43124388	0	3	1,452,1	0,4,616	4.89958	13.52225	10.28173
chr1	43147470	43148152	C657PACXX_6_7106.sorted_peak_670	61	.	43147470	43148152	0	3	1,668,1	0,12,681	3.72100	9.18198	6.19010
chr1	43232447	43233365	C657PACXX_6_7106.sorted_peak_671	78	.	43232447	43233365	0	3	1,654,1	0,254,917	4.02312	10.87074	7.80733
chr1	43282355	43283349	C657PACXX_6_7106.sorted_peak_672	115	.	43282355	43283349	0	4	1,278,629,1	0,23,358,993	4.44702	14.74280	11.53121
chr1	43311895	43312440	C657PACXX_6_7106.sorted_peak_673	51	.	43311895	43312440	0	3	1,360,1	0,87,544	3.57277	8.00279	5.12320
chr1	43379286	43379458	C657PACXX_6_7106.sorted_peak_674	22	.	43379286	43379458	0	2	169,1	0,171	3.24598	4.96666	2.26412
chr1	43388843	43389121	C657PACXX_6_7106.sorted_peak_675	18	.	43388843	43389121	0	2	1,1	0,277	2.61738	4.41235	1.80009
chr1	43389718	43390361	C657PACXX_6_7106.sorted_peak_676	78	.	43389718	43390361	0	4	1,262,300,1	0,10,342,642	4.03284	10.97811	7.86486
chr1	43396883	43397052	C657PACXX_6_7106.sorted_peak_677	16	.	43396883	43397052	0	2	1,1	0,168	2.54927	4.21596	1.63164
chr1	43397470	43397970	C657PACXX_6_7106.sorted_peak_678	47	.	43397470	43397970	0	2	1,497	0,3	3.29994	7.66957	4.78147
chr1	43424266	43424807	C657PACXX_6_7106.sorted_peak_679	66	.	43424266	43424807	0	3	1,506,1	0,32,540	3.82642	9.79513	6.69831
chr1	43539228	43539701	C657PACXX_6_7106.sorted_peak_680	20	.	43539228	43539701	0	2	1,1	0,472	3.08176	4.65096	2.01083
chr1	43637772	43638499	C657PACXX_6_7106.sorted_peak_681	91	.	43637772	43638499	0	2	650,1	0,726	4.51813	12.34531	9.17515
chr1	43692851	43693239	C657PACXX_6_7106.sorted_peak_682	16	.	43692851	43693239	0	2	1,1	0,387	2.88547	4.28970	1.68996
chr1	43754322	43754553	C657PACXX_6_7106.sorted_peak_683	12	.	43754322	43754553	0	2	1,1	0,230	2.82903	3.79207	1.29376
chr1	43814584	43815374	C657PACXX_6_7106.sorted_peak_684	44	.	43814584	43815374	0	3	1,291,1	0,251,789	3.61590	7.28261	4.40828
chr1	43824128	43824705	C657PACXX_6_7106.sorted_peak_685	75	.	43824128	43824705	0	3	1,555,1	0,7,576	4.22575	10.60481	7.55243
chr1	43833468	43834132	C657PACXX_6_7106.sorted_peak_686	61	.	43833468	43834132	0	3	1,248,1	0,347,663	3.83851	9.16187	6.12987
chr1	43855330	43855793	C657PACXX_6_7106.sorted_peak_687	61	.	43855330	43855793	0	2	1,460	0,3	4.35447	9.16785	6.11662
chr1	43994819	43995181	C657PACXX_6_7106.sorted_peak_688	14	.	43994819	43995181	0	2	1,1	0,361	2.75874	4.01461	1.47722
chr1	44115338	44116248	C657PACXX_6_7106.sorted_peak_689	178	.	44115338	44116248	0	3	1,743,1	0,166,909	5.28640	21.39010	17.86030
chr1	44172757	44173298	C657PACXX_6_7106.sorted_peak_690	24	.	44172757	44173298	0	3	1,282,1	0,101,540	2.98876	5.17904	2.46795
chr1	44412154	44412608	C657PACXX_6_7106.sorted_peak_691	147	.	44412154	44412608	0	3	1,450,1	0,2,453	5.29822	18.18410	14.72376
chr1	44435358	44435813	C657PACXX_6_7106.sorted_peak_692	44	.	44435358	44435813	0	3	1,411,1	0,11,454	3.23911	7.29930	4.43273
chr1	44440114	44440762	C657PACXX_6_7106.sorted_peak_693	47	.	44440114	44440762	0	3	1,464,1	0,182,647	3.17336	7.62695	4.73435
chr1	44457094	44457635	C657PACXX_6_7106.sorted_peak_694	33	.	44457094	44457635	0	3	1,302,1	0,188,540	3.38028	6.11086	3.35829
chr1	44495543	44496010	C657PACXX_6_7106.sorted_peak_695	45	.	44495543	44496010	0	3	1,381,1	0,4,466	3.68628	7.50094	4.56128
chr1	44502299	44502634	C657PACXX_6_7106.sorted_peak_696	28	.	44502299	44502634	0	3	1,327,1	0,1,334	3.29059	5.57239	2.80491
chr1	44678851	44679181	C657PACXX_6_7106.sorted_peak_697	50	.	44678851	44679181	0	3	1,311,1	0,1,329	3.77194	8.01333	5.05543
chr1	44820853	44821308	C657PACXX_6_7106.sorted_peak_698	95	.	44820853	44821308	0	3	1,432,1	0,4,454	4.73129	12.75130	9.50923
chr1	45060818	45061136	C657PACXX_6_7106.sorted_peak_699	14	.	45060818	45061136	0	2	1,1	0,317	2.92325	3.95749	1.43864
chr1	45097388	45097939	C657PACXX_6_7106.sorted_peak_700	61	.	45097388	45097939	0	3	1,307,1	0,238,550	3.80844	9.10615	6.11127
chr1	45139630	45140437	C657PACXX_6_7106.sorted_peak_701	196	.	45139630	45140437	0	3	1,755,1	0,51,806	5.42142	23.33590	19.67889
chr1	45173502	45173964	C657PACXX_6_7106.sorted_peak_702	22	.	45173502	45173964	0	2	1,1	0,461	3.30113	4.97983	2.28580
chr1	45187153	45187829	C657PACXX_6_7106.sorted_peak_703	101	.	45187153	45187829	0	3	1,665,1	0,7,675	4.68238	13.42477	10.14404
chr1	45196125	45197276	C657PACXX_6_7106.sorted_peak_704	77	.	45196125	45197276	0	3	1,956,1	0,185,1150	4.10286	10.83090	7.71731
chr1	45205098	45205865	C657PACXX_6_7106.sorted_peak_705	99	.	45205098	45205865	0	3	1,729,1	0,5,766	5.06913	13.25905	9.99369
chr1	45240856	45241527	C657PACXX_6_7106.sorted_peak_706	65	.	45240856	45241527	0	3	1,530,1	0,138,670	4.27884	9.64952	6.58800
chr1	45251755	45252176	C657PACXX_6_7106.sorted_peak_707	20	.	45251755	45252176	0	2	1,1	0,420	2.93247	4.73314	2.07838
chr1	45265439	45266212	C657PACXX_6_7106.sorted_peak_708	215	.	45265439	45266212	0	3	1,758,1	0,13,772	5.73189	25.23398	21.54461
chr1	45272956	45273428	C657PACXX_6_7106.sorted_peak_709	36	.	45272956	45273428	0	3	1,423,1	0,46,471	2.82276	6.49428	3.65592
chr1	45275157	45275597	C657PACXX_6_7106.sorted_peak_710	39	.	45275157	45275597	0	3	1,435,1	0,2,439	2.91927	6.85713	3.99126
chr1	45285399	45286095	C657PACXX_6_7106.sorted_peak_711	110	.	45285399	45286095	0	2	695,1	0,695	4.62032	14.33343	11.04887
chr1	45301797	45302014	C657PACXX_6_7106.sorted_peak_712	20	.	45301797	45302014	0	2	1,1	0,216	3.24956	4.75678	2.09666
chr1	45452033	45452498	C657PACXX_6_7106.sorted_peak_713	74	.	45452033	45452498	0	1	465	0	5.00708	10.59235	7.45129
chr1	45476957	45477960	C657PACXX_6_7106.sorted_peak_714	42	.	45476957	45477960	0	4	1,210,382,1	0,95,619,1002	3.18375	7.09208	4.21316
chr1	45769146	45769939	C657PACXX_6_7106.sorted_peak_715	108	.	45769146	45769939	0	2	789,1	0,792	4.60187	14.19773	10.87871
chr1	45805372	45806185	C657PACXX_6_7106.sorted_peak_716	71	.	45805372	45806185	0	3	1,807,1	0,4,812	4.09465	10.28649	7.17536
chr1	45956530	45957253	C657PACXX_6_7106.sorted_peak_717	137	.	45956530	45957253	0	3	1,710,1	0,10,722	4.72189	17.09221	13.74418
chr1	45965453	45966144	C657PACXX_6_7106.sorted_peak_718	149	.	45965453	45966144	0	3	1,543,1	0,143,690	5.42770	18.30187	14.93697
chr1	45986921	45987840	C657PACXX_6_7106.sorted_peak_719	45	.	45986921	45987840	0	3	1,654,1	0,259,918	3.60239	7.43759	4.57298
chr1	46009563	46010004	C657PACXX_6_7106.sorted_peak_720	16	.	46009563	46010004	0	2	1,1	0,440	2.93671	4.21536	1.64363
chr1	46016182	46016903	C657PACXX_6_7106.sorted_peak_721	77	.	46016182	46016903	0	3	1,712,1	0,6,720	4.61934	10.83111	7.73517
chr1	46035490	46036117	C657PACXX_6_7106.sorted_peak_722	14	.	46035490	46036117	0	2	1,1	0,626	2.94340	3.97314	1.44527
chr1	46049011	46050685	C657PACXX_6_7106.sorted_peak_723	96	.	46049011	46050685	0	4	1,622,348,1	0,9,1035,1673	4.00686	12.79761	9.62999
chr1	46152031	46153172	C657PACXX_6_7106.sorted_peak_724	96	.	46152031	46153172	0	3	1,1119,1	0,7,1140	3.83661	12.85411	9.61884
chr1	46216019	46216734	C657PACXX_6_7106.sorted_peak_725	76	.	46216019	46216734	0	2	685,1	0,714	4.32970	10.73428	7.63056
chr1	46268926	46269162	C657PACXX_6_7106.sorted_peak_726	16	.	46268926	46269162	0	3	1,227,1	0,1,235	2.89589	4.24966	1.65920
chr1	46309292	46309461	C657PACXX_6_7106.sorted_peak_727	19	.	46309292	46309461	0	1	169	0	3.13287	4.63611	1.98521
chr1	46502691	46503108	C657PACXX_6_7106.sorted_peak_728	26	.	46502691	46503108	0	2	1,1	0,416	3.20133	5.31964	2.60614
chr1	46528551	46528805	C657PACXX_6_7106.sorted_peak_729	27	.	46528551	46528805	0	3	1,242,1	0,11,253	3.43650	5.43679	2.73468
chr1	46562716	46562885	C657PACXX_6_7106.sorted_peak_730	12	.	46562716	46562885	0	2	1,1	0,168	2.86870	3.78141	1.28234
chr1	46598366	46599156	C657PACXX_6_7106.sorted_peak_731	74	.	46598366	46599156	0	3	1,715,1	0,3,789	3.89324	10.55299	7.46216
chr1	46664231	46664401	C657PACXX_6_7106.sorted_peak_732	27	.	46664231	46664401	0	1	170	0	3.22449	5.56924	2.79904
chr1	46689168	46689526	C657PACXX_6_7106.sorted_peak_733	20	.	46689168	46689526	0	2	1,1	0,357	3.18951	4.67122	2.03304
chr1	46712828	46713450	C657PACXX_6_7106.sorted_peak_734	101	.	46712828	46713450	0	3	1,362,1	0,257,621	4.54470	13.35699	10.16303
chr1	46768862	46769671	C657PACXX_6_7106.sorted_peak_735	139	.	46768862	46769671	0	3	1,524,1	0,24,808	4.98767	17.28747	13.95919
chr1	46806168	46806775	C657PACXX_6_7106.sorted_peak_736	44	.	46806168	46806775	0	3	1,301,1	0,305,606	3.66611	7.33149	4.43159
chr1	46908305	46908658	C657PACXX_6_7106.sorted_peak_737	12	.	46908305	46908658	0	2	1,1	0,352	2.72584	3.72077	1.25076
chr1	47015464	47015646	C657PACXX_6_7106.sorted_peak_738	20	.	47015464	47015646	0	3	1,169,1	0,2,181	3.11311	4.75598	2.09118
chr1	47047217	47047819	C657PACXX_6_7106.sorted_peak_739	45	.	47047217	47047819	0	3	1,518,1	0,17,601	3.72328	7.49722	4.56318
chr1	47069699	47070263	C657PACXX_6_7106.sorted_peak_740	78	.	47069699	47070263	0	3	1,326,1	0,86,563	3.99030	10.90234	7.80508
chr1	47082210	47082384	C657PACXX_6_7106.sorted_peak_741	31	.	47082210	47082384	0	1	174	0	3.21506	5.91634	3.10986
chr1	47141398	47141810	C657PACXX_6_7106.sorted_peak_742	22	.	47141398	47141810	0	2	1,1	0,411	3.06291	4.92033	2.25928
chr1	47184607	47185199	C657PACXX_6_7106.sorted_peak_743	74	.	47184607	47185199	0	3	1,587,1	0,1,591	4.09632	10.51468	7.42771
chr1	47638155	47638324	C657PACXX_6_7106.sorted_peak_744	11	.	47638155	47638324	0	2	1,1	0,168	2.82703	3.66850	1.17248
chr1	47644817	47645026	C657PACXX_6_7106.sorted_peak_745	16	.	47644817	47645026	0	2	1,1	0,208	2.74105	4.23856	1.65962
chr1	47658548	47658923	C657PACXX_6_7106.sorted_peak_746	20	.	47658548	47658923	0	3	1,351,1	0,7,374	3.00756	4.75296	2.09777
chr1	47755074	47755363	C657PACXX_6_7106.sorted_peak_747	11	.	47755074	47755363	0	2	1,1	0,288	2.82703	3.66850	1.17248
chr1	47779823	47780435	C657PACXX_6_7106.sorted_peak_748	175	.	47779823	47780435	0	3	1,597,1	0,2,611	5.54699	21.10590	17.59820
chr1	47799201	47799806	C657PACXX_6_7106.sorted_peak_749	39	.	47799201	47799806	0	3	1,579,1	0,17,604	3.53048	6.83755	3.95756
chr1	47799989	47800270	C657PACXX_6_7106.sorted_peak_750	79	.	47799989	47800270	0	2	241,1	0,280	4.52985	11.03310	7.90618
chr1	47903384	47903873	C657PACXX_6_7106.sorted_peak_751	76	.	47903384	47903873	0	3	1,286,1	0,2,488	3.88909	10.68308	7.60554
chr1	48176109	48176311	C657PACXX_6_7106.sorted_peak_752	31	.	48176109	48176311	0	3	1,196,1	0,5,201	3.51191	5.89738	3.10409
chr1	48278943	48279112	C657PACXX_6_7106.sorted_peak_753	16	.	48278943	48279112	0	2	1,1	0,168	2.88793	4.24200	1.64499
chr1	48937339	48937602	C657PACXX_6_7106.sorted_peak_754	15	.	48937339	48937602	0	2	1,1	0,262	2.72113	4.11129	1.55704
chr1	48937784	48938123	C657PACXX_6_7106.sorted_peak_755	48	.	48937784	48938123	0	3	1,336,1	0,2,338	3.78842	7.77860	4.83658
chr1	49506693	49506980	C657PACXX_6_7106.sorted_peak_756	11	.	49506693	49506980	0	2	1,1	0,286	2.76839	3.61700	1.16975
chr1	51190322	51190735	C657PACXX_6_7106.sorted_peak_757	23	.	51190322	51190735	0	3	1,328,1	0,61,412	3.34420	5.01313	2.32326
chr1	51339016	51339448	C657PACXX_6_7106.sorted_peak_758	34	.	51339016	51339448	0	2	1,187	0,245	3.74764	6.23873	3.44158
chr1	51425158	51425394	C657PACXX_6_7106.sorted_peak_759	15	.	51425158	51425394	0	2	1,1	0,235	2.61406	4.08714	1.54074
chr1	51425635	51426304	C657PACXX_6_7106.sorted_peak_760	63	.	51425635	51426304	0	3	1,661,1	0,5,668	3.92388	9.37607	6.36367
chr1	51433957	51434255	C657PACXX_6_7106.sorted_peak_761	31	.	51433957	51434255	0	3	1,269,1	0,25,297	3.05052	5.94921	3.17337
chr1	51435510	51435803	C657PACXX_6_7106.sorted_peak_762	15	.	51435510	51435803	0	3	1,185,1	0,9,292	2.58068	4.15901	1.59504
chr1	51619045	51619298	C657PACXX_6_7106.sorted_peak_763	16	.	51619045	51619298	0	2	1,1	0,252	3.05325	4.24508	1.65813
chr1	51701480	51702051	C657PACXX_6_7106.sorted_peak_764	21	.	51701480	51702051	0	4	1,277,186,1	0,4,328,570	2.91056	4.82831	2.18186
chr1	51899260	51899779	C657PACXX_6_7106.sorted_peak_765	15	.	51899260	51899779	0	2	1,1	0,518	2.97410	4.11507	1.56482
chr1	51985102	51985321	C657PACXX_6_7106.sorted_peak_766	22	.	51985102	51985321	0	3	1,200,1	0,9,218	2.63741	4.92127	2.24266
chr1	52000762	52001079	C657PACXX_6_7106.sorted_peak_767	29	.	52000762	52001079	0	3	1,169,1	0,138,316	3.47222	5.69469	2.92030
chr1	52035127	52035478	C657PACXX_6_7106.sorted_peak_768	15	.	52035127	52035478	0	2	1,1	0,350	2.94723	4.16818	1.58589
chr1	52082495	52083029	C657PACXX_6_7106.sorted_peak_769	39	.	52082495	52083029	0	2	1,508	0,26	3.51093	6.78931	3.94828
chr1	52194923	52195645	C657PACXX_6_7106.sorted_peak_770	41	.	52194923	52195645	0	4	1,209,436,1	0,3,284,721	3.42434	6.98536	4.10684
chr1	52234777	52235070	C657PACXX_6_7106.sorted_peak_771	11	.	52234777	52235070	0	2	1,1	0,292	2.82119	3.66900	1.19921
chr1	52344078	52345112	C657PACXX_6_7106.sorted_peak_772	173	.	52344078	52345112	0	3	1,621,1	0,205,1033	5.19210	20.80556	17.33434
chr1	52499080	52499721	C657PACXX_6_7106.sorted_peak_773	41	.	52499080	52499721	0	3	1,617,1	0,5,640	3.66212	7.02691	4.16280
chr1	52520781	52521033	C657PACXX_6_7106.sorted_peak_774	25	.	52520781	52521033	0	3	1,236,1	0,1,251	2.91014	5.25656	2.54442
chr1	52522117	52522644	C657PACXX_6_7106.sorted_peak_775	21	.	52522117	52522644	0	3	1,199,1	0,1,526	2.81782	4.83543	2.19656
chr1	52605587	52605892	C657PACXX_6_7106.sorted_peak_776	12	.	52605587	52605892	0	2	1,1	0,304	2.73438	3.71477	1.24965
chr1	52831640	52832507	C657PACXX_6_7106.sorted_peak_777	130	.	52831640	52832507	0	3	1,752,1	0,9,866	4.80896	16.46378	13.07482
chr1	52869286	52870458	C657PACXX_6_7106.sorted_peak_778	51	.	52869286	52870458	0	3	1,915,1	0,229,1171	3.60667	8.08169	5.16904
chr1	52889617	52890094	C657PACXX_6_7106.sorted_peak_779	45	.	52889617	52890094	0	1	477	0	3.88820	7.47313	4.56771
chr1	53018895	53019443	C657PACXX_6_7106.sorted_peak_780	23	.	53018895	53019443	0	2	286,1	0,547	2.87896	5.03345	2.34037
chr1	53102599	53103391	C657PACXX_6_7106.sorted_peak_781	32	.	53102599	53103391	0	3	1,674,1	0,3,791	3.07842	6.03661	3.25604
chr1	53163713	53163991	C657PACXX_6_7106.sorted_peak_782	22	.	53163713	53163991	0	3	1,221,1	0,16,277	3.20640	4.96231	2.28590
chr1	53168650	53169278	C657PACXX_6_7106.sorted_peak_783	41	.	53168650	53169278	0	2	1,593	0,35	3.70400	7.04792	4.18476
chr1	53191824	53192432	C657PACXX_6_7106.sorted_peak_784	57	.	53191824	53192432	0	3	1,317,1	0,11,607	4.05365	8.66846	5.71094
chr1	53387098	53387661	C657PACXX_6_7106.sorted_peak_785	30	.	53387098	53387661	0	3	1,239,1	0,212,562	3.40517	5.78177	3.01859
chr1	53393012	53393196	C657PACXX_6_7106.sorted_peak_786	24	.	53393012	53393196	0	2	1,1	0,183	3.25929	5.16895	2.46506
chr1	53393518	53393779	C657PACXX_6_7106.sorted_peak_787	14	.	53393518	53393779	0	2	1,1	0,260	2.83881	3.99186	1.46574
chr1	53480371	53480775	C657PACXX_6_7106.sorted_peak_788	58	.	53480371	53480775	0	2	1,394	0,10	4.49589	8.82009	5.81585
chr1	53662124	53663025	C657PACXX_6_7106.sorted_peak_789	61	.	53662124	53663025	0	3	1,377,1	0,8,900	3.97605	9.17056	6.16974
chr1	53685875	53686563	C657PACXX_6_7106.sorted_peak_790	132	.	53685875	53686563	0	3	1,674,1	0,5,687	5.00173	16.59681	13.22534
chr1	53704076	53704568	C657PACXX_6_7106.sorted_peak_791	56	.	53704076	53704568	0	2	1,451	0,41	4.03447	8.70327	5.69053
chr1	53791662	53792233	C657PACXX_6_7106.sorted_peak_792	43	.	53791662	53792233	0	3	1,565,1	0,3,570	3.19812	7.22221	4.32306
chr1	53833636	53833934	C657PACXX_6_7106.sorted_peak_793	10	.	53833636	53833934	0	2	1,1	0,297	2.70094	3.44803	1.04416
chr1	53878898	53879411	C657PACXX_6_7106.sorted_peak_794	36	.	53878898	53879411	0	3	1,492,1	0,18,512	3.30321	6.49906	3.65081
chr1	54231454	54231733	C657PACXX_6_7106.sorted_peak_795	12	.	54231454	54231733	0	2	1,1	0,278	2.64976	3.68098	1.21658
chr1	54232674	54232957	C657PACXX_6_7106.sorted_peak_796	17	.	54232674	54232957	0	3	1,194,1	0,18,282	2.86085	4.31326	1.73545
chr1	54303615	54304429	C657PACXX_6_7106.sorted_peak_797	160	.	54303615	54304429	0	3	1,637,1	0,176,813	5.25789	19.44290	16.01453
chr1	54326834	54327078	C657PACXX_6_7106.sorted_peak_798	27	.	54326834	54327078	0	1	244	0	3.44346	5.51604	2.76142
chr1	54355290	54356061	C657PACXX_6_7106.sorted_peak_799	43	.	54355290	54356061	0	3	1,537,1	0,227,770	3.70594	7.26867	4.35995
chr1	54411188	54412278	C657PACXX_6_7106.sorted_peak_800	141	.	54411188	54412278	0	4	1,768,259,1	0,2,823,1089	4.47040	17.55675	14.11588
chr1	54518874	54519512	C657PACXX_6_7106.sorted_peak_801	212	.	54518874	54519512	0	3	1,635,1	0,2,637	5.71086	24.89680	21.21696
chr1	54665554	54666064	C657PACXX_6_7106.sorted_peak_802	77	.	54665554	54666064	0	2	507,1	0,509	4.67537	10.88437	7.73488
chr1	54873000	54873505	C657PACXX_6_7106.sorted_peak_803	26	.	54873000	54873505	0	3	1,497,1	0,3,504	2.87219	5.42831	2.68590
chr1	54930313	54930482	C657PACXX_6_7106.sorted_peak_804	22	.	54930313	54930482	0	2	1,1	0,168	3.30210	4.89960	2.22616
chr1	54947091	54947298	C657PACXX_6_7106.sorted_peak_805	14	.	54947091	54947298	0	2	1,1	0,206	2.77443	4.00911	1.46074
chr1	54955368	54955552	C657PACXX_6_7106.sorted_peak_806	18	.	54955368	54955552	0	3	1,169,1	0,4,183	2.79555	4.42202	1.81001
chr1	54965540	54965780	C657PACXX_6_7106.sorted_peak_807	18	.	54965540	54965780	0	3	1,224,1	0,13,239	3.09406	4.41126	1.81099
chr1	55007958	55008369	C657PACXX_6_7106.sorted_peak_808	22	.	55007958	55008369	0	3	1,369,1	0,6,410	3.15582	4.95579	2.28730
chr1	55137756	55138104	C657PACXX_6_7106.sorted_peak_809	26	.	55137756	55138104	0	3	1,195,1	0,137,347	3.42651	5.30546	2.60073
chr1	55180951	55181761	C657PACXX_6_7106.sorted_peak_810	68	.	55180951	55181761	0	4	1,218,232,1	0,230,537,809	4.43501	9.86176	6.82203
chr1	55230044	55230708	C657PACXX_6_7106.sorted_peak_811	182	.	55230044	55230708	0	3	1,617,1	0,31,663	5.69600	21.81215	18.24605
chr1	55266864	55267219	C657PACXX_6_7106.sorted_peak_812	56	.	55266864	55267219	0	3	1,218,1	0,130,354	3.83554	8.60561	5.61091
chr1	55272908	55273177	C657PACXX_6_7106.sorted_peak_813	28	.	55272908	55273177	0	3	1,237,1	0,31,268	3.08179	5.61512	2.87092
chr1	55352547	55352873	C657PACXX_6_7106.sorted_peak_814	26	.	55352547	55352873	0	2	1,1	0,325	3.04126	5.33558	2.63195
chr1	55410807	55410986	C657PACXX_6_7106.sorted_peak_815	17	.	55410807	55410986	0	2	1,1	0,178	3.12075	4.39839	1.77374
chr1	55416407	55416576	C657PACXX_6_7106.sorted_peak_816	14	.	55416407	55416576	0	2	1,1	0,168	2.96750	4.01190	1.44976
chr1	55461492	55461764	C657PACXX_6_7106.sorted_peak_817	22	.	55461492	55461764	0	2	1,1	0,271	2.98455	4.93108	2.25705
chr1	55462010	55462356	C657PACXX_6_7106.sorted_peak_818	23	.	55462010	55462356	0	3	1,222,1	0,112,345	3.04455	5.07519	2.37731
chr1	55487692	55487865	C657PACXX_6_7106.sorted_peak_819	17	.	55487692	55487865	0	2	1,1	0,172	3.12031	4.39795	1.77408
chr1	55593594	55594001	C657PACXX_6_7106.sorted_peak_820	23	.	55593594	55594001	0	2	1,182	0,225	3.16363	5.02231	2.32043
chr1	55606162	55606613	C657PACXX_6_7106.sorted_peak_821	16	.	55606162	55606613	0	2	1,1	0,450	2.73056	4.22696	1.66065
chr1	55723823	55723999	C657PACXX_6_7106.sorted_peak_822	17	.	55723823	55723999	0	2	1,1	0,175	2.94714	4.31371	1.72661
chr1	55743041	55743622	C657PACXX_6_7106.sorted_peak_823	19	.	55743041	55743622	0	2	1,1	0,580	3.05470	4.54184	1.92069
chr1	57773179	57773513	C657PACXX_6_7106.sorted_peak_824	63	.	57773179	57773513	0	3	1,321,1	0,3,333	4.30680	9.41273	6.36981
chr1	58857838	58858016	C657PACXX_6_7106.sorted_peak_825	19	.	58857838	58858016	0	2	1,1	0,177	3.16296	4.60834	1.97888
chr1	58981723	58982015	C657PACXX_6_7106.sorted_peak_826	16	.	58981723	58982015	0	2	1,1	0,291	2.87686	4.17361	1.63030
chr1	59012186	59012724	C657PACXX_6_7106.sorted_peak_827	100	.	59012186	59012724	0	3	1,535,1	0,1,537	4.51268	13.30457	10.03661
chr1	59165607	59165926	C657PACXX_6_7106.sorted_peak_828	90	.	59165607	59165926	0	2	1,277	0,42	5.15893	12.26234	9.06551
chr1	59183810	59184239	C657PACXX_6_7106.sorted_peak_829	29	.	59183810	59184239	0	2	419,1	0,428	3.37166	5.76611	2.98236
chr1	59192310	59192575	C657PACXX_6_7106.sorted_peak_830	16	.	59192310	59192575	0	2	1,1	0,264	2.99594	4.22909	1.64331
chr1	59192760	59193003	C657PACXX_6_7106.sorted_peak_831	12	.	59192760	59193003	0	2	1,1	0,242	2.80583	3.79923	1.28222
chr1	59220438	59221490	C657PACXX_6_7106.sorted_peak_832	30	.	59220438	59221490	0	4	1,255,337,1	0,310,629,1051	3.10147	5.79432	3.03505
chr1	59249393	59250099	C657PACXX_6_7106.sorted_peak_833	175	.	59249393	59250099	0	3	1,625,1	0,72,705	4.55149	21.03728	17.51972
chr1	59281933	59282160	C657PACXX_6_7106.sorted_peak_834	15	.	59281933	59282160	0	2	1,1	0,226	2.60543	4.08589	1.53102
chr1	59351749	59352017	C657PACXX_6_7106.sorted_peak_835	10	.	59351749	59352017	0	2	1,1	0,267	2.56793	3.51591	1.09555
chr1	59369078	59369353	C657PACXX_6_7106.sorted_peak_836	18	.	59369078	59369353	0	2	1,1	0,274	2.82756	4.45472	1.84859
chr1	59388005	59388480	C657PACXX_6_7106.sorted_peak_837	21	.	59388005	59388480	0	2	1,1	0,474	3.13705	4.79279	2.14462
chr1	59407447	59408047	C657PACXX_6_7106.sorted_peak_838	67	.	59407447	59408047	0	3	1,349,1	0,102,599	4.10140	9.78524	6.76484
chr1	59434079	59434427	C657PACXX_6_7106.sorted_peak_839	37	.	59434079	59434427	0	3	1,338,1	0,7,347	3.50022	6.55190	3.71146
chr1	59445099	59445391	C657PACXX_6_7106.sorted_peak_840	18	.	59445099	59445391	0	2	1,1	0,291	2.98935	4.44959	1.84088
chr1	59485558	59486349	C657PACXX_6_7106.sorted_peak_841	27	.	59485558	59486349	0	2	1,269	0,522	3.10745	5.52425	2.79671
chr1	59512393	59512793	C657PACXX_6_7106.sorted_peak_842	18	.	59512393	59512793	0	2	1,1	0,399	2.89160	4.45978	1.87458
chr1	59529344	59529617	C657PACXX_6_7106.sorted_peak_843	24	.	59529344	59529617	0	3	1,204,1	0,57,272	3.21959	5.12547	2.44300
chr1	59762076	59762856	C657PACXX_6_7106.sorted_peak_844	49	.	59762076	59762856	0	3	1,770,1	0,6,779	3.49657	7.90827	4.97580
chr1	59942994	59943195	C657PACXX_6_7106.sorted_peak_845	30	.	59942994	59943195	0	2	1,194	0,7	3.29417	5.79865	3.02703
chr1	60026614	60026819	C657PACXX_6_7106.sorted_peak_846	27	.	60026614	60026819	0	3	1,199,1	0,3,204	3.52260	5.47503	2.71749
chr1	61508540	61508898	C657PACXX_6_7106.sorted_peak_847	32	.	61508540	61508898	0	3	1,200,1	0,51,357	3.43598	6.04024	3.24508
chr1	61515501	61515951	C657PACXX_6_7106.sorted_peak_848	33	.	61515501	61515951	0	2	178,210	0,240	3.27983	6.18782	3.37572
chr1	61542571	61544024	C657PACXX_6_7106.sorted_peak_849	47	.	61542571	61544024	0	4	1,497,369,1	0,37,969,1452	3.14301	7.64139	4.73438
chr1	61797906	61798325	C657PACXX_6_7106.sorted_peak_850	18	.	61797906	61798325	0	2	1,1	0,418	2.98247	4.39523	1.80287
chr1	62190287	62191385	C657PACXX_6_7106.sorted_peak_851	40	.	62190287	62191385	0	4	1,319,230,1	0,192,575,1097	3.77064	6.84160	4.00713
chr1	62901921	62902781	C657PACXX_6_7106.sorted_peak_852	191	.	62901921	62902781	0	3	1,764,1	0,1,859	5.11184	22.77704	19.11961
chr1	63107047	63107217	C657PACXX_6_7106.sorted_peak_853	15	.	63107047	63107217	0	2	1,1	0,169	3.00531	4.11507	1.54351
chr1	63249242	63250142	C657PACXX_6_7106.sorted_peak_854	76	.	63249242	63250142	0	2	877,1	0,899	4.22982	10.77478	7.69325
chr1	63782880	63783049	C657PACXX_6_7106.sorted_peak_855	10	.	63782880	63783049	0	2	1,1	0,168	2.69452	3.43674	1.03526
chr1	63832947	63833601	C657PACXX_6_7106.sorted_peak_856	91	.	63832947	63833601	0	3	1,489,1	0,145,653	4.82883	12.36287	9.17660
chr1	63988645	63989405	C657PACXX_6_7106.sorted_peak_857	88	.	63988645	63989405	0	3	1,541,1	0,214,759	4.44866	12.00754	8.86572
chr1	64059081	64059909	C657PACXX_6_7106.sorted_peak_858	32	.	64059081	64059909	0	3	1,814,1	0,8,827	3.27088	6.04587	3.24161
chr1	64116896	64117264	C657PACXX_6_7106.sorted_peak_859	19	.	64116896	64117264	0	2	1,335	0,33	3.13027	4.63004	1.98003
chr1	64602796	64603075	C657PACXX_6_7106.sorted_peak_860	15	.	64602796	64603075	0	2	1,1	0,278	2.91300	4.10895	1.54008
chr1	65292612	65293041	C657PACXX_6_7106.sorted_peak_861	18	.	65292612	65293041	0	2	1,1	0,428	2.82370	4.45708	1.83729
chr1	65329739	65330357	C657PACXX_6_7106.sorted_peak_862	44	.	65329739	65330357	0	3	1,390,1	0,22,617	3.73838	7.30443	4.45121
chr1	65422885	65423096	C657PACXX_6_7106.sorted_peak_863	14	.	65422885	65423096	0	2	1,1	0,210	2.70323	4.01714	1.46490
chr1	65431789	65432614	C657PACXX_6_7106.sorted_peak_864	24	.	65431789	65432614	0	3	1,473,1	0,88,824	2.90831	5.11081	2.43379
chr1	65515799	65516011	C657PACXX_6_7106.sorted_peak_865	12	.	65515799	65516011	0	2	1,1	0,211	2.83309	3.73937	1.26926
chr1	65719909	65720301	C657PACXX_6_7106.sorted_peak_866	20	.	65719909	65720301	0	2	1,1	0,391	2.97423	4.64446	2.02521
chr1	65885597	65886310	C657PACXX_6_7106.sorted_peak_867	151	.	65885597	65886310	0	3	1,703,1	0,6,712	5.10331	18.68722	15.19350
chr1	66153389	66153760	C657PACXX_6_7106.sorted_peak_868	32	.	66153389	66153760	0	2	1,354	0,17	3.63512	6.03563	3.22618
chr1	66277665	66278177	C657PACXX_6_7106.sorted_peak_869	66	.	66277665	66278177	0	3	1,470,1	0,6,511	4.08729	9.70023	6.65337
chr1	66296061	66296528	C657PACXX_6_7106.sorted_peak_870	80	.	66296061	66296528	0	2	1,461	0,6	4.68111	11.20168	8.05456
chr1	66648278	66648732	C657PACXX_6_7106.sorted_peak_871	25	.	66648278	66648732	0	2	450,1	0,453	3.24914	5.26751	2.54374
chr1	66680638	66680807	C657PACXX_6_7106.sorted_peak_872	33	.	66680638	66680807	0	2	1,1	0,168	3.48095	6.13219	3.31247
chr1	66713543	66713731	C657PACXX_6_7106.sorted_peak_873	13	.	66713543	66713731	0	2	1,1	0,187	2.59279	3.80336	1.31645
chr1	66740474	66740644	C657PACXX_6_7106.sorted_peak_874	22	.	66740474	66740644	0	2	1,169	0,1	2.86346	4.96411	2.26376
chr1	66748126	66748299	C657PACXX_6_7106.sorted_peak_875	15	.	66748126	66748299	0	2	1,1	0,172	2.69026	4.05378	1.50485
chr1	66766814	66767011	C657PACXX_6_7106.sorted_peak_876	51	.	66766814	66767011	0	3	1,181,1	0,15,196	3.99165	8.10006	5.12546
chr1	66796492	66796725	C657PACXX_6_7106.sorted_peak_877	66	.	66796492	66796725	0	3	1,221,1	0,5,232	3.46583	9.68329	6.61847
chr1	66801693	66802221	C657PACXX_6_7106.sorted_peak_878	47	.	66801693	66802221	0	3	1,499,1	0,2,527	3.01390	7.73923	4.78731
chr1	66815768	66816128	C657PACXX_6_7106.sorted_peak_879	20	.	66815768	66816128	0	3	1,320,1	0,18,359	2.70062	4.75671	2.09693
chr1	66911835	66912224	C657PACXX_6_7106.sorted_peak_880	38	.	66911835	66912224	0	3	1,291,1	0,97,388	3.46426	6.63322	3.80058
chr1	67191792	67191961	C657PACXX_6_7106.sorted_peak_881	27	.	67191792	67191961	0	1	169	0	3.32540	5.50411	2.74070
chr1	67235544	67235772	C657PACXX_6_7106.sorted_peak_882	13	.	67235544	67235772	0	2	1,1	0,227	2.68685	3.81875	1.32947
chr1	67244652	67244821	C657PACXX_6_7106.sorted_peak_883	29	.	67244652	67244821	0	2	1,1	0,168	3.58283	5.66990	2.90239
chr1	67390307	67391260	C657PACXX_6_7106.sorted_peak_884	62	.	67390307	67391260	0	3	1,903,1	0,47,952	3.35086	9.21061	6.20509
chr1	67395585	67396296	C657PACXX_6_7106.sorted_peak_885	28	.	67395585	67396296	0	3	1,639,1	0,12,710	2.70552	5.56898	2.81012
chr1	67519492	67520068	C657PACXX_6_7106.sorted_peak_886	29	.	67519492	67520068	0	3	1,177,1	0,379,575	3.13605	5.68075	2.91796
chr1	67614814	67615249	C657PACXX_6_7106.sorted_peak_887	15	.	67614814	67615249	0	2	1,1	0,434	2.99092	4.07686	1.51319
chr1	67628535	67628922	C657PACXX_6_7106.sorted_peak_888	15	.	67628535	67628922	0	2	1,1	0,386	3.02012	4.15312	1.57572
chr1	67636835	67637215	C657PACXX_6_7106.sorted_peak_889	27	.	67636835	67637215	0	3	1,359,1	0,10,379	3.11328	5.49218	2.73857
chr1	67660222	67660631	C657PACXX_6_7106.sorted_peak_890	74	.	67660222	67660631	0	3	1,398,1	0,2,408	4.18996	10.46687	7.40053
chr1	67730458	67730740	C657PACXX_6_7106.sorted_peak_891	12	.	67730458	67730740	0	2	1,1	0,281	2.78767	3.65489	1.20271
chr1	67740522	67740726	C657PACXX_6_7106.sorted_peak_892	25	.	67740522	67740726	0	3	1,169,1	0,29,203	3.46560	5.31591	2.57631
chr1	67760899	67761118	C657PACXX_6_7106.sorted_peak_893	26	.	67760899	67761118	0	1	219	0	3.39477	5.37594	2.64658
chr1	67772840	67773044	C657PACXX_6_7106.sorted_peak_894	21	.	67772840	67773044	0	2	1,169	0,35	2.76627	4.84776	2.19462
chr1	67798699	67799166	C657PACXX_6_7106.sorted_peak_895	57	.	67798699	67799166	0	3	1,461,1	0,2,466	3.67561	8.73240	5.73897
chr1	67896048	67896844	C657PACXX_6_7106.sorted_peak_896	72	.	67896048	67896844	0	3	1,708,1	0,4,795	3.87528	10.35969	7.26314
chr1	67966153	67966516	C657PACXX_6_7106.sorted_peak_897	29	.	67966153	67966516	0	3	1,230,1	0,132,362	3.46784	5.72521	2.96563
chr1	68140274	68140544	C657PACXX_6_7106.sorted_peak_898	17	.	68140274	68140544	0	3	1,199,1	0,46,269	2.88072	4.33441	1.74376
chr1	68150573	68151453	C657PACXX_6_7106.sorted_peak_899	60	.	68150573	68151453	0	4	1,428,266,1	0,88,589,879	3.30409	8.97395	6.07671
chr1	68226045	68226301	C657PACXX_6_7106.sorted_peak_900	17	.	68226045	68226301	0	2	1,1	0,255	2.92692	4.32202	1.71473
chr1	70671079	70671624	C657PACXX_6_7106.sorted_peak_901	86	.	70671079	70671624	0	3	1,522,1	0,17,544	4.33053	11.86435	8.68629
chr1	70686811	70687593	C657PACXX_6_7106.sorted_peak_902	61	.	70686811	70687593	0	3	1,365,1	0,2,781	3.86170	9.21266	6.17086
chr1	70820074	70820869	C657PACXX_6_7106.sorted_peak_903	95	.	70820074	70820869	0	3	1,630,1	0,163,794	4.76180	12.67564	9.50648
chr1	70876182	70877051	C657PACXX_6_7106.sorted_peak_904	110	.	70876182	70877051	0	3	1,663,1	0,9,868	4.72968	14.30359	11.06629
chr1	71150785	71151278	C657PACXX_6_7106.sorted_peak_905	15	.	71150785	71151278	0	2	1,1	0,492	2.97116	4.10632	1.55789
chr1	71361231	71361404	C657PACXX_6_7106.sorted_peak_906	23	.	71361231	71361404	0	2	1,1	0,172	3.09361	5.03497	2.33362
chr1	71375800	71376166	C657PACXX_6_7106.sorted_peak_907	23	.	71375800	71376166	0	3	1,280,1	0,16,365	3.12246	5.08363	2.38975
chr1	71380956	71381760	C657PACXX_6_7106.sorted_peak_908	19	.	71380956	71381760	0	3	1,170,1	0,421,803	2.96000	4.56749	1.94744
chr1	71546504	71547157	C657PACXX_6_7106.sorted_peak_909	157	.	71546504	71547157	0	3	1,473,1	0,179,652	5.43804	19.13726	15.72311
chr1	74663677	74664389	C657PACXX_6_7106.sorted_peak_910	68	.	74663677	74664389	0	2	607,1	0,711	4.03657	9.92349	6.86915
chr1	75198413	75199532	C657PACXX_6_7106.sorted_peak_911	35	.	75198413	75199532	0	3	1,881,1	0,9,1118	3.17134	6.39878	3.56589
chr1	76190061	76190529	C657PACXX_6_7106.sorted_peak_912	73	.	76190061	76190529	0	3	1,447,1	0,11,467	4.29272	10.38276	7.31688
chr1	76251678	76252320	C657PACXX_6_7106.sorted_peak_913	85	.	76251678	76252320	0	3	1,520,1	0,9,641	4.61681	11.74864	8.58902
chr1	76446957	76447357	C657PACXX_6_7106.sorted_peak_914	16	.	76446957	76447357	0	2	1,1	0,399	2.89652	4.19443	1.63438
chr1	76489385	76489772	C657PACXX_6_7106.sorted_peak_915	24	.	76489385	76489772	0	2	1,1	0,386	3.26143	5.16953	2.46253
chr1	76539995	76540240	C657PACXX_6_7106.sorted_peak_916	24	.	76539995	76540240	0	1	245	0	3.20888	5.13855	2.43295
chr1	76571017	76571232	C657PACXX_6_7106.sorted_peak_917	22	.	76571017	76571232	0	2	1,1	0,214	3.29560	4.88549	2.21016
chr1	76619870	76620758	C657PACXX_6_7106.sorted_peak_918	49	.	76619870	76620758	0	3	1,549,1	0,70,887	3.76360	7.92285	4.99213
chr1	77684752	77685256	C657PACXX_6_7106.sorted_peak_919	28	.	77684752	77685256	0	3	1,247,1	0,80,503	3.32307	5.59550	2.84672
chr1	78148130	78149163	C657PACXX_6_7106.sorted_peak_920	111	.	78148130	78149163	0	4	1,544,252,1	0,1,778,1032	4.18904	14.40441	11.14128
chr1	78224936	78225161	C657PACXX_6_7106.sorted_peak_921	38	.	78224936	78225161	0	3	1,208,1	0,1,224	3.48248	6.72224	3.87032
chr1	78225500	78225817	C657PACXX_6_7106.sorted_peak_922	34	.	78225500	78225817	0	3	1,278,1	0,38,316	3.38597	6.26761	3.44101
chr1	78245151	78245510	C657PACXX_6_7106.sorted_peak_923	66	.	78245151	78245510	0	2	357,1	0,358	4.63416	9.70948	6.67165
chr1	78443948	78444329	C657PACXX_6_7106.sorted_peak_924	23	.	78443948	78444329	0	3	1,277,1	0,23,380	2.66963	5.04933	2.36340
chr1	78444598	78445289	C657PACXX_6_7106.sorted_peak_925	110	.	78444598	78445289	0	3	1,648,1	0,14,690	4.45101	14.30651	11.00602
chr1	78469898	78470834	C657PACXX_6_7106.sorted_peak_926	52	.	78469898	78470834	0	3	1,903,1	0,20,935	3.55258	8.25784	5.28030
chr1	84543560	84543877	C657PACXX_6_7106.sorted_peak_927	11	.	84543560	84543877	0	2	1,1	0,316	2.68851	3.64043	1.18601
chr1	84556212	84556381	C657PACXX_6_7106.sorted_peak_928	26	.	84556212	84556381	0	2	1,1	0,168	3.38579	5.42178	2.67169
chr1	84609697	84610137	C657PACXX_6_7106.sorted_peak_929	51	.	84609697	84610137	0	2	1,430	0,10	3.78568	8.16643	5.18789
chr1	84713146	84713493	C657PACXX_6_7106.sorted_peak_930	14	.	84713146	84713493	0	3	1,284,1	0,26,346	2.92366	4.01509	1.47781
chr1	84764255	84764448	C657PACXX_6_7106.sorted_peak_931	50	.	84764255	84764448	0	3	1,187,1	0,5,192	3.78980	8.01437	5.04890
chr1	84899486	84899861	C657PACXX_6_7106.sorted_peak_932	28	.	84899486	84899861	0	3	1,249,1	0,8,374	3.16050	5.62126	2.88699
chr1	84907910	84908345	C657PACXX_6_7106.sorted_peak_933	31	.	84907910	84908345	0	3	1,387,1	0,30,434	3.65778	5.95706	3.19048
chr1	84944851	84945529	C657PACXX_6_7106.sorted_peak_934	57	.	84944851	84945529	0	3	1,520,1	0,59,677	4.04017	8.71236	5.71933
chr1	84971713	84972400	C657PACXX_6_7106.sorted_peak_935	66	.	84971713	84972400	0	3	1,671,1	0,9,686	3.79496	9.76175	6.68468
chr1	85038838	85039126	C657PACXX_6_7106.sorted_peak_936	30	.	85038838	85039126	0	3	1,280,1	0,4,287	3.22417	5.86650	3.07976
chr1	85039725	85040169	C657PACXX_6_7106.sorted_peak_937	48	.	85039725	85040169	0	3	1,440,1	0,1,443	3.72681	7.77135	4.81561
chr1	85086535	85086800	C657PACXX_6_7106.sorted_peak_938	58	.	85086535	85086800	0	3	1,260,1	0,2,264	4.24489	8.88619	5.86061
chr1	85156164	85156655	C657PACXX_6_7106.sorted_peak_939	135	.	85156164	85156655	0	2	346,1	0,490	5.11289	16.87472	13.50749
chr1	85320096	85320294	C657PACXX_6_7106.sorted_peak_940	30	.	85320096	85320294	0	3	1,183,1	0,1,197	3.46866	5.84794	3.06562
chr1	85328531	85328759	C657PACXX_6_7106.sorted_peak_941	55	.	85328531	85328759	0	3	1,206,1	0,3,227	4.17347	8.57110	5.57235
chr1	85401975	85402217	C657PACXX_6_7106.sorted_peak_942	11	.	85401975	85402217	0	2	1,1	0,241	2.67570	3.55578	1.12844
chr1	85410625	85411120	C657PACXX_6_7106.sorted_peak_943	79	.	85410625	85411120	0	1	495	0	4.42611	11.03532	7.90354
chr1	85493108	85493472	C657PACXX_6_7106.sorted_peak_944	19	.	85493108	85493472	0	2	1,1	0,363	2.98692	4.56722	1.92524
chr1	85527819	85528243	C657PACXX_6_7106.sorted_peak_945	51	.	85527819	85528243	0	3	1,391,1	0,19,423	4.02708	8.11841	5.16155
chr1	85725134	85725738	C657PACXX_6_7106.sorted_peak_946	57	.	85725134	85725738	0	3	1,216,1	0,160,603	4.09956	8.69878	5.75088
chr1	85742172	85742761	C657PACXX_6_7106.sorted_peak_947	132	.	85742172	85742761	0	3	1,501,1	0,1,588	4.84406	16.55219	13.22329
chr1	85763952	85764246	C657PACXX_6_7106.sorted_peak_948	12	.	85763952	85764246	0	2	1,1	0,293	2.69366	3.66560	1.21104
chr1	85982177	85982517	C657PACXX_6_7106.sorted_peak_949	14	.	85982177	85982517	0	2	1,1	0,339	2.75286	3.99613	1.46449
chr1	86173929	86174437	C657PACXX_6_7106.sorted_peak_950	33	.	86173929	86174437	0	3	1,412,1	0,91,507	3.43496	6.16743	3.36693
chr1	86861683	86862356	C657PACXX_6_7106.sorted_peak_951	53	.	86861683	86862356	0	3	1,633,1	0,17,672	3.82421	8.32304	5.32873
chr1	87169798	87170404	C657PACXX_6_7106.sorted_peak_952	35	.	87169798	87170404	0	3	210,211,1	0,393,605	3.17556	6.33272	3.52762
chr1	87379720	87380499	C657PACXX_6_7106.sorted_peak_953	202	.	87379720	87380499	0	3	1,548,1	0,21,778	5.66406	23.83650	20.21941
chr1	87869765	87870320	C657PACXX_6_7106.sorted_peak_954	22	.	87869765	87870320	0	3	1,202,1	0,1,554	2.98491	4.88505	2.20208
chr1	87901127	87901634	C657PACXX_6_7106.sorted_peak_955	23	.	87901127	87901634	0	3	1,301,1	0,11,506	3.30928	5.04549	2.35768
chr1	89149390	89150168	C657PACXX_6_7106.sorted_peak_956	79	.	89149390	89150168	0	3	1,770,1	0,2,777	4.03301	11.05041	7.94831
chr1	89356995	89357564	C657PACXX_6_7106.sorted_peak_957	60	.	89356995	89357564	0	3	1,566,1	0,2,568	3.91385	9.03764	6.02283
chr1	89401961	89402228	C657PACXX_6_7106.sorted_peak_958	14	.	89401961	89402228	0	2	1,1	0,266	2.97346	4.03283	1.47308
chr1	89439487	89439656	C657PACXX_6_7106.sorted_peak_959	13	.	89439487	89439656	0	2	1,1	0,168	2.89297	3.86005	1.36275
chr1	89458130	89458804	C657PACXX_6_7106.sorted_peak_960	39	.	89458130	89458804	0	3	1,662,1	0,3,673	3.07762	6.80590	3.94917
chr1	89488370	89488789	C657PACXX_6_7106.sorted_peak_961	25	.	89488370	89488789	0	2	417,1	0,418	3.24950	5.31691	2.57485
chr1	89530844	89531237	C657PACXX_6_7106.sorted_peak_962	20	.	89530844	89531237	0	2	1,1	0,392	3.10658	4.67876	2.04017
chr1	89535648	89536016	C657PACXX_6_7106.sorted_peak_963	21	.	89535648	89536016	0	2	169,1	0,367	3.26795	4.79064	2.11787
chr1	89591700	89592038	C657PACXX_6_7106.sorted_peak_964	26	.	89591700	89592038	0	3	1,233,1	0,104,337	3.01953	5.38982	2.64838
chr1	89592252	89592571	C657PACXX_6_7106.sorted_peak_965	13	.	89592252	89592571	0	2	1,1	0,318	2.53531	3.79313	1.30893
chr1	89752604	89753014	C657PACXX_6_7106.sorted_peak_966	30	.	89752604	89753014	0	3	1,176,1	0,233,409	3.23140	5.83292	3.05824
chr1	89765517	89765686	C657PACXX_6_7106.sorted_peak_967	25	.	89765517	89765686	0	2	1,1	0,168	3.27922	5.22294	2.50140
chr1	89823986	89824232	C657PACXX_6_7106.sorted_peak_968	25	.	89823986	89824232	0	3	1,207,1	0,12,245	3.12662	5.29255	2.57993
chr1	89948758	89949188	C657PACXX_6_7106.sorted_peak_969	29	.	89948758	89949188	0	2	388,1	0,429	3.45050	5.69167	2.93512
chr1	89989977	89990588	C657PACXX_6_7106.sorted_peak_970	37	.	89989977	89990588	0	3	1,189,1	0,3,610	3.34321	6.61573	3.79825
chr1	90098133	90098525	C657PACXX_6_7106.sorted_peak_971	37	.	90098133	90098525	0	3	1,366,1	0,21,391	3.02109	6.54251	3.70564
chr1	90135738	90136114	C657PACXX_6_7106.sorted_peak_972	18	.	90135738	90136114	0	2	1,1	0,375	2.87344	4.49322	1.86488
chr1	90185095	90185489	C657PACXX_6_7106.sorted_peak_973	24	.	90185095	90185489	0	2	181,1	0,393	2.97520	5.15315	2.44882
chr1	90204850	90205720	C657PACXX_6_7106.sorted_peak_974	15	.	90204850	90205720	0	3	1,207,1	0,655,869	2.69752	4.11213	1.56823
chr1	90228462	90228988	C657PACXX_6_7106.sorted_peak_975	49	.	90228462	90228988	0	3	177,214,1	0,305,525	3.81088	7.91847	4.96958
chr1	90286033	90286202	C657PACXX_6_7106.sorted_peak_976	20	.	90286033	90286202	0	2	1,1	0,168	2.86126	4.76079	2.09187
chr1	90286427	90286600	C657PACXX_6_7106.sorted_peak_977	29	.	90286427	90286600	0	2	1,1	0,172	3.14358	5.71719	2.93313
chr1	90309026	90309238	C657PACXX_6_7106.sorted_peak_978	19	.	90309026	90309238	0	2	1,1	0,211	2.78997	4.58685	1.94900
chr1	90321250	90321576	C657PACXX_6_7106.sorted_peak_979	17	.	90321250	90321576	0	3	1,209,1	0,102,325	2.92821	4.27325	1.70095
chr1	90460613	90460928	C657PACXX_6_7106.sorted_peak_980	43	.	90460613	90460928	0	3	1,278,1	0,32,314	3.49673	7.28140	4.39194
chr1	90461115	90461306	C657PACXX_6_7106.sorted_peak_981	29	.	90461115	90461306	0	3	1,169,1	0,1,190	3.11790	5.72151	2.94264
chr1	91486827	91487108	C657PACXX_6_7106.sorted_peak_982	13	.	91486827	91487108	0	2	1,1	0,280	2.46068	3.91050	1.37869
chr1	91487314	91488220	C657PACXX_6_7106.sorted_peak_983	73	.	91487314	91488220	0	3	1,803,1	0,25,905	3.93519	10.47596	7.37995
chr1	91852672	91853245	C657PACXX_6_7106.sorted_peak_984	1112	.	91852672	91853245	0	3	1,571,1	0,1,572	12.93488	117.11386	111.21316
chr1	91966141	91966844	C657PACXX_6_7106.sorted_peak_985	45	.	91966141	91966844	0	4	1,227,421,1	0,1,281,702	3.42618	7.49513	4.59926
chr1	92014211	92015086	C657PACXX_6_7106.sorted_peak_986	15	.	92014211	92015086	0	3	1,307,1	0,261,874	2.64232	4.16677	1.59965
chr1	92021368	92022226	C657PACXX_6_7106.sorted_peak_987	70	.	92021368	92022226	0	3	1,581,1	0,73,857	3.79103	10.12665	7.07668
chr1	92058378	92058607	C657PACXX_6_7106.sorted_peak_988	20	.	92058378	92058607	0	2	1,1	0,228	3.09054	4.72696	2.06548
chr1	92138401	92138596	C657PACXX_6_7106.sorted_peak_989	19	.	92138401	92138596	0	2	1,1	0,194	3.17863	4.55247	1.90912
chr1	92150349	92150673	C657PACXX_6_7106.sorted_peak_990	28	.	92150349	92150673	0	3	1,188,1	0,123,323	3.27200	5.55999	2.81970
chr1	92163113	92163406	C657PACXX_6_7106.sorted_peak_991	33	.	92163113	92163406	0	3	1,212,1	0,2,292	3.56613	6.16188	3.37126
chr1	92178962	92179418	C657PACXX_6_7106.sorted_peak_992	37	.	92178962	92179418	0	3	1,445,1	0,8,455	3.48079	6.56295	3.70982
chr1	92269420	92270728	C657PACXX_6_7106.sorted_peak_993	33	.	92269420	92270728	0	4	1,202,745,1	0,1,551,1307	3.05995	6.14845	3.33650
chr1	92350483	92350749	C657PACXX_6_7106.sorted_peak_994	13	.	92350483	92350749	0	2	1,1	0,265	2.70999	3.82763	1.31329
chr1	92392942	92393185	C657PACXX_6_7106.sorted_peak_995	34	.	92392942	92393185	0	3	1,201,1	0,39,242	3.78276	6.23720	3.41304
chr1	92414204	92414784	C657PACXX_6_7106.sorted_peak_996	32	.	92414204	92414784	0	4	1,305,169,1	0,2,410,579	3.69441	6.10690	3.29666
chr1	92545879	92546467	C657PACXX_6_7106.sorted_peak_997	44	.	92545879	92546467	0	2	1,567	0,21	3.83102	7.31628	4.41398
chr1	92764131	92764543	C657PACXX_6_7106.sorted_peak_998	25	.	92764131	92764543	0	1	412	0	3.11639	5.23488	2.51057
chr1	92781253	92781943	C657PACXX_6_7106.sorted_peak_999	67	.	92781253	92781943	0	3	1,666,1	0,17,689	3.85791	9.83138	6.79487
chr1	92789104	92789562	C657PACXX_6_7106.sorted_peak_1000	25	.	92789104	92789562	0	3	1,452,1	0,3,457	3.30109	5.23849	2.52317
chr1	92831529	92831735	C657PACXX_6_7106.sorted_peak_1001	54	.	92831529	92831735	0	1	206	0	4.04319	8.50712	5.49664
chr1	92876912	92877205	C657PACXX_6_7106.sorted_peak_1002	15	.	92876912	92877205	0	3	1,228,1	0,35,292	2.89701	4.14529	1.58954
chr1	92951352	92951787	C657PACXX_6_7106.sorted_peak_1003	41	.	92951352	92951787	0	3	1,408,1	0,24,434	3.09434	7.04479	4.14396
chr1	93002581	93003054	C657PACXX_6_7106.sorted_peak_1004	27	.	93002581	93003054	0	2	185,1	0,472	3.10634	5.45838	2.73262
chr1	93003616	93003957	C657PACXX_6_7106.sorted_peak_1005	14	.	93003616	93003957	0	2	1,227	0,114	2.66232	4.04670	1.48664
chr1	93010455	93010646	C657PACXX_6_7106.sorted_peak_1006	32	.	93010455	93010646	0	2	1,1	0,190	3.73231	6.08428	3.27278
chr1	93049431	93050203	C657PACXX_6_7106.sorted_peak_1007	24	.	93049431	93050203	0	4	1,192,316,1	0,2,446,771	2.79510	5.14004	2.43037
chr1	93249616	93249851	C657PACXX_6_7106.sorted_peak_1008	16	.	93249616	93249851	0	3	1,220,1	0,8,234	2.95599	4.20940	1.61929
chr1	93297241	93297908	C657PACXX_6_7106.sorted_peak_1009	159	.	93297241	93297908	0	3	1,663,1	0,2,666	5.48282	19.43214	15.93740
chr1	93324371	93324745	C657PACXX_6_7106.sorted_peak_1010	26	.	93324371	93324745	0	3	1,328,1	0,36,373	3.29605	5.35232	2.63293
chr1	93348402	93348714	C657PACXX_6_7106.sorted_peak_1011	12	.	93348402	93348714	0	2	1,1	0,311	2.84248	3.70760	1.20671
chr1	93425834	93426003	C657PACXX_6_7106.sorted_peak_1012	23	.	93425834	93426003	0	2	1,1	0,168	2.70715	4.99954	2.30632
chr1	93427812	93428270	C657PACXX_6_7106.sorted_peak_1013	26	.	93427812	93428270	0	3	1,191,1	0,150,457	2.80038	5.34081	2.64141
chr1	93446686	93447104	C657PACXX_6_7106.sorted_peak_1014	63	.	93446686	93447104	0	2	1,392	0,26	4.19371	9.35289	6.31677
chr1	93456466	93456635	C657PACXX_6_7106.sorted_peak_1015	30	.	93456466	93456635	0	1	169	0	3.29078	5.80534	3.01796
chr1	93487127	93487539	C657PACXX_6_7106.sorted_peak_1016	23	.	93487127	93487539	0	2	1,1	0,411	3.28443	5.02094	2.32830
chr1	93507941	93508443	C657PACXX_6_7106.sorted_peak_1017	49	.	93507941	93508443	0	1	502	0	4.03402	7.92053	4.95414
chr1	93544573	93545044	C657PACXX_6_7106.sorted_peak_1018	18	.	93544573	93545044	0	2	276,1	0,470	2.71614	4.46840	1.87258
chr1	93637089	93637412	C657PACXX_6_7106.sorted_peak_1019	17	.	93637089	93637412	0	2	1,1	0,322	3.09513	4.34057	1.73117
chr1	93645088	93646615	C657PACXX_6_7106.sorted_peak_1020	48	.	93645088	93646615	0	5	1,180,169,867,1	0,150,403,658,1526	3.05042	7.79023	4.87910
chr1	93646824	93647002	C657PACXX_6_7106.sorted_peak_1021	44	.	93646824	93647002	0	3	1,171,1	0,6,177	3.01519	7.34973	4.41707
chr1	93811197	93811643	C657PACXX_6_7106.sorted_peak_1022	33	.	93811197	93811643	0	3	1,411,1	0,1,445	3.14449	6.20951	3.38872
chr1	93812278	93812451	C657PACXX_6_7106.sorted_peak_1023	23	.	93812278	93812451	0	2	1,169	0,4	2.87458	5.04606	2.34333
chr1	94081125	94081352	C657PACXX_6_7106.sorted_peak_1024	20	.	94081125	94081352	0	2	1,1	0,226	3.00424	4.68319	2.04010
chr1	94312098	94312267	C657PACXX_6_7106.sorted_peak_1025	15	.	94312098	94312267	0	2	1,1	0,168	2.51279	4.06609	1.50545
chr1	94312737	94313393	C657PACXX_6_7106.sorted_peak_1026	32	.	94312737	94313393	0	3	1,641,1	0,5,655	3.04398	6.04795	3.24423
chr1	94344193	94344974	C657PACXX_6_7106.sorted_peak_1027	53	.	94344193	94344974	0	3	1,522,1	0,253,780	3.79195	8.28953	5.39013
chr1	94369836	94370057	C657PACXX_6_7106.sorted_peak_1028	16	.	94369836	94370057	0	3	1,200,1	0,6,220	2.80914	4.24134	1.65475
chr1	94374633	94375488	C657PACXX_6_7106.sorted_peak_1029	55	.	94374633	94375488	0	3	1,259,172	0,312,683	4.06953	8.47568	5.52537
chr1	94482912	94483355	C657PACXX_6_7106.sorted_peak_1030	55	.	94482912	94483355	0	3	1,392,1	0,17,442	3.95682	8.49692	5.50697
chr1	94883495	94884140	C657PACXX_6_7106.sorted_peak_1031	78	.	94883495	94884140	0	3	1,619,1	0,11,644	4.03039	10.98386	7.84288
chr1	94947090	94947425	C657PACXX_6_7106.sorted_peak_1032	30	.	94947090	94947425	0	3	1,316,1	0,5,334	3.61034	5.82005	3.04489
chr1	95067955	95068282	C657PACXX_6_7106.sorted_peak_1033	37	.	95067955	95068282	0	2	1,306	0,21	3.51313	6.63362	3.77122
chr1	95320182	95320363	C657PACXX_6_7106.sorted_peak_1034	47	.	95320182	95320363	0	3	1,170,1	0,4,180	3.93054	7.67469	4.72714
chr1	95428402	95428706	C657PACXX_6_7106.sorted_peak_1035	13	.	95428402	95428706	0	2	1,1	0,303	2.82610	3.88421	1.34868
chr1	95509001	95509265	C657PACXX_6_7106.sorted_peak_1036	15	.	95509001	95509265	0	3	1,171,1	0,6,263	2.94117	4.04155	1.50143
chr1	95538098	95538986	C657PACXX_6_7106.sorted_peak_1037	108	.	95538098	95538986	0	3	1,855,1	0,19,887	4.57430	14.00269	10.80229
chr1	95699404	95699990	C657PACXX_6_7106.sorted_peak_1038	60	.	95699404	95699990	0	2	1,510	0,76	4.06049	9.07063	6.09505
chr1	97187058	97187956	C657PACXX_6_7106.sorted_peak_1039	29	.	97187058	97187956	0	3	1,198,1	0,248,897	3.21480	5.69962	2.94740
chr1	98386388	98387051	C657PACXX_6_7106.sorted_peak_1040	64	.	98386388	98387051	0	2	1,361	0,302	3.80692	9.51600	6.49033
chr1	98407905	98408359	C657PACXX_6_7106.sorted_peak_1041	29	.	98407905	98408359	0	2	1,452	0,2	3.28327	5.70177	2.92988
chr1	98519703	98520081	C657PACXX_6_7106.sorted_peak_1042	17	.	98519703	98520081	0	2	1,1	0,377	2.86555	4.39534	1.78099
chr1	98772210	98772471	C657PACXX_6_7106.sorted_peak_1043	12	.	98772210	98772471	0	2	1,1	0,260	2.80892	3.65232	1.20219
chr1	98854027	98854506	C657PACXX_6_7106.sorted_peak_1044	16	.	98854027	98854506	0	3	1,199,1	0,279,478	2.69929	4.26800	1.68422
chr1	98871256	98871531	C657PACXX_6_7106.sorted_peak_1045	42	.	98871256	98871531	0	3	1,266,1	0,1,274	3.45286	7.19767	4.28351
chr1	99336928	99337642	C657PACXX_6_7106.sorted_peak_1046	26	.	99336928	99337642	0	2	1,711	0,3	3.22795	5.35625	2.62450
chr1	100232042	100232226	C657PACXX_6_7106.sorted_peak_1047	33	.	100232042	100232226	0	3	1,169,1	0,11,183	3.72638	6.13244	3.31985
chr1	100274249	100274630	C657PACXX_6_7106.sorted_peak_1048	27	.	100274249	100274630	0	2	1,1	0,380	3.39625	5.50445	2.76578
chr1	100286083	100286458	C657PACXX_6_7106.sorted_peak_1049	25	.	100286083	100286458	0	1	375	0	3.35103	5.22936	2.50975
chr1	100315559	100315852	C657PACXX_6_7106.sorted_peak_1050	38	.	100315559	100315852	0	3	1,268,1	0,15,292	3.64122	6.67534	3.82569
chr1	100346162	100346331	C657PACXX_6_7106.sorted_peak_1051	12	.	100346162	100346331	0	2	1,1	0,168	2.82415	3.73276	1.26071
chr1	100435208	100435816	C657PACXX_6_7106.sorted_peak_1052	42	.	100435208	100435816	0	3	1,281,1	0,91,607	3.81411	7.17657	4.29026
chr1	100494342	100494726	C657PACXX_6_7106.sorted_peak_1053	71	.	100494342	100494726	0	2	1,383	0,1	4.67039	10.23473	7.11957
chr1	100503363	100503868	C657PACXX_6_7106.sorted_peak_1054	32	.	100503363	100503868	0	3	1,217,1	0,7,504	3.06404	5.98826	3.22099
chr1	100504255	100504586	C657PACXX_6_7106.sorted_peak_1055	16	.	100504255	100504586	0	3	1,263,1	0,61,330	2.59444	4.27629	1.68771
chr1	100598244	100598884	C657PACXX_6_7106.sorted_peak_1056	80	.	100598244	100598884	0	3	1,602,1	0,5,639	4.24331	11.14810	8.01975
chr1	100715164	100715665	C657PACXX_6_7106.sorted_peak_1057	59	.	100715164	100715665	0	3	1,496,1	0,3,500	4.12405	9.03963	5.99674
chr1	100731298	100731902	C657PACXX_6_7106.sorted_peak_1058	75	.	100731298	100731902	0	2	1,595	0,9	4.42986	10.74145	7.58581
chr1	100816822	100817449	C657PACXX_6_7106.sorted_peak_1059	52	.	100816822	100817449	0	3	1,490,1	0,99,626	3.31444	8.18947	5.23278
chr1	100817788	100817989	C657PACXX_6_7106.sorted_peak_1060	35	.	100817788	100817989	0	3	1,198,1	0,2,200	2.98129	6.41599	3.56614
chr1	100865985	100866403	C657PACXX_6_7106.sorted_peak_1061	22	.	100865985	100866403	0	3	1,287,1	0,128,417	2.97683	4.96143	2.28582
chr1	100880268	100880514	C657PACXX_6_7106.sorted_peak_1062	20	.	100880268	100880514	0	2	1,1	0,245	3.02706	4.68051	2.02473
chr1	100905606	100905982	C657PACXX_6_7106.sorted_peak_1063	25	.	100905606	100905982	0	2	374,1	0,375	2.89506	5.30448	2.57362
chr1	100911265	100911512	C657PACXX_6_7106.sorted_peak_1064	15	.	100911265	100911512	0	3	1,189,1	0,56,246	2.45722	4.14895	1.58907
chr1	100918457	100918697	C657PACXX_6_7106.sorted_peak_1065	27	.	100918457	100918697	0	2	231,1	0,239	3.01194	5.51847	2.77299
chr1	101360628	101360924	C657PACXX_6_7106.sorted_peak_1066	14	.	101360628	101360924	0	2	1,1	0,295	2.51774	4.05270	1.49454
chr1	101361411	101361833	C657PACXX_6_7106.sorted_peak_1067	32	.	101361411	101361833	0	3	1,256,1	0,113,421	3.01374	6.00315	3.21292
chr1	101362112	101362514	C657PACXX_6_7106.sorted_peak_1068	17	.	101362112	101362514	0	2	1,1	0,401	2.58615	4.37654	1.78017
chr1	101491116	101491604	C657PACXX_6_7106.sorted_peak_1069	35	.	101491116	101491604	0	3	1,480,1	0,5,487	3.37566	6.41865	3.59155
chr1	101547233	101547412	C657PACXX_6_7106.sorted_peak_1070	41	.	101547233	101547412	0	2	1,178	0,1	3.78890	7.06042	4.15078
chr1	101577614	101577925	C657PACXX_6_7106.sorted_peak_1071	44	.	101577614	101577925	0	2	305,1	0,310	3.86491	7.37533	4.44922
chr1	101588106	101588482	C657PACXX_6_7106.sorted_peak_1072	26	.	101588106	101588482	0	3	1,258,1	0,100,375	3.29749	5.33421	2.64484
chr1	101594512	101594681	C657PACXX_6_7106.sorted_peak_1073	22	.	101594512	101594681	0	2	1,1	0,168	3.10293	4.92254	2.23342
chr1	101602341	101602673	C657PACXX_6_7106.sorted_peak_1074	11	.	101602341	101602673	0	2	1,1	0,331	2.65995	3.54706	1.11875
chr1	101644358	101644967	C657PACXX_6_7106.sorted_peak_1075	24	.	101644358	101644967	0	3	1,257,1	0,228,608	3.16768	5.15233	2.44425
chr1	101701573	101701742	C657PACXX_6_7106.sorted_peak_1076	11	.	101701573	101701742	0	2	1,1	0,168	2.29760	3.60418	1.15800
chr1	101702093	101702264	C657PACXX_6_7106.sorted_peak_1077	25	.	101702093	101702264	0	2	1,1	0,170	2.70480	5.31397	2.57604
chr1	101723518	101723775	C657PACXX_6_7106.sorted_peak_1078	15	.	101723518	101723775	0	2	1,1	0,256	2.88692	4.07911	1.52860
chr1	101753947	101754287	C657PACXX_6_7106.sorted_peak_1079	14	.	101753947	101754287	0	2	1,1	0,339	2.64269	3.96679	1.43380
chr1	101775009	101775406	C657PACXX_6_7106.sorted_peak_1080	58	.	101775009	101775406	0	3	1,390,1	0,4,396	3.76384	8.85927	5.85130
chr1	101798432	101798648	C657PACXX_6_7106.sorted_peak_1081	13	.	101798432	101798648	0	2	1,1	0,215	2.77237	3.83693	1.33574
chr1	101822855	101823032	C657PACXX_6_7106.sorted_peak_1082	16	.	101822855	101823032	0	2	1,1	0,176	2.96745	4.25688	1.65674
chr1	101972006	101972180	C657PACXX_6_7106.sorted_peak_1083	18	.	101972006	101972180	0	2	1,1	0,173	3.15909	4.50066	1.86352
chr1	104067901	104068834	C657PACXX_6_7106.sorted_peak_1084	73	.	104067901	104068834	0	3	1,565,1	0,366,932	4.01326	10.42774	7.37457
chr1	107599134	107599490	C657PACXX_6_7106.sorted_peak_1085	27	.	107599134	107599490	0	2	349,1	0,355	3.17754	5.50374	2.76127
chr1	108329060	108329428	C657PACXX_6_7106.sorted_peak_1086	43	.	108329060	108329428	0	3	1,359,1	0,2,367	3.52647	7.29032	4.38542
chr1	108668177	108668599	C657PACXX_6_7106.sorted_peak_1087	12	.	108668177	108668599	0	2	1,1	0,421	2.80577	3.70741	1.24014
chr1	108742746	108743493	C657PACXX_6_7106.sorted_peak_1088	21	.	108742746	108743493	0	3	1,455,1	0,10,746	2.97308	4.76486	2.11359
chr1	108861220	108861425	C657PACXX_6_7106.sorted_peak_1089	16	.	108861220	108861425	0	2	1,1	0,204	2.98558	4.15690	1.60553
chr1	109102326	109102688	C657PACXX_6_7106.sorted_peak_1090	21	.	109102326	109102688	0	3	1,202,1	0,20,361	2.68293	4.80410	2.16728
chr1	109112973	109113175	C657PACXX_6_7106.sorted_peak_1091	10	.	109112973	109113175	0	2	1,1	0,201	2.73225	3.50300	1.08647
chr1	109133618	109133963	C657PACXX_6_7106.sorted_peak_1092	81	.	109133618	109133963	0	3	1,342,1	0,1,344	4.74161	11.30809	8.15470
chr1	109187700	109187886	C657PACXX_6_7106.sorted_peak_1093	30	.	109187700	109187886	0	3	1,177,1	0,6,185	2.95987	5.85228	3.06056
chr1	109189136	109189849	C657PACXX_6_7106.sorted_peak_1094	87	.	109189136	109189849	0	2	709,1	0,712	4.03429	11.81073	8.72339
chr1	109203574	109204062	C657PACXX_6_7106.sorted_peak_1095	49	.	109203574	109204062	0	3	1,482,1	0,2,487	3.92874	7.90892	4.95053
chr1	109234645	109235531	C657PACXX_6_7106.sorted_peak_1096	72	.	109234645	109235531	0	3	1,867,1	0,6,885	3.77474	10.39714	7.29809
chr1	109246139	109246393	C657PACXX_6_7106.sorted_peak_1097	30	.	109246139	109246393	0	3	1,249,1	0,2,253	3.25085	5.85219	3.08154
chr1	109246618	109246800	C657PACXX_6_7106.sorted_peak_1098	17	.	109246618	109246800	0	3	1,169,1	0,3,181	2.80339	4.39739	1.78674
chr1	109288922	109289475	C657PACXX_6_7106.sorted_peak_1099	112	.	109288922	109289475	0	3	1,488,1	0,2,552	4.62811	14.49363	11.24692
chr1	109370826	109371114	C657PACXX_6_7106.sorted_peak_1100	20	.	109370826	109371114	0	2	1,1	0,287	3.11641	4.68737	2.03611
chr1	109419307	109419828	C657PACXX_6_7106.sorted_peak_1101	54	.	109419307	109419828	0	2	519,1	0,520	3.85608	8.45438	5.49970
chr1	109499319	109499742	C657PACXX_6_7106.sorted_peak_1102	76	.	109499319	109499742	0	2	261,1	0,422	4.77282	10.76184	7.66351
chr1	109505707	109506394	C657PACXX_6_7106.sorted_peak_1103	52	.	109505707	109506394	0	3	1,571,1	0,115,686	3.94250	8.15798	5.21282
chr1	109584335	109584902	C657PACXX_6_7106.sorted_peak_1104	111	.	109584335	109584902	0	3	1,562,1	0,2,566	4.99582	14.42295	11.14122
chr1	109618408	109618898	C657PACXX_6_7106.sorted_peak_1105	45	.	109618408	109618898	0	2	481,1	0,489	4.19229	7.48084	4.55262
chr1	109633110	109633984	C657PACXX_6_7106.sorted_peak_1106	65	.	109633110	109633984	0	3	463,203,1	0,507,873	4.23386	9.53942	6.51046
chr1	109642464	109642985	C657PACXX_6_7106.sorted_peak_1107	80	.	109642464	109642985	0	3	1,444,1	0,65,520	4.64667	11.20307	8.07942
chr1	109656310	109656849	C657PACXX_6_7106.sorted_peak_1108	20	.	109656310	109656849	0	2	1,1	0,538	2.86498	4.66771	2.04331
chr1	109704727	109705364	C657PACXX_6_7106.sorted_peak_1109	21	.	109704727	109705364	0	4	1,207,169,1	0,194,457,636	3.07279	4.80783	2.15758
chr1	109756263	109757211	C657PACXX_6_7106.sorted_peak_1110	70	.	109756263	109757211	0	3	1,938,1	0,3,947	3.97950	10.15109	7.05681
chr1	109825557	109826377	C657PACXX_6_7106.sorted_peak_1111	51	.	109825557	109826377	0	3	1,809,1	0,10,819	3.82132	8.13003	5.16679
chr1	109913813	109914047	C657PACXX_6_7106.sorted_peak_1112	10	.	109913813	109914047	0	2	1,1	0,233	2.70664	3.47255	1.06093
chr1	109968137	109968468	C657PACXX_6_7106.sorted_peak_1113	35	.	109968137	109968468	0	3	1,197,1	0,105,330	3.11965	6.38725	3.55433
chr1	109968782	109969520	C657PACXX_6_7106.sorted_peak_1114	71	.	109968782	109969520	0	1	738	0	3.93461	10.19156	7.10855
chr1	110026127	110027052	C657PACXX_6_7106.sorted_peak_1115	26	.	110026127	110027052	0	4	1,210,175,1	0,1,308,924	2.84047	5.41030	2.69489
chr1	110036450	110037050	C657PACXX_6_7106.sorted_peak_1116	72	.	110036450	110037050	0	2	1,364	0,236	4.07067	10.35096	7.28385
chr1	110074883	110075584	C657PACXX_6_7106.sorted_peak_1117	30	.	110074883	110075584	0	3	1,389,1	0,17,700	3.30628	5.77574	3.01414
chr1	110088958	110089211	C657PACXX_6_7106.sorted_peak_1118	15	.	110088958	110089211	0	3	1,240,1	0,9,252	2.46179	4.11298	1.54509
chr1	110090912	110091526	C657PACXX_6_7106.sorted_peak_1119	69	.	110090912	110091526	0	2	1,612	0,2	3.78510	9.98462	6.91892
chr1	110163415	110163960	C657PACXX_6_7106.sorted_peak_1120	40	.	110163415	110163960	0	3	1,494,1	0,44,544	3.21754	6.89328	4.02334
chr1	110182746	110182926	C657PACXX_6_7106.sorted_peak_1121	22	.	110182746	110182926	0	2	1,1	0,179	3.12405	4.91377	2.22220
chr1	110186183	110186446	C657PACXX_6_7106.sorted_peak_1122	29	.	110186183	110186446	0	3	1,256,1	0,2,262	3.62833	5.77500	2.98713
chr1	110198762	110198989	C657PACXX_6_7106.sorted_peak_1123	27	.	110198762	110198989	0	2	1,1	0,226	3.46784	5.53420	2.78320
chr1	110282674	110283243	C657PACXX_6_7106.sorted_peak_1124	66	.	110282674	110283243	0	3	297,208,1	0,357,568	4.74698	9.65856	6.60018
chr1	110316324	110316637	C657PACXX_6_7106.sorted_peak_1125	19	.	110316324	110316637	0	2	1,1	0,312	2.80342	4.55262	1.91634
chr1	110319531	110319700	C657PACXX_6_7106.sorted_peak_1126	19	.	110319531	110319700	0	2	1,1	0,168	2.80372	4.59239	1.95393
chr1	110333377	110333755	C657PACXX_6_7106.sorted_peak_1127	42	.	110333377	110333755	0	3	1,363,1	0,2,377	3.48294	7.10513	4.21797
chr1	110344732	110345258	C657PACXX_6_7106.sorted_peak_1128	19	.	110344732	110345258	0	4	1,169,221,1	0,7,227,525	2.93165	4.55494	1.93835
chr1	110448765	110449220	C657PACXX_6_7106.sorted_peak_1129	48	.	110448765	110449220	0	2	1,381	0,74	3.67451	7.74674	4.82895
chr1	110526948	110527608	C657PACXX_6_7106.sorted_peak_1130	79	.	110526948	110527608	0	3	1,558,1	0,101,659	4.01429	11.02907	7.94458
chr1	110576882	110577486	C657PACXX_6_7106.sorted_peak_1131	50	.	110576882	110577486	0	3	1,588,1	0,1,603	3.55797	7.97628	5.06692
chr1	110648702	110649118	C657PACXX_6_7106.sorted_peak_1132	17	.	110648702	110649118	0	2	1,1	0,415	2.97121	4.36793	1.76681
chr1	110745527	110745733	C657PACXX_6_7106.sorted_peak_1133	17	.	110745527	110745733	0	2	1,1	0,205	2.84252	4.28075	1.70810
chr1	110752808	110753122	C657PACXX_6_7106.sorted_peak_1134	17	.	110752808	110753122	0	2	1,1	0,313	2.61995	4.34980	1.75383
chr1	110880915	110882277	C657PACXX_6_7106.sorted_peak_1135	198	.	110880915	110882277	0	3	1,1203,1	0,6,1361	4.48257	23.44198	19.82500
chr1	110950080	110950488	C657PACXX_6_7106.sorted_peak_1136	77	.	110950080	110950488	0	2	1,403	0,5	4.84227	10.88999	7.75006
chr1	111162190	111162606	C657PACXX_6_7106.sorted_peak_1137	81	.	111162190	111162606	0	2	1,414	0,2	4.30833	11.33245	8.18027
chr1	111173348	111174265	C657PACXX_6_7106.sorted_peak_1138	62	.	111173348	111174265	0	3	1,695,1	0,221,916	3.53474	9.25621	6.22920
chr1	111184493	111184746	C657PACXX_6_7106.sorted_peak_1139	23	.	111184493	111184746	0	3	1,237,1	0,11,252	2.89109	4.99764	2.31584
chr1	111189844	111190383	C657PACXX_6_7106.sorted_peak_1140	61	.	111189844	111190383	0	2	536,1	0,538	3.75762	9.18409	6.13585
chr1	111308722	111309005	C657PACXX_6_7106.sorted_peak_1141	25	.	111308722	111309005	0	3	1,265,1	0,7,282	3.34510	5.30463	2.56824
chr1	111323503	111323776	C657PACXX_6_7106.sorted_peak_1142	21	.	111323503	111323776	0	3	1,243,1	0,11,272	3.06135	4.84234	2.17247
chr1	111329718	111330309	C657PACXX_6_7106.sorted_peak_1143	21	.	111329718	111330309	0	3	1,211,1	0,247,590	2.85587	4.80196	2.14807
chr1	111415603	111415851	C657PACXX_6_7106.sorted_peak_1144	12	.	111415603	111415851	0	2	1,1	0,247	2.37376	3.67722	1.22150
chr1	111417783	111418178	C657PACXX_6_7106.sorted_peak_1145	20	.	111417783	111418178	0	2	1,1	0,394	2.52148	4.68008	2.04287
chr1	111423003	111423762	C657PACXX_6_7106.sorted_peak_1146	30	.	111423003	111423762	0	3	1,240,1	0,517,758	2.90127	5.82434	3.09358
chr1	111459433	111459696	C657PACXX_6_7106.sorted_peak_1147	15	.	111459433	111459696	0	2	1,1	0,262	2.97567	4.06759	1.53158
chr1	111506005	111507047	C657PACXX_6_7106.sorted_peak_1148	163	.	111506005	111507047	0	3	1,856,1	0,185,1041	5.02613	19.82383	16.34212
chr1	111682442	111683077	C657PACXX_6_7106.sorted_peak_1149	45	.	111682442	111683077	0	1	635	0	3.78194	7.49132	4.55203
chr1	111758526	111759053	C657PACXX_6_7106.sorted_peak_1150	91	.	111758526	111759053	0	3	1,519,1	0,5,526	4.07396	12.33354	9.10228
chr1	111772405	111772612	C657PACXX_6_7106.sorted_peak_1151	16	.	111772405	111772612	0	2	1,1	0,206	2.85171	4.22154	1.63760
chr1	111876761	111877219	C657PACXX_6_7106.sorted_peak_1152	19	.	111876761	111877219	0	2	1,1	0,457	3.18435	4.57577	1.93383
chr1	111889082	111889308	C657PACXX_6_7106.sorted_peak_1153	20	.	111889082	111889308	0	3	1,200,1	0,5,225	3.02571	4.73898	2.08733
chr1	111948936	111949260	C657PACXX_6_7106.sorted_peak_1154	13	.	111948936	111949260	0	2	1,1	0,323	2.90874	3.86916	1.33541
chr1	111991559	111992339	C657PACXX_6_7106.sorted_peak_1155	110	.	111991559	111992339	0	3	1,537,1	0,222,779	4.53700	14.27374	11.03568
chr1	112019583	112019775	C657PACXX_6_7106.sorted_peak_1156	17	.	112019583	112019775	0	3	1,169,1	0,14,191	2.82615	4.35336	1.74446
chr1	112050155	112050421	C657PACXX_6_7106.sorted_peak_1157	19	.	112050155	112050421	0	3	1,209,1	0,50,265	2.68117	4.58561	1.95198
chr1	112050590	112051219	C657PACXX_6_7106.sorted_peak_1158	22	.	112050590	112051219	0	3	1,341,1	0,6,628	2.78195	4.97104	2.28308
chr1	112135249	112135976	C657PACXX_6_7106.sorted_peak_1159	89	.	112135249	112135976	0	2	1,721	0,6	4.21995	12.10028	8.97631
chr1	112146561	112147052	C657PACXX_6_7106.sorted_peak_1160	91	.	112146561	112147052	0	3	1,467,1	0,13,490	4.51596	12.32754	9.10558
chr1	112162147	112162392	C657PACXX_6_7106.sorted_peak_1161	46	.	112162147	112162392	0	3	1,225,1	0,10,244	3.26242	7.59397	4.67359
chr1	112281696	112282121	C657PACXX_6_7106.sorted_peak_1162	15	.	112281696	112282121	0	2	1,1	0,424	2.66281	4.11978	1.55113
chr1	112289808	112290113	C657PACXX_6_7106.sorted_peak_1163	18	.	112289808	112290113	0	3	1,284,1	0,18,304	2.90447	4.46527	1.85310
chr1	112297922	112298615	C657PACXX_6_7106.sorted_peak_1164	164	.	112297922	112298615	0	3	1,690,1	0,2,692	5.65591	19.98661	16.42537
chr1	112312132	112312324	C657PACXX_6_7106.sorted_peak_1165	36	.	112312132	112312324	0	2	1,178	0,14	3.61100	6.51659	3.66793
chr1	112912327	112912546	C657PACXX_6_7106.sorted_peak_1166	18	.	112912327	112912546	0	2	1,1	0,218	3.01984	4.45300	1.84499
chr1	112933694	112933863	C657PACXX_6_7106.sorted_peak_1167	16	.	112933694	112933863	0	2	1,1	0,168	2.85740	4.27074	1.68928
chr1	112938533	112938771	C657PACXX_6_7106.sorted_peak_1168	21	.	112938533	112938771	0	2	1,1	0,237	2.96832	4.86775	2.19089
chr1	113008969	113009250	C657PACXX_6_7106.sorted_peak_1169	17	.	113008969	113009250	0	2	1,1	0,280	2.98408	4.30585	1.70188
chr1	113161021	113161566	C657PACXX_6_7106.sorted_peak_1170	23	.	113161021	113161566	0	3	1,268,1	0,21,544	2.68039	5.01567	2.32407
chr1	113161953	113162657	C657PACXX_6_7106.sorted_peak_1171	33	.	113161953	113162657	0	3	1,692,1	0,6,703	2.97892	6.19323	3.37068
chr1	113211480	113211649	C657PACXX_6_7106.sorted_peak_1172	12	.	113211480	113211649	0	2	1,1	0,168	2.78297	3.79052	1.28070
chr1	113217239	113217522	C657PACXX_6_7106.sorted_peak_1173	20	.	113217239	113217522	0	2	1,194	0,89	2.94139	4.72529	2.06659
chr1	113247484	113248009	C657PACXX_6_7106.sorted_peak_1174	24	.	113247484	113248009	0	3	1,391,1	0,121,524	2.74070	5.14212	2.43856
chr1	113249889	113250060	C657PACXX_6_7106.sorted_peak_1175	52	.	113249889	113250060	0	2	1,1	0,170	3.51784	8.25251	5.25520
chr1	113257919	113258392	C657PACXX_6_7106.sorted_peak_1176	85	.	113257919	113258392	0	3	1,468,1	0,3,472	4.09128	11.71974	8.52974
chr1	113498515	113499219	C657PACXX_6_7106.sorted_peak_1177	55	.	113498515	113499219	0	3	1,685,1	0,6,703	3.54926	8.55460	5.55718
chr1	113499991	113500389	C657PACXX_6_7106.sorted_peak_1178	28	.	113499991	113500389	0	3	1,214,1	0,180,397	2.91091	5.59376	2.84926
chr1	113589328	113589633	C657PACXX_6_7106.sorted_peak_1179	18	.	113589328	113589633	0	3	1,231,1	0,18,304	3.15734	4.51710	1.89156
chr1	113615024	113616128	C657PACXX_6_7106.sorted_peak_1180	102	.	113615024	113616128	0	3	1,1033,1	0,65,1103	4.97617	13.50303	10.28406
chr1	113932709	113933107	C657PACXX_6_7106.sorted_peak_1181	50	.	113932709	113933107	0	3	1,381,1	0,12,397	3.85987	8.01437	5.04607
chr1	114301634	114302037	C657PACXX_6_7106.sorted_peak_1182	43	.	114301634	114302037	0	2	1,198	0,205	3.69599	7.25600	4.35235
chr1	114326279	114327052	C657PACXX_6_7106.sorted_peak_1183	47	.	114326279	114327052	0	4	1,254,278,1	0,1,403,772	3.48889	7.65800	4.73562
chr1	114354741	114355401	C657PACXX_6_7106.sorted_peak_1184	122	.	114354741	114355401	0	3	1,561,1	0,58,659	4.79239	15.60737	12.28536
chr1	114414217	114414720	C657PACXX_6_7106.sorted_peak_1185	53	.	114414217	114414720	0	3	1,496,1	0,6,502	3.43643	8.34792	5.36578
chr1	114447280	114448229	C657PACXX_6_7106.sorted_peak_1186	88	.	114447280	114448229	0	3	1,936,1	0,2,948	3.89496	11.96768	8.80624
chr1	114471533	114472275	C657PACXX_6_7106.sorted_peak_1187	47	.	114471533	114472275	0	3	1,501,1	0,240,741	3.20691	7.63554	4.76714
chr1	114473311	114473495	C657PACXX_6_7106.sorted_peak_1188	45	.	114473311	114473495	0	3	1,182,1	0,1,183	3.20624	7.49034	4.54804
chr1	114474113	114474282	C657PACXX_6_7106.sorted_peak_1189	17	.	114474113	114474282	0	2	1,1	0,168	2.48389	4.41078	1.79817
chr1	114490204	114490375	C657PACXX_6_7106.sorted_peak_1190	21	.	114490204	114490375	0	2	1,1	0,170	3.26104	4.85880	2.19132
chr1	114825489	114825801	C657PACXX_6_7106.sorted_peak_1191	14	.	114825489	114825801	0	2	1,1	0,311	2.81953	3.97783	1.46009
chr1	114883841	114884052	C657PACXX_6_7106.sorted_peak_1192	22	.	114883841	114884052	0	2	1,169	0,42	3.06200	4.97123	2.27044
chr1	114889118	114889429	C657PACXX_6_7106.sorted_peak_1193	61	.	114889118	114889429	0	1	311	0	3.98082	9.11632	6.11275
chr1	115011370	115011625	C657PACXX_6_7106.sorted_peak_1194	17	.	115011370	115011625	0	1	255	0	3.03206	4.35722	1.75037
chr1	115053665	115054106	C657PACXX_6_7106.sorted_peak_1195	89	.	115053665	115054106	0	3	1,437,1	0,2,440	4.29861	12.17174	8.97097
chr1	115124028	115124602	C657PACXX_6_7106.sorted_peak_1196	128	.	115124028	115124602	0	2	1,513	0,61	5.13685	16.20249	12.87581
chr1	115212475	115213191	C657PACXX_6_7106.sorted_peak_1197	21	.	115212475	115213191	0	3	255,237,1	0,365,715	2.88904	4.79291	2.12213
chr1	115259365	115259734	C657PACXX_6_7106.sorted_peak_1198	19	.	115259365	115259734	0	3	1,346,1	0,3,368	2.87602	4.54320	1.90666
chr1	115300021	115300888	C657PACXX_6_7106.sorted_peak_1199	96	.	115300021	115300888	0	3	1,845,1	0,15,866	4.13462	12.92165	9.69607
chr1	115323112	115323641	C657PACXX_6_7106.sorted_peak_1200	67	.	115323112	115323641	0	3	1,429,1	0,5,528	4.55979	9.79358	6.74518
chr1	115605197	115605612	C657PACXX_6_7106.sorted_peak_1201	52	.	115605197	115605612	0	3	1,397,1	0,14,414	3.89670	8.16501	5.20389
chr1	115641668	115642394	C657PACXX_6_7106.sorted_peak_1202	48	.	115641668	115642394	0	3	1,712,1	0,1,725	3.75815	7.77133	4.82328
chr1	115906216	115906385	C657PACXX_6_7106.sorted_peak_1203	11	.	115906216	115906385	0	2	1,1	0,168	2.82703	3.66850	1.17248
chr1	116518731	116518900	C657PACXX_6_7106.sorted_peak_1204	16	.	116518731	116518900	0	2	1,1	0,168	3.02453	4.18714	1.62559
chr1	116549166	116549428	C657PACXX_6_7106.sorted_peak_1205	30	.	116549166	116549428	0	3	1,207,1	0,39,261	3.33817	5.78370	3.01581
chr1	116681597	116682103	C657PACXX_6_7106.sorted_peak_1206	62	.	116681597	116682103	0	3	1,502,1	0,3,505	4.74444	9.33683	6.27461
chr1	116694542	116694986	C657PACXX_6_7106.sorted_peak_1207	20	.	116694542	116694986	0	2	1,1	0,443	3.08203	4.70193	2.09298
chr1	116711099	116711410	C657PACXX_6_7106.sorted_peak_1208	13	.	116711099	116711410	0	3	1,169,1	0,141,310	2.71011	3.88367	1.37477
chr1	116868481	116868840	C657PACXX_6_7106.sorted_peak_1209	41	.	116868481	116868840	0	2	1,232	0,127	3.62727	7.04933	4.17436
chr1	116915597	116915938	C657PACXX_6_7106.sorted_peak_1210	92	.	116915597	116915938	0	3	1,335,1	0,2,340	4.23054	12.42978	9.26611
chr1	116920438	116920634	C657PACXX_6_7106.sorted_peak_1211	17	.	116920438	116920634	0	2	191,1	0,195	2.61963	4.34905	1.74703
chr1	116961016	116961674	C657PACXX_6_7106.sorted_peak_1212	26	.	116961016	116961674	0	4	1,241,225,1	0,21,421,657	3.18473	5.38549	2.66308
chr1	117047000	117047441	C657PACXX_6_7106.sorted_peak_1213	54	.	117047000	117047441	0	3	1,418,1	0,16,440	3.75079	8.44771	5.48433
chr1	117057569	117058448	C657PACXX_6_7106.sorted_peak_1214	62	.	117057569	117058448	0	3	1,873,1	0,4,878	3.61164	9.26926	6.27069
chr1	117099139	117099524	C657PACXX_6_7106.sorted_peak_1215	23	.	117099139	117099524	0	3	1,372,1	0,11,384	2.99195	5.02468	2.33262
chr1	117112676	117112908	C657PACXX_6_7106.sorted_peak_1216	31	.	117112676	117112908	0	3	1,172,1	0,6,231	3.02228	5.90491	3.10590
chr1	117113173	117113567	C657PACXX_6_7106.sorted_peak_1217	21	.	117113173	117113567	0	2	1,1	0,393	2.71139	4.82858	2.17546
chr1	117279953	117280928	C657PACXX_6_7106.sorted_peak_1218	28	.	117279953	117280928	0	4	1,180,183,1	0,217,790,974	2.84378	5.59878	2.87237
chr1	117281339	117281624	C657PACXX_6_7106.sorted_peak_1219	13	.	117281339	117281624	0	2	1,1	0,284	2.42952	3.86126	1.35503
chr1	117306269	117306558	C657PACXX_6_7106.sorted_peak_1220	18	.	117306269	117306558	0	2	1,1	0,288	2.55906	4.43821	1.82098
chr1	117312136	117312734	C657PACXX_6_7106.sorted_peak_1221	30	.	117312136	117312734	0	4	1,250,241,1	0,49,353,597	2.84203	5.77853	3.01481
chr1	117359028	117359426	C657PACXX_6_7106.sorted_peak_1222	36	.	117359028	117359426	0	2	1,388	0,10	3.33948	6.46079	3.63777
chr1	117420478	117420865	C657PACXX_6_7106.sorted_peak_1223	16	.	117420478	117420865	0	3	1,228,1	0,14,386	2.77197	4.20722	1.62164
chr1	117544050	117544556	C657PACXX_6_7106.sorted_peak_1224	39	.	117544050	117544556	0	3	1,374,1	0,9,505	3.59367	6.81967	3.95036
chr1	117594110	117594540	C657PACXX_6_7106.sorted_peak_1225	15	.	117594110	117594540	0	2	1,1	0,429	2.89767	4.14990	1.59519
chr1	117602482	117603168	C657PACXX_6_7106.sorted_peak_1226	94	.	117602482	117603168	0	3	1,556,1	0,26,685	4.26960	12.67700	9.49675
chr1	117664537	117664963	C657PACXX_6_7106.sorted_peak_1227	61	.	117664537	117664963	0	3	1,219,1	0,78,425	3.96073	9.12624	6.11407
chr1	117909076	117909608	C657PACXX_6_7106.sorted_peak_1228	26	.	117909076	117909608	0	3	1,272,1	0,21,531	2.88190	5.33801	2.62631
chr1	118077863	118078032	C657PACXX_6_7106.sorted_peak_1229	43	.	118077863	118078032	0	1	169	0	3.87960	7.33054	4.39883
chr1	118148184	118148941	C657PACXX_6_7106.sorted_peak_1230	124	.	118148184	118148941	0	3	1,516,1	0,1,756	4.52931	15.79595	12.45647
chr1	118187209	118187696	C657PACXX_6_7106.sorted_peak_1231	28	.	118187209	118187696	0	2	1,422	0,65	3.32655	5.56463	2.81264
chr1	118198896	118199269	C657PACXX_6_7106.sorted_peak_1232	31	.	118198896	118199269	0	3	1,358,1	0,7,372	2.71244	5.93921	3.15908
chr1	118206915	118207410	C657PACXX_6_7106.sorted_peak_1233	133	.	118206915	118207410	0	3	1,444,1	0,50,494	4.68290	16.80077	13.38980
chr1	118217028	118217465	C657PACXX_6_7106.sorted_peak_1234	17	.	118217028	118217465	0	2	1,1	0,436	2.93039	4.39124	1.77330
chr1	118301398	118301821	C657PACXX_6_7106.sorted_peak_1235	25	.	118301398	118301821	0	2	191,1	0,422	3.25394	5.28948	2.56677
chr1	118438276	118438537	C657PACXX_6_7106.sorted_peak_1236	34	.	118438276	118438537	0	3	1,220,1	0,30,260	3.58623	6.25157	3.44459
chr1	118471830	118472784	C657PACXX_6_7106.sorted_peak_1237	71	.	118471830	118472784	0	3	1,373,1	0,229,953	4.13227	10.17956	7.12974
chr1	119682670	119683614	C657PACXX_6_7106.sorted_peak_1238	147	.	119682670	119683614	0	4	1,702,170,1	0,9,767,943	4.91387	18.15310	14.74606
chr1	119818103	119818419	C657PACXX_6_7106.sorted_peak_1239	18	.	119818103	119818419	0	2	1,1	0,315	2.88989	4.44146	1.82685
chr1	119829366	119829535	C657PACXX_6_7106.sorted_peak_1240	15	.	119829366	119829535	0	2	1,1	0,168	2.96734	4.07744	1.52954
chr1	119897216	119897385	C657PACXX_6_7106.sorted_peak_1241	24	.	119897216	119897385	0	2	1,1	0,168	3.25556	5.13046	2.42926
chr1	120049528	120049697	C657PACXX_6_7106.sorted_peak_1242	17	.	120049528	120049697	0	2	1,1	0,168	3.12195	4.40265	1.77849
chr1	120308320	120308489	C657PACXX_6_7106.sorted_peak_1243	12	.	120308320	120308489	0	2	1,1	0,168	2.80193	3.70895	1.24154
chr1	120838578	120838759	C657PACXX_6_7106.sorted_peak_1244	55	.	120838578	120838759	0	3	1,179,1	0,1,180	4.57351	8.59801	5.56922
chr1	121258204	121258523	C657PACXX_6_7106.sorted_peak_1245	30	.	121258204	121258523	0	3	1,169,1	0,146,318	3.62101	5.85476	3.07850
chr1	121261226	121261485	C657PACXX_6_7106.sorted_peak_1246	39	.	121261226	121261485	0	3	1,203,1	0,5,258	3.88965	6.78542	3.93300
chr1	121484313	121485431	C657PACXX_6_7106.sorted_peak_1247	383	.	121484313	121485431	0	3	1,1115,1	0,2,1117	7.50118	42.79763	38.38755
chr1	142535494	142536622	C657PACXX_6_7106.sorted_peak_1248	38	.	142535494	142536622	0	4	1,189,571,1	0,2,267,1127	2.42014	6.75990	3.88745
chr1	142537465	142538991	C657PACXX_6_7106.sorted_peak_1249	67	.	142537465	142538991	0	3	1,1503,1	0,6,1525	2.82064	9.90157	6.79285
chr1	142653875	142654321	C657PACXX_6_7106.sorted_peak_1250	36	.	142653875	142654321	0	3	1,375,1	0,6,445	3.87565	6.51006	3.66196
chr1	143533848	143534432	C657PACXX_6_7106.sorted_peak_1251	16	.	143533848	143534432	0	2	1,1	0,583	3.03639	4.19921	1.61807
chr1	143540135	143540420	C657PACXX_6_7106.sorted_peak_1252	29	.	143540135	143540420	0	3	1,250,1	0,34,284	3.59866	5.72586	2.96105
chr1	144005347	144005526	C657PACXX_6_7106.sorted_peak_1253	30	.	144005347	144005526	0	3	1,169,1	0,3,178	3.34765	5.84249	3.05291
chr1	144019058	144019493	C657PACXX_6_7106.sorted_peak_1254	15	.	144019058	144019493	0	2	1,1	0,434	2.98922	4.11906	1.56034
chr1	144533576	144534287	C657PACXX_6_7106.sorted_peak_1255	64	.	144533576	144534287	0	3	1,458,1	0,244,710	3.61764	9.47878	6.43197
chr1	144536113	144536348	C657PACXX_6_7106.sorted_peak_1256	52	.	144536113	144536348	0	3	1,223,1	0,1,234	3.50706	8.19037	5.21216
chr1	144539762	144540037	C657PACXX_6_7106.sorted_peak_1257	14	.	144539762	144540037	0	2	1,1	0,274	2.93037	4.02002	1.49582
chr1	144931951	144932447	C657PACXX_6_7106.sorted_peak_1258	110	.	144931951	144932447	0	3	1,489,1	0,5,495	3.58026	14.37012	11.02812
chr1	145039626	145039896	C657PACXX_6_7106.sorted_peak_1259	45	.	145039626	145039896	0	3	1,263,1	0,4,269	2.76427	7.50343	4.59360
chr1	145058963	145059360	C657PACXX_6_7106.sorted_peak_1260	39	.	145058963	145059360	0	3	1,170,1	0,226,396	2.62249	6.81454	3.95220
chr1	145096215	145096495	C657PACXX_6_7106.sorted_peak_1261	44	.	145096215	145096495	0	3	1,256,1	0,22,279	3.10617	7.36232	4.46975
chr1	145099490	145099702	C657PACXX_6_7106.sorted_peak_1262	20	.	145099490	145099702	0	2	1,1	0,211	2.46191	4.74719	2.07913
chr1	145139192	145139489	C657PACXX_6_7106.sorted_peak_1263	33	.	145139192	145139489	0	3	1,288,1	0,4,296	3.75899	6.17397	3.35350
chr1	145289193	145289383	C657PACXX_6_7106.sorted_peak_1264	26	.	145289193	145289383	0	2	1,1	0,189	3.41035	5.32721	2.60377
chr1	145290718	145290917	C657PACXX_6_7106.sorted_peak_1265	24	.	145290718	145290917	0	1	199	0	3.33136	5.18535	2.46589
chr1	145291713	145291885	C657PACXX_6_7106.sorted_peak_1266	31	.	145291713	145291885	0	1	172	0	3.59184	5.91672	3.11700
chr1	145292394	145292679	C657PACXX_6_7106.sorted_peak_1267	34	.	145292394	145292679	0	2	198,1	0,284	3.70380	6.32212	3.49179
chr1	145382214	145383138	C657PACXX_6_7106.sorted_peak_1268	38	.	145382214	145383138	0	3	1,286,1	0,555,923	3.85349	6.69403	3.89485
chr1	145396731	145397660	C657PACXX_6_7106.sorted_peak_1269	19	.	145396731	145397660	0	3	1,381,1	0,24,928	2.57976	4.55517	1.93161
chr1	145399190	145399361	C657PACXX_6_7106.sorted_peak_1270	23	.	145399190	145399361	0	2	1,1	0,170	2.67791	4.97809	2.30341
chr1	145421653	145422063	C657PACXX_6_7106.sorted_peak_1271	33	.	145421653	145422063	0	3	1,255,1	0,154,409	3.73158	6.17696	3.38923
chr1	145427473	145427873	C657PACXX_6_7106.sorted_peak_1272	119	.	145427473	145427873	0	3	1,395,1	0,3,399	6.14080	15.35841	11.98262
chr1	145437830	145438541	C657PACXX_6_7106.sorted_peak_1273	49	.	145437830	145438541	0	3	1,707,1	0,1,710	3.18825	7.82993	4.90877
chr1	145455058	145455903	C657PACXX_6_7106.sorted_peak_1274	49	.	145455058	145455903	0	3	1,768,1	0,75,844	3.30338	7.94378	4.98531
chr1	145470105	145470863	C657PACXX_6_7106.sorted_peak_1275	38	.	145470105	145470863	0	3	1,638,1	0,17,757	3.21028	6.69660	3.83386
chr1	145476509	145477203	C657PACXX_6_7106.sorted_peak_1276	46	.	145476509	145477203	0	3	1,469,1	0,224,693	3.35597	7.58263	4.66118
chr1	145507193	145508180	C657PACXX_6_7106.sorted_peak_1277	85	.	145507193	145508180	0	3	1,957,1	0,25,986	4.63773	11.60027	8.52130
chr1	145515830	145516404	C657PACXX_6_7106.sorted_peak_1278	158	.	145515830	145516404	0	3	1,564,1	0,6,573	6.01114	19.31808	15.85285
chr1	145524831	145525000	C657PACXX_6_7106.sorted_peak_1279	18	.	145524831	145525000	0	2	1,1	0,168	3.07456	4.45994	1.83470
chr1	145548952	145549414	C657PACXX_6_7106.sorted_peak_1280	84	.	145548952	145549414	0	3	1,203,1	0,4,461	5.08042	11.62664	8.49929
chr1	145575670	145576285	C657PACXX_6_7106.sorted_peak_1281	65	.	145575670	145576285	0	4	1,269,221,1	0,74,392,614	4.08228	9.62408	6.57218
chr1	145589237	145589663	C657PACXX_6_7106.sorted_peak_1282	29	.	145589237	145589663	0	4	1,174,188,1	0,2,236,425	3.26308	5.78543	2.99987
chr1	145610609	145611192	C657PACXX_6_7106.sorted_peak_1283	27	.	145610609	145611192	0	3	1,521,1	0,30,582	3.48234	5.43764	2.71677
chr1	145744070	145744554	C657PACXX_6_7106.sorted_peak_1284	41	.	145744070	145744554	0	3	1,396,1	0,26,483	3.96768	7.07327	4.19299
chr1	146555933	146556726	C657PACXX_6_7106.sorted_peak_1285	44	.	146555933	146556726	0	3	1,412,1	0,152,792	3.67286	7.36571	4.46497
chr1	146643837	146644524	C657PACXX_6_7106.sorted_peak_1286	88	.	146643837	146644524	0	3	1,676,1	0,5,686	4.34287	12.05653	8.83099
chr1	146696828	146697127	C657PACXX_6_7106.sorted_peak_1287	17	.	146696828	146697127	0	2	1,1	0,298	3.08959	4.32517	1.71724
chr1	146713989	146714987	C657PACXX_6_7106.sorted_peak_1288	37	.	146713989	146714987	0	3	1,750,169	0,36,829	3.28654	6.60432	3.74560
chr1	147071166	147071892	C657PACXX_6_7106.sorted_peak_1289	85	.	147071166	147071892	0	3	1,605,1	0,111,725	4.14398	11.71383	8.58700
chr1	147089880	147090287	C657PACXX_6_7106.sorted_peak_1290	49	.	147089880	147090287	0	1	407	0	3.88268	7.88882	4.92618
chr1	147120022	147120501	C657PACXX_6_7106.sorted_peak_1291	24	.	147120022	147120501	0	2	259,1	0,478	3.08186	5.15280	2.47707
chr1	147142307	147142934	C657PACXX_6_7106.sorted_peak_1292	30	.	147142307	147142934	0	3	1,543,1	0,22,626	3.23407	5.81248	3.04049
chr1	147172079	147172521	C657PACXX_6_7106.sorted_peak_1293	20	.	147172079	147172521	0	2	1,1	0,441	3.03055	4.67368	2.01624
chr1	147721210	147721445	C657PACXX_6_7106.sorted_peak_1294	32	.	147721210	147721445	0	2	1,1	0,234	3.12836	6.06234	3.25384
chr1	147727297	147727575	C657PACXX_6_7106.sorted_peak_1295	13	.	147727297	147727575	0	2	1,1	0,277	2.55926	3.85266	1.35349
chr1	147735575	147736371	C657PACXX_6_7106.sorted_peak_1296	29	.	147735575	147736371	0	3	438,245,1	0,538,795	3.55296	5.69250	2.94010
chr1	147790729	147791162	C657PACXX_6_7106.sorted_peak_1297	36	.	147790729	147791162	0	3	1,416,1	0,5,432	3.81606	6.43764	3.61545
chr1	147806603	147807083	C657PACXX_6_7106.sorted_peak_1298	35	.	147806603	147807083	0	3	1,423,1	0,52,479	3.76919	6.39094	3.56844
chr1	147993892	147994197	C657PACXX_6_7106.sorted_peak_1299	17	.	147993892	147994197	0	2	1,1	0,304	3.09674	4.35676	1.75365
chr1	148241404	148241713	C657PACXX_6_7106.sorted_peak_1300	99	.	148241404	148241713	0	3	1,290,1	0,3,308	5.79046	13.13496	9.90318
chr1	148551473	148551918	C657PACXX_6_7106.sorted_peak_1301	31	.	148551473	148551918	0	3	1,237,1	0,111,444	3.64315	5.88797	3.11849
chr1	148552209	148552502	C657PACXX_6_7106.sorted_peak_1302	33	.	148552209	148552502	0	1	293	0	3.70588	6.21756	3.38483
chr1	149223297	149224122	C657PACXX_6_7106.sorted_peak_1303	130	.	149223297	149224122	0	3	1,816,1	0,5,824	5.17560	16.43096	13.03837
chr1	149224488	149224799	C657PACXX_6_7106.sorted_peak_1304	66	.	149224488	149224799	0	3	1,287,1	0,22,310	3.87645	9.65608	6.62065
chr1	149815076	149815893	C657PACXX_6_7106.sorted_peak_1305	21	.	149815076	149815893	0	4	1,270,323,1	0,128,488,816	3.26851	4.83394	2.16795
chr1	149858138	149858569	C657PACXX_6_7106.sorted_peak_1306	101	.	149858138	149858569	0	3	1,419,1	0,8,430	3.72699	13.47753	10.17926
chr1	149859361	149860268	C657PACXX_6_7106.sorted_peak_1307	83	.	149859361	149860268	0	3	1,694,1	0,5,906	3.41312	11.50599	8.37106
chr1	149870817	149871459	C657PACXX_6_7106.sorted_peak_1308	42	.	149870817	149871459	0	1	642	0	3.83320	7.15531	4.24771
chr1	149899475	149900366	C657PACXX_6_7106.sorted_peak_1309	52	.	149899475	149900366	0	3	1,727,1	0,5,890	3.67291	8.24745	5.28701
chr1	149982787	149983024	C657PACXX_6_7106.sorted_peak_1310	42	.	149982787	149983024	0	3	1,206,1	0,1,236	3.72399	7.16036	4.28368
chr1	150039386	150039997	C657PACXX_6_7106.sorted_peak_1311	31	.	150039386	150039997	0	3	343,185,1	0,423,610	3.28393	5.88287	3.10990
chr1	150081736	150082044	C657PACXX_6_7106.sorted_peak_1312	20	.	150081736	150082044	0	2	1,1	0,307	2.83814	4.66447	2.01281
chr1	150122053	150122222	C657PACXX_6_7106.sorted_peak_1313	25	.	150122053	150122222	0	2	1,1	0,168	2.97448	5.25179	2.52568
chr1	150185678	150186496	C657PACXX_6_7106.sorted_peak_1314	77	.	150185678	150186496	0	3	1,814,1	0,2,817	4.65540	10.84649	7.72824
chr1	150206818	150207340	C657PACXX_6_7106.sorted_peak_1315	23	.	150206818	150207340	0	3	1,394,1	0,126,521	2.65304	5.07738	2.39488
chr1	150208199	150208830	C657PACXX_6_7106.sorted_peak_1316	126	.	150208199	150208830	0	3	1,585,1	0,10,630	4.56212	16.00562	12.66499
chr1	150227969	150228423	C657PACXX_6_7106.sorted_peak_1317	33	.	150227969	150228423	0	2	208,1	0,453	3.50412	6.14135	3.34583
chr1	150241069	150241740	C657PACXX_6_7106.sorted_peak_1318	70	.	150241069	150241740	0	1	671	0	4.23402	10.12155	7.03842
chr1	150254302	150254492	C657PACXX_6_7106.sorted_peak_1319	14	.	150254302	150254492	0	2	1,1	0,189	2.84987	3.98206	1.44614
chr1	150266067	150266494	C657PACXX_6_7106.sorted_peak_1320	77	.	150266067	150266494	0	3	1,401,1	0,25,426	4.90365	10.93816	7.79873
chr1	150293725	150294073	C657PACXX_6_7106.sorted_peak_1321	95	.	150293725	150294073	0	1	348	0	5.26726	12.80639	9.57980
chr1	150335974	150336999	C657PACXX_6_7106.sorted_peak_1322	142	.	150335974	150336999	0	3	1,1009,1	0,1,1024	4.50842	17.60485	14.24727
chr1	150459506	150460175	C657PACXX_6_7106.sorted_peak_1323	87	.	150459506	150460175	0	3	1,640,1	0,2,668	4.94153	11.85308	8.70054
chr1	150487776	150488424	C657PACXX_6_7106.sorted_peak_1324	75	.	150487776	150488424	0	3	1,522,1	0,124,647	4.25216	10.61232	7.56146
chr1	150533615	150533837	C657PACXX_6_7106.sorted_peak_1325	28	.	150533615	150533837	0	3	1,180,1	0,29,221	2.52499	5.57806	2.84685
chr1	150534420	150534716	C657PACXX_6_7106.sorted_peak_1326	48	.	150534420	150534716	0	3	1,285,1	0,5,295	2.92754	7.76446	4.81680
chr1	150535122	150535398	C657PACXX_6_7106.sorted_peak_1327	18	.	150535122	150535398	0	2	1,1	0,275	2.24749	4.43703	1.82472
chr1	150539884	150540404	C657PACXX_6_7106.sorted_peak_1328	57	.	150539884	150540404	0	3	1,447,1	0,3,519	3.28177	8.81374	5.79942
chr1	150551936	150552530	C657PACXX_6_7106.sorted_peak_1329	53	.	150551936	150552530	0	3	1,541,1	0,32,593	3.54915	8.32125	5.37117
chr1	150583951	150584336	C657PACXX_6_7106.sorted_peak_1330	123	.	150583951	150584336	0	2	1,384	0,1	5.18045	15.74057	12.37903
chr1	150586045	150586300	C657PACXX_6_7106.sorted_peak_1331	16	.	150586045	150586300	0	2	1,1	0,254	2.64651	4.23005	1.66554
chr1	150594202	150594385	C657PACXX_6_7106.sorted_peak_1332	22	.	150594202	150594385	0	3	1,169,1	0,10,182	3.26638	4.88584	2.21672
chr1	150601373	150602446	C657PACXX_6_7106.sorted_peak_1333	115	.	150601373	150602446	0	3	1,1058,1	0,11,1072	4.73073	14.84617	11.53795
chr1	150656386	150656604	C657PACXX_6_7106.sorted_peak_1334	11	.	150656386	150656604	0	2	1,1	0,217	2.82703	3.66850	1.17248
chr1	150669529	150670062	C657PACXX_6_7106.sorted_peak_1335	101	.	150669529	150670062	0	1	533	0	5.17895	13.42746	10.15227
chr1	150738108	150738336	C657PACXX_6_7106.sorted_peak_1336	37	.	150738108	150738336	0	2	210,1	0,227	3.77937	6.58207	3.72739
chr1	150743481	150743693	C657PACXX_6_7106.sorted_peak_1337	35	.	150743481	150743693	0	3	1,200,1	0,5,211	3.83928	6.39918	3.55801
chr1	150778425	150778596	C657PACXX_6_7106.sorted_peak_1338	20	.	150778425	150778596	0	2	1,1	0,170	3.24334	4.73053	2.06929
chr1	150848628	150849472	C657PACXX_6_7106.sorted_peak_1339	84	.	150848628	150849472	0	3	1,616,1	0,221,843	4.36378	11.53512	8.41335
chr1	150898450	150899197	C657PACXX_6_7106.sorted_peak_1340	56	.	150898450	150899197	0	2	620,1	0,746	3.98973	8.57089	5.60413
chr1	150951749	150952419	C657PACXX_6_7106.sorted_peak_1341	27	.	150951749	150952419	0	3	1,202,1	0,159,669	3.20510	5.53598	2.78123
chr1	150968343	150968549	C657PACXX_6_7106.sorted_peak_1342	28	.	150968343	150968549	0	3	1,172,1	0,2,205	3.58415	5.64884	2.87414
chr1	150980619	150981290	C657PACXX_6_7106.sorted_peak_1343	84	.	150980619	150981290	0	3	1,594,1	0,10,670	4.37407	11.66116	8.48518
chr1	150997224	150997445	C657PACXX_6_7106.sorted_peak_1344	28	.	150997224	150997445	0	3	1,210,1	0,9,220	3.54875	5.58608	2.83232
chr1	151028868	151029043	C657PACXX_6_7106.sorted_peak_1345	18	.	151028868	151029043	0	2	1,1	0,174	2.56292	4.42235	1.80077
chr1	151030106	151030493	C657PACXX_6_7106.sorted_peak_1346	30	.	151030106	151030493	0	3	1,255,1	0,130,386	2.92172	5.82402	3.05017
chr1	151031858	151032172	C657PACXX_6_7106.sorted_peak_1347	47	.	151031858	151032172	0	3	1,306,1	0,6,313	3.31402	7.69805	4.77487
chr1	151042995	151043905	C657PACXX_6_7106.sorted_peak_1348	54	.	151042995	151043905	0	2	1,907	0,3	4.00571	8.47737	5.46519
chr1	151118902	151119072	C657PACXX_6_7106.sorted_peak_1349	28	.	151118902	151119072	0	2	1,1	0,169	3.19232	5.63821	2.85946
chr1	151119283	151119671	C657PACXX_6_7106.sorted_peak_1350	28	.	151119283	151119671	0	2	1,1	0,387	3.15901	5.57468	2.84445
chr1	151128626	151129285	C657PACXX_6_7106.sorted_peak_1351	42	.	151128626	151129285	0	3	1,632,1	0,10,658	3.50863	7.12604	4.23703
chr1	151138370	151138785	C657PACXX_6_7106.sorted_peak_1352	164	.	151138370	151138785	0	2	411,1	0,414	5.64195	19.93540	16.43175
chr1	151162270	151162752	C657PACXX_6_7106.sorted_peak_1353	54	.	151162270	151162752	0	3	1,470,1	0,7,481	4.03504	8.36043	5.41897
chr1	151170599	151171400	C657PACXX_6_7106.sorted_peak_1354	120	.	151170599	151171400	0	3	1,551,1	0,29,800	4.92546	15.30218	12.06000
chr1	151226974	151227436	C657PACXX_6_7106.sorted_peak_1355	90	.	151226974	151227436	0	1	462	0	5.09333	12.27599	9.07687
chr1	151253693	151254841	C657PACXX_6_7106.sorted_peak_1356	142	.	151253693	151254841	0	3	1,1144,1	0,1,1147	4.36667	17.70898	14.23450
chr1	151299600	151300475	C657PACXX_6_7106.sorted_peak_1357	101	.	151299600	151300475	0	3	1,403,1	0,239,874	4.80051	13.21953	10.10737
chr1	151313322	151313555	C657PACXX_6_7106.sorted_peak_1358	17	.	151313322	151313555	0	2	1,1	0,232	2.90478	4.34048	1.72849
chr1	151319518	151320159	C657PACXX_6_7106.sorted_peak_1359	151	.	151319518	151320159	0	2	639,1	0,640	5.35809	18.59008	15.10038
chr1	151371754	151372227	C657PACXX_6_7106.sorted_peak_1360	88	.	151371754	151372227	0	3	1,433,1	0,16,472	4.96665	12.05024	8.85772
chr1	151416330	151416706	C657PACXX_6_7106.sorted_peak_1361	30	.	151416330	151416706	0	2	1,368	0,8	3.53922	5.81109	3.03641
chr1	151431657	151431908	C657PACXX_6_7106.sorted_peak_1362	18	.	151431657	151431908	0	2	1,1	0,250	2.78533	4.49707	1.86886
chr1	151432173	151432372	C657PACXX_6_7106.sorted_peak_1363	14	.	151432173	151432372	0	2	169,1	0,198	2.62531	3.94491	1.40229
chr1	151483659	151484095	C657PACXX_6_7106.sorted_peak_1364	44	.	151483659	151484095	0	2	435,1	0,435	3.74131	7.32769	4.40726
chr1	151512443	151513052	C657PACXX_6_7106.sorted_peak_1365	31	.	151512443	151513052	0	3	1,577,1	0,1,608	3.30995	5.89121	3.10422
chr1	151566480	151566887	C657PACXX_6_7106.sorted_peak_1366	24	.	151566480	151566887	0	3	1,259,1	0,103,406	3.36208	5.15139	2.46002
chr1	151584171	151584694	C657PACXX_6_7106.sorted_peak_1367	79	.	151584171	151584694	0	3	1,443,1	0,66,522	4.58542	11.13316	7.99599
chr1	151735793	151736266	C657PACXX_6_7106.sorted_peak_1368	31	.	151735793	151736266	0	2	463,1	0,472	3.47590	5.94305	3.14598
chr1	151762663	151763506	C657PACXX_6_7106.sorted_peak_1369	109	.	151762663	151763506	0	3	1,546,1	0,289,842	4.75516	14.14229	10.92619
chr1	151881987	151882421	C657PACXX_6_7106.sorted_peak_1370	47	.	151881987	151882421	0	3	1,424,1	0,5,433	3.93200	7.73252	4.77900
chr1	151906448	151906861	C657PACXX_6_7106.sorted_peak_1371	21	.	151906448	151906861	0	2	1,1	0,412	3.16287	4.78914	2.11700
chr1	151918018	151918495	C657PACXX_6_7106.sorted_peak_1372	74	.	151918018	151918495	0	2	472,1	0,476	4.08291	10.51033	7.45090
chr1	151940370	151940858	C657PACXX_6_7106.sorted_peak_1373	14	.	151940370	151940858	0	2	1,1	0,487	2.79925	3.94714	1.41479
chr1	151956924	151957185	C657PACXX_6_7106.sorted_peak_1374	32	.	151956924	151957185	0	3	1,214,1	0,14,260	3.53028	6.02958	3.24272
chr1	151966459	151966798	C657PACXX_6_7106.sorted_peak_1375	31	.	151966459	151966798	0	2	1,338	0,1	3.12621	5.98698	3.18554
chr1	152007066	152008106	C657PACXX_6_7106.sorted_peak_1376	31	.	152007066	152008106	0	5	1,169,248,170,1	0,211,461,860,1039	3.13689	5.88145	3.10335
chr1	152020304	152021011	C657PACXX_6_7106.sorted_peak_1377	114	.	152020304	152021011	0	3	1,701,1	0,4,706	4.40721	14.70304	11.46173
chr1	152161276	152161472	C657PACXX_6_7106.sorted_peak_1378	27	.	152161276	152161472	0	1	196	0	3.11225	5.53478	2.77110
chr1	152413154	152413323	C657PACXX_6_7106.sorted_peak_1379	12	.	152413154	152413323	0	2	1,1	0,168	2.70694	3.78802	1.27147
chr1	152431116	152431378	C657PACXX_6_7106.sorted_peak_1380	15	.	152431116	152431378	0	2	1,1	0,261	2.76131	4.10157	1.53280
chr1	152432532	152432845	C657PACXX_6_7106.sorted_peak_1381	43	.	152432532	152432845	0	3	1,293,1	0,12,312	3.76143	7.24079	4.33102
chr1	153483386	153483645	C657PACXX_6_7106.sorted_peak_1382	12	.	153483386	153483645	0	2	1,1	0,258	2.79729	3.79291	1.27519
chr1	153508002	153508373	C657PACXX_6_7106.sorted_peak_1383	16	.	153508002	153508373	0	2	1,1	0,370	2.52510	4.18778	1.61708
chr1	153508595	153508963	C657PACXX_6_7106.sorted_peak_1384	33	.	153508595	153508963	0	3	1,324,1	0,3,367	2.95713	6.19771	3.39436
chr1	153517589	153518493	C657PACXX_6_7106.sorted_peak_1385	29	.	153517589	153518493	0	2	543,1	0,903	2.88198	5.68832	2.95034
chr1	153538784	153539346	C657PACXX_6_7106.sorted_peak_1386	15	.	153538784	153539346	0	2	1,1	0,561	2.70093	4.05868	1.51335
chr1	153606324	153607027	C657PACXX_6_7106.sorted_peak_1387	113	.	153606324	153607027	0	3	1,663,1	0,10,702	4.79645	14.72172	11.39840
chr1	153630901	153631445	C657PACXX_6_7106.sorted_peak_1388	50	.	153630901	153631445	0	3	1,465,1	0,26,543	3.95231	7.97667	5.01342
chr1	153643344	153644027	C657PACXX_6_7106.sorted_peak_1389	234	.	153643344	153644027	0	3	1,642,1	0,40,682	6.79801	27.24171	23.47343
chr1	153700001	153700736	C657PACXX_6_7106.sorted_peak_1390	199	.	153700001	153700736	0	3	1,565,1	0,21,734	6.27558	23.54683	19.92345
chr1	153747931	153748491	C657PACXX_6_7106.sorted_peak_1391	20	.	153747931	153748491	0	3	1,252,1	0,94,559	2.83018	4.69160	2.04329
chr1	153755941	153756544	C657PACXX_6_7106.sorted_peak_1392	91	.	153755941	153756544	0	2	597,1	0,602	4.75254	12.32372	9.11178
chr1	153777701	153778176	C657PACXX_6_7106.sorted_peak_1393	22	.	153777701	153778176	0	3	1,192,1	0,96,474	3.06634	4.96076	2.29517
chr1	153895144	153896105	C657PACXX_6_7106.sorted_peak_1394	151	.	153895144	153896105	0	3	1,575,1	0,256,960	4.71405	18.50050	15.16767
chr1	153917550	153918107	C657PACXX_6_7106.sorted_peak_1395	21	.	153917550	153918107	0	2	1,1	0,556	2.79670	4.80708	2.14203
chr1	153919199	153919374	C657PACXX_6_7106.sorted_peak_1396	11	.	153919199	153919374	0	2	1,1	0,174	2.47023	3.65755	1.19429
chr1	153930299	153930496	C657PACXX_6_7106.sorted_peak_1397	25	.	153930299	153930496	0	2	196,1	0,196	2.77604	5.27750	2.55071
chr1	153930770	153931375	C657PACXX_6_7106.sorted_peak_1398	98	.	153930770	153931375	0	4	1,169,309,1	0,2,287,604	4.07370	13.02929	9.80932
chr1	153935956	153936364	C657PACXX_6_7106.sorted_peak_1399	40	.	153935956	153936364	0	3	1,405,1	0,2,407	2.97064	6.93519	4.04996
chr1	153940071	153940469	C657PACXX_6_7106.sorted_peak_1400	44	.	153940071	153940469	0	3	1,364,1	0,4,397	3.26017	7.40458	4.48524
chr1	153949824	153950808	C657PACXX_6_7106.sorted_peak_1401	28	.	153949824	153950808	0	4	1,337,259,1	0,81,470,983	3.21591	5.55016	2.80712
chr1	153959230	153959630	C657PACXX_6_7106.sorted_peak_1402	33	.	153959230	153959630	0	2	1,398	0,2	3.17296	6.16774	3.37851
chr1	153962932	153963480	C657PACXX_6_7106.sorted_peak_1403	139	.	153962932	153963480	0	3	1,526,1	0,18,547	5.54437	17.39315	13.97206
chr1	154130311	154130612	C657PACXX_6_7106.sorted_peak_1404	35	.	154130311	154130612	0	2	1,274	0,27	3.42979	6.37005	3.54090
chr1	154154702	154155050	C657PACXX_6_7106.sorted_peak_1405	14	.	154154702	154155050	0	2	1,1	0,347	2.49747	3.91863	1.40069
chr1	154192687	154193476	C657PACXX_6_7106.sorted_peak_1406	91	.	154192687	154193476	0	3	1,586,1	0,202,788	3.99819	12.30083	9.12932
chr1	154193705	154193961	C657PACXX_6_7106.sorted_peak_1407	23	.	154193705	154193961	0	3	1,253,1	0,1,255	2.65649	5.08260	2.37439
chr1	154244657	154245307	C657PACXX_6_7106.sorted_peak_1408	133	.	154244657	154245307	0	3	1,641,1	0,6,649	5.13075	16.73290	13.38395
chr1	154297093	154297827	C657PACXX_6_7106.sorted_peak_1409	29	.	154297093	154297827	0	3	1,213,1	0,129,733	2.89026	5.67366	2.94349
chr1	154309952	154310371	C657PACXX_6_7106.sorted_peak_1410	27	.	154309952	154310371	0	2	258,1	0,418	3.26224	5.50431	2.76357
chr1	154315336	154315796	C657PACXX_6_7106.sorted_peak_1411	23	.	154315336	154315796	0	2	169,1	0,459	3.09694	5.06012	2.36041
chr1	154325926	154326187	C657PACXX_6_7106.sorted_peak_1412	14	.	154325926	154326187	0	3	1,205,1	0,48,260	2.79851	3.92525	1.41867
chr1	154358041	154358415	C657PACXX_6_7106.sorted_peak_1413	18	.	154358041	154358415	0	2	1,1	0,373	3.04661	4.47966	1.84890
chr1	154358887	154359527	C657PACXX_6_7106.sorted_peak_1414	24	.	154358887	154359527	0	3	1,296,1	0,326,639	3.23301	5.13325	2.43791
chr1	154404069	154404429	C657PACXX_6_7106.sorted_peak_1415	12	.	154404069	154404429	0	2	1,1	0,359	2.74066	3.69309	1.21594
chr1	154417445	154417840	C657PACXX_6_7106.sorted_peak_1416	14	.	154417445	154417840	0	2	1,1	0,394	2.96526	4.00911	1.45013
chr1	154452310	154452732	C657PACXX_6_7106.sorted_peak_1417	15	.	154452310	154452732	0	2	1,1	0,421	2.92907	4.14159	1.56013
chr1	154531198	154532120	C657PACXX_6_7106.sorted_peak_1418	141	.	154531198	154532120	0	4	1,547,169,1	0,1,744,921	4.50572	17.47814	14.15012
chr1	154580483	154580833	C657PACXX_6_7106.sorted_peak_1419	78	.	154580483	154580833	0	3	1,331,1	0,12,349	4.23012	10.93807	7.80281
chr1	154600268	154600697	C657PACXX_6_7106.sorted_peak_1420	45	.	154600268	154600697	0	3	1,413,1	0,12,428	3.79196	7.48399	4.56905
chr1	154642161	154642481	C657PACXX_6_7106.sorted_peak_1421	19	.	154642161	154642481	0	3	1,303,1	0,5,319	3.20634	4.62440	1.97073
chr1	154763972	154764180	C657PACXX_6_7106.sorted_peak_1422	31	.	154763972	154764180	0	2	1,1	0,207	3.46264	5.88065	3.12429
chr1	154842585	154842996	C657PACXX_6_7106.sorted_peak_1423	28	.	154842585	154842996	0	3	1,225,1	0,179,410	3.35312	5.55501	2.82813
chr1	154909069	154910121	C657PACXX_6_7106.sorted_peak_1424	139	.	154909069	154910121	0	4	1,817,183,1	0,1,863,1051	4.49233	17.32981	13.99838
chr1	154927628	154928070	C657PACXX_6_7106.sorted_peak_1425	80	.	154927628	154928070	0	3	1,421,1	0,2,441	3.88529	11.21659	8.08179
chr1	154928377	154928781	C657PACXX_6_7106.sorted_peak_1426	75	.	154928377	154928781	0	3	1,397,1	0,5,403	3.72878	10.64415	7.53289
chr1	154934271	154934527	C657PACXX_6_7106.sorted_peak_1427	64	.	154934271	154934527	0	3	1,193,1	0,3,255	3.91074	9.49611	6.43957
chr1	154946178	154947681	C657PACXX_6_7106.sorted_peak_1428	161	.	154946178	154947681	0	4	1,349,997,1	0,18,501,1502	4.23521	19.57305	16.10465
chr1	154955359	154956059	C657PACXX_6_7106.sorted_peak_1429	112	.	154955359	154956059	0	3	1,691,1	0,8,699	5.04257	14.54354	11.26366
chr1	154973479	154974208	C657PACXX_6_7106.sorted_peak_1430	32	.	154973479	154974208	0	4	1,188,256,1	0,199,469,728	2.73017	5.99871	3.20656
chr1	154974378	154974771	C657PACXX_6_7106.sorted_peak_1431	58	.	154974378	154974771	0	3	1,380,1	0,6,392	3.21749	8.85518	5.82798
chr1	154990195	154990410	C657PACXX_6_7106.sorted_peak_1432	32	.	154990195	154990410	0	3	1,169,1	0,43,214	3.41929	6.06293	3.25335
chr1	155017540	155017709	C657PACXX_6_7106.sorted_peak_1433	14	.	155017540	155017709	0	2	1,1	0,168	2.74505	3.93228	1.40449
chr1	155023169	155023711	C657PACXX_6_7106.sorted_peak_1434	37	.	155023169	155023711	0	3	176,169,1	0,363,541	3.38113	6.56065	3.70330
chr1	155035889	155036374	C657PACXX_6_7106.sorted_peak_1435	43	.	155035889	155036374	0	3	1,199,1	0,17,484	3.41522	7.20908	4.30288
chr1	155043404	155043792	C657PACXX_6_7106.sorted_peak_1436	12	.	155043404	155043792	0	2	1,1	0,387	2.74967	3.71444	1.23230
chr1	155057143	155058238	C657PACXX_6_7106.sorted_peak_1437	65	.	155057143	155058238	0	4	1,229,226,1	0,266,551,1094	3.49103	9.53965	6.53666
chr1	155107998	155108848	C657PACXX_6_7106.sorted_peak_1438	33	.	155107998	155108848	0	3	1,310,1	0,4,849	3.08771	6.13345	3.36663
chr1	155140095	155140546	C657PACXX_6_7106.sorted_peak_1439	32	.	155140095	155140546	0	3	1,220,1	0,223,450	3.50208	5.99138	3.20565
chr1	155145466	155146175	C657PACXX_6_7106.sorted_peak_1440	66	.	155145466	155146175	0	3	1,628,1	0,1,708	3.83265	9.74152	6.65613
chr1	155163056	155163578	C657PACXX_6_7106.sorted_peak_1441	61	.	155163056	155163578	0	3	1,238,1	0,168,521	3.68464	9.11490	6.10513
chr1	155164278	155164781	C657PACXX_6_7106.sorted_peak_1442	45	.	155164278	155164781	0	3	1,489,1	0,4,502	3.38667	7.43608	4.51112
chr1	155176755	155176966	C657PACXX_6_7106.sorted_peak_1443	39	.	155176755	155176966	0	3	1,208,1	0,1,210	3.44591	6.86418	3.97197
chr1	155178467	155179038	C657PACXX_6_7106.sorted_peak_1444	43	.	155178467	155179038	0	4	1,259,199,1	0,2,324,570	3.64292	7.25948	4.36519
chr1	155189672	155189861	C657PACXX_6_7106.sorted_peak_1445	13	.	155189672	155189861	0	2	1,1	0,188	2.92440	3.90681	1.36517
chr1	155196504	155197715	C657PACXX_6_7106.sorted_peak_1446	80	.	155196504	155197715	0	4	1,352,573,1	0,108,622,1210	4.20533	11.12454	8.05309
chr1	155214174	155214803	C657PACXX_6_7106.sorted_peak_1447	89	.	155214174	155214803	0	2	628,1	0,628	4.41715	12.16819	8.95279
chr1	155220437	155220895	C657PACXX_6_7106.sorted_peak_1448	33	.	155220437	155220895	0	2	452,1	0,457	3.27566	6.21444	3.39560
chr1	155231701	155232565	C657PACXX_6_7106.sorted_peak_1449	61	.	155231701	155232565	0	3	1,511,1	0,260,863	3.84579	9.04784	6.10141
chr1	155243215	155243653	C657PACXX_6_7106.sorted_peak_1450	40	.	155243215	155243653	0	3	1,321,1	0,4,437	3.38869	6.90760	4.06666
chr1	155246915	155247356	C657PACXX_6_7106.sorted_peak_1451	23	.	155246915	155247356	0	3	1,415,1	0,1,440	2.90689	5.04241	2.36371
chr1	155270777	155270955	C657PACXX_6_7106.sorted_peak_1452	14	.	155270777	155270955	0	2	1,1	0,177	2.94108	3.99341	1.46456
chr1	155278185	155278810	C657PACXX_6_7106.sorted_peak_1453	127	.	155278185	155278810	0	3	1,585,1	0,17,624	5.28795	16.10259	12.74299
chr1	155292920	155293188	C657PACXX_6_7106.sorted_peak_1454	12	.	155292920	155293188	0	2	1,1	0,267	2.34010	3.71828	1.24762
chr1	155293469	155294359	C657PACXX_6_7106.sorted_peak_1455	45	.	155293469	155294359	0	4	1,235,254,1	0,211,502,889	3.19395	7.41493	4.53577
chr1	155532399	155533064	C657PACXX_6_7106.sorted_peak_1456	82	.	155532399	155533064	0	3	1,375,1	0,274,664	4.55461	11.36659	8.25158
chr1	155579421	155579680	C657PACXX_6_7106.sorted_peak_1457	21	.	155579421	155579680	0	3	1,198,1	0,51,258	3.25454	4.76423	2.10076
chr1	155607176	155607396	C657PACXX_6_7106.sorted_peak_1458	30	.	155607176	155607396	0	3	1,189,1	0,19,219	3.66229	5.88022	3.08808
chr1	155658185	155658950	C657PACXX_6_7106.sorted_peak_1459	59	.	155658185	155658950	0	3	1,704,1	0,10,764	4.27300	8.91218	5.96598
chr1	155715048	155715569	C657PACXX_6_7106.sorted_peak_1460	51	.	155715048	155715569	0	3	1,465,1	0,52,520	4.39651	8.11559	5.14140
chr1	155826901	155827245	C657PACXX_6_7106.sorted_peak_1461	43	.	155826901	155827245	0	3	1,288,1	0,53,343	3.17313	7.27458	4.37789
chr1	155828859	155829525	C657PACXX_6_7106.sorted_peak_1462	47	.	155828859	155829525	0	3	1,660,1	0,5,665	3.26544	7.73130	4.79103
chr1	155829694	155829915	C657PACXX_6_7106.sorted_peak_1463	25	.	155829694	155829915	0	3	1,211,1	0,5,220	2.73562	5.30316	2.58436
chr1	155880656	155880827	C657PACXX_6_7106.sorted_peak_1464	19	.	155880656	155880827	0	2	1,1	0,170	2.97852	4.59490	1.95633
chr1	155881028	155881453	C657PACXX_6_7106.sorted_peak_1465	29	.	155881028	155881453	0	3	1,421,1	0,1,424	3.31035	5.71345	2.94280
chr1	155903996	155904545	C657PACXX_6_7106.sorted_peak_1466	151	.	155903996	155904545	0	3	1,524,1	0,8,548	5.54782	18.49853	15.12984
chr1	155916055	155916285	C657PACXX_6_7106.sorted_peak_1467	19	.	155916055	155916285	0	2	1,169	0,61	2.90947	4.59175	1.94216
chr1	155959111	155959582	C657PACXX_6_7106.sorted_peak_1468	33	.	155959111	155959582	0	3	1,185,1	0,278,470	3.68746	6.10222	3.33649
chr1	155990564	155991094	C657PACXX_6_7106.sorted_peak_1469	74	.	155990564	155991094	0	3	1,514,1	0,4,529	4.73174	10.60113	7.48346
chr1	156023725	156023951	C657PACXX_6_7106.sorted_peak_1470	15	.	156023725	156023951	0	2	1,1	0,225	2.49488	4.04926	1.50338
chr1	156024233	156024823	C657PACXX_6_7106.sorted_peak_1471	63	.	156024233	156024823	0	3	1,586,1	0,3,589	3.73938	9.42891	6.38775
chr1	156060470	156060816	C657PACXX_6_7106.sorted_peak_1472	29	.	156060470	156060816	0	3	1,321,1	0,24,345	3.60039	5.68778	2.90485
chr1	156066447	156067149	C657PACXX_6_7106.sorted_peak_1473	52	.	156066447	156067149	0	3	1,475,1	0,207,701	3.84588	8.25233	5.29893
chr1	156076058	156076552	C657PACXX_6_7106.sorted_peak_1474	37	.	156076058	156076552	0	3	1,236,1	0,7,493	3.41475	6.51211	3.70673
chr1	156096827	156097248	C657PACXX_6_7106.sorted_peak_1475	57	.	156096827	156097248	0	2	1,233	0,188	3.72862	8.71233	5.75660
chr1	156115830	156116219	C657PACXX_6_7106.sorted_peak_1476	29	.	156115830	156116219	0	2	370,1	0,388	3.37682	5.68485	2.92163
chr1	156163443	156164066	C657PACXX_6_7106.sorted_peak_1477	201	.	156163443	156164066	0	3	1,537,1	0,6,622	6.21366	23.81561	20.17297
chr1	156182687	156183026	C657PACXX_6_7106.sorted_peak_1478	65	.	156182687	156183026	0	3	1,335,1	0,1,338	3.07777	9.53842	6.50910
chr1	156186149	156186708	C657PACXX_6_7106.sorted_peak_1479	625	.	156186149	156186708	0	3	1,555,1	0,3,558	8.71693	67.58861	62.56548
chr1	156195273	156195629	C657PACXX_6_7106.sorted_peak_1480	16	.	156195273	156195629	0	3	1,248,1	0,101,355	2.81619	4.24484	1.67217
chr1	156252248	156252926	C657PACXX_6_7106.sorted_peak_1481	117	.	156252248	156252926	0	3	1,593,1	0,76,677	4.85702	15.05774	11.73623
chr1	156307800	156308620	C657PACXX_6_7106.sorted_peak_1482	230	.	156307800	156308620	0	3	1,810,1	0,7,819	5.89862	26.77901	23.02571
chr1	156355666	156355845	C657PACXX_6_7106.sorted_peak_1483	18	.	156355666	156355845	0	2	1,1	0,178	2.87066	4.49337	1.86216
chr1	156426298	156427394	C657PACXX_6_7106.sorted_peak_1484	42	.	156426298	156427394	0	4	1,181,737,1	0,3,236,1095	3.36037	7.14708	4.25492
chr1	156470819	156471291	C657PACXX_6_7106.sorted_peak_1485	66	.	156470819	156471291	0	3	1,465,1	0,5,471	3.20047	9.70996	6.64823
chr1	156474621	156475352	C657PACXX_6_7106.sorted_peak_1486	81	.	156474621	156475352	0	4	1,260,401,1	0,4,328,730	3.30533	11.21928	8.12357
chr1	156494193	156494488	C657PACXX_6_7106.sorted_peak_1487	16	.	156494193	156494488	0	3	1,177,1	0,110,294	2.88505	4.19811	1.63849
chr1	156561135	156561480	C657PACXX_6_7106.sorted_peak_1488	23	.	156561135	156561480	0	2	1,1	0,344	3.12490	5.04362	2.35026
chr1	156571121	156571628	C657PACXX_6_7106.sorted_peak_1489	48	.	156571121	156571628	0	3	1,475,1	0,26,506	3.94061	7.77372	4.85715
chr1	156577835	156578255	C657PACXX_6_7106.sorted_peak_1490	14	.	156577835	156578255	0	2	1,1	0,419	2.95296	3.98187	1.43338
chr1	156629967	156630456	C657PACXX_6_7106.sorted_peak_1491	15	.	156629967	156630456	0	3	1,209,1	0,40,488	2.58939	4.11578	1.54724
chr1	156659508	156659683	C657PACXX_6_7106.sorted_peak_1492	44	.	156659508	156659683	0	3	1,169,1	0,1,174	4.03316	7.41427	4.48209
chr1	156697967	156698993	C657PACXX_6_7106.sorted_peak_1493	93	.	156697967	156698993	0	4	1,169,722,1	0,3,292,1025	3.96601	12.61477	9.39613
chr1	156710695	156711315	C657PACXX_6_7106.sorted_peak_1494	186	.	156710695	156711315	0	3	1,609,1	0,9,619	5.23364	22.16307	18.61752
chr1	156721451	156721742	C657PACXX_6_7106.sorted_peak_1495	45	.	156721451	156721742	0	3	1,203,1	0,82,290	3.39051	7.44425	4.54331
chr1	156736731	156737615	C657PACXX_6_7106.sorted_peak_1496	155	.	156736731	156737615	0	3	1,640,1	0,6,883	5.20970	18.97332	15.50694
chr1	156783830	156784049	C657PACXX_6_7106.sorted_peak_1497	11	.	156783830	156784049	0	2	1,1	0,218	2.25596	3.61763	1.16555
chr1	156786321	156787008	C657PACXX_6_7106.sorted_peak_1498	115	.	156786321	156787008	0	3	1,530,1	0,3,686	4.32070	14.79917	11.54919
chr1	156829892	156830190	C657PACXX_6_7106.sorted_peak_1499	16	.	156829892	156830190	0	2	1,1	0,297	2.78037	4.25911	1.66769
chr1	157059748	157060318	C657PACXX_6_7106.sorted_peak_1500	20	.	157059748	157060318	0	3	1,258,1	0,118,569	3.18168	4.72983	2.08920
chr1	157108277	157108782	C657PACXX_6_7106.sorted_peak_1501	21	.	157108277	157108782	0	3	1,208,1	0,4,504	2.78440	4.82485	2.16954
chr1	158789061	158789470	C657PACXX_6_7106.sorted_peak_1502	17	.	158789061	158789470	0	3	1,280,1	0,25,408	2.90732	4.34583	1.73593
chr1	158900325	158900636	C657PACXX_6_7106.sorted_peak_1503	36	.	158900325	158900636	0	3	1,298,1	0,3,310	3.28070	6.51845	3.67229
chr1	158901025	158901296	C657PACXX_6_7106.sorted_peak_1504	35	.	158901025	158901296	0	3	1,266,1	0,4,270	3.25788	6.33630	3.50798
chr1	158968407	158968611	C657PACXX_6_7106.sorted_peak_1505	62	.	158968407	158968611	0	3	1,201,1	0,2,203	4.32519	9.27297	6.21431
chr1	158978505	158978875	C657PACXX_6_7106.sorted_peak_1506	28	.	158978505	158978875	0	3	1,365,1	0,3,369	2.78368	5.59186	2.82460
chr1	158979555	158979924	C657PACXX_6_7106.sorted_peak_1507	26	.	158979555	158979924	0	3	1,355,1	0,5,368	2.70296	5.35784	2.62091
chr1	158982253	158982502	C657PACXX_6_7106.sorted_peak_1508	13	.	158982253	158982502	0	2	1,1	0,248	2.29805	3.89824	1.38399
chr1	158985359	158985565	C657PACXX_6_7106.sorted_peak_1509	27	.	158985359	158985565	0	1	206	0	3.00773	5.53489	2.77416
chr1	159046463	159047348	C657PACXX_6_7106.sorted_peak_1510	105	.	159046463	159047348	0	3	1,864,1	0,3,884	4.40993	13.77255	10.52964
chr1	159750389	159750921	C657PACXX_6_7106.sorted_peak_1511	132	.	159750389	159750921	0	2	515,1	0,531	5.02509	16.60964	13.22747
chr1	159797193	159797547	C657PACXX_6_7106.sorted_peak_1512	14	.	159797193	159797547	0	2	1,1	0,353	2.58113	4.01923	1.48347
chr1	159824496	159824813	C657PACXX_6_7106.sorted_peak_1513	12	.	159824496	159824813	0	2	1,1	0,316	2.71914	3.71970	1.24479
chr1	159861319	159861631	C657PACXX_6_7106.sorted_peak_1514	33	.	159861319	159861631	0	2	310,1	0,311	3.38037	6.14245	3.32678
chr1	159880206	159880533	C657PACXX_6_7106.sorted_peak_1515	45	.	159880206	159880533	0	3	1,317,1	0,6,326	3.74538	7.51087	4.58032
chr1	159893209	159893659	C657PACXX_6_7106.sorted_peak_1516	19	.	159893209	159893659	0	3	1,447,1	0,2,449	2.51967	4.56944	1.94676
chr1	159895369	159895562	C657PACXX_6_7106.sorted_peak_1517	41	.	159895369	159895562	0	3	1,178,1	0,8,192	3.07846	7.08078	4.19055
chr1	160001656	160001962	C657PACXX_6_7106.sorted_peak_1518	32	.	160001656	160001962	0	3	1,293,1	0,4,305	3.38014	6.02153	3.23344
chr1	160016204	160016419	C657PACXX_6_7106.sorted_peak_1519	14	.	160016204	160016419	0	2	1,1	0,214	2.83608	3.97535	1.45011
chr1	160016623	160016978	C657PACXX_6_7106.sorted_peak_1520	19	.	160016623	160016978	0	2	1,1	0,354	3.03073	4.54394	1.91874
chr1	160068707	160069279	C657PACXX_6_7106.sorted_peak_1521	46	.	160068707	160069279	0	3	1,554,1	0,3,571	3.34359	7.59672	4.67942
chr1	160221922	160222171	C657PACXX_6_7106.sorted_peak_1522	24	.	160221922	160222171	0	3	1,191,1	0,49,248	3.35273	5.14121	2.43534
chr1	160231418	160231793	C657PACXX_6_7106.sorted_peak_1523	20	.	160231418	160231793	0	3	1,244,1	0,24,374	2.67538	4.71320	2.06706
chr1	160232192	160232792	C657PACXX_6_7106.sorted_peak_1524	99	.	160232192	160232792	0	3	1,596,1	0,1,599	4.36820	13.14885	9.96391
chr1	160254539	160254942	C657PACXX_6_7106.sorted_peak_1525	29	.	160254539	160254942	0	3	1,174,1	0,216,402	3.29067	5.73403	2.99735
chr1	160312866	160313389	C657PACXX_6_7106.sorted_peak_1526	50	.	160312866	160313389	0	2	423,1	0,522	3.85146	7.99384	5.08037
chr1	160346382	160346725	C657PACXX_6_7106.sorted_peak_1527	15	.	160346382	160346725	0	2	1,1	0,342	2.92312	4.16640	1.59738
chr1	160402206	160402531	C657PACXX_6_7106.sorted_peak_1528	16	.	160402206	160402531	0	2	1,1	0,324	2.69187	4.22626	1.64248
chr1	160407662	160408042	C657PACXX_6_7106.sorted_peak_1529	36	.	160407662	160408042	0	3	1,362,1	0,4,379	3.58231	6.53508	3.67983
chr1	160489673	160489924	C657PACXX_6_7106.sorted_peak_1530	14	.	160489673	160489924	0	2	1,1	0,250	2.73088	4.03107	1.47258
chr1	160492213	160492711	C657PACXX_6_7106.sorted_peak_1531	19	.	160492213	160492711	0	3	1,169,1	0,325,497	2.96034	4.56161	1.93803
chr1	160509891	160510489	C657PACXX_6_7106.sorted_peak_1532	55	.	160509891	160510489	0	3	1,539,1	0,3,597	3.98762	8.58740	5.59976
chr1	160537803	160538282	C657PACXX_6_7106.sorted_peak_1533	33	.	160537803	160538282	0	3	1,462,1	0,9,478	3.25283	6.12213	3.31258
chr1	160548791	160549268	C657PACXX_6_7106.sorted_peak_1534	32	.	160548791	160549268	0	3	1,202,1	0,274,476	3.25434	6.08057	3.28794
chr1	160592957	160593217	C657PACXX_6_7106.sorted_peak_1535	13	.	160592957	160593217	0	2	1,1	0,259	2.38267	3.87946	1.36816
chr1	160607760	160608323	C657PACXX_6_7106.sorted_peak_1536	25	.	160607760	160608323	0	3	1,417,1	0,53,562	2.69771	5.25101	2.53144
chr1	160610294	160610636	C657PACXX_6_7106.sorted_peak_1537	29	.	160610294	160610636	0	2	1,1	0,341	2.80934	5.73384	2.95818
chr1	160634603	160634919	C657PACXX_6_7106.sorted_peak_1538	18	.	160634603	160634919	0	3	1,217,1	0,10,315	2.85254	4.43317	1.81234
chr1	160635235	160635782	C657PACXX_6_7106.sorted_peak_1539	15	.	160635235	160635782	0	2	1,1	0,546	2.74530	4.10773	1.53460
chr1	160651377	160651653	C657PACXX_6_7106.sorted_peak_1540	19	.	160651377	160651653	0	3	1,172,1	0,63,275	2.62247	4.54019	1.92447
chr1	160652839	160653448	C657PACXX_6_7106.sorted_peak_1541	47	.	160652839	160653448	0	3	1,600,1	0,7,608	3.44360	7.70450	4.75782
chr1	160681378	160681803	C657PACXX_6_7106.sorted_peak_1542	16	.	160681378	160681803	0	3	1,195,1	0,220,424	2.51155	4.22844	1.64114
chr1	160696558	160696898	C657PACXX_6_7106.sorted_peak_1543	40	.	160696558	160696898	0	3	1,211,1	0,1,339	3.74806	6.92660	4.07969
chr1	160726155	160726714	C657PACXX_6_7106.sorted_peak_1544	21	.	160726155	160726714	0	3	1,374,1	0,27,558	3.08723	4.74855	2.10773
chr1	160737126	160737668	C657PACXX_6_7106.sorted_peak_1545	32	.	160737126	160737668	0	4	1,185,185,1	0,14,354,541	3.21281	6.05958	3.24754
chr1	160738024	160738452	C657PACXX_6_7106.sorted_peak_1546	36	.	160738024	160738452	0	3	1,416,1	0,2,427	3.34878	6.52272	3.68163
chr1	160751947	160752263	C657PACXX_6_7106.sorted_peak_1547	19	.	160751947	160752263	0	3	1,265,1	0,15,315	3.18740	4.58811	1.95132
chr1	160765701	160766096	C657PACXX_6_7106.sorted_peak_1548	74	.	160765701	160766096	0	3	1,321,1	0,53,394	4.08862	10.53225	7.44805
chr1	160767948	160768132	C657PACXX_6_7106.sorted_peak_1549	26	.	160767948	160768132	0	3	1,169,1	0,14,183	2.88341	5.34426	2.61637
chr1	160807190	160808033	C657PACXX_6_7106.sorted_peak_1550	36	.	160807190	160808033	0	3	1,589,1	0,203,842	3.26993	6.49061	3.66283
chr1	160832378	160832907	C657PACXX_6_7106.sorted_peak_1551	43	.	160832378	160832907	0	3	1,329,1	0,93,528	3.52529	7.15304	4.30554
chr1	160960263	160960461	C657PACXX_6_7106.sorted_peak_1552	71	.	160960263	160960461	0	3	1,182,1	0,7,197	5.06088	10.26793	7.14931
chr1	160983313	160983989	C657PACXX_6_7106.sorted_peak_1553	25	.	160983313	160983989	0	3	1,566,1	0,18,675	3.35988	5.32938	2.59247
chr1	160990703	160991233	C657PACXX_6_7106.sorted_peak_1554	15	.	160990703	160991233	0	2	1,1	0,529	2.86036	4.07937	1.53891
chr1	161008703	161008999	C657PACXX_6_7106.sorted_peak_1555	19	.	161008703	161008999	0	2	1,1	0,295	2.89128	4.60971	1.97380
chr1	161015453	161016064	C657PACXX_6_7106.sorted_peak_1556	77	.	161015453	161016064	0	3	1,500,1	0,110,610	3.83783	10.88938	7.73775
chr1	161038176	161038752	C657PACXX_6_7106.sorted_peak_1557	30	.	161038176	161038752	0	3	1,379,1	0,15,575	2.89694	5.79089	3.01775
chr1	161039522	161040138	C657PACXX_6_7106.sorted_peak_1558	82	.	161039522	161040138	0	3	1,581,1	0,34,615	3.99484	11.37773	8.21143
chr1	161067624	161068081	C657PACXX_6_7106.sorted_peak_1559	48	.	161067624	161068081	0	3	1,198,194	0,4,263	3.69331	7.85086	4.89821
chr1	161087634	161088098	C657PACXX_6_7106.sorted_peak_1560	102	.	161087634	161088098	0	3	1,452,1	0,11,463	4.50806	13.45526	10.21618
chr1	161102301	161102870	C657PACXX_6_7106.sorted_peak_1561	80	.	161102301	161102870	0	3	1,553,1	0,5,568	4.14010	11.25008	8.08613
chr1	161123530	161124048	C657PACXX_6_7106.sorted_peak_1562	70	.	161123530	161124048	0	3	1,492,1	0,2,517	4.41836	10.12459	7.02085
chr1	161128970	161129505	C657PACXX_6_7106.sorted_peak_1563	74	.	161128970	161129505	0	2	533,1	0,534	4.02360	10.58100	7.49602
chr1	161135635	161136392	C657PACXX_6_7106.sorted_peak_1564	89	.	161135635	161136392	0	3	1,752,1	0,3,756	4.25413	12.15493	8.95669
chr1	161146889	161147544	C657PACXX_6_7106.sorted_peak_1565	40	.	161146889	161147544	0	3	1,211,1	0,181,654	3.41932	6.87268	4.04280
chr1	161152051	161152457	C657PACXX_6_7106.sorted_peak_1566	25	.	161152051	161152457	0	2	1,405	0,1	2.82443	5.24068	2.51926
chr1	161155100	161155627	C657PACXX_6_7106.sorted_peak_1567	89	.	161155100	161155627	0	3	1,505,1	0,1,526	4.33568	12.08965	8.95177
chr1	161162353	161162681	C657PACXX_6_7106.sorted_peak_1568	19	.	161162353	161162681	0	2	1,1	0,327	2.94644	4.55103	1.93023
chr1	161171774	161172335	C657PACXX_6_7106.sorted_peak_1569	118	.	161171774	161172335	0	3	1,458,1	0,5,560	4.82608	15.19651	11.86613
chr1	161195330	161196046	C657PACXX_6_7106.sorted_peak_1570	174	.	161195330	161196046	0	3	1,696,1	0,1,715	5.20752	20.99740	17.45513
chr1	161275874	161276297	C657PACXX_6_7106.sorted_peak_1571	29	.	161275874	161276297	0	2	1,360	0,63	3.27228	5.75718	2.98285
chr1	161283824	161284608	C657PACXX_6_7106.sorted_peak_1572	43	.	161283824	161284608	0	2	773,1	0,783	3.69557	7.28595	4.39926
chr1	161321242	161321781	C657PACXX_6_7106.sorted_peak_1573	41	.	161321242	161321781	0	3	1,385,1	0,118,538	3.88991	7.00340	4.13686
chr1	161337656	161337992	C657PACXX_6_7106.sorted_peak_1574	26	.	161337656	161337992	0	3	1,188,1	0,6,335	3.28363	5.33362	2.61453
chr1	161359429	161360317	C657PACXX_6_7106.sorted_peak_1575	71	.	161359429	161360317	0	4	1,570,203,1	0,9,683,887	3.93272	10.19535	7.15721
chr1	161368913	161369977	C657PACXX_6_7106.sorted_peak_1576	55	.	161368913	161369977	0	2	1,1055	0,9	3.87682	8.51586	5.50604
chr1	161410255	161410488	C657PACXX_6_7106.sorted_peak_1577	43	.	161410255	161410488	0	3	1,217,1	0,5,232	4.11315	7.24214	4.33700
chr1	161493645	161494243	C657PACXX_6_7106.sorted_peak_1578	27	.	161493645	161494243	0	4	1,256,188,1	0,44,390,597	3.53730	5.54179	2.78944
chr1	161500596	161501088	C657PACXX_6_7106.sorted_peak_1579	79	.	161500596	161501088	0	3	1,386,1	0,105,491	5.18103	11.05709	7.95234
chr1	161509797	161510271	C657PACXX_6_7106.sorted_peak_1580	99	.	161509797	161510271	0	2	1,471	0,3	5.90076	13.26755	9.98235
chr1	161582207	161582633	C657PACXX_6_7106.sorted_peak_1581	114	.	161582207	161582633	0	3	1,339,1	0,83,425	6.24530	14.76987	11.44826
chr1	161591257	161591695	C657PACXX_6_7106.sorted_peak_1582	22	.	161591257	161591695	0	3	1,411,1	0,2,437	3.32563	4.94397	2.24985
chr1	161593425	161593602	C657PACXX_6_7106.sorted_peak_1583	27	.	161593425	161593602	0	2	1,175	0,2	3.53415	5.49291	2.72665
chr1	161696486	161696795	C657PACXX_6_7106.sorted_peak_1584	17	.	161696486	161696795	0	2	1,1	0,308	2.58295	4.37178	1.76688
chr1	161708699	161709082	C657PACXX_6_7106.sorted_peak_1585	67	.	161708699	161709082	0	3	1,323,1	0,3,382	4.15312	9.77457	6.73419
chr1	161719251	161719938	C657PACXX_6_7106.sorted_peak_1586	40	.	161719251	161719938	0	3	1,675,1	0,3,686	3.61057	6.94168	4.08848
chr1	161735827	161736640	C657PACXX_6_7106.sorted_peak_1587	36	.	161735827	161736640	0	3	1,505,1	0,198,812	3.25820	6.44952	3.64075
chr1	162467441	162467814	C657PACXX_6_7106.sorted_peak_1588	29	.	162467441	162467814	0	3	1,357,1	0,1,372	3.32636	5.75426	2.97842
chr1	162530994	162531667	C657PACXX_6_7106.sorted_peak_1589	68	.	162530994	162531667	0	2	592,1	0,672	3.85429	9.81135	6.81557
chr1	162583505	162583802	C657PACXX_6_7106.sorted_peak_1590	14	.	162583505	162583802	0	2	1,1	0,296	2.96876	4.01770	1.45719
chr1	162793076	162793447	C657PACXX_6_7106.sorted_peak_1591	24	.	162793076	162793447	0	2	1,188	0,183	3.34298	5.16189	2.46439
chr1	162805004	162805446	C657PACXX_6_7106.sorted_peak_1592	25	.	162805004	162805446	0	3	1,429,1	0,11,441	3.15233	5.23910	2.52535
chr1	163291353	163291950	C657PACXX_6_7106.sorted_peak_1593	121	.	163291353	163291950	0	3	1,589,1	0,5,596	4.75369	15.49215	12.19325
chr1	164744690	164744881	C657PACXX_6_7106.sorted_peak_1594	12	.	164744690	164744881	0	2	1,1	0,190	2.86600	3.77546	1.28165
chr1	165362114	165362614	C657PACXX_6_7106.sorted_peak_1595	28	.	165362114	165362614	0	3	1,203,234	0,7,266	3.34677	5.64050	2.88126
chr1	165567300	165567784	C657PACXX_6_7106.sorted_peak_1596	58	.	165567300	165567784	0	3	1,473,1	0,1,483	3.72478	8.79077	5.81148
chr1	165599900	165600523	C657PACXX_6_7106.sorted_peak_1597	180	.	165599900	165600523	0	3	1,543,1	0,9,622	5.62589	21.66786	18.09503
chr1	165667324	165668117	C657PACXX_6_7106.sorted_peak_1598	72	.	165667324	165668117	0	3	532,212,1	0,580,792	4.14798	10.24654	7.20179
chr1	165737866	165738679	C657PACXX_6_7106.sorted_peak_1599	89	.	165737866	165738679	0	3	1,781,1	0,25,812	4.49057	12.13271	8.95050
chr1	165840630	165840957	C657PACXX_6_7106.sorted_peak_1600	28	.	165840630	165840957	0	3	1,291,1	0,29,326	3.30505	5.63747	2.87247
chr1	165883391	165883804	C657PACXX_6_7106.sorted_peak_1601	20	.	165883391	165883804	0	2	1,1	0,412	3.01058	4.67752	2.02417
chr1	166459090	166459518	C657PACXX_6_7106.sorted_peak_1602	27	.	166459090	166459518	0	3	1,281,1	0,27,427	3.23556	5.46655	2.74748
chr1	166845257	166846005	C657PACXX_6_7106.sorted_peak_1603	107	.	166845257	166846005	0	2	688,1	0,747	4.81749	14.04842	10.76573
chr1	166879740	166879909	C657PACXX_6_7106.sorted_peak_1604	19	.	166879740	166879909	0	2	1,1	0,168	2.88537	4.62275	1.98384
chr1	167013165	167013581	C657PACXX_6_7106.sorted_peak_1605	17	.	167013165	167013581	0	2	1,1	0,415	2.93068	4.31369	1.73734
chr1	167059972	167060141	C657PACXX_6_7106.sorted_peak_1606	17	.	167059972	167060141	0	2	1,1	0,168	3.05249	4.37915	1.76748
chr1	167189442	167190318	C657PACXX_6_7106.sorted_peak_1607	119	.	167189442	167190318	0	2	705,1	0,875	4.15144	15.24665	11.93625
chr1	167416969	167417576	C657PACXX_6_7106.sorted_peak_1608	25	.	167416969	167417576	0	3	1,322,1	0,35,606	2.98365	5.25608	2.53816
chr1	167425524	167425930	C657PACXX_6_7106.sorted_peak_1609	13	.	167425524	167425930	0	2	1,1	0,405	2.57615	3.84784	1.32530
chr1	167443469	167443774	C657PACXX_6_7106.sorted_peak_1610	13	.	167443469	167443774	0	2	1,1	0,304	2.78960	3.89435	1.38502
chr1	167487013	167487202	C657PACXX_6_7106.sorted_peak_1611	27	.	167487013	167487202	0	3	1,169,1	0,2,188	2.83302	5.51640	2.76843
chr1	167503298	167503600	C657PACXX_6_7106.sorted_peak_1612	13	.	167503298	167503600	0	2	1,1	0,301	2.78493	3.88903	1.38576
chr1	167511154	167511323	C657PACXX_6_7106.sorted_peak_1613	13	.	167511154	167511323	0	2	1,1	0,168	2.59839	3.78679	1.30571
chr1	167522863	167523245	C657PACXX_6_7106.sorted_peak_1614	29	.	167522863	167523245	0	3	1,259,1	0,9,381	3.08784	5.72824	2.98041
chr1	167525401	167525710	C657PACXX_6_7106.sorted_peak_1615	17	.	167525401	167525710	0	2	1,1	0,308	2.74693	4.37571	1.76260
chr1	167569359	167569690	C657PACXX_6_7106.sorted_peak_1616	28	.	167569359	167569690	0	3	1,182,1	0,144,330	3.35667	5.60125	2.85402
chr1	167586688	167586905	C657PACXX_6_7106.sorted_peak_1617	23	.	167586688	167586905	0	3	1,189,1	0,19,216	3.31806	5.02605	2.33799
chr1	167597083	167597667	C657PACXX_6_7106.sorted_peak_1618	49	.	167597083	167597667	0	3	1,426,1	0,154,583	3.25994	7.86212	4.92714
chr1	167606589	167606806	C657PACXX_6_7106.sorted_peak_1619	21	.	167606589	167606806	0	2	1,187	0,30	2.95440	4.78358	2.12168
chr1	167657131	167657469	C657PACXX_6_7106.sorted_peak_1620	18	.	167657131	167657469	0	2	1,333	0,5	2.99862	4.50213	1.87222
chr1	167683672	167683917	C657PACXX_6_7106.sorted_peak_1621	22	.	167683672	167683917	0	2	1,1	0,244	2.63564	4.92995	2.26163
chr1	167684109	167684989	C657PACXX_6_7106.sorted_peak_1622	14	.	167684109	167684989	0	2	1,1	0,879	2.40296	4.00409	1.46646
chr1	167690996	167691461	C657PACXX_6_7106.sorted_peak_1623	53	.	167690996	167691461	0	3	1,344,1	0,2,464	3.90228	8.35785	5.37744
chr1	167774390	167774709	C657PACXX_6_7106.sorted_peak_1624	27	.	167774390	167774709	0	1	319	0	3.31349	5.49091	2.73475
chr1	167905196	167906255	C657PACXX_6_7106.sorted_peak_1625	109	.	167905196	167906255	0	3	1,1056,1	0,2,1058	4.19643	14.14572	10.92493
chr1	168147897	168148728	C657PACXX_6_7106.sorted_peak_1626	102	.	168147897	168148728	0	1	831	0	4.95159	13.50551	10.25551
chr1	168194811	168195607	C657PACXX_6_7106.sorted_peak_1627	23	.	168194811	168195607	0	3	1,169,1	0,192,795	3.02708	5.09372	2.39605
chr1	168213275	168213445	C657PACXX_6_7106.sorted_peak_1628	27	.	168213275	168213445	0	2	169,1	0,169	3.49520	5.56425	2.79838
chr1	168310401	168310570	C657PACXX_6_7106.sorted_peak_1629	15	.	168310401	168310570	0	2	1,1	0,168	2.69507	4.05298	1.50574
chr1	168311924	168312093	C657PACXX_6_7106.sorted_peak_1630	21	.	168311924	168312093	0	1	169	0	2.91955	4.88291	2.19674
chr1	168332202	168332804	C657PACXX_6_7106.sorted_peak_1631	85	.	168332202	168332804	0	3	1,585,1	0,4,601	4.39814	11.74245	8.55268
chr1	168368389	168368625	C657PACXX_6_7106.sorted_peak_1632	16	.	168368389	168368625	0	3	1,212,1	0,16,235	2.90865	4.21774	1.64664
chr1	168378340	168378528	C657PACXX_6_7106.sorted_peak_1633	28	.	168378340	168378528	0	3	1,177,1	0,7,187	3.08026	5.57444	2.81665
chr1	168390546	168391012	C657PACXX_6_7106.sorted_peak_1634	50	.	168390546	168391012	0	3	1,448,1	0,1,465	3.96452	7.99859	5.05198
chr1	168408876	168409442	C657PACXX_6_7106.sorted_peak_1635	32	.	168408876	168409442	0	4	1,224,269,1	0,9,293,565	3.09422	6.01262	3.22443
chr1	168436587	168436961	C657PACXX_6_7106.sorted_peak_1636	15	.	168436587	168436961	0	3	1,312,1	0,13,373	2.68132	4.15488	1.57650
chr1	168489387	168489682	C657PACXX_6_7106.sorted_peak_1637	19	.	168489387	168489682	0	3	1,258,1	0,36,294	2.77318	4.58554	1.95836
chr1	168490839	168491096	C657PACXX_6_7106.sorted_peak_1638	31	.	168490839	168491096	0	3	1,237,1	0,1,256	3.17851	5.96438	3.17635
chr1	168504674	168505302	C657PACXX_6_7106.sorted_peak_1639	18	.	168504674	168505302	0	3	1,378,1	0,215,627	3.11140	4.40964	1.80700
chr1	169013490	169014006	C657PACXX_6_7106.sorted_peak_1640	44	.	169013490	169014006	0	3	1,509,1	0,1,515	3.54364	7.38060	4.46650
chr1	169075576	169075745	C657PACXX_6_7106.sorted_peak_1641	13	.	169075576	169075745	0	2	1,1	0,168	2.59593	3.93342	1.39408
chr1	169281424	169281862	C657PACXX_6_7106.sorted_peak_1642	43	.	169281424	169281862	0	3	1,412,1	0,3,437	3.64742	7.29814	4.37781
chr1	169317720	169317896	C657PACXX_6_7106.sorted_peak_1643	21	.	169317720	169317896	0	2	1,1	0,175	3.29973	4.87083	2.18527
chr1	169336672	169337550	C657PACXX_6_7106.sorted_peak_1644	125	.	169336672	169337550	0	3	1,508,1	0,275,877	4.34296	15.80793	12.51674
chr1	169454602	169455519	C657PACXX_6_7106.sorted_peak_1645	48	.	169454602	169455519	0	3	1,465,1	0,441,916	3.76765	7.77132	4.84376
chr1	169574007	169574514	C657PACXX_6_7106.sorted_peak_1646	21	.	169574007	169574514	0	4	1,182,202,1	0,49,282,506	3.11132	4.80937	2.15559
chr1	169649829	169650260	C657PACXX_6_7106.sorted_peak_1647	18	.	169649829	169650260	0	2	350,1	0,430	3.07382	4.48077	1.85171
chr1	169661945	169662363	C657PACXX_6_7106.sorted_peak_1648	22	.	169661945	169662363	0	2	1,1	0,417	2.81818	4.97862	2.29395
chr1	169681224	169681498	C657PACXX_6_7106.sorted_peak_1649	15	.	169681224	169681498	0	3	1,262,1	0,4,273	2.86487	4.12298	1.56416
chr1	169763875	169764417	C657PACXX_6_7106.sorted_peak_1650	68	.	169763875	169764417	0	3	1,536,1	0,5,541	4.15175	9.91949	6.81886
chr1	169862725	169863499	C657PACXX_6_7106.sorted_peak_1651	171	.	169862725	169863499	0	3	1,686,1	0,85,773	5.00924	20.69841	17.13688
chr1	170043536	170044199	C657PACXX_6_7106.sorted_peak_1652	128	.	170043536	170044199	0	2	660,1	0,662	4.82529	16.23295	12.88465
chr1	170183376	170183545	C657PACXX_6_7106.sorted_peak_1653	19	.	170183376	170183545	0	2	1,1	0,168	3.09950	4.53716	1.90175
chr1	170500991	170501527	C657PACXX_6_7106.sorted_peak_1654	66	.	170500991	170501527	0	3	1,528,1	0,2,535	4.07565	9.73309	6.65508
chr1	170899139	170899317	C657PACXX_6_7106.sorted_peak_1655	44	.	170899139	170899317	0	3	1,176,1	0,1,177	4.12329	7.43115	4.49007
chr1	171282918	171283385	C657PACXX_6_7106.sorted_peak_1656	31	.	171282918	171283385	0	1	467	0	3.60126	5.96512	3.16656
chr1	171454282	171454854	C657PACXX_6_7106.sorted_peak_1657	157	.	171454282	171454854	0	3	1,559,1	0,7,571	5.32929	19.26254	15.74422
chr1	171455325	171455552	C657PACXX_6_7106.sorted_peak_1658	15	.	171455325	171455552	0	2	1,1	0,226	2.45929	4.12873	1.57484
chr1	171614013	171614271	C657PACXX_6_7106.sorted_peak_1659	21	.	171614013	171614271	0	2	1,1	0,257	3.13989	4.79026	2.13506
chr1	171614820	171615011	C657PACXX_6_7106.sorted_peak_1660	21	.	171614820	171615011	0	2	1,1	0,190	3.13502	4.78349	2.13082
chr1	171711257	171711792	C657PACXX_6_7106.sorted_peak_1661	107	.	171711257	171711792	0	3	1,529,1	0,4,534	4.52985	13.90676	10.72679
chr1	171750160	171750961	C657PACXX_6_7106.sorted_peak_1662	153	.	171750160	171750961	0	3	1,549,1	0,130,800	4.90811	18.73753	15.32424
chr1	171810366	171810554	C657PACXX_6_7106.sorted_peak_1663	63	.	171810366	171810554	0	3	1,171,1	0,11,187	4.38877	9.44777	6.37213
chr1	172087212	172087415	C657PACXX_6_7106.sorted_peak_1664	26	.	172087212	172087415	0	1	203	0	3.28921	5.39210	2.64237
chr1	172150611	172151076	C657PACXX_6_7106.sorted_peak_1665	49	.	172150611	172151076	0	3	1,431,1	0,26,464	3.50438	7.81906	4.91605
chr1	172172431	172172671	C657PACXX_6_7106.sorted_peak_1666	30	.	172172431	172172671	0	3	1,180,1	0,56,239	3.44516	5.76329	3.00339
chr1	172327593	172327827	C657PACXX_6_7106.sorted_peak_1667	19	.	172327593	172327827	0	3	1,210,1	0,3,233	2.81412	4.60584	1.96802
chr1	172349875	172350304	C657PACXX_6_7106.sorted_peak_1668	32	.	172349875	172350304	0	3	1,204,1	0,221,428	3.32599	6.02138	3.23290
chr1	172363264	172363580	C657PACXX_6_7106.sorted_peak_1669	23	.	172363264	172363580	0	3	1,276,1	0,36,315	3.03404	5.08759	2.38516
chr1	172413059	172413419	C657PACXX_6_7106.sorted_peak_1670	21	.	172413059	172413419	0	3	1,355,1	0,1,359	2.99561	4.85179	2.17158
chr1	172501425	172502528	C657PACXX_6_7106.sorted_peak_1671	189	.	172501425	172502528	0	3	1,890,1	0,5,1102	4.71126	22.52687	18.94949
chr1	172608151	172608688	C657PACXX_6_7106.sorted_peak_1672	25	.	172608151	172608688	0	3	1,433,1	0,24,536	2.95296	5.24382	2.53703
chr1	172631896	172632260	C657PACXX_6_7106.sorted_peak_1673	58	.	172631896	172632260	0	3	1,335,1	0,7,363	3.76824	8.86969	5.84936
chr1	172668310	172668558	C657PACXX_6_7106.sorted_peak_1674	30	.	172668310	172668558	0	3	1,243,1	0,3,247	3.08542	5.84207	3.05626
chr1	172715456	172715819	C657PACXX_6_7106.sorted_peak_1675	43	.	172715456	172715819	0	2	356,1	0,362	3.68008	7.27818	4.35814
chr1	172788177	172788632	C657PACXX_6_7106.sorted_peak_1676	16	.	172788177	172788632	0	2	1,1	0,454	2.84707	4.21416	1.63520
chr1	172864246	172864597	C657PACXX_6_7106.sorted_peak_1677	16	.	172864246	172864597	0	3	1,169,1	0,146,350	2.90551	4.19898	1.63078
chr1	172916144	172916324	C657PACXX_6_7106.sorted_peak_1678	23	.	172916144	172916324	0	1	180	0	3.28384	5.05259	2.34416
chr1	173445706	173446803	C657PACXX_6_7106.sorted_peak_1679	58	.	173445706	173446803	0	4	1,591,211,1	0,8,790,1096	3.63703	8.82226	5.83428
chr1	173520138	173520417	C657PACXX_6_7106.sorted_peak_1680	18	.	173520138	173520417	0	3	1,211,1	0,5,278	3.10261	4.46232	1.86021
chr1	173683906	173684591	C657PACXX_6_7106.sorted_peak_1681	35	.	173683906	173684591	0	3	1,439,1	0,3,684	3.41763	6.39840	3.56211
chr1	173793464	173794349	C657PACXX_6_7106.sorted_peak_1682	87	.	173793464	173794349	0	3	1,881,1	0,3,884	4.32766	11.94753	8.75363
chr1	173836929	173837820	C657PACXX_6_7106.sorted_peak_1683	135	.	173836929	173837820	0	3	1,887,1	0,1,890	4.28194	17.01890	13.59854
chr1	173991318	173992085	C657PACXX_6_7106.sorted_peak_1684	29	.	173991318	173992085	0	3	1,254,1	0,17,766	3.23844	5.61868	2.90720
chr1	174122491	174123057	C657PACXX_6_7106.sorted_peak_1685	28	.	174122491	174123057	0	3	1,553,1	0,11,565	3.33261	5.55534	2.82057
chr1	174128078	174128852	C657PACXX_6_7106.sorted_peak_1686	58	.	174128078	174128852	0	4	1,225,475,1	0,5,287,773	3.68195	8.89426	5.86821
chr1	174174008	174174179	C657PACXX_6_7106.sorted_peak_1687	22	.	174174008	174174179	0	2	1,1	0,170	3.30181	4.94735	2.26425
chr1	174768666	174769506	C657PACXX_6_7106.sorted_peak_1688	32	.	174768666	174769506	0	3	1,345,1	0,48,839	3.34135	6.08611	3.29299
chr1	174933599	174933954	C657PACXX_6_7106.sorted_peak_1689	15	.	174933599	174933954	0	3	1,169,1	0,185,354	2.44365	4.09192	1.54539
chr1	174968301	174969156	C657PACXX_6_7106.sorted_peak_1690	216	.	174968301	174969156	0	3	1,834,1	0,1,854	4.92005	25.32968	21.63966
chr1	174992288	174993046	C657PACXX_6_7106.sorted_peak_1691	68	.	174992288	174993046	0	3	1,699,1	0,2,757	4.51466	9.92270	6.84965
chr1	174998854	174999123	C657PACXX_6_7106.sorted_peak_1692	16	.	174998854	174999123	0	2	203,1	0,268	3.01565	4.26445	1.67747
chr1	175121341	175121554	C657PACXX_6_7106.sorted_peak_1693	29	.	175121341	175121554	0	1	213	0	3.22544	5.65991	2.91506
chr1	175178118	175178939	C657PACXX_6_7106.sorted_peak_1694	31	.	175178118	175178939	0	2	1,551	0,270	3.30634	5.95730	3.17589
chr1	175288801	175289114	C657PACXX_6_7106.sorted_peak_1695	17	.	175288801	175289114	0	2	303,1	0,312	2.83245	4.32217	1.71939
chr1	176176108	176176860	C657PACXX_6_7106.sorted_peak_1696	114	.	176176108	176176860	0	3	1,698,1	0,8,751	4.73973	14.69720	11.40272
chr1	177353159	177353466	C657PACXX_6_7106.sorted_peak_1697	17	.	177353159	177353466	0	3	1,283,1	0,20,306	2.81040	4.39097	1.78849
chr1	177355335	177355804	C657PACXX_6_7106.sorted_peak_1698	59	.	177355335	177355804	0	3	1,431,1	0,8,468	3.94928	8.94618	5.92181
chr1	177779079	177779364	C657PACXX_6_7106.sorted_peak_1699	24	.	177779079	177779364	0	3	1,275,1	0,3,284	3.43729	5.23144	2.49687
chr1	177794653	177794822	C657PACXX_6_7106.sorted_peak_1700	12	.	177794653	177794822	0	2	1,1	0,168	2.83838	3.76244	1.28191
chr1	177915053	177915392	C657PACXX_6_7106.sorted_peak_1701	20	.	177915053	177915392	0	2	250,1	0,338	3.16224	4.66563	2.01989
chr1	178501459	178501803	C657PACXX_6_7106.sorted_peak_1702	23	.	178501459	178501803	0	3	1,323,1	0,5,343	3.18700	5.02609	2.33785
chr1	178511462	178512015	C657PACXX_6_7106.sorted_peak_1703	43	.	178511462	178512015	0	3	1,276,1	0,11,552	3.66884	7.25019	4.34972
chr1	178972139	178972308	C657PACXX_6_7106.sorted_peak_1704	15	.	178972139	178972308	0	2	1,1	0,168	2.88090	4.08767	1.54204
chr1	178994674	178994912	C657PACXX_6_7106.sorted_peak_1705	24	.	178994674	178994912	0	3	1,201,1	0,5,237	2.98299	5.19121	2.47908
chr1	179006294	179006488	C657PACXX_6_7106.sorted_peak_1706	18	.	179006294	179006488	0	2	1,1	0,193	3.02395	4.46986	1.85985
chr1	179052058	179052435	C657PACXX_6_7106.sorted_peak_1707	18	.	179052058	179052435	0	2	1,1	0,376	2.80388	4.46145	1.85707
chr1	179090275	179090558	C657PACXX_6_7106.sorted_peak_1708	13	.	179090275	179090558	0	2	1,1	0,282	2.92438	3.90634	1.36437
chr1	179098883	179099180	C657PACXX_6_7106.sorted_peak_1709	17	.	179098883	179099180	0	2	1,1	0,296	3.05956	4.38637	1.77107
chr1	179160124	179160315	C657PACXX_6_7106.sorted_peak_1710	12	.	179160124	179160315	0	2	1,1	0,190	2.86986	3.77315	1.25691
chr1	179199053	179199409	C657PACXX_6_7106.sorted_peak_1711	14	.	179199053	179199409	0	2	1,1	0,355	2.89217	4.02323	1.46356
chr1	179262509	179262891	C657PACXX_6_7106.sorted_peak_1712	25	.	179262509	179262891	0	2	1,218	0,164	3.13126	5.27692	2.57341
chr1	179268291	179268524	C657PACXX_6_7106.sorted_peak_1713	27	.	179268291	179268524	0	2	227,1	0,232	3.32786	5.47533	2.72370
chr1	179334724	179335391	C657PACXX_6_7106.sorted_peak_1714	69	.	179334724	179335391	0	3	1,599,1	0,37,666	4.41891	9.94720	6.90004
chr1	179783769	179784248	C657PACXX_6_7106.sorted_peak_1715	33	.	179783769	179784248	0	3	1,245,1	0,96,478	3.28710	6.10425	3.32375
chr1	179851399	179852454	C657PACXX_6_7106.sorted_peak_1716	65	.	179851399	179852454	0	3	1,724,1	0,5,1054	3.65306	9.58510	6.52603
chr1	179923032	179924183	C657PACXX_6_7106.sorted_peak_1717	103	.	179923032	179924183	0	3	1,847,1	0,303,1150	4.32743	13.54562	10.31838
chr1	180123532	180124153	C657PACXX_6_7106.sorted_peak_1718	38	.	180123532	180124153	0	3	1,423,1	0,16,620	3.39363	6.67891	3.86824
chr1	180221785	180222151	C657PACXX_6_7106.sorted_peak_1719	15	.	180221785	180222151	0	2	1,1	0,365	2.86509	4.16312	1.59129
chr1	180451636	180451975	C657PACXX_6_7106.sorted_peak_1720	18	.	180451636	180451975	0	2	1,1	0,338	3.11886	4.42498	1.81513
chr1	180471253	180472254	C657PACXX_6_7106.sorted_peak_1721	39	.	180471253	180472254	0	3	230,720,1	0,275,1000	3.40354	6.85547	3.99880
chr1	180600791	180601402	C657PACXX_6_7106.sorted_peak_1722	76	.	180600791	180601402	0	3	1,605,1	0,3,610	4.14537	10.77583	7.69192
chr1	180923363	180923584	C657PACXX_6_7106.sorted_peak_1723	16	.	180923363	180923584	0	2	1,1	0,220	2.80143	4.15900	1.60075
chr1	180991792	180992319	C657PACXX_6_7106.sorted_peak_1724	55	.	180991792	180992319	0	3	1,493,1	0,4,526	3.63790	8.48679	5.53942
chr1	181002613	181003326	C657PACXX_6_7106.sorted_peak_1725	44	.	181002613	181003326	0	3	1,703,1	0,7,712	3.44484	7.35430	4.46848
chr1	181031865	181032372	C657PACXX_6_7106.sorted_peak_1726	25	.	181031865	181032372	0	4	1,198,169,1	0,1,260,506	3.29643	5.27222	2.55594
chr1	181057546	181058064	C657PACXX_6_7106.sorted_peak_1727	41	.	181057546	181058064	0	3	1,500,1	0,17,517	3.09445	7.02614	4.12983
chr1	181059080	181059254	C657PACXX_6_7106.sorted_peak_1728	24	.	181059080	181059254	0	3	1,169,1	0,4,173	2.72976	5.20110	2.49058
chr1	181074698	181075148	C657PACXX_6_7106.sorted_peak_1729	23	.	181074698	181075148	0	3	1,286,1	0,31,449	2.68802	5.07811	2.38554
chr1	181110604	181110830	C657PACXX_6_7106.sorted_peak_1730	25	.	181110604	181110830	0	3	1,221,1	0,1,225	2.93400	5.22660	2.51659
chr1	181111666	181112008	C657PACXX_6_7106.sorted_peak_1731	43	.	181111666	181112008	0	3	1,338,1	0,3,341	3.50259	7.28313	4.37090
chr1	181118749	181119133	C657PACXX_6_7106.sorted_peak_1732	17	.	181118749	181119133	0	2	1,1	0,383	2.84577	4.36630	1.75907
chr1	181135639	181136092	C657PACXX_6_7106.sorted_peak_1733	38	.	181135639	181136092	0	3	1,207,1	0,6,452	3.76369	6.72723	3.87411
chr1	181158980	181159383	C657PACXX_6_7106.sorted_peak_1734	12	.	181158980	181159383	0	2	1,1	0,402	2.78732	3.69306	1.22177
chr1	181365441	181365688	C657PACXX_6_7106.sorted_peak_1735	18	.	181365441	181365688	0	2	1,1	0,246	2.93796	4.43604	1.81072
chr1	181394122	181394464	C657PACXX_6_7106.sorted_peak_1736	11	.	181394122	181394464	0	2	1,1	0,341	2.68790	3.64827	1.19734
chr1	181998594	181999392	C657PACXX_6_7106.sorted_peak_1737	87	.	181998594	181999392	0	3	1,568,1	0,7,797	4.41404	11.97630	8.79230
chr1	182112350	182112703	C657PACXX_6_7106.sorted_peak_1738	21	.	182112350	182112703	0	2	1,1	0,352	3.00077	4.78213	2.13922
chr1	182228533	182228890	C657PACXX_6_7106.sorted_peak_1739	26	.	182228533	182228890	0	3	1,342,1	0,1,356	3.32647	5.39926	2.66875
chr1	182399758	182400107	C657PACXX_6_7106.sorted_peak_1740	46	.	182399758	182400107	0	3	1,323,1	0,2,348	3.88226	7.52990	4.61487
chr1	182557858	182558488	C657PACXX_6_7106.sorted_peak_1741	19	.	182557858	182558488	0	3	1,238,1	0,286,629	2.91394	4.57025	1.93311
chr1	182572532	182572751	C657PACXX_6_7106.sorted_peak_1742	37	.	182572532	182572751	0	3	1,196,1	0,11,218	3.09817	6.59090	3.75513
chr1	182573296	182573580	C657PACXX_6_7106.sorted_peak_1743	34	.	182573296	182573580	0	3	1,266,1	0,17,283	3.03871	6.33498	3.49675
chr1	182585013	182585479	C657PACXX_6_7106.sorted_peak_1744	24	.	182585013	182585479	0	3	1,330,1	0,134,465	2.93475	5.18105	2.46980
chr1	182808179	182809131	C657PACXX_6_7106.sorted_peak_1745	94	.	182808179	182809131	0	4	1,321,357,1	0,198,587,951	4.14149	12.57305	9.44624
chr1	182859249	182859470	C657PACXX_6_7106.sorted_peak_1746	18	.	182859249	182859470	0	2	1,1	0,220	3.02542	4.48777	1.87426
chr1	183440733	183441562	C657PACXX_6_7106.sorted_peak_1747	84	.	183440733	183441562	0	3	1,823,1	0,1,828	3.68833	11.52797	8.41187
chr1	183447441	183447830	C657PACXX_6_7106.sorted_peak_1748	25	.	183447441	183447830	0	2	1,1	0,388	3.10682	5.28312	2.55329
chr1	183559467	183559770	C657PACXX_6_7106.sorted_peak_1749	18	.	183559467	183559770	0	3	1,268,1	0,33,302	2.92539	4.48430	1.87270
chr1	183604688	183605357	C657PACXX_6_7106.sorted_peak_1750	130	.	183604688	183605357	0	3	1,665,1	0,2,668	4.56002	16.42662	13.09828
chr1	183624792	183624970	C657PACXX_6_7106.sorted_peak_1751	37	.	183624792	183624970	0	3	1,169,1	0,3,177	3.74927	6.60929	3.75346
chr1	183774367	183774536	C657PACXX_6_7106.sorted_peak_1752	18	.	183774367	183774536	0	2	1,1	0,168	2.90083	4.47274	1.87671
chr1	183857490	183857693	C657PACXX_6_7106.sorted_peak_1753	15	.	183857490	183857693	0	2	1,1	0,202	2.86839	4.13375	1.59627
chr1	183885030	183885595	C657PACXX_6_7106.sorted_peak_1754	60	.	183885030	183885595	0	3	1,546,1	0,16,564	4.02362	9.04297	6.02060
chr1	183925546	183926240	C657PACXX_6_7106.sorted_peak_1755	102	.	183925546	183926240	0	2	1,691	0,3	4.41623	13.43516	10.27282
chr1	184020367	184020765	C657PACXX_6_7106.sorted_peak_1756	43	.	184020367	184020765	0	2	393,1	0,397	3.58517	7.28387	4.37585
chr1	184129445	184129987	C657PACXX_6_7106.sorted_peak_1757	20	.	184129445	184129987	0	3	1,373,1	0,10,541	2.73849	4.68679	2.04506
chr1	184460870	184461260	C657PACXX_6_7106.sorted_peak_1758	39	.	184460870	184461260	0	3	1,184,1	0,52,389	3.52220	6.86379	3.99881
chr1	184712234	184712610	C657PACXX_6_7106.sorted_peak_1759	30	.	184712234	184712610	0	2	1,315	0,61	3.19014	5.82700	3.03318
chr1	184723585	184724483	C657PACXX_6_7106.sorted_peak_1760	144	.	184723585	184724483	0	3	1,890,1	0,4,897	4.70058	17.90688	14.46035
chr1	184774665	184775195	C657PACXX_6_7106.sorted_peak_1761	28	.	184774665	184775195	0	2	1,250	0,280	3.36725	5.65690	2.88780
chr1	184809669	184810043	C657PACXX_6_7106.sorted_peak_1762	52	.	184809669	184810043	0	3	1,356,1	0,12,373	3.84941	8.26739	5.28677
chr1	184812775	184813247	C657PACXX_6_7106.sorted_peak_1763	13	.	184812775	184813247	0	2	1,1	0,471	2.75829	3.86072	1.34968
chr1	184836122	184836548	C657PACXX_6_7106.sorted_peak_1764	64	.	184836122	184836548	0	3	1,420,1	0,1,425	4.14873	9.46094	6.41522
chr1	184859590	184860057	C657PACXX_6_7106.sorted_peak_1765	32	.	184859590	184860057	0	3	1,455,1	0,6,466	3.25511	6.07449	3.28781
chr1	184943579	184943830	C657PACXX_6_7106.sorted_peak_1766	15	.	184943579	184943830	0	2	1,1	0,250	2.71344	4.09725	1.54887
chr1	184951177	184951676	C657PACXX_6_7106.sorted_peak_1767	21	.	184951177	184951676	0	3	1,187,1	0,68,498	3.12226	4.81771	2.17327
chr1	185125874	185126594	C657PACXX_6_7106.sorted_peak_1768	123	.	185125874	185126594	0	3	1,712,1	0,7,719	4.37014	15.73971	12.37621
chr1	185285051	185285351	C657PACXX_6_7106.sorted_peak_1769	21	.	185285051	185285351	0	3	1,169,1	0,122,299	2.45848	4.83035	2.17701
chr1	185286038	185287127	C657PACXX_6_7106.sorted_peak_1770	60	.	185286038	185287127	0	3	1,790,1	0,295,1088	3.31233	9.09515	6.06827
chr1	185307854	185308741	C657PACXX_6_7106.sorted_peak_1771	20	.	185307854	185308741	0	2	656,1	0,886	2.92300	4.70152	2.04882
chr1	185389773	185390316	C657PACXX_6_7106.sorted_peak_1772	26	.	185389773	185390316	0	3	1,399,1	0,37,542	3.19303	5.35191	2.62737
chr1	185408904	185409553	C657PACXX_6_7106.sorted_peak_1773	69	.	185408904	185409553	0	3	1,643,1	0,4,648	4.02367	9.99897	6.90812
chr1	185529163	185529500	C657PACXX_6_7106.sorted_peak_1774	70	.	185529163	185529500	0	3	1,319,1	0,14,336	4.36893	10.16141	7.05867
chr1	185536144	185536668	C657PACXX_6_7106.sorted_peak_1775	62	.	185536144	185536668	0	3	1,312,1	0,6,523	4.04009	9.26512	6.26335
chr1	186344257	186344926	C657PACXX_6_7106.sorted_peak_1776	209	.	186344257	186344926	0	3	1,660,1	0,1,668	5.54364	24.61914	20.93460
chr1	186373610	186373848	C657PACXX_6_7106.sorted_peak_1777	30	.	186373610	186373848	0	3	1,221,1	0,14,237	3.63550	5.81650	3.03305
chr1	186587701	186587894	C657PACXX_6_7106.sorted_peak_1778	14	.	186587701	186587894	0	2	1,1	0,192	2.79064	4.00110	1.44635
chr1	186649369	186649795	C657PACXX_6_7106.sorted_peak_1779	17	.	186649369	186649795	0	2	392,1	0,425	2.89707	4.33488	1.73084
chr1	188913203	188913372	C657PACXX_6_7106.sorted_peak_1780	13	.	188913203	188913372	0	2	1,1	0,168	2.85769	3.82466	1.32643
chr1	191143412	191143600	C657PACXX_6_7106.sorted_peak_1781	16	.	191143412	191143600	0	2	1,1	0,187	2.98598	4.25562	1.65638
chr1	191972914	191973095	C657PACXX_6_7106.sorted_peak_1782	24	.	191972914	191973095	0	2	1,1	0,180	3.37489	5.11652	2.41113
chr1	192127303	192127620	C657PACXX_6_7106.sorted_peak_1783	13	.	192127303	192127620	0	2	1,1	0,316	2.67335	3.81570	1.32537
chr1	192415055	192415281	C657PACXX_6_7106.sorted_peak_1784	12	.	192415055	192415281	0	2	1,1	0,225	2.80998	3.81215	1.29230
chr1	192443213	192443570	C657PACXX_6_7106.sorted_peak_1785	14	.	192443213	192443570	0	2	1,1	0,356	2.73439	3.95890	1.43779
chr1	192485678	192486305	C657PACXX_6_7106.sorted_peak_1786	71	.	192485678	192486305	0	3	1,344,1	0,215,626	4.06477	10.18250	7.11963
chr1	192508050	192508566	C657PACXX_6_7106.sorted_peak_1787	28	.	192508050	192508566	0	3	1,269,1	0,1,515	3.08453	5.59453	2.84190
chr1	192514111	192514399	C657PACXX_6_7106.sorted_peak_1788	15	.	192514111	192514399	0	2	1,1	0,287	2.61446	4.07116	1.53202
chr1	192544482	192545124	C657PACXX_6_7106.sorted_peak_1789	62	.	192544482	192545124	0	3	1,529,1	0,48,641	3.46634	9.28704	6.27269
chr1	192775093	192775276	C657PACXX_6_7106.sorted_peak_1790	32	.	192775093	192775276	0	3	1,172,1	0,7,182	2.87115	6.10828	3.29506
chr1	192777832	192778026	C657PACXX_6_7106.sorted_peak_1791	63	.	192777832	192778026	0	3	1,186,1	0,5,193	3.51789	9.36223	6.30752
chr1	192778200	192778493	C657PACXX_6_7106.sorted_peak_1792	23	.	192778200	192778493	0	3	1,272,1	0,16,292	2.61121	4.99119	2.31001
chr1	193027778	193028944	C657PACXX_6_7106.sorted_peak_1793	66	.	193027778	193028944	0	5	1,200,180,401,1	0,4,250,658,1165	3.59547	9.57316	6.63979
chr1	193073981	193074446	C657PACXX_6_7106.sorted_peak_1794	20	.	193073981	193074446	0	2	1,1	0,464	3.03377	4.70755	2.05029
chr1	193090708	193091535	C657PACXX_6_7106.sorted_peak_1795	69	.	193090708	193091535	0	3	1,631,1	0,191,826	3.89843	10.01586	6.93435
chr1	193152146	193152410	C657PACXX_6_7106.sorted_peak_1796	18	.	193152146	193152410	0	2	1,1	0,263	2.90945	4.41074	1.80625
chr1	193280516	193280694	C657PACXX_6_7106.sorted_peak_1797	28	.	193280516	193280694	0	3	1,173,1	0,4,177	3.16909	5.66262	2.88449
chr1	193375996	193376165	C657PACXX_6_7106.sorted_peak_1798	13	.	193375996	193376165	0	2	1,1	0,168	2.74426	3.79149	1.30306
chr1	193387793	193387980	C657PACXX_6_7106.sorted_peak_1799	22	.	193387793	193387980	0	2	1,1	0,186	3.20098	4.94226	2.26017
chr1	193448160	193448705	C657PACXX_6_7106.sorted_peak_1800	87	.	193448160	193448705	0	2	1,495	0,50	4.39146	11.96400	8.79921
chr1	193509597	193509827	C657PACXX_6_7106.sorted_peak_1801	39	.	193509597	193509827	0	3	1,199,1	0,12,229	3.38361	6.76529	3.90401
chr1	193766484	193766726	C657PACXX_6_7106.sorted_peak_1802	11	.	193766484	193766726	0	2	1,1	0,241	2.83109	3.68193	1.19036
chr1	194963033	194963238	C657PACXX_6_7106.sorted_peak_1803	20	.	194963033	194963238	0	2	1,1	0,204	3.21852	4.71559	2.06187
chr1	195164504	195164918	C657PACXX_6_7106.sorted_peak_1804	26	.	195164504	195164918	0	3	1,382,1	0,13,413	3.10007	5.33551	2.61139
chr1	196620882	196621074	C657PACXX_6_7106.sorted_peak_1805	27	.	196620882	196621074	0	3	1,179,1	0,5,191	3.16837	5.49475	2.75274
chr1	197115716	197116207	C657PACXX_6_7106.sorted_peak_1806	105	.	197115716	197116207	0	3	1,474,1	0,8,490	4.69217	13.78012	10.51860
chr1	197170220	197170867	C657PACXX_6_7106.sorted_peak_1807	70	.	197170220	197170867	0	3	1,624,1	0,3,646	3.97523	10.15537	7.06876
chr1	197744605	197745237	C657PACXX_6_7106.sorted_peak_1808	23	.	197744605	197745237	0	3	1,287,1	0,339,631	2.74663	5.07074	2.39886
chr1	197838032	197838482	C657PACXX_6_7106.sorted_peak_1809	14	.	197838032	197838482	0	2	1,1	0,449	2.90285	3.91586	1.40091
chr1	197871561	197872317	C657PACXX_6_7106.sorted_peak_1810	38	.	197871561	197872317	0	2	1,492	0,264	3.46729	6.63333	3.81225
chr1	197918297	197918865	C657PACXX_6_7106.sorted_peak_1811	20	.	197918297	197918865	0	2	553,1	0,567	3.04605	4.64091	2.00715
chr1	198071715	198072057	C657PACXX_6_7106.sorted_peak_1812	46	.	198071715	198072057	0	3	1,239,1	0,3,341	3.84528	7.56120	4.62980
chr1	198125632	198125974	C657PACXX_6_7106.sorted_peak_1813	13	.	198125632	198125974	0	2	1,1	0,341	2.42291	3.86194	1.35840
chr1	198128106	198128315	C657PACXX_6_7106.sorted_peak_1814	18	.	198128106	198128315	0	2	1,1	0,208	2.56565	4.43299	1.81260
chr1	198136725	198136958	C657PACXX_6_7106.sorted_peak_1815	12	.	198136725	198136958	0	2	1,1	0,232	2.59889	3.78586	1.29988
chr1	198148672	198148878	C657PACXX_6_7106.sorted_peak_1816	15	.	198148672	198148878	0	2	1,1	0,205	2.78358	4.06145	1.52469
chr1	198157218	198157594	C657PACXX_6_7106.sorted_peak_1817	27	.	198157218	198157594	0	1	376	0	3.18197	5.52461	2.78229
chr1	198171429	198171706	C657PACXX_6_7106.sorted_peak_1818	16	.	198171429	198171706	0	2	1,1	0,276	2.90262	4.29241	1.69182
chr1	198434588	198434782	C657PACXX_6_7106.sorted_peak_1819	15	.	198434588	198434782	0	2	1,1	0,193	2.90304	4.11964	1.56166
chr1	198492477	198492679	C657PACXX_6_7106.sorted_peak_1820	13	.	198492477	198492679	0	2	1,1	0,201	2.59278	3.80528	1.30939
chr1	198526086	198526428	C657PACXX_6_7106.sorted_peak_1821	36	.	198526086	198526428	0	2	320,1	0,341	3.50302	6.52662	3.69399
chr1	198533817	198534177	C657PACXX_6_7106.sorted_peak_1822	31	.	198533817	198534177	0	3	1,344,1	0,4,359	3.64019	5.91437	3.14573
chr1	198590252	198590895	C657PACXX_6_7106.sorted_peak_1823	47	.	198590252	198590895	0	3	1,619,1	0,14,642	3.22319	7.71255	4.77536
chr1	198625566	198625978	C657PACXX_6_7106.sorted_peak_1824	16	.	198625566	198625978	0	3	1,242,1	0,102,411	2.51994	4.17943	1.61216
chr1	198626729	198627057	C657PACXX_6_7106.sorted_peak_1825	12	.	198626729	198627057	0	2	1,1	0,327	2.44656	3.76690	1.28435
chr1	198638204	198638430	C657PACXX_6_7106.sorted_peak_1826	28	.	198638204	198638430	0	3	1,199,1	0,6,225	3.03864	5.56085	2.81673
chr1	198650853	198651632	C657PACXX_6_7106.sorted_peak_1827	68	.	198650853	198651632	0	3	1,520,1	0,26,778	3.34840	9.88461	6.87229
chr1	198904085	198904355	C657PACXX_6_7106.sorted_peak_1828	42	.	198904085	198904355	0	3	1,258,1	0,4,269	3.10495	7.10237	4.20303
chr1	198904569	198904836	C657PACXX_6_7106.sorted_peak_1829	18	.	198904569	198904836	0	2	1,1	0,266	2.52438	4.40211	1.80009
chr1	198906394	198906781	C657PACXX_6_7106.sorted_peak_1830	46	.	198906394	198906781	0	2	358,1	0,386	3.30293	7.57888	4.65604
chr1	199010668	199011100	C657PACXX_6_7106.sorted_peak_1831	47	.	199010668	199011100	0	2	428,1	0,431	3.53075	7.67959	4.75979
chr1	199058874	199059277	C657PACXX_6_7106.sorted_peak_1832	37	.	199058874	199059277	0	3	1,376,1	0,11,402	3.81050	6.66039	3.79046
chr1	199142480	199142823	C657PACXX_6_7106.sorted_peak_1833	36	.	199142480	199142823	0	2	1,242	0,101	3.46990	6.45171	3.61615
chr1	200098734	200099205	C657PACXX_6_7106.sorted_peak_1834	15	.	200098734	200099205	0	3	1,188,1	0,30,470	2.79253	4.08797	1.54904
chr1	200123353	200123701	C657PACXX_6_7106.sorted_peak_1835	34	.	200123353	200123701	0	2	332,1	0,347	3.22679	6.30912	3.47726
chr1	200271491	200271787	C657PACXX_6_7106.sorted_peak_1836	25	.	200271491	200271787	0	2	1,267	0,29	3.24509	5.25069	2.54606
chr1	200378891	200379430	C657PACXX_6_7106.sorted_peak_1837	70	.	200378891	200379430	0	3	1,512,1	0,19,538	4.16864	10.09725	7.00557
chr1	200442774	200443278	C657PACXX_6_7106.sorted_peak_1838	20	.	200442774	200443278	0	3	1,218,1	0,2,503	3.03288	4.69145	2.03717
chr1	200457855	200458087	C657PACXX_6_7106.sorted_peak_1839	15	.	200457855	200458087	0	2	1,1	0,231	2.83864	4.07768	1.51207
chr1	200479297	200479645	C657PACXX_6_7106.sorted_peak_1840	20	.	200479297	200479645	0	3	1,183,1	0,3,347	3.07737	4.63875	2.00423
chr1	200589737	200590210	C657PACXX_6_7106.sorted_peak_1841	47	.	200589737	200590210	0	3	1,471,1	0,1,472	3.75917	7.64495	4.70078
chr1	200638588	200639385	C657PACXX_6_7106.sorted_peak_1842	63	.	200638588	200639385	0	3	1,542,1	0,2,796	4.03887	9.40191	6.38156
chr1	200847126	200847451	C657PACXX_6_7106.sorted_peak_1843	17	.	200847126	200847451	0	2	1,1	0,324	3.09316	4.34467	1.74528
chr1	200857377	200857723	C657PACXX_6_7106.sorted_peak_1844	18	.	200857377	200857723	0	2	1,1	0,345	2.88441	4.48718	1.87323
chr1	200874908	200875169	C657PACXX_6_7106.sorted_peak_1845	17	.	200874908	200875169	0	2	1,1	0,260	3.04045	4.41550	1.79733
chr1	200988616	200989013	C657PACXX_6_7106.sorted_peak_1846	23	.	200988616	200989013	0	3	1,355,1	0,38,396	2.68504	5.07526	2.39088
chr1	201012229	201012439	C657PACXX_6_7106.sorted_peak_1847	27	.	201012229	201012439	0	2	1,1	0,209	3.33252	5.43376	2.71005
chr1	201123400	201123913	C657PACXX_6_7106.sorted_peak_1848	68	.	201123400	201123913	0	3	1,504,1	0,3,512	4.08165	9.93898	6.87229
chr1	201437943	201438185	C657PACXX_6_7106.sorted_peak_1849	12	.	201437943	201438185	0	2	1,1	0,241	2.73071	3.81675	1.29784
chr1	201475874	201476545	C657PACXX_6_7106.sorted_peak_1850	17	.	201475874	201476545	0	2	1,1	0,670	2.83781	4.34831	1.75194
chr1	201528832	201529169	C657PACXX_6_7106.sorted_peak_1851	22	.	201528832	201529169	0	2	1,1	0,336	3.13844	4.93854	2.28952
chr1	201797971	201798703	C657PACXX_6_7106.sorted_peak_1852	41	.	201797971	201798703	0	2	1,698	0,34	3.47292	7.01816	4.13591
chr1	201924325	201925047	C657PACXX_6_7106.sorted_peak_1853	92	.	201924325	201925047	0	3	1,632,1	0,13,721	4.68411	12.46632	9.27507
chr1	202104360	202104904	C657PACXX_6_7106.sorted_peak_1854	34	.	202104360	202104904	0	3	1,184,1	0,182,543	3.66985	6.25204	3.45977
chr1	202264679	202265009	C657PACXX_6_7106.sorted_peak_1855	49	.	202264679	202265009	0	2	1,301	0,29	4.02784	7.91334	4.97252
chr1	202310777	202311518	C657PACXX_6_7106.sorted_peak_1856	120	.	202310777	202311518	0	3	1,680,1	0,56,740	5.06456	15.41594	12.06524
chr1	202317493	202317957	C657PACXX_6_7106.sorted_peak_1857	189	.	202317493	202317957	0	2	1,425	0,39	6.25889	22.55834	18.95514
chr1	202779810	202780182	C657PACXX_6_7106.sorted_peak_1858	31	.	202779810	202780182	0	2	1,360	0,12	3.12467	5.95029	3.15750
chr1	202830315	202830507	C657PACXX_6_7106.sorted_peak_1859	15	.	202830315	202830507	0	2	1,1	0,191	2.83905	4.17267	1.59483
chr1	202857858	202858659	C657PACXX_6_7106.sorted_peak_1860	117	.	202857858	202858659	0	3	1,662,1	0,4,800	4.86312	15.03687	11.74733
chr1	202895677	202896556	C657PACXX_6_7106.sorted_peak_1861	84	.	202895677	202896556	0	3	1,555,1	0,321,878	4.63291	11.61387	8.48547
chr1	202927584	202927794	C657PACXX_6_7106.sorted_peak_1862	58	.	202927584	202927794	0	3	1,208,1	0,1,209	4.02421	8.90474	5.86983
chr1	202936111	202936341	C657PACXX_6_7106.sorted_peak_1863	24	.	202936111	202936341	0	1	230	0	3.00054	5.15380	2.43512
chr1	202968404	202968773	C657PACXX_6_7106.sorted_peak_1864	17	.	202968404	202968773	0	2	1,1	0,368	3.04812	4.35220	1.77064
chr1	202976133	202977137	C657PACXX_6_7106.sorted_peak_1865	43	.	202976133	202977137	0	4	1,481,190,1	0,12,559,1003	3.59377	7.25057	4.38588
chr1	202995187	202995879	C657PACXX_6_7106.sorted_peak_1866	33	.	202995187	202995879	0	3	1,348,1	0,110,691	3.38527	6.11649	3.31343
chr1	203236528	203236899	C657PACXX_6_7106.sorted_peak_1867	27	.	203236528	203236899	0	3	1,338,1	0,22,370	3.03209	5.51856	2.78109
chr1	203238119	203238288	C657PACXX_6_7106.sorted_peak_1868	27	.	203238119	203238288	0	2	1,1	0,168	2.88793	5.50638	2.75185
chr1	203240359	203240566	C657PACXX_6_7106.sorted_peak_1869	33	.	203240359	203240566	0	3	1,181,1	0,15,206	2.96644	6.12777	3.32386
chr1	203242149	203242576	C657PACXX_6_7106.sorted_peak_1870	19	.	203242149	203242576	0	2	1,199	0,228	2.62313	4.59343	1.95877
chr1	203256286	203256880	C657PACXX_6_7106.sorted_peak_1871	23	.	203256286	203256880	0	3	1,497,1	0,92,593	2.47331	5.08786	2.38099
chr1	203258637	203259144	C657PACXX_6_7106.sorted_peak_1872	43	.	203258637	203259144	0	3	1,472,1	0,23,506	2.93229	7.27532	4.35054
chr1	203259569	203260009	C657PACXX_6_7106.sorted_peak_1873	22	.	203259569	203260009	0	3	1,239,1	0,186,439	2.45186	4.96876	2.29387
chr1	203274093	203274843	C657PACXX_6_7106.sorted_peak_1874	55	.	203274093	203274843	0	3	1,715,1	0,33,749	3.36417	8.47967	5.51022
chr1	203289795	203290156	C657PACXX_6_7106.sorted_peak_1875	14	.	203289795	203290156	0	3	1,169,1	0,9,360	2.59430	4.02838	1.49212
chr1	203296196	203297269	C657PACXX_6_7106.sorted_peak_1876	38	.	203296196	203297269	0	3	1,621,1	0,62,1072	3.02763	6.70185	3.88507
chr1	203456523	203456870	C657PACXX_6_7106.sorted_peak_1877	19	.	203456523	203456870	0	2	1,1	0,346	3.08113	4.60192	1.96415
chr1	203576455	203576784	C657PACXX_6_7106.sorted_peak_1878	38	.	203576455	203576784	0	1	329	0	3.66043	6.66519	3.81267
chr1	203595623	203596019	C657PACXX_6_7106.sorted_peak_1879	48	.	203595623	203596019	0	3	1,390,1	0,2,395	3.34496	7.79517	4.82999
chr1	203618992	203619356	C657PACXX_6_7106.sorted_peak_1880	16	.	203618992	203619356	0	2	1,1	0,363	2.72792	4.28229	1.67961
chr1	203622351	203622597	C657PACXX_6_7106.sorted_peak_1881	38	.	203622351	203622597	0	3	1,232,1	0,7,245	3.37523	6.66905	3.81684
chr1	203643003	203643584	C657PACXX_6_7106.sorted_peak_1882	57	.	203643003	203643584	0	3	1,542,1	0,32,580	3.65359	8.68360	5.72743
chr1	203651468	203652080	C657PACXX_6_7106.sorted_peak_1883	15	.	203651468	203652080	0	3	1,196,1	0,361,611	2.86340	4.08335	1.53961
chr1	203725137	203725431	C657PACXX_6_7106.sorted_peak_1884	13	.	203725137	203725431	0	2	1,1	0,293	2.93862	3.94114	1.39245
chr1	203733811	203734873	C657PACXX_6_7106.sorted_peak_1885	46	.	203733811	203734873	0	4	1,621,169,1	0,92,874,1061	3.73983	7.56467	4.64261
chr1	203764414	203764797	C657PACXX_6_7106.sorted_peak_1886	75	.	203764414	203764797	0	1	383	0	4.61056	10.75091	7.59412
chr1	203830504	203831072	C657PACXX_6_7106.sorted_peak_1887	92	.	203830504	203831072	0	2	566,1	0,567	4.76636	12.42855	9.20613
chr1	203889604	203889907	C657PACXX_6_7106.sorted_peak_1888	39	.	203889604	203889907	0	3	1,286,1	0,9,302	3.99414	6.86337	3.98285
chr1	204063719	204064029	C657PACXX_6_7106.sorted_peak_1889	12	.	204063719	204064029	0	2	1,1	0,309	2.84334	3.70950	1.20794
chr1	204097976	204098161	C657PACXX_6_7106.sorted_peak_1890	14	.	204097976	204098161	0	2	1,1	0,184	2.81127	3.93071	1.41519
chr1	204332771	204333112	C657PACXX_6_7106.sorted_peak_1891	22	.	204332771	204333112	0	3	1,170,1	0,18,340	2.99921	4.91302	2.22395
chr1	204380746	204381452	C657PACXX_6_7106.sorted_peak_1892	116	.	204380746	204381452	0	3	1,691,1	0,12,705	4.52624	14.89796	11.60465
chr1	204422132	204422620	C657PACXX_6_7106.sorted_peak_1893	20	.	204422132	204422620	0	3	1,189,1	0,81,487	3.00073	4.71815	2.07363
chr1	204463526	204464326	C657PACXX_6_7106.sorted_peak_1894	37	.	204463526	204464326	0	4	1,208,190,1	0,3,590,799	3.21969	6.60033	3.76569
chr1	204475572	204476615	C657PACXX_6_7106.sorted_peak_1895	39	.	204475572	204476615	0	4	1,455,516,1	0,2,510,1042	3.21214	6.79481	3.93953
chr1	204485240	204486013	C657PACXX_6_7106.sorted_peak_1896	57	.	204485240	204486013	0	2	1,771	0,2	3.54571	8.69406	5.70969
chr1	204513474	204513713	C657PACXX_6_7106.sorted_peak_1897	19	.	204513474	204513713	0	2	1,1	0,238	2.99785	4.57331	1.92979
chr1	204548264	204548485	C657PACXX_6_7106.sorted_peak_1898	27	.	204548264	204548485	0	2	1,1	0,220	3.39043	5.44666	2.71321
chr1	204776027	204776726	C657PACXX_6_7106.sorted_peak_1899	53	.	204776027	204776726	0	3	1,446,1	0,7,698	3.83169	8.29552	5.35347
chr1	205090884	205091541	C657PACXX_6_7106.sorted_peak_1900	151	.	205090884	205091541	0	2	1,648	0,9	5.43423	18.56560	15.12549
chr1	205110774	205111171	C657PACXX_6_7106.sorted_peak_1901	20	.	205110774	205111171	0	2	1,1	0,396	3.26474	4.77469	2.09973
chr1	205140675	205140950	C657PACXX_6_7106.sorted_peak_1902	28	.	205140675	205140950	0	3	1,188,1	0,8,274	3.43302	5.62437	2.86959
chr1	205180363	205181114	C657PACXX_6_7106.sorted_peak_1903	53	.	205180363	205181114	0	2	190,482	0,269	3.94800	8.30027	5.33418
chr1	205242541	205243023	C657PACXX_6_7106.sorted_peak_1904	32	.	205242541	205243023	0	3	1,419,1	0,3,481	3.53150	6.03701	3.25484
chr1	205254041	205254211	C657PACXX_6_7106.sorted_peak_1905	17	.	205254041	205254211	0	2	1,1	0,169	2.45196	4.36998	1.76472
chr1	205254987	205255205	C657PACXX_6_7106.sorted_peak_1906	34	.	205254987	205255205	0	3	1,191,1	0,1,217	2.92137	6.31471	3.48046
chr1	205257302	205257738	C657PACXX_6_7106.sorted_peak_1907	63	.	205257302	205257738	0	3	1,421,1	0,4,435	3.46733	9.37256	6.33308
chr1	205290731	205291221	C657PACXX_6_7106.sorted_peak_1908	27	.	205290731	205291221	0	2	1,1	0,489	3.13011	5.48848	2.74032
chr1	205343357	205343632	C657PACXX_6_7106.sorted_peak_1909	13	.	205343357	205343632	0	2	1,1	0,274	2.85793	3.85891	1.36558
chr1	205366103	205366467	C657PACXX_6_7106.sorted_peak_1910	19	.	205366103	205366467	0	2	1,1	0,363	3.19112	4.58501	1.93763
chr1	205399971	205400370	C657PACXX_6_7106.sorted_peak_1911	19	.	205399971	205400370	0	2	1,1	0,398	3.01868	4.50988	1.90155
chr1	205560907	205561362	C657PACXX_6_7106.sorted_peak_1912	68	.	205560907	205561362	0	3	181,202,1	0,249,454	4.45644	9.95405	6.86326
chr1	205600098	205601454	C657PACXX_6_7106.sorted_peak_1913	51	.	205600098	205601454	0	4	1,313,431,1	0,218,923,1355	3.35057	7.99621	5.10279
chr1	205628135	205628363	C657PACXX_6_7106.sorted_peak_1914	13	.	205628135	205628363	0	2	1,1	0,227	2.68572	3.79552	1.30825
chr1	205718306	205719742	C657PACXX_6_7106.sorted_peak_1915	62	.	205718306	205719742	0	4	1,561,509,1	0,2,911,1435	3.43942	9.27714	6.25060
chr1	205744127	205744892	C657PACXX_6_7106.sorted_peak_1916	60	.	205744127	205744892	0	3	1,650,1	0,113,764	3.94144	9.05225	6.03512
chr1	205782152	205782525	C657PACXX_6_7106.sorted_peak_1917	77	.	205782152	205782525	0	3	1,368,1	0,4,372	4.21398	10.89699	7.75376
chr1	205819076	205819656	C657PACXX_6_7106.sorted_peak_1918	26	.	205819076	205819656	0	3	1,347,1	0,11,579	3.45567	5.32672	2.60170
chr1	205888045	205888258	C657PACXX_6_7106.sorted_peak_1919	27	.	205888045	205888258	0	3	1,201,1	0,7,212	3.45831	5.46072	2.72172
chr1	206643492	206643981	C657PACXX_6_7106.sorted_peak_1920	25	.	206643492	206643981	0	3	1,242,1	0,11,488	2.91662	5.26063	2.53934
chr1	206718348	206718535	C657PACXX_6_7106.sorted_peak_1921	36	.	206718348	206718535	0	3	1,176,1	0,9,186	3.73722	6.46962	3.61175
chr1	206725300	206725740	C657PACXX_6_7106.sorted_peak_1922	51	.	206725300	206725740	0	3	1,421,1	0,2,439	3.55342	8.01099	5.10851
chr1	206730240	206730609	C657PACXX_6_7106.sorted_peak_1923	38	.	206730240	206730609	0	3	1,341,1	0,9,368	3.04898	6.71864	3.87481
chr1	206736326	206736817	C657PACXX_6_7106.sorted_peak_1924	40	.	206736326	206736817	0	3	1,474,1	0,1,490	3.25615	6.90834	4.06314
chr1	206748505	206749103	C657PACXX_6_7106.sorted_peak_1925	31	.	206748505	206749103	0	2	591,1	0,597	2.77808	5.92498	3.13690
chr1	206753221	206753696	C657PACXX_6_7106.sorted_peak_1926	46	.	206753221	206753696	0	3	1,458,1	0,12,474	3.03465	7.55842	4.62771
chr1	206763392	206763922	C657PACXX_6_7106.sorted_peak_1927	60	.	206763392	206763922	0	3	1,355,1	0,7,529	3.66006	8.95269	6.00528
chr1	206785556	206786174	C657PACXX_6_7106.sorted_peak_1928	43	.	206785556	206786174	0	3	1,585,1	0,10,617	3.61187	7.24349	4.35206
chr1	206808797	206809082	C657PACXX_6_7106.sorted_peak_1929	86	.	206808797	206809082	0	1	285	0	4.60364	11.79984	8.61369
chr1	206859078	206859255	C657PACXX_6_7106.sorted_peak_1930	30	.	206859078	206859255	0	2	1,1	0,176	3.16929	5.85498	3.06086
chr1	206889369	206889590	C657PACXX_6_7106.sorted_peak_1931	13	.	206889369	206889590	0	2	1,1	0,220	2.60472	3.85034	1.34892
chr1	206912946	206913198	C657PACXX_6_7106.sorted_peak_1932	26	.	206912946	206913198	0	2	1,250	0,2	2.93868	5.37119	2.63975
chr1	206931093	206931511	C657PACXX_6_7106.sorted_peak_1933	26	.	206931093	206931511	0	2	1,194	0,224	3.25211	5.29965	2.60221
chr1	206939744	206940151	C657PACXX_6_7106.sorted_peak_1934	48	.	206939744	206940151	0	2	1,406	0,1	3.59150	7.76716	4.81093
chr1	206957786	206958083	C657PACXX_6_7106.sorted_peak_1935	49	.	206957786	206958083	0	3	1,290,1	0,5,296	3.45308	7.92976	4.98462
chr1	206976537	206977131	C657PACXX_6_7106.sorted_peak_1936	64	.	206976537	206977131	0	2	539,1	0,593	3.74958	9.45937	6.44764
chr1	206990106	206990549	C657PACXX_6_7106.sorted_peak_1937	31	.	206990106	206990549	0	3	1,296,1	0,141,442	3.36109	5.95104	3.18740
chr1	207095177	207095527	C657PACXX_6_7106.sorted_peak_1938	60	.	207095177	207095527	0	3	1,308,1	0,4,349	3.70978	9.04862	6.02056
chr1	207155446	207155855	C657PACXX_6_7106.sorted_peak_1939	16	.	207155446	207155855	0	2	1,1	0,408	2.93418	4.24697	1.69212
chr1	207224298	207224585	C657PACXX_6_7106.sorted_peak_1940	21	.	207224298	207224585	0	2	1,248	0,39	2.72399	4.76031	2.10021
chr1	207226305	207226566	C657PACXX_6_7106.sorted_peak_1941	74	.	207226305	207226566	0	3	1,241,1	0,7,260	4.07837	10.60216	7.48017
chr1	207290985	207291188	C657PACXX_6_7106.sorted_peak_1942	24	.	207290985	207291188	0	2	1,1	0,202	3.38738	5.11385	2.40342
chr1	207494479	207495146	C657PACXX_6_7106.sorted_peak_1943	148	.	207494479	207495146	0	3	1,654,1	0,8,666	4.98122	18.34333	14.87608
chr1	207509478	207510367	C657PACXX_6_7106.sorted_peak_1944	30	.	207509478	207510367	0	4	1,272,365,1	0,202,522,888	3.16417	5.83413	3.05398
chr1	207925104	207925652	C657PACXX_6_7106.sorted_peak_1945	69	.	207925104	207925652	0	1	548	0	4.33028	9.97440	6.92175
chr1	207972479	207972660	C657PACXX_6_7106.sorted_peak_1946	12	.	207972479	207972660	0	2	1,1	0,180	2.65708	3.77399	1.29214
chr1	207989158	207989460	C657PACXX_6_7106.sorted_peak_1947	11	.	207989158	207989460	0	2	1,1	0,301	2.68788	3.57837	1.14619
chr1	207998938	207999538	C657PACXX_6_7106.sorted_peak_1948	51	.	207998938	207999538	0	3	1,365,1	0,233,599	3.27070	8.05836	5.15053
chr1	208046514	208046899	C657PACXX_6_7106.sorted_peak_1949	45	.	208046514	208046899	0	3	1,348,1	0,25,384	3.60187	7.47150	4.56212
chr1	208056533	208056898	C657PACXX_6_7106.sorted_peak_1950	27	.	208056533	208056898	0	3	1,175,1	0,182,364	3.03216	5.49184	2.75134
chr1	208136868	208137243	C657PACXX_6_7106.sorted_peak_1951	29	.	208136868	208137243	0	3	1,357,1	0,14,374	3.29521	5.73108	2.95371
chr1	208259870	208260111	C657PACXX_6_7106.sorted_peak_1952	14	.	208259870	208260111	0	2	1,1	0,240	2.87528	4.01486	1.45640
chr1	208418552	208418820	C657PACXX_6_7106.sorted_peak_1953	13	.	208418552	208418820	0	2	1,1	0,267	2.66060	3.79695	1.31068
chr1	209161921	209162420	C657PACXX_6_7106.sorted_peak_1954	25	.	209161921	209162420	0	3	1,278,1	0,18,498	3.42413	5.23491	2.51981
chr1	209833158	209833475	C657PACXX_6_7106.sorted_peak_1955	14	.	209833158	209833475	0	2	1,1	0,316	2.84550	3.98805	1.46453
chr1	209846522	209846864	C657PACXX_6_7106.sorted_peak_1956	19	.	209846522	209846864	0	1	342	0	2.91421	4.59767	1.94623
chr1	209921099	209921609	C657PACXX_6_7106.sorted_peak_1957	42	.	209921099	209921609	0	3	1,283,1	0,10,509	3.30608	7.14296	4.29420
chr1	209929102	209929616	C657PACXX_6_7106.sorted_peak_1958	21	.	209929102	209929616	0	3	1,449,1	0,9,513	2.64915	4.84791	2.18366
chr1	209941643	209942204	C657PACXX_6_7106.sorted_peak_1959	46	.	209941643	209942204	0	3	1,482,1	0,26,560	3.47761	7.59449	4.66181
chr1	209942751	209943082	C657PACXX_6_7106.sorted_peak_1960	25	.	209942751	209943082	0	3	1,318,1	0,4,330	2.91743	5.33173	2.59884
chr1	209957635	209958253	C657PACXX_6_7106.sorted_peak_1961	113	.	209957635	209958253	0	3	1,582,1	0,30,617	4.87101	14.63973	11.33082
chr1	210001060	210001578	C657PACXX_6_7106.sorted_peak_1962	90	.	210001060	210001578	0	3	1,505,1	0,12,517	4.73215	12.17985	9.00542
chr1	211431869	211433002	C657PACXX_6_7106.sorted_peak_1963	52	.	211431869	211433002	0	3	1,480,1	0,332,1132	3.55373	8.21558	5.26642
chr1	211454386	211454686	C657PACXX_6_7106.sorted_peak_1964	15	.	211454386	211454686	0	2	1,1	0,299	3.01693	4.13820	1.55724
chr1	211496690	211496895	C657PACXX_6_7106.sorted_peak_1965	18	.	211496690	211496895	0	1	205	0	2.88939	4.50004	1.86065
chr1	211509145	211509412	C657PACXX_6_7106.sorted_peak_1966	23	.	211509145	211509412	0	2	1,1	0,266	3.17171	5.00983	2.32151
chr1	211556076	211556452	C657PACXX_6_7106.sorted_peak_1967	35	.	211556076	211556452	0	3	1,300,1	0,31,375	3.35787	6.32337	3.50798
chr1	211688757	211689237	C657PACXX_6_7106.sorted_peak_1968	24	.	211688757	211689237	0	2	1,1	0,479	3.15592	5.12686	2.41712
chr1	211752292	211752948	C657PACXX_6_7106.sorted_peak_1969	72	.	211752292	211752948	0	3	1,464,1	0,187,655	3.72075	10.38512	7.29033
chr1	211848833	211849104	C657PACXX_6_7106.sorted_peak_1970	18	.	211848833	211849104	0	3	1,224,1	0,35,270	3.00432	4.42456	1.83082
chr1	211854112	211854497	C657PACXX_6_7106.sorted_peak_1971	37	.	211854112	211854497	0	3	1,298,1	0,78,384	3.54065	6.57983	3.76424
chr1	211871777	211872191	C657PACXX_6_7106.sorted_peak_1972	20	.	211871777	211872191	0	2	1,1	0,413	3.00778	4.73904	2.08505
chr1	212208349	212209371	C657PACXX_6_7106.sorted_peak_1973	158	.	212208349	212209371	0	3	1,783,1	0,1,1021	4.83970	19.35252	15.87583
chr1	212295377	212295546	C657PACXX_6_7106.sorted_peak_1974	16	.	212295377	212295546	0	2	1,1	0,168	3.08557	4.30972	1.69950
chr1	212360239	212360458	C657PACXX_6_7106.sorted_peak_1975	16	.	212360239	212360458	0	1	219	0	3.00990	4.29083	1.69178
chr1	212398760	212399464	C657PACXX_6_7106.sorted_peak_1976	31	.	212398760	212399464	0	3	1,302,1	0,94,703	3.40778	5.90605	3.12930
chr1	212429628	212430088	C657PACXX_6_7106.sorted_peak_1977	44	.	212429628	212430088	0	3	1,276,1	0,183,459	3.84398	7.33484	4.43161
chr1	212458049	212459104	C657PACXX_6_7106.sorted_peak_1978	116	.	212458049	212459104	0	3	1,1038,1	0,9,1054	4.13979	14.88379	11.60641
chr1	212541311	212541654	C657PACXX_6_7106.sorted_peak_1979	19	.	212541311	212541654	0	3	1,174,1	0,2,342	3.19634	4.62266	1.98940
chr1	212587940	212588452	C657PACXX_6_7106.sorted_peak_1980	44	.	212587940	212588452	0	3	1,440,1	0,71,511	3.70541	7.39607	4.47783
chr1	212606070	212606473	C657PACXX_6_7106.sorted_peak_1981	35	.	212606070	212606473	0	3	1,173,1	0,226,402	3.52343	6.37409	3.56256
chr1	212731945	212732719	C657PACXX_6_7106.sorted_peak_1982	29	.	212731945	212732719	0	3	1,735,1	0,4,773	3.22667	5.75852	2.98612
chr1	212769403	212770307	C657PACXX_6_7106.sorted_peak_1983	44	.	212769403	212770307	0	3	1,482,1	0,214,903	3.58108	7.27302	4.42894
chr1	212782007	212782226	C657PACXX_6_7106.sorted_peak_1984	16	.	212782007	212782226	0	2	1,1	0,218	2.54702	4.25764	1.67246
chr1	212803329	212803777	C657PACXX_6_7106.sorted_peak_1985	32	.	212803329	212803777	0	3	1,171,1	0,1,447	3.40354	6.05633	3.27271
chr1	212810061	212810370	C657PACXX_6_7106.sorted_peak_1986	24	.	212810061	212810370	0	3	1,302,1	0,4,308	3.13555	5.18474	2.47163
chr1	212838793	212838969	C657PACXX_6_7106.sorted_peak_1987	39	.	212838793	212838969	0	2	1,1	0,175	3.80868	6.82929	3.94850
chr1	212894930	212895673	C657PACXX_6_7106.sorted_peak_1988	21	.	212894930	212895673	0	3	1,262,1	0,9,742	3.11410	4.76918	2.12492
chr1	212901192	212901467	C657PACXX_6_7106.sorted_peak_1989	29	.	212901192	212901467	0	2	256,1	0,274	3.39331	5.71204	2.94849
chr1	212911634	212911966	C657PACXX_6_7106.sorted_peak_1990	18	.	212911634	212911966	0	2	1,1	0,331	3.09398	4.48183	1.86822
chr1	212964688	212965476	C657PACXX_6_7106.sorted_peak_1991	36	.	212964688	212965476	0	3	1,521,1	0,9,787	3.47355	6.52252	3.67793
chr1	213031189	213031764	C657PACXX_6_7106.sorted_peak_1992	34	.	213031189	213031764	0	3	1,537,1	0,33,574	3.39543	6.31905	3.47764
chr1	213101548	213101737	C657PACXX_6_7106.sorted_peak_1993	12	.	213101548	213101737	0	2	1,1	0,188	2.86073	3.75085	1.23892
chr1	213168922	213169105	C657PACXX_6_7106.sorted_peak_1994	17	.	213168922	213169105	0	2	1,1	0,182	3.10796	4.38330	1.77765
chr1	213188945	213189349	C657PACXX_6_7106.sorted_peak_1995	107	.	213188945	213189349	0	3	1,390,1	0,1,403	5.05087	14.03999	10.75416
chr1	213224335	213225081	C657PACXX_6_7106.sorted_peak_1996	28	.	213224335	213225081	0	4	1,190,217,1	0,4,247,745	3.35148	5.60531	2.85667
chr1	213256225	213256531	C657PACXX_6_7106.sorted_peak_1997	21	.	213256225	213256531	0	2	1,1	0,305	3.10305	4.84112	2.16777
chr1	214434796	214435273	C657PACXX_6_7106.sorted_peak_1998	24	.	214434796	214435273	0	3	1,208,1	0,268,476	3.22935	5.11572	2.42307
chr1	214454049	214454300	C657PACXX_6_7106.sorted_peak_1999	13	.	214454049	214454300	0	2	1,1	0,250	2.57710	3.87209	1.34528
chr1	214454646	214454829	C657PACXX_6_7106.sorted_peak_2000	36	.	214454646	214454829	0	3	1,173,1	0,8,182	3.30562	6.48504	3.63475
[truncated: 20,251 more rows]
