# Supplementary material for: Potential impact of celiac disease genetic risk factors on T cell receptor signaling in gluten-specific CD4+ T cells
Source: Sci Rep. 2021 Apr 29;11:9252. doi: 10.1038/s41598-021-86612-5 (PMC8085175; doi:10.1038/s41598-021-86612-5)
Supplement: Supplementary file 1 — Supplementary Information. [file 41598_2021_86612_MOESM1_ESM.zip › data_supplements_manuscript/dhs_and_peakcalling/macs_peaks/C657PACXX_6_7110.sorted.filtered_peaks.gappedPeak]

chr1	713870	714305	C657PACXX_6_7110.sorted.filtered_peak_1	191	.	713870	714305	0	1	435	0	7.41506	22.67390	19.12757
chr1	825766	826053	C657PACXX_6_7110.sorted.filtered_peak_2	19	.	825766	826053	0	2	1,1	0,286	2.93959	4.43280	1.92253
chr1	894440	894918	C657PACXX_6_7110.sorted.filtered_peak_3	38	.	894440	894918	0	3	1,322,1	0,27,477	2.86874	6.54885	3.84388
chr1	901802	902065	C657PACXX_6_7110.sorted.filtered_peak_4	17	.	901802	902065	0	2	1,1	0,262	2.45202	4.17401	1.70792
chr1	948430	949106	C657PACXX_6_7110.sorted.filtered_peak_5	76	.	948430	949106	0	3	1,667,1	0,6,675	3.95552	10.67585	7.67830
chr1	954520	955253	C657PACXX_6_7110.sorted.filtered_peak_6	36	.	954520	955253	0	3	1,396,268	0,12,465	2.85278	6.36717	3.65540
chr1	975965	976285	C657PACXX_6_7110.sorted.filtered_peak_7	26	.	975965	976285	0	3	1,313,1	0,6,319	2.62109	5.28330	2.67699
chr1	994868	995200	C657PACXX_6_7110.sorted.filtered_peak_8	45	.	994868	995200	0	2	328,1	0,331	3.11654	7.30199	4.52708
chr1	1004550	1005079	C657PACXX_6_7110.sorted.filtered_peak_9	72	.	1004550	1005079	0	3	1,420,1	0,4,528	3.63435	10.15182	7.21122
chr1	1034394	1034773	C657PACXX_6_7110.sorted.filtered_peak_10	42	.	1034394	1034773	0	1	379	0	3.70742	7.03272	4.27359
chr1	1051307	1051930	C657PACXX_6_7110.sorted.filtered_peak_11	147	.	1051307	1051930	0	2	621,1	0,622	4.65461	18.10544	14.76451
chr1	1057334	1057856	C657PACXX_6_7110.sorted.filtered_peak_12	50	.	1057334	1057856	0	3	1,485,1	0,32,521	3.36105	7.87944	5.06430
chr1	1092916	1093616	C657PACXX_6_7110.sorted.filtered_peak_13	18	.	1092916	1093616	0	2	304,1	0,699	2.64620	4.30947	1.82440
chr1	1136538	1137069	C657PACXX_6_7110.sorted.filtered_peak_14	34	.	1136538	1137069	0	3	1,344,1	0,186,530	2.73405	6.16221	3.49742
chr1	1143640	1143931	C657PACXX_6_7110.sorted.filtered_peak_15	23	.	1143640	1143931	0	3	1,275,1	0,2,290	2.34098	4.91768	2.34768
chr1	1148318	1148568	C657PACXX_6_7110.sorted.filtered_peak_16	20	.	1148318	1148568	0	2	1,1	0,249	2.13268	4.57012	2.04298
chr1	1152135	1152723	C657PACXX_6_7110.sorted.filtered_peak_17	47	.	1152135	1152723	0	3	1,583,1	0,1,587	2.62353	7.58405	4.77750
chr1	1167214	1167681	C657PACXX_6_7110.sorted.filtered_peak_18	148	.	1167214	1167681	0	3	1,452,1	0,11,466	4.38832	18.18233	14.89923
chr1	1186141	1186590	C657PACXX_6_7110.sorted.filtered_peak_19	22	.	1186141	1186590	0	1	449	0	3.06761	4.80678	2.24873
chr1	1209115	1209806	C657PACXX_6_7110.sorted.filtered_peak_20	30	.	1209115	1209806	0	2	678,1	0,690	2.93744	5.72524	3.07163
chr1	1243271	1243893	C657PACXX_6_7110.sorted.filtered_peak_21	84	.	1243271	1243893	0	2	1,619	0,3	3.25951	11.44716	8.40636
chr1	1259691	1260507	C657PACXX_6_7110.sorted.filtered_peak_22	45	.	1259691	1260507	0	3	1,640,1	0,160,815	2.93001	7.30064	4.55381
chr1	1284992	1285316	C657PACXX_6_7110.sorted.filtered_peak_23	30	.	1284992	1285316	0	3	1,285,1	0,8,323	2.72655	5.64724	3.01782
chr1	1306668	1307307	C657PACXX_6_7110.sorted.filtered_peak_24	36	.	1306668	1307307	0	3	1,490,1	0,5,638	2.58931	6.33882	3.63040
chr1	1310598	1311097	C657PACXX_6_7110.sorted.filtered_peak_25	194	.	1310598	1311097	0	3	1,491,1	0,4,498	4.62103	22.93906	19.40051
chr1	1334589	1335277	C657PACXX_6_7110.sorted.filtered_peak_26	82	.	1334589	1335277	0	3	1,677,1	0,2,687	3.74154	11.22618	8.21877
chr1	1342502	1343086	C657PACXX_6_7110.sorted.filtered_peak_27	85	.	1342502	1343086	0	3	1,554,1	0,1,583	4.21515	11.53944	8.54959
chr1	1406709	1407266	C657PACXX_6_7110.sorted.filtered_peak_28	101	.	1406709	1407266	0	2	1,364	0,193	5.25208	13.19388	10.12096
chr1	1446625	1447622	C657PACXX_6_7110.sorted.filtered_peak_29	111	.	1446625	1447622	0	3	1,993,1	0,3,996	5.00382	14.32876	11.18312
chr1	1509704	1510585	C657PACXX_6_7110.sorted.filtered_peak_30	74	.	1509704	1510585	0	3	1,278,465	0,5,416	3.73134	10.34587	7.42429
chr1	1550505	1551293	C657PACXX_6_7110.sorted.filtered_peak_31	148	.	1550505	1551293	0	3	1,773,1	0,9,787	4.20980	18.16159	14.82383
chr1	1564906	1565995	C657PACXX_6_7110.sorted.filtered_peak_32	43	.	1564906	1565995	0	3	1,430,344	0,224,745	3.03689	7.12228	4.38732
chr1	1590366	1590795	C657PACXX_6_7110.sorted.filtered_peak_33	188	.	1590366	1590795	0	1	429	0	7.32119	22.39583	18.87267
chr1	1655619	1656046	C657PACXX_6_7110.sorted.filtered_peak_34	193	.	1655619	1656046	0	1	427	0	7.41122	22.84275	19.30400
chr1	1711698	1712044	C657PACXX_6_7110.sorted.filtered_peak_35	16	.	1711698	1712044	0	3	1,331,1	0,13,345	2.24831	4.11485	1.65549
chr1	1822319	1823469	C657PACXX_6_7110.sorted.filtered_peak_36	48	.	1822319	1823469	0	4	1,425,406,1	0,81,708,1149	3.06363	7.62020	4.83909
chr1	1840020	1840875	C657PACXX_6_7110.sorted.filtered_peak_37	65	.	1840020	1840875	0	3	1,683,1	0,171,854	3.58064	9.39342	6.50910
chr1	1850600	1851297	C657PACXX_6_7110.sorted.filtered_peak_38	179	.	1850600	1851297	0	3	1,679,1	0,17,696	4.67626	21.44248	17.99118
chr1	2064558	2065252	C657PACXX_6_7110.sorted.filtered_peak_39	163	.	2064558	2065252	0	3	1,683,1	0,9,693	4.85555	19.78022	16.37039
chr1	2077888	2078241	C657PACXX_6_7110.sorted.filtered_peak_40	14	.	2077888	2078241	0	2	1,1	0,352	2.62001	3.86893	1.45482
chr1	2080067	2080317	C657PACXX_6_7110.sorted.filtered_peak_41	15	.	2080067	2080317	0	2	1,1	0,249	2.63048	3.94630	1.51150
chr1	2120788	2121221	C657PACXX_6_7110.sorted.filtered_peak_42	53	.	2120788	2121221	0	3	1,352,1	0,69,432	3.47446	8.15416	5.32304
chr1	2126190	2126949	C657PACXX_6_7110.sorted.filtered_peak_43	78	.	2126190	2126949	0	3	1,751,1	0,2,758	3.38676	10.80168	7.82400
chr1	2136568	2137130	C657PACXX_6_7110.sorted.filtered_peak_44	63	.	2136568	2137130	0	3	1,553,1	0,2,561	3.34172	9.26785	6.36851
chr1	2158846	2159497	C657PACXX_6_7110.sorted.filtered_peak_45	76	.	2158846	2159497	0	2	1,601	0,50	3.07726	10.61116	7.65561
chr1	2165721	2165971	C657PACXX_6_7110.sorted.filtered_peak_46	15	.	2165721	2165971	0	2	1,1	0,249	2.13815	3.95493	1.52439
chr1	2186911	2187864	C657PACXX_6_7110.sorted.filtered_peak_47	85	.	2186911	2187864	0	3	1,941,1	0,9,952	3.79636	11.52925	8.51582
chr1	2221921	2222712	C657PACXX_6_7110.sorted.filtered_peak_48	64	.	2221921	2222712	0	3	1,583,1	0,2,790	3.41334	9.32850	6.46674
chr1	2231804	2232930	C657PACXX_6_7110.sorted.filtered_peak_49	43	.	2231804	2232930	0	4	1,425,586,1	0,62,538,1125	2.89463	7.10895	4.35073
chr1	2313312	2313578	C657PACXX_6_7110.sorted.filtered_peak_50	23	.	2313312	2313578	0	1	266	0	2.74041	4.88454	2.31492
chr1	2322859	2323366	C657PACXX_6_7110.sorted.filtered_peak_51	210	.	2322859	2323366	0	3	1,490,1	0,4,506	5.33211	24.60341	21.01993
chr1	2343905	2344534	C657PACXX_6_7110.sorted.filtered_peak_52	85	.	2343905	2344534	0	3	1,594,1	0,11,628	3.35540	11.54672	8.53222
chr1	2345535	2345904	C657PACXX_6_7110.sorted.filtered_peak_53	35	.	2345535	2345904	0	3	1,364,1	0,2,368	2.55963	6.26965	3.58504
chr1	2457576	2458223	C657PACXX_6_7110.sorted.filtered_peak_54	84	.	2457576	2458223	0	3	1,641,1	0,4,646	3.36127	11.53225	8.49192
chr1	2477260	2478925	C657PACXX_6_7110.sorted.filtered_peak_55	27	.	2477260	2478925	0	4	1,808,634,1	0,131,1026,1664	2.19872	5.33821	2.73526
chr1	2479268	2479814	C657PACXX_6_7110.sorted.filtered_peak_56	38	.	2479268	2479814	0	3	1,531,1	0,11,545	2.42763	6.54474	3.83845
chr1	2487035	2488331	C657PACXX_6_7110.sorted.filtered_peak_57	25	.	2487035	2488331	0	3	1,887,1	0,287,1295	2.58449	5.12443	2.54158
chr1	2509659	2510038	C657PACXX_6_7110.sorted.filtered_peak_58	48	.	2509659	2510038	0	3	1,355,1	0,16,378	3.59615	7.61514	4.80449
chr1	2516882	2517175	C657PACXX_6_7110.sorted.filtered_peak_59	38	.	2516882	2517175	0	3	1,259,1	0,11,292	2.67377	6.55042	3.82814
chr1	2517711	2518394	C657PACXX_6_7110.sorted.filtered_peak_60	93	.	2517711	2518394	0	2	1,679	0,4	3.49302	12.44600	9.39883
chr1	2574252	2574882	C657PACXX_6_7110.sorted.filtered_peak_61	56	.	2574252	2574882	0	2	1,522	0,108	3.43512	8.52832	5.69135
chr1	3407808	3408124	C657PACXX_6_7110.sorted.filtered_peak_62	53	.	3407808	3408124	0	3	1,312,1	0,3,315	3.61250	8.22879	5.37565
chr1	3418516	3418766	C657PACXX_6_7110.sorted.filtered_peak_63	49	.	3418516	3418766	0	2	1,1	0,249	3.64530	7.74221	4.93040
chr1	3535612	3536149	C657PACXX_6_7110.sorted.filtered_peak_64	24	.	3535612	3536149	0	3	1,265,1	0,80,536	2.82029	5.02355	2.45574
chr1	3541034	3541988	C657PACXX_6_7110.sorted.filtered_peak_65	57	.	3541034	3541988	0	3	1,740,1	0,1,953	3.32911	8.57204	5.74362
chr1	3566352	3566914	C657PACXX_6_7110.sorted.filtered_peak_66	68	.	3566352	3566914	0	3	1,548,1	0,3,561	3.60637	9.72718	6.83061
chr1	3663854	3664138	C657PACXX_6_7110.sorted.filtered_peak_67	40	.	3663854	3664138	0	3	1,262,1	0,13,283	3.37346	6.79293	4.05638
chr1	3712952	3713654	C657PACXX_6_7110.sorted.filtered_peak_68	85	.	3712952	3713654	0	3	1,573,1	0,7,701	4.52748	11.53988	8.54107
chr1	3773620	3774314	C657PACXX_6_7110.sorted.filtered_peak_69	193	.	3773620	3774314	0	3	1,679,1	0,8,693	5.39608	22.84067	19.31833
chr1	3816553	3818045	C657PACXX_6_7110.sorted.filtered_peak_70	136	.	3816553	3818045	0	3	1,1488,1	0,1,1491	3.67697	16.90206	13.69569
chr1	6015754	6016073	C657PACXX_6_7110.sorted.filtered_peak_71	24	.	6015754	6016073	0	3	1,254,1	0,9,318	2.76619	5.07593	2.49700
chr1	6035220	6035470	C657PACXX_6_7110.sorted.filtered_peak_72	14	.	6035220	6035470	0	2	1,1	0,249	2.67833	3.91029	1.48484
chr1	6051936	6052853	C657PACXX_6_7110.sorted.filtered_peak_73	101	.	6051936	6052853	0	3	1,910,1	0,4,916	3.64594	13.23295	10.13715
chr1	6086159	6087169	C657PACXX_6_7110.sorted.filtered_peak_74	29	.	6086159	6087169	0	4	1,469,386,1	0,16,622,1009	2.53916	5.58425	2.97117
chr1	6087859	6088671	C657PACXX_6_7110.sorted.filtered_peak_75	27	.	6087859	6088671	0	2	1,489	0,323	2.49376	5.37706	2.78451
chr1	6187869	6188381	C657PACXX_6_7110.sorted.filtered_peak_76	12	.	6187869	6188381	0	2	1,1	0,511	2.52722	3.62304	1.25116
chr1	6259460	6260223	C657PACXX_6_7110.sorted.filtered_peak_77	155	.	6259460	6260223	0	3	1,751,1	0,1,762	4.81807	18.92084	15.58515
chr1	6266240	6266640	C657PACXX_6_7110.sorted.filtered_peak_78	18	.	6266240	6266640	0	2	1,1	0,399	2.62562	4.33853	1.85965
chr1	6295196	6296224	C657PACXX_6_7110.sorted.filtered_peak_79	21	.	6295196	6296224	0	4	1,477,250,1	0,134,777,1027	2.69060	4.62829	2.10399
chr1	6408194	6409040	C657PACXX_6_7110.sorted.filtered_peak_80	21	.	6408194	6409040	0	4	1,250,440,1	0,40,379,845	2.72083	4.71617	2.17771
chr1	6453333	6454220	C657PACXX_6_7110.sorted.filtered_peak_81	69	.	6453333	6454220	0	3	1,863,1	0,3,886	3.68352	9.92646	6.99806
chr1	6520055	6520801	C657PACXX_6_7110.sorted.filtered_peak_82	33	.	6520055	6520801	0	2	1,445	0,301	3.04066	5.97554	3.31206
chr1	6535628	6535908	C657PACXX_6_7110.sorted.filtered_peak_83	31	.	6535628	6535908	0	3	1,273,1	0,1,279	3.12823	5.76330	3.11146
chr1	6614397	6614824	C657PACXX_6_7110.sorted.filtered_peak_84	99	.	6614397	6614824	0	2	421,1	0,426	4.99277	13.01368	9.94782
chr1	6639638	6640393	C657PACXX_6_7110.sorted.filtered_peak_85	105	.	6639638	6640393	0	3	1,605,1	0,97,754	4.17757	13.62000	10.54498
chr1	6661253	6661800	C657PACXX_6_7110.sorted.filtered_peak_86	26	.	6661253	6661800	0	3	1,457,1	0,3,546	2.50896	5.21445	2.60840
chr1	6662633	6663563	C657PACXX_6_7110.sorted.filtered_peak_87	30	.	6662633	6663563	0	4	1,453,339,1	0,6,586,929	2.61432	5.66086	3.03287
chr1	6673373	6673924	C657PACXX_6_7110.sorted.filtered_peak_88	120	.	6673373	6673924	0	3	1,531,1	0,8,550	4.43360	15.19151	12.01766
chr1	6684818	6685344	C657PACXX_6_7110.sorted.filtered_peak_89	27	.	6684818	6685344	0	3	1,259,1	0,201,525	2.86416	5.38290	2.77829
chr1	6706696	6707072	C657PACXX_6_7110.sorted.filtered_peak_90	16	.	6706696	6707072	0	2	1,1	0,375	2.78986	4.10762	1.66312
chr1	6761689	6762265	C657PACXX_6_7110.sorted.filtered_peak_91	74	.	6761689	6762265	0	1	576	0	4.00049	10.44499	7.45486
chr1	6844508	6845627	C657PACXX_6_7110.sorted.filtered_peak_92	269	.	6844508	6845627	0	3	1,1116,1	0,2,1118	4.94661	30.79123	26.98945
chr1	7727596	7728019	C657PACXX_6_7110.sorted.filtered_peak_93	44	.	7727596	7728019	0	2	1,410	0,13	3.38712	7.20913	4.43899
chr1	7830935	7831791	C657PACXX_6_7110.sorted.filtered_peak_94	28	.	7830935	7831791	0	3	1,785,1	0,8,855	2.88037	5.41937	2.80949
chr1	7843874	7844124	C657PACXX_6_7110.sorted.filtered_peak_95	26	.	7843874	7844124	0	2	1,1	0,249	2.85800	5.27529	2.67210
chr1	7990902	7991284	C657PACXX_6_7110.sorted.filtered_peak_96	24	.	7990902	7991284	0	3	1,283,1	0,7,381	2.98816	5.06528	2.47933
chr1	8008992	8009546	C657PACXX_6_7110.sorted.filtered_peak_97	70	.	8008992	8009546	0	3	1,511,1	0,35,553	3.98516	10.01173	7.07886
chr1	8014000	8014697	C657PACXX_6_7110.sorted.filtered_peak_98	46	.	8014000	8014697	0	2	1,691	0,6	3.47649	7.44703	4.64447
chr1	8021167	8022188	C657PACXX_6_7110.sorted.filtered_peak_99	143	.	8021167	8022188	0	3	1,996,1	0,2,1020	4.63455	17.68631	14.39061
chr1	8157479	8157758	C657PACXX_6_7110.sorted.filtered_peak_100	24	.	8157479	8157758	0	3	1,258,1	0,8,278	2.94995	4.98214	2.40701
chr1	8212666	8213501	C657PACXX_6_7110.sorted.filtered_peak_101	61	.	8212666	8213501	0	2	1,833	0,2	3.73812	8.98343	6.11902
chr1	8229831	8230191	C657PACXX_6_7110.sorted.filtered_peak_102	70	.	8229831	8230191	0	1	360	0	4.36557	9.97167	7.01207
chr1	8242187	8242957	C657PACXX_6_7110.sorted.filtered_peak_103	74	.	8242187	8242957	0	3	1,692,1	0,40,769	3.98013	10.32612	7.41485
chr1	8487638	8487958	C657PACXX_6_7110.sorted.filtered_peak_104	34	.	8487638	8487958	0	2	1,305	0,15	2.86151	6.14223	3.45893
chr1	8490656	8490906	C657PACXX_6_7110.sorted.filtered_peak_105	25	.	8490656	8490906	0	2	1,1	0,249	2.82478	5.12960	2.54350
chr1	8585666	8586188	C657PACXX_6_7110.sorted.filtered_peak_106	66	.	8585666	8586188	0	2	516,1	0,521	3.91519	9.52713	6.64358
chr1	8620823	8621073	C657PACXX_6_7110.sorted.filtered_peak_107	10	.	8620823	8621073	0	2	1,1	0,249	2.39809	3.42253	1.09400
chr1	8761202	8761881	C657PACXX_6_7110.sorted.filtered_peak_108	72	.	8761202	8761881	0	2	646,1	0,678	3.74136	10.18163	7.26441
chr1	8772588	8773384	C657PACXX_6_7110.sorted.filtered_peak_109	16	.	8772588	8773384	0	3	1,275,1	0,31,795	2.78099	4.07860	1.63035
chr1	8877341	8878341	C657PACXX_6_7110.sorted.filtered_peak_110	33	.	8877341	8878341	0	3	1,702,1	0,280,999	2.90854	5.97893	3.31138
chr1	8938258	8939570	C657PACXX_6_7110.sorted.filtered_peak_111	118	.	8938258	8939570	0	3	1,762,1	0,343,1311	3.76243	15.02493	11.88964
chr1	8959987	8960341	C657PACXX_6_7110.sorted.filtered_peak_112	47	.	8959987	8960341	0	1	354	0	3.88426	7.52524	4.73420
chr1	8978260	8978512	C657PACXX_6_7110.sorted.filtered_peak_113	43	.	8978260	8978512	0	1	252	0	3.81343	7.17504	4.38766
chr1	9006547	9006830	C657PACXX_6_7110.sorted.filtered_peak_114	53	.	9006547	9006830	0	2	282,1	0,282	3.74888	8.20149	5.35421
chr1	9031057	9031359	C657PACXX_6_7110.sorted.filtered_peak_115	35	.	9031057	9031359	0	3	1,250,1	0,43,301	3.44738	6.19450	3.51083
chr1	9065105	9065543	C657PACXX_6_7110.sorted.filtered_peak_116	28	.	9065105	9065543	0	1	438	0	3.29491	5.51372	2.88311
chr1	9170877	9171154	C657PACXX_6_7110.sorted.filtered_peak_117	32	.	9170877	9171154	0	1	277	0	3.44137	5.94522	3.26150
chr1	9188777	9189219	C657PACXX_6_7110.sorted.filtered_peak_118	17	.	9188777	9189219	0	2	1,1	0,441	2.53662	4.21881	1.75188
chr1	9189495	9190018	C657PACXX_6_7110.sorted.filtered_peak_119	27	.	9189495	9190018	0	2	1,1	0,522	2.80740	5.39805	2.79950
chr1	9241350	9241842	C657PACXX_6_7110.sorted.filtered_peak_120	26	.	9241350	9241842	0	3	1,488,1	0,2,491	2.96389	5.25988	2.64925
chr1	9294161	9295149	C657PACXX_6_7110.sorted.filtered_peak_121	51	.	9294161	9295149	0	3	1,979,1	0,8,987	3.29228	7.99626	5.16791
chr1	9299754	9300086	C657PACXX_6_7110.sorted.filtered_peak_122	42	.	9299754	9300086	0	2	1,331	0,1	3.15959	6.98671	4.25224
chr1	9488670	9489434	C657PACXX_6_7110.sorted.filtered_peak_123	139	.	9488670	9489434	0	3	1,670,1	0,10,763	4.13090	17.21012	13.95836
chr1	9599208	9599562	C657PACXX_6_7110.sorted.filtered_peak_124	127	.	9599208	9599562	0	3	1,346,1	0,4,353	5.29086	16.01538	12.76360
chr1	9648505	9648880	C657PACXX_6_7110.sorted.filtered_peak_125	30	.	9648505	9648880	0	2	261,1	0,374	2.86542	5.71934	3.07002
chr1	9687112	9687642	C657PACXX_6_7110.sorted.filtered_peak_126	29	.	9687112	9687642	0	3	1,443,1	0,71,529	2.55525	5.54843	2.91599
chr1	9689196	9690043	C657PACXX_6_7110.sorted.filtered_peak_127	38	.	9689196	9690043	0	3	1,838,1	0,6,846	2.71924	6.52150	3.82438
chr1	9712471	9712912	C657PACXX_6_7110.sorted.filtered_peak_128	35	.	9712471	9712912	0	3	1,354,1	0,73,440	2.79307	6.20669	3.52285
chr1	9749145	9749454	C657PACXX_6_7110.sorted.filtered_peak_129	18	.	9749145	9749454	0	3	1,250,1	0,12,308	2.68342	4.29852	1.81866
chr1	9777331	9778122	C657PACXX_6_7110.sorted.filtered_peak_130	83	.	9777331	9778122	0	3	1,654,1	0,106,790	3.50261	11.30398	8.31698
chr1	9860198	9860485	C657PACXX_6_7110.sorted.filtered_peak_131	26	.	9860198	9860485	0	1	287	0	3.20852	5.24233	2.63907
chr1	9884469	9884906	C657PACXX_6_7110.sorted.filtered_peak_132	12	.	9884469	9884906	0	2	1,1	0,436	2.33455	3.57499	1.21178
chr1	9927540	9928066	C657PACXX_6_7110.sorted.filtered_peak_133	25	.	9927540	9928066	0	3	1,342,1	0,6,525	2.91229	5.13569	2.54808
chr1	9934863	9935113	C657PACXX_6_7110.sorted.filtered_peak_134	22	.	9934863	9935113	0	1	250	0	2.89383	4.85922	2.29441
chr1	9970267	9971269	C657PACXX_6_7110.sorted.filtered_peak_135	229	.	9970267	9971269	0	3	1,994,1	0,1,1001	5.19225	26.60108	22.93784
chr1	10003187	10003926	C657PACXX_6_7110.sorted.filtered_peak_136	41	.	10003187	10003926	0	3	1,683,1	0,54,738	3.35733	6.90002	4.17492
chr1	10092428	10093338	C657PACXX_6_7110.sorted.filtered_peak_137	142	.	10092428	10093338	0	2	1,873	0,37	4.95303	17.48551	14.22424
chr1	10134492	10134799	C657PACXX_6_7110.sorted.filtered_peak_138	54	.	10134492	10134799	0	1	307	0	4.12719	8.30268	5.44322
chr1	10270098	10270867	C657PACXX_6_7110.sorted.filtered_peak_139	60	.	10270098	10270867	0	3	1,668,1	0,3,768	3.77696	8.97069	6.09547
chr1	10368004	10368379	C657PACXX_6_7110.sorted.filtered_peak_140	29	.	10368004	10368379	0	2	368,1	0,374	3.19230	5.61323	2.97631
chr1	10458459	10459547	C657PACXX_6_7110.sorted.filtered_peak_141	96	.	10458459	10459547	0	2	1,1051	0,37	4.04676	12.71438	9.67038
chr1	10490017	10491143	C657PACXX_6_7110.sorted.filtered_peak_142	53	.	10490017	10491143	0	3	1,1100,1	0,19,1125	3.33221	8.21873	5.38577
chr1	10532462	10532937	C657PACXX_6_7110.sorted.filtered_peak_143	84	.	10532462	10532937	0	3	1,466,1	0,6,474	3.88838	11.44055	8.45842
chr1	10534833	10535113	C657PACXX_6_7110.sorted.filtered_peak_144	42	.	10534833	10535113	0	2	271,1	0,279	3.06320	6.98497	4.23679
chr1	10554747	10555620	C657PACXX_6_7110.sorted.filtered_peak_145	32	.	10554747	10555620	0	3	1,841,1	0,20,872	2.98364	5.96680	3.29068
chr1	10570897	10571583	C657PACXX_6_7110.sorted.filtered_peak_146	136	.	10570897	10571583	0	3	1,679,1	0,1,685	4.49355	16.87466	13.60929
chr1	10585170	10585485	C657PACXX_6_7110.sorted.filtered_peak_147	51	.	10585170	10585485	0	2	1,303	0,12	3.70742	7.94057	5.11520
chr1	10977940	10978240	C657PACXX_6_7110.sorted.filtered_peak_148	46	.	10977940	10978240	0	2	1,297	0,3	3.73258	7.42918	4.63758
chr1	11002127	11002380	C657PACXX_6_7110.sorted.filtered_peak_149	29	.	11002127	11002380	0	2	1,1	0,252	3.05703	5.63683	2.98622
chr1	11072127	11073085	C657PACXX_6_7110.sorted.filtered_peak_150	162	.	11072127	11073085	0	3	1,807,1	0,108,957	5.08103	19.60611	16.23817
chr1	11097658	11098176	C657PACXX_6_7110.sorted.filtered_peak_151	61	.	11097658	11098176	0	1	518	0	4.28165	9.05925	6.18650
chr1	11119952	11120582	C657PACXX_6_7110.sorted.filtered_peak_152	30	.	11119952	11120582	0	3	1,465,1	0,4,629	2.83871	5.69652	3.07205
chr1	11159323	11160179	C657PACXX_6_7110.sorted.filtered_peak_153	65	.	11159323	11160179	0	4	1,345,429,1	0,4,412,855	4.18649	9.48577	6.57546
chr1	11322480	11323174	C657PACXX_6_7110.sorted.filtered_peak_154	145	.	11322480	11323174	0	3	1,686,1	0,3,693	5.09199	17.86454	14.58414
chr1	11332636	11332978	C657PACXX_6_7110.sorted.filtered_peak_155	28	.	11332636	11332978	0	3	1,309,1	0,32,341	2.91573	5.43296	2.81534
chr1	11333200	11333870	C657PACXX_6_7110.sorted.filtered_peak_156	37	.	11333200	11333870	0	3	1,513,1	0,3,669	3.16956	6.47081	3.77447
chr1	11723913	11724346	C657PACXX_6_7110.sorted.filtered_peak_157	44	.	11723913	11724346	0	3	1,420,1	0,2,432	3.56659	7.21653	4.45285
chr1	11724538	11725001	C657PACXX_6_7110.sorted.filtered_peak_158	23	.	11724538	11725001	0	3	1,348,1	0,67,462	2.91415	4.87194	2.31552
chr1	11740894	11741777	C657PACXX_6_7110.sorted.filtered_peak_159	53	.	11740894	11741777	0	2	881,1	0,882	3.42265	8.19585	5.35930
chr1	11779502	11780233	C657PACXX_6_7110.sorted.filtered_peak_160	52	.	11779502	11780233	0	3	1,678,1	0,27,730	3.68273	8.04904	5.22978
chr1	11790429	11790690	C657PACXX_6_7110.sorted.filtered_peak_161	25	.	11790429	11790690	0	2	1,1	0,260	3.03743	5.15576	2.56388
chr1	11795751	11796507	C657PACXX_6_7110.sorted.filtered_peak_162	14	.	11795751	11796507	0	2	1,1	0,755	2.38249	3.84849	1.44176
chr1	11865756	11866647	C657PACXX_6_7110.sorted.filtered_peak_163	108	.	11865756	11866647	0	3	1,565,1	0,177,890	3.65830	13.87939	10.82775
chr1	11898702	11898988	C657PACXX_6_7110.sorted.filtered_peak_164	27	.	11898702	11898988	0	1	286	0	3.04041	5.38076	2.76183
chr1	11954083	11954333	C657PACXX_6_7110.sorted.filtered_peak_165	19	.	11954083	11954333	0	1	250	0	2.85442	4.43171	1.91937
chr1	11967796	11969265	C657PACXX_6_7110.sorted.filtered_peak_166	90	.	11967796	11969265	0	3	1,1445,1	0,14,1468	3.16852	12.08959	9.00717
chr1	11969654	11969915	C657PACXX_6_7110.sorted.filtered_peak_167	38	.	11969654	11969915	0	2	257,1	0,260	2.42633	6.54333	3.81474
chr1	11986380	11986810	C657PACXX_6_7110.sorted.filtered_peak_168	48	.	11986380	11986810	0	1	430	0	3.79935	7.67851	4.86625
chr1	11994273	11994915	C657PACXX_6_7110.sorted.filtered_peak_169	39	.	11994273	11994915	0	3	1,535,1	0,1,641	3.35501	6.71648	3.98157
chr1	12039892	12040575	C657PACXX_6_7110.sorted.filtered_peak_170	142	.	12039892	12040575	0	1	683	0	4.84393	17.52997	14.21775
chr1	12073301	12073836	C657PACXX_6_7110.sorted.filtered_peak_171	27	.	12073301	12073836	0	2	1,1	0,534	2.91557	5.31898	2.70737
chr1	12079203	12079806	C657PACXX_6_7110.sorted.filtered_peak_172	131	.	12079203	12079806	0	3	1,598,1	0,3,602	4.83852	16.40279	13.19526
chr1	12107396	12107973	C657PACXX_6_7110.sorted.filtered_peak_173	30	.	12107396	12107973	0	3	1,288,1	0,15,576	2.88617	5.61291	3.00203
chr1	12147866	12148116	C657PACXX_6_7110.sorted.filtered_peak_174	22	.	12147866	12148116	0	2	1,1	0,249	2.91799	4.77546	2.22810
chr1	12185126	12185376	C657PACXX_6_7110.sorted.filtered_peak_175	16	.	12185126	12185376	0	2	1,1	0,249	2.67875	4.13816	1.67620
chr1	12193090	12193470	C657PACXX_6_7110.sorted.filtered_peak_176	17	.	12193090	12193470	0	2	1,1	0,379	2.81743	4.17289	1.71353
chr1	12210645	12210965	C657PACXX_6_7110.sorted.filtered_peak_177	49	.	12210645	12210965	0	3	1,311,1	0,8,319	3.30198	7.79941	4.97906
chr1	12221862	12222298	C657PACXX_6_7110.sorted.filtered_peak_178	28	.	12221862	12222298	0	3	1,421,1	0,2,435	2.55147	5.45744	2.84322
chr1	12233705	12234136	C657PACXX_6_7110.sorted.filtered_peak_179	104	.	12233705	12234136	0	3	1,405,1	0,23,430	3.89892	13.52053	10.40648
chr1	12238038	12238555	C657PACXX_6_7110.sorted.filtered_peak_180	20	.	12238038	12238555	0	3	1,380,1	0,2,516	2.42898	4.52755	2.01442
chr1	12289868	12290357	C657PACXX_6_7110.sorted.filtered_peak_181	22	.	12289868	12290357	0	3	1,475,1	0,8,488	3.01347	4.82489	2.27473
chr1	12405381	12405727	C657PACXX_6_7110.sorted.filtered_peak_182	23	.	12405381	12405727	0	3	1,296,1	0,26,345	2.89041	4.95157	2.38813
chr1	12509466	12509922	C657PACXX_6_7110.sorted.filtered_peak_183	51	.	12509466	12509922	0	3	1,435,1	0,20,455	3.50577	7.93772	5.11856
chr1	12570739	12571093	C657PACXX_6_7110.sorted.filtered_peak_184	32	.	12570739	12571093	0	3	1,268,1	0,11,353	3.07907	5.89711	3.22119
chr1	12678091	12678416	C657PACXX_6_7110.sorted.filtered_peak_185	32	.	12678091	12678416	0	3	1,256,1	0,66,324	2.71103	5.89593	3.24806
chr1	13992025	13992566	C657PACXX_6_7110.sorted.filtered_peak_186	17	.	13992025	13992566	0	2	1,1	0,540	2.79238	4.21781	1.74363
chr1	14029228	14029611	C657PACXX_6_7110.sorted.filtered_peak_187	20	.	14029228	14029611	0	3	1,326,1	0,53,382	2.46500	4.50860	2.00342
chr1	14057157	14057809	C657PACXX_6_7110.sorted.filtered_peak_188	35	.	14057157	14057809	0	3	1,626,1	0,11,651	2.93683	6.22696	3.52527
chr1	14059460	14059790	C657PACXX_6_7110.sorted.filtered_peak_189	15	.	14059460	14059790	0	2	1,1	0,329	2.42512	3.93644	1.51090
chr1	14075456	14076091	C657PACXX_6_7110.sorted.filtered_peak_190	56	.	14075456	14076091	0	2	633,1	0,634	3.52979	8.48508	5.63348
chr1	15575506	15576033	C657PACXX_6_7110.sorted.filtered_peak_191	30	.	15575506	15576033	0	3	1,442,1	0,64,526	2.93180	5.74590	3.09271
chr1	15672519	15672790	C657PACXX_6_7110.sorted.filtered_peak_192	33	.	15672519	15672790	0	3	1,260,1	0,8,270	2.99529	6.06537	3.38171
chr1	15735849	15736220	C657PACXX_6_7110.sorted.filtered_peak_193	26	.	15735849	15736220	0	3	1,344,1	0,8,370	2.48284	5.24058	2.64761
chr1	15850718	15851968	C657PACXX_6_7110.sorted.filtered_peak_194	134	.	15850718	15851968	0	3	1,1238,1	0,5,1249	3.33285	16.73470	13.48916
chr1	15852898	15853457	C657PACXX_6_7110.sorted.filtered_peak_195	136	.	15852898	15853457	0	3	1,553,1	0,5,558	3.35950	16.93512	13.65493
chr1	15905573	15906043	C657PACXX_6_7110.sorted.filtered_peak_196	21	.	15905573	15906043	0	3	1,440,1	0,3,469	2.97297	4.64650	2.11530
chr1	15929840	15930544	C657PACXX_6_7110.sorted.filtered_peak_197	75	.	15929840	15930544	0	2	1,661	0,43	4.28289	10.44548	7.53337
chr1	15943490	15944390	C657PACXX_6_7110.sorted.filtered_peak_198	59	.	15943490	15944390	0	3	1,856,1	0,36,899	3.37815	8.85610	5.97801
chr1	16023441	16023693	C657PACXX_6_7110.sorted.filtered_peak_199	30	.	16023441	16023693	0	1	252	0	3.35115	5.66451	3.00820
chr1	16160852	16162757	C657PACXX_6_7110.sorted.filtered_peak_200	89	.	16160852	16162757	0	3	1,1893,1	0,11,1904	3.06760	11.94748	8.93143
chr1	16173728	16174717	C657PACXX_6_7110.sorted.filtered_peak_201	35	.	16173728	16174717	0	3	1,883,1	0,93,988	2.83192	6.21591	3.52896
chr1	16275966	16276563	C657PACXX_6_7110.sorted.filtered_peak_202	59	.	16275966	16276563	0	3	1,570,1	0,25,596	3.41175	8.86647	5.98722
chr1	16292842	16293092	C657PACXX_6_7110.sorted.filtered_peak_203	21	.	16292842	16293092	0	2	1,1	0,249	2.89163	4.66159	2.12097
chr1	16301917	16302841	C657PACXX_6_7110.sorted.filtered_peak_204	80	.	16301917	16302841	0	2	1,597	0,327	4.00528	10.99983	8.04977
chr1	16514360	16514681	C657PACXX_6_7110.sorted.filtered_peak_205	17	.	16514360	16514681	0	2	1,1	0,320	2.81571	4.18205	1.71472
chr1	16533029	16533656	C657PACXX_6_7110.sorted.filtered_peak_206	110	.	16533029	16533656	0	3	1,612,1	0,1,626	3.86387	14.18197	11.01441
chr1	16543684	16544256	C657PACXX_6_7110.sorted.filtered_peak_207	35	.	16543684	16544256	0	3	1,534,1	0,35,571	2.99295	6.25915	3.56626
chr1	16562683	16564000	C657PACXX_6_7110.sorted.filtered_peak_208	64	.	16562683	16564000	0	3	1,521,1	0,795,1316	3.66716	9.23777	6.43753
chr1	16570864	16571145	C657PACXX_6_7110.sorted.filtered_peak_209	30	.	16570864	16571145	0	2	279,1	0,280	3.11805	5.71264	3.05940
chr1	16678631	16679390	C657PACXX_6_7110.sorted.filtered_peak_210	71	.	16678631	16679390	0	3	1,731,1	0,20,758	3.82351	10.11675	7.17501
chr1	16693332	16694758	C657PACXX_6_7110.sorted.filtered_peak_211	116	.	16693332	16694758	0	3	1,1093,1	0,1,1425	3.87520	14.75861	11.60027
chr1	16713405	16713849	C657PACXX_6_7110.sorted.filtered_peak_212	11	.	16713405	16713849	0	2	1,1	0,443	2.55371	3.52018	1.16647
chr1	16747265	16747553	C657PACXX_6_7110.sorted.filtered_peak_213	24	.	16747265	16747553	0	2	1,250	0,38	3.01059	4.99301	2.42140
chr1	16766711	16767909	C657PACXX_6_7110.sorted.filtered_peak_214	33	.	16766711	16767909	0	3	1,1166,1	0,31,1197	2.97628	6.02569	3.35207
chr1	16825527	16826348	C657PACXX_6_7110.sorted.filtered_peak_215	43	.	16825527	16826348	0	2	664,1	0,820	3.77636	7.12328	4.35740
chr1	16840399	16841037	C657PACXX_6_7110.sorted.filtered_peak_216	62	.	16840399	16841037	0	1	638	0	4.28441	9.08893	6.21633
chr1	16893354	16893604	C657PACXX_6_7110.sorted.filtered_peak_217	18	.	16893354	16893604	0	2	1,1	0,249	2.91761	4.35874	1.85181
chr1	16939733	16940313	C657PACXX_6_7110.sorted.filtered_peak_218	55	.	16939733	16940313	0	3	1,559,1	0,20,579	3.09634	8.44370	5.58585
chr1	16970719	16971586	C657PACXX_6_7110.sorted.filtered_peak_219	80	.	16970719	16971586	0	2	1,825	0,42	4.52384	11.02885	8.03206
chr1	17036407	17036657	C657PACXX_6_7110.sorted.filtered_peak_220	24	.	17036407	17036657	0	2	1,1	0,249	2.84162	5.03463	2.45132
chr1	17053820	17054214	C657PACXX_6_7110.sorted.filtered_peak_221	36	.	17053820	17054214	0	3	1,372,1	0,18,393	3.48972	6.34940	3.64435
chr1	17222589	17223199	C657PACXX_6_7110.sorted.filtered_peak_222	49	.	17222589	17223199	0	2	250,1	0,609	3.98070	7.81591	4.99394
chr1	17230800	17232076	C657PACXX_6_7110.sorted.filtered_peak_223	106	.	17230800	17232076	0	2	1274,1	0,1275	3.72493	13.71757	10.61817
chr1	17240010	17241024	C657PACXX_6_7110.sorted.filtered_peak_224	66	.	17240010	17241024	0	2	866,1	0,1013	4.19147	9.53990	6.68573
chr1	17338308	17338804	C657PACXX_6_7110.sorted.filtered_peak_225	36	.	17338308	17338804	0	3	1,372,1	0,123,495	3.44478	6.35408	3.66700
chr1	17380181	17380910	C657PACXX_6_7110.sorted.filtered_peak_226	138	.	17380181	17380910	0	2	727,1	0,728	4.70036	17.11776	13.81690
chr1	17563566	17563881	C657PACXX_6_7110.sorted.filtered_peak_227	17	.	17563566	17563881	0	2	1,1	0,314	2.68384	4.18568	1.71653
chr1	17765909	17766227	C657PACXX_6_7110.sorted.filtered_peak_228	12	.	17765909	17766227	0	2	1,1	0,317	2.23865	3.56679	1.20684
chr1	17820760	17821107	C657PACXX_6_7110.sorted.filtered_peak_229	21	.	17820760	17821107	0	1	347	0	3.03053	4.68504	2.13464
chr1	19228625	19229536	C657PACXX_6_7110.sorted.filtered_peak_230	106	.	19228625	19229536	0	3	1,596,1	0,310,910	3.89373	13.76939	10.66569
chr1	19253197	19253613	C657PACXX_6_7110.sorted.filtered_peak_231	38	.	19253197	19253613	0	3	1,351,1	0,1,415	2.88040	6.59317	3.86545
chr1	19278316	19278893	C657PACXX_6_7110.sorted.filtered_peak_232	47	.	19278316	19278893	0	3	1,471,1	0,20,576	2.86499	7.56933	4.76740
chr1	19283168	19283536	C657PACXX_6_7110.sorted.filtered_peak_233	42	.	19283168	19283536	0	2	1,362	0,6	2.82871	7.03566	4.27819
chr1	19337515	19337952	C657PACXX_6_7110.sorted.filtered_peak_234	34	.	19337515	19337952	0	3	1,417,1	0,9,436	3.27762	6.14048	3.45905
chr1	19400776	19401520	C657PACXX_6_7110.sorted.filtered_peak_235	26	.	19400776	19401520	0	3	1,611,1	0,13,743	2.89392	5.27980	2.67657
chr1	19536446	19537355	C657PACXX_6_7110.sorted.filtered_peak_236	53	.	19536446	19537355	0	2	861,1	0,908	3.22647	8.21534	5.37316
chr1	19577877	19578380	C657PACXX_6_7110.sorted.filtered_peak_237	145	.	19577877	19578380	0	3	1,494,1	0,5,502	5.19685	17.83065	14.50056
chr1	19638229	19638827	C657PACXX_6_7110.sorted.filtered_peak_238	57	.	19638229	19638827	0	3	1,361,1	0,236,597	3.37069	8.59426	5.78216
chr1	19717388	19718303	C657PACXX_6_7110.sorted.filtered_peak_239	63	.	19717388	19718303	0	3	1,720,1	0,64,914	3.48028	9.18130	6.32576
chr1	19789531	19790126	C657PACXX_6_7110.sorted.filtered_peak_240	69	.	19789531	19790126	0	3	1,506,1	0,80,594	3.79903	9.82626	6.90085
chr1	19803517	19804108	C657PACXX_6_7110.sorted.filtered_peak_241	26	.	19803517	19804108	0	3	1,415,1	0,151,590	2.83781	5.20601	2.61241
chr1	19811667	19812695	C657PACXX_6_7110.sorted.filtered_peak_242	21	.	19811667	19812695	0	3	1,676,1	0,7,1027	2.46374	4.68572	2.15255
chr1	19908716	19909094	C657PACXX_6_7110.sorted.filtered_peak_243	16	.	19908716	19909094	0	2	1,1	0,377	2.81541	4.14222	1.68499
chr1	19923110	19924314	C657PACXX_6_7110.sorted.filtered_peak_244	97	.	19923110	19924314	0	3	1,1186,1	0,14,1203	3.64182	12.81738	9.77381
chr1	20014721	20015272	C657PACXX_6_7110.sorted.filtered_peak_245	39	.	20014721	20015272	0	2	406,1	0,550	3.64469	6.69038	3.96470
chr1	20042120	20042431	C657PACXX_6_7110.sorted.filtered_peak_246	23	.	20042120	20042431	0	1	311	0	3.09737	4.88717	2.31515
chr1	20208601	20209209	C657PACXX_6_7110.sorted.filtered_peak_247	84	.	20208601	20209209	0	3	1,603,1	0,3,607	4.01421	11.40197	8.40678
chr1	20478764	20479130	C657PACXX_6_7110.sorted.filtered_peak_248	25	.	20478764	20479130	0	3	1,298,1	0,16,365	3.05621	5.14612	2.56117
chr1	20834261	20834845	C657PACXX_6_7110.sorted.filtered_peak_249	40	.	20834261	20834845	0	3	1,562,1	0,18,583	3.30935	6.72399	4.02522
chr1	20959444	20959990	C657PACXX_6_7110.sorted.filtered_peak_250	17	.	20959444	20959990	0	2	320,1	0,545	2.60789	4.18090	1.71874
chr1	20960300	20960817	C657PACXX_6_7110.sorted.filtered_peak_251	20	.	20960300	20960817	0	3	1,266,1	0,229,516	2.74141	4.62905	2.09969
chr1	20987719	20988447	C657PACXX_6_7110.sorted.filtered_peak_252	111	.	20987719	20988447	0	3	1,718,1	0,5,727	4.22571	14.25762	11.13536
chr1	21023023	21023560	C657PACXX_6_7110.sorted.filtered_peak_253	31	.	21023023	21023560	0	2	1,456	0,81	3.04927	5.75782	3.12499
chr1	21059231	21059920	C657PACXX_6_7110.sorted.filtered_peak_254	68	.	21059231	21059920	0	3	1,357,1	0,331,688	3.88320	9.81107	6.89294
chr1	21113161	21114147	C657PACXX_6_7110.sorted.filtered_peak_255	121	.	21113161	21114147	0	3	1,969,1	0,4,985	3.95856	15.25203	12.12535
chr1	21259313	21259563	C657PACXX_6_7110.sorted.filtered_peak_256	21	.	21259313	21259563	0	2	1,1	0,249	2.94282	4.70071	2.15344
chr1	21348602	21349373	C657PACXX_6_7110.sorted.filtered_peak_257	70	.	21348602	21349373	0	3	1,623,1	0,144,770	4.12138	10.02050	7.07607
chr1	21503207	21503881	C657PACXX_6_7110.sorted.filtered_peak_258	156	.	21503207	21503881	0	3	1,669,1	0,3,673	4.77844	18.97729	15.66140
chr1	21596707	21597053	C657PACXX_6_7110.sorted.filtered_peak_259	23	.	21596707	21597053	0	3	1,322,1	0,16,345	2.92654	4.93312	2.38522
chr1	21620221	21621369	C657PACXX_6_7110.sorted.filtered_peak_260	37	.	21620221	21621369	0	4	1,299,460,1	0,1,685,1147	2.69493	6.41565	3.71472
chr1	21660509	21661190	C657PACXX_6_7110.sorted.filtered_peak_261	81	.	21660509	21661190	0	3	1,669,1	0,8,680	3.92152	11.15463	8.13281
chr1	21671930	21672296	C657PACXX_6_7110.sorted.filtered_peak_262	45	.	21671930	21672296	0	2	1,345	0,21	3.23683	7.28900	4.50988
chr1	21766341	21766845	C657PACXX_6_7110.sorted.filtered_peak_263	49	.	21766341	21766845	0	1	504	0	3.95883	7.80397	4.99979
chr1	22108664	22110510	C657PACXX_6_7110.sorted.filtered_peak_264	93	.	22108664	22110510	0	4	1,252,1172,1	0,277,668,1845	3.51545	12.31630	9.30127
chr1	22290533	22290883	C657PACXX_6_7110.sorted.filtered_peak_265	37	.	22290533	22290883	0	1	350	0	3.58684	6.46987	3.75526
chr1	22345512	22346051	C657PACXX_6_7110.sorted.filtered_peak_266	51	.	22345512	22346051	0	2	400,1	0,538	4.02061	8.02582	5.19832
chr1	22351441	22352648	C657PACXX_6_7110.sorted.filtered_peak_267	92	.	22351441	22352648	0	3	1,1187,1	0,19,1206	3.80407	12.27760	9.20977
chr1	22366139	22366995	C657PACXX_6_7110.sorted.filtered_peak_268	140	.	22366139	22366995	0	3	1,830,1	0,9,855	4.73735	17.22347	14.02413
chr1	22378895	22379531	C657PACXX_6_7110.sorted.filtered_peak_269	121	.	22378895	22379531	0	3	1,626,1	0,8,635	4.40718	15.31004	12.11275
chr1	22778104	22778694	C657PACXX_6_7110.sorted.filtered_peak_270	118	.	22778104	22778694	0	3	1,533,1	0,4,589	4.74501	15.10157	11.89456
chr1	23030791	23031290	C657PACXX_6_7110.sorted.filtered_peak_271	29	.	23030791	23031290	0	3	1,359,1	0,139,498	3.13127	5.56522	2.93547
chr1	23345680	23346148	C657PACXX_6_7110.sorted.filtered_peak_272	62	.	23345680	23346148	0	3	1,458,1	0,3,467	3.82856	9.09149	6.21845
chr1	23426784	23427142	C657PACXX_6_7110.sorted.filtered_peak_273	18	.	23426784	23427142	0	2	1,1	0,357	2.62557	4.34810	1.85815
chr1	23429898	23430190	C657PACXX_6_7110.sorted.filtered_peak_274	35	.	23429898	23430190	0	2	1,275	0,17	3.13634	6.20261	3.50499
chr1	23445259	23446041	C657PACXX_6_7110.sorted.filtered_peak_275	30	.	23445259	23446041	0	2	1,722	0,60	3.12412	5.64909	3.00933
chr1	23495072	23495449	C657PACXX_6_7110.sorted.filtered_peak_276	12	.	23495072	23495449	0	2	1,1	0,376	2.44681	3.59139	1.22399
chr1	23670659	23671541	C657PACXX_6_7110.sorted.filtered_peak_277	92	.	23670659	23671541	0	3	1,545,1	0,20,881	3.61409	12.25396	9.24619
chr1	23694481	23695752	C657PACXX_6_7110.sorted.filtered_peak_278	114	.	23694481	23695752	0	3	1,1063,1	0,6,1270	3.95987	14.61738	11.48144
chr1	23810805	23811399	C657PACXX_6_7110.sorted.filtered_peak_279	88	.	23810805	23811399	0	3	1,589,1	0,2,593	4.17286	11.87877	8.85101
chr1	23866195	23866666	C657PACXX_6_7110.sorted.filtered_peak_280	130	.	23866195	23866666	0	3	1,448,1	0,21,470	5.50543	16.28118	13.04101
chr1	23871280	23871612	C657PACXX_6_7110.sorted.filtered_peak_281	24	.	23871280	23871612	0	3	1,301,1	0,8,331	2.94667	4.98048	2.43028
chr1	23881268	23881754	C657PACXX_6_7110.sorted.filtered_peak_282	25	.	23881268	23881754	0	3	1,292,1	0,2,485	2.54693	5.09753	2.52429
chr1	23885805	23886180	C657PACXX_6_7110.sorted.filtered_peak_283	29	.	23885805	23886180	0	3	1,352,1	0,2,374	2.63719	5.60046	2.96522
chr1	23946202	23946580	C657PACXX_6_7110.sorted.filtered_peak_284	40	.	23946202	23946580	0	2	1,363	0,15	3.37724	6.75722	4.02539
chr1	23961456	23961715	C657PACXX_6_7110.sorted.filtered_peak_285	27	.	23961456	23961715	0	2	1,1	0,258	3.10260	5.35841	2.74569
chr1	24018014	24018755	C657PACXX_6_7110.sorted.filtered_peak_286	56	.	24018014	24018755	0	3	1,705,1	0,10,740	3.78123	8.54962	5.69601
chr1	24069826	24070092	C657PACXX_6_7110.sorted.filtered_peak_287	26	.	24069826	24070092	0	2	1,1	0,265	2.91762	5.21076	2.61924
chr1	24104495	24105243	C657PACXX_6_7110.sorted.filtered_peak_288	31	.	24104495	24105243	0	2	1,736	0,12	2.94862	5.83232	3.17400
chr1	24117316	24117681	C657PACXX_6_7110.sorted.filtered_peak_289	28	.	24117316	24117681	0	3	1,359,1	0,3,364	2.89243	5.49434	2.86662
chr1	24127153	24127516	C657PACXX_6_7110.sorted.filtered_peak_290	103	.	24127153	24127516	0	3	1,359,1	0,2,362	4.08041	13.51321	10.37264
chr1	24136337	24136702	C657PACXX_6_7110.sorted.filtered_peak_291	14	.	24136337	24136702	0	3	1,250,1	0,11,364	2.69971	3.86421	1.44577
chr1	24151797	24152151	C657PACXX_6_7110.sorted.filtered_peak_292	36	.	24151797	24152151	0	2	343,1	0,353	3.41987	6.38082	3.69102
chr1	24194608	24195128	C657PACXX_6_7110.sorted.filtered_peak_293	62	.	24194608	24195128	0	3	1,438,1	0,53,519	3.82680	9.08516	6.22447
chr1	24285420	24286407	C657PACXX_6_7110.sorted.filtered_peak_294	103	.	24285420	24286407	0	2	1,984	0,3	4.04147	13.52930	10.38533
chr1	24306519	24307392	C657PACXX_6_7110.sorted.filtered_peak_295	89	.	24306519	24307392	0	3	1,832,1	0,3,872	3.64456	11.99786	8.98125
chr1	24476651	24477292	C657PACXX_6_7110.sorted.filtered_peak_296	29	.	24476651	24477292	0	2	251,346	0,295	3.28517	5.52318	2.90294
chr1	24525860	24526180	C657PACXX_6_7110.sorted.filtered_peak_297	35	.	24525860	24526180	0	3	1,292,1	0,9,319	3.35264	6.26759	3.57213
chr1	24718531	24719101	C657PACXX_6_7110.sorted.filtered_peak_298	23	.	24718531	24719101	0	3	1,260,1	0,308,569	2.74494	4.85860	2.30144
chr1	24740115	24740391	C657PACXX_6_7110.sorted.filtered_peak_299	29	.	24740115	24740391	0	3	1,273,1	0,2,275	2.66217	5.60849	2.97024
chr1	24741914	24742602	C657PACXX_6_7110.sorted.filtered_peak_300	78	.	24741914	24742602	0	2	1,687	0,1	3.56450	10.83082	7.85605
chr1	24808476	24808786	C657PACXX_6_7110.sorted.filtered_peak_301	30	.	24808476	24808786	0	2	1,297	0,13	3.23780	5.65756	3.01224
chr1	24861536	24861789	C657PACXX_6_7110.sorted.filtered_peak_302	38	.	24861536	24861789	0	2	1,250	0,3	3.00588	6.62291	3.89719
chr1	24863001	24863411	C657PACXX_6_7110.sorted.filtered_peak_303	73	.	24863001	24863411	0	3	1,405,1	0,2,409	3.65516	10.28672	7.31024
chr1	24913699	24913973	C657PACXX_6_7110.sorted.filtered_peak_304	42	.	24913699	24913973	0	2	1,271	0,3	3.61014	7.03980	4.27155
chr1	24969031	24970037	C657PACXX_6_7110.sorted.filtered_peak_305	145	.	24969031	24970037	0	2	1,994	0,12	4.22175	17.83881	14.52859
chr1	25071299	25072124	C657PACXX_6_7110.sorted.filtered_peak_306	147	.	25071299	25072124	0	3	1,810,1	0,13,824	4.41527	18.07468	14.77475
chr1	25174233	25175411	C657PACXX_6_7110.sorted.filtered_peak_307	30	.	25174233	25175411	0	3	1,680,1	0,143,1177	2.78687	5.65484	3.02756
chr1	25237610	25238185	C657PACXX_6_7110.sorted.filtered_peak_308	69	.	25237610	25238185	0	3	1,564,1	0,9,574	3.37179	9.85744	6.92512
chr1	25251571	25251938	C657PACXX_6_7110.sorted.filtered_peak_309	34	.	25251571	25251938	0	3	1,351,1	0,13,366	2.53851	6.15406	3.46263
chr1	25255745	25256010	C657PACXX_6_7110.sorted.filtered_peak_310	50	.	25255745	25256010	0	3	1,257,1	0,2,264	2.82338	7.91266	5.07802
chr1	25281612	25281931	C657PACXX_6_7110.sorted.filtered_peak_311	22	.	25281612	25281931	0	2	1,1	0,318	2.54549	4.75273	2.20705
chr1	25291358	25292037	C657PACXX_6_7110.sorted.filtered_peak_312	86	.	25291358	25292037	0	2	1,675	0,4	3.31967	11.72551	8.67969
chr1	25311688	25312080	C657PACXX_6_7110.sorted.filtered_peak_313	16	.	25311688	25312080	0	2	1,1	0,391	2.56230	4.13819	1.67737
chr1	25348565	25349690	C657PACXX_6_7110.sorted.filtered_peak_314	100	.	25348565	25349690	0	3	1,1089,1	0,31,1124	3.54608	13.09611	10.00417
chr1	25357229	25357589	C657PACXX_6_7110.sorted.filtered_peak_315	36	.	25357229	25357589	0	3	1,335,1	0,17,359	2.64706	6.36546	3.66116
chr1	25358647	25359102	C657PACXX_6_7110.sorted.filtered_peak_316	63	.	25358647	25359102	0	3	1,443,1	0,8,454	3.08323	9.24335	6.35377
chr1	25392127	25392629	C657PACXX_6_7110.sorted.filtered_peak_317	25	.	25392127	25392629	0	3	1,351,1	0,147,501	2.79639	5.16851	2.59268
chr1	25426104	25426514	C657PACXX_6_7110.sorted.filtered_peak_318	31	.	25426104	25426514	0	3	1,374,1	0,32,409	2.73343	5.83034	3.17317
chr1	25427972	25428294	C657PACXX_6_7110.sorted.filtered_peak_319	24	.	25427972	25428294	0	3	1,259,1	0,31,321	2.63852	4.98439	2.42003
chr1	25558638	25559374	C657PACXX_6_7110.sorted.filtered_peak_320	42	.	25558638	25559374	0	3	1,643,1	0,1,735	3.21212	6.99167	4.26396
chr1	25566070	25566964	C657PACXX_6_7110.sorted.filtered_peak_321	125	.	25566070	25566964	0	3	1,891,1	0,2,893	4.17317	15.79311	12.57903
chr1	25573523	25574304	C657PACXX_6_7110.sorted.filtered_peak_322	194	.	25573523	25574304	0	3	1,774,1	0,5,780	4.82913	22.93526	19.41208
chr1	25664790	25665909	C657PACXX_6_7110.sorted.filtered_peak_323	63	.	25664790	25665909	0	3	1,798,1	0,1,1118	4.16380	9.19442	6.34456
chr1	25756719	25757574	C657PACXX_6_7110.sorted.filtered_peak_324	110	.	25756719	25757574	0	3	1,845,1	0,8,854	3.83158	14.18643	11.04351
chr1	25846953	25847221	C657PACXX_6_7110.sorted.filtered_peak_325	30	.	25846953	25847221	0	1	268	0	3.23180	5.67208	3.02263
chr1	25869706	25870106	C657PACXX_6_7110.sorted.filtered_peak_326	38	.	25869706	25870106	0	3	1,369,1	0,30,399	3.39583	6.53010	3.81727
chr1	25875851	25876539	C657PACXX_6_7110.sorted.filtered_peak_327	30	.	25875851	25876539	0	3	1,251,1	0,360,687	3.05471	5.70171	3.07456
chr1	25889059	25889598	C657PACXX_6_7110.sorted.filtered_peak_328	26	.	25889059	25889598	0	3	1,373,1	0,9,538	2.67757	5.22543	2.66625
chr1	25935068	25935323	C657PACXX_6_7110.sorted.filtered_peak_329	33	.	25935068	25935323	0	1	255	0	3.45582	6.00716	3.32222
chr1	25942720	25943221	C657PACXX_6_7110.sorted.filtered_peak_330	22	.	25942720	25943221	0	2	1,1	0,500	2.52595	4.74555	2.20647
chr1	25968807	25969635	C657PACXX_6_7110.sorted.filtered_peak_331	41	.	25968807	25969635	0	3	254,471,1	0,354,827	3.31134	6.94932	4.19871
chr1	26002462	26003193	C657PACXX_6_7110.sorted.filtered_peak_332	21	.	26002462	26003193	0	3	1,250,1	0,479,730	2.70591	4.68740	2.16003
chr1	26101350	26101853	C657PACXX_6_7110.sorted.filtered_peak_333	28	.	26101350	26101853	0	3	1,494,1	0,7,502	2.91627	5.43199	2.81224
chr1	26123021	26123389	C657PACXX_6_7110.sorted.filtered_peak_334	22	.	26123021	26123389	0	2	1,1	0,367	2.78195	4.76328	2.21918
chr1	26146055	26146785	C657PACXX_6_7110.sorted.filtered_peak_335	50	.	26146055	26146785	0	3	1,401,1	0,313,729	3.17220	7.86018	5.07382
chr1	26147172	26147425	C657PACXX_6_7110.sorted.filtered_peak_336	19	.	26147172	26147425	0	2	1,1	0,252	2.48195	4.41655	1.90890
chr1	26185572	26186413	C657PACXX_6_7110.sorted.filtered_peak_337	37	.	26185572	26186413	0	2	1,840	0,1	3.15357	6.51208	3.79790
chr1	26221901	26222285	C657PACXX_6_7110.sorted.filtered_peak_338	42	.	26221901	26222285	0	2	1,381	0,3	3.47120	6.95166	4.20129
chr1	26231581	26232185	C657PACXX_6_7110.sorted.filtered_peak_339	56	.	26231581	26232185	0	3	1,556,1	0,12,603	3.26073	8.54630	5.68322
chr1	26232963	26233318	C657PACXX_6_7110.sorted.filtered_peak_340	30	.	26232963	26233318	0	3	1,262,1	0,5,354	2.72167	5.71911	3.06659
chr1	26297663	26298001	C657PACXX_6_7110.sorted.filtered_peak_341	20	.	26297663	26298001	0	3	1,313,1	0,22,337	2.86381	4.59723	2.07138
chr1	26317261	26317742	C657PACXX_6_7110.sorted.filtered_peak_342	12	.	26317261	26317742	0	2	1,1	0,480	2.50582	3.59873	1.23120
chr1	26324275	26325047	C657PACXX_6_7110.sorted.filtered_peak_343	218	.	26324275	26325047	0	3	1,691,1	0,9,771	5.10257	25.46648	21.87654
chr1	26361724	26362693	C657PACXX_6_7110.sorted.filtered_peak_344	56	.	26361724	26362693	0	2	963,1	0,968	3.40027	8.48683	5.62475
chr1	26431309	26431944	C657PACXX_6_7110.sorted.filtered_peak_345	22	.	26431309	26431944	0	3	1,599,1	0,25,634	2.93354	4.84811	2.29779
chr1	26437531	26438731	C657PACXX_6_7110.sorted.filtered_peak_346	57	.	26437531	26438731	0	3	1,1185,1	0,4,1199	3.49275	8.58319	5.71390
chr1	26452611	26453341	C657PACXX_6_7110.sorted.filtered_peak_347	72	.	26452611	26453341	0	3	1,727,1	0,1,729	3.66074	10.13918	7.23497
chr1	26471617	26471961	C657PACXX_6_7110.sorted.filtered_peak_348	27	.	26471617	26471961	0	2	282,1	0,343	3.13208	5.41641	2.79560
chr1	26496152	26496545	C657PACXX_6_7110.sorted.filtered_peak_349	20	.	26496152	26496545	0	3	1,370,1	0,17,392	2.71817	4.57280	2.05299
chr1	26560170	26561327	C657PACXX_6_7110.sorted.filtered_peak_350	128	.	26560170	26561327	0	3	1,1134,1	0,4,1156	4.10059	16.04358	12.81611
chr1	26611210	26611755	C657PACXX_6_7110.sorted.filtered_peak_351	43	.	26611210	26611755	0	3	1,532,1	0,11,544	2.67586	7.08510	4.33729
chr1	26613915	26614241	C657PACXX_6_7110.sorted.filtered_peak_352	28	.	26613915	26614241	0	2	1,1	0,325	2.46912	5.47693	2.86214
chr1	26632800	26633476	C657PACXX_6_7110.sorted.filtered_peak_353	98	.	26632800	26633476	0	2	1,512	0,164	4.39212	12.96368	9.87703
chr1	26634944	26635244	C657PACXX_6_7110.sorted.filtered_peak_354	15	.	26634944	26635244	0	2	1,1	0,299	2.49750	4.02055	1.58317
chr1	26647854	26648307	C657PACXX_6_7110.sorted.filtered_peak_355	45	.	26647854	26648307	0	3	1,427,1	0,2,452	3.26175	7.36428	4.58440
chr1	26685388	26685748	C657PACXX_6_7110.sorted.filtered_peak_356	24	.	26685388	26685748	0	2	1,358	0,2	2.79056	5.01456	2.43756
chr1	26690347	26690630	C657PACXX_6_7110.sorted.filtered_peak_357	43	.	26690347	26690630	0	3	1,258,1	0,1,282	3.39625	7.11034	4.34292
chr1	26704636	26705249	C657PACXX_6_7110.sorted.filtered_peak_358	192	.	26704636	26705249	0	3	1,598,1	0,12,612	5.38302	22.79236	19.25746
chr1	26710683	26710939	C657PACXX_6_7110.sorted.filtered_peak_359	36	.	26710683	26710939	0	1	256	0	3.33995	6.41459	3.69177
chr1	26735033	26735299	C657PACXX_6_7110.sorted.filtered_peak_360	52	.	26735033	26735299	0	1	266	0	3.92351	8.11029	5.26091
chr1	26743564	26743852	C657PACXX_6_7110.sorted.filtered_peak_361	20	.	26743564	26743852	0	3	1,272,1	0,8,287	2.83538	4.55318	2.02786
chr1	26758350	26759287	C657PACXX_6_7110.sorted.filtered_peak_362	184	.	26758350	26759287	0	3	1,688,1	0,4,936	5.46145	21.84963	18.42892
chr1	26799163	26799870	C657PACXX_6_7110.sorted.filtered_peak_363	62	.	26799163	26799870	0	3	1,676,1	0,4,706	3.27086	9.14342	6.25080
chr1	26826730	26828116	C657PACXX_6_7110.sorted.filtered_peak_364	78	.	26826730	26828116	0	3	1,493,781	0,50,605	3.79253	10.82255	7.84220
chr1	26868440	26868990	C657PACXX_6_7110.sorted.filtered_peak_365	33	.	26868440	26868990	0	2	545,1	0,549	2.58081	6.03075	3.35775
chr1	26872086	26872379	C657PACXX_6_7110.sorted.filtered_peak_366	31	.	26872086	26872379	0	3	1,287,1	0,4,292	2.71983	5.85732	3.19436
chr1	26946632	26947822	C657PACXX_6_7110.sorted.filtered_peak_367	101	.	26946632	26947822	0	3	1,1123,1	0,66,1189	3.93919	13.20617	10.11015
chr1	27004011	27004446	C657PACXX_6_7110.sorted.filtered_peak_368	19	.	27004011	27004446	0	1	435	0	2.97176	4.52349	1.99936
chr1	27019029	27019789	C657PACXX_6_7110.sorted.filtered_peak_369	23	.	27019029	27019789	0	2	1,1	0,759	2.28330	4.87529	2.32792
chr1	27022027	27022546	C657PACXX_6_7110.sorted.filtered_peak_370	40	.	27022027	27022546	0	2	518,1	0,518	2.55153	6.82742	4.09806
chr1	27070444	27071136	C657PACXX_6_7110.sorted.filtered_peak_371	96	.	27070444	27071136	0	3	1,658,1	0,6,691	4.20403	12.74239	9.65611
chr1	27113848	27114983	C657PACXX_6_7110.sorted.filtered_peak_372	53	.	27113848	27114983	0	3	1,1125,1	0,1,1134	2.76610	8.18007	5.38094
chr1	27126463	27127190	C657PACXX_6_7110.sorted.filtered_peak_373	31	.	27126463	27127190	0	3	1,681,1	0,45,726	3.28229	5.81996	3.15635
chr1	27147390	27147713	C657PACXX_6_7110.sorted.filtered_peak_374	21	.	27147390	27147713	0	1	323	0	3.03514	4.70577	2.15601
chr1	27159701	27160502	C657PACXX_6_7110.sorted.filtered_peak_375	98	.	27159701	27160502	0	3	1,471,1	0,326,800	4.10938	12.91016	9.85133
chr1	27165405	27165893	C657PACXX_6_7110.sorted.filtered_peak_376	18	.	27165405	27165893	0	3	1,404,1	0,2,487	2.81516	4.32229	1.83065
chr1	27191293	27191996	C657PACXX_6_7110.sorted.filtered_peak_377	80	.	27191293	27191996	0	2	700,1	0,702	4.06684	11.00459	8.00393
chr1	27216649	27216997	C657PACXX_6_7110.sorted.filtered_peak_378	33	.	27216649	27216997	0	2	1,258	0,90	3.19475	6.01825	3.35424
chr1	27226511	27227284	C657PACXX_6_7110.sorted.filtered_peak_379	69	.	27226511	27227284	0	3	1,742,1	0,29,772	4.23609	9.90184	6.98428
chr1	27247848	27248631	C657PACXX_6_7110.sorted.filtered_peak_380	138	.	27247848	27248631	0	3	1,774,1	0,5,782	4.89254	17.11555	13.85851
chr1	27324224	27324479	C657PACXX_6_7110.sorted.filtered_peak_381	31	.	27324224	27324479	0	3	1,250,1	0,4,254	3.03269	5.82231	3.15223
chr1	27371064	27371372	C657PACXX_6_7110.sorted.filtered_peak_382	34	.	27371064	27371372	0	3	1,251,1	0,56,307	3.42398	6.17250	3.46880
chr1	27423985	27424240	C657PACXX_6_7110.sorted.filtered_peak_383	24	.	27423985	27424240	0	2	1,1	0,254	3.00684	5.01405	2.43035
chr1	27429241	27429524	C657PACXX_6_7110.sorted.filtered_peak_384	37	.	27429241	27429524	0	3	1,258,1	0,23,282	3.37498	6.48807	3.78574
chr1	27438568	27438882	C657PACXX_6_7110.sorted.filtered_peak_385	21	.	27438568	27438882	0	3	1,289,1	0,8,313	2.85446	4.69115	2.15994
chr1	27463501	27464139	C657PACXX_6_7110.sorted.filtered_peak_386	40	.	27463501	27464139	0	3	1,629,1	0,4,637	3.22222	6.74393	4.01588
chr1	27481535	27482116	C657PACXX_6_7110.sorted.filtered_peak_387	70	.	27481535	27482116	0	3	1,559,1	0,21,580	3.59527	10.01039	7.08565
chr1	27524486	27524746	C657PACXX_6_7110.sorted.filtered_peak_388	37	.	27524486	27524746	0	1	260	0	3.61339	6.49007	3.75425
chr1	27560149	27561292	C657PACXX_6_7110.sorted.filtered_peak_389	101	.	27560149	27561292	0	3	1,779,1	0,362,1142	3.93666	13.23527	10.17791
chr1	27610992	27611481	C657PACXX_6_7110.sorted.filtered_peak_390	43	.	27610992	27611481	0	2	1,316	0,173	3.73144	7.06130	4.32827
chr1	27648274	27649111	C657PACXX_6_7110.sorted.filtered_peak_391	81	.	27648274	27649111	0	3	1,810,1	0,1,836	3.89693	11.21012	8.19351
chr1	27668238	27669180	C657PACXX_6_7110.sorted.filtered_peak_392	33	.	27668238	27669180	0	3	1,584,1	0,24,941	2.91223	5.94536	3.31280
chr1	27669558	27670119	C657PACXX_6_7110.sorted.filtered_peak_393	21	.	27669558	27670119	0	3	1,359,1	0,196,560	2.62014	4.72280	2.19786
chr1	27684025	27684322	C657PACXX_6_7110.sorted.filtered_peak_394	41	.	27684025	27684322	0	2	295,1	0,296	3.10671	6.83856	4.10158
chr1	27691951	27692819	C657PACXX_6_7110.sorted.filtered_peak_395	43	.	27691951	27692819	0	4	1,455,310,1	0,6,548,867	2.98745	7.06277	4.31592
chr1	27718658	27719151	C657PACXX_6_7110.sorted.filtered_peak_396	34	.	27718658	27719151	0	2	491,1	0,492	2.87338	6.16280	3.48329
chr1	27744997	27745248	C657PACXX_6_7110.sorted.filtered_peak_397	19	.	27744997	27745248	0	2	1,1	0,250	2.84550	4.47650	1.96617
chr1	27757478	27757923	C657PACXX_6_7110.sorted.filtered_peak_398	26	.	27757478	27757923	0	3	1,342,1	0,3,444	3.01490	5.20487	2.61635
chr1	27816178	27817202	C657PACXX_6_7110.sorted.filtered_peak_399	186	.	27816178	27817202	0	3	1,713,1	0,309,1023	5.00864	22.11853	18.66782
chr1	27894879	27895279	C657PACXX_6_7110.sorted.filtered_peak_400	40	.	27894879	27895279	0	3	1,331,1	0,53,399	3.08700	6.80982	4.07892
chr1	27944862	27945226	C657PACXX_6_7110.sorted.filtered_peak_401	58	.	27944862	27945226	0	2	1,361	0,3	3.80617	8.76046	5.88164
chr1	27970388	27970899	C657PACXX_6_7110.sorted.filtered_peak_402	19	.	27970388	27970899	0	3	1,494,1	0,10,510	2.77837	4.45080	1.94980
chr1	27986018	27986774	C657PACXX_6_7110.sorted.filtered_peak_403	32	.	27986018	27986774	0	3	1,728,1	0,8,755	2.56333	5.89624	3.23591
chr1	27989249	27990032	C657PACXX_6_7110.sorted.filtered_peak_404	49	.	27989249	27990032	0	3	1,777,1	0,5,782	2.89240	7.77328	4.94928
chr1	27995773	27996023	C657PACXX_6_7110.sorted.filtered_peak_405	27	.	27995773	27996023	0	1	250	0	2.71214	5.32244	2.71169
chr1	27998614	27999289	C657PACXX_6_7110.sorted.filtered_peak_406	63	.	27998614	27999289	0	2	1,672	0,3	3.57398	9.26614	6.37551
chr1	28051935	28052559	C657PACXX_6_7110.sorted.filtered_peak_407	248	.	28051935	28052559	0	3	1,580,1	0,43,623	6.43164	28.58016	24.84377
chr1	28099262	28100203	C657PACXX_6_7110.sorted.filtered_peak_408	167	.	28099262	28100203	0	3	1,846,1	0,17,940	4.64640	20.09151	16.71731
chr1	28157021	28157774	C657PACXX_6_7110.sorted.filtered_peak_409	58	.	28157021	28157774	0	3	1,720,1	0,23,752	3.73416	8.77516	5.89866
chr1	28184643	28185100	C657PACXX_6_7110.sorted.filtered_peak_410	39	.	28184643	28185100	0	2	438,1	0,456	3.63269	6.66728	3.95054
chr1	28195550	28195886	C657PACXX_6_7110.sorted.filtered_peak_411	24	.	28195550	28195886	0	1	336	0	2.75396	5.00017	2.43206
chr1	28198924	28199379	C657PACXX_6_7110.sorted.filtered_peak_412	27	.	28198924	28199379	0	2	1,454	0,1	2.79179	5.39551	2.77299
chr1	28213664	28214056	C657PACXX_6_7110.sorted.filtered_peak_413	33	.	28213664	28214056	0	2	352,1	0,391	2.91225	5.97012	3.30233
chr1	28217854	28218359	C657PACXX_6_7110.sorted.filtered_peak_414	47	.	28217854	28218359	0	3	1,422,1	0,80,504	3.27628	7.51087	4.72384
chr1	28240903	28241678	C657PACXX_6_7110.sorted.filtered_peak_415	147	.	28240903	28241678	0	3	1,764,1	0,3,774	4.86167	18.00294	14.73695
chr1	28286134	28286780	C657PACXX_6_7110.sorted.filtered_peak_416	32	.	28286134	28286780	0	2	641,1	0,645	3.00783	5.96286	3.29209
chr1	28382732	28383147	C657PACXX_6_7110.sorted.filtered_peak_417	20	.	28382732	28383147	0	2	1,250	0,165	2.97854	4.55437	2.03168
chr1	28414250	28415474	C657PACXX_6_7110.sorted.filtered_peak_418	110	.	28414250	28415474	0	3	1,688,1	0,535,1223	4.02163	14.15507	11.06360
chr1	28495755	28496224	C657PACXX_6_7110.sorted.filtered_peak_419	52	.	28495755	28496224	0	3	1,466,1	0,1,468	3.50932	8.03849	5.21581
chr1	28499176	28499443	C657PACXX_6_7110.sorted.filtered_peak_420	30	.	28499176	28499443	0	1	267	0	2.95948	5.75192	3.09881
chr1	28526056	28526804	C657PACXX_6_7110.sorted.filtered_peak_421	62	.	28526056	28526804	0	1	748	0	3.85323	9.15281	6.25453
chr1	28535682	28535940	C657PACXX_6_7110.sorted.filtered_peak_422	21	.	28535682	28535940	0	1	258	0	3.04178	4.72688	2.17509
chr1	28559170	28559729	C657PACXX_6_7110.sorted.filtered_peak_423	40	.	28559170	28559729	0	2	1,557	0,2	3.14067	6.81304	4.06746
chr1	28562228	28562965	C657PACXX_6_7110.sorted.filtered_peak_424	32	.	28562228	28562965	0	3	1,440,1	0,135,736	2.82415	5.85889	3.24268
chr1	28572913	28573312	C657PACXX_6_7110.sorted.filtered_peak_425	56	.	28572913	28573312	0	3	1,381,1	0,15,398	3.05825	8.48416	5.64341
chr1	28573654	28574126	C657PACXX_6_7110.sorted.filtered_peak_426	159	.	28573654	28574126	0	3	1,470,1	0,1,471	4.60609	19.39283	15.99204
chr1	28574849	28575251	C657PACXX_6_7110.sorted.filtered_peak_427	22	.	28574849	28575251	0	3	1,302,1	0,98,401	2.42547	4.84125	2.29230
chr1	28582744	28583154	C657PACXX_6_7110.sorted.filtered_peak_428	31	.	28582744	28583154	0	2	393,1	0,409	2.80682	5.79310	3.13036
chr1	28585529	28586232	C657PACXX_6_7110.sorted.filtered_peak_429	115	.	28585529	28586232	0	3	1,566,1	0,129,702	4.28977	14.70392	11.51751
chr1	28655241	28655775	C657PACXX_6_7110.sorted.filtered_peak_430	138	.	28655241	28655775	0	2	508,1	0,533	5.21931	17.12211	13.83380
chr1	28695903	28696762	C657PACXX_6_7110.sorted.filtered_peak_431	36	.	28695903	28696762	0	3	314,378,1	0,470,858	3.25517	6.38139	3.69604
chr1	28776455	28776809	C657PACXX_6_7110.sorted.filtered_peak_432	16	.	28776455	28776809	0	2	1,1	0,353	2.83884	4.13490	1.66070
chr1	28832133	28832873	C657PACXX_6_7110.sorted.filtered_peak_433	147	.	28832133	28832873	0	3	1,627,1	0,19,739	4.50637	18.02657	14.71578
chr1	28844371	28844950	C657PACXX_6_7110.sorted.filtered_peak_434	48	.	28844371	28844950	0	2	1,476	0,103	3.50101	7.68536	4.89903
chr1	28879195	28880109	C657PACXX_6_7110.sorted.filtered_peak_435	113	.	28879195	28880109	0	2	912,1	0,913	4.47314	14.48729	11.35005
chr1	28907807	28908836	C657PACXX_6_7110.sorted.filtered_peak_436	55	.	28907807	28908836	0	3	1,1011,1	0,17,1028	3.23769	8.41906	5.57645
chr1	28969119	28970113	C657PACXX_6_7110.sorted.filtered_peak_437	115	.	28969119	28970113	0	3	1,977,1	0,15,993	4.07753	14.69109	11.51656
chr1	28974483	28975807	C657PACXX_6_7110.sorted.filtered_peak_438	148	.	28974483	28975807	0	3	1,1232,1	0,3,1323	4.22667	18.15259	14.84636
chr1	28994897	28995397	C657PACXX_6_7110.sorted.filtered_peak_439	68	.	28994897	28995397	0	3	1,477,1	0,20,499	3.71986	9.81529	6.89840
chr1	28995733	28996639	C657PACXX_6_7110.sorted.filtered_peak_440	44	.	28995733	28996639	0	3	1,884,1	0,19,905	3.25385	7.24389	4.47580
chr1	29062915	29063617	C657PACXX_6_7110.sorted.filtered_peak_441	119	.	29062915	29063617	0	3	1,693,1	0,1,701	4.69603	15.19749	11.97371
chr1	29111478	29111787	C657PACXX_6_7110.sorted.filtered_peak_442	14	.	29111478	29111787	0	2	1,1	0,308	2.75967	3.91073	1.46933
chr1	29213217	29213696	C657PACXX_6_7110.sorted.filtered_peak_443	37	.	29213217	29213696	0	2	1,472	0,7	2.96180	6.51402	3.78209
chr1	29240439	29242205	C657PACXX_6_7110.sorted.filtered_peak_444	33	.	29240439	29242205	0	4	1,675,250,1	0,52,1515,1765	2.86122	6.00673	3.36919
chr1	29252967	29253954	C657PACXX_6_7110.sorted.filtered_peak_445	46	.	29252967	29253954	0	3	1,460,1	0,357,986	3.46661	7.41326	4.68527
chr1	29507594	29509004	C657PACXX_6_7110.sorted.filtered_peak_446	68	.	29507594	29509004	0	3	1,1385,1	0,18,1409	3.27605	9.79252	6.87474
chr1	29529416	29529709	C657PACXX_6_7110.sorted.filtered_peak_447	37	.	29529416	29529709	0	2	291,1	0,292	3.33877	6.46195	3.75875
chr1	29557144	29557669	C657PACXX_6_7110.sorted.filtered_peak_448	54	.	29557144	29557669	0	3	1,376,1	0,146,524	3.51977	8.27216	5.44669
chr1	30265951	30266201	C657PACXX_6_7110.sorted.filtered_peak_449	20	.	30265951	30266201	0	2	1,1	0,249	3.01953	4.64661	2.09766
chr1	30664008	30664480	C657PACXX_6_7110.sorted.filtered_peak_450	39	.	30664008	30664480	0	2	351,1	0,471	3.11417	6.65777	3.96404
chr1	30756158	30756408	C657PACXX_6_7110.sorted.filtered_peak_451	21	.	30756158	30756408	0	2	1,1	0,249	2.80515	4.68618	2.14528
chr1	31190858	31192193	C657PACXX_6_7110.sorted.filtered_peak_452	127	.	31190858	31192193	0	3	1,1289,1	0,2,1334	3.56662	15.97397	12.74339
chr1	31216433	31217162	C657PACXX_6_7110.sorted.filtered_peak_453	44	.	31216433	31217162	0	2	715,1	0,728	2.96103	7.23757	4.46009
chr1	31222614	31222907	C657PACXX_6_7110.sorted.filtered_peak_454	28	.	31222614	31222907	0	3	1,287,1	0,3,292	2.66329	5.50847	2.88666
chr1	31229068	31229867	C657PACXX_6_7110.sorted.filtered_peak_455	47	.	31229068	31229867	0	2	1,482	0,317	2.93076	7.49054	4.72800
chr1	31252424	31252728	C657PACXX_6_7110.sorted.filtered_peak_456	63	.	31252424	31252728	0	2	1,303	0,1	3.73587	9.22065	6.30579
chr1	31538298	31538824	C657PACXX_6_7110.sorted.filtered_peak_457	70	.	31538298	31538824	0	3	1,467,1	0,52,525	3.70782	10.04634	7.09926
chr1	31628193	31628488	C657PACXX_6_7110.sorted.filtered_peak_458	24	.	31628193	31628488	0	1	295	0	3.00334	4.98627	2.42676
chr1	31769227	31770232	C657PACXX_6_7110.sorted.filtered_peak_459	127	.	31769227	31770232	0	3	1,755,1	0,233,1004	4.21644	15.85659	12.72589
chr1	31867516	31867906	C657PACXX_6_7110.sorted.filtered_peak_460	21	.	31867516	31867906	0	3	1,295,1	0,2,389	2.98259	4.71104	2.17211
chr1	32014569	32014971	C657PACXX_6_7110.sorted.filtered_peak_461	51	.	32014569	32014971	0	2	373,1	0,401	3.84094	8.01073	5.19493
chr1	32109910	32110966	C657PACXX_6_7110.sorted.filtered_peak_462	132	.	32109910	32110966	0	3	1,1049,1	0,6,1055	4.14869	16.48136	13.21517
chr1	32170742	32171042	C657PACXX_6_7110.sorted.filtered_peak_463	12	.	32170742	32171042	0	2	1,1	0,299	2.46418	3.56737	1.21328
chr1	32234645	32234922	C657PACXX_6_7110.sorted.filtered_peak_464	20	.	32234645	32234922	0	2	1,1	0,276	2.58773	4.52083	2.00967
chr1	32253883	32255158	C657PACXX_6_7110.sorted.filtered_peak_465	23	.	32253883	32255158	0	4	1,537,334,1	0,26,618,1274	2.43708	4.87413	2.33607
chr1	32292566	32293178	C657PACXX_6_7110.sorted.filtered_peak_466	28	.	32292566	32293178	0	3	1,263,1	0,328,611	3.20962	5.47736	2.87759
chr1	32313830	32314510	C657PACXX_6_7110.sorted.filtered_peak_467	22	.	32313830	32314510	0	3	1,308,1	0,136,679	3.07048	4.83387	2.28013
chr1	32354809	32355368	C657PACXX_6_7110.sorted.filtered_peak_468	31	.	32354809	32355368	0	1	559	0	3.39453	5.82064	3.15508
chr1	32404005	32404461	C657PACXX_6_7110.sorted.filtered_peak_469	76	.	32404005	32404461	0	3	1,447,1	0,5,455	3.22785	10.64598	7.68609
chr1	32405525	32405811	C657PACXX_6_7110.sorted.filtered_peak_470	31	.	32405525	32405811	0	3	1,275,1	0,4,285	2.35019	5.75539	3.10634
chr1	32409462	32410663	C657PACXX_6_7110.sorted.filtered_peak_471	52	.	32409462	32410663	0	2	879,1	0,1200	3.08671	8.07967	5.25279
chr1	32421642	32422119	C657PACXX_6_7110.sorted.filtered_peak_472	23	.	32421642	32422119	0	3	1,437,1	0,20,476	2.79236	4.93810	2.37471
chr1	32429817	32430248	C657PACXX_6_7110.sorted.filtered_peak_473	13	.	32429817	32430248	0	2	1,1	0,430	2.62123	3.70153	1.31280
chr1	32447255	32447894	C657PACXX_6_7110.sorted.filtered_peak_474	27	.	32447255	32447894	0	3	1,250,1	0,365,638	2.83968	5.37437	2.76425
chr1	32469037	32469459	C657PACXX_6_7110.sorted.filtered_peak_475	24	.	32469037	32469459	0	3	1,273,1	0,148,421	3.09569	5.07065	2.48877
chr1	32479023	32480586	C657PACXX_6_7110.sorted.filtered_peak_476	135	.	32479023	32480586	0	4	1,626,261,1	0,3,844,1562	3.92589	16.72192	13.52266
chr1	32538268	32539202	C657PACXX_6_7110.sorted.filtered_peak_477	145	.	32538268	32539202	0	3	1,909,1	0,2,933	4.56011	17.86912	14.53831
chr1	32573399	32574457	C657PACXX_6_7110.sorted.filtered_peak_478	73	.	32573399	32574457	0	3	1,1052,1	0,2,1057	3.60535	10.31677	7.38028
chr1	32645089	32645972	C657PACXX_6_7110.sorted.filtered_peak_479	111	.	32645089	32645972	0	3	1,731,1	0,12,882	4.15896	14.22979	11.11373
chr1	32666843	32667307	C657PACXX_6_7110.sorted.filtered_peak_480	18	.	32666843	32667307	0	3	1,255,1	0,3,463	2.37208	4.37041	1.88046
chr1	32687694	32688169	C657PACXX_6_7110.sorted.filtered_peak_481	91	.	32687694	32688169	0	3	1,391,1	0,80,474	4.48414	12.17754	9.12162
chr1	32715446	32715999	C657PACXX_6_7110.sorted.filtered_peak_482	62	.	32715446	32715999	0	3	1,531,1	0,21,552	3.14496	9.17822	6.28732
chr1	32757272	32758579	C657PACXX_6_7110.sorted.filtered_peak_483	73	.	32757272	32758579	0	4	1,810,364,1	0,9,942,1306	3.71220	10.26285	7.33849
chr1	32787496	32787812	C657PACXX_6_7110.sorted.filtered_peak_484	28	.	32787496	32787812	0	3	1,274,1	0,14,315	3.12648	5.43593	2.81773
chr1	32816413	32817238	C657PACXX_6_7110.sorted.filtered_peak_485	94	.	32816413	32817238	0	3	1,548,1	0,275,824	4.09470	12.50877	9.48727
chr1	32859734	32860567	C657PACXX_6_7110.sorted.filtered_peak_486	125	.	32859734	32860567	0	3	1,759,1	0,72,832	4.71831	15.74019	12.50908
chr1	32986030	32986282	C657PACXX_6_7110.sorted.filtered_peak_487	42	.	32986030	32986282	0	2	1,250	0,2	3.69585	7.03972	4.26077
chr1	33115814	33117120	C657PACXX_6_7110.sorted.filtered_peak_488	116	.	33115814	33117120	0	3	1,1218,1	0,10,1305	3.96275	14.81508	11.66050
chr1	33177850	33178306	C657PACXX_6_7110.sorted.filtered_peak_489	49	.	33177850	33178306	0	2	1,454	0,2	3.81129	7.80130	4.97680
chr1	33264487	33265071	C657PACXX_6_7110.sorted.filtered_peak_490	157	.	33264487	33265071	0	2	583,1	0,583	5.47492	19.09186	15.73531
chr1	33282425	33283393	C657PACXX_6_7110.sorted.filtered_peak_491	119	.	33282425	33283393	0	3	1,655,1	0,309,967	4.15627	15.15618	11.98380
chr1	33283681	33284061	C657PACXX_6_7110.sorted.filtered_peak_492	18	.	33283681	33284061	0	3	1,273,1	0,62,379	2.34778	4.30099	1.82450
chr1	33430298	33430901	C657PACXX_6_7110.sorted.filtered_peak_493	49	.	33430298	33430901	0	3	1,595,1	0,4,602	3.29630	7.76871	4.95286
chr1	33446720	33447350	C657PACXX_6_7110.sorted.filtered_peak_494	61	.	33446720	33447350	0	3	1,604,1	0,7,629	3.68833	8.98611	6.12083
chr1	33458005	33458447	C657PACXX_6_7110.sorted.filtered_peak_495	16	.	33458005	33458447	0	3	1,270,1	0,8,441	2.62777	4.16414	1.69523
chr1	33502157	33502857	C657PACXX_6_7110.sorted.filtered_peak_496	47	.	33502157	33502857	0	3	1,413,1	0,281,699	3.36889	7.51253	4.78290
chr1	33511446	33511894	C657PACXX_6_7110.sorted.filtered_peak_497	66	.	33511446	33511894	0	2	1,442	0,6	3.90045	9.59932	6.69061
chr1	33520912	33521405	C657PACXX_6_7110.sorted.filtered_peak_498	22	.	33520912	33521405	0	2	1,411	0,82	3.08870	4.86246	2.29264
chr1	33546443	33547170	C657PACXX_6_7110.sorted.filtered_peak_499	42	.	33546443	33547170	0	3	1,669,1	0,7,726	3.27689	7.02505	4.29392
chr1	33564736	33565481	C657PACXX_6_7110.sorted.filtered_peak_500	102	.	33564736	33565481	0	3	1,731,1	0,10,744	4.02740	13.35014	10.24599
chr1	33592581	33593401	C657PACXX_6_7110.sorted.filtered_peak_501	181	.	33592581	33593401	0	2	809,1	0,819	4.65281	21.62338	18.16273
chr1	33646512	33647074	C657PACXX_6_7110.sorted.filtered_peak_502	33	.	33646512	33647074	0	3	1,428,1	0,6,561	2.90188	6.04149	3.37542
chr1	33647345	33647782	C657PACXX_6_7110.sorted.filtered_peak_503	17	.	33647345	33647782	0	2	1,1	0,436	2.47141	4.17621	1.71458
chr1	33761200	33761740	C657PACXX_6_7110.sorted.filtered_peak_504	15	.	33761200	33761740	0	2	1,1	0,539	2.66406	3.99128	1.55585
chr1	33767857	33768280	C657PACXX_6_7110.sorted.filtered_peak_505	37	.	33767857	33768280	0	2	1,406	0,17	3.41268	6.43472	3.73981
chr1	33815494	33815964	C657PACXX_6_7110.sorted.filtered_peak_506	29	.	33815494	33815964	0	3	1,435,1	0,3,469	2.85934	5.57581	2.94573
chr1	33833437	33833688	C657PACXX_6_7110.sorted.filtered_peak_507	31	.	33833437	33833688	0	2	1,1	0,250	3.11368	5.78129	3.12737
chr1	33937907	33938321	C657PACXX_6_7110.sorted.filtered_peak_508	52	.	33937907	33938321	0	3	1,372,1	0,36,413	3.32076	8.07682	5.25824
chr1	35318230	35318667	C657PACXX_6_7110.sorted.filtered_peak_509	46	.	35318230	35318667	0	3	1,320,1	0,96,436	3.46505	7.39858	4.63731
chr1	35325109	35325736	C657PACXX_6_7110.sorted.filtered_peak_510	60	.	35325109	35325736	0	3	1,566,1	0,12,626	3.50179	8.91846	6.05180
chr1	35331974	35332271	C657PACXX_6_7110.sorted.filtered_peak_511	30	.	35331974	35332271	0	3	1,290,1	0,1,296	2.92722	5.71452	3.07093
chr1	35450783	35451110	C657PACXX_6_7110.sorted.filtered_peak_512	52	.	35450783	35451110	0	2	1,322	0,5	3.71006	8.08336	5.25181
chr1	35496817	35497750	C657PACXX_6_7110.sorted.filtered_peak_513	95	.	35496817	35497750	0	3	1,926,1	0,1,932	4.34315	12.57697	9.53980
chr1	35544637	35545205	C657PACXX_6_7110.sorted.filtered_peak_514	56	.	35544637	35545205	0	3	1,550,1	0,11,567	4.03590	8.50865	5.66196
chr1	35658616	35659262	C657PACXX_6_7110.sorted.filtered_peak_515	177	.	35658616	35659262	0	3	1,615,1	0,1,645	4.84985	21.10975	17.70437
chr1	35733919	35734894	C657PACXX_6_7110.sorted.filtered_peak_516	36	.	35733919	35734894	0	3	1,591,1	0,12,974	3.20963	6.33671	3.64694
chr1	35896822	35897088	C657PACXX_6_7110.sorted.filtered_peak_517	31	.	35896822	35897088	0	2	1,1	0,265	3.10499	5.83086	3.17905
chr1	35965140	35965962	C657PACXX_6_7110.sorted.filtered_peak_518	64	.	35965140	35965962	0	3	1,617,1	0,59,821	3.80859	9.27053	6.41113
chr1	35971613	35972522	C657PACXX_6_7110.sorted.filtered_peak_519	38	.	35971613	35972522	0	3	1,566,1	0,31,908	2.99929	6.59041	3.89910
chr1	36004687	36004995	C657PACXX_6_7110.sorted.filtered_peak_520	22	.	36004687	36004995	0	2	1,250	0,58	2.89578	4.78820	2.23579
chr1	36022939	36023507	C657PACXX_6_7110.sorted.filtered_peak_521	121	.	36022939	36023507	0	2	566,1	0,567	4.04300	15.33693	12.13602
chr1	36043101	36043588	C657PACXX_6_7110.sorted.filtered_peak_522	13	.	36043101	36043588	0	2	1,1	0,486	2.61423	3.70207	1.31682
chr1	36106859	36107465	C657PACXX_6_7110.sorted.filtered_peak_523	88	.	36106859	36107465	0	3	1,561,1	0,20,605	3.98449	11.89754	8.89802
chr1	36181127	36181397	C657PACXX_6_7110.sorted.filtered_peak_524	20	.	36181127	36181397	0	2	252,1	0,269	2.72548	4.54287	2.01924
chr1	36234802	36235880	C657PACXX_6_7110.sorted.filtered_peak_525	56	.	36234802	36235880	0	3	1,857,1	0,1,1077	3.37240	8.45822	5.62656
chr1	36274373	36274759	C657PACXX_6_7110.sorted.filtered_peak_526	20	.	36274373	36274759	0	3	1,330,1	0,52,385	2.84125	4.62472	2.09958
chr1	36348584	36349152	C657PACXX_6_7110.sorted.filtered_peak_527	46	.	36348584	36349152	0	3	1,549,1	0,12,567	3.22945	7.35794	4.61956
chr1	36395997	36396367	C657PACXX_6_7110.sorted.filtered_peak_528	15	.	36395997	36396367	0	2	1,1	0,369	2.38653	4.01247	1.57515
chr1	36396565	36397389	C657PACXX_6_7110.sorted.filtered_peak_529	35	.	36396565	36397389	0	3	1,731,1	0,89,823	2.92339	6.25196	3.57677
chr1	36488708	36489284	C657PACXX_6_7110.sorted.filtered_peak_530	29	.	36488708	36489284	0	2	1,516	0,60	3.33553	5.62814	2.97928
chr1	36554032	36554797	C657PACXX_6_7110.sorted.filtered_peak_531	46	.	36554032	36554797	0	3	1,717,1	0,32,764	3.03054	7.42510	4.66127
chr1	36565167	36565757	C657PACXX_6_7110.sorted.filtered_peak_532	25	.	36565167	36565757	0	3	1,347,1	0,38,589	2.89499	5.09737	2.52562
chr1	36614759	36615613	C657PACXX_6_7110.sorted.filtered_peak_533	131	.	36614759	36615613	0	3	1,845,1	0,2,853	3.98279	16.34663	13.11286
chr1	36621358	36621797	C657PACXX_6_7110.sorted.filtered_peak_534	39	.	36621358	36621797	0	3	1,435,1	0,2,438	2.73699	6.68125	3.96527
chr1	36653781	36654304	C657PACXX_6_7110.sorted.filtered_peak_535	45	.	36653781	36654304	0	1	523	0	3.81246	7.32656	4.56649
chr1	36689049	36690555	C657PACXX_6_7110.sorted.filtered_peak_536	152	.	36689049	36690555	0	3	1,1374,1	0,14,1505	4.03796	18.49621	15.20124
chr1	36751051	36751401	C657PACXX_6_7110.sorted.filtered_peak_537	15	.	36751051	36751401	0	2	1,1	0,349	2.74743	4.02550	1.59363
chr1	36772200	36772934	C657PACXX_6_7110.sorted.filtered_peak_538	82	.	36772200	36772934	0	3	1,711,1	0,5,733	4.22893	11.25732	8.28933
chr1	36839379	36840401	C657PACXX_6_7110.sorted.filtered_peak_539	38	.	36839379	36840401	0	3	1,703,1	0,7,1021	3.04082	6.51783	3.81155
chr1	36851170	36852419	C657PACXX_6_7110.sorted.filtered_peak_540	125	.	36851170	36852419	0	3	1,1097,1	0,132,1248	3.83814	15.73736	12.53835
chr1	36862941	36863696	C657PACXX_6_7110.sorted.filtered_peak_541	41	.	36862941	36863696	0	4	1,317,342,1	0,28,388,754	3.19548	6.89158	4.19011
chr1	36886396	36886758	C657PACXX_6_7110.sorted.filtered_peak_542	26	.	36886396	36886758	0	2	1,349	0,13	3.00977	5.23760	2.63636
chr1	36915804	36916351	C657PACXX_6_7110.sorted.filtered_peak_543	128	.	36915804	36916351	0	3	1,474,1	0,65,546	5.21094	16.02120	12.81389
chr1	36929822	36930370	C657PACXX_6_7110.sorted.filtered_peak_544	107	.	36929822	36930370	0	1	548	0	4.42868	13.89505	10.77506
chr1	36939548	36939986	C657PACXX_6_7110.sorted.filtered_peak_545	16	.	36939548	36939986	0	2	1,1	0,437	2.70001	4.09212	1.64078
chr1	37920347	37921037	C657PACXX_6_7110.sorted.filtered_peak_546	27	.	37920347	37921037	0	4	1,250,262,1	0,73,425,689	3.19385	5.39209	2.77814
chr1	37979188	37979805	C657PACXX_6_7110.sorted.filtered_peak_547	15	.	37979188	37979805	0	2	1,1	0,616	2.59427	3.99579	1.55851
chr1	37980140	37981007	C657PACXX_6_7110.sorted.filtered_peak_548	45	.	37980140	37981007	0	2	1,655	0,212	3.53875	7.30636	4.53831
chr1	38019653	38020081	C657PACXX_6_7110.sorted.filtered_peak_549	84	.	38019653	38020081	0	3	1,378,1	0,39,427	4.40175	11.44864	8.43953
chr1	38061205	38062042	C657PACXX_6_7110.sorted.filtered_peak_550	94	.	38061205	38062042	0	3	1,832,1	0,1,836	4.16580	12.52411	9.44731
chr1	38155952	38156690	C657PACXX_6_7110.sorted.filtered_peak_551	121	.	38155952	38156690	0	3	1,575,1	0,57,737	3.87767	15.33557	12.16304
chr1	38157705	38158308	C657PACXX_6_7110.sorted.filtered_peak_552	88	.	38157705	38158308	0	3	1,574,1	0,21,602	3.42046	11.85743	8.82657
chr1	38273730	38274259	C657PACXX_6_7110.sorted.filtered_peak_553	49	.	38273730	38274259	0	3	1,520,1	0,6,528	3.14848	7.71777	4.93730
chr1	38324930	38326018	C657PACXX_6_7110.sorted.filtered_peak_554	77	.	38324930	38326018	0	2	803,1	0,1087	3.66148	10.67868	7.75345
chr1	38396232	38397665	C657PACXX_6_7110.sorted.filtered_peak_555	26	.	38396232	38397665	0	4	1,386,296,1	0,3,1101,1432	2.92321	5.19925	2.64269
chr1	38412507	38412822	C657PACXX_6_7110.sorted.filtered_peak_556	34	.	38412507	38412822	0	3	1,279,1	0,31,314	3.42390	6.12551	3.43480
chr1	38455160	38456040	C657PACXX_6_7110.sorted.filtered_peak_557	96	.	38455160	38456040	0	2	1,784	0,96	4.46345	12.66683	9.66407
chr1	38478021	38478709	C657PACXX_6_7110.sorted.filtered_peak_558	105	.	38478021	38478709	0	3	1,677,1	0,10,687	4.03288	13.67451	10.58221
chr1	38494067	38494317	C657PACXX_6_7110.sorted.filtered_peak_559	19	.	38494067	38494317	0	2	1,1	0,249	2.64705	4.51069	1.99891
chr1	38993240	38993631	C657PACXX_6_7110.sorted.filtered_peak_560	10	.	38993240	38993631	0	2	1,1	0,390	2.48624	3.33865	1.02463
chr1	39024936	39025583	C657PACXX_6_7110.sorted.filtered_peak_561	48	.	39024936	39025583	0	3	1,604,1	0,32,646	3.34303	7.64251	4.85080
chr1	39052638	39053015	C657PACXX_6_7110.sorted.filtered_peak_562	20	.	39052638	39053015	0	2	1,250	0,127	2.97961	4.62814	2.09825
chr1	39325056	39325958	C657PACXX_6_7110.sorted.filtered_peak_563	75	.	39325056	39325958	0	2	840,1	0,901	3.55222	10.44021	7.53675
chr1	39338572	39339545	C657PACXX_6_7110.sorted.filtered_peak_564	115	.	39338572	39339545	0	3	1,867,1	0,85,972	4.25045	14.75798	11.58036
chr1	39456250	39457254	C657PACXX_6_7110.sorted.filtered_peak_565	84	.	39456250	39457254	0	3	1,803,1	0,13,1003	3.90679	11.40851	8.42794
chr1	39491670	39492741	C657PACXX_6_7110.sorted.filtered_peak_566	38	.	39491670	39492741	0	3	1,914,1	0,142,1070	3.37708	6.56254	3.85523
chr1	39649335	39649943	C657PACXX_6_7110.sorted.filtered_peak_567	41	.	39649335	39649943	0	2	586,1	0,607	3.35291	6.93186	4.18535
chr1	39657824	39658164	C657PACXX_6_7110.sorted.filtered_peak_568	69	.	39657824	39658164	0	1	340	0	3.48036	9.88513	6.94748
chr1	39662516	39663217	C657PACXX_6_7110.sorted.filtered_peak_569	50	.	39662516	39663217	0	2	493,1	0,700	3.17364	7.82498	5.03256
chr1	39670237	39671407	C657PACXX_6_7110.sorted.filtered_peak_570	29	.	39670237	39671407	0	4	1,352,458,1	0,190,618,1169	2.95193	5.58374	2.95110
chr1	39695805	39696199	C657PACXX_6_7110.sorted.filtered_peak_571	18	.	39695805	39696199	0	2	1,1	0,393	2.91119	4.33718	1.83150
chr1	39874237	39874676	C657PACXX_6_7110.sorted.filtered_peak_572	33	.	39874237	39874676	0	3	1,425,1	0,9,438	2.99183	5.97583	3.30013
chr1	39956757	39957090	C657PACXX_6_7110.sorted.filtered_peak_573	10	.	39956757	39957090	0	2	1,1	0,332	2.51094	3.38750	1.06481
chr1	40071833	40072124	C657PACXX_6_7110.sorted.filtered_peak_574	45	.	40071833	40072124	0	1	291	0	3.84330	7.33713	4.55371
chr1	40119205	40119673	C657PACXX_6_7110.sorted.filtered_peak_575	29	.	40119205	40119673	0	3	1,346,1	0,15,467	2.94369	5.58952	2.97399
chr1	40157060	40157518	C657PACXX_6_7110.sorted.filtered_peak_576	28	.	40157060	40157518	0	2	267,1	0,457	2.95440	5.41965	2.82552
chr1	40204318	40204705	C657PACXX_6_7110.sorted.filtered_peak_577	49	.	40204318	40204705	0	2	1,372	0,15	3.54109	7.73391	4.93494
chr1	40265559	40265813	C657PACXX_6_7110.sorted.filtered_peak_578	18	.	40265559	40265813	0	2	1,1	0,253	2.86138	4.31205	1.83124
chr1	40348554	40349358	C657PACXX_6_7110.sorted.filtered_peak_579	129	.	40348554	40349358	0	2	1,532	0,272	5.15065	16.16657	12.93318
chr1	40505155	40506576	C657PACXX_6_7110.sorted.filtered_peak_580	105	.	40505155	40506576	0	3	1,1417,1	0,3,1420	3.41858	13.69890	10.55500
chr1	40525072	40525506	C657PACXX_6_7110.sorted.filtered_peak_581	28	.	40525072	40525506	0	3	1,324,1	0,52,433	2.83438	5.43652	2.82620
chr1	40562486	40563042	C657PACXX_6_7110.sorted.filtered_peak_582	44	.	40562486	40563042	0	2	555,1	0,555	3.50639	7.19558	4.41448
chr1	40626674	40627383	C657PACXX_6_7110.sorted.filtered_peak_583	57	.	40626674	40627383	0	1	709	0	3.46163	8.55616	5.72201
chr1	40707444	40707707	C657PACXX_6_7110.sorted.filtered_peak_584	61	.	40707444	40707707	0	3	1,261,1	0,1,262	4.05347	9.05516	6.15566
chr1	40723052	40724044	C657PACXX_6_7110.sorted.filtered_peak_585	123	.	40723052	40724044	0	3	1,978,1	0,8,991	4.39012	15.55758	12.35427
chr1	40838970	40839526	C657PACXX_6_7110.sorted.filtered_peak_586	48	.	40838970	40839526	0	2	553,1	0,555	3.21524	7.70784	4.88343
chr1	40839761	40840657	C657PACXX_6_7110.sorted.filtered_peak_587	35	.	40839761	40840657	0	3	1,575,1	0,319,895	2.81156	6.18792	3.51213
chr1	40851229	40851910	C657PACXX_6_7110.sorted.filtered_peak_588	105	.	40851229	40851910	0	3	1,666,1	0,11,680	3.67816	13.71811	10.56098
chr1	40860515	40860837	C657PACXX_6_7110.sorted.filtered_peak_589	15	.	40860515	40860837	0	2	1,1	0,321	2.40970	4.04123	1.59910
chr1	40904098	40904348	C657PACXX_6_7110.sorted.filtered_peak_590	17	.	40904098	40904348	0	2	1,1	0,249	2.84922	4.23080	1.75696
chr1	40915416	40916798	C657PACXX_6_7110.sorted.filtered_peak_591	23	.	40915416	40916798	0	4	1,716,262,1	0,2,832,1381	2.74974	4.85877	2.30751
chr1	40974159	40974715	C657PACXX_6_7110.sorted.filtered_peak_592	38	.	40974159	40974715	0	3	1,473,1	0,3,555	3.60029	6.58482	3.87947
chr1	40996816	40997600	C657PACXX_6_7110.sorted.filtered_peak_593	79	.	40996816	40997600	0	1	784	0	4.06866	10.97204	7.98356
chr1	41131237	41131774	C657PACXX_6_7110.sorted.filtered_peak_594	37	.	41131237	41131774	0	3	1,528,1	0,8,536	3.03408	6.40783	3.70539
chr1	41156771	41157992	C657PACXX_6_7110.sorted.filtered_peak_595	77	.	41156771	41157992	0	4	1,808,287,1	0,70,931,1220	3.35107	10.60835	7.71007
chr1	41174559	41175268	C657PACXX_6_7110.sorted.filtered_peak_596	40	.	41174559	41175268	0	3	1,545,1	0,28,708	3.20639	6.72462	4.03477
chr1	41268028	41268621	C657PACXX_6_7110.sorted.filtered_peak_597	27	.	41268028	41268621	0	2	546,1	0,592	2.85779	5.35241	2.74525
chr1	41284179	41284617	C657PACXX_6_7110.sorted.filtered_peak_598	29	.	41284179	41284617	0	3	1,302,1	0,133,437	2.95168	5.61124	2.98726
chr1	41315513	41315997	C657PACXX_6_7110.sorted.filtered_peak_599	55	.	41315513	41315997	0	3	1,477,1	0,6,483	3.75589	8.36161	5.52077
chr1	41327931	41328572	C657PACXX_6_7110.sorted.filtered_peak_600	69	.	41327931	41328572	0	3	1,626,1	0,14,640	3.85634	9.87677	6.93474
chr1	41341389	41341723	C657PACXX_6_7110.sorted.filtered_peak_601	52	.	41341389	41341723	0	2	332,1	0,333	3.59195	8.05429	5.22025
chr1	41445098	41445808	C657PACXX_6_7110.sorted.filtered_peak_602	148	.	41445098	41445808	0	2	1,700	0,10	4.62911	18.15689	14.83312
chr1	41469330	41469607	C657PACXX_6_7110.sorted.filtered_peak_603	31	.	41469330	41469607	0	3	1,269,1	0,5,276	3.01699	5.81652	3.16203
chr1	41826638	41826964	C657PACXX_6_7110.sorted.filtered_peak_604	75	.	41826638	41826964	0	3	1,322,1	0,3,325	3.63291	10.56307	7.57890
chr1	41898484	41898923	C657PACXX_6_7110.sorted.filtered_peak_605	16	.	41898484	41898923	0	2	1,1	0,438	2.69977	4.08559	1.63167
chr1	42139097	42139586	C657PACXX_6_7110.sorted.filtered_peak_606	52	.	42139097	42139586	0	3	1,350,1	0,7,488	3.30892	8.03564	5.22949
chr1	42149551	42150031	C657PACXX_6_7110.sorted.filtered_peak_607	30	.	42149551	42150031	0	3	1,397,1	0,80,479	2.72909	5.67058	3.03235
chr1	42216957	42217374	C657PACXX_6_7110.sorted.filtered_peak_608	25	.	42216957	42217374	0	3	1,287,1	0,29,416	2.83323	5.12339	2.54515
chr1	42268557	42268918	C657PACXX_6_7110.sorted.filtered_peak_609	32	.	42268557	42268918	0	3	1,324,1	0,1,360	2.99306	5.91227	3.25298
chr1	42277710	42277984	C657PACXX_6_7110.sorted.filtered_peak_610	20	.	42277710	42277984	0	2	1,1	0,273	2.69633	4.54963	2.02666
chr1	42328487	42328966	C657PACXX_6_7110.sorted.filtered_peak_611	20	.	42328487	42328966	0	3	1,265,1	0,209,478	2.74039	4.57352	2.05509
chr1	42356993	42357587	C657PACXX_6_7110.sorted.filtered_peak_612	63	.	42356993	42357587	0	3	1,532,1	0,60,593	3.61878	9.19587	6.33008
chr1	42363870	42364271	C657PACXX_6_7110.sorted.filtered_peak_613	39	.	42363870	42364271	0	1	401	0	3.18137	6.70035	3.96898
chr1	42385474	42386182	C657PACXX_6_7110.sorted.filtered_peak_614	50	.	42385474	42386182	0	3	1,641,1	0,46,707	3.17296	7.78577	5.00330
chr1	42501062	42501965	C657PACXX_6_7110.sorted.filtered_peak_615	46	.	42501062	42501965	0	3	1,761,1	0,129,902	3.14761	7.40565	4.62187
chr1	42639081	42639365	C657PACXX_6_7110.sorted.filtered_peak_616	37	.	42639081	42639365	0	3	1,256,1	0,27,283	3.17601	6.47736	3.75324
chr1	42800217	42801361	C657PACXX_6_7110.sorted.filtered_peak_617	59	.	42800217	42801361	0	3	1,1098,1	0,38,1143	3.33366	8.83279	5.98304
chr1	42921668	42922896	C657PACXX_6_7110.sorted.filtered_peak_618	50	.	42921668	42922896	0	3	1,1086,1	0,16,1227	3.28654	7.84347	5.02444
chr1	42928603	42929273	C657PACXX_6_7110.sorted.filtered_peak_619	86	.	42928603	42929273	0	3	1,643,1	0,14,669	3.99339	11.68347	8.67744
chr1	43123631	43124279	C657PACXX_6_7110.sorted.filtered_peak_620	80	.	43123631	43124279	0	3	1,619,1	0,2,647	3.87244	11.07231	8.08770
chr1	43147797	43148150	C657PACXX_6_7110.sorted.filtered_peak_621	125	.	43147797	43148150	0	3	1,346,1	0,1,352	4.34595	15.73721	12.51041
chr1	43231823	43233492	C657PACXX_6_7110.sorted.filtered_peak_622	76	.	43231823	43233492	0	3	1,1147,1	0,519,1668	3.33600	10.51579	7.64404
chr1	43282502	43283432	C657PACXX_6_7110.sorted.filtered_peak_623	136	.	43282502	43283432	0	3	1,805,1	0,2,929	4.59359	16.88922	13.63713
chr1	43311775	43312449	C657PACXX_6_7110.sorted.filtered_peak_624	66	.	43311775	43312449	0	3	1,398,1	0,209,673	3.49458	9.50580	6.61635
chr1	43389589	43390479	C657PACXX_6_7110.sorted.filtered_peak_625	77	.	43389589	43390479	0	3	1,820,1	0,69,889	3.50880	10.72418	7.75421
chr1	43397505	43398165	C657PACXX_6_7110.sorted.filtered_peak_626	64	.	43397505	43398165	0	3	1,643,1	0,15,659	3.23137	9.34812	6.44758
chr1	43424210	43424927	C657PACXX_6_7110.sorted.filtered_peak_627	49	.	43424210	43424927	0	3	1,646,1	0,65,716	3.01606	7.78606	4.98357
chr1	43539110	43539599	C657PACXX_6_7110.sorted.filtered_peak_628	24	.	43539110	43539599	0	2	1,1	0,488	3.00143	4.99180	2.43238
chr1	43637603	43638358	C657PACXX_6_7110.sorted.filtered_peak_629	86	.	43637603	43638358	0	2	1,554	0,201	3.95417	11.63123	8.66151
chr1	43814828	43815258	C657PACXX_6_7110.sorted.filtered_peak_630	40	.	43814828	43815258	0	3	1,421,1	0,6,429	3.26624	6.80281	4.06532
chr1	43824201	43824772	C657PACXX_6_7110.sorted.filtered_peak_631	107	.	43824201	43824772	0	3	1,556,1	0,8,570	4.43156	13.84884	10.72635
chr1	43833533	43834256	C657PACXX_6_7110.sorted.filtered_peak_632	60	.	43833533	43834256	0	2	719,1	0,722	3.31799	8.89341	6.04976
chr1	43855166	43855913	C657PACXX_6_7110.sorted.filtered_peak_633	84	.	43855166	43855913	0	3	1,734,1	0,8,746	4.17842	11.46389	8.47536
chr1	43919569	43919903	C657PACXX_6_7110.sorted.filtered_peak_634	15	.	43919569	43919903	0	3	1,250,1	0,53,333	2.57389	4.02328	1.58575
chr1	44115397	44116451	C657PACXX_6_7110.sorted.filtered_peak_635	167	.	44115397	44116451	0	3	1,1038,1	0,15,1053	4.64080	20.15517	16.74912
chr1	44172725	44173202	C657PACXX_6_7110.sorted.filtered_peak_636	52	.	44172725	44173202	0	2	1,475	0,2	3.34138	8.00893	5.20117
chr1	44411918	44412736	C657PACXX_6_7110.sorted.filtered_peak_637	105	.	44411918	44412736	0	3	1,652,1	0,160,817	4.15072	13.69658	10.59014
chr1	44435411	44435792	C657PACXX_6_7110.sorted.filtered_peak_638	102	.	44435411	44435792	0	3	1,378,1	0,1,380	3.93126	13.33863	10.22130
chr1	44440169	44440929	C657PACXX_6_7110.sorted.filtered_peak_639	53	.	44440169	44440929	0	2	563,1	0,759	2.95696	8.11573	5.31016
chr1	44457128	44457599	C657PACXX_6_7110.sorted.filtered_peak_640	23	.	44457128	44457599	0	2	462,1	0,470	2.91961	4.91861	2.35544
chr1	44495352	44496362	C657PACXX_6_7110.sorted.filtered_peak_641	25	.	44495352	44496362	0	3	1,815,1	0,47,1009	2.68785	5.16014	2.57892
chr1	44678804	44679404	C657PACXX_6_7110.sorted.filtered_peak_642	35	.	44678804	44679404	0	2	1,540	0,60	3.07270	6.22314	3.52553
chr1	44820517	44821290	C657PACXX_6_7110.sorted.filtered_peak_643	61	.	44820517	44821290	0	2	1,772	0,1	3.68508	9.03209	6.15794
chr1	45097368	45098146	C657PACXX_6_7110.sorted.filtered_peak_644	46	.	45097368	45098146	0	3	1,765,1	0,9,777	3.11083	7.39403	4.60224
chr1	45139617	45140404	C657PACXX_6_7110.sorted.filtered_peak_645	220	.	45139617	45140404	0	3	1,673,1	0,111,786	5.11144	25.72676	22.09990
chr1	45158885	45159263	C657PACXX_6_7110.sorted.filtered_peak_646	13	.	45158885	45159263	0	2	1,1	0,377	2.68112	3.75334	1.36419
chr1	45180700	45181017	C657PACXX_6_7110.sorted.filtered_peak_647	46	.	45180700	45181017	0	2	285,1	0,316	3.62342	7.45258	4.66773
chr1	45187130	45187917	C657PACXX_6_7110.sorted.filtered_peak_648	80	.	45187130	45187917	0	3	1,777,1	0,1,786	3.70764	11.04727	8.04722
chr1	45196163	45197214	C657PACXX_6_7110.sorted.filtered_peak_649	107	.	45196163	45197214	0	3	1,1046,1	0,4,1050	4.02402	13.88100	10.71282
chr1	45204968	45205805	C657PACXX_6_7110.sorted.filtered_peak_650	79	.	45204968	45205805	0	2	824,1	0,836	3.86379	10.91661	7.96096
chr1	45240825	45241611	C657PACXX_6_7110.sorted.filtered_peak_651	80	.	45240825	45241611	0	3	1,774,1	0,6,785	4.00884	11.07753	8.08780
chr1	45241922	45242335	C657PACXX_6_7110.sorted.filtered_peak_652	16	.	45241922	45242335	0	2	1,1	0,412	2.48422	4.05692	1.60993
chr1	45251608	45252310	C657PACXX_6_7110.sorted.filtered_peak_653	14	.	45251608	45252310	0	3	1,303,1	0,377,701	2.47738	3.87528	1.45533
chr1	45259032	45259382	C657PACXX_6_7110.sorted.filtered_peak_654	24	.	45259032	45259382	0	1	350	0	3.14151	5.04053	2.45998
chr1	45265339	45266177	C657PACXX_6_7110.sorted.filtered_peak_655	188	.	45265339	45266177	0	3	1,815,1	0,8,837	4.43716	22.33553	18.82170
chr1	45273094	45273740	C657PACXX_6_7110.sorted.filtered_peak_656	35	.	45273094	45273740	0	3	1,637,1	0,1,645	2.37149	6.21304	3.52942
chr1	45274960	45275566	C657PACXX_6_7110.sorted.filtered_peak_657	55	.	45274960	45275566	0	3	1,601,1	0,4,605	2.70982	8.33398	5.50400
chr1	45285190	45286035	C657PACXX_6_7110.sorted.filtered_peak_658	114	.	45285190	45286035	0	3	1,749,1	0,93,844	4.15260	14.65379	11.48331
chr1	45301629	45301898	C657PACXX_6_7110.sorted.filtered_peak_659	20	.	45301629	45301898	0	2	1,1	0,268	2.94406	4.62320	2.09706
chr1	45452022	45452506	C657PACXX_6_7110.sorted.filtered_peak_660	140	.	45452022	45452506	0	2	1,475	0,9	5.66923	17.40606	14.09391
chr1	45476862	45478266	C657PACXX_6_7110.sorted.filtered_peak_661	45	.	45476862	45478266	0	4	1,610,654,1	0,3,666,1403	2.87602	7.30037	4.56307
chr1	45769167	45770132	C657PACXX_6_7110.sorted.filtered_peak_662	138	.	45769167	45770132	0	3	1,789,1	0,7,964	4.37777	17.08982	13.82374
chr1	45792290	45792854	C657PACXX_6_7110.sorted.filtered_peak_663	21	.	45792290	45792854	0	2	1,1	0,563	2.94048	4.64042	2.10731
chr1	45805310	45806233	C657PACXX_6_7110.sorted.filtered_peak_664	95	.	45805310	45806233	0	2	902,1	0,922	3.88962	12.65044	9.57273
chr1	45956704	45957387	C657PACXX_6_7110.sorted.filtered_peak_665	226	.	45956704	45957387	0	3	1,644,1	0,2,682	5.39532	26.28065	22.64925
chr1	45965520	45966130	C657PACXX_6_7110.sorted.filtered_peak_666	199	.	45965520	45966130	0	3	1,607,1	0,2,609	5.37900	23.52453	19.99987
chr1	45986812	45987864	C657PACXX_6_7110.sorted.filtered_peak_667	77	.	45986812	45987864	0	3	1,1018,1	0,19,1051	3.67019	10.67535	7.72994
chr1	46009356	46009985	C657PACXX_6_7110.sorted.filtered_peak_668	25	.	46009356	46009985	0	3	1,487,1	0,131,628	3.02710	5.11419	2.53279
chr1	46016120	46017038	C657PACXX_6_7110.sorted.filtered_peak_669	72	.	46016120	46017038	0	3	1,767,1	0,149,917	4.08472	10.11804	7.20611
chr1	46035400	46035988	C657PACXX_6_7110.sorted.filtered_peak_670	27	.	46035400	46035988	0	3	1,395,1	0,179,587	3.20043	5.33042	2.71893
chr1	46048993	46049866	C657PACXX_6_7110.sorted.filtered_peak_671	123	.	46048993	46049866	0	3	1,866,1	0,2,872	3.94196	15.58785	12.36523
chr1	46050212	46050792	C657PACXX_6_7110.sorted.filtered_peak_672	35	.	46050212	46050792	0	3	1,572,1	0,5,579	2.57283	6.21241	3.52403
chr1	46151672	46153306	C657PACXX_6_7110.sorted.filtered_peak_673	89	.	46151672	46153306	0	3	1,1218,1	0,305,1633	3.18568	11.92867	8.91654
chr1	46153678	46154132	C657PACXX_6_7110.sorted.filtered_peak_674	17	.	46153678	46154132	0	3	1,270,1	0,182,453	2.11064	4.25725	1.78476
chr1	46215935	46216636	C657PACXX_6_7110.sorted.filtered_peak_675	87	.	46215935	46216636	0	2	1,695	0,6	3.96511	11.77665	8.75062
chr1	46268906	46269417	C657PACXX_6_7110.sorted.filtered_peak_676	35	.	46268906	46269417	0	2	1,1	0,510	3.22574	6.25709	3.56948
chr1	46390759	46391074	C657PACXX_6_7110.sorted.filtered_peak_677	14	.	46390759	46391074	0	2	1,1	0,314	2.70813	3.87360	1.45971
chr1	46502754	46503059	C657PACXX_6_7110.sorted.filtered_peak_678	19	.	46502754	46503059	0	2	1,1	0,304	2.76356	4.51326	1.99337
chr1	46598225	46599179	C657PACXX_6_7110.sorted.filtered_peak_679	67	.	46598225	46599179	0	3	1,948,1	0,3,953	3.44268	9.68714	6.75873
chr1	46632549	46632817	C657PACXX_6_7110.sorted.filtered_peak_680	37	.	46632549	46632817	0	2	250,1	0,267	3.43283	6.46573	3.75585
chr1	46663618	46664451	C657PACXX_6_7110.sorted.filtered_peak_681	30	.	46663618	46664451	0	3	1,340,1	0,124,832	2.91490	5.70301	3.08330
chr1	46712790	46713719	C657PACXX_6_7110.sorted.filtered_peak_682	93	.	46712790	46713719	0	3	1,774,1	0,13,928	3.72345	12.30625	9.32797
chr1	46768762	46769418	C657PACXX_6_7110.sorted.filtered_peak_683	162	.	46768762	46769418	0	2	654,1	0,655	4.74096	19.66358	16.28582
chr1	46806128	46806916	C657PACXX_6_7110.sorted.filtered_peak_684	53	.	46806128	46806916	0	2	783,1	0,787	3.41504	8.20334	5.35622
chr1	47047272	47047768	C657PACXX_6_7110.sorted.filtered_peak_685	42	.	47047272	47047768	0	2	1,495	0,1	3.29474	6.98868	4.24232
chr1	47069617	47070361	C657PACXX_6_7110.sorted.filtered_peak_686	74	.	47069617	47070361	0	3	1,557,1	0,41,743	3.56274	10.39008	7.49366
chr1	47081824	47082199	C657PACXX_6_7110.sorted.filtered_peak_687	15	.	47081824	47082199	0	2	1,1	0,374	2.41071	3.93071	1.50352
chr1	47134157	47134461	C657PACXX_6_7110.sorted.filtered_peak_688	20	.	47134157	47134461	0	2	284,1	0,303	2.69579	4.54027	2.01953
chr1	47184464	47185181	C657PACXX_6_7110.sorted.filtered_peak_689	84	.	47184464	47185181	0	3	1,515,1	0,192,716	3.80446	11.47159	8.47316
chr1	47645023	47645461	C657PACXX_6_7110.sorted.filtered_peak_690	25	.	47645023	47645461	0	3	1,342,1	0,52,437	2.86218	5.18168	2.59273
chr1	47779563	47780542	C657PACXX_6_7110.sorted.filtered_peak_691	133	.	47779563	47780542	0	3	1,780,1	0,197,978	4.56641	16.63128	13.39518
chr1	47799171	47800332	C657PACXX_6_7110.sorted.filtered_peak_692	54	.	47799171	47800332	0	2	1,1154	0,7	3.32270	8.30721	5.45717
chr1	47902196	47902455	C657PACXX_6_7110.sorted.filtered_peak_693	22	.	47902196	47902455	0	3	1,250,1	0,4,258	2.41143	4.77032	2.21775
chr1	47902664	47903982	C657PACXX_6_7110.sorted.filtered_peak_694	54	.	47902664	47903982	0	3	1,481,1	0,572,1317	3.01354	8.20681	5.43368
chr1	48937699	48938182	C657PACXX_6_7110.sorted.filtered_peak_695	38	.	48937699	48938182	0	2	1,380	0,103	3.36954	6.61951	3.89952
chr1	51339092	51339591	C657PACXX_6_7110.sorted.filtered_peak_696	43	.	51339092	51339591	0	3	1,472,1	0,22,498	3.68315	7.09139	4.32072
chr1	51425608	51426411	C657PACXX_6_7110.sorted.filtered_peak_697	111	.	51425608	51426411	0	3	1,578,1	0,5,802	4.30148	14.22485	11.12317
chr1	51433943	51434899	C657PACXX_6_7110.sorted.filtered_peak_698	65	.	51433943	51434899	0	3	1,816,1	0,31,955	3.29604	9.43735	6.56309
chr1	51701523	51702072	C657PACXX_6_7110.sorted.filtered_peak_699	48	.	51701523	51702072	0	2	1,539	0,10	3.29555	7.65656	4.86751
chr1	51750615	51750998	C657PACXX_6_7110.sorted.filtered_peak_700	13	.	51750615	51750998	0	2	1,1	0,382	2.54635	3.71644	1.31820
chr1	51899005	51899718	C657PACXX_6_7110.sorted.filtered_peak_701	22	.	51899005	51899718	0	3	1,515,1	0,191,712	2.90820	4.78954	2.24183
chr1	51907979	51908240	C657PACXX_6_7110.sorted.filtered_peak_702	21	.	51907979	51908240	0	3	1,250,1	0,9,260	2.79791	4.66369	2.12395
chr1	51986564	51986897	C657PACXX_6_7110.sorted.filtered_peak_703	21	.	51986564	51986897	0	2	316,1	0,332	2.44296	4.64874	2.13220
chr1	52000676	52000981	C657PACXX_6_7110.sorted.filtered_peak_704	26	.	52000676	52000981	0	2	1,288	0,17	3.11995	5.29219	2.69194
chr1	52034980	52035508	C657PACXX_6_7110.sorted.filtered_peak_705	18	.	52034980	52035508	0	2	1,250	0,278	2.80272	4.32500	1.84174
chr1	52082517	52083196	C657PACXX_6_7110.sorted.filtered_peak_706	55	.	52082517	52083196	0	3	1,572,1	0,1,678	3.61709	8.40297	5.57527
chr1	52194840	52195809	C657PACXX_6_7110.sorted.filtered_peak_707	68	.	52194840	52195809	0	3	1,669,1	0,1,968	3.61833	9.74486	6.84868
chr1	52344043	52345032	C657PACXX_6_7110.sorted.filtered_peak_708	173	.	52344043	52345032	0	2	987,1	0,988	4.59425	20.74654	17.33968
chr1	52467944	52468211	C657PACXX_6_7110.sorted.filtered_peak_709	43	.	52467944	52468211	0	1	267	0	3.78451	7.12352	4.35175
chr1	52498964	52499790	C657PACXX_6_7110.sorted.filtered_peak_710	79	.	52498964	52499790	0	3	1,804,1	0,6,825	4.11190	10.94258	7.98739
chr1	52520825	52522742	C657PACXX_6_7110.sorted.filtered_peak_711	26	.	52520825	52522742	0	5	1,372,294,568,1	0,8,832,1283,1916	2.50866	5.23222	2.63807
chr1	52831461	52832519	C657PACXX_6_7110.sorted.filtered_peak_712	143	.	52831461	52832519	0	3	1,916,1	0,3,1057	4.19150	17.61115	14.34416
chr1	52869601	52870502	C657PACXX_6_7110.sorted.filtered_peak_713	93	.	52869601	52870502	0	2	1,893	0,8	4.16133	12.46898	9.39199
chr1	52889552	52890205	C657PACXX_6_7110.sorted.filtered_peak_714	17	.	52889552	52890205	0	3	1,458,1	0,52,652	2.69753	4.16645	1.70099
chr1	53018070	53018491	C657PACXX_6_7110.sorted.filtered_peak_715	22	.	53018070	53018491	0	2	1,1	0,420	2.54064	4.79427	2.23724
chr1	53018757	53019436	C657PACXX_6_7110.sorted.filtered_peak_716	41	.	53018757	53019436	0	3	1,510,1	0,8,678	3.01199	6.84855	4.12424
chr1	53102606	53103451	C657PACXX_6_7110.sorted.filtered_peak_717	57	.	53102606	53103451	0	3	1,825,1	0,18,844	3.31660	8.64618	5.76961
chr1	53151888	53152166	C657PACXX_6_7110.sorted.filtered_peak_718	44	.	53151888	53152166	0	1	278	0	3.67581	7.27814	4.49825
chr1	53168591	53169220	C657PACXX_6_7110.sorted.filtered_peak_719	87	.	53168591	53169220	0	3	1,608,1	0,13,628	4.36118	11.80760	8.79705
chr1	53191750	53192576	C657PACXX_6_7110.sorted.filtered_peak_720	52	.	53191750	53192576	0	3	1,607,1	0,109,825	3.65827	8.06807	5.28296
chr1	53385004	53385429	C657PACXX_6_7110.sorted.filtered_peak_721	17	.	53385004	53385429	0	2	1,1	0,424	2.67302	4.28057	1.79844
chr1	53393299	53393779	C657PACXX_6_7110.sorted.filtered_peak_722	12	.	53393299	53393779	0	2	1,1	0,479	2.58945	3.65572	1.27753
chr1	53480406	53481044	C657PACXX_6_7110.sorted.filtered_peak_723	56	.	53480406	53481044	0	2	1,636	0,2	3.68316	8.47074	5.62881
chr1	53662018	53662823	C657PACXX_6_7110.sorted.filtered_peak_724	44	.	53662018	53662823	0	3	1,665,1	0,127,804	3.26169	7.20091	4.45555
chr1	53685794	53686492	C657PACXX_6_7110.sorted.filtered_peak_725	150	.	53685794	53686492	0	2	1,686	0,12	4.78092	18.41485	15.06019
chr1	53703709	53704778	C657PACXX_6_7110.sorted.filtered_peak_726	45	.	53703709	53704778	0	3	1,447,1	0,338,1068	3.31086	7.30112	4.58215
chr1	53791675	53792289	C657PACXX_6_7110.sorted.filtered_peak_727	44	.	53791675	53792289	0	3	1,288,1	0,322,613	2.79791	7.16366	4.40534
chr1	53793851	53794205	C657PACXX_6_7110.sorted.filtered_peak_728	31	.	53793851	53794205	0	3	1,318,1	0,9,353	2.55836	5.76074	3.10882
chr1	53858983	53859327	C657PACXX_6_7110.sorted.filtered_peak_729	19	.	53858983	53859327	0	2	1,334	0,10	2.79231	4.49186	1.98337
chr1	53878817	53879524	C657PACXX_6_7110.sorted.filtered_peak_730	82	.	53878817	53879524	0	3	1,683,1	0,7,706	4.00585	11.26841	8.25547
chr1	54231364	54232054	C657PACXX_6_7110.sorted.filtered_peak_731	37	.	54231364	54232054	0	2	356,1	0,689	3.19618	6.39969	3.72483
chr1	54303667	54304510	C657PACXX_6_7110.sorted.filtered_peak_732	170	.	54303667	54304510	0	3	1,828,1	0,6,842	5.03286	20.51098	17.07028
chr1	54355045	54356019	C657PACXX_6_7110.sorted.filtered_peak_733	28	.	54355045	54356019	0	3	1,725,1	0,246,973	2.77997	5.51954	2.89636
chr1	54411139	54412305	C657PACXX_6_7110.sorted.filtered_peak_734	180	.	54411139	54412305	0	3	1,1124,1	0,5,1165	4.18294	21.54446	18.07512
chr1	54422745	54423077	C657PACXX_6_7110.sorted.filtered_peak_735	24	.	54422745	54423077	0	2	1,1	0,331	3.12912	5.01947	2.44947
chr1	54518751	54519482	C657PACXX_6_7110.sorted.filtered_peak_736	265	.	54518751	54519482	0	3	1,716,1	0,1,730	5.81703	30.39952	26.55143
chr1	54665442	54666031	C657PACXX_6_7110.sorted.filtered_peak_737	94	.	54665442	54666031	0	3	1,556,1	0,20,588	4.24577	12.47470	9.42789
chr1	54694936	54695323	C657PACXX_6_7110.sorted.filtered_peak_738	27	.	54694936	54695323	0	3	1,277,1	0,14,386	3.08285	5.31181	2.70911
chr1	54696770	54697061	C657PACXX_6_7110.sorted.filtered_peak_739	21	.	54696770	54697061	0	2	285,1	0,290	2.93092	4.65398	2.11428
chr1	54872820	54873512	C657PACXX_6_7110.sorted.filtered_peak_740	56	.	54872820	54873512	0	3	1,357,1	0,333,691	3.11951	8.49717	5.66355
chr1	54954161	54955183	C657PACXX_6_7110.sorted.filtered_peak_741	20	.	54954161	54955183	0	3	1,557,1	0,463,1021	2.54421	4.53520	2.02371
chr1	55137565	55137971	C657PACXX_6_7110.sorted.filtered_peak_742	17	.	55137565	55137971	0	3	1,254,1	0,138,405	2.72685	4.27233	1.79246
chr1	55181048	55181848	C657PACXX_6_7110.sorted.filtered_peak_743	23	.	55181048	55181848	0	2	659,1	0,799	2.94014	4.94576	2.37650
chr1	55229830	55230777	C657PACXX_6_7110.sorted.filtered_peak_744	142	.	55229830	55230777	0	3	1,693,1	0,252,946	4.25857	17.45495	14.25639
chr1	55266933	55267328	C657PACXX_6_7110.sorted.filtered_peak_745	41	.	55266933	55267328	0	3	1,290,1	0,104,394	3.19471	6.85473	4.12213
chr1	55272972	55273336	C657PACXX_6_7110.sorted.filtered_peak_746	26	.	55272972	55273336	0	3	1,355,1	0,5,363	2.69963	5.18754	2.60658
chr1	55352552	55352911	C657PACXX_6_7110.sorted.filtered_peak_747	45	.	55352552	55352911	0	3	1,283,1	0,5,358	3.31457	7.36059	4.56480
chr1	55410709	55411137	C657PACXX_6_7110.sorted.filtered_peak_748	22	.	55410709	55411137	0	3	1,385,1	0,21,427	2.90103	4.82802	2.27963
chr1	55416343	55416653	C657PACXX_6_7110.sorted.filtered_peak_749	24	.	55416343	55416653	0	3	1,261,1	0,4,309	3.05037	4.99309	2.43208
chr1	55461982	55462332	C657PACXX_6_7110.sorted.filtered_peak_750	29	.	55461982	55462332	0	3	1,318,1	0,16,349	2.86886	5.53252	2.90165
chr1	55593613	55594050	C657PACXX_6_7110.sorted.filtered_peak_751	34	.	55593613	55594050	0	3	1,382,1	0,27,436	3.27292	6.09907	3.42731
chr1	55723642	55724032	C657PACXX_6_7110.sorted.filtered_peak_752	28	.	55723642	55724032	0	3	1,321,1	0,4,389	3.09119	5.51081	2.89204
chr1	57773081	57773448	C657PACXX_6_7110.sorted.filtered_peak_753	49	.	57773081	57773448	0	3	1,355,1	0,10,366	3.73458	7.69425	4.90666
chr1	59011852	59012748	C657PACXX_6_7110.sorted.filtered_peak_754	73	.	59011852	59012748	0	3	1,513,1	0,369,895	3.56913	10.21502	7.33166
chr1	59118312	59118589	C657PACXX_6_7110.sorted.filtered_peak_755	25	.	59118312	59118589	0	2	1,1	0,276	2.94667	5.10710	2.52072
chr1	59165631	59166012	C657PACXX_6_7110.sorted.filtered_peak_756	56	.	59165631	59166012	0	3	1,353,1	0,8,380	3.80183	8.51394	5.67257
chr1	59183779	59184189	C657PACXX_6_7110.sorted.filtered_peak_757	45	.	59183779	59184189	0	3	1,266,1	0,134,409	3.53831	7.36043	4.57632
chr1	59205591	59205841	C657PACXX_6_7110.sorted.filtered_peak_758	26	.	59205591	59205841	0	2	1,1	0,249	3.06683	5.24466	2.64030
chr1	59220546	59221466	C657PACXX_6_7110.sorted.filtered_peak_759	34	.	59220546	59221466	0	3	1,554,1	0,3,919	2.89541	6.12934	3.47957
chr1	59249560	59250231	C657PACXX_6_7110.sorted.filtered_peak_760	215	.	59249560	59250231	0	3	1,655,1	0,14,670	4.25715	25.16495	21.54692
chr1	59281241	59281603	C657PACXX_6_7110.sorted.filtered_peak_761	10	.	59281241	59281603	0	2	1,1	0,361	2.17757	3.36713	1.04788
chr1	59323925	59324233	C657PACXX_6_7110.sorted.filtered_peak_762	14	.	59323925	59324233	0	2	1,1	0,307	2.59932	3.81714	1.40916
chr1	59369106	59369819	C657PACXX_6_7110.sorted.filtered_peak_763	20	.	59369106	59369819	0	3	1,511,1	0,12,712	2.62036	4.59734	2.07789
chr1	59388084	59388382	C657PACXX_6_7110.sorted.filtered_peak_764	56	.	59388084	59388382	0	2	1,284	0,14	3.89397	8.56058	5.69379
chr1	59407398	59408009	C657PACXX_6_7110.sorted.filtered_peak_765	54	.	59407398	59408009	0	3	1,592,1	0,18,610	3.48650	8.30310	5.44654
chr1	59434053	59434534	C657PACXX_6_7110.sorted.filtered_peak_766	19	.	59434053	59434534	0	3	1,296,1	0,182,480	2.73179	4.47260	1.96926
chr1	59453219	59453575	C657PACXX_6_7110.sorted.filtered_peak_767	12	.	59453219	59453575	0	2	1,1	0,355	2.47859	3.68314	1.29722
chr1	59485780	59486030	C657PACXX_6_7110.sorted.filtered_peak_768	13	.	59485780	59486030	0	2	1,1	0,249	2.44336	3.80052	1.39560
chr1	59512115	59512483	C657PACXX_6_7110.sorted.filtered_peak_769	14	.	59512115	59512483	0	2	1,1	0,367	2.56103	3.88819	1.47160
chr1	59758308	59758558	C657PACXX_6_7110.sorted.filtered_peak_770	27	.	59758308	59758558	0	2	1,1	0,249	2.68325	5.30731	2.70248
chr1	59762105	59762928	C657PACXX_6_7110.sorted.filtered_peak_771	72	.	59762105	59762928	0	3	1,702,1	0,37,822	3.56396	10.18571	7.28357
chr1	59942870	59943406	C657PACXX_6_7110.sorted.filtered_peak_772	40	.	59942870	59943406	0	2	510,1	0,535	3.39938	6.77669	4.02755
chr1	60010279	60010635	C657PACXX_6_7110.sorted.filtered_peak_773	13	.	60010279	60010635	0	2	1,1	0,355	2.64581	3.68301	1.30548
chr1	60280172	60280425	C657PACXX_6_7110.sorted.filtered_peak_774	28	.	60280172	60280425	0	2	1,1	0,252	2.99544	5.44534	2.81877
chr1	61508714	61509081	C657PACXX_6_7110.sorted.filtered_peak_775	26	.	61508714	61509081	0	1	367	0	3.20103	5.27815	2.68112
chr1	61515424	61516042	C657PACXX_6_7110.sorted.filtered_peak_776	21	.	61515424	61516042	0	3	1,255,1	0,215,617	2.71973	4.73615	2.19875
chr1	61542559	61543953	C657PACXX_6_7110.sorted.filtered_peak_777	60	.	61542559	61543953	0	3	1,1303,1	0,89,1393	3.03142	8.93179	6.08859
chr1	61784634	61784918	C657PACXX_6_7110.sorted.filtered_peak_778	16	.	61784634	61784918	0	2	1,1	0,283	2.58780	4.15534	1.68910
chr1	61918953	61919375	C657PACXX_6_7110.sorted.filtered_peak_779	17	.	61918953	61919375	0	2	1,1	0,421	2.70167	4.27253	1.79481
chr1	62190621	62191376	C657PACXX_6_7110.sorted.filtered_peak_780	56	.	62190621	62191376	0	2	753,1	0,754	3.85540	8.48041	5.61354
chr1	62901664	62902828	C657PACXX_6_7110.sorted.filtered_peak_781	212	.	62901664	62902828	0	3	1,1024,1	0,137,1163	4.44895	24.80887	21.23789
chr1	63249278	63250165	C657PACXX_6_7110.sorted.filtered_peak_782	119	.	63249278	63250165	0	3	1,857,1	0,1,886	4.40130	15.14290	11.96512
chr1	63832865	63833883	C657PACXX_6_7110.sorted.filtered_peak_783	54	.	63832865	63833883	0	4	1,564,260,1	0,125,751,1017	3.57390	8.22111	5.43946
chr1	63988709	63989449	C657PACXX_6_7110.sorted.filtered_peak_784	86	.	63988709	63989449	0	2	1,713	0,27	3.92710	11.65767	8.62966
chr1	64059027	64060206	C657PACXX_6_7110.sorted.filtered_peak_785	27	.	64059027	64060206	0	3	1,905,1	0,31,1178	2.87133	5.36095	2.76228
chr1	64116916	64117185	C657PACXX_6_7110.sorted.filtered_peak_786	29	.	64116916	64117185	0	1	269	0	3.20533	5.55405	2.91198
chr1	65292741	65292992	C657PACXX_6_7110.sorted.filtered_peak_787	21	.	65292741	65292992	0	2	1,1	0,250	2.74305	4.71596	2.17623
chr1	65329789	65330267	C657PACXX_6_7110.sorted.filtered_peak_788	46	.	65329789	65330267	0	3	1,466,1	0,2,477	3.47102	7.44291	4.67372
chr1	65422507	65422780	C657PACXX_6_7110.sorted.filtered_peak_789	15	.	65422507	65422780	0	2	1,1	0,272	2.52956	3.95009	1.52317
chr1	65431586	65432554	C657PACXX_6_7110.sorted.filtered_peak_790	36	.	65431586	65432554	0	2	1,669	0,299	2.88023	6.33352	3.66390
chr1	65468045	65468370	C657PACXX_6_7110.sorted.filtered_peak_791	22	.	65468045	65468370	0	3	1,250,1	0,55,324	2.76767	4.78748	2.23537
chr1	65532489	65532887	C657PACXX_6_7110.sorted.filtered_peak_792	14	.	65532489	65532887	0	3	1,311,1	0,53,397	2.36932	3.91999	1.49917
chr1	65533231	65533614	C657PACXX_6_7110.sorted.filtered_peak_793	17	.	65533231	65533614	0	2	1,1	0,382	2.44874	4.24205	1.77848
chr1	65534057	65534425	C657PACXX_6_7110.sorted.filtered_peak_794	14	.	65534057	65534425	0	2	1,1	0,367	2.39565	3.87545	1.46117
chr1	65541044	65541430	C657PACXX_6_7110.sorted.filtered_peak_795	52	.	65541044	65541430	0	2	366,1	0,385	4.03336	8.10844	5.27767
chr1	65719735	65720682	C657PACXX_6_7110.sorted.filtered_peak_796	30	.	65719735	65720682	0	4	1,326,260,1	0,30,684,946	2.97481	5.62502	3.00238
chr1	65731242	65731622	C657PACXX_6_7110.sorted.filtered_peak_797	13	.	65731242	65731622	0	2	1,1	0,379	2.55401	3.74021	1.34097
chr1	65885466	65886595	C657PACXX_6_7110.sorted.filtered_peak_798	121	.	65885466	65886595	0	3	1,1120,1	0,4,1128	3.82718	15.29623	12.11904
chr1	66153061	66154010	C657PACXX_6_7110.sorted.filtered_peak_799	32	.	66153061	66154010	0	3	1,541,1	0,345,948	3.29285	5.89510	3.23997
chr1	66277650	66278140	C657PACXX_6_7110.sorted.filtered_peak_800	109	.	66277650	66278140	0	3	1,479,1	0,2,489	4.21029	14.10650	10.94097
chr1	66295788	66296464	C657PACXX_6_7110.sorted.filtered_peak_801	60	.	66295788	66296464	0	3	1,537,1	0,125,675	3.57362	8.91107	6.05598
chr1	66332188	66332477	C657PACXX_6_7110.sorted.filtered_peak_802	30	.	66332188	66332477	0	3	1,287,1	0,1,288	3.18778	5.66937	3.01228
chr1	66648200	66648540	C657PACXX_6_7110.sorted.filtered_peak_803	24	.	66648200	66648540	0	1	340	0	3.14775	5.04816	2.46253
chr1	66680803	66681131	C657PACXX_6_7110.sorted.filtered_peak_804	13	.	66680803	66681131	0	2	1,1	0,327	2.56744	3.80632	1.39800
chr1	66713253	66713725	C657PACXX_6_7110.sorted.filtered_peak_805	15	.	66713253	66713725	0	2	1,1	0,471	2.42153	4.03322	1.58512
chr1	66741740	66742223	C657PACXX_6_7110.sorted.filtered_peak_806	29	.	66741740	66742223	0	3	1,470,1	0,6,482	2.67849	5.60204	2.95951
chr1	66756705	66757219	C657PACXX_6_7110.sorted.filtered_peak_807	11	.	66756705	66757219	0	2	1,1	0,513	2.57327	3.55870	1.19924
chr1	66766621	66767190	C657PACXX_6_7110.sorted.filtered_peak_808	33	.	66766621	66767190	0	3	1,532,1	0,32,568	3.04100	5.98592	3.31058
chr1	66796376	66796734	C657PACXX_6_7110.sorted.filtered_peak_809	24	.	66796376	66796734	0	3	1,310,1	0,4,357	2.43058	5.00132	2.42586
chr1	66801517	66802294	C657PACXX_6_7110.sorted.filtered_peak_810	67	.	66801517	66802294	0	3	1,743,1	0,16,776	3.07855	9.67617	6.76356
chr1	66840131	66840687	C657PACXX_6_7110.sorted.filtered_peak_811	22	.	66840131	66840687	0	2	1,1	0,555	2.65860	4.78113	2.24636
chr1	66901946	66902492	C657PACXX_6_7110.sorted.filtered_peak_812	13	.	66901946	66902492	0	2	1,1	0,545	2.50782	3.71313	1.32889
chr1	66911951	66912262	C657PACXX_6_7110.sorted.filtered_peak_813	29	.	66911951	66912262	0	3	1,280,1	0,28,310	2.99166	5.62763	2.99542
chr1	67390214	67391140	C657PACXX_6_7110.sorted.filtered_peak_814	114	.	67390214	67391140	0	3	1,852,1	0,70,925	3.78894	14.57601	11.41026
chr1	67395746	67396546	C657PACXX_6_7110.sorted.filtered_peak_815	19	.	67395746	67396546	0	3	1,277,1	0,110,799	2.29695	4.42237	1.92329
chr1	67519456	67520271	C657PACXX_6_7110.sorted.filtered_peak_816	46	.	67519456	67520271	0	3	1,783,1	0,4,814	3.20865	7.44263	4.66055
chr1	67628610	67628908	C657PACXX_6_7110.sorted.filtered_peak_817	38	.	67628610	67628908	0	1	298	0	3.44560	6.53759	3.82870
chr1	67636520	67637159	C657PACXX_6_7110.sorted.filtered_peak_818	40	.	67636520	67637159	0	3	1,500,1	0,46,638	3.05995	6.74728	4.02564
chr1	67660170	67660626	C657PACXX_6_7110.sorted.filtered_peak_819	50	.	67660170	67660626	0	3	1,418,1	0,27,455	3.22575	7.85924	5.07023
chr1	67730548	67730875	C657PACXX_6_7110.sorted.filtered_peak_820	24	.	67730548	67730875	0	1	327	0	3.12354	4.98125	2.40577
chr1	67740430	67740803	C657PACXX_6_7110.sorted.filtered_peak_821	33	.	67740430	67740803	0	1	373	0	3.44113	5.98668	3.31221
chr1	67760391	67761074	C657PACXX_6_7110.sorted.filtered_peak_822	15	.	67760391	67761074	0	3	1,392,1	0,193,682	2.73639	4.02805	1.58422
chr1	67798686	67799245	C657PACXX_6_7110.sorted.filtered_peak_823	48	.	67798686	67799245	0	2	1,555	0,4	3.05174	7.65556	4.85050
chr1	67816488	67816759	C657PACXX_6_7110.sorted.filtered_peak_824	16	.	67816488	67816759	0	2	250,1	0,270	2.66643	4.09278	1.63124
chr1	67896006	67896886	C657PACXX_6_7110.sorted.filtered_peak_825	72	.	67896006	67896886	0	3	1,869,1	0,9,879	3.31520	10.22351	7.26664
chr1	67966208	67966615	C657PACXX_6_7110.sorted.filtered_peak_826	46	.	67966208	67966615	0	3	1,366,1	0,10,406	3.68104	7.47536	4.69633
chr1	68140493	68140804	C657PACXX_6_7110.sorted.filtered_peak_827	14	.	68140493	68140804	0	2	1,1	0,310	2.62801	3.85319	1.44328
chr1	68150514	68151428	C657PACXX_6_7110.sorted.filtered_peak_828	84	.	68150514	68151428	0	3	1,865,1	0,13,913	3.33569	11.43837	8.45810
chr1	68225770	68226434	C657PACXX_6_7110.sorted.filtered_peak_829	17	.	68225770	68226434	0	2	1,1	0,663	2.69084	4.25641	1.78666
chr1	68962905	68963306	C657PACXX_6_7110.sorted.filtered_peak_830	22	.	68962905	68963306	0	2	1,1	0,400	2.80686	4.79483	2.24566
chr1	70670876	70671757	C657PACXX_6_7110.sorted.filtered_peak_831	76	.	70670876	70671757	0	3	1,855,1	0,16,880	3.56448	10.56178	7.63796
chr1	70686669	70687439	C657PACXX_6_7110.sorted.filtered_peak_832	66	.	70686669	70687439	0	2	1,613	0,157	3.65194	9.53471	6.63721
chr1	70819944	70820897	C657PACXX_6_7110.sorted.filtered_peak_833	83	.	70819944	70820897	0	2	1,941	0,12	3.99889	11.33039	8.34010
chr1	70876294	70877009	C657PACXX_6_7110.sorted.filtered_peak_834	103	.	70876294	70877009	0	3	1,712,1	0,1,714	4.14210	13.53739	10.39994
chr1	70994439	70994930	C657PACXX_6_7110.sorted.filtered_peak_835	13	.	70994439	70994930	0	2	1,1	0,490	2.65618	3.79697	1.39172
chr1	71381430	71381680	C657PACXX_6_7110.sorted.filtered_peak_836	23	.	71381430	71381680	0	1	250	0	2.89926	4.87108	2.30556
chr1	71515530	71515795	C657PACXX_6_7110.sorted.filtered_peak_837	26	.	71515530	71515795	0	3	1,251,1	0,3,264	2.73397	5.27018	2.66118
chr1	71546580	71547216	C657PACXX_6_7110.sorted.filtered_peak_838	190	.	71546580	71547216	0	2	626,1	0,635	5.55648	22.52555	19.02369
chr1	71922166	71922416	C657PACXX_6_7110.sorted.filtered_peak_839	17	.	71922166	71922416	0	2	1,1	0,249	2.79469	4.19183	1.71903
chr1	74663469	74664319	C657PACXX_6_7110.sorted.filtered_peak_840	65	.	74663469	74664319	0	3	1,754,1	0,94,849	3.60406	9.49798	6.59422
chr1	75198422	75199147	C657PACXX_6_7110.sorted.filtered_peak_841	89	.	75198422	75199147	0	3	1,554,1	0,158,724	3.80089	11.97268	8.95462
chr1	76189953	76190705	C657PACXX_6_7110.sorted.filtered_peak_842	79	.	76189953	76190705	0	2	1,747	0,5	3.80092	10.93373	7.92893
chr1	76251652	76252496	C657PACXX_6_7110.sorted.filtered_peak_843	51	.	76251652	76252496	0	2	830,1	0,843	3.42552	7.93735	5.12026
chr1	76489448	76489931	C657PACXX_6_7110.sorted.filtered_peak_844	21	.	76489448	76489931	0	2	1,1	0,482	2.82975	4.72133	2.18434
chr1	76619932	76620534	C657PACXX_6_7110.sorted.filtered_peak_845	38	.	76619932	76620534	0	1	602	0	3.17106	6.61749	3.87774
chr1	76760337	76760587	C657PACXX_6_7110.sorted.filtered_peak_846	18	.	76760337	76760587	0	2	1,1	0,249	2.72011	4.38565	1.88426
chr1	77684647	77685290	C657PACXX_6_7110.sorted.filtered_peak_847	37	.	77684647	77685290	0	1	643	0	3.23072	6.47439	3.75119
chr1	78148003	78149522	C657PACXX_6_7110.sorted.filtered_peak_848	71	.	78148003	78149522	0	3	1,1459,1	0,2,1518	3.23223	10.15194	7.19577
chr1	78224864	78225909	C657PACXX_6_7110.sorted.filtered_peak_849	38	.	78224864	78225909	0	3	1,1039,1	0,3,1044	3.10310	6.52845	3.80551
chr1	78245159	78245683	C657PACXX_6_7110.sorted.filtered_peak_850	44	.	78245159	78245683	0	1	524	0	3.52123	7.18368	4.40858
chr1	78443977	78445380	C657PACXX_6_7110.sorted.filtered_peak_851	100	.	78443977	78445380	0	3	1,1393,1	0,3,1402	3.60529	13.13317	10.05913
chr1	78469873	78470744	C657PACXX_6_7110.sorted.filtered_peak_852	93	.	78469873	78470744	0	3	1,865,1	0,5,870	3.80855	12.42715	9.39363
chr1	78608850	78609178	C657PACXX_6_7110.sorted.filtered_peak_853	26	.	78608850	78609178	0	3	1,302,1	0,3,327	2.97359	5.25136	2.65096
chr1	79142145	79142413	C657PACXX_6_7110.sorted.filtered_peak_854	15	.	79142145	79142413	0	2	1,1	0,267	2.59472	4.00092	1.57711
chr1	79518517	79518845	C657PACXX_6_7110.sorted.filtered_peak_855	11	.	79518517	79518845	0	2	1,1	0,327	2.53354	3.46255	1.12187
chr1	84464853	84465207	C657PACXX_6_7110.sorted.filtered_peak_856	38	.	84464853	84465207	0	3	1,281,1	0,7,353	3.14607	6.57272	3.84306
chr1	84543332	84543686	C657PACXX_6_7110.sorted.filtered_peak_857	25	.	84543332	84543686	0	2	276,1	0,353	2.85673	5.12763	2.54373
chr1	84556337	84556630	C657PACXX_6_7110.sorted.filtered_peak_858	28	.	84556337	84556630	0	2	280,1	0,292	3.07066	5.46701	2.84309
chr1	84609876	84610189	C657PACXX_6_7110.sorted.filtered_peak_859	38	.	84609876	84610189	0	2	1,306	0,7	3.06059	6.54256	3.82498
chr1	84713100	84713429	C657PACXX_6_7110.sorted.filtered_peak_860	17	.	84713100	84713429	0	2	1,1	0,328	2.70481	4.17415	1.71062
chr1	84899583	84899854	C657PACXX_6_7110.sorted.filtered_peak_861	17	.	84899583	84899854	0	2	1,1	0,270	2.68513	4.24564	1.76705
chr1	84907921	84908401	C657PACXX_6_7110.sorted.filtered_peak_862	59	.	84907921	84908401	0	1	480	0	4.23941	8.83540	5.96061
chr1	84944792	84945538	C657PACXX_6_7110.sorted.filtered_peak_863	47	.	84944792	84945538	0	3	1,729,1	0,3,745	3.54593	7.57318	4.76515
chr1	84971393	84972383	C657PACXX_6_7110.sorted.filtered_peak_864	73	.	84971393	84972383	0	3	1,598,1	0,324,989	3.34498	10.22196	7.33199
chr1	85038743	85039081	C657PACXX_6_7110.sorted.filtered_peak_865	25	.	85038743	85039081	0	2	302,1	0,337	2.73249	5.12924	2.55033
chr1	85039427	85040566	C657PACXX_6_7110.sorted.filtered_peak_866	27	.	85039427	85040566	0	3	1,1048,1	0,84,1138	2.77918	5.31975	2.72403
chr1	85086345	85086955	C657PACXX_6_7110.sorted.filtered_peak_867	38	.	85086345	85086955	0	3	1,374,1	0,153,609	3.19053	6.53672	3.83830
chr1	85155997	85156673	C657PACXX_6_7110.sorted.filtered_peak_868	96	.	85155997	85156673	0	2	675,1	0,675	3.87435	12.72559	9.65187
chr1	85247854	85248220	C657PACXX_6_7110.sorted.filtered_peak_869	11	.	85247854	85248220	0	2	1,1	0,365	2.48097	3.49503	1.14840
chr1	85320137	85320409	C657PACXX_6_7110.sorted.filtered_peak_870	29	.	85320137	85320409	0	2	1,1	0,271	3.14859	5.60696	2.97490
chr1	85328417	85328849	C657PACXX_6_7110.sorted.filtered_peak_871	20	.	85328417	85328849	0	2	1,1	0,431	2.77212	4.54823	2.03017
chr1	85410657	85411310	C657PACXX_6_7110.sorted.filtered_peak_872	69	.	85410657	85411310	0	2	650,1	0,652	3.91986	9.91260	6.97409
chr1	85493168	85493428	C657PACXX_6_7110.sorted.filtered_peak_873	23	.	85493168	85493428	0	3	1,250,1	0,3,259	2.97428	4.93520	2.36094
chr1	85527584	85528292	C657PACXX_6_7110.sorted.filtered_peak_874	51	.	85527584	85528292	0	1	708	0	3.57756	8.00626	5.18608
chr1	85725177	85725853	C657PACXX_6_7110.sorted.filtered_peak_875	35	.	85725177	85725853	0	3	1,567,1	0,39,675	3.16955	6.20157	3.52830
chr1	85741806	85742767	C657PACXX_6_7110.sorted.filtered_peak_876	90	.	85741806	85742767	0	2	1,905	0,56	3.65402	12.04973	9.01533
chr1	85763829	85764200	C657PACXX_6_7110.sorted.filtered_peak_877	26	.	85763829	85764200	0	2	284,1	0,370	2.90595	5.26738	2.66428
chr1	86173799	86174382	C657PACXX_6_7110.sorted.filtered_peak_878	76	.	86173799	86174382	0	2	577,1	0,582	4.20686	10.61563	7.62188
chr1	86846068	86846327	C657PACXX_6_7110.sorted.filtered_peak_879	31	.	86846068	86846327	0	3	1,250,1	0,6,258	3.21449	5.82682	3.15735
chr1	86861592	86862468	C657PACXX_6_7110.sorted.filtered_peak_880	61	.	86861592	86862468	0	2	1,792	0,84	3.82693	8.99864	6.12044
chr1	87169735	87170615	C657PACXX_6_7110.sorted.filtered_peak_881	48	.	87169735	87170615	0	3	1,868,1	0,9,879	3.15122	7.61263	4.80730
chr1	87379605	87380523	C657PACXX_6_7110.sorted.filtered_peak_882	201	.	87379605	87380523	0	3	1,892,1	0,23,917	4.79510	23.66122	20.13852
chr1	87597459	87597772	C657PACXX_6_7110.sorted.filtered_peak_883	37	.	87597459	87597772	0	2	1,311	0,2	3.33812	6.40664	3.70325
chr1	87800676	87800982	C657PACXX_6_7110.sorted.filtered_peak_884	20	.	87800676	87800982	0	2	1,1	0,305	2.27552	4.61866	2.08512
chr1	87869966	87870378	C657PACXX_6_7110.sorted.filtered_peak_885	49	.	87869966	87870378	0	1	412	0	3.40914	7.78168	4.96440
chr1	87901214	87901489	C657PACXX_6_7110.sorted.filtered_peak_886	40	.	87901214	87901489	0	1	275	0	3.69264	6.79866	4.05042
chr1	87915111	87915361	C657PACXX_6_7110.sorted.filtered_peak_887	19	.	87915111	87915361	0	2	1,1	0,249	2.80655	4.44203	1.94185
chr1	89149312	89150559	C657PACXX_6_7110.sorted.filtered_peak_888	83	.	89149312	89150559	0	4	1,850,266,1	0,9,975,1246	3.61808	11.35575	8.39023
chr1	89357125	89357679	C657PACXX_6_7110.sorted.filtered_peak_889	133	.	89357125	89357679	0	3	1,543,1	0,4,553	4.62527	16.59903	13.35869
chr1	89457965	89459133	C657PACXX_6_7110.sorted.filtered_peak_890	49	.	89457965	89459133	0	2	974,1	0,1167	2.97424	7.75836	4.98009
chr1	89488204	89488492	C657PACXX_6_7110.sorted.filtered_peak_891	27	.	89488204	89488492	0	3	1,272,1	0,12,287	3.09264	5.36209	2.74728
chr1	89591619	89592069	C657PACXX_6_7110.sorted.filtered_peak_892	50	.	89591619	89592069	0	3	1,446,1	0,2,449	3.31796	7.92382	5.08965
chr1	89664273	89664688	C657PACXX_6_7110.sorted.filtered_peak_893	13	.	89664273	89664688	0	2	1,375	0,40	2.33083	3.78560	1.38807
chr1	89752486	89752985	C657PACXX_6_7110.sorted.filtered_peak_894	42	.	89752486	89752985	0	2	1,492	0,7	3.14003	6.94905	4.22873
chr1	89776008	89776527	C657PACXX_6_7110.sorted.filtered_peak_895	21	.	89776008	89776527	0	3	1,506,1	0,8,518	2.76062	4.63490	2.10214
chr1	89823998	89824325	C657PACXX_6_7110.sorted.filtered_peak_896	26	.	89823998	89824325	0	2	1,1	0,326	3.03622	5.20626	2.62357
chr1	89989809	89990411	C657PACXX_6_7110.sorted.filtered_peak_897	37	.	89989809	89990411	0	2	586,1	0,601	3.09773	6.47822	3.75532
chr1	90098036	90098733	C657PACXX_6_7110.sorted.filtered_peak_898	49	.	90098036	90098733	0	3	1,692,1	0,3,696	2.99244	7.81215	4.99453
chr1	90123362	90123826	C657PACXX_6_7110.sorted.filtered_peak_899	32	.	90123362	90123826	0	3	1,443,1	0,8,463	2.93207	5.91971	3.26450
chr1	90186914	90187318	C657PACXX_6_7110.sorted.filtered_peak_900	53	.	90186914	90187318	0	3	1,391,1	0,7,403	3.07557	8.14449	5.31973
chr1	90204976	90205740	C657PACXX_6_7110.sorted.filtered_peak_901	30	.	90204976	90205740	0	3	1,549,1	0,132,763	2.83904	5.71800	3.08033
chr1	90228362	90229089	C657PACXX_6_7110.sorted.filtered_peak_902	50	.	90228362	90229089	0	3	1,720,1	0,2,726	3.48763	7.90334	5.07875
chr1	90286148	90286910	C657PACXX_6_7110.sorted.filtered_peak_903	25	.	90286148	90286910	0	3	1,573,1	0,3,761	2.78709	5.10434	2.51716
chr1	90309112	90309375	C657PACXX_6_7110.sorted.filtered_peak_904	42	.	90309112	90309375	0	1	263	0	3.27377	7.05304	4.27491
chr1	90321290	90321686	C657PACXX_6_7110.sorted.filtered_peak_905	42	.	90321290	90321686	0	2	1,351	0,45	3.48127	6.96367	4.20826
chr1	90460335	90461045	C657PACXX_6_7110.sorted.filtered_peak_906	37	.	90460335	90461045	0	3	1,678,1	0,27,709	2.92011	6.46601	3.77397
chr1	91316830	91317654	C657PACXX_6_7110.sorted.filtered_peak_907	19	.	91316830	91317654	0	2	260,1	0,823	2.68645	4.44663	1.93889
chr1	91486817	91488072	C657PACXX_6_7110.sorted.filtered_peak_908	65	.	91486817	91488072	0	4	1,294,832,1	0,6,418,1254	3.27328	9.46678	6.56784
chr1	91582550	91582825	C657PACXX_6_7110.sorted.filtered_peak_909	15	.	91582550	91582825	0	2	1,1	0,274	2.80658	4.04241	1.58096
chr1	91852678	91853223	C657PACXX_6_7110.sorted.filtered_peak_910	1795	.	91852678	91853223	0	3	1,542,1	0,1,544	14.17071	185.82047	179.59529
chr1	91923064	91923519	C657PACXX_6_7110.sorted.filtered_peak_911	17	.	91923064	91923519	0	2	1,1	0,454	2.82119	4.18591	1.71942
chr1	91966074	91967293	C657PACXX_6_7110.sorted.filtered_peak_912	43	.	91966074	91967293	0	3	1,996,1	0,2,1218	3.00973	7.15943	4.39314
chr1	92014429	92015168	C657PACXX_6_7110.sorted.filtered_peak_913	21	.	92014429	92015168	0	2	1,534	0,205	2.55993	4.68510	2.15023
chr1	92021425	92022107	C657PACXX_6_7110.sorted.filtered_peak_914	128	.	92021425	92022107	0	3	1,652,1	0,21,681	4.29239	16.09162	12.85578
chr1	92138352	92138755	C657PACXX_6_7110.sorted.filtered_peak_915	20	.	92138352	92138755	0	2	290,1	0,402	3.00550	4.61352	2.07343
chr1	92150356	92150643	C657PACXX_6_7110.sorted.filtered_peak_916	22	.	92150356	92150643	0	3	1,257,1	0,3,286	2.77599	4.83403	2.27498
chr1	92163101	92163456	C657PACXX_6_7110.sorted.filtered_peak_917	26	.	92163101	92163456	0	2	1,1	0,354	3.05316	5.18352	2.60293
chr1	92178833	92179479	C657PACXX_6_7110.sorted.filtered_peak_918	43	.	92178833	92179479	0	3	1,609,1	0,22,645	3.28831	7.04536	4.30273
chr1	92269436	92270612	C657PACXX_6_7110.sorted.filtered_peak_919	52	.	92269436	92270612	0	3	441,529,1	0,646,1175	3.17176	8.10393	5.28553
chr1	92351261	92351880	C657PACXX_6_7110.sorted.filtered_peak_920	33	.	92351261	92351880	0	3	1,404,1	0,184,618	3.00268	5.99364	3.36229
chr1	92414052	92414725	C657PACXX_6_7110.sorted.filtered_peak_921	47	.	92414052	92414725	0	3	1,639,1	0,5,672	3.46137	7.47318	4.70771
chr1	92545409	92546398	C657PACXX_6_7110.sorted.filtered_peak_922	46	.	92545409	92546398	0	3	1,723,1	0,258,988	3.57381	7.42891	4.66828
chr1	92764158	92764506	C657PACXX_6_7110.sorted.filtered_peak_923	71	.	92764158	92764506	0	3	1,345,1	0,1,347	3.95456	10.15336	7.19675
chr1	92781275	92781912	C657PACXX_6_7110.sorted.filtered_peak_924	100	.	92781275	92781912	0	3	1,624,1	0,4,636	4.18604	13.19860	10.07930
chr1	92789213	92789676	C657PACXX_6_7110.sorted.filtered_peak_925	20	.	92789213	92789676	0	3	1,317,1	0,120,462	2.96483	4.57849	2.06060
chr1	92831117	92831575	C657PACXX_6_7110.sorted.filtered_peak_926	40	.	92831117	92831575	0	3	1,263,1	0,193,457	3.38002	6.81238	4.07429
chr1	92950426	92950877	C657PACXX_6_7110.sorted.filtered_peak_927	19	.	92950426	92950877	0	2	1,1	0,450	2.24948	4.49421	1.98232
chr1	92951085	92951944	C657PACXX_6_7110.sorted.filtered_peak_928	20	.	92951085	92951944	0	3	1,760,1	0,6,858	2.27753	4.60754	2.07970
chr1	93002270	93002957	C657PACXX_6_7110.sorted.filtered_peak_929	51	.	93002270	93002957	0	3	1,560,1	0,122,686	3.35332	7.90314	5.11197
chr1	93004361	93004611	C657PACXX_6_7110.sorted.filtered_peak_930	18	.	93004361	93004611	0	2	1,1	0,249	2.50247	4.33549	1.84122
chr1	93029047	93029432	C657PACXX_6_7110.sorted.filtered_peak_931	18	.	93029047	93029432	0	3	1,303,1	0,60,384	2.85155	4.37771	1.88146
chr1	93049475	93050285	C657PACXX_6_7110.sorted.filtered_peak_932	32	.	93049475	93050285	0	4	1,358,341,1	0,2,448,809	2.78773	5.92323	3.27609
chr1	93088596	93088983	C657PACXX_6_7110.sorted.filtered_peak_933	14	.	93088596	93088983	0	2	1,1	0,386	2.75676	3.90268	1.46259
chr1	93250288	93250599	C657PACXX_6_7110.sorted.filtered_peak_934	24	.	93250288	93250599	0	2	1,1	0,310	3.02825	5.01040	2.44853
chr1	93297189	93298202	C657PACXX_6_7110.sorted.filtered_peak_935	116	.	93297189	93298202	0	3	1,824,1	0,134,1012	4.17392	14.80492	11.66899
chr1	93324260	93324704	C657PACXX_6_7110.sorted.filtered_peak_936	31	.	93324260	93324704	0	3	1,414,1	0,19,443	3.16596	5.77197	3.12603
chr1	93428002	93428298	C657PACXX_6_7110.sorted.filtered_peak_937	28	.	93428002	93428298	0	2	281,1	0,295	2.58373	5.43266	2.81416
chr1	93446745	93447156	C657PACXX_6_7110.sorted.filtered_peak_938	97	.	93446745	93447156	0	2	1,409	0,2	4.41694	12.86956	9.77074
chr1	93487157	93487473	C657PACXX_6_7110.sorted.filtered_peak_939	30	.	93487157	93487473	0	2	311,1	0,315	3.26637	5.70360	3.06426
chr1	93507839	93508358	C657PACXX_6_7110.sorted.filtered_peak_940	30	.	93507839	93508358	0	3	1,345,1	0,117,518	3.19849	5.73356	3.09225
chr1	93544348	93545135	C657PACXX_6_7110.sorted.filtered_peak_941	60	.	93544348	93545135	0	3	1,504,1	0,282,786	3.37865	8.87831	6.04472
chr1	93645077	93646984	C657PACXX_6_7110.sorted.filtered_peak_942	74	.	93645077	93646984	0	3	1,1892,1	0,8,1906	3.15288	10.43598	7.48857
chr1	93685066	93685463	C657PACXX_6_7110.sorted.filtered_peak_943	53	.	93685066	93685463	0	3	1,394,1	0,2,396	4.00965	8.13844	5.30743
chr1	93810987	93811627	C657PACXX_6_7110.sorted.filtered_peak_944	48	.	93810987	93811627	0	3	1,588,1	0,51,639	3.13507	7.69452	4.89033
chr1	93812142	93812443	C657PACXX_6_7110.sorted.filtered_peak_945	16	.	93812142	93812443	0	2	1,1	0,300	2.38482	4.14385	1.67696
chr1	94057327	94057577	C657PACXX_6_7110.sorted.filtered_peak_946	17	.	94057327	94057577	0	2	1,1	0,249	2.79287	4.18776	1.71712
chr1	94158834	94159188	C657PACXX_6_7110.sorted.filtered_peak_947	15	.	94158834	94159188	0	2	1,1	0,353	2.50530	4.02159	1.58478
chr1	94311908	94313524	C657PACXX_6_7110.sorted.filtered_peak_948	44	.	94311908	94313524	0	3	1,825,1	0,782,1615	2.74863	7.20846	4.48993
chr1	94344185	94344969	C657PACXX_6_7110.sorted.filtered_peak_949	34	.	94344185	94344969	0	4	1,314,383,1	0,2,399,783	2.97416	6.12572	3.44933
chr1	94374186	94375565	C657PACXX_6_7110.sorted.filtered_peak_950	37	.	94374186	94375565	0	4	1,526,695,1	0,9,683,1378	3.13428	6.41876	3.70939
chr1	94482803	94483400	C657PACXX_6_7110.sorted.filtered_peak_951	37	.	94482803	94483400	0	2	1,524	0,73	3.05091	6.48277	3.77965
chr1	94883313	94884045	C657PACXX_6_7110.sorted.filtered_peak_952	111	.	94883313	94884045	0	3	1,568,1	0,87,731	4.08509	14.24994	11.13593
chr1	95319665	95320500	C657PACXX_6_7110.sorted.filtered_peak_953	34	.	95319665	95320500	0	3	1,455,1	0,364,834	3.17827	6.08064	3.42012
chr1	95349144	95349460	C657PACXX_6_7110.sorted.filtered_peak_954	17	.	95349144	95349460	0	2	1,1	0,315	2.79506	4.23228	1.75808
chr1	95508802	95509242	C657PACXX_6_7110.sorted.filtered_peak_955	22	.	95508802	95509242	0	2	1,354	0,86	3.05098	4.76783	2.21842
chr1	95538102	95539063	C657PACXX_6_7110.sorted.filtered_peak_956	117	.	95538102	95539063	0	2	959,1	0,960	4.49632	14.93230	11.72156
chr1	95699337	95700248	C657PACXX_6_7110.sorted.filtered_peak_957	68	.	95699337	95700248	0	3	1,703,1	0,20,910	3.69316	9.71562	6.80973
chr1	97187212	97187761	C657PACXX_6_7110.sorted.filtered_peak_958	63	.	97187212	97187761	0	1	549	0	3.76142	9.31083	6.39895
chr1	98386122	98387164	C657PACXX_6_7110.sorted.filtered_peak_959	50	.	98386122	98387164	0	3	1,407,469	0,3,573	3.06317	7.84982	5.07135
chr1	98408095	98408423	C657PACXX_6_7110.sorted.filtered_peak_960	16	.	98408095	98408423	0	3	1,250,1	0,13,327	2.60290	4.14372	1.68448
chr1	98789483	98789750	C657PACXX_6_7110.sorted.filtered_peak_961	31	.	98789483	98789750	0	2	266,1	0,266	3.24555	5.81363	3.16336
chr1	98854019	98854416	C657PACXX_6_7110.sorted.filtered_peak_962	61	.	98854019	98854416	0	3	1,373,1	0,23,396	3.64788	9.00160	6.11108
chr1	98871036	98871629	C657PACXX_6_7110.sorted.filtered_peak_963	27	.	98871036	98871629	0	3	1,390,1	0,142,592	2.80738	5.38314	2.78330
chr1	99336826	99337464	C657PACXX_6_7110.sorted.filtered_peak_964	47	.	99336826	99337464	0	3	1,384,1	0,249,637	3.53048	7.56537	4.79855
chr1	100231847	100232197	C657PACXX_6_7110.sorted.filtered_peak_965	16	.	100231847	100232197	0	2	1,1	0,349	2.73612	4.14506	1.68922
chr1	100274241	100274770	C657PACXX_6_7110.sorted.filtered_peak_966	33	.	100274241	100274770	0	3	1,289,1	0,52,528	3.24638	5.96118	3.32617
chr1	100285879	100286381	C657PACXX_6_7110.sorted.filtered_peak_967	34	.	100285879	100286381	0	3	1,250,1	0,223,501	3.43264	6.16269	3.48924
chr1	100315286	100316050	C657PACXX_6_7110.sorted.filtered_peak_968	33	.	100315286	100316050	0	3	1,703,1	0,13,763	3.12418	5.98967	3.32943
chr1	100434960	100435939	C657PACXX_6_7110.sorted.filtered_peak_969	34	.	100434960	100435939	0	3	1,757,1	0,59,978	3.08323	6.12320	3.46054
chr1	100494225	100494866	C657PACXX_6_7110.sorted.filtered_peak_970	56	.	100494225	100494866	0	1	641	0	3.81201	8.44487	5.60206
chr1	100503211	100503971	C657PACXX_6_7110.sorted.filtered_peak_971	32	.	100503211	100503971	0	2	756,1	0,759	2.76689	5.87346	3.20792
chr1	100504260	100504699	C657PACXX_6_7110.sorted.filtered_peak_972	26	.	100504260	100504699	0	3	1,290,1	0,4,438	2.61915	5.30035	2.69326
chr1	100598131	100598840	C657PACXX_6_7110.sorted.filtered_peak_973	99	.	100598131	100598840	0	3	1,699,1	0,8,708	3.89496	12.97714	9.91441
chr1	100643161	100643466	C657PACXX_6_7110.sorted.filtered_peak_974	19	.	100643161	100643466	0	1	305	0	2.96751	4.50961	1.98701
chr1	100715082	100715836	C657PACXX_6_7110.sorted.filtered_peak_975	67	.	100715082	100715836	0	2	581,1	0,753	3.82043	9.70371	6.78753
chr1	100731314	100732018	C657PACXX_6_7110.sorted.filtered_peak_976	92	.	100731314	100732018	0	2	1,700	0,4	4.16214	12.26276	9.21741
chr1	100816751	100818190	C657PACXX_6_7110.sorted.filtered_peak_977	63	.	100816751	100818190	0	3	1,1412,1	0,2,1438	3.06759	9.20140	6.32437
chr1	100905498	100906131	C657PACXX_6_7110.sorted.filtered_peak_978	23	.	100905498	100906131	0	2	1,496	0,137	2.51352	4.90221	2.34918
chr1	100918185	100918767	C657PACXX_6_7110.sorted.filtered_peak_979	28	.	100918185	100918767	0	3	1,253,1	0,7,581	2.77612	5.42029	2.81235
chr1	100996565	100996886	C657PACXX_6_7110.sorted.filtered_peak_980	27	.	100996565	100996886	0	3	1,279,1	0,15,320	2.86941	5.35638	2.74690
chr1	101360915	101361165	C657PACXX_6_7110.sorted.filtered_peak_981	19	.	101360915	101361165	0	2	1,1	0,249	2.47701	4.43440	1.92598
chr1	101361358	101362351	C657PACXX_6_7110.sorted.filtered_peak_982	47	.	101361358	101362351	0	3	1,678,1	0,14,992	3.12619	7.50618	4.72218
chr1	101392941	101393191	C657PACXX_6_7110.sorted.filtered_peak_983	23	.	101392941	101393191	0	2	1,1	0,249	2.88084	4.87935	2.31072
chr1	101415110	101415491	C657PACXX_6_7110.sorted.filtered_peak_984	19	.	101415110	101415491	0	2	288,1	0,380	2.93498	4.41207	1.90031
chr1	101490902	101491937	C657PACXX_6_7110.sorted.filtered_peak_985	44	.	101490902	101491937	0	3	1,994,1	0,34,1034	3.30701	7.16731	4.41107
chr1	101577475	101578127	C657PACXX_6_7110.sorted.filtered_peak_986	19	.	101577475	101578127	0	2	1,473	0,179	2.86535	4.48415	1.97435
chr1	101588107	101588761	C657PACXX_6_7110.sorted.filtered_peak_987	29	.	101588107	101588761	0	2	488,1	0,653	3.10795	5.56377	2.92824
chr1	101593865	101594142	C657PACXX_6_7110.sorted.filtered_peak_988	18	.	101593865	101594142	0	2	1,1	0,276	2.70085	4.30607	1.81952
chr1	101594382	101594645	C657PACXX_6_7110.sorted.filtered_peak_989	16	.	101594382	101594645	0	1	263	0	2.66974	4.14557	1.69003
chr1	101644096	101644984	C657PACXX_6_7110.sorted.filtered_peak_990	29	.	101644096	101644984	0	3	1,253,575	0,1,313	2.98547	5.57355	2.94642
chr1	101702074	101702324	C657PACXX_6_7110.sorted.filtered_peak_991	16	.	101702074	101702324	0	2	1,1	0,249	2.18756	4.10063	1.64013
chr1	101744410	101744660	C657PACXX_6_7110.sorted.filtered_peak_992	11	.	101744410	101744660	0	2	1,1	0,249	2.50673	3.52519	1.17828
chr1	101753966	101754346	C657PACXX_6_7110.sorted.filtered_peak_993	24	.	101753966	101754346	0	3	1,341,1	0,28,379	2.73285	5.05183	2.48012
chr1	101774806	101775518	C657PACXX_6_7110.sorted.filtered_peak_994	32	.	101774806	101775518	0	2	702,1	0,711	2.80126	5.85518	3.20850
chr1	101822982	101823277	C657PACXX_6_7110.sorted.filtered_peak_995	21	.	101822982	101823277	0	3	1,250,1	0,36,294	2.92919	4.63505	2.11009
chr1	102629212	102629504	C657PACXX_6_7110.sorted.filtered_peak_996	23	.	102629212	102629504	0	2	1,1	0,291	2.97813	4.94854	2.39016
chr1	103287468	103287752	C657PACXX_6_7110.sorted.filtered_peak_997	16	.	103287468	103287752	0	2	1,1	0,283	2.75224	4.08132	1.62844
chr1	104067942	104068740	C657PACXX_6_7110.sorted.filtered_peak_998	74	.	104067942	104068740	0	3	1,480,1	0,315,797	3.47578	10.43175	7.48759
chr1	107599040	107599904	C657PACXX_6_7110.sorted.filtered_peak_999	24	.	107599040	107599904	0	2	1,558	0,306	2.82026	5.05866	2.47279
chr1	108329121	108329443	C657PACXX_6_7110.sorted.filtered_peak_1000	29	.	108329121	108329443	0	3	1,295,1	0,1,321	2.93394	5.56830	2.94754
chr1	108371970	108372220	C657PACXX_6_7110.sorted.filtered_peak_1001	19	.	108371970	108372220	0	2	1,1	0,249	2.78997	4.48829	1.98985
chr1	108506225	108506617	C657PACXX_6_7110.sorted.filtered_peak_1002	30	.	108506225	108506617	0	3	1,346,1	0,42,391	2.97643	5.71370	3.06955
chr1	108508164	108508514	C657PACXX_6_7110.sorted.filtered_peak_1003	11	.	108508164	108508514	0	2	1,1	0,349	2.38840	3.55321	1.19815
chr1	108742452	108743678	C657PACXX_6_7110.sorted.filtered_peak_1004	26	.	108742452	108743678	0	3	1,645,1	0,351,1225	2.75932	5.27850	2.68567
chr1	109102294	109102693	C657PACXX_6_7110.sorted.filtered_peak_1005	24	.	109102294	109102693	0	3	1,387,1	0,6,398	2.52355	5.02414	2.46624
chr1	109103561	109103848	C657PACXX_6_7110.sorted.filtered_peak_1006	27	.	109103561	109103848	0	2	280,1	0,286	2.61063	5.41329	2.79389
chr1	109133472	109133989	C657PACXX_6_7110.sorted.filtered_peak_1007	59	.	109133472	109133989	0	3	1,500,1	0,11,516	3.47402	8.87154	5.99743
chr1	109189092	109189860	C657PACXX_6_7110.sorted.filtered_peak_1008	95	.	109189092	109189860	0	3	1,744,1	0,4,767	3.76054	12.58366	9.51713
chr1	109203571	109203828	C657PACXX_6_7110.sorted.filtered_peak_1009	38	.	109203571	109203828	0	1	257	0	3.36748	6.53561	3.80930
chr1	109234537	109235679	C657PACXX_6_7110.sorted.filtered_peak_1010	65	.	109234537	109235679	0	2	1126,1	0,1141	3.21771	9.47828	6.55517
chr1	109246211	109246798	C657PACXX_6_7110.sorted.filtered_peak_1011	19	.	109246211	109246798	0	3	1,270,1	0,316,586	2.62073	4.46026	1.95425
chr1	109288956	109289899	C657PACXX_6_7110.sorted.filtered_peak_1012	77	.	109288956	109289899	0	4	1,597,277,1	0,2,661,942	3.46946	10.66665	7.76517
chr1	109373039	109373289	C657PACXX_6_7110.sorted.filtered_peak_1013	22	.	109373039	109373289	0	2	1,1	0,249	2.98087	4.75745	2.22858
chr1	109419333	109420050	C657PACXX_6_7110.sorted.filtered_peak_1014	57	.	109419333	109420050	0	3	1,437,1	0,16,716	3.61991	8.56964	5.74425
chr1	109499273	109499702	C657PACXX_6_7110.sorted.filtered_peak_1015	61	.	109499273	109499702	0	1	429	0	3.97370	9.01078	6.11929
chr1	109505588	109506361	C657PACXX_6_7110.sorted.filtered_peak_1016	66	.	109505588	109506361	0	3	1,744,1	0,4,772	3.96492	9.61812	6.69131
chr1	109584116	109585071	C657PACXX_6_7110.sorted.filtered_peak_1017	70	.	109584116	109585071	0	3	283,578,1	0,371,954	3.65028	9.90179	7.01438
chr1	109618172	109618988	C657PACXX_6_7110.sorted.filtered_peak_1018	58	.	109618172	109618988	0	3	1,565,1	0,153,815	3.94434	8.69456	5.84811
chr1	109633068	109633923	C657PACXX_6_7110.sorted.filtered_peak_1019	64	.	109633068	109633923	0	3	1,842,1	0,10,854	3.63647	9.34358	6.44177
chr1	109642538	109643084	C657PACXX_6_7110.sorted.filtered_peak_1020	133	.	109642538	109643084	0	3	1,538,1	0,1,545	5.03108	16.64947	13.38037
chr1	109655057	109655604	C657PACXX_6_7110.sorted.filtered_peak_1021	14	.	109655057	109655604	0	2	1,1	0,546	2.43219	3.90137	1.48041
chr1	109656303	109656787	C657PACXX_6_7110.sorted.filtered_peak_1022	30	.	109656303	109656787	0	2	1,1	0,483	2.91527	5.71307	3.07283
chr1	109704829	109705421	C657PACXX_6_7110.sorted.filtered_peak_1023	42	.	109704829	109705421	0	3	1,463,1	0,79,591	3.39466	6.97026	4.23650
chr1	109756309	109757082	C657PACXX_6_7110.sorted.filtered_peak_1024	89	.	109756309	109757082	0	2	1,772	0,1	3.96782	11.99024	8.95073
chr1	109782226	109782556	C657PACXX_6_7110.sorted.filtered_peak_1025	26	.	109782226	109782556	0	2	299,1	0,329	3.10041	5.28521	2.67361
chr1	109825682	109826598	C657PACXX_6_7110.sorted.filtered_peak_1026	62	.	109825682	109826598	0	2	817,1	0,915	3.68586	9.08915	6.23083
chr1	109968372	109969582	C657PACXX_6_7110.sorted.filtered_peak_1027	82	.	109968372	109969582	0	3	1,1191,1	0,2,1209	3.68364	11.29615	8.29608
chr1	110026182	110026892	C657PACXX_6_7110.sorted.filtered_peak_1028	50	.	110026182	110026892	0	3	1,647,1	0,62,709	3.08323	7.87350	5.04648
chr1	110036547	110037092	C657PACXX_6_7110.sorted.filtered_peak_1029	41	.	110036547	110037092	0	2	1,543	0,2	3.06272	6.90093	4.13920
chr1	110045024	110045384	C657PACXX_6_7110.sorted.filtered_peak_1030	24	.	110045024	110045384	0	2	1,340	0,20	2.75347	4.98903	2.41588
chr1	110075003	110075567	C657PACXX_6_7110.sorted.filtered_peak_1031	24	.	110075003	110075567	0	3	1,545,1	0,8,563	2.81051	5.04057	2.46718
chr1	110089063	110089441	C657PACXX_6_7110.sorted.filtered_peak_1032	16	.	110089063	110089441	0	3	1,268,1	0,53,377	2.26251	4.14437	1.68769
chr1	110090796	110091616	C657PACXX_6_7110.sorted.filtered_peak_1033	65	.	110090796	110091616	0	3	1,426,1	0,211,819	3.16048	9.36596	6.51455
chr1	110162139	110162393	C657PACXX_6_7110.sorted.filtered_peak_1034	17	.	110162139	110162393	0	2	1,1	0,253	2.34155	4.22436	1.74565
chr1	110163476	110163853	C657PACXX_6_7110.sorted.filtered_peak_1035	41	.	110163476	110163853	0	3	1,271,1	0,6,376	2.85514	6.85158	4.11835
chr1	110185935	110186418	C657PACXX_6_7110.sorted.filtered_peak_1036	32	.	110185935	110186418	0	3	1,429,1	0,1,482	3.40568	5.96405	3.28345
chr1	110198659	110199023	C657PACXX_6_7110.sorted.filtered_peak_1037	20	.	110198659	110199023	0	1	364	0	2.89040	4.55989	2.03964
chr1	110282722	110283327	C657PACXX_6_7110.sorted.filtered_peak_1038	32	.	110282722	110283327	0	3	1,528,1	0,15,604	3.35198	5.92654	3.27217
chr1	110316357	110316646	C657PACXX_6_7110.sorted.filtered_peak_1039	31	.	110316357	110316646	0	3	1,250,1	0,3,288	2.94185	5.80968	3.15718
chr1	110319499	110319962	C657PACXX_6_7110.sorted.filtered_peak_1040	15	.	110319499	110319962	0	2	1,1	0,462	2.46147	4.01686	1.57978
chr1	110333294	110333770	C657PACXX_6_7110.sorted.filtered_peak_1041	50	.	110333294	110333770	0	3	1,448,1	0,17,475	3.17399	7.88766	5.05752
chr1	110344843	110345294	C657PACXX_6_7110.sorted.filtered_peak_1042	39	.	110344843	110345294	0	3	1,438,1	0,11,450	3.10664	6.72316	3.99780
chr1	110448628	110449246	C657PACXX_6_7110.sorted.filtered_peak_1043	55	.	110448628	110449246	0	3	1,411,1	0,203,617	3.38606	8.37206	5.54771
chr1	110526912	110527539	C657PACXX_6_7110.sorted.filtered_peak_1044	137	.	110526912	110527539	0	3	1,553,1	0,72,626	4.47515	17.00304	13.74800
chr1	110576899	110577581	C657PACXX_6_7110.sorted.filtered_peak_1045	114	.	110576899	110577581	0	3	1,516,1	0,1,681	4.29700	14.63128	11.47484
chr1	110752717	110753234	C657PACXX_6_7110.sorted.filtered_peak_1046	19	.	110752717	110753234	0	2	1,1	0,516	2.41898	4.42237	1.92468
chr1	110880866	110882207	C657PACXX_6_7110.sorted.filtered_peak_1047	272	.	110880866	110882207	0	3	1,1334,1	0,5,1340	4.31760	31.06554	27.23388
chr1	110949972	110950554	C657PACXX_6_7110.sorted.filtered_peak_1048	48	.	110949972	110950554	0	2	1,442	0,140	3.53153	7.67568	4.89865
chr1	111161857	111162654	C657PACXX_6_7110.sorted.filtered_peak_1049	43	.	111161857	111162654	0	3	1,680,1	0,111,796	3.06338	7.14753	4.39607
chr1	111173484	111174248	C657PACXX_6_7110.sorted.filtered_peak_1050	48	.	111173484	111174248	0	3	1,756,1	0,3,763	3.01605	7.66886	4.86091
chr1	111189871	111190409	C657PACXX_6_7110.sorted.filtered_peak_1051	78	.	111189871	111190409	0	2	1,458	0,80	3.67622	10.86435	7.86615
chr1	111214706	111215503	C657PACXX_6_7110.sorted.filtered_peak_1052	20	.	111214706	111215503	0	3	1,466,1	0,15,796	2.28898	4.51285	2.00542
chr1	111329874	111330654	C657PACXX_6_7110.sorted.filtered_peak_1053	15	.	111329874	111330654	0	2	1,1	0,779	2.52036	4.01187	1.57454
chr1	111372668	111372918	C657PACXX_6_7110.sorted.filtered_peak_1054	20	.	111372668	111372918	0	1	250	0	2.98101	4.53824	2.00553
chr1	111415535	111415887	C657PACXX_6_7110.sorted.filtered_peak_1055	29	.	111415535	111415887	0	3	1,305,1	0,8,351	2.53077	5.57988	2.95850
chr1	111417759	111418346	C657PACXX_6_7110.sorted.filtered_peak_1056	33	.	111417759	111418346	0	3	1,577,1	0,2,586	2.44161	5.97055	3.30092
chr1	111422529	111422972	C657PACXX_6_7110.sorted.filtered_peak_1057	59	.	111422529	111422972	0	3	1,426,1	0,14,442	2.97572	8.81863	5.93314
chr1	111423185	111423680	C657PACXX_6_7110.sorted.filtered_peak_1058	18	.	111423185	111423680	0	3	1,419,1	0,50,494	2.30865	4.33231	1.84571
chr1	111459232	111459744	C657PACXX_6_7110.sorted.filtered_peak_1059	19	.	111459232	111459744	0	1	512	0	2.94672	4.45005	1.93527
chr1	111506149	111507058	C657PACXX_6_7110.sorted.filtered_peak_1060	185	.	111506149	111507058	0	3	1,905,1	0,3,908	4.87524	22.00293	18.52853
chr1	111682141	111683214	C657PACXX_6_7110.sorted.filtered_peak_1061	34	.	111682141	111683214	0	3	1,897,1	0,16,1072	3.00268	6.11680	3.43800
chr1	111746234	111746738	C657PACXX_6_7110.sorted.filtered_peak_1062	30	.	111746234	111746738	0	3	1,480,1	0,7,503	2.44602	5.73690	3.09656
chr1	111758393	111759079	C657PACXX_6_7110.sorted.filtered_peak_1063	105	.	111758393	111759079	0	3	1,683,1	0,2,685	3.89357	13.66613	10.54119
chr1	111764182	111764694	C657PACXX_6_7110.sorted.filtered_peak_1064	19	.	111764182	111764694	0	3	1,409,1	0,8,511	2.42085	4.47340	1.96929
chr1	111876824	111877230	C657PACXX_6_7110.sorted.filtered_peak_1065	25	.	111876824	111877230	0	1	406	0	3.19074	5.17454	2.57209
chr1	111889134	111889384	C657PACXX_6_7110.sorted.filtered_peak_1066	27	.	111889134	111889384	0	2	1,1	0,249	3.06210	5.32136	2.70118
chr1	111991725	111992254	C657PACXX_6_7110.sorted.filtered_peak_1067	231	.	111991725	111992254	0	3	1,525,1	0,3,528	5.71618	26.79844	23.10136
chr1	112013811	112014222	C657PACXX_6_7110.sorted.filtered_peak_1068	30	.	112013811	112014222	0	3	1,306,1	0,97,410	2.92689	5.67081	3.02476
chr1	112019554	112019843	C657PACXX_6_7110.sorted.filtered_peak_1069	30	.	112019554	112019843	0	3	1,275,1	0,11,288	2.96972	5.72346	3.07849
chr1	112050095	112051249	C657PACXX_6_7110.sorted.filtered_peak_1070	40	.	112050095	112051249	0	3	1,1122,1	0,24,1153	2.97205	6.84113	4.09521
chr1	112135120	112135963	C657PACXX_6_7110.sorted.filtered_peak_1071	99	.	112135120	112135963	0	3	1,704,1	0,128,842	3.86127	13.01825	9.94125
chr1	112146500	112147064	C657PACXX_6_7110.sorted.filtered_peak_1072	86	.	112146500	112147064	0	3	1,556,1	0,6,563	3.79362	11.66635	8.62079
chr1	112178624	112178911	C657PACXX_6_7110.sorted.filtered_peak_1073	21	.	112178624	112178911	0	2	1,1	0,286	2.98119	4.69565	2.15805
chr1	112203031	112203508	C657PACXX_6_7110.sorted.filtered_peak_1074	27	.	112203031	112203508	0	2	1,471	0,6	3.04026	5.35482	2.75065
chr1	112281562	112282486	C657PACXX_6_7110.sorted.filtered_peak_1075	21	.	112281562	112282486	0	3	1,311,1	0,598,923	2.59541	4.64232	2.12037
chr1	112297963	112298797	C657PACXX_6_7110.sorted.filtered_peak_1076	119	.	112297963	112298797	0	3	1,809,1	0,24,833	4.34537	15.13826	11.97289
chr1	112933513	112933785	C657PACXX_6_7110.sorted.filtered_peak_1077	22	.	112933513	112933785	0	2	1,1	0,271	2.81023	4.82850	2.27488
chr1	112938481	112939217	C657PACXX_6_7110.sorted.filtered_peak_1078	37	.	112938481	112939217	0	3	1,386,1	0,20,735	3.12167	6.42072	3.74838
chr1	113008653	113009096	C657PACXX_6_7110.sorted.filtered_peak_1079	25	.	113008653	113009096	0	2	1,436	0,7	2.96749	5.10377	2.52130
chr1	113160706	113161521	C657PACXX_6_7110.sorted.filtered_peak_1080	18	.	113160706	113161521	0	3	1,284,1	0,127,814	2.24168	4.31736	1.83538
chr1	113161911	113163053	C657PACXX_6_7110.sorted.filtered_peak_1081	56	.	113161911	113163053	0	3	1,712,1	0,6,1141	2.93998	8.42245	5.62985
chr1	113247646	113248091	C657PACXX_6_7110.sorted.filtered_peak_1082	19	.	113247646	113248091	0	3	1,331,1	0,7,444	2.29020	4.48642	1.98338
chr1	113257788	113258398	C657PACXX_6_7110.sorted.filtered_peak_1083	100	.	113257788	113258398	0	3	1,605,1	0,4,609	3.56033	13.14886	10.06024
chr1	113423435	113423760	C657PACXX_6_7110.sorted.filtered_peak_1084	15	.	113423435	113423760	0	2	1,1	0,324	2.63549	4.00246	1.56384
chr1	113498299	113499282	C657PACXX_6_7110.sorted.filtered_peak_1085	63	.	113498299	113499282	0	2	1,938	0,45	3.33376	9.26473	6.35928
chr1	113589212	113589473	C657PACXX_6_7110.sorted.filtered_peak_1086	27	.	113589212	113589473	0	2	1,255	0,6	3.13774	5.37477	2.75097
chr1	113615255	113616395	C657PACXX_6_7110.sorted.filtered_peak_1087	103	.	113615255	113616395	0	2	1,1082	0,58	4.40613	13.42456	10.34063
chr1	113932696	113933196	C657PACXX_6_7110.sorted.filtered_peak_1088	47	.	113932696	113933196	0	3	1,435,1	0,14,499	3.24367	7.57474	4.78335
chr1	114301545	114301892	C657PACXX_6_7110.sorted.filtered_peak_1089	12	.	114301545	114301892	0	2	1,1	0,346	2.38467	3.65936	1.28850
chr1	114302197	114302647	C657PACXX_6_7110.sorted.filtered_peak_1090	18	.	114302197	114302647	0	2	1,1	0,449	2.58162	4.35909	1.87229
chr1	114326275	114327039	C657PACXX_6_7110.sorted.filtered_peak_1091	28	.	114326275	114327039	0	3	1,754,1	0,7,763	2.73386	5.43188	2.81425
chr1	114354366	114355326	C657PACXX_6_7110.sorted.filtered_peak_1092	153	.	114354366	114355326	0	3	1,646,1	0,309,959	4.57319	18.60499	15.30760
chr1	114414118	114414821	C657PACXX_6_7110.sorted.filtered_peak_1093	71	.	114414118	114414821	0	3	1,609,1	0,64,702	3.33422	10.10464	7.17317
chr1	114447104	114448354	C657PACXX_6_7110.sorted.filtered_peak_1094	150	.	114447104	114448354	0	2	1,1241	0,9	4.05919	18.40317	15.09203
chr1	114471631	114472380	C657PACXX_6_7110.sorted.filtered_peak_1095	76	.	114471631	114472380	0	3	1,497,1	0,140,748	3.29383	10.66928	7.69243
chr1	114472993	114473643	C657PACXX_6_7110.sorted.filtered_peak_1096	34	.	114472993	114473643	0	3	1,393,1	0,164,649	2.58007	6.16100	3.48152
chr1	114483054	114483494	C657PACXX_6_7110.sorted.filtered_peak_1097	24	.	114483054	114483494	0	1	440	0	2.85774	5.06803	2.49128
chr1	114883892	114884285	C657PACXX_6_7110.sorted.filtered_peak_1098	33	.	114883892	114884285	0	3	1,279,1	0,38,392	3.02321	6.03827	3.36679
chr1	114884760	114885013	C657PACXX_6_7110.sorted.filtered_peak_1099	18	.	114884760	114885013	0	1	253	0	2.47446	4.36559	1.86791
chr1	114889122	114889567	C657PACXX_6_7110.sorted.filtered_peak_1100	86	.	114889122	114889567	0	2	440,1	0,444	4.01821	11.64400	8.60909
chr1	115053377	115054466	C657PACXX_6_7110.sorted.filtered_peak_1101	82	.	115053377	115054466	0	3	1,525,1	0,363,1088	3.63949	11.15245	8.20570
chr1	115123972	115124646	C657PACXX_6_7110.sorted.filtered_peak_1102	144	.	115123972	115124646	0	3	1,657,1	0,4,673	4.91483	17.72367	14.41922
chr1	115212387	115213260	C657PACXX_6_7110.sorted.filtered_peak_1103	30	.	115212387	115213260	0	2	1,840	0,33	2.87391	5.71161	3.07272
chr1	115258918	115259791	C657PACXX_6_7110.sorted.filtered_peak_1104	50	.	115258918	115259791	0	3	1,736,1	0,6,872	3.29418	7.81015	5.01660
chr1	115299956	115300874	C657PACXX_6_7110.sorted.filtered_peak_1105	89	.	115299956	115300874	0	3	1,905,1	0,10,917	3.76712	12.01053	8.96050
chr1	115322927	115323553	C657PACXX_6_7110.sorted.filtered_peak_1106	135	.	115322927	115323553	0	2	1,466	0,160	5.21242	16.82881	13.58894
chr1	115605150	115605893	C657PACXX_6_7110.sorted.filtered_peak_1107	67	.	115605150	115605893	0	2	1,667	0,76	3.74234	9.69112	6.77965
chr1	115641683	115642205	C657PACXX_6_7110.sorted.filtered_peak_1108	50	.	115641683	115642205	0	3	1,512,1	0,7,521	3.62945	7.83397	5.01112
chr1	116249596	116249985	C657PACXX_6_7110.sorted.filtered_peak_1109	14	.	116249596	116249985	0	2	1,335	0,54	2.59689	3.88862	1.47135
chr1	116681603	116682077	C657PACXX_6_7110.sorted.filtered_peak_1110	85	.	116681603	116682077	0	1	474	0	4.95199	11.58897	8.55585
chr1	116694297	116694625	C657PACXX_6_7110.sorted.filtered_peak_1111	11	.	116694297	116694625	0	2	1,1	0,327	2.41811	3.49795	1.15421
chr1	116710999	116711526	C657PACXX_6_7110.sorted.filtered_peak_1112	22	.	116710999	116711526	0	2	1,1	0,526	2.75414	4.75852	2.20575
chr1	116868591	116868841	C657PACXX_6_7110.sorted.filtered_peak_1113	24	.	116868591	116868841	0	2	1,1	0,249	2.92142	5.00365	2.41943
chr1	116915409	116915959	C657PACXX_6_7110.sorted.filtered_peak_1114	76	.	116915409	116915959	0	2	1,549	0,1	3.44920	10.57953	7.63775
chr1	116961037	116961617	C657PACXX_6_7110.sorted.filtered_peak_1115	33	.	116961037	116961617	0	2	552,1	0,579	3.08498	5.98138	3.31349
chr1	117047002	117047455	C657PACXX_6_7110.sorted.filtered_peak_1116	115	.	117047002	117047455	0	3	1,434,1	0,10,452	4.22851	14.68848	11.50621
chr1	117057541	117058427	C657PACXX_6_7110.sorted.filtered_peak_1117	84	.	117057541	117058427	0	3	1,856,1	0,22,885	3.69014	11.52688	8.49988
chr1	117081395	117081697	C657PACXX_6_7110.sorted.filtered_peak_1118	20	.	117081395	117081697	0	2	1,1	0,301	2.76773	4.58984	2.06699
chr1	117099191	117099582	C657PACXX_6_7110.sorted.filtered_peak_1119	39	.	117099191	117099582	0	3	1,301,1	0,81,390	3.13031	6.66404	3.94331
chr1	117112501	117113467	C657PACXX_6_7110.sorted.filtered_peak_1120	24	.	117112501	117113467	0	4	1,408,281,1	0,96,554,965	2.48054	5.07962	2.49790
chr1	117279926	117280726	C657PACXX_6_7110.sorted.filtered_peak_1121	31	.	117279926	117280726	0	3	1,296,1	0,283,799	2.60132	5.79622	3.15480
chr1	117281261	117281851	C657PACXX_6_7110.sorted.filtered_peak_1122	30	.	117281261	117281851	0	2	1,585	0,5	2.61548	5.74222	3.08772
chr1	117296766	117297354	C657PACXX_6_7110.sorted.filtered_peak_1123	22	.	117296766	117297354	0	2	1,575	0,13	2.66729	4.81102	2.25899
chr1	117312045	117312713	C657PACXX_6_7110.sorted.filtered_peak_1124	74	.	117312045	117312713	0	3	1,526,1	0,130,667	3.38457	10.46184	7.49669
chr1	117359111	117359495	C657PACXX_6_7110.sorted.filtered_peak_1125	38	.	117359111	117359495	0	3	1,344,1	0,5,383	3.07075	6.56435	3.85894
chr1	117369687	117370142	C657PACXX_6_7110.sorted.filtered_peak_1126	37	.	117369687	117370142	0	2	453,1	0,454	3.09990	6.44570	3.73413
chr1	117477479	117477958	C657PACXX_6_7110.sorted.filtered_peak_1127	19	.	117477479	117477958	0	2	1,1	0,478	2.79104	4.40435	1.91118
chr1	117529685	117530094	C657PACXX_6_7110.sorted.filtered_peak_1128	14	.	117529685	117530094	0	2	1,1	0,408	2.53347	3.88953	1.47323
chr1	117543981	117544267	C657PACXX_6_7110.sorted.filtered_peak_1129	23	.	117543981	117544267	0	2	1,1	0,285	2.86751	4.87662	2.32731
chr1	117594047	117594561	C657PACXX_6_7110.sorted.filtered_peak_1130	20	.	117594047	117594561	0	2	1,1	0,513	2.75127	4.54367	2.02804
chr1	117602391	117603098	C657PACXX_6_7110.sorted.filtered_peak_1131	144	.	117602391	117603098	0	3	1,692,1	0,7,706	4.40907	17.81343	14.48889
chr1	117610467	117610734	C657PACXX_6_7110.sorted.filtered_peak_1132	11	.	117610467	117610734	0	2	1,1	0,266	2.55418	3.52403	1.16897
chr1	117664457	117665022	C657PACXX_6_7110.sorted.filtered_peak_1133	60	.	117664457	117665022	0	3	1,484,1	0,16,564	3.54780	8.90617	6.03496
chr1	117909058	117909658	C657PACXX_6_7110.sorted.filtered_peak_1134	18	.	117909058	117909658	0	3	1,265,1	0,5,599	2.40467	4.29711	1.81323
chr1	117910122	117910411	C657PACXX_6_7110.sorted.filtered_peak_1135	30	.	117910122	117910411	0	3	1,278,1	0,2,288	2.75212	5.69490	3.04499
chr1	118077618	118078000	C657PACXX_6_7110.sorted.filtered_peak_1136	28	.	118077618	118078000	0	3	1,276,1	0,97,381	3.03560	5.52039	2.89135
chr1	118148081	118149136	C657PACXX_6_7110.sorted.filtered_peak_1137	85	.	118148081	118149136	0	3	1,1044,1	0,2,1054	3.32195	11.57089	8.57672
chr1	118198800	118199471	C657PACXX_6_7110.sorted.filtered_peak_1138	40	.	118198800	118199471	0	3	1,496,1	0,7,670	2.53307	6.79830	4.07078
chr1	118201398	118201696	C657PACXX_6_7110.sorted.filtered_peak_1139	17	.	118201398	118201696	0	3	1,266,1	0,12,297	2.07527	4.18127	1.71629
chr1	118203799	118204049	C657PACXX_6_7110.sorted.filtered_peak_1140	42	.	118203799	118204049	0	2	1,1	0,249	2.51168	6.98571	4.22587
chr1	118206919	118207449	C657PACXX_6_7110.sorted.filtered_peak_1141	110	.	118206919	118207449	0	3	1,503,1	0,8,529	3.80011	14.19920	11.05850
chr1	118277665	118277986	C657PACXX_6_7110.sorted.filtered_peak_1142	23	.	118277665	118277986	0	3	1,281,1	0,5,320	3.06070	4.89129	2.32941
chr1	118471738	118472848	C657PACXX_6_7110.sorted.filtered_peak_1143	76	.	118471738	118472848	0	3	1,672,1	0,347,1109	3.72132	10.59784	7.67394
chr1	119682592	119683612	C657PACXX_6_7110.sorted.filtered_peak_1144	162	.	119682592	119683612	0	3	1,779,1	0,229,1019	4.44884	19.57706	16.22995
chr1	120286810	120287166	C657PACXX_6_7110.sorted.filtered_peak_1145	14	.	120286810	120287166	0	2	1,1	0,355	2.53133	3.86588	1.44871
chr1	120491431	120491872	C657PACXX_6_7110.sorted.filtered_peak_1146	17	.	120491431	120491872	0	2	1,1	0,440	2.74403	4.21071	1.74636
chr1	121258139	121258594	C657PACXX_6_7110.sorted.filtered_peak_1147	38	.	121258139	121258594	0	3	1,305,1	0,147,454	3.43166	6.60686	3.89825
chr1	121260821	121261503	C657PACXX_6_7110.sorted.filtered_peak_1148	23	.	121260821	121261503	0	3	1,287,1	0,5,681	2.87889	4.88647	2.32700
chr1	121484319	121485515	C657PACXX_6_7110.sorted.filtered_peak_1149	511	.	121484319	121485515	0	2	1195,1	0,1195	7.27809	55.70637	51.13659
chr1	142535520	142536678	C657PACXX_6_7110.sorted.filtered_peak_1150	44	.	142535520	142536678	0	3	1,1141,1	0,12,1157	2.29364	7.19970	4.42716
chr1	142537391	142539121	C657PACXX_6_7110.sorted.filtered_peak_1151	90	.	142537391	142539121	0	3	1,1726,1	0,2,1729	2.78603	12.12277	9.06865
chr1	143535161	143535442	C657PACXX_6_7110.sorted.filtered_peak_1152	21	.	143535161	143535442	0	2	1,1	0,280	3.02946	4.72733	2.19335
chr1	144005356	144005680	C657PACXX_6_7110.sorted.filtered_peak_1153	17	.	144005356	144005680	0	3	1,315,1	0,2,323	2.61505	4.20808	1.74231
chr1	144018700	144019454	C657PACXX_6_7110.sorted.filtered_peak_1154	24	.	144018700	144019454	0	2	1,541	0,213	3.09606	5.04423	2.47660
chr1	144533643	144534355	C657PACXX_6_7110.sorted.filtered_peak_1155	84	.	144533643	144534355	0	3	1,707,1	0,1,711	3.47617	11.47073	8.43305
chr1	144536102	144536354	C657PACXX_6_7110.sorted.filtered_peak_1156	60	.	144536102	144536354	0	2	1,1	0,251	3.23170	8.98721	6.09073
chr1	144907939	144908645	C657PACXX_6_7110.sorted.filtered_peak_1157	26	.	144907939	144908645	0	3	1,260,1	0,68,705	2.92812	5.21494	2.63913
chr1	144931931	144932568	C657PACXX_6_7110.sorted.filtered_peak_1158	97	.	144931931	144932568	0	3	1,629,1	0,3,636	2.97330	12.84572	9.78480
chr1	145004236	145004578	C657PACXX_6_7110.sorted.filtered_peak_1159	16	.	145004236	145004578	0	2	1,1	0,341	2.05524	4.07019	1.62554
chr1	145039262	145039604	C657PACXX_6_7110.sorted.filtered_peak_1160	18	.	145039262	145039604	0	2	1,1	0,341	2.02836	4.28682	1.80484
chr1	145039853	145040358	C657PACXX_6_7110.sorted.filtered_peak_1161	15	.	145039853	145040358	0	2	1,1	0,504	1.96128	3.96460	1.53558
chr1	145058982	145059454	C657PACXX_6_7110.sorted.filtered_peak_1162	38	.	145058982	145059454	0	3	1,332,1	0,61,471	2.39754	6.57431	3.86237
chr1	145096255	145096505	C657PACXX_6_7110.sorted.filtered_peak_1163	34	.	145096255	145096505	0	2	1,1	0,249	2.60359	6.07662	3.40469
chr1	145117860	145118307	C657PACXX_6_7110.sorted.filtered_peak_1164	24	.	145117860	145118307	0	3	1,328,1	0,89,446	2.61649	5.03395	2.46725
chr1	145139206	145139498	C657PACXX_6_7110.sorted.filtered_peak_1165	42	.	145139206	145139498	0	1	292	0	3.75721	7.02810	4.26485
chr1	145289987	145290387	C657PACXX_6_7110.sorted.filtered_peak_1166	22	.	145289987	145290387	0	2	1,1	0,399	2.99322	4.79798	2.25892
chr1	145290698	145290986	C657PACXX_6_7110.sorted.filtered_peak_1167	28	.	145290698	145290986	0	2	1,1	0,287	3.19220	5.45496	2.84948
chr1	145292430	145292702	C657PACXX_6_7110.sorted.filtered_peak_1168	40	.	145292430	145292702	0	2	1,1	0,271	3.56449	6.73501	4.01025
chr1	145382107	145383079	C657PACXX_6_7110.sorted.filtered_peak_1169	40	.	145382107	145383079	0	3	428,429,1	0,536,971	3.53566	6.72309	4.00712
chr1	145395669	145395940	C657PACXX_6_7110.sorted.filtered_peak_1170	12	.	145395669	145395940	0	2	1,1	0,270	2.14533	3.55354	1.20020
chr1	145397080	145397610	C657PACXX_6_7110.sorted.filtered_peak_1171	20	.	145397080	145397610	0	3	1,285,1	0,219,529	2.33485	4.54329	2.02869
chr1	145397805	145398088	C657PACXX_6_7110.sorted.filtered_peak_1172	24	.	145397805	145398088	0	3	1,273,1	0,5,282	2.45774	5.07372	2.49228
chr1	145421696	145422018	C657PACXX_6_7110.sorted.filtered_peak_1173	33	.	145421696	145422018	0	3	1,293,1	0,25,321	3.40483	6.04510	3.36268
chr1	145427410	145427915	C657PACXX_6_7110.sorted.filtered_peak_1174	126	.	145427410	145427915	0	2	502,1	0,504	5.43825	15.88338	12.63260
chr1	145437901	145438582	C657PACXX_6_7110.sorted.filtered_peak_1175	57	.	145437901	145438582	0	3	1,677,1	0,3,680	3.04678	8.64930	5.79046
chr1	145455016	145456057	C657PACXX_6_7110.sorted.filtered_peak_1176	76	.	145455016	145456057	0	3	1,916,1	0,65,1040	3.36111	10.55600	7.61548
chr1	145457020	145457481	C657PACXX_6_7110.sorted.filtered_peak_1177	15	.	145457020	145457481	0	2	1,1	0,460	2.22949	4.02994	1.58219
chr1	145470085	145470810	C657PACXX_6_7110.sorted.filtered_peak_1178	50	.	145470085	145470810	0	3	1,722,1	0,2,724	3.16293	7.85322	5.06400
chr1	145476672	145477197	C657PACXX_6_7110.sorted.filtered_peak_1179	55	.	145476672	145477197	0	3	1,499,1	0,23,524	2.96456	8.37819	5.53932
chr1	145507147	145508007	C657PACXX_6_7110.sorted.filtered_peak_1180	101	.	145507147	145508007	0	2	1,837	0,23	4.67086	13.26815	10.15651
chr1	145515802	145516536	C657PACXX_6_7110.sorted.filtered_peak_1181	203	.	145515802	145516536	0	3	1,639,1	0,93,733	5.78680	23.90756	20.36279
chr1	145548978	145549539	C657PACXX_6_7110.sorted.filtered_peak_1182	64	.	145548978	145549539	0	3	1,351,1	0,7,560	4.10084	9.30331	6.43715
chr1	145562753	145563162	C657PACXX_6_7110.sorted.filtered_peak_1183	15	.	145562753	145563162	0	3	1,392,1	0,16,408	2.73441	4.02425	1.57662
chr1	145575386	145576380	C657PACXX_6_7110.sorted.filtered_peak_1184	61	.	145575386	145576380	0	3	1,855,1	0,8,993	3.36948	9.01963	6.15072
chr1	145589119	145589806	C657PACXX_6_7110.sorted.filtered_peak_1185	35	.	145589119	145589806	0	3	1,681,1	0,3,686	3.06936	6.29983	3.59195
chr1	145610613	145611217	C657PACXX_6_7110.sorted.filtered_peak_1186	38	.	145610613	145611217	0	1	604	0	3.61828	6.53876	3.80654
chr1	145743943	145744933	C657PACXX_6_7110.sorted.filtered_peak_1187	23	.	145743943	145744933	0	2	529,1	0,989	2.95521	4.96724	2.39862
chr1	146555884	146556724	C657PACXX_6_7110.sorted.filtered_peak_1188	43	.	146555884	146556724	0	1	840	0	3.27553	7.08562	4.32675
chr1	146643746	146644540	C657PACXX_6_7110.sorted.filtered_peak_1189	91	.	146643746	146644540	0	3	1,772,1	0,21,793	3.86487	12.21125	9.18447
chr1	146696744	146697149	C657PACXX_6_7110.sorted.filtered_peak_1190	33	.	146696744	146697149	0	2	1,1	0,404	3.41042	6.00684	3.33145
chr1	146714033	146714974	C657PACXX_6_7110.sorted.filtered_peak_1191	61	.	146714033	146714974	0	2	1,931	0,10	3.41814	9.09635	6.19343
chr1	146966908	146967282	C657PACXX_6_7110.sorted.filtered_peak_1192	19	.	146966908	146967282	0	3	1,336,1	0,30,373	2.86485	4.49664	1.98598
chr1	147071430	147072088	C657PACXX_6_7110.sorted.filtered_peak_1193	81	.	147071430	147072088	0	3	1,649,1	0,2,657	3.68545	11.16240	8.15384
chr1	147089936	147090190	C657PACXX_6_7110.sorted.filtered_peak_1194	21	.	147089936	147090190	0	2	1,1	0,253	2.74343	4.64486	2.12006
chr1	147120032	147120367	C657PACXX_6_7110.sorted.filtered_peak_1195	23	.	147120032	147120367	0	3	1,303,1	0,26,334	2.77556	4.92242	2.35427
chr1	147120754	147121007	C657PACXX_6_7110.sorted.filtered_peak_1196	29	.	147120754	147121007	0	2	1,1	0,252	2.97142	5.58523	2.94297
chr1	147142479	147143111	C657PACXX_6_7110.sorted.filtered_peak_1197	69	.	147142479	147143111	0	3	1,616,1	0,9,631	3.80177	9.83388	6.93948
chr1	147172136	147172530	C657PACXX_6_7110.sorted.filtered_peak_1198	12	.	147172136	147172530	0	2	1,1	0,393	2.54464	3.61994	1.25450
chr1	147196072	147196361	C657PACXX_6_7110.sorted.filtered_peak_1199	14	.	147196072	147196361	0	2	1,1	0,288	2.67231	3.83825	1.42409
chr1	147727173	147727538	C657PACXX_6_7110.sorted.filtered_peak_1200	51	.	147727173	147727538	0	2	1,349	0,16	3.34686	7.96610	5.14203
chr1	147735676	147736224	C657PACXX_6_7110.sorted.filtered_peak_1201	28	.	147735676	147736224	0	1	548	0	3.27971	5.46667	2.84058
chr1	147790669	147791044	C657PACXX_6_7110.sorted.filtered_peak_1202	20	.	147790669	147791044	0	1	375	0	2.97738	4.54431	2.02396
chr1	147806573	147807139	C657PACXX_6_7110.sorted.filtered_peak_1203	55	.	147806573	147807139	0	2	465,1	0,565	3.96541	8.40190	5.55136
chr1	148241386	148241711	C657PACXX_6_7110.sorted.filtered_peak_1204	136	.	148241386	148241711	0	1	325	0	6.21888	16.92420	13.62267
chr1	148549982	148550999	C657PACXX_6_7110.sorted.filtered_peak_1205	16	.	148549982	148550999	0	2	1,1	0,1016	2.85196	4.17247	1.69307
chr1	148551605	148552281	C657PACXX_6_7110.sorted.filtered_peak_1206	20	.	148551605	148552281	0	2	472,1	0,675	2.94497	4.59166	2.06660
chr1	149223279	149224164	C657PACXX_6_7110.sorted.filtered_peak_1207	186	.	149223279	149224164	0	3	1,882,1	0,2,884	5.01350	22.12207	18.64041
chr1	149224497	149224961	C657PACXX_6_7110.sorted.filtered_peak_1208	87	.	149224497	149224961	0	3	1,452,1	0,6,463	3.60375	11.73353	8.75074
chr1	149815093	149815843	C657PACXX_6_7110.sorted.filtered_peak_1209	31	.	149815093	149815843	0	3	1,453,1	0,1,749	3.20234	5.73374	3.10528
chr1	149821370	149821810	C657PACXX_6_7110.sorted.filtered_peak_1210	29	.	149821370	149821810	0	2	1,1	0,439	3.27280	5.61121	2.97030
chr1	149856976	149857266	C657PACXX_6_7110.sorted.filtered_peak_1211	30	.	149856976	149857266	0	3	1,260,1	0,26,289	2.31364	5.67669	3.05545
chr1	149858135	149858555	C657PACXX_6_7110.sorted.filtered_peak_1212	144	.	149858135	149858555	0	3	1,414,1	0,2,419	3.77916	17.78498	14.46570
chr1	149859417	149860141	C657PACXX_6_7110.sorted.filtered_peak_1213	101	.	149859417	149860141	0	3	1,706,1	0,1,723	3.34523	13.22203	10.10778
chr1	149870838	149871536	C657PACXX_6_7110.sorted.filtered_peak_1214	53	.	149870838	149871536	0	3	1,338,1	0,125,697	3.54682	8.15092	5.35908
chr1	149899313	149900297	C657PACXX_6_7110.sorted.filtered_peak_1215	56	.	149899313	149900297	0	3	1,564,314	0,1,670	3.38772	8.56821	5.69562
chr1	149911213	149911469	C657PACXX_6_7110.sorted.filtered_peak_1216	23	.	149911213	149911469	0	1	256	0	3.02505	4.96720	2.38721
chr1	149982467	149982973	C657PACXX_6_7110.sorted.filtered_peak_1217	44	.	149982467	149982973	0	3	1,465,1	0,35,505	3.38870	7.22235	4.44267
chr1	150039330	150040135	C657PACXX_6_7110.sorted.filtered_peak_1218	13	.	150039330	150040135	0	2	1,1	0,804	2.51187	3.74878	1.35364
chr1	150078501	150078863	C657PACXX_6_7110.sorted.filtered_peak_1219	12	.	150078501	150078863	0	2	1,1	0,361	2.42694	3.66502	1.28714
chr1	150159276	150159920	C657PACXX_6_7110.sorted.filtered_peak_1220	39	.	150159276	150159920	0	3	1,608,1	0,33,643	3.42212	6.65853	3.93843
chr1	150185468	150186506	C657PACXX_6_7110.sorted.filtered_peak_1221	84	.	150185468	150186506	0	3	1,721,1	0,284,1037	4.20396	11.43736	8.44176
chr1	150208204	150208941	C657PACXX_6_7110.sorted.filtered_peak_1222	144	.	150208204	150208941	0	3	1,726,1	0,6,736	4.19782	17.76724	14.47831
chr1	150227843	150228162	C657PACXX_6_7110.sorted.filtered_peak_1223	25	.	150227843	150228162	0	3	1,259,1	0,31,318	3.07452	5.08759	2.52130
chr1	150241247	150241837	C657PACXX_6_7110.sorted.filtered_peak_1224	64	.	150241247	150241837	0	2	459,1	0,589	3.46274	9.28168	6.40832
chr1	150254167	150254607	C657PACXX_6_7110.sorted.filtered_peak_1225	17	.	150254167	150254607	0	2	1,1	0,439	2.73752	4.16906	1.70799
chr1	150266025	150266609	C657PACXX_6_7110.sorted.filtered_peak_1226	106	.	150266025	150266609	0	2	571,1	0,583	4.98209	13.80787	10.67383
chr1	150293712	150294164	C657PACXX_6_7110.sorted.filtered_peak_1227	129	.	150293712	150294164	0	3	1,440,1	0,2,451	5.58510	16.23752	12.98262
chr1	150336003	150336819	C657PACXX_6_7110.sorted.filtered_peak_1228	230	.	150336003	150336819	0	3	1,801,1	0,2,815	5.10215	26.74110	23.06807
chr1	150459555	150460133	C657PACXX_6_7110.sorted.filtered_peak_1229	142	.	150459555	150460133	0	3	1,469,1	0,8,577	5.56496	17.50372	14.23061
chr1	150487614	150488515	C657PACXX_6_7110.sorted.filtered_peak_1230	79	.	150487614	150488515	0	3	1,589,1	0,305,900	3.91028	10.87005	7.92527
chr1	150508718	150508978	C657PACXX_6_7110.sorted.filtered_peak_1231	20	.	150508718	150508978	0	2	1,1	0,259	2.95877	4.59067	2.06649
chr1	150533483	150533786	C657PACXX_6_7110.sorted.filtered_peak_1232	23	.	150533483	150533786	0	3	1,250,1	0,51,302	2.15659	4.90192	2.33311
chr1	150534527	150535253	C657PACXX_6_7110.sorted.filtered_peak_1233	27	.	150534527	150535253	0	3	1,306,1	0,17,725	2.18988	5.34876	2.76309
chr1	150535474	150536055	C657PACXX_6_7110.sorted.filtered_peak_1234	15	.	150535474	150536055	0	3	1,327,1	0,132,580	1.90586	3.93908	1.51261
chr1	150539776	150540531	C657PACXX_6_7110.sorted.filtered_peak_1235	35	.	150539776	150540531	0	3	1,694,1	0,9,754	2.44299	6.22966	3.52827
chr1	150551851	150552652	C657PACXX_6_7110.sorted.filtered_peak_1236	91	.	150551851	150552652	0	3	1,790,1	0,4,800	3.69023	12.17259	9.12268
chr1	150583792	150584399	C657PACXX_6_7110.sorted.filtered_peak_1237	127	.	150583792	150584399	0	3	1,596,1	0,4,606	4.78729	15.95732	12.70663
chr1	150594069	150594833	C657PACXX_6_7110.sorted.filtered_peak_1238	30	.	150594069	150594833	0	3	1,468,1	0,2,763	3.27343	5.73393	3.08659
chr1	150601480	150602435	C657PACXX_6_7110.sorted.filtered_peak_1239	198	.	150601480	150602435	0	2	948,1	0,954	5.20671	23.37575	19.82838
chr1	150669411	150670076	C657PACXX_6_7110.sorted.filtered_peak_1240	77	.	150669411	150670076	0	2	1,559	0,106	3.95831	10.67832	7.71033
chr1	150737934	150738428	C657PACXX_6_7110.sorted.filtered_peak_1241	26	.	150737934	150738428	0	3	1,429,1	0,58,493	3.06750	5.25163	2.64773
chr1	150848540	150849485	C657PACXX_6_7110.sorted.filtered_peak_1242	85	.	150848540	150849485	0	3	1,801,1	0,141,944	3.79438	11.58733	8.57023
chr1	150862162	150862855	C657PACXX_6_7110.sorted.filtered_peak_1243	18	.	150862162	150862855	0	3	1,437,1	0,245,692	2.86979	4.35830	1.87183
chr1	150895007	150895443	C657PACXX_6_7110.sorted.filtered_peak_1244	40	.	150895007	150895443	0	3	1,291,1	0,4,435	3.25180	6.75768	4.01876
chr1	150898547	150899151	C657PACXX_6_7110.sorted.filtered_peak_1245	78	.	150898547	150899151	0	3	1,504,1	0,4,603	4.01597	10.86209	7.88717
chr1	150946467	150946820	C657PACXX_6_7110.sorted.filtered_peak_1246	23	.	150946467	150946820	0	2	1,1	0,352	2.75520	4.93281	2.38091
chr1	150951813	150952303	C657PACXX_6_7110.sorted.filtered_peak_1247	16	.	150951813	150952303	0	3	1,288,1	0,130,489	2.60835	4.10872	1.64795
chr1	150980487	150981338	C657PACXX_6_7110.sorted.filtered_peak_1248	71	.	150980487	150981338	0	3	1,847,1	0,2,850	3.58366	10.09243	7.15845
chr1	150997078	150997380	C657PACXX_6_7110.sorted.filtered_peak_1249	31	.	150997078	150997380	0	1	302	0	3.39167	5.80722	3.14370
chr1	151020830	151021239	C657PACXX_6_7110.sorted.filtered_peak_1250	16	.	151020830	151021239	0	2	1,1	0,408	2.52536	4.06488	1.61742
chr1	151030219	151030665	C657PACXX_6_7110.sorted.filtered_peak_1251	52	.	151030219	151030665	0	3	1,351,1	0,5,445	2.89884	8.06137	5.26125
chr1	151031848	151032228	C657PACXX_6_7110.sorted.filtered_peak_1252	47	.	151031848	151032228	0	2	378,1	0,379	2.84317	7.58112	4.79075
chr1	151042720	151043860	C657PACXX_6_7110.sorted.filtered_peak_1253	40	.	151042720	151043860	0	3	1,1110,1	0,21,1139	3.20774	6.83309	4.09313
chr1	151119177	151119599	C657PACXX_6_7110.sorted.filtered_peak_1254	30	.	151119177	151119599	0	3	1,405,1	0,8,421	2.94849	5.65773	3.01507
chr1	151128529	151129217	C657PACXX_6_7110.sorted.filtered_peak_1255	80	.	151128529	151129217	0	3	1,642,1	0,13,687	3.87234	11.07913	8.06623
chr1	151129476	151130002	C657PACXX_6_7110.sorted.filtered_peak_1256	31	.	151129476	151130002	0	3	1,281,1	0,208,525	2.79400	5.82655	3.18227
chr1	151138148	151138870	C657PACXX_6_7110.sorted.filtered_peak_1257	162	.	151138148	151138870	0	3	1,526,1	0,86,721	5.12914	19.64503	16.26535
chr1	151162290	151162884	C657PACXX_6_7110.sorted.filtered_peak_1258	37	.	151162290	151162884	0	3	1,587,1	0,1,593	3.38380	6.42685	3.73699
chr1	151170676	151171389	C657PACXX_6_7110.sorted.filtered_peak_1259	181	.	151170676	151171389	0	3	1,560,1	0,1,712	5.33267	21.61515	18.17468
chr1	151226953	151227398	C657PACXX_6_7110.sorted.filtered_peak_1260	103	.	151226953	151227398	0	3	1,432,1	0,2,444	5.04813	13.43522	10.32019
chr1	151253706	151254933	C657PACXX_6_7110.sorted.filtered_peak_1261	164	.	151253706	151254933	0	3	1,1216,1	0,8,1226	3.98107	19.82694	16.43004
chr1	151299590	151300549	C657PACXX_6_7110.sorted.filtered_peak_1262	75	.	151299590	151300549	0	2	948,1	0,958	3.92773	10.45104	7.52860
chr1	151319441	151320308	C657PACXX_6_7110.sorted.filtered_peak_1263	107	.	151319441	151320308	0	3	1,859,1	0,2,866	4.11231	13.92915	10.79211
chr1	151371755	151372361	C657PACXX_6_7110.sorted.filtered_peak_1264	88	.	151371755	151372361	0	1	606	0	3.95421	11.92099	8.89473
chr1	151416308	151416677	C657PACXX_6_7110.sorted.filtered_peak_1265	41	.	151416308	151416677	0	3	1,335,1	0,33,368	3.66233	6.87140	4.13994
chr1	151430549	151430954	C657PACXX_6_7110.sorted.filtered_peak_1266	15	.	151430549	151430954	0	2	1,1	0,404	2.43143	4.03489	1.58928
chr1	151431621	151432315	C657PACXX_6_7110.sorted.filtered_peak_1267	47	.	151431621	151432315	0	3	1,404,1	0,169,693	3.26084	7.47926	4.71137
chr1	151483411	151484165	C657PACXX_6_7110.sorted.filtered_peak_1268	30	.	151483411	151484165	0	3	1,751,1	0,1,753	2.94338	5.62928	3.00808
chr1	151507231	151507497	C657PACXX_6_7110.sorted.filtered_peak_1269	23	.	151507231	151507497	0	2	1,1	0,265	2.89291	4.87144	2.30465
chr1	151512460	151513252	C657PACXX_6_7110.sorted.filtered_peak_1270	32	.	151512460	151513252	0	3	1,647,1	0,1,791	2.99764	5.90506	3.24783
chr1	151566413	151566876	C657PACXX_6_7110.sorted.filtered_peak_1271	28	.	151566413	151566876	0	1	463	0	3.26408	5.43125	2.80783
chr1	151583994	151584833	C657PACXX_6_7110.sorted.filtered_peak_1272	51	.	151583994	151584833	0	3	1,637,1	0,200,838	3.49792	8.01451	5.19937
chr1	151735774	151736305	C657PACXX_6_7110.sorted.filtered_peak_1273	33	.	151735774	151736305	0	2	1,492	0,39	3.11035	6.04812	3.37041
chr1	151762827	151763445	C657PACXX_6_7110.sorted.filtered_peak_1274	237	.	151762827	151763445	0	3	1,577,1	0,32,617	6.09728	27.48029	23.77481
chr1	151812261	151812581	C657PACXX_6_7110.sorted.filtered_peak_1275	19	.	151812261	151812581	0	2	1,1	0,319	2.49745	4.40707	1.91246
chr1	151881874	151882443	C657PACXX_6_7110.sorted.filtered_peak_1276	57	.	151881874	151882443	0	3	1,566,1	0,1,568	3.84142	8.59025	5.70849
chr1	151918097	151918624	C657PACXX_6_7110.sorted.filtered_peak_1277	64	.	151918097	151918624	0	3	1,468,1	0,35,526	3.62352	9.34895	6.44292
chr1	151956808	151957232	C657PACXX_6_7110.sorted.filtered_peak_1278	22	.	151956808	151957232	0	3	1,294,1	0,92,423	2.87396	4.85318	2.29247
chr1	151966352	151966728	C657PACXX_6_7110.sorted.filtered_peak_1279	18	.	151966352	151966728	0	3	1,261,1	0,100,375	2.47296	4.32274	1.83697
chr1	151974044	151974294	C657PACXX_6_7110.sorted.filtered_peak_1280	18	.	151974044	151974294	0	2	1,1	0,249	2.68786	4.32715	1.83616
chr1	152007115	152007920	C657PACXX_6_7110.sorted.filtered_peak_1281	48	.	152007115	152007920	0	2	1,802	0,3	3.13192	7.60798	4.80650
chr1	152020136	152020978	C657PACXX_6_7110.sorted.filtered_peak_1282	125	.	152020136	152020978	0	3	1,832,1	0,9,841	4.16120	15.77967	12.58236
chr1	153508461	153509025	C657PACXX_6_7110.sorted.filtered_peak_1283	14	.	153508461	153509025	0	2	1,1	0,563	2.18995	3.90678	1.48690
chr1	153517472	153518424	C657PACXX_6_7110.sorted.filtered_peak_1284	30	.	153517472	153518424	0	4	1,380,468,1	0,14,483,951	2.70679	5.72063	3.07482
chr1	153538987	153539286	C657PACXX_6_7110.sorted.filtered_peak_1285	15	.	153538987	153539286	0	2	1,1	0,298	2.62414	3.96281	1.52992
chr1	153606157	153607046	C657PACXX_6_7110.sorted.filtered_peak_1286	139	.	153606157	153607046	0	3	1,842,1	0,46,888	4.49482	17.22555	13.91845
chr1	153630970	153631745	C657PACXX_6_7110.sorted.filtered_peak_1287	36	.	153630970	153631745	0	3	1,574,1	0,15,774	3.09322	6.38778	3.69695
chr1	153643313	153644138	C657PACXX_6_7110.sorted.filtered_peak_1288	228	.	153643313	153644138	0	3	1,761,1	0,1,824	5.80617	26.47851	22.80620
chr1	153650381	153650632	C657PACXX_6_7110.sorted.filtered_peak_1289	31	.	153650381	153650632	0	1	251	0	3.41025	5.85079	3.17611
chr1	153700041	153700992	C657PACXX_6_7110.sorted.filtered_peak_1290	165	.	153700041	153700992	0	3	1,922,1	0,13,950	4.76483	19.92560	16.57601
chr1	153747894	153748419	C657PACXX_6_7110.sorted.filtered_peak_1291	28	.	153747894	153748419	0	3	1,513,1	0,3,524	2.74430	5.49841	2.88436
chr1	153755772	153756560	C657PACXX_6_7110.sorted.filtered_peak_1292	76	.	153755772	153756560	0	3	1,770,1	0,5,787	3.97163	10.57947	7.60643
chr1	153777607	153778308	C657PACXX_6_7110.sorted.filtered_peak_1293	34	.	153777607	153778308	0	3	1,627,1	0,51,700	3.30536	6.13168	3.44056
chr1	153895338	153896008	C657PACXX_6_7110.sorted.filtered_peak_1294	168	.	153895338	153896008	0	3	1,658,1	0,2,669	4.51699	20.29920	16.88045
chr1	153917589	153918579	C657PACXX_6_7110.sorted.filtered_peak_1295	50	.	153917589	153918579	0	3	1,959,1	0,2,989	2.98484	7.92149	5.09082
chr1	153930180	153930879	C657PACXX_6_7110.sorted.filtered_peak_1296	29	.	153930180	153930879	0	3	1,317,1	0,373,698	2.49392	5.57629	2.96352
chr1	153931055	153931453	C657PACXX_6_7110.sorted.filtered_peak_1297	93	.	153931055	153931453	0	3	1,386,1	0,2,397	3.41024	12.42958	9.34637
chr1	153935857	153936336	C657PACXX_6_7110.sorted.filtered_peak_1298	37	.	153935857	153936336	0	3	1,473,1	0,3,478	2.51603	6.47902	3.77671
chr1	153939721	153940558	C657PACXX_6_7110.sorted.filtered_peak_1299	27	.	153939721	153940558	0	4	1,278,469,1	0,23,347,836	2.45640	5.33714	2.73010
chr1	153949698	153950412	C657PACXX_6_7110.sorted.filtered_peak_1300	28	.	153949698	153950412	0	3	1,373,1	0,339,713	2.94099	5.46065	2.85835
chr1	153959260	153959616	C657PACXX_6_7110.sorted.filtered_peak_1301	62	.	153959260	153959616	0	3	1,352,1	0,3,355	3.44989	9.13024	6.22361
chr1	153962946	153963607	C657PACXX_6_7110.sorted.filtered_peak_1302	130	.	153962946	153963607	0	3	1,625,1	0,26,660	4.72250	16.32110	13.07454
chr1	154130171	154130780	C657PACXX_6_7110.sorted.filtered_peak_1303	79	.	154130171	154130780	0	3	1,539,1	0,2,608	4.18191	10.99686	7.99651
chr1	154154592	154155465	C657PACXX_6_7110.sorted.filtered_peak_1304	33	.	154154592	154155465	0	3	1,538,1	0,330,872	2.81153	5.99398	3.34560
chr1	154192731	154193563	C657PACXX_6_7110.sorted.filtered_peak_1305	147	.	154192731	154193563	0	3	1,822,1	0,3,831	4.25913	18.05489	14.74761
chr1	154193837	154194141	C657PACXX_6_7110.sorted.filtered_peak_1306	19	.	154193837	154194141	0	3	1,278,1	0,12,303	2.28196	4.45917	1.95244
chr1	154244577	154245349	C657PACXX_6_7110.sorted.filtered_peak_1307	187	.	154244577	154245349	0	2	1,618	0,154	5.29922	22.24178	18.76048
chr1	154297116	154297702	C657PACXX_6_7110.sorted.filtered_peak_1308	23	.	154297116	154297702	0	3	1,302,1	0,283,585	2.51303	4.89556	2.33310
chr1	154300841	154301143	C657PACXX_6_7110.sorted.filtered_peak_1309	25	.	154300841	154301143	0	2	1,297	0,5	2.48372	5.10316	2.51437
chr1	154309829	154310326	C657PACXX_6_7110.sorted.filtered_peak_1310	38	.	154309829	154310326	0	2	1,481	0,16	3.15685	6.55243	3.84861
chr1	154315429	154315705	C657PACXX_6_7110.sorted.filtered_peak_1311	40	.	154315429	154315705	0	2	1,268	0,8	3.20788	6.82644	4.08833
chr1	154325045	154325307	C657PACXX_6_7110.sorted.filtered_peak_1312	27	.	154325045	154325307	0	2	1,1	0,261	3.10419	5.33488	2.71870
chr1	154357848	154358335	C657PACXX_6_7110.sorted.filtered_peak_1313	16	.	154357848	154358335	0	2	1,1	0,486	2.80148	4.14303	1.68441
chr1	154359024	154359329	C657PACXX_6_7110.sorted.filtered_peak_1314	22	.	154359024	154359329	0	2	1,263	0,42	2.97510	4.80405	2.25762
chr1	154417547	154417862	C657PACXX_6_7110.sorted.filtered_peak_1315	30	.	154417547	154417862	0	3	1,300,1	0,2,314	3.27117	5.73461	3.08706
chr1	154436139	154436480	C657PACXX_6_7110.sorted.filtered_peak_1316	24	.	154436139	154436480	0	3	1,254,1	0,15,340	2.83900	4.99269	2.43380
chr1	154452388	154452641	C657PACXX_6_7110.sorted.filtered_peak_1317	17	.	154452388	154452641	0	2	1,1	0,252	2.74786	4.21534	1.75084
chr1	154531083	154532080	C657PACXX_6_7110.sorted.filtered_peak_1318	193	.	154531083	154532080	0	3	1,989,1	0,1,996	4.36318	22.79643	19.35934
chr1	154580505	154580832	C657PACXX_6_7110.sorted.filtered_peak_1319	49	.	154580505	154580832	0	3	1,302,1	0,20,326	3.11254	7.78331	4.99243
chr1	154581965	154582239	C657PACXX_6_7110.sorted.filtered_peak_1320	21	.	154581965	154582239	0	2	1,1	0,273	2.50777	4.64814	2.12052
chr1	154600087	154600828	C657PACXX_6_7110.sorted.filtered_peak_1321	60	.	154600087	154600828	0	2	1,525	0,216	3.69619	8.90052	6.07593
chr1	154642301	154642561	C657PACXX_6_7110.sorted.filtered_peak_1322	20	.	154642301	154642561	0	1	260	0	2.99189	4.57547	2.04106
chr1	154720418	154720808	C657PACXX_6_7110.sorted.filtered_peak_1323	14	.	154720418	154720808	0	2	1,1	0,389	2.52845	3.81529	1.40815
chr1	154763768	154764245	C657PACXX_6_7110.sorted.filtered_peak_1324	28	.	154763768	154764245	0	3	1,266,1	0,3,476	3.00431	5.43355	2.82834
chr1	154851071	154851354	C657PACXX_6_7110.sorted.filtered_peak_1325	23	.	154851071	154851354	0	3	1,250,1	0,15,282	2.94437	4.89688	2.34628
chr1	154909015	154910216	C657PACXX_6_7110.sorted.filtered_peak_1326	161	.	154909015	154910216	0	3	1,1181,1	0,10,1200	4.11443	19.49150	16.13594
chr1	154927682	154928834	C657PACXX_6_7110.sorted.filtered_peak_1327	70	.	154927682	154928834	0	3	1,1142,1	0,4,1151	3.09094	9.94578	7.06236
chr1	154933972	154934422	C657PACXX_6_7110.sorted.filtered_peak_1328	28	.	154933972	154934422	0	3	1,302,1	0,136,449	2.73559	5.50699	2.88712
chr1	154946267	154947821	C657PACXX_6_7110.sorted.filtered_peak_1329	135	.	154946267	154947821	0	2	1537,1	0,1553	3.54463	16.77440	13.53438
chr1	154955299	154956109	C657PACXX_6_7110.sorted.filtered_peak_1330	121	.	154955299	154956109	0	3	1,799,1	0,5,809	4.40181	15.33636	12.15955
chr1	154956407	154956804	C657PACXX_6_7110.sorted.filtered_peak_1331	19	.	154956407	154956804	0	2	1,1	0,396	2.46272	4.40591	1.91001
chr1	154973491	154974905	C657PACXX_6_7110.sorted.filtered_peak_1332	44	.	154973491	154974905	0	4	1,543,419,1	0,1,989,1413	2.57598	7.17924	4.41961
chr1	154990108	154990519	C657PACXX_6_7110.sorted.filtered_peak_1333	24	.	154990108	154990519	0	3	1,403,1	0,5,410	2.70782	4.97005	2.40017
chr1	155023053	155023751	C657PACXX_6_7110.sorted.filtered_peak_1334	31	.	155023053	155023751	0	3	1,535,1	0,2,697	2.86199	5.81444	3.17525
chr1	155033813	155034317	C657PACXX_6_7110.sorted.filtered_peak_1335	40	.	155033813	155034317	0	3	1,327,1	0,175,503	2.94475	6.81361	4.09215
chr1	155035764	155036327	C657PACXX_6_7110.sorted.filtered_peak_1336	26	.	155035764	155036327	0	3	1,250,1	0,312,562	2.64652	5.20121	2.61802
chr1	155057303	155058251	C657PACXX_6_7110.sorted.filtered_peak_1337	60	.	155057303	155058251	0	3	1,940,1	0,2,947	3.07850	8.96405	6.09545
chr1	155108079	155108788	C657PACXX_6_7110.sorted.filtered_peak_1338	47	.	155108079	155108788	0	3	1,583,1	0,2,708	3.03784	7.57519	4.78073
chr1	155112623	155113206	C657PACXX_6_7110.sorted.filtered_peak_1339	31	.	155112623	155113206	0	2	580,1	0,582	2.81010	5.77297	3.12841
chr1	155140363	155140616	C657PACXX_6_7110.sorted.filtered_peak_1340	21	.	155140363	155140616	0	2	1,1	0,252	2.63951	4.72227	2.18079
chr1	155145238	155146162	C657PACXX_6_7110.sorted.filtered_peak_1341	73	.	155145238	155146162	0	3	1,800,1	0,1,923	3.20189	10.24818	7.32443
chr1	155162958	155163706	C657PACXX_6_7110.sorted.filtered_peak_1342	39	.	155162958	155163706	0	3	1,683,1	0,51,747	2.81052	6.66346	3.92782
chr1	155164345	155164864	C657PACXX_6_7110.sorted.filtered_peak_1343	52	.	155164345	155164864	0	3	1,506,1	0,4,518	3.08586	8.07032	5.26411
chr1	155178186	155179220	C657PACXX_6_7110.sorted.filtered_peak_1344	52	.	155178186	155179220	0	3	1,1013,1	0,9,1033	3.44097	8.07834	5.24794
chr1	155196837	155197647	C657PACXX_6_7110.sorted.filtered_peak_1345	91	.	155196837	155197647	0	3	1,793,1	0,15,809	3.77671	12.13206	9.16734
chr1	155214225	155214999	C657PACXX_6_7110.sorted.filtered_peak_1346	113	.	155214225	155214999	0	3	1,575,1	0,2,773	4.14936	14.54078	11.39791
chr1	155220283	155220773	C657PACXX_6_7110.sorted.filtered_peak_1347	49	.	155220283	155220773	0	2	1,485	0,5	3.25942	7.79269	4.97219
chr1	155231662	155232394	C657PACXX_6_7110.sorted.filtered_peak_1348	48	.	155231662	155232394	0	2	702,1	0,731	3.25348	7.56257	4.81127
chr1	155243072	155243511	C657PACXX_6_7110.sorted.filtered_peak_1349	31	.	155243072	155243511	0	3	1,434,1	0,1,438	2.67757	5.83441	3.19399
chr1	155246908	155247564	C657PACXX_6_7110.sorted.filtered_peak_1350	50	.	155246908	155247564	0	3	1,362,1	0,8,655	3.05403	7.88620	5.09444
chr1	155278150	155278924	C657PACXX_6_7110.sorted.filtered_peak_1351	115	.	155278150	155278924	0	3	1,671,1	0,5,773	4.43445	14.70745	11.55449
chr1	155292967	155293245	C657PACXX_6_7110.sorted.filtered_peak_1352	17	.	155292967	155293245	0	3	1,250,1	0,13,277	2.22422	4.20519	1.73679
chr1	155293630	155294404	C657PACXX_6_7110.sorted.filtered_peak_1353	67	.	155293630	155294404	0	3	1,748,1	0,11,773	3.21083	9.70937	6.77108
chr1	155505883	155506327	C657PACXX_6_7110.sorted.filtered_peak_1354	26	.	155505883	155506327	0	2	1,426	0,18	3.09278	5.19956	2.60491
chr1	155532384	155533151	C657PACXX_6_7110.sorted.filtered_peak_1355	81	.	155532384	155533151	0	2	1,765	0,2	4.09984	11.18525	8.17302
chr1	155579432	155580026	C657PACXX_6_7110.sorted.filtered_peak_1356	44	.	155579432	155580026	0	2	280,259	0,335	3.80658	7.20381	4.42970
chr1	155607131	155607436	C657PACXX_6_7110.sorted.filtered_peak_1357	22	.	155607131	155607436	0	1	305	0	3.06366	4.80773	2.25448
chr1	155658070	155659013	C657PACXX_6_7110.sorted.filtered_peak_1358	78	.	155658070	155659013	0	2	942,1	0,942	4.24365	10.83626	7.82945
chr1	155714896	155715620	C657PACXX_6_7110.sorted.filtered_peak_1359	53	.	155714896	155715620	0	2	1,554	0,170	4.03394	8.17135	5.34420
chr1	155826683	155827237	C657PACXX_6_7110.sorted.filtered_peak_1360	35	.	155826683	155827237	0	3	1,548,1	0,4,553	2.59995	6.21045	3.54506
chr1	155828866	155829601	C657PACXX_6_7110.sorted.filtered_peak_1361	64	.	155828866	155829601	0	3	1,598,1	0,6,734	3.07414	9.29348	6.40810
chr1	155829859	155830417	C657PACXX_6_7110.sorted.filtered_peak_1362	27	.	155829859	155830417	0	3	1,549,1	0,2,557	2.45133	5.40816	2.78873
chr1	155880616	155881532	C657PACXX_6_7110.sorted.filtered_peak_1363	34	.	155880616	155881532	0	2	1,876	0,40	3.10606	6.06844	3.41244
chr1	155903888	155904674	C657PACXX_6_7110.sorted.filtered_peak_1364	114	.	155903888	155904674	0	3	1,717,1	0,3,785	4.48195	14.62043	11.47817
chr1	155915984	155916368	C657PACXX_6_7110.sorted.filtered_peak_1365	46	.	155915984	155916368	0	3	1,368,1	0,3,383	3.61920	7.43769	4.65570
chr1	155959174	155959716	C657PACXX_6_7110.sorted.filtered_peak_1366	44	.	155959174	155959716	0	2	1,526	0,16	3.79843	7.19888	4.41897
chr1	155974642	155975006	C657PACXX_6_7110.sorted.filtered_peak_1367	21	.	155974642	155975006	0	3	1,325,1	0,21,363	3.01082	4.70208	2.16183
chr1	155990561	155990993	C657PACXX_6_7110.sorted.filtered_peak_1368	63	.	155990561	155990993	0	2	419,1	0,431	3.98811	9.25407	6.33991
chr1	156022961	156023324	C657PACXX_6_7110.sorted.filtered_peak_1369	22	.	156022961	156023324	0	3	1,347,1	0,9,362	2.38403	4.80737	2.26632
chr1	156023652	156024937	C657PACXX_6_7110.sorted.filtered_peak_1370	54	.	156023652	156024937	0	3	1,888,1	0,362,1284	2.95104	8.29089	5.47998
chr1	156060447	156060843	C657PACXX_6_7110.sorted.filtered_peak_1371	40	.	156060447	156060843	0	1	396	0	3.69888	6.82043	4.06974
chr1	156066569	156067232	C657PACXX_6_7110.sorted.filtered_peak_1372	49	.	156066569	156067232	0	2	1,425	0,238	3.26765	7.70237	4.95777
chr1	156075985	156076629	C657PACXX_6_7110.sorted.filtered_peak_1373	64	.	156075985	156076629	0	2	344,1	0,643	3.51708	9.36070	6.49070
chr1	156096752	156097331	C657PACXX_6_7110.sorted.filtered_peak_1374	55	.	156096752	156097331	0	3	1,529,1	0,48,578	3.38728	8.41267	5.57330
chr1	156115863	156116282	C657PACXX_6_7110.sorted.filtered_peak_1375	55	.	156115863	156116282	0	3	1,283,1	0,3,418	3.78382	8.38834	5.54837
chr1	156163486	156164205	C657PACXX_6_7110.sorted.filtered_peak_1376	188	.	156163486	156164205	0	3	1,707,1	0,11,718	5.32936	22.28601	18.82266
chr1	156182588	156183220	C657PACXX_6_7110.sorted.filtered_peak_1377	72	.	156182588	156183220	0	3	1,626,1	0,1,631	2.72257	10.17149	7.23351
chr1	156186154	156186678	C657PACXX_6_7110.sorted.filtered_peak_1378	916	.	156186154	156186678	0	1	524	0	8.62614	97.06639	91.68761
chr1	156252235	156252885	C657PACXX_6_7110.sorted.filtered_peak_1379	109	.	156252235	156252885	0	3	1,627,1	0,12,649	4.05122	14.12023	10.94955
chr1	156307917	156308644	C657PACXX_6_7110.sorted.filtered_peak_1380	314	.	156307917	156308644	0	3	1,723,1	0,3,726	6.26758	35.47009	31.44235
chr1	156355468	156355718	C657PACXX_6_7110.sorted.filtered_peak_1381	17	.	156355468	156355718	0	2	1,1	0,249	2.59070	4.23573	1.75135
chr1	156426121	156427369	C657PACXX_6_7110.sorted.filtered_peak_1382	53	.	156426121	156427369	0	3	1,1147,1	0,99,1247	3.17410	8.12142	5.30730
chr1	156458415	156458683	C657PACXX_6_7110.sorted.filtered_peak_1383	21	.	156458415	156458683	0	2	1,1	0,267	2.59847	4.69498	2.15718
chr1	156470497	156471423	C657PACXX_6_7110.sorted.filtered_peak_1384	63	.	156470497	156471423	0	4	1,328,471,1	0,1,380,925	2.70694	9.20214	6.30573
chr1	156474420	156475349	C657PACXX_6_7110.sorted.filtered_peak_1385	77	.	156474420	156475349	0	2	1,927	0,2	2.88197	10.67202	7.70066
chr1	156494153	156494426	C657PACXX_6_7110.sorted.filtered_peak_1386	16	.	156494153	156494426	0	2	1,1	0,272	2.66151	4.04107	1.60333
chr1	156561115	156561897	C657PACXX_6_7110.sorted.filtered_peak_1387	22	.	156561115	156561897	0	3	1,451,1	0,12,781	2.86249	4.82631	2.27919
chr1	156571081	156571509	C657PACXX_6_7110.sorted.filtered_peak_1388	23	.	156571081	156571509	0	3	1,394,1	0,30,427	2.92846	4.90085	2.34198
chr1	156577985	156578235	C657PACXX_6_7110.sorted.filtered_peak_1389	18	.	156577985	156578235	0	1	250	0	2.92283	4.37703	1.86982
chr1	156629801	156630412	C657PACXX_6_7110.sorted.filtered_peak_1390	22	.	156629801	156630412	0	2	1,1	0,610	2.54359	4.78906	2.23418
chr1	156659262	156659512	C657PACXX_6_7110.sorted.filtered_peak_1391	15	.	156659262	156659512	0	2	1,1	0,249	2.64235	4.02504	1.58256
chr1	156698256	156699090	C657PACXX_6_7110.sorted.filtered_peak_1392	84	.	156698256	156699090	0	3	1,824,1	0,7,833	3.32072	11.39599	8.41252
chr1	156710654	156711494	C657PACXX_6_7110.sorted.filtered_peak_1393	179	.	156710654	156711494	0	3	1,807,1	0,21,839	4.46638	21.37319	17.93917
chr1	156721417	156721861	C657PACXX_6_7110.sorted.filtered_peak_1394	60	.	156721417	156721861	0	1	444	0	3.22479	8.94588	6.06449
chr1	156736542	156737465	C657PACXX_6_7110.sorted.filtered_peak_1395	126	.	156736542	156737465	0	3	1,886,1	0,12,922	4.12663	15.82893	12.64383
chr1	156786395	156787034	C657PACXX_6_7110.sorted.filtered_peak_1396	173	.	156786395	156787034	0	3	1,629,1	0,1,638	4.44699	20.71062	17.31334
chr1	157060018	157060277	C657PACXX_6_7110.sorted.filtered_peak_1397	35	.	157060018	157060277	0	2	1,257	0,2	3.51620	6.28074	3.56785
chr1	157103226	157103561	C657PACXX_6_7110.sorted.filtered_peak_1398	23	.	157103226	157103561	0	2	1,1	0,334	2.68422	4.91573	2.36019
chr1	157108176	157108752	C657PACXX_6_7110.sorted.filtered_peak_1399	20	.	157108176	157108752	0	2	1,1	0,575	2.44096	4.60360	2.07489
chr1	157567703	157567953	C657PACXX_6_7110.sorted.filtered_peak_1400	16	.	157567703	157567953	0	2	1,1	0,249	2.80152	4.11359	1.65832
chr1	157961793	157962043	C657PACXX_6_7110.sorted.filtered_peak_1401	13	.	157961793	157962043	0	2	1,1	0,249	2.62902	3.70707	1.31811
chr1	158789171	158789662	C657PACXX_6_7110.sorted.filtered_peak_1402	24	.	158789171	158789662	0	3	1,367,1	0,91,490	2.87229	4.94434	2.40164
chr1	158900320	158900726	C657PACXX_6_7110.sorted.filtered_peak_1403	49	.	158900320	158900726	0	3	1,386,1	0,1,405	3.23579	7.75640	4.95726
chr1	158901040	158901397	C657PACXX_6_7110.sorted.filtered_peak_1404	34	.	158901040	158901397	0	3	1,308,1	0,44,356	2.95712	6.17399	3.48195
chr1	158967992	158968796	C657PACXX_6_7110.sorted.filtered_peak_1405	26	.	158967992	158968796	0	4	1,315,330,1	0,25,427,803	3.02672	5.21942	2.63840
chr1	158978502	158978978	C657PACXX_6_7110.sorted.filtered_peak_1406	31	.	158978502	158978978	0	2	1,463	0,13	2.60689	5.74355	3.10608
chr1	158979306	158980044	C657PACXX_6_7110.sorted.filtered_peak_1407	60	.	158979306	158980044	0	3	1,421,1	0,156,737	3.07689	8.85499	6.00834
chr1	158985383	158985681	C657PACXX_6_7110.sorted.filtered_peak_1408	36	.	158985383	158985681	0	3	1,262,1	0,2,297	2.93080	6.39574	3.68545
chr1	159046452	159047278	C657PACXX_6_7110.sorted.filtered_peak_1409	147	.	159046452	159047278	0	3	1,818,1	0,6,825	4.36681	18.06458	14.72808
chr1	159750352	159751097	C657PACXX_6_7110.sorted.filtered_peak_1410	104	.	159750352	159751097	0	3	1,724,1	0,13,744	3.89781	13.49833	10.42749
chr1	159769927	159770324	C657PACXX_6_7110.sorted.filtered_peak_1411	24	.	159769927	159770324	0	1	397	0	2.83848	4.99208	2.42639
chr1	159796314	159796564	C657PACXX_6_7110.sorted.filtered_peak_1412	28	.	159796314	159796564	0	1	250	0	2.74857	5.48813	2.86324
chr1	159861362	159861635	C657PACXX_6_7110.sorted.filtered_peak_1413	19	.	159861362	159861635	0	2	1,269	0,4	2.70663	4.46873	1.95970
chr1	159880094	159880850	C657PACXX_6_7110.sorted.filtered_peak_1414	66	.	159880094	159880850	0	3	1,452,1	0,119,755	3.79089	9.50711	6.63330
chr1	159895184	159895543	C657PACXX_6_7110.sorted.filtered_peak_1415	16	.	159895184	159895543	0	2	1,1	0,358	2.17917	4.13389	1.67605
chr1	159906336	159906603	C657PACXX_6_7110.sorted.filtered_peak_1416	17	.	159906336	159906603	0	2	1,1	0,266	2.52033	4.21168	1.74225
chr1	160001414	160001913	C657PACXX_6_7110.sorted.filtered_peak_1417	26	.	160001414	160001913	0	2	1,317	0,182	2.82461	5.26663	2.68084
chr1	160068655	160069233	C657PACXX_6_7110.sorted.filtered_peak_1418	51	.	160068655	160069233	0	3	1,574,1	0,3,577	3.01190	7.99002	5.17329
chr1	160231390	160232746	C657PACXX_6_7110.sorted.filtered_peak_1419	84	.	160231390	160232746	0	4	1,280,953,1	0,8,393,1355	3.63421	11.45354	8.48496
chr1	160254357	160255131	C657PACXX_6_7110.sorted.filtered_peak_1420	32	.	160254357	160255131	0	3	1,539,1	0,233,773	3.11129	5.86549	3.20628
chr1	160261109	160261362	C657PACXX_6_7110.sorted.filtered_peak_1421	32	.	160261109	160261362	0	2	250,1	0,252	3.26438	5.93853	3.25513
chr1	160312720	160313393	C657PACXX_6_7110.sorted.filtered_peak_1422	66	.	160312720	160313393	0	3	1,620,1	0,2,672	3.67662	9.56737	6.66560
chr1	160345972	160346458	C657PACXX_6_7110.sorted.filtered_peak_1423	16	.	160345972	160346458	0	2	1,1	0,485	2.67356	4.05485	1.60602
chr1	160408238	160408604	C657PACXX_6_7110.sorted.filtered_peak_1424	23	.	160408238	160408604	0	2	323,1	0,365	2.92509	4.91563	2.35416
chr1	160489623	160489957	C657PACXX_6_7110.sorted.filtered_peak_1425	29	.	160489623	160489957	0	2	1,1	0,333	2.95560	5.60727	2.97218
chr1	160492276	160493062	C657PACXX_6_7110.sorted.filtered_peak_1426	17	.	160492276	160493062	0	2	570,1	0,785	2.64882	4.27108	1.78691
chr1	160509810	160510730	C657PACXX_6_7110.sorted.filtered_peak_1427	48	.	160509810	160510730	0	3	1,541,1	0,63,919	3.41136	7.64546	4.89544
chr1	160537786	160538411	C657PACXX_6_7110.sorted.filtered_peak_1428	38	.	160537786	160538411	0	3	1,540,1	0,81,624	3.01258	6.56854	3.84967
chr1	160576892	160577413	C657PACXX_6_7110.sorted.filtered_peak_1429	29	.	160576892	160577413	0	3	1,510,1	0,10,520	2.95759	5.64277	2.99462
chr1	160607781	160608317	C657PACXX_6_7110.sorted.filtered_peak_1430	64	.	160607781	160608317	0	2	533,1	0,535	3.23519	9.34999	6.43878
chr1	160634599	160635595	C657PACXX_6_7110.sorted.filtered_peak_1431	24	.	160634599	160635595	0	3	1,657,1	0,8,995	2.77964	5.05764	2.48092
chr1	160645418	160645761	C657PACXX_6_7110.sorted.filtered_peak_1432	21	.	160645418	160645761	0	2	1,1	0,342	2.60126	4.71472	2.18482
chr1	160651126	160651519	C657PACXX_6_7110.sorted.filtered_peak_1433	17	.	160651126	160651519	0	3	1,250,1	0,100,392	2.31985	4.21789	1.74462
chr1	160652688	160653488	C657PACXX_6_7110.sorted.filtered_peak_1434	41	.	160652688	160653488	0	3	1,773,1	0,26,799	2.93234	6.90844	4.16327
chr1	160681457	160681916	C657PACXX_6_7110.sorted.filtered_peak_1435	17	.	160681457	160681916	0	3	1,285,1	0,3,458	2.31656	4.26768	1.79363
chr1	160696432	160696846	C657PACXX_6_7110.sorted.filtered_peak_1436	20	.	160696432	160696846	0	2	1,1	0,413	2.68766	4.60999	2.09067
chr1	160714218	160714473	C657PACXX_6_7110.sorted.filtered_peak_1437	25	.	160714218	160714473	0	2	1,250	0,5	2.78569	5.09869	2.50748
chr1	160725954	160726615	C657PACXX_6_7110.sorted.filtered_peak_1438	29	.	160725954	160726615	0	2	1,360	0,301	3.04484	5.53484	2.91764
chr1	160737172	160737736	C657PACXX_6_7110.sorted.filtered_peak_1439	16	.	160737172	160737736	0	3	1,347,1	0,192,563	2.50289	4.11919	1.66086
chr1	160738061	160738336	C657PACXX_6_7110.sorted.filtered_peak_1440	39	.	160738061	160738336	0	3	1,266,1	0,3,274	3.18310	6.73012	3.98145
chr1	160751969	160752219	C657PACXX_6_7110.sorted.filtered_peak_1441	16	.	160751969	160752219	0	1	250	0	2.84962	4.16209	1.68160
chr1	160765692	160766142	C657PACXX_6_7110.sorted.filtered_peak_1442	108	.	160765692	160766142	0	2	446,1	0,449	4.36879	14.04713	10.88333
chr1	160807264	160808045	C657PACXX_6_7110.sorted.filtered_peak_1443	61	.	160807264	160808045	0	3	1,768,1	0,11,780	3.39402	8.99111	6.12089
chr1	160825112	160825362	C657PACXX_6_7110.sorted.filtered_peak_1444	14	.	160825112	160825362	0	2	1,1	0,249	2.65076	3.92039	1.49786
chr1	160832359	160832895	C657PACXX_6_7110.sorted.filtered_peak_1445	54	.	160832359	160832895	0	2	1,494	0,42	3.78292	8.28158	5.43587
chr1	160921294	160921555	C657PACXX_6_7110.sorted.filtered_peak_1446	21	.	160921294	160921555	0	2	1,1	0,260	3.00056	4.70278	2.16827
chr1	160983160	160984233	C657PACXX_6_7110.sorted.filtered_peak_1447	35	.	160983160	160984233	0	3	1,680,1	0,356,1072	3.36621	6.21754	3.54190
chr1	160990531	160991372	C657PACXX_6_7110.sorted.filtered_peak_1448	42	.	160990531	160991372	0	2	1,529	0,312	3.32989	6.98299	4.25252
chr1	161008530	161008902	C657PACXX_6_7110.sorted.filtered_peak_1449	25	.	161008530	161008902	0	3	1,359,1	0,10,371	2.84531	5.11145	2.51961
chr1	161014823	161015190	C657PACXX_6_7110.sorted.filtered_peak_1450	23	.	161014823	161015190	0	3	1,278,1	0,69,366	2.38967	4.87317	2.31471
chr1	161015398	161016178	C657PACXX_6_7110.sorted.filtered_peak_1451	61	.	161015398	161016178	0	2	777,1	0,779	3.16978	9.09377	6.18909
chr1	161038100	161038833	C657PACXX_6_7110.sorted.filtered_peak_1452	34	.	161038100	161038833	0	3	1,730,1	0,2,732	2.57140	6.15096	3.48810
chr1	161039227	161040179	C657PACXX_6_7110.sorted.filtered_peak_1453	83	.	161039227	161040179	0	3	1,625,1	0,326,951	3.25125	11.31297	8.37099
chr1	161067334	161068202	C657PACXX_6_7110.sorted.filtered_peak_1454	34	.	161067334	161068202	0	3	1,517,1	0,128,867	2.76762	6.08373	3.41769
chr1	161087545	161088215	C657PACXX_6_7110.sorted.filtered_peak_1455	34	.	161087545	161088215	0	3	1,626,1	0,1,669	2.85801	6.12934	3.44651
chr1	161102264	161102984	C657PACXX_6_7110.sorted.filtered_peak_1456	141	.	161102264	161102984	0	3	1,715,1	0,3,719	4.42801	17.36565	14.11306
chr1	161123511	161124151	C657PACXX_6_7110.sorted.filtered_peak_1457	80	.	161123511	161124151	0	3	1,592,1	0,15,639	4.05535	11.08161	8.08671
chr1	161128842	161129425	C657PACXX_6_7110.sorted.filtered_peak_1458	54	.	161128842	161129425	0	3	1,578,1	0,1,582	3.20267	8.34369	5.48064
chr1	161135639	161136370	C657PACXX_6_7110.sorted.filtered_peak_1459	144	.	161135639	161136370	0	3	1,728,1	0,2,730	4.52979	17.79109	14.48847
chr1	161146959	161147625	C657PACXX_6_7110.sorted.filtered_peak_1460	35	.	161146959	161147625	0	3	1,603,1	0,2,665	2.95917	6.18667	3.51169
chr1	161152137	161152461	C657PACXX_6_7110.sorted.filtered_peak_1461	33	.	161152137	161152461	0	3	1,314,1	0,1,323	2.71647	6.00474	3.34218
chr1	161155072	161155727	C657PACXX_6_7110.sorted.filtered_peak_1462	80	.	161155072	161155727	0	3	1,649,1	0,4,654	3.74974	11.08652	8.07248
chr1	161171649	161172498	C657PACXX_6_7110.sorted.filtered_peak_1463	74	.	161171649	161172498	0	3	1,692,1	0,3,848	3.45064	10.32972	7.40340
chr1	161195194	161196045	C657PACXX_6_7110.sorted.filtered_peak_1464	171	.	161195194	161196045	0	3	1,694,1	0,119,850	4.77158	20.53353	17.10460
chr1	161283760	161284457	C657PACXX_6_7110.sorted.filtered_peak_1465	49	.	161283760	161284457	0	3	1,522,1	0,174,696	3.44466	7.73535	4.97939
chr1	161320803	161321053	C657PACXX_6_7110.sorted.filtered_peak_1466	17	.	161320803	161321053	0	2	1,1	0,249	2.81835	4.23093	1.75907
chr1	161321231	161321641	C657PACXX_6_7110.sorted.filtered_peak_1467	51	.	161321231	161321641	0	3	1,406,1	0,3,409	3.92250	8.01665	5.19793
chr1	161359469	161360425	C657PACXX_6_7110.sorted.filtered_peak_1468	67	.	161359469	161360425	0	3	1,888,1	0,8,955	3.39452	9.62733	6.70855
chr1	161369065	161369993	C657PACXX_6_7110.sorted.filtered_peak_1469	74	.	161369065	161369993	0	3	1,912,1	0,3,927	3.85465	10.36825	7.40982
chr1	161493613	161493884	C657PACXX_6_7110.sorted.filtered_peak_1470	35	.	161493613	161493884	0	1	271	0	3.55077	6.29783	3.58250
chr1	161500729	161501130	C657PACXX_6_7110.sorted.filtered_peak_1471	71	.	161500729	161501130	0	1	401	0	4.56935	10.12922	7.18199
chr1	161509739	161510310	C657PACXX_6_7110.sorted.filtered_peak_1472	108	.	161509739	161510310	0	2	1,488	0,83	5.53866	13.97292	10.80871
chr1	161582190	161582738	C657PACXX_6_7110.sorted.filtered_peak_1473	82	.	161582190	161582738	0	1	548	0	4.79719	11.19263	8.20157
chr1	161591141	161591646	C657PACXX_6_7110.sorted.filtered_peak_1474	59	.	161591141	161591646	0	1	505	0	4.21027	8.82328	5.96793
chr1	161696074	161697652	C657PACXX_6_7110.sorted.filtered_peak_1475	18	.	161696074	161697652	0	3	1,307,1	0,80,1577	2.42836	4.36345	1.87964
chr1	161708589	161709211	C657PACXX_6_7110.sorted.filtered_peak_1476	75	.	161708589	161709211	0	3	1,616,1	0,2,621	3.65705	10.56625	7.57706
chr1	161719188	161720170	C657PACXX_6_7110.sorted.filtered_peak_1477	42	.	161719188	161720170	0	3	1,937,1	0,12,981	3.19594	7.00929	4.26987
chr1	161735884	161736492	C657PACXX_6_7110.sorted.filtered_peak_1478	66	.	161735884	161736492	0	2	1,607	0,1	3.72290	9.53954	6.60252
chr1	161904075	161904330	C657PACXX_6_7110.sorted.filtered_peak_1479	20	.	161904075	161904330	0	1	255	0	2.89588	4.58482	2.05945
chr1	162467435	162468386	C657PACXX_6_7110.sorted.filtered_peak_1480	36	.	162467435	162468386	0	2	732,1	0,950	3.27388	6.30150	3.62784
chr1	162530649	162531603	C657PACXX_6_7110.sorted.filtered_peak_1481	91	.	162530649	162531603	0	3	1,557,1	0,342,953	3.86524	12.17785	9.15828
chr1	162804784	162805347	C657PACXX_6_7110.sorted.filtered_peak_1482	23	.	162804784	162805347	0	2	1,250	0,313	2.95840	4.94914	2.39850
chr1	163291254	163292240	C657PACXX_6_7110.sorted.filtered_peak_1483	126	.	163291254	163292240	0	2	1,909	0,77	4.21936	15.80681	12.60162
chr1	164629859	164630230	C657PACXX_6_7110.sorted.filtered_peak_1484	17	.	164629859	164630230	0	2	1,1	0,370	2.79815	4.17121	1.71502
chr1	165362146	165362759	C657PACXX_6_7110.sorted.filtered_peak_1485	47	.	165362146	165362759	0	3	1,605,1	0,2,612	3.44743	7.56895	4.76392
chr1	165567318	165567909	C657PACXX_6_7110.sorted.filtered_peak_1486	61	.	165567318	165567909	0	3	1,580,1	0,7,590	3.59839	9.05772	6.18816
chr1	165599879	165600939	C657PACXX_6_7110.sorted.filtered_peak_1487	131	.	165599879	165600939	0	3	1,684,1	0,6,1059	4.43233	16.34512	13.13022
chr1	165667216	165668215	C657PACXX_6_7110.sorted.filtered_peak_1488	61	.	165667216	165668215	0	3	1,983,1	0,11,998	3.63154	9.06217	6.16762
chr1	165737755	165739023	C657PACXX_6_7110.sorted.filtered_peak_1489	58	.	165737755	165739023	0	3	1,924,1	0,4,1267	3.48893	8.67949	5.84254
chr1	165796816	165797114	C657PACXX_6_7110.sorted.filtered_peak_1490	15	.	165796816	165797114	0	3	1,256,1	0,41,297	2.46220	4.03771	1.58980
chr1	165840670	165840954	C657PACXX_6_7110.sorted.filtered_peak_1491	22	.	165840670	165840954	0	2	1,1	0,283	2.77045	4.80750	2.25161
chr1	166459208	166459473	C657PACXX_6_7110.sorted.filtered_peak_1492	39	.	166459208	166459473	0	3	1,251,1	0,5,264	3.47314	6.65320	3.91330
chr1	166808155	166808800	C657PACXX_6_7110.sorted.filtered_peak_1493	29	.	166808155	166808800	0	3	1,273,1	0,17,644	2.85781	5.53368	2.90793
chr1	166845010	166845957	C657PACXX_6_7110.sorted.filtered_peak_1494	102	.	166845010	166845957	0	3	1,851,1	0,93,946	4.07649	13.38076	10.29642
chr1	166945018	166945286	C657PACXX_6_7110.sorted.filtered_peak_1495	13	.	166945018	166945286	0	2	258,1	0,267	2.42996	3.77228	1.37522
chr1	167028469	167028890	C657PACXX_6_7110.sorted.filtered_peak_1496	13	.	167028469	167028890	0	2	1,1	0,420	2.54481	3.78901	1.39140
chr1	167189272	167190181	C657PACXX_6_7110.sorted.filtered_peak_1497	129	.	167189272	167190181	0	3	1,904,1	0,2,908	3.84301	16.16821	12.97371
chr1	167191283	167191697	C657PACXX_6_7110.sorted.filtered_peak_1498	26	.	167191283	167191697	0	3	1,255,1	0,155,413	2.37167	5.21506	2.62294
chr1	167417000	167417340	C657PACXX_6_7110.sorted.filtered_peak_1499	34	.	167417000	167417340	0	3	1,314,1	0,3,339	2.85465	6.16729	3.48038
chr1	167455567	167455817	C657PACXX_6_7110.sorted.filtered_peak_1500	24	.	167455567	167455817	0	2	1,1	0,249	2.60647	5.00829	2.42538
chr1	167461446	167461926	C657PACXX_6_7110.sorted.filtered_peak_1501	23	.	167461446	167461926	0	3	1,276,1	0,10,479	2.57094	4.90031	2.34350
chr1	167486737	167487222	C657PACXX_6_7110.sorted.filtered_peak_1502	21	.	167486737	167487222	0	2	1,1	0,484	2.44919	4.64123	2.12759
chr1	167487705	167488186	C657PACXX_6_7110.sorted.filtered_peak_1503	38	.	167487705	167488186	0	3	1,253,1	0,1,480	2.85875	6.51841	3.80284
chr1	167522876	167523278	C657PACXX_6_7110.sorted.filtered_peak_1504	88	.	167522876	167523278	0	3	1,385,1	0,1,401	3.90565	11.86734	8.82701
chr1	167569342	167569620	C657PACXX_6_7110.sorted.filtered_peak_1505	21	.	167569342	167569620	0	2	1,1	0,277	2.89435	4.73208	2.18274
chr1	167570809	167571132	C657PACXX_6_7110.sorted.filtered_peak_1506	14	.	167570809	167571132	0	2	1,1	0,322	2.59082	3.86009	1.43675
chr1	167586700	167587547	C657PACXX_6_7110.sorted.filtered_peak_1507	19	.	167586700	167587547	0	4	1,360,250,1	0,61,582,846	2.87841	4.47118	1.96672
chr1	167597227	167597845	C657PACXX_6_7110.sorted.filtered_peak_1508	52	.	167597227	167597845	0	3	1,574,1	0,3,617	3.02410	8.07057	5.25024
chr1	167606651	167606986	C657PACXX_6_7110.sorted.filtered_peak_1509	20	.	167606651	167606986	0	2	1,1	0,334	2.57513	4.61351	2.08616
chr1	167683755	167684977	C657PACXX_6_7110.sorted.filtered_peak_1510	31	.	167683755	167684977	0	4	1,715,420,1	0,6,801,1221	2.69945	5.81100	3.15688
chr1	167690996	167691323	C657PACXX_6_7110.sorted.filtered_peak_1511	69	.	167690996	167691323	0	3	1,317,1	0,7,326	3.76903	9.86086	6.92541
chr1	167772429	167772826	C657PACXX_6_7110.sorted.filtered_peak_1512	36	.	167772429	167772826	0	3	1,324,1	0,61,396	3.14634	6.33753	3.64553
chr1	167774234	167774819	C657PACXX_6_7110.sorted.filtered_peak_1513	26	.	167774234	167774819	0	3	1,250,1	0,331,584	2.85420	5.20602	2.62592
chr1	167904721	167906320	C657PACXX_6_7110.sorted.filtered_peak_1514	102	.	167904721	167906320	0	3	1,1018,1	0,293,1598	3.43504	13.25744	10.21945
chr1	168147721	168148964	C657PACXX_6_7110.sorted.filtered_peak_1515	73	.	168147721	168148964	0	3	1,1233,1	0,4,1242	3.72730	10.32010	7.35477
chr1	168194811	168195561	C657PACXX_6_7110.sorted.filtered_peak_1516	32	.	168194811	168195561	0	3	1,448,1	0,8,749	2.98720	5.89604	3.27729
chr1	168204601	168205005	C657PACXX_6_7110.sorted.filtered_peak_1517	18	.	168204601	168205005	0	2	1,1	0,403	2.60985	4.27846	1.80766
chr1	168311763	168312618	C657PACXX_6_7110.sorted.filtered_peak_1518	41	.	168311763	168312618	0	3	1,487,1	0,46,854	3.10390	6.83080	4.12463
chr1	168332189	168332910	C657PACXX_6_7110.sorted.filtered_peak_1519	68	.	168332189	168332910	0	3	1,713,1	0,7,720	3.57582	9.71660	6.80420
chr1	168368306	168368584	C657PACXX_6_7110.sorted.filtered_peak_1520	32	.	168368306	168368584	0	3	1,259,1	0,2,277	3.12052	5.86577	3.20163
chr1	168378256	168378513	C657PACXX_6_7110.sorted.filtered_peak_1521	29	.	168378256	168378513	0	2	250,1	0,256	2.85582	5.57905	2.94254
chr1	168390430	168391056	C657PACXX_6_7110.sorted.filtered_peak_1522	44	.	168390430	168391056	0	3	1,586,1	0,7,625	3.13878	7.22375	4.46554
chr1	168408830	168409327	C657PACXX_6_7110.sorted.filtered_peak_1523	29	.	168408830	168409327	0	3	1,382,1	0,26,496	2.80966	5.54581	2.92459
chr1	168436384	168436802	C657PACXX_6_7110.sorted.filtered_peak_1524	21	.	168436384	168436802	0	3	1,293,1	0,12,417	2.60836	4.61635	2.10125
chr1	168489379	168489948	C657PACXX_6_7110.sorted.filtered_peak_1525	32	.	168489379	168489948	0	3	1,537,1	0,27,568	2.90656	5.89155	3.22493
chr1	168490897	168491157	C657PACXX_6_7110.sorted.filtered_peak_1526	31	.	168490897	168491157	0	3	1,250,1	0,5,259	2.88386	5.81143	3.14429
chr1	168504699	168505190	C657PACXX_6_7110.sorted.filtered_peak_1527	23	.	168504699	168505190	0	2	1,477	0,14	3.08165	4.92907	2.36076
chr1	169013345	169013943	C657PACXX_6_7110.sorted.filtered_peak_1528	41	.	169013345	169013943	0	2	1,572	0,26	3.22722	6.86073	4.11330
chr1	169075331	169075719	C657PACXX_6_7110.sorted.filtered_peak_1529	14	.	169075331	169075719	0	2	1,1	0,387	2.37950	3.84252	1.43244
chr1	169281509	169281790	C657PACXX_6_7110.sorted.filtered_peak_1530	37	.	169281509	169281790	0	2	1,1	0,280	3.27585	6.48190	3.78895
chr1	169336819	169337664	C657PACXX_6_7110.sorted.filtered_peak_1531	145	.	169336819	169337664	0	3	1,824,1	0,4,844	4.22412	17.85294	14.52033
chr1	169454556	169455498	C657PACXX_6_7110.sorted.filtered_peak_1532	56	.	169454556	169455498	0	3	1,534,1	0,366,941	3.35992	8.42693	5.62516
chr1	169574104	169574435	C657PACXX_6_7110.sorted.filtered_peak_1533	21	.	169574104	169574435	0	2	1,1	0,330	2.89671	4.72421	2.17857
chr1	169661966	169662375	C657PACXX_6_7110.sorted.filtered_peak_1534	19	.	169661966	169662375	0	2	1,1	0,408	2.41610	4.45418	1.95554
chr1	169763562	169764367	C657PACXX_6_7110.sorted.filtered_peak_1535	59	.	169763562	169764367	0	2	1,802	0,3	3.47317	8.81032	5.97324
chr1	169862740	169863659	C657PACXX_6_7110.sorted.filtered_peak_1536	152	.	169862740	169863659	0	3	1,869,1	0,28,918	4.18143	18.63308	15.28186
chr1	170043451	170044172	C657PACXX_6_7110.sorted.filtered_peak_1537	177	.	170043451	170044172	0	3	1,700,1	0,7,720	4.87865	21.15149	17.73045
chr1	170500857	170501672	C657PACXX_6_7110.sorted.filtered_peak_1538	71	.	170500857	170501672	0	2	809,1	0,814	3.82771	10.08631	7.12211
chr1	171282647	171283447	C657PACXX_6_7110.sorted.filtered_peak_1539	50	.	171282647	171283447	0	3	1,478,1	0,320,799	3.72606	7.82286	5.04181
chr1	171454140	171455669	C657PACXX_6_7110.sorted.filtered_peak_1540	79	.	171454140	171455669	0	3	1,1346,1	0,2,1528	3.42875	10.83801	7.91628
chr1	171476116	171476396	C657PACXX_6_7110.sorted.filtered_peak_1541	13	.	171476116	171476396	0	2	1,1	0,279	2.63800	3.70035	1.31451
chr1	171711047	171711768	C657PACXX_6_7110.sorted.filtered_peak_1542	89	.	171711047	171711768	0	3	1,641,1	0,77,720	3.72552	12.01721	8.97669
chr1	171750147	171751014	C657PACXX_6_7110.sorted.filtered_peak_1543	182	.	171750147	171751014	0	3	1,794,1	0,2,866	4.65526	21.73300	18.26078
chr1	171810248	171810705	C657PACXX_6_7110.sorted.filtered_peak_1544	41	.	171810248	171810705	0	3	1,276,1	0,12,456	3.36190	6.86398	4.11307
chr1	172150479	172151029	C657PACXX_6_7110.sorted.filtered_peak_1545	34	.	172150479	172151029	0	2	1,540	0,10	2.95491	6.08491	3.41010
chr1	172327433	172328145	C657PACXX_6_7110.sorted.filtered_peak_1546	31	.	172327433	172328145	0	3	1,427,1	0,54,711	2.88644	5.77527	3.13927
chr1	172349901	172350433	C657PACXX_6_7110.sorted.filtered_peak_1547	48	.	172349901	172350433	0	3	1,522,1	0,1,531	3.57651	7.65827	4.85107
chr1	172363237	172363527	C657PACXX_6_7110.sorted.filtered_peak_1548	37	.	172363237	172363527	0	2	1,1	0,289	3.17961	6.47690	3.77793
chr1	172368660	172368910	C657PACXX_6_7110.sorted.filtered_peak_1549	15	.	172368660	172368910	0	2	1,1	0,249	2.52742	4.02162	1.57089
chr1	172412949	172413466	C657PACXX_6_7110.sorted.filtered_peak_1550	40	.	172412949	172413466	0	3	1,408,1	0,67,516	3.26731	6.78459	4.05739
chr1	172418860	172419372	C657PACXX_6_7110.sorted.filtered_peak_1551	14	.	172418860	172419372	0	2	1,1	0,511	2.60029	3.83779	1.42487
chr1	172501350	172502656	C657PACXX_6_7110.sorted.filtered_peak_1552	216	.	172501350	172502656	0	3	1,1142,1	0,11,1305	4.32801	25.16123	21.60676
chr1	172608065	172608946	C657PACXX_6_7110.sorted.filtered_peak_1553	39	.	172608065	172608946	0	3	1,729,1	0,146,880	2.92882	6.63169	3.94976
chr1	172631931	172632330	C657PACXX_6_7110.sorted.filtered_peak_1554	41	.	172631931	172632330	0	3	1,279,1	0,6,398	3.17492	6.91052	4.17248
chr1	172639775	172640187	C657PACXX_6_7110.sorted.filtered_peak_1555	31	.	172639775	172640187	0	3	1,374,1	0,5,411	2.87721	5.74378	3.10588
chr1	172644121	172644682	C657PACXX_6_7110.sorted.filtered_peak_1556	48	.	172644121	172644682	0	2	1,551	0,10	3.35745	7.66554	4.87389
chr1	172668227	172668718	C657PACXX_6_7110.sorted.filtered_peak_1557	28	.	172668227	172668718	0	3	1,448,1	0,31,490	2.79516	5.48108	2.85474
chr1	172677557	172677984	C657PACXX_6_7110.sorted.filtered_peak_1558	33	.	172677557	172677984	0	3	1,378,1	0,48,426	3.12726	6.01774	3.35197
chr1	172788433	172788704	C657PACXX_6_7110.sorted.filtered_peak_1559	32	.	172788433	172788704	0	3	1,250,1	0,1,270	3.19590	5.96170	3.28529
chr1	172852964	172853260	C657PACXX_6_7110.sorted.filtered_peak_1560	21	.	172852964	172853260	0	2	1,1	0,295	2.98383	4.65017	2.11738
chr1	172863971	172864412	C657PACXX_6_7110.sorted.filtered_peak_1561	22	.	172863971	172864412	0	2	1,436	0,5	2.96359	4.84543	2.28332
chr1	173379385	173379717	C657PACXX_6_7110.sorted.filtered_peak_1562	34	.	173379385	173379717	0	3	1,295,1	0,14,331	3.31402	6.13141	3.44495
chr1	173400423	173400674	C657PACXX_6_7110.sorted.filtered_peak_1563	31	.	173400423	173400674	0	2	1,1	0,250	3.10414	5.82657	3.15428
chr1	173445691	173446776	C657PACXX_6_7110.sorted.filtered_peak_1564	64	.	173445691	173446776	0	3	1,933,1	0,20,1084	3.41130	9.36648	6.48896
chr1	173683658	173684493	C657PACXX_6_7110.sorted.filtered_peak_1565	72	.	173683658	173684493	0	3	1,743,1	0,58,834	3.81509	10.13958	7.20835
chr1	173793132	173794350	C657PACXX_6_7110.sorted.filtered_peak_1566	116	.	173793132	173794350	0	3	1,1132,1	0,65,1217	4.03034	14.83097	11.68041
chr1	173836895	173838092	C657PACXX_6_7110.sorted.filtered_peak_1567	128	.	173836895	173838092	0	3	1,1162,1	0,17,1196	3.37233	15.97919	12.81724
chr1	173991269	173991780	C657PACXX_6_7110.sorted.filtered_peak_1568	67	.	173991269	173991780	0	3	1,483,1	0,2,510	3.71118	9.63826	6.72514
chr1	174122483	174122986	C657PACXX_6_7110.sorted.filtered_peak_1569	31	.	174122483	174122986	0	3	1,478,1	0,9,502	3.08409	5.83723	3.18787
chr1	174128063	174129079	C657PACXX_6_7110.sorted.filtered_peak_1570	62	.	174128063	174129079	0	3	1,800,1	0,3,1015	3.15616	9.08526	6.20818
chr1	174186899	174187193	C657PACXX_6_7110.sorted.filtered_peak_1571	13	.	174186899	174187193	0	2	1,1	0,293	2.62167	3.72986	1.32491
chr1	174768568	174769497	C657PACXX_6_7110.sorted.filtered_peak_1572	54	.	174768568	174769497	0	3	1,915,1	0,12,928	3.60344	8.32255	5.47162
chr1	174933532	174934231	C657PACXX_6_7110.sorted.filtered_peak_1573	32	.	174933532	174934231	0	3	1,611,1	0,84,698	2.50598	5.89260	3.23228
chr1	174937890	174938227	C657PACXX_6_7110.sorted.filtered_peak_1574	25	.	174937890	174938227	0	3	1,324,1	0,5,336	2.30957	5.15707	2.57538
chr1	174968060	174969264	C657PACXX_6_7110.sorted.filtered_peak_1575	184	.	174968060	174969264	0	3	1,1196,1	0,1,1203	4.01878	21.86939	18.40349
chr1	174992207	174993158	C657PACXX_6_7110.sorted.filtered_peak_1576	90	.	174992207	174993158	0	3	1,682,1	0,1,950	4.17107	12.08760	9.04910
chr1	175158221	175158561	C657PACXX_6_7110.sorted.filtered_peak_1577	27	.	175158221	175158561	0	3	1,268,1	0,1,339	2.66693	5.31531	2.71841
chr1	175178017	175179042	C657PACXX_6_7110.sorted.filtered_peak_1578	57	.	175178017	175179042	0	3	1,650,1	0,172,1024	3.47071	8.56248	5.77015
chr1	175288790	175289112	C657PACXX_6_7110.sorted.filtered_peak_1579	35	.	175288790	175289112	0	3	1,260,1	0,8,321	3.24619	6.24282	3.55094
chr1	175483750	175484134	C657PACXX_6_7110.sorted.filtered_peak_1580	26	.	175483750	175484134	0	3	1,319,1	0,58,383	2.95369	5.18497	2.60055
chr1	175570050	175570341	C657PACXX_6_7110.sorted.filtered_peak_1581	13	.	175570050	175570341	0	2	1,1	0,290	2.48859	3.78191	1.38787
chr1	176176254	176177096	C657PACXX_6_7110.sorted.filtered_peak_1582	131	.	176176254	176177096	0	3	1,741,1	0,65,841	4.36366	16.35447	13.11837
chr1	177355056	177355782	C657PACXX_6_7110.sorted.filtered_peak_1583	17	.	177355056	177355782	0	2	1,1	0,725	2.52419	4.17608	1.71609
chr1	178501463	178501767	C657PACXX_6_7110.sorted.filtered_peak_1584	15	.	178501463	178501767	0	2	1,1	0,303	2.61480	3.99632	1.56187
chr1	178511234	178512088	C657PACXX_6_7110.sorted.filtered_peak_1585	57	.	178511234	178512088	0	3	1,728,1	0,78,853	3.59367	8.56680	5.70627
chr1	178971869	178972139	C657PACXX_6_7110.sorted.filtered_peak_1586	27	.	178971869	178972139	0	2	1,1	0,269	3.16535	5.37939	2.75885
chr1	178994727	178995378	C657PACXX_6_7110.sorted.filtered_peak_1587	29	.	178994727	178995378	0	3	1,311,1	0,122,650	2.84637	5.60563	2.98830
chr1	179050605	179051461	C657PACXX_6_7110.sorted.filtered_peak_1588	35	.	179050605	179051461	0	2	524,1	0,855	2.85892	6.26396	3.57638
chr1	179052154	179052517	C657PACXX_6_7110.sorted.filtered_peak_1589	21	.	179052154	179052517	0	3	1,259,1	0,83,362	2.50430	4.67785	2.14401
chr1	179098804	179099143	C657PACXX_6_7110.sorted.filtered_peak_1590	77	.	179098804	179099143	0	3	1,316,1	0,8,338	4.60596	10.76497	7.79338
chr1	179262586	179263619	C657PACXX_6_7110.sorted.filtered_peak_1591	28	.	179262586	179263619	0	3	1,296,1	0,158,1032	2.87175	5.38743	2.81097
chr1	179268073	179268385	C657PACXX_6_7110.sorted.filtered_peak_1592	52	.	179268073	179268385	0	2	310,1	0,311	3.60216	8.08752	5.27095
chr1	179334701	179335484	C657PACXX_6_7110.sorted.filtered_peak_1593	74	.	179334701	179335484	0	2	1,782	0,1	4.01244	10.33016	7.40639
chr1	179783731	179784632	C657PACXX_6_7110.sorted.filtered_peak_1594	28	.	179783731	179784632	0	3	1,840,1	0,1,900	2.82969	5.48580	2.88254
chr1	179851077	179852571	C657PACXX_6_7110.sorted.filtered_peak_1595	79	.	179851077	179852571	0	3	1,800,1	0,323,1493	3.35110	10.86246	7.94960
chr1	179923276	179924192	C657PACXX_6_7110.sorted.filtered_peak_1596	149	.	179923276	179924192	0	3	1,899,1	0,13,915	4.44991	18.26160	14.98001
chr1	180123534	180124231	C657PACXX_6_7110.sorted.filtered_peak_1597	25	.	180123534	180124231	0	3	1,326,1	0,368,696	2.61660	5.11795	2.53731
chr1	180148090	180148342	C657PACXX_6_7110.sorted.filtered_peak_1598	32	.	180148090	180148342	0	2	1,1	0,251	3.27714	5.93985	3.25609
chr1	180182651	180182910	C657PACXX_6_7110.sorted.filtered_peak_1599	15	.	180182651	180182910	0	2	1,1	0,258	2.74816	3.93885	1.51280
chr1	180451695	180451945	C657PACXX_6_7110.sorted.filtered_peak_1600	17	.	180451695	180451945	0	2	1,1	0,249	2.81092	4.20332	1.73278
chr1	180471407	180472441	C657PACXX_6_7110.sorted.filtered_peak_1601	57	.	180471407	180472441	0	3	1,1016,1	0,17,1033	3.38484	8.55098	5.71133
chr1	180600704	180601523	C657PACXX_6_7110.sorted.filtered_peak_1602	91	.	180600704	180601523	0	3	1,810,1	0,3,818	3.99741	12.15948	9.11592
chr1	180923407	180923727	C657PACXX_6_7110.sorted.filtered_peak_1603	36	.	180923407	180923727	0	2	310,1	0,319	3.33521	6.36954	3.66537
chr1	180991248	180992068	C657PACXX_6_7110.sorted.filtered_peak_1604	16	.	180991248	180992068	0	2	1,1	0,819	2.30226	4.15362	1.69761
chr1	181002535	181003460	C657PACXX_6_7110.sorted.filtered_peak_1605	85	.	181002535	181003460	0	3	1,816,1	0,99,924	3.99782	11.58633	8.56338
chr1	181031729	181032277	C657PACXX_6_7110.sorted.filtered_peak_1606	25	.	181031729	181032277	0	2	545,1	0,547	3.08971	5.16994	2.57385
chr1	181057550	181058120	C657PACXX_6_7110.sorted.filtered_peak_1607	77	.	181057550	181058120	0	2	548,1	0,569	3.33255	10.76272	7.78901
chr1	181059052	181059536	C657PACXX_6_7110.sorted.filtered_peak_1608	29	.	181059052	181059536	0	2	1,475	0,9	2.55038	5.64367	2.99956
chr1	181074045	181075186	C657PACXX_6_7110.sorted.filtered_peak_1609	33	.	181074045	181075186	0	3	1,470,1	0,331,1140	2.63013	5.96287	3.34138
chr1	181111594	181111864	C657PACXX_6_7110.sorted.filtered_peak_1610	19	.	181111594	181111864	0	2	1,1	0,269	2.57925	4.48968	1.98040
chr1	181118554	181119127	C657PACXX_6_7110.sorted.filtered_peak_1611	34	.	181118554	181119127	0	3	1,472,1	0,98,572	3.06088	6.12315	3.44797
chr1	181128667	181129151	C657PACXX_6_7110.sorted.filtered_peak_1612	15	.	181128667	181129151	0	2	1,1	0,483	2.66722	3.92805	1.50522
chr1	181135549	181136056	C657PACXX_6_7110.sorted.filtered_peak_1613	15	.	181135549	181136056	0	2	1,1	0,506	2.63856	3.98723	1.55063
chr1	181149076	181149326	C657PACXX_6_7110.sorted.filtered_peak_1614	16	.	181149076	181149326	0	2	1,1	0,249	2.78228	4.09887	1.64907
chr1	181159115	181159405	C657PACXX_6_7110.sorted.filtered_peak_1615	19	.	181159115	181159405	0	1	290	0	2.75205	4.42944	1.94189
chr1	181394282	181394571	C657PACXX_6_7110.sorted.filtered_peak_1616	24	.	181394282	181394571	0	2	1,1	0,288	2.96390	5.04345	2.47444
chr1	181998282	181999493	C657PACXX_6_7110.sorted.filtered_peak_1617	46	.	181998282	181999493	0	3	1,1016,1	0,194,1210	3.14049	7.36656	4.61767
chr1	182228355	182228821	C657PACXX_6_7110.sorted.filtered_peak_1618	57	.	182228355	182228821	0	3	1,455,1	0,2,465	3.74719	8.61896	5.76915
chr1	182365963	182366229	C657PACXX_6_7110.sorted.filtered_peak_1619	39	.	182365963	182366229	0	2	265,1	0,265	3.41311	6.67131	3.93684
chr1	182399672	182400357	C657PACXX_6_7110.sorted.filtered_peak_1620	28	.	182399672	182400357	0	3	1,347,1	0,159,684	3.03074	5.50118	2.88603
chr1	182415236	182415499	C657PACXX_6_7110.sorted.filtered_peak_1621	30	.	182415236	182415499	0	2	250,1	0,262	3.22145	5.72284	3.07714
chr1	182557903	182558719	C657PACXX_6_7110.sorted.filtered_peak_1622	27	.	182557903	182558719	0	3	1,646,1	0,4,815	2.91526	5.38789	2.77961
chr1	182573201	182573945	C657PACXX_6_7110.sorted.filtered_peak_1623	25	.	182573201	182573945	0	3	1,433,1	0,3,743	2.52271	5.10702	2.52821
chr1	182585060	182585522	C657PACXX_6_7110.sorted.filtered_peak_1624	54	.	182585060	182585522	0	3	1,449,1	0,5,461	3.15761	8.30044	5.44596
chr1	182758432	182759038	C657PACXX_6_7110.sorted.filtered_peak_1625	42	.	182758432	182759038	0	3	1,377,1	0,228,605	3.10030	6.96397	4.25084
chr1	182808058	182809264	C657PACXX_6_7110.sorted.filtered_peak_1626	123	.	182808058	182809264	0	3	1,928,1	0,1,1205	3.97750	15.52628	12.38260
chr1	183439409	183439659	C657PACXX_6_7110.sorted.filtered_peak_1627	10	.	183439409	183439659	0	2	1,1	0,249	1.99844	3.42882	1.09810
chr1	183440798	183441777	C657PACXX_6_7110.sorted.filtered_peak_1628	99	.	183440798	183441777	0	3	1,858,1	0,8,978	3.47741	13.09058	9.99007
chr1	183604547	183605529	C657PACXX_6_7110.sorted.filtered_peak_1629	111	.	183604547	183605529	0	3	1,801,1	0,135,981	3.71866	14.21939	11.13521
chr1	183624610	183624983	C657PACXX_6_7110.sorted.filtered_peak_1630	41	.	183624610	183624983	0	2	360,1	0,372	3.43017	6.85693	4.11991
chr1	183884926	183885784	C657PACXX_6_7110.sorted.filtered_peak_1631	73	.	183884926	183885784	0	3	1,757,1	0,12,857	3.93099	10.25031	7.31150
chr1	183925576	183926174	C657PACXX_6_7110.sorted.filtered_peak_1632	119	.	183925576	183926174	0	3	1,533,1	0,43,597	4.42086	15.10516	11.92656
chr1	184020387	184021662	C657PACXX_6_7110.sorted.filtered_peak_1633	30	.	184020387	184021662	0	3	1,984,1	0,15,1274	3.04779	5.64662	3.01202
chr1	184129302	184129590	C657PACXX_6_7110.sorted.filtered_peak_1634	28	.	184129302	184129590	0	2	1,1	0,287	2.73362	5.52202	2.89360
chr1	184356217	184356529	C657PACXX_6_7110.sorted.filtered_peak_1635	26	.	184356217	184356529	0	3	1,294,1	0,4,311	2.79649	5.26127	2.65292
chr1	184460755	184461216	C657PACXX_6_7110.sorted.filtered_peak_1636	55	.	184460755	184461216	0	3	1,416,1	0,5,460	3.60164	8.34648	5.50612
chr1	184712165	184712583	C657PACXX_6_7110.sorted.filtered_peak_1637	51	.	184712165	184712583	0	2	403,1	0,417	3.45072	7.92830	5.11399
chr1	184723478	184724850	C657PACXX_6_7110.sorted.filtered_peak_1638	116	.	184723478	184724850	0	3	1,910,1	0,65,1371	3.68814	14.80315	11.68955
chr1	184774773	184775024	C657PACXX_6_7110.sorted.filtered_peak_1639	22	.	184774773	184775024	0	2	1,1	0,250	2.90185	4.81124	2.25215
chr1	184809680	184810226	C657PACXX_6_7110.sorted.filtered_peak_1640	61	.	184809680	184810226	0	2	478,1	0,545	3.55242	9.01087	6.13621
chr1	184812965	184813259	C657PACXX_6_7110.sorted.filtered_peak_1641	60	.	184812965	184813259	0	3	1,283,1	0,2,293	3.87226	8.93225	6.04379
chr1	184836107	184836894	C657PACXX_6_7110.sorted.filtered_peak_1642	62	.	184836107	184836894	0	2	608,1	0,786	3.61187	9.09323	6.22452
chr1	184859356	184860114	C657PACXX_6_7110.sorted.filtered_peak_1643	51	.	184859356	184860114	0	3	1,680,1	0,48,757	3.47039	7.97152	5.16156
chr1	184942647	184942917	C657PACXX_6_7110.sorted.filtered_peak_1644	15	.	184942647	184942917	0	2	1,1	0,269	2.40499	3.96291	1.52815
chr1	185125879	185126741	C657PACXX_6_7110.sorted.filtered_peak_1645	161	.	185125879	185126741	0	3	1,856,1	0,2,861	4.27128	19.57250	16.17612
chr1	185139567	185139849	C657PACXX_6_7110.sorted.filtered_peak_1646	13	.	185139567	185139849	0	2	1,1	0,281	2.64574	3.75108	1.36032
chr1	185250244	185250736	C657PACXX_6_7110.sorted.filtered_peak_1647	14	.	185250244	185250736	0	2	1,1	0,491	2.65485	3.80333	1.40054
chr1	185285042	185285494	C657PACXX_6_7110.sorted.filtered_peak_1648	15	.	185285042	185285494	0	2	1,1	0,451	2.15970	4.03740	1.59368
chr1	185286091	185287331	C657PACXX_6_7110.sorted.filtered_peak_1649	74	.	185286091	185287331	0	3	1,1115,1	0,119,1239	3.23292	10.42775	7.48360
chr1	185307994	185308694	C657PACXX_6_7110.sorted.filtered_peak_1650	30	.	185307994	185308694	0	3	1,680,1	0,4,699	2.92360	5.66809	3.03917
chr1	185389813	185390320	C657PACXX_6_7110.sorted.filtered_peak_1651	27	.	185389813	185390320	0	3	1,261,1	0,225,506	3.01793	5.29110	2.70287
chr1	185408868	185409608	C657PACXX_6_7110.sorted.filtered_peak_1652	66	.	185408868	185409608	0	3	1,638,1	0,44,739	3.60750	9.59565	6.68433
chr1	185528990	185529682	C657PACXX_6_7110.sorted.filtered_peak_1653	43	.	185528990	185529682	0	2	689,1	0,691	3.08324	7.13471	4.38224
chr1	185536103	185536602	C657PACXX_6_7110.sorted.filtered_peak_1654	75	.	185536103	185536602	0	3	1,494,1	0,2,498	3.94016	10.55360	7.58605
chr1	185605846	185606215	C657PACXX_6_7110.sorted.filtered_peak_1655	30	.	185605846	185606215	0	2	289,1	0,368	3.35728	5.69287	3.03791
chr1	186343989	186345292	C657PACXX_6_7110.sorted.filtered_peak_1656	178	.	186343989	186345292	0	3	1,1017,1	0,216,1302	4.41143	21.27525	17.86680
chr1	186373643	186373902	C657PACXX_6_7110.sorted.filtered_peak_1657	24	.	186373643	186373902	0	2	1,1	0,258	2.99604	5.03519	2.45210
chr1	186587554	186587909	C657PACXX_6_7110.sorted.filtered_peak_1658	33	.	186587554	186587909	0	3	1,328,1	0,4,354	3.23443	5.99441	3.33340
chr1	186649539	186649898	C657PACXX_6_7110.sorted.filtered_peak_1659	15	.	186649539	186649898	0	2	1,1	0,358	2.48228	3.94236	1.51351
chr1	186798303	186798572	C657PACXX_6_7110.sorted.filtered_peak_1660	21	.	186798303	186798572	0	2	1,1	0,268	2.91122	4.73845	2.19427
chr1	192127292	192127567	C657PACXX_6_7110.sorted.filtered_peak_1661	20	.	192127292	192127567	0	2	1,1	0,274	2.72131	4.52251	2.00395
chr1	192485860	192486386	C657PACXX_6_7110.sorted.filtered_peak_1662	126	.	192485860	192486386	0	3	1,523,1	0,1,525	4.48397	15.91860	12.68871
chr1	192499353	192499603	C657PACXX_6_7110.sorted.filtered_peak_1663	32	.	192499353	192499603	0	2	1,1	0,249	3.14434	5.93122	3.25740
chr1	192508007	192508377	C657PACXX_6_7110.sorted.filtered_peak_1664	36	.	192508007	192508377	0	2	1,364	0,6	3.00464	6.29886	3.60186
chr1	192520151	192520627	C657PACXX_6_7110.sorted.filtered_peak_1665	16	.	192520151	192520627	0	3	1,250,1	0,216,475	2.37454	4.13869	1.67748
chr1	192544495	192545111	C657PACXX_6_7110.sorted.filtered_peak_1666	110	.	192544495	192545111	0	3	1,583,1	0,16,615	3.82947	14.18800	11.04091
chr1	192578301	192578554	C657PACXX_6_7110.sorted.filtered_peak_1667	16	.	192578301	192578554	0	2	1,1	0,252	2.60869	4.07454	1.61996
chr1	192777655	192778335	C657PACXX_6_7110.sorted.filtered_peak_1668	44	.	192777655	192778335	0	3	1,586,1	0,93,679	2.74879	7.23737	4.48987
chr1	193027636	193028821	C657PACXX_6_7110.sorted.filtered_peak_1669	64	.	193027636	193028821	0	4	1,572,487,1	0,54,675,1184	3.20793	9.26307	6.41866
chr1	193074569	193074838	C657PACXX_6_7110.sorted.filtered_peak_1670	44	.	193074569	193074838	0	1	269	0	3.42293	7.20827	4.42567
chr1	193090808	193091722	C657PACXX_6_7110.sorted.filtered_peak_1671	108	.	193090808	193091722	0	3	1,901,1	0,11,913	4.05986	14.01887	10.84927
chr1	193210076	193210554	C657PACXX_6_7110.sorted.filtered_peak_1672	32	.	193210076	193210554	0	3	1,340,1	0,119,477	3.14925	5.91169	3.26028
chr1	193280319	193280845	C657PACXX_6_7110.sorted.filtered_peak_1673	20	.	193280319	193280845	0	2	1,1	0,525	2.77870	4.56383	2.05408
chr1	193375969	193376287	C657PACXX_6_7110.sorted.filtered_peak_1674	19	.	193375969	193376287	0	2	1,1	0,317	2.87735	4.46609	1.96350
chr1	193448220	193449070	C657PACXX_6_7110.sorted.filtered_peak_1675	91	.	193448220	193449070	0	3	1,578,1	0,1,849	3.87703	12.17497	9.16292
chr1	193508943	193509374	C657PACXX_6_7110.sorted.filtered_peak_1676	30	.	193508943	193509374	0	3	1,382,1	0,11,430	2.92425	5.70860	3.07048
chr1	193561346	193561596	C657PACXX_6_7110.sorted.filtered_peak_1677	16	.	193561346	193561596	0	2	1,1	0,249	2.66511	4.13841	1.68235
chr1	195164426	195165179	C657PACXX_6_7110.sorted.filtered_peak_1678	24	.	195164426	195165179	0	3	1,612,1	0,8,752	2.85505	5.00190	2.43920
chr1	195881615	195881972	C657PACXX_6_7110.sorted.filtered_peak_1679	14	.	195881615	195881972	0	2	1,1	0,356	2.75819	3.90757	1.46850
chr1	197115674	197116325	C657PACXX_6_7110.sorted.filtered_peak_1680	54	.	197115674	197116325	0	3	1,638,1	0,3,650	3.40793	8.28487	5.42937
chr1	197138715	197138965	C657PACXX_6_7110.sorted.filtered_peak_1681	21	.	197138715	197138965	0	2	1,1	0,249	3.02717	4.73547	2.19862
chr1	197170082	197171046	C657PACXX_6_7110.sorted.filtered_peak_1682	84	.	197170082	197171046	0	3	1,883,1	0,74,963	3.62154	11.43422	8.44361
chr1	197744536	197745114	C657PACXX_6_7110.sorted.filtered_peak_1683	26	.	197744536	197745114	0	3	1,250,1	0,315,577	2.59325	5.22071	2.62038
chr1	197871489	197872385	C657PACXX_6_7110.sorted.filtered_peak_1684	38	.	197871489	197872385	0	3	1,788,1	0,11,895	2.97680	6.53258	3.83904
chr1	197918348	197918744	C657PACXX_6_7110.sorted.filtered_peak_1685	65	.	197918348	197918744	0	2	390,1	0,395	4.20795	9.46700	6.54049
chr1	198057730	198058002	C657PACXX_6_7110.sorted.filtered_peak_1686	21	.	198057730	198058002	0	1	272	0	3.00732	4.65297	2.12569
chr1	198126411	198126774	C657PACXX_6_7110.sorted.filtered_peak_1687	16	.	198126411	198126774	0	2	1,1	0,362	2.19134	4.09011	1.64120
chr1	198127907	198128196	C657PACXX_6_7110.sorted.filtered_peak_1688	25	.	198127907	198128196	0	2	1,253	0,36	2.41699	5.18418	2.58829
chr1	198136582	198136955	C657PACXX_6_7110.sorted.filtered_peak_1689	46	.	198136582	198136955	0	2	1,359	0,14	3.34553	7.42102	4.63551
chr1	198148501	198148932	C657PACXX_6_7110.sorted.filtered_peak_1690	14	.	198148501	198148932	0	2	1,1	0,430	2.47740	3.83308	1.42031
chr1	198157128	198157601	C657PACXX_6_7110.sorted.filtered_peak_1691	15	.	198157128	198157601	0	2	1,1	0,472	2.60255	4.01279	1.57087
chr1	198489550	198489944	C657PACXX_6_7110.sorted.filtered_peak_1692	29	.	198489550	198489944	0	3	1,331,1	0,60,393	2.86276	5.53772	2.90824
chr1	198492304	198492662	C657PACXX_6_7110.sorted.filtered_peak_1693	13	.	198492304	198492662	0	2	1,1	0,357	2.35233	3.68877	1.30799
chr1	198526056	198526418	C657PACXX_6_7110.sorted.filtered_peak_1694	36	.	198526056	198526418	0	3	1,354,1	0,5,361	3.12527	6.33990	3.63504
chr1	198589883	198590985	C657PACXX_6_7110.sorted.filtered_peak_1695	60	.	198589883	198590985	0	3	1,810,1	0,275,1101	3.10638	8.91284	6.06799
chr1	198619199	198619449	C657PACXX_6_7110.sorted.filtered_peak_1696	21	.	198619199	198619449	0	2	1,1	0,249	2.58798	4.63724	2.10262
chr1	198625626	198626061	C657PACXX_6_7110.sorted.filtered_peak_1697	20	.	198625626	198626061	0	2	431,1	0,434	2.39162	4.61881	2.08443
chr1	198626925	198627263	C657PACXX_6_7110.sorted.filtered_peak_1698	23	.	198626925	198627263	0	3	1,306,1	0,11,337	2.47165	4.92659	2.36679
chr1	198648809	198649268	C657PACXX_6_7110.sorted.filtered_peak_1699	19	.	198648809	198649268	0	2	1,1	0,458	2.07828	4.38300	1.90051
chr1	198650858	198651417	C657PACXX_6_7110.sorted.filtered_peak_1700	158	.	198650858	198651417	0	3	1,535,1	0,21,558	3.85636	19.24399	15.86737
chr1	198889084	198889456	C657PACXX_6_7110.sorted.filtered_peak_1701	24	.	198889084	198889456	0	3	1,285,1	0,7,371	2.71085	5.06481	2.48757
chr1	198904126	198904499	C657PACXX_6_7110.sorted.filtered_peak_1702	18	.	198904126	198904499	0	3	1,277,1	0,41,372	2.29765	4.33194	1.84611
chr1	198906371	198906794	C657PACXX_6_7110.sorted.filtered_peak_1703	47	.	198906371	198906794	0	3	1,391,1	0,8,422	2.93533	7.57836	4.79233
chr1	199004513	199004763	C657PACXX_6_7110.sorted.filtered_peak_1704	16	.	199004513	199004763	0	2	1,1	0,249	2.71459	4.14073	1.68033
chr1	199010689	199011105	C657PACXX_6_7110.sorted.filtered_peak_1705	71	.	199010689	199011105	0	3	1,394,1	0,1,415	3.87902	10.08675	7.13482
chr1	199058764	199059301	C657PACXX_6_7110.sorted.filtered_peak_1706	25	.	199058764	199059301	0	2	1,1	0,536	3.04985	5.16243	2.57250
chr1	199138304	199138635	C657PACXX_6_7110.sorted.filtered_peak_1707	12	.	199138304	199138635	0	2	1,1	0,330	2.36111	3.61151	1.24750
chr1	199142491	199142785	C657PACXX_6_7110.sorted.filtered_peak_1708	44	.	199142491	199142785	0	1	294	0	3.23866	7.27953	4.49059
chr1	200098749	200099106	C657PACXX_6_7110.sorted.filtered_peak_1709	28	.	200098749	200099106	0	3	1,290,1	0,35,356	3.05042	5.47401	2.85151
chr1	200123331	200123632	C657PACXX_6_7110.sorted.filtered_peak_1710	37	.	200123331	200123632	0	3	1,271,1	0,23,300	3.02934	6.46323	3.74998
chr1	200271449	200271867	C657PACXX_6_7110.sorted.filtered_peak_1711	26	.	200271449	200271867	0	2	386,1	0,417	2.88974	5.30060	2.69460
chr1	200378886	200379621	C657PACXX_6_7110.sorted.filtered_peak_1712	57	.	200378886	200379621	0	3	1,726,1	0,4,734	3.44035	8.59681	5.76674
chr1	200479269	200479541	C657PACXX_6_7110.sorted.filtered_peak_1713	21	.	200479269	200479541	0	1	272	0	3.03061	4.68730	2.13818
chr1	200499755	200500225	C657PACXX_6_7110.sorted.filtered_peak_1714	22	.	200499755	200500225	0	3	1,255,1	0,97,469	3.06045	4.77503	2.21429
chr1	200589650	200590356	C657PACXX_6_7110.sorted.filtered_peak_1715	41	.	200589650	200590356	0	2	519,1	0,705	3.26546	6.85823	4.13455
chr1	200597379	200597945	C657PACXX_6_7110.sorted.filtered_peak_1716	21	.	200597379	200597945	0	2	1,1	0,565	2.76682	4.66727	2.14980
chr1	200638590	200639634	C657PACXX_6_7110.sorted.filtered_peak_1717	63	.	200638590	200639634	0	2	1021,1	0,1043	3.57822	9.21103	6.32340
chr1	200857164	200857941	C657PACXX_6_7110.sorted.filtered_peak_1718	24	.	200857164	200857941	0	3	1,755,1	0,18,776	2.72550	4.98363	2.41076
chr1	200874889	200875220	C657PACXX_6_7110.sorted.filtered_peak_1719	31	.	200874889	200875220	0	2	1,329	0,2	3.13689	5.79955	3.15460
chr1	200988477	200989124	C657PACXX_6_7110.sorted.filtered_peak_1720	30	.	200988477	200989124	0	3	1,631,1	0,11,646	2.48605	5.73677	3.09031
chr1	201083298	201083782	C657PACXX_6_7110.sorted.filtered_peak_1721	31	.	201083298	201083782	0	2	471,1	0,483	2.96307	5.84650	3.19712
chr1	201123273	201124041	C657PACXX_6_7110.sorted.filtered_peak_1722	59	.	201123273	201124041	0	3	1,753,1	0,13,767	3.61328	8.77856	5.94967
chr1	201140210	201140527	C657PACXX_6_7110.sorted.filtered_peak_1723	14	.	201140210	201140527	0	2	1,1	0,316	2.43571	3.90144	1.48076
chr1	201223547	201223809	C657PACXX_6_7110.sorted.filtered_peak_1724	16	.	201223547	201223809	0	3	1,250,1	0,10,261	2.77980	4.16192	1.69054
chr1	201377440	201377699	C657PACXX_6_7110.sorted.filtered_peak_1725	37	.	201377440	201377699	0	2	1,258	0,1	3.44237	6.44074	3.71514
chr1	201449701	201450028	C657PACXX_6_7110.sorted.filtered_peak_1726	25	.	201449701	201450028	0	2	1,1	0,326	2.71203	5.13164	2.55325
chr1	201475889	201476646	C657PACXX_6_7110.sorted.filtered_peak_1727	33	.	201475889	201476646	0	3	1,431,1	0,324,756	3.08270	5.97196	3.31820
chr1	201482071	201482338	C657PACXX_6_7110.sorted.filtered_peak_1728	37	.	201482071	201482338	0	3	1,252,1	0,10,266	3.41308	6.45292	3.74004
chr1	201528770	201529292	C657PACXX_6_7110.sorted.filtered_peak_1729	21	.	201528770	201529292	0	2	1,1	0,521	2.80549	4.66709	2.13763
chr1	201798000	201798723	C657PACXX_6_7110.sorted.filtered_peak_1730	39	.	201798000	201798723	0	3	1,708,1	0,1,722	3.15484	6.72365	3.99787
chr1	201924263	201924939	C657PACXX_6_7110.sorted.filtered_peak_1731	106	.	201924263	201924939	0	3	1,663,1	0,5,675	4.49535	13.75716	10.63141
chr1	201951426	201952121	C657PACXX_6_7110.sorted.filtered_peak_1732	21	.	201951426	201952121	0	2	1,269	0,426	2.86450	4.64382	2.11974
chr1	202104324	202104856	C657PACXX_6_7110.sorted.filtered_peak_1733	19	.	202104324	202104856	0	2	1,1	0,531	2.74938	4.40483	1.90996
chr1	202112772	202113118	C657PACXX_6_7110.sorted.filtered_peak_1734	14	.	202112772	202113118	0	2	1,1	0,345	2.47052	3.86206	1.44801
chr1	202113581	202113899	C657PACXX_6_7110.sorted.filtered_peak_1735	10	.	202113581	202113899	0	2	1,1	0,317	2.31642	3.36913	1.04873
chr1	202172806	202173180	C657PACXX_6_7110.sorted.filtered_peak_1736	13	.	202172806	202173180	0	2	1,1	0,373	2.51905	3.77626	1.37727
chr1	202264672	202265037	C657PACXX_6_7110.sorted.filtered_peak_1737	43	.	202264672	202265037	0	3	1,348,1	0,9,364	3.41738	7.12671	4.37467
chr1	202284769	202285051	C657PACXX_6_7110.sorted.filtered_peak_1738	25	.	202284769	202285051	0	2	1,1	0,281	2.89369	5.10172	2.53001
chr1	202310750	202311465	C657PACXX_6_7110.sorted.filtered_peak_1739	138	.	202310750	202311465	0	3	1,700,1	0,5,714	4.84137	17.11000	13.81214
chr1	202317397	202318382	C657PACXX_6_7110.sorted.filtered_peak_1740	102	.	202317397	202318382	0	3	1,818,1	0,12,984	3.90568	13.29530	10.21328
chr1	202779788	202780188	C657PACXX_6_7110.sorted.filtered_peak_1741	24	.	202779788	202780188	0	2	394,1	0,399	2.64510	5.05270	2.48469
chr1	202830356	202831081	C657PACXX_6_7110.sorted.filtered_peak_1742	22	.	202830356	202831081	0	2	1,551	0,174	2.95827	4.82780	2.27093
chr1	202857778	202858670	C657PACXX_6_7110.sorted.filtered_peak_1743	156	.	202857778	202858670	0	3	1,811,1	0,7,891	4.83380	19.04520	15.68133
chr1	202895994	202896653	C657PACXX_6_7110.sorted.filtered_peak_1744	124	.	202895994	202896653	0	3	1,646,1	0,8,658	5.08791	15.69053	12.46607
chr1	202927286	202928021	C657PACXX_6_7110.sorted.filtered_peak_1745	54	.	202927286	202928021	0	2	1,727	0,8	3.44473	8.30514	5.49924
chr1	202935994	202936702	C657PACXX_6_7110.sorted.filtered_peak_1746	43	.	202935994	202936702	0	2	1,571	0,137	3.27234	7.13244	4.37504
chr1	202968421	202968732	C657PACXX_6_7110.sorted.filtered_peak_1747	16	.	202968421	202968732	0	2	1,1	0,310	2.75826	4.13792	1.68125
chr1	202976066	202977191	C657PACXX_6_7110.sorted.filtered_peak_1748	56	.	202976066	202977191	0	2	1,1114	0,11	3.50678	8.44429	5.63108
chr1	202995331	202995777	C657PACXX_6_7110.sorted.filtered_peak_1749	26	.	202995331	202995777	0	3	1,282,1	0,9,445	2.80942	5.28307	2.68312
chr1	203236435	203236959	C657PACXX_6_7110.sorted.filtered_peak_1750	52	.	203236435	203236959	0	3	1,347,1	0,10,523	3.38559	8.00714	5.20914
chr1	203242228	203242644	C657PACXX_6_7110.sorted.filtered_peak_1751	30	.	203242228	203242644	0	3	1,350,1	0,37,415	2.65494	5.70272	3.07149
chr1	203256402	203256980	C657PACXX_6_7110.sorted.filtered_peak_1752	91	.	203256402	203256980	0	3	1,553,1	0,12,577	3.10113	12.17551	9.13177
chr1	203258585	203259117	C657PACXX_6_7110.sorted.filtered_peak_1753	80	.	203258585	203259117	0	3	1,514,1	0,11,531	3.00508	11.06699	8.05640
chr1	203259476	203259918	C657PACXX_6_7110.sorted.filtered_peak_1754	29	.	203259476	203259918	0	3	1,383,1	0,52,441	2.26054	5.54851	2.92811
chr1	203274076	203274838	C657PACXX_6_7110.sorted.filtered_peak_1755	117	.	203274076	203274838	0	3	1,605,1	0,151,761	3.48164	14.91501	11.78143
chr1	203289993	203290355	C657PACXX_6_7110.sorted.filtered_peak_1756	26	.	203289993	203290355	0	3	1,303,1	0,51,361	2.61498	5.26098	2.66519
chr1	203296227	203297291	C657PACXX_6_7110.sorted.filtered_peak_1757	69	.	203296227	203297291	0	3	1,1051,1	0,5,1063	3.13093	9.87264	6.94718
chr1	203456517	203457137	C657PACXX_6_7110.sorted.filtered_peak_1758	38	.	203456517	203457137	0	3	1,611,1	0,7,619	3.27051	6.62988	3.89742
chr1	203473811	203474111	C657PACXX_6_7110.sorted.filtered_peak_1759	32	.	203473811	203474111	0	3	1,284,1	0,14,299	3.26584	5.93416	3.27254
chr1	203576338	203576878	C657PACXX_6_7110.sorted.filtered_peak_1760	43	.	203576338	203576878	0	2	1,539	0,1	3.48415	7.10808	4.33228
chr1	203594754	203595308	C657PACXX_6_7110.sorted.filtered_peak_1761	23	.	203594754	203595308	0	3	1,543,1	0,4,553	2.40525	4.90227	2.34384
chr1	203595802	203596077	C657PACXX_6_7110.sorted.filtered_peak_1762	35	.	203595802	203596077	0	3	1,271,1	0,1,274	2.66684	6.27797	3.56479
chr1	203622119	203622703	C657PACXX_6_7110.sorted.filtered_peak_1763	50	.	203622119	203622703	0	3	1,366,1	0,214,583	3.11474	7.83137	5.06149
chr1	203642868	203643622	C657PACXX_6_7110.sorted.filtered_peak_1764	100	.	203642868	203643622	0	3	1,742,1	0,5,753	3.82687	13.10985	10.03283
chr1	203651457	203652029	C657PACXX_6_7110.sorted.filtered_peak_1765	24	.	203651457	203652029	0	2	1,261	0,311	3.02794	5.01446	2.44746
chr1	203733866	203734875	C657PACXX_6_7110.sorted.filtered_peak_1766	79	.	203733866	203734875	0	3	1,1006,1	0,1,1008	3.73404	10.95232	7.95520
chr1	203764374	203764802	C657PACXX_6_7110.sorted.filtered_peak_1767	123	.	203764374	203764802	0	2	423,1	0,427	4.72653	15.50412	12.30134
chr1	203830459	203831126	C657PACXX_6_7110.sorted.filtered_peak_1768	106	.	203830459	203831126	0	3	1,633,1	0,13,666	4.62581	13.76929	10.65721
chr1	203889586	203889928	C657PACXX_6_7110.sorted.filtered_peak_1769	64	.	203889586	203889928	0	1	342	0	4.38425	9.36804	6.45976
chr1	204176045	204176463	C657PACXX_6_7110.sorted.filtered_peak_1770	15	.	204176045	204176463	0	2	1,1	0,417	2.69379	3.93343	1.51025
chr1	204332746	204333145	C657PACXX_6_7110.sorted.filtered_peak_1771	30	.	204332746	204333145	0	3	1,397,1	0,1,398	2.98018	5.66578	3.02341
chr1	204380442	204381425	C657PACXX_6_7110.sorted.filtered_peak_1772	146	.	204380442	204381425	0	3	1,899,1	0,78,982	4.23095	17.90051	14.63455
chr1	204463444	204464392	C657PACXX_6_7110.sorted.filtered_peak_1773	35	.	204463444	204464392	0	4	1,381,271,1	0,15,667,947	2.92626	6.24057	3.57803
chr1	204475506	204476669	C657PACXX_6_7110.sorted.filtered_peak_1774	83	.	204475506	204476669	0	3	1,1142,1	0,17,1162	3.56030	11.33205	8.33658
chr1	204485273	204485939	C657PACXX_6_7110.sorted.filtered_peak_1775	106	.	204485273	204485939	0	3	1,640,1	0,24,665	3.96375	13.77680	10.62266
chr1	204490453	204490722	C657PACXX_6_7110.sorted.filtered_peak_1776	28	.	204490453	204490722	0	3	1,250,1	0,6,268	2.87231	5.49087	2.85658
chr1	204513409	204513908	C657PACXX_6_7110.sorted.filtered_peak_1777	28	.	204513409	204513908	0	3	1,411,1	0,51,498	2.98394	5.44142	2.82921
chr1	204534945	204535248	C657PACXX_6_7110.sorted.filtered_peak_1778	16	.	204534945	204535248	0	2	1,1	0,302	2.69575	4.13518	1.67254
chr1	204760927	204761250	C657PACXX_6_7110.sorted.filtered_peak_1779	37	.	204760927	204761250	0	2	313,1	0,322	3.55076	6.41749	3.72137
chr1	204776097	204776653	C657PACXX_6_7110.sorted.filtered_peak_1780	54	.	204776097	204776653	0	2	1,550	0,6	3.53463	8.25371	5.40229
chr1	205090873	205091696	C657PACXX_6_7110.sorted.filtered_peak_1781	157	.	205090873	205091696	0	1	823	0	5.09429	19.10180	15.74045
chr1	205110848	205111122	C657PACXX_6_7110.sorted.filtered_peak_1782	16	.	205110848	205111122	0	2	1,1	0,273	2.82253	4.10357	1.64767
chr1	205168713	205169091	C657PACXX_6_7110.sorted.filtered_peak_1783	27	.	205168713	205169091	0	2	357,1	0,377	3.20513	5.32084	2.71617
chr1	205180622	205181321	C657PACXX_6_7110.sorted.filtered_peak_1784	54	.	205180622	205181321	0	2	678,1	0,698	3.53352	8.25647	5.42034
chr1	205198698	205199152	C657PACXX_6_7110.sorted.filtered_peak_1785	15	.	205198698	205199152	0	2	1,1	0,453	2.40318	3.96938	1.53748
chr1	205225267	205225653	C657PACXX_6_7110.sorted.filtered_peak_1786	19	.	205225267	205225653	0	2	1,250	0,136	2.62940	4.43004	1.93054
chr1	205242590	205243176	C657PACXX_6_7110.sorted.filtered_peak_1787	36	.	205242590	205243176	0	3	1,451,1	0,3,585	3.13897	6.37391	3.69136
chr1	205253934	205254315	C657PACXX_6_7110.sorted.filtered_peak_1788	23	.	205253934	205254315	0	2	1,1	0,380	2.32248	4.94306	2.37393
chr1	205254957	205255242	C657PACXX_6_7110.sorted.filtered_peak_1789	77	.	205254957	205255242	0	3	1,279,1	0,2,284	3.27395	10.74502	7.73942
chr1	205255724	205256041	C657PACXX_6_7110.sorted.filtered_peak_1790	27	.	205255724	205256041	0	2	1,1	0,316	2.39535	5.38148	2.78388
chr1	205257327	205257764	C657PACXX_6_7110.sorted.filtered_peak_1791	83	.	205257327	205257764	0	1	437	0	3.30125	11.39020	8.36574
chr1	205282808	205283095	C657PACXX_6_7110.sorted.filtered_peak_1792	26	.	205282808	205283095	0	3	1,271,1	0,13,286	2.94938	5.29334	2.69322
chr1	205290595	205291031	C657PACXX_6_7110.sorted.filtered_peak_1793	54	.	205290595	205291031	0	3	1,413,1	0,6,435	3.40763	8.27698	5.43516
chr1	205366329	205366596	C657PACXX_6_7110.sorted.filtered_peak_1794	25	.	205366329	205366596	0	1	267	0	3.16746	5.10810	2.51361
chr1	205449649	205450130	C657PACXX_6_7110.sorted.filtered_peak_1795	17	.	205449649	205450130	0	2	1,1	0,480	2.59036	4.22687	1.75273
chr1	205498112	205498549	C657PACXX_6_7110.sorted.filtered_peak_1796	16	.	205498112	205498549	0	2	1,1	0,436	2.53189	4.15310	1.69302
chr1	205560948	205561450	C657PACXX_6_7110.sorted.filtered_peak_1797	24	.	205560948	205561450	0	3	1,429,1	0,2,501	2.96198	4.98959	2.42148
chr1	205600000	205600755	C657PACXX_6_7110.sorted.filtered_peak_1798	45	.	205600000	205600755	0	3	1,540,1	0,210,754	2.88695	7.24006	4.51636
chr1	205600997	205601590	C657PACXX_6_7110.sorted.filtered_peak_1799	82	.	205600997	205601590	0	3	1,589,1	0,3,592	3.58767	11.22914	8.22721
chr1	205628048	205628298	C657PACXX_6_7110.sorted.filtered_peak_1800	21	.	205628048	205628298	0	2	1,1	0,249	2.72967	4.65252	2.11358
chr1	205718333	205719843	C657PACXX_6_7110.sorted.filtered_peak_1801	67	.	205718333	205719843	0	4	1,560,622,1	0,84,863,1509	3.19522	9.61201	6.70277
chr1	205744177	205744890	C657PACXX_6_7110.sorted.filtered_peak_1802	96	.	205744177	205744890	0	2	695,1	0,712	4.14222	12.73591	9.64522
chr1	205781854	205782605	C657PACXX_6_7110.sorted.filtered_peak_1803	69	.	205781854	205782605	0	3	1,700,1	0,49,750	3.52078	9.91344	6.97436
chr1	205819063	205819540	C657PACXX_6_7110.sorted.filtered_peak_1804	57	.	205819063	205819540	0	1	477	0	4.18455	8.61910	5.75957
chr1	206643640	206643948	C657PACXX_6_7110.sorted.filtered_peak_1805	25	.	206643640	206643948	0	2	1,1	0,307	2.62820	5.15195	2.56149
chr1	206717972	206718474	C657PACXX_6_7110.sorted.filtered_peak_1806	46	.	206717972	206718474	0	3	1,315,1	0,173,501	3.71813	7.37884	4.60314
chr1	206725301	206725694	C657PACXX_6_7110.sorted.filtered_peak_1807	36	.	206725301	206725694	0	2	1,392	0,1	2.84604	6.39549	3.69436
chr1	206730321	206730633	C657PACXX_6_7110.sorted.filtered_peak_1808	29	.	206730321	206730633	0	3	1,283,1	0,8,311	2.47801	5.61978	2.99519
chr1	206736226	206736729	C657PACXX_6_7110.sorted.filtered_peak_1809	57	.	206736226	206736729	0	2	1,495	0,8	3.14106	8.63519	5.75773
chr1	206748537	206749143	C657PACXX_6_7110.sorted.filtered_peak_1810	44	.	206748537	206749143	0	3	1,594,1	0,1,605	2.69956	7.21448	4.45165
chr1	206753268	206753882	C657PACXX_6_7110.sorted.filtered_peak_1811	70	.	206753268	206753882	0	3	1,599,1	0,5,613	2.90208	10.00497	7.08457
chr1	206763370	206763887	C657PACXX_6_7110.sorted.filtered_peak_1812	95	.	206763370	206763887	0	3	1,507,1	0,9,516	4.13002	12.61081	9.53240
chr1	206785479	206786161	C657PACXX_6_7110.sorted.filtered_peak_1813	62	.	206785479	206786161	0	2	642,1	0,681	3.59190	9.15195	6.27449
chr1	206807870	206808120	C657PACXX_6_7110.sorted.filtered_peak_1814	15	.	206807870	206808120	0	2	1,1	0,249	2.43311	4.00745	1.57454
chr1	206808439	206809139	C657PACXX_6_7110.sorted.filtered_peak_1815	26	.	206808439	206809139	0	3	1,670,1	0,22,699	2.75764	5.23266	2.64062
chr1	206831717	206832026	C657PACXX_6_7110.sorted.filtered_peak_1816	18	.	206831717	206832026	0	2	1,1	0,308	2.72664	4.33470	1.85177
chr1	206857918	206858350	C657PACXX_6_7110.sorted.filtered_peak_1817	15	.	206857918	206858350	0	2	1,1	0,431	2.34699	3.99698	1.55886
chr1	206876981	206877266	C657PACXX_6_7110.sorted.filtered_peak_1818	22	.	206876981	206877266	0	2	1,278	0,7	2.65741	4.77510	2.22285
chr1	206890719	206891006	C657PACXX_6_7110.sorted.filtered_peak_1819	30	.	206890719	206891006	0	1	287	0	2.86377	5.68136	3.03463
chr1	206931157	206931428	C657PACXX_6_7110.sorted.filtered_peak_1820	36	.	206931157	206931428	0	3	1,250,1	0,10,270	3.31979	6.30396	3.60346
chr1	206939637	206940155	C657PACXX_6_7110.sorted.filtered_peak_1821	44	.	206939637	206940155	0	2	1,454	0,64	3.10863	7.22316	4.45442
chr1	206957751	206958090	C657PACXX_6_7110.sorted.filtered_peak_1822	25	.	206957751	206958090	0	2	1,329	0,10	2.59347	5.12364	2.53490
chr1	206976502	206977195	C657PACXX_6_7110.sorted.filtered_peak_1823	90	.	206976502	206977195	0	2	672,1	0,692	3.73503	12.01814	9.02524
chr1	206981943	206982496	C657PACXX_6_7110.sorted.filtered_peak_1824	17	.	206981943	206982496	0	3	1,279,1	0,60,552	2.60526	4.23956	1.76751
chr1	206990425	206990857	C657PACXX_6_7110.sorted.filtered_peak_1825	36	.	206990425	206990857	0	2	430,1	0,431	3.22925	6.33276	3.64612
chr1	207095099	207095540	C657PACXX_6_7110.sorted.filtered_peak_1826	32	.	207095099	207095540	0	3	1,384,1	0,50,440	2.80000	5.93024	3.25928
chr1	207106551	207106866	C657PACXX_6_7110.sorted.filtered_peak_1827	17	.	207106551	207106866	0	2	1,1	0,314	2.71290	4.21542	1.74146
chr1	207224247	207224535	C657PACXX_6_7110.sorted.filtered_peak_1828	43	.	207224247	207224535	0	3	1,258,1	0,17,287	2.98344	7.15650	4.39668
chr1	207226142	207226813	C657PACXX_6_7110.sorted.filtered_peak_1829	35	.	207226142	207226813	0	3	1,626,1	0,44,670	2.79207	6.24286	3.56491
chr1	207494360	207495253	C657PACXX_6_7110.sorted.filtered_peak_1830	179	.	207494360	207495253	0	2	772,1	0,892	4.80639	21.43401	17.98460
chr1	207509565	207510705	C657PACXX_6_7110.sorted.filtered_peak_1831	39	.	207509565	207510705	0	3	1,1135,1	0,1,1139	3.01434	6.64003	3.92333
chr1	207588090	207588477	C657PACXX_6_7110.sorted.filtered_peak_1832	11	.	207588090	207588477	0	2	1,1	0,386	2.53801	3.46535	1.12464
chr1	207925082	207925758	C657PACXX_6_7110.sorted.filtered_peak_1833	93	.	207925082	207925758	0	1	676	0	4.36260	12.41387	9.32850
chr1	207999035	207999744	C657PACXX_6_7110.sorted.filtered_peak_1834	59	.	207999035	207999744	0	3	1,583,1	0,39,708	3.20050	8.82606	5.96168
chr1	208005330	208005602	C657PACXX_6_7110.sorted.filtered_peak_1835	32	.	208005330	208005602	0	2	250,1	0,271	3.02947	5.94622	3.27886
chr1	208035260	208035526	C657PACXX_6_7110.sorted.filtered_peak_1836	62	.	208035260	208035526	0	2	1,264	0,2	3.69768	9.20366	6.28176
chr1	208046291	208047094	C657PACXX_6_7110.sorted.filtered_peak_1837	24	.	208046291	208047094	0	3	1,671,1	0,126,802	2.67053	5.05146	2.48128
chr1	208056225	208056910	C657PACXX_6_7110.sorted.filtered_peak_1838	30	.	208056225	208056910	0	3	1,359,1	0,130,684	2.88224	5.70799	3.08612
chr1	208137013	208137363	C657PACXX_6_7110.sorted.filtered_peak_1839	14	.	208137013	208137363	0	2	1,1	0,349	2.49560	3.88551	1.47009
chr1	208417886	208418217	C657PACXX_6_7110.sorted.filtered_peak_1840	19	.	208417886	208418217	0	2	1,1	0,330	2.54731	4.41697	1.91791
chr1	209162055	209162666	C657PACXX_6_7110.sorted.filtered_peak_1841	51	.	209162055	209162666	0	2	1,609	0,2	3.99838	8.00212	5.18528
chr1	209759527	209759927	C657PACXX_6_7110.sorted.filtered_peak_1842	14	.	209759527	209759927	0	2	1,1	0,399	2.61922	3.81311	1.41116
chr1	209833284	209833534	C657PACXX_6_7110.sorted.filtered_peak_1843	23	.	209833284	209833534	0	1	250	0	2.82374	4.95780	2.38953
chr1	209846600	209846947	C657PACXX_6_7110.sorted.filtered_peak_1844	30	.	209846600	209846947	0	3	1,335,1	0,9,346	3.01155	5.67057	3.03239
chr1	209920957	209921461	C657PACXX_6_7110.sorted.filtered_peak_1845	51	.	209920957	209921461	0	3	1,488,1	0,3,503	3.11097	8.03026	5.19425
chr1	209929069	209930241	C657PACXX_6_7110.sorted.filtered_peak_1846	45	.	209929069	209930241	0	3	1,1040,1	0,131,1171	2.82629	7.25326	4.51974
chr1	209941708	209943156	C657PACXX_6_7110.sorted.filtered_peak_1847	35	.	209941708	209943156	0	5	1,404,348,470,1	0,1,551,969,1447	2.76256	6.18508	3.51057
chr1	209957570	209958444	C657PACXX_6_7110.sorted.filtered_peak_1848	100	.	209957570	209958444	0	3	1,597,1	0,177,873	3.96201	13.13451	10.09531
chr1	210000971	210001687	C657PACXX_6_7110.sorted.filtered_peak_1849	107	.	210000971	210001687	0	2	1,711	0,5	4.48326	13.84218	10.71655
chr1	210547508	210547758	C657PACXX_6_7110.sorted.filtered_peak_1850	13	.	210547508	210547758	0	2	1,1	0,249	2.57696	3.77195	1.36533
chr1	211432086	211433030	C657PACXX_6_7110.sorted.filtered_peak_1851	57	.	211432086	211433030	0	3	1,784,1	0,158,943	3.27338	8.62778	5.76976
chr1	211434083	211434371	C657PACXX_6_7110.sorted.filtered_peak_1852	19	.	211434083	211434371	0	2	1,1	0,287	2.42701	4.49609	1.99002
chr1	211496813	211497068	C657PACXX_6_7110.sorted.filtered_peak_1853	24	.	211496813	211497068	0	2	1,1	0,254	2.70982	4.97007	2.40443
chr1	211509038	211509470	C657PACXX_6_7110.sorted.filtered_peak_1854	23	.	211509038	211509470	0	1	432	0	2.91169	4.92470	2.36802
chr1	211555912	211556424	C657PACXX_6_7110.sorted.filtered_peak_1855	35	.	211555912	211556424	0	3	1,377,1	0,3,511	3.15576	6.22560	3.52934
chr1	211688781	211689031	C657PACXX_6_7110.sorted.filtered_peak_1856	20	.	211688781	211689031	0	2	1,1	0,249	2.62680	4.59288	2.06239
chr1	211752277	211753215	C657PACXX_6_7110.sorted.filtered_peak_1857	111	.	211752277	211753215	0	3	1,824,1	0,108,937	3.73902	14.20397	11.12041
chr1	211848868	211849328	C657PACXX_6_7110.sorted.filtered_peak_1858	50	.	211848868	211849328	0	2	1,445	0,15	3.80309	7.90658	5.09277
chr1	211854026	211854726	C657PACXX_6_7110.sorted.filtered_peak_1859	38	.	211854026	211854726	0	2	1,691	0,9	3.17481	6.51783	3.82487
chr1	211868496	211868793	C657PACXX_6_7110.sorted.filtered_peak_1860	17	.	211868496	211868793	0	2	1,1	0,296	2.72288	4.24330	1.77496
chr1	211871857	211872251	C657PACXX_6_7110.sorted.filtered_peak_1861	26	.	211871857	211872251	0	1	394	0	2.89572	5.22195	2.63961
chr1	212208285	212209630	C657PACXX_6_7110.sorted.filtered_peak_1862	152	.	212208285	212209630	0	3	1,938,1	0,7,1344	4.06037	18.52719	15.21472
chr1	212398759	212399354	C657PACXX_6_7110.sorted.filtered_peak_1863	30	.	212398759	212399354	0	3	1,583,1	0,2,594	3.07477	5.64717	3.00914
chr1	212429642	212430020	C657PACXX_6_7110.sorted.filtered_peak_1864	23	.	212429642	212430020	0	3	1,319,1	0,48,377	2.85413	4.91383	2.35042
chr1	212458069	212459306	C657PACXX_6_7110.sorted.filtered_peak_1865	127	.	212458069	212459306	0	3	1,1233,1	0,2,1236	3.85799	15.97752	12.75517
chr1	212541070	212541425	C657PACXX_6_7110.sorted.filtered_peak_1866	26	.	212541070	212541425	0	1	355	0	3.21281	5.26382	2.66045
chr1	212587780	212588585	C657PACXX_6_7110.sorted.filtered_peak_1867	48	.	212587780	212588585	0	3	1,736,1	0,5,804	3.30465	7.62084	4.83808
chr1	212606515	212606775	C657PACXX_6_7110.sorted.filtered_peak_1868	20	.	212606515	212606775	0	2	255,1	0,259	2.72159	4.60693	2.07271
chr1	212653983	212654284	C657PACXX_6_7110.sorted.filtered_peak_1869	26	.	212653983	212654284	0	2	1,291	0,10	3.03692	5.27332	2.66956
chr1	212732090	212732670	C657PACXX_6_7110.sorted.filtered_peak_1870	49	.	212732090	212732670	0	2	574,1	0,579	3.33706	7.73537	4.92302
chr1	212740031	212740675	C657PACXX_6_7110.sorted.filtered_peak_1871	28	.	212740031	212740675	0	2	1,419	0,225	3.00060	5.49604	2.88585
chr1	212769401	212770028	C657PACXX_6_7110.sorted.filtered_peak_1872	68	.	212769401	212770028	0	3	1,531,1	0,95,626	3.74770	9.72610	6.81016
chr1	212781749	212782251	C657PACXX_6_7110.sorted.filtered_peak_1873	47	.	212781749	212782251	0	3	1,449,1	0,28,501	2.89851	7.48559	4.71765
chr1	212803395	212803714	C657PACXX_6_7110.sorted.filtered_peak_1874	33	.	212803395	212803714	0	3	1,297,1	0,14,318	3.19279	6.08103	3.39748
chr1	212838584	212839107	C657PACXX_6_7110.sorted.filtered_peak_1875	21	.	212838584	212839107	0	2	517,1	0,522	3.00484	4.72931	2.18624
chr1	212894824	212895192	C657PACXX_6_7110.sorted.filtered_peak_1876	54	.	212894824	212895192	0	2	365,1	0,367	3.75504	8.28907	5.44415
chr1	212895402	212895862	C657PACXX_6_7110.sorted.filtered_peak_1877	13	.	212895402	212895862	0	2	1,1	0,459	2.49523	3.72364	1.33059
chr1	212901141	212901488	C657PACXX_6_7110.sorted.filtered_peak_1878	32	.	212901141	212901488	0	1	347	0	3.18179	5.90786	3.23853
chr1	212911723	212911973	C657PACXX_6_7110.sorted.filtered_peak_1879	29	.	212911723	212911973	0	2	1,1	0,249	3.19331	5.59399	2.94667
chr1	212964772	212965745	C657PACXX_6_7110.sorted.filtered_peak_1880	40	.	212964772	212965745	0	2	807,1	0,972	3.12713	6.82245	4.09659
chr1	213031026	213031815	C657PACXX_6_7110.sorted.filtered_peak_1881	61	.	213031026	213031815	0	3	1,737,1	0,48,788	3.45217	9.05092	6.19892
chr1	213188699	213189379	C657PACXX_6_7110.sorted.filtered_peak_1882	104	.	213188699	213189379	0	1	680	0	4.38521	13.56669	10.43235
chr1	213224501	213225158	C657PACXX_6_7110.sorted.filtered_peak_1883	30	.	213224501	213225158	0	3	1,491,1	0,116,656	3.17085	5.66236	3.03222
chr1	214453811	214454396	C657PACXX_6_7110.sorted.filtered_peak_1884	15	.	214453811	214454396	0	2	1,1	0,584	2.43728	3.98259	1.55675
chr1	214454713	214455238	C657PACXX_6_7110.sorted.filtered_peak_1885	29	.	214454713	214455238	0	3	1,509,1	0,13,524	2.82716	5.62505	2.99488
chr1	214600923	214601681	C657PACXX_6_7110.sorted.filtered_peak_1886	83	.	214600923	214601681	0	3	1,738,1	0,2,757	4.17915	11.30435	8.31636
chr1	214612615	214613276	C657PACXX_6_7110.sorted.filtered_peak_1887	18	.	214612615	214613276	0	3	1,271,1	0,10,660	2.60386	4.33095	1.84051
chr1	214776131	214776836	C657PACXX_6_7110.sorted.filtered_peak_1888	79	.	214776131	214776836	0	3	1,536,1	0,33,704	4.15325	10.95459	7.97817
chr1	217804257	217804840	C657PACXX_6_7110.sorted.filtered_peak_1889	124	.	217804257	217804840	0	3	1,569,1	0,12,582	5.04599	15.64728	12.40895
chr1	218458295	218458832	C657PACXX_6_7110.sorted.filtered_peak_1890	63	.	218458295	218458832	0	3	1,498,1	0,14,536	4.00004	9.18580	6.31813
chr1	219346865	219347561	C657PACXX_6_7110.sorted.filtered_peak_1891	59	.	219346865	219347561	0	3	1,585,1	0,109,695	3.55759	8.84356	5.98054
chr1	220219064	220220223	C657PACXX_6_7110.sorted.filtered_peak_1892	86	.	220219064	220220223	0	3	289,775,1	0,383,1158	3.80988	11.57483	8.62392
chr1	220263047	220263537	C657PACXX_6_7110.sorted.filtered_peak_1893	62	.	220263047	220263537	0	1	490	0	3.49852	9.17511	6.27685
chr1	220267109	220267779	C657PACXX_6_7110.sorted.filtered_peak_1894	43	.	220267109	220267779	0	3	1,607,1	0,48,669	3.08192	7.14684	4.39003
chr1	220445445	220446171	C657PACXX_6_7110.sorted.filtered_peak_1895	104	.	220445445	220446171	0	3	1,720,1	0,4,725	4.14127	13.64467	10.49580
chr1	221052382	221052745	C657PACXX_6_7110.sorted.filtered_peak_1896	23	.	221052382	221052745	0	3	1,276,1	0,26,362	2.79919	4.94568	2.38864
chr1	221651262	221651512	C657PACXX_6_7110.sorted.filtered_peak_1897	21	.	221651262	221651512	0	2	1,1	0,249	2.97753	4.64336	2.10788
chr1	221881355	221881749	C657PACXX_6_7110.sorted.filtered_peak_1898	32	.	221881355	221881749	0	3	1,389,1	0,2,393	2.69702	5.89444	3.23564
chr1	221885713	221885990	C657PACXX_6_7110.sorted.filtered_peak_1899	16	.	221885713	221885990	0	2	1,1	0,276	2.22678	4.04664	1.60035
chr1	221886303	221886832	C657PACXX_6_7110.sorted.filtered_peak_1900	42	.	221886303	221886832	0	3	1,416,1	0,100,528	2.87455	7.05454	4.29682
chr1	221899667	221899948	C657PACXX_6_7110.sorted.filtered_peak_1901	34	.	221899667	221899948	0	2	270,1	0,280	3.13650	6.18295	3.49893
chr1	221915246	221916509	C657PACXX_6_7110.sorted.filtered_peak_1902	97	.	221915246	221916509	0	3	1,1254,1	0,2,1262	3.41770	12.84367	9.75752
chr1	221951128	221951492	C657PACXX_6_7110.sorted.filtered_peak_1903	58	.	221951128	221951492	0	3	1,345,1	0,9,363	3.54391	8.75302	5.88934
chr1	222628487	222628757	C657PACXX_6_7110.sorted.filtered_peak_1904	31	.	222628487	222628757	0	3	1,262,1	0,4,269	3.26456	5.87584	3.19966
chr1	222638161	222639273	C657PACXX_6_7110.sorted.filtered_peak_1905	33	.	222638161	222639273	0	3	1,645,273	0,2,839	3.17963	6.02166	3.35572
chr1	222763168	222763659	C657PACXX_6_7110.sorted.filtered_peak_1906	43	.	222763168	222763659	0	3	1,478,1	0,8,490	3.58347	7.16221	4.39192
chr1	222790816	222791549	C657PACXX_6_7110.sorted.filtered_peak_1907	31	.	222790816	222791549	0	3	1,327,1	0,92,732	2.73765	5.80101	3.17455
chr1	222807762	222808104	C657PACXX_6_7110.sorted.filtered_peak_1908	17	.	222807762	222808104	0	2	1,1	0,341	2.82219	4.22773	1.75647
chr1	222817106	222818111	C657PACXX_6_7110.sorted.filtered_peak_1909	74	.	222817106	222818111	0	3	1,963,1	0,32,1004	3.57422	10.35710	7.42609
chr1	222828095	222828642	C657PACXX_6_7110.sorted.filtered_peak_1910	30	.	222828095	222828642	0	3	1,536,1	0,1,546	2.98107	5.64903	3.00366
chr1	222885779	222886847	C657PACXX_6_7110.sorted.filtered_peak_1911	77	.	222885779	222886847	0	3	1,1054,1	0,8,1067	3.53761	10.71827	7.73478
chr1	222988426	222988826	C657PACXX_6_7110.sorted.filtered_peak_1912	16	.	222988426	222988826	0	2	1,1	0,399	2.59437	4.05815	1.61265
chr1	223254576	223255069	C657PACXX_6_7110.sorted.filtered_peak_1913	18	.	223254576	223255069	0	3	1,250,1	0,215,492	2.74222	4.34124	1.85215
chr1	223297143	223297410	C657PACXX_6_7110.sorted.filtered_peak_1914	34	.	223297143	223297410	0	3	1,250,1	0,15,266	3.30698	6.10491	3.42312
chr1	223316312	223316833	C657PACXX_6_7110.sorted.filtered_peak_1915	41	.	223316312	223316833	0	3	1,343,1	0,177,520	3.35900	6.88158	4.14555
chr1	223885899	223886259	C657PACXX_6_7110.sorted.filtered_peak_1916	13	.	223885899	223886259	0	2	1,1	0,359	2.49976	3.75555	1.35531
chr1	223904063	223904796	C657PACXX_6_7110.sorted.filtered_peak_1917	26	.	223904063	223904796	0	3	1,531,1	0,16,732	2.61052	5.25374	2.65969
chr1	223914321	223914924	C657PACXX_6_7110.sorted.filtered_peak_1918	28	.	223914321	223914924	0	2	595,1	0,602	2.97082	5.49107	2.87815
chr1	224033187	224034060	C657PACXX_6_7110.sorted.filtered_peak_1919	32	.	224033187	224034060	0	3	1,458,1	0,6,872	2.82594	5.93754	3.26729
chr1	224180140	224180515	C657PACXX_6_7110.sorted.filtered_peak_1920	139	.	224180140	224180515	0	1	375	0	6.24984	17.23389	13.92296
chr1	224238545	224238832	C657PACXX_6_7110.sorted.filtered_peak_1921	15	.	224238545	224238832	0	2	1,1	0,286	2.74389	3.92434	1.50207
chr1	224301538	224302315	C657PACXX_6_7110.sorted.filtered_peak_1922	37	.	224301538	224302315	0	3	1,613,1	0,1,776	3.04184	6.38424	3.70602
chr1	224356614	224357140	C657PACXX_6_7110.sorted.filtered_peak_1923	45	.	224356614	224357140	0	1	526	0	3.86985	7.36313	4.56122
chr1	224370194	224371316	C657PACXX_6_7110.sorted.filtered_peak_1924	36	.	224370194	224371316	0	3	1,608,1	0,182,1121	3.09761	6.28669	3.60185
chr1	224432898	224433342	C657PACXX_6_7110.sorted.filtered_peak_1925	18	.	224432898	224433342	0	2	1,1	0,443	2.92283	4.37316	1.86410
chr1	224517474	224518358	C657PACXX_6_7110.sorted.filtered_peak_1926	66	.	224517474	224518358	0	1	884	0	3.59015	9.58787	6.65971
chr1	224544315	224544798	C657PACXX_6_7110.sorted.filtered_peak_1927	59	.	224544315	224544798	0	2	1,481	0,2	3.83117	8.76731	5.90262
chr1	224567745	224568141	C657PACXX_6_7110.sorted.filtered_peak_1928	60	.	224567745	224568141	0	2	1,395	0,1	3.58101	8.94076	6.05226
chr1	224622448	224622876	C657PACXX_6_7110.sorted.filtered_peak_1929	38	.	224622448	224622876	0	3	1,313,1	0,6,427	2.88402	6.58332	3.86450
chr1	224685836	224686545	C657PACXX_6_7110.sorted.filtered_peak_1930	23	.	224685836	224686545	0	2	1,359	0,350	2.73630	4.85330	2.30685
chr1	224701476	224701769	C657PACXX_6_7110.sorted.filtered_peak_1931	21	.	224701476	224701769	0	2	1,1	0,292	2.83592	4.70174	2.16626
chr1	224811203	224812210	C657PACXX_6_7110.sorted.filtered_peak_1932	136	.	224811203	224812210	0	3	1,670,1	0,253,1006	4.42505	16.86403	13.63287
chr1	225615617	225616559	C657PACXX_6_7110.sorted.filtered_peak_1933	27	.	225615617	225616559	0	4	1,276,305,1	0,110,432,941	2.57461	5.29517	2.70705
chr1	225632523	225633101	C657PACXX_6_7110.sorted.filtered_peak_1934	104	.	225632523	225633101	0	2	1,566	0,12	4.07022	13.53313	10.43246
chr1	225642657	225642907	C657PACXX_6_7110.sorted.filtered_peak_1935	16	.	225642657	225642907	0	2	1,1	0,249	2.70256	4.10264	1.65341
chr1	225654861	225655880	C657PACXX_6_7110.sorted.filtered_peak_1936	40	.	225654861	225655880	0	3	1,736,1	0,280,1018	2.94104	6.74892	4.02495
chr1	225662640	225663142	C657PACXX_6_7110.sorted.filtered_peak_1937	19	.	225662640	225663142	0	2	1,1	0,501	2.78269	4.41349	1.92908
chr1	225964987	225965874	C657PACXX_6_7110.sorted.filtered_peak_1938	105	.	225964987	225965874	0	3	1,659,1	0,2,886	4.23034	13.69114	10.58440
chr1	226069953	226070467	C657PACXX_6_7110.sorted.filtered_peak_1939	14	.	226069953	226070467	0	2	1,1	0,513	2.41978	3.86509	1.44723
chr1	226084781	226085272	C657PACXX_6_7110.sorted.filtered_peak_1940	90	.	226084781	226085272	0	1	491	0	4.47927	12.13410	9.06400
chr1	226111475	226112258	C657PACXX_6_7110.sorted.filtered_peak_1941	56	.	226111475	226112258	0	3	1,777,1	0,4,782	3.50575	8.44625	5.63893
chr1	226163722	226164016	C657PACXX_6_7110.sorted.filtered_peak_1942	64	.	226163722	226164016	0	3	1,276,1	0,17,293	4.27969	9.34452	6.43588
chr1	226186902	226187566	C657PACXX_6_7110.sorted.filtered_peak_1943	162	.	226186902	226187566	0	3	1,654,1	0,1,663	4.52856	19.68597	16.28517
chr1	226249944	226251471	C657PACXX_6_7110.sorted.filtered_peak_1944	53	.	226249944	226251471	0	3	723,392,1	0,927,1526	2.96734	8.15860	5.34818
chr1	226270945	226271664	C657PACXX_6_7110.sorted.filtered_peak_1945	37	.	226270945	226271664	0	3	1,605,1	0,87,718	3.43823	6.47786	3.78217
chr1	226297871	226298460	C657PACXX_6_7110.sorted.filtered_peak_1946	22	.	226297871	226298460	0	3	1,403,1	0,180,588	2.73477	4.79056	2.24470
chr1	226340190	226340472	C657PACXX_6_7110.sorted.filtered_peak_1947	12	.	226340190	226340472	0	2	1,1	0,281	2.60531	3.58394	1.22578
chr1	226374078	226375014	C657PACXX_6_7110.sorted.filtered_peak_1948	50	.	226374078	226375014	0	3	1,743,1	0,165,935	3.61276	7.82490	5.05704
chr1	226496681	226496993	C657PACXX_6_7110.sorted.filtered_peak_1949	53	.	226496681	226496993	0	1	312	0	3.64418	8.20353	5.36070
chr1	226521080	226521389	C657PACXX_6_7110.sorted.filtered_peak_1950	32	.	226521080	226521389	0	1	309	0	3.39731	5.87096	3.21556
chr1	226595489	226596286	C657PACXX_6_7110.sorted.filtered_peak_1951	47	.	226595489	226596286	0	3	1,622,1	0,6,796	2.98386	7.53261	4.75446
chr1	226612281	226612859	C657PACXX_6_7110.sorted.filtered_peak_1952	21	.	226612281	226612859	0	2	250,1	0,577	2.82980	4.65518	2.12229
chr1	226632556	226633019	C657PACXX_6_7110.sorted.filtered_peak_1953	74	.	226632556	226633019	0	2	1,436	0,27	4.29837	10.44730	7.47504
chr1	226841142	226841507	C657PACXX_6_7110.sorted.filtered_peak_1954	46	.	226841142	226841507	0	1	365	0	3.25636	7.42911	4.64191
chr1	226850385	226851100	C657PACXX_6_7110.sorted.filtered_peak_1955	143	.	226850385	226851100	0	2	714,1	0,714	4.37208	17.72991	14.39711
chr1	226862586	226863182	C657PACXX_6_7110.sorted.filtered_peak_1956	45	.	226862586	226863182	0	3	1,585,1	0,5,595	2.88297	7.36346	4.57921
chr1	226864922	226865210	C657PACXX_6_7110.sorted.filtered_peak_1957	30	.	226864922	226865210	0	3	1,282,1	0,4,287	2.51060	5.69473	3.05369
chr1	226890861	226891662	C657PACXX_6_7110.sorted.filtered_peak_1958	16	.	226890861	226891662	0	2	1,1	0,800	2.59649	4.11141	1.65193
chr1	226926847	226927546	C657PACXX_6_7110.sorted.filtered_peak_1959	34	.	226926847	226927546	0	3	1,581,1	0,30,698	2.71229	6.07658	3.41267
chr1	226986129	226986859	C657PACXX_6_7110.sorted.filtered_peak_1960	27	.	226986129	226986859	0	3	297,271,1	0,455,729	2.85851	5.38076	2.78246
chr1	227015433	227016041	C657PACXX_6_7110.sorted.filtered_peak_1961	60	.	227015433	227016041	0	3	1,587,1	0,12,607	4.04105	8.92375	6.04912
chr1	227057978	227058339	C657PACXX_6_7110.sorted.filtered_peak_1962	19	.	227057978	227058339	0	2	1,1	0,360	2.72316	4.44556	1.94736
chr1	227127354	227128105	C657PACXX_6_7110.sorted.filtered_peak_1963	284	.	227127354	227128105	0	2	750,1	0,750	5.64559	32.33781	28.46356
chr1	227669570	227669905	C657PACXX_6_7110.sorted.filtered_peak_1964	26	.	227669570	227669905	0	1	335	0	3.21901	5.28853	2.68516
chr1	227730267	227730604	C657PACXX_6_7110.sorted.filtered_peak_1965	16	.	227730267	227730604	0	2	1,1	0,336	2.62435	4.11259	1.67259
chr1	227751028	227751601	C657PACXX_6_7110.sorted.filtered_peak_1966	30	.	227751028	227751601	0	2	1,506	0,67	3.09632	5.66274	3.01677
chr1	227922865	227923444	C657PACXX_6_7110.sorted.filtered_peak_1967	66	.	227922865	227923444	0	3	1,572,1	0,4,578	3.21590	9.60172	6.68810
chr1	227936144	227936985	C657PACXX_6_7110.sorted.filtered_peak_1968	75	.	227936144	227936985	0	3	1,740,1	0,6,840	3.55059	10.56046	7.58366
chr1	227950196	227950646	C657PACXX_6_7110.sorted.filtered_peak_1969	55	.	227950196	227950646	0	3	1,394,1	0,53,449	2.73257	8.36851	5.52713
chr1	227953852	227954451	C657PACXX_6_7110.sorted.filtered_peak_1970	94	.	227953852	227954451	0	3	1,584,1	0,12,598	3.31589	12.54790	9.48396
chr1	227961962	227962409	C657PACXX_6_7110.sorted.filtered_peak_1971	16	.	227961962	227962409	0	2	382,1	0,446	2.52123	4.06820	1.61652
chr1	227975325	227976339	C657PACXX_6_7110.sorted.filtered_peak_1972	97	.	227975325	227976339	0	3	1,996,1	0,12,1013	3.66681	12.83900	9.77762
chr1	228122515	228123017	C657PACXX_6_7110.sorted.filtered_peak_1973	25	.	228122515	228123017	0	2	1,490	0,12	3.00763	5.16267	2.56444
chr1	228269925	228270760	C657PACXX_6_7110.sorted.filtered_peak_1974	71	.	228269925	228270760	0	3	1,704,1	0,112,834	3.33860	10.08232	7.14121
chr1	228290604	228291244	C657PACXX_6_7110.sorted.filtered_peak_1975	46	.	228290604	228291244	0	3	1,632,1	0,6,639	2.92452	7.44149	4.66577
chr1	228296683	228297575	C657PACXX_6_7110.sorted.filtered_peak_1976	94	.	228296683	228297575	0	3	1,744,1	0,119,891	3.99350	12.54382	9.46513
chr1	228318760	228319035	C657PACXX_6_7110.sorted.filtered_peak_1977	15	.	228318760	228319035	0	2	1,1	0,274	2.70280	3.98431	1.54046
chr1	228327419	228328122	C657PACXX_6_7110.sorted.filtered_peak_1978	223	.	228327419	228328122	0	3	1,695,1	0,5,702	4.95365	26.03132	22.36551
chr1	228353056	228354219	C657PACXX_6_7110.sorted.filtered_peak_1979	198	.	228353056	228354219	0	3	1,1065,1	0,13,1162	4.32769	23.42322	19.87585
chr1	228373361	228373794	C657PACXX_6_7110.sorted.filtered_peak_1980	20	.	228373361	228373794	0	2	1,1	0,432	2.78448	4.53168	2.01406
chr1	228400998	228401353	C657PACXX_6_7110.sorted.filtered_peak_1981	14	.	228400998	228401353	0	2	1,1	0,354	2.43491	3.92463	1.49431
chr1	228594199	228594902	C657PACXX_6_7110.sorted.filtered_peak_1982	50	.	228594199	228594902	0	3	1,633,1	0,63,702	3.02623	7.90002	5.08551
chr1	228645200	228645882	C657PACXX_6_7110.sorted.filtered_peak_1983	143	.	228645200	228645882	0	3	1,672,1	0,9,681	4.16893	17.68537	14.37474
chr1	228652273	228652699	C657PACXX_6_7110.sorted.filtered_peak_1984	30	.	228652273	228652699	0	3	1,395,1	0,10,425	2.69056	5.69038	3.04123
chr1	228653669	228654006	C657PACXX_6_7110.sorted.filtered_peak_1985	13	.	228653669	228654006	0	2	1,1	0,336	2.24880	3.68755	1.30838
chr1	228666728	228667455	C657PACXX_6_7110.sorted.filtered_peak_1986	51	.	228666728	228667455	0	3	1,714,1	0,6,726	3.51596	7.96079	5.14328
chr1	228674209	228675165	C657PACXX_6_7110.sorted.filtered_peak_1987	78	.	228674209	228675165	0	2	953,1	0,955	3.67239	10.85788	7.87555
chr1	228688469	228689166	C657PACXX_6_7110.sorted.filtered_peak_1988	38	.	228688469	228689166	0	2	694,1	0,696	3.18060	6.56956	3.85117
chr1	228782545	228783254	C657PACXX_6_7110.sorted.filtered_peak_1989	34	.	228782545	228783254	0	1	709	0	3.49147	6.17272	3.48915
chr1	228929912	228930521	C657PACXX_6_7110.sorted.filtered_peak_1990	25	.	228929912	228930521	0	3	1,577,1	0,5,608	2.83156	5.10432	2.52545
chr1	228967053	228967308	C657PACXX_6_7110.sorted.filtered_peak_1991	27	.	228967053	228967308	0	1	255	0	3.05395	5.41749	2.78933
chr1	229389309	229389647	C657PACXX_6_7110.sorted.filtered_peak_1992	36	.	229389309	229389647	0	2	1,318	0,20	3.08291	6.31626	3.63133
chr1	229406672	229406974	C657PACXX_6_7110.sorted.filtered_peak_1993	35	.	229406672	229406974	0	2	1,293	0,9	2.99795	6.19359	3.51065
chr1	229421624	229421987	C657PACXX_6_7110.sorted.filtered_peak_1994	19	.	229421624	229421987	0	2	1,1	0,362	2.90298	4.42699	1.92623
chr1	229477947	229478754	C657PACXX_6_7110.sorted.filtered_peak_1995	39	.	229477947	229478754	0	4	1,367,264,1	0,14,519,806	3.01682	6.61999	3.90919
chr1	229576756	229577029	C657PACXX_6_7110.sorted.filtered_peak_1996	36	.	229576756	229577029	0	2	270,1	0,272	3.54652	6.39819	3.67845
chr1	229643887	229644439	C657PACXX_6_7110.sorted.filtered_peak_1997	148	.	229643887	229644439	0	3	1,548,1	0,2,551	5.03395	18.18986	14.85622
chr1	229650453	229650703	C657PACXX_6_7110.sorted.filtered_peak_1998	14	.	229650453	229650703	0	2	1,1	0,249	2.69342	3.89731	1.47103
chr1	229693465	229693829	C657PACXX_6_7110.sorted.filtered_peak_1999	14	.	229693465	229693829	0	2	1,1	0,363	2.33183	3.81311	1.41586
chr1	229694474	229695132	C657PACXX_6_7110.sorted.filtered_peak_2000	77	.	229694474	229695132	0	3	1,613,1	0,38,657	3.70711	10.69085	7.71135
[truncated: 19,177 more rows]
