# Supplementary material for: Potential impact of celiac disease genetic risk factors on T cell receptor signaling in gluten-specific CD4+ T cells
Source: Sci Rep. 2021 Apr 29;11:9252. doi: 10.1038/s41598-021-86612-5 (PMC8085175; doi:10.1038/s41598-021-86612-5)
Supplement: Supplementary file 1 — Supplementary Information. [file 41598_2021_86612_MOESM1_ESM.zip › data_supplements_manuscript/dhs_and_peakcalling/macs_peaks/C657PACXX_6_7110.sorted.filtered_peaks.xls]

# This file is generated by MACS version 2.2.6
# Command line: callpeak --treatment ./output/C657PACXX_6_7110.sorted.filtered.bam --name C657PACXX_6_7110.sorted.filtered --outdir ./output --format BAM --gsize hs --broad --nomodel --shift -125 --extsize 250 --bdg
# ARGUMENTS LIST:
# name = C657PACXX_6_7110.sorted.filtered
# format = BAM
# ChIP-seq file = ['./output/C657PACXX_6_7110.sorted.filtered.bam']
# control file = None
# effective genome size = 2.70e+09
# band width = 300
# model fold = [5, 50]
# qvalue cutoff for narrow/strong regions = 5.00e-02
# qvalue cutoff for broad/weak regions = 1.00e-01
# The maximum gap between significant sites is assigned as the read length/tag size.
# The minimum length of peaks is assigned as the predicted fragment length "d".
# Larger dataset will be scaled towards smaller dataset.
# Range for calculating regional lambda is: 10000 bps
# Broad region calling is on
# Paired-End mode is off

# tag size is determined as 42 bps
# total tags in treatment: 40930688
# tags after filtering in treatment: 40930688
# maximum duplicate tags at the same position in treatment = 1
# Redundant rate in treatment: 0.00
# Sequencing ends will be shifted towards 5' by 125 bp(s)
# d = 250
chr	start	end	length	pileup	-log10(pvalue)	fold_enrichment	-log10(qvalue)	name
chr1	713871	714305	435	34.52	22.67390	7.41506	19.12757	C657PACXX_6_7110.sorted.filtered_peak_1
chr1	825767	826053	287	13.08	4.43280	2.93959	1.92253	C657PACXX_6_7110.sorted.filtered_peak_2
chr1	894441	894918	478	25.14	6.54885	2.86874	3.84388	C657PACXX_6_7110.sorted.filtered_peak_3
chr1	901803	902065	263	18.54	4.17401	2.45202	1.70792	C657PACXX_6_7110.sorted.filtered_peak_4
chr1	948431	949106	676	28.36	10.67585	3.95552	7.67830	C657PACXX_6_7110.sorted.filtered_peak_5
chr1	954521	955253	733	24.83	6.36717	2.85278	3.65540	C657PACXX_6_7110.sorted.filtered_peak_6
chr1	975966	976285	320	22.67	5.28330	2.62109	2.67699	C657PACXX_6_7110.sorted.filtered_peak_7
chr1	994869	995200	332	25.10	7.30199	3.11654	4.52708	C657PACXX_6_7110.sorted.filtered_peak_8
chr1	1004551	1005079	529	29.57	10.15182	3.63435	7.21122	C657PACXX_6_7110.sorted.filtered_peak_9
chr1	1034395	1034773	379	17.37	7.03272	3.70742	4.27359	C657PACXX_6_7110.sorted.filtered_peak_10
chr1	1051308	1051930	623	43.29	18.10544	4.65461	14.76451	C657PACXX_6_7110.sorted.filtered_peak_11
chr1	1057335	1057856	522	24.34	7.87944	3.36105	5.06430	C657PACXX_6_7110.sorted.filtered_peak_12
chr1	1092917	1093616	700	16.15	4.30947	2.64620	1.82440	C657PACXX_6_7110.sorted.filtered_peak_13
chr1	1136539	1137069	531	25.24	6.16221	2.73405	3.49742	C657PACXX_6_7110.sorted.filtered_peak_14
chr1	1143641	1143931	291	26.73	4.91768	2.34098	2.34768	C657PACXX_6_7110.sorted.filtered_peak_15
chr1	1148319	1148568	250	30.68	4.57012	2.13268	2.04298	C657PACXX_6_7110.sorted.filtered_peak_16
chr1	1152136	1152723	588	37.14	7.58405	2.62353	4.77750	C657PACXX_6_7110.sorted.filtered_peak_17
chr1	1167215	1167681	467	44.65	18.18233	4.38832	14.89923	C657PACXX_6_7110.sorted.filtered_peak_18
chr1	1186142	1186590	449	13.70	4.80678	3.06761	2.24873	C657PACXX_6_7110.sorted.filtered_peak_19
chr1	1209116	1209806	691	20.05	5.72524	2.93744	3.07163	C657PACXX_6_7110.sorted.filtered_peak_20
chr1	1243272	1243893	622	41.73	11.44716	3.25951	8.40636	C657PACXX_6_7110.sorted.filtered_peak_21
chr1	1259692	1260507	816	27.38	7.30064	2.93001	4.55381	C657PACXX_6_7110.sorted.filtered_peak_22
chr1	1284993	1285316	324	22.68	5.64724	2.72655	3.01782	C657PACXX_6_7110.sorted.filtered_peak_23
chr1	1306669	1307307	639	30.15	6.33882	2.58931	3.63040	C657PACXX_6_7110.sorted.filtered_peak_24
chr1	1310599	1311097	499	57.26	22.93906	4.62103	19.40051	C657PACXX_6_7110.sorted.filtered_peak_25
chr1	1334590	1335277	688	32.19	11.22618	3.74154	8.21877	C657PACXX_6_7110.sorted.filtered_peak_26
chr1	1342503	1343086	584	27.30	11.53944	4.21515	8.54959	C657PACXX_6_7110.sorted.filtered_peak_27
chr1	1406710	1407266	557	24.16	13.19388	5.25208	10.12096	C657PACXX_6_7110.sorted.filtered_peak_28
chr1	1446626	1447622	997	28.83	14.32876	5.00382	11.18312	C657PACXX_6_7110.sorted.filtered_peak_29
chr1	1509705	1510585	881	28.15	10.34587	3.73134	7.42429	C657PACXX_6_7110.sorted.filtered_peak_30
chr1	1550506	1551293	788	48.82	18.16159	4.20980	14.82383	C657PACXX_6_7110.sorted.filtered_peak_31
chr1	1564907	1565995	1089	24.98	7.12228	3.03689	4.38732	C657PACXX_6_7110.sorted.filtered_peak_32
chr1	1590367	1590795	429	34.07	22.39583	7.32119	18.87267	C657PACXX_6_7110.sorted.filtered_peak_33
chr1	1655620	1656046	427	34.50	22.84275	7.41122	19.30400	C657PACXX_6_7110.sorted.filtered_peak_34
chr1	1711699	1712044	346	22.72	4.11485	2.24831	1.65549	C657PACXX_6_7110.sorted.filtered_peak_35
chr1	1822320	1823469	1150	27.11	7.62020	3.06363	4.83909	C657PACXX_6_7110.sorted.filtered_peak_36
chr1	1840021	1840875	855	27.13	9.39342	3.58064	6.50910	C657PACXX_6_7110.sorted.filtered_peak_37
chr1	1850601	1851297	697	50.67	21.44248	4.67626	17.99118	C657PACXX_6_7110.sorted.filtered_peak_38
chr1	2064559	2065252	694	45.45	19.78022	4.85555	16.37039	C657PACXX_6_7110.sorted.filtered_peak_39
chr1	2077889	2078241	353	13.71	3.86893	2.62001	1.45482	C657PACXX_6_7110.sorted.filtered_peak_40
chr1	2080068	2080317	250	14.07	3.94630	2.63048	1.51150	C657PACXX_6_7110.sorted.filtered_peak_41
chr1	2120789	2121221	433	24.01	8.15416	3.47446	5.32304	C657PACXX_6_7110.sorted.filtered_peak_42
chr1	2126191	2126949	759	35.68	10.80168	3.38676	7.82400	C657PACXX_6_7110.sorted.filtered_peak_43
chr1	2136569	2137130	562	30.27	9.26785	3.34172	6.36851	C657PACXX_6_7110.sorted.filtered_peak_44
chr1	2158847	2159497	651	40.31	10.61116	3.07726	7.65561	C657PACXX_6_7110.sorted.filtered_peak_45
chr1	2165722	2165971	250	24.63	3.95493	2.13815	1.52439	C657PACXX_6_7110.sorted.filtered_peak_46
chr1	2186912	2187864	953	32.36	11.52925	3.79636	8.51582	C657PACXX_6_7110.sorted.filtered_peak_47
chr1	2221922	2222712	791	28.43	9.32850	3.41334	6.46674	C657PACXX_6_7110.sorted.filtered_peak_48
chr1	2231805	2232930	1126	27.74	7.10895	2.89463	4.35073	C657PACXX_6_7110.sorted.filtered_peak_49
chr1	2313313	2313578	266	18.32	4.88454	2.74041	2.31492	C657PACXX_6_7110.sorted.filtered_peak_50
chr1	2322860	2323366	507	51.56	24.60341	5.33211	21.01993	C657PACXX_6_7110.sorted.filtered_peak_51
chr1	2343906	2344534	629	38.94	11.54672	3.35540	8.53222	C657PACXX_6_7110.sorted.filtered_peak_52
chr1	2345536	2345904	369	30.02	6.26965	2.55963	3.58504	C657PACXX_6_7110.sorted.filtered_peak_53
chr1	2457577	2458223	647	39.82	11.53225	3.36127	8.49192	C657PACXX_6_7110.sorted.filtered_peak_54
chr1	2477261	2478925	1665	34.78	5.33821	2.19872	2.73526	C657PACXX_6_7110.sorted.filtered_peak_55
chr1	2479269	2479814	546	35.65	6.54474	2.42763	3.83845	C657PACXX_6_7110.sorted.filtered_peak_56
chr1	2487036	2488331	1296	22.31	5.12443	2.58449	2.54158	C657PACXX_6_7110.sorted.filtered_peak_57
chr1	2509660	2510038	379	20.83	7.61514	3.59615	4.80449	C657PACXX_6_7110.sorted.filtered_peak_58
chr1	2516883	2517175	293	29.40	6.55042	2.67377	3.82814	C657PACXX_6_7110.sorted.filtered_peak_59
chr1	2517712	2518394	683	39.60	12.44600	3.49302	9.39883	C657PACXX_6_7110.sorted.filtered_peak_60
chr1	2574253	2574882	630	25.47	8.52832	3.43512	5.69135	C657PACXX_6_7110.sorted.filtered_peak_61
chr1	3407809	3408124	316	23.09	8.22879	3.61250	5.37565	C657PACXX_6_7110.sorted.filtered_peak_62
chr1	3418517	3418766	250	20.82	7.74221	3.64530	4.93040	C657PACXX_6_7110.sorted.filtered_peak_63
chr1	3535613	3536149	537	17.73	5.02355	2.82029	2.45574	C657PACXX_6_7110.sorted.filtered_peak_64
chr1	3541035	3541988	954	26.85	8.57204	3.32911	5.74362	C657PACXX_6_7110.sorted.filtered_peak_65
chr1	3566353	3566914	562	27.74	9.72718	3.60637	6.83061	C657PACXX_6_7110.sorted.filtered_peak_66
chr1	3663855	3664138	284	19.60	6.79293	3.37346	4.05638	C657PACXX_6_7110.sorted.filtered_peak_67
chr1	3712953	3713654	702	24.86	11.53988	4.52748	8.54107	C657PACXX_6_7110.sorted.filtered_peak_68
chr1	3773621	3774314	694	47.28	22.84067	5.39608	19.31833	C657PACXX_6_7110.sorted.filtered_peak_69
chr1	3816554	3818045	1492	49.42	16.90206	3.67697	13.69569	C657PACXX_6_7110.sorted.filtered_peak_70
chr1	6015755	6016073	319	18.90	5.07593	2.76619	2.49700	C657PACXX_6_7110.sorted.filtered_peak_71
chr1	6035221	6035470	250	13.21	3.91029	2.67833	1.48484	C657PACXX_6_7110.sorted.filtered_peak_72
chr1	6051937	6052853	917	39.84	13.23295	3.64594	10.13715	C657PACXX_6_7110.sorted.filtered_peak_73
chr1	6086160	6087169	1010	25.94	5.58425	2.53916	2.97117	C657PACXX_6_7110.sorted.filtered_peak_74
chr1	6087860	6088671	812	25.65	5.37706	2.49376	2.78451	C657PACXX_6_7110.sorted.filtered_peak_75
chr1	6187870	6188381	512	13.40	3.62304	2.52722	1.25116	C657PACXX_6_7110.sorted.filtered_peak_76
chr1	6259461	6260223	763	41.95	18.92084	4.81807	15.58515	C657PACXX_6_7110.sorted.filtered_peak_77
chr1	6266241	6266640	400	16.55	4.33853	2.62562	1.85965	C657PACXX_6_7110.sorted.filtered_peak_78
chr1	6295197	6296224	1028	17.37	4.62829	2.69060	2.10399	C657PACXX_6_7110.sorted.filtered_peak_79
chr1	6408195	6409040	846	17.52	4.71617	2.72083	2.17771	C657PACXX_6_7110.sorted.filtered_peak_80
chr1	6453334	6454220	887	28.06	9.92646	3.68352	6.99806	C657PACXX_6_7110.sorted.filtered_peak_81
chr1	6520056	6520801	746	19.67	5.97554	3.04066	3.31206	C657PACXX_6_7110.sorted.filtered_peak_82
chr1	6535629	6535908	280	17.73	5.76330	3.12823	3.11146	C657PACXX_6_7110.sorted.filtered_peak_83
chr1	6614398	6614824	427	25.50	13.01368	4.99277	9.94782	C657PACXX_6_7110.sorted.filtered_peak_84
chr1	6639639	6640393	755	33.53	13.62000	4.17757	10.54498	C657PACXX_6_7110.sorted.filtered_peak_85
chr1	6661254	6661800	547	24.70	5.21445	2.50896	2.60840	C657PACXX_6_7110.sorted.filtered_peak_86
chr1	6662634	6663563	930	24.86	5.66086	2.61432	3.03287	C657PACXX_6_7110.sorted.filtered_peak_87
chr1	6673374	6673924	551	36.11	15.19151	4.43360	12.01766	C657PACXX_6_7110.sorted.filtered_peak_88
chr1	6684819	6685344	526	19.06	5.38290	2.86416	2.77829	C657PACXX_6_7110.sorted.filtered_peak_89
chr1	6706697	6707072	376	12.93	4.10762	2.78986	1.66312	C657PACXX_6_7110.sorted.filtered_peak_90
chr1	6761690	6762265	576	27.30	10.44499	4.00049	7.45486	C657PACXX_6_7110.sorted.filtered_peak_91
chr1	6844509	6845627	1119	69.83	30.79123	4.94661	26.98945	C657PACXX_6_7110.sorted.filtered_peak_92
chr1	7727597	7728019	423	21.20	7.20913	3.38712	4.43899	C657PACXX_6_7110.sorted.filtered_peak_93
chr1	7830936	7831791	856	18.99	5.41937	2.88037	2.80949	C657PACXX_6_7110.sorted.filtered_peak_94
chr1	7843875	7844124	250	18.64	5.27529	2.85800	2.67210	C657PACXX_6_7110.sorted.filtered_peak_95
chr1	7990903	7991284	382	15.92	5.06528	2.98816	2.47933	C657PACXX_6_7110.sorted.filtered_peak_96
chr1	8008993	8009546	554	25.17	10.01173	3.98516	7.07886	C657PACXX_6_7110.sorted.filtered_peak_97
chr1	8014001	8014697	697	21.52	7.44703	3.47649	4.64447	C657PACXX_6_7110.sorted.filtered_peak_98
chr1	8021168	8022188	1021	41.03	17.68631	4.63455	14.39061	C657PACXX_6_7110.sorted.filtered_peak_99
chr1	8157480	8157758	279	15.92	4.98214	2.94995	2.40701	C657PACXX_6_7110.sorted.filtered_peak_100
chr1	8212667	8213501	835	23.71	8.98343	3.73812	6.11902	C657PACXX_6_7110.sorted.filtered_peak_101
chr1	8229832	8230191	360	22.37	9.97167	4.36557	7.01207	C657PACXX_6_7110.sorted.filtered_peak_102
chr1	8242188	8242957	770	25.28	10.32612	3.98013	7.41485	C657PACXX_6_7110.sorted.filtered_peak_103
chr1	8487639	8487958	320	23.32	6.14223	2.86151	3.45893	C657PACXX_6_7110.sorted.filtered_peak_104
chr1	8490657	8490906	250	18.35	5.12960	2.82478	2.54350	C657PACXX_6_7110.sorted.filtered_peak_105
chr1	8585667	8586188	522	23.79	9.52713	3.91519	6.64358	C657PACXX_6_7110.sorted.filtered_peak_106
chr1	8620824	8621073	250	14.00	3.42253	2.39809	1.09400	C657PACXX_6_7110.sorted.filtered_peak_107
chr1	8761203	8761881	679	27.84	10.18163	3.74136	7.26441	C657PACXX_6_7110.sorted.filtered_peak_108
chr1	8772589	8773384	796	12.93	4.07860	2.78099	1.63035	C657PACXX_6_7110.sorted.filtered_peak_109
chr1	8877342	8878341	1000	21.61	5.97893	2.90854	3.31138	C657PACXX_6_7110.sorted.filtered_peak_110
chr1	8938259	8939570	1312	43.52	15.02493	3.76243	11.88964	C657PACXX_6_7110.sorted.filtered_peak_111
chr1	8959988	8960341	354	17.73	7.52524	3.88426	4.73420	C657PACXX_6_7110.sorted.filtered_peak_112
chr1	8978261	8978512	252	17.27	7.17504	3.81343	4.38766	C657PACXX_6_7110.sorted.filtered_peak_113
chr1	9006548	9006830	283	21.51	8.20149	3.74888	5.35421	C657PACXX_6_7110.sorted.filtered_peak_114
chr1	9031058	9031359	302	16.27	6.19450	3.44738	3.51083	C657PACXX_6_7110.sorted.filtered_peak_115
chr1	9065106	9065543	438	14.79	5.51372	3.29491	2.88311	C657PACXX_6_7110.sorted.filtered_peak_116
chr1	9170878	9171154	277	15.48	5.94522	3.44137	3.26150	C657PACXX_6_7110.sorted.filtered_peak_117
chr1	9188778	9189219	442	17.27	4.21881	2.53662	1.75188	C657PACXX_6_7110.sorted.filtered_peak_118
chr1	9189496	9190018	523	19.83	5.39805	2.80740	2.79950	C657PACXX_6_7110.sorted.filtered_peak_119
chr1	9241351	9241842	492	17.27	5.25988	2.96389	2.64925	C657PACXX_6_7110.sorted.filtered_peak_120
chr1	9294162	9295149	988	25.74	7.99626	3.29228	5.16791	C657PACXX_6_7110.sorted.filtered_peak_121
chr1	9299755	9300086	332	22.65	6.98671	3.15959	4.25224	C657PACXX_6_7110.sorted.filtered_peak_122
chr1	9488671	9489434	764	44.98	17.21012	4.13090	13.95836	C657PACXX_6_7110.sorted.filtered_peak_123
chr1	9599209	9599562	354	32.10	16.01538	5.29086	12.76360	C657PACXX_6_7110.sorted.filtered_peak_124
chr1	9648506	9648880	375	21.03	5.71934	2.86542	3.07002	C657PACXX_6_7110.sorted.filtered_peak_125
chr1	9687113	9687642	530	25.78	5.54843	2.55525	2.91599	C657PACXX_6_7110.sorted.filtered_peak_126
chr1	9689197	9690043	847	27.71	6.52150	2.71924	3.82438	C657PACXX_6_7110.sorted.filtered_peak_127
chr1	9712472	9712912	441	24.80	6.20669	2.79307	3.52285	C657PACXX_6_7110.sorted.filtered_peak_128
chr1	9749146	9749454	309	15.48	4.29852	2.68342	1.81866	C657PACXX_6_7110.sorted.filtered_peak_129
chr1	9777332	9778122	791	35.22	11.30398	3.50261	8.31698	C657PACXX_6_7110.sorted.filtered_peak_130
chr1	9860199	9860485	287	14.37	5.24233	3.20852	2.63907	C657PACXX_6_7110.sorted.filtered_peak_131
chr1	9884470	9884906	437	16.33	3.57499	2.33455	1.21178	C657PACXX_6_7110.sorted.filtered_peak_132
chr1	9927541	9928066	526	17.18	5.13569	2.91229	2.54808	C657PACXX_6_7110.sorted.filtered_peak_133
chr1	9934864	9935113	250	16.02	4.85922	2.89383	2.29441	C657PACXX_6_7110.sorted.filtered_peak_134
chr1	9970268	9971269	1002	57.27	26.60108	5.19225	22.93784	C657PACXX_6_7110.sorted.filtered_peak_135
chr1	10003188	10003926	739	19.85	6.90002	3.35733	4.17492	C657PACXX_6_7110.sorted.filtered_peak_136
chr1	10092429	10093338	910	36.86	17.48551	4.95303	14.22424	C657PACXX_6_7110.sorted.filtered_peak_137
chr1	10134493	10134799	307	18.77	8.30268	4.12719	5.44322	C657PACXX_6_7110.sorted.filtered_peak_138
chr1	10270099	10270867	769	23.69	8.97069	3.77696	6.09547	C657PACXX_6_7110.sorted.filtered_peak_139
chr1	10368005	10368379	375	16.33	5.61323	3.19230	2.97631	C657PACXX_6_7110.sorted.filtered_peak_140
chr1	10458460	10459547	1088	31.79	12.71438	4.04676	9.67038	C657PACXX_6_7110.sorted.filtered_peak_141
chr1	10490018	10491143	1126	25.92	8.21873	3.33221	5.38577	C657PACXX_6_7110.sorted.filtered_peak_142
chr1	10532463	10532937	475	30.38	11.44055	3.88838	8.45842	C657PACXX_6_7110.sorted.filtered_peak_143
chr1	10534834	10535113	280	24.34	6.98497	3.06320	4.23679	C657PACXX_6_7110.sorted.filtered_peak_144
chr1	10554748	10555620	873	20.63	5.96680	2.98364	3.29068	C657PACXX_6_7110.sorted.filtered_peak_145
chr1	10570898	10571583	686	40.48	16.87466	4.49355	13.60929	C657PACXX_6_7110.sorted.filtered_peak_146
chr1	10585171	10585485	315	20.89	7.94057	3.70742	5.11520	C657PACXX_6_7110.sorted.filtered_peak_147
chr1	10977941	10978240	300	18.75	7.42918	3.73258	4.63758	C657PACXX_6_7110.sorted.filtered_peak_148
chr1	11002128	11002380	253	18.07	5.63683	3.05703	2.98622	C657PACXX_6_7110.sorted.filtered_peak_149
chr1	11072128	11073085	958	41.35	19.60611	5.08103	16.23817	C657PACXX_6_7110.sorted.filtered_peak_150
chr1	11097659	11098176	518	19.56	9.05925	4.28165	6.18650	C657PACXX_6_7110.sorted.filtered_peak_151
chr1	11119953	11120582	630	20.98	5.69652	2.83871	3.07205	C657PACXX_6_7110.sorted.filtered_peak_152
chr1	11159324	11160179	856	21.82	9.48577	4.18649	6.57546	C657PACXX_6_7110.sorted.filtered_peak_153
chr1	11322481	11323174	694	36.78	17.86454	5.09199	14.58414	C657PACXX_6_7110.sorted.filtered_peak_154
chr1	11332637	11332978	342	18.71	5.43296	2.91573	2.81534	C657PACXX_6_7110.sorted.filtered_peak_155
chr1	11333201	11333870	670	20.27	6.47081	3.16956	3.77447	C657PACXX_6_7110.sorted.filtered_peak_156
chr1	11723914	11724346	433	19.26	7.21653	3.56659	4.45285	C657PACXX_6_7110.sorted.filtered_peak_157
chr1	11724539	11725001	463	15.73	4.87194	2.91415	2.31552	C657PACXX_6_7110.sorted.filtered_peak_158
chr1	11740895	11741777	883	24.87	8.19585	3.42265	5.35930	C657PACXX_6_7110.sorted.filtered_peak_159
chr1	11779503	11780233	731	21.25	8.04904	3.68273	5.22978	C657PACXX_6_7110.sorted.filtered_peak_160
chr1	11790430	11790690	261	15.80	5.15576	3.03743	2.56388	C657PACXX_6_7110.sorted.filtered_peak_161
chr1	11795752	11796507	756	17.46	3.84849	2.38249	1.44176	C657PACXX_6_7110.sorted.filtered_peak_162
chr1	11865757	11866647	891	39.71	13.87939	3.65830	10.82775	C657PACXX_6_7110.sorted.filtered_peak_163
chr1	11898703	11898988	286	16.94	5.38076	3.04041	2.76183	C657PACXX_6_7110.sorted.filtered_peak_164
chr1	11954084	11954333	250	14.14	4.43171	2.85442	1.91937	C657PACXX_6_7110.sorted.filtered_peak_165
chr1	11967797	11969265	1469	46.92	12.08959	3.16852	9.00717	C657PACXX_6_7110.sorted.filtered_peak_166
chr1	11969655	11969915	261	36.30	6.54333	2.42633	3.81474	C657PACXX_6_7110.sorted.filtered_peak_167
chr1	11986381	11986810	430	19.15	7.67851	3.79935	4.86625	C657PACXX_6_7110.sorted.filtered_peak_168
chr1	11994274	11994915	642	19.49	6.71648	3.35501	3.98157	C657PACXX_6_7110.sorted.filtered_peak_169
chr1	12039893	12040575	683	39.64	17.52997	4.84393	14.21775	C657PACXX_6_7110.sorted.filtered_peak_170
chr1	12073302	12073836	535	18.18	5.31898	2.91557	2.70737	C657PACXX_6_7110.sorted.filtered_peak_171
chr1	12079204	12079806	603	34.95	16.40279	4.83852	13.19526	C657PACXX_6_7110.sorted.filtered_peak_172
chr1	12107397	12107973	577	19.74	5.61291	2.88617	3.00203	C657PACXX_6_7110.sorted.filtered_peak_173
chr1	12147867	12148116	250	15.21	4.77546	2.91799	2.22810	C657PACXX_6_7110.sorted.filtered_peak_174
chr1	12185127	12185376	250	14.57	4.13816	2.67875	1.67620	C657PACXX_6_7110.sorted.filtered_peak_175
chr1	12193091	12193470	380	13.03	4.17289	2.81743	1.71353	C657PACXX_6_7110.sorted.filtered_peak_176
chr1	12210646	12210965	320	24.98	7.79941	3.30198	4.97906	C657PACXX_6_7110.sorted.filtered_peak_177
chr1	12221863	12222298	436	25.06	5.45744	2.55147	2.84322	C657PACXX_6_7110.sorted.filtered_peak_178
chr1	12233706	12234136	431	38.07	13.52053	3.89892	10.40648	C657PACXX_6_7110.sorted.filtered_peak_179
chr1	12238039	12238555	517	21.48	4.52755	2.42898	2.01442	C657PACXX_6_7110.sorted.filtered_peak_180
chr1	12289869	12290357	489	14.33	4.82489	3.01347	2.27473	C657PACXX_6_7110.sorted.filtered_peak_181
chr1	12405382	12405727	346	16.45	4.95157	2.89041	2.38813	C657PACXX_6_7110.sorted.filtered_peak_182
chr1	12509467	12509922	456	22.85	7.93772	3.50577	5.11856	C657PACXX_6_7110.sorted.filtered_peak_183
chr1	12570740	12571093	354	19.12	5.89711	3.07907	3.22119	C657PACXX_6_7110.sorted.filtered_peak_184
chr1	12678092	12678416	325	24.38	5.89593	2.71103	3.24806	C657PACXX_6_7110.sorted.filtered_peak_185
chr1	13992026	13992566	541	13.61	4.21781	2.79238	1.74363	C657PACXX_6_7110.sorted.filtered_peak_186
chr1	14029229	14029611	383	20.55	4.50860	2.46500	2.00342	C657PACXX_6_7110.sorted.filtered_peak_187
chr1	14057158	14057809	652	22.69	6.22696	2.93683	3.52527	C657PACXX_6_7110.sorted.filtered_peak_188
chr1	14059461	14059790	330	17.29	3.93644	2.42512	1.51090	C657PACXX_6_7110.sorted.filtered_peak_189
chr1	14075457	14076091	635	24.59	8.48508	3.52979	5.63348	C657PACXX_6_7110.sorted.filtered_peak_190
chr1	15575507	15576033	527	20.20	5.74590	2.93180	3.09271	C657PACXX_6_7110.sorted.filtered_peak_191
chr1	15672520	15672790	271	20.94	6.06537	2.99529	3.38171	C657PACXX_6_7110.sorted.filtered_peak_192
chr1	15735850	15736220	371	25.19	5.24058	2.48284	2.64761	C657PACXX_6_7110.sorted.filtered_peak_193
chr1	15850719	15851968	1250	60.21	16.73470	3.33285	13.48916	C657PACXX_6_7110.sorted.filtered_peak_194
chr1	15852899	15853457	559	61.45	16.93512	3.35950	13.65493	C657PACXX_6_7110.sorted.filtered_peak_195
chr1	15905574	15906043	470	13.88	4.64650	2.97297	2.11530	C657PACXX_6_7110.sorted.filtered_peak_196
chr1	15929841	15930544	704	22.86	10.44548	4.28289	7.53337	C657PACXX_6_7110.sorted.filtered_peak_197
chr1	15943491	15944390	900	28.19	8.85610	3.37815	5.97801	C657PACXX_6_7110.sorted.filtered_peak_198
chr1	16023442	16023693	252	15.05	5.66451	3.35115	3.00820	C657PACXX_6_7110.sorted.filtered_peak_199
chr1	16160853	16162757	1905	45.91	11.94748	3.06760	8.93143	C657PACXX_6_7110.sorted.filtered_peak_200
chr1	16173729	16174717	989	24.12	6.21591	2.83192	3.52896	C657PACXX_6_7110.sorted.filtered_peak_201
chr1	16275967	16276563	597	27.80	8.86647	3.41175	5.98722	C657PACXX_6_7110.sorted.filtered_peak_202
chr1	16292843	16293092	250	14.97	4.66159	2.89163	2.12097	C657PACXX_6_7110.sorted.filtered_peak_203
chr1	16301918	16302841	924	27.25	10.99983	4.00528	8.04977	C657PACXX_6_7110.sorted.filtered_peak_204
chr1	16514361	16514681	321	13.13	4.18205	2.81571	1.71472	C657PACXX_6_7110.sorted.filtered_peak_205
chr1	16533030	16533656	627	41.48	14.18197	3.86387	11.01441	C657PACXX_6_7110.sorted.filtered_peak_206
chr1	16543685	16544256	572	21.90	6.25915	2.99295	3.56626	C657PACXX_6_7110.sorted.filtered_peak_207
chr1	16562684	16564000	1317	23.69	9.23777	3.66716	6.43753	C657PACXX_6_7110.sorted.filtered_peak_208
chr1	16570865	16571145	281	17.66	5.71264	3.11805	3.05940	C657PACXX_6_7110.sorted.filtered_peak_209
chr1	16678632	16679390	759	27.19	10.11675	3.82351	7.17501	C657PACXX_6_7110.sorted.filtered_peak_210
chr1	16693333	16694758	1426	42.03	14.75861	3.87520	11.60027	C657PACXX_6_7110.sorted.filtered_peak_211
chr1	16713406	16713849	444	12.31	3.52018	2.55371	1.16647	C657PACXX_6_7110.sorted.filtered_peak_212
chr1	16747266	16747553	288	15.28	4.99301	3.01059	2.42140	C657PACXX_6_7110.sorted.filtered_peak_213
chr1	16766712	16767909	1198	20.88	6.02569	2.97628	3.35207	C657PACXX_6_7110.sorted.filtered_peak_214
chr1	16825528	16826348	821	17.09	7.12328	3.77636	4.35740	C657PACXX_6_7110.sorted.filtered_peak_215
chr1	16840400	16841037	638	19.52	9.08893	4.28441	6.21633	C657PACXX_6_7110.sorted.filtered_peak_216
chr1	16893355	16893604	250	12.98	4.35874	2.91761	1.85181	C657PACXX_6_7110.sorted.filtered_peak_217
chr1	16939734	16940313	580	30.92	8.44370	3.09634	5.58585	C657PACXX_6_7110.sorted.filtered_peak_218
chr1	16970720	16971586	867	23.96	11.02885	4.52384	8.03206	C657PACXX_6_7110.sorted.filtered_peak_219
chr1	17036408	17036657	250	17.66	5.03463	2.84162	2.45132	C657PACXX_6_7110.sorted.filtered_peak_220
chr1	17053821	17054214	394	16.60	6.34940	3.48972	3.64435	C657PACXX_6_7110.sorted.filtered_peak_221
chr1	17222590	17223199	610	18.07	7.81591	3.98070	4.99394	C657PACXX_6_7110.sorted.filtered_peak_222
chr1	17230801	17232076	1276	39.93	13.71757	3.72493	10.61817	C657PACXX_6_7110.sorted.filtered_peak_223
chr1	17240011	17241024	1014	20.67	9.53990	4.19147	6.68573	C657PACXX_6_7110.sorted.filtered_peak_224
chr1	17338309	17338804	496	16.79	6.35408	3.44478	3.66700	C657PACXX_6_7110.sorted.filtered_peak_225
chr1	17380182	17380910	729	39.95	17.11776	4.70036	13.81690	C657PACXX_6_7110.sorted.filtered_peak_226
chr1	17563567	17563881	315	14.86	4.18568	2.68384	1.71653	C657PACXX_6_7110.sorted.filtered_peak_227
chr1	17765910	17766227	318	18.32	3.56679	2.23865	1.20684	C657PACXX_6_7110.sorted.filtered_peak_228
chr1	17820761	17821107	347	13.52	4.68504	3.03053	2.13464	C657PACXX_6_7110.sorted.filtered_peak_229
chr1	19228626	19229536	911	38.21	13.76939	3.89373	10.66569	C657PACXX_6_7110.sorted.filtered_peak_230
chr1	19253198	19253613	416	25.48	6.59317	2.88040	3.86545	C657PACXX_6_7110.sorted.filtered_peak_231
chr1	19278317	19278893	577	31.03	7.56933	2.86499	4.76740	C657PACXX_6_7110.sorted.filtered_peak_232
chr1	19283169	19283536	368	28.73	7.03566	2.82871	4.27819	C657PACXX_6_7110.sorted.filtered_peak_233
chr1	19337516	19337952	437	17.65	6.14048	3.27762	3.45905	C657PACXX_6_7110.sorted.filtered_peak_234
chr1	19400777	19401520	744	18.20	5.27980	2.89392	2.67657	C657PACXX_6_7110.sorted.filtered_peak_235
chr1	19536447	19537355	909	27.66	8.21534	3.22647	5.37316	C657PACXX_6_7110.sorted.filtered_peak_236
chr1	19577878	19578380	503	37.42	17.83065	5.19685	14.50056	C657PACXX_6_7110.sorted.filtered_peak_237
chr1	19638230	19638827	598	26.06	8.59426	3.37069	5.78216	C657PACXX_6_7110.sorted.filtered_peak_238
chr1	19717389	19718303	915	27.24	9.18130	3.48028	6.32576	C657PACXX_6_7110.sorted.filtered_peak_239
chr1	19789532	19790126	595	26.49	9.82626	3.79903	6.90085	C657PACXX_6_7110.sorted.filtered_peak_240
chr1	19803518	19804108	591	18.55	5.20601	2.83781	2.61241	C657PACXX_6_7110.sorted.filtered_peak_241
chr1	19811668	19812695	1028	21.86	4.68572	2.46374	2.15255	C657PACXX_6_7110.sorted.filtered_peak_242
chr1	19908717	19909094	378	12.89	4.14222	2.81541	1.68499	C657PACXX_6_7110.sorted.filtered_peak_243
chr1	19923111	19924314	1204	37.57	12.81738	3.64182	9.77381	C657PACXX_6_7110.sorted.filtered_peak_244
chr1	20014722	20015272	551	16.46	6.69038	3.64469	3.96470	C657PACXX_6_7110.sorted.filtered_peak_245
chr1	20042121	20042431	311	13.84	4.88717	3.09737	2.31515	C657PACXX_6_7110.sorted.filtered_peak_246
chr1	20208602	20209209	608	29.10	11.40197	4.01421	8.40678	C657PACXX_6_7110.sorted.filtered_peak_247
chr1	20478765	20479130	366	15.50	5.14612	3.05621	2.56117	C657PACXX_6_7110.sorted.filtered_peak_248
chr1	20834262	20834845	584	19.43	6.72399	3.30935	4.02522	C657PACXX_6_7110.sorted.filtered_peak_249
chr1	20959445	20959990	546	15.91	4.18090	2.60789	1.71874	C657PACXX_6_7110.sorted.filtered_peak_250
chr1	20960301	20960817	517	16.71	4.62905	2.74141	2.09969	C657PACXX_6_7110.sorted.filtered_peak_251
chr1	20987720	20988447	728	35.18	14.25762	4.22571	11.13536	C657PACXX_6_7110.sorted.filtered_peak_252
chr1	21023024	21023560	537	18.38	5.75782	3.04927	3.12499	C657PACXX_6_7110.sorted.filtered_peak_253
chr1	21059232	21059920	689	25.51	9.81107	3.88320	6.89294	C657PACXX_6_7110.sorted.filtered_peak_254
chr1	21113162	21114147	986	39.88	15.25203	3.95856	12.12535	C657PACXX_6_7110.sorted.filtered_peak_255
chr1	21259314	21259563	250	14.59	4.70071	2.94282	2.15344	C657PACXX_6_7110.sorted.filtered_peak_256
chr1	21348603	21349373	771	24.25	10.02050	4.12138	7.07607	C657PACXX_6_7110.sorted.filtered_peak_257
chr1	21503208	21503881	674	42.00	18.97729	4.77844	15.66140	C657PACXX_6_7110.sorted.filtered_peak_258
chr1	21596708	21597053	346	15.74	4.93312	2.92654	2.38522	C657PACXX_6_7110.sorted.filtered_peak_259
chr1	21620222	21621369	1148	27.88	6.41565	2.69493	3.71472	C657PACXX_6_7110.sorted.filtered_peak_260
chr1	21660510	21661190	681	30.34	11.15463	3.92152	8.13281	C657PACXX_6_7110.sorted.filtered_peak_261
chr1	21671931	21672296	366	23.49	7.28900	3.23683	4.50988	C657PACXX_6_7110.sorted.filtered_peak_262
chr1	21766342	21766845	504	17.96	7.80397	3.95883	4.99979	C657PACXX_6_7110.sorted.filtered_peak_263
chr1	22108665	22110510	1846	37.85	12.31630	3.51545	9.30127	C657PACXX_6_7110.sorted.filtered_peak_264
chr1	22290534	22290883	350	16.18	6.46987	3.58684	3.75526	C657PACXX_6_7110.sorted.filtered_peak_265
chr1	22345513	22346051	539	18.43	8.02582	4.02061	5.19832	C657PACXX_6_7110.sorted.filtered_peak_266
chr1	22351442	22352648	1207	35.30	12.27760	3.80407	9.20977	C657PACXX_6_7110.sorted.filtered_peak_267
chr1	22366140	22366995	856	35.96	17.22347	4.73735	14.02413	C657PACXX_6_7110.sorted.filtered_peak_268
chr1	22378896	22379531	636	37.37	15.31004	4.40718	12.11275	C657PACXX_6_7110.sorted.filtered_peak_269
chr1	22778105	22778694	590	34.12	15.10157	4.74501	11.89456	C657PACXX_6_7110.sorted.filtered_peak_270
chr1	23030792	23031290	499	16.69	5.56522	3.13127	2.93547	C657PACXX_6_7110.sorted.filtered_peak_271
chr1	23345681	23346148	468	23.35	9.09149	3.82856	6.21845	C657PACXX_6_7110.sorted.filtered_peak_272
chr1	23426785	23427142	358	16.67	4.34810	2.62557	1.85815	C657PACXX_6_7110.sorted.filtered_peak_273
chr1	23429899	23430190	292	19.81	6.20261	3.13634	3.50499	C657PACXX_6_7110.sorted.filtered_peak_274
chr1	23445260	23446041	782	17.19	5.64909	3.12412	3.00933	C657PACXX_6_7110.sorted.filtered_peak_275
chr1	23495073	23495449	377	14.43	3.59139	2.44681	1.22399	C657PACXX_6_7110.sorted.filtered_peak_276
chr1	23670660	23671541	882	36.11	12.25396	3.61409	9.24619	C657PACXX_6_7110.sorted.filtered_peak_277
chr1	23694482	23695752	1271	39.44	14.61738	3.95987	11.48144	C657PACXX_6_7110.sorted.filtered_peak_278
chr1	23810806	23811399	594	29.28	11.87877	4.17286	8.85101	C657PACXX_6_7110.sorted.filtered_peak_279
chr1	23866196	23866666	471	30.67	16.28118	5.50543	13.04101	C657PACXX_6_7110.sorted.filtered_peak_280
chr1	23871281	23871612	332	15.75	4.98048	2.94667	2.43028	C657PACXX_6_7110.sorted.filtered_peak_281
chr1	23881269	23881754	486	22.84	5.09753	2.54693	2.52429	C657PACXX_6_7110.sorted.filtered_peak_282
chr1	23885806	23886180	375	24.26	5.60046	2.63719	2.96522	C657PACXX_6_7110.sorted.filtered_peak_283
chr1	23946203	23946580	378	19.37	6.75722	3.37724	4.02539	C657PACXX_6_7110.sorted.filtered_peak_284
chr1	23961457	23961715	259	16.07	5.35841	3.10260	2.74569	C657PACXX_6_7110.sorted.filtered_peak_285
chr1	24018015	24018755	741	22.24	8.54962	3.78123	5.69601	C657PACXX_6_7110.sorted.filtered_peak_286
chr1	24069827	24070092	266	17.48	5.21076	2.91762	2.61924	C657PACXX_6_7110.sorted.filtered_peak_287
chr1	24104496	24105243	748	20.34	5.83232	2.94862	3.17400	C657PACXX_6_7110.sorted.filtered_peak_288
chr1	24117317	24117681	365	19.40	5.49434	2.89243	2.86662	C657PACXX_6_7110.sorted.filtered_peak_289
chr1	24127154	24127516	363	36.49	13.51321	4.08041	10.37264	C657PACXX_6_7110.sorted.filtered_peak_290
chr1	24136338	24136702	365	12.66	3.86421	2.69971	1.44577	C657PACXX_6_7110.sorted.filtered_peak_291
chr1	24151798	24152151	354	17.16	6.38082	3.41987	3.69102	C657PACXX_6_7110.sorted.filtered_peak_292
chr1	24194609	24195128	520	23.25	9.08516	3.82680	6.22447	C657PACXX_6_7110.sorted.filtered_peak_293
chr1	24285421	24286407	987	37.00	13.52930	4.04147	10.38533	C657PACXX_6_7110.sorted.filtered_peak_294
chr1	24306520	24307392	873	35.38	11.99786	3.64456	8.98125	C657PACXX_6_7110.sorted.filtered_peak_295
chr1	24476652	24477292	641	14.74	5.52318	3.28517	2.90294	C657PACXX_6_7110.sorted.filtered_peak_296
chr1	24525861	24526180	320	17.58	6.26759	3.35264	3.57213	C657PACXX_6_7110.sorted.filtered_peak_297
chr1	24718532	24719101	570	17.99	4.85860	2.74494	2.30144	C657PACXX_6_7110.sorted.filtered_peak_298
chr1	24740116	24740391	276	23.87	5.60849	2.66217	2.97024	C657PACXX_6_7110.sorted.filtered_peak_299
chr1	24741915	24742602	688	32.79	10.83082	3.56450	7.85605	C657PACXX_6_7110.sorted.filtered_peak_300
chr1	24808477	24808786	310	16.05	5.65756	3.23780	3.01224	C657PACXX_6_7110.sorted.filtered_peak_301
chr1	24861537	24861789	253	23.57	6.62291	3.00588	3.89719	C657PACXX_6_7110.sorted.filtered_peak_302
chr1	24863002	24863411	410	30.48	10.28672	3.65516	7.31024	C657PACXX_6_7110.sorted.filtered_peak_303
chr1	24913700	24913973	274	18.43	7.03980	3.61014	4.27155	C657PACXX_6_7110.sorted.filtered_peak_304
chr1	24969032	24970037	1006	47.06	17.83881	4.22175	14.52859	C657PACXX_6_7110.sorted.filtered_peak_305
chr1	25071300	25072124	825	44.16	18.07468	4.41527	14.77475	C657PACXX_6_7110.sorted.filtered_peak_306
chr1	25174234	25175411	1178	21.70	5.65484	2.78687	3.02756	C657PACXX_6_7110.sorted.filtered_peak_307
chr1	25237611	25238185	575	32.11	9.85744	3.37179	6.92512	C657PACXX_6_7110.sorted.filtered_peak_308
chr1	25251572	25251938	367	30.18	6.15406	2.53851	3.46263	C657PACXX_6_7110.sorted.filtered_peak_309
chr1	25255746	25256010	265	34.08	7.91266	2.82338	5.07802	C657PACXX_6_7110.sorted.filtered_peak_310
chr1	25281613	25281931	319	20.73	4.75273	2.54549	2.20705	C657PACXX_6_7110.sorted.filtered_peak_311
chr1	25291359	25292037	679	41.35	11.72551	3.31967	8.67969	C657PACXX_6_7110.sorted.filtered_peak_312
chr1	25311689	25312080	392	16.33	4.13819	2.56230	1.67737	C657PACXX_6_7110.sorted.filtered_peak_313
chr1	25348566	25349690	1125	41.94	13.09611	3.54608	10.00417	C657PACXX_6_7110.sorted.filtered_peak_314
chr1	25357230	25357589	360	28.79	6.36546	2.64706	3.66116	C657PACXX_6_7110.sorted.filtered_peak_315
chr1	25358648	25359102	455	34.41	9.24335	3.08323	6.35377	C657PACXX_6_7110.sorted.filtered_peak_316
chr1	25392128	25392629	502	18.78	5.16851	2.79639	2.59268	C657PACXX_6_7110.sorted.filtered_peak_317
chr1	25426105	25426514	410	23.83	5.83034	2.73343	3.17317	C657PACXX_6_7110.sorted.filtered_peak_318
chr1	25427973	25428294	322	20.37	4.98439	2.63852	2.42003	C657PACXX_6_7110.sorted.filtered_peak_319
chr1	25558639	25559374	736	21.88	6.99167	3.21212	4.26396	C657PACXX_6_7110.sorted.filtered_peak_320
chr1	25566071	25566964	894	41.03	15.79311	4.17317	12.57903	C657PACXX_6_7110.sorted.filtered_peak_321
chr1	25573524	25574304	781	52.88	22.93526	4.82913	19.41208	C657PACXX_6_7110.sorted.filtered_peak_322
chr1	25664791	25665909	1119	20.21	9.19442	4.16380	6.34456	C657PACXX_6_7110.sorted.filtered_peak_323
chr1	25756720	25757574	855	41.08	14.18643	3.83158	11.04351	C657PACXX_6_7110.sorted.filtered_peak_324
chr1	25846954	25847221	268	16.25	5.67208	3.23180	3.02263	C657PACXX_6_7110.sorted.filtered_peak_325
chr1	25869707	25870106	400	18.19	6.53010	3.39583	3.81727	C657PACXX_6_7110.sorted.filtered_peak_326
chr1	25875852	25876539	688	18.06	5.70171	3.05471	3.07456	C657PACXX_6_7110.sorted.filtered_peak_327
chr1	25889060	25889598	539	20.66	5.22543	2.67757	2.66625	C657PACXX_6_7110.sorted.filtered_peak_328
chr1	25935069	25935323	255	15.55	6.00716	3.45582	3.32222	C657PACXX_6_7110.sorted.filtered_peak_329
chr1	25942721	25943221	501	20.98	4.74555	2.52595	2.20647	C657PACXX_6_7110.sorted.filtered_peak_330
chr1	25968808	25969635	828	20.93	6.94932	3.31134	4.19871	C657PACXX_6_7110.sorted.filtered_peak_331
chr1	26002463	26003193	731	17.43	4.68740	2.70591	2.16003	C657PACXX_6_7110.sorted.filtered_peak_332
chr1	26101351	26101853	503	18.70	5.43199	2.91627	2.81224	C657PACXX_6_7110.sorted.filtered_peak_333
chr1	26123022	26123389	368	16.90	4.76328	2.78195	2.21918	C657PACXX_6_7110.sorted.filtered_peak_334
chr1	26146056	26146785	730	26.15	7.86018	3.17220	5.07382	C657PACXX_6_7110.sorted.filtered_peak_335
chr1	26147173	26147425	253	19.73	4.41655	2.48195	1.90890	C657PACXX_6_7110.sorted.filtered_peak_336
chr1	26185573	26186413	841	20.93	6.51208	3.15357	3.79790	C657PACXX_6_7110.sorted.filtered_peak_337
chr1	26221902	26222285	384	19.23	6.95166	3.47120	4.20129	C657PACXX_6_7110.sorted.filtered_peak_338
chr1	26231582	26232185	604	28.71	8.54630	3.26073	5.68322	C657PACXX_6_7110.sorted.filtered_peak_339
chr1	26232964	26233318	355	23.49	5.71911	2.72167	3.06659	C657PACXX_6_7110.sorted.filtered_peak_340
chr1	26297664	26298001	338	14.89	4.59723	2.86381	2.07138	C657PACXX_6_7110.sorted.filtered_peak_341
chr1	26317262	26317742	481	13.52	3.59873	2.50582	1.23120	C657PACXX_6_7110.sorted.filtered_peak_342
chr1	26324276	26325047	772	54.75	25.46648	5.10257	21.87654	C657PACXX_6_7110.sorted.filtered_peak_343
chr1	26361725	26362693	969	26.44	8.48683	3.40027	5.62475	C657PACXX_6_7110.sorted.filtered_peak_344
chr1	26431310	26431944	635	15.33	4.84811	2.93354	2.29779	C657PACXX_6_7110.sorted.filtered_peak_345
chr1	26437532	26438731	1200	25.70	8.58319	3.49275	5.71390	C657PACXX_6_7110.sorted.filtered_peak_346
chr1	26452612	26453341	730	28.11	10.13918	3.66074	7.23497	C657PACXX_6_7110.sorted.filtered_peak_347
chr1	26471618	26471961	344	16.06	5.41641	3.13208	2.79560	C657PACXX_6_7110.sorted.filtered_peak_348
chr1	26496153	26496545	393	16.69	4.57280	2.71817	2.05299	C657PACXX_6_7110.sorted.filtered_peak_349
chr1	26560171	26561327	1157	42.98	16.04358	4.10059	12.81611	C657PACXX_6_7110.sorted.filtered_peak_350
chr1	26611211	26611755	545	32.16	7.08510	2.67586	4.33729	C657PACXX_6_7110.sorted.filtered_peak_351
chr1	26613916	26614241	326	27.14	5.47693	2.46912	2.86214	C657PACXX_6_7110.sorted.filtered_peak_352
chr1	26632801	26633476	676	30.61	12.96368	4.39212	9.87703	C657PACXX_6_7110.sorted.filtered_peak_353
chr1	26634945	26635244	300	16.60	4.02055	2.49750	1.58317	C657PACXX_6_7110.sorted.filtered_peak_354
chr1	26647855	26648307	453	23.35	7.36428	3.26175	4.58440	C657PACXX_6_7110.sorted.filtered_peak_355
chr1	26685389	26685748	360	18.25	5.01456	2.79056	2.43756	C657PACXX_6_7110.sorted.filtered_peak_356
chr1	26690348	26690630	283	20.81	7.11034	3.39625	4.34292	C657PACXX_6_7110.sorted.filtered_peak_357
chr1	26704637	26705249	613	48.02	22.79236	5.38302	19.25746	C657PACXX_6_7110.sorted.filtered_peak_358
chr1	26710684	26710939	256	18.55	6.41459	3.33995	3.69177	C657PACXX_6_7110.sorted.filtered_peak_359
chr1	26735034	26735299	266	19.80	8.11029	3.92351	5.26091	C657PACXX_6_7110.sorted.filtered_peak_360
chr1	26743565	26743852	288	15.02	4.55318	2.83538	2.02786	C657PACXX_6_7110.sorted.filtered_peak_361
chr1	26758351	26759287	937	42.25	21.84963	5.46145	18.42892	C657PACXX_6_7110.sorted.filtered_peak_362
chr1	26799164	26799870	707	30.95	9.14342	3.27086	6.25080	C657PACXX_6_7110.sorted.filtered_peak_363
chr1	26826731	26828116	1386	30.02	10.82255	3.79253	7.84220	C657PACXX_6_7110.sorted.filtered_peak_364
chr1	26868441	26868990	550	28.21	6.03075	2.58081	3.35775	C657PACXX_6_7110.sorted.filtered_peak_365
chr1	26872087	26872379	293	24.29	5.85732	2.71983	3.19436	C657PACXX_6_7110.sorted.filtered_peak_366
chr1	26946633	26947822	1190	36.07	13.20617	3.93919	10.11015	C657PACXX_6_7110.sorted.filtered_peak_367
chr1	27004012	27004446	435	13.23	4.52349	2.97176	1.99936	C657PACXX_6_7110.sorted.filtered_peak_368
chr1	27019030	27019789	760	27.80	4.87529	2.28330	2.32792	C657PACXX_6_7110.sorted.filtered_peak_369
chr1	27022028	27022546	519	33.73	6.82742	2.55153	4.09806	C657PACXX_6_7110.sorted.filtered_peak_370
chr1	27070445	27071136	692	32.07	12.74239	4.20403	9.65611	C657PACXX_6_7110.sorted.filtered_peak_371
chr1	27113849	27114983	1135	35.25	8.18007	2.76610	5.38094	C657PACXX_6_7110.sorted.filtered_peak_372
chr1	27126464	27127190	727	16.39	5.81996	3.28229	3.15635	C657PACXX_6_7110.sorted.filtered_peak_373
chr1	27147391	27147713	323	13.54	4.70577	3.03514	2.15601	C657PACXX_6_7110.sorted.filtered_peak_374
chr1	27159702	27160502	801	32.63	12.91016	4.10938	9.85133	C657PACXX_6_7110.sorted.filtered_peak_375
chr1	27165406	27165893	488	13.92	4.32229	2.81516	1.83065	C657PACXX_6_7110.sorted.filtered_peak_376
chr1	27191294	27191996	703	27.91	11.00459	4.06684	8.00393	C657PACXX_6_7110.sorted.filtered_peak_377
chr1	27216650	27216997	348	18.01	6.01825	3.19475	3.35424	C657PACXX_6_7110.sorted.filtered_peak_378
chr1	27226512	27227284	773	22.36	9.90184	4.23609	6.98428	C657PACXX_6_7110.sorted.filtered_peak_379
chr1	27247849	27248631	783	36.53	17.11555	4.89254	13.85851	C657PACXX_6_7110.sorted.filtered_peak_380
chr1	27324225	27324479	255	19.33	5.82231	3.03269	3.15223	C657PACXX_6_7110.sorted.filtered_peak_381
chr1	27371065	27371372	308	16.64	6.17250	3.42398	3.46880	C657PACXX_6_7110.sorted.filtered_peak_382
chr1	27423986	27424240	255	15.50	5.01405	3.00684	2.43035	C657PACXX_6_7110.sorted.filtered_peak_383
chr1	27429242	27429524	283	18.17	6.48807	3.37498	3.78574	C657PACXX_6_7110.sorted.filtered_peak_384
chr1	27438569	27438882	314	15.42	4.69115	2.85446	2.15994	C657PACXX_6_7110.sorted.filtered_peak_385
chr1	27463502	27464139	638	21.00	6.74393	3.22222	4.01588	C657PACXX_6_7110.sorted.filtered_peak_386
chr1	27481536	27482116	581	29.19	10.01039	3.59527	7.08565	C657PACXX_6_7110.sorted.filtered_peak_387
chr1	27524487	27524746	260	16.31	6.49007	3.61339	3.75425	C657PACXX_6_7110.sorted.filtered_peak_388
chr1	27560150	27561292	1143	35.48	13.23527	3.93666	10.17791	C657PACXX_6_7110.sorted.filtered_peak_389
chr1	27610993	27611481	489	17.02	7.06130	3.73144	4.32827	C657PACXX_6_7110.sorted.filtered_peak_390
chr1	27648275	27649111	837	30.70	11.21012	3.89693	8.19351	C657PACXX_6_7110.sorted.filtered_peak_391
chr1	27668239	27669180	942	20.84	5.94536	2.91223	3.31280	C657PACXX_6_7110.sorted.filtered_peak_392
chr1	27669559	27670119	561	18.97	4.72280	2.62014	2.19786	C657PACXX_6_7110.sorted.filtered_peak_393
chr1	27684026	27684322	297	22.99	6.83856	3.10671	4.10158	C657PACXX_6_7110.sorted.filtered_peak_394
chr1	27691952	27692819	868	25.66	7.06277	2.98745	4.31592	C657PACXX_6_7110.sorted.filtered_peak_395
chr1	27718659	27719151	493	23.05	6.16280	2.87338	3.48329	C657PACXX_6_7110.sorted.filtered_peak_396
chr1	27744998	27745248	251	14.47	4.47650	2.84550	1.96617	C657PACXX_6_7110.sorted.filtered_peak_397
chr1	27757479	27757923	445	16.19	5.20487	3.01490	2.61635	C657PACXX_6_7110.sorted.filtered_peak_398
chr1	27816179	27817202	1024	47.74	22.11853	5.00864	18.66782	C657PACXX_6_7110.sorted.filtered_peak_399
chr1	27894880	27895279	400	23.05	6.80982	3.08700	4.07892	C657PACXX_6_7110.sorted.filtered_peak_400
chr1	27944863	27945226	364	22.99	8.76046	3.80617	5.88164	C657PACXX_6_7110.sorted.filtered_peak_401
chr1	27970389	27970899	511	15.04	4.45080	2.77837	1.94980	C657PACXX_6_7110.sorted.filtered_peak_402
chr1	27986019	27986774	756	27.73	5.89624	2.56333	3.23591	C657PACXX_6_7110.sorted.filtered_peak_403
chr1	27989250	27990032	783	31.71	7.77328	2.89240	4.94928	C657PACXX_6_7110.sorted.filtered_peak_404
chr1	27995774	27996023	250	21.30	5.32244	2.71214	2.71169	C657PACXX_6_7110.sorted.filtered_peak_405
chr1	27998615	27999289	675	26.94	9.26614	3.57398	6.37551	C657PACXX_6_7110.sorted.filtered_peak_406
chr1	28051936	28052559	624	50.57	28.58016	6.43164	24.84377	C657PACXX_6_7110.sorted.filtered_peak_407
chr1	28099263	28100203	941	46.67	20.09151	4.64640	16.71731	C657PACXX_6_7110.sorted.filtered_peak_408
chr1	28157022	28157774	753	23.64	8.77516	3.73416	5.89866	C657PACXX_6_7110.sorted.filtered_peak_409
chr1	28184644	28185100	457	16.48	6.66728	3.63269	3.95054	C657PACXX_6_7110.sorted.filtered_peak_410
chr1	28195551	28195886	336	18.61	5.00017	2.75396	2.43206	C657PACXX_6_7110.sorted.filtered_peak_411
chr1	28198925	28199379	455	20.42	5.39551	2.79179	2.77299	C657PACXX_6_7110.sorted.filtered_peak_412
chr1	28213665	28214056	392	21.56	5.97012	2.91225	3.30233	C657PACXX_6_7110.sorted.filtered_peak_413
chr1	28217855	28218359	505	23.78	7.51087	3.27628	4.72384	C657PACXX_6_7110.sorted.filtered_peak_414
chr1	28240904	28241678	775	38.18	18.00294	4.86167	14.73695	C657PACXX_6_7110.sorted.filtered_peak_415
chr1	28286135	28286780	646	20.23	5.96286	3.00783	3.29209	C657PACXX_6_7110.sorted.filtered_peak_416
chr1	28382733	28383147	415	13.35	4.55437	2.97854	2.03168	C657PACXX_6_7110.sorted.filtered_peak_417
chr1	28414251	28415474	1224	36.55	14.15507	4.02163	11.06360	C657PACXX_6_7110.sorted.filtered_peak_418
chr1	28495756	28496224	469	23.15	8.03849	3.50932	5.21581	C657PACXX_6_7110.sorted.filtered_peak_419
chr1	28499177	28499443	267	19.84	5.75192	2.95948	3.09881	C657PACXX_6_7110.sorted.filtered_peak_420
chr1	28526057	28526804	748	23.78	9.15281	3.85323	6.25453	C657PACXX_6_7110.sorted.filtered_peak_421
chr1	28535683	28535940	258	13.57	4.72688	3.04178	2.17509	C657PACXX_6_7110.sorted.filtered_peak_422
chr1	28559171	28559729	559	22.57	6.81304	3.14067	4.06746	C657PACXX_6_7110.sorted.filtered_peak_423
chr1	28562229	28562965	737	21.74	5.85889	2.82415	3.24268	C657PACXX_6_7110.sorted.filtered_peak_424
chr1	28572914	28573312	399	31.36	8.48416	3.05825	5.64341	C657PACXX_6_7110.sorted.filtered_peak_425
chr1	28573655	28574126	472	47.66	19.39283	4.60609	15.99204	C657PACXX_6_7110.sorted.filtered_peak_426
chr1	28574850	28575251	402	23.78	4.84125	2.42547	2.29230	C657PACXX_6_7110.sorted.filtered_peak_427
chr1	28582745	28583154	410	22.46	5.79310	2.80682	3.13036	C657PACXX_6_7110.sorted.filtered_peak_428
chr1	28585530	28586232	703	37.40	14.70392	4.28977	11.51751	C657PACXX_6_7110.sorted.filtered_peak_429
chr1	28655242	28655775	534	35.31	17.12211	5.21931	13.83380	C657PACXX_6_7110.sorted.filtered_peak_430
chr1	28695904	28696762	859	18.77	6.38139	3.25517	3.69604	C657PACXX_6_7110.sorted.filtered_peak_431
chr1	28776456	28776809	354	12.60	4.13490	2.83884	1.66070	C657PACXX_6_7110.sorted.filtered_peak_432
chr1	28832134	28832873	740	44.07	18.02657	4.50637	14.71578	C657PACXX_6_7110.sorted.filtered_peak_433
chr1	28844372	28844950	579	21.56	7.68536	3.50101	4.89903	C657PACXX_6_7110.sorted.filtered_peak_434
chr1	28879196	28880109	914	33.38	14.48729	4.47314	11.35005	C657PACXX_6_7110.sorted.filtered_peak_435
chr1	28907808	28908836	1029	28.06	8.41906	3.23769	5.57645	C657PACXX_6_7110.sorted.filtered_peak_436
chr1	28969120	28970113	994	39.38	14.69109	4.07753	11.51656	C657PACXX_6_7110.sorted.filtered_peak_437
chr1	28974484	28975807	1324	47.41	18.15259	4.22667	14.84636	C657PACXX_6_7110.sorted.filtered_peak_438
chr1	28994898	28995397	500	27.13	9.81529	3.71986	6.89840	C657PACXX_6_7110.sorted.filtered_peak_439
chr1	28995734	28996639	906	22.86	7.24389	3.25385	4.47580	C657PACXX_6_7110.sorted.filtered_peak_440
chr1	29062916	29063617	702	35.13	15.19749	4.69603	11.97371	C657PACXX_6_7110.sorted.filtered_peak_441
chr1	29111479	29111787	309	12.22	3.91073	2.75967	1.46933	C657PACXX_6_7110.sorted.filtered_peak_442
chr1	29213218	29213696	479	23.92	6.51402	2.96180	3.78209	C657PACXX_6_7110.sorted.filtered_peak_443
chr1	29240440	29242205	1766	21.87	6.00673	2.86122	3.36919	C657PACXX_6_7110.sorted.filtered_peak_444
chr1	29252968	29253954	987	20.19	7.41326	3.46661	4.68527	C657PACXX_6_7110.sorted.filtered_peak_445
chr1	29507595	29509004	1410	33.13	9.79252	3.27605	6.87474	C657PACXX_6_7110.sorted.filtered_peak_446
chr1	29529417	29529709	293	18.41	6.46195	3.33877	3.75875	C657PACXX_6_7110.sorted.filtered_peak_447
chr1	29557145	29557669	525	23.72	8.27216	3.51977	5.44669	C657PACXX_6_7110.sorted.filtered_peak_448
chr1	30265952	30266201	250	13.46	4.64661	3.01953	2.09766	C657PACXX_6_7110.sorted.filtered_peak_449
chr1	30664009	30664480	472	21.53	6.65777	3.11417	3.96404	C657PACXX_6_7110.sorted.filtered_peak_450
chr1	30756159	30756408	250	16.18	4.68618	2.80515	2.14528	C657PACXX_6_7110.sorted.filtered_peak_451
chr1	31190859	31192193	1335	52.24	15.97397	3.56662	12.74339	C657PACXX_6_7110.sorted.filtered_peak_452
chr1	31216434	31217162	729	27.46	7.23757	2.96103	4.46009	C657PACXX_6_7110.sorted.filtered_peak_453
chr1	31222615	31222907	293	23.15	5.50847	2.66329	2.88666	C657PACXX_6_7110.sorted.filtered_peak_454
chr1	31229069	31229867	799	28.55	7.49054	2.93076	4.72800	C657PACXX_6_7110.sorted.filtered_peak_455
chr1	31252425	31252728	304	25.60	9.22065	3.73587	6.30579	C657PACXX_6_7110.sorted.filtered_peak_456
chr1	31538299	31538824	526	28.61	10.04634	3.70782	7.09926	C657PACXX_6_7110.sorted.filtered_peak_457
chr1	31628194	31628488	295	15.16	4.98627	3.00334	2.42676	C657PACXX_6_7110.sorted.filtered_peak_458
chr1	31769228	31770232	1005	37.74	15.85659	4.21644	12.72589	C657PACXX_6_7110.sorted.filtered_peak_459
chr1	31867517	31867906	390	14.12	4.71104	2.98259	2.17211	C657PACXX_6_7110.sorted.filtered_peak_460
chr1	32014570	32014971	402	19.73	8.01073	3.84094	5.19493	C657PACXX_6_7110.sorted.filtered_peak_461
chr1	32109911	32110966	1056	44.80	16.48136	4.14869	13.21517	C657PACXX_6_7110.sorted.filtered_peak_462
chr1	32170743	32171042	300	14.00	3.56737	2.46418	1.21328	C657PACXX_6_7110.sorted.filtered_peak_463
chr1	32234646	32234922	277	18.35	4.52083	2.58773	2.00967	C657PACXX_6_7110.sorted.filtered_peak_464
chr1	32253884	32255158	1275	23.49	4.87413	2.43708	2.33607	C657PACXX_6_7110.sorted.filtered_peak_465
chr1	32292567	32293178	612	15.22	5.47736	3.20962	2.87759	C657PACXX_6_7110.sorted.filtered_peak_466
chr1	32313831	32314510	680	13.71	4.83387	3.07048	2.28013	C657PACXX_6_7110.sorted.filtered_peak_467
chr1	32354810	32355368	559	15.26	5.82064	3.39453	3.15508	C657PACXX_6_7110.sorted.filtered_peak_468
chr1	32404006	32404461	456	37.65	10.64598	3.22785	7.68609	C657PACXX_6_7110.sorted.filtered_peak_469
chr1	32405526	32405811	286	32.71	5.75539	2.35019	3.10634	C657PACXX_6_7110.sorted.filtered_peak_470
chr1	32409463	32410663	1201	29.13	8.07967	3.08671	5.25279	C657PACXX_6_7110.sorted.filtered_peak_471
chr1	32421643	32422119	477	17.71	4.93810	2.79236	2.37471	C657PACXX_6_7110.sorted.filtered_peak_472
chr1	32429818	32430248	431	12.60	3.70153	2.62123	1.31280	C657PACXX_6_7110.sorted.filtered_peak_473
chr1	32447256	32447894	639	19.46	5.37437	2.83968	2.76425	C657PACXX_6_7110.sorted.filtered_peak_474
chr1	32469038	32469459	422	14.72	5.07065	3.09569	2.48877	C657PACXX_6_7110.sorted.filtered_peak_475
chr1	32479024	32480586	1563	45.16	16.72192	3.92589	13.52266	C657PACXX_6_7110.sorted.filtered_peak_476
chr1	32538269	32539202	934	43.58	17.86912	4.56011	14.53831	C657PACXX_6_7110.sorted.filtered_peak_477
chr1	32573400	32574457	1058	30.02	10.31677	3.60535	7.38028	C657PACXX_6_7110.sorted.filtered_peak_478
chr1	32645090	32645972	883	35.82	14.22979	4.15896	11.11373	C657PACXX_6_7110.sorted.filtered_peak_479
chr1	32666844	32667307	464	21.64	4.37041	2.37208	1.88046	C657PACXX_6_7110.sorted.filtered_peak_480
chr1	32687695	32688169	475	27.65	12.17754	4.48414	9.12162	C657PACXX_6_7110.sorted.filtered_peak_481
chr1	32715447	32715999	553	33.09	9.17822	3.14496	6.28732	C657PACXX_6_7110.sorted.filtered_peak_482
chr1	32757273	32758579	1307	28.28	10.26285	3.71220	7.33849	C657PACXX_6_7110.sorted.filtered_peak_483
chr1	32787497	32787812	316	16.17	5.43593	3.12648	2.81773	C657PACXX_6_7110.sorted.filtered_peak_484
chr1	32816414	32817238	825	30.97	12.50877	4.09470	9.48727	C657PACXX_6_7110.sorted.filtered_peak_485
chr1	32859735	32860567	833	36.17	15.74019	4.71831	12.50908	C657PACXX_6_7110.sorted.filtered_peak_486
chr1	32986031	32986282	252	17.80	7.03972	3.69585	4.26077	C657PACXX_6_7110.sorted.filtered_peak_487
chr1	33115815	33117120	1306	40.89	14.81508	3.96275	11.66050	C657PACXX_6_7110.sorted.filtered_peak_488
chr1	33177851	33178306	456	19.50	7.80130	3.81129	4.97680	C657PACXX_6_7110.sorted.filtered_peak_489
chr1	33264488	33265071	584	37.27	19.09186	5.47492	15.73531	C657PACXX_6_7110.sorted.filtered_peak_490
chr1	33282426	33283393	968	39.10	15.15618	4.15627	11.98380	C657PACXX_6_7110.sorted.filtered_peak_491
chr1	33283682	33284061	380	21.62	4.30099	2.34778	1.82450	C657PACXX_6_7110.sorted.filtered_peak_492
chr1	33430299	33430901	603	24.83	7.76871	3.29630	4.95286	C657PACXX_6_7110.sorted.filtered_peak_493
chr1	33446721	33447350	630	24.39	8.98611	3.68833	6.12083	C657PACXX_6_7110.sorted.filtered_peak_494
chr1	33458006	33458447	442	15.50	4.16414	2.62777	1.69523	C657PACXX_6_7110.sorted.filtered_peak_495
chr1	33502158	33502857	700	21.67	7.51253	3.36889	4.78290	C657PACXX_6_7110.sorted.filtered_peak_496
chr1	33511447	33511894	448	24.60	9.59932	3.90045	6.69061	C657PACXX_6_7110.sorted.filtered_peak_497
chr1	33520913	33521405	493	13.79	4.86246	3.08870	2.29264	C657PACXX_6_7110.sorted.filtered_peak_498
chr1	33546444	33547170	727	21.20	7.02505	3.27689	4.29392	C657PACXX_6_7110.sorted.filtered_peak_499
chr1	33564737	33565481	745	35.51	13.35014	4.02740	10.24599	C657PACXX_6_7110.sorted.filtered_peak_500
chr1	33592582	33593401	820	51.73	21.62338	4.65281	18.16273	C657PACXX_6_7110.sorted.filtered_peak_501
chr1	33646513	33647074	562	21.91	6.04149	2.90188	3.37542	C657PACXX_6_7110.sorted.filtered_peak_502
chr1	33647346	33647782	437	18.16	4.17621	2.47141	1.71458	C657PACXX_6_7110.sorted.filtered_peak_503
chr1	33761201	33761740	540	13.89	3.99128	2.66406	1.55585	C657PACXX_6_7110.sorted.filtered_peak_504
chr1	33767858	33768280	423	17.52	6.43472	3.41268	3.73981	C657PACXX_6_7110.sorted.filtered_peak_505
chr1	33815495	33815964	470	20.22	5.57581	2.85934	2.94573	C657PACXX_6_7110.sorted.filtered_peak_506
chr1	33833438	33833688	251	17.96	5.78129	3.11368	3.12737	C657PACXX_6_7110.sorted.filtered_peak_507
chr1	33937908	33938321	414	25.55	8.07682	3.32076	5.25824	C657PACXX_6_7110.sorted.filtered_peak_508
chr1	35318231	35318667	437	20.84	7.39858	3.46505	4.63731	C657PACXX_6_7110.sorted.filtered_peak_509
chr1	35325110	35325736	627	26.45	8.91846	3.50179	6.05180	C657PACXX_6_7110.sorted.filtered_peak_510
chr1	35331975	35332271	297	19.99	5.71452	2.92722	3.07093	C657PACXX_6_7110.sorted.filtered_peak_511
chr1	35450784	35451110	327	21.35	8.08336	3.71006	5.25181	C657PACXX_6_7110.sorted.filtered_peak_512
chr1	35496818	35497750	933	29.21	12.57697	4.34315	9.53980	C657PACXX_6_7110.sorted.filtered_peak_513
chr1	35544638	35545205	568	19.77	8.50865	4.03590	5.66196	C657PACXX_6_7110.sorted.filtered_peak_514
chr1	35658617	35659262	646	46.50	21.10975	4.84985	17.70437	C657PACXX_6_7110.sorted.filtered_peak_515
chr1	35733920	35734894	975	19.23	6.33671	3.20963	3.64694	C657PACXX_6_7110.sorted.filtered_peak_516
chr1	35896823	35897088	266	18.26	5.83086	3.10499	3.17905	C657PACXX_6_7110.sorted.filtered_peak_517
chr1	35965141	35965962	822	23.62	9.27053	3.80859	6.41113	C657PACXX_6_7110.sorted.filtered_peak_518
chr1	35971614	35972522	909	22.86	6.59041	2.99929	3.89910	C657PACXX_6_7110.sorted.filtered_peak_519
chr1	36004688	36004995	308	15.55	4.78820	2.89578	2.23579	C657PACXX_6_7110.sorted.filtered_peak_520
chr1	36022940	36023507	568	41.88	15.33693	4.04300	12.13602	C657PACXX_6_7110.sorted.filtered_peak_521
chr1	36043102	36043588	487	12.70	3.70207	2.61423	1.31682	C657PACXX_6_7110.sorted.filtered_peak_522
chr1	36106860	36107465	606	30.48	11.89754	3.98449	8.89802	C657PACXX_6_7110.sorted.filtered_peak_523
chr1	36181128	36181397	270	16.45	4.54287	2.72548	2.01924	C657PACXX_6_7110.sorted.filtered_peak_524
chr1	36234803	36235880	1078	26.09	8.45822	3.37240	5.62656	C657PACXX_6_7110.sorted.filtered_peak_525
chr1	36274374	36274759	386	15.24	4.62472	2.84125	2.09958	C657PACXX_6_7110.sorted.filtered_peak_526
chr1	36348585	36349152	568	23.00	7.35794	3.22945	4.61956	C657PACXX_6_7110.sorted.filtered_peak_527
chr1	36395998	36396367	370	18.67	4.01247	2.38653	1.57515	C657PACXX_6_7110.sorted.filtered_peak_528
chr1	36396566	36397389	824	22.42	6.25196	2.92339	3.57677	C657PACXX_6_7110.sorted.filtered_peak_529
chr1	36488709	36489284	576	14.98	5.62814	3.33553	2.97928	C657PACXX_6_7110.sorted.filtered_peak_530
chr1	36554033	36554797	765	26.58	7.42510	3.03054	4.66127	C657PACXX_6_7110.sorted.filtered_peak_531
chr1	36565168	36565757	590	17.09	5.09737	2.89499	2.52562	C657PACXX_6_7110.sorted.filtered_peak_532
chr1	36614760	36615613	854	45.46	16.34663	3.98279	13.11286	C657PACXX_6_7110.sorted.filtered_peak_533
chr1	36621359	36621797	439	28.35	6.68125	2.73699	3.96527	C657PACXX_6_7110.sorted.filtered_peak_534
chr1	36653782	36654304	523	17.26	7.32656	3.81246	4.56649	C657PACXX_6_7110.sorted.filtered_peak_535
chr1	36689050	36690555	1506	50.01	18.49621	4.03796	15.20124	C657PACXX_6_7110.sorted.filtered_peak_536
chr1	36751052	36751401	350	12.95	4.02550	2.74743	1.59363	C657PACXX_6_7110.sorted.filtered_peak_537
chr1	36772201	36772934	734	26.08	11.25732	4.22893	8.28933	C657PACXX_6_7110.sorted.filtered_peak_538
chr1	36839380	36840401	1022	22.26	6.51783	3.04082	3.81155	C657PACXX_6_7110.sorted.filtered_peak_539
chr1	36851171	36852419	1249	45.36	15.73736	3.83814	12.53835	C657PACXX_6_7110.sorted.filtered_peak_540
chr1	36862942	36863696	755	21.22	6.89158	3.19548	4.19011	C657PACXX_6_7110.sorted.filtered_peak_541
chr1	36886397	36886758	362	16.52	5.23760	3.00977	2.63636	C657PACXX_6_7110.sorted.filtered_peak_542
chr1	36915805	36916351	547	31.53	16.02120	5.21094	12.81389	C657PACXX_6_7110.sorted.filtered_peak_543
chr1	36929823	36930370	548	32.67	13.89505	4.42868	10.77506	C657PACXX_6_7110.sorted.filtered_peak_544
chr1	36939549	36939986	438	14.03	4.09212	2.70001	1.64078	C657PACXX_6_7110.sorted.filtered_peak_545
chr1	37920348	37921037	690	15.23	5.39209	3.19385	2.77814	C657PACXX_6_7110.sorted.filtered_peak_546
chr1	37979189	37979805	617	14.91	3.99579	2.59427	1.55851	C657PACXX_6_7110.sorted.filtered_peak_547
chr1	37980141	37981007	867	19.82	7.30636	3.53875	4.53831	C657PACXX_6_7110.sorted.filtered_peak_548
chr1	38019654	38020081	428	26.07	11.44864	4.40175	8.43953	C657PACXX_6_7110.sorted.filtered_peak_549
chr1	38061206	38062042	837	31.60	12.52411	4.16580	9.44731	C657PACXX_6_7110.sorted.filtered_peak_550
chr1	38155953	38156690	738	43.58	15.33557	3.87767	12.16304	C657PACXX_6_7110.sorted.filtered_peak_551
chr1	38157706	38158308	603	39.26	11.85743	3.42046	8.82657	C657PACXX_6_7110.sorted.filtered_peak_552
chr1	38273731	38274259	529	25.85	7.71777	3.14848	4.93730	C657PACXX_6_7110.sorted.filtered_peak_553
chr1	38324931	38326018	1088	29.48	10.67868	3.66148	7.75345	C657PACXX_6_7110.sorted.filtered_peak_554
chr1	38396233	38397665	1433	16.87	5.19925	2.92321	2.64269	C657PACXX_6_7110.sorted.filtered_peak_555
chr1	38412508	38412822	315	16.37	6.12551	3.42390	3.43480	C657PACXX_6_7110.sorted.filtered_peak_556
chr1	38455161	38456040	880	26.89	12.66683	4.46345	9.66407	C657PACXX_6_7110.sorted.filtered_peak_557
chr1	38478022	38478709	688	35.62	13.67451	4.03288	10.58221	C657PACXX_6_7110.sorted.filtered_peak_558
chr1	38494068	38494317	250	17.36	4.51069	2.64705	1.99891	C657PACXX_6_7110.sorted.filtered_peak_559
chr1	38993241	38993631	391	12.00	3.33865	2.48624	1.02463	C657PACXX_6_7110.sorted.filtered_peak_560
chr1	39024937	39025583	647	23.41	7.64251	3.34303	4.85080	C657PACXX_6_7110.sorted.filtered_peak_561
chr1	39052639	39053015	377	13.74	4.62814	2.97961	2.09825	C657PACXX_6_7110.sorted.filtered_peak_562
chr1	39325057	39325958	902	29.93	10.44021	3.55222	7.53675	C657PACXX_6_7110.sorted.filtered_peak_563
chr1	39338573	39339545	973	37.83	14.75798	4.25045	11.58036	C657PACXX_6_7110.sorted.filtered_peak_564
chr1	39456251	39457254	1004	29.98	11.40851	3.90679	8.42794	C657PACXX_6_7110.sorted.filtered_peak_565
chr1	39491671	39492741	1071	18.39	6.56254	3.37708	3.85523	C657PACXX_6_7110.sorted.filtered_peak_566
chr1	39649336	39649943	608	20.40	6.93186	3.35291	4.18535	C657PACXX_6_7110.sorted.filtered_peak_567
chr1	39657825	39658164	340	30.94	9.88513	3.48036	6.94748	C657PACXX_6_7110.sorted.filtered_peak_568
chr1	39662517	39663217	701	26.09	7.82498	3.17364	5.03256	C657PACXX_6_7110.sorted.filtered_peak_569
chr1	39670238	39671407	1170	19.02	5.58374	2.95193	2.95110	C657PACXX_6_7110.sorted.filtered_peak_570
chr1	39695806	39696199	394	12.94	4.33718	2.91119	1.83150	C657PACXX_6_7110.sorted.filtered_peak_571
chr1	39874238	39874676	439	20.52	5.97583	2.99183	3.30013	C657PACXX_6_7110.sorted.filtered_peak_572
chr1	39956758	39957090	333	12.00	3.38750	2.51094	1.06481	C657PACXX_6_7110.sorted.filtered_peak_573
chr1	40071834	40072124	291	17.41	7.33713	3.84330	4.55371	C657PACXX_6_7110.sorted.filtered_peak_574
chr1	40119206	40119673	468	18.82	5.58952	2.94369	2.97399	C657PACXX_6_7110.sorted.filtered_peak_575
chr1	40157061	40157518	458	17.83	5.41965	2.95440	2.82552	C657PACXX_6_7110.sorted.filtered_peak_576
chr1	40204319	40204705	387	21.54	7.73391	3.54109	4.93494	C657PACXX_6_7110.sorted.filtered_peak_577
chr1	40265560	40265813	254	13.30	4.31205	2.86138	1.83124	C657PACXX_6_7110.sorted.filtered_peak_578
chr1	40348555	40349358	804	32.90	16.16657	5.15065	12.93318	C657PACXX_6_7110.sorted.filtered_peak_579
chr1	40505156	40506576	1421	47.53	13.69890	3.41858	10.55500	C657PACXX_6_7110.sorted.filtered_peak_580
chr1	40525073	40525506	434	19.79	5.43652	2.83438	2.82620	C657PACXX_6_7110.sorted.filtered_peak_581
chr1	40562487	40563042	556	20.09	7.19558	3.50639	4.41448	C657PACXX_6_7110.sorted.filtered_peak_582
chr1	40626675	40627383	709	25.24	8.55616	3.46163	5.72201	C657PACXX_6_7110.sorted.filtered_peak_583
chr1	40707445	40707707	263	21.79	9.05516	4.05347	6.15566	C657PACXX_6_7110.sorted.filtered_peak_584
chr1	40723053	40724044	992	37.72	15.55758	4.39012	12.35427	C657PACXX_6_7110.sorted.filtered_peak_585
chr1	40838971	40839526	556	25.97	7.70784	3.21524	4.88343	C657PACXX_6_7110.sorted.filtered_peak_586
chr1	40839762	40840657	896	24.20	6.18792	2.81156	3.51213	C657PACXX_6_7110.sorted.filtered_peak_587
chr1	40851230	40851910	681	43.20	13.71811	3.67816	10.56098	C657PACXX_6_7110.sorted.filtered_peak_588
chr1	40860516	40860837	322	18.34	4.04123	2.40970	1.59910	C657PACXX_6_7110.sorted.filtered_peak_589
chr1	40904099	40904348	250	13.03	4.23080	2.84922	1.75696	C657PACXX_6_7110.sorted.filtered_peak_590
chr1	40915417	40916798	1382	17.82	4.85877	2.74974	2.30751	C657PACXX_6_7110.sorted.filtered_peak_591
chr1	40974160	40974715	556	16.33	6.58482	3.60029	3.87947	C657PACXX_6_7110.sorted.filtered_peak_592
chr1	40996817	40997600	784	27.50	10.97204	4.06866	7.98356	C657PACXX_6_7110.sorted.filtered_peak_593
chr1	41131238	41131774	537	21.95	6.40783	3.03408	3.70539	C657PACXX_6_7110.sorted.filtered_peak_594
chr1	41156772	41157992	1221	32.74	10.60835	3.35107	7.71007	C657PACXX_6_7110.sorted.filtered_peak_595
chr1	41174560	41175268	709	20.52	6.72462	3.20639	4.03477	C657PACXX_6_7110.sorted.filtered_peak_596
chr1	41268029	41268621	593	19.07	5.35241	2.85779	2.74525	C657PACXX_6_7110.sorted.filtered_peak_597
chr1	41284180	41284617	438	19.02	5.61124	2.95168	2.98726	C657PACXX_6_7110.sorted.filtered_peak_598
chr1	41315514	41315997	484	21.72	8.36161	3.75589	5.52077	C657PACXX_6_7110.sorted.filtered_peak_599
chr1	41327932	41328572	641	26.42	9.87677	3.85634	6.93474	C657PACXX_6_7110.sorted.filtered_peak_600
chr1	41341390	41341723	334	22.50	8.05429	3.59195	5.22025	C657PACXX_6_7110.sorted.filtered_peak_601
chr1	41445099	41445808	710	43.46	18.15689	4.62911	14.83312	C657PACXX_6_7110.sorted.filtered_peak_602
chr1	41469331	41469607	277	19.30	5.81652	3.01699	3.16203	C657PACXX_6_7110.sorted.filtered_peak_603
chr1	41826639	41826964	326	31.65	10.56307	3.63291	7.57890	C657PACXX_6_7110.sorted.filtered_peak_604
chr1	41898485	41898923	439	14.02	4.08559	2.69977	1.63167	C657PACXX_6_7110.sorted.filtered_peak_605
chr1	42139098	42139586	489	25.32	8.03564	3.30892	5.22949	C657PACXX_6_7110.sorted.filtered_peak_606
chr1	42149552	42150031	480	22.94	5.67058	2.72909	3.03235	C657PACXX_6_7110.sorted.filtered_peak_607
chr1	42216958	42217374	417	18.08	5.12339	2.83323	2.54515	C657PACXX_6_7110.sorted.filtered_peak_608
chr1	42268558	42268918	361	20.08	5.91227	2.99306	3.25298	C657PACXX_6_7110.sorted.filtered_peak_609
chr1	42277711	42277984	274	16.91	4.54963	2.69633	2.02666	C657PACXX_6_7110.sorted.filtered_peak_610
chr1	42328488	42328966	479	16.32	4.57352	2.74039	2.05509	C657PACXX_6_7110.sorted.filtered_peak_611
chr1	42356994	42357587	594	25.63	9.19587	3.61878	6.33008	C657PACXX_6_7110.sorted.filtered_peak_612
chr1	42363871	42364271	401	21.47	6.70035	3.18137	3.96898	C657PACXX_6_7110.sorted.filtered_peak_613
chr1	42385475	42386182	708	25.85	7.78577	3.17296	5.00330	C657PACXX_6_7110.sorted.filtered_peak_614
chr1	42501063	42501965	903	25.13	7.40565	3.14761	4.62187	C657PACXX_6_7110.sorted.filtered_peak_615
chr1	42639082	42639365	284	20.71	6.47736	3.17601	3.75324	C657PACXX_6_7110.sorted.filtered_peak_616
chr1	42800218	42801361	1144	27.86	8.83279	3.33366	5.98304	C657PACXX_6_7110.sorted.filtered_peak_617
chr1	42921669	42922896	1228	25.26	7.84347	3.28654	5.02444	C657PACXX_6_7110.sorted.filtered_peak_618
chr1	42928604	42929273	670	30.29	11.68347	3.99339	8.67744	C657PACXX_6_7110.sorted.filtered_peak_619
chr1	43123632	43124279	648	29.67	11.07231	3.87244	8.08770	C657PACXX_6_7110.sorted.filtered_peak_620
chr1	43147798	43148150	353	39.68	15.73721	4.34595	12.51041	C657PACXX_6_7110.sorted.filtered_peak_621
chr1	43231824	43233492	1669	31.73	10.51579	3.33600	7.64404	C657PACXX_6_7110.sorted.filtered_peak_622
chr1	43282503	43283432	930	39.37	16.88922	4.59359	13.63713	C657PACXX_6_7110.sorted.filtered_peak_623
chr1	43311776	43312449	674	28.62	9.50580	3.49458	6.61635	C657PACXX_6_7110.sorted.filtered_peak_624
chr1	43389590	43390479	890	33.50	10.72418	3.50880	7.75421	C657PACXX_6_7110.sorted.filtered_peak_625
chr1	43397506	43398165	660	32.21	9.34812	3.23137	6.44758	C657PACXX_6_7110.sorted.filtered_peak_626
chr1	43424211	43424927	717	29.02	7.78606	3.01606	4.98357	C657PACXX_6_7110.sorted.filtered_peak_627
chr1	43539111	43539599	489	15.27	4.99180	3.00143	2.43238	C657PACXX_6_7110.sorted.filtered_peak_628
chr1	43637604	43638358	755	29.30	11.63123	3.95417	8.66151	C657PACXX_6_7110.sorted.filtered_peak_629
chr1	43814829	43815258	430	20.84	6.80281	3.26624	4.06532	C657PACXX_6_7110.sorted.filtered_peak_630
chr1	43824202	43824772	571	32.49	13.84884	4.43156	10.72635	C657PACXX_6_7110.sorted.filtered_peak_631
chr1	43833534	43834256	723	28.28	8.89341	3.31799	6.04976	C657PACXX_6_7110.sorted.filtered_peak_632
chr1	43855167	43855913	747	27.24	11.46389	4.17842	8.47536	C657PACXX_6_7110.sorted.filtered_peak_633
chr1	43919570	43919903	334	15.32	4.02328	2.57389	1.58575	C657PACXX_6_7110.sorted.filtered_peak_634
chr1	44115398	44116451	1054	48.38	20.15517	4.64080	16.74912	C657PACXX_6_7110.sorted.filtered_peak_635
chr1	44172726	44173202	477	24.77	8.00893	3.34138	5.20117	C657PACXX_6_7110.sorted.filtered_peak_636
chr1	44411919	44412736	818	35.04	13.69658	4.15072	10.59014	C657PACXX_6_7110.sorted.filtered_peak_637
chr1	44435412	44435792	381	37.27	13.33863	3.93126	10.22130	C657PACXX_6_7110.sorted.filtered_peak_638
chr1	44440170	44440929	760	30.91	8.11573	2.95696	5.31016	C657PACXX_6_7110.sorted.filtered_peak_639
chr1	44457129	44457599	471	15.89	4.91861	2.91961	2.35544	C657PACXX_6_7110.sorted.filtered_peak_640
chr1	44495353	44496362	1010	20.55	5.16014	2.68785	2.57892	C657PACXX_6_7110.sorted.filtered_peak_641
chr1	44678805	44679404	600	20.69	6.22314	3.07270	3.52553	C657PACXX_6_7110.sorted.filtered_peak_642
chr1	44820518	44821290	773	24.69	9.03209	3.68508	6.15794	C657PACXX_6_7110.sorted.filtered_peak_643
chr1	45097369	45098146	778	25.83	7.39403	3.11083	4.60224	C657PACXX_6_7110.sorted.filtered_peak_644
chr1	45139618	45140404	787	57.37	25.72676	5.11144	22.09990	C657PACXX_6_7110.sorted.filtered_peak_645
chr1	45158886	45159263	378	12.19	3.75334	2.68112	1.36419	C657PACXX_6_7110.sorted.filtered_peak_646
chr1	45180701	45181017	317	19.79	7.45258	3.62342	4.66773	C657PACXX_6_7110.sorted.filtered_peak_647
chr1	45187131	45187917	787	32.10	11.04727	3.70764	8.04722	C657PACXX_6_7110.sorted.filtered_peak_648
chr1	45196164	45197214	1051	38.68	13.88100	4.02402	10.71282	C657PACXX_6_7110.sorted.filtered_peak_649
chr1	45204969	45205805	837	28.64	10.91661	3.86379	7.96096	C657PACXX_6_7110.sorted.filtered_peak_650
chr1	45240826	45241611	786	28.32	11.07753	4.00884	8.08780	C657PACXX_6_7110.sorted.filtered_peak_651
chr1	45241923	45242335	413	17.10	4.05692	2.48422	1.60993	C657PACXX_6_7110.sorted.filtered_peak_652
chr1	45251609	45252310	702	15.95	3.87528	2.47738	1.45533	C657PACXX_6_7110.sorted.filtered_peak_653
chr1	45259033	45259382	350	14.05	5.04053	3.14151	2.45998	C657PACXX_6_7110.sorted.filtered_peak_654
chr1	45265340	45266177	838	58.01	22.33553	4.43716	18.82170	C657PACXX_6_7110.sorted.filtered_peak_655
chr1	45273095	45273740	646	35.27	6.21304	2.37149	3.52942	C657PACXX_6_7110.sorted.filtered_peak_656
chr1	45274961	45275566	606	38.14	8.33398	2.70982	5.50400	C657PACXX_6_7110.sorted.filtered_peak_657
chr1	45285191	45286035	845	38.62	14.65379	4.15260	11.48331	C657PACXX_6_7110.sorted.filtered_peak_658
chr1	45301630	45301898	269	14.06	4.62320	2.94406	2.09706	C657PACXX_6_7110.sorted.filtered_peak_659
chr1	45452023	45452506	484	32.86	17.40606	5.66923	14.09391	C657PACXX_6_7110.sorted.filtered_peak_660
chr1	45476863	45478266	1404	28.06	7.30037	2.87602	4.56307	C657PACXX_6_7110.sorted.filtered_peak_661
chr1	45769168	45770132	965	42.85	17.08982	4.37777	13.82374	C657PACXX_6_7110.sorted.filtered_peak_662
chr1	45792291	45792854	564	14.22	4.64042	2.94048	2.10731	C657PACXX_6_7110.sorted.filtered_peak_663
chr1	45805311	45806233	923	35.30	12.65044	3.88962	9.57273	C657PACXX_6_7110.sorted.filtered_peak_664
chr1	45956705	45957387	683	54.03	26.28065	5.39532	22.64925	C657PACXX_6_7110.sorted.filtered_peak_665
chr1	45965521	45966130	610	48.09	23.52453	5.37900	19.99987	C657PACXX_6_7110.sorted.filtered_peak_666
chr1	45986813	45987864	1052	29.96	10.67535	3.67019	7.72994	C657PACXX_6_7110.sorted.filtered_peak_667
chr1	46009357	46009985	629	15.64	5.11419	3.02710	2.53279	C657PACXX_6_7110.sorted.filtered_peak_668
chr1	46016121	46017038	918	24.07	10.11804	4.08472	7.20611	C657PACXX_6_7110.sorted.filtered_peak_669
chr1	46035401	46035988	588	14.93	5.33042	3.20043	2.71893	C657PACXX_6_7110.sorted.filtered_peak_670
chr1	46048994	46049866	873	44.67	15.58785	3.94196	12.36523	C657PACXX_6_7110.sorted.filtered_peak_671
chr1	46050213	46050792	580	29.47	6.21241	2.57283	3.52403	C657PACXX_6_7110.sorted.filtered_peak_672
chr1	46151673	46153306	1634	43.70	11.92867	3.18568	8.91654	C657PACXX_6_7110.sorted.filtered_peak_673
chr1	46153679	46154132	454	28.35	4.25725	2.11064	1.78476	C657PACXX_6_7110.sorted.filtered_peak_674
chr1	46215936	46216636	701	31.24	11.77665	3.96511	8.75062	C657PACXX_6_7110.sorted.filtered_peak_675
chr1	46268907	46269417	511	18.82	6.25709	3.22574	3.56948	C657PACXX_6_7110.sorted.filtered_peak_676
chr1	46390760	46391074	315	12.59	3.87360	2.70813	1.45971	C657PACXX_6_7110.sorted.filtered_peak_677
chr1	46502755	46503059	305	15.75	4.51326	2.76356	1.99337	C657PACXX_6_7110.sorted.filtered_peak_678
chr1	46598226	46599179	954	30.62	9.68714	3.44268	6.75873	C657PACXX_6_7110.sorted.filtered_peak_679
chr1	46632550	46632817	268	17.61	6.46573	3.43283	3.75585	C657PACXX_6_7110.sorted.filtered_peak_680
chr1	46663619	46664451	833	19.72	5.70301	2.91490	3.08330	C657PACXX_6_7110.sorted.filtered_peak_681
chr1	46712791	46713719	929	33.45	12.30625	3.72345	9.32797	C657PACXX_6_7110.sorted.filtered_peak_682
chr1	46768763	46769418	656	45.67	19.66358	4.74096	16.28582	C657PACXX_6_7110.sorted.filtered_peak_683
chr1	46806129	46806916	788	25.17	8.20334	3.41504	5.35622	C657PACXX_6_7110.sorted.filtered_peak_684
chr1	47047273	47047768	496	21.19	6.98868	3.29474	4.24232	C657PACXX_6_7110.sorted.filtered_peak_685
chr1	47069618	47070361	744	29.85	10.39008	3.56274	7.49366	C657PACXX_6_7110.sorted.filtered_peak_686
chr1	47081825	47082199	375	17.61	3.93071	2.41071	1.50352	C657PACXX_6_7110.sorted.filtered_peak_687
chr1	47134158	47134461	304	16.85	4.54027	2.69579	2.01953	C657PACXX_6_7110.sorted.filtered_peak_688
chr1	47184465	47185181	717	31.88	11.47159	3.80446	8.47316	C657PACXX_6_7110.sorted.filtered_peak_689
chr1	47645024	47645461	438	18.09	5.18168	2.86218	2.59273	C657PACXX_6_7110.sorted.filtered_peak_690
chr1	47779564	47780542	979	38.39	16.63128	4.56641	13.39518	C657PACXX_6_7110.sorted.filtered_peak_691
chr1	47799172	47800332	1161	26.74	8.30721	3.32270	5.45717	C657PACXX_6_7110.sorted.filtered_peak_692
chr1	47902197	47902455	259	23.76	4.77032	2.41143	2.21775	C657PACXX_6_7110.sorted.filtered_peak_693
chr1	47902665	47903982	1318	29.52	8.20681	3.01354	5.43368	C657PACXX_6_7110.sorted.filtered_peak_694
chr1	48937700	48938182	483	18.90	6.61951	3.36954	3.89952	C657PACXX_6_7110.sorted.filtered_peak_695
chr1	51339093	51339591	499	17.91	7.09139	3.68315	4.32072	C657PACXX_6_7110.sorted.filtered_peak_696
chr1	51425609	51426411	803	34.11	14.22485	4.30148	11.12317	C657PACXX_6_7110.sorted.filtered_peak_697
chr1	51433944	51434899	956	30.69	9.43735	3.29604	6.56309	C657PACXX_6_7110.sorted.filtered_peak_698
chr1	51701524	51702072	549	23.99	7.65656	3.29555	4.86751	C657PACXX_6_7110.sorted.filtered_peak_699
chr1	51750616	51750998	383	13.77	3.71644	2.54635	1.31820	C657PACXX_6_7110.sorted.filtered_peak_700
chr1	51899006	51899718	713	15.36	4.78954	2.90820	2.24183	C657PACXX_6_7110.sorted.filtered_peak_701
chr1	51907980	51908240	261	16.15	4.66369	2.79791	2.12395	C657PACXX_6_7110.sorted.filtered_peak_702
chr1	51986565	51986897	333	21.90	4.64874	2.44296	2.13220	C657PACXX_6_7110.sorted.filtered_peak_703
chr1	52000677	52000981	305	15.46	5.29219	3.11995	2.69194	C657PACXX_6_7110.sorted.filtered_peak_704
chr1	52034981	52035508	528	14.10	4.32500	2.80272	1.84174	C657PACXX_6_7110.sorted.filtered_peak_705
chr1	52082518	52083196	679	23.07	8.40297	3.61709	5.57527	C657PACXX_6_7110.sorted.filtered_peak_706
chr1	52194841	52195809	969	27.53	9.74486	3.61833	6.84868	C657PACXX_6_7110.sorted.filtered_peak_707
chr1	52344044	52345032	989	48.33	20.74654	4.59425	17.33968	C657PACXX_6_7110.sorted.filtered_peak_708
chr1	52467945	52468211	267	17.13	7.12352	3.78451	4.35175	C657PACXX_6_7110.sorted.filtered_peak_709
chr1	52498965	52499790	826	26.21	10.94258	4.11190	7.98739	C657PACXX_6_7110.sorted.filtered_peak_710
chr1	52520826	52522742	1917	24.59	5.23222	2.50866	2.63807	C657PACXX_6_7110.sorted.filtered_peak_711
chr1	52831462	52832519	1058	45.26	17.61115	4.19150	14.34416	C657PACXX_6_7110.sorted.filtered_peak_712
chr1	52869602	52870502	901	31.79	12.46898	4.16133	9.39199	C657PACXX_6_7110.sorted.filtered_peak_713
chr1	52889553	52890205	653	14.49	4.16645	2.69753	1.70099	C657PACXX_6_7110.sorted.filtered_peak_714
chr1	53018071	53018491	421	21.17	4.79427	2.54064	2.23724	C657PACXX_6_7110.sorted.filtered_peak_715
chr1	53018758	53019436	679	24.20	6.84855	3.01199	4.12424	C657PACXX_6_7110.sorted.filtered_peak_716
chr1	53102607	53103451	845	28.41	8.64618	3.31660	5.76961	C657PACXX_6_7110.sorted.filtered_peak_717
chr1	53151889	53152166	278	18.70	7.27814	3.67581	4.49825	C657PACXX_6_7110.sorted.filtered_peak_718
chr1	53168592	53169220	629	26.97	11.80760	4.36118	8.79705	C657PACXX_6_7110.sorted.filtered_peak_719
chr1	53191751	53192576	826	20.96	8.06807	3.65827	5.28296	C657PACXX_6_7110.sorted.filtered_peak_720
chr1	53385005	53385429	425	15.55	4.28057	2.67302	1.79844	C657PACXX_6_7110.sorted.filtered_peak_721
chr1	53393300	53393779	480	12.75	3.65572	2.58945	1.27753	C657PACXX_6_7110.sorted.filtered_peak_722
chr1	53480407	53481044	638	22.72	8.47074	3.68316	5.62881	C657PACXX_6_7110.sorted.filtered_peak_723
chr1	53662019	53662823	805	22.25	7.20091	3.26169	4.45555	C657PACXX_6_7110.sorted.filtered_peak_724
chr1	53685795	53686492	698	43.18	18.41485	4.78092	15.06019	C657PACXX_6_7110.sorted.filtered_peak_725
chr1	53703710	53704778	1069	21.48	7.30112	3.31086	4.58215	C657PACXX_6_7110.sorted.filtered_peak_726
chr1	53791676	53792289	614	29.86	7.16366	2.79791	4.40534	C657PACXX_6_7110.sorted.filtered_peak_727
chr1	53793852	53794205	354	27.08	5.76074	2.55836	3.10882	C657PACXX_6_7110.sorted.filtered_peak_728
chr1	53858984	53859327	344	15.15	4.49186	2.79231	1.98337	C657PACXX_6_7110.sorted.filtered_peak_729
chr1	53878818	53879524	707	29.50	11.26841	4.00585	8.25547	C657PACXX_6_7110.sorted.filtered_peak_730
chr1	54231365	54232054	690	19.40	6.39969	3.19618	3.72483	C657PACXX_6_7110.sorted.filtered_peak_731
chr1	54303668	54304510	843	45.84	20.51098	5.03286	17.07028	C657PACXX_6_7110.sorted.filtered_peak_732
chr1	54355046	54356019	974	21.18	5.51954	2.77997	2.89636	C657PACXX_6_7110.sorted.filtered_peak_733
chr1	54411140	54412305	1166	59.06	21.54446	4.18294	18.07512	C657PACXX_6_7110.sorted.filtered_peak_734
chr1	54422746	54423077	332	14.11	5.01947	3.12912	2.44947	C657PACXX_6_7110.sorted.filtered_peak_735
chr1	54518752	54519482	731	62.18	30.39952	5.81703	26.55143	C657PACXX_6_7110.sorted.filtered_peak_736
chr1	54665443	54666031	589	30.06	12.47470	4.24577	9.42789	C657PACXX_6_7110.sorted.filtered_peak_737
chr1	54694937	54695323	387	16.00	5.31181	3.08285	2.70911	C657PACXX_6_7110.sorted.filtered_peak_738
chr1	54696771	54697061	291	14.41	4.65398	2.93092	2.11428	C657PACXX_6_7110.sorted.filtered_peak_739
chr1	54872821	54873512	692	30.21	8.49717	3.11951	5.66355	C657PACXX_6_7110.sorted.filtered_peak_740
chr1	54954162	54955183	1022	19.21	4.53520	2.54421	2.02371	C657PACXX_6_7110.sorted.filtered_peak_741
chr1	55137566	55137971	406	14.73	4.27233	2.72685	1.79246	C657PACXX_6_7110.sorted.filtered_peak_742
chr1	55181049	55181848	800	15.84	4.94576	2.94014	2.37650	C657PACXX_6_7110.sorted.filtered_peak_743
chr1	55229831	55230777	947	41.69	17.45495	4.25857	14.25639	C657PACXX_6_7110.sorted.filtered_peak_744
chr1	55266934	55267328	395	21.86	6.85473	3.19471	4.12213	C657PACXX_6_7110.sorted.filtered_peak_745
chr1	55272973	55273336	364	20.47	5.18754	2.69963	2.60658	C657PACXX_6_7110.sorted.filtered_peak_746
chr1	55352553	55352911	359	23.01	7.36059	3.31457	4.56480	C657PACXX_6_7110.sorted.filtered_peak_747
chr1	55410710	55411137	428	15.61	4.82802	2.90103	2.27963	C657PACXX_6_7110.sorted.filtered_peak_748
chr1	55416344	55416653	310	14.69	4.99309	3.05037	2.43208	C657PACXX_6_7110.sorted.filtered_peak_749
chr1	55461983	55462332	350	19.94	5.53252	2.86886	2.90165	C657PACXX_6_7110.sorted.filtered_peak_750
chr1	55593614	55594050	437	17.54	6.09907	3.27292	3.42731	C657PACXX_6_7110.sorted.filtered_peak_751
chr1	55723643	55724032	390	16.76	5.51081	3.09119	2.89204	C657PACXX_6_7110.sorted.filtered_peak_752
chr1	57773082	57773448	367	19.35	7.69425	3.73458	4.90666	C657PACXX_6_7110.sorted.filtered_peak_753
chr1	59011853	59012748	896	28.98	10.21502	3.56913	7.33166	C657PACXX_6_7110.sorted.filtered_peak_754
chr1	59118313	59118589	277	16.64	5.10710	2.94667	2.52072	C657PACXX_6_7110.sorted.filtered_peak_755
chr1	59165632	59166012	381	21.69	8.51394	3.80183	5.67257	C657PACXX_6_7110.sorted.filtered_peak_756
chr1	59183780	59184189	410	20.37	7.36043	3.53831	4.57632	C657PACXX_6_7110.sorted.filtered_peak_757
chr1	59205592	59205841	250	15.96	5.24466	3.06683	2.64030	C657PACXX_6_7110.sorted.filtered_peak_758
chr1	59220547	59221466	920	22.05	6.12934	2.89541	3.47957	C657PACXX_6_7110.sorted.filtered_peak_759
chr1	59249561	59250231	671	68.98	25.16495	4.25715	21.54692	C657PACXX_6_7110.sorted.filtered_peak_760
chr1	59281242	59281603	362	18.02	3.36713	2.17757	1.04788	C657PACXX_6_7110.sorted.filtered_peak_761
chr1	59323926	59324233	308	13.67	3.81714	2.59932	1.40916	C657PACXX_6_7110.sorted.filtered_peak_762
chr1	59369107	59369819	713	18.28	4.59734	2.62036	2.07789	C657PACXX_6_7110.sorted.filtered_peak_763
chr1	59388085	59388382	298	21.47	8.56058	3.89397	5.69379	C657PACXX_6_7110.sorted.filtered_peak_764
chr1	59407399	59408009	611	24.77	8.30310	3.48650	5.44654	C657PACXX_6_7110.sorted.filtered_peak_765
chr1	59434054	59434534	481	15.85	4.47260	2.73179	1.96926	C657PACXX_6_7110.sorted.filtered_peak_766
chr1	59453220	59453575	356	14.57	3.68314	2.47859	1.29722	C657PACXX_6_7110.sorted.filtered_peak_767
chr1	59485781	59486030	250	15.99	3.80052	2.44336	1.39560	C657PACXX_6_7110.sorted.filtered_peak_768
chr1	59512116	59512483	368	14.69	3.88819	2.56103	1.47160	C657PACXX_6_7110.sorted.filtered_peak_769
chr1	59758309	59758558	250	21.66	5.30731	2.68325	2.70248	C657PACXX_6_7110.sorted.filtered_peak_770
chr1	59762106	59762928	823	29.25	10.18571	3.56396	7.28357	C657PACXX_6_7110.sorted.filtered_peak_771
chr1	59942871	59943406	536	19.43	6.77669	3.39938	4.02755	C657PACXX_6_7110.sorted.filtered_peak_772
chr1	60010280	60010635	356	12.19	3.68301	2.64581	1.30548	C657PACXX_6_7110.sorted.filtered_peak_773
chr1	60280173	60280425	253	17.81	5.44534	2.99544	2.81877	C657PACXX_6_7110.sorted.filtered_peak_774
chr1	61508715	61509081	367	14.60	5.27815	3.20103	2.68112	C657PACXX_6_7110.sorted.filtered_peak_775
chr1	61515425	61516042	618	17.58	4.73615	2.71973	2.19875	C657PACXX_6_7110.sorted.filtered_peak_776
chr1	61542560	61543953	1394	32.53	8.93179	3.03142	6.08859	C657PACXX_6_7110.sorted.filtered_peak_777
chr1	61784635	61784918	284	16.09	4.15534	2.58780	1.68910	C657PACXX_6_7110.sorted.filtered_peak_778
chr1	61918954	61919375	422	15.13	4.27253	2.70167	1.79481	C657PACXX_6_7110.sorted.filtered_peak_779
chr1	62190622	62191376	755	21.57	8.48041	3.85540	5.61354	C657PACXX_6_7110.sorted.filtered_peak_780
chr1	62901665	62902828	1164	62.53	24.80887	4.44895	21.23789	C657PACXX_6_7110.sorted.filtered_peak_781
chr1	63249279	63250165	887	36.58	15.14290	4.40130	11.96512	C657PACXX_6_7110.sorted.filtered_peak_782
chr1	63832866	63833883	1018	21.97	8.22111	3.57390	5.43946	C657PACXX_6_7110.sorted.filtered_peak_783
chr1	63988710	63989449	740	31.51	11.65767	3.92710	8.62966	C657PACXX_6_7110.sorted.filtered_peak_784
chr1	64059028	64060206	1179	18.78	5.36095	2.87133	2.76228	C657PACXX_6_7110.sorted.filtered_peak_785
chr1	64116917	64117185	269	16.01	5.55405	3.20533	2.91198	C657PACXX_6_7110.sorted.filtered_peak_786
chr1	65292742	65292992	251	17.17	4.71596	2.74305	2.17623	C657PACXX_6_7110.sorted.filtered_peak_787
chr1	65329790	65330267	478	20.96	7.44291	3.47102	4.67372	C657PACXX_6_7110.sorted.filtered_peak_788
chr1	65422508	65422780	273	15.63	3.95009	2.52956	1.52317	C657PACXX_6_7110.sorted.filtered_peak_789
chr1	65431587	65432554	968	23.47	6.33352	2.88023	3.66390	C657PACXX_6_7110.sorted.filtered_peak_790
chr1	65468046	65468370	325	17.28	4.78748	2.76767	2.23537	C657PACXX_6_7110.sorted.filtered_peak_791
chr1	65532490	65532887	398	18.23	3.91999	2.36932	1.49917	C657PACXX_6_7110.sorted.filtered_peak_792
chr1	65533232	65533614	383	18.93	4.24205	2.44874	1.77848	C657PACXX_6_7110.sorted.filtered_peak_793
chr1	65534058	65534425	368	17.48	3.87545	2.39565	1.46117	C657PACXX_6_7110.sorted.filtered_peak_794
chr1	65541045	65541430	386	18.58	8.10844	4.03336	5.27767	C657PACXX_6_7110.sorted.filtered_peak_795
chr1	65719736	65720682	947	18.75	5.62502	2.97481	3.00238	C657PACXX_6_7110.sorted.filtered_peak_796
chr1	65731243	65731622	380	13.83	3.74021	2.55401	1.34097	C657PACXX_6_7110.sorted.filtered_peak_797
chr1	65885467	65886595	1129	43.32	15.29623	3.82718	12.11904	C657PACXX_6_7110.sorted.filtered_peak_798
chr1	66153062	66154010	949	16.44	5.89510	3.29285	3.23997	C657PACXX_6_7110.sorted.filtered_peak_799
chr1	66277651	66278140	490	36.70	14.10650	4.21029	10.94097	C657PACXX_6_7110.sorted.filtered_peak_800
chr1	66295789	66296464	676	25.40	8.91107	3.57362	6.05598	C657PACXX_6_7110.sorted.filtered_peak_801
chr1	66332189	66332477	289	16.77	5.66937	3.18778	3.01228	C657PACXX_6_7110.sorted.filtered_peak_802
chr1	66648201	66648540	340	14.13	5.04816	3.14775	2.46253	C657PACXX_6_7110.sorted.filtered_peak_803
chr1	66680804	66681131	328	14.09	3.80632	2.56744	1.39800	C657PACXX_6_7110.sorted.filtered_peak_804
chr1	66713254	66713725	472	18.12	4.03322	2.42153	1.58512	C657PACXX_6_7110.sorted.filtered_peak_805
chr1	66741741	66742223	483	23.60	5.60204	2.67849	2.95951	C657PACXX_6_7110.sorted.filtered_peak_806
chr1	66756706	66757219	514	12.31	3.55870	2.57327	1.19924	C657PACXX_6_7110.sorted.filtered_peak_807
chr1	66766622	66767190	569	19.90	5.98592	3.04100	3.31058	C657PACXX_6_7110.sorted.filtered_peak_808
chr1	66796377	66796734	358	24.95	5.00132	2.43058	2.42586	C657PACXX_6_7110.sorted.filtered_peak_809
chr1	66801518	66802294	777	36.55	9.67617	3.07855	6.76356	C657PACXX_6_7110.sorted.filtered_peak_810
chr1	66840132	66840687	556	18.69	4.78113	2.65860	2.24636	C657PACXX_6_7110.sorted.filtered_peak_811
chr1	66901947	66902492	546	14.33	3.71313	2.50782	1.32889	C657PACXX_6_7110.sorted.filtered_peak_812
chr1	66911952	66912262	311	18.62	5.62763	2.99166	2.99542	C657PACXX_6_7110.sorted.filtered_peak_813
chr1	67390215	67391140	926	42.97	14.57601	3.78894	11.41026	C657PACXX_6_7110.sorted.filtered_peak_814
chr1	67395747	67396546	800	24.00	4.42237	2.29695	1.92329	C657PACXX_6_7110.sorted.filtered_peak_815
chr1	67519457	67520271	815	24.34	7.44263	3.20865	4.66055	C657PACXX_6_7110.sorted.filtered_peak_816
chr1	67628611	67628908	298	17.68	6.53759	3.44560	3.82870	C657PACXX_6_7110.sorted.filtered_peak_817
chr1	67636521	67637159	639	23.11	6.74728	3.05995	4.02564	C657PACXX_6_7110.sorted.filtered_peak_818
chr1	67660171	67660626	456	25.61	7.85924	3.22575	5.07023	C657PACXX_6_7110.sorted.filtered_peak_819
chr1	67730549	67730875	327	13.96	4.98125	3.12354	2.40577	C657PACXX_6_7110.sorted.filtered_peak_820
chr1	67740431	67740803	373	15.48	5.98668	3.44113	3.31221	C657PACXX_6_7110.sorted.filtered_peak_821
chr1	67760392	67761074	683	13.15	4.02805	2.73639	1.58422	C657PACXX_6_7110.sorted.filtered_peak_822
chr1	67798687	67799245	559	27.91	7.65556	3.05174	4.85050	C657PACXX_6_7110.sorted.filtered_peak_823
chr1	67816489	67816759	271	14.53	4.09278	2.66643	1.63124	C657PACXX_6_7110.sorted.filtered_peak_824
chr1	67896007	67896886	880	34.82	10.22351	3.31520	7.26664	C657PACXX_6_7110.sorted.filtered_peak_825
chr1	67966209	67966615	407	19.18	7.47536	3.68104	4.69633	C657PACXX_6_7110.sorted.filtered_peak_826
chr1	68140494	68140804	311	13.51	3.85319	2.62801	1.44328	C657PACXX_6_7110.sorted.filtered_peak_827
chr1	68150515	68151428	914	37.94	11.43837	3.33569	8.45810	C657PACXX_6_7110.sorted.filtered_peak_828
chr1	68225771	68226434	664	15.13	4.25641	2.69084	1.78666	C657PACXX_6_7110.sorted.filtered_peak_829
chr1	68962906	68963306	401	16.72	4.79483	2.80686	2.24566	C657PACXX_6_7110.sorted.filtered_peak_830
chr1	70670877	70671757	881	30.54	10.56178	3.56448	7.63796	C657PACXX_6_7110.sorted.filtered_peak_831
chr1	70686670	70687439	770	26.89	9.53471	3.65194	6.63721	C657PACXX_6_7110.sorted.filtered_peak_832
chr1	70819945	70820897	953	29.07	11.33039	3.99889	8.34010	C657PACXX_6_7110.sorted.filtered_peak_833
chr1	70876295	70877009	715	35.69	13.53739	4.14210	10.39994	C657PACXX_6_7110.sorted.filtered_peak_834
chr1	70994440	70994930	491	12.75	3.79697	2.65618	1.39172	C657PACXX_6_7110.sorted.filtered_peak_835
chr1	71381431	71381680	250	16.04	4.87108	2.89926	2.30556	C657PACXX_6_7110.sorted.filtered_peak_836
chr1	71515531	71515795	265	20.63	5.27018	2.73397	2.66118	C657PACXX_6_7110.sorted.filtered_peak_837
chr1	71546581	71547216	636	45.23	22.52555	5.55648	19.02369	C657PACXX_6_7110.sorted.filtered_peak_838
chr1	71922167	71922416	250	13.43	4.19183	2.79469	1.71903	C657PACXX_6_7110.sorted.filtered_peak_839
chr1	74663470	74664319	850	27.48	9.49798	3.60406	6.59422	C657PACXX_6_7110.sorted.filtered_peak_840
chr1	75198423	75199147	725	33.42	11.97268	3.80089	8.95462	C657PACXX_6_7110.sorted.filtered_peak_841
chr1	76189954	76190705	752	30.76	10.93373	3.80092	7.92893	C657PACXX_6_7110.sorted.filtered_peak_842
chr1	76251653	76252496	844	23.73	7.93735	3.42552	5.12026	C657PACXX_6_7110.sorted.filtered_peak_843
chr1	76489449	76489931	483	15.98	4.72133	2.82975	2.18434	C657PACXX_6_7110.sorted.filtered_peak_844
chr1	76619933	76620534	602	21.45	6.61749	3.17106	3.87774	C657PACXX_6_7110.sorted.filtered_peak_845
chr1	76760338	76760587	250	15.58	4.38565	2.72011	1.88426	C657PACXX_6_7110.sorted.filtered_peak_846
chr1	77684648	77685290	643	20.00	6.47439	3.23072	3.75119	C657PACXX_6_7110.sorted.filtered_peak_847
chr1	78148004	78149522	1519	36.10	10.15194	3.23223	7.19577	C657PACXX_6_7110.sorted.filtered_peak_848
chr1	78224865	78225909	1045	21.73	6.52845	3.10310	3.80551	C657PACXX_6_7110.sorted.filtered_peak_849
chr1	78245160	78245683	524	19.80	7.18368	3.52123	4.40858	C657PACXX_6_7110.sorted.filtered_peak_850
chr1	78443978	78445380	1403	39.94	13.13317	3.60529	10.05913	C657PACXX_6_7110.sorted.filtered_peak_851
chr1	78469874	78470744	871	34.72	12.42715	3.80855	9.39363	C657PACXX_6_7110.sorted.filtered_peak_852
chr1	78608851	78609178	328	17.03	5.25136	2.97359	2.65096	C657PACXX_6_7110.sorted.filtered_peak_853
chr1	79142146	79142413	268	14.84	4.00092	2.59472	1.57711	C657PACXX_6_7110.sorted.filtered_peak_854
chr1	79518518	79518845	328	12.20	3.46255	2.53354	1.12187	C657PACXX_6_7110.sorted.filtered_peak_855
chr1	84464854	84465207	354	21.46	6.57272	3.14607	3.84306	C657PACXX_6_7110.sorted.filtered_peak_856
chr1	84543333	84543686	354	17.87	5.12763	2.85673	2.54373	C657PACXX_6_7110.sorted.filtered_peak_857
chr1	84556338	84556630	293	16.96	5.46701	3.07066	2.84309	C657PACXX_6_7110.sorted.filtered_peak_858
chr1	84609877	84610189	313	22.32	6.54256	3.06059	3.82498	C657PACXX_6_7110.sorted.filtered_peak_859
chr1	84713101	84713429	329	14.42	4.17415	2.70481	1.71062	C657PACXX_6_7110.sorted.filtered_peak_860
chr1	84899584	84899854	271	15.21	4.24564	2.68513	1.76705	C657PACXX_6_7110.sorted.filtered_peak_861
chr1	84907922	84908401	480	19.31	8.83540	4.23941	5.96061	C657PACXX_6_7110.sorted.filtered_peak_862
chr1	84944793	84945538	746	21.20	7.57318	3.54593	4.76515	C657PACXX_6_7110.sorted.filtered_peak_863
chr1	84971394	84972383	990	32.15	10.22196	3.34498	7.33199	C657PACXX_6_7110.sorted.filtered_peak_864
chr1	85038744	85039081	338	19.64	5.12924	2.73249	2.55033	C657PACXX_6_7110.sorted.filtered_peak_865
chr1	85039428	85040566	1139	19.94	5.31975	2.77918	2.72403	C657PACXX_6_7110.sorted.filtered_peak_866
chr1	85086346	85086955	610	20.30	6.53672	3.19053	3.83830	C657PACXX_6_7110.sorted.filtered_peak_867
chr1	85155998	85156673	676	35.40	12.72559	3.87435	9.65187	C657PACXX_6_7110.sorted.filtered_peak_868
chr1	85247855	85248220	366	13.20	3.49503	2.48097	1.14840	C657PACXX_6_7110.sorted.filtered_peak_869
chr1	85320138	85320409	272	16.68	5.60696	3.14859	2.97490	C657PACXX_6_7110.sorted.filtered_peak_870
chr1	85328418	85328849	432	15.79	4.54823	2.77212	2.03017	C657PACXX_6_7110.sorted.filtered_peak_871
chr1	85410658	85411310	653	25.61	9.91260	3.91986	6.97409	C657PACXX_6_7110.sorted.filtered_peak_872
chr1	85493169	85493428	260	15.45	4.93520	2.97428	2.36094	C657PACXX_6_7110.sorted.filtered_peak_873
chr1	85527585	85528292	708	22.18	8.00626	3.57756	5.18608	C657PACXX_6_7110.sorted.filtered_peak_874
chr1	85725178	85725853	676	19.06	6.20157	3.16955	3.52830	C657PACXX_6_7110.sorted.filtered_peak_875
chr1	85741807	85742767	961	35.93	12.04973	3.65402	9.01533	C657PACXX_6_7110.sorted.filtered_peak_876
chr1	85763830	85764200	371	18.02	5.26738	2.90595	2.66428	C657PACXX_6_7110.sorted.filtered_peak_877
chr1	86173800	86174382	583	25.73	10.61563	4.20686	7.62188	C657PACXX_6_7110.sorted.filtered_peak_878
chr1	86846069	86846327	259	17.19	5.82682	3.21449	3.15735	C657PACXX_6_7110.sorted.filtered_peak_879
chr1	86861593	86862468	876	23.27	8.99864	3.82693	6.12044	C657PACXX_6_7110.sorted.filtered_peak_880
chr1	87169736	87170615	880	26.20	7.61263	3.15122	4.80730	C657PACXX_6_7110.sorted.filtered_peak_881
chr1	87379606	87380523	918	54.24	23.66122	4.79510	20.13852	C657PACXX_6_7110.sorted.filtered_peak_882
chr1	87597460	87597772	313	18.22	6.40664	3.33812	3.70325	C657PACXX_6_7110.sorted.filtered_peak_883
chr1	87800677	87800982	306	26.24	4.61866	2.27552	2.08512	C657PACXX_6_7110.sorted.filtered_peak_884
chr1	87869967	87870378	412	23.39	7.78168	3.40914	4.96440	C657PACXX_6_7110.sorted.filtered_peak_885
chr1	87901215	87901489	275	16.69	6.79866	3.69264	4.05042	C657PACXX_6_7110.sorted.filtered_peak_886
chr1	87915112	87915361	250	14.69	4.44203	2.80655	1.94185	C657PACXX_6_7110.sorted.filtered_peak_887
chr1	89149313	89150559	1247	32.47	11.35575	3.61808	8.39023	C657PACXX_6_7110.sorted.filtered_peak_888
chr1	89357126	89357679	554	38.09	16.59903	4.62527	13.35869	C657PACXX_6_7110.sorted.filtered_peak_889
chr1	89457966	89459133	1168	28.78	7.75836	2.97424	4.98009	C657PACXX_6_7110.sorted.filtered_peak_890
chr1	89488205	89488492	288	16.20	5.36209	3.09264	2.74728	C657PACXX_6_7110.sorted.filtered_peak_891
chr1	89591620	89592069	450	25.35	7.92382	3.31796	5.08965	C657PACXX_6_7110.sorted.filtered_peak_892
chr1	89664274	89664688	415	18.04	3.78560	2.33083	1.38807	C657PACXX_6_7110.sorted.filtered_peak_893
chr1	89752487	89752985	499	22.63	6.94905	3.14003	4.22873	C657PACXX_6_7110.sorted.filtered_peak_894
chr1	89776009	89776527	519	16.45	4.63490	2.76062	2.10214	C657PACXX_6_7110.sorted.filtered_peak_895
chr1	89823999	89824325	327	15.91	5.20626	3.03622	2.62357	C657PACXX_6_7110.sorted.filtered_peak_896
chr1	89989810	89990411	602	21.62	6.47822	3.09773	3.75532	C657PACXX_6_7110.sorted.filtered_peak_897
chr1	90098037	90098733	697	29.79	7.81215	2.99244	4.99453	C657PACXX_6_7110.sorted.filtered_peak_898
chr1	90123363	90123826	464	20.94	5.91971	2.93207	3.26450	C657PACXX_6_7110.sorted.filtered_peak_899
chr1	90186915	90187318	404	29.53	8.14449	3.07557	5.31973	C657PACXX_6_7110.sorted.filtered_peak_900
chr1	90204977	90205740	764	21.25	5.71800	2.83904	3.08033	C657PACXX_6_7110.sorted.filtered_peak_901
chr1	90228363	90229089	727	23.06	7.90334	3.48763	5.07875	C657PACXX_6_7110.sorted.filtered_peak_902
chr1	90286149	90286910	762	18.80	5.10434	2.78709	2.51716	C657PACXX_6_7110.sorted.filtered_peak_903
chr1	90309113	90309375	263	22.25	7.05304	3.27377	4.27491	C657PACXX_6_7110.sorted.filtered_peak_904
chr1	90321291	90321686	396	19.26	6.96367	3.48127	4.20826	C657PACXX_6_7110.sorted.filtered_peak_905
chr1	90460336	90461045	710	23.62	6.46601	2.92011	3.77397	C657PACXX_6_7110.sorted.filtered_peak_906
chr1	91316831	91317654	824	16.44	4.44663	2.68645	1.93889	C657PACXX_6_7110.sorted.filtered_peak_907
chr1	91486818	91488072	1255	31.78	9.46678	3.27328	6.56784	C657PACXX_6_7110.sorted.filtered_peak_908
chr1	91582551	91582825	275	12.44	4.04241	2.80658	1.58096	C657PACXX_6_7110.sorted.filtered_peak_909
chr1	91852679	91853223	545	219.99	185.82047	14.17071	179.59529	C657PACXX_6_7110.sorted.filtered_peak_910
chr1	91923065	91923519	455	13.09	4.18591	2.82119	1.71942	C657PACXX_6_7110.sorted.filtered_peak_911
chr1	91966075	91967293	1219	26.12	7.15943	3.00973	4.39314	C657PACXX_6_7110.sorted.filtered_peak_912
chr1	92014430	92015168	739	19.98	4.68510	2.55993	2.15023	C657PACXX_6_7110.sorted.filtered_peak_913
chr1	92021426	92022107	682	41.13	16.09162	4.29239	12.85578	C657PACXX_6_7110.sorted.filtered_peak_914
chr1	92138353	92138755	403	13.40	4.61352	3.00550	2.07343	C657PACXX_6_7110.sorted.filtered_peak_915
chr1	92150357	92150643	287	17.43	4.83403	2.77599	2.27498	C657PACXX_6_7110.sorted.filtered_peak_916
chr1	92163102	92163456	355	15.63	5.18352	3.05316	2.60293	C657PACXX_6_7110.sorted.filtered_peak_917
chr1	92178834	92179479	646	21.40	7.04536	3.28831	4.30273	C657PACXX_6_7110.sorted.filtered_peak_918
chr1	92269437	92270612	1176	27.56	8.10393	3.17176	5.28553	C657PACXX_6_7110.sorted.filtered_peak_919
chr1	92351262	92351880	619	19.79	5.99364	3.00268	3.36229	C657PACXX_6_7110.sorted.filtered_peak_920
chr1	92414053	92414725	673	21.03	7.47318	3.46137	4.70771	C657PACXX_6_7110.sorted.filtered_peak_921
chr1	92545410	92546398	989	19.67	7.42891	3.57381	4.66828	C657PACXX_6_7110.sorted.filtered_peak_922
chr1	92764159	92764506	348	26.30	10.15336	3.95456	7.19675	C657PACXX_6_7110.sorted.filtered_peak_923
chr1	92781276	92781912	637	33.93	13.19860	4.18604	10.07930	C657PACXX_6_7110.sorted.filtered_peak_924
chr1	92789214	92789676	463	13.60	4.57849	2.96483	2.06060	C657PACXX_6_7110.sorted.filtered_peak_925
chr1	92831118	92831575	458	19.63	6.81238	3.38002	4.07429	C657PACXX_6_7110.sorted.filtered_peak_926
chr1	92950427	92950877	451	25.90	4.49421	2.24948	1.98232	C657PACXX_6_7110.sorted.filtered_peak_927
chr1	92951086	92951944	859	26.00	4.60754	2.27753	2.07970	C657PACXX_6_7110.sorted.filtered_peak_928
chr1	93002271	93002957	687	23.96	7.90314	3.35332	5.11197	C657PACXX_6_7110.sorted.filtered_peak_929
chr1	93004362	93004611	250	18.74	4.33549	2.50247	1.84122	C657PACXX_6_7110.sorted.filtered_peak_930
chr1	93029048	93029432	385	13.78	4.37771	2.85155	1.88146	C657PACXX_6_7110.sorted.filtered_peak_931
chr1	93049476	93050285	810	23.04	5.92323	2.78773	3.27609	C657PACXX_6_7110.sorted.filtered_peak_932
chr1	93088597	93088983	387	12.20	3.90268	2.75676	1.46259	C657PACXX_6_7110.sorted.filtered_peak_933
chr1	93250289	93250599	311	15.01	5.01040	3.02825	2.44853	C657PACXX_6_7110.sorted.filtered_peak_934
chr1	93297190	93298202	1013	37.48	14.80492	4.17392	11.66899	C657PACXX_6_7110.sorted.filtered_peak_935
chr1	93324261	93324704	444	17.25	5.77197	3.16596	3.12603	C657PACXX_6_7110.sorted.filtered_peak_936
chr1	93428003	93428298	296	24.33	5.43266	2.58373	2.81416	C657PACXX_6_7110.sorted.filtered_peak_937
chr1	93446746	93447156	411	30.41	12.86956	4.41694	9.77074	C657PACXX_6_7110.sorted.filtered_peak_938
chr1	93487158	93487473	316	15.84	5.70360	3.26637	3.06426	C657PACXX_6_7110.sorted.filtered_peak_939
chr1	93507840	93508358	519	16.72	5.73356	3.19849	3.09225	C657PACXX_6_7110.sorted.filtered_peak_940
chr1	93544349	93545135	787	27.11	8.87831	3.37865	6.04472	C657PACXX_6_7110.sorted.filtered_peak_941
chr1	93645078	93646984	1907	37.65	10.43598	3.15288	7.48857	C657PACXX_6_7110.sorted.filtered_peak_942
chr1	93685067	93685463	397	18.77	8.13844	4.00965	5.30743	C657PACXX_6_7110.sorted.filtered_peak_943
chr1	93810988	93811627	640	26.74	7.69452	3.13507	4.89033	C657PACXX_6_7110.sorted.filtered_peak_944
chr1	93812143	93812443	301	19.71	4.14385	2.38482	1.67696	C657PACXX_6_7110.sorted.filtered_peak_945
chr1	94057328	94057577	250	13.42	4.18776	2.79287	1.71712	C657PACXX_6_7110.sorted.filtered_peak_946
chr1	94158835	94159188	354	16.43	4.02159	2.50530	1.58478	C657PACXX_6_7110.sorted.filtered_peak_947
chr1	94311909	94313524	1616	29.88	7.20846	2.74863	4.48993	C657PACXX_6_7110.sorted.filtered_peak_948
chr1	94344186	94344969	784	21.36	6.12572	2.97416	3.44933	C657PACXX_6_7110.sorted.filtered_peak_949
chr1	94374187	94375565	1379	20.75	6.41876	3.13428	3.70939	C657PACXX_6_7110.sorted.filtered_peak_950
chr1	94482804	94483400	597	21.89	6.48277	3.05091	3.77965	C657PACXX_6_7110.sorted.filtered_peak_951
chr1	94883314	94884045	732	36.79	14.24994	4.08509	11.13593	C657PACXX_6_7110.sorted.filtered_peak_952
chr1	95319666	95320500	835	18.39	6.08064	3.17827	3.42012	C657PACXX_6_7110.sorted.filtered_peak_953
chr1	95349145	95349460	316	13.60	4.23228	2.79506	1.75808	C657PACXX_6_7110.sorted.filtered_peak_954
chr1	95508803	95509242	440	13.61	4.76783	3.05098	2.21842	C657PACXX_6_7110.sorted.filtered_peak_955
chr1	95538103	95539063	961	36.28	14.93230	4.49632	11.72156	C657PACXX_6_7110.sorted.filtered_peak_956
chr1	95699338	95700248	911	26.99	9.71562	3.69316	6.80973	C657PACXX_6_7110.sorted.filtered_peak_957
chr1	97187213	97187761	549	25.34	9.31083	3.76142	6.39895	C657PACXX_6_7110.sorted.filtered_peak_958
chr1	98386123	98387164	1042	27.52	7.84982	3.06317	5.07135	C657PACXX_6_7110.sorted.filtered_peak_959
chr1	98408096	98408423	328	15.74	4.14372	2.60290	1.68448	C657PACXX_6_7110.sorted.filtered_peak_960
chr1	98789484	98789750	267	16.62	5.81363	3.24555	3.16336	C657PACXX_6_7110.sorted.filtered_peak_961
chr1	98854020	98854416	397	25.44	9.00160	3.64788	6.11108	C657PACXX_6_7110.sorted.filtered_peak_962
chr1	98871037	98871629	593	19.85	5.38314	2.80738	2.78330	C657PACXX_6_7110.sorted.filtered_peak_963
chr1	99336827	99337464	638	20.60	7.56537	3.53048	4.79855	C657PACXX_6_7110.sorted.filtered_peak_964
chr1	100231848	100232197	350	13.88	4.14506	2.73612	1.68922	C657PACXX_6_7110.sorted.filtered_peak_965
chr1	100274242	100274770	529	16.92	5.96118	3.24638	3.32617	C657PACXX_6_7110.sorted.filtered_peak_966
chr1	100285880	100286381	502	16.20	6.16269	3.43264	3.48924	C657PACXX_6_7110.sorted.filtered_peak_967
chr1	100315287	100316050	764	18.69	5.98967	3.12418	3.32943	C657PACXX_6_7110.sorted.filtered_peak_968
chr1	100434961	100435939	979	19.64	6.12320	3.08323	3.46054	C657PACXX_6_7110.sorted.filtered_peak_969
chr1	100494226	100494866	641	21.51	8.44487	3.81201	5.60206	C657PACXX_6_7110.sorted.filtered_peak_970
chr1	100503212	100503971	760	23.52	5.87346	2.76689	3.20792	C657PACXX_6_7110.sorted.filtered_peak_971
chr1	100504261	100504699	439	22.82	5.30035	2.61915	2.69326	C657PACXX_6_7110.sorted.filtered_peak_972
chr1	100598132	100598840	709	35.33	12.97714	3.89496	9.91441	C657PACXX_6_7110.sorted.filtered_peak_973
chr1	100643162	100643466	305	13.21	4.50961	2.96751	1.98701	C657PACXX_6_7110.sorted.filtered_peak_974
chr1	100715083	100715836	754	25.79	9.70371	3.82043	6.78753	C657PACXX_6_7110.sorted.filtered_peak_975
chr1	100731315	100732018	704	30.51	12.26276	4.16214	9.21741	C657PACXX_6_7110.sorted.filtered_peak_976
chr1	100816752	100818190	1439	34.02	9.20140	3.06759	6.32437	C657PACXX_6_7110.sorted.filtered_peak_977
chr1	100905499	100906131	633	22.18	4.90221	2.51352	2.34918	C657PACXX_6_7110.sorted.filtered_peak_978
chr1	100918186	100918767	582	20.60	5.42029	2.77612	2.81235	C657PACXX_6_7110.sorted.filtered_peak_979
chr1	100996566	100996886	321	18.93	5.35638	2.86941	2.74690	C657PACXX_6_7110.sorted.filtered_peak_980
chr1	101360916	101361165	250	19.91	4.43440	2.47701	1.92598	C657PACXX_6_7110.sorted.filtered_peak_981
chr1	101361359	101362351	993	25.79	7.50618	3.12619	4.72218	C657PACXX_6_7110.sorted.filtered_peak_982
chr1	101392942	101393191	250	16.32	4.87935	2.88084	2.31072	C657PACXX_6_7110.sorted.filtered_peak_983
chr1	101415111	101415491	381	13.06	4.41207	2.93498	1.90031	C657PACXX_6_7110.sorted.filtered_peak_984
chr1	101490903	101491937	1035	21.78	7.16731	3.30701	4.41107	C657PACXX_6_7110.sorted.filtered_peak_985
chr1	101577476	101578127	652	14.24	4.48415	2.86535	1.97435	C657PACXX_6_7110.sorted.filtered_peak_986
chr1	101588108	101588761	654	17.06	5.56377	3.10795	2.92824	C657PACXX_6_7110.sorted.filtered_peak_987
chr1	101593866	101594142	277	15.35	4.30607	2.70085	1.81952	C657PACXX_6_7110.sorted.filtered_peak_988
chr1	101594383	101594645	263	14.79	4.14557	2.66974	1.69003	C657PACXX_6_7110.sorted.filtered_peak_989
chr1	101644097	101644984	888	18.45	5.57355	2.98547	2.94642	C657PACXX_6_7110.sorted.filtered_peak_990
chr1	101702075	101702324	250	24.41	4.10063	2.18756	1.64013	C657PACXX_6_7110.sorted.filtered_peak_991
chr1	101744411	101744660	250	13.04	3.52519	2.50673	1.17828	C657PACXX_6_7110.sorted.filtered_peak_992
chr1	101753967	101754346	380	19.18	5.05183	2.73285	2.48012	C657PACXX_6_7110.sorted.filtered_peak_993
chr1	101774807	101775518	712	22.46	5.85518	2.80126	3.20850	C657PACXX_6_7110.sorted.filtered_peak_994
chr1	101822983	101823277	295	14.25	4.63505	2.92919	2.11009	C657PACXX_6_7110.sorted.filtered_peak_995
chr1	102629213	102629504	292	15.35	4.94854	2.97813	2.39016	C657PACXX_6_7110.sorted.filtered_peak_996
chr1	103287469	103287752	284	13.27	4.08132	2.75224	1.62844	C657PACXX_6_7110.sorted.filtered_peak_997
chr1	104067943	104068740	798	32.38	10.43175	3.47578	7.48759	C657PACXX_6_7110.sorted.filtered_peak_998
chr1	107599041	107599904	864	18.09	5.05866	2.82026	2.47279	C657PACXX_6_7110.sorted.filtered_peak_999
chr1	108329122	108329443	322	19.04	5.56830	2.93394	2.94754	C657PACXX_6_7110.sorted.filtered_peak_1000
chr1	108371971	108372220	250	15.06	4.48829	2.78997	1.98985	C657PACXX_6_7110.sorted.filtered_peak_1001
chr1	108506226	108506617	392	19.30	5.71370	2.97643	3.06955	C657PACXX_6_7110.sorted.filtered_peak_1002
chr1	108508165	108508514	350	15.16	3.55321	2.38840	1.19815	C657PACXX_6_7110.sorted.filtered_peak_1003
chr1	108742453	108743678	1226	20.04	5.27850	2.75932	2.68567	C657PACXX_6_7110.sorted.filtered_peak_1004
chr1	109102295	109102693	399	22.69	5.02414	2.52355	2.46624	C657PACXX_6_7110.sorted.filtered_peak_1005
chr1	109103562	109103848	287	23.73	5.41329	2.61063	2.79389	C657PACXX_6_7110.sorted.filtered_peak_1006
chr1	109133473	109133989	517	26.78	8.87154	3.47402	5.99743	C657PACXX_6_7110.sorted.filtered_peak_1007
chr1	109189093	109189860	768	36.64	12.58366	3.76054	9.51713	C657PACXX_6_7110.sorted.filtered_peak_1008
chr1	109203572	109203828	257	18.69	6.53561	3.36748	3.80930	C657PACXX_6_7110.sorted.filtered_peak_1009
chr1	109234538	109235679	1142	33.49	9.47828	3.21771	6.55517	C657PACXX_6_7110.sorted.filtered_peak_1010
chr1	109246212	109246798	587	17.48	4.46026	2.62073	1.95425	C657PACXX_6_7110.sorted.filtered_peak_1011
chr1	109288957	109289899	943	31.60	10.66665	3.46946	7.76517	C657PACXX_6_7110.sorted.filtered_peak_1012
chr1	109373040	109373289	250	14.23	4.75745	2.98087	2.22858	C657PACXX_6_7110.sorted.filtered_peak_1013
chr1	109419334	109420050	717	23.34	8.56964	3.61991	5.74425	C657PACXX_6_7110.sorted.filtered_peak_1014
chr1	109499274	109499702	429	22.24	9.01078	3.97370	6.11929	C657PACXX_6_7110.sorted.filtered_peak_1015
chr1	109505589	109506361	773	24.36	9.61812	3.96492	6.69131	C657PACXX_6_7110.sorted.filtered_peak_1016
chr1	109584117	109585071	955	27.09	9.90179	3.65028	7.01438	C657PACXX_6_7110.sorted.filtered_peak_1017
chr1	109618173	109618988	816	20.98	8.69456	3.94434	5.84811	C657PACXX_6_7110.sorted.filtered_peak_1018
chr1	109633069	109633923	855	26.58	9.34358	3.63647	6.44177	C657PACXX_6_7110.sorted.filtered_peak_1019
chr1	109642539	109643084	546	35.54	16.64947	5.03108	13.38037	C657PACXX_6_7110.sorted.filtered_peak_1020
chr1	109655058	109655604	547	16.92	3.90137	2.43219	1.48041	C657PACXX_6_7110.sorted.filtered_peak_1021
chr1	109656304	109656787	484	20.15	5.71307	2.91527	3.07283	C657PACXX_6_7110.sorted.filtered_peak_1022
chr1	109704830	109705421	592	19.83	6.97026	3.39466	4.23650	C657PACXX_6_7110.sorted.filtered_peak_1023
chr1	109756310	109757082	773	31.85	11.99024	3.96782	8.95073	C657PACXX_6_7110.sorted.filtered_peak_1024
chr1	109782227	109782556	330	15.81	5.28521	3.10041	2.67361	C657PACXX_6_7110.sorted.filtered_peak_1025
chr1	109825683	109826598	916	24.59	9.08915	3.68586	6.23083	C657PACXX_6_7110.sorted.filtered_peak_1026
chr1	109968373	109969582	1210	32.66	11.29615	3.68364	8.29608	C657PACXX_6_7110.sorted.filtered_peak_1027
chr1	110026183	110026892	710	28.65	7.87350	3.08323	5.04648	C657PACXX_6_7110.sorted.filtered_peak_1028
chr1	110036548	110037092	545	24.29	6.90093	3.06272	4.13920	C657PACXX_6_7110.sorted.filtered_peak_1029
chr1	110045025	110045384	360	18.62	4.98903	2.75347	2.41588	C657PACXX_6_7110.sorted.filtered_peak_1030
chr1	110075004	110075567	564	17.99	5.04057	2.81051	2.46718	C657PACXX_6_7110.sorted.filtered_peak_1031
chr1	110089064	110089441	378	22.55	4.14437	2.26251	1.68769	C657PACXX_6_7110.sorted.filtered_peak_1032
chr1	110090797	110091616	820	32.15	9.36596	3.16048	6.51455	C657PACXX_6_7110.sorted.filtered_peak_1033
chr1	110162140	110162393	254	21.33	4.22436	2.34155	1.74565	C657PACXX_6_7110.sorted.filtered_peak_1034
chr1	110163477	110163853	377	27.11	6.85158	2.85514	4.11835	C657PACXX_6_7110.sorted.filtered_peak_1035
chr1	110185936	110186418	483	15.88	5.96405	3.40568	3.28345	C657PACXX_6_7110.sorted.filtered_peak_1036
chr1	110198660	110199023	364	14.39	4.55989	2.89040	2.03964	C657PACXX_6_7110.sorted.filtered_peak_1037
chr1	110282723	110283327	605	15.96	5.92654	3.35198	3.27217	C657PACXX_6_7110.sorted.filtered_peak_1038
chr1	110316358	110316646	289	20.30	5.80968	2.94185	3.15718	C657PACXX_6_7110.sorted.filtered_peak_1039
chr1	110319500	110319962	463	17.18	4.01686	2.46147	1.57978	C657PACXX_6_7110.sorted.filtered_peak_1040
chr1	110333295	110333770	476	27.28	7.88766	3.17399	5.05752	C657PACXX_6_7110.sorted.filtered_peak_1041
chr1	110344844	110345294	451	22.43	6.72316	3.10664	3.99780	C657PACXX_6_7110.sorted.filtered_peak_1042
chr1	110448629	110449246	618	25.60	8.37206	3.38606	5.54771	C657PACXX_6_7110.sorted.filtered_peak_1043
chr1	110526913	110527539	627	40.88	17.00304	4.47515	13.74800	C657PACXX_6_7110.sorted.filtered_peak_1044
chr1	110576900	110577581	682	36.34	14.63128	4.29700	11.47484	C657PACXX_6_7110.sorted.filtered_peak_1045
chr1	110752718	110753234	517	20.96	4.42237	2.41898	1.92468	C657PACXX_6_7110.sorted.filtered_peak_1046
chr1	110880867	110882207	1341	83.85	31.06554	4.31760	27.23388	C657PACXX_6_7110.sorted.filtered_peak_1047
chr1	110949973	110950554	582	21.05	7.67568	3.53153	4.89865	C657PACXX_6_7110.sorted.filtered_peak_1048
chr1	111161858	111162654	797	24.96	7.14753	3.06338	4.39607	C657PACXX_6_7110.sorted.filtered_peak_1049
chr1	111173485	111174248	764	28.68	7.66886	3.01605	4.86091	C657PACXX_6_7110.sorted.filtered_peak_1050
chr1	111189872	111190409	538	32.14	10.86435	3.67622	7.86615	C657PACXX_6_7110.sorted.filtered_peak_1051
chr1	111214707	111215503	797	24.80	4.51285	2.28898	2.00542	C657PACXX_6_7110.sorted.filtered_peak_1052
chr1	111329875	111330654	780	16.14	4.01187	2.52036	1.57454	C657PACXX_6_7110.sorted.filtered_peak_1053
chr1	111372669	111372918	250	13.28	4.53824	2.98101	2.00553	C657PACXX_6_7110.sorted.filtered_peak_1054
chr1	111415536	111415887	352	26.26	5.57988	2.53077	2.95850	C657PACXX_6_7110.sorted.filtered_peak_1055
chr1	111417760	111418346	587	31.45	5.97055	2.44161	3.30092	C657PACXX_6_7110.sorted.filtered_peak_1056
chr1	111422530	111422972	443	35.20	8.81863	2.97572	5.93314	C657PACXX_6_7110.sorted.filtered_peak_1057
chr1	111423186	111423680	495	22.93	4.33231	2.30865	1.84571	C657PACXX_6_7110.sorted.filtered_peak_1058
chr1	111459233	111459744	512	13.11	4.45005	2.94672	1.93527	C657PACXX_6_7110.sorted.filtered_peak_1059
chr1	111506150	111507058	909	49.58	22.00293	4.87524	18.52853	C657PACXX_6_7110.sorted.filtered_peak_1060
chr1	111682142	111683214	1073	20.90	6.11680	3.00268	3.43800	C657PACXX_6_7110.sorted.filtered_peak_1061
chr1	111746235	111746738	504	29.55	5.73690	2.44602	3.09656	C657PACXX_6_7110.sorted.filtered_peak_1062
chr1	111758394	111759079	686	38.61	13.66613	3.89357	10.54119	C657PACXX_6_7110.sorted.filtered_peak_1063
chr1	111764183	111764694	512	21.26	4.47340	2.42085	1.96929	C657PACXX_6_7110.sorted.filtered_peak_1064
chr1	111876825	111877230	406	14.28	5.17454	3.19074	2.57209	C657PACXX_6_7110.sorted.filtered_peak_1065
chr1	111889135	111889384	250	16.44	5.32136	3.06210	2.70118	C657PACXX_6_7110.sorted.filtered_peak_1066
chr1	111991726	111992254	529	53.95	26.79844	5.71618	23.10136	C657PACXX_6_7110.sorted.filtered_peak_1067
chr1	112013812	112014222	411	19.87	5.67081	2.92689	3.02476	C657PACXX_6_7110.sorted.filtered_peak_1068
chr1	112019555	112019843	289	19.47	5.72346	2.96972	3.07849	C657PACXX_6_7110.sorted.filtered_peak_1069
chr1	112050096	112051249	1154	25.19	6.84113	2.97205	4.09521	C657PACXX_6_7110.sorted.filtered_peak_1070
chr1	112135121	112135963	843	36.34	13.01825	3.86127	9.94125	C657PACXX_6_7110.sorted.filtered_peak_1071
chr1	112146501	112147064	564	33.66	11.66635	3.79362	8.62079	C657PACXX_6_7110.sorted.filtered_peak_1072
chr1	112178625	112178911	287	14.05	4.69565	2.98119	2.15805	C657PACXX_6_7110.sorted.filtered_peak_1073
chr1	112203032	112203508	477	16.65	5.35482	3.04026	2.75065	C657PACXX_6_7110.sorted.filtered_peak_1074
chr1	112281563	112282486	924	18.99	4.64232	2.59541	2.12037	C657PACXX_6_7110.sorted.filtered_peak_1075
chr1	112297964	112298797	834	36.82	15.13826	4.34537	11.97289	C657PACXX_6_7110.sorted.filtered_peak_1076
chr1	112933514	112933785	272	16.89	4.82850	2.81023	2.27488	C657PACXX_6_7110.sorted.filtered_peak_1077
chr1	112938482	112939217	736	20.38	6.42072	3.12167	3.74838	C657PACXX_6_7110.sorted.filtered_peak_1078
chr1	113008654	113009096	443	16.30	5.10377	2.96749	2.52130	C657PACXX_6_7110.sorted.filtered_peak_1079
chr1	113160707	113161521	815	24.56	4.31736	2.24168	1.83538	C657PACXX_6_7110.sorted.filtered_peak_1080
chr1	113161912	113163053	1142	31.98	8.42245	2.93998	5.62985	C657PACXX_6_7110.sorted.filtered_peak_1081
chr1	113247647	113248091	445	24.53	4.48642	2.29020	1.98338	C657PACXX_6_7110.sorted.filtered_peak_1082
chr1	113257789	113258398	610	41.54	13.14886	3.56033	10.06024	C657PACXX_6_7110.sorted.filtered_peak_1083
chr1	113423436	113423760	325	14.35	4.00246	2.63549	1.56384	C657PACXX_6_7110.sorted.filtered_peak_1084
chr1	113498300	113499282	983	30.57	9.26473	3.33376	6.35928	C657PACXX_6_7110.sorted.filtered_peak_1085
chr1	113589213	113589473	261	15.88	5.37477	3.13774	2.75097	C657PACXX_6_7110.sorted.filtered_peak_1086
chr1	113615256	113616395	1140	31.01	13.42456	4.40613	10.34063	C657PACXX_6_7110.sorted.filtered_peak_1087
chr1	113932697	113933196	500	24.48	7.57474	3.24367	4.78335	C657PACXX_6_7110.sorted.filtered_peak_1088
chr1	114301546	114301892	347	16.05	3.65936	2.38467	1.28850	C657PACXX_6_7110.sorted.filtered_peak_1089
chr1	114302198	114302647	450	17.44	4.35909	2.58162	1.87229	C657PACXX_6_7110.sorted.filtered_peak_1090
chr1	114326276	114327039	764	21.48	5.43188	2.73386	2.81425	C657PACXX_6_7110.sorted.filtered_peak_1091
chr1	114354367	114355326	960	43.12	18.60499	4.57319	15.30760	C657PACXX_6_7110.sorted.filtered_peak_1092
chr1	114414119	114414821	703	33.46	10.10464	3.33422	7.17317	C657PACXX_6_7110.sorted.filtered_peak_1093
chr1	114447105	114448354	1250	49.82	18.40317	4.05919	15.09203	C657PACXX_6_7110.sorted.filtered_peak_1094
chr1	114471632	114472380	749	37.04	10.66928	3.29383	7.69243	C657PACXX_6_7110.sorted.filtered_peak_1095
chr1	114472994	114473643	650	28.96	6.16100	2.58007	3.48152	C657PACXX_6_7110.sorted.filtered_peak_1096
chr1	114483055	114483494	440	17.54	5.06803	2.85774	2.49128	C657PACXX_6_7110.sorted.filtered_peak_1097
chr1	114883893	114884285	393	20.34	6.03827	3.02321	3.36679	C657PACXX_6_7110.sorted.filtered_peak_1098
chr1	114884761	114885013	253	19.51	4.36559	2.47446	1.86791	C657PACXX_6_7110.sorted.filtered_peak_1099
chr1	114889123	114889567	445	30.58	11.64400	4.01821	8.60909	C657PACXX_6_7110.sorted.filtered_peak_1100
chr1	115053378	115054466	1089	31.96	11.15245	3.63949	8.20570	C657PACXX_6_7110.sorted.filtered_peak_1101
chr1	115123973	115124646	674	38.86	17.72367	4.91483	14.41922	C657PACXX_6_7110.sorted.filtered_peak_1102
chr1	115212388	115213260	873	20.66	5.71161	2.87391	3.07272	C657PACXX_6_7110.sorted.filtered_peak_1103
chr1	115258919	115259791	873	24.53	7.81015	3.29418	5.01660	C657PACXX_6_7110.sorted.filtered_peak_1104
chr1	115299957	115300874	918	34.51	12.01053	3.76712	8.96050	C657PACXX_6_7110.sorted.filtered_peak_1105
chr1	115322928	115323553	626	33.41	16.82881	5.21242	13.58894	C657PACXX_6_7110.sorted.filtered_peak_1106
chr1	115605151	115605893	743	26.45	9.69112	3.74234	6.77965	C657PACXX_6_7110.sorted.filtered_peak_1107
chr1	115641684	115642205	522	21.31	7.83397	3.62945	5.01112	C657PACXX_6_7110.sorted.filtered_peak_1108
chr1	116249597	116249985	389	14.18	3.88862	2.59689	1.47135	C657PACXX_6_7110.sorted.filtered_peak_1109
chr1	116681604	116682077	474	22.72	11.58897	4.95199	8.55585	C657PACXX_6_7110.sorted.filtered_peak_1110
chr1	116694298	116694625	328	14.22	3.49795	2.41811	1.15421	C657PACXX_6_7110.sorted.filtered_peak_1111
chr1	116711000	116711526	527	17.33	4.75852	2.75414	2.20575	C657PACXX_6_7110.sorted.filtered_peak_1112
chr1	116868592	116868841	250	16.49	5.00365	2.92142	2.41943	C657PACXX_6_7110.sorted.filtered_peak_1113
chr1	116915410	116915959	550	32.87	10.57953	3.44920	7.63775	C657PACXX_6_7110.sorted.filtered_peak_1114
chr1	116961038	116961617	580	19.23	5.98138	3.08498	3.31349	C657PACXX_6_7110.sorted.filtered_peak_1115
chr1	117047003	117047455	453	38.05	14.68848	4.22851	11.50621	C657PACXX_6_7110.sorted.filtered_peak_1116
chr1	117057542	117058427	886	34.08	11.52688	3.69014	8.49988	C657PACXX_6_7110.sorted.filtered_peak_1117
chr1	117081396	117081697	302	16.07	4.58984	2.76773	2.06699	C657PACXX_6_7110.sorted.filtered_peak_1118
chr1	117099192	117099582	391	21.88	6.66404	3.13031	3.94331	C657PACXX_6_7110.sorted.filtered_peak_1119
chr1	117112502	117113467	966	24.28	5.07962	2.48054	2.49790	C657PACXX_6_7110.sorted.filtered_peak_1120
chr1	117279927	117280726	800	26.04	5.79622	2.60132	3.15480	C657PACXX_6_7110.sorted.filtered_peak_1121
chr1	117281262	117281851	590	25.76	5.74222	2.61548	3.08772	C657PACXX_6_7110.sorted.filtered_peak_1122
chr1	117296767	117297354	588	18.90	4.81102	2.66729	2.25899	C657PACXX_6_7110.sorted.filtered_peak_1123
chr1	117312046	117312713	668	34.50	10.46184	3.38457	7.49669	C657PACXX_6_7110.sorted.filtered_peak_1124
chr1	117359112	117359495	384	22.06	6.56435	3.07075	3.85894	C657PACXX_6_7110.sorted.filtered_peak_1125
chr1	117369688	117370142	455	21.31	6.44570	3.09990	3.73413	C657PACXX_6_7110.sorted.filtered_peak_1126
chr1	117477480	117477958	479	14.65	4.40435	2.79104	1.91118	C657PACXX_6_7110.sorted.filtered_peak_1127
chr1	117529686	117530094	409	15.09	3.88953	2.53347	1.47323	C657PACXX_6_7110.sorted.filtered_peak_1128
chr1	117543982	117544267	286	16.29	4.87662	2.86751	2.32731	C657PACXX_6_7110.sorted.filtered_peak_1129
chr1	117594048	117594561	514	16.01	4.54367	2.75127	2.02804	C657PACXX_6_7110.sorted.filtered_peak_1130
chr1	117602392	117603098	707	45.24	17.81343	4.40907	14.48889	C657PACXX_6_7110.sorted.filtered_peak_1131
chr1	117610468	117610734	267	12.33	3.52403	2.55418	1.16897	C657PACXX_6_7110.sorted.filtered_peak_1132
chr1	117664458	117665022	565	25.97	8.90617	3.54780	6.03496	C657PACXX_6_7110.sorted.filtered_peak_1133
chr1	117909059	117909658	600	20.38	4.29711	2.40467	1.81323	C657PACXX_6_7110.sorted.filtered_peak_1134
chr1	117910123	117910411	289	22.78	5.69490	2.75212	3.04499	C657PACXX_6_7110.sorted.filtered_peak_1135
chr1	118077619	118078000	382	17.66	5.52039	3.03560	2.89135	C657PACXX_6_7110.sorted.filtered_peak_1136
chr1	118148082	118149136	1055	38.85	11.57089	3.32195	8.57672	C657PACXX_6_7110.sorted.filtered_peak_1137
chr1	118198801	118199471	671	34.19	6.79830	2.53307	4.07078	C657PACXX_6_7110.sorted.filtered_peak_1138
chr1	118201399	118201696	298	28.98	4.18127	2.07527	1.71629	C657PACXX_6_7110.sorted.filtered_peak_1139
chr1	118203800	118204049	250	36.56	6.98571	2.51168	4.22587	C657PACXX_6_7110.sorted.filtered_peak_1140
chr1	118206920	118207449	530	41.48	14.19920	3.80011	11.05850	C657PACXX_6_7110.sorted.filtered_peak_1141
chr1	118277666	118277986	321	14.21	4.89129	3.06070	2.32941	C657PACXX_6_7110.sorted.filtered_peak_1142
chr1	118471739	118472848	1110	28.99	10.59784	3.72132	7.67394	C657PACXX_6_7110.sorted.filtered_peak_1143
chr1	119682593	119683612	1020	47.85	19.57706	4.44884	16.22995	C657PACXX_6_7110.sorted.filtered_peak_1144
chr1	120286811	120287166	356	14.98	3.86588	2.53133	1.44871	C657PACXX_6_7110.sorted.filtered_peak_1145
chr1	120491432	120491872	441	14.14	4.21071	2.74403	1.74636	C657PACXX_6_7110.sorted.filtered_peak_1146
chr1	121258140	121258594	455	17.99	6.60686	3.43166	3.89825	C657PACXX_6_7110.sorted.filtered_peak_1147
chr1	121260822	121261503	682	16.29	4.88647	2.87889	2.32700	C657PACXX_6_7110.sorted.filtered_peak_1148
chr1	121484320	121485515	1196	95.80	55.70637	7.27809	51.13659	C657PACXX_6_7110.sorted.filtered_peak_1149
chr1	142535521	142536678	1158	46.36	7.19970	2.29364	4.42716	C657PACXX_6_7110.sorted.filtered_peak_1150
chr1	142537392	142539121	1730	57.20	12.12277	2.78603	9.06865	C657PACXX_6_7110.sorted.filtered_peak_1151
chr1	143535162	143535442	281	13.51	4.72733	3.02946	2.19335	C657PACXX_6_7110.sorted.filtered_peak_1152
chr1	144005357	144005680	324	15.89	4.20808	2.61505	1.74231	C657PACXX_6_7110.sorted.filtered_peak_1153
chr1	144018701	144019454	754	14.51	5.04423	3.09606	2.47660	C657PACXX_6_7110.sorted.filtered_peak_1154
chr1	144533644	144534355	712	37.56	11.47073	3.47617	8.43305	C657PACXX_6_7110.sorted.filtered_peak_1155
chr1	144536103	144536354	252	31.23	8.98721	3.23170	6.09073	C657PACXX_6_7110.sorted.filtered_peak_1156
chr1	144907940	144908645	706	17.16	5.21494	2.92812	2.63913	C657PACXX_6_7110.sorted.filtered_peak_1157
chr1	144931932	144932568	637	53.07	12.84572	2.97330	9.78480	C657PACXX_6_7110.sorted.filtered_peak_1158
chr1	145004237	145004578	342	28.64	4.07019	2.05524	1.62554	C657PACXX_6_7110.sorted.filtered_peak_1159
chr1	145039263	145039604	342	32.16	4.28682	2.02836	1.80484	C657PACXX_6_7110.sorted.filtered_peak_1160
chr1	145039854	145040358	505	31.78	3.96460	1.96128	1.53558	C657PACXX_6_7110.sorted.filtered_peak_1161
chr1	145058983	145059454	472	37.05	6.57431	2.39754	3.86237	C657PACXX_6_7110.sorted.filtered_peak_1162
chr1	145096256	145096505	250	27.80	6.07662	2.60359	3.40469	C657PACXX_6_7110.sorted.filtered_peak_1163
chr1	145117861	145118307	447	21.08	5.03395	2.61649	2.46725	C657PACXX_6_7110.sorted.filtered_peak_1164
chr1	145139207	145139498	292	17.00	7.02810	3.75721	4.26485	C657PACXX_6_7110.sorted.filtered_peak_1165
chr1	145289988	145290387	400	14.34	4.79798	2.99322	2.25892	C657PACXX_6_7110.sorted.filtered_peak_1166
chr1	145290699	145290986	288	15.36	5.45496	3.19220	2.84948	C657PACXX_6_7110.sorted.filtered_peak_1167
chr1	145292431	145292702	272	17.36	6.73501	3.56449	4.01025	C657PACXX_6_7110.sorted.filtered_peak_1168
chr1	145382108	145383079	972	17.33	6.72309	3.53566	4.00712	C657PACXX_6_7110.sorted.filtered_peak_1169
chr1	145395670	145395940	271	20.58	3.55354	2.14533	1.20020	C657PACXX_6_7110.sorted.filtered_peak_1170
chr1	145397081	145397610	530	23.87	4.54329	2.33485	2.02869	C657PACXX_6_7110.sorted.filtered_peak_1171
chr1	145397806	145398088	283	24.76	5.07372	2.45774	2.49228	C657PACXX_6_7110.sorted.filtered_peak_1172
chr1	145421697	145422018	322	16.18	6.04510	3.40483	3.36268	C657PACXX_6_7110.sorted.filtered_peak_1173
chr1	145427411	145427915	505	30.90	15.88338	5.43825	12.63260	C657PACXX_6_7110.sorted.filtered_peak_1174
chr1	145437902	145438582	681	32.24	8.64930	3.04678	5.79046	C657PACXX_6_7110.sorted.filtered_peak_1175
chr1	145455017	145456057	1041	34.13	10.55600	3.36111	7.61548	C657PACXX_6_7110.sorted.filtered_peak_1176
chr1	145457021	145457481	461	22.54	4.02994	2.22949	1.58219	C657PACXX_6_7110.sorted.filtered_peak_1177
chr1	145470086	145470810	725	26.41	7.85322	3.16293	5.06400	C657PACXX_6_7110.sorted.filtered_peak_1178
chr1	145476673	145477197	525	32.72	8.37819	2.96456	5.53932	C657PACXX_6_7110.sorted.filtered_peak_1179
chr1	145507148	145508007	860	29.10	13.26815	4.67086	10.15651	C657PACXX_6_7110.sorted.filtered_peak_1180
chr1	145515803	145516536	734	45.86	23.90756	5.78680	20.36279	C657PACXX_6_7110.sorted.filtered_peak_1181
chr1	145548979	145549539	561	21.39	9.30331	4.10084	6.43715	C657PACXX_6_7110.sorted.filtered_peak_1182
chr1	145562754	145563162	409	13.18	4.02425	2.73441	1.57662	C657PACXX_6_7110.sorted.filtered_peak_1183
chr1	145575387	145576380	994	28.41	9.01963	3.36948	6.15072	C657PACXX_6_7110.sorted.filtered_peak_1184
chr1	145589120	145589806	687	21.16	6.29983	3.06936	3.59195	C657PACXX_6_7110.sorted.filtered_peak_1185
chr1	145610614	145611217	604	16.33	6.53876	3.61828	3.80654	C657PACXX_6_7110.sorted.filtered_peak_1186
chr1	145743944	145744933	990	15.76	4.96724	2.95521	2.39862	C657PACXX_6_7110.sorted.filtered_peak_1187
chr1	146555885	146556724	840	21.95	7.08562	3.27553	4.32675	C657PACXX_6_7110.sorted.filtered_peak_1188
chr1	146643747	146644540	794	33.06	12.21125	3.86487	9.18447	C657PACXX_6_7110.sorted.filtered_peak_1189
chr1	146696745	146697149	405	15.93	6.00684	3.41042	3.33145	C657PACXX_6_7110.sorted.filtered_peak_1190
chr1	146714034	146714974	941	28.76	9.09635	3.41814	6.19343	C657PACXX_6_7110.sorted.filtered_peak_1191
chr1	146966909	146967282	374	14.29	4.49664	2.86485	1.98598	C657PACXX_6_7110.sorted.filtered_peak_1192
chr1	147071431	147072088	658	32.89	11.16240	3.68545	8.15384	C657PACXX_6_7110.sorted.filtered_peak_1193
chr1	147089937	147090190	254	16.67	4.64486	2.74343	2.12006	C657PACXX_6_7110.sorted.filtered_peak_1194
chr1	147120033	147120367	335	17.94	4.92242	2.77556	2.35427	C657PACXX_6_7110.sorted.filtered_peak_1195
chr1	147120755	147121007	253	18.87	5.58523	2.97142	2.94297	C657PACXX_6_7110.sorted.filtered_peak_1196
chr1	147142480	147143111	632	25.71	9.83388	3.80177	6.93948	C657PACXX_6_7110.sorted.filtered_peak_1197
chr1	147172137	147172530	394	13.14	3.61994	2.54464	1.25450	C657PACXX_6_7110.sorted.filtered_peak_1198
chr1	147196073	147196361	289	12.81	3.83825	2.67231	1.42409	C657PACXX_6_7110.sorted.filtered_peak_1199
chr1	147727174	147727538	365	24.96	7.96610	3.34686	5.14203	C657PACXX_6_7110.sorted.filtered_peak_1200
chr1	147735677	147736224	548	14.71	5.46667	3.27971	2.84058	C657PACXX_6_7110.sorted.filtered_peak_1201
chr1	147790670	147791044	375	13.34	4.54431	2.97738	2.02396	C657PACXX_6_7110.sorted.filtered_peak_1202
chr1	147806574	147807139	566	20.11	8.40190	3.96541	5.55136	C657PACXX_6_7110.sorted.filtered_peak_1203
chr1	148241387	148241711	325	28.79	16.92420	6.21888	13.62267	C657PACXX_6_7110.sorted.filtered_peak_1204
chr1	148549983	148550999	1017	12.66	4.17247	2.85196	1.69307	C657PACXX_6_7110.sorted.filtered_peak_1205
chr1	148551606	148552281	676	13.88	4.59166	2.94497	2.06660	C657PACXX_6_7110.sorted.filtered_peak_1206
chr1	149223280	149224164	885	48.61	22.12207	5.01350	18.64041	C657PACXX_6_7110.sorted.filtered_peak_1207
chr1	149224498	149224961	464	34.63	11.73353	3.60375	8.75074	C657PACXX_6_7110.sorted.filtered_peak_1208
chr1	149815094	149815843	750	16.55	5.73374	3.20234	3.10528	C657PACXX_6_7110.sorted.filtered_peak_1209
chr1	149821371	149821810	440	15.53	5.61121	3.27280	2.97030	C657PACXX_6_7110.sorted.filtered_peak_1210
chr1	149856977	149857266	290	32.90	5.67669	2.31364	3.05545	C657PACXX_6_7110.sorted.filtered_peak_1211
chr1	149858136	149858555	420	55.18	17.78498	3.77916	14.46570	C657PACXX_6_7110.sorted.filtered_peak_1212
chr1	149859418	149860141	724	47.05	13.22203	3.34523	10.10778	C657PACXX_6_7110.sorted.filtered_peak_1213
chr1	149870839	149871536	698	22.36	8.15092	3.54682	5.35908	C657PACXX_6_7110.sorted.filtered_peak_1214
chr1	149899314	149900297	984	27.14	8.56821	3.38772	5.69562	C657PACXX_6_7110.sorted.filtered_peak_1215
chr1	149911214	149911469	256	15.07	4.96720	3.02505	2.38721	C657PACXX_6_7110.sorted.filtered_peak_1216
chr1	149982468	149982973	506	21.41	7.22235	3.38870	4.44267	C657PACXX_6_7110.sorted.filtered_peak_1217
chr1	150039331	150040135	805	14.52	3.74878	2.51187	1.35364	C657PACXX_6_7110.sorted.filtered_peak_1218
chr1	150078502	150078863	362	15.32	3.66502	2.42694	1.28714	C657PACXX_6_7110.sorted.filtered_peak_1219
chr1	150159277	150159920	644	18.38	6.65853	3.42212	3.93843	C657PACXX_6_7110.sorted.filtered_peak_1220
chr1	150185469	150186506	1038	27.56	11.43736	4.20396	8.44176	C657PACXX_6_7110.sorted.filtered_peak_1221
chr1	150208205	150208941	737	46.33	17.76724	4.19782	14.47831	C657PACXX_6_7110.sorted.filtered_peak_1222
chr1	150227844	150228162	319	14.87	5.08759	3.07452	2.52130	C657PACXX_6_7110.sorted.filtered_peak_1223
chr1	150241248	150241837	590	28.01	9.28168	3.46274	6.40832	C657PACXX_6_7110.sorted.filtered_peak_1224
chr1	150254168	150254607	440	14.01	4.16906	2.73752	1.70799	C657PACXX_6_7110.sorted.filtered_peak_1225
chr1	150266026	150266609	584	28.10	13.80787	4.98209	10.67383	C657PACXX_6_7110.sorted.filtered_peak_1226
chr1	150293713	150294164	452	30.40	16.23752	5.58510	12.98262	C657PACXX_6_7110.sorted.filtered_peak_1227
chr1	150336004	150336819	816	59.71	26.74110	5.10215	23.06807	C657PACXX_6_7110.sorted.filtered_peak_1228
chr1	150459556	150460133	578	32.67	17.50372	5.56496	14.23061	C657PACXX_6_7110.sorted.filtered_peak_1229
chr1	150487615	150488515	901	27.98	10.87005	3.91028	7.92527	C657PACXX_6_7110.sorted.filtered_peak_1230
chr1	150508719	150508978	260	13.76	4.59067	2.95877	2.06649	C657PACXX_6_7110.sorted.filtered_peak_1231
chr1	150533484	150533786	303	32.85	4.90192	2.15659	2.33311	C657PACXX_6_7110.sorted.filtered_peak_1232
chr1	150534528	150535253	726	34.86	5.34876	2.18988	2.76309	C657PACXX_6_7110.sorted.filtered_peak_1233
chr1	150535475	150536055	581	34.48	3.93908	1.90586	1.51261	C657PACXX_6_7110.sorted.filtered_peak_1234
chr1	150539777	150540531	755	33.54	6.22966	2.44299	3.52827	C657PACXX_6_7110.sorted.filtered_peak_1235
chr1	150551852	150552652	801	35.95	12.17259	3.69023	9.12268	C657PACXX_6_7110.sorted.filtered_peak_1236
chr1	150583793	150584399	607	36.23	15.95732	4.78729	12.70663	C657PACXX_6_7110.sorted.filtered_peak_1237
chr1	150594070	150594833	764	15.95	5.73393	3.27343	3.08659	C657PACXX_6_7110.sorted.filtered_peak_1238
chr1	150601481	150602435	955	49.50	23.37575	5.20671	19.82838	C657PACXX_6_7110.sorted.filtered_peak_1239
chr1	150669412	150670076	665	27.66	10.67832	3.95831	7.71033	C657PACXX_6_7110.sorted.filtered_peak_1240
chr1	150737935	150738428	494	15.96	5.25163	3.06750	2.64773	C657PACXX_6_7110.sorted.filtered_peak_1241
chr1	150848541	150849485	945	32.82	11.58733	3.79438	8.57023	C657PACXX_6_7110.sorted.filtered_peak_1242
chr1	150862163	150862855	693	13.44	4.35830	2.86979	1.87183	C657PACXX_6_7110.sorted.filtered_peak_1243
chr1	150895008	150895443	436	20.95	6.75768	3.25180	4.01876	C657PACXX_6_7110.sorted.filtered_peak_1244
chr1	150898548	150899151	604	27.59	10.86209	4.01597	7.88717	C657PACXX_6_7110.sorted.filtered_peak_1245
chr1	150946468	150946820	353	18.09	4.93281	2.75520	2.38091	C657PACXX_6_7110.sorted.filtered_peak_1246
chr1	150951814	150952303	490	15.43	4.10872	2.60835	1.64795	C657PACXX_6_7110.sorted.filtered_peak_1247
chr1	150980488	150981338	851	29.73	10.09243	3.58366	7.15845	C657PACXX_6_7110.sorted.filtered_peak_1248
chr1	150997079	150997380	302	15.25	5.80722	3.39167	3.14370	C657PACXX_6_7110.sorted.filtered_peak_1249
chr1	151020831	151021239	409	16.43	4.06488	2.52536	1.61742	C657PACXX_6_7110.sorted.filtered_peak_1250
chr1	151030220	151030665	446	32.10	8.06137	2.89884	5.26125	C657PACXX_6_7110.sorted.filtered_peak_1251
chr1	151031849	151032228	380	31.28	7.58112	2.84317	4.79075	C657PACXX_6_7110.sorted.filtered_peak_1252
chr1	151042721	151043860	1140	21.66	6.83309	3.20774	4.09313	C657PACXX_6_7110.sorted.filtered_peak_1253
chr1	151119178	151119599	422	19.45	5.65773	2.94849	3.01507	C657PACXX_6_7110.sorted.filtered_peak_1254
chr1	151128530	151129217	688	30.55	11.07913	3.87234	8.06623	C657PACXX_6_7110.sorted.filtered_peak_1255
chr1	151129477	151130002	526	22.52	5.82655	2.79400	3.18227	C657PACXX_6_7110.sorted.filtered_peak_1256
chr1	151138149	151138870	722	41.66	19.64503	5.12914	16.26535	C657PACXX_6_7110.sorted.filtered_peak_1257
chr1	151162291	151162884	594	17.61	6.42685	3.38380	3.73699	C657PACXX_6_7110.sorted.filtered_peak_1258
chr1	151170677	151171389	713	43.47	21.61515	5.33267	18.17468	C657PACXX_6_7110.sorted.filtered_peak_1259
chr1	151226954	151227398	445	26.75	13.43522	5.04813	10.32019	C657PACXX_6_7110.sorted.filtered_peak_1260
chr1	151253707	151254933	1227	56.90	19.82694	3.98107	16.43004	C657PACXX_6_7110.sorted.filtered_peak_1261
chr1	151299591	151300549	959	26.36	10.45104	3.92773	7.52860	C657PACXX_6_7110.sorted.filtered_peak_1262
chr1	151319442	151320308	867	36.65	13.92915	4.11231	10.79211	C657PACXX_6_7110.sorted.filtered_peak_1263
chr1	151371756	151372361	606	31.68	11.92099	3.95421	8.89473	C657PACXX_6_7110.sorted.filtered_peak_1264
chr1	151416309	151416677	369	16.98	6.87140	3.66233	4.13994	C657PACXX_6_7110.sorted.filtered_peak_1265
chr1	151430550	151430954	405	17.95	4.03489	2.43143	1.58928	C657PACXX_6_7110.sorted.filtered_peak_1266
chr1	151431622	151432315	694	23.56	7.47926	3.26084	4.71137	C657PACXX_6_7110.sorted.filtered_peak_1267
chr1	151483412	151484165	754	19.11	5.62928	2.94338	3.00808	C657PACXX_6_7110.sorted.filtered_peak_1268
chr1	151507232	151507497	266	16.12	4.87144	2.89291	2.30465	C657PACXX_6_7110.sorted.filtered_peak_1269
chr1	151512461	151513252	792	19.94	5.90506	2.99764	3.24783	C657PACXX_6_7110.sorted.filtered_peak_1270
chr1	151566414	151566876	463	14.77	5.43125	3.26408	2.80783	C657PACXX_6_7110.sorted.filtered_peak_1271
chr1	151583995	151584833	839	22.97	8.01451	3.49792	5.19937	C657PACXX_6_7110.sorted.filtered_peak_1272
chr1	151735775	151736305	531	19.33	6.04812	3.11035	3.37041	C657PACXX_6_7110.sorted.filtered_peak_1273
chr1	151762828	151763445	618	51.45	27.48029	6.09728	23.77481	C657PACXX_6_7110.sorted.filtered_peak_1274
chr1	151812262	151812581	320	19.23	4.40707	2.49745	1.91246	C657PACXX_6_7110.sorted.filtered_peak_1275
chr1	151881875	151882443	569	22.24	8.59025	3.84142	5.70849	C657PACXX_6_7110.sorted.filtered_peak_1276
chr1	151918098	151918624	527	26.93	9.34895	3.62352	6.44292	C657PACXX_6_7110.sorted.filtered_peak_1277
chr1	151956809	151957232	424	16.23	4.85318	2.87396	2.29247	C657PACXX_6_7110.sorted.filtered_peak_1278
chr1	151966353	151966728	376	19.15	4.32274	2.47296	1.83697	C657PACXX_6_7110.sorted.filtered_peak_1279
chr1	151974045	151974294	250	15.64	4.32715	2.68786	1.83616	C657PACXX_6_7110.sorted.filtered_peak_1280
chr1	152007116	152007920	805	26.37	7.60798	3.13192	4.80650	C657PACXX_6_7110.sorted.filtered_peak_1281
chr1	152020137	152020978	842	40.75	15.77967	4.16120	12.58236	C657PACXX_6_7110.sorted.filtered_peak_1282
chr1	153508462	153509025	564	22.58	3.90678	2.18995	1.48690	C657PACXX_6_7110.sorted.filtered_peak_1283
chr1	153517473	153518424	952	23.63	5.72063	2.70679	3.07482	C657PACXX_6_7110.sorted.filtered_peak_1284
chr1	153538988	153539286	299	14.22	3.96281	2.62414	1.52992	C657PACXX_6_7110.sorted.filtered_peak_1285
chr1	153606158	153607046	889	42.59	17.22555	4.49482	13.91845	C657PACXX_6_7110.sorted.filtered_peak_1286
chr1	153630971	153631745	775	20.85	6.38778	3.09322	3.69695	C657PACXX_6_7110.sorted.filtered_peak_1287
chr1	153643314	153644138	825	51.77	26.47851	5.80617	22.80620	C657PACXX_6_7110.sorted.filtered_peak_1288
chr1	153650382	153650632	251	15.33	5.85079	3.41025	3.17611	C657PACXX_6_7110.sorted.filtered_peak_1289
chr1	153700042	153700992	951	43.41	19.92560	4.76483	16.57601	C657PACXX_6_7110.sorted.filtered_peak_1290
chr1	153747895	153748419	525	21.53	5.49841	2.74430	2.88436	C657PACXX_6_7110.sorted.filtered_peak_1291
chr1	153755773	153756560	788	27.40	10.57947	3.97163	7.60643	C657PACXX_6_7110.sorted.filtered_peak_1292
chr1	153777608	153778308	701	17.53	6.13168	3.30536	3.44056	C657PACXX_6_7110.sorted.filtered_peak_1293
chr1	153895339	153896008	670	50.48	20.29920	4.51699	16.88045	C657PACXX_6_7110.sorted.filtered_peak_1294
chr1	153917590	153918579	990	30.65	7.92149	2.98484	5.09082	C657PACXX_6_7110.sorted.filtered_peak_1295
chr1	153930181	153930879	699	26.89	5.57629	2.49392	2.96352	C657PACXX_6_7110.sorted.filtered_peak_1296
chr1	153931056	153931453	398	42.43	12.42958	3.41024	9.34637	C657PACXX_6_7110.sorted.filtered_peak_1297
chr1	153935858	153936336	479	32.59	6.47902	2.51603	3.77671	C657PACXX_6_7110.sorted.filtered_peak_1298
chr1	153939722	153940558	837	26.62	5.33714	2.45640	2.73010	C657PACXX_6_7110.sorted.filtered_peak_1299
chr1	153949699	153950412	714	18.27	5.46065	2.94099	2.85835	C657PACXX_6_7110.sorted.filtered_peak_1300
chr1	153959261	153959616	356	28.63	9.13024	3.44989	6.22361	C657PACXX_6_7110.sorted.filtered_peak_1301
chr1	153962947	153963607	661	37.37	16.32110	4.72250	13.07454	C657PACXX_6_7110.sorted.filtered_peak_1302
chr1	154130172	154130780	609	26.77	10.99686	4.18191	7.99651	C657PACXX_6_7110.sorted.filtered_peak_1303
chr1	154154593	154155465	873	23.06	5.99398	2.81153	3.34560	C657PACXX_6_7110.sorted.filtered_peak_1304
chr1	154192732	154193563	832	46.72	18.05489	4.25913	14.74761	C657PACXX_6_7110.sorted.filtered_peak_1305
chr1	154193838	154194141	304	24.65	4.45917	2.28196	1.95244	C657PACXX_6_7110.sorted.filtered_peak_1306
chr1	154244578	154245349	772	46.29	22.24178	5.29922	18.76048	C657PACXX_6_7110.sorted.filtered_peak_1307
chr1	154297117	154297702	586	22.33	4.89556	2.51303	2.33310	C657PACXX_6_7110.sorted.filtered_peak_1308
chr1	154300842	154301143	302	24.39	5.10316	2.48372	2.51437	C657PACXX_6_7110.sorted.filtered_peak_1309
chr1	154309830	154310326	497	20.79	6.55243	3.15685	3.84861	C657PACXX_6_7110.sorted.filtered_peak_1310
chr1	154315430	154315705	276	21.67	6.82644	3.20788	4.08833	C657PACXX_6_7110.sorted.filtered_peak_1311
chr1	154325046	154325307	262	15.99	5.33488	3.10419	2.71870	C657PACXX_6_7110.sorted.filtered_peak_1312
chr1	154357849	154358335	487	13.06	4.14303	2.80148	1.68441	C657PACXX_6_7110.sorted.filtered_peak_1313
chr1	154359025	154359329	305	14.65	4.80405	2.97510	2.25762	C657PACXX_6_7110.sorted.filtered_peak_1314
chr1	154417548	154417862	315	15.99	5.73461	3.27117	3.08706	C657PACXX_6_7110.sorted.filtered_peak_1315
chr1	154436140	154436480	341	17.26	4.99269	2.83900	2.43380	C657PACXX_6_7110.sorted.filtered_peak_1316
chr1	154452389	154452641	253	14.12	4.21534	2.74786	1.75084	C657PACXX_6_7110.sorted.filtered_peak_1317
chr1	154531084	154532080	997	54.55	22.79643	4.36318	19.35934	C657PACXX_6_7110.sorted.filtered_peak_1318
chr1	154580506	154580832	327	27.02	7.78331	3.11254	4.99243	C657PACXX_6_7110.sorted.filtered_peak_1319
chr1	154581966	154582239	274	20.69	4.64814	2.50777	2.12052	C657PACXX_6_7110.sorted.filtered_peak_1320
chr1	154600088	154600828	741	23.30	8.90052	3.69619	6.07593	C657PACXX_6_7110.sorted.filtered_peak_1321
chr1	154642302	154642561	260	13.33	4.57547	2.99189	2.04106	C657PACXX_6_7110.sorted.filtered_peak_1322
chr1	154720419	154720808	390	14.70	3.81529	2.52845	1.40815	C657PACXX_6_7110.sorted.filtered_peak_1323
chr1	154763769	154764245	477	17.39	5.43355	3.00431	2.82834	C657PACXX_6_7110.sorted.filtered_peak_1324
chr1	154851072	154851354	283	15.44	4.89688	2.94437	2.34628	C657PACXX_6_7110.sorted.filtered_peak_1325
chr1	154909016	154910216	1201	52.61	19.49150	4.11443	16.13594	C657PACXX_6_7110.sorted.filtered_peak_1326
chr1	154927683	154928834	1152	36.01	9.94578	3.09094	7.06236	C657PACXX_6_7110.sorted.filtered_peak_1327
chr1	154933973	154934422	450	21.79	5.50699	2.73559	2.88712	C657PACXX_6_7110.sorted.filtered_peak_1328
chr1	154946268	154947821	1554	53.85	16.77440	3.54463	13.53438	C657PACXX_6_7110.sorted.filtered_peak_1329
chr1	154955300	154956109	810	36.60	15.33636	4.40181	12.15955	C657PACXX_6_7110.sorted.filtered_peak_1330
chr1	154956408	154956804	397	19.93	4.40591	2.46272	1.91001	C657PACXX_6_7110.sorted.filtered_peak_1331
chr1	154973492	154974905	1414	35.44	7.17924	2.57598	4.41961	C657PACXX_6_7110.sorted.filtered_peak_1332
chr1	154990109	154990519	411	19.19	4.97005	2.70782	2.40017	C657PACXX_6_7110.sorted.filtered_peak_1333
chr1	155023054	155023751	698	21.27	5.81444	2.86199	3.17525	C657PACXX_6_7110.sorted.filtered_peak_1334
chr1	155033814	155034317	504	25.11	6.81361	2.94475	4.09215	C657PACXX_6_7110.sorted.filtered_peak_1335
chr1	155035765	155036327	563	21.51	5.20121	2.64652	2.61802	C657PACXX_6_7110.sorted.filtered_peak_1336
chr1	155057304	155058251	948	33.03	8.96405	3.07850	6.09545	C657PACXX_6_7110.sorted.filtered_peak_1337
chr1	155108080	155108788	709	27.60	7.57519	3.03784	4.78073	C657PACXX_6_7110.sorted.filtered_peak_1338
chr1	155112624	155113206	583	22.01	5.77297	2.81010	3.12841	C657PACXX_6_7110.sorted.filtered_peak_1339
chr1	155140364	155140616	253	18.86	4.72227	2.63951	2.18079	C657PACXX_6_7110.sorted.filtered_peak_1340
chr1	155145239	155146162	924	35.80	10.24818	3.20189	7.32443	C657PACXX_6_7110.sorted.filtered_peak_1341
chr1	155162959	155163706	748	27.19	6.66346	2.81052	3.92782	C657PACXX_6_7110.sorted.filtered_peak_1342
chr1	155164346	155164864	519	28.67	8.07032	3.08586	5.26411	C657PACXX_6_7110.sorted.filtered_peak_1343
chr1	155178187	155179220	1034	24.22	8.07834	3.44097	5.24794	C657PACXX_6_7110.sorted.filtered_peak_1344
chr1	155196838	155197647	810	32.31	12.13206	3.77671	9.16734	C657PACXX_6_7110.sorted.filtered_peak_1345
chr1	155214226	155214999	774	37.47	14.54078	4.14936	11.39791	C657PACXX_6_7110.sorted.filtered_peak_1346
chr1	155220284	155220773	490	25.49	7.79269	3.25942	4.97219	C657PACXX_6_7110.sorted.filtered_peak_1347
chr1	155231663	155232394	732	23.50	7.56257	3.25348	4.81127	C657PACXX_6_7110.sorted.filtered_peak_1348
chr1	155243073	155243511	439	24.64	5.83441	2.67757	3.19399	C657PACXX_6_7110.sorted.filtered_peak_1349
chr1	155246909	155247564	656	28.43	7.88620	3.05403	5.09444	C657PACXX_6_7110.sorted.filtered_peak_1350
chr1	155278151	155278924	774	35.05	14.70745	4.43445	11.55449	C657PACXX_6_7110.sorted.filtered_peak_1351
chr1	155292968	155293245	278	24.18	4.20519	2.22422	1.73679	C657PACXX_6_7110.sorted.filtered_peak_1352
chr1	155293631	155294404	774	34.77	9.70937	3.21083	6.77108	C657PACXX_6_7110.sorted.filtered_peak_1353
chr1	155505884	155506327	444	15.38	5.19956	3.09278	2.60491	C657PACXX_6_7110.sorted.filtered_peak_1354
chr1	155532385	155533151	767	28.39	11.18525	4.09984	8.17302	C657PACXX_6_7110.sorted.filtered_peak_1355
chr1	155579433	155580026	594	17.23	7.20381	3.80658	4.42970	C657PACXX_6_7110.sorted.filtered_peak_1356
chr1	155607132	155607436	305	13.67	4.80773	3.06366	2.25448	C657PACXX_6_7110.sorted.filtered_peak_1357
chr1	155658071	155659013	943	26.08	10.83626	4.24365	7.82945	C657PACXX_6_7110.sorted.filtered_peak_1358
chr1	155714897	155715620	724	18.70	8.17135	4.03394	5.34420	C657PACXX_6_7110.sorted.filtered_peak_1359
chr1	155826684	155827237	554	28.19	6.21045	2.59995	3.54506	C657PACXX_6_7110.sorted.filtered_peak_1360
chr1	155828867	155829601	735	34.48	9.29348	3.07414	6.40810	C657PACXX_6_7110.sorted.filtered_peak_1361
chr1	155829860	155830417	558	27.31	5.40816	2.45133	2.78873	C657PACXX_6_7110.sorted.filtered_peak_1362
chr1	155880617	155881532	916	19.10	6.06844	3.10606	3.41244	C657PACXX_6_7110.sorted.filtered_peak_1363
chr1	155903889	155904674	786	33.93	14.62043	4.48195	11.47817	C657PACXX_6_7110.sorted.filtered_peak_1364
chr1	155915985	155916368	384	19.62	7.43769	3.61920	4.65570	C657PACXX_6_7110.sorted.filtered_peak_1365
chr1	155959175	155959716	542	17.42	7.19888	3.79843	4.41897	C657PACXX_6_7110.sorted.filtered_peak_1366
chr1	155974643	155975006	364	13.80	4.70208	3.01082	2.16183	C657PACXX_6_7110.sorted.filtered_peak_1367
chr1	155990562	155990993	432	23.09	9.25407	3.98811	6.33991	C657PACXX_6_7110.sorted.filtered_peak_1368
chr1	156022962	156023324	363	24.55	4.80737	2.38403	2.26632	C657PACXX_6_7110.sorted.filtered_peak_1369
chr1	156023653	156024937	1285	31.74	8.29089	2.95104	5.47998	C657PACXX_6_7110.sorted.filtered_peak_1370
chr1	156060448	156060843	396	16.72	6.82043	3.69888	4.06974	C657PACXX_6_7110.sorted.filtered_peak_1371
chr1	156066570	156067232	663	23.47	7.70237	3.26765	4.95777	C657PACXX_6_7110.sorted.filtered_peak_1372
chr1	156075986	156076629	644	27.43	9.36070	3.51708	6.49070	C657PACXX_6_7110.sorted.filtered_peak_1373
chr1	156096753	156097331	579	25.94	8.41267	3.38728	5.57330	C657PACXX_6_7110.sorted.filtered_peak_1374
chr1	156115864	156116282	419	21.67	8.38834	3.78382	5.54837	C657PACXX_6_7110.sorted.filtered_peak_1375
chr1	156163487	156164205	719	44.74	22.28601	5.32936	18.82266	C657PACXX_6_7110.sorted.filtered_peak_1376
chr1	156182589	156183220	632	48.23	10.17149	2.72257	7.23351	C657PACXX_6_7110.sorted.filtered_peak_1377
chr1	156186155	156186678	524	155.07	97.06639	8.62614	91.68761	C657PACXX_6_7110.sorted.filtered_peak_1378
chr1	156252236	156252885	650	39.00	14.12023	4.05122	10.94955	C657PACXX_6_7110.sorted.filtered_peak_1379
chr1	156307918	156308644	727	67.76	35.47009	6.26758	31.44235	C657PACXX_6_7110.sorted.filtered_peak_1380
chr1	156355469	156355718	250	16.57	4.23573	2.59070	1.75135	C657PACXX_6_7110.sorted.filtered_peak_1381
chr1	156426122	156427369	1248	27.41	8.12142	3.17410	5.30730	C657PACXX_6_7110.sorted.filtered_peak_1382
chr1	156458416	156458683	268	19.35	4.69498	2.59847	2.15718	C657PACXX_6_7110.sorted.filtered_peak_1383
chr1	156470498	156471423	926	43.75	9.20214	2.70694	6.30573	C657PACXX_6_7110.sorted.filtered_peak_1384
chr1	156474421	156475349	929	45.78	10.67202	2.88197	7.70066	C657PACXX_6_7110.sorted.filtered_peak_1385
chr1	156494154	156494426	273	14.16	4.04107	2.66151	1.60333	C657PACXX_6_7110.sorted.filtered_peak_1386
chr1	156561116	156561897	782	16.11	4.82631	2.86249	2.27919	C657PACXX_6_7110.sorted.filtered_peak_1387
chr1	156571082	156571509	428	15.69	4.90085	2.92846	2.34198	C657PACXX_6_7110.sorted.filtered_peak_1388
chr1	156577986	156578235	250	13.00	4.37703	2.92283	1.86982	C657PACXX_6_7110.sorted.filtered_peak_1389
chr1	156629802	156630412	611	21.05	4.78906	2.54359	2.23418	C657PACXX_6_7110.sorted.filtered_peak_1390
chr1	156659263	156659512	250	14.37	4.02504	2.64235	1.58256	C657PACXX_6_7110.sorted.filtered_peak_1391
chr1	156698257	156699090	834	38.11	11.39599	3.32072	8.41252	C657PACXX_6_7110.sorted.filtered_peak_1392
chr1	156710655	156711494	840	53.10	21.37319	4.46638	17.93917	C657PACXX_6_7110.sorted.filtered_peak_1393
chr1	156721418	156721861	444	30.74	8.94588	3.22479	6.06449	C657PACXX_6_7110.sorted.filtered_peak_1394
chr1	156736543	156737465	923	40.51	15.82893	4.12663	12.64383	C657PACXX_6_7110.sorted.filtered_peak_1395
chr1	156786396	156787034	639	51.07	20.71062	4.44699	17.31334	C657PACXX_6_7110.sorted.filtered_peak_1396
chr1	157060019	157060277	259	16.27	6.28074	3.51620	3.56785	C657PACXX_6_7110.sorted.filtered_peak_1397
chr1	157103227	157103561	335	19.17	4.91573	2.68422	2.36019	C657PACXX_6_7110.sorted.filtered_peak_1398
chr1	157108177	157108752	576	21.82	4.60360	2.44096	2.07489	C657PACXX_6_7110.sorted.filtered_peak_1399
chr1	157567704	157567953	250	12.91	4.11359	2.80152	1.65832	C657PACXX_6_7110.sorted.filtered_peak_1400
chr1	157961794	157962043	250	12.54	3.70707	2.62902	1.31811	C657PACXX_6_7110.sorted.filtered_peak_1401
chr1	158789172	158789662	491	16.42	4.94434	2.87229	2.40164	C657PACXX_6_7110.sorted.filtered_peak_1402
chr1	158900321	158900726	406	25.29	7.75640	3.23579	4.95726	C657PACXX_6_7110.sorted.filtered_peak_1403
chr1	158901041	158901397	357	22.06	6.17399	2.95712	3.48195	C657PACXX_6_7110.sorted.filtered_peak_1404
chr1	158967993	158968796	804	16.02	5.21942	3.02672	2.63840	C657PACXX_6_7110.sorted.filtered_peak_1405
chr1	158978503	158978978	476	25.58	5.74355	2.60689	3.10608	C657PACXX_6_7110.sorted.filtered_peak_1406
chr1	158979307	158980044	738	32.21	8.85499	3.07689	6.00834	C657PACXX_6_7110.sorted.filtered_peak_1407
chr1	158985384	158985681	298	23.61	6.39574	2.93080	3.68545	C657PACXX_6_7110.sorted.filtered_peak_1408
chr1	159046453	159047278	826	46.88	18.06458	4.36681	14.72808	C657PACXX_6_7110.sorted.filtered_peak_1409
chr1	159750353	159751097	745	36.16	13.49833	3.89781	10.42749	C657PACXX_6_7110.sorted.filtered_peak_1410
chr1	159769928	159770324	397	17.35	4.99208	2.83848	2.42639	C657PACXX_6_7110.sorted.filtered_peak_1411
chr1	159796315	159796564	250	21.59	5.48813	2.74857	2.86324	C657PACXX_6_7110.sorted.filtered_peak_1412
chr1	159861363	159861635	273	16.25	4.46873	2.70663	1.95970	C657PACXX_6_7110.sorted.filtered_peak_1413
chr1	159880095	159880850	756	24.76	9.50711	3.79089	6.63330	C657PACXX_6_7110.sorted.filtered_peak_1414
chr1	159895185	159895543	359	24.90	4.13389	2.17917	1.67605	C657PACXX_6_7110.sorted.filtered_peak_1415
chr1	159906337	159906603	267	17.51	4.21168	2.52033	1.74225	C657PACXX_6_7110.sorted.filtered_peak_1416
chr1	160001415	160001913	499	18.87	5.26663	2.82461	2.68084	C657PACXX_6_7110.sorted.filtered_peak_1417
chr1	160068656	160069233	578	29.91	7.99002	3.01190	5.17329	C657PACXX_6_7110.sorted.filtered_peak_1418
chr1	160231391	160232746	1356	32.68	11.45354	3.63421	8.48496	C657PACXX_6_7110.sorted.filtered_peak_1419
chr1	160254358	160255131	774	18.38	5.86549	3.11129	3.20628	C657PACXX_6_7110.sorted.filtered_peak_1420
chr1	160261110	160261362	253	17.22	5.93853	3.26438	3.25513	C657PACXX_6_7110.sorted.filtered_peak_1421
chr1	160312721	160313393	673	26.71	9.56737	3.67662	6.66560	C657PACXX_6_7110.sorted.filtered_peak_1422
chr1	160345973	160346458	486	14.15	4.05485	2.67356	1.60602	C657PACXX_6_7110.sorted.filtered_peak_1423
chr1	160408239	160408604	366	15.81	4.91563	2.92509	2.35416	C657PACXX_6_7110.sorted.filtered_peak_1424
chr1	160489624	160489957	334	19.08	5.60727	2.95560	2.97218	C657PACXX_6_7110.sorted.filtered_peak_1425
chr1	160492277	160493062	786	15.88	4.27108	2.64882	1.78691	C657PACXX_6_7110.sorted.filtered_peak_1426
chr1	160509811	160510730	920	21.78	7.64546	3.41136	4.89544	C657PACXX_6_7110.sorted.filtered_peak_1427
chr1	160537787	160538411	625	23.09	6.56854	3.01258	3.84967	C657PACXX_6_7110.sorted.filtered_peak_1428
chr1	160576893	160577413	521	19.34	5.64277	2.95759	2.99462	C657PACXX_6_7110.sorted.filtered_peak_1429
chr1	160607782	160608317	536	32.43	9.34999	3.23519	6.43878	C657PACXX_6_7110.sorted.filtered_peak_1430
chr1	160634600	160635595	996	18.60	5.05764	2.77964	2.48092	C657PACXX_6_7110.sorted.filtered_peak_1431
chr1	160645419	160645761	343	19.34	4.71472	2.60126	2.18482	C657PACXX_6_7110.sorted.filtered_peak_1432
chr1	160651127	160651519	393	21.72	4.21789	2.31985	1.74462	C657PACXX_6_7110.sorted.filtered_peak_1433
chr1	160652689	160653488	800	26.05	6.90844	2.93234	4.16327	C657PACXX_6_7110.sorted.filtered_peak_1434
chr1	160681458	160681916	459	22.13	4.26768	2.31656	1.79363	C657PACXX_6_7110.sorted.filtered_peak_1435
chr1	160696433	160696846	414	17.29	4.60999	2.68766	2.09067	C657PACXX_6_7110.sorted.filtered_peak_1436
chr1	160714219	160714473	255	18.82	5.09869	2.78569	2.50748	C657PACXX_6_7110.sorted.filtered_peak_1437
chr1	160725955	160726615	661	17.45	5.53484	3.04484	2.91764	C657PACXX_6_7110.sorted.filtered_peak_1438
chr1	160737173	160737736	564	17.21	4.11919	2.50289	1.66086	C657PACXX_6_7110.sorted.filtered_peak_1439
chr1	160738062	160738336	275	21.83	6.73012	3.18310	3.98145	C657PACXX_6_7110.sorted.filtered_peak_1440
chr1	160751970	160752219	250	12.65	4.16209	2.84962	1.68160	C657PACXX_6_7110.sorted.filtered_peak_1441
chr1	160765693	160766142	450	34.72	14.04713	4.36879	10.88333	C657PACXX_6_7110.sorted.filtered_peak_1442
chr1	160807265	160808045	781	27.98	8.99111	3.39402	6.12089	C657PACXX_6_7110.sorted.filtered_peak_1443
chr1	160825113	160825362	250	13.64	3.92039	2.65076	1.49786	C657PACXX_6_7110.sorted.filtered_peak_1444
chr1	160832360	160832895	536	21.44	8.28158	3.78292	5.43587	C657PACXX_6_7110.sorted.filtered_peak_1445
chr1	160921295	160921555	261	13.86	4.70278	3.00056	2.16827	C657PACXX_6_7110.sorted.filtered_peak_1446
chr1	160983161	160984233	1073	16.98	6.21754	3.36621	3.54190	C657PACXX_6_7110.sorted.filtered_peak_1447
chr1	160990532	160991372	841	20.48	6.98299	3.32989	4.25252	C657PACXX_6_7110.sorted.filtered_peak_1448
chr1	161008531	161008902	372	18.02	5.11145	2.84531	2.51961	C657PACXX_6_7110.sorted.filtered_peak_1449
chr1	161014824	161015190	367	25.01	4.87317	2.38967	2.31471	C657PACXX_6_7110.sorted.filtered_peak_1450
chr1	161015399	161016178	780	32.78	9.09377	3.16978	6.18909	C657PACXX_6_7110.sorted.filtered_peak_1451
chr1	161038101	161038833	733	28.70	6.15096	2.57140	3.48810	C657PACXX_6_7110.sorted.filtered_peak_1452
chr1	161039228	161040179	952	37.92	11.31297	3.25125	8.37099	C657PACXX_6_7110.sorted.filtered_peak_1453
chr1	161067335	161068202	868	24.39	6.08373	2.76762	3.41769	C657PACXX_6_7110.sorted.filtered_peak_1454
chr1	161087546	161088215	670	23.27	6.12934	2.85801	3.44651	C657PACXX_6_7110.sorted.filtered_peak_1455
chr1	161102265	161102984	720	41.51	17.36565	4.42801	14.11306	C657PACXX_6_7110.sorted.filtered_peak_1456
chr1	161123512	161124151	640	28.26	11.08161	4.05535	8.08671	C657PACXX_6_7110.sorted.filtered_peak_1457
chr1	161128843	161129425	583	29.00	8.34369	3.20267	5.48064	C657PACXX_6_7110.sorted.filtered_peak_1458
chr1	161135640	161136370	731	42.99	17.79109	4.52979	14.48847	C657PACXX_6_7110.sorted.filtered_peak_1459
chr1	161146960	161147625	666	21.86	6.18667	2.95917	3.51169	C657PACXX_6_7110.sorted.filtered_peak_1460
chr1	161152138	161152461	324	24.99	6.00474	2.71647	3.34218	C657PACXX_6_7110.sorted.filtered_peak_1461
chr1	161155073	161155727	655	32.20	11.08652	3.74974	8.07248	C657PACXX_6_7110.sorted.filtered_peak_1462
chr1	161171650	161172498	849	31.97	10.32972	3.45064	7.40340	C657PACXX_6_7110.sorted.filtered_peak_1463
chr1	161195195	161196045	851	48.34	20.53353	4.77158	17.10460	C657PACXX_6_7110.sorted.filtered_peak_1464
chr1	161283761	161284457	697	21.76	7.73535	3.44466	4.97939	C657PACXX_6_7110.sorted.filtered_peak_1465
chr1	161320804	161321053	250	13.34	4.23093	2.81835	1.75907	C657PACXX_6_7110.sorted.filtered_peak_1466
chr1	161321232	161321641	410	19.02	8.01665	3.92250	5.19793	C657PACXX_6_7110.sorted.filtered_peak_1467
chr1	161359470	161360425	956	31.00	9.62733	3.39452	6.70855	C657PACXX_6_7110.sorted.filtered_peak_1468
chr1	161369066	161369993	928	27.72	10.36825	3.85465	7.40982	C657PACXX_6_7110.sorted.filtered_peak_1469
chr1	161493614	161493884	271	16.01	6.29783	3.55077	3.58250	C657PACXX_6_7110.sorted.filtered_peak_1470
chr1	161500730	161501130	401	20.89	10.12922	4.56935	7.18199	C657PACXX_6_7110.sorted.filtered_peak_1471
chr1	161509740	161510310	571	25.53	13.97292	5.53866	10.80871	C657PACXX_6_7110.sorted.filtered_peak_1472
chr1	161582191	161582738	548	21.98	11.19263	4.79719	8.20157	C657PACXX_6_7110.sorted.filtered_peak_1473
chr1	161591142	161591646	505	19.17	8.82328	4.21027	5.96793	C657PACXX_6_7110.sorted.filtered_peak_1474
chr1	161696075	161697652	1578	20.25	4.36345	2.42836	1.87964	C657PACXX_6_7110.sorted.filtered_peak_1475
chr1	161708590	161709211	622	31.45	10.56625	3.65705	7.57706	C657PACXX_6_7110.sorted.filtered_peak_1476
chr1	161719189	161720170	982	22.32	7.00929	3.19594	4.26987	C657PACXX_6_7110.sorted.filtered_peak_1477
chr1	161735885	161736492	608	26.94	9.53954	3.72290	6.60252	C657PACXX_6_7110.sorted.filtered_peak_1478
chr1	161904076	161904330	255	14.41	4.58482	2.89588	2.05945	C657PACXX_6_7110.sorted.filtered_peak_1479
chr1	162467436	162468386	951	18.12	6.30150	3.27388	3.62784	C657PACXX_6_7110.sorted.filtered_peak_1480
chr1	162530650	162531603	954	33.20	12.17785	3.86524	9.15828	C657PACXX_6_7110.sorted.filtered_peak_1481
chr1	162804785	162805347	563	15.49	4.94914	2.95840	2.39850	C657PACXX_6_7110.sorted.filtered_peak_1482
chr1	163291255	163292240	986	40.25	15.80681	4.21936	12.60162	C657PACXX_6_7110.sorted.filtered_peak_1483
chr1	164629860	164630230	371	13.20	4.17121	2.79815	1.71502	C657PACXX_6_7110.sorted.filtered_peak_1484
chr1	165362147	165362759	613	22.20	7.56895	3.44743	4.76392	C657PACXX_6_7110.sorted.filtered_peak_1485
chr1	165567319	165567909	591	25.54	9.05772	3.59839	6.18816	C657PACXX_6_7110.sorted.filtered_peak_1486
chr1	165599880	165600939	1060	39.05	16.34512	4.43233	13.13022	C657PACXX_6_7110.sorted.filtered_peak_1487
chr1	165667217	165668215	999	25.80	9.06217	3.63154	6.16762	C657PACXX_6_7110.sorted.filtered_peak_1488
chr1	165737756	165739023	1268	25.19	8.67949	3.48893	5.84254	C657PACXX_6_7110.sorted.filtered_peak_1489
chr1	165796817	165797114	298	17.38	4.03771	2.46220	1.58980	C657PACXX_6_7110.sorted.filtered_peak_1490
chr1	165840671	165840954	284	17.36	4.80750	2.77045	2.25161	C657PACXX_6_7110.sorted.filtered_peak_1491
chr1	166459209	166459473	265	18.18	6.65320	3.47314	3.91330	C657PACXX_6_7110.sorted.filtered_peak_1492
chr1	166808156	166808800	645	20.04	5.53368	2.85781	2.90793	C657PACXX_6_7110.sorted.filtered_peak_1493
chr1	166845011	166845957	947	34.26	13.38076	4.07649	10.29642	C657PACXX_6_7110.sorted.filtered_peak_1494
chr1	166945019	166945286	268	16.06	3.77228	2.42996	1.37522	C657PACXX_6_7110.sorted.filtered_peak_1495
chr1	167028470	167028890	421	14.30	3.78901	2.54481	1.39140	C657PACXX_6_7110.sorted.filtered_peak_1496
chr1	167189273	167190181	909	45.41	16.16821	3.84301	12.97371	C657PACXX_6_7110.sorted.filtered_peak_1497
chr1	167191284	167191697	414	27.96	5.21506	2.37167	2.62294	C657PACXX_6_7110.sorted.filtered_peak_1498
chr1	167417001	167417340	340	23.59	6.16729	2.85465	3.48038	C657PACXX_6_7110.sorted.filtered_peak_1499
chr1	167455568	167455817	250	21.30	5.00829	2.60647	2.42538	C657PACXX_6_7110.sorted.filtered_peak_1500
chr1	167461447	167461926	480	21.10	4.90031	2.57094	2.34350	C657PACXX_6_7110.sorted.filtered_peak_1501
chr1	167486738	167487222	485	21.70	4.64123	2.44919	2.12759	C657PACXX_6_7110.sorted.filtered_peak_1502
chr1	167487706	167488186	481	25.38	6.51841	2.85875	3.80284	C657PACXX_6_7110.sorted.filtered_peak_1503
chr1	167522877	167523278	402	32.50	11.86734	3.90565	8.82701	C657PACXX_6_7110.sorted.filtered_peak_1504
chr1	167569343	167569620	278	15.30	4.73208	2.89435	2.18274	C657PACXX_6_7110.sorted.filtered_peak_1505
chr1	167570810	167571132	323	14.08	3.86009	2.59082	1.43675	C657PACXX_6_7110.sorted.filtered_peak_1506
chr1	167586701	167587547	847	13.95	4.47118	2.87841	1.96672	C657PACXX_6_7110.sorted.filtered_peak_1507
chr1	167597228	167597845	618	30.00	8.07057	3.02410	5.25024	C657PACXX_6_7110.sorted.filtered_peak_1508
chr1	167606652	167606986	335	19.23	4.61351	2.57513	2.08616	C657PACXX_6_7110.sorted.filtered_peak_1509
chr1	167683756	167684977	1222	24.31	5.81100	2.69945	3.15688	C657PACXX_6_7110.sorted.filtered_peak_1510
chr1	167690997	167691323	327	27.20	9.86086	3.76903	6.92541	C657PACXX_6_7110.sorted.filtered_peak_1511
chr1	167772430	167772826	397	20.10	6.33753	3.14634	3.64553	C657PACXX_6_7110.sorted.filtered_peak_1512
chr1	167774235	167774819	585	18.18	5.20602	2.85420	2.62592	C657PACXX_6_7110.sorted.filtered_peak_1513
chr1	167904722	167906320	1599	41.79	13.25744	3.43504	10.21945	C657PACXX_6_7110.sorted.filtered_peak_1514
chr1	168147722	168148964	1243	29.26	10.32010	3.72730	7.35477	C657PACXX_6_7110.sorted.filtered_peak_1515
chr1	168194812	168195561	750	19.45	5.89604	2.98720	3.27729	C657PACXX_6_7110.sorted.filtered_peak_1516
chr1	168204602	168205005	404	16.39	4.27846	2.60985	1.80766	C657PACXX_6_7110.sorted.filtered_peak_1517
chr1	168311764	168312618	855	22.50	6.83080	3.10390	4.12463	C657PACXX_6_7110.sorted.filtered_peak_1518
chr1	168332190	168332910	721	28.58	9.71660	3.57582	6.80420	C657PACXX_6_7110.sorted.filtered_peak_1519
chr1	168368307	168368584	278	18.35	5.86577	3.12052	3.20163	C657PACXX_6_7110.sorted.filtered_peak_1520
chr1	168378257	168378513	257	20.39	5.57905	2.85582	2.94254	C657PACXX_6_7110.sorted.filtered_peak_1521
chr1	168390431	168391056	626	24.20	7.22375	3.13878	4.46554	C657PACXX_6_7110.sorted.filtered_peak_1522
chr1	168408831	168409327	497	20.83	5.54581	2.80966	2.92459	C657PACXX_6_7110.sorted.filtered_peak_1523
chr1	168436385	168436802	418	18.52	4.61635	2.60836	2.10125	C657PACXX_6_7110.sorted.filtered_peak_1524
chr1	168489380	168489948	569	21.32	5.89155	2.90656	3.22493	C657PACXX_6_7110.sorted.filtered_peak_1525
chr1	168490898	168491157	260	21.37	5.81143	2.88386	3.14429	C657PACXX_6_7110.sorted.filtered_peak_1526
chr1	168504700	168505190	491	14.21	4.92907	3.08165	2.36076	C657PACXX_6_7110.sorted.filtered_peak_1527
chr1	169013346	169013943	598	21.63	6.86073	3.22722	4.11330	C657PACXX_6_7110.sorted.filtered_peak_1528
chr1	169075332	169075719	388	17.54	3.84252	2.37950	1.43244	C657PACXX_6_7110.sorted.filtered_peak_1529
chr1	169281510	169281790	281	19.05	6.48190	3.27585	3.78895	C657PACXX_6_7110.sorted.filtered_peak_1530
chr1	169336820	169337664	845	48.31	17.85294	4.22412	14.52033	C657PACXX_6_7110.sorted.filtered_peak_1531
chr1	169454557	169455498	942	25.62	8.42693	3.35992	5.62516	C657PACXX_6_7110.sorted.filtered_peak_1532
chr1	169574105	169574435	331	15.21	4.72421	2.89671	2.17857	C657PACXX_6_7110.sorted.filtered_peak_1533
chr1	169661967	169662375	409	21.21	4.45418	2.41610	1.95554	C657PACXX_6_7110.sorted.filtered_peak_1534
chr1	169763563	169764367	805	25.78	8.81032	3.47317	5.97324	C657PACXX_6_7110.sorted.filtered_peak_1535
chr1	169862741	169863659	919	50.55	18.63308	4.18143	15.28186	C657PACXX_6_7110.sorted.filtered_peak_1536
chr1	170043452	170044172	721	47.20	21.15149	4.87865	17.73045	C657PACXX_6_7110.sorted.filtered_peak_1537
chr1	170500858	170501672	815	27.68	10.08631	3.82771	7.12211	C657PACXX_6_7110.sorted.filtered_peak_1538
chr1	171282648	171283447	800	19.58	7.82286	3.72606	5.04181	C657PACXX_6_7110.sorted.filtered_peak_1539
chr1	171454141	171455669	1529	33.10	10.83801	3.42875	7.91628	C657PACXX_6_7110.sorted.filtered_peak_1540
chr1	171476117	171476396	280	12.40	3.70035	2.63800	1.31451	C657PACXX_6_7110.sorted.filtered_peak_1541
chr1	171711048	171711768	721	35.12	12.01721	3.72552	8.97669	C657PACXX_6_7110.sorted.filtered_peak_1542
chr1	171750148	171751014	867	52.84	21.73300	4.65526	18.26078	C657PACXX_6_7110.sorted.filtered_peak_1543
chr1	171810249	171810705	457	20.18	6.86398	3.36190	4.11307	C657PACXX_6_7110.sorted.filtered_peak_1544
chr1	172150480	172151029	550	21.51	6.08491	2.95491	3.41010	C657PACXX_6_7110.sorted.filtered_peak_1545
chr1	172327434	172328145	712	20.68	5.77527	2.88644	3.13927	C657PACXX_6_7110.sorted.filtered_peak_1546
chr1	172349902	172350433	532	21.09	7.65827	3.57651	4.85107	C657PACXX_6_7110.sorted.filtered_peak_1547
chr1	172363238	172363527	290	20.22	6.47690	3.17961	3.77793	C657PACXX_6_7110.sorted.filtered_peak_1548
chr1	172368661	172368910	250	16.16	4.02162	2.52742	1.57089	C657PACXX_6_7110.sorted.filtered_peak_1549
chr1	172412950	172413466	517	20.61	6.78459	3.26731	4.05739	C657PACXX_6_7110.sorted.filtered_peak_1550
chr1	172418861	172419372	512	13.79	3.83779	2.60029	1.42487	C657PACXX_6_7110.sorted.filtered_peak_1551
chr1	172501351	172502656	1306	64.10	25.16123	4.32801	21.60676	C657PACXX_6_7110.sorted.filtered_peak_1552
chr1	172608066	172608946	881	23.80	6.63169	2.92882	3.94976	C657PACXX_6_7110.sorted.filtered_peak_1553
chr1	172631932	172632330	399	22.39	6.91052	3.17492	4.17248	C657PACXX_6_7110.sorted.filtered_peak_1554
chr1	172639776	172640187	412	20.76	5.74378	2.87721	3.10588	C657PACXX_6_7110.sorted.filtered_peak_1555
chr1	172644122	172644682	561	23.30	7.66554	3.35745	4.87389	C657PACXX_6_7110.sorted.filtered_peak_1556
chr1	172668228	172668718	491	20.80	5.48108	2.79516	2.85474	C657PACXX_6_7110.sorted.filtered_peak_1557
chr1	172677558	172677984	427	18.80	6.01774	3.12726	3.35197	C657PACXX_6_7110.sorted.filtered_peak_1558
chr1	172788434	172788704	271	17.99	5.96170	3.19590	3.28529	C657PACXX_6_7110.sorted.filtered_peak_1559
chr1	172852965	172853260	296	13.80	4.65017	2.98383	2.11738	C657PACXX_6_7110.sorted.filtered_peak_1560
chr1	172863972	172864412	441	15.11	4.84543	2.96359	2.28332	C657PACXX_6_7110.sorted.filtered_peak_1561
chr1	173379386	173379717	332	17.37	6.13141	3.31402	3.44495	C657PACXX_6_7110.sorted.filtered_peak_1562
chr1	173400424	173400674	251	18.51	5.82657	3.10414	3.15428	C657PACXX_6_7110.sorted.filtered_peak_1563
chr1	173445692	173446776	1085	29.05	9.36648	3.41130	6.48896	C657PACXX_6_7110.sorted.filtered_peak_1564
chr1	173683659	173684493	835	27.18	10.13958	3.81509	7.20835	C657PACXX_6_7110.sorted.filtered_peak_1565
chr1	173793133	173794350	1218	38.98	14.83097	4.03034	11.68041	C657PACXX_6_7110.sorted.filtered_peak_1566
chr1	173836896	173838092	1197	52.32	15.97919	3.37233	12.81724	C657PACXX_6_7110.sorted.filtered_peak_1567
chr1	173991270	173991780	511	26.80	9.63826	3.71118	6.72514	C657PACXX_6_7110.sorted.filtered_peak_1568
chr1	174122484	174122986	503	18.49	5.83723	3.08409	3.18787	C657PACXX_6_7110.sorted.filtered_peak_1569
chr1	174128064	174129079	1016	32.13	9.08526	3.15616	6.20818	C657PACXX_6_7110.sorted.filtered_peak_1570
chr1	174186900	174187193	294	12.81	3.72986	2.62167	1.32491	C657PACXX_6_7110.sorted.filtered_peak_1571
chr1	174768569	174769497	929	23.36	8.32255	3.60344	5.47162	C657PACXX_6_7110.sorted.filtered_peak_1572
chr1	174933533	174934231	699	29.16	5.89260	2.50598	3.23228	C657PACXX_6_7110.sorted.filtered_peak_1573
chr1	174937891	174938227	337	29.26	5.15707	2.30957	2.57538	C657PACXX_6_7110.sorted.filtered_peak_1574
chr1	174968061	174969264	1204	61.30	21.86939	4.01878	18.40349	C657PACXX_6_7110.sorted.filtered_peak_1575
chr1	174992208	174993158	951	29.73	12.08760	4.17107	9.04910	C657PACXX_6_7110.sorted.filtered_peak_1576
chr1	175158222	175158561	340	21.81	5.31531	2.66693	2.71841	C657PACXX_6_7110.sorted.filtered_peak_1577
chr1	175178018	175179042	1025	24.22	8.56248	3.47071	5.77015	C657PACXX_6_7110.sorted.filtered_peak_1578
chr1	175288791	175289112	322	18.58	6.24282	3.24619	3.55094	C657PACXX_6_7110.sorted.filtered_peak_1579
chr1	175483751	175484134	384	16.82	5.18497	2.95369	2.60055	C657PACXX_6_7110.sorted.filtered_peak_1580
chr1	175570051	175570341	291	15.14	3.78191	2.48859	1.38787	C657PACXX_6_7110.sorted.filtered_peak_1581
chr1	176176255	176177096	842	40.80	16.35447	4.36366	13.11837	C657PACXX_6_7110.sorted.filtered_peak_1582
chr1	177355057	177355782	726	17.20	4.17608	2.52419	1.71609	C657PACXX_6_7110.sorted.filtered_peak_1583
chr1	178501464	178501767	304	14.64	3.99632	2.61480	1.56187	C657PACXX_6_7110.sorted.filtered_peak_1584
chr1	178511235	178512088	854	24.41	8.56680	3.59367	5.70627	C657PACXX_6_7110.sorted.filtered_peak_1585
chr1	178971870	178972139	270	15.52	5.37939	3.16535	2.75885	C657PACXX_6_7110.sorted.filtered_peak_1586
chr1	178994728	178995378	651	20.41	5.60563	2.84637	2.98830	C657PACXX_6_7110.sorted.filtered_peak_1587
chr1	179050606	179051461	856	23.94	6.26396	2.85892	3.57638	C657PACXX_6_7110.sorted.filtered_peak_1588
chr1	179052155	179052517	363	21.00	4.67785	2.50430	2.14401	C657PACXX_6_7110.sorted.filtered_peak_1589
chr1	179098805	179099143	339	22.34	10.76497	4.60596	7.79338	C657PACXX_6_7110.sorted.filtered_peak_1590
chr1	179262587	179263619	1033	18.67	5.38743	2.87175	2.81097	C657PACXX_6_7110.sorted.filtered_peak_1591
chr1	179268074	179268385	312	22.15	8.08752	3.60216	5.27095	C657PACXX_6_7110.sorted.filtered_peak_1592
chr1	179334702	179335484	783	25.20	10.33016	4.01244	7.40639	C657PACXX_6_7110.sorted.filtered_peak_1593
chr1	179783732	179784632	901	19.92	5.48580	2.82969	2.88254	C657PACXX_6_7110.sorted.filtered_peak_1594
chr1	179851078	179852571	1494	34.44	10.86246	3.35110	7.94960	C657PACXX_6_7110.sorted.filtered_peak_1595
chr1	179923277	179924192	916	43.08	18.26160	4.44991	14.98001	C657PACXX_6_7110.sorted.filtered_peak_1596
chr1	180123535	180124231	697	21.60	5.11795	2.61660	2.53731	C657PACXX_6_7110.sorted.filtered_peak_1597
chr1	180148091	180148342	252	17.11	5.93985	3.27714	3.25609	C657PACXX_6_7110.sorted.filtered_peak_1598
chr1	180182652	180182910	259	12.52	3.93885	2.74816	1.51280	C657PACXX_6_7110.sorted.filtered_peak_1599
chr1	180451696	180451945	250	13.29	4.20332	2.81092	1.73278	C657PACXX_6_7110.sorted.filtered_peak_1600
chr1	180471408	180472441	1034	26.33	8.55098	3.38484	5.71133	C657PACXX_6_7110.sorted.filtered_peak_1601
chr1	180600705	180601523	819	32.01	12.15948	3.99741	9.11592	C657PACXX_6_7110.sorted.filtered_peak_1602
chr1	180923408	180923727	320	18.20	6.36954	3.33521	3.66537	C657PACXX_6_7110.sorted.filtered_peak_1603
chr1	180991249	180992068	820	21.57	4.15362	2.30226	1.69761	C657PACXX_6_7110.sorted.filtered_peak_1604
chr1	181002536	181003460	925	30.30	11.58633	3.99782	8.56338	C657PACXX_6_7110.sorted.filtered_peak_1605
chr1	181031730	181032277	548	15.28	5.16994	3.08971	2.57385	C657PACXX_6_7110.sorted.filtered_peak_1606
chr1	181057551	181058120	570	36.26	10.76272	3.33255	7.78901	C657PACXX_6_7110.sorted.filtered_peak_1607
chr1	181059053	181059536	484	26.55	5.64367	2.55038	2.99956	C657PACXX_6_7110.sorted.filtered_peak_1608
chr1	181074046	181075186	1141	25.65	5.96287	2.63013	3.34138	C657PACXX_6_7110.sorted.filtered_peak_1609
chr1	181111595	181111864	270	18.34	4.48968	2.57925	1.98040	C657PACXX_6_7110.sorted.filtered_peak_1610
chr1	181118555	181119127	573	20.15	6.12315	3.06088	3.44797	C657PACXX_6_7110.sorted.filtered_peak_1611
chr1	181128668	181129151	484	13.48	3.92805	2.66722	1.50522	C657PACXX_6_7110.sorted.filtered_peak_1612
chr1	181135550	181136056	507	14.18	3.98723	2.63856	1.55063	C657PACXX_6_7110.sorted.filtered_peak_1613
chr1	181149077	181149326	250	13.01	4.09887	2.78228	1.64907	C657PACXX_6_7110.sorted.filtered_peak_1614
chr1	181159116	181159405	290	15.28	4.42944	2.75205	1.94189	C657PACXX_6_7110.sorted.filtered_peak_1615
chr1	181394283	181394571	289	15.91	5.04345	2.96390	2.47444	C657PACXX_6_7110.sorted.filtered_peak_1616
chr1	181998283	181999493	1211	24.45	7.36656	3.14049	4.61767	C657PACXX_6_7110.sorted.filtered_peak_1617
chr1	182228356	182228821	466	22.63	8.61896	3.74719	5.76915	C657PACXX_6_7110.sorted.filtered_peak_1618
chr1	182365964	182366229	266	18.75	6.67131	3.41311	3.93684	C657PACXX_6_7110.sorted.filtered_peak_1619
chr1	182399673	182400357	685	17.44	5.50118	3.03074	2.88603	C657PACXX_6_7110.sorted.filtered_peak_1620
chr1	182415237	182415499	263	16.51	5.72284	3.22145	3.07714	C657PACXX_6_7110.sorted.filtered_peak_1621
chr1	182557904	182558719	816	18.42	5.38789	2.91526	2.77961	C657PACXX_6_7110.sorted.filtered_peak_1622
chr1	182573202	182573945	744	23.42	5.10702	2.52271	2.52821	C657PACXX_6_7110.sorted.filtered_peak_1623
chr1	182585061	182585522	462	29.39	8.30044	3.15761	5.44596	C657PACXX_6_7110.sorted.filtered_peak_1624
chr1	182758433	182759038	606	23.08	6.96397	3.10030	4.25084	C657PACXX_6_7110.sorted.filtered_peak_1625
chr1	182808059	182809264	1206	40.57	15.52628	3.97750	12.38260	C657PACXX_6_7110.sorted.filtered_peak_1626
chr1	183439410	183439659	250	24.12	3.42882	1.99844	1.09810	C657PACXX_6_7110.sorted.filtered_peak_1627
chr1	183440799	183441777	979	43.60	13.09058	3.47741	9.99007	C657PACXX_6_7110.sorted.filtered_peak_1628
chr1	183604548	183605529	982	40.82	14.21939	3.71866	11.13521	C657PACXX_6_7110.sorted.filtered_peak_1629
chr1	183624611	183624983	373	19.16	6.85693	3.43017	4.11991	C657PACXX_6_7110.sorted.filtered_peak_1630
chr1	183884927	183885784	858	26.28	10.25031	3.93099	7.31150	C657PACXX_6_7110.sorted.filtered_peak_1631
chr1	183925577	183926174	598	36.38	15.10516	4.42086	11.92656	C657PACXX_6_7110.sorted.filtered_peak_1632
chr1	184020388	184021662	1275	18.01	5.64662	3.04779	3.01202	C657PACXX_6_7110.sorted.filtered_peak_1633
chr1	184129303	184129590	288	22.02	5.52202	2.73362	2.89360	C657PACXX_6_7110.sorted.filtered_peak_1634
chr1	184356218	184356529	312	19.60	5.26127	2.79649	2.65292	C657PACXX_6_7110.sorted.filtered_peak_1635
chr1	184460756	184461216	461	23.28	8.34648	3.60164	5.50612	C657PACXX_6_7110.sorted.filtered_peak_1636
chr1	184712166	184712583	418	23.32	7.92830	3.45072	5.11399	C657PACXX_6_7110.sorted.filtered_peak_1637
chr1	184723479	184724850	1372	42.85	14.80315	3.68814	11.68955	C657PACXX_6_7110.sorted.filtered_peak_1638
chr1	184774774	184775024	251	15.63	4.81124	2.90185	2.25215	C657PACXX_6_7110.sorted.filtered_peak_1639
chr1	184809681	184810226	546	26.25	9.01087	3.55242	6.13621	C657PACXX_6_7110.sorted.filtered_peak_1640
chr1	184812966	184813259	294	22.94	8.93225	3.87226	6.04379	C657PACXX_6_7110.sorted.filtered_peak_1641
chr1	184836108	184836894	787	25.67	9.09323	3.61187	6.22452	C657PACXX_6_7110.sorted.filtered_peak_1642
chr1	184859357	184860114	758	23.16	7.97152	3.47039	5.16156	C657PACXX_6_7110.sorted.filtered_peak_1643
chr1	184942648	184942917	270	17.93	3.96291	2.40499	1.52815	C657PACXX_6_7110.sorted.filtered_peak_1644
chr1	185125880	185126741	862	52.35	19.57250	4.27128	16.17612	C657PACXX_6_7110.sorted.filtered_peak_1645
chr1	185139568	185139849	282	12.57	3.75108	2.64574	1.36032	C657PACXX_6_7110.sorted.filtered_peak_1646
chr1	185250245	185250736	492	12.78	3.80333	2.65485	1.40054	C657PACXX_6_7110.sorted.filtered_peak_1647
chr1	185285043	185285494	452	24.62	4.03740	2.15970	1.59368	C657PACXX_6_7110.sorted.filtered_peak_1648
chr1	185286092	185287331	1240	36.26	10.42775	3.23292	7.48360	C657PACXX_6_7110.sorted.filtered_peak_1649
chr1	185307995	185308694	700	19.69	5.66809	2.92360	3.03917	C657PACXX_6_7110.sorted.filtered_peak_1650
chr1	185389814	185390320	507	16.52	5.29110	3.01793	2.70287	C657PACXX_6_7110.sorted.filtered_peak_1651
chr1	185408869	185409608	740	28.00	9.59565	3.60750	6.68433	C657PACXX_6_7110.sorted.filtered_peak_1652
chr1	185528991	185529682	692	24.55	7.13471	3.08324	4.38224	C657PACXX_6_7110.sorted.filtered_peak_1653
chr1	185536104	185536602	499	27.52	10.55360	3.94016	7.58605	C657PACXX_6_7110.sorted.filtered_peak_1654
chr1	185605847	185606215	369	15.08	5.69287	3.35728	3.03791	C657PACXX_6_7110.sorted.filtered_peak_1655
chr1	186343990	186345292	1303	52.27	21.27525	4.41143	17.86680	C657PACXX_6_7110.sorted.filtered_peak_1656
chr1	186373644	186373902	259	15.69	5.03519	2.99604	2.45210	C657PACXX_6_7110.sorted.filtered_peak_1657
chr1	186587555	186587909	355	17.43	5.99441	3.23443	3.33340	C657PACXX_6_7110.sorted.filtered_peak_1658
chr1	186649540	186649898	359	16.34	3.94236	2.48228	1.51351	C657PACXX_6_7110.sorted.filtered_peak_1659
chr1	186798304	186798572	269	15.11	4.73845	2.91122	2.19427	C657PACXX_6_7110.sorted.filtered_peak_1660
chr1	192127293	192127567	275	16.35	4.52251	2.72131	2.00395	C657PACXX_6_7110.sorted.filtered_peak_1661
chr1	192485861	192486386	526	38.41	15.91860	4.48397	12.68871	C657PACXX_6_7110.sorted.filtered_peak_1662
chr1	192499354	192499603	250	18.42	5.93122	3.14434	3.25740	C657PACXX_6_7110.sorted.filtered_peak_1663
chr1	192508008	192508377	370	21.89	6.29886	3.00464	3.60186	C657PACXX_6_7110.sorted.filtered_peak_1664
chr1	192520152	192520627	476	19.87	4.13869	2.37454	1.67748	C657PACXX_6_7110.sorted.filtered_peak_1665
chr1	192544496	192545111	616	41.13	14.18800	3.82947	11.04091	C657PACXX_6_7110.sorted.filtered_peak_1666
chr1	192578302	192578554	253	15.22	4.07454	2.60869	1.61996	C657PACXX_6_7110.sorted.filtered_peak_1667
chr1	192777656	192778335	680	30.87	7.23737	2.74879	4.48987	C657PACXX_6_7110.sorted.filtered_peak_1668
chr1	193027637	193028821	1185	30.35	9.26307	3.20793	6.41866	C657PACXX_6_7110.sorted.filtered_peak_1669
chr1	193074570	193074838	269	21.06	7.20827	3.42293	4.42567	C657PACXX_6_7110.sorted.filtered_peak_1670
chr1	193090809	193091722	914	38.57	14.01887	4.05986	10.84927	C657PACXX_6_7110.sorted.filtered_peak_1671
chr1	193210077	193210554	478	18.03	5.91169	3.14925	3.26028	C657PACXX_6_7110.sorted.filtered_peak_1672
chr1	193280320	193280845	526	15.72	4.56383	2.77870	2.05408	C657PACXX_6_7110.sorted.filtered_peak_1673
chr1	193375970	193376287	318	13.91	4.46609	2.87735	1.96350	C657PACXX_6_7110.sorted.filtered_peak_1674
chr1	193448221	193449070	850	32.61	12.17497	3.87703	9.16292	C657PACXX_6_7110.sorted.filtered_peak_1675
chr1	193508944	193509374	431	19.97	5.70860	2.92425	3.07048	C657PACXX_6_7110.sorted.filtered_peak_1676
chr1	193561347	193561596	250	14.82	4.13841	2.66511	1.68235	C657PACXX_6_7110.sorted.filtered_peak_1677
chr1	195164427	195165179	753	17.10	5.00190	2.85505	2.43920	C657PACXX_6_7110.sorted.filtered_peak_1678
chr1	195881616	195881972	357	12.22	3.90757	2.75819	1.46850	C657PACXX_6_7110.sorted.filtered_peak_1679
chr1	197115675	197116325	651	25.69	8.28487	3.40793	5.42937	C657PACXX_6_7110.sorted.filtered_peak_1680
chr1	197138716	197138965	250	13.74	4.73547	3.02717	2.19862	C657PACXX_6_7110.sorted.filtered_peak_1681
chr1	197170083	197171046	964	33.82	11.43422	3.62154	8.44361	C657PACXX_6_7110.sorted.filtered_peak_1682
chr1	197744537	197745114	578	22.85	5.22071	2.59325	2.62038	C657PACXX_6_7110.sorted.filtered_peak_1683
chr1	197871490	197872385	896	22.97	6.53258	2.97680	3.83904	C657PACXX_6_7110.sorted.filtered_peak_1684
chr1	197918349	197918744	396	21.88	9.46700	4.20795	6.54049	C657PACXX_6_7110.sorted.filtered_peak_1685
chr1	198057731	198058002	272	13.54	4.65297	3.00732	2.12569	C657PACXX_6_7110.sorted.filtered_peak_1686
chr1	198126412	198126774	363	24.10	4.09011	2.19134	1.64120	C657PACXX_6_7110.sorted.filtered_peak_1687
chr1	198127908	198128196	289	26.63	5.18418	2.41699	2.58829	C657PACXX_6_7110.sorted.filtered_peak_1688
chr1	198136583	198136955	373	22.63	7.42102	3.34553	4.63551	C657PACXX_6_7110.sorted.filtered_peak_1689
chr1	198148502	198148932	431	15.68	3.83308	2.47740	1.42031	C657PACXX_6_7110.sorted.filtered_peak_1690
chr1	198157129	198157601	473	14.92	4.01279	2.60255	1.57087	C657PACXX_6_7110.sorted.filtered_peak_1691
chr1	198489551	198489944	394	20.05	5.53772	2.86276	2.90824	C657PACXX_6_7110.sorted.filtered_peak_1692
chr1	198492305	198492662	358	16.87	3.68877	2.35233	1.30799	C657PACXX_6_7110.sorted.filtered_peak_1693
chr1	198526057	198526418	362	20.51	6.33990	3.12527	3.63504	C657PACXX_6_7110.sorted.filtered_peak_1694
chr1	198589884	198590985	1102	31.63	8.91284	3.10638	6.06799	C657PACXX_6_7110.sorted.filtered_peak_1695
chr1	198619200	198619449	250	19.22	4.63724	2.58798	2.10262	C657PACXX_6_7110.sorted.filtered_peak_1696
chr1	198625627	198626061	435	23.15	4.61881	2.39162	2.08443	C657PACXX_6_7110.sorted.filtered_peak_1697
chr1	198626926	198627263	338	23.34	4.92659	2.47165	2.36679	C657PACXX_6_7110.sorted.filtered_peak_1698
chr1	198648810	198649268	459	30.73	4.38300	2.07828	1.90051	C657PACXX_6_7110.sorted.filtered_peak_1699
chr1	198650859	198651417	559	58.14	19.24399	3.85636	15.86737	C657PACXX_6_7110.sorted.filtered_peak_1700
chr1	198889085	198889456	372	19.71	5.06481	2.71085	2.48757	C657PACXX_6_7110.sorted.filtered_peak_1701
chr1	198904127	198904499	373	23.15	4.33194	2.29765	1.84611	C657PACXX_6_7110.sorted.filtered_peak_1702
chr1	198906372	198906794	423	29.29	7.57836	2.93533	4.79233	C657PACXX_6_7110.sorted.filtered_peak_1703
chr1	199004514	199004763	250	14.14	4.14073	2.71459	1.68033	C657PACXX_6_7110.sorted.filtered_peak_1704
chr1	199010690	199011105	416	26.87	10.08675	3.87902	7.13482	C657PACXX_6_7110.sorted.filtered_peak_1705
chr1	199058765	199059301	537	15.66	5.16243	3.04985	2.57250	C657PACXX_6_7110.sorted.filtered_peak_1706
chr1	199138305	199138635	331	16.12	3.61151	2.36111	1.24750	C657PACXX_6_7110.sorted.filtered_peak_1707
chr1	199142492	199142785	294	23.60	7.27953	3.23866	4.49059	C657PACXX_6_7110.sorted.filtered_peak_1708
chr1	200098750	200099106	357	17.25	5.47401	3.05042	2.85151	C657PACXX_6_7110.sorted.filtered_peak_1709
chr1	200123332	200123632	301	22.45	6.46323	3.02934	3.74998	C657PACXX_6_7110.sorted.filtered_peak_1710
chr1	200271450	200271867	418	18.35	5.30060	2.88974	2.69460	C657PACXX_6_7110.sorted.filtered_peak_1711
chr1	200378887	200379621	735	25.49	8.59681	3.44035	5.76674	C657PACXX_6_7110.sorted.filtered_peak_1712
chr1	200479270	200479541	272	13.52	4.68730	3.03061	2.13818	C657PACXX_6_7110.sorted.filtered_peak_1713
chr1	200499756	200500225	470	13.66	4.77503	3.06045	2.21429	C657PACXX_6_7110.sorted.filtered_peak_1714
chr1	200589651	200590356	706	20.77	6.85823	3.26546	4.13455	C657PACXX_6_7110.sorted.filtered_peak_1715
chr1	200597380	200597945	566	16.41	4.66727	2.76682	2.14980	C657PACXX_6_7110.sorted.filtered_peak_1716
chr1	200638591	200639634	1044	26.66	9.21103	3.57822	6.32340	C657PACXX_6_7110.sorted.filtered_peak_1717
chr1	200857165	200857941	777	19.00	4.98363	2.72550	2.41076	C657PACXX_6_7110.sorted.filtered_peak_1718
chr1	200874890	200875220	331	17.67	5.79955	3.13689	3.15460	C657PACXX_6_7110.sorted.filtered_peak_1719
chr1	200988478	200989124	647	28.59	5.73677	2.48605	3.09031	C657PACXX_6_7110.sorted.filtered_peak_1720
chr1	201083299	201083782	484	20.11	5.84650	2.96307	3.19712	C657PACXX_6_7110.sorted.filtered_peak_1721
chr1	201123274	201124041	768	23.86	8.77856	3.61328	5.94967	C657PACXX_6_7110.sorted.filtered_peak_1722
chr1	201140211	201140527	317	16.87	3.90144	2.43571	1.48076	C657PACXX_6_7110.sorted.filtered_peak_1723
chr1	201223548	201223809	262	13.45	4.16192	2.77980	1.69054	C657PACXX_6_7110.sorted.filtered_peak_1724
chr1	201377441	201377699	259	17.64	6.44074	3.44237	3.71514	C657PACXX_6_7110.sorted.filtered_peak_1725
chr1	201449702	201450028	327	20.01	5.13164	2.71203	2.55325	C657PACXX_6_7110.sorted.filtered_peak_1726
chr1	201475890	201476646	757	19.05	5.97196	3.08270	3.31820	C657PACXX_6_7110.sorted.filtered_peak_1727
chr1	201482072	201482338	267	17.77	6.45292	3.41308	3.74004	C657PACXX_6_7110.sorted.filtered_peak_1728
chr1	201528771	201529292	522	16.00	4.66709	2.80549	2.13763	C657PACXX_6_7110.sorted.filtered_peak_1729
chr1	201798001	201798723	723	21.70	6.72365	3.15484	3.99787	C657PACXX_6_7110.sorted.filtered_peak_1730
chr1	201924264	201924939	676	31.99	13.75716	4.49535	10.63141	C657PACXX_6_7110.sorted.filtered_peak_1731
chr1	201951427	201952121	695	15.07	4.64382	2.86450	2.11974	C657PACXX_6_7110.sorted.filtered_peak_1732
chr1	202104325	202104856	532	15.26	4.40483	2.74938	1.90996	C657PACXX_6_7110.sorted.filtered_peak_1733
chr1	202112773	202113118	346	15.95	3.86206	2.47052	1.44801	C657PACXX_6_7110.sorted.filtered_peak_1734
chr1	202113582	202113899	318	15.03	3.36913	2.31642	1.04873	C657PACXX_6_7110.sorted.filtered_peak_1735
chr1	202172807	202173180	374	14.58	3.77626	2.51905	1.37727	C657PACXX_6_7110.sorted.filtered_peak_1736
chr1	202264673	202265037	365	20.32	7.12671	3.41738	4.37467	C657PACXX_6_7110.sorted.filtered_peak_1737
chr1	202284770	202285051	282	17.13	5.10172	2.89369	2.53001	C657PACXX_6_7110.sorted.filtered_peak_1738
chr1	202310751	202311465	715	38.76	17.11000	4.84137	13.81214	C657PACXX_6_7110.sorted.filtered_peak_1739
chr1	202317398	202318382	985	35.89	13.29530	3.90568	10.21328	C657PACXX_6_7110.sorted.filtered_peak_1740
chr1	202779789	202780188	400	20.60	5.05270	2.64510	2.48469	C657PACXX_6_7110.sorted.filtered_peak_1741
chr1	202830357	202831081	725	15.05	4.82780	2.95827	2.27093	C657PACXX_6_7110.sorted.filtered_peak_1742
chr1	202857779	202858670	892	43.31	19.04520	4.83380	15.68133	C657PACXX_6_7110.sorted.filtered_peak_1743
chr1	202895995	202896653	659	32.47	15.69053	5.08791	12.46607	C657PACXX_6_7110.sorted.filtered_peak_1744
chr1	202927287	202928021	735	24.03	8.30514	3.44473	5.49924	C657PACXX_6_7110.sorted.filtered_peak_1745
chr1	202935995	202936702	708	22.10	7.13244	3.27234	4.37504	C657PACXX_6_7110.sorted.filtered_peak_1746
chr1	202968422	202968732	311	13.48	4.13792	2.75826	1.68125	C657PACXX_6_7110.sorted.filtered_peak_1747
chr1	202976067	202977191	1125	23.97	8.44429	3.50678	5.63108	C657PACXX_6_7110.sorted.filtered_peak_1748
chr1	202995332	202995777	446	19.41	5.28307	2.80942	2.68312	C657PACXX_6_7110.sorted.filtered_peak_1749
chr1	203236436	203236959	524	24.13	8.00714	3.38559	5.20914	C657PACXX_6_7110.sorted.filtered_peak_1750
chr1	203242229	203242644	416	24.33	5.70272	2.65494	3.07149	C657PACXX_6_7110.sorted.filtered_peak_1751
chr1	203256403	203256980	578	47.22	12.17551	3.10113	9.13177	C657PACXX_6_7110.sorted.filtered_peak_1752
chr1	203258586	203259117	532	45.40	11.06699	3.00508	8.05640	C657PACXX_6_7110.sorted.filtered_peak_1753
chr1	203259477	203259918	442	34.08	5.54851	2.26054	2.92811	C657PACXX_6_7110.sorted.filtered_peak_1754
chr1	203274077	203274838	762	47.99	14.91501	3.48164	11.78143	C657PACXX_6_7110.sorted.filtered_peak_1755
chr1	203289994	203290355	362	22.51	5.26098	2.61498	2.66519	C657PACXX_6_7110.sorted.filtered_peak_1756
chr1	203296228	203297291	1064	36.28	9.87264	3.13093	6.94718	C657PACXX_6_7110.sorted.filtered_peak_1757
chr1	203456518	203457137	620	20.13	6.62988	3.27051	3.89742	C657PACXX_6_7110.sorted.filtered_peak_1758
chr1	203473812	203474111	300	16.93	5.93416	3.26584	3.27254	C657PACXX_6_7110.sorted.filtered_peak_1759
chr1	203576339	203576878	540	19.96	7.10808	3.48415	4.33228	C657PACXX_6_7110.sorted.filtered_peak_1760
chr1	203594755	203595308	554	24.73	4.90227	2.40525	2.34384	C657PACXX_6_7110.sorted.filtered_peak_1761
chr1	203595803	203596077	275	28.15	6.27797	2.66684	3.56479	C657PACXX_6_7110.sorted.filtered_peak_1762
chr1	203622120	203622703	584	26.69	7.83137	3.11474	5.06149	C657PACXX_6_7110.sorted.filtered_peak_1763
chr1	203642869	203643622	754	36.99	13.10985	3.82687	10.03283	C657PACXX_6_7110.sorted.filtered_peak_1764
chr1	203651458	203652029	572	15.10	5.01446	3.02794	2.44746	C657PACXX_6_7110.sorted.filtered_peak_1765
chr1	203733867	203734875	1009	31.42	10.95232	3.73404	7.95520	C657PACXX_6_7110.sorted.filtered_peak_1766
chr1	203764375	203764802	428	34.63	15.50412	4.72653	12.30134	C657PACXX_6_7110.sorted.filtered_peak_1767
chr1	203830460	203831126	667	30.35	13.76929	4.62581	10.65721	C657PACXX_6_7110.sorted.filtered_peak_1768
chr1	203889587	203889928	342	20.00	9.36804	4.38425	6.45976	C657PACXX_6_7110.sorted.filtered_peak_1769
chr1	204176046	204176463	418	13.06	3.93343	2.69379	1.51025	C657PACXX_6_7110.sorted.filtered_peak_1770
chr1	204332747	204333145	399	19.05	5.66578	2.98018	3.02341	C657PACXX_6_7110.sorted.filtered_peak_1771
chr1	204380443	204381425	983	45.38	17.90051	4.23095	14.63455	C657PACXX_6_7110.sorted.filtered_peak_1772
chr1	204463445	204464392	948	22.28	6.24057	2.92626	3.57803	C657PACXX_6_7110.sorted.filtered_peak_1773
chr1	204475507	204476669	1163	34.85	11.33205	3.56030	8.33658	C657PACXX_6_7110.sorted.filtered_peak_1774
chr1	204485274	204485939	666	38.87	13.77680	3.96375	10.62266	C657PACXX_6_7110.sorted.filtered_peak_1775
chr1	204490454	204490722	269	19.80	5.49087	2.87231	2.85658	C657PACXX_6_7110.sorted.filtered_peak_1776
chr1	204513410	204513908	499	17.79	5.44142	2.98394	2.82921	C657PACXX_6_7110.sorted.filtered_peak_1777
chr1	204534946	204535248	303	14.35	4.13518	2.69575	1.67254	C657PACXX_6_7110.sorted.filtered_peak_1778
chr1	204760928	204761250	323	16.15	6.41749	3.55076	3.72137	C657PACXX_6_7110.sorted.filtered_peak_1779
chr1	204776098	204776653	556	24.02	8.25371	3.53463	5.40229	C657PACXX_6_7110.sorted.filtered_peak_1780
chr1	205090874	205091696	823	40.83	19.10180	5.09429	15.74045	C657PACXX_6_7110.sorted.filtered_peak_1781
chr1	205110849	205111122	274	12.59	4.10357	2.82253	1.64767	C657PACXX_6_7110.sorted.filtered_peak_1782
chr1	205168714	205169091	378	14.77	5.32084	3.20513	2.71617	C657PACXX_6_7110.sorted.filtered_peak_1783
chr1	205180623	205181321	699	23.75	8.25647	3.53352	5.42034	C657PACXX_6_7110.sorted.filtered_peak_1784
chr1	205198699	205199152	454	17.98	3.96938	2.40318	1.53748	C657PACXX_6_7110.sorted.filtered_peak_1785
chr1	205225268	205225653	386	17.10	4.43004	2.62940	1.93054	C657PACXX_6_7110.sorted.filtered_peak_1786
chr1	205242591	205243176	586	20.14	6.37391	3.13897	3.69136	C657PACXX_6_7110.sorted.filtered_peak_1787
chr1	205253935	205254315	381	27.40	4.94306	2.32248	2.37393	C657PACXX_6_7110.sorted.filtered_peak_1788
chr1	205254958	205255242	285	38.51	10.74502	3.27395	7.73942	C657PACXX_6_7110.sorted.filtered_peak_1789
chr1	205255725	205256041	317	28.29	5.38148	2.39535	2.78388	C657PACXX_6_7110.sorted.filtered_peak_1790
chr1	205257328	205257764	437	40.07	11.39020	3.30125	8.36574	C657PACXX_6_7110.sorted.filtered_peak_1791
chr1	205282809	205283095	287	17.48	5.29334	2.94938	2.69322	C657PACXX_6_7110.sorted.filtered_peak_1792
chr1	205290596	205291031	436	25.36	8.27698	3.40763	5.43516	C657PACXX_6_7110.sorted.filtered_peak_1793
chr1	205366330	205366596	267	14.17	5.10810	3.16746	2.51361	C657PACXX_6_7110.sorted.filtered_peak_1794
chr1	205449650	205450130	481	16.46	4.22687	2.59036	1.75273	C657PACXX_6_7110.sorted.filtered_peak_1795
chr1	205498113	205498549	437	16.96	4.15310	2.53189	1.69302	C657PACXX_6_7110.sorted.filtered_peak_1796
chr1	205560949	205561450	502	15.77	4.98959	2.96198	2.42148	C657PACXX_6_7110.sorted.filtered_peak_1797
chr1	205600001	205600755	755	27.58	7.24006	2.88695	4.51636	C657PACXX_6_7110.sorted.filtered_peak_1798
chr1	205600998	205601590	593	34.12	11.22914	3.58767	8.22721	C657PACXX_6_7110.sorted.filtered_peak_1799
chr1	205628049	205628298	250	17.06	4.65252	2.72967	2.11358	C657PACXX_6_7110.sorted.filtered_peak_1800
chr1	205718334	205719843	1510	33.85	9.61201	3.19522	6.70277	C657PACXX_6_7110.sorted.filtered_peak_1801
chr1	205744178	205744890	713	32.89	12.73591	4.14222	9.64522	C657PACXX_6_7110.sorted.filtered_peak_1802
chr1	205781855	205782605	751	30.36	9.91344	3.52078	6.97436	C657PACXX_6_7110.sorted.filtered_peak_1803
chr1	205819064	205819540	477	19.04	8.61910	4.18455	5.75957	C657PACXX_6_7110.sorted.filtered_peak_1804
chr1	206643641	206643948	308	21.71	5.15195	2.62820	2.56149	C657PACXX_6_7110.sorted.filtered_peak_1805
chr1	206717973	206718474	502	18.50	7.37884	3.71813	4.60314	C657PACXX_6_7110.sorted.filtered_peak_1806
chr1	206725302	206725694	393	24.81	6.39549	2.84604	3.69436	C657PACXX_6_7110.sorted.filtered_peak_1807
chr1	206730322	206730633	312	27.81	5.61978	2.47801	2.99519	C657PACXX_6_7110.sorted.filtered_peak_1808
chr1	206736227	206736729	503	31.22	8.63519	3.14106	5.75773	C657PACXX_6_7110.sorted.filtered_peak_1809
chr1	206748538	206749143	606	32.30	7.21448	2.69956	4.45165	C657PACXX_6_7110.sorted.filtered_peak_1810
chr1	206753269	206753882	614	41.63	10.00497	2.90208	7.08457	C657PACXX_6_7110.sorted.filtered_peak_1811
chr1	206763371	206763887	517	32.44	12.61081	4.13002	9.53240	C657PACXX_6_7110.sorted.filtered_peak_1812
chr1	206785480	206786161	682	26.24	9.15195	3.59190	6.27449	C657PACXX_6_7110.sorted.filtered_peak_1813
chr1	206807871	206808120	250	17.69	4.00745	2.43311	1.57454	C657PACXX_6_7110.sorted.filtered_peak_1814
chr1	206808440	206809139	700	19.85	5.23266	2.75764	2.64062	C657PACXX_6_7110.sorted.filtered_peak_1815
chr1	206831718	206832026	309	15.15	4.33470	2.72664	1.85177	C657PACXX_6_7110.sorted.filtered_peak_1816
chr1	206857919	206858350	432	19.34	3.99698	2.34699	1.55886	C657PACXX_6_7110.sorted.filtered_peak_1817
chr1	206876982	206877266	285	18.91	4.77510	2.65741	2.22285	C657PACXX_6_7110.sorted.filtered_peak_1818
chr1	206890720	206891006	287	20.87	5.68136	2.86377	3.03463	C657PACXX_6_7110.sorted.filtered_peak_1819
chr1	206931158	206931428	271	18.13	6.30396	3.31979	3.60346	C657PACXX_6_7110.sorted.filtered_peak_1820
chr1	206939638	206940155	518	24.85	7.22316	3.10863	4.45442	C657PACXX_6_7110.sorted.filtered_peak_1821
chr1	206957752	206958090	339	22.20	5.12364	2.59347	2.53490	C657PACXX_6_7110.sorted.filtered_peak_1822
chr1	206976503	206977195	693	33.81	12.01814	3.73503	9.02524	C657PACXX_6_7110.sorted.filtered_peak_1823
chr1	206981944	206982496	553	16.30	4.23956	2.60526	1.76751	C657PACXX_6_7110.sorted.filtered_peak_1824
chr1	206990426	206990857	432	18.99	6.33276	3.22925	3.64612	C657PACXX_6_7110.sorted.filtered_peak_1825
chr1	207095100	207095540	441	23.28	5.93024	2.80000	3.25928	C657PACXX_6_7110.sorted.filtered_peak_1826
chr1	207106552	207106866	315	14.60	4.21542	2.71290	1.74146	C657PACXX_6_7110.sorted.filtered_peak_1827
chr1	207224248	207224535	288	26.46	7.15650	2.98344	4.39668	C657PACXX_6_7110.sorted.filtered_peak_1828
chr1	207226143	207226813	671	24.77	6.24286	2.79207	3.56491	C657PACXX_6_7110.sorted.filtered_peak_1829
chr1	207494361	207495253	893	49.14	21.43401	4.80639	17.98460	C657PACXX_6_7110.sorted.filtered_peak_1830
chr1	207509566	207510705	1140	23.27	6.64003	3.01434	3.92333	C657PACXX_6_7110.sorted.filtered_peak_1831
chr1	207588091	207588477	387	12.16	3.46535	2.53801	1.12464	C657PACXX_6_7110.sorted.filtered_peak_1832
chr1	207925083	207925758	676	29.84	12.41387	4.36260	9.32850	C657PACXX_6_7110.sorted.filtered_peak_1833
chr1	207999036	207999744	709	30.42	8.82606	3.20050	5.96168	C657PACXX_6_7110.sorted.filtered_peak_1834
chr1	208005331	208005602	272	19.81	5.94622	3.02947	3.27886	C657PACXX_6_7110.sorted.filtered_peak_1835
chr1	208035261	208035526	266	26.08	9.20366	3.69768	6.28176	C657PACXX_6_7110.sorted.filtered_peak_1836
chr1	208046292	208047094	803	20.20	5.05146	2.67053	2.48128	C657PACXX_6_7110.sorted.filtered_peak_1837
chr1	208056226	208056910	685	20.33	5.70799	2.88224	3.08612	C657PACXX_6_7110.sorted.filtered_peak_1838
chr1	208137014	208137363	350	15.71	3.88551	2.49560	1.47009	C657PACXX_6_7110.sorted.filtered_peak_1839
chr1	208417887	208418217	331	18.45	4.41697	2.54731	1.91791	C657PACXX_6_7110.sorted.filtered_peak_1840
chr1	209162056	209162666	611	18.34	8.00212	3.99838	5.18528	C657PACXX_6_7110.sorted.filtered_peak_1841
chr1	209759528	209759927	400	13.38	3.81311	2.61922	1.41116	C657PACXX_6_7110.sorted.filtered_peak_1842
chr1	209833285	209833534	250	17.43	4.95780	2.82374	2.38953	C657PACXX_6_7110.sorted.filtered_peak_1843
chr1	209846601	209846947	347	18.60	5.67057	3.01155	3.03239	C657PACXX_6_7110.sorted.filtered_peak_1844
chr1	209920958	209921461	504	28.82	8.03026	3.11097	5.19425	C657PACXX_6_7110.sorted.filtered_peak_1845
chr1	209929070	209930241	1172	28.75	7.25326	2.82629	4.51974	C657PACXX_6_7110.sorted.filtered_peak_1846
chr1	209941709	209943156	1448	24.99	6.18508	2.76256	3.51057	C657PACXX_6_7110.sorted.filtered_peak_1847
chr1	209957571	209958444	874	33.91	13.13451	3.96201	10.09531	C657PACXX_6_7110.sorted.filtered_peak_1848
chr1	210000972	210001687	716	31.95	13.84218	4.48326	10.71655	C657PACXX_6_7110.sorted.filtered_peak_1849
chr1	210547509	210547758	250	13.71	3.77195	2.57696	1.36533	C657PACXX_6_7110.sorted.filtered_peak_1850
chr1	211432087	211433030	944	28.63	8.62778	3.27338	5.76976	C657PACXX_6_7110.sorted.filtered_peak_1851
chr1	211434084	211434371	288	21.29	4.49609	2.42701	1.99002	C657PACXX_6_7110.sorted.filtered_peak_1852
chr1	211496814	211497068	255	19.12	4.97007	2.70982	2.40443	C657PACXX_6_7110.sorted.filtered_peak_1853
chr1	211509039	211509470	432	16.00	4.92470	2.91169	2.36802	C657PACXX_6_7110.sorted.filtered_peak_1854
chr1	211555913	211556424	512	19.62	6.22560	3.15576	3.52934	C657PACXX_6_7110.sorted.filtered_peak_1855
chr1	211688782	211689031	250	18.27	4.59288	2.62680	2.06239	C657PACXX_6_7110.sorted.filtered_peak_1856
chr1	211752278	211753215	938	39.82	14.20397	3.73902	11.12041	C657PACXX_6_7110.sorted.filtered_peak_1857
chr1	211848869	211849328	460	19.77	7.90658	3.80309	5.09277	C657PACXX_6_7110.sorted.filtered_peak_1858
chr1	211854027	211854726	700	20.23	6.51783	3.17481	3.82487	C657PACXX_6_7110.sorted.filtered_peak_1859
chr1	211868497	211868793	297	14.55	4.24330	2.72288	1.77496	C657PACXX_6_7110.sorted.filtered_peak_1860
chr1	211871858	211872251	394	17.72	5.22195	2.89572	2.63961	C657PACXX_6_7110.sorted.filtered_peak_1861
chr1	212208286	212209630	1345	51.13	18.52719	4.06037	15.21472	C657PACXX_6_7110.sorted.filtered_peak_1862
chr1	212398760	212399354	595	17.74	5.64717	3.07477	3.00914	C657PACXX_6_7110.sorted.filtered_peak_1863
chr1	212429643	212430020	378	16.73	4.91383	2.85413	2.35042	C657PACXX_6_7110.sorted.filtered_peak_1864
chr1	212458070	212459306	1237	46.07	15.97752	3.85799	12.75517	C657PACXX_6_7110.sorted.filtered_peak_1865
chr1	212541071	212541425	355	14.42	5.26382	3.21281	2.66045	C657PACXX_6_7110.sorted.filtered_peak_1866
chr1	212587781	212588585	805	23.59	7.62084	3.30465	4.83808	C657PACXX_6_7110.sorted.filtered_peak_1867
chr1	212606516	212606775	260	16.92	4.60693	2.72159	2.07271	C657PACXX_6_7110.sorted.filtered_peak_1868
chr1	212653984	212654284	301	16.35	5.27332	3.03692	2.66956	C657PACXX_6_7110.sorted.filtered_peak_1869
chr1	212732091	212732670	580	24.10	7.73537	3.33706	4.92302	C657PACXX_6_7110.sorted.filtered_peak_1870
chr1	212740032	212740675	644	17.72	5.49604	3.00060	2.88585	C657PACXX_6_7110.sorted.filtered_peak_1871
chr1	212769402	212770028	627	26.61	9.72610	3.74770	6.81016	C657PACXX_6_7110.sorted.filtered_peak_1872
chr1	212781750	212782251	502	29.28	7.48559	2.89851	4.71765	C657PACXX_6_7110.sorted.filtered_peak_1873
chr1	212803396	212803714	319	18.52	6.08103	3.19279	3.39748	C657PACXX_6_7110.sorted.filtered_peak_1874
chr1	212838585	212839107	523	13.98	4.72931	3.00484	2.18624	C657PACXX_6_7110.sorted.filtered_peak_1875
chr1	212894825	212895192	368	21.65	8.28907	3.75504	5.44415	C657PACXX_6_7110.sorted.filtered_peak_1876
chr1	212895403	212895862	460	14.60	3.72364	2.49523	1.33059	C657PACXX_6_7110.sorted.filtered_peak_1877
chr1	212901142	212901488	347	17.88	5.90786	3.18179	3.23853	C657PACXX_6_7110.sorted.filtered_peak_1878
chr1	212911724	212911973	250	16.34	5.59399	3.19331	2.94667	C657PACXX_6_7110.sorted.filtered_peak_1879
chr1	212964773	212965745	973	22.52	6.82245	3.12713	4.09659	C657PACXX_6_7110.sorted.filtered_peak_1880
chr1	213031027	213031815	789	27.08	9.05092	3.45217	6.19892	C657PACXX_6_7110.sorted.filtered_peak_1881
chr1	213188700	213189379	680	32.85	13.56669	4.38521	10.43235	C657PACXX_6_7110.sorted.filtered_peak_1882
chr1	213224502	213225158	657	16.60	5.66236	3.17085	3.03222	C657PACXX_6_7110.sorted.filtered_peak_1883
chr1	214453812	214454396	585	17.33	3.98259	2.43728	1.55675	C657PACXX_6_7110.sorted.filtered_peak_1884
chr1	214454714	214455238	525	20.90	5.62505	2.82716	2.99488	C657PACXX_6_7110.sorted.filtered_peak_1885
chr1	214600924	214601681	758	26.99	11.30435	4.17915	8.31636	C657PACXX_6_7110.sorted.filtered_peak_1886
chr1	214612616	214613276	661	16.93	4.33095	2.60386	1.84051	C657PACXX_6_7110.sorted.filtered_peak_1887
chr1	214776132	214776836	705	26.57	10.95459	4.15325	7.97817	C657PACXX_6_7110.sorted.filtered_peak_1888
chr1	217804258	217804840	583	33.36	15.64728	5.04599	12.40895	C657PACXX_6_7110.sorted.filtered_peak_1889
chr1	218458296	218458832	537	22.02	9.18580	4.00004	6.31813	C657PACXX_6_7110.sorted.filtered_peak_1890
chr1	219346866	219347561	696	25.54	8.84356	3.55759	5.98054	C657PACXX_6_7110.sorted.filtered_peak_1891
chr1	220219065	220220223	1159	30.21	11.57483	3.80988	8.62392	C657PACXX_6_7110.sorted.filtered_peak_1892
chr1	220263048	220263537	490	27.73	9.17511	3.49852	6.27685	C657PACXX_6_7110.sorted.filtered_peak_1893
chr1	220267110	220267779	670	24.70	7.14684	3.08192	4.39003	C657PACXX_6_7110.sorted.filtered_peak_1894
chr1	220445446	220446171	726	36.16	13.64467	4.14127	10.49580	C657PACXX_6_7110.sorted.filtered_peak_1895
chr1	221052383	221052745	363	17.57	4.94568	2.79919	2.38864	C657PACXX_6_7110.sorted.filtered_peak_1896
chr1	221651263	221651512	250	13.86	4.64336	2.97753	2.10788	C657PACXX_6_7110.sorted.filtered_peak_1897
chr1	221881356	221881749	394	24.77	5.89444	2.69702	3.23564	C657PACXX_6_7110.sorted.filtered_peak_1898
chr1	221885714	221885990	277	22.75	4.04664	2.22678	1.60035	C657PACXX_6_7110.sorted.filtered_peak_1899
chr1	221886304	221886832	529	27.93	7.05454	2.87455	4.29682	C657PACXX_6_7110.sorted.filtered_peak_1900
chr1	221899668	221899948	281	19.56	6.18295	3.13650	3.49893	C657PACXX_6_7110.sorted.filtered_peak_1901
chr1	221915247	221916509	1263	43.18	12.84367	3.41770	9.75752	C657PACXX_6_7110.sorted.filtered_peak_1902
chr1	221951129	221951492	364	25.48	8.75302	3.54391	5.88934	C657PACXX_6_7110.sorted.filtered_peak_1903
chr1	222628488	222628757	270	16.93	5.87584	3.26456	3.19966	C657PACXX_6_7110.sorted.filtered_peak_1904
chr1	222638162	222639273	1112	18.18	6.02166	3.17963	3.35572	C657PACXX_6_7110.sorted.filtered_peak_1905
chr1	222763169	222763659	491	19.03	7.16221	3.58347	4.39192	C657PACXX_6_7110.sorted.filtered_peak_1906
chr1	222790817	222791549	733	23.05	5.80101	2.73765	3.17455	C657PACXX_6_7110.sorted.filtered_peak_1907
chr1	222807763	222808104	342	13.28	4.22773	2.82219	1.75647	C657PACXX_6_7110.sorted.filtered_peak_1908
chr1	222817107	222818111	1005	30.38	10.35710	3.57422	7.42609	C657PACXX_6_7110.sorted.filtered_peak_1909
chr1	222828096	222828642	547	19.04	5.64903	2.98107	3.00366	C657PACXX_6_7110.sorted.filtered_peak_1910
chr1	222885780	222886847	1068	33.08	10.71827	3.53761	7.73478	C657PACXX_6_7110.sorted.filtered_peak_1911
chr1	222988427	222988826	400	15.27	4.05815	2.59437	1.61265	C657PACXX_6_7110.sorted.filtered_peak_1912
chr1	223254577	223255069	493	14.98	4.34124	2.74222	1.85215	C657PACXX_6_7110.sorted.filtered_peak_1913
chr1	223297144	223297410	267	17.31	6.10491	3.30698	3.42312	C657PACXX_6_7110.sorted.filtered_peak_1914
chr1	223316313	223316833	521	20.03	6.88158	3.35900	4.14555	C657PACXX_6_7110.sorted.filtered_peak_1915
chr1	223885900	223886259	360	14.74	3.75555	2.49976	1.35531	C657PACXX_6_7110.sorted.filtered_peak_1916
chr1	223904064	223904796	733	22.57	5.25374	2.61052	2.65969	C657PACXX_6_7110.sorted.filtered_peak_1917
chr1	223914322	223914924	603	18.17	5.49107	2.97082	2.87815	C657PACXX_6_7110.sorted.filtered_peak_1918
chr1	224033188	224034060	873	22.84	5.93754	2.82594	3.26729	C657PACXX_6_7110.sorted.filtered_peak_1919
chr1	224180141	224180515	375	28.94	17.23389	6.24984	13.92296	C657PACXX_6_7110.sorted.filtered_peak_1920
chr1	224238546	224238832	287	12.48	3.92434	2.74389	1.50207	C657PACXX_6_7110.sorted.filtered_peak_1921
chr1	224301539	224302315	777	21.36	6.38424	3.04184	3.70602	C657PACXX_6_7110.sorted.filtered_peak_1922
chr1	224356615	224357140	526	17.54	7.36313	3.86985	4.56122	C657PACXX_6_7110.sorted.filtered_peak_1923
chr1	224370195	224371316	1122	20.41	6.28669	3.09761	3.60185	C657PACXX_6_7110.sorted.filtered_peak_1924
chr1	224432899	224433342	444	13.00	4.37316	2.92283	1.86410	C657PACXX_6_7110.sorted.filtered_peak_1925
chr1	224517475	224518358	884	28.46	9.58787	3.59015	6.65971	C657PACXX_6_7110.sorted.filtered_peak_1926
chr1	224544316	224544798	483	22.41	8.76731	3.83117	5.90262	C657PACXX_6_7110.sorted.filtered_peak_1927
chr1	224567746	224568141	396	25.92	8.94076	3.58101	6.05226	C657PACXX_6_7110.sorted.filtered_peak_1928
chr1	224622449	224622876	428	25.19	6.58332	2.88402	3.86450	C657PACXX_6_7110.sorted.filtered_peak_1929
chr1	224685837	224686545	709	17.93	4.85330	2.73630	2.30685	C657PACXX_6_7110.sorted.filtered_peak_1930
chr1	224701477	224701769	293	15.82	4.70174	2.83592	2.16626	C657PACXX_6_7110.sorted.filtered_peak_1931
chr1	224811204	224812210	1007	40.46	16.86403	4.42505	13.63287	C657PACXX_6_7110.sorted.filtered_peak_1932
chr1	225615618	225616559	942	23.40	5.29517	2.57461	2.70705	C657PACXX_6_7110.sorted.filtered_peak_1933
chr1	225632524	225633101	578	35.31	13.53313	4.07022	10.43246	C657PACXX_6_7110.sorted.filtered_peak_1934
chr1	225642658	225642907	250	14.04	4.10264	2.70256	1.65341	C657PACXX_6_7110.sorted.filtered_peak_1935
chr1	225654862	225655880	1019	24.89	6.74892	2.94104	4.02495	C657PACXX_6_7110.sorted.filtered_peak_1936
chr1	225662641	225663142	502	14.70	4.41349	2.78269	1.92908	C657PACXX_6_7110.sorted.filtered_peak_1937
chr1	225964988	225965874	887	33.89	13.69114	4.23034	10.58440	C657PACXX_6_7110.sorted.filtered_peak_1938
chr1	226069954	226070467	514	16.90	3.86509	2.41978	1.44723	C657PACXX_6_7110.sorted.filtered_peak_1939
chr1	226084782	226085272	491	27.93	12.13410	4.47927	9.06400	C657PACXX_6_7110.sorted.filtered_peak_1940
chr1	226111476	226112258	783	23.80	8.44625	3.50575	5.63893	C657PACXX_6_7110.sorted.filtered_peak_1941
chr1	226163723	226164016	294	20.83	9.34452	4.27969	6.43588	C657PACXX_6_7110.sorted.filtered_peak_1942
chr1	226186903	226187566	664	48.92	19.68597	4.52856	16.28517	C657PACXX_6_7110.sorted.filtered_peak_1943
chr1	226249945	226251471	1527	31.15	8.15860	2.96734	5.34818	C657PACXX_6_7110.sorted.filtered_peak_1944
chr1	226270946	226271664	719	17.34	6.47786	3.43823	3.78217	C657PACXX_6_7110.sorted.filtered_peak_1945
chr1	226297872	226298460	589	17.69	4.79056	2.73477	2.24470	C657PACXX_6_7110.sorted.filtered_peak_1946
chr1	226340191	226340472	282	12.07	3.58394	2.60531	1.22578	C657PACXX_6_7110.sorted.filtered_peak_1947
chr1	226374079	226375014	936	20.35	7.82490	3.61276	5.05704	C657PACXX_6_7110.sorted.filtered_peak_1948
chr1	226496682	226496993	312	22.50	8.20353	3.64418	5.36070	C657PACXX_6_7110.sorted.filtered_peak_1949
chr1	226521081	226521389	309	15.27	5.87096	3.39731	3.21556	C657PACXX_6_7110.sorted.filtered_peak_1950
chr1	226595490	226596286	797	28.03	7.53261	2.98386	4.75446	C657PACXX_6_7110.sorted.filtered_peak_1951
chr1	226612282	226612859	578	15.67	4.65518	2.82980	2.12229	C657PACXX_6_7110.sorted.filtered_peak_1952
chr1	226632557	226633019	463	24.12	10.44730	4.29837	7.47504	C657PACXX_6_7110.sorted.filtered_peak_1953
chr1	226841143	226841507	365	23.80	7.42911	3.25636	4.64191	C657PACXX_6_7110.sorted.filtered_peak_1954
chr1	226850386	226851100	715	46.12	17.72991	4.37208	14.39711	C657PACXX_6_7110.sorted.filtered_peak_1955
chr1	226862587	226863182	596	29.54	7.36346	2.88297	4.57921	C657PACXX_6_7110.sorted.filtered_peak_1956
chr1	226864923	226865210	288	27.69	5.69473	2.51060	3.05369	C657PACXX_6_7110.sorted.filtered_peak_1957
chr1	226890862	226891662	801	15.67	4.11141	2.59649	1.65193	C657PACXX_6_7110.sorted.filtered_peak_1958
chr1	226926848	226927546	699	25.27	6.07658	2.71229	3.41267	C657PACXX_6_7110.sorted.filtered_peak_1959
chr1	226986130	226986859	730	18.98	5.38076	2.85851	2.78246	C657PACXX_6_7110.sorted.filtered_peak_1960
chr1	227015434	227016041	608	21.16	8.92375	4.04105	6.04912	C657PACXX_6_7110.sorted.filtered_peak_1961
chr1	227057979	227058339	361	15.77	4.44556	2.72316	1.94736	C657PACXX_6_7110.sorted.filtered_peak_1962
chr1	227127355	227128105	751	65.28	32.33781	5.64559	28.46356	C657PACXX_6_7110.sorted.filtered_peak_1963
chr1	227669571	227669905	335	14.42	5.28853	3.21901	2.68516	C657PACXX_6_7110.sorted.filtered_peak_1964
chr1	227730268	227730604	337	15.09	4.11259	2.62435	1.67259	C657PACXX_6_7110.sorted.filtered_peak_1965
chr1	227751029	227751601	573	17.65	5.66274	3.09632	3.01677	C657PACXX_6_7110.sorted.filtered_peak_1966
chr1	227922866	227923444	579	33.49	9.60172	3.21590	6.68810	C657PACXX_6_7110.sorted.filtered_peak_1967
chr1	227936145	227936985	841	32.45	10.56046	3.55059	7.58366	C657PACXX_6_7110.sorted.filtered_peak_1968
chr1	227950197	227950646	450	38.19	8.36851	2.73257	5.52713	C657PACXX_6_7110.sorted.filtered_peak_1969
chr1	227953853	227954451	599	44.09	12.54790	3.31589	9.48396	C657PACXX_6_7110.sorted.filtered_peak_1970
chr1	227961963	227962409	447	16.54	4.06820	2.52123	1.61652	C657PACXX_6_7110.sorted.filtered_peak_1971
chr1	227975326	227976339	1014	37.76	12.83900	3.66681	9.77762	C657PACXX_6_7110.sorted.filtered_peak_1972
chr1	228122516	228123017	502	16.21	5.16267	3.00763	2.56444	C657PACXX_6_7110.sorted.filtered_peak_1973
chr1	228269926	228270760	835	33.55	10.08232	3.33860	7.14121	C657PACXX_6_7110.sorted.filtered_peak_1974
chr1	228290605	228291244	640	28.66	7.44149	2.92452	4.66577	C657PACXX_6_7110.sorted.filtered_peak_1975
chr1	228296684	228297575	892	33.93	12.54382	3.99350	9.46513	C657PACXX_6_7110.sorted.filtered_peak_1976
chr1	228318761	228319035	275	13.36	3.98431	2.70280	1.54046	C657PACXX_6_7110.sorted.filtered_peak_1977
chr1	228327420	228328122	703	60.80	26.03132	4.95365	22.36551	C657PACXX_6_7110.sorted.filtered_peak_1978
chr1	228353057	228354219	1163	62.16	23.42322	4.32769	19.87585	C657PACXX_6_7110.sorted.filtered_peak_1979
chr1	228373362	228373794	433	15.56	4.53168	2.78448	2.01406	C657PACXX_6_7110.sorted.filtered_peak_1980
chr1	228400999	228401353	355	17.06	3.92463	2.43491	1.49431	C657PACXX_6_7110.sorted.filtered_peak_1981
chr1	228594200	228594902	703	29.47	7.90002	3.02623	5.08551	C657PACXX_6_7110.sorted.filtered_peak_1982
chr1	228645201	228645882	682	47.37	17.68537	4.16893	14.37474	C657PACXX_6_7110.sorted.filtered_peak_1983
chr1	228652274	228652699	426	23.87	5.69038	2.69056	3.04123	C657PACXX_6_7110.sorted.filtered_peak_1984
chr1	228653670	228654006	337	19.11	3.68755	2.24880	1.30838	C657PACXX_6_7110.sorted.filtered_peak_1985
chr1	228666729	228667455	727	22.84	7.96079	3.51596	5.14328	C657PACXX_6_7110.sorted.filtered_peak_1986
chr1	228674210	228675165	956	31.67	10.85788	3.67239	7.87555	C657PACXX_6_7110.sorted.filtered_peak_1987
chr1	228688470	228689166	697	20.82	6.56956	3.18060	3.85117	C657PACXX_6_7110.sorted.filtered_peak_1988
chr1	228782546	228783254	709	15.72	6.17272	3.49147	3.48915	C657PACXX_6_7110.sorted.filtered_peak_1989
chr1	228929913	228930521	609	18.03	5.10432	2.83156	2.52545	C657PACXX_6_7110.sorted.filtered_peak_1990
chr1	228967054	228967308	255	17.04	5.41749	3.05395	2.78933	C657PACXX_6_7110.sorted.filtered_peak_1991
chr1	229389310	229389647	338	20.66	6.31626	3.08291	3.63133	C657PACXX_6_7110.sorted.filtered_peak_1992
chr1	229406673	229406974	302	21.41	6.19359	2.99795	3.51065	C657PACXX_6_7110.sorted.filtered_peak_1993
chr1	229421625	229421987	363	13.49	4.42699	2.90298	1.92623	C657PACXX_6_7110.sorted.filtered_peak_1994
chr1	229477948	229478754	807	23.10	6.61999	3.01682	3.90919	C657PACXX_6_7110.sorted.filtered_peak_1995
chr1	229576757	229577029	273	16.46	6.39819	3.54652	3.67845	C657PACXX_6_7110.sorted.filtered_peak_1996
chr1	229643888	229644439	552	39.33	18.18986	5.03395	14.85622	C657PACXX_6_7110.sorted.filtered_peak_1997
chr1	229650454	229650703	250	12.92	3.89731	2.69342	1.47103	C657PACXX_6_7110.sorted.filtered_peak_1998
chr1	229693466	229693829	364	18.21	3.81311	2.33183	1.41586	C657PACXX_6_7110.sorted.filtered_peak_1999
chr1	229694475	229695132	658	30.79	10.69085	3.70711	7.71135	C657PACXX_6_7110.sorted.filtered_peak_2000
chr1	229761795	229762549	755	17.57	4.14241	2.48853	1.68471	C657PACXX_6_7110.sorted.filtered_peak_2001
chr1	230202565	230203608	1044	20.26	4.97944	2.63801	2.42215	C657PACXX_6_7110.sorted.filtered_peak_2002
chr1	230777856	230778760	905	27.94	9.14383	3.48882	6.24778	C657PACXX_6_7110.sorted.filtered_peak_2003
chr1	230984778	230985096	319	12.89	4.08656	2.78585	1.64097	C657PACXX_6_7110.sorted.filtered_peak_2004
chr1	231053124	231053681	558	13.25	3.59339	2.52429	1.23024	C657PACXX_6_7110.sorted.filtered_peak_2005
chr1	231108722	231108996	275	21.97	5.98872	2.90840	3.30537	C657PACXX_6_7110.sorted.filtered_peak_2006
chr1	231113159	231113754	596	25.44	4.98822	2.40645	2.41615	C657PACXX_6_7110.sorted.filtered_peak_2007
chr1	231114448	231115124	677	32.26	9.50128	3.27617	6.58990	C657PACXX_6_7110.sorted.filtered_peak_2008
chr1	231189136	231189691	556	13.16	4.14971	2.79643	1.68820	C657PACXX_6_7110.sorted.filtered_peak_2009
chr1	231347110	231347524	415	15.46	4.25328	2.65604	1.79077	C657PACXX_6_7110.sorted.filtered_peak_2010
chr1	231376539	231377326	788	22.49	6.52345	2.99793	3.83872	C657PACXX_6_7110.sorted.filtered_peak_2011
chr1	231473192	231474152	961	63.56	28.92180	5.13544	25.17135	C657PACXX_6_7110.sorted.filtered_peak_2012
chr1	231493581	231494144	564	14.40	4.43186	2.83209	1.92595	C657PACXX_6_7110.sorted.filtered_peak_2013
chr1	231512578	231513303	726	16.59	6.00045	3.31335	3.33858	C657PACXX_6_7110.sorted.filtered_peak_2014
chr1	231556663	231556912	250	18.21	3.70540	2.29574	1.32300	C657PACXX_6_7110.sorted.filtered_peak_2015
chr1	231558087	231558579	493	23.65	6.52011	2.96425	3.80230	C657PACXX_6_7110.sorted.filtered_peak_2016
chr1	231596401	231596759	359	18.84	6.61889	3.37489	3.89312	C657PACXX_6_7110.sorted.filtered_peak_2017
chr1	231663955	231664722	768	37.55	15.14226	4.29944	11.97122	C657PACXX_6_7110.sorted.filtered_peak_2018
chr1	231739566	231739982	417	20.80	9.77421	4.46263	6.83845	C657PACXX_6_7110.sorted.filtered_peak_2019
chr1	231748210	231749234	1025	17.68	5.50901	3.02469	2.88125	C657PACXX_6_7110.sorted.filtered_peak_2020
chr1	231762636	231762913	278	15.50	4.00757	2.56323	1.56807	C657PACXX_6_7110.sorted.filtered_peak_2021
chr1	232054460	232054724	265	13.31	4.25388	2.83663	1.77284	C657PACXX_6_7110.sorted.filtered_peak_2022
chr1	232664481	232664909	429	16.29	5.03503	2.94370	2.45483	C657PACXX_6_7110.sorted.filtered_peak_2023
chr1	232714452	232714899	448	20.57	6.15802	3.03981	3.48350	C657PACXX_6_7110.sorted.filtered_peak_2024
chr1	232771547	232771991	445	13.86	3.72927	2.54646	1.33391	C657PACXX_6_7110.sorted.filtered_peak_2025
chr1	232941023	232941447	425	16.95	4.51164	2.67455	1.99812	C657PACXX_6_7110.sorted.filtered_peak_2026
chr1	233086013	233086566	554	32.20	11.28785	3.72969	8.29239	C657PACXX_6_7110.sorted.filtered_peak_2027
chr1	233248672	233249029	358	19.70	6.83214	3.37645	4.09605	C657PACXX_6_7110.sorted.filtered_peak_2028
chr1	233417636	233418065	430	22.86	9.33463	4.00410	6.43448	C657PACXX_6_7110.sorted.filtered_peak_2029
chr1	233430669	233430997	329	18.42	5.75466	3.05498	3.11141	C657PACXX_6_7110.sorted.filtered_peak_2030
chr1	233530674	233530974	301	13.02	3.67714	2.58176	1.30281	C657PACXX_6_7110.sorted.filtered_peak_2031
chr1	233542299	233543005	707	16.23	5.37917	3.08790	2.77385	C657PACXX_6_7110.sorted.filtered_peak_2032
chr1	233577116	233577365	250	12.81	4.14103	2.82297	1.68503	C657PACXX_6_7110.sorted.filtered_peak_2033
chr1	233734727	233735143	417	17.66	5.02108	2.82991	2.44960	C657PACXX_6_7110.sorted.filtered_peak_2034
chr1	233749282	233749709	428	14.36	3.61391	2.46082	1.24582	C657PACXX_6_7110.sorted.filtered_peak_2035
chr1	234250680	234250953	274	13.95	4.50171	2.90037	1.98417	C657PACXX_6_7110.sorted.filtered_peak_2036
chr1	234366271	234366746	476	16.33	4.81427	2.84750	2.25724	C657PACXX_6_7110.sorted.filtered_peak_2037
chr1	234445748	234446040	293	15.30	4.27356	2.68821	1.79598	C657PACXX_6_7110.sorted.filtered_peak_2038
chr1	234462413	234462717	305	15.64	5.03636	2.99274	2.46437	C657PACXX_6_7110.sorted.filtered_peak_2039
chr1	234508975	234509688	714	37.50	15.10098	4.38287	11.89296	C657PACXX_6_7110.sorted.filtered_peak_2040
chr1	234544558	234544818	261	17.44	5.35961	2.99400	2.73775	C657PACXX_6_7110.sorted.filtered_peak_2041
chr1	234613927	234615104	1178	25.51	7.51792	3.15237	4.73600	C657PACXX_6_7110.sorted.filtered_peak_2042
chr1	234622803	234623052	250	16.57	4.78287	2.81317	2.23326	C657PACXX_6_7110.sorted.filtered_peak_2043
chr1	234634743	234635149	407	17.43	4.88190	2.79044	2.32558	C657PACXX_6_7110.sorted.filtered_peak_2044
chr1	234735549	234735985	437	20.05	3.80962	2.25209	1.40309	C657PACXX_6_7110.sorted.filtered_peak_2045
chr1	234745840	234746901	1062	35.28	7.16746	2.57511	4.41027	C657PACXX_6_7110.sorted.filtered_peak_2046
chr1	234859706	234860322	617	23.20	4.95124	2.49119	2.38068	C657PACXX_6_7110.sorted.filtered_peak_2047
chr1	234894700	234895172	473	20.27	5.97633	3.00820	3.30792	C657PACXX_6_7110.sorted.filtered_peak_2048
chr1	234908075	234908495	421	25.50	6.55109	2.84792	3.84620	C657PACXX_6_7110.sorted.filtered_peak_2049
chr1	234916466	234916789	324	20.67	3.55091	2.14177	1.19874	C657PACXX_6_7110.sorted.filtered_peak_2050
chr1	235098856	235099415	560	24.15	6.72983	3.00446	3.99323	C657PACXX_6_7110.sorted.filtered_peak_2051
chr1	235116146	235116970	825	19.33	4.19727	2.42044	1.73012	C657PACXX_6_7110.sorted.filtered_peak_2052
chr1	235147321	235148309	989	45.16	16.59726	3.88365	13.41163	C657PACXX_6_7110.sorted.filtered_peak_2053
chr1	235242390	235242667	278	13.99	4.99623	3.12977	2.41706	C657PACXX_6_7110.sorted.filtered_peak_2054
chr1	235243047	235243312	266	15.27	5.82135	3.39767	3.15326	C657PACXX_6_7110.sorted.filtered_peak_2055
chr1	235246914	235247495	582	18.01	6.15356	3.25836	3.47222	C657PACXX_6_7110.sorted.filtered_peak_2056
chr1	235257108	235257434	327	13.19	3.81494	2.63560	1.41421	C657PACXX_6_7110.sorted.filtered_peak_2057
chr1	235267591	235268022	432	23.11	6.77638	3.06531	4.05495	C657PACXX_6_7110.sorted.filtered_peak_2058
chr1	235268478	235268765	288	24.32	7.25904	3.14635	4.49576	C657PACXX_6_7110.sorted.filtered_peak_2059
chr1	235292027	235292548	522	31.38	13.38680	4.49920	10.26218	C657PACXX_6_7110.sorted.filtered_peak_2060
chr1	235324031	235325180	1150	21.85	7.72985	3.48303	4.94254	C657PACXX_6_7110.sorted.filtered_peak_2061
chr1	235460809	235461319	511	23.00	9.12719	3.93730	6.22809	C657PACXX_6_7110.sorted.filtered_peak_2062
chr1	235468107	235468407	301	17.65	7.48576	3.89356	4.68479	C657PACXX_6_7110.sorted.filtered_peak_2063
chr1	235491320	235492333	1014	75.58	31.58821	4.87182	27.72797	C657PACXX_6_7110.sorted.filtered_peak_2064
chr1	235500228	235500604	377	16.29	5.27688	3.03153	2.68537	C657PACXX_6_7110.sorted.filtered_peak_2065
chr1	235530441	235531085	645	19.61	8.97604	4.30235	6.07511	C657PACXX_6_7110.sorted.filtered_peak_2066
chr1	235580419	235580711	293	13.61	4.75275	3.04995	2.20028	C657PACXX_6_7110.sorted.filtered_peak_2067
chr1	235667563	235668606	1044	42.52	16.27508	4.03419	13.08209	C657PACXX_6_7110.sorted.filtered_peak_2068
chr1	235805673	235806186	514	22.08	6.12902	2.91948	3.45823	C657PACXX_6_7110.sorted.filtered_peak_2069
chr1	236029934	236030956	1023	32.33	7.76675	2.81667	4.97348	C657PACXX_6_7110.sorted.filtered_peak_2070
chr1	236036294	236036818	525	22.03	6.36535	3.01636	3.66060	C657PACXX_6_7110.sorted.filtered_peak_2071
chr1	236051151	236051770	620	23.15	8.43054	3.61175	5.60003	C657PACXX_6_7110.sorted.filtered_peak_2072
chr1	236086792	236087176	385	12.73	3.92562	2.72233	1.50125	C657PACXX_6_7110.sorted.filtered_peak_2073
chr1	236135059	236135391	333	16.46	6.30898	3.49258	3.60455	C657PACXX_6_7110.sorted.filtered_peak_2074
chr1	236162042	236163151	1110	29.00	9.21445	3.44755	6.30181	C657PACXX_6_7110.sorted.filtered_peak_2075
chr1	236319887	236320376	490	25.76	9.01437	3.59903	6.13460	C657PACXX_6_7110.sorted.filtered_peak_2076
chr1	236445033	236445844	812	31.13	10.24004	3.53191	7.29355	C657PACXX_6_7110.sorted.filtered_peak_2077
chr1	236558092	236558658	567	13.40	3.60030	2.51694	1.23406	C657PACXX_6_7110.sorted.filtered_peak_2078
chr1	236579441	236579967	527	23.63	10.02274	4.20445	7.06933	C657PACXX_6_7110.sorted.filtered_peak_2079
chr1	236680130	236680509	380	16.11	4.93877	2.90331	2.38614	C657PACXX_6_7110.sorted.filtered_peak_2080
chr1	236687097	236687977	881	21.34	7.03690	3.30207	4.28857	C657PACXX_6_7110.sorted.filtered_peak_2081
chr1	236697693	236698045	353	13.51	3.88484	2.64395	1.46894	C657PACXX_6_7110.sorted.filtered_peak_2082
chr1	236767519	236768325	807	22.87	7.81201	3.45498	5.00246	C657PACXX_6_7110.sorted.filtered_peak_2083
chr1	236922414	236922920	507	12.69	3.97161	2.75077	1.53721	C657PACXX_6_7110.sorted.filtered_peak_2084
chr1	236958162	236959046	885	39.85	15.80568	4.28331	12.59012	C657PACXX_6_7110.sorted.filtered_peak_2085
chr1	237574948	237575537	590	16.19	5.19224	3.01147	2.60199	C657PACXX_6_7110.sorted.filtered_peak_2086
chr1	237899977	237900321	345	20.06	6.94898	3.39029	4.20041	C657PACXX_6_7110.sorted.filtered_peak_2087
chr1	239882306	239882640	335	24.16	5.45603	2.59337	2.84208	C657PACXX_6_7110.sorted.filtered_peak_2088
chr1	239882895	239883437	543	28.63	7.92708	3.09075	5.09994	C657PACXX_6_7110.sorted.filtered_peak_2089
chr1	240139673	240139923	251	15.89	6.20489	3.52669	3.49222	C657PACXX_6_7110.sorted.filtered_peak_2090
chr1	240739561	240739814	254	15.65	5.75510	3.33631	3.08947	C657PACXX_6_7110.sorted.filtered_peak_2091
chr1	241682739	241683373	635	28.42	10.10340	3.72400	7.15914	C657PACXX_6_7110.sorted.filtered_peak_2092
chr1	241694711	241695157	447	18.65	4.96889	2.74193	2.39929	C657PACXX_6_7110.sorted.filtered_peak_2093
chr1	241803210	241803474	265	24.29	6.88042	3.04329	4.13060	C657PACXX_6_7110.sorted.filtered_peak_2094
chr1	242010847	242011646	800	42.01	18.02099	4.65690	14.72079	C657PACXX_6_7110.sorted.filtered_peak_2095
chr1	242161785	242162034	250	13.04	4.39636	2.93041	1.88517	C657PACXX_6_7110.sorted.filtered_peak_2096
chr1	242564384	242564767	384	13.50	4.28394	2.83327	1.79930	C657PACXX_6_7110.sorted.filtered_peak_2097
chr1	243418284	243419650	1367	40.81	13.01362	3.62570	9.90058	C657PACXX_6_7110.sorted.filtered_peak_2098
chr1	243759546	243760253	708	25.01	7.37682	3.12257	4.61266	C657PACXX_6_7110.sorted.filtered_peak_2099
chr1	243911894	243912233	340	15.96	4.88682	2.90613	2.32519	C657PACXX_6_7110.sorted.filtered_peak_2100
chr1	244001533	244001783	251	16.31	5.14865	2.99151	2.55644	C657PACXX_6_7110.sorted.filtered_peak_2101
chr1	244012309	244012558	250	21.24	5.58785	2.80358	2.95153	C657PACXX_6_7110.sorted.filtered_peak_2102
chr1	244013805	244014159	355	19.10	4.45937	2.52367	1.95647	C657PACXX_6_7110.sorted.filtered_peak_2103
chr1	244210978	244211943	966	42.23	13.39115	3.65782	10.25080	C657PACXX_6_7110.sorted.filtered_peak_2104
chr1	244238091	244238679	589	17.25	6.58910	3.52955	3.86120	C657PACXX_6_7110.sorted.filtered_peak_2105
chr1	244436372	244436687	316	18.96	8.37330	4.10117	5.52576	C657PACXX_6_7110.sorted.filtered_peak_2106
chr1	244462596	244463101	506	20.81	7.80139	3.63989	4.99957	C657PACXX_6_7110.sorted.filtered_peak_2107
chr1	244482898	244483350	453	20.64	5.60170	2.84217	2.97026	C657PACXX_6_7110.sorted.filtered_peak_2108
chr1	244486312	244486667	356	22.61	5.86445	2.81523	3.20231	C657PACXX_6_7110.sorted.filtered_peak_2109
chr1	244614693	244615759	1067	39.49	13.54221	3.67678	10.48106	C657PACXX_6_7110.sorted.filtered_peak_2110
chr1	244624479	244625300	822	18.06	6.64379	3.44946	3.92613	C657PACXX_6_7110.sorted.filtered_peak_2111
chr1	244815910	244816462	553	56.18	24.86260	4.97789	21.26753	C657PACXX_6_7110.sorted.filtered_peak_2112
chr1	244997975	244998974	1000	44.45	14.44314	3.68256	11.27956	C657PACXX_6_7110.sorted.filtered_peak_2113
chr1	244999182	244999459	278	26.63	4.51566	2.22959	2.00460	C657PACXX_6_7110.sorted.filtered_peak_2114
chr1	245025977	245026800	824	31.34	6.79416	2.64363	4.06119	C657PACXX_6_7110.sorted.filtered_peak_2115
chr1	245027614	245028247	634	35.51	9.50248	3.06456	6.61049	C657PACXX_6_7110.sorted.filtered_peak_2116
chr1	245133303	245134697	1395	39.09	14.05049	3.83575	10.96709	C657PACXX_6_7110.sorted.filtered_peak_2117
chr1	245700494	245700876	383	12.87	3.91094	2.70525	1.48158	C657PACXX_6_7110.sorted.filtered_peak_2118
chr1	246280754	246281007	254	17.04	5.43838	3.06421	2.80536	C657PACXX_6_7110.sorted.filtered_peak_2119
chr1	246670269	246670969	701	23.21	7.06637	3.13694	4.33318	C657PACXX_6_7110.sorted.filtered_peak_2120
chr1	246729388	246730274	887	33.96	12.01237	3.68135	9.02425	C657PACXX_6_7110.sorted.filtered_peak_2121
chr1	246862512	246862774	263	13.75	4.76703	3.04444	2.22299	C657PACXX_6_7110.sorted.filtered_peak_2122
chr1	247095014	247095648	635	42.84	19.60629	5.07751	16.20171	C657PACXX_6_7110.sorted.filtered_peak_2123
chr1	247241184	247241565	382	16.81	5.30025	3.00322	2.70648	C657PACXX_6_7110.sorted.filtered_peak_2124
chr1	247241893	247242173	281	17.09	5.55038	3.10603	2.90857	C657PACXX_6_7110.sorted.filtered_peak_2125
chr1	247267389	247268060	672	18.79	6.08838	3.15084	3.42322	C657PACXX_6_7110.sorted.filtered_peak_2126
chr1	247373943	247374421	479	40.15	18.18680	4.89974	14.86253	C657PACXX_6_7110.sorted.filtered_peak_2127
chr1	247553420	247553836	417	17.48	5.44792	3.00783	2.83474	C657PACXX_6_7110.sorted.filtered_peak_2128
chr1	247578939	247579534	596	16.09	5.80865	3.28344	3.16421	C657PACXX_6_7110.sorted.filtered_peak_2129
chr1	248100020	248100637	618	14.99	4.75070	2.92684	2.20537	C657PACXX_6_7110.sorted.filtered_peak_2130
chr1	249119819	249121041	1223	46.62	18.61843	4.41858	15.27505	C657PACXX_6_7110.sorted.filtered_peak_2131
chr1	249131940	249133374	1435	30.91	9.22567	3.31923	6.31043	C657PACXX_6_7110.sorted.filtered_peak_2132
chr1	249153058	249153680	623	42.36	15.04819	3.82747	11.91166	C657PACXX_6_7110.sorted.filtered_peak_2133
chr1	249167725	249168599	875	30.53	9.63404	3.39131	6.74216	C657PACXX_6_7110.sorted.filtered_peak_2134
chr1	249200063	249201135	1073	31.69	10.90094	3.69278	7.91213	C657PACXX_6_7110.sorted.filtered_peak_2135
chr1	249218991	249219310	320	16.20	6.47990	3.59156	3.76078	C657PACXX_6_7110.sorted.filtered_peak_2136
chr10	379623	379897	275	13.26	4.05825	2.73920	1.61521	C657PACXX_6_7110.sorted.filtered_peak_2137
chr10	977515	978223	709	36.97	13.80599	4.04372	10.67316	C657PACXX_6_7110.sorted.filtered_peak_2138
chr10	1033752	1034527	776	21.41	6.73817	3.16859	4.03017	C657PACXX_6_7110.sorted.filtered_peak_2139
chr10	1089464	1089959	496	21.26	6.01106	2.95244	3.33641	C657PACXX_6_7110.sorted.filtered_peak_2140
chr10	1094671	1095600	930	55.70	23.13162	4.75347	19.58587	C657PACXX_6_7110.sorted.filtered_peak_2141
chr10	1102195	1102934	740	23.50	7.56073	3.33232	4.75941	C657PACXX_6_7110.sorted.filtered_peak_2142
chr10	1109127	1109376	250	15.69	5.00747	2.99048	2.41897	C657PACXX_6_7110.sorted.filtered_peak_2143
chr10	1155999	1156535	537	19.21	5.49502	2.89854	2.87309	C657PACXX_6_7110.sorted.filtered_peak_2144
chr10	3110510	3110768	259	20.66	5.81031	2.92959	3.14666	C657PACXX_6_7110.sorted.filtered_peak_2145
chr10	3137675	3138222	548	16.17	4.63530	2.77673	2.11063	C657PACXX_6_7110.sorted.filtered_peak_2146
chr10	3214453	3215580	1128	45.24	16.13255	3.88085	12.94613	C657PACXX_6_7110.sorted.filtered_peak_2147
chr10	3239892	3240509	618	19.04	5.27842	2.82232	2.68917	C657PACXX_6_7110.sorted.filtered_peak_2148
chr10	3269925	3270322	398	22.72	8.90609	3.84023	6.04377	C657PACXX_6_7110.sorted.filtered_peak_2149
chr10	3799724	3800572	849	25.52	7.71284	3.19290	4.92229	C657PACXX_6_7110.sorted.filtered_peak_2150
chr10	3807123	3807384	262	15.94	3.87533	2.47627	1.45777	C657PACXX_6_7110.sorted.filtered_peak_2151
chr10	3819172	3819595	424	21.88	3.83705	2.19236	1.42584	C657PACXX_6_7110.sorted.filtered_peak_2152
chr10	3827349	3827814	466	48.48	12.37540	3.06914	9.33484	C657PACXX_6_7110.sorted.filtered_peak_2153
chr10	3846593	3847014	422	26.40	4.46465	2.22581	1.95437	C657PACXX_6_7110.sorted.filtered_peak_2154
chr10	3847297	3847846	550	37.71	9.09957	2.92307	6.20117	C657PACXX_6_7110.sorted.filtered_peak_2155
chr10	3852367	3852880	514	35.95	9.41693	3.02162	6.53836	C657PACXX_6_7110.sorted.filtered_peak_2156
chr10	3870984	3871396	413	17.35	5.49066	3.04628	2.86465	C657PACXX_6_7110.sorted.filtered_peak_2157
chr10	3894476	3894985	510	27.71	9.74157	3.72273	6.79275	C657PACXX_6_7110.sorted.filtered_peak_2158
chr10	3915940	3916245	306	19.30	5.15501	2.76931	2.56715	C657PACXX_6_7110.sorted.filtered_peak_2159
chr10	3934612	3935105	494	23.98	8.36713	3.58202	5.50538	C657PACXX_6_7110.sorted.filtered_peak_2160
chr10	3944504	3944807	304	16.82	5.31929	3.01727	2.71355	C657PACXX_6_7110.sorted.filtered_peak_2161
chr10	3977253	3977772	520	19.26	6.90872	3.46242	4.15633	C657PACXX_6_7110.sorted.filtered_peak_2162
chr10	4173731	4174299	569	23.04	6.26261	2.90924	3.57119	C657PACXX_6_7110.sorted.filtered_peak_2163
chr10	4891836	4892131	296	18.46	5.61190	3.01808	2.96296	C657PACXX_6_7110.sorted.filtered_peak_2164
chr10	5136651	5136978	328	17.58	5.38647	2.96405	2.79025	C657PACXX_6_7110.sorted.filtered_peak_2165
chr10	5333674	5334552	879	21.01	6.56518	3.13950	3.86594	C657PACXX_6_7110.sorted.filtered_peak_2166
chr10	5339435	5339804	370	18.90	5.72709	3.02306	3.07505	C657PACXX_6_7110.sorted.filtered_peak_2167
chr10	5454179	5454428	250	14.84	5.08133	3.09687	2.48946	C657PACXX_6_7110.sorted.filtered_peak_2168
chr10	5476191	5476513	323	12.26	3.93519	2.76852	1.48980	C657PACXX_6_7110.sorted.filtered_peak_2169
chr10	5606459	5606765	307	20.25	6.03471	3.03169	3.35994	C657PACXX_6_7110.sorted.filtered_peak_2170
chr10	5665143	5665602	460	16.50	4.76212	2.81486	2.20631	C657PACXX_6_7110.sorted.filtered_peak_2171
chr10	5726341	5727796	1456	31.57	9.93167	3.31506	7.05992	C657PACXX_6_7110.sorted.filtered_peak_2172
chr10	5855224	5856082	859	37.84	11.29713	3.39009	8.28769	C657PACXX_6_7110.sorted.filtered_peak_2173
chr10	5915473	5915772	300	15.14	5.78168	3.36949	3.13644	C657PACXX_6_7110.sorted.filtered_peak_2174
chr10	5931604	5932292	689	44.29	18.81483	4.69265	15.45679	C657PACXX_6_7110.sorted.filtered_peak_2175
chr10	6017952	6018231	280	19.70	5.57355	2.89048	2.94890	C657PACXX_6_7110.sorted.filtered_peak_2176
chr10	6019530	6019942	413	21.12	6.74756	3.21436	4.02162	C657PACXX_6_7110.sorted.filtered_peak_2177
chr10	6079841	6080583	743	18.74	4.48308	2.55304	1.97747	C657PACXX_6_7110.sorted.filtered_peak_2178
chr10	6092682	6093431	750	46.48	14.00615	3.53620	10.85044	C657PACXX_6_7110.sorted.filtered_peak_2179
chr10	6104149	6104630	482	32.50	8.97464	3.15258	6.07945	C657PACXX_6_7110.sorted.filtered_peak_2180
chr10	6125835	6126158	324	23.01	4.72502	2.42082	2.19619	C657PACXX_6_7110.sorted.filtered_peak_2181
chr10	6130552	6131088	537	38.75	11.99959	3.48640	8.95973	C657PACXX_6_7110.sorted.filtered_peak_2182
chr10	6205463	6206395	933	28.29	10.58570	3.83291	7.62321	C657PACXX_6_7110.sorted.filtered_peak_2183
chr10	6215178	6215645	468	15.60	4.27822	2.67206	1.78862	C657PACXX_6_7110.sorted.filtered_peak_2184
chr10	6243788	6244299	512	22.94	4.54621	2.37360	2.03062	C657PACXX_6_7110.sorted.filtered_peak_2185
chr10	6244566	6245068	503	28.39	7.35033	2.93174	4.57256	C657PACXX_6_7110.sorted.filtered_peak_2186
chr10	6281215	6281486	272	15.62	5.63290	3.26886	2.99248	C657PACXX_6_7110.sorted.filtered_peak_2187
chr10	6309131	6309527	397	19.68	4.97136	2.68066	2.40130	C657PACXX_6_7110.sorted.filtered_peak_2188
chr10	6312262	6312914	653	28.98	8.76853	3.30233	5.89577	C657PACXX_6_7110.sorted.filtered_peak_2189
chr10	6317091	6317622	532	24.06	6.98454	3.07328	4.24805	C657PACXX_6_7110.sorted.filtered_peak_2190
chr10	6333498	6333910	413	17.31	7.25065	3.82263	4.46891	C657PACXX_6_7110.sorted.filtered_peak_2191
chr10	6389779	6390499	721	23.77	7.88258	3.41412	5.06358	C657PACXX_6_7110.sorted.filtered_peak_2192
chr10	6452111	6452479	369	19.49	6.63307	3.32101	3.90554	C657PACXX_6_7110.sorted.filtered_peak_2193
chr10	6487822	6488170	349	13.50	4.68064	3.02690	2.13398	C657PACXX_6_7110.sorted.filtered_peak_2194
chr10	6515177	6516329	1153	19.66	6.49492	3.22444	3.79817	C657PACXX_6_7110.sorted.filtered_peak_2195
chr10	6540699	6541204	506	25.43	7.10482	3.04311	4.33563	C657PACXX_6_7110.sorted.filtered_peak_2196
chr10	6549326	6549594	269	20.14	7.62399	3.68430	4.80730	C657PACXX_6_7110.sorted.filtered_peak_2197
chr10	6571974	6572719	746	23.47	7.10807	3.17387	4.34423	C657PACXX_6_7110.sorted.filtered_peak_2198
chr10	6584956	6585972	1017	27.17	9.98878	3.76834	7.06236	C657PACXX_6_7110.sorted.filtered_peak_2199
chr10	6600204	6600682	479	20.25	6.02455	3.01178	3.36215	C657PACXX_6_7110.sorted.filtered_peak_2200
chr10	6622255	6622747	493	25.70	4.67368	2.30807	2.13758	C657PACXX_6_7110.sorted.filtered_peak_2201
chr10	6625346	6625706	361	32.32	8.92412	3.12207	6.04943	C657PACXX_6_7110.sorted.filtered_peak_2202
chr10	6634106	6634453	348	22.03	7.25051	3.33593	4.47543	C657PACXX_6_7110.sorted.filtered_peak_2203
chr10	6685984	6686375	392	21.60	7.64908	3.49065	4.86596	C657PACXX_6_7110.sorted.filtered_peak_2204
chr10	6707880	6708215	336	21.77	8.50647	3.81734	5.65342	C657PACXX_6_7110.sorted.filtered_peak_2205
chr10	6961939	6962314	376	17.33	5.40897	3.01268	2.79096	C657PACXX_6_7110.sorted.filtered_peak_2206
chr10	6969476	6970322	847	25.92	7.36415	3.06908	4.59082	C657PACXX_6_7110.sorted.filtered_peak_2207
chr10	7015783	7016208	426	17.50	5.75380	3.14562	3.10083	C657PACXX_6_7110.sorted.filtered_peak_2208
chr10	7088120	7088778	659	26.33	8.80328	3.46009	5.95235	C657PACXX_6_7110.sorted.filtered_peak_2209
chr10	7234952	7235262	311	17.16	5.31933	2.98227	2.72173	C657PACXX_6_7110.sorted.filtered_peak_2210
chr10	7281272	7281522	251	16.93	5.22877	2.98403	2.61576	C657PACXX_6_7110.sorted.filtered_peak_2211
chr10	7300875	7301634	760	20.82	5.15625	2.66111	2.58265	C657PACXX_6_7110.sorted.filtered_peak_2212
chr10	7311227	7311746	520	36.96	16.53790	4.81787	13.27578	C657PACXX_6_7110.sorted.filtered_peak_2213
chr10	7452488	7453120	633	21.14	4.41164	2.40878	1.91005	C657PACXX_6_7110.sorted.filtered_peak_2214
chr10	7513567	7513955	389	12.99	3.89265	2.68296	1.47080	C657PACXX_6_7110.sorted.filtered_peak_2215
chr10	7526381	7526838	458	31.45	11.44317	3.87373	8.42254	C657PACXX_6_7110.sorted.filtered_peak_2216
chr10	7729260	7729520	261	15.32	5.87393	3.40757	3.20878	C657PACXX_6_7110.sorted.filtered_peak_2217
chr10	7829672	7830815	1144	31.90	11.52802	3.63885	8.58308	C657PACXX_6_7110.sorted.filtered_peak_2218
chr10	7860055	7860837	783	19.93	5.85385	2.95766	3.22129	C657PACXX_6_7110.sorted.filtered_peak_2219
chr10	8095608	8096307	700	27.18	4.46306	2.19964	1.95743	C657PACXX_6_7110.sorted.filtered_peak_2220
chr10	8103434	8103683	250	22.15	3.95353	2.21884	1.52232	C657PACXX_6_7110.sorted.filtered_peak_2221
chr10	8179235	8179707	473	16.43	4.03541	2.51262	1.59427	C657PACXX_6_7110.sorted.filtered_peak_2222
chr10	8225190	8225794	605	18.35	6.35678	3.30570	3.65957	C657PACXX_6_7110.sorted.filtered_peak_2223
chr10	8280957	8281483	527	16.44	4.18257	2.57088	1.72071	C657PACXX_6_7110.sorted.filtered_peak_2224
chr10	8287183	8287682	500	17.15	4.37295	2.60865	1.87693	C657PACXX_6_7110.sorted.filtered_peak_2225
chr10	8374007	8374843	837	36.44	12.06433	3.58748	9.03455	C657PACXX_6_7110.sorted.filtered_peak_2226
chr10	8402103	8402770	668	24.94	8.48602	3.47161	5.64944	C657PACXX_6_7110.sorted.filtered_peak_2227
chr10	8407965	8408379	415	17.68	4.04904	2.44913	1.60717	C657PACXX_6_7110.sorted.filtered_peak_2228
chr10	8444532	8444814	283	21.99	4.54637	2.41413	2.02834	C657PACXX_6_7110.sorted.filtered_peak_2229
chr10	8446693	8447120	428	28.74	8.08595	3.09762	5.27136	C657PACXX_6_7110.sorted.filtered_peak_2230
chr10	8458168	8458778	611	32.14	12.91834	4.25594	9.82204	C657PACXX_6_7110.sorted.filtered_peak_2231
chr10	8480661	8481089	429	12.57	3.90777	2.72608	1.48969	C657PACXX_6_7110.sorted.filtered_peak_2232
chr10	11187231	11187680	450	24.28	5.96442	2.74371	3.30163	C657PACXX_6_7110.sorted.filtered_peak_2233
chr10	11205041	11205531	491	36.94	9.02530	2.93349	6.13226	C657PACXX_6_7110.sorted.filtered_peak_2234
chr10	11220405	11221132	728	41.62	10.85434	3.11499	7.85953	C657PACXX_6_7110.sorted.filtered_peak_2235
chr10	11268121	11268370	250	16.27	3.46343	2.29201	1.12077	C657PACXX_6_7110.sorted.filtered_peak_2236
chr10	11312300	11312756	457	19.49	4.81297	2.62900	2.26796	C657PACXX_6_7110.sorted.filtered_peak_2237
chr10	11445094	11445466	373	22.11	8.86520	3.95320	5.97251	C657PACXX_6_7110.sorted.filtered_peak_2238
chr10	11514232	11514491	260	15.39	5.89479	3.42148	3.21995	C657PACXX_6_7110.sorted.filtered_peak_2239
chr10	11784035	11784296	262	12.45	3.61472	2.58966	1.24491	C657PACXX_6_7110.sorted.filtered_peak_2240
chr10	11905478	11906218	741	17.42	5.90860	3.21084	3.24743	C657PACXX_6_7110.sorted.filtered_peak_2241
chr10	12028893	12029142	250	12.43	4.03344	2.80404	1.57201	C657PACXX_6_7110.sorted.filtered_peak_2242
chr10	12084485	12085698	1214	42.30	16.15173	3.96294	12.98339	C657PACXX_6_7110.sorted.filtered_peak_2243
chr10	12110451	12111493	1043	31.69	14.81949	4.72801	11.68299	C657PACXX_6_7110.sorted.filtered_peak_2244
chr10	12164629	12165164	536	15.48	5.32429	3.14316	2.71363	C657PACXX_6_7110.sorted.filtered_peak_2245
chr10	12171200	12172176	977	27.16	10.26739	3.86480	7.32224	C657PACXX_6_7110.sorted.filtered_peak_2246
chr10	12223097	12223710	614	18.87	7.02857	3.46823	4.31599	C657PACXX_6_7110.sorted.filtered_peak_2247
chr10	12237509	12238323	815	30.71	11.09230	3.81011	8.10466	C657PACXX_6_7110.sorted.filtered_peak_2248
chr10	12306373	12306751	379	15.54	4.55898	2.79296	2.04289	C657PACXX_6_7110.sorted.filtered_peak_2249
chr10	12391067	12391676	610	24.10	5.90978	2.74988	3.23971	C657PACXX_6_7110.sorted.filtered_peak_2250
chr10	12408034	12408337	304	15.64	6.06609	3.47487	3.37558	C657PACXX_6_7110.sorted.filtered_peak_2251
chr10	12490515	12491404	890	33.79	13.79109	4.22189	10.69783	C657PACXX_6_7110.sorted.filtered_peak_2252
chr10	12630207	12630561	355	18.09	6.11190	3.24370	3.42381	C657PACXX_6_7110.sorted.filtered_peak_2253
chr10	12636494	12636922	429	20.91	6.79841	3.24382	4.07337	C657PACXX_6_7110.sorted.filtered_peak_2254
chr10	12647680	12648038	359	18.30	6.56610	3.41387	3.83894	C657PACXX_6_7110.sorted.filtered_peak_2255
chr10	12697878	12698127	250	12.32	3.74310	2.66508	1.35283	C657PACXX_6_7110.sorted.filtered_peak_2256
chr10	13141358	13142261	904	24.46	7.19698	3.08633	4.45897	C657PACXX_6_7110.sorted.filtered_peak_2257
chr10	13158163	13158881	719	13.04	3.92410	2.69558	1.49341	C657PACXX_6_7110.sorted.filtered_peak_2258
chr10	13203044	13203708	665	24.25	8.26514	3.48732	5.43027	C657PACXX_6_7110.sorted.filtered_peak_2259
chr10	13343850	13344634	785	44.47	20.73715	5.23625	17.29003	C657PACXX_6_7110.sorted.filtered_peak_2260
chr10	13413750	13414226	477	12.65	4.17355	2.85021	1.69785	C657PACXX_6_7110.sorted.filtered_peak_2261
chr10	13482298	13482560	263	14.72	4.91609	3.02664	2.34665	C657PACXX_6_7110.sorted.filtered_peak_2262
chr10	13628667	13629260	594	21.23	7.58811	3.46599	4.82718	C657PACXX_6_7110.sorted.filtered_peak_2263
chr10	13828968	13829366	399	22.86	8.11347	3.57607	5.27662	C657PACXX_6_7110.sorted.filtered_peak_2264
chr10	14051448	14051922	475	17.22	4.71369	2.73658	2.17678	C657PACXX_6_7110.sorted.filtered_peak_2265
chr10	14226920	14227740	821	22.16	6.93381	3.16973	4.20778	C657PACXX_6_7110.sorted.filtered_peak_2266
chr10	14598626	14598897	272	19.71	4.30089	2.43784	1.81745	C657PACXX_6_7110.sorted.filtered_peak_2267
chr10	14613989	14614283	295	21.66	6.03256	2.93414	3.35480	C657PACXX_6_7110.sorted.filtered_peak_2268
chr10	14625255	14625614	360	18.95	4.60853	2.57857	2.09969	C657PACXX_6_7110.sorted.filtered_peak_2269
chr10	14630206	14630542	337	18.66	4.04244	2.39853	1.59528	C657PACXX_6_7110.sorted.filtered_peak_2270
chr10	14690026	14690915	890	27.93	9.54656	3.52670	6.66478	C657PACXX_6_7110.sorted.filtered_peak_2271
chr10	14879459	14880536	1078	48.10	20.64155	4.52070	17.27622	C657PACXX_6_7110.sorted.filtered_peak_2272
chr10	14920239	14920956	718	33.18	11.70033	3.83267	8.65836	C657PACXX_6_7110.sorted.filtered_peak_2273
chr10	14995732	14996486	755	29.97	10.05660	3.59989	7.11414	C657PACXX_6_7110.sorted.filtered_peak_2274
chr10	15001157	15002210	1054	34.35	13.77946	4.29974	10.63725	C657PACXX_6_7110.sorted.filtered_peak_2275
chr10	15126635	15127147	513	15.50	4.14885	2.61824	1.68749	C657PACXX_6_7110.sorted.filtered_peak_2276
chr10	15130436	15131018	583	17.47	5.14234	2.88809	2.56174	C657PACXX_6_7110.sorted.filtered_peak_2277
chr10	15138733	15139799	1067	42.86	17.76245	4.43818	14.48202	C657PACXX_6_7110.sorted.filtered_peak_2278
chr10	15210327	15211983	1657	27.23	6.64634	2.78434	3.93091	C657PACXX_6_7110.sorted.filtered_peak_2279
chr10	15250944	15251257	314	20.94	6.81986	3.24257	4.09550	C657PACXX_6_7110.sorted.filtered_peak_2280
chr10	15901844	15902836	993	23.80	8.39915	3.50247	5.59321	C657PACXX_6_7110.sorted.filtered_peak_2281
chr10	16478509	16479348	840	26.04	8.91908	3.47973	6.07542	C657PACXX_6_7110.sorted.filtered_peak_2282
chr10	16829463	16829747	285	17.38	5.54514	3.06888	2.91313	C657PACXX_6_7110.sorted.filtered_peak_2283
chr10	16859022	16859932	911	58.93	25.80368	4.80656	22.22192	C657PACXX_6_7110.sorted.filtered_peak_2284
chr10	17045173	17045424	252	18.39	5.05992	2.80006	2.47477	C657PACXX_6_7110.sorted.filtered_peak_2285
chr10	17065451	17066006	556	30.28	9.23252	3.31748	6.34609	C657PACXX_6_7110.sorted.filtered_peak_2286
chr10	17068809	17069248	440	32.53	8.60781	3.04086	5.74798	C657PACXX_6_7110.sorted.filtered_peak_2287
chr10	17071635	17071955	321	26.50	7.02263	2.95590	4.26129	C657PACXX_6_7110.sorted.filtered_peak_2288
chr10	17243154	17243893	740	20.67	5.73420	2.86856	3.10606	C657PACXX_6_7110.sorted.filtered_peak_2289
chr10	17258220	17258662	443	18.17	6.36810	3.32918	3.66793	C657PACXX_6_7110.sorted.filtered_peak_2290
chr10	17269937	17270410	474	29.74	4.58989	2.16101	2.06271	C657PACXX_6_7110.sorted.filtered_peak_2291
chr10	17271752	17272853	1102	36.39	7.76740	2.65258	4.97935	C657PACXX_6_7110.sorted.filtered_peak_2292
chr10	17299557	17300224	668	13.75	4.42732	2.86745	1.93581	C657PACXX_6_7110.sorted.filtered_peak_2293
chr10	17470813	17471069	257	17.66	4.48981	2.62049	1.98353	C657PACXX_6_7110.sorted.filtered_peak_2294
chr10	17553156	17553878	723	18.78	5.33309	2.87814	2.71785	C657PACXX_6_7110.sorted.filtered_peak_2295
chr10	17649508	17649793	286	17.11	6.44274	3.48828	3.72116	C657PACXX_6_7110.sorted.filtered_peak_2296
chr10	17659157	17659623	467	12.88	4.15779	2.82620	1.69621	C657PACXX_6_7110.sorted.filtered_peak_2297
chr10	17685703	17686490	788	42.52	16.74638	4.23178	13.51262	C657PACXX_6_7110.sorted.filtered_peak_2298
chr10	18940238	18940921	684	37.64	13.03005	3.81974	9.93212	C657PACXX_6_7110.sorted.filtered_peak_2299
chr10	18947828	18948652	825	36.05	13.43853	3.98364	10.34320	C657PACXX_6_7110.sorted.filtered_peak_2300
chr10	21695951	21696447	497	12.80	3.73927	2.62626	1.33639	C657PACXX_6_7110.sorted.filtered_peak_2301
chr10	21784712	21784983	272	18.68	5.55662	2.97426	2.91846	C657PACXX_6_7110.sorted.filtered_peak_2302
chr10	21822513	21823490	978	30.15	9.24846	3.30711	6.37068	C657PACXX_6_7110.sorted.filtered_peak_2303
chr10	21991686	21992003	318	17.19	7.15433	3.79731	4.37830	C657PACXX_6_7110.sorted.filtered_peak_2304
chr10	22292370	22292998	629	31.72	11.73617	3.81117	8.75416	C657PACXX_6_7110.sorted.filtered_peak_2305
chr10	22518298	22518695	398	19.46	5.34741	2.82453	2.74536	C657PACXX_6_7110.sorted.filtered_peak_2306
chr10	22519334	22519669	336	17.44	4.17880	2.51356	1.71016	C657PACXX_6_7110.sorted.filtered_peak_2307
chr10	22535671	22536017	347	15.66	4.41609	2.72735	1.91090	C657PACXX_6_7110.sorted.filtered_peak_2308
chr10	22540889	22541279	391	17.55	4.49004	2.62380	1.98336	C657PACXX_6_7110.sorted.filtered_peak_2309
chr10	22541575	22541957	383	16.67	4.26179	2.58971	1.78294	C657PACXX_6_7110.sorted.filtered_peak_2310
chr10	22604916	22605810	895	26.64	7.01144	2.92185	4.26397	C657PACXX_6_7110.sorted.filtered_peak_2311
chr10	22621998	22622571	574	21.24	5.21461	2.67016	2.62379	C657PACXX_6_7110.sorted.filtered_peak_2312
chr10	22628982	22629638	657	34.69	10.72179	3.42360	7.75400	C657PACXX_6_7110.sorted.filtered_peak_2313
chr10	22725839	22726688	850	24.14	7.09957	3.06305	4.37941	C657PACXX_6_7110.sorted.filtered_peak_2314
chr10	22794997	22795346	350	16.98	7.03213	3.75315	4.27186	C657PACXX_6_7110.sorted.filtered_peak_2315
chr10	22859716	22860125	410	19.49	6.10933	3.11927	3.42703	C657PACXX_6_7110.sorted.filtered_peak_2316
chr10	22895292	22895541	250	17.08	4.21092	2.54883	1.73996	C657PACXX_6_7110.sorted.filtered_peak_2317
chr10	22900766	22901018	253	22.55	6.75010	3.12546	4.00654	C657PACXX_6_7110.sorted.filtered_peak_2318
chr10	22919175	22919906	732	23.33	5.31877	2.59249	2.71920	C657PACXX_6_7110.sorted.filtered_peak_2319
chr10	22935204	22935754	551	26.63	7.85596	3.17158	5.05371	C657PACXX_6_7110.sorted.filtered_peak_2320
chr10	22955411	22955807	397	19.90	6.19324	3.11931	3.50032	C657PACXX_6_7110.sorted.filtered_peak_2321
chr10	22970785	22971640	856	27.23	8.16824	3.22347	5.34381	C657PACXX_6_7110.sorted.filtered_peak_2322
chr10	23277818	23278149	332	17.98	5.59266	3.03458	2.96064	C657PACXX_6_7110.sorted.filtered_peak_2323
chr10	23357197	23357571	375	14.24	4.62171	2.92911	2.09008	C657PACXX_6_7110.sorted.filtered_peak_2324
chr10	23727477	23728179	703	24.16	5.82682	2.71153	3.17302	C657PACXX_6_7110.sorted.filtered_peak_2325
chr10	23829427	23829963	537	13.01	3.96504	2.71522	1.53618	C657PACXX_6_7110.sorted.filtered_peak_2326
chr10	24911891	24912140	250	14.34	4.49729	2.86374	1.98585	C657PACXX_6_7110.sorted.filtered_peak_2327
chr10	25013103	25013846	744	22.89	5.99088	2.82957	3.32399	C657PACXX_6_7110.sorted.filtered_peak_2328
chr10	25176553	25176830	278	22.09	8.21677	3.69043	5.37225	C657PACXX_6_7110.sorted.filtered_peak_2329
chr10	25209896	25210538	643	14.44	5.04937	3.09912	2.48515	C657PACXX_6_7110.sorted.filtered_peak_2330
chr10	25304916	25305932	1017	53.80	23.35761	4.97931	19.79698	C657PACXX_6_7110.sorted.filtered_peak_2331
chr10	25351259	25351709	451	15.97	4.08885	2.56477	1.64055	C657PACXX_6_7110.sorted.filtered_peak_2332
chr10	26624044	26624328	285	16.57	5.77250	3.24336	3.11474	C657PACXX_6_7110.sorted.filtered_peak_2333
chr10	26719631	26720137	507	15.99	4.91987	2.91018	2.36221	C657PACXX_6_7110.sorted.filtered_peak_2334
chr10	26727128	26727781	654	20.75	5.17151	2.67106	2.60181	C657PACXX_6_7110.sorted.filtered_peak_2335
chr10	26737565	26737998	434	24.90	7.91516	3.32234	5.10277	C657PACXX_6_7110.sorted.filtered_peak_2336
chr10	26763594	26763843	250	15.98	4.23900	2.63019	1.76367	C657PACXX_6_7110.sorted.filtered_peak_2337
chr10	26771114	26771491	378	24.90	6.49652	2.87728	3.78540	C657PACXX_6_7110.sorted.filtered_peak_2338
chr10	26775978	26776760	783	20.95	5.57167	2.80844	2.94935	C657PACXX_6_7110.sorted.filtered_peak_2339
chr10	26986039	26986808	770	18.23	6.91171	3.54788	4.17243	C657PACXX_6_7110.sorted.filtered_peak_2340
chr10	27010424	27010902	479	23.35	9.14466	3.86760	6.26153	C657PACXX_6_7110.sorted.filtered_peak_2341
chr10	27070294	27070568	275	14.07	3.92930	2.62141	1.49928	C657PACXX_6_7110.sorted.filtered_peak_2342
chr10	27149389	27150422	1034	49.41	18.68324	4.06466	15.39663	C657PACXX_6_7110.sorted.filtered_peak_2343
chr10	27388837	27389987	1151	37.34	15.49851	4.32123	12.32430	C657PACXX_6_7110.sorted.filtered_peak_2344
chr10	27443263	27443569	307	31.25	9.44603	3.32985	6.53600	C657PACXX_6_7110.sorted.filtered_peak_2345
chr10	27443763	27444441	679	33.50	10.98775	3.55733	7.99930	C657PACXX_6_7110.sorted.filtered_peak_2346
chr10	27514472	27514847	376	16.31	5.59720	3.18794	2.95960	C657PACXX_6_7110.sorted.filtered_peak_2347
chr10	27529185	27529616	432	22.48	3.69108	2.12603	1.30495	C657PACXX_6_7110.sorted.filtered_peak_2348
chr10	27529990	27530363	374	24.82	4.53983	2.29715	2.02565	C657PACXX_6_7110.sorted.filtered_peak_2349
chr10	27530803	27531464	662	29.26	6.42965	2.64908	3.71334	C657PACXX_6_7110.sorted.filtered_peak_2350
chr10	27531814	27532325	512	28.51	5.90978	2.53104	3.24969	C657PACXX_6_7110.sorted.filtered_peak_2351
chr10	27541205	27541695	491	13.02	4.38858	2.92725	1.87919	C657PACXX_6_7110.sorted.filtered_peak_2352
chr10	27649540	27649823	284	18.77	7.07194	3.54164	4.33277	C657PACXX_6_7110.sorted.filtered_peak_2353
chr10	27792771	27793399	629	44.64	21.24211	5.23673	17.78606	C657PACXX_6_7110.sorted.filtered_peak_2354
chr10	28031040	28031424	385	19.65	5.50921	2.87994	2.87907	C657PACXX_6_7110.sorted.filtered_peak_2355
chr10	28467013	28467667	655	13.46	4.08828	2.74313	1.63246	C657PACXX_6_7110.sorted.filtered_peak_2356
chr10	28585108	28585374	267	13.98	3.95865	2.63614	1.53490	C657PACXX_6_7110.sorted.filtered_peak_2357
chr10	28591658	28592312	655	34.11	13.65615	4.21273	10.53523	C657PACXX_6_7110.sorted.filtered_peak_2358
chr10	28623171	28624354	1184	24.36	7.13814	3.09632	4.38685	C657PACXX_6_7110.sorted.filtered_peak_2359
chr10	28670762	28671091	330	16.23	5.88636	3.30316	3.23716	C657PACXX_6_7110.sorted.filtered_peak_2360
chr10	28682970	28683226	257	15.37	5.50007	3.23370	2.87103	C657PACXX_6_7110.sorted.filtered_peak_2361
chr10	28721150	28721432	283	15.02	5.55527	3.30354	2.91317	C657PACXX_6_7110.sorted.filtered_peak_2362
chr10	28821162	28822117	956	44.92	18.06995	4.33972	14.76564	C657PACXX_6_7110.sorted.filtered_peak_2363
chr10	28917266	28917612	347	13.73	3.82191	2.59718	1.41115	C657PACXX_6_7110.sorted.filtered_peak_2364
chr10	28952957	28953224	268	14.12	5.04241	3.13808	2.46955	C657PACXX_6_7110.sorted.filtered_peak_2365
chr10	29681408	29681755	348	13.45	4.07274	2.73878	1.60800	C657PACXX_6_7110.sorted.filtered_peak_2366
chr10	29698021	29698339	319	14.89	5.34852	3.20663	2.74006	C657PACXX_6_7110.sorted.filtered_peak_2367
chr10	29925172	29925445	274	12.99	4.24369	2.85330	1.77888	C657PACXX_6_7110.sorted.filtered_peak_2368
chr10	29947810	29948702	893	24.44	8.49906	3.48999	5.68466	C657PACXX_6_7110.sorted.filtered_peak_2369
chr10	29970688	29971149	462	23.36	10.57929	4.45409	7.59524	C657PACXX_6_7110.sorted.filtered_peak_2370
chr10	30100677	30100926	250	14.64	4.48912	2.82914	1.98836	C657PACXX_6_7110.sorted.filtered_peak_2371
chr10	30303791	30304040	250	13.93	4.01591	2.67374	1.57379	C657PACXX_6_7110.sorted.filtered_peak_2372
chr10	30315927	30316843	917	34.13	11.97741	3.73256	8.96345	C657PACXX_6_7110.sorted.filtered_peak_2373
chr10	30637501	30638416	916	24.25	8.11417	3.37486	5.32865	C657PACXX_6_7110.sorted.filtered_peak_2374
chr10	30648601	30648919	319	15.33	5.87928	3.40975	3.21317	C657PACXX_6_7110.sorted.filtered_peak_2375
chr10	30707645	30707912	268	21.48	7.49549	3.48147	4.69868	C657PACXX_6_7110.sorted.filtered_peak_2376
chr10	30725890	30726393	504	32.20	7.81880	2.86480	5.00484	C657PACXX_6_7110.sorted.filtered_peak_2377
chr10	30744737	30745060	324	15.06	4.57882	2.84038	2.05613	C657PACXX_6_7110.sorted.filtered_peak_2378
chr10	30791277	30791739	463	22.15	6.95759	3.21664	4.20583	C657PACXX_6_7110.sorted.filtered_peak_2379
chr10	30799697	30800007	311	12.66	4.16364	2.84796	1.68851	C657PACXX_6_7110.sorted.filtered_peak_2380
chr10	30818246	30818930	685	31.24	11.19501	3.86379	8.17214	C657PACXX_6_7110.sorted.filtered_peak_2381
chr10	30971393	30971680	288	19.62	6.14715	3.10807	3.47386	C657PACXX_6_7110.sorted.filtered_peak_2382
chr10	30985111	30985450	340	13.55	4.17624	2.77770	1.70754	C657PACXX_6_7110.sorted.filtered_peak_2383
chr10	30990280	30990755	476	26.96	10.34815	3.96412	7.37775	C657PACXX_6_7110.sorted.filtered_peak_2384
chr10	31025732	31026120	389	21.98	8.73409	3.89621	5.85661	C657PACXX_6_7110.sorted.filtered_peak_2385
chr10	31040830	31041091	262	19.74	4.76059	2.60191	2.21086	C657PACXX_6_7110.sorted.filtered_peak_2386
chr10	31048532	31048884	353	13.17	3.73645	2.59905	1.34858	C657PACXX_6_7110.sorted.filtered_peak_2387
chr10	31072675	31073213	539	24.23	6.77965	2.99848	4.05190	C657PACXX_6_7110.sorted.filtered_peak_2388
chr10	31287592	31288208	617	15.83	4.64620	2.81311	2.11525	C657PACXX_6_7110.sorted.filtered_peak_2389
chr10	31320377	31321532	1156	48.28	18.77514	4.40080	15.40970	C657PACXX_6_7110.sorted.filtered_peak_2390
chr10	31389877	31390407	531	21.81	7.36780	3.38279	4.59389	C657PACXX_6_7110.sorted.filtered_peak_2391
chr10	31423635	31424125	491	19.05	4.17831	2.42976	1.70990	C657PACXX_6_7110.sorted.filtered_peak_2392
chr10	31607677	31608374	698	27.66	6.19815	2.63235	3.52346	C657PACXX_6_7110.sorted.filtered_peak_2393
chr10	31892353	31892685	333	18.02	5.20459	2.86752	2.62282	C657PACXX_6_7110.sorted.filtered_peak_2394
chr10	31996459	31996791	333	15.94	4.58112	2.77592	2.05657	C657PACXX_6_7110.sorted.filtered_peak_2395
chr10	32034632	32034881	250	16.02	5.49625	3.16798	2.87164	C657PACXX_6_7110.sorted.filtered_peak_2396
chr10	32048843	32049546	704	34.00	13.60051	4.27794	10.47294	C657PACXX_6_7110.sorted.filtered_peak_2397
chr10	32098034	32098283	250	15.00	4.44335	2.77220	1.95474	C657PACXX_6_7110.sorted.filtered_peak_2398
chr10	32217724	32217975	252	22.22	5.40248	2.67088	2.80125	C657PACXX_6_7110.sorted.filtered_peak_2399
chr10	32219194	32219606	413	21.85	5.34870	2.68778	2.73779	C657PACXX_6_7110.sorted.filtered_peak_2400
chr10	32344783	32345664	882	27.10	6.93165	2.84842	4.21605	C657PACXX_6_7110.sorted.filtered_peak_2401
chr10	32439610	32440034	425	17.29	5.08911	2.88883	2.50203	C657PACXX_6_7110.sorted.filtered_peak_2402
chr10	32479841	32480103	263	12.97	4.35535	2.91521	1.85286	C657PACXX_6_7110.sorted.filtered_peak_2403
chr10	32587377	32587642	266	14.81	5.29933	3.20154	2.68836	C657PACXX_6_7110.sorted.filtered_peak_2404
chr10	32621252	32621584	333	27.74	9.70706	3.70075	6.76443	C657PACXX_6_7110.sorted.filtered_peak_2405
chr10	32634755	32636474	1720	29.54	7.90950	2.97761	5.12126	C657PACXX_6_7110.sorted.filtered_peak_2406
chr10	32646059	32646548	490	22.37	8.62411	3.82736	5.74918	C657PACXX_6_7110.sorted.filtered_peak_2407
chr10	32656824	32657222	399	16.50	4.49830	2.69988	1.99159	C657PACXX_6_7110.sorted.filtered_peak_2408
chr10	32666542	32667075	534	25.71	6.87376	2.91857	4.15686	C657PACXX_6_7110.sorted.filtered_peak_2409
chr10	32667543	32668168	626	28.09	8.27499	3.17980	5.45410	C657PACXX_6_7110.sorted.filtered_peak_2410
chr10	32734607	32735369	763	23.78	7.64618	3.33922	4.84103	C657PACXX_6_7110.sorted.filtered_peak_2411
chr10	33247514	33247836	323	20.60	4.40954	2.43213	1.91411	C657PACXX_6_7110.sorted.filtered_peak_2412
chr10	33269401	33270001	601	18.11	5.73985	3.06881	3.10723	C657PACXX_6_7110.sorted.filtered_peak_2413
chr10	33297692	33298011	320	17.69	6.00943	3.22641	3.33898	C657PACXX_6_7110.sorted.filtered_peak_2414
chr10	33537557	33537838	282	15.67	5.28307	3.11437	2.66931	C657PACXX_6_7110.sorted.filtered_peak_2415
chr10	33654557	33654994	438	13.41	3.98175	2.69772	1.54800	C657PACXX_6_7110.sorted.filtered_peak_2416
chr10	34410751	34411112	362	17.75	5.46069	3.00861	2.82886	C657PACXX_6_7110.sorted.filtered_peak_2417
chr10	34927464	34927724	261	17.50	5.55075	3.06253	2.91671	C657PACXX_6_7110.sorted.filtered_peak_2418
chr10	35283574	35284124	551	16.88	5.69185	3.15901	3.06009	C657PACXX_6_7110.sorted.filtered_peak_2419
chr10	35310495	35310781	287	23.16	11.37697	4.83051	8.34999	C657PACXX_6_7110.sorted.filtered_peak_2420
chr10	35378786	35379768	983	30.82	12.64372	4.27851	9.56391	C657PACXX_6_7110.sorted.filtered_peak_2421
chr10	35415433	35416656	1224	52.27	19.03788	4.10047	15.69894	C657PACXX_6_7110.sorted.filtered_peak_2422
chr10	35438381	35438891	511	19.42	6.80444	3.36388	4.08929	C657PACXX_6_7110.sorted.filtered_peak_2423
chr10	35484463	35485255	793	44.48	18.47071	4.67157	15.10875	C657PACXX_6_7110.sorted.filtered_peak_2424
chr10	35505553	35505811	259	18.36	4.59346	2.60894	2.07922	C657PACXX_6_7110.sorted.filtered_peak_2425
chr10	35507417	35507949	533	20.41	5.91661	2.96813	3.25859	C657PACXX_6_7110.sorted.filtered_peak_2426
chr10	35625140	35625611	472	17.15	4.05358	2.47906	1.61030	C657PACXX_6_7110.sorted.filtered_peak_2427
chr10	38146038	38147195	1158	35.34	14.04273	3.94508	11.00067	C657PACXX_6_7110.sorted.filtered_peak_2428
chr10	38264860	38265931	1072	41.10	18.27927	4.54749	15.03109	C657PACXX_6_7110.sorted.filtered_peak_2429
chr10	38299203	38300149	947	44.66	21.44498	5.37784	17.97263	C657PACXX_6_7110.sorted.filtered_peak_2430
chr10	38382973	38383809	837	21.34	7.77461	3.56916	4.97148	C657PACXX_6_7110.sorted.filtered_peak_2431
chr10	38691663	38691943	281	27.87	15.95732	6.02694	12.68933	C657PACXX_6_7110.sorted.filtered_peak_2432
chr10	38816309	38816748	440	23.72	5.78336	2.72630	3.12737	C657PACXX_6_7110.sorted.filtered_peak_2433
chr10	38816969	38817361	393	27.46	8.14380	3.20672	5.31591	C657PACXX_6_7110.sorted.filtered_peak_2434
chr10	38817551	38818571	1021	27.54	8.73404	3.33935	5.88542	C657PACXX_6_7110.sorted.filtered_peak_2435
chr10	42356259	42356508	250	15.26	4.92651	2.97400	2.36785	C657PACXX_6_7110.sorted.filtered_peak_2436
chr10	42358127	42358511	385	18.59	5.80261	3.06714	3.15362	C657PACXX_6_7110.sorted.filtered_peak_2437
chr10	42364626	42364880	255	21.18	10.12436	4.63068	7.14252	C657PACXX_6_7110.sorted.filtered_peak_2438
chr10	42383601	42383856	256	26.87	9.22165	3.64368	6.29505	C657PACXX_6_7110.sorted.filtered_peak_2439
chr10	42384963	42385285	323	45.68	26.09995	6.59826	22.43756	C657PACXX_6_7110.sorted.filtered_peak_2440
chr10	42390881	42391141	261	29.16	14.20972	5.17545	11.00953	C657PACXX_6_7110.sorted.filtered_peak_2441
chr10	42396760	42397009	250	31.24	11.33520	3.95637	8.28103	C657PACXX_6_7110.sorted.filtered_peak_2442
chr10	42400081	42400330	250	25.06	7.64799	3.24616	4.84244	C657PACXX_6_7110.sorted.filtered_peak_2443
chr10	42529290	42529745	456	29.04	12.63109	4.50610	9.53939	C657PACXX_6_7110.sorted.filtered_peak_2444
chr10	42530552	42530801	250	23.13	8.17908	3.57452	5.34231	C657PACXX_6_7110.sorted.filtered_peak_2445
chr10	42531802	42532074	273	29.04	12.58543	4.54976	9.48079	C657PACXX_6_7110.sorted.filtered_peak_2446
chr10	42532646	42532895	250	16.03	4.47403	2.72215	1.96116	C657PACXX_6_7110.sorted.filtered_peak_2447
chr10	43047619	43048618	1000	24.20	9.49050	3.70421	6.66901	C657PACXX_6_7110.sorted.filtered_peak_2448
chr10	43133352	43134370	1019	32.84	13.52025	4.27997	10.41972	C657PACXX_6_7110.sorted.filtered_peak_2449
chr10	43277777	43278642	866	23.11	8.80330	3.81005	5.91791	C657PACXX_6_7110.sorted.filtered_peak_2450
chr10	43616425	43616881	457	24.15	7.27328	3.17557	4.50075	C657PACXX_6_7110.sorted.filtered_peak_2451
chr10	43624760	43625158	399	27.46	9.31008	3.55352	6.41212	C657PACXX_6_7110.sorted.filtered_peak_2452
chr10	43633459	43634493	1035	21.72	5.27953	2.65868	2.68572	C657PACXX_6_7110.sorted.filtered_peak_2453
chr10	43782734	43783123	390	23.23	8.29148	3.57768	5.45750	C657PACXX_6_7110.sorted.filtered_peak_2454
chr10	43788754	43789353	600	18.14	5.08693	2.81659	2.51049	C657PACXX_6_7110.sorted.filtered_peak_2455
chr10	43818200	43818712	513	13.51	3.69807	2.55398	1.31367	C657PACXX_6_7110.sorted.filtered_peak_2456
chr10	43843790	43844318	529	16.52	6.63423	3.60765	3.92595	C657PACXX_6_7110.sorted.filtered_peak_2457
chr10	43857388	43858211	824	33.36	13.02614	4.13414	9.93495	C657PACXX_6_7110.sorted.filtered_peak_2458
chr10	43891889	43892138	250	20.78	4.25149	2.37326	1.77002	C657PACXX_6_7110.sorted.filtered_peak_2459
chr10	43892635	43892887	253	19.82	3.75948	2.24462	1.36017	C657PACXX_6_7110.sorted.filtered_peak_2460
chr10	43903132	43903465	334	27.25	4.65887	2.24418	2.13952	C657PACXX_6_7110.sorted.filtered_peak_2461
chr10	43904244	43905152	909	41.29	12.98053	3.49494	9.92129	C657PACXX_6_7110.sorted.filtered_peak_2462
chr10	43915686	43916389	704	20.09	7.18094	3.44535	4.43361	C657PACXX_6_7110.sorted.filtered_peak_2463
chr10	43931935	43932662	728	38.18	21.21484	6.02149	17.77099	C657PACXX_6_7110.sorted.filtered_peak_2464
chr10	43950761	43951627	867	31.48	10.92671	3.68849	7.94248	C657PACXX_6_7110.sorted.filtered_peak_2465
chr10	43957410	43957677	268	14.43	5.28653	3.22051	2.67985	C657PACXX_6_7110.sorted.filtered_peak_2466
chr10	44091238	44091805	568	15.65	5.69734	3.27844	3.06272	C657PACXX_6_7110.sorted.filtered_peak_2467
chr10	44167245	44167539	295	16.88	4.70223	2.75645	2.17073	C657PACXX_6_7110.sorted.filtered_peak_2468
chr10	44185242	44185777	536	19.65	6.46473	3.24407	3.75043	C657PACXX_6_7110.sorted.filtered_peak_2469
chr10	44311749	44312305	557	15.31	4.21805	2.66052	1.75007	C657PACXX_6_7110.sorted.filtered_peak_2470
chr10	45072399	45072798	400	15.46	4.24252	2.66422	1.76436	C657PACXX_6_7110.sorted.filtered_peak_2471
chr10	45265347	45265602	256	13.44	4.18233	2.78570	1.71764	C657PACXX_6_7110.sorted.filtered_peak_2472
chr10	45360193	45360482	290	15.38	5.02510	3.01018	2.45716	C657PACXX_6_7110.sorted.filtered_peak_2473
chr10	45374134	45374420	287	20.29	7.49713	3.59428	4.70045	C657PACXX_6_7110.sorted.filtered_peak_2474
chr10	45455010	45455477	468	17.76	4.21301	2.50371	1.74794	C657PACXX_6_7110.sorted.filtered_peak_2475
chr10	45496771	45497105	335	16.42	3.64258	2.35698	1.26751	C657PACXX_6_7110.sorted.filtered_peak_2476
chr10	45503907	45504339	433	16.45	6.64399	3.64317	3.90973	C657PACXX_6_7110.sorted.filtered_peak_2477
chr10	45914613	45915008	396	17.76	4.16076	2.48668	1.69862	C657PACXX_6_7110.sorted.filtered_peak_2478
chr10	45916125	45916409	285	19.06	4.20402	2.43651	1.73519	C657PACXX_6_7110.sorted.filtered_peak_2479
chr10	45960470	45960914	445	14.87	4.22566	2.69387	1.76036	C657PACXX_6_7110.sorted.filtered_peak_2480
chr10	46090167	46090632	466	28.96	12.22631	4.35626	9.16545	C657PACXX_6_7110.sorted.filtered_peak_2481
chr10	46167566	46168732	1167	21.42	8.45325	3.77493	5.62468	C657PACXX_6_7110.sorted.filtered_peak_2482
chr10	47148092	47148426	335	13.66	4.61371	2.97177	2.09831	C657PACXX_6_7110.sorted.filtered_peak_2483
chr10	47655732	47656258	527	19.47	7.78332	3.79859	4.96554	C657PACXX_6_7110.sorted.filtered_peak_2484
chr10	48354633	48355031	399	15.59	4.93954	2.94533	2.38546	C657PACXX_6_7110.sorted.filtered_peak_2485
chr10	49514288	49514818	531	24.85	6.71450	2.95099	3.98165	C657PACXX_6_7110.sorted.filtered_peak_2486
chr10	49864372	49864644	273	18.51	4.68316	2.64242	2.14949	C657PACXX_6_7110.sorted.filtered_peak_2487
chr10	50385300	50385760	461	21.22	5.79220	2.87750	3.13625	C657PACXX_6_7110.sorted.filtered_peak_2488
chr10	50391709	50392025	317	22.43	5.11053	2.57856	2.52269	C657PACXX_6_7110.sorted.filtered_peak_2489
chr10	50746745	50747752	1008	31.54	12.12124	4.02731	9.07588	C657PACXX_6_7110.sorted.filtered_peak_2490
chr10	51564898	51565383	486	36.61	15.94182	4.70779	12.69831	C657PACXX_6_7110.sorted.filtered_peak_2491
chr10	51572243	51572711	469	15.86	4.51530	2.75752	1.99244	C657PACXX_6_7110.sorted.filtered_peak_2492
chr10	52177665	52178542	878	18.54	4.57882	2.59832	2.06118	C657PACXX_6_7110.sorted.filtered_peak_2493
chr10	52268100	52268526	427	21.09	5.66038	2.84509	3.01294	C657PACXX_6_7110.sorted.filtered_peak_2494
chr10	52383821	52384837	1017	35.39	9.03894	3.00318	6.14609	C657PACXX_6_7110.sorted.filtered_peak_2495
chr10	52396452	52397122	671	18.87	5.45453	2.92059	2.82467	C657PACXX_6_7110.sorted.filtered_peak_2496
chr10	52499625	52500308	684	13.04	4.39657	2.93015	1.88565	C657PACXX_6_7110.sorted.filtered_peak_2497
chr10	53458886	53459925	1040	36.75	13.16352	3.77055	10.10962	C657PACXX_6_7110.sorted.filtered_peak_2498
chr10	53975630	53976007	378	16.29	4.84408	2.86303	2.28678	C657PACXX_6_7110.sorted.filtered_peak_2499
chr10	58120914	58121582	669	26.27	7.95105	3.24779	5.12253	C657PACXX_6_7110.sorted.filtered_peak_2500
chr10	60027596	60028085	490	35.05	8.11843	2.81063	5.28353	C657PACXX_6_7110.sorted.filtered_peak_2501
chr10	60028402	60029153	752	45.74	15.19187	3.64281	12.04352	C657PACXX_6_7110.sorted.filtered_peak_2502
chr10	60042448	60042718	271	16.19	4.50862	2.72751	1.99118	C657PACXX_6_7110.sorted.filtered_peak_2503
chr10	60059109	60059601	493	13.31	4.56708	2.98684	2.03735	C657PACXX_6_7110.sorted.filtered_peak_2504
chr10	60094598	60094987	390	15.96	4.78729	2.86305	2.24036	C657PACXX_6_7110.sorted.filtered_peak_2505
chr10	60144655	60145471	817	26.07	8.97831	3.53774	6.11091	C657PACXX_6_7110.sorted.filtered_peak_2506
chr10	61639097	61639492	396	19.79	4.70834	2.56958	2.18333	C657PACXX_6_7110.sorted.filtered_peak_2507
chr10	61640753	61641184	432	24.44	6.91455	3.05079	4.15827	C657PACXX_6_7110.sorted.filtered_peak_2508
chr10	61666212	61666952	741	25.91	6.96942	2.87816	4.28642	C657PACXX_6_7110.sorted.filtered_peak_2509
chr10	62492222	62492638	417	15.68	3.77341	2.45094	1.37274	C657PACXX_6_7110.sorted.filtered_peak_2510
chr10	62537872	62538399	528	36.70	13.73162	4.11753	10.57899	C657PACXX_6_7110.sorted.filtered_peak_2511
chr10	62702533	62702850	318	21.86	5.58774	2.77488	2.94395	C657PACXX_6_7110.sorted.filtered_peak_2512
chr10	63525388	63525694	307	19.41	6.90088	3.44390	4.14980	C657PACXX_6_7110.sorted.filtered_peak_2513
chr10	63663214	63663588	375	26.43	4.73830	2.29709	2.19871	C657PACXX_6_7110.sorted.filtered_peak_2514
chr10	63697650	63697925	276	19.35	5.26208	2.81446	2.65220	C657PACXX_6_7110.sorted.filtered_peak_2515
chr10	63703074	63703590	517	19.68	5.25754	2.77126	2.66823	C657PACXX_6_7110.sorted.filtered_peak_2516
chr10	63747752	63748143	392	24.84	7.06514	3.06207	4.30566	C657PACXX_6_7110.sorted.filtered_peak_2517
chr10	63752260	63753349	1090	27.19	6.99546	2.87747	4.25425	C657PACXX_6_7110.sorted.filtered_peak_2518
chr10	63798401	63798691	291	17.55	4.12645	2.48712	1.66583	C657PACXX_6_7110.sorted.filtered_peak_2519
chr10	63810756	63811140	385	33.52	6.59319	2.51978	3.86818	C657PACXX_6_7110.sorted.filtered_peak_2520
chr10	63822634	63822893	260	16.53	4.66587	2.76370	2.13579	C657PACXX_6_7110.sorted.filtered_peak_2521
chr10	63842433	63842694	262	22.27	6.79579	3.16258	4.04923	C657PACXX_6_7110.sorted.filtered_peak_2522
chr10	63880913	63881555	643	13.87	4.56705	2.93604	2.04534	C657PACXX_6_7110.sorted.filtered_peak_2523
chr10	63943114	63943642	529	30.15	10.89712	3.80601	7.91163	C657PACXX_6_7110.sorted.filtered_peak_2524
chr10	64003114	64003637	524	17.51	5.05170	2.85004	2.47940	C657PACXX_6_7110.sorted.filtered_peak_2525
chr10	64004777	64005097	321	16.42	4.60806	2.75193	2.08065	C657PACXX_6_7110.sorted.filtered_peak_2526
chr10	64143881	64144350	470	23.77	7.07790	3.13108	4.32205	C657PACXX_6_7110.sorted.filtered_peak_2527
chr10	64288059	64288339	281	12.99	4.36921	2.92122	1.86134	C657PACXX_6_7110.sorted.filtered_peak_2528
chr10	64370514	64370780	267	13.28	4.10616	2.76495	1.64795	C657PACXX_6_7110.sorted.filtered_peak_2529
chr10	64391843	64392489	647	24.54	8.44179	3.47391	5.62415	C657PACXX_6_7110.sorted.filtered_peak_2530
chr10	64397096	64397611	516	23.95	6.74808	3.02612	4.00711	C657PACXX_6_7110.sorted.filtered_peak_2531
chr10	64441037	64441353	317	15.60	4.84425	2.91160	2.29284	C657PACXX_6_7110.sorted.filtered_peak_2532
chr10	64492788	64493330	543	24.31	7.10242	3.08452	4.36255	C657PACXX_6_7110.sorted.filtered_peak_2533
chr10	64538795	64539638	844	12.91	4.10630	2.79573	1.65517	C657PACXX_6_7110.sorted.filtered_peak_2534
chr10	64564101	64564627	527	32.80	13.94034	4.50627	10.79188	C657PACXX_6_7110.sorted.filtered_peak_2535
chr10	64576005	64576969	965	53.63	17.97406	3.85959	14.65656	C657PACXX_6_7110.sorted.filtered_peak_2536
chr10	64615873	64616183	311	19.97	5.04102	2.68755	2.46242	C657PACXX_6_7110.sorted.filtered_peak_2537
chr10	64892683	64893609	927	33.51	15.17097	4.66726	11.98925	C657PACXX_6_7110.sorted.filtered_peak_2538
chr10	64926636	64926928	293	13.85	3.84983	2.60181	1.43170	C657PACXX_6_7110.sorted.filtered_peak_2539
chr10	64966933	64967280	348	14.97	3.82986	2.51662	1.41803	C657PACXX_6_7110.sorted.filtered_peak_2540
chr10	64976921	64977185	265	16.05	5.17952	3.02832	2.58177	C657PACXX_6_7110.sorted.filtered_peak_2541
chr10	65028585	65029237	653	33.45	10.60937	3.54254	7.61076	C657PACXX_6_7110.sorted.filtered_peak_2542
chr10	65280505	65280794	290	18.47	3.95903	2.37761	1.53098	C657PACXX_6_7110.sorted.filtered_peak_2543
chr10	65281219	65281563	345	22.68	6.29989	2.95040	3.60342	C657PACXX_6_7110.sorted.filtered_peak_2544
chr10	65281965	65282258	294	18.17	4.09416	2.44322	1.63525	C657PACXX_6_7110.sorted.filtered_peak_2545
chr10	65389095	65390777	1683	21.76	5.36267	2.68704	2.76170	C657PACXX_6_7110.sorted.filtered_peak_2546
chr10	65467094	65467350	257	17.19	5.24022	2.96232	2.63231	C657PACXX_6_7110.sorted.filtered_peak_2547
chr10	65801053	65801430	378	15.11	4.78711	2.92770	2.24165	C657PACXX_6_7110.sorted.filtered_peak_2548
chr10	67583514	67583818	305	12.36	3.99008	2.78837	1.53573	C657PACXX_6_7110.sorted.filtered_peak_2549
chr10	68898280	68898529	250	12.27	3.94038	2.77039	1.49414	C657PACXX_6_7110.sorted.filtered_peak_2550
chr10	69372482	69373560	1079	21.77	7.03312	3.24329	4.29922	C657PACXX_6_7110.sorted.filtered_peak_2551
chr10	69523259	69524691	1433	33.91	11.14597	3.53698	8.15930	C657PACXX_6_7110.sorted.filtered_peak_2552
chr10	69532731	69533087	357	16.66	4.78192	2.80300	2.23850	C657PACXX_6_7110.sorted.filtered_peak_2553
chr10	69539677	69540043	367	20.70	7.31635	3.45888	4.54743	C657PACXX_6_7110.sorted.filtered_peak_2554
chr10	69550813	69551172	360	14.49	3.70897	2.49588	1.31996	C657PACXX_6_7110.sorted.filtered_peak_2555
chr10	69609061	69609571	511	19.94	8.47834	4.02920	5.61610	C657PACXX_6_7110.sorted.filtered_peak_2556
chr10	69615464	69615815	352	14.40	5.24185	3.21560	2.62926	C657PACXX_6_7110.sorted.filtered_peak_2557
chr10	69643974	69645380	1407	23.93	7.12842	3.10451	4.39097	C657PACXX_6_7110.sorted.filtered_peak_2558
chr10	69834603	69835532	930	28.68	9.91229	3.64689	6.97419	C657PACXX_6_7110.sorted.filtered_peak_2559
chr10	70091276	70092118	843	41.94	14.98033	3.99897	11.79003	C657PACXX_6_7110.sorted.filtered_peak_2560
chr10	70166557	70167399	843	15.93	5.34355	3.09480	2.74578	C657PACXX_6_7110.sorted.filtered_peak_2561
chr10	70231362	70231928	567	18.98	7.27719	3.64716	4.49165	C657PACXX_6_7110.sorted.filtered_peak_2562
chr10	70286665	70287537	873	20.38	9.41958	4.12374	6.58955	C657PACXX_6_7110.sorted.filtered_peak_2563
chr10	70319912	70320172	261	14.29	5.16694	3.19160	2.56076	C657PACXX_6_7110.sorted.filtered_peak_2564
chr10	70480621	70481335	715	41.20	22.35866	5.98634	18.85164	C657PACXX_6_7110.sorted.filtered_peak_2565
chr10	70660317	70661426	1110	39.65	16.25703	4.24937	13.06220	C657PACXX_6_7110.sorted.filtered_peak_2566
chr10	70715427	70716413	987	35.76	12.72937	3.84405	9.65897	C657PACXX_6_7110.sorted.filtered_peak_2567
chr10	70748296	70748643	348	20.21	5.10462	2.69676	2.51754	C657PACXX_6_7110.sorted.filtered_peak_2568
chr10	70764776	70765025	250	12.93	3.81875	2.65289	1.40559	C657PACXX_6_7110.sorted.filtered_peak_2569
chr10	70787375	70787806	432	17.36	7.30491	3.83331	4.52300	C657PACXX_6_7110.sorted.filtered_peak_2570
chr10	70804086	70804351	266	21.55	6.44520	3.09597	3.72412	C657PACXX_6_7110.sorted.filtered_peak_2571
chr10	70805196	70805827	632	21.30	6.42994	3.04813	3.75812	C657PACXX_6_7110.sorted.filtered_peak_2572
chr10	70847549	70848008	460	34.92	9.31418	3.07761	6.41880	C657PACXX_6_7110.sorted.filtered_peak_2573
chr10	70849784	70850129	346	28.87	5.38747	2.38369	2.77903	C657PACXX_6_7110.sorted.filtered_peak_2574
chr10	70861373	70861736	364	12.89	3.88784	2.68669	1.47277	C657PACXX_6_7110.sorted.filtered_peak_2575
chr10	70883341	70884096	756	41.74	16.65310	4.47427	13.36141	C657PACXX_6_7110.sorted.filtered_peak_2576
chr10	70939334	70940300	967	38.62	17.36526	4.83978	14.07293	C657PACXX_6_7110.sorted.filtered_peak_2577
chr10	70962149	70962456	308	17.57	5.44024	3.00668	2.82050	C657PACXX_6_7110.sorted.filtered_peak_2578
chr10	70963859	70964128	270	18.95	6.04616	3.13530	3.37115	C657PACXX_6_7110.sorted.filtered_peak_2579
chr10	70982041	70982807	767	26.92	9.40744	3.61181	6.50500	C657PACXX_6_7110.sorted.filtered_peak_2580
chr10	70988724	70989537	814	21.01	5.55313	2.79886	2.92904	C657PACXX_6_7110.sorted.filtered_peak_2581
chr10	70997571	70997828	258	14.86	5.45409	3.27078	2.82589	C657PACXX_6_7110.sorted.filtered_peak_2582
chr10	71077975	71078997	1023	26.30	6.69083	2.82850	3.98440	C657PACXX_6_7110.sorted.filtered_peak_2583
chr10	71152159	71152560	402	16.99	5.99450	3.29189	3.32537	C657PACXX_6_7110.sorted.filtered_peak_2584
chr10	71168374	71169154	781	21.91	5.65727	2.75964	3.04380	C657PACXX_6_7110.sorted.filtered_peak_2585
chr10	71267453	71267891	439	20.81	7.08878	3.36850	4.33398	C657PACXX_6_7110.sorted.filtered_peak_2586
chr10	71706045	71706401	357	12.00	3.44583	2.54049	1.11276	C657PACXX_6_7110.sorted.filtered_peak_2587
chr10	71853156	71853596	441	20.90	7.97684	3.70654	5.15861	C657PACXX_6_7110.sorted.filtered_peak_2588
chr10	71899052	71899462	411	14.10	3.93391	2.62065	1.50336	C657PACXX_6_7110.sorted.filtered_peak_2589
chr10	71905385	71906905	1521	31.91	9.41230	3.20602	6.53342	C657PACXX_6_7110.sorted.filtered_peak_2590
chr10	71929953	71930678	726	36.90	14.22041	4.09926	11.09468	C657PACXX_6_7110.sorted.filtered_peak_2591
chr10	71981249	71981607	359	16.40	6.00797	3.36104	3.32826	C657PACXX_6_7110.sorted.filtered_peak_2592
chr10	71992886	71993561	676	30.83	12.10524	4.14056	9.04291	C657PACXX_6_7110.sorted.filtered_peak_2593
chr10	72032532	72033026	495	15.90	4.62562	2.79271	2.10347	C657PACXX_6_7110.sorted.filtered_peak_2594
chr10	72124039	72124553	515	18.12	7.05155	3.62107	4.29828	C657PACXX_6_7110.sorted.filtered_peak_2595
chr10	72142187	72142740	554	18.79	5.21942	2.82690	2.62342	C657PACXX_6_7110.sorted.filtered_peak_2596
chr10	72163428	72163998	571	22.90	8.02336	3.52261	5.19855	C657PACXX_6_7110.sorted.filtered_peak_2597
chr10	72164763	72165239	477	16.59	4.01783	2.49878	1.57903	C657PACXX_6_7110.sorted.filtered_peak_2598
chr10	72254278	72254671	394	12.50	3.67512	2.61708	1.29076	C657PACXX_6_7110.sorted.filtered_peak_2599
chr10	72309650	72310015	366	16.77	6.21211	3.40710	3.52304	C657PACXX_6_7110.sorted.filtered_peak_2600
chr10	72318958	72319333	376	17.95	6.11282	3.22062	3.45207	C657PACXX_6_7110.sorted.filtered_peak_2601
chr10	72335751	72336327	577	18.44	3.92730	2.36362	1.50566	C657PACXX_6_7110.sorted.filtered_peak_2602
chr10	72337943	72338669	727	24.04	7.33237	3.17703	4.57499	C657PACXX_6_7110.sorted.filtered_peak_2603
chr10	72362094	72362939	846	20.15	4.84337	2.60295	2.29162	C657PACXX_6_7110.sorted.filtered_peak_2604
chr10	72370311	72370840	530	17.51	6.54741	3.49220	3.82122	C657PACXX_6_7110.sorted.filtered_peak_2605
chr10	72416106	72416495	390	14.22	5.15361	3.17787	2.56110	C657PACXX_6_7110.sorted.filtered_peak_2606
chr10	72575533	72575834	302	17.72	4.73657	2.71446	2.19530	C657PACXX_6_7110.sorted.filtered_peak_2607
chr10	73030697	73030946	250	13.07	3.45786	2.47193	1.12169	C657PACXX_6_7110.sorted.filtered_peak_2608
chr10	73078756	73079227	472	24.59	8.29231	3.41831	5.48581	C657PACXX_6_7110.sorted.filtered_peak_2609
chr10	73136895	73137507	613	19.25	6.21402	3.16137	3.53522	C657PACXX_6_7110.sorted.filtered_peak_2610
chr10	73143966	73144391	426	13.56	3.94183	2.66583	1.51842	C657PACXX_6_7110.sorted.filtered_peak_2611
chr10	73329650	73330013	364	13.92	4.09192	2.70797	1.64299	C657PACXX_6_7110.sorted.filtered_peak_2612
chr10	73487048	73487757	710	15.91	4.25833	2.63883	1.77959	C657PACXX_6_7110.sorted.filtered_peak_2613
chr10	73508437	73508941	505	37.37	13.78258	4.04603	10.63914	C657PACXX_6_7110.sorted.filtered_peak_2614
chr10	73528596	73529158	563	30.64	8.58884	3.07933	5.76825	C657PACXX_6_7110.sorted.filtered_peak_2615
chr10	73533310	73533569	260	24.61	5.04729	2.45716	2.46718	C657PACXX_6_7110.sorted.filtered_peak_2616
chr10	73550211	73550508	298	12.72	4.19092	2.85782	1.71378	C657PACXX_6_7110.sorted.filtered_peak_2617
chr10	73571841	73572215	375	15.27	4.57293	2.82383	2.04599	C657PACXX_6_7110.sorted.filtered_peak_2618
chr10	73610531	73611324	794	34.62	14.14329	4.22284	11.02929	C657PACXX_6_7110.sorted.filtered_peak_2619
chr10	73656166	73656415	250	14.93	5.15521	3.12452	2.55356	C657PACXX_6_7110.sorted.filtered_peak_2620
chr10	73808118	73808794	677	19.86	8.09460	3.77938	5.31510	C657PACXX_6_7110.sorted.filtered_peak_2621
chr10	73975366	73976241	876	45.67	19.50785	4.79357	16.10203	C657PACXX_6_7110.sorted.filtered_peak_2622
chr10	74007894	74009108	1215	38.53	13.90918	3.94793	10.77014	C657PACXX_6_7110.sorted.filtered_peak_2623
chr10	74020246	74021492	1247	40.54	13.35301	3.76806	10.20797	C657PACXX_6_7110.sorted.filtered_peak_2624
chr10	74033023	74033995	973	38.37	10.96878	3.17929	8.03134	C657PACXX_6_7110.sorted.filtered_peak_2625
chr10	74034252	74034707	456	26.50	4.34182	2.18559	1.85608	C657PACXX_6_7110.sorted.filtered_peak_2626
chr10	74056931	74058262	1332	35.44	10.14592	3.17481	7.23029	C657PACXX_6_7110.sorted.filtered_peak_2627
chr10	74079171	74079945	775	22.98	5.30589	2.60977	2.70174	C657PACXX_6_7110.sorted.filtered_peak_2628
chr10	74094731	74095475	745	32.35	7.27501	2.73055	4.49458	C657PACXX_6_7110.sorted.filtered_peak_2629
chr10	74114051	74114966	916	35.78	12.91744	3.96896	9.80529	C657PACXX_6_7110.sorted.filtered_peak_2630
chr10	74124143	74124468	326	18.93	6.68509	3.39780	3.95593	C657PACXX_6_7110.sorted.filtered_peak_2631
chr10	74129939	74130486	548	24.95	10.28294	4.14726	7.31742	C657PACXX_6_7110.sorted.filtered_peak_2632
chr10	74385369	74386360	992	21.32	8.07312	3.70820	5.24546	C657PACXX_6_7110.sorted.filtered_peak_2633
chr10	74451634	74452049	416	25.51	8.22738	3.36382	5.39910	C657PACXX_6_7110.sorted.filtered_peak_2634
chr10	74701510	74701762	253	18.41	8.01079	4.05252	5.16389	C657PACXX_6_7110.sorted.filtered_peak_2635
chr10	74855705	74857368	1664	33.04	9.32788	3.08116	6.47969	C657PACXX_6_7110.sorted.filtered_peak_2636
chr10	74869981	74870647	667	14.81	5.21903	3.14034	2.63924	C657PACXX_6_7110.sorted.filtered_peak_2637
chr10	74927440	74928247	808	22.32	8.04656	3.57460	5.22660	C657PACXX_6_7110.sorted.filtered_peak_2638
chr10	75006839	75007415	577	26.72	7.98904	3.16110	5.20670	C657PACXX_6_7110.sorted.filtered_peak_2639
chr10	75012090	75012908	819	37.18	14.58237	4.26346	11.40696	C657PACXX_6_7110.sorted.filtered_peak_2640
chr10	75118337	75118776	440	38.22	19.27888	5.50434	15.89356	C657PACXX_6_7110.sorted.filtered_peak_2641
chr10	75173127	75174240	1114	22.18	7.17651	3.26895	4.42273	C657PACXX_6_7110.sorted.filtered_peak_2642
chr10	75255003	75256122	1120	38.17	13.55281	3.93501	10.41803	C657PACXX_6_7110.sorted.filtered_peak_2643
chr10	75385381	75386168	788	29.35	12.80144	4.32017	9.76876	C657PACXX_6_7110.sorted.filtered_peak_2644
chr10	75490033	75490656	624	20.67	9.90017	4.52424	6.95910	C657PACXX_6_7110.sorted.filtered_peak_2645
chr10	75503601	75504467	867	42.72	20.56728	5.25362	17.14792	C657PACXX_6_7110.sorted.filtered_peak_2646
chr10	75531618	75532766	1149	30.03	7.30084	2.78513	4.56227	C657PACXX_6_7110.sorted.filtered_peak_2647
chr10	75544896	75545496	601	35.63	10.91106	3.40899	7.92782	C657PACXX_6_7110.sorted.filtered_peak_2648
chr10	75571060	75571869	810	29.47	8.78831	3.16544	5.96593	C657PACXX_6_7110.sorted.filtered_peak_2649
chr10	75608812	75609299	488	30.17	12.13461	4.21867	9.07046	C657PACXX_6_7110.sorted.filtered_peak_2650
chr10	75625388	75626056	669	16.81	4.41575	2.64627	1.91279	C657PACXX_6_7110.sorted.filtered_peak_2651
chr10	75639338	75639861	524	25.23	7.49648	3.18596	4.69717	C657PACXX_6_7110.sorted.filtered_peak_2652
chr10	75645719	75646188	470	17.43	5.72254	3.13186	3.08073	C657PACXX_6_7110.sorted.filtered_peak_2653
chr10	75681849	75682098	250	15.25	5.49711	3.24210	2.87142	C657PACXX_6_7110.sorted.filtered_peak_2654
chr10	75700427	75700959	533	14.44	5.08722	3.12815	2.51002	C657PACXX_6_7110.sorted.filtered_peak_2655
chr10	75716263	75716989	727	18.33	6.43594	3.32231	3.74435	C657PACXX_6_7110.sorted.filtered_peak_2656
chr10	75751425	75752039	615	19.61	7.61147	3.66587	4.83050	C657PACXX_6_7110.sorted.filtered_peak_2657
chr10	75757188	75758022	835	33.80	13.44923	4.30358	10.30626	C657PACXX_6_7110.sorted.filtered_peak_2658
chr10	75815974	75816325	352	13.36	3.89747	2.66235	1.48041	C657PACXX_6_7110.sorted.filtered_peak_2659
chr10	75910426	75911326	901	50.73	21.70402	4.91998	18.19688	C657PACXX_6_7110.sorted.filtered_peak_2660
chr10	75935927	75936770	844	27.79	10.65068	3.83340	7.73541	C657PACXX_6_7110.sorted.filtered_peak_2661
chr10	75987912	75988166	255	14.94	5.10824	3.09549	2.51626	C657PACXX_6_7110.sorted.filtered_peak_2662
chr10	76345302	76346118	817	20.72	5.57234	2.82554	2.94482	C657PACXX_6_7110.sorted.filtered_peak_2663
chr10	76498715	76499137	423	15.87	5.16647	3.03290	2.57475	C657PACXX_6_7110.sorted.filtered_peak_2664
chr10	76585763	76586812	1050	68.07	25.89697	4.50715	22.22489	C657PACXX_6_7110.sorted.filtered_peak_2665
chr10	76870896	76871304	409	38.48	15.27381	4.37363	12.05313	C657PACXX_6_7110.sorted.filtered_peak_2666
chr10	76871534	76872120	587	20.56	4.37302	2.42077	1.88515	C657PACXX_6_7110.sorted.filtered_peak_2667
chr10	76926093	76926750	658	15.63	5.84647	3.33752	3.20772	C657PACXX_6_7110.sorted.filtered_peak_2668
chr10	76947757	76948008	252	15.39	5.68974	3.32270	3.04004	C657PACXX_6_7110.sorted.filtered_peak_2669
chr10	76969847	76970652	806	42.34	19.60429	5.02259	16.22151	C657PACXX_6_7110.sorted.filtered_peak_2670
chr10	76993924	76994524	601	37.99	11.93079	3.52082	8.88968	C657PACXX_6_7110.sorted.filtered_peak_2671
chr10	76995720	76996038	319	26.62	5.69222	2.56023	3.04312	C657PACXX_6_7110.sorted.filtered_peak_2672
chr10	77137220	77137555	336	12.11	3.40448	2.51073	1.07595	C657PACXX_6_7110.sorted.filtered_peak_2673
chr10	79401410	79401705	296	14.14	4.55339	2.90236	2.03392	C657PACXX_6_7110.sorted.filtered_peak_2674
chr10	79561310	79561737	428	15.34	4.22870	2.66036	1.76417	C657PACXX_6_7110.sorted.filtered_peak_2675
chr10	79687671	79687952	282	13.24	4.07209	2.75138	1.62087	C657PACXX_6_7110.sorted.filtered_peak_2676
chr10	79789000	79789746	747	35.34	10.29477	3.31803	7.32528	C657PACXX_6_7110.sorted.filtered_peak_2677
chr10	79793310	79793972	663	37.27	12.20292	3.62338	9.14933	C657PACXX_6_7110.sorted.filtered_peak_2678
chr10	79807045	79807409	365	16.74	6.30972	3.45262	3.61079	C657PACXX_6_7110.sorted.filtered_peak_2679
chr10	80062821	80063798	978	29.62	9.83780	3.45508	6.94509	C657PACXX_6_7110.sorted.filtered_peak_2680
chr10	80734400	80734741	342	21.73	5.80235	2.83894	3.15577	C657PACXX_6_7110.sorted.filtered_peak_2681
chr10	80828389	80828850	462	26.48	5.77067	2.56777	3.14010	C657PACXX_6_7110.sorted.filtered_peak_2682
chr10	80897393	80897647	255	16.48	4.58025	2.73801	2.05419	C657PACXX_6_7110.sorted.filtered_peak_2683
chr10	80955265	80955540	276	17.25	4.82132	2.78420	2.26326	C657PACXX_6_7110.sorted.filtered_peak_2684
chr10	81045775	81046602	828	24.25	6.18527	2.82063	3.49771	C657PACXX_6_7110.sorted.filtered_peak_2685
chr10	81077539	81077835	297	24.10	5.95480	2.76278	3.28118	C657PACXX_6_7110.sorted.filtered_peak_2686
chr10	81082801	81083488	688	27.78	8.30346	3.19091	5.49155	C657PACXX_6_7110.sorted.filtered_peak_2687
chr10	81091510	81091872	363	16.94	5.07193	2.90462	2.49175	C657PACXX_6_7110.sorted.filtered_peak_2688
chr10	81107090	81107387	298	21.73	4.93078	2.55735	2.35854	C657PACXX_6_7110.sorted.filtered_peak_2689
chr10	81107720	81107995	276	21.86	5.10210	2.60682	2.51206	C657PACXX_6_7110.sorted.filtered_peak_2690
chr10	81205305	81206010	706	33.30	11.54311	3.64543	8.56636	C657PACXX_6_7110.sorted.filtered_peak_2691
chr10	81321918	81322177	260	14.25	5.13738	3.18298	2.53293	C657PACXX_6_7110.sorted.filtered_peak_2692
chr10	81838365	81839193	829	19.35	6.24915	3.16657	3.56732	C657PACXX_6_7110.sorted.filtered_peak_2693
chr10	81947238	81948081	844	20.84	5.84041	2.91882	3.18109	C657PACXX_6_7110.sorted.filtered_peak_2694
chr10	81962927	81963301	375	23.21	6.16687	2.87386	3.48453	C657PACXX_6_7110.sorted.filtered_peak_2695
chr10	82168052	82168301	250	14.97	4.38428	2.75583	1.89651	C657PACXX_6_7110.sorted.filtered_peak_2696
chr10	82231995	82232346	352	20.31	5.03845	2.66257	2.46713	C657PACXX_6_7110.sorted.filtered_peak_2697
chr10	82247580	82248000	421	22.38	5.23922	2.60983	2.65354	C657PACXX_6_7110.sorted.filtered_peak_2698
chr10	82253247	82253530	284	18.49	4.76387	2.67731	2.21393	C657PACXX_6_7110.sorted.filtered_peak_2699
chr10	82295422	82295861	440	18.98	5.92928	3.08484	3.26690	C657PACXX_6_7110.sorted.filtered_peak_2700
chr10	84079483	84079732	250	12.71	3.94597	2.73590	1.51409	C657PACXX_6_7110.sorted.filtered_peak_2701
chr10	85440186	85440721	536	19.43	4.56984	2.55027	2.04636	C657PACXX_6_7110.sorted.filtered_peak_2702
chr10	85898695	85899775	1081	37.56	14.50803	3.90782	11.42877	C657PACXX_6_7110.sorted.filtered_peak_2703
chr10	86088017	86088349	333	24.56	5.00929	2.44805	2.43499	C657PACXX_6_7110.sorted.filtered_peak_2704
chr10	86088565	86089372	808	25.93	5.01356	2.39046	2.45644	C657PACXX_6_7110.sorted.filtered_peak_2705
chr10	86089873	86090289	417	31.01	6.53795	2.58011	3.83954	C657PACXX_6_7110.sorted.filtered_peak_2706
chr10	86093758	86094225	468	31.58	9.12332	3.24764	6.21772	C657PACXX_6_7110.sorted.filtered_peak_2707
chr10	86297044	86297529	486	16.56	5.25672	3.00938	2.66110	C657PACXX_6_7110.sorted.filtered_peak_2708
chr10	87372218	87372478	261	17.56	4.81895	2.75621	2.26797	C657PACXX_6_7110.sorted.filtered_peak_2709
chr10	88159475	88159988	514	24.05	7.61129	3.28557	4.81590	C657PACXX_6_7110.sorted.filtered_peak_2710
chr10	88160637	88160981	345	17.45	3.84468	2.38462	1.43710	C657PACXX_6_7110.sorted.filtered_peak_2711
chr10	88171240	88171594	355	13.84	3.91110	2.62983	1.48751	C657PACXX_6_7110.sorted.filtered_peak_2712
chr10	88172781	88173278	498	15.49	4.66226	2.85001	2.11797	C657PACXX_6_7110.sorted.filtered_peak_2713
chr10	88281401	88281986	586	25.34	8.32839	3.40335	5.49677	C657PACXX_6_7110.sorted.filtered_peak_2714
chr10	88470770	88471446	677	21.02	6.17413	3.03303	3.47872	C657PACXX_6_7110.sorted.filtered_peak_2715
chr10	88515775	88516370	596	21.16	6.28135	3.03118	3.60077	C657PACXX_6_7110.sorted.filtered_peak_2716
chr10	88648745	88649053	309	14.84	5.48233	3.27555	2.85701	C657PACXX_6_7110.sorted.filtered_peak_2717
chr10	88699206	88699577	372	18.95	6.33430	3.24452	3.63908	C657PACXX_6_7110.sorted.filtered_peak_2718
chr10	88731034	88731367	334	20.24	5.59043	2.85181	2.97299	C657PACXX_6_7110.sorted.filtered_peak_2719
chr10	88854380	88855495	1116	28.48	7.41087	2.93632	4.63219	C657PACXX_6_7110.sorted.filtered_peak_2720
chr10	89264231	89265054	824	19.09	5.60623	2.93468	2.98696	C657PACXX_6_7110.sorted.filtered_peak_2721
chr10	89577561	89578622	1062	28.40	9.29553	3.42158	6.42848	C657PACXX_6_7110.sorted.filtered_peak_2722
chr10	89621767	89622514	748	34.01	8.27296	2.89334	5.42825	C657PACXX_6_7110.sorted.filtered_peak_2723
chr10	89622739	89623470	732	28.54	5.32703	2.38506	2.71725	C657PACXX_6_7110.sorted.filtered_peak_2724
chr10	89851436	89851869	434	24.63	8.26290	3.48578	5.40975	C657PACXX_6_7110.sorted.filtered_peak_2725
chr10	89912466	89912840	375	13.49	4.33062	2.85569	1.84145	C657PACXX_6_7110.sorted.filtered_peak_2726
chr10	89953925	89954334	410	16.86	5.25529	2.99398	2.64952	C657PACXX_6_7110.sorted.filtered_peak_2727
chr10	90030846	90031602	757	26.00	8.33254	3.33258	5.52016	C657PACXX_6_7110.sorted.filtered_peak_2728
chr10	90145464	90145933	470	20.95	5.61363	2.83407	2.97235	C657PACXX_6_7110.sorted.filtered_peak_2729
chr10	90342780	90343041	262	16.60	5.22045	2.99762	2.62280	C657PACXX_6_7110.sorted.filtered_peak_2730
chr10	90569927	90570347	421	17.63	5.77726	3.13586	3.13284	C657PACXX_6_7110.sorted.filtered_peak_2731
chr10	90584949	90585370	422	19.10	6.02687	3.10896	3.36330	C657PACXX_6_7110.sorted.filtered_peak_2732
chr10	90595308	90595724	417	19.98	4.70977	2.56913	2.17149	C657PACXX_6_7110.sorted.filtered_peak_2733
chr10	90639712	90640816	1105	32.45	9.85092	3.30956	6.94343	C657PACXX_6_7110.sorted.filtered_peak_2734
chr10	90661108	90661691	584	16.22	5.22421	3.01918	2.63708	C657PACXX_6_7110.sorted.filtered_peak_2735
chr10	90694655	90695131	477	18.63	5.05748	2.77537	2.48391	C657PACXX_6_7110.sorted.filtered_peak_2736
chr10	90734735	90735023	289	16.11	5.82717	3.30451	3.17040	C657PACXX_6_7110.sorted.filtered_peak_2737
chr10	90749805	90750443	639	20.91	4.49912	2.44936	1.98839	C657PACXX_6_7110.sorted.filtered_peak_2738
chr10	90751177	90751485	309	21.58	4.58850	2.44761	2.06486	C657PACXX_6_7110.sorted.filtered_peak_2739
chr10	90760826	90761213	388	24.97	7.24451	3.12110	4.46524	C657PACXX_6_7110.sorted.filtered_peak_2740
chr10	90923351	90923976	626	16.02	4.71643	2.82505	2.18102	C657PACXX_6_7110.sorted.filtered_peak_2741
chr10	90977194	90977512	319	16.04	4.85537	2.89008	2.29545	C657PACXX_6_7110.sorted.filtered_peak_2742
chr10	91011253	91011970	718	24.80	10.36346	4.10932	7.42826	C657PACXX_6_7110.sorted.filtered_peak_2743
chr10	91020109	91020437	329	18.14	4.91624	2.75496	2.35423	C657PACXX_6_7110.sorted.filtered_peak_2744
chr10	91061680	91062081	402	15.04	4.41152	2.76767	1.90940	C657PACXX_6_7110.sorted.filtered_peak_2745
chr10	91092159	91092593	435	19.05	4.39260	2.50055	1.90008	C657PACXX_6_7110.sorted.filtered_peak_2746
chr10	91093609	91094168	560	24.06	7.32044	3.19659	4.54489	C657PACXX_6_7110.sorted.filtered_peak_2747
chr10	91152177	91152447	271	16.96	5.24619	2.98003	2.64455	C657PACXX_6_7110.sorted.filtered_peak_2748
chr10	91174104	91174881	778	23.29	8.81552	3.79050	5.93311	C657PACXX_6_7110.sorted.filtered_peak_2749
chr10	91403599	91404012	414	30.31	11.42554	3.93847	8.42509	C657PACXX_6_7110.sorted.filtered_peak_2750
chr10	91404984	91405371	388	19.93	5.09377	2.70794	2.51264	C657PACXX_6_7110.sorted.filtered_peak_2751
chr10	91461020	91461760	741	41.54	17.45008	4.66351	14.13311	C657PACXX_6_7110.sorted.filtered_peak_2752
chr10	92631394	92632054	661	17.20	5.06861	2.87570	2.49514	C657PACXX_6_7110.sorted.filtered_peak_2753
chr10	92766124	92766561	438	17.59	5.39155	2.98216	2.77987	C657PACXX_6_7110.sorted.filtered_peak_2754
chr10	92923002	92923432	431	22.43	5.49356	2.68766	2.88237	C657PACXX_6_7110.sorted.filtered_peak_2755
chr10	92958533	92958803	271	20.00	4.84158	2.61788	2.28072	C657PACXX_6_7110.sorted.filtered_peak_2756
chr10	92961254	92961597	344	18.78	4.53164	2.57106	2.01660	C657PACXX_6_7110.sorted.filtered_peak_2757
chr10	92979967	92980735	769	28.62	10.26091	3.76247	7.30082	C657PACXX_6_7110.sorted.filtered_peak_2758
chr10	93058045	93058412	368	15.77	5.98627	3.41185	3.31817	C657PACXX_6_7110.sorted.filtered_peak_2759
chr10	93467848	93468104	257	12.53	4.09703	2.82522	1.62894	C657PACXX_6_7110.sorted.filtered_peak_2760
chr10	93557805	93558486	682	23.71	6.10835	2.81131	3.43772	C657PACXX_6_7110.sorted.filtered_peak_2761
chr10	93661673	93661961	289	20.13	7.71054	3.70445	4.89573	C657PACXX_6_7110.sorted.filtered_peak_2762
chr10	93667989	93669208	1220	16.97	4.67818	2.72863	2.16012	C657PACXX_6_7110.sorted.filtered_peak_2763
chr10	93672712	93672961	250	14.31	3.81829	2.55724	1.41503	C657PACXX_6_7110.sorted.filtered_peak_2764
chr10	93683142	93683981	840	27.47	11.03620	4.11230	8.03652	C657PACXX_6_7110.sorted.filtered_peak_2765
chr10	93704732	93705094	363	12.07	3.42175	2.52263	1.09136	C657PACXX_6_7110.sorted.filtered_peak_2766
chr10	93861062	93861331	270	15.46	5.04404	3.01852	2.46569	C657PACXX_6_7110.sorted.filtered_peak_2767
chr10	94000086	94000498	413	17.23	4.44128	2.62886	1.93630	C657PACXX_6_7110.sorted.filtered_peak_2768
chr10	94050613	94051128	516	32.61	12.34988	3.97127	9.31283	C657PACXX_6_7110.sorted.filtered_peak_2769
chr10	94333716	94334889	1174	23.07	6.62587	3.02554	3.90697	C657PACXX_6_7110.sorted.filtered_peak_2770
chr10	94351299	94352015	717	24.36	5.39011	2.56264	2.78621	C657PACXX_6_7110.sorted.filtered_peak_2771
chr10	94352479	94352992	514	36.25	12.26318	3.68215	9.22302	C657PACXX_6_7110.sorted.filtered_peak_2772
chr10	94459065	94459458	394	14.10	4.62306	2.94000	2.09337	C657PACXX_6_7110.sorted.filtered_peak_2773
chr10	94607867	94608892	1026	23.61	6.89571	3.05755	4.17320	C657PACXX_6_7110.sorted.filtered_peak_2774
chr10	95172874	95173377	504	18.23	6.03391	3.20522	3.34980	C657PACXX_6_7110.sorted.filtered_peak_2775
chr10	95222649	95222963	315	12.53	3.60028	2.57769	1.22635	C657PACXX_6_7110.sorted.filtered_peak_2776
chr10	95242137	95242576	440	17.84	5.98539	3.21442	3.30887	C657PACXX_6_7110.sorted.filtered_peak_2777
chr10	95255891	95256745	855	24.77	7.12066	3.06661	4.36868	C657PACXX_6_7110.sorted.filtered_peak_2778
chr10	95462006	95462797	792	30.62	10.76798	3.76141	7.77753	C657PACXX_6_7110.sorted.filtered_peak_2779
chr10	95653265	95653868	604	19.11	5.69740	2.98974	3.05305	C657PACXX_6_7110.sorted.filtered_peak_2780
chr10	96122164	96123193	1030	20.21	6.87387	3.25372	4.18449	C657PACXX_6_7110.sorted.filtered_peak_2781
chr10	96305020	96305636	617	21.53	6.60544	3.12712	3.89437	C657PACXX_6_7110.sorted.filtered_peak_2782
chr10	96389796	96390071	276	14.02	5.01045	3.13530	2.42822	C657PACXX_6_7110.sorted.filtered_peak_2783
chr10	96943384	96943953	570	16.40	4.98638	2.89623	2.43943	C657PACXX_6_7110.sorted.filtered_peak_2784
chr10	97005010	97005448	439	15.82	3.74147	2.42856	1.34635	C657PACXX_6_7110.sorted.filtered_peak_2785
chr10	97050522	97050784	263	19.11	4.78071	2.64286	2.23675	C657PACXX_6_7110.sorted.filtered_peak_2786
chr10	97054853	97055448	596	20.37	5.71196	2.89210	3.07703	C657PACXX_6_7110.sorted.filtered_peak_2787
chr10	97123172	97123545	374	16.77	5.27028	2.99989	2.67181	C657PACXX_6_7110.sorted.filtered_peak_2788
chr10	97182149	97182478	330	12.75	3.79817	2.65773	1.39047	C657PACXX_6_7110.sorted.filtered_peak_2789
chr10	97320714	97321330	617	24.24	8.74513	3.62797	5.90012	C657PACXX_6_7110.sorted.filtered_peak_2790
chr10	97415968	97416775	808	27.24	10.07360	3.72931	7.17430	C657PACXX_6_7110.sorted.filtered_peak_2791
chr10	97453464	97454169	706	54.41	26.87325	5.53263	23.21015	C657PACXX_6_7110.sorted.filtered_peak_2792
chr10	97517855	97518433	579	21.54	4.82394	2.52178	2.27979	C657PACXX_6_7110.sorted.filtered_peak_2793
chr10	97591945	97592598	654	35.97	12.74087	3.88289	9.65090	C657PACXX_6_7110.sorted.filtered_peak_2794
chr10	97624984	97625274	291	17.24	5.51836	3.07707	2.88139	C657PACXX_6_7110.sorted.filtered_peak_2795
chr10	97723102	97723576	475	12.74	4.02848	2.77349	1.58838	C657PACXX_6_7110.sorted.filtered_peak_2796
chr10	97803187	97803856	670	21.34	7.28540	3.40493	4.51086	C657PACXX_6_7110.sorted.filtered_peak_2797
chr10	97849416	97850103	688	28.05	10.16513	3.78814	7.21161	C657PACXX_6_7110.sorted.filtered_peak_2798
chr10	97889419	97890449	1031	31.12	10.43643	3.65166	7.45071	C657PACXX_6_7110.sorted.filtered_peak_2799
chr10	97989272	97989539	268	13.06	3.92661	2.69436	1.49884	C657PACXX_6_7110.sorted.filtered_peak_2800
chr10	98134891	98135404	514	17.19	5.15548	2.91553	2.56989	C657PACXX_6_7110.sorted.filtered_peak_2801
chr10	98346683	98347079	397	20.67	5.06119	2.65390	2.48116	C657PACXX_6_7110.sorted.filtered_peak_2802
chr10	98400656	98400907	252	18.16	6.08029	3.21997	3.39786	C657PACXX_6_7110.sorted.filtered_peak_2803
chr10	98411697	98411946	250	14.43	4.41024	2.81751	1.90925	C657PACXX_6_7110.sorted.filtered_peak_2804
chr10	98430942	98431348	407	14.97	4.73551	2.91313	2.20158	C657PACXX_6_7110.sorted.filtered_peak_2805
chr10	98480625	98480929	305	19.01	5.37513	2.86487	2.77179	C657PACXX_6_7110.sorted.filtered_peak_2806
chr10	98561246	98561647	402	56.77	39.22561	8.77862	35.06138	C657PACXX_6_7110.sorted.filtered_peak_2807
chr10	98592017	98592805	789	30.58	8.34864	3.06018	5.51247	C657PACXX_6_7110.sorted.filtered_peak_2808
chr10	98955803	98956505	703	14.28	4.39531	2.81945	1.90322	C657PACXX_6_7110.sorted.filtered_peak_2809
chr10	98970356	98970698	343	15.27	5.73634	3.35603	3.08597	C657PACXX_6_7110.sorted.filtered_peak_2810
chr10	99051891	99052851	961	34.07	15.63488	4.67700	12.45701	C657PACXX_6_7110.sorted.filtered_peak_2811
chr10	99078607	99079345	739	32.11	12.24150	3.97323	9.20515	C657PACXX_6_7110.sorted.filtered_peak_2812
chr10	99079757	99080128	372	19.39	4.47586	2.51142	1.97528	C657PACXX_6_7110.sorted.filtered_peak_2813
chr10	99094314	99094881	568	38.29	16.45784	4.70592	13.18294	C657PACXX_6_7110.sorted.filtered_peak_2814
chr10	99160906	99161334	429	37.80	20.47715	5.93746	17.04103	C657PACXX_6_7110.sorted.filtered_peak_2815
chr10	99166997	99167639	643	23.24	9.75193	4.17081	6.80739	C657PACXX_6_7110.sorted.filtered_peak_2816
chr10	99173723	99174124	402	15.98	5.31347	3.08665	2.70916	C657PACXX_6_7110.sorted.filtered_peak_2817
chr10	99185708	99186083	376	44.66	18.19406	4.53216	14.85944	C657PACXX_6_7110.sorted.filtered_peak_2818
chr10	99205438	99206199	762	34.48	14.94015	4.44941	11.79869	C657PACXX_6_7110.sorted.filtered_peak_2819
chr10	99257758	99258729	972	39.03	13.81051	3.77844	10.72889	C657PACXX_6_7110.sorted.filtered_peak_2820
chr10	99392722	99393596	875	24.18	9.38520	3.81153	6.50638	C657PACXX_6_7110.sorted.filtered_peak_2821
chr10	99400044	99400636	593	46.83	23.63257	5.54280	20.09941	C657PACXX_6_7110.sorted.filtered_peak_2822
chr10	99408674	99408954	281	18.76	7.21614	3.65823	4.43037	C657PACXX_6_7110.sorted.filtered_peak_2823
chr10	99446709	99447346	638	28.24	10.40444	3.86903	7.43111	C657PACXX_6_7110.sorted.filtered_peak_2824
chr10	99496420	99497515	1096	26.32	8.33986	3.30609	5.51648	C657PACXX_6_7110.sorted.filtered_peak_2825
chr10	99609423	99609694	272	21.23	8.03050	3.73366	5.18437	C657PACXX_6_7110.sorted.filtered_peak_2826
chr10	99629262	99629545	284	22.51	7.96940	3.57634	5.13245	C657PACXX_6_7110.sorted.filtered_peak_2827
chr10	99805381	99805655	275	14.74	4.36648	2.77141	1.86797	C657PACXX_6_7110.sorted.filtered_peak_2828
chr10	99894177	99895041	865	23.68	8.07242	3.44041	5.26645	C657PACXX_6_7110.sorted.filtered_peak_2829
chr10	100206164	100206961	798	16.81	5.12193	2.93011	2.54372	C657PACXX_6_7110.sorted.filtered_peak_2830
chr10	100227296	100227555	260	18.20	5.84882	3.12779	3.18293	C657PACXX_6_7110.sorted.filtered_peak_2831
chr10	101190282	101190886	605	48.58	25.17416	5.78750	21.57552	C657PACXX_6_7110.sorted.filtered_peak_2832
chr10	101315727	101316015	289	16.50	4.70743	2.78864	2.16550	C657PACXX_6_7110.sorted.filtered_peak_2833
chr10	101380123	101380925	803	63.10	28.60281	5.23400	24.85468	C657PACXX_6_7110.sorted.filtered_peak_2834
chr10	101418893	101419265	373	28.51	11.56985	4.19672	8.53870	C657PACXX_6_7110.sorted.filtered_peak_2835
chr10	101491738	101492755	1018	22.13	7.38644	3.31450	4.63982	C657PACXX_6_7110.sorted.filtered_peak_2836
chr10	101605591	101605883	293	18.81	6.71903	3.39969	4.00091	C657PACXX_6_7110.sorted.filtered_peak_2837
chr10	101757027	101757276	250	13.72	4.42689	2.88764	1.91418	C657PACXX_6_7110.sorted.filtered_peak_2838
chr10	101769745	101770260	516	18.02	5.54831	3.02051	2.91219	C657PACXX_6_7110.sorted.filtered_peak_2839
chr10	101945493	101946355	863	24.49	8.66673	3.58648	5.81521	C657PACXX_6_7110.sorted.filtered_peak_2840
chr10	101988857	101989546	690	20.89	7.32708	3.44889	4.55457	C657PACXX_6_7110.sorted.filtered_peak_2841
chr10	102026957	102027732	776	17.97	7.04436	3.59774	4.30855	C657PACXX_6_7110.sorted.filtered_peak_2842
chr10	102045863	102046836	974	24.37	7.30908	3.11899	4.56583	C657PACXX_6_7110.sorted.filtered_peak_2843
chr10	102106657	102106951	295	25.57	7.76333	3.24147	4.94797	C657PACXX_6_7110.sorted.filtered_peak_2844
chr10	102130576	102130970	395	18.75	4.40990	2.52616	1.91286	C657PACXX_6_7110.sorted.filtered_peak_2845
chr10	102132780	102133829	1050	21.78	5.76023	2.82206	3.11567	C657PACXX_6_7110.sorted.filtered_peak_2846
chr10	102193349	102193882	534	20.30	8.97530	4.08032	6.13835	C657PACXX_6_7110.sorted.filtered_peak_2847
chr10	102241275	102241793	519	25.79	9.47846	3.76234	6.56482	C657PACXX_6_7110.sorted.filtered_peak_2848
chr10	102268496	102269129	634	20.80	4.89608	2.58096	2.34714	C657PACXX_6_7110.sorted.filtered_peak_2849
chr10	102270815	102271083	269	21.95	6.11116	2.93211	3.43513	C657PACXX_6_7110.sorted.filtered_peak_2850
chr10	102289451	102290085	635	19.60	5.69873	2.93283	3.07172	C657PACXX_6_7110.sorted.filtered_peak_2851
chr10	102295187	102295874	688	35.43	13.76173	4.09505	10.65251	C657PACXX_6_7110.sorted.filtered_peak_2852
chr10	102672185	102673289	1105	29.80	9.54339	3.45280	6.62224	C657PACXX_6_7110.sorted.filtered_peak_2853
chr10	102746916	102747442	527	20.23	6.73868	3.28287	4.01574	C657PACXX_6_7110.sorted.filtered_peak_2854
chr10	102758846	102759095	250	21.09	4.10924	2.31234	1.65194	C657PACXX_6_7110.sorted.filtered_peak_2855
chr10	102772644	102772912	269	17.40	5.88424	3.20517	3.21853	C657PACXX_6_7110.sorted.filtered_peak_2856
chr10	102790759	102791850	1092	25.33	7.16763	3.02331	4.42851	C657PACXX_6_7110.sorted.filtered_peak_2857
chr10	102802475	102803007	533	23.66	7.79948	3.35761	5.00540	C657PACXX_6_7110.sorted.filtered_peak_2858
chr10	102819876	102820959	1084	37.89	14.04171	3.89594	10.96323	C657PACXX_6_7110.sorted.filtered_peak_2859
chr10	102827467	102827929	463	19.57	6.31499	3.18366	3.62241	C657PACXX_6_7110.sorted.filtered_peak_2860
chr10	102921566	102921821	256	16.38	5.25834	3.03805	2.64816	C657PACXX_6_7110.sorted.filtered_peak_2861
chr10	103113263	103114072	810	52.87	24.86579	5.15740	21.30257	C657PACXX_6_7110.sorted.filtered_peak_2862
chr10	103213585	103213834	250	17.25	5.01441	2.85603	2.43943	C657PACXX_6_7110.sorted.filtered_peak_2863
chr10	103347651	103348240	590	24.45	9.86951	4.06659	6.92200	C657PACXX_6_7110.sorted.filtered_peak_2864
chr10	103453736	103454251	516	19.18	5.58487	2.92917	2.96289	C657PACXX_6_7110.sorted.filtered_peak_2865
chr10	103455040	103455323	284	18.43	5.28322	2.88896	2.66730	C657PACXX_6_7110.sorted.filtered_peak_2866
chr10	103543020	103543380	361	19.47	4.78356	2.61848	2.24429	C657PACXX_6_7110.sorted.filtered_peak_2867
chr10	103577986	103578898	913	55.75	23.20318	4.64422	19.67863	C657PACXX_6_7110.sorted.filtered_peak_2868
chr10	103590229	103590955	727	39.71	13.01535	3.73177	9.90053	C657PACXX_6_7110.sorted.filtered_peak_2869
chr10	103815418	103816204	787	25.35	11.13896	4.29185	8.16117	C657PACXX_6_7110.sorted.filtered_peak_2870
chr10	103824685	103825305	621	30.60	12.24238	4.20873	9.17630	C657PACXX_6_7110.sorted.filtered_peak_2871
chr10	103879309	103879785	477	24.11	4.06981	2.18791	1.61914	C657PACXX_6_7110.sorted.filtered_peak_2872
chr10	103880170	103880667	498	24.47	4.72378	2.36522	2.18355	C657PACXX_6_7110.sorted.filtered_peak_2873
chr10	103892265	103893444	1180	40.22	16.47762	4.24006	13.28867	C657PACXX_6_7110.sorted.filtered_peak_2874
chr10	103911697	103912755	1059	38.72	15.16310	3.99993	12.05191	C657PACXX_6_7110.sorted.filtered_peak_2875
chr10	103929119	103929506	388	18.65	8.34081	4.10280	5.50429	C657PACXX_6_7110.sorted.filtered_peak_2876
chr10	104004859	104005593	735	50.14	21.47298	4.66666	18.04772	C657PACXX_6_7110.sorted.filtered_peak_2877
chr10	104153696	104154717	1022	46.48	13.96457	3.52009	10.81298	C657PACXX_6_7110.sorted.filtered_peak_2878
chr10	104155093	104155439	347	29.92	4.59556	2.15670	2.06822	C657PACXX_6_7110.sorted.filtered_peak_2879
chr10	104180489	104181268	780	41.54	12.80267	3.52617	9.70571	C657PACXX_6_7110.sorted.filtered_peak_2880
chr10	104192218	104192661	444	32.41	12.49099	4.05866	9.43484	C657PACXX_6_7110.sorted.filtered_peak_2881
chr10	104209344	104209597	254	21.95	6.32969	3.02383	3.62118	C657PACXX_6_7110.sorted.filtered_peak_2882
chr10	104209809	104210527	719	21.10	6.00933	2.94846	3.34654	C657PACXX_6_7110.sorted.filtered_peak_2883
chr10	104220731	104221288	558	21.61	8.00638	3.64602	5.18165	C657PACXX_6_7110.sorted.filtered_peak_2884
chr10	104238759	104239014	256	15.54	5.26939	3.11836	2.65999	C657PACXX_6_7110.sorted.filtered_peak_2885
chr10	104261759	104262876	1118	56.51	17.36300	3.69358	14.03793	C657PACXX_6_7110.sorted.filtered_peak_2886
chr10	104263376	104263763	388	47.35	12.03328	3.09981	8.97493	C657PACXX_6_7110.sorted.filtered_peak_2887
chr10	104356254	104356532	279	12.00	3.53252	2.58462	1.18429	C657PACXX_6_7110.sorted.filtered_peak_2888
chr10	104401772	104402133	362	37.59	9.15174	2.93191	6.25273	C657PACXX_6_7110.sorted.filtered_peak_2889
chr10	104405826	104406280	455	31.61	4.88923	2.17758	2.33739	C657PACXX_6_7110.sorted.filtered_peak_2890
chr10	104420481	104421565	1085	18.86	5.62552	2.95680	3.00863	C657PACXX_6_7110.sorted.filtered_peak_2891
chr10	104433930	104434308	379	21.41	7.20646	3.37460	4.43656	C657PACXX_6_7110.sorted.filtered_peak_2892
chr10	104473398	104474718	1321	29.32	8.28921	3.09019	5.47899	C657PACXX_6_7110.sorted.filtered_peak_2893
chr10	104503085	104503819	735	36.16	15.28278	4.49835	12.09136	C657PACXX_6_7110.sorted.filtered_peak_2894
chr10	104613758	104614461	704	37.07	19.32588	5.67308	15.94394	C657PACXX_6_7110.sorted.filtered_peak_2895
chr10	104677465	104678384	920	63.53	27.70739	4.93824	24.00388	C657PACXX_6_7110.sorted.filtered_peak_2896
chr10	104813706	104814380	675	19.51	6.88442	3.42758	4.13316	C657PACXX_6_7110.sorted.filtered_peak_2897
chr10	104952935	104953605	671	18.11	4.55201	2.60676	2.05043	C657PACXX_6_7110.sorted.filtered_peak_2898
chr10	105110627	105111050	424	13.82	4.89122	3.09398	2.32414	C657PACXX_6_7110.sorted.filtered_peak_2899
chr10	105127442	105128699	1258	21.16	7.41556	3.43899	4.64635	C657PACXX_6_7110.sorted.filtered_peak_2900
chr10	105156090	105156720	631	34.29	15.57164	4.82694	12.35015	C657PACXX_6_7110.sorted.filtered_peak_2901
chr10	105230875	105231339	465	27.14	11.36962	4.28521	8.34681	C657PACXX_6_7110.sorted.filtered_peak_2902
chr10	105264119	105264385	267	21.22	7.86998	3.66075	5.04056	C657PACXX_6_7110.sorted.filtered_peak_2903
chr10	105277241	105277629	389	12.39	4.00981	2.79538	1.55249	C657PACXX_6_7110.sorted.filtered_peak_2904
chr10	105344042	105344403	362	17.99	5.34318	2.93468	2.73683	C657PACXX_6_7110.sorted.filtered_peak_2905
chr10	105437887	105438298	412	24.78	9.34752	3.82271	6.43878	C657PACXX_6_7110.sorted.filtered_peak_2906
chr10	105456199	105456623	425	17.20	4.38623	2.60914	1.89088	C657PACXX_6_7110.sorted.filtered_peak_2907
chr10	105472576	105473013	438	20.92	6.71550	3.21274	3.99778	C657PACXX_6_7110.sorted.filtered_peak_2908
chr10	105532030	105532517	488	16.17	5.60389	3.19603	2.97271	C657PACXX_6_7110.sorted.filtered_peak_2909
chr10	105560461	105560928	468	17.68	5.32178	2.94181	2.72327	C657PACXX_6_7110.sorted.filtered_peak_2910
chr10	105648143	105648445	303	14.58	4.36779	2.78243	1.87628	C657PACXX_6_7110.sorted.filtered_peak_2911
chr10	105668099	105668427	329	19.89	5.00285	2.67786	2.42987	C657PACXX_6_7110.sorted.filtered_peak_2912
chr10	105670604	105671154	551	28.68	9.31712	3.46302	6.41890	C657PACXX_6_7110.sorted.filtered_peak_2913
chr10	105677650	105678477	828	29.32	7.63597	2.92883	4.85507	C657PACXX_6_7110.sorted.filtered_peak_2914
chr10	105707875	105708124	250	16.92	5.56494	3.10745	2.94117	C657PACXX_6_7110.sorted.filtered_peak_2915
chr10	105726474	105727040	567	24.96	8.45856	3.50900	5.60165	C657PACXX_6_7110.sorted.filtered_peak_2916
chr10	105743004	105743629	626	15.29	5.23403	3.11442	2.63333	C657PACXX_6_7110.sorted.filtered_peak_2917
chr10	105881143	105882223	1081	49.04	18.40782	4.14274	15.09559	C657PACXX_6_7110.sorted.filtered_peak_2918
chr10	105991983	105992444	462	23.37	9.87340	4.10126	6.95908	C657PACXX_6_7110.sorted.filtered_peak_2919
chr10	106007248	106007641	394	13.99	4.26162	2.78488	1.78278	C657PACXX_6_7110.sorted.filtered_peak_2920
chr10	106015601	106015850	250	16.64	4.16697	2.55515	1.70159	C657PACXX_6_7110.sorted.filtered_peak_2921
chr10	106028307	106029308	1002	34.38	12.13344	3.70350	9.12581	C657PACXX_6_7110.sorted.filtered_peak_2922
chr10	106050955	106051598	644	19.67	7.29288	3.54277	4.53516	C657PACXX_6_7110.sorted.filtered_peak_2923
chr10	106065272	106065693	422	15.49	3.92174	2.52631	1.50026	C657PACXX_6_7110.sorted.filtered_peak_2924
chr10	106098122	106098607	486	28.79	8.40553	3.19707	5.56044	C657PACXX_6_7110.sorted.filtered_peak_2925
chr10	106113077	106113844	768	25.61	6.77483	2.87058	4.08012	C657PACXX_6_7110.sorted.filtered_peak_2926
chr10	106340759	106341107	349	16.01	5.13005	3.01062	2.53559	C657PACXX_6_7110.sorted.filtered_peak_2927
chr10	110391344	110391593	250	13.32	4.56474	2.98964	2.02941	C657PACXX_6_7110.sorted.filtered_peak_2928
chr10	111683159	111683680	522	19.01	5.36465	2.87231	2.74871	C657PACXX_6_7110.sorted.filtered_peak_2929
chr10	111693675	111694582	908	15.03	4.82832	2.94976	2.28757	C657PACXX_6_7110.sorted.filtered_peak_2930
chr10	111767328	111768028	701	34.63	9.74427	3.20318	6.81349	C657PACXX_6_7110.sorted.filtered_peak_2931
chr10	111769716	111770153	438	22.97	3.88350	2.16856	1.46451	C657PACXX_6_7110.sorted.filtered_peak_2932
chr10	111827694	111828075	382	18.43	3.93134	2.36485	1.51120	C657PACXX_6_7110.sorted.filtered_peak_2933
chr10	111836396	111836827	432	18.53	4.14793	2.44205	1.68595	C657PACXX_6_7110.sorted.filtered_peak_2934
chr10	111916667	111917065	399	22.18	7.47239	3.38223	4.69426	C657PACXX_6_7110.sorted.filtered_peak_2935
chr10	111970849	111971223	375	32.91	7.42715	2.72165	4.65708	C657PACXX_6_7110.sorted.filtered_peak_2936
chr10	111985327	111986566	1240	26.51	6.69630	2.81152	3.99615	C657PACXX_6_7110.sorted.filtered_peak_2937
chr10	112064371	112065167	797	27.89	8.69060	3.33778	5.82210	C657PACXX_6_7110.sorted.filtered_peak_2938
chr10	112095353	112095606	254	13.30	4.55346	2.98612	2.01874	C657PACXX_6_7110.sorted.filtered_peak_2939
chr10	112116394	112117069	676	23.36	4.11858	2.22547	1.66586	C657PACXX_6_7110.sorted.filtered_peak_2940
chr10	112155492	112155834	343	16.27	4.55566	2.73863	2.03592	C657PACXX_6_7110.sorted.filtered_peak_2941
chr10	112174057	112174900	844	37.39	12.47930	3.66916	9.41906	C657PACXX_6_7110.sorted.filtered_peak_2942
chr10	112185784	112186134	351	24.77	8.54528	3.54333	5.68845	C657PACXX_6_7110.sorted.filtered_peak_2943
chr10	112257344	112257745	402	47.28	14.73893	3.62492	11.54975	C657PACXX_6_7110.sorted.filtered_peak_2944
chr10	112263715	112264189	475	34.32	7.91630	2.76034	5.12492	C657PACXX_6_7110.sorted.filtered_peak_2945
chr10	112288481	112288893	413	15.84	4.12296	2.59034	1.66406	C657PACXX_6_7110.sorted.filtered_peak_2946
chr10	112295950	112296374	425	16.62	5.43441	3.06817	2.83124	C657PACXX_6_7110.sorted.filtered_peak_2947
chr10	112326957	112327904	948	42.33	17.73643	4.43925	14.46433	C657PACXX_6_7110.sorted.filtered_peak_2948
chr10	112370042	112370344	303	12.19	3.55798	2.58188	1.20104	C657PACXX_6_7110.sorted.filtered_peak_2949
chr10	112533834	112534353	520	25.78	8.05773	3.29398	5.23881	C657PACXX_6_7110.sorted.filtered_peak_2950
chr10	112620276	112620689	414	21.88	4.85260	2.51953	2.29797	C657PACXX_6_7110.sorted.filtered_peak_2951
chr10	112624469	112624866	398	26.14	5.86433	2.62361	3.20943	C657PACXX_6_7110.sorted.filtered_peak_2952
chr10	112631438	112632135	698	24.04	5.16469	2.50331	2.59011	C657PACXX_6_7110.sorted.filtered_peak_2953
chr10	112678424	112679538	1115	51.35	20.59453	4.27804	17.21569	C657PACXX_6_7110.sorted.filtered_peak_2954
chr10	112752843	112753238	396	17.93	6.87850	3.58327	4.13024	C657PACXX_6_7110.sorted.filtered_peak_2955
chr10	113596469	113596718	250	12.31	3.68463	2.63606	1.30470	C657PACXX_6_7110.sorted.filtered_peak_2956
chr10	113943179	113943970	792	26.41	10.09025	3.85874	7.16517	C657PACXX_6_7110.sorted.filtered_peak_2957
chr10	114129153	114129493	341	21.89	10.83423	4.77832	7.83242	C657PACXX_6_7110.sorted.filtered_peak_2958
chr10	114134813	114135769	957	17.63	5.42701	2.96076	2.84217	C657PACXX_6_7110.sorted.filtered_peak_2959
chr10	114149075	114149629	555	23.52	9.36679	3.93447	6.46399	C657PACXX_6_7110.sorted.filtered_peak_2960
chr10	114206448	114207186	739	26.27	9.50185	3.75021	6.57991	C657PACXX_6_7110.sorted.filtered_peak_2961
chr10	115323094	115323547	454	18.62	5.60804	2.99675	2.96670	C657PACXX_6_7110.sorted.filtered_peak_2962
chr10	115439171	115439659	489	19.78	5.99556	3.03119	3.34262	C657PACXX_6_7110.sorted.filtered_peak_2963
chr10	115613927	115614552	626	26.50	8.99093	3.52021	6.11778	C657PACXX_6_7110.sorted.filtered_peak_2964
chr10	115720340	115720789	450	26.52	7.17420	2.98530	4.41079	C657PACXX_6_7110.sorted.filtered_peak_2965
chr10	115721178	115721905	728	31.55	10.35717	3.56045	7.39688	C657PACXX_6_7110.sorted.filtered_peak_2966
chr10	115785102	115785351	250	14.20	4.26934	2.77073	1.79038	C657PACXX_6_7110.sorted.filtered_peak_2967
chr10	115933756	115934626	871	29.97	9.82814	3.44382	6.93241	C657PACXX_6_7110.sorted.filtered_peak_2968
chr10	116063784	116064748	965	18.00	4.96458	2.77417	2.40869	C657PACXX_6_7110.sorted.filtered_peak_2969
chr10	116259323	116259911	589	14.87	4.01697	2.60770	1.57479	C657PACXX_6_7110.sorted.filtered_peak_2970
chr10	116286240	116287016	777	21.22	6.41132	3.05807	3.72922	C657PACXX_6_7110.sorted.filtered_peak_2971
chr10	116300756	116301483	728	36.02	11.75625	3.65363	8.70439	C657PACXX_6_7110.sorted.filtered_peak_2972
chr10	116304153	116304452	300	26.54	5.86230	2.60869	3.20134	C657PACXX_6_7110.sorted.filtered_peak_2973
chr10	116560965	116561584	620	19.30	6.12151	3.12244	3.45256	C657PACXX_6_7110.sorted.filtered_peak_2974
chr10	116581159	116581847	689	19.25	4.83839	2.65554	2.28618	C657PACXX_6_7110.sorted.filtered_peak_2975
chr10	116615953	116616330	378	16.08	5.71051	3.24639	3.07178	C657PACXX_6_7110.sorted.filtered_peak_2976
chr10	116697639	116698293	655	21.52	7.69542	3.51052	4.90874	C657PACXX_6_7110.sorted.filtered_peak_2977
chr10	118547550	118547799	250	16.86	5.93219	3.29464	3.25089	C657PACXX_6_7110.sorted.filtered_peak_2978
chr10	118714855	118715168	314	13.34	3.66701	2.55202	1.29055	C657PACXX_6_7110.sorted.filtered_peak_2979
chr10	118934405	118934837	433	18.60	6.41699	3.31725	3.71289	C657PACXX_6_7110.sorted.filtered_peak_2980
chr10	118976336	118976835	500	19.04	6.57480	3.31568	3.87258	C657PACXX_6_7110.sorted.filtered_peak_2981
chr10	119133427	119133728	302	18.04	3.78310	2.32963	1.38717	C657PACXX_6_7110.sorted.filtered_peak_2982
chr10	119134962	119135396	435	26.01	7.92324	3.26794	5.09109	C657PACXX_6_7110.sorted.filtered_peak_2983
chr10	119412647	119412976	330	18.26	6.05360	3.20730	3.37198	C657PACXX_6_7110.sorted.filtered_peak_2984
chr10	119806087	119806690	604	27.50	9.16002	3.51329	6.26519	C657PACXX_6_7110.sorted.filtered_peak_2985
chr10	120101417	120102262	846	25.52	9.18711	3.59390	6.33457	C657PACXX_6_7110.sorted.filtered_peak_2986
chr10	120458074	120458469	396	13.28	4.06244	2.74422	1.60884	C657PACXX_6_7110.sorted.filtered_peak_2987
chr10	120514290	120515108	819	45.01	19.30482	4.67862	15.94871	C657PACXX_6_7110.sorted.filtered_peak_2988
chr10	120615951	120616200	250	14.42	5.24900	3.21929	2.63297	C657PACXX_6_7110.sorted.filtered_peak_2989
chr10	120788792	120789045	254	18.76	5.40983	2.91157	2.78165	C657PACXX_6_7110.sorted.filtered_peak_2990
chr10	120839530	120840836	1307	28.30	9.58935	3.47395	6.71962	C657PACXX_6_7110.sorted.filtered_peak_2991
chr10	120849938	120850949	1012	26.29	10.71827	4.09061	7.74254	C657PACXX_6_7110.sorted.filtered_peak_2992
chr10	120863737	120864069	333	17.46	5.33278	2.94167	2.75333	C657PACXX_6_7110.sorted.filtered_peak_2993
chr10	120880010	120880312	303	16.59	6.73717	3.67151	3.99842	C657PACXX_6_7110.sorted.filtered_peak_2994
chr10	120891284	120891869	586	18.46	6.56788	3.40133	3.84212	C657PACXX_6_7110.sorted.filtered_peak_2995
chr10	120924805	120925487	683	22.70	6.22954	2.91207	3.54976	C657PACXX_6_7110.sorted.filtered_peak_2996
chr10	120937853	120938762	910	28.84	12.86482	4.54032	9.78579	C657PACXX_6_7110.sorted.filtered_peak_2997
chr10	120958983	120959268	286	14.22	4.52893	2.88983	2.00641	C657PACXX_6_7110.sorted.filtered_peak_2998
chr10	120966024	120966411	388	22.30	3.56522	2.09227	1.20425	C657PACXX_6_7110.sorted.filtered_peak_2999
chr10	120966670	120967201	532	33.99	8.70843	2.95495	5.86433	C657PACXX_6_7110.sorted.filtered_peak_3000
chr10	121028176	121028935	760	38.59	14.54673	4.12808	11.37453	C657PACXX_6_7110.sorted.filtered_peak_3001
chr10	121060872	121061242	371	24.00	5.51888	2.61290	2.90570	C657PACXX_6_7110.sorted.filtered_peak_3002
chr10	121065364	121066412	1049	32.13	7.99835	2.89701	5.18412	C657PACXX_6_7110.sorted.filtered_peak_3003
chr10	121073182	121073505	324	19.72	4.50771	2.51262	1.99496	C657PACXX_6_7110.sorted.filtered_peak_3004
chr10	121204725	121205248	524	16.21	4.04247	2.52746	1.60205	C657PACXX_6_7110.sorted.filtered_peak_3005
chr10	121249019	121249549	531	21.83	7.71740	3.55052	4.89371	C657PACXX_6_7110.sorted.filtered_peak_3006
chr10	121261743	121262151	409	18.54	6.06201	3.18664	3.37607	C657PACXX_6_7110.sorted.filtered_peak_3007
chr10	121275935	121276201	267	17.53	5.10062	2.87990	2.50964	C657PACXX_6_7110.sorted.filtered_peak_3008
chr10	121276378	121276818	441	15.51	4.02362	2.56963	1.57901	C657PACXX_6_7110.sorted.filtered_peak_3009
chr10	121277387	121277730	344	18.71	5.92500	3.10901	3.26308	C657PACXX_6_7110.sorted.filtered_peak_3010
chr10	121301332	121301871	540	18.70	3.74495	2.28649	1.35084	C657PACXX_6_7110.sorted.filtered_peak_3011
chr10	121356066	121356857	792	42.46	15.19448	3.99165	11.98896	C657PACXX_6_7110.sorted.filtered_peak_3012
chr10	121402073	121402420	348	18.71	7.62431	3.82043	4.81716	C657PACXX_6_7110.sorted.filtered_peak_3013
chr10	121410428	121410911	484	18.36	4.04167	2.41138	1.59953	C657PACXX_6_7110.sorted.filtered_peak_3014
chr10	121423275	121423715	441	18.24	6.24467	3.27398	3.55675	C657PACXX_6_7110.sorted.filtered_peak_3015
chr10	121446079	121446454	376	16.63	5.76746	3.21256	3.13325	C657PACXX_6_7110.sorted.filtered_peak_3016
chr10	121485221	121485769	549	33.87	14.07100	4.35134	10.93957	C657PACXX_6_7110.sorted.filtered_peak_3017
chr10	121596483	121596776	294	13.72	4.34255	2.82865	1.86713	C657PACXX_6_7110.sorted.filtered_peak_3018
chr10	121632240	121633043	804	23.43	6.92073	3.07916	4.19482	C657PACXX_6_7110.sorted.filtered_peak_3019
chr10	121651893	121652752	860	24.77	10.09666	3.93953	7.20593	C657PACXX_6_7110.sorted.filtered_peak_3020
chr10	122610490	122611413	924	22.23	9.82390	4.30092	6.88146	C657PACXX_6_7110.sorted.filtered_peak_3021
chr10	122702518	122702859	342	16.36	4.86970	2.86774	2.31065	C657PACXX_6_7110.sorted.filtered_peak_3022
chr10	123368145	123368511	367	13.22	4.12941	2.77995	1.67168	C657PACXX_6_7110.sorted.filtered_peak_3023
chr10	123687106	123687706	601	18.82	5.56215	2.96437	2.92367	C657PACXX_6_7110.sorted.filtered_peak_3024
chr10	123734244	123735188	945	14.23	4.65319	2.94251	2.12065	C657PACXX_6_7110.sorted.filtered_peak_3025
chr10	124133836	124134294	459	22.52	6.73839	3.09957	4.01439	C657PACXX_6_7110.sorted.filtered_peak_3026
chr10	124134875	124135224	350	18.73	4.89284	2.69518	2.35133	C657PACXX_6_7110.sorted.filtered_peak_3027
chr10	124638920	124639644	725	34.69	14.45160	4.35762	11.30378	C657PACXX_6_7110.sorted.filtered_peak_3028
chr10	124713608	124714276	669	34.23	14.31603	4.29216	11.21920	C657PACXX_6_7110.sorted.filtered_peak_3029
chr10	124739706	124740430	725	35.46	15.75984	4.58095	12.59500	C657PACXX_6_7110.sorted.filtered_peak_3030
chr10	124767878	124768945	1068	28.03	8.87546	3.27043	6.06119	C657PACXX_6_7110.sorted.filtered_peak_3031
chr10	124913326	124914382	1057	41.74	14.99607	3.73383	11.88668	C657PACXX_6_7110.sorted.filtered_peak_3032
chr10	124920081	124920437	357	20.63	6.09867	3.01137	3.42869	C657PACXX_6_7110.sorted.filtered_peak_3033
chr10	125000768	125001370	603	14.00	4.26905	2.78167	1.79928	C657PACXX_6_7110.sorted.filtered_peak_3034
chr10	125754371	125754625	255	16.27	4.81458	2.84097	2.27340	C657PACXX_6_7110.sorted.filtered_peak_3035
chr10	125920112	125920428	317	14.00	4.42207	2.85721	1.91650	C657PACXX_6_7110.sorted.filtered_peak_3036
chr10	126077613	126078146	534	24.92	8.91051	3.63614	6.03997	C657PACXX_6_7110.sorted.filtered_peak_3037
chr10	126107319	126107980	662	32.24	12.46505	4.11168	9.38303	C657PACXX_6_7110.sorted.filtered_peak_3038
chr10	126150043	126150937	895	25.51	9.60880	3.79832	6.70177	C657PACXX_6_7110.sorted.filtered_peak_3039
chr10	126301473	126301722	250	14.39	3.78341	2.53554	1.38743	C657PACXX_6_7110.sorted.filtered_peak_3040
chr10	126336389	126336639	251	22.65	5.30267	2.62795	2.69552	C657PACXX_6_7110.sorted.filtered_peak_3041
chr10	126346430	126346687	258	18.74	4.60324	2.60108	2.07841	C657PACXX_6_7110.sorted.filtered_peak_3042
chr10	126377142	126378179	1038	29.84	10.46951	3.60065	7.56402	C657PACXX_6_7110.sorted.filtered_peak_3043
chr10	126385217	126385468	252	19.80	4.79177	2.61187	2.23453	C657PACXX_6_7110.sorted.filtered_peak_3044
chr10	126407875	126408244	370	20.72	4.22676	2.36098	1.75869	C657PACXX_6_7110.sorted.filtered_peak_3045
chr10	126411955	126412306	352	20.41	5.17284	2.70295	2.58967	C657PACXX_6_7110.sorted.filtered_peak_3046
chr10	126480020	126481036	1017	20.04	6.84132	3.31726	4.12107	C657PACXX_6_7110.sorted.filtered_peak_3047
chr10	126490188	126490542	355	21.53	8.42152	3.79188	5.58209	C657PACXX_6_7110.sorted.filtered_peak_3048
chr10	126605107	126605605	499	22.77	7.20054	3.24855	4.43581	C657PACXX_6_7110.sorted.filtered_peak_3049
chr10	126606090	126606381	292	18.28	4.89360	2.74090	2.33009	C657PACXX_6_7110.sorted.filtered_peak_3050
chr10	127407612	127408627	1016	41.76	21.23223	5.44511	17.81353	C657PACXX_6_7110.sorted.filtered_peak_3051
chr10	127511489	127512364	876	46.24	19.97581	4.65815	16.61490	C657PACXX_6_7110.sorted.filtered_peak_3052
chr10	127574491	127575275	785	34.22	4.49418	2.03207	1.98282	C657PACXX_6_7110.sorted.filtered_peak_3053
chr10	127585030	127585461	432	38.38	5.24338	2.09775	2.65132	C657PACXX_6_7110.sorted.filtered_peak_3054
chr10	127593872	127594388	517	24.12	10.15590	4.19305	7.19974	C657PACXX_6_7110.sorted.filtered_peak_3055
chr10	129809623	129810152	530	19.79	5.65964	2.91712	3.02530	C657PACXX_6_7110.sorted.filtered_peak_3056
chr10	129845598	129845934	337	19.58	4.76516	2.60256	2.23291	C657PACXX_6_7110.sorted.filtered_peak_3057
chr10	129846106	129846820	715	24.34	7.56606	3.27570	4.75866	C657PACXX_6_7110.sorted.filtered_peak_3058
chr10	129924617	129925072	456	25.71	9.47453	3.72714	6.58688	C657PACXX_6_7110.sorted.filtered_peak_3059
chr10	129948377	129948859	483	16.06	4.86341	2.88731	2.30517	C657PACXX_6_7110.sorted.filtered_peak_3060
chr10	129978955	129979452	498	17.05	4.80714	2.79030	2.25532	C657PACXX_6_7110.sorted.filtered_peak_3061
chr10	129985725	129986087	363	14.37	4.57635	2.89137	2.06400	C657PACXX_6_7110.sorted.filtered_peak_3062
chr10	130008661	130009074	414	18.89	4.80291	2.66816	2.24802	C657PACXX_6_7110.sorted.filtered_peak_3063
chr10	131265152	131265609	458	17.18	4.52972	2.66265	2.01981	C657PACXX_6_7110.sorted.filtered_peak_3064
chr10	131908493	131909825	1333	61.55	23.69427	4.40644	20.14475	C657PACXX_6_7110.sorted.filtered_peak_3065
chr10	131925957	131926325	369	14.93	5.39259	3.22884	2.77546	C657PACXX_6_7110.sorted.filtered_peak_3066
chr10	131934290	131934838	549	17.48	5.35931	2.97751	2.75015	C657PACXX_6_7110.sorted.filtered_peak_3067
chr10	133836653	133836964	312	17.56	7.03700	3.69613	4.27758	C657PACXX_6_7110.sorted.filtered_peak_3068
chr10	133975517	133975782	266	16.02	4.19695	2.60593	1.73422	C657PACXX_6_7110.sorted.filtered_peak_3069
chr10	133989189	133989512	324	12.62	4.14657	2.84300	1.67068	C657PACXX_6_7110.sorted.filtered_peak_3070
chr10	134036636	134036957	322	13.66	3.61852	2.50848	1.24943	C657PACXX_6_7110.sorted.filtered_peak_3071
chr10	134121541	134122000	460	26.47	8.49483	3.40821	5.62843	C657PACXX_6_7110.sorted.filtered_peak_3072
chr10	134145013	134146354	1342	39.75	12.27139	3.36009	9.27203	C657PACXX_6_7110.sorted.filtered_peak_3073
chr10	134209974	134210264	291	17.13	4.34031	2.59603	1.84951	C657PACXX_6_7110.sorted.filtered_peak_3074
chr10	134260893	134261401	509	26.64	6.95787	2.90931	4.21662	C657PACXX_6_7110.sorted.filtered_peak_3075
chr10	134350710	134351304	595	48.82	20.38662	4.80642	16.93300	C657PACXX_6_7110.sorted.filtered_peak_3076
chr10	134775696	134776164	469	15.56	3.87312	2.49972	1.46177	C657PACXX_6_7110.sorted.filtered_peak_3077
chr10	135088360	135088816	457	26.69	5.48328	2.49127	2.86419	C657PACXX_6_7110.sorted.filtered_peak_3078
chr10	135121346	135121896	551	26.23	5.46253	2.51172	2.83622	C657PACXX_6_7110.sorted.filtered_peak_3079
chr10	135122326	135123000	675	45.54	18.01825	4.23008	14.75419	C657PACXX_6_7110.sorted.filtered_peak_3080
chr10	135132013	135132421	409	14.37	4.68097	2.93481	2.15689	C657PACXX_6_7110.sorted.filtered_peak_3081
chr10	135143224	135143503	280	17.63	5.51651	3.03956	2.88361	C657PACXX_6_7110.sorted.filtered_peak_3082
chr10	135148828	135149169	342	20.20	7.11101	3.45141	4.34382	C657PACXX_6_7110.sorted.filtered_peak_3083
chr10	135171113	135171615	503	19.50	5.46322	2.88133	2.82902	C657PACXX_6_7110.sorted.filtered_peak_3084
chr10	135186771	135187146	376	28.17	11.44128	4.16583	8.43385	C657PACXX_6_7110.sorted.filtered_peak_3085
chr10	135192006	135192973	968	22.50	6.35062	2.97571	3.65259	C657PACXX_6_7110.sorted.filtered_peak_3086
chr10	135202598	135203175	578	20.20	4.39206	2.44144	1.90430	C657PACXX_6_7110.sorted.filtered_peak_3087
chr10	135203405	135203765	361	24.03	5.93344	2.75127	3.27025	C657PACXX_6_7110.sorted.filtered_peak_3088
chr10	135207371	135207856	486	31.93	10.19776	3.49876	7.23543	C657PACXX_6_7110.sorted.filtered_peak_3089
chr10	135333481	135333965	485	13.81	4.87328	3.09282	2.30173	C657PACXX_6_7110.sorted.filtered_peak_3090
chr11	189604	190353	750	29.88	9.67545	3.38789	6.79663	C657PACXX_6_7110.sorted.filtered_peak_3091
chr11	192003	192645	643	26.86	5.70610	2.55316	3.05685	C657PACXX_6_7110.sorted.filtered_peak_3092
chr11	207264	207975	712	44.88	15.02417	3.70291	11.86971	C657PACXX_6_7110.sorted.filtered_peak_3093
chr11	235816	237290	1475	34.53	10.79975	3.47198	7.81197	C657PACXX_6_7110.sorted.filtered_peak_3094
chr11	267604	268000	397	30.52	9.84066	3.51784	6.89152	C657PACXX_6_7110.sorted.filtered_peak_3095
chr11	269260	269816	557	30.99	9.95377	3.51363	7.00287	C657PACXX_6_7110.sorted.filtered_peak_3096
chr11	291083	291332	250	17.29	3.53590	2.27295	1.18028	C657PACXX_6_7110.sorted.filtered_peak_3097
chr11	297610	297970	361	16.57	4.20533	2.56685	1.74822	C657PACXX_6_7110.sorted.filtered_peak_3098
chr11	313575	314300	726	24.08	7.82920	3.34634	5.03337	C657PACXX_6_7110.sorted.filtered_peak_3099
chr11	326973	327227	255	14.65	4.81276	2.98685	2.25162	C657PACXX_6_7110.sorted.filtered_peak_3100
chr11	364462	364799	338	14.71	5.42915	3.26797	2.80718	C657PACXX_6_7110.sorted.filtered_peak_3101
chr11	371166	371415	250	13.11	4.32179	2.88567	1.83804	C657PACXX_6_7110.sorted.filtered_peak_3102
chr11	397040	397485	446	13.55	3.93551	2.66348	1.51246	C657PACXX_6_7110.sorted.filtered_peak_3103
chr11	406807	407243	437	38.41	14.52038	4.16984	11.33501	C657PACXX_6_7110.sorted.filtered_peak_3104
chr11	414720	415179	460	18.37	4.14788	2.44940	1.68661	C657PACXX_6_7110.sorted.filtered_peak_3105
chr11	448098	448630	533	36.28	10.93431	3.41971	7.92936	C657PACXX_6_7110.sorted.filtered_peak_3106
chr11	449983	450601	619	34.62	9.66275	3.16694	6.75016	C657PACXX_6_7110.sorted.filtered_peak_3107
chr11	506277	507591	1315	49.85	18.11167	4.10455	14.78602	C657PACXX_6_7110.sorted.filtered_peak_3108
chr11	518521	519268	748	19.79	8.38107	4.02244	5.52132	C657PACXX_6_7110.sorted.filtered_peak_3109
chr11	535518	536003	486	32.81	9.48402	3.23150	6.58127	C657PACXX_6_7110.sorted.filtered_peak_3110
chr11	537158	537538	381	25.53	5.75061	2.62138	3.10354	C657PACXX_6_7110.sorted.filtered_peak_3111
chr11	560621	561064	444	28.58	7.45284	2.94015	4.67081	C657PACXX_6_7110.sorted.filtered_peak_3112
chr11	568331	568838	508	34.81	13.30583	4.12155	10.19032	C657PACXX_6_7110.sorted.filtered_peak_3113
chr11	575327	575771	445	25.13	5.53148	2.57455	2.90666	C657PACXX_6_7110.sorted.filtered_peak_3114
chr11	576063	576588	526	45.46	18.36461	4.52193	15.01513	C657PACXX_6_7110.sorted.filtered_peak_3115
chr11	587923	588276	354	17.08	5.83327	3.21156	3.17904	C657PACXX_6_7110.sorted.filtered_peak_3116
chr11	596355	596852	498	14.33	4.55410	2.88155	2.04695	C657PACXX_6_7110.sorted.filtered_peak_3117
chr11	615682	616148	467	32.28	8.29505	2.98558	5.44556	C657PACXX_6_7110.sorted.filtered_peak_3118
chr11	694941	696059	1119	62.66	24.28681	4.46744	20.70502	C657PACXX_6_7110.sorted.filtered_peak_3119
chr11	747199	747987	789	21.44	8.29188	3.75645	5.46177	C657PACXX_6_7110.sorted.filtered_peak_3120
chr11	776877	777874	998	26.96	8.41396	3.24690	5.61624	C657PACXX_6_7110.sorted.filtered_peak_3121
chr11	797105	798499	1395	30.55	6.56133	2.62227	3.84043	C657PACXX_6_7110.sorted.filtered_peak_3122
chr11	809045	810060	1016	62.63	24.85625	4.48199	21.27374	C657PACXX_6_7110.sorted.filtered_peak_3123
chr11	819200	820436	1237	30.84	9.41111	3.33996	6.50485	C657PACXX_6_7110.sorted.filtered_peak_3124
chr11	842394	842946	553	33.72	10.63961	3.53170	7.63992	C657PACXX_6_7110.sorted.filtered_peak_3125
chr11	910333	911167	835	30.01	11.57257	3.90730	8.59404	C657PACXX_6_7110.sorted.filtered_peak_3126
chr11	924614	924924	311	18.50	3.85251	2.33660	1.44176	C657PACXX_6_7110.sorted.filtered_peak_3127
chr11	1224353	1224622	270	14.16	4.06622	2.67869	1.61432	C657PACXX_6_7110.sorted.filtered_peak_3128
chr11	1283660	1284390	731	15.30	4.90483	2.96586	2.34493	C657PACXX_6_7110.sorted.filtered_peak_3129
chr11	1330687	1331414	728	47.57	18.87264	4.49333	15.49460	C657PACXX_6_7110.sorted.filtered_peak_3130
chr11	1357611	1357884	274	18.91	5.72944	3.01109	3.08779	C657PACXX_6_7110.sorted.filtered_peak_3131
chr11	1404211	1404966	756	23.07	6.96027	3.14130	4.21294	C657PACXX_6_7110.sorted.filtered_peak_3132
chr11	1410734	1411182	449	26.31	9.67162	3.80614	6.73828	C657PACXX_6_7110.sorted.filtered_peak_3133
chr11	1673871	1674187	317	15.95	5.37084	3.12104	2.75552	C657PACXX_6_7110.sorted.filtered_peak_3134
chr11	1779227	1779580	354	20.18	4.97253	2.64412	2.41150	C657PACXX_6_7110.sorted.filtered_peak_3135
chr11	1793561	1793893	333	14.59	4.63798	2.90701	2.10918	C657PACXX_6_7110.sorted.filtered_peak_3136
chr11	1871972	1872365	394	37.89	12.26576	3.64195	9.19129	C657PACXX_6_7110.sorted.filtered_peak_3137
chr11	1874055	1874441	387	29.64	7.63534	2.92439	4.84939	C657PACXX_6_7110.sorted.filtered_peak_3138
chr11	1903500	1903919	420	14.40	4.47342	2.84160	1.97413	C657PACXX_6_7110.sorted.filtered_peak_3139
chr11	2398162	2398519	358	17.12	3.97960	2.45244	1.54355	C657PACXX_6_7110.sorted.filtered_peak_3140
chr11	2421274	2422111	838	54.44	18.63339	3.81246	15.32562	C657PACXX_6_7110.sorted.filtered_peak_3141
chr11	2488514	2489148	635	16.09	4.21678	2.61198	1.74692	C657PACXX_6_7110.sorted.filtered_peak_3142
chr11	2554050	2554368	319	20.35	5.04907	2.66415	2.47623	C657PACXX_6_7110.sorted.filtered_peak_3143
chr11	2721234	2721584	351	25.83	8.69870	3.50904	5.82912	C657PACXX_6_7110.sorted.filtered_peak_3144
chr11	2906945	2907266	322	23.59	5.25582	2.56924	2.65018	C657PACXX_6_7110.sorted.filtered_peak_3145
chr11	2923098	2923648	551	26.26	8.33833	3.31175	5.51981	C657PACXX_6_7110.sorted.filtered_peak_3146
chr11	2996689	2996938	250	13.27	4.11840	2.77262	1.65667	C657PACXX_6_7110.sorted.filtered_peak_3147
chr11	3013257	3013931	675	39.50	11.99789	3.40303	8.97426	C657PACXX_6_7110.sorted.filtered_peak_3148
chr11	3035575	3036039	465	21.70	7.50297	3.42277	4.73569	C657PACXX_6_7110.sorted.filtered_peak_3149
chr11	3071096	3071345	250	18.11	5.20077	2.86732	2.61026	C657PACXX_6_7110.sorted.filtered_peak_3150
chr11	3078472	3079028	557	23.61	8.56421	3.66023	5.70237	C657PACXX_6_7110.sorted.filtered_peak_3151
chr11	3400176	3400676	501	31.28	14.29652	4.79987	11.12539	C657PACXX_6_7110.sorted.filtered_peak_3152
chr11	3443735	3444292	558	20.80	9.91022	4.55186	6.95398	C657PACXX_6_7110.sorted.filtered_peak_3153
chr11	3635604	3635853	250	12.43	3.53492	2.55286	1.17467	C657PACXX_6_7110.sorted.filtered_peak_3154
chr11	3806439	3806797	359	23.02	8.77068	3.76009	5.91199	C657PACXX_6_7110.sorted.filtered_peak_3155
chr11	3818363	3819333	971	49.67	21.76298	4.73573	18.30884	C657PACXX_6_7110.sorted.filtered_peak_3156
chr11	3830217	3830587	371	18.25	5.85482	3.12429	3.19037	C657PACXX_6_7110.sorted.filtered_peak_3157
chr11	3862107	3863146	1040	33.81	8.70292	3.02471	5.81586	C657PACXX_6_7110.sorted.filtered_peak_3158
chr11	3875672	3876908	1237	34.44	9.07842	3.00217	6.21814	C657PACXX_6_7110.sorted.filtered_peak_3159
chr11	3926336	3926593	258	15.27	4.95347	2.99478	2.38465	C657PACXX_6_7110.sorted.filtered_peak_3160
chr11	3941309	3941661	353	14.60	4.89231	3.02089	2.33298	C657PACXX_6_7110.sorted.filtered_peak_3161
chr11	3968153	3968711	559	26.29	8.14311	3.29605	5.31080	C657PACXX_6_7110.sorted.filtered_peak_3162
chr11	4093740	4094098	359	13.42	3.94242	2.67760	1.51932	C657PACXX_6_7110.sorted.filtered_peak_3163
chr11	4115727	4116346	620	27.58	8.04390	3.18104	5.21679	C657PACXX_6_7110.sorted.filtered_peak_3164
chr11	4414614	4415302	689	21.46	9.87922	4.31329	6.97491	C657PACXX_6_7110.sorted.filtered_peak_3165
chr11	4629121	4629964	844	23.71	7.53806	3.26090	4.76774	C657PACXX_6_7110.sorted.filtered_peak_3166
chr11	4658232	4658548	317	15.93	4.45714	2.72295	1.94743	C657PACXX_6_7110.sorted.filtered_peak_3167
chr11	5145245	5145576	332	12.55	3.99965	2.77372	1.56965	C657PACXX_6_7110.sorted.filtered_peak_3168
chr11	5645840	5646590	751	21.27	7.97383	3.57882	5.19670	C657PACXX_6_7110.sorted.filtered_peak_3169
chr11	5705905	5706444	540	24.98	8.92141	3.67081	6.03454	C657PACXX_6_7110.sorted.filtered_peak_3170
chr11	5710918	5711319	402	20.67	5.64903	2.85830	3.01209	C657PACXX_6_7110.sorted.filtered_peak_3171
chr11	6255579	6256586	1008	60.04	26.65085	4.99153	22.99561	C657PACXX_6_7110.sorted.filtered_peak_3172
chr11	6400439	6400778	340	14.89	5.14943	3.11438	2.56102	C657PACXX_6_7110.sorted.filtered_peak_3173
chr11	6411096	6411901	806	25.85	7.57893	3.15324	4.78162	C657PACXX_6_7110.sorted.filtered_peak_3174
chr11	6423425	6424321	897	28.60	9.10166	3.33251	6.24898	C657PACXX_6_7110.sorted.filtered_peak_3175
chr11	6502224	6503124	901	29.73	9.09007	3.30173	6.22558	C657PACXX_6_7110.sorted.filtered_peak_3176
chr11	6552445	6552862	418	14.40	4.21247	2.72708	1.73883	C657PACXX_6_7110.sorted.filtered_peak_3177
chr11	6624449	6624849	401	20.00	3.71118	2.22084	1.32597	C657PACXX_6_7110.sorted.filtered_peak_3178
chr11	6633415	6634240	826	31.66	9.95165	3.41333	7.02894	C657PACXX_6_7110.sorted.filtered_peak_3179
chr11	6640019	6640886	868	32.38	9.89100	3.32080	6.97575	C657PACXX_6_7110.sorted.filtered_peak_3180
chr11	6704199	6705012	814	42.97	17.67101	4.38874	14.40513	C657PACXX_6_7110.sorted.filtered_peak_3181
chr11	6727797	6728066	270	13.25	4.23038	2.82927	1.75494	C657PACXX_6_7110.sorted.filtered_peak_3182
chr11	6767016	6767384	369	20.44	4.72044	2.53981	2.19429	C657PACXX_6_7110.sorted.filtered_peak_3183
chr11	6767573	6767929	357	26.47	8.13208	3.27190	5.30530	C657PACXX_6_7110.sorted.filtered_peak_3184
chr11	6778721	6779150	430	16.97	5.66788	3.15306	3.02547	C657PACXX_6_7110.sorted.filtered_peak_3185
chr11	7534353	7535229	877	21.63	6.73225	3.19105	3.98985	C657PACXX_6_7110.sorted.filtered_peak_3186
chr11	8008451	8008961	511	43.72	21.78721	5.45423	18.31893	C657PACXX_6_7110.sorted.filtered_peak_3187
chr11	8703866	8704533	668	31.38	11.43921	3.83391	8.43518	C657PACXX_6_7110.sorted.filtered_peak_3188
chr11	8710327	8711061	735	29.61	9.56111	3.41720	6.67324	C657PACXX_6_7110.sorted.filtered_peak_3189
chr11	8932622	8933220	599	18.46	4.47771	2.56315	1.97625	C657PACXX_6_7110.sorted.filtered_peak_3190
chr11	8985563	8986206	644	26.58	8.97026	3.51952	6.09358	C657PACXX_6_7110.sorted.filtered_peak_3191
chr11	9271875	9272290	416	14.84	4.58608	2.86080	2.06622	C657PACXX_6_7110.sorted.filtered_peak_3192
chr11	9285476	9286399	924	18.32	5.21677	2.85279	2.62946	C657PACXX_6_7110.sorted.filtered_peak_3193
chr11	9335887	9336643	757	41.14	18.97638	5.02457	15.62404	C657PACXX_6_7110.sorted.filtered_peak_3194
chr11	9385721	9386406	686	16.12	5.23646	3.04285	2.63639	C657PACXX_6_7110.sorted.filtered_peak_3195
chr11	9405868	9406516	649	18.28	7.48401	3.75114	4.72546	C657PACXX_6_7110.sorted.filtered_peak_3196
chr11	9481792	9483066	1275	50.27	20.48991	4.29952	17.12507	C657PACXX_6_7110.sorted.filtered_peak_3197
chr11	9528327	9528591	265	16.65	6.78244	3.68544	4.03712	C657PACXX_6_7110.sorted.filtered_peak_3198
chr11	9556522	9557102	581	13.09	4.04865	2.74826	1.60824	C657PACXX_6_7110.sorted.filtered_peak_3199
chr11	9587423	9587980	558	26.86	10.96708	4.08226	8.00207	C657PACXX_6_7110.sorted.filtered_peak_3200
chr11	9594820	9595343	524	35.69	12.32534	3.79934	9.25191	C657PACXX_6_7110.sorted.filtered_peak_3201
chr11	9622937	9623394	458	21.28	8.59696	3.89242	5.74284	C657PACXX_6_7110.sorted.filtered_peak_3202
chr11	9634748	9635210	463	20.36	5.73675	2.90650	3.09618	C657PACXX_6_7110.sorted.filtered_peak_3203
chr11	9635398	9636077	680	19.69	5.53791	2.88116	2.91319	C657PACXX_6_7110.sorted.filtered_peak_3204
chr11	9685304	9686157	854	15.11	4.28761	2.70806	1.80822	C657PACXX_6_7110.sorted.filtered_peak_3205
chr11	9770008	9770364	357	21.07	7.73713	3.60025	4.93362	C657PACXX_6_7110.sorted.filtered_peak_3206
chr11	10329362	10329830	469	21.25	4.85283	2.54936	2.29996	C657PACXX_6_7110.sorted.filtered_peak_3207
chr11	10344647	10344914	268	16.38	4.23556	2.60142	1.75757	C657PACXX_6_7110.sorted.filtered_peak_3208
chr11	10388321	10388582	262	14.32	4.80166	3.00891	2.24748	C657PACXX_6_7110.sorted.filtered_peak_3209
chr11	10477349	10477937	589	25.66	7.16398	3.05259	4.38618	C657PACXX_6_7110.sorted.filtered_peak_3210
chr11	10480592	10480926	335	20.88	4.85490	2.57435	2.29180	C657PACXX_6_7110.sorted.filtered_peak_3211
chr11	10562486	10563141	656	28.40	10.27424	3.75816	7.33328	C657PACXX_6_7110.sorted.filtered_peak_3212
chr11	10757360	10757906	547	18.63	6.55817	3.35286	3.84984	C657PACXX_6_7110.sorted.filtered_peak_3213
chr11	10765213	10765638	426	17.52	5.33195	2.96563	2.72574	C657PACXX_6_7110.sorted.filtered_peak_3214
chr11	10772430	10773225	796	23.69	7.62665	3.29344	4.84541	C657PACXX_6_7110.sorted.filtered_peak_3215
chr11	10814165	10814501	337	15.08	3.53561	2.38556	1.18554	C657PACXX_6_7110.sorted.filtered_peak_3216
chr11	10830011	10831013	1003	48.40	18.11536	4.19227	14.78929	C657PACXX_6_7110.sorted.filtered_peak_3217
chr11	10879023	10880331	1309	34.56	11.17221	3.52159	8.18233	C657PACXX_6_7110.sorted.filtered_peak_3218
chr11	11820396	11820645	250	12.99	3.88599	2.67898	1.46656	C657PACXX_6_7110.sorted.filtered_peak_3219
chr11	11863125	11863698	574	25.40	6.91738	2.97471	4.16851	C657PACXX_6_7110.sorted.filtered_peak_3220
chr11	11870782	11871288	507	13.50	4.01248	2.70067	1.57799	C657PACXX_6_7110.sorted.filtered_peak_3221
chr11	11879258	11879570	313	14.92	4.62652	2.87725	2.09498	C657PACXX_6_7110.sorted.filtered_peak_3222
chr11	12065794	12066051	258	16.12	4.83330	2.87100	2.27773	C657PACXX_6_7110.sorted.filtered_peak_3223
chr11	12068892	12069180	289	16.97	5.26316	2.98175	2.66328	C657PACXX_6_7110.sorted.filtered_peak_3224
chr11	12108950	12109244	295	18.16	5.68640	3.06188	3.04098	C657PACXX_6_7110.sorted.filtered_peak_3225
chr11	12131652	12132008	357	19.73	4.89520	2.64026	2.34697	C657PACXX_6_7110.sorted.filtered_peak_3226
chr11	12178848	12179215	368	18.75	4.70095	2.63383	2.16600	C657PACXX_6_7110.sorted.filtered_peak_3227
chr11	12245883	12246514	632	18.28	5.13404	2.83013	2.54592	C657PACXX_6_7110.sorted.filtered_peak_3228
chr11	12257532	12258410	879	22.90	7.15899	3.23682	4.38718	C657PACXX_6_7110.sorted.filtered_peak_3229
chr11	12303280	12303625	346	15.51	4.19415	2.63726	1.72543	C657PACXX_6_7110.sorted.filtered_peak_3230
chr11	13298515	13299385	871	34.54	10.77911	3.45593	7.80433	C657PACXX_6_7110.sorted.filtered_peak_3231
chr11	13484386	13485203	818	27.85	10.02599	3.75452	7.08237	C657PACXX_6_7110.sorted.filtered_peak_3232
chr11	13689710	13690952	1243	36.24	12.39698	3.57816	9.40256	C657PACXX_6_7110.sorted.filtered_peak_3233
chr11	13882963	13883237	275	12.89	4.30906	2.90037	1.80951	C657PACXX_6_7110.sorted.filtered_peak_3234
chr11	13890536	13891083	548	14.43	5.28176	3.22066	2.67442	C657PACXX_6_7110.sorted.filtered_peak_3235
chr11	13945639	13946018	380	19.37	5.96171	3.06569	3.29555	C657PACXX_6_7110.sorted.filtered_peak_3236
chr11	14309810	14310211	402	19.82	8.26090	3.95584	5.41397	C657PACXX_6_7110.sorted.filtered_peak_3237
chr11	14341422	14342021	600	23.19	8.52627	3.66502	5.67536	C657PACXX_6_7110.sorted.filtered_peak_3238
chr11	14358668	14358958	291	13.91	4.30097	2.80859	1.81468	C657PACXX_6_7110.sorted.filtered_peak_3239
chr11	14380576	14381095	520	19.62	6.99411	3.45822	4.23241	C657PACXX_6_7110.sorted.filtered_peak_3240
chr11	14436534	14436890	357	15.59	4.35386	2.70325	1.85943	C657PACXX_6_7110.sorted.filtered_peak_3241
chr11	14521075	14522103	1029	27.23	9.42546	3.61854	6.51465	C657PACXX_6_7110.sorted.filtered_peak_3242
chr11	14541279	14542449	1171	26.17	8.93662	3.48131	6.08707	C657PACXX_6_7110.sorted.filtered_peak_3243
chr11	14558725	14559044	320	17.33	6.36214	3.42330	3.65515	C657PACXX_6_7110.sorted.filtered_peak_3244
chr11	14576479	14576959	481	18.99	6.84010	3.43703	4.10769	C657PACXX_6_7110.sorted.filtered_peak_3245
chr11	14599844	14600642	799	31.62	14.39499	4.62556	11.27334	C657PACXX_6_7110.sorted.filtered_peak_3246
chr11	14666098	14666517	420	19.46	4.00531	2.34740	1.56091	C657PACXX_6_7110.sorted.filtered_peak_3247
chr11	14676879	14677128	250	12.49	3.58850	2.57334	1.22097	C657PACXX_6_7110.sorted.filtered_peak_3248
chr11	14786020	14787118	1099	32.76	9.32901	3.10156	6.48163	C657PACXX_6_7110.sorted.filtered_peak_3249
chr11	14912868	14914127	1260	29.56	8.30962	3.10786	5.47597	C657PACXX_6_7110.sorted.filtered_peak_3250
chr11	14926211	14926524	314	19.95	4.06896	2.34530	1.62492	C657PACXX_6_7110.sorted.filtered_peak_3251
chr11	14926977	14927367	391	21.83	5.07938	2.59265	2.50451	C657PACXX_6_7110.sorted.filtered_peak_3252
chr11	14929269	14929725	457	21.13	4.76100	2.52879	2.21203	C657PACXX_6_7110.sorted.filtered_peak_3253
chr11	15096104	15096815	712	16.91	4.80895	2.79799	2.26156	C657PACXX_6_7110.sorted.filtered_peak_3254
chr11	15671821	15672093	273	16.63	5.34990	3.05449	2.73261	C657PACXX_6_7110.sorted.filtered_peak_3255
chr11	16635058	16635387	330	14.46	4.89736	3.03511	2.33983	C657PACXX_6_7110.sorted.filtered_peak_3256
chr11	16759616	16760716	1101	34.78	13.40273	4.09013	10.31075	C657PACXX_6_7110.sorted.filtered_peak_3257
chr11	17099022	17099704	683	32.70	13.34602	4.20079	10.26807	C657PACXX_6_7110.sorted.filtered_peak_3258
chr11	17229184	17230034	851	19.58	6.40251	3.16725	3.73618	C657PACXX_6_7110.sorted.filtered_peak_3259
chr11	17251695	17252079	385	12.40	4.02128	2.79811	1.56491	C657PACXX_6_7110.sorted.filtered_peak_3260
chr11	17297811	17298420	610	28.24	11.02254	4.00835	8.03342	C657PACXX_6_7110.sorted.filtered_peak_3261
chr11	17375974	17376296	323	19.35	5.86187	3.03531	3.20083	C657PACXX_6_7110.sorted.filtered_peak_3262
chr11	17410746	17411292	547	15.66	3.63449	2.39503	1.26037	C657PACXX_6_7110.sorted.filtered_peak_3263
chr11	18001463	18001746	284	14.04	4.21736	2.75622	1.75070	C657PACXX_6_7110.sorted.filtered_peak_3264
chr11	18034036	18035181	1146	26.15	7.35322	3.03698	4.59867	C657PACXX_6_7110.sorted.filtered_peak_3265
chr11	18127325	18128009	685	18.37	6.46640	3.33390	3.77101	C657PACXX_6_7110.sorted.filtered_peak_3266
chr11	18343331	18344239	909	45.77	18.11008	4.28897	14.81492	C657PACXX_6_7110.sorted.filtered_peak_3267
chr11	18352435	18352708	274	16.46	5.42574	3.09102	2.81345	C657PACXX_6_7110.sorted.filtered_peak_3268
chr11	18404937	18406119	1183	14.93	4.66648	2.89358	2.13139	C657PACXX_6_7110.sorted.filtered_peak_3269
chr11	18415841	18416236	396	33.56	8.82418	3.04188	5.94789	C657PACXX_6_7110.sorted.filtered_peak_3270
chr11	18417408	18418081	674	47.04	17.38635	4.13414	14.09218	C657PACXX_6_7110.sorted.filtered_peak_3271
chr11	18548019	18549152	1134	32.51	12.38830	4.02435	9.33393	C657PACXX_6_7110.sorted.filtered_peak_3272
chr11	18609439	18610017	579	18.90	5.69925	3.00454	3.05739	C657PACXX_6_7110.sorted.filtered_peak_3273
chr11	18639527	18639857	331	15.91	4.85378	2.89655	2.29326	C657PACXX_6_7110.sorted.filtered_peak_3274
chr11	18655416	18656530	1115	39.63	17.78988	4.75676	14.50293	C657PACXX_6_7110.sorted.filtered_peak_3275
chr11	18672745	18673014	270	15.82	6.18918	3.51126	3.48911	C657PACXX_6_7110.sorted.filtered_peak_3276
chr11	18719891	18720415	525	26.40	9.47738	3.70658	6.56565	C657PACXX_6_7110.sorted.filtered_peak_3277
chr11	18743271	18743923	653	16.58	3.90889	2.45682	1.48650	C657PACXX_6_7110.sorted.filtered_peak_3278
chr11	19138469	19138983	515	25.79	8.51945	3.42356	5.68225	C657PACXX_6_7110.sorted.filtered_peak_3279
chr11	19262435	19263126	692	25.05	7.22569	3.04283	4.49342	C657PACXX_6_7110.sorted.filtered_peak_3280
chr11	19734074	19734686	613	19.29	5.46453	2.88026	2.84936	C657PACXX_6_7110.sorted.filtered_peak_3281
chr11	19745248	19745717	470	15.95	4.67786	2.81701	2.14153	C657PACXX_6_7110.sorted.filtered_peak_3282
chr11	20408637	20409558	922	43.74	17.52472	4.25993	14.27963	C657PACXX_6_7110.sorted.filtered_peak_3283
chr11	22646734	22647801	1068	33.76	13.87456	4.21792	10.79441	C657PACXX_6_7110.sorted.filtered_peak_3284
chr11	22850853	22851899	1047	21.24	6.10424	2.96459	3.43808	C657PACXX_6_7110.sorted.filtered_peak_3285
chr11	27520716	27521001	286	13.97	4.57377	2.92663	2.05407	C657PACXX_6_7110.sorted.filtered_peak_3286
chr11	27527790	27528741	952	29.79	11.54815	3.99629	8.54180	C657PACXX_6_7110.sorted.filtered_peak_3287
chr11	28129090	28130261	1172	36.58	11.39576	3.36691	8.43400	C657PACXX_6_7110.sorted.filtered_peak_3288
chr11	30344374	30344981	608	31.23	10.72503	3.69511	7.73987	C657PACXX_6_7110.sorted.filtered_peak_3289
chr11	31391074	31391810	737	22.86	8.97997	3.90132	6.08587	C657PACXX_6_7110.sorted.filtered_peak_3290
chr11	31530845	31531680	836	29.99	11.57201	4.03687	8.54245	C657PACXX_6_7110.sorted.filtered_peak_3291
chr11	32442436	32442948	513	14.57	3.75933	2.51345	1.36026	C657PACXX_6_7110.sorted.filtered_peak_3292
chr11	32605079	32605661	583	36.27	16.98360	5.01688	13.70632	C657PACXX_6_7110.sorted.filtered_peak_3293
chr11	32851022	32851278	257	16.76	5.21028	2.97703	2.62022	C657PACXX_6_7110.sorted.filtered_peak_3294
chr11	33033203	33033508	306	18.96	6.67817	3.40186	3.93999	C657PACXX_6_7110.sorted.filtered_peak_3295
chr11	33060878	33061213	336	24.34	9.24821	3.82005	6.35559	C657PACXX_6_7110.sorted.filtered_peak_3296
chr11	33182748	33183416	669	21.61	7.04541	3.28638	4.29150	C657PACXX_6_7110.sorted.filtered_peak_3297
chr11	33279223	33280121	899	20.72	5.31452	2.71846	2.73025	C657PACXX_6_7110.sorted.filtered_peak_3298
chr11	33722019	33722953	935	27.96	8.15843	3.19195	5.32054	C657PACXX_6_7110.sorted.filtered_peak_3299
chr11	33744184	33744788	605	21.46	7.12081	3.34431	4.34716	C657PACXX_6_7110.sorted.filtered_peak_3300
chr11	33757932	33758320	389	17.74	4.31292	2.54810	1.82523	C657PACXX_6_7110.sorted.filtered_peak_3301
chr11	33795753	33796318	566	21.26	5.95512	2.92786	3.28896	C657PACXX_6_7110.sorted.filtered_peak_3302
chr11	33829829	33830212	384	16.58	4.98745	2.90057	2.41523	C657PACXX_6_7110.sorted.filtered_peak_3303
chr11	33915235	33915568	334	14.93	4.46723	2.80232	1.95415	C657PACXX_6_7110.sorted.filtered_peak_3304
chr11	34018610	34018890	281	14.77	4.97342	3.03496	2.41456	C657PACXX_6_7110.sorted.filtered_peak_3305
chr11	34072829	34073553	725	35.56	11.58263	3.47188	8.60691	C657PACXX_6_7110.sorted.filtered_peak_3306
chr11	34108284	34108566	283	13.16	4.11837	2.77698	1.66661	C657PACXX_6_7110.sorted.filtered_peak_3307
chr11	34126685	34127495	811	39.07	14.86840	4.09579	11.70247	C657PACXX_6_7110.sorted.filtered_peak_3308
chr11	34183239	34183841	603	22.84	6.88596	3.13973	4.14188	C657PACXX_6_7110.sorted.filtered_peak_3309
chr11	34255518	34255942	425	16.39	5.08647	2.95092	2.50728	C657PACXX_6_7110.sorted.filtered_peak_3310
chr11	34269993	34270341	349	24.56	7.60167	3.25796	4.80151	C657PACXX_6_7110.sorted.filtered_peak_3311
chr11	34272732	34272981	250	19.16	5.40402	2.87982	2.78328	C657PACXX_6_7110.sorted.filtered_peak_3312
chr11	34360773	34361082	310	19.58	7.65130	3.71414	4.85833	C657PACXX_6_7110.sorted.filtered_peak_3313
chr11	34379279	34380444	1166	27.89	6.55370	2.72673	3.84659	C657PACXX_6_7110.sorted.filtered_peak_3314
chr11	34380908	34381288	381	23.28	4.26728	2.27545	1.78586	C657PACXX_6_7110.sorted.filtered_peak_3315
chr11	34392877	34393493	617	13.32	4.55979	2.98030	2.03964	C657PACXX_6_7110.sorted.filtered_peak_3316
chr11	34460049	34461076	1028	32.04	12.86060	4.15710	9.79065	C657PACXX_6_7110.sorted.filtered_peak_3317
chr11	34672008	34672503	496	27.66	10.96637	4.06182	7.98039	C657PACXX_6_7110.sorted.filtered_peak_3318
chr11	34937734	34938573	840	37.33	14.47879	4.04320	11.37962	C657PACXX_6_7110.sorted.filtered_peak_3319
chr11	35051431	35051680	250	14.79	4.77736	2.95733	2.22582	C657PACXX_6_7110.sorted.filtered_peak_3320
chr11	35061701	35062497	797	31.43	9.53259	3.34879	6.61709	C657PACXX_6_7110.sorted.filtered_peak_3321
chr11	35066724	35067247	524	33.10	11.04325	3.64327	8.04260	C657PACXX_6_7110.sorted.filtered_peak_3322
chr11	35068871	35069234	364	18.07	4.20758	2.48967	1.74061	C657PACXX_6_7110.sorted.filtered_peak_3323
chr11	35088661	35089143	483	14.90	4.44564	2.79378	1.93862	C657PACXX_6_7110.sorted.filtered_peak_3324
chr11	35099383	35100067	685	30.80	9.72204	3.39655	6.81550	C657PACXX_6_7110.sorted.filtered_peak_3325
chr11	35104132	35104444	313	30.06	7.80932	2.98253	4.98848	C657PACXX_6_7110.sorted.filtered_peak_3326
chr11	35143664	35144097	434	17.10	4.68584	2.73731	2.14859	C657PACXX_6_7110.sorted.filtered_peak_3327
chr11	35147596	35147940	345	14.20	3.61812	2.47375	1.25113	C657PACXX_6_7110.sorted.filtered_peak_3328
chr11	35187445	35188323	879	46.88	15.28636	3.62452	12.12531	C657PACXX_6_7110.sorted.filtered_peak_3329
chr11	35198791	35199277	487	19.70	4.94711	2.67067	2.37992	C657PACXX_6_7110.sorted.filtered_peak_3330
chr11	35257582	35257845	264	18.52	5.39163	2.91902	2.77310	C657PACXX_6_7110.sorted.filtered_peak_3331
chr11	35269115	35269424	310	16.92	5.43008	3.05691	2.81137	C657PACXX_6_7110.sorted.filtered_peak_3332
chr11	35294010	35294337	328	19.76	7.30277	3.55662	4.53239	C657PACXX_6_7110.sorted.filtered_peak_3333
chr11	35352590	35352913	324	16.48	5.50548	3.12837	2.87886	C657PACXX_6_7110.sorted.filtered_peak_3334
chr11	35637743	35638059	317	14.49	4.67154	2.93549	2.12681	C657PACXX_6_7110.sorted.filtered_peak_3335
chr11	35683754	35684750	997	19.12	6.37966	3.23129	3.69037	C657PACXX_6_7110.sorted.filtered_peak_3336
chr11	35966681	35966930	250	15.22	4.65084	2.85620	2.12235	C657PACXX_6_7110.sorted.filtered_peak_3337
chr11	36287605	36288034	430	14.42	5.07731	3.12910	2.49578	C657PACXX_6_7110.sorted.filtered_peak_3338
chr11	36310464	36311407	944	21.51	6.58776	3.03929	3.93191	C657PACXX_6_7110.sorted.filtered_peak_3339
chr11	36374367	36375102	736	17.10	5.11095	2.89634	2.53639	C657PACXX_6_7110.sorted.filtered_peak_3340
chr11	36398867	36399624	758	25.00	6.70876	2.92774	3.98370	C657PACXX_6_7110.sorted.filtered_peak_3341
chr11	36442453	36443238	786	23.57	6.74857	3.04151	4.01822	C657PACXX_6_7110.sorted.filtered_peak_3342
chr11	36514367	36514788	422	13.88	4.92460	3.10605	2.35304	C657PACXX_6_7110.sorted.filtered_peak_3343
chr11	36531477	36532113	637	22.15	6.88021	3.15190	4.16255	C657PACXX_6_7110.sorted.filtered_peak_3344
chr11	36580249	36580587	339	13.98	4.97854	3.12706	2.39694	C657PACXX_6_7110.sorted.filtered_peak_3345
chr11	36768596	36769057	462	22.89	7.88873	3.45514	5.09049	C657PACXX_6_7110.sorted.filtered_peak_3346
chr11	43333286	43334011	726	22.38	7.63854	3.43840	4.84131	C657PACXX_6_7110.sorted.filtered_peak_3347
chr11	43380241	43381217	977	23.54	7.12190	3.16284	4.35616	C657PACXX_6_7110.sorted.filtered_peak_3348
chr11	43414074	43414823	750	15.70	5.10676	3.01502	2.53240	C657PACXX_6_7110.sorted.filtered_peak_3349
chr11	43665609	43666113	505	20.53	7.29833	3.46532	4.53592	C657PACXX_6_7110.sorted.filtered_peak_3350
chr11	43701813	43702508	696	35.78	16.33920	4.95187	13.07352	C657PACXX_6_7110.sorted.filtered_peak_3351
chr11	43890422	43890925	504	20.99	8.11122	3.76168	5.27412	C657PACXX_6_7110.sorted.filtered_peak_3352
chr11	43902031	43902672	642	20.46	7.27719	3.46966	4.51397	C657PACXX_6_7110.sorted.filtered_peak_3353
chr11	43943505	43943827	323	18.12	4.42101	2.56074	1.92823	C657PACXX_6_7110.sorted.filtered_peak_3354
chr11	44117073	44117740	668	17.23	4.60882	2.69224	2.08528	C657PACXX_6_7110.sorted.filtered_peak_3355
chr11	44307742	44308192	451	15.24	4.47536	2.78304	1.96452	C657PACXX_6_7110.sorted.filtered_peak_3356
chr11	44559912	44560267	356	13.23	3.92781	2.68380	1.49957	C657PACXX_6_7110.sorted.filtered_peak_3357
chr11	44586851	44587551	701	25.61	5.56846	2.55052	2.95393	C657PACXX_6_7110.sorted.filtered_peak_3358
chr11	44590797	44591075	279	26.13	5.71028	2.57797	3.07286	C657PACXX_6_7110.sorted.filtered_peak_3359
chr11	44618096	44618840	745	18.88	4.87922	2.67355	2.34710	C657PACXX_6_7110.sorted.filtered_peak_3360
chr11	44702560	44703500	941	22.31	7.84312	3.50272	5.04737	C657PACXX_6_7110.sorted.filtered_peak_3361
chr11	44883567	44884163	597	33.90	14.00908	4.35329	10.87869	C657PACXX_6_7110.sorted.filtered_peak_3362
chr11	44932732	44933121	390	15.41	4.08002	2.59482	1.62824	C657PACXX_6_7110.sorted.filtered_peak_3363
chr11	45101810	45102174	365	16.84	4.41217	2.64055	1.91473	C657PACXX_6_7110.sorted.filtered_peak_3364
chr11	45124404	45124863	460	19.51	5.09105	2.72919	2.51307	C657PACXX_6_7110.sorted.filtered_peak_3365
chr11	45132196	45132573	378	13.44	4.12469	2.76158	1.66406	C657PACXX_6_7110.sorted.filtered_peak_3366
chr11	45168937	45169215	279	20.77	5.07233	2.65464	2.48969	C657PACXX_6_7110.sorted.filtered_peak_3367
chr11	45353954	45354288	335	16.24	5.97351	3.35363	3.30435	C657PACXX_6_7110.sorted.filtered_peak_3368
chr11	45361581	45362173	593	19.79	7.39170	3.55137	4.63271	C657PACXX_6_7110.sorted.filtered_peak_3369
chr11	45792857	45793762	906	23.80	7.45775	3.25320	4.67908	C657PACXX_6_7110.sorted.filtered_peak_3370
chr11	45825965	45827005	1041	23.63	7.13457	3.13521	4.39293	C657PACXX_6_7110.sorted.filtered_peak_3371
chr11	45855928	45856321	394	15.97	6.33354	3.54332	3.63267	C657PACXX_6_7110.sorted.filtered_peak_3372
chr11	45868497	45869210	714	46.25	19.01065	4.58839	15.64118	C657PACXX_6_7110.sorted.filtered_peak_3373
chr11	45939253	45939955	703	57.79	25.35215	5.05544	21.72087	C657PACXX_6_7110.sorted.filtered_peak_3374
chr11	45951597	45951955	359	18.28	5.14315	2.83041	2.55763	C657PACXX_6_7110.sorted.filtered_peak_3375
chr11	46134594	46134880	287	19.44	6.94983	3.44819	4.20487	C657PACXX_6_7110.sorted.filtered_peak_3376
chr11	46142628	46143630	1003	29.37	6.90523	2.71430	4.19211	C657PACXX_6_7110.sorted.filtered_peak_3377
chr11	46148669	46149061	393	21.38	6.69925	3.16453	3.98944	C657PACXX_6_7110.sorted.filtered_peak_3378
chr11	46264680	46265227	548	18.98	4.82232	2.66047	2.27428	C657PACXX_6_7110.sorted.filtered_peak_3379
chr11	46336757	46337088	332	15.24	4.89532	2.96744	2.33725	C657PACXX_6_7110.sorted.filtered_peak_3380
chr11	46368647	46369049	403	23.56	5.06515	2.49902	2.50266	C657PACXX_6_7110.sorted.filtered_peak_3381
chr11	46550700	46551062	363	12.73	4.21321	2.86708	1.72622	C657PACXX_6_7110.sorted.filtered_peak_3382
chr11	46581915	46582570	656	16.63	5.57422	3.14399	2.93987	C657PACXX_6_7110.sorted.filtered_peak_3383
chr11	46615286	46615801	516	22.52	8.67807	3.77167	5.83032	C657PACXX_6_7110.sorted.filtered_peak_3384
chr11	46638577	46639647	1071	36.81	15.01295	4.33995	11.82872	C657PACXX_6_7110.sorted.filtered_peak_3385
chr11	46692565	46692986	422	25.49	10.97124	4.29117	7.98784	C657PACXX_6_7110.sorted.filtered_peak_3386
chr11	46721925	46722749	825	43.08	17.53979	4.50980	14.22874	C657PACXX_6_7110.sorted.filtered_peak_3387
chr11	46848066	46848541	476	14.51	5.05734	3.09226	2.49455	C657PACXX_6_7110.sorted.filtered_peak_3388
chr11	46867677	46868365	689	23.67	9.37245	3.88023	6.49018	C657PACXX_6_7110.sorted.filtered_peak_3389
chr11	46958056	46958520	465	26.93	13.43312	5.04186	10.31576	C657PACXX_6_7110.sorted.filtered_peak_3390
chr11	47182969	47183255	287	14.69	4.04658	2.63403	1.60395	C657PACXX_6_7110.sorted.filtered_peak_3391
chr11	47198275	47199152	878	31.77	9.41489	3.29056	6.50799	C657PACXX_6_7110.sorted.filtered_peak_3392
chr11	47236255	47237201	947	28.54	8.67680	3.31180	5.80136	C657PACXX_6_7110.sorted.filtered_peak_3393
chr11	47269820	47270917	1098	18.09	6.26665	3.28384	3.58125	C657PACXX_6_7110.sorted.filtered_peak_3394
chr11	47290356	47291814	1459	32.46	7.96211	2.88259	5.14225	C657PACXX_6_7110.sorted.filtered_peak_3395
chr11	47292419	47292705	287	24.60	4.09408	2.17765	1.64030	C657PACXX_6_7110.sorted.filtered_peak_3396
chr11	47395528	47395777	250	13.79	3.74484	2.55829	1.34067	C657PACXX_6_7110.sorted.filtered_peak_3397
chr11	47416227	47416715	489	17.89	5.00344	2.80331	2.43601	C657PACXX_6_7110.sorted.filtered_peak_3398
chr11	47422012	47422273	262	17.35	6.32263	3.38221	3.63691	C657PACXX_6_7110.sorted.filtered_peak_3399
chr11	47429557	47430096	540	31.69	9.10521	3.23980	6.19832	C657PACXX_6_7110.sorted.filtered_peak_3400
chr11	47447627	47448515	889	30.99	12.96561	4.39378	9.86325	C657PACXX_6_7110.sorted.filtered_peak_3401
chr11	47545655	47546197	543	13.30	3.82713	2.63262	1.42194	C657PACXX_6_7110.sorted.filtered_peak_3402
chr11	47573981	47575243	1263	24.04	7.27233	3.13424	4.53007	C657PACXX_6_7110.sorted.filtered_peak_3403
chr11	47586930	47587214	285	13.55	4.71194	3.03713	2.16288	C657PACXX_6_7110.sorted.filtered_peak_3404
chr11	47600285	47600919	635	27.07	9.59494	3.66395	6.68799	C657PACXX_6_7110.sorted.filtered_peak_3405
chr11	47663688	47664518	831	33.56	12.94582	4.11694	9.84698	C657PACXX_6_7110.sorted.filtered_peak_3406
chr11	47736869	47737118	250	12.74	3.81065	2.66383	1.40340	C657PACXX_6_7110.sorted.filtered_peak_3407
chr11	47788133	47788630	498	24.99	6.21439	2.78824	3.52511	C657PACXX_6_7110.sorted.filtered_peak_3408
chr11	47788802	47789347	546	61.33	33.67397	6.58772	29.70740	C657PACXX_6_7110.sorted.filtered_peak_3409
chr11	47869370	47870559	1190	20.61	6.38945	3.11994	3.68988	C657PACXX_6_7110.sorted.filtered_peak_3410
chr11	47884924	47885274	351	16.59	6.74156	3.67227	3.99969	C657PACXX_6_7110.sorted.filtered_peak_3411
chr11	47956109	47956481	373	14.33	5.21929	3.20101	2.61766	C657PACXX_6_7110.sorted.filtered_peak_3412
chr11	48023020	48023656	637	41.49	16.99895	4.47133	13.72162	C657PACXX_6_7110.sorted.filtered_peak_3413
chr11	48033476	48033798	323	28.97	10.50325	3.82647	7.52840	C657PACXX_6_7110.sorted.filtered_peak_3414
chr11	48041917	48042294	378	14.24	3.69902	2.50758	1.31777	C657PACXX_6_7110.sorted.filtered_peak_3415
chr11	48076762	48077859	1098	26.62	7.47893	3.08548	4.68063	C657PACXX_6_7110.sorted.filtered_peak_3416
chr11	48131425	48131737	313	21.36	7.43115	3.45969	4.64450	C657PACXX_6_7110.sorted.filtered_peak_3417
chr11	48363150	48363399	250	14.54	3.62323	2.45497	1.24755	C657PACXX_6_7110.sorted.filtered_peak_3418
chr11	57092242	57092964	723	29.03	9.25836	3.41051	6.36927	C657PACXX_6_7110.sorted.filtered_peak_3419
chr11	57102944	57103634	691	24.80	9.37754	3.76573	6.50157	C657PACXX_6_7110.sorted.filtered_peak_3420
chr11	57192272	57192551	280	20.66	5.23569	2.70379	2.65207	C657PACXX_6_7110.sorted.filtered_peak_3421
chr11	57260764	57261250	487	16.10	5.03699	2.95910	2.45734	C657PACXX_6_7110.sorted.filtered_peak_3422
chr11	57282012	57282261	250	15.71	5.11682	3.03201	2.52444	C657PACXX_6_7110.sorted.filtered_peak_3423
chr11	57297910	57298901	992	33.69	11.14498	3.54873	8.16588	C657PACXX_6_7110.sorted.filtered_peak_3424
chr11	57333556	57333927	372	18.73	3.79331	2.30319	1.38866	C657PACXX_6_7110.sorted.filtered_peak_3425
chr11	57334744	57336117	1374	21.55	5.41417	2.72423	2.79893	C657PACXX_6_7110.sorted.filtered_peak_3426
chr11	57417151	57417591	441	17.46	4.27297	2.54519	1.80066	C657PACXX_6_7110.sorted.filtered_peak_3427
chr11	57424705	57425490	786	40.17	17.95094	4.79843	14.65033	C657PACXX_6_7110.sorted.filtered_peak_3428
chr11	57434400	57435771	1372	62.38	24.98998	4.33920	21.45708	C657PACXX_6_7110.sorted.filtered_peak_3429
chr11	57479255	57480220	966	47.50	21.73710	4.89438	18.29821	C657PACXX_6_7110.sorted.filtered_peak_3430
chr11	57508607	57509642	1036	25.13	8.95049	3.58362	6.09506	C657PACXX_6_7110.sorted.filtered_peak_3431
chr11	57559385	57560011	627	25.14	10.62886	4.10573	7.70789	C657PACXX_6_7110.sorted.filtered_peak_3432
chr11	57568114	57568487	374	12.78	3.94383	2.72909	1.51221	C657PACXX_6_7110.sorted.filtered_peak_3433
chr11	58292567	58293113	547	18.17	5.27468	2.87936	2.68741	C657PACXX_6_7110.sorted.filtered_peak_3434
chr11	58335414	58335734	321	16.56	6.11082	3.38427	3.42848	C657PACXX_6_7110.sorted.filtered_peak_3435
chr11	58345129	58346608	1480	59.92	15.06960	3.12268	11.88041	C657PACXX_6_7110.sorted.filtered_peak_3436
chr11	58408024	58408358	335	12.63	4.15336	2.84548	1.67624	C657PACXX_6_7110.sorted.filtered_peak_3437
chr11	58443149	58443509	361	14.22	4.51108	2.87490	1.99970	C657PACXX_6_7110.sorted.filtered_peak_3438
chr11	58453644	58454069	426	14.75	5.30043	3.19142	2.70513	C657PACXX_6_7110.sorted.filtered_peak_3439
chr11	58556001	58556432	432	17.24	6.21041	3.35158	3.52688	C657PACXX_6_7110.sorted.filtered_peak_3440
chr11	58903382	58903711	330	15.55	5.14413	3.05081	2.56081	C657PACXX_6_7110.sorted.filtered_peak_3441
chr11	58910016	58910694	679	29.00	8.40596	3.19949	5.55271	C657PACXX_6_7110.sorted.filtered_peak_3442
chr11	58912003	58912538	536	26.07	6.99195	2.92534	4.27014	C657PACXX_6_7110.sorted.filtered_peak_3443
chr11	58938902	58939679	778	23.91	7.73405	3.34936	4.92422	C657PACXX_6_7110.sorted.filtered_peak_3444
chr11	59052083	59052339	257	14.25	5.14304	3.18359	2.53969	C657PACXX_6_7110.sorted.filtered_peak_3445
chr11	59317773	59318728	956	20.04	5.36714	2.80576	2.74834	C657PACXX_6_7110.sorted.filtered_peak_3446
chr11	59327818	59328622	805	26.55	7.15888	2.95407	4.40951	C657PACXX_6_7110.sorted.filtered_peak_3447
chr11	59333526	59333962	437	15.73	5.02840	2.96833	2.46796	C657PACXX_6_7110.sorted.filtered_peak_3448
chr11	59383101	59384117	1017	80.36	37.28807	5.31191	33.27018	C657PACXX_6_7110.sorted.filtered_peak_3449
chr11	59436182	59437253	1072	38.86	14.03467	3.94490	10.90215	C657PACXX_6_7110.sorted.filtered_peak_3450
chr11	59521700	59522317	618	18.76	5.42474	2.89087	2.82745	C657PACXX_6_7110.sorted.filtered_peak_3451
chr11	59522889	59523265	377	16.74	4.06049	2.50601	1.62124	C657PACXX_6_7110.sorted.filtered_peak_3452
chr11	59570365	59570614	250	14.98	4.61751	2.85866	2.09839	C657PACXX_6_7110.sorted.filtered_peak_3453
chr11	59578063	59578647	585	22.86	8.74187	3.76167	5.89026	C657PACXX_6_7110.sorted.filtered_peak_3454
chr11	60609262	60609898	637	31.31	9.58698	3.29505	6.70284	C657PACXX_6_7110.sorted.filtered_peak_3455
chr11	60673744	60674425	682	46.60	20.66135	4.86684	17.24343	C657PACXX_6_7110.sorted.filtered_peak_3456
chr11	60681224	60681750	527	34.46	9.77765	3.23242	6.84409	C657PACXX_6_7110.sorted.filtered_peak_3457
chr11	60682665	60683262	598	23.86	4.30800	2.26458	1.82527	C657PACXX_6_7110.sorted.filtered_peak_3458
chr11	60746355	60746658	304	20.74	5.93785	2.96505	3.26433	C657PACXX_6_7110.sorted.filtered_peak_3459
chr11	60753664	60754105	442	26.38	8.00336	3.23407	5.18635	C657PACXX_6_7110.sorted.filtered_peak_3460
chr11	60762011	60762260	250	16.63	5.99742	3.32038	3.32915	C657PACXX_6_7110.sorted.filtered_peak_3461
chr11	60809686	60810087	402	16.76	4.97734	2.87276	2.41199	C657PACXX_6_7110.sorted.filtered_peak_3462
chr11	60828847	60829096	250	16.65	4.50023	2.69465	1.98316	C657PACXX_6_7110.sorted.filtered_peak_3463
chr11	60850881	60851547	667	21.08	6.96901	3.29535	4.22827	C657PACXX_6_7110.sorted.filtered_peak_3464
chr11	60869552	60870942	1391	17.93	5.45060	2.97568	2.83932	C657PACXX_6_7110.sorted.filtered_peak_3465
chr11	60879263	60879577	315	17.13	5.18760	2.93093	2.60250	C657PACXX_6_7110.sorted.filtered_peak_3466
chr11	60897216	60897746	531	24.96	7.35815	3.14002	4.57885	C657PACXX_6_7110.sorted.filtered_peak_3467
chr11	60928388	60929492	1105	31.98	10.32982	3.45758	7.40028	C657PACXX_6_7110.sorted.filtered_peak_3468
chr11	61079435	61079684	250	14.64	5.00125	3.05753	2.44142	C657PACXX_6_7110.sorted.filtered_peak_3469
chr11	61100405	61101091	687	24.46	6.87969	2.99956	4.15784	C657PACXX_6_7110.sorted.filtered_peak_3470
chr11	61129083	61130217	1135	27.49	8.35137	3.28235	5.50399	C657PACXX_6_7110.sorted.filtered_peak_3471
chr11	61159595	61160369	775	17.45	5.00528	2.84040	2.43178	C657PACXX_6_7110.sorted.filtered_peak_3472
chr11	61197142	61198125	984	29.59	9.56779	3.40392	6.68959	C657PACXX_6_7110.sorted.filtered_peak_3473
chr11	61348525	61349221	697	32.28	11.85241	3.89124	8.82555	C657PACXX_6_7110.sorted.filtered_peak_3474
chr11	61500932	61501237	306	16.76	4.40444	2.64684	1.89918	C657PACXX_6_7110.sorted.filtered_peak_3475
chr11	61559869	61560507	639	40.06	16.75640	4.59405	13.48188	C657PACXX_6_7110.sorted.filtered_peak_3476
chr11	61666761	61667108	348	18.97	4.68876	2.60983	2.16878	C657PACXX_6_7110.sorted.filtered_peak_3477
chr11	61735039	61735409	371	26.40	6.61501	2.83657	3.88505	C657PACXX_6_7110.sorted.filtered_peak_3478
chr11	61792894	61793575	682	35.71	16.57539	4.96545	13.30971	C657PACXX_6_7110.sorted.filtered_peak_3479
chr11	61849347	61849838	492	12.50	4.07254	2.81744	1.60625	C657PACXX_6_7110.sorted.filtered_peak_3480
chr11	61879817	61880278	462	22.06	9.88274	4.27875	6.96882	C657PACXX_6_7110.sorted.filtered_peak_3481
chr11	61891070	61891765	696	38.56	17.51003	4.76137	14.24877	C657PACXX_6_7110.sorted.filtered_peak_3482
chr11	62162316	62162644	329	15.71	4.38863	2.70601	1.89600	C657PACXX_6_7110.sorted.filtered_peak_3483
chr11	62194249	62194521	273	16.74	5.01697	2.90184	2.43777	C657PACXX_6_7110.sorted.filtered_peak_3484
chr11	62310539	62310814	276	23.98	4.57635	2.33423	2.06731	C657PACXX_6_7110.sorted.filtered_peak_3485
chr11	62319158	62319594	437	35.70	7.51624	2.64311	4.72883	C657PACXX_6_7110.sorted.filtered_peak_3486
chr11	62323129	62323452	324	32.60	4.58878	2.08857	2.06582	C657PACXX_6_7110.sorted.filtered_peak_3487
chr11	62323751	62324915	1165	41.28	9.35506	2.79466	6.47487	C657PACXX_6_7110.sorted.filtered_peak_3488
chr11	62341087	62341925	839	48.47	19.80958	4.46373	16.43267	C657PACXX_6_7110.sorted.filtered_peak_3489
chr11	62358873	62359746	874	36.22	10.99724	3.41357	7.99991	C657PACXX_6_7110.sorted.filtered_peak_3490
chr11	62366597	62367031	435	50.54	14.23466	3.33948	11.08554	C657PACXX_6_7110.sorted.filtered_peak_3491
chr11	62369061	62369724	664	53.01	16.39051	3.54301	13.17116	C657PACXX_6_7110.sorted.filtered_peak_3492
chr11	62379918	62380819	902	31.05	9.56315	3.38922	6.64383	C657PACXX_6_7110.sorted.filtered_peak_3493
chr11	62389345	62389996	652	37.49	15.41158	4.40881	12.21458	C657PACXX_6_7110.sorted.filtered_peak_3494
chr11	62413942	62414405	464	31.59	11.44233	3.82721	8.43597	C657PACXX_6_7110.sorted.filtered_peak_3495
chr11	62420385	62421066	682	27.46	9.82127	3.75883	6.87226	C657PACXX_6_7110.sorted.filtered_peak_3496
chr11	62432226	62433210	985	27.99	8.16460	3.16269	5.33990	C657PACXX_6_7110.sorted.filtered_peak_3497
chr11	62438775	62439878	1104	25.41	6.94037	2.94572	4.22453	C657PACXX_6_7110.sorted.filtered_peak_3498
chr11	62446232	62447015	784	16.71	5.26196	3.00040	2.66558	C657PACXX_6_7110.sorted.filtered_peak_3499
chr11	62462119	62462486	368	15.59	5.86227	3.37531	3.20108	C657PACXX_6_7110.sorted.filtered_peak_3500
chr11	62473503	62473975	473	23.14	4.21014	2.26225	1.74063	C657PACXX_6_7110.sorted.filtered_peak_3501
chr11	62476852	62477521	670	38.47	11.24167	3.33137	8.24149	C657PACXX_6_7110.sorted.filtered_peak_3502
chr11	62494599	62496287	1689	65.84	22.52575	3.88191	19.04911	C657PACXX_6_7110.sorted.filtered_peak_3503
chr11	62521004	62522016	1013	54.51	26.41040	5.37967	22.78404	C657PACXX_6_7110.sorted.filtered_peak_3504
chr11	62528853	62529677	825	23.41	8.54150	3.59000	5.72056	C657PACXX_6_7110.sorted.filtered_peak_3505
chr11	62538381	62539246	866	23.62	8.35247	3.52961	5.54000	C657PACXX_6_7110.sorted.filtered_peak_3506
chr11	62553958	62555089	1132	30.01	8.64974	3.13038	5.81997	C657PACXX_6_7110.sorted.filtered_peak_3507
chr11	62559265	62559700	436	25.34	5.95903	2.69023	3.29471	C657PACXX_6_7110.sorted.filtered_peak_3508
chr11	62572516	62573448	933	34.15	12.09361	3.69128	9.10025	C657PACXX_6_7110.sorted.filtered_peak_3509
chr11	62599102	62600012	911	39.85	13.70222	3.78378	10.58990	C657PACXX_6_7110.sorted.filtered_peak_3510
chr11	62606929	62607362	434	38.07	7.72313	2.58435	4.94453	C657PACXX_6_7110.sorted.filtered_peak_3511
chr11	62607949	62608207	259	35.59	6.89483	2.52050	4.14454	C657PACXX_6_7110.sorted.filtered_peak_3512
chr11	62608756	62609923	1168	47.75	14.46998	3.51340	11.31244	C657PACXX_6_7110.sorted.filtered_peak_3513
chr11	62623030	62624159	1130	46.70	17.64149	4.12669	14.36580	C657PACXX_6_7110.sorted.filtered_peak_3514
chr11	62629936	62630350	415	15.25	5.81078	3.39270	3.14605	C657PACXX_6_7110.sorted.filtered_peak_3515
chr11	62647996	62649333	1338	28.23	8.01885	3.10805	5.20807	C657PACXX_6_7110.sorted.filtered_peak_3516
chr11	62657015	62657264	250	12.56	4.01940	2.78429	1.58386	C657PACXX_6_7110.sorted.filtered_peak_3517
chr11	63285941	63286338	398	15.46	5.97383	3.43255	3.30704	C657PACXX_6_7110.sorted.filtered_peak_3518
chr11	63298979	63299252	274	19.43	5.49580	2.88704	2.87345	C657PACXX_6_7110.sorted.filtered_peak_3519
chr11	63321232	63321594	363	22.32	8.35218	3.67330	5.52596	C657PACXX_6_7110.sorted.filtered_peak_3520
chr11	63334329	63335085	757	27.58	12.19672	4.48571	9.14641	C657PACXX_6_7110.sorted.filtered_peak_3521
chr11	63438724	63439490	767	21.32	7.54785	3.49730	4.75758	C657PACXX_6_7110.sorted.filtered_peak_3522
chr11	63448462	63449273	812	36.64	17.00155	4.66372	13.80747	C657PACXX_6_7110.sorted.filtered_peak_3523
chr11	63605774	63606730	957	66.52	27.35061	4.65007	23.67435	C657PACXX_6_7110.sorted.filtered_peak_3524
chr11	63633798	63634100	303	21.93	7.13717	3.30420	4.37132	C657PACXX_6_7110.sorted.filtered_peak_3525
chr11	63639539	63639817	279	17.57	5.28639	2.94355	2.68334	C657PACXX_6_7110.sorted.filtered_peak_3526
chr11	63655527	63656158	632	23.96	7.56175	3.28267	4.76801	C657PACXX_6_7110.sorted.filtered_peak_3527
chr11	63705785	63706661	877	27.02	9.49780	3.62506	6.59997	C657PACXX_6_7110.sorted.filtered_peak_3528
chr11	63713006	63713395	390	13.45	3.82060	2.61721	1.41750	C657PACXX_6_7110.sorted.filtered_peak_3529
chr11	63719523	63719914	392	14.64	4.73602	2.94438	2.19645	C657PACXX_6_7110.sorted.filtered_peak_3530
chr11	63728893	63729202	310	14.72	5.48730	3.27768	2.87171	C657PACXX_6_7110.sorted.filtered_peak_3531
chr11	63741715	63742593	879	30.73	12.45766	4.12654	9.41449	C657PACXX_6_7110.sorted.filtered_peak_3532
chr11	63753257	63754015	759	22.28	7.68595	3.47696	4.87554	C657PACXX_6_7110.sorted.filtered_peak_3533
chr11	63767886	63768195	310	20.76	5.99949	2.97398	3.33446	C657PACXX_6_7110.sorted.filtered_peak_3534
chr11	63920573	63921110	538	17.02	5.73645	3.17485	3.09040	C657PACXX_6_7110.sorted.filtered_peak_3535
chr11	63952721	63953797	1077	71.99	32.65337	4.89823	28.85558	C657PACXX_6_7110.sorted.filtered_peak_3536
chr11	63974867	63975543	677	24.14	5.90126	2.70856	3.26804	C657PACXX_6_7110.sorted.filtered_peak_3537
chr11	63993349	63994160	812	26.79	5.51597	2.50353	2.88473	C657PACXX_6_7110.sorted.filtered_peak_3538
chr11	63997778	63998168	391	32.36	7.29216	2.73555	4.50847	C657PACXX_6_7110.sorted.filtered_peak_3539
chr11	64008081	64009253	1173	59.43	19.29182	3.80652	15.92042	C657PACXX_6_7110.sorted.filtered_peak_3540
chr11	64037092	64038190	1099	60.74	20.77461	3.99602	17.33623	C657PACXX_6_7110.sorted.filtered_peak_3541
chr11	64052063	64053455	1393	40.39	11.17117	3.27999	8.13659	C657PACXX_6_7110.sorted.filtered_peak_3542
chr11	64071811	64073130	1320	48.44	16.14442	3.71466	12.92674	C657PACXX_6_7110.sorted.filtered_peak_3543
chr11	64084803	64085674	872	53.10	19.97772	4.37800	16.54873	C657PACXX_6_7110.sorted.filtered_peak_3544
chr11	64099129	64099756	628	17.14	6.66364	3.55082	3.95056	C657PACXX_6_7110.sorted.filtered_peak_3545
chr11	64107469	64108412	944	20.06	4.46366	2.47552	1.96058	C657PACXX_6_7110.sorted.filtered_peak_3546
chr11	64216353	64217008	656	14.76	4.27641	2.72349	1.79928	C657PACXX_6_7110.sorted.filtered_peak_3547
chr11	64455883	64456380	498	18.69	5.33895	2.89097	2.72068	C657PACXX_6_7110.sorted.filtered_peak_3548
chr11	64490563	64491249	687	22.66	7.78197	3.45575	4.98208	C657PACXX_6_7110.sorted.filtered_peak_3549
chr11	64511205	64511958	754	34.30	7.09779	2.59398	4.34910	C657PACXX_6_7110.sorted.filtered_peak_3550
chr11	64513075	64513620	546	29.91	5.42128	2.36460	2.79577	C657PACXX_6_7110.sorted.filtered_peak_3551
chr11	64544969	64545338	370	31.66	4.63125	2.12401	2.09127	C657PACXX_6_7110.sorted.filtered_peak_3552
chr11	64545886	64546865	980	72.18	30.74145	4.88476	26.92989	C657PACXX_6_7110.sorted.filtered_peak_3553
chr11	64577795	64578480	686	23.75	7.61910	3.32280	4.82033	C657PACXX_6_7110.sorted.filtered_peak_3554
chr11	64614618	64614913	296	25.48	7.42452	3.15544	4.62401	C657PACXX_6_7110.sorted.filtered_peak_3555
chr11	64626932	64627351	420	29.45	9.72391	3.51368	6.80588	C657PACXX_6_7110.sorted.filtered_peak_3556
chr11	64645697	64646602	906	44.78	13.40938	3.49685	10.27787	C657PACXX_6_7110.sorted.filtered_peak_3557
chr11	64661746	64662001	256	18.62	4.60757	2.61261	2.07352	C657PACXX_6_7110.sorted.filtered_peak_3558
chr11	64684203	64685169	967	49.39	21.19767	4.39158	17.83411	C657PACXX_6_7110.sorted.filtered_peak_3559
chr11	64691440	64692263	824	37.66	14.22786	4.09079	11.07726	C657PACXX_6_7110.sorted.filtered_peak_3560
chr11	64780815	64781951	1137	32.88	12.05200	3.98099	8.98099	C657PACXX_6_7110.sorted.filtered_peak_3561
chr11	64794754	64795496	743	25.13	9.59241	3.77154	6.71169	C657PACXX_6_7110.sorted.filtered_peak_3562
chr11	64808122	64808910	789	37.05	13.71472	4.02864	10.58585	C657PACXX_6_7110.sorted.filtered_peak_3563
chr11	64851390	64852236	847	35.67	12.47291	3.78211	9.41941	C657PACXX_6_7110.sorted.filtered_peak_3564
chr11	64863251	64864288	1038	23.01	8.42144	3.65276	5.57520	C657PACXX_6_7110.sorted.filtered_peak_3565
chr11	64877792	64878151	360	29.17	6.85297	2.76385	4.10647	C657PACXX_6_7110.sorted.filtered_peak_3566
chr11	64879205	64879604	400	28.97	6.03057	2.54538	3.35951	C657PACXX_6_7110.sorted.filtered_peak_3567
chr11	64884947	64885594	648	53.94	17.49751	3.71588	14.21090	C657PACXX_6_7110.sorted.filtered_peak_3568
chr11	64889366	64889954	589	32.93	6.86640	2.58146	4.14589	C657PACXX_6_7110.sorted.filtered_peak_3569
chr11	64901932	64902808	877	50.74	21.96673	4.99268	18.45181	C657PACXX_6_7110.sorted.filtered_peak_3570
chr11	64948377	64948694	318	18.27	4.75759	2.68511	2.21713	C657PACXX_6_7110.sorted.filtered_peak_3571
chr11	65028865	65029742	878	34.14	13.56987	4.19208	10.46060	C657PACXX_6_7110.sorted.filtered_peak_3572
chr11	65082305	65082594	290	16.56	3.75794	2.39658	1.35979	C657PACXX_6_7110.sorted.filtered_peak_3573
chr11	65082927	65083199	273	20.99	6.38747	3.10193	3.67890	C657PACXX_6_7110.sorted.filtered_peak_3574
chr11	65101076	65101642	567	29.18	11.89759	4.11723	8.89481	C657PACXX_6_7110.sorted.filtered_peak_3575
chr11	65121903	65122230	328	24.15	8.87823	3.71660	5.99729	C657PACXX_6_7110.sorted.filtered_peak_3576
chr11	65149580	65150307	728	30.47	7.35863	2.82309	4.58614	C657PACXX_6_7110.sorted.filtered_peak_3577
chr11	65153701	65154205	505	23.55	4.39458	2.29840	1.90946	C657PACXX_6_7110.sorted.filtered_peak_3578
chr11	65186180	65186826	647	50.28	7.65556	2.26569	4.87460	C657PACXX_6_7110.sorted.filtered_peak_3579
chr11	65190081	65190455	375	47.73	5.10557	1.91864	2.53191	C657PACXX_6_7110.sorted.filtered_peak_3580
chr11	65222353	65223016	664	20.85	9.11331	4.16842	6.21856	C657PACXX_6_7110.sorted.filtered_peak_3581
chr11	65239575	65239910	336	20.19	7.69029	3.68591	4.87765	C657PACXX_6_7110.sorted.filtered_peak_3582
chr11	65244717	65245407	691	25.27	10.66237	4.14675	7.71598	C657PACXX_6_7110.sorted.filtered_peak_3583
chr11	65264689	65266587	1899	39.56	8.53242	2.67726	5.70730	C657PACXX_6_7110.sorted.filtered_peak_3584
chr11	65274609	65275192	584	23.51	5.29284	2.57330	2.69749	C657PACXX_6_7110.sorted.filtered_peak_3585
chr11	65278212	65278511	300	25.94	8.77624	3.54945	5.89069	C657PACXX_6_7110.sorted.filtered_peak_3586
chr11	65292453	65293178	726	16.99	5.10996	2.91899	2.52307	C657PACXX_6_7110.sorted.filtered_peak_3587
chr11	65307732	65308586	855	39.86	12.00744	3.49919	8.92851	C657PACXX_6_7110.sorted.filtered_peak_3588
chr11	65313834	65314495	662	28.71	8.53862	3.24212	5.68444	C657PACXX_6_7110.sorted.filtered_peak_3589
chr11	65337357	65338093	737	72.07	23.29224	3.87776	19.73691	C657PACXX_6_7110.sorted.filtered_peak_3590
chr11	65341836	65342135	300	43.40	5.69819	2.09066	3.05560	C657PACXX_6_7110.sorted.filtered_peak_3591
chr11	65343029	65343352	324	34.01	5.49803	2.25026	2.88272	C657PACXX_6_7110.sorted.filtered_peak_3592
chr11	65382588	65383413	826	98.81	43.28671	5.19463	39.03172	C657PACXX_6_7110.sorted.filtered_peak_3593
chr11	65407079	65407901	823	28.57	6.89278	2.77788	4.16380	C657PACXX_6_7110.sorted.filtered_peak_3594
chr11	65419851	65420845	995	55.11	19.71214	3.99321	16.36781	C657PACXX_6_7110.sorted.filtered_peak_3595
chr11	65430379	65431194	816	24.36	6.65921	2.95336	3.93797	C657PACXX_6_7110.sorted.filtered_peak_3596
chr11	65479274	65480367	1094	47.01	19.91139	4.63243	16.53146	C657PACXX_6_7110.sorted.filtered_peak_3597
chr11	65487635	65488425	791	21.79	6.94252	3.24688	4.18851	C657PACXX_6_7110.sorted.filtered_peak_3598
chr11	65547613	65548036	424	17.67	3.99981	2.43366	1.56239	C657PACXX_6_7110.sorted.filtered_peak_3599
chr11	65585279	65586007	729	22.58	7.99488	3.54326	5.17598	C657PACXX_6_7110.sorted.filtered_peak_3600
chr11	65600975	65601501	527	35.98	16.95614	4.99184	13.69421	C657PACXX_6_7110.sorted.filtered_peak_3601
chr11	65625514	65626097	584	44.40	9.09259	2.65728	6.20823	C657PACXX_6_7110.sorted.filtered_peak_3602
chr11	65626663	65627342	680	44.43	9.18552	2.69806	6.28112	C657PACXX_6_7110.sorted.filtered_peak_3603
chr11	65640786	65641354	569	24.95	9.17381	3.67638	6.31335	C657PACXX_6_7110.sorted.filtered_peak_3604
chr11	65655812	65656269	458	34.85	7.36814	2.63432	4.60286	C657PACXX_6_7110.sorted.filtered_peak_3605
chr11	65657908	65658398	491	37.90	9.82800	3.04443	6.90534	C657PACXX_6_7110.sorted.filtered_peak_3606
chr11	65667751	65668393	643	23.90	6.45180	2.90940	3.74996	C657PACXX_6_7110.sorted.filtered_peak_3607
chr11	65686215	65687196	982	34.15	10.53973	3.29356	7.62812	C657PACXX_6_7110.sorted.filtered_peak_3608
chr11	65695332	65695867	536	16.12	5.00362	2.93961	2.42880	C657PACXX_6_7110.sorted.filtered_peak_3609
chr11	65728788	65729685	898	36.25	13.24733	3.77124	10.21637	C657PACXX_6_7110.sorted.filtered_peak_3610
chr11	65756395	65757004	610	31.32	14.51234	4.86678	11.33181	C657PACXX_6_7110.sorted.filtered_peak_3611
chr11	65769487	65770397	911	36.95	13.19609	3.93587	10.07998	C657PACXX_6_7110.sorted.filtered_peak_3612
chr11	65819402	65820131	730	44.05	18.49166	4.51083	15.18188	C657PACXX_6_7110.sorted.filtered_peak_3613
chr11	65867858	65868794	937	18.06	5.45394	2.97493	2.83115	C657PACXX_6_7110.sorted.filtered_peak_3614
chr11	65882934	65883479	546	22.18	6.96142	3.18952	4.23064	C657PACXX_6_7110.sorted.filtered_peak_3615
chr11	65894125	65894727	603	15.79	5.29413	3.09803	2.69032	C657PACXX_6_7110.sorted.filtered_peak_3616
chr11	65990101	65990518	418	27.18	11.18460	4.16455	8.19371	C657PACXX_6_7110.sorted.filtered_peak_3617
chr11	66024479	66025611	1133	28.90	8.03245	3.07092	5.21788	C657PACXX_6_7110.sorted.filtered_peak_3618
chr11	66035423	66036462	1040	44.04	14.39052	3.52307	11.29466	C657PACXX_6_7110.sorted.filtered_peak_3619
chr11	66049905	66050440	536	29.18	8.12680	3.07638	5.31287	C657PACXX_6_7110.sorted.filtered_peak_3620
chr11	66056444	66057467	1024	44.78	16.47976	3.92388	13.27783	C657PACXX_6_7110.sorted.filtered_peak_3621
chr11	66079297	66080532	1236	52.54	18.88589	4.17242	15.50465	C657PACXX_6_7110.sorted.filtered_peak_3622
chr11	66095589	66096069	481	21.87	6.46535	3.03650	3.78119	C657PACXX_6_7110.sorted.filtered_peak_3623
chr11	66112447	66112971	525	32.75	10.00333	3.36427	7.07545	C657PACXX_6_7110.sorted.filtered_peak_3624
chr11	66115446	66115839	394	24.95	6.40337	2.84819	3.69625	C657PACXX_6_7110.sorted.filtered_peak_3625
chr11	66138861	66139138	278	16.10	4.68120	2.80137	2.15138	C657PACXX_6_7110.sorted.filtered_peak_3626
chr11	66175915	66176478	564	25.99	8.90271	3.53107	6.03873	C657PACXX_6_7110.sorted.filtered_peak_3627
chr11	66189172	66189482	311	20.88	9.20481	4.21342	6.30248	C657PACXX_6_7110.sorted.filtered_peak_3628
chr11	66205964	66206728	765	28.30	12.44008	4.48799	9.37594	C657PACXX_6_7110.sorted.filtered_peak_3629
chr11	66233779	66234826	1048	29.78	10.61404	3.73834	7.65330	C657PACXX_6_7110.sorted.filtered_peak_3630
chr11	66247415	66248365	951	36.12	13.14678	3.95069	10.05840	C657PACXX_6_7110.sorted.filtered_peak_3631
chr11	66277725	66278403	679	16.69	5.82339	3.23635	3.17550	C657PACXX_6_7110.sorted.filtered_peak_3632
chr11	66313433	66313961	529	28.15	9.70793	3.58803	6.81285	C657PACXX_6_7110.sorted.filtered_peak_3633
chr11	66360181	66361011	831	30.23	13.54641	4.65551	10.41243	C657PACXX_6_7110.sorted.filtered_peak_3634
chr11	66383759	66384846	1088	53.60	22.01716	4.64810	18.53141	C657PACXX_6_7110.sorted.filtered_peak_3635
chr11	66405536	66406351	816	50.20	23.91729	5.00040	20.41529	C657PACXX_6_7110.sorted.filtered_peak_3636
chr11	66444956	66446130	1175	39.35	16.06219	4.42222	12.82095	C657PACXX_6_7110.sorted.filtered_peak_3637
chr11	66512086	66512711	626	23.04	8.10742	3.56238	5.26827	C657PACXX_6_7110.sorted.filtered_peak_3638
chr11	66601808	66602220	413	13.31	4.18965	2.80046	1.72249	C657PACXX_6_7110.sorted.filtered_peak_3639
chr11	66610441	66611329	889	23.99	6.58209	2.94135	3.87591	C657PACXX_6_7110.sorted.filtered_peak_3640
chr11	66623476	66624258	783	20.55	4.42749	2.44248	1.92572	C657PACXX_6_7110.sorted.filtered_peak_3641
chr11	66636248	66636586	339	19.47	7.55833	3.68321	4.76971	C657PACXX_6_7110.sorted.filtered_peak_3642
chr11	66725581	66726540	960	34.23	13.95281	4.32026	10.82567	C657PACXX_6_7110.sorted.filtered_peak_3643
chr11	66839193	66839505	313	14.35	5.25600	3.20521	2.65943	C657PACXX_6_7110.sorted.filtered_peak_3644
chr11	66886011	66887003	993	34.72	10.96671	3.45461	7.99141	C657PACXX_6_7110.sorted.filtered_peak_3645
chr11	67007170	67007879	710	50.36	22.62336	4.99546	19.11967	C657PACXX_6_7110.sorted.filtered_peak_3646
chr11	67008385	67008634	250	25.97	5.75182	2.60081	3.10208	C657PACXX_6_7110.sorted.filtered_peak_3647
chr11	67035437	67036083	647	27.77	5.46564	2.44180	2.84875	C657PACXX_6_7110.sorted.filtered_peak_3648
chr11	67044667	67045395	729	25.69	5.61926	2.56973	2.99062	C657PACXX_6_7110.sorted.filtered_peak_3649
chr11	67055723	67056650	928	39.92	10.19147	3.06123	7.22587	C657PACXX_6_7110.sorted.filtered_peak_3650
chr11	67084761	67085454	694	42.19	17.31456	4.39999	14.05750	C657PACXX_6_7110.sorted.filtered_peak_3651
chr11	67120419	67121393	975	36.71	10.35520	3.26494	7.37975	C657PACXX_6_7110.sorted.filtered_peak_3652
chr11	67149862	67150381	520	15.67	5.13841	3.03862	2.54870	C657PACXX_6_7110.sorted.filtered_peak_3653
chr11	67158935	67159558	624	24.42	8.41509	3.45906	5.59533	C657PACXX_6_7110.sorted.filtered_peak_3654
chr11	67169110	67169872	763	31.09	6.61019	2.62209	3.87678	C657PACXX_6_7110.sorted.filtered_peak_3655
chr11	67171198	67171494	297	30.89	5.72210	2.39743	3.07999	C657PACXX_6_7110.sorted.filtered_peak_3656
chr11	67176630	67177035	406	27.89	5.98873	2.57928	3.32002	C657PACXX_6_7110.sorted.filtered_peak_3657
chr11	67188598	67188964	367	31.13	10.02171	3.49542	7.08040	C657PACXX_6_7110.sorted.filtered_peak_3658
chr11	67195459	67196157	699	42.94	19.03030	4.76163	15.69107	C657PACXX_6_7110.sorted.filtered_peak_3659
chr11	67204733	67205146	414	26.17	4.55458	2.25930	2.03070	C657PACXX_6_7110.sorted.filtered_peak_3660
chr11	67232048	67232472	425	29.71	8.23914	3.08552	5.40811	C657PACXX_6_7110.sorted.filtered_peak_3661
chr11	67236381	67237046	666	28.57	7.67604	2.96419	4.91204	C657PACXX_6_7110.sorted.filtered_peak_3662
chr11	67250157	67250977	821	64.03	26.77436	4.95778	23.06921	C657PACXX_6_7110.sorted.filtered_peak_3663
chr11	67272909	67273158	250	31.75	4.59754	2.10838	2.07467	C657PACXX_6_7110.sorted.filtered_peak_3664
chr11	67273378	67273769	392	33.66	5.24755	2.21071	2.64617	C657PACXX_6_7110.sorted.filtered_peak_3665
chr11	67275388	67276372	985	58.81	19.10045	3.84112	15.72452	C657PACXX_6_7110.sorted.filtered_peak_3666
chr11	67350940	67351369	430	19.18	5.14406	2.77181	2.55726	C657PACXX_6_7110.sorted.filtered_peak_3667
chr11	67374132	67374566	435	32.10	12.79126	4.23019	9.68978	C657PACXX_6_7110.sorted.filtered_peak_3668
chr11	67381420	67381978	559	28.52	9.41272	3.56877	6.47420	C657PACXX_6_7110.sorted.filtered_peak_3669
chr11	67396994	67398300	1307	41.15	13.85002	3.63915	10.76442	C657PACXX_6_7110.sorted.filtered_peak_3670
chr11	67573073	67573504	432	18.61	8.29717	4.09331	5.45734	C657PACXX_6_7110.sorted.filtered_peak_3671
chr11	67765716	67766001	286	16.19	5.15347	3.00648	2.55653	C657PACXX_6_7110.sorted.filtered_peak_3672
chr11	67797781	67798677	897	45.38	20.36164	4.90199	16.95857	C657PACXX_6_7110.sorted.filtered_peak_3673
chr11	67804507	67804828	322	22.53	5.91068	2.83815	3.24078	C657PACXX_6_7110.sorted.filtered_peak_3674
chr11	67888862	67889453	592	18.59	4.29416	2.49280	1.81165	C657PACXX_6_7110.sorted.filtered_peak_3675
chr11	67909676	67909925	250	14.23	4.55622	2.90085	2.02940	C657PACXX_6_7110.sorted.filtered_peak_3676
chr11	67980818	67981871	1054	21.54	4.69909	2.48257	2.16596	C657PACXX_6_7110.sorted.filtered_peak_3677
chr11	68038977	68039989	1013	24.99	7.71936	3.24185	4.92195	C657PACXX_6_7110.sorted.filtered_peak_3678
chr11	68107892	68108531	640	17.74	5.02511	2.82495	2.45186	C657PACXX_6_7110.sorted.filtered_peak_3679
chr11	68214713	68215012	300	15.03	4.90383	2.99389	2.33850	C657PACXX_6_7110.sorted.filtered_peak_3680
chr11	68227643	68228546	904	48.71	19.68186	4.50272	16.28874	C657PACXX_6_7110.sorted.filtered_peak_3681
chr11	68518749	68519193	445	21.42	7.61269	3.49877	4.82813	C657PACXX_6_7110.sorted.filtered_peak_3682
chr11	68606579	68607194	616	32.36	8.09773	2.94560	5.25043	C657PACXX_6_7110.sorted.filtered_peak_3683
chr11	68670929	68671376	448	15.94	5.82303	3.32732	3.15972	C657PACXX_6_7110.sorted.filtered_peak_3684
chr11	68816048	68816546	499	31.08	12.19901	4.10624	9.15111	C657PACXX_6_7110.sorted.filtered_peak_3685
chr11	69064574	69065100	527	29.85	7.12054	2.80988	4.34590	C657PACXX_6_7110.sorted.filtered_peak_3686
chr11	69489858	69490378	521	31.02	14.12652	4.73970	10.97770	C657PACXX_6_7110.sorted.filtered_peak_3687
chr11	70042219	70042468	250	17.68	6.32773	3.38140	3.61898	C657PACXX_6_7110.sorted.filtered_peak_3688
chr11	70048957	70050485	1529	29.15	8.24878	3.06312	5.45041	C657PACXX_6_7110.sorted.filtered_peak_3689
chr11	70116257	70116933	677	29.68	11.45638	3.85050	8.50624	C657PACXX_6_7110.sorted.filtered_peak_3690
chr11	70211139	70211839	701	20.75	7.81864	3.63642	5.02342	C657PACXX_6_7110.sorted.filtered_peak_3691
chr11	70311946	70312254	309	12.36	3.52763	2.55383	1.17122	C657PACXX_6_7110.sorted.filtered_peak_3692
chr11	71159156	71159576	421	20.62	3.74598	2.20966	1.35008	C657PACXX_6_7110.sorted.filtered_peak_3693
chr11	71163999	71164508	510	29.11	7.88413	3.02965	5.07510	C657PACXX_6_7110.sorted.filtered_peak_3694
chr11	71497740	71498715	976	29.54	17.77346	6.33502	14.45624	C657PACXX_6_7110.sorted.filtered_peak_3695
chr11	71639339	71640254	916	45.11	19.41700	4.78733	16.03944	C657PACXX_6_7110.sorted.filtered_peak_3696
chr11	71751642	71752675	1034	20.99	6.44938	3.09429	3.76319	C657PACXX_6_7110.sorted.filtered_peak_3697
chr11	71791246	71792099	854	56.99	28.01098	5.62484	24.28189	C657PACXX_6_7110.sorted.filtered_peak_3698
chr11	71802371	71802640	270	18.29	5.96205	3.17086	3.28232	C657PACXX_6_7110.sorted.filtered_peak_3699
chr11	71813966	71814914	949	36.08	12.29067	3.68136	9.24729	C657PACXX_6_7110.sorted.filtered_peak_3700
chr11	71823192	71824177	986	57.08	23.44286	4.66081	19.90182	C657PACXX_6_7110.sorted.filtered_peak_3701
chr11	71854855	71855431	577	12.67	4.17976	2.85490	1.69832	C657PACXX_6_7110.sorted.filtered_peak_3702
chr11	71934066	71935018	953	29.40	7.74763	2.98633	4.93976	C657PACXX_6_7110.sorted.filtered_peak_3703
chr11	72145003	72145854	852	37.69	13.40996	3.86091	10.31463	C657PACXX_6_7110.sorted.filtered_peak_3704
chr11	72230419	72231298	880	21.21	6.59935	3.12818	3.90092	C657PACXX_6_7110.sorted.filtered_peak_3705
chr11	72353868	72354248	381	18.95	5.65297	2.97834	3.01684	C657PACXX_6_7110.sorted.filtered_peak_3706
chr11	72433052	72433841	790	40.74	12.63646	3.49925	9.57931	C657PACXX_6_7110.sorted.filtered_peak_3707
chr11	72447532	72448011	480	20.21	6.60288	3.25601	3.87156	C657PACXX_6_7110.sorted.filtered_peak_3708
chr11	72463175	72463939	765	19.96	5.40968	2.81130	2.80313	C657PACXX_6_7110.sorted.filtered_peak_3709
chr11	72504370	72505327	958	37.54	14.59124	4.15050	11.43412	C657PACXX_6_7110.sorted.filtered_peak_3710
chr11	72524749	72525998	1250	31.51	7.62155	2.81419	4.84654	C657PACXX_6_7110.sorted.filtered_peak_3711
chr11	72533066	72533482	417	23.88	6.78866	3.03655	4.04615	C657PACXX_6_7110.sorted.filtered_peak_3712
chr11	72680828	72681319	492	21.20	7.37261	3.43081	4.60181	C657PACXX_6_7110.sorted.filtered_peak_3713
chr11	72853297	72853806	510	36.99	13.21451	3.95324	10.09054	C657PACXX_6_7110.sorted.filtered_peak_3714
chr11	72889137	72889520	384	17.79	5.79734	3.13554	3.14498	C657PACXX_6_7110.sorted.filtered_peak_3715
chr11	73018831	73019102	272	16.66	3.70051	2.36644	1.31749	C657PACXX_6_7110.sorted.filtered_peak_3716
chr11	73062246	73062575	330	17.68	5.04913	2.83900	2.47394	C657PACXX_6_7110.sorted.filtered_peak_3717
chr11	73076965	73077285	321	15.54	3.92023	2.52298	1.49806	C657PACXX_6_7110.sorted.filtered_peak_3718
chr11	73087023	73087724	702	24.85	5.89733	2.70130	3.23087	C657PACXX_6_7110.sorted.filtered_peak_3719
chr11	73088091	73088365	275	24.59	5.62388	2.63873	2.97638	C657PACXX_6_7110.sorted.filtered_peak_3720
chr11	73249551	73249800	250	12.88	4.30712	2.89778	1.81094	C657PACXX_6_7110.sorted.filtered_peak_3721
chr11	73309001	73309811	811	32.98	11.51530	3.80346	8.47658	C657PACXX_6_7110.sorted.filtered_peak_3722
chr11	73358421	73358712	292	16.41	5.55751	3.15947	2.92432	C657PACXX_6_7110.sorted.filtered_peak_3723
chr11	73372098	73372482	385	15.02	4.09699	2.63291	1.64102	C657PACXX_6_7110.sorted.filtered_peak_3724
chr11	73471998	73472740	743	46.32	21.19984	4.90117	17.79396	C657PACXX_6_7110.sorted.filtered_peak_3725
chr11	73490200	73491033	834	33.16	14.85739	4.69588	11.68144	C657PACXX_6_7110.sorted.filtered_peak_3726
chr11	73498703	73499332	630	29.50	11.70098	4.18279	8.64870	C657PACXX_6_7110.sorted.filtered_peak_3727
chr11	73587566	73588399	834	26.42	9.34689	3.69462	6.42413	C657PACXX_6_7110.sorted.filtered_peak_3728
chr11	73685032	73685476	445	22.16	5.89213	2.83780	3.24373	C657PACXX_6_7110.sorted.filtered_peak_3729
chr11	73690965	73691572	608	30.54	6.10961	2.50218	3.43700	C657PACXX_6_7110.sorted.filtered_peak_3730
chr11	73693843	73694581	739	37.34	10.51768	3.26951	7.52749	C657PACXX_6_7110.sorted.filtered_peak_3731
chr11	73706218	73707222	1005	22.94	6.86571	3.10412	4.13934	C657PACXX_6_7110.sorted.filtered_peak_3732
chr11	73716104	73716470	367	15.75	3.89498	2.49753	1.47606	C657PACXX_6_7110.sorted.filtered_peak_3733
chr11	73722797	73723225	429	21.45	6.22349	3.01108	3.53033	C657PACXX_6_7110.sorted.filtered_peak_3734
chr11	73741897	73742169	273	15.48	4.60896	2.82045	2.08266	C657PACXX_6_7110.sorted.filtered_peak_3735
chr11	73881753	73882574	822	59.05	26.96543	5.07728	23.31239	C657PACXX_6_7110.sorted.filtered_peak_3736
chr11	74109189	74110100	912	40.58	17.05892	4.45587	13.82241	C657PACXX_6_7110.sorted.filtered_peak_3737
chr11	74204085	74204951	867	31.97	12.58653	4.08215	9.52993	C657PACXX_6_7110.sorted.filtered_peak_3738
chr11	74303423	74304079	657	15.61	5.42162	3.14525	2.82663	C657PACXX_6_7110.sorted.filtered_peak_3739
chr11	74459563	74460268	706	30.66	12.48295	4.10845	9.45936	C657PACXX_6_7110.sorted.filtered_peak_3740
chr11	74637326	74637618	293	26.31	10.13294	3.97609	7.16801	C657PACXX_6_7110.sorted.filtered_peak_3741
chr11	74640798	74641078	281	18.83	5.46070	2.91888	2.83819	C657PACXX_6_7110.sorted.filtered_peak_3742
chr11	74659787	74660685	899	33.64	13.97591	4.17117	10.90499	C657PACXX_6_7110.sorted.filtered_peak_3743
chr11	74699727	74700365	639	20.99	6.70532	3.22379	3.96614	C657PACXX_6_7110.sorted.filtered_peak_3744
chr11	74734012	74734268	257	16.52	5.65403	3.20902	2.99498	C657PACXX_6_7110.sorted.filtered_peak_3745
chr11	75039776	75040344	569	17.62	5.84072	3.15710	3.18780	C657PACXX_6_7110.sorted.filtered_peak_3746
chr11	75062984	75063384	401	20.97	6.19021	3.03919	3.49826	C657PACXX_6_7110.sorted.filtered_peak_3747
chr11	75095563	75096036	474	17.48	5.32322	2.96830	2.71652	C657PACXX_6_7110.sorted.filtered_peak_3748
chr11	75099782	75100031	250	15.09	4.15720	2.65623	1.68917	C657PACXX_6_7110.sorted.filtered_peak_3749
chr11	75110286	75111102	817	29.32	10.41943	3.73578	7.46168	C657PACXX_6_7110.sorted.filtered_peak_3750
chr11	75236820	75237141	322	26.19	8.22040	3.34305	5.37754	C657PACXX_6_7110.sorted.filtered_peak_3751
chr11	75248054	75248464	411	19.90	6.74246	3.32207	4.00957	C657PACXX_6_7110.sorted.filtered_peak_3752
chr11	75273113	75273642	530	15.70	3.59223	2.37458	1.23213	C657PACXX_6_7110.sorted.filtered_peak_3753
chr11	75417382	75417875	494	14.32	5.20956	3.19841	2.60741	C657PACXX_6_7110.sorted.filtered_peak_3754
chr11	75525509	75526383	875	65.07	29.56853	5.17267	25.79729	C657PACXX_6_7110.sorted.filtered_peak_3755
chr11	75864361	75864741	381	16.13	4.53754	2.73399	2.02867	C657PACXX_6_7110.sorted.filtered_peak_3756
chr11	75918548	75919180	633	20.44	4.56584	2.48979	2.05058	C657PACXX_6_7110.sorted.filtered_peak_3757
chr11	75919843	75920180	338	20.47	4.57320	2.49386	2.05486	C657PACXX_6_7110.sorted.filtered_peak_3758
chr11	75946360	75946973	614	25.98	6.90405	2.94190	4.15630	C657PACXX_6_7110.sorted.filtered_peak_3759
chr11	76029905	76030166	262	17.27	6.36895	3.43585	3.66040	C657PACXX_6_7110.sorted.filtered_peak_3760
chr11	76091375	76091624	250	23.55	4.86724	2.44309	2.31958	C657PACXX_6_7110.sorted.filtered_peak_3761
chr11	76092049	76092687	639	42.66	16.23413	4.26350	12.97925	C657PACXX_6_7110.sorted.filtered_peak_3762
chr11	76155360	76156204	845	40.54	16.46577	4.23978	13.27374	C657PACXX_6_7110.sorted.filtered_peak_3763
chr11	76299367	76299756	390	20.45	6.15869	3.06386	3.47198	C657PACXX_6_7110.sorted.filtered_peak_3764
chr11	76383937	76384408	472	17.30	3.76451	2.36185	1.37106	C657PACXX_6_7110.sorted.filtered_peak_3765
chr11	76432708	76433195	488	13.24	3.51767	2.48890	1.16664	C657PACXX_6_7110.sorted.filtered_peak_3766
chr11	76479625	76480059	435	15.35	3.51508	2.35983	1.16495	C657PACXX_6_7110.sorted.filtered_peak_3767
chr11	76758072	76758966	895	26.42	9.50398	3.67318	6.60396	C657PACXX_6_7110.sorted.filtered_peak_3768
chr11	76777681	76777981	301	20.46	4.97316	2.62950	2.41091	C657PACXX_6_7110.sorted.filtered_peak_3769
chr11	76784071	76784359	289	19.39	6.05822	3.10363	3.38338	C657PACXX_6_7110.sorted.filtered_peak_3770
chr11	77122801	77123322	522	19.26	6.24661	3.18194	3.55718	C657PACXX_6_7110.sorted.filtered_peak_3771
chr11	77184810	77185103	294	23.53	7.04308	3.16041	4.27503	C657PACXX_6_7110.sorted.filtered_peak_3772
chr11	77185342	77185615	274	20.48	5.31588	2.74717	2.72013	C657PACXX_6_7110.sorted.filtered_peak_3773
chr11	77300381	77301200	820	18.65	6.13508	3.15658	3.48285	C657PACXX_6_7110.sorted.filtered_peak_3774
chr11	77342085	77342400	316	20.62	8.93561	4.12373	6.05360	C657PACXX_6_7110.sorted.filtered_peak_3775
chr11	77348529	77349126	598	18.27	6.70175	3.46109	3.97423	C657PACXX_6_7110.sorted.filtered_peak_3776
chr11	77530485	77531002	518	26.31	5.07154	2.39069	2.49882	C657PACXX_6_7110.sorted.filtered_peak_3777
chr11	77531597	77532293	697	48.01	19.12481	4.41091	15.77889	C657PACXX_6_7110.sorted.filtered_peak_3778
chr11	77705546	77706416	871	39.92	14.84837	4.04058	11.68967	C657PACXX_6_7110.sorted.filtered_peak_3779
chr11	77790770	77791224	455	16.84	5.30634	3.01293	2.70073	C657PACXX_6_7110.sorted.filtered_peak_3780
chr11	77850297	77851131	835	31.21	13.34875	4.41463	10.24820	C657PACXX_6_7110.sorted.filtered_peak_3781
chr11	77898968	77899884	917	29.17	8.42066	3.13663	5.59609	C657PACXX_6_7110.sorted.filtered_peak_3782
chr11	77913901	77914272	372	20.83	6.37959	3.12267	3.66887	C657PACXX_6_7110.sorted.filtered_peak_3783
chr11	78003101	78003542	442	24.00	8.29248	3.54321	5.44136	C657PACXX_6_7110.sorted.filtered_peak_3784
chr11	78036339	78036915	577	30.96	11.46824	3.92249	8.44730	C657PACXX_6_7110.sorted.filtered_peak_3785
chr11	78050616	78051455	840	23.72	7.37848	3.24754	4.59208	C657PACXX_6_7110.sorted.filtered_peak_3786
chr11	78127979	78128240	262	25.27	6.46951	2.87196	3.73736	C657PACXX_6_7110.sorted.filtered_peak_3787
chr11	78164502	78164907	406	14.47	4.33493	2.78013	1.84191	C657PACXX_6_7110.sorted.filtered_peak_3788
chr11	78176432	78177070	639	15.60	5.16985	3.03694	2.60214	C657PACXX_6_7110.sorted.filtered_peak_3789
chr11	78285544	78286360	817	37.18	16.31978	4.78755	13.05095	C657PACXX_6_7110.sorted.filtered_peak_3790
chr11	81580688	81581382	695	24.94	9.66141	3.80709	6.78453	C657PACXX_6_7110.sorted.filtered_peak_3791
chr11	82611397	82612855	1459	35.63	10.19042	3.24756	7.23871	C657PACXX_6_7110.sorted.filtered_peak_3792
chr11	82638417	82638906	490	14.64	4.95173	3.04483	2.38608	C657PACXX_6_7110.sorted.filtered_peak_3793
chr11	82670985	82671788	804	17.76	5.84248	3.15821	3.18449	C657PACXX_6_7110.sorted.filtered_peak_3794
chr11	82774302	82774850	549	16.73	5.00010	2.88228	2.43759	C657PACXX_6_7110.sorted.filtered_peak_3795
chr11	82782561	82783627	1067	38.97	12.78575	3.55160	9.74669	C657PACXX_6_7110.sorted.filtered_peak_3796
chr11	82867703	82868337	635	70.43	32.57608	5.28766	28.69786	C657PACXX_6_7110.sorted.filtered_peak_3797
chr11	82904364	82904844	481	33.28	13.69014	4.41668	10.54059	C657PACXX_6_7110.sorted.filtered_peak_3798
chr11	82905096	82905621	526	19.06	4.75163	2.63724	2.20777	C657PACXX_6_7110.sorted.filtered_peak_3799
chr11	82996683	82997685	1003	48.87	21.00727	4.80185	17.55742	C657PACXX_6_7110.sorted.filtered_peak_3800
chr11	83003920	83004257	338	15.33	4.49034	2.78384	1.97771	C657PACXX_6_7110.sorted.filtered_peak_3801
chr11	85194922	85195359	438	131.90	118.00659	14.28100	112.58477	C657PACXX_6_7110.sorted.filtered_peak_3802
chr11	85339109	85339970	862	33.00	12.68614	4.00281	9.63677	C657PACXX_6_7110.sorted.filtered_peak_3803
chr11	85358719	85359337	619	26.69	9.89560	3.79910	6.96810	C657PACXX_6_7110.sorted.filtered_peak_3804
chr11	85375184	85375701	518	24.08	7.02568	3.09839	4.27339	C657PACXX_6_7110.sorted.filtered_peak_3805
chr11	85376013	85376391	379	20.81	5.34078	2.71887	2.75562	C657PACXX_6_7110.sorted.filtered_peak_3806
chr11	85461767	85462044	278	28.48	5.14862	2.33639	2.56387	C657PACXX_6_7110.sorted.filtered_peak_3807
chr11	85463792	85464441	650	46.10	13.89145	3.42581	10.78020	C657PACXX_6_7110.sorted.filtered_peak_3808
chr11	85534760	85535318	559	34.51	11.11406	3.53572	8.11951	C657PACXX_6_7110.sorted.filtered_peak_3809
chr11	85565618	85566333	716	26.52	11.86496	4.47967	8.83468	C657PACXX_6_7110.sorted.filtered_peak_3810
chr11	85779788	85780689	902	40.93	12.41891	3.44495	9.35342	C657PACXX_6_7110.sorted.filtered_peak_3811
chr11	85849827	85850320	494	18.79	4.89930	2.69900	2.34948	C657PACXX_6_7110.sorted.filtered_peak_3812
chr11	85854702	85854960	259	20.52	6.06005	3.02217	3.37897	C657PACXX_6_7110.sorted.filtered_peak_3813
chr11	85887511	85887912	402	25.28	9.59347	3.83814	6.68407	C657PACXX_6_7110.sorted.filtered_peak_3814
chr11	85904530	85904848	319	18.31	5.57466	2.99702	2.94675	C657PACXX_6_7110.sorted.filtered_peak_3815
chr11	85913340	85913741	402	19.45	5.21584	2.78465	2.61673	C657PACXX_6_7110.sorted.filtered_peak_3816
chr11	85929608	85929960	353	19.55	5.40483	2.84607	2.79178	C657PACXX_6_7110.sorted.filtered_peak_3817
chr11	85955263	85956076	814	34.13	8.34206	2.87606	5.51408	C657PACXX_6_7110.sorted.filtered_peak_3818
chr11	85956350	85956766	417	25.40	4.10933	2.15618	1.65702	C657PACXX_6_7110.sorted.filtered_peak_3819
chr11	86012991	86013622	632	25.36	9.75326	3.93437	6.80815	C657PACXX_6_7110.sorted.filtered_peak_3820
chr11	86215102	86215351	250	17.25	5.47863	3.05110	2.85520	C657PACXX_6_7110.sorted.filtered_peak_3821
chr11	86319362	86319775	414	13.24	4.05036	2.73668	1.60725	C657PACXX_6_7110.sorted.filtered_peak_3822
chr11	86343839	86344107	269	17.06	5.30909	3.00651	2.69059	C657PACXX_6_7110.sorted.filtered_peak_3823
chr11	86517079	86517328	250	17.39	4.69858	2.72400	2.15461	C657PACXX_6_7110.sorted.filtered_peak_3824
chr11	86580855	86581128	274	14.48	4.30163	2.75986	1.82016	C657PACXX_6_7110.sorted.filtered_peak_3825
chr11	86630761	86631010	250	16.40	5.38205	3.08114	2.76603	C657PACXX_6_7110.sorted.filtered_peak_3826
chr11	86748327	86749232	906	26.13	9.37431	3.71312	6.46320	C657PACXX_6_7110.sorted.filtered_peak_3827
chr11	87063834	87064119	286	15.92	4.20503	2.61559	1.73797	C657PACXX_6_7110.sorted.filtered_peak_3828
chr11	88070535	88071155	621	34.95	12.17473	3.77365	9.12614	C657PACXX_6_7110.sorted.filtered_peak_3829
chr11	88087278	88087578	301	14.32	4.10238	2.67893	1.65039	C657PACXX_6_7110.sorted.filtered_peak_3830
chr11	88147880	88148364	485	17.25	5.08789	2.88637	2.50548	C657PACXX_6_7110.sorted.filtered_peak_3831
chr11	88154575	88155234	660	20.25	6.69775	3.28131	3.96510	C657PACXX_6_7110.sorted.filtered_peak_3832
chr11	88277558	88277879	322	15.69	4.53614	2.77227	2.02395	C657PACXX_6_7110.sorted.filtered_peak_3833
chr11	89956158	89956719	562	33.77	12.89289	4.01325	9.82271	C657PACXX_6_7110.sorted.filtered_peak_3834
chr11	92930334	92931288	955	28.49	9.27320	3.42634	6.40135	C657PACXX_6_7110.sorted.filtered_peak_3835
chr11	93245212	93245524	313	16.09	4.43004	2.69792	1.92826	C657PACXX_6_7110.sorted.filtered_peak_3836
chr11	93394633	93395475	843	19.20	5.23837	2.81356	2.63309	C657PACXX_6_7110.sorted.filtered_peak_3837
chr11	93473974	93475153	1180	29.74	8.98405	3.19904	6.15583	C657PACXX_6_7110.sorted.filtered_peak_3838
chr11	93517226	93518272	1047	24.04	8.82597	3.62459	5.99237	C657PACXX_6_7110.sorted.filtered_peak_3839
chr11	93861676	93862550	875	22.39	5.97481	2.84744	3.32088	C657PACXX_6_7110.sorted.filtered_peak_3840
chr11	93862861	93863261	401	19.49	4.06741	2.36186	1.62582	C657PACXX_6_7110.sorted.filtered_peak_3841
chr11	94226634	94227465	832	32.48	13.27583	4.12992	10.21770	C657PACXX_6_7110.sorted.filtered_peak_3842
chr11	94245594	94246136	543	13.52	4.11119	2.75052	1.64898	C657PACXX_6_7110.sorted.filtered_peak_3843
chr11	94276851	94277434	584	17.09	4.78171	2.77401	2.23966	C657PACXX_6_7110.sorted.filtered_peak_3844
chr11	94706505	94707114	610	27.56	10.11416	3.71889	7.21194	C657PACXX_6_7110.sorted.filtered_peak_3845
chr11	94822325	94823634	1310	20.74	5.33030	2.73533	2.73107	C657PACXX_6_7110.sorted.filtered_peak_3846
chr11	94884205	94885041	837	30.79	9.62580	3.38070	6.71263	C657PACXX_6_7110.sorted.filtered_peak_3847
chr11	94964285	94965155	871	48.35	18.73104	4.30005	15.38850	C657PACXX_6_7110.sorted.filtered_peak_3848
chr11	94987246	94987913	668	22.54	8.65835	3.79003	5.79691	C657PACXX_6_7110.sorted.filtered_peak_3849
chr11	95438639	95439251	613	17.16	4.78843	2.77085	2.24493	C657PACXX_6_7110.sorted.filtered_peak_3850
chr11	95522445	95523819	1375	55.75	20.06094	4.06191	16.67428	C657PACXX_6_7110.sorted.filtered_peak_3851
chr11	95657103	95657428	326	13.85	4.00670	2.67327	1.57132	C657PACXX_6_7110.sorted.filtered_peak_3852
chr11	95938117	95938419	303	19.92	6.71130	3.31027	3.98240	C657PACXX_6_7110.sorted.filtered_peak_3853
chr11	95948361	95948760	400	16.30	4.36293	2.65846	1.87068	C657PACXX_6_7110.sorted.filtered_peak_3854
chr11	95991369	95991936	568	18.38	4.12954	2.44239	1.67074	C657PACXX_6_7110.sorted.filtered_peak_3855
chr11	96075879	96076759	881	24.33	6.52896	2.90982	3.82399	C657PACXX_6_7110.sorted.filtered_peak_3856
chr11	96122661	96123539	879	31.75	10.07758	3.43751	7.14409	C657PACXX_6_7110.sorted.filtered_peak_3857
chr11	96197944	96198236	293	18.01	5.69961	3.07685	3.05401	C657PACXX_6_7110.sorted.filtered_peak_3858
chr11	101785402	101786101	700	28.36	11.24140	4.01701	8.26773	C657PACXX_6_7110.sorted.filtered_peak_3859
chr11	102177495	102177787	293	15.92	4.68378	2.82385	2.14480	C657PACXX_6_7110.sorted.filtered_peak_3860
chr11	102187865	102188699	835	35.35	10.30660	3.23522	7.37942	C657PACXX_6_7110.sorted.filtered_peak_3861
chr11	102189422	102189681	260	25.35	4.50938	2.27183	1.99729	C657PACXX_6_7110.sorted.filtered_peak_3862
chr11	102217421	102218174	754	29.92	8.94026	3.30570	6.04307	C657PACXX_6_7110.sorted.filtered_peak_3863
chr11	102231979	102232613	635	13.61	3.67896	2.53746	1.29516	C657PACXX_6_7110.sorted.filtered_peak_3864
chr11	102323579	102324113	535	29.43	7.54797	2.91349	4.76917	C657PACXX_6_7110.sorted.filtered_peak_3865
chr11	102335463	102335712	250	14.72	4.07982	2.64737	1.63013	C657PACXX_6_7110.sorted.filtered_peak_3866
chr11	102365980	102366402	423	15.44	4.48457	2.76482	1.98306	C657PACXX_6_7110.sorted.filtered_peak_3867
chr11	102448077	102448339	263	12.51	3.67381	2.61449	1.29276	C657PACXX_6_7110.sorted.filtered_peak_3868
chr11	102906326	102907116	791	21.07	7.67289	3.51063	4.91188	C657PACXX_6_7110.sorted.filtered_peak_3869
chr11	102962556	102963115	560	21.80	6.71922	3.13469	4.00701	C657PACXX_6_7110.sorted.filtered_peak_3870
chr11	102979822	102980774	953	23.74	7.99381	3.41247	5.19073	C657PACXX_6_7110.sorted.filtered_peak_3871
chr11	103553240	103553630	391	14.17	4.61712	2.93185	2.08733	C657PACXX_6_7110.sorted.filtered_peak_3872
chr11	103606510	103606759	250	14.00	5.00195	3.12694	2.42790	C657PACXX_6_7110.sorted.filtered_peak_3873
chr11	104220536	104220785	250	13.75	4.42547	2.87762	1.92403	C657PACXX_6_7110.sorted.filtered_peak_3874
chr11	104441037	104441286	250	15.08	4.99507	3.02698	2.42071	C657PACXX_6_7110.sorted.filtered_peak_3875
chr11	104479946	104480274	329	16.48	5.69911	3.20887	3.05813	C657PACXX_6_7110.sorted.filtered_peak_3876
chr11	104576300	104576948	649	29.91	10.07320	3.60736	7.12203	C657PACXX_6_7110.sorted.filtered_peak_3877
chr11	104634974	104635223	250	14.13	4.75711	3.00230	2.21294	C657PACXX_6_7110.sorted.filtered_peak_3878
chr11	104768875	104769124	250	18.93	6.63756	3.39600	3.89805	C657PACXX_6_7110.sorted.filtered_peak_3879
chr11	104788349	104789044	696	14.89	4.44822	2.79374	1.94268	C657PACXX_6_7110.sorted.filtered_peak_3880
chr11	105892577	105893615	1039	30.16	10.40000	3.56034	7.48550	C657PACXX_6_7110.sorted.filtered_peak_3881
chr11	105947774	105948710	937	49.62	19.70045	4.30173	16.33973	C657PACXX_6_7110.sorted.filtered_peak_3882
chr11	107328101	107328968	868	30.85	13.18356	4.35877	10.11051	C657PACXX_6_7110.sorted.filtered_peak_3883
chr11	107435995	107436645	651	18.32	5.21354	2.85876	2.61742	C657PACXX_6_7110.sorted.filtered_peak_3884
chr11	107592884	107593133	250	12.43	3.89128	2.73054	1.47650	C657PACXX_6_7110.sorted.filtered_peak_3885
chr11	107711403	107711895	493	26.33	12.22383	4.67977	9.16148	C657PACXX_6_7110.sorted.filtered_peak_3886
chr11	107728674	107729051	378	15.82	3.77013	2.44031	1.37072	C657PACXX_6_7110.sorted.filtered_peak_3887
chr11	107729236	107729923	688	20.75	6.52374	3.16104	3.81366	C657PACXX_6_7110.sorted.filtered_peak_3888
chr11	107879218	107880183	966	24.22	9.22200	3.79642	6.34382	C657PACXX_6_7110.sorted.filtered_peak_3889
chr11	107991953	107992566	614	21.77	7.00524	3.24875	4.26371	C657PACXX_6_7110.sorted.filtered_peak_3890
chr11	108093108	108094115	1008	56.74	20.22323	3.93692	16.87549	C657PACXX_6_7110.sorted.filtered_peak_3891
chr11	108107378	108107807	430	31.29	13.53382	4.53289	10.40729	C657PACXX_6_7110.sorted.filtered_peak_3892
chr11	108337794	108338509	716	28.09	11.46818	4.23242	8.43400	C657PACXX_6_7110.sorted.filtered_peak_3893
chr11	108368066	108368771	706	20.68	7.07516	3.39142	4.31377	C657PACXX_6_7110.sorted.filtered_peak_3894
chr11	108464154	108464532	379	23.70	8.31264	3.54358	5.48187	C657PACXX_6_7110.sorted.filtered_peak_3895
chr11	108535391	108535947	557	47.07	22.23298	5.20711	18.74204	C657PACXX_6_7110.sorted.filtered_peak_3896
chr11	109816749	109817487	739	17.52	5.77139	3.14213	3.12343	C657PACXX_6_7110.sorted.filtered_peak_3897
chr11	109827093	109827342	250	16.27	5.47158	3.14005	2.84027	C657PACXX_6_7110.sorted.filtered_peak_3898
chr11	109841298	109841547	250	14.48	4.46941	2.83963	1.96260	C657PACXX_6_7110.sorted.filtered_peak_3899
chr11	109948563	109948925	363	23.12	6.67336	3.04875	3.94456	C657PACXX_6_7110.sorted.filtered_peak_3900
chr11	110166728	110167251	524	17.73	4.35037	2.55364	1.87226	C657PACXX_6_7110.sorted.filtered_peak_3901
chr11	110216696	110216945	250	15.58	3.70760	2.42933	1.31811	C657PACXX_6_7110.sorted.filtered_peak_3902
chr11	110219608	110220206	599	16.10	4.02349	2.52771	1.58523	C657PACXX_6_7110.sorted.filtered_peak_3903
chr11	110247457	110247720	264	14.47	4.10700	2.67352	1.64709	C657PACXX_6_7110.sorted.filtered_peak_3904
chr11	110300449	110300839	391	23.63	6.41421	2.93927	3.70050	C657PACXX_6_7110.sorted.filtered_peak_3905
chr11	111101212	111101461	250	16.03	5.39971	3.12758	2.77873	C657PACXX_6_7110.sorted.filtered_peak_3906
chr11	111317227	111317632	406	22.60	7.97660	3.53685	5.15902	C657PACXX_6_7110.sorted.filtered_peak_3907
chr11	111472513	111473292	780	20.26	5.28254	2.75432	2.68059	C657PACXX_6_7110.sorted.filtered_peak_3908
chr11	111637193	111637493	301	19.57	5.98776	3.06838	3.31622	C657PACXX_6_7110.sorted.filtered_peak_3909
chr11	111648084	111648357	274	14.98	5.61729	3.33563	2.96696	C657PACXX_6_7110.sorted.filtered_peak_3910
chr11	111712185	111712550	366	16.53	5.74861	3.21718	3.11079	C657PACXX_6_7110.sorted.filtered_peak_3911
chr11	111741843	111742377	535	20.22	6.35103	3.16247	3.63742	C657PACXX_6_7110.sorted.filtered_peak_3912
chr11	111749594	111750407	814	44.80	19.29410	4.74201	15.92721	C657PACXX_6_7110.sorted.filtered_peak_3913
chr11	111797358	111798074	717	29.60	10.28092	3.68386	7.32179	C657PACXX_6_7110.sorted.filtered_peak_3914
chr11	111895395	111896235	841	23.56	9.33439	3.82804	6.48053	C657PACXX_6_7110.sorted.filtered_peak_3915
chr11	111944624	111945234	611	24.61	10.27011	4.14635	7.32251	C657PACXX_6_7110.sorted.filtered_peak_3916
chr11	111957003	111957726	724	31.06	12.84506	4.30686	9.76248	C657PACXX_6_7110.sorted.filtered_peak_3917
chr11	112096729	112097726	998	26.32	9.48135	3.72260	6.56269	C657PACXX_6_7110.sorted.filtered_peak_3918
chr11	112150679	112151452	774	17.46	4.64410	2.69403	2.11012	C657PACXX_6_7110.sorted.filtered_peak_3919
chr11	112160885	112161145	261	15.23	4.61115	2.84556	2.07614	C657PACXX_6_7110.sorted.filtered_peak_3920
chr11	113185170	113185650	481	22.01	7.90159	3.61004	5.06091	C657PACXX_6_7110.sorted.filtered_peak_3921
chr11	113457952	113458488	537	14.56	3.84764	2.55183	1.43962	C657PACXX_6_7110.sorted.filtered_peak_3922
chr11	113464273	113464946	674	25.04	8.45382	3.44450	5.63101	C657PACXX_6_7110.sorted.filtered_peak_3923
chr11	113643996	113644928	933	30.10	12.41457	4.23567	9.36031	C657PACXX_6_7110.sorted.filtered_peak_3924
chr11	113730562	113730856	295	18.57	7.01861	3.58363	4.25469	C657PACXX_6_7110.sorted.filtered_peak_3925
chr11	113745780	113746879	1100	21.07	5.38509	2.73125	2.78340	C657PACXX_6_7110.sorted.filtered_peak_3926
chr11	113944544	113945022	479	18.88	5.76303	3.03173	3.11473	C657PACXX_6_7110.sorted.filtered_peak_3927
chr11	113950988	113951341	354	22.57	7.94213	3.54811	5.11641	C657PACXX_6_7110.sorted.filtered_peak_3928
chr11	114030679	114031399	721	40.33	15.91172	4.28368	12.69827	C657PACXX_6_7110.sorted.filtered_peak_3929
chr11	114054050	114054474	425	17.69	4.28931	2.54038	1.80672	C657PACXX_6_7110.sorted.filtered_peak_3930
chr11	114087282	114087844	563	16.00	4.44764	2.70521	1.95260	C657PACXX_6_7110.sorted.filtered_peak_3931
chr11	114270805	114271709	905	42.87	16.20038	4.23850	12.94121	C657PACXX_6_7110.sorted.filtered_peak_3932
chr11	114309926	114310718	793	32.59	10.95640	3.57807	7.98603	C657PACXX_6_7110.sorted.filtered_peak_3933
chr11	114431987	114432260	274	14.63	4.40545	2.79709	1.90684	C657PACXX_6_7110.sorted.filtered_peak_3934
chr11	115093017	115093441	425	18.86	4.68430	2.61498	2.16151	C657PACXX_6_7110.sorted.filtered_peak_3935
chr11	115374783	115375578	796	21.84	5.91702	2.85857	3.26888	C657PACXX_6_7110.sorted.filtered_peak_3936
chr11	116147316	116147647	332	16.01	4.88528	2.90830	2.31672	C657PACXX_6_7110.sorted.filtered_peak_3937
chr11	116643488	116643930	443	20.47	6.08715	3.03519	3.40509	C657PACXX_6_7110.sorted.filtered_peak_3938
chr11	116658814	116659075	262	22.41	7.15615	3.26186	4.39484	C657PACXX_6_7110.sorted.filtered_peak_3939
[truncated: 1,757,313 more chars]
