# Supplementary material for: Potential impact of celiac disease genetic risk factors on T cell receptor signaling in gluten-specific CD4+ T cells
Source: Sci Rep. 2021 Apr 29;11:9252. doi: 10.1038/s41598-021-86612-5 (PMC8085175; doi:10.1038/s41598-021-86612-5)
Supplement: Supplementary file 1 — Supplementary Information. [file 41598_2021_86612_MOESM1_ESM.zip › data_supplements_manuscript/dhs_and_peakcalling/macs_peaks/C657PACXX_7_7108.sorted.filtered_peaks.gappedPeak]

chr1	713868	714280	C657PACXX_7_7108.sorted.filtered_peak_1	168	.	713868	714280	0	3	1,407,1	0,1,411	6.73073	20.25030	16.84814
chr1	894482	894768	C657PACXX_7_7108.sorted.filtered_peak_2	67	.	894482	894768	0	3	1,271,1	0,12,285	3.50337	9.62928	6.78118
chr1	901541	902493	C657PACXX_7_7108.sorted.filtered_peak_3	33	.	901541	902493	0	4	1,552,283,1	0,12,644,951	2.81657	5.92418	3.35870
chr1	911017	911455	C657PACXX_7_7108.sorted.filtered_peak_4	19	.	911017	911455	0	3	1,341,1	0,42,437	2.75212	4.35627	1.97267
chr1	919270	919591	C657PACXX_7_7108.sorted.filtered_peak_5	15	.	919270	919591	0	2	1,1	0,320	2.63328	3.87061	1.53365
chr1	948420	949172	C657PACXX_7_7108.sorted.filtered_peak_6	78	.	948420	949172	0	3	1,660,1	0,4,751	4.22276	10.80434	7.88439
chr1	954570	955411	C657PACXX_7_7108.sorted.filtered_peak_7	29	.	954570	955411	0	4	1,300,410,1	0,1,430,840	2.67358	5.48423	2.95842
chr1	976019	976289	C657PACXX_7_7108.sorted.filtered_peak_8	30	.	976019	976289	0	3	1,250,1	0,7,269	2.81493	5.63050	3.09657
chr1	994820	995198	C657PACXX_7_7108.sorted.filtered_peak_9	27	.	994820	995198	0	3	1,283,1	0,92,377	2.44323	5.24899	2.74986
chr1	999198	1000000	C657PACXX_7_7108.sorted.filtered_peak_10	74	.	999198	1000000	0	3	1,794,1	0,2,801	3.23872	10.32124	7.45144
chr1	1004518	1004940	C657PACXX_7_7108.sorted.filtered_peak_11	76	.	1004518	1004940	0	3	1,391,1	0,24,421	3.65965	10.52478	7.64301
chr1	1014934	1015557	C657PACXX_7_7108.sorted.filtered_peak_12	30	.	1014934	1015557	0	3	1,431,1	0,173,622	3.24501	5.58366	3.06107
chr1	1034288	1035273	C657PACXX_7_7108.sorted.filtered_peak_13	31	.	1034288	1035273	0	3	1,440,1	0,101,984	3.09832	5.63178	3.11540
chr1	1051345	1052308	C657PACXX_7_7108.sorted.filtered_peak_14	89	.	1051345	1052308	0	3	1,951,1	0,6,962	3.54820	11.92442	8.99102
chr1	1057398	1058040	C657PACXX_7_7108.sorted.filtered_peak_15	25	.	1057398	1058040	0	3	1,268,1	0,182,641	2.62150	5.04090	2.56336
chr1	1072436	1073024	C657PACXX_7_7108.sorted.filtered_peak_16	22	.	1072436	1073024	0	3	1,578,1	0,2,587	2.72142	4.64346	2.22198
chr1	1092856	1093703	C657PACXX_7_7108.sorted.filtered_peak_17	19	.	1092856	1093703	0	2	340,1	0,846	2.67147	4.29122	1.91666
chr1	1136122	1137162	C657PACXX_7_7108.sorted.filtered_peak_18	57	.	1136122	1137162	0	4	1,294,444,1	0,238,592,1039	2.81817	8.45891	5.73581
chr1	1143515	1144205	C657PACXX_7_7108.sorted.filtered_peak_19	28	.	1143515	1144205	0	3	1,309,1	0,1,689	2.21898	5.33669	2.82902
chr1	1152107	1152720	C657PACXX_7_7108.sorted.filtered_peak_20	76	.	1152107	1152720	0	3	1,585,1	0,20,612	2.67420	10.53468	7.65515
chr1	1154758	1155282	C657PACXX_7_7108.sorted.filtered_peak_21	21	.	1154758	1155282	0	3	1,325,1	0,5,523	2.07541	4.61025	2.19989
chr1	1166567	1166909	C657PACXX_7_7108.sorted.filtered_peak_22	21	.	1166567	1166909	0	2	1,1	0,341	2.31093	4.55876	2.14511
chr1	1167270	1167674	C657PACXX_7_7108.sorted.filtered_peak_23	101	.	1167270	1167674	0	3	1,337,1	0,9,403	3.66918	13.14522	10.12035
chr1	1186027	1186648	C657PACXX_7_7108.sorted.filtered_peak_24	49	.	1186027	1186648	0	2	1,337	0,284	3.67895	7.62160	4.94685
chr1	1209266	1209747	C657PACXX_7_7108.sorted.filtered_peak_25	21	.	1209266	1209747	0	2	1,467	0,14	2.63360	4.55634	2.14496
chr1	1227087	1227360	C657PACXX_7_7108.sorted.filtered_peak_26	17	.	1227087	1227360	0	2	1,1	0,272	2.66055	4.07309	1.71875
chr1	1243287	1244200	C657PACXX_7_7108.sorted.filtered_peak_27	65	.	1243287	1244200	0	3	1,601,1	0,3,912	3.00286	9.33942	6.53334
chr1	1259691	1260499	C657PACXX_7_7108.sorted.filtered_peak_28	53	.	1259691	1260499	0	3	1,802,1	0,1,807	3.13270	8.07526	5.34350
chr1	1284920	1285268	C657PACXX_7_7108.sorted.filtered_peak_29	36	.	1284920	1285268	0	3	1,340,1	0,5,347	2.79957	6.25609	3.66506
chr1	1307423	1307706	C657PACXX_7_7108.sorted.filtered_peak_30	41	.	1307423	1307706	0	2	280,1	0,282	2.72790	6.76039	4.12286
chr1	1310530	1311074	C657PACXX_7_7108.sorted.filtered_peak_31	153	.	1310530	1311074	0	3	1,542,1	0,1,543	4.30696	18.61419	15.32020
chr1	1334460	1335488	C657PACXX_7_7108.sorted.filtered_peak_32	64	.	1334460	1335488	0	3	1,950,1	0,72,1027	3.26751	9.28082	6.49693
chr1	1342273	1343085	C657PACXX_7_7108.sorted.filtered_peak_33	65	.	1342273	1343085	0	3	1,588,1	0,126,811	3.73716	9.30442	6.52407
chr1	1370889	1371186	C657PACXX_7_7108.sorted.filtered_peak_34	31	.	1370889	1371186	0	3	1,282,1	0,13,296	2.71269	5.69628	3.16658
chr1	1406547	1407245	C657PACXX_7_7108.sorted.filtered_peak_35	90	.	1406547	1407245	0	3	1,670,1	0,22,697	4.91436	11.99597	9.02359
chr1	1446775	1447610	C657PACXX_7_7108.sorted.filtered_peak_36	143	.	1446775	1447610	0	3	1,832,1	0,1,834	5.76961	17.66133	14.38797
chr1	1510117	1510972	C657PACXX_7_7108.sorted.filtered_peak_37	45	.	1510117	1510972	0	3	1,588,1	0,3,854	3.12566	7.22829	4.56986
chr1	1549737	1550063	C657PACXX_7_7108.sorted.filtered_peak_38	35	.	1549737	1550063	0	3	1,275,1	0,48,325	2.69532	6.08384	3.50197
chr1	1550533	1551292	C657PACXX_7_7108.sorted.filtered_peak_39	108	.	1550533	1551292	0	3	1,753,1	0,4,758	3.96335	13.98406	10.88573
chr1	1565345	1566027	C657PACXX_7_7108.sorted.filtered_peak_40	63	.	1565345	1566027	0	2	1,660	0,22	3.51559	9.13768	6.35318
chr1	1590356	1590796	C657PACXX_7_7108.sorted.filtered_peak_41	136	.	1590356	1590796	0	3	1,437,1	0,2,439	6.04936	16.88793	13.63999
chr1	1597124	1597374	C657PACXX_7_7108.sorted.filtered_peak_42	16	.	1597124	1597374	0	2	1,1	0,249	2.75579	4.02022	1.66228
chr1	1609889	1610186	C657PACXX_7_7108.sorted.filtered_peak_43	25	.	1609889	1610186	0	3	1,250,1	0,3,296	3.08385	5.01518	2.53562
chr1	1624298	1624690	C657PACXX_7_7108.sorted.filtered_peak_44	15	.	1624298	1624690	0	3	1,250,1	0,2,391	2.70046	3.85934	1.52350
chr1	1655604	1656056	C657PACXX_7_7108.sorted.filtered_peak_45	220	.	1655604	1656056	0	3	1,441,1	0,8,451	7.79225	25.70198	22.04766
chr1	1711622	1712186	C657PACXX_7_7108.sorted.filtered_peak_46	38	.	1711622	1712186	0	3	1,552,1	0,3,563	2.69561	6.45924	3.85826
chr1	1822442	1823365	C657PACXX_7_7108.sorted.filtered_peak_47	52	.	1822442	1823365	0	4	1,341,261,1	0,14,640,922	3.04806	7.93295	5.23564
chr1	1840326	1840843	C657PACXX_7_7108.sorted.filtered_peak_48	68	.	1840326	1840843	0	3	1,506,1	0,3,516	3.61917	9.68628	6.86149
chr1	1850621	1851296	C657PACXX_7_7108.sorted.filtered_peak_49	135	.	1850621	1851296	0	3	1,672,1	0,1,674	3.99106	16.73929	13.52435
chr1	2064540	2065256	C657PACXX_7_7108.sorted.filtered_peak_50	116	.	2064540	2065256	0	3	1,703,1	0,1,715	4.16952	14.74363	11.64112
chr1	2120827	2121255	C657PACXX_7_7108.sorted.filtered_peak_51	38	.	2120827	2121255	0	2	339,1	0,427	3.01525	6.43487	3.82853
chr1	2126182	2126980	C657PACXX_7_7108.sorted.filtered_peak_52	67	.	2126182	2126980	0	3	1,788,1	0,8,797	3.14687	9.60501	6.75527
chr1	2130691	2131013	C657PACXX_7_7108.sorted.filtered_peak_53	27	.	2130691	2131013	0	3	1,266,1	0,37,321	2.41604	5.28196	2.77489
chr1	2136568	2137115	C657PACXX_7_7108.sorted.filtered_peak_54	67	.	2136568	2137115	0	3	1,542,1	0,4,546	3.27816	9.61654	6.75907
chr1	2143983	2144240	C657PACXX_7_7108.sorted.filtered_peak_55	21	.	2143983	2144240	0	2	1,1	0,256	2.66266	4.57495	2.15222
chr1	2158819	2159479	C657PACXX_7_7108.sorted.filtered_peak_56	64	.	2158819	2159479	0	3	1,646,1	0,12,659	3.02378	9.18335	6.42321
chr1	2165782	2166441	C657PACXX_7_7108.sorted.filtered_peak_57	29	.	2165782	2166441	0	3	1,642,1	0,1,658	2.52878	5.43828	2.92276
chr1	2186965	2187857	C657PACXX_7_7108.sorted.filtered_peak_58	57	.	2186965	2187857	0	3	1,859,1	0,5,891	3.34667	8.50787	5.73964
chr1	2222063	2222767	C657PACXX_7_7108.sorted.filtered_peak_59	76	.	2222063	2222767	0	2	1,684	0,20	3.61064	10.48925	7.61256
chr1	2231823	2232909	C657PACXX_7_7108.sorted.filtered_peak_60	58	.	2231823	2232909	0	4	1,395,573,1	0,3,507,1085	3.26449	8.64191	5.86531
chr1	2313189	2313485	C657PACXX_7_7108.sorted.filtered_peak_61	24	.	2313189	2313485	0	2	1,1	0,295	2.89424	4.88403	2.42773
chr1	2322661	2323375	C657PACXX_7_7108.sorted.filtered_peak_62	140	.	2322661	2323375	0	3	1,704,1	0,8,713	4.27159	17.20768	14.02305
chr1	2343588	2344563	C657PACXX_7_7108.sorted.filtered_peak_63	44	.	2343588	2344563	0	4	1,567,286,1	0,40,687,974	2.79114	7.06217	4.42189
chr1	2457634	2458457	C657PACXX_7_7108.sorted.filtered_peak_64	47	.	2457634	2458457	0	3	1,671,1	0,11,822	2.73302	7.39533	4.72407
chr1	2477426	2478585	C657PACXX_7_7108.sorted.filtered_peak_65	29	.	2477426	2478585	0	4	1,270,813,1	0,22,342,1158	2.26428	5.44854	2.94605
chr1	2479523	2480440	C657PACXX_7_7108.sorted.filtered_peak_66	31	.	2479523	2480440	0	3	1,519,1	0,1,916	2.37795	5.74831	3.19875
chr1	2487064	2488229	C657PACXX_7_7108.sorted.filtered_peak_67	58	.	2487064	2488229	0	3	1,1158,1	0,5,1164	3.07770	8.60338	5.81742
chr1	2509492	2510481	C657PACXX_7_7108.sorted.filtered_peak_68	54	.	2509492	2510481	0	4	1,452,272,1	0,145,709,988	3.37901	8.17805	5.47732
chr1	2516895	2517357	C657PACXX_7_7108.sorted.filtered_peak_69	16	.	2516895	2517357	0	3	1,253,1	0,203,461	2.13430	4.04006	1.69006
chr1	2517811	2518508	C657PACXX_7_7108.sorted.filtered_peak_70	90	.	2517811	2518508	0	3	1,690,1	0,5,696	3.37788	12.03074	9.06738
chr1	2573900	2574881	C657PACXX_7_7108.sorted.filtered_peak_71	53	.	2573900	2574881	0	2	962,1	0,980	3.28955	8.10812	5.37349
chr1	3407772	3408216	C657PACXX_7_7108.sorted.filtered_peak_72	22	.	3407772	3408216	0	3	1,268,1	0,167,443	2.87617	4.71238	2.28073
chr1	3418522	3418791	C657PACXX_7_7108.sorted.filtered_peak_73	57	.	3418522	3418791	0	3	1,261,1	0,1,268	3.82665	8.55704	5.76852
chr1	3535682	3535932	C657PACXX_7_7108.sorted.filtered_peak_74	13	.	3535682	3535932	0	2	1,1	0,249	2.48576	3.67657	1.39440
chr1	3540924	3541894	C657PACXX_7_7108.sorted.filtered_peak_75	82	.	3540924	3541894	0	3	1,652,1	0,43,969	3.67005	11.10488	8.22348
chr1	3566377	3567036	C657PACXX_7_7108.sorted.filtered_peak_76	79	.	3566377	3567036	0	3	1,497,1	0,152,658	3.84354	10.78981	7.92931
chr1	3573119	3573636	C657PACXX_7_7108.sorted.filtered_peak_77	26	.	3573119	3573636	0	3	1,299,1	0,195,516	2.76810	5.13047	2.65243
chr1	3640831	3641227	C657PACXX_7_7108.sorted.filtered_peak_78	15	.	3640831	3641227	0	2	1,1	0,395	2.70720	3.90006	1.57840
chr1	3688408	3689372	C657PACXX_7_7108.sorted.filtered_peak_79	32	.	3688408	3689372	0	3	1,941,1	0,5,963	2.84428	5.83720	3.28809
chr1	3712728	3713695	C657PACXX_7_7108.sorted.filtered_peak_80	37	.	3712728	3713695	0	4	1,487,253,1	0,150,712,966	3.28505	6.35401	3.78082
chr1	3773640	3774331	C657PACXX_7_7108.sorted.filtered_peak_81	120	.	3773640	3774331	0	3	1,653,1	0,3,690	4.30277	15.16785	12.05523
chr1	3816600	3818044	C657PACXX_7_7108.sorted.filtered_peak_82	119	.	3816600	3818044	0	3	1,1213,1	0,229,1443	3.57325	15.01178	11.92758
chr1	4712770	4713070	C657PACXX_7_7108.sorted.filtered_peak_83	17	.	4712770	4713070	0	2	1,1	0,299	2.80137	4.15371	1.77741
chr1	5731784	5732034	C657PACXX_7_7108.sorted.filtered_peak_84	17	.	5731784	5732034	0	2	1,1	0,249	2.31848	4.12361	1.77050
chr1	6015718	6016055	C657PACXX_7_7108.sorted.filtered_peak_85	26	.	6015718	6016055	0	2	334,1	0,336	2.80535	5.17427	2.67988
chr1	6051950	6052835	C657PACXX_7_7108.sorted.filtered_peak_86	104	.	6051950	6052835	0	3	1,882,1	0,1,884	3.61676	13.50778	10.46177
chr1	6086119	6086942	C657PACXX_7_7108.sorted.filtered_peak_87	32	.	6086119	6086942	0	3	1,535,1	0,4,822	2.60324	5.76028	3.21138
chr1	6087436	6087692	C657PACXX_7_7108.sorted.filtered_peak_88	24	.	6087436	6087692	0	2	1,1	0,255	2.43905	4.94914	2.48644
chr1	6088233	6088715	C657PACXX_7_7108.sorted.filtered_peak_89	19	.	6088233	6088715	0	3	1,471,1	0,10,481	2.31292	4.35063	1.95154
chr1	6187780	6188260	C657PACXX_7_7108.sorted.filtered_peak_90	40	.	6187780	6188260	0	3	1,391,1	0,1,479	3.30129	6.61388	4.00643
chr1	6259162	6260187	C657PACXX_7_7108.sorted.filtered_peak_91	131	.	6259162	6260187	0	2	1,726	0,299	4.67711	16.29739	13.11816
chr1	6265892	6266543	C657PACXX_7_7108.sorted.filtered_peak_92	26	.	6265892	6266543	0	3	1,431,1	0,5,650	2.82600	5.11664	2.64923
chr1	6295464	6296246	C657PACXX_7_7108.sorted.filtered_peak_93	23	.	6295464	6296246	0	3	253,269,1	0,508,781	2.67484	4.82756	2.37239
chr1	6306214	6306579	C657PACXX_7_7108.sorted.filtered_peak_94	14	.	6306214	6306579	0	2	1,1	0,364	2.29128	3.73916	1.43893
chr1	6319988	6320354	C657PACXX_7_7108.sorted.filtered_peak_95	38	.	6319988	6320354	0	2	345,1	0,365	2.98087	6.49369	3.87984
chr1	6408474	6408819	C657PACXX_7_7108.sorted.filtered_peak_96	44	.	6408474	6408819	0	3	1,335,1	0,3,344	3.35940	7.08510	4.42885
chr1	6419838	6420122	C657PACXX_7_7108.sorted.filtered_peak_97	24	.	6419838	6420122	0	2	268,1	0,283	2.86529	4.90137	2.44522
chr1	6453385	6454280	C657PACXX_7_7108.sorted.filtered_peak_98	117	.	6453385	6454280	0	3	1,882,1	0,10,894	4.45555	14.90669	11.75659
chr1	6519936	6520845	C657PACXX_7_7108.sorted.filtered_peak_99	54	.	6519936	6520845	0	3	1,576,1	0,312,908	3.27472	8.17006	5.46077
chr1	6525703	6526183	C657PACXX_7_7108.sorted.filtered_peak_100	18	.	6525703	6526183	0	3	1,274,1	0,185,479	2.43952	4.24679	1.86384
chr1	6535448	6535897	C657PACXX_7_7108.sorted.filtered_peak_101	28	.	6535448	6535897	0	2	1,314	0,135	2.99934	5.37905	2.87330
chr1	6550059	6550368	C657PACXX_7_7108.sorted.filtered_peak_102	16	.	6550059	6550368	0	3	1,271,1	0,32,308	2.44665	4.04167	1.69782
chr1	6614246	6615049	C657PACXX_7_7108.sorted.filtered_peak_103	64	.	6614246	6615049	0	2	626,1	0,802	3.93427	9.21343	6.45168
chr1	6639647	6640424	C657PACXX_7_7108.sorted.filtered_peak_104	107	.	6639647	6640424	0	3	1,756,1	0,19,776	4.07385	13.81841	10.78506
chr1	6661203	6661800	C657PACXX_7_7108.sorted.filtered_peak_105	38	.	6661203	6661800	0	3	1,399,1	0,11,596	2.54794	6.39068	3.80930
chr1	6662720	6663847	C657PACXX_7_7108.sorted.filtered_peak_106	23	.	6662720	6663847	0	4	1,427,314,1	0,27,506,1126	2.30938	4.75573	2.31388
chr1	6673174	6673975	C657PACXX_7_7108.sorted.filtered_peak_107	106	.	6673174	6673975	0	3	1,795,1	0,3,800	4.07403	13.74977	10.69426
chr1	6684764	6685383	C657PACXX_7_7108.sorted.filtered_peak_108	43	.	6684764	6685383	0	3	1,585,1	0,33,618	3.23655	6.97100	4.32570
chr1	6706387	6706816	C657PACXX_7_7108.sorted.filtered_peak_109	25	.	6706387	6706816	0	3	1,250,1	0,6,428	3.07531	4.98588	2.50976
chr1	6761732	6762197	C657PACXX_7_7108.sorted.filtered_peak_110	61	.	6761732	6762197	0	3	1,446,1	0,13,464	3.87414	8.90086	6.10211
chr1	6844514	6845556	C657PACXX_7_7108.sorted.filtered_peak_111	246	.	6844514	6845556	0	3	1,1034,1	0,1,1041	4.75070	28.45489	24.69714
chr1	7727698	7728115	C657PACXX_7_7108.sorted.filtered_peak_112	26	.	7727698	7728115	0	2	385,1	0,416	2.93578	5.09482	2.62251
chr1	7830821	7831519	C657PACXX_7_7108.sorted.filtered_peak_113	54	.	7830821	7831519	0	3	1,407,1	0,279,697	3.41874	8.11372	5.42299
chr1	7843875	7844209	C657PACXX_7_7108.sorted.filtered_peak_114	73	.	7843875	7844209	0	3	1,327,1	0,3,333	3.94416	10.19252	7.31683
chr1	7962814	7963085	C657PACXX_7_7108.sorted.filtered_peak_115	51	.	7962814	7963085	0	3	1,258,1	0,3,270	3.94488	7.93555	5.19750
chr1	7990670	7991259	C657PACXX_7_7108.sorted.filtered_peak_116	59	.	7990670	7991259	0	3	1,574,1	0,3,588	3.52219	8.74394	5.96490
chr1	8000403	8001273	C657PACXX_7_7108.sorted.filtered_peak_117	58	.	8000403	8001273	0	3	1,537,1	0,326,869	3.34548	8.64261	5.89349
chr1	8008909	8009673	C657PACXX_7_7108.sorted.filtered_peak_118	85	.	8008909	8009673	0	3	1,666,1	0,95,763	3.65683	11.51998	8.58002
chr1	8013917	8014842	C657PACXX_7_7108.sorted.filtered_peak_119	107	.	8013917	8014842	0	3	1,908,1	0,6,924	3.97292	13.85926	10.76616
chr1	8021107	8022399	C657PACXX_7_7108.sorted.filtered_peak_120	127	.	8021107	8022399	0	3	1,1275,1	0,4,1291	3.88441	15.98843	12.79925
chr1	8042463	8042817	C657PACXX_7_7108.sorted.filtered_peak_121	24	.	8042463	8042817	0	2	335,1	0,353	2.99415	4.90936	2.44802
chr1	8075048	8075431	C657PACXX_7_7108.sorted.filtered_peak_122	28	.	8075048	8075431	0	2	1,355	0,28	2.99356	5.36415	2.85653
chr1	8157419	8157969	C657PACXX_7_7108.sorted.filtered_peak_123	18	.	8157419	8157969	0	3	1,475,1	0,9,549	2.63199	4.17868	1.81707
chr1	8212690	8213399	C657PACXX_7_7108.sorted.filtered_peak_124	49	.	8212690	8213399	0	3	1,367,1	0,3,708	3.51107	7.61454	4.93996
chr1	8229815	8230481	C657PACXX_7_7108.sorted.filtered_peak_125	36	.	8229815	8230481	0	3	1,487,1	0,16,665	3.31411	6.27182	3.69662
chr1	8242184	8242933	C657PACXX_7_7108.sorted.filtered_peak_126	90	.	8242184	8242933	0	3	1,745,1	0,2,748	4.42458	11.98282	9.00401
chr1	8343166	8343566	C657PACXX_7_7108.sorted.filtered_peak_127	13	.	8343166	8343566	0	2	1,1	0,399	2.64252	3.69995	1.39227
chr1	8537334	8537757	C657PACXX_7_7108.sorted.filtered_peak_128	34	.	8537334	8537757	0	3	1,365,1	0,29,422	3.27882	6.01225	3.44062
chr1	8556012	8556401	C657PACXX_7_7108.sorted.filtered_peak_129	46	.	8556012	8556401	0	2	385,1	0,388	3.53227	7.27657	4.60105
chr1	8585592	8586351	C657PACXX_7_7108.sorted.filtered_peak_130	26	.	8585592	8586351	0	3	1,397,1	0,345,758	2.72902	5.09910	2.62571
chr1	8620644	8621385	C657PACXX_7_7108.sorted.filtered_peak_131	42	.	8620644	8621385	0	3	1,382,267	0,11,474	3.18100	6.85346	4.21112
chr1	8663785	8664388	C657PACXX_7_7108.sorted.filtered_peak_132	46	.	8663785	8664388	0	3	1,301,1	0,300,602	3.42971	7.34866	4.66199
chr1	8761130	8761824	C657PACXX_7_7108.sorted.filtered_peak_133	65	.	8761130	8761824	0	3	1,679,1	0,11,693	3.40787	9.36600	6.57551
chr1	8772196	8772494	C657PACXX_7_7108.sorted.filtered_peak_134	14	.	8772196	8772494	0	2	1,1	0,297	2.54558	3.70358	1.41346
chr1	8772885	8773141	C657PACXX_7_7108.sorted.filtered_peak_135	38	.	8772885	8773141	0	3	1,252,1	0,2,255	3.38435	6.49567	3.86292
chr1	8877233	8878370	C657PACXX_7_7108.sorted.filtered_peak_136	45	.	8877233	8878370	0	3	1,742,1	0,77,1136	2.95589	7.20727	4.55395
chr1	8933685	8934028	C657PACXX_7_7108.sorted.filtered_peak_137	44	.	8933685	8934028	0	3	1,334,1	0,3,342	2.72957	7.08872	4.44913
chr1	8938056	8939633	C657PACXX_7_7108.sorted.filtered_peak_138	68	.	8938056	8939633	0	3	1,1571,1	0,4,1576	2.91610	9.61050	6.80179
chr1	8959959	8960363	C657PACXX_7_7108.sorted.filtered_peak_139	78	.	8959959	8960363	0	3	1,395,1	0,6,403	4.23817	10.77634	7.87507
chr1	8963659	8963923	C657PACXX_7_7108.sorted.filtered_peak_140	36	.	8963659	8963923	0	1	264	0	3.25662	6.30525	3.69675
chr1	9006504	9006903	C657PACXX_7_7108.sorted.filtered_peak_141	57	.	9006504	9006903	0	2	370,1	0,398	3.61298	8.44885	5.70683
chr1	9030985	9031419	C657PACXX_7_7108.sorted.filtered_peak_142	93	.	9030985	9031419	0	3	1,428,1	0,4,433	4.98764	12.35791	9.36044
chr1	9048024	9048356	C657PACXX_7_7108.sorted.filtered_peak_143	24	.	9048024	9048356	0	3	1,273,1	0,16,331	2.88375	4.91102	2.45975
chr1	9065146	9065527	C657PACXX_7_7108.sorted.filtered_peak_144	32	.	9065146	9065527	0	2	1,333	0,48	3.24292	5.75661	3.21881
chr1	9188862	9190074	C657PACXX_7_7108.sorted.filtered_peak_145	36	.	9188862	9190074	0	3	1,798,1	0,315,1211	2.91574	6.17861	3.61804
chr1	9241963	9242342	C657PACXX_7_7108.sorted.filtered_peak_146	13	.	9241963	9242342	0	2	1,1	0,378	2.45923	3.64499	1.36585
chr1	9256361	9256789	C657PACXX_7_7108.sorted.filtered_peak_147	12	.	9256361	9256789	0	2	1,1	0,427	2.40702	3.47589	1.23040
chr1	9294222	9295137	C657PACXX_7_7108.sorted.filtered_peak_148	63	.	9294222	9295137	0	3	1,902,1	0,7,914	3.40020	9.12074	6.30900
chr1	9299767	9300319	C657PACXX_7_7108.sorted.filtered_peak_149	31	.	9299767	9300319	0	3	1,440,1	0,105,551	2.77625	5.70128	3.17041
chr1	9335426	9336009	C657PACXX_7_7108.sorted.filtered_peak_150	45	.	9335426	9336009	0	1	583	0	3.35967	7.21902	4.53356
chr1	9340609	9341128	C657PACXX_7_7108.sorted.filtered_peak_151	16	.	9340609	9341128	0	2	1,1	0,518	2.43856	4.00323	1.65597
chr1	9375369	9375955	C657PACXX_7_7108.sorted.filtered_peak_152	34	.	9375369	9375955	0	3	1,551,1	0,31,585	3.12387	6.01765	3.45104
chr1	9473177	9473957	C657PACXX_7_7108.sorted.filtered_peak_153	37	.	9473177	9473957	0	3	1,646,1	0,20,779	3.08854	6.38296	3.77522
chr1	9486472	9486810	C657PACXX_7_7108.sorted.filtered_peak_154	48	.	9486472	9486810	0	2	1,326	0,12	2.86562	7.58635	4.88073
chr1	9488543	9489356	C657PACXX_7_7108.sorted.filtered_peak_155	104	.	9488543	9489356	0	3	1,781,1	0,1,812	3.68822	13.49145	10.47242
chr1	9554971	9555402	C657PACXX_7_7108.sorted.filtered_peak_156	14	.	9554971	9555402	0	2	1,1	0,430	2.65306	3.75483	1.45238
chr1	9599182	9599575	C657PACXX_7_7108.sorted.filtered_peak_157	122	.	9599182	9599575	0	1	393	0	5.03057	15.43493	12.28443
chr1	9599841	9600183	C657PACXX_7_7108.sorted.filtered_peak_158	43	.	9599841	9600183	0	1	342	0	3.32703	6.98590	4.33018
chr1	9648387	9648875	C657PACXX_7_7108.sorted.filtered_peak_159	41	.	9648387	9648875	0	2	487,1	0,487	3.07990	6.80142	4.16557
chr1	9687102	9687598	C657PACXX_7_7108.sorted.filtered_peak_160	34	.	9687102	9687598	0	3	1,489,1	0,4,495	2.56883	6.04744	3.47312
chr1	9688998	9689671	C657PACXX_7_7108.sorted.filtered_peak_161	54	.	9688998	9689671	0	3	1,496,1	0,2,672	2.87281	8.12845	5.41878
chr1	9712457	9712853	C657PACXX_7_7108.sorted.filtered_peak_162	60	.	9712457	9712853	0	3	1,392,1	0,3,395	3.22885	8.81905	6.03535
chr1	9713902	9714288	C657PACXX_7_7108.sorted.filtered_peak_163	15	.	9713902	9714288	0	2	1,1	0,385	2.24361	3.83747	1.52549
chr1	9777266	9778203	C657PACXX_7_7108.sorted.filtered_peak_164	58	.	9777266	9778203	0	3	1,928,1	0,2,936	3.18152	8.61775	5.86787
chr1	9788714	9789258	C657PACXX_7_7108.sorted.filtered_peak_165	24	.	9788714	9789258	0	3	1,250,1	0,289,543	2.71320	4.86936	2.40873
chr1	9847825	9848075	C657PACXX_7_7108.sorted.filtered_peak_166	19	.	9847825	9848075	0	2	1,1	0,249	2.86825	4.34475	1.93990
chr1	9860019	9860394	C657PACXX_7_7108.sorted.filtered_peak_167	23	.	9860019	9860394	0	3	1,318,1	0,54,374	3.03213	4.85777	2.39868
chr1	9927565	9927874	C657PACXX_7_7108.sorted.filtered_peak_168	21	.	9927565	9927874	0	3	1,287,1	0,1,308	2.80084	4.53693	2.12151
chr1	9934902	9935236	C657PACXX_7_7108.sorted.filtered_peak_169	30	.	9934902	9935236	0	3	1,263,1	0,3,333	3.01517	5.58490	3.05842
chr1	9970265	9971158	C657PACXX_7_7108.sorted.filtered_peak_170	222	.	9970265	9971158	0	3	1,868,1	0,7,892	5.25830	25.85346	22.22962
chr1	10002796	10003998	C657PACXX_7_7108.sorted.filtered_peak_171	31	.	10002796	10003998	0	3	1,1151,1	0,19,1201	2.98230	5.74219	3.19762
chr1	10092426	10093561	C657PACXX_7_7108.sorted.filtered_peak_172	136	.	10092426	10093561	0	3	1,1062,1	0,71,1134	4.76608	16.82732	13.60299
chr1	10134262	10135315	C657PACXX_7_7108.sorted.filtered_peak_173	63	.	10134262	10135315	0	4	1,716,250,1	0,6,802,1052	3.77286	9.08093	6.33119
chr1	10230155	10230763	C657PACXX_7_7108.sorted.filtered_peak_174	49	.	10230155	10230763	0	2	599,1	0,607	3.70592	7.63730	4.97050
chr1	10269947	10270806	C657PACXX_7_7108.sorted.filtered_peak_175	68	.	10269947	10270806	0	3	1,730,1	0,4,858	3.63774	9.65293	6.82087
chr1	10343565	10343827	C657PACXX_7_7108.sorted.filtered_peak_176	11	.	10343565	10343827	0	2	1,1	0,261	2.39663	3.31880	1.10070
chr1	10368063	10368468	C657PACXX_7_7108.sorted.filtered_peak_177	25	.	10368063	10368468	0	2	1,1	0,404	2.99261	5.02841	2.54876
chr1	10458388	10459380	C657PACXX_7_7108.sorted.filtered_peak_178	104	.	10458388	10459380	0	3	1,959,1	0,25,991	4.19669	13.50400	10.47750
chr1	10475353	10475761	C657PACXX_7_7108.sorted.filtered_peak_179	20	.	10475353	10475761	0	3	1,266,1	0,77,407	2.88236	4.49354	2.08148
chr1	10488136	10488403	C657PACXX_7_7108.sorted.filtered_peak_180	32	.	10488136	10488403	0	2	1,1	0,266	2.81678	5.77060	3.21403
chr1	10490080	10491121	C657PACXX_7_7108.sorted.filtered_peak_181	72	.	10490080	10491121	0	3	1,939,1	0,101,1040	3.56586	10.10460	7.28250
chr1	10532456	10532910	C657PACXX_7_7108.sorted.filtered_peak_182	40	.	10532456	10532910	0	3	1,451,1	0,1,453	3.10002	6.68882	4.05935
chr1	10534767	10535161	C657PACXX_7_7108.sorted.filtered_peak_183	35	.	10534767	10535161	0	3	1,273,1	0,4,393	2.99803	6.14883	3.56625
chr1	10554787	10555631	C657PACXX_7_7108.sorted.filtered_peak_184	56	.	10554787	10555631	0	4	1,294,449,1	0,16,354,843	3.31426	8.42028	5.66304
chr1	10570719	10571808	C657PACXX_7_7108.sorted.filtered_peak_185	94	.	10570719	10571808	0	3	1,1075,1	0,5,1088	3.53064	12.42903	9.44974
chr1	10581936	10582210	C657PACXX_7_7108.sorted.filtered_peak_186	20	.	10581936	10582210	0	2	1,1	0,273	2.61950	4.41832	2.02143
chr1	10585228	10585580	C657PACXX_7_7108.sorted.filtered_peak_187	35	.	10585228	10585580	0	3	1,329,1	0,19,351	3.07460	6.12967	3.55265
chr1	10598972	10599232	C657PACXX_7_7108.sorted.filtered_peak_188	18	.	10598972	10599232	0	2	1,1	0,259	2.62416	4.22872	1.85484
chr1	10599420	10599742	C657PACXX_7_7108.sorted.filtered_peak_189	21	.	10599420	10599742	0	2	1,1	0,321	2.71666	4.50233	2.10728
chr1	10964234	10964486	C657PACXX_7_7108.sorted.filtered_peak_190	18	.	10964234	10964486	0	2	1,1	0,251	2.84372	4.28007	1.88887
chr1	11063539	11063859	C657PACXX_7_7108.sorted.filtered_peak_191	14	.	11063539	11063859	0	2	1,1	0,319	2.66628	3.76613	1.44737
chr1	11072127	11073309	C657PACXX_7_7108.sorted.filtered_peak_192	118	.	11072127	11073309	0	3	1,1137,1	0,39,1181	4.20048	14.87523	11.80979
chr1	11097618	11098035	C657PACXX_7_7108.sorted.filtered_peak_193	73	.	11097618	11098035	0	3	1,404,1	0,7,416	4.50586	10.18202	7.30515
chr1	11119934	11121290	C657PACXX_7_7108.sorted.filtered_peak_194	29	.	11119934	11121290	0	4	1,644,540,1	0,100,811,1355	2.59550	5.49336	2.99931
chr1	11123077	11123373	C657PACXX_7_7108.sorted.filtered_peak_195	37	.	11123077	11123373	0	3	1,280,1	0,10,295	2.82187	6.37713	3.78036
chr1	11159220	11160217	C657PACXX_7_7108.sorted.filtered_peak_196	76	.	11159220	11160217	0	2	1,874	0,123	4.23796	10.55318	7.67601
chr1	11301843	11302114	C657PACXX_7_7108.sorted.filtered_peak_197	37	.	11301843	11302114	0	3	1,250,1	0,10,270	3.38142	6.39008	3.78031
chr1	11322359	11323104	C657PACXX_7_7108.sorted.filtered_peak_198	176	.	11322359	11323104	0	3	1,733,1	0,7,744	5.30768	21.00113	17.63175
chr1	11333109	11334047	C657PACXX_7_7108.sorted.filtered_peak_199	40	.	11333109	11334047	0	3	1,761,1	0,1,937	3.05620	6.70249	4.08422
chr1	11538811	11539243	C657PACXX_7_7108.sorted.filtered_peak_200	16	.	11538811	11539243	0	2	1,1	0,431	2.59925	3.99361	1.64309
chr1	11702339	11702747	C657PACXX_7_7108.sorted.filtered_peak_201	14	.	11702339	11702747	0	2	1,1	0,407	2.52178	3.80569	1.49961
chr1	11714581	11715004	C657PACXX_7_7108.sorted.filtered_peak_202	46	.	11714581	11715004	0	3	1,323,1	0,92,422	3.31477	7.35627	4.67196
chr1	11724060	11724377	C657PACXX_7_7108.sorted.filtered_peak_203	44	.	11724060	11724377	0	2	314,1	0,316	3.46824	7.09374	4.41872
chr1	11724608	11725015	C657PACXX_7_7108.sorted.filtered_peak_204	43	.	11724608	11725015	0	2	1,384	0,23	3.42281	6.96653	4.30661
chr1	11740735	11741786	C657PACXX_7_7108.sorted.filtered_peak_205	40	.	11740735	11741786	0	3	1,870,1	0,60,1050	3.00114	6.66772	4.07347
chr1	11753132	11753432	C657PACXX_7_7108.sorted.filtered_peak_206	26	.	11753132	11753432	0	2	1,1	0,299	2.97831	5.11797	2.64135
chr1	11779613	11780183	C657PACXX_7_7108.sorted.filtered_peak_207	53	.	11779613	11780183	0	3	1,357,1	0,190,569	3.75264	8.02017	5.32024
chr1	11795858	11796411	C657PACXX_7_7108.sorted.filtered_peak_208	15	.	11795858	11796411	0	2	1,1	0,552	2.34046	3.82175	1.51897
chr1	11796649	11796914	C657PACXX_7_7108.sorted.filtered_peak_209	17	.	11796649	11796914	0	2	1,1	0,264	2.40459	4.15391	1.78329
chr1	11865724	11866599	C657PACXX_7_7108.sorted.filtered_peak_210	98	.	11865724	11866599	0	3	1,862,1	0,3,874	3.62475	12.90553	9.89364
chr1	11954056	11954315	C657PACXX_7_7108.sorted.filtered_peak_211	22	.	11954056	11954315	0	2	1,1	0,258	2.97213	4.65953	2.21771
chr1	11967822	11969268	C657PACXX_7_7108.sorted.filtered_peak_212	107	.	11967822	11969268	0	3	1,1434,1	0,3,1445	3.31987	13.75016	10.70336
chr1	11969739	11970263	C657PACXX_7_7108.sorted.filtered_peak_213	29	.	11969739	11970263	0	3	1,512,1	0,7,523	2.27912	5.44006	2.91496
chr1	11986340	11986761	C657PACXX_7_7108.sorted.filtered_peak_214	66	.	11986340	11986761	0	2	1,396	0,25	4.15945	9.46217	6.65219
chr1	11994294	11995040	C657PACXX_7_7108.sorted.filtered_peak_215	17	.	11994294	11995040	0	2	258,1	0,745	2.64541	4.15065	1.78022
chr1	12039870	12040987	C657PACXX_7_7108.sorted.filtered_peak_216	95	.	12039870	12040987	0	4	1,704,342,1	0,6,770,1116	3.86687	12.54429	9.59650
chr1	12073485	12073915	C657PACXX_7_7108.sorted.filtered_peak_217	56	.	12073485	12073915	0	3	1,417,1	0,1,429	3.33216	8.36733	5.62658
chr1	12079190	12079836	C657PACXX_7_7108.sorted.filtered_peak_218	142	.	12079190	12079836	0	3	1,634,1	0,6,645	4.64656	17.50443	14.28439
chr1	12098529	12098980	C657PACXX_7_7108.sorted.filtered_peak_219	27	.	12098529	12098980	0	3	1,258,1	0,32,450	2.68196	5.26631	2.78081
chr1	12100494	12100919	C657PACXX_7_7108.sorted.filtered_peak_220	69	.	12100494	12100919	0	1	425	0	3.49301	9.77752	6.92399
chr1	12107343	12108155	C657PACXX_7_7108.sorted.filtered_peak_221	79	.	12107343	12108155	0	3	1,738,1	0,1,811	3.37544	10.87923	7.99423
chr1	12112042	12112368	C657PACXX_7_7108.sorted.filtered_peak_222	31	.	12112042	12112368	0	3	1,309,1	0,4,325	2.42041	5.68879	3.16043
chr1	12116540	12116879	C657PACXX_7_7108.sorted.filtered_peak_223	25	.	12116540	12116879	0	3	1,325,1	0,12,338	2.34271	5.05626	2.57796
chr1	12123158	12123508	C657PACXX_7_7108.sorted.filtered_peak_224	21	.	12123158	12123508	0	2	1,1	0,349	2.28697	4.55626	2.14440
chr1	12127968	12128745	C657PACXX_7_7108.sorted.filtered_peak_225	28	.	12127968	12128745	0	3	1,599,1	0,31,776	2.47416	5.37512	2.87269
chr1	12138780	12139807	C657PACXX_7_7108.sorted.filtered_peak_226	20	.	12138780	12139807	0	2	389,1	0,1026	2.50370	4.48435	2.08621
chr1	12147653	12148639	C657PACXX_7_7108.sorted.filtered_peak_227	44	.	12147653	12148639	0	3	1,903,1	0,45,985	3.04596	7.10953	4.46416
chr1	12178504	12178839	C657PACXX_7_7108.sorted.filtered_peak_228	17	.	12178504	12178839	0	2	1,315	0,20	2.55734	4.08496	1.72996
chr1	12185011	12185573	C657PACXX_7_7108.sorted.filtered_peak_229	15	.	12185011	12185573	0	2	1,406	0,156	2.51520	3.93260	1.59781
chr1	12193094	12193455	C657PACXX_7_7108.sorted.filtered_peak_230	24	.	12193094	12193455	0	1	361	0	2.97096	4.92414	2.45509
chr1	12210486	12211002	C657PACXX_7_7108.sorted.filtered_peak_231	27	.	12210486	12211002	0	3	1,501,1	0,14,515	2.53858	5.28238	2.77964
chr1	12217408	12217702	C657PACXX_7_7108.sorted.filtered_peak_232	56	.	12217408	12217702	0	3	1,286,1	0,6,293	2.93897	8.39331	5.63481
chr1	12221770	12222388	C657PACXX_7_7108.sorted.filtered_peak_233	70	.	12221770	12222388	0	3	1,459,1	0,20,617	3.00814	9.85007	7.01913
chr1	12233364	12234172	C657PACXX_7_7108.sorted.filtered_peak_234	79	.	12233364	12234172	0	3	1,791,1	0,8,807	3.09157	10.85856	7.96242
chr1	12237990	12238549	C657PACXX_7_7108.sorted.filtered_peak_235	24	.	12237990	12238549	0	3	1,415,1	0,129,558	2.33956	4.90003	2.44181
chr1	12268931	12269242	C657PACXX_7_7108.sorted.filtered_peak_236	29	.	12268931	12269242	0	2	1,1	0,310	2.89939	5.47271	2.95685
chr1	12356656	12357030	C657PACXX_7_7108.sorted.filtered_peak_237	15	.	12356656	12357030	0	2	1,1	0,373	2.69352	3.91814	1.59157
chr1	12405003	12405525	C657PACXX_7_7108.sorted.filtered_peak_238	13	.	12405003	12405525	0	2	1,1	0,521	2.46777	3.65874	1.37791
chr1	12494177	12494691	C657PACXX_7_7108.sorted.filtered_peak_239	28	.	12494177	12494691	0	2	1,400	0,114	2.64090	5.36820	2.86291
chr1	12509365	12509905	C657PACXX_7_7108.sorted.filtered_peak_240	40	.	12509365	12509905	0	3	1,481,1	0,41,539	3.17959	6.70712	4.09425
chr1	12570542	12571240	C657PACXX_7_7108.sorted.filtered_peak_241	53	.	12570542	12571240	0	3	1,607,1	0,13,697	3.64190	8.06929	5.33542
chr1	12579079	12579433	C657PACXX_7_7108.sorted.filtered_peak_242	20	.	12579079	12579433	0	2	1,1	0,353	2.90401	4.46202	2.04830
chr1	12664186	12664682	C657PACXX_7_7108.sorted.filtered_peak_243	48	.	12664186	12664682	0	3	1,363,1	0,131,495	3.40095	7.49899	4.80330
chr1	12679679	12679929	C657PACXX_7_7108.sorted.filtered_peak_244	16	.	12679679	12679929	0	2	1,1	0,249	2.24653	3.94895	1.61700
chr1	13992163	13992415	C657PACXX_7_7108.sorted.filtered_peak_245	19	.	13992163	13992415	0	2	1,1	0,251	2.81043	4.27519	1.90137
chr1	14027234	14027525	C657PACXX_7_7108.sorted.filtered_peak_246	38	.	14027234	14027525	0	2	287,1	0,290	2.89989	6.43833	3.82177
chr1	14029239	14029713	C657PACXX_7_7108.sorted.filtered_peak_247	28	.	14029239	14029713	0	2	1,278	0,196	2.64621	5.38128	2.86404
chr1	14057221	14057804	C657PACXX_7_7108.sorted.filtered_peak_248	38	.	14057221	14057804	0	2	534,1	0,582	2.96444	6.46702	3.84919
chr1	14075362	14076294	C657PACXX_7_7108.sorted.filtered_peak_249	59	.	14075362	14076294	0	3	1,725,1	0,5,931	3.26678	8.65619	5.90523
chr1	15575599	15575961	C657PACXX_7_7108.sorted.filtered_peak_250	41	.	15575599	15575961	0	3	1,356,1	0,4,361	3.01064	6.79602	4.15373
chr1	15650297	15650605	C657PACXX_7_7108.sorted.filtered_peak_251	22	.	15650297	15650605	0	2	1,1	0,307	2.70465	4.64178	2.20898
chr1	15666833	15667142	C657PACXX_7_7108.sorted.filtered_peak_252	38	.	15666833	15667142	0	3	1,289,1	0,7,308	2.98151	6.41988	3.81461
chr1	15668597	15668910	C657PACXX_7_7108.sorted.filtered_peak_253	23	.	15668597	15668910	0	2	1,1	0,312	2.46341	4.81203	2.38987
chr1	15672471	15672955	C657PACXX_7_7108.sorted.filtered_peak_254	45	.	15672471	15672955	0	3	1,304,1	0,32,483	2.97744	7.19056	4.56142
chr1	15678945	15679225	C657PACXX_7_7108.sorted.filtered_peak_255	25	.	15678945	15679225	0	2	1,1	0,279	2.92402	4.99757	2.52125
chr1	15735945	15736354	C657PACXX_7_7108.sorted.filtered_peak_256	39	.	15735945	15736354	0	3	1,393,1	0,14,408	2.63213	6.59899	3.99969
chr1	15738302	15738951	C657PACXX_7_7108.sorted.filtered_peak_257	25	.	15738302	15738951	0	3	1,269,1	0,351,648	2.32272	5.00748	2.54193
chr1	15743543	15744398	C657PACXX_7_7108.sorted.filtered_peak_258	52	.	15743543	15744398	0	4	1,340,358,1	0,9,491,854	3.26783	7.99291	5.27910
chr1	15850477	15851955	C657PACXX_7_7108.sorted.filtered_peak_259	88	.	15850477	15851955	0	3	1,1342,1	0,11,1477	2.81087	11.76798	8.85646
chr1	15852921	15853499	C657PACXX_7_7108.sorted.filtered_peak_260	139	.	15852921	15853499	0	3	1,563,1	0,5,577	3.35144	17.22738	13.97602
chr1	15905598	15906192	C657PACXX_7_7108.sorted.filtered_peak_261	27	.	15905598	15906192	0	1	594	0	3.10532	5.30596	2.79606
chr1	15911081	15911563	C657PACXX_7_7108.sorted.filtered_peak_262	24	.	15911081	15911563	0	3	1,277,1	0,203,481	3.04343	4.90463	2.44532
chr1	15929888	15930358	C657PACXX_7_7108.sorted.filtered_peak_263	74	.	15929888	15930358	0	1	470	0	4.39748	10.32723	7.46379
chr1	15943455	15944553	C657PACXX_7_7108.sorted.filtered_peak_264	59	.	15943455	15944553	0	3	1,1087,1	0,9,1097	3.14796	8.66749	5.90088
chr1	16023637	16024115	C657PACXX_7_7108.sorted.filtered_peak_265	19	.	16023637	16024115	0	3	1,268,1	0,6,477	2.84554	4.29126	1.90038
chr1	16067868	16068196	C657PACXX_7_7108.sorted.filtered_peak_266	17	.	16067868	16068196	0	3	1,295,1	0,28,327	2.72714	4.13240	1.75953
chr1	16141907	16142344	C657PACXX_7_7108.sorted.filtered_peak_267	35	.	16141907	16142344	0	3	1,424,1	0,11,436	3.43263	6.14437	3.55146
chr1	16142972	16143357	C657PACXX_7_7108.sorted.filtered_peak_268	23	.	16142972	16143357	0	3	1,263,1	0,15,384	3.02864	4.82947	2.36665
chr1	16160770	16162872	C657PACXX_7_7108.sorted.filtered_peak_269	95	.	16160770	16162872	0	5	1,550,375,834,1	0,5,823,1261,2101	2.98383	12.48475	9.54228
chr1	16173672	16174656	C657PACXX_7_7108.sorted.filtered_peak_270	36	.	16173672	16174656	0	3	1,847,1	0,5,983	2.68648	6.21474	3.65019
chr1	16174993	16175397	C657PACXX_7_7108.sorted.filtered_peak_271	20	.	16174993	16175397	0	3	1,358,1	0,45,403	2.34324	4.46182	2.05607
chr1	16243522	16243807	C657PACXX_7_7108.sorted.filtered_peak_272	30	.	16243522	16243807	0	3	1,268,1	0,8,284	2.72817	5.60282	3.05994
chr1	16245675	16246238	C657PACXX_7_7108.sorted.filtered_peak_273	70	.	16245675	16246238	0	3	1,531,1	0,12,562	3.59001	9.87890	7.03074
chr1	16275693	16276521	C657PACXX_7_7108.sorted.filtered_peak_274	88	.	16275693	16276521	0	3	1,824,1	0,2,827	3.18059	11.84052	8.88551
chr1	16277417	16277800	C657PACXX_7_7108.sorted.filtered_peak_275	24	.	16277417	16277800	0	3	1,286,1	0,79,382	2.24703	4.91860	2.45349
chr1	16291720	16293167	C657PACXX_7_7108.sorted.filtered_peak_276	44	.	16291720	16293167	0	4	1,387,774,1	0,16,664,1446	2.92192	7.06790	4.42290
chr1	16301513	16303004	C657PACXX_7_7108.sorted.filtered_peak_277	98	.	16301513	16303004	0	3	1,929,1	0,547,1490	3.85988	12.79482	9.83533
chr1	16382519	16382985	C657PACXX_7_7108.sorted.filtered_peak_278	41	.	16382519	16382985	0	3	1,365,1	0,55,465	3.59223	6.75707	4.13132
chr1	16405410	16405799	C657PACXX_7_7108.sorted.filtered_peak_279	21	.	16405410	16405799	0	3	1,318,1	0,3,388	2.68692	4.55391	2.12862
chr1	16449524	16449826	C657PACXX_7_7108.sorted.filtered_peak_280	28	.	16449524	16449826	0	3	1,254,1	0,34,301	2.99475	5.40036	2.88442
chr1	16532725	16533676	C657PACXX_7_7108.sorted.filtered_peak_281	101	.	16532725	16533676	0	3	1,653,1	0,292,950	3.83898	13.16179	10.15048
chr1	16543640	16544447	C657PACXX_7_7108.sorted.filtered_peak_282	37	.	16543640	16544447	0	3	1,515,1	0,1,806	2.93695	6.36466	3.79245
chr1	16563211	16564141	C657PACXX_7_7108.sorted.filtered_peak_283	65	.	16563211	16564141	0	3	1,846,1	0,14,929	3.69162	9.38317	6.58085
chr1	16570915	16571357	C657PACXX_7_7108.sorted.filtered_peak_284	27	.	16570915	16571357	0	3	1,250,1	0,51,441	3.04549	5.27231	2.76271
chr1	16678191	16679504	C657PACXX_7_7108.sorted.filtered_peak_285	61	.	16678191	16679504	0	3	1,934,1	0,372,1312	3.46209	8.87807	6.11749
chr1	16693317	16694521	C657PACXX_7_7108.sorted.filtered_peak_286	148	.	16693317	16694521	0	2	1202,1	0,1203	4.13909	18.08949	14.80690
chr1	16713608	16714125	C657PACXX_7_7108.sorted.filtered_peak_287	18	.	16713608	16714125	0	3	1,250,1	0,255,516	2.58872	4.19204	1.81932
chr1	16747301	16747851	C657PACXX_7_7108.sorted.filtered_peak_288	30	.	16747301	16747851	0	2	1,1	0,549	3.07578	5.54622	3.05041
chr1	16766680	16768050	C657PACXX_7_7108.sorted.filtered_peak_289	40	.	16766680	16768050	0	3	1,1339,1	0,20,1369	3.06815	6.67188	4.07212
chr1	16825997	16826247	C657PACXX_7_7108.sorted.filtered_peak_290	22	.	16825997	16826247	0	2	1,1	0,249	2.99773	4.73312	2.27979
chr1	16840407	16840885	C657PACXX_7_7108.sorted.filtered_peak_291	65	.	16840407	16840885	0	3	1,318,1	0,2,477	4.27748	9.34142	6.53222
chr1	16926677	16926927	C657PACXX_7_7108.sorted.filtered_peak_292	28	.	16926677	16926927	0	2	1,1	0,249	3.21367	5.41420	2.88981
chr1	16939753	16940410	C657PACXX_7_7108.sorted.filtered_peak_293	33	.	16939753	16940410	0	3	1,447,1	0,1,656	2.71831	5.89175	3.33350
chr1	16970802	16971581	C657PACXX_7_7108.sorted.filtered_peak_294	88	.	16970802	16971581	0	3	1,767,1	0,10,778	4.73566	11.83375	8.85534
chr1	16971771	16972030	C657PACXX_7_7108.sorted.filtered_peak_295	42	.	16971771	16972030	0	2	1,1	0,258	3.57423	6.84579	4.20077
chr1	17036298	17036654	C657PACXX_7_7108.sorted.filtered_peak_296	49	.	17036298	17036654	0	1	356	0	3.49692	7.71903	4.99920
chr1	17053883	17054315	C657PACXX_7_7108.sorted.filtered_peak_297	23	.	17053883	17054315	0	3	1,279,1	0,23,431	2.96308	4.77502	2.35016
chr1	17222591	17223173	C657PACXX_7_7108.sorted.filtered_peak_298	35	.	17222591	17223173	0	2	1,1	0,581	3.42167	6.17188	3.59260
chr1	17230801	17232084	C657PACXX_7_7108.sorted.filtered_peak_299	128	.	17230801	17232084	0	3	1,1219,1	0,1,1282	3.97987	16.04896	12.89385
chr1	17240086	17241063	C657PACXX_7_7108.sorted.filtered_peak_300	59	.	17240086	17241063	0	3	1,554,1	0,206,976	4.02896	8.70944	5.96866
chr1	17338093	17338681	C657PACXX_7_7108.sorted.filtered_peak_301	15	.	17338093	17338681	0	2	1,1	0,587	2.51969	3.93619	1.59675
chr1	17380197	17380902	C657PACXX_7_7108.sorted.filtered_peak_302	160	.	17380197	17380902	0	3	1,690,1	0,13,704	4.99480	19.40894	16.06594
chr1	17563576	17563890	C657PACXX_7_7108.sorted.filtered_peak_303	31	.	17563576	17563890	0	3	1,253,1	0,56,313	3.11889	5.72168	3.18929
chr1	17662660	17662915	C657PACXX_7_7108.sorted.filtered_peak_304	19	.	17662660	17662915	0	2	1,1	0,254	2.85723	4.32676	1.93197
chr1	17763813	17764157	C657PACXX_7_7108.sorted.filtered_peak_305	27	.	17763813	17764157	0	3	1,297,1	0,5,343	2.49511	5.28752	2.78829
chr1	17765268	17765547	C657PACXX_7_7108.sorted.filtered_peak_306	13	.	17765268	17765547	0	2	1,1	0,278	2.15533	3.64589	1.35164
chr1	17820645	17820949	C657PACXX_7_7108.sorted.filtered_peak_307	16	.	17820645	17820949	0	2	1,1	0,303	2.76019	4.03729	1.67928
chr1	18902005	18902440	C657PACXX_7_7108.sorted.filtered_peak_308	19	.	18902005	18902440	0	3	1,269,1	0,147,434	2.81348	4.29146	1.91039
chr1	19228956	19229510	C657PACXX_7_7108.sorted.filtered_peak_309	150	.	19228956	19229510	0	3	1,519,1	0,1,553	4.59768	18.33242	15.04343
chr1	19252935	19253653	C657PACXX_7_7108.sorted.filtered_peak_310	80	.	19252935	19253653	0	3	1,630,1	0,82,717	3.49989	10.85003	8.00340
chr1	19254157	19254452	C657PACXX_7_7108.sorted.filtered_peak_311	20	.	19254157	19254452	0	2	1,1	0,294	2.37386	4.40476	2.01311
chr1	19278551	19278838	C657PACXX_7_7108.sorted.filtered_peak_312	25	.	19278551	19278838	0	2	1,1	0,286	2.38896	5.02113	2.55186
chr1	19283178	19283703	C657PACXX_7_7108.sorted.filtered_peak_313	48	.	19283178	19283703	0	3	1,463,1	0,44,524	2.79888	7.49191	4.80403
chr1	19329904	19330208	C657PACXX_7_7108.sorted.filtered_peak_314	21	.	19329904	19330208	0	2	1,1	0,303	2.88824	4.53234	2.13124
chr1	19337626	19337876	C657PACXX_7_7108.sorted.filtered_peak_315	21	.	19337626	19337876	0	2	1,1	0,249	2.70157	4.60389	2.18412
chr1	19400939	19401448	C657PACXX_7_7108.sorted.filtered_peak_316	21	.	19400939	19401448	0	3	1,478,1	0,20,508	2.74331	4.56147	2.14035
chr1	19536424	19537239	C657PACXX_7_7108.sorted.filtered_peak_317	72	.	19536424	19537239	0	3	1,798,1	0,8,814	3.44288	10.07768	7.20854
chr1	19577693	19578525	C657PACXX_7_7108.sorted.filtered_peak_318	99	.	19577693	19578525	0	3	1,815,1	0,10,831	4.23062	12.91801	9.93393
chr1	19638167	19638849	C657PACXX_7_7108.sorted.filtered_peak_319	60	.	19638167	19638849	0	3	1,374,1	0,306,681	3.32823	8.81508	6.06923
chr1	19668083	19668474	C657PACXX_7_7108.sorted.filtered_peak_320	13	.	19668083	19668474	0	2	1,1	0,390	2.53283	3.59955	1.32058
chr1	19717402	19718120	C657PACXX_7_7108.sorted.filtered_peak_321	69	.	19717402	19718120	0	3	1,662,1	0,24,717	3.57290	9.77633	6.91328
chr1	19777202	19777567	C657PACXX_7_7108.sorted.filtered_peak_322	15	.	19777202	19777567	0	2	1,1	0,364	2.52632	3.85648	1.54191
chr1	19789650	19790234	C657PACXX_7_7108.sorted.filtered_peak_323	49	.	19789650	19790234	0	3	1,405,1	0,8,583	3.34051	7.66619	4.97916
chr1	19795725	19796154	C657PACXX_7_7108.sorted.filtered_peak_324	25	.	19795725	19796154	0	3	1,281,1	0,139,428	2.81188	5.04537	2.57514
chr1	19803316	19803920	C657PACXX_7_7108.sorted.filtered_peak_325	29	.	19803316	19803920	0	3	1,495,1	0,103,603	2.86808	5.50357	2.99326
chr1	19811717	19812650	C657PACXX_7_7108.sorted.filtered_peak_326	31	.	19811717	19812650	0	4	1,274,304,1	0,13,579,932	2.64080	5.66503	3.14607
chr1	19822073	19822717	C657PACXX_7_7108.sorted.filtered_peak_327	17	.	19822073	19822717	0	3	1,415,1	0,216,643	2.73566	4.12242	1.76867
chr1	19908762	19909261	C657PACXX_7_7108.sorted.filtered_peak_328	23	.	19908762	19909261	0	3	1,374,1	0,2,498	2.99667	4.83989	2.39064
chr1	19922996	19924358	C657PACXX_7_7108.sorted.filtered_peak_329	117	.	19922996	19924358	0	3	1,1308,1	0,2,1361	3.58839	14.74574	11.70549
chr1	19933283	19934008	C657PACXX_7_7108.sorted.filtered_peak_330	73	.	19933283	19934008	0	2	1,651	0,74	4.02333	10.21406	7.35384
chr1	19970392	19970724	C657PACXX_7_7108.sorted.filtered_peak_331	13	.	19970392	19970724	0	2	1,1	0,331	2.50478	3.56351	1.30128
chr1	20042138	20042436	C657PACXX_7_7108.sorted.filtered_peak_332	53	.	20042138	20042436	0	3	1,263,1	0,24,297	3.97745	8.09133	5.35082
chr1	20125741	20126033	C657PACXX_7_7108.sorted.filtered_peak_333	21	.	20125741	20126033	0	2	1,1	0,291	2.72598	4.55620	2.13617
chr1	20126612	20126955	C657PACXX_7_7108.sorted.filtered_peak_334	18	.	20126612	20126955	0	3	1,296,1	0,45,342	2.63196	4.27376	1.89648
chr1	20208432	20209118	C657PACXX_7_7108.sorted.filtered_peak_335	85	.	20208432	20209118	0	3	1,463,1	0,186,685	4.11923	11.44457	8.54379
chr1	20478641	20479314	C657PACXX_7_7108.sorted.filtered_peak_336	62	.	20478641	20479314	0	3	1,633,1	0,23,672	3.96377	8.98640	6.24040
chr1	20511930	20512523	C657PACXX_7_7108.sorted.filtered_peak_337	40	.	20511930	20512523	0	3	1,289,1	0,2,592	2.92522	6.68895	4.07582
chr1	20514041	20514326	C657PACXX_7_7108.sorted.filtered_peak_338	17	.	20514041	20514326	0	3	1,272,1	0,9,284	2.34156	4.05213	1.70188
chr1	20834195	20834915	C657PACXX_7_7108.sorted.filtered_peak_339	52	.	20834195	20834915	0	2	693,1	0,719	3.56096	7.97115	5.25741
chr1	20915664	20915914	C657PACXX_7_7108.sorted.filtered_peak_340	12	.	20915664	20915914	0	2	1,1	0,249	2.46805	3.49140	1.24013
chr1	20959791	20960047	C657PACXX_7_7108.sorted.filtered_peak_341	21	.	20959791	20960047	0	2	1,1	0,255	2.71316	4.52028	2.10009
chr1	20960300	20960836	C657PACXX_7_7108.sorted.filtered_peak_342	53	.	20960300	20960836	0	3	1,278,1	0,4,535	3.54794	8.03425	5.32004
chr1	20987550	20988487	C657PACXX_7_7108.sorted.filtered_peak_343	65	.	20987550	20988487	0	3	1,928,1	0,8,936	3.47338	9.39197	6.59149
chr1	21022977	21023556	C657PACXX_7_7108.sorted.filtered_peak_344	41	.	21022977	21023556	0	3	1,437,1	0,139,578	3.44640	6.76422	4.12768
chr1	21059470	21059858	C657PACXX_7_7108.sorted.filtered_peak_345	32	.	21059470	21059858	0	3	1,380,1	0,6,387	3.00030	5.78127	3.22941
chr1	21113078	21114259	C657PACXX_7_7108.sorted.filtered_peak_346	85	.	21113078	21114259	0	4	1,597,357,1	0,6,800,1180	3.42867	11.39312	8.51910
chr1	21318980	21319263	C657PACXX_7_7108.sorted.filtered_peak_347	25	.	21318980	21319263	0	3	1,260,1	0,3,282	2.92186	4.97235	2.50315
chr1	21348679	21349533	C657PACXX_7_7108.sorted.filtered_peak_348	126	.	21348679	21349533	0	3	1,766,1	0,47,853	4.80179	15.79958	12.66095
chr1	21502313	21502587	C657PACXX_7_7108.sorted.filtered_peak_349	20	.	21502313	21502587	0	2	1,272	0,2	2.35017	4.41833	2.01416
chr1	21503191	21503999	C657PACXX_7_7108.sorted.filtered_peak_350	123	.	21503191	21503999	0	3	1,708,1	0,5,807	4.08706	15.43061	12.33723
chr1	21521659	21522052	C657PACXX_7_7108.sorted.filtered_peak_351	40	.	21521659	21522052	0	3	1,374,1	0,6,392	3.58463	6.65262	4.01474
chr1	21582000	21582268	C657PACXX_7_7108.sorted.filtered_peak_352	21	.	21582000	21582268	0	2	1,1	0,267	2.76125	4.52427	2.10240
chr1	21606569	21606819	C657PACXX_7_7108.sorted.filtered_peak_353	15	.	21606569	21606819	0	2	1,1	0,249	2.64785	3.81493	1.51278
chr1	21620872	21621631	C657PACXX_7_7108.sorted.filtered_peak_354	60	.	21620872	21621631	0	3	1,569,1	0,2,758	2.97923	8.87099	6.08603
chr1	21650770	21651626	C657PACXX_7_7108.sorted.filtered_peak_355	47	.	21650770	21651626	0	3	1,764,1	0,10,855	3.19359	7.43583	4.75878
chr1	21660478	21661376	C657PACXX_7_7108.sorted.filtered_peak_356	66	.	21660478	21661376	0	3	1,748,1	0,10,897	3.35080	9.40375	6.63075
chr1	21671984	21672293	C657PACXX_7_7108.sorted.filtered_peak_357	14	.	21671984	21672293	0	2	1,1	0,308	2.36079	3.76182	1.45647
chr1	21766360	21766816	C657PACXX_7_7108.sorted.filtered_peak_358	19	.	21766360	21766816	0	3	1,318,1	0,104,455	2.85546	4.31299	1.91572
chr1	22094783	22095111	C657PACXX_7_7108.sorted.filtered_peak_359	38	.	22094783	22095111	0	3	1,313,1	0,4,327	3.54710	6.52238	3.89573
chr1	22106180	22106497	C657PACXX_7_7108.sorted.filtered_peak_360	37	.	22106180	22106497	0	3	1,287,1	0,14,316	2.47517	6.38693	3.78717
chr1	22108632	22110306	C657PACXX_7_7108.sorted.filtered_peak_361	96	.	22108632	22110306	0	4	1,564,958,1	0,12,715,1673	3.27961	12.60084	9.64535
chr1	22240137	22240636	C657PACXX_7_7108.sorted.filtered_peak_362	17	.	22240137	22240636	0	2	1,1	0,498	2.78015	4.09791	1.73267
chr1	22263048	22263377	C657PACXX_7_7108.sorted.filtered_peak_363	15	.	22263048	22263377	0	2	1,1	0,328	2.57434	3.82002	1.51003
chr1	22345528	22346100	C657PACXX_7_7108.sorted.filtered_peak_364	70	.	22345528	22346100	0	2	1,561	0,11	4.24402	9.87519	7.03134
chr1	22351414	22352642	C657PACXX_7_7108.sorted.filtered_peak_365	98	.	22351414	22352642	0	3	1,1169,1	0,58,1227	3.69336	12.92593	9.89458
chr1	22366141	22367011	C657PACXX_7_7108.sorted.filtered_peak_366	103	.	22366141	22367011	0	2	779,1	0,869	4.63774	13.39745	10.36026
chr1	22378963	22379473	C657PACXX_7_7108.sorted.filtered_peak_367	78	.	22378963	22379473	0	3	1,502,1	0,5,509	3.84557	10.76535	7.86418
chr1	22379879	22380245	C657PACXX_7_7108.sorted.filtered_peak_368	20	.	22379879	22380245	0	2	1,1	0,365	2.48889	4.40084	2.02168
chr1	22746986	22747251	C657PACXX_7_7108.sorted.filtered_peak_369	25	.	22746986	22747251	0	2	1,256	0,9	2.91072	5.05046	2.56722
chr1	22778137	22779132	C657PACXX_7_7108.sorted.filtered_peak_370	62	.	22778137	22779132	0	3	1,993,1	0,1,994	3.46096	9.07101	6.29595
chr1	22936011	22936338	C657PACXX_7_7108.sorted.filtered_peak_371	17	.	22936011	22936338	0	2	1,1	0,326	2.78940	4.12160	1.75162
chr1	23030975	23031318	C657PACXX_7_7108.sorted.filtered_peak_372	23	.	23030975	23031318	0	2	1,1	0,342	2.86374	4.73803	2.30627
chr1	23197345	23197666	C657PACXX_7_7108.sorted.filtered_peak_373	14	.	23197345	23197666	0	3	1,281,1	0,33,320	2.59648	3.69907	1.40640
chr1	23345446	23346393	C657PACXX_7_7108.sorted.filtered_peak_374	61	.	23345446	23346393	0	2	1,931	0,16	3.59126	8.95288	6.15938
chr1	23426687	23427295	C657PACXX_7_7108.sorted.filtered_peak_375	22	.	23426687	23427295	0	3	1,370,1	0,1,607	2.48677	4.63966	2.21604
chr1	23429867	23430213	C657PACXX_7_7108.sorted.filtered_peak_376	25	.	23429867	23430213	0	3	1,339,1	0,3,345	2.60896	4.97791	2.50706
chr1	23435499	23435841	C657PACXX_7_7108.sorted.filtered_peak_377	19	.	23435499	23435841	0	2	1,1	0,341	2.63678	4.37771	1.98039
chr1	23445363	23446079	C657PACXX_7_7108.sorted.filtered_peak_378	28	.	23445363	23446079	0	4	1,273,310,1	0,76,398,715	3.00156	5.33665	2.82726
chr1	23495327	23495612	C657PACXX_7_7108.sorted.filtered_peak_379	47	.	23495327	23495612	0	3	1,277,1	0,5,284	3.42486	7.46937	4.76511
chr1	23503958	23504264	C657PACXX_7_7108.sorted.filtered_peak_380	15	.	23503958	23504264	0	2	1,1	0,305	2.66000	3.81208	1.50332
chr1	23670627	23671547	C657PACXX_7_7108.sorted.filtered_peak_381	76	.	23670627	23671547	0	3	1,543,1	0,7,919	3.21980	10.45465	7.61988
chr1	23694488	23695801	C657PACXX_7_7108.sorted.filtered_peak_382	107	.	23694488	23695801	0	3	1,879,1	0,130,1312	3.81155	13.75521	10.74891
chr1	23810861	23811264	C657PACXX_7_7108.sorted.filtered_peak_383	65	.	23810861	23811264	0	2	402,1	0,402	3.86930	9.36229	6.54355
chr1	23823229	23823801	C657PACXX_7_7108.sorted.filtered_peak_384	18	.	23823229	23823801	0	2	1,1	0,571	2.81718	4.19867	1.81513
chr1	23857652	23858243	C657PACXX_7_7108.sorted.filtered_peak_385	26	.	23857652	23858243	0	3	1,409,1	0,13,590	2.56143	5.09844	2.62370
chr1	23866204	23866699	C657PACXX_7_7108.sorted.filtered_peak_386	70	.	23866204	23866699	0	3	1,489,1	0,3,494	4.14280	9.85960	7.00565
chr1	23871212	23871523	C657PACXX_7_7108.sorted.filtered_peak_387	17	.	23871212	23871523	0	2	1,1	0,310	2.66128	4.14971	1.78887
chr1	23885678	23886188	C657PACXX_7_7108.sorted.filtered_peak_388	17	.	23885678	23886188	0	3	1,387,1	0,15,509	2.28945	4.16106	1.79488
chr1	23945811	23946589	C657PACXX_7_7108.sorted.filtered_peak_389	38	.	23945811	23946589	0	3	1,771,1	0,1,777	2.98837	6.41929	3.83642
chr1	23961402	23961693	C657PACXX_7_7108.sorted.filtered_peak_390	28	.	23961402	23961693	0	3	1,269,1	0,18,290	3.04315	5.37988	2.86328
chr1	23964028	23964451	C657PACXX_7_7108.sorted.filtered_peak_391	18	.	23964028	23964451	0	3	1,250,1	0,12,422	2.70138	4.24648	1.87304
chr1	24018011	24018763	C657PACXX_7_7108.sorted.filtered_peak_392	73	.	24018011	24018763	0	3	1,731,1	0,3,751	3.76315	10.20706	7.34815
chr1	24046987	24047490	C657PACXX_7_7108.sorted.filtered_peak_393	15	.	24046987	24047490	0	2	1,1	0,502	2.69214	3.83759	1.50645
chr1	24069515	24070458	C657PACXX_7_7108.sorted.filtered_peak_394	29	.	24069515	24070458	0	3	1,641,1	0,8,942	2.77642	5.47644	2.99829
chr1	24104381	24105050	C657PACXX_7_7108.sorted.filtered_peak_395	24	.	24104381	24105050	0	2	1,426	0,243	2.78932	4.93140	2.47581
chr1	24117467	24117955	C657PACXX_7_7108.sorted.filtered_peak_396	23	.	24117467	24117955	0	3	1,258,1	0,229,487	2.78580	4.81633	2.37288
chr1	24127146	24127776	C657PACXX_7_7108.sorted.filtered_peak_397	113	.	24127146	24127776	0	3	1,469,1	0,7,629	4.19055	14.46336	11.38005
chr1	24151799	24152104	C657PACXX_7_7108.sorted.filtered_peak_398	42	.	24151799	24152104	0	3	1,292,1	0,2,304	3.41428	6.86249	4.23841
chr1	24194671	24195281	C657PACXX_7_7108.sorted.filtered_peak_399	71	.	24194671	24195281	0	2	538,1	0,609	3.93654	9.98615	7.17999
chr1	24285405	24286837	C657PACXX_7_7108.sorted.filtered_peak_400	102	.	24285405	24286837	0	4	1,969,363,1	0,5,1038,1431	3.64887	13.27022	10.23501
chr1	24306362	24307331	C657PACXX_7_7108.sorted.filtered_peak_401	86	.	24306362	24307331	0	3	1,787,1	0,93,968	3.59055	11.65308	8.69786
chr1	24397635	24397911	C657PACXX_7_7108.sorted.filtered_peak_402	16	.	24397635	24397911	0	2	1,1	0,275	2.69837	4.04187	1.68429
chr1	24518374	24518696	C657PACXX_7_7108.sorted.filtered_peak_403	29	.	24518374	24518696	0	3	1,250,1	0,2,321	2.99316	5.41595	2.90505
chr1	24525786	24526175	C657PACXX_7_7108.sorted.filtered_peak_404	39	.	24525786	24526175	0	3	1,344,1	0,31,388	3.25177	6.52768	3.92677
chr1	24710831	24711109	C657PACXX_7_7108.sorted.filtered_peak_405	30	.	24710831	24711109	0	3	1,253,1	0,17,277	2.89662	5.53565	3.00409
chr1	24717780	24718079	C657PACXX_7_7108.sorted.filtered_peak_406	26	.	24717780	24718079	0	3	1,275,1	0,2,298	2.74407	5.17862	2.68468
chr1	24718505	24719320	C657PACXX_7_7108.sorted.filtered_peak_407	19	.	24718505	24719320	0	2	1,1	0,814	2.54137	4.35991	1.96964
chr1	24739886	24740393	C657PACXX_7_7108.sorted.filtered_peak_408	28	.	24739886	24740393	0	3	1,437,1	0,67,506	2.51798	5.34598	2.84752
chr1	24741961	24742409	C657PACXX_7_7108.sorted.filtered_peak_409	131	.	24741961	24742409	0	3	1,431,1	0,16,447	4.22476	16.30944	13.11697
chr1	24827793	24828090	C657PACXX_7_7108.sorted.filtered_peak_410	26	.	24827793	24828090	0	2	1,1	0,296	2.51845	5.18271	2.68895
chr1	24828896	24829386	C657PACXX_7_7108.sorted.filtered_peak_411	35	.	24828896	24829386	0	3	1,453,1	0,22,489	2.65300	6.09146	3.52326
chr1	24861554	24861996	C657PACXX_7_7108.sorted.filtered_peak_412	16	.	24861554	24861996	0	2	1,1	0,441	2.30584	3.92637	1.60058
chr1	24862911	24863412	C657PACXX_7_7108.sorted.filtered_peak_413	52	.	24862911	24863412	0	3	1,492,1	0,8,500	3.04583	7.99685	5.27618
chr1	24968953	24970319	C657PACXX_7_7108.sorted.filtered_peak_414	112	.	24968953	24970319	0	3	1,1350,1	0,6,1365	3.70838	14.33564	11.27716
chr1	25071321	25072119	C657PACXX_7_7108.sorted.filtered_peak_415	180	.	25071321	25072119	0	2	583,1	0,797	4.80434	21.49194	18.09314
chr1	25157000	25157385	C657PACXX_7_7108.sorted.filtered_peak_416	38	.	25157000	25157385	0	3	1,302,1	0,3,384	3.52197	6.47209	3.85860
chr1	25174480	25175065	C657PACXX_7_7108.sorted.filtered_peak_417	94	.	25174480	25175065	0	2	1,554	0,31	4.17004	12.41152	9.42322
chr1	25237435	25238087	C657PACXX_7_7108.sorted.filtered_peak_418	50	.	25237435	25238087	0	3	1,396,1	0,252,651	2.99141	7.75953	5.04596
chr1	25246907	25247329	C657PACXX_7_7108.sorted.filtered_peak_419	12	.	25246907	25247329	0	2	1,1	0,421	2.01918	3.51714	1.25749
chr1	25251480	25252120	C657PACXX_7_7108.sorted.filtered_peak_420	31	.	25251480	25252120	0	3	1,543,1	0,55,639	2.25931	5.63539	3.11716
chr1	25255667	25255999	C657PACXX_7_7108.sorted.filtered_peak_421	15	.	25255667	25255999	0	2	1,1	0,331	1.99507	3.91699	1.58845
chr1	25256845	25257311	C657PACXX_7_7108.sorted.filtered_peak_422	19	.	25256845	25257311	0	2	1,1	0,465	2.13770	4.37917	1.99583
chr1	25281409	25282201	C657PACXX_7_7108.sorted.filtered_peak_423	63	.	25281409	25282201	0	3	1,715,1	0,76,791	3.16265	9.10515	6.31191
chr1	25291353	25291976	C657PACXX_7_7108.sorted.filtered_peak_424	110	.	25291353	25291976	0	3	1,579,1	0,2,622	3.20215	14.08255	11.01038
chr1	25293082	25293666	C657PACXX_7_7108.sorted.filtered_peak_425	70	.	25293082	25293666	0	3	1,466,1	0,4,583	2.75024	9.86519	7.05045
chr1	25311620	25311921	C657PACXX_7_7108.sorted.filtered_peak_426	65	.	25311620	25311921	0	3	1,294,1	0,1,300	3.45877	9.34651	6.51669
chr1	25348653	25349727	C657PACXX_7_7108.sorted.filtered_peak_427	154	.	25348653	25349727	0	3	1,1070,1	0,3,1073	3.88923	18.80788	15.48412
chr1	25357211	25357592	C657PACXX_7_7108.sorted.filtered_peak_428	68	.	25357211	25357592	0	3	1,378,1	0,1,380	3.05420	9.74518	6.89682
chr1	25358446	25359066	C657PACXX_7_7108.sorted.filtered_peak_429	51	.	25358446	25359066	0	3	1,358,1	0,240,619	2.72945	7.83293	5.14990
chr1	25363754	25364126	C657PACXX_7_7108.sorted.filtered_peak_430	14	.	25363754	25364126	0	2	1,1	0,371	2.29979	3.80523	1.49014
chr1	25422217	25422467	C657PACXX_7_7108.sorted.filtered_peak_431	25	.	25422217	25422467	0	2	1,1	0,249	2.66738	4.99335	2.52317
chr1	25426096	25426358	C657PACXX_7_7108.sorted.filtered_peak_432	18	.	25426096	25426358	0	3	1,250,1	0,3,261	2.38328	4.19603	1.82283
chr1	25427981	25428269	C657PACXX_7_7108.sorted.filtered_peak_433	38	.	25427981	25428269	0	3	1,261,1	0,18,287	2.94904	6.41858	3.81559
chr1	25558583	25559833	C657PACXX_7_7108.sorted.filtered_peak_434	43	.	25558583	25559833	0	3	1,775,1	0,236,1249	3.02508	6.90829	4.30762
chr1	25565963	25566897	C657PACXX_7_7108.sorted.filtered_peak_435	93	.	25565963	25566897	0	3	1,894,1	0,6,933	3.97078	12.30674	9.33382
chr1	25573523	25574467	C657PACXX_7_7108.sorted.filtered_peak_436	139	.	25573523	25574467	0	3	1,941,1	0,2,943	4.15226	17.18884	13.94130
chr1	25664715	25665546	C657PACXX_7_7108.sorted.filtered_peak_437	79	.	25664715	25665546	0	3	1,772,1	0,6,830	4.51971	10.84051	7.92286
chr1	25756676	25757506	C657PACXX_7_7108.sorted.filtered_peak_438	122	.	25756676	25757506	0	3	1,818,1	0,10,829	4.16060	15.38392	12.25813
chr1	25762201	25762567	C657PACXX_7_7108.sorted.filtered_peak_439	12	.	25762201	25762567	0	2	1,1	0,365	2.40764	3.49729	1.24563
chr1	25847006	25847467	C657PACXX_7_7108.sorted.filtered_peak_440	22	.	25847006	25847467	0	2	1,1	0,460	2.83368	4.63696	2.21957
chr1	25869705	25870443	C657PACXX_7_7108.sorted.filtered_peak_441	20	.	25869705	25870443	0	3	1,735,1	0,1,737	2.62045	4.45731	2.04674
chr1	25876198	25876481	C657PACXX_7_7108.sorted.filtered_peak_442	14	.	25876198	25876481	0	2	1,1	0,282	2.42251	3.75608	1.44752
chr1	25876654	25876993	C657PACXX_7_7108.sorted.filtered_peak_443	24	.	25876654	25876993	0	2	1,1	0,338	2.74272	4.88250	2.44646
chr1	25889087	25889343	C657PACXX_7_7108.sorted.filtered_peak_444	33	.	25889087	25889343	0	3	1,250,1	0,1,255	2.92669	5.92366	3.34722
chr1	25942897	25943250	C657PACXX_7_7108.sorted.filtered_peak_445	15	.	25942897	25943250	0	2	1,1	0,352	2.25038	3.84376	1.52558
chr1	25968961	25969661	C657PACXX_7_7108.sorted.filtered_peak_446	39	.	25968961	25969661	0	3	1,690,1	0,9,699	3.04899	6.50797	3.91990
chr1	26002335	26002948	C657PACXX_7_7108.sorted.filtered_peak_447	44	.	26002335	26002948	0	3	1,579,1	0,3,612	3.16150	7.11618	4.46963
chr1	26101317	26101798	C657PACXX_7_7108.sorted.filtered_peak_448	45	.	26101317	26101798	0	3	1,421,1	0,14,480	3.35494	7.17472	4.53858
chr1	26137460	26137874	C657PACXX_7_7108.sorted.filtered_peak_449	18	.	26137460	26137874	0	2	1,1	0,413	2.58731	4.23791	1.86755
chr1	26146046	26146785	C657PACXX_7_7108.sorted.filtered_peak_450	49	.	26146046	26146785	0	3	1,735,1	0,3,738	2.98650	7.63869	4.93387
chr1	26146983	26147499	C657PACXX_7_7108.sorted.filtered_peak_451	27	.	26146983	26147499	0	3	1,331,1	0,182,515	2.55343	5.27766	2.77299
chr1	26185627	26186490	C657PACXX_7_7108.sorted.filtered_peak_452	48	.	26185627	26186490	0	2	858,1	0,862	3.34512	7.57690	4.87436
chr1	26221846	26222437	C657PACXX_7_7108.sorted.filtered_peak_453	39	.	26221846	26222437	0	3	1,462,1	0,3,590	3.21829	6.52017	3.93819
chr1	26231551	26232281	C657PACXX_7_7108.sorted.filtered_peak_454	48	.	26231551	26232281	0	3	1,694,1	0,30,729	3.07133	7.59751	4.89196
chr1	26249216	26249726	C657PACXX_7_7108.sorted.filtered_peak_455	11	.	26249216	26249726	0	2	1,1	0,509	2.41374	3.36016	1.13462
chr1	26297809	26298304	C657PACXX_7_7108.sorted.filtered_peak_456	23	.	26297809	26298304	0	3	1,332,1	0,115,494	2.81018	4.82548	2.37733
chr1	26317059	26317535	C657PACXX_7_7108.sorted.filtered_peak_457	25	.	26317059	26317535	0	3	1,295,1	0,92,475	2.90423	5.04244	2.56462
chr1	26324207	26325110	C657PACXX_7_7108.sorted.filtered_peak_458	187	.	26324207	26325110	0	3	1,703,1	0,5,902	4.88591	22.12569	18.72346
chr1	26361829	26362965	C657PACXX_7_7108.sorted.filtered_peak_459	36	.	26361829	26362965	0	4	1,339,552,1	0,4,415,1135	2.81744	6.19093	3.60467
chr1	26431520	26431814	C657PACXX_7_7108.sorted.filtered_peak_460	20	.	26431520	26431814	0	3	1,268,1	0,9,293	2.86225	4.47700	2.06776
chr1	26437527	26438842	C657PACXX_7_7108.sorted.filtered_peak_461	63	.	26437527	26438842	0	3	1,1185,1	0,2,1314	3.58343	9.13938	6.33753
chr1	26452799	26453306	C657PACXX_7_7108.sorted.filtered_peak_462	95	.	26452799	26453306	0	3	1,484,1	0,20,506	4.15543	12.51209	9.50700
chr1	26471417	26471991	C657PACXX_7_7108.sorted.filtered_peak_463	25	.	26471417	26471991	0	3	1,546,1	0,2,573	3.06665	5.06131	2.58056
chr1	26490773	26491023	C657PACXX_7_7108.sorted.filtered_peak_464	14	.	26490773	26491023	0	2	1,1	0,249	2.46740	3.72527	1.42548
chr1	26496036	26496895	C657PACXX_7_7108.sorted.filtered_peak_465	20	.	26496036	26496895	0	2	1,1	0,858	2.55296	4.42677	2.03345
chr1	26560105	26561640	C657PACXX_7_7108.sorted.filtered_peak_466	137	.	26560105	26561640	0	3	1,1073,1	0,15,1534	3.94722	16.95077	13.79345
chr1	26602138	26603115	C657PACXX_7_7108.sorted.filtered_peak_467	46	.	26602138	26603115	0	2	1,704	0,273	2.68778	7.32364	4.66000
chr1	26605960	26606360	C657PACXX_7_7108.sorted.filtered_peak_468	12	.	26605960	26606360	0	2	1,1	0,399	1.93171	3.55307	1.28784
chr1	26611216	26611822	C657PACXX_7_7108.sorted.filtered_peak_469	80	.	26611216	26611822	0	2	603,1	0,605	3.02930	10.92301	8.00354
chr1	26632981	26633394	C657PACXX_7_7108.sorted.filtered_peak_470	126	.	26632981	26633394	0	3	1,407,1	0,1,412	4.97929	15.84870	12.68790
chr1	26644085	26644911	C657PACXX_7_7108.sorted.filtered_peak_471	24	.	26644085	26644911	0	3	1,624,1	0,57,825	2.42774	4.87697	2.42418
chr1	26647964	26648302	C657PACXX_7_7108.sorted.filtered_peak_472	22	.	26647964	26648302	0	3	1,321,1	0,11,337	2.44112	4.73010	2.28755
chr1	26685339	26685774	C657PACXX_7_7108.sorted.filtered_peak_473	36	.	26685339	26685774	0	3	1,307,1	0,4,434	3.16463	6.28442	3.68081
chr1	26690342	26690934	C657PACXX_7_7108.sorted.filtered_peak_474	31	.	26690342	26690934	0	3	1,515,1	0,8,591	2.96582	5.69781	3.15237
chr1	26704551	26705387	C657PACXX_7_7108.sorted.filtered_peak_475	191	.	26704551	26705387	0	3	1,816,1	0,18,835	5.08879	22.61583	19.13894
chr1	26710624	26711117	C657PACXX_7_7108.sorted.filtered_peak_476	23	.	26710624	26711117	0	3	1,305,1	0,2,492	2.87305	4.80039	2.37108
chr1	26758274	26759283	C657PACXX_7_7108.sorted.filtered_peak_477	110	.	26758274	26759283	0	2	730,1	0,1008	4.64609	14.10325	11.09881
chr1	26798381	26800049	C657PACXX_7_7108.sorted.filtered_peak_478	40	.	26798381	26800049	0	4	1,292,1028,1	0,12,475,1667	2.76560	6.68480	4.06055
chr1	26826505	26827827	C657PACXX_7_7108.sorted.filtered_peak_479	54	.	26826505	26827827	0	3	1,1239,1	0,76,1321	3.29754	8.14124	5.42815
chr1	26868291	26869086	C657PACXX_7_7108.sorted.filtered_peak_480	97	.	26868291	26869086	0	3	1,791,1	0,3,794	3.38009	12.79659	9.77681
chr1	26907405	26907759	C657PACXX_7_7108.sorted.filtered_peak_481	19	.	26907405	26907759	0	3	1,292,1	0,20,353	2.47377	4.36706	1.97424
chr1	26909271	26909777	C657PACXX_7_7108.sorted.filtered_peak_482	34	.	26909271	26909777	0	3	1,409,1	0,9,505	2.90761	5.98970	3.42754
chr1	26924145	26924590	C657PACXX_7_7108.sorted.filtered_peak_483	26	.	26924145	26924590	0	3	1,250,1	0,23,444	3.12589	5.14574	2.65371
chr1	26946592	26947904	C657PACXX_7_7108.sorted.filtered_peak_484	130	.	26946592	26947904	0	2	1309,1	0,1311	4.02530	16.15559	13.00660
chr1	27003925	27004503	C657PACXX_7_7108.sorted.filtered_peak_485	20	.	27003925	27004503	0	3	1,483,1	0,94,577	2.92285	4.51889	2.09701
chr1	27018839	27019793	C657PACXX_7_7108.sorted.filtered_peak_486	28	.	27018839	27019793	0	3	1,622,1	0,329,953	2.32008	5.30463	2.81129
chr1	27022005	27022514	C657PACXX_7_7108.sorted.filtered_peak_487	34	.	27022005	27022514	0	3	1,352,1	0,5,508	2.32395	6.00686	3.45286
chr1	27024657	27024952	C657PACXX_7_7108.sorted.filtered_peak_488	37	.	27024657	27024952	0	3	1,275,1	0,11,294	2.47219	6.32192	3.72945
chr1	27060571	27061045	C657PACXX_7_7108.sorted.filtered_peak_489	17	.	27060571	27061045	0	2	1,1	0,473	2.76384	4.12862	1.77106
chr1	27070318	27071388	C657PACXX_7_7108.sorted.filtered_peak_490	81	.	27070318	27071388	0	2	1,1069	0,1	3.51030	11.09280	8.16659
chr1	27113772	27114884	C657PACXX_7_7108.sorted.filtered_peak_491	67	.	27113772	27114884	0	3	1,1107,1	0,1,1111	2.80907	9.58488	6.77833
chr1	27126293	27127165	C657PACXX_7_7108.sorted.filtered_peak_492	35	.	27126293	27127165	0	3	1,838,1	0,22,871	3.40945	6.16110	3.57860
chr1	27147283	27147684	C657PACXX_7_7108.sorted.filtered_peak_493	23	.	27147283	27147684	0	2	1,1	0,400	3.02135	4.82657	2.37092
chr1	27152778	27153031	C657PACXX_7_7108.sorted.filtered_peak_494	38	.	27152778	27153031	0	3	1,250,1	0,2,252	3.05746	6.50648	3.88327
chr1	27159965	27160471	C657PACXX_7_7108.sorted.filtered_peak_495	116	.	27159965	27160471	0	3	1,495,1	0,4,505	4.12498	14.79163	11.69082
chr1	27165155	27165871	C657PACXX_7_7108.sorted.filtered_peak_496	61	.	27165155	27165871	0	3	1,684,1	0,6,715	3.66583	8.94975	6.17881
chr1	27191268	27192134	C657PACXX_7_7108.sorted.filtered_peak_497	61	.	27191268	27192134	0	3	1,778,1	0,2,865	3.53448	8.87964	6.12122
chr1	27204544	27204795	C657PACXX_7_7108.sorted.filtered_peak_498	50	.	27204544	27204795	0	1	251	0	3.79057	7.79112	5.05883
chr1	27216231	27217252	C657PACXX_7_7108.sorted.filtered_peak_499	32	.	27216231	27217252	0	4	1,328,586,1	0,8,404,1020	3.00129	5.79619	3.24379
chr1	27226754	27227282	C657PACXX_7_7108.sorted.filtered_peak_500	100	.	27226754	27227282	0	3	1,472,1	0,7,527	4.65861	13.00178	10.02227
chr1	27247686	27248385	C657PACXX_7_7108.sorted.filtered_peak_501	131	.	27247686	27248385	0	3	1,690,1	0,1,698	4.73757	16.35516	13.16870
chr1	27276695	27277130	C657PACXX_7_7108.sorted.filtered_peak_502	13	.	27276695	27277130	0	2	1,1	0,434	2.58588	3.63268	1.35108
chr1	27319697	27320154	C657PACXX_7_7108.sorted.filtered_peak_503	17	.	27319697	27320154	0	3	1,309,1	0,18,456	2.52219	4.10008	1.75122
chr1	27371066	27371638	C657PACXX_7_7108.sorted.filtered_peak_504	63	.	27371066	27371638	0	2	541,1	0,571	3.82264	9.11807	6.31064
chr1	27423839	27424089	C657PACXX_7_7108.sorted.filtered_peak_505	12	.	27423839	27424089	0	2	1,1	0,249	2.43889	3.56206	1.29960
chr1	27438256	27438955	C657PACXX_7_7108.sorted.filtered_peak_506	31	.	27438256	27438955	0	3	1,586,1	0,110,698	2.96922	5.66821	3.13033
chr1	27463792	27464298	C657PACXX_7_7108.sorted.filtered_peak_507	29	.	27463792	27464298	0	3	1,268,1	0,21,505	2.80294	5.40734	2.91360
chr1	27481472	27482250	C657PACXX_7_7108.sorted.filtered_peak_508	87	.	27481472	27482250	0	2	1,765	0,13	3.78330	11.71682	8.76955
chr1	27524431	27524859	C657PACXX_7_7108.sorted.filtered_peak_509	19	.	27524431	27524859	0	2	1,1	0,427	2.86632	4.35876	1.96268
chr1	27560509	27561333	C657PACXX_7_7108.sorted.filtered_peak_510	140	.	27560509	27561333	0	3	1,784,1	0,29,823	4.48783	17.30557	14.07149
chr1	27611243	27611498	C657PACXX_7_7108.sorted.filtered_peak_511	32	.	27611243	27611498	0	2	1,1	0,254	3.32889	5.77034	3.20554
chr1	27627083	27627559	C657PACXX_7_7108.sorted.filtered_peak_512	23	.	27627083	27627559	0	3	1,452,1	0,15,475	2.71370	4.82495	2.37462
chr1	27648254	27648975	C657PACXX_7_7108.sorted.filtered_peak_513	69	.	27648254	27648975	0	2	710,1	0,720	3.67466	9.82019	6.97449
chr1	27649156	27649441	C657PACXX_7_7108.sorted.filtered_peak_514	21	.	27649156	27649441	0	2	1,250	0,35	2.56838	4.58965	2.16617
chr1	27659296	27659620	C657PACXX_7_7108.sorted.filtered_peak_515	16	.	27659296	27659620	0	2	1,1	0,323	2.56846	3.96575	1.63507
chr1	27668066	27668882	C657PACXX_7_7108.sorted.filtered_peak_516	31	.	27668066	27668882	0	3	1,789,1	0,16,815	2.68999	5.74407	3.19086
chr1	27669770	27670272	C657PACXX_7_7108.sorted.filtered_peak_517	46	.	27669770	27670272	0	3	1,495,1	0,3,501	2.96432	7.36368	4.68077
chr1	27683818	27684514	C657PACXX_7_7108.sorted.filtered_peak_518	24	.	27683818	27684514	0	3	1,508,1	0,3,695	2.57408	4.93094	2.46867
chr1	27686785	27687185	C657PACXX_7_7108.sorted.filtered_peak_519	14	.	27686785	27687185	0	2	1,1	0,399	2.18994	3.75908	1.45601
chr1	27691963	27692765	C657PACXX_7_7108.sorted.filtered_peak_520	40	.	27691963	27692765	0	3	1,432,1	0,3,801	2.80882	6.66030	4.07008
chr1	27714853	27715119	C657PACXX_7_7108.sorted.filtered_peak_521	14	.	27714853	27715119	0	2	1,1	0,265	2.42789	3.79878	1.48886
chr1	27718701	27719425	C657PACXX_7_7108.sorted.filtered_peak_522	52	.	27718701	27719425	0	3	1,443,1	0,9,723	3.19133	7.94370	5.23830
chr1	27721728	27722248	C657PACXX_7_7108.sorted.filtered_peak_523	20	.	27721728	27722248	0	3	1,315,1	0,178,519	2.47482	4.45214	2.04738
chr1	27743021	27743302	C657PACXX_7_7108.sorted.filtered_peak_524	41	.	27743021	27743302	0	3	1,272,1	0,1,280	3.30780	6.76410	4.11833
chr1	27744985	27745436	C657PACXX_7_7108.sorted.filtered_peak_525	16	.	27744985	27745436	0	3	1,415,1	0,11,450	2.56970	4.05676	1.69998
chr1	27757728	27758055	C657PACXX_7_7108.sorted.filtered_peak_526	12	.	27757728	27758055	0	2	1,1	0,326	2.40382	3.50312	1.25139
chr1	27816199	27817246	C657PACXX_7_7108.sorted.filtered_peak_527	170	.	27816199	27817246	0	3	1,673,1	0,364,1046	4.75200	20.33766	17.01272
chr1	27894863	27895514	C657PACXX_7_7108.sorted.filtered_peak_528	27	.	27894863	27895514	0	3	1,512,1	0,3,650	2.66656	5.29622	2.79013
chr1	27944651	27945194	C657PACXX_7_7108.sorted.filtered_peak_529	29	.	27944651	27945194	0	1	543	0	2.78653	5.51451	2.99567
chr1	27958967	27959671	C657PACXX_7_7108.sorted.filtered_peak_530	53	.	27958967	27959671	0	3	1,664,1	0,12,703	2.95281	8.13778	5.38927
chr1	27970287	27970961	C657PACXX_7_7108.sorted.filtered_peak_531	18	.	27970287	27970961	0	3	1,549,1	0,111,673	2.75124	4.20748	1.82575
chr1	27986116	27986780	C657PACXX_7_7108.sorted.filtered_peak_532	30	.	27986116	27986780	0	3	1,271,1	0,6,663	2.46917	5.56400	3.03085
chr1	27989002	27990034	C657PACXX_7_7108.sorted.filtered_peak_533	54	.	27989002	27990034	0	3	1,1004,1	0,8,1031	2.87523	8.14618	5.43241
chr1	27995777	27996029	C657PACXX_7_7108.sorted.filtered_peak_534	24	.	27995777	27996029	0	2	1,1	0,251	2.59279	4.97546	2.49788
chr1	27998413	27999094	C657PACXX_7_7108.sorted.filtered_peak_535	60	.	27998413	27999094	0	3	1,677,1	0,1,680	3.41194	8.83043	6.06832
chr1	28051737	28052561	C657PACXX_7_7108.sorted.filtered_peak_536	159	.	28051737	28052561	0	3	1,814,1	0,9,823	4.71047	19.29090	15.99644
chr1	28099165	28099946	C657PACXX_7_7108.sorted.filtered_peak_537	179	.	28099165	28099946	0	3	1,656,1	0,17,780	5.01716	21.38079	17.96684
chr1	28157013	28157824	C657PACXX_7_7108.sorted.filtered_peak_538	99	.	28157013	28157824	0	3	1,778,1	0,3,810	4.23342	12.95046	9.96522
chr1	28184548	28184920	C657PACXX_7_7108.sorted.filtered_peak_539	44	.	28184548	28184920	0	2	358,1	0,371	3.57547	7.15244	4.48427
chr1	28195543	28196386	C657PACXX_7_7108.sorted.filtered_peak_540	16	.	28195543	28196386	0	2	1,1	0,842	2.41197	4.03408	1.68593
chr1	28213770	28214024	C657PACXX_7_7108.sorted.filtered_peak_541	17	.	28213770	28214024	0	2	1,1	0,253	2.41418	4.11177	1.75376
chr1	28217820	28218355	C657PACXX_7_7108.sorted.filtered_peak_542	33	.	28217820	28218355	0	3	1,506,1	0,11,534	2.94323	5.95795	3.39483
chr1	28240906	28241554	C657PACXX_7_7108.sorted.filtered_peak_543	199	.	28240906	28241554	0	3	1,639,1	0,1,647	5.64513	23.40435	19.91535
chr1	28286053	28286911	C657PACXX_7_7108.sorted.filtered_peak_544	46	.	28286053	28286911	0	3	1,695,1	0,32,857	3.27689	7.32335	4.68651
chr1	28306184	28306479	C657PACXX_7_7108.sorted.filtered_peak_545	19	.	28306184	28306479	0	2	1,1	0,294	2.88201	4.39280	1.98576
chr1	28382822	28383125	C657PACXX_7_7108.sorted.filtered_peak_546	38	.	28382822	28383125	0	3	1,287,1	0,3,302	3.27150	6.48614	3.87180
chr1	28414436	28415547	C657PACXX_7_7108.sorted.filtered_peak_547	123	.	28414436	28415547	0	3	1,700,1	0,392,1110	4.29698	15.49860	12.36962
chr1	28495856	28496223	C657PACXX_7_7108.sorted.filtered_peak_548	44	.	28495856	28496223	0	3	1,338,1	0,11,366	3.36682	7.07373	4.42283
chr1	28498949	28499488	C657PACXX_7_7108.sorted.filtered_peak_549	21	.	28498949	28499488	0	3	1,509,1	0,1,538	2.66131	4.56563	2.14508
chr1	28525840	28526863	C657PACXX_7_7108.sorted.filtered_peak_550	40	.	28525840	28526863	0	3	1,804,1	0,204,1022	3.28557	6.64914	4.04325
chr1	28559229	28559718	C657PACXX_7_7108.sorted.filtered_peak_551	51	.	28559229	28559718	0	3	1,368,1	0,112,488	3.20351	7.80952	5.11533
chr1	28562186	28562632	C657PACXX_7_7108.sorted.filtered_peak_552	33	.	28562186	28562632	0	3	1,431,1	0,8,445	2.82030	5.89989	3.33866
chr1	28573085	28573353	C657PACXX_7_7108.sorted.filtered_peak_553	19	.	28573085	28573353	0	2	1,1	0,267	2.28730	4.40849	1.99966
chr1	28573652	28574150	C657PACXX_7_7108.sorted.filtered_peak_554	188	.	28573652	28574150	0	3	1,494,1	0,1,497	4.90436	22.38905	18.89460
chr1	28574997	28575381	C657PACXX_7_7108.sorted.filtered_peak_555	35	.	28574997	28575381	0	3	1,376,1	0,2,383	2.63126	6.12532	3.55278
chr1	28582689	28583164	C657PACXX_7_7108.sorted.filtered_peak_556	44	.	28582689	28583164	0	3	1,296,1	0,6,474	3.14527	7.09554	4.43427
chr1	28585617	28586496	C657PACXX_7_7108.sorted.filtered_peak_557	64	.	28585617	28586496	0	3	1,586,1	0,1,878	3.45488	9.18625	6.42503
chr1	28655206	28655861	C657PACXX_7_7108.sorted.filtered_peak_558	204	.	28655206	28655861	0	3	1,651,1	0,3,654	6.12840	24.00802	20.44033
chr1	28695619	28696768	C657PACXX_7_7108.sorted.filtered_peak_559	22	.	28695619	28696768	0	4	1,569,250,1	0,166,787,1148	2.80602	4.70235	2.26736
chr1	28736261	28736511	C657PACXX_7_7108.sorted.filtered_peak_560	30	.	28736261	28736511	0	2	1,1	0,249	3.28036	5.63877	3.09586
chr1	28832149	28832731	C657PACXX_7_7108.sorted.filtered_peak_561	206	.	28832149	28832731	0	3	1,571,1	0,4,581	4.93639	24.24462	20.68550
chr1	28844289	28845676	C657PACXX_7_7108.sorted.filtered_peak_562	58	.	28844289	28845676	0	3	1,704,1	0,24,1386	3.47989	8.64698	5.89370
chr1	28879104	28880116	C657PACXX_7_7108.sorted.filtered_peak_563	87	.	28879104	28880116	0	3	1,1005,1	0,4,1011	4.14675	11.72507	8.76631
chr1	28907695	28908992	C657PACXX_7_7108.sorted.filtered_peak_564	78	.	28907695	28908992	0	3	1,1267,1	0,16,1296	3.48002	10.69418	7.81830
chr1	28969141	28970098	C657PACXX_7_7108.sorted.filtered_peak_565	72	.	28969141	28970098	0	3	1,921,1	0,1,956	3.27771	10.11391	7.25203
chr1	28974457	28975620	C657PACXX_7_7108.sorted.filtered_peak_566	159	.	28974457	28975620	0	3	1,1156,1	0,2,1162	4.37417	19.34134	15.98071
chr1	28994698	28995407	C657PACXX_7_7108.sorted.filtered_peak_567	31	.	28994698	28995407	0	3	1,553,1	0,17,708	2.83413	5.70246	3.15720
chr1	28995582	28996665	C657PACXX_7_7108.sorted.filtered_peak_568	50	.	28995582	28996665	0	3	1,1004,1	0,77,1082	3.27814	7.74396	5.04202
chr1	29062756	29063629	C657PACXX_7_7108.sorted.filtered_peak_569	73	.	29062756	29063629	0	3	1,856,1	0,8,872	3.68066	10.16502	7.30377
chr1	29101601	29102119	C657PACXX_7_7108.sorted.filtered_peak_570	33	.	29101601	29102119	0	3	1,289,1	0,222,517	3.15605	5.90143	3.34342
chr1	29111590	29111864	C657PACXX_7_7108.sorted.filtered_peak_571	63	.	29111590	29111864	0	3	1,267,1	0,6,273	4.27151	9.16780	6.34340
chr1	29203658	29204080	C657PACXX_7_7108.sorted.filtered_peak_572	23	.	29203658	29204080	0	2	1,1	0,421	3.01687	4.81590	2.36722
chr1	29211612	29211895	C657PACXX_7_7108.sorted.filtered_peak_573	50	.	29211612	29211895	0	2	1,1	0,282	3.13521	7.79002	5.08251
chr1	29213206	29213735	C657PACXX_7_7108.sorted.filtered_peak_574	35	.	29213206	29213735	0	3	1,521,1	0,7,528	2.78542	6.09945	3.50899
chr1	29240629	29241103	C657PACXX_7_7108.sorted.filtered_peak_575	41	.	29240629	29241103	0	3	1,459,1	0,5,473	3.21293	6.79351	4.15051
chr1	29241589	29242069	C657PACXX_7_7108.sorted.filtered_peak_576	23	.	29241589	29242069	0	3	1,447,1	0,10,479	2.71360	4.74957	2.30301
chr1	29253148	29253956	C657PACXX_7_7108.sorted.filtered_peak_577	48	.	29253148	29253956	0	3	1,787,1	0,2,807	3.31480	7.46418	4.80369
chr1	29388659	29389018	C657PACXX_7_7108.sorted.filtered_peak_578	17	.	29388659	29389018	0	2	1,1	0,358	2.75365	4.08600	1.74154
chr1	29507348	29508990	C657PACXX_7_7108.sorted.filtered_peak_579	85	.	29507348	29508990	0	3	1,1482,1	0,152,1641	3.28440	11.42723	8.52160
chr1	29529179	29529614	C657PACXX_7_7108.sorted.filtered_peak_580	29	.	29529179	29529614	0	3	1,427,1	0,3,434	3.06980	5.43976	2.92925
chr1	29557130	29557658	C657PACXX_7_7108.sorted.filtered_peak_581	49	.	29557130	29557658	0	2	1,521	0,7	3.22981	7.64360	4.94645
chr1	29562434	29562804	C657PACXX_7_7108.sorted.filtered_peak_582	29	.	29562434	29562804	0	2	1,1	0,369	2.81520	5.50450	2.97843
chr1	30184806	30185247	C657PACXX_7_7108.sorted.filtered_peak_583	55	.	30184806	30185247	0	3	1,423,1	0,15,440	3.21441	8.29543	5.54326
chr1	30191982	30192586	C657PACXX_7_7108.sorted.filtered_peak_584	32	.	30191982	30192586	0	3	1,559,1	0,32,603	3.17951	5.78852	3.24972
chr1	30250454	30250809	C657PACXX_7_7108.sorted.filtered_peak_585	29	.	30250454	30250809	0	3	1,318,1	0,34,354	3.17377	5.48233	2.97913
chr1	30663981	30664356	C657PACXX_7_7108.sorted.filtered_peak_586	109	.	30663981	30664356	0	3	1,365,1	0,3,374	4.45041	14.01470	10.93201
chr1	30853427	30853743	C657PACXX_7_7108.sorted.filtered_peak_587	23	.	30853427	30853743	0	2	1,312	0,4	2.84622	4.76807	2.32043
chr1	31190842	31192452	C657PACXX_7_7108.sorted.filtered_peak_588	107	.	31190842	31192452	0	3	1,1220,1	0,14,1609	3.33079	13.79721	10.73380
chr1	31216237	31217075	C657PACXX_7_7108.sorted.filtered_peak_589	49	.	31216237	31217075	0	3	1,465,1	0,233,837	2.87547	7.62042	4.98034
chr1	31229205	31229979	C657PACXX_7_7108.sorted.filtered_peak_590	58	.	31229205	31229979	0	3	1,676,1	0,20,773	2.94287	8.57523	5.82377
chr1	31238522	31239136	C657PACXX_7_7108.sorted.filtered_peak_591	28	.	31238522	31239136	0	3	1,606,1	0,4,613	2.87214	5.34088	2.83164
chr1	31252413	31252796	C657PACXX_7_7108.sorted.filtered_peak_592	50	.	31252413	31252796	0	3	1,363,1	0,7,382	3.32100	7.76075	5.05829
chr1	31297042	31297421	C657PACXX_7_7108.sorted.filtered_peak_593	25	.	31297042	31297421	0	3	1,367,1	0,9,378	2.85431	5.07363	2.59598
chr1	31391882	31392232	C657PACXX_7_7108.sorted.filtered_peak_594	20	.	31391882	31392232	0	2	1,1	0,349	2.92251	4.50682	2.08161
chr1	31401970	31402351	C657PACXX_7_7108.sorted.filtered_peak_595	14	.	31401970	31402351	0	2	1,278	0,103	2.62676	3.81618	1.49290
chr1	31483026	31483460	C657PACXX_7_7108.sorted.filtered_peak_596	35	.	31483026	31483460	0	3	1,351,1	0,5,433	3.15040	6.07987	3.51381
chr1	31509557	31509964	C657PACXX_7_7108.sorted.filtered_peak_597	16	.	31509557	31509964	0	2	1,1	0,406	2.60450	3.92928	1.60447
chr1	31538154	31539058	C657PACXX_7_7108.sorted.filtered_peak_598	47	.	31538154	31539058	0	3	1,886,1	0,6,903	3.16022	7.44614	4.77325
chr1	31628175	31628479	C657PACXX_7_7108.sorted.filtered_peak_599	33	.	31628175	31628479	0	3	1,280,1	0,17,303	3.20123	5.93994	3.37418
chr1	31654358	31654812	C657PACXX_7_7108.sorted.filtered_peak_600	28	.	31654358	31654812	0	3	1,278,1	0,163,453	2.98935	5.34935	2.84396
chr1	31769245	31770340	C657PACXX_7_7108.sorted.filtered_peak_601	93	.	31769245	31770340	0	3	1,1067,1	0,2,1094	3.72866	12.27546	9.33544
chr1	31867501	31867804	C657PACXX_7_7108.sorted.filtered_peak_602	23	.	31867501	31867804	0	2	1,1	0,302	2.94864	4.75912	2.31638
chr1	31886244	31886494	C657PACXX_7_7108.sorted.filtered_peak_603	19	.	31886244	31886494	0	2	1,1	0,249	2.87532	4.38588	1.98818
chr1	32014350	32015030	C657PACXX_7_7108.sorted.filtered_peak_604	71	.	32014350	32015030	0	2	1,522	0,158	3.93356	9.97739	7.15570
chr1	32109915	32110991	C657PACXX_7_7108.sorted.filtered_peak_605	142	.	32109915	32110991	0	3	1,1031,1	0,43,1075	4.19501	17.50920	14.26708
chr1	32129451	32129713	C657PACXX_7_7108.sorted.filtered_peak_606	34	.	32129451	32129713	0	2	1,1	0,261	2.96519	6.02381	3.45413
chr1	32170738	32171297	C657PACXX_7_7108.sorted.filtered_peak_607	26	.	32170738	32171297	0	3	1,422,1	0,10,558	2.73881	5.10120	2.62876
chr1	32253805	32255142	C657PACXX_7_7108.sorted.filtered_peak_608	39	.	32253805	32255142	0	4	1,656,575,1	0,8,755,1336	2.77790	6.56800	3.95456
chr1	32281368	32281742	C657PACXX_7_7108.sorted.filtered_peak_609	18	.	32281368	32281742	0	2	1,1	0,373	2.73622	4.23223	1.86739
chr1	32314033	32314542	C657PACXX_7_7108.sorted.filtered_peak_610	28	.	32314033	32314542	0	2	503,1	0,508	3.14160	5.40719	2.88095
chr1	32354950	32355396	C657PACXX_7_7108.sorted.filtered_peak_611	37	.	32354950	32355396	0	3	1,431,1	0,3,445	3.48052	6.32936	3.72341
chr1	32376400	32376750	C657PACXX_7_7108.sorted.filtered_peak_612	13	.	32376400	32376750	0	2	1,1	0,349	2.51932	3.58614	1.32182
chr1	32403992	32404367	C657PACXX_7_7108.sorted.filtered_peak_613	51	.	32403992	32404367	0	3	1,342,1	0,5,374	2.62807	7.86374	5.15324
chr1	32405358	32405852	C657PACXX_7_7108.sorted.filtered_peak_614	69	.	32405358	32405852	0	3	1,478,1	0,12,493	2.78348	9.86002	6.99022
chr1	32409404	32410508	C657PACXX_7_7108.sorted.filtered_peak_615	33	.	32409404	32410508	0	3	1,878,1	0,47,1103	2.49216	5.87319	3.31550
chr1	32421639	32422171	C657PACXX_7_7108.sorted.filtered_peak_616	53	.	32421639	32422171	0	3	1,498,1	0,10,531	3.13567	8.01775	5.31252
chr1	32423352	32423747	C657PACXX_7_7108.sorted.filtered_peak_617	37	.	32423352	32423747	0	3	1,378,1	0,9,394	2.82525	6.32373	3.72045
chr1	32450326	32450778	C657PACXX_7_7108.sorted.filtered_peak_618	36	.	32450326	32450778	0	2	346,1	0,451	3.13692	6.19956	3.60930
chr1	32450957	32451332	C657PACXX_7_7108.sorted.filtered_peak_619	25	.	32450957	32451332	0	3	1,284,1	0,55,374	2.82498	5.04647	2.56968
chr1	32478797	32479795	C657PACXX_7_7108.sorted.filtered_peak_620	159	.	32478797	32479795	0	3	1,785,1	0,200,997	4.34231	19.25294	15.97617
chr1	32480268	32480707	C657PACXX_7_7108.sorted.filtered_peak_621	21	.	32480268	32480707	0	3	1,274,1	0,145,438	2.31213	4.53955	2.11926
chr1	32538038	32539251	C657PACXX_7_7108.sorted.filtered_peak_622	89	.	32538038	32539251	0	3	1,1204,1	0,8,1212	3.67168	11.84899	8.91569
chr1	32573456	32574374	C657PACXX_7_7108.sorted.filtered_peak_623	74	.	32573456	32574374	0	2	911,1	0,917	3.77385	10.28879	7.41620
chr1	32644898	32646249	C657PACXX_7_7108.sorted.filtered_peak_624	88	.	32644898	32646249	0	4	1,824,393,1	0,9,886,1350	3.49846	11.77082	8.88862
chr1	32666804	32667388	C657PACXX_7_7108.sorted.filtered_peak_625	27	.	32666804	32667388	0	3	1,336,1	0,9,583	2.43856	5.26922	2.78067
chr1	32671159	32671464	C657PACXX_7_7108.sorted.filtered_peak_626	41	.	32671159	32671464	0	3	1,267,1	0,1,304	2.88436	6.81900	4.17156
chr1	32681120	32681596	C657PACXX_7_7108.sorted.filtered_peak_627	24	.	32681120	32681596	0	3	1,353,1	0,111,475	2.93931	4.87671	2.42212
chr1	32687531	32688487	C657PACXX_7_7108.sorted.filtered_peak_628	72	.	32687531	32688487	0	3	1,629,1	0,25,955	3.78865	10.03125	7.21993
chr1	32697851	32698277	C657PACXX_7_7108.sorted.filtered_peak_629	13	.	32697851	32698277	0	2	1,1	0,425	2.63591	3.67889	1.37281
chr1	32715410	32716535	C657PACXX_7_7108.sorted.filtered_peak_630	50	.	32715410	32716535	0	3	1,720,1	0,1,1124	2.74389	7.75002	5.07261
chr1	32719376	32719667	C657PACXX_7_7108.sorted.filtered_peak_631	14	.	32719376	32719667	0	2	1,1	0,290	2.07642	3.76954	1.46556
chr1	32739305	32739712	C657PACXX_7_7108.sorted.filtered_peak_632	14	.	32739305	32739712	0	2	1,1	0,406	2.52015	3.69292	1.40912
chr1	32756916	32758540	C657PACXX_7_7108.sorted.filtered_peak_633	77	.	32756916	32758540	0	3	1,1016,1	0,233,1623	3.60680	10.57684	7.73899
chr1	32785779	32786061	C657PACXX_7_7108.sorted.filtered_peak_634	24	.	32785779	32786061	0	2	1,1	0,281	2.95735	4.91469	2.45444
chr1	32802952	32803254	C657PACXX_7_7108.sorted.filtered_peak_635	18	.	32802952	32803254	0	2	1,1	0,301	2.43926	4.26010	1.88172
chr1	32816655	32817222	C657PACXX_7_7108.sorted.filtered_peak_636	52	.	32816655	32817222	0	3	1,535,1	0,8,566	3.30733	7.94152	5.22430
chr1	32837700	32838151	C657PACXX_7_7108.sorted.filtered_peak_637	32	.	32837700	32838151	0	1	451	0	3.24319	5.84082	3.28909
chr1	32859783	32860605	C657PACXX_7_7108.sorted.filtered_peak_638	158	.	32859783	32860605	0	3	1,814,1	0,3,821	5.01485	19.18052	15.86275
chr1	32866147	32866637	C657PACXX_7_7108.sorted.filtered_peak_639	18	.	32866147	32866637	0	2	1,1	0,489	2.84164	4.26801	1.87425
chr1	32879560	32879888	C657PACXX_7_7108.sorted.filtered_peak_640	43	.	32879560	32879888	0	1	328	0	3.69898	7.06493	4.39467
chr1	32929886	32930332	C657PACXX_7_7108.sorted.filtered_peak_641	16	.	32929886	32930332	0	2	1,1	0,445	2.76404	4.04813	1.68838
chr1	32985898	32986507	C657PACXX_7_7108.sorted.filtered_peak_642	44	.	32985898	32986507	0	3	1,429,1	0,11,608	3.67736	7.05847	4.40478
chr1	33115760	33117162	C657PACXX_7_7108.sorted.filtered_peak_643	117	.	33115760	33117162	0	3	1,1366,1	0,28,1401	3.93649	14.86048	11.75422
chr1	33177689	33178293	C657PACXX_7_7108.sorted.filtered_peak_644	27	.	33177689	33178293	0	2	1,573	0,31	3.09753	5.29726	2.79587
chr1	33220006	33220256	C657PACXX_7_7108.sorted.filtered_peak_645	17	.	33220006	33220256	0	2	1,1	0,249	2.62148	4.10341	1.74482
chr1	33238674	33238943	C657PACXX_7_7108.sorted.filtered_peak_646	27	.	33238674	33238943	0	2	261,1	0,268	2.98936	5.29736	2.78897
chr1	33264491	33265282	C657PACXX_7_7108.sorted.filtered_peak_647	158	.	33264491	33265282	0	3	1,784,1	0,2,790	4.80549	19.13774	15.83474
chr1	33266760	33267297	C657PACXX_7_7108.sorted.filtered_peak_648	41	.	33266760	33267297	0	3	1,321,1	0,5,536	2.88668	6.74138	4.15839
chr1	33282450	33283490	C657PACXX_7_7108.sorted.filtered_peak_649	95	.	33282450	33283490	0	2	1035,1	0,1039	3.62532	12.53359	9.57635
chr1	33342054	33342723	C657PACXX_7_7108.sorted.filtered_peak_650	13	.	33342054	33342723	0	2	1,1	0,668	2.51814	3.62121	1.34934
chr1	33399220	33399598	C657PACXX_7_7108.sorted.filtered_peak_651	14	.	33399220	33399598	0	2	1,1	0,377	2.60745	3.69100	1.40574
chr1	33405396	33405681	C657PACXX_7_7108.sorted.filtered_peak_652	22	.	33405396	33405681	0	1	285	0	2.91278	4.70059	2.25537
chr1	33430247	33430727	C657PACXX_7_7108.sorted.filtered_peak_653	30	.	33430247	33430727	0	3	1,469,1	0,9,479	2.78189	5.53863	3.00568
chr1	33446564	33447149	C657PACXX_7_7108.sorted.filtered_peak_654	35	.	33446564	33447149	0	3	1,536,1	0,3,584	2.95524	6.17312	3.57794
chr1	33450253	33450553	C657PACXX_7_7108.sorted.filtered_peak_655	18	.	33450253	33450553	0	3	1,292,1	0,6,299	2.38616	4.21778	1.84148
chr1	33454859	33455216	C657PACXX_7_7108.sorted.filtered_peak_656	30	.	33454859	33455216	0	3	1,287,1	0,36,356	2.74108	5.62058	3.09721
chr1	33458016	33458498	C657PACXX_7_7108.sorted.filtered_peak_657	32	.	33458016	33458498	0	3	1,426,1	0,51,481	2.87839	5.81442	3.25911
chr1	33490171	33491013	C657PACXX_7_7108.sorted.filtered_peak_658	20	.	33490171	33491013	0	2	250,300	0,542	2.75783	4.47730	2.06797
chr1	33502195	33502901	C657PACXX_7_7108.sorted.filtered_peak_659	118	.	33502195	33502901	0	3	1,507,1	0,180,705	4.79262	14.96732	11.85587
chr1	33510999	33511902	C657PACXX_7_7108.sorted.filtered_peak_660	33	.	33510999	33511902	0	3	1,508,1	0,371,902	3.03222	5.94447	3.39770
chr1	33546246	33547068	C657PACXX_7_7108.sorted.filtered_peak_661	43	.	33546246	33547068	0	3	1,656,1	0,165,821	3.22268	6.95538	4.32431
chr1	33564694	33565497	C657PACXX_7_7108.sorted.filtered_peak_662	61	.	33564694	33565497	0	3	1,645,1	0,153,802	3.32770	8.97420	6.18475
chr1	33592513	33593527	C657PACXX_7_7108.sorted.filtered_peak_663	206	.	33592513	33593527	0	3	1,943,1	0,10,1013	4.60998	24.19800	20.68227
chr1	33646446	33647354	C657PACXX_7_7108.sorted.filtered_peak_664	25	.	33646446	33647354	0	4	1,250,299,1	0,66,591,907	2.61997	5.02842	2.55292
chr1	33761101	33761409	C657PACXX_7_7108.sorted.filtered_peak_665	34	.	33761101	33761409	0	3	1,301,1	0,2,307	3.25569	5.98030	3.41661
chr1	33814542	33815019	C657PACXX_7_7108.sorted.filtered_peak_666	13	.	33814542	33815019	0	2	1,1	0,476	2.33970	3.68793	1.39006
chr1	33815472	33815933	C657PACXX_7_7108.sorted.filtered_peak_667	28	.	33815472	33815933	0	3	1,444,1	0,2,460	2.72299	5.31742	2.81459
chr1	33833311	33833909	C657PACXX_7_7108.sorted.filtered_peak_668	24	.	33833311	33833909	0	2	1,566	0,32	2.85418	4.86416	2.40992
chr1	33937668	33938282	C657PACXX_7_7108.sorted.filtered_peak_669	48	.	33937668	33938282	0	3	1,528,1	0,84,613	3.22058	7.54241	4.85244
chr1	34098694	34099181	C657PACXX_7_7108.sorted.filtered_peak_670	19	.	34098694	34099181	0	3	1,463,1	0,23,486	2.70450	4.31998	1.92433
chr1	35318241	35318795	C657PACXX_7_7108.sorted.filtered_peak_671	36	.	35318241	35318795	0	2	551,1	0,553	3.15239	6.28804	3.69635
chr1	35325129	35325736	C657PACXX_7_7108.sorted.filtered_peak_672	78	.	35325129	35325736	0	3	1,591,1	0,5,606	3.41309	10.70479	7.81237
chr1	35328980	35329324	C657PACXX_7_7108.sorted.filtered_peak_673	15	.	35328980	35329324	0	2	1,1	0,343	2.08792	3.89903	1.57161
chr1	35331830	35332265	C657PACXX_7_7108.sorted.filtered_peak_674	38	.	35331830	35332265	0	3	1,399,1	0,8,434	2.74379	6.44075	3.84948
chr1	35450524	35451120	C657PACXX_7_7108.sorted.filtered_peak_675	17	.	35450524	35451120	0	3	1,501,1	0,1,595	2.57853	4.11157	1.75007
chr1	35496658	35497732	C657PACXX_7_7108.sorted.filtered_peak_676	67	.	35496658	35497732	0	3	1,1060,1	0,4,1073	3.78107	9.59881	6.77321
chr1	35544584	35545356	C657PACXX_7_7108.sorted.filtered_peak_677	43	.	35544584	35545356	0	3	1,595,1	0,7,771	3.59738	6.97679	4.33627
chr1	35580984	35581277	C657PACXX_7_7108.sorted.filtered_peak_678	12	.	35580984	35581277	0	2	1,1	0,292	2.58015	3.52379	1.24386
chr1	35657405	35657655	C657PACXX_7_7108.sorted.filtered_peak_679	24	.	35657405	35657655	0	2	1,1	0,249	2.45888	4.95524	2.49021
chr1	35658567	35659302	C657PACXX_7_7108.sorted.filtered_peak_680	120	.	35658567	35659302	0	2	556,1	0,734	4.05061	15.10446	12.02298
chr1	35667869	35668202	C657PACXX_7_7108.sorted.filtered_peak_681	15	.	35667869	35668202	0	2	1,1	0,332	2.71246	3.89661	1.55732
chr1	35733923	35734786	C657PACXX_7_7108.sorted.filtered_peak_682	60	.	35733923	35734786	0	3	1,479,1	0,32,862	3.46758	8.79629	6.08462
chr1	35896832	35897243	C657PACXX_7_7108.sorted.filtered_peak_683	15	.	35896832	35897243	0	2	1,1	0,410	2.58691	3.89576	1.56941
chr1	35965330	35965856	C657PACXX_7_7108.sorted.filtered_peak_684	47	.	35965330	35965856	0	3	1,510,1	0,11,525	3.51558	7.44932	4.75945
chr1	35971599	35972450	C657PACXX_7_7108.sorted.filtered_peak_685	42	.	35971599	35972450	0	4	1,367,314,1	0,2,523,850	3.06550	6.89816	4.26888
chr1	36005012	36005262	C657PACXX_7_7108.sorted.filtered_peak_686	16	.	36005012	36005262	0	2	1,1	0,249	2.53485	3.96260	1.61846
chr1	36010700	36011156	C657PACXX_7_7108.sorted.filtered_peak_687	28	.	36010700	36011156	0	3	1,268,1	0,185,455	3.01338	5.32571	2.81544
chr1	36022916	36023457	C657PACXX_7_7108.sorted.filtered_peak_688	97	.	36022916	36023457	0	3	1,524,1	0,11,540	3.68946	12.76486	9.73637
chr1	36034606	36035159	C657PACXX_7_7108.sorted.filtered_peak_689	19	.	36034606	36035159	0	2	1,1	0,552	2.52884	4.28229	1.90366
chr1	36106794	36107535	C657PACXX_7_7108.sorted.filtered_peak_690	72	.	36106794	36107535	0	2	740,1	0,740	3.52354	10.13789	7.28263
chr1	36184298	36184830	C657PACXX_7_7108.sorted.filtered_peak_691	40	.	36184298	36184830	0	3	1,520,1	0,8,531	3.04588	6.68201	4.04308
chr1	36192478	36192921	C657PACXX_7_7108.sorted.filtered_peak_692	43	.	36192478	36192921	0	3	1,301,1	0,63,442	3.50099	7.01806	4.37230
chr1	36234822	36235723	C657PACXX_7_7108.sorted.filtered_peak_693	67	.	36234822	36235723	0	3	1,897,1	0,1,900	3.66808	9.55635	6.71025
chr1	36276358	36276802	C657PACXX_7_7108.sorted.filtered_peak_694	23	.	36276358	36276802	0	3	1,296,1	0,138,443	2.73837	4.82792	2.38593
chr1	36348396	36349329	C657PACXX_7_7108.sorted.filtered_peak_695	36	.	36348396	36349329	0	4	1,290,458,1	0,118,462,932	2.90263	6.28907	3.69809
chr1	36395818	36397419	C657PACXX_7_7108.sorted.filtered_peak_696	41	.	36395818	36397419	0	4	1,269,476,1	0,442,839,1600	2.94615	6.73509	4.15362
chr1	36488801	36489051	C657PACXX_7_7108.sorted.filtered_peak_697	24	.	36488801	36489051	0	2	1,1	0,249	3.05330	4.90561	2.43386
chr1	36554185	36555019	C657PACXX_7_7108.sorted.filtered_peak_698	58	.	36554185	36555019	0	3	1,711,1	0,118,833	3.32042	8.61329	5.86032
chr1	36565231	36565811	C657PACXX_7_7108.sorted.filtered_peak_699	33	.	36565231	36565811	0	3	1,414,1	0,2,579	3.12031	5.88866	3.33490
chr1	36614742	36615625	C657PACXX_7_7108.sorted.filtered_peak_700	136	.	36614742	36615625	0	3	1,865,1	0,8,882	3.95519	16.91256	13.69895
chr1	36621292	36621668	C657PACXX_7_7108.sorted.filtered_peak_701	39	.	36621292	36621668	0	3	1,316,1	0,48,375	2.66844	6.51402	3.90345
chr1	36653712	36654116	C657PACXX_7_7108.sorted.filtered_peak_702	29	.	36653712	36654116	0	3	1,375,1	0,17,403	3.23157	5.50687	2.98186
chr1	36689004	36690630	C657PACXX_7_7108.sorted.filtered_peak_703	129	.	36689004	36690630	0	3	1,1594,1	0,26,1625	3.80385	16.08154	12.92006
chr1	36751066	36751505	C657PACXX_7_7108.sorted.filtered_peak_704	22	.	36751066	36751505	0	3	1,338,1	0,17,438	2.77616	4.69813	2.26058
chr1	36772104	36773033	C657PACXX_7_7108.sorted.filtered_peak_705	70	.	36772104	36773033	0	3	1,630,1	0,161,928	3.82235	9.82829	7.01535
chr1	36839180	36840523	C657PACXX_7_7108.sorted.filtered_peak_706	44	.	36839180	36840523	0	3	1,1068,1	0,270,1342	3.05013	7.13010	4.47123
chr1	36851184	36852443	C657PACXX_7_7108.sorted.filtered_peak_707	165	.	36851184	36852443	0	3	1,1239,1	0,19,1258	4.03890	19.87155	16.54646
chr1	36863043	36863700	C657PACXX_7_7108.sorted.filtered_peak_708	62	.	36863043	36863700	0	3	1,544,1	0,101,656	3.58619	9.08328	6.27585
chr1	36886237	36886887	C657PACXX_7_7108.sorted.filtered_peak_709	23	.	36886237	36886887	0	2	1,1	0,649	2.91677	4.76467	2.32005
chr1	36915928	36916575	C657PACXX_7_7108.sorted.filtered_peak_710	48	.	36915928	36916575	0	3	1,316,1	0,2,646	3.36928	7.51965	4.84739
chr1	36929639	36930523	C657PACXX_7_7108.sorted.filtered_peak_711	57	.	36929639	36930523	0	3	1,609,1	0,155,883	3.34527	8.49583	5.76879
chr1	36939715	36939997	C657PACXX_7_7108.sorted.filtered_peak_712	35	.	36939715	36939997	0	3	1,250,1	0,20,281	3.16750	6.08769	3.52153
chr1	36989411	36989711	C657PACXX_7_7108.sorted.filtered_peak_713	49	.	36989411	36989711	0	2	1,294	0,6	3.67929	7.66789	4.96205
chr1	37920445	37920710	C657PACXX_7_7108.sorted.filtered_peak_714	20	.	37920445	37920710	0	2	1,1	0,264	2.91920	4.50345	2.08147
chr1	37943250	37943500	C657PACXX_7_7108.sorted.filtered_peak_715	23	.	37943250	37943500	0	2	1,1	0,249	2.11036	4.78360	2.34357
chr1	37944276	37944831	C657PACXX_7_7108.sorted.filtered_peak_716	18	.	37944276	37944831	0	2	1,1	0,554	2.04666	4.26817	1.89009
chr1	37945099	37945652	C657PACXX_7_7108.sorted.filtered_peak_717	30	.	37945099	37945652	0	3	1,254,1	0,297,552	2.29850	5.55528	3.02640
chr1	37952998	37953276	C657PACXX_7_7108.sorted.filtered_peak_718	39	.	37952998	37953276	0	3	1,266,1	0,10,277	3.21256	6.60627	3.97901
chr1	37979264	37980116	C657PACXX_7_7108.sorted.filtered_peak_719	65	.	37979264	37980116	0	3	1,835,1	0,3,851	3.55113	9.34591	6.54019
chr1	37980296	37980949	C657PACXX_7_7108.sorted.filtered_peak_720	39	.	37980296	37980949	0	3	1,489,1	0,3,652	3.03140	6.55648	3.93404
chr1	38019698	38020076	C657PACXX_7_7108.sorted.filtered_peak_721	86	.	38019698	38020076	0	3	1,368,1	0,9,377	4.23094	11.63709	8.69730
chr1	38061024	38062013	C657PACXX_7_7108.sorted.filtered_peak_722	84	.	38061024	38062013	0	3	1,830,1	0,1,988	3.84704	11.30704	8.40762
chr1	38068757	38069024	C657PACXX_7_7108.sorted.filtered_peak_723	26	.	38068757	38069024	0	1	267	0	3.05131	5.10908	2.61341
chr1	38155994	38156652	C657PACXX_7_7108.sorted.filtered_peak_724	139	.	38155994	38156652	0	3	1,638,1	0,4,657	4.16109	17.22263	13.97799
chr1	38157763	38158302	C657PACXX_7_7108.sorted.filtered_peak_725	35	.	38157763	38158302	0	3	1,450,1	0,7,538	2.58887	6.09316	3.52708
chr1	38273697	38274570	C657PACXX_7_7108.sorted.filtered_peak_726	48	.	38273697	38274570	0	3	1,622,1	0,8,872	3.00133	7.58591	4.89777
chr1	38324932	38326104	C657PACXX_7_7108.sorted.filtered_peak_727	73	.	38324932	38326104	0	3	1,1050,1	0,25,1171	3.66609	10.21281	7.36879
chr1	38396279	38396682	C657PACXX_7_7108.sorted.filtered_peak_728	25	.	38396279	38396682	0	3	1,250,1	0,96,402	2.79906	4.99997	2.53461
chr1	38397113	38397779	C657PACXX_7_7108.sorted.filtered_peak_729	55	.	38397113	38397779	0	2	1,528	0,138	3.56839	8.29174	5.58229
chr1	38455221	38456151	C657PACXX_7_7108.sorted.filtered_peak_730	79	.	38455221	38456151	0	2	1,922	0,8	3.99567	10.78934	7.92663
chr1	38461246	38461595	C657PACXX_7_7108.sorted.filtered_peak_731	22	.	38461246	38461595	0	2	1,1	0,348	2.59747	4.72190	2.28622
chr1	38475037	38475347	C657PACXX_7_7108.sorted.filtered_peak_732	47	.	38475037	38475347	0	3	1,291,1	0,4,309	2.79568	7.43052	4.75328
chr1	38478014	38478721	C657PACXX_7_7108.sorted.filtered_peak_733	92	.	38478014	38478721	0	3	1,698,1	0,6,706	3.66398	12.23599	9.27210
chr1	38495516	38496320	C657PACXX_7_7108.sorted.filtered_peak_734	24	.	38495516	38496320	0	3	1,311,1	0,182,803	2.60195	4.96309	2.49828
chr1	38993130	38993380	C657PACXX_7_7108.sorted.filtered_peak_735	23	.	38993130	38993380	0	2	1,1	0,249	3.00508	4.76141	2.30780
chr1	39025043	39025450	C657PACXX_7_7108.sorted.filtered_peak_736	33	.	39025043	39025450	0	3	1,365,1	0,41,406	3.02477	5.95033	3.38559
chr1	39300886	39301236	C657PACXX_7_7108.sorted.filtered_peak_737	20	.	39300886	39301236	0	3	1,262,1	0,14,349	2.75952	4.45316	2.04094
chr1	39325113	39326077	C657PACXX_7_7108.sorted.filtered_peak_738	63	.	39325113	39326077	0	3	1,953,1	0,7,963	3.36062	9.18195	6.37992
chr1	39338415	39339537	C657PACXX_7_7108.sorted.filtered_peak_739	79	.	39338415	39339537	0	3	1,1054,1	0,65,1121	3.77111	10.82161	7.96093
chr1	39456328	39457067	C657PACXX_7_7108.sorted.filtered_peak_740	151	.	39456328	39457067	0	2	738,1	0,738	4.82050	18.44146	15.12400
chr1	39491747	39492721	C657PACXX_7_7108.sorted.filtered_peak_741	63	.	39491747	39492721	0	3	1,934,1	0,9,973	3.92904	9.09691	6.32189
chr1	39564096	39564631	C657PACXX_7_7108.sorted.filtered_peak_742	19	.	39564096	39564631	0	2	1,492	0,43	2.81683	4.29875	1.91224
chr1	39649398	39649966	C657PACXX_7_7108.sorted.filtered_peak_743	53	.	39649398	39649966	0	3	1,539,1	0,17,567	3.35051	8.11751	5.38313
chr1	39651333	39651741	C657PACXX_7_7108.sorted.filtered_peak_744	44	.	39651333	39651741	0	3	1,397,1	0,6,407	3.07650	7.07565	4.40644
chr1	39657814	39658470	C657PACXX_7_7108.sorted.filtered_peak_745	81	.	39657814	39658470	0	2	653,1	0,655	3.15105	11.06890	8.14226
chr1	39662549	39662880	C657PACXX_7_7108.sorted.filtered_peak_746	58	.	39662549	39662880	0	3	1,311,1	0,4,330	2.91677	8.62363	5.86705
chr1	39670231	39671943	C657PACXX_7_7108.sorted.filtered_peak_747	47	.	39670231	39671943	0	3	1,1407,1	0,15,1711	3.15912	7.38247	4.72870
chr1	39681165	39681762	C657PACXX_7_7108.sorted.filtered_peak_748	47	.	39681165	39681762	0	2	1,595	0,2	3.32280	7.38295	4.70683
chr1	39864117	39864793	C657PACXX_7_7108.sorted.filtered_peak_749	17	.	39864117	39864793	0	2	348,1	0,675	2.72249	4.07343	1.71520
chr1	39874383	39874964	C657PACXX_7_7108.sorted.filtered_peak_750	28	.	39874383	39874964	0	3	1,283,1	0,9,580	2.76203	5.31576	2.82544
chr1	39957174	39957424	C657PACXX_7_7108.sorted.filtered_peak_751	24	.	39957174	39957424	0	2	1,1	0,249	3.03564	4.87377	2.40875
chr1	39991549	39991985	C657PACXX_7_7108.sorted.filtered_peak_752	24	.	39991549	39991985	0	3	1,415,1	0,16,435	2.95403	4.86729	2.41749
chr1	40004763	40005140	C657PACXX_7_7108.sorted.filtered_peak_753	21	.	40004763	40005140	0	3	1,250,1	0,107,376	2.95644	4.62740	2.19543
chr1	40024834	40025227	C657PACXX_7_7108.sorted.filtered_peak_754	17	.	40024834	40025227	0	2	1,1	0,392	2.68097	4.12876	1.77273
chr1	40041202	40041597	C657PACXX_7_7108.sorted.filtered_peak_755	19	.	40041202	40041597	0	3	1,293,1	0,67,394	2.50046	4.31463	1.92286
chr1	40042191	40042829	C657PACXX_7_7108.sorted.filtered_peak_756	31	.	40042191	40042829	0	3	1,589,1	0,14,637	2.88678	5.70313	3.16230
chr1	40156991	40157504	C657PACXX_7_7108.sorted.filtered_peak_757	21	.	40156991	40157504	0	3	1,399,1	0,108,512	2.73785	4.58180	2.15913
chr1	40185740	40186042	C657PACXX_7_7108.sorted.filtered_peak_758	28	.	40185740	40186042	0	2	1,1	0,301	3.12611	5.29591	2.80068
chr1	40204330	40205052	C657PACXX_7_7108.sorted.filtered_peak_759	29	.	40204330	40205052	0	3	1,557,1	0,33,721	2.94474	5.47280	2.95670
chr1	40264666	40265120	C657PACXX_7_7108.sorted.filtered_peak_760	41	.	40264666	40265120	0	3	1,428,1	0,14,453	3.59568	6.74197	4.10810
chr1	40311481	40311750	C657PACXX_7_7108.sorted.filtered_peak_761	25	.	40311481	40311750	0	2	1,1	0,268	2.86984	4.97963	2.51293
chr1	40348834	40349382	C657PACXX_7_7108.sorted.filtered_peak_762	128	.	40348834	40349382	0	3	1,536,1	0,3,547	5.32622	16.00778	12.81195
chr1	40367425	40367783	C657PACXX_7_7108.sorted.filtered_peak_763	25	.	40367425	40367783	0	2	341,1	0,357	2.85726	5.02632	2.54742
chr1	40420503	40421631	C657PACXX_7_7108.sorted.filtered_peak_764	44	.	40420503	40421631	0	3	1,808,1	0,293,1127	3.21572	7.09242	4.43426
chr1	40439253	40439515	C657PACXX_7_7108.sorted.filtered_peak_765	52	.	40439253	40439515	0	3	1,253,1	0,3,261	3.89179	7.93779	5.20238
chr1	40505278	40506723	C657PACXX_7_7108.sorted.filtered_peak_766	95	.	40505278	40506723	0	3	1,1363,1	0,5,1444	3.29948	12.57871	9.57156
chr1	40525028	40525687	C657PACXX_7_7108.sorted.filtered_peak_767	39	.	40525028	40525687	0	3	1,617,1	0,22,658	3.01654	6.53974	3.93196
chr1	40544226	40544476	C657PACXX_7_7108.sorted.filtered_peak_768	17	.	40544226	40544476	0	2	1,1	0,249	2.74948	4.13446	1.76693
chr1	40562530	40563342	C657PACXX_7_7108.sorted.filtered_peak_769	55	.	40562530	40563342	0	3	1,495,1	0,20,811	3.50952	8.24905	5.52899
chr1	40609547	40609820	C657PACXX_7_7108.sorted.filtered_peak_770	18	.	40609547	40609820	0	2	1,1	0,272	2.66670	4.23394	1.85292
chr1	40618667	40619049	C657PACXX_7_7108.sorted.filtered_peak_771	32	.	40618667	40619049	0	2	361,1	0,381	3.13876	5.76349	3.21196
chr1	40626614	40627300	C657PACXX_7_7108.sorted.filtered_peak_772	60	.	40626614	40627300	0	3	1,680,1	0,2,685	3.37379	8.75697	6.01120
chr1	40707400	40707676	C657PACXX_7_7108.sorted.filtered_peak_773	61	.	40707400	40707676	0	2	273,1	0,275	4.08181	8.98962	6.17494
chr1	40723079	40724071	C657PACXX_7_7108.sorted.filtered_peak_774	128	.	40723079	40724071	0	3	1,980,1	0,1,991	4.34243	16.02773	12.81569
chr1	40730090	40730386	C657PACXX_7_7108.sorted.filtered_peak_775	38	.	40730090	40730386	0	1	296	0	3.31103	6.43977	3.82000
chr1	40735813	40736125	C657PACXX_7_7108.sorted.filtered_peak_776	19	.	40735813	40736125	0	2	1,1	0,311	2.70150	4.38453	1.98266
chr1	40778087	40778602	C657PACXX_7_7108.sorted.filtered_peak_777	16	.	40778087	40778602	0	2	1,1	0,514	2.35355	4.01589	1.67454
chr1	40807256	40807627	C657PACXX_7_7108.sorted.filtered_peak_778	38	.	40807256	40807627	0	3	1,344,1	0,18,370	3.03744	6.44939	3.84576
chr1	40838919	40840645	C657PACXX_7_7108.sorted.filtered_peak_779	33	.	40838919	40840645	0	4	1,630,521,1	0,9,1197,1725	2.72114	5.93872	3.37942
chr1	40851218	40851910	C657PACXX_7_7108.sorted.filtered_peak_780	82	.	40851218	40851910	0	3	1,674,1	0,4,691	3.11234	11.21929	8.26679
chr1	40860507	40860757	C657PACXX_7_7108.sorted.filtered_peak_781	36	.	40860507	40860757	0	2	1,1	0,249	2.82845	6.26836	3.66860
chr1	40865915	40866434	C657PACXX_7_7108.sorted.filtered_peak_782	30	.	40865915	40866434	0	3	1,513,1	0,5,518	2.56320	5.56260	3.02409
chr1	40870367	40870767	C657PACXX_7_7108.sorted.filtered_peak_783	35	.	40870367	40870767	0	3	1,392,1	0,2,399	2.73189	6.14148	3.57033
chr1	40915391	40917155	C657PACXX_7_7108.sorted.filtered_peak_784	53	.	40915391	40917155	0	3	1,1759,1	0,4,1763	3.02845	8.03738	5.31913
chr1	40942611	40942861	C657PACXX_7_7108.sorted.filtered_peak_785	21	.	40942611	40942861	0	2	1,1	0,249	2.90483	4.58422	2.16268
chr1	40973792	40975022	C657PACXX_7_7108.sorted.filtered_peak_786	34	.	40973792	40975022	0	3	1,902,1	0,152,1229	3.20645	5.96084	3.40759
chr1	40996805	40997560	C657PACXX_7_7108.sorted.filtered_peak_787	68	.	40996805	40997560	0	3	1,713,1	0,18,754	3.79223	9.63687	6.82605
chr1	41131314	41131797	C657PACXX_7_7108.sorted.filtered_peak_788	75	.	41131314	41131797	0	3	1,454,1	0,25,482	3.78565	10.42853	7.52700
chr1	41157030	41158399	C657PACXX_7_7108.sorted.filtered_peak_789	74	.	41157030	41158399	0	4	1,1034,283,1	0,2,1085,1368	3.06472	10.21728	7.45616
chr1	41174467	41174978	C657PACXX_7_7108.sorted.filtered_peak_790	26	.	41174467	41174978	0	3	1,492,1	0,2,510	2.68882	5.08234	2.60392
chr1	41229920	41230170	C657PACXX_7_7108.sorted.filtered_peak_791	22	.	41229920	41230170	0	2	1,1	0,249	2.78520	4.65067	2.22231
chr1	41239887	41240179	C657PACXX_7_7108.sorted.filtered_peak_792	11	.	41239887	41240179	0	2	1,1	0,291	2.51490	3.42627	1.19003
chr1	41267769	41268588	C657PACXX_7_7108.sorted.filtered_peak_793	27	.	41267769	41268588	0	3	1,811,1	0,1,818	2.70745	5.22620	2.73475
chr1	41284219	41284616	C657PACXX_7_7108.sorted.filtered_peak_794	34	.	41284219	41284616	0	3	1,366,1	0,16,396	3.07646	6.04187	3.46584
chr1	41315510	41315936	C657PACXX_7_7108.sorted.filtered_peak_795	28	.	41315510	41315936	0	3	1,419,1	0,3,425	2.86881	5.35666	2.84434
chr1	41327960	41328582	C657PACXX_7_7108.sorted.filtered_peak_796	108	.	41327960	41328582	0	3	1,616,1	0,3,621	4.37815	13.91174	10.82260
chr1	41333988	41334363	C657PACXX_7_7108.sorted.filtered_peak_797	31	.	41333988	41334363	0	3	1,251,1	0,68,374	3.07023	5.68838	3.14459
chr1	41341402	41342059	C657PACXX_7_7108.sorted.filtered_peak_798	52	.	41341402	41342059	0	3	1,414,1	0,9,656	3.34723	7.92446	5.23266
chr1	41414626	41414876	C657PACXX_7_7108.sorted.filtered_peak_799	21	.	41414626	41414876	0	2	1,1	0,249	2.83198	4.54017	2.11708
chr1	41445018	41445794	C657PACXX_7_7108.sorted.filtered_peak_800	121	.	41445018	41445794	0	3	1,770,1	0,4,775	3.89979	15.24552	12.11034
chr1	41469325	41469954	C657PACXX_7_7108.sorted.filtered_peak_801	35	.	41469325	41469954	0	3	1,462,1	0,3,628	3.06330	6.07293	3.51244
chr1	41826571	41826964	C657PACXX_7_7108.sorted.filtered_peak_802	52	.	41826571	41826964	0	3	1,388,1	0,2,392	3.24416	7.96445	5.25429
chr1	41882617	41882986	C657PACXX_7_7108.sorted.filtered_peak_803	21	.	41882617	41882986	0	2	1,362	0,7	2.79547	4.60610	2.18315
chr1	41898411	41898822	C657PACXX_7_7108.sorted.filtered_peak_804	20	.	41898411	41898822	0	3	1,320,1	0,17,410	2.72652	4.48939	2.08010
chr1	42105024	42105681	C657PACXX_7_7108.sorted.filtered_peak_805	24	.	42105024	42105681	0	3	1,250,1	0,11,656	2.75868	4.88106	2.43226
chr1	42127971	42128417	C657PACXX_7_7108.sorted.filtered_peak_806	35	.	42127971	42128417	0	3	1,442,1	0,3,445	2.70306	6.15266	3.57823
chr1	42132777	42133229	C657PACXX_7_7108.sorted.filtered_peak_807	22	.	42132777	42133229	0	2	1,1	0,451	2.41458	4.69783	2.27216
chr1	42139056	42139582	C657PACXX_7_7108.sorted.filtered_peak_808	34	.	42139056	42139582	0	3	1,357,1	0,9,525	2.77794	5.99005	3.43741
chr1	42149505	42149976	C657PACXX_7_7108.sorted.filtered_peak_809	38	.	42149505	42149976	0	3	1,447,1	0,15,470	2.89426	6.47675	3.86071
chr1	42166555	42166961	C657PACXX_7_7108.sorted.filtered_peak_810	14	.	42166555	42166961	0	2	1,1	0,405	2.65497	3.73347	1.42189
chr1	42194361	42194747	C657PACXX_7_7108.sorted.filtered_peak_811	23	.	42194361	42194747	0	3	1,294,1	0,44,385	2.51410	4.76931	2.32630
chr1	42204876	42205401	C657PACXX_7_7108.sorted.filtered_peak_812	28	.	42204876	42205401	0	3	1,458,1	0,55,524	2.67404	5.33162	2.83707
chr1	42216762	42217527	C657PACXX_7_7108.sorted.filtered_peak_813	63	.	42216762	42217527	0	3	1,725,1	0,10,764	3.24004	9.07237	6.30798
chr1	42257314	42258139	C657PACXX_7_7108.sorted.filtered_peak_814	18	.	42257314	42258139	0	3	1,303,1	0,25,824	2.62499	4.20204	1.83278
chr1	42272042	42272818	C657PACXX_7_7108.sorted.filtered_peak_815	38	.	42272042	42272818	0	3	1,725,1	0,43,775	2.63127	6.51343	3.89602
chr1	42328078	42329125	C657PACXX_7_7108.sorted.filtered_peak_816	52	.	42328078	42329125	0	3	1,877,1	0,7,1046	3.20834	7.93294	5.22765
chr1	42334098	42334504	C657PACXX_7_7108.sorted.filtered_peak_817	14	.	42334098	42334504	0	2	1,1	0,405	2.49837	3.79430	1.49071
chr1	42357004	42357640	C657PACXX_7_7108.sorted.filtered_peak_818	46	.	42357004	42357640	0	3	1,628,1	0,7,635	3.22321	7.37535	4.68857
chr1	42363918	42364330	C657PACXX_7_7108.sorted.filtered_peak_819	28	.	42363918	42364330	0	3	1,377,1	0,3,411	2.75941	5.34071	2.83811
chr1	42385532	42386518	C657PACXX_7_7108.sorted.filtered_peak_820	36	.	42385532	42386518	0	3	1,464,1	0,104,985	2.69393	6.19261	3.64422
chr1	42500972	42502155	C657PACXX_7_7108.sorted.filtered_peak_821	36	.	42500972	42502155	0	3	1,711,1	0,285,1182	2.80874	6.22638	3.64336
chr1	42639080	42639380	C657PACXX_7_7108.sorted.filtered_peak_822	14	.	42639080	42639380	0	2	1,1	0,299	2.48682	3.78082	1.47658
chr1	42800526	42801659	C657PACXX_7_7108.sorted.filtered_peak_823	50	.	42800526	42801659	0	3	1,749,1	0,166,1132	3.05280	7.71321	5.03559
chr1	42921405	42922901	C657PACXX_7_7108.sorted.filtered_peak_824	42	.	42921405	42922901	0	3	1,1124,1	0,363,1495	3.00950	6.89635	4.28876
chr1	42928451	42929103	C657PACXX_7_7108.sorted.filtered_peak_825	71	.	42928451	42929103	0	3	1,605,1	0,38,651	3.69266	9.93619	7.10753
chr1	43123636	43124513	C657PACXX_7_7108.sorted.filtered_peak_826	64	.	43123636	43124513	0	3	1,741,1	0,4,876	3.47545	9.22386	6.43230
chr1	43147306	43148154	C657PACXX_7_7108.sorted.filtered_peak_827	81	.	43147306	43148154	0	4	1,313,359,1	0,28,487,847	3.54189	11.01417	8.15168
chr1	43232068	43233469	C657PACXX_7_7108.sorted.filtered_peak_828	73	.	43232068	43233469	0	3	1,1255,1	0,1,1400	3.30907	10.21806	7.38672
chr1	43282149	43283446	C657PACXX_7_7108.sorted.filtered_peak_829	96	.	43282149	43283446	0	3	1,1175,1	0,1,1296	3.76995	12.58600	9.62796
chr1	43311700	43312500	C657PACXX_7_7108.sorted.filtered_peak_830	49	.	43311700	43312500	0	3	1,743,1	0,50,799	3.08064	7.64929	4.95215
chr1	43389114	43390419	C657PACXX_7_7108.sorted.filtered_peak_831	61	.	43389114	43390419	0	3	1,926,1	0,378,1304	3.23043	8.97629	6.19732
chr1	43396776	43397226	C657PACXX_7_7108.sorted.filtered_peak_832	28	.	43396776	43397226	0	3	1,438,1	0,6,449	2.49230	5.31762	2.80161
chr1	43397464	43398143	C657PACXX_7_7108.sorted.filtered_peak_833	47	.	43397464	43398143	0	3	1,674,1	0,3,678	2.85074	7.45921	4.76221
chr1	43406706	43407271	C657PACXX_7_7108.sorted.filtered_peak_834	14	.	43406706	43407271	0	2	1,1	0,564	2.22248	3.74103	1.44445
chr1	43423710	43424845	C657PACXX_7_7108.sorted.filtered_peak_835	50	.	43423710	43424845	0	4	1,250,553,1	0,142,569,1134	2.89205	7.75949	5.09356
chr1	43539311	43539637	C657PACXX_7_7108.sorted.filtered_peak_836	45	.	43539311	43539637	0	3	1,312,1	0,1,325	3.52866	7.21210	4.54399
chr1	43637595	43638509	C657PACXX_7_7108.sorted.filtered_peak_837	78	.	43637595	43638509	0	3	1,729,1	0,8,913	3.63552	10.66460	7.80767
chr1	43692987	43693259	C657PACXX_7_7108.sorted.filtered_peak_838	38	.	43692987	43693259	0	2	1,250	0,22	3.28894	6.40367	3.80656
chr1	43796107	43796532	C657PACXX_7_7108.sorted.filtered_peak_839	21	.	43796107	43796532	0	3	1,404,1	0,1,424	2.89525	4.61832	2.19846
chr1	43814821	43815327	C657PACXX_7_7108.sorted.filtered_peak_840	43	.	43814821	43815327	0	3	1,499,1	0,3,505	3.31302	7.00704	4.34257
chr1	43824237	43824824	C657PACXX_7_7108.sorted.filtered_peak_841	100	.	43824237	43824824	0	2	1,565	0,22	4.30300	13.06700	10.04425
chr1	43833188	43834399	C657PACXX_7_7108.sorted.filtered_peak_842	34	.	43833188	43834399	0	3	1,1074,1	0,124,1210	2.80401	5.98447	3.41159
chr1	43855359	43855879	C657PACXX_7_7108.sorted.filtered_peak_843	69	.	43855359	43855879	0	3	1,504,1	0,7,519	3.70959	9.75546	6.93620
chr1	43880373	43880819	C657PACXX_7_7108.sorted.filtered_peak_844	17	.	43880373	43880819	0	2	1,1	0,445	2.77849	4.08586	1.71869
chr1	43919482	43919833	C657PACXX_7_7108.sorted.filtered_peak_845	14	.	43919482	43919833	0	2	1,1	0,350	2.35959	3.69455	1.40814
chr1	43920298	43920671	C657PACXX_7_7108.sorted.filtered_peak_846	11	.	43920298	43920671	0	2	1,1	0,372	2.32802	3.42068	1.18529
chr1	44047930	44048245	C657PACXX_7_7108.sorted.filtered_peak_847	33	.	44047930	44048245	0	3	1,286,1	0,18,314	3.11017	5.91137	3.35499
chr1	44115337	44116441	C657PACXX_7_7108.sorted.filtered_peak_848	162	.	44115337	44116441	0	3	1,1014,1	0,87,1103	4.44943	19.52269	16.21679
chr1	44172727	44173858	C657PACXX_7_7108.sorted.filtered_peak_849	41	.	44172727	44173858	0	3	1,1094,1	0,28,1130	2.91960	6.76231	4.14581
chr1	44412068	44413021	C657PACXX_7_7108.sorted.filtered_peak_850	98	.	44412068	44413021	0	3	1,923,1	0,29,952	3.79648	12.87589	9.88423
chr1	44435348	44435874	C657PACXX_7_7108.sorted.filtered_peak_851	61	.	44435348	44435874	0	3	1,434,1	0,86,525	3.10696	8.96382	6.18621
chr1	44440095	44440934	C657PACXX_7_7108.sorted.filtered_peak_852	37	.	44440095	44440934	0	3	1,625,1	0,3,838	2.57558	6.31632	3.72378
chr1	44456972	44457716	C657PACXX_7_7108.sorted.filtered_peak_853	36	.	44456972	44457716	0	3	1,558,1	0,49,743	3.10585	6.20483	3.61894
chr1	44495256	44496191	C657PACXX_7_7108.sorted.filtered_peak_854	44	.	44495256	44496191	0	3	1,760,1	0,26,934	2.97199	7.03365	4.40321
chr1	44678497	44679319	C657PACXX_7_7108.sorted.filtered_peak_855	34	.	44678497	44679319	0	3	1,807,1	0,5,821	2.85302	6.00359	3.42684
chr1	44820467	44821455	C657PACXX_7_7108.sorted.filtered_peak_856	32	.	44820467	44821455	0	3	1,480,1	0,328,987	2.86527	5.77288	3.26082
chr1	45060603	45061160	C657PACXX_7_7108.sorted.filtered_peak_857	25	.	45060603	45061160	0	2	1,381	0,176	2.88254	4.98924	2.52980
chr1	45097274	45098525	C657PACXX_7_7108.sorted.filtered_peak_858	35	.	45097274	45098525	0	4	1,333,393,1	0,63,475,1250	2.79691	6.14827	3.57661
chr1	45130388	45130833	C657PACXX_7_7108.sorted.filtered_peak_859	24	.	45130388	45130833	0	3	1,398,1	0,33,444	3.04776	4.92147	2.45833
chr1	45139645	45140463	C657PACXX_7_7108.sorted.filtered_peak_860	239	.	45139645	45140463	0	3	1,728,1	0,85,817	4.99288	27.61462	23.90904
chr1	45162466	45162897	C657PACXX_7_7108.sorted.filtered_peak_861	14	.	45162466	45162897	0	2	1,1	0,430	2.65245	3.78489	1.47978
chr1	45173528	45174208	C657PACXX_7_7108.sorted.filtered_peak_862	30	.	45173528	45174208	0	3	1,340,1	0,49,679	3.14950	5.56990	3.03941
chr1	45180724	45181129	C657PACXX_7_7108.sorted.filtered_peak_863	47	.	45180724	45181129	0	3	1,348,1	0,2,404	3.49716	7.44038	4.75129
chr1	45186882	45187940	C657PACXX_7_7108.sorted.filtered_peak_864	76	.	45186882	45187940	0	3	1,870,1	0,186,1057	3.52958	10.56868	7.66763
chr1	45196133	45197230	C657PACXX_7_7108.sorted.filtered_peak_865	140	.	45196133	45197230	0	3	1,1081,1	0,15,1096	4.43723	17.31865	14.03501
chr1	45204879	45206003	C657PACXX_7_7108.sorted.filtered_peak_866	87	.	45204879	45206003	0	3	1,1109,1	0,10,1123	3.91973	11.60650	8.70034
chr1	45240687	45242225	C657PACXX_7_7108.sorted.filtered_peak_867	47	.	45240687	45242225	0	4	1,961,292,1	0,6,1235,1537	3.05785	7.42392	4.75959
chr1	45251618	45252131	C657PACXX_7_7108.sorted.filtered_peak_868	23	.	45251618	45252131	0	3	1,363,1	0,145,512	2.62282	4.81477	2.38268
chr1	45259129	45259605	C657PACXX_7_7108.sorted.filtered_peak_869	27	.	45259129	45259605	0	3	1,316,1	0,157,475	3.17454	5.30496	2.79680
chr1	45265424	45266555	C657PACXX_7_7108.sorted.filtered_peak_870	179	.	45265424	45266555	0	3	1,737,1	0,1,1130	4.45176	21.38228	17.99420
chr1	45272959	45274077	C657PACXX_7_7108.sorted.filtered_peak_871	51	.	45272959	45274077	0	3	1,786,1	0,7,1117	2.51496	7.87035	5.18475
chr1	45274858	45275802	C657PACXX_7_7108.sorted.filtered_peak_872	40	.	45274858	45275802	0	3	1,697,1	0,104,943	2.35164	6.66340	4.06716
chr1	45279351	45279677	C657PACXX_7_7108.sorted.filtered_peak_873	18	.	45279351	45279677	0	2	1,1	0,325	2.25760	4.18138	1.80655
chr1	45284945	45286239	C657PACXX_7_7108.sorted.filtered_peak_874	51	.	45284945	45286239	0	4	1,290,947,1	0,1,341,1293	3.22417	7.86792	5.17692
chr1	45301534	45301890	C657PACXX_7_7108.sorted.filtered_peak_875	50	.	45301534	45301890	0	3	1,352,1	0,2,355	3.90088	7.80915	5.08530
chr1	45345133	45345383	C657PACXX_7_7108.sorted.filtered_peak_876	17	.	45345133	45345383	0	2	1,1	0,249	2.78311	4.09638	1.72579
chr1	45451952	45452595	C657PACXX_7_7108.sorted.filtered_peak_877	122	.	45451952	45452595	0	3	1,572,1	0,50,642	4.91554	15.40294	12.27452
chr1	45477328	45477845	C657PACXX_7_7108.sorted.filtered_peak_878	53	.	45477328	45477845	0	3	1,484,1	0,24,516	2.96371	8.04376	5.30419
chr1	45769115	45770092	C657PACXX_7_7108.sorted.filtered_peak_879	131	.	45769115	45770092	0	3	1,903,1	0,4,976	4.20969	16.39006	13.18161
chr1	45792232	45792483	C657PACXX_7_7108.sorted.filtered_peak_880	14	.	45792232	45792483	0	2	1,1	0,250	2.64783	3.80098	1.49147
chr1	45805318	45806246	C657PACXX_7_7108.sorted.filtered_peak_881	62	.	45805318	45806246	0	3	1,849,1	0,3,927	3.28538	9.10245	6.28666
chr1	45956408	45957368	C657PACXX_7_7108.sorted.filtered_peak_882	179	.	45956408	45957368	0	3	1,928,1	0,14,959	4.50949	21.26501	17.92775
chr1	45965444	45966166	C657PACXX_7_7108.sorted.filtered_peak_883	184	.	45965444	45966166	0	3	1,540,1	0,181,721	5.46073	21.92253	18.47859
chr1	45978318	45978571	C657PACXX_7_7108.sorted.filtered_peak_884	32	.	45978318	45978571	0	2	1,250	0,3	3.22433	5.79714	3.24278
chr1	45986771	45988373	C657PACXX_7_7108.sorted.filtered_peak_885	59	.	45986771	45988373	0	3	1,1398,1	0,121,1601	3.35307	8.72369	5.95257
chr1	46009352	46010033	C657PACXX_7_7108.sorted.filtered_peak_886	46	.	46009352	46010033	0	3	1,661,1	0,2,680	3.36117	7.33324	4.65529
chr1	46016128	46017066	C657PACXX_7_7108.sorted.filtered_peak_887	84	.	46016128	46017066	0	3	1,934,1	0,2,937	4.19874	11.40634	8.47187
chr1	46035653	46036072	C657PACXX_7_7108.sorted.filtered_peak_888	41	.	46035653	46036072	0	3	1,390,1	0,28,418	3.52613	6.73203	4.11257
chr1	46049009	46050792	C657PACXX_7_7108.sorted.filtered_peak_889	118	.	46049009	46050792	0	4	1,817,641,1	0,8,1137,1782	3.56425	14.96233	11.85583
chr1	46151795	46154174	C657PACXX_7_7108.sorted.filtered_peak_890	79	.	46151795	46154174	0	4	1,1314,521,1	0,273,1852,2378	2.93625	10.80478	7.92896
chr1	46215749	46216890	C657PACXX_7_7108.sorted.filtered_peak_891	67	.	46215749	46216890	0	3	1,803,1	0,316,1140	3.51894	9.48090	6.71020
chr1	46268469	46269296	C657PACXX_7_7108.sorted.filtered_peak_892	16	.	46268469	46269296	0	3	1,361,1	0,73,826	2.48319	3.99680	1.65316
chr1	46309088	46309589	C657PACXX_7_7108.sorted.filtered_peak_893	18	.	46309088	46309589	0	2	1,1	0,500	2.70257	4.17241	1.80535
chr1	46502573	46503084	C657PACXX_7_7108.sorted.filtered_peak_894	41	.	46502573	46503084	0	3	1,505,1	0,1,510	3.24581	6.82086	4.17888
chr1	46528378	46528707	C657PACXX_7_7108.sorted.filtered_peak_895	15	.	46528378	46528707	0	2	1,1	0,328	2.73017	3.94504	1.59736
chr1	46598246	46599157	C657PACXX_7_7108.sorted.filtered_peak_896	125	.	46598246	46599157	0	3	1,909,1	0,1,910	4.24488	15.65729	12.50600
chr1	46632267	46632802	C657PACXX_7_7108.sorted.filtered_peak_897	20	.	46632267	46632802	0	3	1,279,1	0,249,534	2.89834	4.49959	2.09055
chr1	46645132	46645533	C657PACXX_7_7108.sorted.filtered_peak_898	15	.	46645132	46645533	0	3	1,278,1	0,116,400	2.51104	3.85284	1.52998
chr1	46663579	46663962	C657PACXX_7_7108.sorted.filtered_peak_899	29	.	46663579	46663962	0	3	1,296,1	0,2,382	2.87604	5.50009	2.97449
chr1	46664284	46664572	C657PACXX_7_7108.sorted.filtered_peak_900	35	.	46664284	46664572	0	2	276,1	0,287	3.03726	6.15769	3.56933
chr1	46712596	46713546	C657PACXX_7_7108.sorted.filtered_peak_901	78	.	46712596	46713546	0	2	940,1	0,949	3.63576	10.69515	7.82714
chr1	46768819	46769809	C657PACXX_7_7108.sorted.filtered_peak_902	144	.	46768819	46769809	0	3	1,618,1	0,16,989	4.30993	17.69216	14.49291
chr1	46806022	46806960	C657PACXX_7_7108.sorted.filtered_peak_903	67	.	46806022	46806960	0	3	1,928,1	0,5,937	3.62865	9.56808	6.71970
chr1	46871860	46872236	C657PACXX_7_7108.sorted.filtered_peak_904	18	.	46871860	46872236	0	2	1,1	0,375	2.61174	4.18240	1.83344
chr1	46908397	46908688	C657PACXX_7_7108.sorted.filtered_peak_905	31	.	46908397	46908688	0	3	1,282,1	0,7,290	3.03460	5.73742	3.19188
chr1	46943106	46943577	C657PACXX_7_7108.sorted.filtered_peak_906	14	.	46943106	46943577	0	3	1,323,1	0,146,470	2.47776	3.73997	1.43894
chr1	46987971	46988475	C657PACXX_7_7108.sorted.filtered_peak_907	23	.	46987971	46988475	0	3	1,498,1	0,5,503	2.72017	4.83185	2.37956
chr1	47047254	47048064	C657PACXX_7_7108.sorted.filtered_peak_908	75	.	47047254	47048064	0	3	1,799,1	0,9,809	3.53781	10.42663	7.55250
chr1	47069612	47070439	C657PACXX_7_7108.sorted.filtered_peak_909	78	.	47069612	47070439	0	3	1,584,1	0,29,826	3.53865	10.74421	7.88318
chr1	47081659	47082482	C657PACXX_7_7108.sorted.filtered_peak_910	39	.	47081659	47082482	0	3	1,631,1	0,15,822	2.91702	6.50564	3.90816
chr1	47133180	47133476	C657PACXX_7_7108.sorted.filtered_peak_911	15	.	47133180	47133476	0	2	1,1	0,295	2.57393	3.91578	1.58025
chr1	47184445	47185227	C657PACXX_7_7108.sorted.filtered_peak_912	60	.	47184445	47185227	0	3	1,559,1	0,215,781	3.32484	8.80765	6.04924
chr1	47190858	47191179	C657PACXX_7_7108.sorted.filtered_peak_913	26	.	47190858	47191179	0	3	1,291,1	0,10,320	3.01059	5.12072	2.63501
chr1	47201490	47201882	C657PACXX_7_7108.sorted.filtered_peak_914	34	.	47201490	47201882	0	3	1,271,1	0,7,391	3.39225	6.01515	3.43912
chr1	47644871	47645215	C657PACXX_7_7108.sorted.filtered_peak_915	21	.	47644871	47645215	0	2	1,1	0,343	2.58006	4.51828	2.11219
chr1	47658387	47658911	C657PACXX_7_7108.sorted.filtered_peak_916	30	.	47658387	47658911	0	3	1,277,1	0,236,523	2.89424	5.57481	3.05712
chr1	47779247	47780522	C657PACXX_7_7108.sorted.filtered_peak_917	105	.	47779247	47780522	0	3	1,974,1	0,286,1274	4.09303	13.52759	10.51522
chr1	47799130	47800562	C657PACXX_7_7108.sorted.filtered_peak_918	53	.	47799130	47800562	0	4	1,453,861,1	0,7,549,1431	3.23677	8.03103	5.31334
chr1	47817094	47817443	C657PACXX_7_7108.sorted.filtered_peak_919	64	.	47817094	47817443	0	3	1,343,1	0,5,348	4.27768	9.27402	6.45408
chr1	47890008	47890364	C657PACXX_7_7108.sorted.filtered_peak_920	13	.	47890008	47890364	0	2	1,1	0,355	2.53846	3.66362	1.38260
chr1	47902214	47902470	C657PACXX_7_7108.sorted.filtered_peak_921	29	.	47902214	47902470	0	3	1,250,1	0,3,255	2.56614	5.49487	2.98051
chr1	47903284	47903807	C657PACXX_7_7108.sorted.filtered_peak_922	83	.	47903284	47903807	0	3	1,520,1	0,1,522	3.66530	11.33296	8.37494
chr1	48176295	48176688	C657PACXX_7_7108.sorted.filtered_peak_923	17	.	48176295	48176688	0	2	1,1	0,392	2.61746	4.06353	1.70572
chr1	48192019	48192272	C657PACXX_7_7108.sorted.filtered_peak_924	16	.	48192019	48192272	0	2	1,1	0,252	2.53007	3.93221	1.60191
chr1	48937781	48938165	C657PACXX_7_7108.sorted.filtered_peak_925	75	.	48937781	48938165	0	3	1,381,1	0,1,383	4.19496	10.45207	7.55668
chr1	48964030	48964313	C657PACXX_7_7108.sorted.filtered_peak_926	19	.	48964030	48964313	0	3	1,250,1	0,27,282	2.77749	4.36580	1.97243
chr1	51339062	51339566	C657PACXX_7_7108.sorted.filtered_peak_927	62	.	51339062	51339566	0	3	1,498,1	0,2,503	4.04673	9.04261	6.24829
chr1	51425302	51426340	C657PACXX_7_7108.sorted.filtered_peak_928	53	.	51425302	51426340	0	3	1,688,1	0,349,1037	3.42447	8.01979	5.30260
chr1	51433841	51434787	C657PACXX_7_7108.sorted.filtered_peak_929	52	.	51433841	51434787	0	3	1,915,1	0,10,945	3.08174	7.98947	5.27941
chr1	51435394	51435870	C657PACXX_7_7108.sorted.filtered_peak_930	27	.	51435394	51435870	0	3	1,306,1	0,161,475	2.56940	5.24961	2.76123
chr1	51442313	51442685	C657PACXX_7_7108.sorted.filtered_peak_931	22	.	51442313	51442685	0	2	1,1	0,371	2.68934	4.63927	2.22069
chr1	51701516	51702227	C657PACXX_7_7108.sorted.filtered_peak_932	49	.	51701516	51702227	0	3	1,587,1	0,17,710	3.41453	7.59256	4.91054
chr1	51870451	51870819	C657PACXX_7_7108.sorted.filtered_peak_933	14	.	51870451	51870819	0	2	1,1	0,367	2.66801	3.77110	1.45161
chr1	51899367	51899937	C657PACXX_7_7108.sorted.filtered_peak_934	21	.	51899367	51899937	0	3	1,435,1	0,7,569	2.66051	4.54548	2.13549
chr1	51908072	51908633	C657PACXX_7_7108.sorted.filtered_peak_935	26	.	51908072	51908633	0	3	1,520,1	0,1,560	2.81002	5.17101	2.67459
chr1	51970783	51971244	C657PACXX_7_7108.sorted.filtered_peak_936	74	.	51970783	51971244	0	3	1,445,1	0,3,460	3.57014	10.30515	7.42485
chr1	51984900	51985319	C657PACXX_7_7108.sorted.filtered_peak_937	18	.	51984900	51985319	0	2	1,1	0,418	2.17704	4.23743	1.86209
chr1	51986033	51986735	C657PACXX_7_7108.sorted.filtered_peak_938	15	.	51986033	51986735	0	2	1,1	0,701	2.13432	3.85455	1.53671
chr1	52000228	52001001	C657PACXX_7_7108.sorted.filtered_peak_939	19	.	52000228	52001001	0	3	1,295,1	0,15,772	2.80394	4.34133	1.95208
chr1	52035009	52035925	C657PACXX_7_7108.sorted.filtered_peak_940	24	.	52035009	52035925	0	4	1,309,284,1	0,9,503,915	2.72701	4.90313	2.44615
chr1	52082488	52083377	C657PACXX_7_7108.sorted.filtered_peak_941	66	.	52082488	52083377	0	3	1,868,1	0,20,888	3.69041	9.48993	6.65600
chr1	52194889	52195641	C657PACXX_7_7108.sorted.filtered_peak_942	49	.	52194889	52195641	0	3	1,613,1	0,135,751	3.17811	7.62443	4.94605
chr1	52344054	52345206	C657PACXX_7_7108.sorted.filtered_peak_943	149	.	52344054	52345206	0	3	1,1142,1	0,1,1151	4.23387	18.17310	14.93618
chr1	52362163	52362413	C657PACXX_7_7108.sorted.filtered_peak_944	13	.	52362163	52362413	0	2	1,1	0,249	2.62976	3.66144	1.35804
chr1	52498713	52499856	C657PACXX_7_7108.sorted.filtered_peak_945	60	.	52498713	52499856	0	3	1,945,1	0,195,1142	3.57753	8.77009	6.00587
chr1	52520591	52521113	C657PACXX_7_7108.sorted.filtered_peak_946	21	.	52520591	52521113	0	3	1,338,1	0,169,521	2.45146	4.58721	2.16073
chr1	52521766	52522036	C657PACXX_7_7108.sorted.filtered_peak_947	27	.	52521766	52522036	0	3	1,258,1	0,9,269	2.59799	5.30068	2.79225
chr1	52522211	52522758	C657PACXX_7_7108.sorted.filtered_peak_948	26	.	52522211	52522758	0	3	1,520,1	0,26,546	2.54377	5.09108	2.61886
chr1	52605503	52605821	C657PACXX_7_7108.sorted.filtered_peak_949	41	.	52605503	52605821	0	2	311,1	0,317	3.35254	6.73081	4.10130
chr1	52831258	52832526	C657PACXX_7_7108.sorted.filtered_peak_950	88	.	52831258	52832526	0	3	1,1144,1	0,118,1267	3.42798	11.75499	8.81967
chr1	52869390	52870724	C657PACXX_7_7108.sorted.filtered_peak_951	66	.	52869390	52870724	0	3	1,1040,1	0,26,1333	3.45306	9.44072	6.62923
chr1	52889458	52890127	C657PACXX_7_7108.sorted.filtered_peak_952	30	.	52889458	52890127	0	3	1,561,1	0,100,668	2.92023	5.52547	3.00083
chr1	53017959	53018457	C657PACXX_7_7108.sorted.filtered_peak_953	28	.	53017959	53018457	0	3	1,485,1	0,7,497	2.70990	5.33501	2.82422
chr1	53018815	53019294	C657PACXX_7_7108.sorted.filtered_peak_954	43	.	53018815	53019294	0	3	1,446,1	0,1,478	3.07938	6.97131	4.33666
chr1	53102296	53103461	C657PACXX_7_7108.sorted.filtered_peak_955	65	.	53102296	53103461	0	3	1,817,1	0,341,1164	3.31002	9.36067	6.55308
chr1	53124652	53124925	C657PACXX_7_7108.sorted.filtered_peak_956	13	.	53124652	53124925	0	2	1,1	0,272	2.43141	3.63315	1.34453
chr1	53125151	53125432	C657PACXX_7_7108.sorted.filtered_peak_957	23	.	53125151	53125432	0	2	1,1	0,280	2.78385	4.80654	2.36909
chr1	53152637	53152916	C657PACXX_7_7108.sorted.filtered_peak_958	13	.	53152637	53152916	0	2	1,1	0,278	2.58966	3.65568	1.37213
chr1	53163569	53164232	C657PACXX_7_7108.sorted.filtered_peak_959	31	.	53163569	53164232	0	3	1,613,1	0,34,662	2.85309	5.71352	3.17165
chr1	53168626	53169278	C657PACXX_7_7108.sorted.filtered_peak_960	73	.	53168626	53169278	0	3	1,635,1	0,3,651	3.81454	10.26901	7.37406
chr1	53191682	53192553	C657PACXX_7_7108.sorted.filtered_peak_961	42	.	53191682	53192553	0	3	1,601,1	0,17,870	3.36218	6.86511	4.22042
chr1	53392800	53393549	C657PACXX_7_7108.sorted.filtered_peak_962	21	.	53392800	53393549	0	3	1,563,1	0,160,748	2.73833	4.53244	2.12878
chr1	53480196	53480772	C657PACXX_7_7108.sorted.filtered_peak_963	76	.	53480196	53480772	0	3	1,565,1	0,7,575	4.09122	10.52909	7.66424
chr1	53662035	53662670	C657PACXX_7_7108.sorted.filtered_peak_964	46	.	53662035	53662670	0	3	1,564,1	0,4,634	3.13164	7.26557	4.60212
chr1	53685602	53686692	C657PACXX_7_7108.sorted.filtered_peak_965	117	.	53685602	53686692	0	3	1,941,1	0,134,1089	4.01537	14.81305	11.74565
chr1	53703835	53704628	C657PACXX_7_7108.sorted.filtered_peak_966	70	.	53703835	53704628	0	3	1,764,1	0,15,792	3.66841	9.80798	7.02321
chr1	53743914	53744304	C657PACXX_7_7108.sorted.filtered_peak_967	14	.	53743914	53744304	0	2	1,1	0,389	2.52176	3.76558	1.45606
chr1	53791593	53792405	C657PACXX_7_7108.sorted.filtered_peak_968	59	.	53791593	53792405	0	3	1,731,1	0,19,811	3.00009	8.75300	5.99393
chr1	53858962	53859333	C657PACXX_7_7108.sorted.filtered_peak_969	24	.	53858962	53859333	0	3	1,360,1	0,10,370	2.85532	4.86983	2.41082
chr1	53878745	53879604	C657PACXX_7_7108.sorted.filtered_peak_970	104	.	53878745	53879604	0	3	1,757,1	0,94,858	3.96624	13.46926	10.42421
chr1	54050876	54051176	C657PACXX_7_7108.sorted.filtered_peak_971	29	.	54050876	54051176	0	3	1,288,1	0,1,299	2.86963	5.47509	2.96494
chr1	54220305	54220555	C657PACXX_7_7108.sorted.filtered_peak_972	10	.	54220305	54220555	0	2	1,1	0,249	2.47032	3.30708	1.09580
chr1	54231369	54231686	C657PACXX_7_7108.sorted.filtered_peak_973	22	.	54231369	54231686	0	3	1,288,1	0,15,316	2.68627	4.62865	2.20278
chr1	54232532	54232938	C657PACXX_7_7108.sorted.filtered_peak_974	30	.	54232532	54232938	0	3	1,314,1	0,3,405	2.89396	5.63092	3.09424
chr1	54248751	54249046	C657PACXX_7_7108.sorted.filtered_peak_975	34	.	54248751	54249046	0	1	295	0	3.28934	5.99712	3.42159
chr1	54303449	54304510	C657PACXX_7_7108.sorted.filtered_peak_976	163	.	54303449	54304510	0	3	1,829,1	0,226,1060	4.65309	19.66524	16.35243
chr1	54354974	54356073	C657PACXX_7_7108.sorted.filtered_peak_977	66	.	54354974	54356073	0	3	1,737,1	0,346,1098	3.58484	9.46777	6.65352
chr1	54411180	54412328	C657PACXX_7_7108.sorted.filtered_peak_978	160	.	54411180	54412328	0	3	1,1078,1	0,68,1147	4.00260	19.40359	16.07113
chr1	54518750	54519613	C657PACXX_7_7108.sorted.filtered_peak_979	192	.	54518750	54519613	0	3	1,827,1	0,13,862	4.82711	22.68281	19.21833
chr1	54535614	54535964	C657PACXX_7_7108.sorted.filtered_peak_980	16	.	54535614	54535964	0	2	1,1	0,349	2.70759	4.04076	1.68505
chr1	54665421	54666200	C657PACXX_7_7108.sorted.filtered_peak_981	79	.	54665421	54666200	0	3	1,708,1	0,60,778	3.88541	10.82070	7.96492
chr1	54695112	54695562	C657PACXX_7_7108.sorted.filtered_peak_982	16	.	54695112	54695562	0	3	1,250,1	0,187,449	2.39418	3.96678	1.63034
chr1	54696262	54697255	C657PACXX_7_7108.sorted.filtered_peak_983	45	.	54696262	54697255	0	2	1,967	0,26	3.14298	7.21525	4.55841
chr1	54750401	54751140	C657PACXX_7_7108.sorted.filtered_peak_984	38	.	54750401	54751140	0	3	1,399,1	0,2,738	2.74819	6.42319	3.83891
chr1	54752969	54753221	C657PACXX_7_7108.sorted.filtered_peak_985	29	.	54752969	54753221	0	2	1,1	0,251	2.54509	5.45886	2.94177
chr1	54872698	54873600	C657PACXX_7_7108.sorted.filtered_peak_986	38	.	54872698	54873600	0	3	1,894,1	0,7,901	2.70880	6.39352	3.80245
chr1	54946984	54947278	C657PACXX_7_7108.sorted.filtered_peak_987	22	.	54946984	54947278	0	2	1,1	0,293	2.79127	4.71493	2.28461
chr1	54954003	54954422	C657PACXX_7_7108.sorted.filtered_peak_988	34	.	54954003	54954422	0	3	1,394,1	0,11,418	2.90000	6.01819	3.45260
chr1	55137705	55138042	C657PACXX_7_7108.sorted.filtered_peak_989	17	.	55137705	55138042	0	2	1,1	0,336	2.78928	4.11400	1.74046
chr1	55181127	55181933	C657PACXX_7_7108.sorted.filtered_peak_990	55	.	55181127	55181933	0	3	1,761,1	0,3,805	3.44609	8.34679	5.59864
chr1	55229687	55230830	C657PACXX_7_7108.sorted.filtered_peak_991	122	.	55229687	55230830	0	3	1,1137,1	0,5,1142	3.88956	15.40051	12.29239
chr1	55266931	55267347	C657PACXX_7_7108.sorted.filtered_peak_992	29	.	55266931	55267347	0	3	1,399,1	0,13,415	2.74049	5.47293	2.94310
chr1	55352453	55352983	C657PACXX_7_7108.sorted.filtered_peak_993	21	.	55352453	55352983	0	3	1,440,1	0,89,529	2.59902	4.60694	2.18602
chr1	55410909	55411377	C657PACXX_7_7108.sorted.filtered_peak_994	16	.	55410909	55411377	0	2	1,1	0,467	2.67220	3.98005	1.62843
chr1	55416354	55416604	C657PACXX_7_7108.sorted.filtered_peak_995	15	.	55416354	55416604	0	2	1,1	0,249	2.65963	3.85085	1.53831
chr1	55437198	55437627	C657PACXX_7_7108.sorted.filtered_peak_996	15	.	55437198	55437627	0	2	1,1	0,428	2.67278	3.88001	1.56921
chr1	55461356	55461715	C657PACXX_7_7108.sorted.filtered_peak_997	18	.	55461356	55461715	0	3	1,328,1	0,18,358	2.56033	4.27488	1.89054
chr1	55462070	55462322	C657PACXX_7_7108.sorted.filtered_peak_998	23	.	55462070	55462322	0	3	1,250,1	0,1,251	2.70372	4.78684	2.34055
chr1	55538955	55539241	C657PACXX_7_7108.sorted.filtered_peak_999	35	.	55538955	55539241	0	3	1,256,1	0,25,285	3.15020	6.10120	3.53274
chr1	55593633	55594373	C657PACXX_7_7108.sorted.filtered_peak_1000	67	.	55593633	55594373	0	3	1,651,1	0,9,739	3.71026	9.58559	6.77810
chr1	55606015	55606677	C657PACXX_7_7108.sorted.filtered_peak_1001	33	.	55606015	55606677	0	3	1,633,1	0,3,661	2.94684	5.90531	3.35038
chr1	55680955	55681525	C657PACXX_7_7108.sorted.filtered_peak_1002	18	.	55680955	55681525	0	2	1,1	0,569	2.34798	4.18886	1.82007
chr1	55723692	55724037	C657PACXX_7_7108.sorted.filtered_peak_1003	16	.	55723692	55724037	0	2	1,1	0,344	2.60219	3.95920	1.61340
chr1	55743055	55743541	C657PACXX_7_7108.sorted.filtered_peak_1004	28	.	55743055	55743541	0	3	1,265,1	0,177,485	2.91584	5.36482	2.86219
chr1	56912108	56912358	C657PACXX_7_7108.sorted.filtered_peak_1005	18	.	56912108	56912358	0	2	1,1	0,249	2.81090	4.22179	1.85347
chr1	57297653	57297903	C657PACXX_7_7108.sorted.filtered_peak_1006	24	.	57297653	57297903	0	2	1,1	0,249	3.02859	4.85817	2.40409
chr1	57773078	57773379	C657PACXX_7_7108.sorted.filtered_peak_1007	16	.	57773078	57773379	0	2	1,1	0,300	2.60920	3.94858	1.61025
chr1	58981592	58981844	C657PACXX_7_7108.sorted.filtered_peak_1008	23	.	58981592	58981844	0	2	1,1	0,251	2.94151	4.82662	2.36320
chr1	59011850	59012746	C657PACXX_7_7108.sorted.filtered_peak_1009	79	.	59011850	59012746	0	3	1,888,1	0,1,895	3.53676	10.85989	7.96440
chr1	59118368	59118769	C657PACXX_7_7108.sorted.filtered_peak_1010	16	.	59118368	59118769	0	2	1,1	0,400	2.58853	3.97291	1.62910
chr1	59165277	59165964	C657PACXX_7_7108.sorted.filtered_peak_1011	58	.	59165277	59165964	0	3	1,385,1	0,298,686	3.64211	8.56293	5.86699
chr1	59183756	59184169	C657PACXX_7_7108.sorted.filtered_peak_1012	40	.	59183756	59184169	0	2	1,373	0,40	3.36924	6.69507	4.07732
chr1	59192422	59193240	C657PACXX_7_7108.sorted.filtered_peak_1013	18	.	59192422	59193240	0	3	1,309,1	0,19,817	2.77931	4.25124	1.88095
chr1	59205553	59205868	C657PACXX_7_7108.sorted.filtered_peak_1014	29	.	59205553	59205868	0	2	314,1	0,314	2.94742	5.45154	2.93890
chr1	59220437	59221569	C657PACXX_7_7108.sorted.filtered_peak_1015	35	.	59220437	59221569	0	3	1,935,1	0,174,1131	2.86992	6.13777	3.57620
chr1	59249392	59250850	C657PACXX_7_7108.sorted.filtered_peak_1016	110	.	59249392	59250850	0	3	1,1327,1	0,122,1457	3.05225	14.06120	11.03345
chr1	59281829	59282082	C657PACXX_7_7108.sorted.filtered_peak_1017	22	.	59281829	59282082	0	2	1,1	0,252	2.42820	4.63015	2.20422
chr1	59351728	59352022	C657PACXX_7_7108.sorted.filtered_peak_1018	28	.	59351728	59352022	0	3	1,268,1	0,17,293	2.90009	5.38962	2.87827
chr1	59369021	59369466	C657PACXX_7_7108.sorted.filtered_peak_1019	18	.	59369021	59369466	0	3	1,333,1	0,80,444	2.51805	4.26083	1.88625
chr1	59388223	59388551	C657PACXX_7_7108.sorted.filtered_peak_1020	16	.	59388223	59388551	0	2	1,1	0,327	2.53547	3.97366	1.62562
chr1	59395339	59395982	C657PACXX_7_7108.sorted.filtered_peak_1021	37	.	59395339	59395982	0	3	1,503,1	0,19,642	2.88105	6.28619	3.70503
chr1	59399054	59399429	C657PACXX_7_7108.sorted.filtered_peak_1022	16	.	59399054	59399429	0	3	1,267,1	0,3,374	2.36145	4.01838	1.67752
chr1	59407568	59408003	C657PACXX_7_7108.sorted.filtered_peak_1023	43	.	59407568	59408003	0	3	1,406,1	0,18,434	3.11499	6.94882	4.30395
chr1	59433990	59434383	C657PACXX_7_7108.sorted.filtered_peak_1024	25	.	59433990	59434383	0	3	1,388,1	0,4,392	2.81061	5.01513	2.54155
chr1	59473221	59474150	C657PACXX_7_7108.sorted.filtered_peak_1025	44	.	59473221	59474150	0	3	1,563,1	0,361,928	2.82094	7.09738	4.46114
chr1	59484128	59484412	C657PACXX_7_7108.sorted.filtered_peak_1026	29	.	59484128	59484412	0	2	1,1	0,283	2.58709	5.49343	2.97324
chr1	59485782	59486423	C657PACXX_7_7108.sorted.filtered_peak_1027	53	.	59485782	59486423	0	3	1,628,1	0,5,640	3.13438	8.05133	5.31228
chr1	59492354	59492604	C657PACXX_7_7108.sorted.filtered_peak_1028	20	.	59492354	59492604	0	2	1,1	0,249	2.69395	4.41025	2.00889
chr1	59510591	59510920	C657PACXX_7_7108.sorted.filtered_peak_1029	25	.	59510591	59510920	0	2	1,1	0,328	2.72359	5.04773	2.58350
chr1	59537769	59538245	C657PACXX_7_7108.sorted.filtered_peak_1030	30	.	59537769	59538245	0	3	1,470,1	0,4,475	2.81812	5.55528	3.03785
chr1	59549815	59550140	C657PACXX_7_7108.sorted.filtered_peak_1031	20	.	59549815	59550140	0	3	1,269,1	0,7,324	2.82830	4.49934	2.08550
chr1	59612221	59612491	C657PACXX_7_7108.sorted.filtered_peak_1032	23	.	59612221	59612491	0	2	1,1	0,269	2.46878	4.75451	2.30789
chr1	59612763	59613112	C657PACXX_7_7108.sorted.filtered_peak_1033	27	.	59612763	59613112	0	3	1,346,1	0,2,348	2.56560	5.25356	2.75981
chr1	59761913	59762245	C657PACXX_7_7108.sorted.filtered_peak_1034	13	.	59761913	59762245	0	2	1,1	0,331	2.21578	3.68039	1.39782
chr1	59762423	59762998	C657PACXX_7_7108.sorted.filtered_peak_1035	69	.	59762423	59762998	0	3	1,571,1	0,2,574	3.38344	9.71564	6.92198
chr1	59942640	59943564	C657PACXX_7_7108.sorted.filtered_peak_1036	120	.	59942640	59943564	0	3	1,722,1	0,198,923	3.89059	15.17594	12.05085
chr1	60035850	60036680	C657PACXX_7_7108.sorted.filtered_peak_1037	31	.	60035850	60036680	0	3	1,354,1	0,360,829	2.98505	5.65308	3.13747
chr1	60163005	60163349	C657PACXX_7_7108.sorted.filtered_peak_1038	24	.	60163005	60163349	0	3	1,331,1	0,6,343	2.72218	4.94464	2.48796
chr1	60165029	60165283	C657PACXX_7_7108.sorted.filtered_peak_1039	29	.	60165029	60165283	0	2	1,1	0,253	2.84286	5.44306	2.92213
chr1	60225071	60225511	C657PACXX_7_7108.sorted.filtered_peak_1040	22	.	60225071	60225511	0	3	1,422,1	0,15,439	2.68977	4.71005	2.28359
chr1	61508620	61508960	C657PACXX_7_7108.sorted.filtered_peak_1041	28	.	61508620	61508960	0	3	1,312,1	0,14,339	2.93859	5.29193	2.80322
chr1	61515446	61516099	C657PACXX_7_7108.sorted.filtered_peak_1042	55	.	61515446	61516099	0	3	1,586,1	0,61,652	3.34897	8.21820	5.52745
chr1	61543443	61543965	C657PACXX_7_7108.sorted.filtered_peak_1043	60	.	61543443	61543965	0	3	1,508,1	0,10,521	3.08429	8.78310	6.02429
chr1	61736769	61737090	C657PACXX_7_7108.sorted.filtered_peak_1044	19	.	61736769	61737090	0	2	1,1	0,320	2.71914	4.34968	1.96459
chr1	61767802	61768176	C657PACXX_7_7108.sorted.filtered_peak_1045	22	.	61767802	61768176	0	3	1,292,1	0,55,373	2.87635	4.72610	2.29745
chr1	61784446	61784957	C657PACXX_7_7108.sorted.filtered_peak_1046	25	.	61784446	61784957	0	2	1,496	0,15	2.84568	5.02605	2.55054
chr1	61918937	61919389	C657PACXX_7_7108.sorted.filtered_peak_1047	29	.	61918937	61919389	0	3	1,425,1	0,12,451	2.81992	5.51602	2.99754
chr1	62190178	62191281	C657PACXX_7_7108.sorted.filtered_peak_1048	61	.	62190178	62191281	0	3	1,1065,1	0,36,1102	3.70527	8.96867	6.16799
chr1	62548280	62548683	C657PACXX_7_7108.sorted.filtered_peak_1049	14	.	62548280	62548683	0	2	1,1	0,402	2.56271	3.73673	1.43973
chr1	62901796	62902826	C657PACXX_7_7108.sorted.filtered_peak_1050	152	.	62901796	62902826	0	3	1,1019,1	0,7,1029	3.97068	18.48560	15.20332
chr1	62915974	62916349	C657PACXX_7_7108.sorted.filtered_peak_1051	26	.	62915974	62916349	0	3	1,250,1	0,3,374	3.06785	5.09773	2.64759
chr1	63249287	63250317	C657PACXX_7_7108.sorted.filtered_peak_1052	106	.	63249287	63250317	0	3	1,735,1	0,6,1029	4.17153	13.71047	10.68269
chr1	63577826	63578317	C657PACXX_7_7108.sorted.filtered_peak_1053	16	.	63577826	63578317	0	2	1,1	0,490	2.72481	4.01667	1.68115
chr1	63832704	63833983	C657PACXX_7_7108.sorted.filtered_peak_1054	70	.	63832704	63833983	0	3	1,1085,1	0,55,1278	3.81187	9.94301	7.07933
chr1	63988459	63989466	C657PACXX_7_7108.sorted.filtered_peak_1055	99	.	63988459	63989466	0	3	1,874,1	0,84,1006	3.98000	12.98585	9.99141
chr1	64003714	64003968	C657PACXX_7_7108.sorted.filtered_peak_1056	15	.	64003714	64003968	0	2	1,1	0,253	2.65574	3.84384	1.52636
chr1	64058757	64059484	C657PACXX_7_7108.sorted.filtered_peak_1057	46	.	64058757	64059484	0	3	1,347,1	0,363,726	3.18984	7.27696	4.64816
chr1	65292519	65292991	C657PACXX_7_7108.sorted.filtered_peak_1058	37	.	65292519	65292991	0	3	1,462,1	0,2,471	3.02254	6.39967	3.79262
chr1	65329739	65330465	C657PACXX_7_7108.sorted.filtered_peak_1059	47	.	65329739	65330465	0	3	1,492,1	0,5,725	3.39468	7.47008	4.79492
chr1	65348377	65348818	C657PACXX_7_7108.sorted.filtered_peak_1060	19	.	65348377	65348818	0	2	1,1	0,440	2.72097	4.39622	1.99116
chr1	65377847	65378112	C657PACXX_7_7108.sorted.filtered_peak_1061	35	.	65377847	65378112	0	2	1,259	0,6	3.35722	6.10741	3.51724
chr1	65389125	65389394	C657PACXX_7_7108.sorted.filtered_peak_1062	54	.	65389125	65389394	0	2	267,1	0,268	3.63567	8.19735	5.43909
chr1	65399094	65399400	C657PACXX_7_7108.sorted.filtered_peak_1063	18	.	65399094	65399400	0	2	1,1	0,305	2.78715	4.22294	1.84753
chr1	65421979	65422328	C657PACXX_7_7108.sorted.filtered_peak_1064	15	.	65421979	65422328	0	2	1,1	0,348	2.45949	3.90597	1.58015
chr1	65431422	65432549	C657PACXX_7_7108.sorted.filtered_peak_1065	32	.	65431422	65432549	0	4	1,288,583,1	0,84,465,1126	2.67831	5.82638	3.27026
chr1	65467970	65468548	C657PACXX_7_7108.sorted.filtered_peak_1066	45	.	65467970	65468548	0	3	1,570,1	0,3,577	3.12711	7.21268	4.54230
chr1	65532337	65533022	C657PACXX_7_7108.sorted.filtered_peak_1067	26	.	65532337	65533022	0	3	1,580,1	0,28,684	2.53692	5.16084	2.67511
chr1	65533383	65533743	C657PACXX_7_7108.sorted.filtered_peak_1068	18	.	65533383	65533743	0	3	1,297,1	0,6,359	2.35397	4.26680	1.88928
chr1	65541025	65541315	C657PACXX_7_7108.sorted.filtered_peak_1069	28	.	65541025	65541315	0	3	1,255,1	0,26,289	3.12890	5.39700	2.89286
chr1	65614374	65614624	C657PACXX_7_7108.sorted.filtered_peak_1070	16	.	65614374	65614624	0	2	1,1	0,249	2.53873	3.96233	1.62007
chr1	65701672	65701922	C657PACXX_7_7108.sorted.filtered_peak_1071	23	.	65701672	65701922	0	2	1,1	0,249	2.99951	4.75707	2.31002
chr1	65719589	65720684	C657PACXX_7_7108.sorted.filtered_peak_1072	25	.	65719589	65720684	0	3	1,668,1	0,78,1094	2.73058	4.96495	2.51018
chr1	65859111	65859718	C657PACXX_7_7108.sorted.filtered_peak_1073	58	.	65859111	65859718	0	3	1,599,1	0,1,606	3.27259	8.62749	5.87641
chr1	65861783	65862075	C657PACXX_7_7108.sorted.filtered_peak_1074	20	.	65861783	65862075	0	2	1,1	0,291	2.47912	4.49005	2.08132
chr1	65885510	65886442	C657PACXX_7_7108.sorted.filtered_peak_1075	106	.	65885510	65886442	0	3	1,918,1	0,7,931	3.69798	13.68771	10.65046
chr1	66153379	66153900	C657PACXX_7_7108.sorted.filtered_peak_1076	38	.	66153379	66153900	0	3	1,443,1	0,5,520	3.33533	6.41975	3.83513
chr1	66258964	66259337	C657PACXX_7_7108.sorted.filtered_peak_1077	30	.	66258964	66259337	0	2	254,1	0,372	2.86217	5.60265	3.06789
chr1	66277633	66278160	C657PACXX_7_7108.sorted.filtered_peak_1078	135	.	66277633	66278160	0	3	1,509,1	0,10,526	4.06752	16.73819	13.51571
chr1	66295942	66296485	C657PACXX_7_7108.sorted.filtered_peak_1079	115	.	66295942	66296485	0	3	1,518,1	0,7,542	4.55879	14.68185	11.58946
chr1	66332115	66332468	C657PACXX_7_7108.sorted.filtered_peak_1080	24	.	66332115	66332468	0	3	1,305,1	0,23,352	2.91387	4.91513	2.46036
chr1	66368414	66368674	C657PACXX_7_7108.sorted.filtered_peak_1081	19	.	66368414	66368674	0	2	1,1	0,259	2.75775	4.28630	1.90137
chr1	66424584	66424919	C657PACXX_7_7108.sorted.filtered_peak_1082	18	.	66424584	66424919	0	3	1,312,1	0,21,334	2.62806	4.24538	1.87030
chr1	66464151	66464416	C657PACXX_7_7108.sorted.filtered_peak_1083	18	.	66464151	66464416	0	2	1,1	0,264	2.76474	4.20971	1.83059
chr1	66647794	66648410	C657PACXX_7_7108.sorted.filtered_peak_1084	25	.	66647794	66648410	0	2	1,1	0,615	2.92953	4.99585	2.51560
chr1	66648662	66649549	C657PACXX_7_7108.sorted.filtered_peak_1085	20	.	66648662	66649549	0	2	1,1	0,886	2.82304	4.47753	2.06588
chr1	66713226	66713588	C657PACXX_7_7108.sorted.filtered_peak_1086	20	.	66713226	66713588	0	3	1,270,1	0,22,361	2.39227	4.50021	2.08726
chr1	66740295	66740818	C657PACXX_7_7108.sorted.filtered_peak_1087	36	.	66740295	66740818	0	3	1,370,1	0,5,522	2.75046	6.24130	3.64973
chr1	66741730	66742312	C657PACXX_7_7108.sorted.filtered_peak_1088	65	.	66741730	66742312	0	3	1,566,1	0,15,581	3.26761	9.32993	6.52099
chr1	66747961	66748394	C657PACXX_7_7108.sorted.filtered_peak_1089	60	.	66747961	66748394	0	3	1,427,1	0,5,432	3.31124	8.80330	6.01974
chr1	66766662	66767201	C657PACXX_7_7108.sorted.filtered_peak_1090	38	.	66766662	66767201	0	3	1,531,1	0,2,538	3.08168	6.42838	3.81739
chr1	66796408	66796772	C657PACXX_7_7108.sorted.filtered_peak_1091	27	.	66796408	66796772	0	3	1,351,1	0,10,363	2.34482	5.23736	2.75375
chr1	66801509	66802235	C657PACXX_7_7108.sorted.filtered_peak_1092	59	.	66801509	66802235	0	3	1,710,1	0,14,725	2.81378	8.70344	5.94333
chr1	66815845	66816164	C657PACXX_7_7108.sorted.filtered_peak_1093	24	.	66815845	66816164	0	3	1,286,1	0,24,318	2.41003	4.95231	2.48802
chr1	66823427	66823677	C657PACXX_7_7108.sorted.filtered_peak_1094	22	.	66823427	66823677	0	2	1,1	0,249	2.69423	4.73080	2.28921
chr1	66840338	66840793	C657PACXX_7_7108.sorted.filtered_peak_1095	47	.	66840338	66840793	0	3	1,442,1	0,5,454	2.99049	7.47764	4.78025
chr1	66911054	66911693	C657PACXX_7_7108.sorted.filtered_peak_1096	17	.	66911054	66911693	0	3	1,549,1	0,81,638	2.45793	4.14199	1.77653
chr1	66911938	66912341	C657PACXX_7_7108.sorted.filtered_peak_1097	41	.	66911938	66912341	0	3	1,376,1	0,24,402	3.07012	6.80373	4.16836
chr1	67236038	67236640	C657PACXX_7_7108.sorted.filtered_peak_1098	51	.	67236038	67236640	0	3	1,578,1	0,2,601	3.15822	7.93390	5.19881
chr1	67244698	67245047	C657PACXX_7_7108.sorted.filtered_peak_1099	48	.	67244698	67245047	0	2	339,1	0,348	3.71951	7.50958	4.82330
chr1	67254070	67254630	C657PACXX_7_7108.sorted.filtered_peak_1100	42	.	67254070	67254630	0	2	548,1	0,559	3.48530	6.93515	4.29989
chr1	67390231	67391343	C657PACXX_7_7108.sorted.filtered_peak_1101	115	.	67390231	67391343	0	3	1,973,1	0,129,1111	3.59308	14.67184	11.59371
chr1	67395474	67395922	C657PACXX_7_7108.sorted.filtered_peak_1102	15	.	67395474	67395922	0	3	1,250,1	0,29,447	2.01027	3.92874	1.59894
chr1	67447379	67447629	C657PACXX_7_7108.sorted.filtered_peak_1103	29	.	67447379	67447629	0	2	1,1	0,249	3.06100	5.45074	2.92314
chr1	67519021	67520373	C657PACXX_7_7108.sorted.filtered_peak_1104	29	.	67519021	67520373	0	3	1,923,1	0,360,1351	2.67768	5.44604	2.94259
chr1	67628519	67628947	C657PACXX_7_7108.sorted.filtered_peak_1105	88	.	67628519	67628947	0	2	1,375	0,53	4.22832	11.85375	8.89098
chr1	67636637	67636975	C657PACXX_7_7108.sorted.filtered_peak_1106	60	.	67636637	67636975	0	3	1,317,1	0,6,337	3.47661	8.86066	6.07989
chr1	67660155	67660621	C657PACXX_7_7108.sorted.filtered_peak_1107	57	.	67660155	67660621	0	3	1,462,1	0,1,465	3.17971	8.55594	5.79534
chr1	67677732	67678145	C657PACXX_7_7108.sorted.filtered_peak_1108	18	.	67677732	67678145	0	2	1,1	0,412	2.78169	4.24782	1.87129
chr1	67740379	67740803	C657PACXX_7_7108.sorted.filtered_peak_1109	19	.	67740379	67740803	0	3	1,283,1	0,123,423	2.86805	4.34748	1.94391
chr1	67760177	67761114	C657PACXX_7_7108.sorted.filtered_peak_1110	28	.	67760177	67761114	0	3	1,261,1	0,304,936	3.05752	5.37764	2.89258
chr1	67769703	67770119	C657PACXX_7_7108.sorted.filtered_peak_1111	80	.	67769703	67770119	0	3	1,413,1	0,2,415	3.65810	10.91948	8.01154
chr1	67772777	67773169	C657PACXX_7_7108.sorted.filtered_peak_1112	24	.	67772777	67773169	0	3	1,329,1	0,10,391	2.48760	4.93440	2.47148
chr1	67798732	67799240	C657PACXX_7_7108.sorted.filtered_peak_1113	72	.	67798732	67799240	0	3	1,403,1	0,24,507	3.41657	10.13528	7.28064
chr1	67808079	67808339	C657PACXX_7_7108.sorted.filtered_peak_1114	23	.	67808079	67808339	0	2	1,1	0,259	2.71982	4.76474	2.31327
chr1	67816655	67817020	C657PACXX_7_7108.sorted.filtered_peak_1115	18	.	67816655	67817020	0	2	1,1	0,364	2.55849	4.17415	1.81408
chr1	67896007	67896978	C657PACXX_7_7108.sorted.filtered_peak_1116	81	.	67896007	67896978	0	3	1,800,1	0,7,970	3.34587	11.05526	8.18213
chr1	67966200	67966474	C657PACXX_7_7108.sorted.filtered_peak_1117	24	.	67966200	67966474	0	1	274	0	3.00420	4.97533	2.49640
chr1	68027557	68027807	C657PACXX_7_7108.sorted.filtered_peak_1118	21	.	68027557	68027807	0	2	1,1	0,249	2.80238	4.57793	2.15729
chr1	68149696	68150151	C657PACXX_7_7108.sorted.filtered_peak_1119	29	.	68149696	68150151	0	3	1,312,1	0,124,454	2.36067	5.42011	2.91815
chr1	68150460	68151387	C657PACXX_7_7108.sorted.filtered_peak_1120	46	.	68150460	68151387	0	3	1,771,1	0,151,926	2.62662	7.30061	4.65179
chr1	68166781	68167038	C657PACXX_7_7108.sorted.filtered_peak_1121	18	.	68166781	68167038	0	2	1,1	0,256	2.76534	4.18553	1.81235
chr1	68232044	68232316	C657PACXX_7_7108.sorted.filtered_peak_1122	15	.	68232044	68232316	0	2	1,1	0,271	2.52709	3.92374	1.59146
chr1	68962286	68963017	C657PACXX_7_7108.sorted.filtered_peak_1123	28	.	68962286	68963017	0	3	1,334,1	0,386,730	2.96783	5.37622	2.88251
chr1	70670886	70671875	C657PACXX_7_7108.sorted.filtered_peak_1124	104	.	70670886	70671875	0	3	1,958,1	0,23,988	3.96898	13.52159	10.47710
chr1	70686835	70687764	C657PACXX_7_7108.sorted.filtered_peak_1125	75	.	70686835	70687764	0	3	1,896,1	0,9,928	3.46069	10.33851	7.50771
chr1	70819954	70820870	C657PACXX_7_7108.sorted.filtered_peak_1126	92	.	70819954	70820870	0	3	1,912,1	0,3,915	3.99638	12.28518	9.27218
chr1	70876003	70877381	C657PACXX_7_7108.sorted.filtered_peak_1127	57	.	70876003	70877381	0	4	1,992,311,1	0,4,1058,1377	3.21856	8.48001	5.75428
chr1	71151097	71151542	C657PACXX_7_7108.sorted.filtered_peak_1128	33	.	71151097	71151542	0	2	397,1	0,444	3.27743	5.94208	3.38378
chr1	71224132	71224556	C657PACXX_7_7108.sorted.filtered_peak_1129	18	.	71224132	71224556	0	2	1,1	0,423	2.62128	4.24661	1.86950
chr1	71245269	71245538	C657PACXX_7_7108.sorted.filtered_peak_1130	21	.	71245269	71245538	0	2	1,1	0,268	2.83604	4.61722	2.19077
chr1	71375149	71375421	C657PACXX_7_7108.sorted.filtered_peak_1131	36	.	71375149	71375421	0	2	1,270	0,2	3.18809	6.24756	3.64637
chr1	71375725	71376023	C657PACXX_7_7108.sorted.filtered_peak_1132	42	.	71375725	71376023	0	2	296,1	0,297	3.27991	6.86866	4.22277
chr1	71513139	71513706	C657PACXX_7_7108.sorted.filtered_peak_1133	29	.	71513139	71513706	0	3	1,546,1	0,12,566	2.74312	5.51753	2.98826
chr1	71515690	71515940	C657PACXX_7_7108.sorted.filtered_peak_1134	16	.	71515690	71515940	0	2	1,1	0,249	2.36933	3.95231	1.61448
chr1	71546392	71547382	C657PACXX_7_7108.sorted.filtered_peak_1135	113	.	71546392	71547382	0	3	1,984,1	0,1,989	4.00113	14.34003	11.30554
chr1	74663337	74664342	C657PACXX_7_7108.sorted.filtered_peak_1136	98	.	74663337	74664342	0	3	1,793,1	0,211,1004	3.95620	12.90265	9.89047
chr1	75198487	75199657	C657PACXX_7_7108.sorted.filtered_peak_1137	47	.	75198487	75199657	0	2	1159,1	0,1169	3.08939	7.41115	4.74980
chr1	76189876	76190779	C657PACXX_7_7108.sorted.filtered_peak_1138	113	.	76189876	76190779	0	3	1,896,1	0,2,902	4.31372	14.46552	11.33413
chr1	76251446	76252557	C657PACXX_7_7108.sorted.filtered_peak_1139	94	.	76251446	76252557	0	3	1,815,1	0,24,1110	3.98837	12.34113	9.42075
chr1	76489465	76489977	C657PACXX_7_7108.sorted.filtered_peak_1140	29	.	76489465	76489977	0	3	1,495,1	0,4,511	3.05614	5.45090	2.92170
chr1	76540052	76540689	C657PACXX_7_7108.sorted.filtered_peak_1141	15	.	76540052	76540689	0	2	1,1	0,636	2.51487	3.85015	1.53743
chr1	76619832	76620728	C657PACXX_7_7108.sorted.filtered_peak_1142	47	.	76619832	76620728	0	3	1,880,1	0,1,895	3.20858	7.44526	4.76403
chr1	76760245	76760605	C657PACXX_7_7108.sorted.filtered_peak_1143	24	.	76760245	76760605	0	3	1,339,1	0,2,359	2.80221	4.86125	2.41436
chr1	77684623	77685324	C657PACXX_7_7108.sorted.filtered_peak_1144	31	.	77684623	77685324	0	3	1,668,1	0,12,700	3.04097	5.64711	3.11727
chr1	78147768	78149609	C657PACXX_7_7108.sorted.filtered_peak_1145	95	.	78147768	78149609	0	3	1,1496,1	0,10,1840	3.32440	12.47595	9.50660
chr1	78224716	78225942	C657PACXX_7_7108.sorted.filtered_peak_1146	34	.	78224716	78225942	0	3	1,1216,1	0,7,1225	2.89551	6.06891	3.48923
chr1	78244832	78245532	C657PACXX_7_7108.sorted.filtered_peak_1147	58	.	78244832	78245532	0	2	1,475	0,225	3.61059	8.61850	5.89787
chr1	78443851	78445354	C657PACXX_7_7108.sorted.filtered_peak_1148	99	.	78443851	78445354	0	2	1,1420	0,83	3.42674	12.89316	9.92359
chr1	78469935	78470906	C657PACXX_7_7108.sorted.filtered_peak_1149	73	.	78469935	78470906	0	3	1,868,1	0,6,970	3.50193	10.26198	7.38188
chr1	84464900	84465183	C657PACXX_7_7108.sorted.filtered_peak_1150	28	.	84464900	84465183	0	3	1,278,1	0,1,282	2.86603	5.38342	2.86988
chr1	84543074	84544040	C657PACXX_7_7108.sorted.filtered_peak_1151	21	.	84543074	84544040	0	3	1,306,1	0,654,965	2.72185	4.58648	2.18046
chr1	84556121	84556401	C657PACXX_7_7108.sorted.filtered_peak_1152	17	.	84556121	84556401	0	2	1,1	0,279	2.67980	4.06574	1.71623
chr1	84609887	84610200	C657PACXX_7_7108.sorted.filtered_peak_1153	26	.	84609887	84610200	0	3	1,260,1	0,48,312	2.65459	5.10916	2.62086
chr1	84610680	84610990	C657PACXX_7_7108.sorted.filtered_peak_1154	24	.	84610680	84610990	0	2	287,1	0,309	2.59379	4.88004	2.42179
chr1	84713018	84713443	C657PACXX_7_7108.sorted.filtered_peak_1155	31	.	84713018	84713443	0	2	363,1	0,424	3.10386	5.69870	3.14980
chr1	84763670	84763940	C657PACXX_7_7108.sorted.filtered_peak_1156	20	.	84763670	84763940	0	2	1,1	0,269	2.61456	4.45171	2.05821
chr1	84831250	84831768	C657PACXX_7_7108.sorted.filtered_peak_1157	40	.	84831250	84831768	0	2	1,487	0,31	3.15568	6.71479	4.09086
chr1	84899445	84899790	C657PACXX_7_7108.sorted.filtered_peak_1158	33	.	84899445	84899790	0	3	1,307,1	0,18,344	2.99704	5.92183	3.36248
chr1	84907867	84908425	C657PACXX_7_7108.sorted.filtered_peak_1159	72	.	84907867	84908425	0	3	1,517,1	0,18,557	4.41414	10.08263	7.23931
chr1	84944797	84945503	C657PACXX_7_7108.sorted.filtered_peak_1160	73	.	84944797	84945503	0	3	1,676,1	0,1,705	3.86925	10.20675	7.32142
chr1	84971725	84972605	C657PACXX_7_7108.sorted.filtered_peak_1161	109	.	84971725	84972605	0	3	1,755,1	0,30,879	3.96299	14.04657	10.96712
chr1	85038800	85040554	C657PACXX_7_7108.sorted.filtered_peak_1162	41	.	85038800	85040554	0	4	1,256,976,1	0,22,772,1753	2.84441	6.79482	4.19003
chr1	85086235	85086943	C657PACXX_7_7108.sorted.filtered_peak_1163	34	.	85086235	85086943	0	3	1,385,1	0,319,707	3.02946	5.98284	3.42561
chr1	85155769	85156684	C657PACXX_7_7108.sorted.filtered_peak_1164	94	.	85155769	85156684	0	3	1,704,1	0,206,914	3.70115	12.36989	9.41469
chr1	85219264	85219559	C657PACXX_7_7108.sorted.filtered_peak_1165	34	.	85219264	85219559	0	3	1,282,1	0,5,294	3.09793	6.02152	3.46424
chr1	85238113	85238522	C657PACXX_7_7108.sorted.filtered_peak_1166	21	.	85238113	85238522	0	2	1,408	0,1	2.70566	4.54378	2.12066
chr1	85320079	85320426	C657PACXX_7_7108.sorted.filtered_peak_1167	30	.	85320079	85320426	0	3	1,274,1	0,68,346	3.01224	5.54152	3.03091
chr1	85328394	85328754	C657PACXX_7_7108.sorted.filtered_peak_1168	50	.	85328394	85328754	0	1	360	0	3.51603	7.75553	5.04189
chr1	85410601	85411316	C657PACXX_7_7108.sorted.filtered_peak_1169	108	.	85410601	85411316	0	3	1,695,1	0,12,714	4.48440	13.90214	10.81282
chr1	85424971	85425318	C657PACXX_7_7108.sorted.filtered_peak_1170	38	.	85424971	85425318	0	2	1,343	0,4	3.27030	6.44358	3.83641
chr1	85435507	85435789	C657PACXX_7_7108.sorted.filtered_peak_1171	26	.	85435507	85435789	0	3	1,264,1	0,5,281	2.80071	5.14687	2.65640
chr1	85438095	85438373	C657PACXX_7_7108.sorted.filtered_peak_1172	13	.	85438095	85438373	0	2	1,1	0,277	2.38105	3.66988	1.36897
chr1	85439599	85439934	C657PACXX_7_7108.sorted.filtered_peak_1173	16	.	85439599	85439934	0	2	1,1	0,334	2.48113	3.98544	1.65179
chr1	85454310	85454666	C657PACXX_7_7108.sorted.filtered_peak_1174	22	.	85454310	85454666	0	1	356	0	2.92429	4.74394	2.29578
chr1	85493013	85493268	C657PACXX_7_7108.sorted.filtered_peak_1175	33	.	85493013	85493268	0	3	1,251,1	0,1,254	3.16267	5.95873	3.37607
chr1	85516399	85516758	C657PACXX_7_7108.sorted.filtered_peak_1176	50	.	85516399	85516758	0	2	358,1	0,358	3.51705	7.77488	5.04910
chr1	85527719	85528293	C657PACXX_7_7108.sorted.filtered_peak_1177	78	.	85527719	85528293	0	3	1,453,1	0,4,573	4.14695	10.75812	7.86366
chr1	85666800	85667869	C657PACXX_7_7108.sorted.filtered_peak_1178	27	.	85666800	85667869	0	3	1,275,254	0,144,815	2.88424	5.22559	2.73411
chr1	85705722	85706002	C657PACXX_7_7108.sorted.filtered_peak_1179	19	.	85705722	85706002	0	3	1,260,1	0,5,279	2.81582	4.30344	1.91851
chr1	85724831	85725668	C657PACXX_7_7108.sorted.filtered_peak_1180	50	.	85724831	85725668	0	3	1,515,1	0,316,836	3.32464	7.75055	5.05839
chr1	85741523	85741810	C657PACXX_7_7108.sorted.filtered_peak_1181	12	.	85741523	85741810	0	2	1,1	0,286	2.09267	3.51459	1.25210
chr1	85742053	85742805	C657PACXX_7_7108.sorted.filtered_peak_1182	78	.	85742053	85742805	0	3	1,734,1	0,10,751	3.35325	10.69304	7.81062
chr1	85763564	85764307	C657PACXX_7_7108.sorted.filtered_peak_1183	38	.	85763564	85764307	0	3	1,707,1	0,24,742	2.96722	6.42524	3.82735
chr1	86173610	86174577	C657PACXX_7_7108.sorted.filtered_peak_1184	51	.	86173610	86174577	0	3	1,804,1	0,10,966	3.38961	7.89786	5.19332
chr1	86846163	86846534	C657PACXX_7_7108.sorted.filtered_peak_1185	20	.	86846163	86846534	0	3	1,336,1	0,12,370	2.76711	4.48546	2.07813
chr1	86861244	86862415	C657PACXX_7_7108.sorted.filtered_peak_1186	38	.	86861244	86862415	0	3	1,1143,1	0,26,1170	3.02244	6.39926	3.80229
chr1	86974314	86974615	C657PACXX_7_7108.sorted.filtered_peak_1187	13	.	86974314	86974615	0	2	1,1	0,300	2.62866	3.65838	1.35551
chr1	87169959	87170612	C657PACXX_7_7108.sorted.filtered_peak_1188	60	.	87169959	87170612	0	3	1,651,1	0,1,652	3.24651	8.80491	6.01525
chr1	87170892	87171173	C657PACXX_7_7108.sorted.filtered_peak_1189	35	.	87170892	87171173	0	3	1,271,1	0,3,280	2.73891	6.07663	3.50107
chr1	87299305	87299647	C657PACXX_7_7108.sorted.filtered_peak_1190	26	.	87299305	87299647	0	3	1,304,1	0,27,341	3.00486	5.16166	2.68194
chr1	87379350	87380476	C657PACXX_7_7108.sorted.filtered_peak_1191	217	.	87379350	87380476	0	3	1,877,1	0,141,1125	4.81155	25.36969	21.79572
chr1	87510421	87510800	C657PACXX_7_7108.sorted.filtered_peak_1192	36	.	87510421	87510800	0	3	1,270,1	0,11,378	3.30827	6.19647	3.61313
chr1	87597468	87597967	C657PACXX_7_7108.sorted.filtered_peak_1193	12	.	87597468	87597967	0	2	1,1	0,498	2.46104	3.50896	1.25504
chr1	87799342	87799657	C657PACXX_7_7108.sorted.filtered_peak_1194	22	.	87799342	87799657	0	2	1,1	0,314	2.10874	4.62015	2.20551
chr1	87869896	87870515	C657PACXX_7_7108.sorted.filtered_peak_1195	87	.	87869896	87870515	0	2	618,1	0,618	4.02908	11.71284	8.77044
chr1	87901041	87901679	C657PACXX_7_7108.sorted.filtered_peak_1196	43	.	87901041	87901679	0	3	1,593,1	0,26,637	3.49381	6.97671	4.33207
chr1	87915011	87915585	C657PACXX_7_7108.sorted.filtered_peak_1197	32	.	87915011	87915585	0	3	1,446,1	0,32,573	3.05501	5.75516	3.23175
chr1	88502087	88502368	C657PACXX_7_7108.sorted.filtered_peak_1198	14	.	88502087	88502368	0	2	1,1	0,280	2.63463	3.69661	1.41083
chr1	89149245	89150588	C657PACXX_7_7108.sorted.filtered_peak_1199	83	.	89149245	89150588	0	3	1,870,1	0,30,1342	3.52525	11.29260	8.39836
chr1	89357079	89357603	C657PACXX_7_7108.sorted.filtered_peak_1200	94	.	89357079	89357603	0	3	1,509,1	0,6,523	3.86316	12.44516	9.46313
chr1	89445083	89445496	C657PACXX_7_7108.sorted.filtered_peak_1201	14	.	89445083	89445496	0	2	1,1	0,412	2.60799	3.71166	1.42307
chr1	89449617	89449867	C657PACXX_7_7108.sorted.filtered_peak_1202	16	.	89449617	89449867	0	2	1,1	0,249	2.64612	4.03828	1.68962
chr1	89457225	89457580	C657PACXX_7_7108.sorted.filtered_peak_1203	36	.	89457225	89457580	0	3	1,287,1	0,22,354	2.66577	6.27932	3.69630
chr1	89457984	89459082	C657PACXX_7_7108.sorted.filtered_peak_1204	44	.	89457984	89459082	0	4	1,773,250,1	0,1,844,1097	2.78453	7.06938	4.42951
chr1	89467452	89467748	C657PACXX_7_7108.sorted.filtered_peak_1205	25	.	89467452	89467748	0	3	1,272,1	0,18,295	3.04461	4.97905	2.51858
chr1	89488207	89488912	C657PACXX_7_7108.sorted.filtered_peak_1206	48	.	89488207	89488912	0	3	1,585,1	0,23,704	3.42852	7.52066	4.86945
chr1	89530810	89531197	C657PACXX_7_7108.sorted.filtered_peak_1207	57	.	89530810	89531197	0	3	1,377,1	0,6,386	3.90953	8.51643	5.75466
chr1	89591500	89592331	C657PACXX_7_7108.sorted.filtered_peak_1208	51	.	89591500	89592331	0	3	1,540,1	0,167,830	3.01126	7.83044	5.13053
chr1	89594622	89595011	C657PACXX_7_7108.sorted.filtered_peak_1209	14	.	89594622	89595011	0	2	1,1	0,388	2.23235	3.79142	1.48459
chr1	89739993	89740334	C657PACXX_7_7108.sorted.filtered_peak_1210	47	.	89739993	89740334	0	3	1,337,1	0,2,340	2.84706	7.46468	4.77154
chr1	89752513	89752982	C657PACXX_7_7108.sorted.filtered_peak_1211	48	.	89752513	89752982	0	3	1,452,1	0,11,468	3.24077	7.53234	4.83549
chr1	89760883	89761143	C657PACXX_7_7108.sorted.filtered_peak_1212	27	.	89760883	89761143	0	2	1,1	0,259	2.85767	5.23853	2.73802
chr1	89776150	89776551	C657PACXX_7_7108.sorted.filtered_peak_1213	36	.	89776150	89776551	0	3	1,396,1	0,2,400	3.16581	6.26243	3.67723
chr1	89823894	89824201	C657PACXX_7_7108.sorted.filtered_peak_1214	41	.	89823894	89824201	0	2	1,291	0,16	3.28637	6.73578	4.10924
chr1	89930841	89931091	C657PACXX_7_7108.sorted.filtered_peak_1215	25	.	89930841	89931091	0	1	250	0	2.89455	4.98508	2.51345
chr1	89989680	89990905	C657PACXX_7_7108.sorted.filtered_peak_1216	48	.	89989680	89990905	0	4	1,717,344,1	0,14,791,1224	2.88697	7.44941	4.80436
chr1	90011051	90011600	C657PACXX_7_7108.sorted.filtered_peak_1217	78	.	90011051	90011600	0	3	1,526,1	0,22,548	3.65267	10.75651	7.86621
chr1	90073904	90074165	C657PACXX_7_7108.sorted.filtered_peak_1218	23	.	90073904	90074165	0	2	1,1	0,260	2.15876	4.83157	2.37507
chr1	90098080	90098679	C657PACXX_7_7108.sorted.filtered_peak_1219	55	.	90098080	90098679	0	3	1,582,1	0,1,598	2.86035	8.26527	5.50492
chr1	90123571	90123965	C657PACXX_7_7108.sorted.filtered_peak_1220	22	.	90123571	90123965	0	2	346,1	0,393	2.62300	4.73459	2.28987
chr1	90167571	90167884	C657PACXX_7_7108.sorted.filtered_peak_1221	31	.	90167571	90167884	0	3	1,304,1	0,3,312	3.00781	5.66041	3.12646
chr1	90184907	90185450	C657PACXX_7_7108.sorted.filtered_peak_1222	47	.	90184907	90185450	0	3	1,523,1	0,16,542	2.82740	7.43784	4.74391
chr1	90186953	90187281	C657PACXX_7_7108.sorted.filtered_peak_1223	29	.	90186953	90187281	0	3	1,315,1	0,12,327	2.31763	5.44119	2.92502
chr1	90190278	90190810	C657PACXX_7_7108.sorted.filtered_peak_1224	50	.	90190278	90190810	0	3	1,511,1	0,2,531	2.82852	7.79479	5.07288
chr1	90204393	90205370	C657PACXX_7_7108.sorted.filtered_peak_1225	80	.	90204393	90205370	0	3	1,862,1	0,33,976	3.42559	10.90585	8.05002
chr1	90228299	90228888	C657PACXX_7_7108.sorted.filtered_peak_1226	48	.	90228299	90228888	0	2	580,1	0,588	3.20153	7.59280	4.89290
chr1	90286330	90286672	C657PACXX_7_7108.sorted.filtered_peak_1227	17	.	90286330	90286672	0	2	1,1	0,341	2.46253	4.06847	1.71218
chr1	90308523	90309297	C657PACXX_7_7108.sorted.filtered_peak_1228	18	.	90308523	90309297	0	3	1,438,1	0,264,773	2.48691	4.16615	1.80598
chr1	90309782	90310233	C657PACXX_7_7108.sorted.filtered_peak_1229	26	.	90309782	90310233	0	2	1,1	0,450	2.76483	5.11314	2.63466
chr1	90321307	90321604	C657PACXX_7_7108.sorted.filtered_peak_1230	35	.	90321307	90321604	0	2	1,295	0,2	3.13340	6.16788	3.57944
chr1	90460150	90461006	C657PACXX_7_7108.sorted.filtered_peak_1231	64	.	90460150	90461006	0	3	1,845,1	0,3,855	3.40855	9.29534	6.47995
chr1	91486867	91488198	C657PACXX_7_7108.sorted.filtered_peak_1232	61	.	91486867	91488198	0	3	1,891,1	0,409,1330	3.16421	8.91999	6.16474
chr1	91582791	91583131	C657PACXX_7_7108.sorted.filtered_peak_1233	17	.	91582791	91583131	0	2	1,1	0,339	2.77349	4.07143	1.70590
chr1	91590341	91590766	C657PACXX_7_7108.sorted.filtered_peak_1234	26	.	91590341	91590766	0	3	1,417,1	0,1,424	2.88155	5.17926	2.69641
chr1	91852681	91853226	C657PACXX_7_7108.sorted.filtered_peak_1235	1729	.	91852681	91853226	0	3	1,542,1	0,2,544	13.80923	179.16487	172.92680
chr1	91966116	91966815	C657PACXX_7_7108.sorted.filtered_peak_1236	70	.	91966116	91966815	0	3	1,610,1	0,83,698	3.34559	9.85916	7.01828
chr1	92021350	92022312	C657PACXX_7_7108.sorted.filtered_peak_1237	115	.	92021350	92022312	0	3	1,907,1	0,46,961	3.69819	14.69007	11.59234
chr1	92057261	92057596	C657PACXX_7_7108.sorted.filtered_peak_1238	18	.	92057261	92057596	0	3	1,311,1	0,1,334	2.62125	4.21061	1.84189
chr1	92069062	92069312	C657PACXX_7_7108.sorted.filtered_peak_1239	26	.	92069062	92069312	0	2	1,1	0,249	3.10491	5.09107	2.60814
chr1	92150074	92150625	C657PACXX_7_7108.sorted.filtered_peak_1240	17	.	92150074	92150625	0	3	1,303,1	0,14,550	2.56512	4.05620	1.70557
chr1	92162986	92163284	C657PACXX_7_7108.sorted.filtered_peak_1241	27	.	92162986	92163284	0	3	1,255,1	0,2,297	3.02915	5.19154	2.70292
chr1	92178773	92179533	C657PACXX_7_7108.sorted.filtered_peak_1242	82	.	92178773	92179533	0	3	1,586,1	0,168,759	3.94037	11.20180	8.27285
chr1	92197634	92197984	C657PACXX_7_7108.sorted.filtered_peak_1243	12	.	92197634	92197984	0	2	1,1	0,349	2.36548	3.50075	1.25275
chr1	92219648	92220148	C657PACXX_7_7108.sorted.filtered_peak_1244	38	.	92219648	92220148	0	3	1,319,1	0,177,499	3.11518	6.43518	3.84908
chr1	92269451	92270810	C657PACXX_7_7108.sorted.filtered_peak_1245	39	.	92269451	92270810	0	4	1,455,800,1	0,4,521,1358	2.81153	6.49420	3.90085
chr1	92361945	92362297	C657PACXX_7_7108.sorted.filtered_peak_1246	12	.	92361945	92362297	0	2	1,1	0,351	2.48655	3.48824	1.24427
chr1	92413931	92414573	C657PACXX_7_7108.sorted.filtered_peak_1247	18	.	92413931	92414573	0	3	1,597,1	0,9,641	2.79315	4.22366	1.85099
chr1	92545724	92546399	C657PACXX_7_7108.sorted.filtered_peak_1248	65	.	92545724	92546399	0	3	1,587,1	0,73,674	3.72090	9.33001	6.56839
chr1	92589508	92589766	C657PACXX_7_7108.sorted.filtered_peak_1249	11	.	92589508	92589766	0	2	1,1	0,257	2.50468	3.42977	1.18997
chr1	92764101	92764945	C657PACXX_7_7108.sorted.filtered_peak_1250	53	.	92764101	92764945	0	4	1,395,383,1	0,13,454,843	3.38584	8.08003	5.37331
chr1	92781292	92781908	C657PACXX_7_7108.sorted.filtered_peak_1251	103	.	92781292	92781908	0	1	616	0	3.90807	13.44498	10.37416
chr1	92789260	92790023	C657PACXX_7_7108.sorted.filtered_peak_1252	16	.	92789260	92790023	0	2	1,1	0,762	2.61615	4.03372	1.68887
chr1	92799248	92799662	C657PACXX_7_7108.sorted.filtered_peak_1253	33	.	92799248	92799662	0	3	1,394,1	0,19,413	3.24671	5.95161	3.38702
chr1	92831108	92831996	C657PACXX_7_7108.sorted.filtered_peak_1254	89	.	92831108	92831996	0	3	1,479,1	0,118,887	3.83990	11.89986	8.97140
chr1	92951067	92951969	C657PACXX_7_7108.sorted.filtered_peak_1255	32	.	92951067	92951969	0	3	1,868,1	0,7,901	2.32790	5.77950	3.24075
chr1	93002469	93003360	C657PACXX_7_7108.sorted.filtered_peak_1256	74	.	93002469	93003360	0	4	1,500,250,1	0,1,613,890	3.25088	10.22967	7.41767
chr1	93003591	93004011	C657PACXX_7_7108.sorted.filtered_peak_1257	39	.	93003591	93004011	0	3	1,374,1	0,4,419	2.71654	6.59226	3.98436
chr1	93004255	93004698	C657PACXX_7_7108.sorted.filtered_peak_1258	36	.	93004255	93004698	0	3	1,275,1	0,138,442	2.66199	6.28501	3.69018
chr1	93010308	93010656	C657PACXX_7_7108.sorted.filtered_peak_1259	32	.	93010308	93010656	0	3	1,344,1	0,2,347	3.33411	5.83296	3.27501
chr1	93042971	93043450	C657PACXX_7_7108.sorted.filtered_peak_1260	66	.	93042971	93043450	0	3	1,476,1	0,2,478	3.09204	9.51134	6.68252
chr1	93049421	93050289	C657PACXX_7_7108.sorted.filtered_peak_1261	64	.	93049421	93050289	0	3	1,856,1	0,5,867	2.99973	9.24671	6.43091
chr1	93249771	93250572	C657PACXX_7_7108.sorted.filtered_peak_1262	24	.	93249771	93250572	0	4	1,251,261,1	0,6,536,800	2.91277	4.89464	2.43883
chr1	93250930	93251180	C657PACXX_7_7108.sorted.filtered_peak_1263	17	.	93250930	93251180	0	2	1,1	0,249	2.65353	4.08589	1.72778
chr1	93297295	93298159	C657PACXX_7_7108.sorted.filtered_peak_1264	152	.	93297295	93298159	0	3	1,860,1	0,1,863	4.48744	18.50662	15.20175
chr1	93324243	93325046	C657PACXX_7_7108.sorted.filtered_peak_1265	28	.	93324243	93325046	0	3	1,783,1	0,12,802	2.98931	5.29219	2.80236
chr1	93342885	93343447	C657PACXX_7_7108.sorted.filtered_peak_1266	21	.	93342885	93343447	0	3	1,250,1	0,8,561	2.89511	4.52427	2.12750
chr1	93348559	93348987	C657PACXX_7_7108.sorted.filtered_peak_1267	15	.	93348559	93348987	0	3	1,300,1	0,11,427	2.67833	3.87490	1.56208
chr1	93419123	93419402	C657PACXX_7_7108.sorted.filtered_peak_1268	37	.	93419123	93419402	0	3	1,264,1	0,5,278	3.01944	6.31316	3.71304
chr1	93425878	93426300	C657PACXX_7_7108.sorted.filtered_peak_1269	23	.	93425878	93426300	0	3	1,335,1	0,75,421	2.33179	4.73833	2.30211
chr1	93427747	93428487	C657PACXX_7_7108.sorted.filtered_peak_1270	50	.	93427747	93428487	0	3	1,635,1	0,41,739	2.93613	7.79427	5.09120
chr1	93433673	93434300	C657PACXX_7_7108.sorted.filtered_peak_1271	16	.	93433673	93434300	0	2	1,1	0,626	2.43621	4.00097	1.66617
chr1	93439064	93439435	C657PACXX_7_7108.sorted.filtered_peak_1272	14	.	93439064	93439435	0	3	1,250,1	0,13,370	2.26834	3.77619	1.46675
chr1	93443174	93443687	C657PACXX_7_7108.sorted.filtered_peak_1273	26	.	93443174	93443687	0	3	1,276,1	0,1,512	2.44214	5.09668	2.62857
chr1	93446561	93447148	C657PACXX_7_7108.sorted.filtered_peak_1274	55	.	93446561	93447148	0	3	1,376,1	0,209,586	3.28480	8.28713	5.56331
chr1	93459496	93459917	C657PACXX_7_7108.sorted.filtered_peak_1275	19	.	93459496	93459917	0	2	1,250	0,171	2.55378	4.32563	1.93528
chr1	93487153	93487409	C657PACXX_7_7108.sorted.filtered_peak_1276	14	.	93487153	93487409	0	2	1,1	0,255	2.56102	3.69873	1.40973
chr1	93507963	93508586	C657PACXX_7_7108.sorted.filtered_peak_1277	99	.	93507963	93508586	0	2	621,1	0,622	4.54444	12.99719	9.96901
chr1	93544371	93544996	C657PACXX_7_7108.sorted.filtered_peak_1278	64	.	93544371	93544996	0	3	1,597,1	0,22,624	3.41843	9.22088	6.43704
chr1	93645100	93647068	C657PACXX_7_7108.sorted.filtered_peak_1279	85	.	93645100	93647068	0	3	1,1697,1	0,3,1967	3.18944	11.49189	8.56844
chr1	93684926	93685571	C657PACXX_7_7108.sorted.filtered_peak_1280	58	.	93684926	93685571	0	3	1,607,1	0,24,644	3.68279	8.63278	5.89536
chr1	93770277	93770649	C657PACXX_7_7108.sorted.filtered_peak_1281	21	.	93770277	93770649	0	2	1,1	0,371	2.89303	4.59755	2.18187
chr1	93810853	93812281	C657PACXX_7_7108.sorted.filtered_peak_1282	27	.	93810853	93812281	0	3	1,779,1	0,4,1427	2.46650	5.23844	2.75988
chr1	94080851	94081663	C657PACXX_7_7108.sorted.filtered_peak_1283	23	.	94080851	94081663	0	3	1,515,1	0,5,811	2.63577	4.84076	2.39213
chr1	94158390	94159246	C657PACXX_7_7108.sorted.filtered_peak_1284	25	.	94158390	94159246	0	4	1,267,416,1	0,82,424,855	2.73459	5.00572	2.53674
chr1	94224301	94224801	C657PACXX_7_7108.sorted.filtered_peak_1285	27	.	94224301	94224801	0	2	1,420	0,80	2.99220	5.28360	2.79013
chr1	94279818	94280068	C657PACXX_7_7108.sorted.filtered_peak_1286	17	.	94279818	94280068	0	2	1,1	0,249	2.68519	4.12216	1.76682
chr1	94311500	94313619	C657PACXX_7_7108.sorted.filtered_peak_1287	43	.	94311500	94313619	0	4	1,496,656,1	0,353,1178,2118	2.70517	6.94530	4.32269
chr1	94344110	94345183	C657PACXX_7_7108.sorted.filtered_peak_1288	58	.	94344110	94345183	0	3	1,870,1	0,4,1072	3.50073	8.63729	5.88503
chr1	94374680	94375584	C657PACXX_7_7108.sorted.filtered_peak_1289	72	.	94374680	94375584	0	3	1,864,1	0,3,903	3.75743	10.13524	7.27062
chr1	94482838	94483334	C657PACXX_7_7108.sorted.filtered_peak_1290	24	.	94482838	94483334	0	2	1,384	0,112	2.72278	4.91332	2.46654
chr1	94883417	94884090	C657PACXX_7_7108.sorted.filtered_peak_1291	116	.	94883417	94884090	0	3	1,666,1	0,5,672	4.10484	14.73876	11.65846
chr1	94946863	94947395	C657PACXX_7_7108.sorted.filtered_peak_1292	15	.	94946863	94947395	0	2	1,1	0,531	2.70672	3.88063	1.54401
chr1	95067857	95068354	C657PACXX_7_7108.sorted.filtered_peak_1293	26	.	95067857	95068354	0	3	1,320,1	0,173,496	2.89093	5.14595	2.67351
chr1	95320000	95320447	C657PACXX_7_7108.sorted.filtered_peak_1294	37	.	95320000	95320447	0	2	366,1	0,446	3.16406	6.38516	3.78802
chr1	95428258	95428625	C657PACXX_7_7108.sorted.filtered_peak_1295	24	.	95428258	95428625	0	2	1,364	0,3	2.97773	4.95354	2.48608
chr1	95508811	95509182	C657PACXX_7_7108.sorted.filtered_peak_1296	11	.	95508811	95509182	0	2	1,1	0,370	2.47888	3.36110	1.13518
chr1	95538086	95538928	C657PACXX_7_7108.sorted.filtered_peak_1297	169	.	95538086	95538928	0	3	1,837,1	0,1,841	5.00812	20.35853	16.96252
chr1	95699427	95700065	C657PACXX_7_7108.sorted.filtered_peak_1298	64	.	95699427	95700065	0	1	638	0	3.58868	9.30498	6.49320
chr1	97187211	97188241	C657PACXX_7_7108.sorted.filtered_peak_1299	45	.	97187211	97188241	0	3	1,1023,1	0,1,1029	3.16665	7.22424	4.56022
chr1	97603910	97604307	C657PACXX_7_7108.sorted.filtered_peak_1300	15	.	97603910	97604307	0	2	1,1	0,396	2.66998	3.86726	1.54707
chr1	98386040	98387180	C657PACXX_7_7108.sorted.filtered_peak_1301	67	.	98386040	98387180	0	3	1,1133,1	0,3,1139	3.30386	9.55682	6.70896
chr1	98403374	98403698	C657PACXX_7_7108.sorted.filtered_peak_1302	11	.	98403374	98403698	0	2	1,1	0,323	2.33276	3.42584	1.19080
chr1	98407898	98408359	C657PACXX_7_7108.sorted.filtered_peak_1303	63	.	98407898	98408359	0	2	1,402	0,59	3.67227	9.19249	6.39792
chr1	98519531	98520013	C657PACXX_7_7108.sorted.filtered_peak_1304	30	.	98519531	98520013	0	3	1,463,1	0,14,481	2.77715	5.55857	3.04312
chr1	98789201	98789830	C657PACXX_7_7108.sorted.filtered_peak_1305	19	.	98789201	98789830	0	3	1,272,1	0,306,628	2.65412	4.39459	1.98996
chr1	98853426	98854446	C657PACXX_7_7108.sorted.filtered_peak_1306	25	.	98853426	98854446	0	3	1,278,1	0,620,1019	2.76345	5.01456	2.57708
chr1	98871181	98871697	C657PACXX_7_7108.sorted.filtered_peak_1307	16	.	98871181	98871697	0	3	1,420,1	0,40,515	2.46387	3.99683	1.65370
chr1	99337079	99337519	C657PACXX_7_7108.sorted.filtered_peak_1308	30	.	99337079	99337519	0	3	1,411,1	0,18,439	3.12004	5.57297	3.04379
chr1	100151105	100151485	C657PACXX_7_7108.sorted.filtered_peak_1309	14	.	100151105	100151485	0	2	1,1	0,379	2.58043	3.71758	1.41267
chr1	100231940	100232374	C657PACXX_7_7108.sorted.filtered_peak_1310	26	.	100231940	100232374	0	3	1,328,1	0,100,433	3.06201	5.11075	2.63813
chr1	100273951	100274634	C657PACXX_7_7108.sorted.filtered_peak_1311	30	.	100273951	100274634	0	3	1,564,1	0,81,682	3.01806	5.61083	3.08070
chr1	100285914	100286612	C657PACXX_7_7108.sorted.filtered_peak_1312	23	.	100285914	100286612	0	3	1,652,1	0,30,697	3.00330	4.75634	2.30280
chr1	100315439	100316161	C657PACXX_7_7108.sorted.filtered_peak_1313	40	.	100315439	100316161	0	3	1,606,1	0,8,721	3.27072	6.66455	4.04950
chr1	100435149	100435656	C657PACXX_7_7108.sorted.filtered_peak_1314	48	.	100435149	100435656	0	2	506,1	0,506	3.37483	7.56590	4.87060
chr1	100435853	100436113	C657PACXX_7_7108.sorted.filtered_peak_1315	14	.	100435853	100436113	0	2	1,1	0,259	2.44060	3.72505	1.43175
chr1	100494232	100494826	C657PACXX_7_7108.sorted.filtered_peak_1316	94	.	100494232	100494826	0	2	567,1	0,593	4.44870	12.44511	9.46214
chr1	100503217	100504080	C657PACXX_7_7108.sorted.filtered_peak_1317	32	.	100503217	100504080	0	3	1,714,1	0,148,862	2.64959	5.84692	3.29732
chr1	100504360	100504830	C657PACXX_7_7108.sorted.filtered_peak_1318	24	.	100504360	100504830	0	3	1,446,1	0,19,469	2.45636	4.89049	2.42449
chr1	100598173	100598986	C657PACXX_7_7108.sorted.filtered_peak_1319	91	.	100598173	100598986	0	3	1,794,1	0,9,812	3.89278	12.14707	9.18916
chr1	100715061	100715813	C657PACXX_7_7108.sorted.filtered_peak_1320	41	.	100715061	100715813	0	3	1,639,1	0,85,751	3.19679	6.77184	4.15964
chr1	100731051	100732237	C657PACXX_7_7108.sorted.filtered_peak_1321	83	.	100731051	100732237	0	3	1,836,1	0,26,1185	3.73467	11.22334	8.37176
chr1	100816865	100818140	C657PACXX_7_7108.sorted.filtered_peak_1322	37	.	100816865	100818140	0	3	1,1262,1	0,8,1274	2.63632	6.37575	3.77316
chr1	100880298	100880648	C657PACXX_7_7108.sorted.filtered_peak_1323	19	.	100880298	100880648	0	1	350	0	2.71064	4.32530	1.92425
chr1	100905514	100906044	C657PACXX_7_7108.sorted.filtered_peak_1324	54	.	100905514	100906044	0	2	1,486	0,44	3.09018	8.21062	5.47202
chr1	100911160	100911446	C657PACXX_7_7108.sorted.filtered_peak_1325	25	.	100911160	100911446	0	2	1,1	0,285	2.45841	5.02923	2.55754
chr1	100918179	100918821	C657PACXX_7_7108.sorted.filtered_peak_1326	33	.	100918179	100918821	0	3	1,625,1	0,2,641	2.74164	5.93670	3.38916
chr1	101360831	101361955	C657PACXX_7_7108.sorted.filtered_peak_1327	61	.	101360831	101361955	0	3	1,799,1	0,321,1123	3.13367	8.89759	6.14009
chr1	101392798	101393298	C657PACXX_7_7108.sorted.filtered_peak_1328	15	.	101392798	101393298	0	2	1,1	0,499	2.62520	3.89067	1.57040
chr1	101491030	101492068	C657PACXX_7_7108.sorted.filtered_peak_1329	46	.	101491030	101492068	0	3	1,959,1	0,1,1037	3.17267	7.35695	4.66186
chr1	101577522	101578061	C657PACXX_7_7108.sorted.filtered_peak_1330	62	.	101577522	101578061	0	3	1,510,1	0,26,538	3.98128	9.03035	6.23889
chr1	101602450	101602851	C657PACXX_7_7108.sorted.filtered_peak_1331	21	.	101602450	101602851	0	3	1,323,1	0,61,400	2.71073	4.60445	2.17503
chr1	101644501	101645019	C657PACXX_7_7108.sorted.filtered_peak_1332	20	.	101644501	101645019	0	2	1,1	0,517	2.70310	4.43736	2.04477
chr1	101664802	101665077	C657PACXX_7_7108.sorted.filtered_peak_1333	31	.	101664802	101665077	0	3	1,255,1	0,1,274	3.13074	5.68719	3.14907
chr1	101701066	101701526	C657PACXX_7_7108.sorted.filtered_peak_1334	21	.	101701066	101701526	0	3	1,250,1	0,185,459	2.31154	4.54050	2.12621
chr1	101725360	101725672	C657PACXX_7_7108.sorted.filtered_peak_1335	14	.	101725360	101725672	0	2	1,1	0,311	2.41916	3.73587	1.43438
chr1	101744421	101744729	C657PACXX_7_7108.sorted.filtered_peak_1336	38	.	101744421	101744729	0	2	291,1	0,307	3.16902	6.46272	3.86005
chr1	101754004	101754310	C657PACXX_7_7108.sorted.filtered_peak_1337	21	.	101754004	101754310	0	3	1,282,1	0,21,305	2.54858	4.59854	2.17574
chr1	101759191	101759534	C657PACXX_7_7108.sorted.filtered_peak_1338	30	.	101759191	101759534	0	3	1,270,1	0,63,342	2.82456	5.54895	3.01891
chr1	101774918	101775516	C657PACXX_7_7108.sorted.filtered_peak_1339	36	.	101774918	101775516	0	3	1,587,1	0,10,597	2.81040	6.21631	3.63591
chr1	101822755	101823283	C657PACXX_7_7108.sorted.filtered_peak_1340	48	.	101822755	101823283	0	3	1,509,1	0,18,527	3.80199	7.60427	4.89851
chr1	101836770	101837020	C657PACXX_7_7108.sorted.filtered_peak_1341	22	.	101836770	101837020	0	2	1,1	0,249	2.88757	4.65504	2.21508
chr1	102013383	102013680	C657PACXX_7_7108.sorted.filtered_peak_1342	17	.	102013383	102013680	0	2	1,1	0,296	2.69729	4.12060	1.76702
chr1	103146085	103146419	C657PACXX_7_7108.sorted.filtered_peak_1343	12	.	103146085	103146419	0	2	1,1	0,333	2.59226	3.56716	1.29740
chr1	103627960	103628280	C657PACXX_7_7108.sorted.filtered_peak_1344	31	.	103627960	103628280	0	3	1,255,1	0,12,319	3.28676	5.70285	3.16487
chr1	104067877	104069149	C657PACXX_7_7108.sorted.filtered_peak_1345	65	.	104067877	104069149	0	3	1,997,1	0,268,1271	3.16680	9.28675	6.50844
chr1	107599132	107600036	C657PACXX_7_7108.sorted.filtered_peak_1346	27	.	107599132	107600036	0	3	1,571,1	0,9,903	2.82489	5.27641	2.77387
chr1	108371991	108372368	C657PACXX_7_7108.sorted.filtered_peak_1347	28	.	108371991	108372368	0	2	1,1	0,376	3.00970	5.30581	2.80805
chr1	108479412	108480000	C657PACXX_7_7108.sorted.filtered_peak_1348	22	.	108479412	108480000	0	2	1,1	0,587	2.63853	4.65194	2.22761
chr1	108506067	108506466	C657PACXX_7_7108.sorted.filtered_peak_1349	16	.	108506067	108506466	0	2	1,1	0,398	2.52924	3.99412	1.64694
chr1	108508450	108508702	C657PACXX_7_7108.sorted.filtered_peak_1350	23	.	108508450	108508702	0	2	1,1	0,251	2.74987	4.77539	2.32323
chr1	108742543	108743039	C657PACXX_7_7108.sorted.filtered_peak_1351	20	.	108742543	108743039	0	3	1,337,1	0,148,495	2.60048	4.51082	2.09805
chr1	108743236	108743903	C657PACXX_7_7108.sorted.filtered_peak_1352	16	.	108743236	108743903	0	3	1,276,1	0,1,666	2.48824	4.02163	1.68121
chr1	109103241	109103830	C657PACXX_7_7108.sorted.filtered_peak_1353	22	.	109103241	109103830	0	2	1,1	0,588	2.43963	4.71634	2.27120
chr1	109104323	109104604	C657PACXX_7_7108.sorted.filtered_peak_1354	43	.	109104323	109104604	0	3	1,275,1	0,3,280	2.94852	7.01766	4.36334
chr1	109133500	109134167	C657PACXX_7_7108.sorted.filtered_peak_1355	117	.	109133500	109134167	0	3	1,641,1	0,5,666	4.05956	14.83529	11.78055
chr1	109187578	109187834	C657PACXX_7_7108.sorted.filtered_peak_1356	27	.	109187578	109187834	0	2	1,1	0,255	2.47228	5.27253	2.76695
chr1	109189124	109189831	C657PACXX_7_7108.sorted.filtered_peak_1357	138	.	109189124	109189831	0	3	1,620,1	0,72,706	4.14383	17.09794	13.86942
chr1	109203595	109204251	C657PACXX_7_7108.sorted.filtered_peak_1358	65	.	109203595	109204251	0	2	610,1	0,655	3.88972	9.38355	6.57386
chr1	109234483	109235810	C657PACXX_7_7108.sorted.filtered_peak_1359	57	.	109234483	109235810	0	3	1,1116,1	0,4,1326	2.95504	8.46011	5.70138
chr1	109246199	109247220	C657PACXX_7_7108.sorted.filtered_peak_1360	49	.	109246199	109247220	0	3	1,746,1	0,14,1020	3.24136	7.61261	4.92569
chr1	109288967	109289798	C657PACXX_7_7108.sorted.filtered_peak_1361	108	.	109288967	109289798	0	3	1,737,1	0,1,830	4.00324	13.95041	10.89501
chr1	109419307	109420136	C657PACXX_7_7108.sorted.filtered_peak_1362	29	.	109419307	109420136	0	3	1,398,1	0,6,828	2.86597	5.45660	2.93735
chr1	109499248	109499848	C657PACXX_7_7108.sorted.filtered_peak_1363	97	.	109499248	109499848	0	3	1,563,1	0,1,599	4.50887	12.79552	9.77581
chr1	109505581	109506468	C657PACXX_7_7108.sorted.filtered_peak_1364	50	.	109505581	109506468	0	3	1,719,1	0,1,886	3.51325	7.81660	5.09700
chr1	109584114	109584885	C657PACXX_7_7108.sorted.filtered_peak_1365	79	.	109584114	109584885	0	3	1,711,1	0,54,770	3.92162	10.76551	7.92067
chr1	109618169	109619035	C657PACXX_7_7108.sorted.filtered_peak_1366	66	.	109618169	109619035	0	3	1,771,1	0,92,865	4.12093	9.52080	6.68880
chr1	109633026	109633955	C657PACXX_7_7108.sorted.filtered_peak_1367	81	.	109633026	109633955	0	3	1,914,1	0,13,928	3.97970	11.08633	8.17143
chr1	109642378	109643444	C657PACXX_7_7108.sorted.filtered_peak_1368	59	.	109642378	109643444	0	3	1,1047,1	0,9,1065	3.57393	8.66742	5.92184
chr1	109656170	109656791	C657PACXX_7_7108.sorted.filtered_peak_1369	51	.	109656170	109656791	0	3	1,289,1	0,325,620	2.95534	7.85595	5.15955
chr1	109658471	109658831	C657PACXX_7_7108.sorted.filtered_peak_1370	33	.	109658471	109658831	0	3	1,350,1	0,2,359	2.64017	5.89860	3.33745
chr1	109704840	109705526	C657PACXX_7_7108.sorted.filtered_peak_1371	32	.	109704840	109705526	0	2	530,1	0,685	3.02955	5.80531	3.25675
chr1	109756240	109757360	C657PACXX_7_7108.sorted.filtered_peak_1372	76	.	109756240	109757360	0	3	1,1104,1	0,4,1119	3.51149	10.57748	7.67458
chr1	109791830	109792187	C657PACXX_7_7108.sorted.filtered_peak_1373	25	.	109791830	109792187	0	2	1,1	0,356	2.90122	5.07122	2.58721
chr1	109806162	109806677	C657PACXX_7_7108.sorted.filtered_peak_1374	18	.	109806162	109806677	0	2	1,1	0,514	2.63278	4.28473	1.89734
chr1	109825470	109826454	C657PACXX_7_7108.sorted.filtered_peak_1375	84	.	109825470	109826454	0	3	1,955,1	0,10,983	3.96815	11.40200	8.49305
chr1	109913847	109914196	C657PACXX_7_7108.sorted.filtered_peak_1376	16	.	109913847	109914196	0	2	1,1	0,348	2.63590	4.01461	1.67140
chr1	109968074	109969550	C657PACXX_7_7108.sorted.filtered_peak_1377	82	.	109968074	109969550	0	4	1,323,964,1	0,3,406,1475	3.54579	11.13017	8.21587
chr1	110025975	110026956	C657PACXX_7_7108.sorted.filtered_peak_1378	39	.	110025975	110026956	0	3	1,945,1	0,14,980	2.73818	6.58710	3.97133
chr1	110036483	110037067	C657PACXX_7_7108.sorted.filtered_peak_1379	76	.	110036483	110037067	0	3	1,519,1	0,62,583	3.59239	10.49111	7.61878
chr1	110044985	110045415	C657PACXX_7_7108.sorted.filtered_peak_1380	18	.	110044985	110045415	0	3	1,337,1	0,68,429	2.54358	4.17012	1.80084
chr1	110074933	110075806	C657PACXX_7_7108.sorted.filtered_peak_1381	35	.	110074933	110075806	0	4	1,466,251,1	0,12,566,872	3.02168	6.14897	3.56892
chr1	110088994	110089244	C657PACXX_7_7108.sorted.filtered_peak_1382	29	.	110088994	110089244	0	2	1,1	0,249	2.42964	5.46331	2.94449
chr1	110090725	110091726	C657PACXX_7_7108.sorted.filtered_peak_1383	71	.	110090725	110091726	0	3	1,833,1	0,166,1000	3.13534	9.93116	7.11282
chr1	110163347	110164024	C657PACXX_7_7108.sorted.filtered_peak_1384	15	.	110163347	110164024	0	2	1,1	0,676	2.22143	3.84492	1.53461
chr1	110182649	110182957	C657PACXX_7_7108.sorted.filtered_peak_1385	35	.	110182649	110182957	0	3	1,273,1	0,7,307	3.15099	6.15710	3.57161
chr1	110185987	110186271	C657PACXX_7_7108.sorted.filtered_peak_1386	28	.	110185987	110186271	0	3	1,271,1	0,11,283	3.16608	5.38640	2.87740
chr1	110198294	110198544	C657PACXX_7_7108.sorted.filtered_peak_1387	23	.	110198294	110198544	0	2	1,1	0,249	2.90704	4.81385	2.36521
chr1	110282425	110283355	C657PACXX_7_7108.sorted.filtered_peak_1388	47	.	110282425	110283355	0	3	1,554,1	0,221,929	3.52632	7.39862	4.75271
chr1	110319269	110319954	C657PACXX_7_7108.sorted.filtered_peak_1389	28	.	110319269	110319954	0	3	1,354,1	0,210,684	2.77748	5.37232	2.88492
chr1	110333061	110333852	C657PACXX_7_7108.sorted.filtered_peak_1390	42	.	110333061	110333852	0	3	1,500,1	0,288,790	3.05136	6.90252	4.29632
chr1	110339180	110339846	C657PACXX_7_7108.sorted.filtered_peak_1391	18	.	110339180	110339846	0	2	285,1	0,665	2.68862	4.25034	1.86947
chr1	110344760	110345639	C657PACXX_7_7108.sorted.filtered_peak_1392	42	.	110344760	110345639	0	3	1,535,1	0,6,878	3.20361	6.86246	4.25003
chr1	110432763	110433318	C657PACXX_7_7108.sorted.filtered_peak_1393	29	.	110432763	110433318	0	3	1,520,1	0,32,554	2.78667	5.42233	2.91171
chr1	110448611	110449252	C657PACXX_7_7108.sorted.filtered_peak_1394	82	.	110448611	110449252	0	3	1,633,1	0,1,640	3.45042	11.09428	8.21058
chr1	110453126	110453540	C657PACXX_7_7108.sorted.filtered_peak_1395	27	.	110453126	110453540	0	2	1,1	0,413	2.45666	5.20859	2.71264
chr1	110526727	110527692	C657PACXX_7_7108.sorted.filtered_peak_1396	86	.	110526727	110527692	0	3	1,683,1	0,275,964	3.57466	11.49115	8.61393
chr1	110576690	110577377	C657PACXX_7_7108.sorted.filtered_peak_1397	73	.	110576690	110577377	0	2	1,459	0,228	3.51744	10.13427	7.32144
chr1	110596514	110596774	C657PACXX_7_7108.sorted.filtered_peak_1398	17	.	110596514	110596774	0	2	1,1	0,259	2.60111	4.15764	1.79328
chr1	110648609	110649108	C657PACXX_7_7108.sorted.filtered_peak_1399	14	.	110648609	110649108	0	2	1,1	0,498	2.53158	3.72745	1.42838
chr1	110745623	110745924	C657PACXX_7_7108.sorted.filtered_peak_1400	19	.	110745623	110745924	0	2	1,1	0,300	2.52431	4.32314	1.94735
chr1	110752388	110752931	C657PACXX_7_7108.sorted.filtered_peak_1401	27	.	110752388	110752931	0	3	1,527,1	0,14,542	2.58368	5.21625	2.71772
chr1	110778955	110779236	C657PACXX_7_7108.sorted.filtered_peak_1402	36	.	110778955	110779236	0	3	1,250,1	0,6,280	3.10679	6.22642	3.63285
chr1	110880937	110882235	C657PACXX_7_7108.sorted.filtered_peak_1403	280	.	110880937	110882235	0	2	1238,1	0,1297	4.33751	31.92267	28.02110
chr1	110949862	110950767	C657PACXX_7_7108.sorted.filtered_peak_1404	64	.	110949862	110950767	0	3	1,597,1	0,263,904	3.52283	9.25476	6.49967
chr1	110963738	110964309	C657PACXX_7_7108.sorted.filtered_peak_1405	23	.	110963738	110964309	0	3	1,259,1	0,18,570	2.91765	4.82575	2.38164
chr1	111002975	111003440	C657PACXX_7_7108.sorted.filtered_peak_1406	30	.	111002975	111003440	0	3	1,260,1	0,4,464	3.13269	5.58157	3.05173
chr1	111097933	111098208	C657PACXX_7_7108.sorted.filtered_peak_1407	32	.	111097933	111098208	0	2	1,1	0,274	2.97685	5.83632	3.28962
chr1	111161944	111162592	C657PACXX_7_7108.sorted.filtered_peak_1408	46	.	111161944	111162592	0	3	1,634,1	0,10,647	3.14148	7.38708	4.69422
chr1	111173503	111174218	C657PACXX_7_7108.sorted.filtered_peak_1409	27	.	111173503	111174218	0	3	1,712,1	0,2,714	2.46517	5.22021	2.72773
chr1	111184369	111184748	C657PACXX_7_7108.sorted.filtered_peak_1410	22	.	111184369	111184748	0	3	1,281,1	0,87,378	2.45324	4.62981	2.20089
chr1	111189821	111190498	C657PACXX_7_7108.sorted.filtered_peak_1411	116	.	111189821	111190498	0	3	1,671,1	0,1,676	3.83391	14.73737	11.62018
chr1	111214634	111214992	C657PACXX_7_7108.sorted.filtered_peak_1412	37	.	111214634	111214992	0	3	1,312,1	0,42,357	2.57409	6.35151	3.74591
chr1	111215247	111215619	C657PACXX_7_7108.sorted.filtered_peak_1413	11	.	111215247	111215619	0	2	1,1	0,371	2.00917	3.41963	1.17453
chr1	111308785	111309180	C657PACXX_7_7108.sorted.filtered_peak_1414	20	.	111308785	111309180	0	3	1,285,1	0,7,394	2.77192	4.40090	2.00956
chr1	111323542	111324075	C657PACXX_7_7108.sorted.filtered_peak_1415	19	.	111323542	111324075	0	2	1,1	0,532	2.67751	4.36584	1.97245
chr1	111330262	111330512	C657PACXX_7_7108.sorted.filtered_peak_1416	17	.	111330262	111330512	0	2	1,1	0,249	2.52472	4.06936	1.71657
chr1	111417322	111418357	C657PACXX_7_7108.sorted.filtered_peak_1417	40	.	111417322	111418357	0	3	1,541,1	0,488,1034	2.37488	6.61514	4.03149
chr1	111422624	111423828	C657PACXX_7_7108.sorted.filtered_peak_1418	56	.	111422624	111423828	0	3	1,1192,1	0,11,1203	2.67078	8.43915	5.69318
chr1	111459559	111459894	C657PACXX_7_7108.sorted.filtered_peak_1419	17	.	111459559	111459894	0	2	1,1	0,334	2.75034	4.10178	1.74630
chr1	111505776	111507062	C657PACXX_7_7108.sorted.filtered_peak_1420	126	.	111505776	111507062	0	3	1,1277,1	0,4,1285	4.14480	15.78370	12.63882
chr1	111682032	111683159	C657PACXX_7_7108.sorted.filtered_peak_1421	55	.	111682032	111683159	0	3	1,1085,1	0,23,1126	3.30530	8.25557	5.51984
chr1	111746541	111747235	C657PACXX_7_7108.sorted.filtered_peak_1422	20	.	111746541	111747235	0	3	1,358,1	0,8,693	2.16921	4.41397	2.01359
chr1	111758383	111759132	C657PACXX_7_7108.sorted.filtered_peak_1423	131	.	111758383	111759132	0	3	1,727,1	0,12,748	3.90110	16.34671	13.15643
chr1	111991752	111992239	C657PACXX_7_7108.sorted.filtered_peak_1424	188	.	111991752	111992239	0	2	1,486	0,1	5.08292	22.35182	18.86883
chr1	112018236	112018668	C657PACXX_7_7108.sorted.filtered_peak_1425	36	.	112018236	112018668	0	3	1,355,1	0,76,431	2.81320	6.22626	3.64431
chr1	112019446	112019811	C657PACXX_7_7108.sorted.filtered_peak_1426	32	.	112019446	112019811	0	3	1,359,1	0,2,364	2.82565	5.84813	3.28378
chr1	112050008	112051363	C657PACXX_7_7108.sorted.filtered_peak_1427	44	.	112050008	112051363	0	3	1,1330,1	0,15,1354	2.85576	7.11130	4.44982
chr1	112135020	112135942	C657PACXX_7_7108.sorted.filtered_peak_1428	118	.	112135020	112135942	0	3	1,906,1	0,12,921	3.66527	14.94821	11.88695
chr1	112141087	112141459	C657PACXX_7_7108.sorted.filtered_peak_1429	37	.	112141087	112141459	0	3	1,304,1	0,50,371	2.64297	6.37984	3.79261
chr1	112146381	112147041	C657PACXX_7_7108.sorted.filtered_peak_1430	81	.	112146381	112147041	0	3	1,584,1	0,67,659	3.49677	11.04168	8.15249
chr1	112158949	112159521	C657PACXX_7_7108.sorted.filtered_peak_1431	29	.	112158949	112159521	0	3	1,345,1	0,2,571	2.51142	5.43645	2.93206
chr1	112162067	112162443	C657PACXX_7_7108.sorted.filtered_peak_1432	37	.	112162067	112162443	0	3	1,291,1	0,82,375	2.55782	6.30152	3.71806
chr1	112257481	112257732	C657PACXX_7_7108.sorted.filtered_peak_1433	46	.	112257481	112257732	0	2	1,1	0,250	3.57206	7.35691	4.65932
chr1	112281395	112282059	C657PACXX_7_7108.sorted.filtered_peak_1434	17	.	112281395	112282059	0	3	1,394,1	0,12,663	2.44585	4.05929	1.70957
chr1	112289913	112290194	C657PACXX_7_7108.sorted.filtered_peak_1435	29	.	112289913	112290194	0	2	1,1	0,280	3.05400	5.46963	2.93894
chr1	112297777	112298617	C657PACXX_7_7108.sorted.filtered_peak_1436	163	.	112297777	112298617	0	3	1,808,1	0,29,839	4.81507	19.70584	16.34418
chr1	112312227	112312490	C657PACXX_7_7108.sorted.filtered_peak_1437	39	.	112312227	112312490	0	2	250,1	0,262	3.39320	6.52722	3.90447
chr1	112933456	112933738	C657PACXX_7_7108.sorted.filtered_peak_1438	80	.	112933456	112933738	0	2	1,278	0,4	3.95094	10.93402	8.01019
chr1	112938404	112938665	C657PACXX_7_7108.sorted.filtered_peak_1439	25	.	112938404	112938665	0	3	1,250,1	0,8,260	2.70762	4.98443	2.50716
chr1	113008677	113009334	C657PACXX_7_7108.sorted.filtered_peak_1440	40	.	113008677	113009334	0	2	1,655	0,2	3.24834	6.64053	4.02346
chr1	113160625	113161380	C657PACXX_7_7108.sorted.filtered_peak_1441	29	.	113160625	113161380	0	3	1,423,1	0,6,754	2.38805	5.46500	2.96447
chr1	113161650	113162855	C657PACXX_7_7108.sorted.filtered_peak_1442	37	.	113161650	113162855	0	3	1,926,1	0,7,1204	2.52931	6.28355	3.70958
chr1	113179279	113179763	C657PACXX_7_7108.sorted.filtered_peak_1443	18	.	113179279	113179763	0	2	1,1	0,483	2.77183	4.27341	1.87775
chr1	113217123	113217564	C657PACXX_7_7108.sorted.filtered_peak_1444	21	.	113217123	113217564	0	3	1,423,1	0,2,440	2.54883	4.58035	2.15458
chr1	113243122	113243699	C657PACXX_7_7108.sorted.filtered_peak_1445	49	.	113243122	113243699	0	3	1,568,1	0,3,576	2.86283	7.68520	4.97012
chr1	113247693	113248103	C657PACXX_7_7108.sorted.filtered_peak_1446	27	.	113247693	113248103	0	3	1,284,1	0,3,409	2.36204	5.23906	2.74263
chr1	113257588	113258526	C657PACXX_7_7108.sorted.filtered_peak_1447	75	.	113257588	113258526	0	3	1,568,1	0,365,937	3.11325	10.39992	7.54722
chr1	113258918	113259224	C657PACXX_7_7108.sorted.filtered_peak_1448	32	.	113258918	113259224	0	3	1,299,1	0,4,305	2.44822	5.75528	3.21089
chr1	113446369	113446867	C657PACXX_7_7108.sorted.filtered_peak_1449	17	.	113446369	113446867	0	2	1,1	0,497	2.66562	4.10434	1.75244
chr1	113497927	113499230	C657PACXX_7_7108.sorted.filtered_peak_1450	62	.	113497927	113499230	0	3	1,611,1	0,686,1302	3.06271	8.94801	6.20484
chr1	113589281	113589540	C657PACXX_7_7108.sorted.filtered_peak_1451	20	.	113589281	113589540	0	2	1,1	0,258	2.92650	4.51641	2.08902
chr1	113615210	113616226	C657PACXX_7_7108.sorted.filtered_peak_1452	136	.	113615210	113616226	0	3	1,983,1	0,9,1015	4.80193	16.90035	13.68186
chr1	113932558	113933119	C657PACXX_7_7108.sorted.filtered_peak_1453	40	.	113932558	113933119	0	3	1,552,1	0,5,560	3.12014	6.68347	4.04636
chr1	114301447	114302526	C657PACXX_7_7108.sorted.filtered_peak_1454	37	.	114301447	114302526	0	3	1,795,1	0,275,1078	2.92771	6.29867	3.71645
chr1	114326239	114327085	C657PACXX_7_7108.sorted.filtered_peak_1455	46	.	114326239	114327085	0	3	1,810,1	0,5,845	2.95876	7.28160	4.63235
chr1	114335826	114336076	C657PACXX_7_7108.sorted.filtered_peak_1456	16	.	114335826	114336076	0	2	1,1	0,249	2.76639	4.04983	1.68675
chr1	114354501	114355529	C657PACXX_7_7108.sorted.filtered_peak_1457	108	.	114354501	114355529	0	3	1,893,1	0,16,1027	3.92247	13.87930	10.86257
chr1	114411008	114411295	C657PACXX_7_7108.sorted.filtered_peak_1458	48	.	114411008	114411295	0	3	1,277,1	0,9,286	2.77032	7.58693	4.88063
chr1	114413999	114414795	C657PACXX_7_7108.sorted.filtered_peak_1459	75	.	114413999	114414795	0	3	1,616,1	0,176,795	2.91961	10.37128	7.53097
chr1	114417057	114417530	C657PACXX_7_7108.sorted.filtered_peak_1460	13	.	114417057	114417530	0	2	1,1	0,472	2.01375	3.63281	1.35113
chr1	114423351	114423820	C657PACXX_7_7108.sorted.filtered_peak_1461	13	.	114423351	114423820	0	2	1,1	0,468	2.50897	3.61423	1.34025
chr1	114446937	114448273	C657PACXX_7_7108.sorted.filtered_peak_1462	116	.	114446937	114448273	0	3	1,1160,1	0,158,1335	3.77052	14.77300	11.68541
chr1	114471711	114472238	C657PACXX_7_7108.sorted.filtered_peak_1463	56	.	114471711	114472238	0	3	1,480,1	0,29,526	3.04641	8.36697	5.61492
chr1	114472805	114473707	C657PACXX_7_7108.sorted.filtered_peak_1464	22	.	114472805	114473707	0	3	1,502,1	0,89,901	2.35509	4.70740	2.27812
chr1	114518220	114518474	C657PACXX_7_7108.sorted.filtered_peak_1465	24	.	114518220	114518474	0	2	1,1	0,253	2.76681	4.94571	2.47366
chr1	114622025	114622302	C657PACXX_7_7108.sorted.filtered_peak_1466	13	.	114622025	114622302	0	2	1,1	0,276	2.59031	3.65985	1.37646
chr1	114825449	114825770	C657PACXX_7_7108.sorted.filtered_peak_1467	38	.	114825449	114825770	0	3	1,305,1	0,14,320	3.39131	6.48641	3.87912
chr1	114889049	114889499	C657PACXX_7_7108.sorted.filtered_peak_1468	64	.	114889049	114889499	0	2	1,383	0,67	3.49040	9.27471	6.47025
chr1	115053616	115054661	C657PACXX_7_7108.sorted.filtered_peak_1469	66	.	115053616	115054661	0	3	1,1027,1	0,4,1044	3.38040	9.43301	6.61748
chr1	115123868	115124716	C657PACXX_7_7108.sorted.filtered_peak_1470	91	.	115123868	115124716	0	2	1,829	0,19	4.15063	12.09838	9.16282
chr1	115212381	115213151	C657PACXX_7_7108.sorted.filtered_peak_1471	56	.	115212381	115213151	0	3	1,751,1	0,15,769	3.46375	8.45566	5.67803
chr1	115258912	115259667	C657PACXX_7_7108.sorted.filtered_peak_1472	46	.	115258912	115259667	0	3	1,724,1	0,26,754	3.36892	7.38497	4.69703
chr1	115299973	115300875	C657PACXX_7_7108.sorted.filtered_peak_1473	157	.	115299973	115300875	0	3	1,884,1	0,17,901	4.23292	19.12853	15.79768
chr1	115322817	115323610	C657PACXX_7_7108.sorted.filtered_peak_1474	101	.	115322817	115323610	0	2	777,1	0,792	4.55411	13.09833	10.10826
chr1	115605306	115605907	C657PACXX_7_7108.sorted.filtered_peak_1475	74	.	115605306	115605907	0	3	1,573,1	0,3,600	3.80584	10.30304	7.46715
chr1	115641625	115642504	C657PACXX_7_7108.sorted.filtered_peak_1476	55	.	115641625	115642504	0	3	1,862,1	0,3,878	3.52345	8.22838	5.50040
chr1	115681603	115681952	C657PACXX_7_7108.sorted.filtered_peak_1477	42	.	115681603	115681952	0	3	1,336,1	0,12,348	3.27727	6.92678	4.28438
chr1	116549229	116549479	C657PACXX_7_7108.sorted.filtered_peak_1478	14	.	116549229	116549479	0	2	1,1	0,249	2.49561	3.77666	1.47206
chr1	116681523	116682184	C657PACXX_7_7108.sorted.filtered_peak_1479	45	.	116681523	116682184	0	3	1,541,1	0,23,660	3.69215	7.24166	4.59578
chr1	116694744	116695175	C657PACXX_7_7108.sorted.filtered_peak_1480	43	.	116694744	116695175	0	3	1,399,1	0,19,430	3.20022	6.96588	4.30821
chr1	116868445	116868795	C657PACXX_7_7108.sorted.filtered_peak_1481	27	.	116868445	116868795	0	3	1,324,1	0,4,349	2.95581	5.29741	2.79170
chr1	116915434	116916052	C657PACXX_7_7108.sorted.filtered_peak_1482	55	.	116915434	116916052	0	3	1,456,1	0,160,617	2.95508	8.21921	5.50617
chr1	116920215	116920746	C657PACXX_7_7108.sorted.filtered_peak_1483	30	.	116920215	116920746	0	3	1,437,1	0,93,530	2.51745	5.58838	3.05838
chr1	116960892	116961318	C657PACXX_7_7108.sorted.filtered_peak_1484	54	.	116960892	116961318	0	3	1,257,1	0,158,425	3.48290	8.18029	5.42346
chr1	117027915	117028259	C657PACXX_7_7108.sorted.filtered_peak_1485	20	.	117027915	117028259	0	2	1,1	0,343	2.65713	4.51422	2.09986
chr1	117046957	117047528	C657PACXX_7_7108.sorted.filtered_peak_1486	143	.	117046957	117047528	0	3	1,565,1	0,4,570	3.98854	17.60511	14.34062
chr1	117051556	117052059	C657PACXX_7_7108.sorted.filtered_peak_1487	36	.	117051556	117052059	0	3	1,401,1	0,90,502	2.51797	6.27787	3.69029
chr1	117057546	117058585	C657PACXX_7_7108.sorted.filtered_peak_1488	125	.	117057546	117058585	0	3	1,1020,1	0,10,1038	3.95112	15.72413	12.57110
chr1	117080057	117080335	C657PACXX_7_7108.sorted.filtered_peak_1489	15	.	117080057	117080335	0	2	1,250	0,28	2.34879	3.89972	1.57397
chr1	117081003	117081432	C657PACXX_7_7108.sorted.filtered_peak_1490	20	.	117081003	117081432	0	2	1,1	0,428	2.47485	4.39895	2.00113
chr1	117087197	117087962	C657PACXX_7_7108.sorted.filtered_peak_1491	32	.	117087197	117087962	0	3	1,662,1	0,6,764	2.70215	5.84661	3.29237
chr1	117088995	117089430	C657PACXX_7_7108.sorted.filtered_peak_1492	14	.	117088995	117089430	0	2	1,1	0,434	2.25945	3.74851	1.44063
chr1	117099100	117099624	C657PACXX_7_7108.sorted.filtered_peak_1493	108	.	117099100	117099624	0	3	1,508,1	0,7,523	4.11019	13.91057	10.83636
chr1	117112731	117113054	C657PACXX_7_7108.sorted.filtered_peak_1494	19	.	117112731	117113054	0	2	1,1	0,322	2.28761	4.28144	1.90737
chr1	117279785	117282093	C657PACXX_7_7108.sorted.filtered_peak_1495	60	.	117279785	117282093	0	4	1,1188,908,1	0,1,1390,2307	2.80123	8.79221	6.02406
chr1	117296616	117297226	C657PACXX_7_7108.sorted.filtered_peak_1496	44	.	117296616	117297226	0	3	1,596,1	0,5,609	2.80540	7.10703	4.47076
chr1	117306744	117307534	C657PACXX_7_7108.sorted.filtered_peak_1497	33	.	117306744	117307534	0	3	1,775,1	0,7,789	2.21435	5.90786	3.34088
chr1	117312155	117312696	C657PACXX_7_7108.sorted.filtered_peak_1498	92	.	117312155	117312696	0	3	1,536,1	0,4,540	3.09518	12.26234	9.25129
chr1	117350684	117350969	C657PACXX_7_7108.sorted.filtered_peak_1499	27	.	117350684	117350969	0	2	1,279	0,6	2.13922	5.21515	2.72161
chr1	117351150	117351434	C657PACXX_7_7108.sorted.filtered_peak_1500	26	.	117351150	117351434	0	3	1,270,1	0,12,283	2.13497	5.16085	2.67288
chr1	117351628	117351907	C657PACXX_7_7108.sorted.filtered_peak_1501	16	.	117351628	117351907	0	2	1,1	0,278	1.95295	3.95327	1.61197
chr1	117353007	117353404	C657PACXX_7_7108.sorted.filtered_peak_1502	18	.	117353007	117353404	0	2	1,1	0,396	1.99379	4.21085	1.84296
chr1	117359106	117359356	C657PACXX_7_7108.sorted.filtered_peak_1503	24	.	117359106	117359356	0	2	1,1	0,249	2.41899	4.91404	2.44866
chr1	117360214	117360560	C657PACXX_7_7108.sorted.filtered_peak_1504	40	.	117360214	117360560	0	3	1,338,1	0,1,345	2.79516	6.62969	4.00994
chr1	117369464	117370260	C657PACXX_7_7108.sorted.filtered_peak_1505	54	.	117369464	117370260	0	3	1,464,1	0,330,795	3.33173	8.17937	5.46675
chr1	117420307	117421151	C657PACXX_7_7108.sorted.filtered_peak_1506	20	.	117420307	117421151	0	3	1,809,1	0,15,843	2.51269	4.46115	2.05849
chr1	117476383	117476640	C657PACXX_7_7108.sorted.filtered_peak_1507	25	.	117476383	117476640	0	3	1,250,1	0,2,256	2.90760	4.98611	2.52096
chr1	117544093	117544448	C657PACXX_7_7108.sorted.filtered_peak_1508	18	.	117544093	117544448	0	2	1,1	0,354	2.62560	4.21371	1.85003
chr1	117593912	117594432	C657PACXX_7_7108.sorted.filtered_peak_1509	38	.	117593912	117594432	0	3	1,356,1	0,8,519	3.16016	6.40958	3.81228
chr1	117602015	117603306	C657PACXX_7_7108.sorted.filtered_peak_1510	77	.	117602015	117603306	0	3	1,919,1	0,367,1290	3.24987	10.59514	7.72155
chr1	117610487	117610775	C657PACXX_7_7108.sorted.filtered_peak_1511	18	.	117610487	117610775	0	2	1,1	0,287	2.59423	4.15621	1.80291
chr1	117619948	117620247	C657PACXX_7_7108.sorted.filtered_peak_1512	31	.	117619948	117620247	0	3	1,274,1	0,10,298	3.10775	5.73464	3.18219
chr1	117664368	117664969	C657PACXX_7_7108.sorted.filtered_peak_1513	71	.	117664368	117664969	0	3	1,538,1	0,51,600	3.64351	9.96303	7.12373
chr1	117909291	117910374	C657PACXX_7_7108.sorted.filtered_peak_1514	20	.	117909291	117910374	0	2	1,1	0,1082	2.30208	4.40807	2.01351
chr1	118077613	118078095	C657PACXX_7_7108.sorted.filtered_peak_1515	35	.	118077613	118078095	0	3	1,425,1	0,2,481	2.94683	6.18389	3.59653
chr1	118147934	118148976	C657PACXX_7_7108.sorted.filtered_peak_1516	101	.	118147934	118148976	0	3	1,965,1	0,1,1041	3.38778	13.07036	10.10002
chr1	118198754	118199226	C657PACXX_7_7108.sorted.filtered_peak_1517	80	.	118198754	118199226	0	3	1,366,1	0,3,471	3.12998	10.92445	8.01686
chr1	118206923	118207425	C657PACXX_7_7108.sorted.filtered_peak_1518	100	.	118206923	118207425	0	3	1,482,1	0,6,501	3.55190	13.03160	10.00977
chr1	118216995	118217246	C657PACXX_7_7108.sorted.filtered_peak_1519	22	.	118216995	118217246	0	2	1,1	0,250	2.72371	4.67898	2.23416
chr1	118301496	118301803	C657PACXX_7_7108.sorted.filtered_peak_1520	25	.	118301496	118301803	0	3	1,270,1	0,8,306	2.85548	5.03347	2.56917
chr1	118471875	118472955	C657PACXX_7_7108.sorted.filtered_peak_1521	73	.	118471875	118472955	0	3	1,756,1	0,164,1079	3.63011	10.19874	7.37950
chr1	119682562	119683481	C657PACXX_7_7108.sorted.filtered_peak_1522	228	.	119682562	119683481	0	3	1,906,1	0,4,918	4.93237	26.52400	22.87015
chr1	120254379	120254803	C657PACXX_7_7108.sorted.filtered_peak_1523	18	.	120254379	120254803	0	3	1,383,1	0,36,423	2.60180	4.19229	1.83239
chr1	120286859	120287299	C657PACXX_7_7108.sorted.filtered_peak_1524	24	.	120286859	120287299	0	3	1,423,1	0,1,439	2.76328	4.87196	2.41487
chr1	120351599	120352116	C657PACXX_7_7108.sorted.filtered_peak_1525	15	.	120351599	120352116	0	2	1,1	0,516	2.51261	3.86972	1.54948
chr1	120436113	120436529	C657PACXX_7_7108.sorted.filtered_peak_1526	24	.	120436113	120436529	0	1	416	0	2.78446	4.87157	2.41295
chr1	120530659	120531079	C657PACXX_7_7108.sorted.filtered_peak_1527	13	.	120530659	120531079	0	2	1,1	0,419	2.54535	3.64265	1.35686
chr1	120532944	120533239	C657PACXX_7_7108.sorted.filtered_peak_1528	16	.	120532944	120533239	0	2	1,1	0,294	2.74777	4.00192	1.64944
chr1	120612004	120612255	C657PACXX_7_7108.sorted.filtered_peak_1529	48	.	120612004	120612255	0	2	1,1	0,250	3.80657	7.50552	4.81049
chr1	121155672	121155925	C657PACXX_7_7108.sorted.filtered_peak_1530	21	.	121155672	121155925	0	3	1,250,1	0,2,252	2.93015	4.52893	2.10090
chr1	121257997	121258579	C657PACXX_7_7108.sorted.filtered_peak_1531	30	.	121257997	121258579	0	2	1,575	0,7	3.08555	5.60149	3.06754
chr1	121261011	121261621	C657PACXX_7_7108.sorted.filtered_peak_1532	39	.	121261011	121261621	0	2	1,608	0,2	3.24647	6.62425	3.99345
chr1	121484321	121485516	C657PACXX_7_7108.sorted.filtered_peak_1533	542	.	121484321	121485516	0	4	1,879,265,1	0,2,929,1194	7.64886	58.87811	54.22252
chr1	142535486	142536749	C657PACXX_7_7108.sorted.filtered_peak_1534	42	.	142535486	142536749	0	3	1,1237,1	0,10,1262	2.24266	6.87748	4.22401
chr1	142537392	142539393	C657PACXX_7_7108.sorted.filtered_peak_1535	72	.	142537392	142539393	0	3	1,1610,1	0,2,2000	2.57897	10.08642	7.22051
chr1	142653876	142654150	C657PACXX_7_7108.sorted.filtered_peak_1536	46	.	142653876	142654150	0	3	1,272,1	0,1,273	3.77460	7.33435	4.64448
chr1	144007711	144007966	C657PACXX_7_7108.sorted.filtered_peak_1537	15	.	144007711	144007966	0	2	1,1	0,254	2.11329	3.82435	1.50920
chr1	144018643	144019169	C657PACXX_7_7108.sorted.filtered_peak_1538	22	.	144018643	144019169	0	2	1,1	0,525	2.70593	4.63465	2.22540
chr1	144533563	144534300	C657PACXX_7_7108.sorted.filtered_peak_1539	54	.	144533563	144534300	0	3	1,634,1	0,92,736	2.93312	8.14826	5.43055
chr1	144536117	144536371	C657PACXX_7_7108.sorted.filtered_peak_1540	73	.	144536117	144536371	0	3	1,250,1	0,2,253	3.46919	10.26344	7.37067
chr1	144908052	144908304	C657PACXX_7_7108.sorted.filtered_peak_1541	44	.	144908052	144908304	0	2	250,1	0,251	3.45552	7.12663	4.45894
chr1	144931986	144932716	C657PACXX_7_7108.sorted.filtered_peak_1542	95	.	144931986	144932716	0	3	1,726,1	0,1,729	2.82429	12.49292	9.50516
chr1	145004303	145004710	C657PACXX_7_7108.sorted.filtered_peak_1543	13	.	145004303	145004710	0	2	1,1	0,406	1.96006	3.65402	1.37368
chr1	145009442	145009702	C657PACXX_7_7108.sorted.filtered_peak_1544	20	.	145009442	145009702	0	2	1,1	0,259	2.11353	4.50872	2.09123
chr1	145014984	145015365	C657PACXX_7_7108.sorted.filtered_peak_1545	30	.	145014984	145015365	0	3	1,373,1	0,1,380	2.22878	5.54777	3.01307
chr1	145039258	145040197	C657PACXX_7_7108.sorted.filtered_peak_1546	18	.	145039258	145040197	0	4	1,250,282,1	0,176,654,938	1.96020	4.18774	1.82248
chr1	145042760	145043017	C657PACXX_7_7108.sorted.filtered_peak_1547	29	.	145042760	145043017	0	2	1,1	0,256	2.11956	5.44312	2.91958
chr1	145054007	145054293	C657PACXX_7_7108.sorted.filtered_peak_1548	30	.	145054007	145054293	0	3	1,280,1	0,4,285	2.59051	5.62509	3.09138
chr1	145059016	145059515	C657PACXX_7_7108.sorted.filtered_peak_1549	58	.	145059016	145059515	0	3	1,329,1	0,1,498	2.56365	8.63030	5.88627
chr1	145096243	145096620	C657PACXX_7_7108.sorted.filtered_peak_1550	38	.	145096243	145096620	0	3	1,296,1	0,13,376	2.55581	6.44209	3.85332
chr1	145097654	145098058	C657PACXX_7_7108.sorted.filtered_peak_1551	15	.	145097654	145098058	0	2	1,1	0,403	2.08862	3.87170	1.54627
chr1	145139203	145139457	C657PACXX_7_7108.sorted.filtered_peak_1552	44	.	145139203	145139457	0	3	1,250,1	0,2,253	3.73738	7.14676	4.46013
chr1	145289814	145290255	C657PACXX_7_7108.sorted.filtered_peak_1553	23	.	145289814	145290255	0	2	1,1	0,440	2.96050	4.75759	2.31108
chr1	145290727	145291041	C657PACXX_7_7108.sorted.filtered_peak_1554	26	.	145290727	145291041	0	3	1,291,1	0,14,313	3.07009	5.13841	2.65580
chr1	145291538	145291890	C657PACXX_7_7108.sorted.filtered_peak_1555	31	.	145291538	145291890	0	3	1,325,1	0,18,351	3.23083	5.65167	3.11555
chr1	145292349	145292678	C657PACXX_7_7108.sorted.filtered_peak_1556	49	.	145292349	145292678	0	3	1,304,1	0,17,328	3.75473	7.65179	4.96967
chr1	145382092	145383336	C657PACXX_7_7108.sorted.filtered_peak_1557	53	.	145382092	145383336	0	3	1,1201,1	0,31,1243	3.79798	8.08424	5.37577
chr1	145396929	145398306	C657PACXX_7_7108.sorted.filtered_peak_1558	35	.	145396929	145398306	0	4	1,290,970,1	0,9,396,1376	2.54768	6.08171	3.50988
chr1	145399052	145399482	C657PACXX_7_7108.sorted.filtered_peak_1559	33	.	145399052	145399482	0	3	1,348,1	0,14,429	2.52543	5.95475	3.39343
chr1	145421638	145422072	C657PACXX_7_7108.sorted.filtered_peak_1560	98	.	145421638	145422072	0	3	1,422,1	0,2,433	4.78040	12.85999	9.84404
chr1	145427262	145427962	C657PACXX_7_7108.sorted.filtered_peak_1561	95	.	145427262	145427962	0	3	1,524,1	0,148,699	4.64320	12.54864	9.54594
chr1	145437503	145438591	C657PACXX_7_7108.sorted.filtered_peak_1562	38	.	145437503	145438591	0	3	1,977,1	0,100,1087	2.71482	6.46720	3.86180
chr1	145455015	145456084	C657PACXX_7_7108.sorted.filtered_peak_1563	79	.	145455015	145456084	0	3	1,968,1	0,1,1068	3.12882	10.77493	7.94193
chr1	145456997	145457450	C657PACXX_7_7108.sorted.filtered_peak_1564	19	.	145456997	145457450	0	2	1,1	0,452	2.21768	4.31251	1.93129
chr1	145469927	145470806	C657PACXX_7_7108.sorted.filtered_peak_1565	50	.	145469927	145470806	0	3	1,574,1	0,114,878	3.05067	7.74970	5.06600
chr1	145476710	145477199	C657PACXX_7_7108.sorted.filtered_peak_1566	54	.	145476710	145477199	0	3	1,484,1	0,3,488	3.07210	8.22117	5.48869
chr1	145507112	145508079	C657PACXX_7_7108.sorted.filtered_peak_1567	137	.	145507112	145508079	0	3	1,958,1	0,4,966	4.59981	16.99177	13.76385
chr1	145515762	145516549	C657PACXX_7_7108.sorted.filtered_peak_1568	141	.	145515762	145516549	0	3	1,745,1	0,5,786	4.91559	17.35580	14.10730
chr1	145548939	145549482	C657PACXX_7_7108.sorted.filtered_peak_1569	89	.	145548939	145549482	0	3	1,491,1	0,3,542	4.42363	11.86100	8.93185
chr1	145562674	145563131	C657PACXX_7_7108.sorted.filtered_peak_1570	15	.	145562674	145563131	0	2	1,1	0,456	2.60083	3.85446	1.54462
chr1	145575031	145576360	C657PACXX_7_7108.sorted.filtered_peak_1571	41	.	145575031	145576360	0	3	1,839,1	0,363,1328	2.93200	6.74543	4.12092
chr1	145589139	145589805	C657PACXX_7_7108.sorted.filtered_peak_1572	22	.	145589139	145589805	0	3	1,519,1	0,146,665	2.70723	4.73629	2.29320
chr1	145610601	145611289	C657PACXX_7_7108.sorted.filtered_peak_1573	61	.	145610601	145611289	0	3	1,667,1	0,17,687	4.18027	8.95413	6.16118
chr1	145713633	145713883	C657PACXX_7_7108.sorted.filtered_peak_1574	16	.	145713633	145713883	0	2	1,1	0,249	2.57343	3.99848	1.65903
chr1	145715548	145715856	C657PACXX_7_7108.sorted.filtered_peak_1575	11	.	145715548	145715856	0	2	1,1	0,307	2.36060	3.38548	1.15360
chr1	145744035	145744547	C657PACXX_7_7108.sorted.filtered_peak_1576	39	.	145744035	145744547	0	3	1,487,1	0,12,511	3.45106	6.48759	3.90030
chr1	146555873	146556775	C657PACXX_7_7108.sorted.filtered_peak_1577	67	.	146555873	146556775	0	2	1,900	0,2	3.87303	9.62836	6.78521
chr1	146643707	146644571	C657PACXX_7_7108.sorted.filtered_peak_1578	130	.	146643707	146644571	0	3	1,851,1	0,5,863	4.50040	16.25243	13.08238
chr1	146696520	146697339	C657PACXX_7_7108.sorted.filtered_peak_1579	19	.	146696520	146697339	0	2	1,1	0,818	2.86949	4.36678	1.96796
chr1	146714011	146714972	C657PACXX_7_7108.sorted.filtered_peak_1580	69	.	146714011	146714972	0	3	1,955,1	0,2,960	3.34921	9.76420	6.90789
chr1	146745388	146745767	C657PACXX_7_7108.sorted.filtered_peak_1581	25	.	146745388	146745767	0	3	1,370,1	0,7,378	2.92236	4.97303	2.50348
chr1	147016863	147017118	C657PACXX_7_7108.sorted.filtered_peak_1582	28	.	147016863	147017118	0	2	1,250	0,5	2.90158	5.32119	2.81525
chr1	147070569	147071253	C657PACXX_7_7108.sorted.filtered_peak_1583	14	.	147070569	147071253	0	2	1,1	0,683	2.20665	3.70214	1.40323
chr1	147071431	147072080	C657PACXX_7_7108.sorted.filtered_peak_1584	86	.	147071431	147072080	0	3	1,614,1	0,2,648	3.68339	11.57664	8.61990
chr1	147089731	147090398	C657PACXX_7_7108.sorted.filtered_peak_1585	72	.	147089731	147090398	0	3	1,621,1	0,42,666	3.81185	10.10294	7.24604
chr1	147112558	147112938	C657PACXX_7_7108.sorted.filtered_peak_1586	43	.	147112558	147112938	0	3	1,359,1	0,4,379	3.21062	6.96529	4.32218
chr1	147142391	147143073	C657PACXX_7_7108.sorted.filtered_peak_1587	60	.	147142391	147143073	0	3	1,588,1	0,1,681	3.49113	8.76565	6.01907
chr1	147172072	147172558	C657PACXX_7_7108.sorted.filtered_peak_1588	32	.	147172072	147172558	0	3	1,294,1	0,15,485	3.22151	5.78294	3.23722
chr1	147727247	147727524	C657PACXX_7_7108.sorted.filtered_peak_1589	37	.	147727247	147727524	0	2	1,1	0,276	2.92904	6.30877	3.72189
chr1	147790658	147791209	C657PACXX_7_7108.sorted.filtered_peak_1590	65	.	147790658	147791209	0	1	551	0	4.16122	9.41620	6.59808
chr1	147806346	147807305	C657PACXX_7_7108.sorted.filtered_peak_1591	34	.	147806346	147807305	0	2	1,884	0,75	3.29571	6.01134	3.44461
chr1	148241399	148241699	C657PACXX_7_7108.sorted.filtered_peak_1592	114	.	148241399	148241699	0	3	1,294,1	0,5,299	5.56451	14.58353	11.45075
chr1	148551328	148552763	C657PACXX_7_7108.sorted.filtered_peak_1593	21	.	148551328	148552763	0	3	1,570,1	0,158,1434	2.92622	4.53955	2.12277
chr1	148556720	148557013	C657PACXX_7_7108.sorted.filtered_peak_1594	17	.	148556720	148557013	0	2	1,1	0,292	2.76903	4.06755	1.70783
chr1	149223211	149224146	C657PACXX_7_7108.sorted.filtered_peak_1595	141	.	149223211	149224146	0	3	1,873,1	0,45,934	4.59142	17.33034	14.10506
chr1	149224485	149225082	C657PACXX_7_7108.sorted.filtered_peak_1596	65	.	149224485	149225082	0	3	1,587,1	0,9,596	3.36568	9.38870	6.59239
chr1	149815138	149815536	C657PACXX_7_7108.sorted.filtered_peak_1597	33	.	149815138	149815536	0	1	398	0	3.10628	5.87879	3.32087
chr1	149821192	149821884	C657PACXX_7_7108.sorted.filtered_peak_1598	29	.	149821192	149821884	0	2	1,349	0,343	2.96376	5.49762	2.98950
chr1	149858125	149858577	C657PACXX_7_7108.sorted.filtered_peak_1599	124	.	149858125	149858577	0	3	1,442,1	0,7,451	3.52891	15.60004	12.44111
chr1	149859428	149860251	C657PACXX_7_7108.sorted.filtered_peak_1600	86	.	149859428	149860251	0	3	1,720,1	0,6,822	3.05754	11.56050	8.66161
chr1	149870888	149871594	C657PACXX_7_7108.sorted.filtered_peak_1601	75	.	149870888	149871594	0	3	1,690,1	0,11,705	4.03101	10.41689	7.52759
chr1	149899310	149900412	C657PACXX_7_7108.sorted.filtered_peak_1602	55	.	149899310	149900412	0	3	1,1030,1	0,4,1101	3.17039	8.30269	5.55344
chr1	149910945	149911367	C657PACXX_7_7108.sorted.filtered_peak_1603	31	.	149910945	149911367	0	3	1,413,1	0,5,421	2.97210	5.68931	3.14961
chr1	149934030	149934308	C657PACXX_7_7108.sorted.filtered_peak_1604	25	.	149934030	149934308	0	3	1,259,1	0,6,277	3.08489	5.00641	2.52401
chr1	149969481	149969763	C657PACXX_7_7108.sorted.filtered_peak_1605	41	.	149969481	149969763	0	3	1,257,1	0,8,281	3.62811	6.81150	4.16344
chr1	149981733	149982282	C657PACXX_7_7108.sorted.filtered_peak_1606	18	.	149981733	149982282	0	2	1,1	0,548	2.50648	4.24880	1.87659
chr1	150039134	150040224	C657PACXX_7_7108.sorted.filtered_peak_1607	48	.	150039134	150040224	0	3	1,986,1	0,2,1089	3.31071	7.54449	4.86585
chr1	150121990	150122314	C657PACXX_7_7108.sorted.filtered_peak_1608	24	.	150121990	150122314	0	3	1,292,1	0,8,323	2.54859	4.91107	2.45210
chr1	150133364	150133684	C657PACXX_7_7108.sorted.filtered_peak_1609	13	.	150133364	150133684	0	2	1,1	0,319	2.28072	3.59693	1.32482
chr1	150141215	150141465	C657PACXX_7_7108.sorted.filtered_peak_1610	15	.	150141215	150141465	0	2	1,1	0,249	2.59406	3.88438	1.56829
chr1	150159230	150160080	C657PACXX_7_7108.sorted.filtered_peak_1611	24	.	150159230	150160080	0	3	1,691,1	0,2,849	2.96325	4.85866	2.41204
chr1	150185627	150186502	C657PACXX_7_7108.sorted.filtered_peak_1612	96	.	150185627	150186502	0	2	1,821	0,54	4.37699	12.64403	9.65201
chr1	150206383	150207392	C657PACXX_7_7108.sorted.filtered_peak_1613	57	.	150206383	150207392	0	3	1,982,1	0,5,1008	2.82066	8.45902	5.70607
chr1	150208104	150209001	C657PACXX_7_7108.sorted.filtered_peak_1614	124	.	150208104	150209001	0	3	1,890,1	0,1,896	3.60523	15.52303	12.42839
chr1	150227922	150228772	C657PACXX_7_7108.sorted.filtered_peak_1615	20	.	150227922	150228772	0	4	1,309,267,1	0,21,435,849	2.79673	4.48440	2.08805
chr1	150240737	150241878	C657PACXX_7_7108.sorted.filtered_peak_1616	49	.	150240737	150241878	0	3	1,968,1	0,171,1140	3.16305	7.61620	4.95392
chr1	150266081	150266660	C657PACXX_7_7108.sorted.filtered_peak_1617	63	.	150266081	150266660	0	2	569,1	0,578	3.84918	9.17482	6.36643
chr1	150293725	150294172	C657PACXX_7_7108.sorted.filtered_peak_1618	129	.	150293725	150294172	0	3	1,440,1	0,4,446	5.37317	16.19098	12.98550
chr1	150294394	150294945	C657PACXX_7_7108.sorted.filtered_peak_1619	13	.	150294394	150294945	0	2	1,1	0,550	2.45012	3.57230	1.31091
chr1	150335780	150337509	C657PACXX_7_7108.sorted.filtered_peak_1620	127	.	150335780	150337509	0	3	1,1040,1	0,10,1728	3.80732	15.83438	12.74107
chr1	150436897	150437172	C657PACXX_7_7108.sorted.filtered_peak_1621	37	.	150436897	150437172	0	3	1,268,1	0,4,274	3.51694	6.39849	3.77769
chr1	150459210	150460264	C657PACXX_7_7108.sorted.filtered_peak_1622	92	.	150459210	150460264	0	3	1,846,1	0,201,1053	4.24160	12.20792	9.29547
chr1	150487724	150488474	C657PACXX_7_7108.sorted.filtered_peak_1623	95	.	150487724	150488474	0	2	1,738	0,12	4.26130	12.49356	9.51217
chr1	150521083	150521363	C657PACXX_7_7108.sorted.filtered_peak_1624	29	.	150521083	150521363	0	3	1,250,1	0,27,279	3.06293	5.43180	2.91844
chr1	150534167	150534860	C657PACXX_7_7108.sorted.filtered_peak_1625	43	.	150534167	150534860	0	3	1,321,1	0,349,692	2.36513	6.91302	4.30335
chr1	150535339	150536083	C657PACXX_7_7108.sorted.filtered_peak_1626	24	.	150535339	150536083	0	3	1,710,1	0,10,743	2.03618	4.95540	2.48230
chr1	150539861	150540498	C657PACXX_7_7108.sorted.filtered_peak_1627	46	.	150539861	150540498	0	3	1,576,1	0,6,636	2.52633	7.31596	4.63091
chr1	150551073	150551323	C657PACXX_7_7108.sorted.filtered_peak_1628	19	.	150551073	150551323	0	2	1,1	0,249	2.25918	4.30660	1.91720
chr1	150551883	150552522	C657PACXX_7_7108.sorted.filtered_peak_1629	79	.	150551883	150552522	0	3	1,630,1	0,6,638	3.42949	10.82515	7.91007
chr1	150583840	150584483	C657PACXX_7_7108.sorted.filtered_peak_1630	147	.	150583840	150584483	0	3	1,620,1	0,1,642	4.35129	18.01838	14.77463
chr1	150585984	150586401	C657PACXX_7_7108.sorted.filtered_peak_1631	79	.	150585984	150586401	0	3	1,397,1	0,18,416	3.43534	10.86231	7.96017
chr1	150601418	150602464	C657PACXX_7_7108.sorted.filtered_peak_1632	213	.	150601418	150602464	0	3	1,1018,1	0,11,1045	4.97255	24.93137	21.34982
chr1	150669315	150670103	C657PACXX_7_7108.sorted.filtered_peak_1633	68	.	150669315	150670103	0	3	1,775,1	0,8,787	3.71105	9.60821	6.80975
chr1	150737882	150738412	C657PACXX_7_7108.sorted.filtered_peak_1634	25	.	150737882	150738412	0	2	1,1	0,529	2.92677	5.04127	2.58158
chr1	150743423	150743698	C657PACXX_7_7108.sorted.filtered_peak_1635	34	.	150743423	150743698	0	3	1,250,1	0,12,274	3.36278	5.98077	3.42060
chr1	150848676	150849456	C657PACXX_7_7108.sorted.filtered_peak_1636	107	.	150848676	150849456	0	3	1,775,1	0,1,779	4.14432	13.78842	10.70278
chr1	150862132	150862793	C657PACXX_7_7108.sorted.filtered_peak_1637	24	.	150862132	150862793	0	2	1,1	0,660	3.04641	4.90887	2.44269
chr1	150895077	150895362	C657PACXX_7_7108.sorted.filtered_peak_1638	27	.	150895077	150895362	0	3	1,269,1	0,10,284	2.63693	5.22552	2.73164
chr1	150898333	150899323	C657PACXX_7_7108.sorted.filtered_peak_1639	96	.	150898333	150899323	0	3	1,879,1	0,1,989	3.98803	12.66698	9.67341
chr1	150951689	150952297	C657PACXX_7_7108.sorted.filtered_peak_1640	40	.	150951689	150952297	0	3	1,376,1	0,172,607	3.06303	6.70024	4.09124
chr1	150980472	150981316	C657PACXX_7_7108.sorted.filtered_peak_1641	43	.	150980472	150981316	0	3	1,842,1	0,1,843	2.99208	7.04330	4.37218
chr1	151019974	151020337	C657PACXX_7_7108.sorted.filtered_peak_1642	13	.	151019974	151020337	0	2	1,1	0,362	2.36633	3.59228	1.32277
chr1	151020567	151021282	C657PACXX_7_7108.sorted.filtered_peak_1643	18	.	151020567	151021282	0	3	1,284,1	0,341,714	2.58089	4.25156	1.88579
chr1	151030221	151031035	C657PACXX_7_7108.sorted.filtered_peak_1644	24	.	151030221	151031035	0	3	1,630,1	0,19,813	2.36582	4.94691	2.49548
chr1	151031833	151032149	C657PACXX_7_7108.sorted.filtered_peak_1645	13	.	151031833	151032149	0	2	1,1	0,315	2.09549	3.64020	1.35465
chr1	151042819	151043884	C657PACXX_7_7108.sorted.filtered_peak_1646	109	.	151042819	151043884	0	1	1065	0	4.34777	14.09951	10.99074
chr1	151119054	151119625	C657PACXX_7_7108.sorted.filtered_peak_1647	30	.	151119054	151119625	0	3	1,564,1	0,5,570	2.79342	5.55003	3.02924
chr1	151128584	151129709	C657PACXX_7_7108.sorted.filtered_peak_1648	81	.	151128584	151129709	0	3	1,678,1	0,1,1124	3.76945	11.11355	8.17936
chr1	151138237	151138791	C657PACXX_7_7108.sorted.filtered_peak_1649	153	.	151138237	151138791	0	2	551,1	0,553	5.04126	18.64638	15.31676
chr1	151162274	151162914	C657PACXX_7_7108.sorted.filtered_peak_1650	66	.	151162274	151162914	0	3	1,598,1	0,39,639	3.70456	9.48684	6.64716
chr1	151170505	151171365	C657PACXX_7_7108.sorted.filtered_peak_1651	101	.	151170505	151171365	0	3	1,683,1	0,21,859	4.09736	13.16195	10.19065
chr1	151226951	151227567	C657PACXX_7_7108.sorted.filtered_peak_1652	93	.	151226951	151227567	0	3	1,572,1	0,1,615	4.19746	12.31098	9.37232
chr1	151253675	151254906	C657PACXX_7_7108.sorted.filtered_peak_1653	143	.	151253675	151254906	0	3	1,1202,1	0,22,1230	3.83703	17.56876	14.30094
chr1	151284029	151284569	C657PACXX_7_7108.sorted.filtered_peak_1654	86	.	151284029	151284569	0	3	1,485,1	0,18,539	4.17651	11.60622	8.68091
chr1	151299427	151300605	C657PACXX_7_7108.sorted.filtered_peak_1655	82	.	151299427	151300605	0	2	1175,1	0,1177	3.85133	11.12851	8.20009
chr1	151313425	151313713	C657PACXX_7_7108.sorted.filtered_peak_1656	42	.	151313425	151313713	0	2	1,280	0,8	3.44174	6.85812	4.20588
chr1	151319375	151320516	C657PACXX_7_7108.sorted.filtered_peak_1657	126	.	151319375	151320516	0	3	1,756,1	0,76,1140	4.25313	15.84381	12.69526
chr1	151371775	151372544	C657PACXX_7_7108.sorted.filtered_peak_1658	62	.	151371775	151372544	0	3	1,642,1	0,1,768	3.56311	8.99961	6.23091
chr1	151416457	151416707	C657PACXX_7_7108.sorted.filtered_peak_1659	20	.	151416457	151416707	0	2	1,1	0,249	2.80086	4.46222	2.05299
chr1	151430462	151430889	C657PACXX_7_7108.sorted.filtered_peak_1660	22	.	151430462	151430889	0	3	1,250,1	0,3,426	2.45130	4.64369	2.21910
chr1	151431267	151432176	C657PACXX_7_7108.sorted.filtered_peak_1661	39	.	151431267	151432176	0	3	1,670,1	0,234,908	2.84602	6.59378	3.99757
chr1	151467398	151467800	C657PACXX_7_7108.sorted.filtered_peak_1662	20	.	151467398	151467800	0	3	1,256,1	0,16,401	2.88822	4.42195	2.01558
chr1	151483542	151484343	C657PACXX_7_7108.sorted.filtered_peak_1663	24	.	151483542	151484343	0	3	1,696,1	0,10,800	2.75246	4.91497	2.45965
chr1	151507208	151507503	C657PACXX_7_7108.sorted.filtered_peak_1664	23	.	151507208	151507503	0	2	277,1	0,294	2.86155	4.82415	2.36590
chr1	151512489	151513144	C657PACXX_7_7108.sorted.filtered_peak_1665	59	.	151512489	151513144	0	3	1,644,1	0,6,654	3.46229	8.71077	5.91526
chr1	151541170	151541681	C657PACXX_7_7108.sorted.filtered_peak_1666	54	.	151541170	151541681	0	3	1,450,1	0,58,510	3.80337	8.13510	5.41000
chr1	151547388	151547672	C657PACXX_7_7108.sorted.filtered_peak_1667	22	.	151547388	151547672	0	3	1,269,1	0,1,283	2.84262	4.74236	2.29470
chr1	151566431	151567008	C657PACXX_7_7108.sorted.filtered_peak_1668	24	.	151566431	151567008	0	2	1,1	0,576	3.04063	4.88698	2.42548
chr1	151583983	151584993	C657PACXX_7_7108.sorted.filtered_peak_1669	49	.	151583983	151584993	0	2	1009,1	0,1009	3.15684	7.59677	4.91639
chr1	151693280	151693636	C657PACXX_7_7108.sorted.filtered_peak_1670	17	.	151693280	151693636	0	2	1,1	0,355	2.70401	4.11175	1.74818
chr1	151735521	151736349	C657PACXX_7_7108.sorted.filtered_peak_1671	41	.	151735521	151736349	0	3	1,529,1	0,298,827	3.10951	6.79754	4.15916
chr1	151762447	151763716	C657PACXX_7_7108.sorted.filtered_peak_1672	99	.	151762447	151763716	0	3	1,1004,1	0,167,1268	3.87610	12.93622	9.95741
chr1	151811975	151812732	C657PACXX_7_7108.sorted.filtered_peak_1673	16	.	151811975	151812732	0	2	1,1	0,756	2.25832	3.94728	1.61966
chr1	151881678	151882620	C657PACXX_7_7108.sorted.filtered_peak_1674	36	.	151881678	151882620	0	3	1,767,1	0,164,941	3.14582	6.23927	3.65461
chr1	151913904	151914184	C657PACXX_7_7108.sorted.filtered_peak_1675	26	.	151913904	151914184	0	2	1,1	0,279	2.56523	5.10002	2.62115
chr1	151918044	151919152	C657PACXX_7_7108.sorted.filtered_peak_1676	55	.	151918044	151919152	0	3	1,630,1	0,8,1107	3.11851	8.24215	5.53352
chr1	151940272	151940778	C657PACXX_7_7108.sorted.filtered_peak_1677	25	.	151940272	151940778	0	2	1,1	0,505	2.82565	4.99100	2.52731
chr1	151945364	151945690	C657PACXX_7_7108.sorted.filtered_peak_1678	55	.	151945364	151945690	0	3	1,318,1	0,4,325	3.77006	8.30204	5.54464
chr1	151956829	151957235	C657PACXX_7_7108.sorted.filtered_peak_1679	47	.	151956829	151957235	0	3	1,369,1	0,32,405	3.31969	7.40702	4.72619
chr1	151965964	151966883	C657PACXX_7_7108.sorted.filtered_peak_1680	35	.	151965964	151966883	0	3	250,571,1	0,340,918	2.81395	6.18292	3.59489
chr1	152007058	152007815	C657PACXX_7_7108.sorted.filtered_peak_1681	42	.	152007058	152007815	0	3	1,745,1	0,4,756	2.85307	6.90132	4.24123
chr1	152020169	152021066	C657PACXX_7_7108.sorted.filtered_peak_1682	139	.	152020169	152021066	0	3	1,777,1	0,71,896	4.16024	17.20876	13.99290
chr1	152430917	152431294	C657PACXX_7_7108.sorted.filtered_peak_1683	26	.	152430917	152431294	0	3	1,302,1	0,1,376	2.77001	5.08939	2.60075
chr1	152432430	152433017	C657PACXX_7_7108.sorted.filtered_peak_1684	37	.	152432430	152433017	0	2	1,473	0,114	3.07669	6.38361	3.79804
chr1	152549728	152550073	C657PACXX_7_7108.sorted.filtered_peak_1685	22	.	152549728	152550073	0	2	1,257	0,88	2.90977	4.73207	2.28715
chr1	153394958	153395208	C657PACXX_7_7108.sorted.filtered_peak_1686	18	.	153394958	153395208	0	2	1,1	0,249	2.81558	4.19442	1.81167
chr1	153508540	153509026	C657PACXX_7_7108.sorted.filtered_peak_1687	38	.	153508540	153509026	0	3	1,482,1	0,2,485	2.64941	6.47027	3.85484
chr1	153513387	153513655	C657PACXX_7_7108.sorted.filtered_peak_1688	30	.	153513387	153513655	0	3	1,250,1	0,3,267	2.44996	5.57103	3.03876
chr1	153517463	153518081	C657PACXX_7_7108.sorted.filtered_peak_1689	61	.	153517463	153518081	0	3	1,611,1	0,4,617	3.13928	8.99255	6.19591
chr1	153538992	153539394	C657PACXX_7_7108.sorted.filtered_peak_1690	32	.	153538992	153539394	0	3	1,380,1	0,1,401	2.91717	5.80139	3.25037
chr1	153545260	153545597	C657PACXX_7_7108.sorted.filtered_peak_1691	24	.	153545260	153545597	0	3	1,332,1	0,2,336	2.91798	4.97099	2.49663
chr1	153590182	153590439	C657PACXX_7_7108.sorted.filtered_peak_1692	29	.	153590182	153590439	0	2	1,1	0,256	3.11598	5.53117	2.99522
chr1	153606300	153607083	C657PACXX_7_7108.sorted.filtered_peak_1693	112	.	153606300	153607083	0	2	776,1	0,782	4.15011	14.39899	11.29515
chr1	153630918	153631663	C657PACXX_7_7108.sorted.filtered_peak_1694	72	.	153630918	153631663	0	2	1,735	0,10	3.80060	10.15175	7.28478
chr1	153643231	153644066	C657PACXX_7_7108.sorted.filtered_peak_1695	287	.	153643231	153644066	0	3	1,824,1	0,3,834	6.10273	32.71623	28.77049
chr1	153699911	153700993	C657PACXX_7_7108.sorted.filtered_peak_1696	128	.	153699911	153700993	0	3	1,790,1	0,3,1081	4.46063	15.98442	12.88463
chr1	153747975	153748331	C657PACXX_7_7108.sorted.filtered_peak_1697	19	.	153747975	153748331	0	3	1,255,1	0,18,355	2.48270	4.28372	1.90183
chr1	153755823	153756534	C657PACXX_7_7108.sorted.filtered_peak_1698	68	.	153755823	153756534	0	2	1,709	0,2	3.88985	9.67687	6.83929
chr1	153763366	153763882	C657PACXX_7_7108.sorted.filtered_peak_1699	21	.	153763366	153763882	0	3	1,403,1	0,6,515	2.71338	4.52142	2.11064
chr1	153769680	153769930	C657PACXX_7_7108.sorted.filtered_peak_1700	28	.	153769680	153769930	0	2	1,1	0,249	3.05412	5.33221	2.81943
chr1	153777887	153778277	C657PACXX_7_7108.sorted.filtered_peak_1701	35	.	153777887	153778277	0	3	1,383,1	0,4,389	3.11595	6.13557	3.55451
chr1	153895093	153896162	C657PACXX_7_7108.sorted.filtered_peak_1702	132	.	153895093	153896162	0	3	1,806,1	0,5,1068	3.78468	16.32592	13.20917
chr1	153917633	153918671	C657PACXX_7_7108.sorted.filtered_peak_1703	34	.	153917633	153918671	0	3	1,800,1	0,12,1037	2.71151	6.01301	3.45080
chr1	153919168	153919511	C657PACXX_7_7108.sorted.filtered_peak_1704	18	.	153919168	153919511	0	2	1,1	0,342	2.32783	4.16055	1.81070
chr1	153930551	153931381	C657PACXX_7_7108.sorted.filtered_peak_1705	60	.	153930551	153931381	0	4	1,292,318,1	0,106,489,829	2.93496	8.82410	6.06090
chr1	153935888	153936317	C657PACXX_7_7108.sorted.filtered_peak_1706	28	.	153935888	153936317	0	3	1,388,1	0,16,428	2.34278	5.31634	2.81912
chr1	153939680	153939973	C657PACXX_7_7108.sorted.filtered_peak_1707	30	.	153939680	153939973	0	3	1,288,1	0,3,292	2.58040	5.63062	3.09400
chr1	153940210	153940460	C657PACXX_7_7108.sorted.filtered_peak_1708	28	.	153940210	153940460	0	2	1,1	0,249	2.53080	5.32491	2.82507
chr1	153949642	153950985	C657PACXX_7_7108.sorted.filtered_peak_1709	34	.	153949642	153950985	0	3	1,260,1013	0,3,330	3.05108	6.01716	3.45559
chr1	153959242	153959594	C657PACXX_7_7108.sorted.filtered_peak_1710	41	.	153959242	153959594	0	3	1,333,1	0,3,351	2.93663	6.82318	4.18602
chr1	153962931	153963570	C657PACXX_7_7108.sorted.filtered_peak_1711	131	.	153962931	153963570	0	3	1,635,1	0,3,638	4.47978	16.33845	13.13520
chr1	154130171	154131026	C657PACXX_7_7108.sorted.filtered_peak_1712	63	.	154130171	154131026	0	2	1,843	0,12	3.57889	9.14214	6.37705
chr1	154143365	154143685	C657PACXX_7_7108.sorted.filtered_peak_1713	20	.	154143365	154143685	0	3	1,258,1	0,50,319	2.79817	4.47837	2.07241
chr1	154154535	154155431	C657PACXX_7_7108.sorted.filtered_peak_1714	81	.	154154535	154155431	0	3	1,816,1	0,78,895	3.34349	11.09971	8.17773
chr1	154171512	154171820	C657PACXX_7_7108.sorted.filtered_peak_1715	46	.	154171512	154171820	0	3	1,298,1	0,2,307	3.71839	7.34511	4.65724
chr1	154178510	154178839	C657PACXX_7_7108.sorted.filtered_peak_1716	15	.	154178510	154178839	0	2	1,1	0,328	2.69532	3.85089	1.52039
chr1	154192534	154194174	C657PACXX_7_7108.sorted.filtered_peak_1717	80	.	154192534	154194174	0	5	1,268,631,373,1	0,2,399,1255,1639	3.25264	10.94610	8.06104
chr1	154238141	154238553	C657PACXX_7_7108.sorted.filtered_peak_1718	16	.	154238141	154238553	0	2	1,1	0,411	2.50813	3.95067	1.61756
chr1	154244525	154245374	C657PACXX_7_7108.sorted.filtered_peak_1719	174	.	154244525	154245374	0	3	1,736,1	0,32,848	4.93103	20.78440	17.43524
chr1	154297068	154297839	C657PACXX_7_7108.sorted.filtered_peak_1720	31	.	154297068	154297839	0	3	1,738,1	0,23,770	2.55136	5.66861	3.13724
chr1	154300740	154301074	C657PACXX_7_7108.sorted.filtered_peak_1721	16	.	154300740	154301074	0	2	1,1	0,333	2.20208	4.03227	1.68105
chr1	154309824	154310251	C657PACXX_7_7108.sorted.filtered_peak_1722	14	.	154309824	154310251	0	2	1,1	0,426	2.43502	3.80341	1.49438
chr1	154315395	154315706	C657PACXX_7_7108.sorted.filtered_peak_1723	21	.	154315395	154315706	0	2	1,1	0,310	2.60090	4.59082	2.18749
chr1	154326021	154326284	C657PACXX_7_7108.sorted.filtered_peak_1724	28	.	154326021	154326284	0	3	1,256,1	0,2,262	2.94604	5.34338	2.82824
chr1	154357839	154358412	C657PACXX_7_7108.sorted.filtered_peak_1725	18	.	154357839	154358412	0	2	1,253	0,320	2.60715	4.27610	1.89337
chr1	154358872	154359552	C657PACXX_7_7108.sorted.filtered_peak_1726	75	.	154358872	154359552	0	3	1,634,1	0,2,679	3.89364	10.39111	7.54045
chr1	154370513	154370861	C657PACXX_7_7108.sorted.filtered_peak_1727	26	.	154370513	154370861	0	3	1,326,1	0,16,347	3.10889	5.18023	2.68750
chr1	154377559	154377954	C657PACXX_7_7108.sorted.filtered_peak_1728	17	.	154377559	154377954	0	3	1,391,1	0,3,394	2.19813	4.15120	1.77975
chr1	154379588	154380148	C657PACXX_7_7108.sorted.filtered_peak_1729	34	.	154379588	154380148	0	3	1,468,1	0,79,559	2.54877	5.97077	3.42645
chr1	154403941	154404692	C657PACXX_7_7108.sorted.filtered_peak_1730	109	.	154403941	154404692	0	3	1,727,1	0,4,750	4.18477	14.04273	10.96051
chr1	154412105	154412367	C657PACXX_7_7108.sorted.filtered_peak_1731	32	.	154412105	154412367	0	2	1,1	0,261	3.16074	5.80103	3.25016
chr1	154417506	154417907	C657PACXX_7_7108.sorted.filtered_peak_1732	30	.	154417506	154417907	0	3	1,374,1	0,10,400	3.14568	5.59989	3.06758
chr1	154426023	154426538	C657PACXX_7_7108.sorted.filtered_peak_1733	14	.	154426023	154426538	0	2	1,1	0,514	2.65859	3.74141	1.42439
chr1	154436180	154436475	C657PACXX_7_7108.sorted.filtered_peak_1734	42	.	154436180	154436475	0	3	1,281,1	0,13,294	3.15989	6.88844	4.24094
chr1	154452104	154452804	C657PACXX_7_7108.sorted.filtered_peak_1735	45	.	154452104	154452804	0	3	1,408,1	0,178,699	3.43952	7.21738	4.55437
chr1	154465908	154466402	C657PACXX_7_7108.sorted.filtered_peak_1736	13	.	154465908	154466402	0	2	1,1	0,493	2.59026	3.57104	1.30422
chr1	154492807	154493188	C657PACXX_7_7108.sorted.filtered_peak_1737	13	.	154492807	154493188	0	2	1,1	0,380	2.60241	3.59485	1.31864
chr1	154531125	154532271	C657PACXX_7_7108.sorted.filtered_peak_1738	149	.	154531125	154532271	0	3	1,1139,1	0,2,1145	3.99794	18.18956	14.93151
chr1	154580244	154580835	C657PACXX_7_7108.sorted.filtered_peak_1739	51	.	154580244	154580835	0	2	1,588	0,3	2.91693	7.83736	5.17210
chr1	154581608	154582382	C657PACXX_7_7108.sorted.filtered_peak_1740	22	.	154581608	154582382	0	3	1,472,1	0,300,773	2.38119	4.64409	2.22126
chr1	154587329	154587641	C657PACXX_7_7108.sorted.filtered_peak_1741	30	.	154587329	154587641	0	2	1,263	0,49	2.98200	5.61569	3.07545
chr1	154599923	154600792	C657PACXX_7_7108.sorted.filtered_peak_1742	40	.	154599923	154600792	0	2	864,1	0,868	3.05863	6.62411	4.00633
chr1	154642235	154642683	C657PACXX_7_7108.sorted.filtered_peak_1743	21	.	154642235	154642683	0	3	1,324,1	0,1,447	2.93528	4.56237	2.13798
chr1	154709201	154709607	C657PACXX_7_7108.sorted.filtered_peak_1744	13	.	154709201	154709607	0	2	1,1	0,405	2.38926	3.60671	1.33607
chr1	154724326	154724844	C657PACXX_7_7108.sorted.filtered_peak_1745	16	.	154724326	154724844	0	2	1,1	0,517	2.38707	4.03438	1.68941
chr1	154731716	154732118	C657PACXX_7_7108.sorted.filtered_peak_1746	35	.	154731716	154732118	0	3	1,394,1	0,4,401	2.97955	6.10889	3.54145
chr1	154757513	154757768	C657PACXX_7_7108.sorted.filtered_peak_1747	20	.	154757513	154757768	0	2	1,1	0,254	2.79356	4.43121	2.03071
chr1	154763848	154764499	C657PACXX_7_7108.sorted.filtered_peak_1748	20	.	154763848	154764499	0	3	1,468,1	0,182,650	2.78481	4.39253	2.00026
chr1	154842679	154843081	C657PACXX_7_7108.sorted.filtered_peak_1749	58	.	154842679	154843081	0	3	1,364,1	0,3,401	3.60780	8.65422	5.89246
chr1	154908940	154910274	C657PACXX_7_7108.sorted.filtered_peak_1750	147	.	154908940	154910274	0	3	1,1313,1	0,7,1333	3.83969	18.04663	14.77476
chr1	154927713	154928851	C657PACXX_7_7108.sorted.filtered_peak_1751	39	.	154927713	154928851	0	3	1,814,1	0,315,1137	2.72812	6.56516	3.95799
chr1	154933831	154934577	C657PACXX_7_7108.sorted.filtered_peak_1752	39	.	154933831	154934577	0	3	1,729,1	0,4,745	2.96518	6.57675	3.97285
chr1	154946260	154948167	C657PACXX_7_7108.sorted.filtered_peak_1753	135	.	154946260	154948167	0	3	1,1878,1	0,4,1906	3.26197	16.70212	13.56843
chr1	154955247	154956252	C657PACXX_7_7108.sorted.filtered_peak_1754	107	.	154955247	154956252	0	3	1,929,1	0,3,1004	4.12983	13.81308	10.78959
chr1	154973421	154973972	C657PACXX_7_7108.sorted.filtered_peak_1755	46	.	154973421	154973972	0	3	1,530,1	0,16,550	2.56321	7.28054	4.62331
chr1	154974279	154974921	C657PACXX_7_7108.sorted.filtered_peak_1756	53	.	154974279	154974921	0	3	1,500,1	0,10,641	2.63213	8.06771	5.33570
chr1	154980931	154981638	C657PACXX_7_7108.sorted.filtered_peak_1757	17	.	154980931	154981638	0	2	1,1	0,706	2.14631	4.09200	1.73668
chr1	154989743	154990310	C657PACXX_7_7108.sorted.filtered_peak_1758	23	.	154989743	154990310	0	3	1,557,1	0,7,566	2.54438	4.75515	2.31753
chr1	155022811	155024123	C657PACXX_7_7108.sorted.filtered_peak_1759	27	.	155022811	155024123	0	3	1,864,1	0,320,1311	2.56015	5.25296	2.77387
chr1	155035889	155036337	C657PACXX_7_7108.sorted.filtered_peak_1760	61	.	155035889	155036337	0	3	1,387,1	0,58,447	3.34722	8.89398	6.10393
chr1	155057193	155058475	C657PACXX_7_7108.sorted.filtered_peak_1761	71	.	155057193	155058475	0	4	1,927,284,1	0,18,988,1281	3.03870	9.99680	7.15672
chr1	155063795	155064234	C657PACXX_7_7108.sorted.filtered_peak_1762	19	.	155063795	155064234	0	3	1,333,1	0,4,438	2.53458	4.29333	1.90647
chr1	155066938	155067203	C657PACXX_7_7108.sorted.filtered_peak_1763	32	.	155066938	155067203	0	2	1,250	0,15	3.13324	5.82420	3.26636
chr1	155107498	155108871	C657PACXX_7_7108.sorted.filtered_peak_1764	62	.	155107498	155108871	0	3	1,1321,1	0,51,1372	3.06253	9.03710	6.23495
chr1	155112782	155113101	C657PACXX_7_7108.sorted.filtered_peak_1765	26	.	155112782	155113101	0	3	1,252,1	0,53,318	2.60289	5.09625	2.60732
chr1	155140305	155140684	C657PACXX_7_7108.sorted.filtered_peak_1766	66	.	155140305	155140684	0	2	1,321	0,58	3.60108	9.46702	6.64657
chr1	155145276	155146226	C657PACXX_7_7108.sorted.filtered_peak_1767	64	.	155145276	155146226	0	3	1,932,1	0,16,949	2.85576	9.23462	6.47463
chr1	155163143	155163752	C657PACXX_7_7108.sorted.filtered_peak_1768	56	.	155163143	155163752	0	3	1,599,1	0,4,608	3.02497	8.36590	5.63556
chr1	155164161	155164825	C657PACXX_7_7108.sorted.filtered_peak_1769	46	.	155164161	155164825	0	2	1,655	0,9	2.92027	7.35674	4.68770
chr1	155176721	155176975	C657PACXX_7_7108.sorted.filtered_peak_1770	42	.	155176721	155176975	0	3	1,250,1	0,3,253	2.92484	6.89160	4.23230
chr1	155178452	155179345	C657PACXX_7_7108.sorted.filtered_peak_1771	42	.	155178452	155179345	0	3	1,854,1	0,3,892	2.99025	6.88693	4.23898
chr1	155196404	155197843	C657PACXX_7_7108.sorted.filtered_peak_1772	80	.	155196404	155197843	0	3	1,1418,1	0,13,1438	3.51254	10.92370	8.06621
chr1	155214137	155214920	C657PACXX_7_7108.sorted.filtered_peak_1773	71	.	155214137	155214920	0	3	1,769,1	0,12,782	3.48335	10.01548	7.18888
chr1	155220292	155221017	C657PACXX_7_7108.sorted.filtered_peak_1774	35	.	155220292	155221017	0	3	1,596,1	0,5,724	2.88491	6.09287	3.52764
chr1	155231980	155232536	C657PACXX_7_7108.sorted.filtered_peak_1775	64	.	155231980	155232536	0	2	501,1	0,555	3.62298	9.20662	6.40340
chr1	155242828	155243629	C657PACXX_7_7108.sorted.filtered_peak_1776	21	.	155242828	155243629	0	3	1,313,1	0,304,800	2.43310	4.57878	2.15763
chr1	155246951	155247279	C657PACXX_7_7108.sorted.filtered_peak_1777	39	.	155246951	155247279	0	3	1,305,1	0,4,327	2.81862	6.53542	3.91591
chr1	155248291	155248698	C657PACXX_7_7108.sorted.filtered_peak_1778	11	.	155248291	155248698	0	2	1,1	0,406	2.21831	3.40915	1.17360
chr1	155278122	155278776	C657PACXX_7_7108.sorted.filtered_peak_1779	131	.	155278122	155278776	0	3	1,625,1	0,5,653	4.57881	16.38334	13.18533
chr1	155292906	155293388	C657PACXX_7_7108.sorted.filtered_peak_1780	24	.	155292906	155293388	0	3	1,364,1	0,12,481	2.38242	4.87028	2.42442
chr1	155293574	155294325	C657PACXX_7_7108.sorted.filtered_peak_1781	67	.	155293574	155294325	0	3	1,740,1	0,4,750	3.23819	9.62084	6.76336
chr1	155505897	155506406	C657PACXX_7_7108.sorted.filtered_peak_1782	70	.	155505897	155506406	0	3	1,500,1	0,3,508	3.95223	9.92480	7.06010
chr1	155532419	155533153	C657PACXX_7_7108.sorted.filtered_peak_1783	87	.	155532419	155533153	0	2	730,1	0,733	4.10219	11.75728	8.77233
chr1	155579480	155580039	C657PACXX_7_7108.sorted.filtered_peak_1784	46	.	155579480	155580039	0	3	1,554,1	0,3,558	3.74685	7.32610	4.65375
chr1	155607100	155607494	C657PACXX_7_7108.sorted.filtered_peak_1785	64	.	155607100	155607494	0	3	1,386,1	0,2,393	4.28228	9.29453	6.47494
chr1	155658080	155658979	C657PACXX_7_7108.sorted.filtered_peak_1786	108	.	155658080	155658979	0	3	1,897,1	0,1,898	4.61418	13.98004	10.88540
chr1	155714700	155715616	C657PACXX_7_7108.sorted.filtered_peak_1787	54	.	155714700	155715616	0	3	1,903,1	0,11,915	3.92915	8.11898	5.40511
chr1	155828806	155830515	C657PACXX_7_7108.sorted.filtered_peak_1788	62	.	155828806	155830515	0	3	1,1702,1	0,2,1708	2.88502	9.02315	6.23053
chr1	155880674	155881535	C657PACXX_7_7108.sorted.filtered_peak_1789	36	.	155880674	155881535	0	4	1,291,336,1	0,1,478,860	3.12785	6.19606	3.61298
chr1	155904047	155904907	C657PACXX_7_7108.sorted.filtered_peak_1790	116	.	155904047	155904907	0	3	1,719,1	0,2,859	4.33947	14.74382	11.67905
chr1	155916054	155916318	C657PACXX_7_7108.sorted.filtered_peak_1791	16	.	155916054	155916318	0	2	1,1	0,263	2.45321	4.03548	1.69238
chr1	155947348	155947737	C657PACXX_7_7108.sorted.filtered_peak_1792	58	.	155947348	155947737	0	3	1,386,1	0,2,388	2.76663	8.63172	5.86136
chr1	155948239	155948552	C657PACXX_7_7108.sorted.filtered_peak_1793	45	.	155948239	155948552	0	2	307,1	0,312	2.56109	7.22344	4.56181
chr1	155959181	155959853	C657PACXX_7_7108.sorted.filtered_peak_1794	35	.	155959181	155959853	0	3	1,631,1	0,1,671	3.24668	6.05895	3.50321
chr1	155974806	155975333	C657PACXX_7_7108.sorted.filtered_peak_1795	27	.	155974806	155975333	0	3	1,518,1	0,1,526	3.02477	5.22001	2.72065
chr1	155990399	155991171	C657PACXX_7_7108.sorted.filtered_peak_1796	52	.	155990399	155991171	0	2	1,625	0,147	3.64059	7.89666	5.21520
chr1	156023851	156024856	C657PACXX_7_7108.sorted.filtered_peak_1797	74	.	156023851	156024856	0	3	1,921,1	0,15,1004	3.29161	10.28394	7.41262
chr1	156060123	156061064	C657PACXX_7_7108.sorted.filtered_peak_1798	31	.	156060123	156061064	0	3	1,550,1	0,389,940	3.16383	5.69079	3.15793
chr1	156066478	156067150	C657PACXX_7_7108.sorted.filtered_peak_1799	80	.	156066478	156067150	0	3	1,654,1	0,15,671	3.84329	11.02193	8.08614
chr1	156075906	156076409	C657PACXX_7_7108.sorted.filtered_peak_1800	76	.	156075906	156076409	0	3	1,435,1	0,5,502	3.70210	10.57356	7.67784
chr1	156083923	156084583	C657PACXX_7_7108.sorted.filtered_peak_1801	60	.	156083923	156084583	0	2	1,654	0,6	3.61996	8.88079	6.08301
chr1	156096710	156097349	C657PACXX_7_7108.sorted.filtered_peak_1802	80	.	156096710	156097349	0	3	1,461,1	0,170,638	3.54300	10.91333	8.03752
chr1	156115782	156116190	C657PACXX_7_7108.sorted.filtered_peak_1803	45	.	156115782	156116190	0	2	1,327	0,81	3.38524	7.23937	4.56013
chr1	156163469	156164369	C657PACXX_7_7108.sorted.filtered_peak_1804	203	.	156163469	156164369	0	3	1,541,1	0,5,899	5.35386	23.79876	20.30439
chr1	156168772	156169110	C657PACXX_7_7108.sorted.filtered_peak_1805	30	.	156168772	156169110	0	3	1,319,1	0,3,337	2.83397	5.56175	3.02925
chr1	156182682	156183231	C657PACXX_7_7108.sorted.filtered_peak_1806	57	.	156182682	156183231	0	3	1,544,1	0,3,548	2.49978	8.51003	5.73999
chr1	156186155	156186678	C657PACXX_7_7108.sorted.filtered_peak_1807	867	.	156186155	156186678	0	3	1,520,1	0,2,522	8.09496	92.10767	86.78735
chr1	156187662	156188051	C657PACXX_7_7108.sorted.filtered_peak_1808	17	.	156187662	156188051	0	3	1,261,1	0,2,388	1.95907	4.13501	1.77931
chr1	156192696	156193143	C657PACXX_7_7108.sorted.filtered_peak_1809	46	.	156192696	156193143	0	3	1,443,1	0,2,446	3.18321	7.32149	4.63204
chr1	156251894	156253094	C657PACXX_7_7108.sorted.filtered_peak_1810	76	.	156251894	156253094	0	3	1,837,1	0,310,1199	3.39782	10.49341	7.65089
chr1	156307563	156308711	C657PACXX_7_7108.sorted.filtered_peak_1811	205	.	156307563	156308711	0	2	1139,1	0,1147	4.55292	24.00608	20.50461
chr1	156355425	156355739	C657PACXX_7_7108.sorted.filtered_peak_1812	29	.	156355425	156355739	0	3	1,309,1	0,3,313	2.88432	5.41659	2.90018
chr1	156415648	156416105	C657PACXX_7_7108.sorted.filtered_peak_1813	37	.	156415648	156416105	0	2	418,1	0,456	3.28306	6.33788	3.73359
chr1	156426044	156427020	C657PACXX_7_7108.sorted.filtered_peak_1814	64	.	156426044	156427020	0	3	1,836,1	0,133,975	3.34774	9.20161	6.40338
chr1	156450619	156451199	C657PACXX_7_7108.sorted.filtered_peak_1815	19	.	156450619	156451199	0	3	1,364,1	0,174,579	2.52205	4.32563	1.95215
chr1	156470504	156471348	C657PACXX_7_7108.sorted.filtered_peak_1816	62	.	156470504	156471348	0	3	1,833,1	0,1,843	2.70833	9.05498	6.25617
chr1	156474492	156475382	C657PACXX_7_7108.sorted.filtered_peak_1817	77	.	156474492	156475382	0	3	1,877,1	0,3,889	2.87444	10.67681	7.78625
chr1	156494192	156494750	C657PACXX_7_7108.sorted.filtered_peak_1818	17	.	156494192	156494750	0	3	1,500,1	0,56,557	2.57231	4.07618	1.71965
chr1	156561201	156562076	C657PACXX_7_7108.sorted.filtered_peak_1819	27	.	156561201	156562076	0	2	1,430	0,445	2.90874	5.18673	2.70969
chr1	156570795	156571741	C657PACXX_7_7108.sorted.filtered_peak_1820	33	.	156570795	156571741	0	2	835,1	0,945	2.97573	5.90688	3.35063
chr1	156577952	156578278	C657PACXX_7_7108.sorted.filtered_peak_1821	27	.	156577952	156578278	0	2	1,1	0,325	3.13541	5.19245	2.70438
chr1	156629764	156630408	C657PACXX_7_7108.sorted.filtered_peak_1822	32	.	156629764	156630408	0	3	1,588,1	0,4,643	2.64748	5.83648	3.28521
chr1	156659329	156659642	C657PACXX_7_7108.sorted.filtered_peak_1823	23	.	156659329	156659642	0	2	1,1	0,312	2.79412	4.78036	2.34389
chr1	156698070	156699121	C657PACXX_7_7108.sorted.filtered_peak_1824	116	.	156698070	156699121	0	2	1049,1	0,1050	3.49963	14.80710	11.68381
chr1	156710378	156711684	C657PACXX_7_7108.sorted.filtered_peak_1825	121	.	156710378	156711684	0	3	1,1226,1	0,14,1305	3.53719	15.23827	12.13466
chr1	156721444	156722149	C657PACXX_7_7108.sorted.filtered_peak_1826	40	.	156721444	156722149	0	3	1,316,1	0,2,704	2.72733	6.63818	4.04428
chr1	156736575	156737471	C657PACXX_7_7108.sorted.filtered_peak_1827	145	.	156736575	156737471	0	3	1,856,1	0,9,895	4.64420	17.79970	14.54518
chr1	156771381	156771631	C657PACXX_7_7108.sorted.filtered_peak_1828	21	.	156771381	156771631	0	1	250	0	2.48568	4.56131	2.13352
chr1	156786064	156787117	C657PACXX_7_7108.sorted.filtered_peak_1829	118	.	156786064	156787117	0	3	1,998,1	0,27,1052	3.52223	14.92404	11.83437
chr1	156791701	156792091	C657PACXX_7_7108.sorted.filtered_peak_1830	34	.	156791701	156792091	0	3	1,357,1	0,11,389	2.86973	6.00313	3.42902
chr1	156829547	156830378	C657PACXX_7_7108.sorted.filtered_peak_1831	27	.	156829547	156830378	0	2	1,514	0,317	2.60302	5.28821	2.77953
chr1	156835656	156836496	C657PACXX_7_7108.sorted.filtered_peak_1832	15	.	156835656	156836496	0	2	1,1	0,839	2.29627	3.89404	1.56879
chr1	156880051	156880301	C657PACXX_7_7108.sorted.filtered_peak_1833	20	.	156880051	156880301	0	2	1,1	0,249	2.68486	4.47799	2.06162
chr1	157059752	157060226	C657PACXX_7_7108.sorted.filtered_peak_1834	16	.	157059752	157060226	0	3	1,298,1	0,5,473	2.64874	4.03076	1.68766
chr1	157103351	157103619	C657PACXX_7_7108.sorted.filtered_peak_1835	30	.	157103351	157103619	0	3	1,254,1	0,10,267	2.74641	5.59719	3.06307
chr1	157108172	157108495	C657PACXX_7_7108.sorted.filtered_peak_1836	37	.	157108172	157108495	0	3	1,270,1	0,1,322	2.76469	6.39853	3.79737
chr1	158173541	158173921	C657PACXX_7_7108.sorted.filtered_peak_1837	22	.	158173541	158173921	0	3	1,371,1	0,3,379	2.97226	4.67646	2.23842
chr1	158217494	158218092	C657PACXX_7_7108.sorted.filtered_peak_1838	16	.	158217494	158218092	0	2	1,1	0,597	2.72677	3.98745	1.65131
chr1	158789147	158789662	C657PACXX_7_7108.sorted.filtered_peak_1839	29	.	158789147	158789662	0	3	1,492,1	0,11,514	2.99429	5.50993	2.99876
chr1	158900303	158900588	C657PACXX_7_7108.sorted.filtered_peak_1840	24	.	158900303	158900588	0	2	1,1	0,284	2.66224	4.94727	2.47338
chr1	158900978	158901452	C657PACXX_7_7108.sorted.filtered_peak_1841	16	.	158900978	158901452	0	2	1,1	0,473	2.43041	4.01466	1.66023
chr1	158968137	158968539	C657PACXX_7_7108.sorted.filtered_peak_1842	27	.	158968137	158968539	0	3	1,268,1	0,132,401	3.03316	5.22593	2.73042
chr1	158978539	158978988	C657PACXX_7_7108.sorted.filtered_peak_1843	30	.	158978539	158978988	0	3	1,415,1	0,3,448	2.41848	5.55673	3.03639
chr1	158979387	158979997	C657PACXX_7_7108.sorted.filtered_peak_1844	53	.	158979387	158979997	0	3	1,596,1	0,10,609	2.79641	8.05558	5.33007
chr1	158985181	158985619	C657PACXX_7_7108.sorted.filtered_peak_1845	32	.	158985181	158985619	0	3	1,322,1	0,111,437	2.61849	5.77752	3.24214
chr1	159037642	159037927	C657PACXX_7_7108.sorted.filtered_peak_1846	16	.	159037642	159037927	0	2	1,1	0,284	2.50810	3.99606	1.65615
chr1	159046334	159047517	C657PACXX_7_7108.sorted.filtered_peak_1847	141	.	159046334	159047517	0	3	1,1171,1	0,6,1182	4.12706	17.42190	14.16234
chr1	159750315	159751060	C657PACXX_7_7108.sorted.filtered_peak_1848	96	.	159750315	159751060	0	3	1,725,1	0,3,744	3.94205	12.69957	9.69390
chr1	159795835	159796568	C657PACXX_7_7108.sorted.filtered_peak_1849	16	.	159795835	159796568	0	3	1,326,1	0,399,732	2.31386	3.92971	1.60723
chr1	159879950	159880598	C657PACXX_7_7108.sorted.filtered_peak_1850	28	.	159879950	159880598	0	4	1,250,340,1	0,3,305,647	2.79593	5.32090	2.82550
chr1	159893259	159893793	C657PACXX_7_7108.sorted.filtered_peak_1851	25	.	159893259	159893793	0	3	1,520,1	0,9,533	2.33971	4.97261	2.50715
chr1	159894082	159894353	C657PACXX_7_7108.sorted.filtered_peak_1852	16	.	159894082	159894353	0	2	1,1	0,270	2.15601	4.04014	1.69211
chr1	159895139	159895533	C657PACXX_7_7108.sorted.filtered_peak_1853	20	.	159895139	159895533	0	2	1,1	0,393	2.23348	4.45797	2.05648
chr1	159906275	159906560	C657PACXX_7_7108.sorted.filtered_peak_1854	33	.	159906275	159906560	0	3	1,256,1	0,26,284	2.97335	5.94716	3.37600
chr1	160001635	160001967	C657PACXX_7_7108.sorted.filtered_peak_1855	32	.	160001635	160001967	0	2	326,1	0,331	2.95521	5.81281	3.24674
chr1	160068729	160069273	C657PACXX_7_7108.sorted.filtered_peak_1856	59	.	160068729	160069273	0	3	1,533,1	0,9,543	3.05993	8.68978	5.90908
chr1	160162909	160163215	C657PACXX_7_7108.sorted.filtered_peak_1857	33	.	160162909	160163215	0	3	1,301,1	0,2,305	3.10315	5.94251	3.37524
chr1	160221628	160222002	C657PACXX_7_7108.sorted.filtered_peak_1858	15	.	160221628	160222002	0	2	1,1	0,373	2.65298	3.84818	1.53477
chr1	160231317	160232964	C657PACXX_7_7108.sorted.filtered_peak_1859	65	.	160231317	160232964	0	2	1615,1	0,1646	3.18839	9.33305	6.53815
chr1	160254382	160255100	C657PACXX_7_7108.sorted.filtered_peak_1860	52	.	160254382	160255100	0	3	1,683,1	0,26,717	3.65670	8.00733	5.27461
chr1	160261158	160261408	C657PACXX_7_7108.sorted.filtered_peak_1861	40	.	160261158	160261408	0	1	250	0	3.51062	6.74247	4.09662
chr1	160312562	160313595	C657PACXX_7_7108.sorted.filtered_peak_1862	50	.	160312562	160313595	0	4	1,268,519,1	0,33,348,1032	3.17390	7.74500	5.08497
chr1	160346397	160346811	C657PACXX_7_7108.sorted.filtered_peak_1863	14	.	160346397	160346811	0	2	1,1	0,413	2.46376	3.72985	1.41800
chr1	160398694	160399313	C657PACXX_7_7108.sorted.filtered_peak_1864	36	.	160398694	160399313	0	3	1,521,1	0,26,618	2.71674	6.28033	3.69326
chr1	160399506	160399756	C657PACXX_7_7108.sorted.filtered_peak_1865	15	.	160399506	160399756	0	2	1,1	0,249	2.22517	3.90660	1.57457
chr1	160407506	160408386	C657PACXX_7_7108.sorted.filtered_peak_1866	24	.	160407506	160408386	0	3	1,784,1	0,78,879	2.74471	4.87283	2.42168
chr1	160423249	160423652	C657PACXX_7_7108.sorted.filtered_peak_1867	21	.	160423249	160423652	0	3	1,382,1	0,7,402	2.63599	4.53498	2.11041
chr1	160429630	160429942	C657PACXX_7_7108.sorted.filtered_peak_1868	51	.	160429630	160429942	0	3	1,304,1	0,3,311	3.01041	7.82149	5.10406
chr1	160430156	160431029	C657PACXX_7_7108.sorted.filtered_peak_1869	65	.	160430156	160431029	0	3	1,514,1	0,357,872	3.27811	9.38738	6.59817
chr1	160444114	160444893	C657PACXX_7_7108.sorted.filtered_peak_1870	40	.	160444114	160444893	0	2	390,1	0,778	3.46220	6.69258	4.09989
chr1	160489632	160490154	C657PACXX_7_7108.sorted.filtered_peak_1871	27	.	160489632	160490154	0	3	1,496,1	0,5,521	2.75646	5.25318	2.75833
chr1	160492728	160493125	C657PACXX_7_7108.sorted.filtered_peak_1872	29	.	160492728	160493125	0	3	1,373,1	0,17,396	2.88540	5.42477	2.90929
chr1	160509863	160510792	C657PACXX_7_7108.sorted.filtered_peak_1873	58	.	160509863	160510792	0	3	1,731,1	0,9,928	3.34073	8.58493	5.85270
chr1	160528664	160529060	C657PACXX_7_7108.sorted.filtered_peak_1874	17	.	160528664	160529060	0	2	1,1	0,395	2.45237	4.10103	1.73555
chr1	160537500	160538419	C657PACXX_7_7108.sorted.filtered_peak_1875	125	.	160537500	160538419	0	3	1,783,1	0,135,918	3.79712	15.66624	12.50901
chr1	160546235	160547201	C657PACXX_7_7108.sorted.filtered_peak_1876	48	.	160546235	160547201	0	4	1,427,291,1	0,13,572,965	2.63436	7.49062	4.81555
chr1	160576684	160577443	C657PACXX_7_7108.sorted.filtered_peak_1877	41	.	160576684	160577443	0	3	1,696,1	0,56,758	2.95642	6.77142	4.13472
chr1	160592976	160593283	C657PACXX_7_7108.sorted.filtered_peak_1878	20	.	160592976	160593283	0	2	1,1	0,306	2.05490	4.45526	2.05557
chr1	160593483	160594070	C657PACXX_7_7108.sorted.filtered_peak_1879	15	.	160593483	160594070	0	2	1,1	0,586	1.96667	3.90710	1.57568
chr1	160607929	160608308	C657PACXX_7_7108.sorted.filtered_peak_1880	16	.	160607929	160608308	0	3	1,355,1	0,10,378	1.92449	3.98444	1.64739
chr1	160610279	160610599	C657PACXX_7_7108.sorted.filtered_peak_1881	27	.	160610279	160610599	0	3	1,295,1	0,16,319	2.06640	5.30749	2.79980
chr1	160611364	160611776	C657PACXX_7_7108.sorted.filtered_peak_1882	25	.	160611364	160611776	0	3	1,344,1	0,48,411	2.00735	5.06294	2.58310
chr1	160634557	160636172	C657PACXX_7_7108.sorted.filtered_peak_1883	45	.	160634557	160636172	0	3	1,1111,1	0,497,1614	2.96899	7.24061	4.59573
chr1	160643090	160643437	C657PACXX_7_7108.sorted.filtered_peak_1884	33	.	160643090	160643437	0	3	1,305,1	0,6,346	2.66148	5.92536	3.36377
chr1	160645145	160645566	C657PACXX_7_7108.sorted.filtered_peak_1885	18	.	160645145	160645566	0	3	1,405,1	0,10,420	2.26392	4.21451	1.83793
chr1	160652654	160653548	C657PACXX_7_7108.sorted.filtered_peak_1886	43	.	160652654	160653548	0	3	1,711,1	0,144,893	2.72653	6.92304	4.31981
chr1	160696492	160696941	C657PACXX_7_7108.sorted.filtered_peak_1887	33	.	160696492	160696941	0	3	1,387,1	0,58,448	2.92330	5.87219	3.32000
chr1	160721334	160721601	C657PACXX_7_7108.sorted.filtered_peak_1888	25	.	160721334	160721601	0	2	1,1	0,266	2.73143	5.06430	2.58424
chr1	160726148	160726513	C657PACXX_7_7108.sorted.filtered_peak_1889	52	.	160726148	160726513	0	3	1,353,1	0,7,364	3.44250	7.96568	5.23361
chr1	160736917	160737167	C657PACXX_7_7108.sorted.filtered_peak_1890	23	.	160736917	160737167	0	2	1,1	0,249	2.67861	4.86665	2.39911
chr1	160737340	160737590	C657PACXX_7_7108.sorted.filtered_peak_1891	14	.	160737340	160737590	0	2	1,1	0,249	2.37913	3.71995	1.43043
chr1	160738102	160738390	C657PACXX_7_7108.sorted.filtered_peak_1892	27	.	160738102	160738390	0	2	1,1	0,287	2.77601	5.21700	2.73043
chr1	160752021	160752331	C657PACXX_7_7108.sorted.filtered_peak_1893	26	.	160752021	160752331	0	3	1,286,1	0,2,309	3.11335	5.16096	2.67469
chr1	160765417	160766105	C657PACXX_7_7108.sorted.filtered_peak_1894	36	.	160765417	160766105	0	3	1,683,1	0,3,687	2.90342	6.23401	3.65665
chr1	160807242	160808103	C657PACXX_7_7108.sorted.filtered_peak_1895	77	.	160807242	160808103	0	3	1,826,1	0,32,860	3.53734	10.70497	7.79027
chr1	160832503	160832862	C657PACXX_7_7108.sorted.filtered_peak_1896	45	.	160832503	160832862	0	3	1,317,1	0,4,358	3.30853	7.22054	4.55593
chr1	160960161	160960505	C657PACXX_7_7108.sorted.filtered_peak_1897	38	.	160960161	160960505	0	3	1,250,1	0,10,343	3.51053	6.41435	3.80081
chr1	160982990	160983260	C657PACXX_7_7108.sorted.filtered_peak_1898	22	.	160982990	160983260	0	2	1,1	0,269	2.88166	4.65775	2.22043
chr1	160983554	160984079	C657PACXX_7_7108.sorted.filtered_peak_1899	22	.	160983554	160984079	0	3	1,413,1	0,108,524	2.87138	4.71262	2.27366
chr1	160990508	160991159	C657PACXX_7_7108.sorted.filtered_peak_1900	26	.	160990508	160991159	0	4	1,250,308,1	0,8,338,650	3.01085	5.19067	2.69953
chr1	161008426	161008982	C657PACXX_7_7108.sorted.filtered_peak_1901	38	.	161008426	161008982	0	3	1,525,1	0,13,555	2.99114	6.45433	3.84753
chr1	161014775	161015154	C657PACXX_7_7108.sorted.filtered_peak_1902	31	.	161014775	161015154	0	3	1,328,1	0,1,378	2.41421	5.63875	3.10657
chr1	161015334	161016222	C657PACXX_7_7108.sorted.filtered_peak_1903	68	.	161015334	161016222	0	3	1,873,1	0,2,887	3.06922	9.71147	6.86150
chr1	161038036	161038677	C657PACXX_7_7108.sorted.filtered_peak_1904	42	.	161038036	161038677	0	3	1,619,1	0,3,640	2.82542	6.89271	4.24549
chr1	161039377	161040017	C657PACXX_7_7108.sorted.filtered_peak_1905	51	.	161039377	161040017	0	3	1,570,1	0,69,639	2.90327	7.81857	5.15019
chr1	161067188	161068175	C657PACXX_7_7108.sorted.filtered_peak_1906	43	.	161067188	161068175	0	3	1,653,1	0,333,986	2.96115	6.97814	4.33176
chr1	161087260	161088236	C657PACXX_7_7108.sorted.filtered_peak_1907	35	.	161087260	161088236	0	3	1,972,1	0,1,975	2.75428	6.10087	3.51360
chr1	161101949	161102975	C657PACXX_7_7108.sorted.filtered_peak_1908	82	.	161101949	161102975	0	3	1,876,1	0,146,1025	3.71649	11.16024	8.25057
chr1	161109578	161109892	C657PACXX_7_7108.sorted.filtered_peak_1909	51	.	161109578	161109892	0	3	1,289,1	0,22,313	3.91573	7.88348	5.16081
chr1	161123463	161124245	C657PACXX_7_7108.sorted.filtered_peak_1910	76	.	161123463	161124245	0	3	1,735,1	0,46,781	3.93994	10.50886	7.61726
chr1	161128842	161129630	C657PACXX_7_7108.sorted.filtered_peak_1911	71	.	161128842	161129630	0	3	1,562,1	0,3,787	3.49742	9.98593	7.15504
chr1	161135459	161136331	C657PACXX_7_7108.sorted.filtered_peak_1912	72	.	161135459	161136331	0	3	1,709,1	0,162,871	3.46027	10.11301	7.24943
chr1	161146938	161147488	C657PACXX_7_7108.sorted.filtered_peak_1913	65	.	161146938	161147488	0	3	1,542,1	0,7,549	3.48353	9.33568	6.50585
chr1	161152066	161152473	C657PACXX_7_7108.sorted.filtered_peak_1914	50	.	161152066	161152473	0	3	1,398,1	0,1,406	2.95886	7.77541	5.05710
chr1	161155060	161155906	C657PACXX_7_7108.sorted.filtered_peak_1915	49	.	161155060	161155906	0	4	1,475,276,1	0,10,568,845	2.99537	7.58353	4.91554
chr1	161162147	161162595	C657PACXX_7_7108.sorted.filtered_peak_1916	24	.	161162147	161162595	0	2	363,1	0,447	2.71702	4.85483	2.40340
chr1	161171665	161172444	C657PACXX_7_7108.sorted.filtered_peak_1917	96	.	161171665	161172444	0	3	1,750,1	0,5,778	3.80006	12.65628	9.66737
chr1	161179610	161179929	C657PACXX_7_7108.sorted.filtered_peak_1918	34	.	161179610	161179929	0	3	1,306,1	0,9,318	3.19622	5.96868	3.41343
chr1	161186840	161187548	C657PACXX_7_7108.sorted.filtered_peak_1919	17	.	161186840	161187548	0	3	1,259,1	0,401,707	2.66582	4.05281	1.70489
chr1	161195330	161196014	C657PACXX_7_7108.sorted.filtered_peak_1920	216	.	161195330	161196014	0	3	1,661,1	0,16,683	5.09381	25.25847	21.63966
chr1	161275925	161276175	C657PACXX_7_7108.sorted.filtered_peak_1921	18	.	161275925	161276175	0	2	1,1	0,249	2.53153	4.27309	1.89074
chr1	161283840	161284812	C657PACXX_7_7108.sorted.filtered_peak_1922	66	.	161283840	161284812	0	2	658,1	0,971	3.68737	9.38392	6.60970
chr1	161321331	161321733	C657PACXX_7_7108.sorted.filtered_peak_1923	72	.	161321331	161321733	0	1	402	0	4.34814	10.15602	7.29302
chr1	161337498	161337750	C657PACXX_7_7108.sorted.filtered_peak_1924	15	.	161337498	161337750	0	2	1,1	0,251	2.60892	3.82125	1.50351
chr1	161359504	161360266	C657PACXX_7_7108.sorted.filtered_peak_1925	78	.	161359504	161360266	0	3	1,733,1	0,21,761	3.58387	10.72996	7.82436
chr1	161368709	161370315	C657PACXX_7_7108.sorted.filtered_peak_1926	75	.	161368709	161370315	0	3	1,1138,1	0,300,1605	3.55887	10.35832	7.52458
chr1	161410234	161410627	C657PACXX_7_7108.sorted.filtered_peak_1927	51	.	161410234	161410627	0	3	1,384,1	0,3,392	3.91188	7.86903	5.14485
chr1	161456909	161457189	C657PACXX_7_7108.sorted.filtered_peak_1928	25	.	161456909	161457189	0	3	1,250,1	0,23,279	2.77688	5.00462	2.53260
chr1	161493589	161494332	C657PACXX_7_7108.sorted.filtered_peak_1929	34	.	161493589	161494332	0	3	1,683,1	0,49,742	3.40594	6.07365	3.49405
chr1	161500560	161501164	C657PACXX_7_7108.sorted.filtered_peak_1930	105	.	161500560	161501164	0	2	1,596	0,8	5.01669	13.57744	10.54505
chr1	161509818	161510319	C657PACXX_7_7108.sorted.filtered_peak_1931	196	.	161509818	161510319	0	1	501	0	6.74236	23.17904	19.63902
chr1	161511714	161512125	C657PACXX_7_7108.sorted.filtered_peak_1932	20	.	161511714	161512125	0	3	1,279,1	0,13,410	2.75011	4.43069	2.04297
chr1	161582185	161582733	C657PACXX_7_7108.sorted.filtered_peak_1933	89	.	161582185	161582733	0	3	1,537,1	0,10,547	4.79522	11.89878	8.98271
chr1	161591288	161591707	C657PACXX_7_7108.sorted.filtered_peak_1934	97	.	161591288	161591707	0	2	418,1	0,418	5.11624	12.75174	9.72878
chr1	161593130	161593596	C657PACXX_7_7108.sorted.filtered_peak_1935	31	.	161593130	161593596	0	3	1,435,1	0,11,465	3.29816	5.69983	3.14996
chr1	161696154	161696477	C657PACXX_7_7108.sorted.filtered_peak_1936	27	.	161696154	161696477	0	3	1,274,1	0,13,322	2.46305	5.23889	2.75296
chr1	161697430	161697788	C657PACXX_7_7108.sorted.filtered_peak_1937	35	.	161697430	161697788	0	3	1,344,1	0,2,357	2.63848	6.08515	3.51301
chr1	161699966	161700307	C657PACXX_7_7108.sorted.filtered_peak_1938	41	.	161699966	161700307	0	3	1,331,1	0,8,340	2.82008	6.75946	4.11911
chr1	161708595	161709081	C657PACXX_7_7108.sorted.filtered_peak_1939	44	.	161708595	161709081	0	3	1,484,1	0,1,485	3.01555	7.10387	4.44643
chr1	161719401	161719975	C657PACXX_7_7108.sorted.filtered_peak_1940	101	.	161719401	161719975	0	3	1,534,1	0,19,573	4.09405	13.14536	10.10437
chr1	161735865	161736641	C657PACXX_7_7108.sorted.filtered_peak_1941	56	.	161735865	161736641	0	3	1,748,1	0,25,775	3.27623	8.36684	5.60994
chr1	161903948	161904317	C657PACXX_7_7108.sorted.filtered_peak_1942	43	.	161903948	161904317	0	2	367,1	0,368	3.51140	7.02938	4.37178
chr1	162122030	162122514	C657PACXX_7_7108.sorted.filtered_peak_1943	15	.	162122030	162122514	0	2	1,1	0,483	2.68971	3.83135	1.50162
chr1	162467393	162468009	C657PACXX_7_7108.sorted.filtered_peak_1944	54	.	162467393	162468009	0	3	1,367,1	0,4,615	3.63528	8.13920	5.45004
chr1	162530815	162531815	C657PACXX_7_7108.sorted.filtered_peak_1945	72	.	162530815	162531815	0	3	1,992,1	0,5,999	3.52036	10.14553	7.28720
chr1	162792998	162793409	C657PACXX_7_7108.sorted.filtered_peak_1946	34	.	162792998	162793409	0	3	1,388,1	0,6,410	3.31418	5.96246	3.41706
chr1	162805183	162805489	C657PACXX_7_7108.sorted.filtered_peak_1947	13	.	162805183	162805489	0	2	1,1	0,305	2.51671	3.56488	1.30137
chr1	162817919	162818193	C657PACXX_7_7108.sorted.filtered_peak_1948	17	.	162817919	162818193	0	2	1,1	0,273	2.61504	4.06063	1.70345
chr1	162824042	162824292	C657PACXX_7_7108.sorted.filtered_peak_1949	19	.	162824042	162824292	0	1	250	0	2.72104	4.35814	1.95285
chr1	163291075	163292176	C657PACXX_7_7108.sorted.filtered_peak_1950	90	.	163291075	163292176	0	3	1,1084,1	0,5,1100	3.65237	12.04692	9.06613
chr1	164527923	164528650	C657PACXX_7_7108.sorted.filtered_peak_1951	22	.	164527923	164528650	0	2	1,1	0,726	2.94206	4.63019	2.22397
chr1	164629750	164630027	C657PACXX_7_7108.sorted.filtered_peak_1952	39	.	164629750	164630027	0	3	1,250,1	0,25,276	3.52007	6.61865	3.98843
chr1	165362166	165362737	C657PACXX_7_7108.sorted.filtered_peak_1953	33	.	165362166	165362737	0	2	1,562	0,9	2.97916	5.92505	3.38001
chr1	165567200	165568009	C657PACXX_7_7108.sorted.filtered_peak_1954	91	.	165567200	165568009	0	3	1,462,1	0,28,808	3.80944	12.01214	9.11930
chr1	165599875	165600783	C657PACXX_7_7108.sorted.filtered_peak_1955	142	.	165599875	165600783	0	3	1,897,1	0,1,907	4.21538	17.48130	14.27780
chr1	165601051	165601355	C657PACXX_7_7108.sorted.filtered_peak_1956	20	.	165601051	165601355	0	3	1,292,1	0,7,303	2.31892	4.44024	2.03728
chr1	165609391	165609760	C657PACXX_7_7108.sorted.filtered_peak_1957	12	.	165609391	165609760	0	2	1,1	0,368	2.59981	3.57835	1.28912
chr1	165667278	165668303	C657PACXX_7_7108.sorted.filtered_peak_1958	74	.	165667278	165668303	0	3	1,988,1	0,16,1024	3.87279	10.32462	7.45063
chr1	165737661	165738796	C657PACXX_7_7108.sorted.filtered_peak_1959	74	.	165737661	165738796	0	3	1,922,1	0,77,1134	3.77083	10.28755	7.45050
chr1	165796865	165797836	C657PACXX_7_7108.sorted.filtered_peak_1960	29	.	165796865	165797836	0	2	783,1	0,970	2.85490	5.44320	2.92744
chr1	165840318	165840947	C657PACXX_7_7108.sorted.filtered_peak_1961	25	.	165840318	165840947	0	2	1,1	0,628	2.82748	5.03743	2.56601
chr1	165883434	165883741	C657PACXX_7_7108.sorted.filtered_peak_1962	19	.	165883434	165883741	0	1	307	0	2.72323	4.35443	1.95161
chr1	166458772	166459567	C657PACXX_7_7108.sorted.filtered_peak_1963	30	.	166458772	166459567	0	4	1,255,306,1	0,97,410,794	2.92253	5.56837	3.05389
chr1	166807931	166808836	C657PACXX_7_7108.sorted.filtered_peak_1964	33	.	166807931	166808836	0	3	1,613,1	0,286,904	2.84594	5.94001	3.38030
chr1	166844936	166846066	C657PACXX_7_7108.sorted.filtered_peak_1965	81	.	166844936	166846066	0	3	1,791,1	0,332,1129	3.73315	11.01019	8.15185
chr1	166879644	166880123	C657PACXX_7_7108.sorted.filtered_peak_1966	24	.	166879644	166880123	0	3	1,313,1	0,3,478	2.69795	4.90045	2.44633
chr1	166944851	166945133	C657PACXX_7_7108.sorted.filtered_peak_1967	20	.	166944851	166945133	0	2	1,1	0,281	2.50609	4.42996	2.03238
chr1	166945404	166945654	C657PACXX_7_7108.sorted.filtered_peak_1968	16	.	166945404	166945654	0	2	1,1	0,249	2.41370	4.03429	1.68421
chr1	167028254	167028728	C657PACXX_7_7108.sorted.filtered_peak_1969	16	.	167028254	167028728	0	2	1,1	0,473	2.57239	3.98213	1.65407
chr1	167189317	167190298	C657PACXX_7_7108.sorted.filtered_peak_1970	125	.	167189317	167190298	0	3	1,821,1	0,158,980	3.75397	15.69154	12.57221
chr1	167191381	167191813	C657PACXX_7_7108.sorted.filtered_peak_1971	22	.	167191381	167191813	0	3	1,252,1	0,23,431	2.25719	4.63946	2.22625
chr1	167411480	167411789	C657PACXX_7_7108.sorted.filtered_peak_1972	42	.	167411480	167411789	0	3	1,304,1	0,2,308	3.19648	6.86223	4.20857
chr1	167416838	167417664	C657PACXX_7_7108.sorted.filtered_peak_1973	43	.	167416838	167417664	0	3	1,574,1	0,12,825	2.93164	6.91266	4.30049
chr1	167425162	167425441	C657PACXX_7_7108.sorted.filtered_peak_1974	19	.	167425162	167425441	0	3	1,260,1	0,18,278	2.37056	4.38784	1.98412
chr1	167461081	167462013	C657PACXX_7_7108.sorted.filtered_peak_1975	27	.	167461081	167462013	0	4	1,286,250,1	0,324,674,931	2.55568	5.24864	2.75577
chr1	167468516	167469186	C657PACXX_7_7108.sorted.filtered_peak_1976	18	.	167468516	167469186	0	3	1,279,1	0,92,669	2.31378	4.17535	1.80440
chr1	167486553	167487621	C657PACXX_7_7108.sorted.filtered_peak_1977	34	.	167486553	167487621	0	2	1,1048	0,20	2.61662	6.00023	3.42845
chr1	167502689	167503373	C657PACXX_7_7108.sorted.filtered_peak_1978	15	.	167502689	167503373	0	2	1,1	0,683	2.52452	3.84111	1.53079
chr1	167522655	167523570	C657PACXX_7_7108.sorted.filtered_peak_1979	36	.	167522655	167523570	0	3	1,633,1	0,208,914	2.90704	6.20306	3.63916
chr1	167569299	167569650	C657PACXX_7_7108.sorted.filtered_peak_1980	33	.	167569299	167569650	0	3	1,276,1	0,9,350	3.11231	5.90331	3.33985
chr1	167597093	167597884	C657PACXX_7_7108.sorted.filtered_peak_1981	68	.	167597093	167597884	0	3	1,584,1	0,166,790	3.18024	9.69745	6.89434
chr1	167606402	167606847	C657PACXX_7_7108.sorted.filtered_peak_1982	27	.	167606402	167606847	0	3	1,259,1	0,178,444	2.70360	5.24370	2.73991
chr1	167611391	167611821	C657PACXX_7_7108.sorted.filtered_peak_1983	26	.	167611391	167611821	0	3	1,314,1	0,13,429	2.73962	5.09379	2.61787
chr1	167656963	167657216	C657PACXX_7_7108.sorted.filtered_peak_1984	18	.	167656963	167657216	0	2	1,1	0,252	2.63130	4.17420	1.80812
chr1	167683543	167684023	C657PACXX_7_7108.sorted.filtered_peak_1985	47	.	167683543	167684023	0	3	1,399,1	0,69,479	2.85036	7.39903	4.71268
chr1	167684286	167685203	C657PACXX_7_7108.sorted.filtered_peak_1986	27	.	167684286	167685203	0	3	1,684,1	0,47,916	2.45810	5.24710	2.76125
chr1	167690770	167691431	C657PACXX_7_7108.sorted.filtered_peak_1987	46	.	167690770	167691431	0	3	1,638,1	0,16,660	3.26070	7.35378	4.68705
chr1	167772439	167772934	C657PACXX_7_7108.sorted.filtered_peak_1988	36	.	167772439	167772934	0	3	1,477,1	0,4,494	3.16176	6.21519	3.61938
chr1	167774297	167774672	C657PACXX_7_7108.sorted.filtered_peak_1989	31	.	167774297	167774672	0	3	1,250,1	0,90,374	2.96389	5.66793	3.12435
chr1	167904727	167906027	C657PACXX_7_7108.sorted.filtered_peak_1990	161	.	167904727	167906027	0	4	1,268,829,1	0,31,468,1299	4.16709	19.43232	16.15030
chr1	168114876	168115312	C657PACXX_7_7108.sorted.filtered_peak_1991	33	.	168114876	168115312	0	3	1,306,1	0,104,435	3.22249	5.90171	3.35039
chr1	168147739	168148774	C657PACXX_7_7108.sorted.filtered_peak_1992	83	.	168147739	168148774	0	3	1,1001,1	0,16,1034	3.81961	11.30363	8.36282
chr1	168194832	168195534	C657PACXX_7_7108.sorted.filtered_peak_1993	37	.	168194832	168195534	0	3	1,689,1	0,1,701	2.92329	6.29539	3.71691
chr1	168196449	168196719	C657PACXX_7_7108.sorted.filtered_peak_1994	24	.	168196449	168196719	0	2	1,1	0,269	2.60100	4.92955	2.45889
chr1	168206330	168206940	C657PACXX_7_7108.sorted.filtered_peak_1995	84	.	168206330	168206940	0	3	1,607,1	0,1,609	3.75949	11.44736	8.49843
chr1	168311720	168312353	C657PACXX_7_7108.sorted.filtered_peak_1996	40	.	168311720	168312353	0	3	1,449,1	0,178,632	2.81930	6.65218	4.04304
chr1	168329545	168329889	C657PACXX_7_7108.sorted.filtered_peak_1997	20	.	168329545	168329889	0	2	1,1	0,343	2.47996	4.43169	2.02064
chr1	168332210	168332868	C657PACXX_7_7108.sorted.filtered_peak_1998	78	.	168332210	168332868	0	3	1,648,1	0,6,657	3.62604	10.78226	7.88775
chr1	168342368	168342685	C657PACXX_7_7108.sorted.filtered_peak_1999	21	.	168342368	168342685	0	2	1,1	0,316	2.73878	4.60219	2.18389
chr1	168343257	168343507	C657PACXX_7_7108.sorted.filtered_peak_2000	24	.	168343257	168343507	0	2	1,1	0,249	2.82143	4.95201	2.48997
[truncated: 25,417 more rows]
