# Supplementary material for: Potential impact of celiac disease genetic risk factors on T cell receptor signaling in gluten-specific CD4+ T cells
Source: Sci Rep. 2021 Apr 29;11:9252. doi: 10.1038/s41598-021-86612-5 (PMC8085175; doi:10.1038/s41598-021-86612-5)
Supplement: Supplementary file 1 — Supplementary Information. [file 41598_2021_86612_MOESM1_ESM.zip › data_supplements_manuscript/dhs_and_peakcalling/macs_peaks/C657PACXX_7_7108.sorted.filtered_peaks.xls]

# This file is generated by MACS version 2.2.6
# Command line: callpeak --treatment ./output/C657PACXX_7_7108.sorted.filtered.bam --name C657PACXX_7_7108.sorted.filtered --outdir ./output --format BAM --gsize hs --broad --nomodel --shift -125 --extsize 250 --bdg
# ARGUMENTS LIST:
# name = C657PACXX_7_7108.sorted.filtered
# format = BAM
# ChIP-seq file = ['./output/C657PACXX_7_7108.sorted.filtered.bam']
# control file = None
# effective genome size = 2.70e+09
# band width = 300
# model fold = [5, 50]
# qvalue cutoff for narrow/strong regions = 5.00e-02
# qvalue cutoff for broad/weak regions = 1.00e-01
# The maximum gap between significant sites is assigned as the read length/tag size.
# The minimum length of peaks is assigned as the predicted fragment length "d".
# Larger dataset will be scaled towards smaller dataset.
# Range for calculating regional lambda is: 10000 bps
# Broad region calling is on
# Paired-End mode is off

# tag size is determined as 42 bps
# total tags in treatment: 43615534
# tags after filtering in treatment: 43615531
# maximum duplicate tags at the same position in treatment = 1
# Redundant rate in treatment: 0.00
# Sequencing ends will be shifted towards 5' by 125 bp(s)
# d = 250
chr	start	end	length	pileup	-log10(pvalue)	fold_enrichment	-log10(qvalue)	name
chr1	713869	714280	412	32.91	20.25030	6.73073	16.84814	C657PACXX_7_7108.sorted.filtered_peak_1
chr1	894483	894768	286	29.94	9.62928	3.50337	6.78118	C657PACXX_7_7108.sorted.filtered_peak_2
chr1	901542	902493	952	22.86	5.92418	2.81657	3.35870	C657PACXX_7_7108.sorted.filtered_peak_3
chr1	911018	911455	438	14.84	4.35627	2.75212	1.97267	C657PACXX_7_7108.sorted.filtered_peak_4
chr1	919271	919591	321	13.56	3.87061	2.63328	1.53365	C657PACXX_7_7108.sorted.filtered_peak_5
chr1	948421	949172	752	26.10	10.80434	4.22276	7.88439	C657PACXX_7_7108.sorted.filtered_peak_6
chr1	954571	955411	841	22.89	5.48423	2.67358	2.95842	C657PACXX_7_7108.sorted.filtered_peak_7
chr1	976020	976289	270	21.25	5.63050	2.81493	3.09657	C657PACXX_7_7108.sorted.filtered_peak_8
chr1	994821	995198	378	26.37	5.24899	2.44323	2.74986	C657PACXX_7_7108.sorted.filtered_peak_9
chr1	999199	1000000	802	36.25	10.32124	3.23872	7.45144	C657PACXX_7_7108.sorted.filtered_peak_10
chr1	1004519	1004940	422	30.82	10.52478	3.65965	7.64301	C657PACXX_7_7108.sorted.filtered_peak_11
chr1	1014935	1015557	623	15.35	5.58366	3.24501	3.06107	C657PACXX_7_7108.sorted.filtered_peak_12
chr1	1034289	1035273	985	17.11	5.63178	3.09832	3.11540	C657PACXX_7_7108.sorted.filtered_peak_13
chr1	1051346	1052308	963	36.39	11.92442	3.54820	8.99102	C657PACXX_7_7108.sorted.filtered_peak_14
chr1	1057399	1058040	642	21.13	5.04090	2.62150	2.56336	C657PACXX_7_7108.sorted.filtered_peak_15
chr1	1072437	1073024	588	16.86	4.64346	2.72142	2.22198	C657PACXX_7_7108.sorted.filtered_peak_16
chr1	1092857	1093703	847	15.59	4.29122	2.67147	1.91666	C657PACXX_7_7108.sorted.filtered_peak_17
chr1	1136123	1137162	1040	35.12	8.45891	2.81817	5.73581	C657PACXX_7_7108.sorted.filtered_peak_18
chr1	1143516	1144205	690	34.03	5.33669	2.21898	2.82902	C657PACXX_7_7108.sorted.filtered_peak_19
chr1	1152108	1152720	613	52.11	10.53468	2.67420	7.65515	C657PACXX_7_7108.sorted.filtered_peak_20
chr1	1154759	1155282	524	32.87	4.61025	2.07541	2.19989	C657PACXX_7_7108.sorted.filtered_peak_21
chr1	1166568	1166909	342	24.57	4.55876	2.31093	2.14511	C657PACXX_7_7108.sorted.filtered_peak_22
chr1	1167271	1167674	404	40.13	13.14522	3.66918	10.12035	C657PACXX_7_7108.sorted.filtered_peak_23
chr1	1186028	1186648	621	19.27	7.62160	3.67895	4.94685	C657PACXX_7_7108.sorted.filtered_peak_24
chr1	1209267	1209747	481	17.73	4.55634	2.63360	2.14496	C657PACXX_7_7108.sorted.filtered_peak_25
chr1	1227088	1227360	273	14.44	4.07309	2.66055	1.71875	C657PACXX_7_7108.sorted.filtered_peak_26
chr1	1243288	1244200	913	36.43	9.33942	3.00286	6.53334	C657PACXX_7_7108.sorted.filtered_peak_27
chr1	1259692	1260499	808	28.24	8.07526	3.13270	5.34350	C657PACXX_7_7108.sorted.filtered_peak_28
chr1	1284921	1285268	348	24.99	6.25609	2.79957	3.66506	C657PACXX_7_7108.sorted.filtered_peak_29
chr1	1307424	1307706	283	29.35	6.76039	2.72790	4.12286	C657PACXX_7_7108.sorted.filtered_peak_30
chr1	1310531	1311074	544	48.16	18.61419	4.30696	15.32020	C657PACXX_7_7108.sorted.filtered_peak_31
chr1	1334461	1335488	1028	30.59	9.28082	3.26751	6.49693	C657PACXX_7_7108.sorted.filtered_peak_32
chr1	1342274	1343085	812	24.57	9.30442	3.73716	6.52407	C657PACXX_7_7108.sorted.filtered_peak_33
chr1	1370890	1371186	297	23.23	5.69628	2.71269	3.16658	C657PACXX_7_7108.sorted.filtered_peak_34
chr1	1406548	1407245	698	23.76	11.99597	4.91436	9.02359	C657PACXX_7_7108.sorted.filtered_peak_35
chr1	1446776	1447610	835	32.49	17.66133	5.76961	14.38797	C657PACXX_7_7108.sorted.filtered_peak_36
chr1	1510118	1510972	855	24.25	7.22829	3.12566	4.56986	C657PACXX_7_7108.sorted.filtered_peak_37
chr1	1549738	1550063	326	26.12	6.08384	2.69532	3.50197	C657PACXX_7_7108.sorted.filtered_peak_38
chr1	1550534	1551292	759	39.45	13.98406	3.96335	10.88573	C657PACXX_7_7108.sorted.filtered_peak_39
chr1	1565346	1566027	682	26.85	9.13768	3.51559	6.35318	C657PACXX_7_7108.sorted.filtered_peak_40
chr1	1590357	1590796	440	29.48	16.88793	6.04936	13.63999	C657PACXX_7_7108.sorted.filtered_peak_41
chr1	1597125	1597374	250	12.88	4.02022	2.75579	1.66228	C657PACXX_7_7108.sorted.filtered_peak_42
chr1	1609890	1610186	297	14.54	5.01518	3.08385	2.53562	C657PACXX_7_7108.sorted.filtered_peak_43
chr1	1624299	1624690	392	12.61	3.85934	2.70046	1.52350	C657PACXX_7_7108.sorted.filtered_peak_44
chr1	1655605	1656056	452	38.26	25.70198	7.79225	22.04766	C657PACXX_7_7108.sorted.filtered_peak_45
chr1	1711623	1712186	564	27.94	6.45924	2.69561	3.85826	C657PACXX_7_7108.sorted.filtered_peak_46
chr1	1822443	1823365	923	28.32	7.93295	3.04806	5.23564	C657PACXX_7_7108.sorted.filtered_peak_47
chr1	1840327	1840843	517	27.94	9.68628	3.61917	6.86149	C657PACXX_7_7108.sorted.filtered_peak_48
chr1	1850622	1851296	675	47.41	16.73929	3.99106	13.52435	C657PACXX_7_7108.sorted.filtered_peak_49
chr1	2064541	2065256	716	37.85	14.74363	4.16952	11.64112	C657PACXX_7_7108.sorted.filtered_peak_50
chr1	2120828	2121255	428	22.43	6.43487	3.01525	3.82853	C657PACXX_7_7108.sorted.filtered_peak_51
chr1	2126183	2126980	798	35.64	9.60501	3.14687	6.75527	C657PACXX_7_7108.sorted.filtered_peak_52
chr1	2130692	2131013	322	27.41	5.28196	2.41604	2.77489	C657PACXX_7_7108.sorted.filtered_peak_53
chr1	2136569	2137115	547	33.52	9.61654	3.27816	6.75907	C657PACXX_7_7108.sorted.filtered_peak_54
chr1	2143984	2144240	257	17.53	4.57495	2.66266	2.15222	C657PACXX_7_7108.sorted.filtered_peak_55
chr1	2158820	2159479	660	33.96	9.18335	3.02378	6.42321	C657PACXX_7_7108.sorted.filtered_peak_56
chr1	2165783	2166441	659	25.46	5.43828	2.52878	2.92276	C657PACXX_7_7108.sorted.filtered_peak_57
chr1	2186966	2187857	892	27.27	8.50787	3.34667	5.73964	C657PACXX_7_7108.sorted.filtered_peak_58
chr1	2222064	2222767	704	30.90	10.48925	3.61064	7.61256	C657PACXX_7_7108.sorted.filtered_peak_59
chr1	2231824	2232909	1086	28.94	8.64191	3.26449	5.86531	C657PACXX_7_7108.sorted.filtered_peak_60
chr1	2313190	2313485	296	16.04	4.88403	2.89424	2.42773	C657PACXX_7_7108.sorted.filtered_peak_61
chr1	2322662	2323375	714	42.39	17.20768	4.27159	14.02305	C657PACXX_7_7108.sorted.filtered_peak_62
chr1	2343589	2344563	975	29.04	7.06217	2.79114	4.42189	C657PACXX_7_7108.sorted.filtered_peak_63
chr1	2457635	2458457	823	32.38	7.39533	2.73302	4.72407	C657PACXX_7_7108.sorted.filtered_peak_64
chr1	2477427	2478585	1159	32.78	5.44854	2.26428	2.94605	C657PACXX_7_7108.sorted.filtered_peak_65
chr1	2479524	2480440	917	31.86	5.74831	2.37795	3.19875	C657PACXX_7_7108.sorted.filtered_peak_66
chr1	2487065	2488229	1165	32.28	8.60338	3.07770	5.81742	C657PACXX_7_7108.sorted.filtered_peak_67
chr1	2509493	2510481	989	24.29	8.17805	3.37901	5.47732	C657PACXX_7_7108.sorted.filtered_peak_68
chr1	2516896	2517357	462	25.51	4.04006	2.13430	1.69006	C657PACXX_7_7108.sorted.filtered_peak_69
chr1	2517812	2518508	697	40.65	12.03074	3.37788	9.06738	C657PACXX_7_7108.sorted.filtered_peak_70
chr1	2573901	2574881	981	26.13	8.10812	3.28955	5.37349	C657PACXX_7_7108.sorted.filtered_peak_71
chr1	3407773	3408216	444	15.22	4.71238	2.87617	2.28073	C657PACXX_7_7108.sorted.filtered_peak_72
chr1	3418523	3418791	269	22.34	8.55704	3.82665	5.76852	C657PACXX_7_7108.sorted.filtered_peak_73
chr1	3535683	3535932	250	14.41	3.67657	2.48576	1.39440	C657PACXX_7_7108.sorted.filtered_peak_74
chr1	3540925	3541894	970	31.59	11.10488	3.67005	8.22348	C657PACXX_7_7108.sorted.filtered_peak_75
chr1	3566378	3567036	659	28.46	10.78981	3.84354	7.92931	C657PACXX_7_7108.sorted.filtered_peak_76
chr1	3573120	3573636	517	19.08	5.13047	2.76810	2.65243	C657PACXX_7_7108.sorted.filtered_peak_77
chr1	3640832	3641227	396	12.75	3.90006	2.70720	1.57840	C657PACXX_7_7108.sorted.filtered_peak_78
chr1	3688409	3689372	964	21.71	5.83720	2.84428	3.28809	C657PACXX_7_7108.sorted.filtered_peak_79
chr1	3712729	3713695	967	18.05	6.35401	3.28505	3.78082	C657PACXX_7_7108.sorted.filtered_peak_80
chr1	3773641	3774331	691	37.60	15.16785	4.30277	12.05523	C657PACXX_7_7108.sorted.filtered_peak_81
chr1	3816601	3818044	1444	46.17	15.01178	3.57325	11.92758	C657PACXX_7_7108.sorted.filtered_peak_82
chr1	4712771	4713070	300	13.11	4.15371	2.80137	1.77741	C657PACXX_7_7108.sorted.filtered_peak_83
chr1	5731785	5732034	250	20.91	4.12361	2.31848	1.77050	C657PACXX_7_7108.sorted.filtered_peak_84
chr1	6015719	6016055	337	18.88	5.17427	2.80535	2.67988	C657PACXX_7_7108.sorted.filtered_peak_85
chr1	6051951	6052835	885	41.55	13.50778	3.61676	10.46177	C657PACXX_7_7108.sorted.filtered_peak_86
chr1	6086120	6086942	823	26.03	5.76028	2.60324	3.21138	C657PACXX_7_7108.sorted.filtered_peak_87
chr1	6087437	6087692	256	24.21	4.94914	2.43905	2.48644	C657PACXX_7_7108.sorted.filtered_peak_88
chr1	6088234	6088715	482	22.99	4.35063	2.31292	1.95154	C657PACXX_7_7108.sorted.filtered_peak_89
chr1	6187781	6188260	480	19.40	6.61388	3.30129	4.00643	C657PACXX_7_7108.sorted.filtered_peak_90
chr1	6259163	6260187	1025	37.28	16.29739	4.67711	13.11816	C657PACXX_7_7108.sorted.filtered_peak_91
chr1	6265893	6266543	651	18.01	5.11664	2.82600	2.64923	C657PACXX_7_7108.sorted.filtered_peak_92
chr1	6295465	6296246	782	18.87	4.82756	2.67484	2.37239	C657PACXX_7_7108.sorted.filtered_peak_93
chr1	6306215	6306579	365	18.56	3.73916	2.29128	1.43893	C657PACXX_7_7108.sorted.filtered_peak_94
chr1	6319989	6320354	366	23.22	6.49369	2.98087	3.87984	C657PACXX_7_7108.sorted.filtered_peak_95
chr1	6408475	6408819	345	20.85	7.08510	3.35940	4.42885	C657PACXX_7_7108.sorted.filtered_peak_96
chr1	6419839	6420122	284	16.46	4.90137	2.86529	2.44522	C657PACXX_7_7108.sorted.filtered_peak_97
chr1	6453386	6454280	895	36.81	14.90669	4.45555	11.75659	C657PACXX_7_7108.sorted.filtered_peak_98
chr1	6519937	6520845	909	25.91	8.17006	3.27472	5.46077	C657PACXX_7_7108.sorted.filtered_peak_99
chr1	6525704	6526183	480	19.30	4.24679	2.43952	1.86384	C657PACXX_7_7108.sorted.filtered_peak_100
chr1	6535449	6535897	449	17.29	5.37905	2.99934	2.87330	C657PACXX_7_7108.sorted.filtered_peak_101
chr1	6550060	6550368	309	17.60	4.04167	2.44665	1.69782	C657PACXX_7_7108.sorted.filtered_peak_102
chr1	6614247	6615049	803	22.04	9.21343	3.93427	6.45168	C657PACXX_7_7108.sorted.filtered_peak_103
chr1	6639648	6640424	777	35.40	13.81841	4.07385	10.78506	C657PACXX_7_7108.sorted.filtered_peak_104
chr1	6661204	6661800	597	30.61	6.39068	2.54794	3.80930	C657PACXX_7_7108.sorted.filtered_peak_105
chr1	6662721	6663847	1127	26.22	4.75573	2.30938	2.31388	C657PACXX_7_7108.sorted.filtered_peak_106
chr1	6673175	6673975	801	36.12	13.74977	4.07403	10.69426	C657PACXX_7_7108.sorted.filtered_peak_107
chr1	6684765	6685383	619	21.71	6.97100	3.23655	4.32570	C657PACXX_7_7108.sorted.filtered_peak_108
chr1	6706388	6706816	429	14.49	4.98588	3.07531	2.50976	C657PACXX_7_7108.sorted.filtered_peak_109
chr1	6761733	6762197	465	22.81	8.90086	3.87414	6.10211	C657PACXX_7_7108.sorted.filtered_peak_110
chr1	6844515	6845556	1042	68.67	28.45489	4.75070	24.69714	C657PACXX_7_7108.sorted.filtered_peak_111
chr1	7727699	7728115	417	16.53	5.09482	2.93578	2.62251	C657PACXX_7_7108.sorted.filtered_peak_112
chr1	7830822	7831519	698	23.32	8.11372	3.41874	5.42299	C657PACXX_7_7108.sorted.filtered_peak_113
chr1	7843876	7844209	334	26.58	10.19252	3.94416	7.31683	C657PACXX_7_7108.sorted.filtered_peak_114
chr1	7962815	7963085	271	18.89	7.93555	3.94488	5.19750	C657PACXX_7_7108.sorted.filtered_peak_115
chr1	7990671	7991259	589	25.83	8.74394	3.52219	5.96490	C657PACXX_7_7108.sorted.filtered_peak_116
chr1	8000404	8001273	870	27.11	8.64261	3.34548	5.89349	C657PACXX_7_7108.sorted.filtered_peak_117
chr1	8008910	8009673	764	34.56	11.51998	3.65683	8.58002	C657PACXX_7_7108.sorted.filtered_peak_118
chr1	8013918	8014842	925	39.16	13.85926	3.97292	10.76616	C657PACXX_7_7108.sorted.filtered_peak_119
chr1	8021108	8022399	1292	46.67	15.98843	3.88441	12.79925	C657PACXX_7_7108.sorted.filtered_peak_120
chr1	8042464	8042817	354	14.97	4.90936	2.99415	2.44802	C657PACXX_7_7108.sorted.filtered_peak_121
chr1	8075049	8075431	383	17.32	5.36415	2.99356	2.85653	C657PACXX_7_7108.sorted.filtered_peak_122
chr1	8157420	8157969	550	15.47	4.17868	2.63199	1.81707	C657PACXX_7_7108.sorted.filtered_peak_123
chr1	8212691	8213399	709	20.81	7.61454	3.51107	4.93996	C657PACXX_7_7108.sorted.filtered_peak_124
chr1	8229816	8230481	666	17.73	6.27182	3.31411	3.69662	C657PACXX_7_7108.sorted.filtered_peak_125
chr1	8242185	8242933	749	27.76	11.98282	4.42458	9.00401	C657PACXX_7_7108.sorted.filtered_peak_126
chr1	8343167	8343566	400	12.31	3.69995	2.64252	1.39227	C657PACXX_7_7108.sorted.filtered_peak_127
chr1	8537335	8537757	423	17.14	6.01225	3.27882	3.44062	C657PACXX_7_7108.sorted.filtered_peak_128
chr1	8556013	8556401	389	19.87	7.27657	3.53227	4.60105	C657PACXX_7_7108.sorted.filtered_peak_129
chr1	8585593	8586351	759	19.50	5.09910	2.72902	2.62571	C657PACXX_7_7108.sorted.filtered_peak_130
chr1	8620645	8621385	741	22.04	6.85346	3.18100	4.21112	C657PACXX_7_7108.sorted.filtered_peak_131
chr1	8663786	8664388	603	21.40	7.34866	3.42971	4.66199	C657PACXX_7_7108.sorted.filtered_peak_132
chr1	8761131	8761824	694	29.02	9.36600	3.40787	6.57551	C657PACXX_7_7108.sorted.filtered_peak_133
chr1	8772197	8772494	298	13.68	3.70358	2.54558	1.41346	C657PACXX_7_7108.sorted.filtered_peak_134
chr1	8772886	8773141	256	18.51	6.49567	3.38435	3.86292	C657PACXX_7_7108.sorted.filtered_peak_135
chr1	8877234	8878370	1137	26.73	7.20727	2.95589	4.55395	C657PACXX_7_7108.sorted.filtered_peak_136
chr1	8933686	8934028	343	30.35	7.08872	2.72957	4.44913	C657PACXX_7_7108.sorted.filtered_peak_137
chr1	8938057	8939633	1577	39.08	9.61050	2.91610	6.80179	C657PACXX_7_7108.sorted.filtered_peak_138
chr1	8959960	8960363	404	25.44	10.77634	4.23817	7.87507	C657PACXX_7_7108.sorted.filtered_peak_139
chr1	8963660	8963923	264	18.91	6.30525	3.25662	3.69675	C657PACXX_7_7108.sorted.filtered_peak_140
chr1	9006505	9006903	399	23.30	8.44885	3.61298	5.70683	C657PACXX_7_7108.sorted.filtered_peak_141
chr1	9030986	9031419	434	24.49	12.35791	4.98764	9.36044	C657PACXX_7_7108.sorted.filtered_peak_142
chr1	9048025	9048356	332	16.20	4.91102	2.88375	2.45975	C657PACXX_7_7108.sorted.filtered_peak_143
chr1	9065147	9065527	381	16.28	5.75661	3.24292	3.21881	C657PACXX_7_7108.sorted.filtered_peak_144
chr1	9188863	9190074	1212	21.94	6.17861	2.91574	3.61804	C657PACXX_7_7108.sorted.filtered_peak_145
chr1	9241964	9242342	379	14.60	3.64499	2.45923	1.36585	C657PACXX_7_7108.sorted.filtered_peak_146
chr1	9256362	9256789	428	14.24	3.47589	2.40702	1.23040	C657PACXX_7_7108.sorted.filtered_peak_147
chr1	9294223	9295137	915	29.13	9.12074	3.40020	6.30900	C657PACXX_7_7108.sorted.filtered_peak_148
chr1	9299768	9300319	552	22.15	5.70128	2.77625	3.17041	C657PACXX_7_7108.sorted.filtered_peak_149
chr1	9335427	9336009	583	21.82	7.21902	3.35967	4.53356	C657PACXX_7_7108.sorted.filtered_peak_150
chr1	9340610	9341128	519	17.58	4.00323	2.43856	1.65597	C657PACXX_7_7108.sorted.filtered_peak_151
chr1	9375370	9375955	586	18.89	6.01765	3.12387	3.45104	C657PACXX_7_7108.sorted.filtered_peak_152
chr1	9473178	9473957	780	21.21	6.38296	3.08854	3.77522	C657PACXX_7_7108.sorted.filtered_peak_153
chr1	9486473	9486810	338	31.04	7.58635	2.86562	4.88073	C657PACXX_7_7108.sorted.filtered_peak_154
chr1	9488544	9489356	813	39.61	13.49145	3.68822	10.47242	C657PACXX_7_7108.sorted.filtered_peak_155
chr1	9554972	9555402	431	12.55	3.75483	2.65306	1.45238	C657PACXX_7_7108.sorted.filtered_peak_156
chr1	9599183	9599575	393	32.15	15.43493	5.03057	12.28443	C657PACXX_7_7108.sorted.filtered_peak_157
chr1	9599842	9600183	342	20.95	6.98590	3.32703	4.33018	C657PACXX_7_7108.sorted.filtered_peak_158
chr1	9648388	9648875	488	23.14	6.80142	3.07990	4.16557	C657PACXX_7_7108.sorted.filtered_peak_159
chr1	9687103	9687598	496	28.56	6.04744	2.56883	3.47312	C657PACXX_7_7108.sorted.filtered_peak_160
chr1	9688999	9689671	673	32.66	8.12845	2.87281	5.41878	C657PACXX_7_7108.sorted.filtered_peak_161
chr1	9712458	9712853	396	30.15	8.81905	3.22885	6.03535	C657PACXX_7_7108.sorted.filtered_peak_162
chr1	9713903	9714288	386	20.42	3.83747	2.24361	1.52549	C657PACXX_7_7108.sorted.filtered_peak_163
chr1	9777267	9778203	937	29.34	8.61775	3.18152	5.86787	C657PACXX_7_7108.sorted.filtered_peak_164
chr1	9788715	9789258	544	18.52	4.86936	2.71320	2.40873	C657PACXX_7_7108.sorted.filtered_peak_165
chr1	9847826	9848075	250	13.45	4.34475	2.86825	1.93990	C657PACXX_7_7108.sorted.filtered_peak_166
chr1	9860020	9860394	375	14.28	4.85777	3.03213	2.39868	C657PACXX_7_7108.sorted.filtered_peak_167
chr1	9927566	9927874	309	15.30	4.53693	2.80084	2.12151	C657PACXX_7_7108.sorted.filtered_peak_168
chr1	9934903	9935236	334	18.15	5.58490	3.01517	3.05842	C657PACXX_7_7108.sorted.filtered_peak_169
chr1	9970266	9971158	893	54.32	25.85346	5.25830	22.22962	C657PACXX_7_7108.sorted.filtered_peak_170
chr1	10002797	10003998	1202	19.36	5.74219	2.98230	3.19762	C657PACXX_7_7108.sorted.filtered_peak_171
chr1	10092427	10093561	1135	38.00	16.82732	4.76608	13.60299	C657PACXX_7_7108.sorted.filtered_peak_172
chr1	10134263	10135315	1053	22.99	9.08093	3.77286	6.33119	C657PACXX_7_7108.sorted.filtered_peak_173
chr1	10230156	10230763	608	18.91	7.63730	3.70592	4.97050	C657PACXX_7_7108.sorted.filtered_peak_174
chr1	10269948	10270806	859	27.68	9.65293	3.63774	6.82087	C657PACXX_7_7108.sorted.filtered_peak_175
chr1	10343566	10343827	262	13.21	3.31880	2.39663	1.10070	C657PACXX_7_7108.sorted.filtered_peak_176
chr1	10368064	10368468	405	15.70	5.02841	2.99261	2.54876	C657PACXX_7_7108.sorted.filtered_peak_177
chr1	10458389	10459380	992	33.40	13.50400	4.19669	10.47750	C657PACXX_7_7108.sorted.filtered_peak_178
chr1	10475354	10475761	408	14.09	4.49354	2.88236	2.08148	C657PACXX_7_7108.sorted.filtered_peak_179
chr1	10488137	10488403	267	22.15	5.77060	2.81678	3.21403	C657PACXX_7_7108.sorted.filtered_peak_180
chr1	10490081	10491121	1041	29.02	10.10460	3.56586	7.28250	C657PACXX_7_7108.sorted.filtered_peak_181
chr1	10532457	10532910	454	22.40	6.68882	3.10002	4.05935	C657PACXX_7_7108.sorted.filtered_peak_182
chr1	10534768	10535161	394	21.24	6.14883	2.99803	3.56625	C657PACXX_7_7108.sorted.filtered_peak_183
chr1	10554788	10555631	844	27.18	8.42028	3.31426	5.66304	C657PACXX_7_7108.sorted.filtered_peak_184
chr1	10570720	10571808	1089	39.24	12.42903	3.53064	9.44974	C657PACXX_7_7108.sorted.filtered_peak_185
chr1	10581937	10582210	274	17.15	4.41832	2.61950	2.02143	C657PACXX_7_7108.sorted.filtered_peak_186
chr1	10585229	10585580	352	20.04	6.12967	3.07460	3.55265	C657PACXX_7_7108.sorted.filtered_peak_187
chr1	10598973	10599232	260	15.91	4.22872	2.62416	1.85484	C657PACXX_7_7108.sorted.filtered_peak_188
chr1	10599421	10599742	322	16.10	4.50233	2.71666	2.10728	C657PACXX_7_7108.sorted.filtered_peak_189
chr1	10964235	10964486	252	13.37	4.28007	2.84372	1.88887	C657PACXX_7_7108.sorted.filtered_peak_190
chr1	11063540	11063859	320	12.43	3.76613	2.66628	1.44737	C657PACXX_7_7108.sorted.filtered_peak_191
chr1	11072128	11073309	1182	35.99	14.87523	4.20048	11.80979	C657PACXX_7_7108.sorted.filtered_peak_192
chr1	11097619	11098035	417	21.70	10.18202	4.50586	7.30515	C657PACXX_7_7108.sorted.filtered_peak_193
chr1	11119935	11121290	1356	23.79	5.49336	2.59550	2.99931	C657PACXX_7_7108.sorted.filtered_peak_194
chr1	11123078	11123373	296	25.12	6.37713	2.82187	3.78036	C657PACXX_7_7108.sorted.filtered_peak_195
chr1	11159221	11160217	997	24.43	10.55318	4.23796	7.67601	C657PACXX_7_7108.sorted.filtered_peak_196
chr1	11301844	11302114	271	17.87	6.39008	3.38142	3.78031	C657PACXX_7_7108.sorted.filtered_peak_197
chr1	11322360	11323104	745	41.99	21.00113	5.30768	17.63175	C657PACXX_7_7108.sorted.filtered_peak_198
chr1	11333110	11334047	938	22.76	6.70249	3.05620	4.08422	C657PACXX_7_7108.sorted.filtered_peak_199
chr1	11538812	11539243	432	14.82	3.99361	2.59925	1.64309	C657PACXX_7_7108.sorted.filtered_peak_200
chr1	11702340	11702747	408	14.74	3.80569	2.52178	1.49961	C657PACXX_7_7108.sorted.filtered_peak_201
chr1	11714582	11715004	423	22.76	7.35627	3.31477	4.67196	C657PACXX_7_7108.sorted.filtered_peak_202
chr1	11724061	11724377	317	20.05	7.09374	3.46824	4.41872	C657PACXX_7_7108.sorted.filtered_peak_203
chr1	11724609	11725015	407	19.92	6.96653	3.42281	4.30661	C657PACXX_7_7108.sorted.filtered_peak_204
chr1	11740736	11741786	1051	23.14	6.66772	3.00114	4.07347	C657PACXX_7_7108.sorted.filtered_peak_205
chr1	11753133	11753432	300	16.18	5.11797	2.97831	2.64135	C657PACXX_7_7108.sorted.filtered_peak_206
chr1	11779614	11780183	570	20.14	8.02017	3.75264	5.32024	C657PACXX_7_7108.sorted.filtered_peak_207
chr1	11795859	11796411	553	18.01	3.82175	2.34046	1.51897	C657PACXX_7_7108.sorted.filtered_peak_208
chr1	11796650	11796914	265	19.36	4.15391	2.40459	1.78329	C657PACXX_7_7108.sorted.filtered_peak_209
chr1	11865725	11866599	875	39.61	12.90553	3.62475	9.89364	C657PACXX_7_7108.sorted.filtered_peak_210
chr1	11954057	11954315	259	13.98	4.65953	2.97213	2.21771	C657PACXX_7_7108.sorted.filtered_peak_211
chr1	11967823	11969268	1446	47.86	13.75016	3.31987	10.70336	C657PACXX_7_7108.sorted.filtered_peak_212
chr1	11969740	11970263	524	32.85	5.44006	2.27912	2.91496	C657PACXX_7_7108.sorted.filtered_peak_213
chr1	11986341	11986761	421	21.68	9.46217	4.15945	6.65219	C657PACXX_7_7108.sorted.filtered_peak_214
chr1	11994295	11995040	746	15.15	4.15065	2.64541	1.78022	C657PACXX_7_7108.sorted.filtered_peak_215
chr1	12039871	12040987	1117	33.56	12.54429	3.86687	9.59650	C657PACXX_7_7108.sorted.filtered_peak_216
chr1	12073486	12073915	430	26.43	8.36733	3.33216	5.62658	C657PACXX_7_7108.sorted.filtered_peak_217
chr1	12079191	12079836	646	39.82	17.50443	4.64656	14.28439	C657PACXX_7_7108.sorted.filtered_peak_218
chr1	12098530	12098980	451	21.22	5.26631	2.68196	2.78081	C657PACXX_7_7108.sorted.filtered_peak_219
chr1	12100495	12100919	425	30.48	9.77752	3.49301	6.92399	C657PACXX_7_7108.sorted.filtered_peak_220
chr1	12107344	12108155	812	35.66	10.87923	3.37544	7.99423	C657PACXX_7_7108.sorted.filtered_peak_221
chr1	12112043	12112368	326	29.76	5.68879	2.42041	3.16043	C657PACXX_7_7108.sorted.filtered_peak_222
chr1	12116541	12116879	339	27.63	5.05626	2.34271	2.57796	C657PACXX_7_7108.sorted.filtered_peak_223
chr1	12123159	12123508	350	25.16	4.55626	2.28697	2.14440	C657PACXX_7_7108.sorted.filtered_peak_224
chr1	12127969	12128745	777	26.20	5.37512	2.47416	2.87269	C657PACXX_7_7108.sorted.filtered_peak_225
chr1	12138781	12139807	1027	19.52	4.48435	2.50370	2.08621	C657PACXX_7_7108.sorted.filtered_peak_226
chr1	12147654	12148639	986	24.77	7.10953	3.04596	4.46416	C657PACXX_7_7108.sorted.filtered_peak_227
chr1	12178505	12178839	335	16.05	4.08496	2.55734	1.72996	C657PACXX_7_7108.sorted.filtered_peak_228
chr1	12185012	12185573	562	15.70	3.93260	2.51520	1.59781	C657PACXX_7_7108.sorted.filtered_peak_229
chr1	12193095	12193455	361	15.34	4.92414	2.97096	2.45509	C657PACXX_7_7108.sorted.filtered_peak_230
chr1	12210487	12211002	516	24.31	5.28238	2.53858	2.77964	C657PACXX_7_7108.sorted.filtered_peak_231
chr1	12217409	12217702	294	33.57	8.39331	2.93897	5.63481	C657PACXX_7_7108.sorted.filtered_peak_232
chr1	12221771	12222388	618	38.37	9.85007	3.00814	7.01913	C657PACXX_7_7108.sorted.filtered_peak_233
chr1	12233365	12234172	808	41.18	10.85856	3.09157	7.96242	C657PACXX_7_7108.sorted.filtered_peak_234
chr1	12237991	12238549	559	26.46	4.90003	2.33956	2.44181	C657PACXX_7_7108.sorted.filtered_peak_235
chr1	12268932	12269242	311	19.10	5.47271	2.89939	2.95685	C657PACXX_7_7108.sorted.filtered_peak_236
chr1	12356657	12357030	374	13.04	3.91814	2.69352	1.59157	C657PACXX_7_7108.sorted.filtered_peak_237
chr1	12405004	12405525	522	14.57	3.65874	2.46777	1.37791	C657PACXX_7_7108.sorted.filtered_peak_238
chr1	12494178	12494691	514	22.63	5.36820	2.64090	2.86291	C657PACXX_7_7108.sorted.filtered_peak_239
chr1	12509366	12509905	540	21.10	6.70712	3.17959	4.09425	C657PACXX_7_7108.sorted.filtered_peak_240
chr1	12570543	12571240	698	21.87	8.06929	3.64190	5.33542	C657PACXX_7_7108.sorted.filtered_peak_241
chr1	12579080	12579433	354	13.63	4.46202	2.90401	2.04830	C657PACXX_7_7108.sorted.filtered_peak_242
chr1	12664187	12664682	496	22.25	7.49899	3.40095	4.80330	C657PACXX_7_7108.sorted.filtered_peak_243
chr1	12679680	12679929	250	21.34	3.94895	2.24653	1.61700	C657PACXX_7_7108.sorted.filtered_peak_244
chr1	13992164	13992415	252	13.64	4.27519	2.81043	1.90137	C657PACXX_7_7108.sorted.filtered_peak_245
chr1	14027235	14027525	291	24.37	6.43833	2.89989	3.82177	C657PACXX_7_7108.sorted.filtered_peak_246
chr1	14029240	14029713	474	22.84	5.38128	2.64621	2.86404	C657PACXX_7_7108.sorted.filtered_peak_247
chr1	14057222	14057804	583	23.48	6.46702	2.96444	3.84919	C657PACXX_7_7108.sorted.filtered_peak_248
chr1	14075363	14076294	932	28.15	8.65619	3.26678	5.90523	C657PACXX_7_7108.sorted.filtered_peak_249
chr1	15575600	15575961	362	24.28	6.79602	3.01064	4.15373	C657PACXX_7_7108.sorted.filtered_peak_250
chr1	15650298	15650605	308	17.31	4.64178	2.70465	2.20898	C657PACXX_7_7108.sorted.filtered_peak_251
chr1	15666834	15667142	309	22.82	6.41988	2.98151	3.81461	C657PACXX_7_7108.sorted.filtered_peak_252
chr1	15668598	15668910	313	22.33	4.81203	2.46341	2.38987	C657PACXX_7_7108.sorted.filtered_peak_253
chr1	15672472	15672955	484	25.83	7.19056	2.97744	4.56142	C657PACXX_7_7108.sorted.filtered_peak_254
chr1	15678946	15679225	280	16.33	4.99757	2.92402	2.52125	C657PACXX_7_7108.sorted.filtered_peak_255
chr1	15735946	15736354	409	29.98	6.59899	2.63213	3.99969	C657PACXX_7_7108.sorted.filtered_peak_256
chr1	15738303	15738951	649	27.72	5.00748	2.32272	2.54193	C657PACXX_7_7108.sorted.filtered_peak_257
chr1	15743544	15744398	855	25.77	7.99291	3.26783	5.27910	C657PACXX_7_7108.sorted.filtered_peak_258
chr1	15850478	15851955	1478	51.99	11.76798	2.81087	8.85646	C657PACXX_7_7108.sorted.filtered_peak_259
chr1	15852922	15853499	578	63.51	17.22738	3.35144	13.97602	C657PACXX_7_7108.sorted.filtered_peak_260
chr1	15905599	15906192	594	15.80	5.30596	3.10532	2.79606	C657PACXX_7_7108.sorted.filtered_peak_261
chr1	15911082	15911563	482	14.33	4.90463	3.04343	2.44532	C657PACXX_7_7108.sorted.filtered_peak_262
chr1	15929889	15930358	470	22.53	10.32723	4.39748	7.46379	C657PACXX_7_7108.sorted.filtered_peak_263
chr1	15943456	15944553	1098	30.58	8.66749	3.14796	5.90088	C657PACXX_7_7108.sorted.filtered_peak_264
chr1	16023638	16024115	478	13.34	4.29126	2.84554	1.90038	C657PACXX_7_7108.sorted.filtered_peak_265
chr1	16067869	16068196	328	13.94	4.13240	2.72714	1.75953	C657PACXX_7_7108.sorted.filtered_peak_266
chr1	16141908	16142344	437	16.30	6.14437	3.43263	3.55146	C657PACXX_7_7108.sorted.filtered_peak_267
chr1	16142973	16143357	385	14.26	4.82947	3.02864	2.36665	C657PACXX_7_7108.sorted.filtered_peak_268
chr1	16160771	16162872	2102	49.53	12.48475	2.98383	9.54228	C657PACXX_7_7108.sorted.filtered_peak_269
chr1	16173673	16174656	984	26.21	6.21474	2.68648	3.65019	C657PACXX_7_7108.sorted.filtered_peak_270
chr1	16174994	16175397	404	22.99	4.46182	2.34324	2.05607	C657PACXX_7_7108.sorted.filtered_peak_271
chr1	16243523	16243807	285	22.75	5.60282	2.72817	3.05994	C657PACXX_7_7108.sorted.filtered_peak_272
chr1	16245676	16246238	563	29.23	9.87890	3.59001	7.03074	C657PACXX_7_7108.sorted.filtered_peak_273
chr1	16275694	16276521	828	43.60	11.84052	3.18059	8.88551	C657PACXX_7_7108.sorted.filtered_peak_274
chr1	16277418	16277800	383	29.56	4.91860	2.24703	2.45349	C657PACXX_7_7108.sorted.filtered_peak_275
chr1	16291721	16293167	1447	26.71	7.06790	2.92192	4.42290	C657PACXX_7_7108.sorted.filtered_peak_276
chr1	16301514	16303004	1491	34.68	12.79482	3.85988	9.83533	C657PACXX_7_7108.sorted.filtered_peak_277
chr1	16382520	16382985	466	17.10	6.75707	3.59223	4.13132	C657PACXX_7_7108.sorted.filtered_peak_278
chr1	16405411	16405799	389	17.07	4.55391	2.68692	2.12862	C657PACXX_7_7108.sorted.filtered_peak_279
chr1	16449525	16449826	302	17.55	5.40036	2.99475	2.88442	C657PACXX_7_7108.sorted.filtered_peak_280
chr1	16532726	16533676	951	36.75	13.16179	3.83898	10.15048	C657PACXX_7_7108.sorted.filtered_peak_281
chr1	16543641	16544447	807	22.53	6.36466	2.93695	3.79245	C657PACXX_7_7108.sorted.filtered_peak_282
chr1	16563212	16564141	930	25.59	9.38317	3.69162	6.58085	C657PACXX_7_7108.sorted.filtered_peak_283
chr1	16570916	16571357	442	16.39	5.27231	3.04549	2.76271	C657PACXX_7_7108.sorted.filtered_peak_284
chr1	16678192	16679504	1313	26.38	8.87807	3.46209	6.11749	C657PACXX_7_7108.sorted.filtered_peak_285
chr1	16693318	16694521	1204	49.38	18.08949	4.13909	14.80690	C657PACXX_7_7108.sorted.filtered_peak_286
chr1	16713609	16714125	517	16.23	4.19204	2.58872	1.81932	C657PACXX_7_7108.sorted.filtered_peak_287
chr1	16747302	16747851	550	16.85	5.54622	3.07578	3.05041	C657PACXX_7_7108.sorted.filtered_peak_288
chr1	16766681	16768050	1370	22.18	6.67188	3.06815	4.07212	C657PACXX_7_7108.sorted.filtered_peak_289
chr1	16825998	16826247	250	14.10	4.73312	2.99773	2.27979	C657PACXX_7_7108.sorted.filtered_peak_290
chr1	16840408	16840885	478	20.55	9.34142	4.27748	6.53222	C657PACXX_7_7108.sorted.filtered_peak_291
chr1	16926678	16926927	250	15.19	5.41420	3.21367	2.88981	C657PACXX_7_7108.sorted.filtered_peak_292
chr1	16939754	16940410	657	24.39	5.89175	2.71831	3.33350	C657PACXX_7_7108.sorted.filtered_peak_293
chr1	16970803	16971581	779	24.96	11.83375	4.73566	8.85534	C657PACXX_7_7108.sorted.filtered_peak_294
chr1	16971772	16972030	259	17.86	6.84579	3.57423	4.20077	C657PACXX_7_7108.sorted.filtered_peak_295
chr1	17036299	17036654	356	22.25	7.71903	3.49692	4.99920	C657PACXX_7_7108.sorted.filtered_peak_296
chr1	17053884	17054315	432	14.43	4.77502	2.96308	2.35016	C657PACXX_7_7108.sorted.filtered_peak_297
chr1	17222592	17223173	582	16.24	6.17188	3.42167	3.59260	C657PACXX_7_7108.sorted.filtered_peak_298
chr1	17230802	17232084	1283	43.57	16.04896	3.97987	12.89385	C657PACXX_7_7108.sorted.filtered_peak_299
chr1	17240087	17241063	977	19.95	8.70944	4.02896	5.96866	C657PACXX_7_7108.sorted.filtered_peak_300
chr1	17338094	17338681	588	15.67	3.93619	2.51969	1.59675	C657PACXX_7_7108.sorted.filtered_peak_301
chr1	17380198	17380902	705	42.30	19.40894	4.99480	16.06594	C657PACXX_7_7108.sorted.filtered_peak_302
chr1	17563577	17563890	314	17.42	5.72168	3.11889	3.18929	C657PACXX_7_7108.sorted.filtered_peak_303
chr1	17662661	17662915	255	13.40	4.32676	2.85723	1.93197	C657PACXX_7_7108.sorted.filtered_peak_304
chr1	17763814	17764157	344	25.27	5.28752	2.49511	2.78829	C657PACXX_7_7108.sorted.filtered_peak_305
chr1	17765269	17765547	279	21.18	3.64589	2.15533	1.35164	C657PACXX_7_7108.sorted.filtered_peak_306
chr1	17820646	17820949	304	12.91	4.03729	2.76019	1.67928	C657PACXX_7_7108.sorted.filtered_peak_307
chr1	18902006	18902440	435	13.74	4.29146	2.81348	1.91039	C657PACXX_7_7108.sorted.filtered_peak_308
chr1	19228957	19229510	554	44.33	18.33242	4.59768	15.04343	C657PACXX_7_7108.sorted.filtered_peak_309
chr1	19252936	19253653	718	32.45	10.85003	3.49989	8.00340	C657PACXX_7_7108.sorted.filtered_peak_310
chr1	19254158	19254452	295	21.74	4.40476	2.37386	2.01311	C657PACXX_7_7108.sorted.filtered_peak_311
chr1	19278552	19278838	287	26.01	5.02113	2.38896	2.55186	C657PACXX_7_7108.sorted.filtered_peak_312
chr1	19283179	19283703	525	31.70	7.49191	2.79888	4.80403	C657PACXX_7_7108.sorted.filtered_peak_313
chr1	19329905	19330208	304	14.11	4.53234	2.88824	2.13124	C657PACXX_7_7108.sorted.filtered_peak_314
chr1	19337627	19337876	250	17.01	4.60389	2.70157	2.18412	C657PACXX_7_7108.sorted.filtered_peak_315
chr1	19400940	19401448	509	16.26	4.56147	2.74331	2.14035	C657PACXX_7_7108.sorted.filtered_peak_316
chr1	19536425	19537239	815	32.20	10.07768	3.44288	7.20854	C657PACXX_7_7108.sorted.filtered_peak_317
chr1	19577694	19578525	832	31.17	12.91801	4.23062	9.93393	C657PACXX_7_7108.sorted.filtered_peak_318
chr1	19638168	19638849	682	27.70	8.81508	3.32823	6.06923	C657PACXX_7_7108.sorted.filtered_peak_319
chr1	19668084	19668474	391	13.17	3.59955	2.53283	1.32058	C657PACXX_7_7108.sorted.filtered_peak_320
chr1	19717403	19718120	718	29.69	9.77633	3.57290	6.91328	C657PACXX_7_7108.sorted.filtered_peak_321
chr1	19777203	19777567	365	14.99	3.85648	2.52632	1.54191	C657PACXX_7_7108.sorted.filtered_peak_322
chr1	19789651	19790234	584	23.33	7.66619	3.34051	4.97916	C657PACXX_7_7108.sorted.filtered_peak_323
chr1	19795726	19796154	429	17.95	5.04537	2.81188	2.57514	C657PACXX_7_7108.sorted.filtered_peak_324
chr1	19803317	19803920	604	19.51	5.50357	2.86808	2.99326	C657PACXX_7_7108.sorted.filtered_peak_325
chr1	19811718	19812650	933	24.16	5.66503	2.64080	3.14607	C657PACXX_7_7108.sorted.filtered_peak_326
chr1	19822074	19822717	644	13.66	4.12242	2.73566	1.76867	C657PACXX_7_7108.sorted.filtered_peak_327
chr1	19908763	19909261	499	14.58	4.83989	2.99667	2.39064	C657PACXX_7_7108.sorted.filtered_peak_328
chr1	19922997	19924358	1362	43.33	14.74574	3.58839	11.70549	C657PACXX_7_7108.sorted.filtered_peak_329
chr1	19933284	19934008	725	25.43	10.21406	4.02333	7.35384	C657PACXX_7_7108.sorted.filtered_peak_330
chr1	19970393	19970724	332	13.32	3.56351	2.50478	1.30128	C657PACXX_7_7108.sorted.filtered_peak_331
chr1	20042139	20042436	298	19.04	8.09133	3.97745	5.35082	C657PACXX_7_7108.sorted.filtered_peak_332
chr1	20125742	20126033	292	16.45	4.55620	2.72598	2.13617	C657PACXX_7_7108.sorted.filtered_peak_333
chr1	20126613	20126955	343	16.04	4.27376	2.63196	1.89648	C657PACXX_7_7108.sorted.filtered_peak_334
chr1	20208433	20209118	686	27.81	11.44457	4.11923	8.54379	C657PACXX_7_7108.sorted.filtered_peak_335
chr1	20478642	20479314	673	21.05	8.98640	3.96377	6.24040	C657PACXX_7_7108.sorted.filtered_peak_336
chr1	20511931	20512523	593	24.69	6.68895	2.92522	4.07582	C657PACXX_7_7108.sorted.filtered_peak_337
chr1	20514042	20514326	285	19.86	4.05213	2.34156	1.70188	C657PACXX_7_7108.sorted.filtered_peak_338
chr1	20834196	20834915	720	22.02	7.97115	3.56096	5.25741	C657PACXX_7_7108.sorted.filtered_peak_339
chr1	20915665	20915914	250	13.36	3.49140	2.46805	1.24013	C657PACXX_7_7108.sorted.filtered_peak_340
chr1	20959792	20960047	256	16.46	4.52028	2.71316	2.10009	C657PACXX_7_7108.sorted.filtered_peak_341
chr1	20960301	20960836	536	22.44	8.03425	3.54794	5.32004	C657PACXX_7_7108.sorted.filtered_peak_342
chr1	20987551	20988487	937	28.23	9.39197	3.47338	6.59149	C657PACXX_7_7108.sorted.filtered_peak_343
chr1	21022978	21023556	579	18.66	6.76422	3.44640	4.12768	C657PACXX_7_7108.sorted.filtered_peak_344
chr1	21059471	21059858	388	19.36	5.78127	3.00030	3.22941	C657PACXX_7_7108.sorted.filtered_peak_345
chr1	21113079	21114259	1181	34.94	11.39312	3.42867	8.51910	C657PACXX_7_7108.sorted.filtered_peak_346
chr1	21318981	21319263	283	16.18	4.97235	2.92186	2.50315	C657PACXX_7_7108.sorted.filtered_peak_347
chr1	21348680	21349533	854	33.98	15.79958	4.80179	12.66095	C657PACXX_7_7108.sorted.filtered_peak_348
chr1	21502314	21502587	274	22.53	4.41833	2.35017	2.01416	C657PACXX_7_7108.sorted.filtered_peak_349
chr1	21503192	21503999	808	39.36	15.43061	4.08706	12.33723	C657PACXX_7_7108.sorted.filtered_peak_350
chr1	21521660	21522052	393	17.06	6.65262	3.58463	4.01474	C657PACXX_7_7108.sorted.filtered_peak_351
chr1	21582001	21582268	268	15.80	4.52427	2.76125	2.10240	C657PACXX_7_7108.sorted.filtered_peak_352
chr1	21606570	21606819	250	12.91	3.81493	2.64785	1.51278	C657PACXX_7_7108.sorted.filtered_peak_353
chr1	21620873	21621631	759	35.10	8.87099	2.97923	6.08603	C657PACXX_7_7108.sorted.filtered_peak_354
chr1	21650771	21651626	856	24.32	7.43583	3.19359	4.75878	C657PACXX_7_7108.sorted.filtered_peak_355
chr1	21660479	21661376	898	29.29	9.40375	3.35080	6.63075	C657PACXX_7_7108.sorted.filtered_peak_356
chr1	21671985	21672293	309	17.22	3.76182	2.36079	1.45647	C657PACXX_7_7108.sorted.filtered_peak_357
chr1	21766361	21766816	456	13.39	4.31299	2.85546	1.91572	C657PACXX_7_7108.sorted.filtered_peak_358
chr1	22094784	22095111	328	16.87	6.52238	3.54710	3.89573	C657PACXX_7_7108.sorted.filtered_peak_359
chr1	22106181	22106497	317	33.21	6.38693	2.47517	3.78717	C657PACXX_7_7108.sorted.filtered_peak_360
chr1	22108633	22110306	1674	42.79	12.60084	3.27961	9.64535	C657PACXX_7_7108.sorted.filtered_peak_361
chr1	22240138	22240636	499	13.01	4.09791	2.78015	1.73267	C657PACXX_7_7108.sorted.filtered_peak_362
chr1	22263049	22263377	329	14.01	3.82002	2.57434	1.51003	C657PACXX_7_7108.sorted.filtered_peak_363
chr1	22345529	22346100	572	22.58	9.87519	4.24402	7.03134	C657PACXX_7_7108.sorted.filtered_peak_364
chr1	22351415	22352642	1228	39.51	12.92593	3.69336	9.89458	C657PACXX_7_7108.sorted.filtered_peak_365
chr1	22366142	22367011	870	29.71	13.39745	4.63774	10.36026	C657PACXX_7_7108.sorted.filtered_peak_366
chr1	22378964	22379473	510	29.32	10.76535	3.84557	7.86418	C657PACXX_7_7108.sorted.filtered_peak_367
chr1	22379880	22380245	366	19.18	4.40084	2.48889	2.02168	C657PACXX_7_7108.sorted.filtered_peak_368
chr1	22746987	22747251	265	16.81	5.05046	2.91072	2.56722	C657PACXX_7_7108.sorted.filtered_peak_369
chr1	22778138	22779132	995	27.05	9.07101	3.46096	6.29595	C657PACXX_7_7108.sorted.filtered_peak_370
chr1	22936012	22936338	327	13.05	4.12160	2.78940	1.75162	C657PACXX_7_7108.sorted.filtered_peak_371
chr1	23030976	23031318	343	15.55	4.73803	2.86374	2.30627	C657PACXX_7_7108.sorted.filtered_peak_372
chr1	23197346	23197666	321	12.90	3.69907	2.59648	1.40640	C657PACXX_7_7108.sorted.filtered_peak_373
chr1	23345447	23346393	947	25.68	8.95288	3.59126	6.15938	C657PACXX_7_7108.sorted.filtered_peak_374
chr1	23426688	23427295	608	20.98	4.63966	2.48677	2.21604	C657PACXX_7_7108.sorted.filtered_peak_375
chr1	23429868	23430213	346	20.96	4.97791	2.60896	2.50706	C657PACXX_7_7108.sorted.filtered_peak_376
chr1	23435500	23435841	342	16.71	4.37771	2.63678	1.98039	C657PACXX_7_7108.sorted.filtered_peak_377
chr1	23445364	23446079	716	17.16	5.33665	3.00156	2.82726	C657PACXX_7_7108.sorted.filtered_peak_378
chr1	23495328	23495612	285	22.14	7.46937	3.42486	4.76511	C657PACXX_7_7108.sorted.filtered_peak_379
chr1	23503959	23504264	306	12.81	3.81208	2.66000	1.50332	C657PACXX_7_7108.sorted.filtered_peak_380
chr1	23670628	23671547	920	35.40	10.45465	3.21980	7.61988	C657PACXX_7_7108.sorted.filtered_peak_381
chr1	23694489	23695801	1313	37.79	13.75521	3.81155	10.74891	C657PACXX_7_7108.sorted.filtered_peak_382
chr1	23810862	23811264	403	24.24	9.36229	3.86930	6.54355	C657PACXX_7_7108.sorted.filtered_peak_383
chr1	23823230	23823801	572	13.19	4.19867	2.81718	1.81513	C657PACXX_7_7108.sorted.filtered_peak_384
chr1	23857653	23858243	591	22.46	5.09844	2.56143	2.62370	C657PACXX_7_7108.sorted.filtered_peak_385
chr1	23866205	23866699	495	23.53	9.85960	4.14280	7.00565	C657PACXX_7_7108.sorted.filtered_peak_386
chr1	23871213	23871523	311	14.85	4.14971	2.66128	1.78887	C657PACXX_7_7108.sorted.filtered_peak_387
chr1	23885679	23886188	510	22.01	4.16106	2.28945	1.79488	C657PACXX_7_7108.sorted.filtered_peak_388
chr1	23945812	23946589	778	22.09	6.41929	2.98837	3.83642	C657PACXX_7_7108.sorted.filtered_peak_389
chr1	23961403	23961693	291	16.88	5.37988	3.04315	2.86328	C657PACXX_7_7108.sorted.filtered_peak_390
chr1	23964029	23964451	423	14.87	4.24648	2.70138	1.87304	C657PACXX_7_7108.sorted.filtered_peak_391
chr1	24018012	24018763	752	28.04	10.20706	3.76315	7.34815	C657PACXX_7_7108.sorted.filtered_peak_392
chr1	24046988	24047490	503	12.56	3.83759	2.69214	1.50645	C657PACXX_7_7108.sorted.filtered_peak_393
chr1	24069516	24070458	943	20.22	5.47644	2.77642	2.99829	C657PACXX_7_7108.sorted.filtered_peak_394
chr1	24104382	24105050	669	17.65	4.93140	2.78932	2.47581	C657PACXX_7_7108.sorted.filtered_peak_395
chr1	24117468	24117955	488	17.04	4.81633	2.78580	2.37288	C657PACXX_7_7108.sorted.filtered_peak_396
chr1	24127147	24127776	630	36.94	14.46336	4.19055	11.38005	C657PACXX_7_7108.sorted.filtered_peak_397
chr1	24151800	24152104	305	19.13	6.86249	3.41428	4.23841	C657PACXX_7_7108.sorted.filtered_peak_398
chr1	24194672	24195281	610	24.55	9.98615	3.93654	7.17999	C657PACXX_7_7108.sorted.filtered_peak_399
chr1	24285406	24286837	1432	40.94	13.27022	3.64887	10.23501	C657PACXX_7_7108.sorted.filtered_peak_400
chr1	24306363	24307331	969	35.96	11.65308	3.59055	8.69786	C657PACXX_7_7108.sorted.filtered_peak_401
chr1	24397636	24397911	276	13.74	4.04187	2.69837	1.68429	C657PACXX_7_7108.sorted.filtered_peak_402
chr1	24518375	24518696	322	17.57	5.41595	2.99316	2.90505	C657PACXX_7_7108.sorted.filtered_peak_403
chr1	24525787	24526175	389	19.50	6.52768	3.25177	3.92677	C657PACXX_7_7108.sorted.filtered_peak_404
chr1	24710832	24711109	278	19.60	5.53565	2.89662	3.00409	C657PACXX_7_7108.sorted.filtered_peak_405
chr1	24717781	24718079	299	19.89	5.17862	2.74407	2.68468	C657PACXX_7_7108.sorted.filtered_peak_406
chr1	24718506	24719320	815	18.10	4.35991	2.54137	1.96964	C657PACXX_7_7108.sorted.filtered_peak_407
chr1	24739887	24740393	507	24.89	5.34598	2.51798	2.84752	C657PACXX_7_7108.sorted.filtered_peak_408
chr1	24741962	24742409	448	42.61	16.30944	4.22476	13.11697	C657PACXX_7_7108.sorted.filtered_peak_409
chr1	24827794	24828090	297	24.13	5.18271	2.51845	2.68895	C657PACXX_7_7108.sorted.filtered_peak_410
chr1	24828897	24829386	490	26.72	6.09146	2.65300	3.52326	C657PACXX_7_7108.sorted.filtered_peak_411
chr1	24861555	24861996	442	19.63	3.92637	2.30584	1.60058	C657PACXX_7_7108.sorted.filtered_peak_412
chr1	24862912	24863412	501	29.26	7.99685	3.04583	5.27618	C657PACXX_7_7108.sorted.filtered_peak_413
chr1	24968954	24970319	1366	41.66	14.33564	3.70838	11.27716	C657PACXX_7_7108.sorted.filtered_peak_414
chr1	25071322	25072119	798	48.11	21.49194	4.80434	18.09314	C657PACXX_7_7108.sorted.filtered_peak_415
chr1	25157001	25157385	385	16.81	6.47209	3.52197	3.85860	C657PACXX_7_7108.sorted.filtered_peak_416
chr1	25174481	25175065	585	31.12	12.41152	4.17004	9.42322	C657PACXX_7_7108.sorted.filtered_peak_417
chr1	25237436	25238087	652	29.38	7.75953	2.99141	5.04596	C657PACXX_7_7108.sorted.filtered_peak_418
chr1	25246908	25247329	422	24.31	3.51714	2.01918	1.25749	C657PACXX_7_7108.sorted.filtered_peak_419
chr1	25251481	25252120	640	34.48	5.63539	2.25931	3.11716	C657PACXX_7_7108.sorted.filtered_peak_420
chr1	25255668	25255999	332	29.63	3.91699	1.99507	1.58845	C657PACXX_7_7108.sorted.filtered_peak_421
chr1	25256846	25257311	466	28.21	4.37917	2.13770	1.99583	C657PACXX_7_7108.sorted.filtered_peak_422
chr1	25281410	25282201	792	32.21	9.10515	3.16265	6.31191	C657PACXX_7_7108.sorted.filtered_peak_423
chr1	25291354	25291976	623	53.20	14.08255	3.20215	11.01038	C657PACXX_7_7108.sorted.filtered_peak_424
chr1	25293083	25293666	584	44.77	9.86519	2.75024	7.05045	C657PACXX_7_7108.sorted.filtered_peak_425
chr1	25311621	25311921	301	29.34	9.34651	3.45877	6.51669	C657PACXX_7_7108.sorted.filtered_peak_426
chr1	25348654	25349727	1074	56.62	18.80788	3.88923	15.48412	C657PACXX_7_7108.sorted.filtered_peak_427
chr1	25357212	25357592	381	37.81	9.74518	3.05420	6.89682	C657PACXX_7_7108.sorted.filtered_peak_428
chr1	25358447	25359066	620	34.22	7.83293	2.72945	5.14990	C657PACXX_7_7108.sorted.filtered_peak_429
chr1	25363755	25364126	372	18.92	3.80523	2.29979	1.49014	C657PACXX_7_7108.sorted.filtered_peak_430
chr1	25422218	25422467	250	19.96	4.99335	2.66738	2.52317	C657PACXX_7_7108.sorted.filtered_peak_431
chr1	25426097	25426358	262	20.08	4.19603	2.38328	1.82283	C657PACXX_7_7108.sorted.filtered_peak_432
chr1	25427982	25428269	288	23.26	6.41858	2.94904	3.81559	C657PACXX_7_7108.sorted.filtered_peak_433
chr1	25558584	25559833	1250	23.41	6.90829	3.02508	4.30762	C657PACXX_7_7108.sorted.filtered_peak_434
chr1	25565964	25566897	934	32.87	12.30674	3.97078	9.33382	C657PACXX_7_7108.sorted.filtered_peak_435
chr1	25573524	25574467	944	46.28	17.18884	4.15226	13.94130	C657PACXX_7_7108.sorted.filtered_peak_436
chr1	25664716	25665546	831	23.73	10.84051	4.51971	7.92286	C657PACXX_7_7108.sorted.filtered_peak_437
chr1	25756677	25757506	830	39.67	15.38392	4.16060	12.25813	C657PACXX_7_7108.sorted.filtered_peak_438
chr1	25762202	25762567	366	14.42	3.49729	2.40764	1.24563	C657PACXX_7_7108.sorted.filtered_peak_439
chr1	25847007	25847467	461	15.36	4.63696	2.83368	2.21957	C657PACXX_7_7108.sorted.filtered_peak_440
chr1	25869706	25870443	738	17.48	4.45731	2.62045	2.04674	C657PACXX_7_7108.sorted.filtered_peak_441
chr1	25876199	25876481	283	16.06	3.75608	2.42251	1.44752	C657PACXX_7_7108.sorted.filtered_peak_442
chr1	25876655	25876993	339	17.85	4.88250	2.74272	2.44646	C657PACXX_7_7108.sorted.filtered_peak_443
chr1	25889088	25889343	256	21.36	5.92366	2.92669	3.34722	C657PACXX_7_7108.sorted.filtered_peak_444
chr1	25942898	25943250	353	20.36	3.84376	2.25038	1.52558	C657PACXX_7_7108.sorted.filtered_peak_445
chr1	25968962	25969661	700	21.63	6.50797	3.04899	3.91990	C657PACXX_7_7108.sorted.filtered_peak_446
chr1	26002336	26002948	613	23.18	7.11618	3.16150	4.46963	C657PACXX_7_7108.sorted.filtered_peak_447
chr1	26101318	26101798	481	20.82	7.17472	3.35494	4.53858	C657PACXX_7_7108.sorted.filtered_peak_448
chr1	26137461	26137874	414	16.54	4.23791	2.58731	1.86755	C657PACXX_7_7108.sorted.filtered_peak_449
chr1	26146047	26146785	739	28.76	7.63869	2.98650	4.93387	C657PACXX_7_7108.sorted.filtered_peak_450
chr1	26146984	26147499	516	24.06	5.27766	2.55343	2.77299	C657PACXX_7_7108.sorted.filtered_peak_451
chr1	26185628	26186490	863	23.27	7.57690	3.34512	4.87436	C657PACXX_7_7108.sorted.filtered_peak_452
chr1	26221847	26222437	591	19.51	6.52017	3.21829	3.93819	C657PACXX_7_7108.sorted.filtered_peak_453
chr1	26231552	26232281	730	27.25	7.59751	3.07133	4.89196	C657PACXX_7_7108.sorted.filtered_peak_454
chr1	26249217	26249726	510	13.24	3.36016	2.41374	1.13462	C657PACXX_7_7108.sorted.filtered_peak_455
chr1	26297810	26298304	495	16.80	4.82548	2.81018	2.37733	C657PACXX_7_7108.sorted.filtered_peak_456
chr1	26317060	26317535	476	16.79	5.04244	2.90423	2.56462	C657PACXX_7_7108.sorted.filtered_peak_457
chr1	26324208	26325110	903	47.65	22.12569	4.88591	18.72346	C657PACXX_7_7108.sorted.filtered_peak_458
chr1	26361830	26362965	1136	24.26	6.19093	2.81744	3.60467	C657PACXX_7_7108.sorted.filtered_peak_459
chr1	26431521	26431814	294	14.21	4.47700	2.86225	2.06776	C657PACXX_7_7108.sorted.filtered_peak_460
chr1	26437528	26438842	1315	26.49	9.13938	3.58343	6.33753	C657PACXX_7_7108.sorted.filtered_peak_461
chr1	26452800	26453306	507	31.92	12.51209	4.15543	9.50700	C657PACXX_7_7108.sorted.filtered_peak_462
chr1	26471418	26471991	574	15.01	5.06131	3.06665	2.58056	C657PACXX_7_7108.sorted.filtered_peak_463
chr1	26490774	26491023	250	15.03	3.72527	2.46740	1.42548	C657PACXX_7_7108.sorted.filtered_peak_464
chr1	26496037	26496895	859	18.26	4.42677	2.55296	2.03345	C657PACXX_7_7108.sorted.filtered_peak_465
chr1	26560106	26561640	1535	45.77	16.95077	3.94722	13.79345	C657PACXX_7_7108.sorted.filtered_peak_466
chr1	26602139	26603115	977	32.90	7.32364	2.68778	4.66000	C657PACXX_7_7108.sorted.filtered_peak_467
chr1	26605961	26606360	400	28.38	3.55307	1.93171	1.28784	C657PACXX_7_7108.sorted.filtered_peak_468
chr1	26611217	26611822	606	43.83	10.92301	3.02930	8.00354	C657PACXX_7_7108.sorted.filtered_peak_469
chr1	26632982	26633394	413	33.40	15.84870	4.97929	12.68790	C657PACXX_7_7108.sorted.filtered_peak_470
chr1	26644086	26644911	826	23.98	4.87697	2.42774	2.42418	C657PACXX_7_7108.sorted.filtered_peak_471
chr1	26647965	26648302	338	22.70	4.73010	2.44112	2.28755	C657PACXX_7_7108.sorted.filtered_peak_472
chr1	26685340	26685774	435	19.87	6.28442	3.16463	3.68081	C657PACXX_7_7108.sorted.filtered_peak_473
chr1	26690343	26690934	592	19.38	5.69781	2.96582	3.15237	C657PACXX_7_7108.sorted.filtered_peak_474
chr1	26704552	26705387	836	49.34	22.61583	5.08879	19.13894	C657PACXX_7_7108.sorted.filtered_peak_475
chr1	26710625	26711117	493	15.63	4.80039	2.87305	2.37108	C657PACXX_7_7108.sorted.filtered_peak_476
chr1	26758275	26759283	1009	29.30	14.10325	4.64609	11.09881	C657PACXX_7_7108.sorted.filtered_peak_477
chr1	26798382	26800049	1668	27.90	6.68480	2.76560	4.06055	C657PACXX_7_7108.sorted.filtered_peak_478
chr1	26826506	26827827	1322	25.42	8.14124	3.29754	5.42815	C657PACXX_7_7108.sorted.filtered_peak_479
chr1	26868292	26869086	795	44.33	12.79659	3.38009	9.77681	C657PACXX_7_7108.sorted.filtered_peak_480
chr1	26907406	26907759	354	19.42	4.36706	2.47377	1.97424	C657PACXX_7_7108.sorted.filtered_peak_481
chr1	26909272	26909777	506	21.64	5.98970	2.90761	3.42754	C657PACXX_7_7108.sorted.filtered_peak_482
chr1	26924146	26924590	445	14.79	5.14574	3.12589	2.65371	C657PACXX_7_7108.sorted.filtered_peak_483
chr1	26946593	26947904	1312	43.05	16.15559	4.02530	13.00660	C657PACXX_7_7108.sorted.filtered_peak_484
chr1	27003926	27004503	578	13.73	4.51889	2.92285	2.09701	C657PACXX_7_7108.sorted.filtered_peak_485
chr1	27018840	27019793	954	29.82	5.30463	2.32008	2.81129	C657PACXX_7_7108.sorted.filtered_peak_486
chr1	27022006	27022514	509	34.90	6.00686	2.32395	3.45286	C657PACXX_7_7108.sorted.filtered_peak_487
chr1	27024658	27024952	295	32.76	6.32192	2.47219	3.72945	C657PACXX_7_7108.sorted.filtered_peak_488
chr1	27060572	27061045	474	13.41	4.12862	2.76384	1.77106	C657PACXX_7_7108.sorted.filtered_peak_489
chr1	27070319	27071388	1070	35.19	11.09280	3.51030	8.16659	C657PACXX_7_7108.sorted.filtered_peak_490
chr1	27113773	27114884	1112	41.61	9.58488	2.80907	6.77833	C657PACXX_7_7108.sorted.filtered_peak_491
chr1	27126294	27127165	872	16.47	6.16110	3.40945	3.57860	C657PACXX_7_7108.sorted.filtered_peak_492
chr1	27147284	27147684	401	14.22	4.82657	3.02135	2.37092	C657PACXX_7_7108.sorted.filtered_peak_493
chr1	27152779	27153031	253	22.31	6.50648	3.05746	3.88327	C657PACXX_7_7108.sorted.filtered_peak_494
chr1	27159966	27160471	506	38.68	14.79163	4.12498	11.69082	C657PACXX_7_7108.sorted.filtered_peak_495
chr1	27165156	27165871	716	24.53	8.94975	3.66583	6.17881	C657PACXX_7_7108.sorted.filtered_peak_496
chr1	27191269	27192134	866	25.33	8.87964	3.53448	6.12122	C657PACXX_7_7108.sorted.filtered_peak_497
chr1	27204545	27204795	251	19.74	7.79112	3.79057	5.05883	C657PACXX_7_7108.sorted.filtered_peak_498
chr1	27216232	27217252	1021	19.42	5.79619	3.00129	3.24379	C657PACXX_7_7108.sorted.filtered_peak_499
chr1	27226755	27227282	528	27.44	13.00178	4.65861	10.02227	C657PACXX_7_7108.sorted.filtered_peak_500
chr1	27247687	27248385	699	36.77	16.35516	4.73757	13.16870	C657PACXX_7_7108.sorted.filtered_peak_501
chr1	27276696	27277130	435	12.64	3.63268	2.58588	1.35108	C657PACXX_7_7108.sorted.filtered_peak_502
chr1	27319698	27320154	457	16.64	4.10008	2.52219	1.75122	C657PACXX_7_7108.sorted.filtered_peak_503
chr1	27371067	27371638	572	24.04	9.11807	3.82264	6.31064	C657PACXX_7_7108.sorted.filtered_peak_504
chr1	27423840	27424089	250	14.35	3.56206	2.43889	1.29960	C657PACXX_7_7108.sorted.filtered_peak_505
chr1	27438257	27438955	699	19.19	5.66821	2.96922	3.13033	C657PACXX_7_7108.sorted.filtered_peak_506
chr1	27463793	27464298	506	19.88	5.40734	2.80294	2.91360	C657PACXX_7_7108.sorted.filtered_peak_507
chr1	27481473	27482250	778	33.25	11.71682	3.78330	8.76955	C657PACXX_7_7108.sorted.filtered_peak_508
chr1	27524432	27524859	428	13.44	4.35876	2.86632	1.96268	C657PACXX_7_7108.sorted.filtered_peak_509
chr1	27560510	27561333	824	42.38	17.30557	4.48783	14.07149	C657PACXX_7_7108.sorted.filtered_peak_510
chr1	27611244	27611498	255	15.77	5.77034	3.32889	3.20554	C657PACXX_7_7108.sorted.filtered_peak_511
chr1	27627084	27627559	476	18.20	4.82495	2.71370	2.37462	C657PACXX_7_7108.sorted.filtered_peak_512
chr1	27648255	27648975	721	28.00	9.82019	3.67466	6.97449	C657PACXX_7_7108.sorted.filtered_peak_513
chr1	27649157	27649441	285	19.14	4.58965	2.56838	2.16617	C657PACXX_7_7108.sorted.filtered_peak_514
chr1	27659297	27659620	324	15.07	3.96575	2.56846	1.63507	C657PACXX_7_7108.sorted.filtered_peak_515
chr1	27668067	27668882	816	24.21	5.74407	2.68999	3.19086	C657PACXX_7_7108.sorted.filtered_peak_516
chr1	27669771	27670272	502	27.82	7.36368	2.96432	4.68077	C657PACXX_7_7108.sorted.filtered_peak_517
chr1	27683819	27684514	696	21.25	4.93094	2.57408	2.46867	C657PACXX_7_7108.sorted.filtered_peak_518
chr1	27686786	27687185	400	21.21	3.75908	2.18994	1.45601	C657PACXX_7_7108.sorted.filtered_peak_519
chr1	27691964	27692765	802	26.17	6.66030	2.80882	4.07008	C657PACXX_7_7108.sorted.filtered_peak_520
chr1	27714854	27715119	266	16.22	3.79878	2.42789	1.48886	C657PACXX_7_7108.sorted.filtered_peak_521
chr1	27718702	27719425	724	26.40	7.94370	3.19133	5.23830	C657PACXX_7_7108.sorted.filtered_peak_522
chr1	27721729	27722248	520	19.96	4.45214	2.47482	2.04738	C657PACXX_7_7108.sorted.filtered_peak_523
chr1	27743022	27743302	281	20.38	6.76410	3.30780	4.11833	C657PACXX_7_7108.sorted.filtered_peak_524
chr1	27744986	27745436	451	15.68	4.05676	2.56970	1.69998	C657PACXX_7_7108.sorted.filtered_peak_525
chr1	27757729	27758055	327	14.46	3.50312	2.40382	1.25139	C657PACXX_7_7108.sorted.filtered_peak_526
chr1	27816200	27817246	1047	45.41	20.33766	4.75200	17.01272	C657PACXX_7_7108.sorted.filtered_peak_527
chr1	27894864	27895514	651	21.88	5.29622	2.66656	2.79013	C657PACXX_7_7108.sorted.filtered_peak_528
chr1	27944652	27945194	543	20.89	5.51451	2.78653	2.99567	C657PACXX_7_7108.sorted.filtered_peak_529
chr1	27958968	27959671	704	32.29	8.13778	2.95281	5.38927	C657PACXX_7_7108.sorted.filtered_peak_530
chr1	27970288	27970961	674	14.10	4.20748	2.75124	1.82575	C657PACXX_7_7108.sorted.filtered_peak_531
chr1	27986117	27986780	664	27.93	5.56400	2.46917	3.03085	C657PACXX_7_7108.sorted.filtered_peak_532
chr1	27989003	27990034	1032	32.68	8.14618	2.87523	5.43241	C657PACXX_7_7108.sorted.filtered_peak_533
chr1	27995778	27996029	252	21.35	4.97546	2.59279	2.49788	C657PACXX_7_7108.sorted.filtered_peak_534
chr1	27998414	27999094	681	26.96	8.83043	3.41194	6.06832	C657PACXX_7_7108.sorted.filtered_peak_535
chr1	28051738	28052561	824	42.79	19.29090	4.71047	15.99644	C657PACXX_7_7108.sorted.filtered_peak_536
chr1	28099166	28099946	781	46.35	21.38079	5.01716	17.96684	C657PACXX_7_7108.sorted.filtered_peak_537
chr1	28157014	28157824	811	30.96	12.95046	4.23342	9.96522	C657PACXX_7_7108.sorted.filtered_peak_538
chr1	28184549	28184920	372	19.03	7.15244	3.57547	4.48427	C657PACXX_7_7108.sorted.filtered_peak_539
chr1	28195544	28196386	843	18.27	4.03408	2.41197	1.68593	C657PACXX_7_7108.sorted.filtered_peak_540
chr1	28213771	28214024	254	18.78	4.11177	2.41418	1.75376	C657PACXX_7_7108.sorted.filtered_peak_541
chr1	28217821	28218355	535	20.97	5.95795	2.94323	3.39483	C657PACXX_7_7108.sorted.filtered_peak_542
chr1	28240907	28241554	648	44.69	23.40435	5.64513	19.91535	C657PACXX_7_7108.sorted.filtered_peak_543
chr1	28286054	28286911	858	21.99	7.32335	3.27689	4.68651	C657PACXX_7_7108.sorted.filtered_peak_544
chr1	28306185	28306479	295	13.52	4.39280	2.88201	1.98576	C657PACXX_7_7108.sorted.filtered_peak_545
chr1	28382823	28383125	303	19.41	6.48614	3.27150	3.87180	C657PACXX_7_7108.sorted.filtered_peak_546
chr1	28414437	28415547	1111	38.69	15.49860	4.29698	12.36962	C657PACXX_7_7108.sorted.filtered_peak_547
chr1	28495857	28496223	367	20.67	7.07373	3.36682	4.42283	C657PACXX_7_7108.sorted.filtered_peak_548
chr1	28498950	28499488	539	17.47	4.56563	2.66131	2.14508	C657PACXX_7_7108.sorted.filtered_peak_549
chr1	28525841	28526863	1023	19.51	6.64914	3.28557	4.04325	C657PACXX_7_7108.sorted.filtered_peak_550
chr1	28559230	28559718	489	25.67	7.80952	3.20351	5.11533	C657PACXX_7_7108.sorted.filtered_peak_551
chr1	28562187	28562632	446	22.65	5.89989	2.82030	3.33866	C657PACXX_7_7108.sorted.filtered_peak_552
chr1	28573086	28573353	268	24.15	4.40849	2.28730	1.99966	C657PACXX_7_7108.sorted.filtered_peak_553
chr1	28573653	28574150	498	52.23	22.38905	4.90436	18.89460	C657PACXX_7_7108.sorted.filtered_peak_554
chr1	28574998	28575381	384	27.30	6.12532	2.63126	3.55278	C657PACXX_7_7108.sorted.filtered_peak_555
chr1	28582690	28583164	475	23.70	7.09554	3.14527	4.43427	C657PACXX_7_7108.sorted.filtered_peak_556
chr1	28585618	28586496	879	27.38	9.18625	3.45488	6.42503	C657PACXX_7_7108.sorted.filtered_peak_557
chr1	28655207	28655861	655	44.71	24.00802	6.12840	20.44033	C657PACXX_7_7108.sorted.filtered_peak_558
chr1	28695620	28696768	1149	16.18	4.70235	2.80602	2.26736	C657PACXX_7_7108.sorted.filtered_peak_559
chr1	28736262	28736511	250	15.53	5.63877	3.28036	3.09586	C657PACXX_7_7108.sorted.filtered_peak_560
chr1	28832150	28832731	582	55.51	24.24462	4.93639	20.68550	C657PACXX_7_7108.sorted.filtered_peak_561
chr1	28844290	28845676	1387	25.60	8.64698	3.47989	5.89370	C657PACXX_7_7108.sorted.filtered_peak_562
chr1	28879105	28880116	1012	29.30	11.72507	4.14675	8.76631	C657PACXX_7_7108.sorted.filtered_peak_563
chr1	28907696	28908992	1297	33.12	10.69418	3.48002	7.81830	C657PACXX_7_7108.sorted.filtered_peak_564
chr1	28969142	28970098	957	34.72	10.11391	3.27771	7.25203	C657PACXX_7_7108.sorted.filtered_peak_565
chr1	28974458	28975620	1163	50.83	19.34134	4.37417	15.98071	C657PACXX_7_7108.sorted.filtered_peak_566
chr1	28994699	28995407	709	21.39	5.70246	2.83413	3.15720	C657PACXX_7_7108.sorted.filtered_peak_567
chr1	28995583	28996665	1083	24.47	7.74396	3.27814	5.04202	C657PACXX_7_7108.sorted.filtered_peak_568
chr1	29062757	29063629	873	29.01	10.16502	3.68066	7.30377	C657PACXX_7_7108.sorted.filtered_peak_569
chr1	29101602	29102119	518	17.95	5.90143	3.15605	3.34342	C657PACXX_7_7108.sorted.filtered_peak_570
chr1	29111591	29111864	274	20.52	9.16780	4.27151	6.34340	C657PACXX_7_7108.sorted.filtered_peak_571
chr1	29203659	29204080	422	14.23	4.81590	3.01687	2.36722	C657PACXX_7_7108.sorted.filtered_peak_572
chr1	29211613	29211895	283	26.99	7.79002	3.13521	5.08251	C657PACXX_7_7108.sorted.filtered_peak_573
chr1	29213207	29213735	529	24.59	6.09945	2.78542	3.50899	C657PACXX_7_7108.sorted.filtered_peak_574
chr1	29240630	29241103	474	21.54	6.79351	3.21293	4.15051	C657PACXX_7_7108.sorted.filtered_peak_575
chr1	29241590	29242069	480	17.83	4.74957	2.71360	2.30301	C657PACXX_7_7108.sorted.filtered_peak_576
chr1	29253149	29253956	808	22.48	7.46418	3.31480	4.80369	C657PACXX_7_7108.sorted.filtered_peak_577
chr1	29388660	29389018	359	13.24	4.08600	2.75365	1.74154	C657PACXX_7_7108.sorted.filtered_peak_578
chr1	29507349	29508990	1642	39.02	11.42723	3.28440	8.52160	C657PACXX_7_7108.sorted.filtered_peak_579
chr1	29529180	29529614	435	16.69	5.43976	3.06980	2.92925	C657PACXX_7_7108.sorted.filtered_peak_580
chr1	29557131	29557658	528	24.78	7.64360	3.22981	4.94645	C657PACXX_7_7108.sorted.filtered_peak_581
chr1	29562435	29562804	370	20.62	5.50450	2.81520	2.97843	C657PACXX_7_7108.sorted.filtered_peak_582
chr1	30184807	30185247	441	28.22	8.29543	3.21441	5.54326	C657PACXX_7_7108.sorted.filtered_peak_583
chr1	30191983	30192586	604	17.10	5.78852	3.17951	3.24972	C657PACXX_7_7108.sorted.filtered_peak_584
chr1	30250455	30250809	355	15.66	5.48233	3.17377	2.97913	C657PACXX_7_7108.sorted.filtered_peak_585
chr1	30663982	30664356	375	33.40	14.01470	4.45041	10.93201	C657PACXX_7_7108.sorted.filtered_peak_586
chr1	30853428	30853743	316	16.01	4.76807	2.84622	2.32043	C657PACXX_7_7108.sorted.filtered_peak_587
chr1	31190843	31192452	1610	48.79	13.79721	3.33079	10.73380	C657PACXX_7_7108.sorted.filtered_peak_588
chr1	31216238	31217075	838	29.15	7.62042	2.87547	4.98034	C657PACXX_7_7108.sorted.filtered_peak_589
chr1	31229206	31229979	774	33.87	8.57523	2.94287	5.82377	C657PACXX_7_7108.sorted.filtered_peak_590
chr1	31238523	31239136	614	18.83	5.34088	2.87214	2.83164	C657PACXX_7_7108.sorted.filtered_peak_591
chr1	31252414	31252796	383	24.00	7.76075	3.32100	5.05829	C657PACXX_7_7108.sorted.filtered_peak_592
chr1	31297043	31297421	379	17.59	5.07363	2.85431	2.59598	C657PACXX_7_7108.sorted.filtered_peak_593
chr1	31391883	31392232	350	13.73	4.50682	2.92251	2.08161	C657PACXX_7_7108.sorted.filtered_peak_594
chr1	31401971	31402351	381	13.29	3.81618	2.62676	1.49290	C657PACXX_7_7108.sorted.filtered_peak_595
chr1	31483027	31483460	434	18.80	6.07987	3.15040	3.51381	C657PACXX_7_7108.sorted.filtered_peak_596
chr1	31509558	31509964	407	14.25	3.92928	2.60450	1.60447	C657PACXX_7_7108.sorted.filtered_peak_597
chr1	31538155	31539058	904	24.57	7.44614	3.16022	4.77325	C657PACXX_7_7108.sorted.filtered_peak_598
chr1	31628176	31628479	304	17.71	5.93994	3.20123	3.37418	C657PACXX_7_7108.sorted.filtered_peak_599
chr1	31654359	31654812	454	17.26	5.34935	2.98935	2.84396	C657PACXX_7_7108.sorted.filtered_peak_600
chr1	31769246	31770340	1095	34.16	12.27546	3.72866	9.33544	C657PACXX_7_7108.sorted.filtered_peak_601
chr1	31867502	31867804	303	14.72	4.75912	2.94864	2.31638	C657PACXX_7_7108.sorted.filtered_peak_602
chr1	31886245	31886494	250	13.55	4.38588	2.87532	1.98818	C657PACXX_7_7108.sorted.filtered_peak_603
chr1	32014351	32015030	680	24.93	9.97739	3.93356	7.15570	C657PACXX_7_7108.sorted.filtered_peak_604
chr1	32109916	32110991	1076	46.94	17.50920	4.19501	14.26708	C657PACXX_7_7108.sorted.filtered_peak_605
chr1	32129452	32129713	262	21.06	6.02381	2.96519	3.45413	C657PACXX_7_7108.sorted.filtered_peak_606
chr1	32170739	32171297	559	19.33	5.10120	2.73881	2.62876	C657PACXX_7_7108.sorted.filtered_peak_607
chr1	32253806	32255142	1337	26.95	6.56800	2.77790	3.95456	C657PACXX_7_7108.sorted.filtered_peak_608
chr1	32281369	32281742	374	14.34	4.23223	2.73622	1.86739	C657PACXX_7_7108.sorted.filtered_peak_609
chr1	32314034	32314542	509	15.96	5.40719	3.14160	2.88095	C657PACXX_7_7108.sorted.filtered_peak_610
chr1	32354951	32355396	446	16.64	6.32936	3.48052	3.72341	C657PACXX_7_7108.sorted.filtered_peak_611
chr1	32376401	32376750	350	13.27	3.58614	2.51932	1.32182	C657PACXX_7_7108.sorted.filtered_peak_612
chr1	32403993	32404367	375	38.07	7.86374	2.62807	5.15324	C657PACXX_7_7108.sorted.filtered_peak_613
chr1	32405359	32405852	494	45.96	9.86002	2.78348	6.99022	C657PACXX_7_7108.sorted.filtered_peak_614
chr1	32409405	32410508	1104	29.34	5.87319	2.49216	3.31550	C657PACXX_7_7108.sorted.filtered_peak_615
chr1	32421640	32422171	532	27.42	8.01775	3.13567	5.31252	C657PACXX_7_7108.sorted.filtered_peak_616
chr1	32423353	32423747	395	25.00	6.32373	2.82525	3.72045	C657PACXX_7_7108.sorted.filtered_peak_617
chr1	32450327	32450778	452	19.68	6.19956	3.13692	3.60930	C657PACXX_7_7108.sorted.filtered_peak_618
chr1	32450958	32451332	375	17.85	5.04647	2.82498	2.56968	C657PACXX_7_7108.sorted.filtered_peak_619
chr1	32478798	32479795	998	47.30	19.25294	4.34231	15.97617	C657PACXX_7_7108.sorted.filtered_peak_620
chr1	32480269	32480707	439	24.50	4.53955	2.31213	2.11926	C657PACXX_7_7108.sorted.filtered_peak_621
chr1	32538039	32539251	1213	34.21	11.84899	3.67168	8.91569	C657PACXX_7_7108.sorted.filtered_peak_622
chr1	32573457	32574374	918	28.40	10.28879	3.77385	7.41620	C657PACXX_7_7108.sorted.filtered_peak_623
chr1	32644899	32646249	1351	34.74	11.77082	3.49846	8.88862	C657PACXX_7_7108.sorted.filtered_peak_624
chr1	32666805	32667388	584	26.40	5.26922	2.43856	2.78067	C657PACXX_7_7108.sorted.filtered_peak_625
chr1	32671160	32671464	305	26.69	6.81900	2.88436	4.17156	C657PACXX_7_7108.sorted.filtered_peak_626
chr1	32681121	32681596	476	15.48	4.87671	2.93931	2.42212	C657PACXX_7_7108.sorted.filtered_peak_627
chr1	32687532	32688487	956	26.18	10.03125	3.78865	7.21993	C657PACXX_7_7108.sorted.filtered_peak_628
chr1	32697852	32698277	426	12.28	3.67889	2.63591	1.37281	C657PACXX_7_7108.sorted.filtered_peak_629
chr1	32715411	32716535	1125	33.44	7.75002	2.74389	5.07261	C657PACXX_7_7108.sorted.filtered_peak_630
chr1	32719377	32719667	291	24.87	3.76954	2.07642	1.46556	C657PACXX_7_7108.sorted.filtered_peak_631
chr1	32739306	32739712	407	13.90	3.69292	2.52015	1.40912	C657PACXX_7_7108.sorted.filtered_peak_632
chr1	32756917	32758540	1624	29.92	10.57684	3.60680	7.73899	C657PACXX_7_7108.sorted.filtered_peak_633
chr1	32785780	32786061	282	15.45	4.91469	2.95735	2.45444	C657PACXX_7_7108.sorted.filtered_peak_634
chr1	32802953	32803254	302	19.35	4.26010	2.43926	1.88172	C657PACXX_7_7108.sorted.filtered_peak_635
chr1	32816656	32817222	567	25.07	7.94152	3.30733	5.22430	C657PACXX_7_7108.sorted.filtered_peak_636
chr1	32837701	32838151	451	16.67	5.84082	3.24319	3.28909	C657PACXX_7_7108.sorted.filtered_peak_637
chr1	32859784	32860605	822	41.31	19.18052	5.01485	15.86275	C657PACXX_7_7108.sorted.filtered_peak_638
chr1	32866148	32866637	490	13.32	4.26801	2.84164	1.87425	C657PACXX_7_7108.sorted.filtered_peak_639
chr1	32879561	32879888	328	17.64	7.06493	3.69898	4.39467	C657PACXX_7_7108.sorted.filtered_peak_640
chr1	32929887	32930332	446	12.93	4.04813	2.76404	1.68838	C657PACXX_7_7108.sorted.filtered_peak_641
chr1	32985899	32986507	609	17.53	7.05847	3.67736	4.40478	C657PACXX_7_7108.sorted.filtered_peak_642
chr1	33115761	33117162	1402	41.39	14.86048	3.93649	11.75422	C657PACXX_7_7108.sorted.filtered_peak_643
chr1	33177690	33178293	604	15.73	5.29726	3.09753	2.79587	C657PACXX_7_7108.sorted.filtered_peak_644
chr1	33220007	33220256	250	15.23	4.10341	2.62148	1.74482	C657PACXX_7_7108.sorted.filtered_peak_645
chr1	33238675	33238943	269	17.10	5.29736	2.98936	2.78897	C657PACXX_7_7108.sorted.filtered_peak_646
chr1	33264492	33265282	791	42.67	19.13774	4.80549	15.83474	C657PACXX_7_7108.sorted.filtered_peak_647
chr1	33266761	33267297	537	24.89	6.74138	2.88668	4.15839	C657PACXX_7_7108.sorted.filtered_peak_648
chr1	33282451	33283490	1040	37.18	12.53359	3.62532	9.57635	C657PACXX_7_7108.sorted.filtered_peak_649
chr1	33342055	33342723	669	13.50	3.62121	2.51814	1.34934	C657PACXX_7_7108.sorted.filtered_peak_650
chr1	33399221	33399598	378	12.70	3.69100	2.60745	1.40574	C657PACXX_7_7108.sorted.filtered_peak_651
chr1	33405397	33405681	285	14.87	4.70059	2.91278	2.25537	C657PACXX_7_7108.sorted.filtered_peak_652
chr1	33430248	33430727	480	21.38	5.53863	2.78189	3.00568	C657PACXX_7_7108.sorted.filtered_peak_653
chr1	33446565	33447149	585	22.17	6.17312	2.95524	3.57794	C657PACXX_7_7108.sorted.filtered_peak_654
chr1	33450254	33450553	300	20.17	4.21778	2.38616	1.84148	C657PACXX_7_7108.sorted.filtered_peak_655
chr1	33454860	33455216	357	22.25	5.62058	2.74108	3.09721	C657PACXX_7_7108.sorted.filtered_peak_656
chr1	33458017	33458498	482	21.30	5.81442	2.87839	3.25911	C657PACXX_7_7108.sorted.filtered_peak_657
chr1	33490172	33491013	842	15.50	4.47730	2.75783	2.06797	C657PACXX_7_7108.sorted.filtered_peak_658
chr1	33502196	33502901	706	32.46	14.96732	4.79262	11.85587	C657PACXX_7_7108.sorted.filtered_peak_659
chr1	33511000	33511902	903	19.39	5.94447	3.03222	3.39770	C657PACXX_7_7108.sorted.filtered_peak_660
chr1	33546247	33547068	822	21.60	6.95538	3.22268	4.32431	C657PACXX_7_7108.sorted.filtered_peak_661
chr1	33564695	33565497	803	29.25	8.97420	3.32770	6.18475	C657PACXX_7_7108.sorted.filtered_peak_662
chr1	33592514	33593527	1014	56.56	24.19800	4.60998	20.68227	C657PACXX_7_7108.sorted.filtered_peak_663
chr1	33646447	33647354	908	21.05	5.02842	2.61997	2.55292	C657PACXX_7_7108.sorted.filtered_peak_664
chr1	33761102	33761409	308	17.19	5.98030	3.25569	3.41661	C657PACXX_7_7108.sorted.filtered_peak_665
chr1	33814543	33815019	477	17.10	3.68793	2.33970	1.39006	C657PACXX_7_7108.sorted.filtered_peak_666
chr1	33815473	33815933	461	20.93	5.31742	2.72299	2.81459	C657PACXX_7_7108.sorted.filtered_peak_667
chr1	33833312	33833909	598	16.38	4.86416	2.85418	2.40992	C657PACXX_7_7108.sorted.filtered_peak_668
chr1	33937669	33938282	614	24.61	7.54241	3.22058	4.85244	C657PACXX_7_7108.sorted.filtered_peak_669
chr1	34098695	34099181	487	15.37	4.31998	2.70450	1.92433	C657PACXX_7_7108.sorted.filtered_peak_670
chr1	35318242	35318795	554	19.75	6.28804	3.15239	3.69635	C657PACXX_7_7108.sorted.filtered_peak_671
chr1	35325130	35325736	607	34.86	10.70479	3.41309	7.81237	C657PACXX_7_7108.sorted.filtered_peak_672
chr1	35328981	35329324	344	25.74	3.89903	2.08792	1.57161	C657PACXX_7_7108.sorted.filtered_peak_673
chr1	35331831	35332265	435	26.73	6.44075	2.74379	3.84948	C657PACXX_7_7108.sorted.filtered_peak_674
chr1	35450525	35451120	596	15.87	4.11157	2.57853	1.75007	C657PACXX_7_7108.sorted.filtered_peak_675
chr1	35496659	35497732	1074	25.76	9.59881	3.78107	6.77321	C657PACXX_7_7108.sorted.filtered_peak_676
chr1	35544585	35545356	772	17.85	6.97679	3.59738	4.33627	C657PACXX_7_7108.sorted.filtered_peak_677
chr1	35580985	35581277	293	12.00	3.52379	2.58015	1.24386	C657PACXX_7_7108.sorted.filtered_peak_678
chr1	35657406	35657655	250	23.83	4.95524	2.45888	2.49021	C657PACXX_7_7108.sorted.filtered_peak_679
chr1	35658568	35659302	735	39.43	15.10446	4.05061	12.02298	C657PACXX_7_7108.sorted.filtered_peak_680
chr1	35667870	35668202	333	12.67	3.89661	2.71246	1.55732	C657PACXX_7_7108.sorted.filtered_peak_681
chr1	35733924	35734786	863	25.01	8.79629	3.46758	6.08462	C657PACXX_7_7108.sorted.filtered_peak_682
chr1	35896833	35897243	411	14.32	3.89576	2.58691	1.56941	C657PACXX_7_7108.sorted.filtered_peak_683
chr1	35965331	35965856	526	20.82	7.44932	3.51558	4.75945	C657PACXX_7_7108.sorted.filtered_peak_684
chr1	35971600	35972450	851	23.50	6.89816	3.06550	4.26888	C657PACXX_7_7108.sorted.filtered_peak_685
chr1	36005013	36005262	250	15.61	3.96260	2.53485	1.61846	C657PACXX_7_7108.sorted.filtered_peak_686
chr1	36010701	36011156	456	16.92	5.32571	3.01338	2.81544	C657PACXX_7_7108.sorted.filtered_peak_687
chr1	36022917	36023457	541	39.16	12.76486	3.68946	9.73637	C657PACXX_7_7108.sorted.filtered_peak_688
chr1	36034607	36035159	553	17.75	4.28229	2.52884	1.90366	C657PACXX_7_7108.sorted.filtered_peak_689
chr1	36106795	36107535	741	30.80	10.13789	3.52354	7.28263	C657PACXX_7_7108.sorted.filtered_peak_690
chr1	36184299	36184830	532	23.36	6.68201	3.04588	4.04308	C657PACXX_7_7108.sorted.filtered_peak_691
chr1	36192479	36192921	443	19.10	7.01806	3.50099	4.37230	C657PACXX_7_7108.sorted.filtered_peak_692
chr1	36234823	36235723	901	27.50	9.55635	3.66808	6.71025	C657PACXX_7_7108.sorted.filtered_peak_693
chr1	36276359	36276802	444	17.72	4.82792	2.73837	2.38593	C657PACXX_7_7108.sorted.filtered_peak_694
chr1	36348397	36349329	933	23.21	6.28907	2.90263	3.69809	C657PACXX_7_7108.sorted.filtered_peak_695
chr1	36395819	36397419	1601	23.65	6.73509	2.94615	4.15362	C657PACXX_7_7108.sorted.filtered_peak_696
chr1	36488802	36489051	250	14.38	4.90561	3.05330	2.43386	C657PACXX_7_7108.sorted.filtered_peak_697
chr1	36554186	36555019	834	27.47	8.61329	3.32042	5.86032	C657PACXX_7_7108.sorted.filtered_peak_698
chr1	36565232	36565811	580	18.26	5.88866	3.12031	3.33490	C657PACXX_7_7108.sorted.filtered_peak_699
chr1	36614743	36615625	883	48.12	16.91256	3.95519	13.69895	C657PACXX_7_7108.sorted.filtered_peak_700
chr1	36621293	36621668	376	29.10	6.51402	2.66844	3.90345	C657PACXX_7_7108.sorted.filtered_peak_701
chr1	36653713	36654116	404	15.28	5.50687	3.23157	2.98186	C657PACXX_7_7108.sorted.filtered_peak_702
chr1	36689005	36690630	1626	46.23	16.08154	3.80385	12.92006	C657PACXX_7_7108.sorted.filtered_peak_703
chr1	36751067	36751505	439	16.59	4.69813	2.77616	2.26058	C657PACXX_7_7108.sorted.filtered_peak_704
chr1	36772105	36773033	929	25.50	9.82829	3.82235	7.01535	C657PACXX_7_7108.sorted.filtered_peak_705
chr1	36839181	36840523	1343	25.16	7.13010	3.05013	4.47123	C657PACXX_7_7108.sorted.filtered_peak_706
chr1	36851185	36852443	1259	55.00	19.87155	4.03890	16.54646	C657PACXX_7_7108.sorted.filtered_peak_707
chr1	36863044	36863700	657	26.60	9.08328	3.58619	6.27585	C657PACXX_7_7108.sorted.filtered_peak_708
chr1	36886238	36886887	650	15.10	4.76467	2.91677	2.32005	C657PACXX_7_7108.sorted.filtered_peak_709
chr1	36915929	36916575	647	22.24	7.51965	3.36928	4.84739	C657PACXX_7_7108.sorted.filtered_peak_710
chr1	36929640	36930523	884	26.09	8.49583	3.34527	5.76879	C657PACXX_7_7108.sorted.filtered_peak_711
chr1	36939716	36939997	282	18.57	6.08769	3.16750	3.52153	C657PACXX_7_7108.sorted.filtered_peak_712
chr1	36989412	36989711	300	20.06	7.66789	3.67929	4.96205	C657PACXX_7_7108.sorted.filtered_peak_713
chr1	37920446	37920710	265	13.71	4.50345	2.91920	2.08147	C657PACXX_7_7108.sorted.filtered_peak_714
chr1	37943251	37943500	250	33.32	4.78360	2.11036	2.34357	C657PACXX_7_7108.sorted.filtered_peak_715
chr1	37944277	37944831	555	31.06	4.26817	2.04666	1.89009	C657PACXX_7_7108.sorted.filtered_peak_716
chr1	37945100	37945652	553	32.94	5.55528	2.29850	3.02640	C657PACXX_7_7108.sorted.filtered_peak_717
chr1	37952999	37953276	278	20.68	6.60627	3.21256	3.97901	C657PACXX_7_7108.sorted.filtered_peak_718
chr1	37979265	37980116	852	27.30	9.34591	3.55113	6.54019	C657PACXX_7_7108.sorted.filtered_peak_719
chr1	37980297	37980949	653	22.83	6.55648	3.03140	3.93404	C657PACXX_7_7108.sorted.filtered_peak_720
chr1	38019699	38020076	378	28.09	11.63709	4.23094	8.69730	C657PACXX_7_7108.sorted.filtered_peak_721
chr1	38061025	38062013	989	30.31	11.30704	3.84704	8.40762	C657PACXX_7_7108.sorted.filtered_peak_722
chr1	38068758	38069024	267	15.48	5.10908	3.05131	2.61341	C657PACXX_7_7108.sorted.filtered_peak_723
chr1	38155995	38156652	658	46.82	17.22263	4.16109	13.97799	C657PACXX_7_7108.sorted.filtered_peak_724
chr1	38157764	38158302	539	28.04	6.09316	2.58887	3.52708	C657PACXX_7_7108.sorted.filtered_peak_725
chr1	38273698	38274570	873	28.00	7.58591	3.00133	4.89777	C657PACXX_7_7108.sorted.filtered_peak_726
chr1	38324933	38326104	1172	28.68	10.21281	3.66609	7.36879	C657PACXX_7_7108.sorted.filtered_peak_727
chr1	38396280	38396682	403	17.90	4.99997	2.79906	2.53461	C657PACXX_7_7108.sorted.filtered_peak_728
chr1	38397114	38397779	666	22.62	8.29174	3.56839	5.58229	C657PACXX_7_7108.sorted.filtered_peak_729
chr1	38455222	38456151	930	26.49	10.78934	3.99567	7.92663	C657PACXX_7_7108.sorted.filtered_peak_730
chr1	38461247	38461595	349	19.44	4.72190	2.59747	2.28622	C657PACXX_7_7108.sorted.filtered_peak_731
chr1	38475038	38475347	310	31.22	7.43052	2.79568	4.75328	C657PACXX_7_7108.sorted.filtered_peak_732
chr1	38478015	38478721	707	36.04	12.23599	3.66398	9.27210	C657PACXX_7_7108.sorted.filtered_peak_733
chr1	38495517	38496320	804	20.88	4.96309	2.60195	2.49828	C657PACXX_7_7108.sorted.filtered_peak_734
chr1	38993131	38993380	250	14.14	4.76141	3.00508	2.30780	C657PACXX_7_7108.sorted.filtered_peak_735
chr1	39025044	39025450	407	19.88	5.95033	3.02477	3.38559	C657PACXX_7_7108.sorted.filtered_peak_736
chr1	39300887	39301236	350	15.41	4.45316	2.75952	2.04094	C657PACXX_7_7108.sorted.filtered_peak_737
chr1	39325114	39326077	964	29.54	9.18195	3.36062	6.37992	C657PACXX_7_7108.sorted.filtered_peak_738
chr1	39338416	39339537	1122	28.93	10.82161	3.77111	7.96093	C657PACXX_7_7108.sorted.filtered_peak_739
chr1	39456329	39457067	739	42.65	18.44146	4.82050	15.12400	C657PACXX_7_7108.sorted.filtered_peak_740
chr1	39491748	39492721	974	22.17	9.09691	3.92904	6.32189	C657PACXX_7_7108.sorted.filtered_peak_741
chr1	39564097	39564631	535	13.76	4.29875	2.81683	1.91224	C657PACXX_7_7108.sorted.filtered_peak_742
chr1	39649399	39649966	568	25.45	8.11751	3.35051	5.38313	C657PACXX_7_7108.sorted.filtered_peak_743
chr1	39651334	39651741	408	24.81	7.07565	3.07650	4.40644	C657PACXX_7_7108.sorted.filtered_peak_744
chr1	39657815	39658470	656	41.60	11.06890	3.15105	8.14226	C657PACXX_7_7108.sorted.filtered_peak_745
chr1	39662550	39662880	331	34.61	8.62363	2.91677	5.86705	C657PACXX_7_7108.sorted.filtered_peak_746
chr1	39670232	39671943	1712	24.03	7.38247	3.15912	4.72870	C657PACXX_7_7108.sorted.filtered_peak_747
chr1	39681166	39681762	597	22.46	7.38295	3.32280	4.70683	C657PACXX_7_7108.sorted.filtered_peak_748
chr1	39864118	39864793	676	13.62	4.07343	2.72249	1.71520	C657PACXX_7_7108.sorted.filtered_peak_749
chr1	39874384	39874964	581	20.09	5.31576	2.76203	2.82544	C657PACXX_7_7108.sorted.filtered_peak_750
chr1	39957175	39957424	250	14.43	4.87377	3.03564	2.40875	C657PACXX_7_7108.sorted.filtered_peak_751
chr1	39991550	39991985	436	15.10	4.86729	2.95403	2.41749	C657PACXX_7_7108.sorted.filtered_peak_752
chr1	40004764	40005140	377	13.90	4.62740	2.95644	2.19543	C657PACXX_7_7108.sorted.filtered_peak_753
chr1	40024835	40025227	393	14.46	4.12876	2.68097	1.77273	C657PACXX_7_7108.sorted.filtered_peak_754
chr1	40041203	40041597	395	18.61	4.31463	2.50046	1.92286	C657PACXX_7_7108.sorted.filtered_peak_755
chr1	40042192	40042829	638	20.48	5.70313	2.88678	3.16230	C657PACXX_7_7108.sorted.filtered_peak_756
chr1	40156992	40157504	513	16.43	4.58180	2.73785	2.15913	C657PACXX_7_7108.sorted.filtered_peak_757
chr1	40185741	40186042	302	15.40	5.29591	3.12611	2.80068	C657PACXX_7_7108.sorted.filtered_peak_758
chr1	40204331	40205052	722	18.39	5.47280	2.94474	2.95670	C657PACXX_7_7108.sorted.filtered_peak_759
chr1	40264667	40265120	454	17.12	6.74197	3.59568	4.10810	C657PACXX_7_7108.sorted.filtered_peak_760
chr1	40311482	40311750	269	16.88	4.97963	2.86984	2.51293	C657PACXX_7_7108.sorted.filtered_peak_761
chr1	40348835	40349382	548	31.84	16.00778	5.32622	12.81195	C657PACXX_7_7108.sorted.filtered_peak_762
chr1	40367426	40367783	358	17.33	5.02632	2.85726	2.54742	C657PACXX_7_7108.sorted.filtered_peak_763
chr1	40420504	40421631	1128	22.70	7.09242	3.21572	4.43426	C657PACXX_7_7108.sorted.filtered_peak_764
chr1	40439254	40439515	262	19.32	7.93779	3.89179	5.20238	C657PACXX_7_7108.sorted.filtered_peak_765
chr1	40505279	40506723	1445	44.88	12.57871	3.29948	9.57156	C657PACXX_7_7108.sorted.filtered_peak_766
chr1	40525029	40525687	659	22.71	6.53974	3.01654	3.93196	C657PACXX_7_7108.sorted.filtered_peak_767
chr1	40544227	40544476	250	13.66	4.13446	2.74948	1.76693	C657PACXX_7_7108.sorted.filtered_peak_768
chr1	40562531	40563342	812	23.54	8.24905	3.50952	5.52899	C657PACXX_7_7108.sorted.filtered_peak_769
chr1	40609548	40609820	273	15.39	4.23394	2.66670	1.85292	C657PACXX_7_7108.sorted.filtered_peak_770
chr1	40618668	40619049	382	17.58	5.76349	3.13876	3.21196	C657PACXX_7_7108.sorted.filtered_peak_771
chr1	40626615	40627300	686	26.87	8.75697	3.37379	6.01120	C657PACXX_7_7108.sorted.filtered_peak_772
chr1	40707401	40707676	276	21.52	8.98962	4.08181	6.17494	C657PACXX_7_7108.sorted.filtered_peak_773
chr1	40723080	40724071	992	41.76	16.02773	4.34243	12.81569	C657PACXX_7_7108.sorted.filtered_peak_774
chr1	40730091	40730386	296	18.90	6.43977	3.31103	3.82000	C657PACXX_7_7108.sorted.filtered_peak_775
chr1	40735814	40736125	312	15.83	4.38453	2.70150	1.98266	C657PACXX_7_7108.sorted.filtered_peak_776
chr1	40778088	40778602	515	19.35	4.01589	2.35355	1.67454	C657PACXX_7_7108.sorted.filtered_peak_777
chr1	40807257	40807627	371	22.07	6.44939	3.03744	3.84576	C657PACXX_7_7108.sorted.filtered_peak_778
chr1	40838920	40840645	1726	24.58	5.93872	2.72114	3.37942	C657PACXX_7_7108.sorted.filtered_peak_779
chr1	40851219	40851910	692	44.11	11.21929	3.11234	8.26679	C657PACXX_7_7108.sorted.filtered_peak_780
chr1	40860508	40860757	250	24.64	6.26836	2.82845	3.66860	C657PACXX_7_7108.sorted.filtered_peak_781
chr1	40865916	40866434	519	25.77	5.56260	2.56320	3.02409	C657PACXX_7_7108.sorted.filtered_peak_782
chr1	40870368	40870767	400	25.32	6.14148	2.73189	3.57033	C657PACXX_7_7108.sorted.filtered_peak_783
chr1	40915392	40917155	1764	29.55	8.03738	3.02845	5.31913	C657PACXX_7_7108.sorted.filtered_peak_784
chr1	40942612	40942861	250	14.30	4.58422	2.90483	2.16268	C657PACXX_7_7108.sorted.filtered_peak_785
chr1	40973793	40975022	1230	17.49	5.96084	3.20645	3.40759	C657PACXX_7_7108.sorted.filtered_peak_786
chr1	40996806	40997560	755	25.48	9.63687	3.79223	6.82605	C657PACXX_7_7108.sorted.filtered_peak_787
chr1	41131315	41131797	483	29.44	10.42853	3.78565	7.52700	C657PACXX_7_7108.sorted.filtered_peak_788
chr1	41157031	41158399	1369	35.28	10.21728	3.06472	7.45616	C657PACXX_7_7108.sorted.filtered_peak_789
chr1	41174468	41174978	511	20.13	5.08234	2.68882	2.60392	C657PACXX_7_7108.sorted.filtered_peak_790
chr1	41229921	41230170	250	16.16	4.65067	2.78520	2.22231	C657PACXX_7_7108.sorted.filtered_peak_791
chr1	41239888	41240179	292	12.20	3.42627	2.51490	1.19003	C657PACXX_7_7108.sorted.filtered_peak_792
chr1	41267770	41268588	819	20.64	5.22620	2.70745	2.73475	C657PACXX_7_7108.sorted.filtered_peak_793
chr1	41284220	41284616	397	19.69	6.04187	3.07646	3.46584	C657PACXX_7_7108.sorted.filtered_peak_794
chr1	41315511	41315936	426	18.97	5.35666	2.86881	2.84434	C657PACXX_7_7108.sorted.filtered_peak_795
chr1	41327961	41328582	622	34.35	13.91174	4.37815	10.82260	C657PACXX_7_7108.sorted.filtered_peak_796
chr1	41333989	41334363	375	18.03	5.68838	3.07023	3.14459	C657PACXX_7_7108.sorted.filtered_peak_797
chr1	41341403	41342059	657	24.02	7.92446	3.34723	5.23266	C657PACXX_7_7108.sorted.filtered_peak_798
chr1	41414627	41414876	250	15.02	4.54017	2.83198	2.11708	C657PACXX_7_7108.sorted.filtered_peak_799
chr1	41445019	41445794	776	43.77	15.24552	3.89979	12.11034	C657PACXX_7_7108.sorted.filtered_peak_800
chr1	41469326	41469954	629	19.69	6.07293	3.06330	3.51244	C657PACXX_7_7108.sorted.filtered_peak_801
chr1	41826572	41826964	393	25.91	7.96445	3.24416	5.25429	C657PACXX_7_7108.sorted.filtered_peak_802
chr1	41882618	41882986	369	15.70	4.60610	2.79547	2.18315	C657PACXX_7_7108.sorted.filtered_peak_803
chr1	41898412	41898822	411	16.07	4.48939	2.72652	2.08010	C657PACXX_7_7108.sorted.filtered_peak_804
chr1	42105025	42105681	657	17.76	4.88106	2.75868	2.43226	C657PACXX_7_7108.sorted.filtered_peak_805
chr1	42127972	42128417	446	26.03	6.15266	2.70306	3.57823	C657PACXX_7_7108.sorted.filtered_peak_806
chr1	42132778	42133229	452	22.95	4.69783	2.41458	2.27216	C657PACXX_7_7108.sorted.filtered_peak_807
chr1	42139057	42139582	526	23.58	5.99005	2.77794	3.43741	C657PACXX_7_7108.sorted.filtered_peak_808
chr1	42149506	42149976	471	24.61	6.47675	2.89426	3.86071	C657PACXX_7_7108.sorted.filtered_peak_809
chr1	42166556	42166961	406	12.39	3.73347	2.65497	1.42189	C657PACXX_7_7108.sorted.filtered_peak_810
chr1	42194362	42194747	386	21.39	4.76931	2.51410	2.32630	C657PACXX_7_7108.sorted.filtered_peak_811
chr1	42204877	42205401	525	21.75	5.33162	2.67404	2.83707	C657PACXX_7_7108.sorted.filtered_peak_812
chr1	42216763	42217527	765	30.02	9.07237	3.24004	6.30798	C657PACXX_7_7108.sorted.filtered_peak_813
chr1	42257315	42258139	825	15.73	4.20204	2.62499	1.83278	C657PACXX_7_7108.sorted.filtered_peak_814
chr1	42272043	42272818	776	29.97	6.51343	2.63127	3.89602	C657PACXX_7_7108.sorted.filtered_peak_815
chr1	42328079	42329125	1047	26.09	7.93294	3.20834	5.22765	C657PACXX_7_7108.sorted.filtered_peak_816
chr1	42334099	42334504	406	14.97	3.79430	2.49837	1.49071	C657PACXX_7_7108.sorted.filtered_peak_817
chr1	42357005	42357640	636	23.97	7.37535	3.22321	4.68857	C657PACXX_7_7108.sorted.filtered_peak_818
chr1	42363919	42364330	412	20.41	5.34071	2.75941	2.83811	C657PACXX_7_7108.sorted.filtered_peak_819
chr1	42385533	42386518	986	25.77	6.19261	2.69393	3.64422	C657PACXX_7_7108.sorted.filtered_peak_820
chr1	42500973	42502155	1183	24.48	6.22638	2.80874	3.64336	C657PACXX_7_7108.sorted.filtered_peak_821
chr1	42639081	42639380	300	15.08	3.78082	2.48682	1.47658	C657PACXX_7_7108.sorted.filtered_peak_822
chr1	42800527	42801659	1133	27.11	7.71321	3.05280	5.03559	C657PACXX_7_7108.sorted.filtered_peak_823
chr1	42921406	42922901	1496	23.80	6.89635	3.00950	4.28876	C657PACXX_7_7108.sorted.filtered_peak_824
chr1	42928452	42929103	652	27.60	9.93619	3.69266	7.10753	C657PACXX_7_7108.sorted.filtered_peak_825
chr1	43123637	43124513	877	27.78	9.22386	3.47545	6.43230	C657PACXX_7_7108.sorted.filtered_peak_826
chr1	43147307	43148154	848	32.24	11.01417	3.54189	8.15168	C657PACXX_7_7108.sorted.filtered_peak_827
chr1	43232069	43233469	1401	33.28	10.21806	3.30907	7.38672	C657PACXX_7_7108.sorted.filtered_peak_828
chr1	43282150	43283446	1297	35.02	12.58600	3.76995	9.62796	C657PACXX_7_7108.sorted.filtered_peak_829
chr1	43311701	43312500	800	27.03	7.64929	3.08064	4.95215	C657PACXX_7_7108.sorted.filtered_peak_830
chr1	43389115	43390419	1305	30.37	8.97629	3.23043	6.19732	C657PACXX_7_7108.sorted.filtered_peak_831
chr1	43396777	43397226	450	25.81	5.31762	2.49230	2.80161	C657PACXX_7_7108.sorted.filtered_peak_832
chr1	43397465	43398143	679	30.69	7.45921	2.85074	4.76221	C657PACXX_7_7108.sorted.filtered_peak_833
chr1	43406707	43407271	565	20.14	3.74103	2.22248	1.44445	C657PACXX_7_7108.sorted.filtered_peak_834
chr1	43423711	43424845	1135	29.91	7.75949	2.89205	5.09356	C657PACXX_7_7108.sorted.filtered_peak_835
chr1	43539312	43539637	326	19.64	7.21210	3.52866	4.54399	C657PACXX_7_7108.sorted.filtered_peak_836
chr1	43637596	43638509	914	30.34	10.66460	3.63552	7.80767	C657PACXX_7_7108.sorted.filtered_peak_837
chr1	43692988	43693259	272	18.68	6.40367	3.28894	3.80656	C657PACXX_7_7108.sorted.filtered_peak_838
chr1	43796108	43796532	425	14.51	4.61832	2.89525	2.19846	C657PACXX_7_7108.sorted.filtered_peak_839
chr1	43814822	43815327	506	21.37	7.00704	3.31302	4.34257	C657PACXX_7_7108.sorted.filtered_peak_840
chr1	43824238	43824824	587	31.87	13.06700	4.30300	10.04425	C657PACXX_7_7108.sorted.filtered_peak_841
chr1	43833189	43834399	1211	23.47	5.98447	2.80401	3.41159	C657PACXX_7_7108.sorted.filtered_peak_842
chr1	43855360	43855879	520	26.84	9.75546	3.70959	6.93620	C657PACXX_7_7108.sorted.filtered_peak_843
chr1	43880374	43880819	446	13.00	4.08586	2.77849	1.71869	C657PACXX_7_7108.sorted.filtered_peak_844
chr1	43919483	43919833	351	16.74	3.69455	2.35959	1.40814	C657PACXX_7_7108.sorted.filtered_peak_845
chr1	43920299	43920671	373	15.22	3.42068	2.32802	1.18529	C657PACXX_7_7108.sorted.filtered_peak_846
chr1	44047931	44048245	315	18.54	5.91137	3.11017	3.35499	C657PACXX_7_7108.sorted.filtered_peak_847
chr1	44115338	44116441	1104	47.56	19.52269	4.44943	16.21679	C657PACXX_7_7108.sorted.filtered_peak_848
chr1	44172728	44173858	1131	25.02	6.76231	2.91960	4.14581	C657PACXX_7_7108.sorted.filtered_peak_849
chr1	44412069	44413021	953	36.33	12.87589	3.79648	9.88423	C657PACXX_7_7108.sorted.filtered_peak_850
chr1	44435349	44435874	526	32.53	8.96382	3.10696	6.18621	C657PACXX_7_7108.sorted.filtered_peak_851
chr1	44440096	44440934	839	29.93	6.31632	2.57558	3.72378	C657PACXX_7_7108.sorted.filtered_peak_852
chr1	44456973	44457716	744	20.00	6.20483	3.10585	3.61894	C657PACXX_7_7108.sorted.filtered_peak_853
chr1	44495257	44496191	935	25.40	7.03365	2.97199	4.40321	C657PACXX_7_7108.sorted.filtered_peak_854
chr1	44678498	44679319	822	22.73	6.00359	2.85302	3.42684	C657PACXX_7_7108.sorted.filtered_peak_855
chr1	44820468	44821455	988	20.61	5.77288	2.86527	3.26082	C657PACXX_7_7108.sorted.filtered_peak_856
chr1	45060604	45061160	557	16.65	4.98924	2.88254	2.52980	C657PACXX_7_7108.sorted.filtered_peak_857
chr1	45097275	45098525	1251	24.16	6.14827	2.79691	3.57661	C657PACXX_7_7108.sorted.filtered_peak_858
chr1	45130389	45130833	445	14.48	4.92147	3.04776	2.45833	C657PACXX_7_7108.sorted.filtered_peak_859
chr1	45139646	45140463	818	63.48	27.61462	4.99288	23.90904	C657PACXX_7_7108.sorted.filtered_peak_860
chr1	45162467	45162897	431	12.74	3.78489	2.65245	1.47978	C657PACXX_7_7108.sorted.filtered_peak_861
chr1	45173529	45174208	680	16.51	5.56990	3.14950	3.03941	C657PACXX_7_7108.sorted.filtered_peak_862
chr1	45180725	45181129	405	20.95	7.44038	3.49716	4.75129	C657PACXX_7_7108.sorted.filtered_peak_863
chr1	45186883	45187940	1058	33.16	10.56868	3.52958	7.66763	C657PACXX_7_7108.sorted.filtered_peak_864
chr1	45196134	45197230	1097	44.87	17.31865	4.43723	14.03501	C657PACXX_7_7108.sorted.filtered_peak_865
chr1	45204880	45206003	1124	30.00	11.60650	3.91973	8.70034	C657PACXX_7_7108.sorted.filtered_peak_866
chr1	45240688	45242225	1538	25.94	7.42392	3.05785	4.75959	C657PACXX_7_7108.sorted.filtered_peak_867
chr1	45251619	45252131	513	19.37	4.81477	2.62282	2.38268	C657PACXX_7_7108.sorted.filtered_peak_868
chr1	45259130	45259605	476	14.99	5.30496	3.17454	2.79680	C657PACXX_7_7108.sorted.filtered_peak_869
chr1	45265425	45266555	1131	52.83	21.38228	4.45176	17.99420	C657PACXX_7_7108.sorted.filtered_peak_870
chr1	45272960	45274077	1118	40.65	7.87035	2.51496	5.18475	C657PACXX_7_7108.sorted.filtered_peak_871
chr1	45274859	45275802	944	38.29	6.66340	2.35164	4.06716	C657PACXX_7_7108.sorted.filtered_peak_872
chr1	45279352	45279677	326	23.06	4.18138	2.25760	1.80655	C657PACXX_7_7108.sorted.filtered_peak_873
chr1	45284946	45286239	1294	25.36	7.86792	3.22417	5.17692	C657PACXX_7_7108.sorted.filtered_peak_874
chr1	45301535	45301890	356	18.65	7.80915	3.90088	5.08530	C657PACXX_7_7108.sorted.filtered_peak_875
chr1	45345134	45345383	250	13.02	4.09638	2.78311	1.72579	C657PACXX_7_7108.sorted.filtered_peak_876
chr1	45451953	45452595	643	32.53	15.40294	4.91554	12.27452	C657PACXX_7_7108.sorted.filtered_peak_877
chr1	45477329	45477845	517	31.51	8.04376	2.96371	5.30419	C657PACXX_7_7108.sorted.filtered_peak_878
chr1	45769116	45770092	977	43.81	16.39006	4.20969	13.18161	C657PACXX_7_7108.sorted.filtered_peak_879
chr1	45792233	45792483	251	12.90	3.80098	2.64783	1.49147	C657PACXX_7_7108.sorted.filtered_peak_880
chr1	45805319	45806246	928	30.91	9.10245	3.28538	6.28666	C657PACXX_7_7108.sorted.filtered_peak_881
chr1	45956409	45957368	960	48.38	21.26501	4.50949	17.92775	C657PACXX_7_7108.sorted.filtered_peak_882
chr1	45965445	45966166	722	43.93	21.92253	5.46073	18.47859	C657PACXX_7_7108.sorted.filtered_peak_883
chr1	45978319	45978571	253	16.82	5.79714	3.22433	3.24278	C657PACXX_7_7108.sorted.filtered_peak_884
chr1	45986772	45988373	1602	27.75	8.72369	3.35307	5.95257	C657PACXX_7_7108.sorted.filtered_peak_885
chr1	46009353	46010033	681	21.98	7.33324	3.36117	4.65529	C657PACXX_7_7108.sorted.filtered_peak_886
chr1	46016129	46017066	938	27.64	11.40634	4.19874	8.47187	C657PACXX_7_7108.sorted.filtered_peak_887
chr1	46035654	46036072	419	17.58	6.73203	3.52613	4.11257	C657PACXX_7_7108.sorted.filtered_peak_888
chr1	46049010	46050792	1783	47.61	14.96233	3.56425	11.85583	C657PACXX_7_7108.sorted.filtered_peak_889
chr1	46151796	46154174	2379	44.11	10.80478	2.93625	7.92896	C657PACXX_7_7108.sorted.filtered_peak_890
chr1	46215750	46216890	1141	26.97	9.48090	3.51894	6.71020	C657PACXX_7_7108.sorted.filtered_peak_891
chr1	46268470	46269296	827	16.67	3.99680	2.48319	1.65316	C657PACXX_7_7108.sorted.filtered_peak_892
chr1	46309089	46309589	501	14.49	4.17241	2.70257	1.80535	C657PACXX_7_7108.sorted.filtered_peak_893
chr1	46502574	46503084	511	21.17	6.82086	3.24581	4.17888	C657PACXX_7_7108.sorted.filtered_peak_894
chr1	46528379	46528707	329	12.76	3.94504	2.73017	1.59736	C657PACXX_7_7108.sorted.filtered_peak_895
chr1	46598247	46599157	911	39.91	15.65729	4.24488	12.50600	C657PACXX_7_7108.sorted.filtered_peak_896
chr1	46632268	46632802	535	13.91	4.49959	2.89834	2.09055	C657PACXX_7_7108.sorted.filtered_peak_897
chr1	46645133	46645533	401	15.23	3.85284	2.51104	1.52998	C657PACXX_7_7108.sorted.filtered_peak_898
chr1	46663580	46663962	383	19.62	5.50009	2.87604	2.97449	C657PACXX_7_7108.sorted.filtered_peak_899
chr1	46664285	46664572	288	20.81	6.15769	3.03726	3.56933	C657PACXX_7_7108.sorted.filtered_peak_900
chr1	46712597	46713546	950	30.49	10.69515	3.63576	7.82714	C657PACXX_7_7108.sorted.filtered_peak_901
chr1	46768820	46769809	990	43.71	17.69216	4.30993	14.49291	C657PACXX_7_7108.sorted.filtered_peak_902
chr1	46806023	46806960	938	28.08	9.56808	3.62865	6.71970	C657PACXX_7_7108.sorted.filtered_peak_903
chr1	46871861	46872236	376	15.62	4.18240	2.61174	1.83344	C657PACXX_7_7108.sorted.filtered_peak_904
chr1	46908398	46908688	291	18.68	5.73742	3.03460	3.19188	C657PACXX_7_7108.sorted.filtered_peak_905
chr1	46943107	46943577	471	14.97	3.73997	2.47776	1.43894	C657PACXX_7_7108.sorted.filtered_peak_906
chr1	46987972	46988475	504	18.14	4.83185	2.72017	2.37956	C657PACXX_7_7108.sorted.filtered_peak_907
chr1	47047255	47048064	810	31.68	10.42663	3.53781	7.55250	C657PACXX_7_7108.sorted.filtered_peak_908
chr1	47069613	47070439	827	32.13	10.74421	3.53865	7.88318	C657PACXX_7_7108.sorted.filtered_peak_909
chr1	47081660	47082482	823	23.85	6.50564	2.91702	3.90816	C657PACXX_7_7108.sorted.filtered_peak_910
chr1	47133181	47133476	296	14.68	3.91578	2.57393	1.58025	C657PACXX_7_7108.sorted.filtered_peak_911
chr1	47184446	47185227	782	27.99	8.80765	3.32484	6.04924	C657PACXX_7_7108.sorted.filtered_peak_912
chr1	47190859	47191179	321	15.93	5.12072	3.01059	2.63501	C657PACXX_7_7108.sorted.filtered_peak_913
chr1	47201491	47201882	392	16.09	6.01515	3.39225	3.43912	C657PACXX_7_7108.sorted.filtered_peak_914
chr1	47644872	47645215	344	18.43	4.51828	2.58006	2.11219	C657PACXX_7_7108.sorted.filtered_peak_915
chr1	47658388	47658911	524	19.58	5.57481	2.89424	3.05712	C657PACXX_7_7108.sorted.filtered_peak_916
chr1	47779248	47780522	1275	34.15	13.52759	4.09303	10.51522	C657PACXX_7_7108.sorted.filtered_peak_917
chr1	47799131	47800562	1432	26.21	8.03103	3.23677	5.31334	C657PACXX_7_7108.sorted.filtered_peak_918
chr1	47817095	47817443	349	20.55	9.27402	4.27768	6.45408	C657PACXX_7_7108.sorted.filtered_peak_919
chr1	47890009	47890364	356	13.51	3.66362	2.53846	1.38260	C657PACXX_7_7108.sorted.filtered_peak_920
chr1	47902215	47902470	256	24.88	5.49487	2.56614	2.98051	C657PACXX_7_7108.sorted.filtered_peak_921
chr1	47903285	47903807	523	34.39	11.33296	3.66530	8.37494	C657PACXX_7_7108.sorted.filtered_peak_922
chr1	48176296	48176688	393	15.01	4.06353	2.61746	1.70572	C657PACXX_7_7108.sorted.filtered_peak_923
chr1	48192020	48192272	253	15.42	3.93221	2.53007	1.60191	C657PACXX_7_7108.sorted.filtered_peak_924
chr1	48937782	48938165	384	25.07	10.45207	4.19496	7.55668	C657PACXX_7_7108.sorted.filtered_peak_925
chr1	48964031	48964313	283	14.66	4.36580	2.77749	1.97243	C657PACXX_7_7108.sorted.filtered_peak_926
chr1	51339063	51339566	504	21.47	9.04261	4.04673	6.24829	C657PACXX_7_7108.sorted.filtered_peak_927
chr1	51425303	51426340	1038	23.77	8.01979	3.42447	5.30260	C657PACXX_7_7108.sorted.filtered_peak_928
chr1	51433842	51434787	946	28.34	7.98947	3.08174	5.27941	C657PACXX_7_7108.sorted.filtered_peak_929
chr1	51435395	51435870	476	23.33	5.24961	2.56940	2.76123	C657PACXX_7_7108.sorted.filtered_peak_930
chr1	51442314	51442685	372	17.38	4.63927	2.68934	2.22069	C657PACXX_7_7108.sorted.filtered_peak_931
chr1	51701517	51702227	711	22.11	7.59256	3.41453	4.91054	C657PACXX_7_7108.sorted.filtered_peak_932
chr1	51870452	51870819	368	12.44	3.77110	2.66801	1.45161	C657PACXX_7_7108.sorted.filtered_peak_933
chr1	51899368	51899937	570	17.30	4.54548	2.66051	2.13549	C657PACXX_7_7108.sorted.filtered_peak_934
chr1	51908073	51908633	561	18.87	5.17101	2.81002	2.67459	C657PACXX_7_7108.sorted.filtered_peak_935
chr1	51970784	51971244	461	31.31	10.30515	3.57014	7.42485	C657PACXX_7_7108.sorted.filtered_peak_936
chr1	51984901	51985319	419	25.84	4.23743	2.17704	1.86209	C657PACXX_7_7108.sorted.filtered_peak_937
chr1	51986034	51986735	702	23.69	3.85455	2.13432	1.53671	C657PACXX_7_7108.sorted.filtered_peak_938
chr1	52000229	52001001	773	14.11	4.34133	2.80394	1.95208	C657PACXX_7_7108.sorted.filtered_peak_939
chr1	52035010	52035925	916	18.45	4.90313	2.72701	2.44615	C657PACXX_7_7108.sorted.filtered_peak_940
chr1	52082489	52083377	889	26.75	9.48993	3.69041	6.65600	C657PACXX_7_7108.sorted.filtered_peak_941
chr1	52194890	52195641	752	25.03	7.62443	3.17811	4.94605	C657PACXX_7_7108.sorted.filtered_peak_942
chr1	52344055	52345206	1152	45.33	18.17310	4.23387	14.93618	C657PACXX_7_7108.sorted.filtered_peak_943
chr1	52362164	52362413	250	12.25	3.66144	2.62976	1.35804	C657PACXX_7_7108.sorted.filtered_peak_944
chr1	52498714	52499856	1143	24.84	8.77009	3.57753	6.00587	C657PACXX_7_7108.sorted.filtered_peak_945
chr1	52520592	52521113	522	21.51	4.58721	2.45146	2.16073	C657PACXX_7_7108.sorted.filtered_peak_946
chr1	52521767	52522036	270	23.29	5.30068	2.59799	2.79225	C657PACXX_7_7108.sorted.filtered_peak_947
chr1	52522212	52522758	547	22.79	5.09108	2.54377	2.61886	C657PACXX_7_7108.sorted.filtered_peak_948
chr1	52605504	52605821	318	19.48	6.73081	3.35254	4.10130	C657PACXX_7_7108.sorted.filtered_peak_949
chr1	52831259	52832526	1268	37.93	11.75499	3.42798	8.81967	C657PACXX_7_7108.sorted.filtered_peak_950
chr1	52869391	52870724	1334	29.07	9.44072	3.45306	6.62923	C657PACXX_7_7108.sorted.filtered_peak_951
chr1	52889459	52890127	669	19.11	5.52547	2.92023	3.00083	C657PACXX_7_7108.sorted.filtered_peak_952
chr1	53017960	53018457	498	21.37	5.33501	2.70990	2.82422	C657PACXX_7_7108.sorted.filtered_peak_953
chr1	53018816	53019294	479	23.75	6.97131	3.07938	4.33666	C657PACXX_7_7108.sorted.filtered_peak_954
chr1	53102297	53103461	1165	31.01	9.36067	3.31002	6.55308	C657PACXX_7_7108.sorted.filtered_peak_955
chr1	53124653	53124925	273	14.99	3.63315	2.43141	1.34453	C657PACXX_7_7108.sorted.filtered_peak_956
chr1	53125152	53125432	281	16.95	4.80654	2.78385	2.36909	C657PACXX_7_7108.sorted.filtered_peak_957
chr1	53152638	53152916	279	12.72	3.65568	2.58966	1.37213	C657PACXX_7_7108.sorted.filtered_peak_958
chr1	53163570	53164232	663	21.10	5.71352	2.85309	3.17165	C657PACXX_7_7108.sorted.filtered_peak_959
chr1	53168627	53169278	652	28.63	10.26901	3.81454	7.37406	C657PACXX_7_7108.sorted.filtered_peak_960
chr1	53191683	53192553	871	20.08	6.86511	3.36218	4.22042	C657PACXX_7_7108.sorted.filtered_peak_961
chr1	53392801	53393549	749	16.05	4.53244	2.73833	2.12878	C657PACXX_7_7108.sorted.filtered_peak_962
chr1	53480197	53480772	576	25.37	10.52909	4.09122	7.66424	C657PACXX_7_7108.sorted.filtered_peak_963
chr1	53662036	53662670	635	24.52	7.26557	3.13164	4.60212	C657PACXX_7_7108.sorted.filtered_peak_964
chr1	53685603	53686692	1090	38.86	14.81305	4.01537	11.74565	C657PACXX_7_7108.sorted.filtered_peak_965
chr1	53703836	53704628	793	26.25	9.80798	3.66841	7.02321	C657PACXX_7_7108.sorted.filtered_peak_966
chr1	53743915	53744304	390	14.48	3.76558	2.52176	1.45606	C657PACXX_7_7108.sorted.filtered_peak_967
chr1	53791594	53792405	812	33.36	8.75300	3.00009	5.99393	C657PACXX_7_7108.sorted.filtered_peak_968
chr1	53858963	53859333	371	16.50	4.86983	2.85532	2.41082	C657PACXX_7_7108.sorted.filtered_peak_969
chr1	53878746	53879604	859	37.02	13.46926	3.96624	10.42421	C657PACXX_7_7108.sorted.filtered_peak_970
chr1	54050877	54051176	300	19.43	5.47509	2.86963	2.96494	C657PACXX_7_7108.sorted.filtered_peak_971
chr1	54220306	54220555	250	12.00	3.30708	2.47032	1.09580	C657PACXX_7_7108.sorted.filtered_peak_972
chr1	54231370	54231686	317	17.46	4.62865	2.68627	2.20278	C657PACXX_7_7108.sorted.filtered_peak_973
chr1	54232533	54232938	406	20.03	5.63092	2.89396	3.09424	C657PACXX_7_7108.sorted.filtered_peak_974
chr1	54248752	54249046	295	17.05	5.99712	3.28934	3.42159	C657PACXX_7_7108.sorted.filtered_peak_975
chr1	54303450	54304510	1061	45.42	19.66524	4.65309	16.35243	C657PACXX_7_7108.sorted.filtered_peak_976
chr1	54354975	54356073	1099	27.60	9.46777	3.58484	6.65352	C657PACXX_7_7108.sorted.filtered_peak_977
chr1	54411181	54412328	1148	55.26	19.40359	4.00260	16.07113	C657PACXX_7_7108.sorted.filtered_peak_978
chr1	54518751	54519613	863	51.62	22.68281	4.82711	19.21833	C657PACXX_7_7108.sorted.filtered_peak_979
chr1	54535615	54535964	350	13.62	4.04076	2.70759	1.68505	C657PACXX_7_7108.sorted.filtered_peak_980
chr1	54665422	54666200	779	27.65	10.82070	3.88541	7.96492	C657PACXX_7_7108.sorted.filtered_peak_981
chr1	54695113	54695562	450	18.16	3.96678	2.39418	1.63034	C657PACXX_7_7108.sorted.filtered_peak_982
chr1	54696263	54697255	993	23.92	7.21525	3.14298	4.55841	C657PACXX_7_7108.sorted.filtered_peak_983
chr1	54750402	54751140	739	26.32	6.42319	2.74819	3.83891	C657PACXX_7_7108.sorted.filtered_peak_984
chr1	54752970	54753221	252	25.23	5.45886	2.54509	2.94177	C657PACXX_7_7108.sorted.filtered_peak_985
chr1	54872699	54873600	902	27.12	6.39352	2.70880	3.80245	C657PACXX_7_7108.sorted.filtered_peak_986
chr1	54946985	54947278	294	16.40	4.71493	2.79127	2.28461	C657PACXX_7_7108.sorted.filtered_peak_987
chr1	54954004	54954422	419	21.87	6.01819	2.90000	3.45260	C657PACXX_7_7108.sorted.filtered_peak_988
chr1	55137706	55138042	337	13.05	4.11400	2.78928	1.74046	C657PACXX_7_7108.sorted.filtered_peak_989
chr1	55181128	55181933	806	25.05	8.34679	3.44609	5.59864	C657PACXX_7_7108.sorted.filtered_peak_990
chr1	55229688	55230830	1143	41.80	15.40051	3.88956	12.29239	C657PACXX_7_7108.sorted.filtered_peak_991
chr1	55266932	55267347	416	21.75	5.47293	2.74049	2.94310	C657PACXX_7_7108.sorted.filtered_peak_992
chr1	55352454	55352983	530	18.70	4.60694	2.59902	2.18602	C657PACXX_7_7108.sorted.filtered_peak_993
chr1	55410910	55411377	468	13.73	3.98005	2.67220	1.62843	C657PACXX_7_7108.sorted.filtered_peak_994
chr1	55416355	55416604	250	13.02	3.85085	2.65963	1.53831	C657PACXX_7_7108.sorted.filtered_peak_995
chr1	55437199	55437627	429	12.99	3.88001	2.67278	1.56921	C657PACXX_7_7108.sorted.filtered_peak_996
chr1	55461357	55461715	359	17.24	4.27488	2.56033	1.89054	C657PACXX_7_7108.sorted.filtered_peak_997
chr1	55462071	55462322	252	18.14	4.78684	2.70372	2.34055	C657PACXX_7_7108.sorted.filtered_peak_998
chr1	55538956	55539241	286	18.87	6.10120	3.15020	3.53274	C657PACXX_7_7108.sorted.filtered_peak_999
chr1	55593634	55594373	740	26.01	9.58559	3.71026	6.77810	C657PACXX_7_7108.sorted.filtered_peak_1000
chr1	55606016	55606677	662	20.60	5.90531	2.94684	3.35038	C657PACXX_7_7108.sorted.filtered_peak_1001
chr1	55680956	55681525	570	20.81	4.18886	2.34798	1.82007	C657PACXX_7_7108.sorted.filtered_peak_1002
chr1	55723693	55724037	345	14.57	3.95920	2.60219	1.61340	C657PACXX_7_7108.sorted.filtered_peak_1003
chr1	55743056	55743541	486	18.24	5.36482	2.91584	2.86219	C657PACXX_7_7108.sorted.filtered_peak_1004
chr1	56912109	56912358	250	13.37	4.22179	2.81090	1.85347	C657PACXX_7_7108.sorted.filtered_peak_1005
chr1	57297654	57297903	250	14.34	4.85817	3.02859	2.40409	C657PACXX_7_7108.sorted.filtered_peak_1006
chr1	57773079	57773379	301	14.38	3.94858	2.60920	1.61025	C657PACXX_7_7108.sorted.filtered_peak_1007
chr1	58981593	58981844	252	15.29	4.82662	2.94151	2.36320	C657PACXX_7_7108.sorted.filtered_peak_1008
chr1	59011851	59012746	896	33.17	10.85989	3.53676	7.96440	C657PACXX_7_7108.sorted.filtered_peak_1009
chr1	59118369	59118769	401	14.80	3.97291	2.58853	1.62910	C657PACXX_7_7108.sorted.filtered_peak_1010
chr1	59165278	59165964	687	22.22	8.56293	3.64211	5.86699	C657PACXX_7_7108.sorted.filtered_peak_1011
chr1	59183757	59184169	413	19.02	6.69507	3.36924	4.07732	C657PACXX_7_7108.sorted.filtered_peak_1012
chr1	59192423	59193240	818	13.85	4.25124	2.77931	1.88095	C657PACXX_7_7108.sorted.filtered_peak_1013
chr1	59205554	59205868	315	18.30	5.45154	2.94742	2.93890	C657PACXX_7_7108.sorted.filtered_peak_1014
chr1	59220438	59221569	1132	22.73	6.13777	2.86992	3.57620	C657PACXX_7_7108.sorted.filtered_peak_1015
chr1	59249393	59250850	1458	53.96	14.06120	3.05225	11.03345	C657PACXX_7_7108.sorted.filtered_peak_1016
chr1	59281830	59282082	253	22.20	4.63015	2.42820	2.20422	C657PACXX_7_7108.sorted.filtered_peak_1017
chr1	59351729	59352022	294	18.67	5.38962	2.90009	2.87827	C657PACXX_7_7108.sorted.filtered_peak_1018
chr1	59369022	59369466	445	17.85	4.26083	2.51805	1.88625	C657PACXX_7_7108.sorted.filtered_peak_1019
chr1	59388224	59388551	328	15.68	3.97366	2.53547	1.62562	C657PACXX_7_7108.sorted.filtered_peak_1020
chr1	59395340	59395982	643	23.45	6.28619	2.88105	3.70503	C657PACXX_7_7108.sorted.filtered_peak_1021
chr1	59399055	59399429	375	19.17	4.01838	2.36145	1.67752	C657PACXX_7_7108.sorted.filtered_peak_1022
chr1	59407569	59408003	435	23.33	6.94882	3.11499	4.30395	C657PACXX_7_7108.sorted.filtered_peak_1023
chr1	59433991	59434383	393	17.91	5.01513	2.81061	2.54155	C657PACXX_7_7108.sorted.filtered_peak_1024
chr1	59473222	59474150	929	28.44	7.09738	2.82094	4.46114	C657PACXX_7_7108.sorted.filtered_peak_1025
chr1	59484129	59484412	284	24.60	5.49343	2.58709	2.97324	C657PACXX_7_7108.sorted.filtered_peak_1026
chr1	59485783	59486423	641	28.48	8.05133	3.13438	5.31228	C657PACXX_7_7108.sorted.filtered_peak_1027
chr1	59492355	59492604	250	16.05	4.41025	2.69395	2.00889	C657PACXX_7_7108.sorted.filtered_peak_1028
chr1	59510592	59510920	329	19.26	5.04773	2.72359	2.58350	C657PACXX_7_7108.sorted.filtered_peak_1029
chr1	59537770	59538245	476	20.59	5.55528	2.81812	3.03785	C657PACXX_7_7108.sorted.filtered_peak_1030
chr1	59549816	59550140	325	14.80	4.49934	2.82830	2.08550	C657PACXX_7_7108.sorted.filtered_peak_1031
chr1	59612222	59612491	270	22.33	4.75451	2.46878	2.30789	C657PACXX_7_7108.sorted.filtered_peak_1032
chr1	59612764	59613112	349	23.47	5.25356	2.56560	2.75981	C657PACXX_7_7108.sorted.filtered_peak_1033
chr1	59761914	59762245	332	19.80	3.68039	2.21578	1.39782	C657PACXX_7_7108.sorted.filtered_peak_1034
chr1	59762424	59762998	575	30.02	9.71564	3.38344	6.92198	C657PACXX_7_7108.sorted.filtered_peak_1035
chr1	59942641	59943564	924	43.23	15.17594	3.89059	12.05085	C657PACXX_7_7108.sorted.filtered_peak_1036
chr1	60035851	60036680	830	18.60	5.65308	2.98505	3.13747	C657PACXX_7_7108.sorted.filtered_peak_1037
chr1	60163006	60163349	344	18.65	4.94464	2.72218	2.48796	C657PACXX_7_7108.sorted.filtered_peak_1038
chr1	60165030	60165283	254	19.83	5.44306	2.84286	2.92213	C657PACXX_7_7108.sorted.filtered_peak_1039
chr1	60225072	60225511	440	17.76	4.71005	2.68977	2.28359	C657PACXX_7_7108.sorted.filtered_peak_1040
chr1	61508621	61508960	340	17.49	5.29193	2.93859	2.80322	C657PACXX_7_7108.sorted.filtered_peak_1041
chr1	61515447	61516099	653	24.71	8.21820	3.34897	5.52745	C657PACXX_7_7108.sorted.filtered_peak_1042
chr1	61543444	61543965	522	31.78	8.78310	3.08429	6.02429	C657PACXX_7_7108.sorted.filtered_peak_1043
chr1	61736770	61737090	321	15.19	4.34968	2.71914	1.96459	C657PACXX_7_7108.sorted.filtered_peak_1044
chr1	61767803	61768176	374	15.33	4.72610	2.87635	2.29745	C657PACXX_7_7108.sorted.filtered_peak_1045
chr1	61784447	61784957	511	17.46	5.02605	2.84568	2.55054	C657PACXX_7_7108.sorted.filtered_peak_1046
chr1	61918938	61919389	452	20.40	5.51602	2.81992	2.99754	C657PACXX_7_7108.sorted.filtered_peak_1047
chr1	62190179	62191281	1103	24.70	8.96867	3.70527	6.16799	C657PACXX_7_7108.sorted.filtered_peak_1048
chr1	62548281	62548683	403	13.66	3.73673	2.56271	1.43973	C657PACXX_7_7108.sorted.filtered_peak_1049
chr1	62901797	62902826	1030	52.20	18.48560	3.97068	15.20332	C657PACXX_7_7108.sorted.filtered_peak_1050
chr1	62915975	62916349	375	14.79	5.09773	3.06785	2.64759	C657PACXX_7_7108.sorted.filtered_peak_1051
chr1	63249288	63250317	1030	34.25	13.71047	4.17153	10.68269	C657PACXX_7_7108.sorted.filtered_peak_1052
chr1	63577827	63578317	491	13.18	4.01667	2.72481	1.68115	C657PACXX_7_7108.sorted.filtered_peak_1053
chr1	63832705	63833983	1279	27.09	9.94301	3.81187	7.07933	C657PACXX_7_7108.sorted.filtered_peak_1054
chr1	63988460	63989466	1007	34.15	12.98585	3.98000	9.99141	C657PACXX_7_7108.sorted.filtered_peak_1055
chr1	64003715	64003968	254	13.06	3.84384	2.65574	1.52636	C657PACXX_7_7108.sorted.filtered_peak_1056
chr1	64058758	64059484	727	23.00	7.27696	3.18984	4.64816	C657PACXX_7_7108.sorted.filtered_peak_1057
chr1	65292520	65292991	472	22.12	6.39967	3.02254	3.79262	C657PACXX_7_7108.sorted.filtered_peak_1058
chr1	65329740	65330465	726	21.84	7.47008	3.39468	4.79492	C657PACXX_7_7108.sorted.filtered_peak_1059
chr1	65348378	65348818	441	15.59	4.39622	2.72097	1.99116	C657PACXX_7_7108.sorted.filtered_peak_1060
chr1	65377848	65378112	265	16.96	6.10741	3.35722	3.51724	C657PACXX_7_7108.sorted.filtered_peak_1061
chr1	65389126	65389394	269	22.76	8.19735	3.63567	5.43909	C657PACXX_7_7108.sorted.filtered_peak_1062
chr1	65399095	65399400	306	13.69	4.22294	2.78715	1.84753	C657PACXX_7_7108.sorted.filtered_peak_1063
chr1	65421980	65422328	349	16.42	3.90597	2.45949	1.58015	C657PACXX_7_7108.sorted.filtered_peak_1064
chr1	65431423	65432549	1127	24.82	5.82638	2.67831	3.27026	C657PACXX_7_7108.sorted.filtered_peak_1065
chr1	65467971	65468548	578	24.43	7.21268	3.12711	4.54230	C657PACXX_7_7108.sorted.filtered_peak_1066
chr1	65532338	65533022	685	23.47	5.16084	2.53692	2.67511	C657PACXX_7_7108.sorted.filtered_peak_1067
chr1	65533384	65533743	360	21.21	4.26680	2.35397	1.88928	C657PACXX_7_7108.sorted.filtered_peak_1068
chr1	65541026	65541315	290	15.79	5.39700	3.12890	2.89286	C657PACXX_7_7108.sorted.filtered_peak_1069
chr1	65614375	65614624	250	15.53	3.96233	2.53873	1.62007	C657PACXX_7_7108.sorted.filtered_peak_1070
chr1	65701673	65701922	250	14.11	4.75707	2.99951	2.31002	C657PACXX_7_7108.sorted.filtered_peak_1071
chr1	65719590	65720684	1095	18.57	4.96495	2.73058	2.51018	C657PACXX_7_7108.sorted.filtered_peak_1072
chr1	65859112	65859718	607	28.03	8.62749	3.27259	5.87641	C657PACXX_7_7108.sorted.filtered_peak_1073
chr1	65861784	65862075	292	20.19	4.49005	2.47912	2.08132	C657PACXX_7_7108.sorted.filtered_peak_1074
chr1	65885511	65886442	932	40.72	13.68771	3.69798	10.65046	C657PACXX_7_7108.sorted.filtered_peak_1075
chr1	66153380	66153900	521	18.02	6.41975	3.33533	3.83513	C657PACXX_7_7108.sorted.filtered_peak_1076
chr1	66258965	66259337	373	20.40	5.60265	2.86217	3.06789	C657PACXX_7_7108.sorted.filtered_peak_1077
chr1	66277634	66278160	527	46.69	16.73819	4.06752	13.51571	C657PACXX_7_7108.sorted.filtered_peak_1078
chr1	66295943	66296485	543	33.52	14.68185	4.55879	11.58946	C657PACXX_7_7108.sorted.filtered_peak_1079
chr1	66332116	66332468	353	15.90	4.91513	2.91387	2.46036	C657PACXX_7_7108.sorted.filtered_peak_1080
chr1	66368415	66368674	260	14.47	4.28630	2.75775	1.90137	C657PACXX_7_7108.sorted.filtered_peak_1081
chr1	66424585	66424919	335	15.94	4.24538	2.62806	1.87030	C657PACXX_7_7108.sorted.filtered_peak_1082
chr1	66464152	66464416	265	13.91	4.20971	2.76474	1.83059	C657PACXX_7_7108.sorted.filtered_peak_1083
chr1	66647795	66648410	616	16.31	4.99585	2.92953	2.51560	C657PACXX_7_7108.sorted.filtered_peak_1084
chr1	66648663	66649549	887	14.66	4.47753	2.82304	2.06588	C657PACXX_7_7108.sorted.filtered_peak_1085
chr1	66713227	66713588	362	22.17	4.50021	2.39227	2.08726	C657PACXX_7_7108.sorted.filtered_peak_1086
chr1	66740296	66740818	523	25.84	6.24130	2.75046	3.64973	C657PACXX_7_7108.sorted.filtered_peak_1087
chr1	66741731	66742312	582	31.42	9.32993	3.26761	6.52099	C657PACXX_7_7108.sorted.filtered_peak_1088
chr1	66747962	66748394	433	28.84	8.80330	3.31124	6.01974	C657PACXX_7_7108.sorted.filtered_peak_1089
chr1	66766663	66767201	539	21.43	6.42838	3.08168	3.81739	C657PACXX_7_7108.sorted.filtered_peak_1090
chr1	66796409	66796772	364	28.58	5.23736	2.34482	2.75375	C657PACXX_7_7108.sorted.filtered_peak_1091
chr1	66801510	66802235	726	37.48	8.70344	2.81378	5.94333	C657PACXX_7_7108.sorted.filtered_peak_1092
chr1	66815846	66816164	319	25.03	4.95231	2.41003	2.48802	C657PACXX_7_7108.sorted.filtered_peak_1093
chr1	66823428	66823677	250	17.95	4.73080	2.69423	2.28921	C657PACXX_7_7108.sorted.filtered_peak_1094
chr1	66840339	66840793	455	28.11	7.47764	2.99049	4.78025	C657PACXX_7_7108.sorted.filtered_peak_1095
chr1	66911055	66911693	639	18.14	4.14199	2.45793	1.77653	C657PACXX_7_7108.sorted.filtered_peak_1096
chr1	66911939	66912341	403	23.32	6.80373	3.07012	4.16836	C657PACXX_7_7108.sorted.filtered_peak_1097
chr1	67236039	67236640	602	27.62	7.93390	3.15822	5.19881	C657PACXX_7_7108.sorted.filtered_peak_1098
chr1	67244699	67245047	349	18.94	7.50958	3.71951	4.82330	C657PACXX_7_7108.sorted.filtered_peak_1099
chr1	67254071	67254630	560	18.73	6.93515	3.48530	4.29989	C657PACXX_7_7108.sorted.filtered_peak_1100
chr1	67390232	67391343	1112	45.55	14.67184	3.59308	11.59371	C657PACXX_7_7108.sorted.filtered_peak_1101
chr1	67395475	67395922	448	29.11	3.92874	2.01027	1.59894	C657PACXX_7_7108.sorted.filtered_peak_1102
chr1	67447380	67447629	250	17.06	5.45074	3.06100	2.92314	C657PACXX_7_7108.sorted.filtered_peak_1103
chr1	67519022	67520373	1352	22.29	5.44604	2.67768	2.94259	C657PACXX_7_7108.sorted.filtered_peak_1104
chr1	67628520	67628947	428	28.99	11.85375	4.22832	8.89098	C657PACXX_7_7108.sorted.filtered_peak_1105
chr1	67636638	67636975	338	26.70	8.86066	3.47661	6.07989	C657PACXX_7_7108.sorted.filtered_peak_1106
chr1	67660156	67660621	466	29.61	8.55594	3.17971	5.79534	C657PACXX_7_7108.sorted.filtered_peak_1107
chr1	67677733	67678145	413	13.85	4.24782	2.78169	1.87129	C657PACXX_7_7108.sorted.filtered_peak_1108
chr1	67740380	67740803	424	13.45	4.34748	2.86805	1.94391	C657PACXX_7_7108.sorted.filtered_peak_1109
chr1	67760178	67761114	937	16.24	5.37764	3.05752	2.89258	C657PACXX_7_7108.sorted.filtered_peak_1110
chr1	67769704	67770119	416	32.15	10.91948	3.65810	8.01154	C657PACXX_7_7108.sorted.filtered_peak_1111
chr1	67772778	67773169	392	23.07	4.93440	2.48760	2.47148	C657PACXX_7_7108.sorted.filtered_peak_1112
chr1	67798733	67799240	508	32.61	10.13528	3.41657	7.28064	C657PACXX_7_7108.sorted.filtered_peak_1113
chr1	67808080	67808339	260	17.85	4.76474	2.71982	2.31327	C657PACXX_7_7108.sorted.filtered_peak_1114
chr1	67816656	67817020	365	16.57	4.17415	2.55849	1.81408	C657PACXX_7_7108.sorted.filtered_peak_1115
chr1	67896008	67896978	971	35.73	11.05526	3.34587	8.18213	C657PACXX_7_7108.sorted.filtered_peak_1116
chr1	67966201	67966474	274	15.30	4.97533	3.00420	2.49640	C657PACXX_7_7108.sorted.filtered_peak_1117
chr1	68027558	68027807	250	15.51	4.57793	2.80238	2.15729	C657PACXX_7_7108.sorted.filtered_peak_1118
chr1	68149697	68150151	455	29.57	5.42011	2.36067	2.91815	C657PACXX_7_7108.sorted.filtered_peak_1119
chr1	68150461	68151387	927	34.03	7.30061	2.62662	4.65179	C657PACXX_7_7108.sorted.filtered_peak_1120
chr1	68166782	68167038	257	13.75	4.18553	2.76534	1.81235	C657PACXX_7_7108.sorted.filtered_peak_1121
chr1	68232045	68232316	272	15.43	3.92374	2.52709	1.59146	C657PACXX_7_7108.sorted.filtered_peak_1122
chr1	68962287	68963017	731	17.47	5.37622	2.96783	2.88251	C657PACXX_7_7108.sorted.filtered_peak_1123
chr1	70670887	70671875	989	36.59	13.52159	3.96898	10.47710	C657PACXX_7_7108.sorted.filtered_peak_1124
chr1	70686836	70687764	929	31.45	10.33851	3.46069	7.50771	C657PACXX_7_7108.sorted.filtered_peak_1125
chr1	70819955	70820870	916	33.56	12.28518	3.99638	9.27218	C657PACXX_7_7108.sorted.filtered_peak_1126
chr1	70876004	70877381	1378	27.81	8.48001	3.21856	5.75428	C657PACXX_7_7108.sorted.filtered_peak_1127
chr1	71151098	71151542	445	16.75	5.94208	3.27743	3.38378	C657PACXX_7_7108.sorted.filtered_peak_1128
chr1	71224133	71224556	424	16.06	4.24661	2.62128	1.86950	C657PACXX_7_7108.sorted.filtered_peak_1129
chr1	71245270	71245538	269	15.33	4.61722	2.83604	2.19077	C657PACXX_7_7108.sorted.filtered_peak_1130
chr1	71375150	71375421	272	19.41	6.24756	3.18809	3.64637	C657PACXX_7_7108.sorted.filtered_peak_1131
chr1	71375726	71376023	298	20.97	6.86866	3.27991	4.22277	C657PACXX_7_7108.sorted.filtered_peak_1132
chr1	71513140	71513706	567	21.86	5.51753	2.74312	2.98826	C657PACXX_7_7108.sorted.filtered_peak_1133
chr1	71515691	71515940	250	18.52	3.95231	2.36933	1.61448	C657PACXX_7_7108.sorted.filtered_peak_1134
chr1	71546393	71547382	990	37.19	14.34003	4.00113	11.30554	C657PACXX_7_7108.sorted.filtered_peak_1135
chr1	74663338	74664342	1005	35.03	12.90265	3.95620	9.89047	C657PACXX_7_7108.sorted.filtered_peak_1136
chr1	75198488	75199657	1170	25.34	7.41115	3.08939	4.74980	C657PACXX_7_7108.sorted.filtered_peak_1137
chr1	76189877	76190779	903	37.06	14.46552	4.31372	11.33413	C657PACXX_7_7108.sorted.filtered_peak_1138
chr1	76251447	76252557	1111	30.93	12.34113	3.98837	9.42075	C657PACXX_7_7108.sorted.filtered_peak_1139
chr1	76489466	76489977	512	17.15	5.45090	3.05614	2.92170	C657PACXX_7_7108.sorted.filtered_peak_1140
chr1	76540053	76540689	637	15.09	3.85015	2.51487	1.53743	C657PACXX_7_7108.sorted.filtered_peak_1141
chr1	76619833	76620728	896	24.25	7.44526	3.20858	4.76403	C657PACXX_7_7108.sorted.filtered_peak_1142
chr1	76760246	76760605	360	17.03	4.86125	2.80221	2.41436	C657PACXX_7_7108.sorted.filtered_peak_1143
chr1	77684624	77685324	701	18.06	5.64711	3.04097	3.11727	C657PACXX_7_7108.sorted.filtered_peak_1144
chr1	78147769	78149609	1841	42.03	12.47595	3.32440	9.50660	C657PACXX_7_7108.sorted.filtered_peak_1145
chr1	78224717	78225942	1226	22.39	6.06891	2.89551	3.48923	C657PACXX_7_7108.sorted.filtered_peak_1146
chr1	78244833	78245532	700	23.22	8.61850	3.61059	5.89787	C657PACXX_7_7108.sorted.filtered_peak_1147
chr1	78443852	78445354	1503	40.53	12.89316	3.42674	9.92359	C657PACXX_7_7108.sorted.filtered_peak_1148
chr1	78469936	78470906	971	32.04	10.26198	3.50193	7.38188	C657PACXX_7_7108.sorted.filtered_peak_1149
chr1	84464901	84465183	283	19.14	5.38342	2.86603	2.86988	C657PACXX_7_7108.sorted.filtered_peak_1150
chr1	84543075	84544040	966	16.48	4.58648	2.72185	2.18046	C657PACXX_7_7108.sorted.filtered_peak_1151
chr1	84556122	84556401	280	14.14	4.06574	2.67980	1.71623	C657PACXX_7_7108.sorted.filtered_peak_1152
chr1	84609888	84610200	313	21.03	5.10916	2.65459	2.62086	C657PACXX_7_7108.sorted.filtered_peak_1153
chr1	84610681	84610990	310	20.57	4.88004	2.59379	2.42179	C657PACXX_7_7108.sorted.filtered_peak_1154
chr1	84713019	84713443	425	17.73	5.69870	3.10386	3.14980	C657PACXX_7_7108.sorted.filtered_peak_1155
chr1	84763671	84763940	270	17.36	4.45171	2.61456	2.05821	C657PACXX_7_7108.sorted.filtered_peak_1156
chr1	84831251	84831768	518	21.63	6.71479	3.15568	4.09086	C657PACXX_7_7108.sorted.filtered_peak_1157
chr1	84899446	84899790	345	20.04	5.92183	2.99704	3.36248	C657PACXX_7_7108.sorted.filtered_peak_1158
chr1	84907868	84908425	558	21.57	10.08263	4.41414	7.23931	C657PACXX_7_7108.sorted.filtered_peak_1159
chr1	84944798	84945503	706	27.64	10.20675	3.86925	7.32142	C657PACXX_7_7108.sorted.filtered_peak_1160
chr1	84971726	84972605	880	38.86	14.04657	3.96299	10.96712	C657PACXX_7_7108.sorted.filtered_peak_1161
chr1	85038801	85040554	1754	26.17	6.79482	2.84441	4.19003	C657PACXX_7_7108.sorted.filtered_peak_1162
chr1	85086236	85086943	708	19.78	5.98284	3.02946	3.42561	C657PACXX_7_7108.sorted.filtered_peak_1163
chr1	85155770	85156684	915	35.58	12.36989	3.70115	9.41469	C657PACXX_7_7108.sorted.filtered_peak_1164
chr1	85219265	85219559	295	19.05	6.02152	3.09793	3.46424	C657PACXX_7_7108.sorted.filtered_peak_1165
chr1	85238114	85238522	409	16.68	4.54378	2.70566	2.12066	C657PACXX_7_7108.sorted.filtered_peak_1166
chr1	85320080	85320426	347	17.77	5.54152	3.01224	3.03091	C657PACXX_7_7108.sorted.filtered_peak_1167
chr1	85328395	85328754	360	21.96	7.75553	3.51603	5.04189	C657PACXX_7_7108.sorted.filtered_peak_1168
chr1	85410602	85411316	715	33.20	13.90214	4.48440	10.81282	C657PACXX_7_7108.sorted.filtered_peak_1169
chr1	85424972	85425318	347	19.14	6.44358	3.27030	3.83641	C657PACXX_7_7108.sorted.filtered_peak_1170
chr1	85435508	85435789	282	18.84	5.14687	2.80071	2.65640	C657PACXX_7_7108.sorted.filtered_peak_1171
chr1	85438096	85438373	278	16.19	3.66988	2.38105	1.36897	C657PACXX_7_7108.sorted.filtered_peak_1172
chr1	85439600	85439934	335	16.56	3.98544	2.48113	1.65179	C657PACXX_7_7108.sorted.filtered_peak_1173
chr1	85454311	85454666	356	14.94	4.74394	2.92429	2.29578	C657PACXX_7_7108.sorted.filtered_peak_1174
chr1	85493014	85493268	255	18.45	5.95873	3.16267	3.37607	C657PACXX_7_7108.sorted.filtered_peak_1175
chr1	85516400	85516758	359	22.30	7.77488	3.51705	5.04910	C657PACXX_7_7108.sorted.filtered_peak_1176
chr1	85527720	85528293	574	26.07	10.75812	4.14695	7.86366	C657PACXX_7_7108.sorted.filtered_peak_1177
chr1	85666801	85667869	1069	17.91	5.22559	2.88424	2.73411	C657PACXX_7_7108.sorted.filtered_peak_1178
chr1	85705723	85706002	280	13.79	4.30344	2.81582	1.91851	C657PACXX_7_7108.sorted.filtered_peak_1179
chr1	85724832	85725668	837	23.79	7.75055	3.32464	5.05839	C657PACXX_7_7108.sorted.filtered_peak_1180
chr1	85741524	85741810	287	21.76	3.51459	2.09267	1.25210	C657PACXX_7_7108.sorted.filtered_peak_1181
chr1	85742054	85742805	752	35.36	10.69304	3.35325	7.81062	C657PACXX_7_7108.sorted.filtered_peak_1182
chr1	85763565	85764307	743	22.85	6.42524	2.96722	3.82735	C657PACXX_7_7108.sorted.filtered_peak_1183
chr1	86173611	86174577	967	23.65	7.89786	3.38961	5.19332	C657PACXX_7_7108.sorted.filtered_peak_1184
chr1	86846164	86846534	371	15.42	4.48546	2.76711	2.07813	C657PACXX_7_7108.sorted.filtered_peak_1185
chr1	86861245	86862415	1171	21.98	6.39926	3.02244	3.80229	C657PACXX_7_7108.sorted.filtered_peak_1186
chr1	86974315	86974615	301	12.24	3.65838	2.62866	1.35551	C657PACXX_7_7108.sorted.filtered_peak_1187
chr1	87169960	87170612	653	30.01	8.80491	3.24651	6.01525	C657PACXX_7_7108.sorted.filtered_peak_1188
chr1	87170893	87171173	281	25.06	6.07663	2.73891	3.50107	C657PACXX_7_7108.sorted.filtered_peak_1189
chr1	87299306	87299647	342	16.10	5.16166	3.00486	2.68194	C657PACXX_7_7108.sorted.filtered_peak_1190
chr1	87379351	87380476	1126	57.78	25.36969	4.81155	21.79572	C657PACXX_7_7108.sorted.filtered_peak_1191
chr1	87510422	87510800	379	17.68	6.19647	3.30827	3.61313	C657PACXX_7_7108.sorted.filtered_peak_1192
chr1	87597469	87597967	499	13.56	3.50896	2.46104	1.25504	C657PACXX_7_7108.sorted.filtered_peak_1193
chr1	87799343	87799657	315	31.69	4.62015	2.10874	2.20551	C657PACXX_7_7108.sorted.filtered_peak_1194
chr1	87869897	87870515	619	30.23	11.71284	4.02908	8.77044	C657PACXX_7_7108.sorted.filtered_peak_1195
chr1	87901042	87901679	638	18.97	6.97671	3.49381	4.33207	C657PACXX_7_7108.sorted.filtered_peak_1196
chr1	87915012	87915585	574	18.17	5.75516	3.05501	3.23175	C657PACXX_7_7108.sorted.filtered_peak_1197
chr1	88502088	88502368	281	12.41	3.69661	2.63463	1.41083	C657PACXX_7_7108.sorted.filtered_peak_1198
chr1	89149246	89150588	1343	34.29	11.29260	3.52525	8.39836	C657PACXX_7_7108.sorted.filtered_peak_1199
chr1	89357080	89357603	524	34.56	12.44516	3.86316	9.46313	C657PACXX_7_7108.sorted.filtered_peak_1200
chr1	89445084	89445496	413	12.81	3.71166	2.60799	1.42307	C657PACXX_7_7108.sorted.filtered_peak_1201
chr1	89449618	89449867	250	14.42	4.03828	2.64612	1.68962	C657PACXX_7_7108.sorted.filtered_peak_1202
chr1	89457226	89457580	355	27.62	6.27932	2.66577	3.69630	C657PACXX_7_7108.sorted.filtered_peak_1203
chr1	89457985	89459082	1098	29.18	7.06938	2.78453	4.42951	C657PACXX_7_7108.sorted.filtered_peak_1204
chr1	89467453	89467748	296	14.73	4.97905	3.04461	2.51858	C657PACXX_7_7108.sorted.filtered_peak_1205
chr1	89488208	89488912	705	21.08	7.52066	3.42852	4.86945	C657PACXX_7_7108.sorted.filtered_peak_1206
chr1	89530811	89531197	387	20.90	8.51643	3.90953	5.75466	C657PACXX_7_7108.sorted.filtered_peak_1207
chr1	89591501	89592331	831	28.84	7.83044	3.01126	5.13053	C657PACXX_7_7108.sorted.filtered_peak_1208
chr1	89594623	89595011	389	20.35	3.79142	2.23235	1.48459	C657PACXX_7_7108.sorted.filtered_peak_1209
chr1	89739994	89740334	341	30.70	7.46468	2.84706	4.77154	C657PACXX_7_7108.sorted.filtered_peak_1210
chr1	89752514	89752982	469	24.39	7.53234	3.24077	4.83549	C657PACXX_7_7108.sorted.filtered_peak_1211
chr1	89760884	89761143	260	18.54	5.23853	2.85767	2.73802	C657PACXX_7_7108.sorted.filtered_peak_1212
chr1	89776151	89776551	401	19.38	6.26243	3.16581	3.67723	C657PACXX_7_7108.sorted.filtered_peak_1213
chr1	89823895	89824201	307	20.19	6.73578	3.28637	4.10924	C657PACXX_7_7108.sorted.filtered_peak_1214
chr1	89930842	89931091	250	16.59	4.98508	2.89455	2.51345	C657PACXX_7_7108.sorted.filtered_peak_1215
chr1	89989681	89990905	1225	28.43	7.44941	2.88697	4.80436	C657PACXX_7_7108.sorted.filtered_peak_1216
chr1	90011052	90011600	549	31.41	10.75651	3.65267	7.86621	C657PACXX_7_7108.sorted.filtered_peak_1217
chr1	90073905	90074165	261	32.03	4.83157	2.15876	2.37507	C657PACXX_7_7108.sorted.filtered_peak_1218
chr1	90098081	90098679	599	35.00	8.26527	2.86035	5.50492	C657PACXX_7_7108.sorted.filtered_peak_1219
chr1	90123572	90123965	394	19.18	4.73459	2.62300	2.28987	C657PACXX_7_7108.sorted.filtered_peak_1220
chr1	90167572	90167884	313	18.54	5.66041	3.00781	3.12646	C657PACXX_7_7108.sorted.filtered_peak_1221
chr1	90184908	90185450	543	31.01	7.43784	2.82740	4.74391	C657PACXX_7_7108.sorted.filtered_peak_1222
chr1	90186954	90187281	328	31.28	5.44119	2.31763	2.92502	C657PACXX_7_7108.sorted.filtered_peak_1223
chr1	90190279	90190810	532	33.02	7.79479	2.82852	5.07288	C657PACXX_7_7108.sorted.filtered_peak_1224
chr1	90204394	90205370	977	33.48	10.90585	3.42559	8.05002	C657PACXX_7_7108.sorted.filtered_peak_1225
chr1	90228300	90228888	589	25.13	7.59280	3.20153	4.89290	C657PACXX_7_7108.sorted.filtered_peak_1226
chr1	90286331	90286672	342	17.59	4.06847	2.46253	1.71218	C657PACXX_7_7108.sorted.filtered_peak_1227
chr1	90308524	90309297	774	17.72	4.16615	2.48691	1.80598	C657PACXX_7_7108.sorted.filtered_peak_1228
chr1	90309783	90310233	451	19.10	5.11314	2.76483	2.63466	C657PACXX_7_7108.sorted.filtered_peak_1229
chr1	90321308	90321604	297	19.56	6.16788	3.13340	3.57944	C657PACXX_7_7108.sorted.filtered_peak_1230
chr1	90460151	90461006	856	29.48	9.29534	3.40855	6.47995	C657PACXX_7_7108.sorted.filtered_peak_1231
chr1	91486868	91488198	1331	30.70	8.91999	3.16421	6.16474	C657PACXX_7_7108.sorted.filtered_peak_1232
chr1	91582792	91583131	340	12.97	4.07143	2.77349	1.70590	C657PACXX_7_7108.sorted.filtered_peak_1233
chr1	91590342	91590766	425	17.70	5.17926	2.88155	2.69641	C657PACXX_7_7108.sorted.filtered_peak_1234
chr1	91852682	91853226	545	214.74	179.16487	13.80923	172.92680	C657PACXX_7_7108.sorted.filtered_peak_1235
chr1	91966117	91966815	699	32.48	9.85916	3.34559	7.01828	C657PACXX_7_7108.sorted.filtered_peak_1236
chr1	92021351	92022312	962	44.51	14.69007	3.69819	11.59234	C657PACXX_7_7108.sorted.filtered_peak_1237
chr1	92057262	92057596	335	15.82	4.21061	2.62125	1.84189	C657PACXX_7_7108.sorted.filtered_peak_1238
chr1	92069063	92069312	250	14.64	5.09107	3.10491	2.60814	C657PACXX_7_7108.sorted.filtered_peak_1239
chr1	92150075	92150625	551	15.70	4.05620	2.56512	1.70557	C657PACXX_7_7108.sorted.filtered_peak_1240
chr1	92162987	92163284	298	16.00	5.19154	3.02915	2.70292	C657PACXX_7_7108.sorted.filtered_peak_1241
chr1	92178774	92179533	760	29.89	11.20180	3.94037	8.27285	C657PACXX_7_7108.sorted.filtered_peak_1242
chr1	92197635	92197984	350	15.16	3.50075	2.36548	1.25275	C657PACXX_7_7108.sorted.filtered_peak_1243
chr1	92219649	92220148	500	20.71	6.43518	3.11518	3.84908	C657PACXX_7_7108.sorted.filtered_peak_1244
chr1	92269452	92270810	1359	25.48	6.49420	2.81153	3.90085	C657PACXX_7_7108.sorted.filtered_peak_1245
chr1	92361946	92362297	352	13.07	3.48824	2.48655	1.24427	C657PACXX_7_7108.sorted.filtered_peak_1246
chr1	92413932	92414573	642	13.61	4.22366	2.79315	1.85099	C657PACXX_7_7108.sorted.filtered_peak_1247
chr1	92545725	92546399	675	24.43	9.33001	3.72090	6.56839	C657PACXX_7_7108.sorted.filtered_peak_1248
chr1	92589509	92589766	258	12.36	3.42977	2.50468	1.18997	C657PACXX_7_7108.sorted.filtered_peak_1249
chr1	92764102	92764945	844	24.11	8.08003	3.38584	5.37331	C657PACXX_7_7108.sorted.filtered_peak_1250
chr1	92781293	92781908	616	38.56	13.44498	3.90807	10.37416	C657PACXX_7_7108.sorted.filtered_peak_1251
chr1	92789261	92790023	763	14.78	4.03372	2.61615	1.68887	C657PACXX_7_7108.sorted.filtered_peak_1252
chr1	92799249	92799662	414	17.26	5.95161	3.24671	3.38702	C657PACXX_7_7108.sorted.filtered_peak_1253
chr1	92831109	92831996	888	32.37	11.89986	3.83990	8.97140	C657PACXX_7_7108.sorted.filtered_peak_1254
chr1	92951068	92951969	902	33.29	5.77950	2.32790	3.24075	C657PACXX_7_7108.sorted.filtered_peak_1255
chr1	93002470	93003360	891	33.74	10.22967	3.25088	7.41767	C657PACXX_7_7108.sorted.filtered_peak_1256
chr1	93003592	93004011	420	28.23	6.59226	2.71654	3.98436	C657PACXX_7_7108.sorted.filtered_peak_1257
chr1	93004256	93004698	443	27.93	6.28501	2.66199	3.69018	C657PACXX_7_7108.sorted.filtered_peak_1258
chr1	93010309	93010656	348	15.80	5.83296	3.33411	3.27501	C657PACXX_7_7108.sorted.filtered_peak_1259
chr1	93042972	93043450	479	35.71	9.51134	3.09204	6.68252	C657PACXX_7_7108.sorted.filtered_peak_1260
chr1	93049422	93050289	868	36.55	9.24671	2.99973	6.43091	C657PACXX_7_7108.sorted.filtered_peak_1261
chr1	93249772	93250572	801	15.85	4.89464	2.91277	2.43883	C657PACXX_7_7108.sorted.filtered_peak_1262
chr1	93250931	93251180	250	14.62	4.08589	2.65353	1.72778	C657PACXX_7_7108.sorted.filtered_peak_1263
chr1	93297296	93298159	864	46.11	18.50662	4.48744	15.20175	C657PACXX_7_7108.sorted.filtered_peak_1264
chr1	93324244	93325046	803	16.78	5.29219	2.98931	2.80236	C657PACXX_7_7108.sorted.filtered_peak_1265
chr1	93342886	93343447	562	13.94	4.52427	2.89511	2.12750	C657PACXX_7_7108.sorted.filtered_peak_1266
chr1	93348560	93348987	428	12.91	3.87490	2.67833	1.56208	C657PACXX_7_7108.sorted.filtered_peak_1267
chr1	93419124	93419402	279	21.82	6.31316	3.01944	3.71304	C657PACXX_7_7108.sorted.filtered_peak_1268
chr1	93425879	93426300	422	25.38	4.73833	2.33179	2.30211	C657PACXX_7_7108.sorted.filtered_peak_1269
chr1	93427748	93428487	740	30.28	7.79427	2.93613	5.09120	C657PACXX_7_7108.sorted.filtered_peak_1270
chr1	93433674	93434300	627	17.50	4.00097	2.43621	1.66617	C657PACXX_7_7108.sorted.filtered_peak_1271
chr1	93439065	93439435	371	19.37	3.77619	2.26834	1.46675	C657PACXX_7_7108.sorted.filtered_peak_1272
chr1	93443175	93443687	513	25.04	5.09668	2.44214	2.62857	C657PACXX_7_7108.sorted.filtered_peak_1273
chr1	93446562	93447148	587	26.34	8.28713	3.28480	5.56331	C657PACXX_7_7108.sorted.filtered_peak_1274
chr1	93459497	93459917	421	17.71	4.32563	2.55378	1.93528	C657PACXX_7_7108.sorted.filtered_peak_1275
chr1	93487154	93487409	256	13.42	3.69873	2.56102	1.40973	C657PACXX_7_7108.sorted.filtered_peak_1276
chr1	93507964	93508586	623	29.53	12.99719	4.54444	9.96901	C657PACXX_7_7108.sorted.filtered_peak_1277
chr1	93544372	93544996	625	28.35	9.22088	3.41843	6.43704	C657PACXX_7_7108.sorted.filtered_peak_1278
chr1	93645101	93647068	1968	41.82	11.49189	3.18944	8.56844	C657PACXX_7_7108.sorted.filtered_peak_1279
chr1	93684927	93685571	645	22.88	8.63278	3.68279	5.89536	C657PACXX_7_7108.sorted.filtered_peak_1280
chr1	93770278	93770649	372	14.41	4.59755	2.89303	2.18187	C657PACXX_7_7108.sorted.filtered_peak_1281
chr1	93810854	93812281	1428	25.14	5.23844	2.46650	2.75988	C657PACXX_7_7108.sorted.filtered_peak_1282
chr1	94080852	94081663	812	19.47	4.84076	2.63577	2.39213	C657PACXX_7_7108.sorted.filtered_peak_1283
chr1	94158391	94159246	856	18.90	5.00572	2.73459	2.53674	C657PACXX_7_7108.sorted.filtered_peak_1284
chr1	94224302	94224801	500	16.78	5.28360	2.99220	2.79013	C657PACXX_7_7108.sorted.filtered_peak_1285
chr1	94279819	94280068	250	14.38	4.12216	2.68519	1.76682	C657PACXX_7_7108.sorted.filtered_peak_1286
chr1	94311501	94313619	2119	29.89	6.94530	2.70517	4.32269	C657PACXX_7_7108.sorted.filtered_peak_1287
chr1	94344111	94345183	1073	25.07	8.63729	3.50073	5.88503	C657PACXX_7_7108.sorted.filtered_peak_1288
chr1	94374681	94375584	904	28.28	10.13524	3.75743	7.27062	C657PACXX_7_7108.sorted.filtered_peak_1289
chr1	94482839	94483334	496	18.36	4.91332	2.72278	2.46654	C657PACXX_7_7108.sorted.filtered_peak_1290
chr1	94883418	94884090	673	37.98	14.73876	4.10484	11.65846	C657PACXX_7_7108.sorted.filtered_peak_1291
chr1	94946864	94947395	532	12.64	3.88063	2.70672	1.54401	C657PACXX_7_7108.sorted.filtered_peak_1292
chr1	95067858	95068354	497	17.32	5.14595	2.89093	2.67351	C657PACXX_7_7108.sorted.filtered_peak_1293
chr1	95320001	95320447	447	20.07	6.38516	3.16406	3.78802	C657PACXX_7_7108.sorted.filtered_peak_1294
chr1	95428259	95428625	367	15.42	4.95354	2.97773	2.48608	C657PACXX_7_7108.sorted.filtered_peak_1295
chr1	95508812	95509182	371	12.25	3.36110	2.47888	1.13518	C657PACXX_7_7108.sorted.filtered_peak_1296
chr1	95538087	95538928	842	45.09	20.35853	5.00812	16.96252	C657PACXX_7_7108.sorted.filtered_peak_1297
chr1	95699428	95700065	638	26.98	9.30498	3.58868	6.49320	C657PACXX_7_7108.sorted.filtered_peak_1298
chr1	97187212	97188241	1030	23.81	7.22424	3.16665	4.56022	C657PACXX_7_7108.sorted.filtered_peak_1299
chr1	97603911	97604307	397	13.02	3.86726	2.66998	1.54707	C657PACXX_7_7108.sorted.filtered_peak_1300
chr1	98386041	98387180	1140	32.63	9.55682	3.30386	6.70896	C657PACXX_7_7108.sorted.filtered_peak_1301
chr1	98403375	98403698	324	15.17	3.42584	2.33276	1.19080	C657PACXX_7_7108.sorted.filtered_peak_1302
chr1	98407899	98408359	461	25.45	9.19249	3.67227	6.39792	C657PACXX_7_7108.sorted.filtered_peak_1303
chr1	98519532	98520013	482	21.26	5.55857	2.77715	3.04312	C657PACXX_7_7108.sorted.filtered_peak_1304
chr1	98789202	98789830	629	16.56	4.39459	2.65412	1.98996	C657PACXX_7_7108.sorted.filtered_peak_1305
chr1	98853427	98854446	1020	18.08	5.01456	2.76345	2.57708	C657PACXX_7_7108.sorted.filtered_peak_1306
chr1	98871182	98871697	516	17.08	3.99683	2.46387	1.65370	C657PACXX_7_7108.sorted.filtered_peak_1307
chr1	99337080	99337519	440	16.87	5.57297	3.12004	3.04379	C657PACXX_7_7108.sorted.filtered_peak_1308
chr1	100151106	100151485	380	13.29	3.71758	2.58043	1.41267	C657PACXX_7_7108.sorted.filtered_peak_1309
chr1	100231941	100232374	434	15.14	5.11075	3.06201	2.63813	C657PACXX_7_7108.sorted.filtered_peak_1310
chr1	100273952	100274634	683	18.24	5.61083	3.01806	3.08070	C657PACXX_7_7108.sorted.filtered_peak_1311
chr1	100285915	100286612	698	14.14	4.75634	3.00330	2.30280	C657PACXX_7_7108.sorted.filtered_peak_1312
chr1	100315440	100316161	722	20.00	6.66455	3.27072	4.04950	C657PACXX_7_7108.sorted.filtered_peak_1313
chr1	100435150	100435656	507	22.73	7.56590	3.37483	4.87060	C657PACXX_7_7108.sorted.filtered_peak_1314
chr1	100435854	100436113	260	15.53	3.72505	2.44060	1.43175	C657PACXX_7_7108.sorted.filtered_peak_1315
chr1	100494233	100494826	594	28.34	12.44511	4.44870	9.46214	C657PACXX_7_7108.sorted.filtered_peak_1316
chr1	100503218	100504080	863	25.40	5.84692	2.64959	3.29732	C657PACXX_7_7108.sorted.filtered_peak_1317
chr1	100504361	100504830	470	23.58	4.89049	2.45636	2.42449	C657PACXX_7_7108.sorted.filtered_peak_1318
chr1	100598174	100598986	813	32.83	12.14707	3.89278	9.18916	C657PACXX_7_7108.sorted.filtered_peak_1319
chr1	100715062	100715813	752	21.07	6.77184	3.19679	4.15964	C657PACXX_7_7108.sorted.filtered_peak_1320
chr1	100731052	100732237	1186	29.68	11.22334	3.73467	8.37176	C657PACXX_7_7108.sorted.filtered_peak_1321
chr1	100816866	100818140	1275	28.93	6.37575	2.63632	3.77316	C657PACXX_7_7108.sorted.filtered_peak_1322
chr1	100880299	100880648	350	15.35	4.32530	2.71064	1.92425	C657PACXX_7_7108.sorted.filtered_peak_1323
chr1	100905515	100906044	530	29.53	8.21062	3.09018	5.47202	C657PACXX_7_7108.sorted.filtered_peak_1324
chr1	100911161	100911446	286	24.33	5.02923	2.45841	2.55754	C657PACXX_7_7108.sorted.filtered_peak_1325
chr1	100918180	100918821	642	23.80	5.93670	2.74164	3.38916	C657PACXX_7_7108.sorted.filtered_peak_1326
chr1	101360832	101361955	1124	31.11	8.89759	3.13367	6.14009	C657PACXX_7_7108.sorted.filtered_peak_1327
chr1	101392799	101393298	500	13.78	3.89067	2.62520	1.57040	C657PACXX_7_7108.sorted.filtered_peak_1328
chr1	101491031	101492068	1038	24.79	7.35695	3.17267	4.66186	C657PACXX_7_7108.sorted.filtered_peak_1329
chr1	101577523	101578061	539	22.03	9.03035	3.98128	6.23889	C657PACXX_7_7108.sorted.filtered_peak_1330
chr1	101602451	101602851	401	17.00	4.60445	2.71073	2.17503	C657PACXX_7_7108.sorted.filtered_peak_1331
chr1	101644502	101645019	518	15.97	4.43736	2.70310	2.04477	C657PACXX_7_7108.sorted.filtered_peak_1332
chr1	101664803	101665077	275	17.26	5.68719	3.13074	3.14907	C657PACXX_7_7108.sorted.filtered_peak_1333
chr1	101701067	101701526	460	24.45	4.54050	2.31154	2.12621	C657PACXX_7_7108.sorted.filtered_peak_1334
chr1	101725361	101725672	312	15.96	3.73587	2.41916	1.43438	C657PACXX_7_7108.sorted.filtered_peak_1335
chr1	101744422	101744729	308	20.35	6.46272	3.16902	3.86005	C657PACXX_7_7108.sorted.filtered_peak_1336
chr1	101754005	101754310	306	19.58	4.59854	2.54858	2.17574	C657PACXX_7_7108.sorted.filtered_peak_1337
chr1	101759192	101759534	343	20.69	5.54895	2.82456	3.01891	C657PACXX_7_7108.sorted.filtered_peak_1338
chr1	101774919	101775516	598	24.29	6.21631	2.81040	3.63591	C657PACXX_7_7108.sorted.filtered_peak_1339
chr1	101822756	101823283	528	18.75	7.60427	3.80199	4.89851	C657PACXX_7_7108.sorted.filtered_peak_1340
chr1	101836771	101837020	250	14.93	4.65504	2.88757	2.21508	C657PACXX_7_7108.sorted.filtered_peak_1341
chr1	102013384	102013680	297	14.20	4.12060	2.69729	1.76702	C657PACXX_7_7108.sorted.filtered_peak_1342
chr1	103146086	103146419	334	12.12	3.56716	2.59226	1.29740	C657PACXX_7_7108.sorted.filtered_peak_1343
chr1	103627961	103628280	320	15.56	5.70285	3.28676	3.16487	C657PACXX_7_7108.sorted.filtered_peak_1344
chr1	104067878	104069149	1272	31.95	9.28675	3.16680	6.50844	C657PACXX_7_7108.sorted.filtered_peak_1345
chr1	107599133	107600036	904	19.17	5.27641	2.82489	2.77387	C657PACXX_7_7108.sorted.filtered_peak_1346
chr1	108371992	108372368	377	16.69	5.30581	3.00970	2.80805	C657PACXX_7_7108.sorted.filtered_peak_1347
chr1	108479413	108480000	588	18.29	4.65194	2.63853	2.22761	C657PACXX_7_7108.sorted.filtered_peak_1348
chr1	108506068	108506466	399	15.91	3.99412	2.52924	1.64694	C657PACXX_7_7108.sorted.filtered_peak_1349
chr1	108508451	108508702	252	17.48	4.77539	2.74987	2.32323	C657PACXX_7_7108.sorted.filtered_peak_1350
chr1	108742544	108743039	496	18.12	4.51082	2.60048	2.09805	C657PACXX_7_7108.sorted.filtered_peak_1351
chr1	108743237	108743903	667	16.69	4.02163	2.48824	1.68121	C657PACXX_7_7108.sorted.filtered_peak_1352
chr1	109103242	109103830	589	22.70	4.71634	2.43963	2.27120	C657PACXX_7_7108.sorted.filtered_peak_1353
chr1	109104324	109104604	281	26.32	7.01766	2.94852	4.36334	C657PACXX_7_7108.sorted.filtered_peak_1354
chr1	109133501	109134167	667	38.16	14.83529	4.05956	11.78055	C657PACXX_7_7108.sorted.filtered_peak_1355
chr1	109187579	109187834	256	25.86	5.27253	2.47228	2.76695	C657PACXX_7_7108.sorted.filtered_peak_1356
chr1	109189125	109189831	707	46.33	17.09794	4.14383	13.86942	C657PACXX_7_7108.sorted.filtered_peak_1357
chr1	109203596	109204251	656	23.93	9.38355	3.88972	6.57386	C657PACXX_7_7108.sorted.filtered_peak_1358
chr1	109234484	109235810	1327	33.50	8.46011	2.95504	5.70138	C657PACXX_7_7108.sorted.filtered_peak_1359
chr1	109246200	109247220	1021	24.44	7.61261	3.24136	4.92569	C657PACXX_7_7108.sorted.filtered_peak_1360
chr1	109288968	109289798	831	37.44	13.95041	4.00324	10.89501	C657PACXX_7_7108.sorted.filtered_peak_1361
chr1	109419308	109420136	829	19.52	5.45660	2.86597	2.93735	C657PACXX_7_7108.sorted.filtered_peak_1362
chr1	109499249	109499848	600	29.42	12.79552	4.50887	9.77581	C657PACXX_7_7108.sorted.filtered_peak_1363
chr1	109505582	109506468	887	22.33	7.81660	3.51325	5.09700	C657PACXX_7_7108.sorted.filtered_peak_1364
chr1	109584115	109584885	771	26.84	10.76551	3.92162	7.92067	C657PACXX_7_7108.sorted.filtered_peak_1365
chr1	109618170	109619035	866	22.57	9.52080	4.12093	6.68880	C657PACXX_7_7108.sorted.filtered_peak_1366
chr1	109633027	109633955	929	28.89	11.08633	3.97970	8.17143	C657PACXX_7_7108.sorted.filtered_peak_1367
chr1	109642379	109643444	1066	24.10	8.66742	3.57393	5.92184	C657PACXX_7_7108.sorted.filtered_peak_1368
chr1	109656171	109656791	621	29.79	7.85595	2.95534	5.15955	C657PACXX_7_7108.sorted.filtered_peak_1369
chr1	109658472	109658831	360	26.06	5.89860	2.64017	3.33745	C657PACXX_7_7108.sorted.filtered_peak_1370
chr1	109704841	109705526	686	18.96	5.80531	3.02955	3.25675	C657PACXX_7_7108.sorted.filtered_peak_1371
chr1	109756241	109757360	1120	33.35	10.57748	3.51149	7.67458	C657PACXX_7_7108.sorted.filtered_peak_1372
chr1	109791831	109792187	357	17.05	5.07122	2.90122	2.58721	C657PACXX_7_7108.sorted.filtered_peak_1373
chr1	109806163	109806677	515	16.16	4.28473	2.63278	1.89734	C657PACXX_7_7108.sorted.filtered_peak_1374
chr1	109825471	109826454	984	29.43	11.40200	3.96815	8.49305	C657PACXX_7_7108.sorted.filtered_peak_1375
chr1	109913848	109914196	349	14.40	4.01461	2.63590	1.67140	C657PACXX_7_7108.sorted.filtered_peak_1376
chr1	109968075	109969550	1476	34.28	11.13017	3.54579	8.21587	C657PACXX_7_7108.sorted.filtered_peak_1377
chr1	110025976	110026956	981	27.87	6.58710	2.73818	3.97133	C657PACXX_7_7108.sorted.filtered_peak_1378
chr1	110036484	110037067	584	31.09	10.49111	3.59239	7.61878	C657PACXX_7_7108.sorted.filtered_peak_1379
chr1	110044986	110045415	430	16.85	4.17012	2.54358	1.80084	C657PACXX_7_7108.sorted.filtered_peak_1380
chr1	110074934	110075806	873	20.78	6.14897	3.02168	3.56892	C657PACXX_7_7108.sorted.filtered_peak_1381
chr1	110088995	110089244	250	28.19	5.46331	2.42964	2.94449	C657PACXX_7_7108.sorted.filtered_peak_1382
chr1	110090726	110091726	1001	35.37	9.93116	3.13534	7.11282	C657PACXX_7_7108.sorted.filtered_peak_1383
chr1	110163348	110164024	677	21.07	3.84492	2.22143	1.53461	C657PACXX_7_7108.sorted.filtered_peak_1384
chr1	110182650	110182957	308	19.35	6.15710	3.15099	3.57161	C657PACXX_7_7108.sorted.filtered_peak_1385
chr1	110185988	110186271	284	15.46	5.38640	3.16608	2.87740	C657PACXX_7_7108.sorted.filtered_peak_1386
chr1	110198295	110198544	250	15.52	4.81385	2.90704	2.36521	C657PACXX_7_7108.sorted.filtered_peak_1387
chr1	110282426	110283355	930	19.62	7.39862	3.52632	4.75271	C657PACXX_7_7108.sorted.filtered_peak_1388
chr1	110319270	110319954	685	20.04	5.37232	2.77748	2.88492	C657PACXX_7_7108.sorted.filtered_peak_1389
chr1	110333062	110333852	791	23.33	6.90252	3.05136	4.29632	C657PACXX_7_7108.sorted.filtered_peak_1390
chr1	110339181	110339846	666	15.11	4.25034	2.68862	1.86947	C657PACXX_7_7108.sorted.filtered_peak_1391
chr1	110344761	110345639	879	21.21	6.86246	3.20361	4.25003	C657PACXX_7_7108.sorted.filtered_peak_1392
chr1	110432764	110433318	555	20.44	5.42233	2.78667	2.91171	C657PACXX_7_7108.sorted.filtered_peak_1393
chr1	110448612	110449252	641	34.47	11.09428	3.45042	8.21058	C657PACXX_7_7108.sorted.filtered_peak_1394
chr1	110453127	110453540	414	25.76	5.20859	2.45666	2.71264	C657PACXX_7_7108.sorted.filtered_peak_1395
chr1	110526728	110527692	965	33.37	11.49115	3.57466	8.61393	C657PACXX_7_7108.sorted.filtered_peak_1396
chr1	110576691	110577377	687	29.71	10.13427	3.51744	7.32144	C657PACXX_7_7108.sorted.filtered_peak_1397
chr1	110596515	110596774	260	15.79	4.15764	2.60111	1.79328	C657PACXX_7_7108.sorted.filtered_peak_1398
chr1	110648610	110649108	499	14.02	3.72745	2.53158	1.42838	C657PACXX_7_7108.sorted.filtered_peak_1399
chr1	110745624	110745924	301	18.07	4.32314	2.52431	1.94735	C657PACXX_7_7108.sorted.filtered_peak_1400
chr1	110752389	110752931	543	22.99	5.21625	2.58368	2.71772	C657PACXX_7_7108.sorted.filtered_peak_1401
chr1	110778956	110779236	281	20.24	6.22642	3.10679	3.63285	C657PACXX_7_7108.sorted.filtered_peak_1402
chr1	110880938	110882235	1298	86.09	31.92267	4.33751	28.02110	C657PACXX_7_7108.sorted.filtered_peak_1403
chr1	110949863	110950767	905	26.27	9.25476	3.52283	6.49967	C657PACXX_7_7108.sorted.filtered_peak_1404
chr1	110963739	110964309	571	15.34	4.82575	2.91765	2.38164	C657PACXX_7_7108.sorted.filtered_peak_1405
chr1	111002976	111003440	465	16.76	5.58157	3.13269	3.05173	C657PACXX_7_7108.sorted.filtered_peak_1406
chr1	111097934	111098208	275	19.86	5.83632	2.97685	3.28962	C657PACXX_7_7108.sorted.filtered_peak_1407
chr1	111161945	111162592	648	25.27	7.38708	3.14148	4.69422	C657PACXX_7_7108.sorted.filtered_peak_1408
chr1	111173504	111174218	715	25.53	5.22021	2.46517	2.72773	C657PACXX_7_7108.sorted.filtered_peak_1409
chr1	111184370	111184748	379	21.69	4.62981	2.45324	2.20089	C657PACXX_7_7108.sorted.filtered_peak_1410
chr1	111189822	111190498	677	43.24	14.73737	3.83391	11.62018	C657PACXX_7_7108.sorted.filtered_peak_1411
chr1	111214635	111214992	358	30.55	6.35151	2.57409	3.74591	C657PACXX_7_7108.sorted.filtered_peak_1412
chr1	111215248	111215619	372	23.60	3.41963	2.00917	1.17453	C657PACXX_7_7108.sorted.filtered_peak_1413
chr1	111308786	111309180	395	14.86	4.40090	2.77192	2.00956	C657PACXX_7_7108.sorted.filtered_peak_1414
chr1	111323543	111324075	533	16.00	4.36584	2.67751	1.97245	C657PACXX_7_7108.sorted.filtered_peak_1415
chr1	111330263	111330512	250	16.49	4.06936	2.52472	1.71657	C657PACXX_7_7108.sorted.filtered_peak_1416
chr1	111417323	111418357	1035	36.76	6.61514	2.37488	4.03149	C657PACXX_7_7108.sorted.filtered_peak_1417
chr1	111422625	111423828	1204	39.95	8.43915	2.67078	5.69318	C657PACXX_7_7108.sorted.filtered_peak_1418
chr1	111459560	111459894	335	13.42	4.10178	2.75034	1.74630	C657PACXX_7_7108.sorted.filtered_peak_1419
chr1	111505777	111507062	1286	40.52	15.78370	4.14480	12.63882	C657PACXX_7_7108.sorted.filtered_peak_1420
chr1	111682033	111683159	1127	26.35	8.25557	3.30530	5.51984	C657PACXX_7_7108.sorted.filtered_peak_1421
chr1	111746542	111747235	694	27.71	4.41397	2.16921	2.01359	C657PACXX_7_7108.sorted.filtered_peak_1422
chr1	111758384	111759132	749	47.41	16.34671	3.90110	13.15643	C657PACXX_7_7108.sorted.filtered_peak_1423
chr1	111991753	111992239	487	49.24	22.35182	5.08292	18.86883	C657PACXX_7_7108.sorted.filtered_peak_1424
chr1	112018237	112018668	432	24.45	6.22626	2.81320	3.64431	C657PACXX_7_7108.sorted.filtered_peak_1425
chr1	112019447	112019811	365	22.41	5.84813	2.82565	3.28378	C657PACXX_7_7108.sorted.filtered_peak_1426
chr1	112050009	112051363	1355	28.45	7.11130	2.85576	4.44982	C657PACXX_7_7108.sorted.filtered_peak_1427
chr1	112135021	112135942	922	43.98	14.94821	3.66527	11.88695	C657PACXX_7_7108.sorted.filtered_peak_1428
chr1	112141088	112141459	372	28.51	6.37984	2.64297	3.79261	C657PACXX_7_7108.sorted.filtered_peak_1429
chr1	112146382	112147041	660	34.23	11.04168	3.49677	8.15249	C657PACXX_7_7108.sorted.filtered_peak_1430
chr1	112158950	112159521	572	25.65	5.43645	2.51142	2.93206	C657PACXX_7_7108.sorted.filtered_peak_1431
chr1	112162068	112162443	376	30.22	6.30152	2.55782	3.71806	C657PACXX_7_7108.sorted.filtered_peak_1432
chr1	112257482	112257732	251	20.13	7.35691	3.57206	4.65932	C657PACXX_7_7108.sorted.filtered_peak_1433
chr1	112281396	112282059	664	17.77	4.05929	2.44585	1.70957	C657PACXX_7_7108.sorted.filtered_peak_1434
chr1	112289914	112290194	281	17.27	5.46963	3.05400	2.93894	C657PACXX_7_7108.sorted.filtered_peak_1435
chr1	112297778	112298617	840	45.53	19.70584	4.81507	16.34418	C657PACXX_7_7108.sorted.filtered_peak_1436
chr1	112312228	112312490	263	18.37	6.52722	3.39320	3.90447	C657PACXX_7_7108.sorted.filtered_peak_1437
chr1	112933457	112933738	282	29.10	10.93402	3.95094	8.01019	C657PACXX_7_7108.sorted.filtered_peak_1438
chr1	112938405	112938665	261	19.38	4.98443	2.70762	2.50716	C657PACXX_7_7108.sorted.filtered_peak_1439
chr1	113008678	113009334	657	20.02	6.64053	3.24834	4.02346	C657PACXX_7_7108.sorted.filtered_peak_1440
chr1	113160626	113161380	755	28.88	5.46500	2.38805	2.96447	C657PACXX_7_7108.sorted.filtered_peak_1441
chr1	113161651	113162855	1205	30.55	6.28355	2.52931	3.70958	C657PACXX_7_7108.sorted.filtered_peak_1442
chr1	113179280	113179763	484	14.23	4.27341	2.77183	1.87775	C657PACXX_7_7108.sorted.filtered_peak_1443
chr1	113217124	113217564	441	19.52	4.58035	2.54883	2.15458	C657PACXX_7_7108.sorted.filtered_peak_1444
chr1	113243123	113243699	577	31.75	7.68520	2.86283	4.97012	C657PACXX_7_7108.sorted.filtered_peak_1445
chr1	113247694	113248103	410	28.46	5.23906	2.36204	2.74263	C657PACXX_7_7108.sorted.filtered_peak_1446
chr1	113257589	113258526	938	38.10	10.39992	3.11325	7.54722	C657PACXX_7_7108.sorted.filtered_peak_1447
chr1	113258919	113259224	306	29.68	5.75528	2.44822	3.21089	C657PACXX_7_7108.sorted.filtered_peak_1448
chr1	113446370	113446867	498	14.52	4.10434	2.66562	1.75244	C657PACXX_7_7108.sorted.filtered_peak_1449
chr1	113497928	113499230	1303	31.90	8.94801	3.06271	6.20484	C657PACXX_7_7108.sorted.filtered_peak_1450
chr1	113589282	113589540	259	13.75	4.51641	2.92650	2.08902	C657PACXX_7_7108.sorted.filtered_peak_1451
chr1	113615211	113616226	1016	37.65	16.90035	4.80193	13.68186	C657PACXX_7_7108.sorted.filtered_peak_1452
chr1	113932559	113933119	561	22.32	6.68347	3.12014	4.04636	C657PACXX_7_7108.sorted.filtered_peak_1453
chr1	114301448	114302526	1079	22.78	6.29867	2.92771	3.71645	C657PACXX_7_7108.sorted.filtered_peak_1454
chr1	114326240	114327085	846	26.61	7.28160	2.95876	4.63235	C657PACXX_7_7108.sorted.filtered_peak_1455
chr1	114335827	114336076	250	12.94	4.04983	2.76639	1.68675	C657PACXX_7_7108.sorted.filtered_peak_1456
chr1	114354502	114355529	1028	37.16	13.87930	3.92247	10.86257	C657PACXX_7_7108.sorted.filtered_peak_1457
chr1	114411009	114411295	287	33.16	7.58693	2.77032	4.88063	C657PACXX_7_7108.sorted.filtered_peak_1458
chr1	114414000	114414795	796	42.26	10.37128	2.91961	7.53097	C657PACXX_7_7108.sorted.filtered_peak_1459
chr1	114417058	114417530	473	25.77	3.63281	2.01375	1.35113	C657PACXX_7_7108.sorted.filtered_peak_1460
chr1	114423352	114423820	469	13.60	3.61423	2.50897	1.34025	C657PACXX_7_7108.sorted.filtered_peak_1461
chr1	114446938	114448273	1336	42.77	14.77300	3.77052	11.68541	C657PACXX_7_7108.sorted.filtered_peak_1462
chr1	114471712	114472238	527	31.26	8.36697	3.04641	5.61492	C657PACXX_7_7108.sorted.filtered_peak_1463
chr1	114472806	114473707	902	24.48	4.70740	2.35509	2.27812	C657PACXX_7_7108.sorted.filtered_peak_1464
chr1	114518221	114518474	254	18.20	4.94571	2.76681	2.47366	C657PACXX_7_7108.sorted.filtered_peak_1465
chr1	114622026	114622302	277	12.73	3.65985	2.59031	1.37646	C657PACXX_7_7108.sorted.filtered_peak_1466
chr1	114825450	114825770	321	18.09	6.48641	3.39131	3.87912	C657PACXX_7_7108.sorted.filtered_peak_1467
chr1	114889050	114889499	450	28.04	9.27471	3.49040	6.47025	C657PACXX_7_7108.sorted.filtered_peak_1468
chr1	115053617	115054661	1045	30.14	9.43301	3.38040	6.61748	C657PACXX_7_7108.sorted.filtered_peak_1469
chr1	115123869	115124716	848	29.24	12.09838	4.15063	9.16282	C657PACXX_7_7108.sorted.filtered_peak_1470
chr1	115212382	115213151	770	25.81	8.45566	3.46375	5.67803	C657PACXX_7_7108.sorted.filtered_peak_1471
chr1	115258913	115259667	755	22.20	7.38497	3.36892	4.69703	C657PACXX_7_7108.sorted.filtered_peak_1472
chr1	115299974	115300875	902	51.37	19.12853	4.23292	15.79768	C657PACXX_7_7108.sorted.filtered_peak_1473
chr1	115322818	115323610	793	28.39	13.09833	4.55411	10.10826	C657PACXX_7_7108.sorted.filtered_peak_1474
chr1	115605307	115605907	601	27.18	10.30304	3.80584	7.46715	C657PACXX_7_7108.sorted.filtered_peak_1475
chr1	115641626	115642504	879	23.44	8.22838	3.52345	5.50040	C657PACXX_7_7108.sorted.filtered_peak_1476
chr1	115681604	115681952	349	21.11	6.92678	3.27727	4.28438	C657PACXX_7_7108.sorted.filtered_peak_1477
chr1	116549230	116549479	250	14.94	3.77666	2.49561	1.47206	C657PACXX_7_7108.sorted.filtered_peak_1478
chr1	116681524	116682184	661	17.71	7.24166	3.69215	4.59578	C657PACXX_7_7108.sorted.filtered_peak_1479
chr1	116694745	116695175	431	22.52	6.96588	3.20022	4.30821	C657PACXX_7_7108.sorted.filtered_peak_1480
chr1	116868446	116868795	350	17.50	5.29741	2.95581	2.79170	C657PACXX_7_7108.sorted.filtered_peak_1481
chr1	116915435	116916052	618	31.32	8.21921	2.95508	5.50617	C657PACXX_7_7108.sorted.filtered_peak_1482
chr1	116920216	116920746	531	26.84	5.58838	2.51745	3.05838	C657PACXX_7_7108.sorted.filtered_peak_1483
chr1	116960893	116961318	426	24.47	8.18029	3.48290	5.42346	C657PACXX_7_7108.sorted.filtered_peak_1484
chr1	117027916	117028259	344	17.24	4.51422	2.65713	2.09986	C657PACXX_7_7108.sorted.filtered_peak_1485
chr1	117046958	117047528	571	50.82	17.60511	3.98854	14.34062	C657PACXX_7_7108.sorted.filtered_peak_1486
chr1	117051557	117052059	503	31.22	6.27787	2.51797	3.69029	C657PACXX_7_7108.sorted.filtered_peak_1487
chr1	117057547	117058585	1039	44.13	15.72413	3.95112	12.57110	C657PACXX_7_7108.sorted.filtered_peak_1488
chr1	117080058	117080335	278	18.50	3.89972	2.34879	1.57397	C657PACXX_7_7108.sorted.filtered_peak_1489
chr1	117081004	117081432	429	19.64	4.39895	2.47485	2.00113	C657PACXX_7_7108.sorted.filtered_peak_1490
chr1	117087198	117087962	765	24.42	5.84661	2.70215	3.29237	C657PACXX_7_7108.sorted.filtered_peak_1491
chr1	117088996	117089430	435	19.36	3.74851	2.25945	1.44063	C657PACXX_7_7108.sorted.filtered_peak_1492
chr1	117099101	117099624	524	36.80	13.91057	4.11019	10.83636	C657PACXX_7_7108.sorted.filtered_peak_1493
chr1	117112732	117113054	323	22.97	4.28144	2.28761	1.90737	C657PACXX_7_7108.sorted.filtered_peak_1494
chr1	117279786	117282093	2308	38.33	8.79221	2.80123	6.02406	C657PACXX_7_7108.sorted.filtered_peak_1495
chr1	117296617	117297226	610	28.71	7.10703	2.80540	4.47076	C657PACXX_7_7108.sorted.filtered_peak_1496
chr1	117306745	117307534	790	39.40	5.90786	2.21435	3.34088	C657PACXX_7_7108.sorted.filtered_peak_1497
chr1	117312156	117312696	541	49.45	12.26234	3.09518	9.25129	C657PACXX_7_7108.sorted.filtered_peak_1498
chr1	117350685	117350969	285	36.31	5.21515	2.13922	2.72161	C657PACXX_7_7108.sorted.filtered_peak_1499
chr1	117351151	117351434	284	36.01	5.16085	2.13497	2.67288	C657PACXX_7_7108.sorted.filtered_peak_1500
chr1	117351629	117351907	279	32.15	3.95327	1.95295	1.61197	C657PACXX_7_7108.sorted.filtered_peak_1501
chr1	117353008	117353404	397	32.81	4.21085	1.99379	1.84296	C657PACXX_7_7108.sorted.filtered_peak_1502
chr1	117359107	117359356	250	24.62	4.91404	2.41899	2.44866	C657PACXX_7_7108.sorted.filtered_peak_1503
chr1	117360215	117360560	346	26.96	6.62969	2.79516	4.00994	C657PACXX_7_7108.sorted.filtered_peak_1504
chr1	117369465	117370260	796	25.18	8.17937	3.33173	5.46675	C657PACXX_7_7108.sorted.filtered_peak_1505
chr1	117420308	117421151	844	19.30	4.46115	2.51269	2.05849	C657PACXX_7_7108.sorted.filtered_peak_1506
chr1	117476384	117476640	257	16.33	4.98611	2.90760	2.52096	C657PACXX_7_7108.sorted.filtered_peak_1507
chr1	117544094	117544448	355	15.74	4.21371	2.62560	1.85003	C657PACXX_7_7108.sorted.filtered_peak_1508
chr1	117593913	117594432	520	20.23	6.40958	3.16016	3.81228	C657PACXX_7_7108.sorted.filtered_peak_1509
chr1	117602016	117603306	1291	36.70	10.59514	3.24987	7.72155	C657PACXX_7_7108.sorted.filtered_peak_1510
chr1	117610488	117610775	288	15.80	4.15621	2.59423	1.80291	C657PACXX_7_7108.sorted.filtered_peak_1511
chr1	117619949	117620247	299	17.88	5.73464	3.10775	3.18219	C657PACXX_7_7108.sorted.filtered_peak_1512
chr1	117664369	117664969	601	28.65	9.96303	3.64351	7.12373	C657PACXX_7_7108.sorted.filtered_peak_1513
chr1	117909292	117910374	1083	23.54	4.40807	2.30208	2.01351	C657PACXX_7_7108.sorted.filtered_peak_1514
chr1	118077614	118078095	482	22.15	6.18389	2.94683	3.59653	C657PACXX_7_7108.sorted.filtered_peak_1515
chr1	118147935	118148976	1042	42.08	13.07036	3.38778	10.10002	C657PACXX_7_7108.sorted.filtered_peak_1516
chr1	118198755	118199226	472	41.28	10.92445	3.12998	8.01686	C657PACXX_7_7108.sorted.filtered_peak_1517
chr1	118206924	118207425	502	41.52	13.03160	3.55190	10.00977	C657PACXX_7_7108.sorted.filtered_peak_1518
chr1	118216996	118217246	251	17.35	4.67898	2.72371	2.23416	C657PACXX_7_7108.sorted.filtered_peak_1519
chr1	118301497	118301803	307	17.23	5.03347	2.85548	2.56917	C657PACXX_7_7108.sorted.filtered_peak_1520
chr1	118471876	118472955	1080	28.66	10.19874	3.63011	7.37950	C657PACXX_7_7108.sorted.filtered_peak_1521
chr1	119682563	119683481	919	60.15	26.52400	4.93237	22.87015	C657PACXX_7_7108.sorted.filtered_peak_1522
chr1	120254380	120254803	424	15.91	4.19229	2.60180	1.83239	C657PACXX_7_7108.sorted.filtered_peak_1523
chr1	120286860	120287299	440	17.77	4.87196	2.76328	2.41487	C657PACXX_7_7108.sorted.filtered_peak_1524
chr1	120351600	120352116	517	15.28	3.86972	2.51261	1.54948	C657PACXX_7_7108.sorted.filtered_peak_1525
chr1	120436114	120436529	416	17.42	4.87157	2.78446	2.41295	C657PACXX_7_7108.sorted.filtered_peak_1526
chr1	120530660	120531079	420	13.28	3.64265	2.54535	1.35686	C657PACXX_7_7108.sorted.filtered_peak_1527
chr1	120532945	120533239	295	12.84	4.00192	2.74777	1.64944	C657PACXX_7_7108.sorted.filtered_peak_1528
chr1	120612005	120612255	251	18.18	7.50552	3.80657	4.81049	C657PACXX_7_7108.sorted.filtered_peak_1529
chr1	121155673	121155925	253	13.76	4.52893	2.93015	2.10090	C657PACXX_7_7108.sorted.filtered_peak_1530
chr1	121257998	121258579	582	17.37	5.60149	3.08555	3.06754	C657PACXX_7_7108.sorted.filtered_peak_1531
chr1	121261012	121261621	610	20.37	6.62425	3.24647	3.99345	C657PACXX_7_7108.sorted.filtered_peak_1532
chr1	121484322	121485516	1195	96.96	58.87811	7.64886	54.22252	C657PACXX_7_7108.sorted.filtered_peak_1533
chr1	142535487	142536749	1263	46.33	6.87748	2.24266	4.22401	C657PACXX_7_7108.sorted.filtered_peak_1534
chr1	142537393	142539393	2001	53.92	10.08642	2.57897	7.22051	C657PACXX_7_7108.sorted.filtered_peak_1535
chr1	142653877	142654150	274	18.02	7.33435	3.77460	4.64448	C657PACXX_7_7108.sorted.filtered_peak_1536
chr1	144007712	144007966	255	24.10	3.82435	2.11329	1.50920	C657PACXX_7_7108.sorted.filtered_peak_1537
chr1	144018644	144019169	526	16.91	4.63465	2.70593	2.22540	C657PACXX_7_7108.sorted.filtered_peak_1538
chr1	144533564	144534300	737	31.68	8.14826	2.93312	5.43055	C657PACXX_7_7108.sorted.filtered_peak_1539
chr1	144536118	144536371	254	33.07	10.26344	3.46919	7.37067	C657PACXX_7_7108.sorted.filtered_peak_1540
chr1	144908053	144908304	252	20.13	7.12663	3.45552	4.45894	C657PACXX_7_7108.sorted.filtered_peak_1541
chr1	144931987	144932716	730	57.16	12.49292	2.82429	9.50516	C657PACXX_7_7108.sorted.filtered_peak_1542
chr1	145004304	145004710	407	28.24	3.65402	1.96006	1.37368	C657PACXX_7_7108.sorted.filtered_peak_1543
chr1	145009443	145009702	260	30.76	4.50872	2.11353	2.09123	C657PACXX_7_7108.sorted.filtered_peak_1544
chr1	145014985	145015365	381	35.64	5.54777	2.22878	3.01307	C657PACXX_7_7108.sorted.filtered_peak_1545
chr1	145039259	145040197	939	34.29	4.18774	1.96020	1.82248	C657PACXX_7_7108.sorted.filtered_peak_1546
chr1	145042761	145043017	257	39.58	5.44312	2.11956	2.91958	C657PACXX_7_7108.sorted.filtered_peak_1547
chr1	145054008	145054293	286	25.40	5.62509	2.59051	3.09138	C657PACXX_7_7108.sorted.filtered_peak_1548
chr1	145059017	145059515	499	44.05	8.63030	2.56365	5.88627	C657PACXX_7_7108.sorted.filtered_peak_1549
chr1	145096244	145096620	377	30.87	6.44209	2.55581	3.85332	C657PACXX_7_7108.sorted.filtered_peak_1550
chr1	145097655	145098058	404	25.46	3.87170	2.08862	1.54627	C657PACXX_7_7108.sorted.filtered_peak_1551
chr1	145139204	145139457	254	17.83	7.14676	3.73738	4.46013	C657PACXX_7_7108.sorted.filtered_peak_1552
chr1	145289815	145290255	441	14.62	4.75759	2.96050	2.31108	C657PACXX_7_7108.sorted.filtered_peak_1553
chr1	145290728	145291041	314	15.27	5.13841	3.07009	2.65580	C657PACXX_7_7108.sorted.filtered_peak_1554
chr1	145291539	145291890	352	16.04	5.65167	3.23083	3.11555	C657PACXX_7_7108.sorted.filtered_peak_1555
chr1	145292350	145292678	329	18.99	7.65179	3.75473	4.96967	C657PACXX_7_7108.sorted.filtered_peak_1556
chr1	145382093	145383336	1244	19.78	8.08424	3.79798	5.37577	C657PACXX_7_7108.sorted.filtered_peak_1557
chr1	145396930	145398306	1377	29.13	6.08171	2.54768	3.50988	C657PACXX_7_7108.sorted.filtered_peak_1558
chr1	145399053	145399482	430	28.95	5.95475	2.52543	3.39343	C657PACXX_7_7108.sorted.filtered_peak_1559
chr1	145421639	145422072	434	27.09	12.85999	4.78040	9.84404	C657PACXX_7_7108.sorted.filtered_peak_1560
chr1	145427263	145427962	700	27.47	12.54864	4.64320	9.54594	C657PACXX_7_7108.sorted.filtered_peak_1561
chr1	145437504	145438591	1088	27.63	6.46720	2.71482	3.86180	C657PACXX_7_7108.sorted.filtered_peak_1562
chr1	145455016	145456084	1069	37.65	10.77493	3.12882	7.94193	C657PACXX_7_7108.sorted.filtered_peak_1563
chr1	145456998	145457450	453	25.17	4.31251	2.21768	1.93129	C657PACXX_7_7108.sorted.filtered_peak_1564
chr1	145469928	145470806	879	27.51	7.74970	3.05067	5.06600	C657PACXX_7_7108.sorted.filtered_peak_1565
chr1	145476711	145477199	489	29.80	8.22117	3.07210	5.48869	C657PACXX_7_7108.sorted.filtered_peak_1566
chr1	145507113	145508079	967	39.66	16.99177	4.59981	13.76385	C657PACXX_7_7108.sorted.filtered_peak_1567
chr1	145515763	145516549	787	38.30	17.35580	4.91559	14.10730	C657PACXX_7_7108.sorted.filtered_peak_1568
chr1	145548940	145549482	543	26.47	11.86100	4.42363	8.93185	C657PACXX_7_7108.sorted.filtered_peak_1569
chr1	145562675	145563131	457	13.84	3.85446	2.60083	1.54462	C657PACXX_7_7108.sorted.filtered_peak_1570
chr1	145575032	145576360	1329	25.02	6.74543	2.93200	4.12092	C657PACXX_7_7108.sorted.filtered_peak_1571
chr1	145589140	145589805	666	17.81	4.73629	2.70723	2.29320	C657PACXX_7_7108.sorted.filtered_peak_1572
chr1	145610602	145611289	688	20.25	8.95413	4.18027	6.16118	C657PACXX_7_7108.sorted.filtered_peak_1573
chr1	145713634	145713883	250	15.22	3.99848	2.57343	1.65903	C657PACXX_7_7108.sorted.filtered_peak_1574
chr1	145715549	145715856	308	14.33	3.38548	2.36060	1.15360	C657PACXX_7_7108.sorted.filtered_peak_1575
chr1	145744036	145744547	512	17.10	6.48759	3.45106	3.90030	C657PACXX_7_7108.sorted.filtered_peak_1576
chr1	146555874	146556775	902	25.29	9.62836	3.87303	6.78521	C657PACXX_7_7108.sorted.filtered_peak_1577
chr1	146643708	146644571	864	38.13	16.25243	4.50040	13.08238	C657PACXX_7_7108.sorted.filtered_peak_1578
chr1	146696521	146697339	819	13.46	4.36678	2.86949	1.96796	C657PACXX_7_7108.sorted.filtered_peak_1579
chr1	146714012	146714972	961	32.59	9.76420	3.34921	6.90789	C657PACXX_7_7108.sorted.filtered_peak_1580
chr1	146745389	146745767	379	16.17	4.97303	2.92236	2.50348	C657PACXX_7_7108.sorted.filtered_peak_1581
chr1	147016864	147017118	255	18.27	5.32119	2.90158	2.81525	C657PACXX_7_7108.sorted.filtered_peak_1582
chr1	147070570	147071253	684	20.27	3.70214	2.20665	1.40323	C657PACXX_7_7108.sorted.filtered_peak_1583
chr1	147071432	147072080	649	34.62	11.57664	3.68339	8.61990	C657PACXX_7_7108.sorted.filtered_peak_1584
chr1	147089732	147090398	667	27.24	10.10294	3.81185	7.24604	C657PACXX_7_7108.sorted.filtered_peak_1585
chr1	147112559	147112938	380	22.10	6.96529	3.21062	4.32218	C657PACXX_7_7108.sorted.filtered_peak_1586
chr1	147142392	147143073	682	25.40	8.76565	3.49113	6.01907	C657PACXX_7_7108.sorted.filtered_peak_1587
chr1	147172073	147172558	486	16.62	5.78294	3.22151	3.23722	C657PACXX_7_7108.sorted.filtered_peak_1588
chr1	147727248	147727524	277	22.96	6.30877	2.92904	3.72189	C657PACXX_7_7108.sorted.filtered_peak_1589
chr1	147790659	147791209	551	21.74	9.41620	4.16122	6.59808	C657PACXX_7_7108.sorted.filtered_peak_1590
chr1	147806347	147807305	959	16.85	6.01134	3.29571	3.44461	C657PACXX_7_7108.sorted.filtered_peak_1591
chr1	148241400	148241699	300	27.04	14.58353	5.56451	11.45075	C657PACXX_7_7108.sorted.filtered_peak_1592
chr1	148551329	148552763	1435	13.79	4.53955	2.92622	2.12277	C657PACXX_7_7108.sorted.filtered_peak_1593
chr1	148556721	148557013	293	12.95	4.06755	2.76903	1.70783	C657PACXX_7_7108.sorted.filtered_peak_1594
chr1	149223212	149224146	935	40.51	17.33034	4.59142	14.10506	C657PACXX_7_7108.sorted.filtered_peak_1595
chr1	149224486	149225082	597	29.58	9.38870	3.36568	6.59239	C657PACXX_7_7108.sorted.filtered_peak_1596
chr1	149815139	149815536	398	18.47	5.87879	3.10628	3.32087	C657PACXX_7_7108.sorted.filtered_peak_1597
chr1	149821193	149821884	692	18.16	5.49762	2.96376	2.98950	C657PACXX_7_7108.sorted.filtered_peak_1598
chr1	149858126	149858577	452	52.07	15.60004	3.52891	12.44111	C657PACXX_7_7108.sorted.filtered_peak_1599
chr1	149859429	149860251	823	43.80	11.56050	3.05754	8.66161	C657PACXX_7_7108.sorted.filtered_peak_1600
chr1	149870889	149871594	706	26.40	10.41689	4.03101	7.52759	C657PACXX_7_7108.sorted.filtered_peak_1601
chr1	149899311	149900412	1102	28.66	8.30269	3.17039	5.55344	C657PACXX_7_7108.sorted.filtered_peak_1602
chr1	149910946	149911367	422	19.25	5.68931	2.97210	3.14961	C657PACXX_7_7108.sorted.filtered_peak_1603
chr1	149934031	149934308	278	14.54	5.00641	3.08489	2.52401	C657PACXX_7_7108.sorted.filtered_peak_1604
chr1	149969482	149969763	282	17.28	6.81150	3.62811	4.16344	C657PACXX_7_7108.sorted.filtered_peak_1605
chr1	149981734	149982282	549	17.95	4.24880	2.50648	1.87659	C657PACXX_7_7108.sorted.filtered_peak_1606
chr1	150039135	150040224	1090	23.03	7.54449	3.31071	4.86585	C657PACXX_7_7108.sorted.filtered_peak_1607
chr1	150121991	150122314	324	21.62	4.91107	2.54859	2.45210	C657PACXX_7_7108.sorted.filtered_peak_1608
chr1	150133365	150133684	320	17.60	3.59693	2.28072	1.32482	C657PACXX_7_7108.sorted.filtered_peak_1609
chr1	150141216	150141465	250	14.12	3.88438	2.59406	1.56829	C657PACXX_7_7108.sorted.filtered_peak_1610
chr1	150159231	150160080	850	14.94	4.85866	2.96325	2.41204	C657PACXX_7_7108.sorted.filtered_peak_1611
chr1	150185628	150186502	875	29.60	12.64403	4.37699	9.65201	C657PACXX_7_7108.sorted.filtered_peak_1612
chr1	150206384	150207392	1009	36.27	8.45902	2.82066	5.70607	C657PACXX_7_7108.sorted.filtered_peak_1613
chr1	150208105	150209001	897	47.24	15.52303	3.60523	12.42839	C657PACXX_7_7108.sorted.filtered_peak_1614
chr1	150227923	150228772	850	14.95	4.48440	2.79673	2.08805	C657PACXX_7_7108.sorted.filtered_peak_1615
chr1	150240738	150241878	1141	24.68	7.61620	3.16305	4.95392	C657PACXX_7_7108.sorted.filtered_peak_1616
chr1	150266082	150266660	579	23.77	9.17482	3.84918	6.36643	C657PACXX_7_7108.sorted.filtered_peak_1617
chr1	150293726	150294172	447	31.95	16.19098	5.37317	12.98550	C657PACXX_7_7108.sorted.filtered_peak_1618
chr1	150294395	150294945	551	14.24	3.57230	2.45012	1.31091	C657PACXX_7_7108.sorted.filtered_peak_1619
chr1	150335781	150337509	1729	43.95	15.83438	3.80732	12.74107	C657PACXX_7_7108.sorted.filtered_peak_1620
chr1	150436898	150437172	275	16.72	6.39849	3.51694	3.77769	C657PACXX_7_7108.sorted.filtered_peak_1621
chr1	150459211	150460264	1054	28.25	12.20792	4.24160	9.29547	C657PACXX_7_7108.sorted.filtered_peak_1622
chr1	150487725	150488474	750	29.96	12.49356	4.26130	9.51217	C657PACXX_7_7108.sorted.filtered_peak_1623
chr1	150521084	150521363	280	16.78	5.43180	3.06293	2.91844	C657PACXX_7_7108.sorted.filtered_peak_1624
chr1	150534168	150534860	693	39.38	6.91302	2.36513	4.30335	C657PACXX_7_7108.sorted.filtered_peak_1625
chr1	150535340	150536083	744	38.98	4.95540	2.03618	2.48230	C657PACXX_7_7108.sorted.filtered_peak_1626
chr1	150539862	150540498	637	38.15	7.31596	2.52633	4.63091	C657PACXX_7_7108.sorted.filtered_peak_1627
chr1	150551074	150551323	250	24.03	4.30660	2.25918	1.91720	C657PACXX_7_7108.sorted.filtered_peak_1628
chr1	150551884	150552522	639	35.47	10.82515	3.42949	7.91007	C657PACXX_7_7108.sorted.filtered_peak_1629
chr1	150583841	150584483	643	44.82	18.01838	4.35129	14.77463	C657PACXX_7_7108.sorted.filtered_peak_1630
chr1	150585985	150586401	417	35.17	10.86231	3.43534	7.96017	C657PACXX_7_7108.sorted.filtered_peak_1631
chr1	150601419	150602464	1046	55.90	24.93137	4.97255	21.34982	C657PACXX_7_7108.sorted.filtered_peak_1632
chr1	150669316	150670103	788	25.97	9.60821	3.71105	6.80975	C657PACXX_7_7108.sorted.filtered_peak_1633
chr1	150737883	150738412	530	16.30	5.04127	2.92677	2.58158	C657PACXX_7_7108.sorted.filtered_peak_1634
chr1	150743424	150743698	275	16.09	5.98077	3.36278	3.42060	C657PACXX_7_7108.sorted.filtered_peak_1635
chr1	150848677	150849456	780	36.45	13.78842	4.14432	10.70278	C657PACXX_7_7108.sorted.filtered_peak_1636
chr1	150862133	150862793	661	14.43	4.90887	3.04641	2.44269	C657PACXX_7_7108.sorted.filtered_peak_1637
chr1	150895078	150895362	285	21.96	5.22552	2.63693	2.73164	C657PACXX_7_7108.sorted.filtered_peak_1638
chr1	150898334	150899323	990	33.70	12.66698	3.98803	9.67341	C657PACXX_7_7108.sorted.filtered_peak_1639
chr1	150951690	150952297	608	22.58	6.70024	3.06303	4.09124	C657PACXX_7_7108.sorted.filtered_peak_1640
chr1	150980473	150981316	844	26.08	7.04330	2.99208	4.37218	C657PACXX_7_7108.sorted.filtered_peak_1641
chr1	151019975	151020337	363	15.78	3.59228	2.36633	1.32277	C657PACXX_7_7108.sorted.filtered_peak_1642
chr1	151020568	151021282	715	16.60	4.25156	2.58089	1.88579	C657PACXX_7_7108.sorted.filtered_peak_1643
chr1	151030222	151031035	814	25.81	4.94691	2.36582	2.49548	C657PACXX_7_7108.sorted.filtered_peak_1644
chr1	151031834	151032149	316	22.91	3.64020	2.09549	1.35465	C657PACXX_7_7108.sorted.filtered_peak_1645
chr1	151042820	151043884	1065	35.46	14.09951	4.34777	10.99074	C657PACXX_7_7108.sorted.filtered_peak_1646
chr1	151119055	151119625	571	20.99	5.55003	2.79342	3.02924	C657PACXX_7_7108.sorted.filtered_peak_1647
chr1	151128585	151129709	1125	31.93	11.11355	3.76945	8.17936	C657PACXX_7_7108.sorted.filtered_peak_1648
chr1	151138238	151138791	554	41.19	18.64638	5.04126	15.31676	C657PACXX_7_7108.sorted.filtered_peak_1649
chr1	151162275	151162914	640	26.86	9.48684	3.70456	6.64716	C657PACXX_7_7108.sorted.filtered_peak_1650
chr1	151170506	151171365	860	32.33	13.16195	4.09736	10.19065	C657PACXX_7_7108.sorted.filtered_peak_1651
chr1	151226952	151227567	616	29.20	12.31098	4.19746	9.37232	C657PACXX_7_7108.sorted.filtered_peak_1652
chr1	151253676	151254906	1231	53.37	17.56876	3.83703	14.30094	C657PACXX_7_7108.sorted.filtered_peak_1653
chr1	151284030	151284569	540	28.17	11.60622	4.17651	8.68091	C657PACXX_7_7108.sorted.filtered_peak_1654
chr1	151299428	151300605	1178	30.56	11.12851	3.85133	8.20009	C657PACXX_7_7108.sorted.filtered_peak_1655
chr1	151313426	151313713	288	19.30	6.85812	3.44174	4.20588	C657PACXX_7_7108.sorted.filtered_peak_1656
chr1	151319376	151320516	1141	40.28	15.84381	4.25313	12.69526	C657PACXX_7_7108.sorted.filtered_peak_1657
chr1	151371776	151372544	769	25.61	8.99961	3.56311	6.23091	C657PACXX_7_7108.sorted.filtered_peak_1658
chr1	151416458	151416707	250	14.94	4.46222	2.80086	2.05299	C657PACXX_7_7108.sorted.filtered_peak_1659
chr1	151430463	151430889	427	21.80	4.64369	2.45130	2.21910	C657PACXX_7_7108.sorted.filtered_peak_1660
chr1	151431268	151432176	909	25.43	6.59378	2.84602	3.99757	C657PACXX_7_7108.sorted.filtered_peak_1661
chr1	151467399	151467800	402	13.55	4.42195	2.88822	2.01558	C657PACXX_7_7108.sorted.filtered_peak_1662
chr1	151483543	151484343	801	18.09	4.91497	2.75246	2.45965	C657PACXX_7_7108.sorted.filtered_peak_1663
chr1	151507209	151507503	295	16.19	4.82415	2.86155	2.36590	C657PACXX_7_7108.sorted.filtered_peak_1664
chr1	151512490	151513144	655	26.90	8.71077	3.46229	5.91526	C657PACXX_7_7108.sorted.filtered_peak_1665
chr1	151541171	151541681	511	20.38	8.13510	3.80337	5.41000	C657PACXX_7_7108.sorted.filtered_peak_1666
chr1	151547389	151547672	284	15.98	4.74236	2.84262	2.29470	C657PACXX_7_7108.sorted.filtered_peak_1667
chr1	151566432	151567008	577	14.41	4.88698	3.04063	2.42548	C657PACXX_7_7108.sorted.filtered_peak_1668
chr1	151583984	151584993	1010	25.14	7.59677	3.15684	4.91639	C657PACXX_7_7108.sorted.filtered_peak_1669
chr1	151693281	151693636	356	14.13	4.11175	2.70401	1.74818	C657PACXX_7_7108.sorted.filtered_peak_1670
chr1	151735522	151736349	828	22.78	6.79754	3.10951	4.15916	C657PACXX_7_7108.sorted.filtered_peak_1671
chr1	151762448	151763716	1269	34.78	12.93622	3.87610	9.95741	C657PACXX_7_7108.sorted.filtered_peak_1672
chr1	151811976	151812732	757	20.95	3.94728	2.25832	1.61966	C657PACXX_7_7108.sorted.filtered_peak_1673
chr1	151881679	151882620	942	19.58	6.23927	3.14582	3.65461	C657PACXX_7_7108.sorted.filtered_peak_1674
chr1	151913905	151914184	280	22.52	5.10002	2.56523	2.62115	C657PACXX_7_7108.sorted.filtered_peak_1675
chr1	151918045	151919152	1108	28.21	8.24215	3.11851	5.53352	C657PACXX_7_7108.sorted.filtered_peak_1676
chr1	151940273	151940778	506	17.41	4.99100	2.82565	2.52731	C657PACXX_7_7108.sorted.filtered_peak_1677
chr1	151945365	151945690	326	21.63	8.30204	3.77006	5.54464	C657PACXX_7_7108.sorted.filtered_peak_1678
chr1	151956830	151957235	406	22.72	7.40702	3.31969	4.72619	C657PACXX_7_7108.sorted.filtered_peak_1679
chr1	151965965	151966883	919	24.33	6.18292	2.81395	3.59489	C657PACXX_7_7108.sorted.filtered_peak_1680
chr1	152007059	152007815	757	27.84	6.90132	2.85307	4.24123	C657PACXX_7_7108.sorted.filtered_peak_1681
chr1	152020170	152021066	897	45.80	17.20876	4.16024	13.99290	C657PACXX_7_7108.sorted.filtered_peak_1682
chr1	152430918	152431294	377	19.01	5.08939	2.77001	2.60075	C657PACXX_7_7108.sorted.filtered_peak_1683
chr1	152432431	152433017	587	20.95	6.38361	3.07669	3.79804	C657PACXX_7_7108.sorted.filtered_peak_1684
chr1	152549729	152550073	345	15.03	4.73207	2.90977	2.28715	C657PACXX_7_7108.sorted.filtered_peak_1685
chr1	153394959	153395208	250	13.19	4.19442	2.81558	1.81167	C657PACXX_7_7108.sorted.filtered_peak_1686
chr1	153508541	153509026	486	29.44	6.47027	2.64941	3.85484	C657PACXX_7_7108.sorted.filtered_peak_1687
chr1	153513388	153513655	268	28.50	5.57103	2.44996	3.03876	C657PACXX_7_7108.sorted.filtered_peak_1688
chr1	153517464	153518081	618	32.44	8.99255	3.13928	6.19591	C657PACXX_7_7108.sorted.filtered_peak_1689
chr1	153538993	153539394	402	20.61	5.80139	2.91717	3.25037	C657PACXX_7_7108.sorted.filtered_peak_1690
chr1	153545261	153545597	337	16.27	4.97099	2.91798	2.49663	C657PACXX_7_7108.sorted.filtered_peak_1691
chr1	153590183	153590439	257	16.86	5.53117	3.11598	2.99522	C657PACXX_7_7108.sorted.filtered_peak_1692
chr1	153606301	153607083	783	37.81	14.39899	4.15011	11.29515	C657PACXX_7_7108.sorted.filtered_peak_1693
chr1	153630919	153631663	745	27.78	10.15175	3.80060	7.28478	C657PACXX_7_7108.sorted.filtered_peak_1694
chr1	153643232	153644066	835	62.76	32.71623	6.10273	28.77049	C657PACXX_7_7108.sorted.filtered_peak_1695
chr1	153699912	153700993	1082	35.83	15.98442	4.46063	12.88463	C657PACXX_7_7108.sorted.filtered_peak_1696
chr1	153747976	153748331	356	18.70	4.28372	2.48270	1.90183	C657PACXX_7_7108.sorted.filtered_peak_1697
chr1	153755824	153756534	711	25.08	9.67687	3.88985	6.83929	C657PACXX_7_7108.sorted.filtered_peak_1698
chr1	153763367	153763882	516	16.37	4.52142	2.71338	2.11064	C657PACXX_7_7108.sorted.filtered_peak_1699
chr1	153769681	153769930	250	16.54	5.33221	3.05412	2.81943	C657PACXX_7_7108.sorted.filtered_peak_1700
chr1	153777888	153778277	390	19.55	6.13557	3.11595	3.55451	C657PACXX_7_7108.sorted.filtered_peak_1701
chr1	153895094	153896162	1069	45.48	16.32592	3.78468	13.20917	C657PACXX_7_7108.sorted.filtered_peak_1702
chr1	153917634	153918671	1038	25.06	6.01301	2.71151	3.45080	C657PACXX_7_7108.sorted.filtered_peak_1703
chr1	153919169	153919511	343	20.84	4.16055	2.32783	1.81070	C657PACXX_7_7108.sorted.filtered_peak_1704
chr1	153930552	153931381	830	34.97	8.82410	2.93496	6.06090	C657PACXX_7_7108.sorted.filtered_peak_1705
chr1	153935889	153936317	429	29.37	5.31634	2.34278	2.81912	C657PACXX_7_7108.sorted.filtered_peak_1706
chr1	153939681	153939973	293	25.62	5.63062	2.58040	3.09400	C657PACXX_7_7108.sorted.filtered_peak_1707
chr1	153940211	153940460	250	24.68	5.32491	2.53080	2.82507	C657PACXX_7_7108.sorted.filtered_peak_1708
chr1	153949643	153950985	1343	19.53	6.01716	3.05108	3.45559	C657PACXX_7_7108.sorted.filtered_peak_1709
chr1	153959243	153959594	352	25.50	6.82318	2.93663	4.18602	C657PACXX_7_7108.sorted.filtered_peak_1710
chr1	153962932	153963570	639	40.11	16.33845	4.47978	13.13520	C657PACXX_7_7108.sorted.filtered_peak_1711
chr1	154130172	154131026	855	25.41	9.14214	3.57889	6.37705	C657PACXX_7_7108.sorted.filtered_peak_1712
chr1	154143366	154143685	320	15.01	4.47837	2.79817	2.07241	C657PACXX_7_7108.sorted.filtered_peak_1713
chr1	154154536	154155431	896	37.96	11.09971	3.34349	8.17773	C657PACXX_7_7108.sorted.filtered_peak_1714
chr1	154171513	154171820	308	18.55	7.34511	3.71839	4.65724	C657PACXX_7_7108.sorted.filtered_peak_1715
chr1	154178511	154178839	329	12.58	3.85089	2.69532	1.52039	C657PACXX_7_7108.sorted.filtered_peak_1716
chr1	154192535	154194174	1640	37.73	10.94610	3.25264	8.06104	C657PACXX_7_7108.sorted.filtered_peak_1717
chr1	154238142	154238553	412	15.97	3.95067	2.50813	1.61756	C657PACXX_7_7108.sorted.filtered_peak_1718
chr1	154244526	154245374	849	44.46	20.78440	4.93103	17.43524	C657PACXX_7_7108.sorted.filtered_peak_1719
chr1	154297069	154297839	771	26.37	5.66861	2.55136	3.13724	C657PACXX_7_7108.sorted.filtered_peak_1720
chr1	154300741	154301074	334	23.34	4.03227	2.20208	1.68105	C657PACXX_7_7108.sorted.filtered_peak_1721
chr1	154309825	154310251	427	16.13	3.80341	2.43502	1.49438	C657PACXX_7_7108.sorted.filtered_peak_1722
chr1	154315396	154315706	311	18.41	4.59082	2.60090	2.18749	C657PACXX_7_7108.sorted.filtered_peak_1723
chr1	154326022	154326284	263	17.90	5.34338	2.94604	2.82824	C657PACXX_7_7108.sorted.filtered_peak_1724
chr1	154357840	154358412	573	16.53	4.27610	2.60715	1.89337	C657PACXX_7_7108.sorted.filtered_peak_1725
chr1	154358873	154359552	680	26.65	10.39111	3.89364	7.54045	C657PACXX_7_7108.sorted.filtered_peak_1726
chr1	154370514	154370861	348	15.14	5.18023	3.10889	2.68750	C657PACXX_7_7108.sorted.filtered_peak_1727
chr1	154377560	154377954	395	24.50	4.15120	2.19813	1.77975	C657PACXX_7_7108.sorted.filtered_peak_1728
chr1	154379589	154380148	560	28.02	5.97077	2.54877	3.42645	C657PACXX_7_7108.sorted.filtered_peak_1729
chr1	154403942	154404692	751	36.38	14.04273	4.18477	10.96051	C657PACXX_7_7108.sorted.filtered_peak_1730
chr1	154412106	154412367	262	17.47	5.80103	3.16074	3.25016	C657PACXX_7_7108.sorted.filtered_peak_1731
chr1	154417507	154417907	401	16.72	5.59989	3.14568	3.06758	C657PACXX_7_7108.sorted.filtered_peak_1732
chr1	154426024	154426538	515	12.40	3.74141	2.65859	1.42439	C657PACXX_7_7108.sorted.filtered_peak_1733
chr1	154436181	154436475	295	22.65	6.88844	3.15989	4.24094	C657PACXX_7_7108.sorted.filtered_peak_1734
chr1	154452105	154452804	700	20.51	7.21738	3.43952	4.55437	C657PACXX_7_7108.sorted.filtered_peak_1735
chr1	154465909	154466402	494	12.17	3.57104	2.59026	1.30422	C657PACXX_7_7108.sorted.filtered_peak_1736
chr1	154492808	154493188	381	12.17	3.59485	2.60241	1.31864	C657PACXX_7_7108.sorted.filtered_peak_1737
chr1	154531126	154532271	1146	49.49	18.18956	3.99794	14.93151	C657PACXX_7_7108.sorted.filtered_peak_1738
chr1	154580245	154580835	591	29.37	7.83736	2.91693	5.17210	C657PACXX_7_7108.sorted.filtered_peak_1739
chr1	154581609	154582382	774	23.35	4.64409	2.38119	2.22126	C657PACXX_7_7108.sorted.filtered_peak_1740
chr1	154587330	154587641	312	18.83	5.61569	2.98200	3.07545	C657PACXX_7_7108.sorted.filtered_peak_1741
chr1	154599924	154600792	869	22.52	6.62411	3.05863	4.00633	C657PACXX_7_7108.sorted.filtered_peak_1742
chr1	154642236	154642683	448	13.79	4.56237	2.93528	2.13798	C657PACXX_7_7108.sorted.filtered_peak_1743
chr1	154709202	154709607	406	15.52	3.60671	2.38926	1.33607	C657PACXX_7_7108.sorted.filtered_peak_1744
chr1	154724327	154724844	518	18.73	4.03438	2.38707	1.68941	C657PACXX_7_7108.sorted.filtered_peak_1745
chr1	154731717	154732118	402	21.06	6.10889	2.97955	3.54145	C657PACXX_7_7108.sorted.filtered_peak_1746
chr1	154757514	154757768	255	14.82	4.43121	2.79356	2.03071	C657PACXX_7_7108.sorted.filtered_peak_1747
chr1	154763849	154764499	651	14.68	4.39253	2.78481	2.00026	C657PACXX_7_7108.sorted.filtered_peak_1748
chr1	154842680	154843081	402	24.26	8.65422	3.60780	5.89246	C657PACXX_7_7108.sorted.filtered_peak_1749
chr1	154908941	154910274	1334	53.31	18.04663	3.83969	14.77476	C657PACXX_7_7108.sorted.filtered_peak_1750
chr1	154927714	154928851	1138	27.68	6.56516	2.72812	3.95799	C657PACXX_7_7108.sorted.filtered_peak_1751
chr1	154933832	154934577	746	23.48	6.57675	2.96518	3.97285	C657PACXX_7_7108.sorted.filtered_peak_1752
chr1	154946261	154948167	1907	56.72	16.70212	3.26197	13.56843	C657PACXX_7_7108.sorted.filtered_peak_1753
chr1	154955248	154956252	1005	34.46	13.81308	4.12983	10.78959	C657PACXX_7_7108.sorted.filtered_peak_1754
chr1	154973422	154973972	551	35.97	7.28054	2.56321	4.62331	C657PACXX_7_7108.sorted.filtered_peak_1755
chr1	154974280	154974921	642	39.43	8.06771	2.63213	5.33570	C657PACXX_7_7108.sorted.filtered_peak_1756
chr1	154980932	154981638	707	25.56	4.09200	2.14631	1.73668	C657PACXX_7_7108.sorted.filtered_peak_1757
chr1	154989744	154990310	567	20.62	4.75515	2.54438	2.31753	C657PACXX_7_7108.sorted.filtered_peak_1758
chr1	155022812	155024123	1312	23.29	5.25296	2.56015	2.77387	C657PACXX_7_7108.sorted.filtered_peak_1759
chr1	155035890	155036337	448	28.70	8.89398	3.34722	6.10393	C657PACXX_7_7108.sorted.filtered_peak_1760
chr1	155057194	155058475	1282	38.26	9.99680	3.03870	7.15672	C657PACXX_7_7108.sorted.filtered_peak_1761
chr1	155063796	155064234	439	17.84	4.29333	2.53458	1.90647	C657PACXX_7_7108.sorted.filtered_peak_1762
chr1	155066939	155067203	265	17.96	5.82420	3.13324	3.26636	C657PACXX_7_7108.sorted.filtered_peak_1763
chr1	155107499	155108871	1373	34.15	9.03710	3.06253	6.23495	C657PACXX_7_7108.sorted.filtered_peak_1764
chr1	155112783	155113101	319	21.93	5.09625	2.60289	2.60732	C657PACXX_7_7108.sorted.filtered_peak_1765
chr1	155140306	155140684	379	27.47	9.46702	3.60108	6.64657	C657PACXX_7_7108.sorted.filtered_peak_1766
chr1	155145277	155146226	950	37.70	9.23462	2.85576	6.47463	C657PACXX_7_7108.sorted.filtered_peak_1767
chr1	155163144	155163752	609	31.06	8.36590	3.02497	5.63556	C657PACXX_7_7108.sorted.filtered_peak_1768
chr1	155164162	155164825	664	28.15	7.35674	2.92027	4.68770	C657PACXX_7_7108.sorted.filtered_peak_1769
chr1	155176722	155176975	254	26.46	6.89160	2.92484	4.23230	C657PACXX_7_7108.sorted.filtered_peak_1770
chr1	155178453	155179345	893	25.04	6.88693	2.99025	4.23898	C657PACXX_7_7108.sorted.filtered_peak_1771
chr1	155196405	155197843	1439	32.05	10.92370	3.51254	8.06621	C657PACXX_7_7108.sorted.filtered_peak_1772
chr1	155214138	155214920	783	30.38	10.01548	3.48335	7.18888	C657PACXX_7_7108.sorted.filtered_peak_1773
chr1	155220293	155221017	725	22.36	6.09287	2.88491	3.52764	C657PACXX_7_7108.sorted.filtered_peak_1774
chr1	155231981	155232536	556	26.25	9.20662	3.62298	6.40340	C657PACXX_7_7108.sorted.filtered_peak_1775
chr1	155242829	155243629	801	21.75	4.57878	2.43310	2.15763	C657PACXX_7_7108.sorted.filtered_peak_1776
chr1	155246952	155247279	328	26.25	6.53542	2.81862	3.91591	C657PACXX_7_7108.sorted.filtered_peak_1777
chr1	155248292	155248698	407	17.41	3.40915	2.21831	1.17360	C657PACXX_7_7108.sorted.filtered_peak_1778
chr1	155278123	155278776	654	39.02	16.38334	4.57881	13.18533	C657PACXX_7_7108.sorted.filtered_peak_1779
chr1	155292907	155293388	482	24.92	4.87028	2.38242	2.42442	C657PACXX_7_7108.sorted.filtered_peak_1780
chr1	155293575	155294325	751	34.25	9.62084	3.23819	6.76336	C657PACXX_7_7108.sorted.filtered_peak_1781
chr1	155505898	155506406	509	25.68	9.92480	3.95223	7.06010	C657PACXX_7_7108.sorted.filtered_peak_1782
chr1	155532420	155533153	734	30.68	11.75728	4.10219	8.77233	C657PACXX_7_7108.sorted.filtered_peak_1783
chr1	155579481	155580039	559	17.88	7.32610	3.74685	4.65375	C657PACXX_7_7108.sorted.filtered_peak_1784
chr1	155607101	155607494	394	20.58	9.29453	4.28228	6.47494	C657PACXX_7_7108.sorted.filtered_peak_1785
chr1	155658081	155658979	899	32.18	13.98004	4.61418	10.88540	C657PACXX_7_7108.sorted.filtered_peak_1786
chr1	155714701	155715616	916	18.80	8.11898	3.92915	5.40511	C657PACXX_7_7108.sorted.filtered_peak_1787
chr1	155828807	155830515	1709	37.51	9.02315	2.88502	6.23053	C657PACXX_7_7108.sorted.filtered_peak_1788
chr1	155880675	155881535	861	19.64	6.19606	3.12785	3.61298	C657PACXX_7_7108.sorted.filtered_peak_1789
chr1	155904048	155904907	860	34.67	14.74382	4.33947	11.67905	C657PACXX_7_7108.sorted.filtered_peak_1790
chr1	155916055	155916318	264	17.46	4.03548	2.45321	1.69238	C657PACXX_7_7108.sorted.filtered_peak_1791
chr1	155947349	155947737	389	38.78	8.63172	2.76663	5.86136	C657PACXX_7_7108.sorted.filtered_peak_1792
chr1	155948240	155948552	313	36.05	7.22344	2.56109	4.56181	C657PACXX_7_7108.sorted.filtered_peak_1793
chr1	155959182	155959853	672	17.36	6.05895	3.24668	3.50321	C657PACXX_7_7108.sorted.filtered_peak_1794
chr1	155974807	155975333	527	16.29	5.22001	3.02477	2.72065	C657PACXX_7_7108.sorted.filtered_peak_1795
chr1	155990400	155991171	772	20.40	7.89666	3.64059	5.21520	C657PACXX_7_7108.sorted.filtered_peak_1796
chr1	156023852	156024856	1005	35.15	10.28394	3.29161	7.41262	C657PACXX_7_7108.sorted.filtered_peak_1797
chr1	156060124	156061064	941	16.85	5.69079	3.16383	3.15793	C657PACXX_7_7108.sorted.filtered_peak_1798
chr1	156066479	156067150	672	30.80	11.02193	3.84329	8.08614	C657PACXX_7_7108.sorted.filtered_peak_1799
chr1	156075907	156076409	503	30.54	10.57356	3.70210	7.67784	C657PACXX_7_7108.sorted.filtered_peak_1800
chr1	156083924	156084583	660	25.41	8.88079	3.61996	6.08301	C657PACXX_7_7108.sorted.filtered_peak_1801
chr1	156096711	156097349	639	32.86	10.91333	3.54300	8.03752	C657PACXX_7_7108.sorted.filtered_peak_1802
chr1	156115783	156116190	408	21.44	7.23937	3.38524	4.56013	C657PACXX_7_7108.sorted.filtered_peak_1803
chr1	156163470	156164369	900	47.82	23.79876	5.35386	20.30439	C657PACXX_7_7108.sorted.filtered_peak_1804
chr1	156168773	156169110	338	20.63	5.56175	2.83397	3.02925	C657PACXX_7_7108.sorted.filtered_peak_1805
chr1	156182683	156183231	549	46.83	8.51003	2.49978	5.73999	C657PACXX_7_7108.sorted.filtered_peak_1806
chr1	156186156	156186678	523	152.76	92.10767	8.09496	86.78735	C657PACXX_7_7108.sorted.filtered_peak_1807
chr1	156187663	156188051	389	33.77	4.13501	1.95907	1.77931	C657PACXX_7_7108.sorted.filtered_peak_1808
chr1	156192697	156193143	447	24.47	7.32149	3.18321	4.63204	C657PACXX_7_7108.sorted.filtered_peak_1809
chr1	156251895	156253094	1200	33.08	10.49341	3.39782	7.65089	C657PACXX_7_7108.sorted.filtered_peak_1810
chr1	156307564	156308711	1148	57.01	24.00608	4.55292	20.50461	C657PACXX_7_7108.sorted.filtered_peak_1811
chr1	156355426	156355739	314	19.07	5.41659	2.88432	2.90018	C657PACXX_7_7108.sorted.filtered_peak_1812
chr1	156415649	156416105	457	18.64	6.33788	3.28306	3.73359	C657PACXX_7_7108.sorted.filtered_peak_1813
chr1	156426045	156427020	976	29.76	9.20161	3.34774	6.40338	C657PACXX_7_7108.sorted.filtered_peak_1814
chr1	156450620	156451199	580	18.03	4.32563	2.52205	1.95215	C657PACXX_7_7108.sorted.filtered_peak_1815
chr1	156470505	156471348	844	42.69	9.05498	2.70833	6.25617	C657PACXX_7_7108.sorted.filtered_peak_1816
chr1	156474493	156475382	890	46.31	10.67681	2.87444	7.78625	C657PACXX_7_7108.sorted.filtered_peak_1817
chr1	156494193	156494750	558	15.74	4.07618	2.57231	1.71965	C657PACXX_7_7108.sorted.filtered_peak_1818
chr1	156561202	156562076	875	17.31	5.18673	2.90874	2.70969	C657PACXX_7_7108.sorted.filtered_peak_1819
chr1	156570796	156571741	946	20.19	5.90688	2.97573	3.35063	C657PACXX_7_7108.sorted.filtered_peak_1820
chr1	156577953	156578278	326	14.86	5.19245	3.13541	2.70438	C657PACXX_7_7108.sorted.filtered_peak_1821
chr1	156629765	156630408	644	25.42	5.83648	2.64748	3.28521	C657PACXX_7_7108.sorted.filtered_peak_1822
chr1	156659330	156659642	313	16.71	4.78036	2.79412	2.34389	C657PACXX_7_7108.sorted.filtered_peak_1823
chr1	156698071	156699121	1051	49.66	14.80710	3.49963	11.68381	C657PACXX_7_7108.sorted.filtered_peak_1824
chr1	156710379	156711684	1306	47.81	15.23827	3.53719	12.13466	C657PACXX_7_7108.sorted.filtered_peak_1825
chr1	156721445	156722149	705	27.83	6.63818	2.72733	4.04428	C657PACXX_7_7108.sorted.filtered_peak_1826
chr1	156736576	156737471	896	41.47	17.79970	4.64420	14.54518	C657PACXX_7_7108.sorted.filtered_peak_1827
chr1	156771382	156771631	250	20.64	4.56131	2.48568	2.13352	C657PACXX_7_7108.sorted.filtered_peak_1828
chr1	156786065	156787117	1053	47.22	14.92404	3.52223	11.83437	C657PACXX_7_7108.sorted.filtered_peak_1829
chr1	156791702	156792091	390	22.47	6.00313	2.86973	3.42902	C657PACXX_7_7108.sorted.filtered_peak_1830
chr1	156829548	156830378	831	23.08	5.28821	2.60302	2.77953	C657PACXX_7_7108.sorted.filtered_peak_1831
chr1	156835657	156836496	840	19.61	3.89404	2.29627	1.56879	C657PACXX_7_7108.sorted.filtered_peak_1832
chr1	156880052	156880301	250	16.62	4.47799	2.68486	2.06162	C657PACXX_7_7108.sorted.filtered_peak_1833
chr1	157059753	157060226	474	14.31	4.03076	2.64874	1.68766	C657PACXX_7_7108.sorted.filtered_peak_1834
chr1	157103352	157103619	268	22.24	5.59719	2.74641	3.06307	C657PACXX_7_7108.sorted.filtered_peak_1835
chr1	157108173	157108495	323	26.37	6.39853	2.76469	3.79737	C657PACXX_7_7108.sorted.filtered_peak_1836
chr1	158173542	158173921	380	13.98	4.67646	2.97226	2.23842	C657PACXX_7_7108.sorted.filtered_peak_1837
chr1	158217495	158218092	598	13.04	3.98745	2.72677	1.65131	C657PACXX_7_7108.sorted.filtered_peak_1838
chr1	158789148	158789662	515	17.89	5.50993	2.99429	2.99876	C657PACXX_7_7108.sorted.filtered_peak_1839
chr1	158900304	158900588	285	19.91	4.94727	2.66224	2.47338	C657PACXX_7_7108.sorted.filtered_peak_1840
chr1	158900979	158901452	474	17.82	4.01466	2.43041	1.66023	C657PACXX_7_7108.sorted.filtered_peak_1841
chr1	158968138	158968539	402	16.17	5.22593	3.03316	2.73042	C657PACXX_7_7108.sorted.filtered_peak_1842
chr1	158978540	158978988	449	29.05	5.55673	2.41848	3.03639	C657PACXX_7_7108.sorted.filtered_peak_1843
chr1	158979388	158979997	610	34.67	8.05558	2.79641	5.33007	C657PACXX_7_7108.sorted.filtered_peak_1844
chr1	158985182	158985619	438	25.44	5.77752	2.61849	3.24214	C657PACXX_7_7108.sorted.filtered_peak_1845
chr1	159037643	159037927	285	16.26	3.99606	2.50810	1.65615	C657PACXX_7_7108.sorted.filtered_peak_1846
chr1	159046335	159047517	1183	48.03	17.42190	4.12706	14.16234	C657PACXX_7_7108.sorted.filtered_peak_1847
chr1	159750316	159751060	745	34.72	12.69957	3.94205	9.69390	C657PACXX_7_7108.sorted.filtered_peak_1848
chr1	159795836	159796568	733	19.45	3.92971	2.31386	1.60723	C657PACXX_7_7108.sorted.filtered_peak_1849
chr1	159879951	159880598	648	19.65	5.32090	2.79593	2.82550	C657PACXX_7_7108.sorted.filtered_peak_1850
chr1	159893260	159893793	534	26.98	4.97261	2.33971	2.50715	C657PACXX_7_7108.sorted.filtered_peak_1851
chr1	159894083	159894353	271	24.77	4.04014	2.15601	1.69211	C657PACXX_7_7108.sorted.filtered_peak_1852
chr1	159895140	159895533	394	25.93	4.45797	2.23348	2.05648	C657PACXX_7_7108.sorted.filtered_peak_1853
chr1	159906276	159906560	285	20.70	5.94716	2.97335	3.37600	C657PACXX_7_7108.sorted.filtered_peak_1854
chr1	160001636	160001967	332	20.33	5.81281	2.95521	3.24674	C657PACXX_7_7108.sorted.filtered_peak_1855
chr1	160068730	160069273	544	32.72	8.68978	3.05993	5.90908	C657PACXX_7_7108.sorted.filtered_peak_1856
chr1	160162910	160163215	306	18.87	5.94251	3.10315	3.37524	C657PACXX_7_7108.sorted.filtered_peak_1857
chr1	160221629	160222002	374	13.09	3.84818	2.65298	1.53477	C657PACXX_7_7108.sorted.filtered_peak_1858
chr1	160231318	160232964	1647	32.40	9.33305	3.18839	6.53815	C657PACXX_7_7108.sorted.filtered_peak_1859
chr1	160254383	160255100	718	21.54	8.00733	3.65670	5.27461	C657PACXX_7_7108.sorted.filtered_peak_1860
chr1	160261159	160261408	250	18.17	6.74247	3.51062	4.09662	C657PACXX_7_7108.sorted.filtered_peak_1861
chr1	160312563	160313595	1033	24.85	7.74500	3.17390	5.08497	C657PACXX_7_7108.sorted.filtered_peak_1862
chr1	160346398	160346811	414	15.18	3.72985	2.46376	1.41800	C657PACXX_7_7108.sorted.filtered_peak_1863
chr1	160398695	160399313	619	26.56	6.28033	2.71674	3.69326	C657PACXX_7_7108.sorted.filtered_peak_1864
chr1	160399507	160399756	250	21.57	3.90660	2.22517	1.57457	C657PACXX_7_7108.sorted.filtered_peak_1865
chr1	160407507	160408386	880	17.94	4.87283	2.74471	2.42168	C657PACXX_7_7108.sorted.filtered_peak_1866
chr1	160423250	160423652	403	17.75	4.53498	2.63599	2.11041	C657PACXX_7_7108.sorted.filtered_peak_1867
chr1	160429631	160429942	312	29.33	7.82149	3.01041	5.10406	C657PACXX_7_7108.sorted.filtered_peak_1868
chr1	160430157	160431029	873	30.85	9.38738	3.27811	6.59817	C657PACXX_7_7108.sorted.filtered_peak_1869
chr1	160444115	160444893	779	17.60	6.69258	3.46220	4.09989	C657PACXX_7_7108.sorted.filtered_peak_1870
chr1	160489633	160490154	522	20.00	5.25318	2.75646	2.75833	C657PACXX_7_7108.sorted.filtered_peak_1871
chr1	160492729	160493125	397	19.05	5.42477	2.88540	2.90929	C657PACXX_7_7108.sorted.filtered_peak_1872
chr1	160509864	160510792	929	26.58	8.58493	3.34073	5.85270	C657PACXX_7_7108.sorted.filtered_peak_1873
chr1	160528665	160529060	396	18.01	4.10103	2.45237	1.73555	C657PACXX_7_7108.sorted.filtered_peak_1874
chr1	160537501	160538419	919	46.68	15.66624	3.79712	12.50901	C657PACXX_7_7108.sorted.filtered_peak_1875
chr1	160546236	160547201	966	35.28	7.49062	2.63436	4.81555	C657PACXX_7_7108.sorted.filtered_peak_1876
chr1	160576685	160577443	759	25.00	6.77142	2.95642	4.13472	C657PACXX_7_7108.sorted.filtered_peak_1877
chr1	160592977	160593283	307	32.49	4.45526	2.05490	2.05557	C657PACXX_7_7108.sorted.filtered_peak_1878
chr1	160593484	160594070	587	30.89	3.90710	1.96667	1.57568	C657PACXX_7_7108.sorted.filtered_peak_1879
chr1	160607930	160608308	379	33.91	3.98444	1.92449	1.64739	C657PACXX_7_7108.sorted.filtered_peak_1880
chr1	160610280	160610599	320	40.91	5.30749	2.06640	2.79980	C657PACXX_7_7108.sorted.filtered_peak_1881
chr1	160611365	160611776	412	41.68	5.06294	2.00735	2.58310	C657PACXX_7_7108.sorted.filtered_peak_1882
chr1	160634558	160636172	1615	26.48	7.24061	2.96899	4.59573	C657PACXX_7_7108.sorted.filtered_peak_1883
chr1	160643091	160643437	347	25.74	5.92536	2.66148	3.36377	C657PACXX_7_7108.sorted.filtered_peak_1884
chr1	160645146	160645566	421	23.11	4.21451	2.26392	1.83793	C657PACXX_7_7108.sorted.filtered_peak_1885
chr1	160652655	160653548	894	28.90	6.92304	2.72653	4.31981	C657PACXX_7_7108.sorted.filtered_peak_1886
chr1	160696493	160696941	449	20.80	5.87219	2.92330	3.32000	C657PACXX_7_7108.sorted.filtered_peak_1887
chr1	160721335	160721601	267	19.39	5.06430	2.73143	2.58424	C657PACXX_7_7108.sorted.filtered_peak_1888
chr1	160726149	160726513	365	23.76	7.96568	3.44250	5.23361	C657PACXX_7_7108.sorted.filtered_peak_1889
chr1	160736918	160737167	250	19.18	4.86665	2.67861	2.39911	C657PACXX_7_7108.sorted.filtered_peak_1890
chr1	160737341	160737590	250	16.58	3.71995	2.37913	1.43043	C657PACXX_7_7108.sorted.filtered_peak_1891
chr1	160738103	160738390	288	19.46	5.21700	2.77601	2.73043	C657PACXX_7_7108.sorted.filtered_peak_1892
chr1	160752022	160752331	310	14.85	5.16096	3.11335	2.67469	C657PACXX_7_7108.sorted.filtered_peak_1893
chr1	160765418	160766105	688	22.72	6.23401	2.90342	3.65665	C657PACXX_7_7108.sorted.filtered_peak_1894
chr1	160807243	160808103	861	33.67	10.70497	3.53734	7.79027	C657PACXX_7_7108.sorted.filtered_peak_1895
chr1	160832504	160832862	359	22.01	7.22054	3.30853	4.55593	C657PACXX_7_7108.sorted.filtered_peak_1896
chr1	160960162	160960505	344	16.69	6.41435	3.51053	3.80081	C657PACXX_7_7108.sorted.filtered_peak_1897
chr1	160982991	160983260	270	15.04	4.65775	2.88166	2.22043	C657PACXX_7_7108.sorted.filtered_peak_1898
chr1	160983555	160984079	525	15.43	4.71262	2.87138	2.27366	C657PACXX_7_7108.sorted.filtered_peak_1899
chr1	160990509	160991159	651	16.24	5.19067	3.01085	2.69953	C657PACXX_7_7108.sorted.filtered_peak_1900
chr1	161008427	161008982	556	22.74	6.45433	2.99114	3.84753	C657PACXX_7_7108.sorted.filtered_peak_1901
chr1	161014776	161015154	379	29.78	5.63875	2.41421	3.10657	C657PACXX_7_7108.sorted.filtered_peak_1902
chr1	161015335	161016222	888	37.36	9.71147	3.06922	6.86150	C657PACXX_7_7108.sorted.filtered_peak_1903
chr1	161038037	161038677	641	28.00	6.89271	2.82542	4.24549	C657PACXX_7_7108.sorted.filtered_peak_1904
chr1	161039378	161040017	640	29.93	7.81857	2.90327	5.15019	C657PACXX_7_7108.sorted.filtered_peak_1905
chr1	161067189	161068175	987	25.88	6.97814	2.96115	4.33176	C657PACXX_7_7108.sorted.filtered_peak_1906
chr1	161087261	161088236	976	25.11	6.10087	2.75428	3.51360	C657PACXX_7_7108.sorted.filtered_peak_1907
chr1	161101950	161102975	1026	31.83	11.16024	3.71649	8.25057	C657PACXX_7_7108.sorted.filtered_peak_1908
chr1	161109579	161109892	314	18.73	7.88348	3.91573	5.16081	C657PACXX_7_7108.sorted.filtered_peak_1909
chr1	161123464	161124245	782	27.79	10.50886	3.93994	7.61726	C657PACXX_7_7108.sorted.filtered_peak_1910
chr1	161128843	161129630	788	30.29	9.98593	3.49742	7.15504	C657PACXX_7_7108.sorted.filtered_peak_1911
chr1	161135460	161136331	872	32.15	10.11301	3.46027	7.24943	C657PACXX_7_7108.sorted.filtered_peak_1912
chr1	161146939	161147488	550	28.95	9.33568	3.48353	6.50585	C657PACXX_7_7108.sorted.filtered_peak_1913
chr1	161152067	161152473	407	30.12	7.77541	2.95886	5.05710	C657PACXX_7_7108.sorted.filtered_peak_1914
chr1	161155061	161155906	846	27.45	7.58353	2.99537	4.91554	C657PACXX_7_7108.sorted.filtered_peak_1915
chr1	161162148	161162595	448	18.28	4.85483	2.71702	2.40340	C657PACXX_7_7108.sorted.filtered_peak_1916
chr1	161171666	161172444	779	35.84	12.65628	3.80006	9.66737	C657PACXX_7_7108.sorted.filtered_peak_1917
chr1	161179611	161179929	319	17.71	5.96868	3.19622	3.41343	C657PACXX_7_7108.sorted.filtered_peak_1918
chr1	161186841	161187548	708	14.24	4.05281	2.66582	1.70489	C657PACXX_7_7108.sorted.filtered_peak_1919
chr1	161195331	161196014	684	56.74	25.25847	5.09381	21.63966	C657PACXX_7_7108.sorted.filtered_peak_1920
chr1	161275926	161276175	250	17.77	4.27309	2.53153	1.89074	C657PACXX_7_7108.sorted.filtered_peak_1921
chr1	161283841	161284812	972	25.12	9.38392	3.68737	6.60970	C657PACXX_7_7108.sorted.filtered_peak_1922
chr1	161321332	161321733	402	22.58	10.15602	4.34814	7.29302	C657PACXX_7_7108.sorted.filtered_peak_1923
chr1	161337499	161337750	252	13.58	3.82125	2.60892	1.50351	C657PACXX_7_7108.sorted.filtered_peak_1924
chr1	161359505	161360266	762	32.80	10.72996	3.58387	7.82436	C657PACXX_7_7108.sorted.filtered_peak_1925
chr1	161368710	161370315	1606	30.13	10.35832	3.55887	7.52458	C657PACXX_7_7108.sorted.filtered_peak_1926
chr1	161410235	161410627	393	18.71	7.86903	3.91188	5.14485	C657PACXX_7_7108.sorted.filtered_peak_1927
chr1	161456910	161457189	280	18.35	5.00462	2.77688	2.53260	C657PACXX_7_7108.sorted.filtered_peak_1928
chr1	161493590	161494332	743	16.16	6.07365	3.40594	3.49405	C657PACXX_7_7108.sorted.filtered_peak_1929
chr1	161500561	161501164	604	26.51	13.57744	5.01669	10.54505	C657PACXX_7_7108.sorted.filtered_peak_1930
chr1	161509819	161510319	501	39.08	23.17904	6.74236	19.63902	C657PACXX_7_7108.sorted.filtered_peak_1931
chr1	161511715	161512125	411	15.20	4.43069	2.75011	2.04297	C657PACXX_7_7108.sorted.filtered_peak_1932
chr1	161582186	161582733	548	23.16	11.89878	4.79522	8.98271	C657PACXX_7_7108.sorted.filtered_peak_1933
chr1	161591289	161591707	419	24.78	12.75174	5.11624	9.72878	C657PACXX_7_7108.sorted.filtered_peak_1934
chr1	161593131	161593596	466	15.62	5.69983	3.29816	3.14996	C657PACXX_7_7108.sorted.filtered_peak_1935
chr1	161696155	161696477	323	25.59	5.23889	2.46305	2.75296	C657PACXX_7_7108.sorted.filtered_peak_1936
chr1	161697431	161697788	358	27.03	6.08515	2.63848	3.51301	C657PACXX_7_7108.sorted.filtered_peak_1937
chr1	161699967	161700307	341	27.51	6.75946	2.82008	4.11911	C657PACXX_7_7108.sorted.filtered_peak_1938
chr1	161708596	161709081	486	25.48	7.10387	3.01555	4.44643	C657PACXX_7_7108.sorted.filtered_peak_1939
chr1	161719402	161719975	574	34.73	13.14536	4.09405	10.10437	C657PACXX_7_7108.sorted.filtered_peak_1940
chr1	161735866	161736641	776	27.60	8.36684	3.27623	5.60994	C657PACXX_7_7108.sorted.filtered_peak_1941
chr1	161903949	161904317	369	19.11	7.02938	3.51140	4.37178	C657PACXX_7_7108.sorted.filtered_peak_1942
chr1	162122031	162122514	484	12.55	3.83135	2.68971	1.50162	C657PACXX_7_7108.sorted.filtered_peak_1943
chr1	162467394	162468009	616	21.35	8.13920	3.63528	5.45004	C657PACXX_7_7108.sorted.filtered_peak_1944
chr1	162530816	162531815	1000	30.99	10.14553	3.52036	7.28720	C657PACXX_7_7108.sorted.filtered_peak_1945
chr1	162792999	162793409	411	16.30	5.96246	3.31418	3.41706	C657PACXX_7_7108.sorted.filtered_peak_1946
chr1	162805184	162805489	306	13.16	3.56488	2.51671	1.30137	C657PACXX_7_7108.sorted.filtered_peak_1947
chr1	162817920	162818193	274	15.00	4.06063	2.61504	1.70345	C657PACXX_7_7108.sorted.filtered_peak_1948
chr1	162824043	162824292	250	15.40	4.35814	2.72104	1.95285	C657PACXX_7_7108.sorted.filtered_peak_1949
chr1	163291076	163292176	1101	36.56	12.04692	3.65237	9.06613	C657PACXX_7_7108.sorted.filtered_peak_1950
chr1	164527924	164528650	727	13.92	4.63019	2.94206	2.22397	C657PACXX_7_7108.sorted.filtered_peak_1951
chr1	164629751	164630027	277	17.52	6.61865	3.52007	3.98843	C657PACXX_7_7108.sorted.filtered_peak_1952
chr1	165362167	165362737	571	20.03	5.92505	2.97916	3.38001	C657PACXX_7_7108.sorted.filtered_peak_1953
chr1	165567201	165568009	809	31.86	12.01214	3.80944	9.11930	C657PACXX_7_7108.sorted.filtered_peak_1954
chr1	165599876	165600783	908	44.35	17.48130	4.21538	14.27780	C657PACXX_7_7108.sorted.filtered_peak_1955
chr1	165601052	165601355	304	23.47	4.44024	2.31892	2.03728	C657PACXX_7_7108.sorted.filtered_peak_1956
chr1	165609392	165609760	369	12.10	3.57835	2.59981	1.28912	C657PACXX_7_7108.sorted.filtered_peak_1957
chr1	165667279	165668303	1025	27.40	10.32462	3.87279	7.45063	C657PACXX_7_7108.sorted.filtered_peak_1958
chr1	165737662	165738796	1135	27.65	10.28755	3.77083	7.45050	C657PACXX_7_7108.sorted.filtered_peak_1959
chr1	165796866	165797836	971	19.55	5.44320	2.85490	2.92744	C657PACXX_7_7108.sorted.filtered_peak_1960
chr1	165840319	165840947	629	17.65	5.03743	2.82748	2.56601	C657PACXX_7_7108.sorted.filtered_peak_1961
chr1	165883435	165883741	307	15.32	4.35443	2.72323	1.95161	C657PACXX_7_7108.sorted.filtered_peak_1962
chr1	166458773	166459567	795	19.08	5.56837	2.92253	3.05389	C657PACXX_7_7108.sorted.filtered_peak_1963
chr1	166807932	166808836	905	22.30	5.94001	2.84594	3.38030	C657PACXX_7_7108.sorted.filtered_peak_1964
chr1	166844937	166846066	1130	29.89	11.01019	3.73315	8.15185	C657PACXX_7_7108.sorted.filtered_peak_1965
chr1	166879645	166880123	479	18.84	4.90045	2.69795	2.44633	C657PACXX_7_7108.sorted.filtered_peak_1966
chr1	166944852	166945133	282	19.21	4.42996	2.50609	2.03238	C657PACXX_7_7108.sorted.filtered_peak_1967
chr1	166945405	166945654	250	18.26	4.03429	2.41370	1.68421	C657PACXX_7_7108.sorted.filtered_peak_1968
chr1	167028255	167028728	474	15.07	3.98213	2.57239	1.65407	C657PACXX_7_7108.sorted.filtered_peak_1969
chr1	167189318	167190298	981	45.32	15.69154	3.75397	12.57221	C657PACXX_7_7108.sorted.filtered_peak_1970
chr1	167191382	167191813	432	26.52	4.63946	2.25719	2.22625	C657PACXX_7_7108.sorted.filtered_peak_1971
chr1	167411481	167411789	309	22.16	6.86223	3.19648	4.20857	C657PACXX_7_7108.sorted.filtered_peak_1972
chr1	167416839	167417664	826	25.32	6.91266	2.93164	4.30049	C657PACXX_7_7108.sorted.filtered_peak_1973
chr1	167425163	167425441	279	21.87	4.38784	2.37056	1.98412	C657PACXX_7_7108.sorted.filtered_peak_1974
chr1	167461082	167462013	932	23.63	5.24864	2.55568	2.75577	C657PACXX_7_7108.sorted.filtered_peak_1975
chr1	167468517	167469186	670	21.51	4.17535	2.31378	1.80440	C657PACXX_7_7108.sorted.filtered_peak_1976
chr1	167486554	167487621	1068	27.13	6.00023	2.61662	3.42845	C657PACXX_7_7108.sorted.filtered_peak_1977
chr1	167502690	167503373	684	14.91	3.84111	2.52452	1.53079	C657PACXX_7_7108.sorted.filtered_peak_1978
chr1	167522656	167523570	915	22.35	6.20306	2.90704	3.63916	C657PACXX_7_7108.sorted.filtered_peak_1979
chr1	167569300	167569650	351	18.59	5.90331	3.11231	3.33985	C657PACXX_7_7108.sorted.filtered_peak_1980
chr1	167597094	167597884	791	33.84	9.69745	3.18024	6.89434	C657PACXX_7_7108.sorted.filtered_peak_1981
chr1	167606403	167606847	445	21.01	5.24370	2.70360	2.73991	C657PACXX_7_7108.sorted.filtered_peak_1982
chr1	167611392	167611821	430	19.30	5.09379	2.73962	2.61787	C657PACXX_7_7108.sorted.filtered_peak_1983
chr1	167656964	167657216	253	15.50	4.17420	2.63130	1.80812	C657PACXX_7_7108.sorted.filtered_peak_1984
chr1	167683544	167684023	480	30.28	7.39903	2.85036	4.71268	C657PACXX_7_7108.sorted.filtered_peak_1985
chr1	167684287	167685203	917	25.65	5.24710	2.45810	2.76125	C657PACXX_7_7108.sorted.filtered_peak_1986
chr1	167690771	167691431	661	22.94	7.35378	3.26070	4.68705	C657PACXX_7_7108.sorted.filtered_peak_1987
chr1	167772440	167772934	495	19.54	6.21519	3.16176	3.61938	C657PACXX_7_7108.sorted.filtered_peak_1988
chr1	167774298	167774672	375	19.36	5.66793	2.96389	3.12435	C657PACXX_7_7108.sorted.filtered_peak_1989
chr1	167904728	167906027	1300	49.69	19.43232	4.16709	16.15030	C657PACXX_7_7108.sorted.filtered_peak_1990
chr1	168114877	168115312	436	17.18	5.90171	3.22249	3.35039	C657PACXX_7_7108.sorted.filtered_peak_1991
chr1	168147740	168148774	1035	31.63	11.30363	3.81961	8.36282	C657PACXX_7_7108.sorted.filtered_peak_1992
chr1	168194833	168195534	702	22.61	6.29539	2.92329	3.71691	C657PACXX_7_7108.sorted.filtered_peak_1993
chr1	168196450	168196719	270	20.88	4.92955	2.60100	2.45889	C657PACXX_7_7108.sorted.filtered_peak_1994
chr1	168206331	168206940	610	32.99	11.44736	3.75949	8.49843	C657PACXX_7_7108.sorted.filtered_peak_1995
chr1	168311721	168312353	633	26.30	6.65218	2.81930	4.04304	C657PACXX_7_7108.sorted.filtered_peak_1996
chr1	168329546	168329889	344	19.88	4.43169	2.47996	2.02064	C657PACXX_7_7108.sorted.filtered_peak_1997
chr1	168332211	168332868	658	31.92	10.78226	3.62604	7.88775	C657PACXX_7_7108.sorted.filtered_peak_1998
chr1	168342369	168342685	317	16.48	4.60219	2.73878	2.18389	C657PACXX_7_7108.sorted.filtered_peak_1999
chr1	168343258	168343507	250	17.35	4.95201	2.82143	2.48997	C657PACXX_7_7108.sorted.filtered_peak_2000
chr1	168368334	168368755	422	16.34	4.39761	2.66266	2.00178	C657PACXX_7_7108.sorted.filtered_peak_2001
chr1	168377898	168378555	658	23.15	5.70098	2.70254	3.17734	C657PACXX_7_7108.sorted.filtered_peak_2002
chr1	168390424	168391134	711	28.55	9.99482	3.68679	7.13772	C657PACXX_7_7108.sorted.filtered_peak_2003
chr1	168408992	168409393	402	19.85	4.55452	2.51093	2.14598	C657PACXX_7_7108.sorted.filtered_peak_2004
chr1	168436632	168436991	360	25.57	6.77470	2.91551	4.14572	C657PACXX_7_7108.sorted.filtered_peak_2005
chr1	168479134	168479841	708	19.49	5.04911	2.70950	2.58317	C657PACXX_7_7108.sorted.filtered_peak_2006
chr1	168489604	168489886	283	23.74	5.80089	2.73640	3.23989	C657PACXX_7_7108.sorted.filtered_peak_2007
chr1	168490739	168491135	397	18.83	3.88174	2.33099	1.56009	C657PACXX_7_7108.sorted.filtered_peak_2008
chr1	168504598	168505287	690	17.01	6.72050	3.57469	4.10013	C657PACXX_7_7108.sorted.filtered_peak_2009
chr1	168572883	168573231	349	14.08	3.41575	2.38952	1.18452	C657PACXX_7_7108.sorted.filtered_peak_2010
chr1	169013337	169013953	617	20.93	6.39272	3.11278	3.78487	C657PACXX_7_7108.sorted.filtered_peak_2011
chr1	169075461	169075888	428	20.67	4.11978	2.32872	1.76532	C657PACXX_7_7108.sorted.filtered_peak_2012
chr1	169108187	169108618	432	18.43	5.46209	2.94801	2.93971	C657PACXX_7_7108.sorted.filtered_peak_2013
chr1	169281424	169282010	587	30.01	12.24355	4.19835	9.26994	C657PACXX_7_7108.sorted.filtered_peak_2014
chr1	169296145	169296556	412	20.20	8.46108	3.96944	5.70203	C657PACXX_7_7108.sorted.filtered_peak_2015
chr1	169336841	169337637	797	52.70	19.49691	4.19741	16.15715	C657PACXX_7_7108.sorted.filtered_peak_2016
chr1	169454696	169455564	869	24.66	8.35952	3.38365	5.65763	C657PACXX_7_7108.sorted.filtered_peak_2017
chr1	169574119	169574467	349	15.37	4.49913	2.78282	2.08074	C657PACXX_7_7108.sorted.filtered_peak_2018
chr1	169649818	169650067	250	14.88	5.04905	3.07115	2.57370	C657PACXX_7_7108.sorted.filtered_peak_2019
chr1	169661974	169662343	370	18.96	4.08438	2.39628	1.72764	C657PACXX_7_7108.sorted.filtered_peak_2020
chr1	169681163	169681531	369	15.52	4.95874	2.96372	2.49852	C657PACXX_7_7108.sorted.filtered_peak_2021
chr1	169763718	169764300	583	37.05	13.98839	4.14408	10.90041	C657PACXX_7_7108.sorted.filtered_peak_2022
chr1	169862699	169863640	942	62.92	23.92701	4.35561	20.38869	C657PACXX_7_7108.sorted.filtered_peak_2023
chr1	169877973	169878486	514	13.18	4.10347	2.77029	1.75277	C657PACXX_7_7108.sorted.filtered_peak_2024
chr1	170043407	170044188	782	47.30	21.51246	4.92930	18.10863	C657PACXX_7_7108.sorted.filtered_peak_2025
chr1	170500813	170501806	994	26.16	8.04324	3.27542	5.31007	C657PACXX_7_7108.sorted.filtered_peak_2026
chr1	171283011	171283440	430	22.47	9.75760	4.23796	6.90486	C657PACXX_7_7108.sorted.filtered_peak_2027
chr1	171454152	171455669	1518	34.51	11.21696	3.41583	8.34625	C657PACXX_7_7108.sorted.filtered_peak_2028
chr1	171624591	171624935	345	14.99	4.03316	2.60568	1.68569	C657PACXX_7_7108.sorted.filtered_peak_2029
chr1	171710877	171711715	839	36.40	11.08189	3.42015	8.16512	C657PACXX_7_7108.sorted.filtered_peak_2030
chr1	171750167	171751067	901	51.80	21.89773	4.65556	18.45988	C657PACXX_7_7108.sorted.filtered_peak_2031
chr1	171763161	171763632	472	18.31	5.74452	3.06428	3.20138	C657PACXX_7_7108.sorted.filtered_peak_2032
chr1	171786834	171787129	296	16.24	5.30832	3.07140	2.79772	C657PACXX_7_7108.sorted.filtered_peak_2033
chr1	171810099	171810623	525	17.92	5.39709	2.94582	2.90047	C657PACXX_7_7108.sorted.filtered_peak_2034
chr1	172086979	172087376	398	16.84	5.87655	3.25765	3.31137	C657PACXX_7_7108.sorted.filtered_peak_2035
chr1	172123700	172124108	409	16.57	4.56357	2.71269	2.15173	C657PACXX_7_7108.sorted.filtered_peak_2036
chr1	172150509	172151320	812	26.19	7.74209	3.17586	5.03310	C657PACXX_7_7108.sorted.filtered_peak_2037
chr1	172172350	172172782	433	14.27	3.87768	2.57856	1.56240	C657PACXX_7_7108.sorted.filtered_peak_2038
chr1	172224149	172224895	747	13.35	3.85451	2.64125	1.52485	C657PACXX_7_7108.sorted.filtered_peak_2039
chr1	172239696	172240013	318	17.90	3.81470	2.34903	1.50595	C657PACXX_7_7108.sorted.filtered_peak_2040
chr1	172312651	172313770	1120	16.39	4.22913	2.59779	1.84556	C657PACXX_7_7108.sorted.filtered_peak_2041
chr1	172321589	172321860	272	18.31	5.25732	2.87334	2.76083	C657PACXX_7_7108.sorted.filtered_peak_2042
chr1	172327458	172328292	835	25.68	7.47633	3.12797	4.78620	C657PACXX_7_7108.sorted.filtered_peak_2043
chr1	172349878	172350271	394	19.61	6.79082	3.36885	4.15267	C657PACXX_7_7108.sorted.filtered_peak_2044
chr1	172363076	172363700	625	19.64	5.99122	3.03498	3.44109	C657PACXX_7_7108.sorted.filtered_peak_2045
chr1	172368546	172368929	384	19.25	5.43822	2.87587	2.92419	C657PACXX_7_7108.sorted.filtered_peak_2046
chr1	172412903	172413281	379	17.97	4.78936	2.71199	2.34622	C657PACXX_7_7108.sorted.filtered_peak_2047
chr1	172501294	172502659	1366	58.31	22.51319	4.13065	19.10189	C657PACXX_7_7108.sorted.filtered_peak_2048
chr1	172557901	172558359	459	16.33	5.92939	3.30654	3.38156	C657PACXX_7_7108.sorted.filtered_peak_2049
chr1	172607946	172608994	1049	48.98	14.86933	3.53834	11.74961	C657PACXX_7_7108.sorted.filtered_peak_2050
chr1	172616160	172616636	477	25.44	6.96385	2.99024	4.31003	C657PACXX_7_7108.sorted.filtered_peak_2051
chr1	172627908	172628445	538	35.49	7.21967	2.57177	4.55963	C657PACXX_7_7108.sorted.filtered_peak_2052
chr1	172631772	172632545	774	42.82	11.22405	3.11021	8.30259	C657PACXX_7_7108.sorted.filtered_peak_2053
chr1	172639892	172640260	369	35.43	9.29626	3.04757	6.48605	C657PACXX_7_7108.sorted.filtered_peak_2054
chr1	172644156	172644986	831	23.67	4.61018	2.35471	2.19650	C657PACXX_7_7108.sorted.filtered_peak_2055
chr1	172666886	172667728	843	27.89	4.90533	2.28639	2.45575	C657PACXX_7_7108.sorted.filtered_peak_2056
chr1	172668170	172668763	594	35.31	7.74261	2.70328	5.03443	C657PACXX_7_7108.sorted.filtered_peak_2057
chr1	172677423	172678376	954	33.99	11.11994	3.44807	8.25664	C657PACXX_7_7108.sorted.filtered_peak_2058
chr1	172685803	172686052	250	18.13	4.35140	2.54320	1.95112	C657PACXX_7_7108.sorted.filtered_peak_2059
chr1	172687113	172687400	288	16.91	3.91264	2.43938	1.58218	C657PACXX_7_7108.sorted.filtered_peak_2060
chr1	172715491	172715801	311	19.04	5.08114	2.75549	2.60309	C657PACXX_7_7108.sorted.filtered_peak_2061
chr1	172788277	172788581	305	19.65	5.91322	3.03926	3.34045	C657PACXX_7_7108.sorted.filtered_peak_2062
chr1	172807511	172807933	423	23.06	8.20708	3.56201	5.47536	C657PACXX_7_7108.sorted.filtered_peak_2063
chr1	172864114	172864634	521	15.90	4.46336	2.72528	2.06017	C657PACXX_7_7108.sorted.filtered_peak_2064
chr1	172903039	172903566	528	17.25	5.72282	3.12649	3.19961	C657PACXX_7_7108.sorted.filtered_peak_2065
chr1	173379369	173380231	863	19.21	5.02107	2.71513	2.55929	C657PACXX_7_7108.sorted.filtered_peak_2066
chr1	173398653	173399279	627	16.37	3.41956	2.26893	1.18112	C657PACXX_7_7108.sorted.filtered_peak_2067
chr1	173400426	173400723	298	18.91	4.70204	2.62134	2.26884	C657PACXX_7_7108.sorted.filtered_peak_2068
chr1	173445654	173446752	1099	31.24	9.30183	3.21957	6.52677	C657PACXX_7_7108.sorted.filtered_peak_2069
chr1	173683707	173684766	1060	21.52	7.81587	3.50787	5.13330	C657PACXX_7_7108.sorted.filtered_peak_2070
chr1	173793349	173794495	1147	38.45	13.86111	3.89336	10.81023	C657PACXX_7_7108.sorted.filtered_peak_2071
chr1	173836821	173838239	1419	54.05	16.00338	3.36742	12.87281	C657PACXX_7_7108.sorted.filtered_peak_2072
chr1	173991131	173992078	948	24.12	7.52398	3.20423	4.85755	C657PACXX_7_7108.sorted.filtered_peak_2073
chr1	174083990	174084323	334	16.79	5.43991	3.05197	2.93900	C657PACXX_7_7108.sorted.filtered_peak_2074
chr1	174122527	174122965	439	18.32	4.22685	2.47709	1.85772	C657PACXX_7_7108.sorted.filtered_peak_2075
chr1	174127970	174129169	1200	30.74	7.00128	2.69302	4.36416	C657PACXX_7_7108.sorted.filtered_peak_2076
chr1	174186554	174187397	844	15.33	4.73344	2.87784	2.30340	C657PACXX_7_7108.sorted.filtered_peak_2077
chr1	174768565	174769353	789	24.29	8.13929	3.47428	5.38542	C657PACXX_7_7108.sorted.filtered_peak_2078
chr1	174923814	174924098	285	13.86	3.92850	2.63617	1.60245	C657PACXX_7_7108.sorted.filtered_peak_2079
chr1	174933466	174934479	1014	27.68	6.95644	2.80225	4.34454	C657PACXX_7_7108.sorted.filtered_peak_2080
chr1	174968081	174969291	1211	60.91	20.49582	3.87057	17.10534	C657PACXX_7_7108.sorted.filtered_peak_2081
chr1	174992160	174993125	966	34.17	12.44894	3.92045	9.45366	C657PACXX_7_7108.sorted.filtered_peak_2082
chr1	174998750	174999140	391	14.81	3.84848	2.53444	1.53764	C657PACXX_7_7108.sorted.filtered_peak_2083
chr1	175124024	175124339	316	19.25	5.03795	2.71235	2.58213	C657PACXX_7_7108.sorted.filtered_peak_2084
chr1	175143790	175144039	250	16.60	5.32858	3.02825	2.83381	C657PACXX_7_7108.sorted.filtered_peak_2085
chr1	175158125	175158405	281	21.58	3.94294	2.23808	1.60069	C657PACXX_7_7108.sorted.filtered_peak_2086
chr1	175161159	175161424	266	22.15	4.08339	2.25837	1.72992	C657PACXX_7_7108.sorted.filtered_peak_2087
chr1	175178270	175179108	839	26.54	9.11831	3.56313	6.31837	C657PACXX_7_7108.sorted.filtered_peak_2088
chr1	175448818	175449302	485	18.38	5.13988	2.81557	2.66289	C657PACXX_7_7108.sorted.filtered_peak_2089
chr1	175483707	175484195	489	33.00	13.04835	4.21332	10.01765	C657PACXX_7_7108.sorted.filtered_peak_2090
chr1	176042896	176043187	292	15.40	5.57634	3.25401	3.04572	C657PACXX_7_7108.sorted.filtered_peak_2091
chr1	176176148	176176980	833	43.04	17.58522	4.52127	14.31798	C657PACXX_7_7108.sorted.filtered_peak_2092
chr1	177150806	177151081	276	15.01	3.97096	2.57572	1.63824	C657PACXX_7_7108.sorted.filtered_peak_2093
chr1	177354596	177355082	487	17.38	4.50178	2.63376	2.09999	C657PACXX_7_7108.sorted.filtered_peak_2094
chr1	177355427	177355767	341	22.05	6.85641	3.18102	4.21630	C657PACXX_7_7108.sorted.filtered_peak_2095
chr1	178198982	178199231	250	12.40	3.70682	2.63957	1.41805	C657PACXX_7_7108.sorted.filtered_peak_2096
chr1	178269143	178269392	250	14.94	5.24482	3.16286	2.73547	C657PACXX_7_7108.sorted.filtered_peak_2097
chr1	178511308	178511977	670	19.17	6.24023	3.16724	3.66239	C657PACXX_7_7108.sorted.filtered_peak_2098
chr1	178971844	178972496	653	14.53	4.81520	2.97675	2.38179	C657PACXX_7_7108.sorted.filtered_peak_2099
chr1	178994565	178994998	434	18.37	3.97986	2.38244	1.64918	C657PACXX_7_7108.sorted.filtered_peak_2100
chr1	178995425	178995989	565	17.66	3.58592	2.27244	1.31762	C657PACXX_7_7108.sorted.filtered_peak_2101
chr1	179006283	179006563	281	17.68	6.61995	3.50035	3.98964	C657PACXX_7_7108.sorted.filtered_peak_2102
chr1	179050454	179051146	693	19.38	4.72273	2.60659	2.28083	C657PACXX_7_7108.sorted.filtered_peak_2103
chr1	179098254	179098524	271	20.05	6.74483	3.31081	4.11186	C657PACXX_7_7108.sorted.filtered_peak_2104
chr1	179098817	179099096	280	23.35	9.18061	3.92527	6.36250	C657PACXX_7_7108.sorted.filtered_peak_2105
chr1	179111073	179111322	250	13.72	3.69048	2.53612	1.40233	C657PACXX_7_7108.sorted.filtered_peak_2106
chr1	179112044	179112405	362	14.05	3.80252	2.56445	1.49217	C657PACXX_7_7108.sorted.filtered_peak_2107
chr1	179159999	179160322	324	12.89	4.02748	2.75664	1.67071	C657PACXX_7_7108.sorted.filtered_peak_2108
chr1	179198327	179198632	306	13.68	3.60254	2.49646	1.33028	C657PACXX_7_7108.sorted.filtered_peak_2109
chr1	179262572	179263555	984	19.32	5.21487	2.77526	2.73640	C657PACXX_7_7108.sorted.filtered_peak_2110
chr1	179268071	179268706	636	16.52	4.84518	2.84159	2.39218	C657PACXX_7_7108.sorted.filtered_peak_2111
chr1	179334696	179335224	529	34.21	15.60345	4.98476	12.40502	C657PACXX_7_7108.sorted.filtered_peak_2112
chr1	179338898	179339242	345	20.73	6.13615	3.00287	3.56978	C657PACXX_7_7108.sorted.filtered_peak_2113
chr1	179783768	179784424	657	21.22	6.64980	3.13487	4.05235	C657PACXX_7_7108.sorted.filtered_peak_2114
chr1	179846810	179847158	349	26.12	5.97312	2.64962	3.41182	C657PACXX_7_7108.sorted.filtered_peak_2115
chr1	179850975	179852327	1353	33.09	8.81000	2.93774	6.09356	C657PACXX_7_7108.sorted.filtered_peak_2116
chr1	179923005	179924137	1133	42.34	16.00527	3.98779	12.88314	C657PACXX_7_7108.sorted.filtered_peak_2117
chr1	180123339	180124120	782	25.83	6.42207	2.79953	3.81398	C657PACXX_7_7108.sorted.filtered_peak_2118
chr1	180471624	180472407	784	26.25	8.78623	3.48556	6.01001	C657PACXX_7_7108.sorted.filtered_peak_2119
chr1	180541177	180541635	459	15.52	4.19818	2.63338	1.83955	C657PACXX_7_7108.sorted.filtered_peak_2120
chr1	180554742	180555108	367	17.18	5.37725	3.01061	2.86508	C657PACXX_7_7108.sorted.filtered_peak_2121
chr1	180600813	180601521	709	31.31	11.23559	3.87562	8.28339	C657PACXX_7_7108.sorted.filtered_peak_2122
chr1	180923480	180923762	283	16.75	5.15934	2.95733	2.66821	C657PACXX_7_7108.sorted.filtered_peak_2123
chr1	180950832	180951081	250	16.72	5.61404	3.13675	3.09579	C657PACXX_7_7108.sorted.filtered_peak_2124
chr1	180991137	180992195	1059	29.56	8.51139	3.16534	5.75428	C657PACXX_7_7108.sorted.filtered_peak_2125
chr1	180992372	180992645	274	22.68	4.71853	2.43516	2.28174	C657PACXX_7_7108.sorted.filtered_peak_2126
chr1	181002401	181003230	830	30.93	10.32590	3.49843	7.48952	C657PACXX_7_7108.sorted.filtered_peak_2127
chr1	181013599	181014135	537	16.60	6.37151	3.49043	3.76932	C657PACXX_7_7108.sorted.filtered_peak_2128
chr1	181032000	181032258	259	17.19	6.13450	3.33910	3.54288	C657PACXX_7_7108.sorted.filtered_peak_2129
chr1	181057710	181058108	399	34.07	7.70546	2.73216	5.01476	C657PACXX_7_7108.sorted.filtered_peak_2130
chr1	181058912	181059773	862	29.87	5.89421	2.45353	3.35345	C657PACXX_7_7108.sorted.filtered_peak_2131
chr1	181068944	181069440	497	29.21	6.73179	2.70908	4.11094	C657PACXX_7_7108.sorted.filtered_peak_2132
chr1	181074546	181075203	658	25.07	5.12590	2.45197	2.64604	C657PACXX_7_7108.sorted.filtered_peak_2133
chr1	181103751	181104167	417	22.33	6.60473	3.08375	3.97838	C657PACXX_7_7108.sorted.filtered_peak_2134
chr1	181110417	181111099	683	33.88	10.38992	3.33509	7.54361	C657PACXX_7_7108.sorted.filtered_peak_2135
chr1	181111633	181112000	368	27.69	6.59617	2.75556	3.97635	C657PACXX_7_7108.sorted.filtered_peak_2136
chr1	181118761	181119095	335	21.17	6.24905	3.03729	3.65920	C657PACXX_7_7108.sorted.filtered_peak_2137
chr1	181135716	181135965	250	19.02	6.47931	3.31674	3.85541	C657PACXX_7_7108.sorted.filtered_peak_2138
chr1	181998575	181999318	744	32.21	12.35756	4.12443	9.34387	C657PACXX_7_7108.sorted.filtered_peak_2139
chr1	182112096	182112434	339	15.52	4.03511	2.56753	1.69023	C657PACXX_7_7108.sorted.filtered_peak_2140
chr1	182365689	182366135	447	15.83	4.34877	2.68298	1.95797	C657PACXX_7_7108.sorted.filtered_peak_2141
chr1	182399626	182400094	469	19.00	6.08256	3.13968	3.50739	C657PACXX_7_7108.sorted.filtered_peak_2142
chr1	182557679	182558567	889	23.24	7.41675	3.28292	4.73127	C657PACXX_7_7108.sorted.filtered_peak_2143
chr1	182565010	182565333	324	17.01	3.91452	2.43364	1.58752	C657PACXX_7_7108.sorted.filtered_peak_2144
chr1	182572455	182572839	385	23.44	3.87712	2.14965	1.55463	C657PACXX_7_7108.sorted.filtered_peak_2145
chr1	182573334	182573919	586	27.70	5.96823	2.55988	3.42304	C657PACXX_7_7108.sorted.filtered_peak_2146
chr1	182583993	182584291	299	32.51	7.56384	2.79673	4.85640	C657PACXX_7_7108.sorted.filtered_peak_2147
chr1	182585106	182585596	491	36.29	9.68550	3.09530	6.85109	C657PACXX_7_7108.sorted.filtered_peak_2148
chr1	182598792	182599449	658	27.54	8.72049	3.30252	5.98548	C657PACXX_7_7108.sorted.filtered_peak_2149
chr1	182758648	182759226	579	25.61	7.06339	2.98483	4.42040	C657PACXX_7_7108.sorted.filtered_peak_2150
chr1	182808185	182809297	1113	40.82	14.35802	3.90272	11.25428	C657PACXX_7_7108.sorted.filtered_peak_2151
chr1	182991538	182991808	271	15.83	4.64909	2.81320	2.21139	C657PACXX_7_7108.sorted.filtered_peak_2152
chr1	183163861	183164665	805	15.58	5.57152	3.21357	3.06049	C657PACXX_7_7108.sorted.filtered_peak_2153
chr1	183439322	183439609	288	32.56	6.22681	2.45185	3.64808	C657PACXX_7_7108.sorted.filtered_peak_2154
chr1	183440602	183441607	1006	49.72	15.07772	3.60276	11.91759	C657PACXX_7_7108.sorted.filtered_peak_2155
chr1	183467786	183468048	263	12.14	3.48580	2.54937	1.24024	C657PACXX_7_7108.sorted.filtered_peak_2156
chr1	183559500	183559944	445	22.64	7.66699	3.41724	4.96628	C657PACXX_7_7108.sorted.filtered_peak_2157
chr1	183573221	183573593	373	13.89	4.04283	2.68737	1.68393	C657PACXX_7_7108.sorted.filtered_peak_2158
chr1	183604699	183605495	797	45.89	17.30973	4.12442	14.09980	C657PACXX_7_7108.sorted.filtered_peak_2159
chr1	183621307	183621602	296	19.73	5.98800	3.03349	3.43471	C657PACXX_7_7108.sorted.filtered_peak_2160
chr1	183624638	183625145	508	19.51	7.58819	3.64928	4.91395	C657PACXX_7_7108.sorted.filtered_peak_2161
chr1	183774343	183774813	471	15.81	3.85393	2.47735	1.53789	C657PACXX_7_7108.sorted.filtered_peak_2162
chr1	183811130	183812008	879	15.84	4.25380	2.63507	1.88327	C657PACXX_7_7108.sorted.filtered_peak_2163
chr1	183840091	183840340	250	13.84	3.78730	2.57222	1.48323	C657PACXX_7_7108.sorted.filtered_peak_2164
chr1	183885118	183885714	597	31.50	12.87943	4.29727	9.85539	C657PACXX_7_7108.sorted.filtered_peak_2165
chr1	183925479	183926194	716	43.50	17.77697	4.50578	14.50966	C657PACXX_7_7108.sorted.filtered_peak_2166
chr1	183937193	183937479	287	15.00	4.25611	2.70417	1.86902	C657PACXX_7_7108.sorted.filtered_peak_2167
chr1	184020311	184021387	1077	23.39	6.63646	3.01562	4.01203	C657PACXX_7_7108.sorted.filtered_peak_2168
chr1	184044373	184044926	554	15.35	4.29934	2.69631	1.90545	C657PACXX_7_7108.sorted.filtered_peak_2169
chr1	184129370	184130777	1408	32.04	7.54488	2.74500	4.88564	C657PACXX_7_7108.sorted.filtered_peak_2170
chr1	184191743	184192083	341	16.38	4.38059	2.65520	1.98541	C657PACXX_7_7108.sorted.filtered_peak_2171
chr1	184460804	184461443	640	21.17	6.65798	3.13388	4.06293	C657PACXX_7_7108.sorted.filtered_peak_2172
chr1	184633326	184633586	261	17.39	5.34016	2.98980	2.82356	C657PACXX_7_7108.sorted.filtered_peak_2173
chr1	184712294	184712842	549	20.19	5.38083	2.77374	2.89328	C657PACXX_7_7108.sorted.filtered_peak_2174
chr1	184714953	184715230	278	17.74	3.92387	2.40011	1.58494	C657PACXX_7_7108.sorted.filtered_peak_2175
chr1	184723637	184725153	1517	44.33	14.84789	3.59350	11.79013	C657PACXX_7_7108.sorted.filtered_peak_2176
chr1	184765012	184765316	305	12.38	3.44270	2.50978	1.19914	C657PACXX_7_7108.sorted.filtered_peak_2177
chr1	184774827	184775454	628	17.71	5.45894	3.00143	2.94338	C657PACXX_7_7108.sorted.filtered_peak_2178
chr1	184809681	184810208	528	19.52	5.22518	2.77494	2.73458	C657PACXX_7_7108.sorted.filtered_peak_2179
chr1	184812999	184813248	250	15.18	4.48107	2.78270	2.07738	C657PACXX_7_7108.sorted.filtered_peak_2180
chr1	184836111	184836679	569	28.42	9.48273	3.57247	6.64203	C657PACXX_7_7108.sorted.filtered_peak_2181
chr1	184852023	184852432	410	15.91	4.28889	2.64566	1.91392	C657PACXX_7_7108.sorted.filtered_peak_2182
chr1	184859523	184860077	555	30.35	10.03956	3.53545	7.19198	C657PACXX_7_7108.sorted.filtered_peak_2183
chr1	184922715	184923124	410	18.27	6.28525	3.28654	3.69069	C657PACXX_7_7108.sorted.filtered_peak_2184
chr1	184942780	184943805	1026	22.08	5.12180	2.57799	2.65553	C657PACXX_7_7108.sorted.filtered_peak_2185
chr1	185125798	185127093	1296	47.04	16.17009	3.87010	12.99375	C657PACXX_7_7108.sorted.filtered_peak_2186
chr1	185285094	185285575	482	26.21	3.63232	2.00122	1.34856	C657PACXX_7_7108.sorted.filtered_peak_2187
chr1	185286288	185287348	1061	40.02	10.54210	3.14576	7.63286	C657PACXX_7_7108.sorted.filtered_peak_2188
chr1	185374084	185374376	293	15.22	4.54559	2.80728	2.13732	C657PACXX_7_7108.sorted.filtered_peak_2189
chr1	185389843	185390280	438	16.05	3.92276	2.49296	1.59025	C657PACXX_7_7108.sorted.filtered_peak_2190
chr1	185408619	185409656	1038	40.88	14.26273	3.84690	11.18083	C657PACXX_7_7108.sorted.filtered_peak_2191
chr1	185528891	185529441	551	22.43	7.12633	3.26593	4.45302	C657PACXX_7_7108.sorted.filtered_peak_2192
chr1	185536178	185536567	390	25.48	8.35400	3.43130	5.59623	C657PACXX_7_7108.sorted.filtered_peak_2193
chr1	186343554	186344039	486	24.66	4.10212	2.17788	1.74672	C657PACXX_7_7108.sorted.filtered_peak_2194
chr1	186344247	186345187	941	52.96	21.59488	4.53693	18.17266	C657PACXX_7_7108.sorted.filtered_peak_2195
chr1	186373615	186373906	292	18.32	7.55596	3.81307	4.86391	C657PACXX_7_7108.sorted.filtered_peak_2196
chr1	186587670	186587956	287	16.91	4.61558	2.71901	2.18619	C657PACXX_7_7108.sorted.filtered_peak_2197
chr1	186649342	186649935	594	20.03	5.46808	2.84018	2.94507	C657PACXX_7_7108.sorted.filtered_peak_2198
chr1	186707945	186708335	391	20.57	6.39085	3.12658	3.79412	C657PACXX_7_7108.sorted.filtered_peak_2199
chr1	186762073	186762550	478	14.24	4.59814	2.91228	2.17944	C657PACXX_7_7108.sorted.filtered_peak_2200
chr1	186797905	186798425	521	20.98	7.41399	3.49680	4.71935	C657PACXX_7_7108.sorted.filtered_peak_2201
chr1	186834441	186834792	352	13.98	3.98063	2.65019	1.65034	C657PACXX_7_7108.sorted.filtered_peak_2202
chr1	186979871	186980202	332	12.86	3.81765	2.65863	1.50635	C657PACXX_7_7108.sorted.filtered_peak_2203
chr1	192001557	192001806	250	12.21	3.52477	2.56423	1.27147	C657PACXX_7_7108.sorted.filtered_peak_2204
chr1	192129242	192129556	315	17.14	3.25669	2.17118	1.05087	C657PACXX_7_7108.sorted.filtered_peak_2205
chr1	192136030	192136367	338	21.51	5.27196	2.68057	2.76662	C657PACXX_7_7108.sorted.filtered_peak_2206
chr1	192414996	192415269	274	20.55	6.76000	3.28224	4.11828	C657PACXX_7_7108.sorted.filtered_peak_2207
chr1	192485816	192486444	629	38.01	15.08229	4.21612	11.97525	C657PACXX_7_7108.sorted.filtered_peak_2208
chr1	192499380	192499839	460	14.75	3.90602	2.56500	1.57786	C657PACXX_7_7108.sorted.filtered_peak_2209
chr1	192500209	192500458	250	18.67	6.10462	3.19554	3.51534	C657PACXX_7_7108.sorted.filtered_peak_2210
chr1	192505524	192505924	401	15.90	3.73536	2.42077	1.43832	C657PACXX_7_7108.sorted.filtered_peak_2211
chr1	192507998	192508369	372	22.92	6.03429	2.85311	3.45782	C657PACXX_7_7108.sorted.filtered_peak_2212
chr1	192514159	192514619	461	24.52	5.80310	2.68410	3.25508	C657PACXX_7_7108.sorted.filtered_peak_2213
chr1	192520130	192520548	419	27.60	6.81907	2.83459	4.17251	C657PACXX_7_7108.sorted.filtered_peak_2214
chr1	192528619	192528884	266	19.02	5.14708	2.79175	2.65207	C657PACXX_7_7108.sorted.filtered_peak_2215
chr1	192544550	192545024	475	43.18	13.96284	3.60122	10.91647	C657PACXX_7_7108.sorted.filtered_peak_2216
chr1	192578326	192578639	314	16.04	4.51291	2.73804	2.10049	C657PACXX_7_7108.sorted.filtered_peak_2217
chr1	192775012	192775379	368	39.88	11.21971	3.26731	8.28748	C657PACXX_7_7108.sorted.filtered_peak_2218
chr1	192777752	192778579	828	31.89	6.30125	2.49391	3.71439	C657PACXX_7_7108.sorted.filtered_peak_2219
chr1	192905569	192905966	398	14.51	3.88251	2.57240	1.54898	C657PACXX_7_7108.sorted.filtered_peak_2220
chr1	192952841	192953540	700	15.99	5.03021	2.95627	2.56189	C657PACXX_7_7108.sorted.filtered_peak_2221
chr1	193027599	193028782	1184	33.31	8.99983	3.09677	6.20078	C657PACXX_7_7108.sorted.filtered_peak_2222
chr1	193028962	193029221	260	24.99	4.83189	2.37740	2.37828	C657PACXX_7_7108.sorted.filtered_peak_2223
chr1	193073550	193074428	879	20.65	6.00757	2.95667	3.45874	C657PACXX_7_7108.sorted.filtered_peak_2224
chr1	193090632	193091681	1050	38.95	12.68955	3.63931	9.67981	C657PACXX_7_7108.sorted.filtered_peak_2225
chr1	193418227	193418503	277	15.94	5.15585	3.02308	2.66782	C657PACXX_7_7108.sorted.filtered_peak_2226
chr1	193448246	193448824	579	19.64	6.35215	3.20765	3.74293	C657PACXX_7_7108.sorted.filtered_peak_2227
chr1	193508821	193509165	345	19.89	4.50485	2.49613	2.09617	C657PACXX_7_7108.sorted.filtered_peak_2228
chr1	193509499	193509997	499	22.45	5.73583	2.78279	3.18483	C657PACXX_7_7108.sorted.filtered_peak_2229
chr1	193539065	193539424	360	14.10	4.74194	2.99749	2.29194	C657PACXX_7_7108.sorted.filtered_peak_2230
chr1	193561340	193562000	661	15.84	4.59055	2.77910	2.17101	C657PACXX_7_7108.sorted.filtered_peak_2231
chr1	194119958	194120635	678	15.14	4.36341	2.73205	1.97665	C657PACXX_7_7108.sorted.filtered_peak_2232
chr1	195164503	195164903	401	22.83	7.34517	3.30837	4.65629	C657PACXX_7_7108.sorted.filtered_peak_2233
chr1	197115692	197116302	611	33.01	10.08873	3.42928	7.20780	C657PACXX_7_7108.sorted.filtered_peak_2234
chr1	197169834	197171081	1248	33.16	11.19146	3.55561	8.30606	C657PACXX_7_7108.sorted.filtered_peak_2235
chr1	197744149	197745929	1781	31.12	6.59400	2.59868	3.97727	C657PACXX_7_7108.sorted.filtered_peak_2236
chr1	197871364	197872422	1059	22.23	5.81630	2.78536	3.28960	C657PACXX_7_7108.sorted.filtered_peak_2237
chr1	197918288	197918973	686	22.85	7.83192	3.43594	5.12795	C657PACXX_7_7108.sorted.filtered_peak_2238
chr1	198071572	198071897	326	20.64	6.42438	3.14091	3.81808	C657PACXX_7_7108.sorted.filtered_peak_2239
chr1	198126756	198127050	295	26.06	4.08002	2.12880	1.72633	C657PACXX_7_7108.sorted.filtered_peak_2240
chr1	198127991	198128680	690	31.73	6.81933	2.64810	4.16932	C657PACXX_7_7108.sorted.filtered_peak_2241
chr1	198136592	198137625	1034	28.01	6.88338	2.78649	4.26333	C657PACXX_7_7108.sorted.filtered_peak_2242
chr1	198157157	198157606	450	26.73	9.36044	3.62452	6.55094	C657PACXX_7_7108.sorted.filtered_peak_2243
chr1	198222556	198223061	506	12.44	3.76938	2.66698	1.45101	C657PACXX_7_7108.sorted.filtered_peak_2244
chr1	198227665	198227915	251	16.27	4.91750	2.89850	2.44525	C657PACXX_7_7108.sorted.filtered_peak_2245
chr1	198489729	198490054	326	19.66	4.62067	2.55341	2.19377	C657PACXX_7_7108.sorted.filtered_peak_2246
chr1	198526023	198526449	427	20.28	6.65945	3.25391	4.03399	C657PACXX_7_7108.sorted.filtered_peak_2247
chr1	198581639	198581988	350	17.88	4.23659	2.50861	1.86193	C657PACXX_7_7108.sorted.filtered_peak_2248
chr1	198589884	198590980	1097	38.47	9.63182	2.96883	6.80455	C657PACXX_7_7108.sorted.filtered_peak_2249
chr1	198608095	198608453	359	29.58	5.32621	2.34113	2.82687	C657PACXX_7_7108.sorted.filtered_peak_2250
chr1	198610629	198611084	456	33.89	7.00014	2.59428	4.34949	C657PACXX_7_7108.sorted.filtered_peak_2251
chr1	198619034	198619408	375	25.12	5.06327	2.42226	2.60676	C657PACXX_7_7108.sorted.filtered_peak_2252
chr1	198625724	198626041	318	33.35	6.70155	2.54213	4.07603	C657PACXX_7_7108.sorted.filtered_peak_2253
chr1	198626633	198627136	504	33.02	6.89206	2.58130	4.26826	C657PACXX_7_7108.sorted.filtered_peak_2254
chr1	198638324	198638608	285	22.20	5.38071	2.67142	2.87475	C657PACXX_7_7108.sorted.filtered_peak_2255
chr1	198648779	198649268	490	30.95	4.51377	2.11022	2.09483	C657PACXX_7_7108.sorted.filtered_peak_2256
chr1	198650691	198651611	921	41.80	10.28531	2.93108	7.43888	C657PACXX_7_7108.sorted.filtered_peak_2257
chr1	198668516	198668811	296	15.69	3.74349	2.43779	1.44730	C657PACXX_7_7108.sorted.filtered_peak_2258
chr1	198850366	198850782	417	19.81	6.97666	3.43990	4.31325	C657PACXX_7_7108.sorted.filtered_peak_2259
chr1	198876429	198876792	364	16.31	3.94037	2.48068	1.61133	C657PACXX_7_7108.sorted.filtered_peak_2260
chr1	198904000	198904332	333	28.65	5.66804	2.47088	3.12319	C657PACXX_7_7108.sorted.filtered_peak_2261
chr1	198906012	198906822	811	27.69	6.53272	2.65998	3.97779	C657PACXX_7_7108.sorted.filtered_peak_2262
chr1	199010642	199011088	447	27.55	10.11000	3.78562	7.25434	C657PACXX_7_7108.sorted.filtered_peak_2263
chr1	199058702	199059188	487	17.44	5.87176	3.16231	3.33735	C657PACXX_7_7108.sorted.filtered_peak_2264
chr1	199142470	199142719	250	17.92	4.87869	2.76257	2.41148	C657PACXX_7_7108.sorted.filtered_peak_2265
chr1	199195483	199195922	440	14.91	3.91802	2.55781	1.59761	C657PACXX_7_7108.sorted.filtered_peak_2266
chr1	199212431	199212933	503	15.28	4.79208	2.91853	2.34181	C657PACXX_7_7108.sorted.filtered_peak_2267
chr1	199271554	199271902	349	16.16	4.81386	2.84911	2.36668	C657PACXX_7_7108.sorted.filtered_peak_2268
chr1	200098694	200099274	581	20.44	6.21908	3.08489	3.62370	C657PACXX_7_7108.sorted.filtered_peak_2269
chr1	200122555	200122816	262	22.68	4.33359	2.31587	1.94588	C657PACXX_7_7108.sorted.filtered_peak_2270
chr1	200123274	200123682	409	32.89	9.93779	3.33066	7.09636	C657PACXX_7_7108.sorted.filtered_peak_2271
chr1	200378793	200379638	846	25.00	7.66718	3.24912	4.95271	C657PACXX_7_7108.sorted.filtered_peak_2272
chr1	200406901	200407353	453	20.89	8.10921	3.70515	5.40478	C657PACXX_7_7108.sorted.filtered_peak_2273
chr1	200414399	200414799	401	17.61	5.46852	3.00818	2.95275	C657PACXX_7_7108.sorted.filtered_peak_2274
chr1	200442836	200443135	300	18.49	5.06718	2.79259	2.58493	C657PACXX_7_7108.sorted.filtered_peak_2275
chr1	200452392	200452974	583	22.24	6.54102	3.07486	3.91515	C657PACXX_7_7108.sorted.filtered_peak_2276
chr1	200457868	200458157	290	18.89	5.40493	2.88288	2.89915	C657PACXX_7_7108.sorted.filtered_peak_2277
chr1	200589570	200590345	776	24.80	7.87252	3.27599	5.17427	C657PACXX_7_7108.sorted.filtered_peak_2278
chr1	200597327	200597879	553	18.52	5.33595	2.89058	2.83017	C657PACXX_7_7108.sorted.filtered_peak_2279
chr1	200609076	200609367	292	15.19	5.41024	3.21295	2.88513	C657PACXX_7_7108.sorted.filtered_peak_2280
chr1	200638541	200639573	1033	32.53	12.39348	4.00320	9.41032	C657PACXX_7_7108.sorted.filtered_peak_2281
chr1	200707735	200708127	393	16.62	4.29083	2.60841	1.90595	C657PACXX_7_7108.sorted.filtered_peak_2282
chr1	200835835	200836203	369	17.69	4.14818	2.48724	1.78204	C657PACXX_7_7108.sorted.filtered_peak_2283
chr1	200874727	200875281	555	22.21	8.03887	3.56163	5.32260	C657PACXX_7_7108.sorted.filtered_peak_2284
chr1	200988613	200989088	476	27.54	5.75713	2.52580	3.21635	C657PACXX_7_7108.sorted.filtered_peak_2285
chr1	201083330	201083741	412	21.47	6.54108	3.10965	3.93084	C657PACXX_7_7108.sorted.filtered_peak_2286
chr1	201123332	201123939	608	32.07	11.23852	3.72693	8.32556	C657PACXX_7_7108.sorted.filtered_peak_2287
chr1	201139747	201140341	595	16.13	4.60675	2.76469	2.19231	C657PACXX_7_7108.sorted.filtered_peak_2288
chr1	201405176	201405494	319	13.74	4.43086	2.87936	2.03444	C657PACXX_7_7108.sorted.filtered_peak_2289
chr1	201451212	201451544	333	19.03	5.70781	2.99797	3.16386	C657PACXX_7_7108.sorted.filtered_peak_2290
chr1	201475930	201476567	638	18.94	5.81762	3.01132	3.29087	C657PACXX_7_7108.sorted.filtered_peak_2291
chr1	201482097	201482380	284	19.37	6.15027	3.13921	3.56879	C657PACXX_7_7108.sorted.filtered_peak_2292
chr1	201797851	201798733	883	29.29	9.42194	3.42882	6.61329	C657PACXX_7_7108.sorted.filtered_peak_2293
chr1	201865121	201865755	635	19.68	5.59909	2.89610	3.07406	C657PACXX_7_7108.sorted.filtered_peak_2294
chr1	201924242	201925004	763	32.82	13.74975	4.41615	10.68467	C657PACXX_7_7108.sorted.filtered_peak_2295
chr1	201951553	201952830	1278	15.27	4.70003	2.85574	2.28557	C657PACXX_7_7108.sorted.filtered_peak_2296
chr1	201978730	201979028	299	21.69	7.43524	3.43836	4.73770	C657PACXX_7_7108.sorted.filtered_peak_2297
chr1	202036439	202036688	250	12.46	3.77697	2.67107	1.45458	C657PACXX_7_7108.sorted.filtered_peak_2298
chr1	202104273	202104750	478	18.20	6.10104	3.21104	3.52875	C657PACXX_7_7108.sorted.filtered_peak_2299
chr1	202114391	202114801	411	20.98	4.72407	2.51615	2.28801	C657PACXX_7_7108.sorted.filtered_peak_2300
chr1	202130995	202131611	617	37.75	5.64580	2.19112	3.11262	C657PACXX_7_7108.sorted.filtered_peak_2301
chr1	202134931	202135362	432	32.73	4.95184	2.16574	2.48531	C657PACXX_7_7108.sorted.filtered_peak_2302
chr1	202161771	202162151	381	12.92	3.94458	2.70862	1.62450	C657PACXX_7_7108.sorted.filtered_peak_2303
chr1	202264656	202265068	413	23.82	9.07237	3.81956	6.27000	C657PACXX_7_7108.sorted.filtered_peak_2304
chr1	202284775	202285042	268	17.18	4.97276	2.83379	2.51778	C657PACXX_7_7108.sorted.filtered_peak_2305
chr1	202310760	202311561	802	35.41	15.09647	4.49687	11.98088	C657PACXX_7_7108.sorted.filtered_peak_2306
chr1	202317212	202318275	1064	34.89	13.51754	4.05940	10.48999	C657PACXX_7_7108.sorted.filtered_peak_2307
chr1	202598258	202598507	250	12.64	3.87726	2.70618	1.53988	C657PACXX_7_7108.sorted.filtered_peak_2308
chr1	202687011	202687557	547	15.10	4.12102	2.63734	1.75406	C657PACXX_7_7108.sorted.filtered_peak_2309
chr1	202779657	202780178	522	29.47	7.40578	2.85939	4.74177	C657PACXX_7_7108.sorted.filtered_peak_2310
chr1	202803760	202805053	1294	24.80	6.16217	2.76116	3.59376	C657PACXX_7_7108.sorted.filtered_peak_2311
chr1	202817239	202817960	722	15.80	3.99282	2.53117	1.65701	C657PACXX_7_7108.sorted.filtered_peak_2312
chr1	202830107	202830634	528	15.78	4.67343	2.82426	2.23980	C657PACXX_7_7108.sorted.filtered_peak_2313
chr1	202857642	202858564	923	39.64	16.40418	4.44356	13.22732	C657PACXX_7_7108.sorted.filtered_peak_2314
chr1	202895842	202896614	773	27.40	10.22237	3.85612	7.35249	C657PACXX_7_7108.sorted.filtered_peak_2315
chr1	202926829	202927748	920	20.14	5.87219	2.96257	3.32193	C657PACXX_7_7108.sorted.filtered_peak_2316
chr1	202935652	202936560	909	20.85	5.71966	2.85293	3.19152	C657PACXX_7_7108.sorted.filtered_peak_2317
chr1	202976050	202977078	1029	29.52	11.66272	4.02193	8.74137	C657PACXX_7_7108.sorted.filtered_peak_2318
chr1	202995870	202996217	348	16.71	4.62081	2.73609	2.18888	C657PACXX_7_7108.sorted.filtered_peak_2319
chr1	203236467	203236894	428	23.50	6.80391	3.06154	4.17148	C657PACXX_7_7108.sorted.filtered_peak_2320
chr1	203242221	203242594	374	32.13	8.47453	3.00532	5.72416	C657PACXX_7_7108.sorted.filtered_peak_2321
chr1	203256311	203257008	698	52.55	11.17750	2.72690	8.28520	C657PACXX_7_7108.sorted.filtered_peak_2322
chr1	203258440	203260149	1710	42.85	6.92244	2.28322	4.31060	C657PACXX_7_7108.sorted.filtered_peak_2323
chr1	203273882	203274956	1075	40.13	8.88586	2.76914	6.09770	C657PACXX_7_7108.sorted.filtered_peak_2324
chr1	203289781	203290368	588	20.58	3.96168	2.27901	1.63059	C657PACXX_7_7108.sorted.filtered_peak_2325
chr1	203296015	203297290	1276	30.92	7.01042	2.69530	4.36995	C657PACXX_7_7108.sorted.filtered_peak_2326
chr1	203307775	203308076	302	15.96	3.91105	2.49128	1.58701	C657PACXX_7_7108.sorted.filtered_peak_2327
chr1	203456566	203457204	639	19.33	5.76804	2.98027	3.23137	C657PACXX_7_7108.sorted.filtered_peak_2328
chr1	203473837	203474431	595	16.28	4.97881	2.91742	2.50657	C657PACXX_7_7108.sorted.filtered_peak_2329
chr1	203562850	203563111	262	16.03	4.55720	2.75444	2.14400	C657PACXX_7_7108.sorted.filtered_peak_2330
chr1	203576336	203576862	527	28.41	9.99925	3.66562	7.16058	C657PACXX_7_7108.sorted.filtered_peak_2331
chr1	203594783	203595337	555	29.95	5.29769	2.32531	2.79795	C657PACXX_7_7108.sorted.filtered_peak_2332
chr1	203595584	203596118	535	31.25	5.78687	2.39727	3.24547	C657PACXX_7_7108.sorted.filtered_peak_2333
chr1	203618618	203619288	671	23.72	5.47379	2.61719	2.96395	C657PACXX_7_7108.sorted.filtered_peak_2334
chr1	203622141	203622684	544	27.46	7.08129	2.89492	4.42722	C657PACXX_7_7108.sorted.filtered_peak_2335
chr1	203632358	203632682	325	15.96	3.97639	2.51747	1.64125	C657PACXX_7_7108.sorted.filtered_peak_2336
chr1	203633000	203633285	286	17.22	4.41054	2.61103	2.01885	C657PACXX_7_7108.sorted.filtered_peak_2337
chr1	203642888	203643646	759	36.15	13.56825	4.02609	10.53027	C657PACXX_7_7108.sorted.filtered_peak_2338
chr1	203651601	203652136	536	18.13	5.89602	3.13549	3.33994	C657PACXX_7_7108.sorted.filtered_peak_2339
chr1	203733896	203735239	1344	35.55	12.67974	3.69907	9.73407	C657PACXX_7_7108.sorted.filtered_peak_2340
chr1	203764355	203764786	432	30.19	12.47851	4.22214	9.51006	C657PACXX_7_7108.sorted.filtered_peak_2341
chr1	203765069	203765318	250	16.33	3.49528	2.30214	1.24381	C657PACXX_7_7108.sorted.filtered_peak_2342
chr1	203830464	203831157	694	37.51	16.45409	4.68571	13.25652	C657PACXX_7_7108.sorted.filtered_peak_2343
chr1	203889556	203889919	364	21.78	10.29274	4.52180	7.41731	C657PACXX_7_7108.sorted.filtered_peak_2344
chr1	204053263	204053651	389	12.77	3.95208	2.73239	1.60344	C657PACXX_7_7108.sorted.filtered_peak_2345
chr1	204131643	204131946	304	14.19	4.79070	3.01162	2.33869	C657PACXX_7_7108.sorted.filtered_peak_2346
chr1	204332378	204333374	997	31.61	9.19365	3.26482	6.37031	C657PACXX_7_7108.sorted.filtered_peak_2347
chr1	204380515	204381577	1063	36.14	11.24154	3.43817	8.33547	C657PACXX_7_7108.sorted.filtered_peak_2348
chr1	204400536	204400815	280	16.81	4.95371	2.87178	2.48093	C657PACXX_7_7108.sorted.filtered_peak_2349
chr1	204422207	204422753	547	31.18	12.22347	4.13366	9.23323	C657PACXX_7_7108.sorted.filtered_peak_2350
chr1	204430757	204431134	378	17.71	5.00291	2.81147	2.53559	C657PACXX_7_7108.sorted.filtered_peak_2351
chr1	204463116	204464401	1286	27.83	7.22738	2.90932	4.56291	C657PACXX_7_7108.sorted.filtered_peak_2352
chr1	204475452	204476548	1097	40.04	13.64151	3.77592	10.58814	C657PACXX_7_7108.sorted.filtered_peak_2353
chr1	204485174	204485918	745	41.30	15.11595	3.95584	12.01184	C657PACXX_7_7108.sorted.filtered_peak_2354
chr1	204490197	204490698	502	20.99	5.68530	2.83977	3.16560	C657PACXX_7_7108.sorted.filtered_peak_2355
chr1	204513551	204513956	406	15.92	4.79857	2.86049	2.35384	C657PACXX_7_7108.sorted.filtered_peak_2356
chr1	204534940	204535428	489	14.74	4.49639	2.82925	2.08516	C657PACXX_7_7108.sorted.filtered_peak_2357
chr1	204660885	204661134	250	12.71	3.59355	2.56051	1.31824	C657PACXX_7_7108.sorted.filtered_peak_2358
chr1	204733046	204733435	390	14.95	3.87099	2.53834	1.54941	C657PACXX_7_7108.sorted.filtered_peak_2359
chr1	204776105	204776671	567	26.39	9.29818	3.68830	6.46642	C657PACXX_7_7108.sorted.filtered_peak_2360
chr1	205090644	205091877	1234	41.11	17.35290	4.33683	14.18167	C657PACXX_7_7108.sorted.filtered_peak_2361
chr1	205110813	205111467	655	14.86	5.03682	3.03827	2.58976	C657PACXX_7_7108.sorted.filtered_peak_2362
chr1	205140564	205140924	361	21.17	9.01214	4.07547	6.22185	C657PACXX_7_7108.sorted.filtered_peak_2363
chr1	205168566	205169242	677	30.96	13.51597	4.47806	10.49007	C657PACXX_7_7108.sorted.filtered_peak_2364
chr1	205173112	205173449	338	20.65	6.24615	3.05524	3.66824	C657PACXX_7_7108.sorted.filtered_peak_2365
chr1	205180329	205181302	974	28.11	9.38645	3.51677	6.57260	C657PACXX_7_7108.sorted.filtered_peak_2366
chr1	205197996	205198255	260	22.10	4.73623	2.46976	2.29852	C657PACXX_7_7108.sorted.filtered_peak_2367
chr1	205198735	205199058	324	24.40	6.09950	2.79198	3.51267	C657PACXX_7_7108.sorted.filtered_peak_2368
chr1	205206916	205207484	569	17.24	4.98782	2.83298	2.53077	C657PACXX_7_7108.sorted.filtered_peak_2369
chr1	205225089	205225568	480	17.89	4.90775	2.76566	2.45090	C657PACXX_7_7108.sorted.filtered_peak_2370
chr1	205242592	205243136	545	17.93	6.09269	3.21357	3.52990	C657PACXX_7_7108.sorted.filtered_peak_2371
chr1	205254857	205256015	1159	29.22	5.86738	2.45080	3.35124	C657PACXX_7_7108.sorted.filtered_peak_2372
chr1	205257187	205257745	559	33.84	7.72213	2.72490	5.04561	C657PACXX_7_7108.sorted.filtered_peak_2373
chr1	205290778	205291119	342	20.30	5.31930	2.76129	2.81837	C657PACXX_7_7108.sorted.filtered_peak_2374
chr1	205409955	205410651	697	14.93	3.80202	2.50337	1.50145	C657PACXX_7_7108.sorted.filtered_peak_2375
chr1	205561055	205561486	432	25.60	9.08527	3.67716	6.26920	C657PACXX_7_7108.sorted.filtered_peak_2376
chr1	205600186	205601603	1418	32.48	9.97316	3.29596	7.16595	C657PACXX_7_7108.sorted.filtered_peak_2377
chr1	205626783	205627109	327	15.01	3.88394	2.53599	1.56626	C657PACXX_7_7108.sorted.filtered_peak_2378
chr1	205680377	205680681	305	18.04	6.21373	3.29072	3.61731	C657PACXX_7_7108.sorted.filtered_peak_2379
chr1	205718208	205719848	1641	35.56	9.02048	2.97639	6.23220	C657PACXX_7_7108.sorted.filtered_peak_2380
chr1	205744189	205744904	716	33.29	12.77540	4.16037	9.73817	C657PACXX_7_7108.sorted.filtered_peak_2381
chr1	205782180	205782622	443	32.45	11.02250	3.65117	8.11525	C657PACXX_7_7108.sorted.filtered_peak_2382
chr1	205819087	205819760	674	17.84	7.30717	3.74019	4.64063	C657PACXX_7_7108.sorted.filtered_peak_2383
chr1	206234390	206234874	485	17.49	5.12234	2.87231	2.64855	C657PACXX_7_7108.sorted.filtered_peak_2384
chr1	206643567	206643820	254	23.77	4.64161	2.37364	2.20268	C657PACXX_7_7108.sorted.filtered_peak_2385
chr1	206663505	206663826	322	17.19	5.30066	2.97867	2.79654	C657PACXX_7_7108.sorted.filtered_peak_2386
chr1	206677412	206677681	270	25.26	6.31071	2.80679	3.70781	C657PACXX_7_7108.sorted.filtered_peak_2387
chr1	206717952	206718603	652	15.66	5.04756	2.97765	2.59126	C657PACXX_7_7108.sorted.filtered_peak_2388
chr1	206725273	206725640	368	29.99	7.51026	2.87728	4.82715	C657PACXX_7_7108.sorted.filtered_peak_2389
chr1	206730036	206730685	650	45.79	11.61613	3.12294	8.63962	C657PACXX_7_7108.sorted.filtered_peak_2390
chr1	206736307	206736724	418	32.94	8.24366	2.93170	5.49737	C657PACXX_7_7108.sorted.filtered_peak_2391
chr1	206751672	206751954	283	40.13	6.45592	2.30235	3.84116	C657PACXX_7_7108.sorted.filtered_peak_2392
chr1	206753219	206753837	619	51.76	11.53269	2.85342	8.58287	C657PACXX_7_7108.sorted.filtered_peak_2393
chr1	206762846	206763883	1038	40.61	13.50422	3.56950	10.52235	C657PACXX_7_7108.sorted.filtered_peak_2394
chr1	206785404	206786185	782	28.67	9.39797	3.49219	6.57707	C657PACXX_7_7108.sorted.filtered_peak_2395
chr1	206807727	206808100	374	21.78	5.04529	2.57951	2.57482	C657PACXX_7_7108.sorted.filtered_peak_2396
chr1	206808633	206809178	546	31.01	10.64423	3.70858	7.73494	C657PACXX_7_7108.sorted.filtered_peak_2397
chr1	206816780	206817177	398	12.18	3.62290	2.61587	1.32607	C657PACXX_7_7108.sorted.filtered_peak_2398
chr1	206837444	206837869	426	18.46	5.09694	2.79770	2.62015	C657PACXX_7_7108.sorted.filtered_peak_2399
chr1	206876974	206877402	429	28.01	6.61230	2.74045	3.99343	C657PACXX_7_7108.sorted.filtered_peak_2400
chr1	206890479	206890961	483	19.36	4.56511	2.55109	2.14398	C657PACXX_7_7108.sorted.filtered_peak_2401
chr1	206899037	206899349	313	17.53	4.44636	2.60471	2.04906	C657PACXX_7_7108.sorted.filtered_peak_2402
chr1	206931100	206931529	430	18.01	4.61333	2.64345	2.18733	C657PACXX_7_7108.sorted.filtered_peak_2403
chr1	206939682	206940186	505	44.69	14.17545	3.61726	11.09373	C657PACXX_7_7108.sorted.filtered_peak_2404
chr1	206943926	206944216	291	28.70	5.03353	2.29526	2.56624	C657PACXX_7_7108.sorted.filtered_peak_2405
chr1	206957723	206958278	556	44.21	12.44883	3.31682	9.44901	C657PACXX_7_7108.sorted.filtered_peak_2406
chr1	206959852	206960201	350	33.51	6.56954	2.51447	3.94779	C657PACXX_7_7108.sorted.filtered_peak_2407
chr1	206976495	206977085	591	46.94	13.28607	3.34667	10.24250	C657PACXX_7_7108.sorted.filtered_peak_2408
chr1	206982188	206982505	318	19.38	3.52883	2.18186	1.26967	C657PACXX_7_7108.sorted.filtered_peak_2409
chr1	206990084	206990747	664	20.82	6.04528	2.99902	3.46449	C657PACXX_7_7108.sorted.filtered_peak_2410
chr1	207095009	207095470	462	23.90	6.55332	2.96873	3.92519	C657PACXX_7_7108.sorted.filtered_peak_2411
chr1	207223336	207223695	360	19.39	4.07732	2.37371	1.72340	C657PACXX_7_7108.sorted.filtered_peak_2412
chr1	207224147	207224615	469	21.61	4.95427	2.55794	2.49656	C657PACXX_7_7108.sorted.filtered_peak_2413
chr1	207226149	207226500	352	28.85	9.08462	3.40118	6.28380	C657PACXX_7_7108.sorted.filtered_peak_2414
chr1	207257936	207258283	348	15.35	4.46872	2.75853	2.07049	C657PACXX_7_7108.sorted.filtered_peak_2415
chr1	207494325	207495772	1448	41.38	14.60628	3.77288	11.54580	C657PACXX_7_7108.sorted.filtered_peak_2416
chr1	207509349	207510512	1164	27.92	8.64435	3.29570	5.88874	C657PACXX_7_7108.sorted.filtered_peak_2417
chr1	207536637	207537022	386	13.77	3.69848	2.53601	1.40826	C657PACXX_7_7108.sorted.filtered_peak_2418
chr1	207587827	207588076	250	14.35	4.59156	2.90655	2.16535	C657PACXX_7_7108.sorted.filtered_peak_2419
chr1	207925001	207925913	913	26.04	9.69627	3.82206	6.85321	C657PACXX_7_7108.sorted.filtered_peak_2420
chr1	207972306	207972722	417	16.06	4.01992	2.52870	1.67948	C657PACXX_7_7108.sorted.filtered_peak_2421
chr1	207989254	207989537	284	20.90	6.76623	3.24427	4.13547	C657PACXX_7_7108.sorted.filtered_peak_2422
chr1	207999076	207999653	578	41.36	13.42206	3.65061	10.37857	C657PACXX_7_7108.sorted.filtered_peak_2423
chr1	208005193	208005531	339	22.24	6.28177	2.95360	3.70269	C657PACXX_7_7108.sorted.filtered_peak_2424
chr1	208046245	208047024	780	28.72	9.16632	3.38735	6.38502	C657PACXX_7_7108.sorted.filtered_peak_2425
chr1	208056275	208056868	594	19.83	5.17096	2.73237	2.68875	C657PACXX_7_7108.sorted.filtered_peak_2426
chr1	208136870	208137145	276	21.07	6.34802	3.09497	3.73537	C657PACXX_7_7108.sorted.filtered_peak_2427
chr1	208195019	208195425	407	14.31	3.79185	2.54243	1.48229	C657PACXX_7_7108.sorted.filtered_peak_2428
chr1	208418220	208418804	585	17.32	4.05143	2.46999	1.70305	C657PACXX_7_7108.sorted.filtered_peak_2429
chr1	209161828	209162421	594	14.84	4.77061	2.94350	2.32261	C657PACXX_7_7108.sorted.filtered_peak_2430
chr1	209824413	209824953	541	15.98	3.93910	2.50016	1.61285	C657PACXX_7_7108.sorted.filtered_peak_2431
chr1	209846578	209846968	391	22.48	6.50869	3.02477	3.90066	C657PACXX_7_7108.sorted.filtered_peak_2432
chr1	209883461	209883732	272	18.67	5.70507	3.02479	3.16186	C657PACXX_7_7108.sorted.filtered_peak_2433
chr1	209920954	209921520	567	25.91	6.36285	2.77203	3.76754	C657PACXX_7_7108.sorted.filtered_peak_2434
chr1	209929057	209930219	1163	29.64	6.43975	2.60579	3.84734	C657PACXX_7_7108.sorted.filtered_peak_2435
chr1	209941462	209942287	826	24.47	5.97932	2.71719	3.43323	C657PACXX_7_7108.sorted.filtered_peak_2436
chr1	209942689	209943006	318	22.98	4.96005	2.49883	2.49478	C657PACXX_7_7108.sorted.filtered_peak_2437
chr1	209957542	209958420	879	42.05	16.22913	4.31325	13.02251	C657PACXX_7_7108.sorted.filtered_peak_2438
chr1	209979633	209979919	287	16.29	4.75242	2.81802	2.31165	C657PACXX_7_7108.sorted.filtered_peak_2439
chr1	210000978	210001752	775	37.25	14.73961	4.24015	11.63848	C657PACXX_7_7108.sorted.filtered_peak_2440
chr1	210033707	210033956	250	16.02	5.12667	3.01344	2.63280	C657PACXX_7_7108.sorted.filtered_peak_2441
chr1	210502349	210502871	523	15.89	4.80455	2.86709	2.36069	C657PACXX_7_7108.sorted.filtered_peak_2442
chr1	210547710	210547983	274	15.08	4.99523	3.02586	2.52385	C657PACXX_7_7108.sorted.filtered_peak_2443
chr1	211432130	211433105	976	31.55	9.59670	3.32309	6.77463	C657PACXX_7_7108.sorted.filtered_peak_2444
chr1	211454433	211454684	252	15.85	4.75853	2.85623	2.31270	C657PACXX_7_7108.sorted.filtered_peak_2445
chr1	211496465	211497116	652	38.62	13.87600	3.91707	10.82241	C657PACXX_7_7108.sorted.filtered_peak_2446
chr1	211555929	211556670	742	24.88	6.38729	2.81996	3.79782	C657PACXX_7_7108.sorted.filtered_peak_2447
chr1	211590223	211590718	496	15.81	4.27523	2.64544	1.90392	C657PACXX_7_7108.sorted.filtered_peak_2448
chr1	211593707	211594022	316	14.89	3.85692	2.53156	1.54634	C657PACXX_7_7108.sorted.filtered_peak_2449
chr1	211649735	211650088	354	14.47	3.52918	2.41620	1.27026	C657PACXX_7_7108.sorted.filtered_peak_2450
chr1	211687287	211687653	367	20.26	5.35681	2.78276	2.84746	C657PACXX_7_7108.sorted.filtered_peak_2451
chr1	211752280	211753282	1003	35.81	10.45910	3.25650	7.60249	C657PACXX_7_7108.sorted.filtered_peak_2452
chr1	211786560	211786994	435	16.22	5.04649	2.93441	2.58474	C657PACXX_7_7108.sorted.filtered_peak_2453
chr1	211828404	211828748	345	17.62	6.01243	3.21079	3.45973	C657PACXX_7_7108.sorted.filtered_peak_2454
chr1	211848887	211849458	572	17.24	5.14143	2.90480	2.66098	C657PACXX_7_7108.sorted.filtered_peak_2455
chr1	211854073	211854785	713	22.38	6.97215	3.14295	4.35220	C657PACXX_7_7108.sorted.filtered_peak_2456
chr1	211868372	211869014	643	17.68	5.80927	3.14902	3.25308	C657PACXX_7_7108.sorted.filtered_peak_2457
chr1	212003759	212004301	543	17.17	3.88498	2.41021	1.56632	C657PACXX_7_7108.sorted.filtered_peak_2458
chr1	212006665	212006914	250	16.20	3.90967	2.47452	1.58481	C657PACXX_7_7108.sorted.filtered_peak_2459
chr1	212091550	212091940	391	12.01	3.52919	2.58209	1.24834	C657PACXX_7_7108.sorted.filtered_peak_2460
chr1	212112100	212112383	284	14.52	3.77759	2.52398	1.46631	C657PACXX_7_7108.sorted.filtered_peak_2461
chr1	212208304	212209466	1163	53.27	19.05456	4.11082	15.73280	C657PACXX_7_7108.sorted.filtered_peak_2462
chr1	212295042	212295486	445	17.15	5.36595	3.01984	2.84531	C657PACXX_7_7108.sorted.filtered_peak_2463
chr1	212398533	212399291	759	18.58	5.58777	2.97946	3.06103	C657PACXX_7_7108.sorted.filtered_peak_2464
chr1	212408000	212408332	333	23.59	8.08729	3.49623	5.35342	C657PACXX_7_7108.sorted.filtered_peak_2465
chr1	212458062	212459213	1152	46.93	15.94488	3.80139	12.79200	C657PACXX_7_7108.sorted.filtered_peak_2466
chr1	212533343	212533643	301	12.56	3.83196	2.69123	1.49949	C657PACXX_7_7108.sorted.filtered_peak_2467
chr1	212541321	212541764	444	17.09	6.74483	3.58971	4.11591	C657PACXX_7_7108.sorted.filtered_peak_2468
chr1	212587567	212588559	993	24.68	7.48374	3.17609	4.80831	C657PACXX_7_7108.sorted.filtered_peak_2469
chr1	212661892	212662180	289	16.76	4.72475	2.76581	2.29497	C657PACXX_7_7108.sorted.filtered_peak_2470
chr1	212731745	212732805	1061	22.72	7.17440	3.24138	4.51033	C657PACXX_7_7108.sorted.filtered_peak_2471
chr1	212740114	212740852	739	23.25	8.02425	3.46507	5.30570	C657PACXX_7_7108.sorted.filtered_peak_2472
chr1	212769256	212770362	1107	29.87	10.89300	3.69904	8.04354	C657PACXX_7_7108.sorted.filtered_peak_2473
chr1	212781770	212782437	668	27.72	6.51420	2.69646	3.93257	C657PACXX_7_7108.sorted.filtered_peak_2474
chr1	212809881	212810160	280	16.48	4.36521	2.64884	1.96181	C657PACXX_7_7108.sorted.filtered_peak_2475
chr1	212838035	212839122	1088	14.95	5.17662	3.10865	2.69368	C657PACXX_7_7108.sorted.filtered_peak_2476
chr1	212873377	212873812	436	25.62	4.87931	2.36353	2.42903	C657PACXX_7_7108.sorted.filtered_peak_2477
chr1	212894656	212895464	809	33.63	14.62351	4.48845	11.54832	C657PACXX_7_7108.sorted.filtered_peak_2478
chr1	212900917	212901527	611	19.25	4.98973	2.70150	2.53160	C657PACXX_7_7108.sorted.filtered_peak_2479
chr1	212923252	212923613	362	14.31	3.91445	2.59729	1.58496	C657PACXX_7_7108.sorted.filtered_peak_2480
chr1	212964541	212965274	734	21.91	7.00796	3.20419	4.38722	C657PACXX_7_7108.sorted.filtered_peak_2481
chr1	213030999	213031906	908	22.55	6.91930	3.16116	4.27713	C657PACXX_7_7108.sorted.filtered_peak_2482
chr1	213152794	213153245	452	17.17	4.38330	2.60164	1.99652	C657PACXX_7_7108.sorted.filtered_peak_2483
chr1	213188538	213189346	809	39.37	17.20538	4.69896	13.98627	C657PACXX_7_7108.sorted.filtered_peak_2484
chr1	213224430	213225193	764	24.72	8.59386	3.55416	5.82828	C657PACXX_7_7108.sorted.filtered_peak_2485
chr1	213284075	213284430	356	12.27	3.67599	2.63427	1.37159	C657PACXX_7_7108.sorted.filtered_peak_2486
chr1	214434835	214435264	430	16.13	4.56760	2.75450	2.14819	C657PACXX_7_7108.sorted.filtered_peak_2487
chr1	214454624	214455219	596	18.87	5.02667	2.74525	2.55334	C657PACXX_7_7108.sorted.filtered_peak_2488
chr1	214600957	214601690	734	19.35	5.92943	3.01470	3.39902	C657PACXX_7_7108.sorted.filtered_peak_2489
chr1	214612772	214613354	583	24.64	7.39168	3.19619	4.69574	C657PACXX_7_7108.sorted.filtered_peak_2490
chr1	214619366	214619675	310	19.65	5.06880	2.71881	2.58555	C657PACXX_7_7108.sorted.filtered_peak_2491
chr1	214624859	214625349	491	19.91	6.27663	3.16589	3.66629	C657PACXX_7_7108.sorted.filtered_peak_2492
chr1	214776036	214776894	859	26.21	11.77297	4.37048	8.85751	C657PACXX_7_7108.sorted.filtered_peak_2493
chr1	214801395	214801773	379	15.80	4.43912	2.71836	2.03768	C657PACXX_7_7108.sorted.filtered_peak_2494
chr1	215716155	215716545	391	14.37	3.60406	2.45551	1.33567	C657PACXX_7_7108.sorted.filtered_peak_2495
chr1	216394566	216395070	505	15.35	4.68167	2.85918	2.25008	C657PACXX_7_7108.sorted.filtered_peak_2496
chr1	217057858	217058271	414	14.35	3.69526	2.49848	1.39586	C657PACXX_7_7108.sorted.filtered_peak_2497
chr1	217655765	217656096	332	18.21	5.60660	3.01405	3.08079	C657PACXX_7_7108.sorted.filtered_peak_2498
chr1	217804051	217804835	785	34.43	15.22712	4.73251	12.08055	C657PACXX_7_7108.sorted.filtered_peak_2499
chr1	218458376	218459017	642	26.74	9.65905	3.77370	6.80535	C657PACXX_7_7108.sorted.filtered_peak_2500
chr1	218550477	218551045	569	18.40	6.63360	3.40764	4.01686	C657PACXX_7_7108.sorted.filtered_peak_2501
chr1	219346703	219347605	903	28.48	9.27905	3.40836	6.49578	C657PACXX_7_7108.sorted.filtered_peak_2502
chr1	219590182	219590431	250	14.80	3.96494	2.58785	1.61926	C657PACXX_7_7108.sorted.filtered_peak_2503
chr1	219615951	219616218	268	14.12	4.74906	3.00153	2.29676	C657PACXX_7_7108.sorted.filtered_peak_2504
chr1	220218912	220220242	1331	27.24	9.36305	3.53531	6.57473	C657PACXX_7_7108.sorted.filtered_peak_2505
chr1	220262977	220263553	577	26.69	7.69660	3.11777	4.99558	C657PACXX_7_7108.sorted.filtered_peak_2506
chr1	220267013	220267797	785	23.19	6.03684	2.83680	3.45935	C657PACXX_7_7108.sorted.filtered_peak_2507
chr1	220445372	220446182	811	26.15	8.19687	3.30053	5.46221	C657PACXX_7_7108.sorted.filtered_peak_2508
chr1	221052432	221052726	295	18.51	4.96603	2.74737	2.50168	C657PACXX_7_7108.sorted.filtered_peak_2509
chr1	221273334	221273638	305	13.28	3.52112	2.48759	1.26675	C657PACXX_7_7108.sorted.filtered_peak_2510
chr1	221613348	221613607	260	16.46	4.67043	2.77931	2.23052	C657PACXX_7_7108.sorted.filtered_peak_2511
chr1	221866009	221866377	369	17.61	4.73750	2.71235	2.30626	C657PACXX_7_7108.sorted.filtered_peak_2512
chr1	221881361	221881829	469	33.43	9.11592	3.11547	6.31739	C657PACXX_7_7108.sorted.filtered_peak_2513
chr1	221885641	221885929	289	31.05	6.62685	2.60862	4.00860	C657PACXX_7_7108.sorted.filtered_peak_2514
chr1	221886109	221886809	701	27.99	5.65860	2.46958	3.14193	C657PACXX_7_7108.sorted.filtered_peak_2515
chr1	221914977	221916398	1422	41.89	12.74757	3.38546	9.77527	C657PACXX_7_7108.sorted.filtered_peak_2516
chr1	221951125	221951603	479	23.78	6.44923	2.92765	3.84193	C657PACXX_7_7108.sorted.filtered_peak_2517
chr1	221967574	221967832	259	16.10	4.76384	2.84597	2.30781	C657PACXX_7_7108.sorted.filtered_peak_2518
chr1	222002855	222003333	479	20.23	6.05704	3.01235	3.50236	C657PACXX_7_7108.sorted.filtered_peak_2519
chr1	222135260	222135562	303	15.07	5.33297	3.18932	2.81576	C657PACXX_7_7108.sorted.filtered_peak_2520
chr1	222638168	222639307	1140	17.05	5.79021	3.17647	3.25238	C657PACXX_7_7108.sorted.filtered_peak_2521
chr1	222762850	222763659	810	27.07	9.89709	3.78989	7.04407	C657PACXX_7_7108.sorted.filtered_peak_2522
chr1	222790820	222791229	410	26.51	8.52299	3.36444	5.77389	C657PACXX_7_7108.sorted.filtered_peak_2523
chr1	222807779	222808264	486	17.20	5.85242	3.19530	3.30919	C657PACXX_7_7108.sorted.filtered_peak_2524
chr1	222817103	222818179	1077	33.21	11.51713	3.74546	8.57127	C657PACXX_7_7108.sorted.filtered_peak_2525
chr1	222828236	222828618	383	22.19	6.42370	3.00550	3.83073	C657PACXX_7_7108.sorted.filtered_peak_2526
chr1	222885161	222885466	306	21.95	4.08666	2.26790	1.73079	C657PACXX_7_7108.sorted.filtered_peak_2527
chr1	222885775	222886892	1118	36.24	12.10503	3.65423	9.12904	C657PACXX_7_7108.sorted.filtered_peak_2528
chr1	222988482	222988805	324	16.02	4.63307	2.78860	2.20236	C657PACXX_7_7108.sorted.filtered_peak_2529
chr1	223316239	223316805	567	17.05	5.21721	2.93974	2.73548	C657PACXX_7_7108.sorted.filtered_peak_2530
chr1	223688608	223689171	564	19.10	5.90671	3.06715	3.34702	C657PACXX_7_7108.sorted.filtered_peak_2531
chr1	223885912	223886267	356	20.06	6.32609	3.14700	3.72769	C657PACXX_7_7108.sorted.filtered_peak_2532
chr1	223888736	223889191	456	15.30	3.40765	2.31807	1.17237	C657PACXX_7_7108.sorted.filtered_peak_2533
chr1	223900452	223900883	432	25.73	5.31040	2.47410	2.81946	C657PACXX_7_7108.sorted.filtered_peak_2534
chr1	223904221	223904604	384	28.50	6.52911	2.67704	3.93222	C657PACXX_7_7108.sorted.filtered_peak_2535
chr1	223914180	223914894	715	25.21	7.74472	3.26040	5.02672	C657PACXX_7_7108.sorted.filtered_peak_2536
chr1	223936879	223937128	250	16.43	4.27666	2.61321	1.88959	C657PACXX_7_7108.sorted.filtered_peak_2537
chr1	223963672	223964233	562	15.78	3.90271	2.49971	1.57220	C657PACXX_7_7108.sorted.filtered_peak_2538
chr1	224019628	224020291	664	19.40	4.44986	2.50688	2.04295	C657PACXX_7_7108.sorted.filtered_peak_2539
chr1	224032862	224033308	447	18.57	3.70257	2.27753	1.40992	C657PACXX_7_7108.sorted.filtered_peak_2540
chr1	224034205	224034540	336	18.85	4.08083	2.39545	1.73336	C657PACXX_7_7108.sorted.filtered_peak_2541
chr1	224180211	224180516	306	23.15	11.39652	4.79383	8.45263	C657PACXX_7_7108.sorted.filtered_peak_2542
chr1	224301490	224302742	1253	20.14	5.33611	2.73978	2.86624	C657PACXX_7_7108.sorted.filtered_peak_2543
chr1	224356746	224357138	393	18.51	7.75959	3.87238	5.05233	C657PACXX_7_7108.sorted.filtered_peak_2544
chr1	224370138	224371695	1558	26.19	8.36688	3.35819	5.62195	C657PACXX_7_7108.sorted.filtered_peak_2545
chr1	224432990	224433279	290	14.35	4.88845	3.04631	2.42060	C657PACXX_7_7108.sorted.filtered_peak_2546
chr1	224454037	224455026	990	17.37	4.49389	2.63525	2.08567	C657PACXX_7_7108.sorted.filtered_peak_2547
chr1	224517388	224518305	918	30.55	11.28149	3.91006	8.34844	C657PACXX_7_7108.sorted.filtered_peak_2548
chr1	224544300	224545003	704	21.91	7.52573	3.38165	4.86303	C657PACXX_7_7108.sorted.filtered_peak_2549
chr1	224565495	224565769	275	22.65	5.76123	2.77140	3.21819	C657PACXX_7_7108.sorted.filtered_peak_2550
chr1	224567794	224568047	254	22.24	5.86972	2.84262	3.30433	C657PACXX_7_7108.sorted.filtered_peak_2551
chr1	224618290	224618591	302	23.06	4.38210	2.32233	1.97601	C657PACXX_7_7108.sorted.filtered_peak_2552
chr1	224622398	224623036	639	28.90	6.69351	2.67437	4.10000	C657PACXX_7_7108.sorted.filtered_peak_2553
chr1	224645248	224645588	341	14.58	4.45167	2.82004	2.03862	C657PACXX_7_7108.sorted.filtered_peak_2554
chr1	224685451	224686562	1112	23.81	7.42038	3.21539	4.75122	C657PACXX_7_7108.sorted.filtered_peak_2555
chr1	224730212	224730943	732	16.06	4.51238	2.72194	2.11625	C657PACXX_7_7108.sorted.filtered_peak_2556
chr1	224811079	224812083	1005	35.99	12.64792	3.76954	9.66207	C657PACXX_7_7108.sorted.filtered_peak_2557
chr1	225362326	225362659	334	13.19	4.19540	2.81721	1.81092	C657PACXX_7_7108.sorted.filtered_peak_2558
chr1	225615520	225616619	1100	25.94	6.12452	2.71054	3.54312	C657PACXX_7_7108.sorted.filtered_peak_2559
chr1	225632571	225632938	368	36.99	15.12040	4.42793	11.98089	C657PACXX_7_7108.sorted.filtered_peak_2560
chr1	225642050	225642962	913	31.42	12.17396	4.00278	9.22972	C657PACXX_7_7108.sorted.filtered_peak_2561
chr1	225648443	225648970	528	18.15	5.10673	2.80619	2.64530	C657PACXX_7_7108.sorted.filtered_peak_2562
chr1	225654865	225656254	1390	24.12	6.54274	2.92380	3.93739	C657PACXX_7_7108.sorted.filtered_peak_2563
chr1	225662929	225663248	320	18.83	6.39348	3.29116	3.78144	C657PACXX_7_7108.sorted.filtered_peak_2564
chr1	225964987	225966053	1067	31.15	11.97038	3.97234	9.02362	C657PACXX_7_7108.sorted.filtered_peak_2565
chr1	226053887	226054308	422	14.55	4.52963	2.86261	2.10626	C657PACXX_7_7108.sorted.filtered_peak_2566
chr1	226069646	226070184	539	21.87	5.56698	2.75179	3.04012	C657PACXX_7_7108.sorted.filtered_peak_2567
chr1	226084647	226085217	571	22.64	7.94559	3.49808	5.23146	C657PACXX_7_7108.sorted.filtered_peak_2568
chr1	226111321	226112447	1127	23.20	7.48088	3.28165	4.80471	C657PACXX_7_7108.sorted.filtered_peak_2569
chr1	226178519	226179265	747	13.60	3.83128	2.61018	1.51388	C657PACXX_7_7108.sorted.filtered_peak_2570
chr1	226186689	226187801	1113	37.77	12.38560	3.57532	9.41427	C657PACXX_7_7108.sorted.filtered_peak_2571
chr1	226249895	226251221	1327	35.10	7.95019	2.76458	5.22335	C657PACXX_7_7108.sorted.filtered_peak_2572
chr1	226270863	226271858	996	20.10	8.74739	3.96934	6.01411	C657PACXX_7_7108.sorted.filtered_peak_2573
chr1	226297265	226298656	1392	25.51	7.45688	3.12102	4.77516	C657PACXX_7_7108.sorted.filtered_peak_2574
chr1	226309397	226310411	1015	22.74	4.80153	2.44910	2.36648	C657PACXX_7_7108.sorted.filtered_peak_2575
chr1	226373848	226374785	938	25.99	9.06509	3.60484	6.26513	C657PACXX_7_7108.sorted.filtered_peak_2576
chr1	226496695	226497478	784	17.62	5.44461	2.99382	2.93454	C657PACXX_7_7108.sorted.filtered_peak_2577
chr1	226595499	226596063	565	24.14	6.12738	2.80102	3.54891	C657PACXX_7_7108.sorted.filtered_peak_2578
chr1	226632431	226633079	649	18.57	6.14409	3.19688	3.56860	C657PACXX_7_7108.sorted.filtered_peak_2579
chr1	226813993	226814715	723	19.07	5.69652	2.95997	3.17639	C657PACXX_7_7108.sorted.filtered_peak_2580
chr1	226821929	226822181	253	21.60	6.41104	3.07582	3.79544	C657PACXX_7_7108.sorted.filtered_peak_2581
chr1	226830955	226831482	528	20.45	6.67376	3.25478	4.04017	C657PACXX_7_7108.sorted.filtered_peak_2582
chr1	226841150	226841399	250	18.84	4.77947	2.65066	2.34190	C657PACXX_7_7108.sorted.filtered_peak_2583
chr1	226850400	226851083	684	49.02	20.23380	4.62244	16.86112	C657PACXX_7_7108.sorted.filtered_peak_2584
chr1	226862677	226863196	520	27.84	6.65644	2.76588	4.02972	C657PACXX_7_7108.sorted.filtered_peak_2585
chr1	226867760	226868110	351	25.02	4.23694	2.20001	1.86809	C657PACXX_7_7108.sorted.filtered_peak_2586
chr1	226884853	226885213	361	14.26	4.19509	2.72703	1.82950	C657PACXX_7_7108.sorted.filtered_peak_2587
chr1	226890766	226891417	652	20.10	5.94949	3.01343	3.37879	C657PACXX_7_7108.sorted.filtered_peak_2588
chr1	226891592	226891924	333	16.49	3.81794	2.42520	1.49182	C657PACXX_7_7108.sorted.filtered_peak_2589
chr1	226899261	226900001	741	19.83	4.52121	2.50421	2.11061	C657PACXX_7_7108.sorted.filtered_peak_2590
chr1	226926882	226927518	637	32.66	8.78829	2.96976	6.07459	C657PACXX_7_7108.sorted.filtered_peak_2591
chr1	226986097	226986906	810	23.65	9.03058	3.81017	6.23560	C657PACXX_7_7108.sorted.filtered_peak_2592
chr1	227015717	227016106	390	28.50	12.28172	4.44170	9.28657	C657PACXX_7_7108.sorted.filtered_peak_2593
chr1	227057799	227058555	757	14.16	3.88191	2.58930	1.56587	C657PACXX_7_7108.sorted.filtered_peak_2594
chr1	227070066	227070978	913	19.53	5.23474	2.77340	2.74825	C657PACXX_7_7108.sorted.filtered_peak_2595
chr1	227126991	227128103	1113	48.74	19.07847	4.17423	15.80324	C657PACXX_7_7108.sorted.filtered_peak_2596
chr1	227232485	227232826	342	12.15	3.57917	2.59614	1.30720	C657PACXX_7_7108.sorted.filtered_peak_2597
chr1	227730204	227730528	325	19.05	6.78145	3.43179	4.13721	C657PACXX_7_7108.sorted.filtered_peak_2598
chr1	227751045	227751791	747	21.67	8.11557	3.68135	5.37741	C657PACXX_7_7108.sorted.filtered_peak_2599
chr1	227917868	227918308	441	22.09	3.61319	2.11435	1.33698	C657PACXX_7_7108.sorted.filtered_peak_2600
chr1	227922875	227923472	598	32.38	9.52288	3.30769	6.67614	C657PACXX_7_7108.sorted.filtered_peak_2601
chr1	227936159	227936981	823	32.12	10.40041	3.57033	7.49879	C657PACXX_7_7108.sorted.filtered_peak_2602
chr1	227946135	227946384	250	24.10	4.61081	2.34564	2.18551	C657PACXX_7_7108.sorted.filtered_peak_2603
chr1	227950092	227950681	590	31.65	5.89780	2.40437	3.35028	C657PACXX_7_7108.sorted.filtered_peak_2604
chr1	227953938	227954567	630	34.42	8.31494	2.81221	5.60655	C657PACXX_7_7108.sorted.filtered_peak_2605
chr1	227961797	227962142	346	17.06	4.81149	2.78999	2.35674	C657PACXX_7_7108.sorted.filtered_peak_2606
chr1	227975422	227976541	1120	36.24	12.34604	3.77202	9.34200	C657PACXX_7_7108.sorted.filtered_peak_2607
chr1	228122428	228123101	674	26.75	10.03933	3.85979	7.17669	C657PACXX_7_7108.sorted.filtered_peak_2608
chr1	228247495	228247835	341	17.50	4.97593	2.82370	2.50321	C657PACXX_7_7108.sorted.filtered_peak_2609
chr1	228269868	228270543	676	31.60	8.91158	3.15195	6.12760	C657PACXX_7_7108.sorted.filtered_peak_2610
chr1	228290683	228291253	571	26.45	6.84912	2.86438	4.22436	C657PACXX_7_7108.sorted.filtered_peak_2611
chr1	228296690	228297650	961	34.31	13.39389	4.05001	10.39006	C657PACXX_7_7108.sorted.filtered_peak_2612
chr1	228318743	228319059	317	18.60	7.13034	3.62178	4.45737	C657PACXX_7_7108.sorted.filtered_peak_2613
chr1	228327291	228328361	1071	48.93	17.86797	4.01030	14.63354	C657PACXX_7_7108.sorted.filtered_peak_2614
chr1	228353070	228354189	1120	57.70	21.34961	4.22668	17.92740	C657PACXX_7_7108.sorted.filtered_peak_2615
chr1	228373321	228373643	323	17.04	6.00206	3.28776	3.42981	C657PACXX_7_7108.sorted.filtered_peak_2616
chr1	228400878	228401479	602	18.45	5.17954	2.82694	2.69822	C657PACXX_7_7108.sorted.filtered_peak_2617
chr1	228594102	228594895	794	25.96	6.13325	2.70239	3.55806	C657PACXX_7_7108.sorted.filtered_peak_2618
chr1	228645082	228645911	830	52.44	21.43439	4.56341	18.00525	C657PACXX_7_7108.sorted.filtered_peak_2619
chr1	228651267	228651775	509	22.70	4.91482	2.50222	2.44955	C657PACXX_7_7108.sorted.filtered_peak_2620
chr1	228652234	228652664	431	24.94	6.96363	2.99708	4.32787	C657PACXX_7_7108.sorted.filtered_peak_2621
chr1	228660434	228660683	250	16.03	4.44012	2.70986	2.03244	C657PACXX_7_7108.sorted.filtered_peak_2622
chr1	228666850	228667593	744	20.64	6.11037	3.00889	3.53976	C657PACXX_7_7108.sorted.filtered_peak_2623
chr1	228674188	228675461	1274	34.88	11.71560	3.61489	8.78171	C657PACXX_7_7108.sorted.filtered_peak_2624
chr1	228688595	228689213	619	19.41	5.75322	2.98571	3.20423	C657PACXX_7_7108.sorted.filtered_peak_2625
chr1	228782602	228782937	336	14.69	5.11441	3.11343	2.62857	C657PACXX_7_7108.sorted.filtered_peak_2626
chr1	228870673	228870948	276	18.87	4.76812	2.65608	2.31706	C657PACXX_7_7108.sorted.filtered_peak_2627
chr1	228929871	228930206	336	15.69	4.00298	2.54600	1.65368	C657PACXX_7_7108.sorted.filtered_peak_2628
chr1	228940741	228941237	497	18.56	7.06656	3.60882	4.39218	C657PACXX_7_7108.sorted.filtered_peak_2629
chr1	228966851	228967100	250	15.59	3.83162	2.48078	1.51316	C657PACXX_7_7108.sorted.filtered_peak_2630
chr1	228977782	228978179	398	14.82	4.41626	2.78825	2.01472	C657PACXX_7_7108.sorted.filtered_peak_2631
chr1	229163127	229163610	484	14.57	3.94886	2.59752	1.60369	C657PACXX_7_7108.sorted.filtered_peak_2632
chr1	229322044	229322755	712	15.30	4.17992	2.64800	1.81011	C657PACXX_7_7108.sorted.filtered_peak_2633
chr1	229363253	229363554	302	17.06	4.95096	2.84670	2.48263	C657PACXX_7_7108.sorted.filtered_peak_2634
chr1	229389056	229389687	632	25.66	8.63502	3.46077	5.87372	C657PACXX_7_7108.sorted.filtered_peak_2635
chr1	229406493	229407638	1146	17.16	4.42229	2.62555	2.01861	C657PACXX_7_7108.sorted.filtered_peak_2636
chr1	229421992	229422481	490	15.52	4.32462	2.69806	1.93010	C657PACXX_7_7108.sorted.filtered_peak_2637
chr1	229478479	229478931	453	24.29	5.67077	2.66073	3.12464	C657PACXX_7_7108.sorted.filtered_peak_2638
chr1	229576708	229577185	478	16.55	5.17257	2.96882	2.68697	C657PACXX_7_7108.sorted.filtered_peak_2639
chr1	229643627	229644569	943	35.22	14.55332	4.37068	11.45678	C657PACXX_7_7108.sorted.filtered_peak_2640
chr1	229650567	229650830	264	15.69	5.74763	3.31197	3.19499	C657PACXX_7_7108.sorted.filtered_peak_2641
chr1	229694429	229695122	694	29.88	9.65542	3.44998	6.83424	C657PACXX_7_7108.sorted.filtered_peak_2642
chr1	229760990	229761260	271	17.58	3.64570	2.30082	1.36597	C657PACXX_7_7108.sorted.filtered_peak_2643
chr1	229761850	229762471	622	21.92	5.89906	2.87582	3.32724	C657PACXX_7_7108.sorted.filtered_peak_2644
chr1	229799802	229800189	388	14.96	4.46184	2.79472	2.05867	C657PACXX_7_7108.sorted.filtered_peak_2645
chr1	230202321	230203221	901	24.68	6.19242	2.79199	3.60565	C657PACXX_7_7108.sorted.filtered_peak_2646
chr1	230240503	230240833	331	20.95	5.22151	2.66855	2.74920	C657PACXX_7_7108.sorted.filtered_peak_2647
chr1	230245756	230246137	382	17.98	4.55249	2.62362	2.13378	C657PACXX_7_7108.sorted.filtered_peak_2648
chr1	230259137	230259751	615	16.77	3.65970	2.34418	1.37639	C657PACXX_7_7108.sorted.filtered_peak_2649
chr1	230344445	230345208	764	27.89	6.51264	2.72653	3.89582	C657PACXX_7_7108.sorted.filtered_peak_2650
chr1	230406237	230406679	443	14.73	3.72224	2.48463	1.43035	C657PACXX_7_7108.sorted.filtered_peak_2651
chr1	230463611	230464172	562	20.12	7.33135	3.49466	4.66816	C657PACXX_7_7108.sorted.filtered_peak_2652
chr1	230631824	230632197	374	22.59	9.22086	3.99352	6.41599	C657PACXX_7_7108.sorted.filtered_peak_2653
chr1	230777918	230778662	745	25.75	8.27441	3.37849	5.52171	C657PACXX_7_7108.sorted.filtered_peak_2654
chr1	231053011	231053679	669	14.68	4.17137	2.68622	1.80437	C657PACXX_7_7108.sorted.filtered_peak_2655
chr1	231108522	231108985	464	21.69	5.65135	2.78599	3.12162	C657PACXX_7_7108.sorted.filtered_peak_2656
chr1	231113290	231113680	391	21.93	3.62484	2.12132	1.34499	C657PACXX_7_7108.sorted.filtered_peak_2657
chr1	231114499	231114987	489	36.68	13.05541	3.85586	10.04189	C657PACXX_7_7108.sorted.filtered_peak_2658
chr1	231175408	231175818	411	18.88	4.14567	2.42101	1.78399	C657PACXX_7_7108.sorted.filtered_peak_2659
chr1	231347110	231347423	314	14.55	4.17652	2.69233	1.81931	C657PACXX_7_7108.sorted.filtered_peak_2660
chr1	231376459	231377531	1073	22.08	5.87166	2.80636	3.34417	C657PACXX_7_7108.sorted.filtered_peak_2661
chr1	231473177	231474333	1157	48.99	19.40607	4.27341	16.10281	C657PACXX_7_7108.sorted.filtered_peak_2662
chr1	231493657	231494151	495	13.96	4.29656	2.79205	1.91725	C657PACXX_7_7108.sorted.filtered_peak_2663
chr1	231512598	231513200	603	13.07	3.79782	2.63195	1.48673	C657PACXX_7_7108.sorted.filtered_peak_2664
chr1	231523778	231524027	250	13.26	4.22562	2.82642	1.84200	C657PACXX_7_7108.sorted.filtered_peak_2665
chr1	231557788	231558577	790	26.21	7.00403	2.96439	4.34070	C657PACXX_7_7108.sorted.filtered_peak_2666
chr1	231596378	231596804	427	23.72	8.04982	3.44693	5.32649	C657PACXX_7_7108.sorted.filtered_peak_2667
chr1	231663942	231664704	763	48.25	22.86514	5.35451	19.34738	C657PACXX_7_7108.sorted.filtered_peak_2668
chr1	231739618	231740048	431	17.44	5.44680	3.00728	2.94171	C657PACXX_7_7108.sorted.filtered_peak_2669
chr1	231748562	231748976	415	15.75	5.36521	3.12463	2.85591	C657PACXX_7_7108.sorted.filtered_peak_2670
chr1	232664462	232664734	273	13.26	3.86818	2.65274	1.54188	C657PACXX_7_7108.sorted.filtered_peak_2671
chr1	232714418	232715000	583	17.25	4.77473	2.75639	2.32835	C657PACXX_7_7108.sorted.filtered_peak_2672
chr1	232766455	232766846	392	20.36	5.11987	2.68863	2.64020	C657PACXX_7_7108.sorted.filtered_peak_2673
chr1	232940942	232941240	299	17.33	4.86125	2.79183	2.40079	C657PACXX_7_7108.sorted.filtered_peak_2674
chr1	233085872	233087195	1324	26.51	7.98366	3.13337	5.31144	C657PACXX_7_7108.sorted.filtered_peak_2675
chr1	233248650	233249125	476	23.20	8.13179	3.53254	5.39970	C657PACXX_7_7108.sorted.filtered_peak_2676
chr1	233417537	233417973	437	16.05	4.07488	2.55333	1.71721	C657PACXX_7_7108.sorted.filtered_peak_2677
chr1	233430743	233431624	882	25.07	7.36891	3.12700	4.69137	C657PACXX_7_7108.sorted.filtered_peak_2678
chr1	233542573	233543041	469	15.37	4.20475	2.65292	1.83380	C657PACXX_7_7108.sorted.filtered_peak_2679
chr1	233734409	233735267	859	30.24	11.06129	3.81149	8.15624	C657PACXX_7_7108.sorted.filtered_peak_2680
chr1	233749116	233749764	649	18.06	4.11216	2.45276	1.75118	C657PACXX_7_7108.sorted.filtered_peak_2681
chr1	233763011	233763575	565	29.81	10.42366	3.69966	7.54671	C657PACXX_7_7108.sorted.filtered_peak_2682
chr1	233804636	233804965	330	19.81	6.56077	3.25589	3.94376	C657PACXX_7_7108.sorted.filtered_peak_2683
chr1	233926639	233927123	485	15.46	5.60021	3.26677	3.06244	C657PACXX_7_7108.sorted.filtered_peak_2684
chr1	234201739	234202111	373	16.42	5.74094	3.23193	3.19253	C657PACXX_7_7108.sorted.filtered_peak_2685
chr1	234366191	234366549	359	15.82	3.67330	2.39849	1.38986	C657PACXX_7_7108.sorted.filtered_peak_2686
chr1	234445713	234446289	577	18.95	5.42248	2.89710	2.90225	C657PACXX_7_7108.sorted.filtered_peak_2687
chr1	234462009	234462749	741	15.32	3.81925	2.49165	1.50095	C657PACXX_7_7108.sorted.filtered_peak_2688
chr1	234504106	234504658	553	21.66	4.96247	2.56542	2.49612	C657PACXX_7_7108.sorted.filtered_peak_2689
chr1	234508835	234509878	1044	34.48	10.89346	3.45117	8.00119	C657PACXX_7_7108.sorted.filtered_peak_2690
chr1	234534623	234534904	282	16.09	4.82047	2.86314	2.36813	C657PACXX_7_7108.sorted.filtered_peak_2691
chr1	234536446	234536829	384	16.30	4.44290	2.68575	2.03970	C657PACXX_7_7108.sorted.filtered_peak_2692
chr1	234544387	234545292	906	20.59	5.98233	2.95232	3.43664	C657PACXX_7_7108.sorted.filtered_peak_2693
chr1	234613724	234614114	391	18.91	3.85972	2.31811	1.54339	C657PACXX_7_7108.sorted.filtered_peak_2694
chr1	234614515	234615123	609	27.17	8.51948	3.35180	5.75076	C657PACXX_7_7108.sorted.filtered_peak_2695
chr1	234634935	234635358	424	19.70	4.94982	2.67442	2.47730	C657PACXX_7_7108.sorted.filtered_peak_2696
chr1	234735344	234736591	1248	27.14	4.66743	2.25090	2.24000	C657PACXX_7_7108.sorted.filtered_peak_2697
chr1	234745917	234746880	964	37.84	6.35185	2.32945	3.75102	C657PACXX_7_7108.sorted.filtered_peak_2698
chr1	234812000	234812291	292	16.22	5.03851	2.93963	2.57379	C657PACXX_7_7108.sorted.filtered_peak_2699
chr1	234836001	234836407	407	22.47	8.21549	3.61445	5.48014	C657PACXX_7_7108.sorted.filtered_peak_2700
chr1	234859481	234861275	1795	28.47	6.27944	2.63653	3.68220	C657PACXX_7_7108.sorted.filtered_peak_2701
chr1	234866855	234867534	680	26.21	8.04890	3.24063	5.32900	C657PACXX_7_7108.sorted.filtered_peak_2702
chr1	234894683	234895072	390	19.73	5.84596	2.99397	3.29298	C657PACXX_7_7108.sorted.filtered_peak_2703
chr1	234907936	234908819	884	29.95	8.01002	2.96752	5.31415	C657PACXX_7_7108.sorted.filtered_peak_2704
chr1	234978649	234979103	455	24.01	6.20968	2.83860	3.62136	C657PACXX_7_7108.sorted.filtered_peak_2705
chr1	234981068	234981384	317	22.75	5.47924	2.67200	2.96513	C657PACXX_7_7108.sorted.filtered_peak_2706
chr1	235002961	235003312	352	17.77	5.73237	3.11216	3.18128	C657PACXX_7_7108.sorted.filtered_peak_2707
chr1	235029429	235029801	373	15.52	3.98763	2.54780	1.64822	C657PACXX_7_7108.sorted.filtered_peak_2708
chr1	235062497	235062918	422	19.48	5.24802	2.78912	2.75186	C657PACXX_7_7108.sorted.filtered_peak_2709
chr1	235098711	235099575	865	35.29	11.21269	3.47776	8.31281	C657PACXX_7_7108.sorted.filtered_peak_2710
chr1	235110777	235111320	544	44.11	12.74149	3.37570	9.72628	C657PACXX_7_7108.sorted.filtered_peak_2711
chr1	235116322	235116937	616	35.41	9.80986	3.16716	6.96931	C657PACXX_7_7108.sorted.filtered_peak_2712
chr1	235147048	235148261	1214	58.28	20.25457	3.80009	16.94840	C657PACXX_7_7108.sorted.filtered_peak_2713
chr1	235180862	235181215	354	14.00	3.46212	2.41607	1.22319	C657PACXX_7_7108.sorted.filtered_peak_2714
chr1	235242414	235242961	548	16.39	5.97433	3.34980	3.39967	C657PACXX_7_7108.sorted.filtered_peak_2715
chr1	235246932	235247535	604	19.05	5.53472	2.93144	3.00576	C657PACXX_7_7108.sorted.filtered_peak_2716
chr1	235256989	235257687	699	15.35	5.19875	3.06668	2.72957	C657PACXX_7_7108.sorted.filtered_peak_2717
chr1	235267594	235268783	1190	19.72	5.47830	2.85136	2.96413	C657PACXX_7_7108.sorted.filtered_peak_2718
chr1	235291574	235292587	1014	27.32	9.33368	3.51988	6.54525	C657PACXX_7_7108.sorted.filtered_peak_2719
chr1	235324011	235325057	1047	26.59	10.22510	3.95995	7.34302	C657PACXX_7_7108.sorted.filtered_peak_2720
chr1	235370515	235370907	393	14.09	3.89544	2.60324	1.57357	C657PACXX_7_7108.sorted.filtered_peak_2721
chr1	235409764	235410119	356	13.54	3.77366	2.58784	1.47413	C657PACXX_7_7108.sorted.filtered_peak_2722
chr1	235416663	235416928	266	15.45	5.11104	3.04107	2.62905	C657PACXX_7_7108.sorted.filtered_peak_2723
chr1	235460838	235461507	670	21.84	9.01516	3.87807	6.27004	C657PACXX_7_7108.sorted.filtered_peak_2724
chr1	235468371	235468809	439	13.37	4.30631	2.85273	1.91008	C657PACXX_7_7108.sorted.filtered_peak_2725
chr1	235491463	235492612	1150	67.44	25.77819	4.32002	22.16265	C657PACXX_7_7108.sorted.filtered_peak_2726
chr1	235500286	235500720	435	16.44	5.93750	3.31748	3.37274	C657PACXX_7_7108.sorted.filtered_peak_2727
chr1	235530431	235531184	754	20.50	9.18160	4.26743	6.36048	C657PACXX_7_7108.sorted.filtered_peak_2728
chr1	235667415	235668473	1059	48.65	19.27673	4.48499	15.92461	C657PACXX_7_7108.sorted.filtered_peak_2729
chr1	235677105	235677358	254	16.04	4.81255	2.87045	2.35325	C657PACXX_7_7108.sorted.filtered_peak_2730
chr1	235731222	235731528	307	13.59	4.44322	2.89608	2.03360	C657PACXX_7_7108.sorted.filtered_peak_2731
chr1	235805107	235806350	1244	36.58	11.74830	3.60891	8.77463	C657PACXX_7_7108.sorted.filtered_peak_2732
chr1	235860636	235861226	591	17.97	7.22573	3.65061	4.58763	C657PACXX_7_7108.sorted.filtered_peak_2733
chr1	236029276	236030835	1560	33.45	6.57882	2.49654	3.97719	C657PACXX_7_7108.sorted.filtered_peak_2734
chr1	236031051	236031453	403	28.13	4.34289	2.14178	1.94450	C657PACXX_7_7108.sorted.filtered_peak_2735
chr1	236036341	236036950	610	34.67	10.37050	3.32150	7.50663	C657PACXX_7_7108.sorted.filtered_peak_2736
chr1	236039751	236040174	424	25.92	5.86656	2.62719	3.31412	C657PACXX_7_7108.sorted.filtered_peak_2737
chr1	236046652	236047189	538	27.21	6.27116	2.67346	3.69238	C657PACXX_7_7108.sorted.filtered_peak_2738
chr1	236051426	236052105	680	33.05	10.28237	3.33895	7.45322	C657PACXX_7_7108.sorted.filtered_peak_2739
chr1	236073740	236074299	560	17.45	5.20357	2.88960	2.73651	C657PACXX_7_7108.sorted.filtered_peak_2740
chr1	236118016	236118527	512	14.14	3.87543	2.59030	1.55649	C657PACXX_7_7108.sorted.filtered_peak_2741
chr1	236134676	236135531	856	20.74	7.54044	3.48986	4.87845	C657PACXX_7_7108.sorted.filtered_peak_2742
chr1	236162057	236163220	1164	36.40	13.30075	3.93771	10.26883	C657PACXX_7_7108.sorted.filtered_peak_2743
chr1	236266785	236267206	422	15.54	3.92455	2.52306	1.58555	C657PACXX_7_7108.sorted.filtered_peak_2744
chr1	236272746	236273116	371	18.33	5.92125	3.11561	3.37460	C657PACXX_7_7108.sorted.filtered_peak_2745
chr1	236305729	236306342	614	22.97	5.96393	2.80763	3.40734	C657PACXX_7_7108.sorted.filtered_peak_2746
chr1	236319679	236320407	729	32.15	12.30516	3.93855	9.35393	C657PACXX_7_7108.sorted.filtered_peak_2747
chr1	236444864	236445680	817	27.27	8.51493	3.26144	5.78413	C657PACXX_7_7108.sorted.filtered_peak_2748
chr1	236557117	236557571	455	18.93	4.11520	2.40255	1.76188	C657PACXX_7_7108.sorted.filtered_peak_2749
chr1	236559716	236560035	320	20.14	4.77360	2.58397	2.32422	C657PACXX_7_7108.sorted.filtered_peak_2750
chr1	236579440	236579934	495	20.90	7.70266	3.57511	5.00625	C657PACXX_7_7108.sorted.filtered_peak_2751
chr1	236588426	236588795	370	14.86	4.66105	2.87941	2.23687	C657PACXX_7_7108.sorted.filtered_peak_2752
chr1	236615136	236615574	439	12.70	3.85906	2.69156	1.53883	C657PACXX_7_7108.sorted.filtered_peak_2753
chr1	236679968	236680737	770	17.97	5.30954	2.92678	2.79978	C657PACXX_7_7108.sorted.filtered_peak_2754
chr1	236687067	236687365	299	18.91	5.23249	2.82150	2.73861	C657PACXX_7_7108.sorted.filtered_peak_2755
chr1	236687550	236688293	744	21.82	7.10686	3.24693	4.47260	C657PACXX_7_7108.sorted.filtered_peak_2756
chr1	236697230	236698011	782	27.32	11.21129	4.13583	8.30694	C657PACXX_7_7108.sorted.filtered_peak_2757
chr1	236767663	236768297	635	30.49	13.25133	4.62990	10.17580	C657PACXX_7_7108.sorted.filtered_peak_2758
chr1	236922361	236922880	520	13.58	4.25163	2.80878	1.87569	C657PACXX_7_7108.sorted.filtered_peak_2759
chr1	236958131	236959472	1342	30.90	9.05098	3.21930	6.26420	C657PACXX_7_7108.sorted.filtered_peak_2760
chr1	237033907	237034237	331	15.02	3.86684	2.53067	1.54717	C657PACXX_7_7108.sorted.filtered_peak_2761
chr1	237469793	237470470	678	21.16	7.26765	3.41003	4.59470	C657PACXX_7_7108.sorted.filtered_peak_2762
chr1	237504116	237504365	250	18.34	6.19713	3.25436	3.60473	C657PACXX_7_7108.sorted.filtered_peak_2763
chr1	237574873	237575376	504	21.21	7.46995	3.48149	4.77849	C657PACXX_7_7108.sorted.filtered_peak_2764
chr1	237899927	237900343	417	20.87	7.47707	3.49292	4.79977	C657PACXX_7_7108.sorted.filtered_peak_2765
chr1	238873243	238873500	258	13.61	4.10653	2.73271	1.75403	C657PACXX_7_7108.sorted.filtered_peak_2766
chr1	239882176	239882610	435	33.57	8.93236	3.04505	6.15226	C657PACXX_7_7108.sorted.filtered_peak_2767
chr1	239882822	239883355	534	28.30	5.93678	2.54474	3.38014	C657PACXX_7_7108.sorted.filtered_peak_2768
chr1	240061337	240061708	372	17.03	5.44309	3.04723	2.92779	C657PACXX_7_7108.sorted.filtered_peak_2769
chr1	241682808	241683370	563	32.77	12.28827	4.00109	9.29770	C657PACXX_7_7108.sorted.filtered_peak_2770
chr1	241694597	241695028	432	27.23	9.82646	3.73378	6.98768	C657PACXX_7_7108.sorted.filtered_peak_2771
chr1	241714993	241715614	622	15.09	4.73198	2.90389	2.29042	C657PACXX_7_7108.sorted.filtered_peak_2772
chr1	241790869	241791360	492	16.83	5.50804	3.08026	2.99716	C657PACXX_7_7108.sorted.filtered_peak_2773
chr1	241803233	241804052	820	20.48	4.96764	2.60333	2.53007	C657PACXX_7_7108.sorted.filtered_peak_2774
chr1	241962854	241963103	250	13.10	4.10131	2.77222	1.75479	C657PACXX_7_7108.sorted.filtered_peak_2775
chr1	242010952	242011688	737	34.07	14.21676	4.44647	11.12759	C657PACXX_7_7108.sorted.filtered_peak_2776
chr1	242743909	242744268	360	12.86	4.00116	2.74708	1.65252	C657PACXX_7_7108.sorted.filtered_peak_2777
chr1	243418269	243419742	1474	44.94	13.46062	3.42614	10.42679	C657PACXX_7_7108.sorted.filtered_peak_2778
chr1	243450996	243451294	299	17.24	5.89402	3.22349	3.33646	C657PACXX_7_7108.sorted.filtered_peak_2779
chr1	243507351	243507628	278	15.50	4.34297	2.70286	1.94878	C657PACXX_7_7108.sorted.filtered_peak_2780
chr1	243517848	243518141	294	13.80	4.11119	2.72781	1.74381	C657PACXX_7_7108.sorted.filtered_peak_2781
chr1	243751767	243752028	262	16.93	4.64222	2.73438	2.20195	C657PACXX_7_7108.sorted.filtered_peak_2782
chr1	243759199	243760090	892	32.55	8.90861	3.04713	6.15382	C657PACXX_7_7108.sorted.filtered_peak_2783
chr1	243761784	243762049	266	25.00	5.05704	2.44169	2.58221	C657PACXX_7_7108.sorted.filtered_peak_2784
chr1	244001475	244001739	265	19.54	6.14549	3.13661	3.55503	C657PACXX_7_7108.sorted.filtered_peak_2785
chr1	244006394	244006744	351	16.85	3.80122	2.39555	1.49441	C657PACXX_7_7108.sorted.filtered_peak_2786
chr1	244012651	244013174	524	26.96	5.76141	2.56276	3.20896	C657PACXX_7_7108.sorted.filtered_peak_2787
chr1	244013436	244014194	759	30.24	7.68976	2.91531	4.99060	C657PACXX_7_7108.sorted.filtered_peak_2788
chr1	244210990	244211815	826	38.34	12.60171	3.73997	9.56386	C657PACXX_7_7108.sorted.filtered_peak_2789
chr1	244237957	244238729	773	17.98	6.20124	3.26209	3.62804	C657PACXX_7_7108.sorted.filtered_peak_2790
chr1	244436329	244436977	649	19.69	7.38701	3.49297	4.76783	C657PACXX_7_7108.sorted.filtered_peak_2791
chr1	244462721	244463187	467	20.09	7.08211	3.44061	4.42019	C657PACXX_7_7108.sorted.filtered_peak_2792
chr1	244482708	244483309	602	28.05	8.14168	3.15985	5.41026	C657PACXX_7_7108.sorted.filtered_peak_2793
chr1	244486296	244486697	402	31.21	8.84992	3.15049	6.07712	C657PACXX_7_7108.sorted.filtered_peak_2794
chr1	244504974	244505223	250	16.08	4.59494	2.77176	2.16882	C657PACXX_7_7108.sorted.filtered_peak_2795
chr1	244517078	244517487	410	15.48	4.58672	2.80726	2.16801	C657PACXX_7_7108.sorted.filtered_peak_2796
chr1	244598957	244599459	503	19.20	5.82007	3.01447	3.27408	C657PACXX_7_7108.sorted.filtered_peak_2797
chr1	244613944	244614574	631	31.55	6.49654	2.56524	3.88211	C657PACXX_7_7108.sorted.filtered_peak_2798
chr1	244614805	244615773	969	43.31	13.77116	3.53846	10.73349	C657PACXX_7_7108.sorted.filtered_peak_2799
chr1	244624404	244625146	743	17.72	6.31930	3.35586	3.72167	C657PACXX_7_7108.sorted.filtered_peak_2800
chr1	244763144	244763499	356	20.19	6.33730	3.14768	3.73712	C657PACXX_7_7108.sorted.filtered_peak_2801
chr1	244815795	244816993	1199	42.27	15.87790	3.83879	12.80432	C657PACXX_7_7108.sorted.filtered_peak_2802
chr1	244997643	244999035	1393	36.75	10.78908	3.31413	7.89241	C657PACXX_7_7108.sorted.filtered_peak_2803
chr1	245025868	245026881	1014	30.93	5.70400	2.39204	3.16549	C657PACXX_7_7108.sorted.filtered_peak_2804
chr1	245027531	245028312	782	36.25	8.80076	2.85510	6.04741	C657PACXX_7_7108.sorted.filtered_peak_2805
chr1	245133738	245134664	927	41.75	15.30656	3.95548	12.20087	C657PACXX_7_7108.sorted.filtered_peak_2806
chr1	245319846	245320119	274	17.13	4.54441	2.67815	2.12572	C657PACXX_7_7108.sorted.filtered_peak_2807
chr1	246493039	246493595	557	18.88	6.69210	3.40944	4.05583	C657PACXX_7_7108.sorted.filtered_peak_2808
chr1	246660638	246661033	396	21.53	8.60395	3.86943	5.83879	C657PACXX_7_7108.sorted.filtered_peak_2809
chr1	246669983	246670817	835	22.55	6.12944	2.89842	3.55241	C657PACXX_7_7108.sorted.filtered_peak_2810
chr1	246729192	246730346	1155	39.71	13.65270	3.77400	10.60804	C657PACXX_7_7108.sorted.filtered_peak_2811
chr1	246852757	246853134	378	13.94	4.63372	2.96542	2.19222	C657PACXX_7_7108.sorted.filtered_peak_2812
chr1	246862466	246862775	310	14.35	4.88951	3.04628	2.42218	C657PACXX_7_7108.sorted.filtered_peak_2813
chr1	246887193	246887788	596	15.14	5.36811	3.20268	2.84450	C657PACXX_7_7108.sorted.filtered_peak_2814
chr1	247094958	247096033	1076	32.58	13.35346	4.16742	10.36857	C657PACXX_7_7108.sorted.filtered_peak_2815
chr1	247171303	247171561	259	13.69	4.48754	2.91502	2.06640	C657PACXX_7_7108.sorted.filtered_peak_2816
chr1	247241851	247242339	489	16.68	5.77510	3.22581	3.22116	C657PACXX_7_7108.sorted.filtered_peak_2817
chr1	247267316	247267887	572	17.12	5.65573	3.13350	3.11642	C657PACXX_7_7108.sorted.filtered_peak_2818
chr1	247373909	247374537	629	27.88	9.45396	3.57099	6.63475	C657PACXX_7_7108.sorted.filtered_peak_2819
chr1	247553530	247554014	485	16.20	5.31310	3.07511	2.80299	C657PACXX_7_7108.sorted.filtered_peak_2820
chr1	247570553	247571036	484	14.93	4.03890	2.61170	1.68345	C657PACXX_7_7108.sorted.filtered_peak_2821
chr1	247578944	247579639	696	14.05	3.96487	2.64053	1.62844	C657PACXX_7_7108.sorted.filtered_peak_2822
chr1	249119982	249121062	1081	43.83	17.51938	4.35048	14.27617	C657PACXX_7_7108.sorted.filtered_peak_2823
chr1	249131924	249133532	1609	29.92	8.33460	3.06859	5.60754	C657PACXX_7_7108.sorted.filtered_peak_2824
chr1	249152646	249153841	1196	32.84	9.44730	3.15401	6.65998	C657PACXX_7_7108.sorted.filtered_peak_2825
chr1	249167329	249168767	1439	36.73	11.70152	3.48155	8.77924	C657PACXX_7_7108.sorted.filtered_peak_2826
chr1	249200220	249201088	869	32.14	10.91706	3.63689	8.01759	C657PACXX_7_7108.sorted.filtered_peak_2827
chr1	249218832	249219271	440	17.16	6.75733	3.60503	4.11936	C657PACXX_7_7108.sorted.filtered_peak_2828
chr10	173795	174116	322	14.70	5.05927	3.09376	2.57663	C657PACXX_7_7108.sorted.filtered_peak_2829
chr10	181551	181862	312	18.45	3.75937	2.30425	1.44875	C657PACXX_7_7108.sorted.filtered_peak_2830
chr10	182120	182589	470	20.15	4.63634	2.52349	2.21574	C657PACXX_7_7108.sorted.filtered_peak_2831
chr10	329809	330192	384	17.39	5.93565	3.23296	3.36768	C657PACXX_7_7108.sorted.filtered_peak_2832
chr10	379548	379930	383	19.01	6.67014	3.37689	4.04210	C657PACXX_7_7108.sorted.filtered_peak_2833
chr10	427711	428144	434	13.06	4.01078	2.73062	1.68015	C657PACXX_7_7108.sorted.filtered_peak_2834
chr10	556858	557288	431	14.71	4.09490	2.64431	1.74403	C657PACXX_7_7108.sorted.filtered_peak_2835
chr10	977511	978236	726	33.63	13.36991	4.20277	10.33139	C657PACXX_7_7108.sorted.filtered_peak_2836
chr10	1034134	1034911	778	22.16	7.43385	3.36408	4.75560	C657PACXX_7_7108.sorted.filtered_peak_2837
chr10	1089570	1090003	434	23.16	6.48327	2.95451	3.89452	C657PACXX_7_7108.sorted.filtered_peak_2838
chr10	1094395	1095602	1208	52.80	20.43055	4.26831	17.09269	C657PACXX_7_7108.sorted.filtered_peak_2839
chr10	1102002	1103234	1233	24.99	7.67886	3.18397	5.00816	C657PACXX_7_7108.sorted.filtered_peak_2840
chr10	1109132	1109693	562	16.83	5.61644	3.15024	3.07646	C657PACXX_7_7108.sorted.filtered_peak_2841
chr10	1155741	1156506	766	21.93	7.76816	3.49079	5.06974	C657PACXX_7_7108.sorted.filtered_peak_2842
chr10	1618830	1619191	362	12.27	3.66996	2.63284	1.36512	C657PACXX_7_7108.sorted.filtered_peak_2843
chr10	3085895	3086302	408	13.85	4.29569	2.80668	1.91053	C657PACXX_7_7108.sorted.filtered_peak_2844
chr10	3137420	3138222	803	41.85	16.17582	4.23265	12.99981	C657PACXX_7_7108.sorted.filtered_peak_2845
chr10	3214383	3215699	1317	41.11	12.84605	3.50956	9.84017	C657PACXX_7_7108.sorted.filtered_peak_2846
chr10	3239634	3240320	687	26.97	9.47733	3.56904	6.69650	C657PACXX_7_7108.sorted.filtered_peak_2847
chr10	3269781	3270332	552	24.14	8.22088	3.43204	5.50506	C657PACXX_7_7108.sorted.filtered_peak_2848
chr10	3291105	3291388	284	14.63	4.19048	2.69793	1.82338	C657PACXX_7_7108.sorted.filtered_peak_2849
chr10	3510018	3510743	726	22.57	6.39138	2.95729	3.80593	C657PACXX_7_7108.sorted.filtered_peak_2850
chr10	3511311	3511602	292	19.20	4.59319	2.56893	2.16982	C657PACXX_7_7108.sorted.filtered_peak_2851
chr10	3625993	3626242	250	12.76	3.75585	2.62917	1.46709	C657PACXX_7_7108.sorted.filtered_peak_2852
chr10	3664643	3665149	507	14.22	4.49033	2.86312	2.08572	C657PACXX_7_7108.sorted.filtered_peak_2853
chr10	3690578	3690832	255	14.99	4.81224	2.95161	2.35778	C657PACXX_7_7108.sorted.filtered_peak_2854
chr10	3757259	3757666	408	14.07	3.77841	2.55136	1.47244	C657PACXX_7_7108.sorted.filtered_peak_2855
chr10	3782264	3782806	543	21.17	7.48499	3.47373	4.80258	C657PACXX_7_7108.sorted.filtered_peak_2856
chr10	3783699	3784150	452	14.55	3.84094	2.55035	1.51292	C657PACXX_7_7108.sorted.filtered_peak_2857
chr10	3799540	3800741	1202	44.77	15.28402	3.77360	12.16158	C657PACXX_7_7108.sorted.filtered_peak_2858
chr10	3807237	3807531	295	22.94	6.12092	2.87032	3.54393	C657PACXX_7_7108.sorted.filtered_peak_2859
chr10	3819268	3819627	360	29.85	5.95935	2.49317	3.39890	C657PACXX_7_7108.sorted.filtered_peak_2860
chr10	3825100	3825414	315	45.94	6.89611	2.24156	4.25759	C657PACXX_7_7108.sorted.filtered_peak_2861
chr10	3827218	3827852	635	54.17	10.67524	2.66309	7.77140	C657PACXX_7_7108.sorted.filtered_peak_2862
chr10	3846547	3848216	1670	39.18	7.00879	2.37926	4.39455	C657PACXX_7_7108.sorted.filtered_peak_2863
chr10	3852289	3852948	660	53.13	13.88842	3.24141	10.78747	C657PACXX_7_7108.sorted.filtered_peak_2864
chr10	3870918	3871697	780	22.23	6.51173	3.03674	3.90391	C657PACXX_7_7108.sorted.filtered_peak_2865
chr10	3894303	3895087	785	34.38	12.51486	3.88315	9.53243	C657PACXX_7_7108.sorted.filtered_peak_2866
chr10	3915924	3916252	329	24.29	6.71074	2.97655	4.08197	C657PACXX_7_7108.sorted.filtered_peak_2867
chr10	3930069	3930550	482	29.92	9.29639	3.36775	6.48902	C657PACXX_7_7108.sorted.filtered_peak_2868
chr10	3934641	3935188	548	25.44	6.41648	2.82292	3.80916	C657PACXX_7_7108.sorted.filtered_peak_2869
chr10	3944134	3945172	1039	19.93	6.57877	3.20587	3.98791	C657PACXX_7_7108.sorted.filtered_peak_2870
chr10	3977297	3977785	489	30.41	12.64772	4.28100	9.66141	C657PACXX_7_7108.sorted.filtered_peak_2871
chr10	4014852	4015163	312	16.60	5.02148	2.91403	2.53976	C657PACXX_7_7108.sorted.filtered_peak_2872
chr10	4173515	4174331	817	33.08	10.35460	3.37156	7.50939	C657PACXX_7_7108.sorted.filtered_peak_2873
chr10	4891852	4892171	320	18.58	5.82307	3.06755	3.27720	C657PACXX_7_7108.sorted.filtered_peak_2874
chr10	5136669	5137091	423	18.63	4.83944	2.68746	2.39273	C657PACXX_7_7108.sorted.filtered_peak_2875
chr10	5325465	5325750	286	18.92	5.16776	2.80233	2.67464	C657PACXX_7_7108.sorted.filtered_peak_2876
chr10	5326336	5326916	581	17.56	4.34892	2.56625	1.95816	C657PACXX_7_7108.sorted.filtered_peak_2877
chr10	5333661	5334093	433	23.95	8.61659	3.59168	5.87274	C657PACXX_7_7108.sorted.filtered_peak_2878
chr10	5339067	5339717	651	17.80	4.65705	2.67195	2.23203	C657PACXX_7_7108.sorted.filtered_peak_2879
chr10	5359683	5360117	435	16.69	6.04633	3.34429	3.46967	C657PACXX_7_7108.sorted.filtered_peak_2880
chr10	5454099	5454443	345	15.60	4.63990	2.82541	2.20774	C657PACXX_7_7108.sorted.filtered_peak_2881
chr10	5489501	5489941	441	21.60	5.49970	2.75318	2.97179	C657PACXX_7_7108.sorted.filtered_peak_2882
chr10	5590844	5591116	273	18.65	4.68121	2.62298	2.26195	C657PACXX_7_7108.sorted.filtered_peak_2883
chr10	5605901	5606369	469	19.03	5.46697	2.89987	2.95204	C657PACXX_7_7108.sorted.filtered_peak_2884
chr10	5665072	5665429	358	16.34	4.14358	2.56294	1.78454	C657PACXX_7_7108.sorted.filtered_peak_2885
chr10	5670610	5671228	619	25.23	7.13870	3.01510	4.50381	C657PACXX_7_7108.sorted.filtered_peak_2886
chr10	5726204	5727773	1570	33.58	10.23293	3.21895	7.42725	C657PACXX_7_7108.sorted.filtered_peak_2887
chr10	5734847	5735351	505	15.81	4.58092	2.78660	2.15129	C657PACXX_7_7108.sorted.filtered_peak_2888
chr10	5803286	5803535	250	12.36	3.43805	2.50913	1.19569	C657PACXX_7_7108.sorted.filtered_peak_2889
chr10	5855299	5856326	1028	40.73	13.12482	3.53641	10.12374	C657PACXX_7_7108.sorted.filtered_peak_2890
chr10	5888077	5888604	528	16.99	6.69268	3.57124	4.07187	C657PACXX_7_7108.sorted.filtered_peak_2891
chr10	5915421	5915780	360	15.22	5.44984	3.21833	2.92789	C657PACXX_7_7108.sorted.filtered_peak_2892
chr10	5931546	5932713	1168	38.91	14.15224	3.89884	11.10345	C657PACXX_7_7108.sorted.filtered_peak_2893
chr10	6012987	6013522	536	15.05	4.22737	2.68001	1.85857	C657PACXX_7_7108.sorted.filtered_peak_2894
chr10	6019126	6019993	868	26.43	8.46508	3.33930	5.72588	C657PACXX_7_7108.sorted.filtered_peak_2895
chr10	6044985	6045277	293	14.06	4.11248	2.70643	1.74724	C657PACXX_7_7108.sorted.filtered_peak_2896
chr10	6079950	6080357	408	23.55	3.81926	2.12950	1.50347	C657PACXX_7_7108.sorted.filtered_peak_2897
chr10	6087040	6087763	724	31.11	6.39636	2.52465	3.81840	C657PACXX_7_7108.sorted.filtered_peak_2898
chr10	6092753	6093463	711	48.79	8.70665	2.48122	5.92929	C657PACXX_7_7108.sorted.filtered_peak_2899
chr10	6094258	6095212	955	46.59	7.89362	2.38090	5.18304	C657PACXX_7_7108.sorted.filtered_peak_2900
chr10	6100555	6100960	406	35.61	5.14543	2.14132	2.65926	C657PACXX_7_7108.sorted.filtered_peak_2901
chr10	6104132	6104589	458	51.46	13.62031	3.22070	10.55407	C657PACXX_7_7108.sorted.filtered_peak_2902
chr10	6107641	6108185	545	33.48	5.03188	2.15233	2.57670	C657PACXX_7_7108.sorted.filtered_peak_2903
chr10	6111320	6111740	421	33.86	6.31947	2.43927	3.72414	C657PACXX_7_7108.sorted.filtered_peak_2904
chr10	6114502	6114970	469	30.71	5.79261	2.42881	3.23759	C657PACXX_7_7108.sorted.filtered_peak_2905
chr10	6116772	6117030	259	24.14	4.71570	2.37549	2.27596	C657PACXX_7_7108.sorted.filtered_peak_2906
chr10	6125347	6126119	773	30.40	6.80385	2.67684	4.16815	C657PACXX_7_7108.sorted.filtered_peak_2907
chr10	6130621	6131104	484	37.36	10.74957	3.32007	7.83448	C657PACXX_7_7108.sorted.filtered_peak_2908
chr10	6171848	6172371	524	20.71	5.90460	2.92623	3.35792	C657PACXX_7_7108.sorted.filtered_peak_2909
chr10	6178180	6178827	648	21.76	5.66466	2.78566	3.13787	C657PACXX_7_7108.sorted.filtered_peak_2910
chr10	6205730	6206492	763	17.72	5.21685	2.88384	2.74222	C657PACXX_7_7108.sorted.filtered_peak_2911
chr10	6215674	6216041	368	15.31	3.85144	2.50517	1.52800	C657PACXX_7_7108.sorted.filtered_peak_2912
chr10	6243601	6244051	451	26.42	6.41666	2.76898	3.81103	C657PACXX_7_7108.sorted.filtered_peak_2913
chr10	6244425	6244917	493	26.06	6.54860	2.81778	3.94231	C657PACXX_7_7108.sorted.filtered_peak_2914
chr10	6281209	6281600	392	21.99	8.68160	3.86165	5.90712	C657PACXX_7_7108.sorted.filtered_peak_2915
chr10	6309173	6309605	433	25.96	6.11205	2.67999	3.55338	C657PACXX_7_7108.sorted.filtered_peak_2916
chr10	6312158	6312766	609	49.92	18.53348	4.18189	15.23948	C657PACXX_7_7108.sorted.filtered_peak_2917
chr10	6317144	6317649	506	37.54	12.14036	3.58279	9.17453	C657PACXX_7_7108.sorted.filtered_peak_2918
chr10	6333473	6333911	439	18.45	7.68231	3.86050	4.97469	C657PACXX_7_7108.sorted.filtered_peak_2919
chr10	6342110	6342360	251	17.24	5.39141	3.02657	2.86546	C657PACXX_7_7108.sorted.filtered_peak_2920
chr10	6389727	6390638	912	27.43	9.44014	3.55865	6.64180	C657PACXX_7_7108.sorted.filtered_peak_2921
chr10	6448333	6448696	364	15.28	3.40250	2.31591	1.17083	C657PACXX_7_7108.sorted.filtered_peak_2922
chr10	6452012	6452583	572	23.78	8.68609	3.71004	5.89750	C657PACXX_7_7108.sorted.filtered_peak_2923
chr10	6458881	6459199	319	17.69	6.97030	3.61443	4.33405	C657PACXX_7_7108.sorted.filtered_peak_2924
chr10	6487723	6488003	281	17.55	6.99793	3.68199	4.33301	C657PACXX_7_7108.sorted.filtered_peak_2925
chr10	6500804	6501053	250	16.17	4.95246	2.91726	2.48066	C657PACXX_7_7108.sorted.filtered_peak_2926
chr10	6515485	6516290	806	27.89	10.38331	3.89569	7.49257	C657PACXX_7_7108.sorted.filtered_peak_2927
chr10	6533951	6534533	583	26.42	7.13793	2.98946	4.46790	C657PACXX_7_7108.sorted.filtered_peak_2928
chr10	6535443	6535820	378	25.43	5.59069	2.57967	3.05655	C657PACXX_7_7108.sorted.filtered_peak_2929
chr10	6540722	6541109	388	31.93	10.87437	3.64393	7.97642	C657PACXX_7_7108.sorted.filtered_peak_2930
chr10	6549292	6549709	418	22.34	7.08990	3.24143	4.43099	C657PACXX_7_7108.sorted.filtered_peak_2931
chr10	6561128	6561377	250	16.52	5.21005	3.00404	2.70838	C657PACXX_7_7108.sorted.filtered_peak_2932
chr10	6571971	6572963	993	18.05	4.90526	2.72316	2.47998	C657PACXX_7_7108.sorted.filtered_peak_2933
chr10	6585014	6585989	976	32.95	14.19994	4.42442	11.13955	C657PACXX_7_7108.sorted.filtered_peak_2934
chr10	6600079	6600681	603	19.80	5.64647	2.92313	3.10439	C657PACXX_7_7108.sorted.filtered_peak_2935
chr10	6620483	6621176	694	27.04	4.01394	2.08391	1.66700	C657PACXX_7_7108.sorted.filtered_peak_2936
chr10	6625264	6625766	503	32.31	7.17138	2.68030	4.51715	C657PACXX_7_7108.sorted.filtered_peak_2937
chr10	6633743	6634508	766	24.93	7.77777	3.21325	5.10458	C657PACXX_7_7108.sorted.filtered_peak_2938
chr10	6654280	6654706	427	23.87	6.61790	2.97646	3.99464	C657PACXX_7_7108.sorted.filtered_peak_2939
chr10	6657926	6658252	327	20.55	5.11881	2.67687	2.64023	C657PACXX_7_7108.sorted.filtered_peak_2940
chr10	6685848	6686382	535	26.69	8.43543	3.33042	5.69415	C657PACXX_7_7108.sorted.filtered_peak_2941
chr10	6707838	6708758	921	18.84	5.57233	2.94314	3.05640	C657PACXX_7_7108.sorted.filtered_peak_2942
chr10	6880143	6880392	250	13.43	4.33108	2.86436	1.92659	C657PACXX_7_7108.sorted.filtered_peak_2943
chr10	6954557	6954984	428	13.86	4.23919	2.77837	1.86329	C657PACXX_7_7108.sorted.filtered_peak_2944
chr10	6961890	6962380	491	17.87	5.01939	2.81232	2.54623	C657PACXX_7_7108.sorted.filtered_peak_2945
chr10	6969263	6970331	1069	30.81	10.96153	3.62192	8.10173	C657PACXX_7_7108.sorted.filtered_peak_2946
chr10	7088040	7088985	946	26.54	9.82675	3.68645	7.03388	C657PACXX_7_7108.sorted.filtered_peak_2947
chr10	7113167	7113683	517	15.12	4.77806	2.92145	2.32944	C657PACXX_7_7108.sorted.filtered_peak_2948
chr10	7300882	7301347	466	28.22	9.57525	3.52877	6.77313	C657PACXX_7_7108.sorted.filtered_peak_2949
chr10	7311152	7312056	905	45.10	18.97383	4.53751	15.68944	C657PACXX_7_7108.sorted.filtered_peak_2950
chr10	7318088	7318363	276	18.44	5.60790	3.00228	3.07299	C657PACXX_7_7108.sorted.filtered_peak_2951
chr10	7356089	7356423	335	14.82	3.82872	2.52505	1.52071	C657PACXX_7_7108.sorted.filtered_peak_2952
chr10	7430875	7431435	561	15.56	4.90894	2.94221	2.45042	C657PACXX_7_7108.sorted.filtered_peak_2953
chr10	7451231	7451625	395	22.96	3.97515	2.19677	1.63377	C657PACXX_7_7108.sorted.filtered_peak_2954
chr10	7452870	7453347	478	23.76	4.36270	2.28179	1.97206	C657PACXX_7_7108.sorted.filtered_peak_2955
chr10	7514005	7514292	288	13.36	3.96450	2.68835	1.62738	C657PACXX_7_7108.sorted.filtered_peak_2956
chr10	7525962	7526894	933	26.30	8.31181	3.27548	5.59540	C657PACXX_7_7108.sorted.filtered_peak_2957
chr10	7829521	7830734	1214	32.97	11.83127	3.67244	8.93209	C657PACXX_7_7108.sorted.filtered_peak_2958
chr10	7860050	7860767	718	20.38	6.34486	3.11699	3.75550	C657PACXX_7_7108.sorted.filtered_peak_2959
chr10	8090725	8091009	285	23.58	3.71126	2.09724	1.41240	C657PACXX_7_7108.sorted.filtered_peak_2960
chr10	8095461	8096129	669	35.98	6.70843	2.47337	4.06516	C657PACXX_7_7108.sorted.filtered_peak_2961
chr10	8103451	8104084	634	24.71	4.57315	2.30834	2.15880	C657PACXX_7_7108.sorted.filtered_peak_2962
chr10	8130572	8130821	250	19.01	6.47907	3.31479	3.85792	C657PACXX_7_7108.sorted.filtered_peak_2963
chr10	8173155	8173649	495	29.11	8.30187	3.13311	5.56688	C657PACXX_7_7108.sorted.filtered_peak_2964
chr10	8175214	8175597	384	24.93	4.45536	2.26139	2.06306	C657PACXX_7_7108.sorted.filtered_peak_2965
chr10	8179193	8179654	462	22.95	5.22355	2.57802	2.73897	C657PACXX_7_7108.sorted.filtered_peak_2966
chr10	8225095	8225676	582	21.71	7.56261	3.45981	4.87163	C657PACXX_7_7108.sorted.filtered_peak_2967
chr10	8270964	8271446	483	14.74	4.64900	2.89182	2.21794	C657PACXX_7_7108.sorted.filtered_peak_2968
chr10	8281219	8281493	275	17.93	4.93971	2.78257	2.47204	C657PACXX_7_7108.sorted.filtered_peak_2969
chr10	8287007	8287497	491	18.13	5.07294	2.81195	2.60230	C657PACXX_7_7108.sorted.filtered_peak_2970
chr10	8296417	8296745	329	17.68	5.37403	2.95894	2.87419	C657PACXX_7_7108.sorted.filtered_peak_2971
chr10	8367500	8367877	378	24.64	8.88469	3.65171	6.10653	C657PACXX_7_7108.sorted.filtered_peak_2972
chr10	8374001	8374802	802	38.01	12.20612	3.60992	9.21383	C657PACXX_7_7108.sorted.filtered_peak_2973
chr10	8402288	8402908	621	24.71	7.58165	3.21270	4.89347	C657PACXX_7_7108.sorted.filtered_peak_2974
chr10	8408103	8408355	253	20.51	5.26225	2.73550	2.75899	C657PACXX_7_7108.sorted.filtered_peak_2975
chr10	8444407	8444928	522	35.86	10.29486	3.28903	7.40876	C657PACXX_7_7108.sorted.filtered_peak_2976
chr10	8446589	8447057	469	26.71	5.94513	2.60699	3.39396	C657PACXX_7_7108.sorted.filtered_peak_2977
chr10	8458199	8458963	765	28.96	10.99064	3.90357	8.09175	C657PACXX_7_7108.sorted.filtered_peak_2978
chr10	8842541	8842817	277	15.47	5.02735	3.01222	2.54376	C657PACXX_7_7108.sorted.filtered_peak_2979
chr10	9251218	9251507	290	16.17	5.57398	3.19047	3.03628	C657PACXX_7_7108.sorted.filtered_peak_2980
chr10	9271749	9272121	373	15.55	4.26209	2.66234	1.88998	C657PACXX_7_7108.sorted.filtered_peak_2981
chr10	11187295	11187718	424	21.67	4.17110	2.30588	1.80447	C657PACXX_7_7108.sorted.filtered_peak_2982
chr10	11205073	11205500	428	36.91	8.67901	2.84412	5.91260	C657PACXX_7_7108.sorted.filtered_peak_2983
chr10	11206924	11207239	316	27.59	3.57863	1.95529	1.30761	C657PACXX_7_7108.sorted.filtered_peak_2984
chr10	11208097	11208367	271	28.26	3.32454	1.87514	1.10280	C657PACXX_7_7108.sorted.filtered_peak_2985
chr10	11213267	11213589	323	29.12	5.01455	2.28304	2.54117	C657PACXX_7_7108.sorted.filtered_peak_2986
chr10	11220261	11221112	852	40.42	8.29211	2.57276	5.59866	C657PACXX_7_7108.sorted.filtered_peak_2987
chr10	11222048	11222523	476	37.76	6.98650	2.43961	4.35995	C657PACXX_7_7108.sorted.filtered_peak_2988
chr10	11268164	11268413	250	15.47	3.61348	2.39596	1.34080	C657PACXX_7_7108.sorted.filtered_peak_2989
chr10	11277726	11278402	677	18.95	4.20351	2.44260	1.82609	C657PACXX_7_7108.sorted.filtered_peak_2990
chr10	11312355	11312943	589	19.05	5.47635	2.88843	2.97378	C657PACXX_7_7108.sorted.filtered_peak_2991
chr10	11445120	11445493	374	19.14	6.25017	3.19170	3.66217	C657PACXX_7_7108.sorted.filtered_peak_2992
chr10	11726800	11727115	316	17.38	5.09970	2.88160	2.61784	C657PACXX_7_7108.sorted.filtered_peak_2993
chr10	11905666	11906034	369	22.12	8.60668	3.84861	5.82305	C657PACXX_7_7108.sorted.filtered_peak_2994
chr10	11924589	11924919	331	15.39	4.62298	2.83363	2.19597	C657PACXX_7_7108.sorted.filtered_peak_2995
chr10	12084453	12085755	1303	51.29	20.74046	4.38898	17.36015	C657PACXX_7_7108.sorted.filtered_peak_2996
chr10	12110462	12111464	1003	27.70	12.29929	4.46135	9.33141	C657PACXX_7_7108.sorted.filtered_peak_2997
chr10	12164656	12165014	359	17.91	6.29597	3.32565	3.70133	C657PACXX_7_7108.sorted.filtered_peak_2998
chr10	12171267	12172467	1201	25.58	7.90053	3.23370	5.19717	C657PACXX_7_7108.sorted.filtered_peak_2999
chr10	12223349	12223708	360	21.05	7.44060	3.49137	4.74775	C657PACXX_7_7108.sorted.filtered_peak_3000
chr10	12237409	12238402	994	29.59	10.40463	3.74213	7.51356	C657PACXX_7_7108.sorted.filtered_peak_3001
chr10	12256720	12257333	614	14.20	4.11246	2.69408	1.75615	C657PACXX_7_7108.sorted.filtered_peak_3002
chr10	12306271	12306743	473	22.77	8.14390	3.57292	5.41011	C657PACXX_7_7108.sorted.filtered_peak_3003
chr10	12390953	12391821	869	24.27	5.93479	2.73458	3.37643	C657PACXX_7_7108.sorted.filtered_peak_3004
chr10	12392654	12392996	343	20.48	3.83125	2.24184	1.51242	C657PACXX_7_7108.sorted.filtered_peak_3005
chr10	12461388	12461723	336	16.46	6.23397	3.43036	3.65684	C657PACXX_7_7108.sorted.filtered_peak_3006
chr10	12490521	12491251	731	37.86	16.31980	4.55152	13.15575	C657PACXX_7_7108.sorted.filtered_peak_3007
chr10	12636687	12637008	322	14.90	4.14943	2.66243	1.77765	C657PACXX_7_7108.sorted.filtered_peak_3008
chr10	12686498	12686800	303	13.56	3.88266	2.63719	1.54923	C657PACXX_7_7108.sorted.filtered_peak_3009
chr10	12741022	12741772	751	19.30	7.63475	3.69098	4.95531	C657PACXX_7_7108.sorted.filtered_peak_3010
chr10	12752958	12753437	480	21.35	6.09679	2.95446	3.53357	C657PACXX_7_7108.sorted.filtered_peak_3011
chr10	13097096	13097345	250	14.92	5.23785	3.16048	2.72928	C657PACXX_7_7108.sorted.filtered_peak_3012
chr10	13141446	13142135	690	25.89	8.24105	3.33784	5.50567	C657PACXX_7_7108.sorted.filtered_peak_3013
chr10	13149831	13150390	560	15.59	5.04937	3.01183	2.56330	C657PACXX_7_7108.sorted.filtered_peak_3014
chr10	13158184	13158888	705	13.02	4.09968	2.78210	1.73215	C657PACXX_7_7108.sorted.filtered_peak_3015
chr10	13203025	13203909	885	27.65	10.42077	3.88305	7.54379	C657PACXX_7_7108.sorted.filtered_peak_3016
chr10	13343930	13344645	716	46.54	21.16879	5.12638	17.73483	C657PACXX_7_7108.sorted.filtered_peak_3017
chr10	13390257	13390603	347	19.63	4.83341	2.62876	2.38172	C657PACXX_7_7108.sorted.filtered_peak_3018
chr10	13413717	13414330	614	12.94	4.05256	2.76665	1.69045	C657PACXX_7_7108.sorted.filtered_peak_3019
chr10	13481897	13482408	512	12.39	3.59515	2.58525	1.32605	C657PACXX_7_7108.sorted.filtered_peak_3020
chr10	13628764	13629625	862	19.77	6.57603	3.25505	3.96363	C657PACXX_7_7108.sorted.filtered_peak_3021
chr10	13829010	13829390	381	22.34	7.21578	3.27713	4.55163	C657PACXX_7_7108.sorted.filtered_peak_3022
chr10	13843621	13843872	252	13.62	4.43262	2.89566	2.02430	C657PACXX_7_7108.sorted.filtered_peak_3023
chr10	13862381	13862699	319	13.17	3.81776	2.63072	1.50824	C657PACXX_7_7108.sorted.filtered_peak_3024
chr10	14051370	14051983	614	23.35	8.33857	3.60465	5.58145	C657PACXX_7_7108.sorted.filtered_peak_3025
chr10	14226914	14227790	877	20.87	5.65548	2.83716	3.12725	C657PACXX_7_7108.sorted.filtered_peak_3026
chr10	14570619	14571104	486	13.67	3.70814	2.54646	1.42106	C657PACXX_7_7108.sorted.filtered_peak_3027
chr10	14598134	14598793	660	19.93	4.71718	2.56435	2.29112	C657PACXX_7_7108.sorted.filtered_peak_3028
chr10	14606262	14606749	488	26.09	7.21084	3.01363	4.54749	C657PACXX_7_7108.sorted.filtered_peak_3029
chr10	14613893	14614626	734	21.17	5.63472	2.82613	3.09283	C657PACXX_7_7108.sorted.filtered_peak_3030
chr10	14625324	14625701	378	25.08	5.86015	2.66520	3.31178	C657PACXX_7_7108.sorted.filtered_peak_3031
chr10	14629819	14630825	1007	21.43	4.05505	2.27815	1.70493	C657PACXX_7_7108.sorted.filtered_peak_3032
chr10	14643996	14644339	344	23.71	3.93411	2.15466	1.60790	C657PACXX_7_7108.sorted.filtered_peak_3033
chr10	14647177	14647643	467	37.45	9.99546	3.08118	7.16077	C657PACXX_7_7108.sorted.filtered_peak_3034
chr10	14689909	14690831	923	35.47	14.06160	4.19320	10.99932	C657PACXX_7_7108.sorted.filtered_peak_3035
chr10	14701519	14702347	829	30.31	9.88197	3.50815	7.03605	C657PACXX_7_7108.sorted.filtered_peak_3036
chr10	14879689	14880492	804	46.47	21.30367	4.81598	17.93113	C657PACXX_7_7108.sorted.filtered_peak_3037
chr10	14919992	14921164	1173	29.26	8.68556	3.22085	5.92744	C657PACXX_7_7108.sorted.filtered_peak_3038
chr10	14995415	14996565	1151	26.94	7.71191	3.02398	5.05210	C657PACXX_7_7108.sorted.filtered_peak_3039
chr10	15001153	15002309	1157	36.68	13.95371	4.04678	10.89974	C657PACXX_7_7108.sorted.filtered_peak_3040
chr10	15130556	15131158	603	15.15	3.99672	2.57745	1.65913	C657PACXX_7_7108.sorted.filtered_peak_3041
chr10	15138715	15139790	1076	47.73	19.94190	4.56898	16.58677	C657PACXX_7_7108.sorted.filtered_peak_3042
chr10	15210386	15210635	250	23.68	4.77083	2.40893	2.32906	C657PACXX_7_7108.sorted.filtered_peak_3043
chr10	15210892	15211222	331	25.21	5.40310	2.52942	2.89183	C657PACXX_7_7108.sorted.filtered_peak_3044
chr10	15211500	15212113	614	23.23	4.33563	2.29431	1.94747	C657PACXX_7_7108.sorted.filtered_peak_3045
chr10	15250721	15251290	570	27.76	9.18215	3.50825	6.36719	C657PACXX_7_7108.sorted.filtered_peak_3046
chr10	15461098	15461480	383	12.68	3.90386	2.71575	1.56198	C657PACXX_7_7108.sorted.filtered_peak_3047
chr10	15475881	15476220	340	12.91	4.03970	2.76058	1.68240	C657PACXX_7_7108.sorted.filtered_peak_3048
chr10	15873429	15873719	291	16.39	5.12904	2.97763	2.63741	C657PACXX_7_7108.sorted.filtered_peak_3049
chr10	15901965	15902842	878	19.53	6.21637	3.11083	3.64946	C657PACXX_7_7108.sorted.filtered_peak_3050
chr10	16478431	16479310	880	32.27	10.03024	3.39786	7.17559	C657PACXX_7_7108.sorted.filtered_peak_3051
chr10	16512869	16513131	263	12.93	4.04980	2.76562	1.68823	C657PACXX_7_7108.sorted.filtered_peak_3052
chr10	16819304	16819778	475	14.57	4.16366	2.68774	1.80375	C657PACXX_7_7108.sorted.filtered_peak_3053
chr10	16829370	16830186	817	14.81	4.04053	2.62141	1.68185	C657PACXX_7_7108.sorted.filtered_peak_3054
chr10	16851182	16851436	255	13.06	3.75064	2.61170	1.44291	C657PACXX_7_7108.sorted.filtered_peak_3055
chr10	16859067	16859920	854	59.02	25.71846	4.92878	22.09209	C657PACXX_7_7108.sorted.filtered_peak_3056
chr10	16933443	16933692	250	16.90	4.79578	2.79311	2.34696	C657PACXX_7_7108.sorted.filtered_peak_3057
chr10	17009022	17009505	484	17.13	5.63339	3.09730	3.11932	C657PACXX_7_7108.sorted.filtered_peak_3058
chr10	17044952	17045662	711	27.34	9.19632	3.45961	6.43099	C657PACXX_7_7108.sorted.filtered_peak_3059
chr10	17065399	17065829	431	47.98	16.31440	3.83101	13.14487	C657PACXX_7_7108.sorted.filtered_peak_3060
chr10	17068875	17069259	385	39.35	7.59780	2.53055	4.90993	C657PACXX_7_7108.sorted.filtered_peak_3061
chr10	17071333	17072080	748	34.09	7.99462	2.75571	5.31361	C657PACXX_7_7108.sorted.filtered_peak_3062
chr10	17242944	17243886	943	21.44	5.39900	2.71396	2.89258	C657PACXX_7_7108.sorted.filtered_peak_3063
chr10	17248183	17248596	414	26.82	8.39631	3.35901	5.62643	C657PACXX_7_7108.sorted.filtered_peak_3064
chr10	17258156	17258702	547	24.78	10.11753	4.04337	7.27340	C657PACXX_7_7108.sorted.filtered_peak_3065
chr10	17270059	17270931	873	39.94	8.33780	2.61090	5.63017	C657PACXX_7_7108.sorted.filtered_peak_3066
chr10	17272036	17272873	838	36.89	6.34805	2.35777	3.74891	C657PACXX_7_7108.sorted.filtered_peak_3067
chr10	17299816	17300065	250	13.74	3.95405	2.65935	1.60619	C657PACXX_7_7108.sorted.filtered_peak_3068
chr10	17470636	17471058	423	17.89	4.57150	2.63167	2.15686	C657PACXX_7_7108.sorted.filtered_peak_3069
chr10	17486171	17486514	344	14.36	4.62845	2.91194	2.21164	C657PACXX_7_7108.sorted.filtered_peak_3070
chr10	17553285	17553581	297	22.69	5.32978	2.63664	2.81957	C657PACXX_7_7108.sorted.filtered_peak_3071
chr10	17649529	17650033	505	15.97	5.80111	3.29042	3.26410	C657PACXX_7_7108.sorted.filtered_peak_3072
chr10	17659061	17659966	906	13.43	4.09027	2.73636	1.74667	C657PACXX_7_7108.sorted.filtered_peak_3073
chr10	17685601	17686535	935	39.87	13.69310	3.64001	10.69942	C657PACXX_7_7108.sorted.filtered_peak_3074
chr10	17697612	17697942	331	14.62	4.71310	2.92057	2.29091	C657PACXX_7_7108.sorted.filtered_peak_3075
chr10	18464936	18465227	292	12.17	3.61788	2.61406	1.32191	C657PACXX_7_7108.sorted.filtered_peak_3076
chr10	18940115	18940970	856	38.59	12.14873	3.47566	9.19729	C657PACXX_7_7108.sorted.filtered_peak_3077
chr10	18947939	18948915	977	34.20	12.06494	3.73769	9.12343	C657PACXX_7_7108.sorted.filtered_peak_3078
chr10	19400710	19400959	250	14.34	4.80989	3.01113	2.35903	C657PACXX_7_7108.sorted.filtered_peak_3079
chr10	21389909	21390393	485	18.18	5.21559	2.87757	2.71264	C657PACXX_7_7108.sorted.filtered_peak_3080
chr10	21806586	21806835	250	16.30	3.37971	2.25679	1.14826	C657PACXX_7_7108.sorted.filtered_peak_3081
chr10	21822472	21823335	864	28.89	8.77219	3.23715	6.01819	C657PACXX_7_7108.sorted.filtered_peak_3082
chr10	21950350	21950680	331	12.00	3.29926	2.46640	1.08946	C657PACXX_7_7108.sorted.filtered_peak_3083
chr10	21991575	21991938	364	13.61	4.45053	2.89899	2.04005	C657PACXX_7_7108.sorted.filtered_peak_3084
chr10	22029730	22030210	481	14.46	3.56930	2.43505	1.30312	C657PACXX_7_7108.sorted.filtered_peak_3085
chr10	22086894	22087403	510	13.17	4.19037	2.81273	1.81155	C657PACXX_7_7108.sorted.filtered_peak_3086
chr10	22292025	22292912	888	36.90	12.06385	3.51093	9.13461	C657PACXX_7_7108.sorted.filtered_peak_3087
chr10	22518057	22518716	660	24.49	7.10727	3.07347	4.45439	C657PACXX_7_7108.sorted.filtered_peak_3088
chr10	22519391	22519658	268	19.22	4.20337	2.42919	1.82304	C657PACXX_7_7108.sorted.filtered_peak_3089
chr10	22535543	22536308	766	31.84	10.05951	3.49265	7.18543	C657PACXX_7_7108.sorted.filtered_peak_3090
chr10	22540716	22541272	557	27.79	7.02397	2.86735	4.37577	C657PACXX_7_7108.sorted.filtered_peak_3091
chr10	22541658	22542013	356	19.35	3.92905	2.32173	1.59928	C657PACXX_7_7108.sorted.filtered_peak_3092
chr10	22604748	22605894	1147	25.21	5.49152	2.55786	2.97209	C657PACXX_7_7108.sorted.filtered_peak_3093
chr10	22628960	22629687	728	34.27	9.27195	3.05550	6.48919	C657PACXX_7_7108.sorted.filtered_peak_3094
chr10	22658465	22658756	292	23.01	8.61737	3.75211	5.83720	C657PACXX_7_7108.sorted.filtered_peak_3095
chr10	22722879	22723129	251	22.01	5.05375	2.57412	2.57828	C657PACXX_7_7108.sorted.filtered_peak_3096
chr10	22725814	22726634	821	25.80	7.19859	3.02455	4.53936	C657PACXX_7_7108.sorted.filtered_peak_3097
chr10	22795059	22795596	538	14.60	4.53455	2.84879	2.12453	C657PACXX_7_7108.sorted.filtered_peak_3098
chr10	22859891	22860307	417	15.54	4.35392	2.70642	1.95682	C657PACXX_7_7108.sorted.filtered_peak_3099
chr10	22885998	22886345	348	15.81	3.90971	2.50116	1.58202	C657PACXX_7_7108.sorted.filtered_peak_3100
chr10	22895215	22895501	287	19.65	6.22595	3.15390	3.63065	C657PACXX_7_7108.sorted.filtered_peak_3101
chr10	22900723	22901038	316	19.08	4.59817	2.57363	2.17535	C657PACXX_7_7108.sorted.filtered_peak_3102
chr10	22919492	22920021	530	35.57	12.15339	3.71966	9.18511	C657PACXX_7_7108.sorted.filtered_peak_3103
chr10	22935245	22935738	494	23.16	5.46072	2.64601	2.94518	C657PACXX_7_7108.sorted.filtered_peak_3104
chr10	22941991	22942294	304	21.26	4.35457	2.38190	1.96592	C657PACXX_7_7108.sorted.filtered_peak_3105
chr10	22955221	22955799	579	22.38	7.01921	3.19720	4.37686	C657PACXX_7_7108.sorted.filtered_peak_3106
chr10	22970699	22971877	1179	32.07	8.03730	2.85413	5.34719	C657PACXX_7_7108.sorted.filtered_peak_3107
chr10	22972175	22972642	468	25.46	4.81663	2.35185	2.37076	C657PACXX_7_7108.sorted.filtered_peak_3108
chr10	22982374	22982884	511	20.65	6.31774	3.08223	3.73392	C657PACXX_7_7108.sorted.filtered_peak_3109
chr10	23277832	23278164	333	19.10	5.81071	3.03226	3.25556	C657PACXX_7_7108.sorted.filtered_peak_3110
chr10	23657547	23658270	724	17.86	4.65244	2.66429	2.22979	C657PACXX_7_7108.sorted.filtered_peak_3111
chr10	23727403	23728090	688	26.28	6.46230	2.78872	3.85336	C657PACXX_7_7108.sorted.filtered_peak_3112
chr10	23803270	23803649	380	12.83	3.99249	2.74572	1.63926	C657PACXX_7_7108.sorted.filtered_peak_3113
chr10	24433565	24433814	250	13.95	4.66510	2.96671	2.23295	C657PACXX_7_7108.sorted.filtered_peak_3114
chr10	24755169	24755445	277	21.03	6.65236	3.21449	4.01393	C657PACXX_7_7108.sorted.filtered_peak_3115
chr10	24931906	24932374	469	17.24	4.67245	2.71697	2.24335	C657PACXX_7_7108.sorted.filtered_peak_3116
chr10	25013179	25013851	673	21.66	5.63594	2.78826	3.10204	C657PACXX_7_7108.sorted.filtered_peak_3117
chr10	25176607	25177393	787	16.67	4.90273	2.84914	2.45129	C657PACXX_7_7108.sorted.filtered_peak_3118
chr10	25209971	25210896	926	17.80	6.33107	3.35126	3.73501	C657PACXX_7_7108.sorted.filtered_peak_3119
chr10	25304774	25305996	1223	46.99	18.46814	4.26147	15.20321	C657PACXX_7_7108.sorted.filtered_peak_3120
chr10	25351411	25351799	389	28.50	10.54585	3.85758	7.65353	C657PACXX_7_7108.sorted.filtered_peak_3121
chr10	25370001	25370487	487	14.46	3.69282	2.48952	1.40900	C657PACXX_7_7108.sorted.filtered_peak_3122
chr10	26623865	26624746	882	16.75	5.55339	3.10314	3.04283	C657PACXX_7_7108.sorted.filtered_peak_3123
chr10	26702182	26702542	361	13.21	4.09399	2.76464	1.74179	C657PACXX_7_7108.sorted.filtered_peak_3124
chr10	26719736	26720074	339	20.53	8.47456	3.95798	5.70902	C657PACXX_7_7108.sorted.filtered_peak_3125
chr10	26727204	26727712	509	23.76	5.48363	2.61284	2.97749	C657PACXX_7_7108.sorted.filtered_peak_3126
chr10	26728501	26728750	250	20.24	3.65857	2.19383	1.36494	C657PACXX_7_7108.sorted.filtered_peak_3127
chr10	26737409	26737983	575	20.64	5.27047	2.72854	2.76706	C657PACXX_7_7108.sorted.filtered_peak_3128
chr10	26763278	26763984	707	19.32	5.44175	2.84913	2.95147	C657PACXX_7_7108.sorted.filtered_peak_3129
chr10	26769126	26769466	341	20.68	4.91938	2.60263	2.45367	C657PACXX_7_7108.sorted.filtered_peak_3130
chr10	26771004	26771417	414	23.13	5.33481	2.60937	2.82984	C657PACXX_7_7108.sorted.filtered_peak_3131
chr10	26775921	26776836	916	37.64	13.63663	3.93024	10.58533	C657PACXX_7_7108.sorted.filtered_peak_3132
chr10	26832596	26832994	399	14.71	4.39604	2.78394	2.00091	C657PACXX_7_7108.sorted.filtered_peak_3133
chr10	26985996	26987134	1139	24.43	10.15793	4.13142	7.29392	C657PACXX_7_7108.sorted.filtered_peak_3134
chr10	27010348	27010972	625	19.67	6.48978	3.23916	3.88028	C657PACXX_7_7108.sorted.filtered_peak_3135
chr10	27026654	27027037	384	28.86	8.15452	3.10662	5.42632	C657PACXX_7_7108.sorted.filtered_peak_3136
chr10	27027930	27028210	281	22.50	4.61260	2.40800	2.19589	C657PACXX_7_7108.sorted.filtered_peak_3137
chr10	27149037	27150368	1332	42.35	14.39455	3.46773	11.41771	C657PACXX_7_7108.sorted.filtered_peak_3138
chr10	27324128	27324377	250	14.68	4.98133	3.05722	2.51274	C657PACXX_7_7108.sorted.filtered_peak_3139
chr10	27388852	27389934	1083	42.27	19.46633	4.83015	16.17249	C657PACXX_7_7108.sorted.filtered_peak_3140
chr10	27442932	27444284	1353	31.96	9.61487	3.23857	6.82333	C657PACXX_7_7108.sorted.filtered_peak_3141
chr10	27444693	27444953	261	24.20	5.01760	2.46508	2.54398	C657PACXX_7_7108.sorted.filtered_peak_3142
chr10	27512772	27513148	377	18.07	5.53931	3.00077	3.02041	C657PACXX_7_7108.sorted.filtered_peak_3143
chr10	27514650	27514899	250	16.85	5.19039	2.96887	2.68845	C657PACXX_7_7108.sorted.filtered_peak_3144
chr10	27530710	27531429	720	31.10	6.64399	2.60647	4.02545	C657PACXX_7_7108.sorted.filtered_peak_3145
chr10	27531805	27532496	692	28.68	5.33057	2.36131	2.84297	C657PACXX_7_7108.sorted.filtered_peak_3146
chr10	27541145	27541877	733	15.34	5.09727	3.01909	2.63862	C657PACXX_7_7108.sorted.filtered_peak_3147
chr10	27792769	27793518	750	41.73	20.96454	5.35996	17.58585	C657PACXX_7_7108.sorted.filtered_peak_3148
chr10	28467021	28467398	378	16.25	5.29489	3.04705	2.79869	C657PACXX_7_7108.sorted.filtered_peak_3149
chr10	28591621	28592560	940	27.81	9.05183	3.40743	6.27386	C657PACXX_7_7108.sorted.filtered_peak_3150
chr10	28622459	28622708	250	18.91	4.57955	2.57463	2.16187	C657PACXX_7_7108.sorted.filtered_peak_3151
chr10	28623165	28624300	1136	22.73	6.43365	2.96119	3.84677	C657PACXX_7_7108.sorted.filtered_peak_3152
chr10	28821152	28822140	989	51.98	21.64268	4.48075	18.23961	C657PACXX_7_7108.sorted.filtered_peak_3153
chr10	28965933	28966470	538	17.29	4.21017	2.53514	1.83129	C657PACXX_7_7108.sorted.filtered_peak_3154
chr10	29593480	29593769	290	12.60	3.85833	2.69971	1.52346	C657PACXX_7_7108.sorted.filtered_peak_3155
chr10	29675305	29675635	331	14.54	5.04170	3.08367	2.57034	C657PACXX_7_7108.sorted.filtered_peak_3156
chr10	29698177	29698600	424	14.48	4.51256	2.85885	2.09175	C657PACXX_7_7108.sorted.filtered_peak_3157
chr10	29925304	29925562	259	14.61	4.29910	2.75299	1.91186	C657PACXX_7_7108.sorted.filtered_peak_3158
chr10	29947792	29948608	817	30.38	10.32004	3.52462	7.48829	C657PACXX_7_7108.sorted.filtered_peak_3159
chr10	29970673	29971129	457	20.14	7.08699	3.43324	4.42568	C657PACXX_7_7108.sorted.filtered_peak_3160
chr10	30100798	30101306	509	12.92	3.86274	2.67462	1.54720	C657PACXX_7_7108.sorted.filtered_peak_3161
chr10	30287307	30287618	312	16.08	4.46368	2.71278	2.05797	C657PACXX_7_7108.sorted.filtered_peak_3162
chr10	30315773	30316785	1013	34.01	11.95745	3.74201	9.01058	C657PACXX_7_7108.sorted.filtered_peak_3163
chr10	30530059	30530312	254	17.02	6.60525	3.57642	3.96814	C657PACXX_7_7108.sorted.filtered_peak_3164
chr10	30637699	30638541	843	25.79	9.08823	3.62434	6.29317	C657PACXX_7_7108.sorted.filtered_peak_3165
chr10	30648508	30648774	267	12.22	3.64254	2.62295	1.34237	C657PACXX_7_7108.sorted.filtered_peak_3166
chr10	30702966	30703272	307	18.33	6.00375	3.16404	3.43863	C657PACXX_7_7108.sorted.filtered_peak_3167
chr10	30707628	30707931	304	20.59	5.42222	2.78187	2.90800	C657PACXX_7_7108.sorted.filtered_peak_3168
chr10	30716513	30716792	280	13.53	3.76332	2.58500	1.45871	C657PACXX_7_7108.sorted.filtered_peak_3169
chr10	30722256	30723863	1608	37.74	7.55243	2.53548	4.89762	C657PACXX_7_7108.sorted.filtered_peak_3170
chr10	30725831	30726261	431	38.11	7.72527	2.59122	5.02806	C657PACXX_7_7108.sorted.filtered_peak_3171
chr10	30736070	30736485	416	27.20	11.81074	4.41321	8.85099	C657PACXX_7_7108.sorted.filtered_peak_3172
chr10	30744674	30745262	589	16.03	4.37323	2.68187	1.97379	C657PACXX_7_7108.sorted.filtered_peak_3173
chr10	30790995	30791807	813	20.52	6.42221	3.14317	3.81802	C657PACXX_7_7108.sorted.filtered_peak_3174
chr10	30799197	30800161	965	20.86	7.21994	3.37281	4.57329	C657PACXX_7_7108.sorted.filtered_peak_3175
chr10	30818231	30818930	700	26.02	8.14454	3.29727	5.41415	C657PACXX_7_7108.sorted.filtered_peak_3176
chr10	30823557	30823834	278	20.17	6.25298	3.11766	3.65935	C657PACXX_7_7108.sorted.filtered_peak_3177
chr10	30831358	30832023	666	14.35	4.35512	2.79902	1.95076	C657PACXX_7_7108.sorted.filtered_peak_3178
chr10	30959475	30960263	789	14.61	4.81698	2.97114	2.38048	C657PACXX_7_7108.sorted.filtered_peak_3179
chr10	30965166	30965469	304	15.29	3.99988	2.56845	1.66317	C657PACXX_7_7108.sorted.filtered_peak_3180
chr10	30970806	30971852	1047	37.99	12.78078	3.59936	9.82229	C657PACXX_7_7108.sorted.filtered_peak_3181
chr10	30976579	30976873	295	19.09	5.01913	2.74156	2.53560	C657PACXX_7_7108.sorted.filtered_peak_3182
chr10	30984296	30984746	451	18.28	4.82346	2.71135	2.36958	C657PACXX_7_7108.sorted.filtered_peak_3183
chr10	30990360	30990756	397	42.77	15.13501	3.97031	11.99785	C657PACXX_7_7108.sorted.filtered_peak_3184
chr10	31025712	31026070	359	24.98	7.90609	3.31549	5.18505	C657PACXX_7_7108.sorted.filtered_peak_3185
chr10	31036508	31037015	508	31.20	5.91686	2.43252	3.36053	C657PACXX_7_7108.sorted.filtered_peak_3186
chr10	31039856	31040426	571	32.68	6.31036	2.47737	3.71492	C657PACXX_7_7108.sorted.filtered_peak_3187
chr10	31048193	31048900	708	18.42	5.01140	2.76139	2.55202	C657PACXX_7_7108.sorted.filtered_peak_3188
chr10	31072626	31073311	686	24.89	6.85316	2.94557	4.24523	C657PACXX_7_7108.sorted.filtered_peak_3189
chr10	31103021	31103270	250	16.41	4.33541	2.64281	1.93517	C657PACXX_7_7108.sorted.filtered_peak_3190
chr10	31252842	31253294	453	15.92	5.50074	3.16468	2.98125	C657PACXX_7_7108.sorted.filtered_peak_3191
chr10	31274875	31275425	551	20.19	7.33821	3.51371	4.66775	C657PACXX_7_7108.sorted.filtered_peak_3192
chr10	31287634	31288621	988	19.25	4.49253	2.52604	2.08699	C657PACXX_7_7108.sorted.filtered_peak_3193
chr10	31293872	31294160	289	17.83	4.86930	2.75180	2.42132	C657PACXX_7_7108.sorted.filtered_peak_3194
chr10	31320237	31321526	1290	52.95	18.95745	4.06491	15.64977	C657PACXX_7_7108.sorted.filtered_peak_3195
chr10	31372831	31373113	283	13.78	3.55850	2.47313	1.28309	C657PACXX_7_7108.sorted.filtered_peak_3196
chr10	31389738	31390476	739	28.40	11.16280	3.98465	8.26932	C657PACXX_7_7108.sorted.filtered_peak_3197
chr10	31422445	31423018	574	22.41	3.94847	2.20542	1.61938	C657PACXX_7_7108.sorted.filtered_peak_3198
chr10	31423485	31424022	538	35.04	10.61464	3.40005	7.71477	C657PACXX_7_7108.sorted.filtered_peak_3199
chr10	31531848	31532267	420	16.11	4.42246	2.69734	2.01660	C657PACXX_7_7108.sorted.filtered_peak_3200
chr10	31607102	31608160	1059	37.30	9.27688	2.98559	6.45086	C657PACXX_7_7108.sorted.filtered_peak_3201
chr10	31642391	31642865	475	19.75	5.76713	2.95169	3.23013	C657PACXX_7_7108.sorted.filtered_peak_3202
chr10	31996431	31996900	470	17.61	5.12320	2.86634	2.64632	C657PACXX_7_7108.sorted.filtered_peak_3203
chr10	32034462	32034881	420	34.41	14.98255	4.61835	11.85774	C657PACXX_7_7108.sorted.filtered_peak_3204
chr10	32047989	32048448	460	24.40	5.17587	2.49892	2.69032	C657PACXX_7_7108.sorted.filtered_peak_3205
chr10	32048712	32049583	872	33.10	10.08733	3.37576	7.22587	C657PACXX_7_7108.sorted.filtered_peak_3206
chr10	32097391	32098152	762	19.21	6.37038	3.17775	3.80928	C657PACXX_7_7108.sorted.filtered_peak_3207
chr10	32219047	32219649	603	22.46	6.12797	2.90695	3.54743	C657PACXX_7_7108.sorted.filtered_peak_3208
chr10	32344659	32345607	949	23.53	6.25261	2.89227	3.65333	C657PACXX_7_7108.sorted.filtered_peak_3209
chr10	32438267	32438632	366	16.01	4.21785	2.61693	1.83731	C657PACXX_7_7108.sorted.filtered_peak_3210
chr10	32439594	32440072	479	21.80	7.38460	3.40954	4.69243	C657PACXX_7_7108.sorted.filtered_peak_3211
chr10	32533146	32533868	723	24.44	8.98973	3.66266	6.22315	C657PACXX_7_7108.sorted.filtered_peak_3212
chr10	32545596	32545913	318	16.04	5.85010	3.31845	3.29279	C657PACXX_7_7108.sorted.filtered_peak_3213
chr10	32621131	32621635	505	31.47	12.30244	4.06681	9.33693	C657PACXX_7_7108.sorted.filtered_peak_3214
chr10	32634920	32636228	1309	35.70	9.60524	3.09734	6.78167	C657PACXX_7_7108.sorted.filtered_peak_3215
chr10	32646063	32646568	506	18.92	5.76680	3.03241	3.21298	C657PACXX_7_7108.sorted.filtered_peak_3216
chr10	32656739	32657022	284	17.56	5.65861	3.10472	3.11160	C657PACXX_7_7108.sorted.filtered_peak_3217
chr10	32666764	32667113	350	21.48	4.37273	2.37767	1.97989	C657PACXX_7_7108.sorted.filtered_peak_3218
chr10	32667527	32667997	471	30.82	9.63154	3.37751	6.81711	C657PACXX_7_7108.sorted.filtered_peak_3219
chr10	32668330	32668717	388	21.94	4.56513	2.41514	2.15183	C657PACXX_7_7108.sorted.filtered_peak_3220
chr10	32734551	32735457	907	25.12	7.64741	3.20474	4.95352	C657PACXX_7_7108.sorted.filtered_peak_3221
chr10	33269400	33269915	516	17.99	4.86251	2.74820	2.40143	C657PACXX_7_7108.sorted.filtered_peak_3222
chr10	33297575	33298168	594	14.50	4.22528	2.72097	1.85453	C657PACXX_7_7108.sorted.filtered_peak_3223
chr10	33422827	33423226	400	13.87	4.03918	2.68787	1.68931	C657PACXX_7_7108.sorted.filtered_peak_3224
chr10	33427984	33428249	266	14.97	4.99030	3.03191	2.52287	C657PACXX_7_7108.sorted.filtered_peak_3225
chr10	33482245	33482544	300	14.55	4.46411	2.82153	2.05675	C657PACXX_7_7108.sorted.filtered_peak_3226
chr10	33537409	33537936	528	16.56	5.06421	2.92460	2.58761	C657PACXX_7_7108.sorted.filtered_peak_3227
chr10	33654917	33655172	256	15.23	4.39811	2.75112	1.99061	C657PACXX_7_7108.sorted.filtered_peak_3228
chr10	33666008	33666617	610	15.36	4.67128	2.85708	2.23929	C657PACXX_7_7108.sorted.filtered_peak_3229
chr10	33798100	33798454	355	12.99	4.07525	2.77577	1.70740	C657PACXX_7_7108.sorted.filtered_peak_3230
chr10	34410838	34411158	321	16.18	5.25449	3.05442	2.74698	C657PACXX_7_7108.sorted.filtered_peak_3231
chr10	34569473	34570240	768	19.88	5.22768	2.76255	2.72819	C657PACXX_7_7108.sorted.filtered_peak_3232
chr10	35283371	35284253	883	18.88	6.51690	3.28936	3.92170	C657PACXX_7_7108.sorted.filtered_peak_3233
chr10	35310491	35310773	283	25.89	13.58046	5.33632	10.50149	C657PACXX_7_7108.sorted.filtered_peak_3234
chr10	35378915	35379963	1049	28.05	9.91845	3.61891	7.10167	C657PACXX_7_7108.sorted.filtered_peak_3235
chr10	35415434	35416686	1253	49.57	16.37215	3.67579	13.23007	C657PACXX_7_7108.sorted.filtered_peak_3236
chr10	35421123	35421403	281	28.61	6.87766	2.79885	4.22649	C657PACXX_7_7108.sorted.filtered_peak_3237
chr10	35437904	35438914	1011	28.01	9.82847	3.59807	7.02105	C657PACXX_7_7108.sorted.filtered_peak_3238
chr10	35483852	35485325	1474	43.78	14.31276	3.56430	11.25993	C657PACXX_7_7108.sorted.filtered_peak_3239
chr10	35497501	35497878	378	19.78	6.49651	3.23347	3.88608	C657PACXX_7_7108.sorted.filtered_peak_3240
chr10	35507333	35507684	352	28.77	6.27946	2.61699	3.69215	C657PACXX_7_7108.sorted.filtered_peak_3241
chr10	35508287	35508721	435	37.01	10.79819	3.31388	7.89836	C657PACXX_7_7108.sorted.filtered_peak_3242
chr10	38146010	38147374	1365	29.69	9.92549	3.42246	7.12796	C657PACXX_7_7108.sorted.filtered_peak_3243
chr10	38265214	38265953	740	44.75	20.89041	5.15763	17.48211	C657PACXX_7_7108.sorted.filtered_peak_3244
chr10	38299276	38300190	915	53.17	25.00826	5.40052	21.40165	C657PACXX_7_7108.sorted.filtered_peak_3245
chr10	38327173	38327659	487	18.73	7.93327	3.91587	5.21852	C657PACXX_7_7108.sorted.filtered_peak_3246
chr10	38382825	38383838	1014	23.07	8.58125	3.72538	5.80480	C657PACXX_7_7108.sorted.filtered_peak_3247
chr10	38691653	38691930	278	21.75	10.17072	4.51562	7.29001	C657PACXX_7_7108.sorted.filtered_peak_3248
chr10	38816339	38818694	2356	26.35	6.75569	2.86193	4.12659	C657PACXX_7_7108.sorted.filtered_peak_3249
chr10	42355983	42356467	485	13.71	4.48255	2.90011	2.08197	C657PACXX_7_7108.sorted.filtered_peak_3250
chr10	42364633	42365102	470	15.69	5.43836	3.16499	2.92969	C657PACXX_7_7108.sorted.filtered_peak_3251
chr10	42383581	42383852	272	29.83	10.11549	3.65752	7.23479	C657PACXX_7_7108.sorted.filtered_peak_3252
chr10	42384963	42385293	331	43.25	22.10538	5.68866	18.63934	C657PACXX_7_7108.sorted.filtered_peak_3253
chr10	42390851	42391139	289	30.18	15.95202	5.62333	12.74553	C657PACXX_7_7108.sorted.filtered_peak_3254
chr10	42396754	42397012	259	31.42	11.50629	3.98924	8.52427	C657PACXX_7_7108.sorted.filtered_peak_3255
chr10	42398571	42398824	254	32.10	11.41182	3.89434	8.43771	C657PACXX_7_7108.sorted.filtered_peak_3256
chr10	42529287	42529732	446	29.67	13.30189	4.66158	10.24478	C657PACXX_7_7108.sorted.filtered_peak_3257
chr10	42531804	42532076	273	24.55	9.70823	4.00718	6.85337	C657PACXX_7_7108.sorted.filtered_peak_3258
chr10	43047770	43048756	987	30.78	13.49358	4.38981	10.48100	C657PACXX_7_7108.sorted.filtered_peak_3259
chr10	43133347	43134413	1067	32.08	13.01671	4.24630	10.00260	C657PACXX_7_7108.sorted.filtered_peak_3260
chr10	43277702	43278641	940	23.44	8.56939	3.69727	5.78996	C657PACXX_7_7108.sorted.filtered_peak_3261
chr10	43600745	43601506	762	20.30	5.46615	2.79445	2.96684	C657PACXX_7_7108.sorted.filtered_peak_3262
chr10	43616224	43616622	399	22.10	5.69893	2.77323	3.16948	C657PACXX_7_7108.sorted.filtered_peak_3263
chr10	43624740	43625194	455	22.43	5.98551	2.85128	3.42425	C657PACXX_7_7108.sorted.filtered_peak_3264
chr10	43633778	43634746	969	27.12	6.70490	2.80141	4.08433	C657PACXX_7_7108.sorted.filtered_peak_3265
chr10	43697757	43698138	382	20.24	4.90124	2.60342	2.45947	C657PACXX_7_7108.sorted.filtered_peak_3266
chr10	43782631	43783141	511	16.57	4.48523	2.68703	2.07302	C657PACXX_7_7108.sorted.filtered_peak_3267
chr10	43800179	43800688	510	18.20	5.97674	3.15958	3.41433	C657PACXX_7_7108.sorted.filtered_peak_3268
chr10	43843906	43844387	482	23.00	8.97122	3.81274	6.20209	C657PACXX_7_7108.sorted.filtered_peak_3269
chr10	43857126	43858328	1203	29.33	10.32730	3.68174	7.46194	C657PACXX_7_7108.sorted.filtered_peak_3270
chr10	43891549	43892123	575	18.59	3.77017	2.29883	1.46576	C657PACXX_7_7108.sorted.filtered_peak_3271
chr10	43903047	43903414	368	33.67	6.53718	2.49869	3.92219	C657PACXX_7_7108.sorted.filtered_peak_3272
chr10	43904170	43905109	940	44.23	12.89297	3.32073	9.90945	C657PACXX_7_7108.sorted.filtered_peak_3273
chr10	43915657	43916615	959	16.82	5.59214	3.12406	3.06862	C657PACXX_7_7108.sorted.filtered_peak_3274
chr10	43931843	43932900	1058	31.81	16.36480	5.13541	13.24795	C657PACXX_7_7108.sorted.filtered_peak_3275
chr10	43950749	43951510	762	33.35	11.72396	3.83623	8.74947	C657PACXX_7_7108.sorted.filtered_peak_3276
chr10	44069941	44070279	339	16.76	4.75759	2.78303	2.31889	C657PACXX_7_7108.sorted.filtered_peak_3277
chr10	44144295	44144547	253	18.57	5.44889	2.93997	2.92427	C657PACXX_7_7108.sorted.filtered_peak_3278
chr10	44185247	44185929	683	20.78	6.38034	3.10578	3.78548	C657PACXX_7_7108.sorted.filtered_peak_3279
chr10	44311730	44312448	719	16.46	4.58572	2.73690	2.16414	C657PACXX_7_7108.sorted.filtered_peak_3280
chr10	45072182	45072753	572	15.36	5.03161	3.01411	2.55449	C657PACXX_7_7108.sorted.filtered_peak_3281
chr10	45360289	45360543	255	18.28	5.73596	3.07918	3.18071	C657PACXX_7_7108.sorted.filtered_peak_3282
chr10	45454599	45455504	906	19.79	5.14921	2.73009	2.66812	C657PACXX_7_7108.sorted.filtered_peak_3283
chr10	45496676	45497291	616	19.12	4.74146	2.62186	2.30573	C657PACXX_7_7108.sorted.filtered_peak_3284
chr10	45504130	45504413	284	15.01	5.33878	3.17766	2.83543	C657PACXX_7_7108.sorted.filtered_peak_3285
chr10	45960496	45960790	295	18.79	6.69441	3.40787	4.06595	C657PACXX_7_7108.sorted.filtered_peak_3286
chr10	45965781	45966339	559	17.49	5.07000	2.85003	2.59985	C657PACXX_7_7108.sorted.filtered_peak_3287
chr10	46090152	46090808	657	18.40	6.02790	3.13189	3.48511	C657PACXX_7_7108.sorted.filtered_peak_3288
chr10	46167564	46168634	1071	24.88	10.90306	4.19933	8.04638	C657PACXX_7_7108.sorted.filtered_peak_3289
chr10	46983478	46983965	488	22.24	4.01452	2.23605	1.66698	C657PACXX_7_7108.sorted.filtered_peak_3290
chr10	47044056	47044402	347	20.68	4.32727	2.39950	1.93736	C657PACXX_7_7108.sorted.filtered_peak_3291
chr10	47149076	47149368	293	13.72	4.18477	2.76515	1.81465	C657PACXX_7_7108.sorted.filtered_peak_3292
chr10	47655760	47656235	476	18.84	6.63510	3.35555	4.02744	C657PACXX_7_7108.sorted.filtered_peak_3293
chr10	48354636	48355052	417	20.62	7.23503	3.44124	4.56333	C657PACXX_7_7108.sorted.filtered_peak_3294
chr10	48481178	48481427	250	15.12	3.98513	2.57235	1.65275	C657PACXX_7_7108.sorted.filtered_peak_3295
chr10	48663042	48663364	323	13.29	4.27832	2.83548	1.89776	C657PACXX_7_7108.sorted.filtered_peak_3296
chr10	49514124	49515074	951	27.17	7.10280	2.90035	4.45873	C657PACXX_7_7108.sorted.filtered_peak_3297
chr10	49864385	49864634	250	17.02	3.81103	2.39307	1.49624	C657PACXX_7_7108.sorted.filtered_peak_3298
chr10	50284859	50285497	639	37.79	10.41510	3.22404	7.51609	C657PACXX_7_7108.sorted.filtered_peak_3299
chr10	50288098	50288416	319	34.04	8.65647	2.98507	5.87661	C657PACXX_7_7108.sorted.filtered_peak_3300
chr10	50385339	50385941	603	43.01	15.56737	3.95199	12.43868	C657PACXX_7_7108.sorted.filtered_peak_3301
chr10	50391713	50392437	725	31.17	6.20939	2.47691	3.64913	C657PACXX_7_7108.sorted.filtered_peak_3302
chr10	50396304	50396633	330	28.80	5.76031	2.48413	3.21518	C657PACXX_7_7108.sorted.filtered_peak_3303
chr10	50716536	50716811	276	14.18	3.48115	2.41277	1.23660	C657PACXX_7_7108.sorted.filtered_peak_3304
chr10	50746660	50747667	1008	28.46	9.50089	3.47539	6.69675	C657PACXX_7_7108.sorted.filtered_peak_3305
chr10	51488752	51489001	250	13.68	4.49833	2.91358	2.08295	C657PACXX_7_7108.sorted.filtered_peak_3306
chr10	51564921	51565376	456	34.73	13.95643	4.28784	10.88008	C657PACXX_7_7108.sorted.filtered_peak_3307
chr10	51572167	51572736	570	21.43	5.86537	2.89419	3.29830	C657PACXX_7_7108.sorted.filtered_peak_3308
chr10	52156779	52157151	373	15.51	4.13877	2.61386	1.77965	C657PACXX_7_7108.sorted.filtered_peak_3309
chr10	52178136	52178449	314	17.88	4.51884	2.61529	2.10531	C657PACXX_7_7108.sorted.filtered_peak_3310
chr10	52268082	52268735	654	19.22	4.28838	2.44600	1.91911	C657PACXX_7_7108.sorted.filtered_peak_3311
chr10	52383910	52385063	1154	33.49	8.32292	2.88761	5.59612	C657PACXX_7_7108.sorted.filtered_peak_3312
chr10	52396276	52397083	808	23.36	7.22482	3.21680	4.55053	C657PACXX_7_7108.sorted.filtered_peak_3313
chr10	53182191	53182440	250	12.88	3.71208	2.60552	1.41564	C657PACXX_7_7108.sorted.filtered_peak_3314
chr10	53459002	53460040	1039	38.68	13.45693	3.77380	10.42623	C657PACXX_7_7108.sorted.filtered_peak_3315
chr10	53638845	53639173	329	15.81	4.02473	2.54845	1.66806	C657PACXX_7_7108.sorted.filtered_peak_3316
chr10	53975590	53975891	302	16.08	5.34017	3.08428	2.83312	C657PACXX_7_7108.sorted.filtered_peak_3317
chr10	55838853	55839170	318	12.56	3.65644	2.59792	1.38401	C657PACXX_7_7108.sorted.filtered_peak_3318
chr10	58120915	58121648	734	29.30	8.87354	3.29949	6.08796	C657PACXX_7_7108.sorted.filtered_peak_3319
chr10	60027737	60029237	1501	32.08	7.37173	2.72796	4.70653	C657PACXX_7_7108.sorted.filtered_peak_3320
chr10	60094567	60094894	328	26.57	9.74792	3.78157	6.90842	C657PACXX_7_7108.sorted.filtered_peak_3321
chr10	60144409	60145486	1078	23.73	6.53527	2.94399	3.92690	C657PACXX_7_7108.sorted.filtered_peak_3322
chr10	61569161	61569481	321	15.61	4.78014	2.87194	2.35081	C657PACXX_7_7108.sorted.filtered_peak_3323
chr10	61639285	61639781	497	22.68	4.01273	2.21767	1.66691	C657PACXX_7_7108.sorted.filtered_peak_3324
chr10	61640805	61641192	388	31.22	7.95143	2.92385	5.24078	C657PACXX_7_7108.sorted.filtered_peak_3325
chr10	61646506	61647222	717	25.27	7.04769	2.97668	4.42381	C657PACXX_7_7108.sorted.filtered_peak_3326
chr10	61666149	61666982	834	32.52	8.93310	3.09614	6.15013	C657PACXX_7_7108.sorted.filtered_peak_3327
chr10	61792547	61792796	250	15.24	4.51848	2.79836	2.10548	C657PACXX_7_7108.sorted.filtered_peak_3328
chr10	62332751	62333227	477	14.93	3.71812	2.47123	1.42015	C657PACXX_7_7108.sorted.filtered_peak_3329
chr10	62406758	62407215	458	12.95	3.59760	2.54677	1.31181	C657PACXX_7_7108.sorted.filtered_peak_3330
chr10	62537822	62538384	563	33.63	12.71248	4.10446	9.67955	C657PACXX_7_7108.sorted.filtered_peak_3331
chr10	62723958	62724232	275	17.58	5.84649	3.17756	3.28696	C657PACXX_7_7108.sorted.filtered_peak_3332
chr10	63546475	63546774	300	19.64	5.32639	2.80526	2.82519	C657PACXX_7_7108.sorted.filtered_peak_3333
chr10	63594984	63595288	305	19.16	6.12539	3.16320	3.53328	C657PACXX_7_7108.sorted.filtered_peak_3334
chr10	63612969	63613323	355	13.21	4.17437	2.79795	1.81411	C657PACXX_7_7108.sorted.filtered_peak_3335
chr10	63663199	63663469	271	28.65	4.00822	2.04107	1.66433	C657PACXX_7_7108.sorted.filtered_peak_3336
chr10	63702769	63703311	543	27.47	8.92404	3.43873	6.14128	C657PACXX_7_7108.sorted.filtered_peak_3337
chr10	63720755	63721409	655	14.90	3.99423	2.59391	1.64711	C657PACXX_7_7108.sorted.filtered_peak_3338
chr10	63747698	63748002	305	22.20	5.00934	2.55278	2.54031	C657PACXX_7_7108.sorted.filtered_peak_3339
chr10	63752467	63753490	1024	28.27	7.53149	2.90728	4.87961	C657PACXX_7_7108.sorted.filtered_peak_3340
chr10	63798392	63798785	394	19.78	5.53596	2.87290	3.01154	C657PACXX_7_7108.sorted.filtered_peak_3341
chr10	63806034	63806627	594	33.26	4.08995	1.96080	1.73359	C657PACXX_7_7108.sorted.filtered_peak_3342
chr10	63808212	63808952	741	35.27	4.40556	1.98416	2.01909	C657PACXX_7_7108.sorted.filtered_peak_3343
chr10	63810832	63811187	356	38.88	5.86475	2.19829	3.32163	C657PACXX_7_7108.sorted.filtered_peak_3344
chr10	63842451	63843330	880	18.73	4.61309	2.59547	2.19486	C657PACXX_7_7108.sorted.filtered_peak_3345
chr10	63880746	63881364	619	20.10	7.58230	3.54754	4.93009	C657PACXX_7_7108.sorted.filtered_peak_3346
chr10	63942990	63943648	659	33.55	10.63881	3.48245	7.75074	C657PACXX_7_7108.sorted.filtered_peak_3347
chr10	63944098	63944500	403	27.33	6.86838	2.85507	4.22273	C657PACXX_7_7108.sorted.filtered_peak_3348
chr10	64003198	64003697	500	18.48	4.91917	2.72406	2.46756	C657PACXX_7_7108.sorted.filtered_peak_3349
chr10	64004653	64005092	440	19.68	5.82313	2.95763	3.30173	C657PACXX_7_7108.sorted.filtered_peak_3350
chr10	64024388	64024637	250	15.74	3.98231	2.53631	1.63230	C657PACXX_7_7108.sorted.filtered_peak_3351
chr10	64143366	64144304	939	27.19	8.32029	3.22414	5.60198	C657PACXX_7_7108.sorted.filtered_peak_3352
chr10	64192939	64193418	480	18.42	4.77917	2.68839	2.32691	C657PACXX_7_7108.sorted.filtered_peak_3353
chr10	64288205	64288628	424	16.58	5.93335	3.29428	3.37246	C657PACXX_7_7108.sorted.filtered_peak_3354
chr10	64370338	64370904	567	22.94	6.51909	3.00241	3.90940	C657PACXX_7_7108.sorted.filtered_peak_3355
chr10	64374240	64374881	642	26.93	7.18549	2.90631	4.55660	C657PACXX_7_7108.sorted.filtered_peak_3356
chr10	64380164	64380688	525	27.69	9.55140	3.57078	6.74544	C657PACXX_7_7108.sorted.filtered_peak_3357
chr10	64391845	64392664	820	38.52	11.87792	3.41850	8.94501	C657PACXX_7_7108.sorted.filtered_peak_3358
chr10	64396931	64398080	1150	40.89	11.23979	3.17627	8.33844	C657PACXX_7_7108.sorted.filtered_peak_3359
chr10	64407057	64407742	686	23.92	6.67574	2.99389	4.04727	C657PACXX_7_7108.sorted.filtered_peak_3360
chr10	64430961	64431468	508	12.24	3.65651	2.62789	1.35415	C657PACXX_7_7108.sorted.filtered_peak_3361
chr10	64440845	64441844	1000	36.44	14.88443	4.21725	11.81001	C657PACXX_7_7108.sorted.filtered_peak_3362
chr10	64451151	64451418	268	17.26	4.00766	2.45456	1.67012	C657PACXX_7_7108.sorted.filtered_peak_3363
chr10	64485863	64486356	494	23.38	6.55618	2.97325	3.95057	C657PACXX_7_7108.sorted.filtered_peak_3364
chr10	64492623	64493376	754	51.64	17.88828	3.81938	14.66487	C657PACXX_7_7108.sorted.filtered_peak_3365
chr10	64495650	64496087	438	28.07	4.58236	2.20457	2.15799	C657PACXX_7_7108.sorted.filtered_peak_3366
chr10	64539139	64539633	495	25.74	11.59577	4.50533	8.64699	C657PACXX_7_7108.sorted.filtered_peak_3367
chr10	64564074	64564648	575	35.91	11.97171	3.73488	8.97463	C657PACXX_7_7108.sorted.filtered_peak_3368
chr10	64571061	64571700	640	41.18	9.36947	2.80820	6.56285	C657PACXX_7_7108.sorted.filtered_peak_3369
chr10	64575773	64577053	1281	60.21	15.75850	3.21362	12.59907	C657PACXX_7_7108.sorted.filtered_peak_3370
chr10	64612918	64613581	664	24.46	4.08717	2.17986	1.73080	C657PACXX_7_7108.sorted.filtered_peak_3371
chr10	64615685	64616469	785	37.94	11.06113	3.29888	8.15332	C657PACXX_7_7108.sorted.filtered_peak_3372
chr10	64629671	64629920	250	13.53	4.35954	2.86192	1.97079	C657PACXX_7_7108.sorted.filtered_peak_3373
chr10	64843770	64844030	261	14.66	5.09425	3.10734	2.60974	C657PACXX_7_7108.sorted.filtered_peak_3374
chr10	64892622	64893660	1039	29.45	11.47360	3.90413	8.58185	C657PACXX_7_7108.sorted.filtered_peak_3375
chr10	64917908	64918456	549	17.68	5.85323	3.16182	3.29756	C657PACXX_7_7108.sorted.filtered_peak_3376
chr10	64933691	64933940	250	13.90	3.83285	2.58972	1.52018	C657PACXX_7_7108.sorted.filtered_peak_3377
chr10	64996170	64996621	452	21.06	8.32359	3.78484	5.59022	C657PACXX_7_7108.sorted.filtered_peak_3378
chr10	65028591	65029234	644	39.84	13.36441	3.79668	10.29860	C657PACXX_7_7108.sorted.filtered_peak_3379
chr10	65281226	65281703	478	24.34	7.07541	3.07912	4.42614	C657PACXX_7_7108.sorted.filtered_peak_3380
chr10	65281957	65282336	380	19.79	4.63777	2.54796	2.21474	C657PACXX_7_7108.sorted.filtered_peak_3381
chr10	65389262	65390751	1490	27.09	7.74856	3.05558	5.07183	C657PACXX_7_7108.sorted.filtered_peak_3382
chr10	65467117	65467446	330	24.74	9.60488	3.92276	6.76361	C657PACXX_7_7108.sorted.filtered_peak_3383
chr10	65480067	65480626	560	15.13	4.13346	2.63874	1.76583	C657PACXX_7_7108.sorted.filtered_peak_3384
chr10	65800922	65801558	637	18.64	5.93296	3.07687	3.40027	C657PACXX_7_7108.sorted.filtered_peak_3385
chr10	69372540	69373363	824	30.91	13.42148	4.39714	10.40637	C657PACXX_7_7108.sorted.filtered_peak_3386
chr10	69523223	69524794	1572	34.68	10.93942	3.31125	8.09031	C657PACXX_7_7108.sorted.filtered_peak_3387
chr10	69539502	69540002	501	18.09	5.06481	2.79627	2.60768	C657PACXX_7_7108.sorted.filtered_peak_3388
chr10	69597850	69598130	281	17.20	6.76204	3.61277	4.11921	C657PACXX_7_7108.sorted.filtered_peak_3389
chr10	69609075	69610010	936	24.66	10.21286	4.12177	7.34405	C657PACXX_7_7108.sorted.filtered_peak_3390
chr10	69643926	69645050	1125	23.87	7.15513	3.07722	4.53443	C657PACXX_7_7108.sorted.filtered_peak_3391
chr10	69645318	69645612	295	17.74	3.56615	2.26280	1.29435	C657PACXX_7_7108.sorted.filtered_peak_3392
chr10	69834253	69835515	1263	30.67	8.53313	3.11200	5.77675	C657PACXX_7_7108.sorted.filtered_peak_3393
chr10	69916160	69916428	269	14.73	4.90885	3.01452	2.45353	C657PACXX_7_7108.sorted.filtered_peak_3394
chr10	70091115	70091960	846	41.72	12.92864	3.50824	9.92196	C657PACXX_7_7108.sorted.filtered_peak_3395
chr10	70166555	70167421	867	20.16	6.86966	3.35310	4.22111	C657PACXX_7_7108.sorted.filtered_peak_3396
chr10	70231160	70231816	657	23.06	9.09649	3.90115	6.29381	C657PACXX_7_7108.sorted.filtered_peak_3397
chr10	70286466	70287537	1072	19.99	8.36698	3.95827	5.61234	C657PACXX_7_7108.sorted.filtered_peak_3398
chr10	70360074	70360583	510	16.68	4.79805	2.80823	2.35314	C657PACXX_7_7108.sorted.filtered_peak_3399
chr10	70444204	70444469	266	16.81	5.94084	3.30710	3.35843	C657PACXX_7_7108.sorted.filtered_peak_3400
chr10	70480592	70481312	721	40.99	20.03455	5.20894	16.70303	C657PACXX_7_7108.sorted.filtered_peak_3401
chr10	70586774	70587301	528	14.09	4.76143	2.99459	2.32132	C657PACXX_7_7108.sorted.filtered_peak_3402
chr10	70660320	70661536	1217	43.63	16.83200	4.06600	13.65581	C657PACXX_7_7108.sorted.filtered_peak_3403
chr10	70715430	70716491	1062	32.09	10.63050	3.54323	7.74746	C657PACXX_7_7108.sorted.filtered_peak_3404
chr10	70716880	70717259	380	21.48	4.66303	2.47551	2.23182	C657PACXX_7_7108.sorted.filtered_peak_3405
chr10	70748236	70749289	1054	22.31	5.86070	2.79487	3.33095	C657PACXX_7_7108.sorted.filtered_peak_3406
chr10	70803626	70804406	781	21.99	4.54044	2.40251	2.13316	C657PACXX_7_7108.sorted.filtered_peak_3407
chr10	70805183	70805740	558	35.26	12.61143	3.84644	9.61923	C657PACXX_7_7108.sorted.filtered_peak_3408
chr10	70815100	70815401	302	19.45	5.81367	2.99409	3.26937	C657PACXX_7_7108.sorted.filtered_peak_3409
chr10	70847379	70848052	674	35.28	8.18507	2.75281	5.48131	C657PACXX_7_7108.sorted.filtered_peak_3410
chr10	70848665	70848930	266	31.62	5.50793	2.33121	2.97712	C657PACXX_7_7108.sorted.filtered_peak_3411
chr10	70849818	70850222	405	33.70	6.60404	2.49506	3.99616	C657PACXX_7_7108.sorted.filtered_peak_3412
chr10	70861452	70861876	425	18.14	5.56653	3.00265	3.04338	C657PACXX_7_7108.sorted.filtered_peak_3413
chr10	70883095	70884837	1743	33.30	11.00736	3.47022	8.14567	C657PACXX_7_7108.sorted.filtered_peak_3414
chr10	70939318	70940347	1030	41.43	17.51154	4.51760	14.28833	C657PACXX_7_7108.sorted.filtered_peak_3415
chr10	70963842	70964266	425	21.70	7.26879	3.35843	4.59632	C657PACXX_7_7108.sorted.filtered_peak_3416
chr10	70982007	70982999	993	27.79	10.09245	3.79708	7.21897	C657PACXX_7_7108.sorted.filtered_peak_3417
chr10	70988681	70989385	705	28.49	10.15751	3.78737	7.26992	C657PACXX_7_7108.sorted.filtered_peak_3418
chr10	70997333	70997727	395	12.97	4.07424	2.77304	1.71086	C657PACXX_7_7108.sorted.filtered_peak_3419
chr10	71077784	71079522	1739	25.74	5.68214	2.56548	3.16521	C657PACXX_7_7108.sorted.filtered_peak_3420
chr10	71104310	71104595	286	13.39	3.54535	2.49193	1.28413	C657PACXX_7_7108.sorted.filtered_peak_3421
chr10	71152042	71152646	605	16.86	5.38648	3.03980	2.87492	C657PACXX_7_7108.sorted.filtered_peak_3422
chr10	71168366	71168962	597	24.48	6.91986	3.01544	4.28176	C657PACXX_7_7108.sorted.filtered_peak_3423
chr10	71206603	71206908	306	16.48	4.19335	2.57017	1.83333	C657PACXX_7_7108.sorted.filtered_peak_3424
chr10	71211175	71211551	377	15.63	3.83100	2.47703	1.51101	C657PACXX_7_7108.sorted.filtered_peak_3425
chr10	71267221	71267809	589	14.53	4.16394	2.69335	1.80078	C657PACXX_7_7108.sorted.filtered_peak_3426
chr10	71275390	71275887	498	16.96	6.01453	3.28339	3.45081	C657PACXX_7_7108.sorted.filtered_peak_3427
chr10	71718073	71718324	252	16.65	5.49004	3.11451	2.96015	C657PACXX_7_7108.sorted.filtered_peak_3428
chr10	71853189	71853608	420	17.69	5.45391	2.99315	2.94560	C657PACXX_7_7108.sorted.filtered_peak_3429
chr10	71905164	71906873	1710	29.57	7.67936	2.91011	4.99908	C657PACXX_7_7108.sorted.filtered_peak_3430
chr10	71922607	71922981	375	17.44	5.85134	3.16320	3.31128	C657PACXX_7_7108.sorted.filtered_peak_3431
chr10	71929875	71930704	830	33.62	11.62926	3.61982	8.73328	C657PACXX_7_7108.sorted.filtered_peak_3432
chr10	71957024	71957557	534	12.32	3.59038	2.58825	1.32294	C657PACXX_7_7108.sorted.filtered_peak_3433
chr10	71981307	71981585	279	17.79	6.39444	3.39459	3.78075	C657PACXX_7_7108.sorted.filtered_peak_3434
chr10	71992087	71992435	349	22.38	4.15853	2.27142	1.79432	C657PACXX_7_7108.sorted.filtered_peak_3435
chr10	71992626	71993732	1107	32.97	10.49705	3.44961	7.63795	C657PACXX_7_7108.sorted.filtered_peak_3436
chr10	72032630	72033008	379	19.63	6.28304	3.15831	3.69544	C657PACXX_7_7108.sorted.filtered_peak_3437
chr10	72124191	72124522	332	19.59	7.84553	3.80360	5.12329	C657PACXX_7_7108.sorted.filtered_peak_3438
chr10	72141688	72142249	562	17.04	4.71783	2.74607	2.28215	C657PACXX_7_7108.sorted.filtered_peak_3439
chr10	72163576	72164190	615	25.04	9.10925	3.63832	6.33992	C657PACXX_7_7108.sorted.filtered_peak_3440
chr10	72164771	72165403	633	17.19	3.91025	2.42087	1.58416	C657PACXX_7_7108.sorted.filtered_peak_3441
chr10	72237448	72237898	451	17.96	3.66942	2.28966	1.38289	C657PACXX_7_7108.sorted.filtered_peak_3442
chr10	72254289	72254538	250	15.64	5.00448	2.97988	2.53133	C657PACXX_7_7108.sorted.filtered_peak_3443
chr10	72309363	72310134	772	19.36	5.86371	2.99461	3.33443	C657PACXX_7_7108.sorted.filtered_peak_3444
chr10	72318937	72319417	481	23.87	8.70730	3.67301	5.93161	C657PACXX_7_7108.sorted.filtered_peak_3445
chr10	72337901	72338628	728	42.37	14.54485	3.80510	11.45596	C657PACXX_7_7108.sorted.filtered_peak_3446
chr10	72362403	72363548	1146	26.12	6.68002	2.80779	4.08257	C657PACXX_7_7108.sorted.filtered_peak_3447
chr10	72370286	72370905	620	17.67	6.10532	3.27098	3.52792	C657PACXX_7_7108.sorted.filtered_peak_3448
chr10	72377921	72378502	582	31.46	11.92359	3.94206	8.98089	C657PACXX_7_7108.sorted.filtered_peak_3449
chr10	72416071	72416805	735	29.37	12.18963	4.18516	9.24584	C657PACXX_7_7108.sorted.filtered_peak_3450
chr10	72432613	72432881	269	15.06	4.47414	2.79292	2.06701	C657PACXX_7_7108.sorted.filtered_peak_3451
chr10	72575232	72575890	659	18.56	5.14126	2.80122	2.66365	C657PACXX_7_7108.sorted.filtered_peak_3452
chr10	72639825	72640119	295	18.84	6.55706	3.34546	3.94012	C657PACXX_7_7108.sorted.filtered_peak_3453
chr10	72647425	72648097	673	20.56	5.62030	2.86335	3.07744	C657PACXX_7_7108.sorted.filtered_peak_3454
chr10	72742591	72742852	262	15.37	3.96280	2.54670	1.62940	C657PACXX_7_7108.sorted.filtered_peak_3455
chr10	73078617	73079421	805	30.07	8.95038	3.16472	6.21570	C657PACXX_7_7108.sorted.filtered_peak_3456
chr10	73136931	73137552	622	20.75	5.93453	2.96152	3.36435	C657PACXX_7_7108.sorted.filtered_peak_3457
chr10	73458111	73458731	621	24.85	6.59728	2.90458	3.97856	C657PACXX_7_7108.sorted.filtered_peak_3458
chr10	73485910	73487704	1795	30.22	6.83767	2.69351	4.20235	C657PACXX_7_7108.sorted.filtered_peak_3459
chr10	73496886	73497190	305	20.85	3.61167	2.15493	1.33274	C657PACXX_7_7108.sorted.filtered_peak_3460
chr10	73502047	73502598	552	22.09	4.07002	2.25597	1.71936	C657PACXX_7_7108.sorted.filtered_peak_3461
chr10	73508468	73509131	664	26.58	6.90717	2.86445	4.28812	C657PACXX_7_7108.sorted.filtered_peak_3462
chr10	73528610	73529513	904	32.61	6.14750	2.43340	3.57625	C657PACXX_7_7108.sorted.filtered_peak_3463
chr10	73533320	73533745	426	27.44	4.57792	2.22287	2.15295	C657PACXX_7_7108.sorted.filtered_peak_3464
chr10	73571560	73572024	465	14.52	3.81339	2.53970	1.49071	C657PACXX_7_7108.sorted.filtered_peak_3465
chr10	73582253	73582547	295	16.50	4.17117	2.56429	1.80871	C657PACXX_7_7108.sorted.filtered_peak_3466
chr10	73610503	73611328	826	43.37	20.69234	5.03315	17.32664	C657PACXX_7_7108.sorted.filtered_peak_3467
chr10	73648450	73649007	558	14.91	5.24728	3.15563	2.74836	C657PACXX_7_7108.sorted.filtered_peak_3468
chr10	73656163	73656426	264	14.44	4.56098	2.88249	2.13976	C657PACXX_7_7108.sorted.filtered_peak_3469
chr10	73656817	73657164	348	13.23	4.20514	2.81455	1.83104	C657PACXX_7_7108.sorted.filtered_peak_3470
chr10	73808174	73808655	482	19.48	6.51540	3.25829	3.91346	C657PACXX_7_7108.sorted.filtered_peak_3471
chr10	73843506	73844095	590	22.72	4.95610	2.50666	2.49496	C657PACXX_7_7108.sorted.filtered_peak_3472
chr10	73848339	73848707	369	21.31	4.87797	2.55516	2.41844	C657PACXX_7_7108.sorted.filtered_peak_3473
chr10	73867230	73867612	383	14.68	3.93267	2.58319	1.58769	C657PACXX_7_7108.sorted.filtered_peak_3474
chr10	73975441	73976255	815	46.73	18.66525	4.43253	15.37215	C657PACXX_7_7108.sorted.filtered_peak_3475
chr10	74007827	74009117	1291	38.31	13.45361	3.89001	10.39606	C657PACXX_7_7108.sorted.filtered_peak_3476
chr10	74020239	74021538	1300	42.92	13.90949	3.73169	10.81342	C657PACXX_7_7108.sorted.filtered_peak_3477
chr10	74033263	74034062	800	38.65	10.93478	3.25124	8.02763	C657PACXX_7_7108.sorted.filtered_peak_3478
chr10	74052000	74052382	383	22.16	4.99469	2.54852	2.52895	C657PACXX_7_7108.sorted.filtered_peak_3479
chr10	74056886	74058315	1430	37.23	9.86951	3.12695	7.00696	C657PACXX_7_7108.sorted.filtered_peak_3480
chr10	74079677	74080080	404	21.68	4.15119	2.29798	1.79040	C657PACXX_7_7108.sorted.filtered_peak_3481
chr10	74094662	74095457	796	35.09	8.42805	2.89144	5.65945	C657PACXX_7_7108.sorted.filtered_peak_3482
chr10	74096764	74097078	315	28.63	5.89941	2.52975	3.33815	C657PACXX_7_7108.sorted.filtered_peak_3483
chr10	74114053	74115227	1175	34.59	11.81302	3.59903	8.90115	C657PACXX_7_7108.sorted.filtered_peak_3484
chr10	74124068	74124395	328	17.83	5.74585	3.10330	3.19937	C657PACXX_7_7108.sorted.filtered_peak_3485
chr10	74129940	74130445	506	26.46	11.42417	4.37544	8.47974	C657PACXX_7_7108.sorted.filtered_peak_3486
chr10	74385231	74386326	1096	23.44	7.88973	3.42341	5.17332	C657PACXX_7_7108.sorted.filtered_peak_3487
chr10	74397269	74397576	308	16.31	6.16171	3.43245	3.57406	C657PACXX_7_7108.sorted.filtered_peak_3488
chr10	74451634	74452099	466	20.44	5.64192	2.85821	3.11578	C657PACXX_7_7108.sorted.filtered_peak_3489
chr10	74701418	74701776	359	17.15	5.92106	3.22682	3.37288	C657PACXX_7_7108.sorted.filtered_peak_3490
chr10	74820818	74821253	436	15.71	4.72476	2.85127	2.28601	C657PACXX_7_7108.sorted.filtered_peak_3491
chr10	74855432	74857249	1818	35.33	10.09188	3.11256	7.29035	C657PACXX_7_7108.sorted.filtered_peak_3492
chr10	74870131	74870859	729	13.99	4.68292	2.97424	2.24405	C657PACXX_7_7108.sorted.filtered_peak_3493
chr10	74927311	74928487	1177	25.74	9.30103	3.62595	6.53059	C657PACXX_7_7108.sorted.filtered_peak_3494
chr10	75006740	75007355	616	29.76	10.26194	3.61545	7.41467	C657PACXX_7_7108.sorted.filtered_peak_3495
chr10	75012004	75012858	855	35.63	13.05871	3.98371	10.02726	C657PACXX_7_7108.sorted.filtered_peak_3496
chr10	75118123	75118840	718	28.36	11.00165	3.94288	8.11412	C657PACXX_7_7108.sorted.filtered_peak_3497
chr10	75172998	75174226	1229	24.16	7.56358	3.28201	4.85699	C657PACXX_7_7108.sorted.filtered_peak_3498
chr10	75255067	75256016	950	47.01	17.75140	4.34062	14.45637	C657PACXX_7_7108.sorted.filtered_peak_3499
chr10	75351046	75351439	394	17.54	6.20389	3.32933	3.61509	C657PACXX_7_7108.sorted.filtered_peak_3500
chr10	75385359	75386333	975	31.05	12.74998	4.13954	9.78515	C657PACXX_7_7108.sorted.filtered_peak_3501
chr10	75403929	75404215	287	16.97	5.28320	2.98517	2.78181	C657PACXX_7_7108.sorted.filtered_peak_3502
chr10	75489917	75490723	807	18.07	7.11533	3.63475	4.46705	C657PACXX_7_7108.sorted.filtered_peak_3503
chr10	75503561	75504830	1270	40.32	17.88321	4.70901	14.65433	C657PACXX_7_7108.sorted.filtered_peak_3504
chr10	75519165	75519459	295	16.64	5.07104	2.93031	2.58701	C657PACXX_7_7108.sorted.filtered_peak_3505
chr10	75531812	75532764	953	43.74	13.19539	3.48533	10.15645	C657PACXX_7_7108.sorted.filtered_peak_3506
chr10	75544771	75545509	739	31.93	9.24041	3.25069	6.42297	C657PACXX_7_7108.sorted.filtered_peak_3507
chr10	75571232	75571874	643	33.61	12.25041	3.76973	9.32456	C657PACXX_7_7108.sorted.filtered_peak_3508
chr10	75608649	75609312	664	22.40	7.20567	3.23756	4.56173	C657PACXX_7_7108.sorted.filtered_peak_3509
chr10	75634221	75634970	750	24.82	5.75214	2.64342	3.21474	C657PACXX_7_7108.sorted.filtered_peak_3510
chr10	75639425	75639950	526	26.76	8.31655	3.22291	5.61003	C657PACXX_7_7108.sorted.filtered_peak_3511
chr10	75645668	75646391	724	18.44	5.49856	2.96120	2.97498	C657PACXX_7_7108.sorted.filtered_peak_3512
chr10	75653943	75654820	878	19.36	7.02046	3.42418	4.39442	C657PACXX_7_7108.sorted.filtered_peak_3513
chr10	75668680	75669358	679	35.38	13.00819	3.99125	9.97871	C657PACXX_7_7108.sorted.filtered_peak_3514
chr10	75692111	75692432	322	21.68	8.24691	3.72979	5.49873	C657PACXX_7_7108.sorted.filtered_peak_3515
chr10	75700396	75700911	516	13.56	4.38563	2.87417	1.98673	C657PACXX_7_7108.sorted.filtered_peak_3516
chr10	75716144	75716717	574	21.03	7.03130	3.33519	4.37114	C657PACXX_7_7108.sorted.filtered_peak_3517
chr10	75734263	75734702	440	12.54	3.71536	2.63028	1.42906	C657PACXX_7_7108.sorted.filtered_peak_3518
chr10	75751504	75752068	565	32.05	14.36799	4.61271	11.29578	C657PACXX_7_7108.sorted.filtered_peak_3519
chr10	75757260	75758016	757	32.64	11.12908	3.71567	8.19385	C657PACXX_7_7108.sorted.filtered_peak_3520
chr10	75815878	75816481	604	19.80	5.60905	2.89257	3.08271	C657PACXX_7_7108.sorted.filtered_peak_3521
chr10	75837819	75838241	423	27.61	8.89554	3.43185	6.10337	C657PACXX_7_7108.sorted.filtered_peak_3522
chr10	75910231	75911272	1042	43.78	17.79013	4.42308	14.54639	C657PACXX_7_7108.sorted.filtered_peak_3523
chr10	75935874	75936825	952	27.47	9.56922	3.59784	6.75334	C657PACXX_7_7108.sorted.filtered_peak_3524
chr10	76345065	76346208	1144	20.83	5.14894	2.66585	2.66696	C657PACXX_7_7108.sorted.filtered_peak_3525
chr10	76349103	76349394	292	21.21	5.16101	2.65864	2.66985	C657PACXX_7_7108.sorted.filtered_peak_3526
chr10	76498792	76499076	285	16.96	6.05685	3.33717	3.46777	C657PACXX_7_7108.sorted.filtered_peak_3527
chr10	76514202	76514451	250	15.60	5.68324	3.28309	3.14543	C657PACXX_7_7108.sorted.filtered_peak_3528
chr10	76585647	76586766	1120	64.20	23.50200	4.15597	19.98785	C657PACXX_7_7108.sorted.filtered_peak_3529
chr10	76658017	76658281	265	16.26	4.44749	2.69761	2.03682	C657PACXX_7_7108.sorted.filtered_peak_3530
chr10	76737747	76738162	416	16.14	4.65749	2.78841	2.22787	C657PACXX_7_7108.sorted.filtered_peak_3531
chr10	76793867	76794268	402	16.03	4.26284	2.62993	1.88525	C657PACXX_7_7108.sorted.filtered_peak_3532
chr10	76859562	76860187	626	15.61	4.14906	2.61085	1.78733	C657PACXX_7_7108.sorted.filtered_peak_3533
chr10	76870909	76872147	1239	26.79	7.57790	3.05047	4.90300	C657PACXX_7_7108.sorted.filtered_peak_3534
chr10	76926123	76926689	567	15.89	5.91332	3.35263	3.35205	C657PACXX_7_7108.sorted.filtered_peak_3535
chr10	76947771	76948207	437	13.04	4.11022	2.78592	1.74109	C657PACXX_7_7108.sorted.filtered_peak_3536
chr10	76969690	76970687	998	47.17	19.68795	4.63797	16.32593	C657PACXX_7_7108.sorted.filtered_peak_3537
chr10	76993915	76994505	591	34.00	9.02591	3.03759	6.24073	C657PACXX_7_7108.sorted.filtered_peak_3538
chr10	77415250	77415547	298	13.16	3.93685	2.68713	1.61390	C657PACXX_7_7108.sorted.filtered_peak_3539
chr10	79401446	79401884	439	16.26	5.95443	3.34409	3.38931	C657PACXX_7_7108.sorted.filtered_peak_3540
chr10	79471162	79471645	484	14.03	3.93833	2.62722	1.61056	C657PACXX_7_7108.sorted.filtered_peak_3541
chr10	79561217	79561698	482	30.56	13.38650	4.54951	10.34062	C657PACXX_7_7108.sorted.filtered_peak_3542
chr10	79597366	79597615	250	20.10	5.85512	2.98155	3.28999	C657PACXX_7_7108.sorted.filtered_peak_3543
chr10	79637547	79637826	280	13.95	3.96247	2.64670	1.62931	C657PACXX_7_7108.sorted.filtered_peak_3544
chr10	79788897	79789867	971	35.62	9.62062	3.10908	6.79503	C657PACXX_7_7108.sorted.filtered_peak_3545
chr10	79793307	79793970	664	36.64	10.45516	3.20734	7.60036	C657PACXX_7_7108.sorted.filtered_peak_3546
chr10	80062695	80063584	890	32.61	10.65819	3.50145	7.78605	C657PACXX_7_7108.sorted.filtered_peak_3547
chr10	80733157	80734011	855	29.81	7.64437	2.88033	4.97452	C657PACXX_7_7108.sorted.filtered_peak_3548
chr10	80734251	80734502	252	27.19	6.24057	2.69186	3.64177	C657PACXX_7_7108.sorted.filtered_peak_3549
chr10	80896294	80896623	330	16.58	4.15975	2.54544	1.81012	C657PACXX_7_7108.sorted.filtered_peak_3550
chr10	80956624	80957094	471	16.10	3.82629	2.44550	1.51593	C657PACXX_7_7108.sorted.filtered_peak_3551
chr10	81045064	81045545	482	24.22	4.24072	2.23479	1.85671	C657PACXX_7_7108.sorted.filtered_peak_3552
chr10	81046034	81046705	672	42.46	14.39000	3.82452	11.28954	C657PACXX_7_7108.sorted.filtered_peak_3553
chr10	81058529	81058833	305	20.23	6.13734	3.06917	3.55452	C657PACXX_7_7108.sorted.filtered_peak_3554
chr10	81077309	81078113	805	30.53	7.13083	2.78160	4.45412	C657PACXX_7_7108.sorted.filtered_peak_3555
chr10	81082792	81083494	703	32.04	8.13378	2.94649	5.39837	C657PACXX_7_7108.sorted.filtered_peak_3556
chr10	81091287	81091970	684	27.57	9.01780	3.42993	6.23709	C657PACXX_7_7108.sorted.filtered_peak_3557
chr10	81107029	81107278	250	25.66	6.75738	2.93116	4.10860	C657PACXX_7_7108.sorted.filtered_peak_3558
chr10	81107528	81107899	372	20.74	4.17806	2.34816	1.81025	C657PACXX_7_7108.sorted.filtered_peak_3559
chr10	81205294	81206030	737	31.76	10.48986	3.52455	7.62530	C657PACXX_7_7108.sorted.filtered_peak_3560
chr10	81698173	81698598	426	13.03	3.26952	2.38542	1.06465	C657PACXX_7_7108.sorted.filtered_peak_3561
chr10	81838406	81839320	915	20.54	6.85705	3.30787	4.21573	C657PACXX_7_7108.sorted.filtered_peak_3562
chr10	81947516	81948090	575	20.01	5.71887	2.91491	3.18331	C657PACXX_7_7108.sorted.filtered_peak_3563
chr10	81962941	81963463	523	24.89	5.49184	2.57799	2.96657	C657PACXX_7_7108.sorted.filtered_peak_3564
chr10	81965507	81965790	284	25.19	5.70812	2.62488	3.16722	C657PACXX_7_7108.sorted.filtered_peak_3565
chr10	82137949	82138199	251	13.40	4.31374	2.85867	1.91169	C657PACXX_7_7108.sorted.filtered_peak_3566
chr10	82167870	82168222	353	17.75	5.16086	2.87153	2.67837	C657PACXX_7_7108.sorted.filtered_peak_3567
chr10	82231836	82232303	468	19.26	4.76972	2.62561	2.32896	C657PACXX_7_7108.sorted.filtered_peak_3568
chr10	82247548	82248194	647	24.30	5.17458	2.49553	2.69718	C657PACXX_7_7108.sorted.filtered_peak_3569
chr10	82258367	82259083	717	20.38	5.09557	2.67719	2.61797	C657PACXX_7_7108.sorted.filtered_peak_3570
chr10	82265341	82265610	270	14.46	3.85646	2.56419	1.52493	C657PACXX_7_7108.sorted.filtered_peak_3571
chr10	82295371	82295883	513	17.58	6.26617	3.35907	3.66418	C657PACXX_7_7108.sorted.filtered_peak_3572
chr10	85363401	85363879	479	15.94	4.23126	2.61633	1.86530	C657PACXX_7_7108.sorted.filtered_peak_3573
chr10	85440001	85440673	673	26.10	8.71666	3.41916	5.97166	C657PACXX_7_7108.sorted.filtered_peak_3574
chr10	85898508	85899655	1148	42.80	15.51052	3.95833	12.37392	C657PACXX_7_7108.sorted.filtered_peak_3575
chr10	86087818	86088515	698	38.60	12.11109	3.54914	9.12788	C657PACXX_7_7108.sorted.filtered_peak_3576
chr10	86088861	86089314	454	26.15	4.07751	2.12412	1.73006	C657PACXX_7_7108.sorted.filtered_peak_3577
chr10	86093676	86094363	688	34.65	10.20276	3.31388	7.33658	C657PACXX_7_7108.sorted.filtered_peak_3578
chr10	86134797	86135069	273	13.15	3.64850	2.55785	1.34807	C657PACXX_7_7108.sorted.filtered_peak_3579
chr10	86297338	86297587	250	15.51	3.96188	2.53804	1.62438	C657PACXX_7_7108.sorted.filtered_peak_3580
chr10	87807505	87807754	250	15.22	4.40957	2.75336	2.00555	C657PACXX_7_7108.sorted.filtered_peak_3581
chr10	88159566	88159934	369	30.00	10.00455	3.55760	7.15534	C657PACXX_7_7108.sorted.filtered_peak_3582
chr10	88160338	88160826	489	23.36	5.87565	2.76411	3.32040	C657PACXX_7_7108.sorted.filtered_peak_3583
chr10	88171009	88171606	598	19.98	5.57806	2.85880	3.06899	C657PACXX_7_7108.sorted.filtered_peak_3584
chr10	88172794	88173338	545	21.73	6.39239	3.04703	3.78932	C657PACXX_7_7108.sorted.filtered_peak_3585
chr10	88281322	88282305	984	24.11	7.34349	3.16141	4.68206	C657PACXX_7_7108.sorted.filtered_peak_3586
chr10	88470650	88471496	847	22.75	6.35412	2.96483	3.75275	C657PACXX_7_7108.sorted.filtered_peak_3587
chr10	88515940	88516365	426	22.40	6.63963	3.06914	4.02605	C657PACXX_7_7108.sorted.filtered_peak_3588
chr10	88595727	88595990	264	14.20	4.63910	2.94061	2.21135	C657PACXX_7_7108.sorted.filtered_peak_3589
chr10	88699216	88699503	288	20.63	8.22187	3.84973	5.47019	C657PACXX_7_7108.sorted.filtered_peak_3590
chr10	88730920	88731372	453	20.19	5.26413	2.75693	2.76051	C657PACXX_7_7108.sorted.filtered_peak_3591
chr10	88844370	88844619	250	13.53	4.39900	2.87681	2.00698	C657PACXX_7_7108.sorted.filtered_peak_3592
chr10	88854520	88855607	1088	33.61	9.58357	3.19898	6.76288	C657PACXX_7_7108.sorted.filtered_peak_3593
chr10	89264052	89265124	1073	25.07	7.75683	3.14851	5.10473	C657PACXX_7_7108.sorted.filtered_peak_3594
chr10	89521622	89522053	432	16.32	5.16514	2.99730	2.67328	C657PACXX_7_7108.sorted.filtered_peak_3595
chr10	89577599	89578763	1165	33.43	11.16389	3.65445	8.23242	C657PACXX_7_7108.sorted.filtered_peak_3596
chr10	89610567	89610920	354	16.68	6.43643	3.50803	3.82610	C657PACXX_7_7108.sorted.filtered_peak_3597
chr10	89621915	89623210	1296	29.73	5.66725	2.40989	3.14362	C657PACXX_7_7108.sorted.filtered_peak_3598
chr10	89735907	89736162	256	13.92	4.07103	2.70135	1.70336	C657PACXX_7_7108.sorted.filtered_peak_3599
chr10	89824515	89824875	361	19.55	5.23361	2.78352	2.73631	C657PACXX_7_7108.sorted.filtered_peak_3600
chr10	89851199	89851837	639	25.46	8.13100	3.34371	5.39726	C657PACXX_7_7108.sorted.filtered_peak_3601
chr10	89876666	89877412	747	23.15	6.86338	3.06450	4.24525	C657PACXX_7_7108.sorted.filtered_peak_3602
chr10	89912308	89912935	628	18.80	5.41748	2.87734	2.92589	C657PACXX_7_7108.sorted.filtered_peak_3603
chr10	89954072	89954436	365	20.71	6.21058	3.05538	3.62199	C657PACXX_7_7108.sorted.filtered_peak_3604
chr10	90030766	90032039	1274	34.78	10.10159	3.29065	7.22960	C657PACXX_7_7108.sorted.filtered_peak_3605
chr10	90053531	90053780	250	16.32	4.06441	2.53486	1.71091	C657PACXX_7_7108.sorted.filtered_peak_3606
chr10	90145345	90146192	848	18.68	4.05956	2.39771	1.71308	C657PACXX_7_7108.sorted.filtered_peak_3607
chr10	90342640	90343212	573	17.72	5.12546	2.87035	2.63421	C657PACXX_7_7108.sorted.filtered_peak_3608
chr10	90447733	90448073	341	13.29	4.22384	2.81949	1.85065	C657PACXX_7_7108.sorted.filtered_peak_3609
chr10	90553647	90554202	556	15.88	4.55342	2.76305	2.13279	C657PACXX_7_7108.sorted.filtered_peak_3610
chr10	90570006	90570584	579	14.69	4.44816	2.80752	2.05015	C657PACXX_7_7108.sorted.filtered_peak_3611
chr10	90595456	90595862	407	24.75	7.24629	3.11934	4.57505	C657PACXX_7_7108.sorted.filtered_peak_3612
chr10	90639778	90640803	1026	28.26	6.09618	2.56528	3.54407	C657PACXX_7_7108.sorted.filtered_peak_3613
chr10	90694703	90695361	659	16.26	3.97299	2.49907	1.63578	C657PACXX_7_7108.sorted.filtered_peak_3614
chr10	90734694	90735270	577	16.24	5.77797	3.26343	3.23051	C657PACXX_7_7108.sorted.filtered_peak_3615
chr10	90750205	90750625	421	31.27	8.38479	3.02924	5.64370	C657PACXX_7_7108.sorted.filtered_peak_3616
chr10	90751052	90751549	498	24.40	4.62168	2.33525	2.19527	C657PACXX_7_7108.sorted.filtered_peak_3617
chr10	90760831	90761096	266	22.71	5.23705	2.61079	2.73066	C657PACXX_7_7108.sorted.filtered_peak_3618
chr10	90791802	90792257	456	17.64	4.66453	2.68754	2.23460	C657PACXX_7_7108.sorted.filtered_peak_3619
chr10	90844280	90844543	264	17.20	4.88093	2.80378	2.42278	C657PACXX_7_7108.sorted.filtered_peak_3620
chr10	90923297	90923914	618	18.93	6.44898	3.27330	3.84931	C657PACXX_7_7108.sorted.filtered_peak_3621
chr10	90976918	90977763	846	17.08	4.32552	2.58883	1.93755	C657PACXX_7_7108.sorted.filtered_peak_3622
chr10	91011547	91012063	517	22.35	7.51645	3.40680	4.81443	C657PACXX_7_7108.sorted.filtered_peak_3623
chr10	91020055	91020418	364	19.20	5.34165	2.83742	2.84252	C657PACXX_7_7108.sorted.filtered_peak_3624
chr10	91061615	91062063	449	16.63	5.44184	3.08408	2.92343	C657PACXX_7_7108.sorted.filtered_peak_3625
chr10	91087491	91087984	494	18.18	5.85045	3.11718	3.30004	C657PACXX_7_7108.sorted.filtered_peak_3626
chr10	91092105	91092387	283	23.88	5.60690	2.66433	3.06852	C657PACXX_7_7108.sorted.filtered_peak_3627
chr10	91093580	91094117	538	27.46	8.50155	3.33457	5.73167	C657PACXX_7_7108.sorted.filtered_peak_3628
chr10	91129453	91129827	375	12.11	3.58213	2.60118	1.29226	C657PACXX_7_7108.sorted.filtered_peak_3629
chr10	91151780	91152072	293	15.15	4.61366	2.85036	2.18599	C657PACXX_7_7108.sorted.filtered_peak_3630
chr10	91173968	91174950	983	21.72	7.12526	3.23740	4.49664	C657PACXX_7_7108.sorted.filtered_peak_3631
chr10	91403566	91404405	840	27.70	8.29704	3.25696	5.54055	C657PACXX_7_7108.sorted.filtered_peak_3632
chr10	91460893	91461870	978	40.95	13.55402	3.71008	10.50333	C657PACXX_7_7108.sorted.filtered_peak_3633
chr10	91465717	91466024	308	26.71	5.61596	2.52583	3.08780	C657PACXX_7_7108.sorted.filtered_peak_3634
chr10	92631411	92632058	648	17.43	4.72525	2.72268	2.29063	C657PACXX_7_7108.sorted.filtered_peak_3635
chr10	92766109	92766980	872	16.68	4.87745	2.84039	2.42410	C657PACXX_7_7108.sorted.filtered_peak_3636
chr10	92922717	92923931	1215	21.23	5.37209	2.72202	2.86567	C657PACXX_7_7108.sorted.filtered_peak_3637
chr10	92961146	92961520	375	21.98	4.84805	2.51273	2.39376	C657PACXX_7_7108.sorted.filtered_peak_3638
chr10	92980075	92981014	940	24.24	6.98355	3.00455	4.37437	C657PACXX_7_7108.sorted.filtered_peak_3639
chr10	93011264	93011562	299	16.70	6.05660	3.35455	3.47737	C657PACXX_7_7108.sorted.filtered_peak_3640
chr10	93058058	93058498	441	15.61	4.83245	2.90360	2.38630	C657PACXX_7_7108.sorted.filtered_peak_3641
chr10	93169711	93170206	496	22.90	4.90023	2.48832	2.43543	C657PACXX_7_7108.sorted.filtered_peak_3642
chr10	93170500	93170785	286	20.91	3.92773	2.25798	1.59344	C657PACXX_7_7108.sorted.filtered_peak_3643
chr10	93183767	93184184	418	12.98	4.08158	2.77388	1.71982	C657PACXX_7_7108.sorted.filtered_peak_3644
chr10	93557826	93558858	1033	25.62	6.80098	2.84930	4.21582	C657PACXX_7_7108.sorted.filtered_peak_3645
chr10	93661607	93661953	347	18.86	6.90777	3.48097	4.26682	C657PACXX_7_7108.sorted.filtered_peak_3646
chr10	93667828	93668085	258	18.50	4.99870	2.76920	2.51984	C657PACXX_7_7108.sorted.filtered_peak_3647
chr10	93668297	93669133	837	19.56	5.08746	2.72736	2.60719	C657PACXX_7_7108.sorted.filtered_peak_3648
chr10	93672613	93672958	346	17.27	3.68159	2.32929	1.38936	C657PACXX_7_7108.sorted.filtered_peak_3649
chr10	93683118	93684096	979	32.61	12.34254	3.96554	9.37354	C657PACXX_7_7108.sorted.filtered_peak_3650
chr10	93704592	93705094	503	22.70	8.93078	3.86935	6.14488	C657PACXX_7_7108.sorted.filtered_peak_3651
chr10	93861123	93861372	250	17.65	5.60152	3.06665	3.06699	C657PACXX_7_7108.sorted.filtered_peak_3652
chr10	93861781	93862433	653	13.79	3.58108	2.48034	1.30787	C657PACXX_7_7108.sorted.filtered_peak_3653
chr10	93970903	93971253	351	13.46	4.26536	2.82717	1.88651	C657PACXX_7_7108.sorted.filtered_peak_3654
chr10	94000349	94000859	511	17.82	4.82909	2.73888	2.38052	C657PACXX_7_7108.sorted.filtered_peak_3655
chr10	94050109	94051035	927	25.80	7.33502	2.99428	4.70750	C657PACXX_7_7108.sorted.filtered_peak_3656
chr10	94276768	94277118	351	16.04	5.95994	3.37648	3.38761	C657PACXX_7_7108.sorted.filtered_peak_3657
chr10	94333644	94334835	1192	24.96	6.96649	2.93720	4.36180	C657PACXX_7_7108.sorted.filtered_peak_3658
chr10	94351403	94352008	606	25.37	6.13306	2.72622	3.56159	C657PACXX_7_7108.sorted.filtered_peak_3659
chr10	94352441	94352974	534	32.51	9.91268	3.36759	7.06096	C657PACXX_7_7108.sorted.filtered_peak_3660
chr10	94404387	94404766	380	14.78	4.97150	3.03583	2.51060	C657PACXX_7_7108.sorted.filtered_peak_3661
chr10	94449949	94450314	366	16.34	3.87871	2.45289	1.55610	C657PACXX_7_7108.sorted.filtered_peak_3662
chr10	94590766	94591156	391	13.35	4.29675	2.84732	1.90482	C657PACXX_7_7108.sorted.filtered_peak_3663
chr10	94602727	94603183	457	15.45	3.90244	2.51729	1.57447	C657PACXX_7_7108.sorted.filtered_peak_3664
chr10	94608027	94609148	1122	25.65	8.27027	3.32136	5.55193	C657PACXX_7_7108.sorted.filtered_peak_3665
chr10	95139198	95139788	591	20.00	4.89507	2.61469	2.45940	C657PACXX_7_7108.sorted.filtered_peak_3666
chr10	95146470	95146921	452	15.46	4.50004	2.77266	2.08639	C657PACXX_7_7108.sorted.filtered_peak_3667
chr10	95173037	95173438	402	18.09	5.74069	3.06781	3.21233	C657PACXX_7_7108.sorted.filtered_peak_3668
chr10	95222702	95222968	267	13.44	3.53367	2.48248	1.27439	C657PACXX_7_7108.sorted.filtered_peak_3669
chr10	95242069	95242527	459	16.34	5.03194	2.93894	2.54991	C657PACXX_7_7108.sorted.filtered_peak_3670
chr10	95255843	95256765	923	23.58	7.28025	3.18337	4.62234	C657PACXX_7_7108.sorted.filtered_peak_3671
chr10	95462003	95462971	969	27.06	7.77746	3.12994	5.06544	C657PACXX_7_7108.sorted.filtered_peak_3672
chr10	96059233	96059548	316	15.64	5.12294	3.03291	2.63453	C657PACXX_7_7108.sorted.filtered_peak_3673
chr10	96122322	96123154	833	26.21	8.93299	3.54907	6.13920	C657PACXX_7_7108.sorted.filtered_peak_3674
chr10	96163434	96163906	473	14.24	4.25930	2.75676	1.87508	C657PACXX_7_7108.sorted.filtered_peak_3675
chr10	96304974	96305627	654	23.13	7.02387	3.14490	4.37562	C657PACXX_7_7108.sorted.filtered_peak_3676
chr10	96943453	96943857	405	14.03	3.56666	2.46156	1.28244	C657PACXX_7_7108.sorted.filtered_peak_3677
chr10	96995765	96996473	709	18.27	5.95046	3.13564	3.39642	C657PACXX_7_7108.sorted.filtered_peak_3678
chr10	97054771	97055206	436	17.75	4.45983	2.60350	2.04864	C657PACXX_7_7108.sorted.filtered_peak_3679
chr10	97190209	97190499	291	16.72	4.44355	2.66101	2.03597	C657PACXX_7_7108.sorted.filtered_peak_3680
chr10	97320707	97321358	652	28.44	11.03312	3.98501	8.13834	C657PACXX_7_7108.sorted.filtered_peak_3681
chr10	97360874	97361295	422	15.18	5.43913	3.21187	2.92297	C657PACXX_7_7108.sorted.filtered_peak_3682
chr10	97416200	97416986	787	29.40	11.03728	3.81565	8.16109	C657PACXX_7_7108.sorted.filtered_peak_3683
chr10	97453460	97454219	760	51.57	23.26451	4.95425	19.75661	C657PACXX_7_7108.sorted.filtered_peak_3684
chr10	97501540	97501990	451	19.53	6.39298	3.19414	3.80612	C657PACXX_7_7108.sorted.filtered_peak_3685
chr10	97517810	97518059	250	29.87	6.98769	2.74257	4.35243	C657PACXX_7_7108.sorted.filtered_peak_3686
chr10	97518317	97518789	473	28.41	6.13415	2.58624	3.56100	C657PACXX_7_7108.sorted.filtered_peak_3687
chr10	97553239	97553752	514	29.85	6.69909	2.66625	4.08608	C657PACXX_7_7108.sorted.filtered_peak_3688
chr10	97591954	97592577	624	44.13	16.33133	4.06168	13.16158	C657PACXX_7_7108.sorted.filtered_peak_3689
chr10	97601548	97601973	426	17.80	3.64051	2.28772	1.35995	C657PACXX_7_7108.sorted.filtered_peak_3690
chr10	97624740	97625244	505	22.20	7.17264	3.29554	4.49887	C657PACXX_7_7108.sorted.filtered_peak_3691
chr10	97666765	97667057	293	16.57	4.36756	2.64145	1.96752	C657PACXX_7_7108.sorted.filtered_peak_3692
chr10	97667641	97668107	467	19.37	6.16896	3.12864	3.59599	C657PACXX_7_7108.sorted.filtered_peak_3693
chr10	97723205	97723549	345	13.06	3.53249	2.50852	1.26891	C657PACXX_7_7108.sorted.filtered_peak_3694
chr10	97802879	97804028	1150	20.19	5.66891	2.88927	3.13500	C657PACXX_7_7108.sorted.filtered_peak_3695
chr10	97833460	97833840	381	19.13	7.63599	3.75412	4.93907	C657PACXX_7_7108.sorted.filtered_peak_3696
chr10	97849411	97850272	862	26.81	8.46649	3.33071	5.71729	C657PACXX_7_7108.sorted.filtered_peak_3697
chr10	97889607	97890630	1024	31.52	11.81028	3.92204	8.86144	C657PACXX_7_7108.sorted.filtered_peak_3698
chr10	97897797	97898111	315	12.48	3.79143	2.67590	1.46733	C657PACXX_7_7108.sorted.filtered_peak_3699
chr10	98346639	98347302	664	25.50	7.21255	3.05647	4.54554	C657PACXX_7_7108.sorted.filtered_peak_3700
chr10	98430459	98430741	283	13.95	4.35501	2.82813	1.96159	C657PACXX_7_7108.sorted.filtered_peak_3701
chr10	98455095	98455388	294	14.04	3.95368	2.63031	1.62995	C657PACXX_7_7108.sorted.filtered_peak_3702
chr10	98480810	98481114	305	15.56	4.01966	2.55961	1.67518	C657PACXX_7_7108.sorted.filtered_peak_3703
chr10	98525400	98525708	309	17.38	6.90782	3.64766	4.25705	C657PACXX_7_7108.sorted.filtered_peak_3704
chr10	98561225	98561642	418	54.16	37.33339	8.51078	33.21276	C657PACXX_7_7108.sorted.filtered_peak_3705
chr10	98591582	98592808	1227	30.98	8.26360	2.99026	5.53961	C657PACXX_7_7108.sorted.filtered_peak_3706
chr10	98623692	98624334	643	16.90	6.12349	3.31687	3.56280	C657PACXX_7_7108.sorted.filtered_peak_3707
chr10	98669943	98670373	431	13.30	3.42600	2.44107	1.18868	C657PACXX_7_7108.sorted.filtered_peak_3708
chr10	98841446	98841763	318	12.63	3.86945	2.70385	1.53303	C657PACXX_7_7108.sorted.filtered_peak_3709
chr10	98956291	98956581	291	15.48	5.35996	3.14612	2.86171	C657PACXX_7_7108.sorted.filtered_peak_3710
chr10	99051905	99052768	864	29.61	13.89663	4.57139	10.89268	C657PACXX_7_7108.sorted.filtered_peak_3711
chr10	99078595	99079322	728	30.81	11.97634	3.98482	9.04109	C657PACXX_7_7108.sorted.filtered_peak_3712
chr10	99079726	99080064	339	18.24	4.18583	2.46670	1.81665	C657PACXX_7_7108.sorted.filtered_peak_3713
chr10	99094222	99095134	913	26.56	8.27072	3.26057	5.54661	C657PACXX_7_7108.sorted.filtered_peak_3714
chr10	99160001	99160250	250	15.13	3.48505	2.36062	1.24024	C657PACXX_7_7108.sorted.filtered_peak_3715
chr10	99160592	99161311	720	30.83	14.64769	4.67236	11.59994	C657PACXX_7_7108.sorted.filtered_peak_3716
chr10	99166950	99167628	679	28.04	11.98894	4.43320	9.00242	C657PACXX_7_7108.sorted.filtered_peak_3717
chr10	99172743	99173033	291	25.85	7.52891	3.13419	4.83817	C657PACXX_7_7108.sorted.filtered_peak_3718
chr10	99173692	99174013	322	23.68	5.74303	2.70773	3.20101	C657PACXX_7_7108.sorted.filtered_peak_3719
chr10	99174628	99175081	454	29.23	7.89233	3.04306	5.16345	C657PACXX_7_7108.sorted.filtered_peak_3720
chr10	99178876	99179216	341	23.61	4.30626	2.26918	1.92788	C657PACXX_7_7108.sorted.filtered_peak_3721
chr10	99182608	99183005	398	38.08	9.04586	2.87371	6.25398	C657PACXX_7_7108.sorted.filtered_peak_3722
chr10	99185749	99186069	321	45.75	12.89865	3.32403	9.87836	C657PACXX_7_7108.sorted.filtered_peak_3723
chr10	99187658	99188732	1075	28.59	5.76376	2.47932	3.22978	C657PACXX_7_7108.sorted.filtered_peak_3724
chr10	99205339	99206419	1081	30.73	10.51182	3.53689	7.66752	C657PACXX_7_7108.sorted.filtered_peak_3725
chr10	99257529	99258725	1197	39.67	13.10693	3.57115	10.12022	C657PACXX_7_7108.sorted.filtered_peak_3726
chr10	99302039	99303193	1155	16.80	4.57900	2.70475	2.16379	C657PACXX_7_7108.sorted.filtered_peak_3727
chr10	99313261	99313759	499	14.58	5.06227	3.09238	2.58574	C657PACXX_7_7108.sorted.filtered_peak_3728
chr10	99392946	99393522	577	29.78	14.36892	4.86710	11.30520	C657PACXX_7_7108.sorted.filtered_peak_3729
chr10	99399969	99400578	610	46.50	23.19632	5.54514	19.68833	C657PACXX_7_7108.sorted.filtered_peak_3730
chr10	99408746	99409061	316	24.76	10.69895	4.31742	7.79122	C657PACXX_7_7108.sorted.filtered_peak_3731
chr10	99446636	99447537	902	28.21	9.71040	3.64248	6.86302	C657PACXX_7_7108.sorted.filtered_peak_3732
chr10	99461189	99461608	420	14.10	4.74638	2.99535	2.30359	C657PACXX_7_7108.sorted.filtered_peak_3733
chr10	99496421	99497351	931	24.91	7.80214	3.26414	5.09912	C657PACXX_7_7108.sorted.filtered_peak_3734
chr10	99551768	99552022	255	16.32	4.82664	2.85823	2.36323	C657PACXX_7_7108.sorted.filtered_peak_3735
chr10	99609274	99609632	359	16.97	5.42744	3.02925	2.92741	C657PACXX_7_7108.sorted.filtered_peak_3736
chr10	99629195	99629533	339	20.03	6.44609	3.19123	3.84133	C657PACXX_7_7108.sorted.filtered_peak_3737
chr10	99894017	99894986	970	26.95	8.30111	3.28687	5.55484	C657PACXX_7_7108.sorted.filtered_peak_3738
chr10	100206157	100206605	449	16.35	3.84392	2.44169	1.51839	C657PACXX_7_7108.sorted.filtered_peak_3739
chr10	100219452	100219726	275	14.03	4.59454	2.93172	2.17625	C657PACXX_7_7108.sorted.filtered_peak_3740
chr10	100226966	100227551	586	18.01	5.10398	2.84645	2.61213	C657PACXX_7_7108.sorted.filtered_peak_3741
chr10	101190333	101190852	520	48.57	24.19813	5.54143	20.64461	C657PACXX_7_7108.sorted.filtered_peak_3742
chr10	101315529	101316057	529	20.25	7.22900	3.46827	4.56452	C657PACXX_7_7108.sorted.filtered_peak_3743
chr10	101380137	101381126	990	50.65	18.20275	3.91290	14.95995	C657PACXX_7_7108.sorted.filtered_peak_3744
chr10	101418513	101419334	822	22.03	7.03861	3.25883	4.37578	C657PACXX_7_7108.sorted.filtered_peak_3745
chr10	101491494	101492752	1259	32.29	12.30505	3.95587	9.35328	C657PACXX_7_7108.sorted.filtered_peak_3746
chr10	101605555	101605922	368	16.92	5.75427	3.17211	3.22129	C657PACXX_7_7108.sorted.filtered_peak_3747
chr10	101769748	101770166	419	15.67	3.67080	2.40453	1.39416	C657PACXX_7_7108.sorted.filtered_peak_3748
chr10	101927192	101927554	363	15.74	4.88510	2.92382	2.42434	C657PACXX_7_7108.sorted.filtered_peak_3749
chr10	101945466	101946503	1038	27.40	8.55428	3.32034	5.79965	C657PACXX_7_7108.sorted.filtered_peak_3750
chr10	101988937	101989528	592	18.64	5.62732	3.00346	3.08487	C657PACXX_7_7108.sorted.filtered_peak_3751
chr10	102026964	102027852	889	15.35	5.07854	3.02676	2.60858	C657PACXX_7_7108.sorted.filtered_peak_3752
chr10	102045806	102046909	1104	29.86	10.83873	3.77826	7.95995	C657PACXX_7_7108.sorted.filtered_peak_3753
chr10	102098289	102098795	507	16.99	4.71029	2.75288	2.26971	C657PACXX_7_7108.sorted.filtered_peak_3754
chr10	102106317	102106907	591	20.07	4.34128	2.43326	1.95268	C657PACXX_7_7108.sorted.filtered_peak_3755
chr10	102130720	102131211	492	26.85	6.03264	2.63074	3.46991	C657PACXX_7_7108.sorted.filtered_peak_3756
chr10	102133049	102134282	1234	31.10	8.81796	3.15547	6.04595	C657PACXX_7_7108.sorted.filtered_peak_3757
chr10	102193335	102193938	604	24.39	10.68413	4.31540	7.79230	C657PACXX_7_7108.sorted.filtered_peak_3758
chr10	102241287	102242150	864	20.66	6.28819	3.06601	3.70476	C657PACXX_7_7108.sorted.filtered_peak_3759
chr10	102242592	102242841	250	18.04	4.68961	2.67814	2.24633	C657PACXX_7_7108.sorted.filtered_peak_3760
chr10	102268577	102269202	626	20.38	4.19802	2.36934	1.82491	C657PACXX_7_7108.sorted.filtered_peak_3761
chr10	102270676	102271078	403	23.51	5.88885	2.75774	3.33665	C657PACXX_7_7108.sorted.filtered_peak_3762
chr10	102278551	102278990	440	18.81	7.41938	3.69437	4.73623	C657PACXX_7_7108.sorted.filtered_peak_3763
chr10	102289159	102290022	864	19.73	6.11181	3.08682	3.53876	C657PACXX_7_7108.sorted.filtered_peak_3764
chr10	102295197	102295936	740	30.29	11.62356	3.95158	8.69899	C657PACXX_7_7108.sorted.filtered_peak_3765
chr10	102672167	102673352	1186	33.60	10.24634	3.42805	7.35449	C657PACXX_7_7108.sorted.filtered_peak_3766
chr10	102746915	102747650	736	22.49	8.28496	3.61218	5.56100	C657PACXX_7_7108.sorted.filtered_peak_3767
chr10	102757288	102757894	607	22.42	4.77026	2.46460	2.32910	C657PACXX_7_7108.sorted.filtered_peak_3768
chr10	102758856	102759179	324	21.43	4.24748	2.33312	1.88243	C657PACXX_7_7108.sorted.filtered_peak_3769
chr10	102772657	102773091	435	18.31	5.22080	2.86457	2.72183	C657PACXX_7_7108.sorted.filtered_peak_3770
chr10	102790768	102791369	602	29.67	6.56666	2.65699	3.94833	C657PACXX_7_7108.sorted.filtered_peak_3771
chr10	102792170	102793028	859	35.81	9.92066	3.19182	7.06070	C657PACXX_7_7108.sorted.filtered_peak_3772
chr10	102802460	102803191	732	16.80	3.82892	2.40898	1.52068	C657PACXX_7_7108.sorted.filtered_peak_3773
chr10	102819883	102820937	1055	38.46	13.65922	3.75105	10.64649	C657PACXX_7_7108.sorted.filtered_peak_3774
chr10	102827320	102827761	442	17.47	4.35479	2.57859	1.96145	C657PACXX_7_7108.sorted.filtered_peak_3775
chr10	103113155	103114002	848	53.46	24.80679	5.14754	21.24365	C657PACXX_7_7108.sorted.filtered_peak_3776
chr10	103213685	103214022	338	15.59	4.58557	2.79402	2.16970	C657PACXX_7_7108.sorted.filtered_peak_3777
chr10	103329588	103329858	271	17.66	4.84794	2.76588	2.38895	C657PACXX_7_7108.sorted.filtered_peak_3778
chr10	103347727	103348439	713	20.92	7.67487	3.57365	4.97470	C657PACXX_7_7108.sorted.filtered_peak_3779
chr10	103453492	103454167	676	20.01	5.57429	2.86831	3.04999	C657PACXX_7_7108.sorted.filtered_peak_3780
chr10	103454475	103455281	807	18.06	4.52136	2.60982	2.10564	C657PACXX_7_7108.sorted.filtered_peak_3781
chr10	103476417	103476918	502	16.93	6.25579	3.37135	3.68662	C657PACXX_7_7108.sorted.filtered_peak_3782
chr10	103539494	103539909	416	19.28	3.59867	2.21055	1.33057	C657PACXX_7_7108.sorted.filtered_peak_3783
chr10	103543120	103543512	393	23.33	5.47846	2.64873	2.95537	C657PACXX_7_7108.sorted.filtered_peak_3784
chr10	103577864	103578878	1015	55.77	21.53770	4.34219	18.09730	C657PACXX_7_7108.sorted.filtered_peak_3785
chr10	103589901	103590928	1028	43.31	13.95452	3.60885	10.90487	C657PACXX_7_7108.sorted.filtered_peak_3786
chr10	103815337	103816259	923	30.52	12.67305	4.38490	9.64604	C657PACXX_7_7108.sorted.filtered_peak_3787
chr10	103824663	103825293	631	31.86	12.24323	4.12927	9.23335	C657PACXX_7_7108.sorted.filtered_peak_3788
chr10	103832680	103833110	431	15.92	4.90224	2.90728	2.44945	C657PACXX_7_7108.sorted.filtered_peak_3789
chr10	103880182	103880657	476	27.96	7.03091	2.85659	4.38196	C657PACXX_7_7108.sorted.filtered_peak_3790
chr10	103892234	103893632	1399	48.24	18.59539	4.11383	15.35452	C657PACXX_7_7108.sorted.filtered_peak_3791
chr10	103911715	103912585	871	49.08	21.69837	4.69284	18.29920	C657PACXX_7_7108.sorted.filtered_peak_3792
chr10	103929000	103929525	526	15.02	5.30843	3.18012	2.79435	C657PACXX_7_7108.sorted.filtered_peak_3793
chr10	103985854	103986205	352	16.48	3.50782	2.29788	1.25513	C657PACXX_7_7108.sorted.filtered_peak_3794
chr10	103989525	103989804	280	24.11	6.57746	2.97015	3.94307	C657PACXX_7_7108.sorted.filtered_peak_3795
chr10	104004846	104005514	669	58.73	25.48634	4.91626	21.87201	C657PACXX_7_7108.sorted.filtered_peak_3796
chr10	104082634	104082883	250	12.86	4.01411	2.75173	1.66032	C657PACXX_7_7108.sorted.filtered_peak_3797
chr10	104111649	104112131	483	12.74	3.69597	2.60727	1.40683	C657PACXX_7_7108.sorted.filtered_peak_3798
chr10	104153599	104154651	1053	48.99	14.09129	3.40098	11.00762	C657PACXX_7_7108.sorted.filtered_peak_3799
chr10	104154856	104155430	575	32.96	4.59565	2.07803	2.17642	C657PACXX_7_7108.sorted.filtered_peak_3800
chr10	104159172	104159483	312	31.48	5.75322	2.38990	3.20576	C657PACXX_7_7108.sorted.filtered_peak_3801
chr10	104180352	104181265	914	39.36	12.42447	3.47663	9.46081	C657PACXX_7_7108.sorted.filtered_peak_3802
chr10	104192250	104192652	403	36.01	11.55601	3.56909	8.60763	C657PACXX_7_7108.sorted.filtered_peak_3803
chr10	104194933	104195650	718	31.64	8.99869	3.17950	6.21442	C657PACXX_7_7108.sorted.filtered_peak_3804
chr10	104209314	104209563	250	21.28	4.43573	2.40553	2.03956	C657PACXX_7_7108.sorted.filtered_peak_3805
chr10	104209804	104210712	909	27.49	7.70467	3.09080	4.99528	C657PACXX_7_7108.sorted.filtered_peak_3806
chr10	104212546	104213074	529	24.25	5.52175	2.60598	3.00050	C657PACXX_7_7108.sorted.filtered_peak_3807
chr10	104220677	104221450	774	21.02	7.55864	3.50983	4.87208	C657PACXX_7_7108.sorted.filtered_peak_3808
chr10	104238677	104239076	400	20.25	7.43562	3.56669	4.74155	C657PACXX_7_7108.sorted.filtered_peak_3809
chr10	104261715	104262882	1168	59.04	17.30045	3.57821	14.02776	C657PACXX_7_7108.sorted.filtered_peak_3810
chr10	104263413	104263768	356	46.55	10.41322	2.83226	7.52944	C657PACXX_7_7108.sorted.filtered_peak_3811
chr10	104343689	104344039	351	14.20	4.81015	3.01638	2.35825	C657PACXX_7_7108.sorted.filtered_peak_3812
chr10	104401672	104402146	475	33.49	5.62160	2.28171	3.10397	C657PACXX_7_7108.sorted.filtered_peak_3813
chr10	104405593	104406454	862	39.70	7.20505	2.41740	4.56312	C657PACXX_7_7108.sorted.filtered_peak_3814
chr10	104420249	104421663	1415	24.88	8.07305	3.38224	5.33781	C657PACXX_7_7108.sorted.filtered_peak_3815
chr10	104433927	104434249	323	19.36	5.52200	2.90935	2.99098	C657PACXX_7_7108.sorted.filtered_peak_3816
chr10	104473952	104474718	767	36.97	10.93211	3.33351	8.03237	C657PACXX_7_7108.sorted.filtered_peak_3817
chr10	104489007	104489330	324	13.27	3.49303	2.47503	1.24357	C657PACXX_7_7108.sorted.filtered_peak_3818
chr10	104503084	104503976	893	37.66	14.51612	4.06516	11.45663	C657PACXX_7_7108.sorted.filtered_peak_3819
chr10	104613769	104614461	693	41.91	21.05315	5.59612	17.62383	C657PACXX_7_7108.sorted.filtered_peak_3820
chr10	104677038	104678361	1324	49.89	18.48211	3.96713	15.24378	C657PACXX_7_7108.sorted.filtered_peak_3821
chr10	104695755	104696062	308	13.40	4.33896	2.85815	1.94584	C657PACXX_7_7108.sorted.filtered_peak_3822
chr10	104813866	104814477	612	18.58	5.56520	2.97353	3.03881	C657PACXX_7_7108.sorted.filtered_peak_3823
chr10	104829473	104830014	542	13.29	3.59927	2.52428	1.33171	C657PACXX_7_7108.sorted.filtered_peak_3824
chr10	104953227	104953487	261	19.24	4.61883	2.57897	2.18573	C657PACXX_7_7108.sorted.filtered_peak_3825
chr10	105004311	105004663	353	12.92	4.03713	2.76370	1.67268	C657PACXX_7_7108.sorted.filtered_peak_3826
chr10	105110745	105111277	533	21.05	8.97707	4.13248	6.16332	C657PACXX_7_7108.sorted.filtered_peak_3827
chr10	105127431	105127800	370	32.48	14.86160	4.80352	11.74378	C657PACXX_7_7108.sorted.filtered_peak_3828
chr10	105127986	105128626	641	22.34	7.25658	3.31624	4.57400	C657PACXX_7_7108.sorted.filtered_peak_3829
chr10	105155812	105156774	963	33.96	14.84116	4.42955	11.78029	C657PACXX_7_7108.sorted.filtered_peak_3830
chr10	105230721	105231417	697	31.34	11.94060	3.98486	8.98970	C657PACXX_7_7108.sorted.filtered_peak_3831
chr10	105245447	105245708	262	19.99	7.26774	3.52822	4.58655	C657PACXX_7_7108.sorted.filtered_peak_3832
chr10	105250499	105250809	311	22.17	6.51850	3.06731	3.89953	C657PACXX_7_7108.sorted.filtered_peak_3833
chr10	105264038	105264473	436	23.58	7.93445	3.43083	5.21375	C657PACXX_7_7108.sorted.filtered_peak_3834
chr10	105365489	105365790	302	13.02	3.75650	2.61629	1.45121	C657PACXX_7_7108.sorted.filtered_peak_3835
chr10	105420920	105421287	368	18.80	4.31457	2.48515	1.93549	C657PACXX_7_7108.sorted.filtered_peak_3836
chr10	105437752	105438285	534	22.41	8.58282	3.76465	5.82183	C657PACXX_7_7108.sorted.filtered_peak_3837
chr10	105456285	105456597	313	22.63	6.19749	2.90932	3.61770	C657PACXX_7_7108.sorted.filtered_peak_3838
chr10	105472679	105473007	329	18.35	5.27051	2.88814	2.75932	C657PACXX_7_7108.sorted.filtered_peak_3839
chr10	105531963	105532588	626	20.89	7.01752	3.36423	4.34698	C657PACXX_7_7108.sorted.filtered_peak_3840
chr10	105560356	105560982	627	20.01	6.11644	3.05509	3.54887	C657PACXX_7_7108.sorted.filtered_peak_3841
chr10	105572279	105572528	250	12.85	3.92537	2.70970	1.60437	C657PACXX_7_7108.sorted.filtered_peak_3842
chr10	105588151	105588400	250	12.63	3.87480	2.70601	1.53638	C657PACXX_7_7108.sorted.filtered_peak_3843
chr10	105618801	105619070	270	13.41	3.52498	2.48024	1.26758	C657PACXX_7_7108.sorted.filtered_peak_3844
chr10	105648169	105648552	384	16.35	4.63152	2.76024	2.21019	C657PACXX_7_7108.sorted.filtered_peak_3845
chr10	105668140	105668613	474	22.78	5.60341	2.71033	3.07360	C657PACXX_7_7108.sorted.filtered_peak_3846
chr10	105670661	105671123	463	26.73	6.90119	2.88803	4.26071	C657PACXX_7_7108.sorted.filtered_peak_3847
chr10	105677589	105678560	972	33.28	9.11181	3.11428	6.31619	C657PACXX_7_7108.sorted.filtered_peak_3848
chr10	105726478	105726946	469	24.74	7.34138	3.16922	4.64952	C657PACXX_7_7108.sorted.filtered_peak_3849
chr10	105743032	105743706	675	20.01	7.66239	3.66355	4.96689	C657PACXX_7_7108.sorted.filtered_peak_3850
chr10	105881123	105882253	1131	41.86	13.83172	3.66258	10.79020	C657PACXX_7_7108.sorted.filtered_peak_3851
chr10	105991661	105992572	912	19.58	7.18620	3.52719	4.51739	C657PACXX_7_7108.sorted.filtered_peak_3852
chr10	106006814	106007830	1017	14.88	4.25239	2.70364	1.87894	C657PACXX_7_7108.sorted.filtered_peak_3853
chr10	106014331	106014613	283	17.49	4.04938	2.46049	1.69664	C657PACXX_7_7108.sorted.filtered_peak_3854
chr10	106015222	106015722	501	18.01	3.82646	2.34908	1.50455	C657PACXX_7_7108.sorted.filtered_peak_3855
chr10	106020414	106020739	326	24.28	6.67283	2.97117	4.04619	C657PACXX_7_7108.sorted.filtered_peak_3856
chr10	106028357	106029425	1069	32.05	10.03854	3.38519	7.19937	C657PACXX_7_7108.sorted.filtered_peak_3857
chr10	106051160	106051555	396	22.28	8.49148	3.76793	5.72321	C657PACXX_7_7108.sorted.filtered_peak_3858
chr10	106065376	106065647	272	19.50	5.50380	2.89556	2.97042	C657PACXX_7_7108.sorted.filtered_peak_3859
chr10	106088938	106089522	585	29.70	9.25747	3.36771	6.45616	C657PACXX_7_7108.sorted.filtered_peak_3860
chr10	106097885	106098672	788	26.48	7.97404	3.23096	5.24641	C657PACXX_7_7108.sorted.filtered_peak_3861
chr10	106113119	106113784	666	34.39	10.73343	3.40946	7.85770	C657PACXX_7_7108.sorted.filtered_peak_3862
chr10	111316330	111316579	250	13.34	4.28135	2.84618	1.88575	C657PACXX_7_7108.sorted.filtered_peak_3863
chr10	111612271	111612578	308	15.93	5.35614	3.11550	2.83919	C657PACXX_7_7108.sorted.filtered_peak_3864
chr10	111683114	111683672	559	22.66	5.83603	2.80681	3.27392	C657PACXX_7_7108.sorted.filtered_peak_3865
chr10	111766837	111768152	1316	31.55	8.03321	2.92573	5.31259	C657PACXX_7_7108.sorted.filtered_peak_3866
chr10	111827923	111828196	274	20.31	4.93138	2.63435	2.45908	C657PACXX_7_7108.sorted.filtered_peak_3867
chr10	111829322	111829687	366	21.55	5.63434	2.78948	3.10921	C657PACXX_7_7108.sorted.filtered_peak_3868
chr10	111836390	111837147	758	22.33	5.33222	2.63368	2.84443	C657PACXX_7_7108.sorted.filtered_peak_3869
chr10	111896854	111897336	483	22.10	7.88818	3.54892	5.16896	C657PACXX_7_7108.sorted.filtered_peak_3870
chr10	111916601	111917080	480	21.16	6.37921	3.06321	3.78875	C657PACXX_7_7108.sorted.filtered_peak_3871
chr10	111970777	111971426	650	32.41	6.83611	2.56880	4.23320	C657PACXX_7_7108.sorted.filtered_peak_3872
chr10	111985394	111986277	884	30.01	7.62489	2.90430	4.93337	C657PACXX_7_7108.sorted.filtered_peak_3873
chr10	112064371	112065166	796	24.05	6.57963	2.90754	3.98957	C657PACXX_7_7108.sorted.filtered_peak_3874
chr10	112066001	112066250	250	21.30	4.91041	2.56190	2.45489	C657PACXX_7_7108.sorted.filtered_peak_3875
chr10	112084299	112084872	574	18.16	5.40438	2.95670	2.87780	C657PACXX_7_7108.sorted.filtered_peak_3876
chr10	112095149	112095435	287	18.20	6.71317	3.48003	4.07681	C657PACXX_7_7108.sorted.filtered_peak_3877
chr10	112115741	112117547	1807	37.29	7.38942	2.50437	4.74803	C657PACXX_7_7108.sorted.filtered_peak_3878
chr10	112147711	112148559	849	26.94	8.57393	3.37866	5.80635	C657PACXX_7_7108.sorted.filtered_peak_3879
chr10	112155332	112156026	695	28.71	8.75126	3.30037	5.97793	C657PACXX_7_7108.sorted.filtered_peak_3880
chr10	112174124	112175232	1109	49.04	16.35209	3.66356	13.22041	C657PACXX_7_7108.sorted.filtered_peak_3881
chr10	112185601	112186509	909	41.76	13.92056	3.67792	10.87393	C657PACXX_7_7108.sorted.filtered_peak_3882
chr10	112257185	112257923	739	46.10	12.16760	3.09888	9.22910	C657PACXX_7_7108.sorted.filtered_peak_3883
chr10	112263743	112264116	374	30.22	4.85668	2.20102	2.41669	C657PACXX_7_7108.sorted.filtered_peak_3884
chr10	112288752	112289019	268	21.51	5.33432	2.69356	2.82819	C657PACXX_7_7108.sorted.filtered_peak_3885
chr10	112295742	112296354	613	28.22	10.46283	3.88565	7.56685	C657PACXX_7_7108.sorted.filtered_peak_3886
chr10	112306954	112307222	269	18.27	5.66263	3.02818	3.13382	C657PACXX_7_7108.sorted.filtered_peak_3887
chr10	112326813	112327837	1025	39.86	14.83959	3.93533	11.75901	C657PACXX_7_7108.sorted.filtered_peak_3888
chr10	112370045	112370493	449	16.53	5.35577	3.04417	2.86310	C657PACXX_7_7108.sorted.filtered_peak_3889
chr10	112431904	112432444	541	16.52	4.86753	2.85012	2.40960	C657PACXX_7_7108.sorted.filtered_peak_3890
chr10	112506346	112506754	409	15.15	3.70554	2.45488	1.39758	C657PACXX_7_7108.sorted.filtered_peak_3891
chr10	112533700	112534718	1019	22.74	6.47013	2.93594	3.90492	C657PACXX_7_7108.sorted.filtered_peak_3892
chr10	112602969	112603368	400	16.54	4.58725	2.73228	2.16489	C657PACXX_7_7108.sorted.filtered_peak_3893
chr10	112624463	112624922	460	25.04	4.91175	2.39874	2.44876	C657PACXX_7_7108.sorted.filtered_peak_3894
chr10	112631287	112631791	505	25.31	5.05859	2.41688	2.59906	C657PACXX_7_7108.sorted.filtered_peak_3895
chr10	112678225	112679607	1383	45.75	14.57698	3.48615	11.53617	C657PACXX_7_7108.sorted.filtered_peak_3896
chr10	112752854	112753169	316	17.54	6.10441	3.28353	3.52427	C657PACXX_7_7108.sorted.filtered_peak_3897
chr10	113467105	113467354	250	12.75	3.94202	2.72926	1.59413	C657PACXX_7_7108.sorted.filtered_peak_3898
chr10	113943077	113943862	786	23.46	7.45835	3.27580	4.77277	C657PACXX_7_7108.sorted.filtered_peak_3899
chr10	114134653	114136268	1616	19.14	5.14800	2.77924	2.65706	C657PACXX_7_7108.sorted.filtered_peak_3900
chr10	114148875	114149681	807	19.88	6.27673	3.12704	3.69446	C657PACXX_7_7108.sorted.filtered_peak_3901
chr10	114206498	114207416	919	27.50	9.16383	3.43948	6.39890	C657PACXX_7_7108.sorted.filtered_peak_3902
chr10	115287761	115288073	313	13.11	3.76613	2.61354	1.45853	C657PACXX_7_7108.sorted.filtered_peak_3903
chr10	115323072	115323509	438	14.95	4.19437	2.67854	1.81729	C657PACXX_7_7108.sorted.filtered_peak_3904
chr10	115438854	115439973	1120	24.81	6.00363	2.71816	3.44588	C657PACXX_7_7108.sorted.filtered_peak_3905
chr10	115440314	115440943	630	24.92	5.66797	2.61949	3.13504	C657PACXX_7_7108.sorted.filtered_peak_3906
chr10	115559433	115559693	261	15.96	5.39054	3.12827	2.87260	C657PACXX_7_7108.sorted.filtered_peak_3907
chr10	115613927	115614524	598	29.33	9.24797	3.37252	6.44820	C657PACXX_7_7108.sorted.filtered_peak_3908
chr10	115720554	115722030	1477	25.81	6.87842	2.93512	4.23751	C657PACXX_7_7108.sorted.filtered_peak_3909
chr10	115784929	115785487	559	16.98	5.04111	2.88666	2.56782	C657PACXX_7_7108.sorted.filtered_peak_3910
chr10	115860014	115860291	278	15.99	3.92270	2.49255	1.59940	C657PACXX_7_7108.sorted.filtered_peak_3911
chr10	115933659	115934684	1026	30.50	9.87511	3.52203	7.01161	C657PACXX_7_7108.sorted.filtered_peak_3912
chr10	116063712	116064338	627	18.58	5.27861	2.84958	2.79112	C657PACXX_7_7108.sorted.filtered_peak_3913
chr10	116097170	116097599	430	22.27	6.79160	3.15546	4.14641	C657PACXX_7_7108.sorted.filtered_peak_3914
chr10	116231063	116231373	311	15.61	4.57376	2.79400	2.14854	C657PACXX_7_7108.sorted.filtered_peak_3915
chr10	116285961	116287051	1091	23.78	6.73792	2.99332	4.12811	C657PACXX_7_7108.sorted.filtered_peak_3916
chr10	116300837	116301476	640	36.59	12.31744	3.73667	9.31863	C657PACXX_7_7108.sorted.filtered_peak_3917
chr10	116560960	116561502	543	15.55	4.78398	2.88247	2.34868	C657PACXX_7_7108.sorted.filtered_peak_3918
chr10	116570580	116570839	260	14.01	3.91683	2.61589	1.59975	C657PACXX_7_7108.sorted.filtered_peak_3919
chr10	116581149	116581638	490	19.86	4.79314	2.60284	2.34681	C657PACXX_7_7108.sorted.filtered_peak_3920
chr10	116685528	116686007	480	22.00	7.87335	3.55316	5.15708	C657PACXX_7_7108.sorted.filtered_peak_3921
chr10	116697724	116698455	732	21.63	6.81108	3.16652	4.18832	C657PACXX_7_7108.sorted.filtered_peak_3922
chr10	118547573	118547829	257	15.75	4.79701	2.87780	2.35096	C657PACXX_7_7108.sorted.filtered_peak_3923
chr10	118556606	118556949	344	17.02	5.79177	3.19374	3.24585	C657PACXX_7_7108.sorted.filtered_peak_3924
chr10	118927481	118927841	361	12.37	3.46320	2.52107	1.21660	C657PACXX_7_7108.sorted.filtered_peak_3925
chr10	118934362	118934868	507	19.34	5.96806	3.07385	3.40016	C657PACXX_7_7108.sorted.filtered_peak_3926
chr10	118976226	118976811	586	14.13	3.91527	2.60699	1.59423	C657PACXX_7_7108.sorted.filtered_peak_3927
chr10	119133379	119133839	461	19.86	3.84542	2.27204	1.53156	C657PACXX_7_7108.sorted.filtered_peak_3928
chr10	119134870	119135229	360	26.06	6.92330	2.92350	4.28530	C657PACXX_7_7108.sorted.filtered_peak_3929
chr10	119256137	119256586	450	12.83	3.64762	2.57797	1.36177	C657PACXX_7_7108.sorted.filtered_peak_3930
chr10	119412735	119413013	279	18.65	5.11591	2.79270	2.63766	C657PACXX_7_7108.sorted.filtered_peak_3931
chr10	119806093	119806635	543	26.76	7.54231	3.01838	4.88395	C657PACXX_7_7108.sorted.filtered_peak_3932
chr10	120101662	120102303	642	31.14	12.22865	4.16157	9.23446	C657PACXX_7_7108.sorted.filtered_peak_3933
chr10	120480662	120481044	383	14.04	4.70635	2.98486	2.26156	C657PACXX_7_7108.sorted.filtered_peak_3934
chr10	120489635	120490133	499	13.40	3.61591	2.52384	1.34393	C657PACXX_7_7108.sorted.filtered_peak_3935
chr10	120514122	120515123	1002	42.43	16.60092	4.30085	13.39999	C657PACXX_7_7108.sorted.filtered_peak_3936
chr10	120788652	120788978	327	19.94	5.47979	2.84729	2.95779	C657PACXX_7_7108.sorted.filtered_peak_3937
chr10	120839521	120840837	1317	32.45	10.45047	3.58253	7.53703	C657PACXX_7_7108.sorted.filtered_peak_3938
chr10	120850197	120850913	717	23.39	9.53746	4.04661	6.70259	C657PACXX_7_7108.sorted.filtered_peak_3939
chr10	120863682	120864059	378	18.95	5.71797	3.01444	3.16795	C657PACXX_7_7108.sorted.filtered_peak_3940
chr10	120879955	120880354	400	17.42	6.95510	3.65644	4.30381	C657PACXX_7_7108.sorted.filtered_peak_3941
chr10	120891028	120891936	909	24.33	7.56393	3.26338	4.85987	C657PACXX_7_7108.sorted.filtered_peak_3942
chr10	120894889	120895164	276	18.11	3.93769	2.38402	1.61058	C657PACXX_7_7108.sorted.filtered_peak_3943
[truncated: 2,394,960 more chars]
