# Supplementary material for: Potential impact of celiac disease genetic risk factors on T cell receptor signaling in gluten-specific CD4+ T cells
Source: Sci Rep. 2021 Apr 29;11:9252. doi: 10.1038/s41598-021-86612-5 (PMC8085175; doi:10.1038/s41598-021-86612-5)
Supplement: Supplementary file 1 — Supplementary Information. [file 41598_2021_86612_MOESM1_ESM.zip › data_supplements_manuscript/dhs_and_peakcalling/macs_peaks/C694PACXX_7_7105.sorted.filtered_peaks.gappedPeak]

chr1	713874	714289	C694PACXX_7_7105.sorted.filtered_peak_1	236	.	713874	714289	0	1	415	0	7.34827	26.89767	23.63119
chr1	805212	805482	C694PACXX_7_7105.sorted.filtered_peak_2	28	.	805212	805482	0	1	270	0	3.02302	5.36477	2.87556
chr1	825742	826058	C694PACXX_7_7105.sorted.filtered_peak_3	30	.	825742	826058	0	2	1,1	0,315	3.09155	5.60691	3.09918
chr1	839935	840298	C694PACXX_7_7105.sorted.filtered_peak_4	35	.	839935	840298	0	3	1,325,1	0,6,362	2.84770	6.10920	3.57736
chr1	894406	895103	C694PACXX_7_7105.sorted.filtered_peak_5	63	.	894406	895103	0	3	1,616,1	0,28,696	2.93864	9.00678	6.34666
chr1	901453	902522	C694PACXX_7_7105.sorted.filtered_peak_6	21	.	901453	902522	0	4	1,439,478,1	0,2,590,1068	2.30542	4.51220	2.10353
chr1	911303	911822	C694PACXX_7_7105.sorted.filtered_peak_7	20	.	911303	911822	0	2	1,1	0,518	2.49356	4.41731	2.03068
chr1	948462	949557	C694PACXX_7_7105.sorted.filtered_peak_8	97	.	948462	949557	0	3	1,947,1	0,2,1094	3.95016	12.50918	9.70432
chr1	954636	955446	C694PACXX_7_7105.sorted.filtered_peak_9	142	.	954636	955446	0	3	1,786,1	0,5,809	3.93461	17.24132	14.27790
chr1	968326	968962	C694PACXX_7_7105.sorted.filtered_peak_10	30	.	968326	968962	0	3	1,376,1	0,64,635	2.71086	5.54190	3.06407
chr1	976028	976384	C694PACXX_7_7105.sorted.filtered_peak_11	66	.	976028	976384	0	3	1,343,1	0,5,355	3.09935	9.38405	6.68472
chr1	994553	995347	C694PACXX_7_7105.sorted.filtered_peak_12	82	.	994553	995347	0	3	1,655,1	0,4,793	3.39055	11.03369	8.29729
chr1	1004508	1005132	C694PACXX_7_7105.sorted.filtered_peak_13	59	.	1004508	1005132	0	3	1,594,1	0,15,623	3.02337	8.53386	5.90339
chr1	1051170	1052184	C694PACXX_7_7105.sorted.filtered_peak_14	241	.	1051170	1052184	0	3	1,978,1	0,8,1013	4.43078	27.40341	24.19687
chr1	1057456	1057870	C694PACXX_7_7105.sorted.filtered_peak_15	28	.	1057456	1057870	0	2	1,411	0,3	2.55922	5.30096	2.82948
chr1	1092762	1093813	C694PACXX_7_7105.sorted.filtered_peak_16	27	.	1092762	1093813	0	2	280,1	0,1050	2.63244	5.24078	2.79735
chr1	1136695	1137109	C694PACXX_7_7105.sorted.filtered_peak_17	42	.	1136695	1137109	0	3	1,402,1	0,7,413	2.61411	6.86464	4.27880
chr1	1143450	1143774	C694PACXX_7_7105.sorted.filtered_peak_18	34	.	1143450	1143774	0	2	1,322	0,2	2.35536	5.95269	3.44000
chr1	1148134	1148465	C694PACXX_7_7105.sorted.filtered_peak_19	30	.	1148134	1148465	0	3	1,294,1	0,7,330	2.23277	5.53492	3.04975
chr1	1152151	1152690	C694PACXX_7_7105.sorted.filtered_peak_20	41	.	1152151	1152690	0	3	1,529,1	0,4,538	2.48057	6.68500	4.10360
chr1	1167197	1167815	C694PACXX_7_7105.sorted.filtered_peak_21	276	.	1167197	1167815	0	3	1,613,1	0,1,617	4.80226	30.99267	27.64524
chr1	1179702	1179952	C694PACXX_7_7105.sorted.filtered_peak_22	15	.	1179702	1179952	0	2	1,1	0,249	2.35103	3.87865	1.55491
chr1	1186098	1186636	C694PACXX_7_7105.sorted.filtered_peak_23	37	.	1186098	1186636	0	2	1,474	0,64	3.05047	6.26634	3.73832
chr1	1208931	1209876	C694PACXX_7_7105.sorted.filtered_peak_24	100	.	1208931	1209876	0	3	1,724,1	0,104,944	3.75210	12.91452	10.08438
chr1	1243175	1244182	C694PACXX_7_7105.sorted.filtered_peak_25	170	.	1243175	1244182	0	3	1,1000,1	0,3,1006	3.50174	20.15127	17.09003
chr1	1259822	1260541	C694PACXX_7_7105.sorted.filtered_peak_26	157	.	1259822	1260541	0	3	1,701,1	0,14,718	3.90629	18.73094	15.71827
chr1	1284559	1285381	C694PACXX_7_7105.sorted.filtered_peak_27	58	.	1284559	1285381	0	3	1,794,1	0,5,821	2.86777	8.49718	5.82372
chr1	1294493	1294927	C694PACXX_7_7105.sorted.filtered_peak_28	12	.	1294493	1294927	0	3	1,272,1	0,19,433	2.31064	3.54443	1.26983
chr1	1306772	1307148	C694PACXX_7_7105.sorted.filtered_peak_29	36	.	1306772	1307148	0	3	1,300,1	0,3,375	2.35921	6.19920	3.65745
chr1	1310302	1311081	C694PACXX_7_7105.sorted.filtered_peak_30	198	.	1310302	1311081	0	2	1,636	0,143	4.03555	22.95563	19.82566
chr1	1334541	1335290	C694PACXX_7_7105.sorted.filtered_peak_31	231	.	1334541	1335290	0	3	1,733,1	0,14,748	4.61711	26.31809	23.15862
chr1	1342300	1343299	C694PACXX_7_7105.sorted.filtered_peak_32	119	.	1342300	1343299	0	3	1,774,1	0,9,998	3.95413	14.77719	11.92564
chr1	1406510	1407250	C694PACXX_7_7105.sorted.filtered_peak_33	84	.	1406510	1407250	0	2	273,352	0,388	4.33121	11.20397	8.46089
chr1	1446928	1447631	C694PACXX_7_7105.sorted.filtered_peak_34	272	.	1446928	1447631	0	3	1,691,1	0,11,702	6.73735	30.62481	27.28929
chr1	1509682	1510818	C694PACXX_7_7105.sorted.filtered_peak_35	134	.	1509682	1510818	0	3	1,1027,1	0,1,1135	3.84885	16.34943	13.46547
chr1	1550417	1551428	C694PACXX_7_7105.sorted.filtered_peak_36	236	.	1550417	1551428	0	3	1,997,1	0,10,1010	4.43467	26.90703	23.66282
chr1	1565509	1566092	C694PACXX_7_7105.sorted.filtered_peak_37	164	.	1565509	1566092	0	3	1,579,1	0,1,582	4.20945	19.49961	16.47173
chr1	1590302	1590788	C694PACXX_7_7105.sorted.filtered_peak_38	176	.	1590302	1590788	0	1	486	0	6.32275	20.74774	17.64110
chr1	1609271	1609997	C694PACXX_7_7105.sorted.filtered_peak_39	27	.	1609271	1609997	0	3	1,616,1	0,23,725	2.92910	5.24066	2.78499
chr1	1610281	1610789	C694PACXX_7_7105.sorted.filtered_peak_40	17	.	1610281	1610789	0	3	1,250,1	0,33,507	2.52134	4.06365	1.72047
chr1	1624481	1624783	C694PACXX_7_7105.sorted.filtered_peak_41	130	.	1624481	1624783	0	1	302	0	5.41757	16.00157	13.04554
chr1	1655613	1656092	C694PACXX_7_7105.sorted.filtered_peak_42	360	.	1655613	1656092	0	1	479	0	9.35823	39.64232	36.04172
chr1	1709592	1710466	C694PACXX_7_7105.sorted.filtered_peak_43	46	.	1709592	1710466	0	4	1,342,257,1	0,147,613,873	2.54517	7.18993	4.61504
chr1	1711822	1712130	C694PACXX_7_7105.sorted.filtered_peak_44	43	.	1711822	1712130	0	3	1,296,1	0,8,307	2.50781	6.94962	4.36629
chr1	1821991	1823260	C694PACXX_7_7105.sorted.filtered_peak_45	96	.	1821991	1823260	0	3	1,1157,1	0,2,1268	3.18733	12.42323	9.67471
chr1	1839984	1840886	C694PACXX_7_7105.sorted.filtered_peak_46	148	.	1839984	1840886	0	3	1,702,1	0,197,901	4.18381	17.86576	14.89016
chr1	1850422	1851299	C694PACXX_7_7105.sorted.filtered_peak_47	270	.	1850422	1851299	0	3	1,870,1	0,6,876	4.53210	30.34399	27.01494
chr1	1981516	1981911	C694PACXX_7_7105.sorted.filtered_peak_48	31	.	1981516	1981911	0	3	1,317,1	0,50,394	2.71418	5.66224	3.16850
chr1	2064541	2065336	C694PACXX_7_7105.sorted.filtered_peak_49	264	.	2064541	2065336	0	2	1,794	0,1	4.94922	29.78380	26.46166
chr1	2080041	2080488	C694PACXX_7_7105.sorted.filtered_peak_50	15	.	2080041	2080488	0	2	1,1	0,446	2.45547	3.88843	1.56812
chr1	2120874	2121236	C694PACXX_7_7105.sorted.filtered_peak_51	84	.	2120874	2121236	0	2	361,1	0,361	3.53986	11.28187	8.48391
chr1	2126136	2126931	C694PACXX_7_7105.sorted.filtered_peak_52	121	.	2126136	2126931	0	3	1,780,1	0,2,794	3.46913	15.04830	12.11775
chr1	2130650	2131050	C694PACXX_7_7105.sorted.filtered_peak_53	26	.	2130650	2131050	0	3	1,398,1	0,1,399	2.24847	5.11481	2.65123
chr1	2136019	2137127	C694PACXX_7_7105.sorted.filtered_peak_54	138	.	2136019	2137127	0	3	1,1083,1	0,13,1107	3.66223	16.75513	13.80183
chr1	2158908	2159581	C694PACXX_7_7105.sorted.filtered_peak_55	330	.	2158908	2159581	0	3	1,660,1	0,9,672	4.47209	36.56033	33.07653
chr1	2165738	2166464	C694PACXX_7_7105.sorted.filtered_peak_56	50	.	2165738	2166464	0	3	1,425,1	0,6,725	2.58075	7.61959	5.01474
chr1	2187093	2187833	C694PACXX_7_7105.sorted.filtered_peak_57	35	.	2187093	2187833	0	3	1,655,1	0,60,739	2.74985	6.10223	3.58178
chr1	2222067	2222843	C694PACXX_7_7105.sorted.filtered_peak_58	38	.	2222067	2222843	0	3	1,742,1	0,15,775	2.71382	6.41015	3.84904
chr1	2231748	2232794	C694PACXX_7_7105.sorted.filtered_peak_59	60	.	2231748	2232794	0	3	1,1038,1	0,6,1045	2.83617	8.70132	6.03034
chr1	2322569	2323487	C694PACXX_7_7105.sorted.filtered_peak_60	258	.	2322569	2323487	0	3	1,890,1	0,8,917	4.56914	29.16561	25.88917
chr1	2343672	2344594	C694PACXX_7_7105.sorted.filtered_peak_61	165	.	2343672	2344594	0	3	1,752,1	0,154,921	3.59083	19.52605	16.52994
chr1	2455408	2455658	C694PACXX_7_7105.sorted.filtered_peak_62	21	.	2455408	2455658	0	2	1,1	0,249	2.03645	4.58919	2.17734
chr1	2457408	2458238	C694PACXX_7_7105.sorted.filtered_peak_63	146	.	2457408	2458238	0	3	1,823,1	0,6,829	3.39746	17.67900	14.69272
chr1	2477452	2478694	C694PACXX_7_7105.sorted.filtered_peak_64	66	.	2477452	2478694	0	4	1,748,421,1	0,15,815,1241	2.50595	9.31514	6.63117
chr1	2479526	2479800	C694PACXX_7_7105.sorted.filtered_peak_65	26	.	2479526	2479800	0	2	1,1	0,273	2.07873	5.12859	2.65968
chr1	2480177	2480487	C694PACXX_7_7105.sorted.filtered_peak_66	86	.	2480177	2480487	0	3	1,295,1	0,5,309	2.85825	11.40412	8.61433
chr1	2487013	2488539	C694PACXX_7_7105.sorted.filtered_peak_67	32	.	2487013	2488539	0	4	1,534,481,1	0,13,619,1525	2.37906	5.70293	3.21391
chr1	2509811	2510213	C694PACXX_7_7105.sorted.filtered_peak_68	42	.	2509811	2510213	0	2	1,401	0,1	3.11161	6.84235	4.26225
chr1	2517664	2518505	C694PACXX_7_7105.sorted.filtered_peak_69	268	.	2517664	2518505	0	2	822,1	0,840	4.39303	30.13787	26.84866
chr1	2574009	2574894	C694PACXX_7_7105.sorted.filtered_peak_70	115	.	2574009	2574894	0	3	1,870,1	0,6,884	3.63149	14.45689	11.58342
chr1	2703248	2703510	C694PACXX_7_7105.sorted.filtered_peak_71	26	.	2703248	2703510	0	2	1,1	0,261	2.87266	5.11515	2.64890
chr1	3369830	3370252	C694PACXX_7_7105.sorted.filtered_peak_72	18	.	3369830	3370252	0	2	1,1	0,421	2.46181	4.21795	1.86087
chr1	3407883	3408319	C694PACXX_7_7105.sorted.filtered_peak_73	28	.	3407883	3408319	0	2	260,1	0,435	2.75745	5.35617	2.87716
chr1	3418495	3418753	C694PACXX_7_7105.sorted.filtered_peak_74	56	.	3418495	3418753	0	2	254,1	0,257	3.28532	8.31395	5.63448
chr1	3535601	3535876	C694PACXX_7_7105.sorted.filtered_peak_75	14	.	3535601	3535876	0	2	1,1	0,274	2.30537	3.71423	1.41763
chr1	3541001	3541831	C694PACXX_7_7105.sorted.filtered_peak_76	267	.	3541001	3541831	0	3	1,819,1	0,3,829	5.10991	29.98168	26.70816
chr1	3566324	3566891	C694PACXX_7_7105.sorted.filtered_peak_77	70	.	3566324	3566891	0	3	1,552,1	0,6,566	3.27832	9.79453	7.09495
chr1	3593709	3593976	C694PACXX_7_7105.sorted.filtered_peak_78	26	.	3593709	3593976	0	3	1,252,1	0,14,266	2.60921	5.15439	2.67657
chr1	3663659	3664226	C694PACXX_7_7105.sorted.filtered_peak_79	54	.	3663659	3664226	0	3	1,469,1	0,82,566	3.43741	8.07323	5.46527
chr1	3688642	3689496	C694PACXX_7_7105.sorted.filtered_peak_80	40	.	3688642	3689496	0	3	1,815,1	0,7,853	2.70738	6.61938	4.08449
chr1	3712703	3713445	C694PACXX_7_7105.sorted.filtered_peak_81	119	.	3712703	3713445	0	2	1,731	0,11	4.38068	14.80686	11.91374
chr1	3773458	3774337	C694PACXX_7_7105.sorted.filtered_peak_82	201	.	3773458	3774337	0	3	1,859,1	0,5,878	4.52607	23.28018	20.18458
chr1	3807592	3807845	C694PACXX_7_7105.sorted.filtered_peak_83	27	.	3807592	3807845	0	3	1,250,1	0,2,252	2.80520	5.23860	2.76987
chr1	3816566	3818079	C694PACXX_7_7105.sorted.filtered_peak_84	226	.	3816566	3818079	0	2	1,1508	0,5	3.93090	25.84315	22.63442
chr1	5727375	5727674	C694PACXX_7_7105.sorted.filtered_peak_85	24	.	5727375	5727674	0	3	1,272,1	0,9,298	2.35202	4.86654	2.43789
chr1	5732287	5732823	C694PACXX_7_7105.sorted.filtered_peak_86	55	.	5732287	5732823	0	3	1,530,1	0,2,535	2.95972	8.19042	5.55328
chr1	6015876	6016141	C694PACXX_7_7105.sorted.filtered_peak_87	25	.	6015876	6016141	0	2	1,250	0,15	2.62199	5.00416	2.55710
chr1	6052104	6052877	C694PACXX_7_7105.sorted.filtered_peak_88	277	.	6052104	6052877	0	3	1,761,1	0,10,772	4.81314	31.10838	27.74645
chr1	6086160	6086664	C694PACXX_7_7105.sorted.filtered_peak_89	71	.	6086160	6086664	0	2	1,502	0,2	3.11402	9.86620	7.14757
chr1	6087838	6088693	C694PACXX_7_7105.sorted.filtered_peak_90	39	.	6087838	6088693	0	3	1,335,1	0,344,854	2.58568	6.47468	3.93724
chr1	6187752	6188404	C694PACXX_7_7105.sorted.filtered_peak_91	53	.	6187752	6188404	0	3	1,571,1	0,11,651	3.22470	7.92996	5.31912
chr1	6258960	6260202	C694PACXX_7_7105.sorted.filtered_peak_92	141	.	6258960	6260202	0	3	1,960,1	0,94,1241	4.03738	17.00900	14.13867
chr1	6265980	6266476	C694PACXX_7_7105.sorted.filtered_peak_93	33	.	6265980	6266476	0	2	492,1	0,495	2.62618	5.84878	3.32720
chr1	6295455	6296333	C694PACXX_7_7105.sorted.filtered_peak_94	144	.	6295455	6296333	0	3	1,639,1	0,235,877	3.98325	17.38702	14.47423
chr1	6305176	6305472	C694PACXX_7_7105.sorted.filtered_peak_95	37	.	6305176	6305472	0	1	296	0	2.69705	6.25513	3.70710
chr1	6320019	6320416	C694PACXX_7_7105.sorted.filtered_peak_96	27	.	6320019	6320416	0	3	1,383,1	0,2,396	2.52270	5.20894	2.74031
chr1	6408387	6409045	C694PACXX_7_7105.sorted.filtered_peak_97	30	.	6408387	6409045	0	2	1,459	0,199	2.70892	5.54794	3.07288
chr1	6453129	6454249	C694PACXX_7_7105.sorted.filtered_peak_98	227	.	6453129	6454249	0	3	1,1101,1	0,18,1119	4.97333	25.95275	22.74168
chr1	6479959	6480390	C694PACXX_7_7105.sorted.filtered_peak_99	14	.	6479959	6480390	0	2	1,1	0,430	2.35621	3.76744	1.46339
chr1	6520037	6520963	C694PACXX_7_7105.sorted.filtered_peak_100	79	.	6520037	6520963	0	2	880,1	0,925	3.51369	10.72411	7.98875
chr1	6526149	6526510	C694PACXX_7_7105.sorted.filtered_peak_101	22	.	6526149	6526510	0	3	1,254,1	0,76,360	2.41695	4.72371	2.29896
chr1	6614143	6614846	C694PACXX_7_7105.sorted.filtered_peak_102	168	.	6614143	6614846	0	3	1,622,1	0,80,702	5.42858	19.90241	16.86794
chr1	6639575	6640396	C694PACXX_7_7105.sorted.filtered_peak_103	187	.	6639575	6640396	0	2	811,1	0,820	4.58392	21.78617	18.75839
chr1	6661131	6661715	C694PACXX_7_7105.sorted.filtered_peak_104	66	.	6661131	6661715	0	3	1,577,1	0,5,583	2.79221	9.30344	6.60814
chr1	6662581	6663488	C694PACXX_7_7105.sorted.filtered_peak_105	87	.	6662581	6663488	0	2	1,897	0,10	3.08384	11.53659	8.73555
chr1	6673117	6674127	C694PACXX_7_7105.sorted.filtered_peak_106	200	.	6673117	6674127	0	3	1,993,1	0,8,1009	4.28526	23.12941	20.04412
chr1	6685031	6685826	C694PACXX_7_7105.sorted.filtered_peak_107	73	.	6685031	6685826	0	2	783,1	0,794	3.35502	10.09409	7.36311
chr1	6706615	6706865	C694PACXX_7_7105.sorted.filtered_peak_108	34	.	6706615	6706865	0	1	250	0	3.20291	6.01903	3.48372
chr1	6761444	6762219	C694PACXX_7_7105.sorted.filtered_peak_109	176	.	6761444	6762219	0	2	1,587	0,188	5.11356	20.71824	17.69643
chr1	6844520	6845656	C694PACXX_7_7105.sorted.filtered_peak_110	428	.	6844520	6845656	0	2	1,1135	0,1	5.02976	46.64422	42.86010
chr1	6950037	6950319	C694PACXX_7_7105.sorted.filtered_peak_111	16	.	6950037	6950319	0	2	1,1	0,281	2.55735	3.97808	1.63153
chr1	7727740	7728142	C694PACXX_7_7105.sorted.filtered_peak_112	20	.	7727740	7728142	0	2	1,1	0,401	2.51054	4.43631	2.04836
chr1	7740628	7740897	C694PACXX_7_7105.sorted.filtered_peak_113	15	.	7740628	7740897	0	2	1,1	0,268	2.36121	3.81647	1.50220
chr1	7764368	7764888	C694PACXX_7_7105.sorted.filtered_peak_114	61	.	7764368	7764888	0	2	1,519	0,1	3.41681	8.77571	6.10581
chr1	7830823	7831821	C694PACXX_7_7105.sorted.filtered_peak_115	57	.	7830823	7831821	0	3	1,700,1	0,293,997	3.22066	8.39171	5.75704
chr1	7843819	7844473	C694PACXX_7_7105.sorted.filtered_peak_116	170	.	7843819	7844473	0	3	1,635,1	0,3,653	4.75720	20.12718	17.07533
chr1	7990793	7991377	C694PACXX_7_7105.sorted.filtered_peak_117	19	.	7990793	7991377	0	3	1,551,1	0,23,583	2.55189	4.30477	1.92806
chr1	8009072	8009496	C694PACXX_7_7105.sorted.filtered_peak_118	38	.	8009072	8009496	0	3	1,405,1	0,3,423	2.95426	6.41427	3.85460
chr1	8013900	8014581	C694PACXX_7_7105.sorted.filtered_peak_119	104	.	8013900	8014581	0	3	1,660,1	0,17,680	4.18471	13.30126	10.44545
chr1	8021212	8022137	C694PACXX_7_7105.sorted.filtered_peak_120	271	.	8021212	8022137	0	3	1,920,1	0,4,924	5.24115	30.49953	27.17014
chr1	8086197	8086749	C694PACXX_7_7105.sorted.filtered_peak_121	64	.	8086197	8086749	0	3	1,468,1	0,2,551	3.41162	9.14574	6.46980
chr1	8157401	8157807	C694PACXX_7_7105.sorted.filtered_peak_122	36	.	8157401	8157807	0	2	1,400	0,6	3.11824	6.20932	3.67173
chr1	8212705	8213537	C694PACXX_7_7105.sorted.filtered_peak_123	51	.	8212705	8213537	0	3	1,620,1	0,4,831	3.28630	7.72352	5.13872
chr1	8229742	8230179	C694PACXX_7_7105.sorted.filtered_peak_124	45	.	8229742	8230179	0	3	1,424,1	0,10,436	3.31568	7.17811	4.58750
chr1	8242149	8243049	C694PACXX_7_7105.sorted.filtered_peak_125	133	.	8242149	8243049	0	3	1,883,1	0,2,899	4.52768	16.32251	13.39808
chr1	8484329	8484684	C694PACXX_7_7105.sorted.filtered_peak_126	14	.	8484329	8484684	0	2	1,1	0,354	2.13630	3.69684	1.40386
chr1	8487668	8487983	C694PACXX_7_7105.sorted.filtered_peak_127	34	.	8487668	8487983	0	3	1,253,1	0,50,314	2.58690	5.99112	3.46875
chr1	8585743	8586152	C694PACXX_7_7105.sorted.filtered_peak_128	36	.	8585743	8586152	0	3	1,368,1	0,3,408	2.91706	6.23963	3.69270
chr1	8621240	8621490	C694PACXX_7_7105.sorted.filtered_peak_129	33	.	8621240	8621490	0	1	250	0	3.06599	5.88560	3.35762
chr1	8664133	8664471	C694PACXX_7_7105.sorted.filtered_peak_130	38	.	8664133	8664471	0	3	1,317,1	0,2,337	3.22185	6.38259	3.84431
chr1	8712178	8712557	C694PACXX_7_7105.sorted.filtered_peak_131	15	.	8712178	8712557	0	2	1,1	0,378	2.60320	3.94889	1.59867
chr1	8761313	8761977	C694PACXX_7_7105.sorted.filtered_peak_132	117	.	8761313	8761977	0	3	1,655,1	0,1,663	3.91880	14.60678	11.72364
chr1	8763180	8763849	C694PACXX_7_7105.sorted.filtered_peak_133	17	.	8763180	8763849	0	2	1,1	0,668	2.21694	4.13306	1.77523
chr1	8772576	8773108	C694PACXX_7_7105.sorted.filtered_peak_134	23	.	8772576	8773108	0	2	378,1	0,531	2.86855	4.83759	2.39904
chr1	8877230	8878153	C694PACXX_7_7105.sorted.filtered_peak_135	89	.	8877230	8878153	0	3	1,804,1	0,93,922	3.56920	11.70614	8.95409
chr1	8918252	8918573	C694PACXX_7_7105.sorted.filtered_peak_136	18	.	8918252	8918573	0	2	1,1	0,320	2.51352	4.20869	1.84133
chr1	8933583	8933868	C694PACXX_7_7105.sorted.filtered_peak_137	13	.	8933583	8933868	0	2	1,1	0,284	2.08695	3.67684	1.38586
chr1	8938205	8939675	C694PACXX_7_7105.sorted.filtered_peak_138	140	.	8938205	8939675	0	3	1,1265,1	0,170,1469	3.40875	16.92492	14.01327
chr1	8959977	8960306	C694PACXX_7_7105.sorted.filtered_peak_139	49	.	8959977	8960306	0	1	329	0	3.57912	7.53467	4.92060
chr1	9030973	9031344	C694PACXX_7_7105.sorted.filtered_peak_140	28	.	9030973	9031344	0	2	355,1	0,370	2.90769	5.31710	2.83955
chr1	9047816	9048366	C694PACXX_7_7105.sorted.filtered_peak_141	32	.	9047816	9048366	0	3	1,451,1	0,38,549	2.88840	5.77290	3.26853
chr1	9170860	9171157	C694PACXX_7_7105.sorted.filtered_peak_142	49	.	9170860	9171157	0	3	1,274,1	0,22,296	3.54571	7.54004	4.92091
chr1	9182210	9182813	C694PACXX_7_7105.sorted.filtered_peak_143	15	.	9182210	9182813	0	2	250,1	0,602	2.56480	3.85957	1.54250
chr1	9188709	9189837	C694PACXX_7_7105.sorted.filtered_peak_144	67	.	9188709	9189837	0	3	1,1120,1	0,2,1127	3.26278	9.47949	6.77876
chr1	9241371	9241667	C694PACXX_7_7105.sorted.filtered_peak_145	25	.	9241371	9241667	0	3	1,291,1	0,1,295	2.61595	4.95961	2.52238
chr1	9294266	9295172	C694PACXX_7_7105.sorted.filtered_peak_146	146	.	9294266	9295172	0	3	1,891,1	0,8,905	4.18461	17.66823	14.65374
chr1	9299748	9300128	C694PACXX_7_7105.sorted.filtered_peak_147	32	.	9299748	9300128	0	3	1,362,1	0,1,379	2.66258	5.76143	3.26016
chr1	9335556	9335991	C694PACXX_7_7105.sorted.filtered_peak_148	41	.	9335556	9335991	0	2	1,416	0,19	3.27705	6.74570	4.18180
chr1	9344134	9344403	C694PACXX_7_7105.sorted.filtered_peak_149	22	.	9344134	9344403	0	2	1,1	0,268	2.54617	4.67692	2.26067
chr1	9352521	9353124	C694PACXX_7_7105.sorted.filtered_peak_150	51	.	9352521	9353124	0	3	1,601,1	0,1,602	2.98400	7.74833	5.11840
chr1	9375309	9375963	C694PACXX_7_7105.sorted.filtered_peak_151	21	.	9375309	9375963	0	3	1,503,1	0,8,653	2.56266	4.57512	2.17320
chr1	9473211	9474065	C694PACXX_7_7105.sorted.filtered_peak_152	26	.	9473211	9474065	0	3	1,352,1	0,1,853	2.66598	5.11729	2.66293
chr1	9486342	9486885	C694PACXX_7_7105.sorted.filtered_peak_153	95	.	9486342	9486885	0	3	1,538,1	0,1,542	3.18068	12.33832	9.52262
chr1	9488628	9489350	C694PACXX_7_7105.sorted.filtered_peak_154	190	.	9488628	9489350	0	3	1,716,1	0,1,721	4.16570	22.17736	19.07795
chr1	9551202	9551452	C694PACXX_7_7105.sorted.filtered_peak_155	30	.	9551202	9551452	0	1	250	0	3.06290	5.53723	3.04109
chr1	9599214	9600067	C694PACXX_7_7105.sorted.filtered_peak_156	185	.	9599214	9600067	0	4	1,455,279,1	0,3,565,852	4.92450	21.66268	18.58545
chr1	9648358	9649779	C694PACXX_7_7105.sorted.filtered_peak_157	108	.	9648358	9649779	0	4	1,754,373,1	0,43,1024,1420	3.44586	13.55897	10.81360
chr1	9687061	9687634	C694PACXX_7_7105.sorted.filtered_peak_158	77	.	9687061	9687634	0	3	1,569,1	0,2,572	3.12796	10.47241	7.71676
chr1	9689237	9690134	C694PACXX_7_7105.sorted.filtered_peak_159	31	.	9689237	9690134	0	3	1,578,1	0,317,896	2.38320	5.65249	3.17447
chr1	9712022	9712790	C694PACXX_7_7105.sorted.filtered_peak_160	55	.	9712022	9712790	0	3	1,734,1	0,1,767	2.77323	8.22558	5.57533
chr1	9749160	9749845	C694PACXX_7_7105.sorted.filtered_peak_161	60	.	9749160	9749845	0	3	1,636,1	0,23,684	3.18587	8.71451	6.06414
chr1	9777442	9778216	C694PACXX_7_7105.sorted.filtered_peak_162	67	.	9777442	9778216	0	3	1,760,1	0,9,773	2.95839	9.43684	6.74008
chr1	9844615	9844865	C694PACXX_7_7105.sorted.filtered_peak_163	20	.	9844615	9844865	0	1	250	0	2.73671	4.44915	2.05075
chr1	9860113	9860521	C694PACXX_7_7105.sorted.filtered_peak_164	88	.	9860113	9860521	0	3	1,401,1	0,5,407	4.27142	11.63649	8.83227
chr1	9883678	9884557	C694PACXX_7_7105.sorted.filtered_peak_165	73	.	9883678	9884557	0	3	1,809,1	0,6,878	3.23066	10.08073	7.39522
chr1	9927424	9927921	C694PACXX_7_7105.sorted.filtered_peak_166	18	.	9927424	9927921	0	2	1,1	0,496	2.47389	4.22575	1.86014
chr1	9943195	9943514	C694PACXX_7_7105.sorted.filtered_peak_167	12	.	9943195	9943514	0	2	1,1	0,318	2.38896	3.53222	1.26946
chr1	9970097	9971109	C694PACXX_7_7105.sorted.filtered_peak_168	374	.	9970097	9971109	0	3	1,999,1	0,12,1011	5.45478	41.04659	37.43204
chr1	10003108	10003819	C694PACXX_7_7105.sorted.filtered_peak_169	84	.	10003108	10003819	0	3	1,560,1	0,109,710	3.84098	11.18085	8.44809
chr1	10010454	10010757	C694PACXX_7_7105.sorted.filtered_peak_170	37	.	10010454	10010757	0	1	303	0	3.25827	6.26836	3.71490
chr1	10092578	10093501	C694PACXX_7_7105.sorted.filtered_peak_171	379	.	10092578	10093501	0	3	1,822,1	0,2,922	6.27179	41.58315	37.95333
chr1	10134241	10134987	C694PACXX_7_7105.sorted.filtered_peak_172	28	.	10134241	10134987	0	2	1,595	0,151	2.99511	5.27957	2.80166
chr1	10270014	10271003	C694PACXX_7_7105.sorted.filtered_peak_173	170	.	10270014	10271003	0	3	1,723,1	0,4,988	4.65887	20.05601	17.01548
chr1	10276153	10276862	C694PACXX_7_7105.sorted.filtered_peak_174	20	.	10276153	10276862	0	3	1,669,1	0,27,708	2.65042	4.45375	2.05825
chr1	10368059	10368384	C694PACXX_7_7105.sorted.filtered_peak_175	28	.	10368059	10368384	0	2	262,1	0,324	2.80996	5.30310	2.82956
chr1	10384784	10385063	C694PACXX_7_7105.sorted.filtered_peak_176	41	.	10384784	10385063	0	2	1,266	0,13	3.26153	6.68871	4.10173
chr1	10458467	10459613	C694PACXX_7_7105.sorted.filtered_peak_177	178	.	10458467	10459613	0	3	1,1102,1	0,7,1145	4.48202	20.95418	17.89432
chr1	10490102	10491157	C694PACXX_7_7105.sorted.filtered_peak_178	130	.	10490102	10491157	0	3	1,783,1	0,153,1054	4.05138	15.96861	13.05867
chr1	10504991	10505241	C694PACXX_7_7105.sorted.filtered_peak_179	17	.	10504991	10505241	0	1	250	0	2.64780	4.10095	1.73753
chr1	10532404	10532834	C694PACXX_7_7105.sorted.filtered_peak_180	116	.	10532404	10532834	0	3	1,392,1	0,37,429	3.78921	14.50539	11.61880
chr1	10534833	10535323	C694PACXX_7_7105.sorted.filtered_peak_181	73	.	10534833	10535323	0	3	1,469,1	0,1,489	3.24359	10.06968	7.33639
chr1	10554730	10555506	C694PACXX_7_7105.sorted.filtered_peak_182	59	.	10554730	10555506	0	2	1,398	0,378	3.17919	8.60032	5.97208
chr1	10570713	10571563	C694PACXX_7_7105.sorted.filtered_peak_183	85	.	10570713	10571563	0	3	1,847,1	0,1,849	3.30444	11.38076	8.59823
chr1	10585335	10585602	C694PACXX_7_7105.sorted.filtered_peak_184	27	.	10585335	10585602	0	2	1,263	0,4	2.90973	5.26917	2.79147
chr1	10754574	10755237	C694PACXX_7_7105.sorted.filtered_peak_185	78	.	10754574	10755237	0	3	1,556,1	0,92,662	3.14733	10.61207	7.88144
chr1	11000119	11000447	C694PACXX_7_7105.sorted.filtered_peak_186	13	.	11000119	11000447	0	2	1,1	0,327	2.29630	3.67027	1.37785
chr1	11072034	11073271	C694PACXX_7_7105.sorted.filtered_peak_187	171	.	11072034	11073271	0	3	1,1079,1	0,152,1236	4.41879	20.14618	17.11765
chr1	11097727	11098047	C694PACXX_7_7105.sorted.filtered_peak_188	23	.	11097727	11098047	0	1	320	0	2.86377	4.81288	2.37249
chr1	11119684	11120606	C694PACXX_7_7105.sorted.filtered_peak_189	91	.	11119684	11120606	0	3	1,911,1	0,4,921	3.35465	11.96376	9.17816
chr1	11159380	11160293	C694PACXX_7_7105.sorted.filtered_peak_190	112	.	11159380	11160293	0	3	1,761,1	0,144,912	4.08882	14.05362	11.26403
chr1	11322362	11323034	C694PACXX_7_7105.sorted.filtered_peak_191	262	.	11322362	11323034	0	3	1,612,1	0,56,671	5.89800	29.53464	26.26629
chr1	11332689	11333746	C694PACXX_7_7105.sorted.filtered_peak_192	160	.	11332689	11333746	0	3	1,1049,1	0,3,1056	4.46860	19.06808	16.05679
chr1	11538746	11539294	C694PACXX_7_7105.sorted.filtered_peak_193	34	.	11538746	11539294	0	3	1,332,1	0,3,547	2.89788	5.91896	3.40676
chr1	11714493	11715066	C694PACXX_7_7105.sorted.filtered_peak_194	22	.	11714493	11715066	0	3	1,447,1	0,3,572	2.54816	4.69626	2.28824
chr1	11724066	11724990	C694PACXX_7_7105.sorted.filtered_peak_195	30	.	11724066	11724990	0	3	1,914,1	0,9,923	2.82068	5.53556	3.06741
chr1	11741015	11741766	C694PACXX_7_7105.sorted.filtered_peak_196	133	.	11741015	11741766	0	3	1,734,1	0,16,750	4.18162	16.32539	13.37786
chr1	11779859	11780145	C694PACXX_7_7105.sorted.filtered_peak_197	33	.	11779859	11780145	0	1	286	0	3.04351	5.81690	3.30142
chr1	11795750	11796370	C694PACXX_7_7105.sorted.filtered_peak_198	49	.	11795750	11796370	0	3	1,352,1	0,160,619	3.00574	7.58803	4.97216
chr1	11800805	11801151	C694PACXX_7_7105.sorted.filtered_peak_199	33	.	11800805	11801151	0	3	1,305,1	0,38,345	2.72021	5.88934	3.37740
chr1	11865606	11866599	C694PACXX_7_7105.sorted.filtered_peak_200	223	.	11865606	11866599	0	2	984,1	0,992	4.22672	25.57516	22.37087
chr1	11967742	11969201	C694PACXX_7_7105.sorted.filtered_peak_201	117	.	11967742	11969201	0	3	1,1434,1	0,12,1458	3.40267	14.67984	11.78830
chr1	11986331	11986768	C694PACXX_7_7105.sorted.filtered_peak_202	200	.	11986331	11986768	0	2	434,1	0,436	6.08060	23.19144	20.03326
chr1	11994525	11995116	C694PACXX_7_7105.sorted.filtered_peak_203	107	.	11994525	11995116	0	3	1,582,1	0,1,590	4.42150	13.56809	10.72193
chr1	12039885	12040672	C694PACXX_7_7105.sorted.filtered_peak_204	279	.	12039885	12040672	0	3	1,777,1	0,8,786	5.24193	31.27700	27.92729
chr1	12079198	12079694	C694PACXX_7_7105.sorted.filtered_peak_205	283	.	12079198	12079694	0	3	1,486,1	0,8,495	5.89324	31.73774	28.35818
chr1	12107152	12108073	C694PACXX_7_7105.sorted.filtered_peak_206	41	.	12107152	12108073	0	3	1,740,1	0,177,920	2.74214	6.70891	4.16255
chr1	12112209	12112550	C694PACXX_7_7105.sorted.filtered_peak_207	15	.	12112209	12112550	0	2	1,1	0,340	2.11753	3.87404	1.55071
chr1	12138912	12139166	C694PACXX_7_7105.sorted.filtered_peak_208	26	.	12138912	12139166	0	2	1,1	0,253	2.65249	5.10374	2.66091
chr1	12147994	12148368	C694PACXX_7_7105.sorted.filtered_peak_209	48	.	12147994	12148368	0	2	302,1	0,373	3.27858	7.47430	4.85038
chr1	12178634	12178952	C694PACXX_7_7105.sorted.filtered_peak_210	26	.	12178634	12178952	0	2	1,250	0,68	2.87730	5.06855	2.60240
chr1	12185042	12185341	C694PACXX_7_7105.sorted.filtered_peak_211	21	.	12185042	12185341	0	2	1,1	0,298	2.60031	4.52036	2.12251
chr1	12210485	12211107	C694PACXX_7_7105.sorted.filtered_peak_212	53	.	12210485	12211107	0	3	1,551,1	0,30,621	2.91894	7.97732	5.34397
chr1	12221701	12222493	C694PACXX_7_7105.sorted.filtered_peak_213	85	.	12221701	12222493	0	3	1,766,1	0,1,791	3.16670	11.28366	8.54395
chr1	12226939	12227201	C694PACXX_7_7105.sorted.filtered_peak_214	38	.	12226939	12227201	0	2	1,1	0,261	2.54287	6.44164	3.88341
chr1	12233612	12234158	C694PACXX_7_7105.sorted.filtered_peak_215	81	.	12233612	12234158	0	3	1,528,1	0,17,545	3.22467	10.92495	8.16354
chr1	12268868	12269259	C694PACXX_7_7105.sorted.filtered_peak_216	26	.	12268868	12269259	0	3	1,250,1	0,136,390	2.64759	5.07111	2.61230
chr1	12289860	12290384	C694PACXX_7_7105.sorted.filtered_peak_217	58	.	12289860	12290384	0	3	1,464,1	0,14,523	3.48601	8.46308	5.81746
chr1	12494337	12494604	C694PACXX_7_7105.sorted.filtered_peak_218	18	.	12494337	12494604	0	2	1,1	0,266	2.34820	4.23789	1.86809
chr1	12495824	12496232	C694PACXX_7_7105.sorted.filtered_peak_219	26	.	12495824	12496232	0	3	1,376,1	0,13,407	2.54626	5.07191	2.61345
chr1	12509408	12509922	C694PACXX_7_7105.sorted.filtered_peak_220	28	.	12509408	12509922	0	3	1,350,1	0,147,513	2.75150	5.34160	2.86420
chr1	12570718	12571226	C694PACXX_7_7105.sorted.filtered_peak_221	49	.	12570718	12571226	0	2	417,1	0,507	3.34124	7.53147	4.92167
chr1	12664273	12664739	C694PACXX_7_7105.sorted.filtered_peak_222	47	.	12664273	12664739	0	3	1,432,1	0,30,465	3.13570	7.38079	4.77632
chr1	12677944	12678560	C694PACXX_7_7105.sorted.filtered_peak_223	25	.	12677944	12678560	0	3	1,387,1	0,221,615	2.23563	4.94757	2.50766
chr1	12718923	12719356	C694PACXX_7_7105.sorted.filtered_peak_224	31	.	12718923	12719356	0	3	1,279,1	0,146,432	3.02645	5.68405	3.18220
chr1	13992247	13992547	C694PACXX_7_7105.sorted.filtered_peak_225	49	.	13992247	13992547	0	2	1,297	0,3	3.48377	7.56660	4.93711
chr1	14026285	14027041	C694PACXX_7_7105.sorted.filtered_peak_226	26	.	14026285	14027041	0	3	1,383,1	0,263,755	2.47970	5.09962	2.65993
chr1	14027326	14027599	C694PACXX_7_7105.sorted.filtered_peak_227	17	.	14027326	14027599	0	2	1,1	0,272	2.28952	4.14879	1.78427
chr1	14029309	14029562	C694PACXX_7_7105.sorted.filtered_peak_228	21	.	14029309	14029562	0	2	1,1	0,252	2.35621	4.53373	2.13113
chr1	14057211	14057759	C694PACXX_7_7105.sorted.filtered_peak_229	79	.	14057211	14057759	0	3	1,546,1	0,1,547	3.49124	10.75908	7.98276
chr1	14075518	14076568	C694PACXX_7_7105.sorted.filtered_peak_230	166	.	14075518	14076568	0	3	1,815,1	0,8,1049	4.36188	19.63606	16.63316
chr1	15438814	15439064	C694PACXX_7_7105.sorted.filtered_peak_231	16	.	15438814	15439064	0	2	1,1	0,249	2.45466	3.98801	1.64609
chr1	15575494	15575968	C694PACXX_7_7105.sorted.filtered_peak_232	40	.	15575494	15575968	0	2	443,1	0,473	2.82567	6.61767	4.05688
chr1	15650085	15650383	C694PACXX_7_7105.sorted.filtered_peak_233	44	.	15650085	15650383	0	3	1,282,1	0,15,297	3.24727	7.01994	4.42833
chr1	15672434	15672834	C694PACXX_7_7105.sorted.filtered_peak_234	81	.	15672434	15672834	0	3	1,349,1	0,3,399	3.47660	10.88297	8.12420
chr1	15679040	15679339	C694PACXX_7_7105.sorted.filtered_peak_235	19	.	15679040	15679339	0	2	1,1	0,298	2.61062	4.30873	1.92872
chr1	15735850	15736563	C694PACXX_7_7105.sorted.filtered_peak_236	82	.	15735850	15736563	0	3	1,708,1	0,4,712	3.04124	11.01827	8.25607
chr1	15738492	15738837	C694PACXX_7_7105.sorted.filtered_peak_237	25	.	15738492	15738837	0	3	1,292,1	0,13,344	2.18084	5.04026	2.59423
chr1	15744095	15744385	C694PACXX_7_7105.sorted.filtered_peak_238	21	.	15744095	15744385	0	2	1,1	0,289	2.36102	4.50226	2.11591
chr1	15757473	15757905	C694PACXX_7_7105.sorted.filtered_peak_239	16	.	15757473	15757905	0	2	1,1	0,431	2.36384	3.96741	1.63893
chr1	15850686	15851794	C694PACXX_7_7105.sorted.filtered_peak_240	350	.	15850686	15851794	0	2	1,1104	0,4	4.28974	38.62013	35.06026
chr1	15852969	15853516	C694PACXX_7_7105.sorted.filtered_peak_241	182	.	15852969	15853516	0	3	1,538,1	0,1,546	3.22018	21.34815	18.25663
chr1	15911280	15911691	C694PACXX_7_7105.sorted.filtered_peak_242	53	.	15911280	15911691	0	1	411	0	3.68256	7.94924	5.30800
chr1	15929759	15930515	C694PACXX_7_7105.sorted.filtered_peak_243	100	.	15929759	15930515	0	2	736,1	0,755	4.20019	12.79969	10.00899
chr1	15943548	15944367	C694PACXX_7_7105.sorted.filtered_peak_244	168	.	15943548	15944367	0	3	1,807,1	0,3,818	4.29813	19.85562	16.82418
chr1	16011303	16011584	C694PACXX_7_7105.sorted.filtered_peak_245	19	.	16011303	16011584	0	2	1,1	0,280	2.56351	4.38071	1.98615
chr1	16023609	16023942	C694PACXX_7_7105.sorted.filtered_peak_246	14	.	16023609	16023942	0	2	1,1	0,332	2.54319	3.76325	1.44002
chr1	16160869	16162910	C694PACXX_7_7105.sorted.filtered_peak_247	125	.	16160869	16162910	0	4	1,1041,728,1	0,2,1310,2040	3.07307	15.41286	12.52395
chr1	16173698	16175231	C694PACXX_7_7105.sorted.filtered_peak_248	161	.	16173698	16175231	0	3	1,1340,1	0,4,1532	3.76900	19.13386	16.17347
chr1	16245805	16246174	C694PACXX_7_7105.sorted.filtered_peak_249	47	.	16245805	16246174	0	3	1,347,1	0,16,368	3.38136	7.37212	4.77002
chr1	16276031	16276872	C694PACXX_7_7105.sorted.filtered_peak_250	60	.	16276031	16276872	0	2	486,1	0,840	3.04442	8.61970	6.01027
chr1	16302104	16302992	C694PACXX_7_7105.sorted.filtered_peak_251	137	.	16302104	16302992	0	3	1,704,1	0,26,887	4.43427	16.64538	13.72248
chr1	16405393	16405831	C694PACXX_7_7105.sorted.filtered_peak_252	39	.	16405393	16405831	0	3	1,427,1	0,6,437	2.99121	6.47653	3.90815
chr1	16532904	16533774	C694PACXX_7_7105.sorted.filtered_peak_253	207	.	16532904	16533774	0	3	1,867,1	0,2,869	4.26643	23.86747	20.71163
chr1	16543812	16544432	C694PACXX_7_7105.sorted.filtered_peak_254	74	.	16543812	16544432	0	3	1,613,1	0,2,619	3.44515	10.11745	7.41545
chr1	16563103	16563898	C694PACXX_7_7105.sorted.filtered_peak_255	96	.	16563103	16563898	0	3	1,736,1	0,53,794	3.84538	12.46775	9.69349
chr1	16570915	16571165	C694PACXX_7_7105.sorted.filtered_peak_256	23	.	16570915	16571165	0	2	1,1	0,249	2.67813	4.72813	2.30421
chr1	16678258	16679410	C694PACXX_7_7105.sorted.filtered_peak_257	133	.	16678258	16679410	0	3	1,836,1	0,309,1151	4.19039	16.29177	13.39293
chr1	16693338	16694592	C694PACXX_7_7105.sorted.filtered_peak_258	195	.	16693338	16694592	0	3	1,1235,1	0,2,1253	4.16020	22.68748	19.57014
chr1	16747263	16747690	C694PACXX_7_7105.sorted.filtered_peak_259	27	.	16747263	16747690	0	3	1,397,1	0,26,426	2.89801	5.17139	2.71412
chr1	16766969	16768065	C694PACXX_7_7105.sorted.filtered_peak_260	37	.	16766969	16768065	0	3	1,938,1	0,37,1095	2.85700	6.28589	3.75616
chr1	16825434	16826040	C694PACXX_7_7105.sorted.filtered_peak_261	108	.	16825434	16826040	0	2	602,1	0,605	4.84115	13.67819	10.81516
chr1	16840415	16840932	C694PACXX_7_7105.sorted.filtered_peak_262	96	.	16840415	16840932	0	1	517	0	4.63527	12.48603	9.68641
chr1	16939719	16940417	C694PACXX_7_7105.sorted.filtered_peak_263	126	.	16939719	16940417	0	2	691,1	0,697	3.53549	15.52984	12.60271
chr1	16952113	16952451	C694PACXX_7_7105.sorted.filtered_peak_264	13	.	16952113	16952451	0	2	1,1	0,337	2.22781	3.65371	1.36641
chr1	16957330	16957713	C694PACXX_7_7105.sorted.filtered_peak_265	26	.	16957330	16957713	0	2	341,1	0,382	2.53632	5.08740	2.63627
chr1	16970685	16971567	C694PACXX_7_7105.sorted.filtered_peak_266	119	.	16970685	16971567	0	3	1,878,1	0,3,881	4.57148	14.85184	11.97021
chr1	17036297	17036613	C694PACXX_7_7105.sorted.filtered_peak_267	51	.	17036297	17036613	0	2	306,1	0,315	3.21455	7.75114	5.11517
chr1	17053807	17054307	C694PACXX_7_7105.sorted.filtered_peak_268	50	.	17053807	17054307	0	3	1,496,1	0,1,499	3.27174	7.70532	5.08608
chr1	17223042	17223517	C694PACXX_7_7105.sorted.filtered_peak_269	21	.	17223042	17223517	0	2	1,1	0,474	2.78219	4.55410	2.14715
chr1	17230866	17231824	C694PACXX_7_7105.sorted.filtered_peak_270	154	.	17230866	17231824	0	3	1,949,1	0,2,957	4.04309	18.49674	15.49900
chr1	17240078	17241088	C694PACXX_7_7105.sorted.filtered_peak_271	169	.	17240078	17241088	0	3	1,984,1	0,12,1009	4.77989	19.99792	16.99105
chr1	17287216	17287761	C694PACXX_7_7105.sorted.filtered_peak_272	29	.	17287216	17287761	0	3	1,461,1	0,5,544	2.96435	5.36586	2.90944
chr1	17337942	17338744	C694PACXX_7_7105.sorted.filtered_peak_273	65	.	17337942	17338744	0	2	1,683	0,119	3.45177	9.25930	6.57302
chr1	17380398	17380907	C694PACXX_7_7105.sorted.filtered_peak_274	341	.	17380398	17380907	0	3	1,507,1	0,1,508	6.25569	37.67333	34.13911
chr1	17746449	17746706	C694PACXX_7_7105.sorted.filtered_peak_275	19	.	17746449	17746706	0	2	1,1	0,256	2.68515	4.37119	1.98046
chr1	17764241	17764678	C694PACXX_7_7105.sorted.filtered_peak_276	67	.	17764241	17764678	0	3	1,426,1	0,4,436	2.83356	9.41202	6.70628
chr1	17766064	17766641	C694PACXX_7_7105.sorted.filtered_peak_277	44	.	17766064	17766641	0	3	1,561,1	0,7,576	2.53167	7.03767	4.46609
chr1	17820772	17821095	C694PACXX_7_7105.sorted.filtered_peak_278	30	.	17820772	17821095	0	1	323	0	3.07923	5.55926	3.05420
chr1	19228783	19229609	C694PACXX_7_7105.sorted.filtered_peak_279	166	.	19228783	19229609	0	3	1,733,1	0,91,825	4.30375	19.69023	16.64108
chr1	19252945	19253675	C694PACXX_7_7105.sorted.filtered_peak_280	92	.	19252945	19253675	0	3	1,711,1	0,3,729	3.41997	11.98728	9.21042
chr1	19254295	19254592	C694PACXX_7_7105.sorted.filtered_peak_281	25	.	19254295	19254592	0	2	1,1	0,296	2.34441	4.94392	2.50846
chr1	19278328	19278854	C694PACXX_7_7105.sorted.filtered_peak_282	61	.	19278328	19278854	0	3	1,488,1	0,33,525	2.60725	8.87582	6.19918
chr1	19282158	19282492	C694PACXX_7_7105.sorted.filtered_peak_283	28	.	19282158	19282492	0	3	1,310,1	0,14,333	2.16265	5.29303	2.81506
chr1	19283115	19283575	C694PACXX_7_7105.sorted.filtered_peak_284	186	.	19283115	19283575	0	3	1,447,1	0,3,459	3.97428	21.74489	18.63068
chr1	19337612	19337973	C694PACXX_7_7105.sorted.filtered_peak_285	71	.	19337612	19337973	0	3	1,357,1	0,1,360	3.74280	9.83153	7.10340
chr1	19400852	19401517	C694PACXX_7_7105.sorted.filtered_peak_286	56	.	19400852	19401517	0	3	1,640,1	0,22,664	3.15990	8.27593	5.61928
chr1	19450460	19450722	C694PACXX_7_7105.sorted.filtered_peak_287	16	.	19450460	19450722	0	2	1,1	0,261	2.43908	3.96653	1.62671
chr1	19536330	19537195	C694PACXX_7_7105.sorted.filtered_peak_288	212	.	19536330	19537195	0	3	1,755,1	0,105,864	4.80887	24.44643	21.27454
chr1	19577796	19578509	C694PACXX_7_7105.sorted.filtered_peak_289	149	.	19577796	19578509	0	3	1,682,1	0,28,712	4.46323	17.88558	14.90875
chr1	19638398	19639007	C694PACXX_7_7105.sorted.filtered_peak_290	149	.	19638398	19639007	0	3	1,598,1	0,5,608	4.04167	17.88447	14.91520
chr1	19668187	19668513	C694PACXX_7_7105.sorted.filtered_peak_291	13	.	19668187	19668513	0	2	1,1	0,325	2.32247	3.68515	1.39133
chr1	19717400	19718278	C694PACXX_7_7105.sorted.filtered_peak_292	113	.	19717400	19718278	0	3	1,799,1	0,4,877	3.74951	14.21838	11.34874
chr1	19789702	19790218	C694PACXX_7_7105.sorted.filtered_peak_293	73	.	19789702	19790218	0	3	1,483,1	0,4,515	3.77492	10.08823	7.35848
chr1	19803371	19804109	C694PACXX_7_7105.sorted.filtered_peak_294	22	.	19803371	19804109	0	3	1,320,1	0,4,737	2.45005	4.68256	2.27782
chr1	19811851	19812626	C694PACXX_7_7105.sorted.filtered_peak_295	194	.	19811851	19812626	0	3	1,760,1	0,1,774	4.28740	22.57940	19.43748
chr1	19908673	19909255	C694PACXX_7_7105.sorted.filtered_peak_296	23	.	19908673	19909255	0	3	1,501,1	0,79,581	2.80332	4.75605	2.32410
chr1	19923060	19924327	C694PACXX_7_7105.sorted.filtered_peak_297	157	.	19923060	19924327	0	3	1,1094,1	0,8,1266	4.06490	18.68066	15.70646
chr1	19933252	19933655	C694PACXX_7_7105.sorted.filtered_peak_298	60	.	19933252	19933655	0	3	1,388,1	0,11,402	3.62872	8.75808	6.08090
chr1	19970534	19971089	C694PACXX_7_7105.sorted.filtered_peak_299	31	.	19970534	19971089	0	2	1,550	0,5	2.68007	5.60948	3.12003
chr1	20041940	20042446	C694PACXX_7_7105.sorted.filtered_peak_300	37	.	20041940	20042446	0	3	1,326,1	0,92,505	3.21058	6.22753	3.70690
chr1	20125957	20127060	C694PACXX_7_7105.sorted.filtered_peak_301	34	.	20125957	20127060	0	3	1,1093,1	0,3,1102	2.82875	5.95808	3.43617
chr1	20208476	20209484	C694PACXX_7_7105.sorted.filtered_peak_302	127	.	20208476	20209484	0	3	1,789,1	0,102,1007	3.90291	15.61756	12.73712
chr1	20478549	20479179	C694PACXX_7_7105.sorted.filtered_peak_303	31	.	20478549	20479179	0	3	1,522,1	0,99,629	2.93634	5.62748	3.12173
chr1	20511729	20513017	C694PACXX_7_7105.sorted.filtered_peak_304	26	.	20511729	20513017	0	4	1,392,329,1	0,65,544,1287	2.59059	5.11810	2.68817
chr1	20539323	20539821	C694PACXX_7_7105.sorted.filtered_peak_305	14	.	20539323	20539821	0	2	1,1	0,497	2.39397	3.82019	1.49928
chr1	20834272	20834879	C694PACXX_7_7105.sorted.filtered_peak_306	73	.	20834272	20834879	0	2	1,592	0,15	3.74520	10.10401	7.35507
chr1	20959780	20960661	C694PACXX_7_7105.sorted.filtered_peak_307	64	.	20959780	20960661	0	3	1,848,1	0,26,880	3.31185	9.15115	6.47286
chr1	20987711	20988448	C694PACXX_7_7105.sorted.filtered_peak_308	181	.	20987711	20988448	0	3	1,726,1	0,10,736	4.42215	21.16134	18.12127
chr1	21022997	21023739	C694PACXX_7_7105.sorted.filtered_peak_309	17	.	21022997	21023739	0	3	1,382,1	0,355,741	2.43877	4.16110	1.79948
chr1	21044133	21044926	C694PACXX_7_7105.sorted.filtered_peak_310	29	.	21044133	21044926	0	3	1,588,1	0,198,792	2.75985	5.44109	2.95852
chr1	21112726	21114180	C694PACXX_7_7105.sorted.filtered_peak_311	192	.	21112726	21114180	0	3	1,1378,1	0,10,1453	3.90905	22.36862	19.26902
chr1	21348636	21349517	C694PACXX_7_7105.sorted.filtered_peak_312	97	.	21348636	21349517	0	3	1,744,1	0,9,880	4.34358	12.58165	9.79143
chr1	21502865	21503713	C694PACXX_7_7105.sorted.filtered_peak_313	270	.	21502865	21503713	0	3	1,839,1	0,8,847	5.13273	30.30618	27.00986
chr1	21581822	21582326	C694PACXX_7_7105.sorted.filtered_peak_314	25	.	21581822	21582326	0	3	1,341,1	0,3,503	2.70990	4.98503	2.54809
chr1	21619768	21620160	C694PACXX_7_7105.sorted.filtered_peak_315	13	.	21619768	21620160	0	2	1,1	0,391	2.06229	3.59690	1.31539
chr1	21620911	21621397	C694PACXX_7_7105.sorted.filtered_peak_316	56	.	21620911	21621397	0	3	1,474,1	0,10,485	2.92994	8.28790	5.63083
chr1	21660669	21661321	C694PACXX_7_7105.sorted.filtered_peak_317	70	.	21660669	21661321	0	3	1,521,1	0,1,651	3.29680	9.77277	7.09277
chr1	21671823	21672336	C694PACXX_7_7105.sorted.filtered_peak_318	81	.	21671823	21672336	0	3	1,476,1	0,6,512	3.54021	10.88328	8.13311
chr1	21695012	21695336	C694PACXX_7_7105.sorted.filtered_peak_319	30	.	21695012	21695336	0	1	324	0	3.09560	5.60788	3.09584
chr1	21766288	21766856	C694PACXX_7_7105.sorted.filtered_peak_320	117	.	21766288	21766856	0	3	1,532,1	0,15,567	4.76832	14.63771	11.77605
chr1	22100008	22100345	C694PACXX_7_7105.sorted.filtered_peak_321	26	.	22100008	22100345	0	1	337	0	2.86487	5.10826	2.65146
chr1	22108967	22110326	C694PACXX_7_7105.sorted.filtered_peak_322	142	.	22108967	22110326	0	4	1,263,990,1	0,1,368,1358	3.71099	17.19273	14.24703
chr1	22147820	22148091	C694PACXX_7_7105.sorted.filtered_peak_323	25	.	22147820	22148091	0	2	1,1	0,270	2.78083	4.98826	2.53895
chr1	22263672	22263987	C694PACXX_7_7105.sorted.filtered_peak_324	16	.	22263672	22263987	0	2	290,1	0,314	2.41023	3.98116	1.64514
chr1	22290500	22290841	C694PACXX_7_7105.sorted.filtered_peak_325	31	.	22290500	22290841	0	2	1,267	0,74	3.11298	5.67098	3.15604
chr1	22345511	22346065	C694PACXX_7_7105.sorted.filtered_peak_326	58	.	22345511	22346065	0	2	482,1	0,553	3.67051	8.44220	5.82084
chr1	22351503	22352634	C694PACXX_7_7105.sorted.filtered_peak_327	117	.	22351503	22352634	0	3	1,1121,1	0,7,1130	3.86798	14.66518	11.74138
chr1	22366132	22366910	C694PACXX_7_7105.sorted.filtered_peak_328	201	.	22366132	22366910	0	3	1,761,1	0,4,777	5.36396	23.23419	20.15594
chr1	22378907	22380007	C694PACXX_7_7105.sorted.filtered_peak_329	83	.	22378907	22380007	0	3	1,1051,1	0,11,1099	3.54440	11.12633	8.36268
chr1	22482430	22482680	C694PACXX_7_7105.sorted.filtered_peak_330	19	.	22482430	22482680	0	2	1,1	0,249	2.69099	4.31065	1.92931
chr1	22778134	22778962	C694PACXX_7_7105.sorted.filtered_peak_331	96	.	22778134	22778962	0	3	1,819,1	0,8,827	3.89671	12.48821	9.66122
chr1	23211651	23211992	C694PACXX_7_7105.sorted.filtered_peak_332	22	.	23211651	23211992	0	3	1,291,1	0,31,340	2.62320	4.61278	2.20019
chr1	23345538	23346388	C694PACXX_7_7105.sorted.filtered_peak_333	140	.	23345538	23346388	0	2	1,789	0,61	4.38357	16.97892	14.03182
chr1	23426631	23427187	C694PACXX_7_7105.sorted.filtered_peak_334	41	.	23426631	23427187	0	2	1,436	0,120	2.90123	6.67595	4.13085
chr1	23445439	23446062	C694PACXX_7_7105.sorted.filtered_peak_335	38	.	23445439	23446062	0	3	1,257,1	0,364,622	3.09177	6.38564	3.83507
chr1	23494032	23494473	C694PACXX_7_7105.sorted.filtered_peak_336	22	.	23494032	23494473	0	3	1,290,1	0,47,440	2.56689	4.64221	2.23705
chr1	23495158	23495583	C694PACXX_7_7105.sorted.filtered_peak_337	67	.	23495158	23495583	0	3	1,420,1	0,3,424	3.55950	9.41592	6.70520
chr1	23503795	23504205	C694PACXX_7_7105.sorted.filtered_peak_338	15	.	23503795	23504205	0	2	1,1	0,409	2.49233	3.84407	1.52651
chr1	23670253	23671492	C694PACXX_7_7105.sorted.filtered_peak_339	137	.	23670253	23671492	0	3	1,1165,1	0,1,1238	3.77579	16.60680	13.71229
chr1	23694483	23695818	C694PACXX_7_7105.sorted.filtered_peak_340	188	.	23694483	23695818	0	3	1,1277,1	0,1,1334	4.01267	21.89817	18.82393
chr1	23730516	23730766	C694PACXX_7_7105.sorted.filtered_peak_341	17	.	23730516	23730766	0	2	1,1	0,249	2.52357	4.11273	1.75514
chr1	23810640	23811422	C694PACXX_7_7105.sorted.filtered_peak_342	120	.	23810640	23811422	0	3	1,758,1	0,23,781	4.29379	14.96462	12.08368
chr1	23823392	23823899	C694PACXX_7_7105.sorted.filtered_peak_343	32	.	23823392	23823899	0	1	507	0	3.13213	5.76966	3.25560
chr1	23854702	23855070	C694PACXX_7_7105.sorted.filtered_peak_344	51	.	23854702	23855070	0	2	354,1	0,367	2.68711	7.75889	5.12385
chr1	23857592	23858105	C694PACXX_7_7105.sorted.filtered_peak_345	54	.	23857592	23858105	0	3	1,369,1	0,140,512	2.79207	8.04297	5.41396
chr1	23866174	23866737	C694PACXX_7_7105.sorted.filtered_peak_346	120	.	23866174	23866737	0	2	1,554	0,9	4.78212	14.92613	12.03511
chr1	23881081	23881828	C694PACXX_7_7105.sorted.filtered_peak_347	65	.	23881081	23881828	0	3	1,630,1	0,3,746	2.91786	9.22013	6.51990
chr1	23885728	23886284	C694PACXX_7_7105.sorted.filtered_peak_348	44	.	23885728	23886284	0	3	1,518,1	0,36,555	2.60466	7.04546	4.47611
chr1	23946088	23946523	C694PACXX_7_7105.sorted.filtered_peak_349	46	.	23946088	23946523	0	3	1,394,1	0,32,434	3.11111	7.23027	4.63813
chr1	23950950	23951219	C694PACXX_7_7105.sorted.filtered_peak_350	15	.	23950950	23951219	0	2	267,1	0,268	2.45355	3.88156	1.55732
chr1	23961450	23961799	C694PACXX_7_7105.sorted.filtered_peak_351	30	.	23961450	23961799	0	3	1,337,1	0,1,348	2.89292	5.53501	3.04278
chr1	24018005	24018650	C694PACXX_7_7105.sorted.filtered_peak_352	67	.	24018005	24018650	0	2	644,1	0,644	3.59368	9.48751	6.77692
chr1	24046889	24047139	C694PACXX_7_7105.sorted.filtered_peak_353	17	.	24046889	24047139	0	1	250	0	2.65469	4.11409	1.74432
chr1	24069523	24070663	C694PACXX_7_7105.sorted.filtered_peak_354	36	.	24069523	24070663	0	3	1,560,1	0,5,1139	2.83650	6.13903	3.60947
chr1	24098706	24098959	C694PACXX_7_7105.sorted.filtered_peak_355	30	.	24098706	24098959	0	2	1,1	0,252	2.93199	5.51139	3.01063
chr1	24104405	24105402	C694PACXX_7_7105.sorted.filtered_peak_356	96	.	24104405	24105402	0	3	1,935,1	0,26,996	3.81038	12.46032	9.68808
chr1	24117401	24117743	C694PACXX_7_7105.sorted.filtered_peak_357	35	.	24117401	24117743	0	3	1,318,1	0,10,341	2.81452	6.09866	3.56542
chr1	24127096	24127799	C694PACXX_7_7105.sorted.filtered_peak_358	164	.	24127096	24127799	0	3	1,489,1	0,9,702	4.05931	19.41004	16.41230
chr1	24136354	24136704	C694PACXX_7_7105.sorted.filtered_peak_359	17	.	24136354	24136704	0	2	1,1	0,349	2.45399	4.04271	1.70189
chr1	24151555	24152145	C694PACXX_7_7105.sorted.filtered_peak_360	93	.	24151555	24152145	0	3	1,580,1	0,7,589	4.27896	12.13571	9.33728
chr1	24164981	24165260	C694PACXX_7_7105.sorted.filtered_peak_361	34	.	24164981	24165260	0	1	279	0	3.19552	5.97596	3.43818
chr1	24194363	24195138	C694PACXX_7_7105.sorted.filtered_peak_362	97	.	24194363	24195138	0	3	1,634,1	0,115,774	3.90182	12.57184	9.78692
chr1	24231170	24231589	C694PACXX_7_7105.sorted.filtered_peak_363	14	.	24231170	24231589	0	2	1,1	0,418	2.45850	3.70402	1.40628
chr1	24285376	24286746	C694PACXX_7_7105.sorted.filtered_peak_364	157	.	24285376	24286746	0	3	1,1042,1	0,6,1369	4.08380	18.78328	15.78485
chr1	24306468	24307392	C694PACXX_7_7105.sorted.filtered_peak_365	198	.	24306468	24307392	0	3	1,670,1	0,12,923	4.43777	22.96457	19.86873
chr1	24513884	24514187	C694PACXX_7_7105.sorted.filtered_peak_366	13	.	24513884	24514187	0	2	1,1	0,302	2.35769	3.65182	1.36657
chr1	24525823	24526147	C694PACXX_7_7105.sorted.filtered_peak_367	27	.	24525823	24526147	0	3	1,294,1	0,4,323	2.88246	5.16324	2.70346
chr1	24648289	24649094	C694PACXX_7_7105.sorted.filtered_peak_368	65	.	24648289	24649094	0	2	796,1	0,804	3.13685	9.22960	6.54088
chr1	24718486	24718935	C694PACXX_7_7105.sorted.filtered_peak_369	23	.	24718486	24718935	0	2	1,345	0,104	2.50412	4.80019	2.36752
chr1	24740077	24740468	C694PACXX_7_7105.sorted.filtered_peak_370	64	.	24740077	24740468	0	3	1,384,1	0,1,390	2.95228	9.08079	6.40179
chr1	24741920	24742434	C694PACXX_7_7105.sorted.filtered_peak_371	210	.	24741920	24742434	0	3	1,506,1	0,4,513	4.65671	24.27599	21.09854
chr1	24807730	24808235	C694PACXX_7_7105.sorted.filtered_peak_372	26	.	24807730	24808235	0	3	1,304,1	0,14,504	2.85899	5.09357	2.64390
chr1	24828554	24829755	C694PACXX_7_7105.sorted.filtered_peak_373	81	.	24828554	24829755	0	3	1,1014,1	0,186,1200	2.94815	10.88432	8.18167
chr1	24861458	24861914	C694PACXX_7_7105.sorted.filtered_peak_374	50	.	24861458	24861914	0	2	1,436	0,20	3.14168	7.67829	5.05295
chr1	24866729	24867035	C694PACXX_7_7105.sorted.filtered_peak_375	20	.	24866729	24867035	0	2	1,1	0,305	2.46494	4.48246	2.08967
chr1	24969060	24970138	C694PACXX_7_7105.sorted.filtered_peak_376	340	.	24969060	24970138	0	3	1,1025,1	0,2,1077	5.09085	37.60180	34.08144
chr1	25015053	25015511	C694PACXX_7_7105.sorted.filtered_peak_377	21	.	25015053	25015511	0	2	316,1	0,457	2.78965	4.55521	2.13689
chr1	25020909	25021194	C694PACXX_7_7105.sorted.filtered_peak_378	18	.	25020909	25021194	0	2	1,1	0,284	2.57400	4.19414	1.83226
chr1	25022016	25022391	C694PACXX_7_7105.sorted.filtered_peak_379	20	.	25022016	25022391	0	3	1,273,1	0,29,374	2.63875	4.43474	2.04420
chr1	25036271	25036705	C694PACXX_7_7105.sorted.filtered_peak_380	15	.	25036271	25036705	0	2	1,1	0,433	2.55187	3.89943	1.57176
chr1	25071315	25072222	C694PACXX_7_7105.sorted.filtered_peak_381	347	.	25071315	25072222	0	2	1,905	0,2	5.39272	38.25246	34.71642
chr1	25174405	25175246	C694PACXX_7_7105.sorted.filtered_peak_382	112	.	25174405	25175246	0	3	1,829,1	0,11,840	3.94206	14.18704	11.29548
chr1	25237607	25238086	C694PACXX_7_7105.sorted.filtered_peak_383	79	.	25237607	25238086	0	3	1,471,1	0,1,478	3.43888	10.69499	7.92932
chr1	25251620	25251978	C694PACXX_7_7105.sorted.filtered_peak_384	35	.	25251620	25251978	0	3	1,349,1	0,6,357	2.28863	6.03163	3.51316
chr1	25256103	25257208	C694PACXX_7_7105.sorted.filtered_peak_385	53	.	25256103	25257208	0	3	1,1100,1	0,2,1104	2.49206	7.98380	5.36373
chr1	25281596	25282031	C694PACXX_7_7105.sorted.filtered_peak_386	106	.	25281596	25282031	0	3	1,422,1	0,2,434	3.77964	13.46882	10.62516
chr1	25291412	25292048	C694PACXX_7_7105.sorted.filtered_peak_387	149	.	25291412	25292048	0	3	1,630,1	0,5,635	3.54023	17.90661	14.91169
chr1	25311548	25312069	C694PACXX_7_7105.sorted.filtered_peak_388	55	.	25311548	25312069	0	3	1,513,1	0,5,520	3.09463	8.15123	5.52108
chr1	25319174	25319744	C694PACXX_7_7105.sorted.filtered_peak_389	52	.	25319174	25319744	0	3	1,559,1	0,10,569	3.06753	7.86569	5.24737
chr1	25330896	25331158	C694PACXX_7_7105.sorted.filtered_peak_390	23	.	25330896	25331158	0	2	1,1	0,261	2.65570	4.79472	2.36472
chr1	25348764	25349660	C694PACXX_7_7105.sorted.filtered_peak_391	160	.	25348764	25349660	0	2	1,893	0,3	3.88550	19.11278	16.06744
chr1	25357318	25357648	C694PACXX_7_7105.sorted.filtered_peak_392	42	.	25357318	25357648	0	3	1,311,1	0,11,329	2.54495	6.84763	4.27707
chr1	25358562	25359094	C694PACXX_7_7105.sorted.filtered_peak_393	57	.	25358562	25359094	0	3	1,458,1	0,71,531	2.74737	8.43605	5.79398
chr1	25392392	25392692	C694PACXX_7_7105.sorted.filtered_peak_394	16	.	25392392	25392692	0	2	1,1	0,299	2.40446	4.01763	1.66930
chr1	25422172	25422426	C694PACXX_7_7105.sorted.filtered_peak_395	33	.	25422172	25422426	0	2	1,1	0,253	2.72087	5.85591	3.33922
chr1	25426181	25426473	C694PACXX_7_7105.sorted.filtered_peak_396	15	.	25426181	25426473	0	2	1,1	0,291	2.23529	3.87866	1.55231
chr1	25558635	25559807	C694PACXX_7_7105.sorted.filtered_peak_397	59	.	25558635	25559807	0	3	1,1133,1	0,10,1171	3.18007	8.59884	5.96040
chr1	25566053	25567074	C694PACXX_7_7105.sorted.filtered_peak_398	151	.	25566053	25567074	0	3	1,954,1	0,4,1020	4.15279	18.08277	15.12383
chr1	25573423	25574446	C694PACXX_7_7105.sorted.filtered_peak_399	246	.	25573423	25574446	0	3	1,1008,1	0,8,1022	4.60789	27.96879	24.68962
chr1	25664708	25665738	C694PACXX_7_7105.sorted.filtered_peak_400	115	.	25664708	25665738	0	3	1,712,1	0,4,1029	4.69779	14.34653	11.52407
chr1	25683484	25683886	C694PACXX_7_7105.sorted.filtered_peak_401	16	.	25683484	25683886	0	2	1,1	0,401	2.56402	3.97159	1.63692
chr1	25756520	25757691	C694PACXX_7_7105.sorted.filtered_peak_402	146	.	25756520	25757691	0	3	1,1160,1	0,6,1170	3.73555	17.60540	14.66106
chr1	25869787	25870594	C694PACXX_7_7105.sorted.filtered_peak_403	57	.	25869787	25870594	0	3	1,555,1	0,76,806	3.24966	8.41696	5.77840
chr1	25876100	25876647	C694PACXX_7_7105.sorted.filtered_peak_404	30	.	25876100	25876647	0	3	1,482,1	0,53,546	2.76094	5.51265	3.03440
chr1	25888750	25889288	C694PACXX_7_7105.sorted.filtered_peak_405	45	.	25888750	25889288	0	3	1,510,1	0,15,537	2.95757	7.17464	4.57208
chr1	25942714	25943502	C694PACXX_7_7105.sorted.filtered_peak_406	77	.	25942714	25943502	0	3	1,772,1	0,9,787	3.10518	10.51103	7.79196
chr1	25969174	25969604	C694PACXX_7_7105.sorted.filtered_peak_407	99	.	25969174	25969604	0	3	1,422,1	0,1,429	4.03782	12.81553	9.97793
chr1	25977958	25978338	C694PACXX_7_7105.sorted.filtered_peak_408	17	.	25977958	25978338	0	2	1,1	0,379	2.56398	4.08636	1.73334
chr1	26002370	26002964	C694PACXX_7_7105.sorted.filtered_peak_409	39	.	26002370	26002964	0	3	1,389,1	0,165,593	2.95247	6.52335	3.97561
chr1	26101369	26101833	C694PACXX_7_7105.sorted.filtered_peak_410	66	.	26101369	26101833	0	3	1,445,1	0,12,463	3.51177	9.30895	6.61731
chr1	26137381	26137668	C694PACXX_7_7105.sorted.filtered_peak_411	26	.	26137381	26137668	0	3	1,274,1	0,5,286	2.66032	5.12492	2.67053
chr1	26146052	26146973	C694PACXX_7_7105.sorted.filtered_peak_412	92	.	26146052	26146973	0	3	1,820,1	0,7,920	3.25547	11.98915	9.22095
chr1	26147152	26147488	C694PACXX_7_7105.sorted.filtered_peak_413	34	.	26147152	26147488	0	3	1,327,1	0,4,335	2.47920	6.01506	3.48987
chr1	26185590	26186421	C694PACXX_7_7105.sorted.filtered_peak_414	96	.	26185590	26186421	0	2	823,1	0,830	3.83389	12.44337	9.62324
chr1	26201781	26202241	C694PACXX_7_7105.sorted.filtered_peak_415	36	.	26201781	26202241	0	1	460	0	2.93707	6.13863	3.61230
chr1	26221914	26222304	C694PACXX_7_7105.sorted.filtered_peak_416	47	.	26221914	26222304	0	2	344,1	0,389	3.17052	7.38944	4.78619
chr1	26231676	26233150	C694PACXX_7_7105.sorted.filtered_peak_417	48	.	26231676	26233150	0	4	1,537,738,1	0,8,732,1473	2.75219	7.45244	4.89901
chr1	26249000	26249971	C694PACXX_7_7105.sorted.filtered_peak_418	16	.	26249000	26249971	0	3	1,284,1	0,517,970	2.49992	3.99247	1.65659
chr1	26297848	26298211	C694PACXX_7_7105.sorted.filtered_peak_419	35	.	26297848	26298211	0	3	1,271,1	0,3,362	3.09918	6.07310	3.53439
chr1	26317081	26317728	C694PACXX_7_7105.sorted.filtered_peak_420	22	.	26317081	26317728	0	3	1,562,1	0,82,646	2.63034	4.68629	2.26761
chr1	26324248	26325172	C694PACXX_7_7105.sorted.filtered_peak_421	232	.	26324248	26325172	0	3	1,714,1	0,88,923	4.88333	26.47767	23.27899
chr1	26361844	26362735	C694PACXX_7_7105.sorted.filtered_peak_422	76	.	26361844	26362735	0	3	1,888,1	0,2,890	3.37780	10.38773	7.61664
chr1	26431436	26431810	C694PACXX_7_7105.sorted.filtered_peak_423	41	.	26431436	26431810	0	3	1,335,1	0,2,373	3.30651	6.70845	4.14373
chr1	26437394	26438732	C694PACXX_7_7105.sorted.filtered_peak_424	162	.	26437394	26438732	0	3	1,1310,1	0,3,1337	4.20394	19.28418	16.25651
chr1	26452805	26453303	C694PACXX_7_7105.sorted.filtered_peak_425	143	.	26452805	26453303	0	2	1,492	0,6	4.63771	17.31876	14.33137
chr1	26471679	26472136	C694PACXX_7_7105.sorted.filtered_peak_426	22	.	26471679	26472136	0	2	377,1	0,456	2.80842	4.63632	2.21542
chr1	26490580	26491029	C694PACXX_7_7105.sorted.filtered_peak_427	17	.	26490580	26491029	0	2	1,1	0,448	2.40269	4.09464	1.75218
chr1	26496150	26496660	C694PACXX_7_7105.sorted.filtered_peak_428	81	.	26496150	26496660	0	3	1,505,1	0,3,509	3.79918	10.92191	8.16533
chr1	26528556	26528835	C694PACXX_7_7105.sorted.filtered_peak_429	14	.	26528556	26528835	0	2	1,1	0,278	2.44280	3.78888	1.47417
chr1	26560266	26561249	C694PACXX_7_7105.sorted.filtered_peak_430	397	.	26560266	26561249	0	3	1,872,1	0,1,982	5.84066	43.40940	39.73770
chr1	26602784	26603040	C694PACXX_7_7105.sorted.filtered_peak_431	29	.	26602784	26603040	0	2	1,1	0,255	2.35341	5.39153	2.91421
chr1	26606146	26606711	C694PACXX_7_7105.sorted.filtered_peak_432	43	.	26606146	26606711	0	3	1,404,1	0,158,564	2.33863	6.89235	4.34648
chr1	26611199	26611807	C694PACXX_7_7105.sorted.filtered_peak_433	87	.	26611199	26611807	0	3	1,596,1	0,4,607	2.80418	11.50862	8.70456
chr1	26613926	26614307	C694PACXX_7_7105.sorted.filtered_peak_434	66	.	26613926	26614307	0	3	1,322,1	0,4,380	2.68017	9.31670	6.62481
chr1	26632811	26634057	C694PACXX_7_7105.sorted.filtered_peak_435	77	.	26632811	26634057	0	3	1,623,1	0,1,1245	3.24024	10.39067	7.71199
chr1	26634852	26635201	C694PACXX_7_7105.sorted.filtered_peak_436	14	.	26634852	26635201	0	3	1,262,1	0,41,348	2.19294	3.77883	1.47326
chr1	26644183	26644770	C694PACXX_7_7105.sorted.filtered_peak_437	45	.	26644183	26644770	0	3	1,558,1	0,5,586	2.60566	7.14295	4.57294
chr1	26648025	26648373	C694PACXX_7_7105.sorted.filtered_peak_438	34	.	26648025	26648373	0	3	1,292,1	0,3,347	2.53236	5.93671	3.41410
chr1	26662751	26663433	C694PACXX_7_7105.sorted.filtered_peak_439	32	.	26662751	26663433	0	3	1,538,1	0,132,681	2.95726	5.70953	3.22049
chr1	26690280	26690777	C694PACXX_7_7105.sorted.filtered_peak_440	57	.	26690280	26690777	0	1	497	0	3.27650	8.35878	5.70406
chr1	26704559	26705350	C694PACXX_7_7105.sorted.filtered_peak_441	278	.	26704559	26705350	0	3	1,769,1	0,4,790	5.40904	31.15914	27.80284
chr1	26710611	26710873	C694PACXX_7_7105.sorted.filtered_peak_442	24	.	26710611	26710873	0	2	258,1	0,261	2.78243	4.86057	2.41250
chr1	26717731	26718185	C694PACXX_7_7105.sorted.filtered_peak_443	18	.	26717731	26718185	0	2	1,1	0,453	2.53079	4.19300	1.82987
chr1	26743623	26744087	C694PACXX_7_7105.sorted.filtered_peak_444	21	.	26743623	26744087	0	2	1,1	0,463	2.60950	4.52195	2.11667
chr1	26758258	26759203	C694PACXX_7_7105.sorted.filtered_peak_445	235	.	26758258	26759203	0	3	1,609,1	0,173,944	5.70121	26.72196	23.54553
chr1	26798365	26799886	C694PACXX_7_7105.sorted.filtered_peak_446	118	.	26798365	26799886	0	4	1,272,1131,1	0,45,389,1520	3.25690	14.70744	11.85945
chr1	26826547	26827970	C694PACXX_7_7105.sorted.filtered_peak_447	101	.	26826547	26827970	0	3	1,1217,1	0,170,1422	3.74248	12.98394	10.13208
chr1	26855918	26856787	C694PACXX_7_7105.sorted.filtered_peak_448	32	.	26855918	26856787	0	3	1,568,1	0,173,868	2.78013	5.77461	3.27817
chr1	26868348	26868998	C694PACXX_7_7105.sorted.filtered_peak_449	86	.	26868348	26868998	0	3	1,626,1	0,9,649	3.21311	11.43754	8.64034
chr1	26872096	26872614	C694PACXX_7_7105.sorted.filtered_peak_450	52	.	26872096	26872614	0	3	1,482,1	0,7,517	2.82192	7.85726	5.25092
chr1	26928880	26929229	C694PACXX_7_7105.sorted.filtered_peak_451	19	.	26928880	26929229	0	2	1,1	0,348	2.61255	4.27975	1.90064
chr1	26946568	26948089	C694PACXX_7_7105.sorted.filtered_peak_452	134	.	26946568	26948089	0	2	1520,1	0,1520	3.73684	16.35845	13.43958
chr1	27018849	27019136	C694PACXX_7_7105.sorted.filtered_peak_453	19	.	27018849	27019136	0	3	1,268,1	0,13,286	1.99005	4.35452	1.96791
chr1	27021882	27022637	C694PACXX_7_7105.sorted.filtered_peak_454	110	.	27021882	27022637	0	3	1,728,1	0,12,754	2.93236	13.85062	11.02765
chr1	27032910	27033166	C694PACXX_7_7105.sorted.filtered_peak_455	12	.	27032910	27033166	0	2	1,1	0,255	2.35962	3.53728	1.26257
chr1	27048153	27048523	C694PACXX_7_7105.sorted.filtered_peak_456	14	.	27048153	27048523	0	2	1,1	0,369	2.43030	3.71648	1.41649
chr1	27060525	27060904	C694PACXX_7_7105.sorted.filtered_peak_457	23	.	27060525	27060904	0	2	330,1	0,378	2.82547	4.73926	2.31209
chr1	27070473	27071023	C694PACXX_7_7105.sorted.filtered_peak_458	124	.	27070473	27071023	0	2	547,1	0,549	4.10720	15.31341	12.41538
chr1	27113845	27114840	C694PACXX_7_7105.sorted.filtered_peak_459	200	.	27113845	27114840	0	3	1,993,1	0,1,994	3.96616	23.26099	20.08709
chr1	27126000	27126297	C694PACXX_7_7105.sorted.filtered_peak_460	12	.	27126000	27126297	0	2	1,1	0,296	2.45124	3.56052	1.29052
chr1	27152802	27153498	C694PACXX_7_7105.sorted.filtered_peak_461	72	.	27152802	27153498	0	3	1,687,1	0,3,695	3.47435	10.01770	7.27011
chr1	27160013	27160568	C694PACXX_7_7105.sorted.filtered_peak_462	152	.	27160013	27160568	0	2	1,554	0,1	4.44046	18.24954	15.24109
chr1	27191152	27192129	C694PACXX_7_7105.sorted.filtered_peak_463	169	.	27191152	27192129	0	2	938,1	0,976	4.49282	19.95708	16.92291
chr1	27216414	27217179	C694PACXX_7_7105.sorted.filtered_peak_464	48	.	27216414	27217179	0	2	1,758	0,7	3.16642	7.41929	4.81226
chr1	27226401	27227376	C694PACXX_7_7105.sorted.filtered_peak_465	47	.	27226401	27227376	0	3	1,917,1	0,49,974	3.26341	7.34903	4.76275
chr1	27247718	27248774	C694PACXX_7_7105.sorted.filtered_peak_466	144	.	27247718	27248774	0	3	1,1032,1	0,4,1055	4.10456	17.31751	14.41252
chr1	27320000	27320810	C694PACXX_7_7105.sorted.filtered_peak_467	29	.	27320000	27320810	0	3	1,777,1	0,2,809	2.68797	5.42236	2.93484
chr1	27371093	27371572	C694PACXX_7_7105.sorted.filtered_peak_468	43	.	27371093	27371572	0	2	466,1	0,478	3.32086	6.93764	4.36866
chr1	27438687	27438953	C694PACXX_7_7105.sorted.filtered_peak_469	37	.	27438687	27438953	0	3	1,252,1	0,5,265	2.95926	6.32716	3.76937
chr1	27463504	27464037	C694PACXX_7_7105.sorted.filtered_peak_470	77	.	27463504	27464037	0	3	1,519,1	0,10,532	3.60192	10.44447	7.71315
chr1	27481321	27482117	C694PACXX_7_7105.sorted.filtered_peak_471	106	.	27481321	27482117	0	3	1,791,1	0,3,795	3.69296	13.52000	10.67860
chr1	27524461	27524775	C694PACXX_7_7105.sorted.filtered_peak_472	22	.	27524461	27524775	0	1	314	0	2.82154	4.65991	2.23020
chr1	27560643	27561412	C694PACXX_7_7105.sorted.filtered_peak_473	328	.	27560643	27561412	0	3	1,740,1	0,15,768	5.68169	36.29440	32.83965
chr1	27611074	27611497	C694PACXX_7_7105.sorted.filtered_peak_474	37	.	27611074	27611497	0	1	423	0	3.26144	6.28068	3.73983
chr1	27627138	27627616	C694PACXX_7_7105.sorted.filtered_peak_475	20	.	27627138	27627616	0	3	1,406,1	0,4,477	2.49492	4.45182	2.05464
chr1	27648335	27649118	C694PACXX_7_7105.sorted.filtered_peak_476	162	.	27648335	27649118	0	3	1,748,1	0,23,782	4.39429	19.24610	16.23296
chr1	27668038	27668648	C694PACXX_7_7105.sorted.filtered_peak_477	18	.	27668038	27668648	0	2	1,1	0,609	2.27046	4.26195	1.89180
chr1	27669369	27670356	C694PACXX_7_7105.sorted.filtered_peak_478	41	.	27669369	27670356	0	3	1,764,1	0,26,986	2.70506	6.71875	4.19016
chr1	27683797	27684327	C694PACXX_7_7105.sorted.filtered_peak_479	36	.	27683797	27684327	0	2	1,509	0,21	2.73360	6.25467	3.69604
chr1	27691951	27692496	C694PACXX_7_7105.sorted.filtered_peak_480	44	.	27691951	27692496	0	3	1,530,1	0,9,544	2.72243	7.08172	4.48735
chr1	27718653	27719241	C694PACXX_7_7105.sorted.filtered_peak_481	98	.	27718653	27719241	0	3	1,468,1	0,114,587	3.58539	12.63396	9.82368
chr1	27744942	27745257	C694PACXX_7_7105.sorted.filtered_peak_482	24	.	27744942	27745257	0	3	1,280,1	0,3,314	2.72912	4.86503	2.44197
chr1	27781775	27782343	C694PACXX_7_7105.sorted.filtered_peak_483	20	.	27781775	27782343	0	2	1,414	0,154	2.68971	4.47987	2.09447
chr1	27816303	27817224	C694PACXX_7_7105.sorted.filtered_peak_484	231	.	27816303	27817224	0	3	1,781,1	0,139,920	5.19131	26.35516	23.13372
chr1	27894709	27895490	C694PACXX_7_7105.sorted.filtered_peak_485	104	.	27894709	27895490	0	3	1,763,1	0,14,780	3.66831	13.27804	10.44037
chr1	27930301	27930976	C694PACXX_7_7105.sorted.filtered_peak_486	50	.	27930301	27930976	0	3	1,631,1	0,41,674	2.70814	7.65756	5.07301
chr1	27944625	27945336	C694PACXX_7_7105.sorted.filtered_peak_487	34	.	27944625	27945336	0	3	1,680,1	0,23,710	2.72040	5.98031	3.44982
chr1	27949885	27950135	C694PACXX_7_7105.sorted.filtered_peak_488	24	.	27949885	27950135	0	2	1,1	0,249	2.54104	4.90871	2.46766
chr1	27959161	27959647	C694PACXX_7_7105.sorted.filtered_peak_489	44	.	27959161	27959647	0	3	1,367,1	0,115,485	2.84994	7.07012	4.49694
chr1	27986159	27986834	C694PACXX_7_7105.sorted.filtered_peak_490	42	.	27986159	27986834	0	3	1,605,1	0,69,674	2.56758	6.77716	4.21055
chr1	27989193	27989935	C694PACXX_7_7105.sorted.filtered_peak_491	60	.	27989193	27989935	0	3	1,734,1	0,5,741	2.87561	8.71926	6.03927
chr1	27998385	27999140	C694PACXX_7_7105.sorted.filtered_peak_492	121	.	27998385	27999140	0	2	1,748	0,7	4.12327	14.95883	12.10301
chr1	28051979	28053014	C694PACXX_7_7105.sorted.filtered_peak_493	387	.	28051979	28053014	0	3	1,897,1	0,3,1034	5.75561	42.35517	38.75407
chr1	28099247	28100117	C694PACXX_7_7105.sorted.filtered_peak_494	245	.	28099247	28100117	0	3	1,770,1	0,16,869	4.87732	27.81082	24.58574
chr1	28157042	28157861	C694PACXX_7_7105.sorted.filtered_peak_495	115	.	28157042	28157861	0	3	1,792,1	0,23,818	4.08790	14.42348	11.56140
chr1	28184558	28184918	C694PACXX_7_7105.sorted.filtered_peak_496	42	.	28184558	28184918	0	3	1,283,1	0,61,359	3.37067	6.83634	4.26117
chr1	28195551	28195902	C694PACXX_7_7105.sorted.filtered_peak_497	43	.	28195551	28195902	0	3	1,331,1	0,18,350	2.92364	6.95285	4.36856
chr1	28198711	28199544	C694PACXX_7_7105.sorted.filtered_peak_498	28	.	28198711	28199544	0	3	1,423,1	0,61,832	2.57349	5.36566	2.89953
chr1	28213576	28214127	C694PACXX_7_7105.sorted.filtered_peak_499	25	.	28213576	28214127	0	2	1,508	0,43	2.44493	4.97982	2.53614
chr1	28218042	28218370	C694PACXX_7_7105.sorted.filtered_peak_500	42	.	28218042	28218370	0	3	1,285,1	0,20,327	2.97968	6.80529	4.23147
chr1	28240828	28241543	C694PACXX_7_7105.sorted.filtered_peak_501	214	.	28240828	28241543	0	3	1,637,1	0,74,714	5.27061	24.63555	21.48303
chr1	28286096	28286858	C694PACXX_7_7105.sorted.filtered_peak_502	84	.	28286096	28286858	0	2	1,750	0,12	3.77263	11.23587	8.45320
chr1	28414644	28415505	C694PACXX_7_7105.sorted.filtered_peak_503	240	.	28414644	28415505	0	3	1,857,1	0,2,860	5.30880	27.26617	24.02340
chr1	28495756	28496258	C694PACXX_7_7105.sorted.filtered_peak_504	131	.	28495756	28496258	0	2	1,501	0,1	4.64868	16.11891	13.16700
chr1	28499201	28499498	C694PACXX_7_7105.sorted.filtered_peak_505	20	.	28499201	28499498	0	2	1,1	0,296	2.40770	4.46837	2.06790
chr1	28525885	28526867	C694PACXX_7_7105.sorted.filtered_peak_506	41	.	28525885	28526867	0	3	1,440,1	0,186,981	2.94662	6.70456	4.17598
chr1	28535504	28535918	C694PACXX_7_7105.sorted.filtered_peak_507	20	.	28535504	28535918	0	2	254,1	0,413	2.76456	4.48134	2.07567
chr1	28559393	28559723	C694PACXX_7_7105.sorted.filtered_peak_508	77	.	28559393	28559723	0	3	1,321,1	0,6,329	3.30128	10.51898	7.76467
chr1	28562353	28562965	C694PACXX_7_7105.sorted.filtered_peak_509	149	.	28562353	28562965	0	3	1,597,1	0,13,611	4.16455	17.96688	14.98749
chr1	28572997	28573384	C694PACXX_7_7105.sorted.filtered_peak_510	21	.	28572997	28573384	0	3	1,376,1	0,5,386	2.12189	4.51007	2.10657
chr1	28573591	28574182	C694PACXX_7_7105.sorted.filtered_peak_511	303	.	28573591	28574182	0	3	1,584,1	0,3,590	5.21840	33.82587	30.39679
chr1	28575014	28575264	C694PACXX_7_7105.sorted.filtered_peak_512	21	.	28575014	28575264	0	2	1,1	0,249	2.13240	4.50152	2.10305
chr1	28582721	28583147	C694PACXX_7_7105.sorted.filtered_peak_513	71	.	28582721	28583147	0	3	1,408,1	0,1,425	3.13739	9.84502	7.11784
chr1	28585590	28586404	C694PACXX_7_7105.sorted.filtered_peak_514	151	.	28585590	28586404	0	3	1,608,1	0,3,813	3.99772	18.05945	15.12379
chr1	28655258	28655787	C694PACXX_7_7105.sorted.filtered_peak_515	263	.	28655258	28655787	0	3	1,512,1	0,1,528	5.95083	29.64782	26.33362
chr1	28695803	28696846	C694PACXX_7_7105.sorted.filtered_peak_516	68	.	28695803	28696846	0	3	1,910,1	0,124,1042	3.67819	9.55107	6.84371
chr1	28776479	28776751	C694PACXX_7_7105.sorted.filtered_peak_517	21	.	28776479	28776751	0	1	272	0	2.79134	4.55852	2.13914
chr1	28832074	28832871	C694PACXX_7_7105.sorted.filtered_peak_518	170	.	28832074	28832871	0	3	1,778,1	0,2,796	4.27558	20.03341	17.01480
chr1	28844517	28845591	C694PACXX_7_7105.sorted.filtered_peak_519	99	.	28844517	28845591	0	2	1030,1	0,1073	3.68500	12.76851	9.98846
chr1	28879164	28880247	C694PACXX_7_7105.sorted.filtered_peak_520	178	.	28879164	28880247	0	2	1067,1	0,1082	4.47873	20.81262	17.80545
chr1	28907598	28908885	C694PACXX_7_7105.sorted.filtered_peak_521	139	.	28907598	28908885	0	3	1,1024,1	0,234,1286	3.73114	16.84422	13.95203
chr1	28969186	28970211	C694PACXX_7_7105.sorted.filtered_peak_522	139	.	28969186	28970211	0	3	1,991,1	0,5,1024	3.77910	16.89964	13.97265
chr1	28974467	28975858	C694PACXX_7_7105.sorted.filtered_peak_523	162	.	28974467	28975858	0	3	1,1369,1	0,14,1390	3.99603	19.31087	16.29416
chr1	28994850	28996597	C694PACXX_7_7105.sorted.filtered_peak_524	71	.	28994850	28996597	0	3	1,1743,1	0,3,1746	3.17290	9.85208	7.12953
chr1	29062905	29064293	C694PACXX_7_7105.sorted.filtered_peak_525	156	.	29062905	29064293	0	3	1,1377,1	0,10,1387	3.94075	18.63316	15.68542
chr1	29101601	29102135	C694PACXX_7_7105.sorted.filtered_peak_526	28	.	29101601	29102135	0	3	1,393,1	0,140,533	2.84242	5.31417	2.85775
chr1	29111625	29111892	C694PACXX_7_7105.sorted.filtered_peak_527	50	.	29111625	29111892	0	1	267	0	3.63139	7.65311	5.01347
chr1	29203502	29203978	C694PACXX_7_7105.sorted.filtered_peak_528	20	.	29203502	29203978	0	2	1,1	0,475	2.75736	4.44726	2.04070
chr1	29213255	29213732	C694PACXX_7_7105.sorted.filtered_peak_529	91	.	29213255	29213732	0	2	1,474	0,3	3.39202	11.90438	9.11617
chr1	29240685	29241728	C694PACXX_7_7105.sorted.filtered_peak_530	112	.	29240685	29241728	0	3	1,885,1	0,4,1042	3.85924	14.09169	11.25346
chr1	29253317	29253755	C694PACXX_7_7105.sorted.filtered_peak_531	82	.	29253317	29253755	0	2	416,1	0,437	3.88765	10.99544	8.23081
chr1	29450659	29451286	C694PACXX_7_7105.sorted.filtered_peak_532	18	.	29450659	29451286	0	2	1,1	0,626	2.39234	4.22563	1.85957
chr1	29507708	29508816	C694PACXX_7_7105.sorted.filtered_peak_533	229	.	29507708	29508816	0	3	1,1025,1	0,81,1107	4.52536	26.18272	22.96046
chr1	29557164	29557675	C694PACXX_7_7105.sorted.filtered_peak_534	77	.	29557164	29557675	0	3	1,495,1	0,10,510	3.66748	10.49811	7.75284
chr1	29562785	29563299	C694PACXX_7_7105.sorted.filtered_peak_535	38	.	29562785	29563299	0	3	1,440,1	0,73,513	2.81419	6.39798	3.85847
chr1	29586280	29586634	C694PACXX_7_7105.sorted.filtered_peak_536	13	.	29586280	29586634	0	2	1,1	0,353	2.38513	3.64478	1.35383
chr1	30184891	30185230	C694PACXX_7_7105.sorted.filtered_peak_537	18	.	30184891	30185230	0	2	1,1	0,338	2.51256	4.27535	1.89521
chr1	30663920	30664370	C694PACXX_7_7105.sorted.filtered_peak_538	79	.	30663920	30664370	0	3	1,438,1	0,6,449	3.61566	10.73632	7.97883
chr1	30756044	30756418	C694PACXX_7_7105.sorted.filtered_peak_539	47	.	30756044	30756418	0	3	1,328,1	0,3,373	3.35025	7.35878	4.76286
chr1	31190852	31191969	C694PACXX_7_7105.sorted.filtered_peak_540	399	.	31190852	31191969	0	3	1,1102,1	0,13,1116	4.78060	43.62411	39.95284
chr1	31205396	31205755	C694PACXX_7_7105.sorted.filtered_peak_541	13	.	31205396	31205755	0	2	1,1	0,358	2.27611	3.60342	1.32076
chr1	31216452	31217293	C694PACXX_7_7105.sorted.filtered_peak_542	76	.	31216452	31217293	0	2	840,1	0,840	3.08148	10.42862	7.68449
chr1	31229197	31230074	C694PACXX_7_7105.sorted.filtered_peak_543	51	.	31229197	31230074	0	3	1,758,1	0,14,876	2.61567	7.69778	5.10325
chr1	31230333	31230621	C694PACXX_7_7105.sorted.filtered_peak_544	13	.	31230333	31230621	0	2	1,1	0,287	1.98701	3.66890	1.37827
chr1	31252444	31252775	C694PACXX_7_7105.sorted.filtered_peak_545	42	.	31252444	31252775	0	3	1,318,1	0,10,330	2.93278	6.83234	4.26288
chr1	31263718	31264033	C694PACXX_7_7105.sorted.filtered_peak_546	25	.	31263718	31264033	0	2	266,1	0,314	2.74735	4.96748	2.52717
chr1	31297152	31297512	C694PACXX_7_7105.sorted.filtered_peak_547	24	.	31297152	31297512	0	3	1,250,1	0,98,359	2.67183	4.91107	2.47205
chr1	31432903	31433162	C694PACXX_7_7105.sorted.filtered_peak_548	16	.	31432903	31433162	0	2	1,1	0,258	2.56345	3.95251	1.62103
chr1	31482876	31483321	C694PACXX_7_7105.sorted.filtered_peak_549	22	.	31482876	31483321	0	1	445	0	2.59700	4.69026	2.26591
chr1	31509539	31509833	C694PACXX_7_7105.sorted.filtered_peak_550	25	.	31509539	31509833	0	2	1,1	0,293	2.82016	4.94985	2.51918
chr1	31538054	31538922	C694PACXX_7_7105.sorted.filtered_peak_551	117	.	31538054	31538922	0	3	1,809,1	0,52,867	3.93111	14.67543	11.78614
chr1	31627697	31628547	C694PACXX_7_7105.sorted.filtered_peak_552	40	.	31627697	31628547	0	3	1,817,1	0,24,849	3.04260	6.59802	4.04664
chr1	31643737	31644000	C694PACXX_7_7105.sorted.filtered_peak_553	35	.	31643737	31644000	0	1	263	0	3.21510	6.05873	3.51760
chr1	31654537	31654837	C694PACXX_7_7105.sorted.filtered_peak_554	23	.	31654537	31654837	0	2	1,1	0,299	2.74444	4.70338	2.30102
chr1	31655162	31655474	C694PACXX_7_7105.sorted.filtered_peak_555	16	.	31655162	31655474	0	3	1,269,1	0,31,311	2.50604	3.95106	1.61991
chr1	31769313	31770049	C694PACXX_7_7105.sorted.filtered_peak_556	264	.	31769313	31770049	0	3	1,715,1	0,5,735	5.36037	29.78371	26.47968
chr1	31867548	31867962	C694PACXX_7_7105.sorted.filtered_peak_557	28	.	31867548	31867962	0	3	1,361,1	0,4,413	2.91782	5.27191	2.81221
chr1	32014273	32014873	C694PACXX_7_7105.sorted.filtered_peak_558	23	.	32014273	32014873	0	3	1,308,1	0,231,599	2.71627	4.77985	2.36412
chr1	32029735	32029985	C694PACXX_7_7105.sorted.filtered_peak_559	15	.	32029735	32029985	0	2	1,1	0,249	2.57302	3.85808	1.52302
chr1	32110035	32111006	C694PACXX_7_7105.sorted.filtered_peak_560	247	.	32110035	32111006	0	3	1,929,1	0,37,970	4.70249	28.02162	24.72683
chr1	32253957	32254592	C694PACXX_7_7105.sorted.filtered_peak_561	77	.	32253957	32254592	0	3	1,486,1	0,12,634	3.23596	10.46799	7.71973
chr1	32254800	32255072	C694PACXX_7_7105.sorted.filtered_peak_562	37	.	32254800	32255072	0	3	1,268,1	0,2,271	2.59272	6.29898	3.74433
chr1	32314052	32314692	C694PACXX_7_7105.sorted.filtered_peak_563	18	.	32314052	32314692	0	2	340,1	0,639	2.68535	4.21259	1.83091
chr1	32354725	32355323	C694PACXX_7_7105.sorted.filtered_peak_564	58	.	32354725	32355323	0	3	1,563,1	0,31,597	3.73492	8.51069	5.85278
chr1	32403365	32404364	C694PACXX_7_7105.sorted.filtered_peak_565	119	.	32403365	32404364	0	3	1,997,1	0,1,998	3.22595	14.84048	11.93210
chr1	32405408	32405801	C694PACXX_7_7105.sorted.filtered_peak_566	33	.	32405408	32405801	0	2	1,361	0,32	2.10568	5.90801	3.39618
chr1	32409234	32410447	C694PACXX_7_7105.sorted.filtered_peak_567	57	.	32409234	32410447	0	3	1,1165,1	0,9,1212	2.74075	8.35947	5.71953
chr1	32421626	32422135	C694PACXX_7_7105.sorted.filtered_peak_568	69	.	32421626	32422135	0	3	1,410,1	0,10,508	3.45846	9.62154	6.93561
chr1	32423449	32423751	C694PACXX_7_7105.sorted.filtered_peak_569	29	.	32423449	32423751	0	3	1,281,1	0,5,301	2.67485	5.41063	2.92187
chr1	32450287	32450643	C694PACXX_7_7105.sorted.filtered_peak_570	23	.	32450287	32450643	0	3	1,339,1	0,12,355	2.57076	4.72701	2.30334
chr1	32478978	32480087	C694PACXX_7_7105.sorted.filtered_peak_571	296	.	32478978	32480087	0	3	1,1102,1	0,5,1108	4.62340	32.98669	29.62138
chr1	32538251	32539224	C694PACXX_7_7105.sorted.filtered_peak_572	205	.	32538251	32539224	0	3	1,955,1	0,15,972	4.53393	23.72637	20.56194
chr1	32573388	32574376	C694PACXX_7_7105.sorted.filtered_peak_573	64	.	32573388	32574376	0	3	1,787,1	0,5,987	3.18241	9.06263	6.40649
chr1	32645039	32646047	C694PACXX_7_7105.sorted.filtered_peak_574	163	.	32645039	32646047	0	3	1,926,1	0,3,1007	4.27150	19.39502	16.38177
chr1	32666829	32667103	C694PACXX_7_7105.sorted.filtered_peak_575	19	.	32666829	32667103	0	2	1,1	0,273	2.19442	4.28523	1.90152
chr1	32671118	32671414	C694PACXX_7_7105.sorted.filtered_peak_576	28	.	32671118	32671414	0	3	1,287,1	0,7,295	2.49980	5.35413	2.87336
chr1	32687751	32688346	C694PACXX_7_7105.sorted.filtered_peak_577	135	.	32687751	32688346	0	3	1,402,1	0,2,594	4.63330	16.46855	13.56945
chr1	32715468	32716097	C694PACXX_7_7105.sorted.filtered_peak_578	93	.	32715468	32716097	0	3	1,609,1	0,19,628	3.24039	12.10405	9.32586
chr1	32722246	32722627	C694PACXX_7_7105.sorted.filtered_peak_579	15	.	32722246	32722627	0	2	1,1	0,380	2.33974	3.91078	1.58480
chr1	32729565	32729830	C694PACXX_7_7105.sorted.filtered_peak_580	20	.	32729565	32729830	0	2	1,1	0,264	2.76276	4.46018	2.04899
chr1	32757026	32758215	C694PACXX_7_7105.sorted.filtered_peak_581	203	.	32757026	32758215	0	3	1,938,1	0,177,1188	4.77928	23.41006	20.32102
chr1	32787234	32787809	C694PACXX_7_7105.sorted.filtered_peak_582	15	.	32787234	32787809	0	2	1,1	0,574	2.49601	3.93348	1.59846
chr1	32800743	32801057	C694PACXX_7_7105.sorted.filtered_peak_583	18	.	32800743	32801057	0	2	1,1	0,313	2.24149	4.26227	1.89020
chr1	32801779	32802029	C694PACXX_7_7105.sorted.filtered_peak_584	32	.	32801779	32802029	0	2	1,1	0,249	2.55708	5.81844	3.29495
chr1	32816677	32817502	C694PACXX_7_7105.sorted.filtered_peak_585	115	.	32816677	32817502	0	3	1,819,1	0,2,824	3.91508	14.40768	11.50940
chr1	32837695	32838079	C694PACXX_7_7105.sorted.filtered_peak_586	44	.	32837695	32838079	0	3	1,360,1	0,6,383	3.20109	7.03815	4.45056
chr1	32859826	32860643	C694PACXX_7_7105.sorted.filtered_peak_587	239	.	32859826	32860643	0	3	1,771,1	0,15,816	5.20314	27.15308	23.92549
chr1	32966231	32966531	C694PACXX_7_7105.sorted.filtered_peak_588	21	.	32966231	32966531	0	2	1,1	0,299	2.66036	4.57186	2.16945
chr1	32986101	32986355	C694PACXX_7_7105.sorted.filtered_peak_589	46	.	32986101	32986355	0	1	254	0	3.53052	7.23291	4.61328
chr1	33093165	33093421	C694PACXX_7_7105.sorted.filtered_peak_590	30	.	33093165	33093421	0	1	256	0	3.07269	5.53840	3.03662
chr1	33115886	33117206	C694PACXX_7_7105.sorted.filtered_peak_591	223	.	33115886	33117206	0	3	1,1175,1	0,131,1319	4.34875	25.57482	22.39983
chr1	33177743	33178244	C694PACXX_7_7105.sorted.filtered_peak_592	78	.	33177743	33178244	0	3	1,491,1	0,3,500	4.04912	10.61776	7.85126
chr1	33219445	33219778	C694PACXX_7_7105.sorted.filtered_peak_593	44	.	33219445	33219778	0	3	1,286,1	0,7,332	3.16126	7.02739	4.44003
chr1	33238684	33238980	C694PACXX_7_7105.sorted.filtered_peak_594	32	.	33238684	33238980	0	3	1,253,1	0,3,295	2.83768	5.72005	3.20261
chr1	33264488	33265106	C694PACXX_7_7105.sorted.filtered_peak_595	87	.	33264488	33265106	0	3	1,485,1	0,11,617	3.76354	11.52475	8.77597
chr1	33266688	33267357	C694PACXX_7_7105.sorted.filtered_peak_596	82	.	33266688	33267357	0	3	1,473,1	0,4,668	3.66773	10.93687	8.23321
chr1	33282501	33283742	C694PACXX_7_7105.sorted.filtered_peak_597	166	.	33282501	33283742	0	3	1,1093,1	0,93,1240	3.90476	19.56575	16.62403
chr1	33429459	33429859	C694PACXX_7_7105.sorted.filtered_peak_598	16	.	33429459	33429859	0	3	1,299,1	0,5,399	2.17548	4.02424	1.68232
chr1	33430237	33430743	C694PACXX_7_7105.sorted.filtered_peak_599	184	.	33430237	33430743	0	3	1,485,1	0,20,505	4.63706	21.50518	18.41998
chr1	33446827	33447136	C694PACXX_7_7105.sorted.filtered_peak_600	51	.	33446827	33447136	0	3	1,287,1	0,20,308	3.19084	7.78882	5.15775
chr1	33450056	33450357	C694PACXX_7_7105.sorted.filtered_peak_601	23	.	33450056	33450357	0	2	1,1	0,300	2.47022	4.72463	2.31048
chr1	33458000	33458612	C694PACXX_7_7105.sorted.filtered_peak_602	15	.	33458000	33458612	0	2	1,1	0,611	2.34760	3.84138	1.52300
chr1	33502255	33502881	C694PACXX_7_7105.sorted.filtered_peak_603	192	.	33502255	33502881	0	3	1,523,1	0,92,625	5.20683	22.34670	19.25313
chr1	33511155	33511937	C694PACXX_7_7105.sorted.filtered_peak_604	63	.	33511155	33511937	0	3	1,773,1	0,3,781	3.54872	9.02411	6.33709
chr1	33546383	33547076	C694PACXX_7_7105.sorted.filtered_peak_605	107	.	33546383	33547076	0	3	1,653,1	0,26,692	3.96613	13.60378	10.77007
chr1	33564747	33565514	C694PACXX_7_7105.sorted.filtered_peak_606	115	.	33564747	33565514	0	3	1,746,1	0,19,766	3.95810	14.46105	11.55786
chr1	33592631	33593518	C694PACXX_7_7105.sorted.filtered_peak_607	239	.	33592631	33593518	0	2	816,1	0,886	4.38068	27.16781	23.96375
chr1	33646372	33647778	C694PACXX_7_7105.sorted.filtered_peak_608	34	.	33646372	33647778	0	4	1,399,457,1	0,1,948,1405	2.63098	5.93690	3.45435
chr1	33721059	33721699	C694PACXX_7_7105.sorted.filtered_peak_609	23	.	33721059	33721699	0	3	1,250,1	0,6,639	2.52013	4.75842	2.33008
chr1	33721952	33722461	C694PACXX_7_7105.sorted.filtered_peak_610	42	.	33721952	33722461	0	3	1,504,1	0,3,508	2.93471	6.84936	4.29028
chr1	33760858	33761341	C694PACXX_7_7105.sorted.filtered_peak_611	22	.	33760858	33761341	0	2	1,1	0,482	2.77928	4.66109	2.25236
chr1	33814907	33816153	C694PACXX_7_7105.sorted.filtered_peak_612	99	.	33814907	33816153	0	3	1,955,1	0,289,1245	3.43632	12.79737	9.99679
chr1	33862786	33863145	C694PACXX_7_7105.sorted.filtered_peak_613	16	.	33862786	33863145	0	2	1,1	0,358	2.54452	4.03103	1.68838
chr1	33896328	33896881	C694PACXX_7_7105.sorted.filtered_peak_614	45	.	33896328	33896881	0	3	1,479,1	0,39,552	3.17014	7.14206	4.56855
chr1	33937920	33938433	C694PACXX_7_7105.sorted.filtered_peak_615	68	.	33937920	33938433	0	3	1,495,1	0,7,512	3.20118	9.55175	6.87004
chr1	34098780	34099151	C694PACXX_7_7105.sorted.filtered_peak_616	19	.	34098780	34099151	0	2	367,1	0,370	2.63410	4.32567	1.94185
chr1	34656291	34656564	C694PACXX_7_7105.sorted.filtered_peak_617	14	.	34656291	34656564	0	2	1,1	0,272	2.44581	3.77130	1.46629
chr1	35318236	35318653	C694PACXX_7_7105.sorted.filtered_peak_618	32	.	35318236	35318653	0	2	412,1	0,416	2.89740	5.71457	3.22225
chr1	35325023	35325677	C694PACXX_7_7105.sorted.filtered_peak_619	84	.	35325023	35325677	0	3	1,610,1	0,43,653	3.42392	11.12656	8.40141
chr1	35331767	35332317	C694PACXX_7_7105.sorted.filtered_peak_620	39	.	35331767	35332317	0	3	1,345,1	0,199,549	2.76765	6.52147	3.97739
chr1	35450584	35451194	C694PACXX_7_7105.sorted.filtered_peak_621	58	.	35450584	35451194	0	3	1,603,1	0,6,609	3.43848	8.49462	5.81455
chr1	35496974	35497759	C694PACXX_7_7105.sorted.filtered_peak_622	115	.	35496974	35497759	0	3	1,597,1	0,185,784	3.95504	14.41902	11.56845
chr1	35544675	35545401	C694PACXX_7_7105.sorted.filtered_peak_623	82	.	35544675	35545401	0	1	726	0	4.00093	10.96107	8.21352
chr1	35657534	35659140	C694PACXX_7_7105.sorted.filtered_peak_624	125	.	35657534	35659140	0	4	1,596,601,1	0,1,994,1605	3.44382	15.39760	12.56499
chr1	35733976	35734744	C694PACXX_7_7105.sorted.filtered_peak_625	83	.	35733976	35734744	0	3	1,699,1	0,58,767	3.75096	11.11694	8.34161
chr1	35923266	35923607	C694PACXX_7_7105.sorted.filtered_peak_626	47	.	35923266	35923607	0	3	1,328,1	0,4,340	3.23235	7.33783	4.72598
chr1	35965238	35965823	C694PACXX_7_7105.sorted.filtered_peak_627	45	.	35965238	35965823	0	2	486,1	0,584	3.24670	7.19592	4.59587
chr1	35971552	35972374	C694PACXX_7_7105.sorted.filtered_peak_628	85	.	35971552	35972374	0	3	1,812,1	0,1,821	3.60812	11.30741	8.52634
chr1	36004665	36005442	C694PACXX_7_7105.sorted.filtered_peak_629	18	.	36004665	36005442	0	3	1,390,1	0,375,776	2.42006	4.24899	1.87857
chr1	36022688	36023496	C694PACXX_7_7105.sorted.filtered_peak_630	111	.	36022688	36023496	0	3	1,794,1	0,6,807	3.34022	13.98538	11.11931
chr1	36043282	36043775	C694PACXX_7_7105.sorted.filtered_peak_631	17	.	36043282	36043775	0	2	1,1	0,492	2.55952	4.14496	1.78712
chr1	36106826	36107487	C694PACXX_7_7105.sorted.filtered_peak_632	93	.	36106826	36107487	0	2	1,607	0,54	3.79482	12.18208	9.39320
chr1	36181137	36181411	C694PACXX_7_7105.sorted.filtered_peak_633	15	.	36181137	36181411	0	2	1,1	0,273	2.33938	3.89725	1.56964
chr1	36184197	36184879	C694PACXX_7_7105.sorted.filtered_peak_634	48	.	36184197	36184879	0	3	1,659,1	0,11,681	3.05182	7.43813	4.82773
chr1	36234802	36235803	C694PACXX_7_7105.sorted.filtered_peak_635	134	.	36234802	36235803	0	2	999,1	0,1000	4.30220	16.39290	13.42463
chr1	36273700	36274086	C694PACXX_7_7105.sorted.filtered_peak_636	16	.	36273700	36274086	0	2	1,1	0,385	2.34591	4.03095	1.68938
chr1	36348514	36349258	C694PACXX_7_7105.sorted.filtered_peak_637	146	.	36348514	36349258	0	3	1,664,1	0,2,743	4.30313	17.60285	14.61604
chr1	36396289	36397310	C694PACXX_7_7105.sorted.filtered_peak_638	114	.	36396289	36397310	0	3	1,1014,1	0,4,1020	3.69939	14.32156	11.45067
chr1	36489142	36489392	C694PACXX_7_7105.sorted.filtered_peak_639	17	.	36489142	36489392	0	1	250	0	2.66382	4.13911	1.76329
chr1	36554013	36554867	C694PACXX_7_7105.sorted.filtered_peak_640	79	.	36554013	36554867	0	3	1,834,1	0,19,853	3.14223	10.67388	7.91256
chr1	36565274	36565964	C694PACXX_7_7105.sorted.filtered_peak_641	31	.	36565274	36565964	0	3	1,571,1	0,5,689	2.81099	5.66060	3.15234
chr1	36574673	36574994	C694PACXX_7_7105.sorted.filtered_peak_642	50	.	36574673	36574994	0	2	320,1	0,320	3.29170	7.68201	5.04377
chr1	36600702	36601124	C694PACXX_7_7105.sorted.filtered_peak_643	16	.	36600702	36601124	0	2	1,1	0,421	2.48191	3.95115	1.60986
chr1	36614617	36615546	C694PACXX_7_7105.sorted.filtered_peak_644	212	.	36614617	36615546	0	3	1,820,1	0,95,928	4.14520	24.37991	21.23543
chr1	36621186	36621905	C694PACXX_7_7105.sorted.filtered_peak_645	106	.	36621186	36621905	0	3	1,705,1	0,7,718	3.30351	13.49361	10.65061
chr1	36653753	36654005	C694PACXX_7_7105.sorted.filtered_peak_646	45	.	36653753	36654005	0	1	252	0	3.52858	7.19250	4.56825
chr1	36689192	36690455	C694PACXX_7_7105.sorted.filtered_peak_647	309	.	36689192	36690455	0	3	1,1258,1	0,3,1262	4.82357	34.42340	30.98598
chr1	36751099	36751414	C694PACXX_7_7105.sorted.filtered_peak_648	25	.	36751099	36751414	0	1	315	0	2.92591	5.02308	2.56427
chr1	36771953	36772836	C694PACXX_7_7105.sorted.filtered_peak_649	104	.	36771953	36772836	0	3	1,859,1	0,15,882	3.77184	13.29941	10.47841
chr1	36788988	36789672	C694PACXX_7_7105.sorted.filtered_peak_650	29	.	36788988	36789672	0	3	1,311,1	0,182,683	2.53416	5.41037	2.93203
chr1	36839231	36840394	C694PACXX_7_7105.sorted.filtered_peak_651	38	.	36839231	36840394	0	3	1,748,369	0,1,794	2.73734	6.40697	3.86354
chr1	36850988	36852354	C694PACXX_7_7105.sorted.filtered_peak_652	194	.	36850988	36852354	0	3	1,1223,1	0,126,1365	3.82092	22.53971	19.45820
chr1	36862999	36863741	C694PACXX_7_7105.sorted.filtered_peak_653	58	.	36862999	36863741	0	2	1,730	0,12	3.22823	8.48574	5.82558
chr1	36886247	36886973	C694PACXX_7_7105.sorted.filtered_peak_654	35	.	36886247	36886973	0	3	1,571,1	0,144,725	3.02542	6.09519	3.58541
chr1	36915890	36916632	C694PACXX_7_7105.sorted.filtered_peak_655	48	.	36915890	36916632	0	2	1,740	0,2	3.14880	7.49119	4.88120
chr1	36929620	36930416	C694PACXX_7_7105.sorted.filtered_peak_656	72	.	36929620	36930416	0	3	1,779,1	0,9,795	3.39871	9.98542	7.28853
chr1	37920466	37920939	C694PACXX_7_7105.sorted.filtered_peak_657	16	.	37920466	37920939	0	2	1,1	0,472	2.59496	3.95855	1.62175
chr1	37939883	37940401	C694PACXX_7_7105.sorted.filtered_peak_658	75	.	37939883	37940401	0	2	377,1	0,517	2.92714	10.24911	7.51800
chr1	37979644	37980801	C694PACXX_7_7105.sorted.filtered_peak_659	84	.	37979644	37980801	0	3	1,1148,1	0,2,1156	3.62596	11.15893	8.42858
chr1	38019711	38020123	C694PACXX_7_7105.sorted.filtered_peak_660	138	.	38019711	38020123	0	3	1,385,1	0,24,411	4.91763	16.76504	13.81347
chr1	38061218	38061967	C694PACXX_7_7105.sorted.filtered_peak_661	177	.	38061218	38061967	0	2	745,1	0,748	4.99388	20.73660	17.70966
chr1	38156004	38156486	C694PACXX_7_7105.sorted.filtered_peak_662	180	.	38156004	38156486	0	3	1,468,1	0,9,481	3.97585	21.11659	18.02489
chr1	38157459	38158312	C694PACXX_7_7105.sorted.filtered_peak_663	163	.	38157459	38158312	0	3	1,718,1	0,134,852	3.74270	19.34566	16.34872
chr1	38259402	38259940	C694PACXX_7_7105.sorted.filtered_peak_664	14	.	38259402	38259940	0	2	1,1	0,537	2.44206	3.77614	1.46606
chr1	38273314	38274395	C694PACXX_7_7105.sorted.filtered_peak_665	59	.	38273314	38274395	0	4	1,754,250,1	0,3,801,1080	2.93921	8.60309	5.98956
chr1	38324970	38326084	C694PACXX_7_7105.sorted.filtered_peak_666	123	.	38324970	38326084	0	3	1,1078,1	0,3,1113	4.03009	15.20841	12.31543
chr1	38397127	38397748	C694PACXX_7_7105.sorted.filtered_peak_667	127	.	38397127	38397748	0	3	1,505,1	0,113,620	4.47070	15.58974	12.70401
chr1	38412207	38412802	C694PACXX_7_7105.sorted.filtered_peak_668	31	.	38412207	38412802	0	3	1,546,1	0,35,594	2.94530	5.67352	3.18688
chr1	38455022	38456073	C694PACXX_7_7105.sorted.filtered_peak_669	95	.	38455022	38456073	0	2	1,1035	0,16	3.75821	12.26070	9.52478
chr1	38465030	38465286	C694PACXX_7_7105.sorted.filtered_peak_670	24	.	38465030	38465286	0	2	1,1	0,255	2.51457	4.92141	2.48765
chr1	38470313	38470577	C694PACXX_7_7105.sorted.filtered_peak_671	14	.	38470313	38470577	0	2	1,1	0,263	2.20119	3.75636	1.44951
chr1	38478043	38478752	C694PACXX_7_7105.sorted.filtered_peak_672	132	.	38478043	38478752	0	2	1,693	0,16	3.97501	16.13050	13.20137
chr1	38493883	38494247	C694PACXX_7_7105.sorted.filtered_peak_673	23	.	38493883	38494247	0	3	1,281,1	0,82,363	2.51552	4.82714	2.38726
chr1	38495768	38496170	C694PACXX_7_7105.sorted.filtered_peak_674	30	.	38495768	38496170	0	3	1,250,1	0,5,401	2.63353	5.51954	3.02763
chr1	38512245	38513066	C694PACXX_7_7105.sorted.filtered_peak_675	28	.	38512245	38513066	0	3	1,541,1	0,122,820	2.62384	5.35296	2.87858
chr1	38993019	38993432	C694PACXX_7_7105.sorted.filtered_peak_676	26	.	38993019	38993432	0	3	1,360,1	0,1,412	2.87744	5.13932	2.68770
chr1	39024888	39025538	C694PACXX_7_7105.sorted.filtered_peak_677	59	.	39024888	39025538	0	3	1,429,1	0,209,649	3.05473	8.59061	5.95745
chr1	39300846	39301190	C694PACXX_7_7105.sorted.filtered_peak_678	29	.	39300846	39301190	0	2	1,310	0,34	2.95554	5.47240	2.98236
chr1	39324881	39325965	C694PACXX_7_7105.sorted.filtered_peak_679	172	.	39324881	39325965	0	3	1,919,1	0,163,1083	4.34932	20.31915	17.29745
chr1	39338550	39339568	C694PACXX_7_7105.sorted.filtered_peak_680	189	.	39338550	39339568	0	3	1,850,1	0,152,1017	4.55360	21.97418	18.91639
chr1	39456448	39457283	C694PACXX_7_7105.sorted.filtered_peak_681	148	.	39456448	39457283	0	3	1,792,1	0,33,834	4.25369	17.78679	14.84979
chr1	39491653	39492503	C694PACXX_7_7105.sorted.filtered_peak_682	96	.	39491653	39492503	0	2	848,1	0,849	4.42130	12.47032	9.65661
chr1	39498240	39498577	C694PACXX_7_7105.sorted.filtered_peak_683	24	.	39498240	39498577	0	2	1,290	0,47	2.88200	4.87504	2.42951
chr1	39564192	39564543	C694PACXX_7_7105.sorted.filtered_peak_684	25	.	39564192	39564543	0	2	340,1	0,350	2.87924	4.99443	2.54456
chr1	39571545	39571821	C694PACXX_7_7105.sorted.filtered_peak_685	22	.	39571545	39571821	0	3	1,254,1	0,4,275	2.43748	4.61959	2.20992
chr1	39649358	39649748	C694PACXX_7_7105.sorted.filtered_peak_686	54	.	39649358	39649748	0	3	1,375,1	0,8,389	3.33095	8.11812	5.47980
chr1	39657839	39658357	C694PACXX_7_7105.sorted.filtered_peak_687	61	.	39657839	39658357	0	3	1,479,1	0,9,517	3.01052	8.84494	6.17571
chr1	39662502	39662812	C694PACXX_7_7105.sorted.filtered_peak_688	26	.	39662502	39662812	0	2	1,291	0,19	2.45672	5.15408	2.69882
chr1	39670196	39671419	C694PACXX_7_7105.sorted.filtered_peak_689	38	.	39670196	39671419	0	3	1,1216,1	0,1,1222	2.86840	6.35039	3.80494
chr1	39681250	39681629	C694PACXX_7_7105.sorted.filtered_peak_690	49	.	39681250	39681629	0	2	1,360	0,19	3.44825	7.57493	4.94806
chr1	39733943	39734210	C694PACXX_7_7105.sorted.filtered_peak_691	21	.	39733943	39734210	0	2	1,1	0,266	2.49274	4.52671	2.11657
chr1	39874064	39874989	C694PACXX_7_7105.sorted.filtered_peak_692	85	.	39874064	39874989	0	3	1,777,1	0,5,924	3.42003	11.32618	8.58786
chr1	39956658	39957595	C694PACXX_7_7105.sorted.filtered_peak_693	46	.	39956658	39957595	0	3	1,866,1	0,65,936	3.37521	7.19713	4.60049
chr1	39974981	39975240	C694PACXX_7_7105.sorted.filtered_peak_694	21	.	39974981	39975240	0	1	259	0	2.78399	4.54098	2.12673
chr1	39991472	39991902	C694PACXX_7_7105.sorted.filtered_peak_695	110	.	39991472	39991902	0	3	1,409,1	0,4,429	4.74141	13.87218	11.00745
chr1	40004841	40005135	C694PACXX_7_7105.sorted.filtered_peak_696	27	.	40004841	40005135	0	1	294	0	2.97957	5.22571	2.75229
chr1	40024919	40025514	C694PACXX_7_7105.sorted.filtered_peak_697	33	.	40024919	40025514	0	3	1,270,1	0,311,594	3.09857	5.80757	3.30960
chr1	40041459	40042725	C694PACXX_7_7105.sorted.filtered_peak_698	38	.	40041459	40042725	0	3	1,1033,1	0,226,1265	2.80246	6.33879	3.81365
chr1	40105031	40105588	C694PACXX_7_7105.sorted.filtered_peak_699	26	.	40105031	40105588	0	3	1,484,1	0,15,556	2.78118	5.09940	2.65407
chr1	40157010	40157514	C694PACXX_7_7105.sorted.filtered_peak_700	55	.	40157010	40157514	0	3	1,501,1	0,1,503	3.39308	8.25004	5.57489
chr1	40185730	40186031	C694PACXX_7_7105.sorted.filtered_peak_701	17	.	40185730	40186031	0	2	1,1	0,300	2.64728	4.08944	1.72199
chr1	40204307	40204887	C694PACXX_7_7105.sorted.filtered_peak_702	71	.	40204307	40204887	0	3	1,574,1	0,5,579	3.64900	9.84749	7.11837
chr1	40254331	40255091	C694PACXX_7_7105.sorted.filtered_peak_703	26	.	40254331	40255091	0	2	342,342	0,418	2.94704	5.09963	2.63416
chr1	40264716	40265181	C694PACXX_7_7105.sorted.filtered_peak_704	66	.	40264716	40265181	0	2	1,461	0,4	3.85540	9.32365	6.62791
chr1	40282264	40282726	C694PACXX_7_7105.sorted.filtered_peak_705	25	.	40282264	40282726	0	3	1,264,1	0,196,461	2.81365	5.02972	2.57210
chr1	40348831	40349383	C694PACXX_7_7105.sorted.filtered_peak_706	183	.	40348831	40349383	0	3	1,540,1	0,11,551	5.29297	21.42332	18.31405
chr1	40367224	40367906	C694PACXX_7_7105.sorted.filtered_peak_707	21	.	40367224	40367906	0	3	1,482,1	0,60,681	2.48653	4.55222	2.15198
chr1	40420583	40420855	C694PACXX_7_7105.sorted.filtered_peak_708	29	.	40420583	40420855	0	3	1,262,1	0,4,271	2.65689	5.45499	2.95905
chr1	40505203	40506597	C694PACXX_7_7105.sorted.filtered_peak_709	232	.	40505203	40506597	0	3	1,1387,1	0,4,1393	3.85669	26.43205	23.22366
chr1	40515475	40515807	C694PACXX_7_7105.sorted.filtered_peak_710	17	.	40515475	40515807	0	2	1,319	0,13	2.52249	4.13197	1.77655
chr1	40525130	40525541	C694PACXX_7_7105.sorted.filtered_peak_711	43	.	40525130	40525541	0	3	1,339,1	0,9,410	2.97261	6.87878	4.32178
chr1	40545562	40545812	C694PACXX_7_7105.sorted.filtered_peak_712	14	.	40545562	40545812	0	2	1,1	0,249	2.45421	3.77314	1.46964
chr1	40562419	40563266	C694PACXX_7_7105.sorted.filtered_peak_713	82	.	40562419	40563266	0	3	1,817,1	0,5,846	3.66467	10.93856	8.22728
chr1	40618782	40619168	C694PACXX_7_7105.sorted.filtered_peak_714	23	.	40618782	40619168	0	3	1,304,1	0,12,385	2.82222	4.82549	2.39447
chr1	40626611	40627731	C694PACXX_7_7105.sorted.filtered_peak_715	125	.	40626611	40627731	0	3	1,805,1	0,5,1119	4.16115	15.42580	12.52736
chr1	40652029	40652482	C694PACXX_7_7105.sorted.filtered_peak_716	30	.	40652029	40652482	0	3	1,362,1	0,66,452	2.90555	5.56004	3.06857
chr1	40707391	40707700	C694PACXX_7_7105.sorted.filtered_peak_717	42	.	40707391	40707700	0	3	1,297,1	0,11,308	3.12198	6.84388	4.27895
chr1	40723250	40724181	C694PACXX_7_7105.sorted.filtered_peak_718	117	.	40723250	40724181	0	3	1,925,1	0,3,930	3.79700	14.59641	11.74347
chr1	40781019	40781489	C694PACXX_7_7105.sorted.filtered_peak_719	27	.	40781019	40781489	0	2	267,1	0,469	2.49757	5.20085	2.75116
chr1	40804400	40804712	C694PACXX_7_7105.sorted.filtered_peak_720	39	.	40804400	40804712	0	3	1,301,1	0,1,311	2.98444	6.48311	3.92996
chr1	40807140	40807596	C694PACXX_7_7105.sorted.filtered_peak_721	14	.	40807140	40807596	0	2	1,1	0,455	2.26999	3.71392	1.41316
chr1	40838889	40840576	C694PACXX_7_7105.sorted.filtered_peak_722	79	.	40838889	40840576	0	4	1,702,748,1	0,8,933,1686	3.17871	10.68476	7.97476
chr1	40851231	40851955	C694PACXX_7_7105.sorted.filtered_peak_723	56	.	40851231	40851955	0	3	1,637,1	0,58,723	2.77377	8.32938	5.68374
chr1	40915365	40916419	C694PACXX_7_7105.sorted.filtered_peak_724	70	.	40915365	40916419	0	3	1,1030,1	0,10,1053	3.35509	9.79505	7.08973
chr1	40916686	40917051	C694PACXX_7_7105.sorted.filtered_peak_725	16	.	40916686	40917051	0	3	1,271,1	0,7,364	2.27593	3.96555	1.63531
chr1	40942812	40943310	C694PACXX_7_7105.sorted.filtered_peak_726	27	.	40942812	40943310	0	2	495,1	0,497	2.85789	5.21399	2.74530
chr1	40974116	40974953	C694PACXX_7_7105.sorted.filtered_peak_727	73	.	40974116	40974953	0	3	1,673,1	0,11,836	3.91393	10.02948	7.32230
chr1	40996838	40997672	C694PACXX_7_7105.sorted.filtered_peak_728	118	.	40996838	40997672	0	3	1,814,1	0,2,833	4.41510	14.69184	11.80910
chr1	41131024	41131743	C694PACXX_7_7105.sorted.filtered_peak_729	79	.	41131024	41131743	0	3	1,576,1	0,9,718	3.42843	10.68160	7.91410
chr1	41157032	41158175	C694PACXX_7_7105.sorted.filtered_peak_730	113	.	41157032	41158175	0	3	1,1102,1	0,1,1142	3.57659	14.25576	11.39596
chr1	41174553	41175133	C694PACXX_7_7105.sorted.filtered_peak_731	35	.	41174553	41175133	0	3	1,536,1	0,9,579	2.83128	6.08225	3.54172
chr1	41178789	41179051	C694PACXX_7_7105.sorted.filtered_peak_732	22	.	41178789	41179051	0	2	1,1	0,261	2.52404	4.65464	2.22999
chr1	41267800	41268663	C694PACXX_7_7105.sorted.filtered_peak_733	46	.	41267800	41268663	0	3	1,686,1	0,21,862	2.97928	7.25710	4.67428
chr1	41284271	41284609	C694PACXX_7_7105.sorted.filtered_peak_734	47	.	41284271	41284609	0	2	313,1	0,337	3.13737	7.37800	4.77079
chr1	41315512	41316036	C694PACXX_7_7105.sorted.filtered_peak_735	33	.	41315512	41316036	0	3	1,515,1	0,3,523	2.89567	5.92160	3.39439
chr1	41327848	41328594	C694PACXX_7_7105.sorted.filtered_peak_736	145	.	41327848	41328594	0	3	1,725,1	0,18,745	4.30258	17.52403	14.55324
chr1	41341439	41341981	C694PACXX_7_7105.sorted.filtered_peak_737	86	.	41341439	41341981	0	3	1,537,1	0,2,541	3.87165	11.45830	8.64491
chr1	41418075	41418480	C694PACXX_7_7105.sorted.filtered_peak_738	15	.	41418075	41418480	0	2	1,1	0,404	2.53803	3.93003	1.59672
chr1	41444990	41446000	C694PACXX_7_7105.sorted.filtered_peak_739	253	.	41444990	41446000	0	3	1,871,1	0,132,1009	4.52901	28.61810	25.39443
chr1	41469338	41469696	C694PACXX_7_7105.sorted.filtered_peak_740	39	.	41469338	41469696	0	3	1,341,1	0,7,357	3.01349	6.50495	3.94840
chr1	41733896	41734317	C694PACXX_7_7105.sorted.filtered_peak_741	24	.	41733896	41734317	0	3	1,269,1	0,19,420	2.81317	4.86178	2.42864
chr1	41826570	41827288	C694PACXX_7_7105.sorted.filtered_peak_742	147	.	41826570	41827288	0	3	1,709,1	0,2,717	4.01606	17.76140	14.75423
chr1	42039734	42040320	C694PACXX_7_7105.sorted.filtered_peak_743	30	.	42039734	42040320	0	3	1,556,1	0,16,585	2.78796	5.54785	3.05977
chr1	42127962	42128396	C694PACXX_7_7105.sorted.filtered_peak_744	44	.	42127962	42128396	0	2	1,424	0,10	2.79675	7.04281	4.47462
chr1	42139063	42139753	C694PACXX_7_7105.sorted.filtered_peak_745	56	.	42139063	42139753	0	3	1,687,1	0,2,689	3.13482	8.29119	5.63046
chr1	42149583	42150096	C694PACXX_7_7105.sorted.filtered_peak_746	28	.	42149583	42150096	0	3	1,479,1	0,28,512	2.48812	5.35443	2.87306
chr1	42217091	42217366	C694PACXX_7_7105.sorted.filtered_peak_747	22	.	42217091	42217366	0	2	1,1	0,274	2.54639	4.62268	2.21317
chr1	42257336	42257598	C694PACXX_7_7105.sorted.filtered_peak_748	23	.	42257336	42257598	0	3	1,252,1	0,8,261	2.66742	4.83029	2.38715
chr1	42268626	42269059	C694PACXX_7_7105.sorted.filtered_peak_749	82	.	42268626	42269059	0	3	1,421,1	0,5,432	3.51623	11.06481	8.29510
chr1	42328303	42328707	C694PACXX_7_7105.sorted.filtered_peak_750	16	.	42328303	42328707	0	2	1,1	0,403	2.40877	4.00236	1.66247
chr1	42356955	42357614	C694PACXX_7_7105.sorted.filtered_peak_751	72	.	42356955	42357614	0	3	1,630,1	0,8,658	3.39120	9.93360	7.20437
chr1	42363833	42364311	C694PACXX_7_7105.sorted.filtered_peak_752	42	.	42363833	42364311	0	3	1,435,1	0,41,477	2.97796	6.80328	4.23420
chr1	42385474	42386128	C694PACXX_7_7105.sorted.filtered_peak_753	123	.	42385474	42386128	0	3	1,620,1	0,20,653	3.86305	15.22344	12.33630
chr1	42446937	42447324	C694PACXX_7_7105.sorted.filtered_peak_754	23	.	42446937	42447324	0	3	1,288,1	0,79,386	2.72125	4.79398	2.36306
chr1	42500911	42502083	C694PACXX_7_7105.sorted.filtered_peak_755	151	.	42500911	42502083	0	3	1,1094,1	0,76,1171	3.91651	18.08440	15.11403
chr1	42800024	42801449	C694PACXX_7_7105.sorted.filtered_peak_756	94	.	42800024	42801449	0	3	1,253,928	0,48,497	3.39980	12.25785	9.48069
chr1	42846089	42846560	C694PACXX_7_7105.sorted.filtered_peak_757	28	.	42846089	42846560	0	3	1,459,1	0,10,470	2.84836	5.34396	2.86954
chr1	42921684	42922849	C694PACXX_7_7105.sorted.filtered_peak_758	117	.	42921684	42922849	0	3	1,1126,1	0,9,1164	3.90634	14.68153	11.78510
chr1	42928618	42929104	C694PACXX_7_7105.sorted.filtered_peak_759	238	.	42928618	42929104	0	3	1,471,1	0,11,485	5.68971	27.07571	23.82697
chr1	42995381	42995682	C694PACXX_7_7105.sorted.filtered_peak_760	16	.	42995381	42995682	0	2	1,250	0,51	2.54999	4.00554	1.66406
chr1	43123637	43124461	C694PACXX_7_7105.sorted.filtered_peak_761	113	.	43123637	43124461	0	3	1,815,1	0,7,823	4.08328	14.17940	11.30125
chr1	43147377	43148166	C694PACXX_7_7105.sorted.filtered_peak_762	154	.	43147377	43148166	0	3	1,578,1	0,200,788	4.04618	18.45431	15.49971
chr1	43148713	43148972	C694PACXX_7_7105.sorted.filtered_peak_763	18	.	43148713	43148972	0	2	1,1	0,258	2.17950	4.24623	1.86739
chr1	43232327	43233316	C694PACXX_7_7105.sorted.filtered_peak_764	284	.	43232327	43233316	0	3	1,929,1	0,24,988	5.01418	31.80131	28.46848
chr1	43282333	43283299	C694PACXX_7_7105.sorted.filtered_peak_765	296	.	43282333	43283299	0	3	1,963,1	0,2,965	5.18766	32.98178	29.60591
chr1	43311930	43312456	C694PACXX_7_7105.sorted.filtered_peak_766	107	.	43311930	43312456	0	2	517,1	0,525	3.90126	13.64120	10.77614
chr1	43389644	43390620	C694PACXX_7_7105.sorted.filtered_peak_767	115	.	43389644	43390620	0	3	1,964,1	0,2,975	3.64113	14.46437	11.58787
chr1	43397527	43398229	C694PACXX_7_7105.sorted.filtered_peak_768	91	.	43397527	43398229	0	3	1,675,1	0,2,701	3.26817	12.01097	9.19286
chr1	43423822	43424910	C694PACXX_7_7105.sorted.filtered_peak_769	116	.	43423822	43424910	0	4	1,343,569,1	0,5,518,1087	3.35645	14.48362	11.65870
chr1	43488064	43488314	C694PACXX_7_7105.sorted.filtered_peak_770	15	.	43488064	43488314	0	2	1,1	0,249	2.54723	3.89661	1.56930
chr1	43637667	43638505	C694PACXX_7_7105.sorted.filtered_peak_771	147	.	43637667	43638505	0	3	1,675,1	0,40,837	4.29666	17.76294	14.79010
chr1	43814640	43815313	C694PACXX_7_7105.sorted.filtered_peak_772	50	.	43814640	43815313	0	3	1,627,1	0,5,672	3.12489	7.62979	5.00246
chr1	43824194	43824807	C694PACXX_7_7105.sorted.filtered_peak_773	218	.	43824194	43824807	0	3	1,602,1	0,10,612	5.15215	25.05756	21.87659
chr1	43833358	43834201	C694PACXX_7_7105.sorted.filtered_peak_774	141	.	43833358	43834201	0	3	1,816,1	0,8,842	3.97601	17.09665	14.12303
chr1	43855223	43855903	C694PACXX_7_7105.sorted.filtered_peak_775	117	.	43855223	43855903	0	3	1,627,1	0,43,679	4.05986	14.57762	11.73320
chr1	43919221	43919775	C694PACXX_7_7105.sorted.filtered_peak_776	31	.	43919221	43919775	0	3	1,485,1	0,62,553	2.77675	5.68908	3.18623
chr1	44115388	44116319	C694PACXX_7_7105.sorted.filtered_peak_777	357	.	44115388	44116319	0	3	1,918,1	0,6,930	5.56198	39.33195	35.76364
chr1	44172660	44173667	C694PACXX_7_7105.sorted.filtered_peak_778	81	.	44172660	44173667	0	3	1,977,1	0,29,1006	3.36077	10.85754	8.10231
chr1	44228985	44229327	C694PACXX_7_7105.sorted.filtered_peak_779	24	.	44228985	44229327	0	1	342	0	2.89629	4.92500	2.47516
chr1	44412028	44412849	C694PACXX_7_7105.sorted.filtered_peak_780	270	.	44412028	44412849	0	3	1,737,1	0,71,820	5.17774	30.40671	27.08918
chr1	44435328	44435801	C694PACXX_7_7105.sorted.filtered_peak_781	102	.	44435328	44435801	0	3	1,467,1	0,5,472	3.30041	13.06948	10.25057
chr1	44440144	44440780	C694PACXX_7_7105.sorted.filtered_peak_782	127	.	44440144	44440780	0	3	1,617,1	0,12,635	3.40668	15.74118	12.79537
chr1	44457089	44457765	C694PACXX_7_7105.sorted.filtered_peak_783	42	.	44457089	44457765	0	3	1,649,1	0,26,675	2.94947	6.83455	4.24585
chr1	44495584	44496478	C694PACXX_7_7105.sorted.filtered_peak_784	92	.	44495584	44496478	0	3	1,540,1	0,1,893	3.43211	11.98903	9.21645
chr1	44678849	44679648	C694PACXX_7_7105.sorted.filtered_peak_785	70	.	44678849	44679648	0	2	655,1	0,798	3.38142	9.80110	7.08530
chr1	44820556	44821241	C694PACXX_7_7105.sorted.filtered_peak_786	178	.	44820556	44821241	0	2	674,1	0,684	4.82552	20.87480	17.84273
chr1	45060658	45061129	C694PACXX_7_7105.sorted.filtered_peak_787	27	.	45060658	45061129	0	3	1,437,1	0,31,470	2.82799	5.17568	2.71317
chr1	45097406	45098223	C694PACXX_7_7105.sorted.filtered_peak_788	119	.	45097406	45098223	0	3	1,806,1	0,1,816	3.81422	14.89572	11.99346
chr1	45139672	45140482	C694PACXX_7_7105.sorted.filtered_peak_789	406	.	45139672	45140482	0	3	1,806,1	0,3,809	5.76646	44.32256	40.61888
chr1	45173724	45174124	C694PACXX_7_7105.sorted.filtered_peak_790	16	.	45173724	45174124	0	2	1,1	0,399	2.56389	3.93884	1.60338
chr1	45180722	45181151	C694PACXX_7_7105.sorted.filtered_peak_791	35	.	45180722	45181151	0	3	1,421,1	0,6,428	3.05074	6.11536	3.57514
chr1	45187110	45187937	C694PACXX_7_7105.sorted.filtered_peak_792	62	.	45187110	45187937	0	1	827	0	3.18553	8.93105	6.24595
chr1	45196178	45197217	C694PACXX_7_7105.sorted.filtered_peak_793	62	.	45196178	45197217	0	2	1,1033	0,6	3.20919	8.99372	6.29437
chr1	45204960	45205963	C694PACXX_7_7105.sorted.filtered_peak_794	103	.	45204960	45205963	0	2	923,1	0,1002	3.86867	13.17308	10.35722
chr1	45240839	45241619	C694PACXX_7_7105.sorted.filtered_peak_795	133	.	45240839	45241619	0	3	1,774,1	0,4,779	4.34267	16.30709	13.38260
chr1	45251763	45252042	C694PACXX_7_7105.sorted.filtered_peak_796	30	.	45251763	45252042	0	3	1,272,1	0,5,278	2.73791	5.54561	3.04146
chr1	45259145	45259574	C694PACXX_7_7105.sorted.filtered_peak_797	32	.	45259145	45259574	0	1	429	0	3.14591	5.79816	3.27375
chr1	45265381	45266332	C694PACXX_7_7105.sorted.filtered_peak_798	325	.	45265381	45266332	0	3	1,917,1	0,6,950	5.11397	35.97844	32.50124
chr1	45272974	45273959	C694PACXX_7_7105.sorted.filtered_peak_799	68	.	45272974	45273959	0	3	1,907,1	0,68,984	2.56201	9.50603	6.80364
chr1	45275190	45275674	C694PACXX_7_7105.sorted.filtered_peak_800	74	.	45275190	45275674	0	2	480,1	0,483	2.63380	10.19976	7.48205
chr1	45284918	45286227	C694PACXX_7_7105.sorted.filtered_peak_801	80	.	45284918	45286227	0	3	1,1304,1	0,4,1308	3.28270	10.75540	8.01633
chr1	45301496	45301881	C694PACXX_7_7105.sorted.filtered_peak_802	42	.	45301496	45301881	0	1	385	0	3.41263	6.82070	4.23613
chr1	45452037	45452598	C694PACXX_7_7105.sorted.filtered_peak_803	130	.	45452037	45452598	0	3	1,558,1	0,1,560	4.88110	15.90445	13.01182
chr1	45476634	45477177	C694PACXX_7_7105.sorted.filtered_peak_804	19	.	45476634	45477177	0	3	1,522,1	0,2,542	2.19032	4.26659	1.90126
chr1	45477508	45478014	C694PACXX_7_7105.sorted.filtered_peak_805	91	.	45477508	45478014	0	1	506	0	3.35434	11.97840	9.19273
chr1	45671743	45672372	C694PACXX_7_7105.sorted.filtered_peak_806	54	.	45671743	45672372	0	3	1,588,1	0,17,628	3.31576	8.03217	5.40654
chr1	45769108	45769993	C694PACXX_7_7105.sorted.filtered_peak_807	298	.	45769108	45769993	0	3	1,878,1	0,3,884	5.25854	33.23238	29.81130
chr1	45792369	45793072	C694PACXX_7_7105.sorted.filtered_peak_808	25	.	45792369	45793072	0	2	1,1	0,702	2.84707	5.02874	2.58111
chr1	45805260	45806358	C694PACXX_7_7105.sorted.filtered_peak_809	118	.	45805260	45806358	0	3	1,1043,1	0,17,1097	3.69753	14.74793	11.85706
chr1	45956436	45957360	C694PACXX_7_7105.sorted.filtered_peak_810	236	.	45956436	45957360	0	3	1,914,1	0,7,923	4.76858	26.84124	23.62289
chr1	45965530	45966136	C694PACXX_7_7105.sorted.filtered_peak_811	285	.	45965530	45966136	0	3	1,584,1	0,17,605	5.70793	31.95454	28.57950
chr1	45987018	45987973	C694PACXX_7_7105.sorted.filtered_peak_812	112	.	45987018	45987973	0	3	1,852,1	0,62,954	3.87961	14.12066	11.28847
chr1	46009325	46009994	C694PACXX_7_7105.sorted.filtered_peak_813	28	.	46009325	46009994	0	3	1,637,1	0,8,668	2.94233	5.32275	2.85076
chr1	46016195	46016973	C694PACXX_7_7105.sorted.filtered_peak_814	146	.	46016195	46016973	0	3	1,679,1	0,16,777	4.79900	17.63599	14.64669
chr1	46048972	46050754	C694PACXX_7_7105.sorted.filtered_peak_815	131	.	46048972	46050754	0	3	1,1773,1	0,1,1781	3.46767	16.06626	13.12787
chr1	46151764	46153287	C694PACXX_7_7105.sorted.filtered_peak_816	182	.	46151764	46153287	0	3	1,1389,1	0,39,1522	3.57671	21.29981	18.23628
chr1	46215887	46216870	C694PACXX_7_7105.sorted.filtered_peak_817	148	.	46215887	46216870	0	3	1,966,1	0,9,982	4.16350	17.73947	14.80100
chr1	46268478	46269415	C694PACXX_7_7105.sorted.filtered_peak_818	126	.	46268478	46269415	0	3	1,593,1	0,340,936	4.16497	15.48735	12.64183
chr1	46502601	46503187	C694PACXX_7_7105.sorted.filtered_peak_819	18	.	46502601	46503187	0	3	1,431,1	0,43,585	2.56918	4.23988	1.87049
chr1	46528364	46529031	C694PACXX_7_7105.sorted.filtered_peak_820	11	.	46528364	46529031	0	2	1,1	0,666	2.38440	3.40766	1.16115
chr1	46598181	46599182	C694PACXX_7_7105.sorted.filtered_peak_821	178	.	46598181	46599182	0	3	1,971,1	0,29,1000	4.35549	20.96794	17.87917
chr1	46632382	46632799	C694PACXX_7_7105.sorted.filtered_peak_822	24	.	46632382	46632799	0	2	1,1	0,416	2.78550	4.92312	2.47656
chr1	46645319	46645707	C694PACXX_7_7105.sorted.filtered_peak_823	19	.	46645319	46645707	0	2	1,1	0,387	2.54625	4.36445	1.99202
chr1	46663735	46664522	C694PACXX_7_7105.sorted.filtered_peak_824	63	.	46663735	46664522	0	1	787	0	3.37820	9.08683	6.38900
chr1	46689283	46689533	C694PACXX_7_7105.sorted.filtered_peak_825	17	.	46689283	46689533	0	1	250	0	2.64934	4.11285	1.75314
chr1	46712744	46713560	C694PACXX_7_7105.sorted.filtered_peak_826	149	.	46712744	46713560	0	3	1,797,1	0,13,815	4.04810	17.86235	14.90678
chr1	46768175	46769481	C694PACXX_7_7105.sorted.filtered_peak_827	140	.	46768175	46769481	0	3	1,998,1	0,307,1305	3.71833	16.95874	14.04151
chr1	46806029	46806900	C694PACXX_7_7105.sorted.filtered_peak_828	56	.	46806029	46806900	0	3	1,826,1	0,43,870	3.20471	8.36865	5.69487
chr1	46908043	46908846	C694PACXX_7_7105.sorted.filtered_peak_829	19	.	46908043	46908846	0	2	1,291	0,512	2.50100	4.31754	1.93998
chr1	46943163	46943528	C694PACXX_7_7105.sorted.filtered_peak_830	15	.	46943163	46943528	0	2	1,1	0,364	2.50088	3.83252	1.51108
chr1	46998587	46999243	C694PACXX_7_7105.sorted.filtered_peak_831	40	.	46998587	46999243	0	3	1,631,1	0,23,655	3.00307	6.63813	4.06816
chr1	47047311	47047844	C694PACXX_7_7105.sorted.filtered_peak_832	74	.	47047311	47047844	0	2	512,1	0,532	3.67841	10.24093	7.49728
chr1	47069619	47070404	C694PACXX_7_7105.sorted.filtered_peak_833	174	.	47069619	47070404	0	3	1,649,1	0,2,784	4.16344	20.48887	17.46318
chr1	47081766	47082616	C694PACXX_7_7105.sorted.filtered_peak_834	25	.	47081766	47082616	0	3	1,840,1	0,7,849	2.47045	5.01763	2.56608
chr1	47133412	47134236	C694PACXX_7_7105.sorted.filtered_peak_835	31	.	47133412	47134236	0	3	1,395,1	0,421,823	2.66336	5.57139	3.10114
chr1	47184533	47185211	C694PACXX_7_7105.sorted.filtered_peak_836	232	.	47184533	47185211	0	3	1,669,1	0,4,677	4.82922	26.48226	23.28767
chr1	47641092	47641342	C694PACXX_7_7105.sorted.filtered_peak_837	19	.	47641092	47641342	0	2	1,1	0,249	2.59045	4.35349	1.96860
chr1	47658587	47658886	C694PACXX_7_7105.sorted.filtered_peak_838	33	.	47658587	47658886	0	3	1,256,1	0,15,298	2.88973	5.82589	3.31938
chr1	47779535	47780321	C694PACXX_7_7105.sorted.filtered_peak_839	257	.	47779535	47780321	0	3	1,776,1	0,3,785	5.32606	29.04997	25.78717
chr1	47799174	47800430	C694PACXX_7_7105.sorted.filtered_peak_840	147	.	47799174	47800430	0	3	1,1246,1	0,5,1255	4.05952	17.71331	14.72337
chr1	47854467	47854754	C694PACXX_7_7105.sorted.filtered_peak_841	16	.	47854467	47854754	0	2	1,1	0,286	2.60997	3.98208	1.63894
chr1	47882422	47882758	C694PACXX_7_7105.sorted.filtered_peak_842	18	.	47882422	47882758	0	2	1,1	0,335	2.59150	4.18348	1.82114
chr1	47902799	47903911	C694PACXX_7_7105.sorted.filtered_peak_843	107	.	47902799	47903911	0	3	1,1060,1	0,15,1111	3.27876	13.60183	10.76503
chr1	47910396	47910888	C694PACXX_7_7105.sorted.filtered_peak_844	21	.	47910396	47910888	0	3	1,270,1	0,212,491	2.49432	4.55558	2.15322
chr1	48559447	48559702	C694PACXX_7_7105.sorted.filtered_peak_845	35	.	48559447	48559702	0	1	255	0	3.21658	6.10626	3.55738
chr1	48574994	48575268	C694PACXX_7_7105.sorted.filtered_peak_846	18	.	48574994	48575268	0	2	250,1	0,273	2.68588	4.25861	1.88843
chr1	48937596	48938196	C694PACXX_7_7105.sorted.filtered_peak_847	134	.	48937596	48938196	0	3	1,586,1	0,9,599	4.62256	16.36114	13.40556
chr1	50649439	50649756	C694PACXX_7_7105.sorted.filtered_peak_848	23	.	50649439	50649756	0	3	1,256,1	0,58,316	2.79278	4.82024	2.38007
chr1	50931151	50931558	C694PACXX_7_7105.sorted.filtered_peak_849	13	.	50931151	50931558	0	2	1,1	0,406	2.47362	3.61279	1.33455
chr1	51190298	51190674	C694PACXX_7_7105.sorted.filtered_peak_850	42	.	51190298	51190674	0	1	376	0	3.41104	6.80025	4.21367
chr1	51339075	51339594	C694PACXX_7_7105.sorted.filtered_peak_851	66	.	51339075	51339594	0	3	1,495,1	0,18,518	3.78959	9.32548	6.62129
chr1	51425312	51426210	C694PACXX_7_7105.sorted.filtered_peak_852	206	.	51425312	51426210	0	3	1,884,1	0,7,897	4.70339	23.78775	20.65787
chr1	51433746	51434933	C694PACXX_7_7105.sorted.filtered_peak_853	67	.	51433746	51434933	0	3	1,982,1	0,4,1186	3.04221	9.41257	6.72860
chr1	51435107	51435502	C694PACXX_7_7105.sorted.filtered_peak_854	13	.	51435107	51435502	0	2	1,1	0,394	2.07267	3.68985	1.39845
chr1	51442388	51443102	C694PACXX_7_7105.sorted.filtered_peak_855	14	.	51442388	51443102	0	2	1,1	0,713	2.36141	3.78558	1.48035
chr1	51701539	51702348	C694PACXX_7_7105.sorted.filtered_peak_856	123	.	51701539	51702348	0	3	1,646,1	0,142,808	4.02948	15.22631	12.33913
chr1	51750692	51751011	C694PACXX_7_7105.sorted.filtered_peak_857	17	.	51750692	51751011	0	3	1,306,1	0,8,318	2.47329	4.09309	1.73432
chr1	51895603	51895895	C694PACXX_7_7105.sorted.filtered_peak_858	50	.	51895603	51895895	0	3	1,275,1	0,15,291	3.31649	7.68083	5.05169
chr1	51899338	51899857	C694PACXX_7_7105.sorted.filtered_peak_859	64	.	51899338	51899857	0	3	1,502,1	0,4,518	3.51131	9.11836	6.44065
chr1	51908151	51908519	C694PACXX_7_7105.sorted.filtered_peak_860	13	.	51908151	51908519	0	2	1,1	0,367	2.33172	3.64758	1.36192
chr1	51956558	51956827	C694PACXX_7_7105.sorted.filtered_peak_861	19	.	51956558	51956827	0	2	1,1	0,268	2.70100	4.38914	1.99702
chr1	51984466	51985231	C694PACXX_7_7105.sorted.filtered_peak_862	44	.	51984466	51985231	0	3	1,746,1	0,16,764	2.55361	7.04033	4.46855
chr1	51986328	51986849	C694PACXX_7_7105.sorted.filtered_peak_863	25	.	51986328	51986849	0	2	1,1	0,520	2.26892	4.95576	2.52220
chr1	52035077	52035762	C694PACXX_7_7105.sorted.filtered_peak_864	47	.	52035077	52035762	0	3	1,679,1	0,3,684	3.13824	7.32584	4.71300
chr1	52082599	52083227	C694PACXX_7_7105.sorted.filtered_peak_865	60	.	52082599	52083227	0	2	1,626	0,2	3.29527	8.74813	6.08451
chr1	52194850	52195610	C694PACXX_7_7105.sorted.filtered_peak_866	111	.	52194850	52195610	0	3	1,751,1	0,4,759	3.76420	14.00192	11.15586
chr1	52344076	52345050	C694PACXX_7_7105.sorted.filtered_peak_867	270	.	52344076	52345050	0	3	1,965,1	0,4,973	4.73628	30.40361	27.09540
chr1	52499082	52499650	C694PACXX_7_7105.sorted.filtered_peak_868	88	.	52499082	52499650	0	2	560,1	0,567	3.93911	11.66454	8.86831
chr1	52520799	52521219	C694PACXX_7_7105.sorted.filtered_peak_869	19	.	52520799	52521219	0	2	1,1	0,419	2.17453	4.33377	1.96072
chr1	52521513	52522788	C694PACXX_7_7105.sorted.filtered_peak_870	81	.	52521513	52522788	0	3	1,1134,1	0,137,1274	3.19465	10.87885	8.12036
chr1	52831348	52832414	C694PACXX_7_7105.sorted.filtered_peak_871	334	.	52831348	52832414	0	3	1,989,1	0,46,1065	5.05784	36.95104	33.48830
chr1	52869354	52870656	C694PACXX_7_7105.sorted.filtered_peak_872	98	.	52869354	52870656	0	4	1,368,771,1	0,95,524,1301	3.61322	12.58544	9.83506
chr1	52889479	52890265	C694PACXX_7_7105.sorted.filtered_peak_873	50	.	52889479	52890265	0	3	1,780,1	0,3,785	3.24254	7.62471	5.00543
chr1	52989134	52989437	C694PACXX_7_7105.sorted.filtered_peak_874	37	.	52989134	52989437	0	1	303	0	3.27835	6.33681	3.78876
chr1	53018407	53019505	C694PACXX_7_7105.sorted.filtered_peak_875	56	.	53018407	53019505	0	2	1,1090	0,8	3.04550	8.31459	5.64719
chr1	53067994	53068402	C694PACXX_7_7105.sorted.filtered_peak_876	38	.	53067994	53068402	0	3	1,386,1	0,1,407	2.93295	6.36214	3.81095
chr1	53102437	53103455	C694PACXX_7_7105.sorted.filtered_peak_877	79	.	53102437	53103455	0	3	1,941,1	0,74,1017	3.18975	10.74945	7.99143
chr1	53163856	53164350	C694PACXX_7_7105.sorted.filtered_peak_878	45	.	53163856	53164350	0	2	1,493	0,1	3.07247	7.15498	4.56182
chr1	53168692	53169259	C694PACXX_7_7105.sorted.filtered_peak_879	93	.	53168692	53169259	0	2	1,566	0,1	4.00497	12.21669	9.39977
chr1	53191863	53192592	C694PACXX_7_7105.sorted.filtered_peak_880	180	.	53191863	53192592	0	3	1,717,1	0,4,728	4.77028	21.16466	18.08857
chr1	53308318	53309019	C694PACXX_7_7105.sorted.filtered_peak_881	40	.	53308318	53309019	0	1	701	0	3.36065	6.63763	4.06380
chr1	53387064	53387627	C694PACXX_7_7105.sorted.filtered_peak_882	49	.	53387064	53387627	0	2	1,562	0,1	3.35036	7.60997	4.97815
chr1	53392764	53393180	C694PACXX_7_7105.sorted.filtered_peak_883	70	.	53392764	53393180	0	3	1,404,1	0,8,415	3.74628	9.76266	7.04813
chr1	53480341	53480714	C694PACXX_7_7105.sorted.filtered_peak_884	45	.	53480341	53480714	0	3	1,310,1	0,33,372	3.39115	7.10861	4.51983
chr1	53661996	53662902	C694PACXX_7_7105.sorted.filtered_peak_885	112	.	53661996	53662902	0	2	895,1	0,905	3.91800	14.07769	11.20335
chr1	53685752	53686518	C694PACXX_7_7105.sorted.filtered_peak_886	229	.	53685752	53686518	0	3	1,759,1	0,5,765	5.10659	26.17960	22.94580
chr1	53703918	53704652	C694PACXX_7_7105.sorted.filtered_peak_887	123	.	53703918	53704652	0	3	1,682,1	0,25,733	4.00361	15.22940	12.37669
chr1	53791699	53792241	C694PACXX_7_7105.sorted.filtered_peak_888	134	.	53791699	53792241	0	3	1,539,1	0,1,541	3.47616	16.37263	13.42752
chr1	53793586	53794009	C694PACXX_7_7105.sorted.filtered_peak_889	50	.	53793586	53794009	0	3	1,416,1	0,6,422	2.55259	7.70687	5.07097
chr1	53858894	53859369	C694PACXX_7_7105.sorted.filtered_peak_890	27	.	53858894	53859369	0	3	1,332,1	0,120,474	2.74467	5.19097	2.73537
chr1	53878770	53879610	C694PACXX_7_7105.sorted.filtered_peak_891	118	.	53878770	53879610	0	2	833,1	0,839	4.03629	14.78730	11.88467
chr1	54050852	54051102	C694PACXX_7_7105.sorted.filtered_peak_892	47	.	54050852	54051102	0	2	1,1	0,249	3.01005	7.31379	4.71393
chr1	54144507	54144846	C694PACXX_7_7105.sorted.filtered_peak_893	14	.	54144507	54144846	0	2	1,1	0,338	2.33707	3.72814	1.42683
chr1	54204561	54205246	C694PACXX_7_7105.sorted.filtered_peak_894	32	.	54204561	54205246	0	3	1,475,1	0,202,684	2.83444	5.70517	3.20679
chr1	54231395	54231715	C694PACXX_7_7105.sorted.filtered_peak_895	68	.	54231395	54231715	0	2	319,1	0,319	3.66189	9.51889	6.80409
chr1	54248582	54249243	C694PACXX_7_7105.sorted.filtered_peak_896	20	.	54248582	54249243	0	3	1,285,1	0,187,660	2.63286	4.47898	2.08472
chr1	54303594	54304498	C694PACXX_7_7105.sorted.filtered_peak_897	217	.	54303594	54304498	0	3	1,892,1	0,6,903	5.04720	24.99471	21.79500
chr1	54326699	54327265	C694PACXX_7_7105.sorted.filtered_peak_898	15	.	54326699	54327265	0	2	1,1	0,565	2.48431	3.91361	1.58173
chr1	54355143	54355924	C694PACXX_7_7105.sorted.filtered_peak_899	86	.	54355143	54355924	0	3	1,754,1	0,14,780	3.76655	11.41052	8.64931
chr1	54411096	54412340	C694PACXX_7_7105.sorted.filtered_peak_900	338	.	54411096	54412340	0	3	1,1238,1	0,2,1243	4.74350	37.35756	33.82523
chr1	54518724	54519478	C694PACXX_7_7105.sorted.filtered_peak_901	447	.	54518724	54519478	0	3	1,733,1	0,19,753	6.23903	48.56988	44.75015
chr1	54535443	54535747	C694PACXX_7_7105.sorted.filtered_peak_902	22	.	54535443	54535747	0	2	1,1	0,303	2.79083	4.70608	2.29026
chr1	54665570	54666226	C694PACXX_7_7105.sorted.filtered_peak_903	76	.	54665570	54666226	0	3	1,645,1	0,7,655	3.68220	10.33401	7.60095
chr1	54696374	54697089	C694PACXX_7_7105.sorted.filtered_peak_904	23	.	54696374	54697089	0	3	1,702,1	0,3,714	2.76805	4.80957	2.38027
chr1	54753019	54753338	C694PACXX_7_7105.sorted.filtered_peak_905	33	.	54753019	54753338	0	3	1,298,1	0,4,318	2.62839	5.83790	3.31665
chr1	54871978	54872529	C694PACXX_7_7105.sorted.filtered_peak_906	70	.	54871978	54872529	0	3	1,373,1	0,1,550	2.84221	9.76784	7.06248
chr1	54873031	54873624	C694PACXX_7_7105.sorted.filtered_peak_907	35	.	54873031	54873624	0	3	1,555,1	0,9,592	2.36160	6.08907	3.57134
chr1	54953802	54954693	C694PACXX_7_7105.sorted.filtered_peak_908	68	.	54953802	54954693	0	3	1,683,1	0,20,890	3.13879	9.49628	6.81238
chr1	54954885	54955408	C694PACXX_7_7105.sorted.filtered_peak_909	23	.	54954885	54955408	0	3	1,387,1	0,3,522	2.35486	4.75703	2.33634
chr1	55007843	55008504	C694PACXX_7_7105.sorted.filtered_peak_910	27	.	55007843	55008504	0	2	611,1	0,660	2.77729	5.18065	2.72510
chr1	55137726	55138050	C694PACXX_7_7105.sorted.filtered_peak_911	33	.	55137726	55138050	0	3	1,315,1	0,3,323	3.00262	5.90445	3.39172
chr1	55181069	55181841	C694PACXX_7_7105.sorted.filtered_peak_912	72	.	55181069	55181841	0	3	1,574,1	0,129,771	3.52693	9.95161	7.26910
chr1	55230076	55230804	C694PACXX_7_7105.sorted.filtered_peak_913	348	.	55230076	55230804	0	3	1,723,1	0,3,727	5.68586	38.42235	34.89292
chr1	55266606	55267458	C694PACXX_7_7105.sorted.filtered_peak_914	26	.	55266606	55267458	0	3	1,579,1	0,270,851	2.45417	5.10379	2.65116
chr1	55272940	55273287	C694PACXX_7_7105.sorted.filtered_peak_915	24	.	55272940	55273287	0	2	1,296	0,51	2.49608	4.90642	2.47442
chr1	55278889	55279310	C694PACXX_7_7105.sorted.filtered_peak_916	25	.	55278889	55279310	0	2	1,1	0,420	2.53051	4.98476	2.53325
chr1	55352387	55353188	C694PACXX_7_7105.sorted.filtered_peak_917	78	.	55352387	55353188	0	3	1,606,1	0,189,800	3.40244	10.54079	7.81701
chr1	55410783	55411256	C694PACXX_7_7105.sorted.filtered_peak_918	15	.	55410783	55411256	0	2	1,1	0,472	2.53713	3.84121	1.52644
chr1	55416337	55416617	C694PACXX_7_7105.sorted.filtered_peak_919	21	.	55416337	55416617	0	2	1,277	0,3	2.75965	4.54102	2.13006
chr1	55461466	55461789	C694PACXX_7_7105.sorted.filtered_peak_920	17	.	55461466	55461789	0	2	1,1	0,322	2.36389	4.12532	1.77409
chr1	55462121	55462447	C694PACXX_7_7105.sorted.filtered_peak_921	26	.	55462121	55462447	0	3	1,263,1	0,42,325	2.59305	5.09742	2.64359
chr1	55487735	55488006	C694PACXX_7_7105.sorted.filtered_peak_922	29	.	55487735	55488006	0	1	271	0	3.04021	5.42544	2.93249
chr1	55593616	55594170	C694PACXX_7_7105.sorted.filtered_peak_923	22	.	55593616	55594170	0	3	1,265,1	0,150,553	2.60170	4.66520	2.25637
chr1	55604495	55604980	C694PACXX_7_7105.sorted.filtered_peak_924	24	.	55604495	55604980	0	3	1,357,1	0,21,484	2.58511	4.88105	2.46177
chr1	55606309	55606734	C694PACXX_7_7105.sorted.filtered_peak_925	19	.	55606309	55606734	0	2	1,1	0,424	2.46279	4.36492	1.99096
chr1	55680658	55681418	C694PACXX_7_7105.sorted.filtered_peak_926	57	.	55680658	55681418	0	3	1,737,1	0,15,759	2.99264	8.33720	5.70120
chr1	57773119	57773487	C694PACXX_7_7105.sorted.filtered_peak_927	58	.	57773119	57773487	0	3	1,337,1	0,23,367	3.51886	8.49776	5.84234
chr1	59011925	59012729	C694PACXX_7_7105.sorted.filtered_peak_928	137	.	59011925	59012729	0	3	1,795,1	0,1,803	3.96945	16.66071	13.76889
chr1	59165533	59165890	C694PACXX_7_7105.sorted.filtered_peak_929	113	.	59165533	59165890	0	2	1,353	0,4	4.69436	14.21630	11.32425
chr1	59183606	59184389	C694PACXX_7_7105.sorted.filtered_peak_930	36	.	59183606	59184389	0	2	1,608	0,175	2.92450	6.16204	3.66056
chr1	59220526	59221670	C694PACXX_7_7105.sorted.filtered_peak_931	48	.	59220526	59221670	0	3	1,935,1	0,8,1143	2.91983	7.48100	4.86960
chr1	59249180	59250383	C694PACXX_7_7105.sorted.filtered_peak_932	186	.	59249180	59250383	0	3	1,1196,1	0,4,1202	3.24604	21.74236	18.68270
chr1	59278697	59279014	C694PACXX_7_7105.sorted.filtered_peak_933	56	.	59278697	59279014	0	2	314,1	0,316	2.88556	8.33712	5.67663
chr1	59281031	59281298	C694PACXX_7_7105.sorted.filtered_peak_934	24	.	59281031	59281298	0	3	1,255,1	0,4,266	2.31302	4.86340	2.42067
chr1	59281939	59282530	C694PACXX_7_7105.sorted.filtered_peak_935	50	.	59281939	59282530	0	3	1,567,1	0,21,590	2.78710	7.60485	5.00229
chr1	59351759	59352020	C694PACXX_7_7105.sorted.filtered_peak_936	25	.	59351759	59352020	0	2	1,1	0,260	2.65946	5.02360	2.56472
chr1	59368909	59369826	C694PACXX_7_7105.sorted.filtered_peak_937	98	.	59368909	59369826	0	3	1,743,1	0,172,916	3.66591	12.64315	9.82897
chr1	59387984	59388494	C694PACXX_7_7105.sorted.filtered_peak_938	77	.	59387984	59388494	0	2	485,1	0,509	3.78532	10.52758	7.78281
chr1	59398670	59399473	C694PACXX_7_7105.sorted.filtered_peak_939	23	.	59398670	59399473	0	3	1,481,1	0,318,802	2.48035	4.82852	2.39877
chr1	59407265	59408115	C694PACXX_7_7105.sorted.filtered_peak_940	98	.	59407265	59408115	0	3	1,843,1	0,4,849	3.57367	12.70864	9.89827
chr1	59434001	59434714	C694PACXX_7_7105.sorted.filtered_peak_941	57	.	59434001	59434714	0	3	1,675,1	0,2,712	3.20393	8.41881	5.74842
chr1	59473446	59474158	C694PACXX_7_7105.sorted.filtered_peak_942	21	.	59473446	59474158	0	3	1,308,1	0,78,711	2.37454	4.50225	2.10662
chr1	59484085	59484494	C694PACXX_7_7105.sorted.filtered_peak_943	30	.	59484085	59484494	0	3	1,296,1	0,105,408	2.46392	5.54165	3.05770
chr1	59485848	59486424	C694PACXX_7_7105.sorted.filtered_peak_944	20	.	59485848	59486424	0	3	1,305,1	0,75,575	2.29191	4.46272	2.07038
chr1	59491829	59492147	C694PACXX_7_7105.sorted.filtered_peak_945	22	.	59491829	59492147	0	2	315,1	0,317	2.58702	4.63574	2.22806
chr1	59510464	59510956	C694PACXX_7_7105.sorted.filtered_peak_946	23	.	59510464	59510956	0	1	492	0	2.55422	4.76741	2.34137
chr1	59537009	59537294	C694PACXX_7_7105.sorted.filtered_peak_947	35	.	59537009	59537294	0	3	1,261,1	0,1,284	3.03246	6.06839	3.53348
chr1	59612236	59612791	C694PACXX_7_7105.sorted.filtered_peak_948	27	.	59612236	59612791	0	2	515,1	0,554	2.59885	5.25535	2.77436
chr1	59762000	59762880	C694PACXX_7_7105.sorted.filtered_peak_949	114	.	59762000	59762880	0	3	1,855,1	0,15,879	3.69173	14.30566	11.45840
chr1	59798753	59799074	C694PACXX_7_7105.sorted.filtered_peak_950	31	.	59798753	59799074	0	2	310,1	0,320	2.92886	5.60069	3.10196
chr1	59942691	59943540	C694PACXX_7_7105.sorted.filtered_peak_951	24	.	59942691	59943540	0	4	1,287,335,1	0,3,386,848	2.63149	4.83650	2.40517
chr1	60026536	60026980	C694PACXX_7_7105.sorted.filtered_peak_952	19	.	60026536	60026980	0	2	324,1	0,443	2.70325	4.32546	1.94513
chr1	60036186	60036552	C694PACXX_7_7105.sorted.filtered_peak_953	27	.	60036186	60036552	0	2	1,364	0,2	2.76331	5.19364	2.74096
chr1	60225140	60225402	C694PACXX_7_7105.sorted.filtered_peak_954	32	.	60225140	60225402	0	2	1,260	0,2	2.96809	5.73690	3.21270
chr1	60280229	60280580	C694PACXX_7_7105.sorted.filtered_peak_955	18	.	60280229	60280580	0	3	1,259,1	0,25,350	2.52811	4.22357	1.85659
chr1	61444439	61444695	C694PACXX_7_7105.sorted.filtered_peak_956	26	.	61444439	61444695	0	3	1,250,1	0,1,255	2.84053	5.10818	2.63558
chr1	61508584	61509159	C694PACXX_7_7105.sorted.filtered_peak_957	52	.	61508584	61509159	0	3	1,478,1	0,11,574	3.45835	7.86969	5.26230
chr1	61515626	61516313	C694PACXX_7_7105.sorted.filtered_peak_958	64	.	61515626	61516313	0	3	1,683,1	0,1,686	3.32313	9.16574	6.47048
chr1	61542529	61543256	C694PACXX_7_7105.sorted.filtered_peak_959	54	.	61542529	61543256	0	2	704,1	0,726	2.75075	8.09277	5.44582
chr1	61543521	61543986	C694PACXX_7_7105.sorted.filtered_peak_960	156	.	61543521	61543986	0	3	1,444,1	0,20,464	3.95008	18.64068	15.61766
chr1	61918791	61919187	C694PACXX_7_7105.sorted.filtered_peak_961	53	.	61918791	61919187	0	2	1,387	0,9	3.31651	7.95361	5.31321
chr1	62190336	62191257	C694PACXX_7_7105.sorted.filtered_peak_962	93	.	62190336	62191257	0	3	1,891,1	0,8,920	4.19641	12.11798	9.31736
chr1	62207915	62208379	C694PACXX_7_7105.sorted.filtered_peak_963	63	.	62207915	62208379	0	2	454,1	0,463	3.64517	9.02967	6.34417
chr1	62248366	62248777	C694PACXX_7_7105.sorted.filtered_peak_964	34	.	62248366	62248777	0	3	1,345,1	0,5,410	3.12384	6.00246	3.47549
chr1	62901784	62902836	C694PACXX_7_7105.sorted.filtered_peak_965	306	.	62901784	62902836	0	3	1,1028,1	0,22,1051	4.68022	34.04189	30.61239
chr1	62915969	62916333	C694PACXX_7_7105.sorted.filtered_peak_966	15	.	62915969	62916333	0	2	1,1	0,363	2.57902	3.88099	1.54805
chr1	63153945	63154287	C694PACXX_7_7105.sorted.filtered_peak_967	23	.	63153945	63154287	0	2	1,1	0,341	2.63293	4.73882	2.32381
chr1	63249296	63250129	C694PACXX_7_7105.sorted.filtered_peak_968	164	.	63249296	63250129	0	3	1,744,1	0,1,832	4.72898	19.47644	16.43037
chr1	63832916	63833848	C694PACXX_7_7105.sorted.filtered_peak_969	169	.	63832916	63833848	0	3	1,833,1	0,2,931	4.68293	20.03041	16.99889
chr1	63988558	63989423	C694PACXX_7_7105.sorted.filtered_peak_970	133	.	63988558	63989423	0	3	1,858,1	0,6,864	4.20731	16.31357	13.37119
chr1	64058915	64060222	C694PACXX_7_7105.sorted.filtered_peak_971	63	.	64058915	64060222	0	3	1,1156,1	0,15,1306	3.11952	9.01656	6.34318
chr1	64117025	64117376	C694PACXX_7_7105.sorted.filtered_peak_972	12	.	64117025	64117376	0	2	1,1	0,350	2.37846	3.54629	1.27539
chr1	64239711	64240002	C694PACXX_7_7105.sorted.filtered_peak_973	21	.	64239711	64240002	0	1	291	0	2.69326	4.52905	2.12753
chr1	65210046	65210878	C694PACXX_7_7105.sorted.filtered_peak_974	28	.	65210046	65210878	0	3	1,495,1	0,30,831	2.91940	5.30940	2.84769
chr1	65289881	65290131	C694PACXX_7_7105.sorted.filtered_peak_975	13	.	65289881	65290131	0	2	1,1	0,249	2.39229	3.66693	1.36994
chr1	65292717	65293058	C694PACXX_7_7105.sorted.filtered_peak_976	41	.	65292717	65293058	0	3	1,329,1	0,1,340	3.00262	6.70391	4.13706
chr1	65329705	65330267	C694PACXX_7_7105.sorted.filtered_peak_977	105	.	65329705	65330267	0	3	1,555,1	0,5,561	4.10999	13.41066	10.54696
chr1	65431563	65432584	C694PACXX_7_7105.sorted.filtered_peak_978	183	.	65431563	65432584	0	3	1,1007,1	0,10,1020	4.15101	21.40585	18.32260
chr1	65467955	65468889	C694PACXX_7_7105.sorted.filtered_peak_979	33	.	65467955	65468889	0	4	1,394,336,1	0,18,466,933	2.89966	5.88743	3.36980
chr1	65532372	65533180	C694PACXX_7_7105.sorted.filtered_peak_980	26	.	65532372	65533180	0	3	1,716,1	0,83,807	2.46716	5.07674	2.61359
chr1	65613334	65613876	C694PACXX_7_7105.sorted.filtered_peak_981	20	.	65613334	65613876	0	2	1,1	0,541	2.51895	4.46713	2.07082
chr1	65614334	65614729	C694PACXX_7_7105.sorted.filtered_peak_982	14	.	65614334	65614729	0	2	1,1	0,394	2.30365	3.73917	1.44174
chr1	65719663	65720616	C694PACXX_7_7105.sorted.filtered_peak_983	82	.	65719663	65720616	0	3	1,876,1	0,1,952	3.73959	10.98739	8.20389
chr1	65731505	65731776	C694PACXX_7_7105.sorted.filtered_peak_984	19	.	65731505	65731776	0	2	1,1	0,270	2.51008	4.36016	1.97152
chr1	65775467	65775808	C694PACXX_7_7105.sorted.filtered_peak_985	42	.	65775467	65775808	0	2	293,1	0,340	3.44163	6.88075	4.28028
chr1	65885553	65886707	C694PACXX_7_7105.sorted.filtered_peak_986	259	.	65885553	65886707	0	3	1,1145,1	0,1,1153	4.46171	29.26756	25.99301
chr1	66153370	66154057	C694PACXX_7_7105.sorted.filtered_peak_987	50	.	66153370	66154057	0	3	1,504,1	0,8,686	3.50073	7.63793	5.01041
chr1	66258447	66259376	C694PACXX_7_7105.sorted.filtered_peak_988	30	.	66258447	66259376	0	3	1,565,272	0,2,657	2.60974	5.57597	3.09732
chr1	66277679	66278160	C694PACXX_7_7105.sorted.filtered_peak_989	124	.	66277679	66278160	0	3	1,473,1	0,4,480	3.94819	15.37546	12.46573
chr1	66295983	66296486	C694PACXX_7_7105.sorted.filtered_peak_990	89	.	66295983	66296486	0	3	1,490,1	0,5,502	3.68660	11.68903	8.90119
chr1	66424664	66425075	C694PACXX_7_7105.sorted.filtered_peak_991	25	.	66424664	66425075	0	2	1,1	0,410	2.77270	5.01658	2.56347
chr1	66648261	66648579	C694PACXX_7_7105.sorted.filtered_peak_992	31	.	66648261	66648579	0	2	1,317	0,1	2.98643	5.62135	3.12319
chr1	66649193	66649533	C694PACXX_7_7105.sorted.filtered_peak_993	21	.	66649193	66649533	0	3	1,330,1	0,6,339	2.76249	4.58438	2.17582
chr1	66680580	66680886	C694PACXX_7_7105.sorted.filtered_peak_994	24	.	66680580	66680886	0	2	1,1	0,305	2.58199	4.83185	2.40767
chr1	66713200	66713707	C694PACXX_7_7105.sorted.filtered_peak_995	22	.	66713200	66713707	0	3	1,436,1	0,19,506	2.30237	4.70562	2.29312
chr1	66741617	66742266	C694PACXX_7_7105.sorted.filtered_peak_996	35	.	66741617	66742266	0	3	1,636,1	0,10,648	2.69408	6.09494	3.57510
chr1	66766703	66767129	C694PACXX_7_7105.sorted.filtered_peak_997	33	.	66766703	66767129	0	2	410,1	0,425	2.83750	5.86134	3.34030
chr1	66796441	66796810	C694PACXX_7_7105.sorted.filtered_peak_998	66	.	66796441	66796810	0	3	1,359,1	0,9,368	2.89011	9.36142	6.65933
chr1	66801541	66802017	C694PACXX_7_7105.sorted.filtered_peak_999	30	.	66801541	66802017	0	3	1,459,1	0,12,475	2.31080	5.48563	3.00691
chr1	66815886	66816173	C694PACXX_7_7105.sorted.filtered_peak_1000	25	.	66815886	66816173	0	2	1,1	0,286	2.43930	5.03000	2.57235
chr1	66823274	66823705	C694PACXX_7_7105.sorted.filtered_peak_1001	21	.	66823274	66823705	0	2	355,1	0,430	2.48771	4.57796	2.16884
chr1	66902136	66902458	C694PACXX_7_7105.sorted.filtered_peak_1002	36	.	66902136	66902458	0	2	1,311	0,11	3.13693	6.20310	3.66598
chr1	66911324	66912395	C694PACXX_7_7105.sorted.filtered_peak_1003	22	.	66911324	66912395	0	3	1,427,1	0,593,1070	2.50871	4.61558	2.21451
chr1	67191739	67192028	C694PACXX_7_7105.sorted.filtered_peak_1004	35	.	67191739	67192028	0	3	1,260,1	0,22,288	3.02394	6.07506	3.54073
chr1	67254349	67254599	C694PACXX_7_7105.sorted.filtered_peak_1005	26	.	67254349	67254599	0	1	250	0	2.97083	5.16063	2.68173
chr1	67390290	67391311	C694PACXX_7_7105.sorted.filtered_peak_1006	269	.	67390290	67391311	0	3	1,1002,1	0,18,1020	4.53655	30.28805	26.96372
chr1	67395611	67396380	C694PACXX_7_7105.sorted.filtered_peak_1007	92	.	67395611	67396380	0	3	1,763,1	0,2,768	3.09768	12.04986	9.25338
chr1	67519053	67520221	C694PACXX_7_7105.sorted.filtered_peak_1008	71	.	67519053	67520221	0	3	1,1081,1	0,72,1167	3.20814	9.81920	7.11805
chr1	67628650	67628927	C694PACXX_7_7105.sorted.filtered_peak_1009	60	.	67628650	67628927	0	3	1,267,1	0,8,276	3.82078	8.74468	6.05155
chr1	67636404	67637106	C694PACXX_7_7105.sorted.filtered_peak_1010	42	.	67636404	67637106	0	3	1,351,1	0,236,701	2.94457	6.84273	4.29093
chr1	67637596	67637973	C694PACXX_7_7105.sorted.filtered_peak_1011	15	.	67637596	67637973	0	3	1,281,1	0,80,376	2.34048	3.84506	1.52793
chr1	67660059	67660488	C694PACXX_7_7105.sorted.filtered_peak_1012	42	.	67660059	67660488	0	3	1,365,1	0,9,428	2.96306	6.78664	4.22294
chr1	67760658	67761206	C694PACXX_7_7105.sorted.filtered_peak_1013	27	.	67760658	67761206	0	2	1,250	0,298	2.91333	5.23019	2.76608
chr1	67772943	67773569	C694PACXX_7_7105.sorted.filtered_peak_1014	28	.	67772943	67773569	0	3	1,494,1	0,29,625	2.59179	5.36547	2.88230
chr1	67798607	67799240	C694PACXX_7_7105.sorted.filtered_peak_1015	53	.	67798607	67799240	0	3	1,510,1	0,4,632	2.99530	7.99444	5.38396
chr1	67884946	67885197	C694PACXX_7_7105.sorted.filtered_peak_1016	15	.	67884946	67885197	0	2	1,1	0,250	2.51477	3.82297	1.50537
chr1	67895997	67896805	C694PACXX_7_7105.sorted.filtered_peak_1017	137	.	67895997	67896805	0	3	1,786,1	0,2,807	3.75846	16.73866	13.78575
chr1	67966154	67966619	C694PACXX_7_7105.sorted.filtered_peak_1018	61	.	67966154	67966619	0	3	1,394,1	0,10,464	3.64310	8.76832	6.11536
chr1	68027565	68027815	C694PACXX_7_7105.sorted.filtered_peak_1019	18	.	68027565	68027815	0	2	1,1	0,249	2.56956	4.17238	1.82482
chr1	68140311	68140861	C694PACXX_7_7105.sorted.filtered_peak_1020	17	.	68140311	68140861	0	3	1,353,1	0,145,549	2.48843	4.07134	1.72259
chr1	68150578	68151483	C694PACXX_7_7105.sorted.filtered_peak_1021	223	.	68150578	68151483	0	3	1,648,1	0,2,904	4.34540	25.53074	22.37564
chr1	68225762	68226032	C694PACXX_7_7105.sorted.filtered_peak_1022	24	.	68225762	68226032	0	2	1,1	0,269	2.66943	4.86780	2.43600
chr1	68962324	68963272	C694PACXX_7_7105.sorted.filtered_peak_1023	94	.	68962324	68963272	0	3	1,654,1	0,220,947	3.88902	12.18891	9.44959
chr1	70671011	70671708	C694PACXX_7_7105.sorted.filtered_peak_1024	138	.	70671011	70671708	0	3	1,685,1	0,4,696	4.13844	16.76983	13.84194
chr1	70686804	70687510	C694PACXX_7_7105.sorted.filtered_peak_1025	151	.	70686804	70687510	0	3	1,682,1	0,20,705	4.38716	18.14088	15.17965
chr1	70693212	70693465	C694PACXX_7_7105.sorted.filtered_peak_1026	22	.	70693212	70693465	0	2	1,1	0,252	2.67291	4.70874	2.27701
chr1	70819616	70820845	C694PACXX_7_7105.sorted.filtered_peak_1027	106	.	70819616	70820845	0	3	1,1213,1	0,5,1228	3.86659	13.52633	10.69289
chr1	70876225	70877241	C694PACXX_7_7105.sorted.filtered_peak_1028	150	.	70876225	70877241	0	3	1,901,1	0,1,1015	4.25668	18.02650	15.04812
chr1	71151033	71151518	C694PACXX_7_7105.sorted.filtered_peak_1029	23	.	71151033	71151518	0	3	1,322,1	0,33,484	2.80906	4.79001	2.37232
chr1	71375245	71375661	C694PACXX_7_7105.sorted.filtered_peak_1030	17	.	71375245	71375661	0	2	1,1	0,415	2.46785	4.04719	1.70280
chr1	71375843	71376148	C694PACXX_7_7105.sorted.filtered_peak_1031	30	.	71375843	71376148	0	3	1,281,1	0,19,304	2.82294	5.51850	3.03693
chr1	71513083	71513636	C694PACXX_7_7105.sorted.filtered_peak_1032	38	.	71513083	71513636	0	3	1,368,1	0,182,552	2.86346	6.37547	3.83617
chr1	71546582	71547200	C694PACXX_7_7105.sorted.filtered_peak_1033	236	.	71546582	71547200	0	2	612,1	0,617	5.50413	26.92623	23.66514
chr1	72748629	72748940	C694PACXX_7_7105.sorted.filtered_peak_1034	29	.	72748629	72748940	0	3	1,250,1	0,57,310	2.79016	5.41546	2.94708
chr1	74663471	74664267	C694PACXX_7_7105.sorted.filtered_peak_1035	121	.	74663471	74664267	0	2	726,1	0,795	4.02132	14.98953	12.11002
chr1	75198425	75199389	C694PACXX_7_7105.sorted.filtered_peak_1036	74	.	75198425	75199389	0	3	1,932,1	0,28,963	3.39943	10.13958	7.42615
chr1	76189884	76190735	C694PACXX_7_7105.sorted.filtered_peak_1037	128	.	76189884	76190735	0	3	1,814,1	0,9,850	4.13848	15.80143	12.89666
chr1	76251505	76252506	C694PACXX_7_7105.sorted.filtered_peak_1038	92	.	76251505	76252506	0	3	1,983,1	0,5,1000	3.73640	12.03151	9.27091
chr1	76447067	76447421	C694PACXX_7_7105.sorted.filtered_peak_1039	13	.	76447067	76447421	0	2	1,1	0,353	2.41874	3.62411	1.34488
chr1	76489336	76489956	C694PACXX_7_7105.sorted.filtered_peak_1040	78	.	76489336	76489956	0	1	620	0	3.73214	10.57938	7.81797
chr1	76539955	76540719	C694PACXX_7_7105.sorted.filtered_peak_1041	77	.	76539955	76540719	0	3	1,734,1	0,24,763	3.58090	10.43318	7.70753
chr1	76619815	76620715	C694PACXX_7_7105.sorted.filtered_peak_1042	69	.	76619815	76620715	0	1	900	0	3.60005	9.71099	6.97650
chr1	76734238	76734626	C694PACXX_7_7105.sorted.filtered_peak_1043	14	.	76734238	76734626	0	2	1,1	0,387	2.37132	3.79294	1.48550
chr1	77684755	77685335	C694PACXX_7_7105.sorted.filtered_peak_1044	87	.	77684755	77685335	0	3	1,564,1	0,1,579	3.92069	11.51514	8.73368
chr1	77999421	77999910	C694PACXX_7_7105.sorted.filtered_peak_1045	15	.	77999421	77999910	0	2	1,1	0,488	2.57392	3.88508	1.56493
chr1	78148007	78149591	C694PACXX_7_7105.sorted.filtered_peak_1046	137	.	78148007	78149591	0	3	1,1436,1	0,7,1583	3.49091	16.71095	13.76145
chr1	78224862	78225939	C694PACXX_7_7105.sorted.filtered_peak_1047	81	.	78224862	78225939	0	3	1,1050,1	0,26,1076	3.45992	10.82948	8.13182
chr1	78245074	78245661	C694PACXX_7_7105.sorted.filtered_peak_1048	51	.	78245074	78245661	0	2	586,1	0,586	3.20982	7.74450	5.12613
chr1	78443954	78445336	C694PACXX_7_7105.sorted.filtered_peak_1049	162	.	78443954	78445336	0	4	1,282,1042,1	0,7,333,1381	3.84413	19.26406	16.25887
chr1	78469984	78470747	C694PACXX_7_7105.sorted.filtered_peak_1050	88	.	78469984	78470747	0	3	1,673,1	0,87,762	3.66230	11.64287	8.87552
chr1	78608751	78609134	C694PACXX_7_7105.sorted.filtered_peak_1051	21	.	78608751	78609134	0	3	1,262,1	0,116,382	2.68720	4.53174	2.12629
chr1	79518497	79518890	C694PACXX_7_7105.sorted.filtered_peak_1052	18	.	79518497	79518890	0	1	393	0	2.70283	4.27302	1.88650
chr1	83170800	83171331	C694PACXX_7_7105.sorted.filtered_peak_1053	14	.	83170800	83171331	0	2	1,1	0,530	2.50402	3.79155	1.47999
chr1	84326218	84326630	C694PACXX_7_7105.sorted.filtered_peak_1054	16	.	84326218	84326630	0	2	1,1	0,411	2.48117	3.96180	1.62572
chr1	84464742	84465360	C694PACXX_7_7105.sorted.filtered_peak_1055	61	.	84464742	84465360	0	3	1,602,1	0,3,617	3.33147	8.81519	6.12073
chr1	84543319	84544088	C694PACXX_7_7105.sorted.filtered_peak_1056	45	.	84543319	84544088	0	3	1,744,1	0,9,768	3.01940	7.12733	4.53533
chr1	84609817	84610298	C694PACXX_7_7105.sorted.filtered_peak_1057	47	.	84609817	84610298	0	1	481	0	3.09771	7.31798	4.73032
chr1	84713201	84713464	C694PACXX_7_7105.sorted.filtered_peak_1058	28	.	84713201	84713464	0	2	1,1	0,262	2.94651	5.36252	2.88556
chr1	84764268	84764959	C694PACXX_7_7105.sorted.filtered_peak_1059	17	.	84764268	84764959	0	2	1,1	0,690	2.32397	4.11966	1.77041
chr1	84899524	84899779	C694PACXX_7_7105.sorted.filtered_peak_1060	22	.	84899524	84899779	0	2	1,1	0,254	2.58297	4.62830	2.20726
chr1	84907729	84908409	C694PACXX_7_7105.sorted.filtered_peak_1061	54	.	84907729	84908409	0	1	680	0	3.67016	8.03060	5.40811
chr1	84944779	84945630	C694PACXX_7_7105.sorted.filtered_peak_1062	100	.	84944779	84945630	0	3	1,725,1	0,7,850	4.04552	12.83375	10.00104
chr1	84971378	84972524	C694PACXX_7_7105.sorted.filtered_peak_1063	170	.	84971378	84972524	0	2	1,1142	0,4	4.06397	20.14613	17.09216
chr1	85039441	85040405	C694PACXX_7_7105.sorted.filtered_peak_1064	88	.	85039441	85040405	0	3	1,922,1	0,37,963	3.60568	11.62021	8.83496
chr1	85086376	85086872	C694PACXX_7_7105.sorted.filtered_peak_1065	68	.	85086376	85086872	0	2	1,478	0,18	3.47722	9.62072	6.89902
chr1	85155722	85156667	C694PACXX_7_7105.sorted.filtered_peak_1066	185	.	85155722	85156667	0	3	1,923,1	0,7,944	4.30869	21.57625	18.52711
chr1	85189937	85190284	C694PACXX_7_7105.sorted.filtered_peak_1067	19	.	85189937	85190284	0	2	1,1	0,346	2.67545	4.27609	1.90598
chr1	85328512	85328841	C694PACXX_7_7105.sorted.filtered_peak_1068	26	.	85328512	85328841	0	3	1,303,1	0,4,328	2.74968	5.15585	2.69626
chr1	85410681	85411251	C694PACXX_7_7105.sorted.filtered_peak_1069	115	.	85410681	85411251	0	3	1,529,1	0,39,569	4.23661	14.41032	11.52336
chr1	85454432	85454833	C694PACXX_7_7105.sorted.filtered_peak_1070	15	.	85454432	85454833	0	2	1,1	0,400	2.51497	3.82555	1.51650
chr1	85462627	85462918	C694PACXX_7_7105.sorted.filtered_peak_1071	30	.	85462627	85462918	0	3	1,281,1	0,4,290	2.50142	5.53539	3.03728
chr1	85527742	85528343	C694PACXX_7_7105.sorted.filtered_peak_1072	67	.	85527742	85528343	0	2	415,1	0,600	3.70406	9.45529	6.76172
chr1	85666206	85667440	C694PACXX_7_7105.sorted.filtered_peak_1073	33	.	85666206	85667440	0	3	1,902,1	0,330,1233	2.76731	5.87032	3.36109
chr1	85725041	85725785	C694PACXX_7_7105.sorted.filtered_peak_1074	105	.	85725041	85725785	0	3	1,479,1	0,98,743	4.04511	13.37816	10.55826
chr1	85741835	85742809	C694PACXX_7_7105.sorted.filtered_peak_1075	217	.	85741835	85742809	0	3	1,968,1	0,2,973	4.50484	24.90154	21.72959
chr1	85763802	85764322	C694PACXX_7_7105.sorted.filtered_peak_1076	27	.	85763802	85764322	0	3	1,356,1	0,141,519	2.77096	5.23520	2.77802
chr1	86173708	86174484	C694PACXX_7_7105.sorted.filtered_peak_1077	66	.	86173708	86174484	0	3	1,638,1	0,21,775	3.51462	9.33257	6.64908
chr1	86861591	86862454	C694PACXX_7_7105.sorted.filtered_peak_1078	104	.	86861591	86862454	0	2	862,1	0,862	4.10003	13.31805	10.48400
chr1	87170007	87171092	C694PACXX_7_7105.sorted.filtered_peak_1079	159	.	87170007	87171092	0	3	1,793,1	0,4,1084	4.19073	18.97622	15.97858
chr1	87205751	87206019	C694PACXX_7_7105.sorted.filtered_peak_1080	25	.	87205751	87206019	0	3	1,250,1	0,9,267	2.89518	5.04990	2.59557
chr1	87379484	87380496	C694PACXX_7_7105.sorted.filtered_peak_1081	318	.	87379484	87380496	0	3	1,772,1	0,150,1011	5.27498	35.24726	31.81618
chr1	87793887	87794667	C694PACXX_7_7105.sorted.filtered_peak_1082	84	.	87793887	87794667	0	3	1,768,1	0,3,779	2.82277	11.18037	8.40125
chr1	87800649	87801261	C694PACXX_7_7105.sorted.filtered_peak_1083	18	.	87800649	87801261	0	3	1,462,1	0,147,611	2.02963	4.26594	1.89575
chr1	87869706	87870664	C694PACXX_7_7105.sorted.filtered_peak_1084	72	.	87869706	87870664	0	3	1,564,1	0,157,957	3.34116	9.94806	7.27563
chr1	87901162	87901657	C694PACXX_7_7105.sorted.filtered_peak_1085	50	.	87901162	87901657	0	3	1,387,1	0,79,494	3.54350	7.68050	5.07656
chr1	87914957	87915772	C694PACXX_7_7105.sorted.filtered_peak_1086	32	.	87914957	87915772	0	4	1,446,301,1	0,1,502,814	2.83202	5.73714	3.22956
chr1	87916453	87916921	C694PACXX_7_7105.sorted.filtered_peak_1087	27	.	87916453	87916921	0	3	1,435,1	0,24,467	2.70954	5.25292	2.77672
chr1	89149500	89150368	C694PACXX_7_7105.sorted.filtered_peak_1088	296	.	89149500	89150368	0	3	1,854,1	0,9,867	5.03542	33.03146	29.64415
chr1	89356555	89357513	C694PACXX_7_7105.sorted.filtered_peak_1089	125	.	89356555	89357513	0	3	1,638,1	0,316,957	3.92285	15.41013	12.53487
chr1	89457985	89458866	C694PACXX_7_7105.sorted.filtered_peak_1090	86	.	89457985	89458866	0	3	1,801,1	0,5,880	3.43525	11.45677	8.67126
chr1	89488153	89488735	C694PACXX_7_7105.sorted.filtered_peak_1091	45	.	89488153	89488735	0	2	1,579	0,3	3.22839	7.17968	4.57643
chr1	89591642	89592003	C694PACXX_7_7105.sorted.filtered_peak_1092	52	.	89591642	89592003	0	3	1,350,1	0,8,360	2.94843	7.86460	5.23672
chr1	89594478	89594877	C694PACXX_7_7105.sorted.filtered_peak_1093	15	.	89594478	89594877	0	2	1,1	0,398	2.23635	3.93161	1.59990
chr1	89664211	89664707	C694PACXX_7_7105.sorted.filtered_peak_1094	21	.	89664211	89664707	0	2	1,1	0,495	2.42645	4.55712	2.15535
chr1	89725235	89725485	C694PACXX_7_7105.sorted.filtered_peak_1095	23	.	89725235	89725485	0	2	1,1	0,249	2.75763	4.81104	2.37459
chr1	89744753	89745134	C694PACXX_7_7105.sorted.filtered_peak_1096	28	.	89744753	89745134	0	3	1,356,1	0,19,380	2.58713	5.30915	2.83780
chr1	89752396	89752957	C694PACXX_7_7105.sorted.filtered_peak_1097	48	.	89752396	89752957	0	3	1,558,1	0,2,560	2.99062	7.47390	4.85089
chr1	89823981	89824399	C694PACXX_7_7105.sorted.filtered_peak_1098	14	.	89823981	89824399	0	2	1,1	0,417	2.46587	3.80688	1.49924
chr1	89953436	89953888	C694PACXX_7_7105.sorted.filtered_peak_1099	20	.	89953436	89953888	0	3	1,315,1	0,134,451	2.69243	4.48277	2.08124
chr1	89989915	89991119	C694PACXX_7_7105.sorted.filtered_peak_1100	64	.	89989915	89991119	0	3	1,854,1	0,7,1203	3.18777	9.11244	6.45352
chr1	90073872	90074334	C694PACXX_7_7105.sorted.filtered_peak_1101	29	.	90073872	90074334	0	3	1,276,1	0,17,461	2.18875	5.36355	2.90287
chr1	90097992	90099188	C694PACXX_7_7105.sorted.filtered_peak_1102	79	.	90097992	90099188	0	3	1,1172,1	0,2,1195	2.98931	10.71235	7.99156
chr1	90158481	90158762	C694PACXX_7_7105.sorted.filtered_peak_1103	10	.	90158481	90158762	0	2	1,1	0,280	2.24429	3.31167	1.08186
chr1	90185060	90185354	C694PACXX_7_7105.sorted.filtered_peak_1104	33	.	90185060	90185354	0	2	278,1	0,293	2.63990	5.86070	3.33245
chr1	90186956	90187233	C694PACXX_7_7105.sorted.filtered_peak_1105	52	.	90186956	90187233	0	2	1,266	0,11	2.82028	7.86103	5.21862
chr1	90190204	90190559	C694PACXX_7_7105.sorted.filtered_peak_1106	41	.	90190204	90190559	0	3	1,343,1	0,2,354	2.70288	6.76370	4.19400
chr1	90204708	90205860	C694PACXX_7_7105.sorted.filtered_peak_1107	56	.	90204708	90205860	0	3	1,1113,1	0,36,1151	3.02382	8.26572	5.61124
chr1	90222735	90223477	C694PACXX_7_7105.sorted.filtered_peak_1108	15	.	90222735	90223477	0	2	1,1	0,741	2.37603	3.92949	1.59974
chr1	90228373	90228887	C694PACXX_7_7105.sorted.filtered_peak_1109	72	.	90228373	90228887	0	3	1,492,1	0,13,513	3.66817	10.02998	7.28705
chr1	90286215	90287465	C694PACXX_7_7105.sorted.filtered_peak_1110	40	.	90286215	90287465	0	3	1,618,494	0,82,756	2.90946	6.66648	4.09582
chr1	90308838	90309540	C694PACXX_7_7105.sorted.filtered_peak_1111	49	.	90308838	90309540	0	2	1,695	0,7	2.93405	7.53326	4.91258
chr1	90336471	90336825	C694PACXX_7_7105.sorted.filtered_peak_1112	20	.	90336471	90336825	0	2	1,332	0,22	2.73741	4.42361	2.03306
chr1	90422741	90422991	C694PACXX_7_7105.sorted.filtered_peak_1113	13	.	90422741	90422991	0	2	1,1	0,249	2.47521	3.61865	1.33938
chr1	90460286	90461297	C694PACXX_7_7105.sorted.filtered_peak_1114	119	.	90460286	90461297	0	3	1,995,1	0,11,1010	3.87942	14.81373	11.92804
chr1	91316898	91317312	C694PACXX_7_7105.sorted.filtered_peak_1115	28	.	91316898	91317312	0	3	1,390,1	0,22,413	2.76403	5.27064	2.80535
chr1	91487133	91488118	C694PACXX_7_7105.sorted.filtered_peak_1116	146	.	91487133	91488118	0	3	1,922,1	0,59,984	4.03877	17.68236	14.68651
chr1	91852681	91853233	C694PACXX_7_7105.sorted.filtered_peak_1117	1886	.	91852681	91853233	0	3	1,550,1	0,1,551	13.56614	194.47603	188.68930
chr1	91966200	91967360	C694PACXX_7_7105.sorted.filtered_peak_1118	100	.	91966200	91967360	0	3	1,1150,1	0,2,1159	3.39634	12.79292	10.01014
chr1	92013906	92014834	C694PACXX_7_7105.sorted.filtered_peak_1119	29	.	92013906	92014834	0	3	1,373,1	0,547,927	2.51268	5.46629	2.99711
chr1	92021353	92022286	C694PACXX_7_7105.sorted.filtered_peak_1120	101	.	92021353	92022286	0	3	1,838,1	0,43,932	3.41023	12.91012	10.10340
chr1	92150080	92150791	C694PACXX_7_7105.sorted.filtered_peak_1121	20	.	92150080	92150791	0	2	696,1	0,710	2.54732	4.46481	2.06729
chr1	92179084	92179369	C694PACXX_7_7105.sorted.filtered_peak_1122	26	.	92179084	92179369	0	3	1,250,1	0,30,284	2.74362	5.10432	2.64543
chr1	92269441	92270767	C694PACXX_7_7105.sorted.filtered_peak_1123	64	.	92269441	92270767	0	4	1,384,788,1	0,13,450,1325	2.97317	9.13156	6.44715
chr1	92350995	92351954	C694PACXX_7_7105.sorted.filtered_peak_1124	34	.	92350995	92351954	0	3	1,765,1	0,186,958	2.77981	5.95692	3.44990
chr1	92413984	92414705	C694PACXX_7_7105.sorted.filtered_peak_1125	44	.	92413984	92414705	0	2	1,692	0,29	3.20426	7.08582	4.49885
chr1	92495162	92495660	C694PACXX_7_7105.sorted.filtered_peak_1126	22	.	92495162	92495660	0	2	285,1	0,497	2.83219	4.72218	2.29797
chr1	92545897	92546521	C694PACXX_7_7105.sorted.filtered_peak_1127	69	.	92545897	92546521	0	3	1,593,1	0,8,623	3.70240	9.60819	6.93165
chr1	92764072	92765091	C694PACXX_7_7105.sorted.filtered_peak_1128	118	.	92764072	92765091	0	3	1,1001,1	0,10,1018	4.10527	14.76020	11.88273
chr1	92781307	92781985	C694PACXX_7_7105.sorted.filtered_peak_1129	89	.	92781307	92781985	0	3	1,674,1	0,1,677	3.56778	11.77539	8.96835
chr1	92783494	92783745	C694PACXX_7_7105.sorted.filtered_peak_1130	30	.	92783494	92783745	0	2	1,1	0,250	2.62774	5.54043	3.04256
chr1	92789003	92789678	C694PACXX_7_7105.sorted.filtered_peak_1131	45	.	92789003	92789678	0	3	1,457,1	0,26,674	3.38258	7.07607	4.50647
chr1	92831336	92831850	C694PACXX_7_7105.sorted.filtered_peak_1132	34	.	92831336	92831850	0	2	513,1	0,513	2.76222	5.93516	3.41387
chr1	92876343	92877227	C694PACXX_7_7105.sorted.filtered_peak_1133	28	.	92876343	92877227	0	3	1,447,1	0,5,883	2.91384	5.28677	2.82160
chr1	92950755	92952246	C694PACXX_7_7105.sorted.filtered_peak_1134	34	.	92950755	92952246	0	3	1,1231,1	0,27,1490	2.20457	5.89365	3.41558
chr1	92961148	92961472	C694PACXX_7_7105.sorted.filtered_peak_1135	19	.	92961148	92961472	0	2	292,1	0,323	2.64796	4.35832	1.98851
chr1	93002349	93003234	C694PACXX_7_7105.sorted.filtered_peak_1136	37	.	93002349	93003234	0	3	1,414,1	0,187,884	2.64527	6.31528	3.78859
chr1	93003553	93004377	C694PACXX_7_7105.sorted.filtered_peak_1137	35	.	93003553	93004377	0	3	1,425,1	0,12,823	2.60521	6.13380	3.59937
chr1	93010260	93010528	C694PACXX_7_7105.sorted.filtered_peak_1138	37	.	93010260	93010528	0	2	1,250	0,18	3.22453	6.27946	3.73628
chr1	93029072	93029456	C694PACXX_7_7105.sorted.filtered_peak_1139	39	.	93029072	93029456	0	3	1,348,1	0,12,383	3.16552	6.52153	3.96317
chr1	93043067	93043337	C694PACXX_7_7105.sorted.filtered_peak_1140	14	.	93043067	93043337	0	2	1,1	0,269	2.17845	3.77131	1.46170
chr1	93049464	93050319	C694PACXX_7_7105.sorted.filtered_peak_1141	45	.	93049464	93050319	0	2	854,1	0,854	2.81125	7.15742	4.57618
chr1	93250147	93250957	C694PACXX_7_7105.sorted.filtered_peak_1142	33	.	93250147	93250957	0	3	1,460,1	0,346,809	3.05927	5.81156	3.30892
chr1	93297295	93298135	C694PACXX_7_7105.sorted.filtered_peak_1143	221	.	93297295	93298135	0	3	1,689,1	0,22,839	4.89893	25.32985	22.12158
chr1	93324422	93324938	C694PACXX_7_7105.sorted.filtered_peak_1144	41	.	93324422	93324938	0	3	1,415,1	0,3,515	3.13656	6.68006	4.13002
chr1	93343091	93343767	C694PACXX_7_7105.sorted.filtered_peak_1145	21	.	93343091	93343767	0	3	1,504,1	0,162,675	2.72869	4.58704	2.17334
chr1	93426394	93428304	C694PACXX_7_7105.sorted.filtered_peak_1146	45	.	93426394	93428304	0	5	1,835,264,405,1	0,238,1180,1502,1909	2.46952	7.10693	4.53190
chr1	93446693	93447108	C694PACXX_7_7105.sorted.filtered_peak_1147	35	.	93446693	93447108	0	2	1,331	0,84	2.92196	6.07370	3.55327
chr1	93486952	93487327	C694PACXX_7_7105.sorted.filtered_peak_1148	16	.	93486952	93487327	0	2	307,1	0,374	2.54458	4.00379	1.66536
chr1	93507923	93508518	C694PACXX_7_7105.sorted.filtered_peak_1149	74	.	93507923	93508518	0	3	1,566,1	0,11,594	3.94342	10.19911	7.47289
chr1	93544385	93545202	C694PACXX_7_7105.sorted.filtered_peak_1150	73	.	93544385	93545202	0	3	1,815,1	0,1,816	3.33125	10.06034	7.32340
chr1	93645150	93646774	C694PACXX_7_7105.sorted.filtered_peak_1151	167	.	93645150	93646774	0	3	1,1604,1	0,15,1623	3.58078	19.72417	16.70801
chr1	93685023	93685273	C694PACXX_7_7105.sorted.filtered_peak_1152	23	.	93685023	93685273	0	1	250	0	2.85423	4.77967	2.34321
chr1	93811150	93811947	C694PACXX_7_7105.sorted.filtered_peak_1153	106	.	93811150	93811947	0	3	1,791,1	0,2,796	3.50401	13.44936	10.62168
chr1	94081058	94081308	C694PACXX_7_7105.sorted.filtered_peak_1154	19	.	94081058	94081308	0	2	1,1	0,249	2.55531	4.34694	1.96738
chr1	94224441	94224860	C694PACXX_7_7105.sorted.filtered_peak_1155	22	.	94224441	94224860	0	3	1,294,1	0,120,418	2.68068	4.65425	2.24550
chr1	94311791	94312442	C694PACXX_7_7105.sorted.filtered_peak_1156	77	.	94311791	94312442	0	3	1,642,1	0,6,650	2.99145	10.53789	7.77031
chr1	94312675	94313625	C694PACXX_7_7105.sorted.filtered_peak_1157	111	.	94312675	94313625	0	3	1,935,1	0,1,949	3.35332	13.97135	11.13791
chr1	94344058	94345062	C694PACXX_7_7105.sorted.filtered_peak_1158	66	.	94344058	94345062	0	4	1,250,647,1	0,5,353,1003	3.30006	9.36354	6.69591
chr1	94374250	94375606	C694PACXX_7_7105.sorted.filtered_peak_1159	80	.	94374250	94375606	0	3	1,1347,1	0,5,1355	3.31535	10.73343	8.02652
chr1	94482885	94483360	C694PACXX_7_7105.sorted.filtered_peak_1160	44	.	94482885	94483360	0	3	1,423,1	0,50,474	2.96617	7.03836	4.46259
chr1	94883411	94884476	C694PACXX_7_7105.sorted.filtered_peak_1161	143	.	94883411	94884476	0	3	1,1053,1	0,3,1064	3.83424	17.28959	14.33624
chr1	94947052	94947432	C694PACXX_7_7105.sorted.filtered_peak_1162	26	.	94947052	94947432	0	2	250,1	0,379	2.93703	5.13728	2.67290
chr1	95007194	95007672	C694PACXX_7_7105.sorted.filtered_peak_1163	26	.	95007194	95007672	0	3	1,472,1	0,3,477	2.73738	5.14736	2.68111
chr1	95067860	95068278	C694PACXX_7_7105.sorted.filtered_peak_1164	25	.	95067860	95068278	0	2	1,360	0,58	2.68753	5.00530	2.55532
chr1	95319944	95320336	C694PACXX_7_7105.sorted.filtered_peak_1165	45	.	95319944	95320336	0	2	371,1	0,391	3.35502	7.09123	4.50691
chr1	95538107	95538950	C694PACXX_7_7105.sorted.filtered_peak_1166	150	.	95538107	95538950	0	3	1,824,1	0,11,842	4.37208	18.07535	15.06126
chr1	95699213	95700134	C694PACXX_7_7105.sorted.filtered_peak_1167	133	.	95699213	95700134	0	3	1,690,1	0,217,920	4.22789	16.24800	13.31734
chr1	96819486	96819736	C694PACXX_7_7105.sorted.filtered_peak_1168	14	.	96819486	96819736	0	2	1,1	0,249	2.48377	3.70743	1.40893
chr1	97186939	97188086	C694PACXX_7_7105.sorted.filtered_peak_1169	105	.	97186939	97188086	0	3	1,1141,1	0,3,1146	3.75668	13.35038	10.52516
chr1	97885672	97885934	C694PACXX_7_7105.sorted.filtered_peak_1170	16	.	97885672	97885934	0	2	1,1	0,261	2.62895	4.03467	1.67666
chr1	98386038	98387208	C694PACXX_7_7105.sorted.filtered_peak_1171	89	.	98386038	98387208	0	3	1,1066,1	0,101,1169	3.41641	11.74207	8.93891
chr1	98407964	98408434	C694PACXX_7_7105.sorted.filtered_peak_1172	17	.	98407964	98408434	0	2	1,1	0,469	2.44609	4.13371	1.77812
chr1	98519315	98520068	C694PACXX_7_7105.sorted.filtered_peak_1173	26	.	98519315	98520068	0	3	274,341,1	0,403,752	2.53640	5.07180	2.61264
chr1	98789303	98789857	C694PACXX_7_7105.sorted.filtered_peak_1174	58	.	98789303	98789857	0	3	1,497,1	0,51,553	3.51852	8.55691	5.89938
chr1	98853442	98854437	C694PACXX_7_7105.sorted.filtered_peak_1175	41	.	98853442	98854437	0	4	1,305,460,1	0,167,533,994	2.85033	6.74873	4.18172
chr1	98871238	98871610	C694PACXX_7_7105.sorted.filtered_peak_1176	66	.	98871238	98871610	0	2	1,364	0,8	3.42457	9.37385	6.67274
chr1	99336823	99337506	C694PACXX_7_7105.sorted.filtered_peak_1177	70	.	99336823	99337506	0	3	1,460,1	0,215,682	3.65754	9.70081	7.01602
chr1	100231824	100232304	C694PACXX_7_7105.sorted.filtered_peak_1178	18	.	100231824	100232304	0	3	1,458,1	0,9,479	2.63631	4.21181	1.83874
chr1	100286203	100286604	C694PACXX_7_7105.sorted.filtered_peak_1179	20	.	100286203	100286604	0	1	401	0	2.74442	4.40381	2.00004
chr1	100315303	100316170	C694PACXX_7_7105.sorted.filtered_peak_1180	58	.	100315303	100316170	0	3	1,771,1	0,89,866	3.36527	8.47906	5.83665
chr1	100435019	100435910	C694PACXX_7_7105.sorted.filtered_peak_1181	49	.	100435019	100435910	0	3	1,853,1	0,33,890	3.29077	7.57865	4.96292
chr1	100494304	100494821	C694PACXX_7_7105.sorted.filtered_peak_1182	92	.	100494304	100494821	0	3	1,420,1	0,26,516	4.21980	12.01471	9.23800
chr1	100503331	100504066	C694PACXX_7_7105.sorted.filtered_peak_1183	71	.	100503331	100504066	0	3	1,651,1	0,12,734	3.22914	9.85637	7.16073
chr1	100512265	100512568	C694PACXX_7_7105.sorted.filtered_peak_1184	10	.	100512265	100512568	0	2	1,1	0,302	2.35248	3.32208	1.09044
chr1	100597987	100599090	C694PACXX_7_7105.sorted.filtered_peak_1185	95	.	100597987	100599090	0	3	1,931,1	0,162,1102	3.54033	12.39748	9.58714
chr1	100714842	100715815	C694PACXX_7_7105.sorted.filtered_peak_1186	59	.	100714842	100715815	0	3	1,586,1	0,359,972	3.36664	8.62878	5.99857
chr1	100731292	100732250	C694PACXX_7_7105.sorted.filtered_peak_1187	136	.	100731292	100732250	0	3	1,892,1	0,9,957	4.14679	16.56977	13.65668
chr1	100816791	100818575	C694PACXX_7_7105.sorted.filtered_peak_1188	51	.	100816791	100818575	0	3	1,1594,1	0,3,1783	2.59683	7.78596	5.17609
chr1	100843249	100843751	C694PACXX_7_7105.sorted.filtered_peak_1189	14	.	100843249	100843751	0	2	1,1	0,501	2.49454	3.74436	1.44145
chr1	100865892	100866367	C694PACXX_7_7105.sorted.filtered_peak_1190	64	.	100865892	100866367	0	2	1,464	0,11	3.37819	9.16940	6.46664
chr1	100905722	100906049	C694PACXX_7_7105.sorted.filtered_peak_1191	64	.	100905722	100906049	0	3	1,320,1	0,6,326	3.18661	9.12050	6.43409
chr1	100909637	100910031	C694PACXX_7_7105.sorted.filtered_peak_1192	13	.	100909637	100910031	0	2	1,1	0,393	2.11263	3.63543	1.35247
chr1	100918363	100918623	C694PACXX_7_7105.sorted.filtered_peak_1193	18	.	100918363	100918623	0	2	1,1	0,259	2.34379	4.20571	1.84573
chr1	101178557	101178856	C694PACXX_7_7105.sorted.filtered_peak_1194	29	.	101178557	101178856	0	3	1,259,1	0,7,298	2.97423	5.44062	2.95842
chr1	101361126	101361947	C694PACXX_7_7105.sorted.filtered_peak_1195	64	.	101361126	101361947	0	3	1,781,1	0,31,820	3.00913	9.15116	6.46792
chr1	101362160	101362419	C694PACXX_7_7105.sorted.filtered_peak_1196	19	.	101362160	101362419	0	2	1,1	0,258	2.21450	4.30687	1.92442
chr1	101392579	101393240	C694PACXX_7_7105.sorted.filtered_peak_1197	21	.	101392579	101393240	0	3	1,362,1	0,291,660	2.64725	4.59174	2.19071
chr1	101491151	101491926	C694PACXX_7_7105.sorted.filtered_peak_1198	71	.	101491151	101491926	0	3	1,662,1	0,4,774	3.47245	9.85950	7.13332
chr1	101546907	101547520	C694PACXX_7_7105.sorted.filtered_peak_1199	21	.	101546907	101547520	0	3	1,251,1	0,328,612	2.59796	4.54477	2.14176
chr1	101577437	101578119	C694PACXX_7_7105.sorted.filtered_peak_1200	68	.	101577437	101578119	0	1	682	0	3.77552	9.55752	6.83239
chr1	101588135	101588484	C694PACXX_7_7105.sorted.filtered_peak_1201	30	.	101588135	101588484	0	3	1,335,1	0,11,348	3.03486	5.57971	3.08420
chr1	101593976	101594341	C694PACXX_7_7105.sorted.filtered_peak_1202	27	.	101593976	101594341	0	2	328,1	0,364	2.81743	5.21591	2.74675
chr1	101594545	101594827	C694PACXX_7_7105.sorted.filtered_peak_1203	30	.	101594545	101594827	0	3	1,271,1	0,1,281	2.90490	5.60191	3.09277
chr1	101644374	101644977	C694PACXX_7_7105.sorted.filtered_peak_1204	20	.	101644374	101644977	0	2	1,517	0,86	2.58895	4.38734	2.00096
chr1	101701013	101702292	C694PACXX_7_7105.sorted.filtered_peak_1205	18	.	101701013	101702292	0	4	1,452,301,1	0,285,850,1278	2.06180	4.18995	1.82623
chr1	101774961	101775508	C694PACXX_7_7105.sorted.filtered_peak_1206	28	.	101774961	101775508	0	2	1,527	0,20	2.53379	5.34447	2.87343
chr1	101822965	101823297	C694PACXX_7_7105.sorted.filtered_peak_1207	42	.	101822965	101823297	0	2	321,1	0,331	3.31698	6.84580	4.26642
chr1	104067989	104069078	C694PACXX_7_7105.sorted.filtered_peak_1208	136	.	104067989	104069078	0	3	1,900,1	0,185,1088	3.92950	16.52570	13.60239
chr1	107598996	107600256	C694PACXX_7_7105.sorted.filtered_peak_1209	50	.	107598996	107600256	0	3	1,844,272	0,14,988	3.07718	7.68043	5.09892
chr1	108328972	108329258	C694PACXX_7_7105.sorted.filtered_peak_1210	11	.	108328972	108329258	0	2	1,1	0,285	2.27240	3.44353	1.19212
chr1	108371847	108372294	C694PACXX_7_7105.sorted.filtered_peak_1211	15	.	108371847	108372294	0	2	1,1	0,446	2.53876	3.89185	1.57450
chr1	108506308	108506780	C694PACXX_7_7105.sorted.filtered_peak_1212	18	.	108506308	108506780	0	2	1,1	0,471	2.41110	4.17900	1.81985
chr1	108507642	108507924	C694PACXX_7_7105.sorted.filtered_peak_1213	20	.	108507642	108507924	0	2	1,1	0,281	2.48114	4.41750	2.02033
chr1	108742251	108743410	C694PACXX_7_7105.sorted.filtered_peak_1214	71	.	108742251	108743410	0	2	1,1152	0,7	3.34628	9.77380	7.12865
chr1	109102265	109103216	C694PACXX_7_7105.sorted.filtered_peak_1215	90	.	109102265	109103216	0	3	1,885,1	0,61,950	3.26793	11.84512	9.07949
chr1	109133421	109134181	C694PACXX_7_7105.sorted.filtered_peak_1216	63	.	109133421	109134181	0	2	1,738	0,22	3.45941	9.09326	6.39280
chr1	109187769	109188130	C694PACXX_7_7105.sorted.filtered_peak_1217	14	.	109187769	109188130	0	2	1,1	0,360	2.07160	3.78121	1.47427
chr1	109189222	109189849	C694PACXX_7_7105.sorted.filtered_peak_1218	176	.	109189222	109189849	0	3	1,623,1	0,2,626	4.34460	20.80190	17.69775
chr1	109203512	109204286	C694PACXX_7_7105.sorted.filtered_peak_1219	152	.	109203512	109204286	0	3	1,765,1	0,4,773	4.64286	18.29187	15.26737
chr1	109234700	109235627	C694PACXX_7_7105.sorted.filtered_peak_1220	171	.	109234700	109235627	0	3	1,923,1	0,3,926	4.25354	20.23283	17.15581
chr1	109246179	109246834	C694PACXX_7_7105.sorted.filtered_peak_1221	31	.	109246179	109246834	0	3	1,250,1	0,8,654	2.69553	5.61347	3.13102
chr1	109288964	109289918	C694PACXX_7_7105.sorted.filtered_peak_1222	178	.	109288964	109289918	0	3	1,782,1	0,2,953	4.28473	20.86659	17.83353
chr1	109419335	109419955	C694PACXX_7_7105.sorted.filtered_peak_1223	106	.	109419335	109419955	0	2	619,1	0,619	4.08899	13.49617	10.61991
chr1	109499222	109499831	C694PACXX_7_7105.sorted.filtered_peak_1224	127	.	109499222	109499831	0	3	1,602,1	0,3,608	4.33306	15.63483	12.71014
chr1	109505598	109506292	C694PACXX_7_7105.sorted.filtered_peak_1225	170	.	109505598	109506292	0	2	690,1	0,693	4.62947	20.15358	17.08732
chr1	109584175	109585035	C694PACXX_7_7105.sorted.filtered_peak_1226	182	.	109584175	109585035	0	3	1,717,1	0,126,859	4.79696	21.30492	18.25174
chr1	109618441	109619023	C694PACXX_7_7105.sorted.filtered_peak_1227	97	.	109618441	109619023	0	3	1,562,1	0,5,581	4.59013	12.57246	9.73204
chr1	109633045	109633903	C694PACXX_7_7105.sorted.filtered_peak_1228	112	.	109633045	109633903	0	2	853,1	0,857	4.14218	14.07773	11.21182
chr1	109642472	109643322	C694PACXX_7_7105.sorted.filtered_peak_1229	87	.	109642472	109643322	0	3	1,842,1	0,1,849	3.76783	11.51467	8.75401
chr1	109655287	109655578	C694PACXX_7_7105.sorted.filtered_peak_1230	28	.	109655287	109655578	0	3	1,281,1	0,6,290	2.52957	5.32680	2.85513
chr1	109656359	109656990	C694PACXX_7_7105.sorted.filtered_peak_1231	89	.	109656359	109656990	0	2	1,605	0,26	3.65974	11.71904	8.93985
chr1	109704860	109705508	C694PACXX_7_7105.sorted.filtered_peak_1232	46	.	109704860	109705508	0	3	1,624,1	0,1,647	3.20942	7.26419	4.65994
chr1	109736324	109736625	C694PACXX_7_7105.sorted.filtered_peak_1233	24	.	109736324	109736625	0	2	1,1	0,300	2.84400	4.89121	2.47325
chr1	109756217	109757156	C694PACXX_7_7105.sorted.filtered_peak_1234	117	.	109756217	109757156	0	2	1,931	0,8	3.78447	14.65087	11.75979
chr1	109791858	109792192	C694PACXX_7_7105.sorted.filtered_peak_1235	40	.	109791858	109792192	0	3	1,267,1	0,60,333	2.94473	6.57772	4.01191
chr1	109825472	109826611	C694PACXX_7_7105.sorted.filtered_peak_1236	90	.	109825472	109826611	0	3	1,1107,1	0,13,1138	3.61250	11.80727	9.05356
chr1	109940463	109940832	C694PACXX_7_7105.sorted.filtered_peak_1237	17	.	109940463	109940832	0	3	1,264,1	0,25,368	2.43631	4.15288	1.79706
chr1	109968674	109969527	C694PACXX_7_7105.sorted.filtered_peak_1238	159	.	109968674	109969527	0	3	1,851,1	0,1,852	4.26752	18.93877	15.96354
chr1	110026032	110026986	C694PACXX_7_7105.sorted.filtered_peak_1239	140	.	110026032	110026986	0	3	1,942,1	0,11,953	3.62339	17.06129	14.07505
chr1	110036445	110037086	C694PACXX_7_7105.sorted.filtered_peak_1240	99	.	110036445	110037086	0	3	1,624,1	0,2,640	3.49684	12.76464	9.91965
chr1	110045190	110045556	C694PACXX_7_7105.sorted.filtered_peak_1241	19	.	110045190	110045556	0	2	1,1	0,365	2.34866	4.29531	1.92890
chr1	110052170	110052752	C694PACXX_7_7105.sorted.filtered_peak_1242	23	.	110052170	110052752	0	3	1,561,1	0,18,581	2.58308	4.81621	2.37833
chr1	110074934	110075184	C694PACXX_7_7105.sorted.filtered_peak_1243	22	.	110074934	110075184	0	2	1,1	0,249	2.54702	4.70477	2.27498
chr1	110090985	110091727	C694PACXX_7_7105.sorted.filtered_peak_1244	134	.	110090985	110091727	0	3	1,516,1	0,1,741	3.90065	16.36313	13.49376
chr1	110163204	110164050	C694PACXX_7_7105.sorted.filtered_peak_1245	92	.	110163204	110164050	0	3	1,451,1	0,249,845	3.22953	12.00649	9.27984
chr1	110182696	110183174	C694PACXX_7_7105.sorted.filtered_peak_1246	20	.	110182696	110183174	0	3	1,338,1	0,138,477	2.52343	4.48996	2.08923
chr1	110185980	110186467	C694PACXX_7_7105.sorted.filtered_peak_1247	41	.	110185980	110186467	0	2	1,429	0,58	3.34108	6.74625	4.19341
chr1	110198478	110199056	C694PACXX_7_7105.sorted.filtered_peak_1248	47	.	110198478	110199056	0	2	569,1	0,577	3.47690	7.38920	4.76429
chr1	110282647	110283520	C694PACXX_7_7105.sorted.filtered_peak_1249	61	.	110282647	110283520	0	2	748,1	0,872	3.58697	8.77526	6.12950
chr1	110319567	110319820	C694PACXX_7_7105.sorted.filtered_peak_1250	34	.	110319567	110319820	0	1	253	0	2.91376	5.94716	3.40916
chr1	110333345	110333799	C694PACXX_7_7105.sorted.filtered_peak_1251	46	.	110333345	110333799	0	3	1,442,1	0,10,453	2.85547	7.29624	4.68888
chr1	110344790	110345511	C694PACXX_7_7105.sorted.filtered_peak_1252	36	.	110344790	110345511	0	3	1,656,1	0,50,720	2.89438	6.21805	3.67248
chr1	110448834	110449131	C694PACXX_7_7105.sorted.filtered_peak_1253	33	.	110448834	110449131	0	3	1,291,1	0,3,296	2.66707	5.87685	3.35852
chr1	110476505	110476788	C694PACXX_7_7105.sorted.filtered_peak_1254	16	.	110476505	110476788	0	3	1,259,1	0,6,282	2.42985	3.94628	1.60619
chr1	110527042	110527730	C694PACXX_7_7105.sorted.filtered_peak_1255	170	.	110527042	110527730	0	3	1,666,1	0,14,687	4.32275	20.05304	17.03393
chr1	110546452	110546885	C694PACXX_7_7105.sorted.filtered_peak_1256	16	.	110546452	110546885	0	3	1,254,1	0,20,432	2.56038	3.96126	1.62678
chr1	110576887	110577745	C694PACXX_7_7105.sorted.filtered_peak_1257	79	.	110576887	110577745	0	3	1,854,1	0,1,857	3.18661	10.62197	7.91203
chr1	110752532	110753460	C694PACXX_7_7105.sorted.filtered_peak_1258	89	.	110752532	110753460	0	3	1,760,1	0,1,927	3.13902	11.75191	8.99408
chr1	110880798	110882335	C694PACXX_7_7105.sorted.filtered_peak_1259	358	.	110880798	110882335	0	3	1,1454,1	0,3,1536	4.32547	39.39647	35.81258
chr1	110949991	110950832	C694PACXX_7_7105.sorted.filtered_peak_1260	78	.	110949991	110950832	0	3	1,751,1	0,19,840	3.60026	10.59894	7.88245
chr1	111162051	111162538	C694PACXX_7_7105.sorted.filtered_peak_1261	35	.	111162051	111162538	0	2	484,1	0,486	2.75843	6.10424	3.55715
chr1	111173409	111174394	C694PACXX_7_7105.sorted.filtered_peak_1262	40	.	111173409	111174394	0	3	1,975,1	0,4,984	2.54595	6.63752	4.08432
chr1	111184463	111184770	C694PACXX_7_7105.sorted.filtered_peak_1263	18	.	111184463	111184770	0	2	1,1	0,306	2.29224	4.25723	1.87978
chr1	111189879	111190455	C694PACXX_7_7105.sorted.filtered_peak_1264	42	.	111189879	111190455	0	3	1,489,1	0,15,575	2.71240	6.80640	4.23915
chr1	111214699	111214956	C694PACXX_7_7105.sorted.filtered_peak_1265	30	.	111214699	111214956	0	2	1,1	0,256	2.26380	5.59722	3.09688
chr1	111215267	111215580	C694PACXX_7_7105.sorted.filtered_peak_1266	20	.	111215267	111215580	0	2	1,1	0,312	2.07434	4.44195	2.04793
chr1	111217202	111217799	C694PACXX_7_7105.sorted.filtered_peak_1267	59	.	111217202	111217799	0	3	1,470,1	0,2,596	2.80649	8.60271	5.94583
chr1	111329607	111330583	C694PACXX_7_7105.sorted.filtered_peak_1268	23	.	111329607	111330583	0	3	1,691,1	0,279,975	2.56080	4.75348	2.32614
chr1	111417170	111417425	C694PACXX_7_7105.sorted.filtered_peak_1269	30	.	111417170	111417425	0	3	1,250,1	0,3,254	2.35109	5.53166	3.04442
chr1	111417810	111418357	C694PACXX_7_7105.sorted.filtered_peak_1270	47	.	111417810	111418357	0	3	1,497,1	0,42,546	2.53332	7.30275	4.71277
chr1	111422579	111422902	C694PACXX_7_7105.sorted.filtered_peak_1271	35	.	111422579	111422902	0	3	1,314,1	0,5,322	2.45516	6.09395	3.57040
chr1	111423410	111423908	C694PACXX_7_7105.sorted.filtered_peak_1272	48	.	111423410	111423908	0	2	493,1	0,497	2.88007	7.51661	4.89678
chr1	111459555	111459822	C694PACXX_7_7105.sorted.filtered_peak_1273	37	.	111459555	111459822	0	1	267	0	3.26938	6.26447	3.71239
chr1	111505780	111507182	C694PACXX_7_7105.sorted.filtered_peak_1274	196	.	111505780	111507182	0	3	1,1267,1	0,131,1401	4.29554	22.65210	19.61572
chr1	111525264	111525514	C694PACXX_7_7105.sorted.filtered_peak_1275	18	.	111525264	111525514	0	2	1,1	0,249	2.63311	4.19655	1.82560
chr1	111682032	111683331	C694PACXX_7_7105.sorted.filtered_peak_1276	93	.	111682032	111683331	0	3	1,1112,1	0,175,1298	3.64066	12.15031	9.37168
chr1	111746451	111747373	C694PACXX_7_7105.sorted.filtered_peak_1277	43	.	111746451	111747373	0	3	1,527,1	0,65,921	2.41687	6.93025	4.36751
chr1	111758524	111759094	C694PACXX_7_7105.sorted.filtered_peak_1278	157	.	111758524	111759094	0	3	1,564,1	0,5,569	4.01046	18.77225	15.76050
chr1	111817314	111817748	C694PACXX_7_7105.sorted.filtered_peak_1279	37	.	111817314	111817748	0	1	434	0	3.26424	6.26962	3.72385
chr1	111888810	111889340	C694PACXX_7_7105.sorted.filtered_peak_1280	31	.	111888810	111889340	0	2	1,327	0,203	2.90499	5.64322	3.15481
chr1	111912050	111912331	C694PACXX_7_7105.sorted.filtered_peak_1281	15	.	111912050	111912331	0	2	1,1	0,280	2.53385	3.86240	1.54149
chr1	111948849	111949279	C694PACXX_7_7105.sorted.filtered_peak_1282	23	.	111948849	111949279	0	1	430	0	2.84824	4.74783	2.30917
chr1	111991519	111992391	C694PACXX_7_7105.sorted.filtered_peak_1283	137	.	111991519	111992391	0	3	1,862,1	0,4,871	3.89871	16.70525	13.77190
chr1	112019406	112019795	C694PACXX_7_7105.sorted.filtered_peak_1284	42	.	112019406	112019795	0	3	1,377,1	0,10,388	2.99257	6.79657	4.21018
chr1	112050111	112051212	C694PACXX_7_7105.sorted.filtered_peak_1285	41	.	112050111	112051212	0	3	1,996,1	0,67,1100	2.67682	6.75565	4.18396
chr1	112135300	112135998	C694PACXX_7_7105.sorted.filtered_peak_1286	191	.	112135300	112135998	0	3	1,650,1	0,47,697	4.53929	22.28781	19.15793
chr1	112141054	112141477	C694PACXX_7_7105.sorted.filtered_peak_1287	23	.	112141054	112141477	0	3	1,407,1	0,2,422	2.33110	4.83181	2.39557
chr1	112146522	112147026	C694PACXX_7_7105.sorted.filtered_peak_1288	153	.	112146522	112147026	0	2	503,1	0,503	4.59317	18.36474	15.33263
chr1	112161987	112162858	C694PACXX_7_7105.sorted.filtered_peak_1289	64	.	112161987	112162858	0	3	1,863,1	0,5,870	2.95692	9.10638	6.43706
chr1	112202885	112203244	C694PACXX_7_7105.sorted.filtered_peak_1290	33	.	112202885	112203244	0	1	359	0	2.89911	5.90803	3.38877
chr1	112281433	112282527	C694PACXX_7_7105.sorted.filtered_peak_1291	36	.	112281433	112282527	0	3	1,770,1	0,2,1093	2.61848	6.11712	3.62032
chr1	112297991	112298894	C694PACXX_7_7105.sorted.filtered_peak_1292	211	.	112297991	112298894	0	3	1,891,1	0,10,902	4.72854	24.25022	21.10853
chr1	112887464	112887982	C694PACXX_7_7105.sorted.filtered_peak_1293	15	.	112887464	112887982	0	2	1,1	0,517	2.54283	3.89083	1.56209
chr1	112901515	112901912	C694PACXX_7_7105.sorted.filtered_peak_1294	15	.	112901515	112901912	0	2	1,1	0,396	2.47683	3.87077	1.54651
chr1	112933445	112933705	C694PACXX_7_7105.sorted.filtered_peak_1295	37	.	112933445	112933705	0	3	1,250,1	0,7,259	2.91635	6.30705	3.75956
chr1	112938425	112939131	C694PACXX_7_7105.sorted.filtered_peak_1296	52	.	112938425	112939131	0	2	1,665	0,41	3.19528	7.84749	5.21736
chr1	113008742	113009131	C694PACXX_7_7105.sorted.filtered_peak_1297	87	.	113008742	113009131	0	3	1,386,1	0,2,388	4.04340	11.52436	8.73464
chr1	113160820	113162707	C694PACXX_7_7105.sorted.filtered_peak_1298	45	.	113160820	113162707	0	4	1,380,544,1	0,310,1319,1886	2.58895	7.07482	4.52846
chr1	113217194	113217968	C694PACXX_7_7105.sorted.filtered_peak_1299	21	.	113217194	113217968	0	3	1,474,1	0,4,773	2.48702	4.54253	2.13384
chr1	113243288	113243879	C694PACXX_7_7105.sorted.filtered_peak_1300	27	.	113243288	113243879	0	3	1,431,1	0,57,590	2.36909	5.16047	2.70382
chr1	113249525	113250244	C694PACXX_7_7105.sorted.filtered_peak_1301	57	.	113249525	113250244	0	3	1,646,1	0,71,718	2.88709	8.42628	5.76528
chr1	113257577	113258477	C694PACXX_7_7105.sorted.filtered_peak_1302	178	.	113257577	113258477	0	3	1,889,1	0,3,899	3.78552	20.92487	17.88757
chr1	113498271	113499255	C694PACXX_7_7105.sorted.filtered_peak_1303	119	.	113498271	113499255	0	3	1,976,1	0,6,983	3.69754	14.89305	11.97523
chr1	113589250	113589527	C694PACXX_7_7105.sorted.filtered_peak_1304	44	.	113589250	113589527	0	2	1,1	0,276	3.34079	7.02777	4.44104
chr1	113615115	113616158	C694PACXX_7_7105.sorted.filtered_peak_1305	227	.	113615115	113616158	0	3	1,1014,1	0,27,1042	5.51154	25.93478	22.71555
chr1	113683196	113683621	C694PACXX_7_7105.sorted.filtered_peak_1306	13	.	113683196	113683621	0	2	1,1	0,424	2.45408	3.64707	1.35724
chr1	113689510	113689792	C694PACXX_7_7105.sorted.filtered_peak_1307	31	.	113689510	113689792	0	1	282	0	2.99937	5.62878	3.13491
chr1	113932533	113933287	C694PACXX_7_7105.sorted.filtered_peak_1308	91	.	113932533	113933287	0	3	1,729,1	0,20,753	3.62064	12.00351	9.19403
chr1	114301638	114302547	C694PACXX_7_7105.sorted.filtered_peak_1309	73	.	114301638	114302547	0	3	1,724,1	0,1,908	3.53994	10.03203	7.32937
chr1	114326128	114326482	C694PACXX_7_7105.sorted.filtered_peak_1310	40	.	114326128	114326482	0	3	1,329,1	0,17,353	2.79304	6.54745	4.00023
chr1	114326694	114326958	C694PACXX_7_7105.sorted.filtered_peak_1311	30	.	114326694	114326958	0	2	1,1	0,263	2.61282	5.55867	3.05917
chr1	114354389	114355574	C694PACXX_7_7105.sorted.filtered_peak_1312	209	.	114354389	114355574	0	3	1,1036,1	0,4,1184	4.23335	24.10703	20.97943
chr1	114402035	114402389	C694PACXX_7_7105.sorted.filtered_peak_1313	14	.	114402035	114402389	0	2	1,1	0,353	2.42730	3.73506	1.42950
chr1	114414149	114415011	C694PACXX_7_7105.sorted.filtered_peak_1314	86	.	114414149	114415011	0	3	1,701,1	0,2,861	3.22597	11.41939	8.66972
chr1	114416868	114417315	C694PACXX_7_7105.sorted.filtered_peak_1315	20	.	114416868	114417315	0	2	1,446	0,1	2.21170	4.42061	2.03804
chr1	114423382	114423697	C694PACXX_7_7105.sorted.filtered_peak_1316	37	.	114423382	114423697	0	2	1,299	0,16	3.12027	6.31767	3.78153
chr1	114447199	114448133	C694PACXX_7_7105.sorted.filtered_peak_1317	304	.	114447199	114448133	0	2	1,927	0,7	4.90044	33.88331	30.46893
chr1	114471790	114473004	C694PACXX_7_7105.sorted.filtered_peak_1318	62	.	114471790	114473004	0	3	1,955,1	0,39,1213	2.78134	8.86136	6.20748
chr1	114474068	114474399	C694PACXX_7_7105.sorted.filtered_peak_1319	20	.	114474068	114474399	0	3	1,262,1	0,13,330	2.11268	4.48453	2.08760
chr1	114483243	114483591	C694PACXX_7_7105.sorted.filtered_peak_1320	20	.	114483243	114483591	0	2	336,1	0,347	2.55392	4.49565	2.09429
chr1	114889171	114889513	C694PACXX_7_7105.sorted.filtered_peak_1321	99	.	114889171	114889513	0	3	1,325,1	0,15,341	3.80255	12.77079	9.93430
chr1	115053205	115054572	C694PACXX_7_7105.sorted.filtered_peak_1322	133	.	115053205	115054572	0	3	1,1044,1	0,38,1366	3.49976	16.19767	13.31012
chr1	115123884	115124618	C694PACXX_7_7105.sorted.filtered_peak_1323	205	.	115123884	115124618	0	3	1,726,1	0,3,733	5.35776	23.73013	20.57967
chr1	115212310	115213302	C694PACXX_7_7105.sorted.filtered_peak_1324	69	.	115212310	115213302	0	2	1,985	0,7	3.37933	9.64971	6.95892
chr1	115258970	115259707	C694PACXX_7_7105.sorted.filtered_peak_1325	84	.	115258970	115259707	0	3	1,732,1	0,3,736	3.59129	11.24140	8.46697
chr1	115300026	115300900	C694PACXX_7_7105.sorted.filtered_peak_1326	157	.	115300026	115300900	0	3	1,872,1	0,1,873	4.04976	18.73235	15.70086
chr1	115322774	115323594	C694PACXX_7_7105.sorted.filtered_peak_1327	151	.	115322774	115323594	0	3	1,661,1	0,157,819	4.69978	18.08286	15.10574
chr1	115605323	115606149	C694PACXX_7_7105.sorted.filtered_peak_1328	63	.	115605323	115606149	0	4	1,419,250,1	0,3,466,825	3.22187	8.97609	6.34221
chr1	115641441	115642528	C694PACXX_7_7105.sorted.filtered_peak_1329	67	.	115641441	115642528	0	3	1,711,1	0,172,1086	3.63121	9.44850	6.77604
chr1	115681456	115682014	C694PACXX_7_7105.sorted.filtered_peak_1330	15	.	115681456	115682014	0	2	1,1	0,557	2.46730	3.85578	1.53645
chr1	116184410	116185617	C694PACXX_7_7105.sorted.filtered_peak_1331	35	.	116184410	116185617	0	5	1,337,319,369,1	0,2,414,806,1206	2.94605	6.10264	3.57194
chr1	116549061	116549367	C694PACXX_7_7105.sorted.filtered_peak_1332	20	.	116549061	116549367	0	3	1,285,1	0,2,305	2.50542	4.46601	2.06310
chr1	116681503	116682171	C694PACXX_7_7105.sorted.filtered_peak_1333	52	.	116681503	116682171	0	1	668	0	3.67198	7.86085	5.21836
chr1	116694511	116695064	C694PACXX_7_7105.sorted.filtered_peak_1334	44	.	116694511	116695064	0	2	1,547	0,6	3.06931	7.04114	4.44641
chr1	116710951	116711344	C694PACXX_7_7105.sorted.filtered_peak_1335	48	.	116710951	116711344	0	3	1,328,1	0,51,392	3.19241	7.43509	4.81979
chr1	116868428	116868892	C694PACXX_7_7105.sorted.filtered_peak_1336	22	.	116868428	116868892	0	3	1,347,1	0,65,463	2.66375	4.60592	2.20083
chr1	116915303	116916288	C694PACXX_7_7105.sorted.filtered_peak_1337	67	.	116915303	116916288	0	3	1,977,1	0,2,984	2.84590	9.46887	6.78638
chr1	116920481	116920818	C694PACXX_7_7105.sorted.filtered_peak_1338	33	.	116920481	116920818	0	3	1,311,1	0,24,336	2.41345	5.83483	3.33319
chr1	116960977	116961565	C694PACXX_7_7105.sorted.filtered_peak_1339	93	.	116960977	116961565	0	3	1,579,1	0,5,587	4.03160	12.18544	9.37760
chr1	117046952	117047528	C694PACXX_7_7105.sorted.filtered_peak_1340	132	.	117046952	117047528	0	3	1,571,1	0,3,575	4.07327	16.17816	13.23510
chr1	117057630	117058570	C694PACXX_7_7105.sorted.filtered_peak_1341	83	.	117057630	117058570	0	4	1,608,263,1	0,4,675,939	3.38776	11.16225	8.39809
chr1	117081231	117081748	C694PACXX_7_7105.sorted.filtered_peak_1342	16	.	117081231	117081748	0	3	1,278,1	0,238,516	2.46490	4.01948	1.67617
chr1	117099129	117099573	C694PACXX_7_7105.sorted.filtered_peak_1343	82	.	117099129	117099573	0	2	1,442	0,2	3.61099	11.04444	8.27078
chr1	117113106	117113911	C694PACXX_7_7105.sorted.filtered_peak_1344	62	.	117113106	117113911	0	3	1,723,1	0,74,804	2.87058	8.91048	6.24720
chr1	117210324	117210627	C694PACXX_7_7105.sorted.filtered_peak_1345	19	.	117210324	117210627	0	2	1,1	0,302	2.50095	4.38052	1.98910
chr1	117279899	117280800	C694PACXX_7_7105.sorted.filtered_peak_1346	52	.	117279899	117280800	0	2	638,1	0,900	2.77430	7.85047	5.21521
chr1	117281379	117282081	C694PACXX_7_7105.sorted.filtered_peak_1347	25	.	117281379	117282081	0	3	1,683,1	0,17,701	2.30021	4.94929	2.51585
chr1	117296761	117297222	C694PACXX_7_7105.sorted.filtered_peak_1348	64	.	117296761	117297222	0	3	1,458,1	0,1,460	3.17775	9.18752	6.49800
chr1	117307212	117307546	C694PACXX_7_7105.sorted.filtered_peak_1349	23	.	117307212	117307546	0	3	1,328,1	0,3,333	2.07686	4.82984	2.39816
chr1	117312151	117312693	C694PACXX_7_7105.sorted.filtered_peak_1350	90	.	117312151	117312693	0	3	1,539,1	0,2,541	3.03627	11.87648	9.09113
chr1	117341916	117342240	C694PACXX_7_7105.sorted.filtered_peak_1351	34	.	117341916	117342240	0	2	1,1	0,323	2.57800	5.93111	3.41318
chr1	117351386	117352165	C694PACXX_7_7105.sorted.filtered_peak_1352	31	.	117351386	117352165	0	3	1,531,1	0,20,778	2.33186	5.61524	3.12688
chr1	117359092	117359488	C694PACXX_7_7105.sorted.filtered_peak_1353	55	.	117359092	117359488	0	3	1,391,1	0,3,395	2.99912	8.14884	5.50499
chr1	117369841	117370225	C694PACXX_7_7105.sorted.filtered_peak_1354	39	.	117369841	117370225	0	2	304,1	0,383	2.94484	6.48199	3.91993
chr1	117420548	117421410	C694PACXX_7_7105.sorted.filtered_peak_1355	44	.	117420548	117421410	0	3	1,561,1	0,8,861	2.98271	7.04532	4.47894
chr1	117543992	117544480	C694PACXX_7_7105.sorted.filtered_peak_1356	24	.	117543992	117544480	0	3	1,253,1	0,226,487	2.77107	4.84810	2.43124
chr1	117593982	117594460	C694PACXX_7_7105.sorted.filtered_peak_1357	24	.	117593982	117594460	0	1	478	0	2.65337	4.89480	2.45550
chr1	117602047	117603202	C694PACXX_7_7105.sorted.filtered_peak_1358	160	.	117602047	117603202	0	3	1,802,1	0,319,1154	3.96884	18.99767	16.02057
chr1	117664055	117665028	C694PACXX_7_7105.sorted.filtered_peak_1359	50	.	117664055	117665028	0	3	1,823,1	0,74,972	3.05057	7.63531	5.01426
chr1	117909085	117910205	C694PACXX_7_7105.sorted.filtered_peak_1360	81	.	117909085	117910205	0	3	1,1117,1	0,2,1119	3.12675	10.93785	8.16863
chr1	118148046	118149330	C694PACXX_7_7105.sorted.filtered_peak_1361	216	.	118148046	118149330	0	3	1,1233,1	0,2,1283	3.96410	24.82010	21.67185
chr1	118187384	118187676	C694PACXX_7_7105.sorted.filtered_peak_1362	27	.	118187384	118187676	0	2	1,1	0,291	2.75055	5.25626	2.79315
chr1	118198777	118199231	C694PACXX_7_7105.sorted.filtered_peak_1363	87	.	118198777	118199231	0	3	1,439,1	0,14,453	2.88057	11.55137	8.76563
chr1	118203725	118204025	C694PACXX_7_7105.sorted.filtered_peak_1364	65	.	118203725	118204025	0	3	1,279,1	0,12,299	2.62515	9.19294	6.50696
chr1	118206949	118207410	C694PACXX_7_7105.sorted.filtered_peak_1365	97	.	118206949	118207410	0	3	1,450,1	0,4,460	3.37843	12.53643	9.71663
chr1	118217091	118217642	C694PACXX_7_7105.sorted.filtered_peak_1366	31	.	118217091	118217642	0	3	1,484,1	0,11,550	2.73731	5.61978	3.12597
chr1	118277747	118277997	C694PACXX_7_7105.sorted.filtered_peak_1367	35	.	118277747	118277997	0	2	1,1	0,249	3.14909	6.04972	3.50482
chr1	118301568	118301935	C694PACXX_7_7105.sorted.filtered_peak_1368	13	.	118301568	118301935	0	2	1,1	0,366	2.32306	3.64486	1.36173
chr1	118471608	118472750	C694PACXX_7_7105.sorted.filtered_peak_1369	133	.	118471608	118472750	0	3	1,906,1	0,225,1141	4.01881	16.26579	13.39122
chr1	119682770	119683590	C694PACXX_7_7105.sorted.filtered_peak_1370	289	.	119682770	119683590	0	3	1,807,1	0,1,819	5.11320	32.37775	28.99877
chr1	120018328	120018729	C694PACXX_7_7105.sorted.filtered_peak_1371	21	.	120018328	120018729	0	1	401	0	2.77646	4.51516	2.10191
chr1	120218210	120218640	C694PACXX_7_7105.sorted.filtered_peak_1372	31	.	120218210	120218640	0	3	1,313,1	0,7,429	2.95514	5.63111	3.14581
chr1	120254371	120254807	C694PACXX_7_7105.sorted.filtered_peak_1373	16	.	120254371	120254807	0	2	1,382	0,54	2.40881	3.94970	1.61586
chr1	120491327	120491745	C694PACXX_7_7105.sorted.filtered_peak_1374	15	.	120491327	120491745	0	2	293,1	0,417	2.58671	3.89894	1.55678
chr1	120510738	120511155	C694PACXX_7_7105.sorted.filtered_peak_1375	15	.	120510738	120511155	0	2	1,1	0,416	2.46506	3.86883	1.54094
chr1	120838575	120838831	C694PACXX_7_7105.sorted.filtered_peak_1376	87	.	120838575	120838831	0	1	256	0	4.55566	11.59356	8.77303
chr1	121258206	121258630	C694PACXX_7_7105.sorted.filtered_peak_1377	47	.	121258206	121258630	0	3	1,412,1	0,2,423	3.30562	7.30607	4.70006
chr1	121260824	121261569	C694PACXX_7_7105.sorted.filtered_peak_1378	42	.	121260824	121261569	0	3	1,723,1	0,5,744	3.12829	6.83053	4.25334
chr1	121484321	121485519	C694PACXX_7_7105.sorted.filtered_peak_1379	543	.	121484321	121485519	0	2	1,1197	0,1	7.34552	58.47011	54.39912
chr1	142535438	142537151	C694PACXX_7_7105.sorted.filtered_peak_1380	41	.	142535438	142537151	0	4	1,1352,260,1	0,9,1451,1712	2.07598	6.76853	4.19370
chr1	142537379	142539342	C694PACXX_7_7105.sorted.filtered_peak_1381	102	.	142537379	142539342	0	3	1,1569,1	0,1,1962	2.62774	13.11559	10.26121
chr1	142618567	142618893	C694PACXX_7_7105.sorted.filtered_peak_1382	29	.	142618567	142618893	0	1	326	0	3.01351	5.41458	2.94596
chr1	142653924	142654322	C694PACXX_7_7105.sorted.filtered_peak_1383	20	.	142653924	142654322	0	2	1,1	0,397	2.75982	4.46056	2.05420
chr1	144018644	144018921	C694PACXX_7_7105.sorted.filtered_peak_1384	29	.	144018644	144018921	0	2	1,259	0,18	3.00555	5.43614	2.94625
chr1	144528530	144528793	C694PACXX_7_7105.sorted.filtered_peak_1385	32	.	144528530	144528793	0	3	1,251,1	0,6,262	2.64467	5.81764	3.29191
chr1	144533581	144534326	C694PACXX_7_7105.sorted.filtered_peak_1386	104	.	144533581	144534326	0	3	1,739,1	0,5,744	3.31374	13.25394	10.40483
chr1	144536105	144536386	C694PACXX_7_7105.sorted.filtered_peak_1387	96	.	144536105	144536386	0	3	1,278,1	0,2,280	3.36808	12.47350	9.64108
chr1	144882968	144883220	C694PACXX_7_7105.sorted.filtered_peak_1388	26	.	144882968	144883220	0	2	250,1	0,251	2.66068	5.11013	2.64596
chr1	144886417	144886668	C694PACXX_7_7105.sorted.filtered_peak_1389	18	.	144886417	144886668	0	2	1,1	0,250	2.44577	4.21172	1.84786
chr1	144931849	144932674	C694PACXX_7_7105.sorted.filtered_peak_1390	228	.	144931849	144932674	0	3	1,816,1	0,2,824	3.49258	26.07100	22.84078
chr1	144948586	144948993	C694PACXX_7_7105.sorted.filtered_peak_1391	42	.	144948586	144948993	0	2	345,1	0,406	3.31483	6.79131	4.22352
chr1	144998815	144999169	C694PACXX_7_7105.sorted.filtered_peak_1392	31	.	144998815	144999169	0	3	1,324,1	0,11,353	2.14653	5.60068	3.10229
chr1	145009302	145009571	C694PACXX_7_7105.sorted.filtered_peak_1393	15	.	145009302	145009571	0	2	1,1	0,268	1.90185	3.82333	1.50600
chr1	145039457	145040361	C694PACXX_7_7105.sorted.filtered_peak_1394	53	.	145039457	145040361	0	3	1,822,1	0,5,903	2.34526	7.94822	5.31482
chr1	145046945	145047239	C694PACXX_7_7105.sorted.filtered_peak_1395	15	.	145046945	145047239	0	2	1,1	0,293	2.07321	3.82195	1.51005
chr1	145058976	145059473	C694PACXX_7_7105.sorted.filtered_peak_1396	44	.	145058976	145059473	0	3	1,490,1	0,6,496	2.25347	7.06199	4.49373
chr1	145075592	145075888	C694PACXX_7_7105.sorted.filtered_peak_1397	24	.	145075592	145075888	0	2	1,1	0,295	2.05300	4.83634	2.40528
chr1	145096284	145096540	C694PACXX_7_7105.sorted.filtered_peak_1398	38	.	145096284	145096540	0	3	1,251,1	0,4,255	2.46891	6.40608	3.83780
chr1	145117980	145118292	C694PACXX_7_7105.sorted.filtered_peak_1399	25	.	145117980	145118292	0	2	1,1	0,311	2.42698	4.96652	2.52347
chr1	145290697	145291060	C694PACXX_7_7105.sorted.filtered_peak_1400	23	.	145290697	145291060	0	1	363	0	2.84028	4.73387	2.30209
chr1	145291618	145291871	C694PACXX_7_7105.sorted.filtered_peak_1401	34	.	145291618	145291871	0	1	253	0	3.19361	6.01393	3.48557
chr1	145382259	145383180	C694PACXX_7_7105.sorted.filtered_peak_1402	40	.	145382259	145383180	0	2	251,581	0,340	3.35479	6.65565	4.09348
chr1	145396709	145397640	C694PACXX_7_7105.sorted.filtered_peak_1403	23	.	145396709	145397640	0	3	1,891,1	0,37,930	2.27291	4.72715	2.30410
chr1	145399175	145399495	C694PACXX_7_7105.sorted.filtered_peak_1404	46	.	145399175	145399495	0	3	1,261,1	0,55,319	2.71092	7.24895	4.63935
chr1	145427362	145427860	C694PACXX_7_7105.sorted.filtered_peak_1405	59	.	145427362	145427860	0	3	1,479,1	0,18,497	3.71465	8.62539	5.95460
chr1	145437498	145438629	C694PACXX_7_7105.sorted.filtered_peak_1406	79	.	145437498	145438629	0	3	1,1053,1	0,45,1130	3.02474	10.66799	7.94112
chr1	145454633	145455869	C694PACXX_7_7105.sorted.filtered_peak_1407	84	.	145454633	145455869	0	4	1,277,891,1	0,7,339,1235	3.05484	11.14919	8.41303
chr1	145470038	145470822	C694PACXX_7_7105.sorted.filtered_peak_1408	71	.	145470038	145470822	0	3	1,603,1	0,172,783	3.21675	9.85611	7.13185
chr1	145476749	145477568	C694PACXX_7_7105.sorted.filtered_peak_1409	108	.	145476749	145477568	0	3	1,761,1	0,6,818	3.41268	13.65660	10.82262
chr1	145507188	145508049	C694PACXX_7_7105.sorted.filtered_peak_1410	163	.	145507188	145508049	0	3	1,853,1	0,3,860	4.95326	19.35914	16.34934
chr1	145515758	145516580	C694PACXX_7_7105.sorted.filtered_peak_1411	186	.	145515758	145516580	0	3	1,682,1	0,123,821	4.95816	21.72263	18.64301
chr1	145542716	145543195	C694PACXX_7_7105.sorted.filtered_peak_1412	16	.	145542716	145543195	0	2	1,1	0,478	2.55803	4.01900	1.67915
chr1	145548749	145549436	C694PACXX_7_7105.sorted.filtered_peak_1413	115	.	145548749	145549436	0	3	1,657,1	0,1,686	4.46942	14.47788	11.58636
chr1	145562682	145563146	C694PACXX_7_7105.sorted.filtered_peak_1414	31	.	145562682	145563146	0	2	300,1	0,463	2.87966	5.60856	3.12032
chr1	145575136	145576398	C694PACXX_7_7105.sorted.filtered_peak_1415	76	.	145575136	145576398	0	3	1,992,1	0,249,1261	3.11399	10.29592	7.61290
chr1	145589145	145589819	C694PACXX_7_7105.sorted.filtered_peak_1416	24	.	145589145	145589819	0	3	1,492,1	0,143,673	2.58666	4.90487	2.46985
chr1	145610715	145611369	C694PACXX_7_7105.sorted.filtered_peak_1417	149	.	145610715	145611369	0	2	1,639	0,15	5.50927	17.90681	14.90822
chr1	145744138	145744788	C694PACXX_7_7105.sorted.filtered_peak_1418	23	.	145744138	145744788	0	3	1,646,1	0,3,649	2.76288	4.79760	2.36901
chr1	146555979	146556699	C694PACXX_7_7105.sorted.filtered_peak_1419	61	.	146555979	146556699	0	3	1,673,1	0,2,719	3.45902	8.80438	6.12669
chr1	146643656	146644579	C694PACXX_7_7105.sorted.filtered_peak_1420	161	.	146643656	146644579	0	3	1,912,1	0,4,922	4.31319	19.22169	16.19400
chr1	146696750	146697297	C694PACXX_7_7105.sorted.filtered_peak_1421	47	.	146696750	146697297	0	1	547	0	3.54202	7.34273	4.72989
chr1	146714051	146715163	C694PACXX_7_7105.sorted.filtered_peak_1422	99	.	146714051	146715163	0	3	1,1099,1	0,1,1111	3.50788	12.78513	9.96350
chr1	146966819	146967366	C694PACXX_7_7105.sorted.filtered_peak_1423	21	.	146966819	146967366	0	2	1,534	0,13	2.71062	4.52676	2.11781
chr1	147016836	147017169	C694PACXX_7_7105.sorted.filtered_peak_1424	30	.	147016836	147017169	0	3	1,250,1	0,33,332	2.89256	5.51675	3.04676
chr1	147071326	147072253	C694PACXX_7_7105.sorted.filtered_peak_1425	250	.	147071326	147072253	0	3	1,918,1	0,4,926	4.93267	28.27698	25.02190
chr1	147089933	147090311	C694PACXX_7_7105.sorted.filtered_peak_1426	24	.	147089933	147090311	0	3	1,336,1	0,1,377	2.64410	4.89778	2.45859
chr1	147112577	147112912	C694PACXX_7_7105.sorted.filtered_peak_1427	16	.	147112577	147112912	0	2	1,1	0,334	2.45534	3.99354	1.65333
chr1	147119942	147120383	C694PACXX_7_7105.sorted.filtered_peak_1428	43	.	147119942	147120383	0	3	1,427,1	0,9,440	3.14421	6.92579	4.35644
chr1	147141715	147143111	C694PACXX_7_7105.sorted.filtered_peak_1429	49	.	147141715	147143111	0	3	1,436,672	0,78,724	2.98953	7.54552	4.98256
chr1	147394137	147394428	C694PACXX_7_7105.sorted.filtered_peak_1430	30	.	147394137	147394428	0	1	291	0	3.05221	5.50181	3.01359
chr1	147721137	147721430	C694PACXX_7_7105.sorted.filtered_peak_1431	45	.	147721137	147721430	0	3	1,266,1	0,6,292	2.77883	7.10814	4.51894
chr1	147735853	147736376	C694PACXX_7_7105.sorted.filtered_peak_1432	29	.	147735853	147736376	0	1	523	0	3.03020	5.40464	2.91823
chr1	147790469	147791248	C694PACXX_7_7105.sorted.filtered_peak_1433	33	.	147790469	147791248	0	3	1,385,1	0,241,778	3.11416	5.79774	3.30674
chr1	147806445	147807408	C694PACXX_7_7105.sorted.filtered_peak_1434	42	.	147806445	147807408	0	3	1,250,562	0,2,401	3.25025	6.81832	4.23412
chr1	148241380	148241702	C694PACXX_7_7105.sorted.filtered_peak_1435	89	.	148241380	148241702	0	1	322	0	4.54170	11.74911	8.94460
chr1	148551773	148552597	C694PACXX_7_7105.sorted.filtered_peak_1436	47	.	148551773	148552597	0	3	1,799,1	0,2,823	3.36179	7.33603	4.74194
chr1	148556284	148556981	C694PACXX_7_7105.sorted.filtered_peak_1437	38	.	148556284	148556981	0	2	1,352	0,345	3.28736	6.37327	3.82215
chr1	149223153	149224157	C694PACXX_7_7105.sorted.filtered_peak_1438	159	.	149223153	149224157	0	3	1,990,1	0,13,1003	4.43796	18.96459	15.94751
chr1	149224452	149224960	C694PACXX_7_7105.sorted.filtered_peak_1439	111	.	149224452	149224960	0	2	503,1	0,507	3.79361	14.00112	11.15279
chr1	149232883	149233133	C694PACXX_7_7105.sorted.filtered_peak_1440	24	.	149232883	149233133	0	1	250	0	2.90505	4.93523	2.47629
chr1	149815174	149815988	C694PACXX_7_7105.sorted.filtered_peak_1441	16	.	149815174	149815988	0	3	1,355,1	0,5,813	2.49817	4.03060	1.68331
chr1	149821408	149821755	C694PACXX_7_7105.sorted.filtered_peak_1442	12	.	149821408	149821755	0	2	1,1	0,346	2.37750	3.49190	1.23440
chr1	149857062	149857421	C694PACXX_7_7105.sorted.filtered_peak_1443	12	.	149857062	149857421	0	2	1,1	0,358	1.82475	3.56280	1.28645
chr1	149858091	149858580	C694PACXX_7_7105.sorted.filtered_peak_1444	176	.	149858091	149858580	0	2	462,1	0,488	3.60399	20.74532	17.66565
chr1	149859055	149860224	C694PACXX_7_7105.sorted.filtered_peak_1445	92	.	149859055	149860224	0	3	1,1049,1	0,119,1168	2.79370	11.98486	9.23750
chr1	149870705	149871627	C694PACXX_7_7105.sorted.filtered_peak_1446	67	.	149870705	149871627	0	2	1,728	0,194	3.51248	9.42805	6.73827
chr1	149899346	149900524	C694PACXX_7_7105.sorted.filtered_peak_1447	127	.	149899346	149900524	0	3	1,1086,1	0,4,1177	3.83451	15.65191	12.75732
chr1	149911014	149911264	C694PACXX_7_7105.sorted.filtered_peak_1448	13	.	149911014	149911264	0	2	1,1	0,249	2.37554	3.60247	1.31803
chr1	149982124	149983046	C694PACXX_7_7105.sorted.filtered_peak_1449	32	.	149982124	149983046	0	2	877,1	0,921	2.81125	5.78545	3.26508
chr1	150039412	150040119	C694PACXX_7_7105.sorted.filtered_peak_1450	64	.	150039412	150040119	0	3	1,536,1	0,13,706	3.55849	9.16805	6.47725
chr1	150121625	150122411	C694PACXX_7_7105.sorted.filtered_peak_1451	37	.	150121625	150122411	0	3	1,760,1	0,10,785	2.57298	6.27498	3.72765
chr1	150123502	150123917	C694PACXX_7_7105.sorted.filtered_peak_1452	27	.	150123502	150123917	0	3	1,410,1	0,1,414	2.34932	5.19577	2.73024
chr1	150159412	150159913	C694PACXX_7_7105.sorted.filtered_peak_1453	25	.	150159412	150159913	0	2	1,261	0,240	2.91940	5.01705	2.56388
chr1	150185785	150186380	C694PACXX_7_7105.sorted.filtered_peak_1454	164	.	150185785	150186380	0	1	595	0	4.93996	19.48974	16.45115
chr1	150206425	150207529	C694PACXX_7_7105.sorted.filtered_peak_1455	37	.	150206425	150207529	0	3	1,654,1	0,372,1103	2.39289	6.30697	3.78186
chr1	150208256	150208913	C694PACXX_7_7105.sorted.filtered_peak_1456	211	.	150208256	150208913	0	3	1,612,1	0,1,656	4.30572	24.35276	21.19757
chr1	150227865	150228129	C694PACXX_7_7105.sorted.filtered_peak_1457	37	.	150227865	150228129	0	3	1,250,1	0,11,263	3.02866	6.25994	3.71495
chr1	150240857	150241789	C694PACXX_7_7105.sorted.filtered_peak_1458	73	.	150240857	150241789	0	3	1,567,1	0,360,931	3.23780	10.08806	7.38230
chr1	150266006	150266624	C694PACXX_7_7105.sorted.filtered_peak_1459	71	.	150266006	150266624	0	3	1,599,1	0,16,617	3.92501	9.85213	7.13435
chr1	150293725	150294336	C694PACXX_7_7105.sorted.filtered_peak_1460	146	.	150293725	150294336	0	3	1,590,1	0,2,610	4.69617	17.62825	14.69680
chr1	150336013	150337450	C694PACXX_7_7105.sorted.filtered_peak_1461	165	.	150336013	150337450	0	3	1,1366,1	0,1,1436	3.68379	19.47246	16.51405
chr1	150459514	150460071	C694PACXX_7_7105.sorted.filtered_peak_1462	142	.	150459514	150460071	0	2	556,1	0,556	4.75543	17.25238	14.27120
chr1	150487699	150488491	C694PACXX_7_7105.sorted.filtered_peak_1463	171	.	150487699	150488491	0	3	1,779,1	0,5,791	4.51180	20.13386	17.10332
chr1	150521310	150521571	C694PACXX_7_7105.sorted.filtered_peak_1464	24	.	150521310	150521571	0	3	1,250,1	0,9,260	2.60658	4.88325	2.44418
chr1	150533506	150534388	C694PACXX_7_7105.sorted.filtered_peak_1465	22	.	150533506	150534388	0	3	1,566,1	0,4,881	1.99749	4.66714	2.24867
chr1	150535791	150536126	C694PACXX_7_7105.sorted.filtered_peak_1466	28	.	150535791	150536126	0	2	1,1	0,334	2.01638	5.27729	2.80061
chr1	150539800	150540531	C694PACXX_7_7105.sorted.filtered_peak_1467	38	.	150539800	150540531	0	3	1,696,1	0,10,730	2.33582	6.41042	3.84679
chr1	150551561	150552755	C694PACXX_7_7105.sorted.filtered_peak_1468	112	.	150551561	150552755	0	3	1,1046,1	0,147,1193	3.42707	14.06601	11.26234
chr1	150583877	150584498	C694PACXX_7_7105.sorted.filtered_peak_1469	107	.	150583877	150584498	0	3	1,580,1	0,4,620	3.89715	13.55344	10.70590
chr1	150585930	150586393	C694PACXX_7_7105.sorted.filtered_peak_1470	40	.	150585930	150586393	0	3	1,428,1	0,22,462	2.83504	6.64585	4.06710
chr1	150594128	150594599	C694PACXX_7_7105.sorted.filtered_peak_1471	15	.	150594128	150594599	0	2	1,1	0,470	2.48904	3.83980	1.52653
chr1	150601326	150602422	C694PACXX_7_7105.sorted.filtered_peak_1472	285	.	150601326	150602422	0	3	1,939,1	0,152,1095	5.32955	31.97937	28.58632
chr1	150669475	150670080	C694PACXX_7_7105.sorted.filtered_peak_1473	177	.	150669475	150670080	0	2	1,596	0,9	5.08127	20.82396	17.74407
chr1	150738045	150738371	C694PACXX_7_7105.sorted.filtered_peak_1474	32	.	150738045	150738371	0	2	301,1	0,325	3.01326	5.73717	3.23342
chr1	150743358	150743701	C694PACXX_7_7105.sorted.filtered_peak_1475	53	.	150743358	150743701	0	3	1,340,1	0,1,342	3.57474	7.96269	5.32443
chr1	150848578	150849493	C694PACXX_7_7105.sorted.filtered_peak_1476	201	.	150848578	150849493	0	3	1,903,1	0,10,914	4.69717	23.31666	20.16535
chr1	150898516	150899280	C694PACXX_7_7105.sorted.filtered_peak_1477	92	.	150898516	150899280	0	3	1,725,1	0,31,763	3.90482	12.03365	9.22902
chr1	150947102	150947477	C694PACXX_7_7105.sorted.filtered_peak_1478	45	.	150947102	150947477	0	3	1,363,1	0,7,374	2.81194	7.17921	4.57455
chr1	150951803	150952300	C694PACXX_7_7105.sorted.filtered_peak_1479	33	.	150951803	150952300	0	2	1,349	0,148	2.64560	5.82140	3.31866
chr1	150980388	150981219	C694PACXX_7_7105.sorted.filtered_peak_1480	129	.	150980388	150981219	0	3	1,705,1	0,32,830	4.13721	15.88652	12.96271
chr1	150997086	150997431	C694PACXX_7_7105.sorted.filtered_peak_1481	51	.	150997086	150997431	0	1	345	0	3.64649	7.74082	5.10048
chr1	151019849	151021248	C694PACXX_7_7105.sorted.filtered_peak_1482	27	.	151019849	151021248	0	3	1,891,1	0,26,1398	2.56540	5.23270	2.78217
chr1	151030135	151030812	C694PACXX_7_7105.sorted.filtered_peak_1483	44	.	151030135	151030812	0	3	1,374,1	0,8,676	2.48277	6.99059	4.43813
chr1	151031754	151032297	C694PACXX_7_7105.sorted.filtered_peak_1484	114	.	151031754	151032297	0	3	1,534,1	0,5,542	3.42631	14.38026	11.48319
chr1	151042818	151043862	C694PACXX_7_7105.sorted.filtered_peak_1485	123	.	151042818	151043862	0	3	1,1006,1	0,23,1043	4.30803	15.26849	12.35727
chr1	151118988	151119580	C694PACXX_7_7105.sorted.filtered_peak_1486	86	.	151118988	151119580	0	3	1,583,1	0,3,591	3.71776	11.47936	8.69174
chr1	151128568	151129993	C694PACXX_7_7105.sorted.filtered_peak_1487	56	.	151128568	151129993	0	4	1,872,332,1	0,1,1077,1424	2.98422	8.32232	5.69343
chr1	151138103	151138861	C694PACXX_7_7105.sorted.filtered_peak_1488	121	.	151138103	151138861	0	3	1,754,1	0,2,757	3.84615	14.96434	12.10113
chr1	151161981	151162872	C694PACXX_7_7105.sorted.filtered_peak_1489	69	.	151161981	151162872	0	3	1,549,1	0,332,890	3.61903	9.66027	6.97424
chr1	151170574	151171503	C694PACXX_7_7105.sorted.filtered_peak_1490	186	.	151170574	151171503	0	3	1,533,1	0,99,928	4.59865	21.62442	18.61320
chr1	151226931	151227592	C694PACXX_7_7105.sorted.filtered_peak_1491	129	.	151226931	151227592	0	2	653,1	0,660	4.63860	15.91312	12.98044
chr1	151253636	151255064	C694PACXX_7_7105.sorted.filtered_peak_1492	189	.	151253636	151255064	0	3	1,1424,1	0,1,1427	3.75358	22.06498	18.94269
chr1	151284177	151284678	C694PACXX_7_7105.sorted.filtered_peak_1493	18	.	151284177	151284678	0	2	1,1	0,500	2.38770	4.21352	1.84617
chr1	151299427	151300464	C694PACXX_7_7105.sorted.filtered_peak_1494	123	.	151299427	151300464	0	3	1,710,1	0,315,1036	4.04412	15.22561	12.34928
chr1	151313342	151313693	C694PACXX_7_7105.sorted.filtered_peak_1495	32	.	151313342	151313693	0	3	1,342,1	0,2,350	2.78178	5.72512	3.21443
chr1	151319291	151320250	C694PACXX_7_7105.sorted.filtered_peak_1496	193	.	151319291	151320250	0	3	1,943,1	0,1,958	4.41080	22.43838	19.35782
chr1	151371779	151372358	C694PACXX_7_7105.sorted.filtered_peak_1497	70	.	151371779	151372358	0	3	1,417,1	0,8,578	3.55759	9.82268	7.09952
chr1	151430534	151430837	C694PACXX_7_7105.sorted.filtered_peak_1498	13	.	151430534	151430837	0	2	1,1	0,302	2.14497	3.63052	1.34792
chr1	151431012	151432195	C694PACXX_7_7105.sorted.filtered_peak_1499	43	.	151431012	151432195	0	3	1,1173,1	0,6,1182	2.82030	6.94205	4.34799
chr1	151483448	151484330	C694PACXX_7_7105.sorted.filtered_peak_1500	70	.	151483448	151484330	0	2	579,1	0,881	3.46578	9.74129	7.06329
chr1	151507259	151507510	C694PACXX_7_7105.sorted.filtered_peak_1501	27	.	151507259	151507510	0	2	1,1	0,250	2.79461	5.25079	2.76338
chr1	151512385	151513231	C694PACXX_7_7105.sorted.filtered_peak_1502	68	.	151512385	151513231	0	3	1,739,1	0,1,845	3.39259	9.57102	6.87485
chr1	151541200	151541457	C694PACXX_7_7105.sorted.filtered_peak_1503	18	.	151541200	151541457	0	2	1,1	0,256	2.57054	4.22576	1.85084
chr1	151566648	151567019	C694PACXX_7_7105.sorted.filtered_peak_1504	18	.	151566648	151567019	0	2	1,1	0,370	2.67846	4.19173	1.81345
chr1	151584292	151585049	C694PACXX_7_7105.sorted.filtered_peak_1505	88	.	151584292	151585049	0	2	734,1	0,756	3.66974	11.67978	8.89711
chr1	151693785	151694108	C694PACXX_7_7105.sorted.filtered_peak_1506	27	.	151693785	151694108	0	3	1,318,1	0,3,322	2.83188	5.18182	2.71081
chr1	151735622	151736329	C694PACXX_7_7105.sorted.filtered_peak_1507	39	.	151735622	151736329	0	2	1,532	0,175	3.02182	6.53525	3.97883
chr1	151762715	151763692	C694PACXX_7_7105.sorted.filtered_peak_1508	247	.	151762715	151763692	0	3	1,938,1	0,3,976	4.83850	27.95406	24.75230
chr1	151788070	151788514	C694PACXX_7_7105.sorted.filtered_peak_1509	20	.	151788070	151788514	0	2	1,1	0,443	2.49212	4.39676	2.00622
chr1	151811975	151812593	C694PACXX_7_7105.sorted.filtered_peak_1510	22	.	151811975	151812593	0	3	1,379,1	0,80,617	2.29444	4.64934	2.23298
chr1	151881778	151882392	C694PACXX_7_7105.sorted.filtered_peak_1511	106	.	151881778	151882392	0	2	610,1	0,613	4.19932	13.52309	10.65435
chr1	151918147	151918565	C694PACXX_7_7105.sorted.filtered_peak_1512	78	.	151918147	151918565	0	3	1,399,1	0,17,417	3.54942	10.61608	7.87868
chr1	151956711	151957291	C694PACXX_7_7105.sorted.filtered_peak_1513	37	.	151956711	151957291	0	3	1,355,1	0,11,579	3.03919	6.29787	3.77188
chr1	151965730	151966766	C694PACXX_7_7105.sorted.filtered_peak_1514	29	.	151965730	151966766	0	3	1,854,1	0,181,1035	2.46554	5.38875	2.91102
chr1	152007047	152007959	C694PACXX_7_7105.sorted.filtered_peak_1515	41	.	152007047	152007959	0	3	1,899,1	0,12,911	2.64643	6.68351	4.13481
chr1	152009355	152009646	C694PACXX_7_7105.sorted.filtered_peak_1516	36	.	152009355	152009646	0	3	1,288,1	0,1,290	2.58144	6.19733	3.65886
chr1	152020264	152021181	C694PACXX_7_7105.sorted.filtered_peak_1517	203	.	152020264	152021181	0	3	1,908,1	0,4,916	4.34334	23.45053	20.32412
chr1	152083529	152084329	C694PACXX_7_7105.sorted.filtered_peak_1518	14	.	152083529	152084329	0	3	1,379,1	0,3,799	2.37039	3.77387	1.46343
chr1	152430902	152431153	C694PACXX_7_7105.sorted.filtered_peak_1519	32	.	152430902	152431153	0	2	1,1	0,250	2.82779	5.71848	3.21180
chr1	152432179	152432953	C694PACXX_7_7105.sorted.filtered_peak_1520	19	.	152432179	152432953	0	3	1,301,1	0,226,773	2.51910	4.28671	1.92285
chr1	153505718	153505968	C694PACXX_7_7105.sorted.filtered_peak_1521	19	.	153505718	153505968	0	2	1,1	0,249	2.21004	4.31926	1.93180
chr1	153507905	153508984	C694PACXX_7_7105.sorted.filtered_peak_1522	22	.	153507905	153508984	0	3	1,486,1	0,552,1078	2.20276	4.65159	2.24830
chr1	153517431	153518463	C694PACXX_7_7105.sorted.filtered_peak_1523	52	.	153517431	153518463	0	4	1,659,300,1	0,17,729,1031	2.75926	7.89378	5.28891
chr1	153538960	153539592	C694PACXX_7_7105.sorted.filtered_peak_1524	34	.	153538960	153539592	0	3	1,619,1	0,12,631	2.84395	5.92352	3.40002
chr1	153606221	153607072	C694PACXX_7_7105.sorted.filtered_peak_1525	202	.	153606221	153607072	0	3	1,845,1	0,4,850	4.66087	23.42930	20.26188
chr1	153630822	153631526	C694PACXX_7_7105.sorted.filtered_peak_1526	166	.	153630822	153631526	0	2	1,639	0,65	4.87315	19.71855	16.66739
chr1	153643286	153644358	C694PACXX_7_7105.sorted.filtered_peak_1527	265	.	153643286	153644358	0	3	1,801,1	0,1,1071	5.14965	29.75145	26.51021
chr1	153700041	153700893	C694PACXX_7_7105.sorted.filtered_peak_1528	275	.	153700041	153700893	0	3	1,827,1	0,23,851	5.39940	30.87472	27.58667
chr1	153721910	153722160	C694PACXX_7_7105.sorted.filtered_peak_1529	35	.	153721910	153722160	0	1	250	0	3.10163	6.09801	3.57020
chr1	153747694	153748723	C694PACXX_7_7105.sorted.filtered_peak_1530	74	.	153747694	153748723	0	3	1,1011,1	0,16,1028	3.17277	10.17056	7.43621
chr1	153755856	153756487	C694PACXX_7_7105.sorted.filtered_peak_1531	247	.	153755856	153756487	0	3	1,625,1	0,1,630	5.54801	28.01922	24.74330
chr1	153777977	153778293	C694PACXX_7_7105.sorted.filtered_peak_1532	29	.	153777977	153778293	0	3	1,281,1	0,17,315	2.74115	5.41802	2.93708
chr1	153895019	153896162	C694PACXX_7_7105.sorted.filtered_peak_1533	232	.	153895019	153896162	0	3	1,1138,1	0,2,1142	4.27027	26.42434	23.22410
chr1	153917699	153919371	C694PACXX_7_7105.sorted.filtered_peak_1534	37	.	153917699	153919371	0	4	1,861,420,1	0,102,1244,1671	2.51361	6.24168	3.71428
chr1	153930583	153931388	C694PACXX_7_7105.sorted.filtered_peak_1535	129	.	153930583	153931388	0	3	1,800,1	0,1,804	3.40562	15.87991	12.94321
chr1	153935885	153936525	C694PACXX_7_7105.sorted.filtered_peak_1536	68	.	153935885	153936525	0	3	1,459,1	0,8,639	2.64540	9.48912	6.81526
chr1	153939684	153940464	C694PACXX_7_7105.sorted.filtered_peak_1537	50	.	153939684	153940464	0	3	1,760,1	0,8,779	2.63054	7.67003	5.04532
chr1	153949633	153950531	C694PACXX_7_7105.sorted.filtered_peak_1538	62	.	153949633	153950531	0	3	1,409,1	0,378,897	3.33243	8.84122	6.20195
chr1	153959048	153959678	C694PACXX_7_7105.sorted.filtered_peak_1539	30	.	153959048	153959678	0	3	1,369,1	0,253,629	2.53309	5.48103	3.00283
chr1	153962961	153963601	C694PACXX_7_7105.sorted.filtered_peak_1540	179	.	153962961	153963601	0	2	632,1	0,639	4.84368	21.01132	17.91707
chr1	154130193	154130870	C694PACXX_7_7105.sorted.filtered_peak_1541	115	.	154130193	154130870	0	3	1,637,1	0,1,676	4.11147	14.33853	11.51198
chr1	154154632	154155326	C694PACXX_7_7105.sorted.filtered_peak_1542	43	.	154154632	154155326	0	3	1,682,1	0,11,693	2.60873	6.93812	4.37921
chr1	154155605	154155999	C694PACXX_7_7105.sorted.filtered_peak_1543	88	.	154155605	154155999	0	3	1,385,1	0,5,393	3.32298	11.66832	8.88177
chr1	154192772	154193951	C694PACXX_7_7105.sorted.filtered_peak_1544	236	.	154192772	154193951	0	3	1,1123,1	0,4,1178	4.40414	26.86391	23.64600
chr1	154244547	154245216	C694PACXX_7_7105.sorted.filtered_peak_1545	172	.	154244547	154245216	0	2	1,668	0,1	4.67061	20.34297	17.28989
chr1	154297133	154297554	C694PACXX_7_7105.sorted.filtered_peak_1546	38	.	154297133	154297554	0	3	1,415,1	0,3,420	2.51511	6.40867	3.85842
chr1	154300906	154301480	C694PACXX_7_7105.sorted.filtered_peak_1547	39	.	154300906	154301480	0	3	1,405,1	0,6,573	2.46822	6.53108	3.98615
chr1	154307570	154307893	C694PACXX_7_7105.sorted.filtered_peak_1548	26	.	154307570	154307893	0	3	1,304,1	0,8,322	2.61295	5.15981	2.69981
chr1	154309810	154310234	C694PACXX_7_7105.sorted.filtered_peak_1549	21	.	154309810	154310234	0	2	420,1	0,423	2.51728	4.60288	2.18652
chr1	154315363	154315662	C694PACXX_7_7105.sorted.filtered_peak_1550	35	.	154315363	154315662	0	3	1,278,1	0,5,298	2.84689	6.11961	3.58303
chr1	154325715	154326255	C694PACXX_7_7105.sorted.filtered_peak_1551	15	.	154325715	154326255	0	2	1,1	0,539	2.35223	3.84421	1.52392
chr1	154357923	154358427	C694PACXX_7_7105.sorted.filtered_peak_1552	26	.	154357923	154358427	0	2	1,352	0,152	2.83748	5.06725	2.61480
chr1	154358889	154359536	C694PACXX_7_7105.sorted.filtered_peak_1553	32	.	154358889	154359536	0	3	1,479,1	0,132,646	2.99432	5.76698	3.25839
chr1	154377433	154377993	C694PACXX_7_7105.sorted.filtered_peak_1554	33	.	154377433	154377993	0	3	1,484,1	0,72,559	2.52246	5.88462	3.37663
chr1	154392026	154392570	C694PACXX_7_7105.sorted.filtered_peak_1555	19	.	154392026	154392570	0	2	1,1	0,543	2.63950	4.35488	1.97362
chr1	154417574	154417846	C694PACXX_7_7105.sorted.filtered_peak_1556	31	.	154417574	154417846	0	1	272	0	3.03177	5.67644	3.15968
chr1	154435801	154436380	C694PACXX_7_7105.sorted.filtered_peak_1557	18	.	154435801	154436380	0	2	1,1	0,578	2.46155	4.21247	1.84946
chr1	154452288	154452818	C694PACXX_7_7105.sorted.filtered_peak_1558	26	.	154452288	154452818	0	3	1,481,1	0,19,529	2.83075	5.12763	2.68427
chr1	154530893	154531994	C694PACXX_7_7105.sorted.filtered_peak_1559	269	.	154530893	154531994	0	2	1,1027	0,74	4.49552	30.18831	26.93337
chr1	154580367	154580846	C694PACXX_7_7105.sorted.filtered_peak_1560	112	.	154580367	154580846	0	2	477,1	0,478	3.86104	14.13419	11.27469
chr1	154581895	154582290	C694PACXX_7_7105.sorted.filtered_peak_1561	17	.	154581895	154582290	0	2	1,1	0,394	2.24231	4.06160	1.71732
chr1	154599515	154600691	C694PACXX_7_7105.sorted.filtered_peak_1562	42	.	154599515	154600691	0	3	1,375,1	0,770,1175	2.83413	6.76400	4.22957
chr1	154720486	154720923	C694PACXX_7_7105.sorted.filtered_peak_1563	40	.	154720486	154720923	0	3	1,410,1	0,4,436	2.89466	6.56294	4.00078
chr1	154731820	154732100	C694PACXX_7_7105.sorted.filtered_peak_1564	16	.	154731820	154732100	0	2	1,1	0,279	2.53874	3.98256	1.64230
chr1	154732978	154733390	C694PACXX_7_7105.sorted.filtered_peak_1565	18	.	154732978	154733390	0	2	1,1	0,411	2.61586	4.26856	1.89678
chr1	154763754	154764187	C694PACXX_7_7105.sorted.filtered_peak_1566	35	.	154763754	154764187	0	3	1,395,1	0,9,432	2.87475	6.06814	3.56089
chr1	154842724	154843052	C694PACXX_7_7105.sorted.filtered_peak_1567	69	.	154842724	154843052	0	2	323,1	0,327	3.57340	9.67628	6.96246
chr1	154908877	154910255	C694PACXX_7_7105.sorted.filtered_peak_1568	195	.	154908877	154910255	0	3	1,1258,1	0,12,1377	3.88121	22.63832	19.54972
chr1	154927610	154928130	C694PACXX_7_7105.sorted.filtered_peak_1569	92	.	154927610	154928130	0	3	1,445,1	0,7,519	3.20355	12.04934	9.24158
chr1	154928398	154928829	C694PACXX_7_7105.sorted.filtered_peak_1570	55	.	154928398	154928829	0	3	1,360,1	0,69,430	2.68393	8.17526	5.53387
chr1	154933843	154934970	C694PACXX_7_7105.sorted.filtered_peak_1571	71	.	154933843	154934970	0	3	1,813,1	0,3,1126	2.98283	9.90204	7.18730
chr1	154946172	154947651	C694PACXX_7_7105.sorted.filtered_peak_1572	231	.	154946172	154947651	0	3	1,977,1	0,443,1478	3.87396	26.37085	23.18044
chr1	154955429	154956310	C694PACXX_7_7105.sorted.filtered_peak_1573	183	.	154955429	154956310	0	3	1,855,1	0,8,880	4.66244	21.39912	18.34876
chr1	154973309	154973854	C694PACXX_7_7105.sorted.filtered_peak_1574	49	.	154973309	154973854	0	3	1,428,1	0,93,544	2.49493	7.57221	4.96000
chr1	154974091	154974933	C694PACXX_7_7105.sorted.filtered_peak_1575	69	.	154974091	154974933	0	3	1,475,1	0,364,841	2.63021	9.57178	6.93483
chr1	154989756	154990333	C694PACXX_7_7105.sorted.filtered_peak_1576	27	.	154989756	154990333	0	3	1,560,1	0,11,576	2.48622	5.18495	2.73286
chr1	155023082	155024090	C694PACXX_7_7105.sorted.filtered_peak_1577	82	.	155023082	155024090	0	3	1,981,1	0,9,1007	3.26628	11.01852	8.25362
chr1	155034055	155034371	C694PACXX_7_7105.sorted.filtered_peak_1578	61	.	155034055	155034371	0	3	1,283,1	0,5,315	2.99976	8.85810	6.17474
chr1	155035662	155036343	C694PACXX_7_7105.sorted.filtered_peak_1579	57	.	155035662	155036343	0	3	1,671,1	0,8,680	2.95383	8.38508	5.73350
chr1	155057173	155058276	C694PACXX_7_7105.sorted.filtered_peak_1580	169	.	155057173	155058276	0	3	1,946,1	0,5,1102	3.80430	20.03350	16.96547
chr1	155107659	155108862	C694PACXX_7_7105.sorted.filtered_peak_1581	75	.	155107659	155108862	0	3	1,801,1	0,385,1202	3.09990	10.22438	7.52197
chr1	155112575	155113200	C694PACXX_7_7105.sorted.filtered_peak_1582	43	.	155112575	155113200	0	3	1,346,1	0,278,624	2.75479	6.89664	4.35288
chr1	155140203	155140598	C694PACXX_7_7105.sorted.filtered_peak_1583	26	.	155140203	155140598	0	2	387,1	0,394	2.63678	5.15297	2.69085
chr1	155145481	155146417	C694PACXX_7_7105.sorted.filtered_peak_1584	90	.	155145481	155146417	0	3	1,752,1	0,141,935	3.04133	11.85508	9.09945
chr1	155163112	155163529	C694PACXX_7_7105.sorted.filtered_peak_1585	13	.	155163112	155163529	0	2	1,1	0,416	2.07009	3.66373	1.37480
chr1	155164222	155164921	C694PACXX_7_7105.sorted.filtered_peak_1586	75	.	155164222	155164921	0	3	1,688,1	0,7,698	3.27378	10.32448	7.57094
chr1	155178264	155179103	C694PACXX_7_7105.sorted.filtered_peak_1587	63	.	155178264	155179103	0	2	1,784	0,55	3.33778	9.06399	6.37211
chr1	155196504	155197894	C694PACXX_7_7105.sorted.filtered_peak_1588	187	.	155196504	155197894	0	3	1,631,1	0,543,1389	4.30815	21.78113	18.78872
chr1	155214183	155214856	C694PACXX_7_7105.sorted.filtered_peak_1589	194	.	155214183	155214856	0	3	1,670,1	0,2,672	4.54197	22.60207	19.47341
chr1	155220261	155220819	C694PACXX_7_7105.sorted.filtered_peak_1590	66	.	155220261	155220819	0	3	1,542,1	0,11,557	3.12172	9.32250	6.66776
chr1	155231651	155232572	C694PACXX_7_7105.sorted.filtered_peak_1591	97	.	155231651	155232572	0	3	1,722,1	0,26,920	3.62203	12.53051	9.75896
chr1	155242835	155243532	C694PACXX_7_7105.sorted.filtered_peak_1592	84	.	155242835	155243532	0	3	1,683,1	0,7,696	3.18880	11.21100	8.48781
chr1	155246944	155247580	C694PACXX_7_7105.sorted.filtered_peak_1593	34	.	155246944	155247580	0	3	1,271,1	0,12,635	2.51322	5.93603	3.43903
chr1	155278154	155278978	C694PACXX_7_7105.sorted.filtered_peak_1594	175	.	155278154	155278978	0	3	1,814,1	0,8,823	4.54767	20.54146	17.53853
chr1	155292908	155294571	C694PACXX_7_7105.sorted.filtered_peak_1595	70	.	155292908	155294571	0	3	1,1525,1	0,6,1662	2.75278	9.73234	7.03060
chr1	155505891	155506201	C694PACXX_7_7105.sorted.filtered_peak_1596	45	.	155505891	155506201	0	1	310	0	3.27411	7.11868	4.51229
chr1	155532157	155533152	C694PACXX_7_7105.sorted.filtered_peak_1597	167	.	155532157	155533152	0	2	1,968	0,27	4.53584	19.77017	16.77303
chr1	155579639	155580033	C694PACXX_7_7105.sorted.filtered_peak_1598	100	.	155579639	155580033	0	1	394	0	4.76840	12.89867	10.05636
chr1	155658038	155659027	C694PACXX_7_7105.sorted.filtered_peak_1599	228	.	155658038	155659027	0	3	1,981,1	0,4,988	5.39778	26.06720	22.86635
chr1	155714892	155715628	C694PACXX_7_7105.sorted.filtered_peak_1600	125	.	155714892	155715628	0	1	736	0	5.25547	15.41691	12.50234
chr1	155826877	155827244	C694PACXX_7_7105.sorted.filtered_peak_1601	58	.	155826877	155827244	0	3	1,345,1	0,9,366	2.68193	8.49600	5.83905
chr1	155828985	155829489	C694PACXX_7_7105.sorted.filtered_peak_1602	161	.	155828985	155829489	0	3	1,493,1	0,6,503	3.84217	19.17062	16.12920
chr1	155829734	155830653	C694PACXX_7_7105.sorted.filtered_peak_1603	35	.	155829734	155830653	0	4	1,307,399,1	0,32,504,918	2.34610	6.11253	3.58717
chr1	155880535	155881512	C694PACXX_7_7105.sorted.filtered_peak_1604	44	.	155880535	155881512	0	3	1,504,1	0,467,976	3.09620	6.97282	4.41714
chr1	155903687	155904600	C694PACXX_7_7105.sorted.filtered_peak_1605	234	.	155903687	155904600	0	3	1,636,1	0,267,912	5.30123	26.58677	23.40256
chr1	155916075	155916357	C694PACXX_7_7105.sorted.filtered_peak_1606	33	.	155916075	155916357	0	3	1,275,1	0,4,281	2.80890	5.87509	3.34709
chr1	155948001	155948543	C694PACXX_7_7105.sorted.filtered_peak_1607	22	.	155948001	155948543	0	3	1,250,1	0,284,541	2.31041	4.60879	2.20690
chr1	155959071	155959811	C694PACXX_7_7105.sorted.filtered_peak_1608	31	.	155959071	155959811	0	2	655,1	0,739	3.10589	5.68773	3.18321
chr1	155974818	155975263	C694PACXX_7_7105.sorted.filtered_peak_1609	17	.	155974818	155975263	0	2	1,1	0,444	2.57453	4.12311	1.76965
chr1	155990420	155991200	C694PACXX_7_7105.sorted.filtered_peak_1610	62	.	155990420	155991200	0	3	1,516,1	0,1,779	3.45045	8.93467	6.29113
chr1	156014944	156015459	C694PACXX_7_7105.sorted.filtered_peak_1611	24	.	156014944	156015459	0	3	1,302,1	0,2,514	2.72823	4.88455	2.45024
chr1	156023577	156024889	C694PACXX_7_7105.sorted.filtered_peak_1612	64	.	156023577	156024889	0	4	1,624,629,1	0,4,680,1311	2.89324	9.16368	6.47889
chr1	156052249	156052819	C694PACXX_7_7105.sorted.filtered_peak_1613	15	.	156052249	156052819	0	2	1,1	0,569	2.39399	3.88968	1.57047
chr1	156060164	156060877	C694PACXX_7_7105.sorted.filtered_peak_1614	24	.	156060164	156060877	0	3	1,396,1	0,313,712	2.85254	4.88637	2.45535
chr1	156066519	156067231	C694PACXX_7_7105.sorted.filtered_peak_1615	64	.	156066519	156067231	0	3	1,689,1	0,4,711	3.23777	9.15768	6.47017
chr1	156076030	156076433	C694PACXX_7_7105.sorted.filtered_peak_1616	68	.	156076030	156076433	0	3	1,322,1	0,3,402	3.49906	9.56381	6.85827
chr1	156084372	156084750	C694PACXX_7_7105.sorted.filtered_peak_1617	37	.	156084372	156084750	0	3	1,279,1	0,5,377	2.97611	6.32754	3.77459
chr1	156096710	156097340	C694PACXX_7_7105.sorted.filtered_peak_1618	79	.	156096710	156097340	0	3	1,457,1	0,170,629	3.44783	10.66008	7.95149
chr1	156115787	156116247	C694PACXX_7_7105.sorted.filtered_peak_1619	38	.	156115787	156116247	0	2	392,1	0,459	3.00634	6.41211	3.85810
chr1	156163474	156164091	C694PACXX_7_7105.sorted.filtered_peak_1620	298	.	156163474	156164091	0	3	1,609,1	0,2,616	5.88812	33.21799	29.81582
chr1	156182650	156183163	C694PACXX_7_7105.sorted.filtered_peak_1621	87	.	156182650	156183163	0	3	1,504,1	0,2,512	2.53511	11.60077	8.78431
chr1	156186159	156186704	C694PACXX_7_7105.sorted.filtered_peak_1622	1838	.	156186159	156186704	0	3	1,543,1	0,1,544	10.36120	189.57190	183.83646
chr1	156195289	156195574	C694PACXX_7_7105.sorted.filtered_peak_1623	39	.	156195289	156195574	0	3	1,269,1	0,13,284	3.08702	6.55745	3.99407
chr1	156252187	156253053	C694PACXX_7_7105.sorted.filtered_peak_1624	226	.	156252187	156253053	0	3	1,855,1	0,8,865	4.63852	25.84174	22.65686
chr1	156265160	156265548	C694PACXX_7_7105.sorted.filtered_peak_1625	31	.	156265160	156265548	0	1	388	0	2.91700	5.68035	3.17174
chr1	156307752	156308717	C694PACXX_7_7105.sorted.filtered_peak_1626	350	.	156307752	156308717	0	3	1,954,1	0,10,964	5.32778	38.62653	35.09195
chr1	156355596	156355846	C694PACXX_7_7105.sorted.filtered_peak_1627	16	.	156355596	156355846	0	2	1,1	0,249	2.37564	3.99411	1.65396
chr1	156391265	156391666	C694PACXX_7_7105.sorted.filtered_peak_1628	21	.	156391265	156391666	0	3	1,260,1	0,124,400	2.50905	4.59594	2.18499
chr1	156415654	156415955	C694PACXX_7_7105.sorted.filtered_peak_1629	26	.	156415654	156415955	0	3	1,291,1	0,3,300	2.75946	5.09801	2.64292
chr1	156426211	156427355	C694PACXX_7_7105.sorted.filtered_peak_1630	79	.	156426211	156427355	0	2	1,1134	0,10	3.34037	10.67051	7.91865
chr1	156450616	156451003	C694PACXX_7_7105.sorted.filtered_peak_1631	20	.	156450616	156451003	0	3	1,361,1	0,25,386	2.44200	4.38743	2.00085
chr1	156458979	156459229	C694PACXX_7_7105.sorted.filtered_peak_1632	17	.	156458979	156459229	0	2	1,1	0,249	2.27348	4.11178	1.76068
chr1	156470478	156471358	C694PACXX_7_7105.sorted.filtered_peak_1633	118	.	156470478	156471358	0	3	1,868,1	0,2,879	3.02862	14.78986	11.87243
chr1	156474555	156475391	C694PACXX_7_7105.sorted.filtered_peak_1634	149	.	156474555	156475391	0	3	1,749,1	0,82,835	3.24513	17.93351	14.96138
chr1	156494164	156494625	C694PACXX_7_7105.sorted.filtered_peak_1635	28	.	156494164	156494625	0	1	461	0	2.90046	5.28650	2.82355
chr1	156542158	156542442	C694PACXX_7_7105.sorted.filtered_peak_1636	22	.	156542158	156542442	0	2	1,1	0,283	2.76389	4.67422	2.26332
chr1	156561195	156561910	C694PACXX_7_7105.sorted.filtered_peak_1637	47	.	156561195	156561910	0	3	1,501,1	0,4,714	3.21573	7.32324	4.74735
chr1	156571118	156571563	C694PACXX_7_7105.sorted.filtered_peak_1638	23	.	156571118	156571563	0	3	1,254,1	0,54,444	2.69542	4.82316	2.39359
chr1	156629799	156630125	C694PACXX_7_7105.sorted.filtered_peak_1639	113	.	156629799	156630125	0	3	1,323,1	0,1,325	3.88193	14.20365	11.30333
chr1	156698082	156698867	C694PACXX_7_7105.sorted.filtered_peak_1640	169	.	156698082	156698867	0	2	782,1	0,784	3.97103	20.05927	16.98619
chr1	156710721	156711443	C694PACXX_7_7105.sorted.filtered_peak_1641	337	.	156710721	156711443	0	3	1,677,1	0,11,721	5.15807	37.25226	33.76876
chr1	156721213	156722201	C694PACXX_7_7105.sorted.filtered_peak_1642	82	.	156721213	156722201	0	3	1,975,1	0,12,987	3.05632	10.98628	8.23617
chr1	156736647	156737655	C694PACXX_7_7105.sorted.filtered_peak_1643	229	.	156736647	156737655	0	3	1,1001,1	0,2,1007	4.54722	26.07818	22.90942
chr1	156767115	156767371	C694PACXX_7_7105.sorted.filtered_peak_1644	38	.	156767115	156767371	0	2	1,1	0,255	2.98060	6.44914	3.88425
chr1	156786147	156787094	C694PACXX_7_7105.sorted.filtered_peak_1645	109	.	156786147	156787094	0	3	1,665,1	0,90,946	3.53951	13.69907	10.90488
chr1	156829870	156830240	C694PACXX_7_7105.sorted.filtered_peak_1646	60	.	156829870	156830240	0	3	1,355,1	0,3,369	3.19131	8.74583	6.07012
chr1	156897539	156897902	C694PACXX_7_7105.sorted.filtered_peak_1647	16	.	156897539	156897902	0	3	1,272,1	0,39,362	2.43212	3.94933	1.61869
chr1	157015095	157016033	C694PACXX_7_7105.sorted.filtered_peak_1648	20	.	157015095	157016033	0	2	1,460	0,478	2.54991	4.48821	2.09500
chr1	157103147	157103541	C694PACXX_7_7105.sorted.filtered_peak_1649	23	.	157103147	157103541	0	3	1,326,1	0,65,393	2.48166	4.81088	2.37888
chr1	157108034	157108813	C694PACXX_7_7105.sorted.filtered_peak_1650	59	.	157108034	157108813	0	3	1,749,1	0,10,778	2.99759	8.63010	5.97578
chr1	157125853	157126154	C694PACXX_7_7105.sorted.filtered_peak_1651	22	.	157125853	157126154	0	3	1,259,1	0,26,300	2.60373	4.71617	2.29613
chr1	157133310	157133681	C694PACXX_7_7105.sorted.filtered_peak_1652	25	.	157133310	157133681	0	3	1,260,1	0,109,370	2.77394	4.99449	2.54738
chr1	158094795	158095057	C694PACXX_7_7105.sorted.filtered_peak_1653	29	.	158094795	158095057	0	3	1,250,1	0,2,261	3.00399	5.46611	2.97578
chr1	158119421	158119880	C694PACXX_7_7105.sorted.filtered_peak_1654	26	.	158119421	158119880	0	3	1,446,1	0,8,458	2.64725	5.12541	2.67107
chr1	158173497	158173894	C694PACXX_7_7105.sorted.filtered_peak_1655	15	.	158173497	158173894	0	2	1,323	0,74	2.59581	3.93033	1.58596
chr1	158789140	158789704	C694PACXX_7_7105.sorted.filtered_peak_1656	84	.	158789140	158789704	0	2	1,470	0,94	3.91741	11.17147	8.40779
chr1	158900272	158900819	C694PACXX_7_7105.sorted.filtered_peak_1657	43	.	158900272	158900819	0	3	1,403,1	0,7,546	2.92085	6.96052	4.37029
chr1	158902089	158902349	C694PACXX_7_7105.sorted.filtered_peak_1658	36	.	158902089	158902349	0	2	258,1	0,259	2.78907	6.17458	3.62405
chr1	158968318	158968752	C694PACXX_7_7105.sorted.filtered_peak_1659	33	.	158968318	158968752	0	3	1,418,1	0,1,433	3.02981	5.86178	3.34710
chr1	158978624	158978997	C694PACXX_7_7105.sorted.filtered_peak_1660	39	.	158978624	158978997	0	3	1,359,1	0,10,372	2.57705	6.55982	3.99940
chr1	158979300	158979844	C694PACXX_7_7105.sorted.filtered_peak_1661	37	.	158979300	158979844	0	3	1,434,1	0,101,543	2.48899	6.22852	3.70145
chr1	158985296	158985601	C694PACXX_7_7105.sorted.filtered_peak_1662	34	.	158985296	158985601	0	3	1,250,1	0,33,304	2.68653	6.00653	3.49039
chr1	159037751	159038162	C694PACXX_7_7105.sorted.filtered_peak_1663	16	.	159037751	159038162	0	2	1,1	0,410	2.37386	4.03149	1.69177
chr1	159046283	159047439	C694PACXX_7_7105.sorted.filtered_peak_1664	121	.	159046283	159047439	0	3	1,794,1	0,201,1155	3.65934	15.06582	12.18995
chr1	159130786	159131041	C694PACXX_7_7105.sorted.filtered_peak_1665	25	.	159130786	159131041	0	1	255	0	2.90353	4.99366	2.54569
chr1	159750317	159751033	C694PACXX_7_7105.sorted.filtered_peak_1666	181	.	159750317	159751033	0	3	1,640,1	0,1,715	4.75456	21.17105	18.12159
chr1	159769921	159770418	C694PACXX_7_7105.sorted.filtered_peak_1667	48	.	159769921	159770418	0	3	1,473,1	0,10,496	3.01778	7.41251	4.82702
chr1	159795772	159796610	C694PACXX_7_7105.sorted.filtered_peak_1668	42	.	159795772	159796610	0	3	1,316,404	0,62,434	2.68805	6.78869	4.26195
chr1	159797365	159797617	C694PACXX_7_7105.sorted.filtered_peak_1669	27	.	159797365	159797617	0	2	1,1	0,251	2.44627	5.27089	2.78784
chr1	159824490	159824968	C694PACXX_7_7105.sorted.filtered_peak_1670	50	.	159824490	159824968	0	3	1,470,1	0,2,477	3.21556	7.71206	5.08899
chr1	159880230	159880632	C694PACXX_7_7105.sorted.filtered_peak_1671	91	.	159880230	159880632	0	3	1,380,1	0,8,401	3.81202	11.98902	9.17927
chr1	159893068	159893739	C694PACXX_7_7105.sorted.filtered_peak_1672	47	.	159893068	159893739	0	2	283,1	0,670	2.48912	7.36327	4.76613
chr1	159895070	159895545	C694PACXX_7_7105.sorted.filtered_peak_1673	65	.	159895070	159895545	0	3	1,461,1	0,9,474	2.71739	9.24572	6.55203
chr1	159906232	159906506	C694PACXX_7_7105.sorted.filtered_peak_1674	20	.	159906232	159906506	0	2	1,1	0,273	2.46029	4.39607	2.00323
chr1	160001189	160002196	C694PACXX_7_7105.sorted.filtered_peak_1675	59	.	160001189	160002196	0	3	1,653,1	0,333,1006	3.24385	8.61929	5.96062
chr1	160016581	160016885	C694PACXX_7_7105.sorted.filtered_peak_1676	15	.	160016581	160016885	0	2	1,1	0,303	2.49262	3.91642	1.59148
chr1	160068074	160069051	C694PACXX_7_7105.sorted.filtered_peak_1677	108	.	160068074	160069051	0	3	1,973,1	0,2,976	3.19833	13.68407	10.84198
chr1	160162939	160163240	C694PACXX_7_7105.sorted.filtered_peak_1678	37	.	160162939	160163240	0	3	1,288,1	0,12,300	3.01338	6.33836	3.79282
chr1	160174977	160175880	C694PACXX_7_7105.sorted.filtered_peak_1679	22	.	160174977	160175880	0	3	1,334,1	0,8,902	2.44322	4.61364	2.21234
chr1	160231380	160232984	C694PACXX_7_7105.sorted.filtered_peak_1680	107	.	160231380	160232984	0	3	1,1593,1	0,4,1603	3.35669	13.57420	10.79340
chr1	160254605	160255152	C694PACXX_7_7105.sorted.filtered_peak_1681	79	.	160254605	160255152	0	3	1,516,1	0,6,546	3.77832	10.70253	7.97779
chr1	160260913	160261415	C694PACXX_7_7105.sorted.filtered_peak_1682	21	.	160260913	160261415	0	2	1,1	0,501	2.68638	4.53793	2.13447
chr1	160312790	160313354	C694PACXX_7_7105.sorted.filtered_peak_1683	98	.	160312790	160313354	0	2	544,1	0,563	3.80037	12.61665	9.82010
chr1	160398552	160398868	C694PACXX_7_7105.sorted.filtered_peak_1684	19	.	160398552	160398868	0	3	1,278,1	0,4,315	2.32527	4.33974	1.95835
chr1	160399470	160399817	C694PACXX_7_7105.sorted.filtered_peak_1685	20	.	160399470	160399817	0	3	1,330,1	0,5,346	2.36856	4.42105	2.02899
chr1	160407530	160408052	C694PACXX_7_7105.sorted.filtered_peak_1686	27	.	160407530	160408052	0	3	1,339,1	0,157,521	2.84143	5.26748	2.79681
chr1	160423319	160423604	C694PACXX_7_7105.sorted.filtered_peak_1687	17	.	160423319	160423604	0	2	1,1	0,284	2.48558	4.06098	1.71640
chr1	160489683	160490022	C694PACXX_7_7105.sorted.filtered_peak_1688	14	.	160489683	160490022	0	2	1,1	0,338	2.33071	3.71124	1.41770
chr1	160492305	160493063	C694PACXX_7_7105.sorted.filtered_peak_1689	25	.	160492305	160493063	0	2	1,746	0,12	2.73489	5.00516	2.54513
chr1	160509756	160510686	C694PACXX_7_7105.sorted.filtered_peak_1690	69	.	160509756	160510686	0	3	1,850,1	0,10,929	3.26943	9.63732	6.92293
chr1	160528134	160528987	C694PACXX_7_7105.sorted.filtered_peak_1691	40	.	160528134	160528987	0	3	271,310,1	0,314,852	2.90484	6.56031	4.00661
chr1	160537634	160538371	C694PACXX_7_7105.sorted.filtered_peak_1692	114	.	160537634	160538371	0	2	1,699	0,38	3.81579	14.36445	11.47080
chr1	160593061	160593821	C694PACXX_7_7105.sorted.filtered_peak_1693	36	.	160593061	160593821	0	3	1,754,1	0,5,759	2.49973	6.24072	3.69294
chr1	160607802	160608207	C694PACXX_7_7105.sorted.filtered_peak_1694	46	.	160607802	160608207	0	3	1,393,1	0,11,404	2.59521	7.28893	4.69044
chr1	160616485	160617156	C694PACXX_7_7105.sorted.filtered_peak_1695	21	.	160616485	160617156	0	2	315,1	0,670	2.36789	4.50468	2.10444
chr1	160634457	160635501	C694PACXX_7_7105.sorted.filtered_peak_1696	20	.	160634457	160635501	0	3	1,321,1	0,633,1043	2.48469	4.49744	2.09988
chr1	160652702	160653582	C694PACXX_7_7105.sorted.filtered_peak_1697	35	.	160652702	160653582	0	3	1,845,1	0,12,879	2.56668	6.03395	3.51467
chr1	160681480	160682056	C694PACXX_7_7105.sorted.filtered_peak_1698	36	.	160681480	160682056	0	3	1,418,1	0,7,575	2.47481	6.14618	3.61843
chr1	160696493	160696886	C694PACXX_7_7105.sorted.filtered_peak_1699	26	.	160696493	160696886	0	3	1,250,1	0,122,392	2.66130	5.09267	2.63984
chr1	160725929	160726778	C694PACXX_7_7105.sorted.filtered_peak_1700	50	.	160725929	160726778	0	3	1,807,1	0,41,848	3.22348	7.64824	5.03512
chr1	160737908	160738375	C694PACXX_7_7105.sorted.filtered_peak_1701	48	.	160737908	160738375	0	3	1,254,1	0,208,466	3.23126	7.48478	4.86144
chr1	160752057	160752377	C694PACXX_7_7105.sorted.filtered_peak_1702	27	.	160752057	160752377	0	1	320	0	2.99218	5.26391	2.78719
chr1	160759652	160760035	C694PACXX_7_7105.sorted.filtered_peak_1703	23	.	160759652	160760035	0	1	383	0	2.86820	4.81711	2.37206
chr1	160765682	160766160	C694PACXX_7_7105.sorted.filtered_peak_1704	74	.	160765682	160766160	0	3	1,470,1	0,1,477	3.44709	10.19520	7.45334
chr1	160783253	160783539	C694PACXX_7_7105.sorted.filtered_peak_1705	23	.	160783253	160783539	0	1	286	0	2.85424	4.79115	2.35932
chr1	160800196	160800620	C694PACXX_7_7105.sorted.filtered_peak_1706	14	.	160800196	160800620	0	2	1,1	0,423	2.45058	3.72887	1.43089
chr1	160807061	160808194	C694PACXX_7_7105.sorted.filtered_peak_1707	93	.	160807061	160808194	0	2	1079,1	0,1132	3.53390	12.07926	9.30431
chr1	160832225	160832864	C694PACXX_7_7105.sorted.filtered_peak_1708	42	.	160832225	160832864	0	2	1,526	0,113	3.10375	6.84431	4.27133
chr1	160921187	160921493	C694PACXX_7_7105.sorted.filtered_peak_1709	21	.	160921187	160921493	0	2	1,1	0,305	2.79193	4.56730	2.15049
chr1	160983116	160983950	C694PACXX_7_7105.sorted.filtered_peak_1710	56	.	160983116	160983950	0	2	1,832	0,2	3.58950	8.27608	5.65442
chr1	160990530	160991383	C694PACXX_7_7105.sorted.filtered_peak_1711	48	.	160990530	160991383	0	3	1,711,1	0,132,852	3.39009	7.39762	4.80189
chr1	161008566	161008961	C694PACXX_7_7105.sorted.filtered_peak_1712	62	.	161008566	161008961	0	2	1,386	0,9	3.32349	8.91050	6.22479
chr1	161015564	161016181	C694PACXX_7_7105.sorted.filtered_peak_1713	109	.	161015564	161016181	0	3	1,608,1	0,5,616	3.49066	13.84515	10.96270
chr1	161029387	161029637	C694PACXX_7_7105.sorted.filtered_peak_1714	17	.	161029387	161029637	0	1	250	0	2.65617	4.12282	1.75446
chr1	161038102	161038566	C694PACXX_7_7105.sorted.filtered_peak_1715	45	.	161038102	161038566	0	3	1,417,1	0,1,463	2.61431	7.09748	4.50102
chr1	161039531	161040122	C694PACXX_7_7105.sorted.filtered_peak_1716	135	.	161039531	161040122	0	3	1,512,1	0,10,590	3.70695	16.51407	13.56384
chr1	161067324	161068106	C694PACXX_7_7105.sorted.filtered_peak_1717	29	.	161067324	161068106	0	3	1,483,1	0,160,781	2.45418	5.46056	2.99233
chr1	161087492	161088268	C694PACXX_7_7105.sorted.filtered_peak_1718	82	.	161087492	161088268	0	3	1,756,1	0,16,775	3.32684	10.99503	8.24561
chr1	161102140	161102983	C694PACXX_7_7105.sorted.filtered_peak_1719	171	.	161102140	161102983	0	3	1,832,1	0,10,842	4.30447	20.12504	17.10082
chr1	161123580	161124140	C694PACXX_7_7105.sorted.filtered_peak_1720	72	.	161123580	161124140	0	3	1,555,1	0,1,559	3.49794	9.94808	7.21179
chr1	161128836	161129667	C694PACXX_7_7105.sorted.filtered_peak_1721	79	.	161128836	161129667	0	3	1,816,1	0,2,830	3.16102	10.67825	7.96658
chr1	161135647	161136413	C694PACXX_7_7105.sorted.filtered_peak_1722	162	.	161135647	161136413	0	3	1,752,1	0,6,765	4.10317	19.25539	16.21523
chr1	161146890	161147525	C694PACXX_7_7105.sorted.filtered_peak_1723	92	.	161146890	161147525	0	3	1,604,1	0,15,634	3.58177	12.04987	9.25528
chr1	161152074	161152375	C694PACXX_7_7105.sorted.filtered_peak_1724	27	.	161152074	161152375	0	3	1,287,1	0,13,300	2.26917	5.20817	2.74086
chr1	161155053	161155798	C694PACXX_7_7105.sorted.filtered_peak_1725	116	.	161155053	161155798	0	3	1,726,1	0,14,744	3.62344	14.53637	11.67946
chr1	161162308	161162791	C694PACXX_7_7105.sorted.filtered_peak_1726	31	.	161162308	161162791	0	3	1,306,1	0,28,482	2.75421	5.67484	3.18159
chr1	161171669	161172522	C694PACXX_7_7105.sorted.filtered_peak_1727	128	.	161171669	161172522	0	3	1,851,1	0,1,852	3.84294	15.72826	12.86881
chr1	161195334	161196109	C694PACXX_7_7105.sorted.filtered_peak_1728	215	.	161195334	161196109	0	3	1,772,1	0,2,774	4.57810	24.68136	21.50590
chr1	161228365	161228688	C694PACXX_7_7105.sorted.filtered_peak_1729	17	.	161228365	161228688	0	2	1,1	0,322	2.67054	4.17200	1.79949
chr1	161275656	161276338	C694PACXX_7_7105.sorted.filtered_peak_1730	28	.	161275656	161276338	0	2	630,1	0,681	2.69501	5.33924	2.86291
chr1	161283856	161284541	C694PACXX_7_7105.sorted.filtered_peak_1731	75	.	161283856	161284541	0	3	1,666,1	0,8,684	3.63372	10.25061	7.55410
chr1	161321367	161321642	C694PACXX_7_7105.sorted.filtered_peak_1732	43	.	161321367	161321642	0	1	275	0	3.47449	7.00250	4.39429
chr1	161359428	161360439	C694PACXX_7_7105.sorted.filtered_peak_1733	122	.	161359428	161360439	0	3	1,996,1	0,10,1010	3.70290	15.16639	12.27506
chr1	161368891	161370128	C694PACXX_7_7105.sorted.filtered_peak_1734	73	.	161368891	161370128	0	3	1,1219,1	0,13,1236	3.41908	10.06063	7.32174
chr1	161410097	161410553	C694PACXX_7_7105.sorted.filtered_peak_1735	95	.	161410097	161410553	0	1	456	0	4.68531	12.41076	9.57991
chr1	161493549	161494324	C694PACXX_7_7105.sorted.filtered_peak_1736	48	.	161493549	161494324	0	2	335,284	0,491	3.57684	7.50493	4.88667
chr1	161500616	161501143	C694PACXX_7_7105.sorted.filtered_peak_1737	78	.	161500616	161501143	0	1	527	0	4.25532	10.55496	7.80857
chr1	161509665	161510295	C694PACXX_7_7105.sorted.filtered_peak_1738	105	.	161509665	161510295	0	1	630	0	4.84346	13.38797	10.53718
chr1	161582185	161582735	C694PACXX_7_7105.sorted.filtered_peak_1739	104	.	161582185	161582735	0	1	550	0	4.90572	13.29075	10.41176
chr1	161591255	161591688	C694PACXX_7_7105.sorted.filtered_peak_1740	79	.	161591255	161591688	0	1	433	0	4.33367	10.76338	7.99554
chr1	161696099	161697711	C694PACXX_7_7105.sorted.filtered_peak_1741	22	.	161696099	161697711	0	5	1,350,260,316,1	0,7,490,1281,1611	2.30012	4.61525	2.21060
chr1	161708599	161709090	C694PACXX_7_7105.sorted.filtered_peak_1742	63	.	161708599	161709090	0	3	1,431,1	0,53,490	3.26368	8.98392	6.31693
chr1	161719321	161720244	C694PACXX_7_7105.sorted.filtered_peak_1743	83	.	161719321	161720244	0	3	1,894,1	0,4,922	3.67287	11.07688	8.30116
chr1	161735902	161736442	C694PACXX_7_7105.sorted.filtered_peak_1744	28	.	161735902	161736442	0	3	1,531,1	0,7,539	2.63094	5.35580	2.87312
chr1	161762477	161762731	C694PACXX_7_7105.sorted.filtered_peak_1745	30	.	161762477	161762731	0	2	1,1	0,253	2.91953	5.52868	3.03775
chr1	161903916	161904292	C694PACXX_7_7105.sorted.filtered_peak_1746	15	.	161903916	161904292	0	2	1,1	0,375	2.57958	3.87740	1.54004
chr1	161931972	161932262	C694PACXX_7_7105.sorted.filtered_peak_1747	11	.	161931972	161932262	0	2	1,1	0,289	2.33203	3.46255	1.19914
chr1	161993348	161993999	C694PACXX_7_7105.sorted.filtered_peak_1748	18	.	161993348	161993999	0	2	1,1	0,650	2.52747	4.21253	1.84587
chr1	162039281	162039841	C694PACXX_7_7105.sorted.filtered_peak_1749	51	.	162039281	162039841	0	3	1,428,1	0,3,559	3.18476	7.77845	5.16661
chr1	162122177	162122612	C694PACXX_7_7105.sorted.filtered_peak_1750	30	.	162122177	162122612	0	3	1,401,1	0,14,434	2.89369	5.55304	3.07619
chr1	162467386	162468342	C694PACXX_7_7105.sorted.filtered_peak_1751	85	.	162467386	162468342	0	3	1,805,1	0,11,955	3.80962	11.35724	8.58236
chr1	162530858	162531927	C694PACXX_7_7105.sorted.filtered_peak_1752	181	.	162530858	162531927	0	3	1,1046,1	0,5,1068	4.22494	21.17192	18.13003
chr1	162792271	162793300	C694PACXX_7_7105.sorted.filtered_peak_1753	25	.	162792271	162793300	0	3	1,429,1	0,597,1028	2.90600	5.03957	2.58742
chr1	162804872	162805563	C694PACXX_7_7105.sorted.filtered_peak_1754	59	.	162804872	162805563	0	2	588,1	0,690	3.59885	8.64338	5.98121
chr1	163291264	163292222	C694PACXX_7_7105.sorted.filtered_peak_1755	158	.	163291264	163292222	0	3	1,952,1	0,4,957	4.16101	18.91869	15.89411
chr1	164527963	164528430	C694PACXX_7_7105.sorted.filtered_peak_1756	32	.	164527963	164528430	0	3	1,306,1	0,2,466	3.01734	5.69149	3.20050
chr1	164629687	164629991	C694PACXX_7_7105.sorted.filtered_peak_1757	57	.	164629687	164629991	0	2	1,298	0,6	3.67853	8.40498	5.74546
chr1	165362144	165362712	C694PACXX_7_7105.sorted.filtered_peak_1758	65	.	165362144	165362712	0	2	567,1	0,567	3.46447	9.20001	6.50346
chr1	165567204	165567933	C694PACXX_7_7105.sorted.filtered_peak_1759	93	.	165567204	165567933	0	2	613,1	0,728	3.61773	12.07993	9.32558
chr1	165599913	165600594	C694PACXX_7_7105.sorted.filtered_peak_1760	281	.	165599913	165600594	0	3	1,673,1	0,4,680	5.50747	31.50428	28.11695
chr1	165609517	165609767	C694PACXX_7_7105.sorted.filtered_peak_1761	19	.	165609517	165609767	0	2	1,1	0,249	2.67126	4.28499	1.90355
chr1	165667325	165668114	C694PACXX_7_7105.sorted.filtered_peak_1762	180	.	165667325	165668114	0	2	770,1	0,788	5.00149	21.17916	18.08543
chr1	165737815	165738812	C694PACXX_7_7105.sorted.filtered_peak_1763	99	.	165737815	165738812	0	3	1,834,1	0,11,996	3.71240	12.75359	9.96351
chr1	165796593	165797734	C694PACXX_7_7105.sorted.filtered_peak_1764	34	.	165796593	165797734	0	4	1,399,282,1	0,13,495,1140	2.77856	5.94959	3.46082
chr1	165840542	165840998	C694PACXX_7_7105.sorted.filtered_peak_1765	43	.	165840542	165840998	0	3	1,377,1	0,38,455	3.13968	6.95723	4.38082
chr1	166135902	166136410	C694PACXX_7_7105.sorted.filtered_peak_1766	17	.	166135902	166136410	0	2	267,1	0,507	2.38458	4.05560	1.70702
chr1	166458894	166459591	C694PACXX_7_7105.sorted.filtered_peak_1767	67	.	166458894	166459591	0	3	1,678,1	0,14,696	3.71598	9.39027	6.70878
chr1	166808464	166808973	C694PACXX_7_7105.sorted.filtered_peak_1768	101	.	166808464	166808973	0	3	1,504,1	0,1,508	3.68031	13.00966	10.18814
chr1	166844967	166845929	C694PACXX_7_7105.sorted.filtered_peak_1769	184	.	166844967	166845929	0	3	1,959,1	0,2,961	4.44295	21.55268	18.45933
chr1	166863028	166863458	C694PACXX_7_7105.sorted.filtered_peak_1770	10	.	166863028	166863458	0	2	1,1	0,429	2.33596	3.30385	1.07236
chr1	166944759	166945240	C694PACXX_7_7105.sorted.filtered_peak_1771	44	.	166944759	166945240	0	3	1,464,1	0,10,480	3.02015	7.08281	4.49305
chr1	167005668	167006057	C694PACXX_7_7105.sorted.filtered_peak_1772	15	.	167005668	167006057	0	2	1,1	0,388	2.56627	3.87328	1.55543
chr1	167013068	167013616	C694PACXX_7_7105.sorted.filtered_peak_1773	35	.	167013068	167013616	0	3	1,545,1	0,2,547	3.13486	6.06899	3.54334
chr1	167035929	167036203	C694PACXX_7_7105.sorted.filtered_peak_1774	30	.	167035929	167036203	0	3	1,267,1	0,4,273	2.91077	5.55709	3.05710
chr1	167189246	167190439	C694PACXX_7_7105.sorted.filtered_peak_1775	282	.	167189246	167190439	0	3	1,1063,1	0,1,1192	4.16917	31.63780	28.28414
chr1	167416789	167417256	C694PACXX_7_7105.sorted.filtered_peak_1776	32	.	167416789	167417256	0	3	1,461,1	0,1,466	2.73014	5.80272	3.28468
chr1	167424302	167425337	C694PACXX_7_7105.sorted.filtered_peak_1777	25	.	167424302	167425337	0	3	280,672,1	0,361,1034	2.38314	4.97898	2.54435
chr1	167461251	167461664	C694PACXX_7_7105.sorted.filtered_peak_1778	15	.	167461251	167461664	0	3	1,300,1	0,4,412	2.22366	3.89518	1.56911
chr1	167478893	167479213	C694PACXX_7_7105.sorted.filtered_peak_1779	16	.	167478893	167479213	0	2	1,1	0,319	2.30957	3.95513	1.62414
chr1	167486382	167487944	C694PACXX_7_7105.sorted.filtered_peak_1780	35	.	167486382	167487944	0	3	330,608,1	0,411,1561	2.51552	6.09921	3.58150
chr1	167522637	167523432	C694PACXX_7_7105.sorted.filtered_peak_1781	113	.	167522637	167523432	0	3	1,792,1	0,2,794	3.76096	14.28419	11.39804
chr1	167569308	167569609	C694PACXX_7_7105.sorted.filtered_peak_1782	43	.	167569308	167569609	0	2	297,1	0,300	3.21399	6.97289	4.38872
chr1	167586526	167587268	C694PACXX_7_7105.sorted.filtered_peak_1783	20	.	167586526	167587268	0	3	1,250,1	0,486,741	2.64909	4.48843	2.09358
chr1	167597225	167597868	C694PACXX_7_7105.sorted.filtered_peak_1784	98	.	167597225	167597868	0	3	1,528,1	0,10,642	3.18078	12.68278	9.88395
chr1	167599357	167599607	C694PACXX_7_7105.sorted.filtered_peak_1785	33	.	167599357	167599607	0	2	1,1	0,249	2.32183	5.90676	3.38319
chr1	167611359	167611818	C694PACXX_7_7105.sorted.filtered_peak_1786	41	.	167611359	167611818	0	3	1,453,1	0,1,458	2.90048	6.75531	4.18909
chr1	167657180	167657433	C694PACXX_7_7105.sorted.filtered_peak_1787	25	.	167657180	167657433	0	2	1,1	0,252	2.76103	5.05224	2.58466
chr1	167683584	167684583	C694PACXX_7_7105.sorted.filtered_peak_1788	36	.	167683584	167684583	0	3	1,997,1	0,1,998	2.46412	6.20235	3.66593
chr1	167684753	167685573	C694PACXX_7_7105.sorted.filtered_peak_1789	27	.	167684753	167685573	0	2	1,1	0,819	2.29043	5.20722	2.74520
chr1	167690780	167691452	C694PACXX_7_7105.sorted.filtered_peak_1790	98	.	167690780	167691452	0	3	1,622,1	0,1,671	3.64773	12.63350	9.82506
chr1	167772441	167772841	C694PACXX_7_7105.sorted.filtered_peak_1791	24	.	167772441	167772841	0	2	1,312	0,88	2.60052	4.88653	2.45267
chr1	167774261	167774852	C694PACXX_7_7105.sorted.filtered_peak_1792	62	.	167774261	167774852	0	3	1,580,1	0,10,590	3.42912	8.95905	6.29691
chr1	167904858	167906155	C694PACXX_7_7105.sorted.filtered_peak_1793	208	.	167904858	167906155	0	3	1,1212,1	0,6,1296	4.13391	24.01837	20.89455
chr1	168114866	168115374	C694PACXX_7_7105.sorted.filtered_peak_1794	24	.	168114866	168115374	0	2	1,1	0,507	2.89738	4.92118	2.46935
chr1	168147629	168148897	C694PACXX_7_7105.sorted.filtered_peak_1795	116	.	168147629	168148897	0	3	1,1060,1	0,178,1267	3.93551	14.53916	11.69198
chr1	168194874	168195627	C694PACXX_7_7105.sorted.filtered_peak_1796	43	.	168194874	168195627	0	3	1,737,1	0,14,752	2.89994	6.93591	4.38200
chr1	168204506	168204863	C694PACXX_7_7105.sorted.filtered_peak_1797	26	.	168204506	168204863	0	3	1,331,1	0,2,356	2.56337	5.03167	2.60216
chr1	168206578	168206936	C694PACXX_7_7105.sorted.filtered_peak_1798	15	.	168206578	168206936	0	2	1,1	0,357	2.30780	3.90178	1.57582
chr1	168212707	168213418	C694PACXX_7_7105.sorted.filtered_peak_1799	18	.	168212707	168213418	0	2	1,331	0,380	2.62063	4.17147	1.82344
chr1	168310084	168310673	C694PACXX_7_7105.sorted.filtered_peak_1800	27	.	168310084	168310673	0	3	1,334,1	0,233,588	2.59125	5.17692	2.72861
chr1	168311733	168312178	C694PACXX_7_7105.sorted.filtered_peak_1801	17	.	168311733	168312178	0	2	1,1	0,444	2.31928	4.08447	1.72724
chr1	168329395	168329739	C694PACXX_7_7105.sorted.filtered_peak_1802	24	.	168329395	168329739	0	2	1,251	0,93	2.48263	4.88260	2.44745
chr1	168332226	168332770	C694PACXX_7_7105.sorted.filtered_peak_1803	79	.	168332226	168332770	0	3	1,520,1	0,2,543	3.37943	10.68447	7.94479
chr1	168361438	168361794	C694PACXX_7_7105.sorted.filtered_peak_1804	40	.	168361438	168361794	0	3	1,330,1	0,7,355	2.93096	6.58675	4.01885
chr1	168368260	168368670	C694PACXX_7_7105.sorted.filtered_peak_1805	45	.	168368260	168368670	0	3	1,336,1	0,2,409	3.04721	7.16929	4.57550
chr1	168378012	168378638	C694PACXX_7_7105.sorted.filtered_peak_1806	42	.	168378012	168378638	0	3	1,512,1	0,22,625	2.92063	6.84785	4.27947
chr1	168390454	168391101	C694PACXX_7_7105.sorted.filtered_peak_1807	116	.	168390454	168391101	0	3	1,644,1	0,1,646	3.99638	14.56421	11.69335
chr1	168408781	168409286	C694PACXX_7_7105.sorted.filtered_peak_1808	28	.	168408781	168409286	0	3	1,499,1	0,5,504	2.50102	5.29352	2.81289
chr1	168489392	168489861	C694PACXX_7_7105.sorted.filtered_peak_1809	53	.	168489392	168489861	0	3	1,419,1	0,48,468	3.17329	7.98768	5.35044
chr1	168490814	168491243	C694PACXX_7_7105.sorted.filtered_peak_1810	46	.	168490814	168491243	0	3	1,402,1	0,3,428	3.05759	7.22801	4.62051
chr1	168504744	168505331	C694PACXX_7_7105.sorted.filtered_peak_1811	80	.	168504744	168505331	0	3	1,576,1	0,9,586	4.09320	10.76232	8.00142
chr1	169013527	169013947	C694PACXX_7_7105.sorted.filtered_peak_1812	59	.	169013527	169013947	0	2	1,415	0,5	3.47317	8.63003	5.95271
chr1	169075304	169075946	C694PACXX_7_7105.sorted.filtered_peak_1813	74	.	169075304	169075946	0	3	1,633,1	0,3,641	3.24997	10.18830	7.45506
chr1	169281325	169281921	C694PACXX_7_7105.sorted.filtered_peak_1814	59	.	169281325	169281921	0	3	1,464,1	0,117,595	3.48729	8.61763	5.98197
chr1	169336855	169337623	C694PACXX_7_7105.sorted.filtered_peak_1815	229	.	169336855	169337623	0	3	1,749,1	0,10,767	4.56035	26.16984	22.95498
chr1	169454735	169455556	C694PACXX_7_7105.sorted.filtered_peak_1816	68	.	169454735	169455556	0	3	1,713,1	0,1,820	3.32954	9.54198	6.84426
chr1	169661988	169662313	C694PACXX_7_7105.sorted.filtered_peak_1817	16	.	169661988	169662313	0	2	1,1	0,324	2.28889	4.00454	1.66460
chr1	169680636	169681403	C694PACXX_7_7105.sorted.filtered_peak_1818	27	.	169680636	169681403	0	2	1,270	0,497	2.85636	5.20796	2.75548
chr1	169763739	169764413	C694PACXX_7_7105.sorted.filtered_peak_1819	179	.	169763739	169764413	0	3	1,660,1	0,7,673	4.78408	20.99587	17.93104
chr1	169862605	169863609	C694PACXX_7_7105.sorted.filtered_peak_1820	213	.	169862605	169863609	0	3	1,989,1	0,3,1003	4.22844	24.52659	21.31472
chr1	169878079	169878370	C694PACXX_7_7105.sorted.filtered_peak_1821	12	.	169878079	169878370	0	2	1,1	0,290	2.42018	3.49612	1.23503
chr1	170043369	170044341	C694PACXX_7_7105.sorted.filtered_peak_1822	203	.	170043369	170044341	0	3	1,965,1	0,2,971	4.47071	23.46828	20.34576
chr1	170500815	170501683	C694PACXX_7_7105.sorted.filtered_peak_1823	90	.	170500815	170501683	0	3	1,858,1	0,7,867	3.73532	11.81051	9.01263
chr1	171282960	171283421	C694PACXX_7_7105.sorted.filtered_peak_1824	43	.	171282960	171283421	0	2	449,1	0,460	3.24306	6.93807	4.35948
chr1	171454114	171455115	C694PACXX_7_7105.sorted.filtered_peak_1825	144	.	171454114	171455115	0	3	1,995,1	0,3,1000	4.01933	17.47789	14.49685
chr1	171624515	171624828	C694PACXX_7_7105.sorted.filtered_peak_1826	15	.	171624515	171624828	0	2	1,1	0,312	2.45155	3.84875	1.53001
chr1	171633363	171633644	C694PACXX_7_7105.sorted.filtered_peak_1827	30	.	171633363	171633644	0	1	281	0	3.06553	5.51542	3.01490
chr1	171710793	171711663	C694PACXX_7_7105.sorted.filtered_peak_1828	116	.	171710793	171711663	0	2	1,829	0,41	3.72365	14.52390	11.65866
chr1	171750173	171750923	C694PACXX_7_7105.sorted.filtered_peak_1829	360	.	171750173	171750923	0	2	740,1	0,749	5.62967	39.65834	36.08519
chr1	171786844	171787210	C694PACXX_7_7105.sorted.filtered_peak_1830	17	.	171786844	171787210	0	2	1,1	0,365	2.58921	4.06242	1.72050
chr1	171810251	171810805	C694PACXX_7_7105.sorted.filtered_peak_1831	46	.	171810251	171810805	0	3	1,549,1	0,3,553	3.06036	7.27273	4.67228
chr1	172087048	172087608	C694PACXX_7_7105.sorted.filtered_peak_1832	15	.	172087048	172087608	0	2	1,1	0,559	2.55704	3.89388	1.57012
chr1	172123764	172124038	C694PACXX_7_7105.sorted.filtered_peak_1833	28	.	172123764	172124038	0	3	1,259,1	0,13,273	2.86667	5.31479	2.84346
chr1	172150050	172151115	C694PACXX_7_7105.sorted.filtered_peak_1834	42	.	172150050	172151115	0	3	1,380,1	0,676,1064	2.89594	6.82508	4.27409
chr1	172172274	172172728	C694PACXX_7_7105.sorted.filtered_peak_1835	34	.	172172274	172172728	0	2	433,1	0,453	2.98152	5.99068	3.46993
chr1	172327480	172328481	C694PACXX_7_7105.sorted.filtered_peak_1836	43	.	172327480	172328481	0	2	1,996	0,5	2.75640	6.93508	4.37026
chr1	172349883	172350267	C694PACXX_7_7105.sorted.filtered_peak_1837	47	.	172349883	172350267	0	2	1,377	0,7	3.28716	7.34120	4.75899
chr1	172363263	172363580	C694PACXX_7_7105.sorted.filtered_peak_1838	38	.	172363263	172363580	0	3	1,305,1	0,5,316	2.89238	6.33876	3.80096
chr1	172412831	172413445	C694PACXX_7_7105.sorted.filtered_peak_1839	64	.	172412831	172413445	0	3	1,420,1	0,187,613	3.37481	9.06050	6.40992
chr1	172501441	172502688	C694PACXX_7_7105.sorted.filtered_peak_1840	304	.	172501441	172502688	0	3	1,1232,1	0,2,1246	4.49237	33.81443	30.42655
chr1	172608030	172608867	C694PACXX_7_7105.sorted.filtered_peak_1841	85	.	172608030	172608867	0	3	1,802,1	0,22,836	3.49245	11.30349	8.52339
chr1	172616304	172616597	C694PACXX_7_7105.sorted.filtered_peak_1842	23	.	172616304	172616597	0	2	1,292	0,1	2.62802	4.82399	2.39479
chr1	172627909	172628475	C694PACXX_7_7105.sorted.filtered_peak_1843	44	.	172627909	172628475	0	3	1,559,1	0,1,565	2.72762	7.06457	4.48540
chr1	172631659	172632408	C694PACXX_7_7105.sorted.filtered_peak_1844	67	.	172631659	172632408	0	3	1,605,1	0,106,748	3.01625	9.42048	6.73321
chr1	172639572	172640236	C694PACXX_7_7105.sorted.filtered_peak_1845	32	.	172639572	172640236	0	3	1,382,1	0,279,663	2.59221	5.71792	3.24294
chr1	172644215	172644599	C694PACXX_7_7105.sorted.filtered_peak_1846	37	.	172644215	172644599	0	3	1,380,1	0,3,383	2.79358	6.32373	3.78100
chr1	172666644	172666894	C694PACXX_7_7105.sorted.filtered_peak_1847	18	.	172666644	172666894	0	2	1,1	0,249	2.35403	4.27096	1.89992
chr1	172668279	172668781	C694PACXX_7_7105.sorted.filtered_peak_1848	80	.	172668279	172668781	0	3	1,493,1	0,5,501	3.46000	10.79284	8.03338
chr1	172677520	172677894	C694PACXX_7_7105.sorted.filtered_peak_1849	33	.	172677520	172677894	0	3	1,359,1	0,13,373	2.92379	5.87521	3.36146
chr1	172715410	172715862	C694PACXX_7_7105.sorted.filtered_peak_1850	38	.	172715410	172715862	0	2	1,434	0,18	2.93543	6.44907	3.89382
chr1	172788100	172788522	C694PACXX_7_7105.sorted.filtered_peak_1851	31	.	172788100	172788522	0	3	1,294,1	0,127,421	2.83425	5.62670	3.12878
chr1	172807703	172808011	C694PACXX_7_7105.sorted.filtered_peak_1852	13	.	172807703	172808011	0	2	1,1	0,307	2.43787	3.68931	1.39786
chr1	172864218	172864665	C694PACXX_7_7105.sorted.filtered_peak_1853	30	.	172864218	172864665	0	3	1,348,1	0,92,446	2.89738	5.51876	3.02765
chr1	172903181	172903523	C694PACXX_7_7105.sorted.filtered_peak_1854	21	.	172903181	172903523	0	2	276,1	0,341	2.63951	4.57139	2.16097
chr1	173174775	173175080	C694PACXX_7_7105.sorted.filtered_peak_1855	14	.	173174775	173175080	0	2	1,1	0,304	2.33060	3.70844	1.41179
chr1	173300659	173301006	C694PACXX_7_7105.sorted.filtered_peak_1856	16	.	173300659	173301006	0	2	1,1	0,346	2.60423	3.95514	1.60635
chr1	173379965	173380300	C694PACXX_7_7105.sorted.filtered_peak_1857	16	.	173379965	173380300	0	2	1,1	0,334	2.45797	4.01691	1.67446
chr1	173398727	173399129	C694PACXX_7_7105.sorted.filtered_peak_1858	25	.	173398727	173399129	0	2	1,397	0,5	2.61765	4.96708	2.52256
chr1	173445633	173446829	C694PACXX_7_7105.sorted.filtered_peak_1859	114	.	173445633	173446829	0	3	1,1171,1	0,22,1195	3.75072	14.35347	11.45412
chr1	173683804	173684496	C694PACXX_7_7105.sorted.filtered_peak_1860	115	.	173683804	173684496	0	3	1,636,1	0,45,691	4.30547	14.48430	11.59474
chr1	173793178	173794192	C694PACXX_7_7105.sorted.filtered_peak_1861	160	.	173793178	173794192	0	3	1,1012,1	0,1,1013	4.28797	19.08242	16.09603
chr1	173836918	173837957	C694PACXX_7_7105.sorted.filtered_peak_1862	269	.	173836918	173837957	0	3	1,961,1	0,76,1038	4.28319	30.32341	26.98505
chr1	173990966	173992114	C694PACXX_7_7105.sorted.filtered_peak_1863	98	.	173990966	173992114	0	3	1,944,1	0,25,1147	3.65596	12.59579	9.82748
chr1	174122357	174122992	C694PACXX_7_7105.sorted.filtered_peak_1864	51	.	174122357	174122992	0	3	1,476,1	0,157,634	3.17357	7.81205	5.16612
chr1	174128066	174129428	C694PACXX_7_7105.sorted.filtered_peak_1865	120	.	174128066	174129428	0	3	1,1232,1	0,10,1361	3.39668	14.96774	12.09923
chr1	174231948	174232325	C694PACXX_7_7105.sorted.filtered_peak_1866	12	.	174231948	174232325	0	2	1,1	0,376	2.37829	3.50914	1.24961
chr1	174768560	174769336	C694PACXX_7_7105.sorted.filtered_peak_1867	73	.	174768560	174769336	0	2	1,725	0,51	3.60882	10.11512	7.39594
chr1	174933594	174933989	C694PACXX_7_7105.sorted.filtered_peak_1868	86	.	174933594	174933989	0	3	1,385,1	0,9,394	3.01164	11.41487	8.63435
chr1	174937355	174937606	C694PACXX_7_7105.sorted.filtered_peak_1869	28	.	174937355	174937606	0	2	1,1	0,250	2.17076	5.34156	2.86464
chr1	174937879	174938227	C694PACXX_7_7105.sorted.filtered_peak_1870	49	.	174937879	174938227	0	3	1,343,1	0,1,347	2.49961	7.60783	4.98481
chr1	174968366	174969566	C694PACXX_7_7105.sorted.filtered_peak_1871	328	.	174968366	174969566	0	3	1,1193,1	0,2,1199	4.57482	36.28556	32.81721
chr1	174992160	174992956	C694PACXX_7_7105.sorted.filtered_peak_1872	130	.	174992160	174992956	0	3	1,779,1	0,13,795	4.35779	16.02221	13.08165
chr1	175124059	175124411	C694PACXX_7_7105.sorted.filtered_peak_1873	56	.	175124059	175124411	0	2	1,310	0,42	3.33564	8.33310	5.67222
chr1	175160879	175161174	C694PACXX_7_7105.sorted.filtered_peak_1874	21	.	175160879	175161174	0	3	1,250,1	0,2,294	2.30361	4.53160	2.12169
chr1	175161881	175162173	C694PACXX_7_7105.sorted.filtered_peak_1875	38	.	175161881	175162173	0	3	1,287,1	0,2,291	2.66163	6.38339	3.82435
chr1	175178161	175179163	C694PACXX_7_7105.sorted.filtered_peak_1876	51	.	175178161	175179163	0	3	1,998,1	0,3,1001	3.08466	7.79390	5.15608
chr1	175448686	175448947	C694PACXX_7_7105.sorted.filtered_peak_1877	37	.	175448686	175448947	0	2	1,1	0,260	2.91689	6.27372	3.72925
chr1	175483660	175484134	C694PACXX_7_7105.sorted.filtered_peak_1878	52	.	175483660	175484134	0	2	1,461	0,13	3.23541	7.91229	5.28179
chr1	175569742	175570498	C694PACXX_7_7105.sorted.filtered_peak_1879	25	.	175569742	175570498	0	3	1,736,1	0,11,755	2.57477	4.99757	2.55472
chr1	176175821	176176967	C694PACXX_7_7105.sorted.filtered_peak_1880	221	.	176175821	176176967	0	3	1,1124,1	0,16,1145	4.43553	25.38737	22.18410
chr1	177224524	177224858	C694PACXX_7_7105.sorted.filtered_peak_1881	63	.	177224524	177224858	0	3	1,327,1	0,1,333	3.60841	9.08970	6.39957
chr1	177352995	177353346	C694PACXX_7_7105.sorted.filtered_peak_1882	58	.	177352995	177353346	0	2	340,1	0,350	3.40853	8.45762	5.80119
chr1	177355426	177355705	C694PACXX_7_7105.sorted.filtered_peak_1883	29	.	177355426	177355705	0	2	1,1	0,278	2.70453	5.43298	2.95745
chr1	177915022	177915459	C694PACXX_7_7105.sorted.filtered_peak_1884	19	.	177915022	177915459	0	2	1,361	0,76	2.63088	4.29858	1.92305
chr1	178511271	178512065	C694PACXX_7_7105.sorted.filtered_peak_1885	62	.	178511271	178512065	0	3	1,769,1	0,10,793	3.35444	8.98062	6.28737
chr1	178694324	178694647	C694PACXX_7_7105.sorted.filtered_peak_1886	19	.	178694324	178694647	0	2	1,1	0,322	2.59912	4.31541	1.94212
chr1	178994729	178995791	C694PACXX_7_7105.sorted.filtered_peak_1887	71	.	178994729	178995791	0	3	1,806,1	0,2,1061	3.08249	9.87533	7.18748
chr1	179006193	179006595	C694PACXX_7_7105.sorted.filtered_peak_1888	29	.	179006193	179006595	0	3	1,324,1	0,73,401	2.98874	5.43552	2.95574
chr1	179050624	179051722	C694PACXX_7_7105.sorted.filtered_peak_1889	40	.	179050624	179051722	0	3	1,1036,1	0,39,1097	2.82853	6.62381	4.06953
chr1	179098819	179099077	C694PACXX_7_7105.sorted.filtered_peak_1890	59	.	179098819	179099077	0	2	251,1	0,257	3.75307	8.60357	5.91597
chr1	179198456	179199301	C694PACXX_7_7105.sorted.filtered_peak_1891	21	.	179198456	179199301	0	3	1,326,1	0,3,844	2.62160	4.55012	2.15370
chr1	179262621	179263385	C694PACXX_7_7105.sorted.filtered_peak_1892	89	.	179262621	179263385	0	3	1,735,1	0,10,763	3.84293	11.75176	8.94406
chr1	179268098	179268403	C694PACXX_7_7105.sorted.filtered_peak_1893	24	.	179268098	179268403	0	3	1,267,1	0,14,304	2.71634	4.86583	2.43831
chr1	179334708	179335488	C694PACXX_7_7105.sorted.filtered_peak_1894	129	.	179334708	179335488	0	2	769,1	0,779	4.62712	15.89329	12.94527
chr1	179783765	179784249	C694PACXX_7_7105.sorted.filtered_peak_1895	62	.	179783765	179784249	0	2	469,1	0,483	3.26751	8.96167	6.28948
chr1	179851303	179852642	C694PACXX_7_7105.sorted.filtered_peak_1896	183	.	179851303	179852642	0	3	1,996,1	0,2,1338	4.04694	21.37290	18.34223
chr1	179923121	179924344	C694PACXX_7_7105.sorted.filtered_peak_1897	210	.	179923121	179924344	0	3	1,1026,1	0,190,1222	4.48226	24.18778	21.07741
chr1	180123504	180124528	C694PACXX_7_7105.sorted.filtered_peak_1898	111	.	180123504	180124528	0	3	1,1018,1	0,3,1023	3.39153	13.95592	11.10309
chr1	180182783	180183092	C694PACXX_7_7105.sorted.filtered_peak_1899	26	.	180182783	180183092	0	3	1,293,1	0,5,308	2.81608	5.08291	2.62825
chr1	180198744	180198997	C694PACXX_7_7105.sorted.filtered_peak_1900	30	.	180198744	180198997	0	2	1,1	0,252	2.76127	5.54517	3.03804
chr1	180471304	180472279	C694PACXX_7_7105.sorted.filtered_peak_1901	106	.	180471304	180472279	0	3	1,943,1	0,3,974	3.93720	13.47193	10.60854
chr1	180502684	180503005	C694PACXX_7_7105.sorted.filtered_peak_1902	17	.	180502684	180503005	0	2	1,1	0,320	2.63668	4.08463	1.73416
chr1	180600869	180601822	C694PACXX_7_7105.sorted.filtered_peak_1903	199	.	180600869	180601822	0	2	949,1	0,952	4.74313	23.12155	19.97874
chr1	180923225	180923599	C694PACXX_7_7105.sorted.filtered_peak_1904	22	.	180923225	180923599	0	3	1,344,1	0,5,373	2.56260	4.66263	2.24806
chr1	180950896	180951639	C694PACXX_7_7105.sorted.filtered_peak_1905	13	.	180950896	180951639	0	2	1,1	0,742	2.44144	3.65559	1.36867
chr1	180991382	180992495	C694PACXX_7_7105.sorted.filtered_peak_1906	81	.	180991382	180992495	0	3	1,762,1	0,349,1112	3.19610	10.85865	8.12907
chr1	181002340	181003238	C694PACXX_7_7105.sorted.filtered_peak_1907	68	.	181002340	181003238	0	2	1,875	0,23	3.24289	9.50435	6.82090
chr1	181032096	181032555	C694PACXX_7_7105.sorted.filtered_peak_1908	22	.	181032096	181032555	0	3	1,305,1	0,14,458	2.72876	4.61354	2.20042
chr1	181057601	181058321	C694PACXX_7_7105.sorted.filtered_peak_1909	122	.	181057601	181058321	0	2	616,1	0,719	3.51305	15.16238	12.26127
chr1	181074058	181075155	C694PACXX_7_7105.sorted.filtered_peak_1910	86	.	181074058	181075155	0	3	1,1081,1	0,3,1096	3.05764	11.43575	8.67668
chr1	181118718	181119022	C694PACXX_7_7105.sorted.filtered_peak_1911	40	.	181118718	181119022	0	3	1,296,1	0,4,303	2.96074	6.57326	4.00459
chr1	181128620	181129257	C694PACXX_7_7105.sorted.filtered_peak_1912	26	.	181128620	181129257	0	3	1,356,1	0,100,636	2.75947	5.12895	2.68091
chr1	181135735	181136075	C694PACXX_7_7105.sorted.filtered_peak_1913	32	.	181135735	181136075	0	1	340	0	2.94209	5.78182	3.26718
chr1	181158869	181159286	C694PACXX_7_7105.sorted.filtered_peak_1914	21	.	181158869	181159286	0	2	1,252	0,165	2.63189	4.57612	2.17617
chr1	181998447	181999383	C694PACXX_7_7105.sorted.filtered_peak_1915	228	.	181998447	181999383	0	3	1,784,1	0,145,935	4.91619	25.98288	22.80029
chr1	182112324	182112687	C694PACXX_7_7105.sorted.filtered_peak_1916	13	.	182112324	182112687	0	2	1,1	0,362	2.40986	3.65282	1.36575
chr1	182228438	182228974	C694PACXX_7_7105.sorted.filtered_peak_1917	36	.	182228438	182228974	0	3	1,513,1	0,5,535	3.07793	6.16053	3.61737
chr1	182360355	182361062	C694PACXX_7_7105.sorted.filtered_peak_1918	43	.	182360355	182361062	0	3	1,686,1	0,13,706	2.88700	6.89635	4.30699
chr1	182399742	182400089	C694PACXX_7_7105.sorted.filtered_peak_1919	43	.	182399742	182400089	0	2	343,1	0,346	3.13023	6.95488	4.35719
chr1	182557715	182558672	C694PACXX_7_7105.sorted.filtered_peak_1920	36	.	182557715	182558672	0	4	1,400,396,1	0,86,536,956	2.87214	6.14344	3.61044
chr1	182573224	182573965	C694PACXX_7_7105.sorted.filtered_peak_1921	93	.	182573224	182573965	0	3	1,615,1	0,116,740	3.14300	12.16104	9.38839
chr1	182584135	182585775	C694PACXX_7_7105.sorted.filtered_peak_1922	76	.	182584135	182585775	0	4	1,381,814,1	0,19,697,1639	3.01526	10.37448	7.67878
chr1	182599026	182599357	C694PACXX_7_7105.sorted.filtered_peak_1923	31	.	182599026	182599357	0	2	321,1	0,330	2.72909	5.67670	3.17699
chr1	182751469	182751732	C694PACXX_7_7105.sorted.filtered_peak_1924	27	.	182751469	182751732	0	2	1,1	0,262	2.69196	5.17436	2.70221
chr1	182758385	182759213	C694PACXX_7_7105.sorted.filtered_peak_1925	56	.	182758385	182759213	0	2	681,1	0,827	3.11938	8.26044	5.62368
chr1	182808186	182809287	C694PACXX_7_7105.sorted.filtered_peak_1926	208	.	182808186	182809287	0	3	1,1074,1	0,15,1100	4.37151	23.93507	20.80431
chr1	183163917	183164313	C694PACXX_7_7105.sorted.filtered_peak_1927	52	.	183163917	183164313	0	2	1,395	0,1	3.52032	7.83854	5.20162
chr1	183440541	183441953	C694PACXX_7_7105.sorted.filtered_peak_1928	82	.	183440541	183441953	0	3	1,1396,1	0,12,1411	2.87042	11.02409	8.28795
chr1	183558288	183558538	C694PACXX_7_7105.sorted.filtered_peak_1929	18	.	183558288	183558538	0	2	1,1	0,249	2.50217	4.26148	1.89794
chr1	183604723	183605587	C694PACXX_7_7105.sorted.filtered_peak_1930	226	.	183604723	183605587	0	3	1,838,1	0,9,863	4.49852	25.85842	22.66887
chr1	183773934	183774779	C694PACXX_7_7105.sorted.filtered_peak_1931	26	.	183773934	183774779	0	4	1,418,277,1	0,3,552,844	2.66332	5.10758	2.65718
chr1	183811293	183811879	C694PACXX_7_7105.sorted.filtered_peak_1932	35	.	183811293	183811879	0	3	1,287,1	0,298,585	2.91141	6.05273	3.52200
chr1	183884909	183885634	C694PACXX_7_7105.sorted.filtered_peak_1933	118	.	183884909	183885634	0	3	1,539,1	0,175,724	4.19648	14.64372	11.80707
chr1	183925519	183926197	C694PACXX_7_7105.sorted.filtered_peak_1934	165	.	183925519	183926197	0	3	1,655,1	0,21,677	4.49794	19.62744	16.59572
chr1	184005680	184006763	C694PACXX_7_7105.sorted.filtered_peak_1935	33	.	184005680	184006763	0	4	1,353,412,1	0,2,569,1082	2.69513	5.86750	3.35486
chr1	184020293	184021372	C694PACXX_7_7105.sorted.filtered_peak_1936	45	.	184020293	184021372	0	3	1,1046,1	0,12,1078	3.11572	7.18867	4.58479
chr1	184129452	184129891	C694PACXX_7_7105.sorted.filtered_peak_1937	75	.	184129452	184129891	0	3	1,413,1	0,3,438	3.30209	10.28484	7.57237
chr1	184130570	184130821	C694PACXX_7_7105.sorted.filtered_peak_1938	23	.	184130570	184130821	0	2	1,1	0,250	2.40631	4.77666	2.34092
chr1	184349611	184349933	C694PACXX_7_7105.sorted.filtered_peak_1939	28	.	184349611	184349933	0	3	1,251,1	0,47,321	2.85466	5.27715	2.80502
chr1	184355580	184357083	C694PACXX_7_7105.sorted.filtered_peak_1940	39	.	184355580	184357083	0	3	1,1040,1	0,368,1502	2.65237	6.42334	3.91489
chr1	184460704	184461124	C694PACXX_7_7105.sorted.filtered_peak_1941	74	.	184460704	184461124	0	3	1,399,1	0,14,419	3.65024	10.15440	7.43867
chr1	184633189	184633628	C694PACXX_7_7105.sorted.filtered_peak_1942	17	.	184633189	184633628	0	2	1,1	0,438	2.43717	4.15422	1.78754
chr1	184712276	184712600	C694PACXX_7_7105.sorted.filtered_peak_1943	35	.	184712276	184712600	0	2	1,320	0,4	2.72505	6.13251	3.59419
chr1	184715013	184715378	C694PACXX_7_7105.sorted.filtered_peak_1944	31	.	184715013	184715378	0	3	1,267,1	0,70,364	2.64700	5.69124	3.18544
chr1	184723625	184725076	C694PACXX_7_7105.sorted.filtered_peak_1945	167	.	184723625	184725076	0	2	1,1440	0,11	3.74405	19.71943	16.76645
chr1	184774761	184775251	C694PACXX_7_7105.sorted.filtered_peak_1946	23	.	184774761	184775251	0	3	1,282,1	0,57,489	2.59216	4.75565	2.32625
chr1	184809495	184810085	C694PACXX_7_7105.sorted.filtered_peak_1947	79	.	184809495	184810085	0	3	1,467,1	0,110,589	3.66038	10.68143	7.93096
chr1	184812958	184813701	C694PACXX_7_7105.sorted.filtered_peak_1948	26	.	184812958	184813701	0	3	1,285,1	0,436,742	2.79868	5.13037	2.67833
chr1	184836100	184836780	C694PACXX_7_7105.sorted.filtered_peak_1949	110	.	184836100	184836780	0	1	680	0	3.91448	13.90419	11.03507
chr1	184859562	184860043	C694PACXX_7_7105.sorted.filtered_peak_1950	27	.	184859562	184860043	0	3	1,476,1	0,1,480	2.63499	5.18710	2.71703
chr1	184861269	184861586	C694PACXX_7_7105.sorted.filtered_peak_1951	42	.	184861269	184861586	0	2	1,314	0,3	2.97973	6.79699	4.21103
chr1	184942611	184942885	C694PACXX_7_7105.sorted.filtered_peak_1952	17	.	184942611	184942885	0	2	1,1	0,273	2.27594	4.10878	1.75172
chr1	184943168	184944022	C694PACXX_7_7105.sorted.filtered_peak_1953	45	.	184943168	184944022	0	2	853,1	0,853	2.89747	7.17053	4.58469
chr1	184951055	184951794	C694PACXX_7_7105.sorted.filtered_peak_1954	22	.	184951055	184951794	0	3	1,469,1	0,3,738	2.69201	4.67527	2.27460
chr1	185014258	185014972	C694PACXX_7_7105.sorted.filtered_peak_1955	80	.	185014258	185014972	0	1	714	0	3.55510	10.82619	8.06265
chr1	185125622	185126778	C694PACXX_7_7105.sorted.filtered_peak_1956	186	.	185125622	185126778	0	2	1,1094	0,62	3.97711	21.74457	18.66628
chr1	185139406	185139660	C694PACXX_7_7105.sorted.filtered_peak_1957	18	.	185139406	185139660	0	2	1,1	0,253	2.65350	4.23030	1.85468
chr1	185285758	185287274	C694PACXX_7_7105.sorted.filtered_peak_1958	96	.	185285758	185287274	0	3	1,1497,1	0,11,1515	3.20382	12.44202	9.66238
chr1	185308001	185308734	C694PACXX_7_7105.sorted.filtered_peak_1959	31	.	185308001	185308734	0	2	263,422	0,311	2.82033	5.60464	3.11313
chr1	185390147	185390460	C694PACXX_7_7105.sorted.filtered_peak_1960	36	.	185390147	185390460	0	3	1,293,1	0,12,312	2.88340	6.19441	3.66588
chr1	185408868	185409548	C694PACXX_7_7105.sorted.filtered_peak_1961	38	.	185408868	185409548	0	3	1,647,1	0,1,679	2.83072	6.40799	3.84116
chr1	185443572	185443822	C694PACXX_7_7105.sorted.filtered_peak_1962	17	.	185443572	185443822	0	2	1,1	0,249	2.63619	4.13083	1.77410
chr1	185528893	185529464	C694PACXX_7_7105.sorted.filtered_peak_1963	45	.	185528893	185529464	0	3	1,553,1	0,16,570	2.99807	7.14279	4.54900
chr1	185536210	185536511	C694PACXX_7_7105.sorted.filtered_peak_1964	45	.	185536210	185536511	0	1	301	0	3.03137	7.19401	4.59368
chr1	186344010	186345198	C694PACXX_7_7105.sorted.filtered_peak_1965	236	.	186344010	186345198	0	3	1,1169,1	0,4,1187	4.47104	26.87790	23.66610
chr1	186373749	186374000	C694PACXX_7_7105.sorted.filtered_peak_1966	26	.	186373749	186374000	0	2	1,1	0,250	2.78584	5.09410	2.63721
chr1	186509951	186510201	C694PACXX_7_7105.sorted.filtered_peak_1967	17	.	186509951	186510201	0	1	250	0	2.65624	4.11748	1.74618
chr1	186574911	186575161	C694PACXX_7_7105.sorted.filtered_peak_1968	23	.	186574911	186575161	0	2	1,1	0,249	2.81375	4.79880	2.35887
chr1	186587620	186587896	C694PACXX_7_7105.sorted.filtered_peak_1969	35	.	186587620	186587896	0	3	1,259,1	0,12,275	3.06397	6.07708	3.53721
chr1	186649125	186649744	C694PACXX_7_7105.sorted.filtered_peak_1970	23	.	186649125	186649744	0	2	1,1	0,618	2.63827	4.72796	2.31450
chr1	186707959	186708209	C694PACXX_7_7105.sorted.filtered_peak_1971	15	.	186707959	186708209	0	2	1,1	0,249	2.38285	3.84479	1.52891
chr1	186745119	186745386	C694PACXX_7_7105.sorted.filtered_peak_1972	24	.	186745119	186745386	0	1	267	0	2.81247	4.90444	2.46010
chr1	186798048	186798640	C694PACXX_7_7105.sorted.filtered_peak_1973	19	.	186798048	186798640	0	3	1,395,1	0,2,591	2.63204	4.36374	1.98393
chr1	186834529	186834815	C694PACXX_7_7105.sorted.filtered_peak_1974	28	.	186834529	186834815	0	3	1,250,1	0,14,285	2.81815	5.28834	2.82371
chr1	190008758	190009008	C694PACXX_7_7105.sorted.filtered_peak_1975	13	.	190008758	190009008	0	2	1,1	0,249	2.51708	3.68249	1.37101
chr1	191453033	191453283	C694PACXX_7_7105.sorted.filtered_peak_1976	28	.	191453033	191453283	0	1	250	0	3.01798	5.33557	2.84621
chr1	192127430	192127680	C694PACXX_7_7105.sorted.filtered_peak_1977	40	.	192127430	192127680	0	2	1,1	0,249	3.04018	6.65582	4.08210
chr1	192485850	192486442	C694PACXX_7_7105.sorted.filtered_peak_1978	116	.	192485850	192486442	0	3	1,588,1	0,2,591	4.06191	14.55024	11.65512
chr1	192499443	192499891	C694PACXX_7_7105.sorted.filtered_peak_1979	15	.	192499443	192499891	0	2	1,1	0,447	2.37850	3.84694	1.52990
chr1	192500222	192500472	C694PACXX_7_7105.sorted.filtered_peak_1980	23	.	192500222	192500472	0	2	1,1	0,249	2.64902	4.76840	2.35213
chr1	192507902	192508389	C694PACXX_7_7105.sorted.filtered_peak_1981	40	.	192507902	192508389	0	3	1,479,1	0,7,486	2.93625	6.62628	4.05856
chr1	192520020	192520391	C694PACXX_7_7105.sorted.filtered_peak_1982	34	.	192520020	192520391	0	3	1,309,1	0,15,370	2.65862	5.94515	3.43287
chr1	192544584	192545043	C694PACXX_7_7105.sorted.filtered_peak_1983	81	.	192544584	192545043	0	3	1,448,1	0,6,458	3.16380	10.93880	8.18842
chr1	192578335	192578639	C694PACXX_7_7105.sorted.filtered_peak_1984	35	.	192578335	192578639	0	3	1,294,1	0,6,303	2.99910	6.06682	3.53014
chr1	192672677	192673016	C694PACXX_7_7105.sorted.filtered_peak_1985	13	.	192672677	192673016	0	2	1,1	0,338	2.39834	3.62000	1.33714
chr1	192777655	192778661	C694PACXX_7_7105.sorted.filtered_peak_1986	90	.	192777655	192778661	0	3	1,986,1	0,2,1005	3.12854	11.80073	9.02947
chr1	193028072	193028918	C694PACXX_7_7105.sorted.filtered_peak_1987	147	.	193028072	193028918	0	3	1,827,1	0,7,845	3.91710	17.73243	14.75526
chr1	193074081	193074745	C694PACXX_7_7105.sorted.filtered_peak_1988	59	.	193074081	193074745	0	3	1,590,1	0,71,663	3.25711	8.63541	5.95797
chr1	193090708	193091695	C694PACXX_7_7105.sorted.filtered_peak_1989	183	.	193090708	193091695	0	3	1,966,1	0,13,986	4.18318	21.39496	18.32044
chr1	193210270	193210833	C694PACXX_7_7105.sorted.filtered_peak_1990	26	.	193210270	193210833	0	3	1,322,1	0,153,562	2.79891	5.09458	2.64373
chr1	193280269	193280777	C694PACXX_7_7105.sorted.filtered_peak_1991	27	.	193280269	193280777	0	3	1,400,1	0,101,507	2.73937	5.17667	2.71417
chr1	193381050	193381300	C694PACXX_7_7105.sorted.filtered_peak_1992	23	.	193381050	193381300	0	2	1,1	0,249	2.71793	4.74290	2.30952
chr1	193387581	193387888	C694PACXX_7_7105.sorted.filtered_peak_1993	23	.	193387581	193387888	0	2	1,1	0,306	2.63591	4.72789	2.30858
chr1	193418258	193418508	C694PACXX_7_7105.sorted.filtered_peak_1994	14	.	193418258	193418508	0	2	1,1	0,249	2.55862	3.81324	1.48669
chr1	193448203	193448836	C694PACXX_7_7105.sorted.filtered_peak_1995	102	.	193448203	193448836	0	3	1,605,1	0,22,632	3.89637	13.06440	10.21934
chr1	193508972	193509938	C694PACXX_7_7105.sorted.filtered_peak_1996	22	.	193508972	193509938	0	4	256,303,256,1	0,353,704,965	2.47636	4.61096	2.20295
chr1	193561520	193562003	C694PACXX_7_7105.sorted.filtered_peak_1997	50	.	193561520	193562003	0	3	1,302,1	0,8,482	3.15903	7.63287	5.01776
chr1	194021878	194022158	C694PACXX_7_7105.sorted.filtered_peak_1998	23	.	194021878	194022158	0	2	1,1	0,279	2.67249	4.73078	2.30170
chr1	194119959	194120583	C694PACXX_7_7105.sorted.filtered_peak_1999	15	.	194119959	194120583	0	2	1,1	0,623	2.52527	3.90348	1.58196
chr1	195164507	195165072	C694PACXX_7_7105.sorted.filtered_peak_2000	45	.	195164507	195165072	0	3	1,559,1	0,3,564	3.09125	7.07444	4.50457
[truncated: 22,972 more rows]
