# Supplementary material for: Potential impact of celiac disease genetic risk factors on T cell receptor signaling in gluten-specific CD4+ T cells
Source: Sci Rep. 2021 Apr 29;11:9252. doi: 10.1038/s41598-021-86612-5 (PMC8085175; doi:10.1038/s41598-021-86612-5)
Supplement: Supplementary file 1 — Supplementary Information. [file 41598_2021_86612_MOESM1_ESM.zip › data_supplements_manuscript/dhs_and_peakcalling/macs_peaks/C694PACXX_7_7105.sorted.filtered_peaks.xls]

# This file is generated by MACS version 2.2.6
# Command line: callpeak --treatment ./output/C694PACXX_7_7105.sorted.filtered.bam --name C694PACXX_7_7105.sorted.filtered --outdir ./output --format BAM --gsize hs --broad --nomodel --shift -125 --extsize 250 --bdg
# ARGUMENTS LIST:
# name = C694PACXX_7_7105.sorted.filtered
# format = BAM
# ChIP-seq file = ['./output/C694PACXX_7_7105.sorted.filtered.bam']
# control file = None
# effective genome size = 2.70e+09
# band width = 300
# model fold = [5, 50]
# qvalue cutoff for narrow/strong regions = 5.00e-02
# qvalue cutoff for broad/weak regions = 1.00e-01
# The maximum gap between significant sites is assigned as the read length/tag size.
# The minimum length of peaks is assigned as the predicted fragment length "d".
# Larger dataset will be scaled towards smaller dataset.
# Range for calculating regional lambda is: 10000 bps
# Broad region calling is on
# Paired-End mode is off

# tag size is determined as 42 bps
# total tags in treatment: 53560193
# tags after filtering in treatment: 53560190
# maximum duplicate tags at the same position in treatment = 1
# Redundant rate in treatment: 0.00
# Sequencing ends will be shifted towards 5' by 125 bp(s)
# d = 250
chr	start	end	length	pileup	-log10(pvalue)	fold_enrichment	-log10(qvalue)	name
chr1	713875	714289	415	42.79	26.89767	7.34827	23.63119	C694PACXX_7_7105.sorted.filtered_peak_1
chr1	805213	805482	270	17.02	5.36477	3.02302	2.87556	C694PACXX_7_7105.sorted.filtered_peak_2
chr1	825743	826058	316	17.42	5.60691	3.09155	3.09918	C694PACXX_7_7105.sorted.filtered_peak_3
chr1	839936	840298	363	23.28	6.10920	2.84770	3.57736	C694PACXX_7_7105.sorted.filtered_peak_4
chr1	894407	895103	697	35.45	9.00678	2.93864	6.34666	C694PACXX_7_7105.sorted.filtered_peak_5
chr1	901454	902522	1069	24.50	4.51220	2.30542	2.10353	C694PACXX_7_7105.sorted.filtered_peak_6
chr1	911304	911822	519	19.35	4.41731	2.49356	2.03068	C694PACXX_7_7105.sorted.filtered_peak_7
chr1	948463	949557	1095	33.02	12.50918	3.95016	9.70432	C694PACXX_7_7105.sorted.filtered_peak_8
chr1	954637	955446	810	49.63	17.24132	3.93461	14.27790	C694PACXX_7_7105.sorted.filtered_peak_9
chr1	968327	968962	636	22.27	5.54190	2.71086	3.06407	C694PACXX_7_7105.sorted.filtered_peak_10
chr1	976029	976384	356	34.94	9.38405	3.09935	6.68472	C694PACXX_7_7105.sorted.filtered_peak_11
chr1	994554	995347	794	35.41	11.03369	3.39055	8.29729	C694PACXX_7_7105.sorted.filtered_peak_12
chr1	1004509	1005132	624	31.27	8.53386	3.02337	5.90339	C694PACXX_7_7105.sorted.filtered_peak_13
chr1	1051171	1052184	1014	68.03	27.40341	4.43078	24.19687	C694PACXX_7_7105.sorted.filtered_peak_14
chr1	1057457	1057870	414	23.94	5.30096	2.55922	2.82948	C694PACXX_7_7105.sorted.filtered_peak_15
chr1	1092763	1093813	1051	21.69	5.24078	2.63244	2.79735	C694PACXX_7_7105.sorted.filtered_peak_16
chr1	1136696	1137109	414	32.71	6.86464	2.61411	4.27880	C694PACXX_7_7105.sorted.filtered_peak_17
chr1	1143451	1143774	324	33.73	5.95269	2.35536	3.44000	C694PACXX_7_7105.sorted.filtered_peak_18
chr1	1148135	1148465	331	35.04	5.53492	2.23277	3.04975	C694PACXX_7_7105.sorted.filtered_peak_19
chr1	1152152	1152690	539	35.57	6.68500	2.48057	4.10360	C694PACXX_7_7105.sorted.filtered_peak_20
chr1	1167198	1167815	618	75.06	30.99267	4.80226	27.64524	C694PACXX_7_7105.sorted.filtered_peak_21
chr1	1179703	1179952	250	18.34	3.87865	2.35103	1.55491	C694PACXX_7_7105.sorted.filtered_peak_22
chr1	1186099	1186636	538	20.75	6.26634	3.05047	3.73832	C694PACXX_7_7105.sorted.filtered_peak_23
chr1	1208932	1209876	945	37.86	12.91452	3.75210	10.08438	C694PACXX_7_7105.sorted.filtered_peak_24
chr1	1243176	1244182	1007	69.87	20.15127	3.50174	17.09003	C694PACXX_7_7105.sorted.filtered_peak_25
chr1	1259823	1260541	719	54.63	18.73094	3.90629	15.71827	C694PACXX_7_7105.sorted.filtered_peak_26
chr1	1284560	1285381	822	35.87	8.49718	2.86777	5.82372	C694PACXX_7_7105.sorted.filtered_peak_27
chr1	1294494	1294927	434	16.54	3.54443	2.31064	1.26983	C694PACXX_7_7105.sorted.filtered_peak_28
chr1	1306773	1307148	376	35.92	6.19920	2.35921	3.65745	C694PACXX_7_7105.sorted.filtered_peak_29
chr1	1310303	1311081	779	66.13	22.95563	4.03555	19.82566	C694PACXX_7_7105.sorted.filtered_peak_30
chr1	1334542	1335290	749	61.11	26.31809	4.61711	23.15862	C694PACXX_7_7105.sorted.filtered_peak_31
chr1	1342301	1343299	999	39.74	14.77719	3.95413	11.92564	C694PACXX_7_7105.sorted.filtered_peak_32
chr1	1406511	1407250	740	24.81	11.20397	4.33121	8.46089	C694PACXX_7_7105.sorted.filtered_peak_33
chr1	1446929	1447631	703	52.68	30.62481	6.73735	27.28929	C694PACXX_7_7105.sorted.filtered_peak_34
chr1	1509683	1510818	1136	45.08	16.34943	3.84885	13.46547	C694PACXX_7_7105.sorted.filtered_peak_35
chr1	1550418	1551428	1011	70.91	26.90703	4.43467	23.66282	C694PACXX_7_7105.sorted.filtered_peak_36
chr1	1565510	1566092	583	51.92	19.49961	4.20945	16.47173	C694PACXX_7_7105.sorted.filtered_peak_37
chr1	1590303	1590788	486	36.68	20.74774	6.32275	17.64110	C694PACXX_7_7105.sorted.filtered_peak_38
chr1	1609272	1609997	726	17.33	5.24066	2.92910	2.78499	C694PACXX_7_7105.sorted.filtered_peak_39
chr1	1610282	1610789	508	16.42	4.06365	2.52134	1.72047	C694PACXX_7_7105.sorted.filtered_peak_40
chr1	1624482	1624783	302	31.28	16.00157	5.41757	13.04554	C694PACXX_7_7105.sorted.filtered_peak_41
chr1	1655614	1656092	479	54.77	39.64232	9.35823	36.04172	C694PACXX_7_7105.sorted.filtered_peak_42
chr1	1709593	1710466	874	35.59	7.18993	2.54517	4.61504	C694PACXX_7_7105.sorted.filtered_peak_43
chr1	1711823	1712130	308	36.17	6.94962	2.50781	4.36629	C694PACXX_7_7105.sorted.filtered_peak_44
chr1	1821992	1823260	1269	42.22	12.42323	3.18733	9.67471	C694PACXX_7_7105.sorted.filtered_peak_45
chr1	1839985	1840886	902	47.22	17.86576	4.18381	14.89016	C694PACXX_7_7105.sorted.filtered_peak_46
chr1	1850423	1851299	877	77.06	30.34399	4.53210	27.01494	C694PACXX_7_7105.sorted.filtered_peak_47
chr1	1981517	1981911	395	23.02	5.66224	2.71418	3.16850	C694PACXX_7_7105.sorted.filtered_peak_48
chr1	2064542	2065336	795	69.87	29.78380	4.94922	26.46166	C694PACXX_7_7105.sorted.filtered_peak_49
chr1	2080042	2080488	447	16.31	3.88843	2.45547	1.56812	C694PACXX_7_7105.sorted.filtered_peak_50
chr1	2120875	2121236	362	35.95	11.28187	3.53986	8.48391	C694PACXX_7_7105.sorted.filtered_peak_51
chr1	2126137	2126931	795	52.53	15.04830	3.46913	12.11775	C694PACXX_7_7105.sorted.filtered_peak_52
chr1	2130651	2131050	400	31.16	5.11481	2.24847	2.65123	C694PACXX_7_7105.sorted.filtered_peak_53
chr1	2136020	2137127	1108	52.39	16.75513	3.66223	13.80183	C694PACXX_7_7105.sorted.filtered_peak_54
chr1	2158909	2159581	673	95.48	36.56033	4.47209	33.07653	C694PACXX_7_7105.sorted.filtered_peak_55
chr1	2165739	2166464	726	37.45	7.61959	2.58075	5.01474	C694PACXX_7_7105.sorted.filtered_peak_56
chr1	2187094	2187833	740	24.72	6.10223	2.74985	3.58178	C694PACXX_7_7105.sorted.filtered_peak_57
chr1	2222068	2222843	776	27.67	6.41015	2.71382	3.84904	C694PACXX_7_7105.sorted.filtered_peak_58
chr1	2231749	2232794	1046	37.32	8.70132	2.83617	6.03034	C694PACXX_7_7105.sorted.filtered_peak_59
chr1	2322570	2323487	918	70.69	29.16561	4.56914	25.88917	C694PACXX_7_7105.sorted.filtered_peak_60
chr1	2343673	2344594	922	61.27	19.52605	3.59083	16.52994	C694PACXX_7_7105.sorted.filtered_peak_61
chr1	2455409	2455658	250	34.97	4.58919	2.03645	2.17734	C694PACXX_7_7105.sorted.filtered_peak_62
chr1	2457409	2458238	830	63.36	17.67900	3.39746	14.69272	C694PACXX_7_7105.sorted.filtered_peak_63
chr1	2477453	2478694	1242	50.45	9.31514	2.50595	6.63117	C694PACXX_7_7105.sorted.filtered_peak_64
chr1	2479527	2479800	274	38.60	5.12859	2.07873	2.65968	C694PACXX_7_7105.sorted.filtered_peak_65
chr1	2480178	2480487	310	51.26	11.40412	2.85825	8.61433	C694PACXX_7_7105.sorted.filtered_peak_66
chr1	2487014	2488539	1526	31.06	5.70293	2.37906	3.21391	C694PACXX_7_7105.sorted.filtered_peak_67
chr1	2509812	2510213	402	22.98	6.84235	3.11161	4.26225	C694PACXX_7_7105.sorted.filtered_peak_68
chr1	2517665	2518505	841	76.48	30.13787	4.39303	26.84866	C694PACXX_7_7105.sorted.filtered_peak_69
chr1	2574010	2574894	885	44.51	14.45689	3.63149	11.58342	C694PACXX_7_7105.sorted.filtered_peak_70
chr1	2703249	2703510	262	17.67	5.11515	2.87266	2.64890	C694PACXX_7_7105.sorted.filtered_peak_71
chr1	3369831	3370252	422	18.53	4.21795	2.46181	1.86087	C694PACXX_7_7105.sorted.filtered_peak_72
chr1	3407884	3408319	436	20.66	5.35617	2.75745	2.87716	C694PACXX_7_7105.sorted.filtered_peak_73
chr1	3418496	3418753	258	27.77	8.31395	3.28532	5.63448	C694PACXX_7_7105.sorted.filtered_peak_74
chr1	3535602	3535876	275	17.97	3.71423	2.30537	1.41763	C694PACXX_7_7105.sorted.filtered_peak_75
chr1	3541002	3541831	830	63.86	29.98168	5.10991	26.70816	C694PACXX_7_7105.sorted.filtered_peak_76
chr1	3566325	3566891	567	32.75	9.79453	3.27832	7.09495	C694PACXX_7_7105.sorted.filtered_peak_77
chr1	3593710	3593976	267	22.27	5.15439	2.60921	2.67657	C694PACXX_7_7105.sorted.filtered_peak_78
chr1	3663660	3664226	567	23.35	8.07323	3.43741	5.46527	C694PACXX_7_7105.sorted.filtered_peak_79
chr1	3688643	3689496	854	28.00	6.61938	2.70738	4.08449	C694PACXX_7_7105.sorted.filtered_peak_80
chr1	3712704	3713445	742	35.85	14.80686	4.38068	11.91374	C694PACXX_7_7105.sorted.filtered_peak_81
chr1	3773459	3774337	879	55.16	23.28018	4.52607	20.18458	C694PACXX_7_7105.sorted.filtered_peak_82
chr1	3807593	3807845	253	19.24	5.23860	2.80520	2.76987	C694PACXX_7_7105.sorted.filtered_peak_83
chr1	3816567	3818079	1513	76.91	25.84315	3.93090	22.63442	C694PACXX_7_7105.sorted.filtered_peak_84
chr1	5727376	5727674	299	25.68	4.86654	2.35202	2.43789	C694PACXX_7_7105.sorted.filtered_peak_85
chr1	5732288	5732823	536	31.45	8.19042	2.95972	5.55328	C694PACXX_7_7105.sorted.filtered_peak_86
chr1	6015877	6016141	265	20.84	5.00416	2.62199	2.55710	C694PACXX_7_7105.sorted.filtered_peak_87
chr1	6052105	6052877	773	76.55	31.10838	4.81314	27.74645	C694PACXX_7_7105.sorted.filtered_peak_88
chr1	6086161	6086664	504	36.76	9.86620	3.11402	7.14757	C694PACXX_7_7105.sorted.filtered_peak_89
chr1	6087839	6088693	855	30.36	6.47468	2.58568	3.93724	C694PACXX_7_7105.sorted.filtered_peak_90
chr1	6187753	6188404	652	25.65	7.92996	3.22470	5.31912	C694PACXX_7_7105.sorted.filtered_peak_91
chr1	6258961	6260202	1242	42.50	17.00900	4.03738	14.13867	C694PACXX_7_7105.sorted.filtered_peak_92
chr1	6265981	6266476	496	26.12	5.84878	2.62618	3.32720	C694PACXX_7_7105.sorted.filtered_peak_93
chr1	6295456	6296333	878	46.00	17.38702	3.98325	14.47423	C694PACXX_7_7105.sorted.filtered_peak_94
chr1	6305177	6305472	296	27.04	6.25513	2.69705	3.70710	C694PACXX_7_7105.sorted.filtered_peak_95
chr1	6320020	6320416	397	24.19	5.20894	2.52270	2.74031	C694PACXX_7_7105.sorted.filtered_peak_96
chr1	6408388	6409045	658	22.29	5.54794	2.70892	3.07288	C694PACXX_7_7105.sorted.filtered_peak_97
chr1	6453130	6454249	1120	58.63	25.95275	4.97333	22.74168	C694PACXX_7_7105.sorted.filtered_peak_98
chr1	6479960	6480390	431	17.38	3.76744	2.35621	1.46339	C694PACXX_7_7105.sorted.filtered_peak_99
chr1	6520038	6520963	926	32.67	10.72411	3.51369	7.98875	C694PACXX_7_7105.sorted.filtered_peak_100
chr1	6526150	6526510	361	23.24	4.72371	2.41695	2.29896	C694PACXX_7_7105.sorted.filtered_peak_101
chr1	6614144	6614846	703	39.01	19.90241	5.42858	16.86794	C694PACXX_7_7105.sorted.filtered_peak_102
chr1	6639576	6640396	821	49.38	21.78617	4.58392	18.75839	C694PACXX_7_7105.sorted.filtered_peak_103
chr1	6661132	6661715	584	41.49	9.30344	2.79221	6.60814	C694PACXX_7_7105.sorted.filtered_peak_104
chr1	6662582	6663488	907	45.58	11.53659	3.08384	8.73555	C694PACXX_7_7105.sorted.filtered_peak_105
chr1	6673118	6674127	1010	57.47	23.12941	4.28526	20.04412	C694PACXX_7_7105.sorted.filtered_peak_106
chr1	6685032	6685826	795	33.33	10.09409	3.35502	7.36311	C694PACXX_7_7105.sorted.filtered_peak_107
chr1	6706616	6706865	250	18.11	6.01903	3.20291	3.48372	C694PACXX_7_7105.sorted.filtered_peak_108
chr1	6761445	6762219	775	42.25	20.71824	5.11356	17.69643	C694PACXX_7_7105.sorted.filtered_peak_109
chr1	6844521	6845656	1136	112.24	46.64422	5.02976	42.86010	C694PACXX_7_7105.sorted.filtered_peak_110
chr1	6950038	6950319	282	15.37	3.97808	2.55735	1.63153	C694PACXX_7_7105.sorted.filtered_peak_111
chr1	7727741	7728142	402	19.13	4.43631	2.51054	2.04836	C694PACXX_7_7105.sorted.filtered_peak_112
chr1	7740629	7740897	269	17.69	3.81647	2.36121	1.50220	C694PACXX_7_7105.sorted.filtered_peak_113
chr1	7764369	7764888	520	27.04	8.77571	3.41681	6.10581	C694PACXX_7_7105.sorted.filtered_peak_114
chr1	7830824	7831821	998	27.67	8.39171	3.22066	5.75704	C694PACXX_7_7105.sorted.filtered_peak_115
chr1	7843820	7844473	654	47.26	20.12718	4.75720	17.07533	C694PACXX_7_7105.sorted.filtered_peak_116
chr1	7990794	7991377	584	17.57	4.30477	2.55189	1.92806	C694PACXX_7_7105.sorted.filtered_peak_117
chr1	8009073	8009496	424	23.32	6.41427	2.95426	3.85460	C694PACXX_7_7105.sorted.filtered_peak_118
chr1	8013901	8014581	681	34.13	13.30126	4.18471	10.44545	C694PACXX_7_7105.sorted.filtered_peak_119
chr1	8021213	8022137	925	64.38	30.49953	5.24115	27.17014	C694PACXX_7_7105.sorted.filtered_peak_120
chr1	8086198	8086749	552	28.49	9.14574	3.41162	6.46980	C694PACXX_7_7105.sorted.filtered_peak_121
chr1	8157402	8157807	406	19.87	6.20932	3.11824	3.67173	C694PACXX_7_7105.sorted.filtered_peak_122
chr1	8212706	8213537	832	23.51	7.72352	3.28630	5.13872	C694PACXX_7_7105.sorted.filtered_peak_123
chr1	8229743	8230179	437	21.70	7.17811	3.31568	4.58750	C694PACXX_7_7105.sorted.filtered_peak_124
chr1	8242150	8243049	900	37.96	16.32251	4.52768	13.39808	C694PACXX_7_7105.sorted.filtered_peak_125
chr1	8484330	8484684	355	22.16	3.69684	2.13630	1.40386	C694PACXX_7_7105.sorted.filtered_peak_126
chr1	8487669	8487983	315	27.71	5.99112	2.58690	3.46875	C694PACXX_7_7105.sorted.filtered_peak_127
chr1	8585744	8586152	409	22.99	6.23963	2.91706	3.69270	C694PACXX_7_7105.sorted.filtered_peak_128
chr1	8621241	8621490	250	19.18	5.88560	3.06599	3.35762	C694PACXX_7_7105.sorted.filtered_peak_129
chr1	8664134	8664471	338	19.22	6.38259	3.22185	3.84431	C694PACXX_7_7105.sorted.filtered_peak_130
chr1	8712179	8712557	379	14.51	3.94889	2.60320	1.59867	C694PACXX_7_7105.sorted.filtered_peak_131
chr1	8761314	8761977	664	40.96	14.60678	3.91880	11.72364	C694PACXX_7_7105.sorted.filtered_peak_132
chr1	8763181	8763849	669	23.74	4.13306	2.21694	1.77523	C694PACXX_7_7105.sorted.filtered_peak_133
chr1	8772577	8773108	532	16.09	4.83759	2.86855	2.39904	C694PACXX_7_7105.sorted.filtered_peak_134
chr1	8877231	8878153	923	34.92	11.70614	3.56920	8.95409	C694PACXX_7_7105.sorted.filtered_peak_135
chr1	8918253	8918573	321	17.62	4.20869	2.51352	1.84133	C694PACXX_7_7105.sorted.filtered_peak_136
chr1	8933584	8933868	285	23.57	3.67684	2.08695	1.38586	C694PACXX_7_7105.sorted.filtered_peak_137
chr1	8938206	8939675	1470	56.15	16.92492	3.40875	14.01327	C694PACXX_7_7105.sorted.filtered_peak_138
chr1	8959978	8960306	329	20.33	7.53467	3.57912	4.92060	C694PACXX_7_7105.sorted.filtered_peak_139
chr1	9030974	9031344	371	18.22	5.31710	2.90769	2.83955	C694PACXX_7_7105.sorted.filtered_peak_140
chr1	9047817	9048366	550	20.80	5.77290	2.88840	3.26853	C694PACXX_7_7105.sorted.filtered_peak_141
chr1	9170861	9171157	297	20.89	7.54004	3.54571	4.92091	C694PACXX_7_7105.sorted.filtered_peak_142
chr1	9182211	9182813	603	14.47	3.85957	2.56480	1.54250	C694PACXX_7_7105.sorted.filtered_peak_143
chr1	9188710	9189837	1128	32.11	9.47949	3.26278	6.77876	C694PACXX_7_7105.sorted.filtered_peak_144
chr1	9241372	9241667	296	20.57	4.95961	2.61595	2.52238	C694PACXX_7_7105.sorted.filtered_peak_145
chr1	9294267	9295172	906	48.83	17.66823	4.18461	14.65374	C694PACXX_7_7105.sorted.filtered_peak_146
chr1	9299749	9300128	380	24.65	5.76143	2.66258	3.26016	C694PACXX_7_7105.sorted.filtered_peak_147
chr1	9335557	9335991	435	20.26	6.74570	3.27705	4.18180	C694PACXX_7_7105.sorted.filtered_peak_148
chr1	9344135	9344403	269	20.10	4.67692	2.54617	2.26067	C694PACXX_7_7105.sorted.filtered_peak_149
chr1	9352522	9353124	603	29.30	7.74833	2.98400	5.11840	C694PACXX_7_7105.sorted.filtered_peak_150
chr1	9375310	9375963	654	19.14	4.57512	2.56266	2.17320	C694PACXX_7_7105.sorted.filtered_peak_151
chr1	9473212	9474065	854	20.69	5.11729	2.66598	2.66293	C694PACXX_7_7105.sorted.filtered_peak_152
chr1	9486343	9486885	543	46.42	12.33832	3.18068	9.52262	C694PACXX_7_7105.sorted.filtered_peak_153
chr1	9488629	9489350	722	60.16	22.17736	4.16570	19.07795	C694PACXX_7_7105.sorted.filtered_peak_154
chr1	9551203	9551452	250	17.43	5.53723	3.06290	3.04109	C694PACXX_7_7105.sorted.filtered_peak_155
chr1	9599215	9600067	853	47.00	21.66268	4.92450	18.58545	C694PACXX_7_7105.sorted.filtered_peak_156
chr1	9648359	9649779	1421	39.72	13.55897	3.44586	10.81360	C694PACXX_7_7105.sorted.filtered_peak_157
chr1	9687062	9687634	573	39.50	10.47241	3.12796	7.71676	C694PACXX_7_7105.sorted.filtered_peak_158
chr1	9689238	9690134	897	30.24	5.65249	2.38320	3.17447	C694PACXX_7_7105.sorted.filtered_peak_159
chr1	9712023	9712790	768	36.28	8.22558	2.77323	5.57533	C694PACXX_7_7105.sorted.filtered_peak_160
chr1	9749161	9749845	685	29.63	8.71451	3.18587	6.06414	C694PACXX_7_7105.sorted.filtered_peak_161
chr1	9777443	9778216	774	37.66	9.43684	2.95839	6.74008	C694PACXX_7_7105.sorted.filtered_peak_162
chr1	9844616	9844865	250	15.72	4.44915	2.73671	2.05075	C694PACXX_7_7105.sorted.filtered_peak_163
chr1	9860114	9860521	408	28.14	11.63649	4.27142	8.83227	C694PACXX_7_7105.sorted.filtered_peak_164
chr1	9883679	9884557	879	33.87	10.08073	3.23066	7.39522	C694PACXX_7_7105.sorted.filtered_peak_165
chr1	9927425	9927921	497	18.44	4.22575	2.47389	1.86014	C694PACXX_7_7105.sorted.filtered_peak_166
chr1	9943196	9943514	319	15.00	3.53222	2.38896	1.26946	C694PACXX_7_7105.sorted.filtered_peak_167
chr1	9970098	9971109	1012	85.64	41.04659	5.45478	37.43204	C694PACXX_7_7105.sorted.filtered_peak_168
chr1	10003109	10003819	711	29.70	11.18085	3.84098	8.44809	C694PACXX_7_7105.sorted.filtered_peak_169
chr1	10010455	10010757	303	18.71	6.26836	3.25827	3.71490	C694PACXX_7_7105.sorted.filtered_peak_170
chr1	10092579	10093501	923	77.22	41.58315	6.27179	37.95333	C694PACXX_7_7105.sorted.filtered_peak_171
chr1	10134242	10134987	746	16.85	5.27957	2.99511	2.80166	C694PACXX_7_7105.sorted.filtered_peak_172
chr1	10270015	10271003	989	46.88	20.05601	4.65887	17.01548	C694PACXX_7_7105.sorted.filtered_peak_173
chr1	10276154	10276862	709	16.91	4.45375	2.65042	2.05825	C694PACXX_7_7105.sorted.filtered_peak_174
chr1	10368060	10368384	325	19.49	5.30310	2.80996	2.82956	C694PACXX_7_7105.sorted.filtered_peak_175
chr1	10384785	10385063	279	20.68	6.68871	3.26153	4.10173	C694PACXX_7_7105.sorted.filtered_peak_176
chr1	10458468	10459613	1146	50.46	20.95418	4.48202	17.89432	C694PACXX_7_7105.sorted.filtered_peak_177
chr1	10490103	10491157	1055	43.03	15.96861	4.05138	13.05867	C694PACXX_7_7105.sorted.filtered_peak_178
chr1	10504992	10505241	250	14.78	4.10095	2.64780	1.73753	C694PACXX_7_7105.sorted.filtered_peak_179
chr1	10532405	10532834	430	42.99	14.50539	3.78921	11.61880	C694PACXX_7_7105.sorted.filtered_peak_180
chr1	10534834	10535323	490	35.35	10.06968	3.24359	7.33639	C694PACXX_7_7105.sorted.filtered_peak_181
chr1	10554731	10555506	776	28.70	8.60032	3.17919	5.97208	C694PACXX_7_7105.sorted.filtered_peak_182
chr1	10570714	10571563	850	39.76	11.38076	3.30444	8.59823	C694PACXX_7_7105.sorted.filtered_peak_183
chr1	10585336	10585602	267	17.94	5.26917	2.90973	2.79147	C694PACXX_7_7105.sorted.filtered_peak_184
chr1	10754575	10755237	663	38.60	10.61207	3.14733	7.88144	C694PACXX_7_7105.sorted.filtered_peak_185
chr1	11000120	11000447	328	17.85	3.67027	2.29630	1.37785	C694PACXX_7_7105.sorted.filtered_peak_186
chr1	11072035	11073271	1237	49.55	20.14618	4.41879	17.11765	C694PACXX_7_7105.sorted.filtered_peak_187
chr1	11097728	11098047	320	16.07	4.81288	2.86377	2.37249	C694PACXX_7_7105.sorted.filtered_peak_188
chr1	11119685	11120606	922	40.23	11.96376	3.35465	9.17816	C694PACXX_7_7105.sorted.filtered_peak_189
chr1	11159381	11160293	913	33.91	14.05362	4.08882	11.26403	C694PACXX_7_7105.sorted.filtered_peak_190
chr1	11322363	11323034	672	55.31	29.53464	5.89800	26.26629	C694PACXX_7_7105.sorted.filtered_peak_191
chr1	11332690	11333746	1057	46.41	19.06808	4.46860	16.05679	C694PACXX_7_7105.sorted.filtered_peak_192
chr1	11538747	11539294	548	21.41	5.91896	2.89788	3.40676	C694PACXX_7_7105.sorted.filtered_peak_193
chr1	11714494	11715066	573	20.06	4.69626	2.54816	2.28824	C694PACXX_7_7105.sorted.filtered_peak_194
chr1	11724067	11724990	924	20.12	5.53556	2.82068	3.06741	C694PACXX_7_7105.sorted.filtered_peak_195
chr1	11741016	11741766	751	43.36	16.32539	4.18162	13.37786	C694PACXX_7_7105.sorted.filtered_peak_196
chr1	11779860	11780145	286	19.01	5.81690	3.04351	3.30142	C694PACXX_7_7105.sorted.filtered_peak_197
chr1	11795751	11796370	620	28.10	7.58803	3.00574	4.97216	C694PACXX_7_7105.sorted.filtered_peak_198
chr1	11800806	11801151	346	24.25	5.88934	2.72021	3.37740	C694PACXX_7_7105.sorted.filtered_peak_199
chr1	11865607	11866599	993	68.72	25.57516	4.22672	22.37087	C694PACXX_7_7105.sorted.filtered_peak_200
chr1	11967743	11969201	1459	50.39	14.67984	3.40267	11.78830	C694PACXX_7_7105.sorted.filtered_peak_201
chr1	11986332	11986768	437	42.92	23.19144	6.08060	20.03326	C694PACXX_7_7105.sorted.filtered_peak_202
chr1	11994526	11995116	591	31.53	13.56809	4.42150	10.72193	C694PACXX_7_7105.sorted.filtered_peak_203
chr1	12039886	12040672	787	67.75	31.27700	5.24193	27.92729	C694PACXX_7_7105.sorted.filtered_peak_204
chr1	12079199	12079694	496	63.06	31.73774	5.89324	28.35818	C694PACXX_7_7105.sorted.filtered_peak_205
chr1	12107153	12108073	921	28.01	6.70891	2.74214	4.16255	C694PACXX_7_7105.sorted.filtered_peak_206
chr1	12112210	12112550	341	24.47	3.87404	2.11753	1.55071	C694PACXX_7_7105.sorted.filtered_peak_207
chr1	12138913	12139166	254	20.68	5.10374	2.65249	2.66091	C694PACXX_7_7105.sorted.filtered_peak_208
chr1	12147995	12148368	374	23.83	7.47430	3.27858	4.85038	C694PACXX_7_7105.sorted.filtered_peak_209
chr1	12178635	12178952	318	17.35	5.06855	2.87730	2.60240	C694PACXX_7_7105.sorted.filtered_peak_210
chr1	12185043	12185341	299	18.13	4.52036	2.60031	2.12251	C694PACXX_7_7105.sorted.filtered_peak_211
chr1	12210486	12211107	622	31.66	7.97732	2.91894	5.34397	C694PACXX_7_7105.sorted.filtered_peak_212
chr1	12221702	12222493	792	40.18	11.28366	3.16670	8.54395	C694PACXX_7_7105.sorted.filtered_peak_213
chr1	12226940	12227201	262	31.95	6.44164	2.54287	3.88341	C694PACXX_7_7105.sorted.filtered_peak_214
chr1	12233613	12234158	546	39.20	10.92495	3.22467	8.16354	C694PACXX_7_7105.sorted.filtered_peak_215
chr1	12268869	12269259	391	20.87	5.07111	2.64759	2.61230	C694PACXX_7_7105.sorted.filtered_peak_216
chr1	12289861	12290384	524	24.77	8.46308	3.48601	5.81746	C694PACXX_7_7105.sorted.filtered_peak_217
chr1	12494338	12494604	267	21.19	4.23789	2.34820	1.86809	C694PACXX_7_7105.sorted.filtered_peak_218
chr1	12495825	12496232	408	22.80	5.07191	2.54626	2.61345	C694PACXX_7_7105.sorted.filtered_peak_219
chr1	12509409	12509922	514	20.65	5.34160	2.75150	2.86420	C694PACXX_7_7105.sorted.filtered_peak_220
chr1	12570719	12571226	508	22.93	7.53147	3.34124	4.92167	C694PACXX_7_7105.sorted.filtered_peak_221
chr1	12664274	12664739	466	25.01	7.38079	3.13570	4.77632	C694PACXX_7_7105.sorted.filtered_peak_222
chr1	12677945	12678560	616	30.00	4.94757	2.23563	2.50766	C694PACXX_7_7105.sorted.filtered_peak_223
chr1	12718924	12719356	433	18.50	5.68405	3.02645	3.18220	C694PACXX_7_7105.sorted.filtered_peak_224
chr1	13992248	13992547	300	21.77	7.56660	3.48377	4.93711	C694PACXX_7_7105.sorted.filtered_peak_225
chr1	14026286	14027041	756	24.11	5.09962	2.47970	2.65993	C694PACXX_7_7105.sorted.filtered_peak_226
chr1	14027327	14027599	273	21.95	4.14879	2.28952	1.78427	C694PACXX_7_7105.sorted.filtered_peak_227
chr1	14029310	14029562	253	23.26	4.53373	2.35621	2.13113	C694PACXX_7_7105.sorted.filtered_peak_228
chr1	14057212	14057759	548	34.56	10.75908	3.49124	7.98276	C694PACXX_7_7105.sorted.filtered_peak_229
chr1	14075519	14076568	1050	48.37	19.63606	4.36188	16.63316	C694PACXX_7_7105.sorted.filtered_peak_230
chr1	15438815	15439064	250	17.17	3.98801	2.45466	1.64609	C694PACXX_7_7105.sorted.filtered_peak_231
chr1	15575495	15575968	474	26.37	6.61767	2.82567	4.05688	C694PACXX_7_7105.sorted.filtered_peak_232
chr1	15650086	15650383	298	22.10	7.01994	3.24727	4.42833	C694PACXX_7_7105.sorted.filtered_peak_233
chr1	15672435	15672834	400	34.64	10.88297	3.47660	8.12420	C694PACXX_7_7105.sorted.filtered_peak_234
chr1	15679041	15679339	299	16.67	4.30873	2.61062	1.92872	C694PACXX_7_7105.sorted.filtered_peak_235
chr1	15735851	15736563	713	43.80	11.01827	3.04124	8.25607	C694PACXX_7_7105.sorted.filtered_peak_236
chr1	15738493	15738837	345	32.81	5.04026	2.18084	2.59423	C694PACXX_7_7105.sorted.filtered_peak_237
chr1	15744096	15744385	290	22.68	4.50226	2.36102	2.11591	C694PACXX_7_7105.sorted.filtered_peak_238
chr1	15757474	15757905	432	18.69	3.96741	2.36384	1.63893	C694PACXX_7_7105.sorted.filtered_peak_239
chr1	15850687	15851794	1108	111.22	38.62013	4.28974	35.06026	C694PACXX_7_7105.sorted.filtered_peak_240
chr1	15852970	15853516	547	83.88	21.34815	3.22018	18.25663	C694PACXX_7_7105.sorted.filtered_peak_241
chr1	15911281	15911691	411	20.95	7.94924	3.68256	5.30800	C694PACXX_7_7105.sorted.filtered_peak_242
chr1	15929760	15930515	756	31.00	12.79969	4.20019	10.00899	C694PACXX_7_7105.sorted.filtered_peak_243
chr1	15943549	15944367	819	51.17	19.85562	4.29813	16.82418	C694PACXX_7_7105.sorted.filtered_peak_244
chr1	16011304	16011584	281	17.97	4.38071	2.56351	1.98615	C694PACXX_7_7105.sorted.filtered_peak_245
chr1	16023610	16023942	333	14.16	3.76325	2.54319	1.44002	C694PACXX_7_7105.sorted.filtered_peak_246
chr1	16160870	16162910	2041	60.60	15.41286	3.07307	12.52395	C694PACXX_7_7105.sorted.filtered_peak_247
chr1	16173699	16175231	1533	54.11	19.13386	3.76900	16.17347	C694PACXX_7_7105.sorted.filtered_peak_248
chr1	16245806	16246174	369	21.73	7.37212	3.38136	4.77002	C694PACXX_7_7105.sorted.filtered_peak_249
chr1	16276032	16276872	841	30.60	8.61970	3.04442	6.01027	C694PACXX_7_7105.sorted.filtered_peak_250
chr1	16302105	16302992	888	39.76	16.64538	4.43427	13.72248	C694PACXX_7_7105.sorted.filtered_peak_251
chr1	16405394	16405831	438	23.14	6.47653	2.99121	3.90815	C694PACXX_7_7105.sorted.filtered_peak_252
chr1	16532905	16533774	870	65.26	23.86747	4.26643	20.71163	C694PACXX_7_7105.sorted.filtered_peak_253
chr1	16543813	16544432	620	31.00	10.11745	3.44515	7.41545	C694PACXX_7_7105.sorted.filtered_peak_254
chr1	16563104	16563898	795	33.31	12.46775	3.84538	9.69349	C694PACXX_7_7105.sorted.filtered_peak_255
chr1	16570916	16571165	250	18.22	4.72813	2.67813	2.30421	C694PACXX_7_7105.sorted.filtered_peak_256
chr1	16678259	16679410	1152	41.18	16.29177	4.19039	13.39293	C694PACXX_7_7105.sorted.filtered_peak_257
chr1	16693339	16694592	1254	61.78	22.68748	4.16020	19.57014	C694PACXX_7_7105.sorted.filtered_peak_258
chr1	16747264	16747690	427	17.42	5.17139	2.89801	2.71412	C694PACXX_7_7105.sorted.filtered_peak_259
chr1	16766970	16768065	1096	23.74	6.28589	2.85700	3.75616	C694PACXX_7_7105.sorted.filtered_peak_260
chr1	16825435	16826040	606	28.95	13.67819	4.84115	10.81516	C694PACXX_7_7105.sorted.filtered_peak_261
chr1	16840416	16840932	517	26.62	12.48603	4.63527	9.68641	C694PACXX_7_7105.sorted.filtered_peak_262
chr1	16939720	16940417	698	51.67	15.52984	3.53549	12.60271	C694PACXX_7_7105.sorted.filtered_peak_263
chr1	16952114	16952451	338	19.34	3.65371	2.22781	1.36641	C694PACXX_7_7105.sorted.filtered_peak_264
chr1	16957331	16957713	383	22.98	5.08740	2.53632	2.63627	C694PACXX_7_7105.sorted.filtered_peak_265
chr1	16970686	16971567	882	33.57	14.85184	4.57148	11.97021	C694PACXX_7_7105.sorted.filtered_peak_266
chr1	17036298	17036613	316	25.87	7.75114	3.21455	5.11517	C694PACXX_7_7105.sorted.filtered_peak_267
chr1	17053808	17054307	500	24.56	7.70532	3.27174	5.08608	C694PACXX_7_7105.sorted.filtered_peak_268
chr1	17223043	17223517	475	15.58	4.55410	2.78219	2.14715	C694PACXX_7_7105.sorted.filtered_peak_269
chr1	17230867	17231824	958	51.23	18.49674	4.04309	15.49900	C694PACXX_7_7105.sorted.filtered_peak_270
chr1	17240079	17241088	1010	43.98	19.99792	4.77989	16.99105	C694PACXX_7_7105.sorted.filtered_peak_271
chr1	17287217	17287761	545	17.40	5.36586	2.96435	2.90944	C694PACXX_7_7105.sorted.filtered_peak_272
chr1	17337943	17338744	802	28.22	9.25930	3.45177	6.57302	C694PACXX_7_7105.sorted.filtered_peak_273
chr1	17380399	17380907	509	72.13	37.67333	6.25569	34.13911	C694PACXX_7_7105.sorted.filtered_peak_274
chr1	17746450	17746706	257	15.94	4.37119	2.68515	1.98046	C694PACXX_7_7105.sorted.filtered_peak_275
chr1	17764242	17764678	437	41.25	9.41202	2.83356	6.70628	C694PACXX_7_7105.sorted.filtered_peak_276
chr1	17766065	17766641	577	35.35	7.03767	2.53167	4.46609	C694PACXX_7_7105.sorted.filtered_peak_277
chr1	17820773	17821095	323	17.35	5.55926	3.07923	3.05420	C694PACXX_7_7105.sorted.filtered_peak_278
chr1	19228784	19229609	826	52.15	19.69023	4.30375	16.64108	C694PACXX_7_7105.sorted.filtered_peak_279
chr1	19252946	19253675	730	38.71	11.98728	3.41997	9.21042	C694PACXX_7_7105.sorted.filtered_peak_280
chr1	19254296	19254592	297	26.58	4.94392	2.34441	2.50846	C694PACXX_7_7105.sorted.filtered_peak_281
chr1	19278329	19278854	526	44.69	8.87582	2.60725	6.19918	C694PACXX_7_7105.sorted.filtered_peak_282
chr1	19282159	19282492	334	36.07	5.29303	2.16265	2.81506	C694PACXX_7_7105.sorted.filtered_peak_283
chr1	19283116	19283575	460	64.69	21.74489	3.97428	18.63068	C694PACXX_7_7105.sorted.filtered_peak_284
chr1	19337613	19337973	361	27.31	9.83153	3.74280	7.10340	C694PACXX_7_7105.sorted.filtered_peak_285
chr1	19400853	19401517	665	28.94	8.27593	3.15990	5.61928	C694PACXX_7_7105.sorted.filtered_peak_286
chr1	19450461	19450722	262	17.28	3.96653	2.43908	1.62671	C694PACXX_7_7105.sorted.filtered_peak_287
chr1	19536331	19537195	865	57.10	24.44643	4.80887	21.27454	C694PACXX_7_7105.sorted.filtered_peak_288
chr1	19577797	19578509	713	43.92	17.88558	4.46323	14.90875	C694PACXX_7_7105.sorted.filtered_peak_289
chr1	19638399	19639007	609	49.03	17.88447	4.04167	14.91520	C694PACXX_7_7105.sorted.filtered_peak_290
chr1	19668188	19668513	326	17.46	3.68515	2.32247	1.39133	C694PACXX_7_7105.sorted.filtered_peak_291
chr1	19717401	19718278	878	42.25	14.21838	3.74951	11.34874	C694PACXX_7_7105.sorted.filtered_peak_292
chr1	19789703	19790218	516	27.83	10.08823	3.77492	7.35848	C694PACXX_7_7105.sorted.filtered_peak_293
chr1	19803372	19804109	738	21.93	4.68256	2.45005	2.27782	C694PACXX_7_7105.sorted.filtered_peak_294
chr1	19811852	19812626	775	61.62	22.57940	4.28740	19.43748	C694PACXX_7_7105.sorted.filtered_peak_295
chr1	19908674	19909255	582	16.58	4.75605	2.80332	2.32410	C694PACXX_7_7105.sorted.filtered_peak_296
chr1	19923061	19924327	1267	49.43	18.68066	4.06490	15.70646	C694PACXX_7_7105.sorted.filtered_peak_297
chr1	19933253	19933655	403	24.59	8.75808	3.62872	6.08090	C694PACXX_7_7105.sorted.filtered_peak_298
chr1	19970535	19971089	555	23.28	5.60948	2.68007	3.12003	C694PACXX_7_7105.sorted.filtered_peak_299
chr1	20041941	20042446	506	18.63	6.22753	3.21058	3.70690	C694PACXX_7_7105.sorted.filtered_peak_300
chr1	20125958	20127060	1103	22.79	5.95808	2.82875	3.43617	C694PACXX_7_7105.sorted.filtered_peak_301
chr1	20208477	20209484	1008	42.58	15.61756	3.90291	12.73712	C694PACXX_7_7105.sorted.filtered_peak_302
chr1	20478550	20479179	630	19.51	5.62748	2.93634	3.12173	C694PACXX_7_7105.sorted.filtered_peak_303
chr1	20511730	20513017	1288	21.58	5.11810	2.59059	2.68817	C694PACXX_7_7105.sorted.filtered_peak_304
chr1	20539324	20539821	498	17.06	3.82019	2.39397	1.49928	C694PACXX_7_7105.sorted.filtered_peak_305
chr1	20834273	20834879	607	28.64	10.10401	3.74520	7.35507	C694PACXX_7_7105.sorted.filtered_peak_306
chr1	20959781	20960661	881	29.85	9.15115	3.31185	6.47286	C694PACXX_7_7105.sorted.filtered_peak_307
chr1	20987712	20988448	737	52.12	21.16134	4.42215	18.12127	C694PACXX_7_7105.sorted.filtered_peak_308
chr1	21022998	21023739	742	18.65	4.16110	2.43877	1.79948	C694PACXX_7_7105.sorted.filtered_peak_309
chr1	21044134	21044926	793	21.00	5.44109	2.75985	2.95852	C694PACXX_7_7105.sorted.filtered_peak_310
chr1	21112727	21114180	1454	65.31	22.36862	3.90905	19.26902	C694PACXX_7_7105.sorted.filtered_peak_311
chr1	21348637	21349517	881	29.10	12.58165	4.34358	9.79143	C694PACXX_7_7105.sorted.filtered_peak_312
chr1	21502866	21503713	848	65.02	30.30618	5.13273	27.00986	C694PACXX_7_7105.sorted.filtered_peak_313
chr1	21581823	21582326	504	19.08	4.98503	2.70990	2.54809	C694PACXX_7_7105.sorted.filtered_peak_314
chr1	21619769	21620160	392	23.59	3.59690	2.06229	1.31539	C694PACXX_7_7105.sorted.filtered_peak_315
chr1	21620912	21621397	486	33.10	8.28790	2.92994	5.63083	C694PACXX_7_7105.sorted.filtered_peak_316
chr1	21660670	21661321	652	31.92	9.77277	3.29680	7.09277	C694PACXX_7_7105.sorted.filtered_peak_317
chr1	21671824	21672336	513	33.39	10.88328	3.54021	8.13311	C694PACXX_7_7105.sorted.filtered_peak_318
chr1	21695013	21695336	324	17.45	5.60788	3.09560	3.09584	C694PACXX_7_7105.sorted.filtered_peak_319
chr1	21766289	21766856	568	31.06	14.63771	4.76832	11.77605	C694PACXX_7_7105.sorted.filtered_peak_320
chr1	22100009	22100345	337	17.60	5.10826	2.86487	2.65146	C694PACXX_7_7105.sorted.filtered_peak_321
chr1	22108968	22110326	1359	52.43	17.19273	3.71099	14.24703	C694PACXX_7_7105.sorted.filtered_peak_322
chr1	22147821	22148091	271	18.19	4.98826	2.78083	2.53895	C694PACXX_7_7105.sorted.filtered_peak_323
chr1	22263673	22263987	315	17.95	3.98116	2.41023	1.64514	C694PACXX_7_7105.sorted.filtered_peak_324
chr1	22290501	22290841	341	17.55	5.67098	3.11298	3.15604	C694PACXX_7_7105.sorted.filtered_peak_325
chr1	22345512	22346065	554	22.17	8.44220	3.67051	5.82084	C694PACXX_7_7105.sorted.filtered_peak_326
chr1	22351504	22352634	1131	43.76	14.66518	3.86798	11.74138	C694PACXX_7_7105.sorted.filtered_peak_327
chr1	22366133	22366910	778	45.44	23.23419	5.36396	20.15594	C694PACXX_7_7105.sorted.filtered_peak_328
chr1	22378908	22380007	1100	33.90	11.12633	3.54440	8.36268	C694PACXX_7_7105.sorted.filtered_peak_329
chr1	22482431	22482680	250	15.51	4.31065	2.69099	1.92931	C694PACXX_7_7105.sorted.filtered_peak_330
chr1	22778135	22778962	828	34.87	12.48821	3.89671	9.66122	C694PACXX_7_7105.sorted.filtered_peak_331
chr1	23211652	23211992	341	18.38	4.61278	2.62320	2.20019	C694PACXX_7_7105.sorted.filtered_peak_332
chr1	23345539	23346388	850	41.64	16.97892	4.38357	14.03182	C694PACXX_7_7105.sorted.filtered_peak_333
chr1	23426632	23427187	556	24.92	6.67595	2.90123	4.13085	C694PACXX_7_7105.sorted.filtered_peak_334
chr1	23445440	23446062	623	21.11	6.38564	3.09177	3.83507	C694PACXX_7_7105.sorted.filtered_peak_335
chr1	23494033	23494473	441	19.45	4.64221	2.56689	2.23705	C694PACXX_7_7105.sorted.filtered_peak_336
chr1	23495159	23495583	425	28.05	9.41592	3.55950	6.70520	C694PACXX_7_7105.sorted.filtered_peak_337
chr1	23503796	23504205	410	15.51	3.84407	2.49233	1.52651	C694PACXX_7_7105.sorted.filtered_peak_338
chr1	23670254	23671492	1239	46.72	16.60680	3.77579	13.71229	C694PACXX_7_7105.sorted.filtered_peak_339
chr1	23694484	23695818	1335	60.46	21.89817	4.01267	18.82393	C694PACXX_7_7105.sorted.filtered_peak_340
chr1	23730517	23730766	250	16.78	4.11273	2.52357	1.75514	C694PACXX_7_7105.sorted.filtered_peak_341
chr1	23810641	23811422	782	36.82	14.96462	4.29379	12.08368	C694PACXX_7_7105.sorted.filtered_peak_342
chr1	23823393	23823899	507	17.67	5.76966	3.13213	3.25560	C694PACXX_7_7105.sorted.filtered_peak_343
chr1	23854703	23855070	368	36.17	7.75889	2.68711	5.12385	C694PACXX_7_7105.sorted.filtered_peak_344
chr1	23857593	23858105	513	34.54	8.04297	2.79207	5.41396	C694PACXX_7_7105.sorted.filtered_peak_345
chr1	23866175	23866737	563	32.38	14.92613	4.78212	12.03511	C694PACXX_7_7105.sorted.filtered_peak_346
chr1	23881082	23881828	747	38.12	9.22013	2.91786	6.51990	C694PACXX_7_7105.sorted.filtered_peak_347
chr1	23885729	23886284	556	33.24	7.04546	2.60466	4.47611	C694PACXX_7_7105.sorted.filtered_peak_348
chr1	23946089	23946523	435	24.63	7.23027	3.11111	4.63813	C694PACXX_7_7105.sorted.filtered_peak_349
chr1	23950951	23951219	269	16.44	3.88156	2.45355	1.55732	C694PACXX_7_7105.sorted.filtered_peak_350
chr1	23961451	23961799	349	19.55	5.53501	2.89292	3.04278	C694PACXX_7_7105.sorted.filtered_peak_351
chr1	24018006	24018650	645	27.75	9.48751	3.59368	6.77692	C694PACXX_7_7105.sorted.filtered_peak_352
chr1	24046890	24047139	250	14.82	4.11409	2.65469	1.74432	C694PACXX_7_7105.sorted.filtered_peak_353
chr1	24069524	24070663	1140	23.54	6.13903	2.83650	3.60947	C694PACXX_7_7105.sorted.filtered_peak_354
chr1	24098707	24098959	253	19.01	5.51139	2.93199	3.01063	C694PACXX_7_7105.sorted.filtered_peak_355
chr1	24104406	24105402	997	33.83	12.46032	3.81038	9.68808	C694PACXX_7_7105.sorted.filtered_peak_356
chr1	24117402	24117743	342	23.86	6.09866	2.81452	3.56542	C694PACXX_7_7105.sorted.filtered_peak_357
chr1	24127097	24127799	703	52.73	19.41004	4.05931	16.41230	C694PACXX_7_7105.sorted.filtered_peak_358
chr1	24136355	24136704	350	17.47	4.04271	2.45399	1.70189	C694PACXX_7_7105.sorted.filtered_peak_359
chr1	24151556	24152145	590	28.93	12.13571	4.27896	9.33728	C694PACXX_7_7105.sorted.filtered_peak_360
chr1	24164982	24165260	279	18.04	5.97596	3.19552	3.43818	C694PACXX_7_7105.sorted.filtered_peak_361
chr1	24194364	24195138	775	33.34	12.57184	3.90182	9.78692	C694PACXX_7_7105.sorted.filtered_peak_362
chr1	24231171	24231589	419	15.04	3.70402	2.45850	1.40628	C694PACXX_7_7105.sorted.filtered_peak_363
chr1	24285377	24286746	1370	50.85	18.78328	4.08380	15.78485	C694PACXX_7_7105.sorted.filtered_peak_364
chr1	24306469	24307392	924	56.09	22.96457	4.43777	19.86873	C694PACXX_7_7105.sorted.filtered_peak_365
chr1	24513885	24514187	303	16.46	3.65182	2.35769	1.36657	C694PACXX_7_7105.sorted.filtered_peak_366
chr1	24525824	24526147	324	17.63	5.16324	2.88246	2.70346	C694PACXX_7_7105.sorted.filtered_peak_367
chr1	24648290	24649094	805	33.15	9.22960	3.13685	6.54088	C694PACXX_7_7105.sorted.filtered_peak_368
chr1	24718487	24718935	449	21.86	4.80019	2.50412	2.36752	C694PACXX_7_7105.sorted.filtered_peak_369
chr1	24740078	24740468	391	36.24	9.08079	2.95228	6.40179	C694PACXX_7_7105.sorted.filtered_peak_370
chr1	24741921	24742434	514	59.91	24.27599	4.65671	21.09854	C694PACXX_7_7105.sorted.filtered_peak_371
chr1	24807731	24808235	505	17.51	5.09357	2.85899	2.64390	C694PACXX_7_7105.sorted.filtered_peak_372
chr1	24828555	24829755	1201	42.18	10.88432	2.94815	8.18167	C694PACXX_7_7105.sorted.filtered_peak_373
chr1	24861459	24861914	456	26.43	7.67829	3.14168	5.05295	C694PACXX_7_7105.sorted.filtered_peak_374
chr1	24866730	24867035	306	20.37	4.48246	2.46494	2.08967	C694PACXX_7_7105.sorted.filtered_peak_375
chr1	24969061	24970138	1078	83.77	37.60180	5.09085	34.08144	C694PACXX_7_7105.sorted.filtered_peak_376
chr1	25015054	25015511	458	15.62	4.55521	2.78965	2.13689	C694PACXX_7_7105.sorted.filtered_peak_377
chr1	25020910	25021194	285	16.47	4.19414	2.57400	1.83226	C694PACXX_7_7105.sorted.filtered_peak_378
chr1	25022017	25022391	375	16.98	4.43474	2.63875	2.04420	C694PACXX_7_7105.sorted.filtered_peak_379
chr1	25036272	25036705	434	14.92	3.89943	2.55187	1.57176	C694PACXX_7_7105.sorted.filtered_peak_380
chr1	25071316	25072222	907	80.62	38.25246	5.39272	34.71642	C694PACXX_7_7105.sorted.filtered_peak_381
chr1	25174406	25175246	841	40.18	14.18704	3.94206	11.29548	C694PACXX_7_7105.sorted.filtered_peak_382
chr1	25237608	25238086	479	34.84	10.69499	3.43888	7.92932	C694PACXX_7_7105.sorted.filtered_peak_383
chr1	25251621	25251978	358	36.80	6.03163	2.28863	3.51316	C694PACXX_7_7105.sorted.filtered_peak_384
chr1	25256104	25257208	1105	42.46	7.98380	2.49206	5.36373	C694PACXX_7_7105.sorted.filtered_peak_385
chr1	25281597	25282031	435	39.35	13.46882	3.77964	10.62516	C694PACXX_7_7105.sorted.filtered_peak_386
chr1	25291413	25292048	636	59.96	17.90661	3.54023	14.91169	C694PACXX_7_7105.sorted.filtered_peak_387
chr1	25311549	25312069	521	28.75	8.15123	3.09463	5.52108	C694PACXX_7_7105.sorted.filtered_peak_388
chr1	25319175	25319744	570	28.03	7.86569	3.06753	5.24737	C694PACXX_7_7105.sorted.filtered_peak_389
chr1	25330897	25331158	262	18.94	4.79472	2.65570	2.36472	C694PACXX_7_7105.sorted.filtered_peak_390
chr1	25348765	25349660	896	58.19	19.11278	3.88550	16.06744	C694PACXX_7_7105.sorted.filtered_peak_391
chr1	25357319	25357648	330	33.99	6.84763	2.54495	4.27707	C694PACXX_7_7105.sorted.filtered_peak_392
chr1	25358563	25359094	532	37.58	8.43605	2.74737	5.79398	C694PACXX_7_7105.sorted.filtered_peak_393
chr1	25392393	25392692	300	18.34	4.01763	2.40446	1.66930	C694PACXX_7_7105.sorted.filtered_peak_394
chr1	25422173	25422426	254	24.17	5.85591	2.72087	3.33922	C694PACXX_7_7105.sorted.filtered_peak_395
chr1	25426182	25426473	292	21.07	3.87866	2.23529	1.55231	C694PACXX_7_7105.sorted.filtered_peak_396
chr1	25558636	25559807	1172	28.77	8.59884	3.18007	5.96040	C694PACXX_7_7105.sorted.filtered_peak_397
chr1	25566054	25567074	1021	47.38	18.08277	4.15279	15.12383	C694PACXX_7_7105.sorted.filtered_peak_398
chr1	25573424	25574446	1023	69.73	27.96879	4.60789	24.68962	C694PACXX_7_7105.sorted.filtered_peak_399
chr1	25664709	25665738	1030	29.81	14.34653	4.69779	11.52407	C694PACXX_7_7105.sorted.filtered_peak_400
chr1	25683485	25683886	402	15.17	3.97159	2.56402	1.63692	C694PACXX_7_7105.sorted.filtered_peak_401
chr1	25756521	25757691	1171	51.41	17.60540	3.73555	14.66106	C694PACXX_7_7105.sorted.filtered_peak_402
chr1	25869788	25870594	807	27.59	8.41696	3.24966	5.77840	C694PACXX_7_7105.sorted.filtered_peak_403
chr1	25876101	25876647	547	21.17	5.51265	2.76094	3.03440	C694PACXX_7_7105.sorted.filtered_peak_404
chr1	25888751	25889288	538	27.08	7.17464	2.95757	4.57208	C694PACXX_7_7105.sorted.filtered_peak_405
chr1	25942715	25943502	788	38.42	10.51103	3.10518	7.79196	C694PACXX_7_7105.sorted.filtered_peak_406
chr1	25969175	25969604	430	34.07	12.81553	4.03782	9.97793	C694PACXX_7_7105.sorted.filtered_peak_407
chr1	25977959	25978338	380	16.01	4.08636	2.56398	1.73334	C694PACXX_7_7105.sorted.filtered_peak_408
chr1	26002371	26002964	594	23.52	6.52335	2.95247	3.97561	C694PACXX_7_7105.sorted.filtered_peak_409
chr1	26101370	26101833	464	27.91	9.30895	3.51177	6.61731	C694PACXX_7_7105.sorted.filtered_peak_410
chr1	26137382	26137668	287	20.84	5.12492	2.66032	2.67053	C694PACXX_7_7105.sorted.filtered_peak_411
chr1	26146053	26146973	921	41.37	11.98915	3.25547	9.22095	C694PACXX_7_7105.sorted.filtered_peak_412
chr1	26147153	26147488	336	30.61	6.01506	2.47920	3.48987	C694PACXX_7_7105.sorted.filtered_peak_413
chr1	26185591	26186421	831	35.03	12.44337	3.83389	9.62324	C694PACXX_7_7105.sorted.filtered_peak_414
chr1	26201782	26202241	460	21.92	6.13863	2.93707	3.61230	C694PACXX_7_7105.sorted.filtered_peak_415
chr1	26221915	26222304	390	24.55	7.38944	3.17052	4.78619	C694PACXX_7_7105.sorted.filtered_peak_416
chr1	26231677	26233150	1474	30.37	7.45244	2.75219	4.89901	C694PACXX_7_7105.sorted.filtered_peak_417
chr1	26249001	26249971	971	16.31	3.99247	2.49992	1.65659	C694PACXX_7_7105.sorted.filtered_peak_418
chr1	26297849	26298211	363	19.67	6.07310	3.09918	3.53439	C694PACXX_7_7105.sorted.filtered_peak_419
chr1	26317082	26317728	647	18.69	4.68629	2.63034	2.26761	C694PACXX_7_7105.sorted.filtered_peak_420
chr1	26324249	26325172	924	59.69	26.47767	4.88333	23.27899	C694PACXX_7_7105.sorted.filtered_peak_421
chr1	26361845	26362735	891	35.29	10.38773	3.37780	7.61664	C694PACXX_7_7105.sorted.filtered_peak_422
chr1	26431437	26431810	374	19.88	6.70845	3.30651	4.14373	C694PACXX_7_7105.sorted.filtered_peak_423
chr1	26437395	26438732	1338	51.12	19.28418	4.20394	16.25651	C694PACXX_7_7105.sorted.filtered_peak_424
chr1	26452806	26453303	498	41.19	17.31876	4.63771	14.33137	C694PACXX_7_7105.sorted.filtered_peak_425
chr1	26471680	26472136	457	15.84	4.63632	2.80842	2.21542	C694PACXX_7_7105.sorted.filtered_peak_426
chr1	26490581	26491029	449	18.75	4.09464	2.40269	1.75218	C694PACXX_7_7105.sorted.filtered_peak_427
chr1	26496151	26496660	510	30.20	10.92191	3.79918	8.16533	C694PACXX_7_7105.sorted.filtered_peak_428
chr1	26528557	26528835	279	15.93	3.78888	2.44280	1.47417	C694PACXX_7_7105.sorted.filtered_peak_429
chr1	26560267	26561249	983	88.91	43.40940	5.84066	39.73770	C694PACXX_7_7105.sorted.filtered_peak_430
chr1	26602785	26603040	256	29.75	5.39153	2.35341	2.91421	C694PACXX_7_7105.sorted.filtered_peak_431
chr1	26606147	26606711	565	40.24	6.89235	2.33863	4.34648	C694PACXX_7_7105.sorted.filtered_peak_432
chr1	26611200	26611807	608	54.02	11.50862	2.80418	8.70456	C694PACXX_7_7105.sorted.filtered_peak_433
chr1	26613927	26614307	381	44.93	9.31670	2.68017	6.62481	C694PACXX_7_7105.sorted.filtered_peak_434
chr1	26632812	26634057	1246	33.66	10.39067	3.24024	7.71199	C694PACXX_7_7105.sorted.filtered_peak_435
chr1	26634853	26635201	349	21.28	3.77883	2.19294	1.47326	C694PACXX_7_7105.sorted.filtered_peak_436
chr1	26644184	26644770	587	33.60	7.14295	2.60566	4.57294	C694PACXX_7_7105.sorted.filtered_peak_437
chr1	26648026	26648373	348	28.79	5.93671	2.53236	3.41410	C694PACXX_7_7105.sorted.filtered_peak_438
chr1	26662752	26663433	682	19.32	5.70953	2.95726	3.22049	C694PACXX_7_7105.sorted.filtered_peak_439
chr1	26690281	26690777	497	27.42	8.35878	3.27650	5.70406	C694PACXX_7_7105.sorted.filtered_peak_440
chr1	26704560	26705350	791	67.41	31.15914	5.40904	27.80284	C694PACXX_7_7105.sorted.filtered_peak_441
chr1	26710612	26710873	262	17.56	4.86057	2.78243	2.41250	C694PACXX_7_7105.sorted.filtered_peak_442
chr1	26717732	26718185	454	17.24	4.19300	2.53079	1.82987	C694PACXX_7_7105.sorted.filtered_peak_443
chr1	26743624	26744087	464	18.08	4.52195	2.60950	2.11667	C694PACXX_7_7105.sorted.filtered_peak_444
chr1	26758259	26759203	945	49.87	26.72196	5.70121	23.54553	C694PACXX_7_7105.sorted.filtered_peak_445
chr1	26798366	26799886	1521	50.99	14.70744	3.25690	11.85945	C694PACXX_7_7105.sorted.filtered_peak_446
chr1	26826548	26827970	1423	39.05	12.98394	3.74248	10.13208	C694PACXX_7_7105.sorted.filtered_peak_447
chr1	26855919	26856787	869	22.40	5.77461	2.78013	3.27817	C694PACXX_7_7105.sorted.filtered_peak_448
chr1	26868349	26868998	650	42.42	11.43754	3.21311	8.64034	C694PACXX_7_7105.sorted.filtered_peak_449
chr1	26872097	26872614	518	32.31	7.85726	2.82192	5.25092	C694PACXX_7_7105.sorted.filtered_peak_450
chr1	26928881	26929229	349	16.50	4.27975	2.61255	1.90064	C694PACXX_7_7105.sorted.filtered_peak_451
chr1	26946569	26948089	1521	48.18	16.35845	3.73684	13.43958	C694PACXX_7_7105.sorted.filtered_peak_452
chr1	27018850	27019136	287	34.78	4.35452	1.99005	1.96791	C694PACXX_7_7105.sorted.filtered_peak_453
chr1	27021883	27022637	755	57.53	13.85062	2.93236	11.02765	C694PACXX_7_7105.sorted.filtered_peak_454
chr1	27032911	27033166	256	15.55	3.53728	2.35962	1.26257	C694PACXX_7_7105.sorted.filtered_peak_455
chr1	27048154	27048523	370	15.62	3.71648	2.43030	1.41649	C694PACXX_7_7105.sorted.filtered_peak_456
chr1	27060526	27060904	379	16.20	4.73926	2.82547	2.31209	C694PACXX_7_7105.sorted.filtered_peak_457
chr1	27070474	27071023	550	40.59	15.31341	4.10720	12.41538	C694PACXX_7_7105.sorted.filtered_peak_458
chr1	27113846	27114840	995	71.30	23.26099	3.96616	20.08709	C694PACXX_7_7105.sorted.filtered_peak_459
chr1	27126001	27126297	297	14.15	3.56052	2.45124	1.29052	C694PACXX_7_7105.sorted.filtered_peak_460
chr1	27152803	27153498	696	31.87	10.01770	3.47435	7.27011	C694PACXX_7_7105.sorted.filtered_peak_461
chr1	27160014	27160568	555	45.71	18.24954	4.44046	15.24109	C694PACXX_7_7105.sorted.filtered_peak_462
chr1	27191153	27192129	977	48.39	19.95708	4.49282	16.92291	C694PACXX_7_7105.sorted.filtered_peak_463
chr1	27216415	27217179	765	24.68	7.41929	3.16642	4.81226	C694PACXX_7_7105.sorted.filtered_peak_464
chr1	27226402	27227376	975	22.66	7.34903	3.26341	4.76275	C694PACXX_7_7105.sorted.filtered_peak_465
chr1	27247719	27248774	1056	43.07	17.31751	4.10456	14.41252	C694PACXX_7_7105.sorted.filtered_peak_466
chr1	27320001	27320810	810	22.19	5.42236	2.68797	2.93484	C694PACXX_7_7105.sorted.filtered_peak_467
chr1	27371094	27371572	479	20.47	6.93764	3.32086	4.36866	C694PACXX_7_7105.sorted.filtered_peak_468
chr1	27438688	27438953	266	22.87	6.32716	2.95926	3.76937	C694PACXX_7_7105.sorted.filtered_peak_469
chr1	27463505	27464037	533	30.63	10.44447	3.60192	7.71315	C694PACXX_7_7105.sorted.filtered_peak_470
chr1	27481322	27482117	796	40.09	13.52000	3.69296	10.67860	C694PACXX_7_7105.sorted.filtered_peak_471
chr1	27524462	27524775	314	15.81	4.65991	2.82154	2.23020	C694PACXX_7_7105.sorted.filtered_peak_472
chr1	27560644	27561412	769	72.67	36.29440	5.68169	32.83965	C694PACXX_7_7105.sorted.filtered_peak_473
chr1	27611075	27611497	423	18.44	6.28068	3.26144	3.73983	C694PACXX_7_7105.sorted.filtered_peak_474
chr1	27627139	27627616	478	19.63	4.45182	2.49492	2.05464	C694PACXX_7_7105.sorted.filtered_peak_475
chr1	27648336	27649118	783	47.75	19.24610	4.39429	16.23296	C694PACXX_7_7105.sorted.filtered_peak_476
chr1	27668039	27668648	610	23.27	4.26195	2.27046	1.89180	C694PACXX_7_7105.sorted.filtered_peak_477
chr1	27669370	27670356	987	28.28	6.71875	2.70506	4.19016	C694PACXX_7_7105.sorted.filtered_peak_478
chr1	27683798	27684327	530	26.54	6.25467	2.73360	3.69604	C694PACXX_7_7105.sorted.filtered_peak_479
chr1	27691952	27692496	545	31.15	7.08172	2.72243	4.48735	C694PACXX_7_7105.sorted.filtered_peak_480
chr1	27718654	27719241	588	39.11	12.63396	3.58539	9.82368	C694PACXX_7_7105.sorted.filtered_peak_481
chr1	27744943	27745257	315	18.05	4.86503	2.72912	2.44197	C694PACXX_7_7105.sorted.filtered_peak_482
chr1	27781776	27782343	568	16.39	4.47987	2.68971	2.09447	C694PACXX_7_7105.sorted.filtered_peak_483
chr1	27816304	27817224	921	57.88	26.35516	5.19131	23.13372	C694PACXX_7_7105.sorted.filtered_peak_484
chr1	27894710	27895490	781	40.06	13.27804	3.66831	10.44037	C694PACXX_7_7105.sorted.filtered_peak_485
chr1	27930302	27930976	675	33.63	7.65756	2.70814	5.07301	C694PACXX_7_7105.sorted.filtered_peak_486
chr1	27944626	27945336	711	25.02	5.98031	2.72040	3.44982	C694PACXX_7_7105.sorted.filtered_peak_487
chr1	27949886	27950135	250	21.75	4.90871	2.54104	2.46766	C694PACXX_7_7105.sorted.filtered_peak_488
chr1	27959162	27959647	486	28.02	7.07012	2.84994	4.49694	C694PACXX_7_7105.sorted.filtered_peak_489
chr1	27986160	27986834	675	32.86	6.77716	2.56758	4.21055	C694PACXX_7_7105.sorted.filtered_peak_490
chr1	27989194	27989935	742	36.81	8.71926	2.87561	6.03927	C694PACXX_7_7105.sorted.filtered_peak_491
chr1	27998386	27999140	755	37.91	14.95883	4.12327	12.10301	C694PACXX_7_7105.sorted.filtered_peak_492
chr1	28051980	28053014	1035	80.27	42.35517	5.75561	38.75407	C694PACXX_7_7105.sorted.filtered_peak_493
chr1	28099248	28100117	870	61.61	27.81082	4.87732	24.58574	C694PACXX_7_7105.sorted.filtered_peak_494
chr1	28157043	28157861	819	37.41	14.42348	4.08790	11.56140	C694PACXX_7_7105.sorted.filtered_peak_495
chr1	28184559	28184918	360	19.78	6.83634	3.37067	4.26117	C694PACXX_7_7105.sorted.filtered_peak_496
chr1	28195552	28195902	351	26.43	6.95285	2.92364	4.36856	C694PACXX_7_7105.sorted.filtered_peak_497
chr1	28198712	28199544	833	23.89	5.36566	2.57349	2.89953	C694PACXX_7_7105.sorted.filtered_peak_498
chr1	28213577	28214127	551	24.28	4.97982	2.44493	2.53614	C694PACXX_7_7105.sorted.filtered_peak_499
chr1	28218043	28218370	328	24.75	6.80529	2.97968	4.23147	C694PACXX_7_7105.sorted.filtered_peak_500
chr1	28240829	28241543	715	51.29	24.63555	5.27061	21.48303	C694PACXX_7_7105.sorted.filtered_peak_501
chr1	28286097	28286858	762	32.01	11.23587	3.77263	8.45320	C694PACXX_7_7105.sorted.filtered_peak_502
chr1	28414645	28415505	861	58.20	27.26617	5.30880	24.02340	C694PACXX_7_7105.sorted.filtered_peak_503
chr1	28495757	28496258	502	37.75	16.11891	4.64868	13.16700	C694PACXX_7_7105.sorted.filtered_peak_504
chr1	28499202	28499498	297	21.60	4.46837	2.40770	2.06790	C694PACXX_7_7105.sorted.filtered_peak_505
chr1	28525886	28526867	982	23.68	6.70456	2.94662	4.17598	C694PACXX_7_7105.sorted.filtered_peak_506
chr1	28535505	28535918	414	15.47	4.48134	2.76456	2.07567	C694PACXX_7_7105.sorted.filtered_peak_507
chr1	28559394	28559723	330	36.44	10.51898	3.30128	7.76467	C694PACXX_7_7105.sorted.filtered_peak_508
chr1	28562354	28562965	612	47.48	17.96688	4.16455	14.98749	C694PACXX_7_7105.sorted.filtered_peak_509
chr1	28572998	28573384	387	30.43	4.51007	2.12189	2.10657	C694PACXX_7_7105.sorted.filtered_peak_510
chr1	28573592	28574182	591	75.88	33.82587	5.21840	30.39679	C694PACXX_7_7105.sorted.filtered_peak_511
chr1	28575015	28575264	250	29.86	4.50152	2.13240	2.10305	C694PACXX_7_7105.sorted.filtered_peak_512
chr1	28582722	28583147	426	36.38	9.84502	3.13739	7.11784	C694PACXX_7_7105.sorted.filtered_peak_513
chr1	28585591	28586404	814	48.05	18.05945	3.99772	15.12379	C694PACXX_7_7105.sorted.filtered_peak_514
chr1	28655259	28655787	529	57.74	29.64782	5.95083	26.33362	C694PACXX_7_7105.sorted.filtered_peak_515
chr1	28695804	28696846	1043	26.72	9.55107	3.67819	6.84371	C694PACXX_7_7105.sorted.filtered_peak_516
chr1	28776480	28776751	272	15.63	4.55852	2.79134	2.13914	C694PACXX_7_7105.sorted.filtered_peak_517
chr1	28832075	28832871	797	51.23	20.03341	4.27558	17.01480	C694PACXX_7_7105.sorted.filtered_peak_518
chr1	28844518	28845591	1074	36.37	12.76851	3.68500	9.98846	C694PACXX_7_7105.sorted.filtered_peak_519
chr1	28879165	28880247	1083	47.95	20.81262	4.47873	17.80545	C694PACXX_7_7105.sorted.filtered_peak_520
chr1	28907599	28908885	1287	48.76	16.84422	3.73114	13.95203	C694PACXX_7_7105.sorted.filtered_peak_521
chr1	28969187	28970211	1025	49.54	16.89964	3.77910	13.97265	C694PACXX_7_7105.sorted.filtered_peak_522
chr1	28974468	28975858	1391	54.25	19.31087	3.99603	16.29416	C694PACXX_7_7105.sorted.filtered_peak_523
chr1	28994851	28996597	1747	35.24	9.85208	3.17290	7.12953	C694PACXX_7_7105.sorted.filtered_peak_524
chr1	29062906	29064293	1388	49.47	18.63316	3.94075	15.68542	C694PACXX_7_7105.sorted.filtered_peak_525
chr1	29101602	29102135	534	18.83	5.31417	2.84242	2.85775	C694PACXX_7_7105.sorted.filtered_peak_526
chr1	29111626	29111892	267	20.64	7.65311	3.63139	5.01347	C694PACXX_7_7105.sorted.filtered_peak_527
chr1	29203503	29203978	476	15.44	4.44726	2.75736	2.04070	C694PACXX_7_7105.sorted.filtered_peak_528
chr1	29213256	29213732	477	39.80	11.90438	3.39202	9.11617	C694PACXX_7_7105.sorted.filtered_peak_529
chr1	29240686	29241728	1043	39.07	14.09169	3.85924	11.25346	C694PACXX_7_7105.sorted.filtered_peak_530
chr1	29253318	29253755	438	29.63	10.99544	3.88765	8.23081	C694PACXX_7_7105.sorted.filtered_peak_531
chr1	29450660	29451286	627	20.07	4.22563	2.39234	1.85957	C694PACXX_7_7105.sorted.filtered_peak_532
chr1	29507709	29508816	1108	66.60	26.18272	4.52536	22.96046	C694PACXX_7_7105.sorted.filtered_peak_533
chr1	29557165	29557675	511	30.42	10.49811	3.66748	7.75284	C694PACXX_7_7105.sorted.filtered_peak_534
chr1	29562786	29563299	514	25.18	6.39798	2.81419	3.85847	C694PACXX_7_7105.sorted.filtered_peak_535
chr1	29586281	29586634	354	15.87	3.64478	2.38513	1.35383	C694PACXX_7_7105.sorted.filtered_peak_536
chr1	30184892	30185230	339	18.14	4.27535	2.51256	1.89521	C694PACXX_7_7105.sorted.filtered_peak_537
chr1	30663921	30664370	450	32.05	10.73632	3.61566	7.97883	C694PACXX_7_7105.sorted.filtered_peak_538
chr1	30756045	30756418	374	22.02	7.35878	3.35025	4.76286	C694PACXX_7_7105.sorted.filtered_peak_539
chr1	31190853	31191969	1117	108.03	43.62411	4.78060	39.95284	C694PACXX_7_7105.sorted.filtered_peak_540
chr1	31205397	31205755	359	17.74	3.60342	2.27611	1.32076	C694PACXX_7_7105.sorted.filtered_peak_541
chr1	31216453	31217293	841	39.65	10.42862	3.08148	7.68449	C694PACXX_7_7105.sorted.filtered_peak_542
chr1	31229198	31230074	877	36.45	7.69778	2.61567	5.10325	C694PACXX_7_7105.sorted.filtered_peak_543
chr1	31230334	31230621	288	27.23	3.66890	1.98701	1.37827	C694PACXX_7_7105.sorted.filtered_peak_544
chr1	31252445	31252775	331	25.51	6.83234	2.93278	4.26288	C694PACXX_7_7105.sorted.filtered_peak_545
chr1	31263719	31264033	315	18.49	4.96748	2.74735	2.52717	C694PACXX_7_7105.sorted.filtered_peak_546
chr1	31297153	31297512	360	19.41	4.91107	2.67183	2.47205	C694PACXX_7_7105.sorted.filtered_peak_547
chr1	31432904	31433162	259	15.05	3.95251	2.56345	1.62103	C694PACXX_7_7105.sorted.filtered_peak_548
chr1	31482877	31483321	445	19.38	4.69026	2.59700	2.26591	C694PACXX_7_7105.sorted.filtered_peak_549
chr1	31509540	31509833	294	17.18	4.94985	2.82016	2.51918	C694PACXX_7_7105.sorted.filtered_peak_550
chr1	31538055	31538922	868	41.20	14.67543	3.93111	11.78614	C694PACXX_7_7105.sorted.filtered_peak_551
chr1	31627698	31628547	850	22.47	6.59802	3.04260	4.04664	C694PACXX_7_7105.sorted.filtered_peak_552
chr1	31643738	31644000	263	18.16	6.05873	3.21510	3.51760	C694PACXX_7_7105.sorted.filtered_peak_553
chr1	31654538	31654837	300	16.82	4.70338	2.74444	2.30102	C694PACXX_7_7105.sorted.filtered_peak_554
chr1	31655163	31655474	312	15.97	3.95106	2.50604	1.61991	C694PACXX_7_7105.sorted.filtered_peak_555
chr1	31769314	31770049	736	62.40	29.78371	5.36037	26.47968	C694PACXX_7_7105.sorted.filtered_peak_556
chr1	31867549	31867962	414	17.57	5.27191	2.91782	2.81221	C694PACXX_7_7105.sorted.filtered_peak_557
chr1	32014274	32014873	600	17.74	4.77985	2.71627	2.36412	C694PACXX_7_7105.sorted.filtered_peak_558
chr1	32029736	32029985	250	14.33	3.85808	2.57302	1.52302	C694PACXX_7_7105.sorted.filtered_peak_559
chr1	32110036	32111006	971	70.87	28.02162	4.70249	24.72683	C694PACXX_7_7105.sorted.filtered_peak_560
chr1	32253958	32254592	635	37.18	10.46799	3.23596	7.71973	C694PACXX_7_7105.sorted.filtered_peak_561
chr1	32254801	32255072	272	29.80	6.29898	2.59272	3.74433	C694PACXX_7_7105.sorted.filtered_peak_562
chr1	32314053	32314692	640	15.00	4.21259	2.68535	1.83091	C694PACXX_7_7105.sorted.filtered_peak_563
chr1	32354726	32355323	598	22.38	8.51069	3.73492	5.85278	C694PACXX_7_7105.sorted.filtered_peak_564
chr1	32403366	32404364	999	55.97	14.84048	3.22595	11.93210	C694PACXX_7_7105.sorted.filtered_peak_565
chr1	32405409	32405801	393	44.23	5.90801	2.10568	3.39618	C694PACXX_7_7105.sorted.filtered_peak_566
chr1	32409235	32410447	1213	37.12	8.35947	2.74075	5.71953	C694PACXX_7_7105.sorted.filtered_peak_567
chr1	32421627	32422135	509	29.39	9.62154	3.45846	6.93561	C694PACXX_7_7105.sorted.filtered_peak_568
chr1	32423450	32423751	302	22.48	5.41063	2.67485	2.92187	C694PACXX_7_7105.sorted.filtered_peak_569
chr1	32450288	32450643	356	20.01	4.72701	2.57076	2.30334	C694PACXX_7_7105.sorted.filtered_peak_570
chr1	32478979	32480087	1109	77.34	32.98669	4.62340	29.62138	C694PACXX_7_7105.sorted.filtered_peak_571
chr1	32538252	32539224	973	60.12	23.72637	4.53393	20.56194	C694PACXX_7_7105.sorted.filtered_peak_572
chr1	32573389	32574376	988	30.94	9.06263	3.18241	6.40649	C694PACXX_7_7105.sorted.filtered_peak_573
chr1	32645040	32646047	1008	49.79	19.39502	4.27150	16.38177	C694PACXX_7_7105.sorted.filtered_peak_574
chr1	32666830	32667103	274	25.87	4.28523	2.19442	1.90152	C694PACXX_7_7105.sorted.filtered_peak_575
chr1	32671119	32671414	296	25.69	5.35413	2.49980	2.87336	C694PACXX_7_7105.sorted.filtered_peak_576
chr1	32687752	32688346	595	36.52	16.46855	4.63330	13.56945	C694PACXX_7_7105.sorted.filtered_peak_577
chr1	32715469	32716097	629	42.74	12.10405	3.24039	9.32586	C694PACXX_7_7105.sorted.filtered_peak_578
chr1	32722247	32722627	381	18.78	3.91078	2.33974	1.58480	C694PACXX_7_7105.sorted.filtered_peak_579
chr1	32729566	32729830	265	15.46	4.46018	2.76276	2.04899	C694PACXX_7_7105.sorted.filtered_peak_580
chr1	32757027	32758215	1189	51.49	23.41006	4.77928	20.32102	C694PACXX_7_7105.sorted.filtered_peak_581
chr1	32787235	32787809	575	16.06	3.93348	2.49601	1.59846	C694PACXX_7_7105.sorted.filtered_peak_582
chr1	32800744	32801057	314	24.14	4.26227	2.24149	1.89020	C694PACXX_7_7105.sorted.filtered_peak_583
chr1	32801780	32802029	250	27.59	5.81844	2.55708	3.29495	C694PACXX_7_7105.sorted.filtered_peak_584
chr1	32816678	32817502	825	41.24	14.40768	3.91508	11.50940	C694PACXX_7_7105.sorted.filtered_peak_585
chr1	32837696	32838079	384	22.59	7.03815	3.20109	4.45056	C694PACXX_7_7105.sorted.filtered_peak_586
chr1	32859827	32860643	817	57.66	27.15308	5.20314	23.92549	C694PACXX_7_7105.sorted.filtered_peak_587
chr1	32966232	32966531	300	17.45	4.57186	2.66036	2.16945	C694PACXX_7_7105.sorted.filtered_peak_588
chr1	32986102	32986355	254	20.04	7.23291	3.53052	4.61328	C694PACXX_7_7105.sorted.filtered_peak_589
chr1	33093166	33093421	256	17.31	5.53840	3.07269	3.03662	C694PACXX_7_7105.sorted.filtered_peak_590
chr1	33115887	33117206	1320	65.12	25.57482	4.34875	22.39983	C694PACXX_7_7105.sorted.filtered_peak_591
chr1	33177744	33178244	501	27.11	10.61776	4.04912	7.85126	C694PACXX_7_7105.sorted.filtered_peak_592
chr1	33219446	33219778	333	23.17	7.02739	3.16126	4.44003	C694PACXX_7_7105.sorted.filtered_peak_593
chr1	33238685	33238980	296	21.54	5.72005	2.83768	3.20261	C694PACXX_7_7105.sorted.filtered_peak_594
chr1	33264489	33265106	618	31.80	11.52475	3.76354	8.77597	C694PACXX_7_7105.sorted.filtered_peak_595
chr1	33266689	33267357	669	30.35	10.93687	3.66773	8.23321	C694PACXX_7_7105.sorted.filtered_peak_596
chr1	33282502	33283742	1241	51.55	19.56575	3.90476	16.62403	C694PACXX_7_7105.sorted.filtered_peak_597
chr1	33429460	33429859	400	24.00	4.02424	2.17548	1.68232	C694PACXX_7_7105.sorted.filtered_peak_598
chr1	33430238	33430743	506	51.81	21.50518	4.63706	18.41998	C694PACXX_7_7105.sorted.filtered_peak_599
chr1	33446828	33447136	309	26.30	7.78882	3.19084	5.15775	C694PACXX_7_7105.sorted.filtered_peak_600
chr1	33450057	33450357	301	21.90	4.72463	2.47022	2.31048	C694PACXX_7_7105.sorted.filtered_peak_601
chr1	33458001	33458612	612	18.10	3.84138	2.34760	1.52300	C694PACXX_7_7105.sorted.filtered_peak_602
chr1	33502256	33502881	626	46.68	22.34670	5.20683	19.25313	C694PACXX_7_7105.sorted.filtered_peak_603
chr1	33511156	33511937	782	26.37	9.02411	3.54872	6.33709	C694PACXX_7_7105.sorted.filtered_peak_604
chr1	33546384	33547076	693	36.39	13.60378	3.96613	10.77007	C694PACXX_7_7105.sorted.filtered_peak_605
chr1	33564748	33565514	767	41.00	14.46105	3.95810	11.55786	C694PACXX_7_7105.sorted.filtered_peak_606
chr1	33592632	33593518	887	68.62	27.16781	4.38068	23.96375	C694PACXX_7_7105.sorted.filtered_peak_607
chr1	33646373	33647778	1406	25.40	5.93690	2.63098	3.45435	C694PACXX_7_7105.sorted.filtered_peak_608
chr1	33721060	33721699	640	21.22	4.75842	2.52013	2.33008	C694PACXX_7_7105.sorted.filtered_peak_609
chr1	33721953	33722461	509	25.36	6.84936	2.93471	4.29028	C694PACXX_7_7105.sorted.filtered_peak_610
chr1	33760859	33761341	483	16.23	4.66109	2.77928	2.25236	C694PACXX_7_7105.sorted.filtered_peak_611
chr1	33814908	33816153	1246	41.39	12.79737	3.43632	9.99679	C694PACXX_7_7105.sorted.filtered_peak_612
chr1	33862787	33863145	359	15.93	4.03103	2.54452	1.68838	C694PACXX_7_7105.sorted.filtered_peak_613
chr1	33896329	33896881	553	23.11	7.14206	3.17014	4.56855	C694PACXX_7_7105.sorted.filtered_peak_614
chr1	33937921	33938433	513	32.93	9.55175	3.20118	6.87004	C694PACXX_7_7105.sorted.filtered_peak_615
chr1	34098781	34099151	371	16.47	4.32567	2.63410	1.94185	C694PACXX_7_7105.sorted.filtered_peak_616
chr1	34656292	34656564	273	15.73	3.77130	2.44581	1.46629	C694PACXX_7_7105.sorted.filtered_peak_617
chr1	35318237	35318653	417	20.17	5.71457	2.89740	3.22225	C694PACXX_7_7105.sorted.filtered_peak_618
chr1	35325024	35325677	654	34.90	11.12656	3.42392	8.40141	C694PACXX_7_7105.sorted.filtered_peak_619
chr1	35331768	35332317	550	26.68	6.52147	2.76765	3.97739	C694PACXX_7_7105.sorted.filtered_peak_620
chr1	35450585	35451194	610	26.18	8.49462	3.43848	5.81455	C694PACXX_7_7105.sorted.filtered_peak_621
chr1	35496975	35497759	785	39.14	14.41902	3.95504	11.56845	C694PACXX_7_7105.sorted.filtered_peak_622
chr1	35544676	35545401	726	27.79	10.96107	4.00093	8.21352	C694PACXX_7_7105.sorted.filtered_peak_623
chr1	35657535	35659140	1606	46.79	15.39760	3.44382	12.56499	C694PACXX_7_7105.sorted.filtered_peak_624
chr1	35733977	35734744	768	31.81	11.11694	3.75096	8.34161	C694PACXX_7_7105.sorted.filtered_peak_625
chr1	35923267	35923607	341	23.72	7.33783	3.23235	4.72598	C694PACXX_7_7105.sorted.filtered_peak_626
chr1	35965239	35965823	585	22.80	7.19592	3.24670	4.59587	C694PACXX_7_7105.sorted.filtered_peak_627
chr1	35971553	35972374	822	34.34	11.30741	3.60812	8.52634	C694PACXX_7_7105.sorted.filtered_peak_628
chr1	36004666	36005442	777	19.67	4.24899	2.42006	1.87857	C694PACXX_7_7105.sorted.filtered_peak_629
chr1	36022689	36023496	808	49.43	13.98538	3.34022	11.11931	C694PACXX_7_7105.sorted.filtered_peak_630
chr1	36043283	36043775	493	16.40	4.14496	2.55952	1.78712	C694PACXX_7_7105.sorted.filtered_peak_631
chr1	36106827	36107487	661	34.16	12.18208	3.79482	9.39320	C694PACXX_7_7105.sorted.filtered_peak_632
chr1	36181138	36181411	274	18.79	3.89725	2.33938	1.56964	C694PACXX_7_7105.sorted.filtered_peak_633
chr1	36184198	36184879	682	26.72	7.43813	3.05182	4.82773	C694PACXX_7_7105.sorted.filtered_peak_634
chr1	36234803	36235803	1001	42.76	16.39290	4.30220	13.42463	C694PACXX_7_7105.sorted.filtered_peak_635
chr1	36273701	36274086	386	19.57	4.03095	2.34591	1.68938	C694PACXX_7_7105.sorted.filtered_peak_636
chr1	36348515	36349258	744	45.26	17.60285	4.30313	14.61604	C694PACXX_7_7105.sorted.filtered_peak_637
chr1	36396290	36397310	1021	42.78	14.32156	3.69939	11.45067	C694PACXX_7_7105.sorted.filtered_peak_638
chr1	36489143	36489392	250	14.87	4.13911	2.66382	1.76329	C694PACXX_7_7105.sorted.filtered_peak_639
chr1	36554014	36554867	854	40.16	10.67388	3.14223	7.91256	C694PACXX_7_7105.sorted.filtered_peak_640
chr1	36565275	36565964	690	21.52	5.66060	2.81099	3.15234	C694PACXX_7_7105.sorted.filtered_peak_641
chr1	36574674	36574994	321	24.64	7.68201	3.29170	5.04377	C694PACXX_7_7105.sorted.filtered_peak_642
chr1	36600703	36601124	422	16.41	3.95115	2.48191	1.60986	C694PACXX_7_7105.sorted.filtered_peak_643
chr1	36614618	36615546	929	65.27	24.37991	4.14520	21.23543	C694PACXX_7_7105.sorted.filtered_peak_644
chr1	36621187	36621905	719	47.67	13.49361	3.30351	10.65061	C694PACXX_7_7105.sorted.filtered_peak_645
chr1	36653754	36654005	252	20.03	7.19250	3.52858	4.56825	C694PACXX_7_7105.sorted.filtered_peak_646
chr1	36689193	36690455	1263	79.52	34.42340	4.82357	30.98598	C694PACXX_7_7105.sorted.filtered_peak_647
chr1	36751100	36751414	315	16.44	5.02308	2.92591	2.56427	C694PACXX_7_7105.sorted.filtered_peak_648
chr1	36771954	36772836	883	37.29	13.29941	3.77184	10.47841	C694PACXX_7_7105.sorted.filtered_peak_649
chr1	36788989	36789672	684	25.19	5.41037	2.53416	2.93203	C694PACXX_7_7105.sorted.filtered_peak_650
chr1	36839232	36840394	1163	26.79	6.40697	2.73734	3.86354	C694PACXX_7_7105.sorted.filtered_peak_651
chr1	36850989	36852354	1366	65.60	22.53971	3.82092	19.45820	C694PACXX_7_7105.sorted.filtered_peak_652
chr1	36863000	36863741	742	28.38	8.48574	3.22823	5.82558	C694PACXX_7_7105.sorted.filtered_peak_653
chr1	36886248	36886973	726	20.12	6.09519	3.02542	3.58541	C694PACXX_7_7105.sorted.filtered_peak_654
chr1	36915891	36916632	742	25.22	7.49119	3.14880	4.88120	C694PACXX_7_7105.sorted.filtered_peak_655
chr1	36929621	36930416	796	31.19	9.98542	3.39871	7.28853	C694PACXX_7_7105.sorted.filtered_peak_656
chr1	37920467	37920939	473	14.68	3.95855	2.59496	1.62175	C694PACXX_7_7105.sorted.filtered_peak_657
chr1	37939884	37940401	518	42.70	10.24911	2.92714	7.51800	C694PACXX_7_7105.sorted.filtered_peak_658
chr1	37979645	37980801	1157	31.51	11.15893	3.62596	8.42858	C694PACXX_7_7105.sorted.filtered_peak_659
chr1	38019712	38020123	412	36.30	16.76504	4.91763	13.81347	C694PACXX_7_7105.sorted.filtered_peak_660
chr1	38061219	38061967	749	43.52	20.73660	4.99388	17.70966	C694PACXX_7_7105.sorted.filtered_peak_661
chr1	38156005	38156486	482	62.29	21.11659	3.97585	18.02489	C694PACXX_7_7105.sorted.filtered_peak_662
chr1	38157460	38158312	853	58.30	19.34566	3.74270	16.34872	C694PACXX_7_7105.sorted.filtered_peak_663
chr1	38259403	38259940	538	15.84	3.77614	2.44206	1.46606	C694PACXX_7_7105.sorted.filtered_peak_664
chr1	38273315	38274395	1081	32.10	8.60309	2.93921	5.98956	C694PACXX_7_7105.sorted.filtered_peak_665
chr1	38324971	38326084	1114	40.57	15.20841	4.03009	12.31543	C694PACXX_7_7105.sorted.filtered_peak_666
chr1	38397128	38397748	621	36.51	15.58974	4.47070	12.70401	C694PACXX_7_7105.sorted.filtered_peak_667
chr1	38412208	38412802	595	19.26	5.67352	2.94530	3.18688	C694PACXX_7_7105.sorted.filtered_peak_668
chr1	38455023	38456073	1051	32.35	12.26070	3.75821	9.52478	C694PACXX_7_7105.sorted.filtered_peak_669
chr1	38465031	38465286	256	22.31	4.92141	2.51457	2.48765	C694PACXX_7_7105.sorted.filtered_peak_670
chr1	38470314	38470577	264	20.88	3.75636	2.20119	1.44951	C694PACXX_7_7105.sorted.filtered_peak_671
chr1	38478044	38478752	709	44.72	16.13050	3.97501	13.20137	C694PACXX_7_7105.sorted.filtered_peak_672
chr1	38493884	38494247	364	21.87	4.82714	2.51552	2.38726	C694PACXX_7_7105.sorted.filtered_peak_673
chr1	38495769	38496170	402	23.87	5.51954	2.63353	3.02763	C694PACXX_7_7105.sorted.filtered_peak_674
chr1	38512246	38513066	821	22.92	5.35296	2.62384	2.87858	C694PACXX_7_7105.sorted.filtered_peak_675
chr1	38993020	38993432	413	17.50	5.13932	2.87744	2.68770	C694PACXX_7_7105.sorted.filtered_peak_676
chr1	39024889	39025538	650	31.11	8.59061	3.05473	5.95745	C694PACXX_7_7105.sorted.filtered_peak_677
chr1	39300847	39301190	344	18.40	5.47240	2.95554	2.98236	C694PACXX_7_7105.sorted.filtered_peak_678
chr1	39324882	39325965	1084	50.03	20.31915	4.34932	17.29745	C694PACXX_7_7105.sorted.filtered_peak_679
chr1	39338551	39339568	1018	51.25	21.97418	4.55360	18.91639	C694PACXX_7_7105.sorted.filtered_peak_680
chr1	39456449	39457283	835	44.24	17.78679	4.25369	14.84979	C694PACXX_7_7105.sorted.filtered_peak_681
chr1	39491654	39492503	850	28.77	12.47032	4.42130	9.65661	C694PACXX_7_7105.sorted.filtered_peak_682
chr1	39498241	39498577	337	16.17	4.87504	2.88200	2.42951	C694PACXX_7_7105.sorted.filtered_peak_683
chr1	39564193	39564543	351	16.84	4.99443	2.87924	2.54456	C694PACXX_7_7105.sorted.filtered_peak_684
chr1	39571546	39571821	276	21.90	4.61959	2.43748	2.20992	C694PACXX_7_7105.sorted.filtered_peak_685
chr1	39649359	39649748	390	25.36	8.11812	3.33095	5.47980	C694PACXX_7_7105.sorted.filtered_peak_686
chr1	39657840	39658357	518	33.94	8.84494	3.01052	6.17571	C694PACXX_7_7105.sorted.filtered_peak_687
chr1	39662503	39662812	310	25.16	5.15408	2.45672	2.69882	C694PACXX_7_7105.sorted.filtered_peak_688
chr1	39670197	39671419	1223	24.15	6.35039	2.86840	3.80494	C694PACXX_7_7105.sorted.filtered_peak_689
chr1	39681251	39681629	379	22.13	7.57493	3.44825	4.94806	C694PACXX_7_7105.sorted.filtered_peak_690
chr1	39733944	39734210	267	20.26	4.52671	2.49274	2.11657	C694PACXX_7_7105.sorted.filtered_peak_691
chr1	39874065	39874989	925	35.85	11.32618	3.42003	8.58786	C694PACXX_7_7105.sorted.filtered_peak_692
chr1	39956659	39957595	937	21.22	7.19713	3.37521	4.60049	C694PACXX_7_7105.sorted.filtered_peak_693
chr1	39974982	39975240	259	15.59	4.54098	2.78399	2.12673	C694PACXX_7_7105.sorted.filtered_peak_694
chr1	39991473	39991902	430	30.21	13.87218	4.74141	11.00745	C694PACXX_7_7105.sorted.filtered_peak_695
chr1	40004842	40005135	294	16.76	5.22571	2.97957	2.75229	C694PACXX_7_7105.sorted.filtered_peak_696
chr1	40024920	40025514	595	17.97	5.80757	3.09857	3.30960	C694PACXX_7_7105.sorted.filtered_peak_697
chr1	40041460	40042725	1266	24.90	6.33879	2.80246	3.81365	C694PACXX_7_7105.sorted.filtered_peak_698
chr1	40105032	40105588	557	18.64	5.09940	2.78118	2.65407	C694PACXX_7_7105.sorted.filtered_peak_699
chr1	40157011	40157514	504	25.94	8.25004	3.39308	5.57489	C694PACXX_7_7105.sorted.filtered_peak_700
chr1	40185731	40186031	301	14.78	4.08944	2.64728	1.72199	C694PACXX_7_7105.sorted.filtered_peak_701
chr1	40204308	40204887	580	28.58	9.84749	3.64900	7.11837	C694PACXX_7_7105.sorted.filtered_peak_702
chr1	40254332	40255091	760	16.56	5.09963	2.94704	2.63416	C694PACXX_7_7105.sorted.filtered_peak_703
chr1	40264717	40265181	465	24.11	9.32365	3.85540	6.62791	C694PACXX_7_7105.sorted.filtered_peak_704
chr1	40282265	40282726	462	18.00	5.02972	2.81365	2.57210	C694PACXX_7_7105.sorted.filtered_peak_705
chr1	40348832	40349383	552	45.37	21.42332	5.29297	18.31405	C694PACXX_7_7105.sorted.filtered_peak_706
chr1	40367225	40367906	682	20.41	4.55222	2.48653	2.15198	C694PACXX_7_7105.sorted.filtered_peak_707
chr1	40420584	40420855	272	23.13	5.45499	2.65689	2.95905	C694PACXX_7_7105.sorted.filtered_peak_708
chr1	40505204	40506597	1394	77.00	26.43205	3.85669	23.22366	C694PACXX_7_7105.sorted.filtered_peak_709
chr1	40515476	40515807	332	16.94	4.13197	2.52249	1.77655	C694PACXX_7_7105.sorted.filtered_peak_710
chr1	40525131	40525541	411	24.76	6.87878	2.97261	4.32178	C694PACXX_7_7105.sorted.filtered_peak_711
chr1	40545563	40545812	250	15.60	3.77314	2.45421	1.46964	C694PACXX_7_7105.sorted.filtered_peak_712
chr1	40562420	40563266	847	30.49	10.93856	3.66467	8.22728	C694PACXX_7_7105.sorted.filtered_peak_713
chr1	40618783	40619168	386	16.65	4.82549	2.82222	2.39447	C694PACXX_7_7105.sorted.filtered_peak_714
chr1	40626612	40627731	1120	39.63	15.42580	4.16115	12.52736	C694PACXX_7_7105.sorted.filtered_peak_715
chr1	40652030	40652482	453	19.48	5.56004	2.90555	3.06857	C694PACXX_7_7105.sorted.filtered_peak_716
chr1	40707392	40707700	309	22.57	6.84388	3.12198	4.27895	C694PACXX_7_7105.sorted.filtered_peak_717
chr1	40723251	40724181	931	41.56	14.59641	3.79700	11.74347	C694PACXX_7_7105.sorted.filtered_peak_718
chr1	40781020	40781489	470	24.40	5.20085	2.49757	2.75116	C694PACXX_7_7105.sorted.filtered_peak_719
chr1	40804401	40804712	312	22.99	6.48311	2.98444	3.92996	C694PACXX_7_7105.sorted.filtered_peak_720
chr1	40807141	40807596	456	18.81	3.71392	2.26999	1.41316	C694PACXX_7_7105.sorted.filtered_peak_721
chr1	40838890	40840576	1687	36.91	10.68476	3.17871	7.97476	C694PACXX_7_7105.sorted.filtered_peak_722
chr1	40851232	40851955	724	36.60	8.32938	2.77377	5.68374	C694PACXX_7_7105.sorted.filtered_peak_723
chr1	40915366	40916419	1054	31.63	9.79505	3.35509	7.08973	C694PACXX_7_7105.sorted.filtered_peak_724
chr1	40916687	40917051	365	20.66	3.96555	2.27593	1.63531	C694PACXX_7_7105.sorted.filtered_peak_725
chr1	40942813	40943310	498	18.33	5.21399	2.85789	2.74530	C694PACXX_7_7105.sorted.filtered_peak_726
chr1	40974117	40974953	837	25.48	10.02948	3.91393	7.32230	C694PACXX_7_7105.sorted.filtered_peak_727
chr1	40996839	40997672	834	35.14	14.69184	4.41510	11.80910	C694PACXX_7_7105.sorted.filtered_peak_728
chr1	41131025	41131743	719	35.00	10.68160	3.42843	7.91410	C694PACXX_7_7105.sorted.filtered_peak_729
chr1	41157033	41158175	1143	45.20	14.25576	3.57659	11.39596	C694PACXX_7_7105.sorted.filtered_peak_730
chr1	41174554	41175133	580	23.62	6.08225	2.83128	3.54172	C694PACXX_7_7105.sorted.filtered_peak_731
chr1	41178790	41179051	262	20.53	4.65464	2.52404	2.22999	C694PACXX_7_7105.sorted.filtered_peak_732
chr1	41267801	41268663	863	26.56	7.25710	2.97928	4.67428	C694PACXX_7_7105.sorted.filtered_peak_733
chr1	41284272	41284609	338	25.10	7.37800	3.13737	4.77079	C694PACXX_7_7105.sorted.filtered_peak_734
chr1	41315513	41316036	524	21.65	5.92160	2.89567	3.39439	C694PACXX_7_7105.sorted.filtered_peak_735
chr1	41327849	41328594	746	44.58	17.52403	4.30258	14.55324	C694PACXX_7_7105.sorted.filtered_peak_736
chr1	41341440	41341981	542	32.38	11.45830	3.87165	8.64491	C694PACXX_7_7105.sorted.filtered_peak_737
chr1	41418076	41418480	405	15.30	3.93003	2.53803	1.59672	C694PACXX_7_7105.sorted.filtered_peak_738
chr1	41444991	41446000	1010	69.52	28.61810	4.52901	25.39443	C694PACXX_7_7105.sorted.filtered_peak_739
chr1	41469339	41469696	358	22.70	6.50495	3.01349	3.94840	C694PACXX_7_7105.sorted.filtered_peak_740
chr1	41733897	41734317	421	16.96	4.86178	2.81317	2.42864	C694PACXX_7_7105.sorted.filtered_peak_741
chr1	41826571	41827288	718	51.28	17.76140	4.01606	14.75423	C694PACXX_7_7105.sorted.filtered_peak_742
chr1	42039735	42040320	586	21.14	5.54785	2.78796	3.05977	C694PACXX_7_7105.sorted.filtered_peak_743
chr1	42127963	42128396	434	28.94	7.04281	2.79675	4.47462	C694PACXX_7_7105.sorted.filtered_peak_744
chr1	42139064	42139753	690	29.43	8.29119	3.13482	5.63046	C694PACXX_7_7105.sorted.filtered_peak_745
chr1	42149584	42150096	513	26.01	5.35443	2.48812	2.87306	C694PACXX_7_7105.sorted.filtered_peak_746
chr1	42217092	42217366	275	19.72	4.62268	2.54639	2.21317	C694PACXX_7_7105.sorted.filtered_peak_747
chr1	42257337	42257598	262	19.09	4.83029	2.66742	2.38715	C694PACXX_7_7105.sorted.filtered_peak_748
chr1	42268627	42269059	433	34.79	11.06481	3.51623	8.29510	C694PACXX_7_7105.sorted.filtered_peak_749
chr1	42328304	42328707	404	18.12	4.00236	2.40877	1.66247	C694PACXX_7_7105.sorted.filtered_peak_750
chr1	42356956	42357614	659	32.30	9.93360	3.39120	7.20437	C694PACXX_7_7105.sorted.filtered_peak_751
chr1	42363834	42364311	478	24.62	6.80328	2.97796	4.23420	C694PACXX_7_7105.sorted.filtered_peak_752
chr1	42385475	42386128	654	43.23	15.22344	3.86305	12.33630	C694PACXX_7_7105.sorted.filtered_peak_753
chr1	42446938	42447324	387	17.93	4.79398	2.72125	2.36306	C694PACXX_7_7105.sorted.filtered_peak_754
chr1	42500912	42502083	1172	50.79	18.08440	3.91651	15.11403	C694PACXX_7_7105.sorted.filtered_peak_755
chr1	42800025	42801449	1425	39.62	12.25785	3.39980	9.48069	C694PACXX_7_7105.sorted.filtered_peak_756
chr1	42846090	42846560	471	19.06	5.34396	2.84836	2.86954	C694PACXX_7_7105.sorted.filtered_peak_757
chr1	42921685	42922849	1165	41.91	14.68153	3.90634	11.78510	C694PACXX_7_7105.sorted.filtered_peak_758
chr1	42928619	42929104	486	54.19	27.07571	5.68971	23.82697	C694PACXX_7_7105.sorted.filtered_peak_759
chr1	42995382	42995682	301	15.68	4.00554	2.54999	1.66406	C694PACXX_7_7105.sorted.filtered_peak_760
chr1	43123638	43124461	824	37.72	14.17940	4.08328	11.30125	C694PACXX_7_7105.sorted.filtered_peak_761
chr1	43147378	43148166	789	49.17	18.45431	4.04618	15.49971	C694PACXX_7_7105.sorted.filtered_peak_762
chr1	43148714	43148972	259	25.97	4.24623	2.17950	1.86739	C694PACXX_7_7105.sorted.filtered_peak_763
chr1	43232328	43233316	989	69.18	31.80131	5.01418	28.46848	C694PACXX_7_7105.sorted.filtered_peak_764
chr1	43282334	43283299	966	71.50	32.98178	5.18766	29.60591	C694PACXX_7_7105.sorted.filtered_peak_765
chr1	43311931	43312456	526	38.63	13.64120	3.90126	10.77614	C694PACXX_7_7105.sorted.filtered_peak_766
chr1	43389645	43390620	976	44.61	14.46437	3.64113	11.58787	C694PACXX_7_7105.sorted.filtered_peak_767
chr1	43397528	43398229	702	43.53	12.01097	3.26817	9.19286	C694PACXX_7_7105.sorted.filtered_peak_768
chr1	43423823	43424910	1088	47.57	14.48362	3.35645	11.65870	C694PACXX_7_7105.sorted.filtered_peak_769
chr1	43488065	43488314	250	14.96	3.89661	2.54723	1.56930	C694PACXX_7_7105.sorted.filtered_peak_770
chr1	43637668	43638505	838	45.66	17.76294	4.29666	14.79010	C694PACXX_7_7105.sorted.filtered_peak_771
chr1	43814641	43815313	673	26.59	7.62979	3.12489	5.00246	C694PACXX_7_7105.sorted.filtered_peak_772
chr1	43824195	43824807	613	54.27	25.05756	5.15215	21.87659	C694PACXX_7_7105.sorted.filtered_peak_773
chr1	43833359	43834201	843	48.82	17.09665	3.97601	14.12303	C694PACXX_7_7105.sorted.filtered_peak_774
chr1	43855224	43855903	680	37.45	14.57762	4.05986	11.73320	C694PACXX_7_7105.sorted.filtered_peak_775
chr1	43919222	43919775	554	22.19	5.68908	2.77675	3.18623	C694PACXX_7_7105.sorted.filtered_peak_776
chr1	44115389	44116319	931	83.58	39.33195	5.56198	35.76364	C694PACXX_7_7105.sorted.filtered_peak_777
chr1	44172661	44173667	1007	36.00	10.85754	3.36077	8.10231	C694PACXX_7_7105.sorted.filtered_peak_778
chr1	44228986	44229327	342	16.26	4.92500	2.89629	2.47516	C694PACXX_7_7105.sorted.filtered_peak_779
chr1	44412029	44412849	821	67.41	30.40671	5.17774	27.08918	C694PACXX_7_7105.sorted.filtered_peak_780
chr1	44435329	44435801	473	45.58	13.06948	3.30041	10.25057	C694PACXX_7_7105.sorted.filtered_peak_781
chr1	44440145	44440780	636	55.95	15.74118	3.40668	12.79537	C694PACXX_7_7105.sorted.filtered_peak_782
chr1	44457090	44457765	676	25.57	6.83455	2.94947	4.24585	C694PACXX_7_7105.sorted.filtered_peak_783
chr1	44495585	44496478	894	38.57	11.98903	3.43211	9.21645	C694PACXX_7_7105.sorted.filtered_peak_784
chr1	44678850	44679648	799	31.77	9.80110	3.38142	7.08530	C694PACXX_7_7105.sorted.filtered_peak_785
chr1	44820557	44821241	685	45.82	20.87480	4.82552	17.84273	C694PACXX_7_7105.sorted.filtered_peak_786
chr1	45060659	45061129	471	18.48	5.17568	2.82799	2.71317	C694PACXX_7_7105.sorted.filtered_peak_787
chr1	45097407	45098223	817	44.16	14.89572	3.81422	11.99346	C694PACXX_7_7105.sorted.filtered_peak_788
chr1	45139673	45140482	810	93.73	44.32256	5.76646	40.61888	C694PACXX_7_7105.sorted.filtered_peak_789
chr1	45173725	45174124	400	15.01	3.93884	2.56389	1.60338	C694PACXX_7_7105.sorted.filtered_peak_790
chr1	45180723	45181151	429	20.45	6.11536	3.05074	3.57514	C694PACXX_7_7105.sorted.filtered_peak_791
chr1	45187111	45187937	827	31.25	8.93105	3.18553	6.24595	C694PACXX_7_7105.sorted.filtered_peak_792
chr1	45196179	45197217	1039	31.56	8.99372	3.20919	6.29437	C694PACXX_7_7105.sorted.filtered_peak_793
chr1	45204961	45205963	1003	35.64	13.17308	3.86867	10.35722	C694PACXX_7_7105.sorted.filtered_peak_794
chr1	45240840	45241619	780	40.06	16.30709	4.34267	13.38260	C694PACXX_7_7105.sorted.filtered_peak_795
chr1	45251764	45252042	279	22.21	5.54561	2.73791	3.04146	C694PACXX_7_7105.sorted.filtered_peak_796
chr1	45259146	45259574	429	17.75	5.79816	3.14591	3.27375	C694PACXX_7_7105.sorted.filtered_peak_797
chr1	45265382	45266332	951	82.25	35.97844	5.11397	32.50124	C694PACXX_7_7105.sorted.filtered_peak_798
chr1	45272975	45273959	985	50.12	9.50603	2.56201	6.80364	C694PACXX_7_7105.sorted.filtered_peak_799
chr1	45275191	45275674	484	50.89	10.19976	2.63380	7.48205	C694PACXX_7_7105.sorted.filtered_peak_800
chr1	45284919	45286227	1309	36.42	10.75540	3.28270	8.01633	C694PACXX_7_7105.sorted.filtered_peak_801
chr1	45301497	45301881	385	19.34	6.82070	3.41263	4.23613	C694PACXX_7_7105.sorted.filtered_peak_802
chr1	45452038	45452598	561	33.24	15.90445	4.88110	13.01182	C694PACXX_7_7105.sorted.filtered_peak_803
chr1	45476635	45477177	543	25.60	4.26659	2.19032	1.90126	C694PACXX_7_7105.sorted.filtered_peak_804
chr1	45477509	45478014	506	40.59	11.97840	3.35434	9.19273	C694PACXX_7_7105.sorted.filtered_peak_805
chr1	45671744	45672372	629	25.20	8.03217	3.31576	5.40654	C694PACXX_7_7105.sorted.filtered_peak_806
chr1	45769109	45769993	885	74.93	33.23238	5.25854	29.81130	C694PACXX_7_7105.sorted.filtered_peak_807
chr1	45792370	45793072	703	17.39	5.02874	2.84707	2.58111	C694PACXX_7_7105.sorted.filtered_peak_808
chr1	45805261	45806358	1098	45.13	14.74793	3.69753	11.85706	C694PACXX_7_7105.sorted.filtered_peak_809
chr1	45956437	45957360	924	62.94	26.84124	4.76858	23.62289	C694PACXX_7_7105.sorted.filtered_peak_810
chr1	45965531	45966136	606	65.03	31.95454	5.70793	28.57950	C694PACXX_7_7105.sorted.filtered_peak_811
chr1	45987019	45987973	955	38.21	14.12066	3.87961	11.28847	C694PACXX_7_7105.sorted.filtered_peak_812
chr1	46009326	46009994	669	17.68	5.32275	2.94233	2.85076	C694PACXX_7_7105.sorted.filtered_peak_813
chr1	46016196	46016973	778	40.46	17.63599	4.79900	14.64669	C694PACXX_7_7105.sorted.filtered_peak_814
chr1	46048973	46050754	1782	54.50	16.06626	3.46767	13.12787	C694PACXX_7_7105.sorted.filtered_peak_815
chr1	46151765	46153287	1523	69.44	21.29981	3.57671	18.23628	C694PACXX_7_7105.sorted.filtered_peak_816
chr1	46215888	46216870	983	44.65	17.73947	4.16350	14.80100	C694PACXX_7_7105.sorted.filtered_peak_817
chr1	46268479	46269415	937	37.51	15.48735	4.16497	12.64183	C694PACXX_7_7105.sorted.filtered_peak_818
chr1	46502602	46503187	586	16.83	4.23988	2.56918	1.87049	C694PACXX_7_7105.sorted.filtered_peak_819
chr1	46528365	46529031	667	14.11	3.40766	2.38440	1.16115	C694PACXX_7_7105.sorted.filtered_peak_820
chr1	46598182	46599182	1001	54.68	20.96794	4.35549	17.87917	C694PACXX_7_7105.sorted.filtered_peak_821
chr1	46632383	46632799	417	17.78	4.92312	2.78550	2.47656	C694PACXX_7_7105.sorted.filtered_peak_822
chr1	46645320	46645707	388	17.95	4.36445	2.54625	1.99202	C694PACXX_7_7105.sorted.filtered_peak_823
chr1	46663736	46664522	787	29.09	9.08683	3.37820	6.38900	C694PACXX_7_7105.sorted.filtered_peak_824
chr1	46689284	46689533	250	14.86	4.11285	2.64934	1.75314	C694PACXX_7_7105.sorted.filtered_peak_825
chr1	46712745	46713560	816	47.43	17.86235	4.04810	14.90678	C694PACXX_7_7105.sorted.filtered_peak_826
chr1	46768176	46769481	1306	50.16	16.95874	3.71833	14.04151	C694PACXX_7_7105.sorted.filtered_peak_827
chr1	46806030	46806900	871	29.01	8.36865	3.20471	5.69487	C694PACXX_7_7105.sorted.filtered_peak_828
chr1	46908044	46908846	803	18.59	4.31754	2.50100	1.93998	C694PACXX_7_7105.sorted.filtered_peak_829
chr1	46943164	46943528	365	15.25	3.83252	2.50088	1.51108	C694PACXX_7_7105.sorted.filtered_peak_830
chr1	46998588	46999243	656	23.58	6.63813	3.00307	4.06816	C694PACXX_7_7105.sorted.filtered_peak_831
chr1	47047312	47047844	533	29.74	10.24093	3.67841	7.49728	C694PACXX_7_7105.sorted.filtered_peak_832
chr1	47069620	47070404	785	53.81	20.48887	4.16344	17.46318	C694PACXX_7_7105.sorted.filtered_peak_833
chr1	47081767	47082616	850	24.05	5.01763	2.47045	2.56608	C694PACXX_7_7105.sorted.filtered_peak_834
chr1	47133413	47134236	824	23.01	5.57139	2.66336	3.10114	C694PACXX_7_7105.sorted.filtered_peak_835
chr1	47184534	47185211	678	60.39	26.48226	4.82922	23.28767	C694PACXX_7_7105.sorted.filtered_peak_836
chr1	47641093	47641342	250	17.26	4.35349	2.59045	1.96860	C694PACXX_7_7105.sorted.filtered_peak_837
chr1	47658588	47658886	299	21.06	5.82589	2.88973	3.31938	C694PACXX_7_7105.sorted.filtered_peak_838
chr1	47779536	47780321	786	59.20	29.04997	5.32606	25.78717	C694PACXX_7_7105.sorted.filtered_peak_839
chr1	47799175	47800430	1256	49.49	17.71331	4.05952	14.72337	C694PACXX_7_7105.sorted.filtered_peak_840
chr1	47854468	47854754	287	14.60	3.98208	2.60997	1.63894	C694PACXX_7_7105.sorted.filtered_peak_841
chr1	47882423	47882758	336	16.18	4.18348	2.59150	1.82114	C694PACXX_7_7105.sorted.filtered_peak_842
chr1	47902800	47903911	1112	48.15	13.60183	3.27876	10.76503	C694PACXX_7_7105.sorted.filtered_peak_843
chr1	47910397	47910888	492	20.32	4.55558	2.49432	2.15322	C694PACXX_7_7105.sorted.filtered_peak_844
chr1	48559448	48559702	255	18.53	6.10626	3.21658	3.55738	C694PACXX_7_7105.sorted.filtered_peak_845
chr1	48574995	48575268	274	15.25	4.25861	2.68588	1.88843	C694PACXX_7_7105.sorted.filtered_peak_846
chr1	48937597	48938196	600	38.51	16.36114	4.62256	13.40556	C694PACXX_7_7105.sorted.filtered_peak_847
chr1	50649440	50649756	317	17.11	4.82024	2.79278	2.38007	C694PACXX_7_7105.sorted.filtered_peak_848
chr1	50931152	50931558	407	14.17	3.61279	2.47362	1.33455	C694PACXX_7_7105.sorted.filtered_peak_849
chr1	51190299	51190674	376	19.33	6.80025	3.41104	4.21367	C694PACXX_7_7105.sorted.filtered_peak_850
chr1	51339076	51339594	519	25.07	9.32548	3.78959	6.62129	C694PACXX_7_7105.sorted.filtered_peak_851
chr1	51425313	51426210	898	55.53	23.78775	4.70339	20.65787	C694PACXX_7_7105.sorted.filtered_peak_852
chr1	51433747	51434933	1187	35.73	9.41257	3.04221	6.72860	C694PACXX_7_7105.sorted.filtered_peak_853
chr1	51435108	51435502	395	24.16	3.68985	2.07267	1.39845	C694PACXX_7_7105.sorted.filtered_peak_854
chr1	51442389	51443102	714	17.45	3.78558	2.36141	1.48035	C694PACXX_7_7105.sorted.filtered_peak_855
chr1	51701540	51702348	809	40.52	15.22631	4.02948	12.33913	C694PACXX_7_7105.sorted.filtered_peak_856
chr1	51750693	51751011	319	17.56	4.09309	2.47329	1.73432	C694PACXX_7_7105.sorted.filtered_peak_857
chr1	51895604	51895895	292	24.11	7.68083	3.31649	5.05169	C694PACXX_7_7105.sorted.filtered_peak_858
chr1	51899339	51899857	519	27.05	9.11836	3.51131	6.44065	C694PACXX_7_7105.sorted.filtered_peak_859
chr1	51908152	51908519	368	16.95	3.64758	2.33172	1.36192	C694PACXX_7_7105.sorted.filtered_peak_860
chr1	51956559	51956827	269	15.84	4.38914	2.70100	1.99702	C694PACXX_7_7105.sorted.filtered_peak_861
chr1	51984467	51985231	765	34.62	7.04033	2.55361	4.46855	C694PACXX_7_7105.sorted.filtered_peak_862
chr1	51986329	51986849	521	28.80	4.95576	2.26892	2.52220	C694PACXX_7_7105.sorted.filtered_peak_863
chr1	52035078	52035762	685	24.92	7.32584	3.13824	4.71300	C694PACXX_7_7105.sorted.filtered_peak_864
chr1	52082600	52083227	628	28.49	8.74813	3.29527	6.08451	C694PACXX_7_7105.sorted.filtered_peak_865
chr1	52194851	52195610	760	40.03	14.00192	3.76420	11.15586	C694PACXX_7_7105.sorted.filtered_peak_866
chr1	52344077	52345050	974	70.08	30.40361	4.73628	27.09540	C694PACXX_7_7105.sorted.filtered_peak_867
chr1	52499083	52499650	568	31.50	11.66454	3.93911	8.86831	C694PACXX_7_7105.sorted.filtered_peak_868
chr1	52520800	52521219	420	26.72	4.33377	2.17453	1.96072	C694PACXX_7_7105.sorted.filtered_peak_869
chr1	52521514	52522788	1275	39.59	10.87885	3.19465	8.12036	C694PACXX_7_7105.sorted.filtered_peak_870
chr1	52831349	52832414	1066	80.08	36.95104	5.05784	33.48830	C694PACXX_7_7105.sorted.filtered_peak_871
chr1	52869355	52870656	1302	35.35	12.58544	3.61322	9.83506	C694PACXX_7_7105.sorted.filtered_peak_872
chr1	52889480	52890265	786	24.56	7.62471	3.24254	5.00543	C694PACXX_7_7105.sorted.filtered_peak_873
chr1	52989135	52989437	303	18.54	6.33681	3.27835	3.78876	C694PACXX_7_7105.sorted.filtered_peak_874
chr1	53018408	53019505	1098	31.23	8.31459	3.04550	5.64719	C694PACXX_7_7105.sorted.filtered_peak_875
chr1	53067995	53068402	408	23.29	6.36214	2.93295	3.81095	C694PACXX_7_7105.sorted.filtered_peak_876
chr1	53102438	53103455	1018	39.32	10.74945	3.18975	7.99143	C694PACXX_7_7105.sorted.filtered_peak_877
chr1	53163857	53164350	494	24.98	7.15498	3.07247	4.56182	C694PACXX_7_7105.sorted.filtered_peak_878
chr1	53168693	53169259	567	32.60	12.21669	4.00497	9.39977	C694PACXX_7_7105.sorted.filtered_peak_879
chr1	53191864	53192592	729	49.00	21.16466	4.77028	18.08857	C694PACXX_7_7105.sorted.filtered_peak_880
chr1	53308319	53309019	701	19.03	6.63763	3.36065	4.06380	C694PACXX_7_7105.sorted.filtered_peak_881
chr1	53387065	53387627	563	23.46	7.60997	3.35036	4.97815	C694PACXX_7_7105.sorted.filtered_peak_882
chr1	53392765	53393180	416	26.84	9.76266	3.74628	7.04813	C694PACXX_7_7105.sorted.filtered_peak_883
chr1	53480342	53480714	373	20.67	7.10861	3.39115	4.51983	C694PACXX_7_7105.sorted.filtered_peak_884
chr1	53661997	53662902	906	39.27	14.07769	3.91800	11.20335	C694PACXX_7_7105.sorted.filtered_peak_885
chr1	53685753	53686518	766	59.42	26.17960	5.10659	22.94580	C694PACXX_7_7105.sorted.filtered_peak_886
chr1	53703919	53704652	734	39.68	15.22940	4.00361	12.37669	C694PACXX_7_7105.sorted.filtered_peak_887
chr1	53791700	53792241	542	55.70	16.37263	3.47616	13.42752	C694PACXX_7_7105.sorted.filtered_peak_888
chr1	53793587	53794009	423	39.90	7.70687	2.55259	5.07097	C694PACXX_7_7105.sorted.filtered_peak_889
chr1	53858895	53859369	475	19.69	5.19097	2.74467	2.73537	C694PACXX_7_7105.sorted.filtered_peak_890
chr1	53878771	53879610	840	40.43	14.78730	4.03629	11.88467	C694PACXX_7_7105.sorted.filtered_peak_891
chr1	54050853	54051102	250	26.66	7.31379	3.01005	4.71393	C694PACXX_7_7105.sorted.filtered_peak_892
chr1	54144508	54144846	339	17.51	3.72814	2.33707	1.42683	C694PACXX_7_7105.sorted.filtered_peak_893
chr1	54204562	54205246	685	21.23	5.70517	2.83444	3.20679	C694PACXX_7_7105.sorted.filtered_peak_894
chr1	54231396	54231715	320	27.18	9.51889	3.66189	6.80409	C694PACXX_7_7105.sorted.filtered_peak_895
chr1	54248583	54249243	661	17.32	4.47898	2.63286	2.08472	C694PACXX_7_7105.sorted.filtered_peak_896
chr1	54303595	54304498	904	56.62	24.99471	5.04720	21.79500	C694PACXX_7_7105.sorted.filtered_peak_897
chr1	54326700	54327265	566	16.10	3.91361	2.48431	1.58173	C694PACXX_7_7105.sorted.filtered_peak_898
chr1	54355144	54355924	781	31.72	11.41052	3.76655	8.64931	C694PACXX_7_7105.sorted.filtered_peak_899
chr1	54411097	54412340	1244	94.75	37.35756	4.74350	33.82523	C694PACXX_7_7105.sorted.filtered_peak_900
chr1	54518725	54519478	754	94.62	48.56988	6.23903	44.75015	C694PACXX_7_7105.sorted.filtered_peak_901
chr1	54535444	54535747	304	16.37	4.70608	2.79083	2.29026	C694PACXX_7_7105.sorted.filtered_peak_902
chr1	54665571	54666226	656	29.23	10.33401	3.68220	7.60095	C694PACXX_7_7105.sorted.filtered_peak_903
chr1	54696375	54697089	715	17.32	4.80957	2.76805	2.38027	C694PACXX_7_7105.sorted.filtered_peak_904
chr1	54753020	54753338	319	26.07	5.83790	2.62839	3.31665	C694PACXX_7_7105.sorted.filtered_peak_905
chr1	54871979	54872529	551	42.10	9.76784	2.84221	7.06248	C694PACXX_7_7105.sorted.filtered_peak_906
chr1	54873032	54873624	593	34.43	6.08907	2.36160	3.57134	C694PACXX_7_7105.sorted.filtered_peak_907
chr1	54953803	54954693	891	33.95	9.49628	3.13879	6.81238	C694PACXX_7_7105.sorted.filtered_peak_908
chr1	54954886	54955408	523	24.87	4.75703	2.35486	2.33634	C694PACXX_7_7105.sorted.filtered_peak_909
chr1	55007844	55008504	661	19.19	5.18065	2.77729	2.72510	C694PACXX_7_7105.sorted.filtered_peak_910
chr1	55137727	55138050	324	19.74	5.90445	3.00262	3.39172	C694PACXX_7_7105.sorted.filtered_peak_911
chr1	55181070	55181841	772	29.11	9.95161	3.52693	7.26910	C694PACXX_7_7105.sorted.filtered_peak_912
chr1	55230077	55230804	728	76.07	38.42235	5.68586	34.89292	C694PACXX_7_7105.sorted.filtered_peak_913
chr1	55266607	55267458	852	24.92	5.10379	2.45417	2.65116	C694PACXX_7_7105.sorted.filtered_peak_914
chr1	55272941	55273287	347	22.60	4.90642	2.49608	2.47442	C694PACXX_7_7105.sorted.filtered_peak_915
chr1	55278890	55279310	421	22.55	4.98476	2.53051	2.53325	C694PACXX_7_7105.sorted.filtered_peak_916
chr1	55352388	55353188	801	33.60	10.54079	3.40244	7.81701	C694PACXX_7_7105.sorted.filtered_peak_917
chr1	55410784	55411256	473	14.73	3.84121	2.53713	1.52644	C694PACXX_7_7105.sorted.filtered_peak_918
chr1	55416338	55416617	280	15.97	4.54102	2.75965	2.13006	C694PACXX_7_7105.sorted.filtered_peak_919
chr1	55461467	55461789	323	19.89	4.12532	2.36389	1.77409	C694PACXX_7_7105.sorted.filtered_peak_920
chr1	55462122	55462447	326	21.95	5.09742	2.59305	2.64359	C694PACXX_7_7105.sorted.filtered_peak_921
chr1	55487736	55488006	271	17.12	5.42544	3.04021	2.93249	C694PACXX_7_7105.sorted.filtered_peak_922
chr1	55593617	55594170	554	19.00	4.66520	2.60170	2.25637	C694PACXX_7_7105.sorted.filtered_peak_923
chr1	55604496	55604980	485	20.44	4.88105	2.58511	2.46177	C694PACXX_7_7105.sorted.filtered_peak_924
chr1	55606310	55606734	425	19.54	4.36492	2.46279	1.99096	C694PACXX_7_7105.sorted.filtered_peak_925
chr1	55680659	55681418	760	31.51	8.33720	2.99264	5.70120	C694PACXX_7_7105.sorted.filtered_peak_926
chr1	57773120	57773487	368	24.70	8.49776	3.51886	5.84234	C694PACXX_7_7105.sorted.filtered_peak_927
chr1	59011926	59012729	804	43.79	16.66071	3.96945	13.76889	C694PACXX_7_7105.sorted.filtered_peak_928
chr1	59165534	59165890	357	32.11	14.21630	4.69436	11.32425	C694PACXX_7_7105.sorted.filtered_peak_929
chr1	59183607	59184389	783	21.67	6.16204	2.92450	3.66056	C694PACXX_7_7105.sorted.filtered_peak_930
chr1	59220527	59221670	1144	29.13	7.48100	2.91983	4.86960	C694PACXX_7_7105.sorted.filtered_peak_931
chr1	59249181	59250383	1203	78.97	21.74236	3.24604	18.68270	C694PACXX_7_7105.sorted.filtered_peak_932
chr1	59278698	59279014	317	34.41	8.33712	2.88556	5.67663	C694PACXX_7_7105.sorted.filtered_peak_933
chr1	59281032	59281298	267	27.08	4.86340	2.31302	2.42067	C694PACXX_7_7105.sorted.filtered_peak_934
chr1	59281940	59282530	591	31.99	7.60485	2.78710	5.00229	C694PACXX_7_7105.sorted.filtered_peak_935
chr1	59351760	59352020	261	20.40	5.02360	2.65946	2.56472	C694PACXX_7_7105.sorted.filtered_peak_936
chr1	59368910	59369826	917	37.88	12.64315	3.66591	9.82897	C694PACXX_7_7105.sorted.filtered_peak_937
chr1	59387985	59388494	510	29.14	10.52758	3.78532	7.78281	C694PACXX_7_7105.sorted.filtered_peak_938
chr1	59398671	59399473	803	22.46	4.82852	2.48035	2.39877	C694PACXX_7_7105.sorted.filtered_peak_939
chr1	59407266	59408115	850	39.46	12.70864	3.57367	9.89827	C694PACXX_7_7105.sorted.filtered_peak_940
chr1	59434002	59434714	713	29.03	8.41881	3.20393	5.74842	C694PACXX_7_7105.sorted.filtered_peak_941
chr1	59473447	59474158	712	22.49	4.50225	2.37454	2.10662	C694PACXX_7_7105.sorted.filtered_peak_942
chr1	59484086	59484494	409	27.63	5.54165	2.46392	3.05770	C694PACXX_7_7105.sorted.filtered_peak_943
chr1	59485849	59486424	576	24.34	4.46272	2.29191	2.07038	C694PACXX_7_7105.sorted.filtered_peak_944
chr1	59491830	59492147	318	19.06	4.63574	2.58702	2.22806	C694PACXX_7_7105.sorted.filtered_peak_945
chr1	59510465	59510956	492	20.59	4.76741	2.55422	2.34137	C694PACXX_7_7105.sorted.filtered_peak_946
chr1	59537010	59537294	285	20.43	6.06839	3.03246	3.53348	C694PACXX_7_7105.sorted.filtered_peak_947
chr1	59612237	59612791	555	23.05	5.25535	2.59885	2.77436	C694PACXX_7_7105.sorted.filtered_peak_948
chr1	59762001	59762880	880	41.91	14.30566	3.69173	11.45840	C694PACXX_7_7105.sorted.filtered_peak_949
chr1	59798754	59799074	321	19.40	5.60069	2.92886	3.10196	C694PACXX_7_7105.sorted.filtered_peak_950
chr1	59942692	59943540	849	19.62	4.83650	2.63149	2.40517	C694PACXX_7_7105.sorted.filtered_peak_951
chr1	60026537	60026980	444	15.42	4.32546	2.70325	1.94513	C694PACXX_7_7105.sorted.filtered_peak_952
chr1	60036187	60036552	366	19.38	5.19364	2.76331	2.74096	C694PACXX_7_7105.sorted.filtered_peak_953
chr1	60225141	60225402	262	19.82	5.73690	2.96809	3.21270	C694PACXX_7_7105.sorted.filtered_peak_954
chr1	60280230	60280580	351	17.47	4.22357	2.52811	1.85659	C694PACXX_7_7105.sorted.filtered_peak_955
chr1	61444440	61444695	256	18.15	5.10818	2.84053	2.63558	C694PACXX_7_7105.sorted.filtered_peak_956
chr1	61508585	61509159	575	22.53	7.86969	3.45835	5.26230	C694PACXX_7_7105.sorted.filtered_peak_957
chr1	61515627	61516313	687	30.02	9.16574	3.32313	6.47048	C694PACXX_7_7105.sorted.filtered_peak_958
chr1	61542530	61543256	727	36.36	8.09277	2.75075	5.44582	C694PACXX_7_7105.sorted.filtered_peak_959
chr1	61543522	61543986	465	54.76	18.64068	3.95008	15.61766	C694PACXX_7_7105.sorted.filtered_peak_960
chr1	61918792	61919187	396	25.14	7.95361	3.31651	5.31321	C694PACXX_7_7105.sorted.filtered_peak_961
chr1	62190337	62191257	921	29.71	12.11798	4.19641	9.31736	C694PACXX_7_7105.sorted.filtered_peak_962
chr1	62207916	62208379	464	25.32	9.02967	3.64517	6.34417	C694PACXX_7_7105.sorted.filtered_peak_963
chr1	62248367	62248777	411	18.85	6.00246	3.12384	3.47549	C694PACXX_7_7105.sorted.filtered_peak_964
chr1	62901785	62902836	1052	84.78	34.04189	4.68022	30.61239	C694PACXX_7_7105.sorted.filtered_peak_965
chr1	62915970	62916333	364	14.42	3.88099	2.57902	1.54805	C694PACXX_7_7105.sorted.filtered_peak_966
chr1	63153946	63154287	342	18.87	4.73882	2.63293	2.32381	C694PACXX_7_7105.sorted.filtered_peak_967
chr1	63249297	63250129	833	46.13	19.47644	4.72898	16.43037	C694PACXX_7_7105.sorted.filtered_peak_968
chr1	63832917	63833848	932	46.93	20.03041	4.68293	16.99889	C694PACXX_7_7105.sorted.filtered_peak_969
chr1	63988559	63989423	865	42.71	16.31357	4.20731	13.37119	C694PACXX_7_7105.sorted.filtered_peak_970
chr1	64058916	64060222	1307	32.11	9.01656	3.11952	6.34318	C694PACXX_7_7105.sorted.filtered_peak_971
chr1	64117026	64117376	351	15.28	3.54629	2.37846	1.27539	C694PACXX_7_7105.sorted.filtered_peak_972
chr1	64239712	64240002	291	16.78	4.52905	2.69326	2.12753	C694PACXX_7_7105.sorted.filtered_peak_973
chr1	65210047	65210878	832	17.76	5.30940	2.91940	2.84769	C694PACXX_7_7105.sorted.filtered_peak_974
chr1	65289882	65290131	250	15.93	3.66693	2.39229	1.36994	C694PACXX_7_7105.sorted.filtered_peak_975
chr1	65292718	65293058	341	23.76	6.70391	3.00262	4.13706	C694PACXX_7_7105.sorted.filtered_peak_976
chr1	65329706	65330267	562	35.59	13.41066	4.10999	10.54696	C694PACXX_7_7105.sorted.filtered_peak_977
chr1	65431564	65432584	1021	58.88	21.40585	4.15101	18.32260	C694PACXX_7_7105.sorted.filtered_peak_978
chr1	65467956	65468889	934	21.33	5.88743	2.89966	3.36980	C694PACXX_7_7105.sorted.filtered_peak_979
chr1	65532373	65533180	808	24.64	5.07674	2.46716	2.61359	C694PACXX_7_7105.sorted.filtered_peak_980
chr1	65613335	65613876	542	19.26	4.46713	2.51895	2.07082	C694PACXX_7_7105.sorted.filtered_peak_981
chr1	65614335	65614729	395	18.24	3.73917	2.30365	1.44174	C694PACXX_7_7105.sorted.filtered_peak_982
chr1	65719664	65720616	953	31.90	10.98739	3.73959	8.20389	C694PACXX_7_7105.sorted.filtered_peak_983
chr1	65731506	65731776	271	18.76	4.36016	2.51008	1.97152	C694PACXX_7_7105.sorted.filtered_peak_984
chr1	65775468	65775808	341	19.51	6.88075	3.44163	4.28028	C694PACXX_7_7105.sorted.filtered_peak_985
chr1	65885554	65886707	1154	72.89	29.26756	4.46171	25.99301	C694PACXX_7_7105.sorted.filtered_peak_986
chr1	66153371	66154057	687	21.77	7.63793	3.50073	5.01041	C694PACXX_7_7105.sorted.filtered_peak_987
chr1	66258448	66259376	929	24.22	5.57597	2.60974	3.09732	C694PACXX_7_7105.sorted.filtered_peak_988
chr1	66277680	66278160	481	43.23	15.37546	3.94819	12.46573	C694PACXX_7_7105.sorted.filtered_peak_989
chr1	66295984	66296486	503	34.49	11.68903	3.68660	8.90119	C694PACXX_7_7105.sorted.filtered_peak_990
chr1	66424665	66425075	411	18.47	5.01658	2.77270	2.56347	C694PACXX_7_7105.sorted.filtered_peak_991
chr1	66648262	66648579	318	18.72	5.62135	2.98643	3.12319	C694PACXX_7_7105.sorted.filtered_peak_992
chr1	66649194	66649533	340	16.11	4.58438	2.76249	2.17582	C694PACXX_7_7105.sorted.filtered_peak_993
chr1	66680581	66680886	306	20.37	4.83185	2.58199	2.40767	C694PACXX_7_7105.sorted.filtered_peak_994
chr1	66713201	66713707	507	25.89	4.70562	2.30237	2.29312	C694PACXX_7_7105.sorted.filtered_peak_995
chr1	66741618	66742266	649	25.69	6.09494	2.69408	3.57510	C694PACXX_7_7105.sorted.filtered_peak_996
chr1	66766704	66767129	426	22.18	5.86134	2.83750	3.34030	C694PACXX_7_7105.sorted.filtered_peak_997
chr1	66796442	66796810	369	39.38	9.36142	2.89011	6.65933	C694PACXX_7_7105.sorted.filtered_peak_998
chr1	66801542	66802017	476	31.74	5.48563	2.31080	3.00691	C694PACXX_7_7105.sorted.filtered_peak_999
chr1	66815887	66816173	287	24.97	5.03000	2.43930	2.57235	C694PACXX_7_7105.sorted.filtered_peak_1000
chr1	66823275	66823705	431	20.60	4.57796	2.48771	2.16884	C694PACXX_7_7105.sorted.filtered_peak_1001
chr1	66902137	66902458	322	19.61	6.20310	3.13693	3.66598	C694PACXX_7_7105.sorted.filtered_peak_1002
chr1	66911325	66912395	1071	20.32	4.61558	2.50871	2.21451	C694PACXX_7_7105.sorted.filtered_peak_1003
chr1	67191740	67192028	289	20.57	6.07506	3.02394	3.54073	C694PACXX_7_7105.sorted.filtered_peak_1004
chr1	67254350	67254599	250	16.70	5.16063	2.97083	2.68173	C694PACXX_7_7105.sorted.filtered_peak_1005
chr1	67390291	67391311	1021	77.83	30.28805	4.53655	26.96372	C694PACXX_7_7105.sorted.filtered_peak_1006
chr1	67395612	67396380	769	46.74	12.04986	3.09768	9.25338	C694PACXX_7_7105.sorted.filtered_peak_1007
chr1	67519054	67520221	1168	34.05	9.81920	3.20814	7.11805	C694PACXX_7_7105.sorted.filtered_peak_1008
chr1	67628651	67628927	277	22.99	8.74468	3.82078	6.05155	C694PACXX_7_7105.sorted.filtered_peak_1009
chr1	67636405	67637106	702	24.92	6.84273	2.94457	4.29093	C694PACXX_7_7105.sorted.filtered_peak_1010
chr1	67637597	67637973	377	18.27	3.84506	2.34048	1.52793	C694PACXX_7_7105.sorted.filtered_peak_1011
chr1	67660060	67660488	429	24.78	6.78664	2.96306	4.22294	C694PACXX_7_7105.sorted.filtered_peak_1012
chr1	67760659	67761206	548	17.56	5.23019	2.91333	2.76608	C694PACXX_7_7105.sorted.filtered_peak_1013
chr1	67772944	67773569	626	23.78	5.36547	2.59179	2.88230	C694PACXX_7_7105.sorted.filtered_peak_1014
chr1	67798608	67799240	633	29.57	7.99444	2.99530	5.38396	C694PACXX_7_7105.sorted.filtered_peak_1015
chr1	67884947	67885197	251	14.95	3.82297	2.51477	1.50537	C694PACXX_7_7105.sorted.filtered_peak_1016
chr1	67895998	67896805	808	50.51	16.73866	3.75846	13.78575	C694PACXX_7_7105.sorted.filtered_peak_1017
chr1	67966155	67966619	465	24.02	8.76832	3.64310	6.11536	C694PACXX_7_7105.sorted.filtered_peak_1018
chr1	68027566	68027815	250	16.31	4.17238	2.56956	1.82482	C694PACXX_7_7105.sorted.filtered_peak_1019
chr1	68140312	68140861	550	17.13	4.07134	2.48843	1.72259	C694PACXX_7_7105.sorted.filtered_peak_1020
chr1	68150579	68151483	905	64.92	25.53074	4.34540	22.37564	C694PACXX_7_7105.sorted.filtered_peak_1021
chr1	68225763	68226032	270	19.10	4.86780	2.66943	2.43600	C694PACXX_7_7105.sorted.filtered_peak_1022
chr1	68962325	68963272	948	31.54	12.18891	3.88902	9.44959	C694PACXX_7_7105.sorted.filtered_peak_1023
chr1	70671012	70671708	697	43.89	16.76983	4.13844	13.84194	C694PACXX_7_7105.sorted.filtered_peak_1024
chr1	70686805	70687510	706	43.97	18.14088	4.38716	15.17965	C694PACXX_7_7105.sorted.filtered_peak_1025
chr1	70693213	70693465	253	18.29	4.70874	2.67291	2.27701	C694PACXX_7_7105.sorted.filtered_peak_1026
chr1	70819617	70820845	1229	37.46	13.52633	3.86659	10.69289	C694PACXX_7_7105.sorted.filtered_peak_1027
chr1	70876226	70877241	1016	46.89	18.02650	4.25668	15.04812	C694PACXX_7_7105.sorted.filtered_peak_1028
chr1	71151034	71151518	485	16.52	4.79001	2.80906	2.37232	C694PACXX_7_7105.sorted.filtered_peak_1029
chr1	71375246	71375661	416	17.29	4.04719	2.46785	1.70280	C694PACXX_7_7105.sorted.filtered_peak_1030
chr1	71375844	71376148	305	20.29	5.51850	2.82294	3.03693	C694PACXX_7_7105.sorted.filtered_peak_1031
chr1	71513084	71513636	553	24.29	6.37547	2.86346	3.83617	C694PACXX_7_7105.sorted.filtered_peak_1032
chr1	71546583	71547200	618	56.82	26.92623	5.50413	23.66514	C694PACXX_7_7105.sorted.filtered_peak_1033
chr1	72748630	72748940	311	20.24	5.41546	2.79016	2.94708	C694PACXX_7_7105.sorted.filtered_peak_1034
chr1	74663472	74664267	796	40.00	14.98953	4.02132	12.11002	C694PACXX_7_7105.sorted.filtered_peak_1035
chr1	75198426	75199389	964	32.22	10.13958	3.39943	7.42615	C694PACXX_7_7105.sorted.filtered_peak_1036
chr1	76189885	76190735	851	41.63	15.80143	4.13848	12.89666	C694PACXX_7_7105.sorted.filtered_peak_1037
chr1	76251506	76252506	1001	33.38	12.03151	3.73640	9.27091	C694PACXX_7_7105.sorted.filtered_peak_1038
chr1	76447068	76447421	354	15.16	3.62411	2.41874	1.34488	C694PACXX_7_7105.sorted.filtered_peak_1039
chr1	76489337	76489956	620	30.45	10.57938	3.73214	7.81797	C694PACXX_7_7105.sorted.filtered_peak_1040
chr1	76539956	76540719	764	30.81	10.43318	3.58090	7.70753	C694PACXX_7_7105.sorted.filtered_peak_1041
chr1	76619816	76620715	900	29.03	9.71099	3.60005	6.97650	C694PACXX_7_7105.sorted.filtered_peak_1042
chr1	76734239	76734626	388	17.29	3.79294	2.37132	1.48550	C694PACXX_7_7105.sorted.filtered_peak_1043
chr1	77684756	77685335	580	30.75	11.51514	3.92069	8.73368	C694PACXX_7_7105.sorted.filtered_peak_1044
chr1	77999422	77999910	489	14.50	3.88508	2.57392	1.56493	C694PACXX_7_7105.sorted.filtered_peak_1045
chr1	78148008	78149591	1584	56.33	16.71095	3.49091	13.76145	C694PACXX_7_7105.sorted.filtered_peak_1046
chr1	78224863	78225939	1077	32.17	10.82948	3.45992	8.13182	C694PACXX_7_7105.sorted.filtered_peak_1047
chr1	78245075	78245661	587	25.55	7.74450	3.20982	5.12613	C694PACXX_7_7105.sorted.filtered_peak_1048
chr1	78443955	78445336	1382	56.12	19.26406	3.84413	16.25887	C694PACXX_7_7105.sorted.filtered_peak_1049
chr1	78469985	78470747	763	33.80	11.64287	3.66230	8.87552	C694PACXX_7_7105.sorted.filtered_peak_1050
chr1	78608752	78609134	383	16.92	4.53174	2.68720	2.12629	C694PACXX_7_7105.sorted.filtered_peak_1051
chr1	79518498	79518890	393	15.11	4.27302	2.70283	1.88650	C694PACXX_7_7105.sorted.filtered_peak_1052
chr1	83170801	83171331	531	14.90	3.79155	2.50402	1.47999	C694PACXX_7_7105.sorted.filtered_peak_1053
chr1	84326219	84326630	412	16.45	3.96180	2.48117	1.62572	C694PACXX_7_7105.sorted.filtered_peak_1054
chr1	84464743	84465360	618	29.00	8.81519	3.33147	6.12073	C694PACXX_7_7105.sorted.filtered_peak_1055
chr1	84543320	84544088	769	25.60	7.12733	3.01940	4.53533	C694PACXX_7_7105.sorted.filtered_peak_1056
chr1	84609818	84610298	481	25.04	7.31798	3.09771	4.73032	C694PACXX_7_7105.sorted.filtered_peak_1057
chr1	84713202	84713464	263	17.84	5.36252	2.94651	2.88556	C694PACXX_7_7105.sorted.filtered_peak_1058
chr1	84764269	84764959	691	20.72	4.11966	2.32397	1.77041	C694PACXX_7_7105.sorted.filtered_peak_1059
chr1	84899525	84899779	255	19.27	4.62830	2.58297	2.20726	C694PACXX_7_7105.sorted.filtered_peak_1060
chr1	84907730	84908409	680	20.87	8.03060	3.67016	5.40811	C694PACXX_7_7105.sorted.filtered_peak_1061
chr1	84944780	84945630	851	34.08	12.83375	4.04552	10.00104	C694PACXX_7_7105.sorted.filtered_peak_1062
chr1	84971379	84972524	1146	56.50	20.14613	4.06397	17.09216	C694PACXX_7_7105.sorted.filtered_peak_1063
chr1	85039442	85040405	964	35.42	11.62021	3.60568	8.83496	C694PACXX_7_7105.sorted.filtered_peak_1064
chr1	85086377	85086872	496	29.99	9.62072	3.47722	6.89902	C694PACXX_7_7105.sorted.filtered_peak_1065
chr1	85155723	85156667	945	53.85	21.57625	4.30869	18.52711	C694PACXX_7_7105.sorted.filtered_peak_1066
chr1	85189938	85190284	347	15.46	4.27609	2.67545	1.90598	C694PACXX_7_7105.sorted.filtered_peak_1067
chr1	85328513	85328841	329	19.50	5.15585	2.74968	2.69626	C694PACXX_7_7105.sorted.filtered_peak_1068
chr1	85410682	85411251	570	37.03	14.41032	4.23661	11.52336	C694PACXX_7_7105.sorted.filtered_peak_1069
chr1	85454433	85454833	401	14.90	3.82555	2.51497	1.51650	C694PACXX_7_7105.sorted.filtered_peak_1070
chr1	85462628	85462918	291	26.96	5.53539	2.50142	3.03728	C694PACXX_7_7105.sorted.filtered_peak_1071
chr1	85527743	85528343	601	26.00	9.45529	3.70406	6.76172	C694PACXX_7_7105.sorted.filtered_peak_1072
chr1	85666207	85667440	1234	23.24	5.87032	2.76731	3.36109	C694PACXX_7_7105.sorted.filtered_peak_1073
chr1	85725042	85725785	744	34.75	13.37816	4.04511	10.55826	C694PACXX_7_7105.sorted.filtered_peak_1074
chr1	85741836	85742809	974	61.35	24.90154	4.50484	21.72959	C694PACXX_7_7105.sorted.filtered_peak_1075
chr1	85763803	85764322	520	19.56	5.23520	2.77096	2.77802	C694PACXX_7_7105.sorted.filtered_peak_1076
chr1	86173709	86174484	776	27.81	9.33257	3.51462	6.64908	C694PACXX_7_7105.sorted.filtered_peak_1077
chr1	86861592	86862454	863	34.06	13.31805	4.10003	10.48400	C694PACXX_7_7105.sorted.filtered_peak_1078
chr1	87170008	87171092	1085	50.19	18.97622	4.19073	15.97858	C694PACXX_7_7105.sorted.filtered_peak_1079
chr1	87205752	87206019	268	16.93	5.04990	2.89518	2.59557	C694PACXX_7_7105.sorted.filtered_peak_1080
chr1	87379485	87380496	1012	76.76	35.24726	5.27498	31.81618	C694PACXX_7_7105.sorted.filtered_peak_1081
chr1	87793888	87794667	780	51.17	11.18037	2.82277	8.40125	C694PACXX_7_7105.sorted.filtered_peak_1082
chr1	87800650	87801261	612	31.78	4.26594	2.02963	1.89575	C694PACXX_7_7105.sorted.filtered_peak_1083
chr1	87869707	87870664	958	31.32	9.94806	3.34116	7.27563	C694PACXX_7_7105.sorted.filtered_peak_1084
chr1	87901163	87901657	495	21.07	7.68050	3.54350	5.07656	C694PACXX_7_7105.sorted.filtered_peak_1085
chr1	87914958	87915772	815	21.54	5.73714	2.83202	3.22956	C694PACXX_7_7105.sorted.filtered_peak_1086
chr1	87916454	87916921	468	20.89	5.25292	2.70954	2.77672	C694PACXX_7_7105.sorted.filtered_peak_1087
chr1	89149501	89150368	868	74.05	33.03146	5.03542	29.64415	C694PACXX_7_7105.sorted.filtered_peak_1088
chr1	89356556	89357513	958	42.18	15.41013	3.92285	12.53487	C694PACXX_7_7105.sorted.filtered_peak_1089
chr1	89457986	89458866	881	37.73	11.45677	3.43525	8.67126	C694PACXX_7_7105.sorted.filtered_peak_1090
chr1	89488154	89488735	582	23.01	7.17968	3.22839	4.57643	C694PACXX_7_7105.sorted.filtered_peak_1091
chr1	89591643	89592003	361	30.43	7.86460	2.94843	5.23672	C694PACXX_7_7105.sorted.filtered_peak_1092
chr1	89594479	89594877	399	21.47	3.93161	2.23635	1.59990	C694PACXX_7_7105.sorted.filtered_peak_1093
chr1	89664212	89664707	496	21.69	4.55712	2.42645	2.15535	C694PACXX_7_7105.sorted.filtered_peak_1094
chr1	89725236	89725485	250	17.55	4.81104	2.75763	2.37459	C694PACXX_7_7105.sorted.filtered_peak_1095
chr1	89744754	89745134	381	23.41	5.30915	2.58713	2.83780	C694PACXX_7_7105.sorted.filtered_peak_1096
chr1	89752397	89752957	561	28.19	7.47390	2.99062	4.85089	C694PACXX_7_7105.sorted.filtered_peak_1097
chr1	89823982	89824399	418	15.64	3.80688	2.46587	1.49924	C694PACXX_7_7105.sorted.filtered_peak_1098
chr1	89953437	89953888	452	16.56	4.48277	2.69243	2.08124	C694PACXX_7_7105.sorted.filtered_peak_1099
chr1	89989916	89991119	1204	30.85	9.11244	3.18777	6.45352	C694PACXX_7_7105.sorted.filtered_peak_1100
chr1	90073873	90074334	462	35.01	5.36355	2.18875	2.90287	C694PACXX_7_7105.sorted.filtered_peak_1101
chr1	90097993	90099188	1196	41.94	10.71235	2.98931	7.99156	C694PACXX_7_7105.sorted.filtered_peak_1102
chr1	90158482	90158762	281	16.00	3.31167	2.24429	1.08186	C694PACXX_7_7105.sorted.filtered_peak_1103
chr1	90185061	90185354	294	26.03	5.86070	2.63990	3.33245	C694PACXX_7_7105.sorted.filtered_peak_1104
chr1	90186957	90187233	277	33.58	7.86103	2.82028	5.21862	C694PACXX_7_7105.sorted.filtered_peak_1105
chr1	90190205	90190559	355	29.66	6.76370	2.70288	4.19400	C694PACXX_7_7105.sorted.filtered_peak_1106
chr1	90204709	90205860	1152	31.13	8.26572	3.02382	5.61124	C694PACXX_7_7105.sorted.filtered_peak_1107
chr1	90222736	90223477	742	18.20	3.92949	2.37603	1.59974	C694PACXX_7_7105.sorted.filtered_peak_1108
chr1	90228374	90228887	514	29.23	10.02998	3.66817	7.28705	C694PACXX_7_7105.sorted.filtered_peak_1109
chr1	90286216	90287465	1250	25.28	6.66648	2.90946	4.09582	C694PACXX_7_7105.sorted.filtered_peak_1110
chr1	90308839	90309540	702	29.40	7.53326	2.93405	4.91258	C694PACXX_7_7105.sorted.filtered_peak_1111
chr1	90336472	90336825	354	15.46	4.42361	2.73741	2.03306	C694PACXX_7_7105.sorted.filtered_peak_1112
chr1	90422742	90422991	250	14.18	3.61865	2.47521	1.33938	C694PACXX_7_7105.sorted.filtered_peak_1113
chr1	90460287	90461297	1011	42.01	14.81373	3.87942	11.92804	C694PACXX_7_7105.sorted.filtered_peak_1114
chr1	91316899	91317312	414	19.95	5.27064	2.76403	2.80535	C694PACXX_7_7105.sorted.filtered_peak_1115
chr1	91487134	91488118	985	50.00	17.68236	4.03877	14.68651	C694PACXX_7_7105.sorted.filtered_peak_1116
chr1	91852682	91853233	552	235.46	194.47603	13.56614	188.68930	C694PACXX_7_7105.sorted.filtered_peak_1117
chr1	91966201	91967360	1160	41.48	12.79292	3.39634	10.01014	C694PACXX_7_7105.sorted.filtered_peak_1118
chr1	92013907	92014834	928	25.72	5.46629	2.51268	2.99711	C694PACXX_7_7105.sorted.filtered_peak_1119
chr1	92021354	92022286	933	42.43	12.91012	3.41023	10.10340	C694PACXX_7_7105.sorted.filtered_peak_1120
chr1	92150081	92150791	711	18.79	4.46481	2.54732	2.06729	C694PACXX_7_7105.sorted.filtered_peak_1121
chr1	92179085	92179369	285	19.41	5.10432	2.74362	2.64543	C694PACXX_7_7105.sorted.filtered_peak_1122
chr1	92269442	92270767	1326	35.96	9.13156	2.97317	6.44715	C694PACXX_7_7105.sorted.filtered_peak_1123
chr1	92350996	92351954	959	23.26	5.95692	2.77981	3.44990	C694PACXX_7_7105.sorted.filtered_peak_1124
chr1	92413985	92414705	721	22.64	7.08582	3.20426	4.49885	C694PACXX_7_7105.sorted.filtered_peak_1125
chr1	92495163	92495660	498	15.88	4.72218	2.83219	2.29797	C694PACXX_7_7105.sorted.filtered_peak_1126
chr1	92545898	92546521	624	25.90	9.60819	3.70240	6.93165	C694PACXX_7_7105.sorted.filtered_peak_1127
chr1	92764073	92765091	1019	38.66	14.76020	4.10527	11.88273	C694PACXX_7_7105.sorted.filtered_peak_1128
chr1	92781308	92781985	678	37.16	11.77539	3.56778	8.96835	C694PACXX_7_7105.sorted.filtered_peak_1129
chr1	92783495	92783745	251	24.17	5.54043	2.62774	3.04256	C694PACXX_7_7105.sorted.filtered_peak_1130
chr1	92789004	92789678	675	20.27	7.07607	3.38258	4.50647	C694PACXX_7_7105.sorted.filtered_peak_1131
chr1	92831337	92831850	514	23.84	5.93516	2.76222	3.41387	C694PACXX_7_7105.sorted.filtered_peak_1132
chr1	92876344	92877227	884	17.81	5.28677	2.91384	2.82160	C694PACXX_7_7105.sorted.filtered_peak_1133
chr1	92950756	92952246	1491	37.86	5.89365	2.20457	3.41558	C694PACXX_7_7105.sorted.filtered_peak_1134
chr1	92961149	92961472	324	16.25	4.35832	2.64796	1.98851	C694PACXX_7_7105.sorted.filtered_peak_1135
chr1	93002350	93003234	885	27.92	6.31528	2.64527	3.78859	C694PACXX_7_7105.sorted.filtered_peak_1136
chr1	93003554	93004377	824	28.23	6.13380	2.60521	3.59937	C694PACXX_7_7105.sorted.filtered_peak_1137
chr1	93010261	93010528	268	18.96	6.27946	3.22453	3.73628	C694PACXX_7_7105.sorted.filtered_peak_1138
chr1	93029073	93029456	384	20.69	6.52153	3.16552	3.96317	C694PACXX_7_7105.sorted.filtered_peak_1139
chr1	93043068	93043337	270	21.69	3.77131	2.17845	1.46170	C694PACXX_7_7105.sorted.filtered_peak_1140
chr1	93049465	93050319	855	29.15	7.15742	2.81125	4.57618	C694PACXX_7_7105.sorted.filtered_peak_1141
chr1	93250148	93250957	810	18.51	5.81156	3.05927	3.30892	C694PACXX_7_7105.sorted.filtered_peak_1142
chr1	93297296	93298135	840	59.86	25.32985	4.89893	22.12158	C694PACXX_7_7105.sorted.filtered_peak_1143
chr1	93324423	93324938	516	21.53	6.68006	3.13656	4.13002	C694PACXX_7_7105.sorted.filtered_peak_1144
chr1	93343092	93343767	676	16.61	4.58704	2.72869	2.17334	C694PACXX_7_7105.sorted.filtered_peak_1145
chr1	93426395	93428304	1910	37.52	7.10693	2.46952	4.53190	C694PACXX_7_7105.sorted.filtered_peak_1146
chr1	93446694	93447108	415	21.81	6.07370	2.92196	3.55327	C694PACXX_7_7105.sorted.filtered_peak_1147
chr1	93486953	93487327	375	15.69	4.00379	2.54458	1.66536	C694PACXX_7_7105.sorted.filtered_peak_1148
chr1	93507924	93508518	595	26.16	10.19911	3.94342	7.47289	C694PACXX_7_7105.sorted.filtered_peak_1149
chr1	93544386	93545202	817	33.93	10.06034	3.33125	7.32340	C694PACXX_7_7105.sorted.filtered_peak_1150
chr1	93645151	93646774	1624	61.73	19.72417	3.58078	16.70801	C694PACXX_7_7105.sorted.filtered_peak_1151
chr1	93685024	93685273	250	16.01	4.77967	2.85423	2.34321	C694PACXX_7_7105.sorted.filtered_peak_1152
chr1	93811151	93811947	797	42.76	13.44936	3.50401	10.62168	C694PACXX_7_7105.sorted.filtered_peak_1153
chr1	94081059	94081308	250	17.79	4.34694	2.55531	1.96738	C694PACXX_7_7105.sorted.filtered_peak_1154
chr1	94224442	94224860	419	17.61	4.65425	2.68068	2.24550	C694PACXX_7_7105.sorted.filtered_peak_1155
chr1	94311792	94312442	651	43.53	10.53789	2.99145	7.77031	C694PACXX_7_7105.sorted.filtered_peak_1156
chr1	94312676	94313625	950	47.62	13.97135	3.35332	11.13791	C694PACXX_7_7105.sorted.filtered_peak_1157
chr1	94344059	94345062	1004	30.04	9.36354	3.30006	6.69591	C694PACXX_7_7105.sorted.filtered_peak_1158
chr1	94374251	94375606	1356	34.51	10.73343	3.31535	8.02652	C694PACXX_7_7105.sorted.filtered_peak_1159
chr1	94482886	94483360	475	25.76	7.03836	2.96617	4.46259	C694PACXX_7_7105.sorted.filtered_peak_1160
chr1	94883412	94884476	1065	50.55	17.28959	3.83424	14.33624	C694PACXX_7_7105.sorted.filtered_peak_1161
chr1	94947053	94947432	380	16.93	5.13728	2.93703	2.67290	C694PACXX_7_7105.sorted.filtered_peak_1162
chr1	95007195	95007672	478	19.81	5.14736	2.73738	2.68111	C694PACXX_7_7105.sorted.filtered_peak_1163
chr1	95067861	95068278	418	19.74	5.00530	2.68753	2.55532	C694PACXX_7_7105.sorted.filtered_peak_1164
chr1	95319945	95320336	392	20.86	7.09123	3.35502	4.50691	C694PACXX_7_7105.sorted.filtered_peak_1165
chr1	95538108	95538950	843	46.74	18.07535	4.37208	15.06126	C694PACXX_7_7105.sorted.filtered_peak_1166
chr1	95699214	95700134	921	41.72	16.24800	4.22789	13.31734	C694PACXX_7_7105.sorted.filtered_peak_1167
chr1	96819487	96819736	250	14.65	3.70743	2.48377	1.40893	C694PACXX_7_7105.sorted.filtered_peak_1168
chr1	97186940	97188086	1147	38.40	13.35038	3.75668	10.52516	C694PACXX_7_7105.sorted.filtered_peak_1169
chr1	97885673	97885934	262	14.67	4.03467	2.62895	1.67666	C694PACXX_7_7105.sorted.filtered_peak_1170
chr1	98386039	98387208	1170	39.45	11.74207	3.41641	8.93891	C694PACXX_7_7105.sorted.filtered_peak_1171
chr1	98407965	98408434	470	18.33	4.13371	2.44609	1.77812	C694PACXX_7_7105.sorted.filtered_peak_1172
chr1	98519316	98520068	753	23.01	5.07180	2.53640	2.61264	C694PACXX_7_7105.sorted.filtered_peak_1173
chr1	98789304	98789857	554	24.85	8.55691	3.51852	5.89938	C694PACXX_7_7105.sorted.filtered_peak_1174
chr1	98853443	98854437	995	26.56	6.74873	2.85033	4.18172	C694PACXX_7_7105.sorted.filtered_peak_1175
chr1	98871239	98871610	372	29.53	9.37385	3.42457	6.67274	C694PACXX_7_7105.sorted.filtered_peak_1176
chr1	99336824	99337506	683	26.99	9.70081	3.65754	7.01602	C694PACXX_7_7105.sorted.filtered_peak_1177
chr1	100231825	100232304	480	15.68	4.21181	2.63631	1.83874	C694PACXX_7_7105.sorted.filtered_peak_1178
chr1	100286204	100286604	401	15.35	4.40381	2.74442	2.00004	C694PACXX_7_7105.sorted.filtered_peak_1179
chr1	100315304	100316170	867	26.14	8.47906	3.36527	5.83665	C694PACXX_7_7105.sorted.filtered_peak_1180
chr1	100435020	100435910	891	23.77	7.57865	3.29077	4.96292	C694PACXX_7_7105.sorted.filtered_peak_1181
chr1	100494305	100494821	517	28.80	12.01471	4.21980	9.23800	C694PACXX_7_7105.sorted.filtered_peak_1182
chr1	100503332	100504066	735	33.63	9.85637	3.22914	7.16073	C694PACXX_7_7105.sorted.filtered_peak_1183
chr1	100512266	100512568	303	14.00	3.32208	2.35248	1.09044	C694PACXX_7_7105.sorted.filtered_peak_1184
chr1	100597988	100599090	1103	39.05	12.39748	3.54033	9.58714	C694PACXX_7_7105.sorted.filtered_peak_1185
chr1	100714843	100715815	973	26.23	8.62878	3.36664	5.99857	C694PACXX_7_7105.sorted.filtered_peak_1186
chr1	100731293	100732250	958	42.16	16.56977	4.14679	13.65668	C694PACXX_7_7105.sorted.filtered_peak_1187
chr1	100816792	100818575	1784	37.85	7.78596	2.59683	5.17609	C694PACXX_7_7105.sorted.filtered_peak_1188
chr1	100843250	100843751	502	14.73	3.74436	2.49454	1.44145	C694PACXX_7_7105.sorted.filtered_peak_1189
chr1	100865893	100866367	475	29.65	9.16940	3.37819	6.46664	C694PACXX_7_7105.sorted.filtered_peak_1190
chr1	100905723	100906049	327	31.96	9.12050	3.18661	6.43409	C694PACXX_7_7105.sorted.filtered_peak_1191
chr1	100909638	100910031	394	22.34	3.63543	2.11263	1.35247	C694PACXX_7_7105.sorted.filtered_peak_1192
chr1	100918364	100918623	260	20.94	4.20571	2.34379	1.84573	C694PACXX_7_7105.sorted.filtered_peak_1193
chr1	101178558	101178856	299	17.91	5.44062	2.97423	2.95842	C694PACXX_7_7105.sorted.filtered_peak_1194
chr1	101361127	101361947	821	35.09	9.15116	3.00913	6.46792	C694PACXX_7_7105.sorted.filtered_peak_1195
chr1	101362161	101362419	259	25.38	4.30687	2.21450	1.92442	C694PACXX_7_7105.sorted.filtered_peak_1196
chr1	101392580	101393240	661	17.74	4.59174	2.64725	2.19071	C694PACXX_7_7105.sorted.filtered_peak_1197
chr1	101491152	101491926	775	30.95	9.85950	3.47245	7.13332	C694PACXX_7_7105.sorted.filtered_peak_1198
chr1	101546908	101547520	613	18.34	4.54477	2.59796	2.14176	C694PACXX_7_7105.sorted.filtered_peak_1199
chr1	101577438	101578119	682	26.26	9.55752	3.77552	6.83239	C694PACXX_7_7105.sorted.filtered_peak_1200
chr1	101588136	101588484	349	17.87	5.57971	3.03486	3.08420	C694PACXX_7_7105.sorted.filtered_peak_1201
chr1	101593977	101594341	365	18.98	5.21591	2.81743	2.74675	C694PACXX_7_7105.sorted.filtered_peak_1202
chr1	101594546	101594827	282	19.92	5.60191	2.90490	3.09277	C694PACXX_7_7105.sorted.filtered_peak_1203
chr1	101644375	101644977	603	17.53	4.38734	2.58895	2.00096	C694PACXX_7_7105.sorted.filtered_peak_1204
chr1	101701014	101702292	1279	29.63	4.18995	2.06180	1.82623	C694PACXX_7_7105.sorted.filtered_peak_1205
chr1	101774962	101775508	547	24.65	5.34447	2.53379	2.87343	C694PACXX_7_7105.sorted.filtered_peak_1206
chr1	101822966	101823297	332	20.40	6.84580	3.31698	4.26642	C694PACXX_7_7105.sorted.filtered_peak_1207
chr1	104067990	104069078	1089	45.86	16.52570	3.92950	13.60239	C694PACXX_7_7105.sorted.filtered_peak_1208
chr1	107598997	107600256	1260	26.41	7.68043	3.07718	5.09892	C694PACXX_7_7105.sorted.filtered_peak_1209
chr1	108328973	108329258	286	16.50	3.44353	2.27240	1.19212	C694PACXX_7_7105.sorted.filtered_peak_1210
chr1	108371848	108372294	447	14.98	3.89185	2.53876	1.57450	C694PACXX_7_7105.sorted.filtered_peak_1211
chr1	108506309	108506780	472	19.30	4.17900	2.41110	1.81985	C694PACXX_7_7105.sorted.filtered_peak_1212
chr1	108507643	108507924	282	19.74	4.41750	2.48114	2.02033	C694PACXX_7_7105.sorted.filtered_peak_1213
chr1	108742252	108743410	1159	29.72	9.77380	3.34628	7.12865	C694PACXX_7_7105.sorted.filtered_peak_1214
chr1	109102266	109103216	951	40.63	11.84512	3.26793	9.07949	C694PACXX_7_7105.sorted.filtered_peak_1215
chr1	109133422	109134181	760	28.15	9.09326	3.45941	6.39280	C694PACXX_7_7105.sorted.filtered_peak_1216
chr1	109187770	109188130	361	25.09	3.78121	2.07160	1.47427	C694PACXX_7_7105.sorted.filtered_peak_1217
chr1	109189223	109189849	627	56.05	20.80190	4.34460	17.69775	C694PACXX_7_7105.sorted.filtered_peak_1218
chr1	109203513	109204286	774	44.13	18.29187	4.64286	15.26737	C694PACXX_7_7105.sorted.filtered_peak_1219
chr1	109234701	109235627	927	55.27	20.23283	4.25354	17.15581	C694PACXX_7_7105.sorted.filtered_peak_1220
chr1	109246180	109246834	655	22.97	5.61347	2.69553	3.13102	C694PACXX_7_7105.sorted.filtered_peak_1221
chr1	109288965	109289918	954	52.42	20.86659	4.28473	17.83353	C694PACXX_7_7105.sorted.filtered_peak_1222
chr1	109419336	109419955	620	36.26	13.49617	4.08899	10.61991	C694PACXX_7_7105.sorted.filtered_peak_1223
chr1	109499223	109499831	609	39.18	15.63483	4.33306	12.71014	C694PACXX_7_7105.sorted.filtered_peak_1224
chr1	109505599	109506292	694	48.77	20.15358	4.62947	17.08732	C694PACXX_7_7105.sorted.filtered_peak_1225
chr1	109584176	109585035	860	48.23	21.30492	4.79696	18.25174	C694PACXX_7_7105.sorted.filtered_peak_1226
chr1	109618442	109619023	582	28.30	12.57246	4.59013	9.73204	C694PACXX_7_7105.sorted.filtered_peak_1227
chr1	109633046	109633903	858	36.40	14.07773	4.14218	11.21182	C694PACXX_7_7105.sorted.filtered_peak_1228
chr1	109642473	109643322	850	31.59	11.51467	3.76783	8.75401	C694PACXX_7_7105.sorted.filtered_peak_1229
chr1	109655288	109655578	291	24.74	5.32680	2.52957	2.85513	C694PACXX_7_7105.sorted.filtered_peak_1230
chr1	109656360	109656990	631	34.42	11.71904	3.65974	8.93985	C694PACXX_7_7105.sorted.filtered_peak_1231
chr1	109704861	109705508	648	23.56	7.26419	3.20942	4.65994	C694PACXX_7_7105.sorted.filtered_peak_1232
chr1	109736325	109736625	301	16.53	4.89121	2.84400	2.47325	C694PACXX_7_7105.sorted.filtered_peak_1233
chr1	109756218	109757156	939	43.50	14.65087	3.78447	11.75979	C694PACXX_7_7105.sorted.filtered_peak_1234
chr1	109791859	109792192	334	24.23	6.57772	2.94473	4.01191	C694PACXX_7_7105.sorted.filtered_peak_1235
chr1	109825473	109826611	1139	34.33	11.80727	3.61250	9.05356	C694PACXX_7_7105.sorted.filtered_peak_1236
chr1	109940464	109940832	369	18.59	4.15288	2.43631	1.79706	C694PACXX_7_7105.sorted.filtered_peak_1237
chr1	109968675	109969527	853	47.32	18.93877	4.26752	15.96354	C694PACXX_7_7105.sorted.filtered_peak_1238
chr1	110026033	110026986	954	56.10	17.06129	3.62339	14.07505	C694PACXX_7_7105.sorted.filtered_peak_1239
chr1	110036446	110037086	641	42.33	12.76464	3.49684	9.91965	C694PACXX_7_7105.sorted.filtered_peak_1240
chr1	110045191	110045556	366	21.48	4.29531	2.34866	1.92890	C694PACXX_7_7105.sorted.filtered_peak_1241
chr1	110052171	110052752	582	20.47	4.81621	2.58308	2.37833	C694PACXX_7_7105.sorted.filtered_peak_1242
chr1	110074935	110075184	250	20.43	4.70477	2.54702	2.27498	C694PACXX_7_7105.sorted.filtered_peak_1243
chr1	110090986	110091727	742	44.02	16.36313	3.90065	13.49376	C694PACXX_7_7105.sorted.filtered_peak_1244
chr1	110163205	110164050	846	40.60	12.00649	3.22953	9.27984	C694PACXX_7_7105.sorted.filtered_peak_1245
chr1	110182697	110183174	478	19.34	4.48996	2.52343	2.08923	C694PACXX_7_7105.sorted.filtered_peak_1246
chr1	110185981	110186467	487	19.42	6.74625	3.34108	4.19341	C694PACXX_7_7105.sorted.filtered_peak_1247
chr1	110198479	110199056	578	21.23	7.38920	3.47690	4.76429	C694PACXX_7_7105.sorted.filtered_peak_1248
chr1	110282648	110283520	873	24.24	8.77526	3.58697	6.12950	C694PACXX_7_7105.sorted.filtered_peak_1249
chr1	110319568	110319820	253	21.68	5.94716	2.91376	3.40916	C694PACXX_7_7105.sorted.filtered_peak_1250
chr1	110333346	110333799	454	29.52	7.29624	2.85547	4.68888	C694PACXX_7_7105.sorted.filtered_peak_1251
chr1	110344791	110345511	721	23.25	6.21805	2.89438	3.67248	C694PACXX_7_7105.sorted.filtered_peak_1252
chr1	110448835	110449131	297	25.35	5.87685	2.66707	3.35852	C694PACXX_7_7105.sorted.filtered_peak_1253
chr1	110476506	110476788	283	17.33	3.94628	2.42985	1.60619	C694PACXX_7_7105.sorted.filtered_peak_1254
chr1	110527043	110527730	688	49.98	20.05304	4.32275	17.03393	C694PACXX_7_7105.sorted.filtered_peak_1255
chr1	110546453	110546885	433	15.16	3.96126	2.56038	1.62678	C694PACXX_7_7105.sorted.filtered_peak_1256
chr1	110576888	110577745	858	36.76	10.62197	3.18661	7.91203	C694PACXX_7_7105.sorted.filtered_peak_1257
chr1	110752533	110753460	928	43.11	11.75191	3.13902	8.99408	C694PACXX_7_7105.sorted.filtered_peak_1258
chr1	110880799	110882335	1537	110.87	39.39647	4.32547	35.81258	C694PACXX_7_7105.sorted.filtered_peak_1259
chr1	110949992	110950832	841	30.46	10.59894	3.60026	7.88245	C694PACXX_7_7105.sorted.filtered_peak_1260
chr1	111162052	111162538	487	25.17	6.10424	2.75843	3.55715	C694PACXX_7_7105.sorted.filtered_peak_1261
chr1	111173410	111174394	985	32.54	6.63752	2.54595	4.08432	C694PACXX_7_7105.sorted.filtered_peak_1262
chr1	111184464	111184770	307	22.77	4.25723	2.29224	1.87978	C694PACXX_7_7105.sorted.filtered_peak_1263
chr1	111189880	111190455	576	29.57	6.80640	2.71240	4.23915	C694PACXX_7_7105.sorted.filtered_peak_1264
chr1	111214700	111214956	257	34.62	5.59722	2.26380	3.09688	C694PACXX_7_7105.sorted.filtered_peak_1265
chr1	111215268	111215580	313	31.70	4.44195	2.07434	2.04793	C694PACXX_7_7105.sorted.filtered_peak_1266
chr1	111217203	111217799	597	37.26	8.60271	2.80649	5.94583	C694PACXX_7_7105.sorted.filtered_peak_1267
chr1	111329608	111330583	976	20.41	4.75348	2.56080	2.32614	C694PACXX_7_7105.sorted.filtered_peak_1268
chr1	111417171	111417425	255	30.85	5.53166	2.35109	3.04442	C694PACXX_7_7105.sorted.filtered_peak_1269
chr1	111417811	111418357	547	37.09	7.30275	2.53332	4.71277	C694PACXX_7_7105.sorted.filtered_peak_1270
chr1	111422580	111422902	323	31.65	6.09395	2.45516	3.57040	C694PACXX_7_7105.sorted.filtered_peak_1271
chr1	111423411	111423908	498	30.27	7.51661	2.88007	4.89678	C694PACXX_7_7105.sorted.filtered_peak_1272
chr1	111459556	111459822	267	18.48	6.26447	3.26938	3.71239	C694PACXX_7_7105.sorted.filtered_peak_1273
chr1	111505781	111507182	1402	53.58	22.65210	4.29554	19.61572	C694PACXX_7_7105.sorted.filtered_peak_1274
chr1	111525265	111525514	250	15.63	4.19655	2.63311	1.82560	C694PACXX_7_7105.sorted.filtered_peak_1275
chr1	111682033	111683331	1299	35.64	12.15031	3.64066	9.37168	C694PACXX_7_7105.sorted.filtered_peak_1276
chr1	111746452	111747373	922	38.35	6.93025	2.41687	4.36751	C694PACXX_7_7105.sorted.filtered_peak_1277
chr1	111758525	111759094	570	53.23	18.77225	4.01046	15.76050	C694PACXX_7_7105.sorted.filtered_peak_1278
chr1	111817315	111817748	434	18.45	6.26962	3.26424	3.72385	C694PACXX_7_7105.sorted.filtered_peak_1279
chr1	111888811	111889340	530	19.68	5.64322	2.90499	3.15481	C694PACXX_7_7105.sorted.filtered_peak_1280
chr1	111912051	111912331	281	14.92	3.86240	2.53385	1.54149	C694PACXX_7_7105.sorted.filtered_peak_1281
chr1	111948850	111949279	430	15.97	4.74783	2.84824	2.30917	C694PACXX_7_7105.sorted.filtered_peak_1282
chr1	111991520	111992391	872	46.67	16.70525	3.89871	13.77190	C694PACXX_7_7105.sorted.filtered_peak_1283
chr1	112019407	112019795	389	24.73	6.79657	2.99257	4.21018	C694PACXX_7_7105.sorted.filtered_peak_1284
chr1	112050112	112051212	1101	30.22	6.75565	2.67682	4.18396	C694PACXX_7_7105.sorted.filtered_peak_1285
chr1	112135301	112135998	698	56.59	22.28781	4.53929	19.15793	C694PACXX_7_7105.sorted.filtered_peak_1286
chr1	112141055	112141477	423	26.23	4.83181	2.33110	2.39557	C694PACXX_7_7105.sorted.filtered_peak_1287
chr1	112146523	112147026	504	45.24	18.36474	4.59317	15.33263	C694PACXX_7_7105.sorted.filtered_peak_1288
chr1	112161988	112162858	871	35.42	9.10638	2.95692	6.43706	C694PACXX_7_7105.sorted.filtered_peak_1289
chr1	112202886	112203244	359	21.46	5.90803	2.89911	3.38877	C694PACXX_7_7105.sorted.filtered_peak_1290
chr1	112281434	112282527	1094	26.77	6.11712	2.61848	3.62032	C694PACXX_7_7105.sorted.filtered_peak_1291
chr1	112297992	112298894	903	57.12	24.25022	4.72854	21.10853	C694PACXX_7_7105.sorted.filtered_peak_1292
chr1	112887465	112887982	518	15.00	3.89083	2.54283	1.56209	C694PACXX_7_7105.sorted.filtered_peak_1293
chr1	112901516	112901912	397	15.93	3.87077	2.47683	1.54651	C694PACXX_7_7105.sorted.filtered_peak_1294
chr1	112933446	112933705	260	23.23	6.30705	2.91635	3.75956	C694PACXX_7_7105.sorted.filtered_peak_1295
chr1	112938426	112939131	706	26.42	7.84749	3.19528	5.21736	C694PACXX_7_7105.sorted.filtered_peak_1296
chr1	113008743	113009131	389	29.87	11.52436	4.04340	8.73464	C694PACXX_7_7105.sorted.filtered_peak_1297
chr1	113160821	113162707	1887	32.61	7.07482	2.58895	4.52846	C694PACXX_7_7105.sorted.filtered_peak_1298
chr1	113217195	113217968	774	20.43	4.54253	2.48702	2.13384	C694PACXX_7_7105.sorted.filtered_peak_1299
chr1	113243289	113243879	591	27.53	5.16047	2.36909	2.70382	C694PACXX_7_7105.sorted.filtered_peak_1300
chr1	113249526	113250244	719	34.82	8.42628	2.88709	5.76528	C694PACXX_7_7105.sorted.filtered_peak_1301
chr1	113257578	113258477	900	60.76	20.92487	3.78552	17.88757	C694PACXX_7_7105.sorted.filtered_peak_1302
chr1	113498272	113499255	984	46.69	14.89305	3.69754	11.97523	C694PACXX_7_7105.sorted.filtered_peak_1303
chr1	113589251	113589527	277	20.90	7.02777	3.34079	4.44104	C694PACXX_7_7105.sorted.filtered_peak_1304
chr1	113615116	113616158	1043	53.21	25.93478	5.51154	22.71555	C694PACXX_7_7105.sorted.filtered_peak_1305
chr1	113683197	113683621	425	14.69	3.64707	2.45408	1.35724	C694PACXX_7_7105.sorted.filtered_peak_1306
chr1	113689511	113689792	282	18.54	5.62878	2.99937	3.13491	C694PACXX_7_7105.sorted.filtered_peak_1307
chr1	113932534	113933287	754	36.84	12.00351	3.62064	9.19403	C694PACXX_7_7105.sorted.filtered_peak_1308
chr1	114301639	114302547	909	29.88	10.03203	3.53994	7.32937	C694PACXX_7_7105.sorted.filtered_peak_1309
chr1	114326129	114326482	354	26.29	6.54745	2.79304	4.00023	C694PACXX_7_7105.sorted.filtered_peak_1310
chr1	114326695	114326958	264	24.59	5.55867	2.61282	3.05917	C694PACXX_7_7105.sorted.filtered_peak_1311
chr1	114354390	114355574	1185	61.91	24.10703	4.23335	20.97943	C694PACXX_7_7105.sorted.filtered_peak_1312
chr1	114402036	114402389	354	15.81	3.73506	2.42730	1.42950	C694PACXX_7_7105.sorted.filtered_peak_1313
chr1	114414150	114415011	862	39.88	11.41939	3.22597	8.66972	C694PACXX_7_7105.sorted.filtered_peak_1314
chr1	114416869	114417315	447	26.21	4.42061	2.21170	2.03804	C694PACXX_7_7105.sorted.filtered_peak_1315
chr1	114423383	114423697	315	20.22	6.31767	3.12027	3.78153	C694PACXX_7_7105.sorted.filtered_peak_1316
chr1	114447200	114448133	934	79.72	33.88331	4.90044	30.46893	C694PACXX_7_7105.sorted.filtered_peak_1317
chr1	114471791	114473004	1214	38.55	8.86136	2.78134	6.20748	C694PACXX_7_7105.sorted.filtered_peak_1318
chr1	114474069	114474399	331	30.46	4.48453	2.11268	2.08760	C694PACXX_7_7105.sorted.filtered_peak_1319
chr1	114483244	114483591	348	18.88	4.49565	2.55392	2.09429	C694PACXX_7_7105.sorted.filtered_peak_1320
chr1	114889172	114889513	342	37.10	12.77079	3.80255	9.93430	C694PACXX_7_7105.sorted.filtered_peak_1321
chr1	115053206	115054572	1367	51.57	16.19767	3.49976	13.31012	C694PACXX_7_7105.sorted.filtered_peak_1322
chr1	115123885	115124618	734	48.58	23.73013	5.35776	20.57967	C694PACXX_7_7105.sorted.filtered_peak_1323
chr1	115212311	115213302	992	30.31	9.64971	3.37933	6.95892	C694PACXX_7_7105.sorted.filtered_peak_1324
chr1	115258971	115259707	737	34.23	11.24140	3.59129	8.46697	C694PACXX_7_7105.sorted.filtered_peak_1325
chr1	115300027	115300900	874	53.59	18.73235	4.04976	15.70086	C694PACXX_7_7105.sorted.filtered_peak_1326
chr1	115322775	115323594	820	40.89	18.08286	4.69978	15.10574	C694PACXX_7_7105.sorted.filtered_peak_1327
chr1	115605324	115606149	826	29.31	8.97609	3.22187	6.34221	C694PACXX_7_7105.sorted.filtered_peak_1328
chr1	115641442	115642528	1087	26.38	9.44850	3.63121	6.77604	C694PACXX_7_7105.sorted.filtered_peak_1329
chr1	115681457	115682014	558	15.96	3.85578	2.46730	1.53645	C694PACXX_7_7105.sorted.filtered_peak_1330
chr1	116184411	116185617	1207	21.71	6.10264	2.94605	3.57194	C694PACXX_7_7105.sorted.filtered_peak_1331
chr1	116549062	116549367	306	19.60	4.46601	2.50542	2.06310	C694PACXX_7_7105.sorted.filtered_peak_1332
chr1	116681504	116682171	668	20.88	7.86085	3.67198	5.21836	C694PACXX_7_7105.sorted.filtered_peak_1333
chr1	116694512	116695064	553	24.63	7.04114	3.06931	4.44641	C694PACXX_7_7105.sorted.filtered_peak_1334
chr1	116710952	116711344	393	24.67	7.43509	3.19241	4.81979	C694PACXX_7_7105.sorted.filtered_peak_1335
chr1	116868429	116868892	464	17.57	4.60592	2.66375	2.20083	C694PACXX_7_7105.sorted.filtered_peak_1336
chr1	116915304	116916288	985	39.80	9.46887	2.84590	6.78638	C694PACXX_7_7105.sorted.filtered_peak_1337
chr1	116920482	116920818	337	31.02	5.83483	2.41345	3.33319	C694PACXX_7_7105.sorted.filtered_peak_1338
chr1	116960978	116961565	588	31.93	12.18544	4.03160	9.37760	C694PACXX_7_7105.sorted.filtered_peak_1339
chr1	117046953	117047528	576	44.30	16.17816	4.07327	13.23510	C694PACXX_7_7105.sorted.filtered_peak_1340
chr1	117057631	117058570	940	36.75	11.16225	3.38776	8.39809	C694PACXX_7_7105.sorted.filtered_peak_1341
chr1	117081232	117081748	517	17.18	4.01948	2.46490	1.67617	C694PACXX_7_7105.sorted.filtered_peak_1342
chr1	117099130	117099573	444	33.35	11.04444	3.61099	8.27078	C694PACXX_7_7105.sorted.filtered_peak_1343
chr1	117113107	117113911	805	36.81	8.91048	2.87058	6.24720	C694PACXX_7_7105.sorted.filtered_peak_1344
chr1	117210325	117210627	303	19.04	4.38052	2.50095	1.98910	C694PACXX_7_7105.sorted.filtered_peak_1345
chr1	117279900	117280800	901	34.36	7.85047	2.77430	5.21521	C694PACXX_7_7105.sorted.filtered_peak_1346
chr1	117281380	117282081	702	27.81	4.94929	2.30021	2.51585	C694PACXX_7_7105.sorted.filtered_peak_1347
chr1	117296762	117297222	461	32.44	9.18752	3.17775	6.49800	C694PACXX_7_7105.sorted.filtered_peak_1348
chr1	117307213	117307546	334	35.47	4.82984	2.07686	2.39816	C694PACXX_7_7105.sorted.filtered_peak_1349
chr1	117312152	117312693	542	47.23	11.87648	3.03627	9.09113	C694PACXX_7_7105.sorted.filtered_peak_1350
chr1	117341917	117342240	324	27.49	5.93111	2.57800	3.41318	C694PACXX_7_7105.sorted.filtered_peak_1351
chr1	117351387	117352165	779	32.01	5.61524	2.33186	3.12688	C694PACXX_7_7105.sorted.filtered_peak_1352
chr1	117359093	117359488	396	30.96	8.14884	2.99912	5.50499	C694PACXX_7_7105.sorted.filtered_peak_1353
chr1	117369842	117370225	384	23.79	6.48199	2.94484	3.91993	C694PACXX_7_7105.sorted.filtered_peak_1354
chr1	117420549	117421410	862	25.36	7.04532	2.98271	4.47894	C694PACXX_7_7105.sorted.filtered_peak_1355
chr1	117543993	117544480	488	17.34	4.84810	2.77107	2.43124	C694PACXX_7_7105.sorted.filtered_peak_1356
chr1	117593983	117594460	478	19.66	4.89480	2.65337	2.45550	C694PACXX_7_7105.sorted.filtered_peak_1357
chr1	117602048	117603202	1155	51.96	18.99767	3.96884	16.02057	C694PACXX_7_7105.sorted.filtered_peak_1358
chr1	117664056	117665028	973	27.58	7.63531	3.05057	5.01426	C694PACXX_7_7105.sorted.filtered_peak_1359
chr1	117909086	117910205	1120	41.69	10.93785	3.12675	8.16863	C694PACXX_7_7105.sorted.filtered_peak_1360
chr1	118148047	118149330	1284	69.43	24.82010	3.96410	21.67185	C694PACXX_7_7105.sorted.filtered_peak_1361
chr1	118187385	118187676	292	20.05	5.25626	2.75055	2.79315	C694PACXX_7_7105.sorted.filtered_peak_1362
chr1	118198778	118199231	454	50.69	11.55137	2.88057	8.76563	C694PACXX_7_7105.sorted.filtered_peak_1363
chr1	118203726	118204025	300	46.01	9.19294	2.62515	6.50696	C694PACXX_7_7105.sorted.filtered_peak_1364
chr1	118206950	118207410	461	42.92	12.53643	3.37843	9.71663	C694PACXX_7_7105.sorted.filtered_peak_1365
chr1	118217092	118217642	551	22.38	5.61978	2.73731	3.12597	C694PACXX_7_7105.sorted.filtered_peak_1366
chr1	118277748	118277997	250	19.01	6.04972	3.14909	3.50482	C694PACXX_7_7105.sorted.filtered_peak_1367
chr1	118301569	118301935	367	17.11	3.64486	2.32306	1.36173	C694PACXX_7_7105.sorted.filtered_peak_1368
chr1	118471609	118472750	1142	41.95	16.26579	4.01881	13.39122	C694PACXX_7_7105.sorted.filtered_peak_1369
chr1	119682771	119683590	820	74.07	32.37775	5.11320	28.99877	C694PACXX_7_7105.sorted.filtered_peak_1370
chr1	120018329	120018729	401	15.55	4.51516	2.77646	2.10191	C694PACXX_7_7105.sorted.filtered_peak_1371
chr1	120218211	120218640	430	18.98	5.63111	2.95514	3.14581	C694PACXX_7_7105.sorted.filtered_peak_1372
chr1	120254372	120254807	436	17.76	3.94970	2.40881	1.61586	C694PACXX_7_7105.sorted.filtered_peak_1373
chr1	120491328	120491745	418	14.41	3.89894	2.58671	1.55678	C694PACXX_7_7105.sorted.filtered_peak_1374
chr1	120510739	120511155	417	16.12	3.86883	2.46506	1.54094	C694PACXX_7_7105.sorted.filtered_peak_1375
chr1	120838576	120838831	256	26.15	11.59356	4.55566	8.77303	C694PACXX_7_7105.sorted.filtered_peak_1376
chr1	121258207	121258630	424	22.50	7.30607	3.30562	4.70006	C694PACXX_7_7105.sorted.filtered_peak_1377
chr1	121260825	121261569	745	22.62	6.83053	3.12829	4.25334	C694PACXX_7_7105.sorted.filtered_peak_1378
chr1	121484322	121485519	1198	99.71	58.47011	7.34552	54.39912	C694PACXX_7_7105.sorted.filtered_peak_1379
chr1	142535439	142537151	1713	54.51	6.76853	2.07598	4.19370	C694PACXX_7_7105.sorted.filtered_peak_1380
chr1	142537380	142539342	1963	70.04	13.11559	2.62774	10.26121	C694PACXX_7_7105.sorted.filtered_peak_1381
chr1	142618568	142618893	326	16.96	5.41458	3.01351	2.94596	C694PACXX_7_7105.sorted.filtered_peak_1382
chr1	142653925	142654322	398	15.45	4.46056	2.75982	2.05420	C694PACXX_7_7105.sorted.filtered_peak_1383
chr1	144018645	144018921	277	17.62	5.43614	3.00555	2.94625	C694PACXX_7_7105.sorted.filtered_peak_1384
chr1	144528531	144528793	263	25.72	5.81764	2.64467	3.29191	C694PACXX_7_7105.sorted.filtered_peak_1385
chr1	144533582	144534326	745	46.86	13.25394	3.31374	10.40483	C694PACXX_7_7105.sorted.filtered_peak_1386
chr1	144536106	144536386	281	43.52	12.47350	3.36808	9.64108	C694PACXX_7_7105.sorted.filtered_peak_1387
chr1	144882969	144883220	252	20.89	5.11013	2.66068	2.64596	C694PACXX_7_7105.sorted.filtered_peak_1388
chr1	144886418	144886668	251	18.85	4.21172	2.44577	1.84786	C694PACXX_7_7105.sorted.filtered_peak_1389
chr1	144931850	144932674	825	94.05	26.07100	3.49258	22.84078	C694PACXX_7_7105.sorted.filtered_peak_1390
chr1	144948587	144948993	407	20.00	6.79131	3.31483	4.22352	C694PACXX_7_7105.sorted.filtered_peak_1391
chr1	144998816	144999169	354	39.60	5.60068	2.14653	3.10229	C694PACXX_7_7105.sorted.filtered_peak_1392
chr1	145009303	145009571	269	33.25	3.82333	1.90185	1.50600	C694PACXX_7_7105.sorted.filtered_peak_1393
chr1	145039458	145040361	904	49.16	7.94822	2.34526	5.31482	C694PACXX_7_7105.sorted.filtered_peak_1394
chr1	145046946	145047239	294	25.44	3.82195	2.07321	1.51005	C694PACXX_7_7105.sorted.filtered_peak_1395
chr1	145058977	145059473	497	45.94	7.06199	2.25347	4.49373	C694PACXX_7_7105.sorted.filtered_peak_1396
chr1	145075593	145075888	296	36.65	4.83634	2.05300	2.40528	C694PACXX_7_7105.sorted.filtered_peak_1397
chr1	145096285	145096540	256	34.11	6.40608	2.46891	3.83780	C694PACXX_7_7105.sorted.filtered_peak_1398
chr1	145117981	145118292	312	24.65	4.96652	2.42698	2.52347	C694PACXX_7_7105.sorted.filtered_peak_1399
chr1	145290698	145291060	363	15.93	4.73387	2.84028	2.30209	C694PACXX_7_7105.sorted.filtered_peak_1400
chr1	145291619	145291871	253	18.03	6.01393	3.19361	3.48557	C694PACXX_7_7105.sorted.filtered_peak_1401
chr1	145382260	145383180	921	18.99	6.65565	3.35479	4.09348	C694PACXX_7_7105.sorted.filtered_peak_1402
chr1	145396710	145397640	931	27.04	4.72715	2.27291	2.30410	C694PACXX_7_7105.sorted.filtered_peak_1403
chr1	145399176	145399495	320	32.71	7.24895	2.71092	4.63935	C694PACXX_7_7105.sorted.filtered_peak_1404
chr1	145427363	145427860	498	23.19	8.62539	3.71465	5.95460	C694PACXX_7_7105.sorted.filtered_peak_1405
chr1	145437499	145438629	1131	40.99	10.66799	3.02474	7.94112	C694PACXX_7_7105.sorted.filtered_peak_1406
chr1	145454634	145455869	1236	41.73	11.14919	3.05484	8.41303	C694PACXX_7_7105.sorted.filtered_peak_1407
chr1	145470039	145470822	784	34.89	9.85611	3.21675	7.13185	C694PACXX_7_7105.sorted.filtered_peak_1408
chr1	145476750	145477568	819	45.19	13.65660	3.41268	10.82262	C694PACXX_7_7105.sorted.filtered_peak_1409
chr1	145507189	145508049	861	41.06	19.35914	4.95326	16.34934	C694PACXX_7_7105.sorted.filtered_peak_1410
chr1	145515759	145516580	822	48.26	21.72263	4.95816	18.64301	C694PACXX_7_7105.sorted.filtered_peak_1411
chr1	145542717	145543195	479	15.52	4.01900	2.55803	1.67915	C694PACXX_7_7105.sorted.filtered_peak_1412
chr1	145548750	145549436	687	34.37	14.47788	4.46942	11.58636	C694PACXX_7_7105.sorted.filtered_peak_1413
chr1	145562683	145563146	464	19.99	5.60856	2.87966	3.12032	C694PACXX_7_7105.sorted.filtered_peak_1414
chr1	145575137	145576398	1262	35.90	10.29592	3.11399	7.61290	C694PACXX_7_7105.sorted.filtered_peak_1415
chr1	145589146	145589819	674	20.81	4.90487	2.58666	2.46985	C694PACXX_7_7105.sorted.filtered_peak_1416
chr1	145610716	145611369	654	34.74	17.90681	5.50927	14.90822	C694PACXX_7_7105.sorted.filtered_peak_1417
chr1	145744139	145744788	650	17.34	4.79760	2.76288	2.36901	C694PACXX_7_7105.sorted.filtered_peak_1418
chr1	146555980	146556699	720	26.82	8.80438	3.45902	6.12669	C694PACXX_7_7105.sorted.filtered_peak_1419
chr1	146643657	146644579	923	50.08	19.22169	4.31319	16.19400	C694PACXX_7_7105.sorted.filtered_peak_1420
chr1	146696751	146697297	547	20.11	7.34273	3.54202	4.72989	C694PACXX_7_7105.sorted.filtered_peak_1421
chr1	146714052	146715163	1112	40.78	12.78513	3.50788	9.96350	C694PACXX_7_7105.sorted.filtered_peak_1422
chr1	146966820	146967366	547	16.53	4.52676	2.71062	2.11781	C694PACXX_7_7105.sorted.filtered_peak_1423
chr1	147016837	147017169	333	19.14	5.51675	2.89256	3.04676	C694PACXX_7_7105.sorted.filtered_peak_1424
chr1	147071327	147072253	927	64.82	28.27698	4.93267	25.02190	C694PACXX_7_7105.sorted.filtered_peak_1425
chr1	147089934	147090311	378	19.80	4.89778	2.64410	2.45859	C694PACXX_7_7105.sorted.filtered_peak_1426
chr1	147112578	147112912	335	17.17	3.99354	2.45534	1.65333	C694PACXX_7_7105.sorted.filtered_peak_1427
chr1	147119943	147120383	441	22.59	6.92579	3.14421	4.35644	C694PACXX_7_7105.sorted.filtered_peak_1428
chr1	147141716	147143111	1396	26.74	7.54552	2.98953	4.98256	C694PACXX_7_7105.sorted.filtered_peak_1429
chr1	147394138	147394428	291	17.19	5.50181	3.05221	3.01359	C694PACXX_7_7105.sorted.filtered_peak_1430
chr1	147721138	147721430	293	30.03	7.10814	2.77883	4.51894	C694PACXX_7_7105.sorted.filtered_peak_1431
chr1	147735854	147736376	523	17.06	5.40464	3.03020	2.91823	C694PACXX_7_7105.sorted.filtered_peak_1432
chr1	147790470	147791248	779	17.73	5.79774	3.11416	3.30674	C694PACXX_7_7105.sorted.filtered_peak_1433
chr1	147806446	147807408	963	21.21	6.81832	3.25025	4.23412	C694PACXX_7_7105.sorted.filtered_peak_1434
chr1	148241381	148241702	322	26.07	11.74911	4.54170	8.94460	C694PACXX_7_7105.sorted.filtered_peak_1435
chr1	148551774	148552597	824	21.66	7.33603	3.36179	4.74194	C694PACXX_7_7105.sorted.filtered_peak_1436
chr1	148556285	148556981	697	18.59	6.37327	3.28736	3.82215	C694PACXX_7_7105.sorted.filtered_peak_1437
chr1	149223154	149224157	1004	46.40	18.96459	4.43796	15.94751	C694PACXX_7_7105.sorted.filtered_peak_1438
chr1	149224453	149224960	508	40.19	14.00112	3.79361	11.15279	C694PACXX_7_7105.sorted.filtered_peak_1439
chr1	149232884	149233133	250	16.31	4.93523	2.90505	2.47629	C694PACXX_7_7105.sorted.filtered_peak_1440
chr1	149815175	149815988	814	16.69	4.03060	2.49817	1.68331	C694PACXX_7_7105.sorted.filtered_peak_1441
chr1	149821409	149821755	347	14.88	3.49190	2.37750	1.23440	C694PACXX_7_7105.sorted.filtered_peak_1442
chr1	149857063	149857421	359	34.46	3.56280	1.82475	1.28645	C694PACXX_7_7105.sorted.filtered_peak_1443
chr1	149858092	149858580	489	69.53	20.74532	3.60399	17.66565	C694PACXX_7_7105.sorted.filtered_peak_1444
chr1	149859056	149860224	1169	52.40	11.98486	2.79370	9.23750	C694PACXX_7_7105.sorted.filtered_peak_1445
chr1	149870706	149871627	922	28.04	9.42805	3.51248	6.73827	C694PACXX_7_7105.sorted.filtered_peak_1446
chr1	149899347	149900524	1178	43.88	15.65191	3.83451	12.75732	C694PACXX_7_7105.sorted.filtered_peak_1447
chr1	149911015	149911264	250	15.72	3.60247	2.37554	1.31803	C694PACXX_7_7105.sorted.filtered_peak_1448
chr1	149982125	149983046	922	22.32	5.78545	2.81125	3.26508	C694PACXX_7_7105.sorted.filtered_peak_1449
chr1	150039413	150040119	707	26.96	9.16805	3.55849	6.47725	C694PACXX_7_7105.sorted.filtered_peak_1450
chr1	150121626	150122411	786	29.99	6.27498	2.57298	3.72765	C694PACXX_7_7105.sorted.filtered_peak_1451
chr1	150123503	150123917	415	28.46	5.19577	2.34932	2.73024	C694PACXX_7_7105.sorted.filtered_peak_1452
chr1	150159413	150159913	501	16.40	5.01705	2.91940	2.56388	C694PACXX_7_7105.sorted.filtered_peak_1453
chr1	150185786	150186380	595	43.13	19.48974	4.93996	16.45115	C694PACXX_7_7105.sorted.filtered_peak_1454
chr1	150206426	150207529	1104	34.73	6.30697	2.39289	3.78186	C694PACXX_7_7105.sorted.filtered_peak_1455
chr1	150208257	150208913	657	64.17	24.35276	4.30572	21.19757	C694PACXX_7_7105.sorted.filtered_peak_1456
chr1	150227866	150228129	264	21.37	6.25994	3.02866	3.71495	C694PACXX_7_7105.sorted.filtered_peak_1457
chr1	150240858	150241789	932	34.61	10.08806	3.23780	7.38230	C694PACXX_7_7105.sorted.filtered_peak_1458
chr1	150266007	150266624	618	25.12	9.85213	3.92501	7.13435	C694PACXX_7_7105.sorted.filtered_peak_1459
chr1	150293726	150294336	611	38.81	17.62825	4.69617	14.69680	C694PACXX_7_7105.sorted.filtered_peak_1460
chr1	150336014	150337450	1437	56.68	19.47246	3.68379	16.51405	C694PACXX_7_7105.sorted.filtered_peak_1461
chr1	150459515	150460071	557	39.55	17.25238	4.75543	14.27120	C694PACXX_7_7105.sorted.filtered_peak_1462
chr1	150487700	150488491	792	48.46	20.13386	4.51180	17.10332	C694PACXX_7_7105.sorted.filtered_peak_1463
chr1	150521311	150521571	261	20.37	4.88325	2.60658	2.44418	C694PACXX_7_7105.sorted.filtered_peak_1464
chr1	150533507	150534388	882	37.78	4.66714	1.99749	2.24867	C694PACXX_7_7105.sorted.filtered_peak_1465
chr1	150535792	150536126	335	43.48	5.27729	2.01638	2.80061	C694PACXX_7_7105.sorted.filtered_peak_1466
chr1	150539801	150540531	731	38.54	6.41042	2.33582	3.84679	C694PACXX_7_7105.sorted.filtered_peak_1467
chr1	150551562	150552755	1194	44.15	14.06601	3.42707	11.26234	C694PACXX_7_7105.sorted.filtered_peak_1468
chr1	150583878	150584498	621	37.78	13.55344	3.89715	10.70590	C694PACXX_7_7105.sorted.filtered_peak_1469
chr1	150585931	150586393	463	26.70	6.64585	2.83504	4.06710	C694PACXX_7_7105.sorted.filtered_peak_1470
chr1	150594129	150594599	471	15.52	3.83980	2.48904	1.52653	C694PACXX_7_7105.sorted.filtered_peak_1471
chr1	150601327	150602422	1096	70.77	31.97937	5.32955	28.58632	C694PACXX_7_7105.sorted.filtered_peak_1472
chr1	150669476	150670080	605	45.43	20.82396	5.08127	17.74407	C694PACXX_7_7105.sorted.filtered_peak_1473
chr1	150738046	150738371	326	18.92	5.73717	3.01326	3.23342	C694PACXX_7_7105.sorted.filtered_peak_1474
chr1	150743359	150743701	343	22.08	7.96269	3.57474	5.32443	C694PACXX_7_7105.sorted.filtered_peak_1475
chr1	150848579	150849493	915	55.80	23.31666	4.69717	20.16535	C694PACXX_7_7105.sorted.filtered_peak_1476
chr1	150898517	150899280	764	33.03	12.03365	3.90482	9.22902	C694PACXX_7_7105.sorted.filtered_peak_1477
chr1	150947103	150947477	375	29.88	7.17921	2.81194	4.57455	C694PACXX_7_7105.sorted.filtered_peak_1478
chr1	150951804	150952300	497	25.20	5.82140	2.64560	3.31866	C694PACXX_7_7105.sorted.filtered_peak_1479
chr1	150980389	150981219	831	42.27	15.88652	4.13721	12.96271	C694PACXX_7_7105.sorted.filtered_peak_1480
chr1	150997087	150997431	345	20.73	7.74082	3.64649	5.10048	C694PACXX_7_7105.sorted.filtered_peak_1481
chr1	151019850	151021248	1399	22.99	5.23270	2.56540	2.78217	C694PACXX_7_7105.sorted.filtered_peak_1482
chr1	151030136	151030812	677	36.11	6.99059	2.48277	4.43813	C694PACXX_7_7105.sorted.filtered_peak_1483
chr1	151031755	151032297	543	49.86	14.38026	3.42631	11.48319	C694PACXX_7_7105.sorted.filtered_peak_1484
chr1	151042819	151043862	1044	38.44	15.26849	4.30803	12.35727	C694PACXX_7_7105.sorted.filtered_peak_1485
chr1	151118989	151119580	592	33.40	11.47936	3.71776	8.69174	C694PACXX_7_7105.sorted.filtered_peak_1486
chr1	151128569	151129993	1425	31.28	8.32232	2.98422	5.69343	C694PACXX_7_7105.sorted.filtered_peak_1487
chr1	151138104	151138861	758	42.30	14.96434	3.84615	12.10113	C694PACXX_7_7105.sorted.filtered_peak_1488
chr1	151161982	151162872	891	27.31	9.66027	3.61903	6.97424	C694PACXX_7_7105.sorted.filtered_peak_1489
chr1	151170575	151171503	929	48.55	21.62442	4.59865	18.61320	C694PACXX_7_7105.sorted.filtered_peak_1490
chr1	151226932	151227592	661	36.43	15.91312	4.63860	12.98044	C694PACXX_7_7105.sorted.filtered_peak_1491
chr1	151253637	151255064	1428	69.39	22.06498	3.75358	18.94269	C694PACXX_7_7105.sorted.filtered_peak_1492
chr1	151284178	151284678	501	20.09	4.21352	2.38770	1.84617	C694PACXX_7_7105.sorted.filtered_peak_1493
chr1	151299428	151300464	1037	40.27	15.22561	4.04412	12.34928	C694PACXX_7_7105.sorted.filtered_peak_1494
chr1	151313343	151313693	351	22.37	5.72512	2.78178	3.21443	C694PACXX_7_7105.sorted.filtered_peak_1495
chr1	151319292	151320250	959	54.50	22.43838	4.41080	19.35782	C694PACXX_7_7105.sorted.filtered_peak_1496
chr1	151371780	151372358	579	29.54	9.82268	3.55759	7.09952	C694PACXX_7_7105.sorted.filtered_peak_1497
chr1	151430535	151430837	303	21.33	3.63052	2.14497	1.34792	C694PACXX_7_7105.sorted.filtered_peak_1498
chr1	151431013	151432195	1183	28.55	6.94205	2.82030	4.34799	C694PACXX_7_7105.sorted.filtered_peak_1499
chr1	151483449	151484330	882	29.01	9.74129	3.46578	7.06329	C694PACXX_7_7105.sorted.filtered_peak_1500
chr1	151507260	151507510	251	19.67	5.25079	2.79461	2.76338	C694PACXX_7_7105.sorted.filtered_peak_1501
chr1	151512386	151513231	846	30.31	9.57102	3.39259	6.87485	C694PACXX_7_7105.sorted.filtered_peak_1502
chr1	151541201	151541457	257	16.79	4.22576	2.57054	1.85084	C694PACXX_7_7105.sorted.filtered_peak_1503
chr1	151566649	151567019	371	14.96	4.19173	2.67846	1.81345	C694PACXX_7_7105.sorted.filtered_peak_1504
chr1	151584293	151585049	757	34.14	11.67978	3.66974	8.89711	C694PACXX_7_7105.sorted.filtered_peak_1505
chr1	151693786	151694108	323	18.56	5.18182	2.83188	2.71081	C694PACXX_7_7105.sorted.filtered_peak_1506
chr1	151735623	151736329	707	22.75	6.53525	3.02182	3.97883	C694PACXX_7_7105.sorted.filtered_peak_1507
chr1	151762716	151763692	977	61.31	27.95406	4.83850	24.75230	C694PACXX_7_7105.sorted.filtered_peak_1508
chr1	151788071	151788514	444	19.33	4.39676	2.49212	2.00622	C694PACXX_7_7105.sorted.filtered_peak_1509
chr1	151811976	151812593	618	25.81	4.64934	2.29444	2.23298	C694PACXX_7_7105.sorted.filtered_peak_1510
chr1	151881779	151882392	614	34.69	13.52309	4.19932	10.65435	C694PACXX_7_7105.sorted.filtered_peak_1511
chr1	151918148	151918565	418	32.17	10.61608	3.54942	7.87868	C694PACXX_7_7105.sorted.filtered_peak_1512
chr1	151956712	151957291	580	21.04	6.29787	3.03919	3.77188	C694PACXX_7_7105.sorted.filtered_peak_1513
chr1	151965731	151966766	1036	26.66	5.38875	2.46554	2.91102	C694PACXX_7_7105.sorted.filtered_peak_1514
chr1	152007048	152007959	912	29.98	6.68351	2.64643	4.13481	C694PACXX_7_7105.sorted.filtered_peak_1515
chr1	152009356	152009646	291	29.20	6.19733	2.58144	3.65886	C694PACXX_7_7105.sorted.filtered_peak_1516
chr1	152020265	152021181	917	59.95	23.45053	4.34334	20.32412	C694PACXX_7_7105.sorted.filtered_peak_1517
chr1	152083530	152084329	800	17.13	3.77387	2.37039	1.46343	C694PACXX_7_7105.sorted.filtered_peak_1518
chr1	152430903	152431153	251	21.53	5.71848	2.82779	3.21180	C694PACXX_7_7105.sorted.filtered_peak_1519
chr1	152432180	152432953	774	17.89	4.28671	2.51910	1.92285	C694PACXX_7_7105.sorted.filtered_peak_1520
chr1	153505719	153505968	250	25.68	4.31926	2.21004	1.93180	C694PACXX_7_7105.sorted.filtered_peak_1521
chr1	153507906	153508984	1079	28.41	4.65159	2.20276	2.24830	C694PACXX_7_7105.sorted.filtered_peak_1522
chr1	153517432	153518463	1032	33.72	7.89378	2.75926	5.28891	C694PACXX_7_7105.sorted.filtered_peak_1523
chr1	153538961	153539592	632	22.40	5.92352	2.84395	3.40002	C694PACXX_7_7105.sorted.filtered_peak_1524
chr1	153606222	153607072	851	57.53	23.42930	4.66087	20.26188	C694PACXX_7_7105.sorted.filtered_peak_1525
chr1	153630823	153631526	704	45.20	19.71855	4.87315	16.66739	C694PACXX_7_7105.sorted.filtered_peak_1526
chr1	153643287	153644358	1072	60.98	29.75145	5.14965	26.51021	C694PACXX_7_7105.sorted.filtered_peak_1527
chr1	153700042	153700893	852	61.33	30.87472	5.39940	27.58667	C694PACXX_7_7105.sorted.filtered_peak_1528
chr1	153721911	153722160	250	19.52	6.09801	3.10163	3.57020	C694PACXX_7_7105.sorted.filtered_peak_1529
chr1	153747695	153748723	1029	36.71	10.17056	3.17277	7.43621	C694PACXX_7_7105.sorted.filtered_peak_1530
chr1	153755857	153756487	631	57.63	28.01922	5.54801	24.74330	C694PACXX_7_7105.sorted.filtered_peak_1531
chr1	153777978	153778293	316	21.21	5.41802	2.74115	2.93708	C694PACXX_7_7105.sorted.filtered_peak_1532
chr1	153895020	153896162	1143	69.08	26.42434	4.27027	23.22410	C694PACXX_7_7105.sorted.filtered_peak_1533
chr1	153917700	153919371	1672	30.83	6.24168	2.51361	3.71428	C694PACXX_7_7105.sorted.filtered_peak_1534
chr1	153930584	153931388	805	55.09	15.87991	3.40562	12.94321	C694PACXX_7_7105.sorted.filtered_peak_1535
chr1	153935886	153936525	640	45.45	9.48912	2.64540	6.81526	C694PACXX_7_7105.sorted.filtered_peak_1536
chr1	153939685	153940464	780	36.96	7.67003	2.63054	5.04532	C694PACXX_7_7105.sorted.filtered_peak_1537
chr1	153949634	153950531	898	27.65	8.84122	3.33243	6.20195	C694PACXX_7_7105.sorted.filtered_peak_1538
chr1	153959049	153959678	630	25.54	5.48103	2.53309	3.00283	C694PACXX_7_7105.sorted.filtered_peak_1539
chr1	153962962	153963601	640	48.71	21.01132	4.84368	17.91707	C694PACXX_7_7105.sorted.filtered_peak_1540
chr1	154130194	154130870	677	35.83	14.33853	4.11147	11.51198	C694PACXX_7_7105.sorted.filtered_peak_1541
chr1	154154633	154155326	694	32.27	6.93812	2.60873	4.37921	C694PACXX_7_7105.sorted.filtered_peak_1542
chr1	154155606	154155999	394	40.35	11.66832	3.32298	8.88177	C694PACXX_7_7105.sorted.filtered_peak_1543
chr1	154192773	154193951	1179	67.88	26.86391	4.40414	23.64600	C694PACXX_7_7105.sorted.filtered_peak_1544
chr1	154244548	154245216	669	47.71	20.34297	4.67061	17.28989	C694PACXX_7_7105.sorted.filtered_peak_1545
chr1	154297134	154297554	421	32.24	6.40867	2.51511	3.85842	C694PACXX_7_7105.sorted.filtered_peak_1546
chr1	154300907	154301480	574	34.08	6.53108	2.46822	3.98615	C694PACXX_7_7105.sorted.filtered_peak_1547
chr1	154307571	154307893	323	21.97	5.15981	2.61295	2.69981	C694PACXX_7_7105.sorted.filtered_peak_1548
chr1	154309811	154310234	424	20.29	4.60288	2.51728	2.18652	C694PACXX_7_7105.sorted.filtered_peak_1549
chr1	154315364	154315662	299	23.48	6.11961	2.84689	3.58303	C694PACXX_7_7105.sorted.filtered_peak_1550
chr1	154325716	154326255	540	18.05	3.84421	2.35223	1.52392	C694PACXX_7_7105.sorted.filtered_peak_1551
chr1	154357924	154358427	504	17.80	5.06725	2.83748	2.61480	C694PACXX_7_7105.sorted.filtered_peak_1552
chr1	154358890	154359536	647	19.33	5.76698	2.99432	3.25839	C694PACXX_7_7105.sorted.filtered_peak_1553
chr1	154377434	154377993	560	28.42	5.88462	2.52246	3.37663	C694PACXX_7_7105.sorted.filtered_peak_1554
chr1	154392027	154392570	544	16.51	4.35488	2.63950	1.97362	C694PACXX_7_7105.sorted.filtered_peak_1555
chr1	154417575	154417846	272	18.59	5.67644	3.03177	3.15968	C694PACXX_7_7105.sorted.filtered_peak_1556
chr1	154435802	154436380	579	18.56	4.21247	2.46155	1.84946	C694PACXX_7_7105.sorted.filtered_peak_1557
chr1	154452289	154452818	530	17.98	5.12763	2.83075	2.68427	C694PACXX_7_7105.sorted.filtered_peak_1558
chr1	154530894	154531994	1101	71.52	30.18831	4.49552	26.93337	C694PACXX_7_7105.sorted.filtered_peak_1559
chr1	154580368	154580846	479	40.18	14.13419	3.86104	11.27469	C694PACXX_7_7105.sorted.filtered_peak_1560
chr1	154581896	154582290	395	22.39	4.06160	2.24231	1.71732	C694PACXX_7_7105.sorted.filtered_peak_1561
chr1	154599516	154600691	1176	26.14	6.76400	2.83413	4.22957	C694PACXX_7_7105.sorted.filtered_peak_1562
chr1	154720487	154720923	437	24.93	6.56294	2.89466	4.00078	C694PACXX_7_7105.sorted.filtered_peak_1563
chr1	154731821	154732100	280	15.68	3.98256	2.53874	1.64230	C694PACXX_7_7105.sorted.filtered_peak_1564
chr1	154732979	154733390	412	16.33	4.26856	2.61586	1.89678	C694PACXX_7_7105.sorted.filtered_peak_1565
chr1	154763755	154764187	433	22.28	6.06814	2.87475	3.56089	C694PACXX_7_7105.sorted.filtered_peak_1566
chr1	154842725	154843052	328	28.70	9.67628	3.57340	6.96246	C694PACXX_7_7105.sorted.filtered_peak_1567
chr1	154908878	154910255	1378	66.06	22.63832	3.88121	19.54972	C694PACXX_7_7105.sorted.filtered_peak_1568
chr1	154927611	154928130	520	44.81	12.04934	3.20355	9.24158	C694PACXX_7_7105.sorted.filtered_peak_1569
chr1	154928399	154928829	431	38.13	8.17526	2.68393	5.53387	C694PACXX_7_7105.sorted.filtered_peak_1570
chr1	154933844	154934970	1127	39.64	9.90204	2.98283	7.18730	C694PACXX_7_7105.sorted.filtered_peak_1571
chr1	154946173	154947651	1479	76.95	26.37085	3.87396	23.18044	C694PACXX_7_7105.sorted.filtered_peak_1572
chr1	154955430	154956310	881	49.10	21.39912	4.66244	18.34876	C694PACXX_7_7105.sorted.filtered_peak_1573
chr1	154973310	154973854	545	40.46	7.57221	2.49493	4.96000	C694PACXX_7_7105.sorted.filtered_peak_1574
chr1	154974092	154974933	842	44.63	9.57178	2.63021	6.93483	C694PACXX_7_7105.sorted.filtered_peak_1575
chr1	154989757	154990333	577	24.62	5.18495	2.48622	2.73286	C694PACXX_7_7105.sorted.filtered_peak_1576
chr1	155023083	155024090	1008	38.56	11.01852	3.26628	8.25362	C694PACXX_7_7105.sorted.filtered_peak_1577
chr1	155034056	155034371	316	34.72	8.85810	2.99976	6.17474	C694PACXX_7_7105.sorted.filtered_peak_1578
chr1	155035663	155036343	681	32.88	8.38508	2.95383	5.73350	C694PACXX_7_7105.sorted.filtered_peak_1579
chr1	155057174	155058276	1103	63.13	20.03350	3.80430	16.96547	C694PACXX_7_7105.sorted.filtered_peak_1580
chr1	155107660	155108862	1203	37.15	10.22438	3.09990	7.52197	C694PACXX_7_7105.sorted.filtered_peak_1581
chr1	155112576	155113200	625	28.54	6.89664	2.75479	4.35288	C694PACXX_7_7105.sorted.filtered_peak_1582
chr1	155140204	155140598	395	21.51	5.15297	2.63678	2.69085	C694PACXX_7_7105.sorted.filtered_peak_1583
chr1	155145482	155146417	936	45.20	11.85508	3.04133	9.09945	C694PACXX_7_7105.sorted.filtered_peak_1584
chr1	155163113	155163529	417	23.98	3.66373	2.07009	1.37480	C694PACXX_7_7105.sorted.filtered_peak_1585
chr1	155164223	155164921	699	36.28	10.32448	3.27378	7.57094	C694PACXX_7_7105.sorted.filtered_peak_1586
chr1	155178265	155179103	839	29.70	9.06399	3.33778	6.37211	C694PACXX_7_7105.sorted.filtered_peak_1587
chr1	155196505	155197894	1390	51.29	21.78113	4.30815	18.78872	C694PACXX_7_7105.sorted.filtered_peak_1588
chr1	155214184	155214856	673	56.24	22.60207	4.54197	19.47341	C694PACXX_7_7105.sorted.filtered_peak_1589
chr1	155220262	155220819	558	32.79	9.32250	3.12172	6.66776	C694PACXX_7_7105.sorted.filtered_peak_1590
chr1	155231652	155232572	921	36.25	12.53051	3.62203	9.75896	C694PACXX_7_7105.sorted.filtered_peak_1591
chr1	155242836	155243532	697	38.99	11.21100	3.18880	8.48781	C694PACXX_7_7105.sorted.filtered_peak_1592
chr1	155246945	155247580	636	28.69	5.93603	2.51322	3.43903	C694PACXX_7_7105.sorted.filtered_peak_1593
chr1	155278155	155278978	824	47.71	20.54146	4.54767	17.53853	C694PACXX_7_7105.sorted.filtered_peak_1594
chr1	155292909	155294571	1663	44.13	9.73234	2.75278	7.03060	C694PACXX_7_7105.sorted.filtered_peak_1595
chr1	155505892	155506201	310	22.35	7.11868	3.27411	4.51229	C694PACXX_7_7105.sorted.filtered_peak_1596
chr1	155532158	155533152	995	46.07	19.77017	4.53584	16.77303	C694PACXX_7_7105.sorted.filtered_peak_1597
chr1	155579640	155580033	394	27.42	12.89867	4.76840	10.05636	C694PACXX_7_7105.sorted.filtered_peak_1598
chr1	155658039	155659027	989	53.34	26.06720	5.39778	22.86635	C694PACXX_7_7105.sorted.filtered_peak_1599
chr1	155714893	155715628	736	30.32	15.41691	5.25547	12.50234	C694PACXX_7_7105.sorted.filtered_peak_1600
chr1	155826878	155827244	367	40.02	8.49600	2.68193	5.83905	C694PACXX_7_7105.sorted.filtered_peak_1601
chr1	155828986	155829489	504	58.68	19.17062	3.84217	16.12920	C694PACXX_7_7105.sorted.filtered_peak_1602
chr1	155829735	155830653	919	35.33	6.11253	2.34610	3.58717	C694PACXX_7_7105.sorted.filtered_peak_1603
chr1	155880536	155881512	977	23.15	6.97282	3.09620	4.41714	C694PACXX_7_7105.sorted.filtered_peak_1604
chr1	155903688	155904600	913	54.31	26.58677	5.30123	23.40256	C694PACXX_7_7105.sorted.filtered_peak_1605
chr1	155916076	155916357	282	22.86	5.87509	2.80890	3.34709	C694PACXX_7_7105.sorted.filtered_peak_1606
chr1	155948002	155948543	542	24.87	4.60879	2.31041	2.20690	C694PACXX_7_7105.sorted.filtered_peak_1607
chr1	155959072	155959811	740	17.52	5.68773	3.10589	3.18321	C694PACXX_7_7105.sorted.filtered_peak_1608
chr1	155974819	155975263	445	16.05	4.12311	2.57453	1.76965	C694PACXX_7_7105.sorted.filtered_peak_1609
chr1	155990421	155991200	780	26.28	8.93467	3.45045	6.29113	C694PACXX_7_7105.sorted.filtered_peak_1610
chr1	156014945	156015459	515	18.31	4.88455	2.72823	2.45024	C694PACXX_7_7105.sorted.filtered_peak_1611
chr1	156023578	156024889	1312	37.95	9.16368	2.89324	6.47889	C694PACXX_7_7105.sorted.filtered_peak_1612
chr1	156052250	156052819	570	17.54	3.88968	2.39399	1.57047	C694PACXX_7_7105.sorted.filtered_peak_1613
chr1	156060165	156060877	713	16.53	4.88637	2.85254	2.45535	C694PACXX_7_7105.sorted.filtered_peak_1614
chr1	156066520	156067231	712	31.30	9.15768	3.23777	6.47017	C694PACXX_7_7105.sorted.filtered_peak_1615
chr1	156076031	156076433	403	29.23	9.56381	3.49906	6.85827	C694PACXX_7_7105.sorted.filtered_peak_1616
chr1	156084373	156084750	378	22.56	6.32754	2.97611	3.77459	C694PACXX_7_7105.sorted.filtered_peak_1617
chr1	156096711	156097340	630	32.61	10.66008	3.44783	7.95149	C694PACXX_7_7105.sorted.filtered_peak_1618
chr1	156115788	156116247	460	22.36	6.41211	3.00634	3.85810	C694PACXX_7_7105.sorted.filtered_peak_1619
chr1	156163475	156164091	617	65.59	33.21799	5.88812	29.81582	C694PACXX_7_7105.sorted.filtered_peak_1620
chr1	156182651	156183163	513	66.84	11.60077	2.53511	8.78431	C694PACXX_7_7105.sorted.filtered_peak_1621
chr1	156186160	156186704	545	268.12	189.57190	10.36120	183.83646	C694PACXX_7_7105.sorted.filtered_peak_1622
chr1	156195290	156195574	285	22.00	6.55745	3.08702	3.99407	C694PACXX_7_7105.sorted.filtered_peak_1623
chr1	156252188	156253053	866	61.45	25.84174	4.63852	22.65686	C694PACXX_7_7105.sorted.filtered_peak_1624
chr1	156265161	156265548	388	20.03	5.68035	2.91700	3.17174	C694PACXX_7_7105.sorted.filtered_peak_1625
chr1	156307753	156308717	965	83.86	38.62653	5.32778	35.09195	C694PACXX_7_7105.sorted.filtered_peak_1626
chr1	156355597	156355846	250	18.73	3.99411	2.37564	1.65396	C694PACXX_7_7105.sorted.filtered_peak_1627
chr1	156391266	156391666	401	20.35	4.59594	2.50905	2.18499	C694PACXX_7_7105.sorted.filtered_peak_1628
chr1	156415655	156415955	301	19.09	5.09801	2.75946	2.64292	C694PACXX_7_7105.sorted.filtered_peak_1629
chr1	156426212	156427355	1144	35.88	10.67051	3.34037	7.91865	C694PACXX_7_7105.sorted.filtered_peak_1630
chr1	156450617	156451003	387	20.17	4.38743	2.44200	2.00085	C694PACXX_7_7105.sorted.filtered_peak_1631
chr1	156458980	156459229	250	22.00	4.11178	2.27348	1.76068	C694PACXX_7_7105.sorted.filtered_peak_1632
chr1	156470479	156471358	880	62.74	14.78986	3.02862	11.87243	C694PACXX_7_7105.sorted.filtered_peak_1633
chr1	156474556	156475391	836	67.03	17.93351	3.24513	14.96138	C694PACXX_7_7105.sorted.filtered_peak_1634
chr1	156494165	156494625	461	18.04	5.28650	2.90046	2.82355	C694PACXX_7_7105.sorted.filtered_peak_1635
chr1	156542159	156542442	284	16.52	4.67422	2.76389	2.26332	C694PACXX_7_7105.sorted.filtered_peak_1636
chr1	156561196	156561910	715	22.98	7.32324	3.21573	4.74735	C694PACXX_7_7105.sorted.filtered_peak_1637
chr1	156571119	156571563	445	18.47	4.82316	2.69542	2.39359	C694PACXX_7_7105.sorted.filtered_peak_1638
chr1	156629800	156630125	326	41.63	14.20365	3.88193	11.30333	C694PACXX_7_7105.sorted.filtered_peak_1639
chr1	156698083	156698867	785	59.20	20.05927	3.97103	16.98619	C694PACXX_7_7105.sorted.filtered_peak_1640
chr1	156710722	156711443	722	81.92	37.25226	5.15807	33.76876	C694PACXX_7_7105.sorted.filtered_peak_1641
chr1	156721214	156722201	988	42.28	10.98628	3.05632	8.23617	C694PACXX_7_7105.sorted.filtered_peak_1642
chr1	156736648	156737655	1008	62.39	26.07818	4.54722	22.90942	C694PACXX_7_7105.sorted.filtered_peak_1643
chr1	156767116	156767371	256	23.15	6.44914	2.98060	3.88425	C694PACXX_7_7105.sorted.filtered_peak_1644
chr1	156786148	156787094	947	41.20	13.69907	3.53951	10.90488	C694PACXX_7_7105.sorted.filtered_peak_1645
chr1	156829871	156830240	370	30.42	8.74583	3.19131	6.07012	C694PACXX_7_7105.sorted.filtered_peak_1646
chr1	156897540	156897902	363	17.23	3.94933	2.43212	1.61869	C694PACXX_7_7105.sorted.filtered_peak_1647
chr1	157015096	157016033	938	18.82	4.48821	2.54991	2.09500	C694PACXX_7_7105.sorted.filtered_peak_1648
chr1	157103148	157103541	394	22.36	4.81088	2.48166	2.37888	C694PACXX_7_7105.sorted.filtered_peak_1649
chr1	157108035	157108813	779	32.55	8.63010	2.99759	5.97578	C694PACXX_7_7105.sorted.filtered_peak_1650
chr1	157125854	157126154	301	19.37	4.71617	2.60373	2.29613	C694PACXX_7_7105.sorted.filtered_peak_1651
chr1	157133311	157133681	371	18.25	4.99449	2.77394	2.54738	C694PACXX_7_7105.sorted.filtered_peak_1652
chr1	158094796	158095057	262	17.73	5.46611	3.00399	2.97578	C694PACXX_7_7105.sorted.filtered_peak_1653
chr1	158119422	158119880	459	21.04	5.12541	2.64725	2.67107	C694PACXX_7_7105.sorted.filtered_peak_1654
chr1	158173498	158173894	397	14.47	3.93033	2.59581	1.58596	C694PACXX_7_7105.sorted.filtered_peak_1655
chr1	158789141	158789704	564	29.71	11.17147	3.91741	8.40779	C694PACXX_7_7105.sorted.filtered_peak_1656
chr1	158900273	158900819	547	26.63	6.96052	2.92085	4.37029	C694PACXX_7_7105.sorted.filtered_peak_1657
chr1	158902090	158902349	260	24.95	6.17458	2.78907	3.62405	C694PACXX_7_7105.sorted.filtered_peak_1658
chr1	158968319	158968752	434	19.33	5.86178	3.02981	3.34710	C694PACXX_7_7105.sorted.filtered_peak_1659
chr1	158978625	158978997	373	31.64	6.55982	2.57705	3.99940	C694PACXX_7_7105.sorted.filtered_peak_1660
chr1	158979301	158979844	544	31.38	6.22852	2.48899	3.70145	C694PACXX_7_7105.sorted.filtered_peak_1661
chr1	158985297	158985601	305	25.53	6.00653	2.68653	3.49039	C694PACXX_7_7105.sorted.filtered_peak_1662
chr1	159037752	159038162	411	19.02	4.03149	2.37386	1.69177	C694PACXX_7_7105.sorted.filtered_peak_1663
chr1	159046284	159047439	1156	45.94	15.06582	3.65934	12.18995	C694PACXX_7_7105.sorted.filtered_peak_1664
chr1	159130787	159131041	255	16.55	4.99366	2.90353	2.54569	C694PACXX_7_7105.sorted.filtered_peak_1665
chr1	159750318	159751033	716	48.19	21.17105	4.75456	18.12159	C694PACXX_7_7105.sorted.filtered_peak_1666
chr1	159769922	159770418	497	26.59	7.41251	3.01778	4.82702	C694PACXX_7_7105.sorted.filtered_peak_1667
chr1	159795773	159796610	838	28.74	6.78869	2.68805	4.26195	C694PACXX_7_7105.sorted.filtered_peak_1668
chr1	159797366	159797617	252	26.60	5.27089	2.44627	2.78784	C694PACXX_7_7105.sorted.filtered_peak_1669
chr1	159824491	159824968	478	25.38	7.71206	3.21556	5.08899	C694PACXX_7_7105.sorted.filtered_peak_1670
chr1	159880231	159880632	402	34.22	11.98902	3.81202	9.17927	C694PACXX_7_7105.sorted.filtered_peak_1671
chr1	159893069	159893739	671	38.86	7.36327	2.48912	4.76613	C694PACXX_7_7105.sorted.filtered_peak_1672
chr1	159895071	159895545	475	43.42	9.24572	2.71739	6.55203	C694PACXX_7_7105.sorted.filtered_peak_1673
chr1	159906233	159906506	274	19.97	4.39607	2.46029	2.00323	C694PACXX_7_7105.sorted.filtered_peak_1674
chr1	160001190	160002196	1007	28.72	8.61929	3.24385	5.96062	C694PACXX_7_7105.sorted.filtered_peak_1675
chr1	160016582	160016885	304	15.95	3.91642	2.49262	1.59148	C694PACXX_7_7105.sorted.filtered_peak_1676
chr1	160068075	160069051	977	50.11	13.68407	3.19833	10.84198	C694PACXX_7_7105.sorted.filtered_peak_1677
chr1	160162940	160163240	301	21.90	6.33836	3.01338	3.79282	C694PACXX_7_7105.sorted.filtered_peak_1678
chr1	160174978	160175880	903	21.62	4.61364	2.44322	2.21234	C694PACXX_7_7105.sorted.filtered_peak_1679
chr1	160231381	160232984	1604	42.32	13.57420	3.35669	10.79340	C694PACXX_7_7105.sorted.filtered_peak_1680
chr1	160254606	160255152	547	28.98	10.70253	3.77832	7.97779	C694PACXX_7_7105.sorted.filtered_peak_1681
chr1	160260914	160261415	502	16.93	4.53793	2.68638	2.13447	C694PACXX_7_7105.sorted.filtered_peak_1682
chr1	160312791	160313354	564	35.32	12.61665	3.80037	9.82010	C694PACXX_7_7105.sorted.filtered_peak_1683
chr1	160398553	160398868	316	22.48	4.33974	2.32527	1.95835	C694PACXX_7_7105.sorted.filtered_peak_1684
chr1	160399471	160399817	347	22.08	4.42105	2.36856	2.02899	C694PACXX_7_7105.sorted.filtered_peak_1685
chr1	160407531	160408052	522	18.80	5.26748	2.84143	2.79681	C694PACXX_7_7105.sorted.filtered_peak_1686
chr1	160423320	160423604	285	17.09	4.06098	2.48558	1.71640	C694PACXX_7_7105.sorted.filtered_peak_1687
chr1	160489684	160490022	339	17.47	3.71124	2.33071	1.41770	C694PACXX_7_7105.sorted.filtered_peak_1688
chr1	160492306	160493063	758	19.09	5.00516	2.73489	2.54513	C694PACXX_7_7105.sorted.filtered_peak_1689
chr1	160509757	160510686	930	32.86	9.63732	3.26943	6.92293	C694PACXX_7_7105.sorted.filtered_peak_1690
chr1	160528135	160528987	853	24.54	6.56031	2.90484	4.00661	C694PACXX_7_7105.sorted.filtered_peak_1691
chr1	160537635	160538371	737	42.60	14.36445	3.81579	11.47080	C694PACXX_7_7105.sorted.filtered_peak_1692
chr1	160593062	160593821	760	31.76	6.24072	2.49973	3.69294	C694PACXX_7_7105.sorted.filtered_peak_1693
chr1	160607803	160608207	405	35.44	7.28893	2.59521	4.69044	C694PACXX_7_7105.sorted.filtered_peak_1694
chr1	160616486	160617156	671	22.72	4.50468	2.36789	2.10444	C694PACXX_7_7105.sorted.filtered_peak_1695
chr1	160634458	160635501	1044	20.12	4.49744	2.48469	2.09988	C694PACXX_7_7105.sorted.filtered_peak_1696
chr1	160652703	160653582	880	28.30	6.03395	2.56668	3.51467	C694PACXX_7_7105.sorted.filtered_peak_1697
chr1	160681481	160682056	576	31.53	6.14618	2.47481	3.61843	C694PACXX_7_7105.sorted.filtered_peak_1698
chr1	160696494	160696886	393	20.63	5.09267	2.66130	2.63984	C694PACXX_7_7105.sorted.filtered_peak_1699
chr1	160725930	160726778	849	24.77	7.64824	3.22348	5.03512	C694PACXX_7_7105.sorted.filtered_peak_1700
chr1	160737909	160738375	467	24.54	7.48478	3.23126	4.86144	C694PACXX_7_7105.sorted.filtered_peak_1701
chr1	160752058	160752377	320	16.83	5.26391	2.99218	2.78719	C694PACXX_7_7105.sorted.filtered_peak_1702
chr1	160759653	160760035	383	16.09	4.81711	2.86820	2.37206	C694PACXX_7_7105.sorted.filtered_peak_1703
chr1	160765683	160766160	478	32.55	10.19520	3.44709	7.45334	C694PACXX_7_7105.sorted.filtered_peak_1704
chr1	160783254	160783539	286	16.09	4.79115	2.85424	2.35932	C694PACXX_7_7105.sorted.filtered_peak_1705
chr1	160800197	160800620	424	15.38	3.72887	2.45058	1.43089	C694PACXX_7_7105.sorted.filtered_peak_1706
chr1	160807062	160808194	1133	37.40	12.07926	3.53390	9.30431	C694PACXX_7_7105.sorted.filtered_peak_1707
chr1	160832226	160832864	639	22.95	6.84431	3.10375	4.27133	C694PACXX_7_7105.sorted.filtered_peak_1708
chr1	160921188	160921493	306	15.64	4.56730	2.79193	2.15049	C694PACXX_7_7105.sorted.filtered_peak_1709
chr1	160983117	160983950	834	22.23	8.27608	3.58950	5.65442	C694PACXX_7_7105.sorted.filtered_peak_1710
chr1	160990531	160991383	853	21.63	7.39762	3.39009	4.80189	C694PACXX_7_7105.sorted.filtered_peak_1711
chr1	161008567	161008961	395	29.07	8.91050	3.32349	6.22479	C694PACXX_7_7105.sorted.filtered_peak_1712
chr1	161015565	161016181	617	46.59	13.84515	3.49066	10.96270	C694PACXX_7_7105.sorted.filtered_peak_1713
chr1	161029388	161029637	250	14.83	4.12282	2.65617	1.75446	C694PACXX_7_7105.sorted.filtered_peak_1714
chr1	161038103	161038566	464	34.06	7.09748	2.61431	4.50102	C694PACXX_7_7105.sorted.filtered_peak_1715
chr1	161039532	161040122	591	51.49	16.51407	3.70695	13.56384	C694PACXX_7_7105.sorted.filtered_peak_1716
chr1	161067325	161068106	782	27.14	5.46056	2.45418	2.99233	C694PACXX_7_7105.sorted.filtered_peak_1717
chr1	161087493	161088268	776	37.11	10.99503	3.32684	8.24561	C694PACXX_7_7105.sorted.filtered_peak_1718
chr1	161102141	161102983	843	51.44	20.12504	4.30447	17.10082	C694PACXX_7_7105.sorted.filtered_peak_1719
chr1	161123581	161124140	560	31.01	9.94808	3.49794	7.21179	C694PACXX_7_7105.sorted.filtered_peak_1720
chr1	161128837	161129667	831	37.74	10.67825	3.16102	7.96658	C694PACXX_7_7105.sorted.filtered_peak_1721
chr1	161135648	161136413	766	53.99	19.25539	4.10317	16.21523	C694PACXX_7_7105.sorted.filtered_peak_1722
chr1	161146891	161147525	635	36.86	12.04987	3.58177	9.25528	C694PACXX_7_7105.sorted.filtered_peak_1723
chr1	161152075	161152375	301	31.17	5.20817	2.26917	2.74086	C694PACXX_7_7105.sorted.filtered_peak_1724
chr1	161155054	161155798	745	44.50	14.53637	3.62344	11.67946	C694PACXX_7_7105.sorted.filtered_peak_1725
chr1	161162309	161162791	483	22.41	5.67484	2.75421	3.18159	C694PACXX_7_7105.sorted.filtered_peak_1726
chr1	161171670	161172522	853	42.64	15.72826	3.84294	12.86881	C694PACXX_7_7105.sorted.filtered_peak_1727
chr1	161195335	161196109	775	61.04	24.68136	4.57810	21.50590	C694PACXX_7_7105.sorted.filtered_peak_1728
chr1	161228366	161228688	323	14.91	4.17200	2.67054	1.79949	C694PACXX_7_7105.sorted.filtered_peak_1729
chr1	161275657	161276338	682	21.57	5.33924	2.69501	2.86291	C694PACXX_7_7105.sorted.filtered_peak_1730
chr1	161283857	161284541	685	28.74	10.25061	3.63372	7.55410	C694PACXX_7_7105.sorted.filtered_peak_1731
chr1	161321368	161321642	275	19.71	7.00250	3.47449	4.39429	C694PACXX_7_7105.sorted.filtered_peak_1732
chr1	161359429	161360439	1011	45.67	15.16639	3.70290	12.27506	C694PACXX_7_7105.sorted.filtered_peak_1733
chr1	161368892	161370128	1237	32.55	10.06063	3.41908	7.32174	C694PACXX_7_7105.sorted.filtered_peak_1734
chr1	161410098	161410553	456	26.92	12.41076	4.68531	9.57991	C694PACXX_7_7105.sorted.filtered_peak_1735
chr1	161493550	161494324	775	20.32	7.50493	3.57684	4.88667	C694PACXX_7_7105.sorted.filtered_peak_1736
chr1	161500617	161501143	527	24.36	10.55496	4.25532	7.80857	C694PACXX_7_7105.sorted.filtered_peak_1737
chr1	161509666	161510295	630	27.86	13.38797	4.84346	10.53718	C694PACXX_7_7105.sorted.filtered_peak_1738
chr1	161582186	161582735	550	28.23	13.29075	4.90572	10.41176	C694PACXX_7_7105.sorted.filtered_peak_1739
chr1	161591256	161591688	433	24.83	10.76338	4.33367	7.99554	C694PACXX_7_7105.sorted.filtered_peak_1740
chr1	161696100	161697711	1612	25.22	4.61525	2.30012	2.21060	C694PACXX_7_7105.sorted.filtered_peak_1741
chr1	161708600	161709090	491	29.91	8.98392	3.26368	6.31693	C694PACXX_7_7105.sorted.filtered_peak_1742
chr1	161719322	161720244	923	32.78	11.07688	3.67287	8.30116	C694PACXX_7_7105.sorted.filtered_peak_1743
chr1	161735903	161736442	540	22.92	5.35580	2.63094	2.87312	C694PACXX_7_7105.sorted.filtered_peak_1744
chr1	161762478	161762731	254	19.09	5.52868	2.91953	3.03775	C694PACXX_7_7105.sorted.filtered_peak_1745
chr1	161903917	161904292	376	14.38	3.87740	2.57958	1.54004	C694PACXX_7_7105.sorted.filtered_peak_1746
chr1	161931973	161932262	290	15.47	3.46255	2.33203	1.19914	C694PACXX_7_7105.sorted.filtered_peak_1747
chr1	161993349	161993999	651	17.41	4.21253	2.52747	1.84587	C694PACXX_7_7105.sorted.filtered_peak_1748
chr1	162039282	162039841	560	25.77	7.77845	3.18476	5.16661	C694PACXX_7_7105.sorted.filtered_peak_1749
chr1	162122178	162122612	435	19.31	5.55304	2.89369	3.07619	C694PACXX_7_7105.sorted.filtered_peak_1750
chr1	162467387	162468342	956	31.57	11.35724	3.80962	8.58236	C694PACXX_7_7105.sorted.filtered_peak_1751
chr1	162530859	162531927	1069	53.88	21.17192	4.22494	18.13003	C694PACXX_7_7105.sorted.filtered_peak_1752
chr1	162792272	162793300	1029	16.67	5.03957	2.90600	2.58742	C694PACXX_7_7105.sorted.filtered_peak_1753
chr1	162804873	162805563	691	24.26	8.64338	3.59885	5.98121	C694PACXX_7_7105.sorted.filtered_peak_1754
chr1	163291265	163292222	958	51.57	18.91869	4.16101	15.89411	C694PACXX_7_7105.sorted.filtered_peak_1755
chr1	164527964	164528430	467	18.47	5.69149	3.01734	3.20050	C694PACXX_7_7105.sorted.filtered_peak_1756
chr1	164629688	164629991	304	22.72	8.40498	3.67853	5.74546	C694PACXX_7_7105.sorted.filtered_peak_1757
chr1	165362145	165362712	568	28.29	9.20001	3.46447	6.50346	C694PACXX_7_7105.sorted.filtered_peak_1758
chr1	165567205	165567933	729	35.24	12.07993	3.61773	9.32558	C694PACXX_7_7105.sorted.filtered_peak_1759
chr1	165599914	165600594	681	68.75	31.50428	5.50747	28.11695	C694PACXX_7_7105.sorted.filtered_peak_1760
chr1	165609518	165609767	250	15.64	4.28499	2.67126	1.90355	C694PACXX_7_7105.sorted.filtered_peak_1761
chr1	165667326	165668114	789	47.51	21.17916	5.00149	18.08543	C694PACXX_7_7105.sorted.filtered_peak_1762
chr1	165737816	165738812	997	36.37	12.75359	3.71240	9.96351	C694PACXX_7_7105.sorted.filtered_peak_1763
chr1	165796594	165797734	1141	22.90	5.94959	2.77856	3.46082	C694PACXX_7_7105.sorted.filtered_peak_1764
chr1	165840543	165840998	456	22.97	6.95723	3.13968	4.38082	C694PACXX_7_7105.sorted.filtered_peak_1765
chr1	166135903	166136410	508	19.04	4.05560	2.38458	1.70702	C694PACXX_7_7105.sorted.filtered_peak_1766
chr1	166458895	166459591	697	25.21	9.39027	3.71598	6.70878	C694PACXX_7_7105.sorted.filtered_peak_1767
chr1	166808465	166808973	509	38.62	13.00966	3.68031	10.18814	C694PACXX_7_7105.sorted.filtered_peak_1768
chr1	166844968	166845929	962	54.08	21.55268	4.44295	18.45933	C694PACXX_7_7105.sorted.filtered_peak_1769
chr1	166863029	166863458	430	14.13	3.30385	2.33596	1.07236	C694PACXX_7_7105.sorted.filtered_peak_1770
chr1	166944760	166945240	481	25.38	7.08281	3.02015	4.49305	C694PACXX_7_7105.sorted.filtered_peak_1771
chr1	167005669	167006057	389	14.53	3.87328	2.56627	1.55543	C694PACXX_7_7105.sorted.filtered_peak_1772
chr1	167013069	167013616	548	18.85	6.06899	3.13486	3.54334	C694PACXX_7_7105.sorted.filtered_peak_1773
chr1	167035930	167036203	274	19.50	5.55709	2.91077	3.05710	C694PACXX_7_7105.sorted.filtered_peak_1774
chr1	167189247	167190439	1193	85.44	31.63780	4.16917	28.28414	C694PACXX_7_7105.sorted.filtered_peak_1775
chr1	167416790	167417256	467	23.68	5.80272	2.73014	3.28468	C694PACXX_7_7105.sorted.filtered_peak_1776
chr1	167424303	167425337	1035	25.63	4.97898	2.38314	2.54435	C694PACXX_7_7105.sorted.filtered_peak_1777
chr1	167461252	167461664	413	21.49	3.89518	2.22366	1.56911	C694PACXX_7_7105.sorted.filtered_peak_1778
chr1	167478894	167479213	320	19.86	3.95513	2.30957	1.62414	C694PACXX_7_7105.sorted.filtered_peak_1779
chr1	167486383	167487944	1562	29.72	6.09921	2.51552	3.58150	C694PACXX_7_7105.sorted.filtered_peak_1780
chr1	167522638	167523432	795	42.79	14.28419	3.76096	11.39804	C694PACXX_7_7105.sorted.filtered_peak_1781
chr1	167569309	167569609	301	22.18	6.97289	3.21399	4.38872	C694PACXX_7_7105.sorted.filtered_peak_1782
chr1	167586527	167587268	742	17.14	4.48843	2.64909	2.09358	C694PACXX_7_7105.sorted.filtered_peak_1783
chr1	167597226	167597868	643	46.75	12.68278	3.18078	9.88395	C694PACXX_7_7105.sorted.filtered_peak_1784
chr1	167599358	167599607	250	34.94	5.90676	2.32183	3.38319	C694PACXX_7_7105.sorted.filtered_peak_1785
chr1	167611360	167611818	459	25.63	6.75531	2.90048	4.18909	C694PACXX_7_7105.sorted.filtered_peak_1786
chr1	167657181	167657433	253	19.01	5.05224	2.76103	2.58466	C694PACXX_7_7105.sorted.filtered_peak_1787
chr1	167683585	167684583	999	32.21	6.20235	2.46412	3.66593	C694PACXX_7_7105.sorted.filtered_peak_1788
chr1	167684754	167685573	820	30.32	5.20722	2.29043	2.74520	C694PACXX_7_7105.sorted.filtered_peak_1789
chr1	167690781	167691452	672	37.80	12.63350	3.64773	9.82506	C694PACXX_7_7105.sorted.filtered_peak_1790
chr1	167772442	167772841	400	20.43	4.88653	2.60052	2.45267	C694PACXX_7_7105.sorted.filtered_peak_1791
chr1	167774262	167774852	591	27.16	8.95905	3.42912	6.29691	C694PACXX_7_7105.sorted.filtered_peak_1792
chr1	167904859	167906155	1297	65.14	24.01837	4.13391	20.89455	C694PACXX_7_7105.sorted.filtered_peak_1793
chr1	168114867	168115374	508	16.27	4.92118	2.89738	2.46935	C694PACXX_7_7105.sorted.filtered_peak_1794
chr1	168147630	168148897	1268	38.89	14.53916	3.93551	11.69198	C694PACXX_7_7105.sorted.filtered_peak_1795
chr1	168194875	168195627	753	25.90	6.93591	2.89994	4.38200	C694PACXX_7_7105.sorted.filtered_peak_1796
chr1	168204507	168204863	357	21.80	5.03167	2.56337	2.60216	C694PACXX_7_7105.sorted.filtered_peak_1797
chr1	168206579	168206936	358	19.45	3.90178	2.30780	1.57582	C694PACXX_7_7105.sorted.filtered_peak_1798
chr1	168212708	168213418	711	15.52	4.17147	2.62063	1.82344	C694PACXX_7_7105.sorted.filtered_peak_1799
chr1	168310085	168310673	589	22.19	5.17692	2.59125	2.72861	C694PACXX_7_7105.sorted.filtered_peak_1800
chr1	168311734	168312178	445	20.68	4.08447	2.31928	1.72724	C694PACXX_7_7105.sorted.filtered_peak_1801
chr1	168329396	168329739	344	22.79	4.88260	2.48263	2.44745	C694PACXX_7_7105.sorted.filtered_peak_1802
chr1	168332227	168332770	544	35.02	10.68447	3.37943	7.94479	C694PACXX_7_7105.sorted.filtered_peak_1803
chr1	168361439	168361794	356	24.55	6.58675	2.93096	4.01885	C694PACXX_7_7105.sorted.filtered_peak_1804
chr1	168368261	168368670	410	25.40	7.16929	3.04721	4.57550	C694PACXX_7_7105.sorted.filtered_peak_1805
chr1	168378013	168378638	626	25.75	6.84785	2.92063	4.27947	C694PACXX_7_7105.sorted.filtered_peak_1806
chr1	168390455	168391101	647	39.48	14.56421	3.99638	11.69335	C694PACXX_7_7105.sorted.filtered_peak_1807
chr1	168408782	168409286	505	25.34	5.29352	2.50102	2.81289	C694PACXX_7_7105.sorted.filtered_peak_1808
chr1	168489393	168489861	469	27.30	7.98768	3.17329	5.35044	C694PACXX_7_7105.sorted.filtered_peak_1809
chr1	168490815	168491243	429	25.79	7.22801	3.05759	4.62051	C694PACXX_7_7105.sorted.filtered_peak_1810
chr1	168504745	168505331	587	26.87	10.76232	4.09320	8.00142	C694PACXX_7_7105.sorted.filtered_peak_1811
chr1	169013528	169013947	420	26.02	8.63003	3.47317	5.95271	C694PACXX_7_7105.sorted.filtered_peak_1812
chr1	169075305	169075946	642	35.31	10.18830	3.24997	7.45506	C694PACXX_7_7105.sorted.filtered_peak_1813
chr1	169281326	169281921	596	24.93	8.61763	3.48729	5.98197	C694PACXX_7_7105.sorted.filtered_peak_1814
chr1	169336856	169337623	768	65.52	26.16984	4.56035	22.95498	C694PACXX_7_7105.sorted.filtered_peak_1815
chr1	169454736	169455556	821	31.06	9.54198	3.32954	6.84426	C694PACXX_7_7105.sorted.filtered_peak_1816
chr1	169661989	169662313	325	20.73	4.00454	2.28889	1.66460	C694PACXX_7_7105.sorted.filtered_peak_1817
chr1	169680637	169681403	767	18.16	5.20796	2.85636	2.75548	C694PACXX_7_7105.sorted.filtered_peak_1818
chr1	169763740	169764413	674	48.16	20.99587	4.78408	17.93104	C694PACXX_7_7105.sorted.filtered_peak_1819
chr1	169862606	169863609	1004	70.29	24.52659	4.22844	21.31472	C694PACXX_7_7105.sorted.filtered_peak_1820
chr1	169878080	169878370	291	14.18	3.49612	2.42018	1.23503	C694PACXX_7_7105.sorted.filtered_peak_1821
chr1	170043370	170044341	972	56.99	23.46828	4.47071	20.34576	C694PACXX_7_7105.sorted.filtered_peak_1822
chr1	170500816	170501683	868	34.34	11.81051	3.73532	9.01263	C694PACXX_7_7105.sorted.filtered_peak_1823
chr1	171282961	171283421	461	21.52	6.93807	3.24306	4.35948	C694PACXX_7_7105.sorted.filtered_peak_1824
chr1	171454115	171455115	1001	49.12	17.47789	4.01933	14.49685	C694PACXX_7_7105.sorted.filtered_peak_1825
chr1	171624516	171624828	313	16.16	3.84875	2.45155	1.53001	C694PACXX_7_7105.sorted.filtered_peak_1826
chr1	171633364	171633644	281	17.28	5.51542	3.06553	3.01490	C694PACXX_7_7105.sorted.filtered_peak_1827
chr1	171710794	171711663	870	42.69	14.52390	3.72365	11.65866	C694PACXX_7_7105.sorted.filtered_peak_1828
chr1	171750174	171750923	750	83.74	39.65834	5.62967	36.08519	C694PACXX_7_7105.sorted.filtered_peak_1829
chr1	171786845	171787210	366	15.33	4.06242	2.58921	1.72050	C694PACXX_7_7105.sorted.filtered_peak_1830
chr1	171810252	171810805	554	25.60	7.27273	3.06036	4.67228	C694PACXX_7_7105.sorted.filtered_peak_1831
chr1	172087049	172087608	560	14.79	3.89388	2.55704	1.57012	C694PACXX_7_7105.sorted.filtered_peak_1832
chr1	172123765	172124038	274	18.67	5.31479	2.86667	2.84346	C694PACXX_7_7105.sorted.filtered_peak_1833
chr1	172150051	172151115	1065	25.53	6.82508	2.89594	4.27409	C694PACXX_7_7105.sorted.filtered_peak_1834
chr1	172172275	172172728	454	20.61	5.99068	2.98152	3.46993	C694PACXX_7_7105.sorted.filtered_peak_1835
chr1	172327481	172328481	1001	28.95	6.93508	2.75640	4.37026	C694PACXX_7_7105.sorted.filtered_peak_1836
chr1	172349884	172350267	384	22.41	7.34120	3.28716	4.75899	C694PACXX_7_7105.sorted.filtered_peak_1837
chr1	172363264	172363580	317	23.57	6.33876	2.89238	3.80096	C694PACXX_7_7105.sorted.filtered_peak_1838
chr1	172412832	172413445	614	27.86	9.06050	3.37481	6.40992	C694PACXX_7_7105.sorted.filtered_peak_1839
chr1	172501442	172502688	1247	85.68	33.81443	4.49237	30.42655	C694PACXX_7_7105.sorted.filtered_peak_1840
chr1	172608031	172608867	837	36.03	11.30349	3.49245	8.52339	C694PACXX_7_7105.sorted.filtered_peak_1841
chr1	172616305	172616597	293	19.60	4.82399	2.62802	2.39479	C694PACXX_7_7105.sorted.filtered_peak_1842
chr1	172627910	172628475	566	30.57	7.06457	2.72762	4.48540	C694PACXX_7_7105.sorted.filtered_peak_1843
chr1	172631660	172632408	749	36.12	9.42048	3.01625	6.73321	C694PACXX_7_7105.sorted.filtered_peak_1844
chr1	172639573	172640236	664	25.19	5.71792	2.59221	3.24294	C694PACXX_7_7105.sorted.filtered_peak_1845
chr1	172644216	172644599	384	25.31	6.32373	2.79358	3.78100	C694PACXX_7_7105.sorted.filtered_peak_1846
chr1	172666645	172666894	250	21.22	4.27096	2.35403	1.89992	C694PACXX_7_7105.sorted.filtered_peak_1847
chr1	172668280	172668781	502	34.55	10.79284	3.46000	8.03338	C694PACXX_7_7105.sorted.filtered_peak_1848
chr1	172677521	172677894	374	20.81	5.87521	2.92379	3.36146	C694PACXX_7_7105.sorted.filtered_peak_1849
chr1	172715411	172715862	452	23.64	6.44907	2.93543	3.89382	C694PACXX_7_7105.sorted.filtered_peak_1850
chr1	172788101	172788522	422	20.90	5.62670	2.83425	3.12878	C694PACXX_7_7105.sorted.filtered_peak_1851
chr1	172807704	172808011	308	15.31	3.68931	2.43787	1.39786	C694PACXX_7_7105.sorted.filtered_peak_1852
chr1	172864219	172864665	447	19.39	5.51876	2.89738	3.02765	C694PACXX_7_7105.sorted.filtered_peak_1853
chr1	172903182	172903523	342	17.91	4.57139	2.63951	2.16097	C694PACXX_7_7105.sorted.filtered_peak_1854
chr1	173174776	173175080	305	17.47	3.70844	2.33060	1.41179	C694PACXX_7_7105.sorted.filtered_peak_1855
chr1	173300660	173301006	347	14.52	3.95514	2.60423	1.60635	C694PACXX_7_7105.sorted.filtered_peak_1856
chr1	173379966	173380300	335	17.28	4.01691	2.45797	1.67446	C694PACXX_7_7105.sorted.filtered_peak_1857
chr1	173398728	173399129	402	20.66	4.96708	2.61765	2.52256	C694PACXX_7_7105.sorted.filtered_peak_1858
chr1	173445634	173446829	1196	43.88	14.35347	3.75072	11.45412	C694PACXX_7_7105.sorted.filtered_peak_1859
chr1	173683805	173684496	692	36.30	14.48430	4.30547	11.59474	C694PACXX_7_7105.sorted.filtered_peak_1860
chr1	173793179	173794192	1014	48.02	19.08242	4.28797	16.09603	C694PACXX_7_7105.sorted.filtered_peak_1861
chr1	173836919	173837957	1039	83.41	30.32341	4.28319	26.98505	C694PACXX_7_7105.sorted.filtered_peak_1862
chr1	173990967	173992114	1148	35.91	12.59579	3.65596	9.82748	C694PACXX_7_7105.sorted.filtered_peak_1863
chr1	174122358	174122992	635	26.87	7.81205	3.17357	5.16612	C694PACXX_7_7105.sorted.filtered_peak_1864
chr1	174128067	174129428	1362	49.70	14.96774	3.39668	12.09923	C694PACXX_7_7105.sorted.filtered_peak_1865
chr1	174231949	174232325	377	15.01	3.50914	2.37829	1.24961	C694PACXX_7_7105.sorted.filtered_peak_1866
chr1	174768561	174769336	776	29.36	10.11512	3.60882	7.39594	C694PACXX_7_7105.sorted.filtered_peak_1867
chr1	174933595	174933989	395	46.44	11.41487	3.01164	8.63435	C694PACXX_7_7105.sorted.filtered_peak_1868
chr1	174937356	174937606	251	35.95	5.34156	2.17076	2.86464	C694PACXX_7_7105.sorted.filtered_peak_1869
chr1	174937880	174938227	348	40.75	7.60783	2.49961	4.98481	C694PACXX_7_7105.sorted.filtered_peak_1870
chr1	174968367	174969566	1200	90.14	36.28556	4.57482	32.81721	C694PACXX_7_7105.sorted.filtered_peak_1871
chr1	174992161	174992956	796	40.10	16.02221	4.35779	13.08165	C694PACXX_7_7105.sorted.filtered_peak_1872
chr1	175124060	175124411	352	26.69	8.33310	3.33564	5.67222	C694PACXX_7_7105.sorted.filtered_peak_1873
chr1	175160880	175161174	295	24.68	4.53160	2.30361	2.12169	C694PACXX_7_7105.sorted.filtered_peak_1874
chr1	175161882	175162173	292	28.68	6.38339	2.66163	3.82435	C694PACXX_7_7105.sorted.filtered_peak_1875
chr1	175178162	175179163	1002	27.96	7.79390	3.08466	5.15608	C694PACXX_7_7105.sorted.filtered_peak_1876
chr1	175448687	175448947	261	23.09	6.27372	2.91689	3.72925	C694PACXX_7_7105.sorted.filtered_peak_1877
chr1	175483661	175484134	474	25.94	7.91229	3.23541	5.28179	C694PACXX_7_7105.sorted.filtered_peak_1878
chr1	175569743	175570498	756	21.62	4.99757	2.57477	2.55472	C694PACXX_7_7105.sorted.filtered_peak_1879
chr1	176175822	176176967	1146	65.70	25.38737	4.43553	22.18410	C694PACXX_7_7105.sorted.filtered_peak_1880
chr1	177224525	177224858	334	25.96	9.08970	3.60841	6.39957	C694PACXX_7_7105.sorted.filtered_peak_1881
chr1	177352996	177353346	351	25.94	8.45762	3.40853	5.80119	C694PACXX_7_7105.sorted.filtered_peak_1882
chr1	177355427	177355705	279	21.85	5.43298	2.70453	2.95745	C694PACXX_7_7105.sorted.filtered_peak_1883
chr1	177915023	177915459	437	16.29	4.29858	2.63088	1.92305	C694PACXX_7_7105.sorted.filtered_peak_1884
chr1	178511272	178512065	794	29.09	8.98062	3.35444	6.28737	C694PACXX_7_7105.sorted.filtered_peak_1885
chr1	178694325	178694647	323	16.82	4.31541	2.59912	1.94212	C694PACXX_7_7105.sorted.filtered_peak_1886
chr1	178994730	178995791	1062	35.95	9.87533	3.08249	7.18748	C694PACXX_7_7105.sorted.filtered_peak_1887
chr1	179006194	179006595	402	17.69	5.43552	2.98874	2.95574	C694PACXX_7_7105.sorted.filtered_peak_1888
chr1	179050625	179051722	1098	26.16	6.62381	2.82853	4.06953	C694PACXX_7_7105.sorted.filtered_peak_1889
chr1	179098820	179099077	258	23.14	8.60357	3.75307	5.91597	C694PACXX_7_7105.sorted.filtered_peak_1890
chr1	179198457	179199301	845	17.93	4.55012	2.62160	2.15370	C694PACXX_7_7105.sorted.filtered_peak_1891
chr1	179262622	179263385	764	33.29	11.75176	3.84293	8.94406	C694PACXX_7_7105.sorted.filtered_peak_1892
chr1	179268099	179268403	305	18.33	4.86583	2.71634	2.43831	C694PACXX_7_7105.sorted.filtered_peak_1893
chr1	179334709	179335488	780	37.30	15.89329	4.62712	12.94527	C694PACXX_7_7105.sorted.filtered_peak_1894
chr1	179783766	179784249	484	29.81	8.96167	3.26751	6.28948	C694PACXX_7_7105.sorted.filtered_peak_1895
chr1	179851304	179852642	1339	56.49	21.37290	4.04694	18.34223	C694PACXX_7_7105.sorted.filtered_peak_1896
chr1	179923122	179924344	1223	57.73	24.18778	4.48226	21.07741	C694PACXX_7_7105.sorted.filtered_peak_1897
chr1	180123505	180124528	1024	46.50	13.95592	3.39153	11.10309	C694PACXX_7_7105.sorted.filtered_peak_1898
chr1	180182784	180183092	309	18.18	5.08291	2.81608	2.62825	C694PACXX_7_7105.sorted.filtered_peak_1899
chr1	180198745	180198997	253	21.87	5.54517	2.76127	3.03804	C694PACXX_7_7105.sorted.filtered_peak_1900
chr1	180471305	180472279	975	37.91	13.47193	3.93720	10.60854	C694PACXX_7_7105.sorted.filtered_peak_1901
chr1	180502685	180503005	321	14.88	4.08463	2.63668	1.73416	C694PACXX_7_7105.sorted.filtered_peak_1902
chr1	180600870	180601822	953	54.69	23.12155	4.74313	19.97874	C694PACXX_7_7105.sorted.filtered_peak_1903
chr1	180923226	180923599	374	19.73	4.66263	2.56260	2.24806	C694PACXX_7_7105.sorted.filtered_peak_1904
chr1	180950897	180951639	743	14.98	3.65559	2.44144	1.36867	C694PACXX_7_7105.sorted.filtered_peak_1905
chr1	180991383	180992495	1113	37.82	10.85865	3.19610	8.12907	C694PACXX_7_7105.sorted.filtered_peak_1906
chr1	181002341	181003238	898	31.84	9.50435	3.24289	6.82090	C694PACXX_7_7105.sorted.filtered_peak_1907
chr1	181032097	181032555	459	16.75	4.61354	2.72876	2.20042	C694PACXX_7_7105.sorted.filtered_peak_1908
chr1	181057602	181058321	720	50.01	15.16238	3.51305	12.26127	C694PACXX_7_7105.sorted.filtered_peak_1909
chr1	181074059	181075155	1097	43.63	11.43575	3.05764	8.67668	C694PACXX_7_7105.sorted.filtered_peak_1910
chr1	181118719	181119022	304	24.05	6.57326	2.96074	4.00459	C694PACXX_7_7105.sorted.filtered_peak_1911
chr1	181128621	181129257	637	19.14	5.12895	2.75947	2.68091	C694PACXX_7_7105.sorted.filtered_peak_1912
chr1	181135736	181136075	340	20.21	5.78182	2.94209	3.26718	C694PACXX_7_7105.sorted.filtered_peak_1913
chr1	181158870	181159286	417	17.97	4.57612	2.63189	2.17617	C694PACXX_7_7105.sorted.filtered_peak_1914
chr1	181998448	181999383	936	58.62	25.98288	4.91619	22.80029	C694PACXX_7_7105.sorted.filtered_peak_1915
chr1	182112325	182112687	363	15.50	3.65282	2.40986	1.36575	C694PACXX_7_7105.sorted.filtered_peak_1916
chr1	182228439	182228974	536	20.25	6.16053	3.07793	3.61737	C694PACXX_7_7105.sorted.filtered_peak_1917
chr1	182360356	182361062	707	26.96	6.89635	2.88700	4.30699	C694PACXX_7_7105.sorted.filtered_peak_1918
chr1	182399743	182400089	347	23.50	6.95488	3.13023	4.35719	C694PACXX_7_7105.sorted.filtered_peak_1919
chr1	182557716	182558672	957	23.05	6.14344	2.87214	3.61044	C694PACXX_7_7105.sorted.filtered_peak_1920
chr1	182573225	182573965	741	44.43	12.16104	3.14300	9.38839	C694PACXX_7_7105.sorted.filtered_peak_1921
chr1	182584136	182585775	1640	38.94	10.37448	3.01526	7.67878	C694PACXX_7_7105.sorted.filtered_peak_1922
chr1	182599027	182599357	331	22.91	5.67670	2.72909	3.17699	C694PACXX_7_7105.sorted.filtered_peak_1923
chr1	182751470	182751732	263	20.77	5.17436	2.69196	2.70221	C694PACXX_7_7105.sorted.filtered_peak_1924
chr1	182758386	182759213	828	29.09	8.26044	3.11938	5.62368	C694PACXX_7_7105.sorted.filtered_peak_1925
chr1	182808187	182809287	1101	60.85	23.93507	4.37151	20.80431	C694PACXX_7_7105.sorted.filtered_peak_1926
chr1	183163918	183164313	396	22.27	7.83854	3.52032	5.20162	C694PACXX_7_7105.sorted.filtered_peak_1927
chr1	183440542	183441953	1412	46.24	11.02409	2.87042	8.28795	C694PACXX_7_7105.sorted.filtered_peak_1928
chr1	183558289	183558538	250	18.07	4.26148	2.50217	1.89794	C694PACXX_7_7105.sorted.filtered_peak_1929
chr1	183604724	183605587	864	63.16	25.85842	4.49852	22.66887	C694PACXX_7_7105.sorted.filtered_peak_1930
chr1	183773935	183774779	845	20.58	5.10758	2.66332	2.65718	C694PACXX_7_7105.sorted.filtered_peak_1931
chr1	183811294	183811879	586	22.01	6.05273	2.91141	3.52200	C694PACXX_7_7105.sorted.filtered_peak_1932
chr1	183884910	183885634	725	35.81	14.64372	4.19648	11.80707	C694PACXX_7_7105.sorted.filtered_peak_1933
chr1	183925520	183926197	678	48.13	19.62744	4.49794	16.59572	C694PACXX_7_7105.sorted.filtered_peak_1934
chr1	184005681	184006763	1083	24.63	5.86750	2.69513	3.35486	C694PACXX_7_7105.sorted.filtered_peak_1935
chr1	184020294	184021372	1079	24.65	7.18867	3.11572	4.58479	C694PACXX_7_7105.sorted.filtered_peak_1936
chr1	184129453	184129891	439	34.39	10.28484	3.30209	7.57237	C694PACXX_7_7105.sorted.filtered_peak_1937
chr1	184130571	184130821	251	23.95	4.77666	2.40631	2.34092	C694PACXX_7_7105.sorted.filtered_peak_1938
chr1	184349612	184349933	322	18.69	5.27715	2.85466	2.80502	C694PACXX_7_7105.sorted.filtered_peak_1939
chr1	184355581	184357083	1503	27.55	6.42334	2.65237	3.91489	C694PACXX_7_7105.sorted.filtered_peak_1940
chr1	184460705	184461124	420	28.91	10.15440	3.65024	7.43867	C694PACXX_7_7105.sorted.filtered_peak_1941
chr1	184633190	184633628	439	18.69	4.15422	2.43717	1.78754	C694PACXX_7_7105.sorted.filtered_peak_1942
chr1	184712277	184712600	324	25.70	6.13251	2.72505	3.59419	C694PACXX_7_7105.sorted.filtered_peak_1943
chr1	184715014	184715378	365	24.69	5.69124	2.64700	3.18544	C694PACXX_7_7105.sorted.filtered_peak_1944
chr1	184723626	184725076	1451	54.91	19.71943	3.74405	16.76645	C694PACXX_7_7105.sorted.filtered_peak_1945
chr1	184774762	184775251	490	19.85	4.75565	2.59216	2.32625	C694PACXX_7_7105.sorted.filtered_peak_1946
chr1	184809496	184810085	590	31.22	10.68143	3.66038	7.93096	C694PACXX_7_7105.sorted.filtered_peak_1947
chr1	184812959	184813701	743	18.54	5.13037	2.79868	2.67833	C694PACXX_7_7105.sorted.filtered_peak_1948
chr1	184836101	184836780	680	39.13	13.90419	3.91448	11.03507	C694PACXX_7_7105.sorted.filtered_peak_1949
chr1	184859563	184860043	481	21.82	5.18710	2.63499	2.71703	C694PACXX_7_7105.sorted.filtered_peak_1950
chr1	184861270	184861586	317	24.94	6.79699	2.97973	4.21103	C694PACXX_7_7105.sorted.filtered_peak_1951
chr1	184942612	184942885	274	21.93	4.10878	2.27594	1.75172	C694PACXX_7_7105.sorted.filtered_peak_1952
chr1	184943169	184944022	854	27.67	7.17053	2.89747	4.58469	C694PACXX_7_7105.sorted.filtered_peak_1953
chr1	184951056	184951794	739	17.44	4.67527	2.69201	2.27460	C694PACXX_7_7105.sorted.filtered_peak_1954
chr1	185014259	185014972	714	33.32	10.82619	3.55510	8.06265	C694PACXX_7_7105.sorted.filtered_peak_1955
chr1	185125623	185126778	1156	61.56	21.74457	3.97711	18.66628	C694PACXX_7_7105.sorted.filtered_peak_1956
chr1	185139407	185139660	254	15.57	4.23030	2.65350	1.85468	C694PACXX_7_7105.sorted.filtered_peak_1957
chr1	185285759	185287274	1516	44.02	12.44202	3.20382	9.66238	C694PACXX_7_7105.sorted.filtered_peak_1958
chr1	185308002	185308734	733	20.90	5.60464	2.82033	3.11313	C694PACXX_7_7105.sorted.filtered_peak_1959
chr1	185390148	185390460	313	22.95	6.19441	2.88340	3.66588	C694PACXX_7_7105.sorted.filtered_peak_1960
chr1	185408869	185409548	680	25.50	6.40799	2.83072	3.84116	C694PACXX_7_7105.sorted.filtered_peak_1961
chr1	185443573	185443822	250	15.16	4.13083	2.63619	1.77410	C694PACXX_7_7105.sorted.filtered_peak_1962
chr1	185528894	185529464	571	26.10	7.14279	2.99807	4.54900	C694PACXX_7_7105.sorted.filtered_peak_1963
chr1	185536211	185536511	301	25.94	7.19401	3.03137	4.59368	C694PACXX_7_7105.sorted.filtered_peak_1964
chr1	186344011	186345198	1188	67.16	26.87790	4.47104	23.66610	C694PACXX_7_7105.sorted.filtered_peak_1965
chr1	186373750	186374000	251	18.70	5.09410	2.78584	2.63721	C694PACXX_7_7105.sorted.filtered_peak_1966
chr1	186509952	186510201	250	14.83	4.11748	2.65624	1.74618	C694PACXX_7_7105.sorted.filtered_peak_1967
chr1	186574912	186575161	250	16.71	4.79880	2.81375	2.35887	C694PACXX_7_7105.sorted.filtered_peak_1968
chr1	186587621	186587896	276	20.11	6.07708	3.06397	3.53721	C694PACXX_7_7105.sorted.filtered_peak_1969
chr1	186649126	186649744	619	18.70	4.72796	2.63827	2.31450	C694PACXX_7_7105.sorted.filtered_peak_1970
chr1	186707960	186708209	250	17.47	3.84479	2.38285	1.52891	C694PACXX_7_7105.sorted.filtered_peak_1971
chr1	186745120	186745386	267	17.31	4.90444	2.81247	2.46010	C694PACXX_7_7105.sorted.filtered_peak_1972
chr1	186798049	186798640	592	16.64	4.36374	2.63204	1.98393	C694PACXX_7_7105.sorted.filtered_peak_1973
chr1	186834530	186834815	286	19.15	5.28834	2.81815	2.82371	C694PACXX_7_7105.sorted.filtered_peak_1974
chr1	190008759	190009008	250	14.00	3.68249	2.51708	1.37101	C694PACXX_7_7105.sorted.filtered_peak_1975
chr1	191453034	191453283	250	17.00	5.33557	3.01798	2.84621	C694PACXX_7_7105.sorted.filtered_peak_1976
chr1	192127431	192127680	250	23.24	6.65582	3.04018	4.08210	C694PACXX_7_7105.sorted.filtered_peak_1977
chr1	192485851	192486442	592	39.54	14.55024	4.06191	11.65512	C694PACXX_7_7105.sorted.filtered_peak_1978
chr1	192499444	192499891	448	17.55	3.84694	2.37850	1.52990	C694PACXX_7_7105.sorted.filtered_peak_1979
chr1	192500223	192500472	250	18.79	4.76840	2.64902	2.35213	C694PACXX_7_7105.sorted.filtered_peak_1980
chr1	192507903	192508389	487	24.55	6.62628	2.93625	4.05856	C694PACXX_7_7105.sorted.filtered_peak_1981
chr1	192520021	192520391	371	25.74	5.94515	2.65862	3.43287	C694PACXX_7_7105.sorted.filtered_peak_1982
chr1	192544585	192545043	459	40.03	10.93880	3.16380	8.18842	C694PACXX_7_7105.sorted.filtered_peak_1983
chr1	192578336	192578639	304	20.86	6.06682	2.99910	3.53014	C694PACXX_7_7105.sorted.filtered_peak_1984
chr1	192672678	192673016	339	15.46	3.62000	2.39834	1.33714	C694PACXX_7_7105.sorted.filtered_peak_1985
chr1	192777656	192778661	1006	43.57	11.80073	3.12854	9.02947	C694PACXX_7_7105.sorted.filtered_peak_1986
chr1	193028073	193028918	846	50.78	17.73243	3.91710	14.75526	C694PACXX_7_7105.sorted.filtered_peak_1987
chr1	193074082	193074745	664	29.11	8.63541	3.25711	5.95797	C694PACXX_7_7105.sorted.filtered_peak_1988
chr1	193090709	193091695	987	56.93	21.39496	4.18318	18.32044	C694PACXX_7_7105.sorted.filtered_peak_1989
chr1	193210271	193210833	563	18.41	5.09458	2.79891	2.64373	C694PACXX_7_7105.sorted.filtered_peak_1990
chr1	193280270	193280777	508	19.84	5.17667	2.73937	2.71417	C694PACXX_7_7105.sorted.filtered_peak_1991
chr1	193381051	193381300	250	17.74	4.74290	2.71793	2.30952	C694PACXX_7_7105.sorted.filtered_peak_1992
chr1	193387582	193387888	307	18.80	4.72789	2.63591	2.30858	C694PACXX_7_7105.sorted.filtered_peak_1993
chr1	193418259	193418508	250	14.26	3.81324	2.55862	1.48669	C694PACXX_7_7105.sorted.filtered_peak_1994
chr1	193448204	193448836	633	36.82	13.06440	3.89637	10.21934	C694PACXX_7_7105.sorted.filtered_peak_1995
chr1	193508973	193509938	966	21.03	4.61096	2.47636	2.20295	C694PACXX_7_7105.sorted.filtered_peak_1996
chr1	193561521	193562003	483	25.89	7.63287	3.15903	5.01776	C694PACXX_7_7105.sorted.filtered_peak_1997
chr1	194021879	194022158	280	18.39	4.73078	2.67249	2.30170	C694PACXX_7_7105.sorted.filtered_peak_1998
chr1	194119960	194120583	624	15.25	3.90348	2.52527	1.58196	C694PACXX_7_7105.sorted.filtered_peak_1999
chr1	195164508	195165072	565	23.78	7.07444	3.09125	4.50457	C694PACXX_7_7105.sorted.filtered_peak_2000
chr1	195182129	195182445	317	14.23	3.39129	2.36891	1.14504	C694PACXX_7_7105.sorted.filtered_peak_2001
chr1	196620756	196621293	538	22.36	6.68135	3.09496	4.11455	C694PACXX_7_7105.sorted.filtered_peak_2002
chr1	197115474	197116314	841	40.82	13.26122	3.61117	10.43145	C694PACXX_7_7105.sorted.filtered_peak_2003
chr1	197170081	197171148	1068	53.30	23.34090	4.62866	20.25128	C694PACXX_7_7105.sorted.filtered_peak_2004
chr1	197743868	197744888	1021	40.96	11.68516	3.17696	8.95333	C694PACXX_7_7105.sorted.filtered_peak_2005
chr1	197745561	197745821	261	30.18	5.33526	2.33131	2.85527	C694PACXX_7_7105.sorted.filtered_peak_2006
chr1	197871441	197872277	837	36.58	12.55200	3.77829	9.72465	C694PACXX_7_7105.sorted.filtered_peak_2007
chr1	197918471	197918920	450	17.77	5.21087	2.90186	2.73683	C694PACXX_7_7105.sorted.filtered_peak_2008
chr1	198057536	198057833	298	15.71	4.31590	2.67290	1.94045	C694PACXX_7_7105.sorted.filtered_peak_2009
chr1	198125831	198126947	1117	33.40	6.29893	2.45307	3.75193	C694PACXX_7_7105.sorted.filtered_peak_2010
chr1	198127934	198128633	700	34.20	6.77294	2.52724	4.19946	C694PACXX_7_7105.sorted.filtered_peak_2011
chr1	198136584	198137147	564	25.30	6.80795	2.93058	4.24839	C694PACXX_7_7105.sorted.filtered_peak_2012
chr1	198145008	198145333	326	17.62	3.64349	2.29744	1.35449	C694PACXX_7_7105.sorted.filtered_peak_2013
chr1	198157214	198157646	433	29.66	9.82855	3.51426	7.12147	C694PACXX_7_7105.sorted.filtered_peak_2014
chr1	198434542	198434888	347	15.47	3.86185	2.50189	1.54188	C694PACXX_7_7105.sorted.filtered_peak_2015
chr1	198526121	198526420	300	21.96	7.12789	3.28402	4.53530	C694PACXX_7_7105.sorted.filtered_peak_2016
chr1	198533758	198534240	483	19.52	6.91167	3.42484	4.33013	C694PACXX_7_7105.sorted.filtered_peak_2017
chr1	198589900	198590938	1039	37.35	8.23588	2.75089	5.57360	C694PACXX_7_7105.sorted.filtered_peak_2018
chr1	198607632	198607899	268	24.65	3.95381	2.13586	1.61889	C694PACXX_7_7105.sorted.filtered_peak_2019
chr1	198625639	198626073	435	29.76	6.58418	2.66331	4.01706	C694PACXX_7_7105.sorted.filtered_peak_2020
chr1	198626603	198626966	364	24.56	4.47075	2.29040	2.06811	C694PACXX_7_7105.sorted.filtered_peak_2021
chr1	198650879	198651563	685	53.88	15.40129	3.35098	12.49993	C694PACXX_7_7105.sorted.filtered_peak_2022
chr1	198876357	198876732	376	16.67	3.66886	2.35377	1.37505	C694PACXX_7_7105.sorted.filtered_peak_2023
chr1	198904045	198904371	327	27.30	4.50524	2.20695	2.10177	C694PACXX_7_7105.sorted.filtered_peak_2024
chr1	198906392	198906808	417	32.43	7.53160	2.76128	4.92870	C694PACXX_7_7105.sorted.filtered_peak_2025
chr1	199010663	199011023	361	25.07	7.51842	3.16623	4.91314	C694PACXX_7_7105.sorted.filtered_peak_2026
chr1	199058506	199059177	672	15.38	3.94018	2.53648	1.60669	C694PACXX_7_7105.sorted.filtered_peak_2027
chr1	200098628	200098987	360	21.85	6.00855	2.89269	3.49306	C694PACXX_7_7105.sorted.filtered_peak_2028
chr1	200123239	200123654	416	32.08	9.48128	3.24988	6.79399	C694PACXX_7_7105.sorted.filtered_peak_2029
chr1	200271540	200272086	547	18.42	4.50351	2.56754	2.11702	C694PACXX_7_7105.sorted.filtered_peak_2030
chr1	200378783	200379590	808	44.90	17.87856	4.21998	14.93352	C694PACXX_7_7105.sorted.filtered_peak_2031
chr1	200443009	200443401	393	18.26	5.00681	2.78498	2.55091	C694PACXX_7_7105.sorted.filtered_peak_2032
chr1	200452523	200452968	446	22.37	6.86983	3.15333	4.29761	C694PACXX_7_7105.sorted.filtered_peak_2033
chr1	200589608	200590171	564	27.63	7.99946	3.15862	5.35785	C694PACXX_7_7105.sorted.filtered_peak_2034
chr1	200597545	200597908	364	19.55	5.21876	2.76140	2.76518	C694PACXX_7_7105.sorted.filtered_peak_2035
chr1	200609117	200609366	250	14.76	4.08244	2.64489	1.71629	C694PACXX_7_7105.sorted.filtered_peak_2036
chr1	200638563	200639545	983	42.42	17.02135	4.27738	14.10156	C694PACXX_7_7105.sorted.filtered_peak_2037
chr1	200707900	200708372	473	20.60	5.21239	2.71642	2.73696	C694PACXX_7_7105.sorted.filtered_peak_2038
chr1	200832000	200832317	318	17.32	3.64357	2.31310	1.35824	C694PACXX_7_7105.sorted.filtered_peak_2039
chr1	200857148	200857966	819	24.15	5.43466	2.57916	2.96067	C694PACXX_7_7105.sorted.filtered_peak_2040
chr1	200874765	200875253	489	25.97	8.77119	3.48594	6.11045	C694PACXX_7_7105.sorted.filtered_peak_2041
chr1	200988549	200988929	381	39.93	7.93704	2.58530	5.29925	C694PACXX_7_7105.sorted.filtered_peak_2042
chr1	200992650	200993068	419	42.87	9.92340	2.86774	7.19611	C694PACXX_7_7105.sorted.filtered_peak_2043
chr1	201083206	201083712	507	20.48	5.55739	2.83085	3.06552	C694PACXX_7_7105.sorted.filtered_peak_2044
chr1	201123274	201124020	747	35.22	11.45102	3.60125	8.65932	C694PACXX_7_7105.sorted.filtered_peak_2045
chr1	201139720	201140391	672	19.25	4.34078	2.47210	1.96160	C694PACXX_7_7105.sorted.filtered_peak_2046
chr1	201354460	201354709	250	17.18	4.47074	2.64396	2.06986	C694PACXX_7_7105.sorted.filtered_peak_2047
chr1	201404889	201405285	397	14.73	4.06745	2.63912	1.70555	C694PACXX_7_7105.sorted.filtered_peak_2048
chr1	201417262	201417521	260	16.61	4.42069	2.66347	2.02653	C694PACXX_7_7105.sorted.filtered_peak_2049
chr1	201437750	201438533	784	20.80	5.58598	2.80904	3.10685	C694PACXX_7_7105.sorted.filtered_peak_2050
chr1	201444952	201445229	278	15.62	3.74578	2.44364	1.44040	C694PACXX_7_7105.sorted.filtered_peak_2051
chr1	201449536	201449849	314	22.60	5.27571	2.61054	2.81368	C694PACXX_7_7105.sorted.filtered_peak_2052
chr1	201451226	201451677	452	20.41	4.54815	2.48999	2.13975	C694PACXX_7_7105.sorted.filtered_peak_2053
chr1	201475660	201476646	987	25.59	6.80872	2.86597	4.27113	C694PACXX_7_7105.sorted.filtered_peak_2054
chr1	201798020	201798738	719	38.99	14.57339	3.95399	11.71638	C694PACXX_7_7105.sorted.filtered_peak_2055
chr1	201865109	201865407	299	23.45	6.36311	2.93172	3.80730	C694PACXX_7_7105.sorted.filtered_peak_2056
chr1	201924288	201925013	726	48.58	23.09905	5.36043	19.94108	C694PACXX_7_7105.sorted.filtered_peak_2057
chr1	201951553	201952645	1093	27.28	8.48135	3.33330	5.81352	C694PACXX_7_7105.sorted.filtered_peak_2058
chr1	202104340	202104838	499	18.77	4.85812	2.69147	2.42291	C694PACXX_7_7105.sorted.filtered_peak_2059
chr1	202113515	202114031	517	23.20	5.20572	2.56173	2.74549	C694PACXX_7_7105.sorted.filtered_peak_2060
chr1	202133885	202134162	278	31.84	6.54238	2.55969	3.98866	C694PACXX_7_7105.sorted.filtered_peak_2061
chr1	202170260	202170554	295	15.04	3.42934	2.34172	1.18054	C694PACXX_7_7105.sorted.filtered_peak_2062
chr1	202264643	202265182	540	24.54	8.04514	3.39616	5.40051	C694PACXX_7_7105.sorted.filtered_peak_2063
chr1	202284709	202284963	255	17.85	4.69472	2.68222	2.27780	C694PACXX_7_7105.sorted.filtered_peak_2064
chr1	202310771	202311551	781	47.59	21.99644	5.13836	18.88718	C694PACXX_7_7105.sorted.filtered_peak_2065
chr1	202317240	202318384	1145	50.39	21.80852	4.50088	18.76495	C694PACXX_7_7105.sorted.filtered_peak_2066
chr1	202598391	202598680	290	20.76	7.73854	3.65122	5.09638	C694PACXX_7_7105.sorted.filtered_peak_2067
chr1	202779780	202780348	569	38.31	10.20621	3.05130	7.50966	C694PACXX_7_7105.sorted.filtered_peak_2068
chr1	202803883	202804240	358	23.94	6.99302	3.08774	4.40969	C694PACXX_7_7105.sorted.filtered_peak_2069
chr1	202857604	202858528	925	77.75	38.45066	5.63497	34.93900	C694PACXX_7_7105.sorted.filtered_peak_2070
chr1	202895689	202896652	964	33.54	13.15093	3.96906	10.36399	C694PACXX_7_7105.sorted.filtered_peak_2071
chr1	202926972	202927809	838	37.09	12.38860	3.64706	9.58046	C694PACXX_7_7105.sorted.filtered_peak_2072
chr1	202936020	202936907	888	38.02	11.92387	3.48518	9.13325	C694PACXX_7_7105.sorted.filtered_peak_2073
chr1	202968544	202968858	315	18.93	6.06727	3.13030	3.54658	C694PACXX_7_7105.sorted.filtered_peak_2074
chr1	202976127	202977000	874	34.12	14.03063	4.10715	11.23383	C694PACXX_7_7105.sorted.filtered_peak_2075
chr1	202995333	202995928	596	26.66	7.86399	3.13425	5.25931	C694PACXX_7_7105.sorted.filtered_peak_2076
chr1	203236432	203237043	612	24.28	5.88861	2.71782	3.37222	C694PACXX_7_7105.sorted.filtered_peak_2077
chr1	203242232	203242774	543	29.54	6.27196	2.58280	3.73299	C694PACXX_7_7105.sorted.filtered_peak_2078
chr1	203256391	203256941	551	48.00	10.78453	2.85436	8.01851	C694PACXX_7_7105.sorted.filtered_peak_2079
chr1	203258625	203260022	1398	41.17	8.19957	2.55842	5.57503	C694PACXX_7_7105.sorted.filtered_peak_2080
chr1	203274241	203275066	826	59.01	21.77932	4.19425	18.67938	C694PACXX_7_7105.sorted.filtered_peak_2081
chr1	203289827	203290532	706	29.64	6.60460	2.64283	4.06339	C694PACXX_7_7105.sorted.filtered_peak_2082
chr1	203296314	203297331	1018	57.14	18.05192	3.76024	15.03098	C694PACXX_7_7105.sorted.filtered_peak_2083
chr1	203311570	203311931	362	22.40	6.78538	3.11962	4.22013	C694PACXX_7_7105.sorted.filtered_peak_2084
chr1	203456722	203457225	504	20.20	5.39022	2.80174	2.90282	C694PACXX_7_7105.sorted.filtered_peak_2085
chr1	203473637	203473946	310	18.77	4.42780	2.53689	2.02890	C694PACXX_7_7105.sorted.filtered_peak_2086
chr1	203576332	203576802	471	49.26	24.69982	5.73974	21.50058	C694PACXX_7_7105.sorted.filtered_peak_2087
chr1	203594784	203595231	448	30.26	4.84071	2.20879	2.39865	C694PACXX_7_7105.sorted.filtered_peak_2088
chr1	203595667	203596231	565	32.52	5.90047	2.38317	3.39173	C694PACXX_7_7105.sorted.filtered_peak_2089
chr1	203619381	203619871	491	24.29	5.13649	2.49114	2.68384	C694PACXX_7_7105.sorted.filtered_peak_2090
chr1	203622209	203622571	363	31.10	7.82179	2.91791	5.18565	C694PACXX_7_7105.sorted.filtered_peak_2091
chr1	203643053	203643623	571	49.31	18.66129	4.33603	15.62703	C694PACXX_7_7105.sorted.filtered_peak_2092
chr1	203651385	203652427	1043	19.44	5.46230	2.85359	2.99188	C694PACXX_7_7105.sorted.filtered_peak_2093
chr1	203733857	203735099	1243	28.89	9.59000	3.36291	6.94079	C694PACXX_7_7105.sorted.filtered_peak_2094
chr1	203764471	203765334	864	30.49	8.75852	3.07093	6.13642	C694PACXX_7_7105.sorted.filtered_peak_2095
chr1	203830466	203831201	736	43.01	16.80583	4.20930	13.86452	C694PACXX_7_7105.sorted.filtered_peak_2096
chr1	203889557	203889944	388	23.98	10.16421	4.19254	7.42392	C694PACXX_7_7105.sorted.filtered_peak_2097
chr1	204131762	204132120	359	14.83	4.07144	2.63354	1.72301	C694PACXX_7_7105.sorted.filtered_peak_2098
chr1	204332604	204333170	567	24.69	7.07388	3.08604	4.46930	C694PACXX_7_7105.sorted.filtered_peak_2099
chr1	204367752	204368001	250	15.49	4.16603	2.62699	1.80437	C694PACXX_7_7105.sorted.filtered_peak_2100
chr1	204380384	204381482	1099	58.39	23.31964	4.30848	20.23271	C694PACXX_7_7105.sorted.filtered_peak_2101
chr1	204415350	204415769	420	17.83	4.08334	2.44931	1.73713	C694PACXX_7_7105.sorted.filtered_peak_2102
chr1	204463062	204464383	1322	33.63	8.11413	2.82074	5.50110	C694PACXX_7_7105.sorted.filtered_peak_2103
chr1	204475533	204476651	1119	36.04	10.87908	3.39072	8.11993	C694PACXX_7_7105.sorted.filtered_peak_2104
chr1	204485132	204485959	828	49.66	17.25227	3.94860	14.27318	C694PACXX_7_7105.sorted.filtered_peak_2105
chr1	204490291	204490675	385	29.42	7.46998	2.91264	4.85404	C694PACXX_7_7105.sorted.filtered_peak_2106
chr1	204513351	204514099	749	19.57	4.67110	2.56776	2.26392	C694PACXX_7_7105.sorted.filtered_peak_2107
chr1	204776058	204776696	639	34.16	12.53150	4.00516	9.69207	C694PACXX_7_7105.sorted.filtered_peak_2108
chr1	205090893	205091709	817	46.62	20.44995	4.80913	17.40469	C694PACXX_7_7105.sorted.filtered_peak_2109
chr1	205140672	205140958	287	17.37	5.07341	2.86390	2.62329	C694PACXX_7_7105.sorted.filtered_peak_2110
chr1	205180210	205181241	1032	37.79	14.56324	4.11153	11.68651	C694PACXX_7_7105.sorted.filtered_peak_2111
chr1	205196741	205197386	646	23.57	4.29819	2.26901	1.92805	C694PACXX_7_7105.sorted.filtered_peak_2112
chr1	205242583	205242939	357	25.61	6.49093	2.84982	3.91961	C694PACXX_7_7105.sorted.filtered_peak_2113
chr1	205253796	205254307	512	43.01	8.89685	2.65598	6.22503	C694PACXX_7_7105.sorted.filtered_peak_2114
chr1	205254971	205255373	403	40.78	8.21162	2.61081	5.56722	C694PACXX_7_7105.sorted.filtered_peak_2115
chr1	205255715	205256014	300	35.48	5.84578	2.26986	3.36253	C694PACXX_7_7105.sorted.filtered_peak_2116
chr1	205257228	205257769	542	54.35	15.98020	3.45838	13.05111	C694PACXX_7_7105.sorted.filtered_peak_2117
chr1	205282582	205283143	562	19.39	4.54386	2.53746	2.14051	C694PACXX_7_7105.sorted.filtered_peak_2118
chr1	205290415	205291152	738	26.40	6.56352	2.81404	3.99949	C694PACXX_7_7105.sorted.filtered_peak_2119
chr1	205313249	205313667	419	18.76	4.55833	2.57418	2.16098	C694PACXX_7_7105.sorted.filtered_peak_2120
chr1	205399879	205400194	316	18.17	5.16812	2.84662	2.71038	C694PACXX_7_7105.sorted.filtered_peak_2121
chr1	205410107	205410359	253	19.37	4.41163	2.49516	2.01703	C694PACXX_7_7105.sorted.filtered_peak_2122
chr1	205454717	205454969	253	21.75	5.36206	2.70342	2.87109	C694PACXX_7_7105.sorted.filtered_peak_2123
chr1	205560999	205561286	288	26.09	7.48641	3.11446	4.86562	C694PACXX_7_7105.sorted.filtered_peak_2124
chr1	205600235	205601561	1327	46.71	14.79597	3.55254	11.91423	C694PACXX_7_7105.sorted.filtered_peak_2125
chr1	205718211	205719768	1558	49.51	14.34430	3.39061	11.46494	C694PACXX_7_7105.sorted.filtered_peak_2126
chr1	205743810	205744779	970	34.41	11.45337	3.62373	8.67392	C694PACXX_7_7105.sorted.filtered_peak_2127
chr1	205760801	205761221	421	15.52	3.64689	2.40562	1.36085	C694PACXX_7_7105.sorted.filtered_peak_2128
chr1	205782038	205782716	679	43.44	15.92564	4.05771	12.99884	C694PACXX_7_7105.sorted.filtered_peak_2129
chr1	205819090	205819523	434	27.81	13.10028	4.83427	10.24146	C694PACXX_7_7105.sorted.filtered_peak_2130
chr1	205888084	205888388	305	17.44	5.27290	2.95307	2.79639	C694PACXX_7_7105.sorted.filtered_peak_2131
chr1	206234412	206234793	382	20.04	5.50623	2.83971	3.02102	C694PACXX_7_7105.sorted.filtered_peak_2132
chr1	206643300	206644067	768	27.10	5.60965	2.50529	3.12018	C694PACXX_7_7105.sorted.filtered_peak_2133
chr1	206680608	206680964	357	29.58	7.43332	2.88967	4.82181	C694PACXX_7_7105.sorted.filtered_peak_2134
chr1	206725282	206725563	282	29.03	7.12383	2.85557	4.51338	C694PACXX_7_7105.sorted.filtered_peak_2135
chr1	206730124	206730765	642	42.86	11.15933	3.08883	8.39884	C694PACXX_7_7105.sorted.filtered_peak_2136
chr1	206736311	206736754	444	35.98	9.15694	2.99954	6.45999	C694PACXX_7_7105.sorted.filtered_peak_2137
chr1	206748603	206749094	492	29.65	5.40046	2.36679	2.91145	C694PACXX_7_7105.sorted.filtered_peak_2138
chr1	206753241	206753683	443	41.15	9.78436	2.90034	7.07013	C694PACXX_7_7105.sorted.filtered_peak_2139
chr1	206763368	206763757	390	29.57	8.30779	3.14328	5.64052	C694PACXX_7_7105.sorted.filtered_peak_2140
chr1	206785596	206786120	525	47.86	19.88583	4.66124	16.82589	C694PACXX_7_7105.sorted.filtered_peak_2141
chr1	206808642	206809332	691	38.78	13.29124	3.75199	10.46389	C694PACXX_7_7105.sorted.filtered_peak_2142
chr1	206857990	206858611	622	28.80	6.77729	2.74179	4.20968	C694PACXX_7_7105.sorted.filtered_peak_2143
chr1	206858930	206859304	375	25.53	5.21906	2.44771	2.77115	C694PACXX_7_7105.sorted.filtered_peak_2144
chr1	206876991	206877382	392	22.49	5.10388	2.57177	2.64365	C694PACXX_7_7105.sorted.filtered_peak_2145
chr1	206886553	206886819	267	23.20	4.88164	2.47294	2.43362	C694PACXX_7_7105.sorted.filtered_peak_2146
chr1	206907907	206908195	289	24.04	5.02115	2.47683	2.56312	C694PACXX_7_7105.sorted.filtered_peak_2147
chr1	206930851	206931555	705	25.68	8.46146	3.37595	5.83114	C694PACXX_7_7105.sorted.filtered_peak_2148
chr1	206939687	206940196	510	31.84	8.30941	3.01022	5.64668	C694PACXX_7_7105.sorted.filtered_peak_2149
chr1	206957699	206958228	530	24.17	4.76005	2.38397	2.33912	C694PACXX_7_7105.sorted.filtered_peak_2150
chr1	206976474	206977023	550	42.83	15.40681	3.94464	12.50878	C694PACXX_7_7105.sorted.filtered_peak_2151
chr1	206981984	206982338	355	23.12	5.47099	2.64565	2.99361	C694PACXX_7_7105.sorted.filtered_peak_2152
chr1	206990037	206990587	551	22.05	5.81040	2.80355	3.31849	C694PACXX_7_7105.sorted.filtered_peak_2153
chr1	207095140	207095617	478	30.56	8.42384	3.09888	5.76246	C694PACXX_7_7105.sorted.filtered_peak_2154
chr1	207096545	207096806	262	23.42	4.70152	2.39807	2.28304	C694PACXX_7_7105.sorted.filtered_peak_2155
chr1	207224048	207224561	514	37.35	11.51977	3.49283	8.72509	C694PACXX_7_7105.sorted.filtered_peak_2156
chr1	207226189	207226708	520	34.03	9.27436	3.14137	6.56305	C694PACXX_7_7105.sorted.filtered_peak_2157
chr1	207494308	207495353	1046	62.27	25.40912	4.66922	22.20687	C694PACXX_7_7105.sorted.filtered_peak_2158
chr1	207509244	207509681	438	22.18	5.99955	2.87007	3.48369	C694PACXX_7_7105.sorted.filtered_peak_2159
chr1	207509899	207510661	763	18.28	4.08025	2.42863	1.73174	C694PACXX_7_7105.sorted.filtered_peak_2160
chr1	207587917	207588166	250	17.94	5.03826	2.81787	2.58592	C694PACXX_7_7105.sorted.filtered_peak_2161
chr1	207925146	207925893	748	42.84	18.79507	4.86866	15.76541	C694PACXX_7_7105.sorted.filtered_peak_2162
chr1	207972312	207972615	304	19.04	3.61931	2.22705	1.33950	C694PACXX_7_7105.sorted.filtered_peak_2163
chr1	207997294	207997634	341	31.50	5.49015	2.32909	2.99562	C694PACXX_7_7105.sorted.filtered_peak_2164
chr1	207999089	207999591	503	51.47	16.91002	3.79979	13.94325	C694PACXX_7_7105.sorted.filtered_peak_2165
chr1	208035030	208035412	383	25.58	6.43965	2.81982	3.88233	C694PACXX_7_7105.sorted.filtered_peak_2166
chr1	208046330	208046894	565	28.56	6.64420	2.71552	4.09323	C694PACXX_7_7105.sorted.filtered_peak_2167
chr1	208056364	208056882	519	21.92	5.03775	2.58078	2.58055	C694PACXX_7_7105.sorted.filtered_peak_2168
chr1	208136547	208137222	676	31.20	9.93061	3.34831	7.25547	C694PACXX_7_7105.sorted.filtered_peak_2169
chr1	209161930	209162429	500	18.76	6.47726	3.31564	3.92049	C694PACXX_7_7105.sorted.filtered_peak_2170
chr1	209739496	209739773	278	16.56	4.25156	2.59284	1.88199	C694PACXX_7_7105.sorted.filtered_peak_2171
chr1	209824639	209824992	354	23.66	6.68426	3.01082	4.11749	C694PACXX_7_7105.sorted.filtered_peak_2172
chr1	209920988	209921485	498	37.22	10.26951	3.16545	7.54393	C694PACXX_7_7105.sorted.filtered_peak_2173
chr1	209929053	209929965	913	32.67	7.36761	2.68526	4.79209	C694PACXX_7_7105.sorted.filtered_peak_2174
chr1	209941601	209943440	1840	32.56	7.15957	2.66405	4.57693	C694PACXX_7_7105.sorted.filtered_peak_2175
chr1	209957560	209958356	797	58.31	24.25248	4.61090	21.10278	C694PACXX_7_7105.sorted.filtered_peak_2176
chr1	209979378	209979886	509	20.83	5.19791	2.67666	2.74553	C694PACXX_7_7105.sorted.filtered_peak_2177
chr1	210000932	210001715	784	36.34	12.92858	3.90762	10.07937	C694PACXX_7_7105.sorted.filtered_peak_2178
chr1	210502055	210502565	511	20.15	6.36428	3.15844	3.81226	C694PACXX_7_7105.sorted.filtered_peak_2179
chr1	210629400	210629688	289	17.22	4.46054	2.63791	2.05903	C694PACXX_7_7105.sorted.filtered_peak_2180
chr1	210757776	210758025	250	16.92	4.62671	2.72903	2.20779	C694PACXX_7_7105.sorted.filtered_peak_2181
chr1	210928654	210928903	250	16.14	4.49599	2.71938	2.09844	C694PACXX_7_7105.sorted.filtered_peak_2182
chr1	211307338	211307895	558	20.92	5.27318	2.70158	2.81081	C694PACXX_7_7105.sorted.filtered_peak_2183
chr1	211431704	211433047	1344	44.36	12.65860	3.20861	9.88005	C694PACXX_7_7105.sorted.filtered_peak_2184
chr1	211433541	211434361	821	31.12	5.16467	2.25400	2.70692	C694PACXX_7_7105.sorted.filtered_peak_2185
chr1	211499837	211501011	1175	23.66	4.29996	2.26843	1.92404	C694PACXX_7_7105.sorted.filtered_peak_2186
chr1	211508851	211509151	301	16.67	3.63587	2.34153	1.34438	C694PACXX_7_7105.sorted.filtered_peak_2187
chr1	211526833	211527239	407	15.83	3.87701	2.48471	1.55545	C694PACXX_7_7105.sorted.filtered_peak_2188
chr1	211555927	211556468	542	25.31	7.39414	3.10948	4.79603	C694PACXX_7_7105.sorted.filtered_peak_2189
chr1	211649614	211649873	260	20.24	5.80050	2.95013	3.28368	C694PACXX_7_7105.sorted.filtered_peak_2190
chr1	211687325	211687679	355	22.91	5.60661	2.70542	3.11151	C694PACXX_7_7105.sorted.filtered_peak_2191
chr1	211688734	211689142	409	26.82	7.79843	3.14115	5.17482	C694PACXX_7_7105.sorted.filtered_peak_2192
chr1	211752117	211753113	997	65.33	24.95513	4.21970	21.78852	C694PACXX_7_7105.sorted.filtered_peak_2193
chr1	211817159	211817421	263	14.81	3.70224	2.47128	1.40133	C694PACXX_7_7105.sorted.filtered_peak_2194
chr1	211828591	211828959	369	20.49	5.76630	2.90181	3.26685	C694PACXX_7_7105.sorted.filtered_peak_2195
chr1	211848871	211849274	404	36.61	15.86168	4.68540	12.92198	C694PACXX_7_7105.sorted.filtered_peak_2196
chr1	211854092	211854581	490	21.77	6.04900	2.92121	3.52242	C694PACXX_7_7105.sorted.filtered_peak_2197
chr1	211868422	211868817	396	16.39	4.31502	2.63340	1.93598	C694PACXX_7_7105.sorted.filtered_peak_2198
chr1	211871902	211872159	258	24.35	7.58575	3.27126	4.95679	C694PACXX_7_7105.sorted.filtered_peak_2199
chr1	211913253	211913748	496	19.95	5.04025	2.68665	2.58890	C694PACXX_7_7105.sorted.filtered_peak_2200
chr1	212003499	212004316	818	27.48	7.85404	3.10338	5.23489	C694PACXX_7_7105.sorted.filtered_peak_2201
chr1	212208343	212209279	937	76.39	31.99553	4.88617	28.62555	C694PACXX_7_7105.sorted.filtered_peak_2202
chr1	212295053	212295584	532	20.68	6.47676	3.16993	3.91055	C694PACXX_7_7105.sorted.filtered_peak_2203
chr1	212398708	212399247	540	28.39	9.75342	3.59341	7.04965	C694PACXX_7_7105.sorted.filtered_peak_2204
chr1	212429560	212430030	471	20.49	4.81511	2.57539	2.38574	C694PACXX_7_7105.sorted.filtered_peak_2205
chr1	212458139	212459668	1530	66.01	23.56943	3.80644	20.49230	C694PACXX_7_7105.sorted.filtered_peak_2206
chr1	212587553	212588571	1019	35.58	10.37301	3.23638	7.65721	C694PACXX_7_7105.sorted.filtered_peak_2207
chr1	212605996	212606619	624	27.80	9.74484	3.70519	7.01040	C694PACXX_7_7105.sorted.filtered_peak_2208
chr1	212650531	212650781	251	17.16	4.37033	2.60945	1.97222	C694PACXX_7_7105.sorted.filtered_peak_2209
chr1	212731864	212732769	906	34.51	11.38435	3.57171	8.62451	C694PACXX_7_7105.sorted.filtered_peak_2210
chr1	212740320	212740825	506	22.77	7.17027	3.21851	4.58206	C694PACXX_7_7105.sorted.filtered_peak_2211
chr1	212769560	212770217	658	24.41	7.31219	3.14080	4.72540	C694PACXX_7_7105.sorted.filtered_peak_2212
chr1	212781532	212782627	1096	33.38	6.88413	2.54689	4.33816	C694PACXX_7_7105.sorted.filtered_peak_2213
chr1	212838685	212839168	484	18.09	6.02240	3.20356	3.48648	C694PACXX_7_7105.sorted.filtered_peak_2214
chr1	212894659	212895753	1095	17.08	4.82665	2.79019	2.39612	C694PACXX_7_7105.sorted.filtered_peak_2215
chr1	212964801	212965699	899	36.08	12.82916	3.80663	10.01402	C694PACXX_7_7105.sorted.filtered_peak_2216
chr1	212967943	212968397	455	25.35	5.90760	2.68941	3.37408	C694PACXX_7_7105.sorted.filtered_peak_2217
chr1	213031119	213032061	943	38.52	13.28562	3.72036	10.46354	C694PACXX_7_7105.sorted.filtered_peak_2218
chr1	213123757	213124006	250	16.83	3.67319	2.34822	1.37326	C694PACXX_7_7105.sorted.filtered_peak_2219
chr1	213188497	213189382	886	43.22	16.99321	4.18192	14.06172	C694PACXX_7_7105.sorted.filtered_peak_2220
chr1	213224299	213225182	884	24.15	8.13284	3.45585	5.48691	C694PACXX_7_7105.sorted.filtered_peak_2221
chr1	214434853	214435126	274	21.05	6.12490	3.01159	3.58136	C694PACXX_7_7105.sorted.filtered_peak_2222
chr1	214454128	214455039	912	35.33	10.79621	3.45800	8.01910	C694PACXX_7_7105.sorted.filtered_peak_2223
chr1	214502176	214502440	265	21.63	6.10728	2.96441	3.56633	C694PACXX_7_7105.sorted.filtered_peak_2224
chr1	214600915	214601607	693	29.38	10.59267	3.75623	7.85048	C694PACXX_7_7105.sorted.filtered_peak_2225
chr1	214612622	214613217	596	24.01	6.96632	3.05634	4.39753	C694PACXX_7_7105.sorted.filtered_peak_2226
chr1	214776118	214776846	729	44.00	21.07872	5.09583	18.03759	C694PACXX_7_7105.sorted.filtered_peak_2227
chr1	215740726	215741359	634	23.33	5.85448	2.74300	3.35663	C694PACXX_7_7105.sorted.filtered_peak_2228
chr1	217655806	217656334	529	15.26	4.06322	2.59823	1.71683	C694PACXX_7_7105.sorted.filtered_peak_2229
chr1	217804231	217804822	592	41.21	17.35499	4.67615	14.36304	C694PACXX_7_7105.sorted.filtered_peak_2230
chr1	218338033	218338518	486	16.39	4.26953	2.61246	1.89823	C694PACXX_7_7105.sorted.filtered_peak_2231
chr1	218458238	218458996	759	24.24	7.53220	3.19437	4.94613	C694PACXX_7_7105.sorted.filtered_peak_2232
chr1	219346977	219347932	956	37.04	13.10318	3.74136	10.30961	C694PACXX_7_7105.sorted.filtered_peak_2233
chr1	220219501	220220215	715	51.36	22.37223	4.89686	19.24713	C694PACXX_7_7105.sorted.filtered_peak_2234
chr1	220263019	220263813	795	38.13	11.89042	3.44962	9.11796	C694PACXX_7_7105.sorted.filtered_peak_2235
chr1	220267297	220267829	533	35.78	9.52785	3.09166	6.81611	C694PACXX_7_7105.sorted.filtered_peak_2236
chr1	220445387	220446239	853	40.34	14.10608	3.76214	11.25733	C694PACXX_7_7105.sorted.filtered_peak_2237
chr1	220625154	220625431	278	14.44	3.51553	2.41245	1.24532	C694PACXX_7_7105.sorted.filtered_peak_2238
chr1	221881414	221881741	328	30.63	6.62054	2.61867	4.06408	C694PACXX_7_7105.sorted.filtered_peak_2239
chr1	221885632	221886001	370	29.54	4.91123	2.24143	2.47221	C694PACXX_7_7105.sorted.filtered_peak_2240
chr1	221886435	221886785	351	30.84	5.97234	2.46367	3.45026	C694PACXX_7_7105.sorted.filtered_peak_2241
chr1	221915075	221916668	1594	59.78	19.17791	3.47757	16.22367	C694PACXX_7_7105.sorted.filtered_peak_2242
chr1	221951020	221951545	526	23.19	5.18309	2.55988	2.71785	C694PACXX_7_7105.sorted.filtered_peak_2243
chr1	222638499	222639158	660	23.44	8.19665	3.50155	5.56055	C694PACXX_7_7105.sorted.filtered_peak_2244
chr1	222763099	222763722	624	25.73	8.99627	3.64365	6.29476	C694PACXX_7_7105.sorted.filtered_peak_2245
chr1	222790878	222791747	870	38.35	13.38224	3.74776	10.55551	C694PACXX_7_7105.sorted.filtered_peak_2246
chr1	222807636	222808113	478	18.47	5.43440	2.92490	2.96032	C694PACXX_7_7105.sorted.filtered_peak_2247
chr1	222817161	222818126	966	40.04	15.81258	4.22115	12.90283	C694PACXX_7_7105.sorted.filtered_peak_2248
chr1	222828063	222828552	490	20.10	4.80625	2.59188	2.37742	C694PACXX_7_7105.sorted.filtered_peak_2249
chr1	222885741	222886992	1252	48.47	15.31005	3.58952	12.40811	C694PACXX_7_7105.sorted.filtered_peak_2250
chr1	222988028	222988785	758	25.72	8.78432	3.48760	6.12678	C694PACXX_7_7105.sorted.filtered_peak_2251
chr1	223316393	223316960	568	23.48	7.81717	3.38721	5.19510	C694PACXX_7_7105.sorted.filtered_peak_2252
chr1	223537503	223537770	268	15.38	3.55527	2.37586	1.28232	C694PACXX_7_7105.sorted.filtered_peak_2253
chr1	223900153	223900671	519	32.05	7.72361	2.84299	5.09479	C694PACXX_7_7105.sorted.filtered_peak_2254
chr1	223904128	223904590	463	29.04	5.36309	2.37115	2.88554	C694PACXX_7_7105.sorted.filtered_peak_2255
chr1	223914335	223914791	457	24.81	7.24632	3.10952	4.65048	C694PACXX_7_7105.sorted.filtered_peak_2256
chr1	223963764	223964166	403	22.34	5.44332	2.68455	2.96381	C694PACXX_7_7105.sorted.filtered_peak_2257
chr1	224033054	224034243	1190	41.67	12.64161	3.36409	9.85910	C694PACXX_7_7105.sorted.filtered_peak_2258
chr1	224180139	224180547	409	43.66	27.92293	7.49340	24.62967	C694PACXX_7_7105.sorted.filtered_peak_2259
chr1	224301588	224302679	1092	22.19	5.74444	2.76880	3.25819	C694PACXX_7_7105.sorted.filtered_peak_2260
chr1	224356607	224357061	455	15.77	4.65610	2.81410	2.23541	C694PACXX_7_7105.sorted.filtered_peak_2261
chr1	224358292	224358597	306	15.87	4.71316	2.83102	2.28859	C694PACXX_7_7105.sorted.filtered_peak_2262
chr1	224370119	224371601	1483	37.12	11.34452	3.45409	8.55925	C694PACXX_7_7105.sorted.filtered_peak_2263
chr1	224432903	224433239	337	18.57	6.15035	3.21146	3.61100	C694PACXX_7_7105.sorted.filtered_peak_2264
chr1	224517577	224518382	806	34.46	11.13788	3.52787	8.38029	C694PACXX_7_7105.sorted.filtered_peak_2265
chr1	224528680	224529063	384	14.68	4.04457	2.63197	1.68555	C694PACXX_7_7105.sorted.filtered_peak_2266
chr1	224544329	224545301	973	32.38	10.48249	3.46933	7.75175	C694PACXX_7_7105.sorted.filtered_peak_2267
chr1	224565456	224565705	250	24.16	5.75410	2.69894	3.23616	C694PACXX_7_7105.sorted.filtered_peak_2268
chr1	224567721	224568102	382	25.44	6.64654	2.89693	4.07207	C694PACXX_7_7105.sorted.filtered_peak_2269
chr1	224622439	224623044	606	27.34	6.11638	2.63151	3.58965	C694PACXX_7_7105.sorted.filtered_peak_2270
chr1	224685615	224686456	842	25.25	6.36732	2.79030	3.83494	C694PACXX_7_7105.sorted.filtered_peak_2271
chr1	224701427	224701686	260	18.68	4.38284	2.52380	1.99242	C694PACXX_7_7105.sorted.filtered_peak_2272
chr1	224730595	224730862	268	19.74	5.38047	2.82172	2.90088	C694PACXX_7_7105.sorted.filtered_peak_2273
chr1	224811128	224812114	987	47.54	17.12562	3.93769	14.18575	C694PACXX_7_7105.sorted.filtered_peak_2274
chr1	225615413	225616500	1088	44.91	12.78984	3.20936	10.00389	C694PACXX_7_7105.sorted.filtered_peak_2275
chr1	225632518	225633056	539	46.71	18.80922	4.47787	15.79481	C694PACXX_7_7105.sorted.filtered_peak_2276
chr1	225642380	225642898	519	17.14	4.27585	2.56786	1.89939	C694PACXX_7_7105.sorted.filtered_peak_2277
chr1	225654790	225655757	968	34.01	10.26475	3.40386	7.50602	C694PACXX_7_7105.sorted.filtered_peak_2278
chr1	225662608	225663186	579	17.27	4.31243	2.56965	1.93837	C694PACXX_7_7105.sorted.filtered_peak_2279
chr1	225965031	225966147	1117	42.66	15.26515	3.80236	12.39616	C694PACXX_7_7105.sorted.filtered_peak_2280
chr1	225997614	225998196	583	18.41	4.99009	2.76900	2.53717	C694PACXX_7_7105.sorted.filtered_peak_2281
chr1	226053824	226054135	312	17.13	4.54504	2.67227	2.14599	C694PACXX_7_7105.sorted.filtered_peak_2282
chr1	226069450	226070803	1354	22.60	5.02800	2.52829	2.58925	C694PACXX_7_7105.sorted.filtered_peak_2283
chr1	226084792	226085256	465	31.00	11.20285	3.83173	8.42695	C694PACXX_7_7105.sorted.filtered_peak_2284
chr1	226111627	226112365	739	42.43	16.50029	4.26380	13.55862	C694PACXX_7_7105.sorted.filtered_peak_2285
chr1	226150087	226150385	299	18.64	6.34808	3.29550	3.78654	C694PACXX_7_7105.sorted.filtered_peak_2286
chr1	226163766	226164022	257	21.40	7.39295	3.44094	4.77738	C694PACXX_7_7105.sorted.filtered_peak_2287
chr1	226178698	226179018	321	17.56	4.35911	2.57766	1.97176	C694PACXX_7_7105.sorted.filtered_peak_2288
chr1	226186713	226187724	1012	69.28	29.00859	4.51399	25.76444	C694PACXX_7_7105.sorted.filtered_peak_2289
chr1	226249608	226251088	1481	47.25	13.21316	3.23955	10.38735	C694PACXX_7_7105.sorted.filtered_peak_2290
chr1	226270876	226271796	921	23.88	9.35903	3.85826	6.67013	C694PACXX_7_7105.sorted.filtered_peak_2291
chr1	226297484	226298542	1059	27.31	8.19265	3.23092	5.54001	C694PACXX_7_7105.sorted.filtered_peak_2292
chr1	226309244	226310304	1061	41.88	11.31870	3.12254	8.57252	C694PACXX_7_7105.sorted.filtered_peak_2293
chr1	226315548	226315871	324	24.24	6.57098	2.94250	4.00594	C694PACXX_7_7105.sorted.filtered_peak_2294
chr1	226374068	226374775	708	29.74	12.11640	4.20618	9.31424	C694PACXX_7_7105.sorted.filtered_peak_2295
chr1	226496329	226497184	856	30.68	10.64865	3.72229	7.88410	C694PACXX_7_7105.sorted.filtered_peak_2296
chr1	226521132	226521435	304	18.58	5.93339	3.11988	3.41267	C694PACXX_7_7105.sorted.filtered_peak_2297
chr1	226567836	226568085	250	16.80	4.06155	2.50516	1.71168	C694PACXX_7_7105.sorted.filtered_peak_2298
chr1	226595111	226596108	998	44.50	14.41448	3.54539	11.57107	C694PACXX_7_7105.sorted.filtered_peak_2299
chr1	226612342	226613293	952	19.96	4.40740	2.45860	2.02473	C694PACXX_7_7105.sorted.filtered_peak_2300
chr1	226632631	226633087	457	31.51	12.77782	4.21481	9.96337	C694PACXX_7_7105.sorted.filtered_peak_2301
chr1	226821792	226822068	277	17.67	3.64804	2.29739	1.35534	C694PACXX_7_7105.sorted.filtered_peak_2302
chr1	226850445	226851108	664	46.43	16.14537	3.96091	13.19493	C694PACXX_7_7105.sorted.filtered_peak_2303
chr1	226862587	226863164	578	41.84	12.61533	3.49903	9.77088	C694PACXX_7_7105.sorted.filtered_peak_2304
chr1	226890914	226891432	519	30.88	11.07622	3.82820	8.29652	C694PACXX_7_7105.sorted.filtered_peak_2305
chr1	226926025	226926283	259	30.75	4.16021	2.02512	1.80930	C694PACXX_7_7105.sorted.filtered_peak_2306
chr1	226926853	226927519	667	40.43	8.61022	2.72559	5.92319	C694PACXX_7_7105.sorted.filtered_peak_2307
chr1	226986119	226986736	618	24.00	6.71371	3.00227	4.14070	C694PACXX_7_7105.sorted.filtered_peak_2308
chr1	227015707	227016051	345	25.37	9.35448	3.75960	6.65342	C694PACXX_7_7105.sorted.filtered_peak_2309
chr1	227057971	227058689	719	23.77	7.48439	3.28152	4.86174	C694PACXX_7_7105.sorted.filtered_peak_2310
chr1	227070098	227070958	861	23.96	5.83600	2.72165	3.32665	C694PACXX_7_7105.sorted.filtered_peak_2311
chr1	227127104	227128324	1221	70.95	29.13195	4.42091	25.89210	C694PACXX_7_7105.sorted.filtered_peak_2312
chr1	227505883	227506396	514	21.77	6.05495	2.92442	3.52368	C694PACXX_7_7105.sorted.filtered_peak_2313
chr1	227730079	227730588	510	25.56	7.46981	3.11816	4.86756	C694PACXX_7_7105.sorted.filtered_peak_2314
chr1	227751002	227751912	911	24.68	6.53293	2.88726	3.98400	C694PACXX_7_7105.sorted.filtered_peak_2315
chr1	227922756	227923491	736	50.33	16.28590	3.62219	13.36838	C694PACXX_7_7105.sorted.filtered_peak_2316
chr1	227936070	227936696	627	36.77	11.43937	3.38054	8.70359	C694PACXX_7_7105.sorted.filtered_peak_2317
chr1	227950151	227950742	592	63.00	17.32528	3.37398	14.34053	C694PACXX_7_7105.sorted.filtered_peak_2318
chr1	227953890	227954592	703	57.92	15.62356	3.23182	12.71896	C694PACXX_7_7105.sorted.filtered_peak_2319
chr1	227961688	227962388	701	21.85	5.14907	2.60687	2.70038	C694PACXX_7_7105.sorted.filtered_peak_2320
chr1	227975352	227976483	1132	51.44	16.63211	3.66094	13.68938	C694PACXX_7_7105.sorted.filtered_peak_2321
chr1	228122513	228123015	503	24.41	8.67576	3.58712	6.01838	C694PACXX_7_7105.sorted.filtered_peak_2322
chr1	228135492	228135876	385	35.97	9.59109	3.08758	6.88347	C694PACXX_7_7105.sorted.filtered_peak_2323
chr1	228192079	228192328	250	16.60	3.72585	2.38143	1.42372	C694PACXX_7_7105.sorted.filtered_peak_2324
chr1	228269822	228270904	1083	50.79	16.84870	3.51974	13.97046	C694PACXX_7_7105.sorted.filtered_peak_2325
chr1	228290731	228291256	526	47.17	13.18777	3.32098	10.33351	C694PACXX_7_7105.sorted.filtered_peak_2326
chr1	228296846	228297476	631	51.12	19.68683	4.21939	16.67405	C694PACXX_7_7105.sorted.filtered_peak_2327
chr1	228318753	228319039	287	17.14	4.66733	2.72293	2.25504	C694PACXX_7_7105.sorted.filtered_peak_2328
chr1	228327433	228328409	977	93.22	41.55918	5.07464	37.94731	C694PACXX_7_7105.sorted.filtered_peak_2329
chr1	228353075	228354216	1142	103.70	41.76852	4.64046	38.16428	C694PACXX_7_7105.sorted.filtered_peak_2330
chr1	228361433	228361819	387	24.90	5.08561	2.44424	2.64099	C694PACXX_7_7105.sorted.filtered_peak_2331
chr1	228373230	228373537	308	21.26	6.51332	3.12353	3.95732	C694PACXX_7_7105.sorted.filtered_peak_2332
chr1	228401035	228401487	453	31.30	8.45002	3.06452	5.78583	C694PACXX_7_7105.sorted.filtered_peak_2333
chr1	228463425	228463919	495	26.01	6.52265	2.80044	3.98406	C694PACXX_7_7105.sorted.filtered_peak_2334
chr1	228594095	228594988	894	42.81	11.97733	3.19046	9.20269	C694PACXX_7_7105.sorted.filtered_peak_2335
chr1	228645204	228645907	704	73.01	29.41353	4.77904	26.08482	C694PACXX_7_7105.sorted.filtered_peak_2336
chr1	228651327	228651820	494	40.19	9.30348	2.85089	6.60022	C694PACXX_7_7105.sorted.filtered_peak_2337
chr1	228652232	228652622	391	44.37	12.70603	3.34070	9.87869	C694PACXX_7_7105.sorted.filtered_peak_2338
chr1	228653531	228653796	266	30.51	5.57459	2.37687	3.07978	C694PACXX_7_7105.sorted.filtered_peak_2339
chr1	228659499	228659776	278	18.31	4.83625	2.71388	2.40103	C694PACXX_7_7105.sorted.filtered_peak_2340
chr1	228666667	228667415	749	23.85	6.51915	2.95196	3.95456	C694PACXX_7_7105.sorted.filtered_peak_2341
chr1	228674315	228675778	1464	45.59	14.42132	3.56024	11.56017	C694PACXX_7_7105.sorted.filtered_peak_2342
chr1	228688452	228689029	578	23.33	6.59795	3.00890	4.03034	C694PACXX_7_7105.sorted.filtered_peak_2343
chr1	228782513	228783160	648	15.92	4.74872	2.83883	2.32264	C694PACXX_7_7105.sorted.filtered_peak_2344
chr1	228783453	228783797	345	16.79	5.21992	2.98565	2.73865	C694PACXX_7_7105.sorted.filtered_peak_2345
chr1	228870849	228871526	678	29.64	8.16704	3.10446	5.50581	C694PACXX_7_7105.sorted.filtered_peak_2346
chr1	228901347	228901687	341	18.35	5.08939	2.80692	2.63220	C694PACXX_7_7105.sorted.filtered_peak_2347
chr1	228929786	228930406	621	27.59	7.04905	2.88538	4.45899	C694PACXX_7_7105.sorted.filtered_peak_2348
chr1	229322311	229322794	484	17.36	4.66082	2.70467	2.24713	C694PACXX_7_7105.sorted.filtered_peak_2349
chr1	229335662	229336115	454	24.85	7.63761	3.20632	5.03517	C694PACXX_7_7105.sorted.filtered_peak_2350
chr1	229363191	229363576	386	27.17	9.41457	3.63959	6.70034	C694PACXX_7_7105.sorted.filtered_peak_2351
chr1	229389383	229389708	326	23.95	5.70099	2.67330	3.20489	C694PACXX_7_7105.sorted.filtered_peak_2352
chr1	229406642	229407415	774	32.13	9.41960	3.22197	6.72875	C694PACXX_7_7105.sorted.filtered_peak_2353
chr1	229461625	229462239	615	18.18	4.16924	2.46936	1.80917	C694PACXX_7_7105.sorted.filtered_peak_2354
chr1	229462451	229462738	288	19.53	4.99989	2.69057	2.55746	C694PACXX_7_7105.sorted.filtered_peak_2355
chr1	229477741	229478894	1154	39.65	11.95529	3.36322	9.18231	C694PACXX_7_7105.sorted.filtered_peak_2356
chr1	229576707	229577323	617	20.84	7.46209	3.43521	4.88588	C694PACXX_7_7105.sorted.filtered_peak_2357
chr1	229643689	229644713	1025	41.22	16.22297	4.21937	13.30410	C694PACXX_7_7105.sorted.filtered_peak_2358
chr1	229694177	229695048	872	53.65	20.52668	4.29663	17.46938	C694PACXX_7_7105.sorted.filtered_peak_2359
chr1	229760911	229762462	1552	30.95	8.47733	2.95103	5.87899	C694PACXX_7_7105.sorted.filtered_peak_2360
chr1	230202401	230203600	1200	47.88	15.65778	3.58945	12.77645	C694PACXX_7_7105.sorted.filtered_peak_2361
chr1	230259571	230259889	319	24.33	5.30305	2.54845	2.82346	C694PACXX_7_7105.sorted.filtered_peak_2362
chr1	230260561	230260810	250	22.44	4.41165	2.35158	2.01859	C694PACXX_7_7105.sorted.filtered_peak_2363
chr1	230322671	230322975	305	17.04	3.93546	2.43462	1.61429	C694PACXX_7_7105.sorted.filtered_peak_2364
chr1	230344526	230344993	468	25.94	5.49691	2.53103	3.00439	C694PACXX_7_7105.sorted.filtered_peak_2365
chr1	230348167	230348701	535	23.06	4.32569	2.30094	1.94224	C694PACXX_7_7105.sorted.filtered_peak_2366
chr1	230562072	230562512	441	17.71	4.36965	2.56623	1.99247	C694PACXX_7_7105.sorted.filtered_peak_2367
chr1	230631719	230632184	466	19.95	5.77782	2.96526	3.25801	C694PACXX_7_7105.sorted.filtered_peak_2368
chr1	230777930	230778641	712	50.06	20.35447	4.55929	17.28746	C694PACXX_7_7105.sorted.filtered_peak_2369
chr1	231003973	231004707	735	23.71	6.93257	3.04920	4.37488	C694PACXX_7_7105.sorted.filtered_peak_2370
chr1	231108513	231109016	504	22.59	5.25758	2.61402	2.78664	C694PACXX_7_7105.sorted.filtered_peak_2371
chr1	231114245	231115039	795	60.83	22.32850	4.14094	19.23413	C694PACXX_7_7105.sorted.filtered_peak_2372
chr1	231175283	231176401	1119	26.66	6.91555	2.86085	4.36120	C694PACXX_7_7105.sorted.filtered_peak_2373
chr1	231376587	231377167	581	39.47	13.84580	3.80166	11.00518	C694PACXX_7_7105.sorted.filtered_peak_2374
chr1	231473138	231474307	1170	63.07	23.00269	4.08448	19.90252	C694PACXX_7_7105.sorted.filtered_peak_2375
chr1	231493656	231493931	276	18.91	5.93123	3.09458	3.40518	C694PACXX_7_7105.sorted.filtered_peak_2376
chr1	231512418	231513361	944	22.91	6.95188	3.14713	4.36973	C694PACXX_7_7105.sorted.filtered_peak_2377
chr1	231556971	231557358	388	25.43	3.85892	2.08638	1.53463	C694PACXX_7_7105.sorted.filtered_peak_2378
chr1	231557698	231558555	858	46.02	15.12531	3.78649	12.20240	C694PACXX_7_7105.sorted.filtered_peak_2379
chr1	231596340	231596769	430	31.60	12.87770	4.27668	10.04372	C694PACXX_7_7105.sorted.filtered_peak_2380
chr1	231663915	231664757	843	57.10	25.83936	4.99453	22.66006	C694PACXX_7_7105.sorted.filtered_peak_2381
chr1	231739423	231740016	594	22.35	6.89549	3.16771	4.31676	C694PACXX_7_7105.sorted.filtered_peak_2382
chr1	231748317	231748831	515	20.09	5.63035	2.89220	3.12932	C694PACXX_7_7105.sorted.filtered_peak_2383
chr1	231762225	231762826	602	23.19	5.85424	2.75881	3.34782	C694PACXX_7_7105.sorted.filtered_peak_2384
chr1	231763006	231763360	355	19.06	3.78946	2.28724	1.47350	C694PACXX_7_7105.sorted.filtered_peak_2385
chr1	232054260	232054603	344	15.52	4.15860	2.62285	1.79650	C694PACXX_7_7105.sorted.filtered_peak_2386
chr1	232714396	232715039	644	24.44	7.29473	3.10648	4.72021	C694PACXX_7_7105.sorted.filtered_peak_2387
chr1	232765662	232766339	678	32.97	10.15483	3.35211	7.44297	C694PACXX_7_7105.sorted.filtered_peak_2388
chr1	232929582	232929879	298	15.31	4.38831	2.73733	1.99077	C694PACXX_7_7105.sorted.filtered_peak_2389
chr1	232940911	232941508	598	22.55	7.18787	3.27366	4.58202	C694PACXX_7_7105.sorted.filtered_peak_2390
chr1	233085964	233086677	714	41.78	16.11775	4.10511	13.21552	C694PACXX_7_7105.sorted.filtered_peak_2391
chr1	233248494	233249260	767	26.87	8.90630	3.42778	6.24436	C694PACXX_7_7105.sorted.filtered_peak_2392
chr1	233397738	233397987	250	14.49	3.80460	2.53869	1.49431	C694PACXX_7_7105.sorted.filtered_peak_2393
chr1	233417444	233418053	610	28.14	9.18815	3.44934	6.49747	C694PACXX_7_7105.sorted.filtered_peak_2394
chr1	233430713	233431627	915	32.53	10.22404	3.45752	7.48146	C694PACXX_7_7105.sorted.filtered_peak_2395
chr1	233463036	233463594	559	19.83	4.49531	2.49639	2.10267	C694PACXX_7_7105.sorted.filtered_peak_2396
chr1	233576718	233577159	442	16.33	4.22849	2.60115	1.85928	C694PACXX_7_7105.sorted.filtered_peak_2397
chr1	233734667	233734971	305	21.03	6.42859	3.11214	3.87481	C694PACXX_7_7105.sorted.filtered_peak_2398
chr1	233749499	233750123	625	19.60	4.55226	2.52407	2.15464	C694PACXX_7_7105.sorted.filtered_peak_2399
chr1	233926880	233927177	298	17.85	5.86336	3.16361	3.33573	C694PACXX_7_7105.sorted.filtered_peak_2400
chr1	234349975	234350224	250	18.64	4.55244	2.58270	2.14767	C694PACXX_7_7105.sorted.filtered_peak_2401
chr1	234366272	234366561	290	21.54	6.06861	2.95448	3.53264	C694PACXX_7_7105.sorted.filtered_peak_2402
chr1	234462303	234462644	342	20.06	5.41664	2.80985	2.93676	C694PACXX_7_7105.sorted.filtered_peak_2403
chr1	234504288	234504597	310	23.94	4.38707	2.28749	1.99519	C694PACXX_7_7105.sorted.filtered_peak_2404
chr1	234508907	234509775	869	50.85	17.70551	3.98627	14.71844	C694PACXX_7_7105.sorted.filtered_peak_2405
chr1	234613938	234615057	1120	46.01	14.88357	3.70918	11.97503	C694PACXX_7_7105.sorted.filtered_peak_2406
chr1	234634681	234635300	620	22.90	6.09536	2.86146	3.57258	C694PACXX_7_7105.sorted.filtered_peak_2407
chr1	234735442	234736632	1191	32.63	7.06981	2.62128	4.50583	C694PACXX_7_7105.sorted.filtered_peak_2408
chr1	234743956	234744246	291	36.49	3.69779	1.82214	1.40311	C694PACXX_7_7105.sorted.filtered_peak_2409
chr1	234745844	234747207	1364	44.98	7.34561	2.32638	4.75245	C694PACXX_7_7105.sorted.filtered_peak_2410
chr1	234859431	234860722	1292	31.14	6.21489	2.50683	3.67703	C694PACXX_7_7105.sorted.filtered_peak_2411
chr1	234867069	234867612	544	22.16	4.99022	2.55323	2.53751	C694PACXX_7_7105.sorted.filtered_peak_2412
chr1	234894614	234894949	336	22.88	6.54667	3.00969	3.98966	C694PACXX_7_7105.sorted.filtered_peak_2413
chr1	234908006	234908773	768	35.41	9.34661	3.05248	6.65318	C694PACXX_7_7105.sorted.filtered_peak_2414
chr1	234978597	234979129	533	21.97	5.43210	2.70072	2.95278	C694PACXX_7_7105.sorted.filtered_peak_2415
chr1	235062201	235062975	775	23.79	5.48316	2.60237	3.02014	C694PACXX_7_7105.sorted.filtered_peak_2416
chr1	235098910	235099614	705	35.73	11.11551	3.43918	8.36149	C694PACXX_7_7105.sorted.filtered_peak_2417
chr1	235110779	235111299	521	27.02	5.18673	2.39008	2.73172	C694PACXX_7_7105.sorted.filtered_peak_2418
chr1	235116378	235116956	579	28.75	7.57108	2.96684	4.95400	C694PACXX_7_7105.sorted.filtered_peak_2419
chr1	235147340	235148230	891	66.16	26.38136	4.50758	23.17782	C694PACXX_7_7105.sorted.filtered_peak_2420
chr1	235183151	235183510	360	15.32	3.59420	2.39637	1.31710	C694PACXX_7_7105.sorted.filtered_peak_2421
chr1	235246952	235247711	760	19.32	6.33708	3.19521	3.80185	C694PACXX_7_7105.sorted.filtered_peak_2422
chr1	235267370	235268827	1458	23.36	5.65628	2.68645	3.16391	C694PACXX_7_7105.sorted.filtered_peak_2423
chr1	235291831	235292479	649	40.39	15.06579	4.07680	12.16482	C694PACXX_7_7105.sorted.filtered_peak_2424
chr1	235324105	235325063	959	37.14	14.48385	4.17265	11.60533	C694PACXX_7_7105.sorted.filtered_peak_2425
chr1	235345082	235345428	347	15.89	4.70680	2.83365	2.27497	C694PACXX_7_7105.sorted.filtered_peak_2426
chr1	235370615	235370889	275	16.02	4.54173	2.74432	2.14574	C694PACXX_7_7105.sorted.filtered_peak_2427
chr1	235460861	235461336	476	32.00	13.49222	4.36179	10.65383	C694PACXX_7_7105.sorted.filtered_peak_2428
chr1	235468587	235468956	370	16.04	4.56012	2.75019	2.16436	C694PACXX_7_7105.sorted.filtered_peak_2429
chr1	235491154	235492364	1211	78.79	28.77267	4.06686	25.53754	C694PACXX_7_7105.sorted.filtered_peak_2430
chr1	235500139	235500563	425	16.73	5.06020	2.91297	2.61134	C694PACXX_7_7105.sorted.filtered_peak_2431
chr1	235530447	235531060	614	32.11	13.47853	4.34741	10.63262	C694PACXX_7_7105.sorted.filtered_peak_2432
chr1	235667420	235668664	1245	70.24	27.62216	4.35428	24.38758	C694PACXX_7_7105.sorted.filtered_peak_2433
chr1	235805259	235806216	958	45.47	14.82706	3.74804	11.91338	C694PACXX_7_7105.sorted.filtered_peak_2434
chr1	235860993	235861253	261	15.08	4.21366	2.68009	1.84405	C694PACXX_7_7105.sorted.filtered_peak_2435
chr1	236029469	236030818	1350	48.53	14.73970	3.33558	11.89978	C694PACXX_7_7105.sorted.filtered_peak_2436
chr1	236036363	236036667	305	18.59	3.89499	2.34551	1.57395	C694PACXX_7_7105.sorted.filtered_peak_2437
chr1	236051362	236052065	704	23.90	7.41899	3.21511	4.81578	C694PACXX_7_7105.sorted.filtered_peak_2438
chr1	236135049	236135424	376	24.97	10.35854	4.15532	7.61260	C694PACXX_7_7105.sorted.filtered_peak_2439
chr1	236162164	236163162	999	33.55	10.52587	3.50586	7.75674	C694PACXX_7_7105.sorted.filtered_peak_2440
chr1	236305746	236306242	497	27.65	7.68604	3.04308	5.07909	C694PACXX_7_7105.sorted.filtered_peak_2441
chr1	236319774	236320413	640	37.10	15.17934	4.41091	12.26887	C694PACXX_7_7105.sorted.filtered_peak_2442
chr1	236444652	236445786	1135	42.22	14.93128	3.64312	12.12057	C694PACXX_7_7105.sorted.filtered_peak_2443
chr1	236558307	236558815	509	19.94	5.11528	2.71675	2.65324	C694PACXX_7_7105.sorted.filtered_peak_2444
chr1	236579217	236579931	715	26.56	9.50929	3.65181	6.82512	C694PACXX_7_7105.sorted.filtered_peak_2445
chr1	236680154	236680780	627	22.81	7.02393	3.12624	4.46936	C694PACXX_7_7105.sorted.filtered_peak_2446
chr1	236687086	236688195	1110	24.80	6.45909	2.83584	3.92500	C694PACXX_7_7105.sorted.filtered_peak_2447
chr1	236697250	236698022	773	27.54	9.43805	3.58939	6.73219	C694PACXX_7_7105.sorted.filtered_peak_2448
chr1	236767671	236768299	629	33.70	13.59359	4.28239	10.72996	C694PACXX_7_7105.sorted.filtered_peak_2449
chr1	236958221	236959442	1222	51.31	19.98016	4.12276	16.99314	C694PACXX_7_7105.sorted.filtered_peak_2450
chr1	237205318	237205660	343	15.00	3.55753	2.39997	1.29085	C694PACXX_7_7105.sorted.filtered_peak_2451
chr1	237469539	237470105	567	15.33	3.97596	2.54958	1.64820	C694PACXX_7_7105.sorted.filtered_peak_2452
chr1	237574864	237575440	577	20.68	6.60887	3.19753	4.04907	C694PACXX_7_7105.sorted.filtered_peak_2453
chr1	239883016	239883512	497	22.46	3.86138	2.17671	1.54472	C694PACXX_7_7105.sorted.filtered_peak_2454
chr1	240774990	240775540	551	17.72	4.49358	2.61426	2.10029	C694PACXX_7_7105.sorted.filtered_peak_2455
chr1	241682728	241683378	651	38.99	13.52563	3.84034	10.66657	C694PACXX_7_7105.sorted.filtered_peak_2456
chr1	241715292	241715560	269	14.63	3.53790	2.40966	1.26313	C694PACXX_7_7105.sorted.filtered_peak_2457
chr1	241803274	241803984	711	42.52	14.21653	3.70737	11.34381	C694PACXX_7_7105.sorted.filtered_peak_2458
chr1	241971524	241971801	278	15.77	3.70603	2.41607	1.40702	C694PACXX_7_7105.sorted.filtered_peak_2459
chr1	242011003	242011689	687	51.27	22.25583	4.91887	19.13537	C694PACXX_7_7105.sorted.filtered_peak_2460
chr1	243264924	243265350	427	18.02	5.98148	3.19236	3.44934	C694PACXX_7_7105.sorted.filtered_peak_2461
chr1	243417870	243419565	1696	53.94	15.40263	3.38705	12.48920	C694PACXX_7_7105.sorted.filtered_peak_2462
chr1	243584950	243585486	537	20.00	6.66226	3.27797	4.09532	C694PACXX_7_7105.sorted.filtered_peak_2463
chr1	243759269	243760034	766	27.13	7.28183	2.95814	4.69049	C694PACXX_7_7105.sorted.filtered_peak_2464
chr1	244012446	244012830	385	24.54	4.06550	2.17204	1.71275	C694PACXX_7_7105.sorted.filtered_peak_2465
chr1	244013556	244014628	1073	33.25	8.41597	2.94621	5.76551	C694PACXX_7_7105.sorted.filtered_peak_2466
chr1	244173382	244173631	250	15.27	3.85316	2.50202	1.54050	C694PACXX_7_7105.sorted.filtered_peak_2467
chr1	244211015	244211945	931	53.68	20.56626	4.18934	17.53205	C694PACXX_7_7105.sorted.filtered_peak_2468
chr1	244238184	244238455	272	16.36	4.70555	2.79746	2.28145	C694PACXX_7_7105.sorted.filtered_peak_2469
chr1	244462610	244463195	586	26.44	9.41129	3.62641	6.73415	C694PACXX_7_7105.sorted.filtered_peak_2470
chr1	244482733	244483460	728	31.17	7.88814	2.87185	5.28518	C694PACXX_7_7105.sorted.filtered_peak_2471
chr1	244486250	244486668	419	33.50	8.17894	2.88498	5.52491	C694PACXX_7_7105.sorted.filtered_peak_2472
chr1	244614744	244615735	992	84.13	37.70464	5.02948	34.19973	C694PACXX_7_7105.sorted.filtered_peak_2473
chr1	244624412	244625140	729	26.26	9.09217	3.52058	6.42822	C694PACXX_7_7105.sorted.filtered_peak_2474
chr1	244763219	244763596	378	21.34	6.25136	3.01789	3.71472	C694PACXX_7_7105.sorted.filtered_peak_2475
chr1	244815873	244816827	955	79.73	35.18483	4.92827	31.74380	C694PACXX_7_7105.sorted.filtered_peak_2476
chr1	244997945	244999066	1122	70.18	25.32640	4.26883	22.11747	C694PACXX_7_7105.sorted.filtered_peak_2477
chr1	245026129	245026997	869	50.43	11.32700	2.80288	8.57614	C694PACXX_7_7105.sorted.filtered_peak_2478
chr1	245027453	245028255	803	63.46	19.16467	3.56579	16.14844	C694PACXX_7_7105.sorted.filtered_peak_2479
chr1	245133566	245134737	1172	55.01	19.18088	3.97857	16.14743	C694PACXX_7_7105.sorted.filtered_peak_2480
chr1	245319618	245320028	411	23.50	6.21076	2.88099	3.66163	C694PACXX_7_7105.sorted.filtered_peak_2481
chr1	246117221	246117646	426	21.21	5.38536	2.73364	2.90322	C694PACXX_7_7105.sorted.filtered_peak_2482
chr1	246119573	246119905	333	21.91	5.73224	2.80521	3.22868	C694PACXX_7_7105.sorted.filtered_peak_2483
chr1	246493178	246493544	367	15.77	4.63656	2.81371	2.21052	C694PACXX_7_7105.sorted.filtered_peak_2484
chr1	246670094	246670958	865	30.68	9.09634	3.22020	6.43746	C694PACXX_7_7105.sorted.filtered_peak_2485
chr1	246729373	246730150	778	73.07	34.69672	5.53094	31.25210	C694PACXX_7_7105.sorted.filtered_peak_2486
chr1	246852901	246853205	305	16.74	5.19458	2.97704	2.71813	C694PACXX_7_7105.sorted.filtered_peak_2487
chr1	246862471	246862742	272	18.61	6.32650	3.29023	3.76700	C694PACXX_7_7105.sorted.filtered_peak_2488
chr1	246887215	246888106	892	24.28	9.23710	3.86390	6.52467	C694PACXX_7_7105.sorted.filtered_peak_2489
chr1	247094806	247095707	902	68.40	31.64876	5.24815	28.27954	C694PACXX_7_7105.sorted.filtered_peak_2490
chr1	247171191	247171477	287	17.15	5.43658	3.04604	2.93968	C694PACXX_7_7105.sorted.filtered_peak_2491
chr1	247241624	247242245	622	19.02	5.20831	2.80299	2.74860	C694PACXX_7_7105.sorted.filtered_peak_2492
chr1	247267289	247267863	575	31.69	14.48123	4.84361	11.57121	C694PACXX_7_7105.sorted.filtered_peak_2493
chr1	247373683	247374421	739	35.46	12.51052	3.78366	9.70004	C694PACXX_7_7105.sorted.filtered_peak_2494
chr1	247494488	247495385	898	27.08	6.65486	2.81169	4.08161	C694PACXX_7_7105.sorted.filtered_peak_2495
chr1	247536043	247536346	304	18.77	6.47958	3.31325	3.92580	C694PACXX_7_7105.sorted.filtered_peak_2496
chr1	247553446	247554020	575	21.98	6.62169	3.09279	4.06232	C694PACXX_7_7105.sorted.filtered_peak_2497
chr1	247570732	247571019	288	17.37	4.22953	2.53620	1.86293	C694PACXX_7_7105.sorted.filtered_peak_2498
chr1	248020315	248020564	250	17.37	4.42867	2.60982	2.04168	C694PACXX_7_7105.sorted.filtered_peak_2499
chr1	248020926	248021203	278	18.05	4.95744	2.77783	2.51022	C694PACXX_7_7105.sorted.filtered_peak_2500
chr1	248100326	248100575	250	17.09	4.55965	2.68779	2.14915	C694PACXX_7_7105.sorted.filtered_peak_2501
chr1	249119977	249121121	1145	61.21	22.81329	4.34254	19.66698	C694PACXX_7_7105.sorted.filtered_peak_2502
chr1	249132154	249133411	1258	47.25	14.84972	3.64401	11.94056	C694PACXX_7_7105.sorted.filtered_peak_2503
chr1	249152843	249153560	718	57.30	18.87921	3.69325	15.91051	C694PACXX_7_7105.sorted.filtered_peak_2504
chr1	249157240	249157640	401	33.68	6.34912	2.45226	3.80508	C694PACXX_7_7105.sorted.filtered_peak_2505
chr1	249167471	249168795	1325	32.51	9.80461	3.36082	7.07545	C694PACXX_7_7105.sorted.filtered_peak_2506
chr1	249200197	249201176	980	51.85	18.70428	4.11737	15.68278	C694PACXX_7_7105.sorted.filtered_peak_2507
chr1	249218969	249219266	298	18.74	6.44725	3.31201	3.88752	C694PACXX_7_7105.sorted.filtered_peak_2508
chr10	180711	182269	1559	27.23	6.17817	2.66826	3.63343	C694PACXX_7_7105.sorted.filtered_peak_2509
chr10	369929	370278	350	20.26	6.87052	3.35285	4.28057	C694PACXX_7_7105.sorted.filtered_peak_2510
chr10	375420	375973	554	22.40	5.43258	2.67425	2.95283	C694PACXX_7_7105.sorted.filtered_peak_2511
chr10	379696	380001	306	24.57	7.27908	3.14988	4.67336	C694PACXX_7_7105.sorted.filtered_peak_2512
chr10	556986	557235	250	15.33	3.92987	2.53352	1.59990	C694PACXX_7_7105.sorted.filtered_peak_2513
chr10	977300	978099	800	53.37	22.00374	4.50595	18.91810	C694PACXX_7_7105.sorted.filtered_peak_2514
chr10	1033775	1034787	1013	34.43	12.14501	3.80990	9.33409	C694PACXX_7_7105.sorted.filtered_peak_2515
chr10	1089508	1089988	481	26.11	7.30564	3.01781	4.72927	C694PACXX_7_7105.sorted.filtered_peak_2516
chr10	1094653	1095561	909	78.77	32.88984	4.95054	29.48448	C694PACXX_7_7105.sorted.filtered_peak_2517
chr10	1102107	1103198	1092	34.33	10.15874	3.27939	7.43769	C694PACXX_7_7105.sorted.filtered_peak_2518
chr10	1109355	1109700	346	15.89	4.15921	2.59737	1.79630	C694PACXX_7_7105.sorted.filtered_peak_2519
chr10	1155861	1156498	638	31.63	10.91704	3.63655	8.17270	C694PACXX_7_7105.sorted.filtered_peak_2520
chr10	3109674	3110007	334	21.74	3.94057	2.22525	1.61540	C694PACXX_7_7105.sorted.filtered_peak_2521
chr10	3110410	3110659	250	24.89	5.19137	2.48441	2.72567	C694PACXX_7_7105.sorted.filtered_peak_2522
chr10	3137636	3138170	535	23.73	6.38414	2.85720	3.87255	C694PACXX_7_7105.sorted.filtered_peak_2523
chr10	3214662	3215695	1034	75.19	34.56668	5.13130	31.16887	C694PACXX_7_7105.sorted.filtered_peak_2524
chr10	3239626	3240285	660	26.85	7.35667	2.98992	4.76261	C694PACXX_7_7105.sorted.filtered_peak_2525
chr10	3269945	3270330	386	29.80	11.66693	4.06861	8.88053	C694PACXX_7_7105.sorted.filtered_peak_2526
chr10	3440359	3440608	250	14.28	3.37349	2.35829	1.12677	C694PACXX_7_7105.sorted.filtered_peak_2527
chr10	3710867	3711474	608	16.66	4.02999	2.49675	1.68614	C694PACXX_7_7105.sorted.filtered_peak_2528
chr10	3782318	3782721	404	18.09	5.56512	3.00270	3.07819	C694PACXX_7_7105.sorted.filtered_peak_2529
chr10	3784444	3784768	325	16.72	4.48621	2.67281	2.09737	C694PACXX_7_7105.sorted.filtered_peak_2530
chr10	3799508	3800787	1280	33.84	9.30102	3.07535	6.63943	C694PACXX_7_7105.sorted.filtered_peak_2531
chr10	3807295	3807653	359	22.96	4.75792	2.43372	2.33622	C694PACXX_7_7105.sorted.filtered_peak_2532
chr10	3825227	3825498	272	38.59	3.68535	1.78992	1.39256	C694PACXX_7_7105.sorted.filtered_peak_2533
chr10	3827302	3828044	743	78.89	26.51600	3.77758	23.34210	C694PACXX_7_7105.sorted.filtered_peak_2534
chr10	3846584	3846972	389	34.07	6.67535	2.52140	4.09869	C694PACXX_7_7105.sorted.filtered_peak_2535
chr10	3847409	3847795	387	38.66	8.29423	2.70132	5.64303	C694PACXX_7_7105.sorted.filtered_peak_2536
chr10	3852340	3852875	536	32.20	5.79548	2.37511	3.28215	C694PACXX_7_7105.sorted.filtered_peak_2537
chr10	3853542	3853873	332	24.34	3.77247	2.09161	1.46456	C694PACXX_7_7105.sorted.filtered_peak_2538
chr10	3894520	3894999	480	24.56	6.64509	2.94238	4.07671	C694PACXX_7_7105.sorted.filtered_peak_2539
chr10	3930145	3930419	275	25.10	6.40842	2.83466	3.85725	C694PACXX_7_7105.sorted.filtered_peak_2540
chr10	3934590	3935143	554	27.20	7.61433	3.09846	4.97633	C694PACXX_7_7105.sorted.filtered_peak_2541
chr10	3977241	3977650	410	16.13	3.80682	2.43622	1.49325	C694PACXX_7_7105.sorted.filtered_peak_2542
chr10	4014994	4015396	403	16.01	3.98031	2.51767	1.64292	C694PACXX_7_7105.sorted.filtered_peak_2543
chr10	4022881	4023177	297	17.53	4.10941	2.47576	1.75981	C694PACXX_7_7105.sorted.filtered_peak_2544
chr10	4101793	4102391	599	20.16	6.24062	3.09296	3.71215	C694PACXX_7_7105.sorted.filtered_peak_2545
chr10	4117057	4117366	310	15.82	4.63812	2.80489	2.22735	C694PACXX_7_7105.sorted.filtered_peak_2546
chr10	4173717	4174172	456	29.59	8.44640	3.15988	5.78248	C694PACXX_7_7105.sorted.filtered_peak_2547
chr10	4868717	4868966	250	16.81	4.11771	2.52654	1.75506	C694PACXX_7_7105.sorted.filtered_peak_2548
chr10	4891700	4892223	524	17.12	4.40994	2.62024	2.02021	C694PACXX_7_7105.sorted.filtered_peak_2549
chr10	5136484	5136778	295	18.56	4.72110	2.65330	2.29879	C694PACXX_7_7105.sorted.filtered_peak_2550
chr10	5325458	5325714	257	17.93	4.91192	2.77558	2.45985	C694PACXX_7_7105.sorted.filtered_peak_2551
chr10	5333693	5334509	817	26.60	7.44838	3.00318	4.87330	C694PACXX_7_7105.sorted.filtered_peak_2552
chr10	5339357	5339762	406	21.94	5.41353	2.67445	2.95610	C694PACXX_7_7105.sorted.filtered_peak_2553
chr10	5359677	5360062	386	18.09	4.78139	2.70042	2.35848	C694PACXX_7_7105.sorted.filtered_peak_2554
chr10	5454300	5454805	506	21.97	6.52808	3.06652	3.97721	C694PACXX_7_7105.sorted.filtered_peak_2555
chr10	5489542	5489972	431	24.51	6.24696	2.81231	3.71231	C694PACXX_7_7105.sorted.filtered_peak_2556
chr10	5606125	5606915	791	26.20	7.09250	2.91308	4.53836	C694PACXX_7_7105.sorted.filtered_peak_2557
chr10	5726331	5727658	1328	44.09	15.09694	3.68714	12.23291	C694PACXX_7_7105.sorted.filtered_peak_2558
chr10	5734514	5734763	250	17.21	4.77687	2.76948	2.34199	C694PACXX_7_7105.sorted.filtered_peak_2559
chr10	5734953	5735232	280	16.00	3.96392	2.51283	1.62564	C694PACXX_7_7105.sorted.filtered_peak_2560
chr10	5854854	5856021	1168	59.95	21.33322	3.96335	18.28671	C694PACXX_7_7105.sorted.filtered_peak_2561
chr10	5931595	5932390	796	82.71	38.81234	5.38056	35.27575	C694PACXX_7_7105.sorted.filtered_peak_2562
chr10	6019319	6020067	749	33.65	9.66749	3.24128	6.95308	C694PACXX_7_7105.sorted.filtered_peak_2563
chr10	6080152	6080569	418	22.46	6.13066	2.89493	3.60078	C694PACXX_7_7105.sorted.filtered_peak_2564
chr10	6092758	6093396	639	52.08	13.97034	3.26280	11.08966	C694PACXX_7_7105.sorted.filtered_peak_2565
chr10	6094645	6094956	312	31.86	4.14340	1.99839	1.79163	C694PACXX_7_7105.sorted.filtered_peak_2566
chr10	6103991	6104671	681	31.06	7.14213	2.70814	4.57853	C694PACXX_7_7105.sorted.filtered_peak_2567
chr10	6114267	6114829	563	24.60	4.58771	2.31801	2.18171	C694PACXX_7_7105.sorted.filtered_peak_2568
chr10	6125614	6126067	454	23.18	3.74375	2.12098	1.43917	C694PACXX_7_7105.sorted.filtered_peak_2569
chr10	6130648	6132006	1359	46.95	14.59625	3.32647	11.79601	C694PACXX_7_7105.sorted.filtered_peak_2570
chr10	6186628	6187409	782	40.30	10.82845	3.10578	8.09319	C694PACXX_7_7105.sorted.filtered_peak_2571
chr10	6205224	6206234	1011	34.22	11.55687	3.67938	8.77120	C694PACXX_7_7105.sorted.filtered_peak_2572
chr10	6243582	6244006	425	37.84	7.41588	2.54710	4.80784	C694PACXX_7_7105.sorted.filtered_peak_2573
chr10	6244520	6245739	1220	37.47	7.69511	2.54632	5.11905	C694PACXX_7_7105.sorted.filtered_peak_2574
chr10	6281203	6281575	373	24.99	9.49672	3.84551	6.78835	C694PACXX_7_7105.sorted.filtered_peak_2575
chr10	6309284	6309616	333	21.77	4.39842	2.36909	2.02266	C694PACXX_7_7105.sorted.filtered_peak_2576
chr10	6312158	6312795	638	40.92	12.74577	3.48820	9.93206	C694PACXX_7_7105.sorted.filtered_peak_2577
chr10	6317114	6317639	526	48.18	17.30855	4.08388	14.32620	C694PACXX_7_7105.sorted.filtered_peak_2578
chr10	6333538	6333810	273	15.40	4.43744	2.75263	2.03367	C694PACXX_7_7105.sorted.filtered_peak_2579
chr10	6389971	6390679	709	42.47	15.90390	4.00071	13.02695	C694PACXX_7_7105.sorted.filtered_peak_2580
chr10	6443783	6444033	251	19.50	6.08054	3.11310	3.54173	C694PACXX_7_7105.sorted.filtered_peak_2581
chr10	6451919	6452543	625	21.12	6.14085	3.00641	3.60148	C694PACXX_7_7105.sorted.filtered_peak_2582
chr10	6487677	6488249	573	16.57	5.13161	2.94793	2.67327	C694PACXX_7_7105.sorted.filtered_peak_2583
chr10	6515327	6516170	844	29.23	9.17724	3.37684	6.48663	C694PACXX_7_7105.sorted.filtered_peak_2584
chr10	6540722	6541128	407	25.95	6.13870	2.70892	3.60232	C694PACXX_7_7105.sorted.filtered_peak_2585
chr10	6555553	6555975	423	16.18	3.92629	2.48149	1.59801	C694PACXX_7_7105.sorted.filtered_peak_2586
chr10	6572100	6572700	601	32.25	11.17113	3.71793	8.40151	C694PACXX_7_7105.sorted.filtered_peak_2587
chr10	6584923	6585999	1077	43.61	17.32334	4.20203	14.39524	C694PACXX_7_7105.sorted.filtered_peak_2588
chr10	6600198	6600972	775	30.62	9.18808	3.22948	6.52387	C694PACXX_7_7105.sorted.filtered_peak_2589
chr10	6622012	6622709	698	33.69	6.60096	2.49539	4.05111	C694PACXX_7_7105.sorted.filtered_peak_2590
chr10	6625520	6625781	262	25.36	3.95901	2.11535	1.62446	C694PACXX_7_7105.sorted.filtered_peak_2591
chr10	6634155	6634587	433	20.12	4.93968	2.63587	2.50157	C694PACXX_7_7105.sorted.filtered_peak_2592
chr10	6685867	6686238	372	18.38	5.07214	2.81101	2.60066	C694PACXX_7_7105.sorted.filtered_peak_2593
chr10	6707852	6708415	564	21.41	8.09595	3.64070	5.48366	C694PACXX_7_7105.sorted.filtered_peak_2594
chr10	6961825	6962458	634	21.47	6.40070	3.04551	3.86655	C694PACXX_7_7105.sorted.filtered_peak_2595
chr10	6969461	6970495	1035	31.56	9.53639	3.29997	6.84478	C694PACXX_7_7105.sorted.filtered_peak_2596
chr10	7015846	7016328	483	25.14	7.89506	3.27413	5.27536	C694PACXX_7_7105.sorted.filtered_peak_2597
chr10	7087926	7088877	952	32.68	11.12468	3.62218	8.37847	C694PACXX_7_7105.sorted.filtered_peak_2598
chr10	7300982	7301272	291	25.90	7.28269	3.08015	4.66246	C694PACXX_7_7105.sorted.filtered_peak_2599
chr10	7311186	7312021	836	24.48	7.02741	3.03723	4.46247	C694PACXX_7_7105.sorted.filtered_peak_2600
chr10	7452543	7453131	589	37.75	9.28774	2.90858	6.61902	C694PACXX_7_7105.sorted.filtered_peak_2601
chr10	7513746	7514097	352	18.05	4.74776	2.69008	2.32792	C694PACXX_7_7105.sorted.filtered_peak_2602
chr10	7526328	7527174	847	43.69	16.89918	4.13734	13.98122	C694PACXX_7_7105.sorted.filtered_peak_2603
chr10	7550313	7550585	273	20.21	5.82932	2.94527	3.32070	C694PACXX_7_7105.sorted.filtered_peak_2604
chr10	7567378	7567627	250	17.01	4.29697	2.57992	1.92228	C694PACXX_7_7105.sorted.filtered_peak_2605
chr10	7729277	7729561	285	22.33	8.81182	3.91429	6.11363	C694PACXX_7_7105.sorted.filtered_peak_2606
chr10	7829801	7830575	775	49.93	19.96241	4.37213	16.92500	C694PACXX_7_7105.sorted.filtered_peak_2607
chr10	7860116	7860790	675	30.30	10.33141	3.52187	7.64318	C694PACXX_7_7105.sorted.filtered_peak_2608
chr10	8095332	8095882	551	43.51	6.48525	2.21303	3.94346	C694PACXX_7_7105.sorted.filtered_peak_2609
chr10	8096230	8096786	557	39.35	4.87277	2.01056	2.43355	C694PACXX_7_7105.sorted.filtered_peak_2610
chr10	8173189	8173568	380	21.35	5.05650	2.61620	2.59783	C694PACXX_7_7105.sorted.filtered_peak_2611
chr10	8175152	8175506	355	22.98	4.89006	2.46960	2.46520	C694PACXX_7_7105.sorted.filtered_peak_2612
chr10	8225036	8225474	439	15.27	4.36388	2.72952	1.96931	C694PACXX_7_7105.sorted.filtered_peak_2613
chr10	8271158	8271488	331	17.08	4.36140	2.59717	1.98613	C694PACXX_7_7105.sorted.filtered_peak_2614
chr10	8280903	8281494	592	23.46	5.68734	2.70565	3.18250	C694PACXX_7_7105.sorted.filtered_peak_2615
chr10	8287064	8287380	317	21.90	4.84290	2.51273	2.40942	C694PACXX_7_7105.sorted.filtered_peak_2616
chr10	8374041	8374832	792	51.97	20.58632	4.37151	17.54187	C694PACXX_7_7105.sorted.filtered_peak_2617
chr10	8391971	8392220	250	15.69	3.78907	2.45626	1.48005	C694PACXX_7_7105.sorted.filtered_peak_2618
chr10	8402305	8402754	450	31.06	9.27830	3.32420	6.56254	C694PACXX_7_7105.sorted.filtered_peak_2619
chr10	8444499	8445019	521	26.16	4.77986	2.31751	2.35132	C694PACXX_7_7105.sorted.filtered_peak_2620
chr10	8446642	8447088	447	37.23	11.04926	3.35133	8.28701	C694PACXX_7_7105.sorted.filtered_peak_2621
chr10	8458074	8458805	732	26.98	8.98645	3.49334	6.30290	C694PACXX_7_7105.sorted.filtered_peak_2622
chr10	8480970	8481309	340	18.42	5.27548	2.87971	2.79875	C694PACXX_7_7105.sorted.filtered_peak_2623
chr10	11187255	11187817	563	23.66	4.42183	2.30634	2.03217	C694PACXX_7_7105.sorted.filtered_peak_2624
chr10	11204943	11205553	611	47.64	11.54106	2.96316	8.76398	C694PACXX_7_7105.sorted.filtered_peak_2625
chr10	11206698	11207507	810	33.21	4.04533	1.95020	1.70477	C694PACXX_7_7105.sorted.filtered_peak_2626
chr10	11220638	11221193	556	46.49	12.16034	3.12967	9.35757	C694PACXX_7_7105.sorted.filtered_peak_2627
chr10	11312424	11312798	375	24.01	7.13334	3.14848	4.52761	C694PACXX_7_7105.sorted.filtered_peak_2628
chr10	11443307	11443685	379	18.32	4.12180	2.44208	1.76842	C694PACXX_7_7105.sorted.filtered_peak_2629
chr10	11445188	11445499	312	24.32	7.66475	3.26772	5.04959	C694PACXX_7_7105.sorted.filtered_peak_2630
chr10	11653015	11653814	800	22.97	5.20791	2.56436	2.75628	C694PACXX_7_7105.sorted.filtered_peak_2631
chr10	11726880	11727363	484	15.81	3.64800	2.39106	1.35632	C694PACXX_7_7105.sorted.filtered_peak_2632
chr10	11905480	11906306	827	27.97	9.97008	3.68454	7.25416	C694PACXX_7_7105.sorted.filtered_peak_2633
chr10	11924790	11925288	499	16.10	3.57283	2.34612	1.30192	C694PACXX_7_7105.sorted.filtered_peak_2634
chr10	12028682	12028931	250	14.24	3.80310	2.55466	1.47811	C694PACXX_7_7105.sorted.filtered_peak_2635
chr10	12084534	12085516	983	72.36	32.36841	5.04986	29.01618	C694PACXX_7_7105.sorted.filtered_peak_2636
chr10	12110469	12111382	914	50.18	24.18476	4.88739	21.10006	C694PACXX_7_7105.sorted.filtered_peak_2637
chr10	12171274	12172017	744	60.43	28.18178	5.34689	24.89907	C694PACXX_7_7105.sorted.filtered_peak_2638
chr10	12223268	12223747	480	26.63	8.89718	3.49771	6.21236	C694PACXX_7_7105.sorted.filtered_peak_2639
chr10	12237444	12238366	923	39.39	13.71701	3.77884	10.88049	C694PACXX_7_7105.sorted.filtered_peak_2640
chr10	12304437	12304754	318	16.62	3.85793	2.43248	1.54107	C694PACXX_7_7105.sorted.filtered_peak_2641
chr10	12306209	12306690	482	24.15	7.46983	3.23983	4.85119	C694PACXX_7_7105.sorted.filtered_peak_2642
chr10	12390883	12391855	973	45.79	13.21650	3.40467	10.35973	C694PACXX_7_7105.sorted.filtered_peak_2643
chr10	12392334	12392768	435	28.12	4.17218	2.09579	1.80960	C694PACXX_7_7105.sorted.filtered_peak_2644
chr10	12407999	12408311	313	19.00	6.56613	3.35665	3.98705	C694PACXX_7_7105.sorted.filtered_peak_2645
chr10	12490633	12491281	649	41.73	16.59702	4.36873	13.64178	C694PACXX_7_7105.sorted.filtered_peak_2646
chr10	12630133	12630720	588	24.33	7.75895	3.31226	5.13231	C694PACXX_7_7105.sorted.filtered_peak_2647
chr10	12636261	12636996	736	20.99	6.63366	3.12314	4.11538	C694PACXX_7_7105.sorted.filtered_peak_2648
chr10	12647534	12648439	906	17.23	4.55544	2.66745	2.15766	C694PACXX_7_7105.sorted.filtered_peak_2649
chr10	12752964	12753456	493	18.07	4.24864	2.50048	1.88002	C694PACXX_7_7105.sorted.filtered_peak_2650
chr10	13141532	13142361	830	27.77	6.99121	2.84541	4.41547	C694PACXX_7_7105.sorted.filtered_peak_2651
chr10	13158184	13158874	691	17.65	5.28110	2.90787	2.82921	C694PACXX_7_7105.sorted.filtered_peak_2652
chr10	13203042	13203781	740	37.79	14.46808	4.06306	11.60472	C694PACXX_7_7105.sorted.filtered_peak_2653
chr10	13330165	13330464	300	15.51	4.49465	2.77077	2.08328	C694PACXX_7_7105.sorted.filtered_peak_2654
chr10	13341779	13342222	444	27.96	5.57336	2.46735	3.07783	C694PACXX_7_7105.sorted.filtered_peak_2655
chr10	13343920	13344636	717	59.95	25.22907	4.91677	22.01338	C694PACXX_7_7105.sorted.filtered_peak_2656
chr10	13382487	13382864	378	16.29	3.55302	2.32781	1.28123	C694PACXX_7_7105.sorted.filtered_peak_2657
chr10	13389188	13390783	1596	31.71	6.69680	2.59807	4.13375	C694PACXX_7_7105.sorted.filtered_peak_2658
chr10	13482515	13482795	281	19.76	6.24396	3.13660	3.70879	C694PACXX_7_7105.sorted.filtered_peak_2659
chr10	13628665	13629258	594	24.83	10.13565	3.99844	7.43615	C694PACXX_7_7105.sorted.filtered_peak_2660
chr10	13828980	13829378	399	27.87	9.79937	3.67722	7.07545	C694PACXX_7_7105.sorted.filtered_peak_2661
chr10	14051391	14051952	562	23.12	6.77186	3.06887	4.20162	C694PACXX_7_7105.sorted.filtered_peak_2662
chr10	14226810	14227563	754	26.65	7.43807	3.05219	4.82221	C694PACXX_7_7105.sorted.filtered_peak_2663
chr10	14570570	14570840	271	18.35	5.28161	2.88973	2.80234	C694PACXX_7_7105.sorted.filtered_peak_2664
chr10	14585153	14585593	441	20.61	4.67480	2.51916	2.26030	C694PACXX_7_7105.sorted.filtered_peak_2665
chr10	14613977	14614526	550	27.56	8.03976	3.17556	5.39818	C694PACXX_7_7105.sorted.filtered_peak_2666
chr10	14625236	14625616	381	23.38	4.33919	2.29168	1.95915	C694PACXX_7_7105.sorted.filtered_peak_2667
chr10	14630181	14630556	376	22.38	3.47206	2.06023	1.21516	C694PACXX_7_7105.sorted.filtered_peak_2668
chr10	14644106	14644361	256	27.70	4.78912	2.27039	2.35736	C694PACXX_7_7105.sorted.filtered_peak_2669
chr10	14646113	14646698	586	33.90	7.71868	2.75357	5.09612	C694PACXX_7_7105.sorted.filtered_peak_2670
chr10	14689976	14690743	768	26.99	8.59198	3.37330	5.91999	C694PACXX_7_7105.sorted.filtered_peak_2671
chr10	14701566	14702220	655	29.40	8.46883	3.19494	5.79719	C694PACXX_7_7105.sorted.filtered_peak_2672
chr10	14879686	14880620	935	57.59	23.30837	4.46411	20.17856	C694PACXX_7_7105.sorted.filtered_peak_2673
chr10	14920315	14921200	886	54.73	20.98558	4.25933	17.92525	C694PACXX_7_7105.sorted.filtered_peak_2674
chr10	14995682	14996550	869	39.57	12.44125	3.50588	9.63720	C694PACXX_7_7105.sorted.filtered_peak_2675
chr10	15001186	15002273	1088	47.78	18.00989	4.25069	15.00593	C694PACXX_7_7105.sorted.filtered_peak_2676
chr10	15130447	15130903	457	23.23	6.92268	3.10173	4.35344	C694PACXX_7_7105.sorted.filtered_peak_2677
chr10	15138743	15139864	1122	61.36	23.25433	4.34213	20.11548	C694PACXX_7_7105.sorted.filtered_peak_2678
chr10	15148436	15148738	303	18.44	5.88729	3.10996	3.37274	C694PACXX_7_7105.sorted.filtered_peak_2679
chr10	15210144	15212049	1906	45.89	11.88232	3.05211	9.11310	C694PACXX_7_7105.sorted.filtered_peak_2680
chr10	15250733	15251289	557	35.22	12.41104	3.80809	9.60029	C694PACXX_7_7105.sorted.filtered_peak_2681
chr10	15251683	15252162	480	21.79	4.42604	2.38212	2.03826	C694PACXX_7_7105.sorted.filtered_peak_2682
chr10	15413001	15413469	469	15.00	3.70520	2.46051	1.40636	C694PACXX_7_7105.sorted.filtered_peak_2683
chr10	15760804	15761062	259	15.92	4.65957	2.80885	2.24375	C694PACXX_7_7105.sorted.filtered_peak_2684
chr10	15901753	15902095	343	19.07	4.51221	2.54761	2.11065	C694PACXX_7_7105.sorted.filtered_peak_2685
chr10	15902355	15902705	351	26.83	9.07542	3.55749	6.37643	C694PACXX_7_7105.sorted.filtered_peak_2686
chr10	16478447	16479384	938	43.10	14.82373	3.78213	11.94586	C694PACXX_7_7105.sorted.filtered_peak_2687
chr10	16829461	16829951	491	16.08	3.71081	2.39979	1.41609	C694PACXX_7_7105.sorted.filtered_peak_2688
chr10	16859092	16859961	870	85.77	41.07630	5.52116	37.47528	C694PACXX_7_7105.sorted.filtered_peak_2689
chr10	16885312	16885622	311	15.10	3.93582	2.55302	1.60688	C694PACXX_7_7105.sorted.filtered_peak_2690
chr10	17045109	17045758	650	27.87	7.83588	3.02678	5.24137	C694PACXX_7_7105.sorted.filtered_peak_2691
chr10	17065475	17065835	361	37.52	10.61473	3.25253	7.85639	C694PACXX_7_7105.sorted.filtered_peak_2692
chr10	17068762	17069304	543	43.08	12.11586	3.27720	9.31244	C694PACXX_7_7105.sorted.filtered_peak_2693
chr10	17071542	17072071	530	28.03	5.56189	2.44600	3.08452	C694PACXX_7_7105.sorted.filtered_peak_2694
chr10	17242868	17243925	1058	32.35	9.31213	3.13855	6.65244	C694PACXX_7_7105.sorted.filtered_peak_2695
chr10	17248177	17248728	552	25.73	6.04373	2.68057	3.52126	C694PACXX_7_7105.sorted.filtered_peak_2696
chr10	17258219	17258769	551	24.78	7.54054	3.17329	4.94279	C694PACXX_7_7105.sorted.filtered_peak_2697
chr10	17270062	17271326	1265	48.03	7.85170	2.33779	5.23756	C694PACXX_7_7105.sorted.filtered_peak_2698
chr10	17271758	17272841	1084	53.42	10.42637	2.59183	7.70398	C694PACXX_7_7105.sorted.filtered_peak_2699
chr10	17470592	17471046	455	22.50	5.90983	2.82471	3.39815	C694PACXX_7_7105.sorted.filtered_peak_2700
chr10	17486040	17486463	424	20.97	7.31194	3.44359	4.70356	C694PACXX_7_7105.sorted.filtered_peak_2701
chr10	17495520	17495805	286	18.28	4.19048	2.47027	1.83056	C694PACXX_7_7105.sorted.filtered_peak_2702
chr10	17496209	17496906	698	23.47	7.22851	3.19024	4.63673	C694PACXX_7_7105.sorted.filtered_peak_2703
chr10	17553235	17553699	465	22.88	5.67382	2.72600	3.17675	C694PACXX_7_7105.sorted.filtered_peak_2704
chr10	17659050	17659683	634	20.51	6.71450	3.25963	4.14005	C694PACXX_7_7105.sorted.filtered_peak_2705
chr10	17685541	17686347	807	54.90	24.14058	5.02402	20.96935	C694PACXX_7_7105.sorted.filtered_peak_2706
chr10	18790195	18790676	482	16.29	4.73813	2.81835	2.30857	C694PACXX_7_7105.sorted.filtered_peak_2707
chr10	18940156	18940919	764	32.64	9.50714	3.22643	6.80925	C694PACXX_7_7105.sorted.filtered_peak_2708
chr10	18947805	18949128	1324	37.15	11.42273	3.28044	8.70250	C694PACXX_7_7105.sorted.filtered_peak_2709
chr10	21695767	21696036	270	16.79	5.23872	2.98600	2.76347	C694PACXX_7_7105.sorted.filtered_peak_2710
chr10	21784624	21785061	438	28.06	7.01720	2.82967	4.44967	C694PACXX_7_7105.sorted.filtered_peak_2711
chr10	21785451	21785722	272	21.95	4.19028	2.30141	1.82457	C694PACXX_7_7105.sorted.filtered_peak_2712
chr10	21814509	21815216	708	21.99	4.75420	2.47206	2.33990	C694PACXX_7_7105.sorted.filtered_peak_2713
chr10	21822533	21823445	913	46.23	17.32813	4.17663	14.35357	C694PACXX_7_7105.sorted.filtered_peak_2714
chr10	21991393	21992073	681	19.03	6.05597	3.13606	3.52063	C694PACXX_7_7105.sorted.filtered_peak_2715
chr10	22029726	22030233	508	31.74	10.86830	3.71707	8.08944	C694PACXX_7_7105.sorted.filtered_peak_2716
chr10	22086969	22087663	695	19.18	6.63255	3.31735	4.08753	C694PACXX_7_7105.sorted.filtered_peak_2717
chr10	22278362	22278772	411	16.95	5.01834	2.87222	2.57566	C694PACXX_7_7105.sorted.filtered_peak_2718
chr10	22291710	22292940	1231	41.37	13.65273	3.64997	10.80980	C694PACXX_7_7105.sorted.filtered_peak_2719
chr10	22517966	22518672	707	28.16	7.33613	2.93640	4.72719	C694PACXX_7_7105.sorted.filtered_peak_2720
chr10	22540592	22541664	1073	25.53	6.05909	2.70874	3.53188	C694PACXX_7_7105.sorted.filtered_peak_2721
chr10	22541854	22542212	359	19.85	3.60994	2.19051	1.32838	C694PACXX_7_7105.sorted.filtered_peak_2722
chr10	22604935	22605883	949	40.87	11.24627	3.18392	8.48292	C694PACXX_7_7105.sorted.filtered_peak_2723
chr10	22610183	22610624	442	36.86	6.28433	2.34232	3.74512	C694PACXX_7_7105.sorted.filtered_peak_2724
chr10	22614385	22614927	543	28.09	4.59220	2.20503	2.18491	C694PACXX_7_7105.sorted.filtered_peak_2725
chr10	22622174	22622453	280	24.01	5.33793	2.56583	2.86646	C694PACXX_7_7105.sorted.filtered_peak_2726
chr10	22628962	22630128	1167	38.67	9.06562	2.83675	6.38586	C694PACXX_7_7105.sorted.filtered_peak_2727
chr10	22725478	22726850	1373	36.79	9.79123	3.01912	7.10509	C694PACXX_7_7105.sorted.filtered_peak_2728
chr10	22780854	22781235	382	23.26	7.38050	3.25302	4.78132	C694PACXX_7_7105.sorted.filtered_peak_2729
chr10	22795104	22795377	274	15.43	4.44445	2.75648	2.03727	C694PACXX_7_7105.sorted.filtered_peak_2730
chr10	22859631	22860044	414	20.05	5.39597	2.82055	2.89948	C694PACXX_7_7105.sorted.filtered_peak_2731
chr10	22895206	22895532	327	34.09	12.22183	3.88443	9.40536	C694PACXX_7_7105.sorted.filtered_peak_2732
chr10	22900623	22901264	642	23.52	5.63104	2.67938	3.13371	C694PACXX_7_7105.sorted.filtered_peak_2733
chr10	22919507	22920000	494	33.94	8.12393	2.84679	5.48173	C694PACXX_7_7105.sorted.filtered_peak_2734
chr10	22935168	22935927	760	33.20	8.46904	2.92932	5.82273	C694PACXX_7_7105.sorted.filtered_peak_2735
chr10	22955330	22955897	568	25.54	6.84461	2.91796	4.28481	C694PACXX_7_7105.sorted.filtered_peak_2736
chr10	22970715	22971742	1028	31.68	8.00427	2.91808	5.37280	C694PACXX_7_7105.sorted.filtered_peak_2737
chr10	22972126	22972562	437	23.70	4.08346	2.20411	1.73058	C694PACXX_7_7105.sorted.filtered_peak_2738
chr10	22982683	22982950	268	19.43	4.99639	2.70759	2.54023	C694PACXX_7_7105.sorted.filtered_peak_2739
chr10	23002508	23003781	1274	33.27	9.14264	2.97505	6.54313	C694PACXX_7_7105.sorted.filtered_peak_2740
chr10	23384230	23384772	543	22.27	5.23534	2.61936	2.77088	C694PACXX_7_7105.sorted.filtered_peak_2741
chr10	23657172	23658038	867	18.55	5.07907	2.78677	2.63115	C694PACXX_7_7105.sorted.filtered_peak_2742
chr10	23727598	23728643	1046	52.63	16.34583	3.54446	13.41918	C694PACXX_7_7105.sorted.filtered_peak_2743
chr10	23737745	23738063	319	20.40	6.51166	3.19972	3.94770	C694PACXX_7_7105.sorted.filtered_peak_2744
chr10	24911929	24912253	325	17.69	5.17130	2.88235	2.71289	C694PACXX_7_7105.sorted.filtered_peak_2745
chr10	24995494	24995743	250	16.44	4.21681	2.59088	1.84418	C694PACXX_7_7105.sorted.filtered_peak_2746
chr10	25011726	25011997	272	25.69	4.59883	2.28316	2.19199	C694PACXX_7_7105.sorted.filtered_peak_2747
chr10	25013140	25013894	755	36.82	10.84225	3.27080	8.10200	C694PACXX_7_7105.sorted.filtered_peak_2748
chr10	25176563	25176911	349	25.03	7.88336	3.29953	5.25027	C694PACXX_7_7105.sorted.filtered_peak_2749
chr10	25210023	25210482	460	14.96	4.19473	2.67837	1.81838	C694PACXX_7_7105.sorted.filtered_peak_2750
chr10	25304958	25306256	1299	60.44	26.17493	4.66989	23.00349	C694PACXX_7_7105.sorted.filtered_peak_2751
chr10	25351311	25351775	465	21.82	6.42864	3.04640	3.87860	C694PACXX_7_7105.sorted.filtered_peak_2752
chr10	25819299	25819644	346	15.54	4.49171	2.76866	2.08461	C694PACXX_7_7105.sorted.filtered_peak_2753
chr10	26624021	26624788	768	20.01	5.98479	3.00330	3.47611	C694PACXX_7_7105.sorted.filtered_peak_2754
chr10	26719704	26720193	490	23.74	9.19002	3.84420	6.50194	C694PACXX_7_7105.sorted.filtered_peak_2755
chr10	26727546	26727824	279	22.88	4.89263	2.48745	2.44938	C694PACXX_7_7105.sorted.filtered_peak_2756
chr10	26737419	26738011	593	32.59	10.70447	3.52098	7.96805	C694PACXX_7_7105.sorted.filtered_peak_2757
chr10	26757544	26758025	482	22.22	5.51325	2.71338	3.02275	C694PACXX_7_7105.sorted.filtered_peak_2758
chr10	26768831	26769171	341	22.56	4.69186	2.43819	2.26808	C694PACXX_7_7105.sorted.filtered_peak_2759
chr10	26771046	26771460	415	29.26	7.41467	2.90305	4.80103	C694PACXX_7_7105.sorted.filtered_peak_2760
chr10	26775953	26776776	824	28.14	8.97922	3.32564	6.34215	C694PACXX_7_7105.sorted.filtered_peak_2761
chr10	26911063	26911483	421	15.03	4.20484	2.68019	1.83467	C694PACXX_7_7105.sorted.filtered_peak_2762
chr10	26986001	26987065	1065	29.12	10.14678	3.67272	7.41413	C694PACXX_7_7105.sorted.filtered_peak_2763
chr10	27010458	27010972	515	25.22	8.07790	3.34562	5.43507	C694PACXX_7_7105.sorted.filtered_peak_2764
chr10	27014921	27015210	290	18.57	4.47617	2.54573	2.09762	C694PACXX_7_7105.sorted.filtered_peak_2765
chr10	27149091	27150320	1230	72.85	26.91188	4.06597	23.72434	C694PACXX_7_7105.sorted.filtered_peak_2766
chr10	27388934	27389954	1021	52.69	22.23235	4.71681	19.12496	C694PACXX_7_7105.sorted.filtered_peak_2767
chr10	27442959	27444863	1905	36.20	9.25016	2.91386	6.59661	C694PACXX_7_7105.sorted.filtered_peak_2768
chr10	27529220	27530028	809	35.92	7.99509	2.74101	5.35890	C694PACXX_7_7105.sorted.filtered_peak_2769
chr10	27530681	27531385	705	45.63	12.87003	3.36533	10.01167	C694PACXX_7_7105.sorted.filtered_peak_2770
chr10	27541301	27541872	572	20.97	7.54514	3.52191	4.93452	C694PACXX_7_7105.sorted.filtered_peak_2771
chr10	27546454	27546711	258	17.27	5.23314	2.94587	2.76459	C694PACXX_7_7105.sorted.filtered_peak_2772
chr10	27792720	27793517	798	58.81	28.04645	5.28944	24.79808	C694PACXX_7_7105.sorted.filtered_peak_2773
chr10	27847568	27847964	397	15.02	4.22238	2.68835	1.83996	C694PACXX_7_7105.sorted.filtered_peak_2774
chr10	27857416	27857876	461	20.19	6.56894	3.21868	4.01305	C694PACXX_7_7105.sorted.filtered_peak_2775
chr10	28031114	28031611	498	22.72	5.35045	2.64107	2.86607	C694PACXX_7_7105.sorted.filtered_peak_2776
chr10	28467149	28467497	349	18.21	5.20770	2.85881	2.74334	C694PACXX_7_7105.sorted.filtered_peak_2777
chr10	28591467	28592518	1052	39.69	13.86252	3.78294	11.02516	C694PACXX_7_7105.sorted.filtered_peak_2778
chr10	28623200	28623813	614	25.60	7.68701	3.17311	5.07949	C694PACXX_7_7105.sorted.filtered_peak_2779
chr10	28657119	28657429	311	17.48	5.15351	2.88708	2.69844	C694PACXX_7_7105.sorted.filtered_peak_2780
chr10	28821187	28822322	1136	80.48	30.54819	4.36151	27.23573	C694PACXX_7_7105.sorted.filtered_peak_2781
chr10	28965872	28966707	836	31.31	9.91137	3.39730	7.20467	C694PACXX_7_7105.sorted.filtered_peak_2782
chr10	29698317	29698816	500	16.24	4.91852	2.89282	2.47032	C694PACXX_7_7105.sorted.filtered_peak_2783
chr10	29946706	29947058	353	18.26	3.43602	2.19263	1.18132	C694PACXX_7_7105.sorted.filtered_peak_2784
chr10	29947715	29948301	587	29.93	9.73406	3.49842	7.01885	C694PACXX_7_7105.sorted.filtered_peak_2785
chr10	29970681	29970968	288	23.84	7.34853	3.23503	4.73128	C694PACXX_7_7105.sorted.filtered_peak_2786
chr10	30024231	30024990	760	21.10	4.89681	2.56817	2.46317	C694PACXX_7_7105.sorted.filtered_peak_2787
chr10	30101030	30101518	489	23.72	8.33805	3.52055	5.70056	C694PACXX_7_7105.sorted.filtered_peak_2788
chr10	30315866	30316651	786	41.29	14.97567	4.04848	12.06207	C694PACXX_7_7105.sorted.filtered_peak_2789
chr10	30637827	30638547	721	29.11	8.00169	3.07875	5.35697	C694PACXX_7_7105.sorted.filtered_peak_2790
chr10	30722635	30723204	570	38.27	7.57342	2.57636	4.94793	C694PACXX_7_7105.sorted.filtered_peak_2791
chr10	30725920	30726354	435	39.41	8.49820	2.71606	5.83469	C694PACXX_7_7105.sorted.filtered_peak_2792
chr10	30736045	30736463	419	21.44	5.31330	2.69184	2.83840	C694PACXX_7_7105.sorted.filtered_peak_2793
chr10	30744862	30745545	684	16.88	4.99144	2.85874	2.56122	C694PACXX_7_7105.sorted.filtered_peak_2794
chr10	30791207	30791658	452	29.37	9.83723	3.55232	7.12258	C694PACXX_7_7105.sorted.filtered_peak_2795
chr10	30799523	30799843	321	17.90	5.87372	3.15812	3.35187	C694PACXX_7_7105.sorted.filtered_peak_2796
chr10	30818284	30818937	654	29.79	9.90309	3.54827	7.18201	C694PACXX_7_7105.sorted.filtered_peak_2797
chr10	30823539	30823849	311	23.82	7.20409	3.18367	4.59755	C694PACXX_7_7105.sorted.filtered_peak_2798
chr10	30960189	30960728	540	15.54	4.26579	2.66119	1.90007	C694PACXX_7_7105.sorted.filtered_peak_2799
chr10	30971213	30971720	508	26.93	8.62412	3.35733	5.97490	C694PACXX_7_7105.sorted.filtered_peak_2800
chr10	30972504	30972763	260	21.10	4.64662	2.48250	2.23868	C694PACXX_7_7105.sorted.filtered_peak_2801
chr10	30990264	30990747	484	40.25	17.38826	4.60959	14.43906	C694PACXX_7_7105.sorted.filtered_peak_2802
chr10	31025800	31026187	388	27.01	10.28384	3.91571	7.54443	C694PACXX_7_7105.sorted.filtered_peak_2803
chr10	31036579	31036926	348	35.31	9.11030	3.01684	6.41815	C694PACXX_7_7105.sorted.filtered_peak_2804
chr10	31039874	31040353	480	27.88	5.42035	2.41884	2.95050	C694PACXX_7_7105.sorted.filtered_peak_2805
chr10	31048417	31049011	595	21.96	6.04438	2.88052	3.53994	C694PACXX_7_7105.sorted.filtered_peak_2806
chr10	31072748	31073610	863	33.15	8.90388	3.00510	6.26787	C694PACXX_7_7105.sorted.filtered_peak_2807
chr10	31287542	31287793	252	21.65	6.16944	2.97778	3.62859	C694PACXX_7_7105.sorted.filtered_peak_2808
chr10	31320418	31321573	1156	77.87	32.36452	4.90907	28.96234	C694PACXX_7_7105.sorted.filtered_peak_2809
chr10	31390032	31390390	359	22.67	6.60385	3.05224	4.04184	C694PACXX_7_7105.sorted.filtered_peak_2810
chr10	31393375	31393805	431	14.06	3.55866	2.45635	1.28640	C694PACXX_7_7105.sorted.filtered_peak_2811
chr10	31422657	31423105	449	25.46	6.08491	2.71538	3.55823	C694PACXX_7_7105.sorted.filtered_peak_2812
chr10	31423530	31423900	371	24.67	5.43799	2.56985	2.95145	C694PACXX_7_7105.sorted.filtered_peak_2813
chr10	31425986	31426311	326	22.72	4.71403	2.43221	2.29478	C694PACXX_7_7105.sorted.filtered_peak_2814
chr10	31607290	31608732	1443	43.31	10.93097	2.97423	8.19860	C694PACXX_7_7105.sorted.filtered_peak_2815
chr10	31892220	31892750	531	25.41	7.33592	3.10002	4.72953	C694PACXX_7_7105.sorted.filtered_peak_2816
chr10	31996574	31996930	357	16.25	3.92800	2.48090	1.59270	C694PACXX_7_7105.sorted.filtered_peak_2817
chr10	32034545	32034894	350	18.61	4.99018	2.75425	2.53959	C694PACXX_7_7105.sorted.filtered_peak_2818
chr10	32048770	32049482	713	53.36	23.61500	4.92645	20.47209	C694PACXX_7_7105.sorted.filtered_peak_2819
chr10	32097484	32097817	334	20.43	6.13257	3.04062	3.60368	C694PACXX_7_7105.sorted.filtered_peak_2820
chr10	32217437	32218208	772	30.75	6.79790	2.64389	4.24047	C694PACXX_7_7105.sorted.filtered_peak_2821
chr10	32219171	32219517	347	22.59	3.53438	2.07277	1.26256	C694PACXX_7_7105.sorted.filtered_peak_2822
chr10	32344558	32345587	1030	46.97	15.38117	3.76195	12.45317	C694PACXX_7_7105.sorted.filtered_peak_2823
chr10	32439622	32440065	444	25.57	8.18558	3.36253	5.53321	C694PACXX_7_7105.sorted.filtered_peak_2824
chr10	32479807	32480132	326	18.40	6.22618	3.25574	3.67906	C694PACXX_7_7105.sorted.filtered_peak_2825
chr10	32496077	32496335	259	14.31	3.84521	2.56968	1.51006	C694PACXX_7_7105.sorted.filtered_peak_2826
chr10	32606755	32607004	250	17.09	4.28045	2.57263	1.90030	C694PACXX_7_7105.sorted.filtered_peak_2827
chr10	32621192	32621482	291	21.90	5.83198	2.84774	3.31322	C694PACXX_7_7105.sorted.filtered_peak_2828
chr10	32635071	32636476	1406	52.61	14.80403	3.38625	11.89272	C694PACXX_7_7105.sorted.filtered_peak_2829
chr10	32645980	32646751	772	24.66	7.12611	3.09577	4.52291	C694PACXX_7_7105.sorted.filtered_peak_2830
chr10	32666592	32667008	417	22.09	3.78218	2.16607	1.46995	C694PACXX_7_7105.sorted.filtered_peak_2831
chr10	32667519	32668082	564	37.65	12.01198	3.56030	9.20681	C694PACXX_7_7105.sorted.filtered_peak_2832
chr10	32668373	32668624	252	25.17	4.81791	2.36651	2.38315	C694PACXX_7_7105.sorted.filtered_peak_2833
chr10	32734614	32735495	882	37.36	13.67241	3.81867	10.85503	C694PACXX_7_7105.sorted.filtered_peak_2834
chr10	33247059	33247577	519	33.00	9.83251	3.25355	7.14432	C694PACXX_7_7105.sorted.filtered_peak_2835
chr10	33269348	33270182	835	21.78	6.62225	3.08394	4.08278	C694PACXX_7_7105.sorted.filtered_peak_2836
chr10	33428084	33428335	252	17.11	4.86551	2.80765	2.42658	C694PACXX_7_7105.sorted.filtered_peak_2837
chr10	34410910	34411159	250	18.84	5.55885	2.96579	3.05318	C694PACXX_7_7105.sorted.filtered_peak_2838
chr10	35283314	35283929	616	19.56	5.98762	3.06225	3.46156	C694PACXX_7_7105.sorted.filtered_peak_2839
chr10	35310491	35310775	285	27.81	12.98464	4.83505	10.12038	C694PACXX_7_7105.sorted.filtered_peak_2840
chr10	35378921	35379759	839	41.69	15.99704	4.12579	13.09290	C694PACXX_7_7105.sorted.filtered_peak_2841
chr10	35415456	35416631	1176	87.81	35.35042	4.62487	31.92528	C694PACXX_7_7105.sorted.filtered_peak_2842
chr10	35438347	35438734	388	23.93	8.11042	3.46052	5.46615	C694PACXX_7_7105.sorted.filtered_peak_2843
chr10	35484045	35484339	295	23.46	4.23366	2.25063	1.87582	C694PACXX_7_7105.sorted.filtered_peak_2844
chr10	35484617	35485268	652	39.63	12.96948	3.67914	10.12860	C694PACXX_7_7105.sorted.filtered_peak_2845
chr10	35507212	35507720	509	20.15	4.47924	2.47482	2.08683	C694PACXX_7_7105.sorted.filtered_peak_2846
chr10	35624998	35625799	802	31.45	8.09991	2.96567	5.45341	C694PACXX_7_7105.sorted.filtered_peak_2847
chr10	35931226	35931601	376	21.49	5.55376	2.77730	3.05461	C694PACXX_7_7105.sorted.filtered_peak_2848
chr10	38146201	38147201	1001	41.80	14.66620	3.84024	11.78312	C694PACXX_7_7105.sorted.filtered_peak_2849
chr10	38264979	38266093	1115	56.89	24.34731	4.55592	21.22441	C694PACXX_7_7105.sorted.filtered_peak_2850
chr10	38299336	38300201	866	68.53	31.69460	5.53059	28.30482	C694PACXX_7_7105.sorted.filtered_peak_2851
chr10	38327375	38327642	268	18.31	6.13158	3.23965	3.58258	C694PACXX_7_7105.sorted.filtered_peak_2852
chr10	38382866	38383807	942	30.62	12.12267	3.91846	9.38522	C694PACXX_7_7105.sorted.filtered_peak_2853
chr10	38691606	38692229	624	29.47	15.53474	5.11387	12.66540	C694PACXX_7_7105.sorted.filtered_peak_2854
chr10	38816114	38818772	2659	33.22	7.84974	2.74532	5.25639	C694PACXX_7_7105.sorted.filtered_peak_2855
chr10	42355795	42356501	707	19.87	6.91240	3.31756	4.37156	C694PACXX_7_7105.sorted.filtered_peak_2856
chr10	42358197	42358485	289	21.72	5.57884	2.76996	3.07992	C694PACXX_7_7105.sorted.filtered_peak_2857
chr10	42361407	42361667	261	17.53	4.17211	2.50550	1.80727	C694PACXX_7_7105.sorted.filtered_peak_2858
chr10	42383582	42383855	274	31.94	8.87724	3.15442	6.19066	C694PACXX_7_7105.sorted.filtered_peak_2859
chr10	42384969	42385266	298	47.26	20.92567	5.02953	17.82637	C694PACXX_7_7105.sorted.filtered_peak_2860
chr10	42390848	42391133	286	33.28	16.20702	5.25715	13.23740	C694PACXX_7_7105.sorted.filtered_peak_2861
chr10	42396762	42397016	255	32.39	10.97006	3.74225	8.17141	C694PACXX_7_7105.sorted.filtered_peak_2862
chr10	42529287	42529702	416	30.32	11.75754	4.04156	8.96322	C694PACXX_7_7105.sorted.filtered_peak_2863
chr10	42531800	42532075	276	28.78	10.68749	3.93224	7.91094	C694PACXX_7_7105.sorted.filtered_peak_2864
chr10	43047791	43048590	800	42.29	17.67600	4.35328	14.73834	C694PACXX_7_7105.sorted.filtered_peak_2865
chr10	43133416	43134363	948	52.64	21.47685	4.58130	18.38259	C694PACXX_7_7105.sorted.filtered_peak_2866
chr10	43277790	43278641	852	32.58	14.52962	4.65587	11.65016	C694PACXX_7_7105.sorted.filtered_peak_2867
chr10	43600737	43601200	464	20.87	4.56035	2.46623	2.15744	C694PACXX_7_7105.sorted.filtered_peak_2868
chr10	43616216	43616817	602	26.65	6.26230	2.71453	3.71667	C694PACXX_7_7105.sorted.filtered_peak_2869
chr10	43624747	43625089	343	31.60	9.23158	3.26325	6.52840	C694PACXX_7_7105.sorted.filtered_peak_2870
chr10	43633465	43634551	1087	39.81	11.21708	3.25339	8.44179	C694PACXX_7_7105.sorted.filtered_peak_2871
chr10	43726842	43727337	496	22.59	5.04409	2.54082	2.59832	C694PACXX_7_7105.sorted.filtered_peak_2872
chr10	43782765	43783132	368	35.85	13.67410	4.09882	10.81891	C694PACXX_7_7105.sorted.filtered_peak_2873
chr10	43795051	43795368	318	19.85	5.88550	2.99421	3.37261	C694PACXX_7_7105.sorted.filtered_peak_2874
chr10	43800219	43800468	250	16.31	4.52534	2.72653	2.11544	C694PACXX_7_7105.sorted.filtered_peak_2875
chr10	43818195	43818598	404	22.38	7.35868	3.33075	4.75229	C694PACXX_7_7105.sorted.filtered_peak_2876
chr10	43843739	43844407	669	18.62	5.61424	2.98939	3.11941	C694PACXX_7_7105.sorted.filtered_peak_2877
chr10	43857228	43858255	1028	44.78	17.12547	4.04713	14.20522	C694PACXX_7_7105.sorted.filtered_peak_2878
chr10	43892004	43893057	1054	30.38	6.15547	2.52617	3.61345	C694PACXX_7_7105.sorted.filtered_peak_2879
chr10	43903211	43903616	406	34.48	4.10722	1.94325	1.74776	C694PACXX_7_7105.sorted.filtered_peak_2880
chr10	43904166	43905095	930	64.01	19.90600	3.66203	16.86007	C694PACXX_7_7105.sorted.filtered_peak_2881
chr10	43915756	43916558	803	32.47	11.87023	3.88188	9.07071	C694PACXX_7_7105.sorted.filtered_peak_2882
chr10	43931818	43932710	893	50.60	25.68090	5.65971	22.48786	C694PACXX_7_7105.sorted.filtered_peak_2883
chr10	43950775	43951639	865	53.46	21.88376	4.50180	18.80726	C694PACXX_7_7105.sorted.filtered_peak_2884
chr10	44069926	44070190	265	18.32	4.77478	2.69096	2.34674	C694PACXX_7_7105.sorted.filtered_peak_2885
chr10	44091315	44091688	374	14.32	3.83201	2.56262	1.50960	C694PACXX_7_7105.sorted.filtered_peak_2886
chr10	44101737	44102194	458	15.67	4.36863	2.69653	1.99229	C694PACXX_7_7105.sorted.filtered_peak_2887
chr10	44143963	44144719	757	29.97	10.31059	3.59730	7.59394	C694PACXX_7_7105.sorted.filtered_peak_2888
chr10	44185479	44186013	535	27.02	8.59213	3.36850	5.92750	C694PACXX_7_7105.sorted.filtered_peak_2889
chr10	44311744	44312259	516	26.19	9.23704	3.62501	6.54867	C694PACXX_7_7105.sorted.filtered_peak_2890
chr10	45072434	45072955	522	18.19	4.03349	2.41688	1.68884	C694PACXX_7_7105.sorted.filtered_peak_2891
chr10	45360143	45360554	412	17.73	4.84629	2.75320	2.41286	C694PACXX_7_7105.sorted.filtered_peak_2892
chr10	45428230	45428694	465	20.85	5.09865	2.63775	2.65759	C694PACXX_7_7105.sorted.filtered_peak_2893
chr10	45454693	45455489	797	30.32	7.98107	2.96267	5.35743	C694PACXX_7_7105.sorted.filtered_peak_2894
chr10	45470156	45470527	372	22.36	4.73247	2.45880	2.30587	C694PACXX_7_7105.sorted.filtered_peak_2895
chr10	45496333	45497151	819	27.07	7.54082	3.07867	4.91377	C694PACXX_7_7105.sorted.filtered_peak_2896
chr10	45503999	45504429	431	18.34	6.17405	3.24611	3.62567	C694PACXX_7_7105.sorted.filtered_peak_2897
chr10	45960664	45960937	274	18.17	4.08962	2.44007	1.73616	C694PACXX_7_7105.sorted.filtered_peak_2898
chr10	45965692	45965943	252	19.10	4.21010	2.43515	1.83978	C694PACXX_7_7105.sorted.filtered_peak_2899
chr10	46045925	46046174	250	14.39	3.62281	2.46302	1.33971	C694PACXX_7_7105.sorted.filtered_peak_2900
chr10	46053007	46053323	317	18.56	6.13018	3.19778	3.59876	C694PACXX_7_7105.sorted.filtered_peak_2901
chr10	46075974	46076929	956	20.88	5.67609	2.84530	3.18225	C694PACXX_7_7105.sorted.filtered_peak_2902
chr10	46089680	46090748	1069	28.67	9.47461	3.34969	6.83391	C694PACXX_7_7105.sorted.filtered_peak_2903
chr10	46167522	46168534	1013	37.88	17.00829	4.84239	14.03465	C694PACXX_7_7105.sorted.filtered_peak_2904
chr10	46966896	46967200	305	23.92	3.85118	2.12660	1.53865	C694PACXX_7_7105.sorted.filtered_peak_2905
chr10	47655601	47656355	755	35.18	13.72072	4.23414	10.84265	C694PACXX_7_7105.sorted.filtered_peak_2906
chr10	48354603	48355340	738	32.23	13.27534	4.40141	10.40914	C694PACXX_7_7105.sorted.filtered_peak_2907
chr10	49514223	49515171	949	46.47	16.07734	3.80324	13.16428	C694PACXX_7_7105.sorted.filtered_peak_2908
chr10	49864259	49864788	530	24.97	6.26349	2.79261	3.72748	C694PACXX_7_7105.sorted.filtered_peak_2909
chr10	50284812	50285291	480	23.43	5.44943	2.62956	2.96596	C694PACXX_7_7105.sorted.filtered_peak_2910
chr10	50385426	50385799	374	27.94	6.55376	2.73365	3.99096	C694PACXX_7_7105.sorted.filtered_peak_2911
chr10	50606005	50606371	367	16.82	5.00492	2.89355	2.54643	C694PACXX_7_7105.sorted.filtered_peak_2912
chr10	50716374	50716731	358	14.71	3.47494	2.37930	1.21657	C694PACXX_7_7105.sorted.filtered_peak_2913
chr10	50746676	50747776	1101	45.10	16.33955	3.95925	13.40422	C694PACXX_7_7105.sorted.filtered_peak_2914
chr10	51488757	51489433	677	18.30	6.16948	3.23798	3.62858	C694PACXX_7_7105.sorted.filtered_peak_2915
chr10	51564932	51565603	672	36.04	12.99077	3.87003	10.15832	C694PACXX_7_7105.sorted.filtered_peak_2916
chr10	51571940	51572575	636	30.08	9.00814	3.24942	6.33429	C694PACXX_7_7105.sorted.filtered_peak_2917
chr10	52156454	52157092	639	18.76	4.04561	2.38826	1.70572	C694PACXX_7_7105.sorted.filtered_peak_2918
chr10	52177626	52178366	741	23.53	6.11823	2.84050	3.58210	C694PACXX_7_7105.sorted.filtered_peak_2919
chr10	52268146	52268432	287	22.99	5.68620	2.73107	3.18221	C694PACXX_7_7105.sorted.filtered_peak_2920
chr10	52364948	52365296	349	19.98	5.91500	3.00429	3.39480	C694PACXX_7_7105.sorted.filtered_peak_2921
chr10	52383602	52385089	1488	42.17	9.76461	2.79797	7.07714	C694PACXX_7_7105.sorted.filtered_peak_2922
chr10	52396450	52397046	597	21.49	4.92248	2.56208	2.47905	C694PACXX_7_7105.sorted.filtered_peak_2923
chr10	52499471	52499845	375	15.89	4.71532	2.83340	2.28756	C694PACXX_7_7105.sorted.filtered_peak_2924
chr10	53459056	53459998	943	42.64	15.78521	4.04827	12.88071	C694PACXX_7_7105.sorted.filtered_peak_2925
chr10	58120790	58121617	828	41.15	14.51997	3.81418	11.65761	C694PACXX_7_7105.sorted.filtered_peak_2926
chr10	60027599	60029114	1516	54.36	15.89017	3.35067	12.99308	C694PACXX_7_7105.sorted.filtered_peak_2927
chr10	60042377	60042717	341	18.36	5.23283	2.86028	2.76651	C694PACXX_7_7105.sorted.filtered_peak_2928
chr10	60094585	60095278	694	20.61	5.83334	2.91683	3.33002	C694PACXX_7_7105.sorted.filtered_peak_2929
chr10	60144782	60145566	785	36.28	11.07096	3.42460	8.30154	C694PACXX_7_7105.sorted.filtered_peak_2930
chr10	61639115	61639442	328	24.20	5.79734	2.69250	3.29341	C694PACXX_7_7105.sorted.filtered_peak_2931
chr10	61640779	61641067	289	23.24	4.96673	2.49209	2.51963	C694PACXX_7_7105.sorted.filtered_peak_2932
chr10	61665973	61667007	1035	49.67	15.68733	3.68363	12.75150	C694PACXX_7_7105.sorted.filtered_peak_2933
chr10	62537899	62538553	655	38.96	14.15862	3.87783	11.32289	C694PACXX_7_7105.sorted.filtered_peak_2934
chr10	62702552	62702856	305	23.83	5.17875	2.53191	2.70986	C694PACXX_7_7105.sorted.filtered_peak_2935
chr10	62948328	62948597	270	15.25	4.35912	2.72716	1.96658	C694PACXX_7_7105.sorted.filtered_peak_2936
chr10	63525301	63525809	509	24.92	7.41254	3.15656	4.80432	C694PACXX_7_7105.sorted.filtered_peak_2937
chr10	63544803	63545052	250	21.71	5.26853	2.66533	2.79382	C694PACXX_7_7105.sorted.filtered_peak_2938
chr10	63662756	63663435	680	30.07	4.37414	2.09562	1.99132	C694PACXX_7_7105.sorted.filtered_peak_2939
chr10	63703136	63703706	571	21.74	5.16063	2.62148	2.70446	C694PACXX_7_7105.sorted.filtered_peak_2940
chr10	63747721	63748042	322	21.37	4.09622	2.29423	1.74332	C694PACXX_7_7105.sorted.filtered_peak_2941
chr10	63752474	63752811	338	24.85	5.29993	2.49978	2.84891	C694PACXX_7_7105.sorted.filtered_peak_2942
chr10	63792694	63793005	312	15.14	3.32377	2.29110	1.08870	C694PACXX_7_7105.sorted.filtered_peak_2943
chr10	63798441	63798793	353	19.99	4.84873	2.61846	2.40733	C694PACXX_7_7105.sorted.filtered_peak_2944
chr10	63808718	63809153	436	31.20	5.05624	2.23051	2.60308	C694PACXX_7_7105.sorted.filtered_peak_2945
chr10	63842436	63842791	356	25.48	7.54871	3.16768	4.93012	C694PACXX_7_7105.sorted.filtered_peak_2946
chr10	63943097	63943818	722	32.77	10.25844	3.42938	7.52415	C694PACXX_7_7105.sorted.filtered_peak_2947
chr10	63959402	63959700	299	18.06	5.79371	3.10653	3.28327	C694PACXX_7_7105.sorted.filtered_peak_2948
chr10	64004737	64005108	372	17.53	4.11550	2.48107	1.76076	C694PACXX_7_7105.sorted.filtered_peak_2949
chr10	64028236	64028826	591	19.41	4.53770	2.53604	2.13277	C694PACXX_7_7105.sorted.filtered_peak_2950
chr10	64143831	64144252	422	29.10	8.78330	3.27487	6.11331	C694PACXX_7_7105.sorted.filtered_peak_2951
chr10	64193015	64193362	348	18.95	5.18784	2.80457	2.72276	C694PACXX_7_7105.sorted.filtered_peak_2952
chr10	64288040	64288643	604	17.51	5.64862	3.07783	3.16280	C694PACXX_7_7105.sorted.filtered_peak_2953
chr10	64374245	64374802	558	19.50	4.59930	2.54974	2.19409	C694PACXX_7_7105.sorted.filtered_peak_2954
chr10	64391861	64392328	468	28.33	9.86677	3.62234	7.16513	C694PACXX_7_7105.sorted.filtered_peak_2955
chr10	64397030	64397760	731	35.45	11.42131	3.51703	8.65603	C694PACXX_7_7105.sorted.filtered_peak_2956
chr10	64441098	64441615	518	20.26	6.05614	3.01431	3.54478	C694PACXX_7_7105.sorted.filtered_peak_2957
chr10	64492684	64493354	671	28.61	8.27968	3.19293	5.61459	C694PACXX_7_7105.sorted.filtered_peak_2958
chr10	64563938	64565422	1485	28.49	7.69997	2.96769	5.10583	C694PACXX_7_7105.sorted.filtered_peak_2959
chr10	64576076	64576825	750	74.01	24.28997	3.95779	21.09582	C694PACXX_7_7105.sorted.filtered_peak_2960
chr10	64615752	64616269	518	22.98	4.76683	2.43266	2.34820	C694PACXX_7_7105.sorted.filtered_peak_2961
chr10	64843903	64844313	411	15.00	3.98317	2.58145	1.64650	C694PACXX_7_7105.sorted.filtered_peak_2962
chr10	64892613	64893617	1005	48.64	21.65337	4.76788	18.58995	C694PACXX_7_7105.sorted.filtered_peak_2963
chr10	64966868	64967371	504	18.99	4.29777	2.46678	1.92878	C694PACXX_7_7105.sorted.filtered_peak_2964
chr10	64979909	64980158	250	15.56	4.48117	2.75861	2.08392	C694PACXX_7_7105.sorted.filtered_peak_2965
chr10	64996170	64996505	336	21.09	7.05176	3.32474	4.46687	C694PACXX_7_7105.sorted.filtered_peak_2966
chr10	65028608	65029259	652	40.39	14.48463	3.95538	11.59367	C694PACXX_7_7105.sorted.filtered_peak_2967
chr10	65148203	65148727	525	17.02	5.29627	2.98149	2.83070	C694PACXX_7_7105.sorted.filtered_peak_2968
chr10	65224848	65225885	1038	20.45	4.84499	2.58596	2.41317	C694PACXX_7_7105.sorted.filtered_peak_2969
chr10	65275161	65275557	397	21.83	6.47042	3.06078	3.92245	C694PACXX_7_7105.sorted.filtered_peak_2970
chr10	65280721	65281781	1061	30.26	7.09923	2.71459	4.53961	C694PACXX_7_7105.sorted.filtered_peak_2971
chr10	65314392	65314822	431	14.70	3.88761	2.56117	1.56537	C694PACXX_7_7105.sorted.filtered_peak_2972
chr10	65389329	65390757	1429	26.83	5.54908	2.49373	3.06604	C694PACXX_7_7105.sorted.filtered_peak_2973
chr10	65467056	65467470	415	21.86	6.06688	2.92338	3.53733	C694PACXX_7_7105.sorted.filtered_peak_2974
chr10	65626279	65626528	250	17.34	4.36181	2.58900	1.97848	C694PACXX_7_7105.sorted.filtered_peak_2975
chr10	65800934	65801483	550	22.63	6.94168	3.17240	4.35410	C694PACXX_7_7105.sorted.filtered_peak_2976
chr10	69372500	69373313	814	39.33	16.94604	4.58852	14.00519	C694PACXX_7_7105.sorted.filtered_peak_2977
chr10	69523320	69524626	1307	45.17	15.76380	3.81673	12.86598	C694PACXX_7_7105.sorted.filtered_peak_2978
chr10	69548199	69548461	263	16.75	3.79315	2.39928	1.48326	C694PACXX_7_7105.sorted.filtered_peak_2979
chr10	69609064	69609669	606	27.17	11.19555	4.19641	8.41336	C694PACXX_7_7105.sorted.filtered_peak_2980
chr10	69615438	69615691	254	19.37	6.83874	3.41804	4.25309	C694PACXX_7_7105.sorted.filtered_peak_2981
chr10	69644119	69645281	1163	46.04	16.31008	3.97186	13.36537	C694PACXX_7_7105.sorted.filtered_peak_2982
chr10	69834426	69835357	932	50.29	19.76125	4.37454	16.71525	C694PACXX_7_7105.sorted.filtered_peak_2983
chr10	70091143	70092150	1008	65.48	25.93296	4.46034	22.75087	C694PACXX_7_7105.sorted.filtered_peak_2984
chr10	70166284	70167325	1042	29.45	10.35203	3.69488	7.62419	C694PACXX_7_7105.sorted.filtered_peak_2985
chr10	70231171	70232005	835	29.23	10.23548	3.68206	7.50952	C694PACXX_7_7105.sorted.filtered_peak_2986
chr10	70286911	70287552	642	44.53	25.57010	6.36313	22.37560	C694PACXX_7_7105.sorted.filtered_peak_2987
chr10	70310370	70310893	524	15.69	4.59511	2.80147	2.17281	C694PACXX_7_7105.sorted.filtered_peak_2988
chr10	70320121	70320510	390	17.02	4.14507	2.52206	1.79058	C694PACXX_7_7105.sorted.filtered_peak_2989
chr10	70359929	70360456	528	24.10	7.50867	3.24436	4.89976	C694PACXX_7_7105.sorted.filtered_peak_2990
chr10	70480629	70481390	762	61.70	31.35956	5.82140	28.00214	C694PACXX_7_7105.sorted.filtered_peak_2991
chr10	70586767	70587446	680	26.91	9.97267	3.80048	7.24640	C694PACXX_7_7105.sorted.filtered_peak_2992
chr10	70660292	70661392	1101	47.94	18.74721	4.16868	15.76859	C694PACXX_7_7105.sorted.filtered_peak_2993
chr10	70715461	70716084	624	42.10	16.79952	4.49513	13.81393	C694PACXX_7_7105.sorted.filtered_peak_2994
chr10	70748297	70749297	1001	30.03	8.64291	3.10302	6.00902	C694PACXX_7_7105.sorted.filtered_peak_2995
chr10	70787402	70787747	346	16.20	4.87521	2.88616	2.42397	C694PACXX_7_7105.sorted.filtered_peak_2996
chr10	70803719	70804181	463	22.81	3.80697	2.15039	1.49352	C694PACXX_7_7105.sorted.filtered_peak_2997
chr10	70805099	70805766	668	34.68	10.40309	3.29780	7.68666	C694PACXX_7_7105.sorted.filtered_peak_2998
chr10	70847385	70847972	588	37.42	9.45116	2.98934	6.74342	C694PACXX_7_7105.sorted.filtered_peak_2999
chr10	70853086	70853386	301	29.10	6.66737	2.69780	4.11048	C694PACXX_7_7105.sorted.filtered_peak_3000
chr10	70861559	70861921	363	16.30	4.36145	2.65029	1.98331	C694PACXX_7_7105.sorted.filtered_peak_3001
chr10	70883143	70884291	1149	68.14	30.01072	4.93414	26.70310	C694PACXX_7_7105.sorted.filtered_peak_3002
chr10	70939324	70940353	1030	50.68	19.88346	4.22209	16.88508	C694PACXX_7_7105.sorted.filtered_peak_3003
chr10	70963871	70964189	319	22.74	8.16519	3.59652	5.51541	C694PACXX_7_7105.sorted.filtered_peak_3004
chr10	70982073	70982796	724	29.61	10.01086	3.60150	7.28031	C694PACXX_7_7105.sorted.filtered_peak_3005
chr10	70988678	70989570	893	25.52	6.62525	2.88257	4.05998	C694PACXX_7_7105.sorted.filtered_peak_3006
chr10	70997331	70997586	256	17.84	4.92776	2.77666	2.48963	C694PACXX_7_7105.sorted.filtered_peak_3007
chr10	71077778	71079116	1339	41.75	11.89197	3.20417	9.12473	C694PACXX_7_7105.sorted.filtered_peak_3008
chr10	71105014	71105263	250	16.72	3.67967	2.35595	1.38279	C694PACXX_7_7105.sorted.filtered_peak_3009
chr10	71152297	71152601	305	18.77	4.97622	2.73464	2.53151	C694PACXX_7_7105.sorted.filtered_peak_3010
chr10	71168366	71168959	594	42.20	13.61892	3.68714	10.74639	C694PACXX_7_7105.sorted.filtered_peak_3011
chr10	71225009	71225425	417	16.98	3.77569	2.37850	1.46640	C694PACXX_7_7105.sorted.filtered_peak_3012
chr10	71853178	71853576	399	22.11	5.94622	2.85558	3.43596	C694PACXX_7_7105.sorted.filtered_peak_3013
chr10	71905385	71906762	1378	39.40	10.47447	3.12407	7.72193	C694PACXX_7_7105.sorted.filtered_peak_3014
chr10	71929869	71930629	761	54.22	23.54845	4.66124	20.44407	C694PACXX_7_7105.sorted.filtered_peak_3015
chr10	71992607	71993690	1084	56.09	22.70654	4.46935	19.59362	C694PACXX_7_7105.sorted.filtered_peak_3016
chr10	72124073	72124688	616	22.69	7.41425	3.33712	4.80131	C694PACXX_7_7105.sorted.filtered_peak_3017
chr10	72142043	72142693	651	28.96	7.79670	3.01561	5.17047	C694PACXX_7_7105.sorted.filtered_peak_3018
chr10	72163612	72164646	1035	36.93	14.28627	4.06509	11.42535	C694PACXX_7_7105.sorted.filtered_peak_3019
chr10	72318974	72319380	407	15.41	3.56027	2.37646	1.28609	C694PACXX_7_7105.sorted.filtered_peak_3020
chr10	72337951	72338628	678	41.82	13.49370	3.61751	10.64531	C694PACXX_7_7105.sorted.filtered_peak_3021
chr10	72362384	72362977	594	33.36	11.39187	3.61293	8.64673	C694PACXX_7_7105.sorted.filtered_peak_3022
chr10	72363148	72363429	282	19.88	3.50757	2.15600	1.24785	C694PACXX_7_7105.sorted.filtered_peak_3023
chr10	72370330	72370836	507	20.78	7.37382	3.49174	4.76150	C694PACXX_7_7105.sorted.filtered_peak_3024
chr10	72416355	72416772	418	20.24	6.62288	3.24240	4.06274	C694PACXX_7_7105.sorted.filtered_peak_3025
chr10	72575405	72575939	535	26.98	8.27156	3.26117	5.63180	C694PACXX_7_7105.sorted.filtered_peak_3026
chr10	72647515	72648434	920	22.15	5.70260	2.76928	3.20716	C694PACXX_7_7105.sorted.filtered_peak_3027
chr10	73078717	73079335	619	36.20	12.45845	3.78451	9.63428	C694PACXX_7_7105.sorted.filtered_peak_3028
chr10	73136915	73137448	534	26.93	8.27977	3.28597	5.62435	C694PACXX_7_7105.sorted.filtered_peak_3029
chr10	73486315	73487806	1492	23.41	5.14558	2.53258	2.69010	C694PACXX_7_7105.sorted.filtered_peak_3030
chr10	73495850	73496326	477	20.17	3.96556	2.30045	1.62946	C694PACXX_7_7105.sorted.filtered_peak_3031
chr10	73501844	73502745	902	31.28	7.19981	2.75066	4.59670	C694PACXX_7_7105.sorted.filtered_peak_3032
chr10	73508424	73508954	531	36.97	11.04492	3.41043	8.25950	C694PACXX_7_7105.sorted.filtered_peak_3033
chr10	73528635	73528960	326	35.13	6.68173	2.47808	4.11634	C694PACXX_7_7105.sorted.filtered_peak_3034
chr10	73533122	73533575	454	42.74	12.07555	3.28785	9.27486	C694PACXX_7_7105.sorted.filtered_peak_3035
chr10	73610671	73611359	689	57.76	26.47515	5.09685	23.25706	C694PACXX_7_7105.sorted.filtered_peak_3036
chr10	73648601	73648945	345	17.74	4.87654	2.76701	2.43872	C694PACXX_7_7105.sorted.filtered_peak_3037
chr10	73848064	73848875	812	27.46	5.37047	2.42847	2.89590	C694PACXX_7_7105.sorted.filtered_peak_3038
chr10	73867146	73867736	591	19.38	5.64337	2.91538	3.16842	C694PACXX_7_7105.sorted.filtered_peak_3039
chr10	73975257	73976241	985	57.31	24.48147	4.77495	21.31897	C694PACXX_7_7105.sorted.filtered_peak_3040
chr10	74007876	74009047	1172	43.10	14.03638	3.63969	11.17641	C694PACXX_7_7105.sorted.filtered_peak_3041
chr10	74020107	74021620	1514	51.36	16.89709	3.64857	13.96989	C694PACXX_7_7105.sorted.filtered_peak_3042
chr10	74032874	74033851	978	46.81	14.09944	3.29716	11.29892	C694PACXX_7_7105.sorted.filtered_peak_3043
chr10	74045059	74045385	327	20.31	7.47913	3.54361	4.87599	C694PACXX_7_7105.sorted.filtered_peak_3044
chr10	74056935	74058161	1227	39.37	10.59067	3.15896	7.82924	C694PACXX_7_7105.sorted.filtered_peak_3045
chr10	74068168	74068529	362	17.93	4.04396	2.43111	1.70294	C694PACXX_7_7105.sorted.filtered_peak_3046
chr10	74079143	74080035	893	34.70	9.62851	3.13512	6.93154	C694PACXX_7_7105.sorted.filtered_peak_3047
chr10	74091651	74091969	319	29.26	3.67131	1.94219	1.37993	C694PACXX_7_7105.sorted.filtered_peak_3048
chr10	74094613	74095607	995	39.26	8.69117	2.74913	6.02552	C694PACXX_7_7105.sorted.filtered_peak_3049
chr10	74114072	74114926	855	57.47	22.90469	4.63141	19.75304	C694PACXX_7_7105.sorted.filtered_peak_3050
chr10	74124123	74124437	315	25.65	7.97780	3.28638	5.33716	C694PACXX_7_7105.sorted.filtered_peak_3051
chr10	74129892	74130453	562	40.51	17.11677	4.62689	14.14229	C694PACXX_7_7105.sorted.filtered_peak_3052
chr10	74385458	74386280	823	31.43	12.47901	4.03033	9.69637	C694PACXX_7_7105.sorted.filtered_peak_3053
chr10	74451633	74452348	716	40.78	15.77363	4.25558	12.84041	C694PACXX_7_7105.sorted.filtered_peak_3054
chr10	74820478	74821111	634	14.70	3.76014	2.50424	1.45424	C694PACXX_7_7105.sorted.filtered_peak_3055
chr10	74855774	74857112	1339	54.39	19.65738	3.89492	16.65575	C694PACXX_7_7105.sorted.filtered_peak_3056
chr10	74870099	74870484	386	14.65	4.02474	2.62671	1.66570	C694PACXX_7_7105.sorted.filtered_peak_3057
chr10	74927437	74928451	1015	32.37	12.51145	4.02420	9.71052	C694PACXX_7_7105.sorted.filtered_peak_3058
chr10	75006572	75007288	717	43.91	16.50162	4.12506	13.55638	C694PACXX_7_7105.sorted.filtered_peak_3059
chr10	75012156	75012861	706	46.53	18.30108	4.37077	15.29567	C694PACXX_7_7105.sorted.filtered_peak_3060
chr10	75118161	75118829	669	39.52	16.40523	4.47640	13.45782	C694PACXX_7_7105.sorted.filtered_peak_3061
chr10	75172789	75174413	1625	27.03	7.71266	3.08026	5.11186	C694PACXX_7_7105.sorted.filtered_peak_3062
chr10	75254923	75256115	1193	61.63	23.89235	4.48297	20.72574	C694PACXX_7_7105.sorted.filtered_peak_3063
chr10	75385362	75386031	670	45.40	20.99004	4.96899	17.92605	C694PACXX_7_7105.sorted.filtered_peak_3064
chr10	75489960	75490651	692	22.34	7.85517	3.43267	5.26975	C694PACXX_7_7105.sorted.filtered_peak_3065
chr10	75503510	75504476	967	48.16	21.31855	4.82760	18.25365	C694PACXX_7_7105.sorted.filtered_peak_3066
chr10	75518939	75519480	542	16.73	3.58433	2.31668	1.30813	C694PACXX_7_7105.sorted.filtered_peak_3067
chr10	75531839	75532812	974	54.00	17.07758	3.75425	14.08522	C694PACXX_7_7105.sorted.filtered_peak_3068
chr10	75541622	75542124	503	35.48	7.79682	2.68744	5.18824	C694PACXX_7_7105.sorted.filtered_peak_3069
chr10	75544857	75545872	1016	41.99	10.50113	2.98236	7.77416	C694PACXX_7_7105.sorted.filtered_peak_3070
chr10	75570863	75571893	1031	63.51	25.42406	4.37828	22.26394	C694PACXX_7_7105.sorted.filtered_peak_3071
chr10	75608781	75609264	484	28.79	9.11846	3.39354	6.43097	C694PACXX_7_7105.sorted.filtered_peak_3072
chr10	75619178	75619670	493	18.86	4.41150	2.52312	2.01915	C694PACXX_7_7105.sorted.filtered_peak_3073
chr10	75625553	75625890	338	23.84	5.85202	2.74361	3.33230	C694PACXX_7_7105.sorted.filtered_peak_3074
chr10	75633973	75635001	1029	37.39	9.21844	2.90694	6.55077	C694PACXX_7_7105.sorted.filtered_peak_3075
chr10	75639380	75639811	432	39.58	13.75866	3.82593	10.90142	C694PACXX_7_7105.sorted.filtered_peak_3076
chr10	75645826	75646286	461	17.10	4.55527	2.68227	2.14810	C694PACXX_7_7105.sorted.filtered_peak_3077
chr10	75668717	75669238	522	20.45	4.67577	2.52710	2.26128	C694PACXX_7_7105.sorted.filtered_peak_3078
chr10	75671027	75671354	328	22.26	5.19777	2.61112	2.73233	C694PACXX_7_7105.sorted.filtered_peak_3079
chr10	75700336	75700893	558	16.71	5.06550	2.90928	2.62216	C694PACXX_7_7105.sorted.filtered_peak_3080
chr10	75716202	75717363	1162	20.92	5.85306	2.88527	3.35737	C694PACXX_7_7105.sorted.filtered_peak_3081
chr10	75751513	75752079	567	28.41	10.23721	3.73995	7.50880	C694PACXX_7_7105.sorted.filtered_peak_3082
chr10	75757242	75758246	1005	51.83	20.50357	4.32114	17.46489	C694PACXX_7_7105.sorted.filtered_peak_3083
chr10	75817827	75818076	250	16.36	4.56779	2.73572	2.16130	C694PACXX_7_7105.sorted.filtered_peak_3084
chr10	75910289	75911501	1213	54.79	21.78459	4.39107	18.70322	C694PACXX_7_7105.sorted.filtered_peak_3085
chr10	75935884	75937137	1254	41.58	16.88487	4.28121	13.96180	C694PACXX_7_7105.sorted.filtered_peak_3086
chr10	75987697	75988161	465	19.00	5.70623	2.98509	3.21276	C694PACXX_7_7105.sorted.filtered_peak_3087
chr10	76345288	76346116	829	27.30	7.22605	2.92362	4.64038	C694PACXX_7_7105.sorted.filtered_peak_3088
chr10	76498746	76499179	434	20.12	6.82253	3.33250	4.24413	C694PACXX_7_7105.sorted.filtered_peak_3089
chr10	76585552	76586824	1273	106.75	39.60680	4.43071	36.02748	C694PACXX_7_7105.sorted.filtered_peak_3090
chr10	76657864	76658113	250	19.24	4.67320	2.60419	2.24267	C694PACXX_7_7105.sorted.filtered_peak_3091
chr10	76859574	76859968	395	19.06	4.39283	2.50749	1.99482	C694PACXX_7_7105.sorted.filtered_peak_3092
chr10	76870937	76871825	889	52.00	20.59549	4.23830	17.58956	C694PACXX_7_7105.sorted.filtered_peak_3093
chr10	76926129	76926493	365	19.89	7.21339	3.50490	4.61178	C694PACXX_7_7105.sorted.filtered_peak_3094
chr10	76969739	76970875	1137	56.81	24.04241	4.71211	20.89642	C694PACXX_7_7105.sorted.filtered_peak_3095
chr10	76993811	76994600	790	50.75	14.51645	3.34987	11.63749	C694PACXX_7_7105.sorted.filtered_peak_3096
chr10	76995445	76995913	469	35.66	6.44542	2.41991	3.88339	C694PACXX_7_7105.sorted.filtered_peak_3097
chr10	79401608	79401916	309	19.75	6.78592	3.36162	4.20677	C694PACXX_7_7105.sorted.filtered_peak_3098
chr10	79471200	79471565	366	23.98	7.59287	3.30210	4.96502	C694PACXX_7_7105.sorted.filtered_peak_3099
chr10	79596062	79596429	368	23.54	5.59438	2.67018	3.09712	C694PACXX_7_7105.sorted.filtered_peak_3100
chr10	79637613	79637862	250	19.85	5.12616	2.72455	2.66606	C694PACXX_7_7105.sorted.filtered_peak_3101
chr10	79686588	79687136	549	16.02	3.73436	2.41428	1.43365	C694PACXX_7_7105.sorted.filtered_peak_3102
chr10	79730883	79731272	390	14.86	4.13783	2.66208	1.76509	C694PACXX_7_7105.sorted.filtered_peak_3103
chr10	79788857	79789756	900	38.23	9.68405	2.94475	6.99604	C694PACXX_7_7105.sorted.filtered_peak_3104
chr10	79793298	79793919	622	48.34	15.35594	3.56555	12.47176	C694PACXX_7_7105.sorted.filtered_peak_3105
chr10	79807051	79807394	344	16.63	4.13518	2.54210	1.77488	C694PACXX_7_7105.sorted.filtered_peak_3106
chr10	80062768	80063686	919	53.35	19.81531	4.04871	16.81111	C694PACXX_7_7105.sorted.filtered_peak_3107
chr10	80733117	80734025	909	37.07	10.18687	3.11727	7.47160	C694PACXX_7_7105.sorted.filtered_peak_3108
chr10	80808034	80808313	280	24.83	6.34559	2.84521	3.78827	C694PACXX_7_7105.sorted.filtered_peak_3109
chr10	80826909	80827374	466	34.30	6.34758	2.41992	3.81593	C694PACXX_7_7105.sorted.filtered_peak_3110
chr10	80828281	80829121	841	34.63	6.27280	2.39769	3.73380	C694PACXX_7_7105.sorted.filtered_peak_3111
chr10	80897614	80898049	436	24.47	6.75386	2.97564	4.18635	C694PACXX_7_7105.sorted.filtered_peak_3112
chr10	80955275	80955557	283	23.93	6.17033	2.83256	3.63307	C694PACXX_7_7105.sorted.filtered_peak_3113
chr10	80956866	80957119	254	19.29	4.38825	2.49331	1.99116	C694PACXX_7_7105.sorted.filtered_peak_3114
chr10	81002388	81002771	384	28.52	4.35979	2.13363	1.97421	C694PACXX_7_7105.sorted.filtered_peak_3115
chr10	81044956	81045230	275	26.62	4.02984	2.10125	1.68024	C694PACXX_7_7105.sorted.filtered_peak_3116
chr10	81045988	81046744	757	43.48	11.94472	3.25843	9.13461	C694PACXX_7_7105.sorted.filtered_peak_3117
chr10	81077242	81078042	801	28.08	5.19550	2.36479	2.72770	C694PACXX_7_7105.sorted.filtered_peak_3118
chr10	81082748	81083430	683	36.70	9.97268	3.15512	7.23944	C694PACXX_7_7105.sorted.filtered_peak_3119
chr10	81091309	81091771	463	19.73	4.66601	2.57083	2.23916	C694PACXX_7_7105.sorted.filtered_peak_3120
chr10	81106949	81108078	1130	34.12	8.31066	2.79439	5.71399	C694PACXX_7_7105.sorted.filtered_peak_3121
chr10	81134161	81134578	418	17.98	3.98043	2.40442	1.64752	C694PACXX_7_7105.sorted.filtered_peak_3122
chr10	81205033	81205894	862	63.20	24.57519	4.40480	21.40527	C694PACXX_7_7105.sorted.filtered_peak_3123
chr10	81838138	81839207	1070	25.01	7.17654	3.06843	4.58520	C694PACXX_7_7105.sorted.filtered_peak_3124
chr10	81903643	81904313	671	18.30	4.85321	2.71776	2.41952	C694PACXX_7_7105.sorted.filtered_peak_3125
chr10	81947282	81948135	854	26.57	7.08450	2.92637	4.50969	C694PACXX_7_7105.sorted.filtered_peak_3126
chr10	81955963	81956341	379	15.86	4.17635	2.60179	1.81800	C694PACXX_7_7105.sorted.filtered_peak_3127
chr10	81962990	81963371	382	23.44	3.71587	2.10228	1.41742	C694PACXX_7_7105.sorted.filtered_peak_3128
chr10	81964775	81965511	737	33.91	8.89921	3.02059	6.22342	C694PACXX_7_7105.sorted.filtered_peak_3129
chr10	82167870	82168497	628	17.13	3.90113	2.42050	1.57394	C694PACXX_7_7105.sorted.filtered_peak_3130
chr10	82213562	82214941	1380	40.38	7.98080	2.56011	5.36224	C694PACXX_7_7105.sorted.filtered_peak_3131
chr10	82218948	82219223	276	36.87	7.11130	2.52792	4.50982	C694PACXX_7_7105.sorted.filtered_peak_3132
chr10	82247535	82248222	688	35.25	10.12075	3.17020	7.43462	C694PACXX_7_7105.sorted.filtered_peak_3133
chr10	82258533	82258848	316	27.97	8.14681	3.17593	5.50230	C694PACXX_7_7105.sorted.filtered_peak_3134
chr10	82265064	82265518	455	17.50	3.56299	2.27256	1.28833	C694PACXX_7_7105.sorted.filtered_peak_3135
chr10	82289449	82289698	250	16.90	4.49160	2.67080	2.09160	C694PACXX_7_7105.sorted.filtered_peak_3136
chr10	82295395	82296028	634	24.71	7.70562	3.29695	5.06539	C694PACXX_7_7105.sorted.filtered_peak_3137
chr10	82459469	82459731	263	15.15	3.77600	2.48073	1.46562	C694PACXX_7_7105.sorted.filtered_peak_3138
chr10	82522746	82522995	250	14.71	3.98031	2.60394	1.64003	C694PACXX_7_7105.sorted.filtered_peak_3139
chr10	85440208	85440758	551	27.58	9.21699	3.50776	6.52806	C694PACXX_7_7105.sorted.filtered_peak_3140
chr10	85898627	85899624	998	58.00	24.60029	4.47479	21.47982	C694PACXX_7_7105.sorted.filtered_peak_3141
chr10	85932642	85932932	291	14.00	3.68249	2.51708	1.37101	C694PACXX_7_7105.sorted.filtered_peak_3142
chr10	86087948	86089025	1078	53.02	14.93548	3.31910	12.03587	C694PACXX_7_7105.sorted.filtered_peak_3143
chr10	86089970	86090321	352	48.38	10.19498	2.73479	7.46110	C694PACXX_7_7105.sorted.filtered_peak_3144
chr10	86093762	86094225	464	36.04	9.47079	3.08055	6.75420	C694PACXX_7_7105.sorted.filtered_peak_3145
chr10	86297205	86297523	319	20.42	5.57676	2.84930	3.08070	C694PACXX_7_7105.sorted.filtered_peak_3146
chr10	86300100	86300353	254	18.69	4.08032	2.40669	1.72769	C694PACXX_7_7105.sorted.filtered_peak_3147
chr10	86942890	86943304	415	14.83	4.12068	2.65612	1.75167	C694PACXX_7_7105.sorted.filtered_peak_3148
chr10	87372069	87372599	531	21.63	5.86240	2.85957	3.35726	C694PACXX_7_7105.sorted.filtered_peak_3149
chr10	87801470	87801793	324	16.34	3.47380	2.29263	1.21213	C694PACXX_7_7105.sorted.filtered_peak_3150
chr10	88136860	88137279	420	15.66	3.65516	2.40178	1.36349	C694PACXX_7_7105.sorted.filtered_peak_3151
chr10	88159566	88161073	1508	29.27	7.72660	2.92468	5.13045	C694PACXX_7_7105.sorted.filtered_peak_3152
chr10	88171182	88171636	455	21.98	5.68803	2.78900	3.18342	C694PACXX_7_7105.sorted.filtered_peak_3153
chr10	88172942	88173396	455	20.18	4.62081	2.52645	2.20739	C694PACXX_7_7105.sorted.filtered_peak_3154
chr10	88281102	88282074	973	45.77	17.93720	4.07927	15.01479	C694PACXX_7_7105.sorted.filtered_peak_3155
chr10	88345174	88345527	354	17.67	5.74876	3.13219	3.22875	C694PACXX_7_7105.sorted.filtered_peak_3156
chr10	88470627	88471770	1144	27.70	7.32828	2.86149	4.77998	C694PACXX_7_7105.sorted.filtered_peak_3157
chr10	88515712	88516471	760	36.65	12.41725	3.71083	9.60197	C694PACXX_7_7105.sorted.filtered_peak_3158
chr10	88730651	88731408	758	31.50	8.09318	2.92843	5.46918	C694PACXX_7_7105.sorted.filtered_peak_3159
chr10	88854334	88855505	1172	57.47	18.93535	3.75549	15.92422	C694PACXX_7_7105.sorted.filtered_peak_3160
chr10	89264231	89264991	761	24.46	6.48557	2.90150	3.92653	C694PACXX_7_7105.sorted.filtered_peak_3161
chr10	89577473	89578832	1360	39.49	13.70242	3.85435	10.83450	C694PACXX_7_7105.sorted.filtered_peak_3162
chr10	89621676	89622657	982	42.02	7.68745	2.47244	5.06330	C694PACXX_7_7105.sorted.filtered_peak_3163
chr10	89622934	89623643	710	43.32	8.11295	2.51186	5.47313	C694PACXX_7_7105.sorted.filtered_peak_3164
chr10	89788400	89788657	258	19.62	6.95062	3.45968	4.34631	C694PACXX_7_7105.sorted.filtered_peak_3165
chr10	89824589	89825118	530	17.35	3.51306	2.26104	1.24531	C694PACXX_7_7105.sorted.filtered_peak_3166
chr10	89851239	89851824	586	28.25	8.79989	3.30702	6.14024	C694PACXX_7_7105.sorted.filtered_peak_3167
chr10	89953863	89954347	485	19.81	5.48409	2.85714	2.99409	C694PACXX_7_7105.sorted.filtered_peak_3168
chr10	90030636	90031777	1142	33.58	9.33713	3.14429	6.64945	C694PACXX_7_7105.sorted.filtered_peak_3169
chr10	90145496	90145992	497	19.68	4.66850	2.56721	2.25247	C694PACXX_7_7105.sorted.filtered_peak_3170
chr10	90152065	90152360	296	15.37	4.42251	2.74671	2.02257	C694PACXX_7_7105.sorted.filtered_peak_3171
chr10	90342509	90343246	738	26.74	9.21529	3.62014	6.50673	C694PACXX_7_7105.sorted.filtered_peak_3172
chr10	90584954	90585359	406	24.99	7.36997	3.14081	4.76273	C694PACXX_7_7105.sorted.filtered_peak_3173
chr10	90639762	90640712	951	48.15	16.39335	3.88440	13.44125	C694PACXX_7_7105.sorted.filtered_peak_3174
chr10	90695134	90695442	309	19.54	4.04362	2.35237	1.70144	C694PACXX_7_7105.sorted.filtered_peak_3175
chr10	90734637	90735068	432	15.48	4.47191	2.76607	2.05947	C694PACXX_7_7105.sorted.filtered_peak_3176
chr10	90750158	90751272	1115	30.21	5.78871	2.43593	3.28010	C694PACXX_7_7105.sorted.filtered_peak_3177
chr10	90761186	90761938	753	21.04	4.68875	2.49105	2.28653	C694PACXX_7_7105.sorted.filtered_peak_3178
chr10	90844170	90844483	314	21.93	6.61688	3.10883	4.05500	C694PACXX_7_7105.sorted.filtered_peak_3179
chr10	90923274	90923781	508	22.78	7.68934	3.41124	5.06857	C694PACXX_7_7105.sorted.filtered_peak_3180
chr10	90967248	90967758	511	20.13	4.35176	2.43529	1.96610	C694PACXX_7_7105.sorted.filtered_peak_3181
chr10	90976926	90977181	256	18.14	4.23589	2.49480	1.86673	C694PACXX_7_7105.sorted.filtered_peak_3182
chr10	91011242	91012020	779	34.77	13.62539	4.16794	10.77101	C694PACXX_7_7105.sorted.filtered_peak_3183
chr10	91020138	91020482	345	21.82	6.12807	2.94671	3.59646	C694PACXX_7_7105.sorted.filtered_peak_3184
chr10	91061808	91062120	313	19.03	5.14134	2.78602	2.67634	C694PACXX_7_7105.sorted.filtered_peak_3185
chr10	91087607	91087939	333	16.37	3.90399	2.46492	1.57585	C694PACXX_7_7105.sorted.filtered_peak_3186
chr10	91092104	91092358	255	24.24	5.08726	2.48179	2.63345	C694PACXX_7_7105.sorted.filtered_peak_3187
chr10	91093692	91094120	429	31.71	9.42284	3.27348	6.72591	C694PACXX_7_7105.sorted.filtered_peak_3188
chr10	91152158	91152466	309	16.99	3.94347	2.44209	1.61894	C694PACXX_7_7105.sorted.filtered_peak_3189
chr10	91173924	91175260	1337	26.72	8.04074	3.17996	5.42355	C694PACXX_7_7105.sorted.filtered_peak_3190
chr10	91403556	91405217	1662	29.98	6.72232	2.66217	4.16987	C694PACXX_7_7105.sorted.filtered_peak_3191
chr10	91460854	91461713	860	60.17	26.10922	4.90056	22.88808	C694PACXX_7_7105.sorted.filtered_peak_3192
chr10	91498522	91498899	378	20.87	6.08656	3.00231	3.55483	C694PACXX_7_7105.sorted.filtered_peak_3193
chr10	92319856	92320175	320	15.40	4.44430	2.75188	2.04441	C694PACXX_7_7105.sorted.filtered_peak_3194
chr10	92617508	92617935	428	20.44	5.72963	2.89526	3.22774	C694PACXX_7_7105.sorted.filtered_peak_3195
chr10	92631298	92632164	867	26.93	7.69084	3.10510	5.06631	C694PACXX_7_7105.sorted.filtered_peak_3196
chr10	92766102	92766765	664	21.58	6.01567	2.93287	3.48378	C694PACXX_7_7105.sorted.filtered_peak_3197
chr10	92922338	92923556	1219	32.45	7.75689	2.80945	5.13888	C694PACXX_7_7105.sorted.filtered_peak_3198
chr10	92961073	92961344	272	19.25	3.69037	2.24362	1.39927	C694PACXX_7_7105.sorted.filtered_peak_3199
chr10	92979938	92980801	864	44.71	16.87891	4.12120	13.92924	C694PACXX_7_7105.sorted.filtered_peak_3200
chr10	93058037	93058461	425	19.08	6.66948	3.36458	4.10374	C694PACXX_7_7105.sorted.filtered_peak_3201
chr10	93169348	93170450	1103	37.50	11.61885	3.45862	8.83487	C694PACXX_7_7105.sorted.filtered_peak_3202
chr10	93271392	93271881	490	14.58	3.98498	2.61413	1.63125	C694PACXX_7_7105.sorted.filtered_peak_3203
chr10	93412971	93413220	250	16.80	5.25507	2.98678	2.78165	C694PACXX_7_7105.sorted.filtered_peak_3204
chr10	93557869	93558588	720	40.71	14.16492	3.74774	11.32299	C694PACXX_7_7105.sorted.filtered_peak_3205
chr10	93661560	93662026	467	20.63	6.97550	3.34762	4.38665	C694PACXX_7_7105.sorted.filtered_peak_3206
chr10	93668027	93668954	928	30.67	9.98885	3.51599	7.25570	C694PACXX_7_7105.sorted.filtered_peak_3207
chr10	93683131	93683951	821	38.84	15.85361	4.33685	12.94495	C694PACXX_7_7105.sorted.filtered_peak_3208
chr10	93999609	93999907	299	18.96	4.13947	2.41760	1.78027	C694PACXX_7_7105.sorted.filtered_peak_3209
chr10	94000180	94000720	541	20.82	4.98939	2.62542	2.53374	C694PACXX_7_7105.sorted.filtered_peak_3210
chr10	94050194	94051389	1196	35.17	10.11681	3.18748	7.41462	C694PACXX_7_7105.sorted.filtered_peak_3211
chr10	94333503	94334756	1254	32.48	8.19791	2.92421	5.55749	C694PACXX_7_7105.sorted.filtered_peak_3212
chr10	94351227	94351778	552	40.43	11.66141	3.29661	8.88075	C694PACXX_7_7105.sorted.filtered_peak_3213
chr10	94352550	94353029	480	44.34	13.49734	3.49121	10.64503	C694PACXX_7_7105.sorted.filtered_peak_3214
chr10	94361689	94362038	350	16.39	4.52570	2.71984	2.11828	C694PACXX_7_7105.sorted.filtered_peak_3215
chr10	94449469	94449817	349	24.28	5.33256	2.54580	2.86427	C694PACXX_7_7105.sorted.filtered_peak_3216
chr10	94450122	94450673	552	23.65	5.13905	2.52015	2.68276	C694PACXX_7_7105.sorted.filtered_peak_3217
chr10	94608020	94609003	984	44.20	17.22349	4.14932	14.29595	C694PACXX_7_7105.sorted.filtered_peak_3218
chr10	95136178	95136482	305	18.57	3.73868	2.29173	1.43463	C694PACXX_7_7105.sorted.filtered_peak_3219
chr10	95139289	95139829	541	19.96	4.74093	2.57776	2.31637	C694PACXX_7_7105.sorted.filtered_peak_3220
chr10	95146585	95147002	418	21.44	7.45918	3.43046	4.85609	C694PACXX_7_7105.sorted.filtered_peak_3221
chr10	95172970	95173432	463	21.06	6.78015	3.21910	4.21484	C694PACXX_7_7105.sorted.filtered_peak_3222
chr10	95255833	95256565	733	43.66	15.89869	4.08005	12.95399	C694PACXX_7_7105.sorted.filtered_peak_3223
chr10	95302792	95303041	250	15.06	4.25125	2.69544	1.86899	C694PACXX_7_7105.sorted.filtered_peak_3224
chr10	95461855	95462808	954	31.88	10.40464	3.52984	7.65850	C694PACXX_7_7105.sorted.filtered_peak_3225
chr10	95653508	95654050	543	30.80	10.17418	3.51375	7.45902	C694PACXX_7_7105.sorted.filtered_peak_3226
chr10	96059300	96059557	258	17.51	5.47168	3.03626	2.97191	C694PACXX_7_7105.sorted.filtered_peak_3227
chr10	96122384	96123153	770	26.36	7.71188	3.14019	5.08881	C694PACXX_7_7105.sorted.filtered_peak_3228
chr10	96162382	96162892	511	17.65	5.05191	2.84481	2.59722	C694PACXX_7_7105.sorted.filtered_peak_3229
chr10	96305005	96305888	884	23.87	7.37294	3.23421	4.75874	C694PACXX_7_7105.sorted.filtered_peak_3230
chr10	96943414	96943842	429	20.45	5.85911	2.95713	3.33422	C694PACXX_7_7105.sorted.filtered_peak_3231
chr10	97050389	97051018	630	22.11	4.62656	2.43638	2.20962	C694PACXX_7_7105.sorted.filtered_peak_3232
chr10	97054631	97055548	918	23.65	5.45529	2.60030	2.99252	C694PACXX_7_7105.sorted.filtered_peak_3233
chr10	97320934	97321408	475	38.29	14.34499	4.11447	11.45312	C694PACXX_7_7105.sorted.filtered_peak_3234
chr10	97416140	97416827	688	43.04	16.98109	4.30631	14.02682	C694PACXX_7_7105.sorted.filtered_peak_3235
chr10	97453456	97454150	695	72.63	35.26183	5.64959	31.80661	C694PACXX_7_7105.sorted.filtered_peak_3236
chr10	97518464	97518773	310	26.08	5.62146	2.55777	3.12179	C694PACXX_7_7105.sorted.filtered_peak_3237
chr10	97591923	97592488	566	29.37	7.77685	2.97820	5.15587	C694PACXX_7_7105.sorted.filtered_peak_3238
chr10	97601654	97602000	347	20.48	4.35015	2.41282	1.97575	C694PACXX_7_7105.sorted.filtered_peak_3239
chr10	97624811	97625323	513	17.76	4.29101	2.53512	1.91740	C694PACXX_7_7105.sorted.filtered_peak_3240
chr10	97666771	97668228	1458	20.41	5.18247	2.69057	2.73789	C694PACXX_7_7105.sorted.filtered_peak_3241
chr10	97723439	97723733	295	16.73	4.69263	2.75050	2.28400	C694PACXX_7_7105.sorted.filtered_peak_3242
chr10	97803082	97804111	1030	30.58	9.41439	3.30442	6.74140	C694PACXX_7_7105.sorted.filtered_peak_3243
chr10	97833322	97833827	506	18.84	5.53177	2.93733	3.04450	C694PACXX_7_7105.sorted.filtered_peak_3244
chr10	97849480	97850377	898	28.41	8.93386	3.31958	6.27665	C694PACXX_7_7105.sorted.filtered_peak_3245
chr10	97889406	97890421	1016	42.83	15.35015	4.02453	12.42370	C694PACXX_7_7105.sorted.filtered_peak_3246
chr10	98135050	98135337	288	24.65	7.22578	3.14232	4.61336	C694PACXX_7_7105.sorted.filtered_peak_3247
chr10	98273497	98274009	513	22.13	5.82059	2.79973	3.33134	C694PACXX_7_7105.sorted.filtered_peak_3248
chr10	98346022	98347274	1253	36.20	10.85693	3.33101	8.11415	C694PACXX_7_7105.sorted.filtered_peak_3249
chr10	98480415	98480726	312	20.48	5.47523	2.81241	2.98393	C694PACXX_7_7105.sorted.filtered_peak_3250
chr10	98561215	98561667	453	65.26	44.42509	8.59131	40.71608	C694PACXX_7_7105.sorted.filtered_peak_3251
chr10	98591600	98592835	1236	55.97	17.21448	3.67056	14.22268	C694PACXX_7_7105.sorted.filtered_peak_3252
chr10	98797263	98797633	371	16.61	4.14548	2.54849	1.78152	C694PACXX_7_7105.sorted.filtered_peak_3253
chr10	98955977	98956538	562	19.63	6.80763	3.38688	4.22206	C694PACXX_7_7105.sorted.filtered_peak_3254
chr10	99051867	99052766	900	49.83	24.40500	5.25565	21.26120	C694PACXX_7_7105.sorted.filtered_peak_3255
chr10	99078565	99079300	736	42.03	14.45330	3.87291	11.56208	C694PACXX_7_7105.sorted.filtered_peak_3256
chr10	99079648	99080163	516	23.65	4.23174	2.24886	1.86642	C694PACXX_7_7105.sorted.filtered_peak_3257
chr10	99094270	99094957	688	50.33	20.20022	4.54002	17.13952	C694PACXX_7_7105.sorted.filtered_peak_3258
chr10	99160600	99161343	744	31.56	14.36625	4.55873	11.52515	C694PACXX_7_7105.sorted.filtered_peak_3259
chr10	99166996	99167476	481	25.10	10.24268	4.16409	7.47753	C694PACXX_7_7105.sorted.filtered_peak_3260
chr10	99173726	99174029	304	17.09	4.48598	2.65220	2.09125	C694PACXX_7_7105.sorted.filtered_peak_3261
chr10	99178834	99179378	545	21.23	4.71832	2.49697	2.30761	C694PACXX_7_7105.sorted.filtered_peak_3262
chr10	99185398	99186462	1065	47.44	16.04410	3.50972	13.20637	C694PACXX_7_7105.sorted.filtered_peak_3263
chr10	99205271	99206273	1003	37.38	12.65448	3.62089	9.85614	C694PACXX_7_7105.sorted.filtered_peak_3264
chr10	99257813	99258759	947	88.83	40.61950	5.21757	37.04440	C694PACXX_7_7105.sorted.filtered_peak_3265
chr10	99313292	99313628	337	14.88	4.15010	2.66494	1.77763	C694PACXX_7_7105.sorted.filtered_peak_3266
chr10	99393097	99393749	653	31.07	12.09244	4.05888	9.29327	C694PACXX_7_7105.sorted.filtered_peak_3267
chr10	99400003	99400728	726	63.86	31.20904	5.54755	27.87657	C694PACXX_7_7105.sorted.filtered_peak_3268
chr10	99408542	99409256	715	19.71	5.81280	2.97816	3.30368	C694PACXX_7_7105.sorted.filtered_peak_3269
chr10	99446400	99447450	1051	41.37	15.39340	3.90226	12.54042	C694PACXX_7_7105.sorted.filtered_peak_3270
chr10	99461203	99461456	254	18.69	6.36162	3.30458	3.79293	C694PACXX_7_7105.sorted.filtered_peak_3271
chr10	99473754	99474385	632	25.64	7.16599	3.00485	4.58813	C694PACXX_7_7105.sorted.filtered_peak_3272
chr10	99496586	99497506	921	40.75	15.35978	3.96064	12.49146	C694PACXX_7_7105.sorted.filtered_peak_3273
chr10	99609293	99610091	799	21.72	6.38087	3.03128	3.83729	C694PACXX_7_7105.sorted.filtered_peak_3274
chr10	99629103	99629566	464	26.82	8.28082	3.31062	5.61504	C694PACXX_7_7105.sorted.filtered_peak_3275
chr10	99674409	99674832	424	18.59	4.28106	2.48748	1.90679	C694PACXX_7_7105.sorted.filtered_peak_3276
chr10	99894036	99894997	962	34.33	11.82417	3.68632	9.05259	C694PACXX_7_7105.sorted.filtered_peak_3277
chr10	100206333	100207224	892	26.02	8.20171	3.30274	5.56581	C694PACXX_7_7105.sorted.filtered_peak_3278
chr10	100227333	100228076	744	21.26	5.50478	2.74347	3.03713	C694PACXX_7_7105.sorted.filtered_peak_3279
chr10	100424131	100424481	351	14.86	4.06074	2.62672	1.71611	C694PACXX_7_7105.sorted.filtered_peak_3280
chr10	100993797	100994249	453	15.25	3.39423	2.31498	1.14616	C694PACXX_7_7105.sorted.filtered_peak_3281
chr10	101190232	101190868	637	61.28	30.73640	5.72256	27.40634	C694PACXX_7_7105.sorted.filtered_peak_3282
chr10	101315620	101316052	433	23.78	7.49955	3.26087	4.88956	C694PACXX_7_7105.sorted.filtered_peak_3283
chr10	101380073	101381138	1066	84.39	34.01917	4.63851	30.60248	C694PACXX_7_7105.sorted.filtered_peak_3284
chr10	101418772	101419520	749	33.56	13.33669	4.11357	10.52250	C694PACXX_7_7105.sorted.filtered_peak_3285
chr10	101491613	101492590	978	38.58	16.25904	4.44036	13.33927	C694PACXX_7_7105.sorted.filtered_peak_3286
chr10	101605735	101606055	321	15.54	4.00223	2.55506	1.65437	C694PACXX_7_7105.sorted.filtered_peak_3287
chr10	101769297	101769984	688	31.93	12.03514	3.93251	9.24667	C694PACXX_7_7105.sorted.filtered_peak_3288
chr10	101805811	101806067	257	18.60	6.31183	3.28886	3.74862	C694PACXX_7_7105.sorted.filtered_peak_3289
chr10	101945449	101946227	779	37.05	12.79902	3.71362	9.99582	C694PACXX_7_7105.sorted.filtered_peak_3290
chr10	101989038	101989634	597	23.84	7.52252	3.26152	4.91262	C694PACXX_7_7105.sorted.filtered_peak_3291
chr10	102027049	102027624	576	18.46	5.73896	3.03244	3.24590	C694PACXX_7_7105.sorted.filtered_peak_3292
chr10	102045863	102046817	955	35.07	11.19640	3.48074	8.43235	C694PACXX_7_7105.sorted.filtered_peak_3293
chr10	102106562	102106950	389	28.04	6.99984	2.83871	4.41993	C694PACXX_7_7105.sorted.filtered_peak_3294
chr10	102130509	102131118	610	22.82	3.91115	2.18103	1.58433	C694PACXX_7_7105.sorted.filtered_peak_3295
chr10	102132821	102134031	1211	26.61	5.80147	2.55793	3.31216	C694PACXX_7_7105.sorted.filtered_peak_3296
chr10	102193496	102193836	341	19.10	6.69368	3.37212	4.12199	C694PACXX_7_7105.sorted.filtered_peak_3297
chr10	102241289	102241676	388	28.91	8.64323	3.26481	5.96796	C694PACXX_7_7105.sorted.filtered_peak_3298
chr10	102242075	102242597	523	20.49	4.06614	2.31753	1.72055	C694PACXX_7_7105.sorted.filtered_peak_3299
chr10	102270734	102271090	357	24.54	5.59628	2.62836	3.09202	C694PACXX_7_7105.sorted.filtered_peak_3300
chr10	102289430	102289957	528	32.99	11.34507	3.63884	8.60486	C694PACXX_7_7105.sorted.filtered_peak_3301
chr10	102295360	102296043	684	44.23	16.69991	4.09554	13.76145	C694PACXX_7_7105.sorted.filtered_peak_3302
chr10	102321788	102322089	302	16.81	3.99146	2.47668	1.65298	C694PACXX_7_7105.sorted.filtered_peak_3303
chr10	102672151	102673323	1173	43.41	14.06945	3.66859	11.19306	C694PACXX_7_7105.sorted.filtered_peak_3304
chr10	102746893	102747435	543	31.06	10.57904	3.65975	7.82402	C694PACXX_7_7105.sorted.filtered_peak_3305
chr10	102756827	102757788	962	31.37	5.79716	2.39745	3.29049	C694PACXX_7_7105.sorted.filtered_peak_3306
chr10	102758937	102759505	569	33.37	6.38818	2.45825	3.85138	C694PACXX_7_7105.sorted.filtered_peak_3307
chr10	102790746	102791456	711	40.59	13.40525	3.68878	10.55834	C694PACXX_7_7105.sorted.filtered_peak_3308
chr10	102791787	102792633	847	29.65	6.61788	2.64823	4.07179	C694PACXX_7_7105.sorted.filtered_peak_3309
chr10	102802443	102802811	369	34.22	10.94425	3.54514	8.17226	C694PACXX_7_7105.sorted.filtered_peak_3310
chr10	102819876	102821268	1393	46.17	14.34744	3.45891	11.50792	C694PACXX_7_7105.sorted.filtered_peak_3311
chr10	102827456	102827855	400	21.32	4.93817	2.57483	2.49266	C694PACXX_7_7105.sorted.filtered_peak_3312
chr10	102901851	102902306	456	17.40	3.97547	2.43442	1.63820	C694PACXX_7_7105.sorted.filtered_peak_3313
chr10	102921450	102921842	393	20.60	6.27728	3.09566	3.72686	C694PACXX_7_7105.sorted.filtered_peak_3314
chr10	103102510	103102759	250	16.45	5.03378	2.92821	2.57367	C694PACXX_7_7105.sorted.filtered_peak_3315
chr10	103113377	103114363	987	60.97	28.43452	5.09429	25.17842	C694PACXX_7_7105.sorted.filtered_peak_3316
chr10	103213605	103214347	743	17.17	4.36792	2.59470	1.98958	C694PACXX_7_7105.sorted.filtered_peak_3317
chr10	103329623	103330288	666	21.81	5.07817	2.59042	2.62633	C694PACXX_7_7105.sorted.filtered_peak_3318
chr10	103347618	103348287	670	32.32	12.52479	3.98916	9.73736	C694PACXX_7_7105.sorted.filtered_peak_3319
chr10	103453832	103455130	1299	26.58	7.56450	3.06574	4.95911	C694PACXX_7_7105.sorted.filtered_peak_3320
chr10	103540889	103541193	305	23.85	4.76108	2.40548	2.32859	C694PACXX_7_7105.sorted.filtered_peak_3321
chr10	103577808	103578957	1150	76.94	31.38195	4.49950	28.05497	C694PACXX_7_7105.sorted.filtered_peak_3322
chr10	103590188	103590947	760	48.29	14.44974	3.53859	11.54702	C694PACXX_7_7105.sorted.filtered_peak_3323
chr10	103618564	103618944	381	19.98	7.25101	3.52068	4.64306	C694PACXX_7_7105.sorted.filtered_peak_3324
chr10	103733244	103733493	250	17.59	4.96565	2.82019	2.51227	C694PACXX_7_7105.sorted.filtered_peak_3325
chr10	103769631	103769912	282	17.22	4.62741	2.70633	2.21028	C694PACXX_7_7105.sorted.filtered_peak_3326
chr10	103815404	103816245	842	47.06	20.82164	4.91985	17.73286	C694PACXX_7_7105.sorted.filtered_peak_3327
chr10	103824693	103825503	811	36.95	11.73817	3.45847	8.97307	C694PACXX_7_7105.sorted.filtered_peak_3328
chr10	103832676	103833096	421	16.87	3.62854	2.32716	1.34318	C694PACXX_7_7105.sorted.filtered_peak_3329
chr10	103874610	103875024	415	31.75	7.00818	2.66809	4.43018	C694PACXX_7_7105.sorted.filtered_peak_3330
chr10	103879778	103880570	793	40.42	11.09709	3.22533	8.31660	C694PACXX_7_7105.sorted.filtered_peak_3331
chr10	103892232	103893138	907	61.15	24.85345	4.68108	21.65334	C694PACXX_7_7105.sorted.filtered_peak_3332
chr10	103911622	103912474	853	67.20	28.35016	4.73346	25.09515	C694PACXX_7_7105.sorted.filtered_peak_3333
chr10	103929006	103929513	508	16.47	5.03547	2.93171	2.57106	C694PACXX_7_7105.sorted.filtered_peak_3334
chr10	103948682	103949310	629	15.23	4.24440	2.67694	1.88141	C694PACXX_7_7105.sorted.filtered_peak_3335
chr10	103985804	103986211	408	27.17	7.06630	2.90844	4.48010	C694PACXX_7_7105.sorted.filtered_peak_3336
chr10	104001189	104001582	394	34.08	5.98448	2.35191	3.47169	C694PACXX_7_7105.sorted.filtered_peak_3337
chr10	104004840	104005629	790	67.82	28.83291	4.70800	25.58236	C694PACXX_7_7105.sorted.filtered_peak_3338
chr10	104082660	104083061	402	24.91	10.12177	4.02839	7.40285	C694PACXX_7_7105.sorted.filtered_peak_3339
chr10	104153692	104154569	878	71.93	24.22510	3.95946	21.05939	C694PACXX_7_7105.sorted.filtered_peak_3340
chr10	104155144	104155454	311	39.93	5.07073	2.03621	2.61710	C694PACXX_7_7105.sorted.filtered_peak_3341
chr10	104159174	104159510	337	40.34	7.81192	2.55951	5.17492	C694PACXX_7_7105.sorted.filtered_peak_3342
chr10	104180435	104181464	1030	56.38	15.95902	3.32005	13.05120	C694PACXX_7_7105.sorted.filtered_peak_3343
chr10	104191995	104192671	677	35.90	11.21198	3.44473	8.44650	C694PACXX_7_7105.sorted.filtered_peak_3344
chr10	104209382	104210901	1520	37.12	10.60741	3.16348	7.90410	C694PACXX_7_7105.sorted.filtered_peak_3345
chr10	104220668	104221291	624	28.96	11.26639	3.97364	8.50642	C694PACXX_7_7105.sorted.filtered_peak_3346
chr10	104238674	104238982	309	20.10	6.20903	3.10505	3.66866	C694PACXX_7_7105.sorted.filtered_peak_3347
chr10	104261656	104262879	1224	83.78	25.97940	3.79314	22.74355	C694PACXX_7_7105.sorted.filtered_peak_3348
chr10	104263409	104263884	476	65.53	14.84424	2.93810	11.94270	C694PACXX_7_7105.sorted.filtered_peak_3349
chr10	104401794	104402328	535	56.09	12.59973	2.85870	9.79065	C694PACXX_7_7105.sorted.filtered_peak_3350
chr10	104403625	104404239	615	42.61	4.71524	1.92635	2.29789	C694PACXX_7_7105.sorted.filtered_peak_3351
chr10	104405908	104406333	426	49.47	6.41244	2.10568	3.85635	C694PACXX_7_7105.sorted.filtered_peak_3352
chr10	104420759	104421593	835	27.13	7.58528	3.07493	4.95871	C694PACXX_7_7105.sorted.filtered_peak_3353
chr10	104473551	104474759	1209	53.32	17.26131	3.56499	14.32595	C694PACXX_7_7105.sorted.filtered_peak_3354
chr10	104488976	104489349	374	17.70	4.69859	2.69164	2.28657	C694PACXX_7_7105.sorted.filtered_peak_3355
chr10	104503073	104504183	1111	57.22	25.25120	4.59501	22.13052	C694PACXX_7_7105.sorted.filtered_peak_3356
chr10	104594540	104595043	504	17.48	4.70178	2.71093	2.28540	C694PACXX_7_7105.sorted.filtered_peak_3357
chr10	104613795	104614430	636	47.76	24.21872	5.90371	21.01502	C694PACXX_7_7105.sorted.filtered_peak_3358
chr10	104677243	104678459	1217	75.25	28.62060	4.36042	25.33770	C694PACXX_7_7105.sorted.filtered_peak_3359
chr10	104813441	104814484	1044	27.59	9.82844	3.65499	7.13295	C694PACXX_7_7105.sorted.filtered_peak_3360
chr10	104919723	104919998	276	14.89	4.15778	2.66634	1.78662	C694PACXX_7_7105.sorted.filtered_peak_3361
chr10	104952278	104953315	1038	26.72	8.03741	3.16238	5.42234	C694PACXX_7_7105.sorted.filtered_peak_3362
chr10	105110395	105111276	882	24.34	8.43094	3.47508	5.80083	C694PACXX_7_7105.sorted.filtered_peak_3363
chr10	105127446	105128661	1216	37.17	14.46557	4.27780	11.55476	C694PACXX_7_7105.sorted.filtered_peak_3364
chr10	105155812	105156573	762	40.63	16.09250	4.27043	13.16529	C694PACXX_7_7105.sorted.filtered_peak_3365
chr10	105211835	105212339	505	23.91	7.04921	3.09176	4.47168	C694PACXX_7_7105.sorted.filtered_peak_3366
chr10	105230778	105231412	635	38.90	14.14277	3.94927	11.28175	C694PACXX_7_7105.sorted.filtered_peak_3367
chr10	105245524	105245775	252	22.63	8.02429	3.58456	5.36571	C694PACXX_7_7105.sorted.filtered_peak_3368
chr10	105264098	105264441	344	30.55	10.22244	3.61553	7.47125	C694PACXX_7_7105.sorted.filtered_peak_3369
chr10	105344094	105344888	795	21.90	5.61957	2.75746	3.13509	C694PACXX_7_7105.sorted.filtered_peak_3370
chr10	105419790	105420206	417	23.83	5.14431	2.52618	2.67290	C694PACXX_7_7105.sorted.filtered_peak_3371
chr10	105420781	105421030	250	23.18	4.84856	2.45456	2.41898	C694PACXX_7_7105.sorted.filtered_peak_3372
chr10	105437761	105438263	503	22.45	7.46734	3.31328	4.88941	C694PACXX_7_7105.sorted.filtered_peak_3373
chr10	105451281	105451563	283	20.37	3.58992	2.16558	1.30809	C694PACXX_7_7105.sorted.filtered_peak_3374
chr10	105456177	105456589	413	28.85	7.64524	2.98058	5.02351	C694PACXX_7_7105.sorted.filtered_peak_3375
chr10	105472639	105472907	269	21.02	5.26182	2.71106	2.77966	C694PACXX_7_7105.sorted.filtered_peak_3376
chr10	105531998	105532605	608	24.19	7.42350	3.22019	4.80556	C694PACXX_7_7105.sorted.filtered_peak_3377
chr10	105560427	105560952	526	26.05	7.61970	3.12530	5.01128	C694PACXX_7_7105.sorted.filtered_peak_3378
chr10	105668023	105668444	422	33.48	9.67776	3.24150	6.96772	C694PACXX_7_7105.sorted.filtered_peak_3379
chr10	105670760	105671020	261	25.83	5.19347	2.45459	2.71697	C694PACXX_7_7105.sorted.filtered_peak_3380
chr10	105677549	105678495	947	53.42	18.61972	3.89410	15.62675	C694PACXX_7_7105.sorted.filtered_peak_3381
chr10	105726519	105727445	927	35.07	11.24024	3.45465	8.49216	C694PACXX_7_7105.sorted.filtered_peak_3382
chr10	105743189	105743662	474	23.48	7.87736	3.41825	5.24803	C694PACXX_7_7105.sorted.filtered_peak_3383
chr10	105880834	105882141	1308	67.55	28.16876	4.53645	24.93742	C694PACXX_7_7105.sorted.filtered_peak_3384
chr10	105991785	105992569	785	34.44	15.56461	4.68048	12.66092	C694PACXX_7_7105.sorted.filtered_peak_3385
chr10	106006653	106006963	311	17.59	5.25959	2.90879	2.81165	C694PACXX_7_7105.sorted.filtered_peak_3386
chr10	106015386	106015670	285	17.66	3.60606	2.28120	1.32346	C694PACXX_7_7105.sorted.filtered_peak_3387
chr10	106028333	106029175	843	49.45	19.03976	4.24178	16.03502	C694PACXX_7_7105.sorted.filtered_peak_3388
chr10	106050961	106051566	606	23.20	8.07743	3.45638	5.46174	C694PACXX_7_7105.sorted.filtered_peak_3389
chr10	106089002	106089371	370	21.12	3.89404	2.23695	1.56911	C694PACXX_7_7105.sorted.filtered_peak_3390
chr10	106097633	106098651	1019	39.21	10.84394	3.13838	8.12189	C694PACXX_7_7105.sorted.filtered_peak_3391
chr10	106113167	106113685	519	45.62	16.39911	4.03273	13.44708	C694PACXX_7_7105.sorted.filtered_peak_3392
chr10	106340575	106340840	266	17.28	5.24337	2.95406	2.76822	C694PACXX_7_7105.sorted.filtered_peak_3393
chr10	109314151	109314504	354	14.19	3.77953	2.54845	1.45393	C694PACXX_7_7105.sorted.filtered_peak_3394
chr10	111674755	111675152	398	17.51	4.07542	2.46604	1.72623	C694PACXX_7_7105.sorted.filtered_peak_3395
chr10	111683035	111683567	533	39.59	15.02360	4.15005	12.12451	C694PACXX_7_7105.sorted.filtered_peak_3396
chr10	111693666	111694082	417	17.71	4.76941	2.72828	2.33739	C694PACXX_7_7105.sorted.filtered_peak_3397
chr10	111767335	111768261	927	48.03	13.81175	3.37163	10.95369	C694PACXX_7_7105.sorted.filtered_peak_3398
chr10	111827927	111828202	276	21.72	4.93767	2.55362	2.49475	C694PACXX_7_7105.sorted.filtered_peak_3399
chr10	111836444	111837080	637	22.27	3.89304	2.19553	1.56579	C694PACXX_7_7105.sorted.filtered_peak_3400
chr10	111846327	111846621	295	18.46	4.71631	2.65550	2.29812	C694PACXX_7_7105.sorted.filtered_peak_3401
chr10	111897085	111897334	250	15.47	3.48934	2.34229	1.22639	C694PACXX_7_7105.sorted.filtered_peak_3402
chr10	111916386	111917093	708	28.78	8.27713	3.14111	5.63067	C694PACXX_7_7105.sorted.filtered_peak_3403
chr10	111970654	111971301	648	43.14	8.91290	2.62889	6.25923	C694PACXX_7_7105.sorted.filtered_peak_3404
chr10	111985407	111986617	1211	46.73	12.12419	3.13013	9.31342	C694PACXX_7_7105.sorted.filtered_peak_3405
chr10	112064208	112065141	934	44.17	15.18738	3.79414	12.29105	C694PACXX_7_7105.sorted.filtered_peak_3406
chr10	112071129	112071402	274	15.51	3.51188	2.34971	1.24279	C694PACXX_7_7105.sorted.filtered_peak_3407
chr10	112095069	112095368	300	21.34	8.02340	3.69314	5.37743	C694PACXX_7_7105.sorted.filtered_peak_3408
chr10	112174028	112174895	868	43.66	14.80107	3.65820	11.95195	C694PACXX_7_7105.sorted.filtered_peak_3409
chr10	112208483	112208793	311	18.53	5.69462	3.01405	3.20095	C694PACXX_7_7105.sorted.filtered_peak_3410
chr10	112257185	112258100	916	58.98	17.51414	3.37294	14.58376	C694PACXX_7_7105.sorted.filtered_peak_3411
chr10	112263842	112264096	255	33.96	6.86566	2.57864	4.27113	C694PACXX_7_7105.sorted.filtered_peak_3412
chr10	112282194	112282501	308	14.94	3.88391	2.54481	1.55409	C694PACXX_7_7105.sorted.filtered_peak_3413
chr10	112326979	112327877	899	57.33	23.52071	4.72046	20.35435	C694PACXX_7_7105.sorted.filtered_peak_3414
chr10	112431710	112432494	785	25.07	7.90681	3.32626	5.26115	C694PACXX_7_7105.sorted.filtered_peak_3415
chr10	112533726	112534596	871	43.54	15.73105	4.07843	12.78783	C694PACXX_7_7105.sorted.filtered_peak_3416
chr10	112543275	112543587	313	18.44	4.14788	2.44570	1.78863	C694PACXX_7_7105.sorted.filtered_peak_3417
chr10	112562391	112562781	391	24.03	6.87928	3.03795	4.30442	C694PACXX_7_7105.sorted.filtered_peak_3418
chr10	112602816	112603117	302	17.88	4.41781	2.58044	2.02428	C694PACXX_7_7105.sorted.filtered_peak_3419
chr10	112617327	112617882	556	32.08	7.72713	2.81193	5.11866	C694PACXX_7_7105.sorted.filtered_peak_3420
chr10	112620396	112620774	379	33.08	6.12840	2.42074	3.59907	C694PACXX_7_7105.sorted.filtered_peak_3421
chr10	112624332	112624943	612	38.20	8.08116	2.68001	5.42960	C694PACXX_7_7105.sorted.filtered_peak_3422
chr10	112631276	112632139	864	42.45	10.61512	2.98811	7.87838	C694PACXX_7_7105.sorted.filtered_peak_3423
chr10	112632448	112632813	366	32.22	5.48448	2.30094	2.99419	C694PACXX_7_7105.sorted.filtered_peak_3424
chr10	112678286	112679641	1356	69.86	23.90008	3.86721	20.75222	C694PACXX_7_7105.sorted.filtered_peak_3425
chr10	112752934	112753345	412	15.45	4.07415	2.58830	1.72520	C694PACXX_7_7105.sorted.filtered_peak_3426
chr10	113943158	113943728	571	35.91	13.60408	3.94862	10.79091	C694PACXX_7_7105.sorted.filtered_peak_3427
chr10	114134649	114134898	250	18.40	3.87375	2.34414	1.55492	C694PACXX_7_7105.sorted.filtered_peak_3428
chr10	114135185	114135449	265	21.98	5.41444	2.70794	2.92032	C694PACXX_7_7105.sorted.filtered_peak_3429
chr10	114135728	114136265	538	20.74	4.58458	2.48535	2.17347	C694PACXX_7_7105.sorted.filtered_peak_3430
chr10	114149152	114149558	407	19.14	5.08932	2.75719	2.62967	C694PACXX_7_7105.sorted.filtered_peak_3431
chr10	114206524	114207348	825	34.40	12.18154	3.82880	9.37802	C694PACXX_7_7105.sorted.filtered_peak_3432
chr10	115145006	115145255	250	21.34	6.13926	2.99950	3.59426	C694PACXX_7_7105.sorted.filtered_peak_3433
chr10	115323228	115323547	320	18.76	4.73373	2.63711	2.31976	C694PACXX_7_7105.sorted.filtered_peak_3434
chr10	115439010	115440193	1184	28.32	9.14937	3.34239	6.48949	C694PACXX_7_7105.sorted.filtered_peak_3435
chr10	115614196	115614989	794	24.88	5.71859	2.61487	3.23731	C694PACXX_7_7105.sorted.filtered_peak_3436
chr10	115720461	115720711	251	26.94	4.51200	2.21889	2.11040	C694PACXX_7_7105.sorted.filtered_peak_3437
chr10	115720990	115721802	813	46.05	14.85370	3.69106	11.95253	C694PACXX_7_7105.sorted.filtered_peak_3438
chr10	115933490	115934572	1083	36.21	11.48575	3.46901	8.72433	C694PACXX_7_7105.sorted.filtered_peak_3439
chr10	116231170	116231446	277	14.05	3.41629	2.39175	1.16943	C694PACXX_7_7105.sorted.filtered_peak_3440
chr10	116285883	116287063	1181	31.51	9.78323	3.33110	7.09041	C694PACXX_7_7105.sorted.filtered_peak_3441
chr10	116300847	116301484	638	55.42	19.68609	4.11484	16.63306	C694PACXX_7_7105.sorted.filtered_peak_3442
chr10	116304030	116304446	417	39.49	9.66232	2.96736	6.93550	C694PACXX_7_7105.sorted.filtered_peak_3443
chr10	116561117	116561710	594	24.58	7.54673	3.22697	4.92438	C694PACXX_7_7105.sorted.filtered_peak_3444
chr10	116568680	116569067	388	20.79	5.45673	2.77969	2.97585	C694PACXX_7_7105.sorted.filtered_peak_3445
chr10	116581154	116582065	912	30.14	8.17286	3.04126	5.52695	C694PACXX_7_7105.sorted.filtered_peak_3446
chr10	116582411	116582732	322	22.56	4.38280	2.33114	2.00684	C694PACXX_7_7105.sorted.filtered_peak_3447
chr10	116616027	116616319	293	19.30	5.67245	2.97191	3.16059	C694PACXX_7_7105.sorted.filtered_peak_3448
chr10	116616658	116617020	363	16.19	3.98900	2.50426	1.65755	C694PACXX_7_7105.sorted.filtered_peak_3449
chr10	116697592	116698508	917	26.61	7.97375	3.10889	5.39544	C694PACXX_7_7105.sorted.filtered_peak_3450
chr10	118547423	118547855	433	16.68	4.14079	2.54212	1.77789	C694PACXX_7_7105.sorted.filtered_peak_3451
chr10	118934493	118934845	353	16.83	3.94671	2.45685	1.61586	C694PACXX_7_7105.sorted.filtered_peak_3452
chr10	118935494	118935778	285	19.42	5.48578	2.88593	2.99489	C694PACXX_7_7105.sorted.filtered_peak_3453
chr10	118976088	118976440	353	19.81	4.60372	2.54073	2.18980	C694PACXX_7_7105.sorted.filtered_peak_3454
chr10	119133320	119133773	454	29.28	6.07117	2.52534	3.56741	C694PACXX_7_7105.sorted.filtered_peak_3455
chr10	119134623	119135403	781	41.57	12.51373	3.41315	9.70003	C694PACXX_7_7105.sorted.filtered_peak_3456
chr10	119412566	119413024	459	22.88	6.69210	3.06470	4.12598	C694PACXX_7_7105.sorted.filtered_peak_3457
chr10	119805922	119806680	759	48.32	20.22354	4.63780	17.18499	C694PACXX_7_7105.sorted.filtered_peak_3458
chr10	120101474	120102199	726	33.56	12.50397	3.86380	9.73088	C694PACXX_7_7105.sorted.filtered_peak_3459
chr10	120218964	120219324	361	16.12	3.48147	2.30765	1.22403	C694PACXX_7_7105.sorted.filtered_peak_3460
chr10	120514052	120515115	1064	67.75	29.65121	4.84990	26.36528	C694PACXX_7_7105.sorted.filtered_peak_3461
chr10	120788764	120789478	715	27.56	6.35575	2.70671	3.79649	C694PACXX_7_7105.sorted.filtered_peak_3462
chr10	120789832	120790115	284	23.94	5.00178	2.47533	2.54633	C694PACXX_7_7105.sorted.filtered_peak_3463
chr10	120839586	120840788	1203	40.86	12.88594	3.50599	10.06065	C694PACXX_7_7105.sorted.filtered_peak_3464
chr10	120849986	120851049	1064	25.49	8.84822	3.49413	6.20484	C694PACXX_7_7105.sorted.filtered_peak_3465
chr10	120863041	120864003	963	27.70	8.32034	3.25757	5.66076	C694PACXX_7_7105.sorted.filtered_peak_3466
chr10	120879881	120880397	517	18.55	6.28351	3.28049	3.72270	C694PACXX_7_7105.sorted.filtered_peak_3467
chr10	120891212	120891866	655	23.63	7.20609	3.20261	4.59453	C694PACXX_7_7105.sorted.filtered_peak_3468
chr10	120924706	120925541	836	42.07	16.13512	4.17136	13.21282	C694PACXX_7_7105.sorted.filtered_peak_3469
chr10	120937718	120938702	985	37.96	15.62238	4.34328	12.72741	C694PACXX_7_7105.sorted.filtered_peak_3470
chr10	120966187	120967220	1034	49.91	13.09473	3.12371	10.26232	C694PACXX_7_7105.sorted.filtered_peak_3471
chr10	120967402	120967731	330	31.06	3.72424	1.91910	1.42307	C694PACXX_7_7105.sorted.filtered_peak_3472
chr10	120994899	120995240	342	15.73	4.17023	2.61015	1.80957	C694PACXX_7_7105.sorted.filtered_peak_3473
chr10	121028193	121028972	780	33.02	9.64431	3.22476	6.94569	C694PACXX_7_7105.sorted.filtered_peak_3474
chr10	121060952	121061222	271	26.11	4.62137	2.27567	2.21094	C694PACXX_7_7105.sorted.filtered_peak_3475
chr10	121065349	121066344	996	39.65	9.82425	2.93064	7.12119	C694PACXX_7_7105.sorted.filtered_peak_3476
chr10	121073211	121073528	318	21.43	4.08909	2.28924	1.73715	C694PACXX_7_7105.sorted.filtered_peak_3477
chr10	121074802	121075400	599	23.53	5.04537	2.49015	2.60736	C694PACXX_7_7105.sorted.filtered_peak_3478
chr10	121092806	121093115	310	16.64	3.75858	2.39119	1.45547	C694PACXX_7_7105.sorted.filtered_peak_3479
chr10	121100957	121101305	349	21.94	7.00182	3.22868	4.42256	C694PACXX_7_7105.sorted.filtered_peak_3480
chr10	121248970	121249530	561	24.87	7.65573	3.25335	5.02596	C694PACXX_7_7105.sorted.filtered_peak_3481
chr10	121261649	121262432	784	25.70	7.26325	2.99867	4.70350	C694PACXX_7_7105.sorted.filtered_peak_3482
chr10	121275943	121276614	672	22.56	5.48132	2.67998	3.00009	C694PACXX_7_7105.sorted.filtered_peak_3483
chr10	121277203	121277670	468	20.19	4.37236	2.43533	1.99038	C694PACXX_7_7105.sorted.filtered_peak_3484
chr10	121301653	121303223	1571	33.29	7.70353	2.78338	5.07467	C694PACXX_7_7105.sorted.filtered_peak_3485
chr10	121355512	121355781	270	29.84	4.71161	2.18506	2.28947	C694PACXX_7_7105.sorted.filtered_peak_3486
chr10	121356054	121356897	844	66.16	27.41602	4.76633	24.15209	C694PACXX_7_7105.sorted.filtered_peak_3487
chr10	121402091	121402647	557	22.16	7.41671	3.33027	4.82486	C694PACXX_7_7105.sorted.filtered_peak_3488
chr10	121410395	121411203	809	32.23	8.06373	2.89116	5.43838	C694PACXX_7_7105.sorted.filtered_peak_3489
chr10	121423333	121423779	447	24.59	7.70012	3.25789	5.08397	C694PACXX_7_7105.sorted.filtered_peak_3490
chr10	121446065	121446859	795	20.36	5.99520	3.00734	3.46759	C694PACXX_7_7105.sorted.filtered_peak_3491
chr10	121452781	121453162	382	23.66	8.86053	3.74918	6.18334	C694PACXX_7_7105.sorted.filtered_peak_3492
chr10	121463935	121464356	422	19.19	4.48867	2.53266	2.08593	C694PACXX_7_7105.sorted.filtered_peak_3493
chr10	121484977	121486016	1040	55.79	22.49116	4.46599	19.38280	C694PACXX_7_7105.sorted.filtered_peak_3494
chr10	121510157	121510443	287	17.54	5.31239	2.94645	2.84692	C694PACXX_7_7105.sorted.filtered_peak_3495
chr10	121567455	121567839	385	17.64	5.43963	2.98119	2.97101	C694PACXX_7_7105.sorted.filtered_peak_3496
chr10	121631905	121633047	1143	40.09	12.64039	3.51398	9.82696	C694PACXX_7_7105.sorted.filtered_peak_3497
chr10	121651837	121652560	724	35.02	14.37880	4.29051	11.51717	C694PACXX_7_7105.sorted.filtered_peak_3498
chr10	122610483	122611550	1068	20.08	7.28145	3.53536	4.66366	C694PACXX_7_7105.sorted.filtered_peak_3499
chr10	122708493	122708946	454	19.75	5.94929	3.04026	3.41991	C694PACXX_7_7105.sorted.filtered_peak_3500
chr10	123357846	123358368	523	21.82	6.38015	3.00318	3.85208	C694PACXX_7_7105.sorted.filtered_peak_3501
chr10	123686907	123687978	1072	32.89	11.39787	3.68563	8.62613	C694PACXX_7_7105.sorted.filtered_peak_3502
chr10	123734022	123734933	912	31.15	10.93799	3.81144	8.14655	C694PACXX_7_7105.sorted.filtered_peak_3503
chr10	124133788	124134898	1111	34.38	10.74049	3.36622	8.02010	C694PACXX_7_7105.sorted.filtered_peak_3504
chr10	124250756	124251106	351	19.44	4.87637	2.64841	2.45240	C694PACXX_7_7105.sorted.filtered_peak_3505
chr10	124275355	124275820	466	18.08	4.86148	2.73833	2.42298	C694PACXX_7_7105.sorted.filtered_peak_3506
chr10	124638828	124639634	807	47.64	19.38004	4.45163	16.36824	C694PACXX_7_7105.sorted.filtered_peak_3507
chr10	124713470	124714200	731	53.94	22.75536	4.66567	19.64050	C694PACXX_7_7105.sorted.filtered_peak_3508
chr10	124739767	124740331	565	65.04	32.59832	6.04024	29.17858	C694PACXX_7_7105.sorted.filtered_peak_3509
chr10	124767793	124768966	1174	41.21	13.28056	3.49763	10.46857	C694PACXX_7_7105.sorted.filtered_peak_3510
chr10	124802674	124803116	443	14.64	4.01533	2.62162	1.66439	C694PACXX_7_7105.sorted.filtered_peak_3511
chr10	124913476	124914395	920	60.83	22.70573	4.00085	19.65410	C694PACXX_7_7105.sorted.filtered_peak_3512
chr10	124920037	124920418	382	26.12	7.65598	3.14016	5.04349	C694PACXX_7_7105.sorted.filtered_peak_3513
chr10	125754085	125754471	387	19.94	6.50089	3.21320	3.94791	C694PACXX_7_7105.sorted.filtered_peak_3514
chr10	126043452	126043774	323	16.20	4.51539	2.72788	2.11155	C694PACXX_7_7105.sorted.filtered_peak_3515
chr10	126077468	126078144	677	36.36	13.11971	3.79451	10.31935	C694PACXX_7_7105.sorted.filtered_peak_3516
chr10	126092071	126092404	334	17.51	5.47178	3.01833	2.98946	C694PACXX_7_7105.sorted.filtered_peak_3517
chr10	126106964	126107960	997	43.01	16.18820	3.90030	13.33644	C694PACXX_7_7105.sorted.filtered_peak_3518
chr10	126150036	126150819	784	48.53	21.85157	5.02905	18.75450	C694PACXX_7_7105.sorted.filtered_peak_3519
chr10	126329914	126330216	303	24.05	5.59555	2.63613	3.10814	C694PACXX_7_7105.sorted.filtered_peak_3520
chr10	126336360	126336839	480	29.82	5.78291	2.45451	3.27080	C694PACXX_7_7105.sorted.filtered_peak_3521
chr10	126337216	126337473	258	27.84	4.72333	2.24683	2.30198	C694PACXX_7_7105.sorted.filtered_peak_3522
chr10	126377200	126378091	892	43.28	14.64177	3.69864	11.79060	C694PACXX_7_7105.sorted.filtered_peak_3523
chr10	126406782	126407119	338	30.91	6.60422	2.60838	4.04403	C694PACXX_7_7105.sorted.filtered_peak_3524
chr10	126407855	126408307	453	30.85	5.69344	2.39065	3.19412	C694PACXX_7_7105.sorted.filtered_peak_3525
chr10	126411766	126412256	491	29.99	6.54021	2.63456	3.98408	C694PACXX_7_7105.sorted.filtered_peak_3526
chr10	126432519	126433331	813	44.40	10.94688	3.00532	8.18048	C694PACXX_7_7105.sorted.filtered_peak_3527
chr10	126480047	126480912	866	38.79	16.48149	4.58858	13.52815	C694PACXX_7_7105.sorted.filtered_peak_3528
chr10	126490147	126490720	574	27.38	10.88281	4.03373	8.12917	C694PACXX_7_7105.sorted.filtered_peak_3529
chr10	126604919	126606103	1185	40.97	12.73336	3.41907	9.93903	C694PACXX_7_7105.sorted.filtered_peak_3530
chr10	126703875	126704136	262	20.44	5.37044	2.77711	2.88864	C694PACXX_7_7105.sorted.filtered_peak_3531
chr10	127407428	127408629	1202	51.24	23.01113	4.70709	19.93872	C694PACXX_7_7105.sorted.filtered_peak_3532
chr10	127511402	127512435	1034	53.02	20.80167	4.26873	17.77512	C694PACXX_7_7105.sorted.filtered_peak_3533
chr10	127574473	127575511	1039	47.08	6.61642	2.17560	4.05186	C694PACXX_7_7105.sorted.filtered_peak_3534
chr10	127584561	127586201	1641	54.37	6.81379	2.04932	4.27754	C694PACXX_7_7105.sorted.filtered_peak_3535
chr10	127593781	127594458	678	34.75	14.22666	4.37653	11.34169	C694PACXX_7_7105.sorted.filtered_peak_3536
chr10	127730447	127730755	309	15.97	3.68277	2.39518	1.38894	C694PACXX_7_7105.sorted.filtered_peak_3537
chr10	129092034	129092460	427	14.48	3.60568	2.44904	1.32423	C694PACXX_7_7105.sorted.filtered_peak_3538
chr10	129809638	129810153	516	26.16	8.10225	3.24084	5.48749	C694PACXX_7_7105.sorted.filtered_peak_3539
chr10	129845466	129846005	540	29.59	6.65072	2.65080	4.10965	C694PACXX_7_7105.sorted.filtered_peak_3540
chr10	129846216	129846999	784	27.59	5.54268	2.46140	3.06171	C694PACXX_7_7105.sorted.filtered_peak_3541
chr10	129924413	129925219	807	32.06	9.74435	3.28164	7.05044	C694PACXX_7_7105.sorted.filtered_peak_3542
chr10	129948262	129948793	532	20.66	5.52395	2.81617	3.03021	C694PACXX_7_7105.sorted.filtered_peak_3543
chr10	129978855	129979500	646	17.51	4.14966	2.49441	1.79344	C694PACXX_7_7105.sorted.filtered_peak_3544
chr10	129985816	129986085	270	17.09	5.24422	2.96582	2.77390	C694PACXX_7_7105.sorted.filtered_peak_3545
chr10	130008446	130009224	779	28.35	7.12698	2.87611	4.52598	C694PACXX_7_7105.sorted.filtered_peak_3546
chr10	130010262	130010690	429	23.40	4.65497	2.38750	2.23941	C694PACXX_7_7105.sorted.filtered_peak_3547
chr10	131264924	131265746	823	29.42	9.65305	3.40020	6.98726	C694PACXX_7_7105.sorted.filtered_peak_3548
chr10	131762354	131762673	320	18.29	3.85898	2.34706	1.53615	C694PACXX_7_7105.sorted.filtered_peak_3549
chr10	131908265	131909893	1629	78.79	29.22792	4.24817	25.94692	C694PACXX_7_7105.sorted.filtered_peak_3550
chr10	131925769	131926567	799	14.62	3.53115	2.40879	1.25664	C694PACXX_7_7105.sorted.filtered_peak_3551
chr10	131934444	131935122	679	31.40	11.92362	4.00694	9.12100	C694PACXX_7_7105.sorted.filtered_peak_3552
chr10	131988355	131988913	559	27.90	7.98765	3.11038	5.36525	C694PACXX_7_7105.sorted.filtered_peak_3553
chr10	133110007	133110573	567	27.18	5.70800	2.51840	3.21956	C694PACXX_7_7105.sorted.filtered_peak_3554
chr10	133786080	133786578	499	16.50	4.11122	2.53458	1.76220	C694PACXX_7_7105.sorted.filtered_peak_3555
chr10	133795127	133796201	1075	29.87	8.29659	2.99378	5.70385	C694PACXX_7_7105.sorted.filtered_peak_3556
chr10	133999226	133999555	330	19.09	3.98225	2.35070	1.65208	C694PACXX_7_7105.sorted.filtered_peak_3557
chr10	134000011	134000260	250	18.72	4.11493	2.42208	1.75098	C694PACXX_7_7105.sorted.filtered_peak_3558
chr10	134096781	134097150	370	15.10	4.27016	2.70223	1.88303	C694PACXX_7_7105.sorted.filtered_peak_3559
chr10	134120791	134121999	1209	37.54	11.42589	3.28322	8.70951	C694PACXX_7_7105.sorted.filtered_peak_3560
chr10	134145060	134145939	880	63.63	24.06586	4.11139	20.96466	C694PACXX_7_7105.sorted.filtered_peak_3561
chr10	134210676	134211287	612	21.48	3.75418	2.17976	1.45154	C694PACXX_7_7105.sorted.filtered_peak_3562
chr10	134260889	134261519	631	31.36	7.53454	2.78461	4.94585	C694PACXX_7_7105.sorted.filtered_peak_3563
chr10	134266375	134266980	606	30.25	7.68054	2.88791	5.07678	C694PACXX_7_7105.sorted.filtered_peak_3564
chr10	134350603	134351429	827	97.19	46.06833	5.59858	42.32120	C694PACXX_7_7105.sorted.filtered_peak_3565
chr10	134364960	134365251	292	16.17	4.03366	2.53105	1.68612	C694PACXX_7_7105.sorted.filtered_peak_3566
chr10	134775689	134776045	357	17.87	3.93715	2.39707	1.60882	C694PACXX_7_7105.sorted.filtered_peak_3567
chr10	135074788	135075759	972	33.41	6.79486	2.54693	4.23824	C694PACXX_7_7105.sorted.filtered_peak_3568
chr10	135088383	135088808	426	33.12	4.41936	2.03361	2.03696	C694PACXX_7_7105.sorted.filtered_peak_3569
chr10	135092090	135092712	623	38.21	7.10410	2.45358	4.52662	C694PACXX_7_7105.sorted.filtered_peak_3570
chr10	135121991	135123184	1194	54.01	16.93823	3.52382	14.02710	C694PACXX_7_7105.sorted.filtered_peak_3571
chr10	135132029	135132508	480	15.86	4.68267	2.82677	2.25402	C694PACXX_7_7105.sorted.filtered_peak_3572
chr10	135143351	135143600	250	17.69	4.22531	2.51225	1.86029	C694PACXX_7_7105.sorted.filtered_peak_3573
chr10	135148463	135149322	860	18.20	3.74679	2.30781	1.44765	C694PACXX_7_7105.sorted.filtered_peak_3574
chr10	135150269	135150657	389	22.75	6.12654	2.87557	3.60082	C694PACXX_7_7105.sorted.filtered_peak_3575
chr10	135171017	135171734	718	24.32	5.46025	2.57678	2.98723	C694PACXX_7_7105.sorted.filtered_peak_3576
chr10	135186750	135187325	576	32.89	9.22002	3.17889	6.51685	C694PACXX_7_7105.sorted.filtered_peak_3577
chr10	135191841	135193051	1211	32.34	7.52519	2.78300	4.90846	C694PACXX_7_7105.sorted.filtered_peak_3578
chr10	135202530	135203191	662	30.40	5.99487	2.45969	3.48822	C694PACXX_7_7105.sorted.filtered_peak_3579
chr10	135203382	135203796	415	29.80	4.87878	2.23305	2.43219	C694PACXX_7_7105.sorted.filtered_peak_3580
chr10	135207435	135208165	731	48.14	15.93833	3.64038	13.05306	C694PACXX_7_7105.sorted.filtered_peak_3581
chr10	135333659	135334160	502	20.84	7.28857	3.42177	4.69619	C694PACXX_7_7105.sorted.filtered_peak_3582
chr10	135500611	135500882	272	23.21	9.41432	4.06250	6.68509	C694PACXX_7_7105.sorted.filtered_peak_3583
chr11	189590	190385	796	38.41	10.43252	3.11729	7.70313	C694PACXX_7_7105.sorted.filtered_peak_3584
chr11	192015	192520	506	39.95	9.12945	2.81374	6.44563	C694PACXX_7_7105.sorted.filtered_peak_3585
chr11	207118	208189	1072	75.45	27.81092	4.05942	24.60228	C694PACXX_7_7105.sorted.filtered_peak_3586
chr11	235861	237121	1261	51.37	16.92588	3.76728	13.96442	C694PACXX_7_7105.sorted.filtered_peak_3587
chr11	267519	267919	401	25.31	4.97381	2.40481	2.52792	C694PACXX_7_7105.sorted.filtered_peak_3588
chr11	269167	269791	625	37.78	11.02584	3.37690	8.23563	C694PACXX_7_7105.sorted.filtered_peak_3589
chr11	280937	281501	565	22.47	4.66667	2.43117	2.24910	C694PACXX_7_7105.sorted.filtered_peak_3590
chr11	297930	298180	251	19.92	4.40835	2.46928	2.00996	C694PACXX_7_7105.sorted.filtered_peak_3591
chr11	305016	305295	280	17.88	5.36134	2.95560	2.87372	C694PACXX_7_7105.sorted.filtered_peak_3592
chr11	313854	314188	335	24.75	7.88608	3.34541	5.23774	C694PACXX_7_7105.sorted.filtered_peak_3593
chr11	327111	327406	296	17.90	5.23373	2.89748	2.76391	C694PACXX_7_7105.sorted.filtered_peak_3594
chr11	356197	356449	253	22.05	6.22031	2.97850	3.66912	C694PACXX_7_7105.sorted.filtered_peak_3595
chr11	397015	397410	396	17.97	4.15417	2.47347	1.79570	C694PACXX_7_7105.sorted.filtered_peak_3596
chr11	406775	407675	901	45.97	15.70610	3.69149	12.83921	C694PACXX_7_7105.sorted.filtered_peak_3597
chr11	414754	415224	471	29.92	7.30190	2.82302	4.70919	C694PACXX_7_7105.sorted.filtered_peak_3598
chr11	416650	417264	615	26.23	4.87596	2.34290	2.43850	C694PACXX_7_7105.sorted.filtered_peak_3599
chr11	448056	448572	517	42.79	11.00235	3.06195	8.24340	C694PACXX_7_7105.sorted.filtered_peak_3600
chr11	450026	450660	635	49.26	14.15048	3.35455	11.28084	C694PACXX_7_7105.sorted.filtered_peak_3601
chr11	506376	507608	1233	81.24	31.03646	4.42226	27.69856	C694PACXX_7_7105.sorted.filtered_peak_3602
chr11	518568	519164	597	44.72	23.32338	5.78891	20.17891	C694PACXX_7_7105.sorted.filtered_peak_3603
chr11	535433	535969	537	59.85	17.39727	3.47198	14.41916	C694PACXX_7_7105.sorted.filtered_peak_3604
chr11	537208	537649	442	52.28	13.43349	3.14227	10.57639	C694PACXX_7_7105.sorted.filtered_peak_3605
chr11	560456	561284	829	51.08	14.12424	3.19054	11.28822	C694PACXX_7_7105.sorted.filtered_peak_3606
chr11	568338	568973	636	61.50	25.80918	4.81814	22.58879	C694PACXX_7_7105.sorted.filtered_peak_3607
chr11	575618	576705	1088	63.06	22.22441	4.04059	19.11887	C694PACXX_7_7105.sorted.filtered_peak_3608
chr11	587684	588363	680	30.05	10.62584	3.63991	7.91604	C694PACXX_7_7105.sorted.filtered_peak_3609
chr11	596433	596749	317	18.50	4.42143	2.54603	2.02682	C694PACXX_7_7105.sorted.filtered_peak_3610
chr11	615510	616233	724	42.55	10.97507	3.11637	8.19538	C694PACXX_7_7105.sorted.filtered_peak_3611
chr11	694918	696159	1242	127.79	52.29848	4.89277	48.39216	C694PACXX_7_7105.sorted.filtered_peak_3612
chr11	720638	721118	481	23.85	6.23467	2.87206	3.68079	C694PACXX_7_7105.sorted.filtered_peak_3613
chr11	726323	726706	384	21.73	3.88694	2.21316	1.56255	C694PACXX_7_7105.sorted.filtered_peak_3614
chr11	728032	728458	427	23.48	5.49182	2.63860	3.00665	C694PACXX_7_7105.sorted.filtered_peak_3615
chr11	746993	747928	936	32.42	12.14819	3.90487	9.35616	C694PACXX_7_7105.sorted.filtered_peak_3616
chr11	777121	777878	758	48.64	17.49889	4.01965	14.51987	C694PACXX_7_7105.sorted.filtered_peak_3617
chr11	797390	798643	1254	41.71	8.11418	2.56503	5.46743	C694PACXX_7_7105.sorted.filtered_peak_3618
chr11	805032	805465	434	39.83	5.73608	2.16233	3.23430	C694PACXX_7_7105.sorted.filtered_peak_3619
chr11	809186	810193	1008	72.64	25.63247	4.04384	22.45584	C694PACXX_7_7105.sorted.filtered_peak_3620
chr11	819095	820364	1270	53.77	17.40698	3.78796	14.42587	C694PACXX_7_7105.sorted.filtered_peak_3621
chr11	842216	843020	805	50.90	16.69898	3.76820	13.75342	C694PACXX_7_7105.sorted.filtered_peak_3622
chr11	910479	911367	889	43.35	16.05151	3.97936	13.14599	C694PACXX_7_7105.sorted.filtered_peak_3623
chr11	925473	926215	743	45.15	15.90592	3.89328	12.99123	C694PACXX_7_7105.sorted.filtered_peak_3624
chr11	1213127	1213490	364	18.80	6.48849	3.32181	3.92596	C694PACXX_7_7105.sorted.filtered_peak_3625
chr11	1283618	1284219	602	19.34	5.67848	2.95089	3.18696	C694PACXX_7_7105.sorted.filtered_peak_3626
chr11	1330119	1330368	250	29.25	3.86500	1.99173	1.54053	C694PACXX_7_7105.sorted.filtered_peak_3627
chr11	1330670	1331425	756	71.53	30.08659	4.86314	26.75257	C694PACXX_7_7105.sorted.filtered_peak_3628
chr11	1404048	1404744	697	23.09	6.91109	3.10907	4.34055	C694PACXX_7_7105.sorted.filtered_peak_3629
chr11	1410636	1411302	667	38.35	13.69084	3.85355	10.84718	C694PACXX_7_7105.sorted.filtered_peak_3630
chr11	1593319	1593861	543	40.31	10.47901	3.01584	7.77169	C694PACXX_7_7105.sorted.filtered_peak_3631
chr11	1595660	1596109	450	25.68	4.20768	2.17167	1.84824	C694PACXX_7_7105.sorted.filtered_peak_3632
chr11	1673767	1674257	491	19.51	4.91933	2.66411	2.48365	C694PACXX_7_7105.sorted.filtered_peak_3633
chr11	1714517	1715551	1035	18.79	4.69312	2.62592	2.27291	C694PACXX_7_7105.sorted.filtered_peak_3634
chr11	1779206	1779838	633	28.60	5.70521	2.48121	3.19446	C694PACXX_7_7105.sorted.filtered_peak_3635
chr11	1784850	1785448	599	37.43	11.95845	3.43057	9.21546	C694PACXX_7_7105.sorted.filtered_peak_3636
chr11	1793462	1794159	698	19.14	5.01893	2.71873	2.57982	C694PACXX_7_7105.sorted.filtered_peak_3637
chr11	1865792	1866192	401	24.71	4.96930	2.42606	2.52445	C694PACXX_7_7105.sorted.filtered_peak_3638
chr11	1871892	1872383	492	60.76	18.85172	3.70555	15.81671	C694PACXX_7_7105.sorted.filtered_peak_3639
chr11	1874059	1874453	395	45.36	10.13340	2.82961	7.39242	C694PACXX_7_7105.sorted.filtered_peak_3640
chr11	1891671	1891980	310	17.61	3.97293	2.42156	1.63801	C694PACXX_7_7105.sorted.filtered_peak_3641
chr11	1910326	1910689	364	19.64	4.70959	2.58564	2.28833	C694PACXX_7_7105.sorted.filtered_peak_3642
chr11	1968452	1968844	393	21.57	4.36791	2.37226	1.98745	C694PACXX_7_7105.sorted.filtered_peak_3643
chr11	2098428	2098979	552	21.70	6.72630	3.13882	4.16972	C694PACXX_7_7105.sorted.filtered_peak_3644
chr11	2398179	2398644	466	27.01	5.53012	2.49184	3.03962	C694PACXX_7_7105.sorted.filtered_peak_3645
chr11	2421265	2422127	863	110.28	48.32049	5.02995	44.53397	C694PACXX_7_7105.sorted.filtered_peak_3646
chr11	2441777	2442178	402	22.03	4.78938	2.49518	2.35250	C694PACXX_7_7105.sorted.filtered_peak_3647
chr11	2488436	2488977	542	24.86	6.60612	2.88774	4.05937	C694PACXX_7_7105.sorted.filtered_peak_3648
chr11	2554041	2554366	326	26.01	5.64181	2.57182	3.13530	C694PACXX_7_7105.sorted.filtered_peak_3649
chr11	2721035	2721580	546	36.99	12.41547	3.68781	9.60266	C694PACXX_7_7105.sorted.filtered_peak_3650
chr11	2906940	2907357	418	41.69	12.92552	3.52760	10.08734	C694PACXX_7_7105.sorted.filtered_peak_3651
chr11	2923240	2923794	555	35.48	11.52409	3.52254	8.76497	C694PACXX_7_7105.sorted.filtered_peak_3652
chr11	2950883	2951148	266	27.09	5.86827	2.58805	3.34442	C694PACXX_7_7105.sorted.filtered_peak_3653
chr11	2962218	2962545	328	18.99	5.38219	2.87211	2.90202	C694PACXX_7_7105.sorted.filtered_peak_3654
chr11	3013020	3013937	918	57.86	19.06522	3.73845	16.06411	C694PACXX_7_7105.sorted.filtered_peak_3655
chr11	3035492	3036108	617	25.28	7.26229	3.11184	4.64266	C694PACXX_7_7105.sorted.filtered_peak_3656
chr11	3071136	3071440	305	19.26	4.10576	2.39155	1.74961	C694PACXX_7_7105.sorted.filtered_peak_3657
chr11	3078248	3079064	817	30.88	11.42136	3.88091	8.64504	C694PACXX_7_7105.sorted.filtered_peak_3658
chr11	3400111	3400652	542	34.66	12.82623	3.94599	10.00622	C694PACXX_7_7105.sorted.filtered_peak_3659
chr11	3443628	3444307	680	27.32	12.69254	4.75211	9.84487	C694PACXX_7_7105.sorted.filtered_peak_3660
chr11	3806424	3807005	582	25.00	7.50476	3.14198	4.91193	C694PACXX_7_7105.sorted.filtered_peak_3661
chr11	3818417	3819308	892	84.72	41.14509	5.62870	37.52824	C694PACXX_7_7105.sorted.filtered_peak_3662
chr11	3829694	3830029	336	17.47	4.28338	2.54876	1.91551	C694PACXX_7_7105.sorted.filtered_peak_3663
chr11	3862048	3863135	1088	49.88	12.96311	3.18887	10.10262	C694PACXX_7_7105.sorted.filtered_peak_3664
chr11	3875641	3876953	1313	48.97	13.26122	3.17601	10.42671	C694PACXX_7_7105.sorted.filtered_peak_3665
chr11	3926358	3926734	377	16.51	4.07848	2.52376	1.72846	C694PACXX_7_7105.sorted.filtered_peak_3666
chr11	3941327	3941672	346	23.85	10.01459	4.16944	7.27573	C694PACXX_7_7105.sorted.filtered_peak_3667
chr11	3968282	3968716	435	32.80	9.86185	3.34390	7.13589	C694PACXX_7_7105.sorted.filtered_peak_3668
chr11	4115655	4116372	718	42.02	12.09689	3.33809	9.28916	C694PACXX_7_7105.sorted.filtered_peak_3669
chr11	4208372	4209254	883	21.96	4.55551	2.41095	2.15936	C694PACXX_7_7105.sorted.filtered_peak_3670
chr11	4414522	4415200	679	30.92	13.30763	4.49223	10.45502	C694PACXX_7_7105.sorted.filtered_peak_3671
chr11	4629129	4629879	751	36.83	13.27320	3.81661	10.46315	C694PACXX_7_7105.sorted.filtered_peak_3672
chr11	4658145	4658793	649	18.86	5.30083	2.84366	2.83337	C694PACXX_7_7105.sorted.filtered_peak_3673
chr11	5645820	5646747	928	25.53	8.63093	3.43843	5.99349	C694PACXX_7_7105.sorted.filtered_peak_3674
chr11	5705858	5706535	678	22.16	6.49543	3.01444	3.95700	C694PACXX_7_7105.sorted.filtered_peak_3675
chr11	5710813	5711176	364	24.17	6.09878	2.79306	3.56719	C694PACXX_7_7105.sorted.filtered_peak_3676
chr11	5829771	5830024	254	19.46	6.48416	3.27940	3.91344	C694PACXX_7_7105.sorted.filtered_peak_3677
chr11	6255738	6256564	827	105.16	55.51860	6.24499	51.54419	C694PACXX_7_7105.sorted.filtered_peak_3678
chr11	6342020	6342418	399	24.04	6.84274	3.04629	4.25878	C694PACXX_7_7105.sorted.filtered_peak_3679
chr11	6399399	6399667	269	18.67	6.36680	3.29922	3.80456	C694PACXX_7_7105.sorted.filtered_peak_3680
chr11	6411051	6411920	870	54.00	21.30515	4.30135	18.25752	C694PACXX_7_7105.sorted.filtered_peak_3681
chr11	6423868	6424338	471	36.48	12.89541	3.89857	10.04590	C694PACXX_7_7105.sorted.filtered_peak_3682
chr11	6440172	6440693	522	27.93	9.27752	3.47492	6.59866	C694PACXX_7_7105.sorted.filtered_peak_3683
chr11	6494817	6495582	766	24.49	5.69010	2.64094	3.19752	C694PACXX_7_7105.sorted.filtered_peak_3684
chr11	6502296	6503146	851	43.06	14.78609	3.73782	11.91556	C694PACXX_7_7105.sorted.filtered_peak_3685
chr11	6624483	6625148	666	40.32	10.71674	3.06547	7.99138	C694PACXX_7_7105.sorted.filtered_peak_3686
chr11	6633055	6633990	936	48.40	15.59579	3.57907	12.71939	C694PACXX_7_7105.sorted.filtered_peak_3687
chr11	6640335	6640881	547	35.96	9.14079	2.98114	6.45093	C694PACXX_7_7105.sorted.filtered_peak_3688
chr11	6704256	6704993	738	66.84	28.89392	4.89321	25.60890	C694PACXX_7_7105.sorted.filtered_peak_3689
chr11	6767024	6767923	900	26.50	6.83881	2.87115	4.26722	C694PACXX_7_7105.sorted.filtered_peak_3690
chr11	6778637	6778886	250	17.79	4.59963	2.66025	2.18370	C694PACXX_7_7105.sorted.filtered_peak_3691
chr11	6833646	6834155	510	16.47	4.81616	2.83295	2.38442	C694PACXX_7_7105.sorted.filtered_peak_3692
chr11	6953239	6953719	481	16.19	4.20777	2.59980	1.84356	C694PACXX_7_7105.sorted.filtered_peak_3693
chr11	7534421	7535442	1022	35.92	10.87921	3.35782	8.13188	C694PACXX_7_7105.sorted.filtered_peak_3694
chr11	7687220	7687473	254	14.45	3.91624	2.59197	1.57236	C694PACXX_7_7105.sorted.filtered_peak_3695
chr11	7716061	7716389	329	17.23	4.38218	2.60044	1.99768	C694PACXX_7_7105.sorted.filtered_peak_3696
chr11	8008268	8009019	752	57.24	27.13384	5.17087	23.92870	C694PACXX_7_7105.sorted.filtered_peak_3697
chr11	8615617	8615921	305	16.59	4.58967	2.72483	2.18405	C694PACXX_7_7105.sorted.filtered_peak_3698
chr11	8703762	8704691	930	46.97	16.45339	3.84272	13.52539	C694PACXX_7_7105.sorted.filtered_peak_3699
chr11	8709847	8710936	1090	38.52	11.66469	3.30914	8.92289	C694PACXX_7_7105.sorted.filtered_peak_3700
chr11	8835392	8835641	250	18.04	4.55559	2.62421	2.14808	C694PACXX_7_7105.sorted.filtered_peak_3701
chr11	8932585	8933149	565	22.92	5.13416	2.54902	2.68487	C694PACXX_7_7105.sorted.filtered_peak_3702
chr11	8985536	8986633	1098	37.89	12.95105	3.71447	10.12812	C694PACXX_7_7105.sorted.filtered_peak_3703
chr11	9025114	9025737	624	26.71	6.36861	2.70543	3.84589	C694PACXX_7_7105.sorted.filtered_peak_3704
chr11	9110809	9111068	260	15.88	3.73941	2.42524	1.43119	C694PACXX_7_7105.sorted.filtered_peak_3705
chr11	9159135	9159631	497	19.98	4.71197	2.56893	2.28762	C694PACXX_7_7105.sorted.filtered_peak_3706
chr11	9271546	9272308	763	21.38	7.00694	3.22614	4.45406	C694PACXX_7_7105.sorted.filtered_peak_3707
chr11	9285495	9285871	377	20.08	4.24780	2.39697	1.88181	C694PACXX_7_7105.sorted.filtered_peak_3708
chr11	9286605	9287235	631	22.19	5.23502	2.60752	2.78828	C694PACXX_7_7105.sorted.filtered_peak_3709
chr11	9302239	9302571	333	16.31	4.94649	2.90399	2.49268	C694PACXX_7_7105.sorted.filtered_peak_3710
chr11	9335877	9336811	935	66.78	30.59020	5.06272	27.30197	C694PACXX_7_7105.sorted.filtered_peak_3711
chr11	9368785	9369037	253	17.94	5.89724	3.17902	3.35968	C694PACXX_7_7105.sorted.filtered_peak_3712
chr11	9385637	9386457	821	27.49	9.48368	3.54574	6.80464	C694PACXX_7_7105.sorted.filtered_peak_3713
chr11	9406000	9406748	749	28.01	9.39785	3.49822	6.70676	C694PACXX_7_7105.sorted.filtered_peak_3714
chr11	9481870	9483027	1158	78.63	35.43257	4.95988	31.99820	C694PACXX_7_7105.sorted.filtered_peak_3715
chr11	9528087	9528603	517	20.41	6.72728	3.25693	4.16690	C694PACXX_7_7105.sorted.filtered_peak_3716
chr11	9556492	9557033	542	17.34	5.57069	3.07813	3.06857	C694PACXX_7_7105.sorted.filtered_peak_3717
chr11	9587367	9588015	649	37.90	16.32032	4.61509	13.38101	C694PACXX_7_7105.sorted.filtered_peak_3718
chr11	9594646	9595550	905	56.74	17.68608	3.53920	14.73243	C694PACXX_7_7105.sorted.filtered_peak_3719
chr11	9622607	9623365	759	30.06	10.74901	3.73340	8.00848	C694PACXX_7_7105.sorted.filtered_peak_3720
chr11	9634848	9636083	1236	29.12	8.45286	3.20731	5.78024	C694PACXX_7_7105.sorted.filtered_peak_3721
chr11	9685021	9686085	1065	20.22	6.11119	3.02943	3.59978	C694PACXX_7_7105.sorted.filtered_peak_3722
chr11	9770051	9770460	410	20.64	5.33706	2.74389	2.86499	C694PACXX_7_7105.sorted.filtered_peak_3723
chr11	9779624	9780350	727	25.41	5.02143	2.41488	2.57079	C694PACXX_7_7105.sorted.filtered_peak_3724
chr11	10229435	10229832	398	15.31	3.93931	2.53784	1.61043	C694PACXX_7_7105.sorted.filtered_peak_3725
chr11	10315485	10315912	428	19.63	4.71312	2.58693	2.29276	C694PACXX_7_7105.sorted.filtered_peak_3726
chr11	10329327	10329858	532	28.13	5.34885	2.39945	2.87037	C694PACXX_7_7105.sorted.filtered_peak_3727
chr11	10344485	10344896	412	21.07	5.53958	2.78635	3.05828	C694PACXX_7_7105.sorted.filtered_peak_3728
chr11	10436091	10436492	402	20.01	5.64773	2.88679	3.16403	C694PACXX_7_7105.sorted.filtered_peak_3729
chr11	10477448	10478134	687	27.33	5.96837	2.59620	3.45021	C694PACXX_7_7105.sorted.filtered_peak_3730
chr11	10480544	10481001	458	30.10	7.79045	2.93323	5.17802	C694PACXX_7_7105.sorted.filtered_peak_3731
chr11	10562227	10562975	749	32.71	10.95017	3.54039	8.22396	C694PACXX_7_7105.sorted.filtered_peak_3732
chr11	10757156	10757907	752	27.32	9.57743	3.58693	6.90054	C694PACXX_7_7105.sorted.filtered_peak_3733
chr11	10765228	10765579	352	20.72	3.95228	2.27294	1.61903	C694PACXX_7_7105.sorted.filtered_peak_3734
chr11	10772428	10773309	882	39.07	13.28186	3.71234	10.44503	C694PACXX_7_7105.sorted.filtered_peak_3735
chr11	10814043	10814547	505	22.06	5.21178	2.62187	2.75092	C694PACXX_7_7105.sorted.filtered_peak_3736
chr11	10829995	10830981	987	61.98	23.21102	4.30389	20.06472	C694PACXX_7_7105.sorted.filtered_peak_3737
chr11	10879129	10880495	1367	54.07	17.78149	3.69582	14.81244	C694PACXX_7_7105.sorted.filtered_peak_3738
chr11	10920851	10921466	616	17.08	4.08085	2.49548	1.73155	C694PACXX_7_7105.sorted.filtered_peak_3739
chr11	10955378	10955628	251	22.56	6.05202	2.89102	3.50858	C694PACXX_7_7105.sorted.filtered_peak_3740
chr11	11049765	11050029	265	17.78	5.14878	2.87823	2.68084	C694PACXX_7_7105.sorted.filtered_peak_3741
chr11	11809168	11809615	448	15.40	3.94819	2.54032	1.61191	C694PACXX_7_7105.sorted.filtered_peak_3742
chr11	11863146	11864305	1160	36.78	10.16653	3.11167	7.45971	C694PACXX_7_7105.sorted.filtered_peak_3743
chr11	11879249	11879574	326	18.78	5.31733	2.86110	2.84587	C694PACXX_7_7105.sorted.filtered_peak_3744
chr11	12108790	12109292	503	20.58	5.07862	2.65943	2.62800	C694PACXX_7_7105.sorted.filtered_peak_3745
chr11	12131776	12132442	667	37.47	13.66377	3.93139	10.81307	C694PACXX_7_7105.sorted.filtered_peak_3746
chr11	12172161	12172734	574	16.10	3.71692	2.40244	1.41724	C694PACXX_7_7105.sorted.filtered_peak_3747
chr11	12185843	12186105	263	18.07	4.21448	2.48955	1.84871	C694PACXX_7_7105.sorted.filtered_peak_3748
chr11	12196008	12196263	256	20.62	4.25305	2.37960	1.87747	C694PACXX_7_7105.sorted.filtered_peak_3749
chr11	12197414	12197758	345	21.08	4.43546	2.41943	2.04143	C694PACXX_7_7105.sorted.filtered_peak_3750
chr11	12246092	12246505	414	33.34	12.11298	3.90706	9.29951	C694PACXX_7_7105.sorted.filtered_peak_3751
chr11	12257575	12258202	628	28.97	8.42002	3.18640	5.76241	C694PACXX_7_7105.sorted.filtered_peak_3752
chr11	12303424	12303734	311	17.53	4.25163	2.53527	1.88069	C694PACXX_7_7105.sorted.filtered_peak_3753
chr11	12695530	12696307	778	27.87	9.18161	3.47097	6.49089	C694PACXX_7_7105.sorted.filtered_peak_3754
chr11	13229540	13230255	716	19.81	4.05676	2.34608	1.71022	C694PACXX_7_7105.sorted.filtered_peak_3755
chr11	13298676	13299678	1003	57.75	21.13228	3.96529	18.10452	C694PACXX_7_7105.sorted.filtered_peak_3756
chr11	13484224	13485231	1008	37.33	13.09764	3.72950	10.29266	C694PACXX_7_7105.sorted.filtered_peak_3757
chr11	13689461	13690856	1396	56.06	21.63616	3.99978	18.63339	C694PACXX_7_7105.sorted.filtered_peak_3758
chr11	13890630	13891123	494	18.66	6.42143	3.29978	3.86766	C694PACXX_7_7105.sorted.filtered_peak_3759
chr11	13945419	13945907	489	23.43	6.73655	3.01910	4.18272	C694PACXX_7_7105.sorted.filtered_peak_3760
chr11	14223776	14224090	315	14.23	3.62965	2.47712	1.34831	C694PACXX_7_7105.sorted.filtered_peak_3761
chr11	14292668	14293166	499	18.52	5.66246	3.01338	3.16120	C694PACXX_7_7105.sorted.filtered_peak_3762
chr11	14341543	14342059	517	31.44	11.41943	3.86162	8.63578	C694PACXX_7_7105.sorted.filtered_peak_3763
chr11	14358669	14358960	292	16.42	4.43331	2.66760	2.05102	C694PACXX_7_7105.sorted.filtered_peak_3764
chr11	14380107	14380821	715	24.88	6.58628	2.89977	4.02946	C694PACXX_7_7105.sorted.filtered_peak_3765
chr11	14402599	14403066	468	15.22	3.81009	2.49290	1.49590	C694PACXX_7_7105.sorted.filtered_peak_3766
chr11	14521056	14522198	1143	28.78	8.36196	3.10907	5.73577	C694PACXX_7_7105.sorted.filtered_peak_3767
chr11	14541531	14542468	938	44.41	20.02061	5.00594	16.95365	C694PACXX_7_7105.sorted.filtered_peak_3768
chr11	14558533	14559113	581	21.13	6.86468	3.24204	4.30007	C694PACXX_7_7105.sorted.filtered_peak_3769
chr11	14576471	14576959	489	22.92	7.09740	3.19701	4.50656	C694PACXX_7_7105.sorted.filtered_peak_3770
chr11	14599783	14600697	915	37.93	15.20883	4.23353	12.31841	C694PACXX_7_7105.sorted.filtered_peak_3771
chr11	14664916	14665449	534	29.48	5.80542	2.46483	3.30082	C694PACXX_7_7105.sorted.filtered_peak_3772
chr11	14665667	14666527	861	28.51	5.15589	2.33799	2.69507	C694PACXX_7_7105.sorted.filtered_peak_3773
chr11	14786314	14787142	829	31.88	7.80521	2.81977	5.19950	C694PACXX_7_7105.sorted.filtered_peak_3774
chr11	14912679	14914069	1391	43.49	13.03058	3.38047	10.22558	C694PACXX_7_7105.sorted.filtered_peak_3775
chr11	14926390	14926678	289	23.30	4.64132	2.39065	2.22189	C694PACXX_7_7105.sorted.filtered_peak_3776
chr11	14926957	14927340	384	23.67	4.79148	2.41084	2.37232	C694PACXX_7_7105.sorted.filtered_peak_3777
chr11	14929154	14929596	443	24.06	4.88566	2.43374	2.44236	C694PACXX_7_7105.sorted.filtered_peak_3778
chr11	14996147	14996532	386	16.92	3.81921	2.39811	1.50627	C694PACXX_7_7105.sorted.filtered_peak_3779
chr11	15096143	15096540	398	21.57	5.83529	2.87491	3.30929	C694PACXX_7_7105.sorted.filtered_peak_3780
chr11	15135157	15135431	275	17.00	4.54561	2.68905	2.13540	C694PACXX_7_7105.sorted.filtered_peak_3781
chr11	15671646	15671959	314	17.30	4.88684	2.79821	2.45337	C694PACXX_7_7105.sorted.filtered_peak_3782
chr11	16627784	16628103	320	19.72	5.24359	2.76491	2.78267	C694PACXX_7_7105.sorted.filtered_peak_3783
chr11	16635022	16635528	507	15.14	4.21334	2.67272	1.84844	C694PACXX_7_7105.sorted.filtered_peak_3784
chr11	16759723	16760585	863	48.94	22.64790	4.92039	19.56954	C694PACXX_7_7105.sorted.filtered_peak_3785
chr11	16923669	16924058	390	14.62	4.01070	2.62020	1.65830	C694PACXX_7_7105.sorted.filtered_peak_3786
chr11	17098893	17099793	901	48.52	20.11371	4.45073	17.09030	C694PACXX_7_7105.sorted.filtered_peak_3787
chr11	17229034	17230052	1019	26.05	7.81152	3.11025	5.22436	C694PACXX_7_7105.sorted.filtered_peak_3788
chr11	17297800	17298443	644	41.53	15.94427	4.14620	13.02620	C694PACXX_7_7105.sorted.filtered_peak_3789
chr11	17298654	17298916	263	26.37	5.93342	2.63061	3.41424	C694PACXX_7_7105.sorted.filtered_peak_3790
chr11	17373181	17373556	376	20.80	4.96809	2.60484	2.53010	C694PACXX_7_7105.sorted.filtered_peak_3791
chr11	17374816	17375065	250	21.87	5.47858	2.72744	2.98964	C694PACXX_7_7105.sorted.filtered_peak_3792
chr11	17410634	17411133	500	28.20	7.60679	2.98641	5.00432	C694PACXX_7_7105.sorted.filtered_peak_3793
chr11	18034358	18035142	785	53.26	20.87379	4.44891	17.78718	C694PACXX_7_7105.sorted.filtered_peak_3794
chr11	18127252	18127865	614	30.66	11.56402	3.93801	8.78234	C694PACXX_7_7105.sorted.filtered_peak_3795
chr11	18137122	18137372	251	16.59	4.74654	2.80337	2.30862	C694PACXX_7_7105.sorted.filtered_peak_3796
chr11	18343575	18344268	694	76.54	35.76718	5.65473	32.27731	C694PACXX_7_7105.sorted.filtered_peak_3797
chr11	18352280	18352729	450	16.95	3.92501	2.44190	1.59282	C694PACXX_7_7105.sorted.filtered_peak_3798
chr11	18404795	18406103	1309	25.60	8.05216	3.22099	5.45814	C694PACXX_7_7105.sorted.filtered_peak_3799
chr11	18415860	18416508	649	49.40	13.29945	3.21481	10.45312	C694PACXX_7_7105.sorted.filtered_peak_3800
chr11	18417404	18418025	622	60.95	21.09860	3.97361	18.01990	C694PACXX_7_7105.sorted.filtered_peak_3801
chr11	18547944	18548973	1030	46.59	17.28220	4.21363	14.29236	C694PACXX_7_7105.sorted.filtered_peak_3802
chr11	18609375	18609684	310	21.82	5.29837	2.66248	2.83117	C694PACXX_7_7105.sorted.filtered_peak_3803
chr11	18610112	18610541	430	26.02	7.42229	3.08741	4.81517	C694PACXX_7_7105.sorted.filtered_peak_3804
chr11	18639543	18639884	342	21.56	6.31858	3.01550	3.78365	C694PACXX_7_7105.sorted.filtered_peak_3805
chr11	18655646	18656544	899	68.60	32.79036	5.50739	29.40409	C694PACXX_7_7105.sorted.filtered_peak_3806
chr11	18691192	18691443	252	16.31	4.63726	2.77479	2.21559	C694PACXX_7_7105.sorted.filtered_peak_3807
chr11	18719948	18720462	515	37.55	13.77218	3.96471	10.91938	C694PACXX_7_7105.sorted.filtered_peak_3808
chr11	18742655	18742976	322	18.77	3.97976	2.36733	1.64657	C694PACXX_7_7105.sorted.filtered_peak_3809
chr11	18743638	18743940	303	22.30	5.64627	2.76850	3.13436	C694PACXX_7_7105.sorted.filtered_peak_3810
chr11	19138264	19139197	934	33.48	12.40843	3.76303	9.65442	C694PACXX_7_7105.sorted.filtered_peak_3811
chr11	19262273	19262923	651	43.92	15.47726	3.85817	12.58940	C694PACXX_7_7105.sorted.filtered_peak_3812
chr11	19281373	19281638	266	18.97	5.62147	2.97858	3.11352	C694PACXX_7_7105.sorted.filtered_peak_3813
chr11	19585689	19586088	400	16.74	4.19427	2.56079	1.82284	C694PACXX_7_7105.sorted.filtered_peak_3814
chr11	19733849	19734690	842	26.18	7.26362	2.95562	4.70707	C694PACXX_7_7105.sorted.filtered_peak_3815
chr11	19745164	19745472	309	15.43	3.45982	2.33218	1.20139	C694PACXX_7_7105.sorted.filtered_peak_3816
chr11	20385181	20385855	675	19.50	4.30881	2.45046	1.93045	C694PACXX_7_7105.sorted.filtered_peak_3817
chr11	20408496	20409418	923	70.99	32.68540	5.21724	29.31167	C694PACXX_7_7105.sorted.filtered_peak_3818
chr11	20627528	20627817	290	16.88	3.70926	2.35936	1.40774	C694PACXX_7_7105.sorted.filtered_peak_3819
chr11	22646596	22647802	1207	39.52	13.58150	3.66462	10.75721	C694PACXX_7_7105.sorted.filtered_peak_3820
chr11	22809159	22809504	346	16.31	4.02756	2.51620	1.68556	C694PACXX_7_7105.sorted.filtered_peak_3821
chr11	22850835	22851716	882	39.74	14.00533	3.95665	11.11005	C694PACXX_7_7105.sorted.filtered_peak_3822
chr11	26298309	26298558	250	16.63	4.43207	2.66571	2.03815	C694PACXX_7_7105.sorted.filtered_peak_3823
chr11	27205605	27205854	250	18.07	5.61108	3.05104	3.09710	C694PACXX_7_7105.sorted.filtered_peak_3824
chr11	27384452	27385242	791	34.16	12.34760	3.76554	9.57401	C694PACXX_7_7105.sorted.filtered_peak_3825
chr11	27527643	27528763	1121	36.96	13.11840	3.79740	10.29876	C694PACXX_7_7105.sorted.filtered_peak_3826
chr11	28129294	28130124	831	49.77	18.22463	3.95862	15.26383	C694PACXX_7_7105.sorted.filtered_peak_3827
chr11	30344380	30344967	588	38.04	13.18578	3.83014	10.33616	C694PACXX_7_7105.sorted.filtered_peak_3828
chr11	31391008	31391723	716	32.66	13.69241	4.37694	10.84206	C694PACXX_7_7105.sorted.filtered_peak_3829
chr11	31530813	31531671	859	42.86	16.18459	4.13822	13.24792	C694PACXX_7_7105.sorted.filtered_peak_3830
chr11	32112980	32113378	399	28.01	8.60160	3.33656	5.91878	C694PACXX_7_7105.sorted.filtered_peak_3831
chr11	32605031	32605704	674	41.37	15.52759	4.06785	12.62251	C694PACXX_7_7105.sorted.filtered_peak_3832
chr11	32814555	32814950	396	16.48	4.35658	2.64314	1.97532	C694PACXX_7_7105.sorted.filtered_peak_3833
chr11	32830864	32831207	344	16.67	5.12869	2.94904	2.66930	C694PACXX_7_7105.sorted.filtered_peak_3834
chr11	32851123	32851681	559	18.61	4.19984	2.45507	1.83545	C694PACXX_7_7105.sorted.filtered_peak_3835
chr11	32913628	32914933	1306	26.66	6.78963	2.86934	4.21084	C694PACXX_7_7105.sorted.filtered_peak_3836
chr11	33033143	33033519	377	20.41	5.74384	2.91514	3.23002	C694PACXX_7_7105.sorted.filtered_peak_3837
chr11	33037335	33037954	620	17.46	4.38055	2.58844	1.99375	C694PACXX_7_7105.sorted.filtered_peak_3838
chr11	33060617	33061860	1244	34.78	12.12198	3.68549	9.35042	C694PACXX_7_7105.sorted.filtered_peak_3839
chr11	33182737	33183464	728	31.04	9.81188	3.41347	7.10384	C694PACXX_7_7105.sorted.filtered_peak_3840
chr11	33278421	33280464	2044	28.33	6.53613	2.67389	3.99550	C694PACXX_7_7105.sorted.filtered_peak_3841
chr11	33562859	33563244	386	19.80	5.14290	2.73081	2.68311	C694PACXX_7_7105.sorted.filtered_peak_3842
chr11	33645454	33645717	264	17.69	5.74683	3.13682	3.22217	C694PACXX_7_7105.sorted.filtered_peak_3843
chr11	33722020	33722876	857	55.20	22.62996	4.59344	19.50357	C694PACXX_7_7105.sorted.filtered_peak_3844
chr11	33744170	33744653	484	26.30	8.65577	3.47585	5.97049	C694PACXX_7_7105.sorted.filtered_peak_3845
chr11	33757857	33758326	470	24.77	5.72533	2.64616	3.22373	C694PACXX_7_7105.sorted.filtered_peak_3846
chr11	33795709	33796501	793	37.37	12.85885	3.79986	10.01958	C694PACXX_7_7105.sorted.filtered_peak_3847
chr11	34018362	34018791	430	15.26	4.33266	2.71674	1.95031	C694PACXX_7_7105.sorted.filtered_peak_3848
chr11	34072822	34074533	1712	49.09	13.68530	3.24116	10.85088	C694PACXX_7_7105.sorted.filtered_peak_3849
chr11	34108186	34108650	465	17.16	4.16864	2.52811	1.80176	C694PACXX_7_7105.sorted.filtered_peak_3850
chr11	34126763	34127552	790	54.95	20.51322	4.21511	17.45033	C694PACXX_7_7105.sorted.filtered_peak_3851
chr11	34183240	34183760	521	41.12	14.28640	3.89373	11.39396	C694PACXX_7_7105.sorted.filtered_peak_3852
chr11	34195886	34196231	346	26.59	8.73320	3.42440	6.07443	C694PACXX_7_7105.sorted.filtered_peak_3853
chr11	34219941	34220448	508	25.15	7.56023	3.20482	4.93387	C694PACXX_7_7105.sorted.filtered_peak_3854
chr11	34236450	34236789	340	19.28	6.01343	3.09612	3.48613	C694PACXX_7_7105.sorted.filtered_peak_3855
chr11	34255575	34255895	321	25.89	7.56748	3.13634	4.95328	C694PACXX_7_7105.sorted.filtered_peak_3856
chr11	34256811	34257093	283	24.40	6.41161	2.87789	3.86311	C694PACXX_7_7105.sorted.filtered_peak_3857
chr11	34269987	34270308	322	19.89	3.83449	2.26739	1.51588	C694PACXX_7_7105.sorted.filtered_peak_3858
chr11	34272818	34273067	250	17.76	4.07478	2.45347	1.72527	C694PACXX_7_7105.sorted.filtered_peak_3859
chr11	34360760	34361144	385	24.19	7.41098	3.21983	4.79578	C694PACXX_7_7105.sorted.filtered_peak_3860
chr11	34379344	34380078	735	49.28	15.73370	3.50756	12.86902	C694PACXX_7_7105.sorted.filtered_peak_3861
chr11	34380440	34381038	599	30.01	4.64101	2.16135	2.23098	C694PACXX_7_7105.sorted.filtered_peak_3862
chr11	34460050	34461009	960	38.96	15.31506	4.15055	12.43050	C694PACXX_7_7105.sorted.filtered_peak_3863
chr11	34672002	34672497	496	31.48	10.33836	3.53883	7.60752	C694PACXX_7_7105.sorted.filtered_peak_3864
chr11	34937513	34938494	982	49.65	19.15469	4.22099	16.14207	C694PACXX_7_7105.sorted.filtered_peak_3865
chr11	35028236	35028550	315	16.51	4.01239	2.49968	1.66472	C694PACXX_7_7105.sorted.filtered_peak_3866
chr11	35051474	35051740	267	16.26	4.15585	2.57598	1.79304	C694PACXX_7_7105.sorted.filtered_peak_3867
chr11	35061726	35062514	789	32.48	8.15879	2.86144	5.55387	C694PACXX_7_7105.sorted.filtered_peak_3868
chr11	35066722	35067076	355	37.57	11.23848	3.40312	8.46021	C694PACXX_7_7105.sorted.filtered_peak_3869
chr11	35068854	35069212	359	24.28	5.86802	2.72285	3.34452	C694PACXX_7_7105.sorted.filtered_peak_3870
chr11	35088277	35089075	799	16.02	3.64437	2.37944	1.36183	C694PACXX_7_7105.sorted.filtered_peak_3871
chr11	35099108	35100068	961	30.56	8.31093	3.04158	5.67327	C694PACXX_7_7105.sorted.filtered_peak_3872
chr11	35104107	35104593	487	34.55	9.14552	3.07093	6.44631	C694PACXX_7_7105.sorted.filtered_peak_3873
chr11	35143575	35144244	670	22.72	6.52572	3.00723	3.97430	C694PACXX_7_7105.sorted.filtered_peak_3874
chr11	35160482	35161301	820	29.44	7.03572	2.76381	4.46846	C694PACXX_7_7105.sorted.filtered_peak_3875
chr11	35187311	35188291	981	47.71	15.42496	3.57138	12.55714	C694PACXX_7_7105.sorted.filtered_peak_3876
chr11	35198804	35199330	527	32.02	10.20261	3.44641	7.48038	C694PACXX_7_7105.sorted.filtered_peak_3877
chr11	35269129	35269635	507	18.60	4.73927	2.66265	2.30747	C694PACXX_7_7105.sorted.filtered_peak_3878
chr11	35293997	35294401	405	19.80	5.19152	2.75333	2.71926	C694PACXX_7_7105.sorted.filtered_peak_3879
chr11	35352192	35352929	738	19.79	4.69111	2.56802	2.27519	C694PACXX_7_7105.sorted.filtered_peak_3880
chr11	35413764	35414048	285	17.13	5.42342	3.04228	2.92752	C694PACXX_7_7105.sorted.filtered_peak_3881
chr11	35683899	35684752	854	27.90	9.61135	3.59115	6.90840	C694PACXX_7_7105.sorted.filtered_peak_3882
chr11	35965221	35965712	492	20.32	5.41905	2.80915	2.92587	C694PACXX_7_7105.sorted.filtered_peak_3883
chr11	36287602	36287906	305	23.82	7.50841	3.28066	4.88759	C694PACXX_7_7105.sorted.filtered_peak_3884
chr11	36310655	36311365	711	29.86	9.43836	3.41582	6.73138	C694PACXX_7_7105.sorted.filtered_peak_3885
chr11	36374190	36374907	718	19.65	5.58029	2.87064	3.10838	C694PACXX_7_7105.sorted.filtered_peak_3886
chr11	36398549	36399405	857	35.10	9.15820	3.02717	6.47440	C694PACXX_7_7105.sorted.filtered_peak_3887
chr11	36406693	36407226	534	32.00	9.41534	3.28423	6.70546	C694PACXX_7_7105.sorted.filtered_peak_3888
chr11	36442444	36443125	682	36.99	11.80323	3.57143	9.00189	C694PACXX_7_7105.sorted.filtered_peak_3889
chr11	36453326	36453631	306	18.75	4.88393	2.70093	2.44938	C694PACXX_7_7105.sorted.filtered_peak_3890
chr11	36500360	36500621	262	20.07	7.23250	3.53545	4.60883	C694PACXX_7_7105.sorted.filtered_peak_3891
chr11	36531283	36532058	776	34.26	12.09021	3.77486	9.30587	C694PACXX_7_7105.sorted.filtered_peak_3892
chr11	36768422	36768938	517	19.11	4.91113	2.68523	2.47644	C694PACXX_7_7105.sorted.filtered_peak_3893
chr11	43333246	43333923	678	38.78	15.39612	4.20971	12.50496	C694PACXX_7_7105.sorted.filtered_peak_3894
chr11	43380190	43380979	790	44.44	16.80479	4.14342	13.86002	C694PACXX_7_7105.sorted.filtered_peak_3895
chr11	43414298	43414821	524	17.80	5.28760	2.91717	2.81857	C694PACXX_7_7105.sorted.filtered_peak_3896
chr11	43665573	43666103	531	28.71	11.69284	4.13547	8.91591	C694PACXX_7_7105.sorted.filtered_peak_3897
chr11	43701879	43702710	832	59.07	30.53662	5.91213	27.19427	C694PACXX_7_7105.sorted.filtered_peak_3898
chr11	43890494	43891077	584	21.27	5.79097	2.85384	3.29425	C694PACXX_7_7105.sorted.filtered_peak_3899
chr11	43901973	43902497	525	26.12	10.19712	3.91014	7.48742	C694PACXX_7_7105.sorted.filtered_peak_3900
chr11	43943522	43943873	352	23.70	5.38286	2.59997	2.90183	C694PACXX_7_7105.sorted.filtered_peak_3901
chr11	43963808	43964186	379	17.03	3.65181	2.32948	1.36298	C694PACXX_7_7105.sorted.filtered_peak_3902
chr11	44087675	44088023	349	18.02	5.11386	2.83996	2.65616	C694PACXX_7_7105.sorted.filtered_peak_3903
chr11	44117022	44117569	548	33.03	11.62917	3.81714	8.82784	C694PACXX_7_7105.sorted.filtered_peak_3904
chr11	44586670	44587336	667	67.57	24.94538	4.26771	21.76047	C694PACXX_7_7105.sorted.filtered_peak_3905
chr11	44590670	44591067	398	40.72	8.43283	2.66344	5.76917	C694PACXX_7_7105.sorted.filtered_peak_3906
chr11	44596059	44596359	301	21.50	4.52039	2.42616	2.11764	C694PACXX_7_7105.sorted.filtered_peak_3907
chr11	44618177	44618830	654	24.91	6.20762	2.79223	3.66101	C694PACXX_7_7105.sorted.filtered_peak_3908
chr11	44702489	44703309	821	26.21	8.24494	3.32409	5.59321	C694PACXX_7_7105.sorted.filtered_peak_3909
chr11	44883515	44884318	804	42.26	15.50765	3.92846	12.62695	C694PACXX_7_7105.sorted.filtered_peak_3910
chr11	44932974	44933236	263	23.40	6.46783	2.96524	3.90528	C694PACXX_7_7105.sorted.filtered_peak_3911
chr11	45101619	45102204	586	18.38	4.83142	2.70035	2.40940	C694PACXX_7_7105.sorted.filtered_peak_3912
chr11	45124326	45124895	570	25.04	7.75953	3.27588	5.12397	C694PACXX_7_7105.sorted.filtered_peak_3913
chr11	45132192	45132628	437	14.80	3.96503	2.58739	1.63445	C694PACXX_7_7105.sorted.filtered_peak_3914
chr11	45168114	45169195	1082	37.54	11.61083	3.35069	8.86923	C694PACXX_7_7105.sorted.filtered_peak_3915
chr11	45305918	45306261	344	15.13	3.57951	2.40138	1.30744	C694PACXX_7_7105.sorted.filtered_peak_3916
chr11	45361591	45361906	316	23.53	7.88057	3.42077	5.24499	C694PACXX_7_7105.sorted.filtered_peak_3917
chr11	45376801	45377235	435	16.54	4.77231	2.80346	2.35153	C694PACXX_7_7105.sorted.filtered_peak_3918
chr11	45792811	45793703	893	25.87	6.57455	2.85228	4.00361	C694PACXX_7_7105.sorted.filtered_peak_3919
chr11	45825997	45826847	851	41.31	14.83393	3.84259	11.97588	C694PACXX_7_7105.sorted.filtered_peak_3920
chr11	45864746	45865034	289	25.47	4.17041	2.17214	1.80856	C694PACXX_7_7105.sorted.filtered_peak_3921
chr11	45868505	45869350	846	53.77	22.11490	4.39399	19.05163	C694PACXX_7_7105.sorted.filtered_peak_3922
chr11	45906910	45907440	531	22.57	5.88492	2.82560	3.35976	C694PACXX_7_7105.sorted.filtered_peak_3923
chr11	45921273	45921698	426	26.42	7.35198	3.05482	4.73724	C694PACXX_7_7105.sorted.filtered_peak_3924
chr11	45939281	45939929	649	77.53	32.49570	4.85407	29.11366	C694PACXX_7_7105.sorted.filtered_peak_3925
chr11	45951320	45951981	662	20.37	4.64330	2.51677	2.23965	C694PACXX_7_7105.sorted.filtered_peak_3926
chr11	46122238	46122613	376	18.81	4.52224	2.56587	2.11865	C694PACXX_7_7105.sorted.filtered_peak_3927
chr11	46141145	46141652	508	31.78	4.00090	1.97006	1.65772	C694PACXX_7_7105.sorted.filtered_peak_3928
chr11	46142806	46143664	859	55.91	15.79904	3.45757	12.84149	C694PACXX_7_7105.sorted.filtered_peak_3929
chr11	46148649	46149114	466	23.74	6.09896	2.80891	3.58332	C694PACXX_7_7105.sorted.filtered_peak_3930
chr11	46231811	46232083	273	15.24	4.34409	2.72571	1.94789	C694PACXX_7_7105.sorted.filtered_peak_3931
chr11	46260735	46261040	306	32.21	7.66234	2.82462	5.03415	C694PACXX_7_7105.sorted.filtered_peak_3932
[truncated: 2,152,140 more chars]
