# Supplementary material for: Potential impact of celiac disease genetic risk factors on T cell receptor signaling in gluten-specific CD4+ T cells
Source: Sci Rep. 2021 Apr 29;11:9252. doi: 10.1038/s41598-021-86612-5 (PMC8085175; doi:10.1038/s41598-021-86612-5)
Supplement: Supplementary file 1 — Supplementary Information. [file 41598_2021_86612_MOESM1_ESM.zip › data_supplements_manuscript/dhs_and_peakcalling/macs_peaks/C694PACXX_7_7107.sorted.filtered_peaks.broadPeak]

chr1	713860	714359	C694PACXX_7_7107.sorted.filtered_peak_1	203	.	7.26712	23.57508	20.30114
chr1	805056	805434	C694PACXX_7_7107.sorted.filtered_peak_2	34	.	3.40287	6.06515	3.45570
chr1	825744	826029	C694PACXX_7_7107.sorted.filtered_peak_3	33	.	3.38523	5.99232	3.38477
chr1	839939	840292	C694PACXX_7_7107.sorted.filtered_peak_4	60	.	3.86910	8.86265	6.08913
chr1	894454	895010	C694PACXX_7_7107.sorted.filtered_peak_5	60	.	3.23729	8.79077	6.04733
chr1	901903	902519	C694PACXX_7_7107.sorted.filtered_peak_6	43	.	3.05738	6.99802	4.37283
chr1	948573	949271	C694PACXX_7_7107.sorted.filtered_peak_7	95	.	4.50081	12.50571	9.58245
chr1	954680	955437	C694PACXX_7_7107.sorted.filtered_peak_8	127	.	4.21271	15.77929	12.74007
chr1	968351	968894	C694PACXX_7_7107.sorted.filtered_peak_9	26	.	2.89460	5.18853	2.65600
chr1	976056	976408	C694PACXX_7_7107.sorted.filtered_peak_10	33	.	2.88184	5.89616	3.30505
chr1	994492	995224	C694PACXX_7_7107.sorted.filtered_peak_11	46	.	3.14449	7.35295	4.66957
chr1	1004436	1004961	C694PACXX_7_7107.sorted.filtered_peak_12	84	.	3.68015	11.34530	8.47266
chr1	1014990	1015402	C694PACXX_7_7107.sorted.filtered_peak_13	16	.	2.75290	4.05433	1.65294
chr1	1034370	1035189	C694PACXX_7_7107.sorted.filtered_peak_14	47	.	3.58792	7.43163	4.78643
chr1	1051190	1052041	C694PACXX_7_7107.sorted.filtered_peak_15	233	.	5.11078	26.69313	23.33375
chr1	1057481	1058007	C694PACXX_7_7107.sorted.filtered_peak_16	47	.	3.20883	7.39451	4.70210
chr1	1092882	1093584	C694PACXX_7_7107.sorted.filtered_peak_17	32	.	3.17892	5.79619	3.24022
chr1	1136342	1137090	C694PACXX_7_7107.sorted.filtered_peak_18	41	.	2.73567	6.73982	4.10624
chr1	1143529	1143925	C694PACXX_7_7107.sorted.filtered_peak_19	24	.	2.28104	4.96546	2.44375
chr1	1148387	1148637	C694PACXX_7_7107.sorted.filtered_peak_20	12	.	1.89380	3.57350	1.24127
chr1	1152128	1152772	C694PACXX_7_7107.sorted.filtered_peak_21	82	.	3.01616	11.15356	8.28789
chr1	1167038	1167787	C694PACXX_7_7107.sorted.filtered_peak_22	182	.	4.55160	21.47798	18.29349
chr1	1186117	1186603	C694PACXX_7_7107.sorted.filtered_peak_23	20	.	2.81532	4.46443	2.00210
chr1	1209040	1209827	C694PACXX_7_7107.sorted.filtered_peak_24	87	.	3.86944	11.60309	8.72227
chr1	1243164	1244134	C694PACXX_7_7107.sorted.filtered_peak_25	182	.	3.98690	21.44955	18.22768
chr1	1259791	1260542	C694PACXX_7_7107.sorted.filtered_peak_26	117	.	3.92669	14.73886	11.75086
chr1	1284640	1285395	C694PACXX_7_7107.sorted.filtered_peak_27	46	.	3.02264	7.38489	4.68895
chr1	1306743	1307225	C694PACXX_7_7107.sorted.filtered_peak_28	27	.	2.34104	5.32415	2.76668
chr1	1310508	1311049	C694PACXX_7_7107.sorted.filtered_peak_29	218	.	4.71798	25.23954	21.89330
chr1	1334526	1335318	C694PACXX_7_7107.sorted.filtered_peak_30	191	.	4.81120	22.31110	19.10379
chr1	1342286	1343505	C694PACXX_7_7107.sorted.filtered_peak_31	69	.	3.70039	9.66387	6.91409
chr1	1406516	1407228	C694PACXX_7_7107.sorted.filtered_peak_32	62	.	4.13448	9.00139	6.26097
chr1	1446764	1447636	C694PACXX_7_7107.sorted.filtered_peak_33	183	.	6.02613	21.60659	18.39909
chr1	1509708	1510714	C694PACXX_7_7107.sorted.filtered_peak_34	92	.	3.92655	12.15857	9.25967
chr1	1550389	1551377	C694PACXX_7_7107.sorted.filtered_peak_35	237	.	4.94759	27.13576	23.73821
chr1	1564844	1566130	C694PACXX_7_7107.sorted.filtered_peak_36	77	.	3.32082	10.46968	7.71077
chr1	1590296	1590800	C694PACXX_7_7107.sorted.filtered_peak_37	288	.	9.04658	32.47384	28.88714
chr1	1609734	1610064	C694PACXX_7_7107.sorted.filtered_peak_38	22	.	2.99314	4.75245	2.25826
chr1	1624263	1624746	C694PACXX_7_7107.sorted.filtered_peak_39	38	.	3.55199	6.54448	3.89287
chr1	1655613	1656087	C694PACXX_7_7107.sorted.filtered_peak_40	292	.	9.05954	32.84767	29.25137
chr1	1677521	1677990	C694PACXX_7_7107.sorted.filtered_peak_41	20	.	2.92196	4.51257	2.03120
chr1	1709551	1710085	C694PACXX_7_7107.sorted.filtered_peak_42	50	.	2.91887	7.68287	5.00225
chr1	1711587	1712039	C694PACXX_7_7107.sorted.filtered_peak_43	45	.	2.89280	7.21051	4.51804
chr1	1821798	1822949	C694PACXX_7_7107.sorted.filtered_peak_44	101	.	3.54359	13.07196	10.17077
chr1	1840024	1840872	C694PACXX_7_7107.sorted.filtered_peak_45	104	.	3.97388	13.38382	10.44185
chr1	1850434	1851296	C694PACXX_7_7107.sorted.filtered_peak_46	210	.	4.62996	24.38927	21.06949
chr1	2064513	2065372	C694PACXX_7_7107.sorted.filtered_peak_47	202	.	4.98189	23.50973	20.25969
chr1	2120894	2121191	C694PACXX_7_7107.sorted.filtered_peak_48	33	.	2.92827	5.95261	3.35493
chr1	2126132	2126978	C694PACXX_7_7107.sorted.filtered_peak_49	128	.	3.90302	15.88023	12.83083
chr1	2136394	2137127	C694PACXX_7_7107.sorted.filtered_peak_50	154	.	4.49054	18.63928	15.49934
chr1	2144203	2144495	C694PACXX_7_7107.sorted.filtered_peak_51	13	.	2.43476	3.73967	1.38697
chr1	2158787	2159558	C694PACXX_7_7107.sorted.filtered_peak_52	251	.	4.51887	28.58502	25.19612
chr1	2165723	2166124	C694PACXX_7_7107.sorted.filtered_peak_53	34	.	2.60417	6.06222	3.45884
chr1	2186833	2187987	C694PACXX_7_7107.sorted.filtered_peak_54	67	.	3.45435	9.58331	6.79158
chr1	2221881	2222861	C694PACXX_7_7107.sorted.filtered_peak_55	90	.	3.81104	11.89888	9.00657
chr1	2231860	2232908	C694PACXX_7_7107.sorted.filtered_peak_56	87	.	3.50570	11.62422	8.73415
chr1	2322833	2323548	C694PACXX_7_7107.sorted.filtered_peak_57	291	.	5.61769	32.73664	29.19928
chr1	2343628	2344590	C694PACXX_7_7107.sorted.filtered_peak_58	128	.	3.89545	15.86997	12.85670
chr1	2457517	2458281	C694PACXX_7_7107.sorted.filtered_peak_59	166	.	4.26423	19.82594	16.63758
chr1	2477463	2478981	C694PACXX_7_7107.sorted.filtered_peak_60	38	.	2.40564	6.52088	3.88783
chr1	2480164	2480488	C694PACXX_7_7107.sorted.filtered_peak_61	76	.	3.00904	10.46687	7.64288
chr1	2487458	2488241	C694PACXX_7_7107.sorted.filtered_peak_62	45	.	2.97715	7.18905	4.50544
chr1	2509458	2510027	C694PACXX_7_7107.sorted.filtered_peak_63	34	.	3.15705	6.04661	3.45756
chr1	2517358	2518331	C694PACXX_7_7107.sorted.filtered_peak_64	216	.	4.56150	24.94094	21.66268
chr1	2574046	2574870	C694PACXX_7_7107.sorted.filtered_peak_65	102	.	3.95098	13.17100	10.23607
chr1	3407841	3408283	C694PACXX_7_7107.sorted.filtered_peak_66	27	.	2.91118	5.24487	2.71582
chr1	3418507	3418778	C694PACXX_7_7107.sorted.filtered_peak_67	57	.	3.86763	8.46681	5.71100
chr1	3540979	3541739	C694PACXX_7_7107.sorted.filtered_peak_68	159	.	4.57464	19.04343	15.90736
chr1	3566524	3567046	C694PACXX_7_7107.sorted.filtered_peak_69	51	.	3.22679	7.79864	5.12549
chr1	3573082	3573409	C694PACXX_7_7107.sorted.filtered_peak_70	15	.	2.44066	3.98000	1.58174
chr1	3663869	3664276	C694PACXX_7_7107.sorted.filtered_peak_71	19	.	2.67570	4.36319	1.90786
chr1	3688651	3689726	C694PACXX_7_7107.sorted.filtered_peak_72	26	.	2.64684	5.19826	2.68031
chr1	3712772	3713706	C694PACXX_7_7107.sorted.filtered_peak_73	84	.	4.06085	11.19543	8.41131
chr1	3773294	3774358	C694PACXX_7_7107.sorted.filtered_peak_74	127	.	4.20114	15.73074	12.74085
chr1	3807111	3807438	C694PACXX_7_7107.sorted.filtered_peak_75	29	.	3.21366	5.50684	2.94817
chr1	3816689	3818075	C694PACXX_7_7107.sorted.filtered_peak_76	173	.	3.98056	20.54184	17.33374
chr1	5623567	5623904	C694PACXX_7_7107.sorted.filtered_peak_77	14	.	2.70208	3.87635	1.48054
chr1	5732063	5732842	C694PACXX_7_7107.sorted.filtered_peak_78	60	.	3.24351	8.78414	6.04334
chr1	6015543	6016141	C694PACXX_7_7107.sorted.filtered_peak_79	33	.	2.99516	5.96923	3.38315
chr1	6052039	6052884	C694PACXX_7_7107.sorted.filtered_peak_80	208	.	4.66180	24.20269	20.89239
chr1	6086072	6086629	C694PACXX_7_7107.sorted.filtered_peak_81	65	.	3.33607	9.37534	6.59144
chr1	6088220	6088704	C694PACXX_7_7107.sorted.filtered_peak_82	43	.	2.87570	6.99891	4.34003
chr1	6187595	6188227	C694PACXX_7_7107.sorted.filtered_peak_83	20	.	2.68126	4.53925	2.06628
chr1	6259162	6260212	C694PACXX_7_7107.sorted.filtered_peak_84	123	.	4.36306	15.30971	12.35151
chr1	6265876	6266481	C694PACXX_7_7107.sorted.filtered_peak_85	25	.	2.76898	5.04648	2.52011
chr1	6295424	6296313	C694PACXX_7_7107.sorted.filtered_peak_86	109	.	4.17778	13.89625	10.99195
chr1	6305203	6305737	C694PACXX_7_7107.sorted.filtered_peak_87	16	.	2.38111	4.00112	1.62338
chr1	6306850	6307126	C694PACXX_7_7107.sorted.filtered_peak_88	23	.	2.61010	4.86815	2.35991
chr1	6319831	6320410	C694PACXX_7_7107.sorted.filtered_peak_89	39	.	3.07601	6.52560	3.91143
chr1	6403511	6403834	C694PACXX_7_7107.sorted.filtered_peak_90	22	.	2.77369	4.74067	2.25232
chr1	6408352	6409108	C694PACXX_7_7107.sorted.filtered_peak_91	34	.	2.97042	5.98751	3.40286
chr1	6418673	6419124	C694PACXX_7_7107.sorted.filtered_peak_92	19	.	2.62428	4.41147	1.95743
chr1	6419935	6420281	C694PACXX_7_7107.sorted.filtered_peak_93	16	.	2.55426	4.05090	1.63129
chr1	6453315	6454195	C694PACXX_7_7107.sorted.filtered_peak_94	224	.	5.45895	25.84549	22.49174
chr1	6519924	6520805	C694PACXX_7_7107.sorted.filtered_peak_95	38	.	3.07980	6.50189	3.87401
chr1	6526213	6526472	C694PACXX_7_7107.sorted.filtered_peak_96	24	.	2.65624	4.97259	2.44984
chr1	6535673	6536058	C694PACXX_7_7107.sorted.filtered_peak_97	12	.	2.57559	3.60990	1.27233
chr1	6614253	6614993	C694PACXX_7_7107.sorted.filtered_peak_98	64	.	3.83885	9.14539	6.42272
chr1	6639597	6640396	C694PACXX_7_7107.sorted.filtered_peak_99	88	.	3.92697	11.67726	8.84677
chr1	6661237	6661585	C694PACXX_7_7107.sorted.filtered_peak_100	20	.	2.27572	4.54958	2.07779
chr1	6662413	6663476	C694PACXX_7_7107.sorted.filtered_peak_101	66	.	3.08569	9.43281	6.65567
chr1	6673302	6674075	C694PACXX_7_7107.sorted.filtered_peak_102	200	.	5.04057	23.26930	20.00883
chr1	6684855	6685685	C694PACXX_7_7107.sorted.filtered_peak_103	31	.	2.99363	5.73655	3.16126
chr1	6706591	6706990	C694PACXX_7_7107.sorted.filtered_peak_104	21	.	2.96630	4.68090	2.19667
chr1	6761539	6762175	C694PACXX_7_7107.sorted.filtered_peak_105	92	.	4.31473	12.14736	9.26139
chr1	6844571	6845656	C694PACXX_7_7107.sorted.filtered_peak_106	406	.	5.34949	44.60817	40.68797
chr1	7727601	7728117	C694PACXX_7_7107.sorted.filtered_peak_107	15	.	2.57129	3.93520	1.54444
chr1	7740298	7740605	C694PACXX_7_7107.sorted.filtered_peak_108	19	.	2.79665	4.41140	1.95367
chr1	7764595	7765031	C694PACXX_7_7107.sorted.filtered_peak_109	30	.	2.89684	5.55688	3.00521
chr1	7830953	7831658	C694PACXX_7_7107.sorted.filtered_peak_110	78	.	3.95695	10.62361	7.80410
chr1	7843849	7844359	C694PACXX_7_7107.sorted.filtered_peak_111	114	.	4.53114	14.42683	11.41491
chr1	7990979	7991472	C694PACXX_7_7107.sorted.filtered_peak_112	47	.	3.52776	7.43694	4.75849
chr1	8009097	8009514	C694PACXX_7_7107.sorted.filtered_peak_113	47	.	3.40520	7.43549	4.74488
chr1	8013935	8014819	C694PACXX_7_7107.sorted.filtered_peak_114	80	.	4.26140	10.91358	8.05166
chr1	8021171	8022282	C694PACXX_7_7107.sorted.filtered_peak_115	172	.	4.56169	20.48396	17.29694
chr1	8042615	8042888	C694PACXX_7_7107.sorted.filtered_peak_116	24	.	3.02053	4.90740	2.40824
chr1	8086256	8086622	C694PACXX_7_7107.sorted.filtered_peak_117	72	.	3.90989	10.04875	7.22945
chr1	8212719	8213302	C694PACXX_7_7107.sorted.filtered_peak_118	62	.	3.79369	8.98509	6.21358
chr1	8229845	8230364	C694PACXX_7_7107.sorted.filtered_peak_119	28	.	3.05776	5.35952	2.81132
chr1	8242347	8242960	C694PACXX_7_7107.sorted.filtered_peak_120	129	.	5.26553	15.94199	12.90092
chr1	8377773	8378512	C694PACXX_7_7107.sorted.filtered_peak_121	39	.	3.17703	6.60166	3.98717
chr1	8487556	8487811	C694PACXX_7_7107.sorted.filtered_peak_122	28	.	2.66031	5.38140	2.85818
chr1	8585616	8586234	C694PACXX_7_7107.sorted.filtered_peak_123	38	.	3.33394	6.52621	3.87627
chr1	8664182	8664447	C694PACXX_7_7107.sorted.filtered_peak_124	23	.	2.90865	4.79971	2.31038
chr1	8761104	8761877	C694PACXX_7_7107.sorted.filtered_peak_125	99	.	3.87037	12.84706	9.95654
chr1	8877336	8878304	C694PACXX_7_7107.sorted.filtered_peak_126	79	.	3.62618	10.73369	7.92194
chr1	8938282	8939586	C694PACXX_7_7107.sorted.filtered_peak_127	131	.	3.83518	16.14801	13.11405
chr1	8959977	8960284	C694PACXX_7_7107.sorted.filtered_peak_128	36	.	3.46434	6.31348	3.69605
chr1	8978279	8978676	C694PACXX_7_7107.sorted.filtered_peak_129	11	.	2.54960	3.50269	1.19364
chr1	9006523	9006850	C694PACXX_7_7107.sorted.filtered_peak_130	40	.	3.18051	6.64750	4.01745
chr1	9031015	9031354	C694PACXX_7_7107.sorted.filtered_peak_131	35	.	3.42221	6.13541	3.52045
chr1	9048008	9048369	C694PACXX_7_7107.sorted.filtered_peak_132	45	.	3.54803	7.24491	4.57553
chr1	9064967	9065411	C694PACXX_7_7107.sorted.filtered_peak_133	17	.	2.74186	4.15234	1.72804
chr1	9188818	9189919	C694PACXX_7_7107.sorted.filtered_peak_134	53	.	3.21949	8.10489	5.39515
chr1	9241426	9241822	C694PACXX_7_7107.sorted.filtered_peak_135	14	.	2.51209	3.85777	1.47939
chr1	9294226	9295431	C694PACXX_7_7107.sorted.filtered_peak_136	75	.	3.49031	10.37946	7.54753
chr1	9352531	9353050	C694PACXX_7_7107.sorted.filtered_peak_137	20	.	2.56323	4.48723	2.01590
chr1	9473238	9473731	C694PACXX_7_7107.sorted.filtered_peak_138	15	.	2.54198	3.96060	1.55595
chr1	9486409	9486821	C694PACXX_7_7107.sorted.filtered_peak_139	29	.	2.51878	5.54334	2.97367
chr1	9488633	9489311	C694PACXX_7_7107.sorted.filtered_peak_140	201	.	4.81435	23.36683	20.12477
chr1	9555155	9555829	C694PACXX_7_7107.sorted.filtered_peak_141	23	.	3.01004	4.82656	2.33353
chr1	9599158	9599629	C694PACXX_7_7107.sorted.filtered_peak_142	201	.	5.76995	23.37934	20.10279
chr1	9599827	9600490	C694PACXX_7_7107.sorted.filtered_peak_143	15	.	2.38349	3.97404	1.58319
chr1	9648415	9649107	C694PACXX_7_7107.sorted.filtered_peak_144	104	.	4.08632	13.41500	10.46543
chr1	9675743	9676013	C694PACXX_7_7107.sorted.filtered_peak_145	18	.	2.83781	4.27159	1.82472
chr1	9687073	9687717	C694PACXX_7_7107.sorted.filtered_peak_146	63	.	3.20259	9.15558	6.36487
chr1	9689204	9690046	C694PACXX_7_7107.sorted.filtered_peak_147	26	.	2.47392	5.19888	2.66121
chr1	9712422	9712831	C694PACXX_7_7107.sorted.filtered_peak_148	82	.	3.43437	11.09614	8.24295
chr1	9749325	9749752	C694PACXX_7_7107.sorted.filtered_peak_149	52	.	3.43466	7.93037	5.21612
chr1	9764963	9765253	C694PACXX_7_7107.sorted.filtered_peak_150	22	.	2.97379	4.70896	2.22832
chr1	9777298	9778161	C694PACXX_7_7107.sorted.filtered_peak_151	91	.	3.55957	12.09297	9.19559
chr1	9844645	9844895	C694PACXX_7_7107.sorted.filtered_peak_152	34	.	3.40986	6.05422	3.43583
chr1	9860122	9860515	C694PACXX_7_7107.sorted.filtered_peak_153	29	.	3.18732	5.44692	2.90497
chr1	9883844	9884736	C694PACXX_7_7107.sorted.filtered_peak_154	51	.	3.15388	7.88238	5.19461
chr1	9927352	9927812	C694PACXX_7_7107.sorted.filtered_peak_155	51	.	3.74350	7.87846	5.14616
chr1	9934811	9935148	C694PACXX_7_7107.sorted.filtered_peak_156	10	.	2.39724	3.29074	1.02440
chr1	9970134	9971286	C694PACXX_7_7107.sorted.filtered_peak_157	317	.	5.38443	35.34071	31.73238
chr1	10003063	10003760	C694PACXX_7_7107.sorted.filtered_peak_158	75	.	3.89372	10.38722	7.56091
chr1	10010443	10010779	C694PACXX_7_7107.sorted.filtered_peak_159	49	.	3.86467	7.70358	4.99302
chr1	10092417	10093501	C694PACXX_7_7107.sorted.filtered_peak_160	203	.	5.14056	23.56088	20.34026
chr1	10134349	10135038	C694PACXX_7_7107.sorted.filtered_peak_161	24	.	3.04954	5.00268	2.49730
chr1	10230156	10230493	C694PACXX_7_7107.sorted.filtered_peak_162	38	.	3.55441	6.54996	3.89610
chr1	10270056	10270700	C694PACXX_7_7107.sorted.filtered_peak_163	70	.	3.80056	9.84583	7.04453
chr1	10368011	10368302	C694PACXX_7_7107.sorted.filtered_peak_164	21	.	2.83575	4.59780	2.13633
chr1	10458504	10459550	C694PACXX_7_7107.sorted.filtered_peak_165	133	.	4.59848	16.39241	13.33698
chr1	10490220	10490937	C694PACXX_7_7107.sorted.filtered_peak_166	101	.	4.28281	13.04805	10.11462
chr1	10532287	10532910	C694PACXX_7_7107.sorted.filtered_peak_167	58	.	3.39155	8.62122	5.84994
chr1	10534820	10535152	C694PACXX_7_7107.sorted.filtered_peak_168	61	.	3.41369	8.94992	6.17414
chr1	10554742	10555651	C694PACXX_7_7107.sorted.filtered_peak_169	32	.	2.92054	5.84557	3.27087
chr1	10570741	10571561	C694PACXX_7_7107.sorted.filtered_peak_170	70	.	3.33116	9.87237	7.05101
chr1	10585308	10585558	C694PACXX_7_7107.sorted.filtered_peak_171	20	.	2.80116	4.58191	2.09648
chr1	10754559	10755299	C694PACXX_7_7107.sorted.filtered_peak_172	48	.	3.04308	7.50037	4.81465
chr1	10927380	10927630	C694PACXX_7_7107.sorted.filtered_peak_173	17	.	2.58444	4.17982	1.74651
chr1	11072059	11073286	C694PACXX_7_7107.sorted.filtered_peak_174	182	.	4.97055	21.39178	18.21825
chr1	11097648	11098041	C694PACXX_7_7107.sorted.filtered_peak_175	17	.	2.81489	4.20163	1.76151
chr1	11119580	11120436	C694PACXX_7_7107.sorted.filtered_peak_176	78	.	3.53959	10.69593	7.84189
chr1	11159204	11160308	C694PACXX_7_7107.sorted.filtered_peak_177	73	.	3.98085	10.14231	7.34169
chr1	11322255	11323046	C694PACXX_7_7107.sorted.filtered_peak_178	168	.	5.06080	19.98752	16.84420
chr1	11332698	11333865	C694PACXX_7_7107.sorted.filtered_peak_179	98	.	4.18271	12.70017	9.81814
chr1	11538818	11539369	C694PACXX_7_7107.sorted.filtered_peak_180	32	.	3.08348	5.83534	3.25726
chr1	11724015	11724983	C694PACXX_7_7107.sorted.filtered_peak_181	51	.	3.41066	7.92321	5.19848
chr1	11740975	11741692	C694PACXX_7_7107.sorted.filtered_peak_182	156	.	5.08766	18.79395	15.63941
chr1	11779374	11780376	C694PACXX_7_7107.sorted.filtered_peak_183	40	.	3.37761	6.73910	4.09372
chr1	11795743	11796450	C694PACXX_7_7107.sorted.filtered_peak_184	20	.	2.55518	4.54411	2.08152
chr1	11809001	11809454	C694PACXX_7_7107.sorted.filtered_peak_185	17	.	2.78788	4.14943	1.73175
chr1	11865612	11866582	C694PACXX_7_7107.sorted.filtered_peak_186	203	.	4.47722	23.69352	20.39966
chr1	11967786	11969124	C694PACXX_7_7107.sorted.filtered_peak_187	130	.	3.61497	16.05644	13.02809
chr1	11986348	11986813	C694PACXX_7_7107.sorted.filtered_peak_188	124	.	5.24088	15.48030	12.45343
chr1	11994515	11995238	C694PACXX_7_7107.sorted.filtered_peak_189	42	.	3.43751	6.86116	4.22600
chr1	12040020	12040855	C694PACXX_7_7107.sorted.filtered_peak_190	210	.	5.15601	24.38143	21.09245
chr1	12061645	12061902	C694PACXX_7_7107.sorted.filtered_peak_191	23	.	2.98929	4.81543	2.31157
chr1	12073407	12073903	C694PACXX_7_7107.sorted.filtered_peak_192	37	.	3.08648	6.36431	3.75507
chr1	12079142	12079815	C694PACXX_7_7107.sorted.filtered_peak_193	219	.	5.63678	25.27897	21.93302
chr1	12107287	12108009	C694PACXX_7_7107.sorted.filtered_peak_194	30	.	2.93253	5.66555	3.09253
chr1	12112127	12112442	C694PACXX_7_7107.sorted.filtered_peak_195	29	.	2.68825	5.49793	2.94096
chr1	12128472	12128767	C694PACXX_7_7107.sorted.filtered_peak_196	19	.	2.57439	4.36700	1.91034
chr1	12147933	12148487	C694PACXX_7_7107.sorted.filtered_peak_197	23	.	2.84669	4.88085	2.37383
chr1	12178689	12178939	C694PACXX_7_7107.sorted.filtered_peak_198	26	.	3.09244	5.19794	2.65404
chr1	12210499	12211042	C694PACXX_7_7107.sorted.filtered_peak_199	19	.	2.51980	4.38137	1.92529
chr1	12221831	12222409	C694PACXX_7_7107.sorted.filtered_peak_200	56	.	3.02958	8.33096	5.61221
chr1	12233380	12234130	C694PACXX_7_7107.sorted.filtered_peak_201	83	.	3.35968	11.19415	8.34775
chr1	12289854	12290550	C694PACXX_7_7107.sorted.filtered_peak_202	41	.	3.27692	6.76847	4.12576
chr1	12405489	12405739	C694PACXX_7_7107.sorted.filtered_peak_203	18	.	2.76905	4.27436	1.82963
chr1	12509549	12509936	C694PACXX_7_7107.sorted.filtered_peak_204	57	.	3.69667	8.47231	5.73027
chr1	12570715	12571139	C694PACXX_7_7107.sorted.filtered_peak_205	47	.	3.52891	7.41435	4.71933
chr1	12677965	12678402	C694PACXX_7_7107.sorted.filtered_peak_206	15	.	2.22484	3.91395	1.53156
chr1	12679068	12679345	C694PACXX_7_7107.sorted.filtered_peak_207	38	.	2.76254	6.50714	3.86521
chr1	13992178	13992460	C694PACXX_7_7107.sorted.filtered_peak_208	22	.	2.94754	4.77382	2.27116
chr1	14026567	14027031	C694PACXX_7_7107.sorted.filtered_peak_209	20	.	2.49254	4.53486	2.06076
chr1	14027208	14027469	C694PACXX_7_7107.sorted.filtered_peak_210	21	.	2.50928	4.59209	2.10938
chr1	14057232	14057755	C694PACXX_7_7107.sorted.filtered_peak_211	45	.	3.22882	7.27298	4.57858
chr1	14075362	14076222	C694PACXX_7_7107.sorted.filtered_peak_212	107	.	4.05140	13.75157	10.79586
chr1	14286924	14287208	C694PACXX_7_7107.sorted.filtered_peak_213	24	.	2.99595	4.97559	2.45281
chr1	15454863	15455292	C694PACXX_7_7107.sorted.filtered_peak_214	17	.	2.78237	4.15004	1.73693
chr1	15575468	15575968	C694PACXX_7_7107.sorted.filtered_peak_215	21	.	2.66263	4.66114	2.17146
chr1	15649936	15650583	C694PACXX_7_7107.sorted.filtered_peak_216	20	.	2.76326	4.46464	2.01778
chr1	15735639	15736556	C694PACXX_7_7107.sorted.filtered_peak_217	59	.	2.94344	8.68355	5.94530
chr1	15757626	15757967	C694PACXX_7_7107.sorted.filtered_peak_218	11	.	2.41755	3.47663	1.17371
chr1	15850722	15851834	C694PACXX_7_7107.sorted.filtered_peak_219	280	.	4.22697	31.56264	28.00875
chr1	15852938	15853460	C694PACXX_7_7107.sorted.filtered_peak_220	149	.	3.22652	18.07444	14.94619
chr1	15911059	15911525	C694PACXX_7_7107.sorted.filtered_peak_221	14	.	2.69916	3.86752	1.47253
chr1	15929667	15930544	C694PACXX_7_7107.sorted.filtered_peak_222	62	.	4.00584	8.97280	6.22205
chr1	15943550	15944418	C694PACXX_7_7107.sorted.filtered_peak_223	95	.	3.82802	12.48822	9.58289
chr1	16010712	16011470	C694PACXX_7_7107.sorted.filtered_peak_224	21	.	2.80663	4.67811	2.19181
chr1	16023453	16023876	C694PACXX_7_7107.sorted.filtered_peak_225	20	.	2.90075	4.46678	2.00123
chr1	16118342	16118833	C694PACXX_7_7107.sorted.filtered_peak_226	26	.	3.12603	5.21254	2.68991
chr1	16141855	16142288	C694PACXX_7_7107.sorted.filtered_peak_227	17	.	2.79440	4.14090	1.70859
chr1	16160808	16162792	C694PACXX_7_7107.sorted.filtered_peak_228	108	.	3.08721	13.80987	10.87951
chr1	16173694	16174596	C694PACXX_7_7107.sorted.filtered_peak_229	161	.	4.18838	19.23588	16.12390
chr1	16245852	16246170	C694PACXX_7_7107.sorted.filtered_peak_230	36	.	3.27442	6.26721	3.64866
chr1	16275960	16276598	C694PACXX_7_7107.sorted.filtered_peak_231	24	.	2.58035	4.92075	2.41097
chr1	16301995	16303001	C694PACXX_7_7107.sorted.filtered_peak_232	82	.	4.19138	11.10094	8.24802
chr1	16405411	16405871	C694PACXX_7_7107.sorted.filtered_peak_233	26	.	2.82477	5.12822	2.61521
chr1	16449485	16449767	C694PACXX_7_7107.sorted.filtered_peak_234	19	.	2.72358	4.37185	1.91194
chr1	16532911	16533741	C694PACXX_7_7107.sorted.filtered_peak_235	175	.	4.53899	20.76553	17.56600
chr1	16543755	16544447	C694PACXX_7_7107.sorted.filtered_peak_236	48	.	3.28562	7.51964	4.84593
chr1	16563149	16564074	C694PACXX_7_7107.sorted.filtered_peak_237	68	.	3.78797	9.59531	6.83485
chr1	16678567	16679383	C694PACXX_7_7107.sorted.filtered_peak_238	97	.	4.08010	12.64386	9.71619
chr1	16693341	16694438	C694PACXX_7_7107.sorted.filtered_peak_239	176	.	4.43854	20.90023	17.68718
chr1	16747150	16747718	C694PACXX_7_7107.sorted.filtered_peak_240	19	.	2.67099	4.42053	1.96938
chr1	16766760	16767819	C694PACXX_7_7107.sorted.filtered_peak_241	30	.	2.89506	5.61522	3.09561
chr1	16825459	16826291	C694PACXX_7_7107.sorted.filtered_peak_242	61	.	4.12307	8.91553	6.17479
chr1	16840398	16841069	C694PACXX_7_7107.sorted.filtered_peak_243	84	.	4.74978	11.28465	8.41016
chr1	16939745	16940471	C694PACXX_7_7107.sorted.filtered_peak_244	79	.	3.31435	10.86107	7.98447
chr1	16952272	16952695	C694PACXX_7_7107.sorted.filtered_peak_245	23	.	2.79541	4.82944	2.33082
chr1	16957405	16957710	C694PACXX_7_7107.sorted.filtered_peak_246	19	.	2.66971	4.34710	1.91288
chr1	16970690	16971508	C694PACXX_7_7107.sorted.filtered_peak_247	86	.	4.42404	11.52201	8.63405
chr1	17036280	17036667	C694PACXX_7_7107.sorted.filtered_peak_248	62	.	3.73184	9.02905	6.25312
chr1	17053885	17054184	C694PACXX_7_7107.sorted.filtered_peak_249	18	.	2.74904	4.31481	1.86860
chr1	17223049	17223507	C694PACXX_7_7107.sorted.filtered_peak_250	23	.	3.03014	4.86071	2.35194
chr1	17230837	17232078	C694PACXX_7_7107.sorted.filtered_peak_251	126	.	4.03893	15.67068	12.66337
chr1	17240076	17240959	C694PACXX_7_7107.sorted.filtered_peak_252	130	.	5.33964	16.02960	13.00246
chr1	17338055	17338693	C694PACXX_7_7107.sorted.filtered_peak_253	65	.	3.66773	9.23675	6.51354
chr1	17372660	17372931	C694PACXX_7_7107.sorted.filtered_peak_254	19	.	2.89863	4.44670	1.97534
chr1	17380192	17380936	C694PACXX_7_7107.sorted.filtered_peak_255	195	.	5.14626	22.75265	19.54781
chr1	17766029	17766415	C694PACXX_7_7107.sorted.filtered_peak_256	18	.	2.32127	4.23932	1.80397
chr1	19228933	19229678	C694PACXX_7_7107.sorted.filtered_peak_257	167	.	4.53978	19.90890	16.74201
chr1	19239808	19240185	C694PACXX_7_7107.sorted.filtered_peak_258	12	.	2.47716	3.53405	1.21591
chr1	19253107	19254044	C694PACXX_7_7107.sorted.filtered_peak_259	52	.	3.07717	7.87598	5.21303
chr1	19278558	19278831	C694PACXX_7_7107.sorted.filtered_peak_260	39	.	2.56328	6.59968	3.95596
chr1	19282875	19283698	C694PACXX_7_7107.sorted.filtered_peak_261	92	.	3.30603	12.15384	9.29752
chr1	19337582	19338104	C694PACXX_7_7107.sorted.filtered_peak_262	23	.	2.79504	4.82899	2.33577
chr1	19400964	19401568	C694PACXX_7_7107.sorted.filtered_peak_263	15	.	2.51108	3.99026	1.59552
chr1	19536093	19537292	C694PACXX_7_7107.sorted.filtered_peak_264	108	.	3.76789	13.76912	10.88920
chr1	19577731	19578447	C694PACXX_7_7107.sorted.filtered_peak_265	127	.	4.59905	15.74570	12.73252
chr1	19638259	19639190	C694PACXX_7_7107.sorted.filtered_peak_266	80	.	3.51988	10.85598	8.04446
chr1	19717252	19718099	C694PACXX_7_7107.sorted.filtered_peak_267	80	.	3.77552	10.91249	8.07514
chr1	19789671	19790162	C694PACXX_7_7107.sorted.filtered_peak_268	54	.	3.47813	8.19289	5.45037
chr1	19803807	19804154	C694PACXX_7_7107.sorted.filtered_peak_269	28	.	2.88122	5.38359	2.83379
chr1	19811894	19812639	C694PACXX_7_7107.sorted.filtered_peak_270	123	.	4.05685	15.34750	12.34025
chr1	19908858	19909221	C694PACXX_7_7107.sorted.filtered_peak_271	25	.	3.10185	5.08712	2.55834
chr1	19923088	19924185	C694PACXX_7_7107.sorted.filtered_peak_272	158	.	4.38091	18.86551	15.81404
chr1	19933342	19933646	C694PACXX_7_7107.sorted.filtered_peak_273	23	.	2.90832	4.82917	2.32847
chr1	20014922	20015196	C694PACXX_7_7107.sorted.filtered_peak_274	19	.	2.87785	4.39503	1.93621
chr1	20042083	20042440	C694PACXX_7_7107.sorted.filtered_peak_275	40	.	3.44302	6.64059	4.00540
chr1	20126111	20126953	C694PACXX_7_7107.sorted.filtered_peak_276	18	.	2.74580	4.24635	1.81324
chr1	20208410	20209230	C694PACXX_7_7107.sorted.filtered_peak_277	99	.	3.90307	12.79336	9.92670
chr1	20478655	20479149	C694PACXX_7_7107.sorted.filtered_peak_278	43	.	3.49685	7.02448	4.34216
chr1	20511885	20513031	C694PACXX_7_7107.sorted.filtered_peak_279	19	.	2.56639	4.42685	1.97848
chr1	20539482	20539911	C694PACXX_7_7107.sorted.filtered_peak_280	21	.	2.88540	4.67637	2.18510
chr1	20834171	20834841	C694PACXX_7_7107.sorted.filtered_peak_281	53	.	3.53216	8.11838	5.38755
chr1	20848843	20849135	C694PACXX_7_7107.sorted.filtered_peak_282	14	.	2.69773	3.85966	1.46295
chr1	20959685	20960859	C694PACXX_7_7107.sorted.filtered_peak_283	47	.	3.20763	7.38979	4.70760
chr1	20987612	20988470	C694PACXX_7_7107.sorted.filtered_peak_284	162	.	4.67418	19.38528	16.27773
chr1	21022973	21023621	C694PACXX_7_7107.sorted.filtered_peak_285	37	.	3.29563	6.34494	3.70943
chr1	21044334	21044713	C694PACXX_7_7107.sorted.filtered_peak_286	38	.	3.35078	6.51955	3.88133
chr1	21059396	21059849	C694PACXX_7_7107.sorted.filtered_peak_287	23	.	2.73999	4.82905	2.34192
chr1	21112658	21113989	C694PACXX_7_7107.sorted.filtered_peak_288	176	.	4.14752	20.82311	17.63163
chr1	21348756	21349488	C694PACXX_7_7107.sorted.filtered_peak_289	60	.	3.90248	8.83204	6.05914
chr1	21502914	21503873	C694PACXX_7_7107.sorted.filtered_peak_290	212	.	4.86120	24.52949	21.26902
chr1	21521677	21522005	C694PACXX_7_7107.sorted.filtered_peak_291	23	.	3.02160	4.84361	2.34315
chr1	21620884	21621619	C694PACXX_7_7107.sorted.filtered_peak_292	25	.	2.51421	5.08258	2.56299
chr1	21660469	21661369	C694PACXX_7_7107.sorted.filtered_peak_293	64	.	3.51392	9.16152	6.41874
chr1	21671849	21672469	C694PACXX_7_7107.sorted.filtered_peak_294	39	.	2.94839	6.54343	3.90247
chr1	21766256	21766942	C694PACXX_7_7107.sorted.filtered_peak_295	56	.	4.02115	8.40992	5.68162
chr1	21985753	21986004	C694PACXX_7_7107.sorted.filtered_peak_296	30	.	3.07775	5.66261	3.07476
chr1	22108905	22110377	C694PACXX_7_7107.sorted.filtered_peak_297	169	.	4.23091	20.04144	16.90102
chr1	22290450	22290739	C694PACXX_7_7107.sorted.filtered_peak_298	19	.	2.88042	4.39254	1.92787
chr1	22345509	22346122	C694PACXX_7_7107.sorted.filtered_peak_299	50	.	3.81808	7.75828	5.07553
chr1	22351528	22352680	C694PACXX_7_7107.sorted.filtered_peak_300	126	.	4.19424	15.70550	12.65803
chr1	22366203	22366871	C694PACXX_7_7107.sorted.filtered_peak_301	212	.	6.47877	24.59450	21.27382
chr1	22378925	22379939	C694PACXX_7_7107.sorted.filtered_peak_302	104	.	3.89874	13.39731	10.48494
chr1	22778138	22779384	C694PACXX_7_7107.sorted.filtered_peak_303	96	.	3.93596	12.52591	9.64773
chr1	23345442	23346321	C694PACXX_7_7107.sorted.filtered_peak_304	60	.	3.69783	8.78103	6.03694
chr1	23429820	23430105	C694PACXX_7_7107.sorted.filtered_peak_305	24	.	2.70853	5.00544	2.48920
chr1	23445359	23445609	C694PACXX_7_7107.sorted.filtered_peak_306	21	.	2.80629	4.57689	2.10076
chr1	23445780	23446039	C694PACXX_7_7107.sorted.filtered_peak_307	23	.	2.92673	4.91103	2.39079
chr1	23494873	23495473	C694PACXX_7_7107.sorted.filtered_peak_308	69	.	3.94626	9.75301	6.96555
chr1	23670534	23671390	C694PACXX_7_7107.sorted.filtered_peak_309	142	.	4.30426	17.28350	14.23081
chr1	23694460	23695744	C694PACXX_7_7107.sorted.filtered_peak_310	143	.	4.08325	17.39372	14.31962
chr1	23730553	23730832	C694PACXX_7_7107.sorted.filtered_peak_311	28	.	2.98200	5.41011	2.85899
chr1	23810434	23811373	C694PACXX_7_7107.sorted.filtered_peak_312	69	.	3.63481	9.75639	6.96582
chr1	23857499	23858062	C694PACXX_7_7107.sorted.filtered_peak_313	32	.	2.75508	5.76858	3.21149
chr1	23866145	23866698	C694PACXX_7_7107.sorted.filtered_peak_314	74	.	4.35342	10.24582	7.40499
chr1	23881061	23881814	C694PACXX_7_7107.sorted.filtered_peak_315	47	.	2.84159	7.37472	4.71536
chr1	23885981	23886301	C694PACXX_7_7107.sorted.filtered_peak_316	31	.	2.61181	5.76203	3.17283
chr1	23946347	23946614	C694PACXX_7_7107.sorted.filtered_peak_317	14	.	2.57545	3.77480	1.41708
chr1	24018066	24018964	C694PACXX_7_7107.sorted.filtered_peak_318	104	.	4.43432	13.40966	10.49687
chr1	24069400	24070612	C694PACXX_7_7107.sorted.filtered_peak_319	38	.	3.01835	6.45997	3.84268
chr1	24098722	24098972	C694PACXX_7_7107.sorted.filtered_peak_320	23	.	3.03714	4.86122	2.34261
chr1	24104444	24105242	C694PACXX_7_7107.sorted.filtered_peak_321	58	.	3.54447	8.53522	5.81383
chr1	24117244	24117759	C694PACXX_7_7107.sorted.filtered_peak_322	45	.	3.22915	7.20003	4.52772
chr1	24126976	24127728	C694PACXX_7_7107.sorted.filtered_peak_323	166	.	4.52282	19.73820	16.61356
chr1	24136220	24136531	C694PACXX_7_7107.sorted.filtered_peak_324	48	.	3.61346	7.58543	4.87382
chr1	24151577	24152152	C694PACXX_7_7107.sorted.filtered_peak_325	43	.	3.52071	7.05439	4.39179
chr1	24164978	24165284	C694PACXX_7_7107.sorted.filtered_peak_326	13	.	2.66451	3.76460	1.38115
chr1	24194419	24195281	C694PACXX_7_7107.sorted.filtered_peak_327	102	.	4.43371	13.13087	10.21776
chr1	24243272	24243530	C694PACXX_7_7107.sorted.filtered_peak_328	28	.	3.21135	5.40690	2.83788
chr1	24285364	24286833	C694PACXX_7_7107.sorted.filtered_peak_329	112	.	3.82810	14.19600	11.23364
chr1	24306477	24307462	C694PACXX_7_7107.sorted.filtered_peak_330	160	.	4.41314	19.15511	16.03017
chr1	24397433	24397964	C694PACXX_7_7107.sorted.filtered_peak_331	18	.	2.85136	4.31455	1.86373
chr1	24525871	24526209	C694PACXX_7_7107.sorted.filtered_peak_332	29	.	3.17832	5.52499	2.95216
chr1	24648341	24648947	C694PACXX_7_7107.sorted.filtered_peak_333	20	.	2.62832	4.54656	2.07291
chr1	24718098	24719040	C694PACXX_7_7107.sorted.filtered_peak_334	20	.	2.59543	4.47706	2.02149
chr1	24739943	24740431	C694PACXX_7_7107.sorted.filtered_peak_335	60	.	3.06904	8.75177	6.00478
chr1	24741882	24742565	C694PACXX_7_7107.sorted.filtered_peak_336	127	.	4.00127	15.76592	12.75287
chr1	24808194	24808762	C694PACXX_7_7107.sorted.filtered_peak_337	39	.	3.52668	6.53993	3.90837
chr1	24829234	24829577	C694PACXX_7_7107.sorted.filtered_peak_338	60	.	3.07518	8.82899	6.06807
chr1	24861579	24862045	C694PACXX_7_7107.sorted.filtered_peak_339	17	.	2.48539	4.22336	1.78136
chr1	24862963	24863396	C694PACXX_7_7107.sorted.filtered_peak_340	37	.	2.91056	6.40055	3.77623
chr1	24969089	24969966	C694PACXX_7_7107.sorted.filtered_peak_341	312	.	5.30081	34.83832	31.22848
chr1	25036303	25036556	C694PACXX_7_7107.sorted.filtered_peak_342	29	.	3.24197	5.50247	2.92449
chr1	25071329	25072201	C694PACXX_7_7107.sorted.filtered_peak_343	241	.	5.37647	27.55320	24.16662
chr1	25174225	25175471	C694PACXX_7_7107.sorted.filtered_peak_344	68	.	3.36081	9.63975	6.87746
chr1	25237568	25238185	C694PACXX_7_7107.sorted.filtered_peak_345	59	.	3.34455	8.75666	5.99026
chr1	25256648	25257131	C694PACXX_7_7107.sorted.filtered_peak_346	51	.	2.67918	7.80167	5.10821
chr1	25281477	25282074	C694PACXX_7_7107.sorted.filtered_peak_347	50	.	3.21829	7.72921	5.03598
chr1	25291362	25292012	C694PACXX_7_7107.sorted.filtered_peak_348	135	.	3.76941	16.61293	13.55012
chr1	25293233	25293500	C694PACXX_7_7107.sorted.filtered_peak_349	36	.	2.46539	6.25127	3.62018
chr1	25319309	25319586	C694PACXX_7_7107.sorted.filtered_peak_350	19	.	2.58602	4.37302	1.92292
chr1	25348583	25349698	C694PACXX_7_7107.sorted.filtered_peak_351	153	.	4.06441	18.51225	15.37970
chr1	25357150	25357578	C694PACXX_7_7107.sorted.filtered_peak_352	18	.	2.23065	4.28441	1.83584
chr1	25358662	25359123	C694PACXX_7_7107.sorted.filtered_peak_353	72	.	3.20662	10.08309	7.24796
chr1	25426139	25426399	C694PACXX_7_7107.sorted.filtered_peak_354	23	.	2.59668	4.91858	2.39849
chr1	25558656	25559765	C694PACXX_7_7107.sorted.filtered_peak_355	55	.	3.37876	8.24426	5.51652
chr1	25566062	25566970	C694PACXX_7_7107.sorted.filtered_peak_356	112	.	4.32648	14.28585	11.29303
chr1	25573397	25574466	C694PACXX_7_7107.sorted.filtered_peak_357	214	.	4.81446	24.78821	21.45873
chr1	25664712	25665511	C694PACXX_7_7107.sorted.filtered_peak_358	96	.	4.81822	12.55269	9.63718
chr1	25756624	25757702	C694PACXX_7_7107.sorted.filtered_peak_359	117	.	3.83453	14.77952	11.75030
chr1	25869842	25870406	C694PACXX_7_7107.sorted.filtered_peak_360	74	.	3.92180	10.26292	7.44290
chr1	25875935	25876322	C694PACXX_7_7107.sorted.filtered_peak_361	41	.	3.41069	6.80383	4.14501
chr1	25888827	25889389	C694PACXX_7_7107.sorted.filtered_peak_362	26	.	2.77424	5.18370	2.65581
chr1	25942939	25943398	C694PACXX_7_7107.sorted.filtered_peak_363	49	.	3.03765	7.64010	4.95870
chr1	25969010	25969615	C694PACXX_7_7107.sorted.filtered_peak_364	58	.	3.65284	8.64505	5.89664
chr1	26002569	26003077	C694PACXX_7_7107.sorted.filtered_peak_365	36	.	3.20405	6.22831	3.63157
chr1	26101555	26101841	C694PACXX_7_7107.sorted.filtered_peak_366	24	.	2.83568	4.96262	2.43789
chr1	26146029	26147384	C694PACXX_7_7107.sorted.filtered_peak_367	39	.	2.80919	6.53723	3.92531
chr1	26185602	26186516	C694PACXX_7_7107.sorted.filtered_peak_368	48	.	3.32896	7.56301	4.86648
chr1	26201773	26202321	C694PACXX_7_7107.sorted.filtered_peak_369	24	.	2.85847	4.93071	2.42268
chr1	26221986	26222248	C694PACXX_7_7107.sorted.filtered_peak_370	53	.	3.61092	8.13629	5.38429
chr1	26231590	26232657	C694PACXX_7_7107.sorted.filtered_peak_371	53	.	3.05449	7.98938	5.32160
chr1	26248801	26249507	C694PACXX_7_7107.sorted.filtered_peak_372	16	.	2.64017	4.03229	1.63966
chr1	26297800	26298152	C694PACXX_7_7107.sorted.filtered_peak_373	24	.	2.81844	4.91779	2.41860
chr1	26324258	26325187	C694PACXX_7_7107.sorted.filtered_peak_374	196	.	4.86689	22.89366	19.67289
chr1	26361744	26362758	C694PACXX_7_7107.sorted.filtered_peak_375	50	.	3.21845	7.71210	5.00150
chr1	26437451	26438631	C694PACXX_7_7107.sorted.filtered_peak_376	96	.	3.75012	12.59891	9.69481
chr1	26452750	26453318	C694PACXX_7_7107.sorted.filtered_peak_377	104	.	4.17070	13.39007	10.43857
chr1	26471409	26472022	C694PACXX_7_7107.sorted.filtered_peak_378	24	.	2.91881	4.92994	2.41340
chr1	26495991	26496788	C694PACXX_7_7107.sorted.filtered_peak_379	25	.	2.80605	5.09055	2.57017
chr1	26560276	26561198	C694PACXX_7_7107.sorted.filtered_peak_380	305	.	5.71694	34.18023	30.59135
chr1	26602261	26602523	C694PACXX_7_7107.sorted.filtered_peak_381	12	.	2.21085	3.58762	1.25079
chr1	26606173	26606720	C694PACXX_7_7107.sorted.filtered_peak_382	45	.	2.70935	7.22445	4.56774
chr1	26611261	26611807	C694PACXX_7_7107.sorted.filtered_peak_383	30	.	2.34669	5.67259	3.09611
chr1	26613888	26614258	C694PACXX_7_7107.sorted.filtered_peak_384	43	.	2.64512	7.01927	4.36216
chr1	26632839	26633967	C694PACXX_7_7107.sorted.filtered_peak_385	67	.	3.49058	9.50407	6.77100
chr1	26647873	26648257	C694PACXX_7_7107.sorted.filtered_peak_386	29	.	2.86207	5.46893	2.91888
chr1	26663081	26663363	C694PACXX_7_7107.sorted.filtered_peak_387	20	.	2.85460	4.47828	2.00473
chr1	26685356	26685638	C694PACXX_7_7107.sorted.filtered_peak_388	19	.	2.67713	4.39442	1.93554
chr1	26690353	26690638	C694PACXX_7_7107.sorted.filtered_peak_389	18	.	2.67115	4.31632	1.86495
chr1	26704597	26705384	C694PACXX_7_7107.sorted.filtered_peak_390	125	.	4.41308	15.58531	12.55889
chr1	26735094	26735365	C694PACXX_7_7107.sorted.filtered_peak_391	24	.	3.03259	5.01330	2.49049
chr1	26758248	26759195	C694PACXX_7_7107.sorted.filtered_peak_392	149	.	4.93349	18.04139	14.97179
chr1	26798790	26799999	C694PACXX_7_7107.sorted.filtered_peak_393	80	.	3.17972	10.89738	8.06547
chr1	26826691	26827910	C694PACXX_7_7107.sorted.filtered_peak_394	144	.	4.62502	17.58163	14.46581
chr1	26855900	26856583	C694PACXX_7_7107.sorted.filtered_peak_395	31	.	3.03757	5.72406	3.16454
chr1	26868325	26868983	C694PACXX_7_7107.sorted.filtered_peak_396	75	.	3.30444	10.44902	7.59596
chr1	26872089	26872466	C694PACXX_7_7107.sorted.filtered_peak_397	61	.	3.24874	8.95896	6.18912
chr1	26946593	26948034	C694PACXX_7_7107.sorted.filtered_peak_398	143	.	4.01948	17.40625	14.36733
chr1	27003858	27004320	C694PACXX_7_7107.sorted.filtered_peak_399	21	.	2.94357	4.60227	2.12508
chr1	27018820	27019145	C694PACXX_7_7107.sorted.filtered_peak_400	29	.	2.28315	5.49608	2.94304
chr1	27019382	27019768	C694PACXX_7_7107.sorted.filtered_peak_401	28	.	2.24020	5.37888	2.82203
chr1	27021655	27022519	C694PACXX_7_7107.sorted.filtered_peak_402	59	.	2.60738	8.68563	5.94584
chr1	27070343	27071212	C694PACXX_7_7107.sorted.filtered_peak_403	46	.	3.17454	7.31748	4.62612
chr1	27113814	27115004	C694PACXX_7_7107.sorted.filtered_peak_404	117	.	3.49761	14.71852	11.73655
chr1	27126764	27127087	C694PACXX_7_7107.sorted.filtered_peak_405	23	.	3.01732	4.83267	2.33252
chr1	27152769	27153530	C694PACXX_7_7107.sorted.filtered_peak_406	51	.	3.34296	7.89485	5.18075
chr1	27159809	27160519	C694PACXX_7_7107.sorted.filtered_peak_407	103	.	3.94839	13.23460	10.33399
chr1	27191246	27192120	C694PACXX_7_7107.sorted.filtered_peak_408	80	.	3.85430	10.92815	8.07937
chr1	27216271	27216989	C694PACXX_7_7107.sorted.filtered_peak_409	44	.	3.36030	7.08559	4.43845
chr1	27226543	27227315	C694PACXX_7_7107.sorted.filtered_peak_410	62	.	3.88269	9.05479	6.27984
chr1	27247694	27248609	C694PACXX_7_7107.sorted.filtered_peak_411	174	.	4.97022	20.56158	17.40608
chr1	27320042	27320588	C694PACXX_7_7107.sorted.filtered_peak_412	18	.	2.68541	4.30007	1.85547
chr1	27371203	27371553	C694PACXX_7_7107.sorted.filtered_peak_413	23	.	3.03251	4.86863	2.35811
chr1	27429201	27429509	C694PACXX_7_7107.sorted.filtered_peak_414	27	.	2.96264	5.28006	2.73757
chr1	27438389	27438950	C694PACXX_7_7107.sorted.filtered_peak_415	22	.	2.81309	4.79174	2.29491
chr1	27463494	27464053	C694PACXX_7_7107.sorted.filtered_peak_416	34	.	3.03621	6.00175	3.41401
chr1	27481247	27482125	C694PACXX_7_7107.sorted.filtered_peak_417	143	.	4.60192	17.44779	14.36935
chr1	27560388	27561403	C694PACXX_7_7107.sorted.filtered_peak_418	271	.	5.66541	30.64400	27.19489
chr1	27610996	27611497	C694PACXX_7_7107.sorted.filtered_peak_419	36	.	3.44294	6.23813	3.62346
chr1	27648254	27649126	C694PACXX_7_7107.sorted.filtered_peak_420	116	.	4.35915	14.61982	11.63664
chr1	27669876	27670244	C694PACXX_7_7107.sorted.filtered_peak_421	16	.	2.44669	4.00644	1.60075
chr1	27683780	27684244	C694PACXX_7_7107.sorted.filtered_peak_422	37	.	3.08356	6.35720	3.71735
chr1	27691970	27692755	C694PACXX_7_7107.sorted.filtered_peak_423	41	.	2.94997	6.81693	4.15772
chr1	27718653	27719498	C694PACXX_7_7107.sorted.filtered_peak_424	40	.	2.92461	6.71479	4.09786
chr1	27757493	27757790	C694PACXX_7_7107.sorted.filtered_peak_425	21	.	2.75711	4.58103	2.11044
chr1	27816361	27817237	C694PACXX_7_7107.sorted.filtered_peak_426	211	.	5.20260	24.41505	21.12653
chr1	27894825	27895468	C694PACXX_7_7107.sorted.filtered_peak_427	74	.	3.75069	10.31401	7.48538
chr1	27930304	27930863	C694PACXX_7_7107.sorted.filtered_peak_428	31	.	2.62062	5.71296	3.16163
chr1	27944630	27945188	C694PACXX_7_7107.sorted.filtered_peak_429	47	.	3.48231	7.48288	4.78844
chr1	27970264	27970661	C694PACXX_7_7107.sorted.filtered_peak_430	18	.	2.76425	4.25819	1.81584
chr1	27986120	27986874	C694PACXX_7_7107.sorted.filtered_peak_431	40	.	2.63950	6.69915	4.05418
chr1	27989189	27990005	C694PACXX_7_7107.sorted.filtered_peak_432	52	.	2.81714	7.96702	5.25781
chr1	27998435	27999151	C694PACXX_7_7107.sorted.filtered_peak_433	95	.	3.94017	12.43202	9.50330
chr1	28046083	28046526	C694PACXX_7_7107.sorted.filtered_peak_434	13	.	2.64354	3.71555	1.34741
chr1	28052007	28052859	C694PACXX_7_7107.sorted.filtered_peak_435	356	.	6.34394	39.36373	35.62240
chr1	28099221	28100277	C694PACXX_7_7107.sorted.filtered_peak_436	180	.	4.62303	21.23517	18.07842
chr1	28157034	28157673	C694PACXX_7_7107.sorted.filtered_peak_437	77	.	4.06245	10.60418	7.75632
chr1	28184572	28184987	C694PACXX_7_7107.sorted.filtered_peak_438	46	.	3.62873	7.31294	4.63245
chr1	28195545	28196186	C694PACXX_7_7107.sorted.filtered_peak_439	22	.	2.63377	4.76049	2.26869
chr1	28198795	28199463	C694PACXX_7_7107.sorted.filtered_peak_440	33	.	2.90357	5.95460	3.35430
chr1	28213713	28214076	C694PACXX_7_7107.sorted.filtered_peak_441	27	.	2.65143	5.25429	2.72099
chr1	28217768	28218355	C694PACXX_7_7107.sorted.filtered_peak_442	26	.	2.78716	5.13351	2.60715
chr1	28240908	28241753	C694PACXX_7_7107.sorted.filtered_peak_443	206	.	5.47532	23.88135	20.63885
chr1	28286112	28286817	C694PACXX_7_7107.sorted.filtered_peak_444	68	.	3.70038	9.60869	6.81731
chr1	28414785	28415468	C694PACXX_7_7107.sorted.filtered_peak_445	156	.	4.73321	18.84973	15.68752
chr1	28495756	28496229	C694PACXX_7_7107.sorted.filtered_peak_446	67	.	3.93371	9.55092	6.75167
chr1	28525828	28526435	C694PACXX_7_7107.sorted.filtered_peak_447	46	.	3.33571	7.27885	4.61543
chr1	28559380	28559735	C694PACXX_7_7107.sorted.filtered_peak_448	54	.	3.31800	8.17364	5.45018
chr1	28562351	28562918	C694PACXX_7_7107.sorted.filtered_peak_449	106	.	4.17063	13.54148	10.60210
chr1	28573596	28574303	C694PACXX_7_7107.sorted.filtered_peak_450	171	.	4.49912	20.31748	17.16117
chr1	28582766	28583103	C694PACXX_7_7107.sorted.filtered_peak_451	48	.	3.07142	7.57449	4.88383
chr1	28585502	28586329	C694PACXX_7_7107.sorted.filtered_peak_452	169	.	4.78946	20.04869	16.90020
chr1	28655249	28655771	C694PACXX_7_7107.sorted.filtered_peak_453	238	.	6.36611	27.26050	23.84662
chr1	28686186	28686438	C694PACXX_7_7107.sorted.filtered_peak_454	26	.	3.15042	5.21705	2.66635
chr1	28695802	28696820	C694PACXX_7_7107.sorted.filtered_peak_455	51	.	3.54841	7.83902	5.16063
chr1	28832083	28832786	C694PACXX_7_7107.sorted.filtered_peak_456	174	.	4.77773	20.60388	17.42751
chr1	28844185	28845188	C694PACXX_7_7107.sorted.filtered_peak_457	95	.	4.23758	12.47642	9.57847
chr1	28879096	28880025	C694PACXX_7_7107.sorted.filtered_peak_458	186	.	5.26995	21.83362	18.66187
chr1	28907560	28908841	C694PACXX_7_7107.sorted.filtered_peak_459	78	.	3.38760	10.62155	7.82579
chr1	28969249	28970031	C694PACXX_7_7107.sorted.filtered_peak_460	127	.	4.21491	15.78367	12.76495
chr1	28974472	28975813	C694PACXX_7_7107.sorted.filtered_peak_461	196	.	4.80717	22.96672	19.67934
chr1	28994875	28996571	C694PACXX_7_7107.sorted.filtered_peak_462	58	.	3.09414	8.53567	5.80470
chr1	29062928	29064201	C694PACXX_7_7107.sorted.filtered_peak_463	122	.	4.11496	15.21506	12.23172
chr1	29101660	29102177	C694PACXX_7_7107.sorted.filtered_peak_464	29	.	3.16396	5.48911	2.95589
chr1	29111539	29111977	C694PACXX_7_7107.sorted.filtered_peak_465	36	.	3.44645	6.29272	3.68596
chr1	29211579	29211829	C694PACXX_7_7107.sorted.filtered_peak_466	22	.	2.53581	4.71860	2.23086
chr1	29213243	29214068	C694PACXX_7_7107.sorted.filtered_peak_467	34	.	2.81534	6.08822	3.48644
chr1	29240712	29241584	C694PACXX_7_7107.sorted.filtered_peak_468	78	.	3.55836	10.60720	7.82206
chr1	29253143	29253951	C694PACXX_7_7107.sorted.filtered_peak_469	45	.	3.23420	7.22985	4.59043
chr1	29254749	29255100	C694PACXX_7_7107.sorted.filtered_peak_470	26	.	2.76864	5.14207	2.61166
chr1	29507638	29508835	C694PACXX_7_7107.sorted.filtered_peak_471	165	.	4.39175	19.67504	16.50920
chr1	29529391	29529661	C694PACXX_7_7107.sorted.filtered_peak_472	34	.	3.18711	6.06090	3.45413
chr1	29557179	29557786	C694PACXX_7_7107.sorted.filtered_peak_473	90	.	4.16515	11.90145	9.02714
chr1	29562641	29563099	C694PACXX_7_7107.sorted.filtered_peak_474	38	.	3.07255	6.44499	3.82566
chr1	30664005	30664547	C694PACXX_7_7107.sorted.filtered_peak_475	62	.	3.57172	9.06766	6.27865
chr1	30756157	30756407	C694PACXX_7_7107.sorted.filtered_peak_476	23	.	2.81925	4.89218	2.37386
chr1	30875195	30875445	C694PACXX_7_7107.sorted.filtered_peak_477	12	.	2.59620	3.57509	1.22325
chr1	31190839	31192337	C694PACXX_7_7107.sorted.filtered_peak_478	263	.	4.17375	29.76434	26.34032
chr1	31216264	31217237	C694PACXX_7_7107.sorted.filtered_peak_479	37	.	2.73298	6.30861	3.70756
chr1	31229421	31230012	C694PACXX_7_7107.sorted.filtered_peak_480	28	.	2.52309	5.33915	2.80938
chr1	31274434	31275096	C694PACXX_7_7107.sorted.filtered_peak_481	32	.	3.10597	5.85222	3.27920
chr1	31402075	31402533	C694PACXX_7_7107.sorted.filtered_peak_482	15	.	2.65726	3.91886	1.52028
chr1	31482776	31483062	C694PACXX_7_7107.sorted.filtered_peak_483	25	.	2.77843	5.01829	2.51045
chr1	31538168	31538872	C694PACXX_7_7107.sorted.filtered_peak_484	127	.	4.64476	15.81237	12.77164
chr1	31628165	31628559	C694PACXX_7_7107.sorted.filtered_peak_485	17	.	2.69716	4.12995	1.71578
chr1	31654472	31654789	C694PACXX_7_7107.sorted.filtered_peak_486	22	.	2.89466	4.70317	2.20957
chr1	31769248	31770039	C694PACXX_7_7107.sorted.filtered_peak_487	203	.	5.32461	23.58998	20.34099
chr1	31867282	31867831	C694PACXX_7_7107.sorted.filtered_peak_488	30	.	3.14632	5.60316	3.03646
chr1	32014491	32015123	C694PACXX_7_7107.sorted.filtered_peak_489	50	.	3.54549	7.71224	5.02053
chr1	32059663	32060037	C694PACXX_7_7107.sorted.filtered_peak_490	12	.	2.62104	3.64444	1.28144
chr1	32109995	32110967	C694PACXX_7_7107.sorted.filtered_peak_491	220	.	5.00895	25.36378	22.01435
chr1	32170777	32171106	C694PACXX_7_7107.sorted.filtered_peak_492	19	.	2.66859	4.35026	1.90404
chr1	32253891	32255046	C694PACXX_7_7107.sorted.filtered_peak_493	54	.	3.02490	8.15773	5.44441
chr1	32292754	32293171	C694PACXX_7_7107.sorted.filtered_peak_494	24	.	2.95871	4.91621	2.40747
chr1	32338564	32338966	C694PACXX_7_7107.sorted.filtered_peak_495	15	.	2.71550	3.95161	1.56370
chr1	32354784	32355388	C694PACXX_7_7107.sorted.filtered_peak_496	47	.	3.58924	7.43404	4.72825
chr1	32403330	32404333	C694PACXX_7_7107.sorted.filtered_peak_497	75	.	2.99753	10.35526	7.51342
chr1	32405573	32405846	C694PACXX_7_7107.sorted.filtered_peak_498	27	.	2.16996	5.31752	2.75895
chr1	32409535	32410574	C694PACXX_7_7107.sorted.filtered_peak_499	52	.	2.90535	7.98333	5.28905
chr1	32421612	32422034	C694PACXX_7_7107.sorted.filtered_peak_500	45	.	3.40954	7.25552	4.57620
chr1	32429734	32430137	C694PACXX_7_7107.sorted.filtered_peak_501	33	.	3.24959	5.93230	3.35110
chr1	32479020	32479797	C694PACXX_7_7107.sorted.filtered_peak_502	301	.	5.44311	33.75010	30.18022
chr1	32538147	32539059	C694PACXX_7_7107.sorted.filtered_peak_503	219	.	5.17748	25.32560	21.98318
chr1	32573443	32574414	C694PACXX_7_7107.sorted.filtered_peak_504	80	.	3.80010	10.88875	8.03928
chr1	32645093	32645767	C694PACXX_7_7107.sorted.filtered_peak_505	236	.	5.59138	27.01479	23.61143
chr1	32666771	32667151	C694PACXX_7_7107.sorted.filtered_peak_506	17	.	2.35768	4.17626	1.74610
chr1	32671073	32671381	C694PACXX_7_7107.sorted.filtered_peak_507	50	.	3.22070	7.75381	5.03846
chr1	32687615	32688135	C694PACXX_7_7107.sorted.filtered_peak_508	77	.	4.21308	10.61937	7.78235
chr1	32713902	32714256	C694PACXX_7_7107.sorted.filtered_peak_509	24	.	2.39442	5.01243	2.49302
chr1	32715470	32716123	C694PACXX_7_7107.sorted.filtered_peak_510	69	.	3.11012	9.77855	6.95680
chr1	32739476	32739726	C694PACXX_7_7107.sorted.filtered_peak_511	27	.	3.10735	5.30062	2.75180
chr1	32757089	32758057	C694PACXX_7_7107.sorted.filtered_peak_512	177	.	4.92451	20.93409	17.72418
chr1	32801604	32802009	C694PACXX_7_7107.sorted.filtered_peak_513	27	.	2.68506	5.34748	2.79551
chr1	32816499	32817607	C694PACXX_7_7107.sorted.filtered_peak_514	84	.	3.81857	11.32230	8.46846
chr1	32859845	32860574	C694PACXX_7_7107.sorted.filtered_peak_515	202	.	5.55029	23.57432	20.27599
chr1	32879583	32879948	C694PACXX_7_7107.sorted.filtered_peak_516	23	.	2.98615	4.79815	2.30794
chr1	32966101	32966437	C694PACXX_7_7107.sorted.filtered_peak_517	14	.	2.55381	3.79932	1.41716
chr1	32985908	32986351	C694PACXX_7_7107.sorted.filtered_peak_518	45	.	3.69808	7.20707	4.54874
chr1	33077738	33077988	C694PACXX_7_7107.sorted.filtered_peak_519	20	.	2.92002	4.50951	2.03042
chr1	33093163	33093540	C694PACXX_7_7107.sorted.filtered_peak_520	20	.	2.93666	4.57396	2.09673
chr1	33116043	33117210	C694PACXX_7_7107.sorted.filtered_peak_521	236	.	4.84705	27.08508	23.68778
chr1	33177793	33178260	C694PACXX_7_7107.sorted.filtered_peak_522	44	.	3.69464	7.11255	4.44040
chr1	33264493	33265307	C694PACXX_7_7107.sorted.filtered_peak_523	70	.	3.96969	9.79942	7.01152
chr1	33282647	33283678	C694PACXX_7_7107.sorted.filtered_peak_524	141	.	4.37226	17.22313	14.16630
chr1	33430212	33430799	C694PACXX_7_7107.sorted.filtered_peak_525	103	.	4.04130	13.26429	10.31368
chr1	33446760	33447157	C694PACXX_7_7107.sorted.filtered_peak_526	48	.	3.46197	7.51894	4.82730
chr1	33454815	33455082	C694PACXX_7_7107.sorted.filtered_peak_527	20	.	2.58190	4.51346	2.05100
chr1	33491123	33491373	C694PACXX_7_7107.sorted.filtered_peak_528	16	.	2.76470	4.05366	1.63176
chr1	33502217	33503010	C694PACXX_7_7107.sorted.filtered_peak_529	88	.	4.18864	11.75871	8.88550
chr1	33511098	33511818	C694PACXX_7_7107.sorted.filtered_peak_530	48	.	3.45726	7.52139	4.84055
chr1	33520787	33521098	C694PACXX_7_7107.sorted.filtered_peak_531	23	.	3.01203	4.80561	2.30429
chr1	33546472	33546869	C694PACXX_7_7107.sorted.filtered_peak_532	97	.	4.26174	12.65054	9.72479
chr1	33564736	33565554	C694PACXX_7_7107.sorted.filtered_peak_533	140	.	4.53445	17.10824	14.02449
chr1	33592528	33593475	C694PACXX_7_7107.sorted.filtered_peak_534	226	.	4.81510	25.99471	22.65761
chr1	33646307	33646907	C694PACXX_7_7107.sorted.filtered_peak_535	38	.	2.87815	6.45632	3.81532
chr1	33647423	33647690	C694PACXX_7_7107.sorted.filtered_peak_536	18	.	2.40455	4.25532	1.82053
chr1	33760915	33761403	C694PACXX_7_7107.sorted.filtered_peak_537	35	.	3.32800	6.14661	3.54636
chr1	33815145	33816155	C694PACXX_7_7107.sorted.filtered_peak_538	53	.	3.18871	8.05661	5.32724
chr1	33833370	33833696	C694PACXX_7_7107.sorted.filtered_peak_539	31	.	3.03152	5.73291	3.15777
chr1	33896534	33896882	C694PACXX_7_7107.sorted.filtered_peak_540	27	.	2.81849	5.25455	2.72372
chr1	33937710	33938300	C694PACXX_7_7107.sorted.filtered_peak_541	52	.	3.20406	7.95615	5.26662
chr1	34098763	34099187	C694PACXX_7_7107.sorted.filtered_peak_542	29	.	3.08167	5.48847	2.91825
chr1	35318234	35318699	C694PACXX_7_7107.sorted.filtered_peak_543	26	.	2.91330	5.21474	2.68774
chr1	35325212	35325822	C694PACXX_7_7107.sorted.filtered_peak_544	67	.	3.53678	9.54597	6.75380
chr1	35331686	35332301	C694PACXX_7_7107.sorted.filtered_peak_545	82	.	3.84563	11.13255	8.29360
chr1	35450607	35451103	C694PACXX_7_7107.sorted.filtered_peak_546	64	.	3.97488	9.20115	6.44350
chr1	35496863	35497751	C694PACXX_7_7107.sorted.filtered_peak_547	82	.	3.97971	11.09604	8.26390
chr1	35544649	35545351	C694PACXX_7_7107.sorted.filtered_peak_548	65	.	4.13038	9.30716	6.51661
chr1	35657341	35658148	C694PACXX_7_7107.sorted.filtered_peak_549	34	.	2.54526	6.10532	3.49071
chr1	35658409	35659204	C694PACXX_7_7107.sorted.filtered_peak_550	122	.	3.75007	15.23981	12.26833
chr1	35734042	35734660	C694PACXX_7_7107.sorted.filtered_peak_551	116	.	4.63757	14.61999	11.62220
chr1	35896871	35897233	C694PACXX_7_7107.sorted.filtered_peak_552	19	.	2.77766	4.42503	1.98331
chr1	35916684	35917042	C694PACXX_7_7107.sorted.filtered_peak_553	18	.	2.62855	4.30573	1.85427
chr1	35933689	35934026	C694PACXX_7_7107.sorted.filtered_peak_554	18	.	2.83673	4.26133	1.81120
chr1	35965224	35965944	C694PACXX_7_7107.sorted.filtered_peak_555	63	.	3.64035	9.15312	6.37978
chr1	35971482	35972224	C694PACXX_7_7107.sorted.filtered_peak_556	36	.	3.02760	6.29123	3.66698
chr1	36004806	36005413	C694PACXX_7_7107.sorted.filtered_peak_557	20	.	2.78445	4.53742	2.05899
chr1	36022848	36023578	C694PACXX_7_7107.sorted.filtered_peak_558	114	.	3.84710	14.48911	11.48584
chr1	36106941	36107512	C694PACXX_7_7107.sorted.filtered_peak_559	100	.	4.28771	13.02313	10.07411
chr1	36184030	36184596	C694PACXX_7_7107.sorted.filtered_peak_560	29	.	2.86702	5.45730	2.91136
chr1	36234956	36235862	C694PACXX_7_7107.sorted.filtered_peak_561	123	.	4.25631	15.34264	12.31597
chr1	36276606	36276856	C694PACXX_7_7107.sorted.filtered_peak_562	41	.	3.31732	6.78383	4.12620
chr1	36348354	36349252	C694PACXX_7_7107.sorted.filtered_peak_563	66	.	3.57642	9.40566	6.67052
chr1	36396151	36397321	C694PACXX_7_7107.sorted.filtered_peak_564	91	.	3.84381	12.01802	9.11718
chr1	36489124	36489401	C694PACXX_7_7107.sorted.filtered_peak_565	21	.	2.95465	4.61630	2.12759
chr1	36554071	36554879	C694PACXX_7_7107.sorted.filtered_peak_566	100	.	4.02308	12.94115	10.01013
chr1	36565245	36565558	C694PACXX_7_7107.sorted.filtered_peak_567	20	.	2.69914	4.49337	2.04937
chr1	36574530	36574791	C694PACXX_7_7107.sorted.filtered_peak_568	32	.	3.26277	5.85861	3.25012
chr1	36614748	36615503	C694PACXX_7_7107.sorted.filtered_peak_569	207	.	4.72561	24.02799	20.71645
chr1	36621309	36621864	C694PACXX_7_7107.sorted.filtered_peak_570	86	.	3.49222	11.59555	8.69801
chr1	36653493	36654242	C694PACXX_7_7107.sorted.filtered_peak_571	23	.	3.04279	4.90294	2.39021
chr1	36689017	36690445	C694PACXX_7_7107.sorted.filtered_peak_572	241	.	4.62766	27.49853	24.13193
chr1	36751044	36751585	C694PACXX_7_7107.sorted.filtered_peak_573	25	.	3.01054	5.12410	2.59769
chr1	36771995	36772849	C694PACXX_7_7107.sorted.filtered_peak_574	87	.	4.08316	11.66929	8.78332
chr1	36831868	36832203	C694PACXX_7_7107.sorted.filtered_peak_575	22	.	2.81875	4.76836	2.28157
chr1	36839377	36840274	C694PACXX_7_7107.sorted.filtered_peak_576	39	.	3.06780	6.56841	3.92586
chr1	36851108	36852300	C694PACXX_7_7107.sorted.filtered_peak_577	198	.	4.36310	23.17021	19.88895
chr1	36862974	36863744	C694PACXX_7_7107.sorted.filtered_peak_578	67	.	3.60361	9.56731	6.76458
chr1	36886240	36886674	C694PACXX_7_7107.sorted.filtered_peak_579	25	.	2.97505	5.06597	2.54420
chr1	36915927	36916502	C694PACXX_7_7107.sorted.filtered_peak_580	103	.	4.44858	13.24006	10.30141
chr1	36929832	36930211	C694PACXX_7_7107.sorted.filtered_peak_581	59	.	3.53378	8.69206	5.95003
chr1	37899900	37900150	C694PACXX_7_7107.sorted.filtered_peak_582	15	.	2.65338	3.93225	1.52886
chr1	37920518	37920978	C694PACXX_7_7107.sorted.filtered_peak_583	19	.	2.88056	4.40495	1.94680
chr1	37939705	37940239	C694PACXX_7_7107.sorted.filtered_peak_584	44	.	2.75788	7.14803	4.48860
chr1	37945208	37945594	C694PACXX_7_7107.sorted.filtered_peak_585	15	.	2.14219	3.97058	1.57659
chr1	37979831	37980881	C694PACXX_7_7107.sorted.filtered_peak_586	52	.	3.44968	7.97651	5.25467
chr1	38019578	38020100	C694PACXX_7_7107.sorted.filtered_peak_587	76	.	4.07584	10.48857	7.67709
chr1	38061169	38061974	C694PACXX_7_7107.sorted.filtered_peak_588	137	.	4.70048	16.80387	13.73668
chr1	38139642	38139910	C694PACXX_7_7107.sorted.filtered_peak_589	25	.	3.02241	5.11900	2.59046
chr1	38156027	38156512	C694PACXX_7_7107.sorted.filtered_peak_590	143	.	4.06275	17.45249	14.34884
chr1	38157774	38158329	C694PACXX_7_7107.sorted.filtered_peak_591	111	.	3.65165	14.16882	11.17652
chr1	38273711	38274350	C694PACXX_7_7107.sorted.filtered_peak_592	79	.	3.60307	10.85966	7.98775
chr1	38325091	38325987	C694PACXX_7_7107.sorted.filtered_peak_593	95	.	3.95107	12.47980	9.57391
chr1	38397081	38397772	C694PACXX_7_7107.sorted.filtered_peak_594	94	.	4.34542	12.39415	9.47441
chr1	38455221	38456096	C694PACXX_7_7107.sorted.filtered_peak_595	86	.	4.27806	11.47416	8.64161
chr1	38478009	38478761	C694PACXX_7_7107.sorted.filtered_peak_596	131	.	4.32884	16.14167	13.14059
chr1	38495699	38495949	C694PACXX_7_7107.sorted.filtered_peak_597	25	.	2.85508	5.10663	2.58338
chr1	38512420	38512708	C694PACXX_7_7107.sorted.filtered_peak_598	40	.	3.20469	6.72405	4.07357
chr1	39024850	39025533	C694PACXX_7_7107.sorted.filtered_peak_599	64	.	3.49182	9.22076	6.46414
chr1	39300726	39301157	C694PACXX_7_7107.sorted.filtered_peak_600	22	.	2.86246	4.77516	2.27224
chr1	39324836	39325955	C694PACXX_7_7107.sorted.filtered_peak_601	116	.	4.13178	14.59703	11.64659
chr1	39338448	39339572	C694PACXX_7_7107.sorted.filtered_peak_602	111	.	4.13969	14.11249	11.16162
chr1	39456431	39457328	C694PACXX_7_7107.sorted.filtered_peak_603	123	.	4.35420	15.39189	12.38280
chr1	39491451	39492534	C694PACXX_7_7107.sorted.filtered_peak_604	34	.	3.33458	5.99211	3.42728
chr1	39564200	39564621	C694PACXX_7_7107.sorted.filtered_peak_605	37	.	3.44142	6.40812	3.77427
chr1	39570902	39571585	C694PACXX_7_7107.sorted.filtered_peak_606	18	.	2.59339	4.29581	1.85929
chr1	39649185	39649945	C694PACXX_7_7107.sorted.filtered_peak_607	31	.	3.04390	5.67913	3.12686
chr1	39657783	39658483	C694PACXX_7_7107.sorted.filtered_peak_608	51	.	3.05923	7.82441	5.12515
chr1	39662462	39662863	C694PACXX_7_7107.sorted.filtered_peak_609	20	.	2.45223	4.57245	2.09786
chr1	39670087	39670339	C694PACXX_7_7107.sorted.filtered_peak_610	27	.	2.84032	5.31529	2.75595
chr1	39670702	39671186	C694PACXX_7_7107.sorted.filtered_peak_611	34	.	3.04062	6.10020	3.49871
chr1	39696561	39696876	C694PACXX_7_7107.sorted.filtered_peak_612	25	.	3.09091	5.03669	2.50683
chr1	39724323	39724589	C694PACXX_7_7107.sorted.filtered_peak_613	21	.	2.80440	4.66570	2.17716
chr1	39874213	39874772	C694PACXX_7_7107.sorted.filtered_peak_614	70	.	3.66553	9.90960	7.09309
chr1	39956899	39957603	C694PACXX_7_7107.sorted.filtered_peak_615	40	.	3.55589	6.70983	4.07974
chr1	39991504	39991847	C694PACXX_7_7107.sorted.filtered_peak_616	62	.	4.20483	9.01601	6.24219
chr1	40042105	40042721	C694PACXX_7_7107.sorted.filtered_peak_617	72	.	3.65615	10.11602	7.28390
chr1	40157062	40157500	C694PACXX_7_7107.sorted.filtered_peak_618	31	.	3.01024	5.71662	3.14183
chr1	40204362	40205020	C694PACXX_7_7107.sorted.filtered_peak_619	44	.	3.32321	7.01588	4.40922
chr1	40254539	40255123	C694PACXX_7_7107.sorted.filtered_peak_620	22	.	2.97357	4.69752	2.21165
chr1	40264787	40265163	C694PACXX_7_7107.sorted.filtered_peak_621	78	.	4.30219	10.74379	7.89620
chr1	40348824	40349359	C694PACXX_7_7107.sorted.filtered_peak_622	96	.	4.65634	12.58321	9.64146
chr1	40367584	40368088	C694PACXX_7_7107.sorted.filtered_peak_623	25	.	2.85637	5.13619	2.59500
chr1	40420384	40420804	C694PACXX_7_7107.sorted.filtered_peak_624	20	.	2.78471	4.51633	2.04804
chr1	40439200	40439565	C694PACXX_7_7107.sorted.filtered_peak_625	31	.	3.26871	5.68607	3.10245
chr1	40498000	40498284	C694PACXX_7_7107.sorted.filtered_peak_626	17	.	2.64124	4.19971	1.77545
chr1	40505256	40506643	C694PACXX_7_7107.sorted.filtered_peak_627	192	.	3.96253	22.45428	19.20847
chr1	40524833	40525488	C694PACXX_7_7107.sorted.filtered_peak_628	26	.	2.79331	5.17389	2.63574
chr1	40562384	40563125	C694PACXX_7_7107.sorted.filtered_peak_629	67	.	3.93573	9.49087	6.73119
chr1	40626598	40627425	C694PACXX_7_7107.sorted.filtered_peak_630	103	.	4.17174	13.23099	10.31288
chr1	40723257	40724214	C694PACXX_7_7107.sorted.filtered_peak_631	141	.	4.59619	17.21033	14.14733
chr1	40780939	40781341	C694PACXX_7_7107.sorted.filtered_peak_632	43	.	3.00068	7.03232	4.37196
chr1	40804399	40804816	C694PACXX_7_7107.sorted.filtered_peak_633	32	.	3.07529	5.87953	3.28236
chr1	40838880	40840295	C694PACXX_7_7107.sorted.filtered_peak_634	62	.	3.18685	8.90540	6.21995
chr1	40851185	40851976	C694PACXX_7_7107.sorted.filtered_peak_635	57	.	2.93163	8.50573	5.74211
chr1	40915431	40916299	C694PACXX_7_7107.sorted.filtered_peak_636	78	.	3.83792	10.72867	7.89289
chr1	40943085	40943404	C694PACXX_7_7107.sorted.filtered_peak_637	28	.	3.05693	5.39243	2.83197
chr1	40974019	40974746	C694PACXX_7_7107.sorted.filtered_peak_638	33	.	3.19658	5.90751	3.32575
chr1	40996856	40997667	C694PACXX_7_7107.sorted.filtered_peak_639	68	.	3.95102	9.59858	6.83452
chr1	41077975	41078250	C694PACXX_7_7107.sorted.filtered_peak_640	18	.	2.73741	4.23725	1.80525
chr1	41131006	41131786	C694PACXX_7_7107.sorted.filtered_peak_641	63	.	3.44548	9.07911	6.30498
chr1	41157033	41158216	C694PACXX_7_7107.sorted.filtered_peak_642	107	.	3.71268	13.67807	10.70364
chr1	41174479	41175120	C694PACXX_7_7107.sorted.filtered_peak_643	31	.	2.84364	5.69604	3.12635
chr1	41177113	41177370	C694PACXX_7_7107.sorted.filtered_peak_644	16	.	2.45541	4.06873	1.66813
chr1	41267930	41268530	C694PACXX_7_7107.sorted.filtered_peak_645	69	.	3.57751	9.75587	6.93482
chr1	41284049	41284563	C694PACXX_7_7107.sorted.filtered_peak_646	39	.	3.18938	6.58700	3.94101
chr1	41315515	41316042	C694PACXX_7_7107.sorted.filtered_peak_647	44	.	3.39785	7.14758	4.47729
chr1	41327903	41328543	C694PACXX_7_7107.sorted.filtered_peak_648	133	.	4.49773	16.39725	13.34343
chr1	41341493	41341910	C694PACXX_7_7107.sorted.filtered_peak_649	21	.	2.75395	4.58137	2.11602
chr1	41414528	41414795	C694PACXX_7_7107.sorted.filtered_peak_650	20	.	2.89892	4.46523	2.00180
chr1	41445000	41446237	C694PACXX_7_7107.sorted.filtered_peak_651	174	.	4.40112	20.60587	17.46489
chr1	41826642	41827222	C694PACXX_7_7107.sorted.filtered_peak_652	110	.	4.18655	14.00742	11.00943
chr1	42039783	42040295	C694PACXX_7_7107.sorted.filtered_peak_653	33	.	3.06150	5.90183	3.31694
chr1	42127527	42128228	C694PACXX_7_7107.sorted.filtered_peak_654	33	.	2.75908	5.93783	3.38550
chr1	42139056	42139553	C694PACXX_7_7107.sorted.filtered_peak_655	31	.	2.83956	5.69577	3.12499
chr1	42149476	42150242	C694PACXX_7_7107.sorted.filtered_peak_656	22	.	2.51450	4.71757	2.22260
chr1	42216914	42217208	C694PACXX_7_7107.sorted.filtered_peak_657	30	.	2.95388	5.66671	3.08709
chr1	42257398	42257796	C694PACXX_7_7107.sorted.filtered_peak_658	21	.	2.87585	4.67028	2.19180
chr1	42328651	42328929	C694PACXX_7_7107.sorted.filtered_peak_659	16	.	2.55849	4.03084	1.63092
chr1	42356990	42357613	C694PACXX_7_7107.sorted.filtered_peak_660	48	.	3.24292	7.55461	4.84566
chr1	42363754	42364414	C694PACXX_7_7107.sorted.filtered_peak_661	49	.	3.31869	7.67303	4.98154
chr1	42385430	42386052	C694PACXX_7_7107.sorted.filtered_peak_662	70	.	3.53832	9.85230	7.02574
chr1	42501200	42501971	C694PACXX_7_7107.sorted.filtered_peak_663	134	.	4.30209	16.52645	13.44390
chr1	42639117	42639367	C694PACXX_7_7107.sorted.filtered_peak_664	21	.	2.75902	4.61110	2.13997
chr1	42800322	42801384	C694PACXX_7_7107.sorted.filtered_peak_665	102	.	3.97243	13.16595	10.22129
chr1	42921617	42922798	C694PACXX_7_7107.sorted.filtered_peak_666	92	.	3.89286	12.11843	9.21467
chr1	42928436	42929246	C694PACXX_7_7107.sorted.filtered_peak_667	126	.	4.60346	15.62277	12.61737
chr1	43123676	43124406	C694PACXX_7_7107.sorted.filtered_peak_668	113	.	4.26390	14.29985	11.33877
chr1	43147637	43148120	C694PACXX_7_7107.sorted.filtered_peak_669	169	.	4.75590	20.15937	16.97595
chr1	43148637	43148947	C694PACXX_7_7107.sorted.filtered_peak_670	22	.	2.40532	4.76618	2.26751
chr1	43232501	43233349	C694PACXX_7_7107.sorted.filtered_peak_671	258	.	5.53907	29.31841	25.87529
chr1	43282325	43283386	C694PACXX_7_7107.sorted.filtered_peak_672	198	.	4.80644	23.09750	19.88078
chr1	43311945	43312382	C694PACXX_7_7107.sorted.filtered_peak_673	153	.	4.89402	18.52296	15.39008
chr1	43389694	43390477	C694PACXX_7_7107.sorted.filtered_peak_674	92	.	3.79600	12.14689	9.22215
chr1	43397481	43398152	C694PACXX_7_7107.sorted.filtered_peak_675	84	.	3.55322	11.30962	8.42891
chr1	43423579	43424938	C694PACXX_7_7107.sorted.filtered_peak_676	91	.	3.41357	12.04208	9.16221
chr1	43539163	43539795	C694PACXX_7_7107.sorted.filtered_peak_677	24	.	2.94351	4.97194	2.47709
chr1	43637786	43638417	C694PACXX_7_7107.sorted.filtered_peak_678	152	.	5.01595	18.38724	15.26479
chr1	43814634	43815510	C694PACXX_7_7107.sorted.filtered_peak_679	47	.	3.25496	7.41085	4.73919
chr1	43823854	43824780	C694PACXX_7_7107.sorted.filtered_peak_680	102	.	4.05429	13.13571	10.26022
chr1	43833328	43834252	C694PACXX_7_7107.sorted.filtered_peak_681	106	.	3.91566	13.62105	10.64172
chr1	43855335	43855829	C694PACXX_7_7107.sorted.filtered_peak_682	89	.	4.17678	11.80434	8.94314
chr1	43919578	43919835	C694PACXX_7_7107.sorted.filtered_peak_683	21	.	2.63412	4.57726	2.10004
chr1	44031511	44031855	C694PACXX_7_7107.sorted.filtered_peak_684	16	.	2.60282	4.01960	1.61140
chr1	44115386	44116267	C694PACXX_7_7107.sorted.filtered_peak_685	349	.	6.10538	38.69589	34.94748
chr1	44172872	44173574	C694PACXX_7_7107.sorted.filtered_peak_686	49	.	3.19551	7.63731	4.92387
chr1	44412038	44412758	C694PACXX_7_7107.sorted.filtered_peak_687	202	.	5.21758	23.55238	20.25924
chr1	44435189	44435827	C694PACXX_7_7107.sorted.filtered_peak_688	71	.	3.29782	9.88815	7.11370
chr1	44440134	44440949	C694PACXX_7_7107.sorted.filtered_peak_689	61	.	3.01570	8.93574	6.19455
chr1	44456910	44457592	C694PACXX_7_7107.sorted.filtered_peak_690	20	.	2.63052	4.49300	2.03621
chr1	44471342	44471818	C694PACXX_7_7107.sorted.filtered_peak_691	24	.	3.00985	4.94964	2.44068
chr1	44495577	44496200	C694PACXX_7_7107.sorted.filtered_peak_692	104	.	4.03056	13.38519	10.40993
chr1	44678754	44679460	C694PACXX_7_7107.sorted.filtered_peak_693	45	.	3.14070	7.19709	4.53091
chr1	44820553	44821605	C694PACXX_7_7107.sorted.filtered_peak_694	82	.	3.72052	11.01660	8.21952
chr1	45097213	45098442	C694PACXX_7_7107.sorted.filtered_peak_695	67	.	3.44981	9.57822	6.78997
chr1	45118385	45118801	C694PACXX_7_7107.sorted.filtered_peak_696	24	.	2.77498	4.98231	2.47078
chr1	45139482	45140508	C694PACXX_7_7107.sorted.filtered_peak_697	286	.	5.19749	32.14717	28.64978
chr1	45180532	45180941	C694PACXX_7_7107.sorted.filtered_peak_698	27	.	3.10850	5.30737	2.76124
chr1	45187100	45187914	C694PACXX_7_7107.sorted.filtered_peak_699	122	.	4.26023	15.31604	12.27650
chr1	45196127	45197249	C694PACXX_7_7107.sorted.filtered_peak_700	136	.	4.31848	16.70837	13.61302
chr1	45205043	45205823	C694PACXX_7_7107.sorted.filtered_peak_701	85	.	4.18067	11.42123	8.57254
chr1	45240818	45241766	C694PACXX_7_7107.sorted.filtered_peak_702	97	.	4.16476	12.65982	9.76295
chr1	45251845	45252426	C694PACXX_7_7107.sorted.filtered_peak_703	24	.	2.71632	4.99731	2.49664
chr1	45259360	45259610	C694PACXX_7_7107.sorted.filtered_peak_704	22	.	3.01823	4.80756	2.29771
chr1	45265387	45266400	C694PACXX_7_7107.sorted.filtered_peak_705	199	.	4.57706	23.24846	19.99103
chr1	45273089	45273831	C694PACXX_7_7107.sorted.filtered_peak_706	45	.	2.48849	7.17915	4.50537
chr1	45274985	45275660	C694PACXX_7_7107.sorted.filtered_peak_707	47	.	2.49446	7.41161	4.75044
chr1	45279369	45279654	C694PACXX_7_7107.sorted.filtered_peak_708	39	.	2.79279	6.61802	3.96821
chr1	45284935	45286203	C694PACXX_7_7107.sorted.filtered_peak_709	118	.	4.03299	14.81942	11.84680
chr1	45301533	45301846	C694PACXX_7_7107.sorted.filtered_peak_710	23	.	3.03561	4.86203	2.34662
chr1	45451952	45452530	C694PACXX_7_7107.sorted.filtered_peak_711	135	.	5.37062	16.61546	13.53347
chr1	45476877	45477232	C694PACXX_7_7107.sorted.filtered_peak_712	48	.	2.95643	7.55210	4.85269
chr1	45477420	45477978	C694PACXX_7_7107.sorted.filtered_peak_713	60	.	3.15766	8.82148	6.06438
chr1	45671912	45672339	C694PACXX_7_7107.sorted.filtered_peak_714	19	.	2.59968	4.36562	1.91285
chr1	45769140	45769938	C694PACXX_7_7107.sorted.filtered_peak_715	229	.	5.24577	26.36432	22.97680
chr1	45805238	45806269	C694PACXX_7_7107.sorted.filtered_peak_716	113	.	4.04115	14.33761	11.35045
chr1	45956374	45957348	C694PACXX_7_7107.sorted.filtered_peak_717	173	.	4.45876	20.49118	17.31922
chr1	45965478	45966239	C694PACXX_7_7107.sorted.filtered_peak_718	221	.	5.59465	25.52364	22.19091
chr1	45987084	45988131	C694PACXX_7_7107.sorted.filtered_peak_719	59	.	3.43760	8.65671	5.93309
chr1	46009353	46009895	C694PACXX_7_7107.sorted.filtered_peak_720	32	.	3.28853	5.81120	3.24130
chr1	46016265	46016835	C694PACXX_7_7107.sorted.filtered_peak_721	152	.	5.62669	18.40132	15.23997
chr1	46035626	46036042	C694PACXX_7_7107.sorted.filtered_peak_722	25	.	3.09574	5.06211	2.53402
chr1	46048973	46049874	C694PACXX_7_7107.sorted.filtered_peak_723	148	.	4.08640	17.98151	14.86574
chr1	46050113	46050768	C694PACXX_7_7107.sorted.filtered_peak_724	78	.	3.16745	10.61050	7.80366
chr1	46151858	46153162	C694PACXX_7_7107.sorted.filtered_peak_725	176	.	3.99787	20.81433	17.60477
chr1	46153515	46153990	C694PACXX_7_7107.sorted.filtered_peak_726	24	.	2.16740	4.91745	2.41430
chr1	46215935	46216718	C694PACXX_7_7107.sorted.filtered_peak_727	95	.	4.02017	12.50296	9.59385
chr1	46268858	46269384	C694PACXX_7_7107.sorted.filtered_peak_728	86	.	4.09087	11.49051	8.61449
chr1	46502563	46503041	C694PACXX_7_7107.sorted.filtered_peak_729	34	.	3.02417	6.01647	3.43441
chr1	46528362	46528635	C694PACXX_7_7107.sorted.filtered_peak_730	24	.	2.98748	4.90647	2.40306
chr1	46598223	46599175	C694PACXX_7_7107.sorted.filtered_peak_731	81	.	3.63558	11.03012	8.15819
chr1	46632576	46633057	C694PACXX_7_7107.sorted.filtered_peak_732	33	.	3.18577	5.99714	3.39575
chr1	46663907	46664615	C694PACXX_7_7107.sorted.filtered_peak_733	45	.	3.36280	7.29107	4.59395
chr1	46712891	46713588	C694PACXX_7_7107.sorted.filtered_peak_734	185	.	5.10406	21.75956	18.53688
chr1	46768394	46769447	C694PACXX_7_7107.sorted.filtered_peak_735	186	.	4.74593	21.84321	18.65363
chr1	46806164	46806974	C694PACXX_7_7107.sorted.filtered_peak_736	74	.	3.94842	10.30802	7.47334
chr1	46988017	46988433	C694PACXX_7_7107.sorted.filtered_peak_737	13	.	2.48400	3.77074	1.39934
chr1	46998596	46998976	C694PACXX_7_7107.sorted.filtered_peak_738	29	.	2.84265	5.46891	2.91889
chr1	47015341	47015636	C694PACXX_7_7107.sorted.filtered_peak_739	32	.	3.20802	5.80766	3.22462
chr1	47047281	47047869	C694PACXX_7_7107.sorted.filtered_peak_740	58	.	3.53421	8.55319	5.80071
chr1	47069569	47070245	C694PACXX_7_7107.sorted.filtered_peak_741	138	.	4.40845	16.92363	13.89273
chr1	47081952	47082656	C694PACXX_7_7107.sorted.filtered_peak_742	34	.	2.89202	6.06502	3.45298
chr1	47133950	47134345	C694PACXX_7_7107.sorted.filtered_peak_743	13	.	2.41550	3.75426	1.38846
chr1	47184629	47185231	C694PACXX_7_7107.sorted.filtered_peak_744	218	.	5.43575	25.22590	21.87851
chr1	47190943	47191221	C694PACXX_7_7107.sorted.filtered_peak_745	48	.	3.65521	7.60646	4.89529
chr1	47644704	47645317	C694PACXX_7_7107.sorted.filtered_peak_746	24	.	2.71903	4.94191	2.43582
chr1	47658592	47658877	C694PACXX_7_7107.sorted.filtered_peak_747	16	.	2.59258	4.02994	1.63378
chr1	47779668	47780470	C694PACXX_7_7107.sorted.filtered_peak_748	304	.	6.18579	33.97776	30.43276
chr1	47799174	47800399	C694PACXX_7_7107.sorted.filtered_peak_749	102	.	4.07406	13.25318	10.29383
chr1	47902968	47903908	C694PACXX_7_7107.sorted.filtered_peak_750	104	.	3.54975	13.36461	10.43297
chr1	48191968	48192335	C694PACXX_7_7107.sorted.filtered_peak_751	26	.	2.96962	5.22830	2.68897
chr1	48463160	48463590	C694PACXX_7_7107.sorted.filtered_peak_752	16	.	2.67262	4.10365	1.69731
chr1	48559419	48559679	C694PACXX_7_7107.sorted.filtered_peak_753	32	.	3.32665	5.80031	3.20603
chr1	48667872	48668144	C694PACXX_7_7107.sorted.filtered_peak_754	33	.	3.12210	5.88614	3.30683
chr1	48937598	48938092	C694PACXX_7_7107.sorted.filtered_peak_755	68	.	3.97871	9.67231	6.86483
chr1	51190429	51190863	C694PACXX_7_7107.sorted.filtered_peak_756	16	.	2.76614	4.05678	1.63351
chr1	51339103	51339851	C694PACXX_7_7107.sorted.filtered_peak_757	30	.	3.12179	5.56570	3.01620
chr1	51425309	51426434	C694PACXX_7_7107.sorted.filtered_peak_758	132	.	4.38142	16.26561	13.27988
chr1	51433760	51435330	C694PACXX_7_7107.sorted.filtered_peak_759	46	.	2.94782	7.29519	4.64074
chr1	51664189	51664439	C694PACXX_7_7107.sorted.filtered_peak_760	16	.	2.77900	4.09396	1.66534
chr1	51701667	51702625	C694PACXX_7_7107.sorted.filtered_peak_761	77	.	3.68179	10.55486	7.73496
chr1	51762545	51762816	C694PACXX_7_7107.sorted.filtered_peak_762	18	.	2.69073	4.30086	1.85715
chr1	51899188	51899749	C694PACXX_7_7107.sorted.filtered_peak_763	27	.	2.97033	5.31000	2.77069
chr1	51983879	51984207	C694PACXX_7_7107.sorted.filtered_peak_764	13	.	2.14657	3.75655	1.38351
chr1	51984824	51985259	C694PACXX_7_7107.sorted.filtered_peak_765	32	.	2.58289	5.87689	3.28755
chr1	52000267	52001012	C694PACXX_7_7107.sorted.filtered_peak_766	25	.	2.95161	5.04572	2.53336
chr1	52035145	52035532	C694PACXX_7_7107.sorted.filtered_peak_767	27	.	3.00822	5.26254	2.72640
chr1	52082510	52083200	C694PACXX_7_7107.sorted.filtered_peak_768	122	.	4.77446	15.28695	12.25361
chr1	52195134	52195747	C694PACXX_7_7107.sorted.filtered_peak_769	117	.	4.24419	14.72212	11.74178
chr1	52344088	52345066	C694PACXX_7_7107.sorted.filtered_peak_770	250	.	4.99826	28.42301	25.02413
chr1	52362571	52362892	C694PACXX_7_7107.sorted.filtered_peak_771	15	.	2.71868	3.92087	1.51634
chr1	52456284	52456607	C694PACXX_7_7107.sorted.filtered_peak_772	25	.	2.97796	5.12976	2.59628
chr1	52468051	52468301	C694PACXX_7_7107.sorted.filtered_peak_773	29	.	3.18330	5.47255	2.92501
chr1	52498998	52499675	C694PACXX_7_7107.sorted.filtered_peak_774	59	.	3.65749	8.68053	5.92103
chr1	52520838	52521139	C694PACXX_7_7107.sorted.filtered_peak_775	27	.	2.54069	5.32782	2.77751
chr1	52521659	52522632	C694PACXX_7_7107.sorted.filtered_peak_776	65	.	3.26084	9.32970	6.54839
chr1	52831339	52832480	C694PACXX_7_7107.sorted.filtered_peak_777	218	.	4.49771	25.17236	21.88972
chr1	52869377	52870749	C694PACXX_7_7107.sorted.filtered_peak_778	91	.	3.60649	12.03008	9.16565
chr1	52889572	52890472	C694PACXX_7_7107.sorted.filtered_peak_779	26	.	2.95214	5.13901	2.61556
chr1	53018410	53019416	C694PACXX_7_7107.sorted.filtered_peak_780	63	.	3.37481	9.16143	6.38515
chr1	53067872	53068122	C694PACXX_7_7107.sorted.filtered_peak_781	15	.	2.53748	3.98583	1.58020
chr1	53102680	53103397	C694PACXX_7_7107.sorted.filtered_peak_782	48	.	3.07910	7.52939	4.83978
chr1	53151872	53152131	C694PACXX_7_7107.sorted.filtered_peak_783	41	.	3.63357	6.82419	4.15336
chr1	53168582	53169296	C694PACXX_7_7107.sorted.filtered_peak_784	105	.	4.50958	13.57173	10.58608
chr1	53191869	53192565	C694PACXX_7_7107.sorted.filtered_peak_785	117	.	4.76968	14.70307	11.70135
chr1	53308201	53308661	C694PACXX_7_7107.sorted.filtered_peak_786	23	.	2.97765	4.81203	2.31937
chr1	53387240	53387598	C694PACXX_7_7107.sorted.filtered_peak_787	37	.	3.28299	6.40342	3.77536
chr1	53392944	53393672	C694PACXX_7_7107.sorted.filtered_peak_788	22	.	2.83926	4.78953	2.29240
chr1	53480404	53480902	C694PACXX_7_7107.sorted.filtered_peak_789	57	.	3.80949	8.50231	5.75486
chr1	53647550	53647907	C694PACXX_7_7107.sorted.filtered_peak_790	15	.	2.57433	3.93637	1.53915
chr1	53662026	53663154	C694PACXX_7_7107.sorted.filtered_peak_791	72	.	3.46126	9.95364	7.21532
chr1	53685754	53686519	C694PACXX_7_7107.sorted.filtered_peak_792	206	.	5.28421	23.98298	20.66387
chr1	53703862	53704591	C694PACXX_7_7107.sorted.filtered_peak_793	112	.	4.46802	14.27925	11.29785
chr1	53743892	53744218	C694PACXX_7_7107.sorted.filtered_peak_794	26	.	2.97251	5.19480	2.64634
chr1	53791539	53792406	C694PACXX_7_7107.sorted.filtered_peak_795	54	.	2.88334	8.23468	5.49074
chr1	53793655	53794060	C694PACXX_7_7107.sorted.filtered_peak_796	57	.	2.90259	8.49391	5.74838
chr1	53878675	53879060	C694PACXX_7_7107.sorted.filtered_peak_797	29	.	2.76932	5.47976	2.91461
chr1	53879282	53879628	C694PACXX_7_7107.sorted.filtered_peak_798	22	.	2.61277	4.77554	2.28572
chr1	54019692	54020066	C694PACXX_7_7107.sorted.filtered_peak_799	16	.	2.66621	4.07743	1.67445
chr1	54231376	54231783	C694PACXX_7_7107.sorted.filtered_peak_800	35	.	2.93453	6.14628	3.54060
chr1	54303667	54304521	C694PACXX_7_7107.sorted.filtered_peak_801	199	.	5.26944	23.23680	19.96870
chr1	54355196	54356011	C694PACXX_7_7107.sorted.filtered_peak_802	70	.	3.67052	9.85485	7.06061
chr1	54411178	54412368	C694PACXX_7_7107.sorted.filtered_peak_803	257	.	4.64290	29.20611	25.72970
chr1	54518706	54519485	C694PACXX_7_7107.sorted.filtered_peak_804	297	.	5.70120	33.27642	29.71500
chr1	54665435	54666394	C694PACXX_7_7107.sorted.filtered_peak_805	72	.	3.84322	10.04199	7.26865
chr1	54872002	54872259	C694PACXX_7_7107.sorted.filtered_peak_806	45	.	2.79206	7.24550	4.57346
chr1	54873033	54873490	C694PACXX_7_7107.sorted.filtered_peak_807	38	.	2.65433	6.50186	3.88702
chr1	54953733	54954239	C694PACXX_7_7107.sorted.filtered_peak_808	16	.	2.34480	4.05410	1.65216
chr1	54954891	54955574	C694PACXX_7_7107.sorted.filtered_peak_809	15	.	2.32614	3.93453	1.54436
chr1	55181102	55181856	C694PACXX_7_7107.sorted.filtered_peak_810	59	.	3.59313	8.62871	5.91021
chr1	55230070	55230794	C694PACXX_7_7107.sorted.filtered_peak_811	256	.	5.50565	29.04978	25.62361
chr1	55266852	55267426	C694PACXX_7_7107.sorted.filtered_peak_812	30	.	2.85123	5.60404	3.02675
chr1	55272982	55273475	C694PACXX_7_7107.sorted.filtered_peak_813	32	.	2.89767	5.83164	3.23490
chr1	55278936	55279219	C694PACXX_7_7107.sorted.filtered_peak_814	18	.	2.53667	4.29584	1.85341
chr1	55352527	55353219	C694PACXX_7_7107.sorted.filtered_peak_815	28	.	2.81601	5.38531	2.83657
chr1	55416437	55416696	C694PACXX_7_7107.sorted.filtered_peak_816	19	.	2.85202	4.46606	1.99857
chr1	55431366	55431796	C694PACXX_7_7107.sorted.filtered_peak_817	16	.	2.73935	4.05787	1.65194
chr1	55461522	55462302	C694PACXX_7_7107.sorted.filtered_peak_818	29	.	2.81443	5.55542	2.99431
chr1	55593676	55593926	C694PACXX_7_7107.sorted.filtered_peak_819	18	.	2.68527	4.29212	1.84859
chr1	55680561	55681396	C694PACXX_7_7107.sorted.filtered_peak_820	55	.	3.14691	8.25525	5.52674
chr1	55743201	55743497	C694PACXX_7_7107.sorted.filtered_peak_821	29	.	3.09754	5.48834	2.94593
chr1	55929937	55930213	C694PACXX_7_7107.sorted.filtered_peak_822	14	.	2.69305	3.84397	1.44743
chr1	57773079	57773486	C694PACXX_7_7107.sorted.filtered_peak_823	58	.	3.63507	8.56689	5.80990
chr1	59011775	59012877	C694PACXX_7_7107.sorted.filtered_peak_824	96	.	3.82823	12.58111	9.65855
chr1	59165165	59165969	C694PACXX_7_7107.sorted.filtered_peak_825	52	.	3.62570	7.98057	5.26152
chr1	59183812	59184385	C694PACXX_7_7107.sorted.filtered_peak_826	39	.	3.28381	6.55944	3.92286
chr1	59205673	59205937	C694PACXX_7_7107.sorted.filtered_peak_827	27	.	2.95163	5.25313	2.71060
chr1	59220568	59221046	C694PACXX_7_7107.sorted.filtered_peak_828	38	.	2.95243	6.43522	3.82731
chr1	59221234	59221575	C694PACXX_7_7107.sorted.filtered_peak_829	45	.	3.16053	7.26818	4.58198
chr1	59249407	59250364	C694PACXX_7_7107.sorted.filtered_peak_830	241	.	4.21263	27.52397	24.14274
chr1	59281652	59282295	C694PACXX_7_7107.sorted.filtered_peak_831	27	.	2.65513	5.32794	2.78996
chr1	59369017	59369904	C694PACXX_7_7107.sorted.filtered_peak_832	36	.	2.92082	6.24587	3.63611
chr1	59388081	59388358	C694PACXX_7_7107.sorted.filtered_peak_833	34	.	3.24557	6.03843	3.42749
chr1	59395281	59395532	C694PACXX_7_7107.sorted.filtered_peak_834	16	.	2.58075	4.04344	1.64306
chr1	59407400	59408031	C694PACXX_7_7107.sorted.filtered_peak_835	68	.	3.67719	9.71660	6.89616
chr1	59433970	59434513	C694PACXX_7_7107.sorted.filtered_peak_836	26	.	2.86052	5.21521	2.68101
chr1	59484120	59484428	C694PACXX_7_7107.sorted.filtered_peak_837	23	.	2.61985	4.87496	2.37593
chr1	59485913	59486391	C694PACXX_7_7107.sorted.filtered_peak_838	30	.	2.80256	5.62670	3.06628
chr1	59512464	59512752	C694PACXX_7_7107.sorted.filtered_peak_839	43	.	3.32534	7.00679	4.33075
chr1	59612394	59612903	C694PACXX_7_7107.sorted.filtered_peak_840	20	.	2.52796	4.53372	2.06073
chr1	59762144	59762989	C694PACXX_7_7107.sorted.filtered_peak_841	92	.	3.75545	12.14574	9.26900
chr1	59942814	59943287	C694PACXX_7_7107.sorted.filtered_peak_842	28	.	2.96603	5.37642	2.81180
chr1	60010470	60010764	C694PACXX_7_7107.sorted.filtered_peak_843	24	.	2.96952	4.98686	2.47219
chr1	61508638	61508982	C694PACXX_7_7107.sorted.filtered_peak_844	55	.	3.75939	8.26221	5.51264
chr1	61515640	61516146	C694PACXX_7_7107.sorted.filtered_peak_845	35	.	2.89860	6.20578	3.57980
chr1	61542607	61543915	C694PACXX_7_7107.sorted.filtered_peak_846	54	.	2.96971	8.12917	5.42859
chr1	61797944	61798194	C694PACXX_7_7107.sorted.filtered_peak_847	14	.	2.68078	3.81100	1.42094
chr1	61918895	61919339	C694PACXX_7_7107.sorted.filtered_peak_848	39	.	3.35930	6.61776	3.96276
chr1	62190323	62191246	C694PACXX_7_7107.sorted.filtered_peak_849	87	.	4.29279	11.55859	8.70832
chr1	62207595	62208378	C694PACXX_7_7107.sorted.filtered_peak_850	41	.	3.35326	6.73282	4.11056
chr1	62843940	62844221	C694PACXX_7_7107.sorted.filtered_peak_851	18	.	2.84999	4.30939	1.85865
chr1	62901775	62902822	C694PACXX_7_7107.sorted.filtered_peak_852	293	.	5.08154	32.91174	29.33235
chr1	63153883	63154323	C694PACXX_7_7107.sorted.filtered_peak_853	17	.	2.60613	4.13386	1.71322
chr1	63249325	63250182	C694PACXX_7_7107.sorted.filtered_peak_854	116	.	4.36673	14.65756	11.67414
chr1	63529304	63529554	C694PACXX_7_7107.sorted.filtered_peak_855	23	.	3.02816	4.85340	2.34708
chr1	63832844	63833988	C694PACXX_7_7107.sorted.filtered_peak_856	85	.	3.80239	11.40391	8.56634
chr1	63988428	63989670	C694PACXX_7_7107.sorted.filtered_peak_857	78	.	3.71364	10.72906	7.89385
chr1	64059140	64060246	C694PACXX_7_7107.sorted.filtered_peak_858	51	.	3.22616	7.85491	5.17070
chr1	64116883	64117206	C694PACXX_7_7107.sorted.filtered_peak_859	27	.	3.09319	5.25946	2.71854
chr1	64602729	64603049	C694PACXX_7_7107.sorted.filtered_peak_860	10	.	2.42667	3.38486	1.09628
chr1	65292615	65293011	C694PACXX_7_7107.sorted.filtered_peak_861	45	.	3.28114	7.26178	4.57448
chr1	65329706	65330182	C694PACXX_7_7107.sorted.filtered_peak_862	28	.	2.99338	5.40052	2.85270
chr1	65422524	65422783	C694PACXX_7_7107.sorted.filtered_peak_863	17	.	2.59888	4.23860	1.79927
chr1	65431616	65432608	C694PACXX_7_7107.sorted.filtered_peak_864	109	.	3.80523	13.89320	10.94306
chr1	65468160	65468786	C694PACXX_7_7107.sorted.filtered_peak_865	22	.	2.80764	4.73772	2.24963
chr1	65532399	65532757	C694PACXX_7_7107.sorted.filtered_peak_866	21	.	2.49748	4.63470	2.15486
chr1	65533093	65533529	C694PACXX_7_7107.sorted.filtered_peak_867	24	.	2.59299	4.97299	2.46431
chr1	65613168	65613611	C694PACXX_7_7107.sorted.filtered_peak_868	19	.	2.60962	4.39276	1.94841
chr1	65719640	65720710	C694PACXX_7_7107.sorted.filtered_peak_869	27	.	2.85128	5.30755	2.76516
chr1	65885543	65886603	C694PACXX_7_7107.sorted.filtered_peak_870	200	.	4.63346	23.31566	20.04112
chr1	66153239	66154094	C694PACXX_7_7107.sorted.filtered_peak_871	37	.	3.29208	6.38378	3.76044
chr1	66258694	66258962	C694PACXX_7_7107.sorted.filtered_peak_872	53	.	3.49028	8.09435	5.35293
chr1	66277734	66278142	C694PACXX_7_7107.sorted.filtered_peak_873	67	.	3.53423	9.57148	6.76807
chr1	66295972	66296517	C694PACXX_7_7107.sorted.filtered_peak_874	56	.	3.40797	8.40066	5.65396
chr1	66332138	66332466	C694PACXX_7_7107.sorted.filtered_peak_875	20	.	2.87560	4.49593	2.02868
chr1	66648249	66648820	C694PACXX_7_7107.sorted.filtered_peak_876	18	.	2.67535	4.24927	1.81319
chr1	66680657	66680910	C694PACXX_7_7107.sorted.filtered_peak_877	28	.	3.04200	5.43900	2.87113
chr1	66741774	66742227	C694PACXX_7_7107.sorted.filtered_peak_878	51	.	3.21635	7.84053	5.12456
chr1	66747989	66748382	C694PACXX_7_7107.sorted.filtered_peak_879	19	.	2.61968	4.39839	1.96525
chr1	66782371	66782696	C694PACXX_7_7107.sorted.filtered_peak_880	13	.	2.63114	3.69740	1.35098
chr1	66796462	66796768	C694PACXX_7_7107.sorted.filtered_peak_881	32	.	2.54792	5.87701	3.29843
chr1	66801540	66802151	C694PACXX_7_7107.sorted.filtered_peak_882	57	.	2.93397	8.51181	5.76322
chr1	66815956	66816310	C694PACXX_7_7107.sorted.filtered_peak_883	20	.	2.44554	4.57332	2.09892
chr1	66868005	66868376	C694PACXX_7_7107.sorted.filtered_peak_884	16	.	2.63250	4.02155	1.61240
chr1	66911148	66911663	C694PACXX_7_7107.sorted.filtered_peak_885	25	.	2.76421	5.07607	2.55089
chr1	66912067	66912375	C694PACXX_7_7107.sorted.filtered_peak_886	33	.	2.96468	6.00031	3.39469
chr1	67230547	67230914	C694PACXX_7_7107.sorted.filtered_peak_887	19	.	2.76831	4.35537	1.90836
chr1	67235310	67235619	C694PACXX_7_7107.sorted.filtered_peak_888	20	.	2.66919	4.48899	2.02705
chr1	67390362	67391262	C694PACXX_7_7107.sorted.filtered_peak_889	231	.	4.67894	26.47811	23.11841
chr1	67395535	67396455	C694PACXX_7_7107.sorted.filtered_peak_890	82	.	3.13039	11.05555	8.22626
chr1	67519248	67520362	C694PACXX_7_7107.sorted.filtered_peak_891	38	.	3.01510	6.51445	3.88210
chr1	67636559	67637152	C694PACXX_7_7107.sorted.filtered_peak_892	32	.	2.93825	5.87406	3.29402
chr1	67660033	67660598	C694PACXX_7_7107.sorted.filtered_peak_893	89	.	4.14336	11.88618	8.99906
chr1	67730633	67730956	C694PACXX_7_7107.sorted.filtered_peak_894	27	.	3.10487	5.23621	2.71293
chr1	67760985	67761240	C694PACXX_7_7107.sorted.filtered_peak_895	23	.	2.99333	4.79286	2.31407
chr1	67772892	67773150	C694PACXX_7_7107.sorted.filtered_peak_896	20	.	2.53492	4.57813	2.09823
chr1	67798578	67799266	C694PACXX_7_7107.sorted.filtered_peak_897	62	.	3.27021	9.00955	6.26557
chr1	67895990	67896892	C694PACXX_7_7107.sorted.filtered_peak_898	129	.	4.01988	15.97806	12.93069
chr1	67966157	67966594	C694PACXX_7_7107.sorted.filtered_peak_899	27	.	3.14516	5.32327	2.78771
chr1	68140175	68140794	C694PACXX_7_7107.sorted.filtered_peak_900	24	.	2.89950	4.90956	2.41148
chr1	68150393	68151719	C694PACXX_7_7107.sorted.filtered_peak_901	88	.	3.31436	11.63371	8.80453
chr1	68962655	68963098	C694PACXX_7_7107.sorted.filtered_peak_902	38	.	3.10606	6.53038	3.89774
chr1	70670920	70671733	C694PACXX_7_7107.sorted.filtered_peak_903	128	.	4.32931	15.82212	12.80126
chr1	70686844	70687527	C694PACXX_7_7107.sorted.filtered_peak_904	90	.	3.89436	11.94965	9.06973
chr1	70819849	70820862	C694PACXX_7_7107.sorted.filtered_peak_905	121	.	4.40368	15.14240	12.12918
chr1	70876263	70877332	C694PACXX_7_7107.sorted.filtered_peak_906	136	.	4.46003	16.70250	13.63645
chr1	71151089	71151521	C694PACXX_7_7107.sorted.filtered_peak_907	17	.	2.65799	4.14364	1.71004
chr1	71224230	71224480	C694PACXX_7_7107.sorted.filtered_peak_908	14	.	2.56639	3.84522	1.45541
chr1	71375832	71376175	C694PACXX_7_7107.sorted.filtered_peak_909	31	.	2.97792	5.68371	3.10384
chr1	71476659	71476909	C694PACXX_7_7107.sorted.filtered_peak_910	16	.	2.71827	3.98966	1.60196
chr1	71513088	71513520	C694PACXX_7_7107.sorted.filtered_peak_911	25	.	2.81313	5.11472	2.58241
chr1	71546519	71547316	C694PACXX_7_7107.sorted.filtered_peak_912	204	.	5.37755	23.70725	20.41005
chr1	72182523	72182773	C694PACXX_7_7107.sorted.filtered_peak_913	15	.	2.73606	3.97558	1.56682
chr1	72324914	72325270	C694PACXX_7_7107.sorted.filtered_peak_914	13	.	2.64689	3.71872	1.34812
chr1	74663394	74664373	C694PACXX_7_7107.sorted.filtered_peak_915	91	.	3.79848	11.97223	9.13947
chr1	75198534	75199716	C694PACXX_7_7107.sorted.filtered_peak_916	45	.	3.04563	7.19303	4.52295
chr1	76189901	76190825	C694PACXX_7_7107.sorted.filtered_peak_917	43	.	3.15961	6.96695	4.30966
chr1	76251601	76252463	C694PACXX_7_7107.sorted.filtered_peak_918	60	.	3.60971	8.81350	6.07721
chr1	76489262	76489655	C694PACXX_7_7107.sorted.filtered_peak_919	18	.	2.66889	4.24662	1.80648
chr1	76540146	76540545	C694PACXX_7_7107.sorted.filtered_peak_920	25	.	2.86047	5.10828	2.57480
chr1	76619934	76620651	C694PACXX_7_7107.sorted.filtered_peak_921	46	.	3.28394	7.38307	4.69683
chr1	77684714	77685307	C694PACXX_7_7107.sorted.filtered_peak_922	60	.	3.78450	8.76730	6.00076
chr1	78147984	78149567	C694PACXX_7_7107.sorted.filtered_peak_923	133	.	3.74979	16.42284	13.37204
chr1	78224853	78225929	C694PACXX_7_7107.sorted.filtered_peak_924	50	.	3.20956	7.77097	5.06427
chr1	78245059	78245639	C694PACXX_7_7107.sorted.filtered_peak_925	50	.	3.44548	7.74207	5.03282
chr1	78443962	78445379	C694PACXX_7_7107.sorted.filtered_peak_926	134	.	3.97163	16.52737	13.48966
chr1	78469962	78470790	C694PACXX_7_7107.sorted.filtered_peak_927	77	.	3.61265	10.58160	7.74103
chr1	78579955	78580308	C694PACXX_7_7107.sorted.filtered_peak_928	39	.	3.56441	6.61706	3.96713
chr1	78864460	78864710	C694PACXX_7_7107.sorted.filtered_peak_929	18	.	2.82363	4.24215	1.80566
chr1	79083129	79083505	C694PACXX_7_7107.sorted.filtered_peak_930	16	.	2.71739	4.10161	1.67408
chr1	79506055	79506384	C694PACXX_7_7107.sorted.filtered_peak_931	29	.	3.09837	5.46303	2.90422
chr1	84464720	84465223	C694PACXX_7_7107.sorted.filtered_peak_932	56	.	3.52896	8.39227	5.63329
chr1	84543188	84544214	C694PACXX_7_7107.sorted.filtered_peak_933	33	.	3.00493	5.99605	3.38536
chr1	84556507	84556908	C694PACXX_7_7107.sorted.filtered_peak_934	12	.	2.56107	3.52103	1.20773
chr1	84609747	84610197	C694PACXX_7_7107.sorted.filtered_peak_935	56	.	3.42670	8.34436	5.60779
chr1	84713121	84713408	C694PACXX_7_7107.sorted.filtered_peak_936	24	.	3.01053	4.95586	2.44156
chr1	84899230	84899741	C694PACXX_7_7107.sorted.filtered_peak_937	19	.	2.59261	4.43055	1.97190
chr1	84907933	84908402	C694PACXX_7_7107.sorted.filtered_peak_938	77	.	4.56486	10.55172	7.71683
chr1	84944792	84945459	C694PACXX_7_7107.sorted.filtered_peak_939	48	.	3.43135	7.53431	4.83206
chr1	84971532	84972551	C694PACXX_7_7107.sorted.filtered_peak_940	113	.	3.71808	14.30805	11.33160
chr1	85039725	85040379	C694PACXX_7_7107.sorted.filtered_peak_941	72	.	3.57860	10.06317	7.25798
chr1	85086383	85087171	C694PACXX_7_7107.sorted.filtered_peak_942	33	.	3.10623	5.97665	3.38097
chr1	85155694	85156658	C694PACXX_7_7107.sorted.filtered_peak_943	149	.	4.30304	18.02767	14.98691
chr1	85237855	85238379	C694PACXX_7_7107.sorted.filtered_peak_944	13	.	2.47694	3.68501	1.34291
chr1	85328454	85328834	C694PACXX_7_7107.sorted.filtered_peak_945	32	.	3.08710	5.81090	3.23755
chr1	85401921	85402171	C694PACXX_7_7107.sorted.filtered_peak_946	17	.	2.77819	4.19001	1.75920
chr1	85410611	85411277	C694PACXX_7_7107.sorted.filtered_peak_947	89	.	4.16455	11.86403	8.95712
chr1	85462671	85462921	C694PACXX_7_7107.sorted.filtered_peak_948	16	.	2.34505	4.08584	1.66641
chr1	85493037	85493442	C694PACXX_7_7107.sorted.filtered_peak_949	13	.	2.62083	3.71815	1.37356
chr1	85527609	85528229	C694PACXX_7_7107.sorted.filtered_peak_950	61	.	3.65563	8.90966	6.15139
chr1	85544509	85544759	C694PACXX_7_7107.sorted.filtered_peak_951	10	.	2.41198	3.32599	1.05246
chr1	85666580	85667006	C694PACXX_7_7107.sorted.filtered_peak_952	24	.	2.76676	4.97197	2.45901
chr1	85725049	85725785	C694PACXX_7_7107.sorted.filtered_peak_953	69	.	3.63896	9.76053	6.96812
chr1	85741919	85742800	C694PACXX_7_7107.sorted.filtered_peak_954	197	.	4.63288	23.02691	19.78908
chr1	85763993	85764313	C694PACXX_7_7107.sorted.filtered_peak_955	37	.	3.31102	6.43227	3.79851
chr1	86173802	86174394	C694PACXX_7_7107.sorted.filtered_peak_956	66	.	3.68977	9.40135	6.61918
chr1	86846008	86846307	C694PACXX_7_7107.sorted.filtered_peak_957	18	.	2.82046	4.24047	1.81151
chr1	86854836	86855192	C694PACXX_7_7107.sorted.filtered_peak_958	12	.	2.54852	3.53014	1.21426
chr1	86861638	86862456	C694PACXX_7_7107.sorted.filtered_peak_959	73	.	3.78859	10.11408	7.31877
chr1	86965523	86965922	C694PACXX_7_7107.sorted.filtered_peak_960	13	.	2.51890	3.75639	1.38295
chr1	87169766	87170910	C694PACXX_7_7107.sorted.filtered_peak_961	113	.	3.78083	14.32160	11.37712
chr1	87264745	87265032	C694PACXX_7_7107.sorted.filtered_peak_962	26	.	3.13595	5.19545	2.65621
chr1	87379677	87380516	C694PACXX_7_7107.sorted.filtered_peak_963	286	.	5.38098	32.22850	28.67555
chr1	87597496	87597828	C694PACXX_7_7107.sorted.filtered_peak_964	29	.	2.98774	5.48230	2.91963
chr1	87793913	87794705	C694PACXX_7_7107.sorted.filtered_peak_965	72	.	3.10272	10.01072	7.20120
chr1	87869954	87870475	C694PACXX_7_7107.sorted.filtered_peak_966	41	.	3.23812	6.75502	4.12460
chr1	87877893	87878193	C694PACXX_7_7107.sorted.filtered_peak_967	18	.	2.81819	4.30495	1.86625
chr1	87901323	87901599	C694PACXX_7_7107.sorted.filtered_peak_968	29	.	3.23272	5.53844	2.98254
chr1	87916433	87916781	C694PACXX_7_7107.sorted.filtered_peak_969	19	.	2.77925	4.39522	1.94563
chr1	89149434	89150730	C694PACXX_7_7107.sorted.filtered_peak_970	189	.	4.40374	22.10880	18.96465
chr1	89356954	89357666	C694PACXX_7_7107.sorted.filtered_peak_971	124	.	4.37918	15.43245	12.43021
chr1	89449561	89449831	C694PACXX_7_7107.sorted.filtered_peak_972	44	.	3.51983	7.17672	4.49667
chr1	89457995	89458742	C694PACXX_7_7107.sorted.filtered_peak_973	56	.	3.01366	8.39968	5.65109
chr1	89488119	89488652	C694PACXX_7_7107.sorted.filtered_peak_974	26	.	2.96778	5.20643	2.67996
chr1	89530918	89531168	C694PACXX_7_7107.sorted.filtered_peak_975	21	.	2.86442	4.67031	2.18460
chr1	89535668	89535998	C694PACXX_7_7107.sorted.filtered_peak_976	38	.	3.52658	6.49048	3.85199
chr1	89591589	89591933	C694PACXX_7_7107.sorted.filtered_peak_977	23	.	2.67077	4.82646	2.32885
chr1	89740070	89740418	C694PACXX_7_7107.sorted.filtered_peak_978	16	.	2.36111	4.04608	1.63808
chr1	89752381	89753075	C694PACXX_7_7107.sorted.filtered_peak_979	39	.	2.99006	6.57135	3.95746
chr1	89776208	89776623	C694PACXX_7_7107.sorted.filtered_peak_980	26	.	2.91406	5.21434	2.68778
chr1	89823927	89824196	C694PACXX_7_7107.sorted.filtered_peak_981	35	.	3.25099	6.18744	3.55974
chr1	89828985	89829324	C694PACXX_7_7107.sorted.filtered_peak_982	17	.	2.73706	4.20969	1.77699
chr1	89948830	89949383	C694PACXX_7_7107.sorted.filtered_peak_983	21	.	2.85779	4.64324	2.17415
chr1	89989868	89990777	C694PACXX_7_7107.sorted.filtered_peak_984	74	.	3.56694	10.18344	7.40911
chr1	90011059	90011343	C694PACXX_7_7107.sorted.filtered_peak_985	18	.	2.73800	4.28927	1.85828
chr1	90098156	90099224	C694PACXX_7_7107.sorted.filtered_peak_986	76	.	3.22032	10.51199	7.69180
chr1	90158373	90158641	C694PACXX_7_7107.sorted.filtered_peak_987	21	.	2.85360	4.66699	2.18078
chr1	90185034	90185469	C694PACXX_7_7107.sorted.filtered_peak_988	25	.	2.59278	5.06779	2.55120
chr1	90186963	90187331	C694PACXX_7_7107.sorted.filtered_peak_989	21	.	2.46218	4.63875	2.15615
chr1	90205182	90205432	C694PACXX_7_7107.sorted.filtered_peak_990	26	.	2.79204	5.20175	2.65991
chr1	90219623	90219873	C694PACXX_7_7107.sorted.filtered_peak_991	19	.	2.88204	4.39491	1.92796
chr1	90228360	90229075	C694PACXX_7_7107.sorted.filtered_peak_992	36	.	3.09601	6.24550	3.62981
chr1	90286326	90287399	C694PACXX_7_7107.sorted.filtered_peak_993	24	.	2.64054	4.94400	2.45228
chr1	90308463	90309361	C694PACXX_7_7107.sorted.filtered_peak_994	35	.	2.92999	6.09927	3.52783
chr1	90336504	90336806	C694PACXX_7_7107.sorted.filtered_peak_995	10	.	2.45869	3.28396	1.01874
chr1	90460250	90461060	C694PACXX_7_7107.sorted.filtered_peak_996	98	.	3.84923	12.75155	9.85573
chr1	91317064	91317483	C694PACXX_7_7107.sorted.filtered_peak_997	21	.	2.77158	4.65328	2.17891
chr1	91487088	91488267	C694PACXX_7_7107.sorted.filtered_peak_998	96	.	3.79107	12.48549	9.60047
chr1	91852677	91853235	C694PACXX_7_7107.sorted.filtered_peak_999	1880	.	14.02837	193.90987	188.07137
chr1	91966078	91967154	C694PACXX_7_7107.sorted.filtered_peak_1000	81	.	3.36816	10.98635	8.14855
chr1	92014488	92015215	C694PACXX_7_7107.sorted.filtered_peak_1001	38	.	2.84875	6.50534	3.87749
chr1	92021388	92022131	C694PACXX_7_7107.sorted.filtered_peak_1002	148	.	4.30787	17.91952	14.82661
chr1	92150281	92150625	C694PACXX_7_7107.sorted.filtered_peak_1003	27	.	2.97770	5.33273	2.78351
chr1	92163287	92163639	C694PACXX_7_7107.sorted.filtered_peak_1004	12	.	2.58284	3.56365	1.24443
chr1	92179031	92179455	C694PACXX_7_7107.sorted.filtered_peak_1005	32	.	3.00991	5.79022	3.21079
chr1	92269363	92270605	C694PACXX_7_7107.sorted.filtered_peak_1006	44	.	2.97321	7.07407	4.41859
chr1	92342100	92342366	C694PACXX_7_7107.sorted.filtered_peak_1007	14	.	2.54092	3.81133	1.42701
chr1	92351407	92351876	C694PACXX_7_7107.sorted.filtered_peak_1008	32	.	2.88167	5.81450	3.21775
chr1	92392968	92393237	C694PACXX_7_7107.sorted.filtered_peak_1009	22	.	2.97571	4.73577	2.24459
chr1	92413963	92414851	C694PACXX_7_7107.sorted.filtered_peak_1010	35	.	3.29280	6.18932	3.57840
chr1	92545831	92546473	C694PACXX_7_7107.sorted.filtered_peak_1011	60	.	3.75940	8.78744	6.01234
chr1	92589507	92589913	C694PACXX_7_7107.sorted.filtered_peak_1012	16	.	2.73003	4.02473	1.62645
chr1	92763978	92764737	C694PACXX_7_7107.sorted.filtered_peak_1013	62	.	3.71302	9.03469	6.27035
chr1	92781331	92782005	C694PACXX_7_7107.sorted.filtered_peak_1014	69	.	3.37549	9.75262	6.94082
chr1	92789131	92789443	C694PACXX_7_7107.sorted.filtered_peak_1015	38	.	3.38907	6.49042	3.85597
chr1	92831196	92831694	C694PACXX_7_7107.sorted.filtered_peak_1016	39	.	3.16467	6.51740	3.90498
chr1	92914549	92914799	C694PACXX_7_7107.sorted.filtered_peak_1017	17	.	2.79677	4.16982	1.74569
chr1	92950716	92951912	C694PACXX_7_7107.sorted.filtered_peak_1018	38	.	2.44685	6.40432	3.81493
chr1	92961230	92961538	C694PACXX_7_7107.sorted.filtered_peak_1019	14	.	2.69298	3.84523	1.44980
chr1	93003594	93003875	C694PACXX_7_7107.sorted.filtered_peak_1020	23	.	2.62573	4.80124	2.30140
chr1	93004130	93004626	C694PACXX_7_7107.sorted.filtered_peak_1021	14	.	2.35377	3.86734	1.49001
chr1	93049347	93050249	C694PACXX_7_7107.sorted.filtered_peak_1022	54	.	3.18034	8.19134	5.46006
chr1	93250676	93250993	C694PACXX_7_7107.sorted.filtered_peak_1023	13	.	2.53333	3.69287	1.34508
chr1	93297296	93298001	C694PACXX_7_7107.sorted.filtered_peak_1024	229	.	5.83622	26.30113	22.90262
chr1	93426188	93427314	C694PACXX_7_7107.sorted.filtered_peak_1025	28	.	2.43817	5.42611	2.87036
chr1	93427586	93428146	C694PACXX_7_7107.sorted.filtered_peak_1026	35	.	2.58427	6.13695	3.54434
chr1	93446385	93447124	C694PACXX_7_7107.sorted.filtered_peak_1027	56	.	3.42601	8.33853	5.64149
chr1	93507947	93508509	C694PACXX_7_7107.sorted.filtered_peak_1028	47	.	3.52905	7.40703	4.71219
chr1	93544330	93545083	C694PACXX_7_7107.sorted.filtered_peak_1029	58	.	3.25831	8.59897	5.85961
chr1	93545755	93546242	C694PACXX_7_7107.sorted.filtered_peak_1030	16	.	2.35338	4.09378	1.66973
chr1	93645109	93647053	C694PACXX_7_7107.sorted.filtered_peak_1031	103	.	3.32974	13.31939	10.38128
chr1	93684975	93685378	C694PACXX_7_7107.sorted.filtered_peak_1032	41	.	3.57218	6.83102	4.17375
chr1	93811201	93812342	C694PACXX_7_7107.sorted.filtered_peak_1033	67	.	3.26230	9.47965	6.71185
chr1	93903542	93903825	C694PACXX_7_7107.sorted.filtered_peak_1034	17	.	2.61286	4.13096	1.71623
chr1	94146268	94146518	C694PACXX_7_7107.sorted.filtered_peak_1035	20	.	2.78772	4.56039	2.08155
chr1	94311940	94312425	C694PACXX_7_7107.sorted.filtered_peak_1036	56	.	2.98622	8.40552	5.66415
chr1	94312713	94313644	C694PACXX_7_7107.sorted.filtered_peak_1037	57	.	2.99321	8.48592	5.75358
chr1	94344131	94344959	C694PACXX_7_7107.sorted.filtered_peak_1038	37	.	3.05148	6.40473	3.79768
chr1	94374235	94375600	C694PACXX_7_7107.sorted.filtered_peak_1039	57	.	3.41647	8.55342	5.79093
chr1	94482767	94483276	C694PACXX_7_7107.sorted.filtered_peak_1040	29	.	2.82492	5.50496	2.93493
chr1	94883421	94884366	C694PACXX_7_7107.sorted.filtered_peak_1041	145	.	4.23304	17.66104	14.55744
chr1	95068009	95068259	C694PACXX_7_7107.sorted.filtered_peak_1042	26	.	2.95361	5.23233	2.68599
chr1	95319925	95320481	C694PACXX_7_7107.sorted.filtered_peak_1043	21	.	2.78105	4.64489	2.16296
chr1	95349477	95349768	C694PACXX_7_7107.sorted.filtered_peak_1044	22	.	2.82026	4.70854	2.21141
chr1	95538048	95538885	C694PACXX_7_7107.sorted.filtered_peak_1045	169	.	5.12017	20.10544	16.91260
chr1	95699145	95700075	C694PACXX_7_7107.sorted.filtered_peak_1046	87	.	4.03351	11.59385	8.74334
chr1	97187104	97188096	C694PACXX_7_7107.sorted.filtered_peak_1047	107	.	4.13703	13.65518	10.72540
chr1	98121827	98122181	C694PACXX_7_7107.sorted.filtered_peak_1048	18	.	2.83735	4.27193	1.82510
chr1	98255234	98255598	C694PACXX_7_7107.sorted.filtered_peak_1049	14	.	2.55522	3.82125	1.43292
chr1	98386348	98387206	C694PACXX_7_7107.sorted.filtered_peak_1050	81	.	3.59912	10.95948	8.11296
chr1	98407757	98408302	C694PACXX_7_7107.sorted.filtered_peak_1051	22	.	2.84448	4.75481	2.27503
chr1	98519490	98519942	C694PACXX_7_7107.sorted.filtered_peak_1052	22	.	2.60278	4.76141	2.26754
chr1	98789394	98789733	C694PACXX_7_7107.sorted.filtered_peak_1053	42	.	3.32627	6.85385	4.21673
chr1	98853701	98854470	C694PACXX_7_7107.sorted.filtered_peak_1054	57	.	3.44253	8.49671	5.78580
chr1	99336927	99337585	C694PACXX_7_7107.sorted.filtered_peak_1055	41	.	3.36244	6.74818	4.10006
chr1	100231929	100232329	C694PACXX_7_7107.sorted.filtered_peak_1056	33	.	3.25248	5.92260	3.31838
chr1	100286001	100286354	C694PACXX_7_7107.sorted.filtered_peak_1057	13	.	2.64934	3.72252	1.34609
chr1	100315287	100315987	C694PACXX_7_7107.sorted.filtered_peak_1058	63	.	3.82192	9.08290	6.30376
chr1	100434982	100436330	C694PACXX_7_7107.sorted.filtered_peak_1059	47	.	3.32178	7.40024	4.74124
chr1	100494233	100494644	C694PACXX_7_7107.sorted.filtered_peak_1060	55	.	3.80772	8.30511	5.55995
chr1	100503281	100504679	C694PACXX_7_7107.sorted.filtered_peak_1061	24	.	2.51788	4.95229	2.44139
chr1	100598150	100599072	C694PACXX_7_7107.sorted.filtered_peak_1062	139	.	4.30896	17.01685	13.99729
chr1	100715034	100715606	C694PACXX_7_7107.sorted.filtered_peak_1063	42	.	3.34151	6.87430	4.23305
chr1	100731182	100732009	C694PACXX_7_7107.sorted.filtered_peak_1064	97	.	4.26505	12.69860	9.78467
chr1	100816826	100818476	C694PACXX_7_7107.sorted.filtered_peak_1065	37	.	2.62320	6.33108	3.71060
chr1	100905696	100906083	C694PACXX_7_7107.sorted.filtered_peak_1066	31	.	2.68374	5.68734	3.12494
chr1	100918221	100918471	C694PACXX_7_7107.sorted.filtered_peak_1067	16	.	2.36602	4.07046	1.66800
chr1	101361273	101361769	C694PACXX_7_7107.sorted.filtered_peak_1068	51	.	3.13865	7.81824	5.10114
chr1	101362025	101362352	C694PACXX_7_7107.sorted.filtered_peak_1069	24	.	2.54796	4.94219	2.42674
chr1	101392956	101393341	C694PACXX_7_7107.sorted.filtered_peak_1070	30	.	3.10018	5.65909	3.07396
chr1	101490953	101491737	C694PACXX_7_7107.sorted.filtered_peak_1071	61	.	3.56404	8.87500	6.14189
chr1	101555162	101555412	C694PACXX_7_7107.sorted.filtered_peak_1072	15	.	2.73670	3.97028	1.55737
chr1	101577583	101578034	C694PACXX_7_7107.sorted.filtered_peak_1073	61	.	3.79753	8.89025	6.11955
chr1	101588231	101588635	C694PACXX_7_7107.sorted.filtered_peak_1074	25	.	2.93695	5.11003	2.58158
chr1	101644460	101644816	C694PACXX_7_7107.sorted.filtered_peak_1075	26	.	2.86161	5.13291	2.60531
chr1	101701065	101701777	C694PACXX_7_7107.sorted.filtered_peak_1076	19	.	2.26336	4.40871	1.95448
chr1	101744453	101744713	C694PACXX_7_7107.sorted.filtered_peak_1077	33	.	3.08642	5.93517	3.33121
chr1	101774902	101775615	C694PACXX_7_7107.sorted.filtered_peak_1078	40	.	2.92506	6.64548	4.01233
chr1	101822737	101823298	C694PACXX_7_7107.sorted.filtered_peak_1079	42	.	3.44129	6.89542	4.22395
chr1	101985814	101986068	C694PACXX_7_7107.sorted.filtered_peak_1080	12	.	2.60657	3.61649	1.27627
chr1	104057553	104057815	C694PACXX_7_7107.sorted.filtered_peak_1081	28	.	3.19630	5.37422	2.81377
chr1	104068181	104068914	C694PACXX_7_7107.sorted.filtered_peak_1082	154	.	4.50485	18.60130	15.49402
chr1	107599286	107600057	C694PACXX_7_7107.sorted.filtered_peak_1083	37	.	3.10679	6.37451	3.74003
chr1	107837528	107837790	C694PACXX_7_7107.sorted.filtered_peak_1084	13	.	2.53433	3.69673	1.34993
chr1	108479582	108479993	C694PACXX_7_7107.sorted.filtered_peak_1085	20	.	2.66963	4.48216	2.01453
chr1	108506678	108506961	C694PACXX_7_7107.sorted.filtered_peak_1086	13	.	2.48507	3.76884	1.39754
chr1	108668175	108668440	C694PACXX_7_7107.sorted.filtered_peak_1087	57	.	3.87323	8.56946	5.79396
chr1	108742368	108743203	C694PACXX_7_7107.sorted.filtered_peak_1088	44	.	3.25914	7.11361	4.46435
chr1	109102128	109103158	C694PACXX_7_7107.sorted.filtered_peak_1089	51	.	2.97529	7.83746	5.15749
chr1	109133535	109134051	C694PACXX_7_7107.sorted.filtered_peak_1090	69	.	3.77053	9.73657	6.92303
chr1	109189157	109189822	C694PACXX_7_7107.sorted.filtered_peak_1091	78	.	3.66117	10.74770	7.88032
chr1	109203593	109204289	C694PACXX_7_7107.sorted.filtered_peak_1092	87	.	4.26522	11.62127	8.71912
chr1	109234376	109235647	C694PACXX_7_7107.sorted.filtered_peak_1093	89	.	3.52682	11.80237	8.92422
chr1	109246160	109246496	C694PACXX_7_7107.sorted.filtered_peak_1094	28	.	2.89460	5.43957	2.88315
chr1	109246666	109246916	C694PACXX_7_7107.sorted.filtered_peak_1095	16	.	2.51235	4.02421	1.62147
chr1	109288882	109289767	C694PACXX_7_7107.sorted.filtered_peak_1096	119	.	3.99370	14.96994	11.99698
chr1	109419398	109420018	C694PACXX_7_7107.sorted.filtered_peak_1097	80	.	4.03261	10.89020	8.02809
chr1	109440747	109441088	C694PACXX_7_7107.sorted.filtered_peak_1098	41	.	3.54230	6.76381	4.12053
chr1	109499326	109499760	C694PACXX_7_7107.sorted.filtered_peak_1099	90	.	4.39170	11.98474	9.08582
chr1	109505602	109506319	C694PACXX_7_7107.sorted.filtered_peak_1100	133	.	5.07678	16.45517	13.36736
chr1	109584231	109585291	C694PACXX_7_7107.sorted.filtered_peak_1101	124	.	4.33815	15.48946	12.48225
chr1	109618140	109618934	C694PACXX_7_7107.sorted.filtered_peak_1102	94	.	4.68672	12.36109	9.45800
chr1	109633142	109633901	C694PACXX_7_7107.sorted.filtered_peak_1103	79	.	4.05082	10.76807	7.92937
chr1	109642531	109643335	C694PACXX_7_7107.sorted.filtered_peak_1104	79	.	3.82042	10.69655	7.90591
chr1	109655329	109655580	C694PACXX_7_7107.sorted.filtered_peak_1105	25	.	2.67174	5.12765	2.58894
chr1	109656428	109656800	C694PACXX_7_7107.sorted.filtered_peak_1106	44	.	3.10804	7.06859	4.40376
chr1	109704802	109705280	C694PACXX_7_7107.sorted.filtered_peak_1107	39	.	3.23377	6.64768	3.99847
chr1	109756137	109757284	C694PACXX_7_7107.sorted.filtered_peak_1108	98	.	3.80106	12.83991	9.89883
chr1	109791959	109792262	C694PACXX_7_7107.sorted.filtered_peak_1109	18	.	2.56662	4.30891	1.85754
chr1	109825472	109826455	C694PACXX_7_7107.sorted.filtered_peak_1110	85	.	4.03122	11.41819	8.54339
chr1	109968186	109969436	C694PACXX_7_7107.sorted.filtered_peak_1111	84	.	3.48793	11.22790	8.41075
chr1	110025804	110026941	C694PACXX_7_7107.sorted.filtered_peak_1112	85	.	3.35513	11.40890	8.59554
chr1	110036510	110037054	C694PACXX_7_7107.sorted.filtered_peak_1113	129	.	4.38201	16.05750	12.98480
chr1	110052177	110052507	C694PACXX_7_7107.sorted.filtered_peak_1114	25	.	2.92075	5.03346	2.50080
chr1	110074958	110075282	C694PACXX_7_7107.sorted.filtered_peak_1115	56	.	3.49970	8.36484	5.62895
chr1	110090721	110091718	C694PACXX_7_7107.sorted.filtered_peak_1116	82	.	3.42311	11.01990	8.21933
chr1	110163450	110163891	C694PACXX_7_7107.sorted.filtered_peak_1117	73	.	3.40011	10.20033	7.36089
chr1	110182642	110183183	C694PACXX_7_7107.sorted.filtered_peak_1118	12	.	2.44730	3.62060	1.28484
chr1	110198211	110199035	C694PACXX_7_7107.sorted.filtered_peak_1119	35	.	3.33492	6.18395	3.59534
chr1	110282574	110283511	C694PACXX_7_7107.sorted.filtered_peak_1120	73	.	4.10521	10.11048	7.35389
chr1	110333242	110333735	C694PACXX_7_7107.sorted.filtered_peak_1121	56	.	3.32652	8.34307	5.63207
chr1	110344866	110345507	C694PACXX_7_7107.sorted.filtered_peak_1122	46	.	3.24111	7.32929	4.64557
chr1	110448809	110449167	C694PACXX_7_7107.sorted.filtered_peak_1123	27	.	2.70849	5.32491	2.79576
chr1	110526870	110527720	C694PACXX_7_7107.sorted.filtered_peak_1124	83	.	3.63312	11.19255	8.36104
chr1	110576917	110577652	C694PACXX_7_7107.sorted.filtered_peak_1125	126	.	4.17067	15.68193	12.65763
chr1	110745696	110746007	C694PACXX_7_7107.sorted.filtered_peak_1126	34	.	2.98992	6.04779	3.43798
chr1	110752441	110753660	C694PACXX_7_7107.sorted.filtered_peak_1127	44	.	2.83537	7.09438	4.45002
chr1	110880869	110882183	C694PACXX_7_7107.sorted.filtered_peak_1128	381	.	4.71611	42.02052	38.17923
chr1	110949926	110950723	C694PACXX_7_7107.sorted.filtered_peak_1129	42	.	3.14730	6.89029	4.24740
chr1	111161974	111162730	C694PACXX_7_7107.sorted.filtered_peak_1130	55	.	3.30086	8.25151	5.51036
chr1	111173480	111174235	C694PACXX_7_7107.sorted.filtered_peak_1131	67	.	3.37297	9.62013	6.78949
chr1	111184464	111184730	C694PACXX_7_7107.sorted.filtered_peak_1132	20	.	2.55417	4.50290	2.02940
chr1	111189772	111190462	C694PACXX_7_7107.sorted.filtered_peak_1133	27	.	2.72948	5.32093	2.77109
chr1	111216948	111217744	C694PACXX_7_7107.sorted.filtered_peak_1134	21	.	2.33413	4.59276	2.13114
chr1	111323556	111323848	C694PACXX_7_7107.sorted.filtered_peak_1135	37	.	3.10972	6.38146	3.76321
chr1	111329860	111330371	C694PACXX_7_7107.sorted.filtered_peak_1136	16	.	2.51437	4.09688	1.67136
chr1	111417671	111418270	C694PACXX_7_7107.sorted.filtered_peak_1137	37	.	2.53355	6.36332	3.76157
chr1	111422686	111423042	C694PACXX_7_7107.sorted.filtered_peak_1138	31	.	2.51417	5.69276	3.12035
chr1	111423357	111423702	C694PACXX_7_7107.sorted.filtered_peak_1139	36	.	2.76755	6.25110	3.63343
chr1	111459530	111460021	C694PACXX_7_7107.sorted.filtered_peak_1140	19	.	2.87273	4.37068	1.90960
chr1	111506031	111507159	C694PACXX_7_7107.sorted.filtered_peak_1141	215	.	4.75672	24.81970	21.52703
chr1	111682355	111683219	C694PACXX_7_7107.sorted.filtered_peak_1142	66	.	3.62186	9.48682	6.68787
chr1	111746262	111747195	C694PACXX_7_7107.sorted.filtered_peak_1143	21	.	2.29856	4.66942	2.19681
chr1	111758422	111759073	C694PACXX_7_7107.sorted.filtered_peak_1144	102	.	3.72692	13.20664	10.24826
chr1	111764435	111764869	C694PACXX_7_7107.sorted.filtered_peak_1145	19	.	2.42147	4.45603	1.99307
chr1	111888781	111889140	C694PACXX_7_7107.sorted.filtered_peak_1146	21	.	2.74157	4.56695	2.10843
chr1	111991471	111992272	C694PACXX_7_7107.sorted.filtered_peak_1147	204	.	4.70434	23.67123	20.43135
chr1	112019651	112019961	C694PACXX_7_7107.sorted.filtered_peak_1148	16	.	2.50181	4.08779	1.66367
chr1	112050195	112051384	C694PACXX_7_7107.sorted.filtered_peak_1149	40	.	2.91088	6.62998	4.00648
chr1	112135176	112136104	C694PACXX_7_7107.sorted.filtered_peak_1150	107	.	3.78765	13.67047	10.71418
chr1	112146477	112147198	C694PACXX_7_7107.sorted.filtered_peak_1151	64	.	3.45743	9.22408	6.46918
chr1	112162014	112162555	C694PACXX_7_7107.sorted.filtered_peak_1152	63	.	3.03737	9.14880	6.37467
chr1	112281521	112282387	C694PACXX_7_7107.sorted.filtered_peak_1153	42	.	3.05859	6.88532	4.23047
chr1	112297812	112298809	C694PACXX_7_7107.sorted.filtered_peak_1154	190	.	4.88410	22.27068	19.03230
chr1	112312094	112312453	C694PACXX_7_7107.sorted.filtered_peak_1155	28	.	2.97713	5.37337	2.82735
chr1	112933533	112933955	C694PACXX_7_7107.sorted.filtered_peak_1156	34	.	3.02681	6.02359	3.41904
chr1	112938555	112939123	C694PACXX_7_7107.sorted.filtered_peak_1157	34	.	2.97525	6.09591	3.47845
chr1	113008727	113009258	C694PACXX_7_7107.sorted.filtered_peak_1158	27	.	2.99355	5.23974	2.71056
chr1	113038582	113038945	C694PACXX_7_7107.sorted.filtered_peak_1159	12	.	2.61557	3.64431	1.29547
chr1	113160879	113161516	C694PACXX_7_7107.sorted.filtered_peak_1160	20	.	2.29544	4.56173	2.09861
chr1	113162141	113162946	C694PACXX_7_7107.sorted.filtered_peak_1161	51	.	2.88820	7.85403	5.16757
chr1	113217237	113217709	C694PACXX_7_7107.sorted.filtered_peak_1162	14	.	2.47840	3.87525	1.49541
chr1	113247585	113248101	C694PACXX_7_7107.sorted.filtered_peak_1163	17	.	2.27858	4.21360	1.78524
chr1	113249624	113250180	C694PACXX_7_7107.sorted.filtered_peak_1164	39	.	2.82954	6.58832	3.94076
chr1	113257579	113258427	C694PACXX_7_7107.sorted.filtered_peak_1165	129	.	3.80642	15.95542	12.92219
chr1	113498514	113499234	C694PACXX_7_7107.sorted.filtered_peak_1166	100	.	3.99183	13.02954	10.07374
chr1	113615220	113616311	C694PACXX_7_7107.sorted.filtered_peak_1167	191	.	5.28890	22.38433	19.14498
chr1	113932537	113933112	C694PACXX_7_7107.sorted.filtered_peak_1168	65	.	3.41500	9.39541	6.59712
chr1	114301655	114302366	C694PACXX_7_7107.sorted.filtered_peak_1169	29	.	2.82317	5.57214	2.99808
chr1	114326224	114326953	C694PACXX_7_7107.sorted.filtered_peak_1170	26	.	2.67704	5.15984	2.63289
chr1	114354500	114355399	C694PACXX_7_7107.sorted.filtered_peak_1171	264	.	5.48231	29.96373	26.49770
chr1	114402138	114402419	C694PACXX_7_7107.sorted.filtered_peak_1172	43	.	3.68133	7.01363	4.33621
chr1	114414151	114415073	C694PACXX_7_7107.sorted.filtered_peak_1173	50	.	2.93777	7.67765	5.00161
chr1	114447135	114448223	C694PACXX_7_7107.sorted.filtered_peak_1174	249	.	4.95705	28.31100	24.90014
chr1	114471779	114472930	C694PACXX_7_7107.sorted.filtered_peak_1175	54	.	2.89016	8.12347	5.42320
chr1	114482984	114483771	C694PACXX_7_7107.sorted.filtered_peak_1176	28	.	2.99223	5.39126	2.85418
chr1	114825461	114825829	C694PACXX_7_7107.sorted.filtered_peak_1177	11	.	2.45837	3.45518	1.15407
chr1	114889048	114889480	C694PACXX_7_7107.sorted.filtered_peak_1178	107	.	4.31787	13.68420	10.71578
chr1	115053208	115054311	C694PACXX_7_7107.sorted.filtered_peak_1179	121	.	3.98232	15.15530	12.14663
chr1	115124081	115124636	C694PACXX_7_7107.sorted.filtered_peak_1180	196	.	5.54212	22.92710	19.65703
chr1	115212258	115213257	C694PACXX_7_7107.sorted.filtered_peak_1181	55	.	3.43961	8.22999	5.51886
chr1	115259013	115259819	C694PACXX_7_7107.sorted.filtered_peak_1182	72	.	3.81616	9.99895	7.21844
chr1	115299711	115300876	C694PACXX_7_7107.sorted.filtered_peak_1183	119	.	3.89704	14.96693	11.99315
chr1	115322879	115323536	C694PACXX_7_7107.sorted.filtered_peak_1184	78	.	4.31166	10.69673	7.85221
chr1	115522010	115522263	C694PACXX_7_7107.sorted.filtered_peak_1185	27	.	3.12000	5.24935	2.70101
chr1	115583491	115583749	C694PACXX_7_7107.sorted.filtered_peak_1186	21	.	2.96578	4.66807	2.18683
chr1	115605188	115605695	C694PACXX_7_7107.sorted.filtered_peak_1187	111	.	4.80112	14.12930	11.12991
chr1	115632039	115632374	C694PACXX_7_7107.sorted.filtered_peak_1188	14	.	2.54850	3.83110	1.44054
chr1	115641456	115642455	C694PACXX_7_7107.sorted.filtered_peak_1189	50	.	3.56218	7.70577	5.01277
chr1	116184263	116184640	C694PACXX_7_7107.sorted.filtered_peak_1190	15	.	2.60605	3.99126	1.58204
chr1	116185192	116185564	C694PACXX_7_7107.sorted.filtered_peak_1191	17	.	2.62350	4.17030	1.75330
chr1	116681614	116681961	C694PACXX_7_7107.sorted.filtered_peak_1192	67	.	4.35176	9.56645	6.76089
chr1	116694434	116695030	C694PACXX_7_7107.sorted.filtered_peak_1193	29	.	2.98020	5.52553	2.98020
chr1	116710880	116711539	C694PACXX_7_7107.sorted.filtered_peak_1194	18	.	2.65360	4.29714	1.86901
chr1	116915570	116916318	C694PACXX_7_7107.sorted.filtered_peak_1195	79	.	3.26808	10.72540	7.90160
chr1	116930956	116931296	C694PACXX_7_7107.sorted.filtered_peak_1196	17	.	2.69419	4.12156	1.71282
chr1	116960908	116961449	C694PACXX_7_7107.sorted.filtered_peak_1197	38	.	3.19946	6.43155	3.81061
chr1	117041700	117041950	C694PACXX_7_7107.sorted.filtered_peak_1198	13	.	2.40555	3.69293	1.33748
chr1	117046997	117047465	C694PACXX_7_7107.sorted.filtered_peak_1199	133	.	4.35913	16.39415	13.32611
chr1	117057628	117058526	C694PACXX_7_7107.sorted.filtered_peak_1200	91	.	3.62978	12.04951	9.17462
chr1	117099035	117099587	C694PACXX_7_7107.sorted.filtered_peak_1201	41	.	3.01223	6.77328	4.12563
chr1	117113302	117113893	C694PACXX_7_7107.sorted.filtered_peak_1202	43	.	2.78889	6.99959	4.32882
chr1	117279846	117280421	C694PACXX_7_7107.sorted.filtered_peak_1203	50	.	3.03112	7.76182	5.04040
chr1	117281412	117281913	C694PACXX_7_7107.sorted.filtered_peak_1204	18	.	2.32071	4.27896	1.84475
chr1	117296918	117297191	C694PACXX_7_7107.sorted.filtered_peak_1205	12	.	2.34345	3.59340	1.26232
chr1	117312187	117312694	C694PACXX_7_7107.sorted.filtered_peak_1206	86	.	3.45701	11.51144	8.62616
chr1	117351198	117351601	C694PACXX_7_7107.sorted.filtered_peak_1207	16	.	2.22299	4.05514	1.64508
chr1	117358920	117359401	C694PACXX_7_7107.sorted.filtered_peak_1208	15	.	2.37979	3.92828	1.54160
chr1	117369878	117370172	C694PACXX_7_7107.sorted.filtered_peak_1209	28	.	2.94735	5.44091	2.87493
chr1	117544247	117544497	C694PACXX_7_7107.sorted.filtered_peak_1210	35	.	3.31340	6.11797	3.50030
chr1	117594346	117594664	C694PACXX_7_7107.sorted.filtered_peak_1211	14	.	2.48219	3.85096	1.46838
chr1	117602347	117603258	C694PACXX_7_7107.sorted.filtered_peak_1212	177	.	4.46077	20.90560	17.71933
chr1	117610426	117610711	C694PACXX_7_7107.sorted.filtered_peak_1213	18	.	2.65241	4.30978	1.87824
chr1	117636610	117637055	C694PACXX_7_7107.sorted.filtered_peak_1214	16	.	2.65333	4.06818	1.66772
chr1	117664216	117665016	C694PACXX_7_7107.sorted.filtered_peak_1215	71	.	3.73113	9.96895	7.13794
chr1	117909082	117910157	C694PACXX_7_7107.sorted.filtered_peak_1216	49	.	2.91073	7.70164	4.99077
chr1	118148054	118149012	C694PACXX_7_7107.sorted.filtered_peak_1217	196	.	4.39299	22.94330	19.68516
chr1	118198818	118199539	C694PACXX_7_7107.sorted.filtered_peak_1218	52	.	2.71477	7.90149	5.20158
chr1	118206914	118207391	C694PACXX_7_7107.sorted.filtered_peak_1219	77	.	3.43818	10.64128	7.77588
chr1	118277680	118277975	C694PACXX_7_7107.sorted.filtered_peak_1220	34	.	3.16159	6.08975	3.48847
chr1	118471703	118472919	C694PACXX_7_7107.sorted.filtered_peak_1221	69	.	3.47015	9.67211	6.90869
chr1	119682563	119683536	C694PACXX_7_7107.sorted.filtered_peak_1222	227	.	4.86061	26.02455	22.71868
chr1	120218027	120218490	C694PACXX_7_7107.sorted.filtered_peak_1223	22	.	2.79556	4.70633	2.21405
chr1	120532880	120533225	C694PACXX_7_7107.sorted.filtered_peak_1224	43	.	3.66824	6.97757	4.30332
chr1	120838565	120838815	C694PACXX_7_7107.sorted.filtered_peak_1225	65	.	4.33256	9.36915	6.55217
chr1	121258279	121258630	C694PACXX_7_7107.sorted.filtered_peak_1226	43	.	3.53119	7.00112	4.33143
chr1	121260928	121261566	C694PACXX_7_7107.sorted.filtered_peak_1227	45	.	3.48653	7.22308	4.54320
chr1	121484323	121485516	C694PACXX_7_7107.sorted.filtered_peak_1228	544	.	7.52047	58.73798	54.48777
chr1	142535469	142536608	C694PACXX_7_7107.sorted.filtered_peak_1229	53	.	2.36777	8.13671	5.38853
chr1	142537393	142539213	C694PACXX_7_7107.sorted.filtered_peak_1230	81	.	2.65084	11.06942	8.19006
chr1	142653953	142654285	C694PACXX_7_7107.sorted.filtered_peak_1231	36	.	3.47341	6.32052	3.69596
chr1	143535387	143535637	C694PACXX_7_7107.sorted.filtered_peak_1232	15	.	2.71561	3.91236	1.50964
chr1	144018776	144019306	C694PACXX_7_7107.sorted.filtered_peak_1233	20	.	2.92600	4.56820	2.09116
chr1	144533567	144534334	C694PACXX_7_7107.sorted.filtered_peak_1234	100	.	3.62448	13.02195	10.06115
chr1	144539698	144540005	C694PACXX_7_7107.sorted.filtered_peak_1235	32	.	3.21970	5.75360	3.20590
chr1	144931786	144932643	C694PACXX_7_7107.sorted.filtered_peak_1236	137	.	3.18662	16.88291	13.78832
chr1	145039681	145040021	C694PACXX_7_7107.sorted.filtered_peak_1237	46	.	2.42947	7.35750	4.66673
chr1	145059014	145059503	C694PACXX_7_7107.sorted.filtered_peak_1238	28	.	2.16906	5.45782	2.89536
chr1	145096190	145096607	C694PACXX_7_7107.sorted.filtered_peak_1239	58	.	2.97670	8.60270	5.86572
chr1	145117466	145118206	C694PACXX_7_7107.sorted.filtered_peak_1240	24	.	2.44279	4.99641	2.49585
chr1	145139201	145139460	C694PACXX_7_7107.sorted.filtered_peak_1241	45	.	3.76266	7.26720	4.56555
chr1	145291572	145292006	C694PACXX_7_7107.sorted.filtered_peak_1242	42	.	3.62326	6.87115	4.21730
chr1	145292409	145292659	C694PACXX_7_7107.sorted.filtered_peak_1243	36	.	3.45652	6.25495	3.63353
chr1	145382182	145383286	C694PACXX_7_7107.sorted.filtered_peak_1244	52	.	3.68780	7.89272	5.21887
chr1	145396890	145397196	C694PACXX_7_7107.sorted.filtered_peak_1245	22	.	2.38686	4.75166	2.26162
chr1	145397424	145398040	C694PACXX_7_7107.sorted.filtered_peak_1246	21	.	2.34502	4.58835	2.11690
chr1	145399067	145399434	C694PACXX_7_7107.sorted.filtered_peak_1247	26	.	2.45314	5.13427	2.60808
chr1	145427204	145427950	C694PACXX_7_7107.sorted.filtered_peak_1248	77	.	4.18826	10.59406	7.77601
chr1	145437482	145437890	C694PACXX_7_7107.sorted.filtered_peak_1249	37	.	2.72018	6.37009	3.74952
chr1	145438108	145438696	C694PACXX_7_7107.sorted.filtered_peak_1250	118	.	3.94241	14.86307	11.86814
chr1	145455100	145456057	C694PACXX_7_7107.sorted.filtered_peak_1251	77	.	3.16147	10.51605	7.72480
chr1	145457210	145457460	C694PACXX_7_7107.sorted.filtered_peak_1252	22	.	2.32396	4.75790	2.25910
chr1	145470071	145470809	C694PACXX_7_7107.sorted.filtered_peak_1253	51	.	3.17786	7.87471	5.16474
chr1	145476709	145477617	C694PACXX_7_7107.sorted.filtered_peak_1254	79	.	3.44968	10.83700	7.99999
chr1	145507163	145508009	C694PACXX_7_7107.sorted.filtered_peak_1255	134	.	5.00123	16.45876	13.42729
chr1	145515919	145516526	C694PACXX_7_7107.sorted.filtered_peak_1256	173	.	5.34096	20.52451	17.30738
chr1	145524725	145525055	C694PACXX_7_7107.sorted.filtered_peak_1257	22	.	2.98669	4.71429	2.21533
chr1	145548747	145549373	C694PACXX_7_7107.sorted.filtered_peak_1258	89	.	4.33258	11.86720	8.95962
chr1	145562638	145563199	C694PACXX_7_7107.sorted.filtered_peak_1259	31	.	3.18654	5.72053	3.14582
chr1	145574995	145576383	C694PACXX_7_7107.sorted.filtered_peak_1260	57	.	3.23564	8.50622	5.79893
chr1	145610627	145611361	C694PACXX_7_7107.sorted.filtered_peak_1261	86	.	4.77795	11.50169	8.63804
chr1	145713531	145714218	C694PACXX_7_7107.sorted.filtered_peak_1262	32	.	3.10077	5.86010	3.29764
chr1	145744145	145744482	C694PACXX_7_7107.sorted.filtered_peak_1263	56	.	3.87096	8.35799	5.61752
chr1	146555934	146556717	C694PACXX_7_7107.sorted.filtered_peak_1264	53	.	3.38720	8.02662	5.32536
chr1	146643631	146644568	C694PACXX_7_7107.sorted.filtered_peak_1265	109	.	4.07787	13.95937	10.99950
chr1	146696850	146697328	C694PACXX_7_7107.sorted.filtered_peak_1266	35	.	3.43974	6.16249	3.53780
chr1	146713888	146715264	C694PACXX_7_7107.sorted.filtered_peak_1267	78	.	3.49941	10.69175	7.86437
chr1	147071391	147072290	C694PACXX_7_7107.sorted.filtered_peak_1268	211	.	5.00570	24.40651	21.12010
chr1	147089799	147090367	C694PACXX_7_7107.sorted.filtered_peak_1269	57	.	3.54339	8.52924	5.79563
chr1	147112455	147112936	C694PACXX_7_7107.sorted.filtered_peak_1270	16	.	2.58894	4.08621	1.67904
chr1	147120009	147120460	C694PACXX_7_7107.sorted.filtered_peak_1271	56	.	3.42947	8.39575	5.67732
chr1	147142191	147143116	C694PACXX_7_7107.sorted.filtered_peak_1272	60	.	3.60848	8.79851	6.03739
chr1	147171947	147172404	C694PACXX_7_7107.sorted.filtered_peak_1273	21	.	2.84099	4.64134	2.16697
chr1	147393936	147394304	C694PACXX_7_7107.sorted.filtered_peak_1274	18	.	2.87126	4.36072	1.89743
chr1	147735509	147736307	C694PACXX_7_7107.sorted.filtered_peak_1275	31	.	3.29512	5.72528	3.14167
chr1	147790533	147791239	C694PACXX_7_7107.sorted.filtered_peak_1276	22	.	2.99999	4.78140	2.28532
chr1	147806493	147807297	C694PACXX_7_7107.sorted.filtered_peak_1277	56	.	3.81426	8.32458	5.60522
chr1	148241390	148241734	C694PACXX_7_7107.sorted.filtered_peak_1278	134	.	5.93501	16.56115	13.49088
chr1	148551678	148552843	C694PACXX_7_7107.sorted.filtered_peak_1279	25	.	3.03323	5.02568	2.52478
chr1	149223182	149224171	C694PACXX_7_7107.sorted.filtered_peak_1280	166	.	4.67739	19.77962	16.62919
chr1	149224473	149224915	C694PACXX_7_7107.sorted.filtered_peak_1281	71	.	3.35837	9.97336	7.18457
chr1	149815155	149816028	C694PACXX_7_7107.sorted.filtered_peak_1282	18	.	2.75218	4.28549	1.85423
chr1	149851132	149851643	C694PACXX_7_7107.sorted.filtered_peak_1283	13	.	2.63865	3.71547	1.34255
chr1	149857034	149857358	C694PACXX_7_7107.sorted.filtered_peak_1284	22	.	2.12855	4.74186	2.24029
chr1	149858112	149858549	C694PACXX_7_7107.sorted.filtered_peak_1285	123	.	3.44973	15.35411	12.32089
chr1	149859316	149860244	C694PACXX_7_7107.sorted.filtered_peak_1286	129	.	3.56002	16.03248	12.98451
chr1	149870990	149871508	C694PACXX_7_7107.sorted.filtered_peak_1287	72	.	4.07834	10.08566	7.25649
chr1	149899369	149900283	C694PACXX_7_7107.sorted.filtered_peak_1288	110	.	4.18063	14.02904	11.04547
chr1	149934016	149934294	C694PACXX_7_7107.sorted.filtered_peak_1289	12	.	2.61467	3.62632	1.26594
chr1	149982162	149982904	C694PACXX_7_7107.sorted.filtered_peak_1290	35	.	3.01914	6.10773	3.51861
chr1	150039410	150040110	C694PACXX_7_7107.sorted.filtered_peak_1291	57	.	3.75472	8.48081	5.73952
chr1	150045079	150045346	C694PACXX_7_7107.sorted.filtered_peak_1292	18	.	2.77603	4.34196	1.89156
chr1	150064430	150064745	C694PACXX_7_7107.sorted.filtered_peak_1293	23	.	2.97852	4.81042	2.31401
chr1	150121747	150122171	C694PACXX_7_7107.sorted.filtered_peak_1294	35	.	2.68056	6.10540	3.52006
chr1	150123503	150124043	C694PACXX_7_7107.sorted.filtered_peak_1295	33	.	2.67240	5.93966	3.35255
chr1	150159187	150159876	C694PACXX_7_7107.sorted.filtered_peak_1296	23	.	3.01364	4.81817	2.31587
chr1	150185597	150186433	C694PACXX_7_7107.sorted.filtered_peak_1297	103	.	4.36440	13.24614	10.31078
chr1	150206676	150207322	C694PACXX_7_7107.sorted.filtered_peak_1298	41	.	2.60560	6.76262	4.12403
chr1	150208275	150209012	C694PACXX_7_7107.sorted.filtered_peak_1299	160	.	4.11744	19.18679	16.04004
chr1	150227861	150228502	C694PACXX_7_7107.sorted.filtered_peak_1300	26	.	3.00564	5.22258	2.69529
chr1	150240627	150241827	C694PACXX_7_7107.sorted.filtered_peak_1301	46	.	3.10413	7.30408	4.65426
chr1	150253753	150254269	C694PACXX_7_7107.sorted.filtered_peak_1302	21	.	2.78395	4.59467	2.11207
chr1	150266050	150266652	C694PACXX_7_7107.sorted.filtered_peak_1303	90	.	4.60788	11.99998	9.08668
chr1	150293726	150294325	C694PACXX_7_7107.sorted.filtered_peak_1304	96	.	4.43225	12.57866	9.67118
chr1	150335971	150337193	C694PACXX_7_7107.sorted.filtered_peak_1305	251	.	4.74689	28.51740	25.13067
chr1	150459435	150460059	C694PACXX_7_7107.sorted.filtered_peak_1306	126	.	4.83785	15.65917	12.60980
chr1	150487734	150488482	C694PACXX_7_7107.sorted.filtered_peak_1307	69	.	3.81272	9.71058	6.90804
chr1	150533535	150535105	C694PACXX_7_7107.sorted.filtered_peak_1308	32	.	2.28654	5.84916	3.27114
chr1	150539801	150541027	C694PACXX_7_7107.sorted.filtered_peak_1309	29	.	2.33590	5.50323	2.96198
chr1	150551765	150552456	C694PACXX_7_7107.sorted.filtered_peak_1310	125	.	4.09838	15.54824	12.51472
chr1	150583887	150584415	C694PACXX_7_7107.sorted.filtered_peak_1311	116	.	4.56146	14.68707	11.67216
chr1	150586072	150586343	C694PACXX_7_7107.sorted.filtered_peak_1312	24	.	2.65047	4.99772	2.49618
chr1	150594059	150594539	C694PACXX_7_7107.sorted.filtered_peak_1313	47	.	3.78734	7.46096	4.77277
chr1	150601311	150602453	C694PACXX_7_7107.sorted.filtered_peak_1314	233	.	5.31525	26.70664	23.32944
chr1	150669509	150670228	C694PACXX_7_7107.sorted.filtered_peak_1315	93	.	4.10117	12.18812	9.33404
chr1	150848665	150849478	C694PACXX_7_7107.sorted.filtered_peak_1316	168	.	4.95261	20.02213	16.84146
chr1	150862256	150862857	C694PACXX_7_7107.sorted.filtered_peak_1317	22	.	2.97580	4.69734	2.20504
chr1	150894888	150895270	C694PACXX_7_7107.sorted.filtered_peak_1318	20	.	2.62446	4.50368	2.02742
chr1	150898400	150899053	C694PACXX_7_7107.sorted.filtered_peak_1319	92	.	4.14483	12.12435	9.25048
chr1	150946358	150946957	C694PACXX_7_7107.sorted.filtered_peak_1320	22	.	2.58713	4.75612	2.26476
chr1	150951883	150952455	C694PACXX_7_7107.sorted.filtered_peak_1321	44	.	3.17746	7.07870	4.41799
chr1	150968129	150968463	C694PACXX_7_7107.sorted.filtered_peak_1322	12	.	2.61423	3.62625	1.26691
chr1	150980504	150981432	C694PACXX_7_7107.sorted.filtered_peak_1323	64	.	3.30256	9.16061	6.45051
chr1	151020656	151021195	C694PACXX_7_7107.sorted.filtered_peak_1324	17	.	2.48993	4.20264	1.77538
chr1	151030183	151030640	C694PACXX_7_7107.sorted.filtered_peak_1325	24	.	2.35581	5.01052	2.49631
chr1	151031765	151032362	C694PACXX_7_7107.sorted.filtered_peak_1326	68	.	3.13222	9.62070	6.81937
chr1	151042867	151043915	C694PACXX_7_7107.sorted.filtered_peak_1327	85	.	3.99393	11.41220	8.51052
chr1	151118907	151119432	C694PACXX_7_7107.sorted.filtered_peak_1328	57	.	3.49664	8.44133	5.71512
chr1	151128574	151129237	C694PACXX_7_7107.sorted.filtered_peak_1329	105	.	4.40282	13.54534	10.55259
chr1	151129534	151129931	C694PACXX_7_7107.sorted.filtered_peak_1330	14	.	2.34207	3.83401	1.45849
chr1	151138146	151138909	C694PACXX_7_7107.sorted.filtered_peak_1331	163	.	4.90398	19.46520	16.30412
chr1	151162438	151162785	C694PACXX_7_7107.sorted.filtered_peak_1332	52	.	3.69990	7.97720	5.24793
chr1	151170586	151171749	C694PACXX_7_7107.sorted.filtered_peak_1333	121	.	4.03893	15.14176	12.19717
chr1	151226976	151227559	C694PACXX_7_7107.sorted.filtered_peak_1334	77	.	4.20885	10.55045	7.72879
chr1	151253661	151255107	C694PACXX_7_7107.sorted.filtered_peak_1335	166	.	3.80395	19.83598	16.64637
chr1	151273285	151273641	C694PACXX_7_7107.sorted.filtered_peak_1336	15	.	2.73786	3.97342	1.55991
chr1	151283907	151284334	C694PACXX_7_7107.sorted.filtered_peak_1337	35	.	3.23204	6.20358	3.59219
chr1	151299495	151300384	C694PACXX_7_7107.sorted.filtered_peak_1338	141	.	4.83686	17.23392	14.18950
chr1	151319242	151320236	C694PACXX_7_7107.sorted.filtered_peak_1339	147	.	4.42281	17.86042	14.77778
chr1	151371748	151372324	C694PACXX_7_7107.sorted.filtered_peak_1340	81	.	3.92145	11.02719	8.19757
chr1	151416329	151416600	C694PACXX_7_7107.sorted.filtered_peak_1341	43	.	3.59831	7.05052	4.36357
chr1	151431572	151432116	C694PACXX_7_7107.sorted.filtered_peak_1342	33	.	2.94481	5.93737	3.33013
chr1	151483402	151484057	C694PACXX_7_7107.sorted.filtered_peak_1343	46	.	3.42938	7.32317	4.64724
chr1	151512320	151513061	C694PACXX_7_7107.sorted.filtered_peak_1344	54	.	3.29691	8.17353	5.49730
chr1	151584183	151584873	C694PACXX_7_7107.sorted.filtered_peak_1345	91	.	3.92877	12.07674	9.16050
chr1	151735702	151736228	C694PACXX_7_7107.sorted.filtered_peak_1346	41	.	3.21344	6.80079	4.16637
chr1	151762789	151763547	C694PACXX_7_7107.sorted.filtered_peak_1347	232	.	5.61802	26.65050	23.27865
chr1	151803215	151803485	C694PACXX_7_7107.sorted.filtered_peak_1348	20	.	2.57277	4.49673	2.03478
chr1	151812119	151812409	C694PACXX_7_7107.sorted.filtered_peak_1349	17	.	2.37208	4.14378	1.73361
chr1	151881765	151882439	C694PACXX_7_7107.sorted.filtered_peak_1350	113	.	4.49529	14.32748	11.35733
chr1	151906517	151907055	C694PACXX_7_7107.sorted.filtered_peak_1351	20	.	2.86618	4.53348	2.05596
chr1	151918016	151919096	C694PACXX_7_7107.sorted.filtered_peak_1352	57	.	3.35482	8.50178	5.79569
chr1	151940296	151940727	C694PACXX_7_7107.sorted.filtered_peak_1353	13	.	2.53340	3.73532	1.36392
chr1	151956735	151957018	C694PACXX_7_7107.sorted.filtered_peak_1354	33	.	3.18543	5.87067	3.30329
chr1	151965646	151966122	C694PACXX_7_7107.sorted.filtered_peak_1355	20	.	2.45235	4.56674	2.08324
chr1	152007076	152007900	C694PACXX_7_7107.sorted.filtered_peak_1356	67	.	3.42176	9.55960	6.73883
chr1	152020232	152021157	C694PACXX_7_7107.sorted.filtered_peak_1357	175	.	4.47464	20.66052	17.53329
chr1	152432370	152433044	C694PACXX_7_7107.sorted.filtered_peak_1358	41	.	3.27309	6.81692	4.17827
chr1	153394783	153395222	C694PACXX_7_7107.sorted.filtered_peak_1359	14	.	2.69172	3.84274	1.44863
chr1	153483426	153483676	C694PACXX_7_7107.sorted.filtered_peak_1360	23	.	2.83091	4.79960	2.31091
chr1	153508319	153508889	C694PACXX_7_7107.sorted.filtered_peak_1361	23	.	2.43468	4.81202	2.31158
chr1	153517922	153518307	C694PACXX_7_7107.sorted.filtered_peak_1362	30	.	2.76429	5.67333	3.09146
chr1	153539123	153539617	C694PACXX_7_7107.sorted.filtered_peak_1363	19	.	2.60975	4.36380	1.91380
chr1	153606209	153607021	C694PACXX_7_7107.sorted.filtered_peak_1364	197	.	5.03308	23.02155	19.72551
chr1	153630937	153631693	C694PACXX_7_7107.sorted.filtered_peak_1365	143	.	4.95537	17.48106	14.38838
chr1	153643298	153644088	C694PACXX_7_7107.sorted.filtered_peak_1366	289	.	6.05360	32.50233	28.95968
chr1	153650135	153650416	C694PACXX_7_7107.sorted.filtered_peak_1367	21	.	2.78506	4.68704	2.19738
chr1	153700026	153700852	C694PACXX_7_7107.sorted.filtered_peak_1368	286	.	6.40210	32.22520	28.69850
chr1	153747900	153748751	C694PACXX_7_7107.sorted.filtered_peak_1369	45	.	3.04629	7.23237	4.56095
chr1	153755791	153756623	C694PACXX_7_7107.sorted.filtered_peak_1370	133	.	4.58354	16.40356	13.35191
chr1	153777934	153778196	C694PACXX_7_7107.sorted.filtered_peak_1371	23	.	2.89721	4.85812	2.35157
chr1	153895151	153895979	C694PACXX_7_7107.sorted.filtered_peak_1372	260	.	5.00564	29.45593	26.00878
chr1	153917619	153918886	C694PACXX_7_7107.sorted.filtered_peak_1373	48	.	2.89761	7.50320	4.81468
chr1	153919105	153919371	C694PACXX_7_7107.sorted.filtered_peak_1374	31	.	2.58656	5.69036	3.10687
chr1	153930579	153931418	C694PACXX_7_7107.sorted.filtered_peak_1375	127	.	3.80586	15.80073	12.74463
chr1	153935754	153936308	C694PACXX_7_7107.sorted.filtered_peak_1376	57	.	2.68622	8.50563	5.74466
chr1	153939809	153940504	C694PACXX_7_7107.sorted.filtered_peak_1377	76	.	3.20623	10.49892	7.63943
chr1	153949684	153950741	C694PACXX_7_7107.sorted.filtered_peak_1378	32	.	2.97262	5.82826	3.26028
chr1	153959353	153959630	C694PACXX_7_7107.sorted.filtered_peak_1379	26	.	2.66834	5.23920	2.69181
chr1	153962925	153963833	C694PACXX_7_7107.sorted.filtered_peak_1380	105	.	4.21624	13.47085	10.52308
chr1	154130198	154130827	C694PACXX_7_7107.sorted.filtered_peak_1381	88	.	4.30805	11.68122	8.81557
chr1	154154681	154155385	C694PACXX_7_7107.sorted.filtered_peak_1382	44	.	2.90579	7.09390	4.41428
chr1	154155611	154156065	C694PACXX_7_7107.sorted.filtered_peak_1383	57	.	3.19146	8.53633	5.79934
chr1	154192718	154194088	C694PACXX_7_7107.sorted.filtered_peak_1384	161	.	3.88271	19.20093	16.12952
chr1	154244622	154245391	C694PACXX_7_7107.sorted.filtered_peak_1385	192	.	5.31468	22.46586	19.22611
chr1	154297072	154297521	C694PACXX_7_7107.sorted.filtered_peak_1386	32	.	2.72486	5.81677	3.22760
chr1	154307511	154307795	C694PACXX_7_7107.sorted.filtered_peak_1387	41	.	3.18151	6.78154	4.11471
chr1	154315374	154315648	C694PACXX_7_7107.sorted.filtered_peak_1388	27	.	2.92665	5.35026	2.79780
chr1	154357904	154358398	C694PACXX_7_7107.sorted.filtered_peak_1389	14	.	2.68715	3.84108	1.45477
chr1	154358873	154359278	C694PACXX_7_7107.sorted.filtered_peak_1390	20	.	2.88833	4.52503	2.07330
chr1	154403973	154404320	C694PACXX_7_7107.sorted.filtered_peak_1391	18	.	2.66315	4.28039	1.85120
chr1	154452329	154452802	C694PACXX_7_7107.sorted.filtered_peak_1392	43	.	3.51416	7.02037	4.36028
chr1	154531056	154532252	C694PACXX_7_7107.sorted.filtered_peak_1393	212	.	4.41886	24.53019	21.24821
chr1	154580387	154580858	C694PACXX_7_7107.sorted.filtered_peak_1394	92	.	3.84252	12.15158	9.27079
chr1	154600005	154600638	C694PACXX_7_7107.sorted.filtered_peak_1395	50	.	3.37969	7.75422	5.05529
chr1	154842641	154843186	C694PACXX_7_7107.sorted.filtered_peak_1396	48	.	3.51685	7.59883	4.89803
chr1	154909032	154910257	C694PACXX_7_7107.sorted.filtered_peak_1397	202	.	4.40303	23.47802	20.21495
chr1	154927630	154928764	C694PACXX_7_7107.sorted.filtered_peak_1398	70	.	3.20342	9.89018	7.09519
chr1	154933874	154934647	C694PACXX_7_7107.sorted.filtered_peak_1399	77	.	3.51580	10.63614	7.77288
chr1	154946197	154947597	C694PACXX_7_7107.sorted.filtered_peak_1400	230	.	4.12239	26.37674	23.02012
chr1	154955398	154956273	C694PACXX_7_7107.sorted.filtered_peak_1401	163	.	4.87885	19.40964	16.31787
chr1	154973421	154974853	C694PACXX_7_7107.sorted.filtered_peak_1402	47	.	2.62280	7.43791	4.75446
chr1	154989971	154990339	C694PACXX_7_7107.sorted.filtered_peak_1403	18	.	2.58807	4.29043	1.85329
chr1	155023054	155024063	C694PACXX_7_7107.sorted.filtered_peak_1404	46	.	3.01365	7.33954	4.66337
chr1	155035576	155036321	C694PACXX_7_7107.sorted.filtered_peak_1405	29	.	2.71816	5.53665	2.97542
chr1	155043365	155043760	C694PACXX_7_7107.sorted.filtered_peak_1406	17	.	2.60578	4.16593	1.73642
chr1	155057192	155058106	C694PACXX_7_7107.sorted.filtered_peak_1407	190	.	4.40683	22.35092	19.07099
chr1	155063810	155064232	C694PACXX_7_7107.sorted.filtered_peak_1408	18	.	2.65023	4.25209	1.81351
chr1	155107775	155108875	C694PACXX_7_7107.sorted.filtered_peak_1409	65	.	3.25767	9.32930	6.56094
chr1	155112872	155113264	C694PACXX_7_7107.sorted.filtered_peak_1410	56	.	3.36651	8.41211	5.65771
chr1	155140332	155140633	C694PACXX_7_7107.sorted.filtered_peak_1411	38	.	3.07304	6.44421	3.80688
chr1	155145343	155146420	C694PACXX_7_7107.sorted.filtered_peak_1412	78	.	3.19495	10.64325	7.80986
chr1	155163155	155163702	C694PACXX_7_7107.sorted.filtered_peak_1413	38	.	2.72535	6.49724	3.87082
chr1	155164203	155164873	C694PACXX_7_7107.sorted.filtered_peak_1414	48	.	2.97061	7.54014	4.84220
chr1	155176880	155177130	C694PACXX_7_7107.sorted.filtered_peak_1415	17	.	2.33953	4.18190	1.76337
chr1	155178199	155179165	C694PACXX_7_7107.sorted.filtered_peak_1416	70	.	3.57700	9.90953	7.09666
chr1	155189439	155189689	C694PACXX_7_7107.sorted.filtered_peak_1417	17	.	2.80264	4.16315	1.72566
chr1	155196703	155197735	C694PACXX_7_7107.sorted.filtered_peak_1418	177	.	4.68409	20.92616	17.78596
chr1	155214178	155214843	C694PACXX_7_7107.sorted.filtered_peak_1419	114	.	4.18587	14.42614	11.42843
chr1	155220475	155220780	C694PACXX_7_7107.sorted.filtered_peak_1420	47	.	3.18254	7.45024	4.75002
chr1	155231808	155232396	C694PACXX_7_7107.sorted.filtered_peak_1421	92	.	4.14800	12.15314	9.24090
chr1	155243046	155243521	C694PACXX_7_7107.sorted.filtered_peak_1422	60	.	3.17060	8.85163	6.08092
chr1	155246931	155247455	C694PACXX_7_7107.sorted.filtered_peak_1423	49	.	2.99678	7.69643	4.99537
chr1	155278092	155278919	C694PACXX_7_7107.sorted.filtered_peak_1424	163	.	4.76731	19.44078	16.30952
chr1	155293047	155294375	C694PACXX_7_7107.sorted.filtered_peak_1425	52	.	2.80827	7.92568	5.22113
chr1	155506006	155506374	C694PACXX_7_7107.sorted.filtered_peak_1426	34	.	3.04404	6.05750	3.44821
chr1	155532208	155533171	C694PACXX_7_7107.sorted.filtered_peak_1427	152	.	4.70802	18.40715	15.28257
chr1	155579492	155580018	C694PACXX_7_7107.sorted.filtered_peak_1428	53	.	3.97172	8.11750	5.38393
chr1	155607149	155607476	C694PACXX_7_7107.sorted.filtered_peak_1429	32	.	3.32692	5.84528	3.26095
chr1	155657960	155659016	C694PACXX_7_7107.sorted.filtered_peak_1430	166	.	5.03742	19.82340	16.67494
chr1	155715021	155715625	C694PACXX_7_7107.sorted.filtered_peak_1431	102	.	5.08253	13.15729	10.21265
chr1	155826899	155827228	C694PACXX_7_7107.sorted.filtered_peak_1432	68	.	3.12366	9.65285	6.84895
chr1	155828844	155829649	C694PACXX_7_7107.sorted.filtered_peak_1433	56	.	2.88109	8.35492	5.65420
chr1	155829869	155830545	C694PACXX_7_7107.sorted.filtered_peak_1434	25	.	2.37045	5.10077	2.58091
chr1	155881019	155881563	C694PACXX_7_7107.sorted.filtered_peak_1435	58	.	3.72225	8.60929	5.85976
chr1	155903852	155904709	C694PACXX_7_7107.sorted.filtered_peak_1436	128	.	4.35370	15.88301	12.88448
chr1	155959057	155959727	C694PACXX_7_7107.sorted.filtered_peak_1437	23	.	3.02499	4.82994	2.31867
chr1	155974820	155975148	C694PACXX_7_7107.sorted.filtered_peak_1438	17	.	2.75321	4.23116	1.79561
chr1	155990432	155991104	C694PACXX_7_7107.sorted.filtered_peak_1439	64	.	3.76735	9.18870	6.43177
chr1	156014787	156015141	C694PACXX_7_7107.sorted.filtered_peak_1440	21	.	2.82300	4.66526	2.17138
chr1	156023578	156024880	C694PACXX_7_7107.sorted.filtered_peak_1441	64	.	3.08504	9.20332	6.43266
chr1	156060331	156060753	C694PACXX_7_7107.sorted.filtered_peak_1442	27	.	3.18737	5.33237	2.77062
chr1	156066504	156067110	C694PACXX_7_7107.sorted.filtered_peak_1443	37	.	3.09875	6.38051	3.74586
chr1	156075998	156076644	C694PACXX_7_7107.sorted.filtered_peak_1444	68	.	3.66307	9.57592	6.81914
chr1	156084154	156084667	C694PACXX_7_7107.sorted.filtered_peak_1445	25	.	2.83985	5.10112	2.57840
chr1	156096900	156097349	C694PACXX_7_7107.sorted.filtered_peak_1446	56	.	3.49022	8.41219	5.67559
chr1	156115643	156116110	C694PACXX_7_7107.sorted.filtered_peak_1447	12	.	2.53072	3.59338	1.24636
chr1	156163424	156164217	C694PACXX_7_7107.sorted.filtered_peak_1448	187	.	5.27119	21.97326	18.79901
chr1	156182636	156183155	C694PACXX_7_7107.sorted.filtered_peak_1449	108	.	2.76144	13.86965	10.87978
chr1	156186161	156186705	C694PACXX_7_7107.sorted.filtered_peak_1450	1873	.	10.65766	193.20073	187.33746
chr1	156195298	156195553	C694PACXX_7_7107.sorted.filtered_peak_1451	34	.	3.28289	6.12166	3.49829
chr1	156252203	156253084	C694PACXX_7_7107.sorted.filtered_peak_1452	188	.	4.89277	22.08525	18.88840
chr1	156265329	156265676	C694PACXX_7_7107.sorted.filtered_peak_1453	52	.	3.82013	8.02575	5.29827
chr1	156307801	156308704	C694PACXX_7_7107.sorted.filtered_peak_1454	361	.	6.18351	39.88817	36.11574
chr1	156355434	156355781	C694PACXX_7_7107.sorted.filtered_peak_1455	35	.	3.04817	6.18031	3.56195
chr1	156426184	156427418	C694PACXX_7_7107.sorted.filtered_peak_1456	65	.	3.35816	9.29287	6.50251
chr1	156450964	156451239	C694PACXX_7_7107.sorted.filtered_peak_1457	21	.	2.69165	4.62417	2.15016
chr1	156470311	156471438	C694PACXX_7_7107.sorted.filtered_peak_1458	85	.	2.86287	11.48413	8.58549
chr1	156474656	156475356	C694PACXX_7_7107.sorted.filtered_peak_1459	170	.	3.67189	20.26449	17.05593
chr1	156494223	156494611	C694PACXX_7_7107.sorted.filtered_peak_1460	16	.	2.63710	4.11286	1.68376
chr1	156542092	156542532	C694PACXX_7_7107.sorted.filtered_peak_1461	15	.	2.74340	3.99337	1.58056
chr1	156553870	156554120	C694PACXX_7_7107.sorted.filtered_peak_1462	18	.	2.78797	4.30756	1.85224
chr1	156561174	156562021	C694PACXX_7_7107.sorted.filtered_peak_1463	39	.	3.17661	6.57067	3.93706
chr1	156570917	156571620	C694PACXX_7_7107.sorted.filtered_peak_1464	58	.	3.74343	8.56633	5.83709
chr1	156594214	156594532	C694PACXX_7_7107.sorted.filtered_peak_1465	26	.	2.94416	5.22119	2.67748
chr1	156629795	156630165	C694PACXX_7_7107.sorted.filtered_peak_1466	50	.	3.03807	7.77260	5.06997
chr1	156659305	156659602	C694PACXX_7_7107.sorted.filtered_peak_1467	15	.	2.58880	3.98565	1.58701
chr1	156675911	156676215	C694PACXX_7_7107.sorted.filtered_peak_1468	50	.	3.69093	7.81600	5.09781
chr1	156698053	156699046	C694PACXX_7_7107.sorted.filtered_peak_1469	139	.	4.01729	16.98516	13.91042
chr1	156710752	156711393	C694PACXX_7_7107.sorted.filtered_peak_1470	336	.	5.87456	37.32113	33.61664
chr1	156721329	156722128	C694PACXX_7_7107.sorted.filtered_peak_1471	89	.	3.52328	11.78809	8.94318
chr1	156736636	156737641	C694PACXX_7_7107.sorted.filtered_peak_1472	179	.	4.82210	21.10439	17.93576
chr1	156783857	156784209	C694PACXX_7_7107.sorted.filtered_peak_1473	23	.	2.26161	4.82452	2.34105
chr1	156786106	156787085	C694PACXX_7_7107.sorted.filtered_peak_1474	87	.	3.35329	11.58686	8.72043
chr1	156791650	156791918	C694PACXX_7_7107.sorted.filtered_peak_1475	17	.	2.65518	4.21900	1.78706
chr1	156818591	156818861	C694PACXX_7_7107.sorted.filtered_peak_1476	34	.	3.14169	6.03449	3.43398
chr1	157059947	157060296	C694PACXX_7_7107.sorted.filtered_peak_1477	50	.	3.78384	7.74615	5.01252
chr1	157103388	157103725	C694PACXX_7_7107.sorted.filtered_peak_1478	13	.	2.32509	3.77018	1.39784
chr1	157108032	157108635	C694PACXX_7_7107.sorted.filtered_peak_1479	47	.	3.01051	7.41410	4.71782
chr1	157125843	157126132	C694PACXX_7_7107.sorted.filtered_peak_1480	12	.	2.42332	3.55085	1.22731
chr1	158119427	158119682	C694PACXX_7_7107.sorted.filtered_peak_1481	29	.	2.92436	5.48707	2.92483
chr1	158173645	158174066	C694PACXX_7_7107.sorted.filtered_peak_1482	32	.	3.25342	5.80420	3.21654
chr1	158789204	158789687	C694PACXX_7_7107.sorted.filtered_peak_1483	52	.	3.70267	7.93290	5.22518
chr1	158900291	158900831	C694PACXX_7_7107.sorted.filtered_peak_1484	18	.	2.53630	4.26162	1.82680
chr1	158901017	158901508	C694PACXX_7_7107.sorted.filtered_peak_1485	35	.	3.02661	6.13756	3.52438
chr1	158968318	158968762	C694PACXX_7_7107.sorted.filtered_peak_1486	19	.	2.73737	4.36315	1.90701
chr1	158978546	158979844	C694PACXX_7_7107.sorted.filtered_peak_1487	43	.	2.76713	7.03916	4.38525
chr1	158985323	158985621	C694PACXX_7_7107.sorted.filtered_peak_1488	29	.	2.69862	5.54229	2.98260
chr1	159046476	159047479	C694PACXX_7_7107.sorted.filtered_peak_1489	85	.	3.56954	11.43915	8.58396
chr1	159750314	159751127	C694PACXX_7_7107.sorted.filtered_peak_1490	117	.	4.23767	14.76126	11.77595
chr1	159770030	159770434	C694PACXX_7_7107.sorted.filtered_peak_1491	19	.	2.55336	4.39997	1.94322
chr1	159796181	159796852	C694PACXX_7_7107.sorted.filtered_peak_1492	15	.	2.40417	3.98180	1.58098
chr1	159824402	159824855	C694PACXX_7_7107.sorted.filtered_peak_1493	17	.	2.62293	4.20626	1.78520
chr1	159861359	159861693	C694PACXX_7_7107.sorted.filtered_peak_1494	28	.	2.93392	5.43642	2.87951
chr1	159880060	159880589	C694PACXX_7_7107.sorted.filtered_peak_1495	88	.	3.96871	11.76277	8.89080
chr1	159892919	159893749	C694PACXX_7_7107.sorted.filtered_peak_1496	47	.	2.75813	7.48719	4.79789
chr1	159894772	159895442	C694PACXX_7_7107.sorted.filtered_peak_1497	27	.	2.38001	5.31416	2.77438
chr1	160001012	160002029	C694PACXX_7_7107.sorted.filtered_peak_1498	52	.	3.43017	7.90423	5.20482
chr1	160068136	160069091	C694PACXX_7_7107.sorted.filtered_peak_1499	108	.	3.58122	13.74019	10.80248
chr1	160174877	160175622	C694PACXX_7_7107.sorted.filtered_peak_1500	28	.	2.86273	5.36685	2.82654
chr1	160231367	160232916	C694PACXX_7_7107.sorted.filtered_peak_1501	93	.	3.47327	12.21123	9.37525
chr1	160254413	160255158	C694PACXX_7_7107.sorted.filtered_peak_1502	68	.	3.86504	9.65445	6.87739
chr1	160312516	160313550	C694PACXX_7_7107.sorted.filtered_peak_1503	43	.	3.17651	6.97513	4.33050
chr1	160398650	160399259	C694PACXX_7_7107.sorted.filtered_peak_1504	16	.	2.41336	4.09135	1.68347
chr1	160489705	160490225	C694PACXX_7_7107.sorted.filtered_peak_1505	16	.	2.56073	4.10109	1.68415
chr1	160492521	160493197	C694PACXX_7_7107.sorted.filtered_peak_1506	22	.	2.78929	4.70198	2.22580
chr1	160509980	160510393	C694PACXX_7_7107.sorted.filtered_peak_1507	35	.	3.06650	6.17256	3.57703
chr1	160537754	160538362	C694PACXX_7_7107.sorted.filtered_peak_1508	48	.	3.19626	7.55384	4.85429
chr1	160577014	160577429	C694PACXX_7_7107.sorted.filtered_peak_1509	21	.	2.68336	4.62012	2.14890
chr1	160593095	160593375	C694PACXX_7_7107.sorted.filtered_peak_1510	15	.	2.19561	3.88854	1.50969
chr1	160596988	160597238	C694PACXX_7_7107.sorted.filtered_peak_1511	16	.	2.17265	4.07376	1.65953
chr1	160607806	160608267	C694PACXX_7_7107.sorted.filtered_peak_1512	48	.	2.86667	7.50502	4.81910
chr1	160634621	160635025	C694PACXX_7_7107.sorted.filtered_peak_1513	40	.	3.16531	6.70245	4.04499
chr1	160642992	160643521	C694PACXX_7_7107.sorted.filtered_peak_1514	12	.	2.36963	3.64502	1.28741
chr1	160645289	160645704	C694PACXX_7_7107.sorted.filtered_peak_1515	28	.	2.72949	5.40630	2.86845
chr1	160651404	160651673	C694PACXX_7_7107.sorted.filtered_peak_1516	12	.	2.09693	3.62043	1.28139
chr1	160652662	160653560	C694PACXX_7_7107.sorted.filtered_peak_1517	67	.	3.19471	9.55375	6.77292
chr1	160714193	160714579	C694PACXX_7_7107.sorted.filtered_peak_1518	17	.	2.47678	4.09980	1.70123
chr1	160726034	160726693	C694PACXX_7_7107.sorted.filtered_peak_1519	39	.	3.39846	6.55264	3.92869
chr1	160737207	160738383	C694PACXX_7_7107.sorted.filtered_peak_1520	27	.	2.74170	5.25688	2.75302
chr1	160751939	160752328	C694PACXX_7_7107.sorted.filtered_peak_1521	21	.	2.95530	4.62143	2.13287
chr1	160765719	160766130	C694PACXX_7_7107.sorted.filtered_peak_1522	34	.	2.91371	6.00737	3.40161
chr1	160806946	160808113	C694PACXX_7_7107.sorted.filtered_peak_1523	69	.	3.35119	9.70441	6.94125
chr1	160832208	160832811	C694PACXX_7_7107.sorted.filtered_peak_1524	27	.	2.90969	5.27587	2.73193
chr1	160847024	160847348	C694PACXX_7_7107.sorted.filtered_peak_1525	32	.	3.28192	5.80610	3.23886
chr1	160921207	160921457	C694PACXX_7_7107.sorted.filtered_peak_1526	22	.	2.96538	4.75912	2.26273
chr1	160983126	160984099	C694PACXX_7_7107.sorted.filtered_peak_1527	47	.	3.63508	7.47622	4.79400
chr1	160990504	160991338	C694PACXX_7_7107.sorted.filtered_peak_1528	35	.	3.29856	6.11342	3.51441
chr1	161008402	161008919	C694PACXX_7_7107.sorted.filtered_peak_1529	55	.	3.61399	8.27684	5.54246
chr1	161015010	161016232	C694PACXX_7_7107.sorted.filtered_peak_1530	69	.	3.21015	9.68058	6.90563
chr1	161038141	161038574	C694PACXX_7_7107.sorted.filtered_peak_1531	53	.	2.94723	8.04432	5.31699
chr1	161039052	161040009	C694PACXX_7_7107.sorted.filtered_peak_1532	61	.	2.97817	8.90406	6.19089
chr1	161067230	161067948	C694PACXX_7_7107.sorted.filtered_peak_1533	19	.	2.44135	4.40935	1.97007
chr1	161087599	161088191	C694PACXX_7_7107.sorted.filtered_peak_1534	81	.	3.64330	11.03106	8.16017
chr1	161089459	161089744	C694PACXX_7_7107.sorted.filtered_peak_1535	26	.	2.57576	5.22204	2.68650
chr1	161102209	161103016	C694PACXX_7_7107.sorted.filtered_peak_1536	125	.	4.22363	15.59087	12.59745
chr1	161123501	161124143	C694PACXX_7_7107.sorted.filtered_peak_1537	93	.	4.19124	12.29881	9.38412
chr1	161128863	161129613	C694PACXX_7_7107.sorted.filtered_peak_1538	85	.	3.68087	11.37686	8.53937
chr1	161135553	161136330	C694PACXX_7_7107.sorted.filtered_peak_1539	178	.	4.78247	21.07776	17.85308
chr1	161146915	161147517	C694PACXX_7_7107.sorted.filtered_peak_1540	58	.	3.42595	8.60544	5.88298
chr1	161152124	161152471	C694PACXX_7_7107.sorted.filtered_peak_1541	51	.	3.01924	7.90821	5.19788
chr1	161155104	161155837	C694PACXX_7_7107.sorted.filtered_peak_1542	79	.	3.59684	10.75244	7.91278
chr1	161162312	161162576	C694PACXX_7_7107.sorted.filtered_peak_1543	16	.	2.55449	4.10072	1.68236
chr1	161171683	161172501	C694PACXX_7_7107.sorted.filtered_peak_1544	89	.	3.75997	11.84501	8.98153
chr1	161195426	161196171	C694PACXX_7_7107.sorted.filtered_peak_1545	179	.	4.53675	21.07427	17.92420
chr1	161283913	161284672	C694PACXX_7_7107.sorted.filtered_peak_1546	41	.	3.24961	6.76273	4.12691
chr1	161321038	161321875	C694PACXX_7_7107.sorted.filtered_peak_1547	37	.	3.32044	6.37771	3.78310
chr1	161337379	161337779	C694PACXX_7_7107.sorted.filtered_peak_1548	12	.	2.47917	3.54253	1.22090
chr1	161359463	161360529	C694PACXX_7_7107.sorted.filtered_peak_1549	112	.	4.07933	14.29932	11.29554
chr1	161369016	161370306	C694PACXX_7_7107.sorted.filtered_peak_1550	96	.	3.86798	12.58775	9.69188
chr1	161410074	161410565	C694PACXX_7_7107.sorted.filtered_peak_1551	40	.	3.59088	6.70141	4.04740
chr1	161493637	161494333	C694PACXX_7_7107.sorted.filtered_peak_1552	45	.	3.71072	7.24630	4.57831
chr1	161500580	161501136	C694PACXX_7_7107.sorted.filtered_peak_1553	106	.	5.31945	13.63887	10.65656
chr1	161509608	161510322	C694PACXX_7_7107.sorted.filtered_peak_1554	135	.	5.74818	16.55505	13.51717
chr1	161582161	161582731	C694PACXX_7_7107.sorted.filtered_peak_1555	116	.	5.56537	14.63489	11.60744
chr1	161591308	161591693	C694PACXX_7_7107.sorted.filtered_peak_1556	39	.	3.55326	6.59032	3.94720
chr1	161593150	161593600	C694PACXX_7_7107.sorted.filtered_peak_1557	13	.	2.65297	3.73372	1.35643
chr1	161696957	161697619	C694PACXX_7_7107.sorted.filtered_peak_1558	27	.	2.56092	5.31871	2.77979
chr1	161708589	161709089	C694PACXX_7_7107.sorted.filtered_peak_1559	84	.	3.94918	11.36016	8.45613
chr1	161719258	161720224	C694PACXX_7_7107.sorted.filtered_peak_1560	75	.	3.91647	10.34966	7.51021
chr1	161735545	161736245	C694PACXX_7_7107.sorted.filtered_peak_1561	20	.	2.65820	4.55297	2.09627
chr1	161761478	161761728	C694PACXX_7_7107.sorted.filtered_peak_1562	13	.	2.53411	3.71690	1.35811
chr1	161903959	161904468	C694PACXX_7_7107.sorted.filtered_peak_1563	39	.	3.29913	6.54187	3.90826
chr1	162038958	162040020	C694PACXX_7_7107.sorted.filtered_peak_1564	20	.	2.72669	4.55524	2.08740
chr1	162376577	162376827	C694PACXX_7_7107.sorted.filtered_peak_1565	11	.	2.57789	3.52429	1.18093
chr1	162467395	162468142	C694PACXX_7_7107.sorted.filtered_peak_1566	88	.	4.25083	11.69734	8.80764
chr1	162530858	162531835	C694PACXX_7_7107.sorted.filtered_peak_1567	173	.	4.81232	20.48440	17.33109
chr1	162804845	162805335	C694PACXX_7_7107.sorted.filtered_peak_1568	11	.	2.48535	3.51534	1.19740
chr1	163291066	163292186	C694PACXX_7_7107.sorted.filtered_peak_1569	123	.	4.04932	15.37529	12.38943
chr1	164527954	164528226	C694PACXX_7_7107.sorted.filtered_peak_1570	20	.	2.86976	4.51119	2.03927
chr1	164629658	164630165	C694PACXX_7_7107.sorted.filtered_peak_1571	28	.	3.03283	5.41621	2.87840
chr1	165362021	165362616	C694PACXX_7_7107.sorted.filtered_peak_1572	32	.	2.87780	5.83465	3.25107
chr1	165567327	165567928	C694PACXX_7_7107.sorted.filtered_peak_1573	59	.	3.41855	8.63894	5.94063
chr1	165599927	165600596	C694PACXX_7_7107.sorted.filtered_peak_1574	210	.	5.67408	24.35340	21.00933
chr1	165667371	165668222	C694PACXX_7_7107.sorted.filtered_peak_1575	121	.	4.52886	15.12814	12.10739
chr1	165737780	165738617	C694PACXX_7_7107.sorted.filtered_peak_1576	129	.	4.58594	15.95938	12.92925
chr1	165796659	165797402	C694PACXX_7_7107.sorted.filtered_peak_1577	48	.	3.34116	7.53597	4.83616
chr1	165840748	165841156	C694PACXX_7_7107.sorted.filtered_peak_1578	21	.	2.76044	4.61207	2.14253
chr1	166458997	166459527	C694PACXX_7_7107.sorted.filtered_peak_1579	65	.	3.99694	9.34660	6.54101
chr1	166808399	166809012	C694PACXX_7_7107.sorted.filtered_peak_1580	46	.	3.21158	7.33926	4.64099
chr1	166845038	166845921	C694PACXX_7_7107.sorted.filtered_peak_1581	182	.	4.81669	21.44064	18.25690
chr1	166879665	166880014	C694PACXX_7_7107.sorted.filtered_peak_1582	29	.	2.88153	5.49978	2.93489
chr1	167013266	167013516	C694PACXX_7_7107.sorted.filtered_peak_1583	19	.	2.75348	4.40065	1.93647
chr1	167189253	167190301	C694PACXX_7_7107.sorted.filtered_peak_1584	252	.	4.53864	28.73388	25.29655
chr1	167191333	167191642	C694PACXX_7_7107.sorted.filtered_peak_1585	23	.	2.14138	4.88932	2.38515
chr1	167423830	167424213	C694PACXX_7_7107.sorted.filtered_peak_1586	13	.	2.25575	3.74463	1.37012
chr1	167424733	167425315	C694PACXX_7_7107.sorted.filtered_peak_1587	25	.	2.56893	5.07344	2.56029
chr1	167461124	167461728	C694PACXX_7_7107.sorted.filtered_peak_1588	35	.	2.94554	6.11335	3.52866
chr1	167469695	167470079	C694PACXX_7_7107.sorted.filtered_peak_1589	17	.	2.49271	4.20532	1.78594
chr1	167486830	167487185	C694PACXX_7_7107.sorted.filtered_peak_1590	40	.	2.71073	6.68777	4.05087
chr1	167487388	167488197	C694PACXX_7_7107.sorted.filtered_peak_1591	16	.	2.22144	4.06001	1.64611
chr1	167502920	167503297	C694PACXX_7_7107.sorted.filtered_peak_1592	21	.	2.74417	4.60058	2.12343
chr1	167522510	167523469	C694PACXX_7_7107.sorted.filtered_peak_1593	45	.	3.04970	7.17739	4.50960
chr1	167597118	167597816	C694PACXX_7_7107.sorted.filtered_peak_1594	42	.	2.70064	6.85820	4.22935
chr1	167656959	167657365	C694PACXX_7_7107.sorted.filtered_peak_1595	12	.	2.53362	3.60197	1.25317
chr1	167683504	167684223	C694PACXX_7_7107.sorted.filtered_peak_1596	28	.	2.48172	5.37917	2.83386
chr1	167684733	167685028	C694PACXX_7_7107.sorted.filtered_peak_1597	54	.	2.98217	8.14182	5.40674
chr1	167690987	167691503	C694PACXX_7_7107.sorted.filtered_peak_1598	70	.	3.52064	9.87451	7.06308
chr1	167772547	167772898	C694PACXX_7_7107.sorted.filtered_peak_1599	27	.	2.90903	5.23743	2.72130
chr1	167774377	167774834	C694PACXX_7_7107.sorted.filtered_peak_1600	15	.	2.53871	3.89207	1.51357
chr1	167904746	167906172	C694PACXX_7_7107.sorted.filtered_peak_1601	204	.	4.41702	23.72157	20.46047
chr1	168105716	168106058	C694PACXX_7_7107.sorted.filtered_peak_1602	21	.	2.83911	4.62056	2.13700
chr1	168114976	168115258	C694PACXX_7_7107.sorted.filtered_peak_1603	17	.	2.73018	4.19813	1.77437
chr1	168147692	168148756	C694PACXX_7_7107.sorted.filtered_peak_1604	92	.	4.10921	12.17354	9.27069
chr1	168194855	168195672	C694PACXX_7_7107.sorted.filtered_peak_1605	43	.	3.22002	7.04594	4.38171
chr1	168311972	168312281	C694PACXX_7_7107.sorted.filtered_peak_1606	20	.	2.52924	4.52525	2.06117
chr1	168332186	168332859	C694PACXX_7_7107.sorted.filtered_peak_1607	113	.	4.10444	14.33782	11.37437
chr1	168390528	168391239	C694PACXX_7_7107.sorted.filtered_peak_1608	31	.	2.95742	5.67960	3.10918
chr1	168408783	168409370	C694PACXX_7_7107.sorted.filtered_peak_1609	29	.	2.76299	5.53264	2.95995
chr1	168425234	168425520	C694PACXX_7_7107.sorted.filtered_peak_1610	17	.	2.79341	4.13982	1.70834
chr1	168436378	168437018	C694PACXX_7_7107.sorted.filtered_peak_1611	24	.	2.56116	4.90724	2.41091
chr1	168438865	168439218	C694PACXX_7_7107.sorted.filtered_peak_1612	24	.	2.60077	4.99196	2.47424
chr1	168482586	168482937	C694PACXX_7_7107.sorted.filtered_peak_1613	21	.	2.61725	4.68268	2.18830
chr1	168489432	168489877	C694PACXX_7_7107.sorted.filtered_peak_1614	26	.	2.70898	5.23137	2.69348
chr1	168504613	168505237	C694PACXX_7_7107.sorted.filtered_peak_1615	51	.	3.76981	7.84010	5.13156
chr1	169013213	169013914	C694PACXX_7_7107.sorted.filtered_peak_1616	30	.	2.94438	5.62654	3.06152
chr1	169075369	169076354	C694PACXX_7_7107.sorted.filtered_peak_1617	28	.	2.65159	5.42691	2.89088
chr1	169281374	169281929	C694PACXX_7_7107.sorted.filtered_peak_1618	65	.	3.74287	9.26750	6.51396
chr1	169336817	169337597	C694PACXX_7_7107.sorted.filtered_peak_1619	182	.	4.56620	21.50532	18.26871
chr1	169454706	169455505	C694PACXX_7_7107.sorted.filtered_peak_1620	98	.	3.96954	12.73606	9.87020
chr1	169661992	169662489	C694PACXX_7_7107.sorted.filtered_peak_1621	18	.	2.42346	4.30789	1.86924
chr1	169663615	169663902	C694PACXX_7_7107.sorted.filtered_peak_1622	23	.	2.50156	4.81398	2.31514
chr1	169681081	169681375	C694PACXX_7_7107.sorted.filtered_peak_1623	19	.	2.83950	4.43357	1.98581
chr1	169763701	169764517	C694PACXX_7_7107.sorted.filtered_peak_1624	101	.	4.03507	13.07886	10.14653
chr1	169862686	169863586	C694PACXX_7_7107.sorted.filtered_peak_1625	228	.	4.82193	26.24867	22.84294
chr1	170043470	170044262	C694PACXX_7_7107.sorted.filtered_peak_1626	217	.	5.11072	25.08103	21.76555
chr1	170500837	170501642	C694PACXX_7_7107.sorted.filtered_peak_1627	62	.	3.61471	9.03033	6.25330
chr1	171282829	171283594	C694PACXX_7_7107.sorted.filtered_peak_1628	35	.	3.38803	6.19060	3.58112
chr1	171454164	171455468	C694PACXX_7_7107.sorted.filtered_peak_1629	102	.	3.80318	13.19526	10.26384
chr1	171710864	171711732	C694PACXX_7_7107.sorted.filtered_peak_1630	111	.	3.94631	14.16363	11.17347
chr1	171750239	171750926	C694PACXX_7_7107.sorted.filtered_peak_1631	400	.	6.57897	43.92764	40.03517
chr1	171810080	171810999	C694PACXX_7_7107.sorted.filtered_peak_1632	42	.	3.15523	6.94856	4.28703
chr1	172087086	172087378	C694PACXX_7_7107.sorted.filtered_peak_1633	19	.	2.74103	4.42659	1.96078
chr1	172150220	172150547	C694PACXX_7_7107.sorted.filtered_peak_1634	23	.	2.59598	4.90506	2.39369
chr1	172150778	172151088	C694PACXX_7_7107.sorted.filtered_peak_1635	52	.	3.26716	7.96259	5.23014
chr1	172327362	172328259	C694PACXX_7_7107.sorted.filtered_peak_1636	23	.	2.65425	4.84669	2.34010
chr1	172349867	172350149	C694PACXX_7_7107.sorted.filtered_peak_1637	31	.	2.96579	5.73760	3.15574
chr1	172412940	172413417	C694PACXX_7_7107.sorted.filtered_peak_1638	33	.	2.99471	5.96987	3.37835
chr1	172501275	172502650	C694PACXX_7_7107.sorted.filtered_peak_1639	238	.	4.41289	27.21373	23.82640
chr1	172608078	172608788	C694PACXX_7_7107.sorted.filtered_peak_1640	45	.	3.12474	7.27239	4.58018
chr1	172631861	172632341	C694PACXX_7_7107.sorted.filtered_peak_1641	65	.	3.46263	9.29560	6.51848
chr1	172644154	172644799	C694PACXX_7_7107.sorted.filtered_peak_1642	33	.	2.94278	5.97553	3.37401
chr1	172668180	172668880	C694PACXX_7_7107.sorted.filtered_peak_1643	35	.	2.80785	6.16924	3.57423
chr1	172677648	172677929	C694PACXX_7_7107.sorted.filtered_peak_1644	22	.	2.81028	4.78791	2.29079
chr1	172715506	172715879	C694PACXX_7_7107.sorted.filtered_peak_1645	17	.	2.48683	4.15890	1.74890
chr1	172788478	172788891	C694PACXX_7_7107.sorted.filtered_peak_1646	12	.	2.44377	3.55169	1.23397
chr1	172807587	172807837	C694PACXX_7_7107.sorted.filtered_peak_1647	27	.	3.06692	5.34481	2.79675
chr1	173379375	173379668	C694PACXX_7_7107.sorted.filtered_peak_1648	17	.	2.68857	4.12190	1.71311
chr1	173445705	173446886	C694PACXX_7_7107.sorted.filtered_peak_1649	79	.	3.55726	10.77531	7.92614
chr1	173683701	173684707	C694PACXX_7_7107.sorted.filtered_peak_1650	84	.	4.02293	11.31240	8.44910
chr1	173793204	173794442	C694PACXX_7_7107.sorted.filtered_peak_1651	139	.	4.34453	17.02286	13.96741
chr1	173836842	173838069	C694PACXX_7_7107.sorted.filtered_peak_1652	179	.	3.98838	21.18801	17.97891
chr1	173990917	173991812	C694PACXX_7_7107.sorted.filtered_peak_1653	123	.	4.49482	15.37003	12.38065
chr1	174122517	174122824	C694PACXX_7_7107.sorted.filtered_peak_1654	14	.	2.56181	3.82807	1.44662
chr1	174127990	174129221	C694PACXX_7_7107.sorted.filtered_peak_1655	76	.	3.24215	10.53058	7.69982
chr1	174187016	174187275	C694PACXX_7_7107.sorted.filtered_peak_1656	23	.	2.92211	4.81826	2.31416
chr1	174713176	174713426	C694PACXX_7_7107.sorted.filtered_peak_1657	19	.	2.75861	4.43268	1.99313
chr1	174768578	174769356	C694PACXX_7_7107.sorted.filtered_peak_1658	18	.	2.58044	4.26908	1.83761
chr1	174933613	174934099	C694PACXX_7_7107.sorted.filtered_peak_1659	29	.	2.56568	5.48963	2.92363
chr1	174937878	174938269	C694PACXX_7_7107.sorted.filtered_peak_1660	23	.	2.41450	4.86102	2.34696
chr1	174968313	174969582	C694PACXX_7_7107.sorted.filtered_peak_1661	271	.	4.38879	30.61539	27.14384
chr1	174992224	174993011	C694PACXX_7_7107.sorted.filtered_peak_1662	131	.	4.79318	16.19806	13.15388
chr1	174998632	174999037	C694PACXX_7_7107.sorted.filtered_peak_1663	23	.	2.98147	4.86512	2.36135
chr1	175124067	175124590	C694PACXX_7_7107.sorted.filtered_peak_1664	26	.	2.77409	5.13170	2.60685
chr1	175161916	175162286	C694PACXX_7_7107.sorted.filtered_peak_1665	15	.	2.32537	3.98370	1.59119
chr1	175178155	175179000	C694PACXX_7_7107.sorted.filtered_peak_1666	39	.	3.15083	6.61680	3.97530
chr1	175288868	175289140	C694PACXX_7_7107.sorted.filtered_peak_1667	21	.	2.70812	4.65113	2.16675
chr1	175570107	175570357	C694PACXX_7_7107.sorted.filtered_peak_1668	17	.	2.48535	4.22511	1.78440
chr1	176042740	176043016	C694PACXX_7_7107.sorted.filtered_peak_1669	17	.	2.80219	4.15702	1.71749
chr1	176175942	176176949	C694PACXX_7_7107.sorted.filtered_peak_1670	220	.	4.89772	25.45043	22.09547
chr1	176344158	176344462	C694PACXX_7_7107.sorted.filtered_peak_1671	17	.	2.67924	4.17701	1.74111
chr1	177150627	177150896	C694PACXX_7_7107.sorted.filtered_peak_1672	12	.	2.51182	3.62128	1.28574
chr1	177355000	177355361	C694PACXX_7_7107.sorted.filtered_peak_1673	26	.	2.76046	5.17847	2.65848
chr1	178501474	178501733	C694PACXX_7_7107.sorted.filtered_peak_1674	13	.	2.52596	3.67695	1.33427
chr1	178511437	178512145	C694PACXX_7_7107.sorted.filtered_peak_1675	50	.	3.46639	7.82435	5.09402
chr1	178575243	178575493	C694PACXX_7_7107.sorted.filtered_peak_1676	12	.	2.61384	3.62482	1.26539
chr1	178971966	178972336	C694PACXX_7_7107.sorted.filtered_peak_1677	14	.	2.62390	3.82015	1.43277
chr1	178994753	178995892	C694PACXX_7_7107.sorted.filtered_peak_1678	51	.	3.11495	7.89404	5.18218
chr1	179050873	179051626	C694PACXX_7_7107.sorted.filtered_peak_1679	21	.	2.60566	4.59919	2.14206
chr1	179098839	179099126	C694PACXX_7_7107.sorted.filtered_peak_1680	44	.	3.55122	7.11376	4.45351
chr1	179198467	179198764	C694PACXX_7_7107.sorted.filtered_peak_1681	29	.	3.08998	5.52842	2.95794
chr1	179262348	179263393	C694PACXX_7_7107.sorted.filtered_peak_1682	62	.	3.54481	9.00087	6.25492
chr1	179268078	179268432	C694PACXX_7_7107.sorted.filtered_peak_1683	59	.	3.81365	8.71212	5.94778
chr1	179334547	179335468	C694PACXX_7_7107.sorted.filtered_peak_1684	125	.	4.63334	15.61541	12.59310
chr1	179783728	179784254	C694PACXX_7_7107.sorted.filtered_peak_1685	41	.	3.17587	6.79468	4.16548
chr1	179846665	179847065	C694PACXX_7_7107.sorted.filtered_peak_1686	20	.	2.34174	4.46873	2.00448
chr1	179851244	179852556	C694PACXX_7_7107.sorted.filtered_peak_1687	124	.	3.70394	15.43312	12.40246
chr1	179923494	179924496	C694PACXX_7_7107.sorted.filtered_peak_1688	141	.	4.15597	17.13556	14.11207
chr1	180123460	180124173	C694PACXX_7_7107.sorted.filtered_peak_1689	156	.	4.73778	18.78416	15.63391
chr1	180471548	180472370	C694PACXX_7_7107.sorted.filtered_peak_1690	111	.	4.10826	14.13761	11.14686
chr1	180484987	180485329	C694PACXX_7_7107.sorted.filtered_peak_1691	24	.	3.02063	4.93387	2.43348
chr1	180600818	180601710	C694PACXX_7_7107.sorted.filtered_peak_1692	144	.	4.65606	17.56394	14.47303
chr1	180991048	180991396	C694PACXX_7_7107.sorted.filtered_peak_1693	27	.	2.53035	5.24388	2.71461
chr1	180991674	180992463	C694PACXX_7_7107.sorted.filtered_peak_1694	67	.	3.28366	9.51795	6.74095
chr1	181002411	181003311	C694PACXX_7_7107.sorted.filtered_peak_1695	70	.	3.69056	9.86546	7.05186
chr1	181013763	181014013	C694PACXX_7_7107.sorted.filtered_peak_1696	13	.	2.65341	3.73394	1.35573
chr1	181031980	181032230	C694PACXX_7_7107.sorted.filtered_peak_1697	23	.	2.95194	4.82396	2.32084
chr1	181057565	181058519	C694PACXX_7_7107.sorted.filtered_peak_1698	49	.	2.79556	7.63330	4.95504
chr1	181059303	181059623	C694PACXX_7_7107.sorted.filtered_peak_1699	15	.	2.18506	3.97411	1.58345
chr1	181074113	181075007	C694PACXX_7_7107.sorted.filtered_peak_1700	102	.	3.60824	13.18060	10.26575
chr1	181111637	181111980	C694PACXX_7_7107.sorted.filtered_peak_1701	40	.	3.02318	6.65773	4.00902
chr1	181118571	181118977	C694PACXX_7_7107.sorted.filtered_peak_1702	25	.	2.77160	5.04342	2.51532
chr1	181159078	181159332	C694PACXX_7_7107.sorted.filtered_peak_1703	19	.	2.87186	4.39301	1.93422
chr1	181394136	181394434	C694PACXX_7_7107.sorted.filtered_peak_1704	23	.	2.87838	4.89508	2.38328
chr1	181998614	181999408	C694PACXX_7_7107.sorted.filtered_peak_1705	191	.	5.13367	22.38852	19.14218
chr1	182053847	182054298	C694PACXX_7_7107.sorted.filtered_peak_1706	17	.	2.48103	4.18915	1.75567
chr1	182228441	182229138	C694PACXX_7_7107.sorted.filtered_peak_1707	36	.	3.25326	6.24733	3.66900
chr1	182309375	182309722	C694PACXX_7_7107.sorted.filtered_peak_1708	12	.	2.56382	3.56703	1.24379
chr1	182360388	182360810	C694PACXX_7_7107.sorted.filtered_peak_1709	25	.	2.68393	5.05180	2.53036
chr1	182365963	182366248	C694PACXX_7_7107.sorted.filtered_peak_1710	33	.	3.09202	5.94689	3.34106
chr1	182399764	182400076	C694PACXX_7_7107.sorted.filtered_peak_1711	25	.	2.89206	5.12095	2.58654
chr1	182557501	182558431	C694PACXX_7_7107.sorted.filtered_peak_1712	29	.	2.85706	5.47426	2.93677
chr1	182570549	182570811	C694PACXX_7_7107.sorted.filtered_peak_1713	37	.	2.71362	6.38998	3.75157
chr1	182573437	182573779	C694PACXX_7_7107.sorted.filtered_peak_1714	44	.	2.85344	7.12157	4.44110
chr1	182584151	182584453	C694PACXX_7_7107.sorted.filtered_peak_1715	17	.	2.36498	4.19650	1.76033
chr1	182585128	182585580	C694PACXX_7_7107.sorted.filtered_peak_1716	37	.	2.83983	6.31948	3.71326
chr1	182758610	182759000	C694PACXX_7_7107.sorted.filtered_peak_1717	46	.	3.22961	7.34665	4.65014
chr1	182808122	182809241	C694PACXX_7_7107.sorted.filtered_peak_1718	167	.	4.40462	19.85277	16.70597
chr1	182859151	182859506	C694PACXX_7_7107.sorted.filtered_peak_1719	31	.	3.30800	5.75242	3.16566
chr1	182992891	182993154	C694PACXX_7_7107.sorted.filtered_peak_1720	20	.	2.76411	4.54793	2.06992
chr1	183440298	183441829	C694PACXX_7_7107.sorted.filtered_peak_1721	93	.	3.25678	12.27462	9.38788
chr1	183559275	183559823	C694PACXX_7_7107.sorted.filtered_peak_1722	23	.	2.78315	4.85445	2.34823
chr1	183604553	183605507	C694PACXX_7_7107.sorted.filtered_peak_1723	139	.	3.88429	16.96351	13.94251
chr1	183774334	183774584	C694PACXX_7_7107.sorted.filtered_peak_1724	12	.	2.47309	3.52857	1.20721
chr1	183811649	183811968	C694PACXX_7_7107.sorted.filtered_peak_1725	51	.	3.76020	7.87859	5.16259
chr1	183885069	183885659	C694PACXX_7_7107.sorted.filtered_peak_1726	81	.	3.89462	11.01360	8.15861
chr1	183925555	183926198	C694PACXX_7_7107.sorted.filtered_peak_1727	117	.	4.23544	14.71115	11.71828
chr1	184020427	184021296	C694PACXX_7_7107.sorted.filtered_peak_1728	38	.	3.06376	6.45144	3.83229
chr1	184129535	184129983	C694PACXX_7_7107.sorted.filtered_peak_1729	36	.	2.98659	6.24802	3.63641
chr1	184355925	184356669	C694PACXX_7_7107.sorted.filtered_peak_1730	25	.	2.60244	5.07367	2.56386
chr1	184356982	184357305	C694PACXX_7_7107.sorted.filtered_peak_1731	13	.	2.27063	3.73346	1.37631
chr1	184460774	184461422	C694PACXX_7_7107.sorted.filtered_peak_1732	41	.	3.27256	6.83565	4.18828
chr1	184712232	184712633	C694PACXX_7_7107.sorted.filtered_peak_1733	18	.	2.46446	4.26199	1.83072
chr1	184714954	184715285	C694PACXX_7_7107.sorted.filtered_peak_1734	28	.	2.70097	5.37662	2.82190
chr1	184723567	184724394	C694PACXX_7_7107.sorted.filtered_peak_1735	229	.	4.80478	26.30304	22.93087
chr1	184774795	184775265	C694PACXX_7_7107.sorted.filtered_peak_1736	13	.	2.54449	3.68357	1.34194
chr1	184809537	184810140	C694PACXX_7_7107.sorted.filtered_peak_1737	58	.	3.52814	8.62411	5.85989
chr1	184836078	184836671	C694PACXX_7_7107.sorted.filtered_peak_1738	86	.	4.08402	11.59586	8.68337
chr1	184859574	184860293	C694PACXX_7_7107.sorted.filtered_peak_1739	36	.	2.97650	6.24766	3.62628
chr1	184943216	184943779	C694PACXX_7_7107.sorted.filtered_peak_1740	51	.	3.17656	7.83037	5.10233
chr1	184951269	184951555	C694PACXX_7_7107.sorted.filtered_peak_1741	20	.	2.71159	4.54602	2.08080
chr1	185014350	185015258	C694PACXX_7_7107.sorted.filtered_peak_1742	20	.	2.59047	4.56599	2.09358
chr1	185125691	185126914	C694PACXX_7_7107.sorted.filtered_peak_1743	164	.	4.07113	19.64709	16.48400
chr1	185139601	185139851	C694PACXX_7_7107.sorted.filtered_peak_1744	27	.	3.11271	5.33989	2.78192
chr1	185285267	185285845	C694PACXX_7_7107.sorted.filtered_peak_1745	18	.	2.15036	4.33346	1.89261
chr1	185286125	185287082	C694PACXX_7_7107.sorted.filtered_peak_1746	139	.	3.90179	17.01811	13.93549
chr1	185307881	185308576	C694PACXX_7_7107.sorted.filtered_peak_1747	21	.	2.71144	4.66969	2.18229
chr1	185345859	185346307	C694PACXX_7_7107.sorted.filtered_peak_1748	24	.	3.05525	4.92815	2.41101
chr1	185389798	185390490	C694PACXX_7_7107.sorted.filtered_peak_1749	24	.	2.72474	4.99290	2.47568
chr1	185408865	185409673	C694PACXX_7_7107.sorted.filtered_peak_1750	72	.	3.54911	10.09115	7.26613
chr1	185528890	185529494	C694PACXX_7_7107.sorted.filtered_peak_1751	48	.	3.18412	7.52777	4.86017
chr1	185535957	185536532	C694PACXX_7_7107.sorted.filtered_peak_1752	69	.	3.64670	9.74277	6.92639
chr1	185770491	185770844	C694PACXX_7_7107.sorted.filtered_peak_1753	13	.	2.61387	3.69417	1.34793
chr1	186343912	186345047	C694PACXX_7_7107.sorted.filtered_peak_1754	202	.	4.86561	23.51143	20.24204
chr1	186373630	186374025	C694PACXX_7_7107.sorted.filtered_peak_1755	48	.	3.57354	7.55854	4.85486
chr1	186587605	186587855	C694PACXX_7_7107.sorted.filtered_peak_1756	16	.	2.60782	4.03265	1.62067
chr1	186649337	186649798	C694PACXX_7_7107.sorted.filtered_peak_1757	48	.	3.26989	7.57877	4.89852
chr1	186691430	186691742	C694PACXX_7_7107.sorted.filtered_peak_1758	16	.	2.77343	4.08419	1.66149
chr1	186798310	186798592	C694PACXX_7_7107.sorted.filtered_peak_1759	30	.	3.07123	5.62814	3.05755
chr1	186834447	186834766	C694PACXX_7_7107.sorted.filtered_peak_1760	36	.	3.26939	6.29772	3.67962
chr1	192485672	192486391	C694PACXX_7_7107.sorted.filtered_peak_1761	81	.	3.92157	11.04629	8.19867
chr1	192508034	192508360	C694PACXX_7_7107.sorted.filtered_peak_1762	41	.	3.17567	6.81359	4.15310
chr1	192519840	192520337	C694PACXX_7_7107.sorted.filtered_peak_1763	14	.	2.38076	3.80492	1.42647
chr1	192544598	192545147	C694PACXX_7_7107.sorted.filtered_peak_1764	116	.	3.85704	14.62780	11.64376
chr1	192578190	192578554	C694PACXX_7_7107.sorted.filtered_peak_1765	23	.	2.76882	4.84441	2.34349
chr1	192774967	192775279	C694PACXX_7_7107.sorted.filtered_peak_1766	24	.	2.32899	4.97874	2.45958
chr1	192777675	192778560	C694PACXX_7_7107.sorted.filtered_peak_1767	69	.	3.08587	9.72206	6.93422
chr1	192988402	192988830	C694PACXX_7_7107.sorted.filtered_peak_1768	16	.	2.75670	4.02987	1.61103
chr1	193027987	193028912	C694PACXX_7_7107.sorted.filtered_peak_1769	86	.	3.49342	11.48487	8.67328
chr1	193073843	193074275	C694PACXX_7_7107.sorted.filtered_peak_1770	39	.	3.28042	6.61560	3.98115
chr1	193074541	193074833	C694PACXX_7_7107.sorted.filtered_peak_1771	36	.	3.23917	6.33052	3.69993
chr1	193090776	193091677	C694PACXX_7_7107.sorted.filtered_peak_1772	165	.	4.57777	19.69241	16.54346
chr1	193376067	193376491	C694PACXX_7_7107.sorted.filtered_peak_1773	13	.	2.60463	3.71855	1.35259
chr1	193387425	193387907	C694PACXX_7_7107.sorted.filtered_peak_1774	16	.	2.61261	4.04038	1.62442
chr1	193418317	193418567	C694PACXX_7_7107.sorted.filtered_peak_1775	23	.	3.03952	4.87463	2.35709
chr1	193448167	193448967	C694PACXX_7_7107.sorted.filtered_peak_1776	142	.	4.90724	17.29692	14.23649
chr1	193509432	193509869	C694PACXX_7_7107.sorted.filtered_peak_1777	17	.	2.49877	4.13079	1.71061
chr1	193561531	193561865	C694PACXX_7_7107.sorted.filtered_peak_1778	18	.	2.66193	4.33034	1.88241
chr1	194120281	194120531	C694PACXX_7_7107.sorted.filtered_peak_1779	18	.	2.68991	4.28923	1.84073
chr1	195164581	195164927	C694PACXX_7_7107.sorted.filtered_peak_1780	23	.	2.70563	4.81761	2.31266
chr1	196620836	196621161	C694PACXX_7_7107.sorted.filtered_peak_1781	22	.	2.75472	4.69177	2.22061
chr1	197115662	197116322	C694PACXX_7_7107.sorted.filtered_peak_1782	147	.	4.51877	17.91113	14.78868
chr1	197169870	197170867	C694PACXX_7_7107.sorted.filtered_peak_1783	114	.	3.94119	14.34798	11.41063
chr1	197744083	197744955	C694PACXX_7_7107.sorted.filtered_peak_1784	41	.	2.73553	6.78723	4.15180
chr1	197745307	197746171	C694PACXX_7_7107.sorted.filtered_peak_1785	17	.	2.24133	4.19586	1.76354
chr1	197871521	197872259	C694PACXX_7_7107.sorted.filtered_peak_1786	67	.	3.50914	9.56806	6.77317
chr1	198071492	198071928	C694PACXX_7_7107.sorted.filtered_peak_1787	18	.	2.63749	4.23579	1.80286
chr1	198125829	198126879	C694PACXX_7_7107.sorted.filtered_peak_1788	26	.	2.41654	5.16285	2.65948
chr1	198128149	198128476	C694PACXX_7_7107.sorted.filtered_peak_1789	56	.	2.99986	8.39247	5.64549
chr1	198136438	198137153	C694PACXX_7_7107.sorted.filtered_peak_1790	25	.	2.73461	5.05841	2.53750
chr1	198148484	198148812	C694PACXX_7_7107.sorted.filtered_peak_1791	19	.	2.72975	4.43682	1.98216
chr1	198157094	198157493	C694PACXX_7_7107.sorted.filtered_peak_1792	25	.	2.79548	5.08322	2.54813
chr1	198252489	198252739	C694PACXX_7_7107.sorted.filtered_peak_1793	17	.	2.70743	4.17174	1.74660
chr1	198590167	198590879	C694PACXX_7_7107.sorted.filtered_peak_1794	45	.	2.79289	7.21441	4.54273
chr1	198625705	198625958	C694PACXX_7_7107.sorted.filtered_peak_1795	24	.	2.53790	4.97545	2.45457
chr1	198626581	198627019	C694PACXX_7_7107.sorted.filtered_peak_1796	27	.	2.60750	5.24264	2.70309
chr1	198648806	198649146	C694PACXX_7_7107.sorted.filtered_peak_1797	20	.	2.18009	4.53224	2.06955
chr1	198650879	198651453	C694PACXX_7_7107.sorted.filtered_peak_1798	96	.	3.29811	12.56082	9.65054
chr1	198889052	198889329	C694PACXX_7_7107.sorted.filtered_peak_1799	23	.	2.68534	4.83884	2.34023
chr1	198904364	198904834	C694PACXX_7_7107.sorted.filtered_peak_1800	13	.	2.17919	3.70605	1.34722
chr1	198906456	198906834	C694PACXX_7_7107.sorted.filtered_peak_1801	53	.	3.10884	8.12970	5.39706
chr1	198979647	198979897	C694PACXX_7_7107.sorted.filtered_peak_1802	19	.	2.73283	4.46746	1.99940
chr1	199010618	199011136	C694PACXX_7_7107.sorted.filtered_peak_1803	70	.	3.65040	9.93498	7.09555
chr1	199082374	199082683	C694PACXX_7_7107.sorted.filtered_peak_1804	15	.	2.59257	3.89220	1.51868
chr1	199142522	199142868	C694PACXX_7_7107.sorted.filtered_peak_1805	46	.	3.41976	7.38950	4.68774
chr1	199212543	199212934	C694PACXX_7_7107.sorted.filtered_peak_1806	25	.	2.99398	5.09784	2.57566
chr1	200098641	200099071	C694PACXX_7_7107.sorted.filtered_peak_1807	23	.	2.83512	4.84613	2.34799
chr1	200123251	200123662	C694PACXX_7_7107.sorted.filtered_peak_1808	78	.	3.71238	10.69142	7.83641
chr1	200271439	200271707	C694PACXX_7_7107.sorted.filtered_peak_1809	19	.	2.68593	4.41847	1.95139
chr1	200378727	200379540	C694PACXX_7_7107.sorted.filtered_peak_1810	90	.	3.92584	11.93211	9.06481
chr1	200499775	200500025	C694PACXX_7_7107.sorted.filtered_peak_1811	14	.	2.64717	3.76474	1.41024
chr1	200589401	200590365	C694PACXX_7_7107.sorted.filtered_peak_1812	51	.	3.29151	7.86532	5.17116
chr1	200638438	200639520	C694PACXX_7_7107.sorted.filtered_peak_1813	93	.	3.74834	12.26078	9.35656
chr1	200857371	200857645	C694PACXX_7_7107.sorted.filtered_peak_1814	35	.	3.03197	6.15391	3.53807
chr1	200874667	200875167	C694PACXX_7_7107.sorted.filtered_peak_1815	23	.	2.83409	4.88691	2.38386
chr1	200988557	200988962	C694PACXX_7_7107.sorted.filtered_peak_1816	27	.	2.39310	5.24074	2.70248
chr1	200992743	200993059	C694PACXX_7_7107.sorted.filtered_peak_1817	33	.	2.51716	5.90064	3.31499
chr1	201012038	201012401	C694PACXX_7_7107.sorted.filtered_peak_1818	51	.	3.58198	7.88608	5.17378
chr1	201083330	201083606	C694PACXX_7_7107.sorted.filtered_peak_1819	31	.	3.04481	5.77990	3.18228
chr1	201083801	201084055	C694PACXX_7_7107.sorted.filtered_peak_1820	25	.	2.85348	5.11288	2.57259
chr1	201123271	201124009	C694PACXX_7_7107.sorted.filtered_peak_1821	90	.	3.84130	11.91730	9.05632
chr1	201140001	201140630	C694PACXX_7_7107.sorted.filtered_peak_1822	15	.	2.54275	3.89114	1.51345
chr1	201404774	201405073	C694PACXX_7_7107.sorted.filtered_peak_1823	40	.	3.57225	6.65154	4.00044
chr1	201438038	201438432	C694PACXX_7_7107.sorted.filtered_peak_1824	22	.	2.83818	4.70779	2.21348
chr1	201449597	201450002	C694PACXX_7_7107.sorted.filtered_peak_1825	48	.	3.22855	7.56463	4.86494
chr1	201475764	201476486	C694PACXX_7_7107.sorted.filtered_peak_1826	68	.	3.64250	9.63011	6.83403
chr1	201673424	201673674	C694PACXX_7_7107.sorted.filtered_peak_1827	15	.	2.75271	4.01768	1.59953
chr1	201797991	201798895	C694PACXX_7_7107.sorted.filtered_peak_1828	68	.	3.51549	9.68421	6.87367
chr1	201865114	201865364	C694PACXX_7_7107.sorted.filtered_peak_1829	28	.	2.96914	5.36141	2.80157
chr1	201924200	201924982	C694PACXX_7_7107.sorted.filtered_peak_1830	132	.	4.77381	16.28454	13.22509
chr1	201951353	201952013	C694PACXX_7_7107.sorted.filtered_peak_1831	31	.	3.00960	5.71162	3.15775
chr1	201952391	201952660	C694PACXX_7_7107.sorted.filtered_peak_1832	12	.	2.43209	3.59692	1.26332
chr1	202113565	202113894	C694PACXX_7_7107.sorted.filtered_peak_1833	15	.	2.38533	3.92393	1.53377
chr1	202264581	202265022	C694PACXX_7_7107.sorted.filtered_peak_1834	62	.	3.85139	8.97781	6.22136
chr1	202310747	202311581	C694PACXX_7_7107.sorted.filtered_peak_1835	136	.	4.66893	16.75462	13.68236
chr1	202317480	202318238	C694PACXX_7_7107.sorted.filtered_peak_1836	159	.	4.85877	19.12582	15.97278
chr1	202779762	202780225	C694PACXX_7_7107.sorted.filtered_peak_1837	68	.	3.35414	9.64411	6.83148
chr1	202804691	202805006	C694PACXX_7_7107.sorted.filtered_peak_1838	39	.	3.29983	6.54402	3.90490
chr1	202817354	202817606	C694PACXX_7_7107.sorted.filtered_peak_1839	25	.	2.94477	5.04485	2.52885
chr1	202857591	202858552	C694PACXX_7_7107.sorted.filtered_peak_1840	274	.	5.46213	30.90116	27.40217
chr1	202895833	202896731	C694PACXX_7_7107.sorted.filtered_peak_1841	89	.	4.06844	11.86132	8.97881
chr1	202927073	202928015	C694PACXX_7_7107.sorted.filtered_peak_1842	31	.	2.87090	5.77300	3.19633
chr1	202935927	202936873	C694PACXX_7_7107.sorted.filtered_peak_1843	61	.	3.36257	8.86626	6.11382
chr1	202976054	202977046	C694PACXX_7_7107.sorted.filtered_peak_1844	62	.	3.54850	9.02256	6.25134
chr1	202995088	202995679	C694PACXX_7_7107.sorted.filtered_peak_1845	30	.	2.87924	5.64845	3.09485
chr1	203236483	203236762	C694PACXX_7_7107.sorted.filtered_peak_1846	31	.	2.87448	5.73809	3.15275
chr1	203242349	203242714	C694PACXX_7_7107.sorted.filtered_peak_1847	32	.	2.67008	5.84553	3.25468
chr1	203256368	203256912	C694PACXX_7_7107.sorted.filtered_peak_1848	65	.	2.73678	9.29916	6.52036
chr1	203258472	203259286	C694PACXX_7_7107.sorted.filtered_peak_1849	57	.	2.62159	8.43610	5.71045
chr1	203259516	203259936	C694PACXX_7_7107.sorted.filtered_peak_1850	92	.	3.05202	12.13067	9.23725
chr1	203274050	203274916	C694PACXX_7_7107.sorted.filtered_peak_1851	113	.	3.65420	14.29038	11.32963
chr1	203289855	203290380	C694PACXX_7_7107.sorted.filtered_peak_1852	21	.	2.51878	4.61020	2.15024
chr1	203296384	203297325	C694PACXX_7_7107.sorted.filtered_peak_1853	129	.	3.91937	15.97727	12.90536
chr1	203309218	203309477	C694PACXX_7_7107.sorted.filtered_peak_1854	29	.	3.01149	5.55459	2.98425
chr1	203456621	203457250	C694PACXX_7_7107.sorted.filtered_peak_1855	30	.	3.08883	5.58835	3.01491
chr1	203473819	203474254	C694PACXX_7_7107.sorted.filtered_peak_1856	15	.	2.70934	3.96423	1.56839
chr1	203576387	203576736	C694PACXX_7_7107.sorted.filtered_peak_1857	45	.	3.48056	7.27461	4.58531
chr1	203594855	203596018	C694PACXX_7_7107.sorted.filtered_peak_1858	33	.	2.55798	5.91806	3.33557
chr1	203619082	203619479	C694PACXX_7_7107.sorted.filtered_peak_1859	20	.	2.47337	4.52960	2.05714
chr1	203622202	203622617	C694PACXX_7_7107.sorted.filtered_peak_1860	37	.	2.84720	6.38166	3.76241
chr1	203643099	203643636	C694PACXX_7_7107.sorted.filtered_peak_1861	112	.	4.29490	14.23729	11.25895
chr1	203651475	203652287	C694PACXX_7_7107.sorted.filtered_peak_1862	45	.	3.40811	7.25241	4.59808
chr1	203733829	203734784	C694PACXX_7_7107.sorted.filtered_peak_1863	73	.	3.87661	10.16146	7.37146
chr1	203764226	203764770	C694PACXX_7_7107.sorted.filtered_peak_1864	66	.	3.66354	9.37286	6.60661
chr1	203830465	203831091	C694PACXX_7_7107.sorted.filtered_peak_1865	146	.	5.08916	17.72490	14.62317
chr1	204176271	204176715	C694PACXX_7_7107.sorted.filtered_peak_1866	21	.	2.90928	4.67156	2.18665
chr1	204332636	204333452	C694PACXX_7_7107.sorted.filtered_peak_1867	32	.	2.95228	5.82036	3.23051
chr1	204367684	204367967	C694PACXX_7_7107.sorted.filtered_peak_1868	22	.	2.93641	4.71071	2.21361
chr1	204380353	204381416	C694PACXX_7_7107.sorted.filtered_peak_1869	155	.	4.27365	18.64510	15.54533
chr1	204463177	204464414	C694PACXX_7_7107.sorted.filtered_peak_1870	54	.	3.24381	8.16547	5.49428
chr1	204475542	204476702	C694PACXX_7_7107.sorted.filtered_peak_1871	62	.	3.19992	9.07273	6.29798
chr1	204485233	204485932	C694PACXX_7_7107.sorted.filtered_peak_1872	182	.	4.71900	21.44578	18.20127
chr1	204513494	204513821	C694PACXX_7_7107.sorted.filtered_peak_1873	25	.	3.00570	5.12323	2.59648
chr1	204534805	204535243	C694PACXX_7_7107.sorted.filtered_peak_1874	17	.	2.68441	4.23818	1.79229
chr1	204776110	204776682	C694PACXX_7_7107.sorted.filtered_peak_1875	87	.	4.35739	11.63615	8.72716
chr1	205090973	205091861	C694PACXX_7_7107.sorted.filtered_peak_1876	161	.	4.76253	19.32842	16.16544
chr1	205110758	205111035	C694PACXX_7_7107.sorted.filtered_peak_1877	35	.	3.43939	6.21991	3.59374
chr1	205168660	205168974	C694PACXX_7_7107.sorted.filtered_peak_1878	14	.	2.62016	3.85581	1.46866
chr1	205180233	205181193	C694PACXX_7_7107.sorted.filtered_peak_1879	119	.	4.47651	15.00891	11.97634
chr1	205196909	205197186	C694PACXX_7_7107.sorted.filtered_peak_1880	37	.	2.89532	6.41445	3.77910
chr1	205197859	205198109	C694PACXX_7_7107.sorted.filtered_peak_1881	16	.	2.34504	4.02557	1.62172
chr1	205242569	205243111	C694PACXX_7_7107.sorted.filtered_peak_1882	43	.	3.46053	7.01879	4.34494
chr1	205254781	205255391	C694PACXX_7_7107.sorted.filtered_peak_1883	27	.	2.44021	5.24124	2.70012
chr1	205255611	205256075	C694PACXX_7_7107.sorted.filtered_peak_1884	26	.	2.40783	5.16009	2.63799
chr1	205257357	205257770	C694PACXX_7_7107.sorted.filtered_peak_1885	75	.	3.22147	10.36787	7.52760
chr1	205290399	205291074	C694PACXX_7_7107.sorted.filtered_peak_1886	29	.	2.73798	5.48968	2.95065
chr1	205410227	205410497	C694PACXX_7_7107.sorted.filtered_peak_1887	20	.	2.70026	4.55939	2.07986
chr1	205493507	205493757	C694PACXX_7_7107.sorted.filtered_peak_1888	16	.	2.52160	4.00235	1.60514
chr1	205560795	205561459	C694PACXX_7_7107.sorted.filtered_peak_1889	30	.	2.92787	5.61627	3.05143
chr1	205600203	205601567	C694PACXX_7_7107.sorted.filtered_peak_1890	113	.	3.65295	14.29050	11.32965
chr1	205628026	205628550	C694PACXX_7_7107.sorted.filtered_peak_1891	25	.	2.77868	5.07852	2.55201
chr1	205718239	205719830	C694PACXX_7_7107.sorted.filtered_peak_1892	93	.	3.35764	12.23240	9.33417
chr1	205744099	205744772	C694PACXX_7_7107.sorted.filtered_peak_1893	118	.	4.40558	14.87594	11.85885
chr1	205781891	205782603	C694PACXX_7_7107.sorted.filtered_peak_1894	86	.	3.73566	11.55044	8.67943
chr1	205819210	205819511	C694PACXX_7_7107.sorted.filtered_peak_1895	48	.	3.82719	7.56514	4.85935
chr1	206643414	206643949	C694PACXX_7_7107.sorted.filtered_peak_1896	22	.	2.53323	4.76869	2.28068
chr1	206663378	206663755	C694PACXX_7_7107.sorted.filtered_peak_1897	19	.	2.87278	4.40618	1.95862
chr1	206680438	206680912	C694PACXX_7_7107.sorted.filtered_peak_1898	22	.	2.59410	4.74957	2.26807
chr1	206718212	206718641	C694PACXX_7_7107.sorted.filtered_peak_1899	34	.	3.29725	6.03208	3.43037
chr1	206729984	206730741	C694PACXX_7_7107.sorted.filtered_peak_1900	57	.	2.88612	8.54523	5.79518
chr1	206736320	206736576	C694PACXX_7_7107.sorted.filtered_peak_1901	28	.	2.62073	5.38646	2.83199
chr1	206748508	206749153	C694PACXX_7_7107.sorted.filtered_peak_1902	58	.	2.92805	8.58439	5.83807
chr1	206753194	206753681	C694PACXX_7_7107.sorted.filtered_peak_1903	60	.	2.82450	8.81204	6.06132
chr1	206763370	206763969	C694PACXX_7_7107.sorted.filtered_peak_1904	104	.	4.12579	13.44202	10.46920
chr1	206785475	206786159	C694PACXX_7_7107.sorted.filtered_peak_1905	110	.	4.29397	14.02068	11.03637
chr1	206808605	206809102	C694PACXX_7_7107.sorted.filtered_peak_1906	87	.	3.96762	11.57888	8.70268
chr1	206831921	206832319	C694PACXX_7_7107.sorted.filtered_peak_1907	12	.	2.51494	3.64395	1.29833
chr1	206858059	206858388	C694PACXX_7_7107.sorted.filtered_peak_1908	17	.	2.36486	4.14896	1.71842
chr1	206907756	206908339	C694PACXX_7_7107.sorted.filtered_peak_1909	28	.	2.62533	5.37992	2.82801
chr1	206931107	206931609	C694PACXX_7_7107.sorted.filtered_peak_1910	48	.	3.59027	7.52807	4.81721
chr1	206939730	206940177	C694PACXX_7_7107.sorted.filtered_peak_1911	35	.	2.96078	6.13366	3.51584
chr1	206957782	206958333	C694PACXX_7_7107.sorted.filtered_peak_1912	51	.	3.13719	7.87847	5.16193
chr1	206976448	206977015	C694PACXX_7_7107.sorted.filtered_peak_1913	108	.	4.00990	13.81815	10.84890
chr1	206990166	206990612	C694PACXX_7_7107.sorted.filtered_peak_1914	43	.	3.41429	6.97316	4.31882
chr1	207095215	207095465	C694PACXX_7_7107.sorted.filtered_peak_1915	24	.	2.70194	4.95635	2.46294
chr1	207223353	207223642	C694PACXX_7_7107.sorted.filtered_peak_1916	20	.	2.42851	4.47431	2.01123
chr1	207226195	207226730	C694PACXX_7_7107.sorted.filtered_peak_1917	68	.	3.53778	9.65188	6.84133
chr1	207257874	207258269	C694PACXX_7_7107.sorted.filtered_peak_1918	13	.	2.55718	3.67158	1.30994
chr1	207494402	207495445	C694PACXX_7_7107.sorted.filtered_peak_1919	184	.	4.57169	21.65624	18.44429
chr1	207509612	207510349	C694PACXX_7_7107.sorted.filtered_peak_1920	45	.	3.31143	7.29099	4.59392
chr1	207578321	207578571	C694PACXX_7_7107.sorted.filtered_peak_1921	28	.	3.20486	5.44197	2.88544
chr1	207925159	207925807	C694PACXX_7_7107.sorted.filtered_peak_1922	134	.	5.12464	16.54801	13.44935
chr1	207997333	207997583	C694PACXX_7_7107.sorted.filtered_peak_1923	24	.	2.40593	4.92928	2.41784
chr1	207999080	207999543	C694PACXX_7_7107.sorted.filtered_peak_1924	92	.	3.59960	12.12701	9.21265
chr1	208005245	208005541	C694PACXX_7_7107.sorted.filtered_peak_1925	18	.	2.50245	4.24557	1.80646
chr1	208035128	208035451	C694PACXX_7_7107.sorted.filtered_peak_1926	18	.	2.57217	4.23927	1.81556
chr1	208042419	208042706	C694PACXX_7_7107.sorted.filtered_peak_1927	23	.	2.46495	4.88688	2.37756
chr1	208056220	208056912	C694PACXX_7_7107.sorted.filtered_peak_1928	26	.	2.85580	5.23551	2.69768
chr1	208058450	208058724	C694PACXX_7_7107.sorted.filtered_peak_1929	28	.	2.87823	5.38589	2.82732
chr1	208136505	208137233	C694PACXX_7_7107.sorted.filtered_peak_1930	40	.	3.07609	6.72476	4.09063
chr1	208417705	208417998	C694PACXX_7_7107.sorted.filtered_peak_1931	25	.	2.69701	5.02850	2.52867
chr1	209161834	209162648	C694PACXX_7_7107.sorted.filtered_peak_1932	43	.	3.65975	7.01749	4.35784
chr1	209846749	209847110	C694PACXX_7_7107.sorted.filtered_peak_1933	13	.	2.41235	3.68546	1.33888
chr1	209866328	209866791	C694PACXX_7_7107.sorted.filtered_peak_1934	28	.	3.05950	5.42662	2.87085
chr1	209920971	209921526	C694PACXX_7_7107.sorted.filtered_peak_1935	69	.	3.38324	9.74590	6.94564
chr1	209929249	209929971	C694PACXX_7_7107.sorted.filtered_peak_1936	31	.	2.61107	5.70925	3.15180
chr1	209941674	209942129	C694PACXX_7_7107.sorted.filtered_peak_1937	49	.	3.04612	7.62259	4.91208
chr1	209942490	209943113	C694PACXX_7_7107.sorted.filtered_peak_1938	75	.	3.46725	10.36297	7.53236
chr1	209957577	209958398	C694PACXX_7_7107.sorted.filtered_peak_1939	144	.	4.47176	17.52614	14.46659
chr1	209979378	209979840	C694PACXX_7_7107.sorted.filtered_peak_1940	19	.	2.63366	4.40450	1.94760
chr1	210001060	210001686	C694PACXX_7_7107.sorted.filtered_peak_1941	133	.	4.86941	16.39319	13.30481
chr1	210502312	210502717	C694PACXX_7_7107.sorted.filtered_peak_1942	20	.	2.82576	4.54075	2.07044
chr1	211432024	211433058	C694PACXX_7_7107.sorted.filtered_peak_1943	121	.	3.99933	15.18001	12.16053
chr1	211496770	211497068	C694PACXX_7_7107.sorted.filtered_peak_1944	53	.	3.34784	8.12461	5.37990
chr1	211508976	211509391	C694PACXX_7_7107.sorted.filtered_peak_1945	22	.	2.80962	4.76465	2.27430
chr1	211555773	211556471	C694PACXX_7_7107.sorted.filtered_peak_1946	49	.	3.30984	7.60825	4.93104
chr1	211687351	211687847	C694PACXX_7_7107.sorted.filtered_peak_1947	24	.	2.77081	4.99073	2.46554
chr1	211752183	211753103	C694PACXX_7_7107.sorted.filtered_peak_1948	176	.	4.24885	20.84610	17.65937
chr1	211848877	211849245	C694PACXX_7_7107.sorted.filtered_peak_1949	59	.	3.91794	8.73519	5.98447
chr1	211854142	211854663	C694PACXX_7_7107.sorted.filtered_peak_1950	48	.	3.42512	7.53394	4.82188
chr1	212003671	212004341	C694PACXX_7_7107.sorted.filtered_peak_1951	52	.	3.27913	7.99112	5.27907
chr1	212208303	212209349	C694PACXX_7_7107.sorted.filtered_peak_1952	264	.	4.92884	29.93190	26.46393
chr1	212295147	212295436	C694PACXX_7_7107.sorted.filtered_peak_1953	26	.	3.07819	5.24901	2.69763
chr1	212398704	212399268	C694PACXX_7_7107.sorted.filtered_peak_1954	25	.	2.94337	5.10124	2.56792
chr1	212429437	212430074	C694PACXX_7_7107.sorted.filtered_peak_1955	38	.	3.05051	6.51883	3.89921
chr1	212458056	212459263	C694PACXX_7_7107.sorted.filtered_peak_1956	186	.	4.05764	21.83838	18.65956
chr1	212541317	212541591	C694PACXX_7_7107.sorted.filtered_peak_1957	32	.	3.34151	5.83953	3.23981
chr1	212587513	212588513	C694PACXX_7_7107.sorted.filtered_peak_1958	54	.	3.38040	8.23519	5.48967
chr1	212606016	212606601	C694PACXX_7_7107.sorted.filtered_peak_1959	42	.	3.31969	6.90381	4.23276
chr1	212629238	212629502	C694PACXX_7_7107.sorted.filtered_peak_1960	38	.	3.17027	6.54379	3.89749
chr1	212731758	212732786	C694PACXX_7_7107.sorted.filtered_peak_1961	60	.	3.40577	8.73960	6.00882
chr1	212740444	212740886	C694PACXX_7_7107.sorted.filtered_peak_1962	29	.	2.97984	5.48306	2.93572
chr1	212769488	212770235	C694PACXX_7_7107.sorted.filtered_peak_1963	76	.	3.63164	10.43709	7.62965
chr1	212781664	212782575	C694PACXX_7_7107.sorted.filtered_peak_1964	41	.	2.74850	6.78403	4.14264
chr1	212810013	212810263	C694PACXX_7_7107.sorted.filtered_peak_1965	17	.	2.63071	4.18967	1.75802
chr1	212838642	212839087	C694PACXX_7_7107.sorted.filtered_peak_1966	30	.	3.25895	5.60807	3.04091
chr1	212872420	212873023	C694PACXX_7_7107.sorted.filtered_peak_1967	15	.	2.25790	3.93211	1.53912
chr1	212894808	212895447	C694PACXX_7_7107.sorted.filtered_peak_1968	35	.	3.26897	6.11739	3.52004
chr1	212911704	212912014	C694PACXX_7_7107.sorted.filtered_peak_1969	17	.	2.76866	4.19075	1.76043
chr1	212964797	212965406	C694PACXX_7_7107.sorted.filtered_peak_1970	89	.	4.10692	11.86560	8.97755
chr1	213031152	213032102	C694PACXX_7_7107.sorted.filtered_peak_1971	43	.	3.11486	7.01683	4.37244
chr1	213168896	213169234	C694PACXX_7_7107.sorted.filtered_peak_1972	14	.	2.67043	3.79111	1.41815
chr1	213181641	213182165	C694PACXX_7_7107.sorted.filtered_peak_1973	19	.	2.74942	4.37328	1.93369
chr1	213188772	213189370	C694PACXX_7_7107.sorted.filtered_peak_1974	118	.	4.61292	14.87264	11.84660
chr1	213224267	213225128	C694PACXX_7_7107.sorted.filtered_peak_1975	41	.	3.29916	6.74622	4.12741
chr1	213256130	213256643	C694PACXX_7_7107.sorted.filtered_peak_1976	30	.	3.09740	5.65420	3.07468
chr1	214434849	214435099	C694PACXX_7_7107.sorted.filtered_peak_1977	32	.	3.05082	5.84965	3.24859
chr1	214453979	214454967	C694PACXX_7_7107.sorted.filtered_peak_1978	63	.	3.46444	9.15895	6.38313
chr1	214600996	214601815	C694PACXX_7_7107.sorted.filtered_peak_1979	41	.	3.39755	6.83335	4.18198
chr1	214612759	214613242	C694PACXX_7_7107.sorted.filtered_peak_1980	30	.	2.94293	5.57609	3.00933
chr1	214776169	214776914	C694PACXX_7_7107.sorted.filtered_peak_1981	120	.	4.86242	15.04522	12.05930
chr1	214801472	214801794	C694PACXX_7_7107.sorted.filtered_peak_1982	16	.	2.58340	4.00937	1.61620
chr1	214805333	214805723	C694PACXX_7_7107.sorted.filtered_peak_1983	14	.	2.51251	3.84187	1.47059
chr1	215716392	215716850	C694PACXX_7_7107.sorted.filtered_peak_1984	28	.	3.03551	5.45162	2.89003
chr1	215740402	215740835	C694PACXX_7_7107.sorted.filtered_peak_1985	23	.	2.68271	4.85005	2.35043
chr1	217655838	217656106	C694PACXX_7_7107.sorted.filtered_peak_1986	16	.	2.64127	3.99392	1.60590
chr1	217804079	217804817	C694PACXX_7_7107.sorted.filtered_peak_1987	106	.	4.39472	13.61340	10.68751
chr1	218458176	218458960	C694PACXX_7_7107.sorted.filtered_peak_1988	86	.	4.26812	11.56501	8.68505
chr1	219346978	219347776	C694PACXX_7_7107.sorted.filtered_peak_1989	62	.	3.45753	9.04226	6.27291
chr1	220219636	220220215	C694PACXX_7_7107.sorted.filtered_peak_1990	215	.	5.86596	24.83864	21.50399
chr1	220262857	220263735	C694PACXX_7_7107.sorted.filtered_peak_1991	54	.	3.12207	8.13870	5.43500
chr1	220267189	220267790	C694PACXX_7_7107.sorted.filtered_peak_1992	53	.	3.14571	8.07755	5.34182
chr1	220445353	220446265	C694PACXX_7_7107.sorted.filtered_peak_1993	96	.	3.85460	12.49156	9.63690
chr1	221881391	221881769	C694PACXX_7_7107.sorted.filtered_peak_1994	38	.	2.86096	6.44703	3.83124
chr1	221886541	221886853	C694PACXX_7_7107.sorted.filtered_peak_1995	44	.	2.93532	7.11334	4.43930
chr1	221915073	221916670	C694PACXX_7_7107.sorted.filtered_peak_1996	131	.	3.48744	16.16948	13.14394
chr1	222002964	222003310	C694PACXX_7_7107.sorted.filtered_peak_1997	31	.	2.99954	5.72132	3.13588
chr1	222628259	222628812	C694PACXX_7_7107.sorted.filtered_peak_1998	22	.	2.88889	4.71975	2.23757
chr1	222638503	222639267	C694PACXX_7_7107.sorted.filtered_peak_1999	50	.	3.68513	7.74009	5.02055
chr1	222762938	222763684	C694PACXX_7_7107.sorted.filtered_peak_2000	66	.	3.86677	9.40041	6.61949
[truncated: 20,154 more rows]
