# Supplementary material for: Potential impact of celiac disease genetic risk factors on T cell receptor signaling in gluten-specific CD4+ T cells
Source: Sci Rep. 2021 Apr 29;11:9252. doi: 10.1038/s41598-021-86612-5 (PMC8085175; doi:10.1038/s41598-021-86612-5)
Supplement: Supplementary file 1 — Supplementary Information. [file 41598_2021_86612_MOESM1_ESM.zip › data_supplements_manuscript/dhs_and_peakcalling/macs_peaks/C694PACXX_7_7107.sorted.filtered_peaks.xls]

# This file is generated by MACS version 2.2.6
# Command line: callpeak --treatment ./output/C694PACXX_7_7107.sorted.filtered.bam --name C694PACXX_7_7107.sorted.filtered --outdir ./output --format BAM --gsize hs --broad --nomodel --shift -125 --extsize 250 --bdg
# ARGUMENTS LIST:
# name = C694PACXX_7_7107.sorted.filtered
# format = BAM
# ChIP-seq file = ['./output/C694PACXX_7_7107.sorted.filtered.bam']
# control file = None
# effective genome size = 2.70e+09
# band width = 300
# model fold = [5, 50]
# qvalue cutoff for narrow/strong regions = 5.00e-02
# qvalue cutoff for broad/weak regions = 1.00e-01
# The maximum gap between significant sites is assigned as the read length/tag size.
# The minimum length of peaks is assigned as the predicted fragment length "d".
# Larger dataset will be scaled towards smaller dataset.
# Range for calculating regional lambda is: 10000 bps
# Broad region calling is on
# Paired-End mode is off

# tag size is determined as 42 bps
# total tags in treatment: 43791322
# tags after filtering in treatment: 43791321
# maximum duplicate tags at the same position in treatment = 1
# Redundant rate in treatment: 0.00
# Sequencing ends will be shifted towards 5' by 125 bp(s)
# d = 250
chr	start	end	length	pileup	-log10(pvalue)	fold_enrichment	-log10(qvalue)	name
chr1	713861	714359	499	35.73	23.57508	7.26712	20.30114	C694PACXX_7_7107.sorted.filtered_peak_1
chr1	805057	805434	378	16.20	6.06515	3.40287	3.45570	C694PACXX_7_7107.sorted.filtered_peak_2
chr1	825745	826029	285	16.11	5.99232	3.38523	3.38477	C694PACXX_7_7107.sorted.filtered_peak_3
chr1	839940	840292	353	22.71	8.86265	3.86910	6.08913	C694PACXX_7_7107.sorted.filtered_peak_4
chr1	894455	895010	556	29.48	8.79077	3.23729	6.04733	C694PACXX_7_7107.sorted.filtered_peak_5
chr1	901904	902519	616	23.58	6.99802	3.05738	4.37283	C694PACXX_7_7107.sorted.filtered_peak_6
chr1	948574	949271	698	28.46	12.50571	4.50081	9.58245	C694PACXX_7_7107.sorted.filtered_peak_7
chr1	954681	955437	757	41.52	15.77929	4.21271	12.74007	C694PACXX_7_7107.sorted.filtered_peak_8
chr1	968352	968894	543	17.65	5.18853	2.89460	2.65600	C694PACXX_7_7107.sorted.filtered_peak_9
chr1	976057	976408	352	21.63	5.89616	2.88184	3.30505	C694PACXX_7_7107.sorted.filtered_peak_10
chr1	994493	995224	732	24.74	7.35295	3.14449	4.66957	C694PACXX_7_7107.sorted.filtered_peak_11
chr1	1004437	1004961	525	33.58	11.34530	3.68015	8.47266	C694PACXX_7_7107.sorted.filtered_peak_12
chr1	1014991	1015402	412	13.03	4.05433	2.75290	1.65294	C694PACXX_7_7107.sorted.filtered_peak_13
chr1	1034371	1035189	819	19.15	7.43163	3.58792	4.78643	C694PACXX_7_7107.sorted.filtered_peak_14
chr1	1051191	1052041	851	58.18	26.69313	5.11078	23.33375	C694PACXX_7_7107.sorted.filtered_peak_15
chr1	1057482	1058007	526	24.18	7.39451	3.20883	4.70210	C694PACXX_7_7107.sorted.filtered_peak_16
chr1	1092883	1093584	702	16.98	5.79619	3.17892	3.24022	C694PACXX_7_7107.sorted.filtered_peak_17
chr1	1136343	1137090	748	28.40	6.73982	2.73567	4.10624	C694PACXX_7_7107.sorted.filtered_peak_18
chr1	1143530	1143925	396	28.93	4.96546	2.28104	2.44375	C694PACXX_7_7107.sorted.filtered_peak_19
chr1	1148388	1148637	250	30.55	3.57350	1.89380	1.24127	C694PACXX_7_7107.sorted.filtered_peak_20
chr1	1152129	1152772	644	45.18	11.15356	3.01616	8.28789	C694PACXX_7_7107.sorted.filtered_peak_21
chr1	1167039	1167787	749	50.99	21.47798	4.55160	18.29349	C694PACXX_7_7107.sorted.filtered_peak_22
chr1	1186118	1186603	486	14.75	4.46443	2.81532	2.00210	C694PACXX_7_7107.sorted.filtered_peak_23
chr1	1209041	1209827	787	31.88	11.60309	3.86944	8.72227	C694PACXX_7_7107.sorted.filtered_peak_24
chr1	1243165	1244134	970	63.09	21.44955	3.98690	18.22768	C694PACXX_7_7107.sorted.filtered_peak_25
chr1	1259792	1260542	751	40.65	14.73886	3.92669	11.75086	C694PACXX_7_7107.sorted.filtered_peak_26
chr1	1284641	1285395	755	26.99	7.38489	3.02264	4.68895	C694PACXX_7_7107.sorted.filtered_peak_27
chr1	1306744	1307225	482	29.95	5.32415	2.34104	2.76668	C694PACXX_7_7107.sorted.filtered_peak_28
chr1	1310509	1311049	541	61.72	25.23954	4.71798	21.89330	C694PACXX_7_7107.sorted.filtered_peak_29
chr1	1334527	1335318	792	49.25	22.31110	4.81120	19.10379	C694PACXX_7_7107.sorted.filtered_peak_30
chr1	1342287	1343505	1219	25.51	9.66387	3.70039	6.91409	C694PACXX_7_7107.sorted.filtered_peak_31
chr1	1406517	1407228	712	19.90	9.00139	4.13448	6.26097	C694PACXX_7_7107.sorted.filtered_peak_32
chr1	1446765	1447636	872	38.32	21.60659	6.02613	18.39909	C694PACXX_7_7107.sorted.filtered_peak_33
chr1	1509709	1510714	1006	32.97	12.15857	3.92655	9.25967	C694PACXX_7_7107.sorted.filtered_peak_34
chr1	1550390	1551377	988	63.09	27.13576	4.94759	23.73821	C694PACXX_7_7107.sorted.filtered_peak_35
chr1	1564845	1566130	1286	32.64	10.46968	3.32082	7.71077	C694PACXX_7_7107.sorted.filtered_peak_36
chr1	1590297	1590800	504	44.73	32.47384	9.04658	28.88714	C694PACXX_7_7107.sorted.filtered_peak_37
chr1	1609735	1610064	330	14.13	4.75245	2.99314	2.25826	C694PACXX_7_7107.sorted.filtered_peak_38
chr1	1624264	1624746	483	16.95	6.54448	3.55199	3.89287	C694PACXX_7_7107.sorted.filtered_peak_39
chr1	1655614	1656087	474	45.30	32.84767	9.05954	29.25137	C694PACXX_7_7107.sorted.filtered_peak_40
chr1	1677522	1677990	469	13.77	4.51257	2.92196	2.03120	C694PACXX_7_7107.sorted.filtered_peak_41
chr1	1709552	1710085	534	29.58	7.68287	2.91887	5.00225	C694PACXX_7_7107.sorted.filtered_peak_42
chr1	1711588	1712039	452	28.66	7.21051	2.89280	4.51804	C694PACXX_7_7107.sorted.filtered_peak_43
chr1	1821799	1822949	1151	40.23	13.07196	3.54359	10.17077	C694PACXX_7_7107.sorted.filtered_peak_44
chr1	1840025	1840872	848	35.92	13.38382	3.97388	10.44185	C694PACXX_7_7107.sorted.filtered_peak_45
chr1	1850435	1851296	862	59.92	24.38927	4.62996	21.06949	C694PACXX_7_7107.sorted.filtered_peak_46
chr1	2064514	2065372	859	51.36	23.50973	4.98189	20.25969	C694PACXX_7_7107.sorted.filtered_peak_47
chr1	2120895	2121191	297	21.21	5.95261	2.92827	3.35493	C694PACXX_7_7107.sorted.filtered_peak_48
chr1	2126133	2126978	846	46.31	15.88023	3.90302	12.83083	C694PACXX_7_7107.sorted.filtered_peak_49
chr1	2136395	2137127	733	46.44	18.63928	4.49054	15.49934	C694PACXX_7_7107.sorted.filtered_peak_50
chr1	2144204	2144495	292	15.70	3.73967	2.43476	1.38697	C694PACXX_7_7107.sorted.filtered_peak_51
chr1	2158788	2159558	771	69.35	28.58502	4.51887	25.19612	C694PACXX_7_7107.sorted.filtered_peak_52
chr1	2165724	2166124	401	27.76	6.06222	2.60417	3.45884	C694PACXX_7_7107.sorted.filtered_peak_53
chr1	2186834	2187987	1154	29.70	9.58331	3.45435	6.79158	C694PACXX_7_7107.sorted.filtered_peak_54
chr1	2221882	2222861	980	33.57	11.89888	3.81104	9.00657	C694PACXX_7_7107.sorted.filtered_peak_55
chr1	2231861	2232908	1048	37.31	11.62422	3.50570	8.73415	C694PACXX_7_7107.sorted.filtered_peak_56
chr1	2322834	2323548	715	66.53	32.73664	5.61769	29.19928	C694PACXX_7_7107.sorted.filtered_peak_57
chr1	2343629	2344590	962	44.73	15.86997	3.89545	12.85670	C694PACXX_7_7107.sorted.filtered_peak_58
chr1	2457518	2458281	764	53.89	19.82594	4.26423	16.63758	C694PACXX_7_7107.sorted.filtered_peak_59
chr1	2477464	2478981	1518	36.34	6.52088	2.40564	3.88783	C694PACXX_7_7107.sorted.filtered_peak_60
chr1	2480165	2480488	324	41.46	10.46687	3.00904	7.64288	C694PACXX_7_7107.sorted.filtered_peak_61
chr1	2487459	2488241	783	26.88	7.18905	2.97715	4.50544	C694PACXX_7_7107.sorted.filtered_peak_62
chr1	2509459	2510027	569	18.37	6.04661	3.15705	3.45756	C694PACXX_7_7107.sorted.filtered_peak_63
chr1	2517359	2518331	973	59.90	24.94094	4.56150	21.66268	C694PACXX_7_7107.sorted.filtered_peak_64
chr1	2574047	2574870	824	35.56	13.17100	3.95098	10.23607	C694PACXX_7_7107.sorted.filtered_peak_65
chr1	3407842	3408283	442	17.66	5.24487	2.91118	2.71582	C694PACXX_7_7107.sorted.filtered_peak_66
chr1	3418508	3418778	271	21.43	8.46681	3.86763	5.71100	C694PACXX_7_7107.sorted.filtered_peak_67
chr1	3540980	3541739	760	45.32	19.04343	4.57464	15.90736	C694PACXX_7_7107.sorted.filtered_peak_68
chr1	3566525	3567046	522	24.91	7.79864	3.22679	5.12549	C694PACXX_7_7107.sorted.filtered_peak_69
chr1	3573083	3573409	327	17.35	3.98000	2.44066	1.58174	C694PACXX_7_7107.sorted.filtered_peak_70
chr1	3663870	3664276	407	16.06	4.36319	2.67570	1.90786	C694PACXX_7_7107.sorted.filtered_peak_71
chr1	3688652	3689726	1075	21.21	5.19826	2.64684	2.68031	C694PACXX_7_7107.sorted.filtered_peak_72
chr1	3712773	3713706	934	26.02	11.19543	4.06085	8.41131	C694PACXX_7_7107.sorted.filtered_peak_73
chr1	3773295	3774358	1064	38.63	15.73074	4.20114	12.74085	C694PACXX_7_7107.sorted.filtered_peak_74
chr1	3807112	3807438	327	15.56	5.50684	3.21366	2.94817	C694PACXX_7_7107.sorted.filtered_peak_75
chr1	3816690	3818075	1386	60.12	20.54184	3.98056	17.33374	C694PACXX_7_7107.sorted.filtered_peak_76
chr1	5623568	5623904	337	12.66	3.87635	2.70208	1.48054	C694PACXX_7_7107.sorted.filtered_peak_77
chr1	5732064	5732842	779	29.33	8.78414	3.24351	6.04334	C694PACXX_7_7107.sorted.filtered_peak_78
chr1	6015544	6016141	598	20.15	5.96923	2.99516	3.38315	C694PACXX_7_7107.sorted.filtered_peak_79
chr1	6052040	6052884	845	58.99	24.20269	4.66180	20.89239	C694PACXX_7_7107.sorted.filtered_peak_80
chr1	6086073	6086629	557	30.67	9.37534	3.33607	6.59144	C694PACXX_7_7107.sorted.filtered_peak_81
chr1	6088221	6088704	484	27.30	6.99891	2.87570	4.34003	C694PACXX_7_7107.sorted.filtered_peak_82
chr1	6187596	6188227	632	17.03	4.53925	2.68126	2.06628	C694PACXX_7_7107.sorted.filtered_peak_83
chr1	6259163	6260212	1050	35.05	15.30971	4.36306	12.35151	C694PACXX_7_7107.sorted.filtered_peak_84
chr1	6265877	6266481	605	18.72	5.04648	2.76898	2.52011	C694PACXX_7_7107.sorted.filtered_peak_85
chr1	6295425	6296313	889	33.49	13.89625	4.17778	10.99195	C694PACXX_7_7107.sorted.filtered_peak_86
chr1	6305204	6305737	534	18.45	4.00112	2.38111	1.62338	C694PACXX_7_7107.sorted.filtered_peak_87
chr1	6306851	6307126	276	20.26	4.86815	2.61010	2.35991	C694PACXX_7_7107.sorted.filtered_peak_88
chr1	6319832	6320410	579	21.67	6.52560	3.07601	3.91143	C694PACXX_7_7107.sorted.filtered_peak_89
chr1	6403512	6403834	323	16.79	4.74067	2.77369	2.25232	C694PACXX_7_7107.sorted.filtered_peak_90
chr1	6408353	6409108	756	20.60	5.98751	2.97042	3.40286	C694PACXX_7_7107.sorted.filtered_peak_91
chr1	6418674	6419124	451	17.09	4.41147	2.62428	1.95743	C694PACXX_7_7107.sorted.filtered_peak_92
chr1	6419936	6420281	346	15.90	4.05090	2.55426	1.63129	C694PACXX_7_7107.sorted.filtered_peak_93
chr1	6453316	6454195	880	53.45	25.84549	5.45895	22.49174	C694PACXX_7_7107.sorted.filtered_peak_94
chr1	6519925	6520805	881	21.63	6.50189	3.07980	3.87401	C694PACXX_7_7107.sorted.filtered_peak_95
chr1	6526214	6526472	259	20.16	4.97259	2.65624	2.44984	C694PACXX_7_7107.sorted.filtered_peak_96
chr1	6535674	6536058	385	12.63	3.60990	2.57559	1.27233	C694PACXX_7_7107.sorted.filtered_peak_97
chr1	6614254	6614993	740	22.27	9.14539	3.83885	6.42272	C694PACXX_7_7107.sorted.filtered_peak_98
chr1	6639598	6640396	799	29.47	11.67726	3.92697	8.84677	C694PACXX_7_7107.sorted.filtered_peak_99
chr1	6661238	6661585	348	25.49	4.54958	2.27572	2.07779	C694PACXX_7_7107.sorted.filtered_peak_100
chr1	6662414	6663476	1063	34.55	9.43281	3.08569	6.65567	C694PACXX_7_7107.sorted.filtered_peak_101
chr1	6673303	6674075	773	50.99	23.26930	5.04057	20.00883	C694PACXX_7_7107.sorted.filtered_peak_102
chr1	6684856	6685685	830	19.14	5.73655	2.99363	3.16126	C694PACXX_7_7107.sorted.filtered_peak_103
chr1	6706592	6706990	399	13.99	4.68090	2.96630	2.19667	C694PACXX_7_7107.sorted.filtered_peak_104
chr1	6761540	6762175	636	28.45	12.14736	4.31473	9.26139	C694PACXX_7_7107.sorted.filtered_peak_105
chr1	6844572	6845656	1085	99.89	44.60817	5.34949	40.68797	C694PACXX_7_7107.sorted.filtered_peak_106
chr1	7727602	7728117	516	14.84	3.93520	2.57129	1.54444	C694PACXX_7_7107.sorted.filtered_peak_107
chr1	7740299	7740605	307	14.71	4.41140	2.79665	1.95367	C694PACXX_7_7107.sorted.filtered_peak_108
chr1	7764596	7765031	436	19.42	5.55688	2.89684	3.00521	C694PACXX_7_7107.sorted.filtered_peak_109
chr1	7830954	7831658	705	26.91	10.62361	3.95695	7.80410	C694PACXX_7_7107.sorted.filtered_peak_110
chr1	7843850	7844359	510	34.36	14.42683	4.53114	11.41491	C694PACXX_7_7107.sorted.filtered_peak_111
chr1	7990980	7991472	493	20.27	7.43694	3.52776	4.75849	C694PACXX_7_7107.sorted.filtered_peak_112
chr1	8009098	8009514	417	21.93	7.43549	3.40520	4.74488	C694PACXX_7_7107.sorted.filtered_peak_113
chr1	8013936	8014819	884	25.75	10.91358	4.26140	8.05166	C694PACXX_7_7107.sorted.filtered_peak_114
chr1	8021172	8022282	1111	49.40	20.48396	4.56169	17.29694	C694PACXX_7_7107.sorted.filtered_peak_115
chr1	8042616	8042888	273	14.60	4.90740	3.02053	2.40824	C694PACXX_7_7107.sorted.filtered_peak_116
chr1	8086257	8086622	366	26.20	10.04875	3.90989	7.22945	C694PACXX_7_7107.sorted.filtered_peak_117
chr1	8212720	8213302	583	23.65	8.98509	3.79369	6.21358	C694PACXX_7_7107.sorted.filtered_peak_118
chr1	8229846	8230364	519	16.56	5.35952	3.05776	2.81132	C694PACXX_7_7107.sorted.filtered_peak_119
chr1	8242348	8242960	613	31.37	15.94199	5.26553	12.90092	C694PACXX_7_7107.sorted.filtered_peak_120
chr1	8377774	8378512	739	20.63	6.60166	3.17703	3.98717	C694PACXX_7_7107.sorted.filtered_peak_121
chr1	8487557	8487811	255	22.10	5.38140	2.66031	2.85818	C694PACXX_7_7107.sorted.filtered_peak_122
chr1	8585617	8586234	618	19.06	6.52621	3.33394	3.87627	C694PACXX_7_7107.sorted.filtered_peak_123
chr1	8664183	8664447	265	15.35	4.79971	2.90865	2.31038	C694PACXX_7_7107.sorted.filtered_peak_124
chr1	8761105	8761877	773	34.82	12.84706	3.87037	9.95654	C694PACXX_7_7107.sorted.filtered_peak_125
chr1	8877337	8878304	968	30.65	10.73369	3.62618	7.92194	C694PACXX_7_7107.sorted.filtered_peak_126
chr1	8938283	8939586	1304	46.68	16.14801	3.83518	13.11405	C694PACXX_7_7107.sorted.filtered_peak_127
chr1	8959978	8960284	307	16.51	6.31348	3.46434	3.69605	C694PACXX_7_7107.sorted.filtered_peak_128
chr1	8978280	8978676	397	12.25	3.50269	2.54960	1.19364	C694PACXX_7_7107.sorted.filtered_peak_129
chr1	9006524	9006850	327	20.90	6.64750	3.18051	4.01745	C694PACXX_7_7107.sorted.filtered_peak_130
chr1	9031016	9031354	339	16.30	6.13541	3.42221	3.52045	C694PACXX_7_7107.sorted.filtered_peak_131
chr1	9048009	9048369	361	19.33	7.24491	3.54803	4.57553	C694PACXX_7_7107.sorted.filtered_peak_132
chr1	9064968	9065411	444	13.81	4.15234	2.74186	1.72804	C694PACXX_7_7107.sorted.filtered_peak_133
chr1	9188819	9189919	1101	26.62	8.10489	3.21949	5.39515	C694PACXX_7_7107.sorted.filtered_peak_134
chr1	9241427	9241822	396	15.22	3.85777	2.51209	1.47939	C694PACXX_7_7107.sorted.filtered_peak_135
chr1	9294227	9295431	1205	32.45	10.37946	3.49031	7.54753	C694PACXX_7_7107.sorted.filtered_peak_136
chr1	9352532	9353050	519	18.66	4.48723	2.56323	2.01590	C694PACXX_7_7107.sorted.filtered_peak_137
chr1	9473239	9473731	493	15.50	3.96060	2.54198	1.55595	C694PACXX_7_7107.sorted.filtered_peak_138
chr1	9486410	9486821	412	26.60	5.54334	2.51878	2.97367	C694PACXX_7_7107.sorted.filtered_peak_139
chr1	9488634	9489311	678	52.56	23.36683	4.81435	20.12477	C694PACXX_7_7107.sorted.filtered_peak_140
chr1	9555156	9555829	674	14.22	4.82656	3.01004	2.33353	C694PACXX_7_7107.sorted.filtered_peak_141
chr1	9599159	9599629	471	44.73	23.37934	5.76995	20.10279	C694PACXX_7_7107.sorted.filtered_peak_142
chr1	9599828	9600490	663	18.37	3.97404	2.38349	1.58319	C694PACXX_7_7107.sorted.filtered_peak_143
chr1	9648416	9649107	692	35.03	13.41500	4.08632	10.46543	C694PACXX_7_7107.sorted.filtered_peak_144
chr1	9675744	9676013	270	13.34	4.27159	2.83781	1.82472	C694PACXX_7_7107.sorted.filtered_peak_145
chr1	9687074	9687717	644	32.48	9.15558	3.20259	6.36487	C694PACXX_7_7107.sorted.filtered_peak_146
chr1	9689205	9690046	842	25.28	5.19888	2.47392	2.66121	C694PACXX_7_7107.sorted.filtered_peak_147
chr1	9712423	9712831	409	35.86	11.09614	3.43437	8.24295	C694PACXX_7_7107.sorted.filtered_peak_148
chr1	9749326	9749752	427	23.41	7.93037	3.43466	5.21612	C694PACXX_7_7107.sorted.filtered_peak_149
chr1	9764964	9765253	290	14.03	4.70896	2.97379	2.22832	C694PACXX_7_7107.sorted.filtered_peak_150
chr1	9777299	9778161	863	37.72	12.09297	3.55957	9.19559	C694PACXX_7_7107.sorted.filtered_peak_151
chr1	9844646	9844895	250	16.24	6.05422	3.40986	3.43583	C694PACXX_7_7107.sorted.filtered_peak_152
chr1	9860123	9860515	393	15.34	5.44692	3.18732	2.90497	C694PACXX_7_7107.sorted.filtered_peak_153
chr1	9883845	9884736	892	26.57	7.88238	3.15388	5.19461	C694PACXX_7_7107.sorted.filtered_peak_154
chr1	9927353	9927812	460	20.46	7.87846	3.74350	5.14616	C694PACXX_7_7107.sorted.filtered_peak_155
chr1	9934812	9935148	337	13.00	3.29074	2.39724	1.02440	C694PACXX_7_7107.sorted.filtered_peak_156
chr1	9970135	9971286	1152	73.76	35.34071	5.38443	31.73238	C694PACXX_7_7107.sorted.filtered_peak_157
chr1	10003064	10003760	697	27.23	10.38722	3.89372	7.56091	C694PACXX_7_7107.sorted.filtered_peak_158
chr1	10010444	10010779	336	18.53	7.70358	3.86467	4.99302	C694PACXX_7_7107.sorted.filtered_peak_159
chr1	10092418	10093501	1084	48.00	23.56088	5.14056	20.34026	C694PACXX_7_7107.sorted.filtered_peak_160
chr1	10134350	10135038	689	14.76	5.00268	3.04954	2.49730	C694PACXX_7_7107.sorted.filtered_peak_161
chr1	10230157	10230493	337	16.97	6.54996	3.55441	3.89610	C694PACXX_7_7107.sorted.filtered_peak_162
chr1	10270057	10270700	644	26.18	9.84583	3.80056	7.04453	C694PACXX_7_7107.sorted.filtered_peak_163
chr1	10368012	10368302	291	15.13	4.59780	2.83575	2.13633	C694PACXX_7_7107.sorted.filtered_peak_164
chr1	10458505	10459550	1046	38.06	16.39241	4.59848	13.33698	C694PACXX_7_7107.sorted.filtered_peak_165
chr1	10490221	10490937	717	31.87	13.04805	4.28281	10.11462	C694PACXX_7_7107.sorted.filtered_peak_166
chr1	10532288	10532910	623	27.35	8.62122	3.39155	5.84994	C694PACXX_7_7107.sorted.filtered_peak_167
chr1	10534821	10535152	332	28.09	8.94992	3.41369	6.17414	C694PACXX_7_7107.sorted.filtered_peak_168
chr1	10554743	10555651	909	20.57	5.84557	2.92054	3.27087	C694PACXX_7_7107.sorted.filtered_peak_169
chr1	10570742	10571561	820	33.23	9.87237	3.33116	7.05101	C694PACXX_7_7107.sorted.filtered_peak_170
chr1	10585309	10585558	250	15.64	4.58191	2.80116	2.09648	C694PACXX_7_7107.sorted.filtered_peak_171
chr1	10754560	10755299	740	26.96	7.50037	3.04308	4.81465	C694PACXX_7_7107.sorted.filtered_peak_172
chr1	10927381	10927630	250	16.25	4.17982	2.58444	1.74651	C694PACXX_7_7107.sorted.filtered_peak_173
chr1	11072060	11073286	1227	45.87	21.39178	4.97055	18.21825	C694PACXX_7_7107.sorted.filtered_peak_174
chr1	11097649	11098041	393	13.23	4.20163	2.81489	1.76151	C694PACXX_7_7107.sorted.filtered_peak_175
chr1	11119581	11120436	856	33.19	10.69593	3.53959	7.84189	C694PACXX_7_7107.sorted.filtered_peak_176
chr1	11159205	11160308	1104	25.04	10.14231	3.98085	7.34169	C694PACXX_7_7107.sorted.filtered_peak_177
chr1	11322256	11323046	791	41.23	19.98752	5.06080	16.84420	C694PACXX_7_7107.sorted.filtered_peak_178
chr1	11332699	11333865	1167	30.73	12.70017	4.18271	9.81814	C694PACXX_7_7107.sorted.filtered_peak_179
chr1	11538819	11539369	551	18.49	5.83534	3.08348	3.25726	C694PACXX_7_7107.sorted.filtered_peak_180
chr1	11724016	11724983	968	23.99	7.92321	3.41066	5.19848	C694PACXX_7_7107.sorted.filtered_peak_181
chr1	11740976	11741692	717	40.98	18.79395	5.08766	15.63941	C694PACXX_7_7107.sorted.filtered_peak_182
chr1	11779375	11780376	1002	19.17	6.73910	3.37761	4.09372	C694PACXX_7_7107.sorted.filtered_peak_183
chr1	11795744	11796450	707	18.98	4.54411	2.55518	2.08152	C694PACXX_7_7107.sorted.filtered_peak_184
chr1	11809002	11809454	453	13.25	4.14943	2.78788	1.73175	C694PACXX_7_7107.sorted.filtered_peak_185
chr1	11865613	11866582	970	60.33	23.69352	4.47722	20.39966	C694PACXX_7_7107.sorted.filtered_peak_186
chr1	11967787	11969124	1338	50.62	16.05644	3.61497	13.02809	C694PACXX_7_7107.sorted.filtered_peak_187
chr1	11986349	11986813	465	30.56	15.48030	5.24088	12.45343	C694PACXX_7_7107.sorted.filtered_peak_188
chr1	11994516	11995238	723	18.76	6.86116	3.43751	4.22600	C694PACXX_7_7107.sorted.filtered_peak_189
chr1	12040021	12040855	835	51.57	24.38143	5.15601	21.09245	C694PACXX_7_7107.sorted.filtered_peak_190
chr1	12061646	12061902	257	14.62	4.81543	2.98929	2.31157	C694PACXX_7_7107.sorted.filtered_peak_191
chr1	12073408	12073903	496	20.82	6.36431	3.08648	3.75507	C694PACXX_7_7107.sorted.filtered_peak_192
chr1	12079143	12079815	673	50.70	25.27897	5.63678	21.93302	C694PACXX_7_7107.sorted.filtered_peak_193
chr1	12107288	12108009	722	19.64	5.66555	2.93253	3.09253	C694PACXX_7_7107.sorted.filtered_peak_194
chr1	12112128	12112442	315	22.60	5.49793	2.68825	2.94096	C694PACXX_7_7107.sorted.filtered_peak_195
chr1	12128473	12128767	295	17.69	4.36700	2.57439	1.91034	C694PACXX_7_7107.sorted.filtered_peak_196
chr1	12147934	12148487	554	16.68	4.88085	2.84669	2.37383	C694PACXX_7_7107.sorted.filtered_peak_197
chr1	12178690	12178939	250	15.45	5.19794	3.09244	2.65404	C694PACXX_7_7107.sorted.filtered_peak_198
chr1	12210500	12211042	543	18.70	4.38137	2.51980	1.92529	C694PACXX_7_7107.sorted.filtered_peak_199
chr1	12221832	12222409	578	30.74	8.33096	3.02958	5.61221	C694PACXX_7_7107.sorted.filtered_peak_200
chr1	12233381	12234130	750	36.83	11.19415	3.35968	8.34775	C694PACXX_7_7107.sorted.filtered_peak_201
chr1	12289855	12290550	696	20.30	6.76847	3.27692	4.12576	C694PACXX_7_7107.sorted.filtered_peak_202
chr1	12405490	12405739	250	14.21	4.27436	2.76905	1.82963	C694PACXX_7_7107.sorted.filtered_peak_203
chr1	12509550	12509936	387	22.73	8.47231	3.69667	5.73027	C694PACXX_7_7107.sorted.filtered_peak_204
chr1	12570716	12571139	424	20.54	7.41435	3.52891	4.71933	C694PACXX_7_7107.sorted.filtered_peak_205
chr1	12677966	12678402	437	21.55	3.91395	2.22484	1.53156	C694PACXX_7_7107.sorted.filtered_peak_206
chr1	12679069	12679345	277	27.25	6.50714	2.76254	3.86521	C694PACXX_7_7107.sorted.filtered_peak_207
chr1	13992179	13992460	282	14.87	4.77382	2.94754	2.27116	C694PACXX_7_7107.sorted.filtered_peak_208
chr1	14026568	14027031	464	20.31	4.53486	2.49254	2.06076	C694PACXX_7_7107.sorted.filtered_peak_209
chr1	14027209	14027469	261	20.38	4.59209	2.50928	2.10938	C694PACXX_7_7107.sorted.filtered_peak_210
chr1	14057233	14057755	523	23.59	7.27298	3.22882	4.57858	C694PACXX_7_7107.sorted.filtered_peak_211
chr1	14075363	14076222	860	36.28	13.75157	4.05140	10.79586	C694PACXX_7_7107.sorted.filtered_peak_212
chr1	14286925	14287208	284	15.37	4.97559	2.99595	2.45281	C694PACXX_7_7107.sorted.filtered_peak_213
chr1	15454864	15455292	429	13.30	4.15004	2.78237	1.73693	C694PACXX_7_7107.sorted.filtered_peak_214
chr1	15575469	15575968	500	18.08	4.66114	2.66263	2.17146	C694PACXX_7_7107.sorted.filtered_peak_215
chr1	15649937	15650583	647	15.26	4.46464	2.76326	2.01778	C694PACXX_7_7107.sorted.filtered_peak_216
chr1	15735640	15736556	917	34.37	8.68355	2.94344	5.94530	C694PACXX_7_7107.sorted.filtered_peak_217
chr1	15757627	15757967	341	14.08	3.47663	2.41755	1.17371	C694PACXX_7_7107.sorted.filtered_peak_218
chr1	15850723	15851834	1112	91.68	31.56264	4.22697	28.00875	C694PACXX_7_7107.sorted.filtered_peak_219
chr1	15852939	15853460	522	70.40	18.07444	3.22652	14.94619	C694PACXX_7_7107.sorted.filtered_peak_220
chr1	15911060	15911525	466	12.64	3.86752	2.69916	1.47253	C694PACXX_7_7107.sorted.filtered_peak_221
chr1	15929668	15930544	877	21.09	8.97280	4.00584	6.22205	C694PACXX_7_7107.sorted.filtered_peak_222
chr1	15943551	15944418	868	34.92	12.48822	3.82802	9.58289	C694PACXX_7_7107.sorted.filtered_peak_223
chr1	16010713	16011470	758	16.01	4.67811	2.80663	2.19181	C694PACXX_7_7107.sorted.filtered_peak_224
chr1	16023454	16023876	423	13.66	4.46678	2.90075	2.00123	C694PACXX_7_7107.sorted.filtered_peak_225
chr1	16118343	16118833	491	14.80	5.21254	3.12603	2.68991	C694PACXX_7_7107.sorted.filtered_peak_226
chr1	16141856	16142288	433	13.12	4.14090	2.79440	1.70859	C694PACXX_7_7107.sorted.filtered_peak_227
chr1	16160809	16162792	1984	52.01	13.80987	3.08721	10.87951	C694PACXX_7_7107.sorted.filtered_peak_228
chr1	16173695	16174596	902	49.78	19.23588	4.18838	16.12390	C694PACXX_7_7107.sorted.filtered_peak_229
chr1	16245853	16246170	318	18.36	6.26721	3.27442	3.64866	C694PACXX_7_7107.sorted.filtered_peak_230
chr1	16275961	16276598	638	21.13	4.92075	2.58035	2.41097	C694PACXX_7_7107.sorted.filtered_peak_231
chr1	16301996	16303001	1006	26.39	11.10094	4.19138	8.24802	C694PACXX_7_7107.sorted.filtered_peak_232
chr1	16405412	16405871	460	18.15	5.12822	2.82477	2.61521	C694PACXX_7_7107.sorted.filtered_peak_233
chr1	16449486	16449767	282	15.42	4.37185	2.72358	1.91194	C694PACXX_7_7107.sorted.filtered_peak_234
chr1	16532912	16533741	830	51.84	20.76553	4.53899	17.56600	C694PACXX_7_7107.sorted.filtered_peak_235
chr1	16543756	16544447	692	23.14	7.51964	3.28562	4.84593	C694PACXX_7_7107.sorted.filtered_peak_236
chr1	16563150	16564074	925	24.62	9.59531	3.78797	6.83485	C694PACXX_7_7107.sorted.filtered_peak_237
chr1	16678568	16679383	816	32.89	12.64386	4.08010	9.71619	C694PACXX_7_7107.sorted.filtered_peak_238
chr1	16693342	16694438	1097	53.63	20.90023	4.43854	17.68718	C694PACXX_7_7107.sorted.filtered_peak_239
chr1	16747151	16747718	568	16.37	4.42053	2.67099	1.96938	C694PACXX_7_7107.sorted.filtered_peak_240
chr1	16766761	16767819	1059	19.10	5.61522	2.89506	3.09561	C694PACXX_7_7107.sorted.filtered_peak_241
chr1	16825460	16826291	832	19.84	8.91553	4.12307	6.17479	C694PACXX_7_7107.sorted.filtered_peak_242
chr1	16840399	16841069	671	23.01	11.28465	4.74978	8.41016	C694PACXX_7_7107.sorted.filtered_peak_243
chr1	16939746	16940471	726	38.16	10.86107	3.31435	7.98447	C694PACXX_7_7107.sorted.filtered_peak_244
chr1	16952273	16952695	423	17.02	4.82944	2.79541	2.33082	C694PACXX_7_7107.sorted.filtered_peak_245
chr1	16957406	16957710	305	15.91	4.34710	2.66971	1.91288	C694PACXX_7_7107.sorted.filtered_peak_246
chr1	16970691	16971508	818	26.25	11.52201	4.42404	8.63405	C694PACXX_7_7107.sorted.filtered_peak_247
chr1	17036281	17036667	387	24.52	9.02905	3.73184	6.25312	C694PACXX_7_7107.sorted.filtered_peak_248
chr1	17053886	17054184	299	14.74	4.31481	2.74904	1.86860	C694PACXX_7_7107.sorted.filtered_peak_249
chr1	17223050	17223507	458	14.32	4.86071	3.03014	2.35194	C694PACXX_7_7107.sorted.filtered_peak_250
chr1	17230838	17232078	1241	41.69	15.67068	4.03893	12.66337	C694PACXX_7_7107.sorted.filtered_peak_251
chr1	17240077	17240959	883	30.52	16.02960	5.33964	13.00246	C694PACXX_7_7107.sorted.filtered_peak_252
chr1	17338056	17338693	638	24.58	9.23675	3.66773	6.51354	C694PACXX_7_7107.sorted.filtered_peak_253
chr1	17372661	17372931	271	13.65	4.44670	2.89863	1.97534	C694PACXX_7_7107.sorted.filtered_peak_254
chr1	17380193	17380936	744	46.91	22.75265	5.14626	19.54781	C694PACXX_7_7107.sorted.filtered_peak_255
chr1	17766030	17766415	386	21.88	4.23932	2.32127	1.80397	C694PACXX_7_7107.sorted.filtered_peak_256
chr1	19228934	19229678	745	49.09	19.90890	4.53978	16.74201	C694PACXX_7_7107.sorted.filtered_peak_257
chr1	19239809	19240185	377	13.51	3.53405	2.47716	1.21591	C694PACXX_7_7107.sorted.filtered_peak_258
chr1	19253108	19254044	937	26.86	7.87598	3.07717	5.21303	C694PACXX_7_7107.sorted.filtered_peak_259
chr1	19278559	19278831	273	32.27	6.59968	2.56328	3.95596	C694PACXX_7_7107.sorted.filtered_peak_260
chr1	19282876	19283698	823	40.70	12.15384	3.30603	9.29752	C694PACXX_7_7107.sorted.filtered_peak_261
chr1	19337583	19338104	522	17.00	4.82899	2.79504	2.33577	C694PACXX_7_7107.sorted.filtered_peak_262
chr1	19400965	19401568	604	16.17	3.99026	2.51108	1.59552	C694PACXX_7_7107.sorted.filtered_peak_263
chr1	19536094	19537292	1199	36.90	13.76912	3.76789	10.88920	C694PACXX_7_7107.sorted.filtered_peak_264
chr1	19577732	19578447	716	36.18	15.74570	4.59905	12.73252	C694PACXX_7_7107.sorted.filtered_peak_265
chr1	19638260	19639190	931	32.28	10.85598	3.51988	8.04446	C694PACXX_7_7107.sorted.filtered_peak_266
chr1	19717253	19718099	847	30.18	10.91249	3.77552	8.07514	C694PACXX_7_7107.sorted.filtered_peak_267
chr1	19789672	19790162	491	24.32	8.19289	3.47813	5.45037	C694PACXX_7_7107.sorted.filtered_peak_268
chr1	19803808	19804154	347	18.92	5.38359	2.88122	2.83379	C694PACXX_7_7107.sorted.filtered_peak_269
chr1	19811895	19812639	745	41.54	15.34750	4.05685	12.34025	C694PACXX_7_7107.sorted.filtered_peak_270
chr1	19908859	19909221	363	14.68	5.08712	3.10185	2.55834	C694PACXX_7_7107.sorted.filtered_peak_271
chr1	19923089	19924185	1097	43.82	18.86551	4.38091	15.81404	C694PACXX_7_7107.sorted.filtered_peak_272
chr1	19933343	19933646	304	15.62	4.82917	2.90832	2.32847	C694PACXX_7_7107.sorted.filtered_peak_273
chr1	20014923	20015196	274	13.55	4.39503	2.87785	1.93621	C694PACXX_7_7107.sorted.filtered_peak_274
chr1	20042084	20042440	357	18.07	6.64059	3.44302	4.00540	C694PACXX_7_7107.sorted.filtered_peak_275
chr1	20126112	20126953	842	14.25	4.24635	2.74580	1.81324	C694PACXX_7_7107.sorted.filtered_peak_276
chr1	20208411	20209230	820	33.31	12.79336	3.90307	9.92670	C694PACXX_7_7107.sorted.filtered_peak_277
chr1	20478656	20479149	494	19.44	7.02448	3.49685	4.34216	C694PACXX_7_7107.sorted.filtered_peak_278
chr1	20511886	20513031	1146	18.09	4.42685	2.56639	1.97848	C694PACXX_7_7107.sorted.filtered_peak_279
chr1	20539483	20539911	429	15.06	4.67637	2.88540	2.18510	C694PACXX_7_7107.sorted.filtered_peak_280
chr1	20834172	20834841	670	23.31	8.11838	3.53216	5.38755	C694PACXX_7_7107.sorted.filtered_peak_281
chr1	20848844	20849135	292	12.64	3.85966	2.69773	1.46295	C694PACXX_7_7107.sorted.filtered_peak_282
chr1	20959686	20960859	1174	23.96	7.38979	3.20763	4.70760	C694PACXX_7_7107.sorted.filtered_peak_283
chr1	20987613	20988470	858	43.97	19.38528	4.67418	16.27773	C694PACXX_7_7107.sorted.filtered_peak_284
chr1	21022974	21023621	648	18.62	6.34494	3.29563	3.70943	C694PACXX_7_7107.sorted.filtered_peak_285
chr1	21044335	21044713	379	18.71	6.51955	3.35078	3.88133	C694PACXX_7_7107.sorted.filtered_peak_286
chr1	21059397	21059849	453	17.73	4.82905	2.73999	2.34192	C694PACXX_7_7107.sorted.filtered_peak_287
chr1	21112659	21113989	1331	56.20	20.82311	4.14752	17.63163	C694PACXX_7_7107.sorted.filtered_peak_288
chr1	21348757	21349488	732	22.23	8.83204	3.90248	6.05914	C694PACXX_7_7107.sorted.filtered_peak_289
chr1	21502915	21503873	959	54.27	24.52949	4.86120	21.26902	C694PACXX_7_7107.sorted.filtered_peak_290
chr1	21521678	21522005	328	14.27	4.84361	3.02160	2.34315	C694PACXX_7_7107.sorted.filtered_peak_291
chr1	21620885	21621619	735	23.42	5.08258	2.51421	2.56299	C694PACXX_7_7107.sorted.filtered_peak_292
chr1	21660470	21661369	900	26.31	9.16152	3.51392	6.41874	C694PACXX_7_7107.sorted.filtered_peak_293
chr1	21671850	21672469	620	23.94	6.54343	2.94839	3.90247	C694PACXX_7_7107.sorted.filtered_peak_294
chr1	21766257	21766942	686	19.33	8.40992	4.02115	5.68162	C694PACXX_7_7107.sorted.filtered_peak_295
chr1	21985754	21986004	251	17.99	5.66261	3.07775	3.07476	C694PACXX_7_7107.sorted.filtered_peak_296
chr1	22108906	22110377	1472	51.55	20.04144	4.23091	16.90102	C694PACXX_7_7107.sorted.filtered_peak_297
chr1	22290451	22290739	289	13.56	4.39254	2.88042	1.92787	C694PACXX_7_7107.sorted.filtered_peak_298
chr1	22345510	22346122	613	18.54	7.75828	3.81808	5.07553	C694PACXX_7_7107.sorted.filtered_peak_299
chr1	22351529	22352680	1152	41.80	15.70550	4.19424	12.65803	C694PACXX_7_7107.sorted.filtered_peak_300
chr1	22366204	22366871	668	42.06	24.59450	6.47877	21.27382	C694PACXX_7_7107.sorted.filtered_peak_301
chr1	22378926	22379939	1014	35.73	13.39731	3.89874	10.48494	C694PACXX_7_7107.sorted.filtered_peak_302
chr1	22778139	22779384	1246	32.62	12.52591	3.93596	9.64773	C694PACXX_7_7107.sorted.filtered_peak_303
chr1	23345443	23346321	879	23.50	8.78103	3.69783	6.03694	C694PACXX_7_7107.sorted.filtered_peak_304
chr1	23429821	23430105	285	19.38	5.00544	2.70853	2.48920	C694PACXX_7_7107.sorted.filtered_peak_305
chr1	23445360	23445609	250	15.48	4.57689	2.80629	2.10076	C694PACXX_7_7107.sorted.filtered_peak_306
chr1	23445781	23446039	259	15.92	4.91103	2.92673	2.39079	C694PACXX_7_7107.sorted.filtered_peak_307
chr1	23494874	23495473	600	24.39	9.75301	3.94626	6.96555	C694PACXX_7_7107.sorted.filtered_peak_308
chr1	23670535	23671390	856	42.50	17.28350	4.30426	14.23081	C694PACXX_7_7107.sorted.filtered_peak_309
chr1	23694461	23695744	1284	46.44	17.39372	4.08325	14.31962	C694PACXX_7_7107.sorted.filtered_peak_310
chr1	23730554	23730832	279	17.70	5.41011	2.98200	2.85899	C694PACXX_7_7107.sorted.filtered_peak_311
chr1	23810435	23811373	939	27.76	9.75639	3.63481	6.96582	C694PACXX_7_7107.sorted.filtered_peak_312
chr1	23857500	23858062	563	22.64	5.76858	2.75508	3.21149	C694PACXX_7_7107.sorted.filtered_peak_313
chr1	23866146	23866698	553	23.18	10.24582	4.35342	7.40499	C694PACXX_7_7107.sorted.filtered_peak_314
chr1	23881062	23881814	753	29.35	7.37472	2.84159	4.71536	C694PACXX_7_7107.sorted.filtered_peak_315
chr1	23885982	23886301	320	25.91	5.76203	2.61181	3.17283	C694PACXX_7_7107.sorted.filtered_peak_316
chr1	23946348	23946614	267	13.71	3.77480	2.57545	1.41708	C694PACXX_7_7107.sorted.filtered_peak_317
chr1	24018067	24018964	898	30.15	13.40966	4.43432	10.49687	C694PACXX_7_7107.sorted.filtered_peak_318
chr1	24069401	24070612	1212	22.06	6.45997	3.01835	3.84268	C694PACXX_7_7107.sorted.filtered_peak_319
chr1	24098723	24098972	250	14.35	4.86122	3.03714	2.34261	C694PACXX_7_7107.sorted.filtered_peak_320
chr1	24104445	24105242	798	23.91	8.53522	3.54447	5.81383	C694PACXX_7_7107.sorted.filtered_peak_321
chr1	24117245	24117759	515	22.94	7.20003	3.22915	4.52772	C694PACXX_7_7107.sorted.filtered_peak_322
chr1	24126977	24127728	752	46.66	19.73820	4.52282	16.61356	C694PACXX_7_7107.sorted.filtered_peak_323
chr1	24136221	24136531	311	20.48	7.58543	3.61346	4.87382	C694PACXX_7_7107.sorted.filtered_peak_324
chr1	24151578	24152152	575	18.94	7.05439	3.52071	4.39179	C694PACXX_7_7107.sorted.filtered_peak_325
chr1	24164979	24165284	306	12.47	3.76460	2.66451	1.38115	C694PACXX_7_7107.sorted.filtered_peak_326
chr1	24194420	24195281	862	29.73	13.13087	4.43371	10.21776	C694PACXX_7_7107.sorted.filtered_peak_327
chr1	24243273	24243530	258	15.23	5.40690	3.21135	2.83788	C694PACXX_7_7107.sorted.filtered_peak_328
chr1	24285365	24286833	1469	40.50	14.19600	3.82810	11.23364	C694PACXX_7_7107.sorted.filtered_peak_329
chr1	24306478	24307462	985	46.26	19.15511	4.41314	16.03017	C694PACXX_7_7107.sorted.filtered_peak_330
chr1	24397434	24397964	531	13.41	4.31455	2.85136	1.86373	C694PACXX_7_7107.sorted.filtered_peak_331
chr1	24525872	24526209	338	16.09	5.52499	3.17832	2.95216	C694PACXX_7_7107.sorted.filtered_peak_332
chr1	24648342	24648947	606	17.90	4.54656	2.62832	2.07291	C694PACXX_7_7107.sorted.filtered_peak_333
chr1	24718099	24719040	942	17.87	4.47706	2.59543	2.02149	C694PACXX_7_7107.sorted.filtered_peak_334
chr1	24739944	24740431	488	32.26	8.75177	3.06904	6.00478	C694PACXX_7_7107.sorted.filtered_peak_335
chr1	24741883	24742565	683	42.81	15.76592	4.00127	12.75287	C694PACXX_7_7107.sorted.filtered_peak_336
chr1	24808195	24808762	568	16.83	6.53993	3.52668	3.90837	C694PACXX_7_7107.sorted.filtered_peak_337
chr1	24829235	24829577	343	32.71	8.82899	3.07518	6.06807	C694PACXX_7_7107.sorted.filtered_peak_338
chr1	24861580	24862045	466	18.29	4.22336	2.48539	1.78136	C694PACXX_7_7107.sorted.filtered_peak_339
chr1	24862964	24863396	433	23.83	6.40055	2.91056	3.77623	C694PACXX_7_7107.sorted.filtered_peak_340
chr1	24969090	24969966	877	74.47	34.83832	5.30081	31.22848	C694PACXX_7_7107.sorted.filtered_peak_341
chr1	25036304	25036556	253	15.39	5.50247	3.24197	2.92449	C694PACXX_7_7107.sorted.filtered_peak_342
chr1	25071330	25072201	872	56.59	27.55320	5.37647	24.16662	C694PACXX_7_7107.sorted.filtered_peak_343
chr1	25174226	25175471	1246	30.28	9.63975	3.36081	6.87746	C694PACXX_7_7107.sorted.filtered_peak_344
chr1	25237569	25238185	617	28.35	8.75666	3.34455	5.99026	C694PACXX_7_7107.sorted.filtered_peak_345
chr1	25256649	25257131	483	35.84	7.80167	2.67918	5.10821	C694PACXX_7_7107.sorted.filtered_peak_346
chr1	25281478	25282074	597	25.16	7.72921	3.21829	5.03598	C694PACXX_7_7107.sorted.filtered_peak_347
chr1	25291363	25292012	650	50.38	16.61293	3.76941	13.55012	C694PACXX_7_7107.sorted.filtered_peak_348
chr1	25293234	25293500	267	33.07	6.25127	2.46539	3.62018	C694PACXX_7_7107.sorted.filtered_peak_349
chr1	25319310	25319586	277	17.41	4.37302	2.58602	1.92292	C694PACXX_7_7107.sorted.filtered_peak_350
chr1	25348584	25349698	1115	52.42	18.51225	4.06441	15.37970	C694PACXX_7_7107.sorted.filtered_peak_351
chr1	25357151	25357578	428	24.76	4.28441	2.23065	1.83584	C694PACXX_7_7107.sorted.filtered_peak_352
chr1	25358663	25359123	461	36.49	10.08309	3.20662	7.24796	C694PACXX_7_7107.sorted.filtered_peak_353
chr1	25426140	25426399	260	20.93	4.91858	2.59668	2.39849	C694PACXX_7_7107.sorted.filtered_peak_354
chr1	25558657	25559765	1109	25.35	8.24426	3.37876	5.51652	C694PACXX_7_7107.sorted.filtered_peak_355
chr1	25566063	25566970	908	35.51	14.28585	4.32648	11.29303	C694PACXX_7_7107.sorted.filtered_peak_356
chr1	25573398	25574466	1069	57.79	24.78821	4.81446	21.45873	C694PACXX_7_7107.sorted.filtered_peak_357
chr1	25664713	25665511	799	25.77	12.55269	4.81822	9.63718	C694PACXX_7_7107.sorted.filtered_peak_358
chr1	25756625	25757702	1078	44.07	14.77952	3.83453	11.75030	C694PACXX_7_7107.sorted.filtered_peak_359
chr1	25869843	25870406	564	26.53	10.26292	3.92180	7.44290	C694PACXX_7_7107.sorted.filtered_peak_360
chr1	25875936	25876322	387	19.25	6.80383	3.41069	4.14501	C694PACXX_7_7107.sorted.filtered_peak_361
chr1	25888828	25889389	562	19.26	5.18370	2.77424	2.65581	C694PACXX_7_7107.sorted.filtered_peak_362
chr1	25942940	25943398	459	27.42	7.64010	3.03765	4.95870	C694PACXX_7_7107.sorted.filtered_peak_363
chr1	25969011	25969615	605	23.67	8.64505	3.65284	5.89664	C694PACXX_7_7107.sorted.filtered_peak_364
chr1	26002570	26003077	508	18.68	6.22831	3.20405	3.63157	C694PACXX_7_7107.sorted.filtered_peak_365
chr1	26101556	26101841	286	17.35	4.96262	2.83568	2.43789	C694PACXX_7_7107.sorted.filtered_peak_366
chr1	26146030	26147384	1355	25.59	6.53723	2.80919	3.92531	C694PACXX_7_7107.sorted.filtered_peak_367
chr1	26185603	26186516	914	23.21	7.56301	3.32896	4.86648	C694PACXX_7_7107.sorted.filtered_peak_368
chr1	26201774	26202321	548	16.75	4.93071	2.85847	2.42268	C694PACXX_7_7107.sorted.filtered_peak_369
chr1	26221987	26222248	262	22.86	8.13629	3.61092	5.38429	C694PACXX_7_7107.sorted.filtered_peak_370
chr1	26231591	26232657	1067	27.70	7.98938	3.05449	5.32160	C694PACXX_7_7107.sorted.filtered_peak_371
chr1	26248802	26249507	706	14.37	4.03229	2.64017	1.63966	C694PACXX_7_7107.sorted.filtered_peak_372
chr1	26297801	26298152	352	17.14	4.91779	2.81844	2.41860	C694PACXX_7_7107.sorted.filtered_peak_373
chr1	26324259	26325187	929	50.10	22.89366	4.86689	19.67289	C694PACXX_7_7107.sorted.filtered_peak_374
chr1	26361745	26362758	1014	25.45	7.71210	3.21845	5.00150	C694PACXX_7_7107.sorted.filtered_peak_375
chr1	26437452	26438631	1180	36.42	12.59891	3.75012	9.69481	C694PACXX_7_7107.sorted.filtered_peak_376
chr1	26452751	26453318	568	34.28	13.39007	4.17070	10.43857	C694PACXX_7_7107.sorted.filtered_peak_377
chr1	26471410	26472022	613	16.05	4.92994	2.91881	2.41340	C694PACXX_7_7107.sorted.filtered_peak_378
chr1	26495992	26496788	797	18.31	5.09055	2.80605	2.57017	C694PACXX_7_7107.sorted.filtered_peak_379
chr1	26560277	26561198	922	69.00	34.18023	5.71694	30.59135	C694PACXX_7_7107.sorted.filtered_peak_380
chr1	26602262	26602523	262	19.18	3.58762	2.21085	1.25079	C694PACXX_7_7107.sorted.filtered_peak_381
chr1	26606174	26606720	547	31.56	7.22445	2.70935	4.56774	C694PACXX_7_7107.sorted.filtered_peak_382
chr1	26611262	26611807	546	32.28	5.67259	2.34669	3.09611	C694PACXX_7_7107.sorted.filtered_peak_383
chr1	26613889	26614258	370	32.39	7.01927	2.64512	4.36216	C694PACXX_7_7107.sorted.filtered_peak_384
chr1	26632840	26633967	1128	27.12	9.50407	3.49058	6.77100	C694PACXX_7_7107.sorted.filtered_peak_385
chr1	26647874	26648257	384	19.54	5.46893	2.86207	2.91888	C694PACXX_7_7107.sorted.filtered_peak_386
chr1	26663082	26663363	282	14.38	4.47828	2.85460	2.00473	C694PACXX_7_7107.sorted.filtered_peak_387
chr1	26685357	26685638	282	16.23	4.39442	2.67713	1.93554	C694PACXX_7_7107.sorted.filtered_peak_388
chr1	26690354	26690638	285	15.87	4.31632	2.67115	1.86495	C694PACXX_7_7107.sorted.filtered_peak_389
chr1	26704598	26705384	787	37.90	15.58531	4.41308	12.55889	C694PACXX_7_7107.sorted.filtered_peak_390
chr1	26735095	26735365	271	15.15	5.01330	3.03259	2.49049	C694PACXX_7_7107.sorted.filtered_peak_391
chr1	26758249	26759195	947	37.48	18.04139	4.93349	14.97179	C694PACXX_7_7107.sorted.filtered_peak_392
chr1	26798791	26799999	1209	39.13	10.89738	3.17972	8.06547	C694PACXX_7_7107.sorted.filtered_peak_393
chr1	26826692	26827910	1219	42.32	17.58163	4.62502	14.46581	C694PACXX_7_7107.sorted.filtered_peak_394
chr1	26855901	26856583	683	18.30	5.72406	3.03757	3.16454	C694PACXX_7_7107.sorted.filtered_peak_395
chr1	26868326	26868983	658	36.36	10.44902	3.30444	7.59596	C694PACXX_7_7107.sorted.filtered_peak_396
chr1	26872090	26872466	377	30.43	8.95896	3.24874	6.18912	C694PACXX_7_7107.sorted.filtered_peak_397
chr1	26946594	26948034	1441	46.06	17.40625	4.01948	14.36733	C694PACXX_7_7107.sorted.filtered_peak_398
chr1	27003859	27004320	462	13.88	4.60227	2.94357	2.12508	C694PACXX_7_7107.sorted.filtered_peak_399
chr1	27018821	27019145	325	32.86	5.49608	2.28315	2.94304	C694PACXX_7_7107.sorted.filtered_peak_400
chr1	27019383	27019768	386	33.73	5.37888	2.24020	2.82203	C694PACXX_7_7107.sorted.filtered_peak_401
chr1	27021656	27022519	864	42.78	8.68563	2.60738	5.94584	C694PACXX_7_7107.sorted.filtered_peak_402
chr1	27070344	27071212	869	24.36	7.31748	3.17454	4.62612	C694PACXX_7_7107.sorted.filtered_peak_403
chr1	27113815	27115004	1190	47.97	14.71852	3.49761	11.73655	C694PACXX_7_7107.sorted.filtered_peak_404
chr1	27126765	27127087	323	14.25	4.83267	3.01732	2.33252	C694PACXX_7_7107.sorted.filtered_peak_405
chr1	27152770	27153530	761	24.35	7.89485	3.34296	5.18075	C694PACXX_7_7107.sorted.filtered_peak_406
chr1	27159810	27160519	710	34.43	13.23460	3.94839	10.33399	C694PACXX_7_7107.sorted.filtered_peak_407
chr1	27191247	27192120	874	29.27	10.92815	3.85430	8.07937	C694PACXX_7_7107.sorted.filtered_peak_408
chr1	27216272	27216989	718	20.40	7.08559	3.36030	4.43845	C694PACXX_7_7107.sorted.filtered_peak_409
chr1	27226544	27227315	772	22.96	9.05479	3.88269	6.27984	C694PACXX_7_7107.sorted.filtered_peak_410
chr1	27247695	27248609	915	42.97	20.56158	4.97022	17.40608	C694PACXX_7_7107.sorted.filtered_peak_411
chr1	27320043	27320588	546	15.50	4.30007	2.68541	1.85547	C694PACXX_7_7107.sorted.filtered_peak_412
chr1	27371204	27371553	350	14.33	4.86863	3.03251	2.35811	C694PACXX_7_7107.sorted.filtered_peak_413
chr1	27429202	27429509	308	17.32	5.28006	2.96264	2.73757	C694PACXX_7_7107.sorted.filtered_peak_414
chr1	27438390	27438950	561	16.63	4.79174	2.81309	2.29491	C694PACXX_7_7107.sorted.filtered_peak_415
chr1	27463495	27464053	559	19.73	6.00175	3.03621	3.41401	C694PACXX_7_7107.sorted.filtered_peak_416
chr1	27481248	27482125	878	40.51	17.44779	4.60192	14.36935	C694PACXX_7_7107.sorted.filtered_peak_417
chr1	27560389	27561403	1015	59.82	30.64400	5.66541	27.19489	C694PACXX_7_7107.sorted.filtered_peak_418
chr1	27610997	27611497	501	16.40	6.23813	3.44294	3.62346	C694PACXX_7_7107.sorted.filtered_peak_419
chr1	27648255	27649126	872	35.17	14.61982	4.35915	11.63664	C694PACXX_7_7107.sorted.filtered_peak_420
chr1	27669877	27670244	368	17.45	4.00644	2.44669	1.60075	C694PACXX_7_7107.sorted.filtered_peak_421
chr1	27683781	27684244	464	21.31	6.35720	3.08356	3.71735	C694PACXX_7_7107.sorted.filtered_peak_422
chr1	27691971	27692755	785	25.43	6.81693	2.94997	4.15772	C694PACXX_7_7107.sorted.filtered_peak_423
chr1	27718654	27719498	845	24.49	6.71479	2.92461	4.09786	C694PACXX_7_7107.sorted.filtered_peak_424
chr1	27757494	27757790	297	16.17	4.58103	2.75711	2.11044	C694PACXX_7_7107.sorted.filtered_peak_425
chr1	27816362	27817237	876	51.49	24.41505	5.20260	21.12653	C694PACXX_7_7107.sorted.filtered_peak_426
chr1	27894826	27895468	643	28.79	10.31401	3.75069	7.48538	C694PACXX_7_7107.sorted.filtered_peak_427
chr1	27930305	27930863	559	24.78	5.71296	2.62062	3.16163	C694PACXX_7_7107.sorted.filtered_peak_428
chr1	27944631	27945188	558	21.21	7.48288	3.48231	4.78844	C694PACXX_7_7107.sorted.filtered_peak_429
chr1	27970265	27970661	397	14.17	4.25819	2.76425	1.81584	C694PACXX_7_7107.sorted.filtered_peak_430
chr1	27986121	27986874	754	30.78	6.69915	2.63950	4.05418	C694PACXX_7_7107.sorted.filtered_peak_431
chr1	27989190	27990005	816	33.53	7.96702	2.81714	5.25781	C694PACXX_7_7107.sorted.filtered_peak_432
chr1	27998436	27999151	716	34.45	12.43202	3.94017	9.50330	C694PACXX_7_7107.sorted.filtered_peak_433
chr1	28046084	28046526	443	12.42	3.71555	2.64354	1.34741	C694PACXX_7_7107.sorted.filtered_peak_434
chr1	28052008	28052859	852	70.81	39.36373	6.34394	35.62240	C694PACXX_7_7107.sorted.filtered_peak_435
chr1	28099222	28100277	1056	48.62	21.23517	4.62303	18.07842	C694PACXX_7_7107.sorted.filtered_peak_436
chr1	28157035	28157673	639	26.69	10.60418	4.06245	7.75632	C694PACXX_7_7107.sorted.filtered_peak_437
chr1	28184573	28184987	415	19.00	7.31294	3.62873	4.63245	C694PACXX_7_7107.sorted.filtered_peak_438
chr1	28195546	28196186	641	19.09	4.76049	2.63377	2.26869	C694PACXX_7_7107.sorted.filtered_peak_439
chr1	28198796	28199463	668	21.66	5.95460	2.90357	3.35430	C694PACXX_7_7107.sorted.filtered_peak_440
chr1	28213714	28214076	363	21.74	5.25429	2.65143	2.72099	C694PACXX_7_7107.sorted.filtered_peak_441
chr1	28217769	28218355	587	18.84	5.13351	2.78716	2.60715	C694PACXX_7_7107.sorted.filtered_peak_442
chr1	28240909	28241753	845	46.17	23.88135	5.47532	20.63885	C694PACXX_7_7107.sorted.filtered_peak_443
chr1	28286113	28286817	705	26.63	9.60869	3.70038	6.81731	C694PACXX_7_7107.sorted.filtered_peak_444
chr1	28414786	28415468	683	44.50	18.84973	4.73321	15.68752	C694PACXX_7_7107.sorted.filtered_peak_445
chr1	28495757	28496229	473	24.32	9.55092	3.93371	6.75167	C694PACXX_7_7107.sorted.filtered_peak_446
chr1	28525829	28526435	607	21.60	7.27885	3.33571	4.61543	C694PACXX_7_7107.sorted.filtered_peak_447
chr1	28559381	28559735	355	25.89	8.17364	3.31800	5.45018	C694PACXX_7_7107.sorted.filtered_peak_448
chr1	28562352	28562918	567	34.01	13.54148	4.17063	10.60210	C694PACXX_7_7107.sorted.filtered_peak_449
chr1	28573597	28574303	707	49.54	20.31748	4.49912	17.16117	C694PACXX_7_7107.sorted.filtered_peak_450
chr1	28582767	28583103	337	26.84	7.57449	3.07142	4.88383	C694PACXX_7_7107.sorted.filtered_peak_451
chr1	28585503	28586329	827	44.86	20.04869	4.78946	16.90020	C694PACXX_7_7107.sorted.filtered_peak_452
chr1	28655250	28655771	522	49.54	27.26050	6.36611	23.84662	C694PACXX_7_7107.sorted.filtered_peak_453
chr1	28686187	28686438	252	14.92	5.21705	3.15042	2.66635	C694PACXX_7_7107.sorted.filtered_peak_454
chr1	28695803	28696820	1018	21.10	7.83902	3.54841	5.16063	C694PACXX_7_7107.sorted.filtered_peak_455
chr1	28832084	28832786	703	46.64	20.60388	4.77773	17.42751	C694PACXX_7_7107.sorted.filtered_peak_456
chr1	28844186	28845188	1003	30.22	12.47642	4.23758	9.57847	C694PACXX_7_7107.sorted.filtered_peak_457
chr1	28879097	28880025	929	42.42	21.83362	5.26995	18.66187	C694PACXX_7_7107.sorted.filtered_peak_458
chr1	28907561	28908841	1281	33.05	10.62155	3.38760	7.82579	C694PACXX_7_7107.sorted.filtered_peak_459
chr1	28969250	28970031	782	40.43	15.78367	4.21491	12.76495	C694PACXX_7_7107.sorted.filtered_peak_460
chr1	28974473	28975813	1341	55.48	22.96672	4.80717	19.67934	C694PACXX_7_7107.sorted.filtered_peak_461
chr1	28994876	28996571	1696	30.43	8.53567	3.09414	5.80470	C694PACXX_7_7107.sorted.filtered_peak_462
chr1	29062929	29064201	1273	38.76	15.21506	4.11496	12.23172	C694PACXX_7_7107.sorted.filtered_peak_463
chr1	29101661	29102177	517	15.70	5.48911	3.16396	2.95589	C694PACXX_7_7107.sorted.filtered_peak_464
chr1	29111540	29111977	438	16.49	6.29272	3.44645	3.68596	C694PACXX_7_7107.sorted.filtered_peak_465
chr1	29211580	29211829	250	20.61	4.71860	2.53581	2.23086	C694PACXX_7_7107.sorted.filtered_peak_466
chr1	29213244	29214068	825	23.63	6.08822	2.81534	3.48644	C694PACXX_7_7107.sorted.filtered_peak_467
chr1	29240713	29241584	872	30.61	10.60720	3.55836	7.82206	C694PACXX_7_7107.sorted.filtered_peak_468
chr1	29253144	29253951	808	22.09	7.22985	3.23420	4.59043	C694PACXX_7_7107.sorted.filtered_peak_469
chr1	29254750	29255100	351	19.27	5.14207	2.76864	2.61166	C694PACXX_7_7107.sorted.filtered_peak_470
chr1	29507639	29508835	1197	50.34	19.67504	4.39175	16.50920	C694PACXX_7_7107.sorted.filtered_peak_471
chr1	29529392	29529661	270	18.43	6.06090	3.18711	3.45413	C694PACXX_7_7107.sorted.filtered_peak_472
chr1	29557180	29557786	607	29.22	11.90145	4.16515	9.02714	C694PACXX_7_7107.sorted.filtered_peak_473
chr1	29562642	29563099	458	21.52	6.44499	3.07255	3.82566	C694PACXX_7_7107.sorted.filtered_peak_474
chr1	30664006	30664547	542	26.65	9.06766	3.57172	6.27865	C694PACXX_7_7107.sorted.filtered_peak_475
chr1	30756158	30756407	250	17.19	4.89218	2.81925	2.37386	C694PACXX_7_7107.sorted.filtered_peak_476
chr1	30875196	30875445	250	12.12	3.57509	2.59620	1.22325	C694PACXX_7_7107.sorted.filtered_peak_477
chr1	31190840	31192337	1498	78.40	29.76434	4.17375	26.34032	C694PACXX_7_7107.sorted.filtered_peak_478
chr1	31216265	31217237	973	26.03	6.30861	2.73298	3.70756	C694PACXX_7_7107.sorted.filtered_peak_479
chr1	31229422	31230012	591	24.65	5.33915	2.52309	2.80938	C694PACXX_7_7107.sorted.filtered_peak_480
chr1	31274435	31275096	662	18.18	5.85222	3.10597	3.27920	C694PACXX_7_7107.sorted.filtered_peak_481
chr1	31402076	31402533	458	13.52	3.91886	2.65726	1.52028	C694PACXX_7_7107.sorted.filtered_peak_482
chr1	31482777	31483062	286	18.27	5.01829	2.77843	2.51045	C694PACXX_7_7107.sorted.filtered_peak_483
chr1	31538169	31538872	704	36.62	15.81237	4.64476	12.77164	C694PACXX_7_7107.sorted.filtered_peak_484
chr1	31628166	31628559	394	14.27	4.12995	2.69716	1.71578	C694PACXX_7_7107.sorted.filtered_peak_485
chr1	31654473	31654789	317	15.11	4.70317	2.89466	2.20957	C694PACXX_7_7107.sorted.filtered_peak_486
chr1	31769249	31770039	791	47.87	23.58998	5.32461	20.34099	C694PACXX_7_7107.sorted.filtered_peak_487
chr1	31867283	31867831	549	16.72	5.60316	3.14632	3.03646	C694PACXX_7_7107.sorted.filtered_peak_488
chr1	32014492	32015123	632	21.12	7.71224	3.54549	5.02053	C694PACXX_7_7107.sorted.filtered_peak_489
chr1	32059664	32060037	374	12.25	3.64444	2.62104	1.28144	C694PACXX_7_7107.sorted.filtered_peak_490
chr1	32109996	32110967	972	58.49	25.36378	5.00895	22.01435	C694PACXX_7_7107.sorted.filtered_peak_491
chr1	32170778	32171106	329	16.04	4.35026	2.66859	1.90404	C694PACXX_7_7107.sorted.filtered_peak_492
chr1	32253892	32255046	1155	30.04	8.15773	3.02490	5.44441	C694PACXX_7_7107.sorted.filtered_peak_493
chr1	32292755	32293171	417	15.36	4.91621	2.95871	2.40747	C694PACXX_7_7107.sorted.filtered_peak_494
chr1	32338565	32338966	402	12.96	3.95161	2.71550	1.56370	C694PACXX_7_7107.sorted.filtered_peak_495
chr1	32354785	32355388	604	20.18	7.43404	3.58924	4.72825	C694PACXX_7_7107.sorted.filtered_peak_496
chr1	32403331	32404333	1003	41.97	10.35526	2.99753	7.51342	C694PACXX_7_7107.sorted.filtered_peak_497
chr1	32405574	32405846	273	36.19	5.31752	2.16996	2.75895	C694PACXX_7_7107.sorted.filtered_peak_498
chr1	32409536	32410574	1039	31.10	7.98333	2.90535	5.28905	C694PACXX_7_7107.sorted.filtered_peak_499
chr1	32421613	32422034	422	21.02	7.25552	3.40954	4.57620	C694PACXX_7_7107.sorted.filtered_peak_500
chr1	32429735	32430137	403	16.95	5.93230	3.24959	3.35110	C694PACXX_7_7107.sorted.filtered_peak_501
chr1	32479021	32479797	777	69.53	33.75010	5.44311	30.18022	C694PACXX_7_7107.sorted.filtered_peak_502
chr1	32538148	32539059	912	55.62	25.32560	5.17748	21.98318	C694PACXX_7_7107.sorted.filtered_peak_503
chr1	32573444	32574414	971	30.02	10.88875	3.80010	8.03928	C694PACXX_7_7107.sorted.filtered_peak_504
chr1	32645094	32645767	674	55.68	27.01479	5.59138	23.61143	C694PACXX_7_7107.sorted.filtered_peak_505
chr1	32666772	32667151	380	20.53	4.17626	2.35768	1.74610	C694PACXX_7_7107.sorted.filtered_peak_506
chr1	32671074	32671381	308	25.76	7.75381	3.22070	5.03846	C694PACXX_7_7107.sorted.filtered_peak_507
chr1	32687616	32688135	520	25.05	10.61937	4.21308	7.78235	C694PACXX_7_7107.sorted.filtered_peak_508
chr1	32713903	32714256	354	25.89	5.01243	2.39442	2.49302	C694PACXX_7_7107.sorted.filtered_peak_509
chr1	32715471	32716123	653	37.01	9.77855	3.11012	6.95680	C694PACXX_7_7107.sorted.filtered_peak_510
chr1	32739477	32739726	250	15.70	5.30062	3.10735	2.75180	C694PACXX_7_7107.sorted.filtered_peak_511
chr1	32757090	32758057	968	46.75	20.93409	4.92451	17.72418	C694PACXX_7_7107.sorted.filtered_peak_512
chr1	32801605	32802009	405	21.89	5.34748	2.68506	2.79551	C694PACXX_7_7107.sorted.filtered_peak_513
chr1	32816500	32817607	1108	30.93	11.32230	3.81857	8.46846	C694PACXX_7_7107.sorted.filtered_peak_514
chr1	32859846	32860574	729	47.91	23.57432	5.55029	20.27599	C694PACXX_7_7107.sorted.filtered_peak_515
chr1	32879584	32879948	365	14.45	4.79815	2.98615	2.30794	C694PACXX_7_7107.sorted.filtered_peak_516
chr1	32966102	32966437	336	14.24	3.79932	2.55381	1.41716	C694PACXX_7_7107.sorted.filtered_peak_517
chr1	32985909	32986351	443	17.69	7.20707	3.69808	4.54874	C694PACXX_7_7107.sorted.filtered_peak_518
chr1	33077739	33077988	250	13.76	4.50951	2.92002	2.03042	C694PACXX_7_7107.sorted.filtered_peak_519
chr1	33093164	33093540	377	13.91	4.57396	2.93666	2.09673	C694PACXX_7_7107.sorted.filtered_peak_520
chr1	33116044	33117210	1167	63.59	27.08508	4.84705	23.68778	C694PACXX_7_7107.sorted.filtered_peak_521
chr1	33177794	33178260	467	17.68	7.11255	3.69464	4.44040	C694PACXX_7_7107.sorted.filtered_peak_522
chr1	33264494	33265307	814	24.17	9.79942	3.96969	7.01152	C694PACXX_7_7107.sorted.filtered_peak_523
chr1	33282648	33283678	1031	41.71	17.22313	4.37226	14.16630	C694PACXX_7_7107.sorted.filtered_peak_524
chr1	33430213	33430799	587	35.42	13.26429	4.04130	10.31368	C694PACXX_7_7107.sorted.filtered_peak_525
chr1	33446761	33447157	397	21.52	7.51894	3.46197	4.82730	C694PACXX_7_7107.sorted.filtered_peak_526
chr1	33454816	33455082	267	18.43	4.51346	2.58190	2.05100	C694PACXX_7_7107.sorted.filtered_peak_527
chr1	33491124	33491373	250	12.97	4.05366	2.76470	1.63176	C694PACXX_7_7107.sorted.filtered_peak_528
chr1	33502218	33503010	793	28.34	11.75871	4.18864	8.88550	C694PACXX_7_7107.sorted.filtered_peak_529
chr1	33511099	33511818	720	21.30	7.52139	3.45726	4.84055	C694PACXX_7_7107.sorted.filtered_peak_530
chr1	33520788	33521098	311	14.23	4.80561	3.01203	2.30429	C694PACXX_7_7107.sorted.filtered_peak_531
chr1	33546473	33546869	397	31.07	12.65054	4.26174	9.72479	C694PACXX_7_7107.sorted.filtered_peak_532
chr1	33564737	33565554	818	41.42	17.10824	4.53445	14.02449	C694PACXX_7_7107.sorted.filtered_peak_533
chr1	33592529	33593475	947	60.22	25.99471	4.81510	22.65761	C694PACXX_7_7107.sorted.filtered_peak_534
chr1	33646308	33646907	600	24.85	6.45632	2.87815	3.81532	C694PACXX_7_7107.sorted.filtered_peak_535
chr1	33647424	33647690	267	20.06	4.25532	2.40455	1.82053	C694PACXX_7_7107.sorted.filtered_peak_536
chr1	33760916	33761403	488	17.04	6.14661	3.32800	3.54636	C694PACXX_7_7107.sorted.filtered_peak_537
chr1	33815146	33816155	1010	27.47	8.05661	3.18871	5.32724	C694PACXX_7_7107.sorted.filtered_peak_538
chr1	33833371	33833696	326	18.60	5.73291	3.03152	3.15777	C694PACXX_7_7107.sorted.filtered_peak_539
chr1	33896535	33896882	348	18.96	5.25455	2.81849	2.72372	C694PACXX_7_7107.sorted.filtered_peak_540
chr1	33937711	33938300	590	25.94	7.95615	3.20406	5.26662	C694PACXX_7_7107.sorted.filtered_peak_541
chr1	34098764	34099187	424	17.02	5.48847	3.08167	2.91825	C694PACXX_7_7107.sorted.filtered_peak_542
chr1	35318235	35318699	465	17.48	5.21474	2.91330	2.68774	C694PACXX_7_7107.sorted.filtered_peak_543
chr1	35325213	35325822	610	28.49	9.54597	3.53678	6.75380	C694PACXX_7_7107.sorted.filtered_peak_544
chr1	35331687	35332301	615	29.84	11.13255	3.84563	8.29360	C694PACXX_7_7107.sorted.filtered_peak_545
chr1	35450608	35451103	496	22.26	9.20115	3.97488	6.44350	C694PACXX_7_7107.sorted.filtered_peak_546
chr1	35496864	35497751	888	28.23	11.09604	3.97971	8.26390	C694PACXX_7_7107.sorted.filtered_peak_547
chr1	35544650	35545351	702	21.86	9.30716	4.13038	6.51661	C694PACXX_7_7107.sorted.filtered_peak_548
chr1	35657342	35658148	807	29.65	6.10532	2.54526	3.49071	C694PACXX_7_7107.sorted.filtered_peak_549
chr1	35658410	35659204	795	43.95	15.23981	3.75007	12.26833	C694PACXX_7_7107.sorted.filtered_peak_550
chr1	35734043	35734660	618	33.11	14.61999	4.63757	11.62220	C694PACXX_7_7107.sorted.filtered_peak_551
chr1	35896872	35897233	362	14.89	4.42503	2.77766	1.98331	C694PACXX_7_7107.sorted.filtered_peak_552
chr1	35916685	35917042	358	16.41	4.30573	2.62855	1.85427	C694PACXX_7_7107.sorted.filtered_peak_553
chr1	35933690	35934026	337	13.34	4.26133	2.83673	1.81120	C694PACXX_7_7107.sorted.filtered_peak_554
chr1	35965225	35965944	720	25.75	9.15312	3.64035	6.37978	C694PACXX_7_7107.sorted.filtered_peak_555
chr1	35971483	35972224	742	21.62	6.29123	3.02760	3.66698	C694PACXX_7_7107.sorted.filtered_peak_556
chr1	36004807	36005413	607	15.59	4.53742	2.78445	2.05899	C694PACXX_7_7107.sorted.filtered_peak_557
chr1	36022849	36023578	730	42.82	14.48911	3.84710	11.48584	C694PACXX_7_7107.sorted.filtered_peak_558
chr1	36106942	36107512	571	32.17	13.02313	4.28771	10.07411	C694PACXX_7_7107.sorted.filtered_peak_559
chr1	36184031	36184596	566	19.29	5.45730	2.86702	2.91136	C694PACXX_7_7107.sorted.filtered_peak_560
chr1	36234957	36235862	906	39.36	15.34264	4.25631	12.31597	C694PACXX_7_7107.sorted.filtered_peak_561
chr1	36276607	36276856	250	20.28	6.78383	3.31732	4.12620	C694PACXX_7_7107.sorted.filtered_peak_562
chr1	36348355	36349252	898	26.13	9.40566	3.57642	6.67052	C694PACXX_7_7107.sorted.filtered_peak_563
chr1	36396152	36397321	1170	33.65	12.01802	3.84381	9.11718	C694PACXX_7_7107.sorted.filtered_peak_564
chr1	36489125	36489401	277	13.94	4.61630	2.95465	2.12759	C694PACXX_7_7107.sorted.filtered_peak_565
chr1	36554072	36554879	808	34.48	12.94115	4.02308	10.01013	C694PACXX_7_7107.sorted.filtered_peak_566
chr1	36565246	36565558	313	16.30	4.49337	2.69914	2.04937	C694PACXX_7_7107.sorted.filtered_peak_567
chr1	36574531	36574791	261	16.87	5.85861	3.26277	3.25012	C694PACXX_7_7107.sorted.filtered_peak_568
chr1	36614749	36615503	755	58.18	24.02799	4.72561	20.71645	C694PACXX_7_7107.sorted.filtered_peak_569
chr1	36621310	36621864	555	37.72	11.59555	3.49222	8.69801	C694PACXX_7_7107.sorted.filtered_peak_570
chr1	36653494	36654242	749	14.38	4.90294	3.04279	2.39021	C694PACXX_7_7107.sorted.filtered_peak_571
chr1	36689018	36690445	1428	64.91	27.49853	4.62766	24.13193	C694PACXX_7_7107.sorted.filtered_peak_572
chr1	36751045	36751585	541	15.92	5.12410	3.01054	2.59769	C694PACXX_7_7107.sorted.filtered_peak_573
chr1	36771996	36772849	854	29.72	11.66929	4.08316	8.78332	C694PACXX_7_7107.sorted.filtered_peak_574
chr1	36831869	36832203	335	16.33	4.76836	2.81875	2.28157	C694PACXX_7_7107.sorted.filtered_peak_575
chr1	36839378	36840274	897	22.30	6.56841	3.06780	3.92586	C694PACXX_7_7107.sorted.filtered_peak_576
chr1	36851109	36852300	1192	60.09	23.17021	4.36310	19.88895	C694PACXX_7_7107.sorted.filtered_peak_577
chr1	36862975	36863744	770	27.98	9.56731	3.60361	6.76458	C694PACXX_7_7107.sorted.filtered_peak_578
chr1	36886241	36886674	434	16.02	5.06597	2.97505	2.54420	C694PACXX_7_7107.sorted.filtered_peak_579
chr1	36915928	36916502	575	30.73	13.24006	4.44858	10.30141	C694PACXX_7_7107.sorted.filtered_peak_580
chr1	36929833	36930211	379	25.09	8.69206	3.53378	5.95003	C694PACXX_7_7107.sorted.filtered_peak_581
chr1	37899901	37900150	250	13.66	3.93225	2.65338	1.52886	C694PACXX_7_7107.sorted.filtered_peak_582
chr1	37920519	37920978	460	13.56	4.40495	2.88056	1.94680	C694PACXX_7_7107.sorted.filtered_peak_583
chr1	37939706	37940239	534	30.36	7.14803	2.75788	4.48860	C694PACXX_7_7107.sorted.filtered_peak_584
chr1	37945209	37945594	386	24.57	3.97058	2.14219	1.57659	C694PACXX_7_7107.sorted.filtered_peak_585
chr1	37979832	37980881	1050	23.54	7.97651	3.44968	5.25467	C694PACXX_7_7107.sorted.filtered_peak_586
chr1	38019579	38020100	522	25.34	10.48857	4.07584	7.67709	C694PACXX_7_7107.sorted.filtered_peak_587
chr1	38061170	38061974	805	38.33	16.80387	4.70048	13.73668	C694PACXX_7_7107.sorted.filtered_peak_588
chr1	38139643	38139910	268	15.70	5.11900	3.02241	2.59046	C694PACXX_7_7107.sorted.filtered_peak_589
chr1	38156028	38156512	485	48.91	17.45249	4.06275	14.34884	C694PACXX_7_7107.sorted.filtered_peak_590
chr1	38157775	38158329	555	44.55	14.16882	3.65165	11.17652	C694PACXX_7_7107.sorted.filtered_peak_591
chr1	38273712	38274350	639	33.28	10.85966	3.60307	7.98775	C694PACXX_7_7107.sorted.filtered_peak_592
chr1	38325092	38325987	896	33.15	12.47980	3.95107	9.57391	C694PACXX_7_7107.sorted.filtered_peak_593
chr1	38397082	38397772	691	29.52	12.39415	4.34542	9.47441	C694PACXX_7_7107.sorted.filtered_peak_594
chr1	38455222	38456096	875	25.87	11.47416	4.27806	8.64161	C694PACXX_7_7107.sorted.filtered_peak_595
chr1	38478010	38478761	752	38.69	16.14167	4.32884	13.14059	C694PACXX_7_7107.sorted.filtered_peak_596
chr1	38495700	38495949	250	17.71	5.10663	2.85508	2.58338	C694PACXX_7_7107.sorted.filtered_peak_597
chr1	38512421	38512708	288	21.27	6.72405	3.20469	4.07357	C694PACXX_7_7107.sorted.filtered_peak_598
chr1	39024851	39025533	683	27.45	9.22076	3.49182	6.46414	C694PACXX_7_7107.sorted.filtered_peak_599
chr1	39300727	39301157	431	15.92	4.77516	2.86246	2.27224	C694PACXX_7_7107.sorted.filtered_peak_600
chr1	39324837	39325955	1119	36.37	14.59703	4.13178	11.64659	C694PACXX_7_7107.sorted.filtered_peak_601
chr1	39338449	39339572	1124	35.55	14.11249	4.13969	11.16162	C694PACXX_7_7107.sorted.filtered_peak_602
chr1	39456432	39457328	897	37.21	15.39189	4.35420	12.38280	C694PACXX_7_7107.sorted.filtered_peak_603
chr1	39491452	39492534	1083	16.00	5.99211	3.33458	3.42728	C694PACXX_7_7107.sorted.filtered_peak_604
chr1	39564201	39564621	421	17.34	6.40812	3.44142	3.77427	C694PACXX_7_7107.sorted.filtered_peak_605
chr1	39570903	39571585	683	16.84	4.29581	2.59339	1.85929	C694PACXX_7_7107.sorted.filtered_peak_606
chr1	39649186	39649945	760	17.99	5.67913	3.04390	3.12686	C694PACXX_7_7107.sorted.filtered_peak_607
chr1	39657784	39658483	700	28.11	7.82441	3.05923	5.12515	C694PACXX_7_7107.sorted.filtered_peak_608
chr1	39662463	39662863	401	21.33	4.57245	2.45223	2.09786	C694PACXX_7_7107.sorted.filtered_peak_609
chr1	39670088	39670339	252	19.30	5.31529	2.84032	2.75595	C694PACXX_7_7107.sorted.filtered_peak_610
chr1	39670703	39671186	484	20.31	6.10020	3.04062	3.49871	C694PACXX_7_7107.sorted.filtered_peak_611
chr1	39696562	39696876	315	14.62	5.03669	3.09091	2.50683	C694PACXX_7_7107.sorted.filtered_peak_612
chr1	39724324	39724589	266	16.05	4.66570	2.80440	2.17716	C694PACXX_7_7107.sorted.filtered_peak_613
chr1	39874214	39874772	559	28.42	9.90960	3.66553	7.09309	C694PACXX_7_7107.sorted.filtered_peak_614
chr1	39956900	39957603	704	17.13	6.70983	3.55589	4.07974	C694PACXX_7_7107.sorted.filtered_peak_615
chr1	39991505	39991847	343	20.25	9.01601	4.20483	6.24219	C694PACXX_7_7107.sorted.filtered_peak_616
chr1	40042106	40042721	616	29.59	10.11602	3.65615	7.28390	C694PACXX_7_7107.sorted.filtered_peak_617
chr1	40157063	40157500	438	18.82	5.71662	3.01024	3.14183	C694PACXX_7_7107.sorted.filtered_peak_618
chr1	40204363	40205020	658	20.09	7.01588	3.32321	4.40922	C694PACXX_7_7107.sorted.filtered_peak_619
chr1	40254540	40255123	584	14.03	4.69752	2.97357	2.21165	C694PACXX_7_7107.sorted.filtered_peak_620
chr1	40264788	40265163	376	24.81	10.74379	4.30219	7.89620	C694PACXX_7_7107.sorted.filtered_peak_621
chr1	40348825	40349359	535	27.78	12.58321	4.65634	9.64146	C694PACXX_7_7107.sorted.filtered_peak_622
chr1	40367585	40368088	504	18.05	5.13619	2.85637	2.59500	C694PACXX_7_7107.sorted.filtered_peak_623
chr1	40420385	40420804	420	15.40	4.51633	2.78471	2.04804	C694PACXX_7_7107.sorted.filtered_peak_624
chr1	40439201	40439565	365	15.93	5.68607	3.26871	3.10245	C694PACXX_7_7107.sorted.filtered_peak_625
chr1	40498001	40498284	284	15.51	4.19971	2.64124	1.77545	C694PACXX_7_7107.sorted.filtered_peak_626
chr1	40505257	40506643	1387	65.66	22.45428	3.96253	19.20847	C694PACXX_7_7107.sorted.filtered_peak_627
chr1	40524834	40525488	655	19.08	5.17389	2.79331	2.63574	C694PACXX_7_7107.sorted.filtered_peak_628
chr1	40562385	40563125	741	23.17	9.49087	3.93573	6.73119	C694PACXX_7_7107.sorted.filtered_peak_629
chr1	40626599	40627425	827	32.65	13.23099	4.17174	10.31288	C694PACXX_7_7107.sorted.filtered_peak_630
chr1	40723258	40724214	957	39.88	17.21033	4.59619	14.14733	C694PACXX_7_7107.sorted.filtered_peak_631
chr1	40780940	40781341	402	25.40	7.03232	3.00068	4.37196	C694PACXX_7_7107.sorted.filtered_peak_632
chr1	40804400	40804816	417	18.95	5.87953	3.07529	3.28236	C694PACXX_7_7107.sorted.filtered_peak_633
chr1	40838881	40840295	1415	28.52	8.90540	3.18685	6.21995	C694PACXX_7_7107.sorted.filtered_peak_634
chr1	40851186	40851976	791	34.65	8.50573	2.93163	5.74211	C694PACXX_7_7107.sorted.filtered_peak_635
chr1	40915432	40916299	868	28.97	10.72867	3.83792	7.89289	C694PACXX_7_7107.sorted.filtered_peak_636
chr1	40943086	40943404	319	16.81	5.39243	3.05693	2.83197	C694PACXX_7_7107.sorted.filtered_peak_637
chr1	40974020	40974746	727	17.48	5.90751	3.19658	3.32575	C694PACXX_7_7107.sorted.filtered_peak_638
chr1	40996857	40997667	811	23.51	9.59858	3.95102	6.83452	C694PACXX_7_7107.sorted.filtered_peak_639
chr1	41077976	41078250	275	14.43	4.23725	2.73741	1.80525	C694PACXX_7_7107.sorted.filtered_peak_640
chr1	41131007	41131786	780	28.07	9.07911	3.44548	6.30498	C694PACXX_7_7107.sorted.filtered_peak_641
chr1	41157034	41158216	1183	41.67	13.67807	3.71268	10.70364	C694PACXX_7_7107.sorted.filtered_peak_642
chr1	41174480	41175120	641	21.04	5.69604	2.84364	3.12635	C694PACXX_7_7107.sorted.filtered_peak_643
chr1	41177114	41177370	257	17.61	4.06873	2.45541	1.66813	C694PACXX_7_7107.sorted.filtered_peak_644
chr1	41267931	41268530	600	29.38	9.75587	3.57751	6.93482	C694PACXX_7_7107.sorted.filtered_peak_645
chr1	41284050	41284563	514	20.88	6.58700	3.18938	3.94101	C694PACXX_7_7107.sorted.filtered_peak_646
chr1	41315516	41316042	527	20.62	7.14758	3.39785	4.47729	C694PACXX_7_7107.sorted.filtered_peak_647
chr1	41327904	41328543	640	39.05	16.39725	4.49773	13.34343	C694PACXX_7_7107.sorted.filtered_peak_648
chr1	41341494	41341910	417	16.16	4.58137	2.75395	2.11602	C694PACXX_7_7107.sorted.filtered_peak_649
chr1	41414529	41414795	267	13.75	4.46523	2.89892	2.00180	C694PACXX_7_7107.sorted.filtered_peak_650
chr1	41445001	41446237	1237	51.06	20.60587	4.40112	17.46489	C694PACXX_7_7107.sorted.filtered_peak_651
chr1	41826643	41827222	580	36.96	14.00742	4.18655	11.00943	C694PACXX_7_7107.sorted.filtered_peak_652
chr1	42039784	42040295	512	19.04	5.90183	3.06150	3.31694	C694PACXX_7_7107.sorted.filtered_peak_653
chr1	42127528	42128228	701	23.25	5.93783	2.75908	3.38550	C694PACXX_7_7107.sorted.filtered_peak_654
chr1	42139057	42139553	497	21.13	5.69577	2.83956	3.12499	C694PACXX_7_7107.sorted.filtered_peak_655
chr1	42149477	42150242	766	21.10	4.71757	2.51450	2.22260	C694PACXX_7_7107.sorted.filtered_peak_656
chr1	42216915	42217208	294	19.48	5.66671	2.95388	3.08709	C694PACXX_7_7107.sorted.filtered_peak_657
chr1	42257399	42257796	398	15.03	4.67028	2.87585	2.19180	C694PACXX_7_7107.sorted.filtered_peak_658
chr1	42328652	42328929	278	15.61	4.03084	2.55849	1.63092	C694PACXX_7_7107.sorted.filtered_peak_659
chr1	42356991	42357613	623	24.65	7.55461	3.24292	4.84566	C694PACXX_7_7107.sorted.filtered_peak_660
chr1	42363755	42364414	660	23.64	7.67303	3.31869	4.98154	C694PACXX_7_7107.sorted.filtered_peak_661
chr1	42385431	42386052	622	30.26	9.85230	3.53832	7.02574	C694PACXX_7_7107.sorted.filtered_peak_662
chr1	42501201	42501971	771	43.25	16.52645	4.30209	13.44390	C694PACXX_7_7107.sorted.filtered_peak_663
chr1	42639118	42639367	250	16.29	4.61110	2.75902	2.13997	C694PACXX_7_7107.sorted.filtered_peak_664
chr1	42800323	42801384	1062	35.53	13.16595	3.97243	10.22129	C694PACXX_7_7107.sorted.filtered_peak_665
chr1	42921618	42922798	1181	33.18	12.11843	3.89286	9.21467	C694PACXX_7_7107.sorted.filtered_peak_666
chr1	42928437	42929246	810	35.29	15.62277	4.60346	12.61737	C694PACXX_7_7107.sorted.filtered_peak_667
chr1	43123677	43124406	730	35.05	14.29985	4.26390	11.33877	C694PACXX_7_7107.sorted.filtered_peak_668
chr1	43147638	43148120	483	47.19	20.15937	4.75590	16.97595	C694PACXX_7_7107.sorted.filtered_peak_669
chr1	43148638	43148947	310	23.84	4.76618	2.40532	2.26751	C694PACXX_7_7107.sorted.filtered_peak_670
chr1	43232502	43233349	848	59.29	29.31841	5.53907	25.87529	C694PACXX_7_7107.sorted.filtered_peak_671
chr1	43282326	43283386	1061	50.85	23.09750	4.80644	19.88078	C694PACXX_7_7107.sorted.filtered_peak_672
chr1	43311946	43312382	437	41.29	18.52296	4.89402	15.39008	C694PACXX_7_7107.sorted.filtered_peak_673
chr1	43389695	43390477	783	35.49	12.14689	3.79600	9.22215	C694PACXX_7_7107.sorted.filtered_peak_674
chr1	43397482	43398152	671	35.35	11.30962	3.55322	8.42891	C694PACXX_7_7107.sorted.filtered_peak_675
chr1	43423580	43424938	1359	39.03	12.04208	3.41357	9.16221	C694PACXX_7_7107.sorted.filtered_peak_676
chr1	43539164	43539795	632	15.72	4.97194	2.94351	2.47709	C694PACXX_7_7107.sorted.filtered_peak_677
chr1	43637787	43638417	631	39.75	18.38724	5.01595	15.26479	C694PACXX_7_7107.sorted.filtered_peak_678
chr1	43814635	43815510	876	23.24	7.41085	3.25496	4.73919	C694PACXX_7_7107.sorted.filtered_peak_679
chr1	43823855	43824780	926	32.67	13.13571	4.05429	10.26022	C694PACXX_7_7107.sorted.filtered_peak_680
chr1	43833329	43834252	924	38.86	13.62105	3.91566	10.64172	C694PACXX_7_7107.sorted.filtered_peak_681
chr1	43855336	43855829	494	28.57	11.80434	4.17678	8.94314	C694PACXX_7_7107.sorted.filtered_peak_682
chr1	43919579	43919835	257	18.04	4.57726	2.63412	2.10004	C694PACXX_7_7107.sorted.filtered_peak_683
chr1	44031512	44031855	344	14.94	4.01960	2.60282	1.61140	C694PACXX_7_7107.sorted.filtered_peak_684
chr1	44115387	44116267	881	76.26	38.69589	6.10538	34.94748	C694PACXX_7_7107.sorted.filtered_peak_685
chr1	44172873	44173574	702	25.69	7.63731	3.19551	4.92387	C694PACXX_7_7107.sorted.filtered_peak_686
chr1	44412039	44412758	720	51.28	23.55238	5.21758	20.25924	C694PACXX_7_7107.sorted.filtered_peak_687
chr1	44435190	44435827	638	32.26	9.88815	3.29782	7.11370	C694PACXX_7_7107.sorted.filtered_peak_688
chr1	44440135	44440949	815	33.64	8.93574	3.01570	6.19455	C694PACXX_7_7107.sorted.filtered_peak_689
chr1	44456911	44457592	682	17.45	4.49300	2.63052	2.03621	C694PACXX_7_7107.sorted.filtered_peak_690
chr1	44471343	44471818	476	14.98	4.94964	3.00985	2.44068	C694PACXX_7_7107.sorted.filtered_peak_691
chr1	44495578	44496200	623	36.86	13.38519	4.03056	10.40993	C694PACXX_7_7107.sorted.filtered_peak_692
chr1	44678755	44679460	706	23.94	7.19709	3.14070	4.53091	C694PACXX_7_7107.sorted.filtered_peak_693
chr1	44820554	44821605	1052	29.37	11.01660	3.72052	8.21952	C694PACXX_7_7107.sorted.filtered_peak_694
chr1	45097214	45098442	1229	29.81	9.57822	3.44981	6.78997	C694PACXX_7_7107.sorted.filtered_peak_695
chr1	45118386	45118801	416	18.19	4.98231	2.77498	2.47078	C694PACXX_7_7107.sorted.filtered_peak_696
chr1	45139483	45140508	1026	68.82	32.14717	5.19749	28.64978	C694PACXX_7_7107.sorted.filtered_peak_697
chr1	45180533	45180941	409	15.70	5.30737	3.10850	2.76124	C694PACXX_7_7107.sorted.filtered_peak_698
chr1	45187101	45187914	814	39.83	15.31604	4.26023	12.27650	C694PACXX_7_7107.sorted.filtered_peak_699
chr1	45196128	45197249	1122	43.89	16.70837	4.31848	13.61302	C694PACXX_7_7107.sorted.filtered_peak_700
chr1	45205044	45205823	780	26.89	11.42123	4.18067	8.57254	C694PACXX_7_7107.sorted.filtered_peak_701
chr1	45240819	45241766	948	30.98	12.65982	4.16476	9.76295	C694PACXX_7_7107.sorted.filtered_peak_702
chr1	45251846	45252426	581	19.02	4.99731	2.71632	2.49664	C694PACXX_7_7107.sorted.filtered_peak_703
chr1	45259361	45259610	250	14.26	4.80756	3.01823	2.29771	C694PACXX_7_7107.sorted.filtered_peak_704
chr1	45265388	45266400	1013	57.57	23.24846	4.57706	19.99103	C694PACXX_7_7107.sorted.filtered_peak_705
chr1	45273090	45273831	742	38.16	7.17915	2.48849	4.50537	C694PACXX_7_7107.sorted.filtered_peak_706
chr1	45274986	45275660	675	38.57	7.41161	2.49446	4.75044	C694PACXX_7_7107.sorted.filtered_peak_707
chr1	45279370	45279654	285	27.29	6.61802	2.79279	3.96821	C694PACXX_7_7107.sorted.filtered_peak_708
chr1	45284936	45286203	1268	39.23	14.81942	4.03299	11.84680	C694PACXX_7_7107.sorted.filtered_peak_709
chr1	45301534	45301846	313	14.34	4.86203	3.03561	2.34662	C694PACXX_7_7107.sorted.filtered_peak_710
chr1	45451953	45452530	578	32.91	16.61546	5.37062	13.53347	C694PACXX_7_7107.sorted.filtered_peak_711
chr1	45476878	45477232	355	29.00	7.55210	2.95643	4.85269	C694PACXX_7_7107.sorted.filtered_peak_712
chr1	45477421	45477978	558	31.16	8.82148	3.15766	6.06438	C694PACXX_7_7107.sorted.filtered_peak_713
chr1	45671913	45672339	427	17.22	4.36562	2.59968	1.91285	C694PACXX_7_7107.sorted.filtered_peak_714
chr1	45769141	45769938	798	58.29	26.36432	5.24577	22.97680	C694PACXX_7_7107.sorted.filtered_peak_715
chr1	45805239	45806269	1031	38.50	14.33761	4.04115	11.35045	C694PACXX_7_7107.sorted.filtered_peak_716
chr1	45956375	45957348	974	50.05	20.49118	4.45876	17.31922	C694PACXX_7_7107.sorted.filtered_peak_717
chr1	45965479	45966239	761	50.35	25.52364	5.59465	22.19091	C694PACXX_7_7107.sorted.filtered_peak_718
chr1	45987085	45988131	1047	25.53	8.65671	3.43760	5.93309	C694PACXX_7_7107.sorted.filtered_peak_719
chr1	46009354	46009895	542	16.01	5.81120	3.28853	3.24130	C694PACXX_7_7107.sorted.filtered_peak_720
chr1	46016266	46016835	570	36.20	18.40132	5.62669	15.23997	C694PACXX_7_7107.sorted.filtered_peak_721
chr1	46035627	46036042	416	14.65	5.06211	3.09574	2.53402	C694PACXX_7_7107.sorted.filtered_peak_722
chr1	46048974	46049874	901	49.38	17.98151	4.08640	14.86574	C694PACXX_7_7107.sorted.filtered_peak_723
chr1	46050114	46050768	655	37.99	10.61050	3.16745	7.80366	C694PACXX_7_7107.sorted.filtered_peak_724
chr1	46151859	46153162	1304	60.79	20.81433	3.99787	17.60477	C694PACXX_7_7107.sorted.filtered_peak_725
chr1	46153516	46153990	475	32.30	4.91745	2.16740	2.41430	C694PACXX_7_7107.sorted.filtered_peak_726
chr1	46215936	46216718	783	32.56	12.50296	4.02017	9.59385	C694PACXX_7_7107.sorted.filtered_peak_727
chr1	46268859	46269384	526	29.07	11.49051	4.09087	8.61449	C694PACXX_7_7107.sorted.filtered_peak_728
chr1	46502564	46503041	478	19.98	6.01647	3.02417	3.43441	C694PACXX_7_7107.sorted.filtered_peak_729
chr1	46528363	46528635	273	14.99	4.90647	2.98748	2.40306	C694PACXX_7_7107.sorted.filtered_peak_730
chr1	46598224	46599175	952	33.21	11.03012	3.63558	8.15819	C694PACXX_7_7107.sorted.filtered_peak_731
chr1	46632577	46633057	481	18.15	5.99714	3.18577	3.39575	C694PACXX_7_7107.sorted.filtered_peak_732
chr1	46663908	46664615	708	22.04	7.29107	3.36280	4.59395	C694PACXX_7_7107.sorted.filtered_peak_733
chr1	46712892	46713588	697	46.71	21.75956	5.10406	18.53688	C694PACXX_7_7107.sorted.filtered_peak_734
chr1	46768395	46769447	1053	49.66	21.84321	4.74593	18.65363	C694PACXX_7_7107.sorted.filtered_peak_735
chr1	46806165	46806974	810	26.84	10.30802	3.94842	7.47334	C694PACXX_7_7107.sorted.filtered_peak_736
chr1	46988018	46988433	416	15.11	3.77074	2.48400	1.39934	C694PACXX_7_7107.sorted.filtered_peak_737
chr1	46998597	46998976	380	19.78	5.46891	2.84265	2.91889	C694PACXX_7_7107.sorted.filtered_peak_738
chr1	47015342	47015636	295	16.93	5.80766	3.20802	3.22462	C694PACXX_7_7107.sorted.filtered_peak_739
chr1	47047282	47047869	588	24.96	8.55319	3.53421	5.80071	C694PACXX_7_7107.sorted.filtered_peak_740
chr1	47069570	47070245	676	40.30	16.92363	4.40845	13.89273	C694PACXX_7_7107.sorted.filtered_peak_741
chr1	47081953	47082656	704	22.47	6.06502	2.89202	3.45298	C694PACXX_7_7107.sorted.filtered_peak_742
chr1	47133951	47134345	395	16.15	3.75426	2.41550	1.38846	C694PACXX_7_7107.sorted.filtered_peak_743
chr1	47184630	47185231	602	52.64	25.22590	5.43575	21.87851	C694PACXX_7_7107.sorted.filtered_peak_744
chr1	47190944	47191221	278	20.20	7.60646	3.65521	4.89529	C694PACXX_7_7107.sorted.filtered_peak_745
chr1	47644705	47645317	613	18.72	4.94191	2.71903	2.43582	C694PACXX_7_7107.sorted.filtered_peak_746
chr1	47658593	47658877	285	15.12	4.02994	2.59258	1.63378	C694PACXX_7_7107.sorted.filtered_peak_747
chr1	47779669	47780470	802	61.03	33.97776	6.18579	30.43276	C694PACXX_7_7107.sorted.filtered_peak_748
chr1	47799175	47800399	1225	35.48	13.25318	4.07406	10.29383	C694PACXX_7_7107.sorted.filtered_peak_749
chr1	47902969	47903908	940	41.77	13.36461	3.54975	10.43297	C694PACXX_7_7107.sorted.filtered_peak_750
chr1	48191969	48192335	367	16.91	5.22830	2.96962	2.68897	C694PACXX_7_7107.sorted.filtered_peak_751
chr1	48463161	48463590	430	14.41	4.10365	2.67262	1.69731	C694PACXX_7_7107.sorted.filtered_peak_752
chr1	48559420	48559679	260	15.82	5.80031	3.32665	3.20603	C694PACXX_7_7107.sorted.filtered_peak_753
chr1	48667873	48668144	272	18.21	5.88614	3.12210	3.30683	C694PACXX_7_7107.sorted.filtered_peak_754
chr1	48937599	48938092	494	24.34	9.67231	3.97871	6.86483	C694PACXX_7_7107.sorted.filtered_peak_755
chr1	51190430	51190863	434	12.98	4.05678	2.76614	1.63351	C694PACXX_7_7107.sorted.filtered_peak_756
chr1	51339104	51339851	748	16.58	5.56570	3.12179	3.01620	C694PACXX_7_7107.sorted.filtered_peak_757
chr1	51425310	51426434	1125	37.50	16.26561	4.38142	13.27988	C694PACXX_7_7107.sorted.filtered_peak_758
chr1	51433761	51435330	1570	27.04	7.29519	2.94782	4.64074	C694PACXX_7_7107.sorted.filtered_peak_759
chr1	51664190	51664439	250	13.05	4.09396	2.77900	1.66534	C694PACXX_7_7107.sorted.filtered_peak_760
chr1	51701668	51702625	958	29.79	10.55486	3.68179	7.73496	C694PACXX_7_7107.sorted.filtered_peak_761
chr1	51762546	51762816	271	15.39	4.30086	2.69073	1.85715	C694PACXX_7_7107.sorted.filtered_peak_762
chr1	51899189	51899749	561	17.19	5.31000	2.97033	2.77069	C694PACXX_7_7107.sorted.filtered_peak_763
chr1	51983880	51984207	328	22.46	3.75655	2.14657	1.38351	C694PACXX_7_7107.sorted.filtered_peak_764
chr1	51984825	51985259	435	27.10	5.87689	2.58289	3.28755	C694PACXX_7_7107.sorted.filtered_peak_765
chr1	52000268	52001012	745	16.13	5.04572	2.95161	2.53336	C694PACXX_7_7107.sorted.filtered_peak_766
chr1	52035146	52035532	387	16.56	5.26254	3.00822	2.72640	C694PACXX_7_7107.sorted.filtered_peak_767
chr1	52082511	52083200	690	34.01	15.28695	4.77446	12.25361	C694PACXX_7_7107.sorted.filtered_peak_768
chr1	52195135	52195747	613	36.62	14.72212	4.24419	11.74178	C694PACXX_7_7107.sorted.filtered_peak_769
chr1	52344089	52345066	978	62.51	28.42301	4.99826	25.02413	C694PACXX_7_7107.sorted.filtered_peak_770
chr1	52362572	52362892	321	12.74	3.92087	2.71868	1.51634	C694PACXX_7_7107.sorted.filtered_peak_771
chr1	52456285	52456607	323	16.38	5.12976	2.97796	2.59628	C694PACXX_7_7107.sorted.filtered_peak_772
chr1	52468052	52468301	250	15.61	5.47255	3.18330	2.92501	C694PACXX_7_7107.sorted.filtered_peak_773
chr1	52498999	52499675	677	24.07	8.68053	3.65749	5.92103	C694PACXX_7_7107.sorted.filtered_peak_774
chr1	52520839	52521139	301	24.61	5.32782	2.54069	2.77751	C694PACXX_7_7107.sorted.filtered_peak_775
chr1	52521660	52522632	973	31.60	9.32970	3.26084	6.54839	C694PACXX_7_7107.sorted.filtered_peak_776
chr1	52831340	52832480	1141	59.69	25.17236	4.49771	21.88972	C694PACXX_7_7107.sorted.filtered_peak_777
chr1	52869378	52870749	1372	34.83	12.03008	3.60649	9.16565	C694PACXX_7_7107.sorted.filtered_peak_778
chr1	52889573	52890472	900	16.58	5.13901	2.95214	2.61556	C694PACXX_7_7107.sorted.filtered_peak_779
chr1	53018411	53019416	1006	29.20	9.16143	3.37481	6.38515	C694PACXX_7_7107.sorted.filtered_peak_780
chr1	53067873	53068122	250	15.71	3.98583	2.53748	1.58020	C694PACXX_7_7107.sorted.filtered_peak_781
chr1	53102681	53103397	717	26.46	7.52939	3.07910	4.83978	C694PACXX_7_7107.sorted.filtered_peak_782
chr1	53151873	53152131	259	17.37	6.82419	3.63357	4.15336	C694PACXX_7_7107.sorted.filtered_peak_783
chr1	53168583	53169296	714	32.18	13.57173	4.50958	10.58608	C694PACXX_7_7107.sorted.filtered_peak_784
chr1	53191870	53192565	696	32.16	14.70307	4.76968	11.70135	C694PACXX_7_7107.sorted.filtered_peak_785
chr1	53308202	53308661	460	14.65	4.81203	2.97765	2.31937	C694PACXX_7_7107.sorted.filtered_peak_786
chr1	53387241	53387598	358	18.84	6.40342	3.28299	3.77536	C694PACXX_7_7107.sorted.filtered_peak_787
chr1	53392945	53393672	728	16.20	4.78953	2.83926	2.29240	C694PACXX_7_7107.sorted.filtered_peak_788
chr1	53480405	53480902	498	21.82	8.50231	3.80949	5.75486	C694PACXX_7_7107.sorted.filtered_peak_789
chr1	53647551	53647907	357	14.80	3.93637	2.57433	1.53915	C694PACXX_7_7107.sorted.filtered_peak_790
chr1	53662027	53663154	1128	28.89	9.95364	3.46126	7.21532	C694PACXX_7_7107.sorted.filtered_peak_791
chr1	53685755	53686519	765	52.26	23.98298	5.28421	20.66387	C694PACXX_7_7107.sorted.filtered_peak_792
chr1	53703863	53704591	729	33.57	14.27925	4.46802	11.29785	C694PACXX_7_7107.sorted.filtered_peak_793
chr1	53743893	53744218	326	16.84	5.19480	2.97251	2.64634	C694PACXX_7_7107.sorted.filtered_peak_794
chr1	53791540	53792406	867	34.14	8.23468	2.88334	5.49074	C694PACXX_7_7107.sorted.filtered_peak_795
chr1	53793656	53794060	405	34.65	8.49391	2.90259	5.74838	C694PACXX_7_7107.sorted.filtered_peak_796
chr1	53878676	53879060	385	21.25	5.47976	2.76932	2.91461	C694PACXX_7_7107.sorted.filtered_peak_797
chr1	53879283	53879628	346	19.47	4.77554	2.61277	2.28572	C694PACXX_7_7107.sorted.filtered_peak_798
chr1	54019693	54020066	374	14.34	4.07743	2.66621	1.67445	C694PACXX_7_7107.sorted.filtered_peak_799
chr1	54231377	54231783	407	22.09	6.14628	2.93453	3.54060	C694PACXX_7_7107.sorted.filtered_peak_800
chr1	54303668	54304521	854	48.99	23.23680	5.26944	19.96870	C694PACXX_7_7107.sorted.filtered_peak_801
chr1	54355197	54356011	815	27.56	9.85485	3.67052	7.06061	C694PACXX_7_7107.sorted.filtered_peak_802
chr1	54411179	54412368	1190	74.44	29.20611	4.64290	25.72970	C694PACXX_7_7107.sorted.filtered_peak_803
chr1	54518707	54519485	779	66.69	33.27642	5.70120	29.71500	C694PACXX_7_7107.sorted.filtered_peak_804
chr1	54665436	54666394	959	25.80	10.04199	3.84322	7.26865	C694PACXX_7_7107.sorted.filtered_peak_805
chr1	54872003	54872259	257	30.34	7.24550	2.79206	4.57346	C694PACXX_7_7107.sorted.filtered_peak_806
chr1	54873034	54873490	457	28.95	6.50186	2.65433	3.88702	C694PACXX_7_7107.sorted.filtered_peak_807
chr1	54953734	54954239	506	19.76	4.05410	2.34480	1.65216	C694PACXX_7_7107.sorted.filtered_peak_808
chr1	54954892	54955574	683	19.32	3.93453	2.32614	1.54436	C694PACXX_7_7107.sorted.filtered_peak_809
chr1	55181103	55181856	754	23.70	8.62871	3.59313	5.91021	C694PACXX_7_7107.sorted.filtered_peak_810
chr1	55230071	55230794	724	58.59	29.04978	5.50565	25.62361	C694PACXX_7_7107.sorted.filtered_peak_811
chr1	55266853	55267426	574	20.66	5.60404	2.85123	3.02675	C694PACXX_7_7107.sorted.filtered_peak_812
chr1	55272983	55273475	493	21.17	5.83164	2.89767	3.23490	C694PACXX_7_7107.sorted.filtered_peak_813
chr1	55278937	55279219	283	17.84	4.29584	2.53667	1.85341	C694PACXX_7_7107.sorted.filtered_peak_814
chr1	55352528	55353219	692	19.83	5.38531	2.81601	2.83657	C694PACXX_7_7107.sorted.filtered_peak_815
chr1	55416438	55416696	259	14.31	4.46606	2.85202	1.99857	C694PACXX_7_7107.sorted.filtered_peak_816
chr1	55431367	55431796	430	13.30	4.05787	2.73935	1.65194	C694PACXX_7_7107.sorted.filtered_peak_817
chr1	55461523	55462302	780	20.70	5.55542	2.81443	2.99431	C694PACXX_7_7107.sorted.filtered_peak_818
chr1	55593677	55593926	250	15.42	4.29212	2.68527	1.84859	C694PACXX_7_7107.sorted.filtered_peak_819
chr1	55680562	55681396	835	28.73	8.25525	3.14691	5.52674	C694PACXX_7_7107.sorted.filtered_peak_820
chr1	55743202	55743497	296	16.57	5.48834	3.09754	2.94593	C694PACXX_7_7107.sorted.filtered_peak_821
chr1	55929938	55930213	276	12.61	3.84397	2.69305	1.44743	C694PACXX_7_7107.sorted.filtered_peak_822
chr1	57773080	57773486	407	23.89	8.56689	3.63507	5.80990	C694PACXX_7_7107.sorted.filtered_peak_823
chr1	59011776	59012877	1102	35.52	12.58111	3.82823	9.65855	C694PACXX_7_7107.sorted.filtered_peak_824
chr1	59165166	59165969	804	21.71	7.98057	3.62570	5.26152	C694PACXX_7_7107.sorted.filtered_peak_825
chr1	59183813	59184385	573	19.44	6.55944	3.28381	3.92286	C694PACXX_7_7107.sorted.filtered_peak_826
chr1	59205674	59205937	264	17.34	5.25313	2.95163	2.71060	C694PACXX_7_7107.sorted.filtered_peak_827
chr1	59220569	59221046	478	22.96	6.43522	2.95243	3.82731	C694PACXX_7_7107.sorted.filtered_peak_828
chr1	59221235	59221575	341	24.33	7.26818	3.16053	4.58198	C694PACXX_7_7107.sorted.filtered_peak_829
chr1	59249408	59250364	957	74.32	27.52397	4.21263	24.14274	C694PACXX_7_7107.sorted.filtered_peak_830
chr1	59281653	59282295	643	22.11	5.32794	2.65513	2.78996	C694PACXX_7_7107.sorted.filtered_peak_831
chr1	59369018	59369904	887	22.75	6.24587	2.92082	3.63611	C694PACXX_7_7107.sorted.filtered_peak_832
chr1	59388082	59388358	277	17.77	6.03843	3.24557	3.42749	C694PACXX_7_7107.sorted.filtered_peak_833
chr1	59395282	59395532	251	15.38	4.04344	2.58075	1.64306	C694PACXX_7_7107.sorted.filtered_peak_834
chr1	59407401	59408031	631	28.05	9.71660	3.67719	6.89616	C694PACXX_7_7107.sorted.filtered_peak_835
chr1	59433971	59434513	543	18.22	5.21521	2.86052	2.68101	C694PACXX_7_7107.sorted.filtered_peak_836
chr1	59484121	59484428	308	20.06	4.87496	2.61985	2.37593	C694PACXX_7_7107.sorted.filtered_peak_837
chr1	59485914	59486391	478	21.29	5.62670	2.80256	3.06628	C694PACXX_7_7107.sorted.filtered_peak_838
chr1	59512465	59512752	288	21.22	7.00679	3.32534	4.33075	C694PACXX_7_7107.sorted.filtered_peak_839
chr1	59612395	59612903	509	19.59	4.53372	2.52796	2.06073	C694PACXX_7_7107.sorted.filtered_peak_840
chr1	59762145	59762989	845	33.88	12.14574	3.75545	9.26900	C694PACXX_7_7107.sorted.filtered_peak_841
chr1	59942815	59943287	473	17.90	5.37642	2.96603	2.81180	C694PACXX_7_7107.sorted.filtered_peak_842
chr1	60010471	60010764	294	15.69	4.98686	2.96952	2.47219	C694PACXX_7_7107.sorted.filtered_peak_843
chr1	61508639	61508982	344	21.63	8.26221	3.75939	5.51264	C694PACXX_7_7107.sorted.filtered_peak_844
chr1	61515641	61516146	506	23.22	6.20578	2.89860	3.57980	C694PACXX_7_7107.sorted.filtered_peak_845
chr1	61542608	61543915	1308	30.49	8.12917	2.96971	5.42859	C694PACXX_7_7107.sorted.filtered_peak_846
chr1	61797945	61798194	250	12.55	3.81100	2.68078	1.42094	C694PACXX_7_7107.sorted.filtered_peak_847
chr1	61918896	61919339	444	19.15	6.61776	3.35930	3.96276	C694PACXX_7_7107.sorted.filtered_peak_848
chr1	62190324	62191246	923	26.52	11.55859	4.29279	8.70832	C694PACXX_7_7107.sorted.filtered_peak_849
chr1	62207596	62208378	783	19.07	6.73282	3.35326	4.11056	C694PACXX_7_7107.sorted.filtered_peak_850
chr1	62843941	62844221	281	13.41	4.30939	2.84999	1.85865	C694PACXX_7_7107.sorted.filtered_peak_851
chr1	62901776	62902822	1047	75.74	32.91174	5.08154	29.33235	C694PACXX_7_7107.sorted.filtered_peak_852
chr1	63153884	63154323	440	15.62	4.13386	2.60613	1.71322	C694PACXX_7_7107.sorted.filtered_peak_853
chr1	63249326	63250182	857	35.82	14.65756	4.36673	11.67414	C694PACXX_7_7107.sorted.filtered_peak_854
chr1	63529305	63529554	250	14.31	4.85340	3.02816	2.34708	C694PACXX_7_7107.sorted.filtered_peak_855
chr1	63832845	63833988	1144	30.49	11.40391	3.80239	8.56634	C694PACXX_7_7107.sorted.filtered_peak_856
chr1	63988429	63989670	1242	30.33	10.72906	3.71364	7.89385	C694PACXX_7_7107.sorted.filtered_peak_857
chr1	64059141	64060246	1106	25.09	7.85491	3.22616	5.17070	C694PACXX_7_7107.sorted.filtered_peak_858
chr1	64116884	64117206	323	15.62	5.25946	3.09319	2.71854	C694PACXX_7_7107.sorted.filtered_peak_859
chr1	64602730	64603049	320	13.23	3.38486	2.42667	1.09628	C694PACXX_7_7107.sorted.filtered_peak_860
chr1	65292616	65293011	396	22.68	7.26178	3.28114	4.57448	C694PACXX_7_7107.sorted.filtered_peak_861
chr1	65329707	65330182	476	17.43	5.40052	2.99338	2.85270	C694PACXX_7_7107.sorted.filtered_peak_862
chr1	65422525	65422783	259	16.45	4.23860	2.59888	1.79927	C694PACXX_7_7107.sorted.filtered_peak_863
chr1	65431617	65432608	992	39.85	13.89320	3.80523	10.94306	C694PACXX_7_7107.sorted.filtered_peak_864
chr1	65468161	65468786	626	16.33	4.73772	2.80764	2.24963	C694PACXX_7_7107.sorted.filtered_peak_865
chr1	65532400	65532757	358	20.86	4.63470	2.49748	2.15486	C694PACXX_7_7107.sorted.filtered_peak_866
chr1	65533094	65533529	436	21.11	4.97299	2.59299	2.46431	C694PACXX_7_7107.sorted.filtered_peak_867
chr1	65613169	65613611	443	17.14	4.39276	2.60962	1.94841	C694PACXX_7_7107.sorted.filtered_peak_868
chr1	65719641	65720710	1070	18.86	5.30755	2.85128	2.76516	C694PACXX_7_7107.sorted.filtered_peak_869
chr1	65885544	65886603	1060	56.00	23.31566	4.63346	20.04112	C694PACXX_7_7107.sorted.filtered_peak_870
chr1	66153240	66154094	855	18.66	6.38378	3.29208	3.76044	C694PACXX_7_7107.sorted.filtered_peak_871
chr1	66258695	66258962	268	23.91	8.09435	3.49028	5.35293	C694PACXX_7_7107.sorted.filtered_peak_872
chr1	66277735	66278142	408	28.96	9.57148	3.53423	6.76807	C694PACXX_7_7107.sorted.filtered_peak_873
chr1	66295973	66296517	545	25.89	8.40066	3.40797	5.65396	C694PACXX_7_7107.sorted.filtered_peak_874
chr1	66332139	66332466	328	14.19	4.49593	2.87560	2.02868	C694PACXX_7_7107.sorted.filtered_peak_875
chr1	66648250	66648820	571	15.31	4.24927	2.67535	1.81319	C694PACXX_7_7107.sorted.filtered_peak_876
chr1	66680658	66680910	253	17.22	5.43900	3.04200	2.87113	C694PACXX_7_7107.sorted.filtered_peak_877
chr1	66741775	66742227	453	26.07	7.84053	3.21635	5.12456	C694PACXX_7_7107.sorted.filtered_peak_878
chr1	66747990	66748382	393	16.94	4.39839	2.61968	1.96525	C694PACXX_7_7107.sorted.filtered_peak_879
chr1	66782372	66782696	325	12.46	3.69740	2.63114	1.35098	C694PACXX_7_7107.sorted.filtered_peak_880
chr1	66796463	66796768	306	27.78	5.87701	2.54792	3.29843	C694PACXX_7_7107.sorted.filtered_peak_881
chr1	66801541	66802151	611	34.13	8.51181	2.93397	5.76322	C694PACXX_7_7107.sorted.filtered_peak_882
chr1	66815957	66816310	354	21.49	4.57332	2.44554	2.09892	C694PACXX_7_7107.sorted.filtered_peak_883
chr1	66868006	66868376	371	14.52	4.02155	2.63250	1.61240	C694PACXX_7_7107.sorted.filtered_peak_884
chr1	66911149	66911663	515	18.89	5.07607	2.76421	2.55089	C694PACXX_7_7107.sorted.filtered_peak_885
chr1	66912068	66912375	308	21.08	6.00031	2.96468	3.39469	C694PACXX_7_7107.sorted.filtered_peak_886
chr1	67230548	67230914	367	14.69	4.35537	2.76831	1.90836	C694PACXX_7_7107.sorted.filtered_peak_887
chr1	67235311	67235619	309	16.84	4.48899	2.66919	2.02705	C694PACXX_7_7107.sorted.filtered_peak_888
chr1	67390363	67391262	900	64.75	26.47811	4.67894	23.11841	C694PACXX_7_7107.sorted.filtered_peak_889
chr1	67395536	67396455	920	40.25	11.05555	3.13039	8.22626	C694PACXX_7_7107.sorted.filtered_peak_890
chr1	67519249	67520362	1114	22.65	6.51445	3.01510	3.88210	C694PACXX_7_7107.sorted.filtered_peak_891
chr1	67636560	67637152	593	20.51	5.87406	2.93825	3.29402	C694PACXX_7_7107.sorted.filtered_peak_892
chr1	67660034	67660598	565	29.65	11.88618	4.14336	8.99906	C694PACXX_7_7107.sorted.filtered_peak_893
chr1	67730634	67730956	323	15.26	5.23621	3.10487	2.71293	C694PACXX_7_7107.sorted.filtered_peak_894
chr1	67760986	67761240	255	14.28	4.79286	2.99333	2.31407	C694PACXX_7_7107.sorted.filtered_peak_895
chr1	67772893	67773150	258	19.78	4.57813	2.53492	2.09823	C694PACXX_7_7107.sorted.filtered_peak_896
chr1	67798579	67799266	688	29.69	9.00955	3.27021	6.26557	C694PACXX_7_7107.sorted.filtered_peak_897
chr1	67895991	67896892	902	44.29	15.97806	4.01988	12.93069	C694PACXX_7_7107.sorted.filtered_peak_898
chr1	67966158	67966594	437	15.34	5.32327	3.14516	2.78771	C694PACXX_7_7107.sorted.filtered_peak_899
chr1	68140176	68140794	619	16.01	4.90956	2.89950	2.41148	C694PACXX_7_7107.sorted.filtered_peak_900
chr1	68150394	68151719	1326	37.73	11.63371	3.31436	8.80453	C694PACXX_7_7107.sorted.filtered_peak_901
chr1	68962656	68963098	443	21.50	6.53038	3.10606	3.89774	C694PACXX_7_7107.sorted.filtered_peak_902
chr1	70670921	70671733	813	38.41	15.82212	4.32931	12.80126	C694PACXX_7_7107.sorted.filtered_peak_903
chr1	70686845	70687527	683	32.05	11.94965	3.89436	9.06973	C694PACXX_7_7107.sorted.filtered_peak_904
chr1	70819850	70820862	1013	36.76	15.14240	4.40368	12.12918	C694PACXX_7_7107.sorted.filtered_peak_905
chr1	70876264	70877332	1069	40.86	16.70250	4.46003	13.63645	C694PACXX_7_7107.sorted.filtered_peak_906
chr1	71151090	71151521	432	14.96	4.14364	2.65799	1.71004	C694PACXX_7_7107.sorted.filtered_peak_907
chr1	71224231	71224480	250	14.35	3.84522	2.56639	1.45541	C694PACXX_7_7107.sorted.filtered_peak_908
chr1	71375833	71376175	343	19.18	5.68371	2.97792	3.10384	C694PACXX_7_7107.sorted.filtered_peak_909
chr1	71476660	71476909	250	13.12	3.98966	2.71827	1.60196	C694PACXX_7_7107.sorted.filtered_peak_910
chr1	71513089	71513520	432	18.46	5.11472	2.81313	2.58241	C694PACXX_7_7107.sorted.filtered_peak_911
chr1	71546520	71547316	797	50.02	23.70725	5.37755	20.41005	C694PACXX_7_7107.sorted.filtered_peak_912
chr1	72182524	72182773	250	12.83	3.97558	2.73606	1.56682	C694PACXX_7_7107.sorted.filtered_peak_913
chr1	72324915	72325270	356	12.39	3.71872	2.64689	1.34812	C694PACXX_7_7107.sorted.filtered_peak_914
chr1	74663395	74664373	979	31.39	11.97223	3.79848	9.13947	C694PACXX_7_7107.sorted.filtered_peak_915
chr1	75198535	75199716	1182	25.42	7.19303	3.04563	4.52295	C694PACXX_7_7107.sorted.filtered_peak_916
chr1	76189902	76190825	924	22.74	6.96695	3.15961	4.30966	C694PACXX_7_7107.sorted.filtered_peak_917
chr1	76251602	76252463	862	24.18	8.81350	3.60971	6.07721	C694PACXX_7_7107.sorted.filtered_peak_918
chr1	76489263	76489655	393	15.42	4.24662	2.66889	1.80648	C694PACXX_7_7107.sorted.filtered_peak_919
chr1	76540147	76540545	399	17.74	5.10828	2.86047	2.57480	C694PACXX_7_7107.sorted.filtered_peak_920
chr1	76619935	76620651	717	23.05	7.38307	3.28394	4.69683	C694PACXX_7_7107.sorted.filtered_peak_921
chr1	77684715	77685307	593	23.11	8.76730	3.78450	6.00076	C694PACXX_7_7107.sorted.filtered_peak_922
chr1	78147985	78149567	1583	49.94	16.42284	3.74979	13.37204	C694PACXX_7_7107.sorted.filtered_peak_923
chr1	78224854	78225929	1076	25.65	7.77097	3.20956	5.06427	C694PACXX_7_7107.sorted.filtered_peak_924
chr1	78245060	78245639	580	22.70	7.74207	3.44548	5.03282	C694PACXX_7_7107.sorted.filtered_peak_925
chr1	78443963	78445379	1417	44.67	16.52737	3.97163	13.48966	C694PACXX_7_7107.sorted.filtered_peak_926
chr1	78469963	78470790	828	31.55	10.58160	3.61265	7.74103	C694PACXX_7_7107.sorted.filtered_peak_927
chr1	78579956	78580308	353	17.13	6.61706	3.56441	3.96713	C694PACXX_7_7107.sorted.filtered_peak_928
chr1	78864461	78864710	250	13.27	4.24215	2.82363	1.80566	C694PACXX_7_7107.sorted.filtered_peak_929
chr1	79083130	79083505	376	13.88	4.10161	2.71739	1.67408	C694PACXX_7_7107.sorted.filtered_peak_930
chr1	79506056	79506384	329	16.61	5.46303	3.09837	2.90422	C694PACXX_7_7107.sorted.filtered_peak_931
chr1	84464721	84465223	503	24.71	8.39227	3.52896	5.63329	C694PACXX_7_7107.sorted.filtered_peak_932
chr1	84543189	84544214	1026	20.52	5.99605	3.00493	3.38536	C694PACXX_7_7107.sorted.filtered_peak_933
chr1	84556508	84556908	401	12.22	3.52103	2.56107	1.20773	C694PACXX_7_7107.sorted.filtered_peak_934
chr1	84609748	84610197	450	25.25	8.34436	3.42670	5.60779	C694PACXX_7_7107.sorted.filtered_peak_935
chr1	84713122	84713408	287	15.04	4.95586	3.01053	2.44156	C694PACXX_7_7107.sorted.filtered_peak_936
chr1	84899231	84899741	511	17.67	4.43055	2.59261	1.97190	C694PACXX_7_7107.sorted.filtered_peak_937
chr1	84907934	84908402	469	22.07	10.55172	4.56486	7.71683	C694PACXX_7_7107.sorted.filtered_peak_938
chr1	84944793	84945459	667	22.11	7.53431	3.43135	4.83206	C694PACXX_7_7107.sorted.filtered_peak_939
chr1	84971533	84972551	1019	42.44	14.30805	3.71808	11.33160	C694PACXX_7_7107.sorted.filtered_peak_940
chr1	85039726	85040379	654	29.67	10.06317	3.57860	7.25798	C694PACXX_7_7107.sorted.filtered_peak_941
chr1	85086384	85087171	788	18.92	5.97665	3.10623	3.38097	C694PACXX_7_7107.sorted.filtered_peak_942
chr1	85155695	85156658	964	43.21	18.02767	4.30304	14.98691	C694PACXX_7_7107.sorted.filtered_peak_943
chr1	85237856	85238379	524	14.58	3.68501	2.47694	1.34291	C694PACXX_7_7107.sorted.filtered_peak_944
chr1	85328455	85328834	380	18.23	5.81090	3.08710	3.23755	C694PACXX_7_7107.sorted.filtered_peak_945
chr1	85401922	85402171	250	13.63	4.19001	2.77819	1.75920	C694PACXX_7_7107.sorted.filtered_peak_946
chr1	85410612	85411277	666	30.02	11.86403	4.16455	8.95712	C694PACXX_7_7107.sorted.filtered_peak_947
chr1	85462672	85462921	250	20.15	4.08584	2.34505	1.66641	C694PACXX_7_7107.sorted.filtered_peak_948
chr1	85493038	85493442	405	12.68	3.71815	2.62083	1.37356	C694PACXX_7_7107.sorted.filtered_peak_949
chr1	85527610	85528229	620	24.64	8.90966	3.65563	6.15139	C694PACXX_7_7107.sorted.filtered_peak_950
chr1	85544510	85544759	250	13.03	3.32599	2.41198	1.05246	C694PACXX_7_7107.sorted.filtered_peak_951
chr1	85666581	85667006	426	18.27	4.97197	2.76676	2.45901	C694PACXX_7_7107.sorted.filtered_peak_952
chr1	85725050	85725785	736	27.79	9.76053	3.63896	6.96812	C694PACXX_7_7107.sorted.filtered_peak_953
chr1	85741920	85742800	881	53.67	23.02691	4.63288	19.78908	C694PACXX_7_7107.sorted.filtered_peak_954
chr1	85763994	85764313	320	18.73	6.43227	3.31102	3.79851	C694PACXX_7_7107.sorted.filtered_peak_955
chr1	86173803	86174394	592	26.02	9.40135	3.68977	6.61918	C694PACXX_7_7107.sorted.filtered_peak_956
chr1	86846009	86846307	299	13.38	4.24047	2.82046	1.81151	C694PACXX_7_7107.sorted.filtered_peak_957
chr1	86854837	86855192	356	12.44	3.53014	2.54852	1.21426	C694PACXX_7_7107.sorted.filtered_peak_958
chr1	86861639	86862456	818	27.09	10.11408	3.78859	7.31877	C694PACXX_7_7107.sorted.filtered_peak_959
chr1	86965524	86965922	399	14.44	3.75639	2.51890	1.38295	C694PACXX_7_7107.sorted.filtered_peak_960
chr1	87169767	87170910	1144	40.53	14.32160	3.78083	11.37712	C694PACXX_7_7107.sorted.filtered_peak_961
chr1	87264746	87265032	287	14.85	5.19545	3.13595	2.65621	C694PACXX_7_7107.sorted.filtered_peak_962
chr1	87379678	87380516	839	69.44	32.22850	5.38098	28.67555	C694PACXX_7_7107.sorted.filtered_peak_963
chr1	87597497	87597828	332	18.09	5.48230	2.98774	2.91963	C694PACXX_7_7107.sorted.filtered_peak_964
chr1	87793914	87794705	792	37.49	10.01072	3.10272	7.20120	C694PACXX_7_7107.sorted.filtered_peak_965
chr1	87869955	87870475	521	20.64	6.75502	3.23812	4.12460	C694PACXX_7_7107.sorted.filtered_peak_966
chr1	87877894	87878193	300	13.77	4.30495	2.81819	1.86625	C694PACXX_7_7107.sorted.filtered_peak_967
chr1	87901324	87901599	276	15.34	5.53844	3.23272	2.98254	C694PACXX_7_7107.sorted.filtered_peak_968
chr1	87916434	87916781	348	14.80	4.39522	2.77925	1.94563	C694PACXX_7_7107.sorted.filtered_peak_969
chr1	89149435	89150730	1296	51.75	22.10880	4.40374	18.96465	C694PACXX_7_7107.sorted.filtered_peak_970
chr1	89356955	89357666	712	37.31	15.43245	4.37918	12.43021	C694PACXX_7_7107.sorted.filtered_peak_971
chr1	89449562	89449831	270	19.67	7.17672	3.51983	4.49667	C694PACXX_7_7107.sorted.filtered_peak_972
chr1	89457996	89458742	747	32.08	8.39968	3.01366	5.65109	C694PACXX_7_7107.sorted.filtered_peak_973
chr1	89488120	89488652	533	16.65	5.20643	2.96778	2.67996	C694PACXX_7_7107.sorted.filtered_peak_974
chr1	89530919	89531168	250	15.29	4.67031	2.86442	2.18460	C694PACXX_7_7107.sorted.filtered_peak_975
chr1	89535669	89535998	330	16.85	6.49048	3.52658	3.85199	C694PACXX_7_7107.sorted.filtered_peak_976
chr1	89591590	89591933	344	18.89	4.82646	2.67077	2.32885	C694PACXX_7_7107.sorted.filtered_peak_977
chr1	89740071	89740418	348	19.45	4.04608	2.36111	1.63808	C694PACXX_7_7107.sorted.filtered_peak_978
chr1	89752382	89753075	694	22.93	6.57135	2.99006	3.95746	C694PACXX_7_7107.sorted.filtered_peak_979
chr1	89776209	89776623	415	17.45	5.21434	2.91406	2.68778	C694PACXX_7_7107.sorted.filtered_peak_980
chr1	89823928	89824196	269	18.48	6.18744	3.25099	3.55974	C694PACXX_7_7107.sorted.filtered_peak_981
chr1	89828986	89829324	339	14.25	4.20969	2.73706	1.77699	C694PACXX_7_7107.sorted.filtered_peak_982
chr1	89948831	89949383	553	15.10	4.64324	2.85779	2.17415	C694PACXX_7_7107.sorted.filtered_peak_983
chr1	89989869	89990777	909	29.28	10.18344	3.56694	7.40911	C694PACXX_7_7107.sorted.filtered_peak_984
chr1	90011060	90011343	284	14.66	4.28927	2.73800	1.85828	C694PACXX_7_7107.sorted.filtered_peak_985
chr1	90098157	90099224	1068	36.74	10.51199	3.22032	7.69180	C694PACXX_7_7107.sorted.filtered_peak_986
chr1	90158374	90158641	268	15.43	4.66699	2.85360	2.18078	C694PACXX_7_7107.sorted.filtered_peak_987
chr1	90185035	90185469	435	21.73	5.06779	2.59278	2.55120	C694PACXX_7_7107.sorted.filtered_peak_988
chr1	90186964	90187331	368	21.64	4.63875	2.46218	2.15615	C694PACXX_7_7107.sorted.filtered_peak_989
chr1	90205183	90205432	250	19.31	5.20175	2.79204	2.65991	C694PACXX_7_7107.sorted.filtered_peak_990
chr1	90219624	90219873	250	13.57	4.39491	2.88204	1.92796	C694PACXX_7_7107.sorted.filtered_peak_991
chr1	90228361	90229075	715	20.31	6.24550	3.09601	3.62981	C694PACXX_7_7107.sorted.filtered_peak_992
chr1	90286327	90287399	1073	19.94	4.94400	2.64054	2.45228	C694PACXX_7_7107.sorted.filtered_peak_993
chr1	90308464	90309361	898	21.29	6.09927	2.92999	3.52783	C694PACXX_7_7107.sorted.filtered_peak_994
chr1	90336505	90336806	302	12.00	3.28396	2.45869	1.01874	C694PACXX_7_7107.sorted.filtered_peak_995
chr1	90460251	90461060	810	35.24	12.75155	3.84923	9.85573	C694PACXX_7_7107.sorted.filtered_peak_996
chr1	91317065	91317483	419	16.35	4.65328	2.77158	2.17891	C694PACXX_7_7107.sorted.filtered_peak_997
chr1	91487089	91488267	1179	34.69	12.48549	3.79107	9.60047	C694PACXX_7_7107.sorted.filtered_peak_998
chr1	91852678	91853235	558	230.39	193.90987	14.02837	188.07137	C694PACXX_7_7107.sorted.filtered_peak_999
chr1	91966079	91967154	1076	36.06	10.98635	3.36816	8.14855	C694PACXX_7_7107.sorted.filtered_peak_1000
chr1	92014489	92015215	727	25.22	6.50534	2.84875	3.87749	C694PACXX_7_7107.sorted.filtered_peak_1001
chr1	92021389	92022131	743	45.62	17.91952	4.30787	14.82661	C694PACXX_7_7107.sorted.filtered_peak_1002
chr1	92150282	92150625	344	17.40	5.33273	2.97770	2.78351	C694PACXX_7_7107.sorted.filtered_peak_1003
chr1	92163288	92163639	352	12.22	3.56365	2.58284	1.24443	C694PACXX_7_7107.sorted.filtered_peak_1004
chr1	92179032	92179455	424	19.22	5.79022	3.00991	3.21079	C694PACXX_7_7107.sorted.filtered_peak_1005
chr1	92269364	92270605	1242	25.74	7.07407	2.97321	4.41859	C694PACXX_7_7107.sorted.filtered_peak_1006
chr1	92342101	92342366	266	14.50	3.81133	2.54092	1.42701	C694PACXX_7_7107.sorted.filtered_peak_1007
chr1	92351408	92351876	469	21.36	5.81450	2.88167	3.21775	C694PACXX_7_7107.sorted.filtered_peak_1008
chr1	92392969	92393237	269	14.32	4.73577	2.97571	2.24459	C694PACXX_7_7107.sorted.filtered_peak_1009
chr1	92413964	92414851	888	17.78	6.18932	3.29280	3.57840	C694PACXX_7_7107.sorted.filtered_peak_1010
chr1	92545832	92546473	642	23.51	8.78744	3.75940	6.01234	C694PACXX_7_7107.sorted.filtered_peak_1011
chr1	92589508	92589913	406	13.21	4.02473	2.73003	1.62645	C694PACXX_7_7107.sorted.filtered_peak_1012
chr1	92763979	92764737	759	24.57	9.03469	3.71302	6.27035	C694PACXX_7_7107.sorted.filtered_peak_1013
chr1	92781332	92782005	674	31.99	9.75262	3.37549	6.94082	C694PACXX_7_7107.sorted.filtered_peak_1014
chr1	92789132	92789443	312	18.21	6.49042	3.38907	3.85597	C694PACXX_7_7107.sorted.filtered_peak_1015
chr1	92831197	92831694	498	20.52	6.51740	3.16467	3.90498	C694PACXX_7_7107.sorted.filtered_peak_1016
chr1	92914550	92914799	250	13.25	4.16982	2.79677	1.74569	C694PACXX_7_7107.sorted.filtered_peak_1017
chr1	92950717	92951912	1196	33.09	6.40432	2.44685	3.81493	C694PACXX_7_7107.sorted.filtered_peak_1018
chr1	92961231	92961538	308	12.61	3.84523	2.69298	1.44980	C694PACXX_7_7107.sorted.filtered_peak_1019
chr1	93003595	93003875	281	19.55	4.80124	2.62573	2.30140	C694PACXX_7_7107.sorted.filtered_peak_1020
chr1	93004131	93004626	496	18.18	3.86734	2.35377	1.49001	C694PACXX_7_7107.sorted.filtered_peak_1021
chr1	93049348	93050249	902	28.15	8.19134	3.18034	5.46006	C694PACXX_7_7107.sorted.filtered_peak_1022
chr1	93250677	93250993	317	13.77	3.69287	2.53333	1.34508	C694PACXX_7_7107.sorted.filtered_peak_1023
chr1	93297297	93298001	705	52.50	26.30113	5.83622	22.90262	C694PACXX_7_7107.sorted.filtered_peak_1024
chr1	93426189	93427314	1126	27.68	5.42611	2.43817	2.87036	C694PACXX_7_7107.sorted.filtered_peak_1025
chr1	93427587	93428146	560	28.38	6.13695	2.58427	3.54434	C694PACXX_7_7107.sorted.filtered_peak_1026
chr1	93446386	93447124	739	24.39	8.33853	3.42601	5.64149	C694PACXX_7_7107.sorted.filtered_peak_1027
chr1	93507948	93508509	562	20.51	7.40703	3.52905	4.71219	C694PACXX_7_7107.sorted.filtered_peak_1028
chr1	93544331	93545083	753	28.31	8.59897	3.25831	5.85961	C694PACXX_7_7107.sorted.filtered_peak_1029
chr1	93545756	93546242	487	19.99	4.09378	2.35338	1.66973	C694PACXX_7_7107.sorted.filtered_peak_1030
chr1	93645110	93647053	1944	46.10	13.31939	3.32974	10.38128	C694PACXX_7_7107.sorted.filtered_peak_1031
chr1	93684976	93685378	403	17.81	6.83102	3.57218	4.17375	C694PACXX_7_7107.sorted.filtered_peak_1032
chr1	93811202	93812342	1141	31.55	9.47965	3.26230	6.71185	C694PACXX_7_7107.sorted.filtered_peak_1033
chr1	93903543	93903825	283	15.48	4.13096	2.61286	1.71623	C694PACXX_7_7107.sorted.filtered_peak_1034
chr1	94146269	94146518	250	15.64	4.56039	2.78772	2.08155	C694PACXX_7_7107.sorted.filtered_peak_1035
chr1	94311941	94312425	485	32.51	8.40552	2.98622	5.66415	C694PACXX_7_7107.sorted.filtered_peak_1036
chr1	94312714	94313644	931	32.11	8.48592	2.99321	5.75358	C694PACXX_7_7107.sorted.filtered_peak_1037
chr1	94344132	94344959	828	21.22	6.40473	3.05148	3.79768	C694PACXX_7_7107.sorted.filtered_peak_1038
chr1	94374236	94375600	1365	26.65	8.55342	3.41647	5.79093	C694PACXX_7_7107.sorted.filtered_peak_1039
chr1	94482768	94483276	509	20.51	5.50496	2.82492	2.93493	C694PACXX_7_7107.sorted.filtered_peak_1040
chr1	94883422	94884366	945	46.48	17.66104	4.23304	14.55744	C694PACXX_7_7107.sorted.filtered_peak_1041
chr1	95068010	95068259	250	17.25	5.23233	2.95361	2.68599	C694PACXX_7_7107.sorted.filtered_peak_1042
chr1	95319926	95320481	556	16.23	4.64489	2.78105	2.16296	C694PACXX_7_7107.sorted.filtered_peak_1043
chr1	95349478	95349768	291	16.07	4.70854	2.82026	2.21141	C694PACXX_7_7107.sorted.filtered_peak_1044
chr1	95538049	95538885	837	43.76	20.10544	5.12017	16.91260	C694PACXX_7_7107.sorted.filtered_peak_1045
chr1	95699146	95700075	930	29.23	11.59385	4.03351	8.74334	C694PACXX_7_7107.sorted.filtered_peak_1046
chr1	97187105	97188096	992	34.00	13.65518	4.13703	10.72540	C694PACXX_7_7107.sorted.filtered_peak_1047
chr1	98121828	98122181	354	13.34	4.27193	2.83735	1.82510	C694PACXX_7_7107.sorted.filtered_peak_1048
chr1	98255235	98255598	364	14.37	3.82125	2.55522	1.43292	C694PACXX_7_7107.sorted.filtered_peak_1049
chr1	98386349	98387206	858	32.58	10.95948	3.59912	8.11296	C694PACXX_7_7107.sorted.filtered_peak_1050
chr1	98407758	98408302	545	15.81	4.75481	2.84448	2.27503	C694PACXX_7_7107.sorted.filtered_peak_1051
chr1	98519491	98519942	452	19.70	4.76141	2.60278	2.26754	C694PACXX_7_7107.sorted.filtered_peak_1052
chr1	98789395	98789733	339	20.06	6.85385	3.32627	4.21673	C694PACXX_7_7107.sorted.filtered_peak_1053
chr1	98853702	98854470	769	25.07	8.49671	3.44253	5.78580	C694PACXX_7_7107.sorted.filtered_peak_1054
chr1	99336928	99337585	658	19.41	6.74818	3.36244	4.10006	C694PACXX_7_7107.sorted.filtered_peak_1055
chr1	100231930	100232329	400	17.17	5.92260	3.25248	3.31838	C694PACXX_7_7107.sorted.filtered_peak_1056
chr1	100286002	100286354	353	12.39	3.72252	2.64934	1.34609	C694PACXX_7_7107.sorted.filtered_peak_1057
chr1	100315288	100315987	700	23.79	9.08290	3.82192	6.30376	C694PACXX_7_7107.sorted.filtered_peak_1058
chr1	100434983	100436330	1348	22.13	7.40024	3.32178	4.74124	C694PACXX_7_7107.sorted.filtered_peak_1059
chr1	100494234	100494644	411	21.22	8.30511	3.80772	5.55995	C694PACXX_7_7107.sorted.filtered_peak_1060
chr1	100503282	100504679	1398	22.50	4.95229	2.51788	2.44139	C694PACXX_7_7107.sorted.filtered_peak_1061
chr1	100598151	100599072	922	40.68	17.01685	4.30896	13.99729	C694PACXX_7_7107.sorted.filtered_peak_1062
chr1	100715035	100715606	572	19.88	6.87430	3.34151	4.23305	C694PACXX_7_7107.sorted.filtered_peak_1063
chr1	100731183	100732009	827	30.59	12.69860	4.26505	9.78467	C694PACXX_7_7107.sorted.filtered_peak_1064
chr1	100816827	100818476	1650	28.95	6.33108	2.62320	3.71060	C694PACXX_7_7107.sorted.filtered_peak_1065
chr1	100905697	100906083	387	23.57	5.68734	2.68374	3.12494	C694PACXX_7_7107.sorted.filtered_peak_1066
chr1	100918222	100918471	250	19.44	4.07046	2.36602	1.66800	C694PACXX_7_7107.sorted.filtered_peak_1067
chr1	101361274	101361769	496	27.18	7.81824	3.13865	5.10114	C694PACXX_7_7107.sorted.filtered_peak_1068
chr1	101362026	101362352	327	21.91	4.94219	2.54796	2.42674	C694PACXX_7_7107.sorted.filtered_peak_1069
chr1	101392957	101393341	385	17.63	5.65909	3.10018	3.07396	C694PACXX_7_7107.sorted.filtered_peak_1070
chr1	101490954	101491737	784	24.90	8.87500	3.56404	6.14189	C694PACXX_7_7107.sorted.filtered_peak_1071
chr1	101555163	101555412	250	12.83	3.97028	2.73670	1.55737	C694PACXX_7_7107.sorted.filtered_peak_1072
chr1	101577584	101578034	451	23.36	8.89025	3.79753	6.11955	C694PACXX_7_7107.sorted.filtered_peak_1073
chr1	101588232	101588635	404	16.70	5.11003	2.93695	2.58158	C694PACXX_7_7107.sorted.filtered_peak_1074
chr1	101644461	101644816	356	17.76	5.13291	2.86161	2.60531	C694PACXX_7_7107.sorted.filtered_peak_1075
chr1	101701066	101701777	712	24.76	4.40871	2.26336	1.95448	C694PACXX_7_7107.sorted.filtered_peak_1076
chr1	101744454	101744713	260	19.16	5.93517	3.08642	3.33121	C694PACXX_7_7107.sorted.filtered_peak_1077
chr1	101774903	101775615	713	24.57	6.64548	2.92506	4.01233	C694PACXX_7_7107.sorted.filtered_peak_1078
chr1	101822738	101823298	561	19.47	6.89542	3.44129	4.22395	C694PACXX_7_7107.sorted.filtered_peak_1079
chr1	101985815	101986068	254	12.26	3.61649	2.60657	1.27627	C694PACXX_7_7107.sorted.filtered_peak_1080
chr1	104057554	104057815	262	15.16	5.37422	3.19630	2.81377	C694PACXX_7_7107.sorted.filtered_peak_1081
chr1	104068182	104068914	733	44.20	18.60130	4.50485	15.49402	C694PACXX_7_7107.sorted.filtered_peak_1082
chr1	107599287	107600057	771	20.96	6.37451	3.10679	3.74003	C694PACXX_7_7107.sorted.filtered_peak_1083
chr1	107837529	107837790	262	13.77	3.69673	2.53433	1.34993	C694PACXX_7_7107.sorted.filtered_peak_1084
chr1	108479583	108479993	411	16.88	4.48216	2.66963	2.01453	C694PACXX_7_7107.sorted.filtered_peak_1085
chr1	108506679	108506961	283	15.08	3.76884	2.48507	1.39754	C694PACXX_7_7107.sorted.filtered_peak_1086
chr1	108668176	108668440	265	21.98	8.56946	3.87323	5.79396	C694PACXX_7_7107.sorted.filtered_peak_1087
chr1	108742369	108743203	835	21.79	7.11361	3.25914	4.46435	C694PACXX_7_7107.sorted.filtered_peak_1088
chr1	109102129	109103158	1030	29.14	7.83746	2.97529	5.15749	C694PACXX_7_7107.sorted.filtered_peak_1089
chr1	109133536	109134051	516	26.89	9.73657	3.77053	6.92303	C694PACXX_7_7107.sorted.filtered_peak_1090
chr1	109189158	109189822	665	32.02	10.74770	3.66117	7.88032	C694PACXX_7_7107.sorted.filtered_peak_1091
chr1	109203594	109204289	696	28.36	11.62127	4.26522	8.71912	C694PACXX_7_7107.sorted.filtered_peak_1092
chr1	109234377	109235647	1271	36.89	11.80237	3.52682	8.92422	C694PACXX_7_7107.sorted.filtered_peak_1093
chr1	109246161	109246496	336	19.05	5.43957	2.89460	2.88315	C694PACXX_7_7107.sorted.filtered_peak_1094
chr1	109246667	109246916	250	16.38	4.02421	2.51235	1.62147	C694PACXX_7_7107.sorted.filtered_peak_1095
chr1	109288883	109289767	885	39.48	14.96994	3.99370	11.99698	C694PACXX_7_7107.sorted.filtered_peak_1096
chr1	109419399	109420018	620	28.01	10.89020	4.03261	8.02809	C694PACXX_7_7107.sorted.filtered_peak_1097
chr1	109440748	109441088	341	17.66	6.76381	3.54230	4.12053	C694PACXX_7_7107.sorted.filtered_peak_1098
chr1	109499327	109499760	434	27.84	11.98474	4.39170	9.08582	C694PACXX_7_7107.sorted.filtered_peak_1099
chr1	109505603	109506319	717	35.17	16.45517	5.07678	13.36736	C694PACXX_7_7107.sorted.filtered_peak_1100
chr1	109584232	109585291	1060	37.75	15.48946	4.33815	12.48225	C694PACXX_7_7107.sorted.filtered_peak_1101
chr1	109618141	109618934	794	26.19	12.36109	4.68672	9.45800	C694PACXX_7_7107.sorted.filtered_peak_1102
chr1	109633143	109633901	759	26.88	10.76807	4.05082	7.92937	C694PACXX_7_7107.sorted.filtered_peak_1103
chr1	109642532	109643335	804	27.71	10.69655	3.82042	7.90591	C694PACXX_7_7107.sorted.filtered_peak_1104
chr1	109655330	109655580	251	20.88	5.12765	2.67174	2.58894	C694PACXX_7_7107.sorted.filtered_peak_1105
chr1	109656429	109656800	372	23.91	7.06859	3.10804	4.40376	C694PACXX_7_7107.sorted.filtered_peak_1106
chr1	109704803	109705280	478	20.59	6.64768	3.23377	3.99847	C694PACXX_7_7107.sorted.filtered_peak_1107
chr1	109756138	109757284	1147	37.46	12.83991	3.80106	9.89883	C694PACXX_7_7107.sorted.filtered_peak_1108
chr1	109791960	109792262	303	17.42	4.30891	2.56662	1.85754	C694PACXX_7_7107.sorted.filtered_peak_1109
chr1	109825473	109826455	983	29.42	11.41819	4.03122	8.54339	C694PACXX_7_7107.sorted.filtered_peak_1110
chr1	109968187	109969436	1250	33.92	11.22790	3.48793	8.41075	C694PACXX_7_7107.sorted.filtered_peak_1111
chr1	110025805	110026941	1137	36.62	11.40890	3.35513	8.59554	C694PACXX_7_7107.sorted.filtered_peak_1112
chr1	110036511	110037054	544	41.09	16.05750	4.38201	12.98480	C694PACXX_7_7107.sorted.filtered_peak_1113
chr1	110052178	110052507	330	16.62	5.03346	2.92075	2.50080	C694PACXX_7_7107.sorted.filtered_peak_1114
chr1	110074959	110075282	324	24.63	8.36484	3.49970	5.62895	C694PACXX_7_7107.sorted.filtered_peak_1115
chr1	110090722	110091718	997	33.48	11.01990	3.42311	8.21933	C694PACXX_7_7107.sorted.filtered_peak_1116
chr1	110163451	110163891	441	33.55	10.20033	3.40011	7.36089	C694PACXX_7_7107.sorted.filtered_peak_1117
chr1	110182643	110183183	541	14.63	3.62060	2.44730	1.28484	C694PACXX_7_7107.sorted.filtered_peak_1118
chr1	110198212	110199035	824	17.00	6.18395	3.33492	3.59534	C694PACXX_7_7107.sorted.filtered_peak_1119
chr1	110282575	110283511	937	23.21	10.11048	4.10521	7.35389	C694PACXX_7_7107.sorted.filtered_peak_1120
chr1	110333243	110333735	493	26.01	8.34307	3.32652	5.63207	C694PACXX_7_7107.sorted.filtered_peak_1121
chr1	110344867	110345507	641	23.41	7.32929	3.24111	4.64557	C694PACXX_7_7107.sorted.filtered_peak_1122
chr1	110448810	110449167	358	21.05	5.32491	2.70849	2.79576	C694PACXX_7_7107.sorted.filtered_peak_1123
chr1	110526871	110527720	850	32.43	11.19255	3.63312	8.36104	C694PACXX_7_7107.sorted.filtered_peak_1124
chr1	110576918	110577652	735	40.49	15.68193	4.17067	12.65763	C694PACXX_7_7107.sorted.filtered_peak_1125
chr1	110745697	110746007	311	20.96	6.04779	2.98992	3.43798	C694PACXX_7_7107.sorted.filtered_peak_1126
chr1	110752442	110753660	1219	28.03	7.09438	2.83537	4.45002	C694PACXX_7_7107.sorted.filtered_peak_1127
chr1	110880870	110882183	1314	107.79	42.02052	4.71611	38.17923	C694PACXX_7_7107.sorted.filtered_peak_1128
chr1	110949927	110950723	797	22.34	6.89029	3.14730	4.24740	C694PACXX_7_7107.sorted.filtered_peak_1129
chr1	111161975	111162730	756	26.72	8.25151	3.30086	5.51036	C694PACXX_7_7107.sorted.filtered_peak_1130
chr1	111173481	111174235	755	32.20	9.62013	3.37297	6.78949	C694PACXX_7_7107.sorted.filtered_peak_1131
chr1	111184465	111184730	266	18.94	4.50290	2.55417	2.02940	C694PACXX_7_7107.sorted.filtered_peak_1132
chr1	111189773	111190462	690	20.97	5.32093	2.72948	2.77109	C694PACXX_7_7107.sorted.filtered_peak_1133
chr1	111216949	111217744	796	24.06	4.59276	2.33413	2.13114	C694PACXX_7_7107.sorted.filtered_peak_1134
chr1	111323557	111323848	292	20.77	6.38146	3.10972	3.76321	C694PACXX_7_7107.sorted.filtered_peak_1135
chr1	111329861	111330371	511	16.88	4.09688	2.51437	1.67136	C694PACXX_7_7107.sorted.filtered_peak_1136
chr1	111417672	111418270	599	30.86	6.36332	2.53355	3.76157	C694PACXX_7_7107.sorted.filtered_peak_1137
chr1	111422687	111423042	356	27.39	5.69276	2.51417	3.12035	C694PACXX_7_7107.sorted.filtered_peak_1138
chr1	111423358	111423702	345	25.52	6.25110	2.76755	3.63343	C694PACXX_7_7107.sorted.filtered_peak_1139
chr1	111459531	111460021	491	13.52	4.37068	2.87273	1.90960	C694PACXX_7_7107.sorted.filtered_peak_1140
chr1	111506032	111507159	1128	55.91	24.81970	4.75672	21.52703	C694PACXX_7_7107.sorted.filtered_peak_1141
chr1	111682356	111683219	864	27.44	9.48682	3.62186	6.68787	C694PACXX_7_7107.sorted.filtered_peak_1142
chr1	111746263	111747195	933	25.62	4.66942	2.29856	2.19681	C694PACXX_7_7107.sorted.filtered_peak_1143
chr1	111758423	111759073	651	39.93	13.20664	3.72692	10.24826	C694PACXX_7_7107.sorted.filtered_peak_1144
chr1	111764436	111764869	434	21.19	4.45603	2.42147	1.99307	C694PACXX_7_7107.sorted.filtered_peak_1145
chr1	111888782	111889140	359	16.20	4.56695	2.74157	2.10843	C694PACXX_7_7107.sorted.filtered_peak_1146
chr1	111991472	111992272	801	54.32	23.67123	4.70434	20.43135	C694PACXX_7_7107.sorted.filtered_peak_1147
chr1	112019652	112019961	310	17.04	4.08779	2.50181	1.66367	C694PACXX_7_7107.sorted.filtered_peak_1148
chr1	112050196	112051384	1189	24.65	6.62998	2.91088	4.00648	C694PACXX_7_7107.sorted.filtered_peak_1149
chr1	112135177	112136104	928	39.85	13.67047	3.78765	10.71418	C694PACXX_7_7107.sorted.filtered_peak_1150
chr1	112146478	112147198	721	27.68	9.22408	3.45743	6.46918	C694PACXX_7_7107.sorted.filtered_peak_1151
chr1	112162015	112162555	541	34.86	9.14880	3.03737	6.37467	C694PACXX_7_7107.sorted.filtered_peak_1152
chr1	112281522	112282387	866	23.83	6.88532	3.05859	4.23047	C694PACXX_7_7107.sorted.filtered_peak_1153
chr1	112297813	112298809	997	51.06	22.27068	4.88410	19.03230	C694PACXX_7_7107.sorted.filtered_peak_1154
chr1	112312095	112312453	359	17.53	5.37337	2.97713	2.82735	C694PACXX_7_7107.sorted.filtered_peak_1155
chr1	112933534	112933955	422	20.30	6.02359	3.02681	3.41904	C694PACXX_7_7107.sorted.filtered_peak_1156
chr1	112938556	112939123	568	21.48	6.09591	2.97525	3.47845	C694PACXX_7_7107.sorted.filtered_peak_1157
chr1	113008728	113009258	531	16.56	5.23974	2.99355	2.71056	C694PACXX_7_7107.sorted.filtered_peak_1158
chr1	113038583	113038945	363	12.32	3.64431	2.61557	1.29547	C694PACXX_7_7107.sorted.filtered_peak_1159
chr1	113160880	113161516	637	24.95	4.56173	2.29544	2.09861	C694PACXX_7_7107.sorted.filtered_peak_1160
chr1	113162142	113162946	805	30.74	7.85403	2.88820	5.16757	C694PACXX_7_7107.sorted.filtered_peak_1161
chr1	113217238	113217709	472	15.94	3.87525	2.47840	1.49541	C694PACXX_7_7107.sorted.filtered_peak_1162
chr1	113247586	113248101	516	22.72	4.21360	2.27858	1.78524	C694PACXX_7_7107.sorted.filtered_peak_1163
chr1	113249625	113250180	556	26.36	6.58832	2.82954	3.94076	C694PACXX_7_7107.sorted.filtered_peak_1164
chr1	113257580	113258427	848	46.52	15.95542	3.80642	12.92219	C694PACXX_7_7107.sorted.filtered_peak_1165
chr1	113498515	113499234	720	35.83	13.02954	3.99183	10.07374	C694PACXX_7_7107.sorted.filtered_peak_1166
chr1	113615221	113616311	1091	46.12	22.38433	5.28890	19.14498	C694PACXX_7_7107.sorted.filtered_peak_1167
chr1	113932538	113933112	575	29.86	9.39541	3.41500	6.59712	C694PACXX_7_7107.sorted.filtered_peak_1168
chr1	114301656	114302366	711	20.89	5.57214	2.82317	2.99808	C694PACXX_7_7107.sorted.filtered_peak_1169
chr1	114326225	114326953	729	20.79	5.15984	2.67704	2.63289	C694PACXX_7_7107.sorted.filtered_peak_1170
chr1	114354501	114355399	899	61.06	29.96373	5.48231	26.49770	C694PACXX_7_7107.sorted.filtered_peak_1171
chr1	114402139	114402419	281	17.61	7.01363	3.68133	4.33621	C694PACXX_7_7107.sorted.filtered_peak_1172
chr1	114414152	114415073	922	28.92	7.67765	2.93777	5.00161	C694PACXX_7_7107.sorted.filtered_peak_1173
chr1	114447136	114448223	1088	63.52	28.31100	4.95705	24.90014	C694PACXX_7_7107.sorted.filtered_peak_1174
chr1	114471780	114472930	1151	32.04	8.12347	2.89016	5.42320	C694PACXX_7_7107.sorted.filtered_peak_1175
chr1	114482985	114483771	787	17.30	5.39126	2.99223	2.85418	C694PACXX_7_7107.sorted.filtered_peak_1176
chr1	114825462	114825829	368	13.25	3.45518	2.45837	1.15407	C694PACXX_7_7107.sorted.filtered_peak_1177
chr1	114889049	114889480	432	33.78	13.68420	4.31787	10.71578	C694PACXX_7_7107.sorted.filtered_peak_1178
chr1	115053209	115054311	1103	42.04	15.15530	3.98232	12.14663	C694PACXX_7_7107.sorted.filtered_peak_1179
chr1	115124082	115124636	555	46.06	22.92710	5.54212	19.65703	C694PACXX_7_7107.sorted.filtered_peak_1180
chr1	115212259	115213257	999	24.01	8.22999	3.43961	5.51886	C694PACXX_7_7107.sorted.filtered_peak_1181
chr1	115259014	115259819	806	25.97	9.99895	3.81616	7.21844	C694PACXX_7_7107.sorted.filtered_peak_1182
chr1	115299712	115300876	1165	41.50	14.96693	3.89704	11.99315	C694PACXX_7_7107.sorted.filtered_peak_1183
chr1	115322880	115323536	657	24.41	10.69673	4.31166	7.85221	C694PACXX_7_7107.sorted.filtered_peak_1184
chr1	115522011	115522263	253	15.40	5.24935	3.12000	2.70101	C694PACXX_7_7107.sorted.filtered_peak_1185
chr1	115583492	115583749	258	14.03	4.66807	2.96578	2.18683	C694PACXX_7_7107.sorted.filtered_peak_1186
chr1	115605189	115605695	507	31.06	14.12930	4.80112	11.12991	C694PACXX_7_7107.sorted.filtered_peak_1187
chr1	115632040	115632374	335	14.52	3.83110	2.54850	1.44054	C694PACXX_7_7107.sorted.filtered_peak_1188
chr1	115641457	115642455	999	21.05	7.70577	3.56218	5.01277	C694PACXX_7_7107.sorted.filtered_peak_1189
chr1	116184264	116184640	377	14.72	3.99126	2.60605	1.58204	C694PACXX_7_7107.sorted.filtered_peak_1190
chr1	116185193	116185564	372	15.56	4.17030	2.62350	1.75330	C694PACXX_7_7107.sorted.filtered_peak_1191
chr1	116681615	116681961	347	21.00	9.56645	4.35176	6.76089	C694PACXX_7_7107.sorted.filtered_peak_1192
chr1	116694435	116695030	596	18.15	5.52553	2.98020	2.98020	C694PACXX_7_7107.sorted.filtered_peak_1193
chr1	116710881	116711539	659	15.86	4.29714	2.65360	1.86901	C694PACXX_7_7107.sorted.filtered_peak_1194
chr1	116915571	116916318	748	36.88	10.72540	3.26808	7.90160	C694PACXX_7_7107.sorted.filtered_peak_1195
chr1	116930957	116931296	340	14.24	4.12156	2.69419	1.71282	C694PACXX_7_7107.sorted.filtered_peak_1196
chr1	116960909	116961449	541	19.79	6.43155	3.19946	3.81061	C694PACXX_7_7107.sorted.filtered_peak_1197
chr1	117041701	117041950	250	15.90	3.69293	2.40555	1.33748	C694PACXX_7_7107.sorted.filtered_peak_1198
chr1	117046998	117047465	468	41.51	16.39415	4.35913	13.32611	C694PACXX_7_7107.sorted.filtered_peak_1199
chr1	117057629	117058526	898	35.46	12.04951	3.62978	9.17462	C694PACXX_7_7107.sorted.filtered_peak_1200
chr1	117099036	117099587	552	24.00	6.77328	3.01223	4.12563	C694PACXX_7_7107.sorted.filtered_peak_1201
chr1	117113303	117113893	591	29.41	6.99959	2.78889	4.32882	C694PACXX_7_7107.sorted.filtered_peak_1202
chr1	117279847	117280421	575	28.94	7.76182	3.03112	5.04040	C694PACXX_7_7107.sorted.filtered_peak_1203
chr1	117281413	117281913	501	22.12	4.27896	2.32071	1.84475	C694PACXX_7_7107.sorted.filtered_peak_1204
chr1	117296919	117297191	273	16.30	3.59340	2.34345	1.26232	C694PACXX_7_7107.sorted.filtered_peak_1205
chr1	117312188	117312694	507	37.66	11.51144	3.45701	8.62616	C694PACXX_7_7107.sorted.filtered_peak_1206
chr1	117351199	117351601	403	22.90	4.05514	2.22299	1.64508	C694PACXX_7_7107.sorted.filtered_peak_1207
chr1	117358921	117359401	481	18.14	3.92828	2.37979	1.54160	C694PACXX_7_7107.sorted.filtered_peak_1208
chr1	117369879	117370172	294	18.41	5.44091	2.94735	2.87493	C694PACXX_7_7107.sorted.filtered_peak_1209
chr1	117544248	117544497	250	17.42	6.11797	3.31340	3.50030	C694PACXX_7_7107.sorted.filtered_peak_1210
chr1	117594347	117594664	318	15.70	3.85096	2.48219	1.46838	C694PACXX_7_7107.sorted.filtered_peak_1211
chr1	117602348	117603258	911	51.41	20.90560	4.46077	17.71933	C694PACXX_7_7107.sorted.filtered_peak_1212
chr1	117610427	117610711	285	15.95	4.30978	2.65241	1.87824	C694PACXX_7_7107.sorted.filtered_peak_1213
chr1	117636611	117637055	445	14.45	4.06818	2.65333	1.66772	C694PACXX_7_7107.sorted.filtered_peak_1214
chr1	117664217	117665016	800	28.28	9.96895	3.73113	7.13794	C694PACXX_7_7107.sorted.filtered_peak_1215
chr1	117909083	117910157	1075	30.71	7.70164	2.91073	4.99077	C694PACXX_7_7107.sorted.filtered_peak_1216
chr1	118148055	118149012	958	58.65	22.94330	4.39299	19.68516	C694PACXX_7_7107.sorted.filtered_peak_1217
chr1	118198819	118199539	721	35.49	7.90149	2.71477	5.20158	C694PACXX_7_7107.sorted.filtered_peak_1218
chr1	118206915	118207391	477	35.07	10.64128	3.43818	7.77588	C694PACXX_7_7107.sorted.filtered_peak_1219
chr1	118277681	118277975	295	18.76	6.08975	3.16159	3.48847	C694PACXX_7_7107.sorted.filtered_peak_1220
chr1	118471704	118472919	1216	28.76	9.67211	3.47015	6.90869	C694PACXX_7_7107.sorted.filtered_peak_1221
chr1	119682564	119683536	973	58.30	26.02455	4.86061	22.71868	C694PACXX_7_7107.sorted.filtered_peak_1222
chr1	120218028	120218490	463	16.41	4.70633	2.79556	2.21405	C694PACXX_7_7107.sorted.filtered_peak_1223
chr1	120532881	120533225	345	17.54	6.97757	3.66824	4.30332	C694PACXX_7_7107.sorted.filtered_peak_1224
chr1	120838566	120838815	250	20.90	9.36915	4.33256	6.55217	C694PACXX_7_7107.sorted.filtered_peak_1225
chr1	121258280	121258630	351	18.82	7.00112	3.53119	4.33143	C694PACXX_7_7107.sorted.filtered_peak_1226
chr1	121260929	121261566	638	20.11	7.22308	3.48653	4.54320	C694PACXX_7_7107.sorted.filtered_peak_1227
chr1	121484324	121485516	1193	98.29	58.73798	7.52047	54.48777	C694PACXX_7_7107.sorted.filtered_peak_1228
chr1	142535470	142536608	1139	50.52	8.13671	2.36777	5.38853	C694PACXX_7_7107.sorted.filtered_peak_1229
chr1	142537394	142539213	1820	57.51	11.06942	2.65084	8.19006	C694PACXX_7_7107.sorted.filtered_peak_1230
chr1	142653954	142654285	332	16.56	6.32052	3.47341	3.69596	C694PACXX_7_7107.sorted.filtered_peak_1231
chr1	143535388	143535637	250	12.73	3.91236	2.71561	1.50964	C694PACXX_7_7107.sorted.filtered_peak_1232
chr1	144018777	144019306	530	13.95	4.56820	2.92600	2.09116	C694PACXX_7_7107.sorted.filtered_peak_1233
chr1	144533568	144534334	767	41.33	13.02195	3.62448	10.06115	C694PACXX_7_7107.sorted.filtered_peak_1234
chr1	144539699	144540005	307	16.21	5.75360	3.21970	3.20590	C694PACXX_7_7107.sorted.filtered_peak_1235
chr1	144931787	144932643	857	67.04	16.88291	3.18662	13.78832	C694PACXX_7_7107.sorted.filtered_peak_1236
chr1	145039682	145040021	340	41.72	7.35750	2.42947	4.66673	C694PACXX_7_7107.sorted.filtered_peak_1237
chr1	145059015	145059503	489	37.29	5.45782	2.16906	2.89536	C694PACXX_7_7107.sorted.filtered_peak_1238
chr1	145096191	145096607	417	33.36	8.60270	2.97670	5.86572	C694PACXX_7_7107.sorted.filtered_peak_1239
chr1	145117467	145118206	740	24.33	4.99641	2.44279	2.49585	C694PACXX_7_7107.sorted.filtered_peak_1240
chr1	145139202	145139460	259	18.02	7.26720	3.76266	4.56555	C694PACXX_7_7107.sorted.filtered_peak_1241
chr1	145291573	145292006	434	17.31	6.87115	3.62326	4.21730	C694PACXX_7_7107.sorted.filtered_peak_1242
chr1	145292410	145292659	250	16.47	6.25495	3.45652	3.63353	C694PACXX_7_7107.sorted.filtered_peak_1243
chr1	145382183	145383286	1104	19.81	7.89272	3.68780	5.21887	C694PACXX_7_7107.sorted.filtered_peak_1244
chr1	145396891	145397196	306	24.14	4.75166	2.38686	2.26162	C694PACXX_7_7107.sorted.filtered_peak_1245
chr1	145397425	145398040	616	23.91	4.58835	2.34502	2.11690	C694PACXX_7_7107.sorted.filtered_peak_1246
chr1	145399068	145399434	367	25.20	5.13427	2.45314	2.60808	C694PACXX_7_7107.sorted.filtered_peak_1247
chr1	145427205	145427950	746	24.84	10.59406	4.18826	7.77601	C694PACXX_7_7107.sorted.filtered_peak_1248
chr1	145437483	145437890	408	27.08	6.37009	2.72018	3.74952	C694PACXX_7_7107.sorted.filtered_peak_1249
chr1	145438109	145438696	588	41.61	14.86307	3.94241	11.86814	C694PACXX_7_7107.sorted.filtered_peak_1250
chr1	145455101	145456057	957	37.08	10.51605	3.16147	7.72480	C694PACXX_7_7107.sorted.filtered_peak_1251
chr1	145457211	145457460	250	25.88	4.75790	2.32396	2.25910	C694PACXX_7_7107.sorted.filtered_peak_1252
chr1	145470072	145470809	738	26.59	7.87471	3.17786	5.16474	C694PACXX_7_7107.sorted.filtered_peak_1253
chr1	145476710	145477617	908	34.23	10.83700	3.44968	7.99999	C694PACXX_7_7107.sorted.filtered_peak_1254
chr1	145507164	145508009	846	33.24	16.45876	5.00123	13.42729	C694PACXX_7_7107.sorted.filtered_peak_1255
chr1	145515920	145516526	607	43.27	20.52451	5.34096	17.30738	C694PACXX_7_7107.sorted.filtered_peak_1256
chr1	145524726	145525055	330	14.10	4.71429	2.98669	2.21533	C694PACXX_7_7107.sorted.filtered_peak_1257
chr1	145548748	145549373	626	28.43	11.86720	4.33258	8.95962	C694PACXX_7_7107.sorted.filtered_peak_1258
chr1	145562639	145563199	561	16.77	5.72053	3.18654	3.14582	C694PACXX_7_7107.sorted.filtered_peak_1259
chr1	145574996	145576383	1388	27.24	8.50622	3.23564	5.79893	C694PACXX_7_7107.sorted.filtered_peak_1260
chr1	145610628	145611361	734	23.20	11.50169	4.77795	8.63804	C694PACXX_7_7107.sorted.filtered_peak_1261
chr1	145713532	145714218	687	18.15	5.86010	3.10077	3.29764	C694PACXX_7_7107.sorted.filtered_peak_1262
chr1	145744146	145744482	337	20.72	8.35799	3.87096	5.61752	C694PACXX_7_7107.sorted.filtered_peak_1263
chr1	146555935	146556717	783	24.10	8.02662	3.38720	5.32536	C694PACXX_7_7107.sorted.filtered_peak_1264
chr1	146643632	146644568	937	36.32	13.95937	4.07787	10.99950	C694PACXX_7_7107.sorted.filtered_peak_1265
chr1	146696851	146697328	478	16.39	6.16249	3.43974	3.53780	C694PACXX_7_7107.sorted.filtered_peak_1266
chr1	146713889	146715264	1376	32.91	10.69175	3.49941	7.86437	C694PACXX_7_7107.sorted.filtered_peak_1267
chr1	147071392	147072290	899	53.80	24.40651	5.00570	21.12010	C694PACXX_7_7107.sorted.filtered_peak_1268
chr1	147089800	147090367	568	24.30	8.52924	3.54339	5.79563	C694PACXX_7_7107.sorted.filtered_peak_1269
chr1	147112456	147112936	481	15.52	4.08621	2.58894	1.67904	C694PACXX_7_7107.sorted.filtered_peak_1270
chr1	147120010	147120460	451	24.96	8.39575	3.42947	5.67732	C694PACXX_7_7107.sorted.filtered_peak_1271
chr1	147142192	147143116	925	24.80	8.79851	3.60848	6.03739	C694PACXX_7_7107.sorted.filtered_peak_1272
chr1	147171948	147172404	457	15.35	4.64134	2.84099	2.16697	C694PACXX_7_7107.sorted.filtered_peak_1273
chr1	147393937	147394304	368	13.51	4.36072	2.87126	1.89743	C694PACXX_7_7107.sorted.filtered_peak_1274
chr1	147735510	147736307	798	15.74	5.72528	3.29512	3.14167	C694PACXX_7_7107.sorted.filtered_peak_1275
chr1	147790534	147791239	706	14.19	4.78140	2.99999	2.28532	C694PACXX_7_7107.sorted.filtered_peak_1276
chr1	147806494	147807297	804	20.69	8.32458	3.81426	5.60522	C694PACXX_7_7107.sorted.filtered_peak_1277
chr1	148241391	148241734	344	29.00	16.56115	5.93501	13.49088	C694PACXX_7_7107.sorted.filtered_peak_1278
chr1	148551679	148552843	1165	14.96	5.02568	3.03323	2.52478	C694PACXX_7_7107.sorted.filtered_peak_1279
chr1	149223183	149224171	989	45.05	19.77962	4.67739	16.62919	C694PACXX_7_7107.sorted.filtered_peak_1280
chr1	149224474	149224915	442	32.25	9.97336	3.35837	7.18457	C694PACXX_7_7107.sorted.filtered_peak_1281
chr1	149815156	149816028	873	14.41	4.28549	2.75218	1.85423	C694PACXX_7_7107.sorted.filtered_peak_1282
chr1	149851133	149851643	511	12.49	3.71547	2.63865	1.34255	C694PACXX_7_7107.sorted.filtered_peak_1283
chr1	149857035	149857358	324	32.52	4.74186	2.12855	2.24029	C694PACXX_7_7107.sorted.filtered_peak_1284
chr1	149858113	149858549	437	53.20	15.35411	3.44973	12.32089	C694PACXX_7_7107.sorted.filtered_peak_1285
chr1	149859317	149860244	928	52.58	16.03248	3.56002	12.98451	C694PACXX_7_7107.sorted.filtered_peak_1286
chr1	149870991	149871508	518	24.82	10.08566	4.07834	7.25649	C694PACXX_7_7107.sorted.filtered_peak_1287
chr1	149899370	149900283	914	35.97	14.02904	4.18063	11.04547	C694PACXX_7_7107.sorted.filtered_peak_1288
chr1	149934017	149934294	278	12.22	3.62632	2.61467	1.26594	C694PACXX_7_7107.sorted.filtered_peak_1289
chr1	149982163	149982904	742	20.34	6.10773	3.01914	3.51861	C694PACXX_7_7107.sorted.filtered_peak_1290
chr1	150039411	150040110	700	22.24	8.48081	3.75472	5.73952	C694PACXX_7_7107.sorted.filtered_peak_1291
chr1	150045080	150045346	267	14.55	4.34196	2.77603	1.89156	C694PACXX_7_7107.sorted.filtered_peak_1292
chr1	150064431	150064745	315	14.65	4.81042	2.97852	2.31401	C694PACXX_7_7107.sorted.filtered_peak_1293
chr1	150121748	150122171	424	26.03	6.10540	2.68056	3.52006	C694PACXX_7_7107.sorted.filtered_peak_1294
chr1	150123504	150124043	540	25.43	5.93966	2.67240	3.35255	C694PACXX_7_7107.sorted.filtered_peak_1295
chr1	150159188	150159876	689	14.23	4.81817	3.01364	2.31587	C694PACXX_7_7107.sorted.filtered_peak_1296
chr1	150185598	150186433	836	31.28	13.24614	4.36440	10.31078	C694PACXX_7_7107.sorted.filtered_peak_1297
chr1	150206677	150207322	646	31.88	6.76262	2.60560	4.12403	C694PACXX_7_7107.sorted.filtered_peak_1298
chr1	150208276	150209012	737	52.47	19.18679	4.11744	16.04004	C694PACXX_7_7107.sorted.filtered_peak_1299
chr1	150227862	150228502	641	16.35	5.22258	3.00564	2.69529	C694PACXX_7_7107.sorted.filtered_peak_1300
chr1	150240628	150241827	1200	24.53	7.30408	3.10413	4.65426	C694PACXX_7_7107.sorted.filtered_peak_1301
chr1	150253754	150254269	516	15.91	4.59467	2.78395	2.11207	C694PACXX_7_7107.sorted.filtered_peak_1302
chr1	150266051	150266652	602	26.35	11.99998	4.60788	9.08668	C694PACXX_7_7107.sorted.filtered_peak_1303
chr1	150293727	150294325	599	28.72	12.57866	4.43225	9.67118	C694PACXX_7_7107.sorted.filtered_peak_1304
chr1	150335972	150337193	1222	65.42	28.51740	4.74689	25.13067	C694PACXX_7_7107.sorted.filtered_peak_1305
chr1	150459436	150460059	624	34.80	15.65917	4.83785	12.60980	C694PACXX_7_7107.sorted.filtered_peak_1306
chr1	150487735	150488482	748	25.94	9.71058	3.81272	6.90804	C694PACXX_7_7107.sorted.filtered_peak_1307
chr1	150533536	150535105	1570	35.23	5.84916	2.28654	3.27114	C694PACXX_7_7107.sorted.filtered_peak_1308
chr1	150539802	150541027	1226	30.63	5.50323	2.33590	2.96198	C694PACXX_7_7107.sorted.filtered_peak_1309
chr1	150551766	150552456	691	41.98	15.54824	4.09838	12.51472	C694PACXX_7_7107.sorted.filtered_peak_1310
chr1	150583888	150584415	528	34.56	14.68707	4.56146	11.67216	C694PACXX_7_7107.sorted.filtered_peak_1311
chr1	150586073	150586343	271	20.13	4.99772	2.65047	2.49618	C694PACXX_7_7107.sorted.filtered_peak_1312
chr1	150594060	150594539	480	18.14	7.46096	3.78734	4.77277	C694PACXX_7_7107.sorted.filtered_peak_1313
chr1	150601312	150602453	1142	56.30	26.70664	5.31525	23.32944	C694PACXX_7_7107.sorted.filtered_peak_1314
chr1	150669510	150670228	719	29.75	12.18812	4.10117	9.33404	C694PACXX_7_7107.sorted.filtered_peak_1315
chr1	150848666	150849478	813	44.58	20.02213	4.95261	16.84146	C694PACXX_7_7107.sorted.filtered_peak_1316
chr1	150862257	150862857	601	14.10	4.69734	2.97580	2.20504	C694PACXX_7_7107.sorted.filtered_peak_1317
chr1	150894889	150895270	382	17.76	4.50368	2.62446	2.02742	C694PACXX_7_7107.sorted.filtered_peak_1318
chr1	150898401	150899053	653	29.76	12.12435	4.14483	9.25048	C694PACXX_7_7107.sorted.filtered_peak_1319
chr1	150946359	150946957	599	19.92	4.75612	2.58713	2.26476	C694PACXX_7_7107.sorted.filtered_peak_1320
chr1	150951884	150952455	572	22.95	7.07870	3.17746	4.41799	C694PACXX_7_7107.sorted.filtered_peak_1321
chr1	150968130	150968463	334	12.21	3.62625	2.61423	1.26691	C694PACXX_7_7107.sorted.filtered_peak_1322
chr1	150980505	150981432	928	28.46	9.16061	3.30256	6.45051	C694PACXX_7_7107.sorted.filtered_peak_1323
chr1	151020657	151021195	539	17.98	4.20264	2.48993	1.77538	C694PACXX_7_7107.sorted.filtered_peak_1324
chr1	151030184	151030640	457	26.84	5.01052	2.35581	2.49631	C694PACXX_7_7107.sorted.filtered_peak_1325
chr1	151031766	151032362	597	35.32	9.62070	3.13222	6.81937	C694PACXX_7_7107.sorted.filtered_peak_1326
chr1	151042868	151043915	1048	30.65	11.41220	3.99393	8.51052	C694PACXX_7_7107.sorted.filtered_peak_1327
chr1	151118908	151119432	525	24.49	8.44133	3.49664	5.71512	C694PACXX_7_7107.sorted.filtered_peak_1328
chr1	151128575	151129237	663	33.42	13.54534	4.40282	10.55259	C694PACXX_7_7107.sorted.filtered_peak_1329
chr1	151129535	151129931	397	18.18	3.83401	2.34207	1.45849	C694PACXX_7_7107.sorted.filtered_peak_1330
chr1	151138147	151138909	763	43.57	19.46520	4.90398	16.30412	C694PACXX_7_7107.sorted.filtered_peak_1331
chr1	151162439	151162785	347	21.10	7.97720	3.69990	5.24793	C694PACXX_7_7107.sorted.filtered_peak_1332
chr1	151170587	151171749	1163	37.93	15.14176	4.03893	12.19717	C694PACXX_7_7107.sorted.filtered_peak_1333
chr1	151226977	151227559	583	24.43	10.55045	4.20885	7.72879	C694PACXX_7_7107.sorted.filtered_peak_1334
chr1	151253662	151255107	1446	61.75	19.83598	3.80395	16.64637	C694PACXX_7_7107.sorted.filtered_peak_1335
chr1	151273286	151273641	356	12.84	3.97342	2.73786	1.55991	C694PACXX_7_7107.sorted.filtered_peak_1336
chr1	151283908	151284334	427	18.46	6.20358	3.23204	3.59219	C694PACXX_7_7107.sorted.filtered_peak_1337
chr1	151299496	151300384	889	37.52	17.23392	4.83686	14.18950	C694PACXX_7_7107.sorted.filtered_peak_1338
chr1	151319243	151320236	994	43.51	17.86042	4.42281	14.77778	C694PACXX_7_7107.sorted.filtered_peak_1339
chr1	151371749	151372324	576	28.78	11.02719	3.92145	8.19757	C694PACXX_7_7107.sorted.filtered_peak_1340
chr1	151416330	151416600	271	18.64	7.05052	3.59831	4.36357	C694PACXX_7_7107.sorted.filtered_peak_1341
chr1	151431573	151432116	544	21.09	5.93737	2.94481	3.33013	C694PACXX_7_7107.sorted.filtered_peak_1342
chr1	151483403	151484057	655	20.96	7.32317	3.42938	4.64724	C694PACXX_7_7107.sorted.filtered_peak_1343
chr1	151512321	151513061	741	24.93	8.17353	3.29691	5.49730	C694PACXX_7_7107.sorted.filtered_peak_1344
chr1	151584184	151584873	690	33.36	12.07674	3.92877	9.16050	C694PACXX_7_7107.sorted.filtered_peak_1345
chr1	151735703	151736228	526	21.17	6.80079	3.21344	4.16637	C694PACXX_7_7107.sorted.filtered_peak_1346
chr1	151762790	151763547	758	53.28	26.65050	5.61802	23.27865	C694PACXX_7_7107.sorted.filtered_peak_1347
chr1	151803216	151803485	270	18.48	4.49673	2.57277	2.03478	C694PACXX_7_7107.sorted.filtered_peak_1348
chr1	151812120	151812409	290	19.83	4.14378	2.37208	1.73361	C694PACXX_7_7107.sorted.filtered_peak_1349
chr1	151881766	151882439	674	32.97	14.32748	4.49529	11.35733	C694PACXX_7_7107.sorted.filtered_peak_1350
chr1	151906518	151907055	538	14.53	4.53348	2.86618	2.05596	C694PACXX_7_7107.sorted.filtered_peak_1351
chr1	151918017	151919096	1080	25.81	8.50178	3.35482	5.79569	C694PACXX_7_7107.sorted.filtered_peak_1352
chr1	151940297	151940727	431	14.11	3.73532	2.53340	1.36392	C694PACXX_7_7107.sorted.filtered_peak_1353
chr1	151956736	151957018	283	17.25	5.87067	3.18543	3.30329	C694PACXX_7_7107.sorted.filtered_peak_1354
chr1	151965647	151966122	476	21.41	4.56674	2.45235	2.08324	C694PACXX_7_7107.sorted.filtered_peak_1355
chr1	152007077	152007900	824	31.01	9.55960	3.42176	6.73883	C694PACXX_7_7107.sorted.filtered_peak_1356
chr1	152020233	152021157	925	48.03	20.66052	4.47464	17.53329	C694PACXX_7_7107.sorted.filtered_peak_1357
chr1	152432371	152433044	674	20.45	6.81692	3.27309	4.17827	C694PACXX_7_7107.sorted.filtered_peak_1358
chr1	153394784	153395222	439	12.61	3.84274	2.69172	1.44863	C694PACXX_7_7107.sorted.filtered_peak_1359
chr1	153483427	153483676	250	16.34	4.79960	2.83091	2.31091	C694PACXX_7_7107.sorted.filtered_peak_1360
chr1	153508320	153508889	570	23.47	4.81202	2.43468	2.31158	C694PACXX_7_7107.sorted.filtered_peak_1361
chr1	153517923	153518307	385	22.43	5.67333	2.76429	3.09146	C694PACXX_7_7107.sorted.filtered_peak_1362
chr1	153539124	153539617	494	17.05	4.36380	2.60975	1.91380	C694PACXX_7_7107.sorted.filtered_peak_1363
chr1	153606210	153607021	812	52.44	23.02155	5.03308	19.72551	C694PACXX_7_7107.sorted.filtered_peak_1364
chr1	153630938	153631693	756	38.15	17.48106	4.95537	14.38838	C694PACXX_7_7107.sorted.filtered_peak_1365
chr1	153643299	153644088	790	61.34	32.50233	6.05360	28.95968	C694PACXX_7_7107.sorted.filtered_peak_1366
chr1	153650136	153650416	281	16.45	4.68704	2.78506	2.19738	C694PACXX_7_7107.sorted.filtered_peak_1367
chr1	153700027	153700852	826	57.44	32.22520	6.40210	28.69850	C694PACXX_7_7107.sorted.filtered_peak_1368
chr1	153747901	153748751	851	25.68	7.23237	3.04629	4.56095	C694PACXX_7_7107.sorted.filtered_peak_1369
chr1	153755792	153756623	832	38.23	16.40356	4.58354	13.35191	C694PACXX_7_7107.sorted.filtered_peak_1370
chr1	153777935	153778196	262	15.91	4.85812	2.89721	2.35157	C694PACXX_7_7107.sorted.filtered_peak_1371
chr1	153895152	153895979	828	66.61	29.45593	5.00564	26.00878	C694PACXX_7_7107.sorted.filtered_peak_1372
chr1	153917620	153918886	1267	29.61	7.50320	2.89761	4.81468	C694PACXX_7_7107.sorted.filtered_peak_1373
chr1	153919106	153919371	266	26.05	5.69036	2.58656	3.10687	C694PACXX_7_7107.sorted.filtered_peak_1374
chr1	153930580	153931418	839	47.65	15.80073	3.80586	12.74463	C694PACXX_7_7107.sorted.filtered_peak_1375
chr1	153935755	153936308	554	40.85	8.50563	2.68622	5.74466	C694PACXX_7_7107.sorted.filtered_peak_1376
chr1	153939810	153940504	695	38.64	10.49892	3.20623	7.63943	C694PACXX_7_7107.sorted.filtered_peak_1377
chr1	153949685	153950741	1057	19.68	5.82826	2.97262	3.26028	C694PACXX_7_7107.sorted.filtered_peak_1378
chr1	153959354	153959630	277	21.58	5.23920	2.66834	2.69181	C694PACXX_7_7107.sorted.filtered_peak_1379
chr1	153962926	153963833	908	33.69	13.47085	4.21624	10.52308	C694PACXX_7_7107.sorted.filtered_peak_1380
chr1	154130199	154130827	629	26.96	11.68122	4.30805	8.81557	C694PACXX_7_7107.sorted.filtered_peak_1381
chr1	154154682	154155385	704	27.76	7.09390	2.90579	4.41428	C694PACXX_7_7107.sorted.filtered_peak_1382
chr1	154155612	154156065	454	29.07	8.53633	3.19146	5.79934	C694PACXX_7_7107.sorted.filtered_peak_1383
chr1	154192719	154194088	1370	50.85	19.20093	3.88271	16.12952	C694PACXX_7_7107.sorted.filtered_peak_1384
chr1	154244623	154245391	769	46.45	22.46586	5.31468	19.22611	C694PACXX_7_7107.sorted.filtered_peak_1385
chr1	154297073	154297521	449	23.91	5.81677	2.72486	3.22760	C694PACXX_7_7107.sorted.filtered_peak_1386
chr1	154307512	154307795	284	22.03	6.78154	3.18151	4.11471	C694PACXX_7_7107.sorted.filtered_peak_1387
chr1	154315375	154315648	274	18.12	5.35026	2.92665	2.79780	C694PACXX_7_7107.sorted.filtered_peak_1388
chr1	154357905	154358398	494	12.64	3.84108	2.68715	1.45477	C694PACXX_7_7107.sorted.filtered_peak_1389
chr1	154358874	154359278	405	14.04	4.52503	2.88833	2.07330	C694PACXX_7_7107.sorted.filtered_peak_1390
chr1	154403974	154404320	347	15.65	4.28039	2.66315	1.85120	C694PACXX_7_7107.sorted.filtered_peak_1391
chr1	154452330	154452802	473	19.01	7.02037	3.51416	4.36028	C694PACXX_7_7107.sorted.filtered_peak_1392
chr1	154531057	154532252	1196	59.36	24.53019	4.41886	21.24821	C694PACXX_7_7107.sorted.filtered_peak_1393
chr1	154580388	154580858	471	33.38	12.15158	3.84252	9.27079	C694PACXX_7_7107.sorted.filtered_peak_1394
chr1	154600006	154600638	633	23.28	7.75422	3.37969	5.05529	C694PACXX_7_7107.sorted.filtered_peak_1395
chr1	154842642	154843186	545	21.36	7.59883	3.51685	4.89803	C694PACXX_7_7107.sorted.filtered_peak_1396
chr1	154909033	154910257	1225	59.60	23.47802	4.40303	20.21495	C694PACXX_7_7107.sorted.filtered_peak_1397
chr1	154927631	154928764	1134	34.57	9.89018	3.20342	7.09519	C694PACXX_7_7107.sorted.filtered_peak_1398
chr1	154933875	154934647	773	33.75	10.63614	3.51580	7.77288	C694PACXX_7_7107.sorted.filtered_peak_1399
chr1	154946198	154947597	1400	72.40	26.37674	4.12239	23.02012	C694PACXX_7_7107.sorted.filtered_peak_1400
chr1	154955399	154956273	875	40.29	19.40964	4.87885	16.31787	C694PACXX_7_7107.sorted.filtered_peak_1401
chr1	154973422	154974853	1432	35.55	7.43791	2.62280	4.75446	C694PACXX_7_7107.sorted.filtered_peak_1402
chr1	154989972	154990339	368	16.88	4.29043	2.58807	1.85329	C694PACXX_7_7107.sorted.filtered_peak_1403
chr1	155023055	155024063	1009	26.66	7.33954	3.01365	4.66337	C694PACXX_7_7107.sorted.filtered_peak_1404
chr1	155035577	155036321	745	22.27	5.53665	2.71816	2.97542	C694PACXX_7_7107.sorted.filtered_peak_1405
chr1	155043366	155043760	395	15.84	4.16593	2.60578	1.73642	C694PACXX_7_7107.sorted.filtered_peak_1406
chr1	155057193	155058106	914	60.06	22.35092	4.40683	19.07099	C694PACXX_7_7107.sorted.filtered_peak_1407
chr1	155063811	155064232	422	15.71	4.25209	2.65023	1.81351	C694PACXX_7_7107.sorted.filtered_peak_1408
chr1	155107776	155108875	1100	31.26	9.32930	3.25767	6.56094	C694PACXX_7_7107.sorted.filtered_peak_1409
chr1	155112873	155113264	392	26.70	8.41211	3.36651	5.65771	C694PACXX_7_7107.sorted.filtered_peak_1410
chr1	155140333	155140633	301	21.77	6.44421	3.07304	3.80688	C694PACXX_7_7107.sorted.filtered_peak_1411
chr1	155145344	155146420	1077	38.08	10.64325	3.19495	7.80986	C694PACXX_7_7107.sorted.filtered_peak_1412
chr1	155163156	155163702	547	27.59	6.49724	2.72535	3.87082	C694PACXX_7_7107.sorted.filtered_peak_1413
chr1	155164204	155164873	670	28.58	7.54014	2.97061	4.84220	C694PACXX_7_7107.sorted.filtered_peak_1414
chr1	155176881	155177130	250	20.90	4.18190	2.33953	1.76337	C694PACXX_7_7107.sorted.filtered_peak_1415
chr1	155178200	155179165	966	29.59	9.90953	3.57700	7.09666	C694PACXX_7_7107.sorted.filtered_peak_1416
chr1	155189440	155189689	250	13.17	4.16315	2.80264	1.72566	C694PACXX_7_7107.sorted.filtered_peak_1417
chr1	155196704	155197735	1032	46.00	20.92616	4.68409	17.78596	C694PACXX_7_7107.sorted.filtered_peak_1418
chr1	155214179	155214843	665	37.44	14.42614	4.18587	11.42843	C694PACXX_7_7107.sorted.filtered_peak_1419
chr1	155220476	155220780	305	24.95	7.45024	3.18254	4.75002	C694PACXX_7_7107.sorted.filtered_peak_1420
chr1	155231809	155232396	588	30.81	12.15314	4.14800	9.24090	C694PACXX_7_7107.sorted.filtered_peak_1421
chr1	155243047	155243521	475	31.37	8.85163	3.17060	6.08092	C694PACXX_7_7107.sorted.filtered_peak_1422
chr1	155246932	155247455	524	28.69	7.69643	2.99678	4.99537	C694PACXX_7_7107.sorted.filtered_peak_1423
chr1	155278093	155278919	827	43.63	19.44078	4.76731	16.30952	C694PACXX_7_7107.sorted.filtered_peak_1424
chr1	155293048	155294375	1328	33.38	7.92568	2.80827	5.22113	C694PACXX_7_7107.sorted.filtered_peak_1425
chr1	155506007	155506374	368	20.20	6.05750	3.04404	3.44821	C694PACXX_7_7107.sorted.filtered_peak_1426
chr1	155532209	155533171	963	42.93	18.40715	4.70802	15.28257	C694PACXX_7_7107.sorted.filtered_peak_1427
chr1	155579493	155580018	526	19.08	8.11750	3.97172	5.38393	C694PACXX_7_7107.sorted.filtered_peak_1428
chr1	155607150	155607476	327	15.82	5.84528	3.32692	3.26095	C694PACXX_7_7107.sorted.filtered_peak_1429
chr1	155657961	155659016	1056	41.91	19.82340	5.03742	16.67494	C694PACXX_7_7107.sorted.filtered_peak_1430
chr1	155715022	155715625	604	25.91	13.15729	5.08253	10.21265	C694PACXX_7_7107.sorted.filtered_peak_1431
chr1	155826900	155827228	329	35.72	9.65285	3.12366	6.84895	C694PACXX_7_7107.sorted.filtered_peak_1432
chr1	155828845	155829649	805	33.03	8.35492	2.88109	5.65420	C694PACXX_7_7107.sorted.filtered_peak_1433
chr1	155829870	155830545	676	27.05	5.10077	2.37045	2.58091	C694PACXX_7_7107.sorted.filtered_peak_1434
chr1	155881020	155881563	544	22.96	8.60929	3.72225	5.85976	C694PACXX_7_7107.sorted.filtered_peak_1435
chr1	155903853	155904709	857	37.70	15.88301	4.35370	12.88448	C694PACXX_7_7107.sorted.filtered_peak_1436
chr1	155959058	155959727	670	14.29	4.82994	3.02499	2.31867	C694PACXX_7_7107.sorted.filtered_peak_1437
chr1	155974821	155975148	328	14.11	4.23116	2.75321	1.79561	C694PACXX_7_7107.sorted.filtered_peak_1438
chr1	155990433	155991104	672	24.13	9.18870	3.76735	6.43177	C694PACXX_7_7107.sorted.filtered_peak_1439
chr1	156014788	156015141	354	15.81	4.66526	2.82300	2.17138	C694PACXX_7_7107.sorted.filtered_peak_1440
chr1	156023579	156024880	1302	33.77	9.20332	3.08504	6.43266	C694PACXX_7_7107.sorted.filtered_peak_1441
chr1	156060332	156060753	422	15.11	5.33237	3.18737	2.77062	C694PACXX_7_7107.sorted.filtered_peak_1442
chr1	156066505	156067110	606	21.11	6.38051	3.09875	3.74586	C694PACXX_7_7107.sorted.filtered_peak_1443
chr1	156075999	156076644	646	26.45	9.57592	3.66307	6.81914	C694PACXX_7_7107.sorted.filtered_peak_1444
chr1	156084155	156084667	513	17.88	5.10112	2.83985	2.57840	C694PACXX_7_7107.sorted.filtered_peak_1445
chr1	156096901	156097349	449	24.69	8.41219	3.49022	5.67559	C694PACXX_7_7107.sorted.filtered_peak_1446
chr1	156115644	156116110	467	13.16	3.59338	2.53072	1.24636	C694PACXX_7_7107.sorted.filtered_peak_1447
chr1	156163425	156164217	793	43.50	21.97326	5.27119	18.79901	C694PACXX_7_7107.sorted.filtered_peak_1448
chr1	156182637	156183155	519	68.92	13.86965	2.76144	10.87978	C694PACXX_7_7107.sorted.filtered_peak_1449
chr1	156186162	156186705	544	268.72	193.20073	10.65766	187.33746	C694PACXX_7_7107.sorted.filtered_peak_1450
chr1	156195299	156195553	255	17.84	6.12166	3.28289	3.49829	C694PACXX_7_7107.sorted.filtered_peak_1451
chr1	156252204	156253084	881	48.71	22.08525	4.89277	18.88840	C694PACXX_7_7107.sorted.filtered_peak_1452
chr1	156265330	156265676	347	20.06	8.02575	3.82013	5.29827	C694PACXX_7_7107.sorted.filtered_peak_1453
chr1	156307802	156308704	903	77.04	39.88817	6.18351	36.11574	C694PACXX_7_7107.sorted.filtered_peak_1454
chr1	156355435	156355781	347	20.73	6.18031	3.04817	3.56195	C694PACXX_7_7107.sorted.filtered_peak_1455
chr1	156426185	156427418	1234	30.25	9.29287	3.35816	6.50251	C694PACXX_7_7107.sorted.filtered_peak_1456
chr1	156450965	156451239	275	17.34	4.62417	2.69165	2.15016	C694PACXX_7_7107.sorted.filtered_peak_1457
chr1	156470312	156471438	1127	52.05	11.48413	2.86287	8.58549	C694PACXX_7_7107.sorted.filtered_peak_1458
chr1	156474657	156475356	700	67.40	20.26449	3.67189	17.05593	C694PACXX_7_7107.sorted.filtered_peak_1459
chr1	156494224	156494611	388	15.06	4.11286	2.63710	1.68376	C694PACXX_7_7107.sorted.filtered_peak_1460
chr1	156542093	156542532	440	12.87	3.99337	2.74340	1.58056	C694PACXX_7_7107.sorted.filtered_peak_1461
chr1	156553871	156554120	250	14.23	4.30756	2.78797	1.85224	C694PACXX_7_7107.sorted.filtered_peak_1462
chr1	156561175	156562021	847	20.85	6.57067	3.17661	3.93706	C694PACXX_7_7107.sorted.filtered_peak_1463
chr1	156570918	156571620	703	22.23	8.56633	3.74343	5.83709	C694PACXX_7_7107.sorted.filtered_peak_1464
chr1	156594215	156594532	318	17.30	5.22119	2.94416	2.67748	C694PACXX_7_7107.sorted.filtered_peak_1465
chr1	156629796	156630165	370	28.39	7.77260	3.03807	5.06997	C694PACXX_7_7107.sorted.filtered_peak_1466
chr1	156659306	156659602	297	14.92	3.98565	2.58880	1.58701	C694PACXX_7_7107.sorted.filtered_peak_1467
chr1	156675912	156676215	304	20.52	7.81600	3.69093	5.09781	C694PACXX_7_7107.sorted.filtered_peak_1468
chr1	156698054	156699046	993	47.73	16.98516	4.01729	13.91042	C694PACXX_7_7107.sorted.filtered_peak_1469
chr1	156710753	156711393	641	75.35	37.32113	5.87456	33.61664	C694PACXX_7_7107.sorted.filtered_peak_1470
chr1	156721330	156722128	799	35.78	11.78809	3.52328	8.94318	C694PACXX_7_7107.sorted.filtered_peak_1471
chr1	156736637	156737641	1005	46.62	21.10439	4.82210	17.93576	C694PACXX_7_7107.sorted.filtered_peak_1472
chr1	156783858	156784209	352	27.93	4.82452	2.26161	2.34105	C694PACXX_7_7107.sorted.filtered_peak_1473
chr1	156786107	156787085	979	38.78	11.58686	3.35329	8.72043	C694PACXX_7_7107.sorted.filtered_peak_1474
chr1	156791651	156791918	268	15.42	4.21900	2.65518	1.78706	C694PACXX_7_7107.sorted.filtered_peak_1475
chr1	156818592	156818861	270	18.81	6.03449	3.14169	3.43398	C694PACXX_7_7107.sorted.filtered_peak_1476
chr1	157059948	157060296	349	19.76	7.74615	3.78384	5.01252	C694PACXX_7_7107.sorted.filtered_peak_1477
chr1	157103389	157103725	337	18.09	3.77018	2.32509	1.39784	C694PACXX_7_7107.sorted.filtered_peak_1478
chr1	157108033	157108635	603	27.37	7.41410	3.01051	4.71782	C694PACXX_7_7107.sorted.filtered_peak_1479
chr1	157125844	157126132	289	14.52	3.55085	2.42332	1.22731	C694PACXX_7_7107.sorted.filtered_peak_1480
chr1	158119428	158119682	255	18.91	5.48707	2.92436	2.92483	C694PACXX_7_7107.sorted.filtered_peak_1481
chr1	158173646	158174066	421	16.53	5.80420	3.25342	3.21654	C694PACXX_7_7107.sorted.filtered_peak_1482
chr1	158789205	158789687	483	20.60	7.93290	3.70267	5.22518	C694PACXX_7_7107.sorted.filtered_peak_1483
chr1	158900292	158900831	540	17.51	4.26162	2.53630	1.82680	C694PACXX_7_7107.sorted.filtered_peak_1484
chr1	158901018	158901508	491	20.74	6.13756	3.02661	3.52438	C694PACXX_7_7107.sorted.filtered_peak_1485
chr1	158968319	158968762	444	15.20	4.36315	2.73737	1.90701	C694PACXX_7_7107.sorted.filtered_peak_1486
chr1	158978547	158979844	1298	29.51	7.03916	2.76713	4.38525	C694PACXX_7_7107.sorted.filtered_peak_1487
chr1	158985324	158985621	298	22.66	5.54229	2.69862	2.98260	C694PACXX_7_7107.sorted.filtered_peak_1488
chr1	159046477	159047479	1003	34.60	11.43915	3.56954	8.58396	C694PACXX_7_7107.sorted.filtered_peak_1489
chr1	159750315	159751127	813	36.86	14.76126	4.23767	11.77595	C694PACXX_7_7107.sorted.filtered_peak_1490
chr1	159770031	159770434	404	18.23	4.39997	2.55336	1.94322	C694PACXX_7_7107.sorted.filtered_peak_1491
chr1	159796182	159796852	671	18.07	3.98180	2.40417	1.58098	C694PACXX_7_7107.sorted.filtered_peak_1492
chr1	159824403	159824855	453	15.76	4.20626	2.62293	1.78520	C694PACXX_7_7107.sorted.filtered_peak_1493
chr1	159861360	159861693	334	18.46	5.43642	2.93392	2.87951	C694PACXX_7_7107.sorted.filtered_peak_1494
chr1	159880061	159880589	529	30.89	11.76277	3.96871	8.89080	C694PACXX_7_7107.sorted.filtered_peak_1495
chr1	159892920	159893749	830	32.56	7.48719	2.75813	4.79789	C694PACXX_7_7107.sorted.filtered_peak_1496
chr1	159894773	159895442	670	28.38	5.31416	2.38001	2.77438	C694PACXX_7_7107.sorted.filtered_peak_1497
chr1	160001013	160002029	1017	23.05	7.90423	3.43017	5.20482	C694PACXX_7_7107.sorted.filtered_peak_1498
chr1	160068137	160069091	955	42.02	13.74019	3.58122	10.80248	C694PACXX_7_7107.sorted.filtered_peak_1499
chr1	160174878	160175622	745	18.94	5.36685	2.86273	2.82654	C694PACXX_7_7107.sorted.filtered_peak_1500
chr1	160231368	160232916	1549	36.05	12.21123	3.47327	9.37525	C694PACXX_7_7107.sorted.filtered_peak_1501
chr1	160254414	160255158	745	24.70	9.65445	3.86504	6.87739	C694PACXX_7_7107.sorted.filtered_peak_1502
chr1	160312517	160313550	1034	22.22	6.97513	3.17651	4.33050	C694PACXX_7_7107.sorted.filtered_peak_1503
chr1	160398651	160399259	609	18.63	4.09135	2.41336	1.68347	C694PACXX_7_7107.sorted.filtered_peak_1504
chr1	160489706	160490225	520	16.04	4.10109	2.56073	1.68415	C694PACXX_7_7107.sorted.filtered_peak_1505
chr1	160492522	160493197	676	16.34	4.70198	2.78929	2.22580	C694PACXX_7_7107.sorted.filtered_peak_1506
chr1	160509981	160510393	413	20.16	6.17256	3.06650	3.57703	C694PACXX_7_7107.sorted.filtered_peak_1507
chr1	160537755	160538362	608	25.12	7.55384	3.19626	4.85429	C694PACXX_7_7107.sorted.filtered_peak_1508
chr1	160577015	160577429	415	17.42	4.62012	2.68336	2.14890	C694PACXX_7_7107.sorted.filtered_peak_1509
chr1	160593096	160593375	280	22.19	3.88854	2.19561	1.50969	C694PACXX_7_7107.sorted.filtered_peak_1510
chr1	160596989	160597238	250	24.60	4.07376	2.17265	1.65953	C694PACXX_7_7107.sorted.filtered_peak_1511
chr1	160607807	160608267	461	30.13	7.50502	2.86667	4.81910	C694PACXX_7_7107.sorted.filtered_peak_1512
chr1	160634622	160635025	404	21.75	6.70245	3.16531	4.04499	C694PACXX_7_7107.sorted.filtered_peak_1513
chr1	160642993	160643521	529	16.21	3.64502	2.36963	1.28741	C694PACXX_7_7107.sorted.filtered_peak_1514
chr1	160645290	160645704	415	21.23	5.40630	2.72949	2.86845	C694PACXX_7_7107.sorted.filtered_peak_1515
chr1	160651405	160651673	269	22.69	3.62043	2.09693	1.28139	C694PACXX_7_7107.sorted.filtered_peak_1516
chr1	160652663	160653560	898	33.41	9.55375	3.19471	6.77292	C694PACXX_7_7107.sorted.filtered_peak_1517
chr1	160714194	160714579	386	17.40	4.09980	2.47678	1.70123	C694PACXX_7_7107.sorted.filtered_peak_1518
chr1	160726035	160726693	659	18.09	6.55264	3.39846	3.92869	C694PACXX_7_7107.sorted.filtered_peak_1519
chr1	160737208	160738383	1176	19.68	5.25688	2.74170	2.75302	C694PACXX_7_7107.sorted.filtered_peak_1520
chr1	160751940	160752328	389	13.94	4.62143	2.95530	2.13287	C694PACXX_7_7107.sorted.filtered_peak_1521
chr1	160765720	160766130	411	21.80	6.00737	2.91371	3.40161	C694PACXX_7_7107.sorted.filtered_peak_1522
chr1	160806947	160808113	1167	30.48	9.70441	3.35119	6.94125	C694PACXX_7_7107.sorted.filtered_peak_1523
chr1	160832209	160832811	603	17.93	5.27587	2.90969	2.73193	C694PACXX_7_7107.sorted.filtered_peak_1524
chr1	160847025	160847348	324	16.08	5.80610	3.28192	3.23886	C694PACXX_7_7107.sorted.filtered_peak_1525
chr1	160921208	160921457	250	14.57	4.75912	2.96538	2.26273	C694PACXX_7_7107.sorted.filtered_peak_1526
chr1	160983127	160984099	973	19.43	7.47622	3.63508	4.79400	C694PACXX_7_7107.sorted.filtered_peak_1527
chr1	160990505	160991338	834	17.29	6.11342	3.29856	3.51441	C694PACXX_7_7107.sorted.filtered_peak_1528
chr1	161008403	161008919	517	22.84	8.27684	3.61399	5.54246	C694PACXX_7_7107.sorted.filtered_peak_1529
chr1	161015011	161016232	1222	33.35	9.68058	3.21015	6.90563	C694PACXX_7_7107.sorted.filtered_peak_1530
chr1	161038142	161038574	433	31.54	8.04432	2.94723	5.31699	C694PACXX_7_7107.sorted.filtered_peak_1531
chr1	161039053	161040009	957	33.22	8.90406	2.97817	6.19089	C694PACXX_7_7107.sorted.filtered_peak_1532
chr1	161067231	161067948	718	20.24	4.40935	2.44135	1.97007	C694PACXX_7_7107.sorted.filtered_peak_1533
chr1	161087600	161088191	592	33.08	11.03106	3.64330	8.16017	C694PACXX_7_7107.sorted.filtered_peak_1534
chr1	161089460	161089744	285	23.12	5.22204	2.57576	2.68650	C694PACXX_7_7107.sorted.filtered_peak_1535
chr1	161102210	161103016	807	38.71	15.59087	4.22363	12.59745	C694PACXX_7_7107.sorted.filtered_peak_1536
chr1	161123502	161124143	642	30.70	12.29881	4.19124	9.38412	C694PACXX_7_7107.sorted.filtered_peak_1537
chr1	161128864	161129613	750	32.25	11.37686	3.68087	8.53937	C694PACXX_7_7107.sorted.filtered_peak_1538
chr1	161135554	161136330	777	50.11	21.07776	4.78247	17.85308	C694PACXX_7_7107.sorted.filtered_peak_1539
chr1	161146916	161147517	602	25.68	8.60544	3.42595	5.88298	C694PACXX_7_7107.sorted.filtered_peak_1540
chr1	161152125	161152471	347	29.48	7.90821	3.01924	5.19788	C694PACXX_7_7107.sorted.filtered_peak_1541
chr1	161155105	161155837	733	31.90	10.75244	3.59684	7.91278	C694PACXX_7_7107.sorted.filtered_peak_1542
chr1	161162313	161162576	264	16.25	4.10072	2.55449	1.68236	C694PACXX_7_7107.sorted.filtered_peak_1543
chr1	161171684	161172501	818	32.93	11.84501	3.75997	8.98153	C694PACXX_7_7107.sorted.filtered_peak_1544
chr1	161195427	161196171	745	49.69	21.07427	4.53675	17.92420	C694PACXX_7_7107.sorted.filtered_peak_1545
chr1	161283914	161284672	759	20.53	6.76273	3.24961	4.12691	C694PACXX_7_7107.sorted.filtered_peak_1546
chr1	161321039	161321875	837	17.82	6.37771	3.32044	3.78310	C694PACXX_7_7107.sorted.filtered_peak_1547
chr1	161337380	161337779	400	13.55	3.54253	2.47917	1.22090	C694PACXX_7_7107.sorted.filtered_peak_1548
chr1	161359464	161360529	1066	39.04	14.29932	4.07933	11.29554	C694PACXX_7_7107.sorted.filtered_peak_1549
chr1	161369017	161370306	1290	34.50	12.58775	3.86798	9.69188	C694PACXX_7_7107.sorted.filtered_peak_1550
chr1	161410075	161410565	491	17.15	6.70141	3.59088	4.04740	C694PACXX_7_7107.sorted.filtered_peak_1551
chr1	161493638	161494333	696	17.76	7.24630	3.71072	4.57831	C694PACXX_7_7107.sorted.filtered_peak_1552
chr1	161500581	161501136	556	25.89	13.63887	5.31945	10.65656	C694PACXX_7_7107.sorted.filtered_peak_1553
chr1	161509609	161510322	714	28.88	16.55505	5.74818	13.51717	C694PACXX_7_7107.sorted.filtered_peak_1554
chr1	161582162	161582731	570	27.13	14.63489	5.56537	11.60744	C694PACXX_7_7107.sorted.filtered_peak_1555
chr1	161591309	161591693	385	16.96	6.59032	3.55326	3.94720	C694PACXX_7_7107.sorted.filtered_peak_1556
chr1	161593151	161593600	450	12.41	3.73372	2.65297	1.35643	C694PACXX_7_7107.sorted.filtered_peak_1557
chr1	161696958	161697619	662	23.87	5.31871	2.56092	2.77979	C694PACXX_7_7107.sorted.filtered_peak_1558
chr1	161708590	161709089	500	31.11	11.36016	3.94918	8.45613	C694PACXX_7_7107.sorted.filtered_peak_1559
chr1	161719259	161720224	966	27.10	10.34966	3.91647	7.51021	C694PACXX_7_7107.sorted.filtered_peak_1560
chr1	161735546	161736245	700	17.30	4.55297	2.65820	2.09627	C694PACXX_7_7107.sorted.filtered_peak_1561
chr1	161761479	161761728	250	13.94	3.71690	2.53411	1.35811	C694PACXX_7_7107.sorted.filtered_peak_1562
chr1	161903960	161904468	509	19.25	6.54187	3.29913	3.90826	C694PACXX_7_7107.sorted.filtered_peak_1563
chr1	162038959	162040020	1062	16.42	4.55524	2.72669	2.08740	C694PACXX_7_7107.sorted.filtered_peak_1564
chr1	162376578	162376827	250	12.03	3.52429	2.57789	1.18093	C694PACXX_7_7107.sorted.filtered_peak_1565
chr1	162467396	162468142	747	28.31	11.69734	4.25083	8.80764	C694PACXX_7_7107.sorted.filtered_peak_1566
chr1	162530859	162531835	977	44.99	20.48440	4.81232	17.33109	C694PACXX_7_7107.sorted.filtered_peak_1567
chr1	162804846	162805335	490	13.28	3.51534	2.48535	1.19740	C694PACXX_7_7107.sorted.filtered_peak_1568
chr1	163291067	163292186	1120	40.46	15.37529	4.04932	12.38943	C694PACXX_7_7107.sorted.filtered_peak_1569
chr1	164527955	164528226	272	14.35	4.51119	2.86976	2.03927	C694PACXX_7_7107.sorted.filtered_peak_1570
chr1	164629659	164630165	507	16.88	5.41621	3.03283	2.87840	C694PACXX_7_7107.sorted.filtered_peak_1571
chr1	165362022	165362616	595	21.28	5.83465	2.87780	3.25107	C694PACXX_7_7107.sorted.filtered_peak_1572
chr1	165567328	165567928	601	25.37	8.63894	3.41855	5.94063	C694PACXX_7_7107.sorted.filtered_peak_1573
chr1	165599928	165600596	669	49.81	24.35340	5.67408	21.00933	C694PACXX_7_7107.sorted.filtered_peak_1574
chr1	165667372	165668222	851	35.89	15.12814	4.52886	12.10739	C694PACXX_7_7107.sorted.filtered_peak_1575
chr1	165737781	165738617	837	36.71	15.95938	4.58594	12.92925	C694PACXX_7_7107.sorted.filtered_peak_1576
chr1	165796660	165797402	743	23.14	7.53597	3.34116	4.83616	C694PACXX_7_7107.sorted.filtered_peak_1577
chr1	165840749	165841156	408	16.27	4.61207	2.76044	2.14253	C694PACXX_7_7107.sorted.filtered_peak_1578
chr1	166458998	166459527	530	23.41	9.34660	3.99694	6.54101	C694PACXX_7_7107.sorted.filtered_peak_1579
chr1	166808400	166809012	613	24.16	7.33926	3.21158	4.64099	C694PACXX_7_7107.sorted.filtered_peak_1580
chr1	166845039	166845921	883	46.90	21.44064	4.81669	18.25690	C694PACXX_7_7107.sorted.filtered_peak_1581
chr1	166879666	166880014	349	19.55	5.49978	2.88153	2.93489	C694PACXX_7_7107.sorted.filtered_peak_1582
chr1	167013267	167013516	250	15.22	4.40065	2.75348	1.93647	C694PACXX_7_7107.sorted.filtered_peak_1583
chr1	167189254	167190301	1048	71.37	28.73388	4.53864	25.29655	C694PACXX_7_7107.sorted.filtered_peak_1584
chr1	167191334	167191642	309	33.18	4.88932	2.14138	2.38515	C694PACXX_7_7107.sorted.filtered_peak_1585
chr1	167423831	167424213	383	19.44	3.74463	2.25575	1.37012	C694PACXX_7_7107.sorted.filtered_peak_1586
chr1	167424734	167425315	582	22.08	5.07344	2.56893	2.56029	C694PACXX_7_7107.sorted.filtered_peak_1587
chr1	167461125	167461728	604	21.39	6.11335	2.94554	3.52866	C694PACXX_7_7107.sorted.filtered_peak_1588
chr1	167469696	167470079	384	17.88	4.20532	2.49271	1.78594	C694PACXX_7_7107.sorted.filtered_peak_1589
chr1	167486831	167487185	355	29.01	6.68777	2.71073	4.05087	C694PACXX_7_7107.sorted.filtered_peak_1590
chr1	167487389	167488197	809	22.98	4.06001	2.22144	1.64611	C694PACXX_7_7107.sorted.filtered_peak_1591
chr1	167502921	167503297	377	16.47	4.60058	2.74417	2.12343	C694PACXX_7_7107.sorted.filtered_peak_1592
chr1	167522511	167523469	959	25.16	7.17739	3.04970	4.50960	C694PACXX_7_7107.sorted.filtered_peak_1593
chr1	167597119	167597816	698	29.71	6.85820	2.70064	4.22935	C694PACXX_7_7107.sorted.filtered_peak_1594
chr1	167656960	167657365	406	13.18	3.60197	2.53362	1.25317	C694PACXX_7_7107.sorted.filtered_peak_1595
chr1	167683505	167684223	719	26.13	5.37917	2.48172	2.83386	C694PACXX_7_7107.sorted.filtered_peak_1596
chr1	167684734	167685028	295	31.53	8.14182	2.98217	5.40674	C694PACXX_7_7107.sorted.filtered_peak_1597
chr1	167690988	167691503	516	30.23	9.87451	3.52064	7.06308	C694PACXX_7_7107.sorted.filtered_peak_1598
chr1	167772548	167772898	351	17.51	5.23743	2.90903	2.72130	C694PACXX_7_7107.sorted.filtered_peak_1599
chr1	167774378	167774834	457	15.04	3.89207	2.53871	1.51357	C694PACXX_7_7107.sorted.filtered_peak_1600
chr1	167904747	167906172	1426	59.66	23.72157	4.41702	20.46047	C694PACXX_7_7107.sorted.filtered_peak_1601
chr1	168105717	168106058	342	15.36	4.62056	2.83911	2.13700	C694PACXX_7_7107.sorted.filtered_peak_1602
chr1	168114977	168115258	282	14.20	4.19813	2.73018	1.77437	C694PACXX_7_7107.sorted.filtered_peak_1603
chr1	168147693	168148756	1064	30.78	12.17354	4.10921	9.27069	C694PACXX_7_7107.sorted.filtered_peak_1604
chr1	168194856	168195672	817	22.32	7.04594	3.22002	4.38171	C694PACXX_7_7107.sorted.filtered_peak_1605
chr1	168311973	168312281	309	19.43	4.52525	2.52924	2.06117	C694PACXX_7_7107.sorted.filtered_peak_1606
chr1	168332187	168332859	673	37.37	14.33782	4.10444	11.37437	C694PACXX_7_7107.sorted.filtered_peak_1607
chr1	168390529	168391239	711	19.35	5.67960	2.95742	3.10918	C694PACXX_7_7107.sorted.filtered_peak_1608
chr1	168408784	168409370	587	21.68	5.53264	2.76299	2.95995	C694PACXX_7_7107.sorted.filtered_peak_1609
chr1	168425235	168425520	286	13.12	4.13982	2.79341	1.70834	C694PACXX_7_7107.sorted.filtered_peak_1610
chr1	168436379	168437018	640	21.25	4.90724	2.56116	2.41091	C694PACXX_7_7107.sorted.filtered_peak_1611
chr1	168438866	168439218	353	21.17	4.99196	2.60077	2.47424	C694PACXX_7_7107.sorted.filtered_peak_1612
chr1	168482587	168482937	351	19.01	4.68268	2.61725	2.18830	C694PACXX_7_7107.sorted.filtered_peak_1613
chr1	168489433	168489877	445	20.71	5.23137	2.70898	2.69348	C694PACXX_7_7107.sorted.filtered_peak_1614
chr1	168504614	168505237	624	19.62	7.84010	3.76981	5.13156	C694PACXX_7_7107.sorted.filtered_peak_1615
chr1	169013214	169013914	701	19.23	5.62654	2.94438	3.06152	C694PACXX_7_7107.sorted.filtered_peak_1616
chr1	169075370	169076354	985	22.55	5.42691	2.65159	2.89088	C694PACXX_7_7107.sorted.filtered_peak_1617
chr1	169281375	169281929	555	24.51	9.26750	3.74287	6.51396	C694PACXX_7_7107.sorted.filtered_peak_1618
chr1	169336818	169337597	780	54.09	21.50532	4.56620	18.26871	C694PACXX_7_7107.sorted.filtered_peak_1619
chr1	169454707	169455505	799	32.12	12.73606	3.96954	9.87020	C694PACXX_7_7107.sorted.filtered_peak_1620
chr1	169661993	169662489	497	20.02	4.30789	2.42346	1.86924	C694PACXX_7_7107.sorted.filtered_peak_1621
chr1	169663616	169663902	287	21.97	4.81398	2.50156	2.31514	C694PACXX_7_7107.sorted.filtered_peak_1622
chr1	169681082	169681375	294	14.16	4.43357	2.83950	1.98581	C694PACXX_7_7107.sorted.filtered_peak_1623
chr1	169763702	169764517	816	34.56	13.07886	4.03507	10.14653	C694PACXX_7_7107.sorted.filtered_peak_1624
chr1	169862687	169863586	900	65.10	26.24867	4.82193	22.84294	C694PACXX_7_7107.sorted.filtered_peak_1625
chr1	170043471	170044262	792	54.11	25.08103	5.11072	21.76555	C694PACXX_7_7107.sorted.filtered_peak_1626
chr1	170500838	170501642	805	25.67	9.03033	3.61471	6.25330	C694PACXX_7_7107.sorted.filtered_peak_1627
chr1	171282830	171283594	765	16.84	6.19060	3.38803	3.58112	C694PACXX_7_7107.sorted.filtered_peak_1628
chr1	171454165	171455468	1304	37.66	13.19526	3.80318	10.26384	C694PACXX_7_7107.sorted.filtered_peak_1629
chr1	171710865	171711732	868	39.87	14.16363	3.94631	11.17347	C694PACXX_7_7107.sorted.filtered_peak_1630
chr1	171750240	171750926	687	81.05	43.92764	6.57897	40.03517	C694PACXX_7_7107.sorted.filtered_peak_1631
chr1	171810081	171810999	919	22.82	6.94856	3.15523	4.28703	C694PACXX_7_7107.sorted.filtered_peak_1632
chr1	172087087	172087378	292	15.50	4.42659	2.74103	1.96078	C694PACXX_7_7107.sorted.filtered_peak_1633
chr1	172150221	172150547	327	20.71	4.90506	2.59598	2.39369	C694PACXX_7_7107.sorted.filtered_peak_1634
chr1	172150779	172151088	310	26.18	7.96259	3.26716	5.23014	C694PACXX_7_7107.sorted.filtered_peak_1635
chr1	172327363	172328259	897	19.37	4.84669	2.65425	2.34010	C694PACXX_7_7107.sorted.filtered_peak_1636
chr1	172349868	172350149	282	19.64	5.73760	2.96579	3.15574	C694PACXX_7_7107.sorted.filtered_peak_1637
chr1	172412941	172413417	477	20.24	5.96987	2.99471	3.37835	C694PACXX_7_7107.sorted.filtered_peak_1638
chr1	172501276	172502650	1375	70.84	27.21373	4.41289	23.82640	C694PACXX_7_7107.sorted.filtered_peak_1639
chr1	172608079	172608788	710	25.02	7.27239	3.12474	4.58018	C694PACXX_7_7107.sorted.filtered_peak_1640
chr1	172631862	172632341	480	28.48	9.29560	3.46263	6.51848	C694PACXX_7_7107.sorted.filtered_peak_1641
chr1	172644155	172644799	645	21.15	5.97553	2.94278	3.37401	C694PACXX_7_7107.sorted.filtered_peak_1642
chr1	172668181	172668880	700	24.01	6.16924	2.80785	3.57423	C694PACXX_7_7107.sorted.filtered_peak_1643
chr1	172677649	172677929	281	16.65	4.78791	2.81028	2.29079	C694PACXX_7_7107.sorted.filtered_peak_1644
chr1	172715507	172715879	373	17.66	4.15890	2.48683	1.74890	C694PACXX_7_7107.sorted.filtered_peak_1645
chr1	172788479	172788891	413	14.20	3.55169	2.44377	1.23397	C694PACXX_7_7107.sorted.filtered_peak_1646
chr1	172807588	172807837	250	16.40	5.34481	3.06692	2.79675	C694PACXX_7_7107.sorted.filtered_peak_1647
chr1	173379376	173379668	293	14.33	4.12190	2.68857	1.71311	C694PACXX_7_7107.sorted.filtered_peak_1648
chr1	173445706	173446886	1181	32.91	10.77531	3.55726	7.92614	C694PACXX_7_7107.sorted.filtered_peak_1649
chr1	173683702	173684707	1006	29.26	11.31240	4.02293	8.44910	C694PACXX_7_7107.sorted.filtered_peak_1650
chr1	173793205	173794442	1238	41.47	17.02286	4.34453	13.96741	C694PACXX_7_7107.sorted.filtered_peak_1651
chr1	173836843	173838069	1227	61.21	21.18801	3.98838	17.97891	C694PACXX_7_7107.sorted.filtered_peak_1652
chr1	173990918	173991812	895	35.51	15.37003	4.49482	12.38065	C694PACXX_7_7107.sorted.filtered_peak_1653
chr1	174122518	174122824	307	14.29	3.82807	2.56181	1.44662	C694PACXX_7_7107.sorted.filtered_peak_1654
chr1	174127991	174129221	1231	36.74	10.53058	3.24215	7.69982	C694PACXX_7_7107.sorted.filtered_peak_1655
chr1	174187017	174187275	259	15.41	4.81826	2.92211	2.31416	C694PACXX_7_7107.sorted.filtered_peak_1656
chr1	174713177	174713426	250	15.12	4.43268	2.75861	1.99313	C694PACXX_7_7107.sorted.filtered_peak_1657
chr1	174768579	174769356	778	16.85	4.26908	2.58044	1.83761	C694PACXX_7_7107.sorted.filtered_peak_1658
chr1	174933614	174934099	486	25.18	5.48963	2.56568	2.92363	C694PACXX_7_7107.sorted.filtered_peak_1659
chr1	174937879	174938269	391	24.41	4.86102	2.41450	2.34696	C694PACXX_7_7107.sorted.filtered_peak_1660
chr1	174968314	174969582	1269	78.82	30.61539	4.38879	27.14384	C694PACXX_7_7107.sorted.filtered_peak_1661
chr1	174992225	174993011	787	35.57	16.19806	4.79318	13.15388	C694PACXX_7_7107.sorted.filtered_peak_1662
chr1	174998633	174999037	405	14.90	4.86512	2.98147	2.36135	C694PACXX_7_7107.sorted.filtered_peak_1663
chr1	175124068	175124590	523	19.01	5.13170	2.77409	2.60685	C694PACXX_7_7107.sorted.filtered_peak_1664
chr1	175161917	175162286	370	19.64	3.98370	2.32537	1.59119	C694PACXX_7_7107.sorted.filtered_peak_1665
chr1	175178156	175179000	845	21.34	6.61680	3.15083	3.97530	C694PACXX_7_7107.sorted.filtered_peak_1666
chr1	175288869	175289140	272	17.31	4.65113	2.70812	2.16675	C694PACXX_7_7107.sorted.filtered_peak_1667
chr1	175570108	175570357	250	18.28	4.22511	2.48535	1.78440	C694PACXX_7_7107.sorted.filtered_peak_1668
chr1	176042741	176043016	276	13.16	4.15702	2.80219	1.71749	C694PACXX_7_7107.sorted.filtered_peak_1669
chr1	176175943	176176949	1007	59.60	25.45043	4.89772	22.09547	C694PACXX_7_7107.sorted.filtered_peak_1670
chr1	176344159	176344462	304	14.87	4.17701	2.67924	1.74111	C694PACXX_7_7107.sorted.filtered_peak_1671
chr1	177150628	177150896	269	13.61	3.62128	2.51182	1.28574	C694PACXX_7_7107.sorted.filtered_peak_1672
chr1	177355001	177355361	361	19.45	5.17847	2.76046	2.65848	C694PACXX_7_7107.sorted.filtered_peak_1673
chr1	178501475	178501733	259	13.76	3.67695	2.52596	1.33427	C694PACXX_7_7107.sorted.filtered_peak_1674
chr1	178511438	178512145	708	23.09	7.82435	3.46639	5.09402	C694PACXX_7_7107.sorted.filtered_peak_1675
chr1	178575244	178575493	250	12.21	3.62482	2.61384	1.26539	C694PACXX_7_7107.sorted.filtered_peak_1676
chr1	178971967	178972336	370	13.37	3.82015	2.62390	1.43277	C694PACXX_7_7107.sorted.filtered_peak_1677
chr1	178994754	178995892	1139	27.74	7.89404	3.11495	5.18218	C694PACXX_7_7107.sorted.filtered_peak_1678
chr1	179050874	179051626	753	18.40	4.59919	2.60566	2.14206	C694PACXX_7_7107.sorted.filtered_peak_1679
chr1	179098840	179099126	287	18.79	7.11376	3.55122	4.45351	C694PACXX_7_7107.sorted.filtered_peak_1680
chr1	179198468	179198764	297	17.09	5.52842	3.08998	2.95794	C694PACXX_7_7107.sorted.filtered_peak_1681
chr1	179262349	179263393	1045	25.71	9.00087	3.54481	6.25492	C694PACXX_7_7107.sorted.filtered_peak_1682
chr1	179268079	179268432	354	22.58	8.71212	3.81365	5.94778	C694PACXX_7_7107.sorted.filtered_peak_1683
chr1	179334548	179335468	921	35.58	15.61541	4.63334	12.59310	C694PACXX_7_7107.sorted.filtered_peak_1684
chr1	179783729	179784254	526	21.44	6.79468	3.17587	4.16548	C694PACXX_7_7107.sorted.filtered_peak_1685
chr1	179846666	179847065	400	23.19	4.46873	2.34174	2.00448	C694PACXX_7_7107.sorted.filtered_peak_1686
chr1	179851245	179852556	1312	47.95	15.43312	3.70394	12.40246	C694PACXX_7_7107.sorted.filtered_peak_1687
chr1	179923495	179924496	1002	42.77	17.13556	4.15597	14.11207	C694PACXX_7_7107.sorted.filtered_peak_1688
chr1	180123461	180124173	713	44.01	18.78416	4.73778	15.63391	C694PACXX_7_7107.sorted.filtered_peak_1689
chr1	180471549	180472370	822	38.02	14.13761	4.10826	11.14686	C694PACXX_7_7107.sorted.filtered_peak_1690
chr1	180484988	180485329	342	14.75	4.93387	3.02063	2.43348	C694PACXX_7_7107.sorted.filtered_peak_1691
chr1	180600819	180601710	892	40.12	17.56394	4.65606	14.47303	C694PACXX_7_7107.sorted.filtered_peak_1692
chr1	180991049	180991396	348	24.09	5.24388	2.53035	2.71461	C694PACXX_7_7107.sorted.filtered_peak_1693
chr1	180991675	180992463	789	31.43	9.51795	3.28366	6.74095	C694PACXX_7_7107.sorted.filtered_peak_1694
chr1	181002412	181003311	900	27.93	9.86546	3.69056	7.05186	C694PACXX_7_7107.sorted.filtered_peak_1695
chr1	181013764	181014013	250	12.41	3.73394	2.65341	1.35573	C694PACXX_7_7107.sorted.filtered_peak_1696
chr1	181031981	181032230	250	15.03	4.82396	2.95194	2.32084	C694PACXX_7_7107.sorted.filtered_peak_1697
chr1	181057566	181058519	954	31.69	7.63330	2.79556	4.95504	C694PACXX_7_7107.sorted.filtered_peak_1698
chr1	181059304	181059623	320	23.24	3.97411	2.18506	1.58345	C694PACXX_7_7107.sorted.filtered_peak_1699
chr1	181074114	181075007	894	39.90	13.18060	3.60824	10.26575	C694PACXX_7_7107.sorted.filtered_peak_1700
chr1	181111638	181111980	343	23.38	6.65773	3.02318	4.00902	C694PACXX_7_7107.sorted.filtered_peak_1701
chr1	181118572	181118977	406	18.68	5.04342	2.77160	2.51532	C694PACXX_7_7107.sorted.filtered_peak_1702
chr1	181159079	181159332	254	13.67	4.39301	2.87186	1.93422	C694PACXX_7_7107.sorted.filtered_peak_1703
chr1	181394137	181394434	298	16.33	4.89508	2.87838	2.38328	C694PACXX_7_7107.sorted.filtered_peak_1704
chr1	181998615	181999408	794	48.64	22.38852	5.13367	19.14218	C694PACXX_7_7107.sorted.filtered_peak_1705
chr1	182053848	182054298	451	18.11	4.18915	2.48103	1.75567	C694PACXX_7_7107.sorted.filtered_peak_1706
chr1	182228442	182229138	697	17.89	6.24733	3.25326	3.66900	C694PACXX_7_7107.sorted.filtered_peak_1707
chr1	182309376	182309722	347	12.48	3.56703	2.56382	1.24379	C694PACXX_7_7107.sorted.filtered_peak_1708
chr1	182360389	182360810	422	20.05	5.05180	2.68393	2.53036	C694PACXX_7_7107.sorted.filtered_peak_1709
chr1	182365964	182366248	285	19.09	5.94689	3.09202	3.34106	C694PACXX_7_7107.sorted.filtered_peak_1710
chr1	182399765	182400076	312	17.43	5.12095	2.89206	2.58654	C694PACXX_7_7107.sorted.filtered_peak_1711
chr1	182557502	182558431	930	19.38	5.47426	2.85706	2.93677	C694PACXX_7_7107.sorted.filtered_peak_1712
chr1	182570550	182570811	262	27.68	6.38998	2.71362	3.75157	C694PACXX_7_7107.sorted.filtered_peak_1713
chr1	182573438	182573779	342	28.81	7.12157	2.85344	4.44110	C694PACXX_7_7107.sorted.filtered_peak_1714
chr1	182584152	182584453	302	20.55	4.19650	2.36498	1.76033	C694PACXX_7_7107.sorted.filtered_peak_1715
chr1	182585129	182585580	452	24.26	6.31948	2.83983	3.71326	C694PACXX_7_7107.sorted.filtered_peak_1716
chr1	182758611	182759000	390	23.86	7.34665	3.22961	4.65014	C694PACXX_7_7107.sorted.filtered_peak_1717
chr1	182808123	182809241	1119	49.07	19.85277	4.40462	16.70597	C694PACXX_7_7107.sorted.filtered_peak_1718
chr1	182859152	182859506	355	15.72	5.75242	3.30800	3.16566	C694PACXX_7_7107.sorted.filtered_peak_1719
chr1	182992892	182993154	263	15.90	4.54793	2.76411	2.06992	C694PACXX_7_7107.sorted.filtered_peak_1720
chr1	183440299	183441829	1531	43.56	12.27462	3.25678	9.38788	C694PACXX_7_7107.sorted.filtered_peak_1721
chr1	183559276	183559823	548	17.39	4.85445	2.78315	2.34823	C694PACXX_7_7107.sorted.filtered_peak_1722
chr1	183604554	183605507	954	46.46	16.96351	3.88429	13.94251	C694PACXX_7_7107.sorted.filtered_peak_1723
chr1	183774335	183774584	250	13.55	3.52857	2.47309	1.20721	C694PACXX_7_7107.sorted.filtered_peak_1724
chr1	183811650	183811968	319	19.98	7.87859	3.76020	5.16259	C694PACXX_7_7107.sorted.filtered_peak_1725
chr1	183885070	183885659	590	29.47	11.01360	3.89462	8.15861	C694PACXX_7_7107.sorted.filtered_peak_1726
chr1	183925556	183926198	643	37.16	14.71115	4.23544	11.71828	C694PACXX_7_7107.sorted.filtered_peak_1727
chr1	184020428	184021296	869	21.49	6.45144	3.06376	3.83229	C694PACXX_7_7107.sorted.filtered_peak_1728
chr1	184129536	184129983	448	21.81	6.24802	2.98659	3.63641	C694PACXX_7_7107.sorted.filtered_peak_1729
chr1	184355926	184356669	744	21.49	5.07367	2.60244	2.56386	C694PACXX_7_7107.sorted.filtered_peak_1730
chr1	184356983	184357305	323	18.96	3.73346	2.27063	1.37631	C694PACXX_7_7107.sorted.filtered_peak_1731
chr1	184460775	184461422	648	20.70	6.83565	3.27256	4.18828	C694PACXX_7_7107.sorted.filtered_peak_1732
chr1	184712233	184712633	401	18.85	4.26199	2.46446	1.83072	C694PACXX_7_7107.sorted.filtered_peak_1733
chr1	184714955	184715285	331	21.75	5.37662	2.70097	2.82190	C694PACXX_7_7107.sorted.filtered_peak_1734
chr1	184723568	184724394	827	61.94	26.30304	4.80478	22.93087	C694PACXX_7_7107.sorted.filtered_peak_1735
chr1	184774796	184775265	470	13.55	3.68357	2.54449	1.34194	C694PACXX_7_7107.sorted.filtered_peak_1736
chr1	184809538	184810140	603	25.43	8.62411	3.52814	5.85989	C694PACXX_7_7107.sorted.filtered_peak_1737
chr1	184836079	184836671	593	30.38	11.59586	4.08402	8.68337	C694PACXX_7_7107.sorted.filtered_peak_1738
chr1	184859575	184860293	719	22.09	6.24766	2.97650	3.62628	C694PACXX_7_7107.sorted.filtered_peak_1739
chr1	184943217	184943779	563	26.98	7.83037	3.17656	5.10233	C694PACXX_7_7107.sorted.filtered_peak_1740
chr1	184951270	184951555	286	16.55	4.54602	2.71159	2.08080	C694PACXX_7_7107.sorted.filtered_peak_1741
chr1	185014351	185015258	908	18.64	4.56599	2.59047	2.09358	C694PACXX_7_7107.sorted.filtered_peak_1742
chr1	185125692	185126914	1223	54.63	19.64709	4.07113	16.48400	C694PACXX_7_7107.sorted.filtered_peak_1743
chr1	185139602	185139851	250	15.92	5.33989	3.11271	2.78192	C694PACXX_7_7107.sorted.filtered_peak_1744
chr1	185285268	185285845	578	27.60	4.33346	2.15036	1.89261	C694PACXX_7_7107.sorted.filtered_peak_1745
chr1	185286126	185287082	957	50.15	17.01811	3.90179	13.93549	C694PACXX_7_7107.sorted.filtered_peak_1746
chr1	185307882	185308576	695	17.39	4.66969	2.71144	2.18229	C694PACXX_7_7107.sorted.filtered_peak_1747
chr1	185345860	185346307	448	14.46	4.92815	3.05525	2.41101	C694PACXX_7_7107.sorted.filtered_peak_1748
chr1	185389799	185390490	692	19.05	4.99290	2.72474	2.47568	C694PACXX_7_7107.sorted.filtered_peak_1749
chr1	185408866	185409673	808	30.57	10.09115	3.54911	7.26613	C694PACXX_7_7107.sorted.filtered_peak_1750
chr1	185528891	185529494	604	24.62	7.52777	3.18412	4.86017	C694PACXX_7_7107.sorted.filtered_peak_1751
chr1	185535958	185536532	575	28.34	9.74277	3.64670	6.92639	C694PACXX_7_7107.sorted.filtered_peak_1752
chr1	185770492	185770844	353	12.65	3.69417	2.61387	1.34793	C694PACXX_7_7107.sorted.filtered_peak_1753
chr1	186343913	186345047	1135	53.67	23.51143	4.86561	20.24204	C694PACXX_7_7107.sorted.filtered_peak_1754
chr1	186373631	186374025	395	20.65	7.55854	3.57354	4.85486	C694PACXX_7_7107.sorted.filtered_peak_1755
chr1	186587606	186587855	250	14.96	4.03265	2.60782	1.62067	C694PACXX_7_7107.sorted.filtered_peak_1756
chr1	186649338	186649798	461	23.76	7.57877	3.26989	4.89852	C694PACXX_7_7107.sorted.filtered_peak_1757
chr1	186691431	186691742	312	13.02	4.08419	2.77343	1.66149	C694PACXX_7_7107.sorted.filtered_peak_1758
chr1	186798311	186798592	282	17.68	5.62814	3.07123	3.05755	C694PACXX_7_7107.sorted.filtered_peak_1759
chr1	186834448	186834766	319	18.44	6.29772	3.26939	3.67962	C694PACXX_7_7107.sorted.filtered_peak_1760
chr1	192485673	192486391	719	29.10	11.04629	3.92157	8.19867	C694PACXX_7_7107.sorted.filtered_peak_1761
chr1	192508035	192508360	326	22.12	6.81359	3.17567	4.15310	C694PACXX_7_7107.sorted.filtered_peak_1762
chr1	192519841	192520337	497	17.21	3.80492	2.38076	1.42647	C694PACXX_7_7107.sorted.filtered_peak_1763
chr1	192544599	192545147	549	41.85	14.62780	3.85704	11.64376	C694PACXX_7_7107.sorted.filtered_peak_1764
chr1	192578191	192578554	364	17.55	4.84441	2.76882	2.34349	C694PACXX_7_7107.sorted.filtered_peak_1765
chr1	192774968	192775279	312	27.46	4.97874	2.32899	2.45958	C694PACXX_7_7107.sorted.filtered_peak_1766
chr1	192777676	192778560	885	36.02	9.72206	3.08587	6.93422	C694PACXX_7_7107.sorted.filtered_peak_1767
chr1	192988403	192988830	428	12.94	4.02987	2.75670	1.61103	C694PACXX_7_7107.sorted.filtered_peak_1768
chr1	193027988	193028912	925	34.13	11.48487	3.49342	8.67328	C694PACXX_7_7107.sorted.filtered_peak_1769
chr1	193073844	193074275	432	19.65	6.61560	3.28042	3.98115	C694PACXX_7_7107.sorted.filtered_peak_1770
chr1	193074542	193074833	292	19.17	6.33052	3.23917	3.69993	C694PACXX_7_7107.sorted.filtered_peak_1771
chr1	193090777	193091677	901	46.74	19.69241	4.57777	16.54346	C694PACXX_7_7107.sorted.filtered_peak_1772
chr1	193376068	193376491	424	12.97	3.71855	2.60463	1.35259	C694PACXX_7_7107.sorted.filtered_peak_1773
chr1	193387426	193387907	482	14.95	4.04038	2.61261	1.62442	C694PACXX_7_7107.sorted.filtered_peak_1774
chr1	193418318	193418567	250	14.36	4.87463	3.03952	2.35709	C694PACXX_7_7107.sorted.filtered_peak_1775
chr1	193448168	193448967	800	37.02	17.29692	4.90724	14.23649	C694PACXX_7_7107.sorted.filtered_peak_1776
chr1	193509433	193509869	437	17.34	4.13079	2.49877	1.71061	C694PACXX_7_7107.sorted.filtered_peak_1777
chr1	193561532	193561865	334	16.04	4.33034	2.66193	1.88241	C694PACXX_7_7107.sorted.filtered_peak_1778
chr1	194120282	194120531	250	15.38	4.28923	2.68991	1.84073	C694PACXX_7_7107.sorted.filtered_peak_1779
chr1	195164582	195164927	346	18.38	4.81761	2.70563	2.31266	C694PACXX_7_7107.sorted.filtered_peak_1780
chr1	196620837	196621161	325	16.69	4.69177	2.75472	2.22061	C694PACXX_7_7107.sorted.filtered_peak_1781
chr1	197115663	197116322	660	43.95	17.91113	4.51877	14.78868	C694PACXX_7_7107.sorted.filtered_peak_1782
chr1	197169871	197170867	997	37.56	14.34798	3.94119	11.41063	C694PACXX_7_7107.sorted.filtered_peak_1783
chr1	197744084	197744955	872	28.70	6.78723	2.73553	4.15180	C694PACXX_7_7107.sorted.filtered_peak_1784
chr1	197745308	197746171	864	23.59	4.19586	2.24133	1.76354	C694PACXX_7_7107.sorted.filtered_peak_1785
chr1	197871522	197872259	738	28.77	9.56806	3.50914	6.77317	C694PACXX_7_7107.sorted.filtered_peak_1786
chr1	198071493	198071928	436	15.80	4.23579	2.63749	1.80286	C694PACXX_7_7107.sorted.filtered_peak_1787
chr1	198125830	198126879	1050	25.81	5.16285	2.41654	2.65948	C694PACXX_7_7107.sorted.filtered_peak_1788
chr1	198128150	198128476	327	32.50	8.39247	2.99986	5.64549	C694PACXX_7_7107.sorted.filtered_peak_1789
chr1	198136439	198137153	715	19.28	5.05841	2.73461	2.53750	C694PACXX_7_7107.sorted.filtered_peak_1790
chr1	198148485	198148812	328	15.63	4.43682	2.72975	1.98216	C694PACXX_7_7107.sorted.filtered_peak_1791
chr1	198157095	198157493	399	18.60	5.08322	2.79548	2.54813	C694PACXX_7_7107.sorted.filtered_peak_1792
chr1	198252490	198252739	250	14.40	4.17174	2.70743	1.74660	C694PACXX_7_7107.sorted.filtered_peak_1793
chr1	198590168	198590879	712	30.15	7.21441	2.79289	4.54273	C694PACXX_7_7107.sorted.filtered_peak_1794
chr1	198625706	198625958	253	22.40	4.97545	2.53790	2.45457	C694PACXX_7_7107.sorted.filtered_peak_1795
chr1	198626582	198627019	438	22.61	5.24264	2.60750	2.70309	C694PACXX_7_7107.sorted.filtered_peak_1796
chr1	198648807	198649146	340	28.32	4.53224	2.18009	2.06955	C694PACXX_7_7107.sorted.filtered_peak_1797
chr1	198650880	198651453	574	44.16	12.56082	3.29811	9.65054	C694PACXX_7_7107.sorted.filtered_peak_1798
chr1	198889053	198889329	277	18.76	4.83884	2.68534	2.34023	C694PACXX_7_7107.sorted.filtered_peak_1799
chr1	198904365	198904834	470	21.06	3.70605	2.17919	1.34722	C694PACXX_7_7107.sorted.filtered_peak_1800
chr1	198906457	198906834	378	28.97	8.12970	3.10884	5.39706	C694PACXX_7_7107.sorted.filtered_peak_1801
chr1	198979648	198979897	250	15.91	4.46746	2.73283	1.99940	C694PACXX_7_7107.sorted.filtered_peak_1802
chr1	199010619	199011136	518	29.43	9.93498	3.65040	7.09555	C694PACXX_7_7107.sorted.filtered_peak_1803
chr1	199082375	199082683	309	14.18	3.89220	2.59257	1.51868	C694PACXX_7_7107.sorted.filtered_peak_1804
chr1	199142523	199142868	346	21.78	7.38950	3.41976	4.68774	C694PACXX_7_7107.sorted.filtered_peak_1805
chr1	199212544	199212934	391	15.91	5.09784	2.99398	2.57566	C694PACXX_7_7107.sorted.filtered_peak_1806
chr1	200098642	200099071	430	16.58	4.84613	2.83512	2.34799	C694PACXX_7_7107.sorted.filtered_peak_1807
chr1	200123252	200123662	411	30.88	10.69142	3.71238	7.83641	C694PACXX_7_7107.sorted.filtered_peak_1808
chr1	200271440	200271707	268	16.29	4.41847	2.68593	1.95139	C694PACXX_7_7107.sorted.filtered_peak_1809
chr1	200378728	200379540	813	31.62	11.93211	3.92584	9.06481	C694PACXX_7_7107.sorted.filtered_peak_1810
chr1	200499776	200500025	250	12.66	3.76474	2.64717	1.41024	C694PACXX_7_7107.sorted.filtered_peak_1811
chr1	200589402	200590365	964	24.42	7.86532	3.29151	5.17116	C694PACXX_7_7107.sorted.filtered_peak_1812
chr1	200638439	200639520	1082	35.55	12.26078	3.74834	9.35656	C694PACXX_7_7107.sorted.filtered_peak_1813
chr1	200857372	200857645	274	20.81	6.15391	3.03197	3.53807	C694PACXX_7_7107.sorted.filtered_peak_1814
chr1	200874668	200875167	500	16.84	4.88691	2.83409	2.38386	C694PACXX_7_7107.sorted.filtered_peak_1815
chr1	200988558	200988962	405	27.56	5.24074	2.39310	2.70248	C694PACXX_7_7107.sorted.filtered_peak_1816
chr1	200992744	200993059	316	28.83	5.90064	2.51716	3.31499	C694PACXX_7_7107.sorted.filtered_peak_1817
chr1	201012039	201012401	363	21.64	7.88608	3.58198	5.17378	C694PACXX_7_7107.sorted.filtered_peak_1818
chr1	201083331	201083606	276	18.98	5.77990	3.04481	3.18228	C694PACXX_7_7107.sorted.filtered_peak_1819
chr1	201083802	201084055	254	17.98	5.11288	2.85348	2.57259	C694PACXX_7_7107.sorted.filtered_peak_1820
chr1	201123272	201124009	738	32.30	11.91730	3.84130	9.05632	C694PACXX_7_7107.sorted.filtered_peak_1821
chr1	201140002	201140630	629	14.98	3.89114	2.54275	1.51345	C694PACXX_7_7107.sorted.filtered_peak_1822
chr1	201404775	201405073	299	17.06	6.65154	3.57225	4.00044	C694PACXX_7_7107.sorted.filtered_peak_1823
chr1	201438039	201438432	394	15.82	4.70779	2.83818	2.21348	C694PACXX_7_7107.sorted.filtered_peak_1824
chr1	201449598	201450002	405	24.68	7.56463	3.22855	4.86494	C694PACXX_7_7107.sorted.filtered_peak_1825
chr1	201475765	201476486	722	27.27	9.63011	3.64250	6.83403	C694PACXX_7_7107.sorted.filtered_peak_1826
chr1	201673425	201673674	250	12.91	4.01768	2.75271	1.59953	C694PACXX_7_7107.sorted.filtered_peak_1827
chr1	201797992	201798895	904	29.68	9.68421	3.51549	6.87367	C694PACXX_7_7107.sorted.filtered_peak_1828
chr1	201865115	201865364	250	17.76	5.36141	2.96914	2.80157	C694PACXX_7_7107.sorted.filtered_peak_1829
chr1	201924201	201924982	782	36.39	16.28454	4.77381	13.22509	C694PACXX_7_7107.sorted.filtered_peak_1830
chr1	201951354	201952013	660	18.50	5.71162	3.00960	3.15775	C694PACXX_7_7107.sorted.filtered_peak_1831
chr1	201952392	201952660	269	14.70	3.59692	2.43209	1.26332	C694PACXX_7_7107.sorted.filtered_peak_1832
chr1	202113566	202113894	329	18.03	3.92393	2.38533	1.53377	C694PACXX_7_7107.sorted.filtered_peak_1833
chr1	202264582	202265022	441	22.87	8.97781	3.85139	6.22136	C694PACXX_7_7107.sorted.filtered_peak_1834
chr1	202310748	202311581	834	38.42	16.75462	4.66893	13.68236	C694PACXX_7_7107.sorted.filtered_peak_1835
chr1	202317481	202318238	758	42.99	19.12582	4.85877	15.97278	C694PACXX_7_7107.sorted.filtered_peak_1836
chr1	202779763	202780225	463	31.97	9.64411	3.35414	6.83148	C694PACXX_7_7107.sorted.filtered_peak_1837
chr1	202804692	202805006	315	19.31	6.54402	3.29983	3.90490	C694PACXX_7_7107.sorted.filtered_peak_1838
chr1	202817355	202817606	252	16.23	5.04485	2.94477	2.52885	C694PACXX_7_7107.sorted.filtered_peak_1839
chr1	202857592	202858552	961	64.84	30.90116	5.46213	27.40217	C694PACXX_7_7107.sorted.filtered_peak_1840
chr1	202895834	202896731	898	30.04	11.86132	4.06844	8.97881	C694PACXX_7_7107.sorted.filtered_peak_1841
chr1	202927074	202928015	942	20.94	5.77300	2.87090	3.19633	C694PACXX_7_7107.sorted.filtered_peak_1842
chr1	202935928	202936873	946	27.81	8.86626	3.36257	6.11382	C694PACXX_7_7107.sorted.filtered_peak_1843
chr1	202976055	202977046	992	26.35	9.02256	3.54850	6.25134	C694PACXX_7_7107.sorted.filtered_peak_1844
chr1	202995089	202995679	591	20.08	5.64845	2.87924	3.09485	C694PACXX_7_7107.sorted.filtered_peak_1845
chr1	203236484	203236762	279	21.01	5.73809	2.87448	3.15275	C694PACXX_7_7107.sorted.filtered_peak_1846
chr1	203242350	203242714	365	25.08	5.84553	2.67008	3.25468	C694PACXX_7_7107.sorted.filtered_peak_1847
chr1	203256369	203256912	544	42.91	9.29916	2.73678	6.52036	C694PACXX_7_7107.sorted.filtered_peak_1848
chr1	203258473	203259286	814	41.28	8.43610	2.62159	5.71045	C694PACXX_7_7107.sorted.filtered_peak_1849
chr1	203259517	203259936	420	48.20	12.13067	3.05202	9.23725	C694PACXX_7_7107.sorted.filtered_peak_1850
chr1	203274051	203274916	866	43.45	14.29038	3.65420	11.32963	C694PACXX_7_7107.sorted.filtered_peak_1851
chr1	203289856	203290380	525	20.04	4.61020	2.51878	2.15024	C694PACXX_7_7107.sorted.filtered_peak_1852
chr1	203296385	203297325	941	47.47	15.97727	3.91937	12.90536	C694PACXX_7_7107.sorted.filtered_peak_1853
chr1	203309219	203309477	259	18.14	5.55459	3.01149	2.98425	C694PACXX_7_7107.sorted.filtered_peak_1854
chr1	203456622	203457250	629	17.32	5.58835	3.08883	3.01491	C694PACXX_7_7107.sorted.filtered_peak_1855
chr1	203473820	203474254	435	13.14	3.96423	2.70934	1.56839	C694PACXX_7_7107.sorted.filtered_peak_1856
chr1	203576388	203576736	349	20.52	7.27461	3.48056	4.58531	C694PACXX_7_7107.sorted.filtered_peak_1857
chr1	203594856	203596018	1163	27.77	5.91806	2.55798	3.33557	C694PACXX_7_7107.sorted.filtered_peak_1858
chr1	203619083	203619479	397	20.63	4.52960	2.47337	2.05714	C694PACXX_7_7107.sorted.filtered_peak_1859
chr1	203622203	203622617	415	24.60	6.38166	2.84720	3.76241	C694PACXX_7_7107.sorted.filtered_peak_1860
chr1	203643100	203643636	537	35.43	14.23729	4.29490	11.25895	C694PACXX_7_7107.sorted.filtered_peak_1861
chr1	203651476	203652287	812	20.52	7.25241	3.40811	4.59808	C694PACXX_7_7107.sorted.filtered_peak_1862
chr1	203733830	203734784	955	25.98	10.16146	3.87661	7.37146	C694PACXX_7_7107.sorted.filtered_peak_1863
chr1	203764227	203764770	544	25.78	9.37286	3.66354	6.60661	C694PACXX_7_7107.sorted.filtered_peak_1864
chr1	203830466	203831091	626	37.01	17.72490	5.08916	14.62317	C694PACXX_7_7107.sorted.filtered_peak_1865
chr1	204176272	204176715	444	14.71	4.67156	2.90928	2.18665	C694PACXX_7_7107.sorted.filtered_peak_1866
chr1	204332637	204333452	816	20.22	5.82036	2.95228	3.23051	C694PACXX_7_7107.sorted.filtered_peak_1867
chr1	204367685	204367967	283	14.68	4.71071	2.93641	2.21361	C694PACXX_7_7107.sorted.filtered_peak_1868
chr1	204380354	204381416	1063	46.86	18.64510	4.27365	15.54533	C694PACXX_7_7107.sorted.filtered_peak_1869
chr1	204463178	204464414	1237	25.61	8.16547	3.24381	5.49428	C694PACXX_7_7107.sorted.filtered_peak_1870
chr1	204475543	204476702	1160	31.72	9.07273	3.19992	6.29798	C694PACXX_7_7107.sorted.filtered_peak_1871
chr1	204485234	204485932	699	52.12	21.44578	4.71900	18.20127	C694PACXX_7_7107.sorted.filtered_peak_1872
chr1	204513495	204513821	327	15.96	5.12323	3.00570	2.59648	C694PACXX_7_7107.sorted.filtered_peak_1873
chr1	204534806	204535243	438	15.17	4.23818	2.68441	1.79229	C694PACXX_7_7107.sorted.filtered_peak_1874
chr1	204776111	204776682	572	27.73	11.63615	4.35739	8.72716	C694PACXX_7_7107.sorted.filtered_peak_1875
chr1	205090974	205091861	888	45.03	19.32842	4.76253	16.16544	C694PACXX_7_7107.sorted.filtered_peak_1876
chr1	205110759	205111035	277	16.66	6.21991	3.43939	3.59374	C694PACXX_7_7107.sorted.filtered_peak_1877
chr1	205168661	205168974	314	13.65	3.85581	2.62016	1.46866	C694PACXX_7_7107.sorted.filtered_peak_1878
chr1	205180234	205181193	960	36.65	15.00891	4.47651	11.97634	C694PACXX_7_7107.sorted.filtered_peak_1879
chr1	205196910	205197186	277	24.31	6.41445	2.89532	3.77910	C694PACXX_7_7107.sorted.filtered_peak_1880
chr1	205197860	205198109	250	19.60	4.02557	2.34504	1.62172	C694PACXX_7_7107.sorted.filtered_peak_1881
chr1	205242570	205243111	542	19.68	7.01879	3.46053	4.34494	C694PACXX_7_7107.sorted.filtered_peak_1882
chr1	205254782	205255391	610	26.36	5.24124	2.44021	2.70012	C694PACXX_7_7107.sorted.filtered_peak_1883
chr1	205255612	205256075	464	26.39	5.16009	2.40783	2.63799	C694PACXX_7_7107.sorted.filtered_peak_1884
chr1	205257358	205257770	413	37.25	10.36787	3.22147	7.52760	C694PACXX_7_7107.sorted.filtered_peak_1885
chr1	205290400	205291074	675	21.40	5.48968	2.73798	2.95065	C694PACXX_7_7107.sorted.filtered_peak_1886
chr1	205410228	205410497	270	16.91	4.55939	2.70026	2.07986	C694PACXX_7_7107.sorted.filtered_peak_1887
chr1	205493508	205493757	250	16.04	4.00235	2.52160	1.60514	C694PACXX_7_7107.sorted.filtered_peak_1888
chr1	205560796	205561459	664	19.34	5.61627	2.92787	3.05143	C694PACXX_7_7107.sorted.filtered_peak_1889
chr1	205600204	205601567	1364	42.79	14.29050	3.65295	11.32965	C694PACXX_7_7107.sorted.filtered_peak_1890
chr1	205628027	205628550	524	18.72	5.07852	2.77868	2.55201	C694PACXX_7_7107.sorted.filtered_peak_1891
chr1	205718240	205719830	1591	41.72	12.23240	3.35764	9.33417	C694PACXX_7_7107.sorted.filtered_peak_1892
chr1	205744100	205744772	673	36.84	14.87594	4.40558	11.85885	C694PACXX_7_7107.sorted.filtered_peak_1893
chr1	205781892	205782603	712	33.01	11.55044	3.73566	8.67943	C694PACXX_7_7107.sorted.filtered_peak_1894
chr1	205819211	205819511	301	18.35	7.56514	3.82719	4.85935	C694PACXX_7_7107.sorted.filtered_peak_1895
chr1	206643415	206643949	535	20.95	4.76869	2.53323	2.28068	C694PACXX_7_7107.sorted.filtered_peak_1896
chr1	206663379	206663755	377	13.70	4.40618	2.87278	1.95862	C694PACXX_7_7107.sorted.filtered_peak_1897
chr1	206680439	206680912	474	19.67	4.74957	2.59410	2.26807	C694PACXX_7_7107.sorted.filtered_peak_1898
chr1	206718213	206718641	429	17.03	6.03208	3.29725	3.43037	C694PACXX_7_7107.sorted.filtered_peak_1899
chr1	206729985	206730741	757	35.37	8.54523	2.88612	5.79518	C694PACXX_7_7107.sorted.filtered_peak_1900
chr1	206736321	206736576	256	23.33	5.38646	2.62073	2.83199	C694PACXX_7_7107.sorted.filtered_peak_1901
chr1	206748509	206749153	645	34.41	8.58439	2.92805	5.83807	C694PACXX_7_7107.sorted.filtered_peak_1902
chr1	206753195	206753681	487	37.72	8.81204	2.82450	6.06132	C694PACXX_7_7107.sorted.filtered_peak_1903
chr1	206763371	206763969	599	35.66	13.44202	4.12579	10.46920	C694PACXX_7_7107.sorted.filtered_peak_1904
chr1	206785476	206786159	684	35.12	14.02068	4.29397	11.03637	C694PACXX_7_7107.sorted.filtered_peak_1905
chr1	206808606	206809102	497	30.47	11.57888	3.96762	8.70268	C694PACXX_7_7107.sorted.filtered_peak_1906
chr1	206831922	206832319	398	13.74	3.64395	2.51494	1.29833	C694PACXX_7_7107.sorted.filtered_peak_1907
chr1	206858060	206858388	329	20.16	4.14896	2.36486	1.71842	C694PACXX_7_7107.sorted.filtered_peak_1908
chr1	206907757	206908339	583	23.17	5.37992	2.62533	2.82801	C694PACXX_7_7107.sorted.filtered_peak_1909
chr1	206931108	206931609	502	20.53	7.52807	3.59027	4.81721	C694PACXX_7_7107.sorted.filtered_peak_1910
chr1	206939731	206940177	447	21.82	6.13366	2.96078	3.51584	C694PACXX_7_7107.sorted.filtered_peak_1911
chr1	206957783	206958333	551	27.39	7.87847	3.13719	5.16193	C694PACXX_7_7107.sorted.filtered_peak_1912
chr1	206976449	206977015	567	37.62	13.81815	4.00990	10.84890	C694PACXX_7_7107.sorted.filtered_peak_1913
chr1	206990167	206990612	446	19.71	6.97316	3.41429	4.31882	C694PACXX_7_7107.sorted.filtered_peak_1914
chr1	207095216	207095465	250	19.00	4.95635	2.70194	2.46294	C694PACXX_7_7107.sorted.filtered_peak_1915
chr1	207223354	207223642	289	21.12	4.47431	2.42851	2.01123	C694PACXX_7_7107.sorted.filtered_peak_1916
chr1	207226196	207226730	535	29.42	9.65188	3.53778	6.84133	C694PACXX_7_7107.sorted.filtered_peak_1917
chr1	207257875	207258269	395	13.31	3.67158	2.55718	1.30994	C694PACXX_7_7107.sorted.filtered_peak_1918
chr1	207494403	207495445	1043	51.87	21.65624	4.57169	18.44429	C694PACXX_7_7107.sorted.filtered_peak_1919
chr1	207509613	207510349	737	22.64	7.29099	3.31143	4.59392	C694PACXX_7_7107.sorted.filtered_peak_1920
chr1	207578322	207578571	250	15.40	5.44197	3.20486	2.88544	C694PACXX_7_7107.sorted.filtered_peak_1921
chr1	207925160	207925807	648	35.39	16.54801	5.12464	13.44935	C694PACXX_7_7107.sorted.filtered_peak_1922
chr1	207997334	207997583	250	25.00	4.92928	2.40593	2.41784	C694PACXX_7_7107.sorted.filtered_peak_1923
chr1	207999081	207999543	463	37.81	12.12701	3.59960	9.21265	C694PACXX_7_7107.sorted.filtered_peak_1924
chr1	208005246	208005541	296	18.08	4.24557	2.50245	1.80646	C694PACXX_7_7107.sorted.filtered_peak_1925
chr1	208035129	208035451	323	16.76	4.23927	2.57217	1.81556	C694PACXX_7_7107.sorted.filtered_peak_1926
chr1	208042420	208042706	287	23.33	4.88688	2.46495	2.37756	C694PACXX_7_7107.sorted.filtered_peak_1927
chr1	208056221	208056912	692	18.47	5.23551	2.85580	2.69768	C694PACXX_7_7107.sorted.filtered_peak_1928
chr1	208058451	208058724	274	19.07	5.38589	2.87823	2.82732	C694PACXX_7_7107.sorted.filtered_peak_1929
chr1	208136506	208137233	728	22.53	6.72476	3.07609	4.09063	C694PACXX_7_7107.sorted.filtered_peak_1930
chr1	208417706	208417998	293	19.50	5.02850	2.69701	2.52867	C694PACXX_7_7107.sorted.filtered_peak_1931
chr1	209161835	209162648	814	17.50	7.01749	3.65975	4.35784	C694PACXX_7_7107.sorted.filtered_peak_1932
chr1	209846750	209847110	361	15.70	3.68546	2.41235	1.33888	C694PACXX_7_7107.sorted.filtered_peak_1933
chr1	209866329	209866791	463	16.86	5.42662	3.05950	2.87085	C694PACXX_7_7107.sorted.filtered_peak_1934
chr1	209920972	209921526	555	31.41	9.74590	3.38324	6.94564	C694PACXX_7_7107.sorted.filtered_peak_1935
chr1	209929250	209929971	722	24.98	5.70925	2.61107	3.15180	C694PACXX_7_7107.sorted.filtered_peak_1936
chr1	209941675	209942129	455	27.87	7.62259	3.04612	4.91208	C694PACXX_7_7107.sorted.filtered_peak_1937
chr1	209942491	209943113	623	32.62	10.36297	3.46725	7.53236	C694PACXX_7_7107.sorted.filtered_peak_1938
chr1	209957578	209958398	821	41.35	17.52614	4.47176	14.46659	C694PACXX_7_7107.sorted.filtered_peak_1939
chr1	209979379	209979840	462	16.93	4.40450	2.63366	1.94760	C694PACXX_7_7107.sorted.filtered_peak_1940
chr1	210001061	210001686	626	36.93	16.39319	4.86941	13.30481	C694PACXX_7_7107.sorted.filtered_peak_1941
chr1	210502313	210502717	405	15.04	4.54075	2.82576	2.07044	C694PACXX_7_7107.sorted.filtered_peak_1942
chr1	211432025	211433058	1034	41.89	15.18001	3.99933	12.16053	C694PACXX_7_7107.sorted.filtered_peak_1943
chr1	211496771	211497068	298	25.82	8.12461	3.34784	5.37990	C694PACXX_7_7107.sorted.filtered_peak_1944
chr1	211508977	211509391	415	16.48	4.76465	2.80962	2.27430	C694PACXX_7_7107.sorted.filtered_peak_1945
chr1	211555774	211556471	698	23.28	7.60825	3.30984	4.93104	C694PACXX_7_7107.sorted.filtered_peak_1946
chr1	211687352	211687847	496	18.42	4.99073	2.77081	2.46554	C694PACXX_7_7107.sorted.filtered_peak_1947
chr1	211752184	211753103	920	54.43	20.84610	4.24885	17.65937	C694PACXX_7_7107.sorted.filtered_peak_1948
chr1	211848878	211849245	368	21.55	8.73519	3.91794	5.98447	C694PACXX_7_7107.sorted.filtered_peak_1949
chr1	211854143	211854663	521	22.40	7.53394	3.42512	4.82188	C694PACXX_7_7107.sorted.filtered_peak_1950
chr1	212003672	212004341	670	25.63	7.99112	3.27913	5.27907	C694PACXX_7_7107.sorted.filtered_peak_1951
chr1	212208304	212209349	1046	69.86	29.93190	4.92884	26.46393	C694PACXX_7_7107.sorted.filtered_peak_1952
chr1	212295148	212295436	289	15.86	5.24901	3.07819	2.69763	C694PACXX_7_7107.sorted.filtered_peak_1953
chr1	212398705	212399268	564	16.60	5.10124	2.94337	2.56792	C694PACXX_7_7107.sorted.filtered_peak_1954
chr1	212429438	212430074	637	22.03	6.51883	3.05051	3.89921	C694PACXX_7_7107.sorted.filtered_peak_1955
chr1	212458057	212459263	1207	58.42	21.83838	4.05764	18.65956	C694PACXX_7_7107.sorted.filtered_peak_1956
chr1	212541318	212541591	274	15.89	5.83953	3.34151	3.23981	C694PACXX_7_7107.sorted.filtered_peak_1957
chr1	212587514	212588513	1000	25.69	8.23519	3.38040	5.48967	C694PACXX_7_7107.sorted.filtered_peak_1958
chr1	212606017	212606601	585	20.82	6.90381	3.31969	4.23276	C694PACXX_7_7107.sorted.filtered_peak_1959
chr1	212629239	212629502	264	20.99	6.54379	3.17027	3.89749	C694PACXX_7_7107.sorted.filtered_peak_1960
chr1	212731759	212732786	1028	26.43	8.73960	3.40577	6.00882	C694PACXX_7_7107.sorted.filtered_peak_1961
chr1	212740445	212740886	442	17.99	5.48306	2.97984	2.93572	C694PACXX_7_7107.sorted.filtered_peak_1962
chr1	212769489	212770235	747	29.98	10.43709	3.63164	7.62965	C694PACXX_7_7107.sorted.filtered_peak_1963
chr1	212781665	212782575	911	28.68	6.78403	2.74850	4.14264	C694PACXX_7_7107.sorted.filtered_peak_1964
chr1	212810014	212810263	250	15.65	4.18967	2.63071	1.75802	C694PACXX_7_7107.sorted.filtered_peak_1965
chr1	212838643	212839087	445	15.48	5.60807	3.25895	3.04091	C694PACXX_7_7107.sorted.filtered_peak_1966
chr1	212872421	212873023	603	20.95	3.93211	2.25790	1.53912	C694PACXX_7_7107.sorted.filtered_peak_1967
chr1	212894809	212895447	639	17.61	6.11739	3.26897	3.52004	C694PACXX_7_7107.sorted.filtered_peak_1968
chr1	212911705	212912014	310	13.73	4.19075	2.76866	1.76043	C694PACXX_7_7107.sorted.filtered_peak_1969
chr1	212964798	212965406	609	29.89	11.86560	4.10692	8.97755	C694PACXX_7_7107.sorted.filtered_peak_1970
chr1	213031153	213032102	950	23.09	7.01683	3.11486	4.37244	C694PACXX_7_7107.sorted.filtered_peak_1971
chr1	213168897	213169234	338	12.54	3.79111	2.67043	1.41815	C694PACXX_7_7107.sorted.filtered_peak_1972
chr1	213181642	213182165	524	14.95	4.37328	2.74942	1.93369	C694PACXX_7_7107.sorted.filtered_peak_1973
chr1	213188773	213189370	598	34.77	14.87264	4.61292	11.84660	C694PACXX_7_7107.sorted.filtered_peak_1974
chr1	213224268	213225128	861	19.59	6.74622	3.29916	4.12741	C694PACXX_7_7107.sorted.filtered_peak_1975
chr1	213256131	213256643	513	17.57	5.65420	3.09740	3.07468	C694PACXX_7_7107.sorted.filtered_peak_1976
chr1	214434850	214435099	250	19.20	5.84965	3.05082	3.24859	C694PACXX_7_7107.sorted.filtered_peak_1977
chr1	214453980	214454967	988	27.99	9.15895	3.46444	6.38313	C694PACXX_7_7107.sorted.filtered_peak_1978
chr1	214600997	214601815	819	19.39	6.83335	3.39755	4.18198	C694PACXX_7_7107.sorted.filtered_peak_1979
chr1	214612760	214613242	483	19.05	5.57609	2.94293	3.00933	C694PACXX_7_7107.sorted.filtered_peak_1980
chr1	214776170	214776914	745	31.19	15.04522	4.86242	12.05930	C694PACXX_7_7107.sorted.filtered_peak_1981
chr1	214801473	214801794	322	15.13	4.00937	2.58340	1.61620	C694PACXX_7_7107.sorted.filtered_peak_1982
chr1	214805334	214805723	390	15.10	3.84187	2.51251	1.47059	C694PACXX_7_7107.sorted.filtered_peak_1983
chr1	215716393	215716850	458	17.30	5.45162	3.03551	2.89003	C694PACXX_7_7107.sorted.filtered_peak_1984
chr1	215740403	215740835	433	18.87	4.85005	2.68271	2.35043	C694PACXX_7_7107.sorted.filtered_peak_1985
chr1	217655839	217656106	268	14.16	3.99392	2.64127	1.60590	C694PACXX_7_7107.sorted.filtered_peak_1986
chr1	217804080	217804817	738	31.47	13.61340	4.39472	10.68751	C694PACXX_7_7107.sorted.filtered_peak_1987
chr1	218458177	218458960	784	27.74	11.56501	4.26812	8.68505	C694PACXX_7_7107.sorted.filtered_peak_1988
chr1	219346979	219347776	798	27.58	9.04226	3.45753	6.27291	C694PACXX_7_7107.sorted.filtered_peak_1989
chr1	220219637	220220215	579	47.90	24.83864	5.86596	21.50399	C694PACXX_7_7107.sorted.filtered_peak_1990
chr1	220262858	220263735	878	28.14	8.13870	3.12207	5.43500	C694PACXX_7_7107.sorted.filtered_peak_1991
chr1	220267190	220267790	601	28.34	8.07755	3.14571	5.34182	C694PACXX_7_7107.sorted.filtered_peak_1992
chr1	220445354	220446265	912	32.67	12.49156	3.85460	9.63690	C694PACXX_7_7107.sorted.filtered_peak_1993
chr1	221881392	221881769	378	24.64	6.44703	2.86096	3.83124	C694PACXX_7_7107.sorted.filtered_peak_1994
chr1	221886542	221886853	312	27.12	7.11334	2.93532	4.43930	C694PACXX_7_7107.sorted.filtered_peak_1995
chr1	221915074	221916670	1597	52.40	16.16948	3.48744	13.14394	C694PACXX_7_7107.sorted.filtered_peak_1996
chr1	222002965	222003310	346	19.15	5.72132	2.99954	3.13588	C694PACXX_7_7107.sorted.filtered_peak_1997
chr1	222628260	222628812	553	15.07	4.71975	2.88889	2.23757	C694PACXX_7_7107.sorted.filtered_peak_1998
chr1	222638504	222639267	764	20.37	7.74009	3.68513	5.02055	C694PACXX_7_7107.sorted.filtered_peak_1999
chr1	222762939	222763684	746	24.15	9.40041	3.86677	6.61949	C694PACXX_7_7107.sorted.filtered_peak_2000
chr1	222790835	222791583	749	26.29	7.68500	3.10777	5.00613	C694PACXX_7_7107.sorted.filtered_peak_2001
chr1	222817071	222818159	1089	39.44	15.71985	4.11251	12.72771	C694PACXX_7_7107.sorted.filtered_peak_2002
chr1	222828221	222828537	317	21.32	6.39143	3.06909	3.76879	C694PACXX_7_7107.sorted.filtered_peak_2003
chr1	222885732	222886996	1265	36.55	13.36824	3.77760	10.48722	C694PACXX_7_7107.sorted.filtered_peak_2004
chr1	222988010	222988864	855	16.67	4.64462	2.74022	2.17322	C694PACXX_7_7107.sorted.filtered_peak_2005
chr1	223254707	223254956	250	15.82	4.41617	2.71407	1.95711	C694PACXX_7_7107.sorted.filtered_peak_2006
chr1	223297069	223297355	287	16.60	5.66341	3.16987	3.09895	C694PACXX_7_7107.sorted.filtered_peak_2007
chr1	223307054	223307353	300	15.23	3.82987	2.50181	1.44895	C694PACXX_7_7107.sorted.filtered_peak_2008
chr1	223316152	223316891	740	20.04	6.75110	3.27588	4.12727	C694PACXX_7_7107.sorted.filtered_peak_2009
chr1	223688012	223688261	250	15.74	4.31547	2.67355	1.87828	C694PACXX_7_7107.sorted.filtered_peak_2010
chr1	223688820	223689259	440	17.96	5.57272	3.02805	3.00555	C694PACXX_7_7107.sorted.filtered_peak_2011
chr1	223885971	223886259	289	16.13	4.64728	2.78934	2.16322	C694PACXX_7_7107.sorted.filtered_peak_2012
chr1	223900077	223900556	480	22.96	5.24484	2.58768	2.71326	C694PACXX_7_7107.sorted.filtered_peak_2013
chr1	223914503	223914792	290	20.60	6.91955	3.34104	4.25060	C694PACXX_7_7107.sorted.filtered_peak_2014
chr1	223936644	223937084	441	14.27	4.56530	2.90343	2.08754	C694PACXX_7_7107.sorted.filtered_peak_2015
chr1	224022694	224022982	289	16.64	3.88583	2.44119	1.49324	C694PACXX_7_7107.sorted.filtered_peak_2016
chr1	224033232	224034214	983	30.47	9.65642	3.40144	6.87089	C694PACXX_7_7107.sorted.filtered_peak_2017
chr1	224180186	224180539	354	30.94	18.54896	6.31782	15.42294	C694PACXX_7_7107.sorted.filtered_peak_2018
chr1	224201743	224202096	354	12.55	3.80872	2.67993	1.41910	C694PACXX_7_7107.sorted.filtered_peak_2019
chr1	224301539	224302267	729	21.74	6.07456	2.94916	3.45879	C694PACXX_7_7107.sorted.filtered_peak_2020
chr1	224303880	224304207	328	18.47	4.50392	2.56779	2.05211	C694PACXX_7_7107.sorted.filtered_peak_2021
chr1	224356687	224356967	281	17.19	6.71663	3.59762	4.05731	C694PACXX_7_7107.sorted.filtered_peak_2022
chr1	224370156	224371476	1321	29.08	8.75455	3.27881	5.99085	C694PACXX_7_7107.sorted.filtered_peak_2023
chr1	224517510	224518638	1129	25.85	8.50208	3.40998	5.77007	C694PACXX_7_7107.sorted.filtered_peak_2024
chr1	224544331	224545146	816	25.78	10.26714	3.96193	7.46791	C694PACXX_7_7107.sorted.filtered_peak_2025
chr1	224567520	224568178	659	22.34	6.00596	2.86588	3.41330	C694PACXX_7_7107.sorted.filtered_peak_2026
chr1	224622385	224622858	474	21.73	4.31253	2.35322	1.86035	C694PACXX_7_7107.sorted.filtered_peak_2027
chr1	224685644	224686237	594	18.03	5.40525	2.95148	2.85104	C694PACXX_7_7107.sorted.filtered_peak_2028
chr1	224701515	224701764	250	17.96	5.15420	2.86778	2.61179	C694PACXX_7_7107.sorted.filtered_peak_2029
chr1	224730561	224730840	280	17.02	5.29993	3.00372	2.74182	C694PACXX_7_7107.sorted.filtered_peak_2030
chr1	224811168	224812096	929	47.46	19.08669	4.36049	15.96422	C694PACXX_7_7107.sorted.filtered_peak_2031
chr1	225615443	225616659	1217	34.64	9.73398	3.16381	6.94553	C694PACXX_7_7107.sorted.filtered_peak_2032
chr1	225632543	225633051	509	45.86	19.10614	4.65178	15.94977	C694PACXX_7_7107.sorted.filtered_peak_2033
chr1	225642562	225642830	269	15.64	5.29896	3.10739	2.75771	C694PACXX_7_7107.sorted.filtered_peak_2034
chr1	225648404	225648653	250	14.22	4.28615	2.77607	1.83695	C694PACXX_7_7107.sorted.filtered_peak_2035
chr1	225654807	225655706	900	28.93	9.66376	3.49354	6.88165	C694PACXX_7_7107.sorted.filtered_peak_2036
chr1	225662500	225663009	510	19.89	6.23775	3.10898	3.63278	C694PACXX_7_7107.sorted.filtered_peak_2037
chr1	225742406	225742839	434	13.29	4.05260	2.73495	1.64890	C694PACXX_7_7107.sorted.filtered_peak_2038
chr1	225965091	225966035	945	35.80	13.61157	4.01767	10.66616	C694PACXX_7_7107.sorted.filtered_peak_2039
chr1	226053888	226054137	250	12.27	3.45046	2.52152	1.15082	C694PACXX_7_7107.sorted.filtered_peak_2040
chr1	226069486	226070180	695	19.15	4.53147	2.54704	2.06385	C694PACXX_7_7107.sorted.filtered_peak_2041
chr1	226084739	226085271	533	20.82	7.75960	3.60214	5.06492	C694PACXX_7_7107.sorted.filtered_peak_2042
chr1	226098856	226099172	317	15.23	4.19608	2.65733	1.76378	C694PACXX_7_7107.sorted.filtered_peak_2043
chr1	226111504	226112273	770	28.60	10.57942	3.81354	7.74858	C694PACXX_7_7107.sorted.filtered_peak_2044
chr1	226186802	226187772	971	55.28	23.27211	4.69793	19.99466	C694PACXX_7_7107.sorted.filtered_peak_2045
chr1	226249682	226251118	1437	39.16	11.56161	3.35636	8.68174	C694PACXX_7_7107.sorted.filtered_peak_2046
chr1	226270918	226271651	734	23.97	10.57309	4.29868	7.74967	C694PACXX_7_7107.sorted.filtered_peak_2047
chr1	226297337	226298538	1202	21.10	5.55359	2.80225	2.98303	C694PACXX_7_7107.sorted.filtered_peak_2048
chr1	226309059	226309774	716	27.03	6.98254	2.89138	4.32257	C694PACXX_7_7107.sorted.filtered_peak_2049
chr1	226373989	226374796	808	22.87	8.05604	3.53248	5.33528	C694PACXX_7_7107.sorted.filtered_peak_2050
chr1	226384851	226385100	250	13.49	4.34449	2.86596	1.88254	C694PACXX_7_7107.sorted.filtered_peak_2051
chr1	226496343	226497050	708	20.90	6.38740	3.09444	3.76477	C694PACXX_7_7107.sorted.filtered_peak_2052
chr1	226521160	226521413	254	14.98	4.67507	2.89425	2.17962	C694PACXX_7_7107.sorted.filtered_peak_2053
chr1	226595130	226596034	905	32.39	10.54946	3.47730	7.73950	C694PACXX_7_7107.sorted.filtered_peak_2054
chr1	226632652	226633039	388	18.84	6.47011	3.29080	3.84512	C694PACXX_7_7107.sorted.filtered_peak_2055
chr1	226678570	226678840	271	12.40	3.71799	2.64648	1.34866	C694PACXX_7_7107.sorted.filtered_peak_2056
chr1	226821637	226821939	303	15.82	4.06980	2.56848	1.64640	C694PACXX_7_7107.sorted.filtered_peak_2057
chr1	226841255	226841625	371	18.42	4.86422	2.71898	2.35563	C694PACXX_7_7107.sorted.filtered_peak_2058
chr1	226850380	226851022	643	37.69	13.90345	4.09700	10.90977	C694PACXX_7_7107.sorted.filtered_peak_2059
chr1	226862654	226863152	499	21.75	4.74235	2.48386	2.25358	C694PACXX_7_7107.sorted.filtered_peak_2060
chr1	226867599	226867848	250	21.76	3.85571	2.20298	1.46797	C694PACXX_7_7107.sorted.filtered_peak_2061
chr1	226890727	226891628	902	23.17	8.24911	3.57250	5.52074	C694PACXX_7_7107.sorted.filtered_peak_2062
chr1	226926670	226927548	879	26.89	5.60532	2.50463	3.04960	C694PACXX_7_7107.sorted.filtered_peak_2063
chr1	226986205	226986454	250	13.57	4.12761	2.74778	1.71720	C694PACXX_7_7107.sorted.filtered_peak_2064
chr1	226986674	226986986	313	12.87	3.76881	2.63383	1.40659	C694PACXX_7_7107.sorted.filtered_peak_2065
chr1	227015717	227016098	382	26.67	12.21752	4.64529	9.30121	C694PACXX_7_7107.sorted.filtered_peak_2066
chr1	227057910	227058623	714	19.47	5.71977	2.95985	3.14793	C694PACXX_7_7107.sorted.filtered_peak_2067
chr1	227070329	227071140	812	20.40	5.57569	2.83033	3.02545	C694PACXX_7_7107.sorted.filtered_peak_2068
chr1	227127202	227128309	1108	62.80	30.46211	5.38608	26.98730	C694PACXX_7_7107.sorted.filtered_peak_2069
chr1	227183393	227183682	290	13.59	4.41672	2.88613	1.95362	C694PACXX_7_7107.sorted.filtered_peak_2070
chr1	227303652	227304036	385	12.83	3.72828	2.61878	1.36878	C694PACXX_7_7107.sorted.filtered_peak_2071
chr1	227505954	227506499	546	21.87	6.57053	3.11094	3.92361	C694PACXX_7_7107.sorted.filtered_peak_2072
chr1	227729871	227730585	715	20.26	5.99128	3.00224	3.39542	C694PACXX_7_7107.sorted.filtered_peak_2073
chr1	227751033	227751618	586	25.39	9.67553	3.86528	6.86725	C694PACXX_7_7107.sorted.filtered_peak_2074
chr1	227922663	227923438	776	41.21	13.87783	3.68486	10.93753	C694PACXX_7_7107.sorted.filtered_peak_2075
chr1	227936255	227936990	736	40.33	13.91330	3.86058	10.93534	C694PACXX_7_7107.sorted.filtered_peak_2076
chr1	227950138	227950721	584	41.67	10.09258	2.96888	7.25756	C694PACXX_7_7107.sorted.filtered_peak_2077
chr1	227953825	227954451	627	42.09	11.30567	3.20549	8.41803	C694PACXX_7_7107.sorted.filtered_peak_2078
chr1	227975404	227976338	935	45.83	18.01893	4.30087	14.91564	C694PACXX_7_7107.sorted.filtered_peak_2079
chr1	228122571	228122936	366	14.08	3.91799	2.61423	1.53575	C694PACXX_7_7107.sorted.filtered_peak_2080
chr1	228135535	228135805	271	18.48	4.77059	2.67115	2.28100	C694PACXX_7_7107.sorted.filtered_peak_2081
chr1	228269811	228270806	996	38.24	13.63069	3.77306	10.70406	C694PACXX_7_7107.sorted.filtered_peak_2082
chr1	228290463	228291240	778	29.50	7.66112	2.95387	4.95409	C694PACXX_7_7107.sorted.filtered_peak_2083
chr1	228296698	228297628	931	36.56	15.86139	4.39687	12.88425	C694PACXX_7_7107.sorted.filtered_peak_2084
chr1	228327408	228328353	946	70.22	34.95712	5.54881	31.35246	C694PACXX_7_7107.sorted.filtered_peak_2085
chr1	228353044	228354238	1195	87.37	39.78065	5.13965	36.06792	C694PACXX_7_7107.sorted.filtered_peak_2086
chr1	228362226	228362519	294	18.09	5.06629	2.80553	2.56148	C694PACXX_7_7107.sorted.filtered_peak_2087
chr1	228373353	228373609	257	15.10	4.66233	2.87917	2.17326	C694PACXX_7_7107.sorted.filtered_peak_2088
chr1	228400976	228401467	492	21.43	6.21859	3.02852	3.58682	C694PACXX_7_7107.sorted.filtered_peak_2089
chr1	228463414	228463850	437	20.39	5.59882	2.86171	3.02519	C694PACXX_7_7107.sorted.filtered_peak_2090
chr1	228594170	228595083	914	37.53	12.72443	3.68517	9.81141	C694PACXX_7_7107.sorted.filtered_peak_2091
chr1	228645237	228645887	651	54.82	21.56362	4.55788	18.31293	C694PACXX_7_7107.sorted.filtered_peak_2092
chr1	228651365	228651768	404	22.97	4.73138	2.43167	2.23605	C694PACXX_7_7107.sorted.filtered_peak_2093
chr1	228652247	228652717	471	33.74	11.62796	3.75267	8.73637	C694PACXX_7_7107.sorted.filtered_peak_2094
chr1	228666768	228667429	662	21.19	6.63584	3.18202	3.98820	C694PACXX_7_7107.sorted.filtered_peak_2095
chr1	228674213	228675644	1432	41.83	14.76873	3.85132	11.79026	C694PACXX_7_7107.sorted.filtered_peak_2096
chr1	228688596	228689157	562	23.53	7.76060	3.35506	5.06212	C694PACXX_7_7107.sorted.filtered_peak_2097
chr1	228783228	228783670	443	13.15	4.16695	2.80031	1.73663	C694PACXX_7_7107.sorted.filtered_peak_2098
chr1	228870929	228871570	642	22.27	6.88206	3.17188	4.22763	C694PACXX_7_7107.sorted.filtered_peak_2099
chr1	228929730	228930273	544	19.03	5.66698	2.96382	3.11041	C694PACXX_7_7107.sorted.filtered_peak_2100
chr1	229079157	229079530	374	12.74	3.68637	2.60336	1.33887	C694PACXX_7_7107.sorted.filtered_peak_2101
chr1	229322494	229322743	250	17.79	6.59857	3.46645	3.95775	C694PACXX_7_7107.sorted.filtered_peak_2102
chr1	229335687	229335942	256	15.21	4.47277	2.77596	2.01936	C694PACXX_7_7107.sorted.filtered_peak_2103
chr1	229363009	229363587	579	19.23	5.38268	2.85943	2.82819	C694PACXX_7_7107.sorted.filtered_peak_2104
chr1	229388888	229389730	843	21.80	6.70015	3.09488	4.09329	C694PACXX_7_7107.sorted.filtered_peak_2105
chr1	229406734	229407454	721	23.18	7.44281	3.25008	4.78512	C694PACXX_7_7107.sorted.filtered_peak_2106
chr1	229461727	229462284	558	17.05	5.29778	2.99255	2.74672	C694PACXX_7_7107.sorted.filtered_peak_2107
chr1	229477937	229479081	1145	28.81	8.04950	3.09114	5.32549	C694PACXX_7_7107.sorted.filtered_peak_2108
chr1	229576723	229577351	629	16.48	5.36768	3.04783	2.83625	C694PACXX_7_7107.sorted.filtered_peak_2109
chr1	229643693	229644699	1007	28.63	10.94967	3.87020	8.12697	C694PACXX_7_7107.sorted.filtered_peak_2110
chr1	229650275	229650585	311	12.77	3.91077	2.71229	1.51588	C694PACXX_7_7107.sorted.filtered_peak_2111
chr1	229693747	229694046	300	21.78	4.15664	2.29924	1.73002	C694PACXX_7_7107.sorted.filtered_peak_2112
chr1	229694366	229695114	749	42.54	16.61633	4.41198	13.52216	C694PACXX_7_7107.sorted.filtered_peak_2113
chr1	229761006	229762260	1255	24.87	7.10022	3.03412	4.45370	C694PACXX_7_7107.sorted.filtered_peak_2114
chr1	229992206	229992455	250	14.65	4.46004	2.81873	1.99171	C694PACXX_7_7107.sorted.filtered_peak_2115
chr1	230202332	230203445	1114	30.80	10.00796	3.39480	7.23772	C694PACXX_7_7107.sorted.filtered_peak_2116
chr1	230345729	230346024	296	18.01	4.04445	2.43217	1.63052	C694PACXX_7_7107.sorted.filtered_peak_2117
chr1	230777923	230778710	788	41.32	16.62210	4.46795	13.54016	C694PACXX_7_7107.sorted.filtered_peak_2118
chr1	230945308	230945557	250	12.37	3.70986	2.64456	1.33610	C694PACXX_7_7107.sorted.filtered_peak_2119
chr1	231003988	231004483	496	19.35	5.30605	2.82319	2.75733	C694PACXX_7_7107.sorted.filtered_peak_2120
chr1	231108515	231109040	526	24.76	7.33577	3.15175	4.64632	C694PACXX_7_7107.sorted.filtered_peak_2121
chr1	231114233	231115151	919	47.26	17.49096	4.09202	14.42281	C694PACXX_7_7107.sorted.filtered_peak_2122
chr1	231175508	231176193	686	22.64	5.63973	2.71824	3.08654	C694PACXX_7_7107.sorted.filtered_peak_2123
chr1	231347094	231347411	318	17.04	5.25860	2.98246	2.70912	C694PACXX_7_7107.sorted.filtered_peak_2124
chr1	231376381	231377133	753	27.85	9.11002	3.44322	6.34187	C694PACXX_7_7107.sorted.filtered_peak_2125
chr1	231473184	231474277	1094	52.53	20.12163	4.34759	16.93608	C694PACXX_7_7107.sorted.filtered_peak_2126
chr1	231493558	231493913	356	16.43	4.73410	2.79924	2.24851	C694PACXX_7_7107.sorted.filtered_peak_2127
chr1	231512756	231513252	497	15.66	4.97852	2.96931	2.46320	C694PACXX_7_7107.sorted.filtered_peak_2128
chr1	231557292	231558490	1199	31.43	8.36635	2.98853	5.64494	C694PACXX_7_7107.sorted.filtered_peak_2129
chr1	231596242	231596661	420	16.49	4.43285	2.66870	1.98034	C694PACXX_7_7107.sorted.filtered_peak_2130
chr1	231663935	231664609	675	54.47	25.75012	5.46725	22.38223	C694PACXX_7_7107.sorted.filtered_peak_2131
chr1	231739530	231739819	290	16.50	5.61283	3.17832	3.03393	C694PACXX_7_7107.sorted.filtered_peak_2132
chr1	231748247	231748839	593	21.15	7.45096	3.50407	4.74433	C694PACXX_7_7107.sorted.filtered_peak_2133
chr1	231762086	231762590	505	18.09	4.59856	2.63841	2.11706	C694PACXX_7_7107.sorted.filtered_peak_2134
chr1	231892593	231892842	250	14.94	4.61924	2.87595	2.12496	C694PACXX_7_7107.sorted.filtered_peak_2135
chr1	232352865	232353119	255	14.33	4.34507	2.79400	1.88944	C694PACXX_7_7107.sorted.filtered_peak_2136
chr1	232714458	232715143	686	17.53	5.16938	2.88479	2.65136	C694PACXX_7_7107.sorted.filtered_peak_2137
chr1	232765841	232766317	477	21.64	5.98905	2.91372	3.38784	C694PACXX_7_7107.sorted.filtered_peak_2138
chr1	232940955	232941516	562	23.44	8.11626	3.50722	5.39083	C694PACXX_7_7107.sorted.filtered_peak_2139
chr1	233085916	233086686	771	35.72	12.71299	3.87511	9.77909	C694PACXX_7_7107.sorted.filtered_peak_2140
chr1	233248663	233249299	637	18.36	6.13547	3.19212	3.54113	C694PACXX_7_7107.sorted.filtered_peak_2141
chr1	233417538	233418164	627	18.78	6.50123	3.32586	3.86885	C694PACXX_7_7107.sorted.filtered_peak_2142
chr1	233430741	233431618	878	20.09	6.40927	3.19104	3.77033	C694PACXX_7_7107.sorted.filtered_peak_2143
chr1	233462875	233463292	418	17.27	4.39041	2.60141	1.94332	C694PACXX_7_7107.sorted.filtered_peak_2144
chr1	233542450	233542823	374	16.82	5.00031	2.88527	2.48239	C694PACXX_7_7107.sorted.filtered_peak_2145
chr1	233734630	233735159	530	18.79	6.10024	3.16493	3.50030	C694PACXX_7_7107.sorted.filtered_peak_2146
chr1	233749460	233749856	397	18.74	5.15064	2.80970	2.61195	C694PACXX_7_7107.sorted.filtered_peak_2147
chr1	233926683	233927089	407	13.96	4.64278	2.95895	2.15601	C694PACXX_7_7107.sorted.filtered_peak_2148
chr1	234201656	234201905	250	14.43	3.78394	2.53417	1.40156	C694PACXX_7_7107.sorted.filtered_peak_2149
chr1	234445700	234445969	270	14.89	4.28672	2.72002	1.85225	C694PACXX_7_7107.sorted.filtered_peak_2150
chr1	234462161	234462641	481	18.06	5.92999	3.18145	3.31990	C694PACXX_7_7107.sorted.filtered_peak_2151
chr1	234508830	234509703	874	41.60	16.27481	4.25352	13.23613	C694PACXX_7_7107.sorted.filtered_peak_2152
chr1	234536374	234536775	402	14.45	3.72952	2.50730	1.36500	C694PACXX_7_7107.sorted.filtered_peak_2153
chr1	234544531	234544780	250	17.14	4.63142	2.71351	2.14503	C694PACXX_7_7107.sorted.filtered_peak_2154
chr1	234614061	234615052	992	36.24	11.77663	3.63341	8.87483	C694PACXX_7_7107.sorted.filtered_peak_2155
chr1	234622993	234623242	250	14.70	3.92819	2.58031	1.52531	C694PACXX_7_7107.sorted.filtered_peak_2156
chr1	234635077	234635483	407	14.12	3.38507	2.37354	1.09962	C694PACXX_7_7107.sorted.filtered_peak_2157
chr1	234735587	234736261	675	24.94	5.20525	2.48779	2.66862	C694PACXX_7_7107.sorted.filtered_peak_2158
chr1	234736476	234737019	544	24.32	4.80463	2.38800	2.31706	C694PACXX_7_7107.sorted.filtered_peak_2159
chr1	234743933	234744206	274	35.72	6.10101	2.34285	3.48884	C694PACXX_7_7107.sorted.filtered_peak_2160
chr1	234745918	234747198	1281	35.49	6.68891	2.44830	4.05804	C694PACXX_7_7107.sorted.filtered_peak_2161
chr1	234859722	234860468	747	28.11	6.89711	2.82531	4.22980	C694PACXX_7_7107.sorted.filtered_peak_2162
chr1	234867051	234867333	283	18.09	4.87934	2.73147	2.39236	C694PACXX_7_7107.sorted.filtered_peak_2163
chr1	234894613	234894947	335	14.73	3.93635	2.58041	1.53402	C694PACXX_7_7107.sorted.filtered_peak_2164
chr1	234908087	234908656	570	27.23	7.14797	2.91257	4.48847	C694PACXX_7_7107.sorted.filtered_peak_2165
chr1	234918534	234918814	281	20.49	5.33615	2.74941	2.79715	C694PACXX_7_7107.sorted.filtered_peak_2166
chr1	234978677	234979078	402	23.47	7.45438	3.27407	4.76612	C694PACXX_7_7107.sorted.filtered_peak_2167
chr1	235003038	235003365	328	16.40	5.25676	3.01586	2.73015	C694PACXX_7_7107.sorted.filtered_peak_2168
chr1	235047528	235047788	261	16.56	5.28092	3.02825	2.73310	C694PACXX_7_7107.sorted.filtered_peak_2169
chr1	235090708	235091162	455	16.92	4.81178	2.79982	2.30985	C694PACXX_7_7107.sorted.filtered_peak_2170
chr1	235098897	235099540	644	22.04	6.30800	3.00637	3.67744	C694PACXX_7_7107.sorted.filtered_peak_2171
chr1	235116380	235116838	459	17.99	3.81425	2.34324	1.44822	C694PACXX_7_7107.sorted.filtered_peak_2172
chr1	235147399	235148332	934	57.30	24.62352	4.65513	21.33980	C694PACXX_7_7107.sorted.filtered_peak_2173
chr1	235244734	235244983	250	14.22	4.78224	3.01103	2.27177	C694PACXX_7_7107.sorted.filtered_peak_2174
chr1	235247047	235247380	334	17.04	5.83409	3.21958	3.24205	C694PACXX_7_7107.sorted.filtered_peak_2175
chr1	235257158	235257653	496	16.38	5.79235	3.26113	3.20590	C694PACXX_7_7107.sorted.filtered_peak_2176
chr1	235268357	235268885	529	20.38	6.57417	3.20944	3.93904	C694PACXX_7_7107.sorted.filtered_peak_2177
chr1	235291638	235292521	884	31.86	12.55809	3.93700	9.69903	C694PACXX_7_7107.sorted.filtered_peak_2178
chr1	235324236	235325020	785	27.66	10.36413	3.85886	7.53168	C694PACXX_7_7107.sorted.filtered_peak_2179
chr1	235460439	235461417	979	19.37	6.56634	3.25278	3.95978	C694PACXX_7_7107.sorted.filtered_peak_2180
chr1	235491364	235492495	1132	75.07	30.23030	4.54597	26.77588	C694PACXX_7_7107.sorted.filtered_peak_2181
chr1	235530465	235531204	740	18.49	7.67482	3.85535	4.96400	C694PACXX_7_7107.sorted.filtered_peak_2182
chr1	235580430	235581018	589	14.53	4.67519	2.92933	2.18698	C694PACXX_7_7107.sorted.filtered_peak_2183
chr1	235667280	235668580	1301	51.43	20.07333	4.12680	16.94745	C694PACXX_7_7107.sorted.filtered_peak_2184
chr1	235730835	235731126	292	13.38	4.29468	2.84576	1.84458	C694PACXX_7_7107.sorted.filtered_peak_2185
chr1	235805228	235805987	760	29.69	9.96498	3.62198	7.13232	C694PACXX_7_7107.sorted.filtered_peak_2186
chr1	236029394	236030777	1384	35.63	10.06317	3.05855	7.31094	C694PACXX_7_7107.sorted.filtered_peak_2187
chr1	236030992	236031402	411	24.44	4.01200	2.15918	1.60927	C694PACXX_7_7107.sorted.filtered_peak_2188
chr1	236051439	236051960	522	18.72	4.97757	2.74720	2.45231	C694PACXX_7_7107.sorted.filtered_peak_2189
chr1	236134903	236135572	670	19.47	7.31741	3.51293	4.68052	C694PACXX_7_7107.sorted.filtered_peak_2190
chr1	236162081	236163216	1136	32.18	10.71964	3.62701	7.86183	C694PACXX_7_7107.sorted.filtered_peak_2191
chr1	236305806	236306131	326	15.08	3.95564	2.56601	1.56321	C694PACXX_7_7107.sorted.filtered_peak_2192
chr1	236319926	236320357	432	23.82	8.88895	3.75403	6.11692	C694PACXX_7_7107.sorted.filtered_peak_2193
chr1	236445025	236445789	765	36.68	14.88920	4.22423	11.92662	C694PACXX_7_7107.sorted.filtered_peak_2194
chr1	236579511	236579856	346	22.07	9.33642	4.10026	6.54947	C694PACXX_7_7107.sorted.filtered_peak_2195
chr1	236680187	236680502	316	16.55	5.25734	3.01265	2.71973	C694PACXX_7_7107.sorted.filtered_peak_2196
chr1	236687044	236687405	362	21.45	6.48051	3.10129	3.84403	C694PACXX_7_7107.sorted.filtered_peak_2197
chr1	236687576	236688204	629	19.22	5.21650	2.79225	2.68231	C694PACXX_7_7107.sorted.filtered_peak_2198
chr1	236697570	236697853	284	14.12	4.13374	2.70886	1.70990	C694PACXX_7_7107.sorted.filtered_peak_2199
chr1	236767598	236768268	671	24.20	8.83253	3.70717	6.06136	C694PACXX_7_7107.sorted.filtered_peak_2200
chr1	236958176	236959368	1193	41.84	16.12632	4.15760	13.10363	C694PACXX_7_7107.sorted.filtered_peak_2201
chr1	237469901	237470284	384	16.92	5.51093	3.08255	2.95751	C694PACXX_7_7107.sorted.filtered_peak_2202
chr1	237575043	237575527	485	15.39	4.65798	2.83035	2.20030	C694PACXX_7_7107.sorted.filtered_peak_2203
chr1	237773894	237774168	275	13.48	4.34818	2.86513	1.88970	C694PACXX_7_7107.sorted.filtered_peak_2204
chr1	237899930	237900308	379	23.09	7.92874	3.47138	5.21448	C694PACXX_7_7107.sorted.filtered_peak_2205
chr1	238438194	238438507	314	13.15	4.15624	2.80011	1.72004	C694PACXX_7_7107.sorted.filtered_peak_2206
chr1	239750467	239750754	288	16.89	5.47875	3.07483	2.92145	C694PACXX_7_7107.sorted.filtered_peak_2207
chr1	239882382	239882631	250	20.84	3.72235	2.19269	1.36393	C694PACXX_7_7107.sorted.filtered_peak_2208
chr1	239882826	239883376	551	30.18	8.59524	3.17095	5.84306	C694PACXX_7_7107.sorted.filtered_peak_2209
chr1	240775141	240775549	409	15.10	3.97479	2.56859	1.58483	C694PACXX_7_7107.sorted.filtered_peak_2210
chr1	241094010	241094459	450	12.46	3.65335	2.60829	1.31518	C694PACXX_7_7107.sorted.filtered_peak_2211
chr1	241682513	241683347	835	26.95	8.31523	3.29282	5.57485	C694PACXX_7_7107.sorted.filtered_peak_2212
chr1	241694601	241695364	764	20.33	5.84331	2.93399	3.27578	C694PACXX_7_7107.sorted.filtered_peak_2213
chr1	241715105	241715775	671	13.20	3.80870	2.63146	1.42499	C694PACXX_7_7107.sorted.filtered_peak_2214
chr1	241774335	241774644	310	14.97	4.84803	2.96048	2.35010	C694PACXX_7_7107.sorted.filtered_peak_2215
chr1	241790906	241791547	642	13.32	4.07987	2.74913	1.66979	C694PACXX_7_7107.sorted.filtered_peak_2216
chr1	241803361	241804209	849	29.54	10.34234	3.57561	7.55475	C694PACXX_7_7107.sorted.filtered_peak_2217
chr1	242010992	242011649	658	43.34	20.20911	5.22416	17.00936	C694PACXX_7_7107.sorted.filtered_peak_2218
chr1	242181034	242181336	303	14.18	4.71363	2.97179	2.23405	C694PACXX_7_7107.sorted.filtered_peak_2219
chr1	243264877	243265332	456	13.78	4.52524	2.92336	2.04695	C694PACXX_7_7107.sorted.filtered_peak_2220
chr1	243418214	243419507	1294	48.48	15.77365	3.74869	12.72359	C694PACXX_7_7107.sorted.filtered_peak_2221
chr1	243759213	243759462	250	19.14	4.37111	2.48545	1.93651	C694PACXX_7_7107.sorted.filtered_peak_2222
chr1	243759656	243760142	487	22.81	6.37141	2.94717	3.76252	C694PACXX_7_7107.sorted.filtered_peak_2223
chr1	244013503	244014316	814	25.96	6.92085	2.95503	4.25174	C694PACXX_7_7107.sorted.filtered_peak_2224
chr1	244210978	244211963	986	43.73	13.75806	3.60819	10.78232	C694PACXX_7_7107.sorted.filtered_peak_2225
chr1	244238249	244238516	268	17.02	5.53028	3.09808	2.95747	C694PACXX_7_7107.sorted.filtered_peak_2226
chr1	244462707	244463193	487	28.30	11.95275	4.28924	9.06624	C694PACXX_7_7107.sorted.filtered_peak_2227
chr1	244482898	244483253	356	19.48	5.92283	3.03564	3.34012	C694PACXX_7_7107.sorted.filtered_peak_2228
chr1	244486247	244486651	405	20.37	5.97049	2.98054	3.37787	C694PACXX_7_7107.sorted.filtered_peak_2229
chr1	244614856	244615751	896	62.79	26.85839	4.77102	23.49393	C694PACXX_7_7107.sorted.filtered_peak_2230
chr1	244624481	244624934	454	23.17	10.63813	4.50324	7.78391	C694PACXX_7_7107.sorted.filtered_peak_2231
chr1	244763340	244763621	282	17.23	4.74675	2.75315	2.24895	C694PACXX_7_7107.sorted.filtered_peak_2232
chr1	244815894	244816905	1012	62.18	28.25731	4.97776	24.85807	C694PACXX_7_7107.sorted.filtered_peak_2233
chr1	244997695	244999079	1385	52.84	19.19531	4.17880	16.03977	C694PACXX_7_7107.sorted.filtered_peak_2234
chr1	245026159	245026790	632	46.21	13.14000	3.31517	10.21257	C694PACXX_7_7107.sorted.filtered_peak_2235
chr1	245027617	245028312	696	44.62	12.43943	3.29453	9.51188	C694PACXX_7_7107.sorted.filtered_peak_2236
chr1	245133620	245134705	1086	45.45	16.74997	4.01796	13.70397	C694PACXX_7_7107.sorted.filtered_peak_2237
chr1	245206002	245206257	256	17.27	5.50348	3.06822	2.92841	C694PACXX_7_7107.sorted.filtered_peak_2238
chr1	245338152	245338496	345	14.25	4.27126	2.76569	1.82338	C694PACXX_7_7107.sorted.filtered_peak_2239
chr1	246660618	246660933	316	17.34	5.81129	3.17247	3.23182	C694PACXX_7_7107.sorted.filtered_peak_2240
chr1	246670046	246670981	936	27.20	8.64179	3.34932	5.90549	C694PACXX_7_7107.sorted.filtered_peak_2241
chr1	246729357	246730275	919	50.36	22.07124	4.82877	18.83333	C694PACXX_7_7107.sorted.filtered_peak_2242
chr1	246862408	246862811	404	18.78	7.95900	3.91358	5.24903	C694PACXX_7_7107.sorted.filtered_peak_2243
chr1	246887413	246888021	609	15.25	5.46188	3.21010	2.91144	C694PACXX_7_7107.sorted.filtered_peak_2244
chr1	247094870	247095707	838	49.72	22.51195	5.08947	19.24809	C694PACXX_7_7107.sorted.filtered_peak_2245
chr1	247241878	247242268	391	16.54	5.24797	3.00316	2.71497	C694PACXX_7_7107.sorted.filtered_peak_2246
chr1	247267189	247267920	732	20.18	8.81931	4.13480	6.05441	C694PACXX_7_7107.sorted.filtered_peak_2247
chr1	247373535	247374390	856	31.86	11.25049	3.65393	8.41689	C694PACXX_7_7107.sorted.filtered_peak_2248
chr1	247494407	247495456	1050	19.15	4.57882	2.56668	2.10394	C694PACXX_7_7107.sorted.filtered_peak_2249
chr1	247553495	247553873	379	24.59	9.66169	3.94406	6.86037	C694PACXX_7_7107.sorted.filtered_peak_2250
chr1	247579249	247579622	374	13.01	3.86617	2.67123	1.48652	C694PACXX_7_7107.sorted.filtered_peak_2251
chr1	248020416	248020709	294	13.61	3.99578	2.68879	1.58313	C694PACXX_7_7107.sorted.filtered_peak_2252
chr1	248100274	248100698	425	15.04	4.37691	2.75372	1.92282	C694PACXX_7_7107.sorted.filtered_peak_2253
chr1	248850268	248850896	629	13.41	4.31006	2.85145	1.85701	C694PACXX_7_7107.sorted.filtered_peak_2254
chr1	249119971	249121110	1140	50.53	20.66383	4.51019	17.48109	C694PACXX_7_7107.sorted.filtered_peak_2255
chr1	249132129	249133472	1344	41.86	13.90480	3.75626	10.92370	C694PACXX_7_7107.sorted.filtered_peak_2256
chr1	249152470	249153683	1214	37.72	10.16749	3.01993	7.38977	C694PACXX_7_7107.sorted.filtered_peak_2257
chr1	249167571	249168676	1106	31.82	11.56434	3.80247	8.70872	C694PACXX_7_7107.sorted.filtered_peak_2258
chr1	249200210	249201149	940	40.43	16.41187	4.48561	13.33637	C694PACXX_7_7107.sorted.filtered_peak_2259
chr10	180545	180823	279	19.09	4.20394	2.43472	1.76861	C694PACXX_7_7107.sorted.filtered_peak_2260
chr10	181188	182185	998	19.07	4.47024	2.52819	2.01445	C694PACXX_7_7107.sorted.filtered_peak_2261
chr10	228855	229200	346	14.50	4.55905	2.87476	2.08516	C694PACXX_7_7107.sorted.filtered_peak_2262
chr10	379459	379869	411	17.97	5.36543	2.92962	2.83357	C694PACXX_7_7107.sorted.filtered_peak_2263
chr10	427857	428107	251	14.24	4.32900	2.79620	1.87170	C694PACXX_7_7107.sorted.filtered_peak_2264
chr10	496964	497397	434	14.14	4.75544	2.99563	2.25901	C694PACXX_7_7107.sorted.filtered_peak_2265
chr10	977375	978079	705	49.58	23.17322	5.23350	19.89521	C694PACXX_7_7107.sorted.filtered_peak_2266
chr10	1033754	1034560	807	27.73	10.08583	3.71494	7.28188	C694PACXX_7_7107.sorted.filtered_peak_2267
chr10	1089462	1089958	497	21.14	5.36867	2.73211	2.81772	C694PACXX_7_7107.sorted.filtered_peak_2268
chr10	1094480	1095648	1169	57.47	21.86193	4.29410	18.64518	C694PACXX_7_7107.sorted.filtered_peak_2269
chr10	1102105	1103032	928	26.89	9.04459	3.54086	6.26334	C694PACXX_7_7107.sorted.filtered_peak_2270
chr10	1109343	1109694	352	14.75	4.80954	2.97631	2.30364	C694PACXX_7_7107.sorted.filtered_peak_2271
chr10	1155873	1156718	846	19.33	6.02998	3.10154	3.42428	C694PACXX_7_7107.sorted.filtered_peak_2272
chr10	3110646	3111020	375	21.08	5.50427	2.78387	2.94183	C694PACXX_7_7107.sorted.filtered_peak_2273
chr10	3137641	3138163	523	20.76	7.58905	3.57360	4.88266	C694PACXX_7_7107.sorted.filtered_peak_2274
chr10	3214691	3215691	1001	57.59	25.42935	5.05820	22.07272	C694PACXX_7_7107.sorted.filtered_peak_2275
chr10	3239889	3240187	299	18.58	5.15303	2.80549	2.64095	C694PACXX_7_7107.sorted.filtered_peak_2276
chr10	3269990	3270304	315	17.21	5.74388	3.15421	3.16837	C694PACXX_7_7107.sorted.filtered_peak_2277
chr10	3711106	3711368	263	15.97	5.31919	3.10368	2.75753	C694PACXX_7_7107.sorted.filtered_peak_2278
chr10	3782367	3782918	552	13.77	4.06853	2.70999	1.64887	C694PACXX_7_7107.sorted.filtered_peak_2279
chr10	3799648	3800612	965	29.41	9.20633	3.36924	6.43091	C694PACXX_7_7107.sorted.filtered_peak_2280
chr10	3807164	3807721	558	16.81	4.20845	2.55789	1.78464	C694PACXX_7_7107.sorted.filtered_peak_2281
chr10	3827317	3827886	570	67.82	23.28180	3.93034	20.03078	C694PACXX_7_7107.sorted.filtered_peak_2282
chr10	3847387	3847841	455	31.79	6.71343	2.59134	4.08117	C694PACXX_7_7107.sorted.filtered_peak_2283
chr10	3852320	3852882	563	33.22	7.16836	2.67340	4.47871	C694PACXX_7_7107.sorted.filtered_peak_2284
chr10	3894329	3895037	709	19.09	5.40266	2.87292	2.85214	C694PACXX_7_7107.sorted.filtered_peak_2285
chr10	3930129	3930403	275	16.28	4.41558	2.68214	1.95377	C694PACXX_7_7107.sorted.filtered_peak_2286
chr10	3934527	3935062	536	18.15	5.24807	2.88492	2.70508	C694PACXX_7_7107.sorted.filtered_peak_2287
chr10	4014943	4015409	467	12.78	3.93167	2.72281	1.52745	C694PACXX_7_7107.sorted.filtered_peak_2288
chr10	4102107	4102356	250	14.53	3.93893	2.59601	1.53613	C694PACXX_7_7107.sorted.filtered_peak_2289
chr10	4173680	4174241	562	25.29	7.64381	3.21632	4.93795	C694PACXX_7_7107.sorted.filtered_peak_2290
chr10	4760776	4761043	268	14.10	4.69150	2.97475	2.20107	C694PACXX_7_7107.sorted.filtered_peak_2291
chr10	4891748	4892465	718	17.35	5.34507	2.97031	2.81140	C694PACXX_7_7107.sorted.filtered_peak_2292
chr10	5136654	5137099	446	16.62	4.96672	2.89020	2.44432	C694PACXX_7_7107.sorted.filtered_peak_2293
chr10	5333691	5334247	557	17.89	5.38658	2.95701	2.83614	C694PACXX_7_7107.sorted.filtered_peak_2294
chr10	5339291	5339859	569	20.29	6.72284	3.27043	4.07772	C694PACXX_7_7107.sorted.filtered_peak_2295
chr10	5454235	5454575	341	15.75	4.68050	2.83274	2.18879	C694PACXX_7_7107.sorted.filtered_peak_2296
chr10	5476042	5476493	452	14.89	4.37580	2.75660	1.93736	C694PACXX_7_7107.sorted.filtered_peak_2297
chr10	5489442	5489831	390	23.56	6.40847	2.92337	3.78154	C694PACXX_7_7107.sorted.filtered_peak_2298
chr10	5606069	5606463	395	22.26	7.60949	3.43179	4.90632	C694PACXX_7_7107.sorted.filtered_peak_2299
chr10	5665071	5665369	299	16.96	4.96141	2.84838	2.46178	C694PACXX_7_7107.sorted.filtered_peak_2300
chr10	5670835	5671147	313	19.23	5.79259	3.01966	3.20578	C694PACXX_7_7107.sorted.filtered_peak_2301
chr10	5671917	5672166	250	18.71	5.36045	2.89987	2.79722	C694PACXX_7_7107.sorted.filtered_peak_2302
chr10	5726223	5727675	1453	37.94	12.50723	3.50518	9.63116	C694PACXX_7_7107.sorted.filtered_peak_2303
chr10	5734880	5735129	250	14.28	4.02801	2.65156	1.62771	C694PACXX_7_7107.sorted.filtered_peak_2304
chr10	5854948	5855995	1048	46.52	15.91496	3.77059	12.91253	C694PACXX_7_7107.sorted.filtered_peak_2305
chr10	5915454	5915778	325	15.13	5.24065	3.12570	2.71308	C694PACXX_7_7107.sorted.filtered_peak_2306
chr10	5931633	5932335	703	61.15	29.53224	5.58032	26.06368	C694PACXX_7_7107.sorted.filtered_peak_2307
chr10	6019365	6020110	746	26.72	8.69049	3.41378	5.93887	C694PACXX_7_7107.sorted.filtered_peak_2308
chr10	6080154	6080569	416	19.08	4.78885	2.64211	2.29900	C694PACXX_7_7107.sorted.filtered_peak_2309
chr10	6092802	6093449	648	41.02	11.71218	3.32955	8.81477	C694PACXX_7_7107.sorted.filtered_peak_2310
chr10	6104196	6104579	384	22.84	4.61873	2.39788	2.14226	C694PACXX_7_7107.sorted.filtered_peak_2311
chr10	6114262	6114862	601	19.94	4.43785	2.47547	1.97453	C694PACXX_7_7107.sorted.filtered_peak_2312
chr10	6125496	6126014	519	22.35	5.40751	2.66328	2.87043	C694PACXX_7_7107.sorted.filtered_peak_2313
chr10	6130612	6131581	970	36.71	11.39596	3.36438	8.56818	C694PACXX_7_7107.sorted.filtered_peak_2314
chr10	6186606	6187208	603	28.96	8.02381	3.05711	5.31241	C694PACXX_7_7107.sorted.filtered_peak_2315
chr10	6193453	6193720	268	15.30	4.02779	2.58109	1.62566	C694PACXX_7_7107.sorted.filtered_peak_2316
chr10	6205358	6206359	1002	40.13	17.08110	4.44292	14.03786	C694PACXX_7_7107.sorted.filtered_peak_2317
chr10	6215139	6215476	338	14.55	3.62958	2.45645	1.29345	C694PACXX_7_7107.sorted.filtered_peak_2318
chr10	6243480	6244120	641	25.84	4.86691	2.34289	2.37759	C694PACXX_7_7107.sorted.filtered_peak_2319
chr10	6244582	6245526	945	31.92	8.05137	2.87942	5.35361	C694PACXX_7_7107.sorted.filtered_peak_2320
chr10	6281240	6281550	311	19.47	6.71558	3.32968	4.07980	C694PACXX_7_7107.sorted.filtered_peak_2321
chr10	6309164	6309490	327	20.14	3.80487	2.24361	1.44500	C694PACXX_7_7107.sorted.filtered_peak_2322
chr10	6312188	6312849	662	40.79	13.57721	3.75417	10.60501	C694PACXX_7_7107.sorted.filtered_peak_2323
chr10	6317203	6317585	383	28.47	7.71590	3.01278	5.01701	C694PACXX_7_7107.sorted.filtered_peak_2324
chr10	6333655	6333948	294	17.71	7.08786	3.70097	4.40723	C694PACXX_7_7107.sorted.filtered_peak_2325
chr10	6341872	6342350	479	15.11	4.62319	2.85181	2.15157	C694PACXX_7_7107.sorted.filtered_peak_2326
chr10	6389895	6390630	736	20.93	7.34785	3.42575	4.67937	C694PACXX_7_7107.sorted.filtered_peak_2327
chr10	6443683	6444008	326	14.98	5.05364	3.04585	2.55356	C694PACXX_7_7107.sorted.filtered_peak_2328
chr10	6451913	6452610	698	20.84	8.27648	3.79245	5.56283	C694PACXX_7_7107.sorted.filtered_peak_2329
chr10	6515386	6516297	912	28.36	9.71887	3.61753	6.91309	C694PACXX_7_7107.sorted.filtered_peak_2330
chr10	6534175	6534424	250	19.33	5.35522	2.83406	2.81148	C694PACXX_7_7107.sorted.filtered_peak_2331
chr10	6540761	6541158	398	25.49	7.69588	3.20987	4.98708	C694PACXX_7_7107.sorted.filtered_peak_2332
chr10	6549331	6549685	355	17.82	5.70184	3.08055	3.13132	C694PACXX_7_7107.sorted.filtered_peak_2333
chr10	6572154	6572703	550	25.73	8.31960	3.35670	5.60197	C694PACXX_7_7107.sorted.filtered_peak_2334
chr10	6584985	6585985	1001	31.71	11.84270	4.01195	8.92830	C694PACXX_7_7107.sorted.filtered_peak_2335
chr10	6600144	6600777	634	22.86	7.87020	3.48202	5.15333	C694PACXX_7_7107.sorted.filtered_peak_2336
chr10	6621996	6622748	753	27.88	5.39438	2.41378	2.85819	C694PACXX_7_7107.sorted.filtered_peak_2337
chr10	6625356	6625699	344	27.89	6.40267	2.68601	3.78693	C694PACXX_7_7107.sorted.filtered_peak_2338
chr10	6634001	6634432	432	18.49	5.97887	3.14093	3.38974	C694PACXX_7_7107.sorted.filtered_peak_2339
chr10	6654281	6654693	413	13.75	3.59417	2.49149	1.25395	C694PACXX_7_7107.sorted.filtered_peak_2340
chr10	6689907	6690183	277	13.35	4.05091	2.73261	1.64626	C694PACXX_7_7107.sorted.filtered_peak_2341
chr10	6707910	6708198	289	18.96	5.92527	3.09265	3.32676	C694PACXX_7_7107.sorted.filtered_peak_2342
chr10	6961990	6962615	626	23.19	7.85564	3.41623	5.15945	C694PACXX_7_7107.sorted.filtered_peak_2343
chr10	6969266	6970465	1200	23.65	6.87887	3.04861	4.23578	C694PACXX_7_7107.sorted.filtered_peak_2344
chr10	7088132	7088822	691	21.26	6.68905	3.18611	4.04095	C694PACXX_7_7107.sorted.filtered_peak_2345
chr10	7300930	7301460	531	21.13	5.75246	2.86708	3.16698	C694PACXX_7_7107.sorted.filtered_peak_2346
chr10	7310997	7312103	1107	33.00	12.39055	3.83176	9.54626	C694PACXX_7_7107.sorted.filtered_peak_2347
chr10	7430857	7431113	257	14.90	4.75646	2.93389	2.25800	C694PACXX_7_7107.sorted.filtered_peak_2348
chr10	7451325	7451699	375	25.39	5.49968	2.55665	2.93413	C694PACXX_7_7107.sorted.filtered_peak_2349
chr10	7452888	7453206	319	25.40	5.55664	2.56985	2.99070	C694PACXX_7_7107.sorted.filtered_peak_2350
chr10	7513715	7514275	561	13.88	4.02061	2.67635	1.61306	C694PACXX_7_7107.sorted.filtered_peak_2351
chr10	7526313	7526836	524	37.50	14.28194	4.16718	11.28528	C694PACXX_7_7107.sorted.filtered_peak_2352
chr10	7729282	7729532	251	14.52	4.89835	3.03855	2.38405	C694PACXX_7_7107.sorted.filtered_peak_2353
chr10	7829766	7830665	900	33.85	12.16194	3.76529	9.28637	C694PACXX_7_7107.sorted.filtered_peak_2354
chr10	7860171	7860826	656	27.29	10.48378	3.86712	7.67141	C694PACXX_7_7107.sorted.filtered_peak_2355
chr10	8095275	8096932	1658	34.22	5.57632	2.24645	3.03415	C694PACXX_7_7107.sorted.filtered_peak_2356
chr10	8130572	8130858	287	18.08	6.49083	3.38318	3.86997	C694PACXX_7_7107.sorted.filtered_peak_2357
chr10	8179026	8179817	792	21.27	6.09971	2.96876	3.49831	C694PACXX_7_7107.sorted.filtered_peak_2358
chr10	8225359	8225689	331	20.20	7.22509	3.49107	4.54195	C694PACXX_7_7107.sorted.filtered_peak_2359
chr10	8281316	8281565	250	15.04	4.51155	2.81744	2.03975	C694PACXX_7_7107.sorted.filtered_peak_2360
chr10	8286955	8287747	793	20.45	6.57957	3.21759	3.93578	C694PACXX_7_7107.sorted.filtered_peak_2361
chr10	8373924	8374871	948	40.64	14.29185	3.85330	11.31948	C694PACXX_7_7107.sorted.filtered_peak_2362
chr10	8391966	8392425	460	16.82	4.51491	2.67559	2.05380	C694PACXX_7_7107.sorted.filtered_peak_2363
chr10	8402182	8402721	540	26.88	9.25745	3.59129	6.47377	C694PACXX_7_7107.sorted.filtered_peak_2364
chr10	8407950	8408539	590	16.64	4.28969	2.60100	1.85328	C694PACXX_7_7107.sorted.filtered_peak_2365
chr10	8444529	8444912	384	20.43	4.07377	2.32658	1.66257	C694PACXX_7_7107.sorted.filtered_peak_2366
chr10	8446685	8447015	331	26.78	7.29293	3.00167	4.61346	C694PACXX_7_7107.sorted.filtered_peak_2367
chr10	8458016	8458835	820	22.77	7.72712	3.42728	5.02840	C694PACXX_7_7107.sorted.filtered_peak_2368
chr10	8698203	8698477	275	12.34	3.66514	2.62363	1.32041	C694PACXX_7_7107.sorted.filtered_peak_2369
chr10	11187123	11187773	651	27.59	6.73843	2.76605	4.11706	C694PACXX_7_7107.sorted.filtered_peak_2370
chr10	11205024	11205698	675	35.38	8.00272	2.73497	5.30400	C694PACXX_7_7107.sorted.filtered_peak_2371
chr10	11220323	11221133	811	43.23	10.85680	3.00436	8.01484	C694PACXX_7_7107.sorted.filtered_peak_2372
chr10	11312606	11312944	339	22.76	6.02929	2.86782	3.41728	C694PACXX_7_7107.sorted.filtered_peak_2373
chr10	11645864	11646144	281	15.59	3.97453	2.54269	1.56479	C694PACXX_7_7107.sorted.filtered_peak_2374
chr10	11800059	11800325	267	15.60	5.17635	3.06118	2.63860	C694PACXX_7_7107.sorted.filtered_peak_2375
chr10	11824725	11825171	447	14.12	4.67479	2.95886	2.19937	C694PACXX_7_7107.sorted.filtered_peak_2376
chr10	11905639	11906016	378	17.33	6.21811	3.35124	3.60033	C694PACXX_7_7107.sorted.filtered_peak_2377
chr10	12084451	12085676	1226	48.86	20.08629	4.38954	16.96565	C694PACXX_7_7107.sorted.filtered_peak_2378
chr10	12110502	12111406	905	40.14	18.77524	4.89154	15.66846	C694PACXX_7_7107.sorted.filtered_peak_2379
chr10	12164611	12164914	304	14.85	5.18234	3.13475	2.64142	C694PACXX_7_7107.sorted.filtered_peak_2380
chr10	12171141	12172346	1206	37.10	15.01405	4.25391	12.02762	C694PACXX_7_7107.sorted.filtered_peak_2381
chr10	12223237	12223741	505	22.53	8.89819	3.85072	6.13822	C694PACXX_7_7107.sorted.filtered_peak_2382
chr10	12237385	12238420	1036	36.54	13.84146	3.99559	10.92057	C694PACXX_7_7107.sorted.filtered_peak_2383
chr10	12306233	12306686	454	14.81	4.99331	3.04592	2.48292	C694PACXX_7_7107.sorted.filtered_peak_2384
chr10	12390804	12391662	859	31.51	8.74355	3.13995	5.97759	C694PACXX_7_7107.sorted.filtered_peak_2385
chr10	12392497	12392763	267	22.43	4.13662	2.26724	1.70950	C694PACXX_7_7107.sorted.filtered_peak_2386
chr10	12401550	12401823	274	12.76	3.92016	2.71644	1.52461	C694PACXX_7_7107.sorted.filtered_peak_2387
chr10	12490610	12491341	732	39.07	18.38335	5.16091	15.23821	C694PACXX_7_7107.sorted.filtered_peak_2388
chr10	12630182	12630673	492	20.38	6.55128	3.21806	3.90686	C694PACXX_7_7107.sorted.filtered_peak_2389
chr10	12636384	12636945	562	26.07	10.16737	4.01618	7.32373	C694PACXX_7_7107.sorted.filtered_peak_2390
chr10	12647739	12648245	507	16.98	6.28992	3.39416	3.68954	C694PACXX_7_7107.sorted.filtered_peak_2391
chr10	12753091	12753441	351	19.99	6.06199	3.05682	3.46295	C694PACXX_7_7107.sorted.filtered_peak_2392
chr10	13141206	13142341	1136	26.45	7.97533	3.18871	5.27544	C694PACXX_7_7107.sorted.filtered_peak_2393
chr10	13158007	13158690	684	15.01	4.99151	3.03935	2.46493	C694PACXX_7_7107.sorted.filtered_peak_2394
chr10	13203011	13203817	807	32.67	13.96653	4.35930	11.03222	C694PACXX_7_7107.sorted.filtered_peak_2395
chr10	13341660	13342257	598	22.40	4.68098	2.43647	2.19801	C694PACXX_7_7107.sorted.filtered_peak_2396
chr10	13343987	13344665	679	50.51	23.47237	5.35317	20.16706	C694PACXX_7_7107.sorted.filtered_peak_2397
chr10	13389324	13390593	1270	23.48	5.30641	2.58527	2.75986	C694PACXX_7_7107.sorted.filtered_peak_2398
chr10	13413939	13414382	444	14.90	5.16231	3.11604	2.63115	C694PACXX_7_7107.sorted.filtered_peak_2399
chr10	13482342	13482821	480	15.31	4.76554	2.90324	2.27310	C694PACXX_7_7107.sorted.filtered_peak_2400
chr10	13628696	13629108	413	23.12	8.99710	3.83219	6.23671	C694PACXX_7_7107.sorted.filtered_peak_2401
chr10	13828894	13829414	521	23.85	7.72018	3.34546	5.01195	C694PACXX_7_7107.sorted.filtered_peak_2402
chr10	14051413	14051824	412	21.31	6.81863	3.22321	4.17314	C694PACXX_7_7107.sorted.filtered_peak_2403
chr10	14215760	14216091	332	14.54	3.93963	2.59497	1.53772	C694PACXX_7_7107.sorted.filtered_peak_2404
chr10	14227055	14227898	844	24.65	7.33556	3.14506	4.65648	C694PACXX_7_7107.sorted.filtered_peak_2405
chr10	14541017	14541509	493	13.87	4.62559	2.94104	2.16044	C694PACXX_7_7107.sorted.filtered_peak_2406
chr10	14598376	14598687	312	22.97	6.11374	2.87277	3.50519	C694PACXX_7_7107.sorted.filtered_peak_2407
chr10	14614010	14614259	250	18.00	4.44156	2.58405	1.97906	C694PACXX_7_7107.sorted.filtered_peak_2408
chr10	14625241	14625510	270	21.05	4.48183	2.43594	2.01713	C694PACXX_7_7107.sorted.filtered_peak_2409
chr10	14629927	14630389	463	23.68	5.37962	2.59299	2.83441	C694PACXX_7_7107.sorted.filtered_peak_2410
chr10	14645989	14646652	664	29.49	7.47171	2.91707	4.76830	C694PACXX_7_7107.sorted.filtered_peak_2411
chr10	14689894	14690849	956	22.31	6.38295	2.95632	3.78596	C694PACXX_7_7107.sorted.filtered_peak_2412
chr10	14701632	14702176	545	25.05	8.10008	3.38051	5.36584	C694PACXX_7_7107.sorted.filtered_peak_2413
chr10	14879586	14880573	988	43.98	18.34327	4.34872	15.27540	C694PACXX_7_7107.sorted.filtered_peak_2414
chr10	14920243	14920994	752	46.26	19.44375	4.54598	16.30507	C694PACXX_7_7107.sorted.filtered_peak_2415
chr10	14995732	14996576	845	36.26	13.36944	3.93147	10.43951	C694PACXX_7_7107.sorted.filtered_peak_2416
chr10	15001164	15002140	977	40.50	15.88874	4.32322	12.83627	C694PACXX_7_7107.sorted.filtered_peak_2417
chr10	15126500	15126772	273	15.75	4.93026	2.94445	2.41873	C694PACXX_7_7107.sorted.filtered_peak_2418
chr10	15130591	15130945	355	20.23	6.61861	3.24881	3.97637	C694PACXX_7_7107.sorted.filtered_peak_2419
chr10	15138752	15139744	993	52.62	23.04049	4.85930	19.78117	C694PACXX_7_7107.sorted.filtered_peak_2420
chr10	15210204	15212121	1918	32.58	7.92847	2.78624	5.25270	C694PACXX_7_7107.sorted.filtered_peak_2421
chr10	15250756	15251281	526	26.68	9.82206	3.75147	7.02235	C694PACXX_7_7107.sorted.filtered_peak_2422
chr10	15685831	15686080	250	14.66	5.05139	3.09863	2.51499	C694PACXX_7_7107.sorted.filtered_peak_2423
chr10	15902152	15902736	585	23.21	9.01703	3.80348	6.27127	C694PACXX_7_7107.sorted.filtered_peak_2424
chr10	16237234	16237680	447	14.70	4.89399	3.01279	2.38844	C694PACXX_7_7107.sorted.filtered_peak_2425
chr10	16358805	16359117	313	13.63	3.87270	2.62924	1.47538	C694PACXX_7_7107.sorted.filtered_peak_2426
chr10	16478465	16479574	1110	29.52	9.59113	3.33970	6.85249	C694PACXX_7_7107.sorted.filtered_peak_2427
chr10	16859172	16859932	761	78.15	41.69017	6.30558	37.87295	C694PACXX_7_7107.sorted.filtered_peak_2428
chr10	16870191	16870440	250	14.84	5.18912	3.13415	2.65252	C694PACXX_7_7107.sorted.filtered_peak_2429
chr10	17009304	17009553	250	13.48	4.17647	2.78152	1.75533	C694PACXX_7_7107.sorted.filtered_peak_2430
chr10	17044968	17045405	438	19.43	6.01919	3.08327	3.41753	C694PACXX_7_7107.sorted.filtered_peak_2431
chr10	17065444	17065811	368	28.45	7.01718	2.83715	4.34824	C694PACXX_7_7107.sorted.filtered_peak_2432
chr10	17068752	17069238	487	38.27	11.79130	3.49207	8.89362	C694PACXX_7_7107.sorted.filtered_peak_2433
chr10	17243152	17243812	661	27.05	8.95500	3.47177	6.18967	C694PACXX_7_7107.sorted.filtered_peak_2434
chr10	17258008	17258616	609	18.26	5.93849	3.13241	3.35029	C694PACXX_7_7107.sorted.filtered_peak_2435
chr10	17269798	17270833	1036	37.53	6.84144	2.42770	4.20179	C694PACXX_7_7107.sorted.filtered_peak_2436
chr10	17271892	17272821	930	44.89	10.06425	2.84600	7.23113	C694PACXX_7_7107.sorted.filtered_peak_2437
chr10	17299803	17300265	463	14.10	4.13288	2.71239	1.70599	C694PACXX_7_7107.sorted.filtered_peak_2438
chr10	17470382	17471132	751	22.15	7.07968	3.18694	4.46144	C694PACXX_7_7107.sorted.filtered_peak_2439
chr10	17552391	17552640	250	18.61	4.03764	2.39596	1.63241	C694PACXX_7_7107.sorted.filtered_peak_2440
chr10	17553258	17553539	282	20.58	5.01891	2.64896	2.49306	C694PACXX_7_7107.sorted.filtered_peak_2441
chr10	17685741	17686370	630	46.16	18.26091	4.49997	15.11498	C694PACXX_7_7107.sorted.filtered_peak_2442
chr10	18940227	18940976	750	35.60	12.02580	3.64888	9.13954	C694PACXX_7_7107.sorted.filtered_peak_2443
chr10	18947749	18948699	951	39.41	13.39206	3.79614	10.42643	C694PACXX_7_7107.sorted.filtered_peak_2444
chr10	21695731	21696081	351	14.22	4.79517	3.01090	2.29161	C694PACXX_7_7107.sorted.filtered_peak_2445
chr10	21784710	21785027	318	25.08	7.56378	3.21281	4.85676	C694PACXX_7_7107.sorted.filtered_peak_2446
chr10	21822536	21823703	1168	37.48	12.73390	3.68170	9.82193	C694PACXX_7_7107.sorted.filtered_peak_2447
chr10	22291589	22292967	1379	30.19	9.74113	3.37270	6.97233	C694PACXX_7_7107.sorted.filtered_peak_2448
chr10	22517925	22518678	754	25.29	6.58071	2.88696	3.93166	C694PACXX_7_7107.sorted.filtered_peak_2449
chr10	22540564	22541333	770	20.33	5.19669	2.72261	2.65969	C694PACXX_7_7107.sorted.filtered_peak_2450
chr10	22604987	22605850	864	25.95	5.70706	2.58796	3.13059	C694PACXX_7_7107.sorted.filtered_peak_2451
chr10	22609654	22610526	873	25.12	3.88108	2.10072	1.49716	C694PACXX_7_7107.sorted.filtered_peak_2452
chr10	22622204	22622694	491	22.19	5.79715	2.80690	3.21703	C694PACXX_7_7107.sorted.filtered_peak_2453
chr10	22629034	22630043	1010	32.37	8.07995	2.90771	5.35929	C694PACXX_7_7107.sorted.filtered_peak_2454
chr10	22725735	22726696	962	30.21	9.70353	3.40368	6.92643	C694PACXX_7_7107.sorted.filtered_peak_2455
chr10	22794935	22795376	442	13.59	4.41576	2.88430	1.95672	C694PACXX_7_7107.sorted.filtered_peak_2456
chr10	22900841	22901208	368	17.16	3.96154	2.44477	1.56712	C694PACXX_7_7107.sorted.filtered_peak_2457
chr10	22919664	22920079	416	23.71	5.51644	2.64090	2.95325	C694PACXX_7_7107.sorted.filtered_peak_2458
chr10	22935038	22935804	767	24.46	6.42679	2.88722	3.78938	C694PACXX_7_7107.sorted.filtered_peak_2459
chr10	22955413	22955826	414	22.43	6.29421	2.96479	3.67729	C694PACXX_7_7107.sorted.filtered_peak_2460
chr10	22970733	22971717	985	27.34	8.13626	3.19373	5.41898	C694PACXX_7_7107.sorted.filtered_peak_2461
chr10	23003201	23003664	464	29.46	9.67589	3.50904	6.88119	C694PACXX_7_7107.sorted.filtered_peak_2462
chr10	23277745	23278189	445	16.41	4.07657	2.53142	1.66946	C694PACXX_7_7107.sorted.filtered_peak_2463
chr10	23357149	23357398	250	13.33	3.49547	2.47212	1.18531	C694PACXX_7_7107.sorted.filtered_peak_2464
chr10	23603669	23603970	302	15.50	4.22579	2.65655	1.79198	C694PACXX_7_7107.sorted.filtered_peak_2465
chr10	23727597	23728362	766	35.15	10.72890	3.36876	7.89345	C694PACXX_7_7107.sorted.filtered_peak_2466
chr10	25011576	25012020	445	22.20	3.95555	2.21852	1.56031	C694PACXX_7_7107.sorted.filtered_peak_2467
chr10	25013226	25013923	698	34.09	10.50217	3.42981	7.65847	C694PACXX_7_7107.sorted.filtered_peak_2468
chr10	25176561	25176870	310	21.52	8.12997	3.70397	5.39956	C694PACXX_7_7107.sorted.filtered_peak_2469
chr10	25304847	25306147	1301	52.37	20.86815	4.41552	17.67954	C694PACXX_7_7107.sorted.filtered_peak_2470
chr10	25351415	25351833	419	15.28	4.62512	2.83436	2.15876	C694PACXX_7_7107.sorted.filtered_peak_2471
chr10	26623689	26624546	858	15.70	4.87639	2.90424	2.38994	C694PACXX_7_7107.sorted.filtered_peak_2472
chr10	26719743	26720119	377	16.47	4.95702	2.89009	2.44087	C694PACXX_7_7107.sorted.filtered_peak_2473
chr10	26727063	26727860	798	19.78	4.38462	2.46522	1.92954	C694PACXX_7_7107.sorted.filtered_peak_2474
chr10	26737438	26738093	656	23.11	6.91261	3.13805	4.24340	C694PACXX_7_7107.sorted.filtered_peak_2475
chr10	26770877	26771392	516	18.03	4.29334	2.52057	1.85117	C694PACXX_7_7107.sorted.filtered_peak_2476
chr10	26775939	26776330	392	21.66	6.50947	3.08896	3.87831	C694PACXX_7_7107.sorted.filtered_peak_2477
chr10	26986022	26986846	825	26.57	11.41442	4.39419	8.52140	C694PACXX_7_7107.sorted.filtered_peak_2478
chr10	27010397	27010989	593	24.81	9.03118	3.68732	6.26540	C694PACXX_7_7107.sorted.filtered_peak_2479
chr10	27029290	27029619	330	17.87	3.82638	2.35481	1.45744	C694PACXX_7_7107.sorted.filtered_peak_2480
chr10	27149329	27150384	1056	62.66	24.94758	4.47161	21.62735	C694PACXX_7_7107.sorted.filtered_peak_2481
chr10	27286365	27286775	411	12.23	3.63385	2.61738	1.27221	C694PACXX_7_7107.sorted.filtered_peak_2482
chr10	27388870	27389724	855	43.26	20.04733	5.00886	16.89965	C694PACXX_7_7107.sorted.filtered_peak_2483
chr10	27443186	27443566	381	37.83	12.06505	3.55655	9.16339	C694PACXX_7_7107.sorted.filtered_peak_2484
chr10	27443751	27444997	1247	31.53	8.44341	2.98613	5.72868	C694PACXX_7_7107.sorted.filtered_peak_2485
chr10	27514764	27515015	252	16.29	5.19074	3.01619	2.64645	C694PACXX_7_7107.sorted.filtered_peak_2486
chr10	27529427	27529853	427	23.10	4.16864	2.24799	1.74939	C694PACXX_7_7107.sorted.filtered_peak_2487
chr10	27530810	27531440	631	35.67	10.76198	3.32972	7.93447	C694PACXX_7_7107.sorted.filtered_peak_2488
chr10	27531873	27532325	453	23.99	4.37735	2.28429	1.91869	C694PACXX_7_7107.sorted.filtered_peak_2489
chr10	27541196	27541959	764	20.48	8.35901	3.87641	5.62730	C694PACXX_7_7107.sorted.filtered_peak_2490
chr10	27792676	27793548	873	47.25	23.39313	5.32872	20.13970	C694PACXX_7_7107.sorted.filtered_peak_2491
chr10	28031132	28031381	250	15.39	3.82614	2.49225	1.43765	C694PACXX_7_7107.sorted.filtered_peak_2492
chr10	28204260	28204524	265	16.13	5.83275	3.31615	3.23776	C694PACXX_7_7107.sorted.filtered_peak_2493
chr10	28467006	28467540	535	16.14	4.99192	2.92085	2.48964	C694PACXX_7_7107.sorted.filtered_peak_2494
chr10	28591565	28592387	823	36.72	13.81862	4.04246	10.85705	C694PACXX_7_7107.sorted.filtered_peak_2495
chr10	28623195	28624102	908	21.55	6.73524	3.12182	4.12225	C694PACXX_7_7107.sorted.filtered_peak_2496
chr10	28670729	28671087	359	16.69	5.95109	3.28542	3.36018	C694PACXX_7_7107.sorted.filtered_peak_2497
chr10	28821185	28822721	1537	56.23	20.77369	4.03768	17.61693	C694PACXX_7_7107.sorted.filtered_peak_2498
chr10	28952583	28953073	491	17.72	6.62700	3.46746	3.99647	C694PACXX_7_7107.sorted.filtered_peak_2499
chr10	28966057	28966595	539	23.90	7.64683	3.32004	4.93707	C694PACXX_7_7107.sorted.filtered_peak_2500
chr10	29015189	29015462	274	12.93	4.02351	2.75507	1.60376	C694PACXX_7_7107.sorted.filtered_peak_2501
chr10	29698052	29698795	744	14.58	4.42086	2.80941	1.95705	C694PACXX_7_7107.sorted.filtered_peak_2502
chr10	29879221	29879630	410	12.19	3.61228	2.60961	1.25424	C694PACXX_7_7107.sorted.filtered_peak_2503
chr10	29947724	29948488	765	25.18	8.12882	3.37459	5.39687	C694PACXX_7_7107.sorted.filtered_peak_2504
chr10	29970595	29971129	535	24.08	9.23913	3.84459	6.45282	C694PACXX_7_7107.sorted.filtered_peak_2505
chr10	30315844	30316811	968	36.22	13.54211	3.99716	10.60240	C694PACXX_7_7107.sorted.filtered_peak_2506
chr10	30422558	30422807	250	12.12	3.57490	2.59613	1.22309	C694PACXX_7_7107.sorted.filtered_peak_2507
chr10	30637726	30638468	743	23.81	7.45969	3.25717	4.76938	C694PACXX_7_7107.sorted.filtered_peak_2508
chr10	30648713	30649070	358	12.96	3.93135	2.70483	1.54933	C694PACXX_7_7107.sorted.filtered_peak_2509
chr10	30662395	30662835	441	12.41	3.73485	2.65320	1.35781	C694PACXX_7_7107.sorted.filtered_peak_2510
chr10	30681437	30681687	251	14.16	4.73460	2.99824	2.22539	C694PACXX_7_7107.sorted.filtered_peak_2511
chr10	30703037	30703303	267	16.46	4.73379	2.80016	2.24471	C694PACXX_7_7107.sorted.filtered_peak_2512
chr10	30707587	30707956	370	23.22	8.06044	3.51502	5.33527	C694PACXX_7_7107.sorted.filtered_peak_2513
chr10	30722342	30723166	825	28.41	5.72889	2.48562	3.15427	C694PACXX_7_7107.sorted.filtered_peak_2514
chr10	30726041	30726364	324	28.17	5.70018	2.49098	3.12245	C694PACXX_7_7107.sorted.filtered_peak_2515
chr10	30736086	30736404	319	21.37	8.97144	4.06501	6.18902	C694PACXX_7_7107.sorted.filtered_peak_2516
chr10	30745192	30745489	298	17.34	5.44635	3.02571	2.88921	C694PACXX_7_7107.sorted.filtered_peak_2517
chr10	30791146	30791926	781	23.18	8.12247	3.46297	5.42292	C694PACXX_7_7107.sorted.filtered_peak_2518
chr10	30799593	30799939	347	14.22	4.64098	2.93152	2.17102	C694PACXX_7_7107.sorted.filtered_peak_2519
chr10	30818314	30818967	654	25.78	8.13221	3.33531	5.39915	C694PACXX_7_7107.sorted.filtered_peak_2520
chr10	30823582	30823831	250	16.73	4.06750	2.51139	1.64797	C694PACXX_7_7107.sorted.filtered_peak_2521
chr10	30879968	30880217	250	12.93	4.02730	2.75567	1.60852	C694PACXX_7_7107.sorted.filtered_peak_2522
chr10	30971212	30971905	694	20.11	6.38432	3.14297	3.77615	C694PACXX_7_7107.sorted.filtered_peak_2523
chr10	30976718	30977162	445	14.15	4.05566	2.67238	1.65083	C694PACXX_7_7107.sorted.filtered_peak_2524
chr10	30990321	30991106	786	30.26	13.24483	4.41859	10.31983	C694PACXX_7_7107.sorted.filtered_peak_2525
chr10	31025793	31026042	250	16.78	5.52520	3.11132	2.95994	C694PACXX_7_7107.sorted.filtered_peak_2526
chr10	31036601	31036878	278	27.83	8.46671	3.28508	5.72174	C694PACXX_7_7107.sorted.filtered_peak_2527
chr10	31072830	31073383	554	22.90	5.94786	2.82226	3.35247	C694PACXX_7_7107.sorted.filtered_peak_2528
chr10	31287590	31287847	258	15.37	4.53517	2.79706	2.06648	C694PACXX_7_7107.sorted.filtered_peak_2529
chr10	31320435	31321517	1083	70.68	29.58945	5.02497	26.08395	C694PACXX_7_7107.sorted.filtered_peak_2530
chr10	31379791	31380259	469	15.03	4.48176	2.79245	2.03210	C694PACXX_7_7107.sorted.filtered_peak_2531
chr10	31390093	31390495	403	15.22	4.15913	2.63868	1.74513	C694PACXX_7_7107.sorted.filtered_peak_2532
chr10	31426018	31426463	446	19.94	4.18592	2.38220	1.76772	C694PACXX_7_7107.sorted.filtered_peak_2533
chr10	31607237	31608517	1281	29.71	6.36475	2.61016	3.73252	C694PACXX_7_7107.sorted.filtered_peak_2534
chr10	31892178	31892788	611	20.15	6.02471	3.00416	3.44520	C694PACXX_7_7107.sorted.filtered_peak_2535
chr10	31996669	31997033	365	16.45	4.42420	2.66873	1.96627	C694PACXX_7_7107.sorted.filtered_peak_2536
chr10	32048951	32049590	640	45.43	22.35975	5.46506	19.10888	C694PACXX_7_7107.sorted.filtered_peak_2537
chr10	32097402	32097847	446	17.86	5.42581	2.97180	2.87716	C694PACXX_7_7107.sorted.filtered_peak_2538
chr10	32217317	32217971	655	21.27	4.84457	2.52836	2.36885	C694PACXX_7_7107.sorted.filtered_peak_2539
chr10	32219211	32219460	250	19.90	4.46643	2.48721	2.00222	C694PACXX_7_7107.sorted.filtered_peak_2540
chr10	32344594	32345718	1125	32.47	10.47891	3.46659	7.67095	C694PACXX_7_7107.sorted.filtered_peak_2541
chr10	32438180	32438429	250	15.23	3.86564	2.51684	1.48104	C694PACXX_7_7107.sorted.filtered_peak_2542
chr10	32439619	32440034	416	16.77	4.90292	2.84265	2.40063	C694PACXX_7_7107.sorted.filtered_peak_2543
chr10	32621216	32621515	300	23.79	7.30305	3.22686	4.60657	C694PACXX_7_7107.sorted.filtered_peak_2544
chr10	32634898	32636505	1608	44.48	13.06018	3.37925	10.13737	C694PACXX_7_7107.sorted.filtered_peak_2545
chr10	32646051	32646545	495	24.87	9.28652	3.83343	6.47709	C694PACXX_7_7107.sorted.filtered_peak_2546
chr10	32656743	32657294	552	13.75	3.61257	2.49839	1.27434	C694PACXX_7_7107.sorted.filtered_peak_2547
chr10	32666579	32667100	522	19.55	4.18264	2.39943	1.76790	C694PACXX_7_7107.sorted.filtered_peak_2548
chr10	32667611	32667915	305	23.20	6.03006	2.81961	3.43939	C694PACXX_7_7107.sorted.filtered_peak_2549
chr10	32668333	32668656	324	18.05	3.51124	2.22997	1.19092	C694PACXX_7_7107.sorted.filtered_peak_2550
chr10	32734578	32735447	870	33.15	12.35762	3.96106	9.44415	C694PACXX_7_7107.sorted.filtered_peak_2551
chr10	33084704	33085061	358	12.87	3.95631	2.72270	1.57082	C694PACXX_7_7107.sorted.filtered_peak_2552
chr10	33247126	33247540	415	24.68	6.18493	2.78087	3.58319	C694PACXX_7_7107.sorted.filtered_peak_2553
chr10	33269434	33269966	533	18.63	5.97808	3.12841	3.38435	C694PACXX_7_7107.sorted.filtered_peak_2554
chr10	33406720	33407052	333	19.27	5.75341	2.99172	3.17897	C694PACXX_7_7107.sorted.filtered_peak_2555
chr10	34411098	34411382	285	14.01	3.68250	2.51586	1.32097	C694PACXX_7_7107.sorted.filtered_peak_2556
chr10	34569682	34569961	280	15.38	4.09173	2.59973	1.68961	C694PACXX_7_7107.sorted.filtered_peak_2557
chr10	35310489	35310745	257	24.42	11.01937	4.55577	8.12799	C694PACXX_7_7107.sorted.filtered_peak_2558
chr10	35379046	35379880	835	36.22	14.73854	4.37225	11.73935	C694PACXX_7_7107.sorted.filtered_peak_2559
chr10	35415468	35416640	1173	68.93	29.05343	4.78646	25.63435	C694PACXX_7_7107.sorted.filtered_peak_2560
chr10	35424908	35425321	414	18.93	5.09382	2.76974	2.56785	C694PACXX_7_7107.sorted.filtered_peak_2561
chr10	35438359	35438735	377	23.83	9.03916	3.80377	6.26236	C694PACXX_7_7107.sorted.filtered_peak_2562
chr10	35484437	35485331	895	39.58	15.46178	4.24479	12.43875	C694PACXX_7_7107.sorted.filtered_peak_2563
chr10	35497529	35497850	322	17.77	5.11774	2.85634	2.58980	C694PACXX_7_7107.sorted.filtered_peak_2564
chr10	35625026	35625699	674	25.78	8.81035	3.50042	6.07213	C694PACXX_7_7107.sorted.filtered_peak_2565
chr10	35931158	35931449	292	16.87	4.91613	2.85123	2.40205	C694PACXX_7_7107.sorted.filtered_peak_2566
chr10	38146010	38147190	1181	33.07	12.27558	3.89866	9.37993	C694PACXX_7_7107.sorted.filtered_peak_2567
chr10	38265046	38266067	1022	47.67	21.98718	4.88129	18.79932	C694PACXX_7_7107.sorted.filtered_peak_2568
chr10	38299097	38300197	1101	52.60	25.45078	5.47211	22.11242	C694PACXX_7_7107.sorted.filtered_peak_2569
chr10	38327197	38327583	387	12.92	4.02190	2.75432	1.60284	C694PACXX_7_7107.sorted.filtered_peak_2570
chr10	38382863	38383953	1091	21.15	8.13305	3.67016	5.43229	C694PACXX_7_7107.sorted.filtered_peak_2571
chr10	38691298	38692273	976	21.04	10.17608	4.36091	7.39896	C694PACXX_7_7107.sorted.filtered_peak_2572
chr10	38815807	38816809	1003	24.77	4.15096	2.18649	1.72822	C694PACXX_7_7107.sorted.filtered_peak_2573
chr10	38816979	38818707	1729	31.92	8.26294	2.98751	5.52225	C694PACXX_7_7107.sorted.filtered_peak_2574
chr10	42355156	42355699	544	14.81	4.20243	2.69348	1.76900	C694PACXX_7_7107.sorted.filtered_peak_2575
chr10	42355981	42356367	387	18.41	6.08723	3.19887	3.47796	C694PACXX_7_7107.sorted.filtered_peak_2576
chr10	42358119	42358368	250	21.72	6.44957	3.08076	3.80968	C694PACXX_7_7107.sorted.filtered_peak_2577
chr10	42364654	42365073	420	19.26	7.67059	3.77157	4.96426	C694PACXX_7_7107.sorted.filtered_peak_2578
chr10	42369141	42369466	326	13.44	4.35273	2.85766	1.90622	C694PACXX_7_7107.sorted.filtered_peak_2579
chr10	42374073	42374324	252	21.52	9.86540	4.45417	7.02812	C694PACXX_7_7107.sorted.filtered_peak_2580
chr10	42383583	42383849	267	32.91	11.94806	3.95724	9.02914	C694PACXX_7_7107.sorted.filtered_peak_2581
chr10	42384955	42385269	315	46.07	23.88971	5.93842	20.57126	C694PACXX_7_7107.sorted.filtered_peak_2582
chr10	42390848	42391136	289	31.06	16.73033	5.79449	13.62641	C694PACXX_7_7107.sorted.filtered_peak_2583
chr10	42396754	42397011	258	31.43	11.47686	3.98057	8.56065	C694PACXX_7_7107.sorted.filtered_peak_2584
chr10	42398574	42398824	251	30.62	10.89534	3.84392	8.01577	C694PACXX_7_7107.sorted.filtered_peak_2585
chr10	42529292	42529705	414	30.99	14.24249	4.82837	11.23579	C694PACXX_7_7107.sorted.filtered_peak_2586
chr10	42531802	42532074	273	30.75	13.96116	4.82540	10.95877	C694PACXX_7_7107.sorted.filtered_peak_2587
chr10	43047932	43048606	675	38.65	19.73486	5.42412	16.58863	C694PACXX_7_7107.sorted.filtered_peak_2588
chr10	43133463	43134349	887	40.55	17.82556	4.83187	14.70628	C694PACXX_7_7107.sorted.filtered_peak_2589
chr10	43151683	43151932	250	14.50	4.96157	3.06721	2.43613	C694PACXX_7_7107.sorted.filtered_peak_2590
chr10	43277810	43278569	760	23.45	8.96021	3.77925	6.19714	C694PACXX_7_7107.sorted.filtered_peak_2591
chr10	43600725	43601408	684	18.18	4.83784	2.71525	2.34564	C694PACXX_7_7107.sorted.filtered_peak_2592
chr10	43616319	43616568	250	18.15	4.18256	2.47875	1.74287	C694PACXX_7_7107.sorted.filtered_peak_2593
chr10	43624701	43625107	407	30.72	10.94358	3.82396	8.06674	C694PACXX_7_7107.sorted.filtered_peak_2594
chr10	43633475	43634644	1170	25.45	6.38755	2.80944	3.76538	C694PACXX_7_7107.sorted.filtered_peak_2595
chr10	43782850	43783116	267	23.33	7.49274	3.33112	4.78376	C694PACXX_7_7107.sorted.filtered_peak_2596
chr10	43788717	43789243	527	16.44	3.95171	2.47960	1.55492	C694PACXX_7_7107.sorted.filtered_peak_2597
chr10	43818204	43818578	375	20.04	7.61046	3.62452	4.92547	C694PACXX_7_7107.sorted.filtered_peak_2598
chr10	43827500	43827895	396	14.04	4.40377	2.84049	1.95506	C694PACXX_7_7107.sorted.filtered_peak_2599
chr10	43843930	43844337	408	17.36	6.50304	3.45932	3.87665	C694PACXX_7_7107.sorted.filtered_peak_2600
chr10	43857426	43858245	820	35.12	15.37312	4.62788	12.34894	C694PACXX_7_7107.sorted.filtered_peak_2601
chr10	43891907	43893071	1165	24.64	5.57604	2.57606	3.04110	C694PACXX_7_7107.sorted.filtered_peak_2602
chr10	43902629	43902991	363	32.09	4.53963	2.09137	2.06014	C694PACXX_7_7107.sorted.filtered_peak_2603
chr10	43904185	43905019	835	63.87	23.63648	4.24874	20.35568	C694PACXX_7_7107.sorted.filtered_peak_2604
chr10	43913599	43913848	250	19.20	5.41534	2.88269	2.85199	C694PACXX_7_7107.sorted.filtered_peak_2605
chr10	43915503	43916573	1071	22.78	7.87830	3.47870	5.16848	C694PACXX_7_7107.sorted.filtered_peak_2606
chr10	43931862	43932821	960	42.22	21.24798	5.34301	18.08236	C694PACXX_7_7107.sorted.filtered_peak_2607
chr10	43950789	43951542	754	44.28	18.02502	4.56710	14.89355	C694PACXX_7_7107.sorted.filtered_peak_2608
chr10	44143859	44144733	875	22.42	7.50142	3.34518	4.82760	C694PACXX_7_7107.sorted.filtered_peak_2609
chr10	44185228	44185861	634	22.81	7.42821	3.35173	4.72007	C694PACXX_7_7107.sorted.filtered_peak_2610
chr10	44311792	44312147	356	14.16	3.64992	2.49074	1.28699	C694PACXX_7_7107.sorted.filtered_peak_2611
chr10	45360137	45360566	430	17.34	5.61743	3.10050	3.04117	C694PACXX_7_7107.sorted.filtered_peak_2612
chr10	45374194	45374448	255	14.53	4.19507	2.71145	1.76511	C694PACXX_7_7107.sorted.filtered_peak_2613
chr10	45454716	45455323	608	33.23	13.64894	4.31046	10.69737	C694PACXX_7_7107.sorted.filtered_peak_2614
chr10	45470157	45470708	552	23.77	7.25915	3.19713	4.56996	C694PACXX_7_7107.sorted.filtered_peak_2615
chr10	45496098	45497139	1042	20.23	5.53185	2.84864	2.96456	C694PACXX_7_7107.sorted.filtered_peak_2616
chr10	45503991	45504423	433	16.74	6.45712	3.50938	3.82295	C694PACXX_7_7107.sorted.filtered_peak_2617
chr10	46076118	46076641	524	16.13	4.71163	2.81538	2.21852	C694PACXX_7_7107.sorted.filtered_peak_2618
chr10	46089778	46090535	758	29.13	10.50856	3.72009	7.69857	C694PACXX_7_7107.sorted.filtered_peak_2619
chr10	46167577	46168882	1306	28.55	12.66730	4.36558	9.78860	C694PACXX_7_7107.sorted.filtered_peak_2620
chr10	46983436	46983972	537	19.60	3.52344	2.17087	1.20256	C694PACXX_7_7107.sorted.filtered_peak_2621
chr10	47149018	47149416	399	13.58	4.00314	2.69450	1.59089	C694PACXX_7_7107.sorted.filtered_peak_2622
chr10	47655724	47656447	724	23.95	9.57230	4.02776	6.75483	C694PACXX_7_7107.sorted.filtered_peak_2623
chr10	48354645	48355159	515	20.92	6.63909	3.17175	4.01852	C694PACXX_7_7107.sorted.filtered_peak_2624
chr10	49514334	49514992	659	35.31	12.06273	3.74085	9.15620	C694PACXX_7_7107.sorted.filtered_peak_2625
chr10	49545232	49545522	291	16.08	3.93264	2.49338	1.54625	C694PACXX_7_7107.sorted.filtered_peak_2626
chr10	49864243	49864902	660	20.85	5.59904	2.82263	3.03404	C694PACXX_7_7107.sorted.filtered_peak_2627
chr10	50385322	50385963	642	20.51	4.65255	2.51550	2.17543	C694PACXX_7_7107.sorted.filtered_peak_2628
chr10	50606209	50606484	276	12.73	3.79522	2.65765	1.43228	C694PACXX_7_7107.sorted.filtered_peak_2629
chr10	50615627	50616131	505	14.61	4.05996	2.64268	1.64816	C694PACXX_7_7107.sorted.filtered_peak_2630
chr10	50746535	50747657	1123	39.64	15.20413	4.05356	12.23153	C694PACXX_7_7107.sorted.filtered_peak_2631
chr10	51488819	51489068	250	15.26	5.48641	3.21744	2.93350	C694PACXX_7_7107.sorted.filtered_peak_2632
chr10	51564936	51565547	612	34.27	14.01943	4.25163	11.06480	C694PACXX_7_7107.sorted.filtered_peak_2633
chr10	51572106	51572561	456	18.05	5.56375	3.01359	3.00051	C694PACXX_7_7107.sorted.filtered_peak_2634
chr10	52020503	52020977	475	15.16	5.37485	3.19732	2.81364	C694PACXX_7_7107.sorted.filtered_peak_2635
chr10	52177795	52178143	349	17.16	3.91633	2.42304	1.53657	C694PACXX_7_7107.sorted.filtered_peak_2636
chr10	52268114	52268592	479	18.51	4.33806	2.51205	1.88838	C694PACXX_7_7107.sorted.filtered_peak_2637
chr10	52383554	52384917	1364	37.67	9.77025	3.02250	6.97070	C694PACXX_7_7107.sorted.filtered_peak_2638
chr10	52396375	52396996	622	22.41	6.46207	3.03745	3.81966	C694PACXX_7_7107.sorted.filtered_peak_2639
chr10	53458877	53459951	1075	44.62	17.79240	4.34298	14.70482	C694PACXX_7_7107.sorted.filtered_peak_2640
chr10	53638879	53639174	296	19.19	5.88430	3.06062	3.28512	C694PACXX_7_7107.sorted.filtered_peak_2641
chr10	58120763	58121565	803	34.02	12.37772	3.84612	9.47674	C694PACXX_7_7107.sorted.filtered_peak_2642
chr10	60027539	60028031	493	43.59	12.19021	3.29227	9.27574	C694PACXX_7_7107.sorted.filtered_peak_2643
chr10	60028455	60029279	825	46.62	14.70265	3.47118	11.74719	C694PACXX_7_7107.sorted.filtered_peak_2644
chr10	60094590	60094965	376	21.97	8.46188	3.77060	5.71669	C694PACXX_7_7107.sorted.filtered_peak_2645
chr10	60144547	60145493	947	25.50	7.91108	3.21158	5.22741	C694PACXX_7_7107.sorted.filtered_peak_2646
chr10	61385660	61385924	265	14.59	3.80497	2.53278	1.42786	C694PACXX_7_7107.sorted.filtered_peak_2647
chr10	61640776	61641131	356	19.44	4.98275	2.69764	2.46678	C694PACXX_7_7107.sorted.filtered_peak_2648
chr10	61666032	61667059	1028	35.08	10.78732	3.39960	7.95441	C694PACXX_7_7107.sorted.filtered_peak_2649
chr10	61998074	61998323	250	13.44	3.48527	2.45934	1.17586	C694PACXX_7_7107.sorted.filtered_peak_2650
chr10	62492075	62492390	316	17.92	3.85072	2.36174	1.47774	C694PACXX_7_7107.sorted.filtered_peak_2651
chr10	62537823	62538552	730	37.00	15.03005	4.30194	12.03457	C694PACXX_7_7107.sorted.filtered_peak_2652
chr10	62702514	62703010	497	17.93	3.79034	2.33522	1.43377	C694PACXX_7_7107.sorted.filtered_peak_2653
chr10	63525360	63525805	446	15.36	4.57469	2.81361	2.10301	C694PACXX_7_7107.sorted.filtered_peak_2654
chr10	63662940	63663496	557	27.11	4.35037	2.16681	1.91129	C694PACXX_7_7107.sorted.filtered_peak_2655
chr10	63702906	63703618	713	17.45	4.15244	2.49798	1.73608	C694PACXX_7_7107.sorted.filtered_peak_2656
chr10	63721082	63721336	255	15.01	4.46920	2.79449	2.01267	C694PACXX_7_7107.sorted.filtered_peak_2657
chr10	63747760	63748167	408	21.05	5.43198	2.76011	2.87514	C694PACXX_7_7107.sorted.filtered_peak_2658
chr10	63752530	63753176	647	22.98	5.64706	2.71364	3.07994	C694PACXX_7_7107.sorted.filtered_peak_2659
chr10	63798382	63798784	403	18.63	4.91746	2.72500	2.40351	C694PACXX_7_7107.sorted.filtered_peak_2660
chr10	63810886	63811239	354	28.23	5.78156	2.50749	3.20162	C694PACXX_7_7107.sorted.filtered_peak_2661
chr10	63880945	63881230	286	14.66	4.86996	3.00094	2.37482	C694PACXX_7_7107.sorted.filtered_peak_2662
chr10	63943156	63943762	607	29.43	9.59989	3.46189	6.81883	C694PACXX_7_7107.sorted.filtered_peak_2663
chr10	64003428	64003701	274	18.74	5.97912	3.12252	3.38392	C694PACXX_7_7107.sorted.filtered_peak_2664
chr10	64004768	64005133	366	14.63	3.84416	2.54627	1.45927	C694PACXX_7_7107.sorted.filtered_peak_2665
chr10	64028376	64028810	435	20.57	6.41502	3.13967	3.78756	C694PACXX_7_7107.sorted.filtered_peak_2666
chr10	64143757	64144259	503	26.59	9.25624	3.62482	6.46757	C694PACXX_7_7107.sorted.filtered_peak_2667
chr10	64288035	64288619	585	14.77	4.78343	2.96248	2.27913	C694PACXX_7_7107.sorted.filtered_peak_2668
chr10	64370459	64370877	419	18.10	7.35391	3.76162	4.66631	C694PACXX_7_7107.sorted.filtered_peak_2669
chr10	64391811	64392450	640	25.47	9.24819	3.66269	6.49636	C694PACXX_7_7107.sorted.filtered_peak_2670
chr10	64397111	64397630	520	26.08	7.68391	3.16148	4.98055	C694PACXX_7_7107.sorted.filtered_peak_2671
chr10	64440977	64441673	697	16.75	5.70974	3.19054	3.13117	C694PACXX_7_7107.sorted.filtered_peak_2672
chr10	64492685	64493631	947	22.83	7.23780	3.14558	4.62568	C694PACXX_7_7107.sorted.filtered_peak_2673
chr10	64564100	64565405	1306	27.77	9.29189	3.49147	6.52765	C694PACXX_7_7107.sorted.filtered_peak_2674
chr10	64575987	64577050	1064	61.18	21.61971	3.99936	18.42745	C694PACXX_7_7107.sorted.filtered_peak_2675
chr10	64892741	64893629	889	37.57	17.55587	4.67088	14.53599	C694PACXX_7_7107.sorted.filtered_peak_2676
chr10	64917966	64918460	495	17.43	5.76396	3.15647	3.17537	C694PACXX_7_7107.sorted.filtered_peak_2677
chr10	64976958	64977399	442	15.53	4.51873	2.78159	2.04177	C694PACXX_7_7107.sorted.filtered_peak_2678
chr10	64985514	64985842	329	16.93	5.62630	3.12528	3.06551	C694PACXX_7_7107.sorted.filtered_peak_2679
chr10	65028588	65029249	662	33.98	11.21572	3.62967	8.33605	C694PACXX_7_7107.sorted.filtered_peak_2680
chr10	65148178	65148687	510	13.92	4.02360	2.67383	1.61454	C694PACXX_7_7107.sorted.filtered_peak_2681
chr10	65225003	65225855	853	18.29	4.93636	2.74424	2.43501	C694PACXX_7_7107.sorted.filtered_peak_2682
chr10	65280635	65282152	1518	21.75	5.07430	2.58717	2.56133	C694PACXX_7_7107.sorted.filtered_peak_2683
chr10	65389113	65389990	878	25.20	5.84002	2.65173	3.26042	C694PACXX_7_7107.sorted.filtered_peak_2684
chr10	65390283	65390662	380	22.70	4.60474	2.39989	2.13178	C694PACXX_7_7107.sorted.filtered_peak_2685
chr10	65626263	65626708	446	15.52	4.16043	2.62292	1.74114	C694PACXX_7_7107.sorted.filtered_peak_2686
chr10	65800953	65801304	352	17.62	4.76915	2.71169	2.30831	C694PACXX_7_7107.sorted.filtered_peak_2687
chr10	69372343	69373315	973	26.64	9.69461	3.72080	6.90677	C694PACXX_7_7107.sorted.filtered_peak_2688
chr10	69523371	69524736	1366	46.95	18.02302	4.19406	14.94211	C694PACXX_7_7107.sorted.filtered_peak_2689
chr10	69609112	69609963	852	22.20	8.84496	3.92241	6.06500	C694PACXX_7_7107.sorted.filtered_peak_2690
chr10	69615452	69615806	355	14.61	5.04280	3.08906	2.51698	C694PACXX_7_7107.sorted.filtered_peak_2691
chr10	69644083	69645497	1415	30.24	9.69938	3.35608	6.94435	C694PACXX_7_7107.sorted.filtered_peak_2692
chr10	69834341	69835565	1225	35.53	12.11592	3.69768	9.23187	C694PACXX_7_7107.sorted.filtered_peak_2693
chr10	70091266	70092404	1139	45.23	15.60935	3.67948	12.65634	C694PACXX_7_7107.sorted.filtered_peak_2694
chr10	70166573	70167400	828	18.52	5.90693	3.10685	3.32186	C694PACXX_7_7107.sorted.filtered_peak_2695
chr10	70231419	70232108	690	21.94	8.33860	3.70750	5.60965	C694PACXX_7_7107.sorted.filtered_peak_2696
chr10	70286752	70287527	776	30.77	15.85110	5.35583	12.80734	C694PACXX_7_7107.sorted.filtered_peak_2697
chr10	70310689	70310982	294	13.92	4.60594	2.95203	2.11653	C694PACXX_7_7107.sorted.filtered_peak_2698
chr10	70359988	70360585	598	20.56	6.54163	3.18034	3.91424	C694PACXX_7_7107.sorted.filtered_peak_2699
chr10	70480589	70481566	978	49.75	25.33369	5.63720	22.01137	C694PACXX_7_7107.sorted.filtered_peak_2700
chr10	70586754	70587353	600	15.80	5.66010	3.25422	3.09229	C694PACXX_7_7107.sorted.filtered_peak_2701
chr10	70588185	70588535	351	15.11	5.17185	3.09676	2.64887	C694PACXX_7_7107.sorted.filtered_peak_2702
chr10	70660367	70661381	1015	45.80	20.05904	4.69780	16.90138	C694PACXX_7_7107.sorted.filtered_peak_2703
chr10	70715353	70716327	975	34.67	11.93839	3.72291	9.04884	C694PACXX_7_7107.sorted.filtered_peak_2704
chr10	70716835	70717085	251	25.03	5.83509	2.67968	3.23662	C694PACXX_7_7107.sorted.filtered_peak_2705
chr10	70748185	70748947	763	23.11	7.27995	3.25597	4.59477	C694PACXX_7_7107.sorted.filtered_peak_2706
chr10	70787419	70787812	394	17.88	7.21002	3.73424	4.52054	C694PACXX_7_7107.sorted.filtered_peak_2707
chr10	70805007	70805817	811	25.71	8.71535	3.45093	5.98548	C694PACXX_7_7107.sorted.filtered_peak_2708
chr10	70817437	70817686	250	14.96	4.37922	2.75045	1.94154	C694PACXX_7_7107.sorted.filtered_peak_2709
chr10	70847563	70848288	726	28.01	7.10087	2.84205	4.45799	C694PACXX_7_7107.sorted.filtered_peak_2710
chr10	70849803	70850060	258	26.54	5.67307	2.55963	3.09184	C694PACXX_7_7107.sorted.filtered_peak_2711
chr10	70883338	70884432	1095	58.68	27.40328	5.00373	24.04422	C694PACXX_7_7107.sorted.filtered_peak_2712
chr10	70939288	70940326	1039	38.41	16.01766	4.46304	12.97687	C694PACXX_7_7107.sorted.filtered_peak_2713
chr10	70963927	70964245	319	17.53	5.27897	2.92514	2.75325	C694PACXX_7_7107.sorted.filtered_peak_2714
chr10	70982055	70982672	618	22.52	6.86296	3.15670	4.20201	C694PACXX_7_7107.sorted.filtered_peak_2715
chr10	70988724	70989493	770	22.61	6.00933	2.86610	3.40152	C694PACXX_7_7107.sorted.filtered_peak_2716
chr10	70997353	70997822	470	16.36	4.78749	2.82914	2.29055	C694PACXX_7_7107.sorted.filtered_peak_2717
chr10	71077931	71079216	1286	30.55	7.87002	2.94106	5.16468	C694PACXX_7_7107.sorted.filtered_peak_2718
chr10	71152240	71152535	296	15.72	4.53233	2.76778	2.05904	C694PACXX_7_7107.sorted.filtered_peak_2719
chr10	71168354	71168945	592	30.08	9.85783	3.55789	7.03509	C694PACXX_7_7107.sorted.filtered_peak_2720
chr10	71211020	71211595	576	15.31	4.20742	2.65674	1.77920	C694PACXX_7_7107.sorted.filtered_peak_2721
chr10	71267641	71267917	277	18.21	6.49653	3.38319	3.86193	C694PACXX_7_7107.sorted.filtered_peak_2722
chr10	71275439	71275742	304	14.41	4.65481	2.92344	2.18071	C694PACXX_7_7107.sorted.filtered_peak_2723
chr10	71476929	71477223	295	12.56	3.76870	2.65820	1.40734	C694PACXX_7_7107.sorted.filtered_peak_2724
chr10	71853116	71853449	334	18.33	6.36534	3.32160	3.73483	C694PACXX_7_7107.sorted.filtered_peak_2725
chr10	71875988	71876396	409	17.47	5.68904	3.12418	3.10629	C694PACXX_7_7107.sorted.filtered_peak_2726
chr10	71905410	71906712	1303	26.00	6.74704	2.87805	4.10301	C694PACXX_7_7107.sorted.filtered_peak_2727
chr10	71922562	71922891	330	15.23	4.82315	2.94066	2.31049	C694PACXX_7_7107.sorted.filtered_peak_2728
chr10	71929906	71930616	711	46.71	20.17482	4.68674	17.00791	C694PACXX_7_7107.sorted.filtered_peak_2729
chr10	71992669	71993701	1033	41.45	16.88894	4.24410	13.86474	C694PACXX_7_7107.sorted.filtered_peak_2730
chr10	72124077	72124694	618	19.22	8.03423	3.89312	5.32299	C694PACXX_7_7107.sorted.filtered_peak_2731
chr10	72141991	72142754	764	20.27	5.73120	2.89913	3.16302	C694PACXX_7_7107.sorted.filtered_peak_2732
chr10	72163507	72164280	774	29.82	11.10525	3.87131	8.25264	C694PACXX_7_7107.sorted.filtered_peak_2733
chr10	72309551	72309976	426	15.54	4.40405	2.72862	1.94092	C694PACXX_7_7107.sorted.filtered_peak_2734
chr10	72318939	72319368	430	14.61	3.75265	2.50645	1.39477	C694PACXX_7_7107.sorted.filtered_peak_2735
chr10	72338013	72338536	524	23.18	6.56215	3.01705	3.91154	C694PACXX_7_7107.sorted.filtered_peak_2736
chr10	72362304	72362992	689	26.23	8.95328	3.56302	6.18041	C694PACXX_7_7107.sorted.filtered_peak_2737
chr10	72416302	72416695	394	14.91	4.73998	2.92780	2.24016	C694PACXX_7_7107.sorted.filtered_peak_2738
chr10	72575443	72575892	450	21.71	7.30770	3.36630	4.62842	C694PACXX_7_7107.sorted.filtered_peak_2739
chr10	72647561	72648090	530	20.82	6.13437	3.04179	3.50791	C694PACXX_7_7107.sorted.filtered_peak_2740
chr10	72742262	72742519	258	16.03	4.42146	2.70319	1.95959	C694PACXX_7_7107.sorted.filtered_peak_2741
chr10	73078711	73079396	686	25.44	8.22642	3.34110	5.51170	C694PACXX_7_7107.sorted.filtered_peak_2742
chr10	73137088	73137444	357	21.89	7.50580	3.41146	4.82233	C694PACXX_7_7107.sorted.filtered_peak_2743
chr10	73144140	73144447	308	14.70	3.87328	2.55224	1.48858	C694PACXX_7_7107.sorted.filtered_peak_2744
chr10	73487545	73487842	298	18.49	4.84404	2.70121	2.34389	C694PACXX_7_7107.sorted.filtered_peak_2745
chr10	73501906	73502467	562	17.20	3.52714	2.27333	1.21227	C694PACXX_7_7107.sorted.filtered_peak_2746
chr10	73508437	73509153	717	34.94	12.00587	3.71087	9.11280	C694PACXX_7_7107.sorted.filtered_peak_2747
chr10	73516832	73517185	354	15.70	4.08378	2.58215	1.66144	C694PACXX_7_7107.sorted.filtered_peak_2748
chr10	73528578	73528969	392	27.95	6.50668	2.71756	3.87387	C694PACXX_7_7107.sorted.filtered_peak_2749
chr10	73533125	73533765	641	28.92	7.41858	2.89141	4.74136	C694PACXX_7_7107.sorted.filtered_peak_2750
chr10	73610644	73611363	720	48.21	23.30012	5.32447	20.02313	C694PACXX_7_7107.sorted.filtered_peak_2751
chr10	73808101	73808680	580	17.67	5.58738	3.04187	3.02808	C694PACXX_7_7107.sorted.filtered_peak_2752
chr10	73848199	73848560	362	20.34	4.41263	2.44384	1.96175	C694PACXX_7_7107.sorted.filtered_peak_2753
chr10	73975441	73976358	918	55.48	27.45671	5.52831	24.07524	C694PACXX_7_7107.sorted.filtered_peak_2754
chr10	74007873	74009077	1205	37.64	13.02183	3.75360	10.09715	C694PACXX_7_7107.sorted.filtered_peak_2755
chr10	74020210	74021455	1246	47.53	16.45383	3.91760	13.38936	C694PACXX_7_7107.sorted.filtered_peak_2756
chr10	74033254	74034124	871	39.87	12.79126	3.49807	9.90501	C694PACXX_7_7107.sorted.filtered_peak_2757
chr10	74056911	74058166	1256	43.64	14.85495	3.87231	11.83134	C694PACXX_7_7107.sorted.filtered_peak_2758
chr10	74079281	74079955	675	29.91	9.15755	3.33833	6.37630	C694PACXX_7_7107.sorted.filtered_peak_2759
chr10	74094633	74095512	880	40.09	11.40923	3.28977	8.52975	C694PACXX_7_7107.sorted.filtered_peak_2760
chr10	74114050	74114964	915	49.03	18.89128	4.35480	15.73772	C694PACXX_7_7107.sorted.filtered_peak_2761
chr10	74124039	74124443	405	21.96	7.40794	3.37961	4.72203	C694PACXX_7_7107.sorted.filtered_peak_2762
chr10	74129993	74130524	532	25.54	10.64177	4.22803	7.78029	C694PACXX_7_7107.sorted.filtered_peak_2763
chr10	74385451	74386338	888	28.44	12.39190	4.35483	9.49891	C694PACXX_7_7107.sorted.filtered_peak_2764
chr10	74436208	74436473	266	13.12	4.13287	2.79295	1.69848	C694PACXX_7_7107.sorted.filtered_peak_2765
chr10	74451673	74452235	563	32.14	12.72389	4.12916	9.80974	C694PACXX_7_7107.sorted.filtered_peak_2766
chr10	74701519	74702062	544	12.70	3.71730	2.62078	1.36875	C694PACXX_7_7107.sorted.filtered_peak_2767
chr10	74820860	74821195	336	14.17	4.45344	2.85404	1.99414	C694PACXX_7_7107.sorted.filtered_peak_2768
chr10	74855883	74857192	1310	48.72	17.74453	3.93509	14.67101	C694PACXX_7_7107.sorted.filtered_peak_2769
chr10	74927419	74928393	975	26.31	10.55020	4.05416	7.71001	C694PACXX_7_7107.sorted.filtered_peak_2770
chr10	75006638	75007311	674	36.48	14.21244	4.21301	11.22016	C694PACXX_7_7107.sorted.filtered_peak_2771
chr10	75012007	75012850	844	37.87	14.74408	4.18571	11.75124	C694PACXX_7_7107.sorted.filtered_peak_2772
chr10	75118221	75118809	589	37.18	17.26560	4.85051	14.20626	C694PACXX_7_7107.sorted.filtered_peak_2773
chr10	75172833	75174252	1420	23.67	7.89528	3.37403	5.20394	C694PACXX_7_7107.sorted.filtered_peak_2774
chr10	75254907	75255962	1056	53.88	23.39673	4.78021	20.14328	C694PACXX_7_7107.sorted.filtered_peak_2775
chr10	75351095	75351447	353	14.77	3.86450	2.54585	1.48459	C694PACXX_7_7107.sorted.filtered_peak_2776
chr10	75385345	75386074	730	32.03	14.61225	4.66324	11.63112	C694PACXX_7_7107.sorted.filtered_peak_2777
chr10	75489913	75490635	723	23.43	10.17082	4.15384	7.37642	C694PACXX_7_7107.sorted.filtered_peak_2778
chr10	75503611	75504657	1047	45.95	20.64477	5.03874	17.42575	C694PACXX_7_7107.sorted.filtered_peak_2779
chr10	75519147	75519514	368	15.83	3.94654	2.51445	1.54690	C694PACXX_7_7107.sorted.filtered_peak_2780
chr10	75531848	75532837	990	43.56	14.44612	3.74864	11.45355	C694PACXX_7_7107.sorted.filtered_peak_2781
chr10	75541649	75542149	501	33.64	7.94702	2.79511	5.24659	C694PACXX_7_7107.sorted.filtered_peak_2782
chr10	75544893	75545861	969	42.89	13.80395	3.57520	10.86650	C694PACXX_7_7107.sorted.filtered_peak_2783
chr10	75571090	75571883	794	54.75	24.21795	4.85872	20.92881	C694PACXX_7_7107.sorted.filtered_peak_2784
chr10	75608575	75609378	804	22.90	8.99414	3.77128	6.26935	C694PACXX_7_7107.sorted.filtered_peak_2785
chr10	75634021	75634804	784	28.59	8.30412	3.16432	5.57488	C694PACXX_7_7107.sorted.filtered_peak_2786
chr10	75639363	75639799	437	32.10	13.58196	4.47153	10.60758	C694PACXX_7_7107.sorted.filtered_peak_2787
chr10	75645818	75646089	272	14.40	4.90966	3.04758	2.39462	C694PACXX_7_7107.sorted.filtered_peak_2788
chr10	75670990	75671299	310	17.92	4.55845	2.63026	2.08213	C694PACXX_7_7107.sorted.filtered_peak_2789
chr10	75700382	75700685	304	14.98	5.27148	3.16140	2.72462	C694PACXX_7_7107.sorted.filtered_peak_2790
chr10	75716272	75717133	862	17.24	5.38976	2.99155	2.84928	C694PACXX_7_7107.sorted.filtered_peak_2791
chr10	75751361	75752090	730	17.72	6.28445	3.31730	3.68101	C694PACXX_7_7107.sorted.filtered_peak_2792
chr10	75757192	75758142	951	36.52	14.97718	4.41804	11.96260	C694PACXX_7_7107.sorted.filtered_peak_2793
chr10	75815795	75816174	380	16.82	5.86727	3.25383	3.27089	C694PACXX_7_7107.sorted.filtered_peak_2794
chr10	75910374	75911384	1011	51.76	22.65771	5.01377	19.37918	C694PACXX_7_7107.sorted.filtered_peak_2795
chr10	75936061	75936885	825	29.22	11.15608	3.97235	8.28792	C694PACXX_7_7107.sorted.filtered_peak_2796
chr10	75983965	75984360	396	14.23	4.81855	3.01355	2.31896	C694PACXX_7_7107.sorted.filtered_peak_2797
chr10	75987818	75988151	334	17.04	5.55622	3.08650	3.00251	C694PACXX_7_7107.sorted.filtered_peak_2798
chr10	76345163	76345581	419	17.88	3.75174	2.32722	1.39022	C694PACXX_7_7107.sorted.filtered_peak_2799
chr10	76345829	76346078	250	20.36	4.79196	2.57664	2.28962	C694PACXX_7_7107.sorted.filtered_peak_2800
chr10	76498732	76499027	296	16.82	5.22987	2.97376	2.69712	C694PACXX_7_7107.sorted.filtered_peak_2801
chr10	76585601	76586804	1204	99.63	41.34592	4.87445	37.53075	C694PACXX_7_7107.sorted.filtered_peak_2802
chr10	76660076	76660350	275	18.72	5.59847	2.98400	3.02259	C694PACXX_7_7107.sorted.filtered_peak_2803
chr10	76673215	76673543	329	14.75	5.13475	3.11573	2.60411	C694PACXX_7_7107.sorted.filtered_peak_2804
chr10	76737720	76738003	284	17.28	5.00093	2.85308	2.47722	C694PACXX_7_7107.sorted.filtered_peak_2805
chr10	76859724	76860082	359	19.57	6.98686	3.44295	4.32083	C694PACXX_7_7107.sorted.filtered_peak_2806
chr10	76870930	76871873	944	42.36	17.00755	4.19757	13.97280	C694PACXX_7_7107.sorted.filtered_peak_2807
chr10	76925891	76926372	482	13.68	4.47152	2.90497	2.00181	C694PACXX_7_7107.sorted.filtered_peak_2808
chr10	76969789	76970890	1102	53.99	25.08539	5.12603	21.76885	C694PACXX_7_7107.sorted.filtered_peak_2809
chr10	76993906	76994599	694	41.34	12.95232	3.52364	10.01825	C694PACXX_7_7107.sorted.filtered_peak_2810
chr10	76995278	76995906	629	28.36	5.49000	2.43593	2.92416	C694PACXX_7_7107.sorted.filtered_peak_2811
chr10	77531681	77532211	531	14.47	4.01949	2.63066	1.62040	C694PACXX_7_7107.sorted.filtered_peak_2812
chr10	79471032	79471354	323	15.42	4.58346	2.81345	2.10913	C694PACXX_7_7107.sorted.filtered_peak_2813
chr10	79561244	79561549	306	16.40	4.32872	2.63585	1.87699	C694PACXX_7_7107.sorted.filtered_peak_2814
chr10	79596054	79596584	531	15.11	3.53902	2.38502	1.21463	C694PACXX_7_7107.sorted.filtered_peak_2815
chr10	79789135	79789773	639	36.20	11.02705	3.43152	8.15933	C694PACXX_7_7107.sorted.filtered_peak_2816
chr10	79793316	79793959	644	38.82	13.07414	3.63201	10.17202	C694PACXX_7_7107.sorted.filtered_peak_2817
chr10	80062690	80063631	942	42.78	17.59816	4.36662	14.54751	C694PACXX_7_7107.sorted.filtered_peak_2818
chr10	80807800	80808126	327	16.00	3.97024	2.51107	1.58162	C694PACXX_7_7107.sorted.filtered_peak_2819
chr10	80828305	80829113	809	31.56	7.64259	2.82651	4.94971	C694PACXX_7_7107.sorted.filtered_peak_2820
chr10	80954999	80955360	362	18.23	5.17209	2.85223	2.63342	C694PACXX_7_7107.sorted.filtered_peak_2821
chr10	81003299	81003720	422	24.06	5.15318	2.50633	2.63061	C694PACXX_7_7107.sorted.filtered_peak_2822
chr10	81046075	81046574	500	28.06	8.02724	3.15386	5.29650	C694PACXX_7_7107.sorted.filtered_peak_2823
chr10	81077185	81078011	827	22.81	4.75851	2.44267	2.26973	C694PACXX_7_7107.sorted.filtered_peak_2824
chr10	81082928	81083345	418	29.61	9.11526	3.33511	6.34459	C694PACXX_7_7107.sorted.filtered_peak_2825
chr10	81091367	81091868	502	15.88	4.56379	2.76531	2.09491	C694PACXX_7_7107.sorted.filtered_peak_2826
chr10	81106963	81107610	648	24.36	6.26536	2.79370	3.68522	C694PACXX_7_7107.sorted.filtered_peak_2827
chr10	81107793	81108047	255	23.76	5.67564	2.68684	3.09880	C694PACXX_7_7107.sorted.filtered_peak_2828
chr10	81205286	81205885	600	58.83	25.98285	5.15752	22.59476	C694PACXX_7_7107.sorted.filtered_peak_2829
chr10	81688971	81689220	250	16.94	4.44197	2.63950	2.00126	C694PACXX_7_7107.sorted.filtered_peak_2830
chr10	81838336	81839135	800	21.42	7.39607	3.40540	4.72229	C694PACXX_7_7107.sorted.filtered_peak_2831
chr10	81904265	81904514	250	12.47	3.76466	2.66416	1.38212	C694PACXX_7_7107.sorted.filtered_peak_2832
chr10	81947289	81948034	746	24.78	8.25074	3.41953	5.52720	C694PACXX_7_7107.sorted.filtered_peak_2833
chr10	81965099	81965750	652	26.17	7.71831	3.11107	5.04517	C694PACXX_7_7107.sorted.filtered_peak_2834
chr10	82142747	82143054	308	15.63	5.58294	3.23072	3.02321	C694PACXX_7_7107.sorted.filtered_peak_2835
chr10	82204533	82204927	395	15.82	4.27733	2.65371	1.83892	C694PACXX_7_7107.sorted.filtered_peak_2836
chr10	82213576	82214519	944	31.00	8.17040	2.98209	5.46171	C694PACXX_7_7107.sorted.filtered_peak_2837
chr10	82218928	82219320	393	23.34	4.62515	2.38215	2.14573	C694PACXX_7_7107.sorted.filtered_peak_2838
chr10	82247509	82248135	627	23.48	5.60836	2.68441	3.03410	C694PACXX_7_7107.sorted.filtered_peak_2839
chr10	82258693	82259090	398	15.68	3.92837	2.51693	1.52516	C694PACXX_7_7107.sorted.filtered_peak_2840
chr10	82295446	82295831	386	17.67	5.21178	2.90449	2.67189	C694PACXX_7_7107.sorted.filtered_peak_2841
chr10	85440214	85440617	404	23.95	7.38427	3.21887	4.69780	C694PACXX_7_7107.sorted.filtered_peak_2842
chr10	85898587	85899661	1075	42.98	17.00705	4.20058	13.95625	C694PACXX_7_7107.sorted.filtered_peak_2843
chr10	85937476	85937725	250	13.39	4.04720	2.72290	1.64939	C694PACXX_7_7107.sorted.filtered_peak_2844
chr10	86087909	86089301	1393	37.19	10.42781	3.13744	7.62310	C694PACXX_7_7107.sorted.filtered_peak_2845
chr10	86093799	86094351	553	24.79	6.30581	2.78725	3.72238	C694PACXX_7_7107.sorted.filtered_peak_2846
chr10	86297218	86297507	290	14.60	3.99831	2.61776	1.58748	C694PACXX_7_7107.sorted.filtered_peak_2847
chr10	86615167	86615505	339	12.40	3.72491	2.64970	1.35078	C694PACXX_7_7107.sorted.filtered_peak_2848
chr10	88159503	88160691	1189	24.22	7.20849	3.11435	4.54664	C694PACXX_7_7107.sorted.filtered_peak_2849
chr10	88280983	88281864	882	35.04	12.39994	3.82405	9.48492	C694PACXX_7_7107.sorted.filtered_peak_2850
chr10	88295071	88295656	586	15.21	4.79525	2.92666	2.29445	C694PACXX_7_7107.sorted.filtered_peak_2851
chr10	88344990	88345488	499	16.72	6.38135	3.48762	3.75404	C694PACXX_7_7107.sorted.filtered_peak_2852
chr10	88470852	88471767	916	27.82	9.42737	3.58962	6.62921	C694PACXX_7_7107.sorted.filtered_peak_2853
chr10	88515796	88516413	618	28.75	9.16094	3.38469	6.40571	C694PACXX_7_7107.sorted.filtered_peak_2854
chr10	88699197	88699515	319	23.67	9.22378	3.87559	6.44529	C694PACXX_7_7107.sorted.filtered_peak_2855
chr10	88720202	88720469	268	21.96	7.54173	3.45091	4.83723	C694PACXX_7_7107.sorted.filtered_peak_2856
chr10	88730719	88731401	683	23.20	7.93430	3.45601	5.21755	C694PACXX_7_7107.sorted.filtered_peak_2857
chr10	88854313	88855435	1123	50.33	17.49938	3.96359	14.40104	C694PACXX_7_7107.sorted.filtered_peak_2858
chr10	89264197	89264801	605	20.47	5.86675	2.94166	3.28024	C694PACXX_7_7107.sorted.filtered_peak_2859
chr10	89577609	89578695	1087	30.45	10.62607	3.65903	7.79187	C694PACXX_7_7107.sorted.filtered_peak_2860
chr10	89621780	89623469	1690	37.09	8.94229	2.86584	6.18764	C694PACXX_7_7107.sorted.filtered_peak_2861
chr10	89851412	89851777	366	21.19	5.68003	2.82480	3.11776	C694PACXX_7_7107.sorted.filtered_peak_2862
chr10	89953890	89954308	419	16.97	5.03046	2.88936	2.50570	C694PACXX_7_7107.sorted.filtered_peak_2863
chr10	90030784	90031758	975	27.42	7.87606	3.12742	5.15966	C694PACXX_7_7107.sorted.filtered_peak_2864
chr10	90145650	90145986	337	23.06	6.98504	3.15269	4.31849	C694PACXX_7_7107.sorted.filtered_peak_2865
chr10	90342521	90342986	466	19.41	6.76352	3.37620	4.11005	C694PACXX_7_7107.sorted.filtered_peak_2866
chr10	90585102	90585511	410	16.09	3.82741	2.44831	1.45571	C694PACXX_7_7107.sorted.filtered_peak_2867
chr10	90639664	90640782	1119	42.08	14.46469	3.87982	11.46000	C694PACXX_7_7107.sorted.filtered_peak_2868
chr10	90694645	90694918	274	20.49	6.68743	3.25758	4.03444	C694PACXX_7_7107.sorted.filtered_peak_2869
chr10	90695090	90695401	312	19.63	6.18639	3.14282	3.56602	C694PACXX_7_7107.sorted.filtered_peak_2870
chr10	90734562	90735255	694	13.27	4.22559	2.82210	1.78413	C694PACXX_7_7107.sorted.filtered_peak_2871
chr10	90749982	90750449	468	22.45	4.48689	2.36938	2.03699	C694PACXX_7_7107.sorted.filtered_peak_2872
chr10	90750995	90751556	562	21.68	4.05132	2.26659	1.64533	C694PACXX_7_7107.sorted.filtered_peak_2873
chr10	90923427	90923682	256	15.93	5.17232	3.03883	2.63124	C694PACXX_7_7107.sorted.filtered_peak_2874
chr10	91011393	91012036	644	23.74	8.23401	3.55057	5.48910	C694PACXX_7_7107.sorted.filtered_peak_2875
chr10	91020151	91020457	307	16.07	4.52893	2.73709	2.07005	C694PACXX_7_7107.sorted.filtered_peak_2876
chr10	91061582	91061857	276	16.79	5.37125	3.03529	2.82267	C694PACXX_7_7107.sorted.filtered_peak_2877
chr10	91087435	91087887	453	15.39	4.60521	2.82367	2.12867	C694PACXX_7_7107.sorted.filtered_peak_2878
chr10	91093464	91094154	691	24.11	6.83797	3.01731	4.19239	C694PACXX_7_7107.sorted.filtered_peak_2879
chr10	91173983	91175094	1112	20.50	6.31012	3.08780	3.70286	C694PACXX_7_7107.sorted.filtered_peak_2880
chr10	91403604	91404253	650	26.25	7.27522	3.01199	4.60709	C694PACXX_7_7107.sorted.filtered_peak_2881
chr10	91404657	91405082	426	21.43	4.73142	2.49959	2.23996	C694PACXX_7_7107.sorted.filtered_peak_2882
chr10	91460876	91461747	872	40.03	16.00629	4.22543	12.98890	C694PACXX_7_7107.sorted.filtered_peak_2883
chr10	92631071	92632072	1002	18.74	5.51627	2.93970	2.96164	C694PACXX_7_7107.sorted.filtered_peak_2884
chr10	92766382	92766663	282	15.09	4.12535	2.63769	1.69900	C694PACXX_7_7107.sorted.filtered_peak_2885
chr10	92793879	92794348	470	14.20	4.06644	2.67500	1.65704	C694PACXX_7_7107.sorted.filtered_peak_2886
chr10	92922443	92923612	1170	28.15	7.86134	3.02623	5.18510	C694PACXX_7_7107.sorted.filtered_peak_2887
chr10	92961200	92961468	269	18.70	4.91256	2.71092	2.40870	C694PACXX_7_7107.sorted.filtered_peak_2888
chr10	92980017	92980695	679	32.45	12.28864	3.98146	9.39135	C694PACXX_7_7107.sorted.filtered_peak_2889
chr10	93058080	93058428	349	14.08	4.50505	2.88533	2.04291	C694PACXX_7_7107.sorted.filtered_peak_2890
chr10	93169324	93170461	1138	27.95	8.41794	3.23435	5.68413	C694PACXX_7_7107.sorted.filtered_peak_2891
chr10	93557800	93558618	819	31.19	10.42235	3.54567	7.60557	C694PACXX_7_7107.sorted.filtered_peak_2892
chr10	93661589	93661873	285	17.81	6.92447	3.61814	4.25954	C694PACXX_7_7107.sorted.filtered_peak_2893
chr10	93668070	93669345	1276	23.56	7.02092	3.10498	4.37260	C694PACXX_7_7107.sorted.filtered_peak_2894
chr10	93683095	93683936	842	27.65	10.21175	3.87750	7.36383	C694PACXX_7_7107.sorted.filtered_peak_2895
chr10	93704678	93704965	288	16.21	6.07941	3.40453	3.47028	C694PACXX_7_7107.sorted.filtered_peak_2896
chr10	93861104	93861362	259	17.16	6.28851	3.40603	3.66232	C694PACXX_7_7107.sorted.filtered_peak_2897
chr10	93999527	93999776	250	16.20	3.83317	2.44366	1.45834	C694PACXX_7_7107.sorted.filtered_peak_2898
chr10	94000128	94000602	475	18.32	4.88748	2.73595	2.37392	C694PACXX_7_7107.sorted.filtered_peak_2899
chr10	94050478	94051399	922	31.56	11.56828	3.89111	8.67934	C694PACXX_7_7107.sorted.filtered_peak_2900
chr10	94333506	94334610	1105	33.88	11.84217	3.79503	8.94263	C694PACXX_7_7107.sorted.filtered_peak_2901
chr10	94351312	94352008	697	32.38	8.90053	3.09869	6.13813	C694PACXX_7_7107.sorted.filtered_peak_2902
chr10	94352433	94353020	588	36.78	10.89913	3.33594	8.05334	C694PACXX_7_7107.sorted.filtered_peak_2903
chr10	94449205	94449639	435	18.43	4.63111	2.62628	2.15551	C694PACXX_7_7107.sorted.filtered_peak_2904
chr10	94450090	94450374	285	22.04	6.76063	3.13910	4.12165	C694PACXX_7_7107.sorted.filtered_peak_2905
chr10	94608045	94608990	946	40.45	16.44605	4.34088	13.41161	C694PACXX_7_7107.sorted.filtered_peak_2906
chr10	95172726	95173292	567	14.42	3.79033	2.53661	1.40591	C694PACXX_7_7107.sorted.filtered_peak_2907
chr10	95255496	95256743	1248	34.07	11.59874	3.52301	8.78299	C694PACXX_7_7107.sorted.filtered_peak_2908
chr10	95262865	95263205	341	15.76	3.74701	2.43474	1.38993	C694PACXX_7_7107.sorted.filtered_peak_2909
chr10	95462185	95462807	623	31.71	11.29455	3.81066	8.41353	C694PACXX_7_7107.sorted.filtered_peak_2910
chr10	95653493	95654004	512	23.79	6.52790	2.95802	3.88812	C694PACXX_7_7107.sorted.filtered_peak_2911
chr10	96122205	96122915	711	26.56	9.20622	3.62771	6.41443	C694PACXX_7_7107.sorted.filtered_peak_2912
chr10	96204115	96204364	250	12.68	3.88511	2.70653	1.48488	C694PACXX_7_7107.sorted.filtered_peak_2913
chr10	96305090	96305825	736	21.85	6.80624	3.15887	4.16327	C694PACXX_7_7107.sorted.filtered_peak_2914
chr10	96943183	96943634	452	17.25	5.21191	2.94077	2.67360	C694PACXX_7_7107.sorted.filtered_peak_2915
chr10	97054753	97055483	731	19.94	5.10003	2.70546	2.57328	C694PACXX_7_7107.sorted.filtered_peak_2916
chr10	97190353	97190653	301	14.42	4.29537	2.75933	1.85585	C694PACXX_7_7107.sorted.filtered_peak_2917
chr10	97321042	97321495	454	30.23	11.20137	3.93124	8.32229	C694PACXX_7_7107.sorted.filtered_peak_2918
chr10	97416064	97416894	831	27.52	9.44062	3.56159	6.66058	C694PACXX_7_7107.sorted.filtered_peak_2919
chr10	97453551	97454293	743	58.37	27.14993	5.30446	23.75330	C694PACXX_7_7107.sorted.filtered_peak_2920
chr10	97517920	97518675	756	20.83	4.26691	2.37037	1.83866	C694PACXX_7_7107.sorted.filtered_peak_2921
chr10	97591963	97592729	767	30.34	9.76633	3.40872	6.98618	C694PACXX_7_7107.sorted.filtered_peak_2922
chr10	97667233	97668033	801	17.23	4.98240	2.84325	2.46570	C694PACXX_7_7107.sorted.filtered_peak_2923
chr10	97802927	97804060	1134	20.38	6.24309	3.04434	3.66010	C694PACXX_7_7107.sorted.filtered_peak_2924
chr10	97849444	97850193	750	37.56	15.49384	4.52599	12.44762	C694PACXX_7_7107.sorted.filtered_peak_2925
chr10	97889567	97890635	1069	37.36	13.30159	3.91802	10.34006	C694PACXX_7_7107.sorted.filtered_peak_2926
chr10	98071803	98072202	400	12.78	3.77474	2.64025	1.42045	C694PACXX_7_7107.sorted.filtered_peak_2927
chr10	98135103	98135352	250	17.01	4.70172	2.75115	2.20596	C694PACXX_7_7107.sorted.filtered_peak_2928
chr10	98273311	98273820	510	17.89	4.57593	2.64427	2.09124	C694PACXX_7_7107.sorted.filtered_peak_2929
chr10	98346385	98347243	859	30.31	9.63921	3.40789	6.84598	C694PACXX_7_7107.sorted.filtered_peak_2930
chr10	98479802	98480348	547	15.05	3.69503	2.45568	1.33208	C694PACXX_7_7107.sorted.filtered_peak_2931
chr10	98561224	98561644	421	55.20	37.88736	8.56544	34.16301	C694PACXX_7_7107.sorted.filtered_peak_2932
chr10	98591593	98592880	1288	49.05	15.15392	3.66878	12.10418	C694PACXX_7_7107.sorted.filtered_peak_2933
chr10	98797353	98797602	250	14.39	3.86601	2.57359	1.47246	C694PACXX_7_7107.sorted.filtered_peak_2934
chr10	98841445	98841726	282	16.86	6.46658	3.51411	3.83324	C694PACXX_7_7107.sorted.filtered_peak_2935
chr10	98956339	98956994	656	14.57	4.09860	2.66034	1.68942	C694PACXX_7_7107.sorted.filtered_peak_2936
chr10	99038340	99038589	250	12.84	3.97243	2.73802	1.55781	C694PACXX_7_7107.sorted.filtered_peak_2937
chr10	99052050	99052801	752	36.27	18.00405	5.10584	14.94306	C694PACXX_7_7107.sorted.filtered_peak_2938
chr10	99078627	99079717	1091	31.73	12.06498	3.95695	9.18829	C694PACXX_7_7107.sorted.filtered_peak_2939
chr10	99094324	99094933	610	44.18	19.08914	4.81541	15.93865	C694PACXX_7_7107.sorted.filtered_peak_2940
chr10	99160525	99161309	785	23.98	10.75727	4.42930	7.89772	C694PACXX_7_7107.sorted.filtered_peak_2941
chr10	99166986	99167447	462	20.12	8.18168	3.82055	5.47429	C694PACXX_7_7107.sorted.filtered_peak_2942
chr10	99185374	99186079	706	37.09	13.53085	3.90442	10.58429	C694PACXX_7_7107.sorted.filtered_peak_2943
chr10	99205389	99206270	882	32.51	12.86810	4.05122	9.97074	C694PACXX_7_7107.sorted.filtered_peak_2944
chr10	99257866	99258981	1116	66.70	29.16853	4.92450	25.73804	C694PACXX_7_7107.sorted.filtered_peak_2945
chr10	99350153	99350534	382	14.25	4.79285	3.00861	2.29031	C694PACXX_7_7107.sorted.filtered_peak_2946
chr10	99392823	99393681	859	23.00	8.77058	3.69324	6.03970	C694PACXX_7_7107.sorted.filtered_peak_2947
chr10	99400012	99400841	830	48.09	23.09696	5.07287	19.87847	C694PACXX_7_7107.sorted.filtered_peak_2948
chr10	99408844	99409106	263	20.45	7.50439	3.60137	4.78916	C694PACXX_7_7107.sorted.filtered_peak_2949
chr10	99446724	99447598	875	26.66	9.47635	3.61988	6.70855	C694PACXX_7_7107.sorted.filtered_peak_2950
chr10	99491408	99491782	375	15.08	4.83077	2.94282	2.33730	C694PACXX_7_7107.sorted.filtered_peak_2951
chr10	99496462	99497368	907	33.63	13.12739	4.00000	10.23547	C694PACXX_7_7107.sorted.filtered_peak_2952
chr10	99609244	99609983	740	18.85	6.08920	3.14643	3.48968	C694PACXX_7_7107.sorted.filtered_peak_2953
chr10	99629155	99629555	401	18.99	5.31792	2.84536	2.77899	C694PACXX_7_7107.sorted.filtered_peak_2954
chr10	99674549	99674952	404	16.37	4.46959	2.69037	2.01610	C694PACXX_7_7107.sorted.filtered_peak_2955
chr10	99787890	99788275	386	13.89	3.73525	2.54380	1.37961	C694PACXX_7_7107.sorted.filtered_peak_2956
chr10	99893987	99895006	1020	26.67	9.91766	3.77393	7.12543	C694PACXX_7_7107.sorted.filtered_peak_2957
chr10	100206312	100206828	517	15.58	4.31231	2.68323	1.87455	C694PACXX_7_7107.sorted.filtered_peak_2958
chr10	101190137	101190871	735	56.20	29.55387	6.05025	26.10134	C694PACXX_7_7107.sorted.filtered_peak_2959
chr10	101320111	101320389	279	13.68	3.69567	2.54128	1.34845	C694PACXX_7_7107.sorted.filtered_peak_2960
chr10	101380053	101381112	1060	67.72	30.09202	4.87118	26.65850	C694PACXX_7_7107.sorted.filtered_peak_2961
chr10	101418814	101419382	569	28.81	11.64656	4.16093	8.76415	C694PACXX_7_7107.sorted.filtered_peak_2962
chr10	101491571	101492400	830	33.42	13.33356	4.17050	10.39855	C694PACXX_7_7107.sorted.filtered_peak_2963
chr10	101605488	101605952	465	23.58	10.12182	4.22365	7.30439	C694PACXX_7_7107.sorted.filtered_peak_2964
chr10	101630063	101630312	250	12.97	4.04635	2.76402	1.62074	C694PACXX_7_7107.sorted.filtered_peak_2965
chr10	101769186	101770205	1020	18.28	5.00429	2.76370	2.50070	C694PACXX_7_7107.sorted.filtered_peak_2966
chr10	101805680	101805929	250	12.53	3.74158	2.64367	1.38548	C694PACXX_7_7107.sorted.filtered_peak_2967
chr10	101927336	101927838	503	17.62	6.15983	3.30964	3.53985	C694PACXX_7_7107.sorted.filtered_peak_2968
chr10	101945577	101946214	638	29.39	9.78858	3.55057	6.98006	C694PACXX_7_7107.sorted.filtered_peak_2969
chr10	101988867	101989541	675	23.65	8.98192	3.82065	6.19986	C694PACXX_7_7107.sorted.filtered_peak_2970
chr10	102027089	102027702	614	14.68	4.62626	2.89116	2.14341	C694PACXX_7_7107.sorted.filtered_peak_2971
chr10	102045847	102046816	970	24.47	8.33403	3.45540	5.60933	C694PACXX_7_7107.sorted.filtered_peak_2972
chr10	102106237	102106916	680	21.59	5.63750	2.76462	3.09475	C694PACXX_7_7107.sorted.filtered_peak_2973
chr10	102130599	102131285	687	18.27	4.21028	2.48172	1.77077	C694PACXX_7_7107.sorted.filtered_peak_2974
chr10	102132958	102133741	784	24.43	7.55130	3.24866	4.84549	C694PACXX_7_7107.sorted.filtered_peak_2975
chr10	102193500	102194089	590	17.74	6.73330	3.50675	4.09235	C694PACXX_7_7107.sorted.filtered_peak_2976
chr10	102241296	102241906	611	21.80	5.97816	2.88998	3.38715	C694PACXX_7_7107.sorted.filtered_peak_2977
chr10	102242165	102242615	451	24.02	7.10656	3.13067	4.43173	C694PACXX_7_7107.sorted.filtered_peak_2978
chr10	102268586	102269208	623	21.19	4.69194	2.50098	2.19988	C694PACXX_7_7107.sorted.filtered_peak_2979
chr10	102270542	102270944	403	18.11	3.64680	2.27841	1.28696	C694PACXX_7_7107.sorted.filtered_peak_2980
chr10	102289295	102289842	548	24.28	8.74424	3.65505	5.98372	C694PACXX_7_7107.sorted.filtered_peak_2981
chr10	102295159	102296043	885	36.56	14.30719	4.01559	11.37853	C694PACXX_7_7107.sorted.filtered_peak_2982
chr10	102672245	102673313	1069	37.80	13.14110	3.75918	10.20862	C694PACXX_7_7107.sorted.filtered_peak_2983
chr10	102728903	102729323	421	14.24	3.57258	2.45059	1.24528	C694PACXX_7_7107.sorted.filtered_peak_2984
chr10	102746900	102747464	565	28.79	11.92358	4.33866	9.00785	C694PACXX_7_7107.sorted.filtered_peak_2985
chr10	102757086	102757691	606	23.49	5.11377	2.52013	2.58852	C694PACXX_7_7107.sorted.filtered_peak_2986
chr10	102758901	102759276	376	23.45	4.82026	2.43252	2.32748	C694PACXX_7_7107.sorted.filtered_peak_2987
chr10	102772580	102773079	500	15.93	4.37333	2.68858	1.92214	C694PACXX_7_7107.sorted.filtered_peak_2988
chr10	102790774	102791486	713	31.42	11.41778	3.87209	8.53914	C694PACXX_7_7107.sorted.filtered_peak_2989
chr10	102791660	102792256	597	19.91	4.42171	2.46990	1.96466	C694PACXX_7_7107.sorted.filtered_peak_2990
chr10	102802285	102803153	869	19.25	4.98825	2.68445	2.50820	C694PACXX_7_7107.sorted.filtered_peak_2991
chr10	102809956	102810264	309	15.84	5.17252	3.04345	2.62946	C694PACXX_7_7107.sorted.filtered_peak_2992
chr10	102820221	102821284	1064	43.35	14.99238	3.77360	12.01413	C694PACXX_7_7107.sorted.filtered_peak_2993
chr10	102881058	102881307	250	16.85	5.61161	3.14022	3.04261	C694PACXX_7_7107.sorted.filtered_peak_2994
chr10	102901996	102902363	368	19.65	6.99655	3.44614	4.32635	C694PACXX_7_7107.sorted.filtered_peak_2995
chr10	103113399	103114479	1081	48.65	21.00084	4.60396	17.84774	C694PACXX_7_7107.sorted.filtered_peak_2996
chr10	103329542	103329791	250	15.14	3.50837	2.37044	1.20055	C694PACXX_7_7107.sorted.filtered_peak_2997
chr10	103347564	103348411	848	21.87	7.11596	3.24332	4.46897	C694PACXX_7_7107.sorted.filtered_peak_2998
chr10	103453621	103455201	1581	19.20	5.02583	2.72502	2.51281	C694PACXX_7_7107.sorted.filtered_peak_2999
chr10	103543015	103543359	345	19.49	3.70313	2.23840	1.34731	C694PACXX_7_7107.sorted.filtered_peak_3000
chr10	103577830	103578878	1049	69.52	31.79095	5.00004	28.28971	C694PACXX_7_7107.sorted.filtered_peak_3001
chr10	103590180	103590964	785	41.76	14.99048	4.02178	11.96904	C694PACXX_7_7107.sorted.filtered_peak_3002
chr10	103815316	103816239	924	33.31	14.27305	4.43203	11.29766	C694PACXX_7_7107.sorted.filtered_peak_3003
chr10	103824754	103825487	734	29.58	11.26654	3.88487	8.42392	C694PACXX_7_7107.sorted.filtered_peak_3004
chr10	103879788	103880619	832	34.17	8.86859	3.00546	6.10823	C694PACXX_7_7107.sorted.filtered_peak_3005
chr10	103892237	103893163	927	56.98	26.80471	5.42283	23.39304	C694PACXX_7_7107.sorted.filtered_peak_3006
chr10	103911577	103912540	964	53.05	24.76764	4.91423	21.51127	C694PACXX_7_7107.sorted.filtered_peak_3007
chr10	103929176	103929530	355	19.41	8.10238	3.92662	5.37161	C694PACXX_7_7107.sorted.filtered_peak_3008
chr10	103989539	103989876	338	19.88	5.11617	2.71758	2.58908	C694PACXX_7_7107.sorted.filtered_peak_3009
chr10	104004863	104005658	796	56.15	24.61922	4.77259	21.33171	C694PACXX_7_7107.sorted.filtered_peak_3010
chr10	104153637	104154621	985	61.35	22.04953	4.17926	18.80267	C694PACXX_7_7107.sorted.filtered_peak_3011
chr10	104159156	104159609	454	27.58	5.21130	2.38424	2.67863	C694PACXX_7_7107.sorted.filtered_peak_3012
chr10	104180289	104181339	1051	48.38	16.35301	3.79684	13.30658	C694PACXX_7_7107.sorted.filtered_peak_3013
chr10	104192197	104192650	454	39.12	16.41528	4.53522	13.35636	C694PACXX_7_7107.sorted.filtered_peak_3014
chr10	104195216	104195692	477	23.41	5.85039	2.75615	3.26508	C694PACXX_7_7107.sorted.filtered_peak_3015
chr10	104209391	104210704	1314	33.26	11.01221	3.56158	8.16498	C694PACXX_7_7107.sorted.filtered_peak_3016
chr10	104220896	104221258	363	22.40	8.18158	3.63010	5.44771	C694PACXX_7_7107.sorted.filtered_peak_3017
chr10	104238689	104239089	401	20.98	7.37447	3.45479	4.69312	C694PACXX_7_7107.sorted.filtered_peak_3018
chr10	104261719	104262877	1159	81.76	28.93347	4.30563	25.45664	C694PACXX_7_7107.sorted.filtered_peak_3019
chr10	104263442	104263803	362	60.12	15.08471	3.14573	12.06112	C694PACXX_7_7107.sorted.filtered_peak_3020
chr10	104401808	104402381	574	43.98	10.15623	2.87300	7.33019	C694PACXX_7_7107.sorted.filtered_peak_3021
chr10	104406037	104406320	284	32.30	4.15300	1.99476	1.72965	C694PACXX_7_7107.sorted.filtered_peak_3022
chr10	104420685	104421648	964	21.32	7.38654	3.41825	4.71037	C694PACXX_7_7107.sorted.filtered_peak_3023
chr10	104433848	104434123	276	18.77	5.43008	2.89796	2.88974	C694PACXX_7_7107.sorted.filtered_peak_3024
chr10	104473590	104474698	1109	39.86	13.57454	3.72247	10.62920	C694PACXX_7_7107.sorted.filtered_peak_3025
chr10	104502885	104503956	1072	39.46	16.59815	4.30648	13.60161	C694PACXX_7_7107.sorted.filtered_peak_3026
chr10	104613815	104614469	655	37.40	17.57682	5.16591	14.45726	C694PACXX_7_7107.sorted.filtered_peak_3027
chr10	104677284	104678426	1143	69.38	29.23302	4.76765	25.77732	C694PACXX_7_7107.sorted.filtered_peak_3028
chr10	104813713	104814504	792	18.02	6.54809	3.43218	3.90266	C694PACXX_7_7107.sorted.filtered_peak_3029
chr10	104829280	104829665	386	12.31	3.54186	2.56338	1.22826	C694PACXX_7_7107.sorted.filtered_peak_3030
chr10	104952672	104953240	569	24.62	7.50315	3.21875	4.79939	C694PACXX_7_7107.sorted.filtered_peak_3031
chr10	105004528	105004777	250	14.14	4.73955	2.99431	2.23947	C694PACXX_7_7107.sorted.filtered_peak_3032
chr10	105110715	105111195	481	17.22	6.51629	3.48782	3.88991	C694PACXX_7_7107.sorted.filtered_peak_3033
chr10	105127446	105128589	1144	33.19	13.18852	4.22852	10.23120	C694PACXX_7_7107.sorted.filtered_peak_3034
chr10	105155837	105156830	994	30.44	11.73903	3.84620	8.91779	C694PACXX_7_7107.sorted.filtered_peak_3035
chr10	105230828	105231461	634	30.72	12.29428	4.25332	9.36060	C694PACXX_7_7107.sorted.filtered_peak_3036
chr10	105245573	105245930	358	14.65	3.80187	2.52283	1.44154	C694PACXX_7_7107.sorted.filtered_peak_3037
chr10	105264018	105264466	449	18.54	5.55088	2.98536	2.97374	C694PACXX_7_7107.sorted.filtered_peak_3038
chr10	105344027	105344917	891	21.02	6.28710	3.05230	3.67057	C694PACXX_7_7107.sorted.filtered_peak_3039
chr10	105421323	105421695	373	16.97	4.10863	2.51093	1.68754	C694PACXX_7_7107.sorted.filtered_peak_3040
chr10	105437823	105438318	496	17.87	5.49739	2.98879	2.95603	C694PACXX_7_7107.sorted.filtered_peak_3041
chr10	105456211	105456594	384	22.25	6.59481	3.06621	3.96149	C694PACXX_7_7107.sorted.filtered_peak_3042
chr10	105472612	105473000	389	17.40	4.09309	2.48096	1.68288	C694PACXX_7_7107.sorted.filtered_peak_3043
chr10	105531901	105532557	657	22.12	7.69863	3.44647	5.00820	C694PACXX_7_7107.sorted.filtered_peak_3044
chr10	105560390	105560904	515	17.98	5.88160	3.14068	3.29542	C694PACXX_7_7107.sorted.filtered_peak_3045
chr10	105605843	105606112	270	15.29	4.80452	2.92958	2.29411	C694PACXX_7_7107.sorted.filtered_peak_3046
chr10	105618871	105619487	617	15.48	4.58707	2.80744	2.11371	C694PACXX_7_7107.sorted.filtered_peak_3047
chr10	105648230	105648479	250	17.73	5.24523	2.91562	2.70278	C694PACXX_7_7107.sorted.filtered_peak_3048
chr10	105670631	105671119	489	23.90	6.79098	3.02180	4.15017	C694PACXX_7_7107.sorted.filtered_peak_3049
chr10	105677575	105678449	875	46.15	16.31199	3.94216	13.26256	C694PACXX_7_7107.sorted.filtered_peak_3050
chr10	105726527	105727419	893	27.58	9.70969	3.52810	6.96127	C694PACXX_7_7107.sorted.filtered_peak_3051
chr10	105743189	105743718	530	19.62	7.13635	3.51020	4.46051	C694PACXX_7_7107.sorted.filtered_peak_3052
chr10	105881206	105882317	1112	48.57	19.00085	4.12927	15.91077	C694PACXX_7_7107.sorted.filtered_peak_3053
chr10	105991817	105992577	761	29.11	14.58749	4.83898	11.65863	C694PACXX_7_7107.sorted.filtered_peak_3054
chr10	106006881	106007171	291	12.96	4.03891	2.75603	1.63054	C694PACXX_7_7107.sorted.filtered_peak_3055
chr10	106014353	106014697	345	17.70	4.77860	2.72133	2.30060	C694PACXX_7_7107.sorted.filtered_peak_3056
chr10	106028283	106029308	1026	39.26	16.10411	4.32466	13.09017	C694PACXX_7_7107.sorted.filtered_peak_3057
chr10	106051017	106051565	549	14.46	4.39944	2.80839	1.93675	C694PACXX_7_7107.sorted.filtered_peak_3058
chr10	106089009	106089403	395	17.73	3.89596	2.38990	1.50265	C694PACXX_7_7107.sorted.filtered_peak_3059
chr10	106097783	106098655	873	28.98	8.63029	3.22055	5.89611	C694PACXX_7_7107.sorted.filtered_peak_3060
chr10	106113125	106113673	549	26.57	8.49767	3.36168	5.76242	C694PACXX_7_7107.sorted.filtered_peak_3061
chr10	111674813	111675217	405	13.72	3.77449	2.57604	1.41406	C694PACXX_7_7107.sorted.filtered_peak_3062
chr10	111682710	111683522	813	27.73	10.18746	3.72738	7.39707	C694PACXX_7_7107.sorted.filtered_peak_3063
chr10	111767121	111768070	950	38.39	11.88555	3.47273	8.99610	C694PACXX_7_7107.sorted.filtered_peak_3064
chr10	111827826	111828245	420	25.30	7.06719	3.03360	4.39221	C694PACXX_7_7107.sorted.filtered_peak_3065
chr10	111836427	111836993	567	20.82	4.78549	2.55022	2.29099	C694PACXX_7_7107.sorted.filtered_peak_3066
chr10	111896935	111897352	418	17.16	5.01579	2.85911	2.50323	C694PACXX_7_7107.sorted.filtered_peak_3067
chr10	111916427	111917032	606	22.11	6.68945	3.10619	4.05265	C694PACXX_7_7107.sorted.filtered_peak_3068
chr10	111970664	111971227	564	33.61	7.04648	2.61052	4.38205	C694PACXX_7_7107.sorted.filtered_peak_3069
chr10	111985409	111986532	1124	36.69	11.50257	3.50236	8.61931	C694PACXX_7_7107.sorted.filtered_peak_3070
chr10	112064389	112065182	794	33.84	11.10935	3.54426	8.25853	C694PACXX_7_7107.sorted.filtered_peak_3071
chr10	112116134	112116679	546	30.01	7.25299	2.80361	4.58368	C694PACXX_7_7107.sorted.filtered_peak_3072
chr10	112174067	112174938	872	31.46	10.55252	3.56921	7.72961	C694PACXX_7_7107.sorted.filtered_peak_3073
chr10	112185707	112186088	382	30.75	11.39350	3.91911	8.51304	C694PACXX_7_7107.sorted.filtered_peak_3074
chr10	112257242	112258124	883	44.24	14.21562	3.48523	11.28859	C694PACXX_7_7107.sorted.filtered_peak_3075
chr10	112263726	112264214	489	25.95	6.05067	2.68170	3.45210	C694PACXX_7_7107.sorted.filtered_peak_3076
chr10	112326895	112327796	902	41.94	17.02748	4.36569	13.97385	C694PACXX_7_7107.sorted.filtered_peak_3077
chr10	112431911	112432347	437	18.26	5.13075	2.83799	2.59202	C694PACXX_7_7107.sorted.filtered_peak_3078
chr10	112533885	112534494	610	26.71	9.08314	3.46891	6.34105	C694PACXX_7_7107.sorted.filtered_peak_3079
chr10	112617428	112617839	412	19.66	4.28935	2.43408	1.84717	C694PACXX_7_7107.sorted.filtered_peak_3080
chr10	112620371	112620733	363	26.78	6.90098	2.87870	4.24753	C694PACXX_7_7107.sorted.filtered_peak_3081
chr10	112624417	112624780	364	32.21	9.57010	3.30252	6.77151	C694PACXX_7_7107.sorted.filtered_peak_3082
chr10	112631084	112632145	1062	25.88	5.53097	2.52087	2.99113	C694PACXX_7_7107.sorted.filtered_peak_3083
chr10	112632423	112632823	401	24.95	5.09404	2.45448	2.56975	C694PACXX_7_7107.sorted.filtered_peak_3084
chr10	112678291	112679574	1284	53.04	20.00040	4.01136	16.87552	C694PACXX_7_7107.sorted.filtered_peak_3085
chr10	113942989	113943823	835	26.28	9.64711	3.72399	6.86059	C694PACXX_7_7107.sorted.filtered_peak_3086
chr10	114129111	114129421	311	22.69	10.89433	4.68694	8.02405	C694PACXX_7_7107.sorted.filtered_peak_3087
chr10	114134676	114136100	1425	18.72	5.18220	2.80645	2.66115	C694PACXX_7_7107.sorted.filtered_peak_3088
chr10	114206520	114207288	769	28.07	9.82117	3.68929	7.00218	C694PACXX_7_7107.sorted.filtered_peak_3089
chr10	114248629	114248934	306	12.00	3.50749	2.57184	1.16693	C694PACXX_7_7107.sorted.filtered_peak_3090
chr10	115438931	115440293	1363	21.67	5.65858	2.77815	3.10011	C694PACXX_7_7107.sorted.filtered_peak_3091
chr10	115614266	115614722	457	24.86	6.80215	2.97800	4.14414	C694PACXX_7_7107.sorted.filtered_peak_3092
chr10	115720403	115721776	1374	32.23	10.35305	3.36659	7.56758	C694PACXX_7_7107.sorted.filtered_peak_3093
chr10	115933544	115934673	1130	33.55	11.25024	3.51825	8.42023	C694PACXX_7_7107.sorted.filtered_peak_3094
chr10	116064328	116064762	435	16.98	4.09456	2.50760	1.67043	C694PACXX_7_7107.sorted.filtered_peak_3095
chr10	116231082	116231385	304	17.67	6.10665	3.27937	3.49716	C694PACXX_7_7107.sorted.filtered_peak_3096
chr10	116286446	116287006	561	35.75	14.60242	4.32073	11.62185	C694PACXX_7_7107.sorted.filtered_peak_3097
chr10	116300867	116301499	633	41.65	15.28108	4.04573	12.27461	C694PACXX_7_7107.sorted.filtered_peak_3098
chr10	116304018	116304346	329	28.19	6.72715	2.76454	4.08390	C694PACXX_7_7107.sorted.filtered_peak_3099
chr10	116561089	116561483	395	15.80	5.77856	3.30826	3.19719	C694PACXX_7_7107.sorted.filtered_peak_3100
chr10	116581157	116581995	839	27.74	8.60151	3.31036	5.86055	C694PACXX_7_7107.sorted.filtered_peak_3101
chr10	116697774	116698333	560	21.89	7.77905	3.52521	5.06462	C694PACXX_7_7107.sorted.filtered_peak_3102
chr10	118547599	118547861	263	16.29	5.32204	3.06703	2.77294	C694PACXX_7_7107.sorted.filtered_peak_3103
chr10	118556285	118556716	432	13.97	4.64865	2.96148	2.16317	C694PACXX_7_7107.sorted.filtered_peak_3104
chr10	118703241	118703549	309	12.65	3.86713	2.69964	1.47112	C694PACXX_7_7107.sorted.filtered_peak_3105
chr10	118934405	118934846	442	16.61	4.60786	2.73364	2.13309	C694PACXX_7_7107.sorted.filtered_peak_3106
chr10	118976207	118976657	451	19.60	6.18057	3.14179	3.55899	C694PACXX_7_7107.sorted.filtered_peak_3107
chr10	119133386	119133657	272	19.42	3.97151	2.33542	1.57313	C694PACXX_7_7107.sorted.filtered_peak_3108
chr10	119134478	119135419	942	25.76	7.03849	2.99389	4.36532	C694PACXX_7_7107.sorted.filtered_peak_3109
chr10	119806024	119806652	629	42.99	19.54311	5.05914	16.37014	C694PACXX_7_7107.sorted.filtered_peak_3110
chr10	120101457	120102225	769	26.48	9.34790	3.57364	6.59471	C694PACXX_7_7107.sorted.filtered_peak_3111
chr10	120513851	120515145	1295	55.16	23.20702	4.36260	20.01919	C694PACXX_7_7107.sorted.filtered_peak_3112
chr10	120788766	120789448	683	21.97	5.57623	2.74475	3.01322	C694PACXX_7_7107.sorted.filtered_peak_3113
chr10	120839586	120840806	1221	30.02	9.70880	3.45552	6.90610	C694PACXX_7_7107.sorted.filtered_peak_3114
chr10	120849891	120850940	1050	20.88	7.35299	3.45750	4.66372	C694PACXX_7_7107.sorted.filtered_peak_3115
chr10	120863297	120864053	757	18.50	6.06684	3.17096	3.46954	C694PACXX_7_7107.sorted.filtered_peak_3116
chr10	120891130	120891802	673	22.00	8.12752	3.64384	5.39572	C694PACXX_7_7107.sorted.filtered_peak_3117
chr10	120924843	120925416	574	32.46	12.82732	4.23186	9.87672	C694PACXX_7_7107.sorted.filtered_peak_3118
chr10	120937848	120938800	953	31.12	13.88826	4.60214	10.92521	C694PACXX_7_7107.sorted.filtered_peak_3119
chr10	120965968	120967600	1633	36.51	9.44738	2.98983	6.67526	C694PACXX_7_7107.sorted.filtered_peak_3120
chr10	121028126	121029050	925	32.70	11.84825	3.90038	8.93940	C694PACXX_7_7107.sorted.filtered_peak_3121
chr10	121060939	121061192	254	23.81	5.42829	2.61653	2.86184	C694PACXX_7_7107.sorted.filtered_peak_3122
chr10	121065402	121066306	905	34.18	9.72568	3.22864	6.91473	C694PACXX_7_7107.sorted.filtered_peak_3123
chr10	121073266	121073551	286	19.96	4.92400	2.64009	2.42031	C694PACXX_7_7107.sorted.filtered_peak_3124
chr10	121204844	121205148	305	14.47	3.79824	2.53738	1.42260	C694PACXX_7_7107.sorted.filtered_peak_3125
chr10	121248841	121249487	647	22.26	7.89551	3.50715	5.19747	C694PACXX_7_7107.sorted.filtered_peak_3126
chr10	121275988	121276491	504	19.63	6.22868	3.14240	3.61532	C694PACXX_7_7107.sorted.filtered_peak_3127
chr10	121276977	121277313	337	14.49	3.53600	2.41730	1.21910	C694PACXX_7_7107.sorted.filtered_peak_3128
chr10	121301584	121301833	250	20.26	4.55235	2.49848	2.07948	C694PACXX_7_7107.sorted.filtered_peak_3129
chr10	121302003	121302415	413	19.48	4.13169	2.38852	1.71360	C694PACXX_7_7107.sorted.filtered_peak_3130
chr10	121302671	121302920	250	19.08	4.05089	2.38050	1.63512	C694PACXX_7_7107.sorted.filtered_peak_3131
chr10	121356079	121357024	946	49.70	18.49054	4.20511	15.36113	C694PACXX_7_7107.sorted.filtered_peak_3132
chr10	121402022	121402318	297	17.35	6.26505	3.38380	3.63371	C694PACXX_7_7107.sorted.filtered_peak_3133
chr10	121410340	121411169	830	22.36	4.89599	2.50390	2.39762	C694PACXX_7_7107.sorted.filtered_peak_3134
chr10	121423370	121423841	472	18.30	6.64906	3.43424	4.01046	C694PACXX_7_7107.sorted.filtered_peak_3135
chr10	121446094	121446549	456	19.60	7.71160	3.76119	4.99104	C694PACXX_7_7107.sorted.filtered_peak_3136
chr10	121464028	121464277	250	19.12	6.12300	3.16042	3.50803	C694PACXX_7_7107.sorted.filtered_peak_3137
chr10	121484833	121485976	1144	43.00	18.48156	4.35766	15.43741	C694PACXX_7_7107.sorted.filtered_peak_3138
chr10	121631577	121633033	1457	28.99	8.77759	3.22057	6.04938	C694PACXX_7_7107.sorted.filtered_peak_3139
chr10	121651749	121652356	608	26.38	10.86533	4.08077	8.04313	C694PACXX_7_7107.sorted.filtered_peak_3140
chr10	121977568	121977860	293	12.41	3.73230	2.65287	1.35424	C694PACXX_7_7107.sorted.filtered_peak_3141
chr10	122524280	122524536	257	14.11	4.63044	2.94637	2.14952	C694PACXX_7_7107.sorted.filtered_peak_3142
chr10	122610483	122611254	772	18.35	7.63254	3.82752	4.93139	C694PACXX_7_7107.sorted.filtered_peak_3143
chr10	123687190	123688032	843	27.88	10.55646	3.92824	7.70565	C694PACXX_7_7107.sorted.filtered_peak_3144
chr10	123733996	123735007	1012	18.08	6.00465	3.19825	3.39700	C694PACXX_7_7107.sorted.filtered_peak_3145
chr10	124133921	124134754	834	23.99	7.53416	3.22959	4.85883	C694PACXX_7_7107.sorted.filtered_peak_3146
chr10	124325200	124325569	370	13.02	4.01560	2.74151	1.62012	C694PACXX_7_7107.sorted.filtered_peak_3147
chr10	124638850	124639616	767	40.95	18.63021	4.84114	15.52164	C694PACXX_7_7107.sorted.filtered_peak_3148
chr10	124713428	124714298	871	41.45	18.68431	4.72737	15.59349	C694PACXX_7_7107.sorted.filtered_peak_3149
chr10	124739721	124740407	687	48.10	22.29766	5.25233	19.04548	C694PACXX_7_7107.sorted.filtered_peak_3150
chr10	124767914	124768632	719	37.08	15.26330	4.34342	12.26443	C694PACXX_7_7107.sorted.filtered_peak_3151
chr10	124913439	124914052	614	59.68	27.94248	5.30622	24.52928	C694PACXX_7_7107.sorted.filtered_peak_3152
chr10	124920098	124920461	364	20.84	6.53812	3.16215	3.90212	C694PACXX_7_7107.sorted.filtered_peak_3153
chr10	125754146	125754395	250	17.70	6.15316	3.31355	3.52504	C694PACXX_7_7107.sorted.filtered_peak_3154
chr10	125921426	125921675	250	12.92	3.98176	2.73380	1.58773	C694PACXX_7_7107.sorted.filtered_peak_3155
chr10	126030570	126030819	250	14.89	4.37392	2.75831	1.93302	C694PACXX_7_7107.sorted.filtered_peak_3156
chr10	126077660	126078157	498	28.41	11.13341	4.01817	8.28065	C694PACXX_7_7107.sorted.filtered_peak_3157
chr10	126107029	126107950	922	34.12	12.95681	3.89503	10.06232	C694PACXX_7_7107.sorted.filtered_peak_3158
chr10	126150140	126150811	672	36.85	17.88760	5.22604	14.78067	C694PACXX_7_7107.sorted.filtered_peak_3159
chr10	126329829	126330232	404	15.19	3.56659	2.39248	1.23908	C694PACXX_7_7107.sorted.filtered_peak_3160
chr10	126377190	126377907	718	31.30	12.86121	4.19118	9.95847	C694PACXX_7_7107.sorted.filtered_peak_3161
chr10	126406762	126407084	323	20.57	4.34331	2.41311	1.89487	C694PACXX_7_7107.sorted.filtered_peak_3162
chr10	126411546	126412265	720	21.16	4.46792	2.42310	2.01156	C694PACXX_7_7107.sorted.filtered_peak_3163
chr10	126421573	126421833	261	18.28	4.47434	2.58015	2.00775	C694PACXX_7_7107.sorted.filtered_peak_3164
chr10	126429845	126430162	318	27.73	5.13095	2.36125	2.59832	C694PACXX_7_7107.sorted.filtered_peak_3165
chr10	126432571	126433239	669	31.13	7.04388	2.72547	4.36579	C694PACXX_7_7107.sorted.filtered_peak_3166
chr10	126480219	126480893	675	27.99	12.62603	4.65250	9.68354	C694PACXX_7_7107.sorted.filtered_peak_3167
chr10	126490157	126490562	406	22.54	9.67749	4.20806	6.86216	C694PACXX_7_7107.sorted.filtered_peak_3168
chr10	126604954	126606033	1080	35.25	13.55424	4.07868	10.60101	C694PACXX_7_7107.sorted.filtered_peak_3169
chr10	126664683	126665077	395	12.35	3.69921	2.64069	1.32774	C694PACXX_7_7107.sorted.filtered_peak_3170
chr10	127407540	127408460	921	53.75	30.86040	6.42436	27.37786	C694PACXX_7_7107.sorted.filtered_peak_3171
chr10	127511373	127512475	1103	47.22	19.87091	4.57210	16.72660	C694PACXX_7_7107.sorted.filtered_peak_3172
chr10	127574542	127575445	904	38.55	5.52855	2.15501	2.96578	C694PACXX_7_7107.sorted.filtered_peak_3173
chr10	127583894	127584209	316	44.58	3.72009	1.72686	1.36182	C694PACXX_7_7107.sorted.filtered_peak_3174
chr10	127585618	127586159	542	37.63	3.60159	1.78692	1.26732	C694PACXX_7_7107.sorted.filtered_peak_3175
chr10	127593818	127594564	747	31.50	14.40925	4.86402	11.39449	C694PACXX_7_7107.sorted.filtered_peak_3176
chr10	129652026	129652468	443	14.35	4.09475	2.67634	1.68450	C694PACXX_7_7107.sorted.filtered_peak_3177
chr10	129809598	129810169	572	18.12	5.83294	3.12628	3.23926	C694PACXX_7_7107.sorted.filtered_peak_3178
chr10	129845565	129845972	408	24.00	6.99359	3.08897	4.32748	C694PACXX_7_7107.sorted.filtered_peak_3179
chr10	129846243	129846580	338	20.44	5.08629	2.67392	2.56311	C694PACXX_7_7107.sorted.filtered_peak_3180
chr10	129893837	129894474	638	18.57	5.89514	3.10457	3.30520	C694PACXX_7_7107.sorted.filtered_peak_3181
chr10	129924398	129925196	799	31.01	11.97739	3.96952	9.11121	C694PACXX_7_7107.sorted.filtered_peak_3182
chr10	129948364	129948782	419	19.44	5.86743	3.00624	3.29116	C694PACXX_7_7107.sorted.filtered_peak_3183
chr10	129979082	129979424	343	16.01	4.49717	2.72850	2.03948	C694PACXX_7_7107.sorted.filtered_peak_3184
chr10	130008475	130008966	492	18.02	4.17418	2.47800	1.74497	C694PACXX_7_7107.sorted.filtered_peak_3185
chr10	130010297	130010719	423	19.91	5.05197	2.69117	2.53089	C694PACXX_7_7107.sorted.filtered_peak_3186
chr10	130747331	130747580	250	13.91	4.41826	2.85531	1.97326	C694PACXX_7_7107.sorted.filtered_peak_3187
chr10	131264877	131265755	879	22.03	7.47462	3.34187	4.81978	C694PACXX_7_7107.sorted.filtered_peak_3188
chr10	131908239	131909904	1666	65.59	23.62542	4.10922	20.35535	C694PACXX_7_7107.sorted.filtered_peak_3189
chr10	131934150	131935131	982	21.84	6.88166	3.16083	4.24763	C694PACXX_7_7107.sorted.filtered_peak_3190
chr10	131988414	131988875	462	15.92	4.24394	2.62653	1.81696	C694PACXX_7_7107.sorted.filtered_peak_3191
chr10	133109999	133110666	668	20.19	4.36216	2.43163	1.92330	C694PACXX_7_7107.sorted.filtered_peak_3192
chr10	133786107	133786549	443	17.53	5.83511	3.17418	3.24371	C694PACXX_7_7107.sorted.filtered_peak_3193
chr10	133795396	133796183	788	20.03	5.27045	2.76359	2.72640	C694PACXX_7_7107.sorted.filtered_peak_3194
chr10	133975824	133976082	259	14.18	3.92936	2.61404	1.54073	C694PACXX_7_7107.sorted.filtered_peak_3195
chr10	134121092	134121996	905	29.28	9.00174	3.30966	6.24887	C694PACXX_7_7107.sorted.filtered_peak_3196
chr10	134145024	134145865	842	52.04	21.29151	4.44280	18.11597	C694PACXX_7_7107.sorted.filtered_peak_3197
chr10	134210049	134210305	257	21.66	5.90530	2.89803	3.29853	C694PACXX_7_7107.sorted.filtered_peak_3198
chr10	134260825	134261532	708	28.21	7.97225	3.07291	5.27079	C694PACXX_7_7107.sorted.filtered_peak_3199
chr10	134266595	134267001	407	22.58	5.66562	2.74991	3.08652	C694PACXX_7_7107.sorted.filtered_peak_3200
chr10	134350669	134351412	744	74.99	36.83602	5.82944	33.13848	C694PACXX_7_7107.sorted.filtered_peak_3201
chr10	134385284	134385694	411	13.16	4.13540	2.78888	1.71407	C694PACXX_7_7107.sorted.filtered_peak_3202
chr10	135074854	135075754	901	25.54	5.65358	2.59509	3.07633	C694PACXX_7_7107.sorted.filtered_peak_3203
chr10	135088455	135088829	375	23.70	4.96082	2.45749	2.46391	C694PACXX_7_7107.sorted.filtered_peak_3204
chr10	135092086	135092660	575	27.44	6.64206	2.76318	4.01107	C694PACXX_7_7107.sorted.filtered_peak_3205
chr10	135121340	135121592	253	25.94	5.03109	2.40100	2.50550	C694PACXX_7_7107.sorted.filtered_peak_3206
chr10	135122211	135122923	713	51.72	21.48164	4.73537	18.24635	C694PACXX_7_7107.sorted.filtered_peak_3207
chr10	135132048	135132563	516	15.64	5.54670	3.23036	2.97735	C694PACXX_7_7107.sorted.filtered_peak_3208
chr10	135143038	135143602	565	19.07	6.39052	3.23108	3.78065	C694PACXX_7_7107.sorted.filtered_peak_3209
chr10	135148674	135149175	502	19.98	5.21217	2.74664	2.67229	C694PACXX_7_7107.sorted.filtered_peak_3210
chr10	135150291	135150626	336	19.57	4.87120	2.64509	2.36658	C694PACXX_7_7107.sorted.filtered_peak_3211
chr10	135171207	135171694	488	19.47	4.37013	2.47160	1.92086	C694PACXX_7_7107.sorted.filtered_peak_3212
chr10	135186603	135187319	717	24.61	7.99836	3.31562	5.31019	C694PACXX_7_7107.sorted.filtered_peak_3213
chr10	135192090	135192623	534	26.74	8.92495	3.49629	6.15852	C694PACXX_7_7107.sorted.filtered_peak_3214
chr10	135192811	135193198	388	22.35	6.31634	2.96244	3.70444	C694PACXX_7_7107.sorted.filtered_peak_3215
chr10	135202644	135203005	362	21.27	4.65495	2.48108	2.17745	C694PACXX_7_7107.sorted.filtered_peak_3216
chr10	135203526	135203802	277	22.13	4.33931	2.34154	1.89381	C694PACXX_7_7107.sorted.filtered_peak_3217
chr10	135207429	135207996	568	37.97	13.54759	3.90797	10.58179	C694PACXX_7_7107.sorted.filtered_peak_3218
chr10	135333706	135334219	514	18.88	5.82263	3.06349	3.22544	C694PACXX_7_7107.sorted.filtered_peak_3219
chr10	135500618	135501052	435	16.06	6.03537	3.37500	3.44600	C694PACXX_7_7107.sorted.filtered_peak_3220
chr11	189529	190328	800	31.76	9.76193	3.40341	6.94444	C694PACXX_7_7107.sorted.filtered_peak_3221
chr11	191970	192315	346	33.62	8.73974	3.01723	5.98053	C694PACXX_7_7107.sorted.filtered_peak_3222
chr11	207138	207986	849	64.57	26.71776	4.61156	23.35435	C694PACXX_7_7107.sorted.filtered_peak_3223
chr11	208602	208880	279	32.68	5.94847	2.39571	3.35439	C694PACXX_7_7107.sorted.filtered_peak_3224
chr11	235878	237103	1226	39.88	14.31144	3.84394	11.35233	C694PACXX_7_7107.sorted.filtered_peak_3225
chr11	250426	250805	380	16.44	5.50628	3.11480	2.95607	C694PACXX_7_7107.sorted.filtered_peak_3226
chr11	267568	268021	454	24.51	7.00782	3.06028	4.34237	C694PACXX_7_7107.sorted.filtered_peak_3227
chr11	269222	269767	546	25.97	8.10328	3.26480	5.39393	C694PACXX_7_7107.sorted.filtered_peak_3228
chr11	288588	289156	569	19.51	4.26205	2.43479	1.82104	C694PACXX_7_7107.sorted.filtered_peak_3229
chr11	297583	298063	481	16.77	4.36018	2.62154	1.92068	C694PACXX_7_7107.sorted.filtered_peak_3230
chr11	305021	305433	413	17.90	6.93219	3.61253	4.26511	C694PACXX_7_7107.sorted.filtered_peak_3231
chr11	313757	314257	501	23.02	7.94305	3.49100	5.22153	C694PACXX_7_7107.sorted.filtered_peak_3232
chr11	326768	327482	715	13.48	4.10784	2.74445	1.70273	C694PACXX_7_7107.sorted.filtered_peak_3233
chr11	356011	356484	474	20.30	6.13362	3.02137	3.55652	C694PACXX_7_7107.sorted.filtered_peak_3234
chr11	359376	359641	266	17.33	5.15726	2.90195	2.63444	C694PACXX_7_7107.sorted.filtered_peak_3235
chr11	371148	371659	512	12.64	3.76137	2.64699	1.40533	C694PACXX_7_7107.sorted.filtered_peak_3236
chr11	396916	397236	321	15.15	4.44230	2.77261	1.98339	C694PACXX_7_7107.sorted.filtered_peak_3237
chr11	406795	407790	996	50.03	22.64749	4.95418	19.41769	C694PACXX_7_7107.sorted.filtered_peak_3238
chr11	414804	415224	421	25.99	8.39267	3.40024	5.64815	C694PACXX_7_7107.sorted.filtered_peak_3239
chr11	441889	442164	276	15.58	4.62623	2.81800	2.14980	C694PACXX_7_7107.sorted.filtered_peak_3240
chr11	448031	448578	548	33.83	10.56566	3.46289	7.72096	C694PACXX_7_7107.sorted.filtered_peak_3241
chr11	449983	450755	773	30.35	7.81914	2.90222	5.13518	C694PACXX_7_7107.sorted.filtered_peak_3242
chr11	506317	507715	1399	64.73	25.55989	4.49209	22.21393	C694PACXX_7_7107.sorted.filtered_peak_3243
chr11	518515	519251	737	31.00	16.13761	5.34912	13.09830	C694PACXX_7_7107.sorted.filtered_peak_3244
chr11	535243	536073	831	40.27	12.25368	3.41643	9.35682	C694PACXX_7_7107.sorted.filtered_peak_3245
chr11	560362	561265	904	39.47	11.68062	3.38107	8.79553	C694PACXX_7_7107.sorted.filtered_peak_3246
chr11	568282	568984	703	43.14	17.22834	4.36953	14.14830	C694PACXX_7_7107.sorted.filtered_peak_3247
chr11	575599	576658	1060	48.10	18.44329	4.11111	15.37201	C694PACXX_7_7107.sorted.filtered_peak_3248
chr11	587385	588322	938	16.71	5.79256	3.20912	3.21991	C694PACXX_7_7107.sorted.filtered_peak_3249
chr11	615597	616205	609	49.03	18.35987	4.18572	15.23779	C694PACXX_7_7107.sorted.filtered_peak_3250
chr11	694916	696188	1273	107.54	47.91191	5.17983	43.94114	C694PACXX_7_7107.sorted.filtered_peak_3251
chr11	720778	721293	516	15.81	3.66049	2.39674	1.31632	C694PACXX_7_7107.sorted.filtered_peak_3252
chr11	746775	747768	994	20.36	6.45436	3.14468	3.83983	C694PACXX_7_7107.sorted.filtered_peak_3253
chr11	777152	777927	776	34.15	13.08011	3.97825	10.17085	C694PACXX_7_7107.sorted.filtered_peak_3254
chr11	789969	790218	250	16.55	3.77411	2.40375	1.39896	C694PACXX_7_7107.sorted.filtered_peak_3255
chr11	797300	798470	1171	34.30	8.81261	2.93359	6.08297	C694PACXX_7_7107.sorted.filtered_peak_3256
chr11	805138	805418	281	31.42	5.07817	2.23157	2.54922	C694PACXX_7_7107.sorted.filtered_peak_3257
chr11	809343	810342	1000	62.38	24.20085	4.30781	20.92868	C694PACXX_7_7107.sorted.filtered_peak_3258
chr11	819082	820338	1257	43.36	15.54432	3.99988	12.51116	C694PACXX_7_7107.sorted.filtered_peak_3259
chr11	842176	843005	830	38.71	13.42391	3.78421	10.49148	C694PACXX_7_7107.sorted.filtered_peak_3260
chr11	910479	911223	745	31.29	11.53553	3.91006	8.64802	C694PACXX_7_7107.sorted.filtered_peak_3261
chr11	925598	926241	644	26.00	7.98746	3.18199	5.31772	C694PACXX_7_7107.sorted.filtered_peak_3262
chr11	1051106	1051480	375	14.73	4.19776	2.68743	1.78455	C694PACXX_7_7107.sorted.filtered_peak_3263
chr11	1330520	1331467	948	50.84	20.91809	4.52318	17.72787	C694PACXX_7_7107.sorted.filtered_peak_3264
chr11	1404248	1404803	556	21.76	7.96274	3.63918	5.23168	C694PACXX_7_7107.sorted.filtered_peak_3265
chr11	1410768	1411137	370	28.63	12.04556	4.36777	9.12991	C694PACXX_7_7107.sorted.filtered_peak_3266
chr11	1593409	1593821	413	35.12	11.13278	3.49612	8.27364	C694PACXX_7_7107.sorted.filtered_peak_3267
chr11	1595416	1596148	733	20.63	4.12880	2.33493	1.71270	C694PACXX_7_7107.sorted.filtered_peak_3268
chr11	1673641	1674295	655	16.29	4.79851	2.84329	2.29717	C694PACXX_7_7107.sorted.filtered_peak_3269
chr11	1714466	1714921	456	14.71	3.95706	2.58989	1.55292	C694PACXX_7_7107.sorted.filtered_peak_3270
chr11	1715300	1715567	268	17.68	5.69242	3.11318	3.10295	C694PACXX_7_7107.sorted.filtered_peak_3271
chr11	1779115	1779766	652	19.39	3.97757	2.33669	1.58630	C694PACXX_7_7107.sorted.filtered_peak_3272
chr11	1785050	1785620	571	27.75	8.89442	3.38270	6.14243	C694PACXX_7_7107.sorted.filtered_peak_3273
chr11	1793348	1793651	304	14.25	3.98971	2.63522	1.59579	C694PACXX_7_7107.sorted.filtered_peak_3274
chr11	1858974	1859462	489	17.49	3.62481	2.29750	1.28468	C694PACXX_7_7107.sorted.filtered_peak_3275
chr11	1871938	1872364	427	36.68	10.83239	3.32726	7.99382	C694PACXX_7_7107.sorted.filtered_peak_3276
chr11	1873812	1874444	633	29.89	6.80130	2.70117	4.15330	C694PACXX_7_7107.sorted.filtered_peak_3277
chr11	1968131	1968608	478	17.76	4.69142	2.67697	2.22654	C694PACXX_7_7107.sorted.filtered_peak_3278
chr11	2098477	2098980	504	14.13	4.33392	2.80610	1.87984	C694PACXX_7_7107.sorted.filtered_peak_3279
chr11	2172717	2173469	753	18.16	4.54909	2.60315	2.08962	C694PACXX_7_7107.sorted.filtered_peak_3280
chr11	2323136	2323385	250	22.10	4.88395	2.52524	2.36572	C694PACXX_7_7107.sorted.filtered_peak_3281
chr11	2326717	2327011	295	20.53	4.38316	2.42877	1.92595	C694PACXX_7_7107.sorted.filtered_peak_3282
chr11	2398163	2398546	384	19.10	4.30849	2.46847	1.86878	C694PACXX_7_7107.sorted.filtered_peak_3283
chr11	2398976	2399349	374	18.83	3.99441	2.37277	1.58230	C694PACXX_7_7107.sorted.filtered_peak_3284
chr11	2421179	2422133	955	76.20	32.04299	4.68531	28.53970	C694PACXX_7_7107.sorted.filtered_peak_3285
chr11	2449435	2449796	362	16.89	5.77404	3.20430	3.19045	C694PACXX_7_7107.sorted.filtered_peak_3286
chr11	2554033	2554339	307	19.96	5.44579	2.83345	2.88683	C694PACXX_7_7107.sorted.filtered_peak_3287
chr11	2721070	2721700	631	28.19	9.63576	3.58526	6.84714	C694PACXX_7_7107.sorted.filtered_peak_3288
chr11	2906816	2907355	540	29.32	7.58341	2.92683	4.89166	C694PACXX_7_7107.sorted.filtered_peak_3289
chr11	2913413	2913846	434	20.47	4.30882	2.40382	1.86391	C694PACXX_7_7107.sorted.filtered_peak_3290
chr11	2923219	2923637	419	37.90	16.38719	4.69888	13.31701	C694PACXX_7_7107.sorted.filtered_peak_3291
chr11	2950569	2951003	435	18.58	4.37903	2.52598	1.92208	C694PACXX_7_7107.sorted.filtered_peak_3292
chr11	3013142	3014033	892	47.53	16.26432	3.83837	13.22101	C694PACXX_7_7107.sorted.filtered_peak_3293
chr11	3035469	3036004	536	22.54	7.50183	3.36052	4.81252	C694PACXX_7_7107.sorted.filtered_peak_3294
chr11	3070974	3071356	383	22.40	7.96405	3.55234	5.24292	C694PACXX_7_7107.sorted.filtered_peak_3295
chr11	3078339	3079065	727	24.08	8.40913	3.52672	5.67627	C694PACXX_7_7107.sorted.filtered_peak_3296
chr11	3113039	3113497	459	13.10	3.99170	2.72208	1.59944	C694PACXX_7_7107.sorted.filtered_peak_3297
chr11	3399975	3400673	699	35.72	15.85132	4.57790	12.85677	C694PACXX_7_7107.sorted.filtered_peak_3298
chr11	3443691	3444308	618	20.95	9.46318	4.34242	6.64711	C694PACXX_7_7107.sorted.filtered_peak_3299
chr11	3806528	3806987	460	18.65	6.03463	3.15253	3.43640	C694PACXX_7_7107.sorted.filtered_peak_3300
chr11	3818399	3819456	1058	58.44	29.79755	5.45551	26.38042	C694PACXX_7_7107.sorted.filtered_peak_3301
chr11	3829508	3829882	375	21.72	7.80154	3.52299	5.11022	C694PACXX_7_7107.sorted.filtered_peak_3302
chr11	3862043	3863172	1130	37.87	10.30490	3.15861	7.46966	C694PACXX_7_7107.sorted.filtered_peak_3303
chr11	3875701	3876938	1238	41.33	13.02888	3.45861	10.11436	C694PACXX_7_7107.sorted.filtered_peak_3304
chr11	3887006	3887308	303	14.47	3.59926	2.44780	1.26344	C694PACXX_7_7107.sorted.filtered_peak_3305
chr11	3941395	3941683	289	14.69	5.10468	3.10419	2.58036	C694PACXX_7_7107.sorted.filtered_peak_3306
chr11	3968286	3968704	419	22.20	6.07815	2.91157	3.46762	C694PACXX_7_7107.sorted.filtered_peak_3307
chr11	4011334	4011583	250	13.19	4.17278	2.80164	1.74392	C694PACXX_7_7107.sorted.filtered_peak_3308
chr11	4093907	4094199	293	17.71	5.86162	3.17172	3.26962	C694PACXX_7_7107.sorted.filtered_peak_3309
chr11	4115465	4116353	889	24.91	6.48398	2.86524	3.85299	C694PACXX_7_7107.sorted.filtered_peak_3310
chr11	4208541	4209310	770	22.70	6.48162	3.02083	3.83872	C694PACXX_7_7107.sorted.filtered_peak_3311
chr11	4414407	4415249	843	25.16	11.17651	4.43403	8.30423	C694PACXX_7_7107.sorted.filtered_peak_3312
chr11	4629077	4629939	863	30.19	10.01879	3.57033	7.19347	C694PACXX_7_7107.sorted.filtered_peak_3313
chr11	4658214	4658588	375	16.16	5.41840	3.13295	2.84710	C694PACXX_7_7107.sorted.filtered_peak_3314
chr11	5497474	5497794	321	13.87	4.58324	2.94224	2.09916	C694PACXX_7_7107.sorted.filtered_peak_3315
chr11	5645785	5646539	755	20.15	6.92896	3.32633	4.29452	C694PACXX_7_7107.sorted.filtered_peak_3316
chr11	5705867	5706531	665	20.21	6.57323	3.16492	3.97734	C694PACXX_7_7107.sorted.filtered_peak_3317
chr11	6255701	6256595	895	73.18	36.15974	5.64867	32.51678	C694PACXX_7_7107.sorted.filtered_peak_3318
chr11	6341915	6342478	564	20.11	6.27099	3.10450	3.67109	C694PACXX_7_7107.sorted.filtered_peak_3319
chr11	6400507	6400763	257	16.58	5.63186	3.16681	3.06124	C694PACXX_7_7107.sorted.filtered_peak_3320
chr11	6411176	6412205	1030	33.15	11.94909	3.64958	9.12658	C694PACXX_7_7107.sorted.filtered_peak_3321
chr11	6423373	6424348	976	23.32	6.72204	3.01393	4.09717	C694PACXX_7_7107.sorted.filtered_peak_3322
chr11	6440165	6440806	642	20.53	6.24457	3.08221	3.62553	C694PACXX_7_7107.sorted.filtered_peak_3323
chr11	6502460	6503079	620	41.48	17.99242	4.67352	14.88285	C694PACXX_7_7107.sorted.filtered_peak_3324
chr11	6624629	6625149	521	28.94	7.89425	3.01244	5.20464	C694PACXX_7_7107.sorted.filtered_peak_3325
chr11	6633289	6634089	801	34.05	11.00857	3.55588	8.14174	C694PACXX_7_7107.sorted.filtered_peak_3326
chr11	6640491	6640929	439	25.67	7.68773	3.19131	4.98277	C694PACXX_7_7107.sorted.filtered_peak_3327
chr11	6704197	6705096	900	43.88	19.01764	4.63991	15.89908	C694PACXX_7_7107.sorted.filtered_peak_3328
chr11	6767537	6767898	362	22.62	6.34349	2.96735	3.71944	C694PACXX_7_7107.sorted.filtered_peak_3329
chr11	6778655	6778963	309	17.80	5.26163	2.90776	2.72517	C694PACXX_7_7107.sorted.filtered_peak_3330
chr11	7534364	7535263	900	29.74	9.26009	3.35800	6.48243	C694PACXX_7_7107.sorted.filtered_peak_3331
chr11	7687129	7687524	396	13.44	4.32367	2.85583	1.86973	C694PACXX_7_7107.sorted.filtered_peak_3332
chr11	8008453	8009022	570	44.40	20.27611	5.05125	17.08272	C694PACXX_7_7107.sorted.filtered_peak_3333
chr11	8247155	8247404	250	19.10	5.97143	3.11044	3.35857	C694PACXX_7_7107.sorted.filtered_peak_3334
chr11	8350353	8350640	288	16.55	5.82374	3.27275	3.22498	C694PACXX_7_7107.sorted.filtered_peak_3335
chr11	8615663	8615957	295	16.60	5.65867	3.16367	3.09788	C694PACXX_7_7107.sorted.filtered_peak_3336
chr11	8703823	8704673	851	43.91	18.04617	4.45054	14.93811	C694PACXX_7_7107.sorted.filtered_peak_3337
chr11	8709974	8710863	890	33.23	12.12279	3.69952	9.30403	C694PACXX_7_7107.sorted.filtered_peak_3338
chr11	8932644	8932948	305	19.50	5.62197	2.93022	3.05436	C694PACXX_7_7107.sorted.filtered_peak_3339
chr11	8981116	8981430	315	19.40	4.75635	2.62231	2.25699	C694PACXX_7_7107.sorted.filtered_peak_3340
chr11	8985549	8986654	1106	29.91	10.55725	3.68012	7.74005	C694PACXX_7_7107.sorted.filtered_peak_3341
chr11	9025450	9025723	274	17.92	4.46777	2.59922	2.00048	C694PACXX_7_7107.sorted.filtered_peak_3342
chr11	9037138	9037645	508	17.14	5.24500	2.95647	2.71448	C694PACXX_7_7107.sorted.filtered_peak_3343
chr11	9159306	9159645	340	18.39	6.10278	3.20415	3.49421	C694PACXX_7_7107.sorted.filtered_peak_3344
chr11	9230653	9230902	250	16.30	5.00749	2.92479	2.49228	C694PACXX_7_7107.sorted.filtered_peak_3345
chr11	9271731	9272229	499	15.16	4.62077	2.85322	2.14190	C694PACXX_7_7107.sorted.filtered_peak_3346
chr11	9285490	9286136	647	20.24	5.64912	2.88656	3.07699	C694PACXX_7_7107.sorted.filtered_peak_3347
chr11	9335696	9336703	1008	52.90	25.54181	5.32508	22.21327	C694PACXX_7_7107.sorted.filtered_peak_3348
chr11	9385858	9386353	496	21.89	8.22627	3.69782	5.48937	C694PACXX_7_7107.sorted.filtered_peak_3349
chr11	9406022	9406632	611	22.21	8.73800	3.86420	5.97339	C694PACXX_7_7107.sorted.filtered_peak_3350
chr11	9481839	9483027	1189	57.46	24.33636	4.52569	21.05920	C694PACXX_7_7107.sorted.filtered_peak_3351
chr11	9528102	9528586	485	14.81	5.15066	3.12838	2.60769	C694PACXX_7_7107.sorted.filtered_peak_3352
chr11	9587443	9587877	435	25.38	9.91689	3.95503	7.09938	C694PACXX_7_7107.sorted.filtered_peak_3353
chr11	9594817	9595706	890	40.71	12.43474	3.47967	9.51455	C694PACXX_7_7107.sorted.filtered_peak_3354
chr11	9622419	9623397	979	18.73	6.38524	3.21214	3.80347	C694PACXX_7_7107.sorted.filtered_peak_3355
chr11	9634740	9636195	1456	26.72	8.36203	3.30717	5.62758	C694PACXX_7_7107.sorted.filtered_peak_3356
chr11	9685084	9686060	977	15.00	4.35135	2.73825	1.91346	C694PACXX_7_7107.sorted.filtered_peak_3357
chr11	9779622	9780531	910	22.18	5.22121	2.62496	2.68236	C694PACXX_7_7107.sorted.filtered_peak_3358
chr11	10097789	10098337	549	12.73	3.91718	2.71629	1.51560	C694PACXX_7_7107.sorted.filtered_peak_3359
chr11	10315591	10316002	412	23.60	7.83866	3.40629	5.12680	C694PACXX_7_7107.sorted.filtered_peak_3360
chr11	10324386	10324700	315	20.25	4.32858	2.42363	1.87712	C694PACXX_7_7107.sorted.filtered_peak_3361
chr11	10329325	10329837	513	18.63	3.78144	2.30188	1.41518	C694PACXX_7_7107.sorted.filtered_peak_3362
chr11	10344415	10344914	500	15.72	4.29756	2.66157	1.87405	C694PACXX_7_7107.sorted.filtered_peak_3363
chr11	10477377	10477958	582	23.44	6.14408	2.86793	3.52079	C694PACXX_7_7107.sorted.filtered_peak_3364
chr11	10562381	10563139	759	40.66	16.68978	4.40049	13.64072	C694PACXX_7_7107.sorted.filtered_peak_3365
chr11	10757344	10757876	533	22.42	8.35349	3.70664	5.60246	C694PACXX_7_7107.sorted.filtered_peak_3366
chr11	10772407	10772910	504	29.37	11.35274	3.99788	8.48755	C694PACXX_7_7107.sorted.filtered_peak_3367
chr11	10783807	10784056	250	13.19	3.48940	2.47840	1.18355	C694PACXX_7_7107.sorted.filtered_peak_3368
chr11	10813853	10814284	432	16.81	4.70683	2.75783	2.22102	C694PACXX_7_7107.sorted.filtered_peak_3369
chr11	10829912	10830934	1023	62.35	26.38138	4.89677	22.99480	C694PACXX_7_7107.sorted.filtered_peak_3370
chr11	10878986	10880328	1343	47.06	17.44705	4.03222	14.38935	C694PACXX_7_7107.sorted.filtered_peak_3371
chr11	11809206	11809652	447	12.58	3.82444	2.68478	1.43586	C694PACXX_7_7107.sorted.filtered_peak_3372
chr11	11863221	11864122	902	35.06	12.00064	3.58951	9.15112	C694PACXX_7_7107.sorted.filtered_peak_3373
chr11	11879201	11879651	451	16.66	4.74745	2.78494	2.26316	C694PACXX_7_7107.sorted.filtered_peak_3374
chr11	12108824	12109359	536	18.90	5.53656	2.91825	2.98899	C694PACXX_7_7107.sorted.filtered_peak_3375
chr11	12131793	12132238	446	28.68	11.25111	4.04717	8.38530	C694PACXX_7_7107.sorted.filtered_peak_3376
chr11	12196033	12196417	385	20.82	5.90083	2.92806	3.31629	C694PACXX_7_7107.sorted.filtered_peak_3377
chr11	12197328	12197623	296	16.72	3.55737	2.30742	1.22572	C694PACXX_7_7107.sorted.filtered_peak_3378
chr11	12246020	12246502	483	23.50	7.55784	3.29605	4.87397	C694PACXX_7_7107.sorted.filtered_peak_3379
chr11	12257482	12258348	867	18.60	5.59299	2.98678	3.02007	C694PACXX_7_7107.sorted.filtered_peak_3380
chr11	12303427	12303733	307	17.39	4.69038	2.71355	2.20858	C694PACXX_7_7107.sorted.filtered_peak_3381
chr11	12352949	12353352	404	14.22	4.80086	3.01109	2.29675	C694PACXX_7_7107.sorted.filtered_peak_3382
chr11	12695685	12696194	510	18.46	5.59915	2.99448	3.03176	C694PACXX_7_7107.sorted.filtered_peak_3383
chr11	13298657	13299513	857	49.21	17.40467	3.84588	14.36591	C694PACXX_7_7107.sorted.filtered_peak_3384
chr11	13365770	13366019	250	16.92	4.99552	2.87890	2.47445	C694PACXX_7_7107.sorted.filtered_peak_3385
chr11	13484443	13485224	782	37.00	15.81843	4.51522	12.80097	C694PACXX_7_7107.sorted.filtered_peak_3386
chr11	13689637	13690593	957	56.96	24.75294	4.81766	21.44123	C694PACXX_7_7107.sorted.filtered_peak_3387
chr11	13890561	13891040	480	15.91	5.75740	3.30316	3.16487	C694PACXX_7_7107.sorted.filtered_peak_3388
chr11	13945597	13945880	284	19.42	5.82373	3.02730	3.22351	C694PACXX_7_7107.sorted.filtered_peak_3389
chr11	14292615	14293051	437	13.89	4.38949	2.84854	1.94113	C694PACXX_7_7107.sorted.filtered_peak_3390
chr11	14309928	14310410	483	14.15	4.39815	2.83557	1.93655	C694PACXX_7_7107.sorted.filtered_peak_3391
chr11	14341616	14341865	250	16.49	4.85154	2.85180	2.34223	C694PACXX_7_7107.sorted.filtered_peak_3392
chr11	14358680	14358929	250	14.53	4.26552	2.73942	1.83478	C694PACXX_7_7107.sorted.filtered_peak_3393
chr11	14380297	14380949	653	23.25	7.60276	3.27174	4.94665	C694PACXX_7_7107.sorted.filtered_peak_3394
chr11	14402599	14403023	425	14.33	4.77614	2.98886	2.29077	C694PACXX_7_7107.sorted.filtered_peak_3395
chr11	14436712	14437080	369	17.54	4.89531	2.79122	2.38336	C694PACXX_7_7107.sorted.filtered_peak_3396
chr11	14521051	14522190	1140	23.26	7.30606	3.24879	4.62017	C694PACXX_7_7107.sorted.filtered_peak_3397
chr11	14541317	14542506	1190	26.67	9.57751	3.61198	6.81179	C694PACXX_7_7107.sorted.filtered_peak_3398
chr11	14558716	14559123	408	17.05	6.19317	3.37864	3.56939	C694PACXX_7_7107.sorted.filtered_peak_3399
chr11	14576397	14576902	506	24.66	9.77093	3.97262	6.96643	C694PACXX_7_7107.sorted.filtered_peak_3400
chr11	14599813	14600702	890	24.37	9.21140	3.79937	6.43286	C694PACXX_7_7107.sorted.filtered_peak_3401
chr11	14665244	14665596	353	24.22	5.18380	2.50635	2.65892	C694PACXX_7_7107.sorted.filtered_peak_3402
chr11	14666304	14666666	363	23.55	4.78067	2.41889	2.28511	C694PACXX_7_7107.sorted.filtered_peak_3403
chr11	14786103	14787162	1060	36.99	11.68836	3.41899	8.85243	C694PACXX_7_7107.sorted.filtered_peak_3404
chr11	14912752	14914075	1324	46.27	16.92407	4.09804	13.84669	C694PACXX_7_7107.sorted.filtered_peak_3405
chr11	14926348	14927038	691	23.92	6.28312	2.84965	3.67873	C694PACXX_7_7107.sorted.filtered_peak_3406
chr11	16627555	16628014	460	16.50	4.43967	2.67629	1.97374	C694PACXX_7_7107.sorted.filtered_peak_3407
chr11	16759619	16760534	916	42.22	18.40465	4.68744	15.28998	C694PACXX_7_7107.sorted.filtered_peak_3408
chr11	17098949	17099733	785	33.28	14.38620	4.54134	11.40140	C694PACXX_7_7107.sorted.filtered_peak_3409
chr11	17229194	17230057	864	27.01	9.48406	3.65665	6.68908	C694PACXX_7_7107.sorted.filtered_peak_3410
chr11	17297782	17298966	1185	29.89	10.63795	3.71134	7.80948	C694PACXX_7_7107.sorted.filtered_peak_3411
chr11	17410634	17411291	658	17.80	4.27291	2.52284	1.84239	C694PACXX_7_7107.sorted.filtered_peak_3412
chr11	18034340	18035143	804	42.66	16.04412	4.19046	12.98611	C694PACXX_7_7107.sorted.filtered_peak_3413
chr11	18127491	18127854	364	21.93	8.97455	3.96840	6.21341	C694PACXX_7_7107.sorted.filtered_peak_3414
chr11	18137064	18137333	270	15.20	4.82242	2.94115	2.31398	C694PACXX_7_7107.sorted.filtered_peak_3415
chr11	18265312	18265561	250	14.25	4.10297	2.68579	1.69604	C694PACXX_7_7107.sorted.filtered_peak_3416
chr11	18343524	18344286	763	57.54	25.65449	5.12423	22.29885	C694PACXX_7_7107.sorted.filtered_peak_3417
chr11	18404897	18406013	1117	14.08	4.38634	2.83302	1.93165	C694PACXX_7_7107.sorted.filtered_peak_3418
chr11	18415640	18416399	760	35.46	9.46910	3.06262	6.69682	C694PACXX_7_7107.sorted.filtered_peak_3419
chr11	18417371	18418161	791	43.31	14.33714	3.73279	11.34937	C694PACXX_7_7107.sorted.filtered_peak_3420
chr11	18548048	18548938	891	38.64	16.37602	4.59469	13.31898	C694PACXX_7_7107.sorted.filtered_peak_3421
chr11	18609401	18609764	364	20.91	5.98207	2.95360	3.39281	C694PACXX_7_7107.sorted.filtered_peak_3422
chr11	18609936	18610330	395	17.02	3.88830	2.42230	1.50760	C694PACXX_7_7107.sorted.filtered_peak_3423
chr11	18655726	18656513	788	48.48	23.10497	5.35087	19.82061	C694PACXX_7_7107.sorted.filtered_peak_3424
chr11	18719959	18720562	604	26.81	9.91941	3.79093	7.11518	C694PACXX_7_7107.sorted.filtered_peak_3425
chr11	19082237	19082514	278	12.67	3.88058	2.70423	1.48265	C694PACXX_7_7107.sorted.filtered_peak_3426
chr11	19092719	19092990	272	16.84	5.59064	3.12723	3.02706	C694PACXX_7_7107.sorted.filtered_peak_3427
chr11	19098532	19098810	279	16.10	4.88717	2.88559	2.38316	C694PACXX_7_7107.sorted.filtered_peak_3428
chr11	19138095	19138894	800	26.06	8.69277	3.44652	5.95367	C694PACXX_7_7107.sorted.filtered_peak_3429
chr11	19262206	19263124	919	23.98	6.69956	2.96180	4.07470	C694PACXX_7_7107.sorted.filtered_peak_3430
chr11	19613601	19613850	250	13.76	4.16249	2.75635	1.72922	C694PACXX_7_7107.sorted.filtered_peak_3431
chr11	19733948	19734675	728	18.42	4.89058	2.72276	2.38213	C694PACXX_7_7107.sorted.filtered_peak_3432
chr11	20385150	20385576	427	20.63	5.96770	2.98084	3.36621	C694PACXX_7_7107.sorted.filtered_peak_3433
chr11	20408598	20409425	828	53.64	23.35416	4.98315	20.05741	C694PACXX_7_7107.sorted.filtered_peak_3434
chr11	20418220	20418469	250	12.49	3.64738	2.60409	1.30849	C694PACXX_7_7107.sorted.filtered_peak_3435
chr11	20631744	20631996	253	15.96	5.16482	3.03382	2.62110	C694PACXX_7_7107.sorted.filtered_peak_3436
chr11	22646684	22647753	1070	35.23	12.75757	3.92878	9.82191	C694PACXX_7_7107.sorted.filtered_peak_3437
chr11	22850894	22851860	967	31.99	12.03393	3.94056	9.14964	C694PACXX_7_7107.sorted.filtered_peak_3438
chr11	23438187	23438535	349	12.24	3.63831	2.61899	1.27593	C694PACXX_7_7107.sorted.filtered_peak_3439
chr11	27384458	27385161	704	22.39	7.31552	3.24306	4.67738	C694PACXX_7_7107.sorted.filtered_peak_3440
chr11	27527798	27528749	952	34.27	13.65958	4.24917	10.69105	C694PACXX_7_7107.sorted.filtered_peak_3441
chr11	28073589	28073913	325	13.62	3.63603	2.51725	1.29883	C694PACXX_7_7107.sorted.filtered_peak_3442
chr11	28129414	28130244	831	45.95	18.41832	4.34963	15.31118	C694PACXX_7_7107.sorted.filtered_peak_3443
chr11	30344362	30345018	657	28.06	9.45232	3.56195	6.65477	C694PACXX_7_7107.sorted.filtered_peak_3444
chr11	31103587	31103855	269	15.34	5.11970	3.05558	2.59172	C694PACXX_7_7107.sorted.filtered_peak_3445
chr11	31390973	31391705	733	26.72	11.52231	4.25089	8.67174	C694PACXX_7_7107.sorted.filtered_peak_3446
chr11	31530832	31531624	793	32.98	13.57906	4.24548	10.64651	C694PACXX_7_7107.sorted.filtered_peak_3447
chr11	32113016	32113433	418	15.73	4.44895	2.73356	1.98450	C694PACXX_7_7107.sorted.filtered_peak_3448
chr11	32197601	32198007	407	15.56	4.44395	2.74340	1.97706	C694PACXX_7_7107.sorted.filtered_peak_3449
chr11	32605005	32605823	819	37.39	15.43277	4.33507	12.43445	C694PACXX_7_7107.sorted.filtered_peak_3450
chr11	32814429	32814962	534	13.86	3.72008	2.53925	1.36793	C694PACXX_7_7107.sorted.filtered_peak_3451
chr11	32850855	32851782	928	15.58	4.21764	2.64210	1.79218	C694PACXX_7_7107.sorted.filtered_peak_3452
chr11	32913908	32914677	770	18.89	4.71881	2.62929	2.23125	C694PACXX_7_7107.sorted.filtered_peak_3453
chr11	32914964	32915280	317	17.86	4.09245	2.45610	1.67358	C694PACXX_7_7107.sorted.filtered_peak_3454
chr11	33033080	33033535	456	20.07	8.17760	3.87050	5.44759	C694PACXX_7_7107.sorted.filtered_peak_3455
chr11	33060639	33061681	1043	25.17	9.19688	3.66670	6.43757	C694PACXX_7_7107.sorted.filtered_peak_3456
chr11	33182722	33183611	890	27.46	9.57867	3.54191	6.81725	C694PACXX_7_7107.sorted.filtered_peak_3457
chr11	33278552	33280040	1489	25.91	6.38043	2.76486	3.76765	C694PACXX_7_7107.sorted.filtered_peak_3458
chr11	33721989	33723011	1023	39.75	16.03120	4.43108	12.97262	C694PACXX_7_7107.sorted.filtered_peak_3459
chr11	33743965	33744617	653	16.99	5.34787	3.00103	2.80749	C694PACXX_7_7107.sorted.filtered_peak_3460
chr11	33757900	33758230	331	19.21	4.64402	2.58598	2.16151	C694PACXX_7_7107.sorted.filtered_peak_3461
chr11	33795707	33796429	723	25.84	8.95019	3.57915	6.18646	C694PACXX_7_7107.sorted.filtered_peak_3462
chr11	33850956	33851239	284	15.18	4.71683	2.88898	2.23162	C694PACXX_7_7107.sorted.filtered_peak_3463
chr11	33879426	33879717	292	19.29	7.16683	3.55164	4.49149	C694PACXX_7_7107.sorted.filtered_peak_3464
chr11	33915380	33915629	250	15.08	4.01398	2.59173	1.61166	C694PACXX_7_7107.sorted.filtered_peak_3465
chr11	34009572	34009823	252	14.46	4.92199	3.05936	2.39440	C694PACXX_7_7107.sorted.filtered_peak_3466
chr11	34018432	34018926	495	12.90	4.00983	2.75043	1.59161	C694PACXX_7_7107.sorted.filtered_peak_3467
chr11	34072849	34074008	1160	45.40	14.43861	3.70833	11.42011	C694PACXX_7_7107.sorted.filtered_peak_3468
chr11	34108369	34108675	307	14.40	4.71246	2.95495	2.22786	C694PACXX_7_7107.sorted.filtered_peak_3469
chr11	34126643	34127457	815	36.04	13.76747	3.98843	10.84319	C694PACXX_7_7107.sorted.filtered_peak_3470
chr11	34183352	34183854	503	23.95	8.21542	3.48522	5.48874	C694PACXX_7_7107.sorted.filtered_peak_3471
chr11	34220116	34220497	382	16.82	4.23711	2.57125	1.80612	C694PACXX_7_7107.sorted.filtered_peak_3472
chr11	34255627	34256160	534	19.54	5.55250	2.89588	2.99071	C694PACXX_7_7107.sorted.filtered_peak_3473
chr11	34257221	34257480	260	17.53	4.33707	2.57210	1.88173	C694PACXX_7_7107.sorted.filtered_peak_3474
chr11	34270102	34270360	259	19.10	4.98856	2.72124	2.47029	C694PACXX_7_7107.sorted.filtered_peak_3475
chr11	34360775	34361092	318	19.98	7.39783	3.55309	4.72450	C694PACXX_7_7107.sorted.filtered_peak_3476
chr11	34379339	34380170	832	34.34	8.82499	2.91522	6.10885	C694PACXX_7_7107.sorted.filtered_peak_3477
chr11	34380447	34381240	794	27.56	5.05049	2.33965	2.53504	C694PACXX_7_7107.sorted.filtered_peak_3478
chr11	34460152	34460941	790	40.96	18.64548	5.00150	15.50463	C694PACXX_7_7107.sorted.filtered_peak_3479
chr11	34671973	34672362	390	19.42	6.00699	3.08328	3.40501	C694PACXX_7_7107.sorted.filtered_peak_3480
chr11	34912441	34912690	250	16.38	5.15150	2.97982	2.62141	C694PACXX_7_7107.sorted.filtered_peak_3481
chr11	34937474	34938522	1049	39.45	13.82892	3.90732	10.84719	C694PACXX_7_7107.sorted.filtered_peak_3482
chr11	35061812	35062500	689	23.16	5.41720	2.64041	2.85976	C694PACXX_7_7107.sorted.filtered_peak_3483
chr11	35066614	35067210	597	25.59	6.93506	2.98666	4.26101	C694PACXX_7_7107.sorted.filtered_peak_3484
chr11	35099277	35099927	651	23.17	6.71397	3.05501	4.06939	C694PACXX_7_7107.sorted.filtered_peak_3485
chr11	35104051	35104638	588	22.63	5.35352	2.64177	2.80288	C694PACXX_7_7107.sorted.filtered_peak_3486
chr11	35160916	35161308	393	23.62	5.22251	2.55151	2.68610	C694PACXX_7_7107.sorted.filtered_peak_3487
chr11	35187094	35188139	1046	40.52	12.75824	3.41367	9.89056	C694PACXX_7_7107.sorted.filtered_peak_3488
chr11	35198910	35199507	598	19.42	4.53497	2.53665	2.06590	C694PACXX_7_7107.sorted.filtered_peak_3489
chr11	35269088	35269364	277	15.96	4.48880	2.73718	2.01866	C694PACXX_7_7107.sorted.filtered_peak_3490
chr11	35294102	35294412	311	16.10	4.96974	2.92264	2.46377	C694PACXX_7_7107.sorted.filtered_peak_3491
chr11	35413802	35414097	296	15.06	4.81788	2.94635	2.31510	C694PACXX_7_7107.sorted.filtered_peak_3492
chr11	35684077	35684708	632	20.69	6.97204	3.34456	4.30374	C694PACXX_7_7107.sorted.filtered_peak_3493
chr11	36310815	36311373	559	28.28	10.28071	3.76449	7.46477	C694PACXX_7_7107.sorted.filtered_peak_3494
chr11	36374417	36374873	457	16.90	5.03381	2.89332	2.51043	C694PACXX_7_7107.sorted.filtered_peak_3495
chr11	36397036	36397299	264	22.95	5.77201	2.77133	3.17698	C694PACXX_7_7107.sorted.filtered_peak_3496
chr11	36398923	36399325	403	26.02	6.41891	2.79037	3.79053	C694PACXX_7_7107.sorted.filtered_peak_3497
chr11	36406709	36407077	369	24.39	8.01564	3.40716	5.28367	C694PACXX_7_7107.sorted.filtered_peak_3498
chr11	36430514	36430965	452	18.13	5.26440	2.89021	2.72409	C694PACXX_7_7107.sorted.filtered_peak_3499
chr11	36442516	36443172	657	22.53	5.88154	2.80818	3.29902	C694PACXX_7_7107.sorted.filtered_peak_3500
chr11	36531302	36531969	668	25.17	9.37682	3.78445	6.59016	C694PACXX_7_7107.sorted.filtered_peak_3501
chr11	36580087	36580543	457	12.85	3.98121	2.73963	1.56869	C694PACXX_7_7107.sorted.filtered_peak_3502
chr11	36768643	36769041	399	17.30	4.85232	2.78978	2.34281	C694PACXX_7_7107.sorted.filtered_peak_3503
chr11	43304794	43305055	262	15.08	4.37003	2.74419	1.92289	C694PACXX_7_7107.sorted.filtered_peak_3504
chr11	43333244	43333704	461	29.67	12.22502	4.26084	9.31491	C694PACXX_7_7107.sorted.filtered_peak_3505
chr11	43380141	43381104	964	26.08	7.89881	3.20742	5.19250	C694PACXX_7_7107.sorted.filtered_peak_3506
chr11	43665540	43665916	377	25.49	11.21715	4.40584	8.34454	C694PACXX_7_7107.sorted.filtered_peak_3507
chr11	43701913	43702749	837	40.80	19.03436	4.91837	15.91151	C694PACXX_7_7107.sorted.filtered_peak_3508
chr11	43890351	43890864	514	25.59	9.68163	3.81519	6.89409	C694PACXX_7_7107.sorted.filtered_peak_3509
chr11	43901854	43902511	658	20.60	8.24357	3.77860	5.54376	C694PACXX_7_7107.sorted.filtered_peak_3510
chr11	44087637	44088270	634	16.53	4.69529	2.77311	2.21785	C694PACXX_7_7107.sorted.filtered_peak_3511
chr11	44116842	44117667	826	23.01	7.65164	3.30408	4.99300	C694PACXX_7_7107.sorted.filtered_peak_3512
chr11	44551972	44552248	277	17.15	6.12365	3.33434	3.50685	C694PACXX_7_7107.sorted.filtered_peak_3513
chr11	44559890	44560240	351	13.73	3.93233	2.64946	1.52530	C694PACXX_7_7107.sorted.filtered_peak_3514
chr11	44586677	44587361	685	42.67	12.69861	3.41262	9.78352	C694PACXX_7_7107.sorted.filtered_peak_3515
chr11	44590737	44591000	264	31.68	6.39689	2.53971	3.76431	C694PACXX_7_7107.sorted.filtered_peak_3516
chr11	44618150	44618832	683	23.28	6.80076	3.05923	4.15829	C694PACXX_7_7107.sorted.filtered_peak_3517
chr11	44702516	44703262	747	29.96	11.87235	4.14802	8.97765	C694PACXX_7_7107.sorted.filtered_peak_3518
chr11	44749439	44749721	283	20.16	5.47702	2.84398	2.90235	C694PACXX_7_7107.sorted.filtered_peak_3519
chr11	44883809	44884249	441	32.81	12.69314	4.10226	9.77130	C694PACXX_7_7107.sorted.filtered_peak_3520
chr11	44932894	44933214	321	17.65	5.43415	2.99281	2.88334	C694PACXX_7_7107.sorted.filtered_peak_3521
chr11	45101798	45102061	264	16.81	4.45420	2.66201	1.98999	C694PACXX_7_7107.sorted.filtered_peak_3522
chr11	45124166	45124867	702	17.81	4.82066	2.73895	2.32090	C694PACXX_7_7107.sorted.filtered_peak_3523
chr11	45168250	45169000	751	31.39	9.93567	3.38494	7.14422	C694PACXX_7_7107.sorted.filtered_peak_3524
chr11	45353989	45354238	250	16.17	5.62483	3.20364	3.05351	C694PACXX_7_7107.sorted.filtered_peak_3525
chr11	45792943	45793834	892	26.44	8.87747	3.45048	6.13650	C694PACXX_7_7107.sorted.filtered_peak_3526
chr11	45826136	45826985	850	31.52	11.90314	3.86963	9.04764	C694PACXX_7_7107.sorted.filtered_peak_3527
chr11	45855836	45856318	483	18.25	7.51018	3.80913	4.81257	C694PACXX_7_7107.sorted.filtered_peak_3528
chr11	45868529	45869222	694	49.12	20.96003	4.73586	17.75801	C694PACXX_7_7107.sorted.filtered_peak_3529
chr11	45906950	45907409	460	14.48	3.57409	2.43491	1.25050	C694PACXX_7_7107.sorted.filtered_peak_3530
chr11	45921266	45921557	292	19.39	5.57742	2.92503	3.00908	C694PACXX_7_7107.sorted.filtered_peak_3531
chr11	45939267	45939892	626	72.05	35.16014	5.83637	31.50908	C694PACXX_7_7107.sorted.filtered_peak_3532
chr11	45951387	45951896	510	19.38	5.44733	2.87151	2.88974	C694PACXX_7_7107.sorted.filtered_peak_3533
chr11	46140879	46141175	297	30.06	5.84162	2.46059	3.25097	C694PACXX_7_7107.sorted.filtered_peak_3534
chr11	46142844	46143597	754	37.20	9.74246	3.08299	6.92646	C694PACXX_7_7107.sorted.filtered_peak_3535
chr11	46148660	46148969	310	24.31	7.88397	3.38223	5.15515	C694PACXX_7_7107.sorted.filtered_peak_3536
chr11	46259709	46259973	265	19.42	4.34097	2.46735	1.89115	C694PACXX_7_7107.sorted.filtered_peak_3537
chr11	46260737	46261026	290	21.18	4.65450	2.48950	2.16504	C694PACXX_7_7107.sorted.filtered_peak_3538
chr11	46264857	46265150	294	19.39	4.92945	2.68457	2.41529	C694PACXX_7_7107.sorted.filtered_peak_3539
chr11	46329923	46330274	352	12.20	3.61535	2.61071	1.25680	C694PACXX_7_7107.sorted.filtered_peak_3540
chr11	46368683	46369171	489	35.95	11.43281	3.54063	8.54955	C694PACXX_7_7107.sorted.filtered_peak_3541
chr11	46382972	46383339	368	18.71	5.77774	3.06042	3.18352	C694PACXX_7_7107.sorted.filtered_peak_3542
chr11	46550925	46551174	250	13.96	4.62796	2.96038	2.13471	C694PACXX_7_7107.sorted.filtered_peak_3543
chr11	46581871	46582162	292	18.42	5.14204	2.82563	2.60861	C694PACXX_7_7107.sorted.filtered_peak_3544
chr11	46615203	46615954	752	17.16	5.60032	3.10723	3.02734	C694PACXX_7_7107.sorted.filtered_peak_3545
chr11	46638575	46639660	1086	41.68	17.59339	4.53515	14.51117	C694PACXX_7_7107.sorted.filtered_peak_3546
chr11	46692474	46692893	420	24.34	9.06140	3.74603	6.29111	C694PACXX_7_7107.sorted.filtered_peak_3547
chr11	46721819	46722676	858	38.46	14.67712	4.08100	11.69755	C694PACXX_7_7107.sorted.filtered_peak_3548
chr11	46848058	46848639	582	17.77	6.43266	3.38366	3.80802	C694PACXX_7_7107.sorted.filtered_peak_3549
chr11	46867272	46868293	1022	25.14	9.09255	3.62764	6.33333	C694PACXX_7_7107.sorted.filtered_peak_3550
chr11	46957906	46958490	585	21.95	9.11151	4.01929	6.33798	C694PACXX_7_7107.sorted.filtered_peak_3551
chr11	47198058	47199226	1169	41.27	14.13776	3.78651	11.15549	C694PACXX_7_7107.sorted.filtered_peak_3552
chr11	47235879	47236988	1110	28.35	10.06917	3.60733	7.29339	C694PACXX_7_7107.sorted.filtered_peak_3553
chr11	47270242	47270823	582	28.31	10.99533	4.06723	8.11664	C694PACXX_7_7107.sorted.filtered_peak_3554
chr11	47290495	47291725	1231	46.75	15.59090	3.80597	12.54917	C694PACXX_7_7107.sorted.filtered_peak_3555
chr11	47395292	47395618	327	12.70	3.61424	2.57268	1.27251	C694PACXX_7_7107.sorted.filtered_peak_3556
chr11	47416297	47416613	317	18.05	4.69195	2.67464	2.20111	C694PACXX_7_7107.sorted.filtered_peak_3557
chr11	47421665	47422241	577	15.37	4.32158	2.70136	1.87995	C694PACXX_7_7107.sorted.filtered_peak_3558
chr11	47429556	47430296	741	44.07	16.44485	4.21069	13.36562	C694PACXX_7_7107.sorted.filtered_peak_3559
chr11	47447527	47448458	932	42.52	19.57850	4.93389	16.43806	C694PACXX_7_7107.sorted.filtered_peak_3560
chr11	47537052	47537301	250	17.40	4.56647	2.66899	2.09193	C694PACXX_7_7107.sorted.filtered_peak_3561
chr11	47574105	47575133	1029	34.23	12.59687	3.93615	9.67799	C694PACXX_7_7107.sorted.filtered_peak_3562
chr11	47586626	47587601	976	14.82	4.66869	2.90184	2.17947	C694PACXX_7_7107.sorted.filtered_peak_3563
chr11	47600158	47600779	622	29.32	12.20148	4.32649	9.28349	C694PACXX_7_7107.sorted.filtered_peak_3564
chr11	47663704	47664585	882	45.12	20.78426	5.01207	17.58751	C694PACXX_7_7107.sorted.filtered_peak_3565
chr11	47736568	47737333	766	18.15	6.70135	3.46693	4.05223	C694PACXX_7_7107.sorted.filtered_peak_3566
chr11	47788636	47789608	973	72.88	39.56085	6.34822	35.82179	C694PACXX_7_7107.sorted.filtered_peak_3567
chr11	47869499	47870312	814	31.78	12.42403	4.09546	9.50980	C694PACXX_7_7107.sorted.filtered_peak_3568
chr11	47884751	47885195	445	13.17	4.16685	2.80414	1.72886	C694PACXX_7_7107.sorted.filtered_peak_3569
chr11	47956009	47956374	366	18.80	7.94306	3.91775	5.22532	C694PACXX_7_7107.sorted.filtered_peak_3570
chr11	48002163	48002423	261	19.40	5.21981	2.79834	2.66864	C694PACXX_7_7107.sorted.filtered_peak_3571
chr11	48013051	48013374	324	12.33	3.68957	2.63747	1.31864	C694PACXX_7_7107.sorted.filtered_peak_3572
chr11	48023080	48023667	588	38.74	14.04545	4.01318	11.05548	C694PACXX_7_7107.sorted.filtered_peak_3573
chr11	48033567	48033835	269	20.23	5.18880	2.72813	2.64644	C694PACXX_7_7107.sorted.filtered_peak_3574
chr11	48076767	48077836	1070	28.55	9.40205	3.52684	6.59755	C694PACXX_7_7107.sorted.filtered_peak_3575
chr11	48131265	48131623	359	14.26	3.92562	2.60742	1.53478	C694PACXX_7_7107.sorted.filtered_peak_3576
chr11	57092143	57093062	920	34.49	11.89526	3.68820	9.02969	C694PACXX_7_7107.sorted.filtered_peak_3577
chr11	57102924	57103653	730	22.16	6.52869	3.04355	3.90392	C694PACXX_7_7107.sorted.filtered_peak_3578
chr11	57113158	57113480	323	13.67	3.79478	2.58929	1.42988	C694PACXX_7_7107.sorted.filtered_peak_3579
chr11	57224733	57225269	537	16.30	3.98234	2.49762	1.59246	C694PACXX_7_7107.sorted.filtered_peak_3580
chr11	57297952	57298943	992	39.18	15.51441	4.23182	12.49784	C694PACXX_7_7107.sorted.filtered_peak_3581
chr11	57333567	57333987	421	18.59	4.04211	2.39869	1.63724	C694PACXX_7_7107.sorted.filtered_peak_3582
chr11	57334712	57335977	1266	19.49	4.48643	2.50668	2.03299	C694PACXX_7_7107.sorted.filtered_peak_3583
chr11	57424676	57425587	912	41.31	19.43684	4.82443	16.34127	C694PACXX_7_7107.sorted.filtered_peak_3584
chr11	57434468	57435799	1332	75.98	31.25563	4.66538	27.75122	C694PACXX_7_7107.sorted.filtered_peak_3585
chr11	57479245	57480293	1049	53.69	26.64156	5.30894	23.29566	C694PACXX_7_7107.sorted.filtered_peak_3586
chr11	57508540	57509551	1012	25.96	8.15942	3.32115	5.42671	C694PACXX_7_7107.sorted.filtered_peak_3587
chr11	57559577	57560082	506	28.07	11.74179	4.29173	8.84875	C694PACXX_7_7107.sorted.filtered_peak_3588
chr11	57568229	57568497	269	15.95	5.80296	3.31474	3.21862	C694PACXX_7_7107.sorted.filtered_peak_3589
chr11	58292687	58292985	299	17.12	4.67500	2.72638	2.18914	C694PACXX_7_7107.sorted.filtered_peak_3590
chr11	58345368	58346936	1569	68.86	18.83109	3.36254	15.68380	C694PACXX_7_7107.sorted.filtered_peak_3591
chr11	58555837	58556471	635	12.78	3.77795	2.64316	1.42056	C694PACXX_7_7107.sorted.filtered_peak_3592
chr11	58874240	58874626	387	12.36	3.70724	2.64339	1.33445	C694PACXX_7_7107.sorted.filtered_peak_3593
chr11	58903379	58903717	339	23.14	10.38065	4.40377	7.53482	C694PACXX_7_7107.sorted.filtered_peak_3594
chr11	58909913	58910796	884	29.87	8.08103	3.02266	5.37505	C694PACXX_7_7107.sorted.filtered_peak_3595
chr11	58912013	58912554	542	29.71	7.97570	3.04360	5.24249	C694PACXX_7_7107.sorted.filtered_peak_3596
chr11	58938977	58939985	1009	22.33	6.27325	2.92019	3.68600	C694PACXX_7_7107.sorted.filtered_peak_3597
chr11	59317787	59318072	286	21.98	6.54695	3.08166	3.91313	C694PACXX_7_7107.sorted.filtered_peak_3598
chr11	59318346	59318671	326	20.26	5.29874	2.75598	2.75849	C694PACXX_7_7107.sorted.filtered_peak_3599
chr11	59327641	59328841	1201	21.83	4.46783	2.39526	2.00560	C694PACXX_7_7107.sorted.filtered_peak_3600
chr11	59333449	59333918	470	16.79	4.93963	2.85902	2.42783	C694PACXX_7_7107.sorted.filtered_peak_3601
chr11	59383089	59384222	1134	93.70	42.40871	5.38970	38.57008	C694PACXX_7_7107.sorted.filtered_peak_3602
chr11	59436111	59437160	1050	50.05	21.69044	4.85823	18.46424	C694PACXX_7_7107.sorted.filtered_peak_3603
chr11	59521513	59522002	490	19.91	5.86979	2.97681	3.29272	C694PACXX_7_7107.sorted.filtered_peak_3604
chr11	59570065	59570355	291	14.97	4.16439	2.66680	1.72700	C694PACXX_7_7107.sorted.filtered_peak_3605
chr11	59577833	59578614	782	27.09	9.96054	3.75898	7.16257	C694PACXX_7_7107.sorted.filtered_peak_3606
chr11	59625322	59625743	422	14.67	3.83090	2.53446	1.46003	C694PACXX_7_7107.sorted.filtered_peak_3607
chr11	60609094	60609882	789	35.01	13.03650	3.96635	10.10359	C694PACXX_7_7107.sorted.filtered_peak_3608
chr11	60673669	60674365	697	51.88	22.51424	4.80419	19.26293	C694PACXX_7_7107.sorted.filtered_peak_3609
chr11	60681191	60682121	931	37.84	11.41471	3.34067	8.57787	C694PACXX_7_7107.sorted.filtered_peak_3610
chr11	60737886	60738143	258	23.47	6.11406	2.85317	3.49826	C694PACXX_7_7107.sorted.filtered_peak_3611
chr11	60746182	60746484	303	16.00	3.39405	2.27808	1.10900	C694PACXX_7_7107.sorted.filtered_peak_3612
chr11	60753557	60754121	565	20.77	5.59195	2.83665	3.01741	C694PACXX_7_7107.sorted.filtered_peak_3613
chr11	60762011	60762369	359	21.14	7.95210	3.69221	5.21994	C694PACXX_7_7107.sorted.filtered_peak_3614
chr11	60772057	60772435	379	14.19	4.60732	2.92703	2.12889	C694PACXX_7_7107.sorted.filtered_peak_3615
chr11	60789121	60789418	298	19.39	4.87113	2.65541	2.36718	C694PACXX_7_7107.sorted.filtered_peak_3616
chr11	60809772	60810049	278	17.13	5.57764	3.10712	3.00359	C694PACXX_7_7107.sorted.filtered_peak_3617
chr11	60828645	60829066	422	16.99	4.29322	2.58776	1.84383	C694PACXX_7_7107.sorted.filtered_peak_3618
chr11	60838667	60839073	407	18.45	5.67856	3.01937	3.11442	C694PACXX_7_7107.sorted.filtered_peak_3619
chr11	60850856	60851487	632	19.97	6.25508	3.12137	3.64310	C694PACXX_7_7107.sorted.filtered_peak_3620
chr11	60869547	60870045	499	13.80	3.79485	2.57612	1.43343	C694PACXX_7_7107.sorted.filtered_peak_3621
chr11	60870385	60870822	438	17.33	5.43375	3.02384	2.88153	C694PACXX_7_7107.sorted.filtered_peak_3622
chr11	60879317	60879617	301	19.31	5.53212	2.90487	2.97295	C694PACXX_7_7107.sorted.filtered_peak_3623
chr11	60897063	60897785	723	21.50	6.93385	3.23798	4.28520	C694PACXX_7_7107.sorted.filtered_peak_3624
chr11	60928562	60929372	811	59.39	27.89867	5.45198	24.46692	C694PACXX_7_7107.sorted.filtered_peak_3625
chr11	61100423	61101167	745	35.01	11.82453	3.61423	8.96291	C694PACXX_7_7107.sorted.filtered_peak_3626
chr11	61129240	61130334	1095	36.20	13.96240	4.09063	11.01277	C694PACXX_7_7107.sorted.filtered_peak_3627
chr11	61159609	61160281	673	20.70	7.09216	3.37747	4.42807	C694PACXX_7_7107.sorted.filtered_peak_3628
chr11	61196697	61198016	1320	38.70	13.61467	3.71954	10.69018	C694PACXX_7_7107.sorted.filtered_peak_3629
chr11	61284396	61284685	290	16.22	4.70579	2.80967	2.21253	C694PACXX_7_7107.sorted.filtered_peak_3630
chr11	61348534	61349222	689	49.71	22.42207	5.07704	19.16823	C694PACXX_7_7107.sorted.filtered_peak_3631
chr11	61447605	61447974	370	15.98	4.27648	2.64112	1.83832	C694PACXX_7_7107.sorted.filtered_peak_3632
chr11	61463423	61463692	270	19.85	5.85384	2.99116	3.26460	C694PACXX_7_7107.sorted.filtered_peak_3633
chr11	61559802	61560722	921	34.36	13.49608	4.13191	10.56301	C694PACXX_7_7107.sorted.filtered_peak_3634
chr11	61582622	61583067	446	19.11	5.10605	2.76436	2.57728	C694PACXX_7_7107.sorted.filtered_peak_3635
chr11	61594951	61595646	696	21.46	5.83970	2.88249	3.24296	C694PACXX_7_7107.sorted.filtered_peak_3636
chr11	61602046	61602325	280	15.72	3.89263	2.49948	1.49799	C694PACXX_7_7107.sorted.filtered_peak_3637
chr11	61658602	61659122	521	17.40	4.37552	2.58970	1.92520	C694PACXX_7_7107.sorted.filtered_peak_3638
chr11	61659334	61659824	491	16.32	3.69166	2.38288	1.33059	C694PACXX_7_7107.sorted.filtered_peak_3639
chr11	61666666	61667148	483	18.49	4.69928	2.63852	2.23221	C694PACXX_7_7107.sorted.filtered_peak_3640
chr11	61735019	61736055	1037	26.59	6.90761	2.82587	4.29353	C694PACXX_7_7107.sorted.filtered_peak_3641
chr11	61792892	61793610	719	38.95	19.51263	5.55378	16.32885	C694PACXX_7_7107.sorted.filtered_peak_3642
chr11	61849509	61849819	311	14.28	4.83441	3.02230	2.32912	C694PACXX_7_7107.sorted.filtered_peak_3643
chr11	61872573	61872915	343	14.57	4.71319	2.92885	2.24034	C694PACXX_7_7107.sorted.filtered_peak_3644
chr11	61879814	61880268	455	19.12	6.27181	3.21707	3.64769	C694PACXX_7_7107.sorted.filtered_peak_3645
chr11	61891086	61891681	596	48.21	25.90325	6.05476	22.54460	C694PACXX_7_7107.sorted.filtered_peak_3646
chr11	61933069	61933368	300	14.54	4.69341	2.93968	2.20090	C694PACXX_7_7107.sorted.filtered_peak_3647
chr11	62078649	62078932	284	18.27	6.89435	3.53999	4.23550	C694PACXX_7_7107.sorted.filtered_peak_3648
chr11	62194304	62194610	307	15.62	5.09955	3.02222	2.57219	C694PACXX_7_7107.sorted.filtered_peak_3649
chr11	62212086	62212473	388	13.35	3.82972	2.62931	1.44153	C694PACXX_7_7107.sorted.filtered_peak_3650
chr11	62319156	62319617	462	32.92	6.10622	2.42419	3.50159	C694PACXX_7_7107.sorted.filtered_peak_3651
chr11	62323356	62323815	460	33.07	4.66191	2.09405	2.17489	C694PACXX_7_7107.sorted.filtered_peak_3652
chr11	62324014	62324741	728	51.59	14.42309	3.37001	11.41931	C694PACXX_7_7107.sorted.filtered_peak_3653
chr11	62340816	62342164	1349	50.39	20.23537	4.16134	17.11860	C694PACXX_7_7107.sorted.filtered_peak_3654
chr11	62358724	62359678	955	45.64	16.90742	3.98701	13.86790	C694PACXX_7_7107.sorted.filtered_peak_3655
chr11	62366625	62367032	408	51.05	13.63731	3.21843	10.67625	C694PACXX_7_7107.sorted.filtered_peak_3656
chr11	62368866	62369799	934	57.98	18.98967	3.69584	15.87824	C694PACXX_7_7107.sorted.filtered_peak_3657
chr11	62379651	62380656	1006	39.33	12.60032	3.59925	9.66962	C694PACXX_7_7107.sorted.filtered_peak_3658
chr11	62389219	62390091	873	42.55	18.80856	4.70730	15.70180	C694PACXX_7_7107.sorted.filtered_peak_3659
chr11	62413614	62414381	768	37.14	14.36177	4.22993	11.36078	C694PACXX_7_7107.sorted.filtered_peak_3660
chr11	62420166	62421108	943	31.69	11.75937	3.86246	8.89089	C694PACXX_7_7107.sorted.filtered_peak_3661
chr11	62432163	62433190	1028	32.07	10.71396	3.57641	7.87532	C694PACXX_7_7107.sorted.filtered_peak_3662
chr11	62438673	62439926	1254	24.57	6.19876	2.79730	3.59080	C694PACXX_7_7107.sorted.filtered_peak_3663
chr11	62446201	62446990	790	19.74	6.68486	3.29123	4.05397	C694PACXX_7_7107.sorted.filtered_peak_3664
chr11	62473427	62473943	517	36.16	10.31659	3.26038	7.48367	C694PACXX_7_7107.sorted.filtered_peak_3665
chr11	62476510	62477360	851	40.63	12.63525	3.42170	9.74330	C694PACXX_7_7107.sorted.filtered_peak_3666
chr11	62494520	62496027	1508	80.35	29.23925	4.35427	25.75265	C694PACXX_7_7107.sorted.filtered_peak_3667
chr11	62521183	62522011	829	69.56	37.15380	6.40876	33.44879	C694PACXX_7_7107.sorted.filtered_peak_3668
chr11	62528811	62529448	638	36.46	20.26503	5.65036	17.14206	C694PACXX_7_7107.sorted.filtered_peak_3669
chr11	62538345	62539285	941	30.99	11.39662	3.85086	8.53844	C694PACXX_7_7107.sorted.filtered_peak_3670
chr11	62554059	62555233	1175	34.48	10.91798	3.51393	8.04996	C694PACXX_7_7107.sorted.filtered_peak_3671
chr11	62559326	62559822	497	28.87	7.99774	3.05883	5.29458	C694PACXX_7_7107.sorted.filtered_peak_3672
chr11	62572590	62573448	859	43.21	17.79488	4.42546	14.70271	C694PACXX_7_7107.sorted.filtered_peak_3673
chr11	62598893	62600036	1144	57.74	25.11767	4.83132	21.81618	C694PACXX_7_7107.sorted.filtered_peak_3674
chr11	62606979	62607271	293	40.76	7.79299	2.55177	5.06711	C694PACXX_7_7107.sorted.filtered_peak_3675
chr11	62607936	62608280	345	41.27	8.57497	2.67174	5.82126	C694PACXX_7_7107.sorted.filtered_peak_3676
chr11	62608751	62609878	1128	57.93	18.68209	3.74725	15.55452	C694PACXX_7_7107.sorted.filtered_peak_3677
chr11	62622829	62623918	1090	56.98	25.35323	4.97536	22.02807	C694PACXX_7_7107.sorted.filtered_peak_3678
chr11	62629989	62630402	414	17.77	6.34160	3.33238	3.74187	C694PACXX_7_7107.sorted.filtered_peak_3679
chr11	62647999	62649347	1349	38.23	12.93097	3.77191	9.99489	C694PACXX_7_7107.sorted.filtered_peak_3680
chr11	63215198	63215501	304	12.85	3.97794	2.73962	1.56334	C694PACXX_7_7107.sorted.filtered_peak_3681
chr11	63298894	63299365	472	20.78	6.33457	3.07980	3.72491	C694PACXX_7_7107.sorted.filtered_peak_3682
chr11	63303219	63303530	312	20.89	4.20144	2.34802	1.77588	C694PACXX_7_7107.sorted.filtered_peak_3683
chr11	63321302	63321681	380	19.49	7.09343	3.49782	4.41956	C694PACXX_7_7107.sorted.filtered_peak_3684
chr11	63334479	63335066	588	29.36	11.86974	4.29041	8.94183	C694PACXX_7_7107.sorted.filtered_peak_3685
chr11	63341755	63342365	611	14.15	4.62596	2.94123	2.14509	C694PACXX_7_7107.sorted.filtered_peak_3686
chr11	63349973	63350222	250	13.55	4.38210	2.87888	1.91511	C694PACXX_7_7107.sorted.filtered_peak_3687
chr11	63381528	63381894	367	17.12	5.46433	3.05915	2.89917	C694PACXX_7_7107.sorted.filtered_peak_3688
chr11	63438650	63439406	757	37.59	18.02526	5.06747	14.93892	C694PACXX_7_7107.sorted.filtered_peak_3689
chr11	63448573	63449525	953	40.80	16.90464	4.38749	13.85439	C694PACXX_7_7107.sorted.filtered_peak_3690
chr11	63535003	63535352	350	19.23	4.67424	2.59873	2.18544	C694PACXX_7_7107.sorted.filtered_peak_3691
chr11	63535895	63536191	297	18.65	4.44662	2.54541	1.98301	C694PACXX_7_7107.sorted.filtered_peak_3692
chr11	63580679	63581409	731	20.95	6.89664	3.28585	4.24232	C694PACXX_7_7107.sorted.filtered_peak_3693
chr11	63605923	63606760	838	107.88	52.82311	5.94662	48.67875	C694PACXX_7_7107.sorted.filtered_peak_3694
chr11	63633798	63634089	292	22.81	7.56174	3.37296	4.86326	C694PACXX_7_7107.sorted.filtered_peak_3695
chr11	63655767	63656368	602	24.64	8.08068	3.41550	5.34132	C694PACXX_7_7107.sorted.filtered_peak_3696
chr11	63705886	63706983	1098	42.35	17.40348	4.25428	14.37639	C694PACXX_7_7107.sorted.filtered_peak_3697
chr11	63719776	63720025	250	14.19	4.49366	2.86285	2.04410	C694PACXX_7_7107.sorted.filtered_peak_3698
chr11	63741680	63742541	862	35.95	16.99763	4.83706	13.95836	C694PACXX_7_7107.sorted.filtered_peak_3699
chr11	63753240	63754237	998	31.61	12.64245	4.21653	9.70976	C694PACXX_7_7107.sorted.filtered_peak_3700
chr11	63767498	63768153	656	19.08	4.62989	2.58011	2.15593	C694PACXX_7_7107.sorted.filtered_peak_3701
chr11	63920559	63920896	338	22.22	6.99694	3.22900	4.32585	C694PACXX_7_7107.sorted.filtered_peak_3702
chr11	63933457	63933910	454	19.41	6.53294	3.25785	3.91229	C694PACXX_7_7107.sorted.filtered_peak_3703
chr11	63952750	63953837	1088	80.93	38.43111	5.13579	34.78629	C694PACXX_7_7107.sorted.filtered_peak_3704
chr11	63975202	63975525	324	23.80	5.76172	2.71977	3.17105	C694PACXX_7_7107.sorted.filtered_peak_3705
chr11	63993362	63994272	911	32.94	8.29515	2.85015	5.61855	C694PACXX_7_7107.sorted.filtered_peak_3706
chr11	63997676	63998318	643	34.38	7.45422	2.65776	4.77682	C694PACXX_7_7107.sorted.filtered_peak_3707
chr11	64008244	64009211	968	94.79	41.01527	5.28882	37.19329	C694PACXX_7_7107.sorted.filtered_peak_3708
chr11	64018561	64018991	431	21.62	4.13002	2.29839	1.70313	C694PACXX_7_7107.sorted.filtered_peak_3709
chr11	64036823	64038192	1370	53.54	16.49442	3.47630	13.47549	C694PACXX_7_7107.sorted.filtered_peak_3710
chr11	64052047	64053481	1435	53.39	17.36243	3.85991	14.23819	C694PACXX_7_7107.sorted.filtered_peak_3711
chr11	64071859	64073338	1480	68.44	27.29169	4.32244	23.93568	C694PACXX_7_7107.sorted.filtered_peak_3712
chr11	64084841	64085833	993	76.13	33.74476	5.23025	30.14692	C694PACXX_7_7107.sorted.filtered_peak_3713
chr11	64099111	64099512	402	17.98	6.55250	3.44202	3.90371	C694PACXX_7_7107.sorted.filtered_peak_3714
chr11	64107505	64107774	270	26.94	6.94308	2.91311	4.26522	C694PACXX_7_7107.sorted.filtered_peak_3715
chr11	64107986	64108621	636	23.86	5.61914	2.64109	3.07690	C694PACXX_7_7107.sorted.filtered_peak_3716
chr11	64110021	64110367	347	35.86	12.32296	3.79124	9.39654	C694PACXX_7_7107.sorted.filtered_peak_3717
chr11	64126496	64126888	393	17.67	4.32455	2.55805	1.87438	C694PACXX_7_7107.sorted.filtered_peak_3718
chr11	64169141	64169443	303	14.05	4.39142	2.83552	1.94151	C694PACXX_7_7107.sorted.filtered_peak_3719
chr11	64455740	64456400	661	20.24	6.74215	3.25562	4.11508	C694PACXX_7_7107.sorted.filtered_peak_3720
chr11	64490568	64491203	636	35.17	15.71190	4.76734	12.66525	C694PACXX_7_7107.sorted.filtered_peak_3721
chr11	64510810	64511826	1017	35.06	5.33001	2.18398	2.79458	C694PACXX_7_7107.sorted.filtered_peak_3722
chr11	64512534	64513631	1098	40.01	7.81703	2.55995	5.10070	C694PACXX_7_7107.sorted.filtered_peak_3723
chr11	64545281	64546818	1538	86.79	35.16451	4.49302	31.59349	C694PACXX_7_7107.sorted.filtered_peak_3724
chr11	64570380	64571171	792	27.49	8.02768	3.13234	5.33149	C694PACXX_7_7107.sorted.filtered_peak_3725
chr11	64577808	64578599	792	28.91	11.53037	4.10765	8.65514	C694PACXX_7_7107.sorted.filtered_peak_3726
chr11	64611992	64612369	378	21.84	5.42581	2.71036	2.86809	C694PACXX_7_7107.sorted.filtered_peak_3727
chr11	64614660	64615064	405	22.26	4.81667	2.48338	2.32553	C694PACXX_7_7107.sorted.filtered_peak_3728
chr11	64626959	64627419	461	21.51	4.80087	2.51298	2.31078	C694PACXX_7_7107.sorted.filtered_peak_3729
chr11	64637086	64637417	332	17.59	3.57365	2.27325	1.24435	C694PACXX_7_7107.sorted.filtered_peak_3730
chr11	64645760	64646534	775	69.77	29.31287	4.80827	25.85353	C694PACXX_7_7107.sorted.filtered_peak_3731
chr11	64655429	64655680	252	18.09	4.88481	2.74872	2.37685	C694PACXX_7_7107.sorted.filtered_peak_3732
chr11	64661751	64662046	296	17.57	5.45616	3.02239	2.88886	C694PACXX_7_7107.sorted.filtered_peak_3733
chr11	64684218	64685187	970	54.95	25.25037	4.84394	21.97125	C694PACXX_7_7107.sorted.filtered_peak_3734
chr11	64691486	64692455	970	40.19	16.52954	4.53749	13.45279	C694PACXX_7_7107.sorted.filtered_peak_3735
chr11	64739478	64739734	257	15.07	5.32692	3.17996	2.77217	C694PACXX_7_7107.sorted.filtered_peak_3736
chr11	64780972	64782190	1219	36.76	13.39396	3.99762	10.43239	C694PACXX_7_7107.sorted.filtered_peak_3737
chr11	64788494	64788743	250	15.03	5.05828	3.06588	2.52899	C694PACXX_7_7107.sorted.filtered_peak_3738
chr11	64794685	64795563	879	35.87	15.60624	4.69687	12.56503	C694PACXX_7_7107.sorted.filtered_peak_3739
chr11	64808173	64809000	828	46.48	20.44322	4.88618	17.24644	C694PACXX_7_7107.sorted.filtered_peak_3740
chr11	64815157	64815557	401	15.24	3.96958	2.56154	1.57337	C694PACXX_7_7107.sorted.filtered_peak_3741
chr11	64851285	64852203	919	41.90	16.02006	4.09887	12.99527	C694PACXX_7_7107.sorted.filtered_peak_3742
chr11	64863426	64864282	857	24.87	9.81619	3.95633	7.00730	C694PACXX_7_7107.sorted.filtered_peak_3743
chr11	64879111	64879741	631	31.24	6.73623	2.63344	4.08889	C694PACXX_7_7107.sorted.filtered_peak_3744
chr11	64884806	64885560	755	60.03	19.69810	3.72148	16.56211	C694PACXX_7_7107.sorted.filtered_peak_3745
chr11	64889495	64889935	441	43.45	11.58118	3.12635	8.72245	C694PACXX_7_7107.sorted.filtered_peak_3746
chr11	64901851	64902796	946	52.43	19.69424	4.31039	16.51398	C694PACXX_7_7107.sorted.filtered_peak_3747
chr11	64948516	64949090	575	15.71	4.03019	2.55188	1.62778	C694PACXX_7_7107.sorted.filtered_peak_3748
chr11	65028916	65029742	827	44.09	19.68836	4.86606	16.52376	C694PACXX_7_7107.sorted.filtered_peak_3749
chr11	65081950	65082641	692	22.12	7.00389	3.24347	4.32881	C694PACXX_7_7107.sorted.filtered_peak_3750
chr11	65082869	65083250	382	17.09	4.33123	2.58537	1.89757	C694PACXX_7_7107.sorted.filtered_peak_3751
chr11	65101062	65101846	785	30.96	12.74642	4.25292	9.82602	C694PACXX_7_7107.sorted.filtered_peak_3752
chr11	65121711	65122313	603	28.27	10.13929	3.75725	7.30955	C694PACXX_7_7107.sorted.filtered_peak_3753
chr11	65133952	65134227	276	13.00	4.06472	2.76967	1.63828	C694PACXX_7_7107.sorted.filtered_peak_3754
chr11	65149702	65150299	598	41.27	13.61897	3.74992	10.64434	C694PACXX_7_7107.sorted.filtered_peak_3755
chr11	65153709	65154176	468	27.33	6.12601	2.63490	3.52798	C694PACXX_7_7107.sorted.filtered_peak_3756
chr11	65186283	65186808	526	44.43	7.31537	2.34798	4.63323	C694PACXX_7_7107.sorted.filtered_peak_3757
chr11	65189555	65190332	778	52.52	9.05239	2.45191	6.27204	C694PACXX_7_7107.sorted.filtered_peak_3758
chr11	65222267	65223044	778	22.30	9.36917	4.11035	6.57075	C694PACXX_7_7107.sorted.filtered_peak_3759
chr11	65239380	65239874	495	17.13	5.62436	3.10980	3.06280	C694PACXX_7_7107.sorted.filtered_peak_3760
chr11	65244558	65245422	865	23.98	8.48526	3.53344	5.76421	C694PACXX_7_7107.sorted.filtered_peak_3761
chr11	65264643	65266614	1972	47.59	11.30172	2.85882	8.47792	C694PACXX_7_7107.sorted.filtered_peak_3762
chr11	65274619	65275289	671	22.51	4.70068	2.43816	2.21592	C694PACXX_7_7107.sorted.filtered_peak_3763
chr11	65278202	65278489	288	23.88	6.99319	3.11917	4.31571	C694PACXX_7_7107.sorted.filtered_peak_3764
chr11	65291928	65293110	1183	21.82	7.04293	3.22548	4.39542	C694PACXX_7_7107.sorted.filtered_peak_3765
chr11	65307689	65308607	919	48.39	18.24471	4.28963	15.10222	C694PACXX_7_7107.sorted.filtered_peak_3766
chr11	65313713	65314496	784	36.39	14.70824	4.38097	11.70080	C694PACXX_7_7107.sorted.filtered_peak_3767
chr11	65337228	65338076	849	75.46	23.68803	3.71433	20.41731	C694PACXX_7_7107.sorted.filtered_peak_3768
chr11	65341663	65342258	596	43.70	4.75434	1.91778	2.26321	C694PACXX_7_7107.sorted.filtered_peak_3769
chr11	65343120	65343437	318	37.49	6.09689	2.29624	3.48428	C694PACXX_7_7107.sorted.filtered_peak_3770
chr11	65355768	65356405	638	18.54	4.57322	2.59532	2.10692	C694PACXX_7_7107.sorted.filtered_peak_3771
chr11	65367324	65367612	289	13.68	3.63718	2.51399	1.29840	C694PACXX_7_7107.sorted.filtered_peak_3772
chr11	65382618	65383474	857	122.72	56.51555	5.57962	52.27747	C694PACXX_7_7107.sorted.filtered_peak_3773
chr11	65405474	65406287	814	30.74	6.60361	2.60500	3.98317	C694PACXX_7_7107.sorted.filtered_peak_3774
chr11	65407853	65408157	305	24.22	3.60957	2.04910	1.25535	C694PACXX_7_7107.sorted.filtered_peak_3775
chr11	65419841	65420836	996	74.27	31.34749	4.86287	27.84113	C694PACXX_7_7107.sorted.filtered_peak_3776
chr11	65430013	65430940	928	38.58	14.06221	4.02329	11.07206	C694PACXX_7_7107.sorted.filtered_peak_3777
chr11	65479193	65480347	1155	60.07	25.51150	4.83672	22.17122	C694PACXX_7_7107.sorted.filtered_peak_3778
chr11	65487722	65488421	700	29.77	11.33143	4.03521	8.44039	C694PACXX_7_7107.sorted.filtered_peak_3779
chr11	65547546	65548595	1050	23.95	5.52907	2.63760	2.95621	C694PACXX_7_7107.sorted.filtered_peak_3780
chr11	65585210	65586036	827	22.91	8.48678	3.63201	5.76473	C694PACXX_7_7107.sorted.filtered_peak_3781
chr11	65600952	65601523	572	28.85	14.16876	4.96687	11.20136	C694PACXX_7_7107.sorted.filtered_peak_3782
chr11	65625331	65626079	749	52.50	10.31771	2.61383	7.49967	C694PACXX_7_7107.sorted.filtered_peak_3783
chr11	65626652	65627213	562	56.06	12.14915	2.82091	9.24241	C694PACXX_7_7107.sorted.filtered_peak_3784
chr11	65627638	65628196	559	40.78	5.25664	2.04959	2.73099	C694PACXX_7_7107.sorted.filtered_peak_3785
chr11	65640618	65641433	816	35.54	14.53986	4.22283	11.59468	C694PACXX_7_7107.sorted.filtered_peak_3786
chr11	65652106	65652441	336	25.41	4.76216	2.33610	2.27668	C694PACXX_7_7107.sorted.filtered_peak_3787
chr11	65655852	65656306	455	40.38	8.45313	2.66828	5.71120	C694PACXX_7_7107.sorted.filtered_peak_3788
chr11	65657845	65658479	635	46.26	12.92981	3.27136	9.99716	C694PACXX_7_7107.sorted.filtered_peak_3789
chr11	65667699	65668282	584	27.95	9.37830	3.59156	6.56791	C694PACXX_7_7107.sorted.filtered_peak_3790
chr11	65686149	65687290	1142	55.12	21.42364	4.23562	18.23541	C694PACXX_7_7107.sorted.filtered_peak_3791
chr11	65695377	65695910	534	23.56	9.71815	4.06979	6.91297	C694PACXX_7_7107.sorted.filtered_peak_3792
chr11	65728726	65729545	820	38.39	15.28104	4.22226	12.28341	C694PACXX_7_7107.sorted.filtered_peak_3793
chr11	65756373	65756970	598	21.90	9.22629	4.04941	6.45650	C694PACXX_7_7107.sorted.filtered_peak_3794
chr11	65769284	65770392	1109	41.63	15.73790	4.00433	12.74205	C694PACXX_7_7107.sorted.filtered_peak_3795
chr11	65789962	65790228	267	18.16	5.75463	3.09155	3.16875	C694PACXX_7_7107.sorted.filtered_peak_3796
chr11	65819223	65820204	982	51.32	22.13790	4.70226	18.91241	C694PACXX_7_7107.sorted.filtered_peak_3797
chr11	65837021	65837907	887	29.63	6.92868	2.73216	4.28945	C694PACXX_7_7107.sorted.filtered_peak_3798
chr11	65848974	65849264	291	18.44	4.85186	2.70818	2.34961	C694PACXX_7_7107.sorted.filtered_peak_3799
chr11	65867912	65868886	975	19.80	6.72020	3.32677	4.06825	C694PACXX_7_7107.sorted.filtered_peak_3800
chr11	65882934	65883825	892	19.87	4.68971	2.56154	2.21196	C694PACXX_7_7107.sorted.filtered_peak_3801
chr11	65989843	65990466	624	19.69	6.97937	3.39959	4.33785	C694PACXX_7_7107.sorted.filtered_peak_3802
chr11	66024530	66026041	1512	32.33	8.79798	3.09236	6.03465	C694PACXX_7_7107.sorted.filtered_peak_3803
chr11	66035025	66036457	1433	47.23	14.08190	3.29796	11.14563	C694PACXX_7_7107.sorted.filtered_peak_3804
chr11	66049858	66050457	600	26.77	8.85367	3.41742	6.12029	C694PACXX_7_7107.sorted.filtered_peak_3805
chr11	66056371	66057285	915	54.26	21.94145	4.42405	18.72364	C694PACXX_7_7107.sorted.filtered_peak_3806
chr11	66079342	66080624	1283	66.29	24.95871	4.45867	21.60419	C694PACXX_7_7107.sorted.filtered_peak_3807
chr11	66112255	66112954	700	32.26	10.01930	3.35584	7.22557	C694PACXX_7_7107.sorted.filtered_peak_3808
chr11	66115196	66115642	447	21.99	4.91219	2.53215	2.40288	C694PACXX_7_7107.sorted.filtered_peak_3809
chr11	66138713	66139732	1020	18.67	5.38146	2.89468	2.83161	C694PACXX_7_7107.sorted.filtered_peak_3810
chr11	66153675	66153968	294	16.87	6.51871	3.53468	3.87853	C694PACXX_7_7107.sorted.filtered_peak_3811
chr11	66175902	66176628	727	24.63	8.10659	3.42408	5.37213	C694PACXX_7_7107.sorted.filtered_peak_3812
chr11	66189233	66189486	254	18.02	6.73560	3.53425	4.06502	C694PACXX_7_7107.sorted.filtered_peak_3813
chr11	66205961	66206711	751	39.19	20.72608	5.75151	17.53273	C694PACXX_7_7107.sorted.filtered_peak_3814
chr11	66233872	66234854	983	34.21	13.78356	4.16883	10.84170	C694PACXX_7_7107.sorted.filtered_peak_3815
chr11	66247390	66248253	864	40.92	16.99114	4.44874	13.92945	C694PACXX_7_7107.sorted.filtered_peak_3816
chr11	66277843	66278433	591	17.13	6.08760	3.30213	3.48649	C694PACXX_7_7107.sorted.filtered_peak_3817
chr11	66313209	66314027	819	32.13	11.21640	3.66362	8.38157	C694PACXX_7_7107.sorted.filtered_peak_3818
chr11	66335942	66336209	268	13.28	3.85116	2.64563	1.46220	C694PACXX_7_7107.sorted.filtered_peak_3819
chr11	66360187	66361001	815	40.24	19.88832	5.26706	16.72761	C694PACXX_7_7107.sorted.filtered_peak_3820
chr11	66383703	66384799	1097	58.22	23.89731	4.71198	20.58851	C694PACXX_7_7107.sorted.filtered_peak_3821
chr11	66405713	66406619	907	51.46	25.01036	5.16716	21.74102	C694PACXX_7_7107.sorted.filtered_peak_3822
chr11	66444951	66446196	1246	43.37	17.24453	4.34204	14.15046	C694PACXX_7_7107.sorted.filtered_peak_3823
chr11	66461960	66462355	396	14.19	3.37244	2.36348	1.08669	C694PACXX_7_7107.sorted.filtered_peak_3824
chr11	66494936	66495185	250	13.30	3.50209	2.47706	1.19235	C694PACXX_7_7107.sorted.filtered_peak_3825
chr11	66511863	66512762	900	26.87	10.23490	3.84257	7.43128	C694PACXX_7_7107.sorted.filtered_peak_3826
chr11	66610370	66611417	1048	30.85	10.72707	3.64339	7.89827	C694PACXX_7_7107.sorted.filtered_peak_3827
chr11	66623730	66624449	720	24.60	6.20043	2.78367	3.59958	C694PACXX_7_7107.sorted.filtered_peak_3828
chr11	66659553	66659961	409	13.22	4.20375	2.81302	1.76835	C694PACXX_7_7107.sorted.filtered_peak_3829
chr11	66725511	66726414	904	47.88	21.98714	4.96863	18.77080	C694PACXX_7_7107.sorted.filtered_peak_3830
chr11	66885901	66886939	1039	59.12	24.33690	4.41064	21.08885	C694PACXX_7_7107.sorted.filtered_peak_3831
chr11	67007071	67007849	779	41.34	17.10339	4.43621	14.03874	C694PACXX_7_7107.sorted.filtered_peak_3832
chr11	67008179	67008680	502	20.96	3.91093	2.25062	1.51515	C694PACXX_7_7107.sorted.filtered_peak_3833
chr11	67033652	67033915	264	26.28	4.10733	2.12838	1.69157	C694PACXX_7_7107.sorted.filtered_peak_3834
chr11	67044400	67045300	901	26.39	6.27445	2.72601	3.65847	C694PACXX_7_7107.sorted.filtered_peak_3835
chr11	67055789	67057191	1403	48.02	12.65215	3.13788	9.74043	C694PACXX_7_7107.sorted.filtered_peak_3836
chr11	67084724	67085624	901	45.42	18.89448	4.45827	15.79247	C694PACXX_7_7107.sorted.filtered_peak_3837
chr11	67113380	67113629	250	13.36	4.26674	2.83786	1.81716	C694PACXX_7_7107.sorted.filtered_peak_3838
chr11	67120691	67121505	815	36.37	11.92097	3.57706	9.04708	C694PACXX_7_7107.sorted.filtered_peak_3839
chr11	67140998	67141524	527	21.25	5.10036	2.62791	2.58522	C694PACXX_7_7107.sorted.filtered_peak_3840
chr11	67149858	67150305	448	18.17	6.01379	3.18138	3.41453	C694PACXX_7_7107.sorted.filtered_peak_3841
chr11	67158895	67159774	880	31.68	11.74818	3.82517	8.89536	C694PACXX_7_7107.sorted.filtered_peak_3842
chr11	67168962	67169722	761	52.09	17.75634	3.89585	14.64717	C694PACXX_7_7107.sorted.filtered_peak_3843
chr11	67176464	67177149	686	30.02	6.78300	2.69730	4.13503	C694PACXX_7_7107.sorted.filtered_peak_3844
chr11	67188282	67189090	809	35.59	10.79965	3.32772	7.97440	C694PACXX_7_7107.sorted.filtered_peak_3845
chr11	67195452	67196315	864	39.57	16.40063	4.29354	13.39580	C694PACXX_7_7107.sorted.filtered_peak_3846
chr11	67232013	67232674	662	30.79	8.72455	3.13462	5.97981	C694PACXX_7_7107.sorted.filtered_peak_3847
chr11	67236562	67237031	470	36.21	11.57960	3.56389	8.68994	C694PACXX_7_7107.sorted.filtered_peak_3848
chr11	67250056	67251014	959	73.34	32.25679	5.03581	28.71309	C694PACXX_7_7107.sorted.filtered_peak_3849
chr11	67275336	67276342	1007	86.42	33.44510	4.50712	29.87461	C694PACXX_7_7107.sorted.filtered_peak_3850
chr11	67350992	67351641	650	22.60	6.87954	3.15894	4.21824	C694PACXX_7_7107.sorted.filtered_peak_3851
chr11	67374122	67374567	446	33.75	16.03578	5.02232	12.98431	C694PACXX_7_7107.sorted.filtered_peak_3852
chr11	67381404	67382071	668	37.84	15.18907	4.43300	12.14635	C694PACXX_7_7107.sorted.filtered_peak_3853
chr11	67396817	67398325	1509	48.55	16.09454	3.68437	13.06375	C694PACXX_7_7107.sorted.filtered_peak_3854
chr11	67572686	67573507	822	22.25	10.84154	4.59879	8.00768	C694PACXX_7_7107.sorted.filtered_peak_3855
chr11	67722916	67723433	518	14.56	5.00849	3.07868	2.48307	C694PACXX_7_7107.sorted.filtered_peak_3856
chr11	67770914	67771229	316	16.98	4.79835	2.78868	2.29893	C694PACXX_7_7107.sorted.filtered_peak_3857
chr11	67771501	67771768	268	18.47	5.49908	2.96649	2.92871	C694PACXX_7_7107.sorted.filtered_peak_3858
chr11	67797754	67798530	777	61.37	31.34694	5.98399	27.80695	C694PACXX_7_7107.sorted.filtered_peak_3859
chr11	67804265	67804565	301	20.60	4.14878	2.34250	1.73242	C694PACXX_7_7107.sorted.filtered_peak_3860
chr11	67887832	67889311	1480	19.52	4.91309	2.65941	2.41236	C694PACXX_7_7107.sorted.filtered_peak_3861
chr11	67980710	67981702	993	30.18	8.37539	3.12455	5.62888	C694PACXX_7_7107.sorted.filtered_peak_3862
chr11	68039116	68040022	907	35.34	13.62389	4.01193	10.69010	C694PACXX_7_7107.sorted.filtered_peak_3863
chr11	68065394	68065737	344	13.74	4.43221	2.88157	1.97646	C694PACXX_7_7107.sorted.filtered_peak_3864
chr11	68107929	68108514	586	20.79	6.81064	3.28913	4.14478	C694PACXX_7_7107.sorted.filtered_peak_3865
chr11	68215089	68215371	283	13.58	4.26427	2.81364	1.83119	C694PACXX_7_7107.sorted.filtered_peak_3866
chr11	68227545	68228512	968	56.47	25.69271	5.03327	22.37323	C694PACXX_7_7107.sorted.filtered_peak_3867
chr11	68239228	68239953	726	18.29	5.64531	3.02924	3.07193	C694PACXX_7_7107.sorted.filtered_peak_3868
chr11	68518812	68519269	458	24.72	9.60800	3.88469	6.82298	C694PACXX_7_7107.sorted.filtered_peak_3869
chr11	68606527	68607258	732	39.20	10.44180	3.14232	7.60146	C694PACXX_7_7107.sorted.filtered_peak_3870
chr11	68670984	68671821	838	22.28	8.31454	3.67604	5.58109	C694PACXX_7_7107.sorted.filtered_peak_3871
chr11	68816077	68816861	785	39.64	16.52150	4.45559	13.48170	C694PACXX_7_7107.sorted.filtered_peak_3872
chr11	68868935	68869189	255	14.60	4.09782	2.65980	1.68182	C694PACXX_7_7107.sorted.filtered_peak_3873
chr11	69064559	69065178	620	33.11	8.83032	3.08791	6.05231	C694PACXX_7_7107.sorted.filtered_peak_3874
chr11	69457863	69458306	444	15.58	4.19311	2.63499	1.76553	C694PACXX_7_7107.sorted.filtered_peak_3875
chr11	69489758	69490387	630	30.34	13.50986	4.56328	10.55928	C694PACXX_7_7107.sorted.filtered_peak_3876
chr11	69703496	69703766	271	15.58	4.36853	2.70942	1.91424	C694PACXX_7_7107.sorted.filtered_peak_3877
chr11	70048950	70050312	1363	32.31	10.07679	3.34063	7.28459	C694PACXX_7_7107.sorted.filtered_peak_3878
chr11	70116276	70117255	980	37.42	15.38490	4.25122	12.39720	C694PACXX_7_7107.sorted.filtered_peak_3879
chr11	70211313	70212106	794	16.62	5.04737	2.90519	2.53414	C694PACXX_7_7107.sorted.filtered_peak_3880
chr11	71159351	71159741	391	32.13	8.32192	2.96129	5.60214	C694PACXX_7_7107.sorted.filtered_peak_3881
chr11	71163532	71163806	275	23.95	3.87440	2.13471	1.48416	C694PACXX_7_7107.sorted.filtered_peak_3882
chr11	71163991	71164507	517	34.97	9.66940	3.11969	6.88523	C694PACXX_7_7107.sorted.filtered_peak_3883
chr11	71497689	71498711	1023	39.65	22.92844	6.25944	19.68453	C694PACXX_7_7107.sorted.filtered_peak_3884
chr11	71524554	71525026	473	17.34	6.84713	3.62796	4.18574	C694PACXX_7_7107.sorted.filtered_peak_3885
chr11	71639408	71640218	811	57.07	27.78697	5.57189	24.37860	C694PACXX_7_7107.sorted.filtered_peak_3886
chr11	71751693	71752194	502	19.60	4.70897	2.58915	2.21941	C694PACXX_7_7107.sorted.filtered_peak_3887
chr11	71752444	71752821	378	19.30	4.81787	2.64297	2.31795	C694PACXX_7_7107.sorted.filtered_peak_3888
chr11	71791395	71792148	754	61.49	32.26592	6.06063	28.72806	C694PACXX_7_7107.sorted.filtered_peak_3889
chr11	71813943	71814725	783	41.36	16.80190	4.30834	13.76042	C694PACXX_7_7107.sorted.filtered_peak_3890
chr11	71823160	71824242	1083	61.38	25.10260	4.54163	21.79573	C694PACXX_7_7107.sorted.filtered_peak_3891
chr11	71855138	71855420	283	17.39	6.83880	3.62431	4.17845	C694PACXX_7_7107.sorted.filtered_peak_3892
chr11	71934080	71934968	889	41.30	12.62206	3.51006	9.68687	C694PACXX_7_7107.sorted.filtered_peak_3893
chr11	72044642	72045097	456	17.77	5.23686	2.90968	2.69229	C694PACXX_7_7107.sorted.filtered_peak_3894
chr11	72125274	72125580	307	17.11	5.30436	2.99703	2.74802	C694PACXX_7_7107.sorted.filtered_peak_3895
chr11	72145136	72145878	743	47.33	20.07570	4.73810	16.88256	C694PACXX_7_7107.sorted.filtered_peak_3896
chr11	72182432	72182713	282	17.59	6.37648	3.41438	3.73443	C694PACXX_7_7107.sorted.filtered_peak_3897
chr11	72230721	72231261	541	15.74	4.20072	2.62455	1.77523	C694PACXX_7_7107.sorted.filtered_peak_3898
chr11	72354103	72354377	275	18.08	4.52661	2.61441	2.04997	C694PACXX_7_7107.sorted.filtered_peak_3899
chr11	72433223	72433816	594	43.74	16.72537	4.32882	13.63022	C694PACXX_7_7107.sorted.filtered_peak_3900
chr11	72447558	72448055	498	20.31	6.25059	3.11854	3.62096	C694PACXX_7_7107.sorted.filtered_peak_3901
chr11	72462992	72463845	854	19.50	5.14897	2.74805	2.62541	C694PACXX_7_7107.sorted.filtered_peak_3902
chr11	72504589	72505262	674	58.99	29.90352	5.97547	26.40343	C694PACXX_7_7107.sorted.filtered_peak_3903
chr11	72524479	72525852	1374	39.36	12.65310	3.47925	9.77506	C694PACXX_7_7107.sorted.filtered_peak_3904
chr11	72533105	72533532	428	25.84	8.17314	3.33973	5.44018	C694PACXX_7_7107.sorted.filtered_peak_3905
chr11	72680878	72681422	545	19.27	6.56684	3.29260	3.93646	C694PACXX_7_7107.sorted.filtered_peak_3906
chr11	72852917	72853919	1003	37.74	10.86159	3.23069	8.04447	C694PACXX_7_7107.sorted.filtered_peak_3907
chr11	72889104	72889594	491	18.80	5.29575	2.84556	2.76118	C694PACXX_7_7107.sorted.filtered_peak_3908
chr11	73000457	73000722	266	15.77	4.41755	2.71851	1.96197	C694PACXX_7_7107.sorted.filtered_peak_3909
chr11	73018523	73019149	627	17.07	4.47377	2.65096	2.01434	C694PACXX_7_7107.sorted.filtered_peak_3910
chr11	73087104	73087958	855	37.56	13.66500	3.87466	10.72427	C694PACXX_7_7107.sorted.filtered_peak_3911
chr11	73308967	73309940	974	50.50	22.32652	4.91336	19.09271	C694PACXX_7_7107.sorted.filtered_peak_3912
chr11	73471949	73472642	694	57.92	27.72444	5.44816	24.30828	C694PACXX_7_7107.sorted.filtered_peak_3913
chr11	73490188	73491047	860	47.77	24.74635	5.77322	21.43578	C694PACXX_7_7107.sorted.filtered_peak_3914
chr11	73498741	73499474	734	30.14	12.59310	4.28517	9.68052	C694PACXX_7_7107.sorted.filtered_peak_3915
chr11	73587420	73588354	935	37.56	16.38218	4.64012	13.34084	C694PACXX_7_7107.sorted.filtered_peak_3916
chr11	73675393	73675693	301	21.56	8.77915	3.96116	6.01334	C694PACXX_7_7107.sorted.filtered_peak_3917
chr11	73685011	73685541	531	20.56	6.05757	3.00972	3.45461	C694PACXX_7_7107.sorted.filtered_peak_3918
chr11	73693627	73694595	969	43.47	15.20188	3.87862	12.19820	C694PACXX_7_7107.sorted.filtered_peak_3919
chr11	73706105	73706909	805	20.44	5.87802	2.96194	3.28254	C694PACXX_7_7107.sorted.filtered_peak_3920
chr11	73722731	73723189	459	20.49	6.68035	3.25258	4.02805	C694PACXX_7_7107.sorted.filtered_peak_3921
chr11	73741918	73742539	622	13.58	3.56234	2.48617	1.23684	C694PACXX_7_7107.sorted.filtered_peak_3922
chr11	73881788	73882710	923	57.64	26.28674	4.98708	22.94055	C694PACXX_7_7107.sorted.filtered_peak_3923
chr11	73966867	73967330	464	16.54	4.69621	2.78049	2.20827	C694PACXX_7_7107.sorted.filtered_peak_3924
chr11	74109089	74110202	1114	37.74	15.41717	4.25006	12.44429	C694PACXX_7_7107.sorted.filtered_peak_3925
chr11	74204042	74204902	861	49.32	22.81801	5.23412	19.53015	C694PACXX_7_7107.sorted.filtered_peak_3926
chr11	74303428	74304198	771	22.25	7.70295	3.40963	5.03367	C694PACXX_7_7107.sorted.filtered_peak_3927
chr11	74359737	74359986	250	12.84	3.89274	2.69095	1.52599	C694PACXX_7_7107.sorted.filtered_peak_3928
chr11	74459336	74460515	1180	33.88	12.67489	3.90661	9.77497	C694PACXX_7_7107.sorted.filtered_peak_3929
chr11	74637319	74637622	304	22.12	6.47155	3.03296	3.84887	C694PACXX_7_7107.sorted.filtered_peak_3930
chr11	74640662	74641011	350	18.13	3.96848	2.39676	1.57174	C694PACXX_7_7107.sorted.filtered_peak_3931
chr11	74659800	74660683	884	27.78	10.19581	3.67383	7.41421	C694PACXX_7_7107.sorted.filtered_peak_3932
chr11	74699643	74700304	662	23.08	8.20962	3.56923	5.47975	C694PACXX_7_7107.sorted.filtered_peak_3933
chr11	74734015	74734282	268	14.55	4.77808	2.96392	2.29505	C694PACXX_7_7107.sorted.filtered_peak_3934
chr11	74854213	74854605	393	21.80	6.31159	3.02082	3.68542	C694PACXX_7_7107.sorted.filtered_peak_3935
chr11	74915995	74916315	321	17.17	5.01878	2.86158	2.50515	C694PACXX_7_7107.sorted.filtered_peak_3936
[truncated: 1,860,656 more chars]
