# Supplementary material for: Potential impact of celiac disease genetic risk factors on T cell receptor signaling in gluten-specific CD4+ T cells
Source: Sci Rep. 2021 Apr 29;11:9252. doi: 10.1038/s41598-021-86612-5 (PMC8085175; doi:10.1038/s41598-021-86612-5)
Supplement: Supplementary file 1 — Supplementary Information. [file 41598_2021_86612_MOESM1_ESM.zip › data_supplements_manuscript/dhs_and_peakcalling/macs_peaks/C694PACXX_7_7109.sorted.filtered_peaks.broadPeak]

chr1	713859	714702	C694PACXX_7_7109.sorted.filtered_peak_1	188	.	6.73768	22.03958	18.89404
chr1	805109	805622	C694PACXX_7_7109.sorted.filtered_peak_2	27	.	3.13049	5.22264	2.71967
chr1	825615	826064	C694PACXX_7_7109.sorted.filtered_peak_3	32	.	3.28724	5.74732	3.20036
chr1	839709	840340	C694PACXX_7_7109.sorted.filtered_peak_4	51	.	3.46390	7.74942	5.10032
chr1	894462	895074	C694PACXX_7_7109.sorted.filtered_peak_5	71	.	3.23840	9.84374	7.12299
chr1	901764	902576	C694PACXX_7_7109.sorted.filtered_peak_6	32	.	2.76266	5.83416	3.29012
chr1	911723	911973	C694PACXX_7_7109.sorted.filtered_peak_7	18	.	2.57469	4.24261	1.83784
chr1	948500	949229	C694PACXX_7_7109.sorted.filtered_peak_8	125	.	4.76603	15.56141	12.58776
chr1	954543	955428	C694PACXX_7_7109.sorted.filtered_peak_9	103	.	3.63477	13.24738	10.36858
chr1	955770	956140	C694PACXX_7_7109.sorted.filtered_peak_10	20	.	2.29542	4.52839	2.08809
chr1	968397	968647	C694PACXX_7_7109.sorted.filtered_peak_11	19	.	2.57452	4.32629	1.92517
chr1	976047	976397	C694PACXX_7_7109.sorted.filtered_peak_12	39	.	2.83966	6.52806	3.94088
chr1	994536	995381	C694PACXX_7_7109.sorted.filtered_peak_13	72	.	3.41983	10.07943	7.29424
chr1	1004455	1005233	C694PACXX_7_7109.sorted.filtered_peak_14	50	.	3.02980	7.73769	5.07895
chr1	1051174	1052297	C694PACXX_7_7109.sorted.filtered_peak_15	166	.	4.26647	19.67344	16.62075
chr1	1057202	1057568	C694PACXX_7_7109.sorted.filtered_peak_16	12	.	2.25961	3.54550	1.24790
chr1	1072566	1072980	C694PACXX_7_7109.sorted.filtered_peak_17	40	.	3.29701	6.69766	4.09948
chr1	1092873	1093587	C694PACXX_7_7109.sorted.filtered_peak_18	34	.	2.93714	5.98773	3.42652
chr1	1136345	1137111	C694PACXX_7_7109.sorted.filtered_peak_19	57	.	2.90897	8.47845	5.78763
chr1	1143606	1144074	C694PACXX_7_7109.sorted.filtered_peak_20	13	.	1.97891	3.72997	1.39782
chr1	1148264	1148723	C694PACXX_7_7109.sorted.filtered_peak_21	24	.	2.06353	4.92806	2.45083
chr1	1151919	1152772	C694PACXX_7_7109.sorted.filtered_peak_22	80	.	2.84962	10.86593	8.06884
chr1	1167168	1167802	C694PACXX_7_7109.sorted.filtered_peak_23	300	.	5.23664	33.65777	30.09154
chr1	1186211	1186520	C694PACXX_7_7109.sorted.filtered_peak_24	18	.	2.62651	4.31651	1.89728
chr1	1208901	1209947	C694PACXX_7_7109.sorted.filtered_peak_25	64	.	3.36087	9.21683	6.48464
chr1	1243190	1244160	C694PACXX_7_7109.sorted.filtered_peak_26	182	.	3.79062	21.38904	18.21968
chr1	1259693	1260532	C694PACXX_7_7109.sorted.filtered_peak_27	117	.	3.87817	14.70572	11.73814
chr1	1284385	1285358	C694PACXX_7_7109.sorted.filtered_peak_28	60	.	3.16653	8.79984	6.05929
chr1	1306737	1307069	C694PACXX_7_7109.sorted.filtered_peak_29	17	.	2.10895	4.15230	1.75323
chr1	1310301	1311066	C694PACXX_7_7109.sorted.filtered_peak_30	182	.	4.18219	21.43596	18.28692
chr1	1334221	1335274	C694PACXX_7_7109.sorted.filtered_peak_31	159	.	4.29627	19.05303	15.97973
chr1	1342303	1343241	C694PACXX_7_7109.sorted.filtered_peak_32	76	.	3.74545	10.48151	7.69826
chr1	1406606	1407258	C694PACXX_7_7109.sorted.filtered_peak_33	118	.	5.46997	14.80310	11.84470
chr1	1446828	1447652	C694PACXX_7_7109.sorted.filtered_peak_34	205	.	6.46153	23.84927	20.59992
chr1	1509700	1510743	C694PACXX_7_7109.sorted.filtered_peak_35	115	.	4.00363	14.47555	11.54432
chr1	1550438	1551387	C694PACXX_7_7109.sorted.filtered_peak_36	282	.	5.07444	31.75206	28.23479
chr1	1565049	1566429	C694PACXX_7_7109.sorted.filtered_peak_37	84	.	3.28715	11.21101	8.44372
chr1	1590297	1590803	C694PACXX_7_7109.sorted.filtered_peak_38	242	.	8.13702	27.63312	24.22424
chr1	1609413	1610064	C694PACXX_7_7109.sorted.filtered_peak_39	21	.	2.91489	4.54915	2.11145
chr1	1624263	1624749	C694PACXX_7_7109.sorted.filtered_peak_40	47	.	3.70226	7.33404	4.71272
chr1	1655592	1656075	C694PACXX_7_7109.sorted.filtered_peak_41	332	.	9.41441	36.94167	33.25071
chr1	1709738	1710556	C694PACXX_7_7109.sorted.filtered_peak_42	45	.	2.69232	7.17981	4.52707
chr1	1711603	1712028	C694PACXX_7_7109.sorted.filtered_peak_43	36	.	2.54455	6.25648	3.66812
chr1	1821789	1822943	C694PACXX_7_7109.sorted.filtered_peak_44	94	.	3.47122	12.35139	9.49874
chr1	1840181	1840907	C694PACXX_7_7109.sorted.filtered_peak_45	156	.	4.67728	18.72943	15.62180
chr1	1850443	1851286	C694PACXX_7_7109.sorted.filtered_peak_46	220	.	4.62298	25.30396	22.00043
chr1	1981326	1982019	C694PACXX_7_7109.sorted.filtered_peak_47	45	.	3.20065	7.15517	4.52223
chr1	2064421	2065388	C694PACXX_7_7109.sorted.filtered_peak_48	220	.	5.03342	25.34229	22.06238
chr1	2077534	2077984	C694PACXX_7_7109.sorted.filtered_peak_49	16	.	2.68822	4.00949	1.62581
chr1	2120892	2121302	C694PACXX_7_7109.sorted.filtered_peak_50	58	.	3.31332	8.60009	5.89658
chr1	2126080	2126951	C694PACXX_7_7109.sorted.filtered_peak_51	109	.	3.59958	13.85978	10.90097
chr1	2130618	2130913	C694PACXX_7_7109.sorted.filtered_peak_52	28	.	2.39709	5.30941	2.80295
chr1	2136328	2137182	C694PACXX_7_7109.sorted.filtered_peak_53	165	.	4.24411	19.67204	16.54259
chr1	2158976	2159570	C694PACXX_7_7109.sorted.filtered_peak_54	248	.	4.41926	28.24314	24.84674
chr1	2186962	2187828	C694PACXX_7_7109.sorted.filtered_peak_55	85	.	3.74487	11.36960	8.52024
chr1	2222043	2222837	C694PACXX_7_7109.sorted.filtered_peak_56	34	.	2.76688	5.99049	3.42519
chr1	2231749	2232866	C694PACXX_7_7109.sorted.filtered_peak_57	67	.	3.16495	9.49245	6.73595
chr1	2322741	2323580	C694PACXX_7_7109.sorted.filtered_peak_58	301	.	5.43910	33.65520	30.12845
chr1	2343562	2344619	C694PACXX_7_7109.sorted.filtered_peak_59	113	.	3.30786	14.29091	11.38681
chr1	2457407	2458211	C694PACXX_7_7109.sorted.filtered_peak_60	148	.	3.89164	17.89127	14.82737
chr1	2477465	2478891	C694PACXX_7_7109.sorted.filtered_peak_61	48	.	2.43789	7.53182	4.89265
chr1	2479493	2479944	C694PACXX_7_7109.sorted.filtered_peak_62	18	.	2.02342	4.21146	1.80593
chr1	2480204	2480482	C694PACXX_7_7109.sorted.filtered_peak_63	63	.	2.75998	9.12204	6.38226
chr1	2486884	2488176	C694PACXX_7_7109.sorted.filtered_peak_64	35	.	2.70102	6.15052	3.57892
chr1	2488404	2488690	C694PACXX_7_7109.sorted.filtered_peak_65	15	.	2.20160	3.91470	1.55507
chr1	2509775	2510273	C694PACXX_7_7109.sorted.filtered_peak_66	41	.	3.30818	6.80447	4.18934
chr1	2517007	2518515	C694PACXX_7_7109.sorted.filtered_peak_67	161	.	3.58372	19.15037	16.13111
chr1	2574019	2574948	C694PACXX_7_7109.sorted.filtered_peak_68	113	.	3.96506	14.26573	11.30665
chr1	2929237	2929487	C694PACXX_7_7109.sorted.filtered_peak_69	12	.	2.59610	3.60747	1.29374
chr1	3369901	3370162	C694PACXX_7_7109.sorted.filtered_peak_70	14	.	2.54975	3.82516	1.46752
chr1	3407804	3408216	C694PACXX_7_7109.sorted.filtered_peak_71	29	.	2.93138	5.44207	2.92068
chr1	3467681	3467961	C694PACXX_7_7109.sorted.filtered_peak_72	15	.	2.61913	3.90918	1.55740
chr1	3541017	3541899	C694PACXX_7_7109.sorted.filtered_peak_73	166	.	4.46504	19.73571	16.63978
chr1	3566368	3566931	C694PACXX_7_7109.sorted.filtered_peak_74	79	.	3.72698	10.76584	7.94658
chr1	3663473	3664142	C694PACXX_7_7109.sorted.filtered_peak_75	37	.	3.31390	6.26481	3.70450
chr1	3688758	3689400	C694PACXX_7_7109.sorted.filtered_peak_76	60	.	3.29112	8.80787	6.08435
chr1	3712744	3713572	C694PACXX_7_7109.sorted.filtered_peak_77	121	.	4.73180	15.15302	12.19176
chr1	3773406	3774488	C694PACXX_7_7109.sorted.filtered_peak_78	202	.	4.85677	23.50979	20.27937
chr1	3816537	3818097	C694PACXX_7_7109.sorted.filtered_peak_79	183	.	3.89484	21.56564	18.36220
chr1	3827347	3827729	C694PACXX_7_7109.sorted.filtered_peak_80	15	.	2.43146	3.93145	1.57445
chr1	4712846	4713096	C694PACXX_7_7109.sorted.filtered_peak_81	15	.	2.58791	3.86563	1.51919
chr1	5731866	5732799	C694PACXX_7_7109.sorted.filtered_peak_82	21	.	2.45372	4.63602	2.18753
chr1	6015750	6016135	C694PACXX_7_7109.sorted.filtered_peak_83	23	.	2.68511	4.77769	2.31271
chr1	6051964	6052854	C694PACXX_7_7109.sorted.filtered_peak_84	197	.	4.37062	22.95932	19.72457
chr1	6086099	6086564	C694PACXX_7_7109.sorted.filtered_peak_85	56	.	3.04951	8.34019	5.63229
chr1	6086863	6087169	C694PACXX_7_7109.sorted.filtered_peak_86	26	.	2.45516	5.14006	2.63662
chr1	6088206	6088657	C694PACXX_7_7109.sorted.filtered_peak_87	36	.	2.65558	6.22166	3.64215
chr1	6187801	6188419	C694PACXX_7_7109.sorted.filtered_peak_88	22	.	2.72618	4.73686	2.28354
chr1	6259018	6260010	C694PACXX_7_7109.sorted.filtered_peak_89	120	.	4.31905	14.95327	12.02685
chr1	6265920	6266387	C694PACXX_7_7109.sorted.filtered_peak_90	33	.	2.98718	5.88281	3.31865
chr1	6295507	6296343	C694PACXX_7_7109.sorted.filtered_peak_91	91	.	3.68954	11.98266	9.13887
chr1	6305243	6305620	C694PACXX_7_7109.sorted.filtered_peak_92	19	.	2.48303	4.30536	1.90062
chr1	6320076	6320735	C694PACXX_7_7109.sorted.filtered_peak_93	18	.	2.49295	4.28381	1.87690
chr1	6408513	6409222	C694PACXX_7_7109.sorted.filtered_peak_94	33	.	2.97343	5.91869	3.35930
chr1	6453139	6454226	C694PACXX_7_7109.sorted.filtered_peak_95	204	.	5.21658	23.73829	20.47548
chr1	6520292	6520786	C694PACXX_7_7109.sorted.filtered_peak_96	68	.	3.68944	9.65526	6.88053
chr1	6526213	6526466	C694PACXX_7_7109.sorted.filtered_peak_97	24	.	2.59011	4.90784	2.42817
chr1	6535588	6535882	C694PACXX_7_7109.sorted.filtered_peak_98	29	.	3.02047	5.52897	2.99350
chr1	6550754	6551004	C694PACXX_7_7109.sorted.filtered_peak_99	13	.	2.30160	3.65711	1.34198
chr1	6614242	6615043	C694PACXX_7_7109.sorted.filtered_peak_100	96	.	4.69441	12.53549	9.64307
chr1	6639592	6640567	C694PACXX_7_7109.sorted.filtered_peak_101	153	.	4.73066	18.38610	15.37486
chr1	6661076	6661450	C694PACXX_7_7109.sorted.filtered_peak_102	24	.	2.32115	4.93827	2.45894
chr1	6662550	6663496	C694PACXX_7_7109.sorted.filtered_peak_103	62	.	3.03071	9.02048	6.27127
chr1	6673105	6673935	C694PACXX_7_7109.sorted.filtered_peak_104	229	.	4.83765	26.34279	22.99999
chr1	6684798	6685650	C694PACXX_7_7109.sorted.filtered_peak_105	52	.	3.29021	7.91370	5.23362
chr1	6761583	6762179	C694PACXX_7_7109.sorted.filtered_peak_106	216	.	5.78954	24.88829	21.60606
chr1	6844596	6845672	C694PACXX_7_7109.sorted.filtered_peak_107	448	.	5.43853	48.92757	44.88402
chr1	7130568	7130971	C694PACXX_7_7109.sorted.filtered_peak_108	15	.	2.70706	3.90800	1.53552
chr1	7727693	7728100	C694PACXX_7_7109.sorted.filtered_peak_109	16	.	2.60991	4.07394	1.68803
chr1	7740338	7740659	C694PACXX_7_7109.sorted.filtered_peak_110	25	.	2.80085	4.99151	2.50256
chr1	7764477	7764872	C694PACXX_7_7109.sorted.filtered_peak_111	63	.	3.76151	9.10490	6.37301
chr1	7830869	7831655	C694PACXX_7_7109.sorted.filtered_peak_112	71	.	3.62566	9.89621	7.15309
chr1	7843854	7844530	C694PACXX_7_7109.sorted.filtered_peak_113	159	.	5.12572	19.08728	15.98859
chr1	7902638	7902888	C694PACXX_7_7109.sorted.filtered_peak_114	20	.	2.81030	4.50187	2.06042
chr1	7962804	7963054	C694PACXX_7_7109.sorted.filtered_peak_115	34	.	3.38945	6.05399	3.47627
chr1	7990796	7991349	C694PACXX_7_7109.sorted.filtered_peak_116	46	.	3.55236	7.28369	4.65072
chr1	8009089	8009549	C694PACXX_7_7109.sorted.filtered_peak_117	51	.	3.37679	7.78242	5.11707
chr1	8013907	8014593	C694PACXX_7_7109.sorted.filtered_peak_118	68	.	3.76432	9.60554	6.82404
chr1	8021161	8022127	C694PACXX_7_7109.sorted.filtered_peak_119	196	.	5.00231	22.90067	19.66676
chr1	8086238	8086902	C694PACXX_7_7109.sorted.filtered_peak_120	49	.	3.21421	7.60468	4.97885
chr1	8173384	8173634	C694PACXX_7_7109.sorted.filtered_peak_121	32	.	3.33844	5.85866	3.28992
chr1	8212748	8213162	C694PACXX_7_7109.sorted.filtered_peak_122	78	.	4.06267	10.69322	7.87717
chr1	8229405	8230396	C694PACXX_7_7109.sorted.filtered_peak_123	30	.	3.12308	5.59768	3.06571
chr1	8242218	8242903	C694PACXX_7_7109.sorted.filtered_peak_124	117	.	4.63651	14.67008	11.71694
chr1	8377989	8378568	C694PACXX_7_7109.sorted.filtered_peak_125	25	.	2.86595	5.02793	2.55588
chr1	8483377	8484197	C694PACXX_7_7109.sorted.filtered_peak_126	18	.	2.40714	4.21127	1.80566
chr1	8533700	8533950	C694PACXX_7_7109.sorted.filtered_peak_127	24	.	2.90882	4.91289	2.42748
chr1	8585552	8586359	C694PACXX_7_7109.sorted.filtered_peak_128	18	.	2.50503	4.23514	1.82672
chr1	8620968	8621485	C694PACXX_7_7109.sorted.filtered_peak_129	16	.	2.53651	4.05184	1.66924
chr1	8664049	8664482	C694PACXX_7_7109.sorted.filtered_peak_130	20	.	2.78319	4.48698	2.06357
chr1	8761112	8761832	C694PACXX_7_7109.sorted.filtered_peak_131	79	.	3.65536	10.75311	7.95126
chr1	8763277	8763723	C694PACXX_7_7109.sorted.filtered_peak_132	23	.	2.48107	4.82760	2.35746
chr1	8772598	8772918	C694PACXX_7_7109.sorted.filtered_peak_133	14	.	2.61762	3.85935	1.49830
chr1	8877338	8878235	C694PACXX_7_7109.sorted.filtered_peak_134	134	.	4.27657	16.50744	13.47177
chr1	8918268	8918562	C694PACXX_7_7109.sorted.filtered_peak_135	13	.	2.44506	3.73707	1.39938
chr1	8938056	8939678	C694PACXX_7_7109.sorted.filtered_peak_136	119	.	3.32978	14.89768	11.99218
chr1	8978265	8978519	C694PACXX_7_7109.sorted.filtered_peak_137	31	.	3.27017	5.74624	3.19001
chr1	9006599	9006913	C694PACXX_7_7109.sorted.filtered_peak_138	44	.	3.44312	7.12643	4.48871
chr1	9023057	9023345	C694PACXX_7_7109.sorted.filtered_peak_139	15	.	2.67078	3.89832	1.55008
chr1	9031034	9031395	C694PACXX_7_7109.sorted.filtered_peak_140	53	.	3.82130	8.07272	5.38214
chr1	9047892	9048363	C694PACXX_7_7109.sorted.filtered_peak_141	21	.	2.76105	4.59581	2.15120
chr1	9049767	9050097	C694PACXX_7_7109.sorted.filtered_peak_142	27	.	2.98632	5.18940	2.70063
chr1	9065249	9065524	C694PACXX_7_7109.sorted.filtered_peak_143	28	.	3.10461	5.33805	2.81077
chr1	9138701	9139091	C694PACXX_7_7109.sorted.filtered_peak_144	12	.	2.52733	3.59602	1.27742
chr1	9188755	9189904	C694PACXX_7_7109.sorted.filtered_peak_145	45	.	3.13730	7.19183	4.56441
chr1	9241412	9241892	C694PACXX_7_7109.sorted.filtered_peak_146	18	.	2.57992	4.28540	1.88691
chr1	9294253	9295366	C694PACXX_7_7109.sorted.filtered_peak_147	112	.	3.87452	14.18560	11.26306
chr1	9352542	9353250	C694PACXX_7_7109.sorted.filtered_peak_148	23	.	2.55563	4.84022	2.37513
chr1	9473219	9473516	C694PACXX_7_7109.sorted.filtered_peak_149	25	.	2.79423	5.00733	2.52030
chr1	9486361	9486611	C694PACXX_7_7109.sorted.filtered_peak_150	20	.	2.26560	4.43983	2.00828
chr1	9488545	9489354	C694PACXX_7_7109.sorted.filtered_peak_151	170	.	4.39687	20.17746	17.05181
chr1	9599112	9600232	C694PACXX_7_7109.sorted.filtered_peak_152	121	.	4.34098	15.06537	12.16171
chr1	9648424	9649123	C694PACXX_7_7109.sorted.filtered_peak_153	117	.	4.21482	14.75182	11.79983
chr1	9687084	9687690	C694PACXX_7_7109.sorted.filtered_peak_154	59	.	2.95115	8.64622	5.92722
chr1	9689037	9690129	C694PACXX_7_7109.sorted.filtered_peak_155	33	.	2.49977	5.93242	3.36894
chr1	9712088	9712845	C694PACXX_7_7109.sorted.filtered_peak_156	51	.	2.89390	7.83257	5.17993
chr1	9747502	9747815	C694PACXX_7_7109.sorted.filtered_peak_157	15	.	2.34454	3.91271	1.54367
chr1	9749376	9749916	C694PACXX_7_7109.sorted.filtered_peak_158	47	.	3.14041	7.41199	4.76839
chr1	9777411	9778079	C694PACXX_7_7109.sorted.filtered_peak_159	98	.	3.59306	12.77978	9.89119
chr1	9788560	9788852	C694PACXX_7_7109.sorted.filtered_peak_160	20	.	2.53369	4.43558	2.01092
chr1	9883713	9884641	C694PACXX_7_7109.sorted.filtered_peak_161	34	.	2.77915	5.96292	3.41228
chr1	9927417	9927874	C694PACXX_7_7109.sorted.filtered_peak_162	22	.	2.81890	4.70934	2.25171
chr1	9970148	9971164	C694PACXX_7_7109.sorted.filtered_peak_163	331	.	5.61672	36.81436	33.14508
chr1	10003082	10003669	C694PACXX_7_7109.sorted.filtered_peak_164	99	.	4.41012	12.86278	9.95079
chr1	10092469	10093506	C694PACXX_7_7109.sorted.filtered_peak_165	274	.	6.04554	30.88214	27.42030
chr1	10270099	10270773	C694PACXX_7_7109.sorted.filtered_peak_166	138	.	4.80954	16.82695	13.81311
chr1	10458478	10459566	C694PACXX_7_7109.sorted.filtered_peak_167	154	.	4.69820	18.54039	15.44271
chr1	10475312	10475812	C694PACXX_7_7109.sorted.filtered_peak_168	16	.	2.73223	3.98270	1.60143
chr1	10490110	10491208	C694PACXX_7_7109.sorted.filtered_peak_169	132	.	4.29606	16.17750	13.20382
chr1	10532266	10532856	C694PACXX_7_7109.sorted.filtered_peak_170	70	.	3.34311	9.85244	7.06693
chr1	10534793	10535392	C694PACXX_7_7109.sorted.filtered_peak_171	69	.	3.36782	9.66771	6.90081
chr1	10554791	10555517	C694PACXX_7_7109.sorted.filtered_peak_172	58	.	3.41415	8.57826	5.84735
chr1	10570912	10571577	C694PACXX_7_7109.sorted.filtered_peak_173	46	.	3.11491	7.30427	4.65173
chr1	10585186	10585577	C694PACXX_7_7109.sorted.filtered_peak_174	19	.	2.84678	4.38897	1.97522
chr1	10599367	10599919	C694PACXX_7_7109.sorted.filtered_peak_175	15	.	2.60663	3.95126	1.59002
chr1	10754172	10755254	C694PACXX_7_7109.sorted.filtered_peak_176	35	.	2.66295	6.11392	3.55175
chr1	10927012	10927488	C694PACXX_7_7109.sorted.filtered_peak_177	16	.	2.62917	4.07688	1.68844
chr1	11021103	11021353	C694PACXX_7_7109.sorted.filtered_peak_178	18	.	2.81306	4.27479	1.86271
chr1	11072218	11073245	C694PACXX_7_7109.sorted.filtered_peak_179	194	.	5.09493	22.64229	19.43189
chr1	11119727	11120662	C694PACXX_7_7109.sorted.filtered_peak_180	88	.	3.66476	11.65887	8.80595
chr1	11159462	11160256	C694PACXX_7_7109.sorted.filtered_peak_181	134	.	4.95740	16.49449	13.48822
chr1	11301569	11301905	C694PACXX_7_7109.sorted.filtered_peak_182	11	.	2.49521	3.49525	1.18993
chr1	11322347	11323043	C694PACXX_7_7109.sorted.filtered_peak_183	245	.	6.12880	27.91525	24.53139
chr1	11333086	11334017	C694PACXX_7_7109.sorted.filtered_peak_184	118	.	4.43815	14.74821	11.80438
chr1	11538876	11539266	C694PACXX_7_7109.sorted.filtered_peak_185	28	.	2.91224	5.34194	2.82146
chr1	11714787	11715123	C694PACXX_7_7109.sorted.filtered_peak_186	17	.	2.42796	4.08897	1.70272
chr1	11724102	11725041	C694PACXX_7_7109.sorted.filtered_peak_187	64	.	3.81355	9.24286	6.49964
chr1	11740863	11741865	C694PACXX_7_7109.sorted.filtered_peak_188	85	.	3.75486	11.38886	8.55903
chr1	11753104	11753386	C694PACXX_7_7109.sorted.filtered_peak_189	12	.	2.53591	3.50721	1.22379
chr1	11779419	11780166	C694PACXX_7_7109.sorted.filtered_peak_190	35	.	3.19851	6.09993	3.52294
chr1	11795765	11796311	C694PACXX_7_7109.sorted.filtered_peak_191	49	.	3.13055	7.60167	4.94997
chr1	11865588	11866622	C694PACXX_7_7109.sorted.filtered_peak_192	178	.	4.29451	21.01336	17.83320
chr1	11967791	11969175	C694PACXX_7_7109.sorted.filtered_peak_193	98	.	3.29024	12.70887	9.80421
chr1	11969589	11969856	C694PACXX_7_7109.sorted.filtered_peak_194	42	.	2.49802	6.84153	4.21283
chr1	11986338	11986746	C694PACXX_7_7109.sorted.filtered_peak_195	181	.	6.21646	21.31600	18.12303
chr1	11994437	11995247	C694PACXX_7_7109.sorted.filtered_peak_196	69	.	3.87869	9.72876	6.97154
chr1	12040053	12040845	C694PACXX_7_7109.sorted.filtered_peak_197	197	.	4.99018	23.00619	19.78828
chr1	12061739	12061989	C694PACXX_7_7109.sorted.filtered_peak_198	13	.	2.61859	3.66384	1.33614
chr1	12073407	12073837	C694PACXX_7_7109.sorted.filtered_peak_199	16	.	2.48109	4.04516	1.66195
chr1	12079176	12079743	C694PACXX_7_7109.sorted.filtered_peak_200	219	.	5.44943	25.24414	21.93821
chr1	12107297	12107878	C694PACXX_7_7109.sorted.filtered_peak_201	57	.	3.47470	8.51609	5.79669
chr1	12147778	12148028	C694PACXX_7_7109.sorted.filtered_peak_202	11	.	2.33239	3.42797	1.16119
chr1	12185019	12185381	C694PACXX_7_7109.sorted.filtered_peak_203	22	.	2.82435	4.67377	2.21993
chr1	12193050	12193469	C694PACXX_7_7109.sorted.filtered_peak_204	30	.	3.25881	5.60102	3.05410
chr1	12203746	12203996	C694PACXX_7_7109.sorted.filtered_peak_205	15	.	2.51790	3.86305	1.51327
chr1	12210500	12211197	C694PACXX_7_7109.sorted.filtered_peak_206	31	.	2.72700	5.66234	3.12932
chr1	12217426	12217677	C694PACXX_7_7109.sorted.filtered_peak_207	31	.	2.62909	5.69848	3.16163
chr1	12221829	12222280	C694PACXX_7_7109.sorted.filtered_peak_208	44	.	2.79569	7.07891	4.43910
chr1	12226979	12227314	C694PACXX_7_7109.sorted.filtered_peak_209	36	.	2.67138	6.20028	3.61763
chr1	12233275	12234128	C694PACXX_7_7109.sorted.filtered_peak_210	62	.	2.95507	8.90395	6.22865
chr1	12238003	12238435	C694PACXX_7_7109.sorted.filtered_peak_211	22	.	2.38059	4.74300	2.29692
chr1	12269092	12269412	C694PACXX_7_7109.sorted.filtered_peak_212	13	.	2.40657	3.67344	1.36004
chr1	12289774	12290614	C694PACXX_7_7109.sorted.filtered_peak_213	65	.	3.87439	9.29706	6.58077
chr1	12405201	12405482	C694PACXX_7_7109.sorted.filtered_peak_214	20	.	2.66703	4.46222	2.02132
chr1	12494237	12494577	C694PACXX_7_7109.sorted.filtered_peak_215	18	.	2.50450	4.27797	1.85909
chr1	12509432	12509901	C694PACXX_7_7109.sorted.filtered_peak_216	54	.	3.51581	8.15035	5.46009
chr1	12533054	12533552	C694PACXX_7_7109.sorted.filtered_peak_217	17	.	2.51058	4.10711	1.72373
chr1	12570753	12571151	C694PACXX_7_7109.sorted.filtered_peak_218	78	.	3.96338	10.67815	7.86837
chr1	12664287	12664684	C694PACXX_7_7109.sorted.filtered_peak_219	38	.	3.25089	6.47344	3.87422
chr1	12677904	12678755	C694PACXX_7_7109.sorted.filtered_peak_220	40	.	2.63880	6.60403	4.02670
chr1	12679856	12680229	C694PACXX_7_7109.sorted.filtered_peak_221	22	.	2.29709	4.72628	2.27268
chr1	13992228	13992915	C694PACXX_7_7109.sorted.filtered_peak_222	17	.	2.79799	4.16974	1.76199
chr1	14026550	14027281	C694PACXX_7_7109.sorted.filtered_peak_223	32	.	2.68678	5.75743	3.21713
chr1	14029250	14029642	C694PACXX_7_7109.sorted.filtered_peak_224	28	.	2.60723	5.40709	2.89205
chr1	14057184	14057732	C694PACXX_7_7109.sorted.filtered_peak_225	49	.	3.25081	7.66137	4.98307
chr1	14075234	14076088	C694PACXX_7_7109.sorted.filtered_peak_226	101	.	3.77654	13.03009	10.15204
chr1	15295641	15295974	C694PACXX_7_7109.sorted.filtered_peak_227	16	.	2.73232	3.98218	1.60087
chr1	15575555	15575896	C694PACXX_7_7109.sorted.filtered_peak_228	49	.	3.27800	7.58402	4.91158
chr1	15666983	15667243	C694PACXX_7_7109.sorted.filtered_peak_229	26	.	2.80458	5.10645	2.60345
chr1	15672515	15672786	C694PACXX_7_7109.sorted.filtered_peak_230	68	.	3.67468	9.68184	6.89237
chr1	15678945	15679231	C694PACXX_7_7109.sorted.filtered_peak_231	14	.	2.55483	3.75943	1.42471
chr1	15735867	15736482	C694PACXX_7_7109.sorted.filtered_peak_232	52	.	2.87530	7.99426	5.29735
chr1	15738304	15738680	C694PACXX_7_7109.sorted.filtered_peak_233	23	.	2.32099	4.84700	2.37988
chr1	15744113	15744393	C694PACXX_7_7109.sorted.filtered_peak_234	24	.	2.69186	4.93662	2.47206
chr1	15757675	15757979	C694PACXX_7_7109.sorted.filtered_peak_235	20	.	2.74886	4.51091	2.06851
chr1	15850606	15851900	C694PACXX_7_7109.sorted.filtered_peak_236	236	.	3.81994	27.05007	23.68758
chr1	15852919	15853475	C694PACXX_7_7109.sorted.filtered_peak_237	158	.	3.22803	18.96290	15.84615
chr1	15905581	15906187	C694PACXX_7_7109.sorted.filtered_peak_238	20	.	2.88957	4.44911	2.01348
chr1	15911064	15911571	C694PACXX_7_7109.sorted.filtered_peak_239	18	.	2.81361	4.22431	1.81383
chr1	15929768	15930459	C694PACXX_7_7109.sorted.filtered_peak_240	78	.	4.37415	10.65513	7.86952
chr1	15943540	15944440	C694PACXX_7_7109.sorted.filtered_peak_241	137	.	4.33649	16.73745	13.72538
chr1	16011110	16011704	C694PACXX_7_7109.sorted.filtered_peak_242	20	.	2.77544	4.43609	2.03070
chr1	16023624	16023973	C694PACXX_7_7109.sorted.filtered_peak_243	21	.	2.92549	4.55258	2.10132
chr1	16118543	16118860	C694PACXX_7_7109.sorted.filtered_peak_244	49	.	3.83538	7.63614	4.96225
chr1	16142039	16142351	C694PACXX_7_7109.sorted.filtered_peak_245	14	.	2.66039	3.77358	1.41946
chr1	16160815	16162908	C694PACXX_7_7109.sorted.filtered_peak_246	116	.	3.13754	14.62195	11.68352
chr1	16173831	16175246	C694PACXX_7_7109.sorted.filtered_peak_247	129	.	3.63994	15.89268	12.93283
chr1	16245902	16246196	C694PACXX_7_7109.sorted.filtered_peak_248	23	.	2.87742	4.79932	2.34717
chr1	16276081	16276369	C694PACXX_7_7109.sorted.filtered_peak_249	44	.	3.02100	7.04803	4.43075
chr1	16292609	16293041	C694PACXX_7_7109.sorted.filtered_peak_250	35	.	3.16799	6.10461	3.53879
chr1	16302009	16302825	C694PACXX_7_7109.sorted.filtered_peak_251	135	.	4.72184	16.55947	13.56126
chr1	16405450	16405923	C694PACXX_7_7109.sorted.filtered_peak_252	32	.	3.11201	5.81665	3.25182
chr1	16532712	16533776	C694PACXX_7_7109.sorted.filtered_peak_253	108	.	3.59417	13.77007	10.86596
chr1	16543718	16544200	C694PACXX_7_7109.sorted.filtered_peak_254	75	.	3.77033	10.38390	7.58768
chr1	16563166	16563919	C694PACXX_7_7109.sorted.filtered_peak_255	92	.	4.00352	12.09747	9.28133
chr1	16570975	16571268	C694PACXX_7_7109.sorted.filtered_peak_256	27	.	2.98344	5.30562	2.77828
chr1	16678499	16679552	C694PACXX_7_7109.sorted.filtered_peak_257	103	.	4.02942	13.24725	10.38574
chr1	16693330	16694462	C694PACXX_7_7109.sorted.filtered_peak_258	217	.	4.65007	25.05464	21.73631
chr1	16747171	16747774	C694PACXX_7_7109.sorted.filtered_peak_259	28	.	3.11851	5.30770	2.80856
chr1	16766936	16767985	C694PACXX_7_7109.sorted.filtered_peak_260	77	.	3.77174	10.55204	7.76638
chr1	16825298	16826374	C694PACXX_7_7109.sorted.filtered_peak_261	89	.	4.67436	11.78365	8.99214
chr1	16840211	16841076	C694PACXX_7_7109.sorted.filtered_peak_262	102	.	5.00106	13.09628	10.24491
chr1	16939745	16940413	C694PACXX_7_7109.sorted.filtered_peak_263	87	.	3.32297	11.59319	8.74262
chr1	16970822	16971424	C694PACXX_7_7109.sorted.filtered_peak_264	128	.	5.08925	15.86792	12.88480
chr1	17036336	17036655	C694PACXX_7_7109.sorted.filtered_peak_265	31	.	2.93511	5.70704	3.16328
chr1	17051503	17051994	C694PACXX_7_7109.sorted.filtered_peak_266	13	.	2.42453	3.64646	1.31599
chr1	17053810	17054227	C694PACXX_7_7109.sorted.filtered_peak_267	25	.	2.98032	5.04902	2.55217
chr1	17222599	17223413	C694PACXX_7_7109.sorted.filtered_peak_268	46	.	3.72991	7.27170	4.62365
chr1	17230949	17231875	C694PACXX_7_7109.sorted.filtered_peak_269	163	.	4.41518	19.48801	16.37362
chr1	17240044	17241024	C694PACXX_7_7109.sorted.filtered_peak_270	146	.	4.99507	17.66237	14.61452
chr1	17287029	17287753	C694PACXX_7_7109.sorted.filtered_peak_271	32	.	3.28062	5.76915	3.22615
chr1	17338030	17338751	C694PACXX_7_7109.sorted.filtered_peak_272	72	.	3.87798	10.00653	7.26588
chr1	17380378	17380910	C694PACXX_7_7109.sorted.filtered_peak_273	286	.	6.35964	32.14710	28.61234
chr1	17563692	17564005	C694PACXX_7_7109.sorted.filtered_peak_274	15	.	2.67606	3.89820	1.55816
chr1	17746269	17746697	C694PACXX_7_7109.sorted.filtered_peak_275	16	.	2.67887	4.07009	1.68798
chr1	17764180	17764750	C694PACXX_7_7109.sorted.filtered_peak_276	40	.	2.63332	6.70847	4.08216
chr1	17766032	17766530	C694PACXX_7_7109.sorted.filtered_peak_277	23	.	2.32025	4.86844	2.39271
chr1	18264977	18265322	C694PACXX_7_7109.sorted.filtered_peak_278	15	.	2.68680	3.86050	1.50608
chr1	19228924	19229583	C694PACXX_7_7109.sorted.filtered_peak_279	183	.	4.91680	21.59604	18.38907
chr1	19253137	19253612	C694PACXX_7_7109.sorted.filtered_peak_280	84	.	3.62935	11.24729	8.41857
chr1	19278527	19278851	C694PACXX_7_7109.sorted.filtered_peak_281	33	.	2.37103	5.93250	3.37727
chr1	19282678	19283714	C694PACXX_7_7109.sorted.filtered_peak_282	79	.	2.97419	10.66514	7.92950
chr1	19337563	19337910	C694PACXX_7_7109.sorted.filtered_peak_283	54	.	3.60771	8.13972	5.43671
chr1	19401031	19401554	C694PACXX_7_7109.sorted.filtered_peak_284	24	.	2.71231	4.89511	2.42242
chr1	19536154	19537259	C694PACXX_7_7109.sorted.filtered_peak_285	120	.	3.88318	14.93178	12.02744
chr1	19577729	19578621	C694PACXX_7_7109.sorted.filtered_peak_286	116	.	4.51265	14.57545	11.63805
chr1	19638023	19639150	C694PACXX_7_7109.sorted.filtered_peak_287	87	.	3.63359	11.56079	8.78372
chr1	19717372	19718087	C694PACXX_7_7109.sorted.filtered_peak_288	99	.	4.11754	12.86262	9.97645
chr1	19789631	19790125	C694PACXX_7_7109.sorted.filtered_peak_289	49	.	3.29734	7.59516	4.91886
chr1	19803393	19804119	C694PACXX_7_7109.sorted.filtered_peak_290	36	.	2.87784	6.19566	3.62961
chr1	19811699	19812760	C694PACXX_7_7109.sorted.filtered_peak_291	131	.	3.81554	16.15521	13.16804
chr1	19908815	19909079	C694PACXX_7_7109.sorted.filtered_peak_292	28	.	3.17561	5.34432	2.82327
chr1	19923085	19924252	C694PACXX_7_7109.sorted.filtered_peak_293	149	.	4.25336	18.00368	14.95682
chr1	19933279	19933810	C694PACXX_7_7109.sorted.filtered_peak_294	22	.	2.76815	4.65330	2.20118
chr1	19980068	19980542	C694PACXX_7_7109.sorted.filtered_peak_295	20	.	2.76962	4.49713	2.05174
chr1	20042121	20042384	C694PACXX_7_7109.sorted.filtered_peak_296	15	.	2.69120	3.93033	1.57453
chr1	20126172	20126806	C694PACXX_7_7109.sorted.filtered_peak_297	25	.	2.95038	5.07750	2.58197
chr1	20208601	20209294	C694PACXX_7_7109.sorted.filtered_peak_298	171	.	5.04199	20.30654	17.14437
chr1	20478837	20479362	C694PACXX_7_7109.sorted.filtered_peak_299	32	.	3.08795	5.81690	3.28025
chr1	20820317	20820614	C694PACXX_7_7109.sorted.filtered_peak_300	19	.	2.68136	4.38478	1.97218
chr1	20834132	20835167	C694PACXX_7_7109.sorted.filtered_peak_301	56	.	3.55396	8.34587	5.66060
chr1	20959744	20960641	C694PACXX_7_7109.sorted.filtered_peak_302	68	.	3.84841	9.62747	6.85035
chr1	20987666	20988460	C694PACXX_7_7109.sorted.filtered_peak_303	141	.	4.52755	17.12573	14.10955
chr1	21022932	21023604	C694PACXX_7_7109.sorted.filtered_peak_304	46	.	3.43712	7.29726	4.65424
chr1	21044314	21044564	C694PACXX_7_7109.sorted.filtered_peak_305	21	.	2.78761	4.60804	2.15185
chr1	21112691	21114066	C694PACXX_7_7109.sorted.filtered_peak_306	185	.	4.14359	21.71869	18.52453
chr1	21348761	21349428	C694PACXX_7_7109.sorted.filtered_peak_307	51	.	3.65783	7.87396	5.17787
chr1	21502428	21502678	C694PACXX_7_7109.sorted.filtered_peak_308	16	.	2.21146	4.02334	1.65694
chr1	21503026	21503844	C694PACXX_7_7109.sorted.filtered_peak_309	202	.	4.87668	23.48159	20.26637
chr1	21521643	21521967	C694PACXX_7_7109.sorted.filtered_peak_310	19	.	2.86969	4.39295	1.96300
chr1	21620033	21620446	C694PACXX_7_7109.sorted.filtered_peak_311	14	.	2.14680	3.74135	1.40660
chr1	21620925	21621399	C694PACXX_7_7109.sorted.filtered_peak_312	31	.	2.57157	5.71607	3.16829
chr1	21660438	21661158	C694PACXX_7_7109.sorted.filtered_peak_313	54	.	3.36549	8.16456	5.48313
chr1	21671386	21672232	C694PACXX_7_7109.sorted.filtered_peak_314	49	.	3.15461	7.63523	4.98284
chr1	21766185	21766940	C694PACXX_7_7109.sorted.filtered_peak_315	94	.	4.91309	12.30360	9.42563
chr1	21835364	21835673	C694PACXX_7_7109.sorted.filtered_peak_316	28	.	3.05005	5.37475	2.87064
chr1	21985736	21986012	C694PACXX_7_7109.sorted.filtered_peak_317	30	.	2.97914	5.54023	3.00460
chr1	22102469	22102736	C694PACXX_7_7109.sorted.filtered_peak_318	22	.	2.84709	4.70983	2.26887
chr1	22108867	22110339	C694PACXX_7_7109.sorted.filtered_peak_319	143	.	3.89796	17.39204	14.35458
chr1	22140987	22141248	C694PACXX_7_7109.sorted.filtered_peak_320	19	.	2.75678	4.40222	1.97389
chr1	22263840	22264380	C694PACXX_7_7109.sorted.filtered_peak_321	32	.	3.06692	5.79411	3.23525
chr1	22283581	22284175	C694PACXX_7_7109.sorted.filtered_peak_322	22	.	2.83826	4.70965	2.26474
chr1	22345601	22345942	C694PACXX_7_7109.sorted.filtered_peak_323	22	.	2.96133	4.67215	2.21366
chr1	22351503	22352623	C694PACXX_7_7109.sorted.filtered_peak_324	142	.	4.39419	17.37327	14.29339
chr1	22366203	22366710	C694PACXX_7_7109.sorted.filtered_peak_325	230	.	6.16880	26.40609	23.05758
chr1	22378950	22380051	C694PACXX_7_7109.sorted.filtered_peak_326	93	.	3.69198	12.14141	9.30005
chr1	22431484	22432023	C694PACXX_7_7109.sorted.filtered_peak_327	18	.	2.59878	4.22176	1.81365
chr1	22778138	22779132	C694PACXX_7_7109.sorted.filtered_peak_328	80	.	3.59208	10.86009	8.05812
chr1	23302918	23303253	C694PACXX_7_7109.sorted.filtered_peak_329	26	.	3.10748	5.11583	2.61113
chr1	23345526	23346663	C694PACXX_7_7109.sorted.filtered_peak_330	77	.	3.95863	10.58720	7.78774
chr1	23445341	23445985	C694PACXX_7_7109.sorted.filtered_peak_331	38	.	3.20258	6.44605	3.86426
chr1	23494978	23495545	C694PACXX_7_7109.sorted.filtered_peak_332	53	.	3.40467	7.99493	5.32275
chr1	23670454	23671351	C694PACXX_7_7109.sorted.filtered_peak_333	159	.	4.47097	19.08900	15.97776
chr1	23694439	23695762	C694PACXX_7_7109.sorted.filtered_peak_334	208	.	4.48886	24.11438	20.85652
chr1	23748908	23749207	C694PACXX_7_7109.sorted.filtered_peak_335	17	.	2.68390	4.13698	1.75384
chr1	23810433	23811413	C694PACXX_7_7109.sorted.filtered_peak_336	119	.	4.36571	14.92567	11.97596
chr1	23854644	23855166	C694PACXX_7_7109.sorted.filtered_peak_337	28	.	2.57713	5.40451	2.89951
chr1	23857603	23858099	C694PACXX_7_7109.sorted.filtered_peak_338	51	.	3.09810	7.86868	5.19354
chr1	23866235	23866740	C694PACXX_7_7109.sorted.filtered_peak_339	128	.	5.26442	15.84493	12.83611
chr1	23871274	23871524	C694PACXX_7_7109.sorted.filtered_peak_340	16	.	2.59152	3.99084	1.62335
chr1	23881139	23881658	C694PACXX_7_7109.sorted.filtered_peak_341	61	.	3.00705	8.81466	6.11546
chr1	23885747	23886292	C694PACXX_7_7109.sorted.filtered_peak_342	58	.	2.95650	8.51912	5.81151
chr1	23945834	23946443	C694PACXX_7_7109.sorted.filtered_peak_343	35	.	3.05621	6.15141	3.57369
chr1	23964023	23964273	C694PACXX_7_7109.sorted.filtered_peak_344	26	.	2.93537	5.16992	2.66488
chr1	24018004	24018855	C694PACXX_7_7109.sorted.filtered_peak_345	84	.	3.95307	11.22912	8.44016
chr1	24069383	24070584	C694PACXX_7_7109.sorted.filtered_peak_346	38	.	2.88234	6.45692	3.88867
chr1	24098670	24098958	C694PACXX_7_7109.sorted.filtered_peak_347	27	.	3.14117	5.25159	2.74472
chr1	24104564	24105306	C694PACXX_7_7109.sorted.filtered_peak_348	82	.	3.96274	11.05642	8.23109
chr1	24117305	24117781	C694PACXX_7_7109.sorted.filtered_peak_349	52	.	3.54577	7.89268	5.20624
chr1	24126684	24127750	C694PACXX_7_7109.sorted.filtered_peak_350	95	.	3.60607	12.36903	9.54313
chr1	24137350	24137804	C694PACXX_7_7109.sorted.filtered_peak_351	17	.	2.78347	4.18824	1.79003
chr1	24151573	24152116	C694PACXX_7_7109.sorted.filtered_peak_352	53	.	3.78469	7.98215	5.31305
chr1	24165098	24165350	C694PACXX_7_7109.sorted.filtered_peak_353	27	.	3.16947	5.29578	2.76681
chr1	24194362	24195299	C694PACXX_7_7109.sorted.filtered_peak_354	70	.	3.55495	9.71041	7.00131
chr1	24285371	24286687	C694PACXX_7_7109.sorted.filtered_peak_355	124	.	3.98072	15.41798	12.42393
chr1	24306470	24307296	C694PACXX_7_7109.sorted.filtered_peak_356	183	.	4.80889	21.51291	18.33559
chr1	24439067	24439337	C694PACXX_7_7109.sorted.filtered_peak_357	11	.	2.51258	3.44287	1.16917
chr1	24528504	24528804	C694PACXX_7_7109.sorted.filtered_peak_358	24	.	2.87918	4.88289	2.40389
chr1	24563456	24563706	C694PACXX_7_7109.sorted.filtered_peak_359	16	.	2.74917	4.02536	1.63410
chr1	24717908	24718159	C694PACXX_7_7109.sorted.filtered_peak_360	34	.	2.92097	5.98298	3.40846
chr1	24718435	24718981	C694PACXX_7_7109.sorted.filtered_peak_361	20	.	2.55086	4.43151	2.01246
chr1	24739940	24740421	C694PACXX_7_7109.sorted.filtered_peak_362	51	.	2.86816	7.83344	5.15673
chr1	24741987	24742606	C694PACXX_7_7109.sorted.filtered_peak_363	90	.	3.39217	11.87501	9.04270
chr1	24828756	24829901	C694PACXX_7_7109.sorted.filtered_peak_364	67	.	3.07390	9.44732	6.70313
chr1	24861633	24861970	C694PACXX_7_7109.sorted.filtered_peak_365	32	.	2.76935	5.79352	3.24296
chr1	24862951	24863404	C694PACXX_7_7109.sorted.filtered_peak_366	39	.	2.84003	6.53108	3.93820
chr1	24913711	24913993	C694PACXX_7_7109.sorted.filtered_peak_367	34	.	3.24848	6.01671	3.45041
chr1	24969026	24969969	C694PACXX_7_7109.sorted.filtered_peak_368	340	.	5.38638	37.76821	34.06058
chr1	25021855	25022213	C694PACXX_7_7109.sorted.filtered_peak_369	21	.	2.91875	4.54161	2.10003
chr1	25071356	25072386	C694PACXX_7_7109.sorted.filtered_peak_370	231	.	4.86472	26.43055	23.12290
chr1	25174393	25175305	C694PACXX_7_7109.sorted.filtered_peak_371	72	.	3.59319	10.05985	7.27018
chr1	25237450	25238367	C694PACXX_7_7109.sorted.filtered_peak_372	31	.	2.71494	5.65920	3.13727
chr1	25251638	25251980	C694PACXX_7_7109.sorted.filtered_peak_373	20	.	2.14127	4.49021	2.05471
chr1	25256604	25257155	C694PACXX_7_7109.sorted.filtered_peak_374	63	.	2.85789	9.11699	6.37378
chr1	25281598	25282127	C694PACXX_7_7109.sorted.filtered_peak_375	22	.	2.59835	4.65052	2.20654
chr1	25291380	25292049	C694PACXX_7_7109.sorted.filtered_peak_376	121	.	3.59071	15.04910	12.10546
chr1	25311628	25311899	C694PACXX_7_7109.sorted.filtered_peak_377	27	.	2.81394	5.28235	2.76853
chr1	25348696	25349692	C694PACXX_7_7109.sorted.filtered_peak_378	136	.	3.93960	16.64415	13.61265
chr1	25358710	25359025	C694PACXX_7_7109.sorted.filtered_peak_379	31	.	2.52195	5.66630	3.11614
chr1	25426132	25426462	C694PACXX_7_7109.sorted.filtered_peak_380	23	.	2.56432	4.86733	2.39444
chr1	25558715	25559653	C694PACXX_7_7109.sorted.filtered_peak_381	57	.	3.41481	8.47515	5.78916
chr1	25566031	25566949	C694PACXX_7_7109.sorted.filtered_peak_382	129	.	4.26543	15.91286	12.92449
chr1	25573251	25574470	C694PACXX_7_7109.sorted.filtered_peak_383	159	.	4.15237	19.02417	15.93819
chr1	25664716	25665396	C694PACXX_7_7109.sorted.filtered_peak_384	96	.	4.93398	12.60924	9.69924
chr1	25756610	25757681	C694PACXX_7_7109.sorted.filtered_peak_385	145	.	4.05667	17.64767	14.56786
chr1	25869777	25870469	C694PACXX_7_7109.sorted.filtered_peak_386	64	.	3.73845	9.19751	6.45198
chr1	25888945	25889390	C694PACXX_7_7109.sorted.filtered_peak_387	27	.	2.72028	5.26061	2.75540
chr1	25935128	25935584	C694PACXX_7_7109.sorted.filtered_peak_388	15	.	2.64603	3.90224	1.53478
chr1	25942685	25943383	C694PACXX_7_7109.sorted.filtered_peak_389	30	.	2.54300	5.61681	3.09935
chr1	25968937	25969613	C694PACXX_7_7109.sorted.filtered_peak_390	58	.	3.63915	8.55883	5.84920
chr1	26002359	26002612	C694PACXX_7_7109.sorted.filtered_peak_391	32	.	3.09975	5.79609	3.23566
chr1	26030690	26031208	C694PACXX_7_7109.sorted.filtered_peak_392	19	.	2.82959	4.39282	1.98656
chr1	26101305	26101639	C694PACXX_7_7109.sorted.filtered_peak_393	29	.	3.10753	5.49957	2.96902
chr1	26137364	26137647	C694PACXX_7_7109.sorted.filtered_peak_394	20	.	2.69028	4.53188	2.08431
chr1	26146059	26146840	C694PACXX_7_7109.sorted.filtered_peak_395	116	.	3.88390	14.58612	11.64932
chr1	26147284	26147630	C694PACXX_7_7109.sorted.filtered_peak_396	18	.	2.27064	4.23454	1.82570
chr1	26185606	26186387	C694PACXX_7_7109.sorted.filtered_peak_397	74	.	3.86249	10.19459	7.41491
chr1	26201889	26202534	C694PACXX_7_7109.sorted.filtered_peak_398	30	.	3.02103	5.64495	3.09750
chr1	26221859	26222271	C694PACXX_7_7109.sorted.filtered_peak_399	44	.	3.32542	7.08733	4.45648
chr1	26231562	26233158	C694PACXX_7_7109.sorted.filtered_peak_400	50	.	2.97642	7.70527	5.06679
chr1	26297706	26298122	C694PACXX_7_7109.sorted.filtered_peak_401	20	.	2.76911	4.52102	2.07897
chr1	26317280	26317655	C694PACXX_7_7109.sorted.filtered_peak_402	51	.	3.55050	7.81053	5.13525
chr1	26324012	26325140	C694PACXX_7_7109.sorted.filtered_peak_403	126	.	3.97041	15.58425	12.63186
chr1	26361798	26362698	C694PACXX_7_7109.sorted.filtered_peak_404	65	.	3.39866	9.27350	6.51642
chr1	26431231	26431502	C694PACXX_7_7109.sorted.filtered_peak_405	18	.	2.80695	4.30327	1.88995
chr1	26437400	26438759	C694PACXX_7_7109.sorted.filtered_peak_406	122	.	3.96216	15.24174	12.26983
chr1	26452753	26453363	C694PACXX_7_7109.sorted.filtered_peak_407	73	.	3.56421	10.12634	7.36328
chr1	26471458	26471867	C694PACXX_7_7109.sorted.filtered_peak_408	12	.	2.54310	3.50736	1.22500
chr1	26496158	26496856	C694PACXX_7_7109.sorted.filtered_peak_409	47	.	3.34356	7.41036	4.79078
chr1	26560284	26561297	C694PACXX_7_7109.sorted.filtered_peak_410	274	.	5.19589	30.88946	27.42421
chr1	26602645	26602999	C694PACXX_7_7109.sorted.filtered_peak_411	16	.	2.27048	4.00937	1.63091
chr1	26606056	26606790	C694PACXX_7_7109.sorted.filtered_peak_412	23	.	2.28085	4.76861	2.30517
chr1	26611268	26611878	C694PACXX_7_7109.sorted.filtered_peak_413	55	.	2.75234	8.23179	5.54805
chr1	26613855	26614219	C694PACXX_7_7109.sorted.filtered_peak_414	38	.	2.60573	6.46169	3.86957
chr1	26632761	26634040	C694PACXX_7_7109.sorted.filtered_peak_415	74	.	3.43436	10.15667	7.46293
chr1	26648046	26648391	C694PACXX_7_7109.sorted.filtered_peak_416	22	.	2.56552	4.66989	2.21882
chr1	26662907	26663317	C694PACXX_7_7109.sorted.filtered_peak_417	38	.	3.39720	6.44476	3.84105
chr1	26704563	26705265	C694PACXX_7_7109.sorted.filtered_peak_418	122	.	4.59214	15.19593	12.20082
chr1	26710620	26710911	C694PACXX_7_7109.sorted.filtered_peak_419	35	.	3.40383	6.09552	3.51445
chr1	26717939	26718312	C694PACXX_7_7109.sorted.filtered_peak_420	41	.	3.58428	6.75729	4.13746
chr1	26758349	26759150	C694PACXX_7_7109.sorted.filtered_peak_421	200	.	5.69695	23.31121	20.09812
chr1	26798411	26799975	C694PACXX_7_7109.sorted.filtered_peak_422	85	.	3.13812	11.34027	8.54335
chr1	26826676	26827910	C694PACXX_7_7109.sorted.filtered_peak_423	128	.	4.37109	15.86910	12.84374
chr1	26856010	26856598	C694PACXX_7_7109.sorted.filtered_peak_424	56	.	3.61600	8.36779	5.66895
chr1	26868301	26869087	C694PACXX_7_7109.sorted.filtered_peak_425	39	.	2.71161	6.58616	3.96912
chr1	26872178	26872624	C694PACXX_7_7109.sorted.filtered_peak_426	22	.	2.46347	4.70855	2.25183
chr1	26928931	26929209	C694PACXX_7_7109.sorted.filtered_peak_427	18	.	2.76873	4.31997	1.89559
chr1	26946521	26948054	C694PACXX_7_7109.sorted.filtered_peak_428	142	.	3.92082	17.28639	14.26103
chr1	27003976	27004451	C694PACXX_7_7109.sorted.filtered_peak_429	14	.	2.68630	3.84899	1.48516
chr1	27018886	27019762	C694PACXX_7_7109.sorted.filtered_peak_430	39	.	2.33293	6.55191	3.95494
chr1	27021974	27022639	C694PACXX_7_7109.sorted.filtered_peak_431	62	.	2.55390	9.00507	6.27034
chr1	27060443	27060784	C694PACXX_7_7109.sorted.filtered_peak_432	16	.	2.62188	4.03529	1.65066
chr1	27070402	27071201	C694PACXX_7_7109.sorted.filtered_peak_433	54	.	3.25049	8.06736	5.42281
chr1	27113765	27115003	C694PACXX_7_7109.sorted.filtered_peak_434	114	.	3.31282	14.34776	11.40184
chr1	27125296	27125546	C694PACXX_7_7109.sorted.filtered_peak_435	18	.	2.64396	4.20135	1.80534
chr1	27126397	27127203	C694PACXX_7_7109.sorted.filtered_peak_436	17	.	2.72358	4.19031	1.79238
chr1	27147362	27147791	C694PACXX_7_7109.sorted.filtered_peak_437	13	.	2.62359	3.66969	1.33132
chr1	27152777	27153740	C694PACXX_7_7109.sorted.filtered_peak_438	52	.	3.10779	7.90400	5.23859
chr1	27159827	27160543	C694PACXX_7_7109.sorted.filtered_peak_439	90	.	3.82142	11.87907	9.06135
chr1	27165326	27165747	C694PACXX_7_7109.sorted.filtered_peak_440	20	.	2.87210	4.52269	2.07978
chr1	27191118	27192149	C694PACXX_7_7109.sorted.filtered_peak_441	105	.	4.10665	13.47015	10.56491
chr1	27216446	27217135	C694PACXX_7_7109.sorted.filtered_peak_442	64	.	3.69342	9.15409	6.44824
chr1	27226805	27227334	C694PACXX_7_7109.sorted.filtered_peak_443	80	.	4.35570	10.87912	8.06205
chr1	27247715	27248573	C694PACXX_7_7109.sorted.filtered_peak_444	171	.	5.01896	20.30336	17.19768
chr1	27320022	27320633	C694PACXX_7_7109.sorted.filtered_peak_445	25	.	2.68826	4.99558	2.50268
chr1	27371034	27371655	C694PACXX_7_7109.sorted.filtered_peak_446	51	.	3.75045	7.83274	5.17140
chr1	27429185	27429468	C694PACXX_7_7109.sorted.filtered_peak_447	39	.	3.19210	6.61114	3.99589
chr1	27463513	27464007	C694PACXX_7_7109.sorted.filtered_peak_448	56	.	3.59267	8.33486	5.65448
chr1	27481427	27482162	C694PACXX_7_7109.sorted.filtered_peak_449	101	.	3.97784	13.11169	10.19887
chr1	27560333	27561467	C694PACXX_7_7109.sorted.filtered_peak_450	193	.	4.46389	22.50196	19.33339
chr1	27648410	27649274	C694PACXX_7_7109.sorted.filtered_peak_451	129	.	4.32683	15.98426	12.98640
chr1	27668369	27668839	C694PACXX_7_7109.sorted.filtered_peak_452	24	.	2.62066	4.94500	2.46978
chr1	27669473	27670352	C694PACXX_7_7109.sorted.filtered_peak_453	30	.	2.75469	5.58245	3.04863
chr1	27683758	27684333	C694PACXX_7_7109.sorted.filtered_peak_454	45	.	3.16736	7.21688	4.58313
chr1	27691948	27693151	C694PACXX_7_7109.sorted.filtered_peak_455	48	.	2.87961	7.50006	4.82989
chr1	27718767	27719229	C694PACXX_7_7109.sorted.filtered_peak_456	100	.	3.94156	12.95942	10.05927
chr1	27771608	27772172	C694PACXX_7_7109.sorted.filtered_peak_457	29	.	3.04949	5.46045	2.93847
chr1	27816209	27817211	C694PACXX_7_7109.sorted.filtered_peak_458	179	.	4.77629	21.13616	17.97020
chr1	27894931	27895464	C694PACXX_7_7109.sorted.filtered_peak_459	71	.	3.46521	9.95920	7.18799
chr1	27930142	27930883	C694PACXX_7_7109.sorted.filtered_peak_460	60	.	3.00157	8.71290	6.00981
chr1	27944833	27945495	C694PACXX_7_7109.sorted.filtered_peak_461	38	.	3.20528	6.39169	3.82032
chr1	27986020	27986966	C694PACXX_7_7109.sorted.filtered_peak_462	50	.	2.86115	7.70266	5.03907
chr1	27989296	27989987	C694PACXX_7_7109.sorted.filtered_peak_463	37	.	2.63022	6.32827	3.73336
chr1	27998367	27999106	C694PACXX_7_7109.sorted.filtered_peak_464	78	.	3.85533	10.69197	7.86320
chr1	28051733	28052936	C694PACXX_7_7109.sorted.filtered_peak_465	262	.	5.16539	29.65497	26.26327
chr1	28099215	28100356	C694PACXX_7_7109.sorted.filtered_peak_466	140	.	4.06787	17.05111	14.06726
chr1	28157085	28157804	C694PACXX_7_7109.sorted.filtered_peak_467	60	.	3.58750	8.75422	6.01590
chr1	28184452	28184907	C694PACXX_7_7109.sorted.filtered_peak_468	14	.	2.60349	3.83480	1.48208
chr1	28195313	28195895	C694PACXX_7_7109.sorted.filtered_peak_469	24	.	2.68748	4.91923	2.45263
chr1	28198828	28199348	C694PACXX_7_7109.sorted.filtered_peak_470	27	.	2.74795	5.29881	2.79415
chr1	28217934	28218279	C694PACXX_7_7109.sorted.filtered_peak_471	30	.	2.85098	5.59081	3.05305
chr1	28240925	28241656	C694PACXX_7_7109.sorted.filtered_peak_472	239	.	5.76923	27.26182	23.91193
chr1	28286067	28287001	C694PACXX_7_7109.sorted.filtered_peak_473	85	.	3.93257	11.40033	8.57264
chr1	28306172	28306695	C694PACXX_7_7109.sorted.filtered_peak_474	27	.	3.14616	5.26357	2.75291
chr1	28382452	28383022	C694PACXX_7_7109.sorted.filtered_peak_475	28	.	3.09416	5.34090	2.81293
chr1	28414610	28415453	C694PACXX_7_7109.sorted.filtered_peak_476	180	.	5.09067	21.23533	18.06301
chr1	28495820	28496242	C694PACXX_7_7109.sorted.filtered_peak_477	67	.	4.12911	9.54505	6.78326
chr1	28525883	28526907	C694PACXX_7_7109.sorted.filtered_peak_478	44	.	3.25677	7.05720	4.45010
chr1	28559107	28559695	C694PACXX_7_7109.sorted.filtered_peak_479	67	.	3.32164	9.48701	6.72814
chr1	28562329	28562890	C694PACXX_7_7109.sorted.filtered_peak_480	86	.	3.70736	11.53081	8.69176
chr1	28573591	28574147	C694PACXX_7_7109.sorted.filtered_peak_481	188	.	4.65839	22.08822	18.86956
chr1	28574820	28575238	C694PACXX_7_7109.sorted.filtered_peak_482	30	.	2.46057	5.58860	3.05738
chr1	28582716	28583120	C694PACXX_7_7109.sorted.filtered_peak_483	18	.	2.35271	4.23117	1.83193
chr1	28585684	28586473	C694PACXX_7_7109.sorted.filtered_peak_484	109	.	3.95522	13.83874	10.91088
chr1	28655213	28655809	C694PACXX_7_7109.sorted.filtered_peak_485	232	.	6.14358	26.54414	23.21141
chr1	28695928	28696786	C694PACXX_7_7109.sorted.filtered_peak_486	82	.	4.08072	11.11869	8.28308
chr1	28832157	28832854	C694PACXX_7_7109.sorted.filtered_peak_487	180	.	4.56672	21.24610	18.07760
chr1	28844540	28845275	C694PACXX_7_7109.sorted.filtered_peak_488	99	.	4.25382	12.89524	9.98784
chr1	28879146	28879862	C694PACXX_7_7109.sorted.filtered_peak_489	225	.	5.60734	25.79722	22.50511
chr1	28880071	28880321	C694PACXX_7_7109.sorted.filtered_peak_490	18	.	2.38231	4.21483	1.81101
chr1	28907822	28908794	C694PACXX_7_7109.sorted.filtered_peak_491	126	.	4.02969	15.62455	12.62434
chr1	28969235	28970206	C694PACXX_7_7109.sorted.filtered_peak_492	129	.	3.94949	15.92841	12.94801
chr1	28974523	28975689	C694PACXX_7_7109.sorted.filtered_peak_493	185	.	4.42032	21.71408	18.52950
chr1	28994882	28996031	C694PACXX_7_7109.sorted.filtered_peak_494	64	.	3.28575	9.19656	6.44947
chr1	28996308	28996612	C694PACXX_7_7109.sorted.filtered_peak_495	42	.	2.90532	6.89042	4.27154
chr1	29062927	29064092	C694PACXX_7_7109.sorted.filtered_peak_496	131	.	4.11892	16.14995	13.17640
chr1	29101660	29102044	C694PACXX_7_7109.sorted.filtered_peak_497	32	.	3.28139	5.83692	3.27954
chr1	29203676	29204019	C694PACXX_7_7109.sorted.filtered_peak_498	12	.	2.57800	3.54900	1.23809
chr1	29208508	29208843	C694PACXX_7_7109.sorted.filtered_peak_499	15	.	2.30892	3.89388	1.53618
chr1	29211511	29212020	C694PACXX_7_7109.sorted.filtered_peak_500	31	.	2.61635	5.72592	3.18858
chr1	29213398	29213968	C694PACXX_7_7109.sorted.filtered_peak_501	42	.	2.86035	6.89317	4.26794
chr1	29240659	29241627	C694PACXX_7_7109.sorted.filtered_peak_502	87	.	3.75935	11.62814	8.78214
chr1	29253377	29253975	C694PACXX_7_7109.sorted.filtered_peak_503	27	.	2.84156	5.24632	2.76107
chr1	29254564	29255079	C694PACXX_7_7109.sorted.filtered_peak_504	22	.	2.68036	4.66387	2.20477
chr1	29507637	29508932	C694PACXX_7_7109.sorted.filtered_peak_505	186	.	4.41009	21.80680	18.62781
chr1	29523949	29524278	C694PACXX_7_7109.sorted.filtered_peak_506	22	.	2.84761	4.77451	2.29885
chr1	29529407	29529717	C694PACXX_7_7109.sorted.filtered_peak_507	46	.	3.59190	7.33632	4.68659
chr1	29557290	29557695	C694PACXX_7_7109.sorted.filtered_peak_508	144	.	5.19022	17.49563	14.42793
chr1	29562673	29563322	C694PACXX_7_7109.sorted.filtered_peak_509	30	.	2.81761	5.51656	3.00525
chr1	30184875	30185125	C694PACXX_7_7109.sorted.filtered_peak_510	18	.	2.67866	4.30117	1.88244
chr1	30663986	30664343	C694PACXX_7_7109.sorted.filtered_peak_511	85	.	3.98494	11.43324	8.59448
chr1	30756066	30756349	C694PACXX_7_7109.sorted.filtered_peak_512	28	.	3.01911	5.35610	2.83777
chr1	30853130	30853431	C694PACXX_7_7109.sorted.filtered_peak_513	17	.	2.67457	4.16092	1.77187
chr1	31190837	31192286	C694PACXX_7_7109.sorted.filtered_peak_514	287	.	4.33451	32.20918	28.70014
chr1	31216568	31217106	C694PACXX_7_7109.sorted.filtered_peak_515	72	.	3.23249	9.96692	7.20341
chr1	31222580	31222998	C694PACXX_7_7109.sorted.filtered_peak_516	14	.	2.19736	3.74314	1.41595
chr1	31229167	31229973	C694PACXX_7_7109.sorted.filtered_peak_517	36	.	2.55861	6.18465	3.63645
chr1	31252475	31252794	C694PACXX_7_7109.sorted.filtered_peak_518	37	.	3.00265	6.34973	3.76341
chr1	31482831	31483671	C694PACXX_7_7109.sorted.filtered_peak_519	23	.	2.65535	4.78875	2.33542
chr1	31537687	31538880	C694PACXX_7_7109.sorted.filtered_peak_520	93	.	3.63006	12.13386	9.30514
chr1	31627409	31628610	C694PACXX_7_7109.sorted.filtered_peak_521	20	.	2.67789	4.43268	2.00881
chr1	31654625	31655006	C694PACXX_7_7109.sorted.filtered_peak_522	12	.	2.57624	3.58289	1.28578
chr1	31769116	31770234	C694PACXX_7_7109.sorted.filtered_peak_523	138	.	4.25347	16.89589	13.87428
chr1	31867520	31868012	C694PACXX_7_7109.sorted.filtered_peak_524	27	.	3.10562	5.21860	2.71380
chr1	32014320	32015099	C694PACXX_7_7109.sorted.filtered_peak_525	39	.	3.21447	6.48918	3.93477
chr1	32109922	32111014	C694PACXX_7_7109.sorted.filtered_peak_526	182	.	4.50083	21.46178	18.28253
chr1	32216672	32217112	C694PACXX_7_7109.sorted.filtered_peak_527	11	.	2.25209	3.35619	1.10119
chr1	32226458	32226828	C694PACXX_7_7109.sorted.filtered_peak_528	17	.	2.44862	4.13114	1.73572
chr1	32253976	32255181	C694PACXX_7_7109.sorted.filtered_peak_529	57	.	3.07216	8.46231	5.79818
chr1	32281561	32281822	C694PACXX_7_7109.sorted.filtered_peak_530	26	.	3.03864	5.13169	2.62044
chr1	32292619	32292869	C694PACXX_7_7109.sorted.filtered_peak_531	17	.	2.74114	4.15831	1.75855
chr1	32314084	32314743	C694PACXX_7_7109.sorted.filtered_peak_532	21	.	2.95075	4.64618	2.19216
chr1	32354806	32355362	C694PACXX_7_7109.sorted.filtered_peak_533	37	.	3.40546	6.31388	3.73586
chr1	32403331	32404361	C694PACXX_7_7109.sorted.filtered_peak_534	106	.	3.30446	13.56013	10.61398
chr1	32409310	32410320	C694PACXX_7_7109.sorted.filtered_peak_535	60	.	3.01782	8.71365	6.01607
chr1	32421608	32422039	C694PACXX_7_7109.sorted.filtered_peak_536	61	.	3.51516	8.88147	6.15781
chr1	32429730	32430248	C694PACXX_7_7109.sorted.filtered_peak_537	25	.	3.05039	5.09257	2.59137
chr1	32478964	32479988	C694PACXX_7_7109.sorted.filtered_peak_538	278	.	4.92203	31.29789	27.83830
chr1	32538038	32539204	C694PACXX_7_7109.sorted.filtered_peak_539	176	.	4.58176	20.75908	17.62967
chr1	32573430	32574146	C694PACXX_7_7109.sorted.filtered_peak_540	109	.	4.12064	13.80167	10.92036
chr1	32645055	32645952	C694PACXX_7_7109.sorted.filtered_peak_541	184	.	4.79378	21.63707	18.46950
chr1	32666867	32667348	C694PACXX_7_7109.sorted.filtered_peak_542	31	.	2.49341	5.72328	3.18848
chr1	32671077	32671498	C694PACXX_7_7109.sorted.filtered_peak_543	41	.	2.81622	6.70771	4.10446
chr1	32687716	32688352	C694PACXX_7_7109.sorted.filtered_peak_544	88	.	4.33282	11.74433	8.88534
chr1	32706286	32707021	C694PACXX_7_7109.sorted.filtered_peak_545	18	.	2.81752	4.24257	1.83426
chr1	32713863	32714473	C694PACXX_7_7109.sorted.filtered_peak_546	30	.	2.54833	5.57958	3.05173
chr1	32715449	32716118	C694PACXX_7_7109.sorted.filtered_peak_547	46	.	2.80185	7.32815	4.66208
chr1	32739291	32739788	C694PACXX_7_7109.sorted.filtered_peak_548	16	.	2.77033	4.09205	1.69576
chr1	32757216	32758343	C694PACXX_7_7109.sorted.filtered_peak_549	140	.	4.44479	16.98157	14.00667
chr1	32787442	32787758	C694PACXX_7_7109.sorted.filtered_peak_550	14	.	2.54534	3.73757	1.40828
chr1	32800545	32801900	C694PACXX_7_7109.sorted.filtered_peak_551	22	.	2.43795	4.65263	2.20562
chr1	32816609	32817373	C694PACXX_7_7109.sorted.filtered_peak_552	158	.	4.63800	18.96841	15.85402
chr1	32859686	32860563	C694PACXX_7_7109.sorted.filtered_peak_553	176	.	5.01477	20.81529	17.66018
chr1	32866325	32866666	C694PACXX_7_7109.sorted.filtered_peak_554	15	.	2.69066	3.87084	1.51042
chr1	32879436	32880067	C694PACXX_7_7109.sorted.filtered_peak_555	28	.	3.09596	5.35304	2.86012
chr1	33093201	33093510	C694PACXX_7_7109.sorted.filtered_peak_556	32	.	3.33721	5.86382	3.29794
chr1	33115792	33117218	C694PACXX_7_7109.sorted.filtered_peak_557	189	.	4.21737	22.12494	18.92226
chr1	33168640	33169042	C694PACXX_7_7109.sorted.filtered_peak_558	14	.	2.60338	3.81447	1.45755
chr1	33177780	33178224	C694PACXX_7_7109.sorted.filtered_peak_559	44	.	3.65366	7.13761	4.49873
chr1	33219347	33219774	C694PACXX_7_7109.sorted.filtered_peak_560	21	.	2.60825	4.55491	2.11434
chr1	33264489	33265397	C694PACXX_7_7109.sorted.filtered_peak_561	39	.	3.19561	6.55459	3.98502
chr1	33266674	33267103	C694PACXX_7_7109.sorted.filtered_peak_562	33	.	3.09260	5.93416	3.37365
chr1	33282633	33284102	C694PACXX_7_7109.sorted.filtered_peak_563	116	.	3.68560	14.47508	11.64077
chr1	33429464	33429751	C694PACXX_7_7109.sorted.filtered_peak_564	18	.	2.31816	4.26460	1.85414
chr1	33430059	33430784	C694PACXX_7_7109.sorted.filtered_peak_565	90	.	3.65606	11.87967	9.02954
chr1	33446776	33447714	C694PACXX_7_7109.sorted.filtered_peak_566	23	.	2.63901	4.79765	2.37167
chr1	33449909	33450290	C694PACXX_7_7109.sorted.filtered_peak_567	15	.	2.41586	3.95670	1.58187
chr1	33458147	33458586	C694PACXX_7_7109.sorted.filtered_peak_568	26	.	2.84499	5.10993	2.60339
chr1	33502373	33502876	C694PACXX_7_7109.sorted.filtered_peak_569	141	.	5.14212	17.17730	14.12041
chr1	33511066	33511888	C694PACXX_7_7109.sorted.filtered_peak_570	40	.	3.40422	6.67803	4.05213
chr1	33520745	33521007	C694PACXX_7_7109.sorted.filtered_peak_571	19	.	2.86003	4.35059	1.91880
chr1	33546475	33547052	C694PACXX_7_7109.sorted.filtered_peak_572	96	.	4.15079	12.51237	9.66703
chr1	33564651	33565534	C694PACXX_7_7109.sorted.filtered_peak_573	68	.	3.39777	9.57676	6.81897
chr1	33592596	33593477	C694PACXX_7_7109.sorted.filtered_peak_574	256	.	5.40726	29.04332	25.63072
chr1	33646349	33647886	C694PACXX_7_7109.sorted.filtered_peak_575	32	.	2.84406	5.77952	3.22916
chr1	33721425	33721690	C694PACXX_7_7109.sorted.filtered_peak_576	24	.	2.66604	4.99152	2.49886
chr1	33761107	33761527	C694PACXX_7_7109.sorted.filtered_peak_577	18	.	2.77463	4.32165	1.89528
chr1	33814981	33816162	C694PACXX_7_7109.sorted.filtered_peak_578	69	.	3.26867	9.63195	6.90721
chr1	33896459	33897151	C694PACXX_7_7109.sorted.filtered_peak_579	29	.	2.88738	5.39588	2.90287
chr1	33937946	33938309	C694PACXX_7_7109.sorted.filtered_peak_580	71	.	3.59618	9.90995	7.12568
chr1	35318329	35318579	C694PACXX_7_7109.sorted.filtered_peak_581	31	.	3.01866	5.71647	3.17087
chr1	35324898	35325635	C694PACXX_7_7109.sorted.filtered_peak_582	101	.	3.78963	12.97817	10.12693
chr1	35331834	35332320	C694PACXX_7_7109.sorted.filtered_peak_583	66	.	3.38243	9.44108	6.69961
chr1	35450592	35451135	C694PACXX_7_7109.sorted.filtered_peak_584	42	.	3.41652	6.88774	4.25612
chr1	35480065	35480368	C694PACXX_7_7109.sorted.filtered_peak_585	20	.	2.90724	4.49543	2.04908
chr1	35496661	35497716	C694PACXX_7_7109.sorted.filtered_peak_586	82	.	3.90137	11.01214	8.20226
chr1	35518153	35518550	C694PACXX_7_7109.sorted.filtered_peak_587	12	.	2.59412	3.58661	1.26090
chr1	35544673	35545358	C694PACXX_7_7109.sorted.filtered_peak_588	63	.	3.92449	9.11500	6.38112
chr1	35657338	35659123	C694PACXX_7_7109.sorted.filtered_peak_589	94	.	3.33023	12.32043	9.49276
chr1	35733993	35734749	C694PACXX_7_7109.sorted.filtered_peak_590	74	.	3.78298	10.26619	7.47758
chr1	35916835	35917354	C694PACXX_7_7109.sorted.filtered_peak_591	11	.	2.31148	3.39461	1.13005
chr1	35923229	35923502	C694PACXX_7_7109.sorted.filtered_peak_592	23	.	2.81310	4.83796	2.37798
chr1	35965243	35965927	C694PACXX_7_7109.sorted.filtered_peak_593	69	.	3.78394	9.65886	6.91026
chr1	35971590	35972302	C694PACXX_7_7109.sorted.filtered_peak_594	62	.	3.49623	8.96421	6.26817
chr1	36004679	36005282	C694PACXX_7_7109.sorted.filtered_peak_595	12	.	2.43489	3.56568	1.27004
chr1	36022706	36023529	C694PACXX_7_7109.sorted.filtered_peak_596	135	.	4.16395	16.60292	13.55714
chr1	36034540	36034800	C694PACXX_7_7109.sorted.filtered_peak_597	28	.	2.76970	5.40326	2.87047
chr1	36043075	36043483	C694PACXX_7_7109.sorted.filtered_peak_598	15	.	2.52994	3.88647	1.53295
chr1	36106804	36107567	C694PACXX_7_7109.sorted.filtered_peak_599	62	.	3.47714	8.99243	6.27370
chr1	36181125	36181403	C694PACXX_7_7109.sorted.filtered_peak_600	21	.	2.67492	4.59554	2.15736
chr1	36184188	36184850	C694PACXX_7_7109.sorted.filtered_peak_601	33	.	2.96938	5.92228	3.36478
chr1	36234810	36235820	C694PACXX_7_7109.sorted.filtered_peak_602	123	.	4.31252	15.35480	12.36261
chr1	36273405	36274022	C694PACXX_7_7109.sorted.filtered_peak_603	32	.	3.00776	5.80201	3.25299
chr1	36348433	36349271	C694PACXX_7_7109.sorted.filtered_peak_604	88	.	3.83416	11.66030	8.82868
chr1	36396262	36397415	C694PACXX_7_7109.sorted.filtered_peak_605	95	.	3.58818	12.40316	9.55600
chr1	36554066	36554894	C694PACXX_7_7109.sorted.filtered_peak_606	99	.	3.78919	12.78894	9.91238
chr1	36565258	36565849	C694PACXX_7_7109.sorted.filtered_peak_607	30	.	2.97178	5.54596	3.03489
chr1	36614685	36615893	C694PACXX_7_7109.sorted.filtered_peak_608	171	.	4.13372	20.31396	17.19954
chr1	36621324	36621880	C694PACXX_7_7109.sorted.filtered_peak_609	78	.	3.22992	10.67739	7.85693
chr1	36653482	36654055	C694PACXX_7_7109.sorted.filtered_peak_610	37	.	3.46302	6.34153	3.75196
chr1	36689051	36690415	C694PACXX_7_7109.sorted.filtered_peak_611	215	.	4.50913	24.81612	21.52935
chr1	36772074	36772986	C694PACXX_7_7109.sorted.filtered_peak_612	126	.	4.43012	15.61024	12.63700
chr1	36788681	36789062	C694PACXX_7_7109.sorted.filtered_peak_613	24	.	2.58884	4.95330	2.47021
chr1	36789379	36789655	C694PACXX_7_7109.sorted.filtered_peak_614	13	.	2.26459	3.65030	1.32723
chr1	36839192	36840504	C694PACXX_7_7109.sorted.filtered_peak_615	20	.	2.54935	4.49597	2.06728
chr1	36850998	36852345	C694PACXX_7_7109.sorted.filtered_peak_616	190	.	4.08199	22.24418	19.06935
chr1	36863050	36863868	C694PACXX_7_7109.sorted.filtered_peak_617	50	.	3.27026	7.68224	5.01822
chr1	36877696	36877958	C694PACXX_7_7109.sorted.filtered_peak_618	32	.	3.27953	5.74571	3.20155
chr1	36886215	36886739	C694PACXX_7_7109.sorted.filtered_peak_619	42	.	3.46331	6.84631	4.24023
chr1	36915756	36916345	C694PACXX_7_7109.sorted.filtered_peak_620	92	.	4.35898	12.11327	9.24872
chr1	36929785	36930367	C694PACXX_7_7109.sorted.filtered_peak_621	67	.	3.62250	9.49216	6.74422
chr1	37920461	37920803	C694PACXX_7_7109.sorted.filtered_peak_622	28	.	3.08301	5.40185	2.88805
chr1	37939924	37940422	C694PACXX_7_7109.sorted.filtered_peak_623	42	.	2.50813	6.89791	4.29938
chr1	37942882	37943176	C694PACXX_7_7109.sorted.filtered_peak_624	14	.	1.92385	3.74181	1.40744
chr1	37945165	37945579	C694PACXX_7_7109.sorted.filtered_peak_625	32	.	2.35359	5.78513	3.24446
chr1	37952957	37953234	C694PACXX_7_7109.sorted.filtered_peak_626	21	.	2.68903	4.65836	2.19693
chr1	37979991	37980799	C694PACXX_7_7109.sorted.filtered_peak_627	70	.	3.86577	9.86417	7.08788
chr1	38019668	38020112	C694PACXX_7_7109.sorted.filtered_peak_628	78	.	4.09091	10.63291	7.83577
chr1	38061153	38061988	C694PACXX_7_7109.sorted.filtered_peak_629	170	.	5.13823	20.18941	17.06603
chr1	38156042	38156606	C694PACXX_7_7109.sorted.filtered_peak_630	127	.	3.67594	15.74999	12.77329
chr1	38157558	38158276	C694PACXX_7_7109.sorted.filtered_peak_631	130	.	3.62607	16.00057	13.03043
chr1	38259720	38260074	C694PACXX_7_7109.sorted.filtered_peak_632	26	.	2.89618	5.16583	2.66527
chr1	38273272	38274329	C694PACXX_7_7109.sorted.filtered_peak_633	59	.	3.12923	8.61809	5.92532
chr1	38324939	38326053	C694PACXX_7_7109.sorted.filtered_peak_634	104	.	4.05061	13.28513	10.41520
chr1	38397083	38397752	C694PACXX_7_7109.sorted.filtered_peak_635	103	.	4.47273	13.26601	10.36815
chr1	38442069	38442347	C694PACXX_7_7109.sorted.filtered_peak_636	19	.	2.85420	4.34368	1.91980
chr1	38455138	38456027	C694PACXX_7_7109.sorted.filtered_peak_637	120	.	4.62010	14.99645	12.04130
chr1	38478028	38478783	C694PACXX_7_7109.sorted.filtered_peak_638	125	.	4.16511	15.51258	12.58903
chr1	38495734	38496010	C694PACXX_7_7109.sorted.filtered_peak_639	23	.	2.62687	4.76251	2.30034
chr1	38512291	38512705	C694PACXX_7_7109.sorted.filtered_peak_640	45	.	3.16324	7.21953	4.57615
chr1	39024977	39025464	C694PACXX_7_7109.sorted.filtered_peak_641	47	.	3.11187	7.39328	4.76201
chr1	39324898	39325903	C694PACXX_7_7109.sorted.filtered_peak_642	185	.	4.75494	21.70985	18.54497
chr1	39338371	39339553	C694PACXX_7_7109.sorted.filtered_peak_643	121	.	4.04326	15.10900	12.18688
chr1	39456465	39457282	C694PACXX_7_7109.sorted.filtered_peak_644	131	.	4.40682	16.12163	13.14109
chr1	39491672	39492724	C694PACXX_7_7109.sorted.filtered_peak_645	39	.	3.35134	6.49988	3.90991
chr1	39564193	39564662	C694PACXX_7_7109.sorted.filtered_peak_646	19	.	2.84750	4.37400	1.94968
chr1	39570934	39571189	C694PACXX_7_7109.sorted.filtered_peak_647	28	.	2.88211	5.33633	2.81195
chr1	39649186	39649873	C694PACXX_7_7109.sorted.filtered_peak_648	35	.	3.11129	6.07787	3.53973
chr1	39657894	39658330	C694PACXX_7_7109.sorted.filtered_peak_649	28	.	2.54904	5.31321	2.81044
chr1	39662102	39662881	C694PACXX_7_7109.sorted.filtered_peak_650	29	.	2.62879	5.43015	2.93827
chr1	39670276	39670621	C694PACXX_7_7109.sorted.filtered_peak_651	29	.	2.98049	5.53147	2.99316
chr1	39670912	39671351	C694PACXX_7_7109.sorted.filtered_peak_652	43	.	3.33772	6.94209	4.32014
chr1	39681251	39681621	C694PACXX_7_7109.sorted.filtered_peak_653	17	.	2.58358	4.17824	1.77408
chr1	39874073	39875116	C694PACXX_7_7109.sorted.filtered_peak_654	56	.	3.24650	8.28171	5.60259
chr1	39956929	39957608	C694PACXX_7_7109.sorted.filtered_peak_655	54	.	3.64616	8.08225	5.41830
chr1	40041837	40042747	C694PACXX_7_7109.sorted.filtered_peak_656	62	.	3.27316	8.96685	6.24706
chr1	40156867	40157526	C694PACXX_7_7109.sorted.filtered_peak_657	32	.	2.92728	5.83351	3.29212
chr1	40204280	40204684	C694PACXX_7_7109.sorted.filtered_peak_658	99	.	4.56647	12.88330	9.99969
chr1	40254369	40255148	C694PACXX_7_7109.sorted.filtered_peak_659	30	.	3.24514	5.60328	3.06696
chr1	40264688	40265157	C694PACXX_7_7109.sorted.filtered_peak_660	43	.	3.58178	7.01568	4.39282
chr1	40265444	40265799	C694PACXX_7_7109.sorted.filtered_peak_661	24	.	2.94152	4.89232	2.42235
chr1	40282358	40282691	C694PACXX_7_7109.sorted.filtered_peak_662	23	.	3.00988	4.83780	2.36909
chr1	40348820	40349393	C694PACXX_7_7109.sorted.filtered_peak_663	114	.	4.89262	14.40049	11.43900
chr1	40367577	40368247	C694PACXX_7_7109.sorted.filtered_peak_664	19	.	2.57066	4.38914	1.96270
chr1	40420626	40421013	C694PACXX_7_7109.sorted.filtered_peak_665	42	.	3.29080	6.85272	4.21919
chr1	40498001	40498293	C694PACXX_7_7109.sorted.filtered_peak_666	14	.	2.60595	3.82763	1.47264
chr1	40505412	40506707	C694PACXX_7_7109.sorted.filtered_peak_667	200	.	4.12212	23.33083	20.09560
chr1	40525043	40525647	C694PACXX_7_7109.sorted.filtered_peak_668	27	.	2.83627	5.23024	2.73674
chr1	40545490	40545740	C694PACXX_7_7109.sorted.filtered_peak_669	26	.	3.13106	5.19534	2.68699
chr1	40562565	40563303	C694PACXX_7_7109.sorted.filtered_peak_670	61	.	3.65979	8.82939	6.12256
chr1	40609428	40609809	C694PACXX_7_7109.sorted.filtered_peak_671	14	.	2.53548	3.76459	1.41486
chr1	40618516	40618857	C694PACXX_7_7109.sorted.filtered_peak_672	12	.	2.54276	3.49351	1.21175
chr1	40626645	40627594	C694PACXX_7_7109.sorted.filtered_peak_673	98	.	3.98009	12.70525	9.85246
chr1	40723084	40724204	C694PACXX_7_7109.sorted.filtered_peak_674	111	.	3.99712	14.09376	11.14085
chr1	40781007	40781522	C694PACXX_7_7109.sorted.filtered_peak_675	37	.	2.85005	6.35379	3.74654
chr1	40839094	40840469	C694PACXX_7_7109.sorted.filtered_peak_676	51	.	3.03507	7.80659	5.14817
chr1	40850789	40851926	C694PACXX_7_7109.sorted.filtered_peak_677	42	.	2.64803	6.86952	4.25356
chr1	40903423	40903673	C694PACXX_7_7109.sorted.filtered_peak_678	13	.	2.64729	3.73636	1.38812
chr1	40915559	40916338	C694PACXX_7_7109.sorted.filtered_peak_679	47	.	3.21648	7.41334	4.74993
chr1	40942797	40943223	C694PACXX_7_7109.sorted.filtered_peak_680	42	.	3.34524	6.88255	4.25915
chr1	40974037	40974936	C694PACXX_7_7109.sorted.filtered_peak_681	52	.	3.70802	7.92923	5.28951
chr1	40996871	40997637	C694PACXX_7_7109.sorted.filtered_peak_682	72	.	3.94916	10.06736	7.29077
chr1	41131044	41131651	C694PACXX_7_7109.sorted.filtered_peak_683	84	.	3.92300	11.29991	8.45132
chr1	41157050	41158074	C694PACXX_7_7109.sorted.filtered_peak_684	117	.	3.83125	14.71060	11.74969
chr1	41174583	41175297	C694PACXX_7_7109.sorted.filtered_peak_685	34	.	2.90505	6.03443	3.47799
chr1	41229769	41230158	C694PACXX_7_7109.sorted.filtered_peak_686	16	.	2.68529	3.98003	1.60633
chr1	41267722	41268792	C694PACXX_7_7109.sorted.filtered_peak_687	33	.	2.82871	5.83460	3.30805
chr1	41284102	41284574	C694PACXX_7_7109.sorted.filtered_peak_688	51	.	3.48324	7.78405	5.11104
chr1	41315568	41316062	C694PACXX_7_7109.sorted.filtered_peak_689	42	.	3.28466	6.85071	4.23838
chr1	41327830	41328618	C694PACXX_7_7109.sorted.filtered_peak_690	181	.	5.09010	21.26631	18.10230
chr1	41341400	41341830	C694PACXX_7_7109.sorted.filtered_peak_691	52	.	3.68336	7.87461	5.21034
chr1	41444975	41446010	C694PACXX_7_7109.sorted.filtered_peak_692	231	.	4.80632	26.43795	23.13534
chr1	41469454	41469723	C694PACXX_7_7109.sorted.filtered_peak_693	30	.	3.00143	5.59620	3.04831
chr1	41734089	41734576	C694PACXX_7_7109.sorted.filtered_peak_694	17	.	2.69358	4.12166	1.73899
chr1	41826674	41827277	C694PACXX_7_7109.sorted.filtered_peak_695	139	.	4.35611	17.05766	13.99364
chr1	42039641	42039891	C694PACXX_7_7109.sorted.filtered_peak_696	13	.	2.46936	3.74391	1.39845
chr1	42127543	42128517	C694PACXX_7_7109.sorted.filtered_peak_697	31	.	2.61450	5.66262	3.15343
chr1	42138741	42139373	C694PACXX_7_7109.sorted.filtered_peak_698	23	.	2.62199	4.83402	2.36073
chr1	42149749	42150071	C694PACXX_7_7109.sorted.filtered_peak_699	13	.	2.33237	3.64438	1.33386
chr1	42150327	42150577	C694PACXX_7_7109.sorted.filtered_peak_700	21	.	2.61868	4.62554	2.17392
chr1	42194573	42194848	C694PACXX_7_7109.sorted.filtered_peak_701	22	.	2.63371	4.74395	2.29199
chr1	42204702	42204952	C694PACXX_7_7109.sorted.filtered_peak_702	28	.	2.78525	5.37488	2.86255
chr1	42217061	42217458	C694PACXX_7_7109.sorted.filtered_peak_703	25	.	2.77337	5.06832	2.57356
chr1	42268619	42269036	C694PACXX_7_7109.sorted.filtered_peak_704	29	.	2.73807	5.48291	2.95831
chr1	42328538	42328788	C694PACXX_7_7109.sorted.filtered_peak_705	24	.	2.83354	4.94888	2.46427
chr1	42357033	42357530	C694PACXX_7_7109.sorted.filtered_peak_706	43	.	3.15387	6.97378	4.33441
chr1	42363840	42364273	C694PACXX_7_7109.sorted.filtered_peak_707	65	.	3.63721	9.25197	6.50254
chr1	42385390	42386163	C694PACXX_7_7109.sorted.filtered_peak_708	87	.	3.75870	11.57425	8.72014
chr1	42501078	42501915	C694PACXX_7_7109.sorted.filtered_peak_709	137	.	4.19432	16.79871	13.76387
chr1	42785412	42785785	C694PACXX_7_7109.sorted.filtered_peak_710	20	.	2.68691	4.41946	2.00494
chr1	42800088	42801480	C694PACXX_7_7109.sorted.filtered_peak_711	80	.	3.49206	10.81616	8.05335
chr1	42921591	42922767	C694PACXX_7_7109.sorted.filtered_peak_712	113	.	4.02806	14.35415	11.39265
chr1	42928552	42929258	C694PACXX_7_7109.sorted.filtered_peak_713	140	.	4.54919	17.07256	14.06420
chr1	43123635	43124525	C694PACXX_7_7109.sorted.filtered_peak_714	117	.	4.30774	14.68607	11.77071
chr1	43147573	43148166	C694PACXX_7_7109.sorted.filtered_peak_715	168	.	4.38857	19.94982	16.82117
chr1	43148470	43148985	C694PACXX_7_7109.sorted.filtered_peak_716	18	.	2.21324	4.25254	1.84604
chr1	43232315	43233333	C694PACXX_7_7109.sorted.filtered_peak_717	197	.	4.72701	22.94479	19.73057
chr1	43282444	43283278	C694PACXX_7_7109.sorted.filtered_peak_718	266	.	5.74769	30.14008	26.69356
chr1	43311774	43312562	C694PACXX_7_7109.sorted.filtered_peak_719	69	.	3.53720	9.68829	6.95423
chr1	43389657	43390665	C694PACXX_7_7109.sorted.filtered_peak_720	101	.	3.72767	13.00965	10.13905
chr1	43396859	43397141	C694PACXX_7_7109.sorted.filtered_peak_721	17	.	2.29650	4.11002	1.71600
chr1	43397450	43398079	C694PACXX_7_7109.sorted.filtered_peak_722	48	.	2.98016	7.49808	4.82302
chr1	43423753	43424978	C694PACXX_7_7109.sorted.filtered_peak_723	79	.	3.12616	10.69838	7.91066
chr1	43539340	43539592	C694PACXX_7_7109.sorted.filtered_peak_724	28	.	3.08516	5.42726	2.89378
chr1	43637651	43638528	C694PACXX_7_7109.sorted.filtered_peak_725	146	.	4.66721	17.72607	14.67869
chr1	43692864	43693245	C694PACXX_7_7109.sorted.filtered_peak_726	20	.	2.77086	4.47106	2.03483
chr1	43740040	43740298	C694PACXX_7_7109.sorted.filtered_peak_727	29	.	3.02693	5.46415	2.94328
chr1	43814613	43815294	C694PACXX_7_7109.sorted.filtered_peak_728	65	.	3.59893	9.28306	6.54102
chr1	43823988	43824831	C694PACXX_7_7109.sorted.filtered_peak_729	142	.	4.63940	17.24416	14.23239
chr1	43832755	43833109	C694PACXX_7_7109.sorted.filtered_peak_730	18	.	2.31705	4.26060	1.85088
chr1	43833398	43834241	C694PACXX_7_7109.sorted.filtered_peak_731	98	.	3.74036	12.74575	9.86585
chr1	43855304	43855838	C694PACXX_7_7109.sorted.filtered_peak_732	140	.	5.06817	17.06191	14.01689
chr1	43919219	43919718	C694PACXX_7_7109.sorted.filtered_peak_733	19	.	2.52888	4.36168	1.95730
chr1	44115339	44116434	C694PACXX_7_7109.sorted.filtered_peak_734	293	.	5.31298	32.88703	29.35442
chr1	44172732	44173816	C694PACXX_7_7109.sorted.filtered_peak_735	94	.	3.57894	12.31153	9.47052
chr1	44412027	44412754	C694PACXX_7_7109.sorted.filtered_peak_736	271	.	5.67579	30.60393	27.13354
chr1	44435368	44436025	C694PACXX_7_7109.sorted.filtered_peak_737	102	.	3.59399	13.06996	10.22348
chr1	44440140	44440746	C694PACXX_7_7109.sorted.filtered_peak_738	106	.	3.49315	13.59025	10.69846
chr1	44456945	44457743	C694PACXX_7_7109.sorted.filtered_peak_739	52	.	3.39064	7.91672	5.23078
chr1	44471117	44471662	C694PACXX_7_7109.sorted.filtered_peak_740	19	.	2.75833	4.32073	1.90251
chr1	44495376	44496564	C694PACXX_7_7109.sorted.filtered_peak_741	52	.	3.05774	7.89991	5.24482
chr1	44678884	44679427	C694PACXX_7_7109.sorted.filtered_peak_742	79	.	3.93062	10.79298	7.97326
chr1	44820565	44821279	C694PACXX_7_7109.sorted.filtered_peak_743	96	.	3.93968	12.50785	9.66941
chr1	45097213	45098220	C694PACXX_7_7109.sorted.filtered_peak_744	120	.	3.88459	15.04947	12.06339
chr1	45118550	45118801	C694PACXX_7_7109.sorted.filtered_peak_745	30	.	2.89340	5.64504	3.09353
chr1	45139601	45140555	C694PACXX_7_7109.sorted.filtered_peak_746	372	.	5.74811	41.06532	37.26549
chr1	45180688	45181187	C694PACXX_7_7109.sorted.filtered_peak_747	36	.	3.29887	6.28536	3.68189
chr1	45187041	45187991	C694PACXX_7_7109.sorted.filtered_peak_748	85	.	3.53729	11.37182	8.53322
chr1	45196160	45197236	C694PACXX_7_7109.sorted.filtered_peak_749	96	.	3.72601	12.51091	9.60787
chr1	45204996	45205962	C694PACXX_7_7109.sorted.filtered_peak_750	111	.	4.33566	14.07677	11.16218
chr1	45240817	45241617	C694PACXX_7_7109.sorted.filtered_peak_751	97	.	4.18274	12.62579	9.74619
chr1	45265366	45266490	C694PACXX_7_7109.sorted.filtered_peak_752	218	.	4.51974	25.17952	21.89526
chr1	45273054	45273647	C694PACXX_7_7109.sorted.filtered_peak_753	41	.	2.45578	6.76784	4.14524
chr1	45275104	45275520	C694PACXX_7_7109.sorted.filtered_peak_754	56	.	2.67952	8.33323	5.62932
chr1	45285306	45286123	C694PACXX_7_7109.sorted.filtered_peak_755	140	.	4.63005	17.07631	14.03794
chr1	45301583	45301872	C694PACXX_7_7109.sorted.filtered_peak_756	22	.	3.00266	4.77642	2.29707
chr1	45308833	45309097	C694PACXX_7_7109.sorted.filtered_peak_757	27	.	3.16140	5.28015	2.75621
chr1	45451930	45452529	C694PACXX_7_7109.sorted.filtered_peak_758	137	.	5.35268	16.77666	13.74414
chr1	45476704	45477321	C694PACXX_7_7109.sorted.filtered_peak_759	36	.	2.58150	6.20946	3.62630
chr1	45477580	45477999	C694PACXX_7_7109.sorted.filtered_peak_760	78	.	3.26315	10.61781	7.80218
chr1	45484319	45484569	C694PACXX_7_7109.sorted.filtered_peak_761	15	.	2.49493	3.94356	1.58162
chr1	45582131	45582488	C694PACXX_7_7109.sorted.filtered_peak_762	11	.	2.55053	3.46560	1.15995
chr1	45671656	45672390	C694PACXX_7_7109.sorted.filtered_peak_763	31	.	2.93846	5.66513	3.11924
chr1	45769120	45769975	C694PACXX_7_7109.sorted.filtered_peak_764	209	.	5.02434	24.28919	20.99924
chr1	45805205	45806445	C694PACXX_7_7109.sorted.filtered_peak_765	99	.	3.72262	12.80019	9.91075
chr1	45956424	45957375	C694PACXX_7_7109.sorted.filtered_peak_766	202	.	4.62648	23.45004	20.24650
chr1	45965522	45966173	C694PACXX_7_7109.sorted.filtered_peak_767	189	.	5.04862	22.15781	18.94523
chr1	45986878	45988163	C694PACXX_7_7109.sorted.filtered_peak_768	64	.	3.51104	9.13326	6.40609
chr1	46009455	46009955	C694PACXX_7_7109.sorted.filtered_peak_769	38	.	3.19072	6.50172	3.89838
chr1	46016084	46017048	C694PACXX_7_7109.sorted.filtered_peak_770	95	.	4.25280	12.39797	9.54390
chr1	46035800	46036050	C694PACXX_7_7109.sorted.filtered_peak_771	30	.	3.22404	5.55801	3.02497
chr1	46049009	46050848	C694PACXX_7_7109.sorted.filtered_peak_772	111	.	3.39459	14.11753	11.18471
chr1	46151762	46153267	C694PACXX_7_7109.sorted.filtered_peak_773	153	.	3.59717	18.37456	15.30864
chr1	46153716	46153977	C694PACXX_7_7109.sorted.filtered_peak_774	47	.	2.50270	7.43433	4.75955
chr1	46215934	46216811	C694PACXX_7_7109.sorted.filtered_peak_775	136	.	4.52768	16.67475	13.69624
chr1	46268656	46269393	C694PACXX_7_7109.sorted.filtered_peak_776	79	.	4.01936	10.69999	7.92728
chr1	46598095	46599128	C694PACXX_7_7109.sorted.filtered_peak_777	112	.	3.73895	14.12779	11.21011
chr1	46632225	46632475	C694PACXX_7_7109.sorted.filtered_peak_778	24	.	2.97471	4.98727	2.49559
chr1	46663677	46664569	C694PACXX_7_7109.sorted.filtered_peak_779	68	.	3.71672	9.67739	6.89482
chr1	46712614	46713502	C694PACXX_7_7109.sorted.filtered_peak_780	104	.	3.87038	13.28809	10.41900
chr1	46768118	46769458	C694PACXX_7_7109.sorted.filtered_peak_781	124	.	3.85777	15.34155	12.41789
chr1	46806177	46806933	C694PACXX_7_7109.sorted.filtered_peak_782	99	.	4.18834	12.86627	9.97160
chr1	46998518	46998777	C694PACXX_7_7109.sorted.filtered_peak_783	23	.	2.77930	4.82981	2.34840
chr1	47047333	47048040	C694PACXX_7_7109.sorted.filtered_peak_784	43	.	3.19459	6.90925	4.30907
chr1	47069573	47070599	C694PACXX_7_7109.sorted.filtered_peak_785	78	.	3.28060	10.63387	7.89229
chr1	47081943	47082670	C694PACXX_7_7109.sorted.filtered_peak_786	38	.	2.93580	6.44870	3.85049
chr1	47184512	47185253	C694PACXX_7_7109.sorted.filtered_peak_787	190	.	4.85352	22.19931	19.01199
chr1	47201447	47201702	C694PACXX_7_7109.sorted.filtered_peak_788	31	.	3.28298	5.66747	3.10906
chr1	47640559	47640963	C694PACXX_7_7109.sorted.filtered_peak_789	22	.	2.78440	4.69322	2.25009
chr1	47658587	47658882	C694PACXX_7_7109.sorted.filtered_peak_790	27	.	2.98310	5.23673	2.72218
chr1	47754986	47755294	C694PACXX_7_7109.sorted.filtered_peak_791	25	.	3.06876	5.01382	2.52618
chr1	47779525	47780506	C694PACXX_7_7109.sorted.filtered_peak_792	211	.	4.95894	24.38560	21.16401
chr1	47799119	47800471	C694PACXX_7_7109.sorted.filtered_peak_793	99	.	3.81748	12.81510	9.93279
chr1	47854421	47854720	C694PACXX_7_7109.sorted.filtered_peak_794	16	.	2.73669	4.00142	1.62152
chr1	47902232	47902597	C694PACXX_7_7109.sorted.filtered_peak_795	29	.	2.33717	5.49018	2.96793
chr1	47903022	47903892	C694PACXX_7_7109.sorted.filtered_peak_796	138	.	3.81066	16.87042	13.82959
chr1	48191961	48192211	C694PACXX_7_7109.sorted.filtered_peak_797	21	.	2.78451	4.64912	2.19506
chr1	48559441	48559895	C694PACXX_7_7109.sorted.filtered_peak_798	15	.	2.70130	3.88750	1.51478
chr1	48937484	48938142	C694PACXX_7_7109.sorted.filtered_peak_799	61	.	3.51727	8.79472	6.11598
chr1	51339024	51339541	C694PACXX_7_7109.sorted.filtered_peak_800	21	.	2.81477	4.56448	2.12640
chr1	51425196	51426320	C694PACXX_7_7109.sorted.filtered_peak_801	138	.	4.22821	16.79309	13.83304
chr1	51433753	51435156	C694PACXX_7_7109.sorted.filtered_peak_802	73	.	3.29784	10.16513	7.39922
chr1	51442379	51442702	C694PACXX_7_7109.sorted.filtered_peak_803	18	.	2.55942	4.20403	1.80109
chr1	51701548	51702280	C694PACXX_7_7109.sorted.filtered_peak_804	106	.	4.20690	13.55380	10.62825
chr1	51762355	51762759	C694PACXX_7_7109.sorted.filtered_peak_805	16	.	2.63855	4.00408	1.63380
chr1	51899367	51899739	C694PACXX_7_7109.sorted.filtered_peak_806	28	.	3.03156	5.40768	2.88440
chr1	51908048	51908362	C694PACXX_7_7109.sorted.filtered_peak_807	27	.	2.80466	5.19693	2.70314
chr1	51984744	51985291	C694PACXX_7_7109.sorted.filtered_peak_808	47	.	2.77850	7.41184	4.74103
chr1	52035195	52035445	C694PACXX_7_7109.sorted.filtered_peak_809	27	.	3.02430	5.21651	2.71099
chr1	52082415	52083298	C694PACXX_7_7109.sorted.filtered_peak_810	64	.	3.65418	9.21447	6.48462
chr1	52194753	52195896	C694PACXX_7_7109.sorted.filtered_peak_811	69	.	3.29925	9.73085	6.97343
chr1	52344014	52345056	C694PACXX_7_7109.sorted.filtered_peak_812	229	.	4.91903	26.26827	22.95463
chr1	52420713	52420963	C694PACXX_7_7109.sorted.filtered_peak_813	13	.	2.59622	3.63876	1.33299
chr1	52499053	52499772	C694PACXX_7_7109.sorted.filtered_peak_814	68	.	3.83435	9.58861	6.82969
chr1	52521138	52522629	C694PACXX_7_7109.sorted.filtered_peak_815	42	.	2.73113	6.88216	4.28366
chr1	52831359	52832359	C694PACXX_7_7109.sorted.filtered_peak_816	285	.	5.05292	32.02642	28.53582
chr1	52869396	52870709	C694PACXX_7_7109.sorted.filtered_peak_817	83	.	3.48199	11.09905	8.34451
chr1	52889529	52890203	C694PACXX_7_7109.sorted.filtered_peak_818	31	.	3.03783	5.63533	3.10135
chr1	53018390	53019510	C694PACXX_7_7109.sorted.filtered_peak_819	46	.	2.93316	7.29927	4.65403
chr1	53067855	53068519	C694PACXX_7_7109.sorted.filtered_peak_820	15	.	2.46248	3.90364	1.54233
chr1	53102765	53103455	C694PACXX_7_7109.sorted.filtered_peak_821	35	.	2.69719	6.10266	3.53162
chr1	53151844	53152094	C694PACXX_7_7109.sorted.filtered_peak_822	38	.	3.44334	6.48701	3.88050
chr1	53163788	53164226	C694PACXX_7_7109.sorted.filtered_peak_823	37	.	3.02351	6.39415	3.79832
chr1	53168566	53169204	C694PACXX_7_7109.sorted.filtered_peak_824	102	.	4.37202	13.19878	10.27080
chr1	53191865	53192656	C694PACXX_7_7109.sorted.filtered_peak_825	102	.	4.31996	13.16670	10.25708
chr1	53308411	53308727	C694PACXX_7_7109.sorted.filtered_peak_826	13	.	2.62372	3.67140	1.33390
chr1	53387117	53387628	C694PACXX_7_7109.sorted.filtered_peak_827	42	.	3.38013	6.90428	4.29002
chr1	53392841	53393691	C694PACXX_7_7109.sorted.filtered_peak_828	39	.	3.25284	6.52634	3.93792
chr1	53480407	53480819	C694PACXX_7_7109.sorted.filtered_peak_829	75	.	4.22318	10.30418	7.51372
chr1	53662083	53662722	C694PACXX_7_7109.sorted.filtered_peak_830	117	.	4.31797	14.65982	11.72244
chr1	53685586	53686524	C694PACXX_7_7109.sorted.filtered_peak_831	182	.	4.90346	21.43146	18.23441
chr1	53703928	53704523	C694PACXX_7_7109.sorted.filtered_peak_832	118	.	4.37245	14.77909	11.82667
chr1	53743874	53744134	C694PACXX_7_7109.sorted.filtered_peak_833	22	.	2.74969	4.67149	2.21296
chr1	53791522	53792385	C694PACXX_7_7109.sorted.filtered_peak_834	43	.	2.66987	7.04929	4.39866
chr1	53793440	53794088	C694PACXX_7_7109.sorted.filtered_peak_835	31	.	2.42263	5.71088	3.18253
chr1	53878925	53879524	C694PACXX_7_7109.sorted.filtered_peak_836	42	.	3.06058	6.92902	4.29908
chr1	54047738	54048014	C694PACXX_7_7109.sorted.filtered_peak_837	14	.	2.44188	3.78443	1.45242
chr1	54231387	54231805	C694PACXX_7_7109.sorted.filtered_peak_838	33	.	3.05182	5.90783	3.34797
chr1	54303497	54304494	C694PACXX_7_7109.sorted.filtered_peak_839	170	.	4.70050	20.20992	17.07246
chr1	54355317	54356017	C694PACXX_7_7109.sorted.filtered_peak_840	78	.	3.89821	10.63024	7.83384
chr1	54411030	54412335	C694PACXX_7_7109.sorted.filtered_peak_841	242	.	4.52903	27.61573	24.24010
chr1	54518366	54519479	C694PACXX_7_7109.sorted.filtered_peak_842	222	.	4.62760	25.56193	22.28069
chr1	54665422	54666171	C694PACXX_7_7109.sorted.filtered_peak_843	93	.	4.27078	12.18586	9.36281
chr1	54696638	54696980	C694PACXX_7_7109.sorted.filtered_peak_844	20	.	2.85713	4.45380	2.02987
chr1	54871985	54872370	C694PACXX_7_7109.sorted.filtered_peak_845	96	.	3.46813	12.58381	9.69671
chr1	54941148	54941479	C694PACXX_7_7109.sorted.filtered_peak_846	12	.	2.41968	3.53751	1.24569
chr1	54953813	54954382	C694PACXX_7_7109.sorted.filtered_peak_847	33	.	2.66266	5.84730	3.30011
chr1	54955012	54955275	C694PACXX_7_7109.sorted.filtered_peak_848	49	.	3.01265	7.59703	4.91807
chr1	55007938	55008492	C694PACXX_7_7109.sorted.filtered_peak_849	20	.	2.72179	4.42953	2.00396
chr1	55137686	55138022	C694PACXX_7_7109.sorted.filtered_peak_850	20	.	2.83025	4.49474	2.05559
chr1	55181069	55181943	C694PACXX_7_7109.sorted.filtered_peak_851	91	.	4.01053	11.96900	9.14224
chr1	55229857	55230659	C694PACXX_7_7109.sorted.filtered_peak_852	256	.	5.26076	29.01937	25.62982
chr1	55266727	55267411	C694PACXX_7_7109.sorted.filtered_peak_853	41	.	2.96471	6.77599	4.16210
chr1	55273025	55273337	C694PACXX_7_7109.sorted.filtered_peak_854	20	.	2.59739	4.44528	2.01012
chr1	55352318	55353308	C694PACXX_7_7109.sorted.filtered_peak_855	49	.	3.16522	7.65632	4.99857
chr1	55461581	55461833	C694PACXX_7_7109.sorted.filtered_peak_856	31	.	2.83789	5.70558	3.16276
chr1	55462102	55462431	C694PACXX_7_7109.sorted.filtered_peak_857	37	.	2.96938	6.35188	3.75218
chr1	55487506	55488097	C694PACXX_7_7109.sorted.filtered_peak_858	29	.	3.21247	5.47088	2.94136
chr1	55593664	55594393	C694PACXX_7_7109.sorted.filtered_peak_859	29	.	2.93229	5.45043	2.92517
chr1	55606240	55606557	C694PACXX_7_7109.sorted.filtered_peak_860	37	.	3.05643	6.33298	3.75003
chr1	55680540	55681444	C694PACXX_7_7109.sorted.filtered_peak_861	58	.	3.14907	8.58864	5.87786
chr1	57297537	57297890	C694PACXX_7_7109.sorted.filtered_peak_862	29	.	3.15574	5.44460	2.92257
chr1	57773058	57773579	C694PACXX_7_7109.sorted.filtered_peak_863	34	.	3.11186	6.02537	3.47193
chr1	58981688	58981938	C694PACXX_7_7109.sorted.filtered_peak_864	15	.	2.64887	3.86468	1.50177
chr1	59011787	59012720	C694PACXX_7_7109.sorted.filtered_peak_865	164	.	4.41731	19.58122	16.46650
chr1	59118289	59118539	C694PACXX_7_7109.sorted.filtered_peak_866	36	.	3.23072	6.22688	3.64502
chr1	59165220	59165908	C694PACXX_7_7109.sorted.filtered_peak_867	62	.	3.83292	8.92790	6.22612
chr1	59220492	59221428	C694PACXX_7_7109.sorted.filtered_peak_868	43	.	3.30897	7.03632	4.38910
chr1	59249119	59250395	C694PACXX_7_7109.sorted.filtered_peak_869	130	.	3.18136	15.98739	13.03065
chr1	59281805	59282486	C694PACXX_7_7109.sorted.filtered_peak_870	54	.	3.13778	8.17958	5.49806
chr1	59369230	59369828	C694PACXX_7_7109.sorted.filtered_peak_871	46	.	3.10734	7.33445	4.67842
chr1	59388099	59388592	C694PACXX_7_7109.sorted.filtered_peak_872	16	.	2.57526	4.09127	1.69713
chr1	59407368	59408015	C694PACXX_7_7109.sorted.filtered_peak_873	42	.	3.04687	6.85626	4.24816
chr1	59434029	59434546	C694PACXX_7_7109.sorted.filtered_peak_874	17	.	2.56674	4.11802	1.72048
chr1	59485863	59486398	C694PACXX_7_7109.sorted.filtered_peak_875	30	.	2.72790	5.59623	3.07520
chr1	59612307	59612948	C694PACXX_7_7109.sorted.filtered_peak_876	20	.	2.65691	4.48311	2.05100
chr1	59762080	59762909	C694PACXX_7_7109.sorted.filtered_peak_877	103	.	3.81602	13.23154	10.32589
chr1	59942849	59943452	C694PACXX_7_7109.sorted.filtered_peak_878	33	.	3.03314	5.93744	3.37917
chr1	60280191	60280960	C694PACXX_7_7109.sorted.filtered_peak_879	30	.	2.93881	5.55554	3.03576
chr1	60413094	60413344	C694PACXX_7_7109.sorted.filtered_peak_880	16	.	2.65505	4.00517	1.63326
chr1	61508643	61509308	C694PACXX_7_7109.sorted.filtered_peak_881	24	.	2.94764	4.97653	2.49317
chr1	61515630	61516318	C694PACXX_7_7109.sorted.filtered_peak_882	49	.	3.14800	7.64561	4.97910
chr1	61542576	61543252	C694PACXX_7_7109.sorted.filtered_peak_883	59	.	2.90302	8.65809	5.95263
chr1	61543475	61543955	C694PACXX_7_7109.sorted.filtered_peak_884	73	.	3.10261	10.13823	7.35430
chr1	61736865	61737304	C694PACXX_7_7109.sorted.filtered_peak_885	14	.	2.49795	3.79703	1.45631
chr1	61919158	61919477	C694PACXX_7_7109.sorted.filtered_peak_886	21	.	2.67136	4.55625	2.11646
chr1	62190404	62191216	C694PACXX_7_7109.sorted.filtered_peak_887	111	.	4.74762	14.07105	11.13108
chr1	62207909	62208517	C694PACXX_7_7109.sorted.filtered_peak_888	15	.	2.61501	3.85676	1.50193
chr1	62248529	62248846	C694PACXX_7_7109.sorted.filtered_peak_889	15	.	2.61223	3.87214	1.52510
chr1	62879581	62879842	C694PACXX_7_7109.sorted.filtered_peak_890	13	.	2.62425	3.67056	1.33122
chr1	62901760	62902806	C694PACXX_7_7109.sorted.filtered_peak_891	259	.	4.71025	29.38026	25.93424
chr1	63153238	63153523	C694PACXX_7_7109.sorted.filtered_peak_892	31	.	2.89905	5.68767	3.14737
chr1	63153716	63154464	C694PACXX_7_7109.sorted.filtered_peak_893	25	.	2.75354	5.01277	2.55466
chr1	63249296	63250181	C694PACXX_7_7109.sorted.filtered_peak_894	108	.	4.16460	13.78988	10.88434
chr1	63832636	63833977	C694PACXX_7_7109.sorted.filtered_peak_895	116	.	4.54099	14.57539	11.64802
chr1	63988656	63989348	C694PACXX_7_7109.sorted.filtered_peak_896	111	.	4.16083	14.13407	11.16787
chr1	64058947	64060225	C694PACXX_7_7109.sorted.filtered_peak_897	64	.	3.47927	9.19250	6.43758
chr1	64081540	64081852	C694PACXX_7_7109.sorted.filtered_peak_898	20	.	2.66576	4.41691	2.02319
chr1	64116957	64117274	C694PACXX_7_7109.sorted.filtered_peak_899	21	.	2.88056	4.55729	2.11722
chr1	64407699	64407949	C694PACXX_7_7109.sorted.filtered_peak_900	13	.	2.59418	3.67129	1.35622
chr1	65210270	65211056	C694PACXX_7_7109.sorted.filtered_peak_901	28	.	3.02683	5.35826	2.85606
chr1	65292701	65292990	C694PACXX_7_7109.sorted.filtered_peak_902	22	.	2.74885	4.74670	2.27658
chr1	65329739	65330136	C694PACXX_7_7109.sorted.filtered_peak_903	33	.	3.22097	5.90896	3.35206
chr1	65431574	65432685	C694PACXX_7_7109.sorted.filtered_peak_904	134	.	3.94582	16.48154	13.44264
chr1	65467003	65467268	C694PACXX_7_7109.sorted.filtered_peak_905	14	.	2.46529	3.80648	1.45779
chr1	65468030	65468460	C694PACXX_7_7109.sorted.filtered_peak_906	35	.	3.08726	6.08844	3.51847
chr1	65532617	65533236	C694PACXX_7_7109.sorted.filtered_peak_907	14	.	2.20576	3.74352	1.40747
chr1	65534224	65534474	C694PACXX_7_7109.sorted.filtered_peak_908	26	.	2.55777	5.14386	2.63564
chr1	65541195	65541596	C694PACXX_7_7109.sorted.filtered_peak_909	16	.	2.67520	4.01572	1.63021
chr1	65613372	65613707	C694PACXX_7_7109.sorted.filtered_peak_910	17	.	2.51748	4.08304	1.70527
chr1	65719682	65720732	C694PACXX_7_7109.sorted.filtered_peak_911	50	.	3.32951	7.72658	5.09119
chr1	65775514	65775789	C694PACXX_7_7109.sorted.filtered_peak_912	24	.	3.05635	4.96460	2.47690
chr1	65885534	65886623	C694PACXX_7_7109.sorted.filtered_peak_913	208	.	4.56305	24.12427	20.84818
chr1	66153401	66153725	C694PACXX_7_7109.sorted.filtered_peak_914	17	.	2.78642	4.14424	1.74419
chr1	66258817	66259416	C694PACXX_7_7109.sorted.filtered_peak_915	14	.	2.36149	3.82612	1.47658
chr1	66277660	66278143	C694PACXX_7_7109.sorted.filtered_peak_916	75	.	3.67000	10.36197	7.55502
chr1	66295758	66296364	C694PACXX_7_7109.sorted.filtered_peak_917	61	.	3.50853	8.86913	6.14582
chr1	66609111	66609430	C694PACXX_7_7109.sorted.filtered_peak_918	15	.	2.61381	3.95890	1.59674
chr1	66680592	66680916	C694PACXX_7_7109.sorted.filtered_peak_919	14	.	2.50063	3.78040	1.44955
chr1	66708569	66708878	C694PACXX_7_7109.sorted.filtered_peak_920	13	.	2.24761	3.67198	1.34748
chr1	66740361	66740992	C694PACXX_7_7109.sorted.filtered_peak_921	26	.	2.60853	5.09459	2.60491
chr1	66741905	66742175	C694PACXX_7_7109.sorted.filtered_peak_922	32	.	2.74232	5.75150	3.21227
chr1	66747999	66748310	C694PACXX_7_7109.sorted.filtered_peak_923	31	.	2.87721	5.73337	3.19378
chr1	66766674	66767164	C694PACXX_7_7109.sorted.filtered_peak_924	24	.	2.81272	4.96408	2.47735
chr1	66796402	66796746	C694PACXX_7_7109.sorted.filtered_peak_925	63	.	2.98647	9.08926	6.35020
chr1	66801556	66802342	C694PACXX_7_7109.sorted.filtered_peak_926	68	.	2.96905	9.57954	6.81815
chr1	66840317	66840650	C694PACXX_7_7109.sorted.filtered_peak_927	27	.	2.65519	5.28861	2.78652
chr1	66911399	66911924	C694PACXX_7_7109.sorted.filtered_peak_928	13	.	2.38818	3.67507	1.33997
chr1	66912095	66912373	C694PACXX_7_7109.sorted.filtered_peak_929	15	.	2.44446	3.93263	1.56354
chr1	67235305	67235562	C694PACXX_7_7109.sorted.filtered_peak_930	23	.	2.74449	4.81966	2.35618
chr1	67390301	67391221	C694PACXX_7_7109.sorted.filtered_peak_931	232	.	4.55946	26.54944	23.20463
chr1	67395630	67396402	C694PACXX_7_7109.sorted.filtered_peak_932	91	.	3.19345	12.03541	9.16190
chr1	67461763	67462020	C694PACXX_7_7109.sorted.filtered_peak_933	25	.	2.97409	5.07595	2.58214
chr1	67519306	67520209	C694PACXX_7_7109.sorted.filtered_peak_934	56	.	3.23932	8.42174	5.69823
chr1	67628499	67628885	C694PACXX_7_7109.sorted.filtered_peak_935	31	.	3.03774	5.69106	3.15908
chr1	67636584	67637161	C694PACXX_7_7109.sorted.filtered_peak_936	23	.	2.59023	4.77700	2.31463
chr1	67660076	67660578	C694PACXX_7_7109.sorted.filtered_peak_937	55	.	3.40907	8.22901	5.54654
chr1	67730611	67730920	C694PACXX_7_7109.sorted.filtered_peak_938	22	.	2.89315	4.73056	2.26794
chr1	67740433	67740888	C694PACXX_7_7109.sorted.filtered_peak_939	31	.	3.29882	5.74915	3.19441
chr1	67772787	67773291	C694PACXX_7_7109.sorted.filtered_peak_940	42	.	2.94788	6.92305	4.28801
chr1	67798554	67799227	C694PACXX_7_7109.sorted.filtered_peak_941	56	.	3.08534	8.34674	5.64249
chr1	67895979	67896920	C694PACXX_7_7109.sorted.filtered_peak_942	123	.	3.80741	15.32788	12.35971
chr1	67966241	67966491	C694PACXX_7_7109.sorted.filtered_peak_943	20	.	2.78011	4.45913	2.03064
chr1	68150517	68151394	C694PACXX_7_7109.sorted.filtered_peak_944	159	.	4.00400	19.06652	15.94377
chr1	68151880	68152333	C694PACXX_7_7109.sorted.filtered_peak_945	27	.	2.28383	5.22160	2.71849
chr1	68225957	68226276	C694PACXX_7_7109.sorted.filtered_peak_946	24	.	2.84212	4.92479	2.44187
chr1	68962371	68963304	C694PACXX_7_7109.sorted.filtered_peak_947	49	.	3.38674	7.58969	4.95195
chr1	70670966	70671769	C694PACXX_7_7109.sorted.filtered_peak_948	97	.	3.79510	12.53897	9.70466
chr1	70686833	70687512	C694PACXX_7_7109.sorted.filtered_peak_949	149	.	4.58024	18.02372	14.95056
chr1	70693258	70693612	C694PACXX_7_7109.sorted.filtered_peak_950	24	.	2.80545	4.86343	2.40386
chr1	70820019	70820916	C694PACXX_7_7109.sorted.filtered_peak_951	96	.	4.04938	12.58471	9.68716
chr1	70876248	70877272	C694PACXX_7_7109.sorted.filtered_peak_952	129	.	4.24101	15.90072	12.92151
chr1	70994283	70994615	C694PACXX_7_7109.sorted.filtered_peak_953	13	.	2.52297	3.68118	1.36212
chr1	71224290	71224540	C694PACXX_7_7109.sorted.filtered_peak_954	16	.	2.60713	4.07368	1.69231
chr1	71276953	71277249	C694PACXX_7_7109.sorted.filtered_peak_955	15	.	2.69554	3.92141	1.56635
chr1	71375722	71376092	C694PACXX_7_7109.sorted.filtered_peak_956	33	.	2.99957	5.90078	3.34207
chr1	71381317	71381571	C694PACXX_7_7109.sorted.filtered_peak_957	32	.	3.07077	5.78475	3.21571
chr1	71513148	71513577	C694PACXX_7_7109.sorted.filtered_peak_958	25	.	2.71982	5.08975	2.59614
chr1	71546261	71547194	C694PACXX_7_7109.sorted.filtered_peak_959	142	.	4.53763	17.32704	14.28750
chr1	72748418	72748676	C694PACXX_7_7109.sorted.filtered_peak_960	37	.	3.09899	6.36306	3.76905
chr1	73422490	73422789	C694PACXX_7_7109.sorted.filtered_peak_961	14	.	2.65452	3.75795	1.40693
chr1	74663407	74664293	C694PACXX_7_7109.sorted.filtered_peak_962	129	.	4.14876	15.85630	12.91499
chr1	75198431	75199540	C694PACXX_7_7109.sorted.filtered_peak_963	51	.	3.03625	7.80934	5.14203
chr1	76189941	76190590	C694PACXX_7_7109.sorted.filtered_peak_964	118	.	4.14626	14.86109	11.88875
chr1	76251521	76252297	C694PACXX_7_7109.sorted.filtered_peak_965	96	.	4.03537	12.49412	9.63340
chr1	76518741	76519029	C694PACXX_7_7109.sorted.filtered_peak_966	16	.	2.77299	4.09380	1.69284
chr1	76539965	76540877	C694PACXX_7_7109.sorted.filtered_peak_967	33	.	3.04620	5.90851	3.37636
chr1	76619781	76620626	C694PACXX_7_7109.sorted.filtered_peak_968	44	.	3.20756	7.10769	4.47926
chr1	77684645	77685287	C694PACXX_7_7109.sorted.filtered_peak_969	45	.	3.34476	7.23990	4.58937
chr1	78148011	78149602	C694PACXX_7_7109.sorted.filtered_peak_970	134	.	3.66637	16.48439	13.46801
chr1	78224805	78225762	C694PACXX_7_7109.sorted.filtered_peak_971	91	.	3.91442	11.97481	9.14715
chr1	78245070	78245727	C694PACXX_7_7109.sorted.filtered_peak_972	67	.	4.00660	9.43778	6.72100
chr1	78354717	78354967	C694PACXX_7_7109.sorted.filtered_peak_973	13	.	2.60139	3.63221	1.31962
chr1	78443896	78445466	C694PACXX_7_7109.sorted.filtered_peak_974	109	.	3.58355	13.91396	10.98861
chr1	78469915	78470851	C694PACXX_7_7109.sorted.filtered_peak_975	88	.	3.46808	11.65393	8.80296
chr1	78580096	78580416	C694PACXX_7_7109.sorted.filtered_peak_976	32	.	3.11924	5.80736	3.25065
chr1	78610896	78611245	C694PACXX_7_7109.sorted.filtered_peak_977	13	.	2.52282	3.69203	1.37414
chr1	79083359	79083613	C694PACXX_7_7109.sorted.filtered_peak_978	28	.	2.89831	5.38807	2.86147
chr1	79506338	79506920	C694PACXX_7_7109.sorted.filtered_peak_979	15	.	2.57525	3.89999	1.53027
chr1	81813428	81813699	C694PACXX_7_7109.sorted.filtered_peak_980	15	.	2.69242	3.90527	1.55377
chr1	81856785	81857109	C694PACXX_7_7109.sorted.filtered_peak_981	18	.	2.74508	4.29070	1.87719
chr1	83974084	83974420	C694PACXX_7_7109.sorted.filtered_peak_982	21	.	2.82068	4.55370	2.11841
chr1	84326250	84326753	C694PACXX_7_7109.sorted.filtered_peak_983	21	.	2.74033	4.57273	2.13557
chr1	84464397	84465211	C694PACXX_7_7109.sorted.filtered_peak_984	20	.	2.56232	4.51825	2.07717
chr1	84543291	84543992	C694PACXX_7_7109.sorted.filtered_peak_985	57	.	3.40547	8.47469	5.77791
chr1	84609875	84610159	C694PACXX_7_7109.sorted.filtered_peak_986	29	.	2.78710	5.48706	2.94787
chr1	84610890	84611249	C694PACXX_7_7109.sorted.filtered_peak_987	19	.	2.52511	4.35941	1.94131
chr1	84713158	84713504	C694PACXX_7_7109.sorted.filtered_peak_988	42	.	3.50785	6.90534	4.27957
chr1	84764181	84764559	C694PACXX_7_7109.sorted.filtered_peak_989	24	.	2.63881	4.91281	2.43145
chr1	84831632	84831895	C694PACXX_7_7109.sorted.filtered_peak_990	23	.	2.87150	4.88303	2.39838
chr1	84899480	84899852	C694PACXX_7_7109.sorted.filtered_peak_991	21	.	2.60988	4.58565	2.13759
chr1	84907891	84908404	C694PACXX_7_7109.sorted.filtered_peak_992	36	.	3.43238	6.19557	3.60751
chr1	84944656	84945435	C694PACXX_7_7109.sorted.filtered_peak_993	83	.	3.95973	11.17782	8.34920
chr1	84971196	84972512	C694PACXX_7_7109.sorted.filtered_peak_994	93	.	3.44988	12.14256	9.30822
chr1	85038686	85039047	C694PACXX_7_7109.sorted.filtered_peak_995	45	.	3.00674	7.15950	4.51293
chr1	85039627	85040306	C694PACXX_7_7109.sorted.filtered_peak_996	80	.	3.69900	10.87578	8.06115
chr1	85086376	85086957	C694PACXX_7_7109.sorted.filtered_peak_997	109	.	4.51149	13.90819	10.95507
chr1	85155647	85156771	C694PACXX_7_7109.sorted.filtered_peak_998	115	.	3.79243	14.47105	11.58107
chr1	85320031	85320302	C694PACXX_7_7109.sorted.filtered_peak_999	23	.	2.84479	4.79091	2.31168
chr1	85410661	85411292	C694PACXX_7_7109.sorted.filtered_peak_1000	92	.	4.19628	12.12920	9.24829
chr1	85462700	85463026	C694PACXX_7_7109.sorted.filtered_peak_1001	20	.	2.42321	4.42766	2.00520
chr1	85492925	85493745	C694PACXX_7_7109.sorted.filtered_peak_1002	26	.	2.97272	5.15478	2.66676
chr1	85527804	85528178	C694PACXX_7_7109.sorted.filtered_peak_1003	49	.	3.48153	7.63302	4.96929
chr1	85666459	85667215	C694PACXX_7_7109.sorted.filtered_peak_1004	46	.	3.11750	7.28933	4.63562
chr1	85724962	85725849	C694PACXX_7_7109.sorted.filtered_peak_1005	42	.	3.15534	6.81796	4.24491
chr1	85741835	85742869	C694PACXX_7_7109.sorted.filtered_peak_1006	183	.	4.42844	21.56732	18.39948
chr1	85763794	85764099	C694PACXX_7_7109.sorted.filtered_peak_1007	23	.	2.94663	4.88329	2.39768
chr1	86173604	86174465	C694PACXX_7_7109.sorted.filtered_peak_1008	54	.	3.25248	8.07482	5.44908
chr1	86861394	86862458	C694PACXX_7_7109.sorted.filtered_peak_1009	90	.	3.88507	11.89389	9.06174
chr1	87169758	87170873	C694PACXX_7_7109.sorted.filtered_peak_1010	147	.	4.08741	17.77501	14.73457
chr1	87299332	87299582	C694PACXX_7_7109.sorted.filtered_peak_1011	22	.	2.91513	4.71748	2.25269
chr1	87379642	87380717	C694PACXX_7_7109.sorted.filtered_peak_1012	166	.	4.04568	19.76097	16.67071
chr1	87399742	87400050	C694PACXX_7_7109.sorted.filtered_peak_1013	11	.	2.53730	3.43953	1.15681
chr1	87597526	87597891	C694PACXX_7_7109.sorted.filtered_peak_1014	51	.	3.49657	7.82386	5.14245
chr1	87794000	87794733	C694PACXX_7_7109.sorted.filtered_peak_1015	55	.	2.67862	8.25147	5.55651
chr1	87800810	87801237	C694PACXX_7_7109.sorted.filtered_peak_1016	40	.	2.58187	6.60690	4.01431
chr1	87869991	87870265	C694PACXX_7_7109.sorted.filtered_peak_1017	23	.	2.75179	4.82327	2.34971
chr1	87901153	87901540	C694PACXX_7_7109.sorted.filtered_peak_1018	51	.	3.86669	7.82336	5.14014
chr1	87915002	87915543	C694PACXX_7_7109.sorted.filtered_peak_1019	23	.	2.87192	4.86473	2.38807
chr1	88369023	88369324	C694PACXX_7_7109.sorted.filtered_peak_1020	12	.	2.55870	3.54022	1.25035
chr1	89149302	89150649	C694PACXX_7_7109.sorted.filtered_peak_1021	151	.	3.97330	18.13658	15.10845
chr1	89356690	89357654	C694PACXX_7_7109.sorted.filtered_peak_1022	79	.	3.63188	10.78067	7.98052
chr1	89458057	89459099	C694PACXX_7_7109.sorted.filtered_peak_1023	74	.	3.16497	10.14753	7.40133
chr1	89488201	89488718	C694PACXX_7_7109.sorted.filtered_peak_1024	37	.	3.31203	6.39286	3.78947
chr1	89535437	89535887	C694PACXX_7_7109.sorted.filtered_peak_1025	16	.	2.73641	4.01850	1.63466
chr1	89591579	89592079	C694PACXX_7_7109.sorted.filtered_peak_1026	47	.	3.08528	7.40191	4.74403
chr1	89752433	89753137	C694PACXX_7_7109.sorted.filtered_peak_1027	39	.	3.03713	6.53242	3.92232
chr1	89776248	89776705	C694PACXX_7_7109.sorted.filtered_peak_1028	24	.	2.89853	4.94912	2.46285
chr1	89823938	89824224	C694PACXX_7_7109.sorted.filtered_peak_1029	34	.	3.25132	6.00490	3.44054
chr1	89916530	89916818	C694PACXX_7_7109.sorted.filtered_peak_1030	11	.	2.44977	3.46166	1.18614
chr1	89989618	89990799	C694PACXX_7_7109.sorted.filtered_peak_1031	48	.	3.01021	7.48761	4.85135
chr1	90073887	90074141	C694PACXX_7_7109.sorted.filtered_peak_1032	28	.	2.31590	5.41851	2.88589
chr1	90098142	90099184	C694PACXX_7_7109.sorted.filtered_peak_1033	72	.	3.03788	10.08701	7.29252
chr1	90123606	90123856	C694PACXX_7_7109.sorted.filtered_peak_1034	21	.	2.56388	4.58232	2.13397
chr1	90185043	90185499	C694PACXX_7_7109.sorted.filtered_peak_1035	18	.	2.43252	4.28468	1.87096
chr1	90186698	90187212	C694PACXX_7_7109.sorted.filtered_peak_1036	13	.	2.23167	3.70123	1.37987
chr1	90205322	90205757	C694PACXX_7_7109.sorted.filtered_peak_1037	58	.	3.53141	8.54774	5.83150
chr1	90228288	90228899	C694PACXX_7_7109.sorted.filtered_peak_1038	62	.	3.66333	8.98280	6.23265
chr1	90286313	90287233	C694PACXX_7_7109.sorted.filtered_peak_1039	38	.	3.03248	6.50466	3.89739
chr1	90308772	90309326	C694PACXX_7_7109.sorted.filtered_peak_1040	54	.	3.33510	8.09485	5.41763
chr1	90452630	90453021	C694PACXX_7_7109.sorted.filtered_peak_1041	17	.	2.65396	4.18414	1.77939
chr1	90460276	90461501	C694PACXX_7_7109.sorted.filtered_peak_1042	82	.	3.44648	10.96544	8.20233
chr1	91316854	91317529	C694PACXX_7_7109.sorted.filtered_peak_1043	37	.	3.17197	6.38033	3.78007
chr1	91486861	91488131	C694PACXX_7_7109.sorted.filtered_peak_1044	134	.	3.84450	16.47576	13.46957
chr1	91630703	91631073	C694PACXX_7_7109.sorted.filtered_peak_1045	13	.	2.59953	3.70237	1.37479
chr1	91852676	91853236	C694PACXX_7_7109.sorted.filtered_peak_1046	1909	.	13.91866	196.75632	190.90746
chr1	91966056	91967171	C694PACXX_7_7109.sorted.filtered_peak_1047	77	.	3.30737	10.58442	7.78545
chr1	91976904	91977215	C694PACXX_7_7109.sorted.filtered_peak_1048	14	.	2.49691	3.75144	1.42205
chr1	92014142	92015200	C694PACXX_7_7109.sorted.filtered_peak_1049	23	.	2.61181	4.86868	2.39921
chr1	92021396	92022204	C694PACXX_7_7109.sorted.filtered_peak_1050	112	.	3.88729	14.18646	11.26463
chr1	92057129	92057379	C694PACXX_7_7109.sorted.filtered_peak_1051	18	.	2.74818	4.22588	1.80937
chr1	92062518	92062768	C694PACXX_7_7109.sorted.filtered_peak_1052	16	.	2.73538	4.06722	1.69284
chr1	92163164	92163433	C694PACXX_7_7109.sorted.filtered_peak_1053	21	.	2.75338	4.56207	2.11629
chr1	92178990	92179484	C694PACXX_7_7109.sorted.filtered_peak_1054	30	.	2.96881	5.57503	3.03360
chr1	92269303	92270580	C694PACXX_7_7109.sorted.filtered_peak_1055	48	.	3.00918	7.48490	4.83782
chr1	92350694	92351066	C694PACXX_7_7109.sorted.filtered_peak_1056	24	.	2.61797	4.93335	2.46583
chr1	92351385	92352221	C694PACXX_7_7109.sorted.filtered_peak_1057	23	.	2.58008	4.80665	2.34603
chr1	92413985	92414796	C694PACXX_7_7109.sorted.filtered_peak_1058	35	.	3.32582	6.07914	3.50996
chr1	92495386	92495846	C694PACXX_7_7109.sorted.filtered_peak_1059	12	.	2.59123	3.57856	1.25418
chr1	92545567	92546397	C694PACXX_7_7109.sorted.filtered_peak_1060	67	.	3.76713	9.54715	6.79747
chr1	92763991	92764945	C694PACXX_7_7109.sorted.filtered_peak_1061	70	.	3.56781	9.76168	7.00272
chr1	92781341	92781988	C694PACXX_7_7109.sorted.filtered_peak_1062	65	.	3.38909	9.31429	6.54878
chr1	92788987	92789393	C694PACXX_7_7109.sorted.filtered_peak_1063	36	.	3.36949	6.23680	3.64167
chr1	92831284	92831659	C694PACXX_7_7109.sorted.filtered_peak_1064	42	.	3.36123	6.88539	4.25829
chr1	92951265	92951740	C694PACXX_7_7109.sorted.filtered_peak_1065	58	.	2.72255	8.52943	5.81481
chr1	92952230	92952606	C694PACXX_7_7109.sorted.filtered_peak_1066	23	.	2.17270	4.81161	2.34106
chr1	93002328	93003031	C694PACXX_7_7109.sorted.filtered_peak_1067	41	.	2.98873	6.69668	4.11192
chr1	93003529	93004008	C694PACXX_7_7109.sorted.filtered_peak_1068	41	.	2.97503	6.76195	4.15196
chr1	93029029	93029442	C694PACXX_7_7109.sorted.filtered_peak_1069	18	.	2.77830	4.22226	1.81814
chr1	93049489	93050292	C694PACXX_7_7109.sorted.filtered_peak_1070	32	.	2.64295	5.81043	3.25572
chr1	93250573	93251176	C694PACXX_7_7109.sorted.filtered_peak_1071	21	.	2.84755	4.57544	2.13190
chr1	93283977	93284234	C694PACXX_7_7109.sorted.filtered_peak_1072	26	.	3.13605	5.19173	2.67297
chr1	93297368	93298120	C694PACXX_7_7109.sorted.filtered_peak_1073	175	.	5.14596	20.72578	17.54359
chr1	93324445	93324949	C694PACXX_7_7109.sorted.filtered_peak_1074	30	.	3.18827	5.62996	3.09839
chr1	93342995	93343467	C694PACXX_7_7109.sorted.filtered_peak_1075	13	.	2.55341	3.67196	1.33563
chr1	93348505	93349004	C694PACXX_7_7109.sorted.filtered_peak_1076	14	.	2.62001	3.77258	1.43693
chr1	93426162	93428248	C694PACXX_7_7109.sorted.filtered_peak_1077	39	.	2.51983	6.56633	3.97853
chr1	93446719	93447133	C694PACXX_7_7109.sorted.filtered_peak_1078	46	.	3.30988	7.31547	4.68615
chr1	93459475	93459895	C694PACXX_7_7109.sorted.filtered_peak_1079	19	.	2.56258	4.37901	1.95604
chr1	93507961	93508546	C694PACXX_7_7109.sorted.filtered_peak_1080	31	.	3.11708	5.69785	3.14543
chr1	93544574	93545010	C694PACXX_7_7109.sorted.filtered_peak_1081	89	.	3.70132	11.75915	8.91284
chr1	93645172	93646904	C694PACXX_7_7109.sorted.filtered_peak_1082	130	.	3.40456	16.00503	13.00381
chr1	93810999	93812328	C694PACXX_7_7109.sorted.filtered_peak_1083	46	.	2.82340	7.24709	4.60570
chr1	94095038	94095288	C694PACXX_7_7109.sorted.filtered_peak_1084	15	.	2.68084	3.89586	1.53953
chr1	94311719	94312447	C694PACXX_7_7109.sorted.filtered_peak_1085	68	.	3.08182	9.60809	6.84763
chr1	94312694	94313686	C694PACXX_7_7109.sorted.filtered_peak_1086	66	.	3.04462	9.35138	6.61600
chr1	94344013	94344979	C694PACXX_7_7109.sorted.filtered_peak_1087	67	.	3.44551	9.43166	6.70645
chr1	94369751	94370036	C694PACXX_7_7109.sorted.filtered_peak_1088	22	.	2.50663	4.75052	2.29205
chr1	94374122	94375616	C694PACXX_7_7109.sorted.filtered_peak_1089	63	.	3.32585	9.04665	6.30926
chr1	94482898	94483419	C694PACXX_7_7109.sorted.filtered_peak_1090	57	.	3.40846	8.41727	5.70952
chr1	94883400	94884391	C694PACXX_7_7109.sorted.filtered_peak_1091	147	.	3.95835	17.85652	14.79308
chr1	94946952	94947335	C694PACXX_7_7109.sorted.filtered_peak_1092	15	.	2.67111	3.89178	1.53723
chr1	95067832	95068259	C694PACXX_7_7109.sorted.filtered_peak_1093	22	.	2.75092	4.69031	2.23178
chr1	95319850	95320336	C694PACXX_7_7109.sorted.filtered_peak_1094	42	.	3.37496	6.86401	4.24203
chr1	95428413	95428694	C694PACXX_7_7109.sorted.filtered_peak_1095	31	.	3.29032	5.70305	3.14536
chr1	95508992	95509295	C694PACXX_7_7109.sorted.filtered_peak_1096	43	.	3.56402	7.02201	4.38165
chr1	95537978	95538953	C694PACXX_7_7109.sorted.filtered_peak_1097	141	.	4.51555	17.22534	14.18782
chr1	95699314	95700112	C694PACXX_7_7109.sorted.filtered_peak_1098	106	.	4.22666	13.52866	10.61670
chr1	97186965	97187888	C694PACXX_7_7109.sorted.filtered_peak_1099	106	.	4.18370	13.56688	10.64978
chr1	98255428	98255748	C694PACXX_7_7109.sorted.filtered_peak_1100	13	.	2.44989	3.61303	1.30903
chr1	98386225	98387152	C694PACXX_7_7109.sorted.filtered_peak_1101	104	.	3.80691	13.34623	10.41575
chr1	98407990	98408269	C694PACXX_7_7109.sorted.filtered_peak_1102	38	.	3.26912	6.49997	3.88856
chr1	98519400	98519944	C694PACXX_7_7109.sorted.filtered_peak_1103	35	.	2.89050	6.10842	3.55346
chr1	98789158	98789744	C694PACXX_7_7109.sorted.filtered_peak_1104	28	.	2.98247	5.40046	2.89505
chr1	98854070	98854396	C694PACXX_7_7109.sorted.filtered_peak_1105	29	.	2.79545	5.47955	2.94663
chr1	98871242	98871608	C694PACXX_7_7109.sorted.filtered_peak_1106	37	.	3.04137	6.36295	3.77331
chr1	99336718	99337501	C694PACXX_7_7109.sorted.filtered_peak_1107	51	.	3.49884	7.81646	5.18820
chr1	100232086	100232364	C694PACXX_7_7109.sorted.filtered_peak_1108	24	.	2.94479	4.95686	2.47619
chr1	100315221	100316096	C694PACXX_7_7109.sorted.filtered_peak_1109	34	.	3.04079	5.96669	3.41438
chr1	100434972	100436114	C694PACXX_7_7109.sorted.filtered_peak_1110	36	.	3.12024	6.21218	3.62398
chr1	100494294	100494760	C694PACXX_7_7109.sorted.filtered_peak_1111	39	.	3.31320	6.56718	3.96446
chr1	100503240	100504857	C694PACXX_7_7109.sorted.filtered_peak_1112	43	.	2.75497	6.89187	4.31092
chr1	100512270	100512600	C694PACXX_7_7109.sorted.filtered_peak_1113	18	.	2.62384	4.22070	1.82558
chr1	100598165	100598989	C694PACXX_7_7109.sorted.filtered_peak_1114	104	.	3.99884	13.33826	10.47019
chr1	100715007	100715655	C694PACXX_7_7109.sorted.filtered_peak_1115	79	.	4.04880	10.80303	7.97563
chr1	100731203	100732306	C694PACXX_7_7109.sorted.filtered_peak_1116	87	.	3.81452	11.53079	8.76325
chr1	100816754	100818434	C694PACXX_7_7109.sorted.filtered_peak_1117	58	.	2.87445	8.51689	5.80513
chr1	100843599	100843849	C694PACXX_7_7109.sorted.filtered_peak_1118	12	.	2.57120	3.60183	1.29425
chr1	100880064	100880579	C694PACXX_7_7109.sorted.filtered_peak_1119	31	.	3.04767	5.67425	3.13237
chr1	100905604	100906178	C694PACXX_7_7109.sorted.filtered_peak_1120	36	.	2.78811	6.23978	3.65738
chr1	100918233	100918554	C694PACXX_7_7109.sorted.filtered_peak_1121	30	.	2.63506	5.60666	3.06757
chr1	100996469	100996859	C694PACXX_7_7109.sorted.filtered_peak_1122	20	.	2.58555	4.51918	2.09038
chr1	101005252	101005525	C694PACXX_7_7109.sorted.filtered_peak_1123	14	.	2.42865	3.79086	1.44237
chr1	101360669	101360996	C694PACXX_7_7109.sorted.filtered_peak_1124	17	.	2.33315	4.16962	1.77957
chr1	101361209	101362531	C694PACXX_7_7109.sorted.filtered_peak_1125	47	.	2.95749	7.38185	4.75555
chr1	101392833	101393263	C694PACXX_7_7109.sorted.filtered_peak_1126	21	.	2.72967	4.56698	2.12699
chr1	101415124	101415374	C694PACXX_7_7109.sorted.filtered_peak_1127	29	.	3.22622	5.48427	2.94192
chr1	101490992	101491892	C694PACXX_7_7109.sorted.filtered_peak_1128	53	.	3.33992	8.01259	5.34818
chr1	101547221	101547522	C694PACXX_7_7109.sorted.filtered_peak_1129	20	.	2.69875	4.53320	2.08471
chr1	101577298	101578150	C694PACXX_7_7109.sorted.filtered_peak_1130	31	.	3.08458	5.63617	3.13478
chr1	101593796	101594218	C694PACXX_7_7109.sorted.filtered_peak_1131	13	.	2.46824	3.67152	1.35585
chr1	101644348	101644963	C694PACXX_7_7109.sorted.filtered_peak_1132	21	.	2.65463	4.57537	2.13026
chr1	101701332	101702538	C694PACXX_7_7109.sorted.filtered_peak_1133	27	.	2.31947	5.23549	2.73764
chr1	101774824	101775527	C694PACXX_7_7109.sorted.filtered_peak_1134	44	.	3.07940	7.06790	4.41742
chr1	101822846	101823407	C694PACXX_7_7109.sorted.filtered_peak_1135	53	.	3.80729	8.01251	5.33412
chr1	104067858	104068954	C694PACXX_7_7109.sorted.filtered_peak_1136	102	.	3.66203	13.11632	10.22263
chr1	104136172	104136446	C694PACXX_7_7109.sorted.filtered_peak_1137	24	.	3.04630	4.93386	2.44787
chr1	104710149	104710399	C694PACXX_7_7109.sorted.filtered_peak_1138	16	.	2.72709	3.98025	1.60866
chr1	105646173	105646423	C694PACXX_7_7109.sorted.filtered_peak_1139	13	.	2.60419	3.68299	1.35958
chr1	107599139	107600319	C694PACXX_7_7109.sorted.filtered_peak_1140	29	.	2.89049	5.44694	2.95220
chr1	108328831	108329434	C694PACXX_7_7109.sorted.filtered_peak_1141	30	.	2.86088	5.61452	3.07443
chr1	108479588	108479842	C694PACXX_7_7109.sorted.filtered_peak_1142	23	.	2.72241	4.81275	2.33543
chr1	108506283	108506695	C694PACXX_7_7109.sorted.filtered_peak_1143	29	.	2.94710	5.42080	2.90858
chr1	108742235	108743616	C694PACXX_7_7109.sorted.filtered_peak_1144	49	.	3.00749	7.54517	4.90821
chr1	109102383	109103271	C694PACXX_7_7109.sorted.filtered_peak_1145	52	.	2.82546	7.84826	5.21209
chr1	109133460	109134096	C694PACXX_7_7109.sorted.filtered_peak_1146	94	.	4.30200	12.26966	9.40464
chr1	109187595	109187845	C694PACXX_7_7109.sorted.filtered_peak_1147	29	.	2.57607	5.52568	2.98820
chr1	109189122	109189905	C694PACXX_7_7109.sorted.filtered_peak_1148	86	.	3.53184	11.53401	8.69107
chr1	109203609	109204261	C694PACXX_7_7109.sorted.filtered_peak_1149	72	.	3.72490	9.97273	7.21271
chr1	109234520	109236044	C694PACXX_7_7109.sorted.filtered_peak_1150	95	.	3.49375	12.38808	9.53174
chr1	109246156	109246968	C694PACXX_7_7109.sorted.filtered_peak_1151	37	.	2.98213	6.36891	3.77430
chr1	109288945	109289802	C694PACXX_7_7109.sorted.filtered_peak_1152	118	.	3.96964	14.85228	11.89416
chr1	109419320	109419877	C694PACXX_7_7109.sorted.filtered_peak_1153	102	.	4.29069	13.20095	10.29142
chr1	109499249	109499693	C694PACXX_7_7109.sorted.filtered_peak_1154	34	.	3.17121	6.05292	3.48869
chr1	109505583	109506358	C694PACXX_7_7109.sorted.filtered_peak_1155	114	.	4.51487	14.43803	11.46849
chr1	109584192	109584951	C694PACXX_7_7109.sorted.filtered_peak_1156	205	.	5.46225	23.82556	20.56383
chr1	109618278	109619023	C694PACXX_7_7109.sorted.filtered_peak_1157	74	.	4.21418	10.20232	7.45026
chr1	109633078	109633957	C694PACXX_7_7109.sorted.filtered_peak_1158	77	.	3.86334	10.47790	7.70876
chr1	109642403	109643334	C694PACXX_7_7109.sorted.filtered_peak_1159	95	.	3.93519	12.39735	9.53689
chr1	109655327	109655801	C694PACXX_7_7109.sorted.filtered_peak_1160	30	.	2.73895	5.55608	3.02328
chr1	109656223	109656841	C694PACXX_7_7109.sorted.filtered_peak_1161	56	.	3.33685	8.34959	5.64546
chr1	109704861	109705166	C694PACXX_7_7109.sorted.filtered_peak_1162	37	.	3.21158	6.31145	3.72814
chr1	109705348	109705707	C694PACXX_7_7109.sorted.filtered_peak_1163	16	.	2.57211	4.02787	1.66008
chr1	109756210	109757298	C694PACXX_7_7109.sorted.filtered_peak_1164	100	.	3.76104	12.92761	10.05227
chr1	109791818	109792566	C694PACXX_7_7109.sorted.filtered_peak_1165	27	.	2.82648	5.25260	2.76066
chr1	109819866	109820336	C694PACXX_7_7109.sorted.filtered_peak_1166	24	.	2.89332	4.97214	2.47859
chr1	109825487	109826480	C694PACXX_7_7109.sorted.filtered_peak_1167	124	.	4.66665	15.42360	12.45725
chr1	109913719	109913969	C694PACXX_7_7109.sorted.filtered_peak_1168	25	.	2.97210	4.99496	2.50028
chr1	109968291	109969572	C694PACXX_7_7109.sorted.filtered_peak_1169	122	.	3.97358	15.21998	12.28450
chr1	110026079	110026984	C694PACXX_7_7109.sorted.filtered_peak_1170	139	.	3.98106	16.98042	13.95762
chr1	110036464	110037085	C694PACXX_7_7109.sorted.filtered_peak_1171	105	.	3.86461	13.51337	10.59269
chr1	110051886	110052717	C694PACXX_7_7109.sorted.filtered_peak_1172	25	.	2.81304	5.00854	2.52585
chr1	110074732	110075577	C694PACXX_7_7109.sorted.filtered_peak_1173	29	.	2.89423	5.49392	2.96934
chr1	110090937	110091645	C694PACXX_7_7109.sorted.filtered_peak_1174	115	.	3.80223	14.46140	11.52113
chr1	110162245	110162537	C694PACXX_7_7109.sorted.filtered_peak_1175	21	.	2.39791	4.62046	2.16610
chr1	110163399	110163918	C694PACXX_7_7109.sorted.filtered_peak_1176	82	.	3.46613	11.09285	8.26409
chr1	110186046	110186309	C694PACXX_7_7109.sorted.filtered_peak_1177	19	.	2.82697	4.37454	1.96119
chr1	110198315	110199014	C694PACXX_7_7109.sorted.filtered_peak_1178	27	.	2.98561	5.27448	2.76779
chr1	110282678	110283326	C694PACXX_7_7109.sorted.filtered_peak_1179	65	.	4.09187	9.33013	6.59053
chr1	110319482	110319814	C694PACXX_7_7109.sorted.filtered_peak_1180	25	.	2.79247	5.05062	2.57453
chr1	110333401	110334026	C694PACXX_7_7109.sorted.filtered_peak_1181	43	.	3.03563	6.89992	4.31827
chr1	110339338	110339695	C694PACXX_7_7109.sorted.filtered_peak_1182	11	.	2.39440	3.46774	1.18847
chr1	110344805	110345240	C694PACXX_7_7109.sorted.filtered_peak_1183	32	.	2.98047	5.79822	3.24766
chr1	110448824	110449204	C694PACXX_7_7109.sorted.filtered_peak_1184	31	.	2.78896	5.69738	3.17159
chr1	110526861	110527816	C694PACXX_7_7109.sorted.filtered_peak_1185	107	.	3.83132	13.60215	10.70516
chr1	110554109	110554414	C694PACXX_7_7109.sorted.filtered_peak_1186	13	.	2.62074	3.69577	1.37655
chr1	110576701	110577601	C694PACXX_7_7109.sorted.filtered_peak_1187	71	.	3.38659	9.88749	7.17977
chr1	110752499	110753512	C694PACXX_7_7109.sorted.filtered_peak_1188	72	.	3.02808	9.93300	7.20117
chr1	110855015	110855492	C694PACXX_7_7109.sorted.filtered_peak_1189	11	.	2.45128	3.45530	1.17899
chr1	110880892	110882225	C694PACXX_7_7109.sorted.filtered_peak_1190	316	.	4.36447	35.32428	31.69487
chr1	110949999	110950583	C694PACXX_7_7109.sorted.filtered_peak_1191	126	.	4.61798	15.66515	12.67944
chr1	111098160	111098410	C694PACXX_7_7109.sorted.filtered_peak_1192	16	.	2.62100	4.07006	1.67465
chr1	111161821	111162935	C694PACXX_7_7109.sorted.filtered_peak_1193	42	.	3.01219	6.79906	4.20102
chr1	111173383	111174307	C694PACXX_7_7109.sorted.filtered_peak_1194	58	.	3.14015	8.58175	5.84801
chr1	111189698	111190489	C694PACXX_7_7109.sorted.filtered_peak_1195	50	.	3.01522	7.67409	5.00478
chr1	111323584	111323860	C694PACXX_7_7109.sorted.filtered_peak_1196	42	.	3.29436	6.83719	4.21724
chr1	111417735	111418259	C694PACXX_7_7109.sorted.filtered_peak_1197	40	.	2.54422	6.65945	4.03754
chr1	111422563	111422976	C694PACXX_7_7109.sorted.filtered_peak_1198	22	.	2.28783	4.72204	2.26402
chr1	111423342	111423718	C694PACXX_7_7109.sorted.filtered_peak_1199	32	.	2.61207	5.74573	3.20632
chr1	111505879	111507089	C694PACXX_7_7109.sorted.filtered_peak_1200	215	.	4.87256	24.86842	21.58599
chr1	111682105	111683180	C694PACXX_7_7109.sorted.filtered_peak_1201	67	.	3.52174	9.50282	6.75915
chr1	111746250	111747233	C694PACXX_7_7109.sorted.filtered_peak_1202	50	.	2.73860	7.73135	5.08536
chr1	111758448	111759056	C694PACXX_7_7109.sorted.filtered_peak_1203	139	.	3.89652	16.97723	13.92220
chr1	111888776	111889350	C694PACXX_7_7109.sorted.filtered_peak_1204	21	.	2.82411	4.62948	2.18519
chr1	111991414	111992370	C694PACXX_7_7109.sorted.filtered_peak_1205	143	.	4.10575	17.36784	14.37795
chr1	112019363	112019830	C694PACXX_7_7109.sorted.filtered_peak_1206	23	.	2.70221	4.84538	2.37527
chr1	112050064	112051331	C694PACXX_7_7109.sorted.filtered_peak_1207	26	.	2.55539	5.11858	2.63504
chr1	112135098	112135948	C694PACXX_7_7109.sorted.filtered_peak_1208	130	.	4.20378	16.04497	13.05153
chr1	112141176	112141470	C694PACXX_7_7109.sorted.filtered_peak_1209	14	.	2.25816	3.75094	1.41693
chr1	112146337	112147197	C694PACXX_7_7109.sorted.filtered_peak_1210	48	.	3.07272	7.51335	4.86135
chr1	112162046	112163104	C694PACXX_7_7109.sorted.filtered_peak_1211	68	.	3.02124	9.54380	6.82509
chr1	112281640	112282417	C694PACXX_7_7109.sorted.filtered_peak_1212	54	.	3.19397	8.17015	5.47171
chr1	112297864	112298918	C694PACXX_7_7109.sorted.filtered_peak_1213	179	.	4.62558	21.07511	17.91782
chr1	112912271	112912523	C694PACXX_7_7109.sorted.filtered_peak_1214	15	.	2.66242	3.86351	1.51425
chr1	112933499	112933811	C694PACXX_7_7109.sorted.filtered_peak_1215	45	.	3.45779	7.15468	4.51550
chr1	112938518	112939208	C694PACXX_7_7109.sorted.filtered_peak_1216	44	.	3.23228	7.05473	4.42047
chr1	113008599	113009270	C694PACXX_7_7109.sorted.filtered_peak_1217	32	.	3.10895	5.76314	3.21474
chr1	113161400	113163038	C694PACXX_7_7109.sorted.filtered_peak_1218	57	.	2.79573	8.36402	5.70353
chr1	113217164	113217835	C694PACXX_7_7109.sorted.filtered_peak_1219	23	.	2.71847	4.87354	2.39217
chr1	113249616	113250185	C694PACXX_7_7109.sorted.filtered_peak_1220	50	.	2.95929	7.70861	5.04117
chr1	113257611	113258408	C694PACXX_7_7109.sorted.filtered_peak_1221	169	.	4.25665	20.10664	16.97919
chr1	113497953	113499200	C694PACXX_7_7109.sorted.filtered_peak_1222	93	.	3.49169	12.17128	9.31952
chr1	113589220	113589731	C694PACXX_7_7109.sorted.filtered_peak_1223	21	.	2.94343	4.61874	2.16732
chr1	113615234	113616192	C694PACXX_7_7109.sorted.filtered_peak_1224	202	.	5.67134	23.47907	20.21983
chr1	113932566	113933126	C694PACXX_7_7109.sorted.filtered_peak_1225	68	.	3.49092	9.64959	6.86698
chr1	114301589	114302452	C694PACXX_7_7109.sorted.filtered_peak_1226	48	.	3.17047	7.52610	4.86993
chr1	114326136	114327080	C694PACXX_7_7109.sorted.filtered_peak_1227	30	.	2.75542	5.56346	3.03724
chr1	114354300	114355373	C694PACXX_7_7109.sorted.filtered_peak_1228	197	.	4.50898	22.92870	19.72161
chr1	114414178	114414595	C694PACXX_7_7109.sorted.filtered_peak_1229	64	.	3.22616	9.23155	6.48116
chr1	114423381	114423721	C694PACXX_7_7109.sorted.filtered_peak_1230	34	.	3.21123	5.97121	3.41019
chr1	114447071	114448203	C694PACXX_7_7109.sorted.filtered_peak_1231	267	.	4.79303	30.16892	26.74281
chr1	114471764	114473437	C694PACXX_7_7109.sorted.filtered_peak_1232	52	.	2.67679	7.85260	5.22124
chr1	114489918	114490193	C694PACXX_7_7109.sorted.filtered_peak_1233	29	.	3.02691	5.45329	2.91740
chr1	114884981	114885270	C694PACXX_7_7109.sorted.filtered_peak_1234	32	.	2.79582	5.84012	3.28092
chr1	114889094	114889515	C694PACXX_7_7109.sorted.filtered_peak_1235	125	.	4.44777	15.56240	12.55515
chr1	115053416	115054553	C694PACXX_7_7109.sorted.filtered_peak_1236	142	.	3.94599	17.29309	14.27577
chr1	115123920	115124790	C694PACXX_7_7109.sorted.filtered_peak_1237	118	.	4.54308	14.79460	11.83836
chr1	115212365	115213273	C694PACXX_7_7109.sorted.filtered_peak_1238	54	.	3.25077	8.06645	5.40079
chr1	115259048	115259810	C694PACXX_7_7109.sorted.filtered_peak_1239	56	.	3.38523	8.33431	5.68774
chr1	115299967	115300979	C694PACXX_7_7109.sorted.filtered_peak_1240	117	.	3.81393	14.72329	11.77063
chr1	115322785	115323582	C694PACXX_7_7109.sorted.filtered_peak_1241	121	.	4.80308	15.11350	12.16570
chr1	115605259	115605834	C694PACXX_7_7109.sorted.filtered_peak_1242	95	.	4.33530	12.47451	9.59866
chr1	115641571	115642424	C694PACXX_7_7109.sorted.filtered_peak_1243	89	.	4.32341	11.81268	8.94385
chr1	115681544	115682045	C694PACXX_7_7109.sorted.filtered_peak_1244	20	.	2.70805	4.43718	2.01822
chr1	116184390	116184849	C694PACXX_7_7109.sorted.filtered_peak_1245	25	.	2.83651	5.00888	2.53111
chr1	116185096	116185628	C694PACXX_7_7109.sorted.filtered_peak_1246	30	.	2.93162	5.58655	3.04859
chr1	116518835	116519203	C694PACXX_7_7109.sorted.filtered_peak_1247	17	.	2.68587	4.13179	1.75444
chr1	116548906	116549565	C694PACXX_7_7109.sorted.filtered_peak_1248	17	.	2.57728	4.18017	1.78122
chr1	116681573	116682327	C694PACXX_7_7109.sorted.filtered_peak_1249	66	.	4.22792	9.40644	6.68691
chr1	116694712	116695026	C694PACXX_7_7109.sorted.filtered_peak_1250	19	.	2.66327	4.37595	1.96798
chr1	116711053	116711667	C694PACXX_7_7109.sorted.filtered_peak_1251	28	.	2.92144	5.34299	2.83507
chr1	116868492	116868921	C694PACXX_7_7109.sorted.filtered_peak_1252	38	.	3.31575	6.45902	3.85614
chr1	116915411	116916269	C694PACXX_7_7109.sorted.filtered_peak_1253	97	.	3.30102	12.54031	9.72945
chr1	116961007	116961423	C694PACXX_7_7109.sorted.filtered_peak_1254	35	.	3.08296	6.06833	3.50594
chr1	117047018	117047437	C694PACXX_7_7109.sorted.filtered_peak_1255	88	.	3.99297	11.72877	8.87224
chr1	117057648	117058309	C694PACXX_7_7109.sorted.filtered_peak_1256	65	.	3.29770	9.31782	6.58271
chr1	117099147	117099470	C694PACXX_7_7109.sorted.filtered_peak_1257	35	.	2.90820	6.16946	3.57978
chr1	117112730	117113780	C694PACXX_7_7109.sorted.filtered_peak_1258	48	.	2.82654	7.56532	4.88579
chr1	117210273	117210627	C694PACXX_7_7109.sorted.filtered_peak_1259	20	.	2.76137	4.51537	2.06818
chr1	117267255	117267679	C694PACXX_7_7109.sorted.filtered_peak_1260	17	.	2.61694	4.14016	1.75989
chr1	117279886	117280713	C694PACXX_7_7109.sorted.filtered_peak_1261	29	.	2.62044	5.41451	2.90230
chr1	117281085	117281928	C694PACXX_7_7109.sorted.filtered_peak_1262	43	.	2.90833	6.92125	4.34232
chr1	117296789	117297093	C694PACXX_7_7109.sorted.filtered_peak_1263	37	.	3.09614	6.34763	3.74437
chr1	117306147	117306624	C694PACXX_7_7109.sorted.filtered_peak_1264	15	.	2.17820	3.95119	1.58647
chr1	117307139	117307534	C694PACXX_7_7109.sorted.filtered_peak_1265	14	.	2.08287	3.75658	1.42250
chr1	117311947	117312672	C694PACXX_7_7109.sorted.filtered_peak_1266	33	.	2.56316	5.91134	3.37256
chr1	117351384	117351886	C694PACXX_7_7109.sorted.filtered_peak_1267	12	.	2.06858	3.56698	1.24787
chr1	117359095	117359495	C694PACXX_7_7109.sorted.filtered_peak_1268	19	.	2.50481	4.39141	1.96967
chr1	117369829	117370338	C694PACXX_7_7109.sorted.filtered_peak_1269	21	.	2.76388	4.63631	2.19853
chr1	117420549	117420895	C694PACXX_7_7109.sorted.filtered_peak_1270	23	.	2.64442	4.80967	2.36560
chr1	117544022	117544563	C694PACXX_7_7109.sorted.filtered_peak_1271	26	.	2.89917	5.16698	2.68994
chr1	117602083	117603251	C694PACXX_7_7109.sorted.filtered_peak_1272	126	.	3.93519	15.58277	12.60596
chr1	117664076	117665006	C694PACXX_7_7109.sorted.filtered_peak_1273	55	.	3.33996	8.27528	5.58534
chr1	117909114	117910551	C694PACXX_7_7109.sorted.filtered_peak_1274	75	.	3.18693	10.33041	7.55568
chr1	118148050	118149163	C694PACXX_7_7109.sorted.filtered_peak_1275	177	.	4.11457	20.91515	17.75655
chr1	118198705	118199245	C694PACXX_7_7109.sorted.filtered_peak_1276	48	.	2.71976	7.52601	4.86046
chr1	118206866	118207542	C694PACXX_7_7109.sorted.filtered_peak_1277	127	.	3.98572	15.68777	12.71557
chr1	118217164	118217728	C694PACXX_7_7109.sorted.filtered_peak_1278	41	.	3.14805	6.79309	4.18637
chr1	118301128	118301771	C694PACXX_7_7109.sorted.filtered_peak_1279	32	.	3.15783	5.79448	3.24063
chr1	118471967	118472834	C694PACXX_7_7109.sorted.filtered_peak_1280	123	.	4.09652	15.27638	12.36852
chr1	119682635	119683546	C694PACXX_7_7109.sorted.filtered_peak_1281	262	.	5.07942	29.67621	26.25381
chr1	120154020	120154494	C694PACXX_7_7109.sorted.filtered_peak_1282	22	.	2.97527	4.70133	2.23371
chr1	120254482	120255096	C694PACXX_7_7109.sorted.filtered_peak_1283	16	.	2.53909	4.07564	1.69067
chr1	120286782	120287104	C694PACXX_7_7109.sorted.filtered_peak_1284	32	.	2.94723	5.79554	3.23343
chr1	120530276	120530804	C694PACXX_7_7109.sorted.filtered_peak_1285	29	.	3.19560	5.43865	2.91812
chr1	120612020	120612294	C694PACXX_7_7109.sorted.filtered_peak_1286	60	.	4.12796	8.77763	6.04574
chr1	120838227	120838841	C694PACXX_7_7109.sorted.filtered_peak_1287	57	.	3.97957	8.44237	5.77176
chr1	121258219	121258594	C694PACXX_7_7109.sorted.filtered_peak_1288	31	.	3.08033	5.65225	3.11769
chr1	121260676	121261545	C694PACXX_7_7109.sorted.filtered_peak_1289	39	.	3.29759	6.57087	3.95687
chr1	121484322	121485516	C694PACXX_7_7109.sorted.filtered_peak_1290	535	.	7.39105	57.78958	53.56456
chr1	142535477	142537122	C694PACXX_7_7109.sorted.filtered_peak_1291	40	.	2.18689	6.65757	4.05250
chr1	142537383	142538989	C694PACXX_7_7109.sorted.filtered_peak_1292	83	.	2.66645	11.17078	8.31334
chr1	143540149	143540413	C694PACXX_7_7109.sorted.filtered_peak_1293	40	.	3.55751	6.64090	4.02495
chr1	144005311	144005675	C694PACXX_7_7109.sorted.filtered_peak_1294	13	.	2.39566	3.63716	1.32259
chr1	144007360	144007619	C694PACXX_7_7109.sorted.filtered_peak_1295	26	.	2.54560	5.13236	2.62222
chr1	144018894	144019385	C694PACXX_7_7109.sorted.filtered_peak_1296	18	.	2.78692	4.22782	1.82115
chr1	144533582	144534354	C694PACXX_7_7109.sorted.filtered_peak_1297	132	.	3.98871	16.26743	13.23365
chr1	144931396	144932671	C694PACXX_7_7109.sorted.filtered_peak_1298	135	.	3.03814	16.58976	13.58078
chr1	145004316	145004585	C694PACXX_7_7109.sorted.filtered_peak_1299	17	.	2.02325	4.10488	1.72071
chr1	145039472	145040152	C694PACXX_7_7109.sorted.filtered_peak_1300	20	.	2.04108	4.53271	2.09247
chr1	145058809	145059701	C694PACXX_7_7109.sorted.filtered_peak_1301	24	.	2.13275	4.96229	2.48779
chr1	145096249	145096619	C694PACXX_7_7109.sorted.filtered_peak_1302	51	.	2.81651	7.83011	5.15949
chr1	145116933	145117329	C694PACXX_7_7109.sorted.filtered_peak_1303	14	.	2.14082	3.74599	1.40378
chr1	145139204	145139510	C694PACXX_7_7109.sorted.filtered_peak_1304	54	.	3.96916	8.19139	5.49497
chr1	145292397	145292647	C694PACXX_7_7109.sorted.filtered_peak_1305	28	.	3.20503	5.41867	2.88193
chr1	145382271	145383135	C694PACXX_7_7109.sorted.filtered_peak_1306	54	.	3.84632	8.16263	5.49505
chr1	145396740	145397590	C694PACXX_7_7109.sorted.filtered_peak_1307	42	.	2.75427	6.88597	4.24440
chr1	145399073	145399486	C694PACXX_7_7109.sorted.filtered_peak_1308	15	.	2.16145	3.89427	1.54005
chr1	145421536	145421861	C694PACXX_7_7109.sorted.filtered_peak_1309	14	.	2.62952	3.81571	1.46292
chr1	145427193	145427879	C694PACXX_7_7109.sorted.filtered_peak_1310	101	.	4.70187	12.98805	10.11367
chr1	145437529	145438609	C694PACXX_7_7109.sorted.filtered_peak_1311	81	.	3.25450	11.01349	8.18741
chr1	145454944	145456212	C694PACXX_7_7109.sorted.filtered_peak_1312	35	.	2.53351	6.11425	3.55570
chr1	145470067	145470869	C694PACXX_7_7109.sorted.filtered_peak_1313	57	.	3.12474	8.43257	5.76010
chr1	145476738	145477621	C694PACXX_7_7109.sorted.filtered_peak_1314	49	.	2.85567	7.60545	4.94044
chr1	145507134	145508031	C694PACXX_7_7109.sorted.filtered_peak_1315	138	.	4.84164	16.91340	13.88569
chr1	145515776	145516609	C694PACXX_7_7109.sorted.filtered_peak_1316	169	.	5.17487	20.04415	16.92303
chr1	145548661	145549345	C694PACXX_7_7109.sorted.filtered_peak_1317	127	.	5.18819	15.72319	12.74283
chr1	145562417	145562890	C694PACXX_7_7109.sorted.filtered_peak_1318	32	.	3.21532	5.76240	3.21213
chr1	145575044	145576556	C694PACXX_7_7109.sorted.filtered_peak_1319	60	.	3.17466	8.78587	6.07252
chr1	145588755	145589812	C694PACXX_7_7109.sorted.filtered_peak_1320	30	.	2.88685	5.56436	3.04457
chr1	145610515	145611381	C694PACXX_7_7109.sorted.filtered_peak_1321	111	.	5.19911	14.06289	11.13705
chr1	145713419	145713837	C694PACXX_7_7109.sorted.filtered_peak_1322	13	.	2.54128	3.67586	1.36034
chr1	145744136	145744526	C694PACXX_7_7109.sorted.filtered_peak_1323	61	.	4.04545	8.87954	6.14508
chr1	146544329	146544579	C694PACXX_7_7109.sorted.filtered_peak_1324	18	.	2.84403	4.31586	1.89564
chr1	146555932	146556736	C694PACXX_7_7109.sorted.filtered_peak_1325	65	.	3.57245	9.31127	6.58249
chr1	146643712	146644598	C694PACXX_7_7109.sorted.filtered_peak_1326	118	.	4.04772	14.82001	11.85945
chr1	146696637	146697191	C694PACXX_7_7109.sorted.filtered_peak_1327	27	.	3.10863	5.25308	2.74970
chr1	146714027	146715127	C694PACXX_7_7109.sorted.filtered_peak_1328	140	.	4.25987	17.12367	14.06541
chr1	147071053	147072182	C694PACXX_7_7109.sorted.filtered_peak_1329	217	.	4.94189	24.98181	21.72945
chr1	147089838	147090300	C694PACXX_7_7109.sorted.filtered_peak_1330	33	.	3.09333	5.95236	3.38623
chr1	147112614	147113048	C694PACXX_7_7109.sorted.filtered_peak_1331	21	.	2.73683	4.59077	2.16406
chr1	147119839	147120409	C694PACXX_7_7109.sorted.filtered_peak_1332	15	.	2.42876	3.93836	1.57641
chr1	147142073	147143044	C694PACXX_7_7109.sorted.filtered_peak_1333	52	.	3.33505	7.94812	5.28158
chr1	147391153	147391508	C694PACXX_7_7109.sorted.filtered_peak_1334	18	.	2.81486	4.23024	1.82012
chr1	147712418	147712786	C694PACXX_7_7109.sorted.filtered_peak_1335	12	.	2.36847	3.57116	1.27839
chr1	147735442	147736347	C694PACXX_7_7109.sorted.filtered_peak_1336	20	.	2.88968	4.50552	2.07951
chr1	147790688	147791257	C694PACXX_7_7109.sorted.filtered_peak_1337	22	.	2.94029	4.68044	2.24650
chr1	147806499	147807328	C694PACXX_7_7109.sorted.filtered_peak_1338	44	.	3.51131	7.04886	4.44068
chr1	148241350	148241722	C694PACXX_7_7109.sorted.filtered_peak_1339	141	.	6.04299	17.18381	14.12919
chr1	148549914	148550247	C694PACXX_7_7109.sorted.filtered_peak_1340	15	.	2.72570	3.96298	1.58356
chr1	148551894	148552707	C694PACXX_7_7109.sorted.filtered_peak_1341	20	.	2.87354	4.46570	2.04212
chr1	148556259	148556853	C694PACXX_7_7109.sorted.filtered_peak_1342	20	.	2.89045	4.47047	2.04125
chr1	149204370	149204620	C694PACXX_7_7109.sorted.filtered_peak_1343	22	.	2.98036	4.71849	2.24973
chr1	149223279	149224144	C694PACXX_7_7109.sorted.filtered_peak_1344	210	.	5.46861	24.36471	21.08230
chr1	149224480	149224804	C694PACXX_7_7109.sorted.filtered_peak_1345	88	.	3.77368	11.74989	8.88420
chr1	149815152	149815587	C694PACXX_7_7109.sorted.filtered_peak_1346	26	.	2.93290	5.18942	2.68583
chr1	149858093	149858608	C694PACXX_7_7109.sorted.filtered_peak_1347	162	.	3.58446	19.35677	16.24679
chr1	149859049	149860236	C694PACXX_7_7109.sorted.filtered_peak_1348	98	.	2.97679	12.70843	9.85283
chr1	149870961	149871662	C694PACXX_7_7109.sorted.filtered_peak_1349	48	.	3.42295	7.53120	4.87862
chr1	149899331	149900257	C694PACXX_7_7109.sorted.filtered_peak_1350	131	.	4.43512	16.17851	13.15148
chr1	149911065	149911420	C694PACXX_7_7109.sorted.filtered_peak_1351	11	.	2.50667	3.42772	1.15602
chr1	149934018	149934295	C694PACXX_7_7109.sorted.filtered_peak_1352	28	.	3.19648	5.42231	2.89724
chr1	149969417	149969931	C694PACXX_7_7109.sorted.filtered_peak_1353	12	.	2.56542	3.57323	1.27839
chr1	149982304	149983088	C694PACXX_7_7109.sorted.filtered_peak_1354	41	.	3.23759	6.76162	4.15798
chr1	150039251	150040046	C694PACXX_7_7109.sorted.filtered_peak_1355	35	.	3.09060	6.09361	3.50525
chr1	150082249	150082516	C694PACXX_7_7109.sorted.filtered_peak_1356	16	.	2.50493	4.03512	1.65782
chr1	150121826	150122302	C694PACXX_7_7109.sorted.filtered_peak_1357	56	.	3.19274	8.31017	5.60653
chr1	150123569	150123878	C694PACXX_7_7109.sorted.filtered_peak_1358	27	.	2.54829	5.23120	2.72033
chr1	150159105	150159759	C694PACXX_7_7109.sorted.filtered_peak_1359	28	.	3.13662	5.33050	2.82467
chr1	150185796	150186396	C694PACXX_7_7109.sorted.filtered_peak_1360	149	.	5.12165	18.01799	14.94216
chr1	150206791	150207425	C694PACXX_7_7109.sorted.filtered_peak_1361	39	.	2.54464	6.50178	3.90127
chr1	150208157	150208991	C694PACXX_7_7109.sorted.filtered_peak_1362	171	.	4.12155	20.27451	17.17050
chr1	150227879	150228520	C694PACXX_7_7109.sorted.filtered_peak_1363	36	.	3.37955	6.25564	3.65789
chr1	150240777	150241777	C694PACXX_7_7109.sorted.filtered_peak_1364	75	.	3.59397	10.31678	7.55377
chr1	150253775	150254279	C694PACXX_7_7109.sorted.filtered_peak_1365	19	.	2.66366	4.36203	1.94796
chr1	150254804	150255136	C694PACXX_7_7109.sorted.filtered_peak_1366	12	.	2.42281	3.51952	1.23725
chr1	150266065	150266649	C694PACXX_7_7109.sorted.filtered_peak_1367	91	.	4.68774	11.98856	9.12374
chr1	150293725	150294262	C694PACXX_7_7109.sorted.filtered_peak_1368	170	.	5.78170	20.22062	17.07343
chr1	150335873	150337161	C694PACXX_7_7109.sorted.filtered_peak_1369	172	.	4.04449	20.32989	17.21859
chr1	150436928	150437210	C694PACXX_7_7109.sorted.filtered_peak_1370	26	.	3.12794	5.19317	2.68549
chr1	150459562	150460211	C694PACXX_7_7109.sorted.filtered_peak_1371	121	.	4.82059	15.06331	12.11936
chr1	150487751	150488451	C694PACXX_7_7109.sorted.filtered_peak_1372	137	.	4.51145	16.72204	13.73821
chr1	150533501	150534821	C694PACXX_7_7109.sorted.filtered_peak_1373	46	.	2.43136	7.21920	4.61463
chr1	150539806	150540504	C694PACXX_7_7109.sorted.filtered_peak_1374	61	.	2.82690	8.91704	6.19255
chr1	150551444	150552444	C694PACXX_7_7109.sorted.filtered_peak_1375	112	.	3.65884	14.16161	11.27283
chr1	150583898	150584368	C694PACXX_7_7109.sorted.filtered_peak_1376	79	.	3.93388	10.80225	7.98138
chr1	150594098	150594348	C694PACXX_7_7109.sorted.filtered_peak_1377	27	.	3.05990	5.30672	2.79279
chr1	150601344	150602427	C694PACXX_7_7109.sorted.filtered_peak_1378	251	.	5.35723	28.53985	25.14645
chr1	150669479	150670080	C694PACXX_7_7109.sorted.filtered_peak_1379	136	.	5.08748	16.71631	13.67553
chr1	150743431	150743683	C694PACXX_7_7109.sorted.filtered_peak_1380	47	.	3.67802	7.38508	4.70953
chr1	150848622	150849500	C694PACXX_7_7109.sorted.filtered_peak_1381	179	.	4.68317	21.09174	17.93904
chr1	150862199	150862834	C694PACXX_7_7109.sorted.filtered_peak_1382	16	.	2.75984	4.06789	1.68130
chr1	150895065	150895320	C694PACXX_7_7109.sorted.filtered_peak_1383	22	.	2.64157	4.76699	2.29642
chr1	150898322	150899138	C694PACXX_7_7109.sorted.filtered_peak_1384	83	.	3.89064	11.19939	8.38308
chr1	150947031	150947649	C694PACXX_7_7109.sorted.filtered_peak_1385	37	.	2.77940	6.31129	3.71789
chr1	150980404	150981474	C694PACXX_7_7109.sorted.filtered_peak_1386	72	.	3.36539	9.95380	7.24800
chr1	151020008	151020370	C694PACXX_7_7109.sorted.filtered_peak_1387	74	.	3.85533	10.26232	7.45844
chr1	151030160	151030502	C694PACXX_7_7109.sorted.filtered_peak_1388	46	.	2.71693	7.26515	4.62377
chr1	151031627	151032266	C694PACXX_7_7109.sorted.filtered_peak_1389	74	.	3.16812	10.28548	7.49390
chr1	151042880	151043859	C694PACXX_7_7109.sorted.filtered_peak_1390	102	.	4.17559	13.19765	10.26926
chr1	151118878	151119582	C694PACXX_7_7109.sorted.filtered_peak_1391	61	.	3.56707	8.84244	6.12421
chr1	151128567	151129270	C694PACXX_7_7109.sorted.filtered_peak_1392	68	.	3.58812	9.57574	6.80447
chr1	151138196	151138881	C694PACXX_7_7109.sorted.filtered_peak_1393	144	.	4.46924	17.46093	14.42413
chr1	151162106	151162847	C694PACXX_7_7109.sorted.filtered_peak_1394	61	.	3.90542	8.81383	6.11435
chr1	151170459	151171601	C694PACXX_7_7109.sorted.filtered_peak_1395	161	.	4.52700	19.18205	16.13842
chr1	151226947	151227575	C694PACXX_7_7109.sorted.filtered_peak_1396	67	.	3.93465	9.45691	6.72266
chr1	151253691	151255257	C694PACXX_7_7109.sorted.filtered_peak_1397	179	.	3.77156	21.16348	17.99053
chr1	151284105	151284398	C694PACXX_7_7109.sorted.filtered_peak_1398	27	.	2.99608	5.32209	2.79956
chr1	151299525	151300600	C694PACXX_7_7109.sorted.filtered_peak_1399	130	.	4.43902	16.02358	13.05996
chr1	151319313	151320374	C694PACXX_7_7109.sorted.filtered_peak_1400	157	.	4.41818	18.82587	15.76197
chr1	151371758	151372400	C694PACXX_7_7109.sorted.filtered_peak_1401	106	.	4.21293	13.56942	10.68716
chr1	151416348	151416619	C694PACXX_7_7109.sorted.filtered_peak_1402	27	.	3.00042	5.29133	2.77230
chr1	151430547	151432164	C694PACXX_7_7109.sorted.filtered_peak_1403	24	.	2.49703	4.96313	2.49420
chr1	151483263	151484370	C694PACXX_7_7109.sorted.filtered_peak_1404	39	.	3.06633	6.55727	3.97936
chr1	151512509	151513122	C694PACXX_7_7109.sorted.filtered_peak_1405	89	.	3.98230	11.83263	8.96199
chr1	151541811	151542061	C694PACXX_7_7109.sorted.filtered_peak_1406	13	.	2.58505	3.61395	1.31188
chr1	151566653	151566903	C694PACXX_7_7109.sorted.filtered_peak_1407	20	.	2.84165	4.46674	2.02868
chr1	151584285	151584996	C694PACXX_7_7109.sorted.filtered_peak_1408	97	.	4.22310	12.66025	9.76282
chr1	151735643	151736185	C694PACXX_7_7109.sorted.filtered_peak_1409	77	.	3.87825	10.55946	7.77179
chr1	151762474	151763658	C694PACXX_7_7109.sorted.filtered_peak_1410	146	.	4.40870	17.65082	14.64804
chr1	151803150	151803469	C694PACXX_7_7109.sorted.filtered_peak_1411	19	.	2.50089	4.40214	1.98509
chr1	151810847	151811169	C694PACXX_7_7109.sorted.filtered_peak_1412	13	.	2.17318	3.61927	1.30224
chr1	151812057	151812597	C694PACXX_7_7109.sorted.filtered_peak_1413	28	.	2.59154	5.39285	2.88336
chr1	151871230	151871517	C694PACXX_7_7109.sorted.filtered_peak_1414	25	.	3.10083	5.09069	2.58483
chr1	151881770	151882528	C694PACXX_7_7109.sorted.filtered_peak_1415	84	.	3.91721	11.31500	8.46680
chr1	151906674	151907013	C694PACXX_7_7109.sorted.filtered_peak_1416	12	.	2.43236	3.53296	1.23764
chr1	151918035	151918628	C694PACXX_7_7109.sorted.filtered_peak_1417	81	.	3.72842	10.95324	8.14867
chr1	151940482	151940780	C694PACXX_7_7109.sorted.filtered_peak_1418	25	.	2.93233	5.02185	2.53781
chr1	151966164	151966847	C694PACXX_7_7109.sorted.filtered_peak_1419	50	.	3.09198	7.69691	5.01315
chr1	152007044	152008152	C694PACXX_7_7109.sorted.filtered_peak_1420	44	.	3.09714	7.10644	4.45725
chr1	152020331	152021001	C694PACXX_7_7109.sorted.filtered_peak_1421	188	.	5.01460	22.02066	18.81391
chr1	152083406	152083881	C694PACXX_7_7109.sorted.filtered_peak_1422	17	.	2.60160	4.11016	1.72873
chr1	152154596	152154888	C694PACXX_7_7109.sorted.filtered_peak_1423	15	.	2.70954	3.91118	1.53529
chr1	152413497	152413782	C694PACXX_7_7109.sorted.filtered_peak_1424	16	.	2.61700	4.02274	1.63564
chr1	152430896	152431195	C694PACXX_7_7109.sorted.filtered_peak_1425	36	.	3.15340	6.25682	3.67887
chr1	152432632	152432912	C694PACXX_7_7109.sorted.filtered_peak_1426	15	.	2.56450	3.91280	1.54445
chr1	153483391	153483641	C694PACXX_7_7109.sorted.filtered_peak_1427	23	.	2.90127	4.85875	2.39133
chr1	153508227	153508975	C694PACXX_7_7109.sorted.filtered_peak_1428	29	.	2.49497	5.44480	2.93376
chr1	153517516	153517837	C694PACXX_7_7109.sorted.filtered_peak_1429	40	.	2.86627	6.71644	4.09321
chr1	153541042	153541483	C694PACXX_7_7109.sorted.filtered_peak_1430	30	.	2.99594	5.59461	3.04747
chr1	153606156	153607029	C694PACXX_7_7109.sorted.filtered_peak_1431	181	.	4.92597	21.37227	18.18208
chr1	153630920	153631625	C694PACXX_7_7109.sorted.filtered_peak_1432	141	.	4.83309	17.24829	14.18005
chr1	153643171	153644353	C694PACXX_7_7109.sorted.filtered_peak_1433	191	.	4.75850	22.35733	19.19401
chr1	153699945	153700753	C694PACXX_7_7109.sorted.filtered_peak_1434	256	.	5.78606	29.02739	25.63717
chr1	153721896	153722214	C694PACXX_7_7109.sorted.filtered_peak_1435	43	.	3.55554	6.95236	4.32500
chr1	153747891	153748439	C694PACXX_7_7109.sorted.filtered_peak_1436	61	.	3.34945	8.90207	6.15305
chr1	153755818	153756626	C694PACXX_7_7109.sorted.filtered_peak_1437	125	.	4.71292	15.52498	12.52061
chr1	153777816	153778275	C694PACXX_7_7109.sorted.filtered_peak_1438	29	.	3.05387	5.49860	2.96868
chr1	153895005	153896054	C694PACXX_7_7109.sorted.filtered_peak_1439	211	.	4.34226	24.47702	21.19965
chr1	153917724	153919324	C694PACXX_7_7109.sorted.filtered_peak_1440	37	.	2.69089	6.27660	3.71598
chr1	153930372	153931494	C694PACXX_7_7109.sorted.filtered_peak_1441	105	.	3.36339	13.39122	10.50392
chr1	153935882	153936331	C694PACXX_7_7109.sorted.filtered_peak_1442	52	.	2.58135	7.94676	5.25087
chr1	153939647	153940380	C694PACXX_7_7109.sorted.filtered_peak_1443	32	.	2.45625	5.85106	3.29165
chr1	153949659	153950471	C694PACXX_7_7109.sorted.filtered_peak_1444	62	.	3.63963	8.95643	6.28330
chr1	153962920	153963580	C694PACXX_7_7109.sorted.filtered_peak_1445	133	.	4.64916	16.42583	13.38604
chr1	154130207	154130893	C694PACXX_7_7109.sorted.filtered_peak_1446	52	.	3.46364	7.88633	5.25117
chr1	154154687	154155970	C694PACXX_7_7109.sorted.filtered_peak_1447	42	.	2.73141	6.88730	4.29735
chr1	154192760	154194103	C694PACXX_7_7109.sorted.filtered_peak_1448	124	.	3.46410	15.42137	12.47002
chr1	154238051	154238301	C694PACXX_7_7109.sorted.filtered_peak_1449	16	.	2.60619	4.05342	1.66798
chr1	154244613	154245466	C694PACXX_7_7109.sorted.filtered_peak_1450	162	.	4.74261	19.29879	16.21595
chr1	154297203	154298058	C694PACXX_7_7109.sorted.filtered_peak_1451	26	.	2.38960	5.11307	2.62123
chr1	154307495	154307795	C694PACXX_7_7109.sorted.filtered_peak_1452	27	.	2.86966	5.29950	2.77380
chr1	154315122	154315519	C694PACXX_7_7109.sorted.filtered_peak_1453	13	.	2.29170	3.70889	1.37691
chr1	154358046	154358327	C694PACXX_7_7109.sorted.filtered_peak_1454	26	.	3.08233	5.10566	2.60731
chr1	154359089	154359590	C694PACXX_7_7109.sorted.filtered_peak_1455	45	.	3.58241	7.20272	4.57455
chr1	154377534	154378291	C694PACXX_7_7109.sorted.filtered_peak_1456	23	.	2.44980	4.78538	2.31656
chr1	154452381	154452834	C694PACXX_7_7109.sorted.filtered_peak_1457	23	.	2.85320	4.79863	2.32069
chr1	154530714	154532226	C694PACXX_7_7109.sorted.filtered_peak_1458	183	.	4.02761	21.40270	18.31495
chr1	154540268	154540670	C694PACXX_7_7109.sorted.filtered_peak_1459	21	.	2.74685	4.58730	2.13979
chr1	154580328	154580869	C694PACXX_7_7109.sorted.filtered_peak_1460	132	.	4.40650	16.29778	13.27015
chr1	154594240	154594569	C694PACXX_7_7109.sorted.filtered_peak_1461	20	.	2.81695	4.45715	2.02543
chr1	154600038	154600938	C694PACXX_7_7109.sorted.filtered_peak_1462	50	.	3.26856	7.68990	5.03576
chr1	154732856	154733227	C694PACXX_7_7109.sorted.filtered_peak_1463	30	.	2.95659	5.55844	3.02094
chr1	154763841	154764098	C694PACXX_7_7109.sorted.filtered_peak_1464	31	.	3.01134	5.71550	3.16639
chr1	154842649	154843046	C694PACXX_7_7109.sorted.filtered_peak_1465	74	.	4.00028	10.26374	7.46971
chr1	154851009	154851315	C694PACXX_7_7109.sorted.filtered_peak_1466	39	.	3.29819	6.54936	3.94005
chr1	154909031	154910220	C694PACXX_7_7109.sorted.filtered_peak_1467	184	.	4.12699	21.62929	18.45503
chr1	154927538	154928833	C694PACXX_7_7109.sorted.filtered_peak_1468	55	.	2.88292	8.23128	5.55227
chr1	154933817	154934634	C694PACXX_7_7109.sorted.filtered_peak_1469	104	.	3.81636	13.41107	10.47832
chr1	154946254	154947660	C694PACXX_7_7109.sorted.filtered_peak_1470	202	.	3.93049	23.44878	20.20590
chr1	154955422	154956146	C694PACXX_7_7109.sorted.filtered_peak_1471	162	.	5.08630	19.32399	16.20923
chr1	154973394	154974910	C694PACXX_7_7109.sorted.filtered_peak_1472	51	.	2.49992	7.78335	5.12883
chr1	154989929	154990232	C694PACXX_7_7109.sorted.filtered_peak_1473	44	.	3.13187	7.11482	4.46762
chr1	155022987	155024271	C694PACXX_7_7109.sorted.filtered_peak_1474	42	.	2.85628	6.82585	4.23529
chr1	155035667	155036521	C694PACXX_7_7109.sorted.filtered_peak_1475	31	.	2.61699	5.67896	3.16090
chr1	155057154	155058382	C694PACXX_7_7109.sorted.filtered_peak_1476	134	.	3.75533	16.44268	13.44002
chr1	155063937	155064234	C694PACXX_7_7109.sorted.filtered_peak_1477	34	.	3.03388	6.02876	3.45564
chr1	155107982	155108753	C694PACXX_7_7109.sorted.filtered_peak_1478	91	.	3.61441	12.02505	9.19169
chr1	155112686	155113202	C694PACXX_7_7109.sorted.filtered_peak_1479	17	.	2.36885	4.10785	1.72183
chr1	155140290	155140564	C694PACXX_7_7109.sorted.filtered_peak_1480	28	.	2.77788	5.31714	2.80431
chr1	155145401	155146374	C694PACXX_7_7109.sorted.filtered_peak_1481	98	.	3.39188	12.74149	9.87482
chr1	155163099	155163752	C694PACXX_7_7109.sorted.filtered_peak_1482	35	.	2.57456	6.14185	3.55897
chr1	155164205	155164887	C694PACXX_7_7109.sorted.filtered_peak_1483	69	.	3.17036	9.67246	6.91820
chr1	155178380	155179156	C694PACXX_7_7109.sorted.filtered_peak_1484	132	.	4.62245	16.31143	13.26053
chr1	155196392	155197857	C694PACXX_7_7109.sorted.filtered_peak_1485	118	.	3.80717	14.74374	11.85261
chr1	155214175	155215110	C694PACXX_7_7109.sorted.filtered_peak_1486	104	.	3.77807	13.31117	10.43521
chr1	155220239	155220800	C694PACXX_7_7109.sorted.filtered_peak_1487	66	.	3.45677	9.42085	6.69527
chr1	155231770	155232439	C694PACXX_7_7109.sorted.filtered_peak_1488	134	.	4.54394	16.39776	13.42956
chr1	155242811	155243509	C694PACXX_7_7109.sorted.filtered_peak_1489	69	.	3.19813	9.63850	6.93155
chr1	155246802	155247580	C694PACXX_7_7109.sorted.filtered_peak_1490	33	.	2.63660	5.86430	3.31673
chr1	155278189	155279148	C694PACXX_7_7109.sorted.filtered_peak_1491	147	.	4.54288	17.73284	14.70905
chr1	155293018	155294561	C694PACXX_7_7109.sorted.filtered_peak_1492	63	.	2.89440	9.04185	6.30913
chr1	155484564	155484823	C694PACXX_7_7109.sorted.filtered_peak_1493	18	.	2.83989	4.31393	1.89940
chr1	155505901	155506390	C694PACXX_7_7109.sorted.filtered_peak_1494	36	.	3.14118	6.28348	3.69010
chr1	155532133	155533119	C694PACXX_7_7109.sorted.filtered_peak_1495	136	.	4.36502	16.63198	13.61388
chr1	155579508	155580037	C694PACXX_7_7109.sorted.filtered_peak_1496	103	.	5.20786	13.24865	10.32513
chr1	155607113	155607461	C694PACXX_7_7109.sorted.filtered_peak_1497	30	.	3.25074	5.57480	3.02848
chr1	155658046	155659008	C694PACXX_7_7109.sorted.filtered_peak_1498	163	.	5.19132	19.51076	16.39115
chr1	155714826	155715627	C694PACXX_7_7109.sorted.filtered_peak_1499	82	.	4.58962	11.01023	8.22487
chr1	155826887	155827225	C694PACXX_7_7109.sorted.filtered_peak_1500	72	.	3.09933	10.00503	7.21281
chr1	155828905	155830441	C694PACXX_7_7109.sorted.filtered_peak_1501	67	.	2.86396	9.38649	6.71810
chr1	155863332	155863718	C694PACXX_7_7109.sorted.filtered_peak_1502	18	.	2.83234	4.28513	1.87129
chr1	155880578	155881547	C694PACXX_7_7109.sorted.filtered_peak_1503	59	.	3.63843	8.66769	5.97549
chr1	155903980	155904556	C694PACXX_7_7109.sorted.filtered_peak_1504	193	.	5.28138	22.58186	19.36428
chr1	155915938	155916391	C694PACXX_7_7109.sorted.filtered_peak_1505	17	.	2.52231	4.10814	1.72903
chr1	155948029	155948454	C694PACXX_7_7109.sorted.filtered_peak_1506	25	.	2.47693	5.02630	2.54530
chr1	155959197	155959765	C694PACXX_7_7109.sorted.filtered_peak_1507	22	.	2.93780	4.75068	2.27713
chr1	155990463	155991022	C694PACXX_7_7109.sorted.filtered_peak_1508	79	.	4.15366	10.75488	7.96425
chr1	156023525	156024910	C694PACXX_7_7109.sorted.filtered_peak_1509	64	.	3.11690	9.17722	6.45433
chr1	156046580	156046904	C694PACXX_7_7109.sorted.filtered_peak_1510	12	.	2.47902	3.48304	1.20366
chr1	156060363	156061037	C694PACXX_7_7109.sorted.filtered_peak_1511	21	.	2.89989	4.61012	2.16307
chr1	156066494	156067288	C694PACXX_7_7109.sorted.filtered_peak_1512	32	.	2.89385	5.81968	3.27376
chr1	156075992	156076502	C694PACXX_7_7109.sorted.filtered_peak_1513	135	.	4.76479	16.62034	13.57168
chr1	156084749	156085023	C694PACXX_7_7109.sorted.filtered_peak_1514	31	.	3.07792	5.65394	3.10392
chr1	156096082	156096355	C694PACXX_7_7109.sorted.filtered_peak_1515	25	.	2.61742	5.01789	2.52201
chr1	156115897	156116503	C694PACXX_7_7109.sorted.filtered_peak_1516	28	.	3.01972	5.40480	2.87469
chr1	156163439	156164121	C694PACXX_7_7109.sorted.filtered_peak_1517	242	.	5.58931	27.58549	24.20945
chr1	156182602	156183138	C694PACXX_7_7109.sorted.filtered_peak_1518	82	.	2.51662	11.11905	8.29300
chr1	156186158	156186709	C694PACXX_7_7109.sorted.filtered_peak_1519	1902	.	10.80759	196.09206	190.23030
chr1	156252212	156253003	C694PACXX_7_7109.sorted.filtered_peak_1520	257	.	5.47200	29.18058	25.76655
chr1	156265177	156265627	C694PACXX_7_7109.sorted.filtered_peak_1521	17	.	2.65374	4.16444	1.75681
chr1	156307669	156308726	C694PACXX_7_7109.sorted.filtered_peak_1522	266	.	5.17580	30.09876	26.65032
chr1	156391481	156391737	C694PACXX_7_7109.sorted.filtered_peak_1523	18	.	2.60332	4.32106	1.89923
chr1	156415673	156415923	C694PACXX_7_7109.sorted.filtered_peak_1524	19	.	2.72116	4.39275	1.96190
chr1	156426168	156427368	C694PACXX_7_7109.sorted.filtered_peak_1525	82	.	3.64254	11.14238	8.29938
chr1	156450533	156451086	C694PACXX_7_7109.sorted.filtered_peak_1526	26	.	2.77137	5.13752	2.64721
chr1	156470483	156471414	C694PACXX_7_7109.sorted.filtered_peak_1527	91	.	2.89656	12.01364	9.13196
chr1	156474468	156475333	C694PACXX_7_7109.sorted.filtered_peak_1528	112	.	3.04465	14.18580	11.25469
chr1	156494282	156494607	C694PACXX_7_7109.sorted.filtered_peak_1529	14	.	2.61634	3.74969	1.41461
chr1	156542384	156542634	C694PACXX_7_7109.sorted.filtered_peak_1530	13	.	2.62969	3.68757	1.34704
chr1	156561242	156562019	C694PACXX_7_7109.sorted.filtered_peak_1531	43	.	3.27866	6.97093	4.33629
chr1	156571125	156571519	C694PACXX_7_7109.sorted.filtered_peak_1532	27	.	2.84739	5.20247	2.70227
chr1	156629762	156630252	C694PACXX_7_7109.sorted.filtered_peak_1533	44	.	2.92377	7.04813	4.43550
chr1	156698078	156699039	C694PACXX_7_7109.sorted.filtered_peak_1534	149	.	4.01600	18.03048	14.97805
chr1	156710759	156711376	C694PACXX_7_7109.sorted.filtered_peak_1535	337	.	5.81830	37.45199	33.75410
chr1	156721191	156722043	C694PACXX_7_7109.sorted.filtered_peak_1536	94	.	3.36040	12.29167	9.45181
chr1	156736585	156737613	C694PACXX_7_7109.sorted.filtered_peak_1537	149	.	4.35280	18.00673	14.95523
chr1	156786343	156786859	C694PACXX_7_7109.sorted.filtered_peak_1538	105	.	3.82456	13.47810	10.56693
chr1	156829555	156830180	C694PACXX_7_7109.sorted.filtered_peak_1539	19	.	2.59212	4.36050	1.95159
chr1	157059771	157060211	C694PACXX_7_7109.sorted.filtered_peak_1540	22	.	2.88633	4.66542	2.20277
chr1	157103272	157103658	C694PACXX_7_7109.sorted.filtered_peak_1541	22	.	2.54822	4.69676	2.25250
chr1	157108048	157108765	C694PACXX_7_7109.sorted.filtered_peak_1542	39	.	2.77375	6.48772	3.90803
chr1	157125865	157126128	C694PACXX_7_7109.sorted.filtered_peak_1543	28	.	2.99321	5.33425	2.81326
chr1	157133422	157133781	C694PACXX_7_7109.sorted.filtered_peak_1544	28	.	3.19042	5.41473	2.89527
chr1	158094604	158095017	C694PACXX_7_7109.sorted.filtered_peak_1545	14	.	2.62431	3.84480	1.48253
chr1	158119418	158119807	C694PACXX_7_7109.sorted.filtered_peak_1546	35	.	3.01981	6.12095	3.54625
chr1	158173607	158174105	C694PACXX_7_7109.sorted.filtered_peak_1547	14	.	2.65356	3.75718	1.40790
chr1	158789302	158789679	C694PACXX_7_7109.sorted.filtered_peak_1548	45	.	3.53857	7.15659	4.51914
chr1	158900145	158900629	C694PACXX_7_7109.sorted.filtered_peak_1549	32	.	2.76202	5.80759	3.27747
chr1	158900969	158901430	C694PACXX_7_7109.sorted.filtered_peak_1550	24	.	2.58453	4.97724	2.49719
chr1	158978560	158978848	C694PACXX_7_7109.sorted.filtered_peak_1551	50	.	2.88090	7.69753	5.02636
chr1	158979517	158979816	C694PACXX_7_7109.sorted.filtered_peak_1552	42	.	2.70096	6.87783	4.25339
chr1	158985251	158985501	C694PACXX_7_7109.sorted.filtered_peak_1553	24	.	2.55614	4.94993	2.46021
chr1	159046327	159047496	C694PACXX_7_7109.sorted.filtered_peak_1554	98	.	3.70726	12.73211	9.84422
chr1	159130882	159131132	C694PACXX_7_7109.sorted.filtered_peak_1555	23	.	2.92760	4.79455	2.31742
chr1	159750282	159751325	C694PACXX_7_7109.sorted.filtered_peak_1556	112	.	3.84017	14.14327	11.23300
chr1	159770092	159770489	C694PACXX_7_7109.sorted.filtered_peak_1557	11	.	2.33382	3.41708	1.15399
chr1	159796065	159796578	C694PACXX_7_7109.sorted.filtered_peak_1558	24	.	2.57861	4.90505	2.42784
chr1	159796980	159797230	C694PACXX_7_7109.sorted.filtered_peak_1559	17	.	2.40564	4.16190	1.76128
chr1	159824464	159824824	C694PACXX_7_7109.sorted.filtered_peak_1560	43	.	3.27516	6.97554	4.35219
chr1	159880148	159880613	C694PACXX_7_7109.sorted.filtered_peak_1561	59	.	3.54952	8.67836	5.95638
chr1	159893087	159893749	C694PACXX_7_7109.sorted.filtered_peak_1562	25	.	2.29907	5.00334	2.52637
chr1	159895070	159895402	C694PACXX_7_7109.sorted.filtered_peak_1563	21	.	2.20152	4.64492	2.19040
chr1	160001238	160002125	C694PACXX_7_7109.sorted.filtered_peak_1564	56	.	3.39917	8.32536	5.67310
chr1	160016470	160016765	C694PACXX_7_7109.sorted.filtered_peak_1565	20	.	2.87318	4.43266	2.00695
chr1	160068036	160069161	C694PACXX_7_7109.sorted.filtered_peak_1566	116	.	3.54096	14.59378	11.64907
chr1	160162716	160163212	C694PACXX_7_7109.sorted.filtered_peak_1567	17	.	2.58079	4.09227	1.70752
chr1	160175005	160175851	C694PACXX_7_7109.sorted.filtered_peak_1568	27	.	2.74097	5.20829	2.74055
chr1	160231325	160232944	C694PACXX_7_7109.sorted.filtered_peak_1569	69	.	3.21370	9.69536	6.93030
chr1	160254288	160255163	C694PACXX_7_7109.sorted.filtered_peak_1570	53	.	3.42265	7.99663	5.32528
chr1	160261286	160261536	C694PACXX_7_7109.sorted.filtered_peak_1571	13	.	2.52439	3.69652	1.36525
chr1	160312916	160313513	C694PACXX_7_7109.sorted.filtered_peak_1572	72	.	3.74786	10.05250	7.28912
chr1	160489805	160490074	C694PACXX_7_7109.sorted.filtered_peak_1573	17	.	2.46296	4.11328	1.72758
chr1	160492574	160493062	C694PACXX_7_7109.sorted.filtered_peak_1574	38	.	3.07656	6.41088	3.81071
chr1	160509923	160510587	C694PACXX_7_7109.sorted.filtered_peak_1575	48	.	3.23345	7.48537	4.82700
chr1	160537653	160538329	C694PACXX_7_7109.sorted.filtered_peak_1576	31	.	2.75903	5.67132	3.15301
chr1	160576896	160577349	C694PACXX_7_7109.sorted.filtered_peak_1577	43	.	3.13747	7.00167	4.36327
chr1	160607863	160608260	C694PACXX_7_7109.sorted.filtered_peak_1578	48	.	2.77623	7.48805	4.82253
chr1	160615646	160615896	C694PACXX_7_7109.sorted.filtered_peak_1579	26	.	2.51162	5.13043	2.62906
chr1	160635077	160635537	C694PACXX_7_7109.sorted.filtered_peak_1580	24	.	2.74750	4.96343	2.47696
chr1	160645254	160645631	C694PACXX_7_7109.sorted.filtered_peak_1581	33	.	2.86310	5.88493	3.32473
chr1	160652787	160653495	C694PACXX_7_7109.sorted.filtered_peak_1582	68	.	3.31823	9.60439	6.85957
chr1	160714070	160714567	C694PACXX_7_7109.sorted.filtered_peak_1583	18	.	2.45239	4.24844	1.86066
chr1	160726122	160726491	C694PACXX_7_7109.sorted.filtered_peak_1584	37	.	3.17438	6.37388	3.78693
chr1	160737641	160738332	C694PACXX_7_7109.sorted.filtered_peak_1585	28	.	2.85034	5.37164	2.85217
chr1	160752101	160752351	C694PACXX_7_7109.sorted.filtered_peak_1586	25	.	3.08260	5.01999	2.51499
chr1	160765614	160766141	C694PACXX_7_7109.sorted.filtered_peak_1587	44	.	3.08070	7.10528	4.47134
chr1	160806889	160808089	C694PACXX_7_7109.sorted.filtered_peak_1588	60	.	3.30638	8.80497	6.09175
chr1	160832446	160832858	C694PACXX_7_7109.sorted.filtered_peak_1589	39	.	3.32215	6.50608	3.90141
chr1	160924067	160924493	C694PACXX_7_7109.sorted.filtered_peak_1590	22	.	2.93219	4.76528	2.29230
chr1	160960164	160960519	C694PACXX_7_7109.sorted.filtered_peak_1591	30	.	3.22366	5.59205	3.06293
chr1	160983456	160984168	C694PACXX_7_7109.sorted.filtered_peak_1592	34	.	3.25109	6.04192	3.48092
chr1	160990680	160991419	C694PACXX_7_7109.sorted.filtered_peak_1593	42	.	3.43073	6.83975	4.21724
chr1	161008507	161008945	C694PACXX_7_7109.sorted.filtered_peak_1594	58	.	3.40378	8.55428	5.83381
chr1	161014705	161015046	C694PACXX_7_7109.sorted.filtered_peak_1595	44	.	2.65624	7.10581	4.47819
chr1	161015231	161016161	C694PACXX_7_7109.sorted.filtered_peak_1596	90	.	3.34987	11.88768	9.02173
chr1	161037932	161038588	C694PACXX_7_7109.sorted.filtered_peak_1597	52	.	3.02967	7.92291	5.25573
chr1	161039580	161040145	C694PACXX_7_7109.sorted.filtered_peak_1598	55	.	3.01845	8.27942	5.58586
chr1	161067496	161068454	C694PACXX_7_7109.sorted.filtered_peak_1599	29	.	2.58452	5.43467	2.90901
chr1	161087271	161088094	C694PACXX_7_7109.sorted.filtered_peak_1600	41	.	2.91308	6.72020	4.14108
chr1	161102074	161102968	C694PACXX_7_7109.sorted.filtered_peak_1601	139	.	4.34779	16.94569	13.93656
chr1	161123461	161124075	C694PACXX_7_7109.sorted.filtered_peak_1602	98	.	4.20456	12.73588	9.86884
chr1	161128872	161129769	C694PACXX_7_7109.sorted.filtered_peak_1603	103	.	3.76439	13.23630	10.34258
chr1	161135655	161136404	C694PACXX_7_7109.sorted.filtered_peak_1604	137	.	4.27290	16.80226	13.76122
chr1	161146823	161147541	C694PACXX_7_7109.sorted.filtered_peak_1605	49	.	3.11472	7.58269	4.94944
chr1	161155087	161155790	C694PACXX_7_7109.sorted.filtered_peak_1606	106	.	4.04527	13.58827	10.67286
chr1	161171508	161172335	C694PACXX_7_7109.sorted.filtered_peak_1607	95	.	3.72473	12.34359	9.50374
chr1	161195350	161196008	C694PACXX_7_7109.sorted.filtered_peak_1608	217	.	4.88391	25.03520	21.72361
chr1	161228381	161228863	C694PACXX_7_7109.sorted.filtered_peak_1609	14	.	2.67910	3.82715	1.46558
chr1	161275736	161276251	C694PACXX_7_7109.sorted.filtered_peak_1610	32	.	2.96121	5.80730	3.28207
chr1	161283771	161284593	C694PACXX_7_7109.sorted.filtered_peak_1611	94	.	4.32812	12.30114	9.43946
chr1	161321265	161322030	C694PACXX_7_7109.sorted.filtered_peak_1612	38	.	3.47376	6.46484	3.87699
chr1	161337610	161337885	C694PACXX_7_7109.sorted.filtered_peak_1613	19	.	2.84630	4.43250	1.99532
chr1	161359506	161360349	C694PACXX_7_7109.sorted.filtered_peak_1614	126	.	4.37809	15.66470	12.67476
chr1	161368979	161370005	C694PACXX_7_7109.sorted.filtered_peak_1615	165	.	4.75667	19.68322	16.54163
chr1	161410139	161410443	C694PACXX_7_7109.sorted.filtered_peak_1616	23	.	3.01723	4.83572	2.35740
chr1	161493601	161494314	C694PACXX_7_7109.sorted.filtered_peak_1617	58	.	4.07798	8.52892	5.80296
chr1	161500580	161501166	C694PACXX_7_7109.sorted.filtered_peak_1618	110	.	5.38262	13.96988	11.01176
chr1	161509793	161510348	C694PACXX_7_7109.sorted.filtered_peak_1619	138	.	5.97986	16.88156	13.83465
chr1	161582190	161582725	C694PACXX_7_7109.sorted.filtered_peak_1620	127	.	5.80735	15.75185	12.72310
chr1	161591245	161591687	C694PACXX_7_7109.sorted.filtered_peak_1621	59	.	4.11031	8.71019	5.98689
chr1	161695856	161697644	C694PACXX_7_7109.sorted.filtered_peak_1622	24	.	2.43686	4.93720	2.46478
chr1	161708585	161709172	C694PACXX_7_7109.sorted.filtered_peak_1623	47	.	3.17050	7.43867	4.77864
chr1	161719150	161720002	C694PACXX_7_7109.sorted.filtered_peak_1624	88	.	4.01080	11.64805	8.80724
chr1	161735903	161736717	C694PACXX_7_7109.sorted.filtered_peak_1625	26	.	2.68231	5.16373	2.66500
chr1	161741885	161742467	C694PACXX_7_7109.sorted.filtered_peak_1626	19	.	2.67520	4.40785	1.98955
chr1	161904031	161904319	C694PACXX_7_7109.sorted.filtered_peak_1627	25	.	3.10186	5.09891	2.59535
chr1	161993486	161993870	C694PACXX_7_7109.sorted.filtered_peak_1628	21	.	2.82612	4.59665	2.15465
chr1	162039281	162039906	C694PACXX_7_7109.sorted.filtered_peak_1629	22	.	2.70035	4.66244	2.20258
chr1	162467393	162468154	C694PACXX_7_7109.sorted.filtered_peak_1630	84	.	4.27466	11.31981	8.47344
chr1	162530846	162531691	C694PACXX_7_7109.sorted.filtered_peak_1631	194	.	4.91455	22.65169	19.43685
chr1	162583245	162583705	C694PACXX_7_7109.sorted.filtered_peak_1632	23	.	3.00870	4.84885	2.38886
chr1	162792112	162792475	C694PACXX_7_7109.sorted.filtered_peak_1633	16	.	2.74111	4.01809	1.64323
chr1	162804936	162805407	C694PACXX_7_7109.sorted.filtered_peak_1634	53	.	3.82630	8.06985	5.39271
chr1	162817651	162817901	C694PACXX_7_7109.sorted.filtered_peak_1635	21	.	2.82249	4.56580	2.12082
chr1	163291380	163292172	C694PACXX_7_7109.sorted.filtered_peak_1636	144	.	4.22731	17.51184	14.45326
chr1	164527988	164528426	C694PACXX_7_7109.sorted.filtered_peak_1637	15	.	2.57938	3.84527	1.50408
chr1	164620782	164621054	C694PACXX_7_7109.sorted.filtered_peak_1638	18	.	2.82556	4.25856	1.84381
chr1	164629699	164630003	C694PACXX_7_7109.sorted.filtered_peak_1639	28	.	3.09686	5.41204	2.88829
chr1	165362018	165362811	C694PACXX_7_7109.sorted.filtered_peak_1640	28	.	2.84575	5.38634	2.87888
chr1	165567267	165567846	C694PACXX_7_7109.sorted.filtered_peak_1641	86	.	3.76088	11.47276	8.64845
chr1	165599905	165601145	C694PACXX_7_7109.sorted.filtered_peak_1642	186	.	4.64076	21.78781	18.63921
chr1	165667373	165668053	C694PACXX_7_7109.sorted.filtered_peak_1643	117	.	4.43258	14.68415	11.71897
chr1	165737771	165738584	C694PACXX_7_7109.sorted.filtered_peak_1644	107	.	4.06330	13.66125	10.75083
chr1	165796728	165797438	C694PACXX_7_7109.sorted.filtered_peak_1645	49	.	3.22415	7.62427	4.96161
chr1	165797691	165797991	C694PACXX_7_7109.sorted.filtered_peak_1646	19	.	2.47466	4.36807	1.94534
chr1	165840620	165841264	C694PACXX_7_7109.sorted.filtered_peak_1647	27	.	2.88393	5.21124	2.70266
chr1	165866432	165866702	C694PACXX_7_7109.sorted.filtered_peak_1648	22	.	2.84807	4.75235	2.28628
chr1	165894004	165894260	C694PACXX_7_7109.sorted.filtered_peak_1649	40	.	3.56828	6.64801	4.02502
chr1	166458774	166459499	C694PACXX_7_7109.sorted.filtered_peak_1650	36	.	3.26426	6.17733	3.62784
chr1	166808276	166809282	C694PACXX_7_7109.sorted.filtered_peak_1651	48	.	2.95667	7.40254	4.81174
chr1	166845088	166845930	C694PACXX_7_7109.sorted.filtered_peak_1652	181	.	4.83806	21.32612	18.16195
chr1	166879766	166880016	C694PACXX_7_7109.sorted.filtered_peak_1653	23	.	2.73706	4.83664	2.36281
chr1	166944645	166944970	C694PACXX_7_7109.sorted.filtered_peak_1654	25	.	2.76504	5.06616	2.56972
chr1	167013131	167013648	C694PACXX_7_7109.sorted.filtered_peak_1655	36	.	3.16735	6.22799	3.66331
chr1	167028276	167028870	C694PACXX_7_7109.sorted.filtered_peak_1656	32	.	3.18209	5.81581	3.27385
chr1	167035880	167036169	C694PACXX_7_7109.sorted.filtered_peak_1657	36	.	3.19287	6.22213	3.63315
chr1	167189241	167190489	C694PACXX_7_7109.sorted.filtered_peak_1658	207	.	3.89301	24.04174	20.78453
chr1	167191181	167191729	C694PACXX_7_7109.sorted.filtered_peak_1659	27	.	2.12623	5.28176	2.76028
chr1	167416955	167417368	C694PACXX_7_7109.sorted.filtered_peak_1660	16	.	2.37693	3.97288	1.60712
chr1	167424427	167425104	C694PACXX_7_7109.sorted.filtered_peak_1661	17	.	2.27905	4.20461	1.79888
chr1	167461229	167461804	C694PACXX_7_7109.sorted.filtered_peak_1662	19	.	2.39890	4.32074	1.90118
chr1	167486734	167487193	C694PACXX_7_7109.sorted.filtered_peak_1663	41	.	2.76444	6.76196	4.14186
chr1	167487664	167487982	C694PACXX_7_7109.sorted.filtered_peak_1664	39	.	2.73426	6.51782	3.91385
chr1	167522669	167523438	C694PACXX_7_7109.sorted.filtered_peak_1665	74	.	3.56052	10.18793	7.41166
chr1	167569311	167569732	C694PACXX_7_7109.sorted.filtered_peak_1666	32	.	3.03812	5.78791	3.23168
chr1	167586555	167587008	C694PACXX_7_7109.sorted.filtered_peak_1667	12	.	2.47411	3.51259	1.22769
chr1	167597305	167597960	C694PACXX_7_7109.sorted.filtered_peak_1668	55	.	2.92628	8.17105	5.51023
chr1	167606587	167606865	C694PACXX_7_7109.sorted.filtered_peak_1669	37	.	3.05187	6.36417	3.77555
chr1	167611384	167611718	C694PACXX_7_7109.sorted.filtered_peak_1670	23	.	2.77909	4.81869	2.34820
chr1	167683238	167684983	C694PACXX_7_7109.sorted.filtered_peak_1671	33	.	2.53041	5.90226	3.37374
chr1	167690892	167691879	C694PACXX_7_7109.sorted.filtered_peak_1672	54	.	3.29019	8.16240	5.49163
chr1	167705398	167705655	C694PACXX_7_7109.sorted.filtered_peak_1673	15	.	2.71383	3.92099	1.54167
chr1	167774451	167774790	C694PACXX_7_7109.sorted.filtered_peak_1674	16	.	2.51598	3.97145	1.60162
chr1	167904995	167906243	C694PACXX_7_7109.sorted.filtered_peak_1675	188	.	4.13650	21.99132	18.80890
chr1	168147786	168149092	C694PACXX_7_7109.sorted.filtered_peak_1676	124	.	4.36254	15.40166	12.41881
chr1	168194853	168195590	C694PACXX_7_7109.sorted.filtered_peak_1677	55	.	3.25438	8.25148	5.57782
chr1	168204322	168204636	C694PACXX_7_7109.sorted.filtered_peak_1678	15	.	2.37857	3.87008	1.50924
chr1	168311932	168312664	C694PACXX_7_7109.sorted.filtered_peak_1679	37	.	3.00957	6.31224	3.73991
chr1	168332204	168332752	C694PACXX_7_7109.sorted.filtered_peak_1680	95	.	4.08979	12.47837	9.57861
chr1	168378220	168378588	C694PACXX_7_7109.sorted.filtered_peak_1681	27	.	2.76839	5.25067	2.74142
chr1	168390594	168391008	C694PACXX_7_7109.sorted.filtered_peak_1682	53	.	3.48488	8.05986	5.38908
chr1	168409014	168409510	C694PACXX_7_7109.sorted.filtered_peak_1683	44	.	3.07156	7.04177	4.40661
chr1	168436510	168436957	C694PACXX_7_7109.sorted.filtered_peak_1684	20	.	2.55508	4.45536	2.04415
chr1	168438789	168439281	C694PACXX_7_7109.sorted.filtered_peak_1685	13	.	2.36190	3.63072	1.30286
chr1	168489445	168489904	C694PACXX_7_7109.sorted.filtered_peak_1686	31	.	2.74005	5.68489	3.13174
chr1	168490775	168491055	C694PACXX_7_7109.sorted.filtered_peak_1687	34	.	2.82575	5.98953	3.41465
chr1	168504525	168505366	C694PACXX_7_7109.sorted.filtered_peak_1688	27	.	3.01668	5.21867	2.72674
chr1	169013416	169013996	C694PACXX_7_7109.sorted.filtered_peak_1689	46	.	3.35267	7.31557	4.67362
chr1	169075332	169076100	C694PACXX_7_7109.sorted.filtered_peak_1690	38	.	2.76871	6.39037	3.82135
chr1	169281472	169281811	C694PACXX_7_7109.sorted.filtered_peak_1691	46	.	3.53401	7.28898	4.63058
chr1	169336820	169337755	C694PACXX_7_7109.sorted.filtered_peak_1692	160	.	4.14073	19.16735	16.06049
chr1	169454707	169455541	C694PACXX_7_7109.sorted.filtered_peak_1693	96	.	3.87744	12.49349	9.64720
chr1	169573967	169574237	C694PACXX_7_7109.sorted.filtered_peak_1694	20	.	2.86113	4.45016	2.02472
chr1	169661888	169662485	C694PACXX_7_7109.sorted.filtered_peak_1695	39	.	2.96344	6.61254	3.99885
chr1	169663570	169663842	C694PACXX_7_7109.sorted.filtered_peak_1696	36	.	2.88079	6.27706	3.68389
chr1	169680777	169681301	C694PACXX_7_7109.sorted.filtered_peak_1697	16	.	2.65401	4.07832	1.69198
chr1	169763716	169764477	C694PACXX_7_7109.sorted.filtered_peak_1698	93	.	3.83969	12.25849	9.38867
chr1	169862631	169863618	C694PACXX_7_7109.sorted.filtered_peak_1699	186	.	4.18427	21.83398	18.63450
chr1	170043316	170044166	C694PACXX_7_7109.sorted.filtered_peak_1700	217	.	4.97371	25.06352	21.78024
chr1	170217222	170217604	C694PACXX_7_7109.sorted.filtered_peak_1701	13	.	2.55670	3.71672	1.39606
chr1	170500837	170501689	C694PACXX_7_7109.sorted.filtered_peak_1702	98	.	4.09460	12.71859	9.84265
chr1	170898965	170899245	C694PACXX_7_7109.sorted.filtered_peak_1703	23	.	3.01782	4.83265	2.35192
chr1	171283022	171283378	C694PACXX_7_7109.sorted.filtered_peak_1704	53	.	3.84179	8.02770	5.33143
chr1	171454126	171455477	C694PACXX_7_7109.sorted.filtered_peak_1705	107	.	3.82072	13.65677	10.77611
chr1	171710534	171711781	C694PACXX_7_7109.sorted.filtered_peak_1706	81	.	3.45428	11.00668	8.19082
chr1	171750007	171750919	C694PACXX_7_7109.sorted.filtered_peak_1707	285	.	5.01426	32.03703	28.53090
chr1	171810197	171811030	C694PACXX_7_7109.sorted.filtered_peak_1708	30	.	2.86235	5.57267	3.03997
chr1	172086957	172087219	C694PACXX_7_7109.sorted.filtered_peak_1709	21	.	2.80401	4.56266	2.11726
chr1	172123813	172124063	C694PACXX_7_7109.sorted.filtered_peak_1710	21	.	2.82130	4.62798	2.18653
chr1	172150145	172151219	C694PACXX_7_7109.sorted.filtered_peak_1711	37	.	2.87320	6.26954	3.70312
chr1	172172307	172172750	C694PACXX_7_7109.sorted.filtered_peak_1712	37	.	3.28955	6.36820	3.79197
chr1	172327540	172328367	C694PACXX_7_7109.sorted.filtered_peak_1713	26	.	2.65614	5.09824	2.61244
chr1	172349580	172350173	C694PACXX_7_7109.sorted.filtered_peak_1714	21	.	2.73319	4.62250	2.18219
chr1	172363376	172363767	C694PACXX_7_7109.sorted.filtered_peak_1715	37	.	3.04661	6.38429	3.78878
chr1	172368474	172368819	C694PACXX_7_7109.sorted.filtered_peak_1716	22	.	2.64518	4.64452	2.20519
chr1	172412924	172413444	C694PACXX_7_7109.sorted.filtered_peak_1717	54	.	3.38696	8.15967	5.47019
chr1	172419150	172419406	C694PACXX_7_7109.sorted.filtered_peak_1718	38	.	3.24246	6.50537	3.88873
chr1	172501347	172502798	C694PACXX_7_7109.sorted.filtered_peak_1719	251	.	4.35726	28.54278	25.13441
chr1	172607999	172608853	C694PACXX_7_7109.sorted.filtered_peak_1720	35	.	2.82510	6.14431	3.57657
chr1	172627922	172628359	C694PACXX_7_7109.sorted.filtered_peak_1721	27	.	2.69236	5.21217	2.71465
chr1	172631892	172632246	C694PACXX_7_7109.sorted.filtered_peak_1722	47	.	3.15100	7.39461	4.74904
chr1	172644194	172644634	C694PACXX_7_7109.sorted.filtered_peak_1723	34	.	2.96301	5.98020	3.41607
chr1	172666707	172667056	C694PACXX_7_7109.sorted.filtered_peak_1724	36	.	2.92676	6.20425	3.61560
chr1	172668393	172668995	C694PACXX_7_7109.sorted.filtered_peak_1725	31	.	2.72993	5.70062	3.18290
chr1	172677428	172677978	C694PACXX_7_7109.sorted.filtered_peak_1726	16	.	2.64530	3.97283	1.61043
chr1	172715267	172715795	C694PACXX_7_7109.sorted.filtered_peak_1727	20	.	2.50448	4.50539	2.08386
chr1	172788048	172788298	C694PACXX_7_7109.sorted.filtered_peak_1728	17	.	2.62076	4.20317	1.79772
chr1	172788469	172788799	C694PACXX_7_7109.sorted.filtered_peak_1729	31	.	3.00016	5.66342	3.12273
chr1	172807474	172807878	C694PACXX_7_7109.sorted.filtered_peak_1730	22	.	2.89630	4.66436	2.20685
chr1	172864114	172864630	C694PACXX_7_7109.sorted.filtered_peak_1731	22	.	2.74435	4.62647	2.20293
chr1	173445447	173446915	C694PACXX_7_7109.sorted.filtered_peak_1732	87	.	3.50503	11.55498	8.71136
chr1	173539622	173539872	C694PACXX_7_7109.sorted.filtered_peak_1733	13	.	2.62878	3.68328	1.34196
chr1	173683694	173684830	C694PACXX_7_7109.sorted.filtered_peak_1734	73	.	3.72490	10.14156	7.37348
chr1	173793240	173794327	C694PACXX_7_7109.sorted.filtered_peak_1735	152	.	4.46577	18.30001	15.21058
chr1	173836682	173838011	C694PACXX_7_7109.sorted.filtered_peak_1736	164	.	3.55296	19.58379	16.46533
chr1	173990740	173991800	C694PACXX_7_7109.sorted.filtered_peak_1737	71	.	3.46032	9.86392	7.11878
chr1	174122485	174122970	C694PACXX_7_7109.sorted.filtered_peak_1738	17	.	2.57104	4.10430	1.72135
chr1	174128031	174129319	C694PACXX_7_7109.sorted.filtered_peak_1739	99	.	3.35380	12.83851	9.98219
chr1	174768621	174769516	C694PACXX_7_7109.sorted.filtered_peak_1740	45	.	3.26454	7.14050	4.50307
chr1	174933635	174934496	C694PACXX_7_7109.sorted.filtered_peak_1741	34	.	2.54247	6.03896	3.48676
chr1	174937590	174938169	C694PACXX_7_7109.sorted.filtered_peak_1742	16	.	2.14949	4.07806	1.69348
chr1	174968159	174969581	C694PACXX_7_7109.sorted.filtered_peak_1743	203	.	3.82099	23.56669	20.36819
chr1	174992224	174992885	C694PACXX_7_7109.sorted.filtered_peak_1744	138	.	4.91514	16.88254	13.83157
chr1	174998798	174999170	C694PACXX_7_7109.sorted.filtered_peak_1745	35	.	3.25865	6.14804	3.57931
chr1	175115833	175116165	C694PACXX_7_7109.sorted.filtered_peak_1746	15	.	2.56766	3.86614	1.50787
chr1	175178068	175179061	C694PACXX_7_7109.sorted.filtered_peak_1747	50	.	3.34393	7.67510	5.00584
chr1	175288813	175289102	C694PACXX_7_7109.sorted.filtered_peak_1748	44	.	3.38559	7.10584	4.45534
chr1	176175894	176176962	C694PACXX_7_7109.sorted.filtered_peak_1749	210	.	4.68244	24.35750	21.05932
chr1	177352920	177353538	C694PACXX_7_7109.sorted.filtered_peak_1750	20	.	2.64147	4.42876	2.00378
chr1	177355145	177355702	C694PACXX_7_7109.sorted.filtered_peak_1751	26	.	2.78007	5.17838	2.67336
chr1	177779096	177779346	C694PACXX_7_7109.sorted.filtered_peak_1752	23	.	3.01041	4.80963	2.33168
chr1	178511286	178512430	C694PACXX_7_7109.sorted.filtered_peak_1753	48	.	3.19196	7.48185	4.85937
chr1	178598160	178598454	C694PACXX_7_7109.sorted.filtered_peak_1754	16	.	2.73668	4.01645	1.64362
chr1	178971847	178972198	C694PACXX_7_7109.sorted.filtered_peak_1755	29	.	3.04977	5.49974	2.96861
chr1	178994656	178995795	C694PACXX_7_7109.sorted.filtered_peak_1756	73	.	3.31806	10.11046	7.37118
chr1	179006277	179006528	C694PACXX_7_7109.sorted.filtered_peak_1757	23	.	2.94669	4.84202	2.36414
chr1	179007725	179008019	C694PACXX_7_7109.sorted.filtered_peak_1758	13	.	2.57836	3.70872	1.36642
chr1	179050624	179051453	C694PACXX_7_7109.sorted.filtered_peak_1759	50	.	3.11152	7.71013	5.06433
chr1	179098890	179099200	C694PACXX_7_7109.sorted.filtered_peak_1760	23	.	2.91403	4.82364	2.35545
chr1	179198348	179199173	C694PACXX_7_7109.sorted.filtered_peak_1761	27	.	2.89304	5.18960	2.71012
chr1	179262607	179263255	C694PACXX_7_7109.sorted.filtered_peak_1762	82	.	3.83802	11.01648	8.20066
chr1	179334554	179335435	C694PACXX_7_7109.sorted.filtered_peak_1763	123	.	4.50047	15.35515	12.39155
chr1	179783862	179784665	C694PACXX_7_7109.sorted.filtered_peak_1764	29	.	2.73523	5.48962	2.97993
chr1	179800431	179800738	C694PACXX_7_7109.sorted.filtered_peak_1765	12	.	2.55388	3.56291	1.26322
chr1	179846787	179847114	C694PACXX_7_7109.sorted.filtered_peak_1766	28	.	2.46678	5.38116	2.87516
chr1	179851263	179852439	C694PACXX_7_7109.sorted.filtered_peak_1767	151	.	3.84263	18.20614	15.13663
chr1	179923253	179924491	C694PACXX_7_7109.sorted.filtered_peak_1768	133	.	3.99831	16.27075	13.30429
chr1	180123488	180124303	C694PACXX_7_7109.sorted.filtered_peak_1769	136	.	4.17957	16.72976	13.69854
chr1	180148060	180148310	C694PACXX_7_7109.sorted.filtered_peak_1770	21	.	2.84580	4.60577	2.15721
chr1	180471307	180472379	C694PACXX_7_7109.sorted.filtered_peak_1771	113	.	4.17782	14.32914	11.37909
chr1	180554707	180555117	C694PACXX_7_7109.sorted.filtered_peak_1772	29	.	3.14368	5.43852	2.90990
chr1	180600812	180601858	C694PACXX_7_7109.sorted.filtered_peak_1773	129	.	4.27455	15.92189	12.91546
chr1	180832370	180832664	C694PACXX_7_7109.sorted.filtered_peak_1774	15	.	2.70094	3.88861	1.51756
chr1	180923277	180923672	C694PACXX_7_7109.sorted.filtered_peak_1775	22	.	2.77959	4.73340	2.27842
chr1	180991610	180992246	C694PACXX_7_7109.sorted.filtered_peak_1776	86	.	3.47584	11.52237	8.68177
chr1	181002518	181003448	C694PACXX_7_7109.sorted.filtered_peak_1777	78	.	3.56281	10.57616	7.83958
chr1	181031543	181032313	C694PACXX_7_7109.sorted.filtered_peak_1778	20	.	2.81815	4.46584	2.02787
chr1	181057333	181058389	C694PACXX_7_7109.sorted.filtered_peak_1779	56	.	2.76645	8.29284	5.64676
chr1	181058749	181059553	C694PACXX_7_7109.sorted.filtered_peak_1780	31	.	2.43783	5.74718	3.19836
chr1	181074183	181075029	C694PACXX_7_7109.sorted.filtered_peak_1781	98	.	3.58497	12.75031	9.84733
chr1	181103925	181104220	C694PACXX_7_7109.sorted.filtered_peak_1782	16	.	2.54050	3.97704	1.60406
chr1	181111305	181111959	C694PACXX_7_7109.sorted.filtered_peak_1783	15	.	2.34454	3.87078	1.52728
chr1	181118597	181119023	C694PACXX_7_7109.sorted.filtered_peak_1784	46	.	3.29257	7.31581	4.67966
chr1	181128732	181129066	C694PACXX_7_7109.sorted.filtered_peak_1785	14	.	2.61767	3.83804	1.47726
chr1	181135513	181135940	C694PACXX_7_7109.sorted.filtered_peak_1786	21	.	2.82349	4.53915	2.10829
chr1	181998587	181999485	C694PACXX_7_7109.sorted.filtered_peak_1787	179	.	4.82470	21.09431	17.94562
chr1	182228379	182229256	C694PACXX_7_7109.sorted.filtered_peak_1788	21	.	2.83070	4.59000	2.15514
chr1	182360554	182361053	C694PACXX_7_7109.sorted.filtered_peak_1789	23	.	2.55919	4.83532	2.36916
chr1	182399675	182400151	C694PACXX_7_7109.sorted.filtered_peak_1790	33	.	3.01771	5.87463	3.33131
chr1	182557688	182558516	C694PACXX_7_7109.sorted.filtered_peak_1791	36	.	3.12249	6.27453	3.68542
chr1	182573211	182573802	C694PACXX_7_7109.sorted.filtered_peak_1792	46	.	2.80732	7.34527	4.69350
chr1	182583990	182584606	C694PACXX_7_7109.sorted.filtered_peak_1793	36	.	2.61742	6.19825	3.63255
chr1	182584832	182585622	C694PACXX_7_7109.sorted.filtered_peak_1794	24	.	2.39047	4.90555	2.43453
chr1	182758419	182759330	C694PACXX_7_7109.sorted.filtered_peak_1795	55	.	3.25757	8.20614	5.52237
chr1	182808163	182809258	C694PACXX_7_7109.sorted.filtered_peak_1796	188	.	4.56212	21.98903	18.80374
chr1	182859238	182859565	C694PACXX_7_7109.sorted.filtered_peak_1797	19	.	2.81151	4.43189	1.99498
chr1	183440471	183441890	C694PACXX_7_7109.sorted.filtered_peak_1798	97	.	3.16059	12.62825	9.76607
chr1	183559442	183559793	C694PACXX_7_7109.sorted.filtered_peak_1799	40	.	3.14531	6.67755	4.06297
chr1	183604575	183605383	C694PACXX_7_7109.sorted.filtered_peak_1800	231	.	4.71162	26.45892	23.15323
chr1	183621184	183621545	C694PACXX_7_7109.sorted.filtered_peak_1801	23	.	2.79303	4.81335	2.34076
chr1	183624637	183624923	C694PACXX_7_7109.sorted.filtered_peak_1802	16	.	2.75217	4.04605	1.66041
chr1	183774309	183774592	C694PACXX_7_7109.sorted.filtered_peak_1803	17	.	2.64893	4.19689	1.79230
chr1	183884832	183885638	C694PACXX_7_7109.sorted.filtered_peak_1804	30	.	2.84063	5.56041	3.05443
chr1	183925538	183926191	C694PACXX_7_7109.sorted.filtered_peak_1805	99	.	4.02774	12.85893	9.99469
chr1	184006231	184006800	C694PACXX_7_7109.sorted.filtered_peak_1806	28	.	2.81612	5.33191	2.82189
chr1	184020418	184021175	C694PACXX_7_7109.sorted.filtered_peak_1807	62	.	3.46522	8.90484	6.24715
chr1	184129498	184129880	C694PACXX_7_7109.sorted.filtered_peak_1808	25	.	2.50073	4.98581	2.50371
chr1	184349736	184350016	C694PACXX_7_7109.sorted.filtered_peak_1809	35	.	3.22284	6.13947	3.55353
chr1	184355972	184357170	C694PACXX_7_7109.sorted.filtered_peak_1810	31	.	2.60216	5.62695	3.10815
chr1	184460813	184461063	C694PACXX_7_7109.sorted.filtered_peak_1811	28	.	2.91588	5.35449	2.82331
chr1	184712245	184712699	C694PACXX_7_7109.sorted.filtered_peak_1812	54	.	3.27166	8.12662	5.44987
chr1	184723312	184724581	C694PACXX_7_7109.sorted.filtered_peak_1813	190	.	4.22602	22.27335	19.08990
chr1	184774816	184775356	C694PACXX_7_7109.sorted.filtered_peak_1814	20	.	2.75505	4.51257	2.07251
chr1	184809613	184810063	C694PACXX_7_7109.sorted.filtered_peak_1815	48	.	3.56211	7.51150	4.85342
chr1	184836032	184836905	C694PACXX_7_7109.sorted.filtered_peak_1816	75	.	3.76793	10.36174	7.57319
chr1	184859628	184859934	C694PACXX_7_7109.sorted.filtered_peak_1817	62	.	3.52324	9.00340	6.24986
chr1	184922773	184923104	C694PACXX_7_7109.sorted.filtered_peak_1818	13	.	2.55724	3.67871	1.34193
chr1	184943108	184943813	C694PACXX_7_7109.sorted.filtered_peak_1819	22	.	2.50409	4.69959	2.25224
chr1	185014422	185015211	C694PACXX_7_7109.sorted.filtered_peak_1820	44	.	2.98500	7.00780	4.41085
chr1	185125596	185126908	C694PACXX_7_7109.sorted.filtered_peak_1821	162	.	3.85504	19.35455	16.25746
chr1	185139518	185139842	C694PACXX_7_7109.sorted.filtered_peak_1822	24	.	2.86970	4.92026	2.43611
chr1	185147819	185148069	C694PACXX_7_7109.sorted.filtered_peak_1823	17	.	2.79713	4.18500	1.78831
chr1	185285086	185287257	C694PACXX_7_7109.sorted.filtered_peak_1824	74	.	2.91606	10.19822	7.44787
chr1	185307950	185308725	C694PACXX_7_7109.sorted.filtered_peak_1825	41	.	3.11456	6.74420	4.13581
chr1	185389524	185390491	C694PACXX_7_7109.sorted.filtered_peak_1826	32	.	2.92669	5.72996	3.22467
chr1	185408880	185409620	C694PACXX_7_7109.sorted.filtered_peak_1827	75	.	3.78290	10.36077	7.55242
chr1	185528998	185529753	C694PACXX_7_7109.sorted.filtered_peak_1828	38	.	2.92969	6.43659	3.88526
chr1	185535911	185536535	C694PACXX_7_7109.sorted.filtered_peak_1829	66	.	3.45566	9.32149	6.60441
chr1	186343881	186345117	C694PACXX_7_7109.sorted.filtered_peak_1830	171	.	4.04028	20.26167	17.13356
chr1	186373674	186373999	C694PACXX_7_7109.sorted.filtered_peak_1831	22	.	2.85622	4.71367	2.25862
chr1	186389763	186390203	C694PACXX_7_7109.sorted.filtered_peak_1832	15	.	2.73081	3.97275	1.58881
chr1	186411812	186412199	C694PACXX_7_7109.sorted.filtered_peak_1833	18	.	2.74598	4.22240	1.81528
chr1	186563086	186563349	C694PACXX_7_7109.sorted.filtered_peak_1834	19	.	2.87580	4.40265	1.96856
chr1	186574913	186575337	C694PACXX_7_7109.sorted.filtered_peak_1835	15	.	2.62869	3.91537	1.55455
chr1	186587647	186587935	C694PACXX_7_7109.sorted.filtered_peak_1836	21	.	2.76744	4.58870	2.14080
chr1	186649408	186650164	C694PACXX_7_7109.sorted.filtered_peak_1837	38	.	3.07936	6.41712	3.82397
chr1	192485883	192486359	C694PACXX_7_7109.sorted.filtered_peak_1838	116	.	4.35469	14.57243	11.62494
chr1	192508087	192508453	C694PACXX_7_7109.sorted.filtered_peak_1839	24	.	2.63840	4.88647	2.41531
chr1	192521876	192522308	C694PACXX_7_7109.sorted.filtered_peak_1840	29	.	2.76600	5.50470	2.97985
chr1	192544561	192545153	C694PACXX_7_7109.sorted.filtered_peak_1841	77	.	3.28553	10.50381	7.73090
chr1	192562102	192562352	C694PACXX_7_7109.sorted.filtered_peak_1842	12	.	2.38297	3.51845	1.20573
chr1	192578362	192578641	C694PACXX_7_7109.sorted.filtered_peak_1843	27	.	2.95306	5.20921	2.70265
chr1	192777660	192778680	C694PACXX_7_7109.sorted.filtered_peak_1844	75	.	3.07550	10.33794	7.54939
chr1	192905955	192906336	C694PACXX_7_7109.sorted.filtered_peak_1845	11	.	2.41794	3.38689	1.11996
chr1	193027659	193029274	C694PACXX_7_7109.sorted.filtered_peak_1846	58	.	3.04287	8.50128	5.84346
chr1	193073971	193074966	C694PACXX_7_7109.sorted.filtered_peak_1847	27	.	2.84386	5.27402	2.76301
chr1	193090766	193091639	C694PACXX_7_7109.sorted.filtered_peak_1848	168	.	4.35847	19.98691	16.83817
chr1	193125742	193126056	C694PACXX_7_7109.sorted.filtered_peak_1849	17	.	2.79374	4.16676	1.76441
chr1	193210304	193210575	C694PACXX_7_7109.sorted.filtered_peak_1850	15	.	2.52955	3.90048	1.55175
chr1	193210779	193211029	C694PACXX_7_7109.sorted.filtered_peak_1851	14	.	2.50639	3.83884	1.49028
chr1	193280297	193280895	C694PACXX_7_7109.sorted.filtered_peak_1852	18	.	2.60478	4.29558	1.88606
chr1	193448075	193448827	C694PACXX_7_7109.sorted.filtered_peak_1853	74	.	3.65476	10.17501	7.41273
chr1	193509429	193509720	C694PACXX_7_7109.sorted.filtered_peak_1854	34	.	2.91264	6.04354	3.47585
chr1	194552031	194552581	C694PACXX_7_7109.sorted.filtered_peak_1855	11	.	2.54667	3.45799	1.15865
chr1	195164557	195165092	C694PACXX_7_7109.sorted.filtered_peak_1856	41	.	3.15554	6.70093	4.10645
chr1	196620813	196621309	C694PACXX_7_7109.sorted.filtered_peak_1857	29	.	2.83883	5.44351	2.91414
chr1	196939675	196939970	C694PACXX_7_7109.sorted.filtered_peak_1858	33	.	3.21444	5.91065	3.35460
chr1	197115340	197116296	C694PACXX_7_7109.sorted.filtered_peak_1859	102	.	3.70473	13.14581	10.25177
chr1	197149536	197149893	C694PACXX_7_7109.sorted.filtered_peak_1860	14	.	2.48873	3.72942	1.40502
chr1	197169954	197170965	C694PACXX_7_7109.sorted.filtered_peak_1861	124	.	3.99349	15.40588	12.43624
chr1	197744040	197744982	C694PACXX_7_7109.sorted.filtered_peak_1862	40	.	2.67414	6.62973	4.03637
chr1	197745269	197745878	C694PACXX_7_7109.sorted.filtered_peak_1863	21	.	2.28697	4.61942	2.16959
chr1	197871616	197872286	C694PACXX_7_7109.sorted.filtered_peak_1864	94	.	3.95669	12.29890	9.41068
chr1	198057572	198058051	C694PACXX_7_7109.sorted.filtered_peak_1865	21	.	2.83114	4.57146	2.13542
chr1	198125897	198126948	C694PACXX_7_7109.sorted.filtered_peak_1866	46	.	2.64010	7.29645	4.64603
chr1	198127968	198128451	C694PACXX_7_7109.sorted.filtered_peak_1867	51	.	2.72314	7.80414	5.14146
chr1	198136616	198137062	C694PACXX_7_7109.sorted.filtered_peak_1868	37	.	3.00497	6.37690	3.77401
chr1	198157160	198157735	C694PACXX_7_7109.sorted.filtered_peak_1869	30	.	2.89945	5.62040	3.06746
chr1	198489693	198489957	C694PACXX_7_7109.sorted.filtered_peak_1870	28	.	2.76594	5.36096	2.83235
chr1	198525819	198526606	C694PACXX_7_7109.sorted.filtered_peak_1871	30	.	3.04809	5.54446	3.01635
chr1	198533925	198534268	C694PACXX_7_7109.sorted.filtered_peak_1872	30	.	3.26757	5.64445	3.09917
chr1	198590046	198590891	C694PACXX_7_7109.sorted.filtered_peak_1873	35	.	2.56601	6.16398	3.59037
chr1	198625780	198626148	C694PACXX_7_7109.sorted.filtered_peak_1874	17	.	2.27116	4.14456	1.74419
chr1	198626760	198627010	C694PACXX_7_7109.sorted.filtered_peak_1875	22	.	2.43162	4.66218	2.20017
chr1	198638277	198638682	C694PACXX_7_7109.sorted.filtered_peak_1876	12	.	2.21599	3.50372	1.22073
chr1	198648767	198649283	C694PACXX_7_7109.sorted.filtered_peak_1877	32	.	2.34121	5.82349	3.26655
chr1	198650896	198651536	C694PACXX_7_7109.sorted.filtered_peak_1878	93	.	3.21857	12.27532	9.38249
chr1	198904067	198904384	C694PACXX_7_7109.sorted.filtered_peak_1879	26	.	2.41403	5.11475	2.60842
chr1	198906379	198906740	C694PACXX_7_7109.sorted.filtered_peak_1880	62	.	3.13660	8.94192	6.20998
chr1	199010633	199011165	C694PACXX_7_7109.sorted.filtered_peak_1881	93	.	4.06791	12.23909	9.35258
chr1	199058773	199059272	C694PACXX_7_7109.sorted.filtered_peak_1882	63	.	3.88325	9.03298	6.30867
chr1	199142157	199142824	C694PACXX_7_7109.sorted.filtered_peak_1883	40	.	3.07475	6.64934	4.02795
chr1	199212561	199212875	C694PACXX_7_7109.sorted.filtered_peak_1884	37	.	3.32246	6.30582	3.71823
chr1	200098470	200099050	C694PACXX_7_7109.sorted.filtered_peak_1885	25	.	2.84422	5.01076	2.52197
chr1	200123383	200123637	C694PACXX_7_7109.sorted.filtered_peak_1886	29	.	2.79009	5.47214	2.93317
chr1	200271243	200271966	C694PACXX_7_7109.sorted.filtered_peak_1887	44	.	3.32034	7.07790	4.47759
chr1	200378656	200379615	C694PACXX_7_7109.sorted.filtered_peak_1888	76	.	3.60626	10.42132	7.63442
chr1	200443049	200443389	C694PACXX_7_7109.sorted.filtered_peak_1889	32	.	3.10914	5.76480	3.20769
chr1	200452643	200452905	C694PACXX_7_7109.sorted.filtered_peak_1890	16	.	2.66814	4.03989	1.65918
chr1	200479413	200479663	C694PACXX_7_7109.sorted.filtered_peak_1891	14	.	2.67036	3.80221	1.44417
chr1	200589731	200590362	C694PACXX_7_7109.sorted.filtered_peak_1892	52	.	3.30091	7.93758	5.26699
chr1	200597196	200597446	C694PACXX_7_7109.sorted.filtered_peak_1893	20	.	2.76581	4.51621	2.06728
chr1	200638519	200639513	C694PACXX_7_7109.sorted.filtered_peak_1894	118	.	4.14766	14.76218	11.81842
chr1	200707872	200708578	C694PACXX_7_7109.sorted.filtered_peak_1895	18	.	2.57707	4.29150	1.88874
chr1	200831675	200832005	C694PACXX_7_7109.sorted.filtered_peak_1896	13	.	2.42975	3.67799	1.34512
chr1	200988648	200988996	C694PACXX_7_7109.sorted.filtered_peak_1897	23	.	2.24650	4.82173	2.35817
chr1	200992730	200993118	C694PACXX_7_7109.sorted.filtered_peak_1898	51	.	2.75347	7.81893	5.15504
chr1	201083220	201084150	C694PACXX_7_7109.sorted.filtered_peak_1899	44	.	3.11697	7.03115	4.42040
chr1	201123253	201123888	C694PACXX_7_7109.sorted.filtered_peak_1900	124	.	4.45815	15.42504	12.42739
chr1	201139937	201140287	C694PACXX_7_7109.sorted.filtered_peak_1901	17	.	2.52438	4.18242	1.77696
chr1	201438192	201438727	C694PACXX_7_7109.sorted.filtered_peak_1902	42	.	3.31382	6.86537	4.23734
chr1	201449539	201449864	C694PACXX_7_7109.sorted.filtered_peak_1903	33	.	2.95885	5.92681	3.35413
chr1	201451210	201451460	C694PACXX_7_7109.sorted.filtered_peak_1904	15	.	2.46992	3.96161	1.57908
chr1	201476082	201476575	C694PACXX_7_7109.sorted.filtered_peak_1905	82	.	3.96091	11.05223	8.24659
chr1	201482122	201482392	C694PACXX_7_7109.sorted.filtered_peak_1906	37	.	3.42848	6.32195	3.73791
chr1	201797822	201798838	C694PACXX_7_7109.sorted.filtered_peak_1907	92	.	3.93193	12.04132	9.20436
chr1	201865134	201865585	C694PACXX_7_7109.sorted.filtered_peak_1908	13	.	2.45467	3.66101	1.34116
chr1	201924300	201924962	C694PACXX_7_7109.sorted.filtered_peak_1909	203	.	5.66185	23.56748	20.33957
chr1	201951497	201952429	C694PACXX_7_7109.sorted.filtered_peak_1910	67	.	3.82890	9.47834	6.71312
chr1	201978755	201979073	C694PACXX_7_7109.sorted.filtered_peak_1911	13	.	2.47281	3.63863	1.31351
chr1	202104336	202104710	C694PACXX_7_7109.sorted.filtered_peak_1912	26	.	2.95780	5.11752	2.62850
chr1	202113489	202113914	C694PACXX_7_7109.sorted.filtered_peak_1913	60	.	3.34720	8.83595	6.08885
chr1	202264667	202265043	C694PACXX_7_7109.sorted.filtered_peak_1914	59	.	3.69425	8.68668	5.96668
chr1	202284558	202285070	C694PACXX_7_7109.sorted.filtered_peak_1915	15	.	2.54058	3.85820	1.50834
chr1	202310771	202311545	C694PACXX_7_7109.sorted.filtered_peak_1916	145	.	4.72346	17.57109	14.54332
chr1	202317300	202318571	C694PACXX_7_7109.sorted.filtered_peak_1917	118	.	4.03218	14.76328	11.85973
chr1	202531453	202531751	C694PACXX_7_7109.sorted.filtered_peak_1918	13	.	2.63576	3.70239	1.35768
chr1	202687090	202687340	C694PACXX_7_7109.sorted.filtered_peak_1919	16	.	2.66281	4.04721	1.67356
chr1	202779778	202780735	C694PACXX_7_7109.sorted.filtered_peak_1920	43	.	2.76894	6.93182	4.32497
chr1	202804134	202804393	C694PACXX_7_7109.sorted.filtered_peak_1921	22	.	2.74512	4.72469	2.25987
chr1	202857752	202858706	C694PACXX_7_7109.sorted.filtered_peak_1922	329	.	6.06263	36.61108	32.94448
chr1	202895837	202896748	C694PACXX_7_7109.sorted.filtered_peak_1923	109	.	4.31030	13.82712	10.90773
chr1	202927006	202927773	C694PACXX_7_7109.sorted.filtered_peak_1924	73	.	3.62314	10.11143	7.31603
chr1	202936017	202936882	C694PACXX_7_7109.sorted.filtered_peak_1925	38	.	2.92329	6.44087	3.87468
chr1	202968371	202968728	C694PACXX_7_7109.sorted.filtered_peak_1926	41	.	3.43615	6.73294	4.12428
chr1	202976062	202977032	C694PACXX_7_7109.sorted.filtered_peak_1927	85	.	3.89969	11.31306	8.51686
chr1	202995357	202996052	C694PACXX_7_7109.sorted.filtered_peak_1928	68	.	3.70486	9.60097	6.87407
chr1	203236510	203236959	C694PACXX_7_7109.sorted.filtered_peak_1929	41	.	3.07859	6.75460	4.14444
chr1	203242236	203242568	C694PACXX_7_7109.sorted.filtered_peak_1930	57	.	3.18677	8.48619	5.77219
chr1	203256256	203256883	C694PACXX_7_7109.sorted.filtered_peak_1931	51	.	2.55110	7.79737	5.13260
chr1	203258517	203260076	C694PACXX_7_7109.sorted.filtered_peak_1932	46	.	2.46720	7.28323	4.66656
chr1	203274033	203275072	C694PACXX_7_7109.sorted.filtered_peak_1933	102	.	3.51481	13.10933	10.26308
chr1	203289815	203290471	C694PACXX_7_7109.sorted.filtered_peak_1934	24	.	2.51222	4.96118	2.47996
chr1	203296279	203297325	C694PACXX_7_7109.sorted.filtered_peak_1935	104	.	3.57706	13.39509	10.46867
chr1	203456761	203457144	C694PACXX_7_7109.sorted.filtered_peak_1936	32	.	3.04198	5.77245	3.22436
chr1	203473832	203474310	C694PACXX_7_7109.sorted.filtered_peak_1937	15	.	2.63468	3.92466	1.55823
chr1	203558409	203558659	C694PACXX_7_7109.sorted.filtered_peak_1938	17	.	2.64922	4.14364	1.74069
chr1	203576363	203576849	C694PACXX_7_7109.sorted.filtered_peak_1939	101	.	4.77029	13.06264	10.16477
chr1	203594749	203596146	C694PACXX_7_7109.sorted.filtered_peak_1940	50	.	2.80975	7.69291	5.05744
chr1	203619297	203619765	C694PACXX_7_7109.sorted.filtered_peak_1941	15	.	2.31580	3.93257	1.57554
chr1	203622264	203622633	C694PACXX_7_7109.sorted.filtered_peak_1942	56	.	3.20489	8.37362	5.68053
chr1	203643048	203643660	C694PACXX_7_7109.sorted.filtered_peak_1943	83	.	3.70871	11.15804	8.33739
chr1	203651629	203652041	C694PACXX_7_7109.sorted.filtered_peak_1944	32	.	3.09777	5.76224	3.21058
chr1	203733799	203734991	C694PACXX_7_7109.sorted.filtered_peak_1945	52	.	3.34770	7.89406	5.23531
chr1	203764394	203765245	C694PACXX_7_7109.sorted.filtered_peak_1946	82	.	3.71090	11.01726	8.27551
chr1	203830442	203831147	C694PACXX_7_7109.sorted.filtered_peak_1947	130	.	4.72976	16.05748	13.07181
chr1	203889546	203889898	C694PACXX_7_7109.sorted.filtered_peak_1948	103	.	5.18633	13.28642	10.37391
chr1	204146605	204146855	C694PACXX_7_7109.sorted.filtered_peak_1949	25	.	3.06894	5.05176	2.56217
chr1	204332436	204333156	C694PACXX_7_7109.sorted.filtered_peak_1950	28	.	2.79329	5.35718	2.82874
chr1	204380162	204381510	C694PACXX_7_7109.sorted.filtered_peak_1951	117	.	3.65157	14.69443	11.78144
chr1	204422496	204422788	C694PACXX_7_7109.sorted.filtered_peak_1952	21	.	2.70662	4.57891	2.12517
chr1	204463362	204464421	C694PACXX_7_7109.sorted.filtered_peak_1953	79	.	3.40020	10.73935	7.94307
chr1	204475548	204476718	C694PACXX_7_7109.sorted.filtered_peak_1954	66	.	3.28135	9.39303	6.64979
chr1	204485170	204485978	C694PACXX_7_7109.sorted.filtered_peak_1955	113	.	3.88004	14.24961	11.30699
chr1	204490365	204490780	C694PACXX_7_7109.sorted.filtered_peak_1956	25	.	2.65890	5.02598	2.53726
chr1	204513405	204513805	C694PACXX_7_7109.sorted.filtered_peak_1957	29	.	3.03133	5.50770	2.97614
chr1	204525102	204525526	C694PACXX_7_7109.sorted.filtered_peak_1958	10	.	2.46729	3.30258	1.06111
chr1	204534798	204535246	C694PACXX_7_7109.sorted.filtered_peak_1959	23	.	2.77291	4.82677	2.35690
chr1	204548016	204548449	C694PACXX_7_7109.sorted.filtered_peak_1960	12	.	2.43534	3.60326	1.29559
chr1	204776103	204776759	C694PACXX_7_7109.sorted.filtered_peak_1961	71	.	3.91443	9.91853	7.13099
chr1	205090812	205091782	C694PACXX_7_7109.sorted.filtered_peak_1962	183	.	5.02809	21.55116	18.37025
chr1	205110761	205111125	C694PACXX_7_7109.sorted.filtered_peak_1963	39	.	3.51864	6.58280	3.98148
chr1	205140567	205140832	C694PACXX_7_7109.sorted.filtered_peak_1964	41	.	3.56725	6.75088	4.11997
chr1	205180346	205181241	C694PACXX_7_7109.sorted.filtered_peak_1965	152	.	4.79661	18.36961	15.29493
chr1	205196826	205197115	C694PACXX_7_7109.sorted.filtered_peak_1966	23	.	2.43530	4.84800	2.37473
chr1	205225308	205225938	C694PACXX_7_7109.sorted.filtered_peak_1967	17	.	2.59565	4.14369	1.77212
chr1	205242596	205243180	C694PACXX_7_7109.sorted.filtered_peak_1968	39	.	3.08852	6.53785	3.94993
chr1	205254895	205255469	C694PACXX_7_7109.sorted.filtered_peak_1969	19	.	2.20293	4.34869	1.93470
chr1	205257352	205257747	C694PACXX_7_7109.sorted.filtered_peak_1970	83	.	3.26063	11.21688	8.38231
chr1	205282870	205283374	C694PACXX_7_7109.sorted.filtered_peak_1971	16	.	2.49426	4.03173	1.65103
chr1	205290571	205291159	C694PACXX_7_7109.sorted.filtered_peak_1972	53	.	3.37235	8.00013	5.31621
chr1	205409968	205410430	C694PACXX_7_7109.sorted.filtered_peak_1973	29	.	2.92038	5.43480	2.91066
chr1	205498160	205498539	C694PACXX_7_7109.sorted.filtered_peak_1974	32	.	3.05431	5.82354	3.27516
chr1	205561067	205561458	C694PACXX_7_7109.sorted.filtered_peak_1975	39	.	3.06040	6.55026	3.95328
chr1	205600211	205601579	C694PACXX_7_7109.sorted.filtered_peak_1976	106	.	3.53875	13.59326	10.65791
chr1	205718275	205719981	C694PACXX_7_7109.sorted.filtered_peak_1977	108	.	3.32257	13.75969	10.86825
chr1	205744054	205744870	C694PACXX_7_7109.sorted.filtered_peak_1978	119	.	4.48122	14.96816	11.99843
chr1	205782022	205782927	C694PACXX_7_7109.sorted.filtered_peak_1979	131	.	4.30717	16.15173	13.17467
chr1	205818874	205819418	C694PACXX_7_7109.sorted.filtered_peak_1980	29	.	3.21686	5.46992	2.93480
chr1	206234411	206234727	C694PACXX_7_7109.sorted.filtered_peak_1981	23	.	2.78778	4.75793	2.30341
chr1	206643385	206643852	C694PACXX_7_7109.sorted.filtered_peak_1982	30	.	2.63287	5.57512	3.04349
chr1	206644376	206644876	C694PACXX_7_7109.sorted.filtered_peak_1983	16	.	2.29989	4.06082	1.67524
chr1	206680642	206681131	C694PACXX_7_7109.sorted.filtered_peak_1984	27	.	2.66110	5.28127	2.77569
chr1	206718003	206718473	C694PACXX_7_7109.sorted.filtered_peak_1985	33	.	3.15913	5.86922	3.31483
chr1	206725251	206725591	C694PACXX_7_7109.sorted.filtered_peak_1986	40	.	2.94548	6.60208	4.00552
chr1	206730221	206731013	C694PACXX_7_7109.sorted.filtered_peak_1987	63	.	2.98299	9.06682	6.36070
chr1	206736386	206736720	C694PACXX_7_7109.sorted.filtered_peak_1988	52	.	3.10465	7.91424	5.22155
chr1	206748549	206749139	C694PACXX_7_7109.sorted.filtered_peak_1989	55	.	2.88886	8.20797	5.52243
chr1	206753311	206753735	C694PACXX_7_7109.sorted.filtered_peak_1990	32	.	2.43498	5.83838	3.28313
chr1	206763391	206763878	C694PACXX_7_7109.sorted.filtered_peak_1991	69	.	3.52534	9.70275	6.93202
chr1	206785428	206786137	C694PACXX_7_7109.sorted.filtered_peak_1992	107	.	4.12950	13.69078	10.77171
chr1	206808461	206809238	C694PACXX_7_7109.sorted.filtered_peak_1993	82	.	3.82623	11.10465	8.26781
chr1	206858130	206858751	C694PACXX_7_7109.sorted.filtered_peak_1994	25	.	2.54740	5.05816	2.57445
chr1	206859229	206859650	C694PACXX_7_7109.sorted.filtered_peak_1995	22	.	2.45607	4.68427	2.24573
chr1	206886601	206886851	C694PACXX_7_7109.sorted.filtered_peak_1996	22	.	2.56478	4.75951	2.29784
chr1	206907789	206908190	C694PACXX_7_7109.sorted.filtered_peak_1997	13	.	2.27232	3.70570	1.38346
chr1	206910562	206910831	C694PACXX_7_7109.sorted.filtered_peak_1998	18	.	2.43306	4.30501	1.88597
chr1	206931197	206931536	C694PACXX_7_7109.sorted.filtered_peak_1999	53	.	3.83934	8.08307	5.38139
chr1	206939591	206940177	C694PACXX_7_7109.sorted.filtered_peak_2000	23	.	2.51063	4.85398	2.38242
[truncated: 21,045 more rows]
