# Supplementary material for: Potential impact of celiac disease genetic risk factors on T cell receptor signaling in gluten-specific CD4+ T cells
Source: Sci Rep. 2021 Apr 29;11:9252. doi: 10.1038/s41598-021-86612-5 (PMC8085175; doi:10.1038/s41598-021-86612-5)
Supplement: Supplementary file 1 — Supplementary Information. [file 41598_2021_86612_MOESM1_ESM.zip › data_supplements_manuscript/dhs_and_peakcalling/macs_peaks/C694PACXX_7_7109.sorted.filtered_peaks.xls]

# This file is generated by MACS version 2.2.6
# Command line: callpeak --treatment ./output/C694PACXX_7_7109.sorted.filtered.bam --name C694PACXX_7_7109.sorted.filtered --outdir ./output --format BAM --gsize hs --broad --nomodel --shift -125 --extsize 250 --bdg
# ARGUMENTS LIST:
# name = C694PACXX_7_7109.sorted.filtered
# format = BAM
# ChIP-seq file = ['./output/C694PACXX_7_7109.sorted.filtered.bam']
# control file = None
# effective genome size = 2.70e+09
# band width = 300
# model fold = [5, 50]
# qvalue cutoff for narrow/strong regions = 5.00e-02
# qvalue cutoff for broad/weak regions = 1.00e-01
# The maximum gap between significant sites is assigned as the read length/tag size.
# The minimum length of peaks is assigned as the predicted fragment length "d".
# Larger dataset will be scaled towards smaller dataset.
# Range for calculating regional lambda is: 10000 bps
# Broad region calling is on
# Paired-End mode is off

# tag size is determined as 42 bps
# total tags in treatment: 44247480
# tags after filtering in treatment: 44247479
# maximum duplicate tags at the same position in treatment = 1
# Redundant rate in treatment: 0.00
# Sequencing ends will be shifted towards 5' by 125 bp(s)
# d = 250
chr	start	end	length	pileup	-log10(pvalue)	fold_enrichment	-log10(qvalue)	name
chr1	713860	714702	843	33.34	22.03958	6.73768	18.89404	C694PACXX_7_7109.sorted.filtered_peak_1
chr1	805110	805622	513	14.96	5.22264	3.13049	2.71967	C694PACXX_7_7109.sorted.filtered_peak_2
chr1	825616	826064	449	15.76	5.74732	3.28724	3.20036	C694PACXX_7_7109.sorted.filtered_peak_3
chr1	839710	840340	631	21.92	7.74942	3.46390	5.10032	C694PACXX_7_7109.sorted.filtered_peak_4
chr1	894463	895074	612	32.38	9.84374	3.23840	7.12299	C694PACXX_7_7109.sorted.filtered_peak_5
chr1	901765	902576	812	23.07	5.83416	2.76266	3.29012	C694PACXX_7_7109.sorted.filtered_peak_6
chr1	911724	911973	250	16.83	4.24261	2.57469	1.83784	C694PACXX_7_7109.sorted.filtered_peak_7
chr1	948501	949229	729	33.78	15.56141	4.76603	12.58776	C694PACXX_7_7109.sorted.filtered_peak_8
chr1	954544	955428	885	39.91	13.24738	3.63477	10.36858	C694PACXX_7_7109.sorted.filtered_peak_9
chr1	955771	956140	370	24.85	4.52839	2.29542	2.08809	C694PACXX_7_7109.sorted.filtered_peak_10
chr1	968398	968647	250	17.20	4.32629	2.57452	1.92517	C694PACXX_7_7109.sorted.filtered_peak_11
chr1	976048	976397	350	25.35	6.52806	2.83966	3.94088	C694PACXX_7_7109.sorted.filtered_peak_12
chr1	994537	995381	845	32.52	10.07943	3.41983	7.29424	C694PACXX_7_7109.sorted.filtered_peak_13
chr1	1004456	1005233	778	28.11	7.73769	3.02980	5.07895	C694PACXX_7_7109.sorted.filtered_peak_14
chr1	1051175	1052297	1123	48.11	19.67344	4.26647	16.62075	C694PACXX_7_7109.sorted.filtered_peak_15
chr1	1057203	1057568	366	17.64	3.54550	2.25961	1.24790	C694PACXX_7_7109.sorted.filtered_peak_16
chr1	1072567	1072980	414	19.76	6.69766	3.29701	4.09948	C694PACXX_7_7109.sorted.filtered_peak_17
chr1	1092874	1093587	714	21.20	5.98773	2.93714	3.42652	C694PACXX_7_7109.sorted.filtered_peak_18
chr1	1136346	1137111	766	33.67	8.47845	2.90897	5.78763	C694PACXX_7_7109.sorted.filtered_peak_19
chr1	1143607	1144074	468	28.29	3.72997	1.97891	1.39782	C694PACXX_7_7109.sorted.filtered_peak_20
chr1	1148265	1148723	459	37.01	4.92806	2.06353	2.45083	C694PACXX_7_7109.sorted.filtered_peak_21
chr1	1151920	1152772	853	47.61	10.86593	2.84962	8.06884	C694PACXX_7_7109.sorted.filtered_peak_22
chr1	1167169	1167802	634	73.75	33.65777	5.23664	30.09154	C694PACXX_7_7109.sorted.filtered_peak_23
chr1	1186212	1186520	309	16.45	4.31651	2.62651	1.89728	C694PACXX_7_7109.sorted.filtered_peak_24
chr1	1208902	1209947	1046	29.28	9.21683	3.36087	6.48464	C694PACXX_7_7109.sorted.filtered_peak_25
chr1	1243191	1244160	970	66.24	21.38904	3.79062	18.21968	C694PACXX_7_7109.sorted.filtered_peak_26
chr1	1259694	1260532	839	42.02	14.70572	3.87817	11.73814	C694PACXX_7_7109.sorted.filtered_peak_27
chr1	1284386	1285358	973	31.41	8.79984	3.16653	6.05929	C694PACXX_7_7109.sorted.filtered_peak_28
chr1	1306738	1307069	332	27.50	4.15230	2.10895	1.75323	C694PACXX_7_7109.sorted.filtered_peak_29
chr1	1310302	1311066	765	56.89	21.43596	4.18219	18.28692	C694PACXX_7_7109.sorted.filtered_peak_30
chr1	1334222	1335274	1053	47.16	19.05303	4.29627	15.97973	C694PACXX_7_7109.sorted.filtered_peak_31
chr1	1342304	1343241	938	29.00	10.48151	3.74545	7.69826	C694PACXX_7_7109.sorted.filtered_peak_32
chr1	1406607	1407258	652	26.88	14.80310	5.46997	11.84470	C694PACXX_7_7109.sorted.filtered_peak_33
chr1	1446829	1447652	824	40.66	23.84927	6.46153	20.59992	C694PACXX_7_7109.sorted.filtered_peak_34
chr1	1509701	1510743	1043	38.90	14.47555	4.00363	11.54432	C694PACXX_7_7109.sorted.filtered_peak_35
chr1	1550439	1551387	949	73.56	31.75206	5.07444	28.23479	C694PACXX_7_7109.sorted.filtered_peak_36
chr1	1565050	1566429	1380	36.64	11.21101	3.28715	8.44372	C694PACXX_7_7109.sorted.filtered_peak_37
chr1	1590298	1590803	506	40.47	27.63312	8.13702	24.22424	C694PACXX_7_7109.sorted.filtered_peak_38
chr1	1609414	1610064	651	13.86	4.54915	2.91489	2.11145	C694PACXX_7_7109.sorted.filtered_peak_39
chr1	1624264	1624749	486	17.87	7.33404	3.70226	4.71272	C694PACXX_7_7109.sorted.filtered_peak_40
chr1	1655593	1656075	483	49.82	36.94167	9.41441	33.25071	C694PACXX_7_7109.sorted.filtered_peak_41
chr1	1709739	1710556	818	32.75	7.17981	2.69232	4.52707	C694PACXX_7_7109.sorted.filtered_peak_42
chr1	1711604	1712028	425	30.49	6.25648	2.54455	3.66812	C694PACXX_7_7109.sorted.filtered_peak_43
chr1	1821790	1822943	1154	39.10	12.35139	3.47122	9.49874	C694PACXX_7_7109.sorted.filtered_peak_44
chr1	1840182	1840907	726	44.22	18.72943	4.67728	15.62180	C694PACXX_7_7109.sorted.filtered_peak_45
chr1	1850444	1851286	843	62.25	25.30396	4.62298	22.00043	C694PACXX_7_7109.sorted.filtered_peak_46
chr1	1981327	1982019	693	22.98	7.15517	3.20065	4.52223	C694PACXX_7_7109.sorted.filtered_peak_47
chr1	2064422	2065388	967	55.03	25.34229	5.03342	22.06238	C694PACXX_7_7109.sorted.filtered_peak_48
chr1	2077535	2077984	450	13.70	4.00949	2.68822	1.62581	C694PACXX_7_7109.sorted.filtered_peak_49
chr1	2120893	2121302	410	27.70	8.60009	3.31332	5.89658	C694PACXX_7_7109.sorted.filtered_peak_50
chr1	2126081	2126951	871	45.37	13.85978	3.59958	10.90097	C694PACXX_7_7109.sorted.filtered_peak_51
chr1	2130619	2130913	295	27.84	5.30941	2.39709	2.80295	C694PACXX_7_7109.sorted.filtered_peak_52
chr1	2136329	2137182	854	52.41	19.67204	4.24411	16.54259	C694PACXX_7_7109.sorted.filtered_peak_53
chr1	2158977	2159570	594	74.27	28.24314	4.41926	24.84674	C694PACXX_7_7109.sorted.filtered_peak_54
chr1	2186963	2187828	866	33.13	11.36960	3.74487	8.52024	C694PACXX_7_7109.sorted.filtered_peak_55
chr1	2222044	2222837	794	24.04	5.99049	2.76688	3.42519	C694PACXX_7_7109.sorted.filtered_peak_56
chr1	2231750	2232866	1117	34.20	9.49245	3.16495	6.73595	C694PACXX_7_7109.sorted.filtered_peak_57
chr1	2322742	2323580	839	67.83	33.65520	5.43910	30.12845	C694PACXX_7_7109.sorted.filtered_peak_58
chr1	2343563	2344619	1057	48.82	14.29091	3.30786	11.38681	C694PACXX_7_7109.sorted.filtered_peak_59
chr1	2457408	2458211	804	52.89	17.89127	3.89164	14.82737	C694PACXX_7_7109.sorted.filtered_peak_60
chr1	2477466	2478891	1426	41.18	7.53182	2.43789	4.89265	C694PACXX_7_7109.sorted.filtered_peak_61
chr1	2479494	2479944	451	31.64	4.21146	2.02342	1.80593	C694PACXX_7_7109.sorted.filtered_peak_62
chr1	2480205	2480482	278	41.65	9.12204	2.75998	6.38226	C694PACXX_7_7109.sorted.filtered_peak_63
chr1	2486885	2488176	1292	26.03	6.15052	2.70102	3.57892	C694PACXX_7_7109.sorted.filtered_peak_64
chr1	2488405	2488690	286	22.28	3.91470	2.20160	1.55507	C694PACXX_7_7109.sorted.filtered_peak_65
chr1	2509776	2510273	498	20.26	6.80447	3.30818	4.18934	C694PACXX_7_7109.sorted.filtered_peak_66
chr1	2517008	2518515	1508	55.84	19.15037	3.58372	16.13111	C694PACXX_7_7109.sorted.filtered_peak_67
chr1	2574020	2574948	929	40.13	14.26573	3.96506	11.30665	C694PACXX_7_7109.sorted.filtered_peak_68
chr1	2929238	2929487	250	12.33	3.60747	2.59610	1.29374	C694PACXX_7_7109.sorted.filtered_peak_69
chr1	3369902	3370162	261	14.45	3.82516	2.54975	1.46752	C694PACXX_7_7109.sorted.filtered_peak_70
chr1	3407805	3408216	412	18.46	5.44207	2.93138	2.92068	C694PACXX_7_7109.sorted.filtered_peak_71
chr1	3467682	3467961	280	13.97	3.90918	2.61913	1.55740	C694PACXX_7_7109.sorted.filtered_peak_72
chr1	3541018	3541899	882	47.11	19.73571	4.46504	16.63978	C694PACXX_7_7109.sorted.filtered_peak_73
chr1	3566369	3566931	563	30.87	10.76584	3.72698	7.94658	C694PACXX_7_7109.sorted.filtered_peak_74
chr1	3663474	3664142	669	17.49	6.26481	3.31390	3.70450	C694PACXX_7_7109.sorted.filtered_peak_75
chr1	3688759	3689400	642	28.94	8.80787	3.29112	6.08435	C694PACXX_7_7109.sorted.filtered_peak_76
chr1	3712745	3713572	828	33.15	15.15302	4.73180	12.19176	C694PACXX_7_7109.sorted.filtered_peak_77
chr1	3773407	3774488	1082	52.32	23.50979	4.85677	20.27937	C694PACXX_7_7109.sorted.filtered_peak_78
chr1	3816538	3818097	1560	65.56	21.56564	3.89484	18.36220	C694PACXX_7_7109.sorted.filtered_peak_79
chr1	3827348	3827729	382	17.16	3.93145	2.43146	1.57445	C694PACXX_7_7109.sorted.filtered_peak_80
chr1	4712847	4713096	250	14.12	3.86563	2.58791	1.51919	C694PACXX_7_7109.sorted.filtered_peak_81
chr1	5731867	5732799	933	21.71	4.63602	2.45372	2.18753	C694PACXX_7_7109.sorted.filtered_peak_82
chr1	6015751	6016135	385	18.34	4.77769	2.68511	2.31271	C694PACXX_7_7109.sorted.filtered_peak_83
chr1	6051965	6052854	890	59.58	22.95932	4.37062	19.72457	C694PACXX_7_7109.sorted.filtered_peak_84
chr1	6086100	6086564	465	31.22	8.34019	3.04951	5.63229	C694PACXX_7_7109.sorted.filtered_peak_85
chr1	6086864	6087169	306	25.36	5.14006	2.45516	2.63662	C694PACXX_7_7109.sorted.filtered_peak_86
chr1	6088207	6088657	451	27.58	6.22166	2.65558	3.64215	C694PACXX_7_7109.sorted.filtered_peak_87
chr1	6187802	6188419	618	17.45	4.73686	2.72618	2.28354	C694PACXX_7_7109.sorted.filtered_peak_88
chr1	6259019	6260010	992	35.29	14.95327	4.31905	12.02685	C694PACXX_7_7109.sorted.filtered_peak_89
chr1	6265921	6266387	467	20.14	5.88281	2.98718	3.31865	C694PACXX_7_7109.sorted.filtered_peak_90
chr1	6295508	6296343	836	34.65	11.98266	3.68954	9.13887	C694PACXX_7_7109.sorted.filtered_peak_91
chr1	6305244	6305620	377	18.74	4.30536	2.48303	1.90062	C694PACXX_7_7109.sorted.filtered_peak_92
chr1	6320077	6320735	659	18.45	4.28381	2.49295	1.87690	C694PACXX_7_7109.sorted.filtered_peak_93
chr1	6408514	6409222	709	20.43	5.91869	2.97343	3.35930	C694PACXX_7_7109.sorted.filtered_peak_94
chr1	6453140	6454226	1087	51.55	23.73829	5.21658	20.47548	C694PACXX_7_7109.sorted.filtered_peak_95
chr1	6520293	6520786	494	27.46	9.65526	3.68944	6.88053	C694PACXX_7_7109.sorted.filtered_peak_96
chr1	6526214	6526466	253	20.85	4.90784	2.59011	2.42817	C694PACXX_7_7109.sorted.filtered_peak_97
chr1	6535589	6535882	294	17.90	5.52897	3.02047	2.99350	C694PACXX_7_7109.sorted.filtered_peak_98
chr1	6550755	6551004	250	17.66	3.65711	2.30160	1.34198	C694PACXX_7_7109.sorted.filtered_peak_99
chr1	6614243	6615043	801	26.99	12.53549	4.69441	9.64307	C694PACXX_7_7109.sorted.filtered_peak_100
chr1	6639593	6640567	975	39.43	18.38610	4.73066	15.37486	C694PACXX_7_7109.sorted.filtered_peak_101
chr1	6661077	6661450	374	27.29	4.93827	2.32115	2.45894	C694PACXX_7_7109.sorted.filtered_peak_102
chr1	6662551	6663496	946	35.02	9.02048	3.03071	6.27127	C694PACXX_7_7109.sorted.filtered_peak_103
chr1	6673106	6673935	830	61.07	26.34279	4.83765	22.99999	C694PACXX_7_7109.sorted.filtered_peak_104
chr1	6684799	6685650	852	25.16	7.91370	3.29021	5.23362	C694PACXX_7_7109.sorted.filtered_peak_105
chr1	6761584	6762179	596	47.55	24.88829	5.78954	21.60606	C694PACXX_7_7109.sorted.filtered_peak_106
chr1	6844597	6845672	1076	108.82	48.92757	5.43853	44.88402	C694PACXX_7_7109.sorted.filtered_peak_107
chr1	7130569	7130971	403	12.80	3.90800	2.70706	1.53552	C694PACXX_7_7109.sorted.filtered_peak_108
chr1	7727694	7728100	407	15.16	4.07394	2.60991	1.68803	C694PACXX_7_7109.sorted.filtered_peak_109
chr1	7740339	7740659	321	17.92	4.99151	2.80085	2.50256	C694PACXX_7_7109.sorted.filtered_peak_110
chr1	7764478	7764872	395	24.26	9.10490	3.76151	6.37301	C694PACXX_7_7109.sorted.filtered_peak_111
chr1	7830870	7831655	786	27.74	9.89621	3.62566	7.15309	C694PACXX_7_7109.sorted.filtered_peak_112
chr1	7843855	7844530	676	40.45	19.08728	5.12572	15.98859	C694PACXX_7_7109.sorted.filtered_peak_113
chr1	7902639	7902888	250	15.07	4.50187	2.81030	2.06042	C694PACXX_7_7109.sorted.filtered_peak_114
chr1	7962805	7963054	250	16.28	6.05399	3.38945	3.47627	C694PACXX_7_7109.sorted.filtered_peak_115
chr1	7990797	7991349	553	19.45	7.28369	3.55236	4.65072	C694PACXX_7_7109.sorted.filtered_peak_116
chr1	8009090	8009549	460	23.33	7.78242	3.37679	5.11707	C694PACXX_7_7109.sorted.filtered_peak_117
chr1	8013908	8014593	686	26.71	9.60554	3.76432	6.82404	C694PACXX_7_7109.sorted.filtered_peak_118
chr1	8021162	8022127	966	50.74	22.90067	5.00231	19.66676	C694PACXX_7_7109.sorted.filtered_peak_119
chr1	8086239	8086902	664	24.11	7.60468	3.21421	4.97885	C694PACXX_7_7109.sorted.filtered_peak_120
chr1	8173385	8173634	250	16.02	5.85866	3.33844	3.28992	C694PACXX_7_7109.sorted.filtered_peak_121
chr1	8212749	8213162	414	26.98	10.69322	4.06267	7.87717	C694PACXX_7_7109.sorted.filtered_peak_122
chr1	8229406	8230396	991	16.88	5.59768	3.12308	3.06571	C694PACXX_7_7109.sorted.filtered_peak_123
chr1	8242219	8242903	685	33.29	14.67008	4.63651	11.71694	C694PACXX_7_7109.sorted.filtered_peak_124
chr1	8377990	8378568	579	16.93	5.02793	2.86595	2.55588	C694PACXX_7_7109.sorted.filtered_peak_125
chr1	8483378	8484197	820	19.71	4.21127	2.40714	1.80566	C694PACXX_7_7109.sorted.filtered_peak_126
chr1	8533701	8533950	250	16.11	4.91289	2.90882	2.42748	C694PACXX_7_7109.sorted.filtered_peak_127
chr1	8585553	8586359	807	17.98	4.23514	2.50503	1.82672	C694PACXX_7_7109.sorted.filtered_peak_128
chr1	8620969	8621485	517	16.16	4.05184	2.53651	1.66924	C694PACXX_7_7109.sorted.filtered_peak_129
chr1	8664050	8664482	433	15.21	4.48698	2.78319	2.06357	C694PACXX_7_7109.sorted.filtered_peak_130
chr1	8761113	8761832	720	31.11	10.75311	3.65536	7.95126	C694PACXX_7_7109.sorted.filtered_peak_131
chr1	8763278	8763723	446	22.50	4.82760	2.48107	2.35746	C694PACXX_7_7109.sorted.filtered_peak_132
chr1	8772599	8772918	320	13.68	3.85935	2.61762	1.49830	C694PACXX_7_7109.sorted.filtered_peak_133
chr1	8877339	8878235	897	42.90	16.50744	4.27657	13.47177	C694PACXX_7_7109.sorted.filtered_peak_134
chr1	8918269	8918562	294	15.52	3.73707	2.44506	1.39938	C694PACXX_7_7109.sorted.filtered_peak_135
chr1	8938057	8939678	1622	49.44	14.89768	3.32978	11.99218	C694PACXX_7_7109.sorted.filtered_peak_136
chr1	8978266	8978519	254	16.20	5.74624	3.27017	3.19001	C694PACXX_7_7109.sorted.filtered_peak_137
chr1	9006600	9006913	314	20.11	7.12643	3.44312	4.48871	C694PACXX_7_7109.sorted.filtered_peak_138
chr1	9023058	9023345	288	13.15	3.89832	2.67078	1.55008	C694PACXX_7_7109.sorted.filtered_peak_139
chr1	9031035	9031395	361	20.15	8.07272	3.82130	5.38214	C694PACXX_7_7109.sorted.filtered_peak_140
chr1	9047893	9048363	471	16.21	4.59581	2.76105	2.15120	C694PACXX_7_7109.sorted.filtered_peak_141
chr1	9049768	9050097	330	16.39	5.18940	2.98632	2.70063	C694PACXX_7_7109.sorted.filtered_peak_142
chr1	9065250	9065524	275	16.00	5.33805	3.10461	2.81077	C694PACXX_7_7109.sorted.filtered_peak_143
chr1	9138702	9139091	390	13.22	3.59602	2.52733	1.27742	C694PACXX_7_7109.sorted.filtered_peak_144
chr1	9188756	9189904	1149	23.77	7.19183	3.13730	4.56441	C694PACXX_7_7109.sorted.filtered_peak_145
chr1	9241413	9241892	480	16.91	4.28540	2.57992	1.88691	C694PACXX_7_7109.sorted.filtered_peak_146
chr1	9294254	9295366	1113	40.06	14.18560	3.87452	11.26306	C694PACXX_7_7109.sorted.filtered_peak_147
chr1	9352543	9353250	708	21.00	4.84022	2.55563	2.37513	C694PACXX_7_7109.sorted.filtered_peak_148
chr1	9473220	9473516	297	18.06	5.00733	2.79423	2.52030	C694PACXX_7_7109.sorted.filtered_peak_149
chr1	9486362	9486611	250	24.98	4.43983	2.26560	2.00828	C694PACXX_7_7109.sorted.filtered_peak_150
chr1	9488546	9489354	809	49.96	20.17746	4.39687	17.05181	C694PACXX_7_7109.sorted.filtered_peak_151
chr1	9599113	9600232	1120	34.15	15.06537	4.34098	12.16171	C694PACXX_7_7109.sorted.filtered_peak_152
chr1	9648425	9649123	699	37.33	14.75182	4.21482	11.79983	C694PACXX_7_7109.sorted.filtered_peak_153
chr1	9687085	9687690	606	34.30	8.64622	2.95115	5.92722	C694PACXX_7_7109.sorted.filtered_peak_154
chr1	9689038	9690129	1092	29.54	5.93242	2.49977	3.36894	C694PACXX_7_7109.sorted.filtered_peak_155
chr1	9712089	9712845	757	30.49	7.83257	2.89390	5.17993	C694PACXX_7_7109.sorted.filtered_peak_156
chr1	9747503	9747815	313	18.79	3.91271	2.34454	1.54367	C694PACXX_7_7109.sorted.filtered_peak_157
chr1	9749377	9749916	540	24.90	7.41199	3.14041	4.76839	C694PACXX_7_7109.sorted.filtered_peak_158
chr1	9777412	9778079	668	39.67	12.77978	3.59306	9.89119	C694PACXX_7_7109.sorted.filtered_peak_159
chr1	9788561	9788852	292	18.70	4.43558	2.53369	2.01092	C694PACXX_7_7109.sorted.filtered_peak_160
chr1	9883714	9884641	928	23.34	5.96292	2.77915	3.41228	C694PACXX_7_7109.sorted.filtered_peak_161
chr1	9927418	9927874	457	15.99	4.70934	2.81890	2.25171	C694PACXX_7_7109.sorted.filtered_peak_162
chr1	9970149	9971164	1016	75.43	36.81436	5.61672	33.14508	C694PACXX_7_7109.sorted.filtered_peak_163
chr1	10003083	10003669	587	30.62	12.86278	4.41012	9.95079	C694PACXX_7_7109.sorted.filtered_peak_164
chr1	10092470	10093506	1037	56.46	30.88214	6.04554	27.42030	C694PACXX_7_7109.sorted.filtered_peak_165
chr1	10270100	10270773	674	36.59	16.82695	4.80954	13.81311	C694PACXX_7_7109.sorted.filtered_peak_166
chr1	10458479	10459566	1088	43.33	18.54039	4.69820	15.44271	C694PACXX_7_7109.sorted.filtered_peak_167
chr1	10475313	10475812	500	12.93	3.98270	2.73223	1.60143	C694PACXX_7_7109.sorted.filtered_peak_168
chr1	10490111	10491208	1098	39.96	16.17750	4.29606	13.20382	C694PACXX_7_7109.sorted.filtered_peak_169
chr1	10532267	10532856	590	32.90	9.85244	3.34311	7.06693	C694PACXX_7_7109.sorted.filtered_peak_170
chr1	10534794	10535392	599	31.51	9.66771	3.36782	6.90081	C694PACXX_7_7109.sorted.filtered_peak_171
chr1	10554792	10555517	726	26.82	8.57826	3.41415	5.84735	C694PACXX_7_7109.sorted.filtered_peak_172
chr1	10570913	10571577	665	25.06	7.30427	3.11491	4.65173	C694PACXX_7_7109.sorted.filtered_peak_173
chr1	10585187	10585577	391	13.87	4.38897	2.84678	1.97522	C694PACXX_7_7109.sorted.filtered_peak_174
chr1	10599368	10599919	552	14.38	3.95126	2.60663	1.59002	C694PACXX_7_7109.sorted.filtered_peak_175
chr1	10754173	10755254	1082	26.41	6.11392	2.66295	3.55175	C694PACXX_7_7109.sorted.filtered_peak_176
chr1	10927013	10927488	476	14.87	4.07688	2.62917	1.68844	C694PACXX_7_7109.sorted.filtered_peak_177
chr1	11021104	11021353	250	13.72	4.27479	2.81306	1.86271	C694PACXX_7_7109.sorted.filtered_peak_178
chr1	11072219	11073245	1027	48.31	22.64229	5.09493	19.43189	C694PACXX_7_7109.sorted.filtered_peak_179
chr1	11119728	11120662	935	35.03	11.65887	3.66476	8.80595	C694PACXX_7_7109.sorted.filtered_peak_180
chr1	11159463	11160256	794	34.69	16.49449	4.95740	13.48822	C694PACXX_7_7109.sorted.filtered_peak_181
chr1	11301570	11301905	336	13.00	3.49525	2.49521	1.18993	C694PACXX_7_7109.sorted.filtered_peak_182
chr1	11322348	11323043	696	51.94	27.91525	6.12880	24.53139	C694PACXX_7_7109.sorted.filtered_peak_183
chr1	11333087	11334017	931	34.64	14.74821	4.43815	11.80438	C694PACXX_7_7109.sorted.filtered_peak_184
chr1	11538877	11539266	390	18.30	5.34194	2.91224	2.82146	C694PACXX_7_7109.sorted.filtered_peak_185
chr1	11714788	11715123	336	18.37	4.08897	2.42796	1.70272	C694PACXX_7_7109.sorted.filtered_peak_186
chr1	11724103	11725041	939	24.27	9.24286	3.81355	6.49964	C694PACXX_7_7109.sorted.filtered_peak_187
chr1	11740864	11741865	1002	32.26	11.38886	3.75486	8.55903	C694PACXX_7_7109.sorted.filtered_peak_188
chr1	11753105	11753386	282	12.45	3.50721	2.53591	1.22379	C694PACXX_7_7109.sorted.filtered_peak_189
chr1	11779420	11780166	747	18.52	6.09993	3.19851	3.52294	C694PACXX_7_7109.sorted.filtered_peak_190
chr1	11795766	11796311	546	25.85	7.60167	3.13055	4.94997	C694PACXX_7_7109.sorted.filtered_peak_191
chr1	11865589	11866622	1034	55.68	21.01336	4.29451	17.83320	C694PACXX_7_7109.sorted.filtered_peak_192
chr1	11967792	11969175	1384	46.21	12.70887	3.29024	9.80421	C694PACXX_7_7109.sorted.filtered_peak_193
chr1	11969590	11969856	267	35.95	6.84153	2.49802	4.21283	C694PACXX_7_7109.sorted.filtered_peak_194
chr1	11986339	11986746	408	37.78	21.31600	6.21646	18.12303	C694PACXX_7_7109.sorted.filtered_peak_195
chr1	11994438	11995247	810	25.01	9.72876	3.87869	6.97154	C694PACXX_7_7109.sorted.filtered_peak_196
chr1	12040054	12040845	792	50.63	23.00619	4.99018	19.78828	C694PACXX_7_7109.sorted.filtered_peak_197
chr1	12061740	12061989	250	12.40	3.66384	2.61859	1.33614	C694PACXX_7_7109.sorted.filtered_peak_198
chr1	12073408	12073837	430	17.07	4.04516	2.48109	1.66195	C694PACXX_7_7109.sorted.filtered_peak_199
chr1	12079177	12079743	567	52.30	25.24414	5.44943	21.93821	C694PACXX_7_7109.sorted.filtered_peak_200
chr1	12107298	12107878	581	25.59	8.51609	3.47470	5.79669	C694PACXX_7_7109.sorted.filtered_peak_201
chr1	12147779	12148028	250	15.20	3.42797	2.33239	1.16119	C694PACXX_7_7109.sorted.filtered_peak_202
chr1	12185020	12185381	362	15.76	4.67377	2.82435	2.21993	C694PACXX_7_7109.sorted.filtered_peak_203
chr1	12193051	12193469	419	15.62	5.60102	3.25881	3.05410	C694PACXX_7_7109.sorted.filtered_peak_204
chr1	12203747	12203996	250	15.18	3.86305	2.51790	1.51327	C694PACXX_7_7109.sorted.filtered_peak_205
chr1	12210501	12211197	697	22.79	5.66234	2.72700	3.12932	C694PACXX_7_7109.sorted.filtered_peak_206
chr1	12217427	12217677	251	24.86	5.69848	2.62909	3.16163	C694PACXX_7_7109.sorted.filtered_peak_207
chr1	12221830	12222280	451	29.65	7.07891	2.79569	4.43910	C694PACXX_7_7109.sorted.filtered_peak_208
chr1	12226980	12227314	335	27.18	6.20028	2.67138	3.61763	C694PACXX_7_7109.sorted.filtered_peak_209
chr1	12233276	12234128	853	33.53	8.90395	2.95507	6.22865	C694PACXX_7_7109.sorted.filtered_peak_210
chr1	12238004	12238435	432	24.06	4.74300	2.38059	2.29692	C694PACXX_7_7109.sorted.filtered_peak_211
chr1	12269093	12269412	320	15.69	3.67344	2.40657	1.36004	C694PACXX_7_7109.sorted.filtered_peak_212
chr1	12289775	12290614	840	23.08	9.29706	3.87439	6.58077	C694PACXX_7_7109.sorted.filtered_peak_213
chr1	12405202	12405482	281	16.83	4.46222	2.66703	2.02132	C694PACXX_7_7109.sorted.filtered_peak_214
chr1	12494238	12494577	340	18.31	4.27797	2.50450	1.85909	C694PACXX_7_7109.sorted.filtered_peak_215
chr1	12509433	12509901	469	23.44	8.15035	3.51581	5.46009	C694PACXX_7_7109.sorted.filtered_peak_216
chr1	12533055	12533552	498	16.91	4.10711	2.51058	1.72373	C694PACXX_7_7109.sorted.filtered_peak_217
chr1	12570754	12571151	398	27.82	10.67815	3.96338	7.86837	C694PACXX_7_7109.sorted.filtered_peak_218
chr1	12664288	12664684	397	19.56	6.47344	3.25089	3.87422	C694PACXX_7_7109.sorted.filtered_peak_219
chr1	12677905	12678755	851	29.55	6.60403	2.63880	4.02670	C694PACXX_7_7109.sorted.filtered_peak_220
chr1	12679857	12680229	373	26.29	4.72628	2.29709	2.27268	C694PACXX_7_7109.sorted.filtered_peak_221
chr1	13992229	13992915	687	13.26	4.16974	2.79799	1.76199	C694PACXX_7_7109.sorted.filtered_peak_222
chr1	14026551	14027281	731	24.08	5.75743	2.68678	3.21713	C694PACXX_7_7109.sorted.filtered_peak_223
chr1	14029251	14029642	392	23.55	5.40709	2.60723	2.89205	C694PACXX_7_7109.sorted.filtered_peak_224
chr1	14057185	14057732	548	25.04	7.66137	3.25081	4.98307	C694PACXX_7_7109.sorted.filtered_peak_225
chr1	14075235	14076088	854	37.00	13.03009	3.77654	10.15204	C694PACXX_7_7109.sorted.filtered_peak_226
chr1	15295642	15295974	333	12.93	3.98218	2.73232	1.60087	C694PACXX_7_7109.sorted.filtered_peak_227
chr1	15575556	15575896	341	24.24	7.58402	3.27800	4.91158	C694PACXX_7_7109.sorted.filtered_peak_228
chr1	15666984	15667243	260	18.56	5.10645	2.80458	2.60345	C694PACXX_7_7109.sorted.filtered_peak_229
chr1	15672516	15672786	271	28.11	9.68184	3.67468	6.89237	C694PACXX_7_7109.sorted.filtered_peak_230
chr1	15678946	15679231	286	13.92	3.75943	2.55483	1.42471	C694PACXX_7_7109.sorted.filtered_peak_231
chr1	15735868	15736482	615	33.05	7.99426	2.87530	5.29735	C694PACXX_7_7109.sorted.filtered_peak_232
chr1	15738305	15738680	376	26.55	4.84700	2.32099	2.37988	C694PACXX_7_7109.sorted.filtered_peak_233
chr1	15744114	15744393	280	19.02	4.93662	2.69186	2.47206	C694PACXX_7_7109.sorted.filtered_peak_234
chr1	15757676	15757979	304	15.90	4.51091	2.74886	2.06851	C694PACXX_7_7109.sorted.filtered_peak_235
chr1	15850607	15851900	1294	86.00	27.05007	3.81994	23.68758	C694PACXX_7_7109.sorted.filtered_peak_236
chr1	15852920	15853475	556	74.33	18.96290	3.22803	15.84615	C694PACXX_7_7109.sorted.filtered_peak_237
chr1	15905582	15906187	606	13.74	4.44911	2.88957	2.01348	C694PACXX_7_7109.sorted.filtered_peak_238
chr1	15911065	15911571	507	13.34	4.22431	2.81361	1.81383	C694PACXX_7_7109.sorted.filtered_peak_239
chr1	15929769	15930459	691	23.38	10.65513	4.37415	7.86952	C694PACXX_7_7109.sorted.filtered_peak_240
chr1	15943541	15944440	900	41.27	16.73745	4.33649	13.72538	C694PACXX_7_7109.sorted.filtered_peak_241
chr1	16011111	16011704	594	14.90	4.43609	2.77544	2.03070	C694PACXX_7_7109.sorted.filtered_peak_242
chr1	16023625	16023973	349	13.91	4.55258	2.92549	2.10132	C694PACXX_7_7109.sorted.filtered_peak_243
chr1	16118544	16118860	317	18.55	7.63614	3.83538	4.96225	C694PACXX_7_7109.sorted.filtered_peak_244
chr1	16142040	16142351	312	12.56	3.77358	2.66039	1.41946	C694PACXX_7_7109.sorted.filtered_peak_245
chr1	16160816	16162908	2093	55.03	14.62195	3.13754	11.68352	C694PACXX_7_7109.sorted.filtered_peak_246
chr1	16173832	16175246	1415	46.95	15.89268	3.63994	12.93283	C694PACXX_7_7109.sorted.filtered_peak_247
chr1	16245903	16246196	294	15.67	4.79932	2.87742	2.34717	C694PACXX_7_7109.sorted.filtered_peak_248
chr1	16276082	16276369	288	24.96	7.04803	3.02100	4.43075	C694PACXX_7_7109.sorted.filtered_peak_249
chr1	16292610	16293041	432	18.69	6.10461	3.16799	3.53879	C694PACXX_7_7109.sorted.filtered_peak_250
chr1	16302010	16302825	816	36.55	16.55947	4.72184	13.56126	C694PACXX_7_7109.sorted.filtered_peak_251
chr1	16405451	16405923	473	18.30	5.81665	3.11201	3.25182	C694PACXX_7_7109.sorted.filtered_peak_252
chr1	16532713	16533776	1064	42.80	13.77007	3.59417	10.86596	C694PACXX_7_7109.sorted.filtered_peak_253
chr1	16543719	16544200	482	28.91	10.38390	3.77033	7.58768	C694PACXX_7_7109.sorted.filtered_peak_254
chr1	16563167	16563919	753	30.36	12.09747	4.00352	9.28133	C694PACXX_7_7109.sorted.filtered_peak_255
chr1	16570976	16571268	293	17.35	5.30562	2.98344	2.77828	C694PACXX_7_7109.sorted.filtered_peak_256
chr1	16678500	16679552	1053	33.68	13.24725	4.02942	10.38574	C694PACXX_7_7109.sorted.filtered_peak_257
chr1	16693331	16694462	1132	62.71	25.05464	4.65007	21.73631	C694PACXX_7_7109.sorted.filtered_peak_258
chr1	16747172	16747774	603	15.47	5.30770	3.11851	2.80856	C694PACXX_7_7109.sorted.filtered_peak_259
chr1	16766937	16767985	1049	28.69	10.55204	3.77174	7.76638	C694PACXX_7_7109.sorted.filtered_peak_260
chr1	16825299	16826374	1076	23.48	11.78365	4.67436	8.99214	C694PACXX_7_7109.sorted.filtered_peak_261
chr1	16840212	16841076	865	24.49	13.09628	5.00106	10.24491	C694PACXX_7_7109.sorted.filtered_peak_262
chr1	16939746	16940413	668	40.50	11.59319	3.32297	8.74262	C694PACXX_7_7109.sorted.filtered_peak_263
chr1	16970823	16971424	602	32.19	15.86792	5.08925	12.88480	C694PACXX_7_7109.sorted.filtered_peak_264
chr1	17036337	17036655	319	19.82	5.70704	2.93511	3.16328	C694PACXX_7_7109.sorted.filtered_peak_265
chr1	17051504	17051994	491	15.23	3.64646	2.42453	1.31599	C694PACXX_7_7109.sorted.filtered_peak_266
chr1	17053811	17054227	417	15.96	5.04902	2.98032	2.55217	C694PACXX_7_7109.sorted.filtered_peak_267
chr1	17222600	17223413	814	18.01	7.27170	3.72991	4.62365	C694PACXX_7_7109.sorted.filtered_peak_268
chr1	17230950	17231875	926	48.44	19.48801	4.41518	16.37362	C694PACXX_7_7109.sorted.filtered_peak_269
chr1	17240045	17241024	980	37.30	17.66237	4.99507	14.61452	C694PACXX_7_7109.sorted.filtered_peak_270
chr1	17287030	17287753	724	15.94	5.76915	3.28062	3.22615	C694PACXX_7_7109.sorted.filtered_peak_271
chr1	17338031	17338751	721	25.34	10.00653	3.87798	7.26588	C694PACXX_7_7109.sorted.filtered_peak_272
chr1	17380379	17380910	532	59.67	32.14710	6.35964	28.61234	C694PACXX_7_7109.sorted.filtered_peak_273
chr1	17563693	17564005	313	13.05	3.89820	2.67606	1.55816	C694PACXX_7_7109.sorted.filtered_peak_274
chr1	17746270	17746697	428	14.10	4.07009	2.67887	1.68798	C694PACXX_7_7109.sorted.filtered_peak_275
chr1	17764181	17764750	570	31.39	6.70847	2.63332	4.08216	C694PACXX_7_7109.sorted.filtered_peak_276
chr1	17766033	17766530	498	26.86	4.86844	2.32025	2.39271	C694PACXX_7_7109.sorted.filtered_peak_277
chr1	18264978	18265322	345	12.75	3.86050	2.68680	1.50608	C694PACXX_7_7109.sorted.filtered_peak_278
chr1	19228925	19229583	659	50.22	21.59604	4.91680	18.38907	C694PACXX_7_7109.sorted.filtered_peak_279
chr1	19253138	19253612	475	33.69	11.24729	3.62935	8.41857	C694PACXX_7_7109.sorted.filtered_peak_280
chr1	19278528	19278851	324	33.23	5.93250	2.37103	3.37727	C694PACXX_7_7109.sorted.filtered_peak_281
chr1	19282679	19283714	1036	40.22	10.66514	2.97419	7.92950	C694PACXX_7_7109.sorted.filtered_peak_282
chr1	19337564	19337910	347	22.64	8.13972	3.60771	5.43671	C694PACXX_7_7109.sorted.filtered_peak_283
chr1	19401032	19401554	523	18.57	4.89511	2.71231	2.42242	C694PACXX_7_7109.sorted.filtered_peak_284
chr1	19536155	19537259	1105	39.70	14.93178	3.88318	12.02744	C694PACXX_7_7109.sorted.filtered_peak_285
chr1	19577730	19578621	892	33.87	14.57545	4.51265	11.63805	C694PACXX_7_7109.sorted.filtered_peak_286
chr1	19638024	19639150	1127	31.97	11.56079	3.63359	8.78372	C694PACXX_7_7109.sorted.filtered_peak_287
chr1	19717373	19718087	715	32.82	12.86262	4.11754	9.97645	C694PACXX_7_7109.sorted.filtered_peak_288
chr1	19789632	19790125	494	24.10	7.59516	3.29734	4.91886	C694PACXX_7_7109.sorted.filtered_peak_289
chr1	19803394	19804119	726	22.92	6.19566	2.87784	3.62961	C694PACXX_7_7109.sorted.filtered_peak_290
chr1	19811700	19812760	1061	46.84	16.15521	3.81554	13.16804	C694PACXX_7_7109.sorted.filtered_peak_291
chr1	19908816	19909079	264	15.19	5.34432	3.17561	2.82327	C694PACXX_7_7109.sorted.filtered_peak_292
chr1	19923086	19924252	1167	44.99	18.00368	4.25336	14.95682	C694PACXX_7_7109.sorted.filtered_peak_293
chr1	19933280	19933810	531	16.41	4.65330	2.76815	2.20118	C694PACXX_7_7109.sorted.filtered_peak_294
chr1	19980069	19980542	474	15.56	4.49713	2.76962	2.05174	C694PACXX_7_7109.sorted.filtered_peak_295
chr1	20042122	20042384	263	13.13	3.93033	2.69120	1.57453	C694PACXX_7_7109.sorted.filtered_peak_296
chr1	20126173	20126806	634	16.39	5.07750	2.95038	2.58197	C694PACXX_7_7109.sorted.filtered_peak_297
chr1	20208602	20209294	693	44.78	20.30654	5.04199	17.14437	C694PACXX_7_7109.sorted.filtered_peak_298
chr1	20478838	20479362	525	18.18	5.81690	3.08795	3.28025	C694PACXX_7_7109.sorted.filtered_peak_299
chr1	20820318	20820614	297	16.01	4.38478	2.68136	1.97218	C694PACXX_7_7109.sorted.filtered_peak_300
chr1	20834133	20835167	1035	23.50	8.34587	3.55396	5.66060	C694PACXX_7_7109.sorted.filtered_peak_301
chr1	20959745	20960641	897	25.76	9.62747	3.84841	6.85035	C694PACXX_7_7109.sorted.filtered_peak_302
chr1	20987667	20988460	794	40.07	17.12573	4.52755	14.10955	C694PACXX_7_7109.sorted.filtered_peak_303
chr1	21022933	21023604	672	20.93	7.29726	3.43712	4.65424	C694PACXX_7_7109.sorted.filtered_peak_304
chr1	21044315	21044564	250	15.95	4.60804	2.78761	2.15185	C694PACXX_7_7109.sorted.filtered_peak_305
chr1	21112692	21114066	1375	59.61	21.71869	4.14359	18.52453	C694PACXX_7_7109.sorted.filtered_peak_306
chr1	21348762	21349428	667	21.24	7.87396	3.65783	5.17787	C694PACXX_7_7109.sorted.filtered_peak_307
chr1	21502429	21502678	250	22.85	4.02334	2.21146	1.65694	C694PACXX_7_7109.sorted.filtered_peak_308
chr1	21503027	21503844	818	52.10	23.48159	4.87668	20.26637	C694PACXX_7_7109.sorted.filtered_peak_309
chr1	21521644	21521967	324	13.63	4.39295	2.86969	1.96300	C694PACXX_7_7109.sorted.filtered_peak_310
chr1	21620034	21620446	413	22.29	3.74135	2.14680	1.40660	C694PACXX_7_7109.sorted.filtered_peak_311
chr1	21620926	21621399	474	26.44	5.71607	2.57157	3.16829	C694PACXX_7_7109.sorted.filtered_peak_312
chr1	21660439	21661158	720	24.92	8.16456	3.36549	5.48313	C694PACXX_7_7109.sorted.filtered_peak_313
chr1	21671387	21672232	846	25.52	7.63523	3.15461	4.98284	C694PACXX_7_7109.sorted.filtered_peak_314
chr1	21766186	21766940	755	24.76	12.30360	4.91309	9.42563	C694PACXX_7_7109.sorted.filtered_peak_315
chr1	21835365	21835673	309	16.58	5.37475	3.05005	2.87064	C694PACXX_7_7109.sorted.filtered_peak_316
chr1	21985737	21986012	276	18.44	5.54023	2.97914	3.00460	C694PACXX_7_7109.sorted.filtered_peak_317
chr1	22102470	22102736	267	15.56	4.70983	2.84709	2.26887	C694PACXX_7_7109.sorted.filtered_peak_318
chr1	22108868	22110339	1472	49.62	17.39204	3.89796	14.35458	C694PACXX_7_7109.sorted.filtered_peak_319
chr1	22140988	22141248	261	15.16	4.40222	2.75678	1.97389	C694PACXX_7_7109.sorted.filtered_peak_320
chr1	22263841	22264380	540	18.65	5.79411	3.06692	3.23525	C694PACXX_7_7109.sorted.filtered_peak_321
chr1	22283582	22284175	594	15.69	4.70965	2.83826	2.26474	C694PACXX_7_7109.sorted.filtered_peak_322
chr1	22345602	22345942	341	14.09	4.67215	2.96133	2.21366	C694PACXX_7_7109.sorted.filtered_peak_323
chr1	22351504	22352623	1120	45.03	17.37327	4.39419	14.29339	C694PACXX_7_7109.sorted.filtered_peak_324
chr1	22366204	22366710	507	48.87	26.40609	6.16880	23.05758	C694PACXX_7_7109.sorted.filtered_peak_325
chr1	22378951	22380051	1101	35.11	12.14141	3.69198	9.30005	C694PACXX_7_7109.sorted.filtered_peak_326
chr1	22431485	22432023	539	16.29	4.22176	2.59878	1.81365	C694PACXX_7_7109.sorted.filtered_peak_327
chr1	22778139	22779132	994	31.88	10.86009	3.59208	8.05812	C694PACXX_7_7109.sorted.filtered_peak_328
chr1	23302919	23303253	335	14.86	5.11583	3.10748	2.61113	C694PACXX_7_7109.sorted.filtered_peak_329
chr1	23345527	23346663	1137	27.39	10.58720	3.95863	7.78774	C694PACXX_7_7109.sorted.filtered_peak_330
chr1	23445342	23445985	644	19.64	6.44605	3.20258	3.86426	C694PACXX_7_7109.sorted.filtered_peak_331
chr1	23494979	23495545	567	23.86	7.99493	3.40467	5.32275	C694PACXX_7_7109.sorted.filtered_peak_332
chr1	23670455	23671351	897	46.73	19.08900	4.47097	15.97776	C694PACXX_7_7109.sorted.filtered_peak_333
chr1	23694440	23695762	1323	59.74	24.11438	4.48886	20.85652	C694PACXX_7_7109.sorted.filtered_peak_334
chr1	23748909	23749207	299	14.49	4.13698	2.68390	1.75384	C694PACXX_7_7109.sorted.filtered_peak_335
chr1	23810434	23811413	980	36.35	14.92567	4.36571	11.97596	C694PACXX_7_7109.sorted.filtered_peak_336
chr1	23854645	23855166	522	24.01	5.40451	2.57713	2.89951	C694PACXX_7_7109.sorted.filtered_peak_337
chr1	23857604	23858099	496	27.79	7.86868	3.09810	5.19354	C694PACXX_7_7109.sorted.filtered_peak_338
chr1	23866236	23866740	505	31.60	15.84493	5.26442	12.83611	C694PACXX_7_7109.sorted.filtered_peak_339
chr1	23871275	23871524	250	14.88	3.99084	2.59152	1.62335	C694PACXX_7_7109.sorted.filtered_peak_340
chr1	23881140	23881658	519	33.15	8.81466	3.00705	6.11546	C694PACXX_7_7109.sorted.filtered_peak_341
chr1	23885748	23886292	545	33.55	8.51912	2.95650	5.81151	C694PACXX_7_7109.sorted.filtered_peak_342
chr1	23945835	23946443	609	20.43	6.15141	3.05621	3.57369	C694PACXX_7_7109.sorted.filtered_peak_343
chr1	23964024	23964273	250	17.07	5.16992	2.93537	2.66488	C694PACXX_7_7109.sorted.filtered_peak_344
chr1	24018005	24018855	851	28.02	11.22912	3.95307	8.44016	C694PACXX_7_7109.sorted.filtered_peak_345
chr1	24069384	24070584	1201	23.78	6.45692	2.88234	3.88867	C694PACXX_7_7109.sorted.filtered_peak_346
chr1	24098671	24098958	288	15.01	5.25159	3.14117	2.74472	C694PACXX_7_7109.sorted.filtered_peak_347
chr1	24104565	24105306	742	29.09	11.05642	3.96274	8.23109	C694PACXX_7_7109.sorted.filtered_peak_348
chr1	24117306	24117781	476	22.25	7.89268	3.54577	5.20624	C694PACXX_7_7109.sorted.filtered_peak_349
chr1	24126685	24127750	1066	36.22	12.36903	3.60607	9.54313	C694PACXX_7_7109.sorted.filtered_peak_350
chr1	24137351	24137804	454	13.55	4.18824	2.78347	1.79003	C694PACXX_7_7109.sorted.filtered_peak_351
chr1	24151574	24152116	543	19.85	7.98215	3.78469	5.31305	C694PACXX_7_7109.sorted.filtered_peak_352
chr1	24165099	24165350	252	15.15	5.29578	3.16947	2.76681	C694PACXX_7_7109.sorted.filtered_peak_353
chr1	24194363	24195299	937	27.27	9.71041	3.55495	7.00131	C694PACXX_7_7109.sorted.filtered_peak_354
chr1	24285372	24286687	1316	43.53	15.41798	3.98072	12.42393	C694PACXX_7_7109.sorted.filtered_peak_355
chr1	24306471	24307296	826	49.20	21.51291	4.80889	18.33559	C694PACXX_7_7109.sorted.filtered_peak_356
chr1	24439068	24439337	270	12.35	3.44287	2.51258	1.16917	C694PACXX_7_7109.sorted.filtered_peak_357
chr1	24528505	24528804	300	16.25	4.88289	2.87918	2.40389	C694PACXX_7_7109.sorted.filtered_peak_358
chr1	24563457	24563706	250	13.01	4.02536	2.74917	1.63410	C694PACXX_7_7109.sorted.filtered_peak_359
chr1	24717909	24718159	251	21.63	5.98298	2.92097	3.40846	C694PACXX_7_7109.sorted.filtered_peak_360
chr1	24718436	24718981	546	18.35	4.43151	2.55086	2.01246	C694PACXX_7_7109.sorted.filtered_peak_361
chr1	24739941	24740421	481	32.01	7.83344	2.86816	5.15673	C694PACXX_7_7109.sorted.filtered_peak_362
chr1	24741988	24742606	619	39.00	11.87501	3.39217	9.04270	C694PACXX_7_7109.sorted.filtered_peak_363
chr1	24828757	24829901	1145	35.08	9.44732	3.07390	6.70313	C694PACXX_7_7109.sorted.filtered_peak_364
chr1	24861634	24861970	337	22.93	5.79352	2.76935	3.24296	C694PACXX_7_7109.sorted.filtered_peak_365
chr1	24862952	24863404	453	25.56	6.53108	2.84003	3.93820	C694PACXX_7_7109.sorted.filtered_peak_366
chr1	24913712	24913993	282	17.52	6.01671	3.24848	3.45041	C694PACXX_7_7109.sorted.filtered_peak_367
chr1	24969027	24969969	943	82.23	37.76821	5.38638	34.06058	C694PACXX_7_7109.sorted.filtered_peak_368
chr1	25021856	25022213	358	13.91	4.54161	2.91875	2.10003	C694PACXX_7_7109.sorted.filtered_peak_369
chr1	25071357	25072386	1030	57.78	26.43055	4.86472	23.12290	C694PACXX_7_7109.sorted.filtered_peak_370
chr1	25174394	25175305	912	30.09	10.05985	3.59319	7.27018	C694PACXX_7_7109.sorted.filtered_peak_371
chr1	25237451	25238367	917	22.78	5.65920	2.71494	3.13727	C694PACXX_7_7109.sorted.filtered_peak_372
chr1	25251639	25251980	342	29.49	4.49021	2.14127	2.05471	C694PACXX_7_7109.sorted.filtered_peak_373
chr1	25256605	25257155	551	39.08	9.11699	2.85789	6.37378	C694PACXX_7_7109.sorted.filtered_peak_374
chr1	25281599	25282127	529	18.94	4.65052	2.59835	2.20654	C694PACXX_7_7109.sorted.filtered_peak_375
chr1	25291381	25292049	669	47.13	15.04910	3.59071	12.10546	C694PACXX_7_7109.sorted.filtered_peak_376
chr1	25311629	25311899	271	19.34	5.28235	2.81394	2.76853	C694PACXX_7_7109.sorted.filtered_peak_377
chr1	25348697	25349692	996	48.04	16.64415	3.93960	13.61265	C694PACXX_7_7109.sorted.filtered_peak_378
chr1	25358711	25359025	315	27.37	5.66630	2.52195	3.11614	C694PACXX_7_7109.sorted.filtered_peak_379
chr1	25426133	25426462	330	21.01	4.86733	2.56432	2.39444	C694PACXX_7_7109.sorted.filtered_peak_380
chr1	25558716	25559653	938	25.42	8.47515	3.41481	5.78916	C694PACXX_7_7109.sorted.filtered_peak_381
chr1	25566032	25566949	918	40.09	15.91286	4.26543	12.92449	C694PACXX_7_7109.sorted.filtered_peak_382
chr1	25573252	25574470	1219	50.51	19.02417	4.15237	15.93819	C694PACXX_7_7109.sorted.filtered_peak_383
chr1	25664717	25665396	680	25.96	12.60924	4.93398	9.69924	C694PACXX_7_7109.sorted.filtered_peak_384
chr1	25756611	25757681	1071	50.33	17.64767	4.05667	14.56786	C694PACXX_7_7109.sorted.filtered_peak_385
chr1	25869778	25870469	692	24.92	9.19751	3.73845	6.45198	C694PACXX_7_7109.sorted.filtered_peak_386
chr1	25888946	25889390	445	20.66	5.26061	2.72028	2.75540	C694PACXX_7_7109.sorted.filtered_peak_387
chr1	25935129	25935584	456	13.58	3.90224	2.64603	1.53478	C694PACXX_7_7109.sorted.filtered_peak_388
chr1	25942686	25943383	698	25.90	5.61681	2.54300	3.09935	C694PACXX_7_7109.sorted.filtered_peak_389
chr1	25968938	25969613	676	23.46	8.55883	3.63915	5.84920	C694PACXX_7_7109.sorted.filtered_peak_390
chr1	26002360	26002612	253	18.28	5.79609	3.09975	3.23566	C694PACXX_7_7109.sorted.filtered_peak_391
chr1	26030691	26031208	518	13.99	4.39282	2.82959	1.98656	C694PACXX_7_7109.sorted.filtered_peak_392
chr1	26101306	26101639	334	16.70	5.49957	3.10753	2.96902	C694PACXX_7_7109.sorted.filtered_peak_393
chr1	26137365	26137647	283	16.86	4.53188	2.69028	2.08431	C694PACXX_7_7109.sorted.filtered_peak_394
chr1	26146060	26146840	781	40.88	14.58612	3.88390	11.64932	C694PACXX_7_7109.sorted.filtered_peak_395
chr1	26147285	26147630	346	23.17	4.23454	2.27064	1.82570	C694PACXX_7_7109.sorted.filtered_peak_396
chr1	26185607	26186387	781	26.70	10.19459	3.86249	7.41491	C694PACXX_7_7109.sorted.filtered_peak_397
chr1	26201890	26202534	645	18.49	5.64495	3.02103	3.09750	C694PACXX_7_7109.sorted.filtered_peak_398
chr1	26221860	26222271	412	21.11	7.08733	3.32542	4.45648	C694PACXX_7_7109.sorted.filtered_peak_399
chr1	26231563	26233158	1596	28.20	7.70527	2.97642	5.06679	C694PACXX_7_7109.sorted.filtered_peak_400
chr1	26297707	26298122	416	15.64	4.52102	2.76911	2.07897	C694PACXX_7_7109.sorted.filtered_peak_401
chr1	26317281	26317655	375	21.87	7.81053	3.55050	5.13525	C694PACXX_7_7109.sorted.filtered_peak_402
chr1	26324013	26325140	1128	41.48	15.58425	3.97041	12.63186	C694PACXX_7_7109.sorted.filtered_peak_403
chr1	26361799	26362698	900	29.73	9.27350	3.39866	6.51642	C694PACXX_7_7109.sorted.filtered_peak_404
chr1	26431232	26431502	271	13.91	4.30327	2.80695	1.88995	C694PACXX_7_7109.sorted.filtered_peak_405
chr1	26437401	26438759	1359	42.43	15.24174	3.96216	12.26983	C694PACXX_7_7109.sorted.filtered_peak_406
chr1	26452754	26453363	610	29.86	10.12634	3.56421	7.36328	C694PACXX_7_7109.sorted.filtered_peak_407
chr1	26471459	26471867	409	12.36	3.50736	2.54310	1.22500	C694PACXX_7_7109.sorted.filtered_peak_408
chr1	26496159	26496856	698	21.69	7.41036	3.34356	4.79078	C694PACXX_7_7109.sorted.filtered_peak_409
chr1	26560285	26561297	1013	67.80	30.88946	5.19589	27.42421	C694PACXX_7_7109.sorted.filtered_peak_410
chr1	26602646	26602999	354	21.24	4.00937	2.27048	1.63091	C694PACXX_7_7109.sorted.filtered_peak_411
chr1	26606057	26606790	734	27.20	4.76861	2.28085	2.30517	C694PACXX_7_7109.sorted.filtered_peak_412
chr1	26611269	26611878	610	36.07	8.23179	2.75234	5.54805	C694PACXX_7_7109.sorted.filtered_peak_413
chr1	26613856	26614219	364	30.17	6.46169	2.60573	3.86957	C694PACXX_7_7109.sorted.filtered_peak_414
chr1	26632762	26634040	1279	29.09	10.15667	3.43436	7.46293	C694PACXX_7_7109.sorted.filtered_peak_415
chr1	26648047	26648391	345	19.73	4.66989	2.56552	2.21882	C694PACXX_7_7109.sorted.filtered_peak_416
chr1	26662908	26663317	410	17.90	6.44476	3.39720	3.84105	C694PACXX_7_7109.sorted.filtered_peak_417
chr1	26704564	26705265	702	35.85	15.19593	4.59214	12.20082	C694PACXX_7_7109.sorted.filtered_peak_418
chr1	26710621	26710911	291	16.35	6.09552	3.40383	3.51445	C694PACXX_7_7109.sorted.filtered_peak_419
chr1	26717940	26718312	373	17.27	6.75729	3.58428	4.13746	C694PACXX_7_7109.sorted.filtered_peak_420
chr1	26758350	26759150	801	44.08	23.31121	5.69695	20.09812	C694PACXX_7_7109.sorted.filtered_peak_421
chr1	26798412	26799975	1564	40.76	11.34027	3.13812	8.54335	C694PACXX_7_7109.sorted.filtered_peak_422
chr1	26826677	26827910	1234	40.60	15.86910	4.37109	12.84374	C694PACXX_7_7109.sorted.filtered_peak_423
chr1	26856011	26856598	588	23.06	8.36779	3.61600	5.66895	C694PACXX_7_7109.sorted.filtered_peak_424
chr1	26868302	26869087	786	28.81	6.58616	2.71161	3.96912	C694PACXX_7_7109.sorted.filtered_peak_425
chr1	26872179	26872624	446	22.02	4.70855	2.46347	2.25183	C694PACXX_7_7109.sorted.filtered_peak_426
chr1	26928932	26929209	278	14.52	4.31997	2.76873	1.89559	C694PACXX_7_7109.sorted.filtered_peak_427
chr1	26946522	26948054	1533	48.37	17.28639	3.92082	14.26103	C694PACXX_7_7109.sorted.filtered_peak_428
chr1	27003977	27004451	475	12.69	3.84899	2.68630	1.48516	C694PACXX_7_7109.sorted.filtered_peak_429
chr1	27018887	27019762	876	39.17	6.55191	2.33293	3.95494	C694PACXX_7_7109.sorted.filtered_peak_430
chr1	27021975	27022639	665	47.90	9.00507	2.55390	6.27034	C694PACXX_7_7109.sorted.filtered_peak_431
chr1	27060444	27060784	341	14.75	4.03529	2.62188	1.65066	C694PACXX_7_7109.sorted.filtered_peak_432
chr1	27070403	27071201	799	25.47	8.06736	3.25049	5.42281	C694PACXX_7_7109.sorted.filtered_peak_433
chr1	27113766	27115003	1238	51.82	14.34776	3.31282	11.40184	C694PACXX_7_7109.sorted.filtered_peak_434
chr1	27125297	27125546	250	15.49	4.20135	2.64396	1.80534	C694PACXX_7_7109.sorted.filtered_peak_435
chr1	27126398	27127203	806	14.29	4.19031	2.72358	1.79238	C694PACXX_7_7109.sorted.filtered_peak_436
chr1	27147363	27147791	429	12.37	3.66969	2.62359	1.33132	C694PACXX_7_7109.sorted.filtered_peak_437
chr1	27152778	27153740	963	27.48	7.90400	3.10779	5.23859	C694PACXX_7_7109.sorted.filtered_peak_438
chr1	27159828	27160543	716	32.40	11.87907	3.82142	9.06135	C694PACXX_7_7109.sorted.filtered_peak_439
chr1	27165327	27165747	421	14.41	4.52269	2.87210	2.07978	C694PACXX_7_7109.sorted.filtered_peak_440
chr1	27191119	27192149	1031	34.31	13.47015	4.10665	10.56491	C694PACXX_7_7109.sorted.filtered_peak_441
chr1	27216447	27217135	689	24.52	9.15409	3.69342	6.44824	C694PACXX_7_7109.sorted.filtered_peak_442
chr1	27226806	27227334	529	24.65	10.87912	4.35570	8.06205	C694PACXX_7_7109.sorted.filtered_peak_443
chr1	27247716	27248573	858	41.70	20.30336	5.01896	17.19768	C694PACXX_7_7109.sorted.filtered_peak_444
chr1	27320023	27320633	611	19.72	4.99558	2.68826	2.50268	C694PACXX_7_7109.sorted.filtered_peak_445
chr1	27371035	27371655	621	19.45	7.83274	3.75045	5.17140	C694PACXX_7_7109.sorted.filtered_peak_446
chr1	27429186	27429468	283	21.02	6.61114	3.19210	3.99589	C694PACXX_7_7109.sorted.filtered_peak_447
chr1	27463514	27464007	494	22.83	8.33486	3.59267	5.65448	C694PACXX_7_7109.sorted.filtered_peak_448
chr1	27481428	27482162	735	35.75	13.11169	3.97784	10.19887	C694PACXX_7_7109.sorted.filtered_peak_449
chr1	27560334	27561467	1134	53.22	22.50196	4.46389	19.33339	C694PACXX_7_7109.sorted.filtered_peak_450
chr1	27648411	27649274	864	39.77	15.98426	4.32683	12.98640	C694PACXX_7_7109.sorted.filtered_peak_451
chr1	27668370	27668839	470	20.45	4.94500	2.62066	2.46978	C694PACXX_7_7109.sorted.filtered_peak_452
chr1	27669474	27670352	879	21.98	5.58245	2.75469	3.04863	C694PACXX_7_7109.sorted.filtered_peak_453
chr1	27683759	27684333	575	23.71	7.21688	3.16736	4.58313	C694PACXX_7_7109.sorted.filtered_peak_454
chr1	27691949	27693151	1203	30.31	7.50006	2.87961	4.82989	C694PACXX_7_7109.sorted.filtered_peak_455
chr1	27718768	27719229	462	35.71	12.95942	3.94156	10.05927	C694PACXX_7_7109.sorted.filtered_peak_456
chr1	27771609	27772172	564	17.10	5.46045	3.04949	2.93847	C694PACXX_7_7109.sorted.filtered_peak_457
chr1	27816210	27817211	1002	47.98	21.13616	4.77629	17.97020	C694PACXX_7_7109.sorted.filtered_peak_458
chr1	27894932	27895464	533	31.09	9.95920	3.46521	7.18799	C694PACXX_7_7109.sorted.filtered_peak_459
chr1	27930143	27930883	741	32.87	8.71290	3.00157	6.00981	C694PACXX_7_7109.sorted.filtered_peak_460
chr1	27944834	27945495	662	19.30	6.39169	3.20528	3.82032	C694PACXX_7_7109.sorted.filtered_peak_461
chr1	27986021	27986966	946	31.28	7.70266	2.86115	5.03907	C694PACXX_7_7109.sorted.filtered_peak_462
chr1	27989297	27989987	691	29.00	6.32827	2.63022	3.73336	C694PACXX_7_7109.sorted.filtered_peak_463
chr1	27998368	27999106	739	29.52	10.69197	3.85533	7.86320	C694PACXX_7_7109.sorted.filtered_peak_464
chr1	28051734	28052936	1203	61.13	29.65497	5.16539	26.26327	C694PACXX_7_7109.sorted.filtered_peak_465
chr1	28099216	28100356	1141	44.27	17.05111	4.06787	14.06726	C694PACXX_7_7109.sorted.filtered_peak_466
chr1	28157086	28157804	719	25.35	8.75422	3.58750	6.01590	C694PACXX_7_7109.sorted.filtered_peak_467
chr1	28184453	28184907	455	13.72	3.83480	2.60349	1.48208	C694PACXX_7_7109.sorted.filtered_peak_468
chr1	28195314	28195895	582	19.12	4.91923	2.68748	2.45263	C694PACXX_7_7109.sorted.filtered_peak_469
chr1	28198829	28199348	520	20.29	5.29881	2.74795	2.79415	C694PACXX_7_7109.sorted.filtered_peak_470
chr1	28217935	28218279	345	20.53	5.59081	2.85098	3.05305	C694PACXX_7_7109.sorted.filtered_peak_471
chr1	28240926	28241656	731	52.58	27.26182	5.76923	23.91193	C694PACXX_7_7109.sorted.filtered_peak_472
chr1	28286068	28287001	934	30.12	11.40033	3.93257	8.57264	C694PACXX_7_7109.sorted.filtered_peak_473
chr1	28306173	28306695	523	15.04	5.26357	3.14616	2.75291	C694PACXX_7_7109.sorted.filtered_peak_474
chr1	28382453	28383022	570	16.14	5.34090	3.09416	2.81293	C694PACXX_7_7109.sorted.filtered_peak_475
chr1	28414611	28415453	843	46.30	21.23533	5.09067	18.06301	C694PACXX_7_7109.sorted.filtered_peak_476
chr1	28495821	28496242	422	22.54	9.54505	4.12911	6.78326	C694PACXX_7_7109.sorted.filtered_peak_477
chr1	28525884	28526907	1024	21.38	7.05720	3.25677	4.45010	C694PACXX_7_7109.sorted.filtered_peak_478
chr1	28559108	28559695	588	31.39	9.48701	3.32164	6.72814	C694PACXX_7_7109.sorted.filtered_peak_479
chr1	28562330	28562890	561	33.68	11.53081	3.70736	8.69176	C694PACXX_7_7109.sorted.filtered_peak_480
chr1	28573592	28574147	556	54.60	22.08822	4.65839	18.86956	C694PACXX_7_7109.sorted.filtered_peak_481
chr1	28574821	28575238	418	28.23	5.58860	2.46057	3.05738	C694PACXX_7_7109.sorted.filtered_peak_482
chr1	28582717	28583120	404	21.00	4.23117	2.35271	1.83193	C694PACXX_7_7109.sorted.filtered_peak_483
chr1	28585685	28586473	789	37.86	13.83874	3.95522	10.91088	C694PACXX_7_7109.sorted.filtered_peak_484
chr1	28655214	28655809	596	48.68	26.54414	6.14358	23.21141	C694PACXX_7_7109.sorted.filtered_peak_485
chr1	28695929	28696786	858	28.19	11.11869	4.08072	8.28308	C694PACXX_7_7109.sorted.filtered_peak_486
chr1	28832158	28832854	697	52.00	21.24610	4.56672	18.07760	C694PACXX_7_7109.sorted.filtered_peak_487
chr1	28844541	28845275	735	32.19	12.89524	4.25382	9.98784	C694PACXX_7_7109.sorted.filtered_peak_488
chr1	28879147	28879862	716	49.94	25.79722	5.60734	22.50511	C694PACXX_7_7109.sorted.filtered_peak_489
chr1	28880072	28880321	250	20.25	4.21483	2.38231	1.81101	C694PACXX_7_7109.sorted.filtered_peak_490
chr1	28907823	28908794	972	43.33	15.62455	4.02969	12.62434	C694PACXX_7_7109.sorted.filtered_peak_491
chr1	28969236	28970206	971	44.61	15.92841	3.94949	12.94801	C694PACXX_7_7109.sorted.filtered_peak_492
chr1	28974524	28975689	1166	55.91	21.71408	4.42032	18.52950	C694PACXX_7_7109.sorted.filtered_peak_493
chr1	28994883	28996031	1149	30.86	9.19656	3.28575	6.44947	C694PACXX_7_7109.sorted.filtered_peak_494
chr1	28996309	28996612	304	26.27	6.89042	2.90532	4.27154	C694PACXX_7_7109.sorted.filtered_peak_495
chr1	29062928	29064092	1165	40.78	16.14995	4.11892	13.17640	C694PACXX_7_7109.sorted.filtered_peak_496
chr1	29101661	29102044	384	16.39	5.83692	3.28139	3.27954	C694PACXX_7_7109.sorted.filtered_peak_497
chr1	29203677	29204019	343	12.19	3.54900	2.57800	1.23809	C694PACXX_7_7109.sorted.filtered_peak_498
chr1	29208509	29208843	335	19.40	3.89388	2.30892	1.53618	C694PACXX_7_7109.sorted.filtered_peak_499
chr1	29211512	29212020	509	25.24	5.72592	2.61635	3.18858	C694PACXX_7_7109.sorted.filtered_peak_500
chr1	29213399	29213968	570	27.29	6.89317	2.86035	4.26794	C694PACXX_7_7109.sorted.filtered_peak_501
chr1	29240660	29241627	968	33.50	11.62814	3.75935	8.78214	C694PACXX_7_7109.sorted.filtered_peak_502
chr1	29253378	29253975	598	18.44	5.24632	2.84156	2.76107	C694PACXX_7_7109.sorted.filtered_peak_503
chr1	29254565	29255079	515	17.84	4.66387	2.68036	2.20477	C694PACXX_7_7109.sorted.filtered_peak_504
chr1	29507638	29508932	1295	55.19	21.80680	4.41009	18.62781	C694PACXX_7_7109.sorted.filtered_peak_505
chr1	29523950	29524278	329	16.13	4.77451	2.84761	2.29885	C694PACXX_7_7109.sorted.filtered_peak_506
chr1	29529408	29529717	310	19.62	7.33632	3.59190	4.68659	C694PACXX_7_7109.sorted.filtered_peak_507
chr1	29557291	29557695	405	36.37	17.49563	5.19022	14.42793	C694PACXX_7_7109.sorted.filtered_peak_508
chr1	29562674	29563322	649	20.23	5.51656	2.81761	3.00525	C694PACXX_7_7109.sorted.filtered_peak_509
chr1	30184876	30185125	250	15.66	4.30117	2.67866	1.88244	C694PACXX_7_7109.sorted.filtered_peak_510
chr1	30663987	30664343	357	30.02	11.43324	3.98494	8.59448	C694PACXX_7_7109.sorted.filtered_peak_511
chr1	30756067	30756349	283	16.98	5.35610	3.01911	2.83777	C694PACXX_7_7109.sorted.filtered_peak_512
chr1	30853131	30853431	301	14.75	4.16092	2.67457	1.77187	C694PACXX_7_7109.sorted.filtered_peak_513
chr1	31190838	31192286	1449	85.28	32.20918	4.33451	28.70014	C694PACXX_7_7109.sorted.filtered_peak_514
chr1	31216569	31217106	538	34.66	9.96692	3.23249	7.20341	C694PACXX_7_7109.sorted.filtered_peak_515
chr1	31222581	31222998	418	20.87	3.74314	2.19736	1.41595	C694PACXX_7_7109.sorted.filtered_peak_516
chr1	31229168	31229973	806	28.72	6.18465	2.55861	3.63645	C694PACXX_7_7109.sorted.filtered_peak_517
chr1	31252476	31252794	319	22.05	6.34973	3.00265	3.76341	C694PACXX_7_7109.sorted.filtered_peak_518
chr1	31482832	31483671	840	18.77	4.78875	2.65535	2.33542	C694PACXX_7_7109.sorted.filtered_peak_519
chr1	31537688	31538880	1193	35.29	12.13386	3.63006	9.30514	C694PACXX_7_7109.sorted.filtered_peak_520
chr1	31627410	31628610	1201	16.36	4.43268	2.67789	2.00881	C694PACXX_7_7109.sorted.filtered_peak_521
chr1	31654626	31655006	381	12.43	3.58289	2.57624	1.28578	C694PACXX_7_7109.sorted.filtered_peak_522
chr1	31769117	31770234	1118	42.82	16.89589	4.25347	13.87428	C694PACXX_7_7109.sorted.filtered_peak_523
chr1	31867521	31868012	492	15.33	5.21860	3.10562	2.71380	C694PACXX_7_7109.sorted.filtered_peak_524
chr1	32014321	32015099	779	19.24	6.48918	3.21447	3.93477	C694PACXX_7_7109.sorted.filtered_peak_525
chr1	32109923	32111014	1092	53.06	21.46178	4.50083	18.28253	C694PACXX_7_7109.sorted.filtered_peak_526
chr1	32216673	32217112	440	16.20	3.35619	2.25209	1.10119	C694PACXX_7_7109.sorted.filtered_peak_527
chr1	32226459	32226828	370	18.31	4.13114	2.44862	1.73572	C694PACXX_7_7109.sorted.filtered_peak_528
chr1	32253977	32255181	1205	29.68	8.46231	3.07216	5.79818	C694PACXX_7_7109.sorted.filtered_peak_529
chr1	32281562	32281822	261	15.74	5.13169	3.03864	2.62044	C694PACXX_7_7109.sorted.filtered_peak_530
chr1	32292620	32292869	250	13.89	4.15831	2.74114	1.75855	C694PACXX_7_7109.sorted.filtered_peak_531
chr1	32314085	32314743	659	14.04	4.64618	2.95075	2.19216	C694PACXX_7_7109.sorted.filtered_peak_532
chr1	32354807	32355362	556	17.05	6.31388	3.40546	3.73586	C694PACXX_7_7109.sorted.filtered_peak_533
chr1	32403332	32404361	1030	49.94	13.56013	3.30446	10.61398	C694PACXX_7_7109.sorted.filtered_peak_534
chr1	32409311	32410320	1010	32.38	8.71365	3.01782	6.01607	C694PACXX_7_7109.sorted.filtered_peak_535
chr1	32421609	32422039	431	26.19	8.88147	3.51516	6.15781	C694PACXX_7_7109.sorted.filtered_peak_536
chr1	32429731	32430248	518	15.35	5.09257	3.05039	2.59137	C694PACXX_7_7109.sorted.filtered_peak_537
chr1	32478965	32479988	1024	69.19	31.29789	4.92203	27.83830	C694PACXX_7_7109.sorted.filtered_peak_538
chr1	32538039	32539204	1166	49.00	20.75908	4.58176	17.62967	C694PACXX_7_7109.sorted.filtered_peak_539
chr1	32573431	32574146	716	34.42	13.80167	4.12064	10.92036	C694PACXX_7_7109.sorted.filtered_peak_540
chr1	32645056	32645952	897	49.87	21.63707	4.79378	18.46950	C694PACXX_7_7109.sorted.filtered_peak_541
chr1	32666868	32667348	481	28.03	5.72328	2.49341	3.18848	C694PACXX_7_7109.sorted.filtered_peak_542
chr1	32671078	32671498	421	26.86	6.70771	2.81622	4.10446	C694PACXX_7_7109.sorted.filtered_peak_543
chr1	32687717	32688352	636	27.68	11.74433	4.33282	8.88534	C694PACXX_7_7109.sorted.filtered_peak_544
chr1	32706287	32707021	735	13.42	4.24257	2.81752	1.83426	C694PACXX_7_7109.sorted.filtered_peak_545
chr1	32713864	32714473	610	25.93	5.57958	2.54833	3.05173	C694PACXX_7_7109.sorted.filtered_peak_546
chr1	32715450	32716118	669	31.21	7.32815	2.80185	4.66208	C694PACXX_7_7109.sorted.filtered_peak_547
chr1	32739292	32739788	497	13.12	4.09205	2.77033	1.69576	C694PACXX_7_7109.sorted.filtered_peak_548
chr1	32757217	32758343	1127	38.73	16.98157	4.44479	14.00667	C694PACXX_7_7109.sorted.filtered_peak_549
chr1	32787443	32787758	316	13.90	3.73757	2.54534	1.40828	C694PACXX_7_7109.sorted.filtered_peak_550
chr1	32800546	32801900	1355	22.12	4.65263	2.43795	2.20562	C694PACXX_7_7109.sorted.filtered_peak_551
chr1	32816610	32817373	764	45.68	18.96841	4.63800	15.85402	C694PACXX_7_7109.sorted.filtered_peak_552
chr1	32859687	32860563	877	44.90	20.81529	5.01477	17.66018	C694PACXX_7_7109.sorted.filtered_peak_553
chr1	32866326	32866666	341	12.71	3.87084	2.69066	1.51042	C694PACXX_7_7109.sorted.filtered_peak_554
chr1	32879437	32880067	631	15.72	5.35304	3.09596	2.86012	C694PACXX_7_7109.sorted.filtered_peak_555
chr1	33093202	33093510	309	16.01	5.86382	3.33721	3.29794	C694PACXX_7_7109.sorted.filtered_peak_556
chr1	33115793	33117218	1426	58.31	22.12494	4.21737	18.92226	C694PACXX_7_7109.sorted.filtered_peak_557
chr1	33168641	33169042	402	13.58	3.81447	2.60338	1.45755	C694PACXX_7_7109.sorted.filtered_peak_558
chr1	33177781	33178224	444	18.19	7.13761	3.65366	4.49873	C694PACXX_7_7109.sorted.filtered_peak_559
chr1	33219348	33219774	427	18.21	4.55491	2.60825	2.11434	C694PACXX_7_7109.sorted.filtered_peak_560
chr1	33264490	33265397	908	19.92	6.55459	3.19561	3.98502	C694PACXX_7_7109.sorted.filtered_peak_561
chr1	33266675	33267103	429	18.88	5.93416	3.09260	3.37365	C694PACXX_7_7109.sorted.filtered_peak_562
chr1	33282634	33284102	1469	38.39	14.47508	3.68560	11.64077	C694PACXX_7_7109.sorted.filtered_peak_563
chr1	33429465	33429751	287	22.14	4.26460	2.31816	1.85414	C694PACXX_7_7109.sorted.filtered_peak_564
chr1	33430060	33430784	725	35.28	11.87967	3.65606	9.02954	C694PACXX_7_7109.sorted.filtered_peak_565
chr1	33446777	33447714	938	18.79	4.79765	2.63901	2.37167	C694PACXX_7_7109.sorted.filtered_peak_566
chr1	33449910	33450290	381	17.66	3.95670	2.41586	1.58187	C694PACXX_7_7109.sorted.filtered_peak_567
chr1	33458148	33458586	439	18.07	5.10993	2.84499	2.60339	C694PACXX_7_7109.sorted.filtered_peak_568
chr1	33502374	33502876	503	35.83	17.17730	5.14212	14.12041	C694PACXX_7_7109.sorted.filtered_peak_569
chr1	33511067	33511888	822	19.00	6.67803	3.40422	4.05213	C694PACXX_7_7109.sorted.filtered_peak_570
chr1	33520746	33521007	262	13.58	4.35059	2.86003	1.91880	C694PACXX_7_7109.sorted.filtered_peak_571
chr1	33546476	33547052	577	30.61	12.51237	4.15079	9.66703	C694PACXX_7_7109.sorted.filtered_peak_572
chr1	33564652	33565534	883	30.58	9.57676	3.39777	6.81897	C694PACXX_7_7109.sorted.filtered_peak_573
chr1	33592597	33593477	881	60.82	29.04332	5.40726	25.63072	C694PACXX_7_7109.sorted.filtered_peak_574
chr1	33646350	33647886	1537	21.57	5.77952	2.84406	3.22916	C694PACXX_7_7109.sorted.filtered_peak_575
chr1	33721426	33721690	265	20.10	4.99152	2.66604	2.49886	C694PACXX_7_7109.sorted.filtered_peak_576
chr1	33761108	33761527	420	14.46	4.32165	2.77463	1.89528	C694PACXX_7_7109.sorted.filtered_peak_577
chr1	33814982	33816162	1181	31.29	9.63195	3.26867	6.90721	C694PACXX_7_7109.sorted.filtered_peak_578
chr1	33896460	33897151	692	18.50	5.39588	2.88738	2.90287	C694PACXX_7_7109.sorted.filtered_peak_579
chr1	33937947	33938309	363	29.55	9.90995	3.59618	7.12568	C694PACXX_7_7109.sorted.filtered_peak_580
chr1	35318330	35318579	250	18.77	5.71647	3.01866	3.17087	C694PACXX_7_7109.sorted.filtered_peak_581
chr1	35324899	35325635	737	35.63	12.97817	3.78963	10.12693	C694PACXX_7_7109.sorted.filtered_peak_582
chr1	35331835	35332320	486	29.96	9.44108	3.38243	6.69961	C694PACXX_7_7109.sorted.filtered_peak_583
chr1	35450593	35451135	543	19.52	6.88774	3.41652	4.25612	C694PACXX_7_7109.sorted.filtered_peak_584
chr1	35480066	35480368	303	13.82	4.49543	2.90724	2.04908	C694PACXX_7_7109.sorted.filtered_peak_585
chr1	35496662	35497716	1055	28.95	11.01214	3.90137	8.20226	C694PACXX_7_7109.sorted.filtered_peak_586
chr1	35518154	35518550	397	12.22	3.58661	2.59412	1.26090	C694PACXX_7_7109.sorted.filtered_peak_587
chr1	35544674	35545358	685	22.71	9.11500	3.92449	6.38112	C694PACXX_7_7109.sorted.filtered_peak_588
chr1	35657339	35659123	1785	40.33	12.32043	3.33023	9.49276	C694PACXX_7_7109.sorted.filtered_peak_589
chr1	35733994	35734749	756	28.18	10.26619	3.78298	7.47758	C694PACXX_7_7109.sorted.filtered_peak_590
chr1	35916836	35917354	519	15.32	3.39461	2.31148	1.13005	C694PACXX_7_7109.sorted.filtered_peak_591
chr1	35923230	35923502	273	16.78	4.83796	2.81310	2.37798	C694PACXX_7_7109.sorted.filtered_peak_592
chr1	35965244	35965927	684	25.83	9.65886	3.78394	6.91026	C694PACXX_7_7109.sorted.filtered_peak_593
chr1	35971591	35972302	712	26.15	8.96421	3.49623	6.26817	C694PACXX_7_7109.sorted.filtered_peak_594
chr1	36004680	36005282	603	14.44	3.56568	2.43489	1.27004	C694PACXX_7_7109.sorted.filtered_peak_595
chr1	36022707	36023529	823	45.51	16.60292	4.16395	13.55714	C694PACXX_7_7109.sorted.filtered_peak_596
chr1	36034541	36034800	260	20.86	5.40326	2.76970	2.87047	C694PACXX_7_7109.sorted.filtered_peak_597
chr1	36043076	36043483	408	15.16	3.88647	2.52994	1.53295	C694PACXX_7_7109.sorted.filtered_peak_598
chr1	36106805	36107567	763	26.96	8.99243	3.47714	6.27370	C694PACXX_7_7109.sorted.filtered_peak_599
chr1	36181126	36181403	278	17.40	4.59554	2.67492	2.15736	C694PACXX_7_7109.sorted.filtered_peak_600
chr1	36184189	36184850	662	20.37	5.92228	2.96938	3.36478	C694PACXX_7_7109.sorted.filtered_peak_601
chr1	36234811	36235820	1010	39.26	15.35480	4.31252	12.36261	C694PACXX_7_7109.sorted.filtered_peak_602
chr1	36273406	36274022	617	19.26	5.80201	3.00776	3.25299	C694PACXX_7_7109.sorted.filtered_peak_603
chr1	36348434	36349271	838	32.01	11.66030	3.83416	8.82868	C694PACXX_7_7109.sorted.filtered_peak_604
chr1	36396263	36397415	1153	37.69	12.40316	3.58818	9.55600	C694PACXX_7_7109.sorted.filtered_peak_605
chr1	36554067	36554894	828	36.42	12.78894	3.78919	9.91238	C694PACXX_7_7109.sorted.filtered_peak_606
chr1	36565259	36565849	591	18.19	5.54596	2.97178	3.03489	C694PACXX_7_7109.sorted.filtered_peak_607
chr1	36614686	36615893	1208	54.10	20.31396	4.13372	17.19954	C694PACXX_7_7109.sorted.filtered_peak_608
chr1	36621325	36621880	556	38.42	10.67739	3.22992	7.85693	C694PACXX_7_7109.sorted.filtered_peak_609
chr1	36653483	36654055	573	16.65	6.34153	3.46302	3.75196	C694PACXX_7_7109.sorted.filtered_peak_610
chr1	36689052	36690415	1364	61.52	24.81612	4.50913	21.52935	C694PACXX_7_7109.sorted.filtered_peak_611
chr1	36772075	36772986	912	37.04	15.61024	4.43012	12.63700	C694PACXX_7_7109.sorted.filtered_peak_612
chr1	36788682	36789062	381	21.15	4.95330	2.58884	2.47021	C694PACXX_7_7109.sorted.filtered_peak_613
chr1	36789380	36789655	276	18.42	3.65030	2.26459	1.32723	C694PACXX_7_7109.sorted.filtered_peak_614
chr1	36839193	36840504	1312	18.81	4.49597	2.54935	2.06728	C694PACXX_7_7109.sorted.filtered_peak_615
chr1	36850999	36852345	1347	59.64	22.24418	4.08199	19.06935	C694PACXX_7_7109.sorted.filtered_peak_616
chr1	36863051	36863868	818	24.41	7.68224	3.27026	5.01822	C694PACXX_7_7109.sorted.filtered_peak_617
chr1	36877697	36877958	262	15.92	5.74571	3.27953	3.20155	C694PACXX_7_7109.sorted.filtered_peak_618
chr1	36886216	36886739	524	18.60	6.84631	3.46331	4.24023	C694PACXX_7_7109.sorted.filtered_peak_619
chr1	36915757	36916345	589	28.31	12.11327	4.35898	9.24872	C694PACXX_7_7109.sorted.filtered_peak_620
chr1	36929786	36930367	582	27.17	9.49216	3.62250	6.74422	C694PACXX_7_7109.sorted.filtered_peak_621
chr1	37920462	37920803	342	16.35	5.40185	3.08301	2.88805	C694PACXX_7_7109.sorted.filtered_peak_622
chr1	37939925	37940422	498	35.02	6.89791	2.50813	4.29938	C694PACXX_7_7109.sorted.filtered_peak_623
chr1	37942883	37943176	294	31.06	3.74181	1.92385	1.40744	C694PACXX_7_7109.sorted.filtered_peak_624
chr1	37945166	37945579	414	32.64	5.78513	2.35359	3.24446	C694PACXX_7_7109.sorted.filtered_peak_625
chr1	37952958	37953234	277	17.71	4.65836	2.68903	2.19693	C694PACXX_7_7109.sorted.filtered_peak_626
chr1	37979992	37980799	808	25.94	9.86417	3.86577	7.08788	C694PACXX_7_7109.sorted.filtered_peak_627
chr1	38019669	38020112	444	26.03	10.63291	4.09091	7.83577	C694PACXX_7_7109.sorted.filtered_peak_628
chr1	38061154	38061988	835	41.45	20.18941	5.13823	17.06603	C694PACXX_7_7109.sorted.filtered_peak_629
chr1	38156043	38156606	564	48.23	15.74999	3.67594	12.77329	C694PACXX_7_7109.sorted.filtered_peak_630
chr1	38157559	38158276	718	49.04	16.00057	3.62607	13.03043	C694PACXX_7_7109.sorted.filtered_peak_631
chr1	38259721	38260074	354	17.55	5.16583	2.89618	2.66527	C694PACXX_7_7109.sorted.filtered_peak_632
chr1	38273273	38274329	1057	29.75	8.61809	3.12923	5.92532	C694PACXX_7_7109.sorted.filtered_peak_633
chr1	38324940	38326053	1114	33.17	13.28513	4.05061	10.41520	C694PACXX_7_7109.sorted.filtered_peak_634
chr1	38397084	38397752	669	30.38	13.26601	4.47273	10.36815	C694PACXX_7_7109.sorted.filtered_peak_635
chr1	38442070	38442347	278	13.55	4.34368	2.85420	1.91980	C694PACXX_7_7109.sorted.filtered_peak_636
chr1	38455139	38456027	889	33.34	14.99645	4.62010	12.04130	C694PACXX_7_7109.sorted.filtered_peak_637
chr1	38478029	38478783	755	38.57	15.51258	4.16511	12.58903	C694PACXX_7_7109.sorted.filtered_peak_638
chr1	38495735	38496010	276	19.24	4.76251	2.62687	2.30034	C694PACXX_7_7109.sorted.filtered_peak_639
chr1	38512292	38512705	414	23.96	7.21953	3.16324	4.57615	C694PACXX_7_7109.sorted.filtered_peak_640
chr1	39024978	39025464	487	25.10	7.39328	3.11187	4.76201	C694PACXX_7_7109.sorted.filtered_peak_641
chr1	39324899	39325903	1005	49.29	21.70985	4.75494	18.54497	C694PACXX_7_7109.sorted.filtered_peak_642
chr1	39338372	39339553	1182	38.73	15.10900	4.04326	12.18688	C694PACXX_7_7109.sorted.filtered_peak_643
chr1	39456466	39457282	817	37.97	16.12163	4.40682	13.14109	C694PACXX_7_7109.sorted.filtered_peak_644
chr1	39491673	39492724	1052	18.40	6.49988	3.35134	3.90991	C694PACXX_7_7109.sorted.filtered_peak_645
chr1	39564194	39564662	469	13.81	4.37400	2.84750	1.94968	C694PACXX_7_7109.sorted.filtered_peak_646
chr1	39570935	39571189	255	18.77	5.33633	2.88211	2.81195	C694PACXX_7_7109.sorted.filtered_peak_647
chr1	39649187	39649873	687	18.90	6.07787	3.11129	3.53973	C694PACXX_7_7109.sorted.filtered_peak_648
chr1	39657895	39658330	436	24.13	5.31321	2.54904	2.81044	C694PACXX_7_7109.sorted.filtered_peak_649
chr1	39662103	39662881	779	22.82	5.43015	2.62879	2.93827	C694PACXX_7_7109.sorted.filtered_peak_650
chr1	39670277	39670621	345	18.41	5.53147	2.98049	2.99316	C694PACXX_7_7109.sorted.filtered_peak_651
chr1	39670913	39671351	439	20.52	6.94209	3.33772	4.32014	C694PACXX_7_7109.sorted.filtered_peak_652
chr1	39681252	39681621	370	16.26	4.17824	2.58358	1.77408	C694PACXX_7_7109.sorted.filtered_peak_653
chr1	39874074	39875116	1043	26.94	8.28171	3.24650	5.60259	C694PACXX_7_7109.sorted.filtered_peak_654
chr1	39956930	39957608	679	21.31	8.08225	3.64616	5.41830	C694PACXX_7_7109.sorted.filtered_peak_655
chr1	40041838	40042747	910	29.44	8.96685	3.27316	6.24706	C694PACXX_7_7109.sorted.filtered_peak_656
chr1	40156868	40157526	659	20.42	5.83351	2.92728	3.29212	C694PACXX_7_7109.sorted.filtered_peak_657
chr1	40204281	40204684	404	28.74	12.88330	4.56647	9.99969	C694PACXX_7_7109.sorted.filtered_peak_658
chr1	40254370	40255148	779	15.54	5.60328	3.24514	3.06696	C694PACXX_7_7109.sorted.filtered_peak_659
chr1	40264689	40265157	469	18.18	7.01568	3.58178	4.39282	C694PACXX_7_7109.sorted.filtered_peak_660
chr1	40265445	40265799	355	15.39	4.89232	2.94152	2.42235	C694PACXX_7_7109.sorted.filtered_peak_661
chr1	40282359	40282691	333	14.34	4.83780	3.00988	2.36909	C694PACXX_7_7109.sorted.filtered_peak_662
chr1	40348821	40349393	573	30.69	14.40049	4.89262	11.43900	C694PACXX_7_7109.sorted.filtered_peak_663
chr1	40367578	40368247	670	17.85	4.38914	2.57066	1.96270	C694PACXX_7_7109.sorted.filtered_peak_664
chr1	40420627	40421013	387	20.89	6.85272	3.29080	4.21919	C694PACXX_7_7109.sorted.filtered_peak_665
chr1	40498002	40498293	292	13.63	3.82763	2.60595	1.47264	C694PACXX_7_7109.sorted.filtered_peak_666
chr1	40505413	40506707	1295	63.07	23.33083	4.12212	20.09560	C694PACXX_7_7109.sorted.filtered_peak_667
chr1	40525044	40525647	604	18.55	5.23024	2.83627	2.73674	C694PACXX_7_7109.sorted.filtered_peak_668
chr1	40545491	40545740	250	14.98	5.19534	3.13106	2.68699	C694PACXX_7_7109.sorted.filtered_peak_669
chr1	40562566	40563303	738	24.04	8.82939	3.65979	6.12256	C694PACXX_7_7109.sorted.filtered_peak_670
chr1	40609429	40609809	381	14.28	3.76459	2.53548	1.41486	C694PACXX_7_7109.sorted.filtered_peak_671
chr1	40618517	40618857	341	12.28	3.49351	2.54276	1.21175	C694PACXX_7_7109.sorted.filtered_peak_672
chr1	40626646	40627594	949	32.83	12.70525	3.98009	9.85246	C694PACXX_7_7109.sorted.filtered_peak_673
chr1	40723085	40724204	1120	39.28	14.09376	3.99712	11.14085	C694PACXX_7_7109.sorted.filtered_peak_674
chr1	40781008	40781522	515	24.91	6.35379	2.85005	3.74654	C694PACXX_7_7109.sorted.filtered_peak_675
chr1	40839095	40840469	1375	28.06	7.80659	3.03507	5.14817	C694PACXX_7_7109.sorted.filtered_peak_676
chr1	40850790	40851926	1137	31.50	6.86952	2.64803	4.25356	C694PACXX_7_7109.sorted.filtered_peak_677
chr1	40903424	40903673	250	12.50	3.73636	2.64729	1.38812	C694PACXX_7_7109.sorted.filtered_peak_678
chr1	40915560	40916338	779	24.28	7.41334	3.21648	4.74993	C694PACXX_7_7109.sorted.filtered_peak_679
chr1	40942798	40943223	426	20.27	6.88255	3.34524	4.25915	C694PACXX_7_7109.sorted.filtered_peak_680
chr1	40974038	40974936	899	19.64	7.92923	3.70802	5.28951	C694PACXX_7_7109.sorted.filtered_peak_681
chr1	40996872	40997637	766	25.65	10.06736	3.94916	7.29077	C694PACXX_7_7109.sorted.filtered_peak_682
chr1	41131045	41131651	607	30.78	11.29991	3.92300	8.45132	C694PACXX_7_7109.sorted.filtered_peak_683
chr1	41157051	41158074	1024	43.00	14.71060	3.83125	11.74969	C694PACXX_7_7109.sorted.filtered_peak_684
chr1	41174584	41175297	714	21.70	6.03443	2.90505	3.47799	C694PACXX_7_7109.sorted.filtered_peak_685
chr1	41229770	41230158	389	13.52	3.98003	2.68529	1.60633	C694PACXX_7_7109.sorted.filtered_peak_686
chr1	41267723	41268792	1070	21.59	5.83460	2.82871	3.30805	C694PACXX_7_7109.sorted.filtered_peak_687
chr1	41284103	41284574	472	22.37	7.78405	3.48324	5.11104	C694PACXX_7_7109.sorted.filtered_peak_688
chr1	41315569	41316062	494	20.64	6.85071	3.28466	4.23838	C694PACXX_7_7109.sorted.filtered_peak_689
chr1	41327831	41328618	788	45.51	21.26631	5.09010	18.10230	C694PACXX_7_7109.sorted.filtered_peak_690
chr1	41341401	41341830	430	20.47	7.87461	3.68336	5.21034	C694PACXX_7_7109.sorted.filtered_peak_691
chr1	41444976	41446010	1035	60.80	26.43795	4.80632	23.13534	C694PACXX_7_7109.sorted.filtered_peak_692
chr1	41469455	41469723	269	18.56	5.59620	3.00143	3.04831	C694PACXX_7_7109.sorted.filtered_peak_693
chr1	41734090	41734576	487	14.21	4.12166	2.69358	1.73899	C694PACXX_7_7109.sorted.filtered_peak_694
chr1	41826675	41827277	603	44.33	17.05766	4.35611	13.99364	C694PACXX_7_7109.sorted.filtered_peak_695
chr1	42039642	42039891	250	15.19	3.74391	2.46936	1.39845	C694PACXX_7_7109.sorted.filtered_peak_696
chr1	42127544	42128517	974	24.35	5.66262	2.61450	3.15343	C694PACXX_7_7109.sorted.filtered_peak_697
chr1	42138742	42139373	632	19.83	4.83402	2.62199	2.36073	C694PACXX_7_7109.sorted.filtered_peak_698
chr1	42149750	42150071	322	16.86	3.64438	2.33237	1.33386	C694PACXX_7_7109.sorted.filtered_peak_699
chr1	42150328	42150577	250	18.56	4.62554	2.61868	2.17392	C694PACXX_7_7109.sorted.filtered_peak_700
chr1	42194574	42194848	275	18.97	4.74395	2.63371	2.29199	C694PACXX_7_7109.sorted.filtered_peak_701
chr1	42204703	42204952	250	20.24	5.37488	2.78525	2.86255	C694PACXX_7_7109.sorted.filtered_peak_702
chr1	42217062	42217458	397	18.72	5.06832	2.77337	2.57356	C694PACXX_7_7109.sorted.filtered_peak_703
chr1	42268620	42269036	417	21.56	5.48291	2.73807	2.95831	C694PACXX_7_7109.sorted.filtered_peak_704
chr1	42328539	42328788	250	17.24	4.94888	2.83354	2.46427	C694PACXX_7_7109.sorted.filtered_peak_705
chr1	42357034	42357530	497	23.14	6.97378	3.15387	4.33441	C694PACXX_7_7109.sorted.filtered_peak_706
chr1	42363841	42364273	433	26.30	9.25197	3.63721	6.50254	C694PACXX_7_7109.sorted.filtered_peak_707
chr1	42385391	42386163	773	33.48	11.57425	3.75870	8.72014	C694PACXX_7_7109.sorted.filtered_peak_708
chr1	42501079	42501915	837	44.92	16.79871	4.19432	13.76387	C694PACXX_7_7109.sorted.filtered_peak_709
chr1	42785413	42785785	373	16.11	4.41946	2.68691	2.00494	C694PACXX_7_7109.sorted.filtered_peak_710
chr1	42800089	42801480	1392	32.20	10.81616	3.49206	8.05335	C694PACXX_7_7109.sorted.filtered_peak_711
chr1	42921592	42922767	1176	39.27	14.35415	4.02806	11.39265	C694PACXX_7_7109.sorted.filtered_peak_712
chr1	42928553	42929258	706	39.44	17.07256	4.54919	14.06420	C694PACXX_7_7109.sorted.filtered_peak_713
chr1	43123636	43124525	890	34.63	14.68607	4.30774	11.77071	C694PACXX_7_7109.sorted.filtered_peak_714
chr1	43147574	43148166	593	50.39	19.94982	4.38857	16.82117	C694PACXX_7_7109.sorted.filtered_peak_715
chr1	43148471	43148985	515	24.84	4.25254	2.21324	1.84604	C694PACXX_7_7109.sorted.filtered_peak_716
chr1	43232316	43233333	1018	51.72	22.94479	4.72701	19.73057	C694PACXX_7_7109.sorted.filtered_peak_717
chr1	43282445	43283278	834	59.79	30.14008	5.74769	26.69356	C694PACXX_7_7109.sorted.filtered_peak_718
chr1	43311775	43312562	788	28.19	9.68829	3.53720	6.95423	C694PACXX_7_7109.sorted.filtered_peak_719
chr1	43389658	43390665	1008	37.69	13.00965	3.72767	10.13905	C694PACXX_7_7109.sorted.filtered_peak_720
chr1	43396860	43397141	282	21.44	4.11002	2.29650	1.71600	C694PACXX_7_7109.sorted.filtered_peak_721
chr1	43397451	43398079	629	28.54	7.49808	2.98016	4.82302	C694PACXX_7_7109.sorted.filtered_peak_722
chr1	43423754	43424978	1225	38.92	10.69838	3.12616	7.91066	C694PACXX_7_7109.sorted.filtered_peak_723
chr1	43539341	43539592	252	16.70	5.42726	3.08516	2.89378	C694PACXX_7_7109.sorted.filtered_peak_724
chr1	43637652	43638528	877	40.64	17.72607	4.66721	14.67869	C694PACXX_7_7109.sorted.filtered_peak_725
chr1	43692865	43693245	381	15.38	4.47106	2.77086	2.03483	C694PACXX_7_7109.sorted.filtered_peak_726
chr1	43740041	43740298	258	17.29	5.46415	3.02693	2.94328	C694PACXX_7_7109.sorted.filtered_peak_727
chr1	43814614	43815294	681	26.61	9.28306	3.59893	6.54102	C694PACXX_7_7109.sorted.filtered_peak_728
chr1	43823989	43824831	843	38.70	17.24416	4.63940	14.23239	C694PACXX_7_7109.sorted.filtered_peak_729
chr1	43832756	43833109	354	22.14	4.26060	2.31705	1.85088	C694PACXX_7_7109.sorted.filtered_peak_730
chr1	43833399	43834241	843	37.11	12.74575	3.74036	9.86585	C694PACXX_7_7109.sorted.filtered_peak_731
chr1	43855305	43855838	534	35.96	17.06191	5.06817	14.01689	C694PACXX_7_7109.sorted.filtered_peak_732
chr1	43919220	43919718	499	18.21	4.36168	2.52888	1.95730	C694PACXX_7_7109.sorted.filtered_peak_733
chr1	44115340	44116434	1095	70.84	32.88703	5.31298	29.35442	C694PACXX_7_7109.sorted.filtered_peak_734
chr1	44172733	44173816	1084	36.80	12.31153	3.57894	9.47052	C694PACXX_7_7109.sorted.filtered_peak_735
chr1	44412028	44412754	727	61.67	30.60393	5.67579	27.13354	C694PACXX_7_7109.sorted.filtered_peak_736
chr1	44435369	44436025	657	39.03	13.06996	3.59399	10.22348	C694PACXX_7_7109.sorted.filtered_peak_737
chr1	44440141	44440746	606	43.32	13.59025	3.49315	10.69846	C694PACXX_7_7109.sorted.filtered_peak_738
chr1	44456946	44457743	798	24.12	7.91672	3.39064	5.23078	C694PACXX_7_7109.sorted.filtered_peak_739
chr1	44471118	44471662	545	14.65	4.32073	2.75833	1.90251	C694PACXX_7_7109.sorted.filtered_peak_740
chr1	44495377	44496564	1188	28.07	7.89991	3.05774	5.24482	C694PACXX_7_7109.sorted.filtered_peak_741
chr1	44678885	44679427	543	28.76	10.79298	3.93062	7.97326	C694PACXX_7_7109.sorted.filtered_peak_742
chr1	44820566	44821279	714	32.60	12.50785	3.93968	9.66941	C694PACXX_7_7109.sorted.filtered_peak_743
chr1	45097214	45098220	1007	43.84	15.04947	3.88459	12.06339	C694PACXX_7_7109.sorted.filtered_peak_744
chr1	45118551	45118801	251	20.30	5.64504	2.89340	3.09353	C694PACXX_7_7109.sorted.filtered_peak_745
chr1	45139602	45140555	954	85.67	41.06532	5.74811	37.26549	C694PACXX_7_7109.sorted.filtered_peak_746
chr1	45180689	45181187	499	18.41	6.28536	3.29887	3.68189	C694PACXX_7_7109.sorted.filtered_peak_747
chr1	45187042	45187991	950	35.59	11.37182	3.53729	8.53322	C694PACXX_7_7109.sorted.filtered_peak_748
chr1	45196161	45197236	1076	37.79	12.51091	3.72601	9.60787	C694PACXX_7_7109.sorted.filtered_peak_749
chr1	45204997	45205962	966	33.62	14.07677	4.33566	11.16218	C694PACXX_7_7109.sorted.filtered_peak_750
chr1	45240818	45241617	800	31.60	12.62579	4.18274	9.74619	C694PACXX_7_7109.sorted.filtered_peak_751
chr1	45265367	45266490	1124	62.55	25.17952	4.51974	21.89526	C694PACXX_7_7109.sorted.filtered_peak_752
chr1	45273055	45273647	593	36.67	6.76784	2.45578	4.14524	C694PACXX_7_7109.sorted.filtered_peak_753
chr1	45275105	45275520	416	39.54	8.33323	2.67952	5.62932	C694PACXX_7_7109.sorted.filtered_peak_754
chr1	45285307	45286123	817	40.16	17.07631	4.63005	14.03794	C694PACXX_7_7109.sorted.filtered_peak_755
chr1	45301584	45301872	289	14.30	4.77642	3.00266	2.29707	C694PACXX_7_7109.sorted.filtered_peak_756
chr1	45308834	45309097	264	15.11	5.28015	3.16140	2.75621	C694PACXX_7_7109.sorted.filtered_peak_757
chr1	45451931	45452529	599	32.95	16.77666	5.35268	13.74414	C694PACXX_7_7109.sorted.filtered_peak_758
chr1	45476705	45477321	617	29.31	6.20946	2.58150	3.62630	C694PACXX_7_7109.sorted.filtered_peak_759
chr1	45477581	45477999	419	37.49	10.61781	3.26315	7.80218	C694PACXX_7_7109.sorted.filtered_peak_760
chr1	45484320	45484569	250	16.12	3.94356	2.49493	1.58162	C694PACXX_7_7109.sorted.filtered_peak_761
chr1	45582132	45582488	357	12.00	3.46560	2.55053	1.15995	C694PACXX_7_7109.sorted.filtered_peak_762
chr1	45671657	45672390	734	19.62	5.66513	2.93846	3.11924	C694PACXX_7_7109.sorted.filtered_peak_763
chr1	45769121	45769975	855	55.71	24.28919	5.02434	20.99924	C694PACXX_7_7109.sorted.filtered_peak_764
chr1	45805206	45806445	1240	37.78	12.80019	3.72262	9.91075	C694PACXX_7_7109.sorted.filtered_peak_765
chr1	45956425	45957375	951	53.65	23.45004	4.62648	20.24650	C694PACXX_7_7109.sorted.filtered_peak_766
chr1	45965523	45966173	651	49.36	22.15781	5.04862	18.94523	C694PACXX_7_7109.sorted.filtered_peak_767
chr1	45986879	45988163	1285	26.94	9.13326	3.51104	6.40609	C694PACXX_7_7109.sorted.filtered_peak_768
chr1	46009456	46009955	500	20.36	6.50172	3.19072	3.89838	C694PACXX_7_7109.sorted.filtered_peak_769
chr1	46016085	46017048	964	29.34	12.39797	4.25280	9.54390	C694PACXX_7_7109.sorted.filtered_peak_770
chr1	46035801	46036050	250	15.71	5.55801	3.22404	3.02497	C694PACXX_7_7109.sorted.filtered_peak_771
chr1	46049010	46050848	1839	47.92	14.11753	3.39459	11.18471	C694PACXX_7_7109.sorted.filtered_peak_772
chr1	46151763	46153267	1505	58.64	18.37456	3.59717	15.30864	C694PACXX_7_7109.sorted.filtered_peak_773
chr1	46153717	46153977	261	40.14	7.43433	2.50270	4.75955	C694PACXX_7_7109.sorted.filtered_peak_774
chr1	46215935	46216811	877	38.05	16.67475	4.52768	13.69624	C694PACXX_7_7109.sorted.filtered_peak_775
chr1	46268657	46269393	737	26.00	10.69999	4.01936	7.92728	C694PACXX_7_7109.sorted.filtered_peak_776
chr1	46598096	46599128	1033	41.35	14.12779	3.73895	11.21011	C694PACXX_7_7109.sorted.filtered_peak_777
chr1	46632226	46632475	250	15.71	4.98727	2.97471	2.49559	C694PACXX_7_7109.sorted.filtered_peak_778
chr1	46663678	46664569	892	27.38	9.67739	3.71672	6.89482	C694PACXX_7_7109.sorted.filtered_peak_779
chr1	46712615	46713502	888	35.79	13.28809	3.87038	10.41900	C694PACXX_7_7109.sorted.filtered_peak_780
chr1	46768119	46769458	1340	41.69	15.34155	3.85777	12.41789	C694PACXX_7_7109.sorted.filtered_peak_781
chr1	46806178	46806933	756	32.24	12.86627	4.18834	9.97160	C694PACXX_7_7109.sorted.filtered_peak_782
chr1	46998519	46998777	259	17.40	4.82981	2.77930	2.34840	C694PACXX_7_7109.sorted.filtered_peak_783
chr1	47047334	47048040	707	21.64	6.90925	3.19459	4.30907	C694PACXX_7_7109.sorted.filtered_peak_784
chr1	47069574	47070599	1026	34.20	10.63387	3.28060	7.89229	C694PACXX_7_7109.sorted.filtered_peak_785
chr1	47081944	47082670	727	23.66	6.44870	2.93580	3.85049	C694PACXX_7_7109.sorted.filtered_peak_786
chr1	47184513	47185253	741	49.78	22.19931	4.85352	19.01199	C694PACXX_7_7109.sorted.filtered_peak_787
chr1	47201448	47201702	255	15.73	5.66747	3.28298	3.10906	C694PACXX_7_7109.sorted.filtered_peak_788
chr1	47640560	47640963	404	16.25	4.69322	2.78440	2.25009	C694PACXX_7_7109.sorted.filtered_peak_789
chr1	47658588	47658882	295	16.86	5.23673	2.98310	2.72218	C694PACXX_7_7109.sorted.filtered_peak_790
chr1	47754987	47755294	308	14.64	5.01382	3.06876	2.52618	C694PACXX_7_7109.sorted.filtered_peak_791
chr1	47779526	47780506	981	51.26	24.38560	4.95894	21.16401	C694PACXX_7_7109.sorted.filtered_peak_792
chr1	47799120	47800471	1352	36.13	12.81510	3.81748	9.93279	C694PACXX_7_7109.sorted.filtered_peak_793
chr1	47854422	47854720	299	12.95	4.00142	2.73669	1.62152	C694PACXX_7_7109.sorted.filtered_peak_794
chr1	47902233	47902597	365	31.01	5.49018	2.33717	2.96793	C694PACXX_7_7109.sorted.filtered_peak_795
chr1	47903023	47903892	870	51.14	16.87042	3.81066	13.82959	C694PACXX_7_7109.sorted.filtered_peak_796
chr1	48191962	48192211	250	16.21	4.64912	2.78451	2.19506	C694PACXX_7_7109.sorted.filtered_peak_797
chr1	48559442	48559895	454	12.77	3.88750	2.70130	1.51478	C694PACXX_7_7109.sorted.filtered_peak_798
chr1	48937485	48938142	658	24.89	8.79472	3.51727	6.11598	C694PACXX_7_7109.sorted.filtered_peak_799
chr1	51339025	51339541	517	15.26	4.56448	2.81477	2.12640	C694PACXX_7_7109.sorted.filtered_peak_800
chr1	51425197	51426320	1124	40.69	16.79309	4.22821	13.83304	C694PACXX_7_7109.sorted.filtered_peak_801
chr1	51433754	51435156	1403	33.84	10.16513	3.29784	7.39922	C694PACXX_7_7109.sorted.filtered_peak_802
chr1	51442380	51442702	323	16.83	4.20403	2.55942	1.80109	C694PACXX_7_7109.sorted.filtered_peak_803
chr1	51701549	51702280	732	34.59	13.55380	4.20690	10.62825	C694PACXX_7_7109.sorted.filtered_peak_804
chr1	51762356	51762759	404	14.31	4.00408	2.63855	1.63380	C694PACXX_7_7109.sorted.filtered_peak_805
chr1	51899368	51899739	372	17.10	5.40768	3.03156	2.88440	C694PACXX_7_7109.sorted.filtered_peak_806
chr1	51908049	51908362	314	18.85	5.19693	2.80466	2.70314	C694PACXX_7_7109.sorted.filtered_peak_807
chr1	51984745	51985291	547	32.27	7.41184	2.77850	4.74103	C694PACXX_7_7109.sorted.filtered_peak_808
chr1	52035196	52035445	250	16.21	5.21651	3.02430	2.71099	C694PACXX_7_7109.sorted.filtered_peak_809
chr1	52082416	52083298	883	25.56	9.21447	3.65418	6.48462	C694PACXX_7_7109.sorted.filtered_peak_810
chr1	52194754	52195896	1143	32.40	9.73085	3.29925	6.97343	C694PACXX_7_7109.sorted.filtered_peak_811
chr1	52344015	52345056	1042	56.57	26.26827	4.91903	22.95463	C694PACXX_7_7109.sorted.filtered_peak_812
chr1	52420714	52420963	250	12.52	3.63876	2.59622	1.33299	C694PACXX_7_7109.sorted.filtered_peak_813
chr1	52499054	52499772	719	25.22	9.58861	3.83435	6.82969	C694PACXX_7_7109.sorted.filtered_peak_814
chr1	52521139	52522629	1491	29.03	6.88216	2.73113	4.28366	C694PACXX_7_7109.sorted.filtered_peak_815
chr1	52831360	52832359	1000	69.35	32.02642	5.05292	28.53582	C694PACXX_7_7109.sorted.filtered_peak_816
chr1	52869397	52870709	1313	32.17	11.09905	3.48199	8.34451	C694PACXX_7_7109.sorted.filtered_peak_817
chr1	52889530	52890203	674	18.07	5.63533	3.03783	3.10135	C694PACXX_7_7109.sorted.filtered_peak_818
chr1	53018391	53019510	1120	27.80	7.29927	2.93316	4.65403	C694PACXX_7_7109.sorted.filtered_peak_819
chr1	53067856	53068519	664	16.40	3.90364	2.46248	1.54233	C694PACXX_7_7109.sorted.filtered_peak_820
chr1	53102766	53103455	690	25.97	6.10266	2.69719	3.53162	C694PACXX_7_7109.sorted.filtered_peak_821
chr1	53151845	53152094	250	17.63	6.48701	3.44334	3.88050	C694PACXX_7_7109.sorted.filtered_peak_822
chr1	53163789	53164226	438	22.17	6.39415	3.02351	3.79832	C694PACXX_7_7109.sorted.filtered_peak_823
chr1	53168567	53169204	638	32.41	13.19878	4.37202	10.27080	C694PACXX_7_7109.sorted.filtered_peak_824
chr1	53191866	53192656	791	31.99	13.16670	4.31996	10.25708	C694PACXX_7_7109.sorted.filtered_peak_825
chr1	53308412	53308727	316	12.37	3.67140	2.62372	1.33390	C694PACXX_7_7109.sorted.filtered_peak_826
chr1	53387118	53387628	511	19.64	6.90428	3.38013	4.29002	C694PACXX_7_7109.sorted.filtered_peak_827
chr1	53392842	53393691	850	19.52	6.52634	3.25284	3.93792	C694PACXX_7_7109.sorted.filtered_peak_828
chr1	53480408	53480819	412	24.16	10.30418	4.22318	7.51372	C694PACXX_7_7109.sorted.filtered_peak_829
chr1	53662084	53662722	639	35.58	14.65982	4.31797	11.72244	C694PACXX_7_7109.sorted.filtered_peak_830
chr1	53685587	53686524	938	49.63	21.43146	4.90346	18.23441	C694PACXX_7_7109.sorted.filtered_peak_831
chr1	53703929	53704523	595	35.73	14.77909	4.37245	11.82667	C694PACXX_7_7109.sorted.filtered_peak_832
chr1	53743875	53744134	260	16.82	4.67149	2.74969	2.21296	C694PACXX_7_7109.sorted.filtered_peak_833
chr1	53791523	53792385	863	32.70	7.04929	2.66987	4.39866	C694PACXX_7_7109.sorted.filtered_peak_834
chr1	53793441	53794088	648	29.73	5.71088	2.42263	3.18253	C694PACXX_7_7109.sorted.filtered_peak_835
chr1	53878926	53879524	599	24.19	6.92902	3.06058	4.29908	C694PACXX_7_7109.sorted.filtered_peak_836
chr1	54047739	54048014	276	15.88	3.78443	2.44188	1.45242	C694PACXX_7_7109.sorted.filtered_peak_837
chr1	54231388	54231805	418	19.27	5.90783	3.05182	3.34797	C694PACXX_7_7109.sorted.filtered_peak_838
chr1	54303498	54304494	997	47.28	20.20992	4.70050	17.07246	C694PACXX_7_7109.sorted.filtered_peak_839
chr1	54355318	54356017	700	28.03	10.63024	3.89821	7.83384	C694PACXX_7_7109.sorted.filtered_peak_840
chr1	54411031	54412335	1305	70.44	27.61573	4.52903	24.24010	C694PACXX_7_7109.sorted.filtered_peak_841
chr1	54518367	54519479	1113	60.36	25.56193	4.62760	22.28069	C694PACXX_7_7109.sorted.filtered_peak_842
chr1	54665423	54666171	749	28.08	12.18586	4.27078	9.36281	C694PACXX_7_7109.sorted.filtered_peak_843
chr1	54696639	54696980	342	14.12	4.45380	2.85713	2.02987	C694PACXX_7_7109.sorted.filtered_peak_844
chr1	54871986	54872370	385	41.63	12.58381	3.46813	9.69671	C694PACXX_7_7109.sorted.filtered_peak_845
chr1	54941149	54941479	331	14.48	3.53751	2.41968	1.24569	C694PACXX_7_7109.sorted.filtered_peak_846
chr1	54953814	54954382	569	25.04	5.84730	2.66266	3.30011	C694PACXX_7_7109.sorted.filtered_peak_847
chr1	54955013	54955275	263	28.48	7.59703	3.01265	4.91807	C694PACXX_7_7109.sorted.filtered_peak_848
chr1	55007939	55008492	554	15.75	4.42953	2.72179	2.00396	C694PACXX_7_7109.sorted.filtered_peak_849
chr1	55137687	55138022	336	14.69	4.49474	2.83025	2.05559	C694PACXX_7_7109.sorted.filtered_peak_850
chr1	55181070	55181943	874	30.02	11.96900	4.01053	9.14224	C694PACXX_7_7109.sorted.filtered_peak_851
chr1	55229858	55230659	802	59.67	29.01937	5.26076	25.62982	C694PACXX_7_7109.sorted.filtered_peak_852
chr1	55266728	55267411	684	24.71	6.77599	2.96471	4.16210	C694PACXX_7_7109.sorted.filtered_peak_853
chr1	55273026	55273337	312	17.77	4.44528	2.59739	2.01012	C694PACXX_7_7109.sorted.filtered_peak_854
chr1	55352319	55353308	990	25.64	7.65632	3.16522	4.99857	C694PACXX_7_7109.sorted.filtered_peak_855
chr1	55461582	55461833	252	21.23	5.70558	2.83789	3.16276	C694PACXX_7_7109.sorted.filtered_peak_856
chr1	55462103	55462431	329	22.78	6.35188	2.96938	3.75218	C694PACXX_7_7109.sorted.filtered_peak_857
chr1	55487507	55488097	591	15.37	5.47088	3.21247	2.94136	C694PACXX_7_7109.sorted.filtered_peak_858
chr1	55593665	55594393	729	18.51	5.45043	2.93229	2.92517	C694PACXX_7_7109.sorted.filtered_peak_859
chr1	55606241	55606557	317	21.16	6.33298	3.05643	3.75003	C694PACXX_7_7109.sorted.filtered_peak_860
chr1	55680541	55681444	904	30.15	8.58864	3.14907	5.87786	C694PACXX_7_7109.sorted.filtered_peak_861
chr1	57297538	57297890	353	15.81	5.44460	3.15574	2.92257	C694PACXX_7_7109.sorted.filtered_peak_862
chr1	57773059	57773579	521	18.93	6.02537	3.11186	3.47193	C694PACXX_7_7109.sorted.filtered_peak_863
chr1	58981689	58981938	250	13.32	3.86468	2.64887	1.50177	C694PACXX_7_7109.sorted.filtered_peak_864
chr1	59011788	59012720	933	47.72	19.58122	4.41731	16.46650	C694PACXX_7_7109.sorted.filtered_peak_865
chr1	59118290	59118539	250	18.65	6.22688	3.23072	3.64502	C694PACXX_7_7109.sorted.filtered_peak_866
chr1	59165221	59165908	688	22.45	8.92790	3.83292	6.22612	C694PACXX_7_7109.sorted.filtered_peak_867
chr1	59220493	59221428	936	21.55	7.03632	3.30897	4.38910	C694PACXX_7_7109.sorted.filtered_peak_868
chr1	59249120	59250395	1276	57.64	15.98739	3.18136	13.03065	C694PACXX_7_7109.sorted.filtered_peak_869
chr1	59281806	59282486	681	28.41	8.17958	3.13778	5.49806	C694PACXX_7_7109.sorted.filtered_peak_870
chr1	59369231	59369828	598	25.42	7.33445	3.10734	4.67842	C694PACXX_7_7109.sorted.filtered_peak_871
chr1	59388100	59388592	493	15.84	4.09127	2.57526	1.69713	C694PACXX_7_7109.sorted.filtered_peak_872
chr1	59407369	59408015	647	23.59	6.85626	3.04687	4.24816	C694PACXX_7_7109.sorted.filtered_peak_873
chr1	59434030	59434546	517	16.17	4.11802	2.56674	1.72048	C694PACXX_7_7109.sorted.filtered_peak_874
chr1	59485864	59486398	535	22.13	5.59623	2.72790	3.07520	C694PACXX_7_7109.sorted.filtered_peak_875
chr1	59612308	59612948	641	17.00	4.48311	2.65691	2.05100	C694PACXX_7_7109.sorted.filtered_peak_876
chr1	59762081	59762909	829	37.90	13.23154	3.81602	10.32589	C694PACXX_7_7109.sorted.filtered_peak_877
chr1	59942850	59943452	603	19.66	5.93744	3.03314	3.37917	C694PACXX_7_7109.sorted.filtered_peak_878
chr1	60280192	60280960	769	18.76	5.55554	2.93881	3.03576	C694PACXX_7_7109.sorted.filtered_peak_879
chr1	60413095	60413344	250	14.11	4.00517	2.65505	1.63326	C694PACXX_7_7109.sorted.filtered_peak_880
chr1	61508644	61509308	665	15.89	4.97653	2.94764	2.49317	C694PACXX_7_7109.sorted.filtered_peak_881
chr1	61515631	61516318	688	26.12	7.64561	3.14800	4.97910	C694PACXX_7_7109.sorted.filtered_peak_882
chr1	61542577	61543252	676	35.17	8.65809	2.90302	5.95263	C694PACXX_7_7109.sorted.filtered_peak_883
chr1	61543476	61543955	480	38.22	10.13823	3.10261	7.35430	C694PACXX_7_7109.sorted.filtered_peak_884
chr1	61736866	61737304	439	15.05	3.79703	2.49795	1.45631	C694PACXX_7_7109.sorted.filtered_peak_885
chr1	61919159	61919477	319	17.28	4.55625	2.67136	2.11646	C694PACXX_7_7109.sorted.filtered_peak_886
chr1	62190405	62191216	812	30.48	14.07105	4.74762	11.13108	C694PACXX_7_7109.sorted.filtered_peak_887
chr1	62207910	62208517	608	13.70	3.85676	2.61501	1.50193	C694PACXX_7_7109.sorted.filtered_peak_888
chr1	62248530	62248846	317	13.79	3.87214	2.61223	1.52510	C694PACXX_7_7109.sorted.filtered_peak_889
chr1	62879582	62879842	261	12.38	3.67056	2.62425	1.33122	C694PACXX_7_7109.sorted.filtered_peak_890
chr1	62901761	62902806	1046	73.04	29.38026	4.71025	25.93424	C694PACXX_7_7109.sorted.filtered_peak_891
chr1	63153239	63153523	285	20.19	5.68767	2.89905	3.14737	C694PACXX_7_7109.sorted.filtered_peak_892
chr1	63153717	63154464	748	18.38	5.01277	2.75354	2.55466	C694PACXX_7_7109.sorted.filtered_peak_893
chr1	63249297	63250181	885	34.94	13.78988	4.16460	10.88434	C694PACXX_7_7109.sorted.filtered_peak_894
chr1	63832637	63833977	1341	33.14	14.57539	4.54099	11.64802	C694PACXX_7_7109.sorted.filtered_peak_895
chr1	63988657	63989348	692	37.73	14.13407	4.16083	11.16787	C694PACXX_7_7109.sorted.filtered_peak_896
chr1	64058948	64060225	1278	28.26	9.19250	3.47927	6.43758	C694PACXX_7_7109.sorted.filtered_peak_897
chr1	64081541	64081852	312	16.18	4.41691	2.66576	2.02319	C694PACXX_7_7109.sorted.filtered_peak_898
chr1	64116958	64117274	317	14.41	4.55729	2.88056	2.11722	C694PACXX_7_7109.sorted.filtered_peak_899
chr1	64407700	64407949	250	12.75	3.67129	2.59418	1.35622	C694PACXX_7_7109.sorted.filtered_peak_900
chr1	65210271	65211056	786	16.76	5.35826	3.02683	2.85606	C694PACXX_7_7109.sorted.filtered_peak_901
chr1	65292702	65292990	289	17.32	4.74670	2.74885	2.27658	C694PACXX_7_7109.sorted.filtered_peak_902
chr1	65329740	65330136	397	17.25	5.90896	3.22097	3.35206	C694PACXX_7_7109.sorted.filtered_peak_903
chr1	65431575	65432685	1111	48.12	16.48154	3.94582	13.44264	C694PACXX_7_7109.sorted.filtered_peak_904
chr1	65467004	65467268	265	15.68	3.80648	2.46529	1.45779	C694PACXX_7_7109.sorted.filtered_peak_905
chr1	65468031	65468460	430	19.66	6.08844	3.08726	3.51847	C694PACXX_7_7109.sorted.filtered_peak_906
chr1	65532618	65533236	619	20.68	3.74352	2.20576	1.40747	C694PACXX_7_7109.sorted.filtered_peak_907
chr1	65534225	65534474	250	23.14	5.14386	2.55777	2.63564	C694PACXX_7_7109.sorted.filtered_peak_908
chr1	65541196	65541596	401	13.89	4.01572	2.67520	1.63021	C694PACXX_7_7109.sorted.filtered_peak_909
chr1	65613373	65613707	335	16.66	4.08304	2.51748	1.70527	C694PACXX_7_7109.sorted.filtered_peak_910
chr1	65719683	65720732	1050	22.96	7.72658	3.32951	5.09119	C694PACXX_7_7109.sorted.filtered_peak_911
chr1	65775515	65775789	275	14.58	4.96460	3.05635	2.47690	C694PACXX_7_7109.sorted.filtered_peak_912
chr1	65885535	65886623	1089	59.30	24.12427	4.56305	20.84818	C694PACXX_7_7109.sorted.filtered_peak_913
chr1	66153402	66153725	324	13.20	4.14424	2.78642	1.74419	C694PACXX_7_7109.sorted.filtered_peak_914
chr1	66258818	66259416	599	17.74	3.82612	2.36149	1.47658	C694PACXX_7_7109.sorted.filtered_peak_915
chr1	66277661	66278143	483	30.31	10.36197	3.67000	7.55502	C694PACXX_7_7109.sorted.filtered_peak_916
chr1	66295759	66296364	606	26.14	8.86913	3.50853	6.14582	C694PACXX_7_7109.sorted.filtered_peak_917
chr1	66609112	66609430	319	14.34	3.95890	2.61381	1.59674	C694PACXX_7_7109.sorted.filtered_peak_918
chr1	66680593	66680916	324	14.87	3.78040	2.50063	1.44955	C694PACXX_7_7109.sorted.filtered_peak_919
chr1	66708570	66708878	309	19.00	3.67198	2.24761	1.34748	C694PACXX_7_7109.sorted.filtered_peak_920
chr1	66740362	66740992	631	21.66	5.09459	2.60853	2.60491	C694PACXX_7_7109.sorted.filtered_peak_921
chr1	66741906	66742175	270	23.02	5.75150	2.74232	3.21227	C694PACXX_7_7109.sorted.filtered_peak_922
chr1	66748000	66748310	311	20.75	5.73337	2.87721	3.19378	C694PACXX_7_7109.sorted.filtered_peak_923
chr1	66766675	66767164	490	17.59	4.96408	2.81272	2.47735	C694PACXX_7_7109.sorted.filtered_peak_924
chr1	66796403	66796746	344	35.93	9.08926	2.98647	6.35020	C694PACXX_7_7109.sorted.filtered_peak_925
chr1	66801557	66802342	786	38.61	9.57954	2.96905	6.81815	C694PACXX_7_7109.sorted.filtered_peak_926
chr1	66840318	66840650	333	21.90	5.28861	2.65519	2.78652	C694PACXX_7_7109.sorted.filtered_peak_927
chr1	66911400	66911924	525	16.10	3.67507	2.38818	1.33997	C694PACXX_7_7109.sorted.filtered_peak_928
chr1	66912096	66912373	278	16.94	3.93263	2.44446	1.56354	C694PACXX_7_7109.sorted.filtered_peak_929
chr1	67235306	67235562	257	17.71	4.81966	2.74449	2.35618	C694PACXX_7_7109.sorted.filtered_peak_930
chr1	67390302	67391221	920	67.60	26.54944	4.55946	23.20463	C694PACXX_7_7109.sorted.filtered_peak_931
chr1	67395631	67396402	772	45.25	12.03541	3.19345	9.16190	C694PACXX_7_7109.sorted.filtered_peak_932
chr1	67461764	67462020	257	16.12	5.07595	2.97409	2.58214	C694PACXX_7_7109.sorted.filtered_peak_933
chr1	67519307	67520209	903	28.59	8.42174	3.23932	5.69823	C694PACXX_7_7109.sorted.filtered_peak_934
chr1	67628500	67628885	386	18.31	5.69106	3.03774	3.15908	C694PACXX_7_7109.sorted.filtered_peak_935
chr1	67636585	67637161	577	19.96	4.77700	2.59023	2.31463	C694PACXX_7_7109.sorted.filtered_peak_936
chr1	67660077	67660578	502	24.76	8.22901	3.40907	5.54654	C694PACXX_7_7109.sorted.filtered_peak_937
chr1	67730612	67730920	309	15.22	4.73056	2.89315	2.26794	C694PACXX_7_7109.sorted.filtered_peak_938
chr1	67740434	67740888	455	15.81	5.74915	3.29882	3.19441	C694PACXX_7_7109.sorted.filtered_peak_939
chr1	67772788	67773291	504	26.09	6.92305	2.94788	4.28801	C694PACXX_7_7109.sorted.filtered_peak_940
chr1	67798555	67799227	673	30.44	8.34674	3.08534	5.64249	C694PACXX_7_7109.sorted.filtered_peak_941
chr1	67895980	67896920	941	43.91	15.32788	3.80741	12.35971	C694PACXX_7_7109.sorted.filtered_peak_942
chr1	67966242	67966491	250	15.15	4.45913	2.78011	2.03064	C694PACXX_7_7109.sorted.filtered_peak_943
chr1	68150518	68151394	877	55.01	19.06652	4.00400	15.94377	C694PACXX_7_7109.sorted.filtered_peak_944
chr1	68151881	68152333	453	30.69	5.22160	2.28383	2.71849	C694PACXX_7_7109.sorted.filtered_peak_945
chr1	68225958	68226276	319	17.01	4.92479	2.84212	2.44187	C694PACXX_7_7109.sorted.filtered_peak_946
chr1	68962372	68963304	933	22.06	7.58969	3.38674	4.95195	C694PACXX_7_7109.sorted.filtered_peak_947
chr1	70670967	70671769	803	34.22	12.53897	3.79510	9.70466	C694PACXX_7_7109.sorted.filtered_peak_948
chr1	70686834	70687512	679	42.93	18.02372	4.58024	14.95056	C694PACXX_7_7109.sorted.filtered_peak_949
chr1	70693259	70693612	354	16.97	4.86343	2.80545	2.40386	C694PACXX_7_7109.sorted.filtered_peak_950
chr1	70820020	70820916	897	33.35	12.58471	4.04938	9.68716	C694PACXX_7_7109.sorted.filtered_peak_951
chr1	70876249	70877272	1024	40.09	15.90072	4.24101	12.92151	C694PACXX_7_7109.sorted.filtered_peak_952
chr1	70994284	70994615	332	13.84	3.68118	2.52297	1.36212	C694PACXX_7_7109.sorted.filtered_peak_953
chr1	71224291	71224540	250	15.21	4.07368	2.60713	1.69231	C694PACXX_7_7109.sorted.filtered_peak_954
chr1	71276954	71277249	296	13.02	3.92141	2.69554	1.56635	C694PACXX_7_7109.sorted.filtered_peak_955
chr1	71375723	71376092	370	19.92	5.90078	2.99957	3.34207	C694PACXX_7_7109.sorted.filtered_peak_956
chr1	71381318	71381571	254	18.70	5.78475	3.07077	3.21571	C694PACXX_7_7109.sorted.filtered_peak_957
chr1	71513149	71513577	429	19.69	5.08975	2.71982	2.59614	C694PACXX_7_7109.sorted.filtered_peak_958
chr1	71546262	71547194	933	41.04	17.32704	4.53763	14.28750	C694PACXX_7_7109.sorted.filtered_peak_959
chr1	72748419	72748676	258	20.92	6.36306	3.09899	3.76905	C694PACXX_7_7109.sorted.filtered_peak_960
chr1	73422491	73422789	299	12.53	3.75795	2.65452	1.40693	C694PACXX_7_7109.sorted.filtered_peak_961
chr1	74663408	74664293	886	39.27	15.85630	4.14876	12.91499	C694PACXX_7_7109.sorted.filtered_peak_962
chr1	75198432	75199540	1109	28.36	7.80934	3.03625	5.14203	C694PACXX_7_7109.sorted.filtered_peak_963
chr1	76189942	76190590	649	39.20	14.86109	4.14626	11.88875	C694PACXX_7_7109.sorted.filtered_peak_964
chr1	76251522	76252297	776	32.17	12.49412	4.03537	9.63340	C694PACXX_7_7109.sorted.filtered_peak_965
chr1	76518742	76519029	288	13.13	4.09380	2.77299	1.69284	C694PACXX_7_7109.sorted.filtered_peak_966
chr1	76539966	76540877	912	18.97	5.90851	3.04620	3.37636	C694PACXX_7_7109.sorted.filtered_peak_967
chr1	76619782	76620626	845	22.59	7.10769	3.20756	4.47926	C694PACXX_7_7109.sorted.filtered_peak_968
chr1	77684646	77685287	642	21.88	7.23990	3.34476	4.58937	C694PACXX_7_7109.sorted.filtered_peak_969
chr1	78148012	78149602	1591	51.56	16.48439	3.66637	13.46801	C694PACXX_7_7109.sorted.filtered_peak_970
chr1	78224806	78225762	957	31.09	11.97481	3.91442	9.14715	C694PACXX_7_7109.sorted.filtered_peak_971
chr1	78245071	78245727	657	22.46	9.43778	4.00660	6.72100	C694PACXX_7_7109.sorted.filtered_peak_972
chr1	78354718	78354967	250	12.43	3.63221	2.60139	1.31962	C694PACXX_7_7109.sorted.filtered_peak_973
chr1	78443897	78445466	1570	43.82	13.91396	3.58355	10.98861	C694PACXX_7_7109.sorted.filtered_peak_974
chr1	78469916	78470851	936	37.68	11.65393	3.46808	8.80296	C694PACXX_7_7109.sorted.filtered_peak_975
chr1	78580097	78580416	320	18.03	5.80736	3.11924	3.25065	C694PACXX_7_7109.sorted.filtered_peak_976
chr1	78610897	78611245	349	13.89	3.69203	2.52282	1.37414	C694PACXX_7_7109.sorted.filtered_peak_977
chr1	79083360	79083613	254	18.76	5.38807	2.89831	2.86147	C694PACXX_7_7109.sorted.filtered_peak_978
chr1	79506339	79506920	582	14.58	3.89999	2.57525	1.53027	C694PACXX_7_7109.sorted.filtered_peak_979
chr1	81813429	81813699	271	12.97	3.90527	2.69242	1.55377	C694PACXX_7_7109.sorted.filtered_peak_980
chr1	81856786	81857109	324	14.64	4.29070	2.74508	1.87719	C694PACXX_7_7109.sorted.filtered_peak_981
chr1	83974085	83974420	336	15.10	4.55370	2.82068	2.11841	C694PACXX_7_7109.sorted.filtered_peak_982
chr1	84326251	84326753	503	16.30	4.57273	2.74033	2.13557	C694PACXX_7_7109.sorted.filtered_peak_983
chr1	84464398	84465211	814	18.83	4.51825	2.56232	2.07717	C694PACXX_7_7109.sorted.filtered_peak_984
chr1	84543292	84543992	701	25.72	8.47469	3.40547	5.77791	C694PACXX_7_7109.sorted.filtered_peak_985
chr1	84609876	84610159	284	21.06	5.48706	2.78710	2.94787	C694PACXX_7_7109.sorted.filtered_peak_986
chr1	84610891	84611249	359	18.40	4.35941	2.52511	1.94131	C694PACXX_7_7109.sorted.filtered_peak_987
chr1	84713159	84713504	346	18.64	6.90534	3.50785	4.27957	C694PACXX_7_7109.sorted.filtered_peak_988
chr1	84764182	84764559	378	20.01	4.91281	2.63881	2.43145	C694PACXX_7_7109.sorted.filtered_peak_989
chr1	84831633	84831895	263	16.41	4.88303	2.87150	2.39838	C694PACXX_7_7109.sorted.filtered_peak_990
chr1	84899481	84899852	372	18.47	4.58565	2.60988	2.13759	C694PACXX_7_7109.sorted.filtered_peak_991
chr1	84907892	84908404	513	16.49	6.19557	3.43238	3.60751	C694PACXX_7_7109.sorted.filtered_peak_992
chr1	84944657	84945435	779	29.59	11.17782	3.95973	8.34920	C694PACXX_7_7109.sorted.filtered_peak_993
chr1	84971197	84972512	1316	38.41	12.14256	3.44988	9.30822	C694PACXX_7_7109.sorted.filtered_peak_994
chr1	85038687	85039047	361	26.15	7.15950	3.00674	4.51293	C694PACXX_7_7109.sorted.filtered_peak_995
chr1	85039628	85040306	679	31.61	10.87578	3.69900	8.06115	C694PACXX_7_7109.sorted.filtered_peak_996
chr1	85086377	85086957	581	33.11	13.90819	4.51149	10.95507	C694PACXX_7_7109.sorted.filtered_peak_997
chr1	85155648	85156771	1124	39.74	14.47105	3.79243	11.58107	C694PACXX_7_7109.sorted.filtered_peak_998
chr1	85320032	85320302	271	16.28	4.79091	2.84479	2.31168	C694PACXX_7_7109.sorted.filtered_peak_999
chr1	85410662	85411292	631	30.69	12.12920	4.19628	9.24829	C694PACXX_7_7109.sorted.filtered_peak_1000
chr1	85462701	85463026	326	20.87	4.42766	2.42321	2.00520	C694PACXX_7_7109.sorted.filtered_peak_1001
chr1	85492926	85493745	820	16.35	5.15478	2.97272	2.66676	C694PACXX_7_7109.sorted.filtered_peak_1002
chr1	85527805	85528178	374	21.71	7.63302	3.48153	4.96929	C694PACXX_7_7109.sorted.filtered_peak_1003
chr1	85666460	85667215	756	25.07	7.28933	3.11750	4.63562	C694PACXX_7_7109.sorted.filtered_peak_1004
chr1	85724963	85725849	887	21.26	6.81796	3.15534	4.24491	C694PACXX_7_7109.sorted.filtered_peak_1005
chr1	85741836	85742869	1034	52.47	21.56732	4.42844	18.39948	C694PACXX_7_7109.sorted.filtered_peak_1006
chr1	85763795	85764099	305	15.49	4.88329	2.94663	2.39768	C694PACXX_7_7109.sorted.filtered_peak_1007
chr1	86173605	86174465	861	24.88	8.07482	3.25248	5.44908	C694PACXX_7_7109.sorted.filtered_peak_1008
chr1	86861395	86862458	1064	31.75	11.89389	3.88507	9.06174	C694PACXX_7_7109.sorted.filtered_peak_1009
chr1	87169759	87170873	1115	47.71	17.77501	4.08741	14.73457	C694PACXX_7_7109.sorted.filtered_peak_1010
chr1	87299333	87299582	250	14.92	4.71748	2.91513	2.25269	C694PACXX_7_7109.sorted.filtered_peak_1011
chr1	87379643	87380717	1075	53.05	19.76097	4.04568	16.67071	C694PACXX_7_7109.sorted.filtered_peak_1012
chr1	87399743	87400050	308	12.00	3.43953	2.53730	1.15681	C694PACXX_7_7109.sorted.filtered_peak_1013
chr1	87597527	87597891	365	22.57	7.82386	3.49657	5.14245	C694PACXX_7_7109.sorted.filtered_peak_1014
chr1	87794001	87794733	733	38.81	8.25147	2.67862	5.55651	C694PACXX_7_7109.sorted.filtered_peak_1015
chr1	87800811	87801237	427	31.46	6.60690	2.58187	4.01431	C694PACXX_7_7109.sorted.filtered_peak_1016
chr1	87869992	87870265	274	17.70	4.82327	2.75179	2.34971	C694PACXX_7_7109.sorted.filtered_peak_1017
chr1	87901154	87901540	387	18.94	7.82336	3.86669	5.14014	C694PACXX_7_7109.sorted.filtered_peak_1018
chr1	87915003	87915543	541	16.21	4.86473	2.87192	2.38807	C694PACXX_7_7109.sorted.filtered_peak_1019
chr1	88369024	88369324	301	12.38	3.54022	2.55870	1.25035	C694PACXX_7_7109.sorted.filtered_peak_1020
chr1	89149303	89150649	1347	48.06	18.13658	3.97330	15.10845	C694PACXX_7_7109.sorted.filtered_peak_1021
chr1	89356691	89357654	964	31.38	10.78067	3.63188	7.98052	C694PACXX_7_7109.sorted.filtered_peak_1022
chr1	89458058	89459099	1042	35.30	10.14753	3.16497	7.40133	C694PACXX_7_7109.sorted.filtered_peak_1023
chr1	89488202	89488718	517	18.62	6.39286	3.31203	3.78947	C694PACXX_7_7109.sorted.filtered_peak_1024
chr1	89535438	89535887	450	13.10	4.01850	2.73641	1.63466	C694PACXX_7_7109.sorted.filtered_peak_1025
chr1	89591580	89592079	500	26.08	7.40191	3.08528	4.74403	C694PACXX_7_7109.sorted.filtered_peak_1026
chr1	89752434	89753137	704	22.67	6.53242	3.03713	3.92232	C694PACXX_7_7109.sorted.filtered_peak_1027
chr1	89776249	89776705	457	16.39	4.94912	2.89853	2.46285	C694PACXX_7_7109.sorted.filtered_peak_1028
chr1	89823939	89824224	286	17.38	6.00490	3.25132	3.44054	C694PACXX_7_7109.sorted.filtered_peak_1029
chr1	89916531	89916818	288	13.41	3.46166	2.44977	1.18614	C694PACXX_7_7109.sorted.filtered_peak_1030
chr1	89989619	89990799	1181	26.90	7.48761	3.01021	4.85135	C694PACXX_7_7109.sorted.filtered_peak_1031
chr1	90073888	90074141	254	31.46	5.41851	2.31590	2.88589	C694PACXX_7_7109.sorted.filtered_peak_1032
chr1	90098143	90099184	1042	39.84	10.08701	3.03788	7.29252	C694PACXX_7_7109.sorted.filtered_peak_1033
chr1	90123607	90123856	250	19.24	4.58232	2.56388	2.13397	C694PACXX_7_7109.sorted.filtered_peak_1034
chr1	90185044	90185499	456	19.73	4.28468	2.43252	1.87096	C694PACXX_7_7109.sorted.filtered_peak_1035
chr1	90186699	90187212	514	19.63	3.70123	2.23167	1.37987	C694PACXX_7_7109.sorted.filtered_peak_1036
chr1	90205323	90205757	435	24.86	8.54774	3.53141	5.83150	C694PACXX_7_7109.sorted.filtered_peak_1037
chr1	90228289	90228899	611	25.44	8.98280	3.66333	6.23265	C694PACXX_7_7109.sorted.filtered_peak_1038
chr1	90286314	90287233	920	22.56	6.50466	3.03248	3.89739	C694PACXX_7_7109.sorted.filtered_peak_1039
chr1	90308773	90309326	554	25.02	8.09485	3.33510	5.41763	C694PACXX_7_7109.sorted.filtered_peak_1040
chr1	90452631	90453021	391	15.22	4.18414	2.65396	1.77939	C694PACXX_7_7109.sorted.filtered_peak_1041
chr1	90460277	90461501	1225	33.50	10.96544	3.44648	8.20233	C694PACXX_7_7109.sorted.filtered_peak_1042
chr1	91316855	91317529	675	20.15	6.38033	3.17197	3.78007	C694PACXX_7_7109.sorted.filtered_peak_1043
chr1	91486862	91488131	1270	47.67	16.47576	3.84450	13.46957	C694PACXX_7_7109.sorted.filtered_peak_1044
chr1	91630704	91631073	370	12.91	3.70237	2.59953	1.37479	C694PACXX_7_7109.sorted.filtered_peak_1045
chr1	91852677	91853236	560	235.04	196.75632	13.91866	190.90746	C694PACXX_7_7109.sorted.filtered_peak_1046
chr1	91966057	91967171	1115	36.22	10.58442	3.30737	7.78545	C694PACXX_7_7109.sorted.filtered_peak_1047
chr1	91976905	91977215	311	14.76	3.75144	2.49691	1.42205	C694PACXX_7_7109.sorted.filtered_peak_1048
chr1	92014143	92015200	1058	20.11	4.86868	2.61181	2.39921	C694PACXX_7_7109.sorted.filtered_peak_1049
chr1	92021397	92022204	808	39.75	14.18646	3.88729	11.26463	C694PACXX_7_7109.sorted.filtered_peak_1050
chr1	92057130	92057379	250	14.24	4.22588	2.74818	1.80937	C694PACXX_7_7109.sorted.filtered_peak_1051
chr1	92062519	92062768	250	13.38	4.06722	2.73538	1.69284	C694PACXX_7_7109.sorted.filtered_peak_1052
chr1	92163165	92163433	269	16.14	4.56207	2.75338	2.11629	C694PACXX_7_7109.sorted.filtered_peak_1053
chr1	92178991	92179484	494	18.78	5.57503	2.96881	3.03360	C694PACXX_7_7109.sorted.filtered_peak_1054
chr1	92269304	92270580	1277	27.31	7.48490	3.00918	4.83782	C694PACXX_7_7109.sorted.filtered_peak_1055
chr1	92350695	92351066	372	20.33	4.93335	2.61797	2.46583	C694PACXX_7_7109.sorted.filtered_peak_1056
chr1	92351386	92352221	836	20.29	4.80665	2.58008	2.34603	C694PACXX_7_7109.sorted.filtered_peak_1057
chr1	92413986	92414796	811	16.94	6.07914	3.32582	3.50996	C694PACXX_7_7109.sorted.filtered_peak_1058
chr1	92495387	92495846	460	12.21	3.57856	2.59123	1.25418	C694PACXX_7_7109.sorted.filtered_peak_1059
chr1	92545568	92546397	830	25.62	9.54715	3.76713	6.79747	C694PACXX_7_7109.sorted.filtered_peak_1060
chr1	92763992	92764945	954	28.69	9.76168	3.56781	7.00272	C694PACXX_7_7109.sorted.filtered_peak_1061
chr1	92781342	92781988	647	30.12	9.31429	3.38909	6.54878	C694PACXX_7_7109.sorted.filtered_peak_1062
chr1	92788988	92789393	406	17.37	6.23680	3.36949	3.64167	C694PACXX_7_7109.sorted.filtered_peak_1063
chr1	92831285	92831659	375	20.11	6.88539	3.36123	4.25829	C694PACXX_7_7109.sorted.filtered_peak_1064
chr1	92951266	92951740	475	39.53	8.52943	2.72255	5.81481	C694PACXX_7_7109.sorted.filtered_peak_1065
chr1	92952231	92952606	376	31.28	4.81161	2.17270	2.34106	C694PACXX_7_7109.sorted.filtered_peak_1066
chr1	93002329	93003031	703	23.60	6.69668	2.98873	4.11192	C694PACXX_7_7109.sorted.filtered_peak_1067
chr1	93003530	93004008	479	24.49	6.76195	2.97503	4.15196	C694PACXX_7_7109.sorted.filtered_peak_1068
chr1	93029030	93029442	413	13.80	4.22226	2.77830	1.81814	C694PACXX_7_7109.sorted.filtered_peak_1069
chr1	93049490	93050292	803	25.45	5.81043	2.64295	3.25572	C694PACXX_7_7109.sorted.filtered_peak_1070
chr1	93250574	93251176	603	14.86	4.57544	2.84755	2.13190	C694PACXX_7_7109.sorted.filtered_peak_1071
chr1	93283978	93284234	257	14.98	5.19173	3.13605	2.67297	C694PACXX_7_7109.sorted.filtered_peak_1072
chr1	93297369	93298120	752	45.63	20.72578	5.14596	17.54359	C694PACXX_7_7109.sorted.filtered_peak_1073
chr1	93324446	93324949	504	16.24	5.62996	3.18827	3.09839	C694PACXX_7_7109.sorted.filtered_peak_1074
chr1	93342996	93343467	472	13.36	3.67196	2.55341	1.33563	C694PACXX_7_7109.sorted.filtered_peak_1075
chr1	93348506	93349004	499	13.06	3.77258	2.62001	1.43693	C694PACXX_7_7109.sorted.filtered_peak_1076
chr1	93426163	93428248	2086	32.60	6.56633	2.51983	3.97853	C694PACXX_7_7109.sorted.filtered_peak_1077
chr1	93446720	93447133	414	22.10	7.31547	3.30988	4.68615	C694PACXX_7_7109.sorted.filtered_peak_1078
chr1	93459476	93459895	420	17.92	4.37901	2.56258	1.95604	C694PACXX_7_7109.sorted.filtered_peak_1079
chr1	93507962	93508546	585	17.57	5.69785	3.11708	3.14543	C694PACXX_7_7109.sorted.filtered_peak_1080
chr1	93544575	93545010	436	34.47	11.75915	3.70132	8.91284	C694PACXX_7_7109.sorted.filtered_peak_1081
chr1	93645173	93646904	1732	55.10	16.00503	3.40456	13.00381	C694PACXX_7_7109.sorted.filtered_peak_1082
chr1	93811000	93812328	1329	29.71	7.24709	2.82340	4.60570	C694PACXX_7_7109.sorted.filtered_peak_1083
chr1	94095039	94095288	250	13.08	3.89586	2.68084	1.53953	C694PACXX_7_7109.sorted.filtered_peak_1084
chr1	94311720	94312447	728	36.18	9.60809	3.08182	6.84763	C694PACXX_7_7109.sorted.filtered_peak_1085
chr1	94312695	94313686	992	35.10	9.35138	3.04462	6.61600	C694PACXX_7_7109.sorted.filtered_peak_1086
chr1	94344014	94344979	966	28.35	9.43166	3.44551	6.70645	C694PACXX_7_7109.sorted.filtered_peak_1087
chr1	94369752	94370036	285	21.38	4.75052	2.50663	2.29205	C694PACXX_7_7109.sorted.filtered_peak_1088
chr1	94374123	94375616	1494	29.62	9.04665	3.32585	6.30926	C694PACXX_7_7109.sorted.filtered_peak_1089
chr1	94482899	94483419	521	25.87	8.41727	3.40846	5.70952	C694PACXX_7_7109.sorted.filtered_peak_1090
chr1	94883401	94884391	991	50.75	17.85652	3.95835	14.79308	C694PACXX_7_7109.sorted.filtered_peak_1091
chr1	94946953	94947335	383	13.16	3.89178	2.67111	1.53723	C694PACXX_7_7109.sorted.filtered_peak_1092
chr1	95067833	95068259	427	16.90	4.69031	2.75092	2.23178	C694PACXX_7_7109.sorted.filtered_peak_1093
chr1	95319851	95320336	486	19.78	6.86401	3.37496	4.24203	C694PACXX_7_7109.sorted.filtered_peak_1094
chr1	95428414	95428694	281	15.82	5.70305	3.29032	3.14536	C694PACXX_7_7109.sorted.filtered_peak_1095
chr1	95508993	95509295	303	18.66	7.02201	3.56402	4.38165	C694PACXX_7_7109.sorted.filtered_peak_1096
chr1	95537979	95538953	975	41.43	17.22534	4.51555	14.18782	C694PACXX_7_7109.sorted.filtered_peak_1097
chr1	95699315	95700112	798	33.67	13.52866	4.22666	10.61670	C694PACXX_7_7109.sorted.filtered_peak_1098
chr1	97186966	97187888	923	34.58	13.56688	4.18370	10.64978	C694PACXX_7_7109.sorted.filtered_peak_1099
chr1	98255429	98255748	320	14.53	3.61303	2.44989	1.30903	C694PACXX_7_7109.sorted.filtered_peak_1100
chr1	98386226	98387152	927	39.36	13.34623	3.80691	10.41575	C694PACXX_7_7109.sorted.filtered_peak_1101
chr1	98407991	98408269	279	19.66	6.49997	3.26912	3.88856	C694PACXX_7_7109.sorted.filtered_peak_1102
chr1	98519401	98519944	544	22.39	6.10842	2.89050	3.55346	C694PACXX_7_7109.sorted.filtered_peak_1103
chr1	98789159	98789744	586	17.48	5.40046	2.98247	2.89505	C694PACXX_7_7109.sorted.filtered_peak_1104
chr1	98854071	98854396	326	20.77	5.47955	2.79545	2.94663	C694PACXX_7_7109.sorted.filtered_peak_1105
chr1	98871243	98871608	366	21.72	6.36295	3.04137	3.77331	C694PACXX_7_7109.sorted.filtered_peak_1106
chr1	99336719	99337501	783	21.42	7.81646	3.49884	5.18820	C694PACXX_7_7109.sorted.filtered_peak_1107
chr1	100232087	100232364	278	15.85	4.95686	2.94479	2.47619	C694PACXX_7_7109.sorted.filtered_peak_1108
chr1	100315222	100316096	875	19.56	5.96669	3.04079	3.41438	C694PACXX_7_7109.sorted.filtered_peak_1109
chr1	100434973	100436114	1142	19.99	6.21218	3.12024	3.62398	C694PACXX_7_7109.sorted.filtered_peak_1110
chr1	100494295	100494760	466	19.17	6.56718	3.31320	3.96446	C694PACXX_7_7109.sorted.filtered_peak_1111
chr1	100503241	100504857	1617	27.96	6.89187	2.75497	4.31092	C694PACXX_7_7109.sorted.filtered_peak_1112
chr1	100512271	100512600	330	15.85	4.22070	2.62384	1.82558	C694PACXX_7_7109.sorted.filtered_peak_1113
chr1	100598166	100598989	824	34.48	13.33826	3.99884	10.47019	C694PACXX_7_7109.sorted.filtered_peak_1114
chr1	100715008	100715655	648	27.59	10.80303	4.04880	7.97563	C694PACXX_7_7109.sorted.filtered_peak_1115
chr1	100731204	100732306	1103	29.86	11.53079	3.81452	8.76325	C694PACXX_7_7109.sorted.filtered_peak_1116
chr1	100816755	100818434	1680	35.39	8.51689	2.87445	5.80513	C694PACXX_7_7109.sorted.filtered_peak_1117
chr1	100843600	100843849	250	12.63	3.60183	2.57120	1.29425	C694PACXX_7_7109.sorted.filtered_peak_1118
chr1	100880065	100880579	515	18.17	5.67425	3.04767	3.13237	C694PACXX_7_7109.sorted.filtered_peak_1119
chr1	100905605	100906178	574	24.97	6.23978	2.78811	3.65738	C694PACXX_7_7109.sorted.filtered_peak_1120
chr1	100918234	100918554	321	24.35	5.60666	2.63506	3.06757	C694PACXX_7_7109.sorted.filtered_peak_1121
chr1	100996470	100996859	390	18.32	4.51918	2.58555	2.09038	C694PACXX_7_7109.sorted.filtered_peak_1122
chr1	101005253	101005525	273	16.22	3.79086	2.42865	1.44237	C694PACXX_7_7109.sorted.filtered_peak_1123
chr1	101360670	101360996	327	20.95	4.16962	2.33315	1.77957	C694PACXX_7_7109.sorted.filtered_peak_1124
chr1	101361210	101362531	1322	27.09	7.38185	2.95749	4.75555	C694PACXX_7_7109.sorted.filtered_peak_1125
chr1	101392834	101393263	430	16.45	4.56698	2.72967	2.12699	C694PACXX_7_7109.sorted.filtered_peak_1126
chr1	101415125	101415374	250	15.44	5.48427	3.22622	2.94192	C694PACXX_7_7109.sorted.filtered_peak_1127
chr1	101490993	101491892	900	24.38	8.01259	3.33992	5.34818	C694PACXX_7_7109.sorted.filtered_peak_1128
chr1	101547222	101547522	301	16.76	4.53320	2.69875	2.08471	C694PACXX_7_7109.sorted.filtered_peak_1129
chr1	101577299	101578150	852	17.01	5.63617	3.08458	3.13478	C694PACXX_7_7109.sorted.filtered_peak_1130
chr1	101593797	101594218	422	14.65	3.67152	2.46824	1.35585	C694PACXX_7_7109.sorted.filtered_peak_1131
chr1	101644349	101644963	615	17.66	4.57537	2.65463	2.13026	C694PACXX_7_7109.sorted.filtered_peak_1132
chr1	101701333	101702538	1206	29.44	5.23549	2.31947	2.73764	C694PACXX_7_7109.sorted.filtered_peak_1133
chr1	101774825	101775527	703	24.77	7.06790	3.07940	4.41742	C694PACXX_7_7109.sorted.filtered_peak_1134
chr1	101822847	101823407	561	19.84	8.01251	3.80729	5.33412	C694PACXX_7_7109.sorted.filtered_peak_1135
chr1	104067859	104068954	1096	39.57	13.11632	3.66203	10.22263	C694PACXX_7_7109.sorted.filtered_peak_1136
chr1	104136173	104136446	274	14.53	4.93386	3.04630	2.44787	C694PACXX_7_7109.sorted.filtered_peak_1137
chr1	104710150	104710399	250	13.01	3.98025	2.72709	1.60866	C694PACXX_7_7109.sorted.filtered_peak_1138
chr1	105646174	105646423	250	12.73	3.68299	2.60419	1.35958	C694PACXX_7_7109.sorted.filtered_peak_1139
chr1	107599140	107600319	1180	18.67	5.44694	2.89049	2.95220	C694PACXX_7_7109.sorted.filtered_peak_1140
chr1	108328832	108329434	603	20.47	5.61452	2.86088	3.07443	C694PACXX_7_7109.sorted.filtered_peak_1141
chr1	108479589	108479842	254	18.11	4.81275	2.72241	2.33543	C694PACXX_7_7109.sorted.filtered_peak_1142
chr1	108506284	108506695	412	18.06	5.42080	2.94710	2.90858	C694PACXX_7_7109.sorted.filtered_peak_1143
chr1	108742236	108743616	1381	27.00	7.54517	3.00749	4.90821	C694PACXX_7_7109.sorted.filtered_peak_1144
chr1	109102384	109103271	888	31.45	7.84826	2.82546	5.21209	C694PACXX_7_7109.sorted.filtered_peak_1145
chr1	109133461	109134096	636	29.31	12.26966	4.30200	9.40464	C694PACXX_7_7109.sorted.filtered_peak_1146
chr1	109187596	109187845	250	25.19	5.52568	2.57607	2.98820	C694PACXX_7_7109.sorted.filtered_peak_1147
chr1	109189123	109189905	783	36.33	11.53401	3.53184	8.69107	C694PACXX_7_7109.sorted.filtered_peak_1148
chr1	109203610	109204261	652	27.50	9.97273	3.72490	7.21271	C694PACXX_7_7109.sorted.filtered_peak_1149
chr1	109234521	109236044	1524	39.29	12.38808	3.49375	9.53174	C694PACXX_7_7109.sorted.filtered_peak_1150
chr1	109246157	109246968	812	22.53	6.36891	2.98213	3.77430	C694PACXX_7_7109.sorted.filtered_peak_1151
chr1	109288946	109289802	857	40.45	14.85228	3.96964	11.89416	C694PACXX_7_7109.sorted.filtered_peak_1152
chr1	109419321	109419877	557	32.41	13.20095	4.29069	10.29142	C694PACXX_7_7109.sorted.filtered_peak_1153
chr1	109499250	109499693	444	18.44	6.05292	3.17121	3.48869	C694PACXX_7_7109.sorted.filtered_peak_1154
chr1	109505584	109506358	775	34.52	14.43803	4.51487	11.46849	C694PACXX_7_7109.sorted.filtered_peak_1155
chr1	109584193	109584951	759	48.37	23.82556	5.46225	20.56383	C694PACXX_7_7109.sorted.filtered_peak_1156
chr1	109618279	109619023	745	22.87	10.20232	4.21418	7.45026	C694PACXX_7_7109.sorted.filtered_peak_1157
chr1	109633079	109633957	879	27.40	10.47790	3.86334	7.70876	C694PACXX_7_7109.sorted.filtered_peak_1158
chr1	109642404	109643334	931	33.13	12.39735	3.93519	9.53689	C694PACXX_7_7109.sorted.filtered_peak_1159
chr1	109655328	109655801	474	22.05	5.55608	2.73895	3.02328	C694PACXX_7_7109.sorted.filtered_peak_1160
chr1	109656224	109656841	618	26.47	8.34959	3.33685	5.64546	C694PACXX_7_7109.sorted.filtered_peak_1161
chr1	109704862	109705166	305	19.18	6.31145	3.21158	3.72814	C694PACXX_7_7109.sorted.filtered_peak_1162
chr1	109705349	109705707	359	15.40	4.02787	2.57211	1.66008	C694PACXX_7_7109.sorted.filtered_peak_1163
chr1	109756211	109757298	1088	37.27	12.92761	3.76104	10.05227	C694PACXX_7_7109.sorted.filtered_peak_1164
chr1	109791819	109792566	748	18.80	5.25260	2.82648	2.76066	C694PACXX_7_7109.sorted.filtered_peak_1165
chr1	109819867	109820336	470	16.60	4.97214	2.89332	2.47859	C694PACXX_7_7109.sorted.filtered_peak_1166
chr1	109825488	109826480	993	34.53	15.42360	4.66665	12.45725	C694PACXX_7_7109.sorted.filtered_peak_1167
chr1	109913720	109913969	250	15.79	4.99496	2.97210	2.50028	C694PACXX_7_7109.sorted.filtered_peak_1168
chr1	109968292	109969572	1281	39.92	15.21998	3.97358	12.28450	C694PACXX_7_7109.sorted.filtered_peak_1169
chr1	110026080	110026984	905	47.94	16.98042	3.98106	13.95762	C694PACXX_7_7109.sorted.filtered_peak_1170
chr1	110036465	110037085	621	38.86	13.51337	3.86461	10.59269	C694PACXX_7_7109.sorted.filtered_peak_1171
chr1	110051887	110052717	831	17.77	5.00854	2.81304	2.52585	C694PACXX_7_7109.sorted.filtered_peak_1172
chr1	110074733	110075577	845	19.26	5.49392	2.89423	2.96934	C694PACXX_7_7109.sorted.filtered_peak_1173
chr1	110090938	110091645	708	41.43	14.46140	3.80223	11.52113	C694PACXX_7_7109.sorted.filtered_peak_1174
chr1	110162246	110162537	292	22.98	4.62046	2.39791	2.16610	C694PACXX_7_7109.sorted.filtered_peak_1175
chr1	110163400	110163918	519	35.77	11.09285	3.46613	8.26409	C694PACXX_7_7109.sorted.filtered_peak_1176
chr1	110186047	110186309	263	14.02	4.37454	2.82697	1.96119	C694PACXX_7_7109.sorted.filtered_peak_1177
chr1	110198316	110199014	699	16.90	5.27448	2.98561	2.76779	C694PACXX_7_7109.sorted.filtered_peak_1178
chr1	110282679	110283326	648	21.80	9.33013	4.09187	6.59053	C694PACXX_7_7109.sorted.filtered_peak_1179
chr1	110319483	110319814	332	18.21	5.05062	2.79247	2.57453	C694PACXX_7_7109.sorted.filtered_peak_1180
chr1	110333402	110334026	625	23.56	6.89992	3.03563	4.31827	C694PACXX_7_7109.sorted.filtered_peak_1181
chr1	110339339	110339695	357	14.39	3.46774	2.39440	1.18847	C694PACXX_7_7109.sorted.filtered_peak_1182
chr1	110344806	110345240	435	19.69	5.79822	2.98047	3.24766	C694PACXX_7_7109.sorted.filtered_peak_1183
chr1	110448825	110449204	380	21.72	5.69738	2.78896	3.17159	C694PACXX_7_7109.sorted.filtered_peak_1184
chr1	110526862	110527816	955	38.01	13.60215	3.83132	10.70516	C694PACXX_7_7109.sorted.filtered_peak_1185
chr1	110554110	110554414	305	12.57	3.69577	2.62074	1.37655	C694PACXX_7_7109.sorted.filtered_peak_1186
chr1	110576702	110577601	900	29.50	9.88749	3.38659	7.17977	C694PACXX_7_7109.sorted.filtered_peak_1187
chr1	110752500	110753512	1013	37.14	9.93300	3.02808	7.20117	C694PACXX_7_7109.sorted.filtered_peak_1188
chr1	110855016	110855492	477	13.36	3.45530	2.45128	1.17899	C694PACXX_7_7109.sorted.filtered_peak_1189
chr1	110880893	110882225	1333	97.50	35.32428	4.36447	31.69487	C694PACXX_7_7109.sorted.filtered_peak_1190
chr1	110950000	110950583	584	36.06	15.66515	4.61798	12.67944	C694PACXX_7_7109.sorted.filtered_peak_1191
chr1	111098161	111098410	250	15.02	4.07006	2.62100	1.67465	C694PACXX_7_7109.sorted.filtered_peak_1192
chr1	111161822	111162935	1114	23.88	6.79906	3.01219	4.20102	C694PACXX_7_7109.sorted.filtered_peak_1193
chr1	111173384	111174307	924	31.05	8.58175	3.14015	5.84801	C694PACXX_7_7109.sorted.filtered_peak_1194
chr1	111189699	111190489	791	28.53	7.67409	3.01522	5.00478	C694PACXX_7_7109.sorted.filtered_peak_1195
chr1	111323585	111323860	276	20.61	6.83719	3.29436	4.21724	C694PACXX_7_7109.sorted.filtered_peak_1196
chr1	111417736	111418259	524	33.46	6.65945	2.54422	4.03754	C694PACXX_7_7109.sorted.filtered_peak_1197
chr1	111422564	111422976	413	26.49	4.72204	2.28783	2.26402	C694PACXX_7_7109.sorted.filtered_peak_1198
chr1	111423343	111423718	376	25.53	5.74573	2.61207	3.20632	C694PACXX_7_7109.sorted.filtered_peak_1199
chr1	111505880	111507089	1210	55.21	24.86842	4.87256	21.58599	C694PACXX_7_7109.sorted.filtered_peak_1200
chr1	111682106	111683180	1075	28.07	9.50282	3.52174	6.75915	C694PACXX_7_7109.sorted.filtered_peak_1201
chr1	111746251	111747233	983	33.57	7.73135	2.73860	5.08536	C694PACXX_7_7109.sorted.filtered_peak_1202
chr1	111758449	111759056	608	50.49	16.97723	3.89652	13.92220	C694PACXX_7_7109.sorted.filtered_peak_1203
chr1	111888777	111889350	574	15.48	4.62948	2.82411	2.18519	C694PACXX_7_7109.sorted.filtered_peak_1204
chr1	111991415	111992370	956	44.68	17.36784	4.10575	14.37795	C694PACXX_7_7109.sorted.filtered_peak_1205
chr1	112019364	112019830	467	18.47	4.84538	2.70221	2.37527	C694PACXX_7_7109.sorted.filtered_peak_1206
chr1	112050065	112051331	1267	22.65	5.11858	2.55539	2.63504	C694PACXX_7_7109.sorted.filtered_peak_1207
chr1	112135099	112135948	850	41.86	16.04497	4.20378	13.05153	C694PACXX_7_7109.sorted.filtered_peak_1208
chr1	112141177	112141470	294	19.39	3.75094	2.25816	1.41693	C694PACXX_7_7109.sorted.filtered_peak_1209
chr1	112146338	112147197	860	26.48	7.51335	3.07272	4.86135	C694PACXX_7_7109.sorted.filtered_peak_1210
chr1	112162047	112163104	1058	35.80	9.54380	3.02124	6.82509	C694PACXX_7_7109.sorted.filtered_peak_1211
chr1	112281641	112282417	777	27.77	8.17015	3.19397	5.47171	C694PACXX_7_7109.sorted.filtered_peak_1212
chr1	112297865	112298918	1054	50.71	21.07511	4.62558	17.91782	C694PACXX_7_7109.sorted.filtered_peak_1213
chr1	112912272	112912523	252	13.09	3.86351	2.66242	1.51425	C694PACXX_7_7109.sorted.filtered_peak_1214
chr1	112933500	112933811	312	20.21	7.15468	3.45779	4.51550	C694PACXX_7_7109.sorted.filtered_peak_1215
chr1	112938519	112939208	690	22.30	7.05473	3.23228	4.42047	C694PACXX_7_7109.sorted.filtered_peak_1216
chr1	113008600	113009270	671	17.86	5.76314	3.10895	3.21474	C694PACXX_7_7109.sorted.filtered_peak_1217
chr1	113161401	113163038	1638	34.36	8.36402	2.79573	5.70353	C694PACXX_7_7109.sorted.filtered_peak_1218
chr1	113217165	113217835	671	18.51	4.87354	2.71847	2.39217	C694PACXX_7_7109.sorted.filtered_peak_1219
chr1	113249617	113250185	569	29.58	7.70861	2.95929	5.04117	C694PACXX_7_7109.sorted.filtered_peak_1220
chr1	113257612	113258408	797	52.89	20.10664	4.25665	16.97919	C694PACXX_7_7109.sorted.filtered_peak_1221
chr1	113497954	113499200	1247	38.66	12.17128	3.49169	9.31952	C694PACXX_7_7109.sorted.filtered_peak_1222
chr1	113589221	113589731	511	14.00	4.61874	2.94343	2.16732	C694PACXX_7_7109.sorted.filtered_peak_1223
chr1	113615235	113616192	958	45.68	23.47907	5.67134	20.21983	C694PACXX_7_7109.sorted.filtered_peak_1224
chr1	113932567	113933126	560	30.14	9.64959	3.49092	6.86698	C694PACXX_7_7109.sorted.filtered_peak_1225
chr1	114301590	114302452	863	25.19	7.52610	3.17047	4.86993	C694PACXX_7_7109.sorted.filtered_peak_1226
chr1	114326137	114327080	944	21.73	5.56346	2.75542	3.03724	C694PACXX_7_7109.sorted.filtered_peak_1227
chr1	114354301	114355373	1073	56.07	22.92870	4.50898	19.72161	C694PACXX_7_7109.sorted.filtered_peak_1228
chr1	114414179	114414595	417	32.07	9.23155	3.22616	6.48116	C694PACXX_7_7109.sorted.filtered_peak_1229
chr1	114423382	114423721	340	17.70	5.97121	3.21123	3.41019	C694PACXX_7_7109.sorted.filtered_peak_1230
chr1	114447072	114448203	1132	69.40	30.16892	4.79303	26.74281	C694PACXX_7_7109.sorted.filtered_peak_1231
chr1	114471765	114473437	1673	34.51	7.85260	2.67679	5.22124	C694PACXX_7_7109.sorted.filtered_peak_1232
chr1	114489919	114490193	275	17.50	5.45329	3.02691	2.91740	C694PACXX_7_7109.sorted.filtered_peak_1233
chr1	114884982	114885270	289	22.81	5.84012	2.79582	3.28092	C694PACXX_7_7109.sorted.filtered_peak_1234
chr1	114889095	114889515	421	38.27	15.56240	4.44777	12.55515	C694PACXX_7_7109.sorted.filtered_peak_1235
chr1	115053417	115054553	1137	48.10	17.29309	3.94599	14.27577	C694PACXX_7_7109.sorted.filtered_peak_1236
chr1	115123921	115124790	870	34.21	14.79460	4.54308	11.83836	C694PACXX_7_7109.sorted.filtered_peak_1237
chr1	115212366	115213273	908	25.86	8.06645	3.25077	5.40079	C694PACXX_7_7109.sorted.filtered_peak_1238
chr1	115259049	115259810	762	24.41	8.33431	3.38523	5.68774	C694PACXX_7_7109.sorted.filtered_peak_1239
chr1	115299968	115300979	1012	43.23	14.72329	3.81393	11.77063	C694PACXX_7_7109.sorted.filtered_peak_1240
chr1	115322786	115323582	797	32.13	15.11350	4.80308	12.16570	C694PACXX_7_7109.sorted.filtered_peak_1241
chr1	115605260	115605834	575	29.58	12.47451	4.33530	9.59866	C694PACXX_7_7109.sorted.filtered_peak_1242
chr1	115641572	115642424	853	28.41	11.81268	4.32341	8.94385	C694PACXX_7_7109.sorted.filtered_peak_1243
chr1	115681545	115682045	501	15.94	4.43718	2.70805	2.01822	C694PACXX_7_7109.sorted.filtered_peak_1244
chr1	116184391	116184849	459	17.39	5.00888	2.83651	2.53111	C694PACXX_7_7109.sorted.filtered_peak_1245
chr1	116185097	116185628	532	19.25	5.58655	2.93162	3.04859	C694PACXX_7_7109.sorted.filtered_peak_1246
chr1	116518836	116519203	368	14.38	4.13179	2.68587	1.75444	C694PACXX_7_7109.sorted.filtered_peak_1247
chr1	116548907	116549565	659	16.33	4.18017	2.57728	1.78122	C694PACXX_7_7109.sorted.filtered_peak_1248
chr1	116681574	116682327	754	20.55	9.40644	4.22792	6.68691	C694PACXX_7_7109.sorted.filtered_peak_1249
chr1	116694713	116695026	314	16.16	4.37595	2.66327	1.96798	C694PACXX_7_7109.sorted.filtered_peak_1250
chr1	116711054	116711667	614	18.02	5.34299	2.92144	2.83507	C694PACXX_7_7109.sorted.filtered_peak_1251
chr1	116868493	116868921	429	18.80	6.45902	3.31575	3.85614	C694PACXX_7_7109.sorted.filtered_peak_1252
chr1	116915412	116916269	858	40.65	12.54031	3.30102	9.72945	C694PACXX_7_7109.sorted.filtered_peak_1253
chr1	116961008	116961423	416	19.53	6.06833	3.08296	3.50594	C694PACXX_7_7109.sorted.filtered_peak_1254
chr1	117047019	117047437	419	31.18	11.72877	3.99297	8.87224	C694PACXX_7_7109.sorted.filtered_peak_1255
chr1	117057649	117058309	661	30.68	9.31782	3.29770	6.58271	C694PACXX_7_7109.sorted.filtered_peak_1256
chr1	117099148	117099470	323	22.86	6.16946	2.90820	3.57978	C694PACXX_7_7109.sorted.filtered_peak_1257
chr1	117112731	117113780	1050	31.98	7.56532	2.82654	4.88579	C694PACXX_7_7109.sorted.filtered_peak_1258
chr1	117210274	117210627	354	15.77	4.51537	2.76137	2.06818	C694PACXX_7_7109.sorted.filtered_peak_1259
chr1	117267256	117267679	424	15.44	4.14016	2.61694	1.75989	C694PACXX_7_7109.sorted.filtered_peak_1260
chr1	117279887	117280713	827	23.34	5.41451	2.62044	2.90230	C694PACXX_7_7109.sorted.filtered_peak_1261
chr1	117281086	117281928	843	25.46	6.92125	2.90833	4.34232	C694PACXX_7_7109.sorted.filtered_peak_1262
chr1	117296790	117297093	304	21.08	6.34763	3.09614	3.74437	C694PACXX_7_7109.sorted.filtered_peak_1263
chr1	117306148	117306624	477	23.30	3.95119	2.17820	1.58647	C694PACXX_7_7109.sorted.filtered_peak_1264
chr1	117307140	117307534	395	24.50	3.75658	2.08287	1.42250	C694PACXX_7_7109.sorted.filtered_peak_1265
chr1	117311948	117312672	725	27.40	5.91134	2.56316	3.37256	C694PACXX_7_7109.sorted.filtered_peak_1266
chr1	117351385	117351886	502	23.11	3.56698	2.06858	1.24787	C694PACXX_7_7109.sorted.filtered_peak_1267
chr1	117359096	117359495	400	19.00	4.39141	2.50481	1.96967	C694PACXX_7_7109.sorted.filtered_peak_1268
chr1	117369830	117370338	509	16.32	4.63631	2.76388	2.19853	C694PACXX_7_7109.sorted.filtered_peak_1269
chr1	117420550	117420895	346	19.02	4.80967	2.64442	2.36560	C694PACXX_7_7109.sorted.filtered_peak_1270
chr1	117544023	117544563	541	17.19	5.16698	2.89917	2.68994	C694PACXX_7_7109.sorted.filtered_peak_1271
chr1	117602084	117603251	1168	43.49	15.58277	3.93519	12.60596	C694PACXX_7_7109.sorted.filtered_peak_1272
chr1	117664077	117665006	930	26.04	8.27528	3.33996	5.58534	C694PACXX_7_7109.sorted.filtered_peak_1273
chr1	117909115	117910551	1437	36.63	10.33041	3.18693	7.55568	C694PACXX_7_7109.sorted.filtered_peak_1274
chr1	118148051	118149163	1113	57.07	20.91515	4.11457	17.75655	C694PACXX_7_7109.sorted.filtered_peak_1275
chr1	118198706	118199245	540	33.87	7.52601	2.71976	4.86046	C694PACXX_7_7109.sorted.filtered_peak_1276
chr1	118206867	118207542	676	43.20	15.68777	3.98572	12.71557	C694PACXX_7_7109.sorted.filtered_peak_1277
chr1	118217165	118217728	564	21.97	6.79309	3.14805	4.18637	C694PACXX_7_7109.sorted.filtered_peak_1278
chr1	118301129	118301771	643	17.52	5.79448	3.15783	3.24063	C694PACXX_7_7109.sorted.filtered_peak_1279
chr1	118471968	118472834	867	37.85	15.27638	4.09652	12.36852	C694PACXX_7_7109.sorted.filtered_peak_1280
chr1	119682636	119683546	911	66.74	29.67621	5.07942	26.25381	C694PACXX_7_7109.sorted.filtered_peak_1281
chr1	120154021	120154494	474	14.16	4.70133	2.97527	2.23371	C694PACXX_7_7109.sorted.filtered_peak_1282
chr1	120254483	120255096	614	16.28	4.07564	2.53909	1.69067	C694PACXX_7_7109.sorted.filtered_peak_1283
chr1	120286783	120287104	322	20.28	5.79554	2.94723	3.23343	C694PACXX_7_7109.sorted.filtered_peak_1284
chr1	120530277	120530804	528	15.29	5.43865	3.19560	2.91812	C694PACXX_7_7109.sorted.filtered_peak_1285
chr1	120612021	120612294	274	20.04	8.77763	4.12796	6.04574	C694PACXX_7_7109.sorted.filtered_peak_1286
chr1	120838228	120838841	614	19.28	8.44237	3.97957	5.77176	C694PACXX_7_7109.sorted.filtered_peak_1287
chr1	121258220	121258594	375	17.57	5.65225	3.08033	3.11769	C694PACXX_7_7109.sorted.filtered_peak_1288
chr1	121260677	121261545	869	19.61	6.57087	3.29759	3.95687	C694PACXX_7_7109.sorted.filtered_peak_1289
chr1	121484323	121485516	1194	98.28	57.78958	7.39105	53.56456	C694PACXX_7_7109.sorted.filtered_peak_1290
chr1	142535478	142537122	1645	46.71	6.65757	2.18689	4.05250	C694PACXX_7_7109.sorted.filtered_peak_1291
chr1	142537384	142538989	1606	57.98	11.17078	2.66645	8.31334	C694PACXX_7_7109.sorted.filtered_peak_1292
chr1	143540150	143540413	264	17.13	6.64090	3.55751	4.02495	C694PACXX_7_7109.sorted.filtered_peak_1293
chr1	144005312	144005675	364	15.66	3.63716	2.39566	1.32259	C694PACXX_7_7109.sorted.filtered_peak_1294
chr1	144007361	144007619	259	23.37	5.13236	2.54560	2.62222	C694PACXX_7_7109.sorted.filtered_peak_1295
chr1	144018895	144019385	491	13.71	4.22782	2.78692	1.82115	C694PACXX_7_7109.sorted.filtered_peak_1296
chr1	144533583	144534354	772	46.26	16.26743	3.98871	13.23365	C694PACXX_7_7109.sorted.filtered_peak_1297
chr1	144931397	144932671	1275	68.26	16.58976	3.03814	13.58078	C694PACXX_7_7109.sorted.filtered_peak_1298
chr1	145004317	145004585	269	30.40	4.10488	2.02325	1.72071	C694PACXX_7_7109.sorted.filtered_peak_1299
chr1	145039473	145040152	680	34.12	4.53271	2.04108	2.09247	C694PACXX_7_7109.sorted.filtered_peak_1300
chr1	145058810	145059701	892	34.07	4.96229	2.13275	2.48779	C694PACXX_7_7109.sorted.filtered_peak_1301
chr1	145096250	145096619	370	32.80	7.83011	2.81651	5.15949	C694PACXX_7_7109.sorted.filtered_peak_1302
chr1	145116934	145117329	396	22.57	3.74599	2.14082	1.40378	C694PACXX_7_7109.sorted.filtered_peak_1303
chr1	145139205	145139510	306	19.23	8.19139	3.96916	5.49497	C694PACXX_7_7109.sorted.filtered_peak_1304
chr1	145292398	145292647	250	15.34	5.41867	3.20503	2.88193	C694PACXX_7_7109.sorted.filtered_peak_1305
chr1	145382272	145383135	864	19.69	8.16263	3.84632	5.49505	C694PACXX_7_7109.sorted.filtered_peak_1306
chr1	145396741	145397590	850	29.80	6.88597	2.75427	4.24440	C694PACXX_7_7109.sorted.filtered_peak_1307
chr1	145399074	145399486	413	23.24	3.89427	2.16145	1.54005	C694PACXX_7_7109.sorted.filtered_peak_1308
chr1	145421537	145421861	325	13.25	3.81571	2.62952	1.46292	C694PACXX_7_7109.sorted.filtered_peak_1309
chr1	145427194	145427879	686	27.46	12.98805	4.70187	10.11367	C694PACXX_7_7109.sorted.filtered_peak_1310
chr1	145437530	145438609	1080	38.97	11.01349	3.25450	8.18741	C694PACXX_7_7109.sorted.filtered_peak_1311
chr1	145454945	145456212	1268	29.43	6.11425	2.53351	3.55570	C694PACXX_7_7109.sorted.filtered_peak_1312
chr1	145470068	145470869	802	28.98	8.43257	3.12474	5.76010	C694PACXX_7_7109.sorted.filtered_peak_1313
chr1	145476739	145477621	883	30.98	7.60545	2.85567	4.94044	C694PACXX_7_7109.sorted.filtered_peak_1314
chr1	145507135	145508031	897	36.57	16.91340	4.84164	13.88569	C694PACXX_7_7109.sorted.filtered_peak_1315
chr1	145515777	145516609	833	42.12	20.04415	5.17487	16.92303	C694PACXX_7_7109.sorted.filtered_peak_1316
chr1	145548662	145549345	684	31.02	15.72319	5.18819	12.74283	C694PACXX_7_7109.sorted.filtered_peak_1317
chr1	145562418	145562890	473	16.65	5.76240	3.21532	3.21213	C694PACXX_7_7109.sorted.filtered_peak_1318
chr1	145575045	145576556	1512	30.22	8.78587	3.17466	6.07252	C694PACXX_7_7109.sorted.filtered_peak_1319
chr1	145588756	145589812	1057	19.62	5.56436	2.88685	3.04457	C694PACXX_7_7109.sorted.filtered_peak_1320
chr1	145610516	145611381	866	26.97	14.06289	5.19911	11.13705	C694PACXX_7_7109.sorted.filtered_peak_1321
chr1	145713420	145713837	418	13.56	3.67586	2.54128	1.36034	C694PACXX_7_7109.sorted.filtered_peak_1322
chr1	145744137	145744526	390	21.11	8.87954	4.04545	6.14508	C694PACXX_7_7109.sorted.filtered_peak_1323
chr1	146544330	146544579	250	13.50	4.31586	2.84403	1.89564	C694PACXX_7_7109.sorted.filtered_peak_1324
chr1	146555933	146556736	804	26.65	9.31127	3.57245	6.58249	C694PACXX_7_7109.sorted.filtered_peak_1325
chr1	146643713	146644598	886	40.09	14.82001	4.04772	11.85945	C694PACXX_7_7109.sorted.filtered_peak_1326
chr1	146696638	146697191	554	15.41	5.25308	3.10863	2.74970	C694PACXX_7_7109.sorted.filtered_peak_1327
chr1	146714028	146715127	1100	45.20	17.12367	4.25987	14.06541	C694PACXX_7_7109.sorted.filtered_peak_1328
chr1	147071054	147072182	1129	55.05	24.98181	4.94189	21.72945	C694PACXX_7_7109.sorted.filtered_peak_1329
chr1	147089839	147090300	462	19.04	5.95236	3.09333	3.38623	C694PACXX_7_7109.sorted.filtered_peak_1330
chr1	147112615	147113048	434	16.33	4.59077	2.73683	2.16406	C694PACXX_7_7109.sorted.filtered_peak_1331
chr1	147119840	147120409	570	17.27	3.93836	2.42876	1.57641	C694PACXX_7_7109.sorted.filtered_peak_1332
chr1	147142074	147143044	971	24.37	7.94812	3.33505	5.28158	C694PACXX_7_7109.sorted.filtered_peak_1333
chr1	147391154	147391508	355	13.35	4.23024	2.81486	1.82012	C694PACXX_7_7109.sorted.filtered_peak_1334
chr1	147712419	147712786	368	15.59	3.57116	2.36847	1.27839	C694PACXX_7_7109.sorted.filtered_peak_1335
chr1	147735443	147736347	905	13.91	4.50552	2.88968	2.07951	C694PACXX_7_7109.sorted.filtered_peak_1336
chr1	147790689	147791257	569	14.25	4.68044	2.94029	2.24650	C694PACXX_7_7109.sorted.filtered_peak_1337
chr1	147806500	147807328	829	18.67	7.04886	3.51131	4.44068	C694PACXX_7_7109.sorted.filtered_peak_1338
chr1	148241351	148241722	372	29.80	17.18381	6.04299	14.12919	C694PACXX_7_7109.sorted.filtered_peak_1339
chr1	148549915	148550247	333	12.89	3.96298	2.72570	1.58356	C694PACXX_7_7109.sorted.filtered_peak_1340
chr1	148551895	148552707	813	13.99	4.46570	2.87354	2.04212	C694PACXX_7_7109.sorted.filtered_peak_1341
chr1	148556260	148556853	594	13.73	4.47047	2.89045	2.04125	C694PACXX_7_7109.sorted.filtered_peak_1342
chr1	149204371	149204620	250	14.19	4.71849	2.98036	2.24973	C694PACXX_7_7109.sorted.filtered_peak_1343
chr1	149223280	149224144	865	49.90	24.36471	5.46861	21.08230	C694PACXX_7_7109.sorted.filtered_peak_1344
chr1	149224481	149224804	324	34.28	11.74989	3.77368	8.88420	C694PACXX_7_7109.sorted.filtered_peak_1345
chr1	149815153	149815587	435	17.20	5.18942	2.93290	2.68583	C694PACXX_7_7109.sorted.filtered_peak_1346
chr1	149858094	149858608	515	64.04	19.35677	3.58446	16.24679	C694PACXX_7_7109.sorted.filtered_peak_1347
chr1	149859050	149860236	1187	51.17	12.70843	2.97679	9.85283	C694PACXX_7_7109.sorted.filtered_peak_1348
chr1	149870962	149871662	701	21.76	7.53120	3.42295	4.87862	C694PACXX_7_7109.sorted.filtered_peak_1349
chr1	149899332	149900257	926	39.80	16.17851	4.43512	13.15148	C694PACXX_7_7109.sorted.filtered_peak_1350
chr1	149911066	149911420	355	12.33	3.42772	2.50667	1.15602	C694PACXX_7_7109.sorted.filtered_peak_1351
chr1	149934019	149934295	277	15.29	5.42231	3.19648	2.89724	C694PACXX_7_7109.sorted.filtered_peak_1352
chr1	149969418	149969931	514	12.49	3.57323	2.56542	1.27839	C694PACXX_7_7109.sorted.filtered_peak_1353
chr1	149982305	149983088	784	20.66	6.76162	3.23759	4.15798	C694PACXX_7_7109.sorted.filtered_peak_1354
chr1	150039252	150040046	795	19.93	6.09361	3.09060	3.50525	C694PACXX_7_7109.sorted.filtered_peak_1355
chr1	150082250	150082516	267	16.58	4.03512	2.50493	1.65782	C694PACXX_7_7109.sorted.filtered_peak_1356
chr1	150121827	150122302	476	28.47	8.31017	3.19274	5.60653	C694PACXX_7_7109.sorted.filtered_peak_1357
chr1	150123570	150123878	309	23.83	5.23120	2.54829	2.72033	C694PACXX_7_7109.sorted.filtered_peak_1358
chr1	150159106	150159759	654	15.43	5.33050	3.13662	2.82467	C694PACXX_7_7109.sorted.filtered_peak_1359
chr1	150185797	150186396	600	37.86	18.01799	5.12165	14.94216	C694PACXX_7_7109.sorted.filtered_peak_1360
chr1	150206792	150207425	634	32.10	6.50178	2.54464	3.90127	C694PACXX_7_7109.sorted.filtered_peak_1361
chr1	150208158	150208991	834	53.43	20.27451	4.12155	17.17050	C694PACXX_7_7109.sorted.filtered_peak_1362
chr1	150227880	150228520	641	17.38	6.25564	3.37955	3.65789	C694PACXX_7_7109.sorted.filtered_peak_1363
chr1	150240778	150241777	1000	29.65	10.31678	3.59397	7.55377	C694PACXX_7_7109.sorted.filtered_peak_1364
chr1	150253776	150254279	504	16.14	4.36203	2.66366	1.94796	C694PACXX_7_7109.sorted.filtered_peak_1365
chr1	150254805	150255136	332	14.29	3.51952	2.42281	1.23725	C694PACXX_7_7109.sorted.filtered_peak_1366
chr1	150266066	150266649	584	25.59	11.98856	4.68774	9.12374	C694PACXX_7_7109.sorted.filtered_peak_1367
chr1	150293726	150294262	537	37.96	20.22062	5.78170	17.07343	C694PACXX_7_7109.sorted.filtered_peak_1368
chr1	150335874	150337161	1288	54.93	20.32989	4.04449	17.21859	C694PACXX_7_7109.sorted.filtered_peak_1369
chr1	150436929	150437210	282	14.94	5.19317	3.12794	2.68549	C694PACXX_7_7109.sorted.filtered_peak_1370
chr1	150459563	150460211	649	31.51	15.06331	4.82059	12.11936	C694PACXX_7_7109.sorted.filtered_peak_1371
chr1	150487752	150488451	700	38.74	16.72204	4.51145	13.73821	C694PACXX_7_7109.sorted.filtered_peak_1372
chr1	150533502	150534821	1320	38.62	7.21920	2.43136	4.61463	C694PACXX_7_7109.sorted.filtered_peak_1373
chr1	150539807	150540504	698	38.21	8.91704	2.82690	6.19255	C694PACXX_7_7109.sorted.filtered_peak_1374
chr1	150551445	150552444	1000	41.47	14.16161	3.65884	11.27283	C694PACXX_7_7109.sorted.filtered_peak_1375
chr1	150583899	150584368	470	28.61	10.80225	3.93388	7.98138	C694PACXX_7_7109.sorted.filtered_peak_1376
chr1	150594099	150594348	250	16.24	5.30672	3.05990	2.79279	C694PACXX_7_7109.sorted.filtered_peak_1377
chr1	150601345	150602427	1083	59.71	28.53985	5.35723	25.14645	C694PACXX_7_7109.sorted.filtered_peak_1378
chr1	150669480	150670080	601	35.25	16.71631	5.08748	13.67553	C694PACXX_7_7109.sorted.filtered_peak_1379
chr1	150743432	150743683	252	19.24	7.38508	3.67802	4.70953	C694PACXX_7_7109.sorted.filtered_peak_1380
chr1	150848623	150849500	878	48.78	21.09174	4.68317	17.93904	C694PACXX_7_7109.sorted.filtered_peak_1381
chr1	150862200	150862834	635	13.08	4.06789	2.75984	1.68130	C694PACXX_7_7109.sorted.filtered_peak_1382
chr1	150895066	150895320	255	19.11	4.76699	2.64157	2.29642	C694PACXX_7_7109.sorted.filtered_peak_1383
chr1	150898323	150899138	816	29.77	11.19939	3.89064	8.38308	C694PACXX_7_7109.sorted.filtered_peak_1384
chr1	150947032	150947649	618	25.76	6.31129	2.77940	3.71789	C694PACXX_7_7109.sorted.filtered_peak_1385
chr1	150980405	150981474	1070	30.01	9.95380	3.36539	7.24800	C694PACXX_7_7109.sorted.filtered_peak_1386
chr1	151020009	151020370	362	27.91	10.26232	3.85533	7.45844	C694PACXX_7_7109.sorted.filtered_peak_1387
chr1	151030161	151030502	342	32.18	7.26515	2.71693	4.62377	C694PACXX_7_7109.sorted.filtered_peak_1388
chr1	151031628	151032266	639	37.70	10.28548	3.16812	7.49390	C694PACXX_7_7109.sorted.filtered_peak_1389
chr1	151042881	151043859	979	34.27	13.19765	4.17559	10.26926	C694PACXX_7_7109.sorted.filtered_peak_1390
chr1	151118879	151119582	704	25.33	8.84244	3.56707	6.12421	C694PACXX_7_7109.sorted.filtered_peak_1391
chr1	151128568	151129270	703	28.30	9.57574	3.58812	6.80447	C694PACXX_7_7109.sorted.filtered_peak_1392
chr1	151138197	151138881	685	42.08	17.46093	4.46924	14.42413	C694PACXX_7_7109.sorted.filtered_peak_1393
chr1	151162107	151162847	741	21.39	8.81383	3.90542	6.11435	C694PACXX_7_7109.sorted.filtered_peak_1394
chr1	151170460	151171601	1142	42.86	19.18205	4.52700	16.13842	C694PACXX_7_7109.sorted.filtered_peak_1395
chr1	151226948	151227575	628	23.27	9.45691	3.93465	6.72266	C694PACXX_7_7109.sorted.filtered_peak_1396
chr1	151253692	151255257	1566	65.24	21.16348	3.77156	17.99053	C694PACXX_7_7109.sorted.filtered_peak_1397
chr1	151284106	151284398	293	17.14	5.32209	2.99608	2.79956	C694PACXX_7_7109.sorted.filtered_peak_1398
chr1	151299526	151300600	1075	37.69	16.02358	4.43902	13.05996	C694PACXX_7_7109.sorted.filtered_peak_1399
chr1	151319314	151320374	1061	44.77	18.82587	4.41818	15.76197	C694PACXX_7_7109.sorted.filtered_peak_1400
chr1	151371759	151372400	642	32.85	13.56942	4.21293	10.68716	C694PACXX_7_7109.sorted.filtered_peak_1401
chr1	151416349	151416619	271	16.94	5.29133	3.00042	2.77230	C694PACXX_7_7109.sorted.filtered_peak_1402
chr1	151430548	151432164	1617	22.82	4.96313	2.49703	2.49420	C694PACXX_7_7109.sorted.filtered_peak_1403
chr1	151483264	151484370	1107	21.76	6.55727	3.06633	3.97936	C694PACXX_7_7109.sorted.filtered_peak_1404
chr1	151512510	151513122	613	31.67	11.83263	3.98230	8.96199	C694PACXX_7_7109.sorted.filtered_peak_1405
chr1	151541812	151542061	250	12.50	3.61395	2.58505	1.31188	C694PACXX_7_7109.sorted.filtered_peak_1406
chr1	151566654	151566903	250	14.44	4.46674	2.84165	2.02868	C694PACXX_7_7109.sorted.filtered_peak_1407
chr1	151584286	151584996	711	31.51	12.66025	4.22310	9.76282	C694PACXX_7_7109.sorted.filtered_peak_1408
chr1	151735644	151736185	542	27.90	10.55946	3.87825	7.77179	C694PACXX_7_7109.sorted.filtered_peak_1409
chr1	151762475	151763658	1184	41.33	17.65082	4.40870	14.64804	C694PACXX_7_7109.sorted.filtered_peak_1410
chr1	151803151	151803469	319	19.12	4.40214	2.50089	1.98509	C694PACXX_7_7109.sorted.filtered_peak_1411
chr1	151810848	151811169	322	20.44	3.61927	2.17318	1.30224	C694PACXX_7_7109.sorted.filtered_peak_1412
chr1	151812058	151812597	540	23.71	5.39285	2.59154	2.88336	C694PACXX_7_7109.sorted.filtered_peak_1413
chr1	151871231	151871517	287	14.80	5.09069	3.10083	2.58483	C694PACXX_7_7109.sorted.filtered_peak_1414
chr1	151881771	151882528	758	30.81	11.31500	3.91721	8.46680	C694PACXX_7_7109.sorted.filtered_peak_1415
chr1	151906675	151907013	339	14.25	3.53296	2.43236	1.23764	C694PACXX_7_7109.sorted.filtered_peak_1416
chr1	151918036	151918628	593	31.03	10.95324	3.72842	8.14867	C694PACXX_7_7109.sorted.filtered_peak_1417
chr1	151940483	151940780	298	16.25	5.02185	2.93233	2.53781	C694PACXX_7_7109.sorted.filtered_peak_1418
chr1	151966165	151966847	683	27.59	7.69691	3.09198	5.01315	C694PACXX_7_7109.sorted.filtered_peak_1419
chr1	152007045	152008152	1108	24.64	7.10644	3.09714	4.45725	C694PACXX_7_7109.sorted.filtered_peak_1420
chr1	152020332	152021001	670	49.20	22.02066	5.01460	18.81391	C694PACXX_7_7109.sorted.filtered_peak_1421
chr1	152083407	152083881	475	15.50	4.11016	2.60160	1.72873	C694PACXX_7_7109.sorted.filtered_peak_1422
chr1	152154597	152154888	292	12.81	3.91118	2.70954	1.53529	C694PACXX_7_7109.sorted.filtered_peak_1423
chr1	152413498	152413782	285	14.77	4.02274	2.61700	1.63564	C694PACXX_7_7109.sorted.filtered_peak_1424
chr1	152430897	152431195	299	19.56	6.25682	3.15340	3.67887	C694PACXX_7_7109.sorted.filtered_peak_1425
chr1	152432633	152432912	280	14.84	3.91280	2.56450	1.54445	C694PACXX_7_7109.sorted.filtered_peak_1426
chr1	153483392	153483641	250	15.80	4.85875	2.90127	2.39133	C694PACXX_7_7109.sorted.filtered_peak_1427
chr1	153508228	153508975	748	26.04	5.44480	2.49497	2.93376	C694PACXX_7_7109.sorted.filtered_peak_1428
chr1	153517517	153517837	321	26.40	6.71644	2.86627	4.09321	C694PACXX_7_7109.sorted.filtered_peak_1429
chr1	153541043	153541483	441	18.59	5.59461	2.99594	3.04747	C694PACXX_7_7109.sorted.filtered_peak_1430
chr1	153606157	153607029	873	48.46	21.37227	4.92597	18.18208	C694PACXX_7_7109.sorted.filtered_peak_1431
chr1	153630921	153631625	705	39.57	17.24829	4.83309	14.18005	C694PACXX_7_7109.sorted.filtered_peak_1432
chr1	153643172	153644353	1182	49.54	22.35733	4.75850	19.19401	C694PACXX_7_7109.sorted.filtered_peak_1433
chr1	153699946	153700753	808	54.78	29.02739	5.78606	25.63717	C694PACXX_7_7109.sorted.filtered_peak_1434
chr1	153721897	153722214	318	18.31	6.95236	3.55554	4.32500	C694PACXX_7_7109.sorted.filtered_peak_1435
chr1	153747892	153748439	548	29.15	8.90207	3.34945	6.15305	C694PACXX_7_7109.sorted.filtered_peak_1436
chr1	153755819	153756626	808	35.55	15.52498	4.71292	12.52061	C694PACXX_7_7109.sorted.filtered_peak_1437
chr1	153777817	153778275	459	17.25	5.49860	3.05387	2.96868	C694PACXX_7_7109.sorted.filtered_peak_1438
chr1	153895006	153896054	1049	63.84	24.47702	4.34226	21.19965	C694PACXX_7_7109.sorted.filtered_peak_1439
chr1	153917725	153919324	1600	26.49	6.27660	2.69089	3.71598	C694PACXX_7_7109.sorted.filtered_peak_1440
chr1	153930373	153931494	1122	45.27	13.39122	3.36339	10.50392	C694PACXX_7_7109.sorted.filtered_peak_1441
chr1	153935883	153936331	449	40.59	7.94676	2.58135	5.25087	C694PACXX_7_7109.sorted.filtered_peak_1442
chr1	153939648	153940380	733	30.23	5.85106	2.45625	3.29165	C694PACXX_7_7109.sorted.filtered_peak_1443
chr1	153949660	153950471	812	23.90	8.95643	3.63963	6.28330	C694PACXX_7_7109.sorted.filtered_peak_1444
chr1	153962921	153963580	660	38.94	16.42583	4.64916	13.38604	C694PACXX_7_7109.sorted.filtered_peak_1445
chr1	154130208	154130893	686	21.90	7.88633	3.46364	5.25117	C694PACXX_7_7109.sorted.filtered_peak_1446
chr1	154154688	154155970	1283	28.67	6.88730	2.73141	4.29735	C694PACXX_7_7109.sorted.filtered_peak_1447
chr1	154192761	154194103	1343	49.16	15.42137	3.46410	12.47002	C694PACXX_7_7109.sorted.filtered_peak_1448
chr1	154238052	154238301	250	15.07	4.05342	2.60619	1.66798	C694PACXX_7_7109.sorted.filtered_peak_1449
chr1	154244614	154245466	853	43.87	19.29879	4.74261	16.21595	C694PACXX_7_7109.sorted.filtered_peak_1450
chr1	154297204	154298058	855	26.67	5.11307	2.38960	2.62123	C694PACXX_7_7109.sorted.filtered_peak_1451
chr1	154307496	154307795	300	18.80	5.29950	2.86966	2.77380	C694PACXX_7_7109.sorted.filtered_peak_1452
chr1	154315123	154315519	397	18.29	3.70889	2.29170	1.37691	C694PACXX_7_7109.sorted.filtered_peak_1453
chr1	154358047	154358327	281	15.06	5.10566	3.08233	2.60731	C694PACXX_7_7109.sorted.filtered_peak_1454
chr1	154359090	154359590	501	18.88	7.20272	3.58241	4.57455	C694PACXX_7_7109.sorted.filtered_peak_1455
chr1	154377535	154378291	757	22.95	4.78538	2.44980	2.31656	C694PACXX_7_7109.sorted.filtered_peak_1456
chr1	154452382	154452834	453	16.18	4.79863	2.85320	2.32069	C694PACXX_7_7109.sorted.filtered_peak_1457
chr1	154530715	154532226	1512	54.23	21.40270	4.02761	18.31495	C694PACXX_7_7109.sorted.filtered_peak_1458
chr1	154540269	154540670	402	16.39	4.58730	2.74685	2.13979	C694PACXX_7_7109.sorted.filtered_peak_1459
chr1	154580329	154580869	541	40.76	16.29778	4.40650	13.27015	C694PACXX_7_7109.sorted.filtered_peak_1460
chr1	154594241	154594569	329	14.63	4.45715	2.81695	2.02543	C694PACXX_7_7109.sorted.filtered_peak_1461
chr1	154600039	154600938	900	24.20	7.68990	3.26856	5.03576	C694PACXX_7_7109.sorted.filtered_peak_1462
chr1	154732857	154733227	371	18.81	5.55844	2.95659	3.02094	C694PACXX_7_7109.sorted.filtered_peak_1463
chr1	154763842	154764098	257	18.89	5.71550	3.01134	3.16639	C694PACXX_7_7109.sorted.filtered_peak_1464
chr1	154842650	154843046	397	26.18	10.26374	4.00028	7.46971	C694PACXX_7_7109.sorted.filtered_peak_1465
chr1	154851010	154851315	306	19.42	6.54936	3.29819	3.94005	C694PACXX_7_7109.sorted.filtered_peak_1466
chr1	154909032	154910220	1189	59.31	21.62929	4.12699	18.45503	C694PACXX_7_7109.sorted.filtered_peak_1467
chr1	154927539	154928833	1295	33.08	8.23128	2.88292	5.55227	C694PACXX_7_7109.sorted.filtered_peak_1468
chr1	154933818	154934634	817	39.53	13.41107	3.81636	10.47832	C694PACXX_7_7109.sorted.filtered_peak_1469
chr1	154946255	154947660	1406	66.65	23.44878	3.93049	20.20590	C694PACXX_7_7109.sorted.filtered_peak_1470
chr1	154955423	154956146	724	40.68	19.32399	5.08630	16.20923	C694PACXX_7_7109.sorted.filtered_peak_1471
chr1	154973395	154974910	1516	40.36	7.78335	2.49992	5.12883	C694PACXX_7_7109.sorted.filtered_peak_1472
chr1	154989930	154990232	303	24.14	7.11482	3.13187	4.46762	C694PACXX_7_7109.sorted.filtered_peak_1473
chr1	155022988	155024271	1284	26.14	6.82585	2.85628	4.23529	C694PACXX_7_7109.sorted.filtered_peak_1474
chr1	155035668	155036521	854	24.57	5.67896	2.61699	3.16090	C694PACXX_7_7109.sorted.filtered_peak_1475
chr1	155057155	155058382	1228	50.16	16.44268	3.75533	13.44002	C694PACXX_7_7109.sorted.filtered_peak_1476
chr1	155063938	155064234	297	20.22	6.02876	3.03388	3.45564	C694PACXX_7_7109.sorted.filtered_peak_1477
chr1	155107983	155108753	771	35.87	12.02505	3.61441	9.19169	C694PACXX_7_7109.sorted.filtered_peak_1478
chr1	155112687	155113202	516	19.73	4.10785	2.36885	1.72183	C694PACXX_7_7109.sorted.filtered_peak_1479
chr1	155140291	155140564	274	20.10	5.31714	2.77788	2.80431	C694PACXX_7_7109.sorted.filtered_peak_1480
chr1	155145402	155146374	973	42.19	12.74149	3.39188	9.87482	C694PACXX_7_7109.sorted.filtered_peak_1481
chr1	155163100	155163752	653	29.18	6.14185	2.57456	3.55897	C694PACXX_7_7109.sorted.filtered_peak_1482
chr1	155164206	155164887	682	34.46	9.67246	3.17036	6.91820	C694PACXX_7_7109.sorted.filtered_peak_1483
chr1	155178381	155179156	776	39.54	16.31143	4.62245	13.26053	C694PACXX_7_7109.sorted.filtered_peak_1484
chr1	155196393	155197857	1465	39.28	14.74374	3.80717	11.85261	C694PACXX_7_7109.sorted.filtered_peak_1485
chr1	155214176	155215110	935	37.09	13.31117	3.77807	10.43521	C694PACXX_7_7109.sorted.filtered_peak_1486
chr1	155220240	155220800	561	28.21	9.42085	3.45677	6.69527	C694PACXX_7_7109.sorted.filtered_peak_1487
chr1	155231771	155232439	669	37.35	16.39776	4.54394	13.42956	C694PACXX_7_7109.sorted.filtered_peak_1488
chr1	155242812	155243509	698	32.05	9.63850	3.19813	6.93155	C694PACXX_7_7109.sorted.filtered_peak_1489
chr1	155246803	155247580	778	25.59	5.86430	2.63660	3.31673	C694PACXX_7_7109.sorted.filtered_peak_1490
chr1	155278190	155279148	959	40.07	17.73284	4.54288	14.70905	C694PACXX_7_7109.sorted.filtered_peak_1491
chr1	155293019	155294561	1543	37.58	9.04185	2.89440	6.30913	C694PACXX_7_7109.sorted.filtered_peak_1492
chr1	155484565	155484823	259	13.47	4.31393	2.83989	1.89940	C694PACXX_7_7109.sorted.filtered_peak_1493
chr1	155505902	155506390	489	20.06	6.28348	3.14118	3.69010	C694PACXX_7_7109.sorted.filtered_peak_1494
chr1	155532134	155533119	986	41.22	16.63198	4.36502	13.61388	C694PACXX_7_7109.sorted.filtered_peak_1495
chr1	155579509	155580037	529	25.54	13.24865	5.20786	10.32513	C694PACXX_7_7109.sorted.filtered_peak_1496
chr1	155607114	155607461	348	15.57	5.57480	3.25074	3.02848	C694PACXX_7_7109.sorted.filtered_peak_1497
chr1	155658047	155659008	962	40.50	19.51076	5.19132	16.39115	C694PACXX_7_7109.sorted.filtered_peak_1498
chr1	155714827	155715627	801	22.63	11.01023	4.58962	8.22487	C694PACXX_7_7109.sorted.filtered_peak_1499
chr1	155826888	155827225	338	38.24	10.00503	3.09933	7.21281	C694PACXX_7_7109.sorted.filtered_peak_1500
chr1	155828906	155830441	1536	36.20	9.38649	2.86396	6.71810	C694PACXX_7_7109.sorted.filtered_peak_1501
chr1	155863333	155863718	386	13.44	4.28513	2.83234	1.87129	C694PACXX_7_7109.sorted.filtered_peak_1502
chr1	155880579	155881547	969	23.39	8.66769	3.63843	5.97549	C694PACXX_7_7109.sorted.filtered_peak_1503
chr1	155903981	155904556	576	47.44	22.58186	5.28138	19.36428	C694PACXX_7_7109.sorted.filtered_peak_1504
chr1	155915939	155916391	453	16.72	4.10814	2.52231	1.72903	C694PACXX_7_7109.sorted.filtered_peak_1505
chr1	155948030	155948454	425	23.92	5.02630	2.47693	2.54530	C694PACXX_7_7109.sorted.filtered_peak_1506
chr1	155959198	155959765	568	14.90	4.75068	2.93780	2.27713	C694PACXX_7_7109.sorted.filtered_peak_1507
chr1	155990464	155991022	559	25.59	10.75488	4.15366	7.96425	C694PACXX_7_7109.sorted.filtered_peak_1508
chr1	156023526	156024910	1385	32.74	9.17722	3.11690	6.45433	C694PACXX_7_7109.sorted.filtered_peak_1509
chr1	156046581	156046904	324	13.14	3.48304	2.47902	1.20366	C694PACXX_7_7109.sorted.filtered_peak_1510
chr1	156060364	156061037	674	14.49	4.61012	2.89989	2.16307	C694PACXX_7_7109.sorted.filtered_peak_1511
chr1	156066495	156067288	794	20.88	5.81968	2.89385	3.27376	C694PACXX_7_7109.sorted.filtered_peak_1512
chr1	156075993	156076502	510	38.30	16.62034	4.76479	13.57168	C694PACXX_7_7109.sorted.filtered_peak_1513
chr1	156084750	156085023	274	17.86	5.65394	3.07792	3.10392	C694PACXX_7_7109.sorted.filtered_peak_1514
chr1	156096083	156096355	273	21.12	5.01789	2.61742	2.52201	C694PACXX_7_7109.sorted.filtered_peak_1515
chr1	156115898	156116503	606	17.29	5.40480	3.01972	2.87469	C694PACXX_7_7109.sorted.filtered_peak_1516
chr1	156163440	156164121	682	56.66	27.58549	5.58931	24.20945	C694PACXX_7_7109.sorted.filtered_peak_1517
chr1	156182603	156183138	536	62.22	11.11905	2.51662	8.29300	C694PACXX_7_7109.sorted.filtered_peak_1518
chr1	156186159	156186709	551	270.66	196.09206	10.80759	190.23030	C694PACXX_7_7109.sorted.filtered_peak_1519
chr1	156252213	156253003	791	61.52	29.18058	5.47200	25.76655	C694PACXX_7_7109.sorted.filtered_peak_1520
chr1	156265178	156265627	450	15.15	4.16444	2.65374	1.75681	C694PACXX_7_7109.sorted.filtered_peak_1521
chr1	156307670	156308726	1057	64.12	30.09876	5.17580	26.65032	C694PACXX_7_7109.sorted.filtered_peak_1522
chr1	156391482	156391737	256	16.94	4.32106	2.60332	1.89923	C694PACXX_7_7109.sorted.filtered_peak_1523
chr1	156415674	156415923	250	15.58	4.39275	2.72116	1.96190	C694PACXX_7_7109.sorted.filtered_peak_1524
chr1	156426169	156427368	1200	33.84	11.14238	3.64254	8.29938	C694PACXX_7_7109.sorted.filtered_peak_1525
chr1	156450534	156451086	553	19.04	5.13752	2.77137	2.64721	C694PACXX_7_7109.sorted.filtered_peak_1526
chr1	156470484	156471414	931	53.52	12.01364	2.89656	9.13196	C694PACXX_7_7109.sorted.filtered_peak_1527
chr1	156474469	156475333	865	57.72	14.18580	3.04465	11.25469	C694PACXX_7_7109.sorted.filtered_peak_1528
chr1	156494283	156494607	325	12.99	3.74969	2.61634	1.41461	C694PACXX_7_7109.sorted.filtered_peak_1529
chr1	156542385	156542634	250	12.40	3.68757	2.62969	1.34704	C694PACXX_7_7109.sorted.filtered_peak_1530
chr1	156561243	156562019	777	21.55	6.97093	3.27866	4.33629	C694PACXX_7_7109.sorted.filtered_peak_1531
chr1	156571126	156571519	394	18.35	5.20247	2.84739	2.70227	C694PACXX_7_7109.sorted.filtered_peak_1532
chr1	156629763	156630252	490	26.49	7.04813	2.92377	4.43550	C694PACXX_7_7109.sorted.filtered_peak_1533
chr1	156698079	156699039	961	49.71	18.03048	4.01600	14.97805	C694PACXX_7_7109.sorted.filtered_peak_1534
chr1	156710760	156711376	617	76.43	37.45199	5.81830	33.75410	C694PACXX_7_7109.sorted.filtered_peak_1535
chr1	156721192	156722043	852	40.74	12.29167	3.36040	9.45181	C694PACXX_7_7109.sorted.filtered_peak_1536
chr1	156736586	156737613	1028	44.35	18.00673	4.35280	14.95523	C694PACXX_7_7109.sorted.filtered_peak_1537
chr1	156786344	156786859	516	38.68	13.47810	3.82456	10.56693	C694PACXX_7_7109.sorted.filtered_peak_1538
chr1	156829556	156830180	625	17.18	4.36050	2.59212	1.95159	C694PACXX_7_7109.sorted.filtered_peak_1539
chr1	157059772	157060211	440	15.00	4.66542	2.88633	2.20277	C694PACXX_7_7109.sorted.filtered_peak_1540
chr1	157103273	157103658	386	20.03	4.69676	2.54822	2.25250	C694PACXX_7_7109.sorted.filtered_peak_1541
chr1	157108049	157108765	717	26.17	6.48772	2.77375	3.90803	C694PACXX_7_7109.sorted.filtered_peak_1542
chr1	157125866	157126128	263	17.21	5.33425	2.99321	2.81326	C694PACXX_7_7109.sorted.filtered_peak_1543
chr1	157133423	157133781	359	15.36	5.41473	3.19042	2.89527	C694PACXX_7_7109.sorted.filtered_peak_1544
chr1	158094605	158095017	413	13.51	3.84480	2.62431	1.48253	C694PACXX_7_7109.sorted.filtered_peak_1545
chr1	158119419	158119807	389	20.67	6.12095	3.01981	3.54625	C694PACXX_7_7109.sorted.filtered_peak_1546
chr1	158173608	158174105	498	12.53	3.75718	2.65356	1.40790	C694PACXX_7_7109.sorted.filtered_peak_1547
chr1	158789303	158789679	377	19.30	7.15659	3.53857	4.51914	C694PACXX_7_7109.sorted.filtered_peak_1548
chr1	158900146	158900629	484	22.79	5.80759	2.76202	3.27747	C694PACXX_7_7109.sorted.filtered_peak_1549
chr1	158900970	158901430	461	21.31	4.97724	2.58453	2.49719	C694PACXX_7_7109.sorted.filtered_peak_1550
chr1	158978561	158978848	288	31.07	7.69753	2.88090	5.02636	C694PACXX_7_7109.sorted.filtered_peak_1551
chr1	158979518	158979816	299	30.49	6.87783	2.70096	4.25339	C694PACXX_7_7109.sorted.filtered_peak_1552
chr1	158985252	158985501	250	21.88	4.94993	2.55614	2.46021	C694PACXX_7_7109.sorted.filtered_peak_1553
chr1	159046328	159047496	1169	37.87	12.73211	3.70726	9.84422	C694PACXX_7_7109.sorted.filtered_peak_1554
chr1	159130883	159131132	250	15.23	4.79455	2.92760	2.31742	C694PACXX_7_7109.sorted.filtered_peak_1555
chr1	159750283	159751325	1043	39.59	14.14327	3.84017	11.23300	C694PACXX_7_7109.sorted.filtered_peak_1556
chr1	159770093	159770489	397	15.09	3.41708	2.33382	1.15399	C694PACXX_7_7109.sorted.filtered_peak_1557
chr1	159796066	159796578	513	21.00	4.90505	2.57861	2.42784	C694PACXX_7_7109.sorted.filtered_peak_1558
chr1	159796981	159797230	250	19.38	4.16190	2.40564	1.76128	C694PACXX_7_7109.sorted.filtered_peak_1559
chr1	159824465	159824824	360	21.34	6.97554	3.27516	4.35219	C694PACXX_7_7109.sorted.filtered_peak_1560
chr1	159880149	159880613	465	25.25	8.67836	3.54952	5.95638	C694PACXX_7_7109.sorted.filtered_peak_1561
chr1	159893088	159893749	662	28.31	5.00334	2.29907	2.52637	C694PACXX_7_7109.sorted.filtered_peak_1562
chr1	159895071	159895402	332	28.77	4.64492	2.20152	2.19040	C694PACXX_7_7109.sorted.filtered_peak_1563
chr1	160001239	160002125	887	24.49	8.32536	3.39917	5.67310	C694PACXX_7_7109.sorted.filtered_peak_1564
chr1	160016471	160016765	295	13.85	4.43266	2.87318	2.00695	C694PACXX_7_7109.sorted.filtered_peak_1565
chr1	160068037	160069161	1125	46.87	14.59378	3.54096	11.64907	C694PACXX_7_7109.sorted.filtered_peak_1566
chr1	160162717	160163212	496	15.72	4.09227	2.58079	1.70752	C694PACXX_7_7109.sorted.filtered_peak_1567
chr1	160175006	160175851	846	19.52	5.20829	2.74097	2.74055	C694PACXX_7_7109.sorted.filtered_peak_1568
chr1	160231326	160232944	1619	33.76	9.69536	3.21370	6.93030	C694PACXX_7_7109.sorted.filtered_peak_1569
chr1	160254289	160255163	875	23.59	7.99663	3.42265	5.32528	C694PACXX_7_7109.sorted.filtered_peak_1570
chr1	160261287	160261536	250	13.97	3.69652	2.52439	1.36525	C694PACXX_7_7109.sorted.filtered_peak_1571
chr1	160312917	160313513	597	27.40	10.05250	3.74786	7.28912	C694PACXX_7_7109.sorted.filtered_peak_1572
chr1	160489806	160490074	269	17.84	4.11328	2.46296	1.72758	C694PACXX_7_7109.sorted.filtered_peak_1573
chr1	160492575	160493062	488	21.50	6.41088	3.07656	3.81071	C694PACXX_7_7109.sorted.filtered_peak_1574
chr1	160509924	160510587	664	24.06	7.48537	3.23345	4.82700	C694PACXX_7_7109.sorted.filtered_peak_1575
chr1	160537654	160538329	676	21.97	5.67132	2.75903	3.15301	C694PACXX_7_7109.sorted.filtered_peak_1576
chr1	160576897	160577349	453	23.47	7.00167	3.13747	4.36327	C694PACXX_7_7109.sorted.filtered_peak_1577
chr1	160607864	160608260	397	32.41	7.48805	2.77623	4.82253	C694PACXX_7_7109.sorted.filtered_peak_1578
chr1	160615647	160615896	250	23.94	5.13043	2.51162	2.62906	C694PACXX_7_7109.sorted.filtered_peak_1579
chr1	160635078	160635537	460	18.54	4.96343	2.74750	2.47696	C694PACXX_7_7109.sorted.filtered_peak_1580
chr1	160645255	160645631	377	21.88	5.88493	2.86310	3.32473	C694PACXX_7_7109.sorted.filtered_peak_1581
chr1	160652788	160653495	708	31.19	9.60439	3.31823	6.85957	C694PACXX_7_7109.sorted.filtered_peak_1582
chr1	160714071	160714567	497	18.86	4.24844	2.45239	1.86066	C694PACXX_7_7109.sorted.filtered_peak_1583
chr1	160726123	160726491	369	19.86	6.37388	3.17438	3.78693	C694PACXX_7_7109.sorted.filtered_peak_1584
chr1	160737642	160738332	691	19.30	5.37164	2.85034	2.85217	C694PACXX_7_7109.sorted.filtered_peak_1585
chr1	160752102	160752351	250	14.71	5.01999	3.08260	2.51499	C694PACXX_7_7109.sorted.filtered_peak_1586
chr1	160765615	160766141	527	24.62	7.10528	3.08070	4.47134	C694PACXX_7_7109.sorted.filtered_peak_1587
chr1	160806890	160808089	1200	28.55	8.80497	3.30638	6.09175	C694PACXX_7_7109.sorted.filtered_peak_1588
chr1	160832447	160832858	412	18.87	6.50608	3.32215	3.90141	C694PACXX_7_7109.sorted.filtered_peak_1589
chr1	160924068	160924493	426	15.01	4.76528	2.93219	2.29230	C694PACXX_7_7109.sorted.filtered_peak_1590
chr1	160960165	160960519	355	15.79	5.59205	3.22366	3.06293	C694PACXX_7_7109.sorted.filtered_peak_1591
chr1	160983457	160984168	712	17.46	6.04192	3.25109	3.48092	C694PACXX_7_7109.sorted.filtered_peak_1592
chr1	160990681	160991419	739	19.12	6.83975	3.43073	4.21724	C694PACXX_7_7109.sorted.filtered_peak_1593
chr1	161008508	161008945	438	26.61	8.55428	3.40378	5.83381	C694PACXX_7_7109.sorted.filtered_peak_1594
chr1	161014706	161015046	341	32.63	7.10581	2.65624	4.47819	C694PACXX_7_7109.sorted.filtered_peak_1595
chr1	161015232	161016161	930	41.06	11.88768	3.34987	9.02173	C694PACXX_7_7109.sorted.filtered_peak_1596
chr1	161037933	161038588	656	28.95	7.92291	3.02967	5.25573	C694PACXX_7_7109.sorted.filtered_peak_1597
chr1	161039581	161040145	565	31.13	8.27942	3.01845	5.58586	C694PACXX_7_7109.sorted.filtered_peak_1598
chr1	161067497	161068454	958	24.33	5.43467	2.58452	2.90901	C694PACXX_7_7109.sorted.filtered_peak_1599
chr1	161087272	161088094	823	24.55	6.72020	2.91308	4.14108	C694PACXX_7_7109.sorted.filtered_peak_1600
chr1	161102075	161102968	894	42.14	16.94569	4.34779	13.93656	C694PACXX_7_7109.sorted.filtered_peak_1601
chr1	161123462	161124075	614	31.34	12.73588	4.20456	9.86884	C694PACXX_7_7109.sorted.filtered_peak_1602
chr1	161128873	161129769	897	37.87	13.23630	3.76439	10.34258	C694PACXX_7_7109.sorted.filtered_peak_1603
chr1	161135656	161136404	749	43.56	16.80226	4.27290	13.76122	C694PACXX_7_7109.sorted.filtered_peak_1604
chr1	161146824	161147541	718	25.61	7.58269	3.11472	4.94944	C694PACXX_7_7109.sorted.filtered_peak_1605
chr1	161155088	161155790	703	36.23	13.58827	4.04527	10.67286	C694PACXX_7_7109.sorted.filtered_peak_1606
chr1	161171509	161172335	827	34.99	12.34359	3.72473	9.50374	C694PACXX_7_7109.sorted.filtered_peak_1607
chr1	161195351	161196008	658	58.90	25.03520	4.88391	21.72361	C694PACXX_7_7109.sorted.filtered_peak_1608
chr1	161228382	161228863	482	12.66	3.82715	2.67910	1.46558	C694PACXX_7_7109.sorted.filtered_peak_1609
chr1	161275737	161276251	515	19.67	5.80730	2.96121	3.28207	C694PACXX_7_7109.sorted.filtered_peak_1610
chr1	161283772	161284593	822	29.05	12.30114	4.32812	9.43946	C694PACXX_7_7109.sorted.filtered_peak_1611
chr1	161321266	161322030	765	17.00	6.46484	3.47376	3.87699	C694PACXX_7_7109.sorted.filtered_peak_1612
chr1	161337611	161337885	275	14.23	4.43250	2.84630	1.99532	C694PACXX_7_7109.sorted.filtered_peak_1613
chr1	161359507	161360349	843	38.80	15.66470	4.37809	12.67476	C694PACXX_7_7109.sorted.filtered_peak_1614
chr1	161368980	161370005	1026	46.60	19.68322	4.75667	16.54163	C694PACXX_7_7109.sorted.filtered_peak_1615
chr1	161410140	161410443	304	14.38	4.83572	3.01723	2.35740	C694PACXX_7_7109.sorted.filtered_peak_1616
chr1	161493602	161494314	713	19.79	8.52892	4.07798	5.80296	C694PACXX_7_7109.sorted.filtered_peak_1617
chr1	161500581	161501166	586	26.44	13.96988	5.38262	11.01176	C694PACXX_7_7109.sorted.filtered_peak_1618
chr1	161509794	161510348	555	29.48	16.88156	5.97986	13.83465	C694PACXX_7_7109.sorted.filtered_peak_1619
chr1	161582191	161582725	535	28.60	15.75185	5.80735	12.72310	C694PACXX_7_7109.sorted.filtered_peak_1620
chr1	161591246	161591687	442	19.95	8.71019	4.11031	5.98689	C694PACXX_7_7109.sorted.filtered_peak_1621
chr1	161695857	161697644	1788	24.09	4.93720	2.43686	2.46478	C694PACXX_7_7109.sorted.filtered_peak_1622
chr1	161708586	161709172	587	24.83	7.43867	3.17050	4.77864	C694PACXX_7_7109.sorted.filtered_peak_1623
chr1	161719151	161720002	852	30.27	11.64805	4.01080	8.80724	C694PACXX_7_7109.sorted.filtered_peak_1624
chr1	161735904	161736717	814	20.75	5.16373	2.68231	2.66500	C694PACXX_7_7109.sorted.filtered_peak_1625
chr1	161741886	161742467	582	16.24	4.40785	2.67520	1.98955	C694PACXX_7_7109.sorted.filtered_peak_1626
chr1	161904032	161904319	288	14.81	5.09891	3.10186	2.59535	C694PACXX_7_7109.sorted.filtered_peak_1627
chr1	161993487	161993870	384	15.31	4.59665	2.82612	2.15465	C694PACXX_7_7109.sorted.filtered_peak_1628
chr1	162039282	162039906	625	17.53	4.66244	2.70035	2.20258	C694PACXX_7_7109.sorted.filtered_peak_1629
chr1	162467394	162468154	761	26.95	11.31981	4.27466	8.47344	C694PACXX_7_7109.sorted.filtered_peak_1630
chr1	162530847	162531691	845	51.30	22.65169	4.91455	19.43685	C694PACXX_7_7109.sorted.filtered_peak_1631
chr1	162583246	162583705	460	14.36	4.84885	3.00870	2.38886	C694PACXX_7_7109.sorted.filtered_peak_1632
chr1	162792113	162792475	363	12.99	4.01809	2.74111	1.64323	C694PACXX_7_7109.sorted.filtered_peak_1633
chr1	162804937	162805407	471	19.81	8.06985	3.82630	5.39271	C694PACXX_7_7109.sorted.filtered_peak_1634
chr1	162817652	162817901	250	15.26	4.56580	2.82249	2.12082	C694PACXX_7_7109.sorted.filtered_peak_1635
chr1	163291381	163292172	792	45.76	17.51184	4.22731	14.45326	C694PACXX_7_7109.sorted.filtered_peak_1636
chr1	164527989	164528426	438	14.08	3.84527	2.57938	1.50408	C694PACXX_7_7109.sorted.filtered_peak_1637
chr1	164620783	164621054	272	13.40	4.25856	2.82556	1.84381	C694PACXX_7_7109.sorted.filtered_peak_1638
chr1	164629700	164630003	304	16.32	5.41204	3.09686	2.88829	C694PACXX_7_7109.sorted.filtered_peak_1639
chr1	165362019	165362811	793	19.23	5.38634	2.84575	2.87888	C694PACXX_7_7109.sorted.filtered_peak_1640
chr1	165567268	165567846	579	32.33	11.47276	3.76088	8.64845	C694PACXX_7_7109.sorted.filtered_peak_1641
chr1	165599906	165601145	1240	50.65	21.78781	4.64076	18.63921	C694PACXX_7_7109.sorted.filtered_peak_1642
chr1	165667374	165668053	680	35.76	14.68415	4.43258	11.71897	C694PACXX_7_7109.sorted.filtered_peak_1643
chr1	165737772	165738584	813	35.90	13.66125	4.06330	10.75083	C694PACXX_7_7109.sorted.filtered_peak_1644
chr1	165796729	165797438	710	24.76	7.62427	3.22415	4.96161	C694PACXX_7_7109.sorted.filtered_peak_1645
chr1	165797692	165797991	300	19.46	4.36807	2.47466	1.94534	C694PACXX_7_7109.sorted.filtered_peak_1646
chr1	165840621	165841264	644	17.94	5.21124	2.88393	2.70266	C694PACXX_7_7109.sorted.filtered_peak_1647
chr1	165866433	165866702	270	15.93	4.75235	2.84807	2.28628	C694PACXX_7_7109.sorted.filtered_peak_1648
chr1	165894005	165894260	256	17.19	6.64801	3.56828	4.02502	C694PACXX_7_7109.sorted.filtered_peak_1649
chr1	166458775	166459499	725	17.57	6.17733	3.26426	3.62784	C694PACXX_7_7109.sorted.filtered_peak_1650
chr1	166808277	166809282	1006	26.61	7.40254	2.95667	4.81174	C694PACXX_7_7109.sorted.filtered_peak_1651
chr1	166845089	166845930	842	47.94	21.32612	4.83806	18.16195	C694PACXX_7_7109.sorted.filtered_peak_1652
chr1	166879767	166880016	250	17.99	4.83664	2.73706	2.36281	C694PACXX_7_7109.sorted.filtered_peak_1653
chr1	166944646	166944970	325	18.88	5.06616	2.76504	2.56972	C694PACXX_7_7109.sorted.filtered_peak_1654
chr1	167013132	167013648	517	19.15	6.22799	3.16735	3.66331	C694PACXX_7_7109.sorted.filtered_peak_1655
chr1	167028277	167028870	594	17.26	5.81581	3.18209	3.27385	C694PACXX_7_7109.sorted.filtered_peak_1656
chr1	167035881	167036169	289	19.21	6.22213	3.19287	3.63315	C694PACXX_7_7109.sorted.filtered_peak_1657
chr1	167189242	167190489	1248	70.26	24.04174	3.89301	20.78453	C694PACXX_7_7109.sorted.filtered_peak_1658
chr1	167191182	167191729	548	37.75	5.28176	2.12623	2.76028	C694PACXX_7_7109.sorted.filtered_peak_1659
chr1	167416956	167417368	413	18.51	3.97288	2.37693	1.60712	C694PACXX_7_7109.sorted.filtered_peak_1660
chr1	167424428	167425104	677	22.66	4.20461	2.27905	1.79888	C694PACXX_7_7109.sorted.filtered_peak_1661
chr1	167461230	167461804	575	20.69	4.32074	2.39890	1.90118	C694PACXX_7_7109.sorted.filtered_peak_1662
chr1	167486735	167487193	459	28.56	6.76196	2.76444	4.14186	C694PACXX_7_7109.sorted.filtered_peak_1663
chr1	167487665	167487982	318	27.75	6.51782	2.73426	3.91385	C694PACXX_7_7109.sorted.filtered_peak_1664
chr1	167522670	167523438	769	30.36	10.18793	3.56052	7.41166	C694PACXX_7_7109.sorted.filtered_peak_1665
chr1	167569312	167569732	421	18.93	5.78791	3.03812	3.23168	C694PACXX_7_7109.sorted.filtered_peak_1666
chr1	167586556	167587008	453	13.41	3.51259	2.47411	1.22769	C694PACXX_7_7109.sorted.filtered_peak_1667
chr1	167597306	167597960	655	31.59	8.17105	2.92628	5.51023	C694PACXX_7_7109.sorted.filtered_peak_1668
chr1	167606588	167606865	278	21.47	6.36417	3.05187	3.77555	C694PACXX_7_7109.sorted.filtered_peak_1669
chr1	167611385	167611718	334	17.22	4.81869	2.77909	2.34820	C694PACXX_7_7109.sorted.filtered_peak_1670
chr1	167683239	167684983	1745	27.70	5.90226	2.53041	3.37374	C694PACXX_7_7109.sorted.filtered_peak_1671
chr1	167690893	167691879	987	25.54	8.16240	3.29019	5.49163	C694PACXX_7_7109.sorted.filtered_peak_1672
chr1	167705399	167705655	257	12.83	3.92099	2.71383	1.54167	C694PACXX_7_7109.sorted.filtered_peak_1673
chr1	167774452	167774790	339	15.96	3.97145	2.51598	1.60162	C694PACXX_7_7109.sorted.filtered_peak_1674
chr1	167904996	167906243	1248	59.43	21.99132	4.13650	18.80890	C694PACXX_7_7109.sorted.filtered_peak_1675
chr1	168147787	168149092	1306	37.71	15.40166	4.36254	12.41881	C694PACXX_7_7109.sorted.filtered_peak_1676
chr1	168194854	168195590	737	26.46	8.25148	3.25438	5.57782	C694PACXX_7_7109.sorted.filtered_peak_1677
chr1	168204323	168204636	314	17.71	3.87008	2.37857	1.50924	C694PACXX_7_7109.sorted.filtered_peak_1678
chr1	168311933	168312664	732	21.62	6.31224	3.00957	3.73991	C694PACXX_7_7109.sorted.filtered_peak_1679
chr1	168332205	168332752	548	33.03	12.47837	4.08979	9.57861	C694PACXX_7_7109.sorted.filtered_peak_1680
chr1	168378221	168378588	368	19.90	5.25067	2.76839	2.74142	C694PACXX_7_7109.sorted.filtered_peak_1681
chr1	168390595	168391008	414	23.18	8.05986	3.48488	5.38908	C694PACXX_7_7109.sorted.filtered_peak_1682
chr1	168409015	168409510	496	24.46	7.04177	3.07156	4.40661	C694PACXX_7_7109.sorted.filtered_peak_1683
chr1	168436511	168436957	447	18.36	4.45536	2.55508	2.04415	C694PACXX_7_7109.sorted.filtered_peak_1684
chr1	168438790	168439281	492	16.25	3.63072	2.36190	1.30286	C694PACXX_7_7109.sorted.filtered_peak_1685
chr1	168489446	168489904	459	22.98	5.68489	2.74005	3.13174	C694PACXX_7_7109.sorted.filtered_peak_1686
chr1	168490776	168491055	280	23.21	5.98953	2.82575	3.41465	C694PACXX_7_7109.sorted.filtered_peak_1687
chr1	168504526	168505366	841	16.08	5.21867	3.01668	2.72674	C694PACXX_7_7109.sorted.filtered_peak_1688
chr1	169013417	169013996	580	21.82	7.31557	3.35267	4.67362	C694PACXX_7_7109.sorted.filtered_peak_1689
chr1	169075333	169076100	768	25.55	6.39037	2.76871	3.82135	C694PACXX_7_7109.sorted.filtered_peak_1690
chr1	169281473	169281811	339	20.08	7.28898	3.53401	4.63058	C694PACXX_7_7109.sorted.filtered_peak_1691
chr1	169336821	169337755	935	51.89	19.16735	4.14073	16.06049	C694PACXX_7_7109.sorted.filtered_peak_1692
chr1	169454708	169455541	834	33.38	12.49349	3.87744	9.64720	C694PACXX_7_7109.sorted.filtered_peak_1693
chr1	169573968	169574237	270	14.07	4.45016	2.86113	2.02472	C694PACXX_7_7109.sorted.filtered_peak_1694
chr1	169661889	169662485	597	24.22	6.61254	2.96344	3.99885	C694PACXX_7_7109.sorted.filtered_peak_1695
chr1	169663571	169663842	272	23.79	6.27706	2.88079	3.68389	C694PACXX_7_7109.sorted.filtered_peak_1696
chr1	169680778	169681301	524	14.57	4.07832	2.65401	1.69198	C694PACXX_7_7109.sorted.filtered_peak_1697
chr1	169763717	169764477	761	34.49	12.25849	3.83969	9.38867	C694PACXX_7_7109.sorted.filtered_peak_1698
chr1	169862632	169863618	987	60.42	21.83398	4.18427	18.63450	C694PACXX_7_7109.sorted.filtered_peak_1699
chr1	170043317	170044166	850	55.58	25.06352	4.97371	21.78024	C694PACXX_7_7109.sorted.filtered_peak_1700
chr1	170217223	170217604	382	13.60	3.71672	2.55670	1.39606	C694PACXX_7_7109.sorted.filtered_peak_1701
chr1	170500838	170501689	852	32.88	12.71859	4.09460	9.84265	C694PACXX_7_7109.sorted.filtered_peak_1702
chr1	170898966	170899245	280	14.38	4.83265	3.01782	2.35192	C694PACXX_7_7109.sorted.filtered_peak_1703
chr1	171283023	171283378	356	19.95	8.02770	3.84179	5.33143	C694PACXX_7_7109.sorted.filtered_peak_1704
chr1	171454127	171455477	1351	37.12	13.65677	3.82072	10.77611	C694PACXX_7_7109.sorted.filtered_peak_1705
chr1	171710535	171711781	1247	35.29	11.00668	3.45428	8.19082	C694PACXX_7_7109.sorted.filtered_peak_1706
chr1	171750008	171750919	912	72.02	32.03703	5.01426	28.53090	C694PACXX_7_7109.sorted.filtered_peak_1707
chr1	171810198	171811030	833	20.18	5.57267	2.86235	3.03997	C694PACXX_7_7109.sorted.filtered_peak_1708
chr1	172086958	172087219	262	15.46	4.56266	2.80401	2.11726	C694PACXX_7_7109.sorted.filtered_peak_1709
chr1	172123814	172124063	250	15.52	4.62798	2.82130	2.18653	C694PACXX_7_7109.sorted.filtered_peak_1710
chr1	172150146	172151219	1074	23.43	6.26954	2.87320	3.70312	C694PACXX_7_7109.sorted.filtered_peak_1711
chr1	172172308	172172750	443	18.44	6.36820	3.28955	3.79197	C694PACXX_7_7109.sorted.filtered_peak_1712
chr1	172327541	172328367	827	20.67	5.09824	2.65614	2.61244	C694PACXX_7_7109.sorted.filtered_peak_1713
chr1	172349581	172350173	593	16.64	4.62250	2.73319	2.18219	C694PACXX_7_7109.sorted.filtered_peak_1714
chr1	172363377	172363767	391	21.70	6.38429	3.04661	3.78878	C694PACXX_7_7109.sorted.filtered_peak_1715
chr1	172368475	172368819	345	18.12	4.64452	2.64518	2.20519	C694PACXX_7_7109.sorted.filtered_peak_1716
chr1	172412925	172413444	520	24.89	8.15967	3.38696	5.47019	C694PACXX_7_7109.sorted.filtered_peak_1717
chr1	172419151	172419406	256	20.01	6.50537	3.24246	3.88873	C694PACXX_7_7109.sorted.filtered_peak_1718
chr1	172501348	172502798	1451	75.16	28.54278	4.35726	25.13441	C694PACXX_7_7109.sorted.filtered_peak_1719
chr1	172608000	172608853	854	23.69	6.14431	2.82510	3.57657	C694PACXX_7_7109.sorted.filtered_peak_1720
chr1	172627923	172628359	437	20.80	5.21217	2.69236	2.71465	C694PACXX_7_7109.sorted.filtered_peak_1721
chr1	172631893	172632246	354	24.78	7.39461	3.15100	4.74904	C694PACXX_7_7109.sorted.filtered_peak_1722
chr1	172644195	172644634	440	20.84	5.98020	2.96301	3.41607	C694PACXX_7_7109.sorted.filtered_peak_1723
chr1	172666708	172667056	349	22.71	6.20425	2.92676	3.61560	C694PACXX_7_7109.sorted.filtered_peak_1724
chr1	172668394	172668995	602	22.61	5.70062	2.72993	3.18290	C694PACXX_7_7109.sorted.filtered_peak_1725
chr1	172677429	172677978	550	13.97	3.97283	2.64530	1.61043	C694PACXX_7_7109.sorted.filtered_peak_1726
chr1	172715268	172715795	528	19.63	4.50539	2.50448	2.08386	C694PACXX_7_7109.sorted.filtered_peak_1727
chr1	172788049	172788298	250	15.87	4.20317	2.62076	1.79772	C694PACXX_7_7109.sorted.filtered_peak_1728
chr1	172788470	172788799	330	18.67	5.66342	3.00016	3.12273	C694PACXX_7_7109.sorted.filtered_peak_1729
chr1	172807475	172807878	404	14.84	4.66436	2.89630	2.20685	C694PACXX_7_7109.sorted.filtered_peak_1730
chr1	172864115	172864630	516	16.40	4.62647	2.74435	2.20293	C694PACXX_7_7109.sorted.filtered_peak_1731
chr1	173445448	173446915	1468	36.74	11.55498	3.50503	8.71136	C694PACXX_7_7109.sorted.filtered_peak_1732
chr1	173539623	173539872	250	12.40	3.68328	2.62878	1.34196	C694PACXX_7_7109.sorted.filtered_peak_1733
chr1	173683695	173684830	1136	28.00	10.14156	3.72490	7.37348	C694PACXX_7_7109.sorted.filtered_peak_1734
chr1	173793241	173794327	1087	45.46	18.30001	4.46577	15.21058	C694PACXX_7_7109.sorted.filtered_peak_1735
chr1	173836683	173838011	1329	64.94	19.58379	3.55296	16.46533	C694PACXX_7_7109.sorted.filtered_peak_1736
chr1	173990741	173991800	1060	29.77	9.86392	3.46032	7.11878	C694PACXX_7_7109.sorted.filtered_peak_1737
chr1	174122486	174122970	485	15.92	4.10430	2.57104	1.72135	C694PACXX_7_7109.sorted.filtered_peak_1738
chr1	174128032	174129319	1288	42.96	12.83851	3.35380	9.98219	C694PACXX_7_7109.sorted.filtered_peak_1739
chr1	174768622	174769516	895	22.28	7.14050	3.26454	4.50307	C694PACXX_7_7109.sorted.filtered_peak_1740
chr1	174933636	174934496	861	28.64	6.03896	2.54247	3.48676	C694PACXX_7_7109.sorted.filtered_peak_1741
chr1	174937591	174938169	579	25.33	4.07806	2.14949	1.69348	C694PACXX_7_7109.sorted.filtered_peak_1742
chr1	174968160	174969581	1422	68.12	23.56669	3.82099	20.36819	C694PACXX_7_7109.sorted.filtered_peak_1743
chr1	174992225	174992885	661	37.20	16.88254	4.91514	13.83157	C694PACXX_7_7109.sorted.filtered_peak_1744
chr1	174998799	174999170	372	17.90	6.14804	3.25865	3.57931	C694PACXX_7_7109.sorted.filtered_peak_1745
chr1	175115834	175116165	332	14.44	3.86614	2.56766	1.50787	C694PACXX_7_7109.sorted.filtered_peak_1746
chr1	175178069	175179061	993	23.56	7.67510	3.34393	5.00584	C694PACXX_7_7109.sorted.filtered_peak_1747
chr1	175288814	175289102	289	20.99	7.10584	3.38559	4.45534	C694PACXX_7_7109.sorted.filtered_peak_1748
chr1	176175895	176176962	1068	60.80	24.35750	4.68244	21.05932	C694PACXX_7_7109.sorted.filtered_peak_1749
chr1	177352921	177353538	618	16.88	4.42876	2.64147	2.00378	C694PACXX_7_7109.sorted.filtered_peak_1750
chr1	177355146	177355702	557	19.25	5.17838	2.78007	2.67336	C694PACXX_7_7109.sorted.filtered_peak_1751
chr1	177779097	177779346	250	14.34	4.80963	3.01041	2.33168	C694PACXX_7_7109.sorted.filtered_peak_1752
chr1	178511287	178512430	1144	23.81	7.48185	3.19196	4.85937	C694PACXX_7_7109.sorted.filtered_peak_1753
chr1	178598161	178598454	294	13.11	4.01645	2.73668	1.64362	C694PACXX_7_7109.sorted.filtered_peak_1754
chr1	178971848	178972198	351	17.30	5.49974	3.04977	2.96861	C694PACXX_7_7109.sorted.filtered_peak_1755
chr1	178994657	178995795	1139	32.56	10.11046	3.31806	7.37118	C694PACXX_7_7109.sorted.filtered_peak_1756
chr1	179006278	179006528	251	15.21	4.84202	2.94669	2.36414	C694PACXX_7_7109.sorted.filtered_peak_1757
chr1	179007726	179008019	294	13.26	3.70872	2.57836	1.36642	C694PACXX_7_7109.sorted.filtered_peak_1758
chr1	179050625	179051453	829	26.42	7.71013	3.11152	5.06433	C694PACXX_7_7109.sorted.filtered_peak_1759
chr1	179098891	179099200	310	15.45	4.82364	2.91403	2.35545	C694PACXX_7_7109.sorted.filtered_peak_1760
chr1	179198349	179199173	825	17.43	5.18960	2.89304	2.71012	C694PACXX_7_7109.sorted.filtered_peak_1761
chr1	179262608	179263255	648	30.06	11.01648	3.83802	8.20066	C694PACXX_7_7109.sorted.filtered_peak_1762
chr1	179334555	179335435	881	35.93	15.35515	4.50047	12.39155	C694PACXX_7_7109.sorted.filtered_peak_1763
chr1	179783863	179784665	803	21.40	5.48962	2.73523	2.97993	C694PACXX_7_7109.sorted.filtered_peak_1764
chr1	179800432	179800738	307	12.60	3.56291	2.55388	1.26322	C694PACXX_7_7109.sorted.filtered_peak_1765
chr1	179846788	179847114	327	26.38	5.38116	2.46678	2.87516	C694PACXX_7_7109.sorted.filtered_peak_1766
chr1	179851264	179852439	1176	52.89	18.20614	3.84263	15.13663	C694PACXX_7_7109.sorted.filtered_peak_1767
chr1	179923254	179924491	1238	43.02	16.27075	3.99831	13.30429	C694PACXX_7_7109.sorted.filtered_peak_1768
chr1	180123489	180124303	815	44.27	16.72976	4.17957	13.69854	C694PACXX_7_7109.sorted.filtered_peak_1769
chr1	180148061	180148310	250	15.17	4.60577	2.84580	2.15721	C694PACXX_7_7109.sorted.filtered_peak_1770
chr1	180471308	180472379	1072	37.20	14.32914	4.17782	11.37909	C694PACXX_7_7109.sorted.filtered_peak_1771
chr1	180554708	180555117	410	15.99	5.43852	3.14368	2.90990	C694PACXX_7_7109.sorted.filtered_peak_1772
chr1	180600813	180601858	1046	40.78	15.92189	4.27455	12.91546	C694PACXX_7_7109.sorted.filtered_peak_1773
chr1	180832371	180832664	294	12.77	3.88861	2.70094	1.51756	C694PACXX_7_7109.sorted.filtered_peak_1774
chr1	180923278	180923672	395	16.70	4.73340	2.77959	2.27842	C694PACXX_7_7109.sorted.filtered_peak_1775
chr1	180991611	180992246	636	36.81	11.52237	3.47584	8.68177	C694PACXX_7_7109.sorted.filtered_peak_1776
chr1	181002519	181003448	930	30.14	10.57616	3.56281	7.83958	C694PACXX_7_7109.sorted.filtered_peak_1777
chr1	181031544	181032313	770	14.68	4.46584	2.81815	2.02787	C694PACXX_7_7109.sorted.filtered_peak_1778
chr1	181057334	181058389	1056	34.82	8.29284	2.76645	5.64676	C694PACXX_7_7109.sorted.filtered_peak_1779
chr1	181058750	181059553	804	30.02	5.74718	2.43783	3.19836	C694PACXX_7_7109.sorted.filtered_peak_1780
chr1	181074184	181075029	846	40.48	12.75031	3.58497	9.84733	C694PACXX_7_7109.sorted.filtered_peak_1781
chr1	181103926	181104220	295	15.60	3.97704	2.54050	1.60406	C694PACXX_7_7109.sorted.filtered_peak_1782
chr1	181111306	181111959	654	18.33	3.87078	2.34454	1.52728	C694PACXX_7_7109.sorted.filtered_peak_1783
chr1	181118598	181119023	426	22.43	7.31581	3.29257	4.67966	C694PACXX_7_7109.sorted.filtered_peak_1784
chr1	181128733	181129066	334	13.55	3.83804	2.61767	1.47726	C694PACXX_7_7109.sorted.filtered_peak_1785
chr1	181135514	181135940	427	14.95	4.53915	2.82349	2.10829	C694PACXX_7_7109.sorted.filtered_peak_1786
chr1	181998588	181999485	898	47.34	21.09431	4.82470	17.94562	C694PACXX_7_7109.sorted.filtered_peak_1787
chr1	182228380	182229256	877	15.19	4.59000	2.83070	2.15514	C694PACXX_7_7109.sorted.filtered_peak_1788
chr1	182360555	182361053	499	20.89	4.83532	2.55919	2.36916	C694PACXX_7_7109.sorted.filtered_peak_1789
chr1	182399676	182400151	476	19.34	5.87463	3.01771	3.33131	C694PACXX_7_7109.sorted.filtered_peak_1790
chr1	182557689	182558516	828	20.18	6.27453	3.12249	3.68542	C694PACXX_7_7109.sorted.filtered_peak_1791
chr1	182573212	182573802	591	30.84	7.34527	2.80732	4.69350	C694PACXX_7_7109.sorted.filtered_peak_1792
chr1	182583991	182584606	616	28.04	6.19825	2.61742	3.63255	C694PACXX_7_7109.sorted.filtered_peak_1793
chr1	182584833	182585622	790	25.06	4.90555	2.39047	2.43453	C694PACXX_7_7109.sorted.filtered_peak_1794
chr1	182758420	182759330	911	26.60	8.20614	3.25757	5.52237	C694PACXX_7_7109.sorted.filtered_peak_1795
chr1	182808164	182809258	1095	53.49	21.98903	4.56212	18.80374	C694PACXX_7_7109.sorted.filtered_peak_1796
chr1	182859239	182859565	327	14.61	4.43189	2.81151	1.99498	C694PACXX_7_7109.sorted.filtered_peak_1797
chr1	183440472	183441890	1419	46.57	12.62825	3.16059	9.76607	C694PACXX_7_7109.sorted.filtered_peak_1798
chr1	183559443	183559793	351	21.78	6.67755	3.14531	4.06297	C694PACXX_7_7109.sorted.filtered_peak_1799
chr1	183604576	183605383	808	62.27	26.45892	4.71162	23.15323	C694PACXX_7_7109.sorted.filtered_peak_1800
chr1	183621185	183621545	361	17.05	4.81335	2.79303	2.34076	C694PACXX_7_7109.sorted.filtered_peak_1801
chr1	183624638	183624923	286	13.03	4.04605	2.75217	1.66041	C694PACXX_7_7109.sorted.filtered_peak_1802
chr1	183774310	183774592	283	15.42	4.19689	2.64893	1.79230	C694PACXX_7_7109.sorted.filtered_peak_1803
chr1	183884833	183885638	806	20.09	5.56041	2.84063	3.05443	C694PACXX_7_7109.sorted.filtered_peak_1804
chr1	183925539	183926191	653	33.14	12.85893	4.02774	9.99469	C694PACXX_7_7109.sorted.filtered_peak_1805
chr1	184006232	184006800	569	19.46	5.33191	2.81612	2.82189	C694PACXX_7_7109.sorted.filtered_peak_1806
chr1	184020419	184021175	757	25.32	8.90484	3.46522	6.24715	C694PACXX_7_7109.sorted.filtered_peak_1807
chr1	184129499	184129880	382	23.05	4.98581	2.50073	2.50371	C694PACXX_7_7109.sorted.filtered_peak_1808
chr1	184349737	184350016	280	18.49	6.13947	3.22284	3.55353	C694PACXX_7_7109.sorted.filtered_peak_1809
chr1	184355973	184357170	1198	24.79	5.62695	2.60216	3.10815	C694PACXX_7_7109.sorted.filtered_peak_1810
chr1	184460814	184461063	250	18.46	5.35449	2.91588	2.82331	C694PACXX_7_7109.sorted.filtered_peak_1811
chr1	184712246	184712699	454	26.17	8.12662	3.27166	5.44987	C694PACXX_7_7109.sorted.filtered_peak_1812
chr1	184723313	184724581	1269	58.83	22.27335	4.22602	19.08990	C694PACXX_7_7109.sorted.filtered_peak_1813
chr1	184774817	184775356	540	15.77	4.51257	2.75505	2.07251	C694PACXX_7_7109.sorted.filtered_peak_1814
chr1	184809614	184810063	450	20.45	7.51150	3.56211	4.85342	C694PACXX_7_7109.sorted.filtered_peak_1815
chr1	184836033	184836905	873	28.61	10.36174	3.76793	7.57319	C694PACXX_7_7109.sorted.filtered_peak_1816
chr1	184859629	184859934	306	27.28	9.00340	3.52324	6.24986	C694PACXX_7_7109.sorted.filtered_peak_1817
chr1	184922774	184923104	331	13.33	3.67871	2.55724	1.34193	C694PACXX_7_7109.sorted.filtered_peak_1818
chr1	184943109	184943813	705	21.01	4.69959	2.50409	2.25224	C694PACXX_7_7109.sorted.filtered_peak_1819
chr1	185014423	185015211	789	25.08	7.00780	2.98500	4.41085	C694PACXX_7_7109.sorted.filtered_peak_1820
chr1	185125597	185126908	1312	56.11	19.35455	3.85504	16.25746	C694PACXX_7_7109.sorted.filtered_peak_1821
chr1	185139519	185139842	324	16.61	4.92026	2.86970	2.43611	C694PACXX_7_7109.sorted.filtered_peak_1822
chr1	185147820	185148069	250	13.29	4.18500	2.79713	1.78831	C694PACXX_7_7109.sorted.filtered_peak_1823
chr1	185285087	185287257	2171	40.76	10.19822	2.91606	7.44787	C694PACXX_7_7109.sorted.filtered_peak_1824
chr1	185307951	185308725	775	22.35	6.74420	3.11456	4.13581	C694PACXX_7_7109.sorted.filtered_peak_1825
chr1	185389525	185390491	967	19.40	5.72996	2.92669	3.22467	C694PACXX_7_7109.sorted.filtered_peak_1826
chr1	185408881	185409620	740	28.98	10.36077	3.78290	7.55242	C694PACXX_7_7109.sorted.filtered_peak_1827
chr1	185528999	185529753	755	22.80	6.43659	2.92969	3.88526	C694PACXX_7_7109.sorted.filtered_peak_1828
chr1	185535912	185536535	624	27.96	9.32149	3.45566	6.60441	C694PACXX_7_7109.sorted.filtered_peak_1829
chr1	186343882	186345117	1236	55.68	20.26167	4.04028	17.13356	C694PACXX_7_7109.sorted.filtered_peak_1830
chr1	186373675	186373999	325	15.60	4.71367	2.85622	2.25862	C694PACXX_7_7109.sorted.filtered_peak_1831
chr1	186389764	186390203	440	12.92	3.97275	2.73081	1.58881	C694PACXX_7_7109.sorted.filtered_peak_1832
chr1	186411813	186412199	387	14.16	4.22240	2.74598	1.81528	C694PACXX_7_7109.sorted.filtered_peak_1833
chr1	186563087	186563349	263	13.66	4.40265	2.87580	1.96856	C694PACXX_7_7109.sorted.filtered_peak_1834
chr1	186574914	186575337	424	13.88	3.91537	2.62869	1.55455	C694PACXX_7_7109.sorted.filtered_peak_1835
chr1	186587648	186587935	288	16.04	4.58870	2.76744	2.14080	C694PACXX_7_7109.sorted.filtered_peak_1836
chr1	186649409	186650164	756	21.31	6.41712	3.07936	3.82397	C694PACXX_7_7109.sorted.filtered_peak_1837
chr1	192485884	192486359	476	35.66	14.57243	4.35469	11.62494	C694PACXX_7_7109.sorted.filtered_peak_1838
chr1	192508088	192508453	366	19.71	4.88647	2.63840	2.41531	C694PACXX_7_7109.sorted.filtered_peak_1839
chr1	192521877	192522308	432	21.25	5.50470	2.76600	2.97985	C694PACXX_7_7109.sorted.filtered_peak_1840
chr1	192544562	192545153	592	35.34	10.50381	3.28553	7.73090	C694PACXX_7_7109.sorted.filtered_peak_1841
chr1	192562103	192562352	250	15.00	3.51845	2.38297	1.20573	C694PACXX_7_7109.sorted.filtered_peak_1842
chr1	192578363	192578641	279	17.05	5.20921	2.95306	2.70265	C694PACXX_7_7109.sorted.filtered_peak_1843
chr1	192777661	192778680	1020	39.35	10.33794	3.07550	7.54939	C694PACXX_7_7109.sorted.filtered_peak_1844
chr1	192905956	192906336	381	13.38	3.38689	2.41794	1.11996	C694PACXX_7_7109.sorted.filtered_peak_1845
chr1	193027660	193029274	1615	30.04	8.50128	3.04287	5.84346	C694PACXX_7_7109.sorted.filtered_peak_1846
chr1	193073972	193074966	995	18.86	5.27402	2.84386	2.76301	C694PACXX_7_7109.sorted.filtered_peak_1847
chr1	193090767	193091639	873	51.94	19.98691	4.35847	16.83817	C694PACXX_7_7109.sorted.filtered_peak_1848
chr1	193125743	193126056	314	13.24	4.16676	2.79374	1.76441	C694PACXX_7_7109.sorted.filtered_peak_1849
chr1	193210305	193210575	271	15.21	3.90048	2.52955	1.55175	C694PACXX_7_7109.sorted.filtered_peak_1850
chr1	193210780	193211029	250	15.20	3.83884	2.50639	1.49028	C694PACXX_7_7109.sorted.filtered_peak_1851
chr1	193280298	193280895	598	16.66	4.29558	2.60478	1.88606	C694PACXX_7_7109.sorted.filtered_peak_1852
chr1	193448076	193448827	752	28.62	10.17501	3.65476	7.41273	C694PACXX_7_7109.sorted.filtered_peak_1853
chr1	193509430	193509720	291	21.87	6.04354	2.91264	3.47585	C694PACXX_7_7109.sorted.filtered_peak_1854
chr1	194552032	194552581	550	12.00	3.45799	2.54667	1.15865	C694PACXX_7_7109.sorted.filtered_peak_1855
chr1	195164558	195165092	535	21.40	6.70093	3.15554	4.10645	C694PACXX_7_7109.sorted.filtered_peak_1856
chr1	196620814	196621309	496	19.90	5.44351	2.83883	2.91414	C694PACXX_7_7109.sorted.filtered_peak_1857
chr1	196939676	196939970	295	17.38	5.91065	3.21444	3.35460	C694PACXX_7_7109.sorted.filtered_peak_1858
chr1	197115341	197116296	956	39.07	13.14581	3.70473	10.25177	C694PACXX_7_7109.sorted.filtered_peak_1859
chr1	197149537	197149893	357	14.71	3.72942	2.48873	1.40502	C694PACXX_7_7109.sorted.filtered_peak_1860
chr1	197169955	197170965	1011	41.91	15.40588	3.99349	12.43624	C694PACXX_7_7109.sorted.filtered_peak_1861
chr1	197744041	197744982	942	29.10	6.62973	2.67414	4.03637	C694PACXX_7_7109.sorted.filtered_peak_1862
chr1	197745270	197745878	609	25.76	4.61942	2.28697	2.16959	C694PACXX_7_7109.sorted.filtered_peak_1863
chr1	197871617	197872286	670	33.82	12.29890	3.95669	9.41068	C694PACXX_7_7109.sorted.filtered_peak_1864
chr1	198057573	198058051	479	14.99	4.57146	2.83114	2.13542	C694PACXX_7_7109.sorted.filtered_peak_1865
chr1	198125898	198126948	1051	34.37	7.29645	2.64010	4.64603	C694PACXX_7_7109.sorted.filtered_peak_1866
chr1	198127969	198128451	483	34.92	7.80414	2.72314	5.14146	C694PACXX_7_7109.sorted.filtered_peak_1867
chr1	198136617	198137062	446	22.43	6.37690	3.00497	3.77401	C694PACXX_7_7109.sorted.filtered_peak_1868
chr1	198157161	198157735	575	20.11	5.62040	2.89945	3.06746	C694PACXX_7_7109.sorted.filtered_peak_1869
chr1	198489694	198489957	264	20.68	5.36096	2.76594	2.83235	C694PACXX_7_7109.sorted.filtered_peak_1870
chr1	198525820	198526606	787	17.43	5.54446	3.04809	3.01635	C694PACXX_7_7109.sorted.filtered_peak_1871
chr1	198533926	198534268	343	15.72	5.64445	3.26757	3.09917	C694PACXX_7_7109.sorted.filtered_peak_1872
chr1	198590047	198590891	845	29.18	6.16398	2.56601	3.59037	C694PACXX_7_7109.sorted.filtered_peak_1873
chr1	198625781	198626148	368	22.42	4.14456	2.27116	1.74419	C694PACXX_7_7109.sorted.filtered_peak_1874
chr1	198626761	198627010	250	22.53	4.66218	2.43162	2.20017	C694PACXX_7_7109.sorted.filtered_peak_1875
chr1	198638278	198638682	405	18.31	3.50372	2.21599	1.22073	C694PACXX_7_7109.sorted.filtered_peak_1876
chr1	198648768	198649283	516	33.61	5.82349	2.34121	3.26655	C694PACXX_7_7109.sorted.filtered_peak_1877
chr1	198650897	198651536	640	46.17	12.27532	3.21857	9.38249	C694PACXX_7_7109.sorted.filtered_peak_1878
chr1	198904068	198904384	317	26.27	5.11475	2.41403	2.60842	C694PACXX_7_7109.sorted.filtered_peak_1879
chr1	198906380	198906740	361	32.18	8.94192	3.13660	6.20998	C694PACXX_7_7109.sorted.filtered_peak_1880
chr1	199010634	199011165	532	32.24	12.23909	4.06791	9.35258	C694PACXX_7_7109.sorted.filtered_peak_1881
chr1	199058774	199059272	499	22.71	9.03298	3.88325	6.30867	C694PACXX_7_7109.sorted.filtered_peak_1882
chr1	199142158	199142824	667	22.78	6.64934	3.07475	4.02795	C694PACXX_7_7109.sorted.filtered_peak_1883
chr1	199212562	199212875	314	18.06	6.30582	3.32246	3.71823	C694PACXX_7_7109.sorted.filtered_peak_1884
chr1	200098471	200099050	580	17.39	5.01076	2.84422	2.52197	C694PACXX_7_7109.sorted.filtered_peak_1885
chr1	200123384	200123637	254	20.94	5.47214	2.79009	2.93317	C694PACXX_7_7109.sorted.filtered_peak_1886
chr1	200271244	200271966	723	20.75	7.07790	3.32034	4.47759	C694PACXX_7_7109.sorted.filtered_peak_1887
chr1	200378657	200379615	959	30.57	10.42132	3.60626	7.63442	C694PACXX_7_7109.sorted.filtered_peak_1888
chr1	200443050	200443389	340	18.00	5.76480	3.10914	3.20769	C694PACXX_7_7109.sorted.filtered_peak_1889
chr1	200452644	200452905	262	14.12	4.03989	2.66814	1.65918	C694PACXX_7_7109.sorted.filtered_peak_1890
chr1	200479414	200479663	250	12.61	3.80221	2.67036	1.44417	C694PACXX_7_7109.sorted.filtered_peak_1891
chr1	200589732	200590362	631	24.93	7.93758	3.30091	5.26699	C694PACXX_7_7109.sorted.filtered_peak_1892
chr1	200597197	200597446	250	15.73	4.51621	2.76581	2.06728	C694PACXX_7_7109.sorted.filtered_peak_1893
chr1	200638520	200639513	994	38.37	14.76218	4.14766	11.81842	C694PACXX_7_7109.sorted.filtered_peak_1894
chr1	200707873	200708578	706	17.03	4.29150	2.57707	1.88874	C694PACXX_7_7109.sorted.filtered_peak_1895
chr1	200831676	200832005	330	15.37	3.67799	2.42975	1.34512	C694PACXX_7_7109.sorted.filtered_peak_1896
chr1	200988649	200988996	348	28.63	4.82173	2.24650	2.35817	C694PACXX_7_7109.sorted.filtered_peak_1897
chr1	200992731	200993118	388	34.33	7.81893	2.75347	5.15504	C694PACXX_7_7109.sorted.filtered_peak_1898
chr1	201083221	201084150	930	23.25	7.03115	3.11697	4.42040	C694PACXX_7_7109.sorted.filtered_peak_1899
chr1	201123254	201123888	635	37.68	15.42504	4.45815	12.42739	C694PACXX_7_7109.sorted.filtered_peak_1900
chr1	201139938	201140287	350	17.28	4.18242	2.52438	1.77696	C694PACXX_7_7109.sorted.filtered_peak_1901
chr1	201438193	201438727	535	20.55	6.86537	3.31382	4.23734	C694PACXX_7_7109.sorted.filtered_peak_1902
chr1	201449540	201449864	325	20.84	5.92681	2.95885	3.35413	C694PACXX_7_7109.sorted.filtered_peak_1903
chr1	201451211	201451460	250	16.74	3.96161	2.46992	1.57908	C694PACXX_7_7109.sorted.filtered_peak_1904
chr1	201476083	201476575	493	28.64	11.05223	3.96091	8.24659	C694PACXX_7_7109.sorted.filtered_peak_1905
chr1	201482123	201482392	270	16.98	6.32195	3.42848	3.73791	C694PACXX_7_7109.sorted.filtered_peak_1906
chr1	201797823	201798838	1016	31.79	12.04132	3.93193	9.20436	C694PACXX_7_7109.sorted.filtered_peak_1907
chr1	201865135	201865585	451	14.81	3.66101	2.45467	1.34116	C694PACXX_7_7109.sorted.filtered_peak_1908
chr1	201924301	201924962	662	45.20	23.56748	5.66185	20.33957	C694PACXX_7_7109.sorted.filtered_peak_1909
chr1	201951498	201952429	932	25.20	9.47834	3.82890	6.71312	C694PACXX_7_7109.sorted.filtered_peak_1910
chr1	201978756	201979073	318	14.36	3.63863	2.47281	1.31351	C694PACXX_7_7109.sorted.filtered_peak_1911
chr1	202104337	202104710	374	16.38	5.11752	2.95780	2.62850	C694PACXX_7_7109.sorted.filtered_peak_1912
chr1	202113490	202113914	425	28.89	8.83595	3.34720	6.08885	C694PACXX_7_7109.sorted.filtered_peak_1913
chr1	202264668	202265043	376	23.49	8.68668	3.69425	5.96668	C694PACXX_7_7109.sorted.filtered_peak_1914
chr1	202284559	202285070	512	14.81	3.85820	2.54058	1.50834	C694PACXX_7_7109.sorted.filtered_peak_1915
chr1	202310772	202311545	774	39.01	17.57109	4.72346	14.54332	C694PACXX_7_7109.sorted.filtered_peak_1916
chr1	202317301	202318571	1271	37.44	14.76328	4.03218	11.85973	C694PACXX_7_7109.sorted.filtered_peak_1917
chr1	202531454	202531751	298	12.43	3.70239	2.63576	1.35768	C694PACXX_7_7109.sorted.filtered_peak_1918
chr1	202687091	202687340	250	14.24	4.04721	2.66281	1.67356	C694PACXX_7_7109.sorted.filtered_peak_1919
chr1	202779779	202780735	957	28.55	6.93182	2.76894	4.32497	C694PACXX_7_7109.sorted.filtered_peak_1920
chr1	202804135	202804393	259	17.20	4.72469	2.74512	2.25987	C694PACXX_7_7109.sorted.filtered_peak_1921
chr1	202857753	202858706	954	72.76	36.61108	6.06263	32.94448	C694PACXX_7_7109.sorted.filtered_peak_1922
chr1	202895838	202896748	911	33.72	13.82712	4.31030	10.90773	C694PACXX_7_7109.sorted.filtered_peak_1923
chr1	202927007	202927773	767	29.98	10.11143	3.62314	7.31603	C694PACXX_7_7109.sorted.filtered_peak_1924
chr1	202936018	202936882	865	23.13	6.44087	2.92329	3.87468	C694PACXX_7_7109.sorted.filtered_peak_1925
chr1	202968372	202968728	357	18.62	6.73294	3.43615	4.12428	C694PACXX_7_7109.sorted.filtered_peak_1926
chr1	202976063	202977032	970	29.01	11.31306	3.89969	8.51686	C694PACXX_7_7109.sorted.filtered_peak_1927
chr1	202995358	202996052	695	25.78	9.60097	3.70486	6.87407	C694PACXX_7_7109.sorted.filtered_peak_1928
chr1	203236511	203236959	449	22.94	6.75460	3.07859	4.14444	C694PACXX_7_7109.sorted.filtered_peak_1929
chr1	203242237	203242568	332	29.52	8.48619	3.18677	5.77219	C694PACXX_7_7109.sorted.filtered_peak_1930
chr1	203256257	203256883	627	39.70	7.79737	2.55110	5.13260	C694PACXX_7_7109.sorted.filtered_peak_1931
chr1	203258518	203260076	1559	38.11	7.28323	2.46720	4.66656	C694PACXX_7_7109.sorted.filtered_peak_1932
chr1	203274034	203275072	1039	40.64	13.10933	3.51481	10.26308	C694PACXX_7_7109.sorted.filtered_peak_1933
chr1	203289816	203290471	656	22.69	4.96118	2.51222	2.47996	C694PACXX_7_7109.sorted.filtered_peak_1934
chr1	203296280	203297325	1046	43.13	13.39509	3.57706	10.46867	C694PACXX_7_7109.sorted.filtered_peak_1935
chr1	203456762	203457144	383	18.73	5.77245	3.04198	3.22436	C694PACXX_7_7109.sorted.filtered_peak_1936
chr1	203473833	203474310	478	13.84	3.92466	2.63468	1.55823	C694PACXX_7_7109.sorted.filtered_peak_1937
chr1	203558410	203558659	250	15.06	4.14364	2.64922	1.74069	C694PACXX_7_7109.sorted.filtered_peak_1938
chr1	203576364	203576849	486	27.70	13.06264	4.77029	10.16477	C694PACXX_7_7109.sorted.filtered_peak_1939
chr1	203594750	203596146	1397	31.33	7.69291	2.80975	5.05744	C694PACXX_7_7109.sorted.filtered_peak_1940
chr1	203619298	203619765	468	19.48	3.93257	2.31580	1.57554	C694PACXX_7_7109.sorted.filtered_peak_1941
chr1	203622265	203622633	369	28.22	8.37362	3.20489	5.68053	C694PACXX_7_7109.sorted.filtered_peak_1942
chr1	203643049	203643660	612	32.19	11.15804	3.70871	8.33739	C694PACXX_7_7109.sorted.filtered_peak_1943
chr1	203651630	203652041	412	18.03	5.76224	3.09777	3.21058	C694PACXX_7_7109.sorted.filtered_peak_1944
chr1	203733800	203734991	1192	23.79	7.89406	3.34770	5.23531	C694PACXX_7_7109.sorted.filtered_peak_1945
chr1	203764395	203765245	851	29.32	11.01726	3.71090	8.27551	C694PACXX_7_7109.sorted.filtered_peak_1946
chr1	203830443	203831147	705	35.32	16.05748	4.72976	13.07181	C694PACXX_7_7109.sorted.filtered_peak_1947
chr1	203889547	203889898	352	25.43	13.28642	5.18633	10.37391	C694PACXX_7_7109.sorted.filtered_peak_1948
chr1	204146606	204146855	250	14.92	5.05176	3.06894	2.56217	C694PACXX_7_7109.sorted.filtered_peak_1949
chr1	204332437	204333156	720	20.22	5.35718	2.79329	2.82874	C694PACXX_7_7109.sorted.filtered_peak_1950
chr1	204380163	204381510	1348	43.15	14.69443	3.65157	11.78144	C694PACXX_7_7109.sorted.filtered_peak_1951
chr1	204422497	204422788	292	16.95	4.57891	2.70662	2.12517	C694PACXX_7_7109.sorted.filtered_peak_1952
chr1	204463363	204464421	1059	34.76	10.73935	3.40020	7.94307	C694PACXX_7_7109.sorted.filtered_peak_1953
chr1	204475549	204476718	1170	31.50	9.39303	3.28135	6.64979	C694PACXX_7_7109.sorted.filtered_peak_1954
chr1	204485171	204485978	808	40.57	14.24961	3.88004	11.30699	C694PACXX_7_7109.sorted.filtered_peak_1955
chr1	204490366	204490780	415	20.35	5.02598	2.65890	2.53726	C694PACXX_7_7109.sorted.filtered_peak_1956
chr1	204513406	204513805	400	17.56	5.50770	3.03133	2.97614	C694PACXX_7_7109.sorted.filtered_peak_1957
chr1	204525103	204525526	424	12.01	3.30258	2.46729	1.06111	C694PACXX_7_7109.sorted.filtered_peak_1958
chr1	204534799	204535246	448	17.31	4.82677	2.77291	2.35690	C694PACXX_7_7109.sorted.filtered_peak_1959
chr1	204548017	204548449	433	14.70	3.60326	2.43534	1.29559	C694PACXX_7_7109.sorted.filtered_peak_1960
chr1	204776104	204776759	656	26.02	9.91853	3.91443	7.13099	C694PACXX_7_7109.sorted.filtered_peak_1961
chr1	205090813	205091782	970	47.42	21.55116	5.02809	18.37025	C694PACXX_7_7109.sorted.filtered_peak_1962
chr1	205110762	205111125	364	17.19	6.58280	3.51864	3.98148	C694PACXX_7_7109.sorted.filtered_peak_1963
chr1	205140568	205140832	265	17.71	6.75088	3.56725	4.11997	C694PACXX_7_7109.sorted.filtered_peak_1964
chr1	205180347	205181241	895	41.27	18.36961	4.79661	15.29493	C694PACXX_7_7109.sorted.filtered_peak_1965
chr1	205196827	205197115	289	23.72	4.84800	2.43530	2.37473	C694PACXX_7_7109.sorted.filtered_peak_1966
chr1	205225309	205225938	630	15.67	4.14369	2.59565	1.77212	C694PACXX_7_7109.sorted.filtered_peak_1967
chr1	205242597	205243180	584	21.52	6.53785	3.08852	3.94993	C694PACXX_7_7109.sorted.filtered_peak_1968
chr1	205254896	205255469	574	25.93	4.34869	2.20293	1.93470	C694PACXX_7_7109.sorted.filtered_peak_1969
chr1	205257353	205257747	395	40.01	11.21688	3.26063	8.38231	C694PACXX_7_7109.sorted.filtered_peak_1970
chr1	205282871	205283374	504	16.74	4.03173	2.49426	1.65103	C694PACXX_7_7109.sorted.filtered_peak_1971
chr1	205290572	205291159	588	24.47	8.00013	3.37235	5.31621	C694PACXX_7_7109.sorted.filtered_peak_1972
chr1	205409969	205410430	462	18.60	5.43480	2.92038	2.91066	C694PACXX_7_7109.sorted.filtered_peak_1973
chr1	205498161	205498539	379	18.84	5.82354	3.05431	3.27516	C694PACXX_7_7109.sorted.filtered_peak_1974
chr1	205561068	205561458	391	22.18	6.55026	3.06040	3.95328	C694PACXX_7_7109.sorted.filtered_peak_1975
chr1	205600212	205601579	1368	44.76	13.59326	3.53875	10.65791	C694PACXX_7_7109.sorted.filtered_peak_1976
chr1	205718276	205719981	1706	46.51	13.75969	3.32257	10.86825	C694PACXX_7_7109.sorted.filtered_peak_1977
chr1	205744055	205744870	816	35.75	14.96816	4.48122	11.99843	C694PACXX_7_7109.sorted.filtered_peak_1978
chr1	205782023	205782927	905	39.02	16.15173	4.30717	13.17467	C694PACXX_7_7109.sorted.filtered_peak_1979
chr1	205818875	205819418	544	15.40	5.46992	3.21686	2.93480	C694PACXX_7_7109.sorted.filtered_peak_1980
chr1	206234412	206234727	316	16.71	4.75793	2.78778	2.30341	C694PACXX_7_7109.sorted.filtered_peak_1981
chr1	206643386	206643852	467	24.11	5.57512	2.63287	3.04349	C694PACXX_7_7109.sorted.filtered_peak_1982
chr1	206644377	206644876	500	20.96	4.06082	2.29989	1.67524	C694PACXX_7_7109.sorted.filtered_peak_1983
chr1	206680643	206681131	489	21.72	5.28127	2.66110	2.77569	C694PACXX_7_7109.sorted.filtered_peak_1984
chr1	206718004	206718473	470	17.79	5.86922	3.15913	3.31483	C694PACXX_7_7109.sorted.filtered_peak_1985
chr1	206725252	206725591	340	24.10	6.60208	2.94548	4.00552	C694PACXX_7_7109.sorted.filtered_peak_1986
chr1	206730222	206731013	792	34.90	9.06682	2.98299	6.36070	C694PACXX_7_7109.sorted.filtered_peak_1987
chr1	206736387	206736720	334	28.36	7.91424	3.10465	5.22155	C694PACXX_7_7109.sorted.filtered_peak_1988
chr1	206748550	206749139	590	33.22	8.20797	2.88886	5.52243	C694PACXX_7_7109.sorted.filtered_peak_1989
chr1	206753312	206753735	424	30.71	5.83838	2.43498	3.28313	C694PACXX_7_7109.sorted.filtered_peak_1990
chr1	206763392	206763878	487	29.51	9.70275	3.52534	6.93202	C694PACXX_7_7109.sorted.filtered_peak_1991
chr1	206785429	206786137	709	35.33	13.69078	4.12950	10.77171	C694PACXX_7_7109.sorted.filtered_peak_1992
chr1	206808462	206809238	777	31.03	11.10465	3.82623	8.26781	C694PACXX_7_7109.sorted.filtered_peak_1993
chr1	206858131	206858751	621	22.46	5.05816	2.54740	2.57445	C694PACXX_7_7109.sorted.filtered_peak_1994
chr1	206859230	206859650	421	21.86	4.68427	2.45607	2.24573	C694PACXX_7_7109.sorted.filtered_peak_1995
chr1	206886602	206886851	250	20.36	4.75951	2.56478	2.29784	C694PACXX_7_7109.sorted.filtered_peak_1996
chr1	206907790	206908190	401	18.70	3.70570	2.27232	1.38346	C694PACXX_7_7109.sorted.filtered_peak_1997
chr1	206910563	206910831	269	19.90	4.30501	2.43306	1.88597	C694PACXX_7_7109.sorted.filtered_peak_1998
chr1	206931198	206931536	339	20.25	8.08307	3.83934	5.38139	C694PACXX_7_7109.sorted.filtered_peak_1999
chr1	206939592	206940177	586	22.02	4.85398	2.51063	2.38242	C694PACXX_7_7109.sorted.filtered_peak_2000
chr1	206942767	206943134	368	25.10	5.70051	2.61905	3.16435	C694PACXX_7_7109.sorted.filtered_peak_2001
chr1	206957766	206958196	431	24.99	5.92448	2.70743	3.35224	C694PACXX_7_7109.sorted.filtered_peak_2002
chr1	206976481	206977099	619	37.07	14.72237	4.32702	11.75381	C694PACXX_7_7109.sorted.filtered_peak_2003
chr1	206982075	206982327	253	16.68	4.27470	2.59678	1.86318	C694PACXX_7_7109.sorted.filtered_peak_2004
chr1	206990148	206990598	451	21.22	7.84610	3.59090	5.18356	C694PACXX_7_7109.sorted.filtered_peak_2005
chr1	207002777	207003031	255	16.06	5.12114	2.99049	2.63321	C694PACXX_7_7109.sorted.filtered_peak_2006
chr1	207095026	207095592	567	21.22	4.88075	2.55586	2.41153	C694PACXX_7_7109.sorted.filtered_peak_2007
chr1	207096430	207096716	287	21.95	5.17645	2.61692	2.68393	C694PACXX_7_7109.sorted.filtered_peak_2008
chr1	207098653	207098912	260	21.48	4.71913	2.48931	2.26670	C694PACXX_7_7109.sorted.filtered_peak_2009
chr1	207223982	207224512	531	29.83	8.07703	3.04690	5.38693	C694PACXX_7_7109.sorted.filtered_peak_2010
chr1	207226126	207226701	576	33.85	10.26901	3.39566	7.46707	C694PACXX_7_7109.sorted.filtered_peak_2011
chr1	207494336	207495538	1203	53.57	20.49317	4.23487	17.34921	C694PACXX_7_7109.sorted.filtered_peak_2012
chr1	207509237	207509720	484	21.71	4.82504	2.51856	2.35083	C694PACXX_7_7109.sorted.filtered_peak_2013
chr1	207509904	207510617	714	28.05	8.41774	3.22791	5.71806	C694PACXX_7_7109.sorted.filtered_peak_2014
chr1	207925126	207925913	788	33.07	13.20056	4.20293	10.30892	C694PACXX_7_7109.sorted.filtered_peak_2015
chr1	207999093	207999631	539	31.78	7.88166	2.89536	5.20262	C694PACXX_7_7109.sorted.filtered_peak_2016
chr1	208042073	208042685	613	23.97	4.26825	2.24590	1.86362	C694PACXX_7_7109.sorted.filtered_peak_2017
chr1	208046456	208046943	488	18.88	3.64147	2.24199	1.32074	C694PACXX_7_7109.sorted.filtered_peak_2018
chr1	208056594	208056892	299	20.12	5.41857	2.81108	2.89645	C694PACXX_7_7109.sorted.filtered_peak_2019
chr1	208136481	208137188	708	29.11	10.61691	3.70184	7.85645	C694PACXX_7_7109.sorted.filtered_peak_2020
chr1	208417782	208418159	378	19.32	4.81653	2.64564	2.34366	C694PACXX_7_7109.sorted.filtered_peak_2021
chr1	208418381	208418852	472	17.85	4.18560	2.49317	1.78488	C694PACXX_7_7109.sorted.filtered_peak_2022
chr1	209162113	209162639	527	14.36	4.82604	3.01284	2.34880	C694PACXX_7_7109.sorted.filtered_peak_2023
chr1	209824615	209824892	278	17.04	4.53853	2.67635	2.09882	C694PACXX_7_7109.sorted.filtered_peak_2024
chr1	209920920	209921484	565	32.46	9.62812	3.28805	6.87156	C694PACXX_7_7109.sorted.filtered_peak_2025
chr1	209925117	209925442	326	24.89	3.44649	1.98346	1.16884	C694PACXX_7_7109.sorted.filtered_peak_2026
chr1	209929016	209929847	832	28.89	6.68295	2.69317	4.09102	C694PACXX_7_7109.sorted.filtered_peak_2027
chr1	209941581	209942220	640	22.92	5.26218	2.60305	2.74727	C694PACXX_7_7109.sorted.filtered_peak_2028
chr1	209942544	209943218	675	24.56	5.99410	2.73926	3.42877	C694PACXX_7_7109.sorted.filtered_peak_2029
chr1	209957582	209958518	937	39.03	14.29161	3.88881	11.38223	C694PACXX_7_7109.sorted.filtered_peak_2030
chr1	210001006	210001727	722	33.42	13.66674	4.30559	10.74470	C694PACXX_7_7109.sorted.filtered_peak_2031
chr1	210484569	210484998	430	15.38	5.31593	3.14688	2.80002	C694PACXX_7_7109.sorted.filtered_peak_2032
chr1	210502148	210502763	616	21.70	7.67549	3.46567	5.03266	C694PACXX_7_7109.sorted.filtered_peak_2033
chr1	210547728	210548060	333	14.92	4.08676	2.63640	1.68890	C694PACXX_7_7109.sorted.filtered_peak_2034
chr1	211307416	211307712	297	17.46	4.55188	2.65577	2.11424	C694PACXX_7_7109.sorted.filtered_peak_2035
chr1	211431782	211433163	1382	41.30	12.10836	3.27787	9.27500	C694PACXX_7_7109.sorted.filtered_peak_2036
chr1	211433986	211434235	250	29.00	5.13423	2.31607	2.63922	C694PACXX_7_7109.sorted.filtered_peak_2037
chr1	211509055	211509433	379	18.37	5.33151	2.89955	2.81498	C694PACXX_7_7109.sorted.filtered_peak_2038
chr1	211555977	211556485	509	27.66	9.80350	3.72383	7.02180	C694PACXX_7_7109.sorted.filtered_peak_2039
chr1	211590093	211590359	267	15.52	5.35430	3.15037	2.83561	C694PACXX_7_7109.sorted.filtered_peak_2040
chr1	211687310	211687645	336	15.51	3.98912	2.54812	1.62418	C694PACXX_7_7109.sorted.filtered_peak_2041
chr1	211688652	211689017	366	16.38	4.31979	2.63581	1.89620	C694PACXX_7_7109.sorted.filtered_peak_2042
chr1	211716149	211716398	250	12.63	3.78574	2.66070	1.44635	C694PACXX_7_7109.sorted.filtered_peak_2043
chr1	211751129	211751796	668	32.06	5.65666	2.33318	3.13383	C694PACXX_7_7109.sorted.filtered_peak_2044
chr1	211752153	211753127	975	53.32	17.85206	3.81292	14.78258	C694PACXX_7_7109.sorted.filtered_peak_2045
chr1	211828435	211828774	340	13.13	3.77366	2.61759	1.43164	C694PACXX_7_7109.sorted.filtered_peak_2046
chr1	211848898	211849409	512	20.00	6.66370	3.30360	4.04188	C694PACXX_7_7109.sorted.filtered_peak_2047
chr1	211854082	211854664	583	21.64	6.96075	3.25974	4.33018	C694PACXX_7_7109.sorted.filtered_peak_2048
chr1	211871927	211872176	250	18.22	5.20238	2.85731	2.70245	C694PACXX_7_7109.sorted.filtered_peak_2049
chr1	212003689	212004361	673	27.88	8.40416	3.24198	5.70353	C694PACXX_7_7109.sorted.filtered_peak_2050
chr1	212208302	212209559	1258	60.95	23.35523	4.16060	20.15409	C694PACXX_7_7109.sorted.filtered_peak_2051
chr1	212392080	212392329	250	13.70	3.85715	2.61613	1.49468	C694PACXX_7_7109.sorted.filtered_peak_2052
chr1	212398622	212399306	685	22.74	8.10056	3.55127	5.41599	C694PACXX_7_7109.sorted.filtered_peak_2053
chr1	212429341	212429960	620	18.51	5.49206	2.93784	2.97214	C694PACXX_7_7109.sorted.filtered_peak_2054
chr1	212458062	212459660	1599	56.12	18.74357	3.70001	15.67975	C694PACXX_7_7109.sorted.filtered_peak_2055
chr1	212541175	212541804	630	13.87	4.29958	2.80190	1.89816	C694PACXX_7_7109.sorted.filtered_peak_2056
chr1	212587699	212588670	972	31.24	10.72403	3.68231	7.90697	C694PACXX_7_7109.sorted.filtered_peak_2057
chr1	212606021	212606558	538	19.86	7.04095	3.41849	4.41694	C694PACXX_7_7109.sorted.filtered_peak_2058
chr1	212650501	212650854	354	19.68	5.98122	3.03249	3.42882	C694PACXX_7_7109.sorted.filtered_peak_2059
chr1	212731907	212732763	857	27.84	9.89791	3.70584	7.12226	C694PACXX_7_7109.sorted.filtered_peak_2060
chr1	212740089	212740693	605	16.89	4.47530	2.65899	2.04527	C694PACXX_7_7109.sorted.filtered_peak_2061
chr1	212769494	212770043	550	24.70	7.83857	3.32186	5.15386	C694PACXX_7_7109.sorted.filtered_peak_2062
chr1	212781599	212782637	1039	31.48	6.66817	2.60300	4.05892	C694PACXX_7_7109.sorted.filtered_peak_2063
chr1	212808569	212808886	318	14.47	3.70679	2.49667	1.37459	C694PACXX_7_7109.sorted.filtered_peak_2064
chr1	212838292	212839395	1104	16.73	5.55062	3.10502	3.02928	C694PACXX_7_7109.sorted.filtered_peak_2065
chr1	212856627	212856926	300	16.73	4.18133	2.55165	1.79191	C694PACXX_7_7109.sorted.filtered_peak_2066
chr1	212894789	212895767	979	14.77	4.01985	2.61247	1.64682	C694PACXX_7_7109.sorted.filtered_peak_2067
chr1	212955648	212956108	461	13.50	4.24712	2.81553	1.84360	C694PACXX_7_7109.sorted.filtered_peak_2068
chr1	212964821	212965627	807	34.78	13.73207	4.20945	10.80593	C694PACXX_7_7109.sorted.filtered_peak_2069
chr1	213031117	213032253	1137	30.45	10.02814	3.38652	7.31332	C694PACXX_7_7109.sorted.filtered_peak_2070
chr1	213123646	213123895	250	16.77	4.91720	2.86260	2.42830	C694PACXX_7_7109.sorted.filtered_peak_2071
chr1	213168855	213169142	288	12.00	3.46560	2.55053	1.15995	C694PACXX_7_7109.sorted.filtered_peak_2072
chr1	213188415	213189333	919	26.64	8.20502	3.19847	5.54710	C694PACXX_7_7109.sorted.filtered_peak_2073
chr1	213224258	213224917	660	22.17	8.24922	3.59866	5.59142	C694PACXX_7_7109.sorted.filtered_peak_2074
chr1	214434854	214435258	405	15.61	4.42852	2.73696	1.98922	C694PACXX_7_7109.sorted.filtered_peak_2075
chr1	214454034	214455031	998	27.44	9.39300	3.51991	6.66548	C694PACXX_7_7109.sorted.filtered_peak_2076
chr1	214600996	214601735	740	21.29	7.66217	3.51635	5.01135	C694PACXX_7_7109.sorted.filtered_peak_2077
chr1	214612904	214613330	427	18.10	4.63684	2.64924	2.18393	C694PACXX_7_7109.sorted.filtered_peak_2078
chr1	214776129	214776919	791	42.94	20.11336	5.05878	16.97777	C694PACXX_7_7109.sorted.filtered_peak_2079
chr1	214805418	214805747	330	16.73	4.03348	2.49717	1.64871	C694PACXX_7_7109.sorted.filtered_peak_2080
chr1	214814921	214815181	261	15.03	3.80655	2.50323	1.46523	C694PACXX_7_7109.sorted.filtered_peak_2081
chr1	215740584	215741367	784	23.86	6.84589	3.06945	4.20887	C694PACXX_7_7109.sorted.filtered_peak_2082
chr1	217804117	217804810	694	29.34	11.40964	4.02814	8.57652	C694PACXX_7_7109.sorted.filtered_peak_2083
chr1	218458045	218459036	992	25.12	8.86649	3.61833	6.13304	C694PACXX_7_7109.sorted.filtered_peak_2084
chr1	219346984	219347705	722	32.56	12.17448	3.92874	9.31498	C694PACXX_7_7109.sorted.filtered_peak_2085
chr1	220219379	220220212	834	39.79	18.57189	4.89758	15.50666	C694PACXX_7_7109.sorted.filtered_peak_2086
chr1	220262880	220263661	782	35.80	11.75374	3.54003	8.93196	C694PACXX_7_7109.sorted.filtered_peak_2087
chr1	220267261	220267972	712	29.88	7.59907	2.91844	4.93014	C694PACXX_7_7109.sorted.filtered_peak_2088
chr1	220445447	220446251	805	43.61	19.22108	4.60256	16.15047	C694PACXX_7_7109.sorted.filtered_peak_2089
chr1	221052378	221052651	274	18.75	4.80670	2.68260	2.32792	C694PACXX_7_7109.sorted.filtered_peak_2090
chr1	221915253	221916724	1472	55.64	17.31872	3.49090	14.29169	C694PACXX_7_7109.sorted.filtered_peak_2091
chr1	221951056	221951504	449	19.69	4.84417	2.62868	2.37318	C694PACXX_7_7109.sorted.filtered_peak_2092
chr1	222002761	222003395	635	17.35	4.54251	2.65835	2.10430	C694PACXX_7_7109.sorted.filtered_peak_2093
chr1	222013201	222013473	273	17.03	5.52961	3.09355	2.99423	C694PACXX_7_7109.sorted.filtered_peak_2094
chr1	222593994	222594379	386	12.97	4.00468	2.73954	1.62148	C694PACXX_7_7109.sorted.filtered_peak_2095
chr1	222628484	222628793	310	16.13	5.67614	3.22198	3.14408	C694PACXX_7_7109.sorted.filtered_peak_2096
chr1	222638349	222639079	731	22.36	9.16257	3.97715	6.43127	C694PACXX_7_7109.sorted.filtered_peak_2097
chr1	222762965	222763581	617	22.76	8.35078	3.63980	5.65292	C694PACXX_7_7109.sorted.filtered_peak_2098
chr1	222790840	222791901	1062	29.62	8.36578	3.11492	5.67350	C694PACXX_7_7109.sorted.filtered_peak_2099
chr1	222817111	222817988	878	40.77	16.14583	4.30613	13.13280	C694PACXX_7_7109.sorted.filtered_peak_2100
chr1	222885739	222886975	1237	46.83	15.98217	3.81288	12.98873	C694PACXX_7_7109.sorted.filtered_peak_2101
chr1	222987939	222988829	891	19.53	6.36550	3.18300	3.79061	C694PACXX_7_7109.sorted.filtered_peak_2102
chr1	223236220	223236630	411	12.13	3.53717	2.57631	1.21965	C694PACXX_7_7109.sorted.filtered_peak_2103
chr1	223307010	223307505	496	20.54	6.08081	3.02711	3.50342	C694PACXX_7_7109.sorted.filtered_peak_2104
chr1	223316215	223316799	585	20.40	6.46225	3.17806	3.85892	C694PACXX_7_7109.sorted.filtered_peak_2105
chr1	223537362	223538176	815	12.62	3.80885	2.67242	1.45059	C694PACXX_7_7109.sorted.filtered_peak_2106
chr1	223885756	223886236	481	17.29	5.84037	3.17827	3.29870	C694PACXX_7_7109.sorted.filtered_peak_2107
chr1	223900066	223900755	690	22.43	4.61899	2.41864	2.16666	C694PACXX_7_7109.sorted.filtered_peak_2108
chr1	223904276	223904666	391	22.64	4.45021	2.34067	2.04556	C694PACXX_7_7109.sorted.filtered_peak_2109
chr1	223914460	223914805	346	18.25	4.98964	2.77357	2.50909	C694PACXX_7_7109.sorted.filtered_peak_2110
chr1	223936669	223937018	350	16.83	4.02878	2.49076	1.63937	C694PACXX_7_7109.sorted.filtered_peak_2111
chr1	224032876	224034236	1361	35.86	11.04775	3.39141	8.23560	C694PACXX_7_7109.sorted.filtered_peak_2112
chr1	224180150	224180544	395	32.43	19.81356	6.55835	16.67029	C694PACXX_7_7109.sorted.filtered_peak_2113
chr1	224229902	224230297	396	12.74	3.87831	2.69643	1.51058	C694PACXX_7_7109.sorted.filtered_peak_2114
chr1	224238376	224238769	394	13.50	4.28310	2.83089	1.87460	C694PACXX_7_7109.sorted.filtered_peak_2115
chr1	224301636	224302398	763	27.95	8.94100	3.43485	6.19513	C694PACXX_7_7109.sorted.filtered_peak_2116
chr1	224303925	224304216	292	19.40	4.55246	2.53595	2.12408	C694PACXX_7_7109.sorted.filtered_peak_2117
chr1	224356420	224357167	748	15.56	5.41852	3.14696	2.92315	C694PACXX_7_7109.sorted.filtered_peak_2118
chr1	224370132	224371921	1790	29.11	8.05360	3.03445	5.38460	C694PACXX_7_7109.sorted.filtered_peak_2119
chr1	224454230	224454500	271	15.22	3.81779	2.49601	1.47206	C694PACXX_7_7109.sorted.filtered_peak_2120
chr1	224517479	224518263	785	32.08	12.30042	4.06852	9.42052	C694PACXX_7_7109.sorted.filtered_peak_2121
chr1	224528595	224529054	460	12.67	3.83372	2.68259	1.46838	C694PACXX_7_7109.sorted.filtered_peak_2122
chr1	224544351	224545097	747	30.24	12.29953	4.15580	9.44458	C694PACXX_7_7109.sorted.filtered_peak_2123
chr1	224567577	224568153	577	29.05	10.64759	3.85900	7.83301	C694PACXX_7_7109.sorted.filtered_peak_2124
chr1	224622411	224622726	316	31.17	8.60527	3.11774	5.88204	C694PACXX_7_7109.sorted.filtered_peak_2125
chr1	224685926	224686263	338	23.39	6.90905	3.11317	4.27725	C694PACXX_7_7109.sorted.filtered_peak_2126
chr1	224701472	224701748	277	15.56	4.55063	2.78813	2.10832	C694PACXX_7_7109.sorted.filtered_peak_2127
chr1	224811142	224812126	985	37.10	13.21426	3.78776	10.34577	C694PACXX_7_7109.sorted.filtered_peak_2128
chr1	225615294	225616724	1431	37.38	10.91983	3.21640	8.14277	C694PACXX_7_7109.sorted.filtered_peak_2129
chr1	225632502	225633069	568	41.10	15.37282	4.10010	12.38921	C694PACXX_7_7109.sorted.filtered_peak_2130
chr1	225642554	225642843	290	18.03	5.79589	3.12109	3.23446	C694PACXX_7_7109.sorted.filtered_peak_2131
chr1	225654882	225655856	975	30.27	9.42477	3.37226	6.67155	C694PACXX_7_7109.sorted.filtered_peak_2132
chr1	225662680	225663085	406	17.64	5.13089	2.86603	2.64417	C694PACXX_7_7109.sorted.filtered_peak_2133
chr1	225840928	225841207	280	14.52	3.59903	2.44407	1.29837	C694PACXX_7_7109.sorted.filtered_peak_2134
chr1	225964954	225966079	1126	34.03	12.66625	3.74293	9.84885	C694PACXX_7_7109.sorted.filtered_peak_2135
chr1	225997685	225998174	490	14.00	4.03691	2.67471	1.65442	C694PACXX_7_7109.sorted.filtered_peak_2136
chr1	226069344	226070595	1252	22.38	5.48751	2.68682	2.97548	C694PACXX_7_7109.sorted.filtered_peak_2137
chr1	226084526	226085219	694	23.47	8.49977	3.61440	5.79533	C694PACXX_7_7109.sorted.filtered_peak_2138
chr1	226111524	226112282	759	35.37	14.14586	4.26670	11.21013	C694PACXX_7_7109.sorted.filtered_peak_2139
chr1	226186869	226187910	1042	52.22	21.08434	4.18670	17.98371	C694PACXX_7_7109.sorted.filtered_peak_2140
chr1	226249703	226251245	1543	48.49	14.63478	3.47711	11.68815	C694PACXX_7_7109.sorted.filtered_peak_2141
chr1	226270669	226271457	789	22.06	8.85512	3.92330	6.12605	C694PACXX_7_7109.sorted.filtered_peak_2142
chr1	226292000	226292329	330	15.69	4.89071	2.92595	2.41899	C694PACXX_7_7109.sorted.filtered_peak_2143
chr1	226297465	226298520	1056	24.78	7.77609	3.31089	5.08648	C694PACXX_7_7109.sorted.filtered_peak_2144
chr1	226309201	226310018	818	31.91	8.13997	2.93944	5.45145	C694PACXX_7_7109.sorted.filtered_peak_2145
chr1	226373830	226374954	1125	20.21	7.12860	3.35781	4.54629	C694PACXX_7_7109.sorted.filtered_peak_2146
chr1	226384724	226385004	281	13.44	4.27492	2.83232	1.85672	C694PACXX_7_7109.sorted.filtered_peak_2147
chr1	226496525	226497550	1026	28.44	10.05935	3.61976	7.31465	C694PACXX_7_7109.sorted.filtered_peak_2148
chr1	226521119	226521514	396	17.05	6.54234	3.54166	3.92345	C694PACXX_7_7109.sorted.filtered_peak_2149
chr1	226595277	226596193	917	38.68	13.17495	3.64734	10.31159	C694PACXX_7_7109.sorted.filtered_peak_2150
chr1	226612481	226612956	476	15.84	3.90101	2.49548	1.53717	C694PACXX_7_7109.sorted.filtered_peak_2151
chr1	226632397	226633043	647	19.00	6.85497	3.44417	4.24213	C694PACXX_7_7109.sorted.filtered_peak_2152
chr1	226814286	226814676	391	15.22	3.94136	2.54892	1.58267	C694PACXX_7_7109.sorted.filtered_peak_2153
chr1	226841086	226841346	261	21.10	5.44021	2.76644	2.90711	C694PACXX_7_7109.sorted.filtered_peak_2154
chr1	226850294	226851086	793	36.44	12.34004	3.71151	9.46633	C694PACXX_7_7109.sorted.filtered_peak_2155
chr1	226862685	226863027	343	28.87	7.27032	2.88430	4.61885	C694PACXX_7_7109.sorted.filtered_peak_2156
chr1	226867801	226868050	250	24.81	4.82225	2.38492	2.34951	C694PACXX_7_7109.sorted.filtered_peak_2157
chr1	226890858	226891627	770	24.23	8.03912	3.41976	5.35128	C694PACXX_7_7109.sorted.filtered_peak_2158
chr1	226899464	226899967	504	20.34	5.50771	2.83195	2.97598	C694PACXX_7_7109.sorted.filtered_peak_2159
chr1	226925790	226926039	250	27.40	4.33164	2.15293	1.92729	C694PACXX_7_7109.sorted.filtered_peak_2160
chr1	226926769	226927504	736	32.57	7.31026	2.73312	4.64909	C694PACXX_7_7109.sorted.filtered_peak_2161
chr1	226986084	226986992	909	15.85	4.37659	2.69036	1.95966	C694PACXX_7_7109.sorted.filtered_peak_2162
chr1	227015553	227016032	480	18.79	6.01403	3.12691	3.45268	C694PACXX_7_7109.sorted.filtered_peak_2163
chr1	227058111	227058800	690	24.24	8.64965	3.56184	5.95221	C694PACXX_7_7109.sorted.filtered_peak_2164
chr1	227070476	227070895	420	25.49	7.69466	3.20086	5.03459	C694PACXX_7_7109.sorted.filtered_peak_2165
chr1	227127087	227128356	1270	59.96	25.18055	4.38607	21.93584	C694PACXX_7_7109.sorted.filtered_peak_2166
chr1	227505902	227506484	583	17.76	4.47406	2.60776	2.03915	C694PACXX_7_7109.sorted.filtered_peak_2167
chr1	227729803	227730661	859	24.23	7.28981	3.12990	4.65931	C694PACXX_7_7109.sorted.filtered_peak_2168
chr1	227751062	227751655	594	27.10	10.35348	3.96946	7.53893	C694PACXX_7_7109.sorted.filtered_peak_2169
chr1	227922642	227923454	813	47.05	16.69981	3.82766	13.72460	C694PACXX_7_7109.sorted.filtered_peak_2170
chr1	227936168	227936969	802	33.97	9.45498	3.18802	6.68602	C694PACXX_7_7109.sorted.filtered_peak_2171
chr1	227950148	227950735	588	36.78	9.43471	2.99502	6.70121	C694PACXX_7_7109.sorted.filtered_peak_2172
chr1	227953862	227954410	549	33.02	7.67212	2.76059	5.02048	C694PACXX_7_7109.sorted.filtered_peak_2173
chr1	227961605	227962142	538	20.12	5.60836	2.86551	3.08368	C694PACXX_7_7109.sorted.filtered_peak_2174
chr1	227975305	227976480	1176	43.96	14.68967	3.62956	11.78231	C694PACXX_7_7109.sorted.filtered_peak_2175
chr1	228246984	228247294	311	15.55	3.76504	2.45249	1.42330	C694PACXX_7_7109.sorted.filtered_peak_2176
chr1	228269662	228270654	993	48.77	17.91916	4.08850	14.86265	C694PACXX_7_7109.sorted.filtered_peak_2177
chr1	228290391	228291263	873	36.04	11.23654	3.38932	8.42995	C694PACXX_7_7109.sorted.filtered_peak_2178
chr1	228296818	228297459	642	45.99	21.69255	5.16450	18.50665	C694PACXX_7_7109.sorted.filtered_peak_2179
chr1	228318715	228319030	316	16.25	4.79569	2.83761	2.32686	C694PACXX_7_7109.sorted.filtered_peak_2180
chr1	228327434	228328582	1149	72.94	31.41903	4.80037	27.94067	C694PACXX_7_7109.sorted.filtered_peak_2181
chr1	228353056	228354277	1222	95.92	43.71344	5.29873	39.86005	C694PACXX_7_7109.sorted.filtered_peak_2182
chr1	228401009	228401466	458	17.57	4.20463	2.51162	1.81427	C694PACXX_7_7109.sorted.filtered_peak_2183
chr1	228463504	228463886	383	20.61	5.58775	2.84902	3.04356	C694PACXX_7_7109.sorted.filtered_peak_2184
chr1	228594014	228595014	1001	34.94	10.27473	3.30643	7.48146	C694PACXX_7_7109.sorted.filtered_peak_2185
chr1	228645057	228645915	859	53.73	20.24846	4.35496	17.08713	C694PACXX_7_7109.sorted.filtered_peak_2186
chr1	228652201	228652713	513	33.68	9.69918	3.26261	6.92381	C694PACXX_7_7109.sorted.filtered_peak_2187
chr1	228666610	228667483	874	20.04	5.42465	2.82103	2.89898	C694PACXX_7_7109.sorted.filtered_peak_2188
chr1	228674285	228675456	1172	44.71	15.56438	3.91248	12.57344	C694PACXX_7_7109.sorted.filtered_peak_2189
chr1	228688431	228689116	686	19.34	5.31006	2.82646	2.79386	C694PACXX_7_7109.sorted.filtered_peak_2190
chr1	228782467	228782964	498	13.18	4.13163	2.78118	1.73499	C694PACXX_7_7109.sorted.filtered_peak_2191
chr1	228870757	228871268	512	20.09	4.17635	2.37492	1.77671	C694PACXX_7_7109.sorted.filtered_peak_2192
chr1	228929958	228930534	577	19.52	5.25882	2.79346	2.75091	C694PACXX_7_7109.sorted.filtered_peak_2193
chr1	229171343	229171789	447	14.06	3.62796	2.48775	1.29944	C694PACXX_7_7109.sorted.filtered_peak_2194
chr1	229194154	229194438	285	14.68	4.24669	2.72124	1.84415	C694PACXX_7_7109.sorted.filtered_peak_2195
chr1	229335609	229336050	442	15.40	3.57148	2.38089	1.27978	C694PACXX_7_7109.sorted.filtered_peak_2196
chr1	229393958	229394259	302	14.90	3.75134	2.48598	1.42315	C694PACXX_7_7109.sorted.filtered_peak_2197
chr1	229406619	229407380	762	33.09	12.51735	4.00545	9.64487	C694PACXX_7_7109.sorted.filtered_peak_2198
chr1	229461373	229461917	545	14.91	3.73073	2.47676	1.40432	C694PACXX_7_7109.sorted.filtered_peak_2199
chr1	229477742	229479107	1366	37.60	11.94298	3.51583	9.09735	C694PACXX_7_7109.sorted.filtered_peak_2200
chr1	229576770	229577022	253	16.57	6.14571	3.41370	3.55697	C694PACXX_7_7109.sorted.filtered_peak_2201
chr1	229643712	229644579	868	35.97	14.13696	4.28474	11.17258	C694PACXX_7_7109.sorted.filtered_peak_2202
chr1	229650327	229650692	366	12.40	3.68669	2.62900	1.34718	C694PACXX_7_7109.sorted.filtered_peak_2203
chr1	229694351	229695101	751	51.72	20.91508	4.62175	17.73544	C694PACXX_7_7109.sorted.filtered_peak_2204
chr1	229761092	229762333	1242	27.83	8.96753	3.32413	6.27690	C694PACXX_7_7109.sorted.filtered_peak_2205
chr1	230202598	230203479	882	41.51	14.05369	3.62799	11.15756	C694PACXX_7_7109.sorted.filtered_peak_2206
chr1	230259557	230259810	254	20.00	5.18124	2.74195	2.66738	C694PACXX_7_7109.sorted.filtered_peak_2207
chr1	230562162	230562533	372	16.73	5.21434	2.97694	2.70876	C694PACXX_7_7109.sorted.filtered_peak_2208
chr1	230777767	230778738	972	48.64	20.45099	4.72539	17.29635	C694PACXX_7_7109.sorted.filtered_peak_2209
chr1	231003962	231004708	747	21.44	6.21633	2.97594	3.65431	C694PACXX_7_7109.sorted.filtered_peak_2210
chr1	231052997	231053316	320	17.56	6.03528	3.25560	3.46634	C694PACXX_7_7109.sorted.filtered_peak_2211
chr1	231108328	231108761	434	19.36	4.09704	2.38457	1.70362	C694PACXX_7_7109.sorted.filtered_peak_2212
chr1	231114178	231115012	835	46.71	16.95595	3.92272	13.95940	C694PACXX_7_7109.sorted.filtered_peak_2213
chr1	231175227	231176393	1167	24.68	6.21908	2.81308	3.62772	C694PACXX_7_7109.sorted.filtered_peak_2214
chr1	231347099	231347446	348	21.57	7.73547	3.54774	5.06113	C694PACXX_7_7109.sorted.filtered_peak_2215
chr1	231376522	231377321	800	28.59	9.35546	3.44004	6.62177	C694PACXX_7_7109.sorted.filtered_peak_2216
chr1	231473068	231474157	1090	65.08	25.36878	4.52889	22.05677	C694PACXX_7_7109.sorted.filtered_peak_2217
chr1	231493410	231494099	690	17.11	5.74846	3.13359	3.23836	C694PACXX_7_7109.sorted.filtered_peak_2218
chr1	231512635	231513090	456	13.34	3.91430	2.67033	1.54833	C694PACXX_7_7109.sorted.filtered_peak_2219
chr1	231557093	231558468	1376	31.82	7.04230	2.65396	4.42709	C694PACXX_7_7109.sorted.filtered_peak_2220
chr1	231596344	231596827	484	20.00	7.71208	3.68781	5.04269	C694PACXX_7_7109.sorted.filtered_peak_2221
chr1	231663927	231664780	854	49.90	22.14454	4.87148	18.95395	C694PACXX_7_7109.sorted.filtered_peak_2222
chr1	231739572	231739954	383	16.12	5.57478	3.18446	3.04612	C694PACXX_7_7109.sorted.filtered_peak_2223
chr1	231748256	231749223	968	18.21	5.81504	3.07101	3.28519	C694PACXX_7_7109.sorted.filtered_peak_2224
chr1	231762284	231762702	419	23.03	8.27041	3.60600	5.56758	C694PACXX_7_7109.sorted.filtered_peak_2225
chr1	231892564	231892933	370	12.81	3.91356	2.71001	1.53819	C694PACXX_7_7109.sorted.filtered_peak_2226
chr1	232714392	232715077	686	17.16	4.62943	2.70849	2.17583	C694PACXX_7_7109.sorted.filtered_peak_2227
chr1	232765555	232766098	544	23.06	6.09665	2.83911	3.53842	C694PACXX_7_7109.sorted.filtered_peak_2228
chr1	232766334	232766602	269	18.45	3.84618	2.33241	1.49982	C694PACXX_7_7109.sorted.filtered_peak_2229
chr1	232941011	232941624	614	17.14	4.94229	2.83351	2.46744	C694PACXX_7_7109.sorted.filtered_peak_2230
chr1	233059435	233059711	277	14.26	4.10429	2.68861	1.71869	C694PACXX_7_7109.sorted.filtered_peak_2231
chr1	233085887	233087072	1186	34.00	12.16678	3.61599	9.37561	C694PACXX_7_7109.sorted.filtered_peak_2232
chr1	233248602	233249099	498	27.03	11.44407	4.32672	8.59465	C694PACXX_7_7109.sorted.filtered_peak_2233
chr1	233417771	233418051	281	16.85	5.08590	2.91690	2.58969	C694PACXX_7_7109.sorted.filtered_peak_2234
chr1	233431131	233431575	445	20.17	5.71744	2.92809	3.16066	C694PACXX_7_7109.sorted.filtered_peak_2235
chr1	233462951	233463420	470	17.55	3.98100	2.42961	1.61066	C694PACXX_7_7109.sorted.filtered_peak_2236
chr1	233530686	233530963	278	17.30	5.30229	2.96998	2.78734	C694PACXX_7_7109.sorted.filtered_peak_2237
chr1	233734708	233735146	439	25.57	9.20816	3.67993	6.46781	C694PACXX_7_7109.sorted.filtered_peak_2238
chr1	233749995	233750410	416	18.28	4.36857	2.53806	1.94765	C694PACXX_7_7109.sorted.filtered_peak_2239
chr1	233926714	233927091	378	15.39	5.18597	3.07670	2.69151	C694PACXX_7_7109.sorted.filtered_peak_2240
chr1	234366480	234367054	575	14.50	3.66373	2.47408	1.34081	C694PACXX_7_7109.sorted.filtered_peak_2241
chr1	234445661	234446013	353	18.50	5.81234	3.05228	3.28166	C694PACXX_7_7109.sorted.filtered_peak_2242
chr1	234462066	234462414	349	15.17	4.24028	2.68388	1.82615	C694PACXX_7_7109.sorted.filtered_peak_2243
chr1	234508951	234509715	765	43.04	16.92585	4.34501	13.89165	C694PACXX_7_7109.sorted.filtered_peak_2244
chr1	234545081	234545477	397	16.74	4.78975	2.79759	2.33209	C694PACXX_7_7109.sorted.filtered_peak_2245
chr1	234608917	234609208	292	18.11	5.22457	2.88233	2.71265	C694PACXX_7_7109.sorted.filtered_peak_2246
chr1	234613965	234615099	1135	40.84	14.23838	3.87179	11.29837	C694PACXX_7_7109.sorted.filtered_peak_2247
chr1	234634779	234635129	351	21.02	5.56003	2.79018	3.03849	C694PACXX_7_7109.sorted.filtered_peak_2248
chr1	234735550	234736157	608	26.57	6.35646	2.75786	3.75270	C694PACXX_7_7109.sorted.filtered_peak_2249
chr1	234745780	234746253	474	44.82	7.19892	2.31029	4.56765	C694PACXX_7_7109.sorted.filtered_peak_2250
chr1	234746457	234747190	734	44.20	7.21292	2.33996	4.56457	C694PACXX_7_7109.sorted.filtered_peak_2251
chr1	234859725	234860331	607	30.84	7.36261	2.80049	4.71499	C694PACXX_7_7109.sorted.filtered_peak_2252
chr1	234860931	234861329	399	28.29	6.03180	2.56495	3.47737	C694PACXX_7_7109.sorted.filtered_peak_2253
chr1	234866909	234867830	922	17.92	4.15815	2.47307	1.77162	C694PACXX_7_7109.sorted.filtered_peak_2254
chr1	234894593	234895026	434	21.20	6.60001	3.15512	3.99695	C694PACXX_7_7109.sorted.filtered_peak_2255
chr1	234908164	234908549	386	28.94	7.66129	2.96310	5.01188	C694PACXX_7_7109.sorted.filtered_peak_2256
chr1	234918362	234918709	348	17.31	3.74851	2.35316	1.40814	C694PACXX_7_7109.sorted.filtered_peak_2257
chr1	235047488	235047806	319	20.41	6.78093	3.29362	4.16086	C694PACXX_7_7109.sorted.filtered_peak_2258
chr1	235098835	235099395	561	26.40	7.80872	3.18131	5.13274	C694PACXX_7_7109.sorted.filtered_peak_2259
chr1	235114488	235114865	378	22.81	5.41282	2.65548	2.88737	C694PACXX_7_7109.sorted.filtered_peak_2260
chr1	235147254	235148525	1272	52.08	17.74261	3.69485	14.74307	C694PACXX_7_7109.sorted.filtered_peak_2261
chr1	235159056	235159325	270	13.36	3.54328	2.49163	1.25529	C694PACXX_7_7109.sorted.filtered_peak_2262
chr1	235246910	235247462	553	17.63	6.33299	3.34022	3.76097	C694PACXX_7_7109.sorted.filtered_peak_2263
chr1	235256976	235257630	655	13.27	3.91547	2.67450	1.55531	C694PACXX_7_7109.sorted.filtered_peak_2264
chr1	235267523	235267789	267	22.86	6.56336	3.03335	3.95409	C694PACXX_7_7109.sorted.filtered_peak_2265
chr1	235291651	235292528	878	33.33	11.27872	3.62919	8.45596	C694PACXX_7_7109.sorted.filtered_peak_2266
chr1	235323959	235325027	1069	29.62	10.63551	3.79519	7.81739	C694PACXX_7_7109.sorted.filtered_peak_2267
chr1	235460775	235461570	796	18.68	6.78975	3.45624	4.16834	C694PACXX_7_7109.sorted.filtered_peak_2268
chr1	235468422	235468712	291	13.90	4.54572	2.92314	2.09623	C694PACXX_7_7109.sorted.filtered_peak_2269
chr1	235476682	235476931	250	14.02	4.61488	2.94763	2.15463	C694PACXX_7_7109.sorted.filtered_peak_2270
chr1	235491458	235492477	1020	84.94	33.09852	4.56854	29.54477	C694PACXX_7_7109.sorted.filtered_peak_2271
chr1	235530331	235531195	865	23.65	10.38667	4.29837	7.60377	C694PACXX_7_7109.sorted.filtered_peak_2272
chr1	235667358	235668601	1244	58.48	22.46078	4.25465	19.26518	C694PACXX_7_7109.sorted.filtered_peak_2273
chr1	235805406	235806254	849	24.40	6.08361	2.75440	3.52568	C694PACXX_7_7109.sorted.filtered_peak_2274
chr1	235812276	235812791	516	20.46	5.96118	2.97472	3.40249	C694PACXX_7_7109.sorted.filtered_peak_2275
chr1	236029583	236030939	1357	45.96	14.56003	3.45578	11.65992	C694PACXX_7_7109.sorted.filtered_peak_2276
chr1	236036347	236036731	385	21.94	6.34905	3.01912	3.75565	C694PACXX_7_7109.sorted.filtered_peak_2277
chr1	236051434	236052166	733	23.23	7.93934	3.41046	5.28476	C694PACXX_7_7109.sorted.filtered_peak_2278
chr1	236086961	236087210	250	12.72	3.81995	2.67154	1.47786	C694PACXX_7_7109.sorted.filtered_peak_2279
chr1	236118108	236118357	250	14.72	4.14726	2.66713	1.76502	C694PACXX_7_7109.sorted.filtered_peak_2280
chr1	236135156	236135413	258	16.73	6.22428	3.43831	3.62549	C694PACXX_7_7109.sorted.filtered_peak_2281
chr1	236162069	236163176	1108	24.30	7.06932	3.05659	4.45280	C694PACXX_7_7109.sorted.filtered_peak_2282
chr1	236228286	236228598	313	13.98	3.97150	2.64381	1.61122	C694PACXX_7_7109.sorted.filtered_peak_2283
chr1	236267031	236267414	384	15.35	4.01960	2.57459	1.64781	C694PACXX_7_7109.sorted.filtered_peak_2284
chr1	236319885	236320395	511	22.97	7.74199	3.41968	5.06738	C694PACXX_7_7109.sorted.filtered_peak_2285
chr1	236444468	236445773	1306	35.52	12.19789	3.63240	9.37603	C694PACXX_7_7109.sorted.filtered_peak_2286
chr1	236558282	236558983	702	18.42	4.44110	2.55394	2.01776	C694PACXX_7_7109.sorted.filtered_peak_2287
chr1	236579449	236579933	485	24.21	10.84861	4.40686	8.03727	C694PACXX_7_7109.sorted.filtered_peak_2288
chr1	236680043	236680497	455	15.83	4.48872	2.73449	2.06166	C694PACXX_7_7109.sorted.filtered_peak_2289
chr1	236687093	236688046	954	24.58	7.38125	3.18786	4.71956	C694PACXX_7_7109.sorted.filtered_peak_2290
chr1	236697688	236698013	326	16.05	5.45107	3.14390	2.91991	C694PACXX_7_7109.sorted.filtered_peak_2291
chr1	236767369	236768214	846	24.59	8.78973	3.55174	6.09977	C694PACXX_7_7109.sorted.filtered_peak_2292
chr1	236958161	236959319	1159	44.03	16.97424	4.06447	13.96728	C694PACXX_7_7109.sorted.filtered_peak_2293
chr1	237433313	237433694	382	14.16	3.37929	2.36861	1.12137	C694PACXX_7_7109.sorted.filtered_peak_2294
chr1	237470046	237470368	323	13.82	3.65514	2.51400	1.33725	C694PACXX_7_7109.sorted.filtered_peak_2295
chr1	237574820	237575332	513	17.54	5.55386	3.05159	3.01997	C694PACXX_7_7109.sorted.filtered_peak_2296
chr1	239345716	239345988	273	13.73	4.44374	2.89003	2.00405	C694PACXX_7_7109.sorted.filtered_peak_2297
chr1	239750568	239750852	285	17.00	5.84426	3.23784	3.27561	C694PACXX_7_7109.sorted.filtered_peak_2298
chr1	239882359	239883357	999	24.71	5.19623	2.48827	2.69687	C694PACXX_7_7109.sorted.filtered_peak_2299
chr1	240739517	240739953	437	12.64	3.57316	2.55542	1.27098	C694PACXX_7_7109.sorted.filtered_peak_2300
chr1	240855426	240855785	360	13.80	4.00799	2.68136	1.61993	C694PACXX_7_7109.sorted.filtered_peak_2301
chr1	241587243	241587577	335	12.93	3.98164	2.73334	1.59780	C694PACXX_7_7109.sorted.filtered_peak_2302
chr1	241682658	241683337	680	37.68	15.53355	4.53183	12.52196	C694PACXX_7_7109.sorted.filtered_peak_2303
chr1	241694794	241695155	362	15.56	4.10045	2.59247	1.72079	C694PACXX_7_7109.sorted.filtered_peak_2304
chr1	241714930	241715682	753	14.53	4.31015	2.75931	1.89637	C694PACXX_7_7109.sorted.filtered_peak_2305
chr1	241803240	241804015	776	35.34	11.02030	3.41313	8.21898	C694PACXX_7_7109.sorted.filtered_peak_2306
chr1	242010848	242011656	809	39.23	17.23399	4.79165	14.18170	C694PACXX_7_7109.sorted.filtered_peak_2307
chr1	242059696	242059957	262	14.29	4.77662	2.99897	2.30189	C694PACXX_7_7109.sorted.filtered_peak_2308
chr1	242161796	242162089	294	12.68	3.84431	2.68408	1.48214	C694PACXX_7_7109.sorted.filtered_peak_2309
chr1	243418039	243419668	1630	49.95	13.91410	3.29946	10.98188	C694PACXX_7_7109.sorted.filtered_peak_2310
chr1	243585101	243585468	368	15.24	4.98195	3.00929	2.49145	C694PACXX_7_7109.sorted.filtered_peak_2311
chr1	243671464	243671800	337	15.14	3.83295	2.50668	1.48873	C694PACXX_7_7109.sorted.filtered_peak_2312
chr1	243759760	243760259	500	22.91	6.15904	2.88857	3.58049	C694PACXX_7_7109.sorted.filtered_peak_2313
chr1	244001552	244001924	373	13.81	4.53517	2.90633	2.10395	C694PACXX_7_7109.sorted.filtered_peak_2314
chr1	244012822	244013416	595	26.18	5.39050	2.49047	2.86678	C694PACXX_7_7109.sorted.filtered_peak_2315
chr1	244013613	244014419	807	32.35	8.64709	3.06943	5.92046	C694PACXX_7_7109.sorted.filtered_peak_2316
chr1	244210980	244211968	989	51.32	17.74161	3.97767	14.66731	C694PACXX_7_7109.sorted.filtered_peak_2317
chr1	244238181	244238716	536	19.95	7.35547	3.54041	4.71041	C694PACXX_7_7109.sorted.filtered_peak_2318
chr1	244462578	244463144	567	24.93	9.81080	3.95447	7.03646	C694PACXX_7_7109.sorted.filtered_peak_2319
chr1	244482898	244483369	472	23.21	6.49561	2.96898	3.90463	C694PACXX_7_7109.sorted.filtered_peak_2320
chr1	244486259	244486628	370	20.01	4.22034	2.39299	1.82252	C694PACXX_7_7109.sorted.filtered_peak_2321
chr1	244614840	244615727	888	76.37	36.81400	5.38959	33.17543	C694PACXX_7_7109.sorted.filtered_peak_2322
chr1	244624309	244624953	645	24.18	9.77503	4.05933	6.99147	C694PACXX_7_7109.sorted.filtered_peak_2323
chr1	244815882	244816742	861	72.64	33.70744	5.31876	30.14350	C694PACXX_7_7109.sorted.filtered_peak_2324
chr1	244997853	244999078	1226	59.61	20.80097	4.03580	17.64597	C694PACXX_7_7109.sorted.filtered_peak_2325
chr1	245025863	245026872	1010	47.01	12.58728	3.10637	9.75173	C694PACXX_7_7109.sorted.filtered_peak_2326
chr1	245027494	245028181	688	45.23	11.50401	2.99573	8.70155	C694PACXX_7_7109.sorted.filtered_peak_2327
chr1	245132940	245134700	1761	42.19	12.66835	3.24009	9.86182	C694PACXX_7_7109.sorted.filtered_peak_2328
chr1	246117243	246117756	514	20.73	5.26474	2.70708	2.77455	C694PACXX_7_7109.sorted.filtered_peak_2329
chr1	246493223	246493817	595	14.94	5.24113	3.12720	2.74853	C694PACXX_7_7109.sorted.filtered_peak_2330
chr1	246660631	246660884	254	16.76	5.56758	3.12509	3.03790	C694PACXX_7_7109.sorted.filtered_peak_2331
chr1	246670189	246670974	786	31.57	11.40417	3.88116	8.55119	C694PACXX_7_7109.sorted.filtered_peak_2332
chr1	246729384	246730269	886	50.19	20.63497	4.46754	17.50988	C694PACXX_7_7109.sorted.filtered_peak_2333
chr1	246862290	246862842	553	16.29	5.46635	3.11489	2.94619	C694PACXX_7_7109.sorted.filtered_peak_2334
chr1	246887244	246888078	835	17.82	6.03872	3.21809	3.47653	C694PACXX_7_7109.sorted.filtered_peak_2335
chr1	247094779	247095730	952	51.44	23.71116	5.23956	20.43587	C694PACXX_7_7109.sorted.filtered_peak_2336
chr1	247170995	247171481	487	13.37	4.23558	2.81923	1.82146	C694PACXX_7_7109.sorted.filtered_peak_2337
chr1	247241681	247242236	556	19.89	6.74149	3.30104	4.14332	C694PACXX_7_7109.sorted.filtered_peak_2338
chr1	247267247	247267941	695	21.95	8.83351	3.85559	6.12429	C694PACXX_7_7109.sorted.filtered_peak_2339
chr1	247373692	247374391	700	38.08	14.13201	3.98098	11.20208	C694PACXX_7_7109.sorted.filtered_peak_2340
chr1	247494412	247495167	756	22.87	6.29301	2.94536	3.69846	C694PACXX_7_7109.sorted.filtered_peak_2341
chr1	247536107	247536356	250	15.73	5.17117	3.05054	2.66275	C694PACXX_7_7109.sorted.filtered_peak_2342
chr1	247537178	247537490	313	17.00	5.94673	3.26592	3.38085	C694PACXX_7_7109.sorted.filtered_peak_2343
chr1	247553447	247553881	435	21.20	7.08353	3.32692	4.45186	C694PACXX_7_7109.sorted.filtered_peak_2344
chr1	247570468	247570852	385	17.62	4.68296	2.69649	2.23204	C694PACXX_7_7109.sorted.filtered_peak_2345
chr1	248020491	248021191	701	16.64	4.88346	2.84945	2.40646	C694PACXX_7_7109.sorted.filtered_peak_2346
chr1	248100275	248100714	440	18.87	6.33298	3.24537	3.74912	C694PACXX_7_7109.sorted.filtered_peak_2347
chr1	249119996	249121066	1071	54.64	21.96400	4.55056	18.75844	C694PACXX_7_7109.sorted.filtered_peak_2348
chr1	249132086	249133374	1289	50.20	16.81401	3.92493	13.75021	C694PACXX_7_7109.sorted.filtered_peak_2349
chr1	249152793	249153552	760	42.20	13.12279	3.51324	10.23496	C694PACXX_7_7109.sorted.filtered_peak_2350
chr1	249157209	249157692	484	25.03	4.90950	2.38750	2.44789	C694PACXX_7_7109.sorted.filtered_peak_2351
chr1	249167244	249168691	1448	31.66	10.03121	3.37265	7.27726	C694PACXX_7_7109.sorted.filtered_peak_2352
chr1	249200214	249201118	905	49.54	21.62062	4.99651	18.40942	C694PACXX_7_7109.sorted.filtered_peak_2353
chr10	180558	181011	454	22.63	4.66331	2.42637	2.20316	C694PACXX_7_7109.sorted.filtered_peak_2354
chr10	181231	182222	992	24.40	5.56718	2.60387	3.04413	C694PACXX_7_7109.sorted.filtered_peak_2355
chr10	375573	375958	386	16.56	4.26678	2.60204	1.85513	C694PACXX_7_7109.sorted.filtered_peak_2356
chr10	496827	497079	253	16.14	5.91934	3.36322	3.33882	C694PACXX_7_7109.sorted.filtered_peak_2357
chr10	497251	497500	250	14.35	4.81581	3.01126	2.33825	C694PACXX_7_7109.sorted.filtered_peak_2358
chr10	977343	978069	727	54.39	25.68658	5.36135	22.36579	C694PACXX_7_7109.sorted.filtered_peak_2359
chr10	1033830	1034865	1036	29.81	11.19027	3.81624	8.40192	C694PACXX_7_7109.sorted.filtered_peak_2360
chr10	1089381	1089917	537	23.99	7.31782	3.22207	4.65504	C694PACXX_7_7109.sorted.filtered_peak_2361
chr10	1094511	1095582	1072	69.29	29.26652	4.79966	25.85969	C694PACXX_7_7109.sorted.filtered_peak_2362
chr10	1102170	1102906	737	38.00	15.07282	4.34165	12.08742	C694PACXX_7_7109.sorted.filtered_peak_2363
chr10	1109136	1109778	643	14.52	4.11382	2.66789	1.73705	C694PACXX_7_7109.sorted.filtered_peak_2364
chr10	1155850	1156396	547	24.17	7.70809	3.29820	5.04615	C694PACXX_7_7109.sorted.filtered_peak_2365
chr10	3109601	3110058	458	21.63	5.04747	2.60297	2.54627	C694PACXX_7_7109.sorted.filtered_peak_2366
chr10	3137824	3138149	326	20.50	5.54649	2.83425	3.01349	C694PACXX_7_7109.sorted.filtered_peak_2367
chr10	3214691	3215622	932	60.64	25.48193	4.75874	22.17358	C694PACXX_7_7109.sorted.filtered_peak_2368
chr10	3239836	3240320	485	25.12	8.09997	3.33796	5.42254	C694PACXX_7_7109.sorted.filtered_peak_2369
chr10	3269979	3270287	309	16.52	5.62930	3.17929	3.08198	C694PACXX_7_7109.sorted.filtered_peak_2370
chr10	3799770	3800935	1166	26.18	7.46630	2.99747	4.86021	C694PACXX_7_7109.sorted.filtered_peak_2371
chr10	3827306	3827918	613	74.87	25.06777	3.90188	21.78202	C694PACXX_7_7109.sorted.filtered_peak_2372
chr10	3847393	3847957	565	32.27	6.37039	2.48909	3.80165	C694PACXX_7_7109.sorted.filtered_peak_2373
chr10	3852336	3852869	534	31.04	6.15260	2.48909	3.58881	C694PACXX_7_7109.sorted.filtered_peak_2374
chr10	3870885	3871335	451	17.11	4.08886	2.49717	1.69615	C694PACXX_7_7109.sorted.filtered_peak_2375
chr10	3894546	3894985	440	18.89	5.15418	2.79701	2.65208	C694PACXX_7_7109.sorted.filtered_peak_2376
chr10	3915997	3916313	317	21.38	5.81400	2.85585	3.27196	C694PACXX_7_7109.sorted.filtered_peak_2377
chr10	3934669	3935216	548	16.13	4.36696	2.66688	1.94820	C694PACXX_7_7109.sorted.filtered_peak_2378
chr10	3944343	3944836	494	14.54	4.08067	2.65595	1.69936	C694PACXX_7_7109.sorted.filtered_peak_2379
chr10	3977279	3977638	360	15.80	4.68004	2.82883	2.21925	C694PACXX_7_7109.sorted.filtered_peak_2380
chr10	4003420	4003672	253	16.76	5.83213	3.24473	3.27198	C694PACXX_7_7109.sorted.filtered_peak_2381
chr10	4014828	4015394	567	15.03	4.50263	2.80243	2.07303	C694PACXX_7_7109.sorted.filtered_peak_2382
chr10	4022861	4023218	358	13.48	4.29473	2.83847	1.87593	C694PACXX_7_7109.sorted.filtered_peak_2383
chr10	4173703	4174299	597	24.72	7.50063	3.20065	4.84513	C694PACXX_7_7109.sorted.filtered_peak_2384
chr10	4276941	4277190	250	13.65	4.39093	2.87367	1.95451	C694PACXX_7_7109.sorted.filtered_peak_2385
chr10	4478152	4478401	250	14.36	4.57632	2.89482	2.13689	C694PACXX_7_7109.sorted.filtered_peak_2386
chr10	4891685	4892220	536	16.55	5.25800	3.00643	2.75437	C694PACXX_7_7109.sorted.filtered_peak_2387
chr10	5333778	5334197	420	19.91	5.53205	2.87587	2.98969	C694PACXX_7_7109.sorted.filtered_peak_2388
chr10	5339255	5339734	480	16.59	4.32015	2.62103	1.89981	C694PACXX_7_7109.sorted.filtered_peak_2389
chr10	5359728	5360141	414	13.97	4.26216	2.78076	1.85739	C694PACXX_7_7109.sorted.filtered_peak_2390
chr10	5454415	5454680	266	23.03	8.57254	3.76893	5.83126	C694PACXX_7_7109.sorted.filtered_peak_2391
chr10	5489555	5489866	312	19.48	4.65542	2.57119	2.20887	C694PACXX_7_7109.sorted.filtered_peak_2392
chr10	5606005	5606610	606	18.04	5.38685	2.94184	2.86970	C694PACXX_7_7109.sorted.filtered_peak_2393
chr10	5670953	5671228	276	17.27	4.00355	2.45323	1.63633	C694PACXX_7_7109.sorted.filtered_peak_2394
chr10	5708459	5708878	420	14.65	3.63797	2.45181	1.33245	C694PACXX_7_7109.sorted.filtered_peak_2395
chr10	5726285	5727726	1442	37.99	11.71557	3.44305	8.87701	C694PACXX_7_7109.sorted.filtered_peak_2396
chr10	5855189	5856173	985	50.37	18.33021	3.94612	15.27690	C694PACXX_7_7109.sorted.filtered_peak_2397
chr10	5931631	5932360	730	57.84	24.76460	4.86542	21.46789	C694PACXX_7_7109.sorted.filtered_peak_2398
chr10	6018548	6018964	417	20.85	4.11972	2.32032	1.73852	C694PACXX_7_7109.sorted.filtered_peak_2399
chr10	6019436	6020080	645	28.95	8.70901	3.23997	6.00469	C694PACXX_7_7109.sorted.filtered_peak_2400
chr10	6056351	6056607	257	15.46	4.07471	2.59256	1.69073	C694PACXX_7_7109.sorted.filtered_peak_2401
chr10	6080275	6080524	250	18.28	4.72098	2.67756	2.25176	C694PACXX_7_7109.sorted.filtered_peak_2402
chr10	6092711	6093375	665	44.41	12.29772	3.27474	9.42255	C694PACXX_7_7109.sorted.filtered_peak_2403
chr10	6094637	6094970	334	31.92	5.61334	2.34376	3.07601	C694PACXX_7_7109.sorted.filtered_peak_2404
chr10	6104025	6104690	666	30.38	6.83062	2.69541	4.20810	C694PACXX_7_7109.sorted.filtered_peak_2405
chr10	6107800	6108053	254	23.35	3.71526	2.10353	1.38767	C694PACXX_7_7109.sorted.filtered_peak_2406
chr10	6125490	6125985	496	23.84	6.44706	2.91731	3.84819	C694PACXX_7_7109.sorted.filtered_peak_2407
chr10	6128303	6128601	299	28.96	5.51825	2.42039	2.98060	C694PACXX_7_7109.sorted.filtered_peak_2408
chr10	6130684	6131233	550	49.96	19.72469	4.37222	16.61347	C694PACXX_7_7109.sorted.filtered_peak_2409
chr10	6131523	6131855	333	22.34	3.47306	2.06194	1.19399	C694PACXX_7_7109.sorted.filtered_peak_2410
chr10	6171861	6172145	285	17.11	5.34203	2.99702	2.82767	C694PACXX_7_7109.sorted.filtered_peak_2411
chr10	6186597	6187169	573	36.41	11.52553	3.56539	8.66472	C694PACXX_7_7109.sorted.filtered_peak_2412
chr10	6193265	6193667	403	17.99	5.76927	3.11014	3.21390	C694PACXX_7_7109.sorted.filtered_peak_2413
chr10	6205401	6206353	953	36.03	13.14887	3.93984	10.24448	C694PACXX_7_7109.sorted.filtered_peak_2414
chr10	6214931	6215347	417	16.55	4.27223	2.60199	1.86072	C694PACXX_7_7109.sorted.filtered_peak_2415
chr10	6243576	6243967	392	30.90	5.86563	2.43567	3.30728	C694PACXX_7_7109.sorted.filtered_peak_2416
chr10	6244247	6245543	1297	35.88	8.53989	2.83495	5.83617	C694PACXX_7_7109.sorted.filtered_peak_2417
chr10	6281224	6281477	254	16.67	5.72970	3.21903	3.16973	C694PACXX_7_7109.sorted.filtered_peak_2418
chr10	6309106	6309539	434	22.39	6.48655	3.03221	3.88336	C694PACXX_7_7109.sorted.filtered_peak_2419
chr10	6312199	6312965	767	31.71	10.17662	3.49392	7.39048	C694PACXX_7_7109.sorted.filtered_peak_2420
chr10	6317049	6317598	550	22.26	5.12823	2.58633	2.63469	C694PACXX_7_7109.sorted.filtered_peak_2421
chr10	6322270	6322592	323	15.68	4.74642	2.86689	2.28057	C694PACXX_7_7109.sorted.filtered_peak_2422
chr10	6389471	6390328	858	24.58	7.71343	3.22093	5.06722	C694PACXX_7_7109.sorted.filtered_peak_2423
chr10	6443619	6444046	428	17.87	5.96385	3.18200	3.41370	C694PACXX_7_7109.sorted.filtered_peak_2424
chr10	6452013	6452641	629	18.42	5.80704	3.07981	3.25596	C694PACXX_7_7109.sorted.filtered_peak_2425
chr10	6458888	6459141	254	12.81	3.91256	2.70972	1.53718	C694PACXX_7_7109.sorted.filtered_peak_2426
chr10	6515350	6516265	916	27.64	9.97322	3.72039	7.20344	C694PACXX_7_7109.sorted.filtered_peak_2427
chr10	6533954	6534527	574	22.34	6.07750	2.85671	3.53997	C694PACXX_7_7109.sorted.filtered_peak_2428
chr10	6535538	6535836	299	22.33	5.31015	2.63487	2.80752	C694PACXX_7_7109.sorted.filtered_peak_2429
chr10	6540744	6541102	359	20.94	5.34000	2.71498	2.84287	C694PACXX_7_7109.sorted.filtered_peak_2430
chr10	6549220	6549564	345	16.20	5.14292	2.98638	2.65616	C694PACXX_7_7109.sorted.filtered_peak_2431
chr10	6572210	6572550	341	17.52	4.64035	2.68536	2.19588	C694PACXX_7_7109.sorted.filtered_peak_2432
chr10	6584960	6585960	1001	29.46	10.30080	3.67713	7.51409	C694PACXX_7_7109.sorted.filtered_peak_2433
chr10	6600263	6601005	743	21.90	5.78693	2.80462	3.25990	C694PACXX_7_7109.sorted.filtered_peak_2434
chr10	6622091	6622698	608	34.60	8.56399	2.93288	5.84005	C694PACXX_7_7109.sorted.filtered_peak_2435
chr10	6685901	6686193	293	17.05	4.37709	2.61476	1.95596	C694PACXX_7_7109.sorted.filtered_peak_2436
chr10	6689906	6690407	502	17.50	5.17026	2.90035	2.67090	C694PACXX_7_7109.sorted.filtered_peak_2437
chr10	6707848	6708246	399	21.55	8.03814	3.66164	5.34575	C694PACXX_7_7109.sorted.filtered_peak_2438
chr10	6961941	6962461	521	18.48	5.51145	2.95935	2.98209	C694PACXX_7_7109.sorted.filtered_peak_2439
chr10	6969462	6970388	927	21.39	6.11860	2.93115	3.57451	C694PACXX_7_7109.sorted.filtered_peak_2440
chr10	7015885	7016287	403	21.99	7.72739	3.49518	5.05700	C694PACXX_7_7109.sorted.filtered_peak_2441
chr10	7088136	7088900	765	22.58	6.59791	3.04023	3.99826	C694PACXX_7_7109.sorted.filtered_peak_2442
chr10	7235156	7235490	335	13.91	3.70664	2.52601	1.39213	C694PACXX_7_7109.sorted.filtered_peak_2443
chr10	7300980	7301385	406	18.80	5.09111	2.77875	2.59357	C694PACXX_7_7109.sorted.filtered_peak_2444
chr10	7311134	7312193	1060	28.02	10.57564	3.84247	7.79874	C694PACXX_7_7109.sorted.filtered_peak_2445
chr10	7451144	7451560	417	24.81	4.21256	2.20556	1.80478	C694PACXX_7_7109.sorted.filtered_peak_2446
chr10	7452503	7453289	787	25.40	4.44345	2.25096	2.01163	C694PACXX_7_7109.sorted.filtered_peak_2447
chr10	7526119	7526770	652	33.64	12.87809	3.98781	10.02026	C694PACXX_7_7109.sorted.filtered_peak_2448
chr10	7550333	7550736	404	13.41	3.62514	2.52688	1.31440	C694PACXX_7_7109.sorted.filtered_peak_2449
chr10	7567410	7567659	250	16.96	5.33636	3.00817	2.82124	C694PACXX_7_7109.sorted.filtered_peak_2450
chr10	7729191	7729633	443	14.21	4.65352	2.93746	2.21521	C694PACXX_7_7109.sorted.filtered_peak_2451
chr10	7829471	7830700	1230	41.37	16.20686	3.96161	13.28256	C694PACXX_7_7109.sorted.filtered_peak_2452
chr10	7860123	7860648	526	33.70	13.09054	4.12892	10.19064	C694PACXX_7_7109.sorted.filtered_peak_2453
chr10	8095411	8096088	678	42.07	7.14140	2.37078	4.50420	C694PACXX_7_7109.sorted.filtered_peak_2454
chr10	8103330	8103894	565	27.92	5.27903	2.38958	2.77035	C694PACXX_7_7109.sorted.filtered_peak_2455
chr10	8130552	8130973	422	15.18	4.58329	2.82767	2.14953	C694PACXX_7_7109.sorted.filtered_peak_2456
chr10	8173127	8173481	355	15.40	3.92581	2.53053	1.56563	C694PACXX_7_7109.sorted.filtered_peak_2457
chr10	8179299	8179880	582	16.91	3.91930	2.44047	1.55266	C694PACXX_7_7109.sorted.filtered_peak_2458
chr10	8225188	8225480	293	14.76	4.64226	2.89478	2.18495	C694PACXX_7_7109.sorted.filtered_peak_2459
chr10	8281033	8281318	286	15.97	3.77635	2.43326	1.44468	C694PACXX_7_7109.sorted.filtered_peak_2460
chr10	8287116	8287650	535	23.85	7.89426	3.42439	5.19767	C694PACXX_7_7109.sorted.filtered_peak_2461
chr10	8374004	8374832	829	41.76	14.68178	3.85253	11.73120	C694PACXX_7_7109.sorted.filtered_peak_2462
chr10	8402278	8402803	526	23.54	7.29226	3.21377	4.64761	C694PACXX_7_7109.sorted.filtered_peak_2463
chr10	8444475	8444822	348	23.59	5.72143	2.70879	3.17291	C694PACXX_7_7109.sorted.filtered_peak_2464
chr10	8446662	8447139	478	28.08	8.35875	3.21731	5.66173	C694PACXX_7_7109.sorted.filtered_peak_2465
chr10	8458148	8458828	681	27.88	10.85164	3.89830	8.07064	C694PACXX_7_7109.sorted.filtered_peak_2466
chr10	11059944	11060279	336	16.99	4.22019	2.54680	1.83180	C694PACXX_7_7109.sorted.filtered_peak_2467
chr10	11187506	11187755	250	23.86	4.80411	2.41600	2.33241	C694PACXX_7_7109.sorted.filtered_peak_2468
chr10	11204954	11205867	914	39.45	9.09040	2.80668	6.37072	C694PACXX_7_7109.sorted.filtered_peak_2469
chr10	11207987	11208262	276	31.22	4.04568	1.99226	1.66745	C694PACXX_7_7109.sorted.filtered_peak_2470
chr10	11220607	11221095	489	42.11	10.23250	2.94340	7.45062	C694PACXX_7_7109.sorted.filtered_peak_2471
chr10	11312529	11312794	266	20.13	6.15598	3.09021	3.57299	C694PACXX_7_7109.sorted.filtered_peak_2472
chr10	11445137	11445463	327	19.30	5.44144	2.87713	2.91433	C694PACXX_7_7109.sorted.filtered_peak_2473
chr10	11727041	11727542	502	20.62	7.58613	3.57687	4.92258	C694PACXX_7_7109.sorted.filtered_peak_2474
chr10	11739880	11740178	299	12.00	3.46560	2.55053	1.15995	C694PACXX_7_7109.sorted.filtered_peak_2475
chr10	11752739	11753026	288	15.60	5.58411	3.23620	3.05572	C694PACXX_7_7109.sorted.filtered_peak_2476
chr10	11784175	11784770	596	18.59	5.81494	3.07646	3.25689	C694PACXX_7_7109.sorted.filtered_peak_2477
chr10	11824934	11825217	284	12.99	3.97872	2.72612	1.60611	C694PACXX_7_7109.sorted.filtered_peak_2478
chr10	11905383	11906132	750	19.77	6.39471	3.17052	3.81360	C694PACXX_7_7109.sorted.filtered_peak_2479
chr10	12084268	12085633	1366	55.26	22.16714	4.37521	18.98622	C694PACXX_7_7109.sorted.filtered_peak_2480
chr10	12110508	12111314	807	48.72	24.57235	5.51483	21.30939	C694PACXX_7_7109.sorted.filtered_peak_2481
chr10	12164724	12165086	363	14.51	4.91269	3.04380	2.42410	C694PACXX_7_7109.sorted.filtered_peak_2482
chr10	12171200	12172109	910	49.24	25.46215	5.46276	22.19089	C694PACXX_7_7109.sorted.filtered_peak_2483
chr10	12223420	12223769	350	21.78	8.13156	3.68099	5.42892	C694PACXX_7_7109.sorted.filtered_peak_2484
chr10	12237330	12238726	1397	25.95	7.99633	3.18078	5.35609	C694PACXX_7_7109.sorted.filtered_peak_2485
chr10	12256764	12257193	430	14.02	3.96834	2.64067	1.60992	C694PACXX_7_7109.sorted.filtered_peak_2486
chr10	12304548	12304915	368	15.24	4.31746	2.71224	1.89697	C694PACXX_7_7109.sorted.filtered_peak_2487
chr10	12306320	12306731	412	17.79	5.51392	3.01194	2.99024	C694PACXX_7_7109.sorted.filtered_peak_2488
chr10	12390985	12392051	1067	34.63	8.58630	2.94503	5.85916	C694PACXX_7_7109.sorted.filtered_peak_2489
chr10	12392364	12392818	455	29.26	5.87612	2.49637	3.31616	C694PACXX_7_7109.sorted.filtered_peak_2490
chr10	12408053	12408302	250	14.64	4.98039	3.06848	2.48082	C694PACXX_7_7109.sorted.filtered_peak_2491
chr10	12490609	12491344	736	33.96	13.46901	4.16373	10.56847	C694PACXX_7_7109.sorted.filtered_peak_2492
chr10	12630030	12630699	670	16.36	4.96184	2.89686	2.48015	C694PACXX_7_7109.sorted.filtered_peak_2493
chr10	12636404	12636985	582	20.29	6.60192	3.24501	3.98670	C694PACXX_7_7109.sorted.filtered_peak_2494
chr10	12698537	12698878	342	15.59	4.95151	2.94501	2.48132	C694PACXX_7_7109.sorted.filtered_peak_2495
chr10	12753200	12753459	260	20.60	6.41367	3.16489	3.79934	C694PACXX_7_7109.sorted.filtered_peak_2496
chr10	13141316	13142576	1261	27.40	7.53473	3.03281	4.87315	C694PACXX_7_7109.sorted.filtered_peak_2497
chr10	13158253	13158649	397	14.49	4.75058	2.95283	2.30353	C694PACXX_7_7109.sorted.filtered_peak_2498
chr10	13203041	13203718	678	32.51	12.63682	4.08160	9.75291	C694PACXX_7_7109.sorted.filtered_peak_2499
chr10	13330127	13330376	250	12.56	3.77120	2.66063	1.41488	C694PACXX_7_7109.sorted.filtered_peak_2500
chr10	13341667	13342269	603	24.36	5.45574	2.57060	2.95030	C694PACXX_7_7109.sorted.filtered_peak_2501
chr10	13343963	13344685	723	47.07	20.62159	4.89069	17.46444	C694PACXX_7_7109.sorted.filtered_peak_2502
chr10	13389339	13390809	1471	34.48	8.99321	3.02689	6.25929	C694PACXX_7_7109.sorted.filtered_peak_2503
chr10	13628600	13629181	582	31.13	14.54768	4.80274	11.60315	C694PACXX_7_7109.sorted.filtered_peak_2504
chr10	13828832	13829372	541	25.28	8.98009	3.62158	6.25144	C694PACXX_7_7109.sorted.filtered_peak_2505
chr10	14051261	14051849	589	16.83	4.19773	2.55478	1.80082	C694PACXX_7_7109.sorted.filtered_peak_2506
chr10	14227066	14227993	928	18.31	4.39753	2.54172	1.97778	C694PACXX_7_7109.sorted.filtered_peak_2507
chr10	14585281	14585768	488	14.84	3.77808	2.50281	1.44502	C694PACXX_7_7109.sorted.filtered_peak_2508
chr10	14614063	14614496	434	18.14	4.13141	2.45550	1.73429	C694PACXX_7_7109.sorted.filtered_peak_2509
chr10	14630341	14630635	295	19.23	4.48722	2.52947	2.05480	C694PACXX_7_7109.sorted.filtered_peak_2510
chr10	14645769	14646662	894	27.53	6.57300	2.72032	3.99109	C694PACXX_7_7109.sorted.filtered_peak_2511
chr10	14690053	14690848	796	20.62	6.02843	2.97818	3.47319	C694PACXX_7_7109.sorted.filtered_peak_2512
chr10	14701691	14702092	402	17.16	4.55164	2.66963	2.11835	C694PACXX_7_7109.sorted.filtered_peak_2513
chr10	14879617	14880587	971	53.37	22.97596	4.62023	19.76896	C694PACXX_7_7109.sorted.filtered_peak_2514
chr10	14920146	14921562	1417	36.92	11.15356	3.23131	8.38176	C694PACXX_7_7109.sorted.filtered_peak_2515
chr10	14995797	14996589	793	39.62	13.80809	3.90411	10.86274	C694PACXX_7_7109.sorted.filtered_peak_2516
chr10	15001164	15002236	1073	47.29	19.06760	4.57483	15.93977	C694PACXX_7_7109.sorted.filtered_peak_2517
chr10	15130490	15131007	518	23.76	8.12824	3.41618	5.46666	C694PACXX_7_7109.sorted.filtered_peak_2518
chr10	15138909	15139866	958	51.77	21.24168	4.63416	18.05694	C694PACXX_7_7109.sorted.filtered_peak_2519
chr10	15148477	15148743	267	15.85	4.72995	2.85044	2.26022	C694PACXX_7_7109.sorted.filtered_peak_2520
chr10	15183638	15184084	447	14.99	4.88721	2.98151	2.41183	C694PACXX_7_7109.sorted.filtered_peak_2521
chr10	15209946	15211565	1620	41.16	12.26902	3.36980	9.41961	C694PACXX_7_7109.sorted.filtered_peak_2522
chr10	15211765	15212197	433	25.28	3.90049	2.10285	1.53712	C694PACXX_7_7109.sorted.filtered_peak_2523
chr10	15250790	15251225	436	23.70	8.04639	3.46325	5.35619	C694PACXX_7_7109.sorted.filtered_peak_2524
chr10	15412799	15413165	367	14.89	4.03866	2.61351	1.65158	C694PACXX_7_7109.sorted.filtered_peak_2525
chr10	15873288	15873579	292	15.72	4.16276	2.60881	1.77372	C694PACXX_7_7109.sorted.filtered_peak_2526
chr10	15901949	15902806	858	20.43	6.29507	3.09439	3.72127	C694PACXX_7_7109.sorted.filtered_peak_2527
chr10	16478467	16479431	965	34.66	10.62490	3.42651	7.80839	C694PACXX_7_7109.sorted.filtered_peak_2528
chr10	16563300	16563737	438	18.82	4.99536	2.74728	2.50297	C694PACXX_7_7109.sorted.filtered_peak_2529
chr10	16829368	16829975	608	17.57	5.30435	2.94163	2.80187	C694PACXX_7_7109.sorted.filtered_peak_2530
chr10	16859139	16859994	856	72.58	35.69363	5.50488	32.09984	C694PACXX_7_7109.sorted.filtered_peak_2531
chr10	17065451	17065897	447	26.57	6.92413	2.90339	4.30020	C694PACXX_7_7109.sorted.filtered_peak_2532
chr10	17068809	17069139	331	27.45	5.99123	2.59002	3.43380	C694PACXX_7_7109.sorted.filtered_peak_2533
chr10	17071431	17072075	645	23.88	5.58336	2.64238	3.05752	C694PACXX_7_7109.sorted.filtered_peak_2534
chr10	17243311	17243892	582	25.22	8.27271	3.43380	5.56088	C694PACXX_7_7109.sorted.filtered_peak_2535
chr10	17258199	17258585	387	18.12	5.82954	3.11440	3.27587	C694PACXX_7_7109.sorted.filtered_peak_2536
chr10	17270083	17270915	833	44.77	9.35919	2.70338	6.60228	C694PACXX_7_7109.sorted.filtered_peak_2537
chr10	17271453	17272829	1377	44.17	9.07651	2.65076	6.34826	C694PACXX_7_7109.sorted.filtered_peak_2538
chr10	17299721	17300020	300	13.39	4.24240	2.82238	1.82612	C694PACXX_7_7109.sorted.filtered_peak_2539
chr10	17470242	17471003	762	22.43	5.78474	2.79587	3.23015	C694PACXX_7_7109.sorted.filtered_peak_2540
chr10	17486005	17486349	345	16.38	5.43153	3.10030	2.90975	C694PACXX_7_7109.sorted.filtered_peak_2541
chr10	17495462	17495828	367	18.04	3.96575	2.39811	1.59381	C694PACXX_7_7109.sorted.filtered_peak_2542
chr10	17551279	17551528	250	18.41	4.45588	2.56115	2.02940	C694PACXX_7_7109.sorted.filtered_peak_2543
chr10	17553302	17553761	460	19.00	4.86951	2.67926	2.40191	C694PACXX_7_7109.sorted.filtered_peak_2544
chr10	17659109	17659358	250	14.63	4.05229	2.63721	1.66945	C694PACXX_7_7109.sorted.filtered_peak_2545
chr10	17685692	17686618	927	41.57	14.59185	3.80547	11.67145	C694PACXX_7_7109.sorted.filtered_peak_2546
chr10	18940196	18940952	757	38.09	13.86296	3.87237	10.96494	C694PACXX_7_7109.sorted.filtered_peak_2547
chr10	18947889	18949012	1124	39.85	13.59431	3.74924	10.67954	C694PACXX_7_7109.sorted.filtered_peak_2548
chr10	21784400	21785111	712	18.44	4.58004	2.60382	2.14605	C694PACXX_7_7109.sorted.filtered_peak_2549
chr10	21814853	21815423	571	20.73	4.68290	2.51620	2.23331	C694PACXX_7_7109.sorted.filtered_peak_2550
chr10	21822570	21823916	1347	38.14	12.58468	3.47245	9.77373	C694PACXX_7_7109.sorted.filtered_peak_2551
chr10	22029804	22030074	271	15.36	4.19357	2.64814	1.79954	C694PACXX_7_7109.sorted.filtered_peak_2552
chr10	22291599	22292889	1291	35.19	11.46908	3.52073	8.65437	C694PACXX_7_7109.sorted.filtered_peak_2553
chr10	22518004	22518685	682	28.65	9.31821	3.49962	6.55278	C694PACXX_7_7109.sorted.filtered_peak_2554
chr10	22519345	22519617	273	19.15	4.12486	2.40375	1.72737	C694PACXX_7_7109.sorted.filtered_peak_2555
chr10	22535847	22536236	390	16.63	4.00765	2.49021	1.63671	C694PACXX_7_7109.sorted.filtered_peak_2556
chr10	22540609	22541408	800	22.30	5.45554	2.68797	2.93563	C694PACXX_7_7109.sorted.filtered_peak_2557
chr10	22541660	22541939	280	19.09	4.30021	2.46638	1.89242	C694PACXX_7_7109.sorted.filtered_peak_2558
chr10	22604965	22605759	795	35.68	9.48677	3.10680	6.71579	C694PACXX_7_7109.sorted.filtered_peak_2559
chr10	22610224	22610596	373	26.90	3.80212	2.03025	1.45808	C694PACXX_7_7109.sorted.filtered_peak_2560
chr10	22614379	22614859	481	26.23	5.25435	2.44278	2.75524	C694PACXX_7_7109.sorted.filtered_peak_2561
chr10	22622116	22622381	266	23.84	5.50650	2.63449	2.97102	C694PACXX_7_7109.sorted.filtered_peak_2562
chr10	22628907	22629941	1035	35.16	9.07204	2.98224	6.34502	C694PACXX_7_7109.sorted.filtered_peak_2563
chr10	22725446	22726522	1077	30.90	9.01754	3.22791	6.28810	C694PACXX_7_7109.sorted.filtered_peak_2564
chr10	22795085	22795334	250	14.08	4.67144	2.95946	2.21513	C694PACXX_7_7109.sorted.filtered_peak_2565
chr10	22839497	22839751	255	13.67	4.23899	2.79634	1.83805	C694PACXX_7_7109.sorted.filtered_peak_2566
chr10	22900680	22901056	377	27.93	8.73282	3.32700	6.02411	C694PACXX_7_7109.sorted.filtered_peak_2567
chr10	22919444	22919939	496	29.02	6.94693	2.77609	4.32963	C694PACXX_7_7109.sorted.filtered_peak_2568
chr10	22935225	22935706	482	26.78	7.37048	3.01138	4.72749	C694PACXX_7_7109.sorted.filtered_peak_2569
chr10	22955401	22956209	809	20.03	5.74712	2.92184	3.20452	C694PACXX_7_7109.sorted.filtered_peak_2570
chr10	22970848	22971821	974	26.21	6.61320	2.82287	4.01479	C694PACXX_7_7109.sorted.filtered_peak_2571
chr10	22972098	22972497	400	22.42	4.73815	2.45860	2.27241	C694PACXX_7_7109.sorted.filtered_peak_2572
chr10	23002466	23002829	364	19.80	3.87374	2.28633	1.51246	C694PACXX_7_7109.sorted.filtered_peak_2573
chr10	23003288	23004042	755	28.09	8.18746	3.15535	5.51115	C694PACXX_7_7109.sorted.filtered_peak_2574
chr10	23202063	23202634	572	13.28	3.84000	2.63987	1.48259	C694PACXX_7_7109.sorted.filtered_peak_2575
chr10	23277737	23277992	256	18.48	5.41973	2.93045	2.89155	C694PACXX_7_7109.sorted.filtered_peak_2576
chr10	23651956	23652316	361	14.88	3.91410	2.56124	1.55053	C694PACXX_7_7109.sorted.filtered_peak_2577
chr10	23657772	23658164	393	13.53	3.94545	2.67102	1.57153	C694PACXX_7_7109.sorted.filtered_peak_2578
chr10	23727504	23728439	936	46.74	14.54449	3.53632	11.59657	C694PACXX_7_7109.sorted.filtered_peak_2579
chr10	24911023	24911342	320	14.34	4.82156	3.01054	2.34779	C694PACXX_7_7109.sorted.filtered_peak_2580
chr10	24932365	24932638	274	17.16	5.11415	2.91219	2.60964	C694PACXX_7_7109.sorted.filtered_peak_2581
chr10	25012672	25013882	1211	32.58	8.54921	2.92738	5.88168	C694PACXX_7_7109.sorted.filtered_peak_2582
chr10	25176474	25176836	363	25.87	10.73990	4.18886	7.92581	C694PACXX_7_7109.sorted.filtered_peak_2583
chr10	25209875	25210510	636	14.68	5.04117	3.07682	2.55042	C694PACXX_7_7109.sorted.filtered_peak_2584
chr10	25241305	25241580	276	14.15	3.98803	2.64280	1.61500	C694PACXX_7_7109.sorted.filtered_peak_2585
chr10	25304946	25306041	1096	58.92	25.31978	4.85027	22.01504	C694PACXX_7_7109.sorted.filtered_peak_2586
chr10	25351410	25351724	315	22.65	7.69333	3.43427	5.02142	C694PACXX_7_7109.sorted.filtered_peak_2587
chr10	26624029	26624695	667	17.57	6.06090	3.24507	3.50649	C694PACXX_7_7109.sorted.filtered_peak_2588
chr10	26719849	26720135	287	15.94	5.58203	3.21909	3.04020	C694PACXX_7_7109.sorted.filtered_peak_2589
chr10	26727277	26727652	376	20.53	4.04566	2.31150	1.67095	C694PACXX_7_7109.sorted.filtered_peak_2590
chr10	26737417	26738060	644	28.55	9.48762	3.42786	6.78067	C694PACXX_7_7109.sorted.filtered_peak_2591
chr10	26757634	26757998	365	15.26	4.04343	2.58893	1.67301	C694PACXX_7_7109.sorted.filtered_peak_2592
chr10	26763441	26764077	637	20.35	5.99967	2.96173	3.46222	C694PACXX_7_7109.sorted.filtered_peak_2593
chr10	26770959	26771481	523	23.46	6.19988	2.85983	3.62895	C694PACXX_7_7109.sorted.filtered_peak_2594
chr10	26775911	26776829	919	19.56	4.99335	2.68655	2.51163	C694PACXX_7_7109.sorted.filtered_peak_2595
chr10	26986017	26986904	888	31.27	14.64010	4.88962	11.67900	C694PACXX_7_7109.sorted.filtered_peak_2596
chr10	27010450	27010944	495	24.25	8.54171	3.56927	5.83307	C694PACXX_7_7109.sorted.filtered_peak_2597
chr10	27026832	27027081	250	18.99	3.65847	2.24037	1.34686	C694PACXX_7_7109.sorted.filtered_peak_2598
chr10	27149135	27150568	1434	54.51	18.84390	3.74934	15.78317	C694PACXX_7_7109.sorted.filtered_peak_2599
chr10	27170969	27171220	252	14.70	5.02396	3.07994	2.52369	C694PACXX_7_7109.sorted.filtered_peak_2600
chr10	27388816	27390008	1193	45.98	19.55740	4.57466	16.45861	C694PACXX_7_7109.sorted.filtered_peak_2601
chr10	27442956	27444840	1885	34.21	9.17119	3.02229	6.45944	C694PACXX_7_7109.sorted.filtered_peak_2602
chr10	27514614	27515054	441	15.02	4.96256	3.01646	2.47779	C694PACXX_7_7109.sorted.filtered_peak_2603
chr10	27529685	27530378	694	25.17	3.93826	2.11600	1.56657	C694PACXX_7_7109.sorted.filtered_peak_2604
chr10	27530671	27531406	736	35.57	8.85836	2.93840	6.13245	C694PACXX_7_7109.sorted.filtered_peak_2605
chr10	27531863	27532455	593	29.70	5.80685	2.45850	3.25718	C694PACXX_7_7109.sorted.filtered_peak_2606
chr10	27541332	27541889	558	19.65	8.07448	3.87059	5.38507	C694PACXX_7_7109.sorted.filtered_peak_2607
chr10	27792834	27793516	683	57.33	29.99511	5.91806	26.55839	C694PACXX_7_7109.sorted.filtered_peak_2608
chr10	27857392	27857949	558	16.14	5.36558	3.08083	2.85478	C694PACXX_7_7109.sorted.filtered_peak_2609
chr10	28031097	28031415	319	20.52	5.73190	2.89369	3.19060	C694PACXX_7_7109.sorted.filtered_peak_2610
chr10	28466953	28467421	469	13.86	3.91814	2.63080	1.55716	C694PACXX_7_7109.sorted.filtered_peak_2611
chr10	28591519	28592391	873	38.65	15.91981	4.46543	12.91237	C694PACXX_7_7109.sorted.filtered_peak_2612
chr10	28623197	28623731	535	28.48	10.59559	3.83279	7.80641	C694PACXX_7_7109.sorted.filtered_peak_2613
chr10	28623927	28624329	403	18.22	4.27422	2.50240	1.86948	C694PACXX_7_7109.sorted.filtered_peak_2614
chr10	28803161	28803615	455	12.19	3.51760	2.56215	1.21915	C694PACXX_7_7109.sorted.filtered_peak_2615
chr10	28821223	28822615	1393	59.61	21.25662	4.05453	18.09314	C694PACXX_7_7109.sorted.filtered_peak_2616
chr10	28917299	28917548	250	16.90	4.91387	2.84474	2.43484	C694PACXX_7_7109.sorted.filtered_peak_2617
chr10	28966024	28966668	645	25.09	7.51321	3.18830	4.85129	C694PACXX_7_7109.sorted.filtered_peak_2618
chr10	29698318	29698652	335	14.59	4.10633	2.65877	1.72983	C694PACXX_7_7109.sorted.filtered_peak_2619
chr10	29879405	29880093	689	13.17	4.12478	2.77785	1.73108	C694PACXX_7_7109.sorted.filtered_peak_2620
chr10	29947815	29948420	606	27.08	9.85237	3.73820	7.09410	C694PACXX_7_7109.sorted.filtered_peak_2621
chr10	29970582	29971085	504	23.22	8.53473	3.67385	5.82129	C694PACXX_7_7109.sorted.filtered_peak_2622
chr10	30024323	30025086	764	20.10	5.75722	2.93928	3.20516	C694PACXX_7_7109.sorted.filtered_peak_2623
chr10	30072209	30072590	382	13.26	4.07443	2.75085	1.69756	C694PACXX_7_7109.sorted.filtered_peak_2624
chr10	30100841	30101412	572	15.33	4.68941	2.85957	2.24818	C694PACXX_7_7109.sorted.filtered_peak_2625
chr10	30315779	30316823	1045	35.86	12.25476	3.64593	9.42715	C694PACXX_7_7109.sorted.filtered_peak_2626
chr10	30520174	30520437	264	14.88	4.12752	2.65536	1.72921	C694PACXX_7_7109.sorted.filtered_peak_2627
chr10	30530089	30530338	250	15.75	5.23301	3.07231	2.72162	C694PACXX_7_7109.sorted.filtered_peak_2628
chr10	30637526	30638407	882	29.88	11.16922	3.81895	8.38757	C694PACXX_7_7109.sorted.filtered_peak_2629
chr10	30707437	30707989	553	16.31	4.63467	2.76702	2.19084	C694PACXX_7_7109.sorted.filtered_peak_2630
chr10	30716819	30717068	250	15.98	4.69539	2.82044	2.23297	C694PACXX_7_7109.sorted.filtered_peak_2631
chr10	30722474	30723408	935	30.99	6.29955	2.49286	3.75235	C694PACXX_7_7109.sorted.filtered_peak_2632
chr10	30725912	30726365	454	27.99	4.67374	2.23163	2.21426	C694PACXX_7_7109.sorted.filtered_peak_2633
chr10	30736114	30736426	313	16.14	5.99612	3.35795	3.44129	C694PACXX_7_7109.sorted.filtered_peak_2634
chr10	30791180	30791720	541	24.37	8.30094	3.47313	5.60807	C694PACXX_7_7109.sorted.filtered_peak_2635
chr10	30818292	30818944	653	30.16	10.31403	3.63584	7.52256	C694PACXX_7_7109.sorted.filtered_peak_2636
chr10	30872769	30873271	503	14.15	4.16702	2.72302	1.76517	C694PACXX_7_7109.sorted.filtered_peak_2637
chr10	30959807	30960282	476	14.72	5.06695	3.08446	2.57525	C694PACXX_7_7109.sorted.filtered_peak_2638
chr10	30971108	30971638	531	16.80	5.08062	2.90910	2.58970	C694PACXX_7_7109.sorted.filtered_peak_2639
chr10	30990278	30990740	463	26.38	9.46067	3.70031	6.70364	C694PACXX_7_7109.sorted.filtered_peak_2640
chr10	31025776	31026139	364	23.61	9.93949	4.15082	7.15766	C694PACXX_7_7109.sorted.filtered_peak_2641
chr10	31072809	31073411	603	30.10	8.64063	3.17176	5.92541	C694PACXX_7_7109.sorted.filtered_peak_2642
chr10	31320411	31321592	1182	65.05	25.91393	4.71491	22.56518	C694PACXX_7_7109.sorted.filtered_peak_2643
chr10	31390003	31390294	292	17.43	5.34712	2.98665	2.82206	C694PACXX_7_7109.sorted.filtered_peak_2644
chr10	31422661	31423027	367	23.89	6.35126	2.88923	3.76542	C694PACXX_7_7109.sorted.filtered_peak_2645
chr10	31607279	31608753	1475	37.57	8.36201	2.75608	5.65348	C694PACXX_7_7109.sorted.filtered_peak_2646
chr10	31892451	31892752	302	16.01	4.03816	2.54261	1.64963	C694PACXX_7_7109.sorted.filtered_peak_2647
chr10	31996546	31996934	389	17.76	5.23356	2.90986	2.72139	C694PACXX_7_7109.sorted.filtered_peak_2648
chr10	32048718	32049527	810	48.01	21.73685	4.76267	18.60166	C694PACXX_7_7109.sorted.filtered_peak_2649
chr10	32217580	32217985	406	33.46	10.21862	3.38907	7.42389	C694PACXX_7_7109.sorted.filtered_peak_2650
chr10	32344585	32345585	1001	42.80	14.87650	3.89644	11.90662	C694PACXX_7_7109.sorted.filtered_peak_2651
chr10	32479781	32480102	322	16.19	5.99266	3.37166	3.42240	C694PACXX_7_7109.sorted.filtered_peak_2652
chr10	32545670	32545967	298	16.37	6.09245	3.40846	3.50567	C694PACXX_7_7109.sorted.filtered_peak_2653
chr10	32621204	32621591	388	22.57	7.35624	3.31726	4.70306	C694PACXX_7_7109.sorted.filtered_peak_2654
chr10	32635016	32636538	1523	50.88	15.50934	3.55976	12.51475	C694PACXX_7_7109.sorted.filtered_peak_2655
chr10	32645976	32646595	620	17.12	4.47970	2.64477	2.05675	C694PACXX_7_7109.sorted.filtered_peak_2656
chr10	32656848	32657257	410	16.96	5.41077	3.04827	2.88547	C694PACXX_7_7109.sorted.filtered_peak_2657
chr10	32666618	32667039	422	21.41	3.86335	2.21274	1.52246	C694PACXX_7_7109.sorted.filtered_peak_2658
chr10	32667626	32668553	928	25.99	6.04286	2.67353	3.48287	C694PACXX_7_7109.sorted.filtered_peak_2659
chr10	32734619	32735421	803	34.60	14.54185	4.39299	11.60514	C694PACXX_7_7109.sorted.filtered_peak_2660
chr10	32748131	32748503	373	12.73	3.86355	2.69284	1.49458	C694PACXX_7_7109.sorted.filtered_peak_2661
chr10	33246383	33246732	350	20.17	3.61796	2.18311	1.29207	C694PACXX_7_7109.sorted.filtered_peak_2662
chr10	33247004	33247391	388	22.03	4.42814	2.37520	1.99900	C694PACXX_7_7109.sorted.filtered_peak_2663
chr10	33269416	33269905	490	16.45	5.22367	3.00756	2.71661	C694PACXX_7_7109.sorted.filtered_peak_2664
chr10	33297736	33298052	317	14.46	4.87800	3.03248	2.39262	C694PACXX_7_7109.sorted.filtered_peak_2665
chr10	34569876	34570125	250	14.60	3.80067	2.52855	1.44806	C694PACXX_7_7109.sorted.filtered_peak_2666
chr10	35283576	35283945	370	15.70	4.65369	2.81726	2.20661	C694PACXX_7_7109.sorted.filtered_peak_2667
chr10	35310494	35310774	281	23.08	8.81548	3.80456	6.08789	C694PACXX_7_7109.sorted.filtered_peak_2668
chr10	35379004	35379765	762	39.15	16.67038	4.67591	13.62782	C694PACXX_7_7109.sorted.filtered_peak_2669
chr10	35415460	35416348	889	75.99	30.96257	4.82273	27.47163	C694PACXX_7_7109.sorted.filtered_peak_2670
chr10	35421129	35421383	255	30.15	6.94645	2.75266	4.30225	C694PACXX_7_7109.sorted.filtered_peak_2671
chr10	35438150	35438826	677	21.33	6.78885	3.19888	4.18043	C694PACXX_7_7109.sorted.filtered_peak_2672
chr10	35484475	35485305	831	44.34	17.38800	4.39943	14.32130	C694PACXX_7_7109.sorted.filtered_peak_2673
chr10	35625185	35626044	860	28.12	8.20161	3.13216	5.53941	C694PACXX_7_7109.sorted.filtered_peak_2674
chr10	35930958	35931370	413	17.80	4.60818	2.65743	2.15904	C694PACXX_7_7109.sorted.filtered_peak_2675
chr10	36117822	36118118	297	12.63	3.70307	2.61992	1.38388	C694PACXX_7_7109.sorted.filtered_peak_2676
chr10	37777959	37778414	456	13.12	4.10187	2.77117	1.70824	C694PACXX_7_7109.sorted.filtered_peak_2677
chr10	38146181	38147179	999	37.73	13.39100	3.84373	10.47883	C694PACXX_7_7109.sorted.filtered_peak_2678
chr10	38265022	38265937	916	55.35	25.23032	5.06117	21.94001	C694PACXX_7_7109.sorted.filtered_peak_2679
chr10	38299202	38300197	996	55.30	25.34541	5.26713	22.02604	C694PACXX_7_7109.sorted.filtered_peak_2680
chr10	38327173	38327492	320	12.58	3.78034	2.66338	1.42380	C694PACXX_7_7109.sorted.filtered_peak_2681
chr10	38383033	38383826	794	23.87	9.66935	3.96194	6.91690	C694PACXX_7_7109.sorted.filtered_peak_2682
chr10	38691358	38691992	635	29.30	17.89752	5.94415	14.89022	C694PACXX_7_7109.sorted.filtered_peak_2683
chr10	38815814	38816677	864	26.47	5.31852	2.44741	2.81554	C694PACXX_7_7109.sorted.filtered_peak_2684
chr10	38816976	38818696	1721	31.12	8.65751	3.07885	5.95856	C694PACXX_7_7109.sorted.filtered_peak_2685
chr10	42355865	42356356	492	18.85	6.90570	3.46122	4.29440	C694PACXX_7_7109.sorted.filtered_peak_2686
chr10	42358088	42358348	261	16.11	4.09128	2.55872	1.69878	C694PACXX_7_7109.sorted.filtered_peak_2687
chr10	42375804	42376053	250	17.92	7.10815	3.71100	4.44739	C694PACXX_7_7109.sorted.filtered_peak_2688
chr10	42383587	42383855	269	33.32	11.79999	3.88943	8.92194	C694PACXX_7_7109.sorted.filtered_peak_2689
chr10	42384962	42385259	298	47.66	24.41602	5.92989	21.11385	C694PACXX_7_7109.sorted.filtered_peak_2690
chr10	42390851	42391188	338	31.15	16.69295	5.61313	13.66711	C694PACXX_7_7109.sorted.filtered_peak_2691
chr10	42396757	42397017	261	37.35	14.55313	4.35651	11.55967	C694PACXX_7_7109.sorted.filtered_peak_2692
chr10	42398572	42398821	250	27.72	7.52346	3.03806	4.84684	C694PACXX_7_7109.sorted.filtered_peak_2693
chr10	42529290	42529837	548	32.26	14.86442	4.86526	11.88454	C694PACXX_7_7109.sorted.filtered_peak_2694
chr10	42531822	42532088	267	29.02	12.37993	4.50275	9.47152	C694PACXX_7_7109.sorted.filtered_peak_2695
chr10	43047644	43048614	971	31.74	12.55290	4.15209	9.66640	C694PACXX_7_7109.sorted.filtered_peak_2696
chr10	43133464	43134442	979	42.18	18.22512	4.76976	15.13230	C694PACXX_7_7109.sorted.filtered_peak_2697
chr10	43277821	43278550	730	31.63	15.52139	5.13747	12.53050	C694PACXX_7_7109.sorted.filtered_peak_2698
chr10	43600553	43601169	617	19.33	4.61150	2.56269	2.16839	C694PACXX_7_7109.sorted.filtered_peak_2699
chr10	43616123	43616762	640	22.28	6.20631	2.95401	3.61419	C694PACXX_7_7109.sorted.filtered_peak_2700
chr10	43624736	43625018	283	21.51	5.83000	2.87586	3.26624	C694PACXX_7_7109.sorted.filtered_peak_2701
chr10	43633441	43634561	1121	34.26	9.36084	3.11954	6.60700	C694PACXX_7_7109.sorted.filtered_peak_2702
chr10	43700401	43700742	342	23.77	7.06644	3.14442	4.42078	C694PACXX_7_7109.sorted.filtered_peak_2703
chr10	43761627	43761964	338	15.37	3.44446	2.33008	1.16997	C694PACXX_7_7109.sorted.filtered_peak_2704
chr10	43818195	43818455	261	18.97	6.48258	3.31480	3.87394	C694PACXX_7_7109.sorted.filtered_peak_2705
chr10	43827637	43827951	315	18.80	6.79230	3.44482	4.17606	C694PACXX_7_7109.sorted.filtered_peak_2706
chr10	43843715	43844265	551	18.50	6.59713	3.37545	4.00706	C694PACXX_7_7109.sorted.filtered_peak_2707
chr10	43857209	43858268	1060	35.50	14.01644	4.03837	11.12208	C694PACXX_7_7109.sorted.filtered_peak_2708
chr10	43891835	43892923	1089	30.97	7.92491	2.89986	5.26554	C694PACXX_7_7109.sorted.filtered_peak_2709
chr10	43902933	43903391	459	32.58	4.52875	2.06937	2.10035	C694PACXX_7_7109.sorted.filtered_peak_2710
chr10	43904174	43904880	707	63.44	21.90176	4.08647	18.68632	C694PACXX_7_7109.sorted.filtered_peak_2711
chr10	43913453	43913724	272	18.54	4.48602	2.56648	2.05276	C694PACXX_7_7109.sorted.filtered_peak_2712
chr10	43915679	43916685	1007	25.97	9.20590	3.66086	6.45096	C694PACXX_7_7109.sorted.filtered_peak_2713
chr10	43931885	43932954	1070	47.80	24.92724	5.63003	21.66727	C694PACXX_7_7109.sorted.filtered_peak_2714
chr10	43950756	43951776	1021	49.68	21.15173	4.53366	18.02628	C694PACXX_7_7109.sorted.filtered_peak_2715
chr10	43957338	43957598	261	15.46	5.49819	3.22856	2.95754	C694PACXX_7_7109.sorted.filtered_peak_2716
chr10	44069806	44070248	443	17.71	4.58259	2.65175	2.13867	C694PACXX_7_7109.sorted.filtered_peak_2717
chr10	44101726	44102164	439	16.48	5.82568	3.25809	3.28034	C694PACXX_7_7109.sorted.filtered_peak_2718
chr10	44143864	44144630	767	26.75	9.86024	3.76980	7.09652	C694PACXX_7_7109.sorted.filtered_peak_2719
chr10	44185287	44185911	625	23.45	8.01605	3.47231	5.33001	C694PACXX_7_7109.sorted.filtered_peak_2720
chr10	44311813	44312066	254	16.99	4.94835	2.85018	2.46695	C694PACXX_7_7109.sorted.filtered_peak_2721
chr10	44806142	44806714	573	18.60	5.01439	2.75885	2.52813	C694PACXX_7_7109.sorted.filtered_peak_2722
chr10	45001949	45002295	347	13.19	3.68936	2.57452	1.35096	C694PACXX_7_7109.sorted.filtered_peak_2723
chr10	45428157	45428497	341	16.12	4.51905	2.73522	2.08409	C694PACXX_7_7109.sorted.filtered_peak_2724
chr10	45454583	45455623	1041	28.66	9.31283	3.44086	6.57671	C694PACXX_7_7109.sorted.filtered_peak_2725
chr10	45470184	45470776	593	19.78	5.18903	2.74407	2.69168	C694PACXX_7_7109.sorted.filtered_peak_2726
chr10	45496199	45496950	752	25.43	7.93293	3.20216	5.29912	C694PACXX_7_7109.sorted.filtered_peak_2727
chr10	45504012	45504429	418	15.04	5.25188	3.14764	2.73721	C694PACXX_7_7109.sorted.filtered_peak_2728
chr10	45916028	45916299	272	22.46	5.36719	2.65421	2.85020	C694PACXX_7_7109.sorted.filtered_peak_2729
chr10	45916566	45917073	508	20.38	4.25128	2.38585	1.84706	C694PACXX_7_7109.sorted.filtered_peak_2730
chr10	46075947	46076373	427	16.23	3.81795	2.43412	1.47917	C694PACXX_7_7109.sorted.filtered_peak_2731
chr10	46089969	46090479	511	33.24	13.71645	4.33908	10.79513	C694PACXX_7_7109.sorted.filtered_peak_2732
chr10	46167548	46168644	1097	31.45	14.52723	4.61486	11.60360	C694PACXX_7_7109.sorted.filtered_peak_2733
chr10	46983534	46983995	462	21.79	4.12278	2.28503	1.73539	C694PACXX_7_7109.sorted.filtered_peak_2734
chr10	47148149	47148562	414	15.12	4.05299	2.60331	1.67331	C694PACXX_7_7109.sorted.filtered_peak_2735
chr10	47655713	47656407	695	25.80	9.72469	3.85989	6.95227	C694PACXX_7_7109.sorted.filtered_peak_2736
chr10	48354610	48355079	470	20.26	6.19256	3.09731	3.60319	C694PACXX_7_7109.sorted.filtered_peak_2737
chr10	48427139	48427578	440	14.78	3.89597	2.55878	1.53116	C694PACXX_7_7109.sorted.filtered_peak_2738
chr10	49514332	49515309	978	46.22	16.27162	3.81410	13.29652	C694PACXX_7_7109.sorted.filtered_peak_2739
chr10	49864381	49864636	256	20.25	5.35002	2.77592	2.83965	C694PACXX_7_7109.sorted.filtered_peak_2740
chr10	50746664	50747808	1145	38.51	14.17562	3.86867	11.26791	C694PACXX_7_7109.sorted.filtered_peak_2741
chr10	51488494	51489282	789	14.90	5.17183	3.11989	2.66698	C694PACXX_7_7109.sorted.filtered_peak_2742
chr10	51564906	51565578	673	35.63	14.83127	4.39413	11.87424	C694PACXX_7_7109.sorted.filtered_peak_2743
chr10	51572104	51572620	517	24.13	8.12773	3.45704	5.43457	C694PACXX_7_7109.sorted.filtered_peak_2744
chr10	52157380	52157648	269	16.22	3.89856	2.47274	1.53824	C694PACXX_7_7109.sorted.filtered_peak_2745
chr10	52268261	52268525	265	20.75	4.91210	2.60273	2.42520	C694PACXX_7_7109.sorted.filtered_peak_2746
chr10	52383428	52385023	1596	42.14	10.40663	2.93434	7.63540	C694PACXX_7_7109.sorted.filtered_peak_2747
chr10	52396344	52397046	703	21.78	5.97441	2.90577	3.40362	C694PACXX_7_7109.sorted.filtered_peak_2748
chr10	52499496	52499954	459	15.79	5.74833	3.29363	3.19898	C694PACXX_7_7109.sorted.filtered_peak_2749
chr10	53459193	53459907	715	48.56	20.99590	4.85000	17.82695	C694PACXX_7_7109.sorted.filtered_peak_2750
chr10	57285501	57285750	250	13.65	4.40072	2.87429	1.96790	C694PACXX_7_7109.sorted.filtered_peak_2751
chr10	58120774	58121645	872	38.89	13.50560	3.64050	10.64734	C694PACXX_7_7109.sorted.filtered_peak_2752
chr10	59918409	59918737	329	13.23	3.85767	2.64645	1.51194	C694PACXX_7_7109.sorted.filtered_peak_2753
chr10	60027282	60028082	801	43.75	10.68174	2.91576	7.91704	C694PACXX_7_7109.sorted.filtered_peak_2754
chr10	60028372	60029009	638	48.70	13.78964	3.25556	10.89401	C694PACXX_7_7109.sorted.filtered_peak_2755
chr10	60094545	60095349	805	23.97	8.26668	3.49774	5.57061	C694PACXX_7_7109.sorted.filtered_peak_2756
chr10	60144628	60145328	701	36.78	14.41287	4.05247	11.50744	C694PACXX_7_7109.sorted.filtered_peak_2757
chr10	61640598	61641160	563	23.50	6.56213	2.97054	3.96972	C694PACXX_7_7109.sorted.filtered_peak_2758
chr10	61665888	61666917	1030	45.65	14.98793	3.68852	12.03065	C694PACXX_7_7109.sorted.filtered_peak_2759
chr10	62371172	62371425	254	14.11	4.54473	2.91226	2.09415	C694PACXX_7_7109.sorted.filtered_peak_2760
chr10	62537827	62538500	674	41.12	15.61975	4.14216	12.64324	C694PACXX_7_7109.sorted.filtered_peak_2761
chr10	62702423	62702796	374	18.50	4.55203	2.58942	2.11962	C694PACXX_7_7109.sorted.filtered_peak_2762
chr10	62709638	62709894	257	15.07	3.87881	2.53238	1.52814	C694PACXX_7_7109.sorted.filtered_peak_2763
chr10	63157486	63157963	478	13.65	4.18607	2.76711	1.80019	C694PACXX_7_7109.sorted.filtered_peak_2764
chr10	63525555	63525804	250	14.50	4.18078	2.70296	1.79146	C694PACXX_7_7109.sorted.filtered_peak_2765
chr10	63662978	63663744	767	26.84	4.10855	2.11445	1.71859	C694PACXX_7_7109.sorted.filtered_peak_2766
chr10	63693672	63694108	437	14.27	3.41113	2.37620	1.14386	C694PACXX_7_7109.sorted.filtered_peak_2767
chr10	63702745	63703022	278	19.10	4.57571	2.56657	2.13088	C694PACXX_7_7109.sorted.filtered_peak_2768
chr10	63703332	63703619	288	18.23	4.40941	2.55452	1.98697	C694PACXX_7_7109.sorted.filtered_peak_2769
chr10	63747700	63748189	490	23.96	5.98066	2.77036	3.41331	C694PACXX_7_7109.sorted.filtered_peak_2770
chr10	63752426	63752854	429	36.24	12.20905	3.71080	9.33861	C694PACXX_7_7109.sorted.filtered_peak_2771
chr10	63753126	63753375	250	20.20	4.01649	2.31863	1.63410	C694PACXX_7_7109.sorted.filtered_peak_2772
chr10	63798429	63798913	485	17.19	4.47590	2.64101	2.05082	C694PACXX_7_7109.sorted.filtered_peak_2773
chr10	63810592	63811103	512	29.97	5.71418	2.43354	3.16427	C694PACXX_7_7109.sorted.filtered_peak_2774
chr10	63943096	63943733	638	30.69	9.58340	3.37626	6.83506	C694PACXX_7_7109.sorted.filtered_peak_2775
chr10	64004618	64005038	421	20.58	6.71350	3.25506	4.09607	C694PACXX_7_7109.sorted.filtered_peak_2776
chr10	64028207	64028957	751	23.98	7.90097	3.31553	5.26424	C694PACXX_7_7109.sorted.filtered_peak_2777
chr10	64143791	64144441	651	21.39	5.79143	2.85469	3.24703	C694PACXX_7_7109.sorted.filtered_peak_2778
chr10	64288315	64288668	354	17.27	6.78003	3.58495	4.16615	C694PACXX_7_7109.sorted.filtered_peak_2779
chr10	64353848	64354116	269	14.96	4.24737	2.70063	1.84071	C694PACXX_7_7109.sorted.filtered_peak_2780
chr10	64391850	64392436	587	23.51	7.49778	3.26691	4.85362	C694PACXX_7_7109.sorted.filtered_peak_2781
chr10	64397077	64397484	408	24.43	6.42212	2.88198	3.82409	C694PACXX_7_7109.sorted.filtered_peak_2782
chr10	64397753	64398061	309	20.69	5.10562	2.65526	2.62378	C694PACXX_7_7109.sorted.filtered_peak_2783
chr10	64441039	64441457	419	14.71	4.08238	2.64665	1.69413	C694PACXX_7_7109.sorted.filtered_peak_2784
chr10	64492725	64493395	671	26.58	8.35894	3.25210	5.69404	C694PACXX_7_7109.sorted.filtered_peak_2785
chr10	64539093	64539644	552	12.60	3.62917	2.58503	1.32417	C694PACXX_7_7109.sorted.filtered_peak_2786
chr10	64564096	64565003	908	31.60	10.65131	3.56648	7.85819	C694PACXX_7_7109.sorted.filtered_peak_2787
chr10	64575994	64577053	1060	63.65	20.95421	3.75181	17.81115	C694PACXX_7_7109.sorted.filtered_peak_2788
chr10	64615656	64616019	364	24.40	6.10546	2.78154	3.53214	C694PACXX_7_7109.sorted.filtered_peak_2789
chr10	64843797	64844081	285	14.24	4.75653	2.98920	2.28797	C694PACXX_7_7109.sorted.filtered_peak_2790
chr10	64892689	64893687	999	37.26	14.58323	4.23018	11.61489	C694PACXX_7_7109.sorted.filtered_peak_2791
chr10	64996193	64996444	252	15.29	4.93217	2.98006	2.44705	C694PACXX_7_7109.sorted.filtered_peak_2792
chr10	65001711	65002162	452	13.98	4.53283	2.90047	2.10833	C694PACXX_7_7109.sorted.filtered_peak_2793
chr10	65028591	65029191	601	35.25	11.23629	3.55387	8.39305	C694PACXX_7_7109.sorted.filtered_peak_2794
chr10	65224936	65225904	969	21.90	6.55044	3.10166	3.93690	C694PACXX_7_7109.sorted.filtered_peak_2795
chr10	65280880	65281772	893	26.15	6.22555	2.70477	3.66234	C694PACXX_7_7109.sorted.filtered_peak_2796
chr10	65314396	65314645	250	12.87	3.95279	2.72177	1.57606	C694PACXX_7_7109.sorted.filtered_peak_2797
chr10	65389141	65390556	1416	24.84	6.05828	2.73196	3.50138	C694PACXX_7_7109.sorted.filtered_peak_2798
chr10	65800968	65801553	586	20.34	6.01896	2.98905	3.46690	C694PACXX_7_7109.sorted.filtered_peak_2799
chr10	69372544	69373414	871	27.25	9.85320	3.71797	7.09104	C694PACXX_7_7109.sorted.filtered_peak_2800
chr10	69523279	69524559	1281	43.12	15.60668	3.99112	12.61482	C694PACXX_7_7109.sorted.filtered_peak_2801
chr10	69609081	69609871	791	25.73	12.46394	4.63503	9.64599	C694PACXX_7_7109.sorted.filtered_peak_2802
chr10	69643924	69645212	1289	38.66	12.78637	3.63880	9.90630	C694PACXX_7_7109.sorted.filtered_peak_2803
chr10	69834325	69835375	1051	42.91	15.24325	3.94798	12.26319	C694PACXX_7_7109.sorted.filtered_peak_2804
chr10	70091227	70091969	743	61.96	23.32200	4.34220	20.07505	C694PACXX_7_7109.sorted.filtered_peak_2805
chr10	70092304	70092814	511	30.92	4.86530	2.19611	2.38663	C694PACXX_7_7109.sorted.filtered_peak_2806
chr10	70166324	70167395	1072	25.51	10.28966	4.02469	7.51521	C694PACXX_7_7109.sorted.filtered_peak_2807
chr10	70230940	70231909	970	20.99	7.16581	3.35561	4.54661	C694PACXX_7_7109.sorted.filtered_peak_2808
chr10	70286687	70287555	869	35.61	19.07224	5.59289	15.98368	C694PACXX_7_7109.sorted.filtered_peak_2809
chr10	70359961	70360555	595	19.10	6.12056	3.14762	3.54571	C694PACXX_7_7109.sorted.filtered_peak_2810
chr10	70480591	70481560	970	48.08	23.97556	5.29367	20.76047	C694PACXX_7_7109.sorted.filtered_peak_2811
chr10	70586922	70587352	431	17.50	5.44116	3.00229	2.92153	C694PACXX_7_7109.sorted.filtered_peak_2812
chr10	70660486	70661545	1060	46.01	18.64722	4.47859	15.55308	C694PACXX_7_7109.sorted.filtered_peak_2813
chr10	70715314	70716427	1114	29.01	9.66910	3.46083	6.93988	C694PACXX_7_7109.sorted.filtered_peak_2814
chr10	70748311	70749129	819	21.67	5.96220	2.90334	3.39425	C694PACXX_7_7109.sorted.filtered_peak_2815
chr10	70804127	70804498	372	16.82	3.79440	2.39616	1.45848	C694PACXX_7_7109.sorted.filtered_peak_2816
chr10	70805139	70805683	545	20.38	5.73201	2.90196	3.18814	C694PACXX_7_7109.sorted.filtered_peak_2817
chr10	70847399	70848342	944	29.10	5.92114	2.49755	3.37540	C694PACXX_7_7109.sorted.filtered_peak_2818
chr10	70883310	70884760	1451	54.43	21.88363	4.37062	18.72309	C694PACXX_7_7109.sorted.filtered_peak_2819
chr10	70939358	70940384	1027	37.66	14.55309	4.13550	11.61400	C694PACXX_7_7109.sorted.filtered_peak_2820
chr10	70963851	70964210	360	18.36	6.75001	3.46473	4.13411	C694PACXX_7_7109.sorted.filtered_peak_2821
chr10	70982029	70982771	743	25.67	8.87272	3.56077	6.14708	C694PACXX_7_7109.sorted.filtered_peak_2822
chr10	70988745	70989321	577	21.25	5.75732	2.85663	3.20826	C694PACXX_7_7109.sorted.filtered_peak_2823
chr10	71077960	71079216	1257	32.20	9.78782	3.27274	7.05418	C694PACXX_7_7109.sorted.filtered_peak_2824
chr10	71152077	71152618	542	15.95	5.33511	3.07905	2.83033	C694PACXX_7_7109.sorted.filtered_peak_2825
chr10	71168335	71168953	619	30.40	10.05209	3.58134	7.25507	C694PACXX_7_7109.sorted.filtered_peak_2826
chr10	71211015	71211408	394	13.37	3.75786	2.59088	1.41239	C694PACXX_7_7109.sorted.filtered_peak_2827
chr10	71275407	71275748	342	14.36	4.05736	2.65647	1.68526	C694PACXX_7_7109.sorted.filtered_peak_2828
chr10	71853274	71853560	287	15.10	4.46418	2.79088	2.02740	C694PACXX_7_7109.sorted.filtered_peak_2829
chr10	71905519	71906672	1154	37.10	10.91578	3.38289	8.07470	C694PACXX_7_7109.sorted.filtered_peak_2830
chr10	71929968	71930656	689	45.92	18.42015	4.44584	15.33400	C694PACXX_7_7109.sorted.filtered_peak_2831
chr10	71981266	71981619	354	15.77	4.78524	2.85898	2.33854	C694PACXX_7_7109.sorted.filtered_peak_2832
chr10	71992706	71993651	946	45.46	17.91347	4.26525	14.85746	C694PACXX_7_7109.sorted.filtered_peak_2833
chr10	72032614	72032922	309	15.44	4.19812	2.64751	1.79355	C694PACXX_7_7109.sorted.filtered_peak_2834
chr10	72124169	72124614	446	14.87	4.24110	2.70527	1.83389	C694PACXX_7_7109.sorted.filtered_peak_2835
chr10	72141716	72142682	967	23.51	7.29135	3.21966	4.64167	C694PACXX_7_7109.sorted.filtered_peak_2836
chr10	72163637	72164560	924	30.00	10.37549	3.50243	7.64615	C694PACXX_7_7109.sorted.filtered_peak_2837
chr10	72164877	72165520	644	19.87	4.10745	2.36148	1.72008	C694PACXX_7_7109.sorted.filtered_peak_2838
chr10	72309461	72309929	469	17.00	5.09650	2.89607	2.61914	C694PACXX_7_7109.sorted.filtered_peak_2839
chr10	72318885	72319360	476	19.90	6.00806	3.05361	3.43054	C694PACXX_7_7109.sorted.filtered_peak_2840
chr10	72338034	72338502	469	26.28	7.91975	3.20655	5.24520	C694PACXX_7_7109.sorted.filtered_peak_2841
chr10	72362365	72362822	458	28.17	9.43485	3.52831	6.68703	C694PACXX_7_7109.sorted.filtered_peak_2842
chr10	72370410	72370872	463	19.88	6.60839	3.27808	3.99623	C694PACXX_7_7109.sorted.filtered_peak_2843
chr10	72519050	72519405	356	14.01	3.76705	2.55224	1.42940	C694PACXX_7_7109.sorted.filtered_peak_2844
chr10	72575291	72575990	700	28.11	10.60033	3.81749	7.82842	C694PACXX_7_7109.sorted.filtered_peak_2845
chr10	72647449	72648359	911	20.35	5.69962	2.84733	3.20278	C694PACXX_7_7109.sorted.filtered_peak_2846
chr10	73078734	73079396	663	31.19	10.33257	3.57571	7.53122	C694PACXX_7_7109.sorted.filtered_peak_2847
chr10	73136926	73137442	517	22.34	7.59339	3.41052	4.93782	C694PACXX_7_7109.sorted.filtered_peak_2848
chr10	73486801	73487791	991	19.67	4.59566	2.54205	2.15405	C694PACXX_7_7109.sorted.filtered_peak_2849
chr10	73508341	73509122	782	30.20	9.26832	3.26850	6.56000	C694PACXX_7_7109.sorted.filtered_peak_2850
chr10	73528583	73528978	396	34.71	9.10727	3.03830	6.37024	C694PACXX_7_7109.sorted.filtered_peak_2851
chr10	73533144	73533571	428	31.97	9.40662	3.26243	6.66105	C694PACXX_7_7109.sorted.filtered_peak_2852
chr10	73571616	73572000	385	16.40	4.89926	2.87319	2.41853	C694PACXX_7_7109.sorted.filtered_peak_2853
chr10	73610587	73611328	742	45.75	21.02884	4.85979	17.88400	C694PACXX_7_7109.sorted.filtered_peak_2854
chr10	73656229	73656483	255	17.39	6.40545	3.43900	3.80141	C694PACXX_7_7109.sorted.filtered_peak_2855
chr10	73808244	73808561	318	17.07	5.87001	3.23989	3.30225	C694PACXX_7_7109.sorted.filtered_peak_2856
chr10	73975364	73976231	868	52.04	22.69524	4.97842	19.45564	C694PACXX_7_7109.sorted.filtered_peak_2857
chr10	74007965	74009090	1126	42.00	15.36060	4.08190	12.36553	C694PACXX_7_7109.sorted.filtered_peak_2858
chr10	74019878	74021530	1653	44.42	13.76313	3.54048	10.83815	C694PACXX_7_7109.sorted.filtered_peak_2859
chr10	74033166	74034050	885	48.44	16.36802	3.76840	13.37857	C694PACXX_7_7109.sorted.filtered_peak_2860
chr10	74045169	74045736	568	12.42	3.69682	2.63302	1.35477	C694PACXX_7_7109.sorted.filtered_peak_2861
chr10	74046050	74046299	250	13.04	4.01787	2.74298	1.63621	C694PACXX_7_7109.sorted.filtered_peak_2862
chr10	74056863	74058126	1264	44.60	14.33835	3.68388	11.37816	C694PACXX_7_7109.sorted.filtered_peak_2863
chr10	74079073	74079974	902	31.10	8.76980	3.07969	6.08669	C694PACXX_7_7109.sorted.filtered_peak_2864
chr10	74094640	74095545	906	38.90	10.67690	3.14154	7.88022	C694PACXX_7_7109.sorted.filtered_peak_2865
chr10	74113955	74115115	1161	39.59	13.72696	3.80891	10.81737	C694PACXX_7_7109.sorted.filtered_peak_2866
chr10	74124107	74124592	486	19.20	6.02955	3.08235	3.47488	C694PACXX_7_7109.sorted.filtered_peak_2867
chr10	74129939	74130444	506	26.27	10.61372	4.14377	7.78787	C694PACXX_7_7109.sorted.filtered_peak_2868
chr10	74385414	74386299	886	32.85	15.34625	4.53161	12.45130	C694PACXX_7_7109.sorted.filtered_peak_2869
chr10	74436156	74436431	276	15.41	5.47815	3.22015	2.94149	C694PACXX_7_7109.sorted.filtered_peak_2870
chr10	74451613	74452663	1051	30.96	11.28763	3.81741	8.46639	C694PACXX_7_7109.sorted.filtered_peak_2871
chr10	74468158	74468407	250	16.20	5.96228	3.37376	3.38085	C694PACXX_7_7109.sorted.filtered_peak_2872
chr10	74820926	74821183	258	14.04	4.42737	2.84794	2.01152	C694PACXX_7_7109.sorted.filtered_peak_2873
chr10	74855763	74857144	1382	47.55	15.42081	3.62110	12.44811	C694PACXX_7_7109.sorted.filtered_peak_2874
chr10	74927472	74928542	1071	23.86	7.77151	3.32097	5.11219	C694PACXX_7_7109.sorted.filtered_peak_2875
chr10	75006580	75007281	702	43.66	17.31348	4.32743	14.26554	C694PACXX_7_7109.sorted.filtered_peak_2876
chr10	75012039	75012854	816	37.32	13.82996	4.04209	10.89366	C694PACXX_7_7109.sorted.filtered_peak_2877
chr10	75118134	75118952	819	31.42	12.34176	4.17588	9.45569	C694PACXX_7_7109.sorted.filtered_peak_2878
chr10	75173056	75174236	1181	30.52	10.08877	3.56527	7.29811	C694PACXX_7_7109.sorted.filtered_peak_2879
chr10	75254978	75256217	1240	48.16	19.03858	4.39733	15.94334	C694PACXX_7_7109.sorted.filtered_peak_2880
chr10	75351509	75351818	310	14.14	4.19986	2.74249	1.78978	C694PACXX_7_7109.sorted.filtered_peak_2881
chr10	75385239	75386123	885	30.24	11.66260	3.95456	8.84028	C694PACXX_7_7109.sorted.filtered_peak_2882
chr10	75489933	75490705	773	30.01	14.41402	4.95453	11.45561	C694PACXX_7_7109.sorted.filtered_peak_2883
chr10	75503635	75504555	921	39.69	17.33568	4.71252	14.28663	C694PACXX_7_7109.sorted.filtered_peak_2884
chr10	75518983	75519501	519	16.13	4.45629	2.70067	2.03841	C694PACXX_7_7109.sorted.filtered_peak_2885
chr10	75531893	75532829	937	44.65	15.06047	3.89788	12.06050	C694PACXX_7_7109.sorted.filtered_peak_2886
chr10	75541586	75542127	542	37.56	10.08174	3.09635	7.31485	C694PACXX_7_7109.sorted.filtered_peak_2887
chr10	75544877	75545687	811	45.39	14.46094	3.60131	11.52826	C694PACXX_7_7109.sorted.filtered_peak_2888
chr10	75570863	75571884	1022	45.74	16.28788	3.86537	13.29959	C694PACXX_7_7109.sorted.filtered_peak_2889
chr10	75608847	75609357	511	31.56	13.28968	4.44362	10.36915	C694PACXX_7_7109.sorted.filtered_peak_2890
chr10	75634124	75635025	902	34.16	9.52931	3.19843	6.75825	C694PACXX_7_7109.sorted.filtered_peak_2891
chr10	75639378	75639743	366	31.52	10.60057	3.62524	7.79654	C694PACXX_7_7109.sorted.filtered_peak_2892
chr10	75670915	75671297	383	16.26	4.40558	2.67189	1.98895	C694PACXX_7_7109.sorted.filtered_peak_2893
chr10	75700401	75700664	264	14.72	4.87821	3.00683	2.40170	C694PACXX_7_7109.sorted.filtered_peak_2894
chr10	75716207	75716855	649	20.50	6.40673	3.12737	3.82712	C694PACXX_7_7109.sorted.filtered_peak_2895
chr10	75734130	75734584	455	14.95	5.19660	3.13014	2.68626	C694PACXX_7_7109.sorted.filtered_peak_2896
chr10	75751584	75751956	373	25.28	10.89439	4.32829	8.06698	C694PACXX_7_7109.sorted.filtered_peak_2897
chr10	75757221	75758187	967	45.52	19.48868	4.58981	16.40529	C694PACXX_7_7109.sorted.filtered_peak_2898
chr10	75815870	75816234	365	18.23	6.32884	3.30205	3.74776	C694PACXX_7_7109.sorted.filtered_peak_2899
chr10	75910277	75911471	1195	49.60	20.97669	4.50599	17.84318	C694PACXX_7_7109.sorted.filtered_peak_2900
chr10	75935997	75936896	900	41.24	16.55908	4.45468	13.51925	C694PACXX_7_7109.sorted.filtered_peak_2901
chr10	75949873	75950210	338	12.08	3.43228	2.52746	1.16665	C694PACXX_7_7109.sorted.filtered_peak_2902
chr10	75987639	75988129	491	13.59	4.36739	2.86167	1.94105	C694PACXX_7_7109.sorted.filtered_peak_2903
chr10	76345258	76346180	923	20.28	4.42016	2.44623	2.00321	C694PACXX_7_7109.sorted.filtered_peak_2904
chr10	76498633	76499343	711	17.36	5.27606	2.95107	2.76752	C694PACXX_7_7109.sorted.filtered_peak_2905
chr10	76585711	76586814	1104	98.51	40.31762	4.94618	36.51994	C694PACXX_7_7109.sorted.filtered_peak_2906
chr10	76658057	76658356	300	15.30	3.92294	2.53557	1.56506	C694PACXX_7_7109.sorted.filtered_peak_2907
chr10	76774359	76774626	268	19.86	5.95235	3.03107	3.38532	C694PACXX_7_7109.sorted.filtered_peak_2908
chr10	76870921	76871620	700	54.27	24.10026	5.05941	20.83021	C694PACXX_7_7109.sorted.filtered_peak_2909
chr10	76969733	76970872	1140	51.81	23.34297	4.94365	20.10571	C694PACXX_7_7109.sorted.filtered_peak_2910
chr10	76993866	76994837	972	40.49	11.32628	3.14597	8.52655	C694PACXX_7_7109.sorted.filtered_peak_2911
chr10	76995291	76996067	777	32.73	7.13726	2.67420	4.49620	C694PACXX_7_7109.sorted.filtered_peak_2912
chr10	78933525	78933992	468	16.85	5.28317	3.00108	2.77206	C694PACXX_7_7109.sorted.filtered_peak_2913
chr10	79471250	79471512	263	18.67	5.71907	3.03090	3.17086	C694PACXX_7_7109.sorted.filtered_peak_2914
chr10	79596027	79596297	271	20.02	4.92945	2.63269	2.45988	C694PACXX_7_7109.sorted.filtered_peak_2915
chr10	79633485	79633734	250	16.26	4.41824	2.68633	1.98567	C694PACXX_7_7109.sorted.filtered_peak_2916
chr10	79637438	79637951	514	16.76	4.92389	2.84945	2.45246	C694PACXX_7_7109.sorted.filtered_peak_2917
chr10	79686121	79686529	409	17.92	5.78570	3.10529	3.23980	C694PACXX_7_7109.sorted.filtered_peak_2918
chr10	79788896	79789800	905	37.84	10.66374	3.19550	7.87269	C694PACXX_7_7109.sorted.filtered_peak_2919
chr10	79793284	79793975	692	40.03	11.74944	3.38720	8.88793	C694PACXX_7_7109.sorted.filtered_peak_2920
chr10	80062679	80063678	1000	44.16	15.53563	3.87907	12.56300	C694PACXX_7_7109.sorted.filtered_peak_2921
chr10	80733153	80733920	768	26.65	6.69324	2.80032	4.10565	C694PACXX_7_7109.sorted.filtered_peak_2922
chr10	80734285	80734705	421	25.98	6.51694	2.81071	3.92520	C694PACXX_7_7109.sorted.filtered_peak_2923
chr10	80808020	80808486	467	20.42	5.94044	2.98304	3.37210	C694PACXX_7_7109.sorted.filtered_peak_2924
chr10	80826953	80827374	422	30.88	5.92778	2.44651	3.36628	C694PACXX_7_7109.sorted.filtered_peak_2925
chr10	80828458	80829172	715	31.32	6.27401	2.52061	3.68663	C694PACXX_7_7109.sorted.filtered_peak_2926
chr10	80909691	80909966	276	19.05	4.49465	2.54100	2.05682	C694PACXX_7_7109.sorted.filtered_peak_2927
chr10	80954957	80955580	624	20.78	6.11703	3.03490	3.52750	C694PACXX_7_7109.sorted.filtered_peak_2928
chr10	81002514	81003277	764	25.19	4.82972	2.35760	2.37318	C694PACXX_7_7109.sorted.filtered_peak_2929
chr10	81003489	81003777	289	25.80	4.87421	2.35393	2.40815	C694PACXX_7_7109.sorted.filtered_peak_2930
chr10	81045335	81045811	477	20.73	4.37195	2.41014	1.95302	C694PACXX_7_7109.sorted.filtered_peak_2931
chr10	81046134	81046588	455	20.60	4.34198	2.41054	1.91824	C694PACXX_7_7109.sorted.filtered_peak_2932
chr10	81077330	81077992	663	20.86	4.61973	2.49164	2.16969	C694PACXX_7_7109.sorted.filtered_peak_2933
chr10	81082859	81083484	626	22.63	5.98876	2.85284	3.42060	C694PACXX_7_7109.sorted.filtered_peak_2934
chr10	81107011	81108040	1030	25.05	6.34349	2.78618	3.77681	C694PACXX_7_7109.sorted.filtered_peak_2935
chr10	81204677	81205937	1261	46.60	17.73103	4.04358	14.71854	C694PACXX_7_7109.sorted.filtered_peak_2936
chr10	81806783	81807126	344	13.11	4.08767	2.76895	1.69177	C694PACXX_7_7109.sorted.filtered_peak_2937
chr10	81838273	81839166	894	27.15	10.73711	4.08238	7.91298	C694PACXX_7_7109.sorted.filtered_peak_2938
chr10	81903574	81903823	250	15.69	5.10425	3.03258	2.59281	C694PACXX_7_7109.sorted.filtered_peak_2939
chr10	81947145	81948041	897	23.49	7.34327	3.19027	4.72110	C694PACXX_7_7109.sorted.filtered_peak_2940
chr10	81963177	81963463	287	26.13	6.15875	2.71849	3.57280	C694PACXX_7_7109.sorted.filtered_peak_2941
chr10	81964957	81965588	632	27.28	6.77713	2.83519	4.15595	C694PACXX_7_7109.sorted.filtered_peak_2942
chr10	82013300	82013608	309	13.63	4.38311	2.86954	1.95045	C694PACXX_7_7109.sorted.filtered_peak_2943
chr10	82142563	82142905	343	15.92	5.65276	3.24874	3.10859	C694PACXX_7_7109.sorted.filtered_peak_2944
chr10	82213416	82214572	1157	33.70	7.18656	2.65025	4.54122	C694PACXX_7_7109.sorted.filtered_peak_2945
chr10	82224799	82225108	310	23.67	4.18807	2.23677	1.78531	C694PACXX_7_7109.sorted.filtered_peak_2946
chr10	82247573	82247987	415	25.29	6.39679	2.81342	3.81464	C694PACXX_7_7109.sorted.filtered_peak_2947
chr10	82253220	82253476	257	19.96	5.26327	2.77276	2.74670	C694PACXX_7_7109.sorted.filtered_peak_2948
chr10	82265278	82265556	279	19.10	5.39051	2.86750	2.87689	C694PACXX_7_7109.sorted.filtered_peak_2949
chr10	82295350	82295995	646	24.16	7.84762	3.35019	5.17788	C694PACXX_7_7109.sorted.filtered_peak_2950
chr10	85440115	85440606	492	22.17	6.40782	3.01541	3.82065	C694PACXX_7_7109.sorted.filtered_peak_2951
chr10	85631234	85631571	338	14.94	3.78865	2.50213	1.44722	C694PACXX_7_7109.sorted.filtered_peak_2952
chr10	85728152	85728415	264	13.41	4.22628	2.81343	1.81934	C694PACXX_7_7109.sorted.filtered_peak_2953
chr10	85898700	85899678	979	48.72	20.71803	4.44519	17.59601	C694PACXX_7_7109.sorted.filtered_peak_2954
chr10	85937219	85937691	473	14.42	4.10630	2.66747	1.73918	C694PACXX_7_7109.sorted.filtered_peak_2955
chr10	86087871	86089026	1156	41.66	12.77478	3.46127	9.89284	C694PACXX_7_7109.sorted.filtered_peak_2956
chr10	86093760	86094357	598	29.50	8.62880	3.22340	5.90842	C694PACXX_7_7109.sorted.filtered_peak_2957
chr10	86297198	86297519	322	20.22	7.20964	3.46708	4.56812	C694PACXX_7_7109.sorted.filtered_peak_2958
chr10	87372160	87372783	624	17.59	5.26815	2.91465	2.77735	C694PACXX_7_7109.sorted.filtered_peak_2959
chr10	88159337	88160279	943	29.26	9.85239	3.50448	7.11174	C694PACXX_7_7109.sorted.filtered_peak_2960
chr10	88172880	88173387	508	19.00	5.89737	3.06880	3.33793	C694PACXX_7_7109.sorted.filtered_peak_2961
chr10	88280791	88281880	1090	36.80	13.38530	3.74177	10.52581	C694PACXX_7_7109.sorted.filtered_peak_2962
chr10	88345102	88345736	635	16.61	6.37594	3.45561	3.80149	C694PACXX_7_7109.sorted.filtered_peak_2963
chr10	88470814	88471682	869	27.43	8.85063	3.34354	6.15674	C694PACXX_7_7109.sorted.filtered_peak_2964
chr10	88515765	88516441	677	37.47	15.19535	4.32941	12.22076	C694PACXX_7_7109.sorted.filtered_peak_2965
chr10	88699210	88699459	250	18.88	6.23690	3.20200	3.66175	C694PACXX_7_7109.sorted.filtered_peak_2966
chr10	88730870	88731436	567	20.33	4.92532	2.62805	2.43958	C694PACXX_7_7109.sorted.filtered_peak_2967
chr10	88854307	88855480	1174	50.50	16.38294	3.80545	13.34063	C694PACXX_7_7109.sorted.filtered_peak_2968
chr10	89264386	89265358	973	23.07	6.89356	3.13335	4.26075	C694PACXX_7_7109.sorted.filtered_peak_2969
chr10	89577566	89578642	1077	29.70	10.14978	3.56048	7.38985	C694PACXX_7_7109.sorted.filtered_peak_2970
chr10	89621679	89623494	1816	39.38	8.47333	2.70911	5.76299	C694PACXX_7_7109.sorted.filtered_peak_2971
chr10	89850955	89851881	927	21.50	5.18013	2.64602	2.67659	C694PACXX_7_7109.sorted.filtered_peak_2972
chr10	89912683	89913053	371	14.39	3.71257	2.50418	1.36816	C694PACXX_7_7109.sorted.filtered_peak_2973
chr10	89953962	89954326	365	18.07	5.83973	3.12754	3.28175	C694PACXX_7_7109.sorted.filtered_peak_2974
chr10	90030814	90031744	931	24.73	6.90894	3.01037	4.28152	C694PACXX_7_7109.sorted.filtered_peak_2975
chr10	90145424	90145873	450	21.87	5.47122	2.72862	2.93677	C694PACXX_7_7109.sorted.filtered_peak_2976
chr10	90342205	90343099	895	19.13	5.74580	2.98681	3.21608	C694PACXX_7_7109.sorted.filtered_peak_2977
chr10	90570090	90570508	419	13.66	4.08955	2.73046	1.69516	C694PACXX_7_7109.sorted.filtered_peak_2978
chr10	90585022	90585348	327	20.76	5.54379	2.80888	3.01919	C694PACXX_7_7109.sorted.filtered_peak_2979
chr10	90639640	90640774	1135	40.36	12.57611	3.54102	9.67937	C694PACXX_7_7109.sorted.filtered_peak_2980
chr10	90694734	90695453	720	17.16	4.45669	2.63626	2.03247	C694PACXX_7_7109.sorted.filtered_peak_2981
chr10	90734655	90735060	406	13.64	4.19227	2.76885	1.80986	C694PACXX_7_7109.sorted.filtered_peak_2982
chr10	90750295	90751315	1021	24.42	4.69180	2.35544	2.24058	C694PACXX_7_7109.sorted.filtered_peak_2983
chr10	90760884	90761283	400	19.19	4.09093	2.38674	1.70446	C694PACXX_7_7109.sorted.filtered_peak_2984
chr10	90923470	90923919	450	15.34	4.21828	2.65527	1.82244	C694PACXX_7_7109.sorted.filtered_peak_2985
chr10	90967129	90967923	795	18.28	3.91088	2.36657	1.54997	C694PACXX_7_7109.sorted.filtered_peak_2986
chr10	91011386	91012029	644	31.12	14.03395	4.73223	11.08702	C694PACXX_7_7109.sorted.filtered_peak_2987
chr10	91020184	91020654	471	15.57	4.20907	2.64085	1.81011	C694PACXX_7_7109.sorted.filtered_peak_2988
chr10	91092038	91092287	250	18.16	3.99337	2.40238	1.61777	C694PACXX_7_7109.sorted.filtered_peak_2989
chr10	91093648	91094135	488	24.88	7.99335	3.36782	5.29654	C694PACXX_7_7109.sorted.filtered_peak_2990
chr10	91174116	91175058	943	25.18	8.29644	3.39234	5.60894	C694PACXX_7_7109.sorted.filtered_peak_2991
chr10	91403537	91405159	1623	23.68	5.19444	2.53696	2.69344	C694PACXX_7_7109.sorted.filtered_peak_2992
chr10	91460922	91461787	866	50.80	22.37563	4.90873	19.16410	C694PACXX_7_7109.sorted.filtered_peak_2993
chr10	91498590	91498899	310	14.30	4.70716	2.96382	2.25194	C694PACXX_7_7109.sorted.filtered_peak_2994
chr10	91597807	91598058	252	13.37	4.22932	2.82020	1.80984	C694PACXX_7_7109.sorted.filtered_peak_2995
chr10	92617220	92617923	704	18.78	5.38482	2.88805	2.86785	C694PACXX_7_7109.sorted.filtered_peak_2996
chr10	92631332	92632095	764	21.92	6.34830	3.01249	3.76011	C694PACXX_7_7109.sorted.filtered_peak_2997
chr10	92706868	92707194	327	12.17	3.56085	2.58455	1.24011	C694PACXX_7_7109.sorted.filtered_peak_2998
chr10	92922281	92923514	1234	33.50	10.02212	3.34064	7.23300	C694PACXX_7_7109.sorted.filtered_peak_2999
chr10	92961003	92961660	658	19.95	5.12911	2.70883	2.63950	C694PACXX_7_7109.sorted.filtered_peak_3000
chr10	92980118	92980979	862	36.17	14.10303	4.08879	11.19564	C694PACXX_7_7109.sorted.filtered_peak_3001
chr10	93058060	93058354	295	16.35	5.67883	3.21527	3.13438	C694PACXX_7_7109.sorted.filtered_peak_3002
chr10	93149654	93149903	250	14.20	4.73402	2.97212	2.28517	C694PACXX_7_7109.sorted.filtered_peak_3003
chr10	93169440	93170623	1184	30.72	10.20249	3.46598	7.45869	C694PACXX_7_7109.sorted.filtered_peak_3004
chr10	93557877	93558987	1111	32.54	9.50103	3.12083	6.81125	C694PACXX_7_7109.sorted.filtered_peak_3005
chr10	93647261	93647570	310	13.56	3.90381	2.64973	1.53192	C694PACXX_7_7109.sorted.filtered_peak_3006
chr10	93667990	93668917	928	30.07	10.75753	3.78254	7.94748	C694PACXX_7_7109.sorted.filtered_peak_3007
chr10	93683171	93684210	1040	32.91	13.74697	4.26755	10.85920	C694PACXX_7_7109.sorted.filtered_peak_3008
chr10	93851680	93851935	256	14.52	3.90630	2.58355	1.53456	C694PACXX_7_7109.sorted.filtered_peak_3009
chr10	93970938	93971229	292	13.91	4.55870	2.92477	2.11242	C694PACXX_7_7109.sorted.filtered_peak_3010
chr10	93999522	94000791	1270	19.81	5.24814	2.73899	2.76893	C694PACXX_7_7109.sorted.filtered_peak_3011
chr10	94050381	94051346	966	35.19	12.60705	3.81644	9.74159	C694PACXX_7_7109.sorted.filtered_peak_3012
chr10	94276613	94277128	516	12.85	3.86338	2.68306	1.50832	C694PACXX_7_7109.sorted.filtered_peak_3013
chr10	94333205	94334669	1465	28.89	7.39930	2.89279	4.75317	C694PACXX_7_7109.sorted.filtered_peak_3014
chr10	94351300	94351843	544	37.36	11.96151	3.56637	9.10266	C694PACXX_7_7109.sorted.filtered_peak_3015
chr10	94352476	94353143	668	34.76	9.80604	3.18506	7.04709	C694PACXX_7_7109.sorted.filtered_peak_3016
chr10	94449027	94450358	1332	20.53	4.77994	2.56453	2.31180	C694PACXX_7_7109.sorted.filtered_peak_3017
chr10	94602708	94603170	463	17.13	5.22794	2.94640	2.72890	C694PACXX_7_7109.sorted.filtered_peak_3018
chr10	94607812	94609075	1264	35.22	12.34196	3.64710	9.51401	C694PACXX_7_7109.sorted.filtered_peak_3019
chr10	95139250	95139666	417	15.38	3.84679	2.50089	1.48681	C694PACXX_7_7109.sorted.filtered_peak_3020
chr10	95146515	95147185	671	16.86	4.82396	2.80606	2.35746	C694PACXX_7_7109.sorted.filtered_peak_3021
chr10	95172828	95173429	602	17.66	5.71996	3.11095	3.16994	C694PACXX_7_7109.sorted.filtered_peak_3022
chr10	95242160	95242588	429	17.98	5.68447	3.07955	3.13340	C694PACXX_7_7109.sorted.filtered_peak_3023
chr10	95255821	95256756	936	40.58	16.08728	4.26405	13.08947	C694PACXX_7_7109.sorted.filtered_peak_3024
chr10	95461775	95462840	1066	27.12	8.09549	3.19508	5.41966	C694PACXX_7_7109.sorted.filtered_peak_3025
chr10	95653320	95654173	854	21.50	6.21361	2.96469	3.65365	C694PACXX_7_7109.sorted.filtered_peak_3026
chr10	96122334	96123112	779	24.49	8.70849	3.56749	6.00722	C694PACXX_7_7109.sorted.filtered_peak_3027
chr10	96162303	96162677	375	18.94	6.88340	3.45925	4.26829	C694PACXX_7_7109.sorted.filtered_peak_3028
chr10	96304823	96305842	1020	21.92	5.86473	2.81047	3.34643	C694PACXX_7_7109.sorted.filtered_peak_3029
chr10	96943189	96943948	760	18.63	6.06071	3.16225	3.49091	C694PACXX_7_7109.sorted.filtered_peak_3030
chr10	97050596	97050950	355	20.30	4.68822	2.53980	2.23279	C694PACXX_7_7109.sorted.filtered_peak_3031
chr10	97055053	97055408	356	19.03	4.52261	2.55200	2.08233	C694PACXX_7_7109.sorted.filtered_peak_3032
chr10	97320953	97321681	729	25.93	7.99002	3.17776	5.35187	C694PACXX_7_7109.sorted.filtered_peak_3033
chr10	97416300	97416751	452	38.82	17.22653	4.81349	14.17357	C694PACXX_7_7109.sorted.filtered_peak_3034
chr10	97453489	97454119	631	66.76	35.81228	6.29778	32.17675	C694PACXX_7_7109.sorted.filtered_peak_3035
chr10	97518266	97518705	440	20.16	3.87324	2.26566	1.53199	C694PACXX_7_7109.sorted.filtered_peak_3036
chr10	97553454	97553717	264	20.20	5.23478	2.74410	2.72460	C694PACXX_7_7109.sorted.filtered_peak_3037
chr10	97591927	97592478	552	38.37	13.62448	3.95722	10.68220	C694PACXX_7_7109.sorted.filtered_peak_3038
chr10	97666996	97668034	1039	20.17	6.16472	3.03330	3.62139	C694PACXX_7_7109.sorted.filtered_peak_3039
chr10	97802861	97804003	1143	21.03	6.33448	3.04214	3.76335	C694PACXX_7_7109.sorted.filtered_peak_3040
chr10	97849509	97850446	938	27.89	9.36664	3.53105	6.61623	C694PACXX_7_7109.sorted.filtered_peak_3041
chr10	97889511	97890432	922	37.50	14.69104	4.20853	11.73434	C694PACXX_7_7109.sorted.filtered_peak_3042
chr10	97989422	97989671	250	13.08	3.91627	2.68727	1.56459	C694PACXX_7_7109.sorted.filtered_peak_3043
chr10	98134860	98135431	572	15.23	3.92800	2.53999	1.57334	C694PACXX_7_7109.sorted.filtered_peak_3044
chr10	98273181	98273885	705	19.30	5.24880	2.79276	2.74976	C694PACXX_7_7109.sorted.filtered_peak_3045
chr10	98346249	98347271	1023	34.44	11.70990	3.63174	8.87445	C694PACXX_7_7109.sorted.filtered_peak_3046
chr10	98430610	98430937	328	15.93	4.09064	2.56901	1.69591	C694PACXX_7_7109.sorted.filtered_peak_3047
chr10	98480186	98481019	834	18.35	4.50939	2.57963	2.08407	C694PACXX_7_7109.sorted.filtered_peak_3048
chr10	98561219	98561646	428	63.93	48.53522	10.10576	44.50664	C694PACXX_7_7109.sorted.filtered_peak_3049
chr10	98591618	98592873	1256	52.62	17.65347	3.94451	14.56630	C694PACXX_7_7109.sorted.filtered_peak_3050
chr10	98832649	98832898	250	16.48	4.65819	2.77066	2.20100	C694PACXX_7_7109.sorted.filtered_peak_3051
chr10	98956121	98956588	468	17.91	5.68469	3.06270	3.15060	C694PACXX_7_7109.sorted.filtered_peak_3052
chr10	99051738	99052807	1070	40.24	19.22126	4.90326	16.15508	C694PACXX_7_7109.sorted.filtered_peak_3053
chr10	99078622	99080162	1541	29.87	9.24659	3.32490	6.51946	C694PACXX_7_7109.sorted.filtered_peak_3054
chr10	99094287	99094942	656	44.33	17.98936	4.52871	14.90771	C694PACXX_7_7109.sorted.filtered_peak_3055
chr10	99160720	99161316	597	30.54	15.71801	5.19773	12.75209	C694PACXX_7_7109.sorted.filtered_peak_3056
chr10	99166954	99167504	551	22.18	8.87389	3.91016	6.14328	C694PACXX_7_7109.sorted.filtered_peak_3057
chr10	99185248	99186465	1218	39.31	14.12460	3.65716	11.25786	C694PACXX_7_7109.sorted.filtered_peak_3058
chr10	99205482	99206308	827	36.21	15.97904	4.58540	13.00023	C694PACXX_7_7109.sorted.filtered_peak_3059
chr10	99257711	99259027	1317	68.51	28.85613	4.55219	25.49546	C694PACXX_7_7109.sorted.filtered_peak_3060
chr10	99392612	99393703	1092	21.11	7.19880	3.33214	4.58764	C694PACXX_7_7109.sorted.filtered_peak_3061
chr10	99400037	99400874	838	48.12	23.59324	5.26399	20.36561	C694PACXX_7_7109.sorted.filtered_peak_3062
chr10	99408623	99409101	479	17.47	5.31579	2.95954	2.80940	C694PACXX_7_7109.sorted.filtered_peak_3063
chr10	99446556	99447461	906	35.13	13.47016	4.01995	10.57547	C694PACXX_7_7109.sorted.filtered_peak_3064
chr10	99461045	99461424	380	13.34	4.21800	2.81320	1.80632	C694PACXX_7_7109.sorted.filtered_peak_3065
chr10	99469258	99469615	358	14.29	4.35006	2.80258	1.92057	C694PACXX_7_7109.sorted.filtered_peak_3066
chr10	99491522	99491775	254	16.05	4.09559	2.55953	1.71395	C694PACXX_7_7109.sorted.filtered_peak_3067
chr10	99496418	99497356	939	37.22	13.22161	3.74920	10.36181	C694PACXX_7_7109.sorted.filtered_peak_3068
chr10	99609275	99609767	493	19.29	6.17914	3.14989	3.60275	C694PACXX_7_7109.sorted.filtered_peak_3069
chr10	99629185	99629551	367	19.49	5.68749	2.94009	3.15727	C694PACXX_7_7109.sorted.filtered_peak_3070
chr10	99805634	99805883	250	15.10	4.85762	2.96953	2.37307	C694PACXX_7_7109.sorted.filtered_peak_3071
chr10	99894141	99895031	891	24.42	8.21759	3.42863	5.52714	C694PACXX_7_7109.sorted.filtered_peak_3072
chr10	100206140	100206898	759	21.61	5.83193	2.85449	3.28241	C694PACXX_7_7109.sorted.filtered_peak_3073
chr10	100227333	100228074	742	16.09	3.92339	2.48599	1.57157	C694PACXX_7_7109.sorted.filtered_peak_3074
chr10	101190135	101190861	727	53.50	26.54576	5.45055	23.22944	C694PACXX_7_7109.sorted.filtered_peak_3075
chr10	101379976	101381100	1125	68.20	27.12969	4.43097	23.79084	C694PACXX_7_7109.sorted.filtered_peak_3076
chr10	101418588	101419396	809	26.01	9.66676	3.70942	6.93928	C694PACXX_7_7109.sorted.filtered_peak_3077
chr10	101491565	101492528	964	40.30	17.10948	4.58560	14.06694	C694PACXX_7_7109.sorted.filtered_peak_3078
chr10	101605594	101605989	396	17.30	5.90693	3.20322	3.36155	C694PACXX_7_7109.sorted.filtered_peak_3079
chr10	101769366	101769953	588	25.60	9.12738	3.62802	6.39890	C694PACXX_7_7109.sorted.filtered_peak_3080
chr10	101945423	101946293	871	29.78	9.54913	3.46286	6.77864	C694PACXX_7_7109.sorted.filtered_peak_3081
chr10	101988877	101989653	777	23.96	8.38247	3.53419	5.68844	C694PACXX_7_7109.sorted.filtered_peak_3082
chr10	102026932	102027656	725	17.31	6.11716	3.30634	3.53805	C694PACXX_7_7109.sorted.filtered_peak_3083
chr10	102045800	102046898	1099	26.64	8.48484	3.29561	5.80103	C694PACXX_7_7109.sorted.filtered_peak_3084
chr10	102106190	102106983	794	22.10	6.28673	2.95939	3.71680	C694PACXX_7_7109.sorted.filtered_peak_3085
chr10	102132960	102134007	1048	24.48	6.85344	3.00599	4.23078	C694PACXX_7_7109.sorted.filtered_peak_3086
chr10	102193399	102193993	595	21.35	9.59504	4.23670	6.85359	C694PACXX_7_7109.sorted.filtered_peak_3087
chr10	102241299	102242614	1316	21.03	5.76162	2.85527	3.22515	C694PACXX_7_7109.sorted.filtered_peak_3088
chr10	102268610	102269127	518	22.20	4.87567	2.50526	2.40793	C694PACXX_7_7109.sorted.filtered_peak_3089
chr10	102289298	102290005	708	27.44	9.82038	3.66444	7.07132	C694PACXX_7_7109.sorted.filtered_peak_3090
chr10	102295190	102296042	853	38.25	13.83680	3.84289	10.94006	C694PACXX_7_7109.sorted.filtered_peak_3091
chr10	102672210	102673267	1058	41.71	14.62551	3.90246	11.66136	C694PACXX_7_7109.sorted.filtered_peak_3092
chr10	102746887	102747635	749	27.37	10.15084	3.80417	7.37785	C694PACXX_7_7109.sorted.filtered_peak_3093
chr10	102757051	102757814	764	27.19	5.56162	2.48329	3.04083	C694PACXX_7_7109.sorted.filtered_peak_3094
chr10	102758692	102759452	761	28.84	6.27819	2.58390	3.72352	C694PACXX_7_7109.sorted.filtered_peak_3095
chr10	102772833	102773120	288	15.58	4.17586	2.62213	1.79161	C694PACXX_7_7109.sorted.filtered_peak_3096
chr10	102790738	102792404	1667	28.08	7.05496	2.83610	4.43708	C694PACXX_7_7109.sorted.filtered_peak_3097
chr10	102802462	102803023	562	22.97	6.23764	2.89886	3.65931	C694PACXX_7_7109.sorted.filtered_peak_3098
chr10	102819956	102821303	1348	43.17	15.37446	3.87284	12.41793	C694PACXX_7_7109.sorted.filtered_peak_3099
chr10	102921366	102921827	462	18.53	5.88064	3.09506	3.33153	C694PACXX_7_7109.sorted.filtered_peak_3100
chr10	102973486	102973738	253	17.23	4.81602	2.78398	2.33625	C694PACXX_7_7109.sorted.filtered_peak_3101
chr10	103031867	103032267	401	14.86	4.96126	3.01003	2.50415	C694PACXX_7_7109.sorted.filtered_peak_3102
chr10	103051977	103052507	531	14.46	3.78131	2.52980	1.42849	C694PACXX_7_7109.sorted.filtered_peak_3103
chr10	103113379	103114352	974	55.24	24.74110	4.73899	21.50648	C694PACXX_7_7109.sorted.filtered_peak_3104
chr10	103329780	103330500	721	21.85	6.50621	3.06926	3.91138	C694PACXX_7_7109.sorted.filtered_peak_3105
chr10	103347671	103348372	702	23.14	8.59880	3.73870	5.86618	C694PACXX_7_7109.sorted.filtered_peak_3106
chr10	103453548	103455245	1698	19.33	4.73953	2.61498	2.27494	C694PACXX_7_7109.sorted.filtered_peak_3107
chr10	103468046	103468436	391	12.32	3.49673	2.54152	1.21601	C694PACXX_7_7109.sorted.filtered_peak_3108
chr10	103543087	103543336	250	21.96	5.24183	2.64874	2.72546	C694PACXX_7_7109.sorted.filtered_peak_3109
chr10	103577792	103578871	1080	69.98	31.05614	4.87146	27.58891	C694PACXX_7_7109.sorted.filtered_peak_3110
chr10	103590115	103590974	860	42.83	14.36964	3.79457	11.41893	C694PACXX_7_7109.sorted.filtered_peak_3111
chr10	103618634	103619071	438	12.34	3.61748	2.59994	1.30645	C694PACXX_7_7109.sorted.filtered_peak_3112
chr10	103769635	103769953	319	13.51	4.30896	2.84280	1.89052	C694PACXX_7_7109.sorted.filtered_peak_3113
chr10	103815364	103816251	888	43.96	21.93299	5.47607	18.73079	C694PACXX_7_7109.sorted.filtered_peak_3114
chr10	103824649	103825462	814	39.95	16.21774	4.42563	13.19861	C694PACXX_7_7109.sorted.filtered_peak_3115
chr10	103832750	103833023	274	14.25	3.90451	2.59392	1.55520	C694PACXX_7_7109.sorted.filtered_peak_3116
chr10	103874523	103874963	441	24.44	4.69997	2.35585	2.24800	C694PACXX_7_7109.sorted.filtered_peak_3117
chr10	103879631	103880657	1027	32.28	8.10423	2.86188	5.45644	C694PACXX_7_7109.sorted.filtered_peak_3118
chr10	103892163	103893377	1215	49.96	20.45829	4.54185	17.31852	C694PACXX_7_7109.sorted.filtered_peak_3119
chr10	103911621	103912503	883	51.45	22.57406	4.63796	19.41676	C694PACXX_7_7109.sorted.filtered_peak_3120
chr10	103929196	103929537	342	14.00	4.60226	2.94291	2.14458	C694PACXX_7_7109.sorted.filtered_peak_3121
chr10	103948961	103949405	445	14.87	5.13842	3.11284	2.63365	C694PACXX_7_7109.sorted.filtered_peak_3122
chr10	103985902	103986406	505	20.47	5.83590	2.92656	3.29513	C694PACXX_7_7109.sorted.filtered_peak_3123
chr10	104001202	104001556	355	39.53	10.21044	3.07298	7.41778	C694PACXX_7_7109.sorted.filtered_peak_3124
chr10	104004832	104005620	789	56.49	21.25042	4.11966	18.11299	C694PACXX_7_7109.sorted.filtered_peak_3125
chr10	104111898	104112169	272	15.01	5.15789	3.11367	2.65166	C694PACXX_7_7109.sorted.filtered_peak_3126
chr10	104153686	104154731	1046	66.72	23.99123	4.12095	20.73224	C694PACXX_7_7109.sorted.filtered_peak_3127
chr10	104155070	104155442	373	35.87	4.68520	2.03560	2.23357	C694PACXX_7_7109.sorted.filtered_peak_3128
chr10	104159090	104159582	493	33.55	6.18179	2.42443	3.60144	C694PACXX_7_7109.sorted.filtered_peak_3129
chr10	104168797	104169167	371	19.57	4.00981	2.34220	1.63545	C694PACXX_7_7109.sorted.filtered_peak_3130
chr10	104180447	104181436	990	48.10	13.69161	3.32790	10.76748	C694PACXX_7_7109.sorted.filtered_peak_3131
chr10	104191760	104192687	928	29.29	8.93449	3.22111	6.25140	C694PACXX_7_7109.sorted.filtered_peak_3132
chr10	104209846	104210895	1050	37.34	15.35029	4.26270	12.41100	C694PACXX_7_7109.sorted.filtered_peak_3133
chr10	104220729	104221465	737	26.91	10.66163	3.98383	7.86942	C694PACXX_7_7109.sorted.filtered_peak_3134
chr10	104238706	104239200	495	17.27	5.33030	2.97560	2.82103	C694PACXX_7_7109.sorted.filtered_peak_3135
chr10	104261759	104262894	1136	80.79	26.25959	3.95654	22.90505	C694PACXX_7_7109.sorted.filtered_peak_3136
chr10	104263395	104263798	404	49.49	8.65905	2.45319	5.93933	C694PACXX_7_7109.sorted.filtered_peak_3137
chr10	104401786	104402396	611	54.73	13.33299	3.02312	10.42625	C694PACXX_7_7109.sorted.filtered_peak_3138
chr10	104403840	104404229	390	35.83	3.50407	1.79115	1.21332	C694PACXX_7_7109.sorted.filtered_peak_3139
chr10	104420456	104421512	1057	19.35	5.68572	2.90749	3.18755	C694PACXX_7_7109.sorted.filtered_peak_3140
chr10	104473463	104474849	1387	42.45	13.96223	3.51003	11.07830	C694PACXX_7_7109.sorted.filtered_peak_3141
chr10	104488911	104489465	555	15.21	4.44448	2.77081	2.01333	C694PACXX_7_7109.sorted.filtered_peak_3142
chr10	104503096	104504121	1026	38.58	14.26832	3.85857	11.36618	C694PACXX_7_7109.sorted.filtered_peak_3143
chr10	104594735	104595008	274	17.50	6.44074	3.45471	3.82754	C694PACXX_7_7109.sorted.filtered_peak_3144
chr10	104613824	104614455	632	38.96	19.09175	5.38803	15.96808	C694PACXX_7_7109.sorted.filtered_peak_3145
chr10	104677303	104678436	1134	76.38	30.66806	4.56604	27.18787	C694PACXX_7_7109.sorted.filtered_peak_3146
chr10	104813749	104814318	570	17.37	5.50675	3.05569	2.96750	C694PACXX_7_7109.sorted.filtered_peak_3147
chr10	104829248	104829548	301	17.66	6.20231	3.29961	3.63403	C694PACXX_7_7109.sorted.filtered_peak_3148
chr10	104951973	104953451	1479	23.11	5.96562	2.77333	3.43409	C694PACXX_7_7109.sorted.filtered_peak_3149
chr10	105110262	105111249	988	22.35	9.89384	4.08599	7.19106	C694PACXX_7_7109.sorted.filtered_peak_3150
chr10	105127185	105128605	1421	30.58	12.09832	4.07038	9.25018	C694PACXX_7_7109.sorted.filtered_peak_3151
chr10	105155930	105156586	657	42.57	20.63398	5.22046	17.49479	C694PACXX_7_7109.sorted.filtered_peak_3152
chr10	105230879	105231398	520	28.24	11.10929	4.08046	8.27714	C694PACXX_7_7109.sorted.filtered_peak_3153
chr10	105264093	105264419	327	16.66	4.98153	2.89214	2.48871	C694PACXX_7_7109.sorted.filtered_peak_3154
chr10	105344083	105344760	678	18.87	5.58831	2.97226	3.04170	C694PACXX_7_7109.sorted.filtered_peak_3155
chr10	105421144	105421595	452	19.07	4.66795	2.60563	2.20864	C694PACXX_7_7109.sorted.filtered_peak_3156
chr10	105437825	105438390	566	22.32	7.59984	3.39364	4.95599	C694PACXX_7_7109.sorted.filtered_peak_3157
chr10	105452924	105453246	323	18.46	4.33313	2.51731	1.90932	C694PACXX_7_7109.sorted.filtered_peak_3158
chr10	105456260	105456542	283	21.60	6.62265	3.14459	4.00871	C694PACXX_7_7109.sorted.filtered_peak_3159
chr10	105472666	105473000	335	18.50	5.10803	2.80311	2.61262	C694PACXX_7_7109.sorted.filtered_peak_3160
chr10	105525704	105525986	283	16.86	5.46827	3.08648	2.93302	C694PACXX_7_7109.sorted.filtered_peak_3161
chr10	105531870	105532705	836	18.42	5.93999	3.14205	3.37200	C694PACXX_7_7109.sorted.filtered_peak_3162
chr10	105560597	105560906	310	17.90	5.92438	3.18485	3.35430	C694PACXX_7_7109.sorted.filtered_peak_3163
chr10	105667967	105668287	321	16.51	3.49943	2.29462	1.21233	C694PACXX_7_7109.sorted.filtered_peak_3164
chr10	105670714	105671113	400	24.72	6.92369	3.02257	4.29615	C694PACXX_7_7109.sorted.filtered_peak_3165
chr10	105677631	105678574	944	39.68	11.71387	3.34536	8.87571	C694PACXX_7_7109.sorted.filtered_peak_3166
chr10	105726416	105727484	1069	29.88	9.75021	3.46369	6.98878	C694PACXX_7_7109.sorted.filtered_peak_3167
chr10	105743164	105743770	607	18.83	5.95704	3.09514	3.41043	C694PACXX_7_7109.sorted.filtered_peak_3168
chr10	105880821	105882247	1427	53.42	21.36965	4.16235	18.24733	C694PACXX_7_7109.sorted.filtered_peak_3169
chr10	105991904	105992515	612	33.49	17.57211	5.43855	14.53340	C694PACXX_7_7109.sorted.filtered_peak_3170
chr10	106028292	106029262	971	45.75	19.48931	4.60787	16.38118	C694PACXX_7_7109.sorted.filtered_peak_3171
chr10	106051013	106051549	537	20.02	7.95658	3.77190	5.27948	C694PACXX_7_7109.sorted.filtered_peak_3172
chr10	106089037	106089325	289	19.06	4.43400	2.51723	2.00505	C694PACXX_7_7109.sorted.filtered_peak_3173
chr10	106097826	106098602	777	27.22	6.95864	2.89125	4.32257	C694PACXX_7_7109.sorted.filtered_peak_3174
chr10	106113036	106113675	640	35.02	12.91706	3.90499	10.04288	C694PACXX_7_7109.sorted.filtered_peak_3175
chr10	108152672	108152958	287	13.90	4.35790	2.83284	1.94123	C694PACXX_7_7109.sorted.filtered_peak_3176
chr10	109313726	109313975	250	12.92	3.98299	2.73145	1.60342	C694PACXX_7_7109.sorted.filtered_peak_3177
chr10	111682787	111683518	732	30.32	12.22287	4.12414	9.38458	C694PACXX_7_7109.sorted.filtered_peak_3178
chr10	111693754	111694230	477	16.47	5.54243	3.14027	3.00931	C694PACXX_7_7109.sorted.filtered_peak_3179
chr10	111738177	111738457	281	16.03	5.65655	3.24653	3.10809	C694PACXX_7_7109.sorted.filtered_peak_3180
chr10	111767189	111768157	969	46.83	14.48483	3.62452	11.51302	C694PACXX_7_7109.sorted.filtered_peak_3181
chr10	111818289	111818580	292	15.10	4.30277	2.71642	1.88566	C694PACXX_7_7109.sorted.filtered_peak_3182
chr10	111827832	111828181	350	21.43	5.29614	2.68404	2.78677	C694PACXX_7_7109.sorted.filtered_peak_3183
chr10	111836571	111836921	351	21.64	5.08816	2.60668	2.59821	C694PACXX_7_7109.sorted.filtered_peak_3184
chr10	111896849	111897313	465	18.68	5.17805	2.81740	2.67762	C694PACXX_7_7109.sorted.filtered_peak_3185
chr10	111916447	111917089	643	26.80	8.92762	3.49716	6.19430	C694PACXX_7_7109.sorted.filtered_peak_3186
chr10	111969464	111969905	442	27.85	3.65901	1.97086	1.33944	C694PACXX_7_7109.sorted.filtered_peak_3187
chr10	111970457	111971248	792	34.48	6.50175	2.42736	3.93490	C694PACXX_7_7109.sorted.filtered_peak_3188
chr10	111981499	111981956	458	23.77	3.76213	2.10718	1.41915	C694PACXX_7_7109.sorted.filtered_peak_3189
chr10	111985451	111986633	1183	40.41	11.14409	3.19647	8.32445	C694PACXX_7_7109.sorted.filtered_peak_3190
chr10	112064097	112065132	1036	39.83	14.79411	3.97579	11.85413	C694PACXX_7_7109.sorted.filtered_peak_3191
chr10	112095209	112095765	557	14.18	4.72019	2.97819	2.25357	C694PACXX_7_7109.sorted.filtered_peak_3192
chr10	112116209	112116838	630	29.48	7.13429	2.80044	4.50726	C694PACXX_7_7109.sorted.filtered_peak_3193
chr10	112173986	112174779	794	34.94	12.16291	3.73855	9.31372	C694PACXX_7_7109.sorted.filtered_peak_3194
chr10	112185657	112186332	676	22.24	6.40897	3.01047	3.81779	C694PACXX_7_7109.sorted.filtered_peak_3195
chr10	112208545	112208794	250	17.47	6.12037	3.30408	3.53931	C694PACXX_7_7109.sorted.filtered_peak_3196
chr10	112215157	112215547	391	13.81	4.20396	2.76731	1.80505	C694PACXX_7_7109.sorted.filtered_peak_3197
chr10	112257203	112258187	985	45.66	12.27987	3.11238	9.44909	C694PACXX_7_7109.sorted.filtered_peak_3198
chr10	112263706	112264190	485	31.99	6.87122	2.62395	4.25897	C694PACXX_7_7109.sorted.filtered_peak_3199
chr10	112295882	112296277	396	15.99	4.95742	2.93193	2.47643	C694PACXX_7_7109.sorted.filtered_peak_3200
chr10	112306930	112307187	258	16.23	4.91606	2.89791	2.43060	C694PACXX_7_7109.sorted.filtered_peak_3201
chr10	112326967	112327977	1011	41.33	15.08063	3.97704	12.12853	C694PACXX_7_7109.sorted.filtered_peak_3202
chr10	112431822	112432454	633	18.26	5.48933	2.95785	2.97298	C694PACXX_7_7109.sorted.filtered_peak_3203
chr10	112533808	112534526	719	23.68	6.82110	3.05667	4.20007	C694PACXX_7_7109.sorted.filtered_peak_3204
chr10	112624332	112624891	560	23.56	4.35578	2.28798	1.94320	C694PACXX_7_7109.sorted.filtered_peak_3205
chr10	112631368	112632781	1414	28.82	6.14453	2.58056	3.57025	C694PACXX_7_7109.sorted.filtered_peak_3206
chr10	112678272	112679659	1388	52.95	16.29276	3.53394	13.28217	C694PACXX_7_7109.sorted.filtered_peak_3207
chr10	113943143	113943934	792	28.74	10.54964	3.64684	7.82825	C694PACXX_7_7109.sorted.filtered_peak_3208
chr10	114129164	114129413	250	16.65	6.15268	3.40919	3.56557	C694PACXX_7_7109.sorted.filtered_peak_3209
chr10	114134861	114136088	1228	19.23	5.41644	2.85557	2.90565	C694PACXX_7_7109.sorted.filtered_peak_3210
chr10	114149052	114149581	530	19.18	5.33842	2.83349	2.82974	C694PACXX_7_7109.sorted.filtered_peak_3211
chr10	114206437	114207416	980	30.80	10.63868	3.64446	7.85489	C694PACXX_7_7109.sorted.filtered_peak_3212
chr10	115323360	115323647	288	13.75	3.74651	2.55782	1.42339	C694PACXX_7_7109.sorted.filtered_peak_3213
chr10	115439076	115440084	1009	32.03	11.06654	3.75381	8.22666	C694PACXX_7_7109.sorted.filtered_peak_3214
chr10	115613817	115614918	1102	23.88	5.64292	2.65034	3.11679	C694PACXX_7_7109.sorted.filtered_peak_3215
chr10	115720355	115720824	470	22.35	4.23269	2.30027	1.82452	C694PACXX_7_7109.sorted.filtered_peak_3216
chr10	115721038	115721775	738	32.29	9.71919	3.25466	6.99138	C694PACXX_7_7109.sorted.filtered_peak_3217
chr10	115933500	115934580	1081	35.93	12.21371	3.69857	9.35485	C694PACXX_7_7109.sorted.filtered_peak_3218
chr10	116063551	116064042	492	19.29	5.50380	2.90241	2.97120	C694PACXX_7_7109.sorted.filtered_peak_3219
chr10	116064433	116064839	407	16.85	4.15875	2.53591	1.76735	C694PACXX_7_7109.sorted.filtered_peak_3220
chr10	116259593	116259842	250	13.83	3.76642	2.56444	1.43336	C694PACXX_7_7109.sorted.filtered_peak_3221
chr10	116286146	116286983	838	28.74	10.95112	3.88313	8.16004	C694PACXX_7_7109.sorted.filtered_peak_3222
chr10	116300853	116301484	632	39.62	13.64794	3.84419	10.71851	C694PACXX_7_7109.sorted.filtered_peak_3223
chr10	116303964	116304277	314	23.94	4.62094	2.35727	2.17141	C694PACXX_7_7109.sorted.filtered_peak_3224
chr10	116561039	116561481	443	21.56	7.76303	3.54485	5.09448	C694PACXX_7_7109.sorted.filtered_peak_3225
chr10	116581117	116582077	961	31.56	9.76887	3.38827	6.99776	C694PACXX_7_7109.sorted.filtered_peak_3226
chr10	116616141	116616390	250	15.95	4.21769	2.62213	1.80945	C694PACXX_7_7109.sorted.filtered_peak_3227
chr10	116697563	116698340	778	25.45	9.99849	3.95118	7.22477	C694PACXX_7_7109.sorted.filtered_peak_3228
chr10	118707556	118707874	319	12.60	3.59137	2.56838	1.28627	C694PACXX_7_7109.sorted.filtered_peak_3229
chr10	118934388	118935453	1066	20.46	6.02455	2.95787	3.48829	C694PACXX_7_7109.sorted.filtered_peak_3230
chr10	118976109	118976671	563	15.61	4.67347	2.83025	2.22969	C694PACXX_7_7109.sorted.filtered_peak_3231
chr10	119134415	119135369	955	31.74	10.71071	3.54248	7.93520	C694PACXX_7_7109.sorted.filtered_peak_3232
chr10	119805947	119806805	859	37.06	13.20864	3.88640	10.30980	C694PACXX_7_7109.sorted.filtered_peak_3233
chr10	120101508	120102208	701	33.12	15.12736	4.63967	12.19418	C694PACXX_7_7109.sorted.filtered_peak_3234
chr10	120514160	120515126	967	67.08	33.24064	5.45886	29.71408	C694PACXX_7_7109.sorted.filtered_peak_3235
chr10	120788834	120789249	416	25.25	7.14743	3.07372	4.49192	C694PACXX_7_7109.sorted.filtered_peak_3236
chr10	120839593	120840829	1237	36.33	12.40179	3.79878	9.50264	C694PACXX_7_7109.sorted.filtered_peak_3237
chr10	120849961	120850930	970	22.35	8.37327	3.63732	5.69056	C694PACXX_7_7109.sorted.filtered_peak_3238
chr10	120863384	120864098	715	27.78	10.57427	3.84337	7.79503	C694PACXX_7_7109.sorted.filtered_peak_3239
chr10	120879948	120880197	250	14.46	4.87757	3.03321	2.39147	C694PACXX_7_7109.sorted.filtered_peak_3240
chr10	120890993	120891883	891	19.52	5.91640	3.02488	3.36543	C694PACXX_7_7109.sorted.filtered_peak_3241
chr10	120924745	120925624	880	33.66	11.87134	3.78521	9.01455	C694PACXX_7_7109.sorted.filtered_peak_3242
chr10	120937897	120938834	938	33.53	14.30340	4.44808	11.36852	C694PACXX_7_7109.sorted.filtered_peak_3243
chr10	120966236	120967239	1004	44.41	12.95554	3.35367	10.06744	C694PACXX_7_7109.sorted.filtered_peak_3244
chr10	121028104	121028938	835	34.81	13.03127	3.97993	10.13896	C694PACXX_7_7109.sorted.filtered_peak_3245
chr10	121060857	121061220	364	29.39	7.53725	2.92723	4.87873	C694PACXX_7_7109.sorted.filtered_peak_3246
chr10	121065400	121066438	1039	32.93	8.80092	3.01731	6.09432	C694PACXX_7_7109.sorted.filtered_peak_3247
chr10	121074711	121075086	376	18.73	3.87193	2.33168	1.50916	C694PACXX_7_7109.sorted.filtered_peak_3248
chr10	121204993	121205395	403	20.33	6.84804	3.31621	4.22994	C694PACXX_7_7109.sorted.filtered_peak_3249
chr10	121248810	121249564	755	24.29	8.08398	3.46042	5.37401	C694PACXX_7_7109.sorted.filtered_peak_3250
chr10	121261695	121262170	476	17.77	4.65573	2.66760	2.21706	C694PACXX_7_7109.sorted.filtered_peak_3251
chr10	121275892	121276505	614	17.68	5.47390	3.01545	2.94146	C694PACXX_7_7109.sorted.filtered_peak_3252
chr10	121301678	121303129	1452	28.44	6.68305	2.73361	4.07967	C694PACXX_7_7109.sorted.filtered_peak_3253
chr10	121355686	121357077	1392	40.75	12.18027	3.29253	9.36984	C694PACXX_7_7109.sorted.filtered_peak_3254
chr10	121402135	121402426	292	22.80	9.90922	4.29446	7.11137	C694PACXX_7_7109.sorted.filtered_peak_3255
chr10	121410334	121411212	879	25.38	6.61481	2.87617	4.01046	C694PACXX_7_7109.sorted.filtered_peak_3256
chr10	121423348	121423767	420	18.61	6.78264	3.46398	4.16051	C694PACXX_7_7109.sorted.filtered_peak_3257
chr10	121446071	121446499	429	16.10	5.31307	3.07697	2.80069	C694PACXX_7_7109.sorted.filtered_peak_3258
chr10	121452874	121453274	401	13.92	4.58598	2.92621	2.14775	C694PACXX_7_7109.sorted.filtered_peak_3259
chr10	121484821	121486078	1258	45.36	18.22176	4.38154	15.15270	C694PACXX_7_7109.sorted.filtered_peak_3260
chr10	121631530	121631866	337	22.11	3.91356	2.20776	1.54777	C694PACXX_7_7109.sorted.filtered_peak_3261
chr10	121632123	121633066	944	39.94	14.11875	3.91814	11.17154	C694PACXX_7_7109.sorted.filtered_peak_3262
chr10	121651803	121652385	583	25.25	9.01798	3.64328	6.28114	C694PACXX_7_7109.sorted.filtered_peak_3263
chr10	122089909	122090180	272	12.51	3.55031	2.55427	1.25441	C694PACXX_7_7109.sorted.filtered_peak_3264
chr10	122610351	122611361	1011	19.71	8.15784	3.88983	5.46676	C694PACXX_7_7109.sorted.filtered_peak_3265
chr10	123186366	123186641	276	13.42	4.18901	2.79272	1.79630	C694PACXX_7_7109.sorted.filtered_peak_3266
chr10	123357826	123358464	639	15.64	4.13741	2.60058	1.75565	C694PACXX_7_7109.sorted.filtered_peak_3267
chr10	123368153	123368482	330	13.45	4.18896	2.78850	1.79817	C694PACXX_7_7109.sorted.filtered_peak_3268
chr10	123686641	123688031	1391	23.98	7.14322	3.07539	4.53414	C694PACXX_7_7109.sorted.filtered_peak_3269
chr10	123734008	123735022	1015	25.95	9.47506	3.74893	6.71638	C694PACXX_7_7109.sorted.filtered_peak_3270
chr10	124027424	124027885	462	12.62	3.79958	2.66803	1.44832	C694PACXX_7_7109.sorted.filtered_peak_3271
chr10	124058315	124058586	272	15.08	4.37195	2.75023	1.94552	C694PACXX_7_7109.sorted.filtered_peak_3272
chr10	124133859	124134953	1095	27.78	8.52621	3.23837	5.83679	C694PACXX_7_7109.sorted.filtered_peak_3273
chr10	124301218	124301471	254	17.66	6.12514	3.29584	3.53735	C694PACXX_7_7109.sorted.filtered_peak_3274
chr10	124638656	124639623	968	39.74	15.40755	4.19291	12.42714	C694PACXX_7_7109.sorted.filtered_peak_3275
chr10	124713402	124714106	705	40.63	16.50870	4.44080	13.47470	C694PACXX_7_7109.sorted.filtered_peak_3276
chr10	124739724	124740387	664	51.86	23.98947	5.26093	20.72259	C694PACXX_7_7109.sorted.filtered_peak_3277
chr10	124767485	124768932	1448	31.77	11.08266	3.49918	8.33851	C694PACXX_7_7109.sorted.filtered_peak_3278
chr10	124892392	124892913	522	22.18	5.90598	2.84845	3.35243	C694PACXX_7_7109.sorted.filtered_peak_3279
chr10	124913486	124914365	880	50.38	18.50060	3.91257	15.47731	C694PACXX_7_7109.sorted.filtered_peak_3280
chr10	124919893	124920347	455	21.12	5.65865	2.83244	3.11724	C694PACXX_7_7109.sorted.filtered_peak_3281
chr10	125754151	125754432	282	21.13	7.57911	3.55275	4.90244	C694PACXX_7_7109.sorted.filtered_peak_3282
chr10	126077548	126078358	811	32.01	10.99877	3.67116	8.18339	C694PACXX_7_7109.sorted.filtered_peak_3283
chr10	126092101	126092437	337	15.70	5.66634	3.27576	3.11798	C694PACXX_7_7109.sorted.filtered_peak_3284
chr10	126107065	126107993	929	36.01	13.41348	3.86747	10.54181	C694PACXX_7_7109.sorted.filtered_peak_3285
chr10	126150197	126150955	759	46.61	22.18465	5.16488	19.00636	C694PACXX_7_7109.sorted.filtered_peak_3286
chr10	126336404	126336705	302	25.25	5.29878	2.50210	2.78435	C694PACXX_7_7109.sorted.filtered_peak_3287
chr10	126339521	126339895	375	22.34	4.06994	2.24993	1.68096	C694PACXX_7_7109.sorted.filtered_peak_3288
chr10	126346216	126346796	581	17.76	4.50457	2.61883	2.06438	C694PACXX_7_7109.sorted.filtered_peak_3289
chr10	126377187	126378070	884	31.09	10.26259	3.55325	7.46991	C694PACXX_7_7109.sorted.filtered_peak_3290
chr10	126407818	126408291	474	26.91	5.19526	2.40433	2.69246	C694PACXX_7_7109.sorted.filtered_peak_3291
chr10	126411699	126412201	503	23.54	4.31248	2.27821	1.89846	C694PACXX_7_7109.sorted.filtered_peak_3292
chr10	126432450	126433348	899	32.16	7.62367	2.79760	4.96872	C694PACXX_7_7109.sorted.filtered_peak_3293
chr10	126480087	126480953	867	26.53	10.94269	4.17302	8.12363	C694PACXX_7_7109.sorted.filtered_peak_3294
chr10	126490204	126490877	674	20.68	8.27553	3.84098	5.57526	C694PACXX_7_7109.sorted.filtered_peak_3295
chr10	126604866	126606098	1233	35.08	12.05404	3.66591	9.21476	C694PACXX_7_7109.sorted.filtered_peak_3296
chr10	126784171	126784441	271	14.67	3.73619	2.49594	1.40847	C694PACXX_7_7109.sorted.filtered_peak_3297
chr10	127407560	127408614	1055	50.87	25.73695	5.46053	22.44925	C694PACXX_7_7109.sorted.filtered_peak_3298
chr10	127511412	127512272	861	53.25	22.16294	4.80066	18.93260	C694PACXX_7_7109.sorted.filtered_peak_3299
chr10	127534057	127534306	250	12.92	3.98576	2.73031	1.60960	C694PACXX_7_7109.sorted.filtered_peak_3300
chr10	127574511	127575364	854	35.43	4.89321	2.09280	2.41527	C694PACXX_7_7109.sorted.filtered_peak_3301
chr10	127584063	127584312	250	46.09	5.39549	1.99666	2.86949	C694PACXX_7_7109.sorted.filtered_peak_3302
chr10	127584597	127585363	767	43.35	5.47284	2.03969	2.96555	C694PACXX_7_7109.sorted.filtered_peak_3303
chr10	127593772	127594559	788	28.08	11.51028	4.28010	8.64246	C694PACXX_7_7109.sorted.filtered_peak_3304
chr10	127730384	127730679	296	17.48	6.46032	3.45574	3.85172	C694PACXX_7_7109.sorted.filtered_peak_3305
chr10	129092041	129092299	259	14.44	4.87589	3.02851	2.39314	C694PACXX_7_7109.sorted.filtered_peak_3306
chr10	129809601	129810121	521	22.09	8.13916	3.60978	5.46512	C694PACXX_7_7109.sorted.filtered_peak_3307
chr10	129845580	129846614	1035	24.66	7.42579	3.12315	4.79751	C694PACXX_7_7109.sorted.filtered_peak_3308
chr10	129862920	129863183	264	19.69	4.63084	2.55440	2.18313	C694PACXX_7_7109.sorted.filtered_peak_3309
chr10	129924556	129925202	647	29.32	11.31992	3.93641	8.51713	C694PACXX_7_7109.sorted.filtered_peak_3310
chr10	129948333	129948833	501	22.82	7.45843	3.34677	4.79138	C694PACXX_7_7109.sorted.filtered_peak_3311
chr10	129979153	129979418	266	18.76	6.07008	3.16810	3.49412	C694PACXX_7_7109.sorted.filtered_peak_3312
chr10	129985549	129986393	845	14.83	4.41503	2.76866	2.01551	C694PACXX_7_7109.sorted.filtered_peak_3313
chr10	130008329	130009030	702	27.45	8.76537	3.36547	6.04949	C694PACXX_7_7109.sorted.filtered_peak_3314
chr10	130010217	130010758	542	23.83	6.27214	2.84255	3.71039	C694PACXX_7_7109.sorted.filtered_peak_3315
chr10	130490801	130491050	250	15.74	5.32362	3.11467	2.80697	C694PACXX_7_7109.sorted.filtered_peak_3316
chr10	131264983	131265728	746	25.39	8.34492	3.40833	5.64757	C694PACXX_7_7109.sorted.filtered_peak_3317
chr10	131908417	131909914	1498	74.15	26.30209	4.19656	22.94847	C694PACXX_7_7109.sorted.filtered_peak_3318
chr10	131926151	131926556	406	15.26	5.14871	3.07374	2.65312	C694PACXX_7_7109.sorted.filtered_peak_3319
chr10	131934284	131935035	752	29.20	11.44755	4.04869	8.61512	C694PACXX_7_7109.sorted.filtered_peak_3320
chr10	131988431	131988803	373	22.14	8.05536	3.59699	5.37138	C694PACXX_7_7109.sorted.filtered_peak_3321
chr10	133109895	133110832	938	26.00	5.00397	2.38494	2.52248	C694PACXX_7_7109.sorted.filtered_peak_3322
chr10	133785990	133786528	539	14.90	4.55099	2.83163	2.11477	C694PACXX_7_7109.sorted.filtered_peak_3323
chr10	133794870	133795172	303	20.42	4.16728	2.36152	1.76408	C694PACXX_7_7109.sorted.filtered_peak_3324
chr10	133795356	133795762	407	30.95	10.36313	3.57205	7.58042	C694PACXX_7_7109.sorted.filtered_peak_3325
chr10	133836554	133836879	326	14.79	5.12494	3.09437	2.64252	C694PACXX_7_7109.sorted.filtered_peak_3326
chr10	133876548	133876797	250	13.08	3.37893	2.43385	1.12248	C694PACXX_7_7109.sorted.filtered_peak_3327
chr10	134120963	134122000	1038	30.93	8.61974	3.06215	5.93726	C694PACXX_7_7109.sorted.filtered_peak_3328
chr10	134145093	134146122	1030	58.36	25.16171	4.61703	21.89703	C694PACXX_7_7109.sorted.filtered_peak_3329
chr10	134260871	134261492	622	32.30	9.35848	3.25726	6.59458	C694PACXX_7_7109.sorted.filtered_peak_3330
chr10	134266458	134267075	618	29.77	8.93250	3.27682	6.20250	C694PACXX_7_7109.sorted.filtered_peak_3331
chr10	134350574	134351400	827	82.26	38.36333	5.39336	34.66694	C694PACXX_7_7109.sorted.filtered_peak_3332
chr10	134364982	134365421	440	16.40	4.86008	2.85494	2.38522	C694PACXX_7_7109.sorted.filtered_peak_3333
chr10	134775622	134776316	695	20.62	6.54295	3.19981	3.92999	C694PACXX_7_7109.sorted.filtered_peak_3334
chr10	135074832	135075636	805	31.68	8.22609	2.94605	5.54676	C694PACXX_7_7109.sorted.filtered_peak_3335
chr10	135088455	135088850	396	25.16	4.01216	2.13758	1.63315	C694PACXX_7_7109.sorted.filtered_peak_3336
chr10	135091982	135092690	709	32.61	7.64845	2.80270	4.97621	C694PACXX_7_7109.sorted.filtered_peak_3337
chr10	135121858	135122939	1082	49.16	19.02075	4.33741	15.92146	C694PACXX_7_7109.sorted.filtered_peak_3338
chr10	135132015	135132494	480	15.00	5.22500	3.13827	2.71283	C694PACXX_7_7109.sorted.filtered_peak_3339
chr10	135143104	135143582	479	20.21	6.66007	3.25306	4.05867	C694PACXX_7_7109.sorted.filtered_peak_3340
chr10	135148652	135149539	888	18.66	4.59778	2.59723	2.15673	C694PACXX_7_7109.sorted.filtered_peak_3341
chr10	135171063	135171629	567	23.44	6.03307	2.81736	3.46151	C694PACXX_7_7109.sorted.filtered_peak_3342
chr10	135186735	135187330	596	32.04	11.05976	3.68454	8.24443	C694PACXX_7_7109.sorted.filtered_peak_3343
chr10	135191785	135193186	1402	26.13	6.44634	2.77735	3.86748	C694PACXX_7_7109.sorted.filtered_peak_3344
chr10	135203263	135203713	451	23.23	3.77084	2.12442	1.43464	C694PACXX_7_7109.sorted.filtered_peak_3345
chr10	135207381	135207995	615	41.87	14.30962	3.88544	11.34161	C694PACXX_7_7109.sorted.filtered_peak_3346
chr10	135333708	135334352	645	16.80	6.01803	3.32557	3.44251	C694PACXX_7_7109.sorted.filtered_peak_3347
chr10	135500604	135500853	250	17.62	6.91569	3.65217	4.27194	C694PACXX_7_7109.sorted.filtered_peak_3348
chr11	189522	190441	920	31.47	9.34586	3.28650	6.59380	C694PACXX_7_7109.sorted.filtered_peak_3349
chr11	192029	192291	263	27.62	5.71406	2.51561	3.17225	C694PACXX_7_7109.sorted.filtered_peak_3350
chr11	207186	207907	722	63.19	24.11085	4.20536	20.88527	C694PACXX_7_7109.sorted.filtered_peak_3351
chr11	208607	208908	302	31.99	4.97157	2.19204	2.48342	C694PACXX_7_7109.sorted.filtered_peak_3352
chr11	235923	237362	1440	40.77	14.03296	3.73090	11.12425	C694PACXX_7_7109.sorted.filtered_peak_3353
chr11	267627	268285	659	24.43	5.49534	2.58800	2.97959	C694PACXX_7_7109.sorted.filtered_peak_3354
chr11	269115	269783	669	36.97	12.54160	3.77193	9.65024	C694PACXX_7_7109.sorted.filtered_peak_3355
chr11	288386	289211	826	27.49	6.22354	2.66372	3.64048	C694PACXX_7_7109.sorted.filtered_peak_3356
chr11	305013	305262	250	17.75	6.00018	3.22390	3.43252	C694PACXX_7_7109.sorted.filtered_peak_3357
chr11	313510	314282	773	24.37	7.39338	3.11919	4.78945	C694PACXX_7_7109.sorted.filtered_peak_3358
chr11	327171	327438	268	16.60	5.44843	3.10127	2.91452	C694PACXX_7_7109.sorted.filtered_peak_3359
chr11	355767	356495	729	24.85	8.14251	3.38656	5.45417	C694PACXX_7_7109.sorted.filtered_peak_3360
chr11	397310	397594	285	17.37	5.38890	2.98782	2.87792	C694PACXX_7_7109.sorted.filtered_peak_3361
chr11	406771	407848	1078	37.33	11.64006	3.34706	8.84510	C694PACXX_7_7109.sorted.filtered_peak_3362
chr11	414872	415257	386	24.59	5.81396	2.67871	3.26875	C694PACXX_7_7109.sorted.filtered_peak_3363
chr11	416724	417283	560	21.05	3.86810	2.23153	1.51718	C694PACXX_7_7109.sorted.filtered_peak_3364
chr11	448054	448584	531	38.18	9.99327	3.10212	7.20045	C694PACXX_7_7109.sorted.filtered_peak_3365
chr11	449980	450668	689	42.98	12.92393	3.45554	10.02547	C694PACXX_7_7109.sorted.filtered_peak_3366
chr11	506276	507647	1372	70.58	25.13079	4.23275	21.80489	C694PACXX_7_7109.sorted.filtered_peak_3367
chr11	518618	519158	541	38.01	21.29571	6.16306	18.11441	C694PACXX_7_7109.sorted.filtered_peak_3368
chr11	534982	536054	1073	43.56	13.66483	3.42354	10.80249	C694PACXX_7_7109.sorted.filtered_peak_3369
chr11	537126	537554	429	30.78	5.56839	2.36042	3.04599	C694PACXX_7_7109.sorted.filtered_peak_3370
chr11	554705	555132	428	20.31	4.09873	2.34120	1.70643	C694PACXX_7_7109.sorted.filtered_peak_3371
chr11	560390	561452	1063	37.78	11.06165	3.18590	8.29789	C694PACXX_7_7109.sorted.filtered_peak_3372
chr11	568323	568965	643	54.47	24.25275	5.00600	20.97975	C694PACXX_7_7109.sorted.filtered_peak_3373
chr11	575553	576702	1150	48.41	17.56317	3.98677	14.52501	C694PACXX_7_7109.sorted.filtered_peak_3374
chr11	587887	588293	407	18.22	6.79642	3.51605	4.16892	C694PACXX_7_7109.sorted.filtered_peak_3375
chr11	615579	616191	613	41.93	12.47340	3.46452	9.57341	C694PACXX_7_7109.sorted.filtered_peak_3376
chr11	694922	696148	1227	103.27	45.21692	5.15689	41.31710	C694PACXX_7_7109.sorted.filtered_peak_3377
chr11	720826	721319	494	19.60	5.46767	2.87017	2.93724	C694PACXX_7_7109.sorted.filtered_peak_3378
chr11	746940	747791	852	31.15	12.45053	4.16092	9.57395	C694PACXX_7_7109.sorted.filtered_peak_3379
chr11	777000	777897	898	39.72	15.14524	4.07758	12.18769	C694PACXX_7_7109.sorted.filtered_peak_3380
chr11	796223	796515	293	31.75	5.87533	2.41147	3.31479	C694PACXX_7_7109.sorted.filtered_peak_3381
chr11	797332	798544	1213	36.48	8.31702	2.73864	5.63938	C694PACXX_7_7109.sorted.filtered_peak_3382
chr11	805326	805592	267	34.17	5.66157	2.29468	3.11006	C694PACXX_7_7109.sorted.filtered_peak_3383
chr11	809271	810100	830	73.68	29.97556	4.81470	26.50827	C694PACXX_7_7109.sorted.filtered_peak_3384
chr11	819093	820356	1264	50.54	17.98872	4.06745	14.90539	C694PACXX_7_7109.sorted.filtered_peak_3385
chr11	842372	842990	619	46.25	17.25022	4.27754	14.17805	C694PACXX_7_7109.sorted.filtered_peak_3386
chr11	910490	911179	690	40.79	16.39446	4.36489	13.37712	C694PACXX_7_7109.sorted.filtered_peak_3387
chr11	925625	926219	595	33.99	11.30709	3.65178	8.46524	C694PACXX_7_7109.sorted.filtered_peak_3388
chr11	1017617	1017886	270	17.11	5.64282	3.12026	3.11334	C694PACXX_7_7109.sorted.filtered_peak_3389
chr11	1283929	1284188	260	16.30	4.98714	2.92715	2.49147	C694PACXX_7_7109.sorted.filtered_peak_3390
chr11	1330510	1331424	915	59.50	24.75954	4.55860	21.49932	C694PACXX_7_7109.sorted.filtered_peak_3391
chr11	1404169	1404732	564	20.99	5.54905	2.80803	3.00913	C694PACXX_7_7109.sorted.filtered_peak_3392
chr11	1410519	1411302	784	32.91	12.34804	3.89033	9.50668	C694PACXX_7_7109.sorted.filtered_peak_3393
chr11	1593169	1594001	833	35.66	9.18190	2.91898	6.49335	C694PACXX_7_7109.sorted.filtered_peak_3394
chr11	1673822	1674363	542	18.37	6.20488	3.24056	3.62722	C694PACXX_7_7109.sorted.filtered_peak_3395
chr11	1714512	1714791	280	21.15	7.56244	3.52800	4.89548	C694PACXX_7_7109.sorted.filtered_peak_3396
chr11	1715037	1715701	665	14.90	3.82784	2.52058	1.48756	C694PACXX_7_7109.sorted.filtered_peak_3397
chr11	1779255	1779620	366	20.30	4.12260	2.34762	1.73031	C694PACXX_7_7109.sorted.filtered_peak_3398
chr11	1784893	1785587	695	28.35	8.29032	3.14996	5.61300	C694PACXX_7_7109.sorted.filtered_peak_3399
chr11	1859016	1859494	479	25.89	6.61199	2.86934	3.99185	C694PACXX_7_7109.sorted.filtered_peak_3400
chr11	1873929	1874471	543	29.10	6.23127	2.59457	3.64771	C694PACXX_7_7109.sorted.filtered_peak_3401
chr11	1903670	1904120	451	17.16	4.15779	2.52201	1.75357	C694PACXX_7_7109.sorted.filtered_peak_3402
chr11	1967626	1968970	1345	21.70	6.28298	2.95884	3.72969	C694PACXX_7_7109.sorted.filtered_peak_3403
chr11	2291126	2291375	250	20.69	4.16267	2.34288	1.77456	C694PACXX_7_7109.sorted.filtered_peak_3404
chr11	2326583	2327237	655	23.17	5.46110	2.63605	2.94347	C694PACXX_7_7109.sorted.filtered_peak_3405
chr11	2421133	2422123	991	80.43	31.55289	4.35767	28.08042	C694PACXX_7_7109.sorted.filtered_peak_3406
chr11	2441959	2442397	439	22.80	6.86304	3.13586	4.23907	C694PACXX_7_7109.sorted.filtered_peak_3407
chr11	2554029	2554568	540	18.39	4.86017	2.71937	2.38240	C694PACXX_7_7109.sorted.filtered_peak_3408
chr11	2721083	2721784	702	40.15	15.98739	4.20142	13.01609	C694PACXX_7_7109.sorted.filtered_peak_3409
chr11	2906783	2907367	585	32.89	8.42018	2.97694	5.70794	C694PACXX_7_7109.sorted.filtered_peak_3410
chr11	2923077	2923663	587	31.33	10.54743	3.58564	7.76124	C694PACXX_7_7109.sorted.filtered_peak_3411
chr11	2950658	2950907	250	22.01	4.34253	2.34941	1.91741	C694PACXX_7_7109.sorted.filtered_peak_3412
chr11	2997674	2997987	314	12.92	3.87419	2.68170	1.52560	C694PACXX_7_7109.sorted.filtered_peak_3413
chr11	3013096	3014072	977	51.18	17.66208	3.73244	14.65861	C694PACXX_7_7109.sorted.filtered_peak_3414
chr11	3035564	3035904	341	20.21	5.52527	2.83399	3.00330	C694PACXX_7_7109.sorted.filtered_peak_3415
chr11	3071023	3071439	417	22.81	7.59661	3.37174	4.93762	C694PACXX_7_7109.sorted.filtered_peak_3416
chr11	3078450	3078977	528	32.76	12.89396	4.13019	10.01550	C694PACXX_7_7109.sorted.filtered_peak_3417
chr11	3238373	3238757	385	13.89	4.12242	2.72522	1.72546	C694PACXX_7_7109.sorted.filtered_peak_3418
chr11	3399991	3400712	722	30.81	13.20897	4.44050	10.30253	C694PACXX_7_7109.sorted.filtered_peak_3419
chr11	3443423	3444323	901	24.93	12.89684	5.08809	10.01432	C694PACXX_7_7109.sorted.filtered_peak_3420
chr11	3806374	3806713	340	23.63	7.26944	3.20357	4.62285	C694PACXX_7_7109.sorted.filtered_peak_3421
chr11	3818417	3819433	1017	74.32	36.61210	5.59564	32.95847	C694PACXX_7_7109.sorted.filtered_peak_3422
chr11	3829228	3829734	507	16.34	4.03843	2.51609	1.67440	C694PACXX_7_7109.sorted.filtered_peak_3423
chr11	3830225	3830715	491	16.12	3.85485	2.45815	1.50696	C694PACXX_7_7109.sorted.filtered_peak_3424
chr11	3862020	3863116	1097	45.65	12.26224	3.23192	9.36909	C694PACXX_7_7109.sorted.filtered_peak_3425
chr11	3875772	3876962	1191	50.51	16.56783	3.69782	13.54504	C694PACXX_7_7109.sorted.filtered_peak_3426
chr11	3968105	3968847	743	22.18	5.34082	2.64782	2.84179	C694PACXX_7_7109.sorted.filtered_peak_3427
chr11	4115581	4116345	765	35.45	11.15245	3.51154	8.31621	C694PACXX_7_7109.sorted.filtered_peak_3428
chr11	4208411	4209123	713	21.21	5.03835	2.61052	2.55288	C694PACXX_7_7109.sorted.filtered_peak_3429
chr11	4414520	4415348	829	19.94	7.90136	3.75468	5.22727	C694PACXX_7_7109.sorted.filtered_peak_3430
chr11	4560943	4561199	257	14.49	4.90218	3.03910	2.41537	C694PACXX_7_7109.sorted.filtered_peak_3431
chr11	4628916	4629906	991	29.93	10.26911	3.62258	7.48669	C694PACXX_7_7109.sorted.filtered_peak_3432
chr11	4658357	4658738	382	14.34	3.92422	2.60007	1.56268	C694PACXX_7_7109.sorted.filtered_peak_3433
chr11	5645958	5646560	603	21.66	7.70866	3.48579	5.06196	C694PACXX_7_7109.sorted.filtered_peak_3434
chr11	5705643	5706535	893	21.40	7.62023	3.50581	4.95765	C694PACXX_7_7109.sorted.filtered_peak_3435
chr11	5710857	5711204	348	23.27	6.80283	3.08050	4.18315	C694PACXX_7_7109.sorted.filtered_peak_3436
chr11	6121413	6121712	300	14.06	4.04646	2.67679	1.65965	C694PACXX_7_7109.sorted.filtered_peak_3437
chr11	6231524	6231786	263	13.93	3.88594	2.61186	1.53639	C694PACXX_7_7109.sorted.filtered_peak_3438
chr11	6255557	6256685	1129	68.79	30.27109	4.69699	26.85827	C694PACXX_7_7109.sorted.filtered_peak_3439
chr11	6341771	6342370	600	16.76	4.55776	2.70891	2.10779	C694PACXX_7_7109.sorted.filtered_peak_3440
chr11	6411136	6412009	874	43.94	16.97136	4.20108	13.94574	C694PACXX_7_7109.sorted.filtered_peak_3441
chr11	6423457	6424265	809	25.30	7.18526	3.03369	4.55967	C694PACXX_7_7109.sorted.filtered_peak_3442
chr11	6439843	6440873	1031	20.17	5.93312	2.97690	3.38114	C694PACXX_7_7109.sorted.filtered_peak_3443
chr11	6495012	6495584	573	20.85	4.92796	2.59438	2.44730	C694PACXX_7_7109.sorted.filtered_peak_3444
chr11	6502258	6503086	829	38.14	14.62947	4.03089	11.70309	C694PACXX_7_7109.sorted.filtered_peak_3445
chr11	6624472	6625107	636	33.65	9.40253	3.12163	6.67702	C694PACXX_7_7109.sorted.filtered_peak_3446
chr11	6633115	6633912	798	43.09	15.17090	3.79111	12.23618	C694PACXX_7_7109.sorted.filtered_peak_3447
chr11	6639787	6640929	1143	29.34	8.37970	3.05610	5.73560	C694PACXX_7_7109.sorted.filtered_peak_3448
chr11	6688908	6689230	323	16.77	4.78989	2.79718	2.33046	C694PACXX_7_7109.sorted.filtered_peak_3449
chr11	6704038	6705044	1007	53.68	24.41647	4.96913	21.17376	C694PACXX_7_7109.sorted.filtered_peak_3450
chr11	6766932	6768101	1170	24.00	6.25421	2.78718	3.72785	C694PACXX_7_7109.sorted.filtered_peak_3451
chr11	6778986	6779408	423	15.01	4.95398	3.00376	2.48032	C694PACXX_7_7109.sorted.filtered_peak_3452
chr11	6982881	6983178	298	12.27	3.60906	2.60089	1.28495	C694PACXX_7_7109.sorted.filtered_peak_3453
chr11	7534487	7535611	1125	26.30	8.31348	3.29700	5.62670	C694PACXX_7_7109.sorted.filtered_peak_3454
chr11	8008240	8009012	773	40.57	17.73556	4.53741	14.70830	C694PACXX_7_7109.sorted.filtered_peak_3455
chr11	8040389	8040901	513	14.88	4.39546	2.77328	1.97079	C694PACXX_7_7109.sorted.filtered_peak_3456
chr11	8582680	8582982	303	13.03	3.93512	2.70079	1.57981	C694PACXX_7_7109.sorted.filtered_peak_3457
chr11	8615630	8615949	320	15.04	4.91934	2.99144	2.44116	C694PACXX_7_7109.sorted.filtered_peak_3458
chr11	8703766	8704697	932	35.19	12.56360	3.75837	9.71082	C694PACXX_7_7109.sorted.filtered_peak_3459
chr11	8710016	8710969	954	38.12	13.28518	3.75253	10.40221	C694PACXX_7_7109.sorted.filtered_peak_3460
chr11	8932547	8933256	710	20.11	4.46046	2.47197	2.02966	C694PACXX_7_7109.sorted.filtered_peak_3461
chr11	8935583	8936198	616	19.93	4.67624	2.54721	2.23584	C694PACXX_7_7109.sorted.filtered_peak_3462
chr11	8985481	8986677	1197	30.18	9.30968	3.27808	6.58672	C694PACXX_7_7109.sorted.filtered_peak_3463
chr11	9025199	9025982	784	19.32	4.12908	2.39533	1.73474	C694PACXX_7_7109.sorted.filtered_peak_3464
chr11	9159320	9159572	253	17.52	4.72217	2.72656	2.25551	C694PACXX_7_7109.sorted.filtered_peak_3465
chr11	9271526	9272227	702	18.70	6.29562	3.23779	3.71880	C694PACXX_7_7109.sorted.filtered_peak_3466
chr11	9285462	9285786	325	20.18	5.55371	2.86401	3.01415	C694PACXX_7_7109.sorted.filtered_peak_3467
chr11	9286089	9287107	1019	17.88	4.23375	2.49938	1.84778	C694PACXX_7_7109.sorted.filtered_peak_3468
chr11	9335713	9336593	881	54.62	26.95482	5.33865	23.63260	C694PACXX_7_7109.sorted.filtered_peak_3469
chr11	9385663	9386455	793	24.72	9.50682	3.77245	6.78080	C694PACXX_7_7109.sorted.filtered_peak_3470
chr11	9405937	9406685	749	21.23	7.66905	3.54360	4.99813	C694PACXX_7_7109.sorted.filtered_peak_3471
chr11	9414538	9414837	300	12.93	3.93907	2.70970	1.58192	C694PACXX_7_7109.sorted.filtered_peak_3472
chr11	9481530	9483164	1635	70.92	30.88339	4.94648	27.40894	C694PACXX_7_7109.sorted.filtered_peak_3473
chr11	9528316	9528636	321	15.35	5.31909	3.15124	2.80661	C694PACXX_7_7109.sorted.filtered_peak_3474
chr11	9587470	9588032	563	30.63	12.73164	4.33578	9.84218	C694PACXX_7_7109.sorted.filtered_peak_3475
chr11	9594616	9595541	926	48.81	15.33980	3.53600	12.38293	C694PACXX_7_7109.sorted.filtered_peak_3476
chr11	9622768	9623348	581	20.26	7.77063	3.71434	5.08453	C694PACXX_7_7109.sorted.filtered_peak_3477
chr11	9634765	9635991	1227	22.79	6.19456	2.89115	3.62554	C694PACXX_7_7109.sorted.filtered_peak_3478
chr11	9685009	9685771	763	23.40	8.63402	3.68605	5.91774	C694PACXX_7_7109.sorted.filtered_peak_3479
chr11	9769996	9770317	322	15.72	4.06187	2.57109	1.67256	C694PACXX_7_7109.sorted.filtered_peak_3480
chr11	9779562	9779962	401	25.83	6.62130	2.84503	4.02659	C694PACXX_7_7109.sorted.filtered_peak_3481
chr11	10315381	10315876	496	21.10	5.50834	2.79163	2.96736	C694PACXX_7_7109.sorted.filtered_peak_3482
chr11	10329363	10329781	419	28.02	6.70519	2.77243	4.09592	C694PACXX_7_7109.sorted.filtered_peak_3483
chr11	10477481	10478062	582	25.55	6.80405	2.92785	4.18534	C694PACXX_7_7109.sorted.filtered_peak_3484
chr11	10480523	10480976	454	18.99	3.65359	2.24132	1.33159	C694PACXX_7_7109.sorted.filtered_peak_3485
chr11	10562406	10563006	601	36.67	16.58160	4.76829	13.56686	C694PACXX_7_7109.sorted.filtered_peak_3486
chr11	10757321	10757840	520	22.80	6.92295	3.15371	4.29329	C694PACXX_7_7109.sorted.filtered_peak_3487
chr11	10772409	10773434	1026	32.74	11.32025	3.68680	8.50187	C694PACXX_7_7109.sorted.filtered_peak_3488
chr11	10829566	10831063	1498	48.08	16.62897	3.81292	13.62310	C694PACXX_7_7109.sorted.filtered_peak_3489
chr11	10878885	10880117	1233	46.94	15.65935	3.72188	12.67991	C694PACXX_7_7109.sorted.filtered_peak_3490
chr11	11049685	11049980	296	17.06	5.10045	2.90455	2.61032	C694PACXX_7_7109.sorted.filtered_peak_3491
chr11	11643111	11643727	617	15.85	4.35514	2.68147	1.94660	C694PACXX_7_7109.sorted.filtered_peak_3492
chr11	11863023	11863815	793	35.28	11.84123	3.64138	9.00488	C694PACXX_7_7109.sorted.filtered_peak_3493
chr11	12065845	12066122	278	15.28	3.96666	2.55482	1.60539	C694PACXX_7_7109.sorted.filtered_peak_3494
chr11	12068934	12069274	341	18.42	5.42950	2.93435	2.90404	C694PACXX_7_7109.sorted.filtered_peak_3495
chr11	12108628	12109305	678	16.57	4.64130	2.75302	2.19104	C694PACXX_7_7109.sorted.filtered_peak_3496
chr11	12131873	12132524	652	27.74	8.76497	3.32669	6.05827	C694PACXX_7_7109.sorted.filtered_peak_3497
chr11	12195864	12196359	496	20.92	4.94047	2.59335	2.46213	C694PACXX_7_7109.sorted.filtered_peak_3498
chr11	12217875	12218214	340	17.38	3.76074	2.35527	1.41147	C694PACXX_7_7109.sorted.filtered_peak_3499
chr11	12246122	12246522	401	20.38	6.12171	3.02374	3.56623	C694PACXX_7_7109.sorted.filtered_peak_3500
chr11	12257602	12258416	815	20.57	5.76967	2.90340	3.22303	C694PACXX_7_7109.sorted.filtered_peak_3501
chr11	12352786	12353083	298	16.28	5.85487	3.30338	3.29523	C694PACXX_7_7109.sorted.filtered_peak_3502
chr11	12695303	12696064	762	19.60	6.26954	3.16666	3.68140	C694PACXX_7_7109.sorted.filtered_peak_3503
chr11	13204835	13205087	253	15.79	5.68436	3.27130	3.13943	C694PACXX_7_7109.sorted.filtered_peak_3504
chr11	13229587	13229965	379	17.40	4.47914	2.63117	2.04970	C694PACXX_7_7109.sorted.filtered_peak_3505
chr11	13298623	13299905	1283	49.13	15.74496	3.51000	12.79601	C694PACXX_7_7109.sorted.filtered_peak_3506
chr11	13359538	13359799	262	21.09	4.86438	2.56682	2.38538	C694PACXX_7_7109.sorted.filtered_peak_3507
chr11	13484271	13485177	907	34.86	13.68880	4.19157	10.77259	C694PACXX_7_7109.sorted.filtered_peak_3508
chr11	13689708	13690862	1155	51.69	19.88267	4.08986	16.79325	C694PACXX_7_7109.sorted.filtered_peak_3509
chr11	13890631	13891211	581	14.78	5.11070	3.09517	2.61799	C694PACXX_7_7109.sorted.filtered_peak_3510
chr11	13945541	13946067	527	21.66	6.77350	3.19752	4.14685	C694PACXX_7_7109.sorted.filtered_peak_3511
chr11	14100563	14100897	335	14.12	3.49293	2.42213	1.20496	C694PACXX_7_7109.sorted.filtered_peak_3512
chr11	14292599	14292889	291	15.51	5.02078	2.99840	2.53012	C694PACXX_7_7109.sorted.filtered_peak_3513
chr11	14309735	14310250	516	15.47	4.72560	2.86226	2.28163	C694PACXX_7_7109.sorted.filtered_peak_3514
chr11	14322284	14322533	250	14.88	4.37995	2.75849	1.97197	C694PACXX_7_7109.sorted.filtered_peak_3515
chr11	14341420	14341915	496	20.68	6.94251	3.32303	4.32194	C694PACXX_7_7109.sorted.filtered_peak_3516
chr11	14380236	14380851	616	29.53	11.00503	3.96833	8.15829	C694PACXX_7_7109.sorted.filtered_peak_3517
chr11	14436122	14436995	874	16.41	4.33155	2.63537	1.91264	C694PACXX_7_7109.sorted.filtered_peak_3518
chr11	14476882	14477271	390	13.61	4.37997	2.86682	1.95021	C694PACXX_7_7109.sorted.filtered_peak_3519
chr11	14521041	14522278	1238	29.02	9.62061	3.45443	6.87860	C694PACXX_7_7109.sorted.filtered_peak_3520
chr11	14541504	14542464	961	33.53	14.03174	4.34789	11.12054	C694PACXX_7_7109.sorted.filtered_peak_3521
chr11	14558604	14559174	571	19.86	7.22025	3.54144	4.55955	C694PACXX_7_7109.sorted.filtered_peak_3522
chr11	14576440	14576960	521	25.72	10.55116	4.11391	7.75368	C694PACXX_7_7109.sorted.filtered_peak_3523
chr11	14599834	14600553	720	31.08	13.38970	4.38772	10.49941	C694PACXX_7_7109.sorted.filtered_peak_3524
chr11	14665183	14665448	266	27.33	6.62914	2.80198	4.00694	C694PACXX_7_7109.sorted.filtered_peak_3525
chr11	14665972	14666767	796	22.18	4.28299	2.32230	1.87302	C694PACXX_7_7109.sorted.filtered_peak_3526
chr11	14786171	14787108	938	36.66	11.76333	3.46892	8.94371	C694PACXX_7_7109.sorted.filtered_peak_3527
chr11	14912730	14914100	1371	44.96	14.81660	3.76647	11.83802	C694PACXX_7_7109.sorted.filtered_peak_3528
chr11	14926345	14927412	1068	22.74	5.38698	2.62842	2.88469	C694PACXX_7_7109.sorted.filtered_peak_3529
chr11	15096262	15096742	481	16.36	4.18689	2.58062	1.78477	C694PACXX_7_7109.sorted.filtered_peak_3530
chr11	15671409	15671968	560	16.25	5.28481	3.05083	2.77236	C694PACXX_7_7109.sorted.filtered_peak_3531
chr11	16759638	16760503	866	43.41	18.73534	4.62481	15.64978	C694PACXX_7_7109.sorted.filtered_peak_3532
chr11	16902614	16902863	250	12.92	3.97731	2.73074	1.59644	C694PACXX_7_7109.sorted.filtered_peak_3533
chr11	17007959	17008439	481	14.48	4.26430	2.73743	1.86646	C694PACXX_7_7109.sorted.filtered_peak_3534
chr11	17098892	17099863	972	38.09	16.53914	4.49151	13.56093	C694PACXX_7_7109.sorted.filtered_peak_3535
chr11	17229009	17230110	1102	22.11	7.98499	3.57582	5.29777	C694PACXX_7_7109.sorted.filtered_peak_3536
chr11	17251871	17252167	297	13.64	4.38931	2.87262	1.95413	C694PACXX_7_7109.sorted.filtered_peak_3537
chr11	17297655	17298983	1329	26.46	8.47082	3.24880	5.81109	C694PACXX_7_7109.sorted.filtered_peak_3538
chr11	17373278	17373653	376	21.21	6.22381	3.02043	3.64568	C694PACXX_7_7109.sorted.filtered_peak_3539
chr11	17410604	17411254	651	22.18	6.12304	2.89732	3.56530	C694PACXX_7_7109.sorted.filtered_peak_3540
chr11	17526220	17526469	250	14.68	3.82287	2.53292	1.46918	C694PACXX_7_7109.sorted.filtered_peak_3541
chr11	17560407	17560740	334	15.23	4.02217	2.58038	1.65787	C694PACXX_7_7109.sorted.filtered_peak_3542
chr11	18034087	18035139	1053	48.50	18.86102	4.19137	15.80604	C694PACXX_7_7109.sorted.filtered_peak_3543
chr11	18127307	18127891	585	21.40	8.08403	3.65520	5.40766	C694PACXX_7_7109.sorted.filtered_peak_3544
chr11	18137158	18137407	250	14.44	4.62532	2.90875	2.18158	C694PACXX_7_7109.sorted.filtered_peak_3545
chr11	18265364	18265825	462	18.27	6.74013	3.45108	4.13989	C694PACXX_7_7109.sorted.filtered_peak_3546
chr11	18343484	18344261	778	64.04	29.66139	5.44957	26.20341	C694PACXX_7_7109.sorted.filtered_peak_3547
chr11	18404957	18405948	992	17.58	5.48122	3.01755	2.95539	C694PACXX_7_7109.sorted.filtered_peak_3548
chr11	18415804	18416487	684	35.89	8.23032	2.73525	5.57263	C694PACXX_7_7109.sorted.filtered_peak_3549
chr11	18417245	18418073	829	50.80	16.91476	3.80078	13.87943	C694PACXX_7_7109.sorted.filtered_peak_3550
chr11	18433643	18433892	250	13.11	4.07902	2.76643	1.68463	C694PACXX_7_7109.sorted.filtered_peak_3551
chr11	18548044	18549109	1066	38.07	14.27453	4.07669	11.33524	C694PACXX_7_7109.sorted.filtered_peak_3552
chr11	18561796	18562045	250	13.64	4.38841	2.86654	1.96136	C694PACXX_7_7109.sorted.filtered_peak_3553
chr11	18609760	18610433	674	21.69	5.27619	2.66980	2.76319	C694PACXX_7_7109.sorted.filtered_peak_3554
chr11	18637592	18637936	345	17.49	4.47066	2.62358	2.03661	C694PACXX_7_7109.sorted.filtered_peak_3555
chr11	18639530	18639808	279	19.22	5.30200	2.83800	2.77814	C694PACXX_7_7109.sorted.filtered_peak_3556
chr11	18655632	18656530	899	52.48	24.86679	5.29846	21.58385	C694PACXX_7_7109.sorted.filtered_peak_3557
chr11	18719918	18720580	663	26.86	8.69805	3.38516	5.99261	C694PACXX_7_7109.sorted.filtered_peak_3558
chr11	18742615	18743236	622	21.38	5.98563	2.92071	3.42442	C694PACXX_7_7109.sorted.filtered_peak_3559
chr11	19098551	19098806	256	17.66	5.22278	2.92087	2.70576	C694PACXX_7_7109.sorted.filtered_peak_3560
chr11	19138427	19138995	569	29.82	11.04831	3.89170	8.22161	C694PACXX_7_7109.sorted.filtered_peak_3561
chr11	19262409	19263136	728	31.84	10.06470	3.40681	7.29707	C694PACXX_7_7109.sorted.filtered_peak_3562
chr11	19734125	19734691	567	27.34	8.74775	3.33606	6.05568	C694PACXX_7_7109.sorted.filtered_peak_3563
chr11	19973054	19973382	329	17.24	5.46857	3.05022	2.93382	C694PACXX_7_7109.sorted.filtered_peak_3564
chr11	20384975	20385703	729	22.89	7.22988	3.16513	4.64223	C694PACXX_7_7109.sorted.filtered_peak_3565
chr11	20408482	20409741	1260	53.79	20.63268	4.14549	17.50025	C694PACXX_7_7109.sorted.filtered_peak_3566
chr11	22646554	22647756	1203	35.95	12.67287	3.71835	9.82056	C694PACXX_7_7109.sorted.filtered_peak_3567
chr11	22850851	22851732	882	31.78	11.05100	3.76904	8.20989	C694PACXX_7_7109.sorted.filtered_peak_3568
chr11	22897461	22897825	365	17.62	6.30307	3.34477	3.71953	C694PACXX_7_7109.sorted.filtered_peak_3569
chr11	26925534	26925875	342	12.03	3.35141	2.49017	1.10069	C694PACXX_7_7109.sorted.filtered_peak_3570
chr11	27384587	27385156	570	34.39	14.05172	4.22673	11.15156	C694PACXX_7_7109.sorted.filtered_peak_3571
chr11	27493999	27494270	272	13.18	3.44175	2.45655	1.17301	C694PACXX_7_7109.sorted.filtered_peak_3572
chr11	27527777	27528601	825	33.57	13.60725	4.27808	10.69601	C694PACXX_7_7109.sorted.filtered_peak_3573
chr11	28129519	28130237	719	45.65	17.71240	4.20525	14.67430	C694PACXX_7_7109.sorted.filtered_peak_3574
chr11	30344421	30345006	586	33.41	11.40592	3.71727	8.55966	C694PACXX_7_7109.sorted.filtered_peak_3575
chr11	31390729	31391728	1000	19.33	7.48205	3.56930	4.87102	C694PACXX_7_7109.sorted.filtered_peak_3576
chr11	31530662	31531637	976	31.36	11.94094	3.87485	9.11697	C694PACXX_7_7109.sorted.filtered_peak_3577
chr11	32112987	32113543	557	19.49	5.93255	3.00734	3.40449	C694PACXX_7_7109.sorted.filtered_peak_3578
chr11	32442138	32442648	511	14.00	4.02921	2.67340	1.64607	C694PACXX_7_7109.sorted.filtered_peak_3579
chr11	32604943	32605727	785	39.32	16.94931	4.51244	13.94927	C694PACXX_7_7109.sorted.filtered_peak_3580
chr11	32851037	32851975	939	16.12	4.40634	2.68515	1.98559	C694PACXX_7_7109.sorted.filtered_peak_3581
chr11	32913897	32914868	972	28.33	8.50206	3.27747	5.77725	C694PACXX_7_7109.sorted.filtered_peak_3582
chr11	33033403	33033660	258	15.24	3.91772	2.53710	1.56067	C694PACXX_7_7109.sorted.filtered_peak_3583
chr11	33060690	33062107	1418	29.61	10.40809	3.59346	7.67562	C694PACXX_7_7109.sorted.filtered_peak_3584
chr11	33182738	33183499	762	27.69	8.97144	3.40486	6.24968	C694PACXX_7_7109.sorted.filtered_peak_3585
chr11	33278591	33280232	1642	28.69	7.27073	2.90017	4.61201	C694PACXX_7_7109.sorted.filtered_peak_3586
chr11	33383537	33384199	663	12.45	3.53516	2.54998	1.24680	C694PACXX_7_7109.sorted.filtered_peak_3587
chr11	33722018	33722863	846	45.35	17.97296	4.47419	14.87998	C694PACXX_7_7109.sorted.filtered_peak_3588
chr11	33744149	33744530	382	15.68	4.09375	2.58591	1.70510	C694PACXX_7_7109.sorted.filtered_peak_3589
chr11	33756809	33757103	295	19.57	4.42953	2.48948	2.00255	C694PACXX_7_7109.sorted.filtered_peak_3590
chr11	33757847	33758185	339	22.91	5.88065	2.80892	3.31143	C694PACXX_7_7109.sorted.filtered_peak_3591
chr11	33795347	33796476	1130	26.58	8.03996	3.21140	5.36414	C694PACXX_7_7109.sorted.filtered_peak_3592
chr11	33829904	33830248	345	15.51	4.68503	2.85196	2.23194	C694PACXX_7_7109.sorted.filtered_peak_3593
chr11	34018553	34018979	427	13.97	4.48517	2.87655	2.06764	C694PACXX_7_7109.sorted.filtered_peak_3594
chr11	34072815	34074188	1374	44.30	12.74538	3.35053	9.84598	C694PACXX_7_7109.sorted.filtered_peak_3595
chr11	34126721	34127599	879	40.02	13.74497	3.68572	10.86154	C694PACXX_7_7109.sorted.filtered_peak_3596
chr11	34183263	34183765	503	23.76	6.85250	3.03653	4.24423	C694PACXX_7_7109.sorted.filtered_peak_3597
chr11	34195959	34196418	460	18.50	5.00176	2.76139	2.51935	C694PACXX_7_7109.sorted.filtered_peak_3598
chr11	34220031	34220282	252	18.09	4.64491	2.65732	2.18494	C694PACXX_7_7109.sorted.filtered_peak_3599
chr11	34255593	34255951	359	25.06	8.81103	3.61525	6.07816	C694PACXX_7_7109.sorted.filtered_peak_3600
chr11	34256904	34257153	250	19.15	4.73160	2.62430	2.26546	C694PACXX_7_7109.sorted.filtered_peak_3601
chr11	34360720	34361028	309	15.63	3.88093	2.49988	1.51314	C694PACXX_7_7109.sorted.filtered_peak_3602
chr11	34378900	34380276	1377	36.12	8.46091	2.73976	5.80843	C694PACXX_7_7109.sorted.filtered_peak_3603
chr11	34380791	34381120	330	34.89	7.43846	2.65562	4.78335	C694PACXX_7_7109.sorted.filtered_peak_3604
chr11	34460032	34460959	928	46.33	18.75357	4.50974	15.64916	C694PACXX_7_7109.sorted.filtered_peak_3605
chr11	34636215	34636498	284	14.28	4.17204	2.71823	1.76739	C694PACXX_7_7109.sorted.filtered_peak_3606
chr11	34672145	34672435	291	22.57	7.14553	3.26577	4.49302	C694PACXX_7_7109.sorted.filtered_peak_3607
chr11	34937447	34938294	848	50.44	20.93753	4.58543	17.77656	C694PACXX_7_7109.sorted.filtered_peak_3608
chr11	35000121	35000370	250	13.73	4.44373	2.89054	2.00301	C694PACXX_7_7109.sorted.filtered_peak_3609
chr11	35035350	35035688	339	15.21	3.98232	2.56613	1.62261	C694PACXX_7_7109.sorted.filtered_peak_3610
chr11	35051570	35051917	348	15.76	5.59025	3.22520	3.06312	C694PACXX_7_7109.sorted.filtered_peak_3611
chr11	35061733	35062100	368	25.14	6.86972	2.96999	4.25617	C694PACXX_7_7109.sorted.filtered_peak_3612
chr11	35066779	35067191	413	33.88	11.62974	3.75094	8.77321	C694PACXX_7_7109.sorted.filtered_peak_3613
chr11	35071984	35072247	264	16.30	4.69230	2.78965	2.24167	C694PACXX_7_7109.sorted.filtered_peak_3614
chr11	35099159	35100093	935	27.47	8.36159	3.27820	5.65801	C694PACXX_7_7109.sorted.filtered_peak_3615
chr11	35104084	35104769	686	22.70	5.07097	2.54075	2.58502	C694PACXX_7_7109.sorted.filtered_peak_3616
chr11	35104981	35105356	376	18.42	4.09413	2.42716	1.70821	C694PACXX_7_7109.sorted.filtered_peak_3617
chr11	35143769	35144184	416	16.07	3.91138	2.48272	1.56132	C694PACXX_7_7109.sorted.filtered_peak_3618
chr11	35160560	35161100	541	23.09	5.46489	2.64121	2.94837	C694PACXX_7_7109.sorted.filtered_peak_3619
chr11	35186890	35188075	1186	36.81	10.53942	3.13147	7.79477	C694PACXX_7_7109.sorted.filtered_peak_3620
chr11	35199020	35199448	429	21.56	6.05457	2.93556	3.49142	C694PACXX_7_7109.sorted.filtered_peak_3621
chr11	35269112	35269428	317	14.78	3.97751	2.59511	1.59873	C694PACXX_7_7109.sorted.filtered_peak_3622
chr11	35294230	35294479	250	15.17	4.40192	2.75642	1.97327	C694PACXX_7_7109.sorted.filtered_peak_3623
chr11	35352444	35352896	453	17.85	5.47932	3.00169	2.95026	C694PACXX_7_7109.sorted.filtered_peak_3624
chr11	35683845	35685029	1185	20.78	6.16854	3.02477	3.59550	C694PACXX_7_7109.sorted.filtered_peak_3625
chr11	35929556	35929920	365	13.40	4.24248	2.81769	1.83650	C694PACXX_7_7109.sorted.filtered_peak_3626
chr11	36112710	36113075	366	13.70	3.87607	2.62582	1.50678	C694PACXX_7_7109.sorted.filtered_peak_3627
chr11	36310753	36311298	546	34.26	14.19232	4.40767	11.24584	C694PACXX_7_7109.sorted.filtered_peak_3628
chr11	36374496	36374858	363	16.31	4.29964	2.63229	1.87769	C694PACXX_7_7109.sorted.filtered_peak_3629
chr11	36398869	36399798	930	28.76	7.72100	2.97845	5.07457	C694PACXX_7_7109.sorted.filtered_peak_3630
chr11	36406545	36407133	589	20.50	4.95777	2.62116	2.48173	C694PACXX_7_7109.sorted.filtered_peak_3631
chr11	36430718	36431079	362	21.39	5.41071	2.72003	2.90168	C694PACXX_7_7109.sorted.filtered_peak_3632
chr11	36432820	36433119	300	20.18	5.53022	2.85743	2.99198	C694PACXX_7_7109.sorted.filtered_peak_3633
chr11	36442404	36443105	702	21.84	5.68046	2.79320	3.13589	C694PACXX_7_7109.sorted.filtered_peak_3634
chr11	36514052	36514594	543	12.65	3.63363	2.58389	1.32404	C694PACXX_7_7109.sorted.filtered_peak_3635
chr11	36531425	36532018	594	27.74	9.65272	3.67374	6.87667	C694PACXX_7_7109.sorted.filtered_peak_3636
chr11	36768695	36769024	330	19.65	5.82489	2.99763	3.26867	C694PACXX_7_7109.sorted.filtered_peak_3637
chr11	37762594	37762871	278	13.28	3.83333	2.63685	1.47477	C694PACXX_7_7109.sorted.filtered_peak_3638
chr11	43304545	43305009	465	14.65	3.55047	2.41502	1.25224	C694PACXX_7_7109.sorted.filtered_peak_3639
chr11	43333223	43334100	878	29.04	10.02829	3.60127	7.26275	C694PACXX_7_7109.sorted.filtered_peak_3640
chr11	43380013	43380875	863	30.97	10.78338	3.65880	7.99330	C694PACXX_7_7109.sorted.filtered_peak_3641
chr11	43665414	43666139	726	25.56	10.74518	4.16790	7.94928	C694PACXX_7_7109.sorted.filtered_peak_3642
chr11	43701914	43702588	675	56.12	31.22374	6.27993	27.75520	C694PACXX_7_7109.sorted.filtered_peak_3643
chr11	43890427	43890989	563	23.60	9.21405	3.88985	6.46544	C694PACXX_7_7109.sorted.filtered_peak_3644
chr11	43902019	43902818	800	23.85	9.67533	3.95420	6.94419	C694PACXX_7_7109.sorted.filtered_peak_3645
chr11	43911459	43912004	546	13.25	4.02796	2.72656	1.66102	C694PACXX_7_7109.sorted.filtered_peak_3646
chr11	43963687	43964191	505	16.56	4.09777	2.53158	1.71362	C694PACXX_7_7109.sorted.filtered_peak_3647
chr11	44087549	44087823	275	16.66	5.28350	3.02427	2.76409	C694PACXX_7_7109.sorted.filtered_peak_3648
chr11	44117057	44117495	439	29.72	11.98420	4.10147	9.16061	C694PACXX_7_7109.sorted.filtered_peak_3649
chr11	44528028	44528277	250	12.15	3.54752	2.58004	1.22829	C694PACXX_7_7109.sorted.filtered_peak_3650
chr11	44559882	44560338	457	15.65	4.91100	2.94438	2.42696	C694PACXX_7_7109.sorted.filtered_peak_3651
chr11	44586791	44587387	597	48.76	17.52158	4.05553	14.46358	C694PACXX_7_7109.sorted.filtered_peak_3652
chr11	44590719	44590993	275	27.47	5.01410	2.33825	2.52436	C694PACXX_7_7109.sorted.filtered_peak_3653
chr11	44618222	44618878	657	24.49	7.32484	3.14901	4.68292	C694PACXX_7_7109.sorted.filtered_peak_3654
chr11	44702488	44703188	701	24.83	8.60774	3.57007	5.88470	C694PACXX_7_7109.sorted.filtered_peak_3655
chr11	44747870	44748318	449	16.22	3.81347	2.43676	1.46434	C694PACXX_7_7109.sorted.filtered_peak_3656
chr11	44883742	44884173	432	29.68	11.56494	4.06524	8.71592	C694PACXX_7_7109.sorted.filtered_peak_3657
chr11	44915565	44915934	370	14.28	4.01918	2.64678	1.64645	C694PACXX_7_7109.sorted.filtered_peak_3658
chr11	44948428	44948765	338	13.17	3.43683	2.45514	1.16868	C694PACXX_7_7109.sorted.filtered_peak_3659
chr11	45101693	45102148	456	19.17	5.56770	2.92998	3.03665	C694PACXX_7_7109.sorted.filtered_peak_3660
chr11	45124466	45124935	470	21.26	6.52106	3.14186	3.90787	C694PACXX_7_7109.sorted.filtered_peak_3661
chr11	45132216	45132496	281	18.51	5.53043	2.96920	3.00006	C694PACXX_7_7109.sorted.filtered_peak_3662
chr11	45162604	45162964	361	14.94	4.24907	2.70452	1.83859	C694PACXX_7_7109.sorted.filtered_peak_3663
chr11	45168124	45169192	1069	35.73	12.74972	3.82237	9.86555	C694PACXX_7_7109.sorted.filtered_peak_3664
chr11	45361442	45361941	500	16.70	5.11440	2.93647	2.61734	C694PACXX_7_7109.sorted.filtered_peak_3665
chr11	45793058	45793777	720	27.60	9.14448	3.52196	6.39182	C694PACXX_7_7109.sorted.filtered_peak_3666
chr11	45825747	45827005	1259	34.94	12.65949	3.64899	9.85218	C694PACXX_7_7109.sorted.filtered_peak_3667
chr11	45855940	45856323	384	17.26	6.74254	3.58268	4.12361	C694PACXX_7_7109.sorted.filtered_peak_3668
chr11	45864829	45865172	344	23.14	3.80216	2.13679	1.46543	C694PACXX_7_7109.sorted.filtered_peak_3669
chr11	45868469	45869388	920	43.80	15.55343	3.86515	12.58753	C694PACXX_7_7109.sorted.filtered_peak_3670
chr11	45906962	45907281	320	18.53	5.58211	2.96907	3.05727	C694PACXX_7_7109.sorted.filtered_peak_3671
chr11	45921272	45921725	454	22.53	7.27213	3.29424	4.61964	C694PACXX_7_7109.sorted.filtered_peak_3672
chr11	45939084	45939918	835	60.27	24.12495	4.42450	20.87797	C694PACXX_7_7109.sorted.filtered_peak_3673
chr11	45951408	45951829	422	16.21	4.05917	2.53814	1.67377	C694PACXX_7_7109.sorted.filtered_peak_3674
chr11	46142680	46143806	1127	48.13	14.23021	3.42743	11.29161	C694PACXX_7_7109.sorted.filtered_peak_3675
chr11	46148700	46149092	393	22.65	7.38667	3.31427	4.73951	C694PACXX_7_7109.sorted.filtered_peak_3676
chr11	46259344	46259996	653	19.13	4.22524	2.43747	1.82740	C694PACXX_7_7109.sorted.filtered_peak_3677
chr11	46260699	46260969	271	23.81	4.95895	2.46613	2.47423	C694PACXX_7_7109.sorted.filtered_peak_3678
chr11	46264685	46265263	579	30.47	9.83325	3.45089	7.07941	C694PACXX_7_7109.sorted.filtered_peak_3679
chr11	46368494	46369141	648	43.70	14.48077	3.65507	11.56055	C694PACXX_7_7109.sorted.filtered_peak_3680
chr11	46382931	46383270	340	21.49	6.38633	3.06811	3.78792	C694PACXX_7_7109.sorted.filtered_peak_3681
chr11	46414183	46414442	260	20.39	5.04073	2.66657	2.54277	C694PACXX_7_7109.sorted.filtered_peak_3682
chr11	46497294	46497683	390	15.00	4.33257	2.72207	1.93802	C694PACXX_7_7109.sorted.filtered_peak_3683
chr11	46550674	46551083	410	13.43	3.99106	2.70025	1.61433	C694PACXX_7_7109.sorted.filtered_peak_3684
chr11	46582087	46582563	477	13.72	4.18186	2.75885	1.79318	C694PACXX_7_7109.sorted.filtered_peak_3685
chr11	46615096	46615778	683	18.71	6.91053	3.51402	4.27687	C694PACXX_7_7109.sorted.filtered_peak_3686
chr11	46638360	46639657	1298	39.12	15.33529	4.17075	12.37698	C694PACXX_7_7109.sorted.filtered_peak_3687
chr11	46692506	46692956	451	20.29	5.79783	2.95111	3.23204	C694PACXX_7_7109.sorted.filtered_peak_3688
chr11	46721791	46722874	1084	43.40	15.63748	3.90846	12.66973	C694PACXX_7_7109.sorted.filtered_peak_3689
chr11	46848301	46848614	314	21.27	8.01793	3.68985	5.32547	C694PACXX_7_7109.sorted.filtered_peak_3690
chr11	46867261	46868214	954	30.49	11.45829	3.98383	8.60862	C694PACXX_7_7109.sorted.filtered_peak_3691
chr11	46911096	46911664	569	13.51	4.25608	2.82038	1.84262	C694PACXX_7_7109.sorted.filtered_peak_3692
chr11	46957959	46958635	677	22.28	8.67214	3.75089	5.99035	C694PACXX_7_7109.sorted.filtered_peak_3693
chr11	47174465	47174824	360	16.33	4.67512	2.78733	2.21601	C694PACXX_7_7109.sorted.filtered_peak_3694
chr11	47198098	47199253	1156	47.41	17.13920	3.96353	14.11460	C694PACXX_7_7109.sorted.filtered_peak_3695
chr11	47207518	47208252	735	17.06	4.77665	2.76898	2.31796	C694PACXX_7_7109.sorted.filtered_peak_3696
chr11	47235802	47237026	1225	35.41	12.91754	3.84794	10.04534	C694PACXX_7_7109.sorted.filtered_peak_3697
chr11	47237686	47237935	250	19.32	3.45369	2.15696	1.17983	C694PACXX_7_7109.sorted.filtered_peak_3698
chr11	47270180	47270850	671	28.54	12.06911	4.34305	9.20397	C694PACXX_7_7109.sorted.filtered_peak_3699
chr11	47290437	47291779	1343	48.64	14.28928	3.51166	11.31399	C694PACXX_7_7109.sorted.filtered_peak_3700
chr11	47416339	47416588	250	15.75	3.61421	2.38004	1.30492	C694PACXX_7_7109.sorted.filtered_peak_3701
chr11	47421675	47421954	280	17.09	4.75041	2.76346	2.28322	C694PACXX_7_7109.sorted.filtered_peak_3702
chr11	47429533	47430280	748	52.25	22.53510	4.89042	19.30717	C694PACXX_7_7109.sorted.filtered_peak_3703
chr11	47447616	47448433	818	40.70	17.75092	4.73968	14.69001	C694PACXX_7_7109.sorted.filtered_peak_3704
chr11	47545823	47546128	306	16.33	5.44749	3.12300	2.91171	C694PACXX_7_7109.sorted.filtered_peak_3705
chr11	47574111	47575067	957	38.28	15.30264	4.31822	12.31783	C694PACXX_7_7109.sorted.filtered_peak_3706
chr11	47586853	47587657	805	16.12	5.49129	3.15901	2.95368	C694PACXX_7_7109.sorted.filtered_peak_3707
chr11	47600151	47600978	828	31.87	13.12871	4.42047	10.19716	C694PACXX_7_7109.sorted.filtered_peak_3708
chr11	47663502	47664580	1079	48.91	20.88537	4.63599	17.73036	C694PACXX_7_7109.sorted.filtered_peak_3709
chr11	47736258	47737045	788	15.24	5.39153	3.15968	2.89756	C694PACXX_7_7109.sorted.filtered_peak_3710
chr11	47788146	47789351	1206	55.33	24.87010	4.67612	21.60905	C694PACXX_7_7109.sorted.filtered_peak_3711
chr11	47869428	47870319	892	37.68	15.64669	4.47310	12.65745	C694PACXX_7_7109.sorted.filtered_peak_3712
chr11	47884750	47885171	422	15.72	5.71744	3.28075	3.17450	C694PACXX_7_7109.sorted.filtered_peak_3713
chr11	47956037	47956392	356	17.15	6.63503	3.56071	4.01564	C694PACXX_7_7109.sorted.filtered_peak_3714
chr11	48002255	48002913	659	18.30	4.03201	2.41186	1.65279	C694PACXX_7_7109.sorted.filtered_peak_3715
chr11	48023025	48023626	602	38.54	12.69012	3.70700	9.78849	C694PACXX_7_7109.sorted.filtered_peak_3716
chr11	48033482	48033969	488	26.97	7.94002	3.16116	5.27345	C694PACXX_7_7109.sorted.filtered_peak_3717
chr11	48076829	48078034	1206	27.79	8.50346	3.25720	5.80794	C694PACXX_7_7109.sorted.filtered_peak_3718
chr11	48131497	48131746	250	18.44	5.75713	3.07645	3.19518	C694PACXX_7_7109.sorted.filtered_peak_3719
chr11	48329356	48329605	250	14.02	4.43986	2.86617	2.00656	C694PACXX_7_7109.sorted.filtered_peak_3720
chr11	51572008	51572299	292	17.86	6.15379	3.28256	3.57197	C694PACXX_7_7109.sorted.filtered_peak_3721
chr11	57092142	57092864	723	42.54	17.00236	4.44115	13.94552	C694PACXX_7_7109.sorted.filtered_peak_3722
chr11	57102981	57103689	709	26.70	9.66055	3.71638	6.90557	C694PACXX_7_7109.sorted.filtered_peak_3723
chr11	57192340	57192610	271	21.94	5.36949	2.68860	2.84602	C694PACXX_7_7109.sorted.filtered_peak_3724
chr11	57261146	57261395	250	13.36	3.87134	2.64929	1.50701	C694PACXX_7_7109.sorted.filtered_peak_3725
chr11	57282188	57282599	412	17.43	5.22427	2.92783	2.72032	C694PACXX_7_7109.sorted.filtered_peak_3726
chr11	57298104	57298951	848	42.59	17.13463	4.39196	14.08461	C694PACXX_7_7109.sorted.filtered_peak_3727
chr11	57333628	57334096	469	30.78	8.84923	3.16544	6.14489	C694PACXX_7_7109.sorted.filtered_peak_3728
chr11	57334725	57335873	1149	31.73	9.43906	3.29711	6.68386	C694PACXX_7_7109.sorted.filtered_peak_3729
chr11	57424827	57425411	585	58.50	32.05811	6.50207	28.52417	C694PACXX_7_7109.sorted.filtered_peak_3730
chr11	57434487	57435941	1455	77.40	29.41728	4.38467	25.98298	C694PACXX_7_7109.sorted.filtered_peak_3731
chr11	57479255	57480295	1041	57.25	25.97688	5.04712	22.66946	C694PACXX_7_7109.sorted.filtered_peak_3732
chr11	57508489	57509557	1069	35.05	11.13446	3.47495	8.31649	C694PACXX_7_7109.sorted.filtered_peak_3733
chr11	57559682	57560048	367	22.60	7.38257	3.31904	4.73374	C694PACXX_7_7109.sorted.filtered_peak_3734
chr11	57568199	57568715	517	17.10	5.92648	3.25029	3.36218	C694PACXX_7_7109.sorted.filtered_peak_3735
chr11	58291970	58292787	818	16.82	4.75327	2.77834	2.29451	C694PACXX_7_7109.sorted.filtered_peak_3736
chr11	58345142	58347365	2224	71.33	17.09167	2.97961	14.09204	C694PACXX_7_7109.sorted.filtered_peak_3737
chr11	58443057	58443502	446	13.46	4.14887	2.76635	1.76729	C694PACXX_7_7109.sorted.filtered_peak_3738
chr11	58453549	58454226	678	13.95	4.36984	2.83562	1.94972	C694PACXX_7_7109.sorted.filtered_peak_3739
chr11	58874039	58874436	398	14.09	4.09987	2.69570	1.71709	C694PACXX_7_7109.sorted.filtered_peak_3740
chr11	58903177	58903678	502	15.74	4.99415	2.97434	2.49958	C694PACXX_7_7109.sorted.filtered_peak_3741
chr11	58909774	58910721	948	34.57	10.80094	3.37034	8.03627	C694PACXX_7_7109.sorted.filtered_peak_3742
chr11	58911739	58912541	803	26.32	5.61051	2.54451	3.07485	C694PACXX_7_7109.sorted.filtered_peak_3743
chr11	58939022	58940002	981	24.23	6.71144	2.94910	4.12307	C694PACXX_7_7109.sorted.filtered_peak_3744
chr11	59317742	59318532	791	26.63	8.04519	3.23963	5.35141	C694PACXX_7_7109.sorted.filtered_peak_3745
chr11	59328119	59328622	504	27.19	8.37187	3.31748	5.65484	C694PACXX_7_7109.sorted.filtered_peak_3746
chr11	59333429	59334130	702	18.47	6.40469	3.29658	3.82380	C694PACXX_7_7109.sorted.filtered_peak_3747
chr11	59382896	59384108	1213	92.65	41.25891	5.33805	37.46015	C694PACXX_7_7109.sorted.filtered_peak_3748
chr11	59410671	59411051	381	12.37	3.66921	2.62324	1.33134	C694PACXX_7_7109.sorted.filtered_peak_3749
chr11	59436086	59437166	1081	54.00	21.87933	4.57359	18.66995	C694PACXX_7_7109.sorted.filtered_peak_3750
chr11	59521598	59521982	385	19.28	5.40824	2.86265	2.88725	C694PACXX_7_7109.sorted.filtered_peak_3751
chr11	59570044	59570345	302	18.62	5.48405	2.94980	2.94598	C694PACXX_7_7109.sorted.filtered_peak_3752
chr11	59577844	59578617	774	24.84	8.97887	3.60513	6.27596	C694PACXX_7_7109.sorted.filtered_peak_3753
chr11	59625559	59625836	278	15.68	4.73335	2.85918	2.27532	C694PACXX_7_7109.sorted.filtered_peak_3754
chr11	60609114	60609932	819	29.93	10.14336	3.49357	7.40233	C694PACXX_7_7109.sorted.filtered_peak_3755
chr11	60673391	60674407	1017	46.67	17.04830	4.03855	14.01165	C694PACXX_7_7109.sorted.filtered_peak_3756
chr11	60681188	60682177	990	45.70	13.37482	3.37084	10.48712	C694PACXX_7_7109.sorted.filtered_peak_3757
chr11	60753593	60754119	527	24.09	6.39457	2.90353	3.79369	C694PACXX_7_7109.sorted.filtered_peak_3758
chr11	60761936	60762417	482	20.29	8.29742	3.88963	5.59557	C694PACXX_7_7109.sorted.filtered_peak_3759
chr11	60793678	60794038	361	16.20	3.42163	2.27873	1.15598	C694PACXX_7_7109.sorted.filtered_peak_3760
chr11	60809638	60810086	449	21.42	7.34299	3.41322	4.68938	C694PACXX_7_7109.sorted.filtered_peak_3761
chr11	60828623	60829287	665	20.10	5.51249	2.84429	2.98348	C694PACXX_7_7109.sorted.filtered_peak_3762
chr11	60838648	60839034	387	25.48	10.24321	4.07434	7.44236	C694PACXX_7_7109.sorted.filtered_peak_3763
chr11	60850821	60851621	801	20.78	6.28686	3.07599	3.70038	C694PACXX_7_7109.sorted.filtered_peak_3764
chr11	60879039	60879523	485	16.93	4.66556	2.73356	2.21261	C694PACXX_7_7109.sorted.filtered_peak_3765
chr11	60897219	60897606	388	26.62	8.55594	3.39086	5.84538	C694PACXX_7_7109.sorted.filtered_peak_3766
chr11	60928553	60929478	926	58.81	23.59791	4.61873	20.34140	C694PACXX_7_7109.sorted.filtered_peak_3767
chr11	60955106	60955363	258	12.89	3.95934	2.72528	1.57927	C694PACXX_7_7109.sorted.filtered_peak_3768
chr11	61021917	61022235	319	15.81	5.74074	3.29743	3.18800	C694PACXX_7_7109.sorted.filtered_peak_3769
chr11	61062184	61062863	680	18.13	5.16090	2.84096	2.67093	C694PACXX_7_7109.sorted.filtered_peak_3770
chr11	61100241	61100996	756	31.11	9.76523	3.35363	7.02639	C694PACXX_7_7109.sorted.filtered_peak_3771
chr11	61103682	61103963	282	22.25	4.56641	2.40950	2.12035	C694PACXX_7_7109.sorted.filtered_peak_3772
chr11	61129107	61130149	1043	43.32	18.23613	4.48903	15.19763	C694PACXX_7_7109.sorted.filtered_peak_3773
chr11	61159724	61160287	564	16.92	5.06582	2.91239	2.56215	C694PACXX_7_7109.sorted.filtered_peak_3774
chr11	61196846	61197890	1045	44.72	18.20994	4.27437	15.17004	C694PACXX_7_7109.sorted.filtered_peak_3775
chr11	61276551	61276950	400	17.37	4.81559	2.76862	2.34281	C694PACXX_7_7109.sorted.filtered_peak_3776
chr11	61348465	61349152	688	50.54	22.10833	5.01094	18.88266	C694PACXX_7_7109.sorted.filtered_peak_3777
chr11	61355581	61355993	413	14.78	3.75551	2.49676	1.42490	C694PACXX_7_7109.sorted.filtered_peak_3778
chr11	61447628	61448050	423	23.19	7.27345	3.21459	4.64879	C694PACXX_7_7109.sorted.filtered_peak_3779
chr11	61463416	61463854	439	25.09	7.78564	3.26307	5.11086	C694PACXX_7_7109.sorted.filtered_peak_3780
chr11	61500912	61501398	487	19.94	5.85970	2.97553	3.31482	C694PACXX_7_7109.sorted.filtered_peak_3781
chr11	61559895	61560553	659	46.72	20.33284	4.95249	17.16109	C694PACXX_7_7109.sorted.filtered_peak_3782
chr11	61582591	61583270	680	20.34	5.22917	2.72318	2.72660	C694PACXX_7_7109.sorted.filtered_peak_3783
chr11	61595148	61595631	484	21.05	5.20249	2.66242	2.71592	C694PACXX_7_7109.sorted.filtered_peak_3784
chr11	61602115	61602509	395	19.03	4.69769	2.61845	2.23702	C694PACXX_7_7109.sorted.filtered_peak_3785
chr11	61658707	61659621	915	19.73	4.41637	2.47218	1.99345	C694PACXX_7_7109.sorted.filtered_peak_3786
chr11	61666592	61666921	330	20.71	5.17459	2.69315	2.66918	C694PACXX_7_7109.sorted.filtered_peak_3787
chr11	61734560	61735574	1015	34.68	10.17771	3.25564	7.40635	C694PACXX_7_7109.sorted.filtered_peak_3788
chr11	61792941	61793623	683	33.43	15.69525	4.96444	12.69738	C694PACXX_7_7109.sorted.filtered_peak_3789
chr11	61849424	61849864	441	16.48	6.20563	3.42873	3.62158	C694PACXX_7_7109.sorted.filtered_peak_3790
chr11	61872707	61872997	291	15.27	4.34380	2.72102	1.92137	C694PACXX_7_7109.sorted.filtered_peak_3791
chr11	61879774	61880294	521	22.94	7.71803	3.43393	5.03304	C694PACXX_7_7109.sorted.filtered_peak_3792
chr11	61891063	61892085	1023	44.42	20.45784	4.84594	17.35554	C694PACXX_7_7109.sorted.filtered_peak_3793
chr11	62078464	62078886	423	15.10	5.29120	3.15809	2.77562	C694PACXX_7_7109.sorted.filtered_peak_3794
chr11	62104765	62105338	574	15.49	4.75206	2.88246	2.29173	C694PACXX_7_7109.sorted.filtered_peak_3795
chr11	62169607	62170111	505	14.96	4.23722	2.69519	1.83240	C694PACXX_7_7109.sorted.filtered_peak_3796
chr11	62194200	62194573	374	17.86	5.05217	2.82530	2.56189	C694PACXX_7_7109.sorted.filtered_peak_3797
chr11	62319353	62319606	254	33.30	6.01035	2.40004	3.43023	C694PACXX_7_7109.sorted.filtered_peak_3798
chr11	62323326	62324703	1378	37.78	7.41073	2.53091	4.77151	C694PACXX_7_7109.sorted.filtered_peak_3799
chr11	62333679	62334104	426	13.05	4.05171	2.75435	1.66622	C694PACXX_7_7109.sorted.filtered_peak_3800
chr11	62340971	62342041	1071	48.60	18.61531	3.95081	15.60009	C694PACXX_7_7109.sorted.filtered_peak_3801
chr11	62358859	62359595	737	54.32	22.39845	4.63042	19.18731	C694PACXX_7_7109.sorted.filtered_peak_3802
chr11	62366598	62367049	452	57.20	15.92302	3.34761	12.91935	C694PACXX_7_7109.sorted.filtered_peak_3803
chr11	62368916	62369661	746	66.87	22.86836	3.96232	19.64180	C694PACXX_7_7109.sorted.filtered_peak_3804
chr11	62379674	62380864	1191	42.15	13.77418	3.71597	10.83687	C694PACXX_7_7109.sorted.filtered_peak_3805
chr11	62389012	62389932	921	42.79	18.88242	4.60776	15.83663	C694PACXX_7_7109.sorted.filtered_peak_3806
chr11	62413473	62414527	1055	37.55	13.25215	3.66052	10.41218	C694PACXX_7_7109.sorted.filtered_peak_3807
chr11	62420393	62421100	708	36.32	13.68476	4.07411	10.76077	C694PACXX_7_7109.sorted.filtered_peak_3808
chr11	62432190	62433461	1272	34.70	11.70846	3.50010	8.91652	C694PACXX_7_7109.sorted.filtered_peak_3809
chr11	62438775	62439914	1140	29.25	8.74160	3.27939	6.01256	C694PACXX_7_7109.sorted.filtered_peak_3810
chr11	62446162	62446799	638	23.03	8.12259	3.55999	5.42578	C694PACXX_7_7109.sorted.filtered_peak_3811
chr11	62462000	62462697	698	15.22	5.15755	3.08256	2.65935	C694PACXX_7_7109.sorted.filtered_peak_3812
chr11	62473441	62474004	564	38.18	10.49411	3.14208	7.71213	C694PACXX_7_7109.sorted.filtered_peak_3813
chr11	62476684	62477522	839	45.10	13.41162	3.40416	10.51645	C694PACXX_7_7109.sorted.filtered_peak_3814
chr11	62494498	62496077	1580	83.00	27.68226	4.02325	24.28127	C694PACXX_7_7109.sorted.filtered_peak_3815
chr11	62521186	62522006	821	71.79	35.59348	5.96847	31.94091	C694PACXX_7_7109.sorted.filtered_peak_3816
chr11	62528817	62529542	726	27.97	12.07600	4.30289	9.23092	C694PACXX_7_7109.sorted.filtered_peak_3817
chr11	62538548	62539438	891	32.13	11.25154	3.78331	8.40698	C694PACXX_7_7109.sorted.filtered_peak_3818
chr11	62554023	62555173	1151	38.35	12.40162	3.52196	9.53814	C694PACXX_7_7109.sorted.filtered_peak_3819
chr11	62559341	62559692	352	28.16	6.06103	2.57993	3.50341	C694PACXX_7_7109.sorted.filtered_peak_3820
chr11	62572414	62573482	1069	45.54	15.82313	3.81344	12.85059	C694PACXX_7_7109.sorted.filtered_peak_3821
chr11	62599089	62600017	929	64.94	27.89794	4.98693	24.49986	C694PACXX_7_7109.sorted.filtered_peak_3822
chr11	62606907	62607342	436	42.11	8.74070	2.65718	6.02498	C694PACXX_7_7109.sorted.filtered_peak_3823
chr11	62607989	62608399	411	30.96	4.13361	2.01844	1.73749	C694PACXX_7_7109.sorted.filtered_peak_3824
chr11	62608757	62609895	1139	51.07	14.23247	3.35728	11.27076	C694PACXX_7_7109.sorted.filtered_peak_3825
chr11	62622970	62624160	1191	52.14	20.61609	4.20734	17.51023	C694PACXX_7_7109.sorted.filtered_peak_3826
chr11	62630119	62630467	349	20.40	8.58281	3.98439	5.87576	C694PACXX_7_7109.sorted.filtered_peak_3827
chr11	62647845	62649288	1444	41.26	13.51830	3.72025	10.59817	C694PACXX_7_7109.sorted.filtered_peak_3828
chr11	62673113	62673572	460	14.25	3.90907	2.60140	1.54725	C694PACXX_7_7109.sorted.filtered_peak_3829
chr11	62791638	62791888	251	15.76	5.60432	3.25024	3.05597	C694PACXX_7_7109.sorted.filtered_peak_3830
chr11	63246372	63246818	447	16.92	6.45254	3.49648	3.85533	C694PACXX_7_7109.sorted.filtered_peak_3831
chr11	63298892	63299329	438	24.07	8.43025	3.55127	5.72868	C694PACXX_7_7109.sorted.filtered_peak_3832
chr11	63304235	63304557	323	18.49	3.54091	2.22102	1.24916	C694PACXX_7_7109.sorted.filtered_peak_3833
chr11	63321266	63321587	322	22.04	8.14400	3.66967	5.44085	C694PACXX_7_7109.sorted.filtered_peak_3834
chr11	63334455	63335074	620	27.27	10.71901	4.03168	7.90799	C694PACXX_7_7109.sorted.filtered_peak_3835
chr11	63342009	63342346	338	17.81	7.12614	3.69112	4.48514	C694PACXX_7_7109.sorted.filtered_peak_3836
chr11	63381308	63382129	822	15.70	5.07761	3.00242	2.59108	C694PACXX_7_7109.sorted.filtered_peak_3837
chr11	63438339	63439403	1065	37.14	14.65079	4.16812	11.71313	C694PACXX_7_7109.sorted.filtered_peak_3838
chr11	63448450	63449575	1126	44.58	17.93311	4.26078	14.90042	C694PACXX_7_7109.sorted.filtered_peak_3839
chr11	63535639	63536036	398	19.59	4.42093	2.48251	2.00081	C694PACXX_7_7109.sorted.filtered_peak_3840
chr11	63580568	63581536	969	21.40	6.77080	3.17501	4.17092	C694PACXX_7_7109.sorted.filtered_peak_3841
chr11	63605959	63606899	941	97.17	45.25137	5.33328	41.35583	C694PACXX_7_7109.sorted.filtered_peak_3842
chr11	63623467	63623782	316	15.73	5.69724	3.28253	3.14656	C694PACXX_7_7109.sorted.filtered_peak_3843
chr11	63639489	63639850	362	15.32	4.19242	2.64815	1.79058	C694PACXX_7_7109.sorted.filtered_peak_3844
chr11	63655614	63656316	703	21.77	6.14472	2.94853	3.57125	C694PACXX_7_7109.sorted.filtered_peak_3845
chr11	63705871	63706796	926	47.08	20.19268	4.65421	17.07664	C694PACXX_7_7109.sorted.filtered_peak_3846
chr11	63719166	63719423	258	17.63	5.53558	3.03710	3.00408	C694PACXX_7_7109.sorted.filtered_peak_3847
chr11	63741702	63742530	829	48.22	23.03951	5.27908	19.80117	C694PACXX_7_7109.sorted.filtered_peak_3848
chr11	63753312	63754281	970	31.57	12.50634	4.12917	9.62719	C694PACXX_7_7109.sorted.filtered_peak_3849
chr11	63920438	63920827	390	15.63	4.14288	2.60803	1.75319	C694PACXX_7_7109.sorted.filtered_peak_3850
chr11	63933472	63934047	576	13.97	4.04709	2.68293	1.65872	C694PACXX_7_7109.sorted.filtered_peak_3851
chr11	63952830	63953963	1134	84.85	38.37030	5.18814	34.67723	C694PACXX_7_7109.sorted.filtered_peak_3852
chr11	63974962	63975542	581	23.53	4.96443	2.47113	2.49100	C694PACXX_7_7109.sorted.filtered_peak_3853
chr11	63993511	63994165	655	30.04	6.20905	2.52824	3.64693	C694PACXX_7_7109.sorted.filtered_peak_3854
chr11	63997611	63998284	674	36.76	6.89461	2.46333	4.28184	C694PACXX_7_7109.sorted.filtered_peak_3855
chr11	64001796	64002606	811	33.14	6.75565	2.54180	4.15803	C694PACXX_7_7109.sorted.filtered_peak_3856
chr11	64008201	64009246	1046	90.41	36.04537	4.78449	32.39490	C694PACXX_7_7109.sorted.filtered_peak_3857
chr11	64014374	64014774	401	25.84	3.99447	2.11012	1.62557	C694PACXX_7_7109.sorted.filtered_peak_3858
chr11	64018781	64019236	456	28.34	6.40445	2.66329	3.81890	C694PACXX_7_7109.sorted.filtered_peak_3859
chr11	64036911	64038254	1344	54.25	15.58470	3.33839	12.61228	C694PACXX_7_7109.sorted.filtered_peak_3860
chr11	64051998	64053453	1456	64.20	21.02031	3.92680	17.82343	C694PACXX_7_7109.sorted.filtered_peak_3861
chr11	64071816	64073310	1495	70.71	27.62924	4.16819	24.29228	C694PACXX_7_7109.sorted.filtered_peak_3862
chr11	64084858	64085785	928	71.93	28.87260	4.74927	25.43702	C694PACXX_7_7109.sorted.filtered_peak_3863
chr11	64099277	64099627	351	14.87	5.14548	3.11422	2.64098	C694PACXX_7_7109.sorted.filtered_peak_3864
chr11	64107315	64107978	664	23.22	5.42333	2.63493	2.89896	C694PACXX_7_7109.sorted.filtered_peak_3865
chr11	64110010	64110414	405	29.63	8.90139	3.27575	6.18122	C694PACXX_7_7109.sorted.filtered_peak_3866
chr11	64126299	64126898	600	20.09	4.86995	2.61995	2.39603	C694PACXX_7_7109.sorted.filtered_peak_3867
chr11	64216168	64216655	488	16.32	5.77805	3.23961	3.24295	C694PACXX_7_7109.sorted.filtered_peak_3868
chr11	64217059	64217331	273	15.25	4.76228	2.90220	2.30055	C694PACXX_7_7109.sorted.filtered_peak_3869
chr11	64455965	64456424	460	20.21	6.67553	3.24345	4.07926	C694PACXX_7_7109.sorted.filtered_peak_3870
chr11	64490607	64491249	643	36.71	14.94480	4.47901	11.94922	C694PACXX_7_7109.sorted.filtered_peak_3871
chr11	64510852	64513617	2766	36.96	6.13568	2.28283	3.58766	C694PACXX_7_7109.sorted.filtered_peak_3872
chr11	64545146	64545422	277	48.01	7.35130	2.28098	4.69695	C694PACXX_7_7109.sorted.filtered_peak_3873
chr11	64545698	64546805	1108	105.60	44.62305	5.05231	40.70430	C694PACXX_7_7109.sorted.filtered_peak_3874
chr11	64570321	64571275	955	30.52	8.59013	3.09575	5.90448	C694PACXX_7_7109.sorted.filtered_peak_3875
chr11	64577896	64578569	674	23.04	6.99089	3.13497	4.37041	C694PACXX_7_7109.sorted.filtered_peak_3876
chr11	64611822	64612417	596	18.07	3.80956	2.33833	1.46944	C694PACXX_7_7109.sorted.filtered_peak_3877
chr11	64618616	64618994	379	20.62	4.18376	2.35359	1.78470	C694PACXX_7_7109.sorted.filtered_peak_3878
chr11	64626282	64626660	379	17.49	3.46015	2.23371	1.18023	C694PACXX_7_7109.sorted.filtered_peak_3879
chr11	64626987	64627507	521	21.90	5.27226	2.65083	2.76416	C694PACXX_7_7109.sorted.filtered_peak_3880
chr11	64645565	64646572	1008	68.52	26.11390	4.37007	22.79306	C694PACXX_7_7109.sorted.filtered_peak_3881
chr11	64655249	64655707	459	23.36	8.11160	3.48143	5.44125	C694PACXX_7_7109.sorted.filtered_peak_3882
chr11	64661741	64662041	301	19.02	5.79709	3.03479	3.24115	C694PACXX_7_7109.sorted.filtered_peak_3883
chr11	64684222	64685171	950	54.12	22.58028	4.27877	19.43890	C694PACXX_7_7109.sorted.filtered_peak_3884
chr11	64691337	64692351	1015	41.13	14.55513	3.94723	11.60146	C694PACXX_7_7109.sorted.filtered_peak_3885
chr11	64739112	64739740	629	15.82	5.73253	3.27307	3.19672	C694PACXX_7_7109.sorted.filtered_peak_3886
chr11	64780968	64782015	1048	42.17	17.44896	4.67482	14.36478	C694PACXX_7_7109.sorted.filtered_peak_3887
chr11	64794508	64795469	962	39.93	18.08806	4.91308	15.01432	C694PACXX_7_7109.sorted.filtered_peak_3888
chr11	64808200	64809083	884	53.97	22.54258	4.81467	19.30350	C694PACXX_7_7109.sorted.filtered_peak_3889
chr11	64851143	64852233	1091	41.05	14.35895	3.66376	11.46624	C694PACXX_7_7109.sorted.filtered_peak_3890
chr11	64863382	64864324	943	25.81	9.25967	3.68777	6.51017	C694PACXX_7_7109.sorted.filtered_peak_3891
chr11	64879106	64880479	1374	32.97	6.24689	2.44170	3.68756	C694PACXX_7_7109.sorted.filtered_peak_3892
chr11	64884807	64885522	716	69.90	24.86561	4.04043	21.60258	C694PACXX_7_7109.sorted.filtered_peak_3893
chr11	64889479	64889985	507	51.86	15.43470	3.48805	12.44766	C694PACXX_7_7109.sorted.filtered_peak_3894
chr11	64901864	64902822	959	57.67	22.74124	4.60566	19.49137	C694PACXX_7_7109.sorted.filtered_peak_3895
chr11	64948431	64948847	417	19.92	6.05726	3.05018	3.49836	C694PACXX_7_7109.sorted.filtered_peak_3896
chr11	64972245	64972498	254	13.75	4.45967	2.89445	2.01864	C694PACXX_7_7109.sorted.filtered_peak_3897
chr11	65028778	65029889	1112	35.90	12.91217	3.84017	10.02705	C694PACXX_7_7109.sorted.filtered_peak_3898
chr11	65081931	65083368	1438	21.45	6.26723	3.00440	3.69413	C694PACXX_7_7109.sorted.filtered_peak_3899
chr11	65101081	65101735	655	35.72	15.98050	4.63035	13.00167	C694PACXX_7_7109.sorted.filtered_peak_3900
chr11	65121933	65122646	714	30.46	10.41577	3.53458	7.66009	C694PACXX_7_7109.sorted.filtered_peak_3901
chr11	65149594	65150347	754	41.25	11.95888	3.33107	9.11397	C694PACXX_7_7109.sorted.filtered_peak_3902
chr11	65153913	65154239	327	31.79	7.75749	2.85141	5.09196	C694PACXX_7_7109.sorted.filtered_peak_3903
chr11	65186291	65186744	454	44.66	5.14260	1.97155	2.64592	C694PACXX_7_7109.sorted.filtered_peak_3904
chr11	65189533	65190323	791	56.75	8.46237	2.29492	5.73405	C694PACXX_7_7109.sorted.filtered_peak_3905
chr11	65214095	65214458	364	15.38	3.80632	2.48198	1.45626	C694PACXX_7_7109.sorted.filtered_peak_3906
chr11	65222197	65223116	920	19.64	7.38473	3.54862	4.75340	C694PACXX_7_7109.sorted.filtered_peak_3907
chr11	65236443	65236732	290	15.04	4.55844	2.83253	2.12009	C694PACXX_7_7109.sorted.filtered_peak_3908
chr11	65239524	65239909	386	20.76	6.73004	3.23723	4.11473	C694PACXX_7_7109.sorted.filtered_peak_3909
chr11	65244638	65245509	872	30.53	11.87097	4.05790	9.01659	C694PACXX_7_7109.sorted.filtered_peak_3910
chr11	65264605	65266162	1558	52.10	13.40205	2.91648	10.58522	C694PACXX_7_7109.sorted.filtered_peak_3911
chr11	65274703	65275248	546	23.20	5.36493	2.61352	2.85103	C694PACXX_7_7109.sorted.filtered_peak_3912
chr11	65278238	65278515	278	24.44	8.32445	3.50899	5.61239	C694PACXX_7_7109.sorted.filtered_peak_3913
chr11	65292404	65293064	661	28.51	10.96889	3.95560	8.15504	C694PACXX_7_7109.sorted.filtered_peak_3914
chr11	65307488	65308583	1096	49.74	16.60923	3.84831	13.56939	C694PACXX_7_7109.sorted.filtered_peak_3915
chr11	65313597	65314428	832	36.60	13.29383	3.89143	10.40610	C694PACXX_7_7109.sorted.filtered_peak_3916
chr11	65325705	65326090	386	21.39	5.17542	2.65034	2.67203	C694PACXX_7_7109.sorted.filtered_peak_3917
chr11	65337185	65338065	881	76.76	22.42915	3.52043	19.22210	C694PACXX_7_7109.sorted.filtered_peak_3918
chr11	65341670	65342191	522	57.21	9.08340	2.36801	6.33315	C694PACXX_7_7109.sorted.filtered_peak_3919
chr11	65343340	65343641	302	35.36	4.51284	2.01282	2.07375	C694PACXX_7_7109.sorted.filtered_peak_3920
chr11	65355815	65356115	301	23.79	6.57575	2.97822	3.96474	C694PACXX_7_7109.sorted.filtered_peak_3921
chr11	65382597	65383471	875	116.59	50.64092	5.22775	46.55234	C694PACXX_7_7109.sorted.filtered_peak_3922
chr11	65405434	65406434	1001	24.99	4.52927	2.28535	2.09718	C694PACXX_7_7109.sorted.filtered_peak_3923
chr11	65407100	65407724	625	23.90	4.20479	2.23252	1.80531	C694PACXX_7_7109.sorted.filtered_peak_3924
chr11	65419880	65420713	834	81.63	35.13485	5.07943	31.52085	C694PACXX_7_7109.sorted.filtered_peak_3925
chr11	65430048	65431318	1271	39.88	15.09506	3.95394	12.17194	C694PACXX_7_7109.sorted.filtered_peak_3926
chr11	65479219	65480185	967	61.79	26.96017	5.07906	23.58525	C694PACXX_7_7109.sorted.filtered_peak_3927
chr11	65487686	65488428	743	27.29	9.59677	3.69458	6.82018	C694PACXX_7_7109.sorted.filtered_peak_3928
chr11	65547387	65548756	1370	23.87	5.01305	2.46718	2.53590	C694PACXX_7_7109.sorted.filtered_peak_3929
chr11	65585225	65586038	814	29.74	11.77065	4.10493	8.92193	C694PACXX_7_7109.sorted.filtered_peak_3930
chr11	65600978	65601569	592	31.95	14.87718	4.78719	11.92527	C694PACXX_7_7109.sorted.filtered_peak_3931
chr11	65624432	65626025	1594	50.54	8.65615	2.35297	5.99481	C694PACXX_7_7109.sorted.filtered_peak_3932
chr11	65626823	65627281	459	56.47	11.19803	2.65552	8.37464	C694PACXX_7_7109.sorted.filtered_peak_3933
chr11	65627712	65628119	408	40.85	4.56278	1.92709	2.12243	C694PACXX_7_7109.sorted.filtered_peak_3934
[truncated: 1,953,188 more chars]
