# Supplementary material for: Potential impact of celiac disease genetic risk factors on T cell receptor signaling in gluten-specific CD4+ T cells
Source: Sci Rep. 2021 Apr 29;11:9252. doi: 10.1038/s41598-021-86612-5 (PMC8085175; doi:10.1038/s41598-021-86612-5)
Supplement: Supplementary file 1 — Supplementary Information. [file 41598_2021_86612_MOESM1_ESM.zip › data_supplements_manuscript/dhs_and_peakcalling/macs_peaks/C6MG0ACXX_8_7446.sorted.filtered_peaks.gappedPeak]

chr1	713882	714284	C6MG0ACXX_8_7446.sorted.filtered_peak_1	176	.	713882	714284	0	3	1,397,1	0,2,401	6.78243	20.92058	17.66821
chr1	762737	763023	C6MG0ACXX_8_7446.sorted.filtered_peak_2	47	.	762737	763023	0	3	1,272,1	0,13,285	3.73957	7.41496	4.73288
chr1	840072	840340	C6MG0ACXX_8_7446.sorted.filtered_peak_3	42	.	840072	840340	0	3	1,261,1	0,5,267	3.31247	6.90379	4.22450
chr1	894494	895116	C6MG0ACXX_8_7446.sorted.filtered_peak_4	91	.	894494	895116	0	3	1,389,1	0,5,621	3.80226	11.97222	9.10540
chr1	902218	902706	C6MG0ACXX_8_7446.sorted.filtered_peak_5	27	.	902218	902706	0	3	1,414,1	0,58,487	2.77525	5.29563	2.77301
chr1	948459	949146	C6MG0ACXX_8_7446.sorted.filtered_peak_6	96	.	948459	949146	0	2	1,684	0,3	4.27932	12.52077	9.60766
chr1	954696	955346	C6MG0ACXX_8_7446.sorted.filtered_peak_7	76	.	954696	955346	0	3	1,627,1	0,14,649	3.73337	10.53580	7.67112
chr1	976000	976330	C6MG0ACXX_8_7446.sorted.filtered_peak_8	29	.	976000	976330	0	3	1,294,1	0,29,329	2.66922	5.55693	2.99527
chr1	994877	995202	C6MG0ACXX_8_7446.sorted.filtered_peak_9	63	.	994877	995202	0	3	1,309,1	0,15,324	3.43265	9.18061	6.38345
chr1	1004463	1005187	C6MG0ACXX_8_7446.sorted.filtered_peak_10	29	.	1004463	1005187	0	3	1,483,1	0,1,723	2.76163	5.47594	2.92939
chr1	1051315	1052281	C6MG0ACXX_8_7446.sorted.filtered_peak_11	208	.	1051315	1052281	0	3	1,687,1	0,6,965	4.91404	24.16885	20.87107
chr1	1092892	1093385	C6MG0ACXX_8_7446.sorted.filtered_peak_12	35	.	1092892	1093385	0	3	1,355,1	0,2,492	3.19698	6.16090	3.56212
chr1	1136484	1137119	C6MG0ACXX_8_7446.sorted.filtered_peak_13	50	.	1136484	1137119	0	3	1,629,1	0,2,634	3.14128	7.72446	5.02361
chr1	1143522	1143931	C6MG0ACXX_8_7446.sorted.filtered_peak_14	25	.	1143522	1143931	0	3	1,396,1	0,1,408	2.47960	5.06386	2.53933
chr1	1144267	1144517	C6MG0ACXX_8_7446.sorted.filtered_peak_15	19	.	1144267	1144517	0	2	1,1	0,249	2.29945	4.38651	1.93668
chr1	1152206	1152617	C6MG0ACXX_8_7446.sorted.filtered_peak_16	17	.	1152206	1152617	0	3	1,386,1	0,12,410	2.22022	4.21937	1.79453
chr1	1167203	1167765	C6MG0ACXX_8_7446.sorted.filtered_peak_17	166	.	1167203	1167765	0	3	1,558,1	0,1,561	4.40159	19.85329	16.64340
chr1	1186092	1186522	C6MG0ACXX_8_7446.sorted.filtered_peak_18	18	.	1186092	1186522	0	2	1,1	0,429	2.72862	4.27926	1.84835
chr1	1209045	1209720	C6MG0ACXX_8_7446.sorted.filtered_peak_19	72	.	1209045	1209720	0	3	1,662,1	0,4,674	3.72858	10.09252	7.24544
chr1	1243181	1244186	C6MG0ACXX_8_7446.sorted.filtered_peak_20	135	.	1243181	1244186	0	3	1,973,1	0,26,1004	3.68386	16.67072	13.56546
chr1	1259871	1260511	C6MG0ACXX_8_7446.sorted.filtered_peak_21	110	.	1259871	1260511	0	3	1,624,1	0,15,639	3.92654	13.98844	11.01461
chr1	1284495	1285303	C6MG0ACXX_8_7446.sorted.filtered_peak_22	48	.	1284495	1285303	0	3	1,694,1	0,85,807	3.09351	7.54241	4.85690
chr1	1306768	1307136	C6MG0ACXX_8_7446.sorted.filtered_peak_23	58	.	1306768	1307136	0	2	1,334	0,34	2.98363	8.62375	5.87571
chr1	1307442	1307711	C6MG0ACXX_8_7446.sorted.filtered_peak_24	43	.	1307442	1307711	0	3	1,253,1	0,11,268	2.70699	6.99165	4.31292
chr1	1310477	1311068	C6MG0ACXX_8_7446.sorted.filtered_peak_25	160	.	1310477	1311068	0	3	1,588,1	0,1,590	4.24038	19.26692	16.08742
chr1	1334532	1335265	C6MG0ACXX_8_7446.sorted.filtered_peak_26	188	.	1334532	1335265	0	3	1,727,1	0,5,732	4.89512	22.08674	18.82210
chr1	1342260	1343052	C6MG0ACXX_8_7446.sorted.filtered_peak_27	88	.	1342260	1343052	0	3	1,742,1	0,29,791	4.14741	11.71184	8.83741
chr1	1406668	1407264	C6MG0ACXX_8_7446.sorted.filtered_peak_28	140	.	1406668	1407264	0	3	1,584,1	0,10,595	5.88971	17.17889	14.09853
chr1	1446704	1447617	C6MG0ACXX_8_7446.sorted.filtered_peak_29	193	.	1446704	1447617	0	3	1,680,1	0,231,912	6.49091	22.60409	19.30571
chr1	1509663	1510690	C6MG0ACXX_8_7446.sorted.filtered_peak_30	109	.	1509663	1510690	0	3	1,998,1	0,22,1026	3.94076	13.90422	10.93583
chr1	1550503	1551343	C6MG0ACXX_8_7446.sorted.filtered_peak_31	177	.	1550503	1551343	0	3	1,830,1	0,1,839	4.27872	21.01867	17.76686
chr1	1565086	1566175	C6MG0ACXX_8_7446.sorted.filtered_peak_32	81	.	1565086	1566175	0	3	1,1006,1	0,64,1088	3.64507	11.04131	8.16195
chr1	1590297	1590794	C6MG0ACXX_8_7446.sorted.filtered_peak_33	170	.	1590297	1590794	0	3	1,489,1	0,3,496	6.70171	20.33619	17.09503
chr1	1609246	1609577	C6MG0ACXX_8_7446.sorted.filtered_peak_34	29	.	1609246	1609577	0	3	1,317,1	0,8,330	3.22647	5.53174	2.96184
chr1	1610440	1610801	C6MG0ACXX_8_7446.sorted.filtered_peak_35	19	.	1610440	1610801	0	3	1,339,1	0,1,360	2.85986	4.38813	1.93596
chr1	1624484	1624756	C6MG0ACXX_8_7446.sorted.filtered_peak_36	106	.	1624484	1624756	0	3	1,265,1	0,3,271	5.32558	13.70105	10.69554
chr1	1655613	1656084	C6MG0ACXX_8_7446.sorted.filtered_peak_37	204	.	1655613	1656084	0	3	1,468,1	0,2,470	7.37112	23.80533	20.44653
chr1	1709747	1710436	C6MG0ACXX_8_7446.sorted.filtered_peak_38	48	.	1709747	1710436	0	3	1,678,1	0,4,688	2.79360	7.57690	4.89113
chr1	1711660	1712118	C6MG0ACXX_8_7446.sorted.filtered_peak_39	49	.	1711660	1712118	0	3	1,331,1	0,118,457	2.80933	7.70219	4.99682
chr1	1788548	1788915	C6MG0ACXX_8_7446.sorted.filtered_peak_40	20	.	1788548	1788915	0	3	1,253,1	0,104,366	2.90825	4.54234	2.07731
chr1	1821791	1822906	C6MG0ACXX_8_7446.sorted.filtered_peak_41	52	.	1821791	1822906	0	3	1,708,1	0,368,1114	2.97969	7.94014	5.26414
chr1	1840185	1840881	C6MG0ACXX_8_7446.sorted.filtered_peak_42	104	.	1840185	1840881	0	3	1,680,1	0,14,695	4.02805	13.43919	10.47513
chr1	1850553	1851279	C6MG0ACXX_8_7446.sorted.filtered_peak_43	212	.	1850553	1851279	0	3	1,713,1	0,4,725	4.68463	24.56076	21.23125
chr1	1976491	1976741	C6MG0ACXX_8_7446.sorted.filtered_peak_44	19	.	1976491	1976741	0	2	1,1	0,249	2.66460	4.35465	1.91255
chr1	1981584	1981925	C6MG0ACXX_8_7446.sorted.filtered_peak_45	44	.	1981584	1981925	0	2	339,1	0,340	3.21788	7.12171	4.44813
chr1	2064565	2065368	C6MG0ACXX_8_7446.sorted.filtered_peak_46	210	.	2064565	2065368	0	3	1,783,1	0,2,802	4.98705	24.33449	21.01498
chr1	2080211	2080534	C6MG0ACXX_8_7446.sorted.filtered_peak_47	22	.	2080211	2080534	0	2	1,1	0,322	2.82235	4.74307	2.25475
chr1	2120864	2121338	C6MG0ACXX_8_7446.sorted.filtered_peak_48	65	.	2120864	2121338	0	3	1,458,1	0,3,473	3.44093	9.37488	6.58857
chr1	2126176	2126969	C6MG0ACXX_8_7446.sorted.filtered_peak_49	92	.	2126176	2126969	0	3	1,781,1	0,5,792	3.38725	12.16250	9.25868
chr1	2130693	2130963	C6MG0ACXX_8_7446.sorted.filtered_peak_50	25	.	2130693	2130963	0	3	1,265,1	0,1,269	2.36349	5.02122	2.50284
chr1	2136105	2137121	C6MG0ACXX_8_7446.sorted.filtered_peak_51	123	.	2136105	2137121	0	3	1,1005,1	0,10,1015	3.87486	15.40262	12.37421
chr1	2144009	2144555	C6MG0ACXX_8_7446.sorted.filtered_peak_52	15	.	2144009	2144555	0	2	1,1	0,545	2.63472	3.96424	1.58272
chr1	2158939	2159574	C6MG0ACXX_8_7446.sorted.filtered_peak_53	242	.	2158939	2159574	0	3	1,630,1	0,1,634	4.55451	27.71908	24.27722
chr1	2165806	2166372	C6MG0ACXX_8_7446.sorted.filtered_peak_54	38	.	2165806	2166372	0	3	1,346,1	0,20,565	2.61074	6.47875	3.87373
chr1	2187077	2187849	C6MG0ACXX_8_7446.sorted.filtered_peak_55	29	.	2187077	2187849	0	3	1,614,1	0,20,771	2.78573	5.54333	2.97275
chr1	2222002	2222643	C6MG0ACXX_8_7446.sorted.filtered_peak_56	55	.	2222002	2222643	0	2	638,1	0,640	3.35805	8.24724	5.52055
chr1	2231826	2232921	C6MG0ACXX_8_7446.sorted.filtered_peak_57	66	.	2231826	2232921	0	3	1,1083,1	0,1,1094	3.30245	9.40921	6.60253
chr1	2313282	2313555	C6MG0ACXX_8_7446.sorted.filtered_peak_58	18	.	2313282	2313555	0	2	1,1	0,272	2.68748	4.33192	1.88548
chr1	2322635	2323430	C6MG0ACXX_8_7446.sorted.filtered_peak_59	223	.	2322635	2323430	0	3	1,605,1	0,187,794	5.02868	25.69014	22.34657
chr1	2343682	2344710	C6MG0ACXX_8_7446.sorted.filtered_peak_60	78	.	2343682	2344710	0	3	1,856,1	0,166,1027	3.03011	10.64488	7.82747
chr1	2457539	2458233	C6MG0ACXX_8_7446.sorted.filtered_peak_61	136	.	2457539	2458233	0	3	1,679,1	0,10,693	3.81437	16.72339	13.61568
chr1	2477452	2478797	C6MG0ACXX_8_7446.sorted.filtered_peak_62	59	.	2477452	2478797	0	4	1,767,390,1	0,17,924,1344	2.64098	8.66966	5.92072
chr1	2479554	2479892	C6MG0ACXX_8_7446.sorted.filtered_peak_63	16	.	2479554	2479892	0	2	1,1	0,337	2.03809	4.09847	1.68943
chr1	2487101	2488262	C6MG0ACXX_8_7446.sorted.filtered_peak_64	52	.	2487101	2488262	0	4	1,602,465,1	0,16,691,1160	3.07175	7.98283	5.28068
chr1	2509672	2510064	C6MG0ACXX_8_7446.sorted.filtered_peak_65	45	.	2509672	2510064	0	3	1,387,1	0,2,391	3.44371	7.21096	4.53143
chr1	2516952	2517388	C6MG0ACXX_8_7446.sorted.filtered_peak_66	26	.	2516952	2517388	0	3	1,316,1	0,4,435	2.28473	5.11676	2.61376
chr1	2517703	2518524	C6MG0ACXX_8_7446.sorted.filtered_peak_67	203	.	2517703	2518524	0	3	1,818,1	0,2,820	4.52269	23.64795	20.32473
chr1	2573904	2574856	C6MG0ACXX_8_7446.sorted.filtered_peak_68	69	.	2573904	2574856	0	3	1,933,1	0,13,951	3.54273	9.75362	6.95956
chr1	3418474	3418764	C6MG0ACXX_8_7446.sorted.filtered_peak_69	100	.	3418474	3418764	0	3	1,280,1	0,2,289	4.57145	13.01947	10.04502
chr1	3535671	3536062	C6MG0ACXX_8_7446.sorted.filtered_peak_70	19	.	3535671	3536062	0	2	1,383	0,8	2.61492	4.36204	1.91567
chr1	3540983	3541804	C6MG0ACXX_8_7446.sorted.filtered_peak_71	138	.	3540983	3541804	0	3	1,776,1	0,4,820	4.36902	16.93327	13.87910
chr1	3566506	3566885	C6MG0ACXX_8_7446.sorted.filtered_peak_72	76	.	3566506	3566885	0	3	1,370,1	0,4,378	3.92192	10.46928	7.62347
chr1	3663806	3664092	C6MG0ACXX_8_7446.sorted.filtered_peak_73	43	.	3663806	3664092	0	3	1,280,1	0,2,285	3.44555	7.03007	4.34876
chr1	3688654	3689396	C6MG0ACXX_8_7446.sorted.filtered_peak_74	68	.	3688654	3689396	0	3	1,489,1	0,249,741	3.34282	9.57790	6.81748
chr1	3712885	3713505	C6MG0ACXX_8_7446.sorted.filtered_peak_75	85	.	3712885	3713505	0	2	582,1	0,619	4.12587	11.40502	8.53700
chr1	3773608	3774407	C6MG0ACXX_8_7446.sorted.filtered_peak_76	185	.	3773608	3774407	0	3	1,794,1	0,3,798	4.79495	21.75329	18.52251
chr1	3816710	3818079	C6MG0ACXX_8_7446.sorted.filtered_peak_77	188	.	3816710	3818079	0	3	1,1357,1	0,7,1368	4.00327	22.08830	18.81350
chr1	5232031	5232371	C6MG0ACXX_8_7446.sorted.filtered_peak_78	16	.	5232031	5232371	0	2	1,1	0,339	2.74670	4.04901	1.63884
chr1	5449104	5449378	C6MG0ACXX_8_7446.sorted.filtered_peak_79	21	.	5449104	5449378	0	2	1,1	0,273	2.79602	4.64418	2.16119
chr1	5727371	5727671	C6MG0ACXX_8_7446.sorted.filtered_peak_80	26	.	5727371	5727671	0	3	1,293,1	0,2,299	2.62799	5.21803	2.68283
chr1	5731817	5732109	C6MG0ACXX_8_7446.sorted.filtered_peak_81	18	.	5731817	5732109	0	2	1,1	0,291	2.25152	4.25956	1.82469
chr1	5732460	5732827	C6MG0ACXX_8_7446.sorted.filtered_peak_82	27	.	5732460	5732827	0	3	1,338,1	0,28,366	2.51134	5.29395	2.77292
chr1	5733911	5734298	C6MG0ACXX_8_7446.sorted.filtered_peak_83	19	.	5733911	5734298	0	2	1,1	0,386	2.37477	4.35043	1.92567
chr1	6015747	6016061	C6MG0ACXX_8_7446.sorted.filtered_peak_84	40	.	6015747	6016061	0	3	1,308,1	0,3,313	3.18811	6.68499	4.03683
chr1	6052148	6052879	C6MG0ACXX_8_7446.sorted.filtered_peak_85	184	.	6052148	6052879	0	3	1,721,1	0,6,730	4.47985	21.73483	18.47510
chr1	6086195	6086977	C6MG0ACXX_8_7446.sorted.filtered_peak_86	39	.	6086195	6086977	0	3	1,594,1	0,5,781	2.81392	6.61121	3.98276
chr1	6088262	6088566	C6MG0ACXX_8_7446.sorted.filtered_peak_87	45	.	6088262	6088566	0	3	1,300,1	0,3,303	2.96334	7.19939	4.51690
chr1	6259134	6260022	C6MG0ACXX_8_7446.sorted.filtered_peak_88	181	.	6259134	6260022	0	3	1,527,1	0,356,887	4.92561	21.33588	18.17636
chr1	6265931	6266296	C6MG0ACXX_8_7446.sorted.filtered_peak_89	19	.	6265931	6266296	0	3	1,352,1	0,5,364	2.68731	4.40156	1.96204
chr1	6295435	6296326	C6MG0ACXX_8_7446.sorted.filtered_peak_90	68	.	6295435	6296326	0	3	1,605,1	0,257,890	3.51280	9.61875	6.86969
chr1	6305240	6305697	C6MG0ACXX_8_7446.sorted.filtered_peak_91	18	.	6305240	6305697	0	3	1,250,1	0,4,456	2.45686	4.27241	1.85382
chr1	6408584	6409268	C6MG0ACXX_8_7446.sorted.filtered_peak_92	27	.	6408584	6409268	0	3	1,619,1	0,22,683	2.85089	5.32321	2.77048
chr1	6419719	6420106	C6MG0ACXX_8_7446.sorted.filtered_peak_93	12	.	6419719	6420106	0	2	1,1	0,386	2.44424	3.59891	1.28075
chr1	6453121	6454293	C6MG0ACXX_8_7446.sorted.filtered_peak_94	96	.	6453121	6454293	0	3	1,1159,1	0,12,1171	3.92780	12.53600	9.63824
chr1	6520010	6520968	C6MG0ACXX_8_7446.sorted.filtered_peak_95	81	.	6520010	6520968	0	3	1,581,1	0,371,957	3.73967	11.01808	8.18743
chr1	6535663	6536067	C6MG0ACXX_8_7446.sorted.filtered_peak_96	18	.	6535663	6536067	0	2	1,1	0,403	2.67761	4.33001	1.89029
chr1	6614229	6615037	C6MG0ACXX_8_7446.sorted.filtered_peak_97	66	.	6614229	6615037	0	3	1,478,1	0,133,807	3.99671	9.44029	6.69803
chr1	6639684	6640501	C6MG0ACXX_8_7446.sorted.filtered_peak_98	93	.	6639684	6640501	0	3	1,772,1	0,41,816	4.13812	12.15285	9.31596
chr1	6661196	6661640	C6MG0ACXX_8_7446.sorted.filtered_peak_99	45	.	6661196	6661640	0	3	1,367,1	0,1,443	2.69243	7.17006	4.50730
chr1	6662664	6663666	C6MG0ACXX_8_7446.sorted.filtered_peak_100	68	.	6662664	6663666	0	3	1,779,1	0,10,1001	3.03004	9.57890	6.82017
chr1	6673301	6673905	C6MG0ACXX_8_7446.sorted.filtered_peak_101	266	.	6673301	6673905	0	3	1,595,1	0,6,603	5.50589	30.20848	26.67689
chr1	6685021	6685575	C6MG0ACXX_8_7446.sorted.filtered_peak_102	54	.	6685021	6685575	0	2	371,1	0,553	3.41394	8.10968	5.40474
chr1	6761506	6762339	C6MG0ACXX_8_7446.sorted.filtered_peak_103	78	.	6761506	6762339	0	3	1,803,1	0,11,832	4.00026	10.69595	7.86555
chr1	6803784	6804206	C6MG0ACXX_8_7446.sorted.filtered_peak_104	30	.	6803784	6804206	0	3	1,306,1	0,108,421	3.09879	5.56130	3.00834
chr1	6844502	6845645	C6MG0ACXX_8_7446.sorted.filtered_peak_105	368	.	6844502	6845645	0	3	1,1139,1	0,3,1142	5.26741	40.72964	36.87119
chr1	7764594	7764902	C6MG0ACXX_8_7446.sorted.filtered_peak_106	52	.	7764594	7764902	0	3	1,302,1	0,5,307	3.64756	7.94523	5.21295
chr1	7830855	7831560	C6MG0ACXX_8_7446.sorted.filtered_peak_107	42	.	7830855	7831560	0	3	1,465,1	0,206,704	3.12562	6.90896	4.28283
chr1	7843832	7844441	C6MG0ACXX_8_7446.sorted.filtered_peak_108	147	.	7843832	7844441	0	3	1,603,1	0,4,608	4.98902	17.94413	14.79149
chr1	7990772	7991534	C6MG0ACXX_8_7446.sorted.filtered_peak_109	27	.	7990772	7991534	0	3	1,434,1	0,5,761	2.99221	5.24978	2.72741
chr1	8009073	8009464	C6MG0ACXX_8_7446.sorted.filtered_peak_110	62	.	8009073	8009464	0	3	1,385,1	0,3,390	3.72871	9.03748	6.25281
chr1	8013946	8014558	C6MG0ACXX_8_7446.sorted.filtered_peak_111	103	.	8013946	8014558	0	3	1,581,1	0,26,611	4.46431	13.32409	10.38141
chr1	8021142	8022096	C6MG0ACXX_8_7446.sorted.filtered_peak_112	169	.	8021142	8022096	0	3	1,930,1	0,23,953	4.37913	20.05207	16.91624
chr1	8086247	8086593	C6MG0ACXX_8_7446.sorted.filtered_peak_113	46	.	8086247	8086593	0	3	1,326,1	0,1,345	3.20598	7.38520	4.69003
chr1	8157412	8157687	C6MG0ACXX_8_7446.sorted.filtered_peak_114	20	.	8157412	8157687	0	2	1,1	0,274	2.75476	4.54490	2.07201
chr1	8212724	8213485	C6MG0ACXX_8_7446.sorted.filtered_peak_115	49	.	8212724	8213485	0	3	1,353,1	0,23,760	3.54549	7.60539	4.96750
chr1	8229639	8230204	C6MG0ACXX_8_7446.sorted.filtered_peak_116	36	.	8229639	8230204	0	3	1,557,1	0,3,564	3.40369	6.30101	3.69285
chr1	8242209	8242896	C6MG0ACXX_8_7446.sorted.filtered_peak_117	104	.	8242209	8242896	0	1	687	0	4.82612	13.42321	10.46234
chr1	8343224	8343546	C6MG0ACXX_8_7446.sorted.filtered_peak_118	28	.	8343224	8343546	0	3	1,295,1	0,24,321	3.16461	5.35154	2.80635
chr1	8377969	8378297	C6MG0ACXX_8_7446.sorted.filtered_peak_119	46	.	8377969	8378297	0	3	1,285,1	0,17,327	3.48201	7.34300	4.65679
chr1	8487704	8487955	C6MG0ACXX_8_7446.sorted.filtered_peak_120	17	.	8487704	8487955	0	2	1,1	0,250	2.33074	4.12777	1.71323
chr1	8556647	8556927	C6MG0ACXX_8_7446.sorted.filtered_peak_121	16	.	8556647	8556927	0	2	1,1	0,279	2.74769	4.05253	1.64165
chr1	8570370	8570788	C6MG0ACXX_8_7446.sorted.filtered_peak_122	13	.	8570370	8570788	0	2	1,1	0,417	2.56861	3.66709	1.31742
chr1	8585515	8586190	C6MG0ACXX_8_7446.sorted.filtered_peak_123	21	.	8585515	8586190	0	2	1,319	0,356	2.63541	4.65024	2.17420
chr1	8664070	8664467	C6MG0ACXX_8_7446.sorted.filtered_peak_124	28	.	8664070	8664467	0	3	1,280,1	0,9,396	3.01040	5.34866	2.80222
chr1	8761283	8761879	C6MG0ACXX_8_7446.sorted.filtered_peak_125	112	.	8761283	8761879	0	3	1,565,1	0,3,595	4.14859	14.21570	11.22489
chr1	8763388	8763745	C6MG0ACXX_8_7446.sorted.filtered_peak_126	31	.	8763388	8763745	0	3	1,354,1	0,1,356	2.67928	5.71520	3.13605
chr1	8772679	8773090	C6MG0ACXX_8_7446.sorted.filtered_peak_127	16	.	8772679	8773090	0	2	1,1	0,410	2.72578	4.08955	1.67725
chr1	8849531	8849956	C6MG0ACXX_8_7446.sorted.filtered_peak_128	11	.	8849531	8849956	0	2	1,1	0,424	2.56293	3.52007	1.18923
chr1	8877159	8878232	C6MG0ACXX_8_7446.sorted.filtered_peak_129	69	.	8877159	8878232	0	3	1,730,1	0,338,1072	3.42778	9.74231	6.95922
chr1	8918172	8918703	C6MG0ACXX_8_7446.sorted.filtered_peak_130	33	.	8918172	8918703	0	3	1,525,1	0,4,530	2.89473	5.97346	3.38085
chr1	8937987	8939576	C6MG0ACXX_8_7446.sorted.filtered_peak_131	84	.	8937987	8939576	0	3	1,1005,1	0,580,1588	3.12871	11.26098	8.41564
chr1	9030916	9031380	C6MG0ACXX_8_7446.sorted.filtered_peak_132	57	.	9030916	9031380	0	3	1,455,1	0,6,463	3.75930	8.54031	5.78713
chr1	9047935	9048393	C6MG0ACXX_8_7446.sorted.filtered_peak_133	18	.	9047935	9048393	0	3	1,394,1	0,4,457	2.74734	4.26709	1.83039
chr1	9118037	9118355	C6MG0ACXX_8_7446.sorted.filtered_peak_134	17	.	9118037	9118355	0	2	1,1	0,317	2.76781	4.11890	1.70480
chr1	9171060	9171310	C6MG0ACXX_8_7446.sorted.filtered_peak_135	21	.	9171060	9171310	0	2	1,1	0,249	2.87440	4.61879	2.13256
chr1	9188752	9189837	C6MG0ACXX_8_7446.sorted.filtered_peak_136	41	.	9188752	9189837	0	3	250,712,1	0,372,1084	3.14699	6.76776	4.14609
chr1	9202328	9202584	C6MG0ACXX_8_7446.sorted.filtered_peak_137	30	.	9202328	9202584	0	2	1,1	0,255	3.25421	5.62824	3.05239
chr1	9223847	9224302	C6MG0ACXX_8_7446.sorted.filtered_peak_138	25	.	9223847	9224302	0	3	1,285,1	0,166,454	2.97865	5.09399	2.58172
chr1	9241361	9241679	C6MG0ACXX_8_7446.sorted.filtered_peak_139	26	.	9241361	9241679	0	3	1,300,1	0,1,317	2.86497	5.15731	2.62106
chr1	9256529	9256845	C6MG0ACXX_8_7446.sorted.filtered_peak_140	17	.	9256529	9256845	0	2	1,1	0,315	2.65854	4.21511	1.78806
chr1	9294163	9295179	C6MG0ACXX_8_7446.sorted.filtered_peak_141	76	.	9294163	9295179	0	3	1,999,1	0,6,1015	3.54240	10.54120	7.68778
chr1	9299616	9300196	C6MG0ACXX_8_7446.sorted.filtered_peak_142	35	.	9299616	9300196	0	3	1,536,1	0,41,579	2.89897	6.14356	3.53600
chr1	9335671	9335991	C6MG0ACXX_8_7446.sorted.filtered_peak_143	43	.	9335671	9335991	0	3	1,314,1	0,3,319	3.37653	6.99113	4.33184
chr1	9375379	9375655	C6MG0ACXX_8_7446.sorted.filtered_peak_144	22	.	9375379	9375655	0	2	263,1	0,275	2.83627	4.76986	2.28174
chr1	9473348	9473872	C6MG0ACXX_8_7446.sorted.filtered_peak_145	34	.	9473348	9473872	0	2	1,396	0,128	3.07832	6.05851	3.46340
chr1	9486341	9486891	C6MG0ACXX_8_7446.sorted.filtered_peak_146	55	.	9486341	9486891	0	3	1,539,1	0,10,549	2.88163	8.28873	5.54269
chr1	9488814	9489304	C6MG0ACXX_8_7446.sorted.filtered_peak_147	173	.	9488814	9489304	0	3	1,485,1	0,1,489	4.43740	20.62170	17.39969
chr1	9555033	9555564	C6MG0ACXX_8_7446.sorted.filtered_peak_148	22	.	9555033	9555564	0	1	531	0	2.92891	4.75031	2.26651
chr1	9599066	9599641	C6MG0ACXX_8_7446.sorted.filtered_peak_149	173	.	9599066	9599641	0	3	1,473,1	0,101,574	5.66865	20.61934	17.39528
chr1	9648477	9649450	C6MG0ACXX_8_7446.sorted.filtered_peak_150	89	.	9648477	9649450	0	3	1,491,1	0,7,972	3.60480	11.73609	8.92465
chr1	9687092	9687574	C6MG0ACXX_8_7446.sorted.filtered_peak_151	28	.	9687092	9687574	0	3	1,388,1	0,89,481	2.46932	5.43905	2.88683
chr1	9689184	9690243	C6MG0ACXX_8_7446.sorted.filtered_peak_152	47	.	9689184	9690243	0	3	1,938,1	0,17,1058	2.76259	7.43622	4.77475
chr1	9712448	9712799	C6MG0ACXX_8_7446.sorted.filtered_peak_153	45	.	9712448	9712799	0	3	1,320,1	0,4,350	2.82589	7.18013	4.50252
chr1	9749303	9749878	C6MG0ACXX_8_7446.sorted.filtered_peak_154	26	.	9749303	9749878	0	3	1,439,1	0,23,574	2.68260	5.16122	2.64930
chr1	9777293	9778086	C6MG0ACXX_8_7446.sorted.filtered_peak_155	71	.	9777293	9778086	0	3	1,711,1	0,79,792	3.32460	10.00560	7.19008
chr1	9860095	9860519	C6MG0ACXX_8_7446.sorted.filtered_peak_156	34	.	9860095	9860519	0	3	1,414,1	0,9,423	3.19805	6.06663	3.47205
chr1	9883652	9884594	C6MG0ACXX_8_7446.sorted.filtered_peak_157	56	.	9883652	9884594	0	3	1,731,1	0,205,941	3.21422	8.38581	5.68061
chr1	9927620	9928079	C6MG0ACXX_8_7446.sorted.filtered_peak_158	18	.	9927620	9928079	0	2	1,1	0,458	2.73167	4.27849	1.85321
chr1	9970085	9971212	C6MG0ACXX_8_7446.sorted.filtered_peak_159	339	.	9970085	9971212	0	3	1,1028,1	0,4,1126	5.62716	37.71591	33.97002
chr1	10003158	10003828	C6MG0ACXX_8_7446.sorted.filtered_peak_160	66	.	10003158	10003828	0	2	666,1	0,669	3.69478	9.41287	6.64142
chr1	10010426	10010795	C6MG0ACXX_8_7446.sorted.filtered_peak_161	53	.	10010426	10010795	0	3	1,347,1	0,13,368	3.93809	8.10975	5.38078
chr1	10092637	10093687	C6MG0ACXX_8_7446.sorted.filtered_peak_162	257	.	10092637	10093687	0	3	1,764,1	0,5,1049	5.99788	29.25940	25.79418
chr1	10134384	10134794	C6MG0ACXX_8_7446.sorted.filtered_peak_163	64	.	10134384	10134794	0	3	1,375,1	0,20,409	4.02772	9.20440	6.43803
chr1	10230487	10230737	C6MG0ACXX_8_7446.sorted.filtered_peak_164	28	.	10230487	10230737	0	2	1,1	0,249	3.08253	5.39498	2.85274
chr1	10270209	10270809	C6MG0ACXX_8_7446.sorted.filtered_peak_165	78	.	10270209	10270809	0	3	1,510,1	0,5,599	3.81344	10.70779	7.86347
chr1	10398044	10398365	C6MG0ACXX_8_7446.sorted.filtered_peak_166	19	.	10398044	10398365	0	2	1,1	0,320	2.83447	4.33856	1.90393
chr1	10458551	10459510	C6MG0ACXX_8_7446.sorted.filtered_peak_167	156	.	10458551	10459510	0	3	1,938,1	0,3,958	4.58843	18.74210	15.61028
chr1	10475447	10475820	C6MG0ACXX_8_7446.sorted.filtered_peak_168	38	.	10475447	10475820	0	3	1,338,1	0,3,372	3.49438	6.49009	3.86334
chr1	10490255	10491044	C6MG0ACXX_8_7446.sorted.filtered_peak_169	144	.	10490255	10491044	0	3	1,747,1	0,28,788	4.63638	17.60884	14.48093
chr1	10532162	10532852	C6MG0ACXX_8_7446.sorted.filtered_peak_170	84	.	10532162	10532852	0	3	1,589,1	0,93,689	3.60653	11.21723	8.40331
chr1	10534788	10535439	C6MG0ACXX_8_7446.sorted.filtered_peak_171	43	.	10534788	10535439	0	3	1,630,1	0,6,650	2.93499	7.01512	4.34698
chr1	10554882	10555643	C6MG0ACXX_8_7446.sorted.filtered_peak_172	55	.	10554882	10555643	0	3	1,751,1	0,1,760	3.50991	8.27155	5.53888
chr1	10570704	10571597	C6MG0ACXX_8_7446.sorted.filtered_peak_173	79	.	10570704	10571597	0	3	1,886,1	0,1,892	3.53496	10.79303	7.93106
chr1	10585155	10585558	C6MG0ACXX_8_7446.sorted.filtered_peak_174	24	.	10585155	10585558	0	2	1,389	0,14	2.90524	4.98397	2.46825
chr1	10599227	10599859	C6MG0ACXX_8_7446.sorted.filtered_peak_175	35	.	10599227	10599859	0	3	1,528,1	0,9,631	3.27003	6.16021	3.56144
chr1	10754269	10755304	C6MG0ACXX_8_7446.sorted.filtered_peak_176	33	.	10754269	10755304	0	3	1,821,1	0,10,1034	2.70724	5.87098	3.30037
chr1	11072026	11073273	C6MG0ACXX_8_7446.sorted.filtered_peak_177	125	.	11072026	11073273	0	3	1,1235,1	0,6,1246	4.15173	15.59748	12.55806
chr1	11097694	11098078	C6MG0ACXX_8_7446.sorted.filtered_peak_178	42	.	11097694	11098078	0	3	1,307,1	0,31,383	3.63173	6.95634	4.29363
chr1	11119785	11120562	C6MG0ACXX_8_7446.sorted.filtered_peak_179	78	.	11119785	11120562	0	3	1,624,1	0,152,776	3.60308	10.69994	7.86628
chr1	11123016	11123287	C6MG0ACXX_8_7446.sorted.filtered_peak_180	35	.	11123016	11123287	0	2	1,1	0,270	2.83466	6.18547	3.58471
chr1	11159389	11160310	C6MG0ACXX_8_7446.sorted.filtered_peak_181	90	.	11159389	11160310	0	3	1,759,1	0,146,920	4.11230	11.87699	9.03781
chr1	11322457	11323024	C6MG0ACXX_8_7446.sorted.filtered_peak_182	317	.	11322457	11323024	0	3	1,563,1	0,1,566	7.30310	35.47080	31.76315
chr1	11332638	11333790	C6MG0ACXX_8_7446.sorted.filtered_peak_183	77	.	11332638	11333790	0	3	1,1026,1	0,4,1151	3.60895	10.52385	7.71817
chr1	11714550	11714993	C6MG0ACXX_8_7446.sorted.filtered_peak_184	20	.	11714550	11714993	0	2	1,1	0,442	2.62876	4.51482	2.04731
chr1	11724093	11724974	C6MG0ACXX_8_7446.sorted.filtered_peak_185	38	.	11724093	11724974	0	2	879,1	0,880	3.22146	6.52906	3.89628
chr1	11740822	11741806	C6MG0ACXX_8_7446.sorted.filtered_peak_186	87	.	11740822	11741806	0	3	1,770,1	0,199,983	3.84793	11.60726	8.73107
chr1	11753400	11753751	C6MG0ACXX_8_7446.sorted.filtered_peak_187	15	.	11753400	11753751	0	2	1,1	0,350	2.59863	3.89531	1.53673
chr1	11779302	11780067	C6MG0ACXX_8_7446.sorted.filtered_peak_188	27	.	11779302	11780067	0	3	1,753,1	0,3,764	2.92916	5.23274	2.70607
chr1	11795896	11796807	C6MG0ACXX_8_7446.sorted.filtered_peak_189	36	.	11795896	11796807	0	3	1,370,1	0,3,910	2.83740	6.24986	3.66847
chr1	11845183	11845578	C6MG0ACXX_8_7446.sorted.filtered_peak_190	18	.	11845183	11845578	0	2	1,367	0,28	2.78046	4.29882	1.85774
chr1	11865552	11866566	C6MG0ACXX_8_7446.sorted.filtered_peak_191	134	.	11865552	11866566	0	3	1,997,1	0,11,1013	3.80943	16.53342	13.49272
chr1	11967781	11969124	C6MG0ACXX_8_7446.sorted.filtered_peak_192	114	.	11967781	11969124	0	3	1,1316,1	0,8,1342	3.60021	14.48048	11.47330
chr1	11986334	11986781	C6MG0ACXX_8_7446.sorted.filtered_peak_193	128	.	11986334	11986781	0	3	1,433,1	0,9,446	5.41409	15.87806	12.81903
chr1	11994502	11995067	C6MG0ACXX_8_7446.sorted.filtered_peak_194	81	.	11994502	11995067	0	3	1,532,1	0,29,564	4.26574	10.98455	8.13334
chr1	12039893	12040661	C6MG0ACXX_8_7446.sorted.filtered_peak_195	168	.	12039893	12040661	0	2	1,767	0,1	4.69035	20.08715	16.89704
chr1	12073347	12073697	C6MG0ACXX_8_7446.sorted.filtered_peak_196	18	.	12073347	12073697	0	2	1,1	0,349	2.62882	4.31939	1.88243
chr1	12079176	12079733	C6MG0ACXX_8_7446.sorted.filtered_peak_197	209	.	12079176	12079733	0	3	1,541,1	0,2,556	5.40973	24.31822	20.97420
chr1	12107318	12107996	C6MG0ACXX_8_7446.sorted.filtered_peak_198	60	.	12107318	12107996	0	3	1,646,1	0,11,677	3.38877	8.79862	6.04876
chr1	12128037	12128287	C6MG0ACXX_8_7446.sorted.filtered_peak_199	23	.	12128037	12128287	0	2	1,1	0,249	2.60874	4.81461	2.32220
chr1	12147863	12148265	C6MG0ACXX_8_7446.sorted.filtered_peak_200	41	.	12147863	12148265	0	3	1,398,1	0,1,401	3.25940	6.78576	4.12799
chr1	12184910	12185180	C6MG0ACXX_8_7446.sorted.filtered_peak_201	42	.	12184910	12185180	0	3	1,256,1	0,12,269	3.35823	6.94354	4.28018
chr1	12192984	12193340	C6MG0ACXX_8_7446.sorted.filtered_peak_202	38	.	12192984	12193340	0	3	1,318,1	0,24,355	3.36490	6.49814	3.88553
chr1	12210514	12211184	C6MG0ACXX_8_7446.sorted.filtered_peak_203	50	.	12210514	12211184	0	3	1,635,1	0,8,669	3.08040	7.78018	5.09801
chr1	12221671	12222284	C6MG0ACXX_8_7446.sorted.filtered_peak_204	47	.	12221671	12222284	0	3	1,610,1	0,1,612	2.95402	7.35941	4.70592
chr1	12233599	12234109	C6MG0ACXX_8_7446.sorted.filtered_peak_205	62	.	12233599	12234109	0	3	1,485,1	0,23,509	3.16924	9.06837	6.29700
chr1	12268895	12269303	C6MG0ACXX_8_7446.sorted.filtered_peak_206	18	.	12268895	12269303	0	2	1,1	0,407	2.58145	4.32347	1.88475
chr1	12289920	12290404	C6MG0ACXX_8_7446.sorted.filtered_peak_207	23	.	12289920	12290404	0	3	1,304,1	0,3,483	2.94191	4.87521	2.37554
chr1	12405476	12405763	C6MG0ACXX_8_7446.sorted.filtered_peak_208	21	.	12405476	12405763	0	2	1,1	0,286	2.71958	4.62425	2.13987
chr1	12406039	12406289	C6MG0ACXX_8_7446.sorted.filtered_peak_209	24	.	12406039	12406289	0	2	1,1	0,249	2.85828	4.99037	2.46955
chr1	12495873	12496129	C6MG0ACXX_8_7446.sorted.filtered_peak_210	19	.	12495873	12496129	0	2	1,1	0,255	2.54746	4.42739	1.98382
chr1	12509545	12509894	C6MG0ACXX_8_7446.sorted.filtered_peak_211	56	.	12509545	12509894	0	3	1,340,1	0,4,348	3.54558	8.45356	5.69652
chr1	12570483	12571068	C6MG0ACXX_8_7446.sorted.filtered_peak_212	31	.	12570483	12571068	0	3	1,570,1	0,11,584	3.15103	5.68331	3.11434
chr1	12664043	12664698	C6MG0ACXX_8_7446.sorted.filtered_peak_213	23	.	12664043	12664698	0	3	1,338,1	0,313,654	2.69863	4.85081	2.35566
chr1	12677945	12678724	C6MG0ACXX_8_7446.sorted.filtered_peak_214	19	.	12677945	12678724	0	3	1,314,1	0,302,778	2.21946	4.37656	1.93647
chr1	12679073	12679540	C6MG0ACXX_8_7446.sorted.filtered_peak_215	11	.	12679073	12679540	0	2	1,1	0,466	2.03472	3.46478	1.16566
chr1	12680170	12680600	C6MG0ACXX_8_7446.sorted.filtered_peak_216	22	.	12680170	12680600	0	3	1,289,1	0,10,429	2.32697	4.75528	2.28165
chr1	13992304	13992807	C6MG0ACXX_8_7446.sorted.filtered_peak_217	13	.	13992304	13992807	0	2	1,1	0,502	2.54363	3.66617	1.31777
chr1	14027340	14027656	C6MG0ACXX_8_7446.sorted.filtered_peak_218	19	.	14027340	14027656	0	2	1,1	0,315	2.47702	4.34202	1.90494
chr1	14056918	14057815	C6MG0ACXX_8_7446.sorted.filtered_peak_219	41	.	14056918	14057815	0	3	1,564,1	0,223,896	2.96147	6.80128	4.17113
chr1	14075318	14076392	C6MG0ACXX_8_7446.sorted.filtered_peak_220	86	.	14075318	14076392	0	3	1,867,1	0,198,1073	3.48976	11.48988	8.68112
chr1	15392623	15392873	C6MG0ACXX_8_7446.sorted.filtered_peak_221	15	.	15392623	15392873	0	2	1,1	0,249	2.62926	3.92484	1.53538
chr1	15575545	15576019	C6MG0ACXX_8_7446.sorted.filtered_peak_222	41	.	15575545	15576019	0	3	1,443,1	0,14,473	3.14687	6.79735	4.14989
chr1	15649869	15650566	C6MG0ACXX_8_7446.sorted.filtered_peak_223	20	.	15649869	15650566	0	3	1,488,1	0,15,696	2.89534	4.54798	2.08436
chr1	15672387	15672795	C6MG0ACXX_8_7446.sorted.filtered_peak_224	50	.	15672387	15672795	0	3	1,390,1	0,8,407	3.24781	7.78926	5.07768
chr1	15735843	15736536	C6MG0ACXX_8_7446.sorted.filtered_peak_225	54	.	15735843	15736536	0	3	1,629,1	0,3,692	2.84193	8.15247	5.40728
chr1	15738288	15738955	C6MG0ACXX_8_7446.sorted.filtered_peak_226	17	.	15738288	15738955	0	2	1,1	0,666	2.13603	4.17660	1.75241
chr1	15743978	15744366	C6MG0ACXX_8_7446.sorted.filtered_peak_227	23	.	15743978	15744366	0	3	1,267,1	0,108,387	2.66360	4.89143	2.39726
chr1	15757592	15757952	C6MG0ACXX_8_7446.sorted.filtered_peak_228	26	.	15757592	15757952	0	3	1,310,1	0,42,359	2.76596	5.20152	2.67695
chr1	15850686	15851863	C6MG0ACXX_8_7446.sorted.filtered_peak_229	244	.	15850686	15851863	0	3	1,1167,1	0,9,1176	4.00203	27.97264	24.48978
chr1	15852938	15853505	C6MG0ACXX_8_7446.sorted.filtered_peak_230	144	.	15852938	15853505	0	3	1,558,1	0,7,566	3.16531	17.56449	14.45163
chr1	15905657	15906491	C6MG0ACXX_8_7446.sorted.filtered_peak_231	18	.	15905657	15906491	0	3	1,303,1	0,40,833	2.82330	4.33642	1.89577
chr1	15911075	15911634	C6MG0ACXX_8_7446.sorted.filtered_peak_232	26	.	15911075	15911634	0	2	506,1	0,558	3.10874	5.18322	2.64998
chr1	15929749	15930477	C6MG0ACXX_8_7446.sorted.filtered_peak_233	90	.	15929749	15930477	0	3	1,472,1	0,190,727	4.63388	11.96494	9.08275
chr1	15943550	15944373	C6MG0ACXX_8_7446.sorted.filtered_peak_234	139	.	15943550	15944373	0	3	1,820,1	0,1,822	4.16457	17.02783	13.93002
chr1	16142029	16142295	C6MG0ACXX_8_7446.sorted.filtered_peak_235	32	.	16142029	16142295	0	3	1,259,1	0,2,265	3.32176	5.84709	3.25074
chr1	16160766	16161738	C6MG0ACXX_8_7446.sorted.filtered_peak_236	50	.	16160766	16161738	0	3	1,902,1	0,15,971	2.48394	7.78966	5.07272
chr1	16162014	16162874	C6MG0ACXX_8_7446.sorted.filtered_peak_237	165	.	16162014	16162874	0	3	1,822,1	0,16,859	3.61578	19.69651	16.55186
chr1	16173866	16175286	C6MG0ACXX_8_7446.sorted.filtered_peak_238	113	.	16173866	16175286	0	3	1,910,1	0,4,1419	3.52971	14.22095	11.31741
chr1	16245878	16246157	C6MG0ACXX_8_7446.sorted.filtered_peak_239	45	.	16245878	16246157	0	2	1,273	0,6	3.50887	7.26926	4.58719
chr1	16276050	16276607	C6MG0ACXX_8_7446.sorted.filtered_peak_240	76	.	16276050	16276607	0	3	1,407,1	0,5,556	3.51725	10.45657	7.64250
chr1	16292571	16293180	C6MG0ACXX_8_7446.sorted.filtered_peak_241	24	.	16292571	16293180	0	3	1,253,1	0,26,608	2.79816	4.99325	2.48242
chr1	16302133	16302886	C6MG0ACXX_8_7446.sorted.filtered_peak_242	104	.	16302133	16302886	0	2	1,679	0,74	4.11919	13.36525	10.44386
chr1	16405426	16405881	C6MG0ACXX_8_7446.sorted.filtered_peak_243	32	.	16405426	16405881	0	3	1,353,1	0,16,454	3.05152	5.78625	3.21335
chr1	16473940	16474190	C6MG0ACXX_8_7446.sorted.filtered_peak_244	16	.	16473940	16474190	0	2	1,1	0,249	2.65978	4.10361	1.69827
chr1	16514349	16514599	C6MG0ACXX_8_7446.sorted.filtered_peak_245	20	.	16514349	16514599	0	2	1,1	0,249	2.84621	4.56467	2.08892
chr1	16532935	16533772	C6MG0ACXX_8_7446.sorted.filtered_peak_246	118	.	16532935	16533772	0	3	1,810,1	0,2,836	3.96774	14.88063	11.84284
chr1	16543673	16544188	C6MG0ACXX_8_7446.sorted.filtered_peak_247	46	.	16543673	16544188	0	3	1,505,1	0,6,514	3.13100	7.28657	4.60137
chr1	16563192	16563898	C6MG0ACXX_8_7446.sorted.filtered_peak_248	112	.	16563192	16563898	0	2	1,599	0,107	4.25280	14.14674	11.20615
chr1	16678408	16679375	C6MG0ACXX_8_7446.sorted.filtered_peak_249	84	.	16678408	16679375	0	3	1,947,1	0,16,966	3.78883	11.32256	8.43866
chr1	16693270	16694497	C6MG0ACXX_8_7446.sorted.filtered_peak_250	174	.	16693270	16694497	0	3	1,1195,1	0,24,1226	4.43069	20.71346	17.48304
chr1	16747151	16747695	C6MG0ACXX_8_7446.sorted.filtered_peak_251	17	.	16747151	16747695	0	2	1,1	0,543	2.76314	4.11129	1.70211
chr1	16766969	16767447	C6MG0ACXX_8_7446.sorted.filtered_peak_252	71	.	16766969	16767447	0	3	1,446,1	0,3,477	3.66754	9.97841	7.15766
chr1	16767626	16767950	C6MG0ACXX_8_7446.sorted.filtered_peak_253	15	.	16767626	16767950	0	2	1,1	0,323	2.38852	3.98176	1.59801
chr1	16825404	16826283	C6MG0ACXX_8_7446.sorted.filtered_peak_254	69	.	16825404	16826283	0	3	1,589,1	0,10,878	4.30146	9.77264	6.99342
chr1	16840400	16840922	C6MG0ACXX_8_7446.sorted.filtered_peak_255	80	.	16840400	16840922	0	3	1,515,1	0,3,521	4.59798	10.91986	8.07186
chr1	16939751	16940451	C6MG0ACXX_8_7446.sorted.filtered_peak_256	67	.	16939751	16940451	0	3	1,653,1	0,18,699	2.89801	9.52687	6.73595
chr1	16970800	16971569	C6MG0ACXX_8_7446.sorted.filtered_peak_257	109	.	16970800	16971569	0	3	1,674,1	0,7,768	4.75760	13.85481	10.92322
chr1	17036353	17036605	C6MG0ACXX_8_7446.sorted.filtered_peak_258	43	.	17036353	17036605	0	2	1,251	0,1	3.36194	7.08188	4.39057
chr1	17053742	17054325	C6MG0ACXX_8_7446.sorted.filtered_peak_259	32	.	17053742	17054325	0	3	1,482,1	0,1,582	3.14221	5.87004	3.28797
chr1	17222575	17222846	C6MG0ACXX_8_7446.sorted.filtered_peak_260	83	.	17222575	17222846	0	3	1,257,1	0,12,270	4.66006	11.23436	8.34777
chr1	17223094	17223430	C6MG0ACXX_8_7446.sorted.filtered_peak_261	15	.	17223094	17223430	0	2	1,1	0,335	2.63406	3.93054	1.54157
chr1	17230846	17231861	C6MG0ACXX_8_7446.sorted.filtered_peak_262	141	.	17230846	17231861	0	1	1015	0	4.13284	17.20967	14.12710
chr1	17240086	17240889	C6MG0ACXX_8_7446.sorted.filtered_peak_263	115	.	17240086	17240889	0	3	1,784,1	0,13,802	4.76172	14.56567	11.57882
chr1	17287164	17287687	C6MG0ACXX_8_7446.sorted.filtered_peak_264	14	.	17287164	17287687	0	3	1,322,1	0,103,522	2.66082	3.79678	1.42060
chr1	17338054	17338677	C6MG0ACXX_8_7446.sorted.filtered_peak_265	39	.	17338054	17338677	0	2	1,434	0,189	3.31643	6.53606	3.91108
chr1	17380222	17380910	C6MG0ACXX_8_7446.sorted.filtered_peak_266	285	.	17380222	17380910	0	3	1,575,1	0,110,687	6.04960	32.15060	28.59958
chr1	17746359	17746609	C6MG0ACXX_8_7446.sorted.filtered_peak_267	23	.	17746359	17746609	0	2	1,1	0,249	2.88250	4.82088	2.32954
chr1	17764036	17765013	C6MG0ACXX_8_7446.sorted.filtered_peak_268	36	.	17764036	17765013	0	4	1,489,277,1	0,6,545,976	2.60550	6.23676	3.64442
chr1	17766071	17766494	C6MG0ACXX_8_7446.sorted.filtered_peak_269	44	.	17766071	17766494	0	3	1,352,1	0,50,422	2.79127	7.16481	4.49352
chr1	18610199	18610549	C6MG0ACXX_8_7446.sorted.filtered_peak_270	15	.	18610199	18610549	0	2	1,1	0,349	2.56454	3.91535	1.53368
chr1	18902009	18902335	C6MG0ACXX_8_7446.sorted.filtered_peak_271	22	.	18902009	18902335	0	3	1,250,1	0,12,325	2.93459	4.69955	2.23579
chr1	18993224	18993550	C6MG0ACXX_8_7446.sorted.filtered_peak_272	18	.	18993224	18993550	0	3	1,250,1	0,4,325	2.83659	4.32924	1.89415
chr1	19154794	19155044	C6MG0ACXX_8_7446.sorted.filtered_peak_273	20	.	19154794	19155044	0	2	1,1	0,249	2.85090	4.51142	2.03913
chr1	19228858	19229586	C6MG0ACXX_8_7446.sorted.filtered_peak_274	115	.	19228858	19229586	0	3	1,719,1	0,5,727	4.18205	14.61145	11.58611
chr1	19253088	19254291	C6MG0ACXX_8_7446.sorted.filtered_peak_275	44	.	19253088	19254291	0	3	1,484,1	0,5,1202	2.89144	7.02122	4.41842
chr1	19278206	19278881	C6MG0ACXX_8_7446.sorted.filtered_peak_276	49	.	19278206	19278881	0	3	1,541,1	0,115,674	2.63558	7.68864	4.98479
chr1	19282851	19283655	C6MG0ACXX_8_7446.sorted.filtered_peak_277	90	.	19282851	19283655	0	3	1,694,1	0,9,803	3.19855	11.87580	9.01006
chr1	19337348	19338090	C6MG0ACXX_8_7446.sorted.filtered_peak_278	19	.	19337348	19338090	0	2	647,1	0,741	2.67197	4.41183	1.96762
chr1	19400836	19401870	C6MG0ACXX_8_7446.sorted.filtered_peak_279	36	.	19400836	19401870	0	3	1,438,1	0,33,1033	3.03343	6.21995	3.63008
chr1	19536425	19537425	C6MG0ACXX_8_7446.sorted.filtered_peak_280	123	.	19536425	19537425	0	3	1,790,1	0,21,999	4.08641	15.34066	12.32838
chr1	19577843	19578639	C6MG0ACXX_8_7446.sorted.filtered_peak_281	88	.	19577843	19578639	0	2	624,1	0,795	4.05410	11.73446	8.84270
chr1	19615372	19615622	C6MG0ACXX_8_7446.sorted.filtered_peak_282	18	.	19615372	19615622	0	2	1,1	0,249	2.82046	4.26086	1.81828
chr1	19638447	19638850	C6MG0ACXX_8_7446.sorted.filtered_peak_283	152	.	19638447	19638850	0	3	1,400,1	0,2,402	4.73155	18.44505	15.27839
chr1	19717482	19718152	C6MG0ACXX_8_7446.sorted.filtered_peak_284	113	.	19717482	19718152	0	3	1,642,1	0,12,669	4.13916	14.29594	11.30824
chr1	19789639	19790143	C6MG0ACXX_8_7446.sorted.filtered_peak_285	55	.	19789639	19790143	0	3	1,495,1	0,8,503	3.40366	8.32233	5.57033
chr1	19803397	19803686	C6MG0ACXX_8_7446.sorted.filtered_peak_286	26	.	19803397	19803686	0	2	1,1	0,288	2.66551	5.13088	2.61833
chr1	19803973	19804633	C6MG0ACXX_8_7446.sorted.filtered_peak_287	21	.	19803973	19804633	0	2	1,1	0,659	2.54457	4.65624	2.18655
chr1	19811550	19812629	C6MG0ACXX_8_7446.sorted.filtered_peak_288	105	.	19811550	19812629	0	3	1,793,1	0,285,1078	3.58135	13.48091	10.53218
chr1	19923017	19924376	C6MG0ACXX_8_7446.sorted.filtered_peak_289	99	.	19923017	19924376	0	3	1,861,1	0,11,1358	3.73277	12.81772	9.94094
chr1	19933286	19933663	C6MG0ACXX_8_7446.sorted.filtered_peak_290	25	.	19933286	19933663	0	3	1,339,1	0,1,376	2.90181	5.02275	2.50689
chr1	19970767	19971017	C6MG0ACXX_8_7446.sorted.filtered_peak_291	12	.	19970767	19971017	0	2	1,1	0,249	2.41488	3.50388	1.20272
chr1	20014467	20014717	C6MG0ACXX_8_7446.sorted.filtered_peak_292	17	.	20014467	20014717	0	2	1,1	0,249	2.79535	4.19090	1.76237
chr1	20126010	20127074	C6MG0ACXX_8_7446.sorted.filtered_peak_293	19	.	20126010	20127074	0	3	1,311,1	0,479,1063	2.69207	4.43478	1.99910
chr1	20208585	20209294	C6MG0ACXX_8_7446.sorted.filtered_peak_294	129	.	20208585	20209294	0	3	1,684,1	0,3,708	4.39370	15.91829	12.92752
chr1	20478821	20479133	C6MG0ACXX_8_7446.sorted.filtered_peak_295	18	.	20478821	20479133	0	2	1,305	0,7	2.77522	4.21057	1.80212
chr1	20521724	20521974	C6MG0ACXX_8_7446.sorted.filtered_peak_296	26	.	20521724	20521974	0	2	1,1	0,249	2.98812	5.22524	2.68466
chr1	20539201	20539540	C6MG0ACXX_8_7446.sorted.filtered_peak_297	12	.	20539201	20539540	0	2	1,1	0,338	2.42583	3.57799	1.26081
chr1	20568418	20568769	C6MG0ACXX_8_7446.sorted.filtered_peak_298	16	.	20568418	20568769	0	1	351	0	2.72554	4.06251	1.65442
chr1	20834274	20834875	C6MG0ACXX_8_7446.sorted.filtered_peak_299	67	.	20834274	20834875	0	2	1,598	0,3	3.78192	9.60930	6.79932
chr1	20959743	20960758	C6MG0ACXX_8_7446.sorted.filtered_peak_300	48	.	20959743	20960758	0	2	1006,1	0,1014	3.33585	7.52860	4.81970
chr1	20966661	20966980	C6MG0ACXX_8_7446.sorted.filtered_peak_301	15	.	20966661	20966980	0	2	1,1	0,318	2.60125	3.96064	1.56494
chr1	20987436	20988372	C6MG0ACXX_8_7446.sorted.filtered_peak_302	140	.	20987436	20988372	0	3	1,920,1	0,2,935	4.20051	17.14628	14.07979
chr1	21022972	21023298	C6MG0ACXX_8_7446.sorted.filtered_peak_303	37	.	21022972	21023298	0	3	1,265,1	0,3,325	3.35908	6.34796	3.72259
chr1	21044148	21044473	C6MG0ACXX_8_7446.sorted.filtered_peak_304	20	.	21044148	21044473	0	3	1,250,1	0,73,324	2.76742	4.51927	2.04553
chr1	21059562	21059915	C6MG0ACXX_8_7446.sorted.filtered_peak_305	27	.	21059562	21059915	0	3	1,342,1	0,1,352	2.78292	5.26226	2.72468
chr1	21112804	21114059	C6MG0ACXX_8_7446.sorted.filtered_peak_306	158	.	21112804	21114059	0	3	1,1208,1	0,1,1254	4.00769	19.08330	15.89028
chr1	21184343	21184593	C6MG0ACXX_8_7446.sorted.filtered_peak_307	17	.	21184343	21184593	0	1	250	0	2.74419	4.14731	1.72395
chr1	21348769	21349546	C6MG0ACXX_8_7446.sorted.filtered_peak_308	64	.	21348769	21349546	0	3	1,759,1	0,8,776	3.86880	9.20723	6.41855
chr1	21503016	21503845	C6MG0ACXX_8_7446.sorted.filtered_peak_309	209	.	21503016	21503845	0	3	1,674,1	0,1,828	4.87375	24.25302	20.94134
chr1	21620873	21621525	C6MG0ACXX_8_7446.sorted.filtered_peak_310	46	.	21620873	21621525	0	3	1,616,1	0,16,651	2.81867	7.30590	4.60887
chr1	21651426	21651725	C6MG0ACXX_8_7446.sorted.filtered_peak_311	22	.	21651426	21651725	0	3	1,250,1	0,33,298	2.75385	4.68915	2.22580
chr1	21660457	21661250	C6MG0ACXX_8_7446.sorted.filtered_peak_312	58	.	21660457	21661250	0	3	1,693,1	0,6,792	3.34292	8.58221	5.83981
chr1	21671725	21672327	C6MG0ACXX_8_7446.sorted.filtered_peak_313	60	.	21671725	21672327	0	3	1,489,1	0,104,601	3.55859	8.85036	6.08050
chr1	21695021	21695297	C6MG0ACXX_8_7446.sorted.filtered_peak_314	23	.	21695021	21695297	0	2	1,1	0,275	2.99485	4.82311	2.33597
chr1	21766214	21766816	C6MG0ACXX_8_7446.sorted.filtered_peak_315	72	.	21766214	21766816	0	3	1,575,1	0,19,601	4.43732	10.09188	7.25869
chr1	21985705	21985998	C6MG0ACXX_8_7446.sorted.filtered_peak_316	42	.	21985705	21985998	0	3	1,251,1	0,2,292	3.49354	6.91750	4.25416
chr1	22108743	22110441	C6MG0ACXX_8_7446.sorted.filtered_peak_317	89	.	22108743	22110441	0	4	1,411,936,1	0,292,752,1697	3.29171	11.79451	8.97494
chr1	22290420	22290732	C6MG0ACXX_8_7446.sorted.filtered_peak_318	21	.	22290420	22290732	0	2	1,1	0,311	2.94671	4.66830	2.19205
chr1	22345605	22346091	C6MG0ACXX_8_7446.sorted.filtered_peak_319	48	.	22345605	22346091	0	3	1,476,1	0,4,485	3.80964	7.58522	4.87422
chr1	22351497	22352641	C6MG0ACXX_8_7446.sorted.filtered_peak_320	126	.	22351497	22352641	0	3	1,1130,1	0,13,1143	4.26051	15.74122	12.65601
chr1	22357781	22358281	C6MG0ACXX_8_7446.sorted.filtered_peak_321	13	.	22357781	22358281	0	2	1,1	0,499	2.62071	3.68549	1.32904
chr1	22366106	22366925	C6MG0ACXX_8_7446.sorted.filtered_peak_322	171	.	22366106	22366925	0	3	1,807,1	0,1,818	5.33223	20.33368	17.12033
chr1	22378971	22380269	C6MG0ACXX_8_7446.sorted.filtered_peak_323	49	.	22378971	22380269	0	3	1,767,1	0,3,1297	3.01683	7.58101	4.92949
chr1	22402196	22402590	C6MG0ACXX_8_7446.sorted.filtered_peak_324	11	.	22402196	22402590	0	2	1,1	0,393	2.55740	3.50472	1.17665
chr1	22747003	22747270	C6MG0ACXX_8_7446.sorted.filtered_peak_325	17	.	22747003	22747270	0	2	1,1	0,266	2.66174	4.13945	1.73114
chr1	22778135	22779172	C6MG0ACXX_8_7446.sorted.filtered_peak_326	77	.	22778135	22779172	0	3	1,1032,1	0,2,1036	3.65326	10.56670	7.73216
chr1	23031204	23031463	C6MG0ACXX_8_7446.sorted.filtered_peak_327	28	.	23031204	23031463	0	2	1,1	0,258	3.11507	5.36431	2.80563
chr1	23345511	23346279	C6MG0ACXX_8_7446.sorted.filtered_peak_328	77	.	23345511	23346279	0	2	753,1	0,767	3.91361	10.52962	7.72235
chr1	23426558	23427305	C6MG0ACXX_8_7446.sorted.filtered_peak_329	38	.	23426558	23427305	0	3	1,592,1	0,149,746	2.93498	6.44898	3.83376
chr1	23429816	23430213	C6MG0ACXX_8_7446.sorted.filtered_peak_330	17	.	23429816	23430213	0	2	1,1	0,396	2.37424	4.13566	1.72492
chr1	23445358	23445905	C6MG0ACXX_8_7446.sorted.filtered_peak_331	36	.	23445358	23445905	0	3	1,317,1	0,23,546	3.09371	6.22849	3.62912
chr1	23494292	23494647	C6MG0ACXX_8_7446.sorted.filtered_peak_332	10	.	23494292	23494647	0	2	1,1	0,354	2.24881	3.35289	1.08606
chr1	23495177	23495553	C6MG0ACXX_8_7446.sorted.filtered_peak_333	34	.	23495177	23495553	0	2	338,1	0,375	2.93236	5.99495	3.40673
chr1	23670575	23671350	C6MG0ACXX_8_7446.sorted.filtered_peak_334	186	.	23670575	23671350	0	3	1,770,1	0,2,774	4.79162	21.91767	18.64639
chr1	23694503	23695765	C6MG0ACXX_8_7446.sorted.filtered_peak_335	177	.	23694503	23695765	0	3	1,1257,1	0,3,1261	4.27827	20.97473	17.75802
chr1	23810648	23811425	C6MG0ACXX_8_7446.sorted.filtered_peak_336	79	.	23810648	23811425	0	2	1,624	0,153	4.11013	10.79677	7.93784
chr1	23854695	23854955	C6MG0ACXX_8_7446.sorted.filtered_peak_337	38	.	23854695	23854955	0	3	1,255,1	0,3,259	2.66749	6.45111	3.81258
chr1	23857679	23858061	C6MG0ACXX_8_7446.sorted.filtered_peak_338	31	.	23857679	23858061	0	3	1,270,1	0,5,381	2.58871	5.76208	3.19625
chr1	23866219	23866726	C6MG0ACXX_8_7446.sorted.filtered_peak_339	111	.	23866219	23866726	0	2	504,1	0,506	4.93241	14.15871	11.15295
chr1	23871282	23871532	C6MG0ACXX_8_7446.sorted.filtered_peak_340	21	.	23871282	23871532	0	2	1,1	0,249	2.72171	4.60617	2.12795
chr1	23881291	23881671	C6MG0ACXX_8_7446.sorted.filtered_peak_341	38	.	23881291	23881671	0	3	1,357,1	0,3,379	2.78618	6.47701	3.83856
chr1	23885919	23886218	C6MG0ACXX_8_7446.sorted.filtered_peak_342	40	.	23885919	23886218	0	3	1,285,1	0,13,298	2.77786	6.71884	4.07075
chr1	23946037	23946488	C6MG0ACXX_8_7446.sorted.filtered_peak_343	26	.	23946037	23946488	0	3	1,287,1	0,160,450	2.79957	5.15754	2.63496
chr1	23961488	23961771	C6MG0ACXX_8_7446.sorted.filtered_peak_344	25	.	23961488	23961771	0	2	1,1	0,282	2.91742	5.06750	2.54366
chr1	24018021	24018831	C6MG0ACXX_8_7446.sorted.filtered_peak_345	67	.	24018021	24018831	0	3	1,797,1	0,3,809	3.86898	9.53003	6.71052
chr1	24069400	24070091	C6MG0ACXX_8_7446.sorted.filtered_peak_346	44	.	24069400	24070091	0	2	1,385	0,306	3.12570	7.10299	4.47742
chr1	24098617	24098948	C6MG0ACXX_8_7446.sorted.filtered_peak_347	32	.	24098617	24098948	0	2	1,300	0,31	3.27269	5.87152	3.29929
chr1	24104401	24105263	C6MG0ACXX_8_7446.sorted.filtered_peak_348	62	.	24104401	24105263	0	2	1,824	0,38	3.62434	8.96743	6.20013
chr1	24117396	24117788	C6MG0ACXX_8_7446.sorted.filtered_peak_349	72	.	24117396	24117788	0	3	1,363,1	0,24,391	3.79007	10.03357	7.20294
chr1	24118040	24118309	C6MG0ACXX_8_7446.sorted.filtered_peak_350	16	.	24118040	24118309	0	2	1,1	0,268	2.46160	4.08201	1.67070
chr1	24126976	24127612	C6MG0ACXX_8_7446.sorted.filtered_peak_351	138	.	24126976	24127612	0	3	1,629,1	0,2,635	4.12797	16.91866	13.85727
chr1	24136298	24136548	C6MG0ACXX_8_7446.sorted.filtered_peak_352	24	.	24136298	24136548	0	2	1,1	0,249	2.94170	4.95514	2.44794
chr1	24151513	24152155	C6MG0ACXX_8_7446.sorted.filtered_peak_353	37	.	24151513	24152155	0	2	1,634	0,8	3.28308	6.35160	3.72860
chr1	24165022	24165367	C6MG0ACXX_8_7446.sorted.filtered_peak_354	29	.	24165022	24165367	0	3	1,258,1	0,86,344	3.21657	5.50739	2.94329
chr1	24194482	24195295	C6MG0ACXX_8_7446.sorted.filtered_peak_355	95	.	24194482	24195295	0	3	1,569,1	0,39,812	4.07494	12.40604	9.57232
chr1	24243364	24243621	C6MG0ACXX_8_7446.sorted.filtered_peak_356	30	.	24243364	24243621	0	2	1,1	0,256	3.27192	5.67270	3.08828
chr1	24285452	24286692	C6MG0ACXX_8_7446.sorted.filtered_peak_357	124	.	24285452	24286692	0	3	1,1224,1	0,6,1239	4.05049	15.52509	12.47886
chr1	24306428	24307226	C6MG0ACXX_8_7446.sorted.filtered_peak_358	160	.	24306428	24307226	0	3	1,731,1	0,38,797	4.41857	19.18402	16.02943
chr1	24397338	24397644	C6MG0ACXX_8_7446.sorted.filtered_peak_359	22	.	24397338	24397644	0	3	1,263,1	0,4,305	2.93792	4.68035	2.21954
chr1	24476745	24477295	C6MG0ACXX_8_7446.sorted.filtered_peak_360	22	.	24476745	24477295	0	3	1,293,1	0,36,549	2.97313	4.74243	2.25521
chr1	24525777	24526161	C6MG0ACXX_8_7446.sorted.filtered_peak_361	32	.	24525777	24526161	0	3	1,378,1	0,1,383	3.07762	5.79443	3.22965
chr1	24648221	24648985	C6MG0ACXX_8_7446.sorted.filtered_peak_362	43	.	24648221	24648985	0	3	1,734,1	0,15,763	2.97432	7.00921	4.35601
chr1	24710802	24711128	C6MG0ACXX_8_7446.sorted.filtered_peak_363	20	.	24710802	24711128	0	2	1,1	0,325	2.63147	4.52807	2.07464
chr1	24718598	24719067	C6MG0ACXX_8_7446.sorted.filtered_peak_364	30	.	24718598	24719067	0	3	1,442,1	0,14,468	2.84931	5.58434	3.02060
chr1	24739942	24740451	C6MG0ACXX_8_7446.sorted.filtered_peak_365	32	.	24739942	24740451	0	3	1,430,1	0,18,508	2.59910	5.78065	3.20477
chr1	24741976	24742564	C6MG0ACXX_8_7446.sorted.filtered_peak_366	137	.	24741976	24742564	0	3	1,510,1	0,4,587	4.20892	16.78554	13.71638
chr1	24828398	24829731	C6MG0ACXX_8_7446.sorted.filtered_peak_367	61	.	24828398	24829731	0	3	1,825,1	0,378,1332	3.02368	8.88838	6.13352
chr1	24861574	24861824	C6MG0ACXX_8_7446.sorted.filtered_peak_368	30	.	24861574	24861824	0	2	1,1	0,249	2.78608	5.57096	3.00679
chr1	24862972	24863417	C6MG0ACXX_8_7446.sorted.filtered_peak_369	62	.	24862972	24863417	0	3	1,400,1	0,10,444	3.41778	9.03256	6.25640
chr1	24961771	24962088	C6MG0ACXX_8_7446.sorted.filtered_peak_370	21	.	24961771	24962088	0	2	1,1	0,316	2.90646	4.58128	2.12529
chr1	24969078	24970065	C6MG0ACXX_8_7446.sorted.filtered_peak_371	273	.	24969078	24970065	0	3	1,903,1	0,4,986	5.05766	30.86654	27.36359
chr1	25036334	25036669	C6MG0ACXX_8_7446.sorted.filtered_peak_372	36	.	25036334	25036669	0	1	335	0	3.38274	6.28528	3.67394
chr1	25054100	25054350	C6MG0ACXX_8_7446.sorted.filtered_peak_373	17	.	25054100	25054350	0	2	1,1	0,249	2.75708	4.14828	1.74305
chr1	25071331	25072211	C6MG0ACXX_8_7446.sorted.filtered_peak_374	236	.	25071331	25072211	0	3	1,872,1	0,3,879	4.80823	27.06313	23.69031
chr1	25174475	25175440	C6MG0ACXX_8_7446.sorted.filtered_peak_375	76	.	25174475	25175440	0	3	1,961,1	0,3,964	3.46116	10.45212	7.60085
chr1	25237429	25238088	C6MG0ACXX_8_7446.sorted.filtered_peak_376	100	.	25237429	25238088	0	3	1,564,1	0,91,658	3.89131	12.93852	10.01871
chr1	25251662	25252006	C6MG0ACXX_8_7446.sorted.filtered_peak_377	35	.	25251662	25252006	0	3	1,325,1	0,13,343	2.48349	6.11790	3.52065
chr1	25256727	25257175	C6MG0ACXX_8_7446.sorted.filtered_peak_378	82	.	25256727	25257175	0	3	1,434,1	0,7,447	3.21729	11.13671	8.26235
chr1	25281647	25282187	C6MG0ACXX_8_7446.sorted.filtered_peak_379	31	.	25281647	25282187	0	3	1,397,1	0,9,539	2.78503	5.69733	3.14007
chr1	25291442	25292052	C6MG0ACXX_8_7446.sorted.filtered_peak_380	189	.	25291442	25292052	0	3	1,602,1	0,6,609	4.44124	22.23833	18.95717
chr1	25319216	25319667	C6MG0ACXX_8_7446.sorted.filtered_peak_381	37	.	25319216	25319667	0	2	448,1	0,450	3.18652	6.36669	3.73560
chr1	25348684	25349675	C6MG0ACXX_8_7446.sorted.filtered_peak_382	163	.	25348684	25349675	0	3	1,919,1	0,69,990	4.28512	19.51839	16.33300
chr1	25358676	25359141	C6MG0ACXX_8_7446.sorted.filtered_peak_383	49	.	25358676	25359141	0	3	1,415,1	0,34,464	2.85757	7.64177	4.95078
chr1	25426237	25426536	C6MG0ACXX_8_7446.sorted.filtered_peak_384	57	.	25426237	25426536	0	3	1,281,1	0,12,298	3.38080	8.50360	5.74999
chr1	25531422	25531852	C6MG0ACXX_8_7446.sorted.filtered_peak_385	12	.	25531422	25531852	0	2	1,1	0,429	2.54835	3.52740	1.22926
chr1	25558638	25559385	C6MG0ACXX_8_7446.sorted.filtered_peak_386	104	.	25558638	25559385	0	3	1,728,1	0,10,746	4.18724	13.39108	10.42699
chr1	25559590	25559875	C6MG0ACXX_8_7446.sorted.filtered_peak_387	33	.	25559590	25559875	0	3	1,250,1	0,18,284	2.81210	5.91365	3.32136
chr1	25566050	25566967	C6MG0ACXX_8_7446.sorted.filtered_peak_388	135	.	25566050	25566967	0	3	1,885,1	0,21,916	4.17205	16.69284	13.59947
chr1	25573481	25574542	C6MG0ACXX_8_7446.sorted.filtered_peak_389	134	.	25573481	25574542	0	3	1,986,1	0,3,1060	3.84756	16.49687	13.44475
chr1	25664711	25666151	C6MG0ACXX_8_7446.sorted.filtered_peak_390	93	.	25664711	25666151	0	3	1,1118,1	0,1,1439	4.37428	12.24510	9.39040
chr1	25756567	25757589	C6MG0ACXX_8_7446.sorted.filtered_peak_391	146	.	25756567	25757589	0	3	1,1010,1	0,6,1021	4.02990	17.81630	14.68231
chr1	25869844	25870560	C6MG0ACXX_8_7446.sorted.filtered_peak_392	34	.	25869844	25870560	0	3	1,297,1	0,23,715	3.09953	5.99139	3.42550
chr1	25876114	25876741	C6MG0ACXX_8_7446.sorted.filtered_peak_393	19	.	25876114	25876741	0	3	1,285,1	0,7,626	2.61107	4.34979	1.91299
chr1	25888661	25889330	C6MG0ACXX_8_7446.sorted.filtered_peak_394	35	.	25888661	25889330	0	3	1,320,1	0,313,668	2.84308	6.06461	3.50405
chr1	25942808	25943368	C6MG0ACXX_8_7446.sorted.filtered_peak_395	24	.	25942808	25943368	0	3	1,494,1	0,25,559	2.39385	4.92693	2.44725
chr1	25969174	25969617	C6MG0ACXX_8_7446.sorted.filtered_peak_396	57	.	25969174	25969617	0	1	443	0	3.55701	8.54495	5.79461
chr1	26002440	26003074	C6MG0ACXX_8_7446.sorted.filtered_peak_397	34	.	26002440	26003074	0	3	1,620,1	0,5,633	3.02400	6.07018	3.48649
chr1	26030841	26031116	C6MG0ACXX_8_7446.sorted.filtered_peak_398	29	.	26030841	26031116	0	1	275	0	3.05371	5.46205	2.90106
chr1	26101377	26101635	C6MG0ACXX_8_7446.sorted.filtered_peak_399	16	.	26101377	26101635	0	2	1,1	0,257	2.55049	4.05273	1.64305
chr1	26146149	26146707	C6MG0ACXX_8_7446.sorted.filtered_peak_400	76	.	26146149	26146707	0	3	1,480,1	0,73,557	3.39288	10.43605	7.60318
chr1	26146996	26147519	C6MG0ACXX_8_7446.sorted.filtered_peak_401	41	.	26146996	26147519	0	3	1,515,1	0,6,522	2.82602	6.82420	4.18052
chr1	26185613	26186264	C6MG0ACXX_8_7446.sorted.filtered_peak_402	71	.	26185613	26186264	0	3	1,630,1	0,4,650	3.75399	9.94550	7.12873
chr1	26201931	26202282	C6MG0ACXX_8_7446.sorted.filtered_peak_403	14	.	26201931	26202282	0	2	1,1	0,350	2.55165	3.77374	1.42095
chr1	26221855	26222162	C6MG0ACXX_8_7446.sorted.filtered_peak_404	34	.	26221855	26222162	0	3	1,303,1	0,3,306	3.19912	6.00342	3.43040
chr1	26231524	26232275	C6MG0ACXX_8_7446.sorted.filtered_peak_405	51	.	26231524	26232275	0	3	1,616,1	0,12,750	3.05424	7.90824	5.18040
chr1	26232724	26233204	C6MG0ACXX_8_7446.sorted.filtered_peak_406	18	.	26232724	26233204	0	2	1,1	0,479	2.36223	4.31638	1.88559
chr1	26297986	26298363	C6MG0ACXX_8_7446.sorted.filtered_peak_407	24	.	26297986	26298363	0	3	1,301,1	0,59,376	2.92001	4.90561	2.40881
chr1	26317334	26317751	C6MG0ACXX_8_7446.sorted.filtered_peak_408	27	.	26317334	26317751	0	3	1,342,1	0,68,416	2.87286	5.24392	2.70297
chr1	26324202	26325070	C6MG0ACXX_8_7446.sorted.filtered_peak_409	124	.	26324202	26325070	0	3	1,795,1	0,6,867	3.94754	15.46402	12.46426
chr1	26361846	26362773	C6MG0ACXX_8_7446.sorted.filtered_peak_410	47	.	26361846	26362773	0	3	1,627,1	0,1,926	3.18234	7.43279	4.74859
chr1	26437549	26438724	C6MG0ACXX_8_7446.sorted.filtered_peak_411	82	.	26437549	26438724	0	2	1165,1	0,1174	3.54104	11.13951	8.29054
chr1	26452809	26453354	C6MG0ACXX_8_7446.sorted.filtered_peak_412	96	.	26452809	26453354	0	3	1,510,1	0,32,544	3.94789	12.57202	9.62061
chr1	26471642	26472394	C6MG0ACXX_8_7446.sorted.filtered_peak_413	28	.	26471642	26472394	0	2	460,1	0,751	3.10608	5.38047	2.83050
chr1	26496198	26496651	C6MG0ACXX_8_7446.sorted.filtered_peak_414	39	.	26496198	26496651	0	3	1,443,1	0,5,452	3.27627	6.56811	3.92831
chr1	26551662	26552030	C6MG0ACXX_8_7446.sorted.filtered_peak_415	11	.	26551662	26552030	0	2	1,1	0,367	2.54933	3.48341	1.16128
chr1	26560289	26561419	C6MG0ACXX_8_7446.sorted.filtered_peak_416	227	.	26560289	26561419	0	3	1,1126,1	0,3,1129	4.71867	26.07304	22.71514
chr1	26602318	26603070	C6MG0ACXX_8_7446.sorted.filtered_peak_417	36	.	26602318	26603070	0	3	1,721,1	0,26,751	2.65942	6.30350	3.69397
chr1	26611226	26611816	C6MG0ACXX_8_7446.sorted.filtered_peak_418	70	.	26611226	26611816	0	3	1,581,1	0,5,589	2.83998	9.86946	7.07044
chr1	26613764	26614228	C6MG0ACXX_8_7446.sorted.filtered_peak_419	46	.	26613764	26614228	0	3	1,355,1	0,103,463	2.60568	7.38550	4.69435
chr1	26632805	26633634	C6MG0ACXX_8_7446.sorted.filtered_peak_420	80	.	26632805	26633634	0	3	1,709,1	0,110,828	3.75182	10.83788	8.01546
chr1	26644138	26644501	C6MG0ACXX_8_7446.sorted.filtered_peak_421	44	.	26644138	26644501	0	3	1,329,1	0,31,362	2.86643	7.06572	4.40079
chr1	26647902	26648370	C6MG0ACXX_8_7446.sorted.filtered_peak_422	22	.	26647902	26648370	0	3	1,445,1	0,18,467	2.46315	4.76768	2.28574
chr1	26662909	26663307	C6MG0ACXX_8_7446.sorted.filtered_peak_423	42	.	26662909	26663307	0	2	1,386	0,12	3.55083	6.93156	4.26010
chr1	26685296	26685794	C6MG0ACXX_8_7446.sorted.filtered_peak_424	30	.	26685296	26685794	0	2	398,1	0,497	2.87824	5.60467	3.04160
chr1	26690337	26690615	C6MG0ACXX_8_7446.sorted.filtered_peak_425	35	.	26690337	26690615	0	3	1,254,1	0,11,277	3.07010	6.20057	3.58836
chr1	26704541	26705352	C6MG0ACXX_8_7446.sorted.filtered_peak_426	201	.	26704541	26705352	0	3	1,795,1	0,10,810	5.03130	23.49623	20.17975
chr1	26710593	26710914	C6MG0ACXX_8_7446.sorted.filtered_peak_427	30	.	26710593	26710914	0	3	1,307,1	0,11,320	3.17807	5.58780	3.01928
chr1	26718020	26718310	C6MG0ACXX_8_7446.sorted.filtered_peak_428	21	.	26718020	26718310	0	2	1,1	0,289	2.80994	4.57955	2.11313
chr1	26743632	26744028	C6MG0ACXX_8_7446.sorted.filtered_peak_429	18	.	26743632	26744028	0	2	1,1	0,395	2.71879	4.33462	1.89791
chr1	26758354	26759024	C6MG0ACXX_8_7446.sorted.filtered_peak_430	248	.	26758354	26759024	0	3	1,662,1	0,7,669	6.38481	28.30264	24.84058
chr1	26786276	26786627	C6MG0ACXX_8_7446.sorted.filtered_peak_431	13	.	26786276	26786627	0	2	1,1	0,350	2.59812	3.75255	1.38816
chr1	26798756	26799815	C6MG0ACXX_8_7446.sorted.filtered_peak_432	94	.	26798756	26799815	0	3	1,1056,1	0,2,1058	3.51483	12.30591	9.40334
chr1	26826582	26827931	C6MG0ACXX_8_7446.sorted.filtered_peak_433	60	.	26826582	26827931	0	3	1,1231,1	0,37,1348	3.36506	8.75368	6.00587
chr1	26856133	26856583	C6MG0ACXX_8_7446.sorted.filtered_peak_434	36	.	26856133	26856583	0	3	1,300,1	0,3,449	3.16238	6.26863	3.64267
chr1	26868373	26869080	C6MG0ACXX_8_7446.sorted.filtered_peak_435	64	.	26868373	26869080	0	3	1,683,1	0,23,706	3.04432	9.20889	6.41658
chr1	26872092	26872548	C6MG0ACXX_8_7446.sorted.filtered_peak_436	54	.	26872092	26872548	0	3	1,398,1	0,2,455	3.03662	8.13274	5.40937
chr1	26946617	26948026	C6MG0ACXX_8_7446.sorted.filtered_peak_437	107	.	26946617	26948026	0	3	1,1392,1	0,4,1408	3.80740	13.73776	10.76802
chr1	27004019	27004376	C6MG0ACXX_8_7446.sorted.filtered_peak_438	20	.	27004019	27004376	0	3	1,250,1	0,93,356	2.88687	4.47082	2.01091
chr1	27018879	27019678	C6MG0ACXX_8_7446.sorted.filtered_peak_439	26	.	27018879	27019678	0	3	1,369,1	0,6,798	2.20278	5.16453	2.63363
chr1	27021714	27022549	C6MG0ACXX_8_7446.sorted.filtered_peak_440	53	.	27021714	27022549	0	3	1,825,1	0,1,834	2.45964	8.02705	5.35439
chr1	27024594	27024852	C6MG0ACXX_8_7446.sorted.filtered_peak_441	37	.	27024594	27024852	0	2	1,1	0,257	2.38996	6.32742	3.70744
chr1	27060547	27060869	C6MG0ACXX_8_7446.sorted.filtered_peak_442	15	.	27060547	27060869	0	2	1,1	0,321	2.69755	3.94187	1.57274
chr1	27070423	27071173	C6MG0ACXX_8_7446.sorted.filtered_peak_443	81	.	27070423	27071173	0	3	1,618,1	0,39,749	3.59286	10.96411	8.13677
chr1	27113733	27114826	C6MG0ACXX_8_7446.sorted.filtered_peak_444	87	.	27113733	27114826	0	3	1,1083,1	0,5,1092	3.13874	11.67717	8.76492
chr1	27126269	27126545	C6MG0ACXX_8_7446.sorted.filtered_peak_445	25	.	27126269	27126545	0	2	274,1	0,275	3.06572	5.08684	2.56355
chr1	27137663	27137913	C6MG0ACXX_8_7446.sorted.filtered_peak_446	17	.	27137663	27137913	0	2	1,1	0,249	2.79609	4.18885	1.75559
chr1	27159989	27160524	C6MG0ACXX_8_7446.sorted.filtered_peak_447	87	.	27159989	27160524	0	3	1,531,1	0,3,534	3.88824	11.60811	8.72409
chr1	27165312	27165646	C6MG0ACXX_8_7446.sorted.filtered_peak_448	19	.	27165312	27165646	0	2	1,1	0,333	2.79908	4.38820	1.93494
chr1	27191256	27192114	C6MG0ACXX_8_7446.sorted.filtered_peak_449	112	.	27191256	27192114	0	3	1,854,1	0,1,857	4.24275	14.16049	11.20352
chr1	27216496	27217164	C6MG0ACXX_8_7446.sorted.filtered_peak_450	41	.	27216496	27217164	0	2	666,1	0,667	3.19077	6.79848	4.13120
chr1	27226596	27227303	C6MG0ACXX_8_7446.sorted.filtered_peak_451	44	.	27226596	27227303	0	3	1,696,1	0,1,706	3.45451	7.11907	4.43396
chr1	27247698	27248422	C6MG0ACXX_8_7446.sorted.filtered_peak_452	155	.	27247698	27248422	0	3	1,688,1	0,17,723	4.90946	18.65397	15.53267
chr1	27324199	27324449	C6MG0ACXX_8_7446.sorted.filtered_peak_453	20	.	27324199	27324449	0	2	1,1	0,249	2.68256	4.52691	2.06450
chr1	27371179	27371525	C6MG0ACXX_8_7446.sorted.filtered_peak_454	25	.	27371179	27371525	0	2	1,325	0,21	2.92081	5.03395	2.51760
chr1	27372277	27372670	C6MG0ACXX_8_7446.sorted.filtered_peak_455	21	.	27372277	27372670	0	3	1,267,1	0,119,392	2.79611	4.63354	2.15594
chr1	27438416	27438940	C6MG0ACXX_8_7446.sorted.filtered_peak_456	34	.	27438416	27438940	0	2	1,432	0,92	3.17359	5.96879	3.40877
chr1	27463498	27464173	C6MG0ACXX_8_7446.sorted.filtered_peak_457	40	.	27463498	27464173	0	3	1,630,1	0,4,674	3.25027	6.72367	4.06553
chr1	27481435	27482151	C6MG0ACXX_8_7446.sorted.filtered_peak_458	148	.	27481435	27482151	0	3	1,711,1	0,4,715	4.68823	18.00142	14.85662
chr1	27560658	27561333	C6MG0ACXX_8_7446.sorted.filtered_peak_459	284	.	27560658	27561333	0	3	1,670,1	0,3,674	5.81080	32.08176	28.48425
chr1	27648366	27649106	C6MG0ACXX_8_7446.sorted.filtered_peak_460	151	.	27648366	27649106	0	3	1,737,1	0,2,739	4.70579	18.23981	15.10492
chr1	27668405	27669218	C6MG0ACXX_8_7446.sorted.filtered_peak_461	18	.	27668405	27669218	0	3	1,425,1	0,380,812	2.39852	4.27324	1.85195
chr1	27669719	27670278	C6MG0ACXX_8_7446.sorted.filtered_peak_462	31	.	27669719	27670278	0	2	1,552	0,7	2.71354	5.76036	3.18513
chr1	27683965	27684232	C6MG0ACXX_8_7446.sorted.filtered_peak_463	19	.	27683965	27684232	0	2	1,1	0,266	2.61384	4.44343	1.99599
chr1	27692055	27693031	C6MG0ACXX_8_7446.sorted.filtered_peak_464	29	.	27692055	27693031	0	3	1,560,1	0,12,975	2.64620	5.45673	2.91645
chr1	27718629	27719392	C6MG0ACXX_8_7446.sorted.filtered_peak_465	62	.	27718629	27719392	0	3	1,557,1	0,43,762	3.31061	9.00945	6.27796
chr1	27742772	27743379	C6MG0ACXX_8_7446.sorted.filtered_peak_466	17	.	27742772	27743379	0	3	1,250,1	0,328,606	2.59258	4.13246	1.74341
chr1	27744883	27745232	C6MG0ACXX_8_7446.sorted.filtered_peak_467	48	.	27744883	27745232	0	2	1,343	0,6	3.47434	7.52643	4.83977
chr1	27757487	27757832	C6MG0ACXX_8_7446.sorted.filtered_peak_468	38	.	27757487	27757832	0	3	1,335,1	0,3,344	3.19950	6.50969	3.87357
chr1	27763007	27763355	C6MG0ACXX_8_7446.sorted.filtered_peak_469	23	.	27763007	27763355	0	2	1,1	0,347	2.85034	4.85606	2.35669
chr1	27771708	27771995	C6MG0ACXX_8_7446.sorted.filtered_peak_470	25	.	27771708	27771995	0	3	1,279,1	0,6,286	3.09157	5.08868	2.55430
chr1	27781980	27782230	C6MG0ACXX_8_7446.sorted.filtered_peak_471	23	.	27781980	27782230	0	2	1,1	0,249	2.99924	4.90318	2.39938
chr1	27816128	27817249	C6MG0ACXX_8_7446.sorted.filtered_peak_472	170	.	27816128	27817249	0	4	1,266,742,1	0,7,376,1120	4.45180	20.17164	17.02367
chr1	27894887	27895438	C6MG0ACXX_8_7446.sorted.filtered_peak_473	95	.	27894887	27895438	0	3	1,514,1	0,6,550	3.92555	12.41599	9.50851
chr1	27930601	27930935	C6MG0ACXX_8_7446.sorted.filtered_peak_474	28	.	27930601	27930935	0	2	1,332	0,2	2.49122	5.40982	2.84896
chr1	27944822	27945254	C6MG0ACXX_8_7446.sorted.filtered_peak_475	45	.	27944822	27945254	0	3	1,426,1	0,3,431	3.29406	7.19702	4.51923
chr1	27959459	27959835	C6MG0ACXX_8_7446.sorted.filtered_peak_476	15	.	27959459	27959835	0	2	1,1	0,375	2.33963	3.92042	1.53275
chr1	27970288	27970736	C6MG0ACXX_8_7446.sorted.filtered_peak_477	30	.	27970288	27970736	0	3	1,414,1	0,28,447	3.18396	5.56335	3.01528
chr1	27986122	27987020	C6MG0ACXX_8_7446.sorted.filtered_peak_478	28	.	27986122	27987020	0	3	1,764,1	0,1,897	2.52790	5.43016	2.89439
chr1	27989267	27989925	C6MG0ACXX_8_7446.sorted.filtered_peak_479	54	.	27989267	27989925	0	3	1,651,1	0,2,657	3.03807	8.24526	5.49114
chr1	27998325	27999148	C6MG0ACXX_8_7446.sorted.filtered_peak_480	90	.	27998325	27999148	0	3	1,613,1	0,209,822	3.93107	11.98743	9.08223
chr1	28051985	28053054	C6MG0ACXX_8_7446.sorted.filtered_peak_481	227	.	28051985	28053054	0	3	1,1063,1	0,2,1068	5.00968	26.11559	22.76596
chr1	28099233	28100010	C6MG0ACXX_8_7446.sorted.filtered_peak_482	185	.	28099233	28100010	0	3	1,766,1	0,10,776	4.81706	21.85368	18.57863
chr1	28157080	28157851	C6MG0ACXX_8_7446.sorted.filtered_peak_483	64	.	28157080	28157851	0	2	766,1	0,770	3.68128	9.19162	6.41666
chr1	28184555	28184994	C6MG0ACXX_8_7446.sorted.filtered_peak_484	15	.	28184555	28184994	0	2	1,250	0,189	2.68898	3.96456	1.58633
chr1	28195537	28196076	C6MG0ACXX_8_7446.sorted.filtered_peak_485	26	.	28195537	28196076	0	3	1,395,1	0,8,538	2.72466	5.14553	2.62415
chr1	28198769	28199306	C6MG0ACXX_8_7446.sorted.filtered_peak_486	29	.	28198769	28199306	0	3	1,464,1	0,68,536	2.74627	5.55095	2.98585
chr1	28213819	28214236	C6MG0ACXX_8_7446.sorted.filtered_peak_487	15	.	28213819	28214236	0	2	1,1	0,416	2.31906	3.96660	1.57052
chr1	28218001	28218391	C6MG0ACXX_8_7446.sorted.filtered_peak_488	74	.	28218001	28218391	0	3	1,368,1	0,3,389	3.79817	10.29604	7.46339
chr1	28240842	28241544	C6MG0ACXX_8_7446.sorted.filtered_peak_489	234	.	28240842	28241544	0	3	1,661,1	0,40,701	5.77710	26.82762	23.41330
chr1	28286189	28286759	C6MG0ACXX_8_7446.sorted.filtered_peak_490	79	.	28286189	28286759	0	3	1,506,1	0,62,569	4.13826	10.77476	7.90952
chr1	28382650	28383011	C6MG0ACXX_8_7446.sorted.filtered_peak_491	46	.	28382650	28383011	0	2	354,1	0,360	3.74354	7.35550	4.66214
chr1	28414454	28415479	C6MG0ACXX_8_7446.sorted.filtered_peak_492	136	.	28414454	28415479	0	3	1,805,1	0,216,1024	4.34626	16.74301	13.67649
chr1	28441711	28442099	C6MG0ACXX_8_7446.sorted.filtered_peak_493	13	.	28441711	28442099	0	3	1,250,1	0,50,387	2.60759	3.69145	1.35927
chr1	28495811	28496235	C6MG0ACXX_8_7446.sorted.filtered_peak_494	125	.	28495811	28496235	0	3	1,415,1	0,7,423	5.04174	15.65571	12.58944
chr1	28525905	28526666	C6MG0ACXX_8_7446.sorted.filtered_peak_495	49	.	28525905	28526666	0	3	1,647,1	0,112,760	3.51537	7.59636	4.92330
chr1	28559207	28559698	C6MG0ACXX_8_7446.sorted.filtered_peak_496	34	.	28559207	28559698	0	3	1,485,1	0,3,490	2.71764	6.09167	3.48951
chr1	28562322	28562983	C6MG0ACXX_8_7446.sorted.filtered_peak_497	115	.	28562322	28562983	0	2	1,659	0,2	4.08406	14.51809	11.53543
chr1	28572901	28573391	C6MG0ACXX_8_7446.sorted.filtered_peak_498	44	.	28572901	28573391	0	3	1,452,1	0,14,489	2.60823	7.09604	4.42351
chr1	28573605	28574272	C6MG0ACXX_8_7446.sorted.filtered_peak_499	189	.	28573605	28574272	0	3	1,534,1	0,15,666	4.33915	22.24918	18.99343
chr1	28575087	28575345	C6MG0ACXX_8_7446.sorted.filtered_peak_500	31	.	28575087	28575345	0	3	1,254,1	0,1,257	2.43076	5.77953	3.18611
chr1	28582698	28583063	C6MG0ACXX_8_7446.sorted.filtered_peak_501	49	.	28582698	28583063	0	3	1,361,1	0,1,364	3.06807	7.61177	4.90533
chr1	28585663	28586321	C6MG0ACXX_8_7446.sorted.filtered_peak_502	180	.	28585663	28586321	0	3	1,654,1	0,1,657	4.97840	21.34123	18.09325
chr1	28655266	28655817	C6MG0ACXX_8_7446.sorted.filtered_peak_503	193	.	28655266	28655817	0	3	1,544,1	0,1,550	5.68194	22.70078	19.39422
chr1	28686202	28686651	C6MG0ACXX_8_7446.sorted.filtered_peak_504	22	.	28686202	28686651	0	2	1,1	0,448	2.98981	4.77018	2.26847
chr1	28695914	28696908	C6MG0ACXX_8_7446.sorted.filtered_peak_505	50	.	28695914	28696908	0	3	1,951,1	0,14,993	3.47948	7.77157	5.06323
chr1	28743897	28744375	C6MG0ACXX_8_7446.sorted.filtered_peak_506	14	.	28743897	28744375	0	2	1,1	0,477	2.66093	3.79694	1.42039
chr1	28832132	28832853	C6MG0ACXX_8_7446.sorted.filtered_peak_507	162	.	28832132	28832853	0	2	687,1	0,720	4.48096	19.43020	16.28222
chr1	28844496	28845521	C6MG0ACXX_8_7446.sorted.filtered_peak_508	50	.	28844496	28845521	0	3	1,711,1	0,2,1024	3.20835	7.71416	5.03458
chr1	28879184	28880380	C6MG0ACXX_8_7446.sorted.filtered_peak_509	133	.	28879184	28880380	0	3	1,1141,1	0,9,1195	4.22717	16.38335	13.39928
chr1	28907758	28908885	C6MG0ACXX_8_7446.sorted.filtered_peak_510	75	.	28907758	28908885	0	2	1119,1	0,1126	3.29198	10.39021	7.56422
chr1	28969031	28970040	C6MG0ACXX_8_7446.sorted.filtered_peak_511	127	.	28969031	28970040	0	3	1,769,1	0,171,1008	4.13099	15.81319	12.78068
chr1	28974447	28975650	C6MG0ACXX_8_7446.sorted.filtered_peak_512	158	.	28974447	28975650	0	3	1,1136,1	0,2,1202	4.33272	19.02003	15.85764
chr1	28994829	28995474	C6MG0ACXX_8_7446.sorted.filtered_peak_513	74	.	28994829	28995474	0	3	1,634,1	0,4,644	3.57241	10.28981	7.43522
chr1	28995656	28996641	C6MG0ACXX_8_7446.sorted.filtered_peak_514	31	.	28995656	28996641	0	3	1,951,1	0,3,984	2.72313	5.77953	3.19461
chr1	29062897	29063832	C6MG0ACXX_8_7446.sorted.filtered_peak_515	143	.	29062897	29063832	0	3	1,921,1	0,2,934	4.42733	17.43067	14.32607
chr1	29074793	29075043	C6MG0ACXX_8_7446.sorted.filtered_peak_516	13	.	29074793	29075043	0	2	1,1	0,249	2.59758	3.65504	1.32855
chr1	29211549	29212056	C6MG0ACXX_8_7446.sorted.filtered_peak_517	50	.	29211549	29212056	0	3	1,494,1	0,7,506	3.02074	7.77433	5.07151
chr1	29213236	29213751	C6MG0ACXX_8_7446.sorted.filtered_peak_518	58	.	29213236	29213751	0	2	1,494	0,21	3.14218	8.57598	5.83216
chr1	29240639	29242163	C6MG0ACXX_8_7446.sorted.filtered_peak_519	50	.	29240639	29242163	0	4	1,938,285,1	0,6,1236,1523	2.97849	7.72259	5.03788
chr1	29253293	29253803	C6MG0ACXX_8_7446.sorted.filtered_peak_520	108	.	29253293	29253803	0	3	1,450,1	0,38,509	4.52032	13.87722	10.89589
chr1	29254699	29255060	C6MG0ACXX_8_7446.sorted.filtered_peak_521	27	.	29254699	29255060	0	3	1,289,1	0,52,360	2.78207	5.26503	2.72828
chr1	29507840	29508837	C6MG0ACXX_8_7446.sorted.filtered_peak_522	154	.	29507840	29508837	0	3	1,986,1	0,5,996	4.24016	18.58823	15.42877
chr1	29557107	29557649	C6MG0ACXX_8_7446.sorted.filtered_peak_523	68	.	29557107	29557649	0	3	1,373,1	0,167,541	3.78087	9.60713	6.80721
chr1	29562785	29563184	C6MG0ACXX_8_7446.sorted.filtered_peak_524	22	.	29562785	29563184	0	3	1,389,1	0,4,398	2.69352	4.69211	2.21082
chr1	30184855	30185133	C6MG0ACXX_8_7446.sorted.filtered_peak_525	27	.	30184855	30185133	0	2	1,1	0,277	2.88465	5.28306	2.74506
chr1	30436842	30437092	C6MG0ACXX_8_7446.sorted.filtered_peak_526	18	.	30436842	30437092	0	2	1,1	0,249	2.82708	4.31090	1.87428
chr1	30663727	30664573	C6MG0ACXX_8_7446.sorted.filtered_peak_527	39	.	30663727	30664573	0	3	1,827,1	0,2,845	3.24905	6.62596	3.99669
chr1	30756091	30756425	C6MG0ACXX_8_7446.sorted.filtered_peak_528	41	.	30756091	30756425	0	3	1,266,1	0,63,333	3.44993	6.80201	4.14806
chr1	30853286	30853596	C6MG0ACXX_8_7446.sorted.filtered_peak_529	17	.	30853286	30853596	0	2	1,1	0,309	2.67368	4.10516	1.70871
chr1	31190863	31192243	C6MG0ACXX_8_7446.sorted.filtered_peak_530	257	.	31190863	31192243	0	3	1,1376,1	0,3,1379	4.25666	29.20212	25.74759
chr1	31216442	31217248	C6MG0ACXX_8_7446.sorted.filtered_peak_531	49	.	31216442	31217248	0	3	1,447,1	0,5,805	2.84139	7.61066	4.91868
chr1	31229372	31229905	C6MG0ACXX_8_7446.sorted.filtered_peak_532	53	.	31229372	31229905	0	3	1,487,1	0,4,532	2.94735	8.07086	5.35040
chr1	31252484	31252811	C6MG0ACXX_8_7446.sorted.filtered_peak_533	63	.	31252484	31252811	0	3	1,303,1	0,23,326	3.75726	9.15941	6.37688
chr1	31297279	31297547	C6MG0ACXX_8_7446.sorted.filtered_peak_534	19	.	31297279	31297547	0	3	1,250,1	0,11,267	2.72663	4.42271	1.96841
chr1	31401957	31402659	C6MG0ACXX_8_7446.sorted.filtered_peak_535	17	.	31401957	31402659	0	3	1,308,1	0,384,701	2.64211	4.17275	1.75074
chr1	31471077	31471351	C6MG0ACXX_8_7446.sorted.filtered_peak_536	22	.	31471077	31471351	0	2	1,1	0,273	2.78465	4.70358	2.22727
chr1	31537895	31538954	C6MG0ACXX_8_7446.sorted.filtered_peak_537	83	.	31537895	31538954	0	3	1,757,1	0,296,1058	3.54071	11.18917	8.35618
chr1	31627820	31628345	C6MG0ACXX_8_7446.sorted.filtered_peak_538	22	.	31627820	31628345	0	2	1,508	0,17	2.86270	4.72684	2.24497
chr1	31769270	31770155	C6MG0ACXX_8_7446.sorted.filtered_peak_539	194	.	31769270	31770155	0	3	1,863,1	0,6,884	4.77264	22.69468	19.46688
chr1	31867579	31867909	C6MG0ACXX_8_7446.sorted.filtered_peak_540	28	.	31867579	31867909	0	3	1,250,1	0,10,329	3.07216	5.42897	2.87809
chr1	32014512	32015052	C6MG0ACXX_8_7446.sorted.filtered_peak_541	30	.	32014512	32015052	0	3	1,526,1	0,5,539	2.99677	5.64315	3.07165
chr1	32083764	32084083	C6MG0ACXX_8_7446.sorted.filtered_peak_542	15	.	32083764	32084083	0	2	1,1	0,318	2.55142	3.92884	1.54884
chr1	32110013	32111064	C6MG0ACXX_8_7446.sorted.filtered_peak_543	161	.	32110013	32111064	0	3	1,1040,1	0,1,1050	4.24507	19.36575	16.18748
chr1	32253910	32255171	C6MG0ACXX_8_7446.sorted.filtered_peak_544	44	.	32253910	32255171	0	4	1,353,575,1	0,211,681,1260	2.84565	7.06480	4.40555
chr1	32314014	32314553	C6MG0ACXX_8_7446.sorted.filtered_peak_545	15	.	32314014	32314553	0	2	1,1	0,538	2.66200	3.86426	1.50886
chr1	32354839	32355265	C6MG0ACXX_8_7446.sorted.filtered_peak_546	37	.	32354839	32355265	0	1	426	0	3.40563	6.36500	3.73496
chr1	32403371	32404439	C6MG0ACXX_8_7446.sorted.filtered_peak_547	68	.	32403371	32404439	0	3	1,1045,1	0,18,1067	2.76909	9.67834	6.89713
chr1	32405494	32405827	C6MG0ACXX_8_7446.sorted.filtered_peak_548	33	.	32405494	32405827	0	3	1,317,1	0,12,332	2.21621	5.95884	3.35891
chr1	32409440	32410640	C6MG0ACXX_8_7446.sorted.filtered_peak_549	36	.	32409440	32410640	0	3	1,1092,1	0,6,1199	2.64430	6.29360	3.69075
chr1	32421628	32422167	C6MG0ACXX_8_7446.sorted.filtered_peak_550	54	.	32421628	32422167	0	3	1,517,1	0,14,538	3.33357	8.13446	5.42166
chr1	32423401	32423701	C6MG0ACXX_8_7446.sorted.filtered_peak_551	35	.	32423401	32423701	0	3	1,284,1	0,10,299	2.94934	6.20124	3.58607
chr1	32429740	32430201	C6MG0ACXX_8_7446.sorted.filtered_peak_552	43	.	32429740	32430201	0	3	1,425,1	0,29,460	3.62632	6.98122	4.32687
chr1	32478977	32480558	C6MG0ACXX_8_7446.sorted.filtered_peak_553	175	.	32478977	32480558	0	4	1,692,260,1	0,1,1315,1580	3.95268	20.59821	17.50044
chr1	32532250	32532500	C6MG0ACXX_8_7446.sorted.filtered_peak_554	19	.	32532250	32532500	0	2	1,1	0,249	2.86836	4.40880	1.95239
chr1	32538116	32539176	C6MG0ACXX_8_7446.sorted.filtered_peak_555	228	.	32538116	32539176	0	3	1,791,1	0,152,1059	5.13024	26.21169	22.81769
chr1	32573426	32574281	C6MG0ACXX_8_7446.sorted.filtered_peak_556	60	.	32573426	32574281	0	3	1,761,1	0,2,854	3.39626	8.82234	6.04807
chr1	32645058	32645826	C6MG0ACXX_8_7446.sorted.filtered_peak_557	143	.	32645058	32645826	0	3	1,753,1	0,1,767	4.32393	17.41912	14.30017
chr1	32666047	32666297	C6MG0ACXX_8_7446.sorted.filtered_peak_558	36	.	32666047	32666297	0	2	1,1	0,249	2.77167	6.29544	3.66363
chr1	32666868	32667255	C6MG0ACXX_8_7446.sorted.filtered_peak_559	14	.	32666868	32667255	0	2	1,1	0,386	2.20550	3.81440	1.46113
chr1	32670927	32671399	C6MG0ACXX_8_7446.sorted.filtered_peak_560	37	.	32670927	32671399	0	3	1,284,1	0,179,471	2.89126	6.40898	3.78541
chr1	32687564	32688280	C6MG0ACXX_8_7446.sorted.filtered_peak_561	75	.	32687564	32688280	0	2	606,1	0,715	3.89697	10.36279	7.53795
chr1	32706818	32707345	C6MG0ACXX_8_7446.sorted.filtered_peak_562	13	.	32706818	32707345	0	2	1,1	0,526	2.63239	3.71623	1.35325
chr1	32715482	32716021	C6MG0ACXX_8_7446.sorted.filtered_peak_563	92	.	32715482	32716021	0	3	1,509,1	0,6,538	3.50997	12.11943	9.21691
chr1	32722287	32722583	C6MG0ACXX_8_7446.sorted.filtered_peak_564	27	.	32722287	32722583	0	2	263,1	0,295	2.78405	5.32907	2.77919
chr1	32739177	32739473	C6MG0ACXX_8_7446.sorted.filtered_peak_565	38	.	32739177	32739473	0	2	290,1	0,295	3.33034	6.47386	3.83128
chr1	32757289	32758227	C6MG0ACXX_8_7446.sorted.filtered_peak_566	148	.	32757289	32758227	0	3	1,898,1	0,32,937	4.65628	18.01833	14.89534
chr1	32777402	32777665	C6MG0ACXX_8_7446.sorted.filtered_peak_567	15	.	32777402	32777665	0	2	1,1	0,262	2.72263	3.97429	1.57173
chr1	32785693	32786076	C6MG0ACXX_8_7446.sorted.filtered_peak_568	17	.	32785693	32786076	0	2	368,1	0,382	2.77259	4.16178	1.74526
chr1	32801760	32802042	C6MG0ACXX_8_7446.sorted.filtered_peak_569	43	.	32801760	32802042	0	3	1,276,1	0,3,281	2.93094	7.05253	4.36731
chr1	32816661	32817355	C6MG0ACXX_8_7446.sorted.filtered_peak_570	107	.	32816661	32817355	0	3	1,667,1	0,21,693	4.27273	13.69966	10.70679
chr1	32837737	32838045	C6MG0ACXX_8_7446.sorted.filtered_peak_571	16	.	32837737	32838045	0	2	1,1	0,307	2.70250	4.05544	1.64540
chr1	32859844	32860620	C6MG0ACXX_8_7446.sorted.filtered_peak_572	185	.	32859844	32860620	0	3	1,770,1	0,3,775	5.25369	21.81956	18.54357
chr1	32866463	32866717	C6MG0ACXX_8_7446.sorted.filtered_peak_573	21	.	32866463	32866717	0	2	1,1	0,253	2.91872	4.56975	2.10263
chr1	32879573	32879877	C6MG0ACXX_8_7446.sorted.filtered_peak_574	30	.	32879573	32879877	0	2	1,1	0,303	3.12418	5.64795	3.08266
chr1	32986056	32986366	C6MG0ACXX_8_7446.sorted.filtered_peak_575	58	.	32986056	32986366	0	3	1,288,1	0,10,309	4.08052	8.60033	5.83508
chr1	33093107	33093622	C6MG0ACXX_8_7446.sorted.filtered_peak_576	31	.	33093107	33093622	0	3	1,492,1	0,17,514	3.29406	5.76525	3.17857
chr1	33116049	33117283	C6MG0ACXX_8_7446.sorted.filtered_peak_577	173	.	33116049	33117283	0	3	1,1224,1	0,6,1233	4.37960	20.59042	17.38735
chr1	33177755	33178220	C6MG0ACXX_8_7446.sorted.filtered_peak_578	43	.	33177755	33178220	0	3	1,460,1	0,3,464	3.64346	7.03433	4.36437
chr1	33238633	33238919	C6MG0ACXX_8_7446.sorted.filtered_peak_579	19	.	33238633	33238919	0	3	1,281,1	0,2,285	2.76377	4.39568	1.95321
chr1	33264435	33265163	C6MG0ACXX_8_7446.sorted.filtered_peak_580	83	.	33264435	33265163	0	3	1,653,1	0,67,727	4.18926	11.25091	8.38682
chr1	33266754	33267103	C6MG0ACXX_8_7446.sorted.filtered_peak_581	52	.	33266754	33267103	0	3	1,336,1	0,9,348	3.50282	7.97512	5.24906
chr1	33282512	33283620	C6MG0ACXX_8_7446.sorted.filtered_peak_582	114	.	33282512	33283620	0	3	1,814,1	0,290,1107	3.78999	14.38880	11.46325
chr1	33342286	33342615	C6MG0ACXX_8_7446.sorted.filtered_peak_583	16	.	33342286	33342615	0	2	1,1	0,328	2.65636	4.08031	1.68982
chr1	33430259	33430740	C6MG0ACXX_8_7446.sorted.filtered_peak_584	88	.	33430259	33430740	0	3	1,464,1	0,7,480	3.78484	11.72996	8.84136
chr1	33446609	33447160	C6MG0ACXX_8_7446.sorted.filtered_peak_585	33	.	33446609	33447160	0	3	1,382,1	0,131,550	2.98308	5.93505	3.34449
chr1	33450191	33450493	C6MG0ACXX_8_7446.sorted.filtered_peak_586	15	.	33450191	33450493	0	2	1,1	0,301	2.36375	3.87798	1.50257
chr1	33454802	33455152	C6MG0ACXX_8_7446.sorted.filtered_peak_587	38	.	33454802	33455152	0	3	1,332,1	0,16,349	2.96540	6.43754	3.81247
chr1	33458058	33458480	C6MG0ACXX_8_7446.sorted.filtered_peak_588	29	.	33458058	33458480	0	3	1,321,1	0,1,421	2.84754	5.48301	2.92774
chr1	33502369	33502842	C6MG0ACXX_8_7446.sorted.filtered_peak_589	235	.	33502369	33502842	0	2	469,1	0,472	6.90751	26.99768	23.55792
chr1	33511374	33511811	C6MG0ACXX_8_7446.sorted.filtered_peak_590	79	.	33511374	33511811	0	3	1,391,1	0,29,436	4.26354	10.85196	7.99822
chr1	33520756	33521318	C6MG0ACXX_8_7446.sorted.filtered_peak_591	24	.	33520756	33521318	0	3	1,250,1	0,9,561	3.02667	4.91980	2.41949
chr1	33546478	33546916	C6MG0ACXX_8_7446.sorted.filtered_peak_592	76	.	33546478	33546916	0	3	1,414,1	0,1,437	3.89334	10.51586	7.66977
chr1	33564600	33565505	C6MG0ACXX_8_7446.sorted.filtered_peak_593	62	.	33564600	33565505	0	3	1,895,1	0,9,904	3.38411	8.97461	6.23001
chr1	33592519	33593400	C6MG0ACXX_8_7446.sorted.filtered_peak_594	211	.	33592519	33593400	0	3	1,869,1	0,9,880	4.75294	24.49924	21.14281
chr1	33646366	33646759	C6MG0ACXX_8_7446.sorted.filtered_peak_595	37	.	33646366	33646759	0	2	389,1	0,392	3.01567	6.40298	3.78682
chr1	33647611	33648040	C6MG0ACXX_8_7446.sorted.filtered_peak_596	34	.	33647611	33648040	0	3	1,357,1	0,7,428	2.93915	5.99015	3.40857
chr1	33722064	33722533	C6MG0ACXX_8_7446.sorted.filtered_peak_597	19	.	33722064	33722533	0	2	1,1	0,468	2.62476	4.39679	1.95501
chr1	33761112	33761516	C6MG0ACXX_8_7446.sorted.filtered_peak_598	14	.	33761112	33761516	0	2	1,1	0,403	2.60635	3.86309	1.49709
chr1	33815000	33816139	C6MG0ACXX_8_7446.sorted.filtered_peak_599	55	.	33815000	33816139	0	3	1,1119,1	0,17,1138	3.10068	8.26180	5.56162
chr1	33833399	33833714	C6MG0ACXX_8_7446.sorted.filtered_peak_600	20	.	33833399	33833714	0	2	1,1	0,314	2.81784	4.46543	2.00264
chr1	33896561	33896931	C6MG0ACXX_8_7446.sorted.filtered_peak_601	41	.	33896561	33896931	0	3	1,345,1	0,18,369	3.10748	6.78610	4.14460
chr1	33937896	33938324	C6MG0ACXX_8_7446.sorted.filtered_peak_602	43	.	33937896	33938324	0	3	1,396,1	0,5,427	3.04382	6.97349	4.30543
chr1	35318292	35318682	C6MG0ACXX_8_7446.sorted.filtered_peak_603	50	.	35318292	35318682	0	2	1,380	0,10	3.52480	7.76933	5.07754
chr1	35325073	35325687	C6MG0ACXX_8_7446.sorted.filtered_peak_604	68	.	35325073	35325687	0	3	1,541,1	0,64,613	3.40668	9.65822	6.86877
chr1	35331835	35332271	C6MG0ACXX_8_7446.sorted.filtered_peak_605	56	.	35331835	35332271	0	3	1,378,1	0,3,435	3.31726	8.43688	5.69517
chr1	35450726	35451126	C6MG0ACXX_8_7446.sorted.filtered_peak_606	40	.	35450726	35451126	0	3	1,385,1	0,3,399	3.25378	6.74683	4.08603
chr1	35496774	35497723	C6MG0ACXX_8_7446.sorted.filtered_peak_607	94	.	35496774	35497723	0	3	1,939,1	0,9,948	3.80647	12.36384	9.45291
chr1	35544790	35545274	C6MG0ACXX_8_7446.sorted.filtered_peak_608	79	.	35544790	35545274	0	3	1,472,1	0,1,483	4.17886	10.81812	7.95774
chr1	35657374	35657891	C6MG0ACXX_8_7446.sorted.filtered_peak_609	36	.	35657374	35657891	0	3	1,309,1	0,169,516	2.57850	6.20532	3.60850
chr1	35658363	35659120	C6MG0ACXX_8_7446.sorted.filtered_peak_610	134	.	35658363	35659120	0	3	1,754,1	0,2,756	4.04367	16.56250	13.48186
chr1	35734068	35734754	C6MG0ACXX_8_7446.sorted.filtered_peak_611	43	.	35734068	35734754	0	3	1,676,1	0,3,685	3.13451	7.05550	4.37646
chr1	35923260	35923522	C6MG0ACXX_8_7446.sorted.filtered_peak_612	44	.	35923260	35923522	0	3	1,250,1	0,1,261	3.47548	7.12300	4.43636
chr1	35964957	35965859	C6MG0ACXX_8_7446.sorted.filtered_peak_613	30	.	35964957	35965859	0	3	1,569,1	0,236,901	2.97510	5.56107	3.01034
chr1	35971506	35972302	C6MG0ACXX_8_7446.sorted.filtered_peak_614	60	.	35971506	35972302	0	3	1,496,1	0,12,795	3.41651	8.72063	6.02039
chr1	36004627	36005359	C6MG0ACXX_8_7446.sorted.filtered_peak_615	18	.	36004627	36005359	0	3	1,291,1	0,66,731	2.61542	4.33267	1.89408
chr1	36022832	36023510	C6MG0ACXX_8_7446.sorted.filtered_peak_616	139	.	36022832	36023510	0	3	1,666,1	0,6,677	4.14339	17.03928	13.92572
chr1	36106957	36107501	C6MG0ACXX_8_7446.sorted.filtered_peak_617	100	.	36106957	36107501	0	3	1,534,1	0,4,543	4.11575	12.97832	10.03243
chr1	36184334	36184839	C6MG0ACXX_8_7446.sorted.filtered_peak_618	27	.	36184334	36184839	0	3	1,350,1	0,134,504	2.90809	5.32474	2.78373
chr1	36234941	36235841	C6MG0ACXX_8_7446.sorted.filtered_peak_619	107	.	36234941	36235841	0	3	1,874,1	0,16,899	4.05259	13.70481	10.72013
chr1	36273268	36273827	C6MG0ACXX_8_7446.sorted.filtered_peak_620	16	.	36273268	36273827	0	2	1,1	0,558	2.44719	4.05662	1.66291
chr1	36348529	36349195	C6MG0ACXX_8_7446.sorted.filtered_peak_621	94	.	36348529	36349195	0	3	1,450,1	0,12,665	3.75817	12.27657	9.43035
chr1	36396050	36397027	C6MG0ACXX_8_7446.sorted.filtered_peak_622	81	.	36396050	36397027	0	3	1,924,1	0,43,976	3.51472	11.00094	8.12446
chr1	36554186	36554820	C6MG0ACXX_8_7446.sorted.filtered_peak_623	69	.	36554186	36554820	0	3	1,590,1	0,29,633	3.38623	9.68811	6.91698
chr1	36565526	36566049	C6MG0ACXX_8_7446.sorted.filtered_peak_624	12	.	36565526	36566049	0	2	1,1	0,522	2.43861	3.56901	1.25418
chr1	36574662	36575120	C6MG0ACXX_8_7446.sorted.filtered_peak_625	29	.	36574662	36575120	0	3	1,408,1	0,36,457	3.12681	5.53305	2.98704
chr1	36614768	36615548	C6MG0ACXX_8_7446.sorted.filtered_peak_626	191	.	36614768	36615548	0	3	1,749,1	0,26,779	4.36338	22.36974	19.11318
chr1	36621269	36621830	C6MG0ACXX_8_7446.sorted.filtered_peak_627	79	.	36621269	36621830	0	3	1,545,1	0,9,560	3.28097	10.79045	7.92068
chr1	36689117	36690422	C6MG0ACXX_8_7446.sorted.filtered_peak_628	226	.	36689117	36690422	0	3	1,1289,1	0,13,1304	4.60839	26.08075	22.69292
chr1	36751169	36751419	C6MG0ACXX_8_7446.sorted.filtered_peak_629	27	.	36751169	36751419	0	2	1,1	0,249	3.00554	5.32077	2.77295
chr1	36772230	36772864	C6MG0ACXX_8_7446.sorted.filtered_peak_630	130	.	36772230	36772864	0	2	1,446	0,188	4.71207	16.06343	13.02244
chr1	36789219	36789489	C6MG0ACXX_8_7446.sorted.filtered_peak_631	21	.	36789219	36789489	0	3	1,250,1	0,16,269	2.50776	4.61188	2.14639
chr1	36839356	36840663	C6MG0ACXX_8_7446.sorted.filtered_peak_632	36	.	36839356	36840663	0	4	1,636,268,1	0,5,702,1306	2.86516	6.29914	3.69107
chr1	36850999	36852332	C6MG0ACXX_8_7446.sorted.filtered_peak_633	157	.	36850999	36852332	0	3	1,1233,1	0,77,1332	3.74707	18.85915	15.72991
chr1	36862963	36863745	C6MG0ACXX_8_7446.sorted.filtered_peak_634	61	.	36862963	36863745	0	3	1,764,1	0,1,781	3.46681	8.88519	6.10664
chr1	36886409	36886751	C6MG0ACXX_8_7446.sorted.filtered_peak_635	38	.	36886409	36886751	0	3	1,261,1	0,7,341	3.35887	6.50137	3.88421
chr1	36915927	36916300	C6MG0ACXX_8_7446.sorted.filtered_peak_636	83	.	36915927	36916300	0	3	1,346,1	0,25,372	4.17174	11.24893	8.36427
chr1	36929803	36930270	C6MG0ACXX_8_7446.sorted.filtered_peak_637	101	.	36929803	36930270	0	3	1,449,1	0,11,466	4.39259	13.12776	10.15811
chr1	37072480	37072730	C6MG0ACXX_8_7446.sorted.filtered_peak_638	13	.	37072480	37072730	0	2	1,1	0,249	2.52447	3.67967	1.35321
chr1	37939911	37940286	C6MG0ACXX_8_7446.sorted.filtered_peak_639	66	.	37939911	37940286	0	3	1,358,1	0,1,374	2.98522	9.46748	6.67588
chr1	37945230	37945521	C6MG0ACXX_8_7446.sorted.filtered_peak_640	36	.	37945230	37945521	0	3	1,274,1	0,12,290	2.58288	6.31588	3.68911
chr1	37952942	37953317	C6MG0ACXX_8_7446.sorted.filtered_peak_641	14	.	37952942	37953317	0	2	1,1	0,374	2.49675	3.81614	1.45445
chr1	37980044	37980740	C6MG0ACXX_8_7446.sorted.filtered_peak_642	50	.	37980044	37980740	0	3	1,515,1	0,62,695	3.43878	7.77034	5.07221
chr1	38019627	38020118	C6MG0ACXX_8_7446.sorted.filtered_peak_643	57	.	38019627	38020118	0	3	1,423,1	0,19,490	3.60974	8.45535	5.72766
chr1	38061199	38061911	C6MG0ACXX_8_7446.sorted.filtered_peak_644	121	.	38061199	38061911	0	2	698,1	0,711	4.58937	15.12771	12.10684
chr1	38148062	38148348	C6MG0ACXX_8_7446.sorted.filtered_peak_645	34	.	38148062	38148348	0	2	1,285	0,1	3.13108	6.03189	3.42095
chr1	38156043	38156549	C6MG0ACXX_8_7446.sorted.filtered_peak_646	186	.	38156043	38156549	0	3	1,492,1	0,1,505	4.30401	21.95389	18.68312
chr1	38157525	38158319	C6MG0ACXX_8_7446.sorted.filtered_peak_647	124	.	38157525	38158319	0	2	1,514	0,280	3.54716	15.48762	12.49879
chr1	38273265	38274202	C6MG0ACXX_8_7446.sorted.filtered_peak_648	67	.	38273265	38274202	0	4	1,310,473,1	0,1,375,936	3.48336	9.55804	6.76330
chr1	38324928	38326053	C6MG0ACXX_8_7446.sorted.filtered_peak_649	117	.	38324928	38326053	0	3	1,1026,1	0,4,1124	4.33007	14.80336	11.79635
chr1	38397125	38397744	C6MG0ACXX_8_7446.sorted.filtered_peak_650	138	.	38397125	38397744	0	2	1,614	0,5	5.19631	16.89147	13.85215
chr1	38455036	38456026	C6MG0ACXX_8_7446.sorted.filtered_peak_651	73	.	38455036	38456026	0	3	466,444,1	0,541,989	3.96372	10.09993	7.30063
chr1	38478065	38478749	C6MG0ACXX_8_7446.sorted.filtered_peak_652	133	.	38478065	38478749	0	3	1,669,1	0,12,683	4.34866	16.45975	13.36535
chr1	38493782	38494100	C6MG0ACXX_8_7446.sorted.filtered_peak_653	20	.	38493782	38494100	0	3	1,252,1	0,28,317	2.63284	4.53338	2.07342
chr1	38512422	38512902	C6MG0ACXX_8_7446.sorted.filtered_peak_654	22	.	38512422	38512902	0	3	1,384,1	0,5,479	2.65473	4.76805	2.28266
chr1	39025042	39025528	C6MG0ACXX_8_7446.sorted.filtered_peak_655	40	.	39025042	39025528	0	2	1,483	0,3	2.99721	6.66692	4.01801
chr1	39325049	39325920	C6MG0ACXX_8_7446.sorted.filtered_peak_656	156	.	39325049	39325920	0	3	1,553,1	0,173,870	4.47141	18.79419	15.67286
chr1	39338433	39339531	C6MG0ACXX_8_7446.sorted.filtered_peak_657	125	.	39338433	39339531	0	3	1,945,1	0,18,1097	4.09910	15.47545	12.50846
chr1	39443236	39443785	C6MG0ACXX_8_7446.sorted.filtered_peak_658	20	.	39443236	39443785	0	2	1,1	0,548	2.87182	4.45083	2.00456
chr1	39456330	39457374	C6MG0ACXX_8_7446.sorted.filtered_peak_659	87	.	39456330	39457374	0	3	1,681,1	0,102,1043	3.78785	11.57705	8.73361
chr1	39491624	39492565	C6MG0ACXX_8_7446.sorted.filtered_peak_660	48	.	39491624	39492565	0	2	934,1	0,940	3.56316	7.53465	4.84114
chr1	39564034	39564590	C6MG0ACXX_8_7446.sorted.filtered_peak_661	25	.	39564034	39564590	0	3	1,463,1	0,77,555	3.07702	5.11998	2.59208
chr1	39570684	39571355	C6MG0ACXX_8_7446.sorted.filtered_peak_662	12	.	39570684	39571355	0	2	1,1	0,670	2.38864	3.53229	1.20432
chr1	39649407	39650070	C6MG0ACXX_8_7446.sorted.filtered_peak_663	25	.	39649407	39650070	0	3	1,396,1	0,74,662	2.77260	5.00307	2.51101
chr1	39657778	39658304	C6MG0ACXX_8_7446.sorted.filtered_peak_664	73	.	39657778	39658304	0	3	1,439,1	0,1,525	3.36410	10.15602	7.34486
chr1	39662524	39662987	C6MG0ACXX_8_7446.sorted.filtered_peak_665	46	.	39662524	39662987	0	3	1,434,1	0,3,462	3.02574	7.31479	4.63116
chr1	39670190	39671410	C6MG0ACXX_8_7446.sorted.filtered_peak_666	29	.	39670190	39671410	0	4	1,345,407,1	0,7,768,1219	2.78258	5.45045	2.90843
chr1	39680628	39680881	C6MG0ACXX_8_7446.sorted.filtered_peak_667	22	.	39680628	39680881	0	2	1,1	0,252	2.67467	4.77074	2.28367
chr1	39681237	39681528	C6MG0ACXX_8_7446.sorted.filtered_peak_668	25	.	39681237	39681528	0	2	277,1	0,290	2.78720	5.04625	2.52846
chr1	39696591	39696841	C6MG0ACXX_8_7446.sorted.filtered_peak_669	25	.	39696591	39696841	0	2	1,1	0,249	3.08312	5.07753	2.55211
chr1	39864074	39864561	C6MG0ACXX_8_7446.sorted.filtered_peak_670	15	.	39864074	39864561	0	2	1,1	0,486	2.66844	3.90115	1.52316
chr1	39874227	39874904	C6MG0ACXX_8_7446.sorted.filtered_peak_671	52	.	39874227	39874904	0	3	1,644,1	0,2,676	3.23925	7.98569	5.26638
chr1	39957127	39957607	C6MG0ACXX_8_7446.sorted.filtered_peak_672	46	.	39957127	39957607	0	3	1,451,1	0,23,479	3.61323	7.31449	4.62370
chr1	39974790	39975129	C6MG0ACXX_8_7446.sorted.filtered_peak_673	11	.	39974790	39975129	0	2	1,1	0,338	2.54311	3.46507	1.14416
chr1	39991490	39991934	C6MG0ACXX_8_7446.sorted.filtered_peak_674	58	.	39991490	39991934	0	3	1,413,1	0,14,443	4.03089	8.56928	5.83227
chr1	40004913	40005163	C6MG0ACXX_8_7446.sorted.filtered_peak_675	21	.	40004913	40005163	0	2	1,1	0,249	2.94269	4.63451	2.15174
chr1	40024970	40025472	C6MG0ACXX_8_7446.sorted.filtered_peak_676	34	.	40024970	40025472	0	3	1,422,1	0,74,501	3.23345	6.00260	3.42104
chr1	40040879	40041353	C6MG0ACXX_8_7446.sorted.filtered_peak_677	14	.	40040879	40041353	0	2	1,1	0,473	2.27396	3.76038	1.40637
chr1	40042099	40042778	C6MG0ACXX_8_7446.sorted.filtered_peak_678	76	.	40042099	40042778	0	3	1,674,1	0,4,678	3.65690	10.53742	7.69187
chr1	40071657	40072147	C6MG0ACXX_8_7446.sorted.filtered_peak_679	18	.	40071657	40072147	0	3	1,269,1	0,202,489	2.83863	4.31840	1.87201
chr1	40119317	40119594	C6MG0ACXX_8_7446.sorted.filtered_peak_680	27	.	40119317	40119594	0	2	250,1	0,276	3.00881	5.32760	2.77491
chr1	40156974	40157487	C6MG0ACXX_8_7446.sorted.filtered_peak_681	32	.	40156974	40157487	0	2	1,487	0,26	2.95924	5.85524	3.26289
chr1	40204330	40204727	C6MG0ACXX_8_7446.sorted.filtered_peak_682	48	.	40204330	40204727	0	3	1,388,1	0,7,396	3.49801	7.56097	4.86887
chr1	40254469	40254770	C6MG0ACXX_8_7446.sorted.filtered_peak_683	21	.	40254469	40254770	0	2	1,1	0,300	2.93894	4.62632	2.14647
chr1	40264789	40265194	C6MG0ACXX_8_7446.sorted.filtered_peak_684	62	.	40264789	40265194	0	3	1,348,1	0,56,404	4.15442	8.97612	6.20203
chr1	40311415	40311666	C6MG0ACXX_8_7446.sorted.filtered_peak_685	16	.	40311415	40311666	0	2	1,250	0,1	2.51520	4.05540	1.65355
chr1	40348810	40349358	C6MG0ACXX_8_7446.sorted.filtered_peak_686	71	.	40348810	40349358	0	3	1,540,1	0,7,547	4.06378	10.02606	7.18746
chr1	40420645	40421535	C6MG0ACXX_8_7446.sorted.filtered_peak_687	14	.	40420645	40421535	0	2	1,1	0,889	2.44351	3.83167	1.46600
chr1	40461751	40462101	C6MG0ACXX_8_7446.sorted.filtered_peak_688	14	.	40461751	40462101	0	2	1,1	0,349	2.67777	3.85173	1.47252
chr1	40498031	40498318	C6MG0ACXX_8_7446.sorted.filtered_peak_689	21	.	40498031	40498318	0	3	1,271,1	0,14,286	2.87915	4.61697	2.13516
chr1	40505181	40506625	C6MG0ACXX_8_7446.sorted.filtered_peak_690	157	.	40505181	40506625	0	3	1,1397,1	0,16,1443	3.62688	18.85871	15.73351
chr1	40515488	40515955	C6MG0ACXX_8_7446.sorted.filtered_peak_691	23	.	40515488	40515955	0	2	1,418	0,49	2.90318	4.87409	2.38410
chr1	40525107	40525507	C6MG0ACXX_8_7446.sorted.filtered_peak_692	39	.	40525107	40525507	0	3	1,322,1	0,74,399	3.05772	6.55167	3.92835
chr1	40545571	40546194	C6MG0ACXX_8_7446.sorted.filtered_peak_693	21	.	40545571	40546194	0	4	1,282,250,1	0,25,366,622	2.84700	4.61211	2.14207
chr1	40562525	40563031	C6MG0ACXX_8_7446.sorted.filtered_peak_694	38	.	40562525	40563031	0	3	1,473,1	0,27,505	3.29525	6.51028	3.88440
chr1	40618540	40618850	C6MG0ACXX_8_7446.sorted.filtered_peak_695	15	.	40618540	40618850	0	2	1,1	0,309	2.71126	3.93967	1.54043
chr1	40626723	40627566	C6MG0ACXX_8_7446.sorted.filtered_peak_696	72	.	40626723	40627566	0	3	1,483,250	0,19,593	3.66654	10.04531	7.25640
chr1	40707389	40707690	C6MG0ACXX_8_7446.sorted.filtered_peak_697	71	.	40707389	40707690	0	2	1,294	0,7	4.14661	10.02909	7.18869
chr1	40723093	40724156	C6MG0ACXX_8_7446.sorted.filtered_peak_698	88	.	40723093	40724156	0	3	1,983,1	0,2,1062	3.53239	11.67306	8.82513
chr1	40780933	40781523	C6MG0ACXX_8_7446.sorted.filtered_peak_699	40	.	40780933	40781523	0	3	1,581,1	0,8,589	3.04254	6.70262	4.05482
chr1	40838960	40839546	C6MG0ACXX_8_7446.sorted.filtered_peak_700	103	.	40838960	40839546	0	3	1,575,1	0,9,585	3.99562	13.32323	10.34510
chr1	40840431	40840681	C6MG0ACXX_8_7446.sorted.filtered_peak_701	13	.	40840431	40840681	0	2	1,1	0,249	2.16667	3.72812	1.37063
chr1	40851242	40852018	C6MG0ACXX_8_7446.sorted.filtered_peak_702	64	.	40851242	40852018	0	2	758,1	0,775	2.99199	9.27551	6.49390
chr1	40915580	40916251	C6MG0ACXX_8_7446.sorted.filtered_peak_703	89	.	40915580	40916251	0	3	1,420,1	0,5,670	3.89189	11.87354	8.98684
chr1	40916624	40916958	C6MG0ACXX_8_7446.sorted.filtered_peak_704	43	.	40916624	40916958	0	3	1,300,1	0,2,333	3.09056	7.03242	4.35784
chr1	40942772	40943084	C6MG0ACXX_8_7446.sorted.filtered_peak_705	36	.	40942772	40943084	0	2	267,1	0,311	3.34206	6.21817	3.60946
chr1	40974045	40974746	C6MG0ACXX_8_7446.sorted.filtered_peak_706	68	.	40974045	40974746	0	3	1,476,1	0,79,700	4.23126	9.60115	6.82992
chr1	40996802	40997630	C6MG0ACXX_8_7446.sorted.filtered_peak_707	70	.	40996802	40997630	0	3	1,479,1	0,218,827	3.81839	9.78247	7.02222
chr1	41131075	41131756	C6MG0ACXX_8_7446.sorted.filtered_peak_708	48	.	41131075	41131756	0	3	1,627,1	0,4,680	3.23373	7.51269	4.84574
chr1	41157017	41157996	C6MG0ACXX_8_7446.sorted.filtered_peak_709	114	.	41157017	41157996	0	3	1,966,1	0,10,978	3.87279	14.46722	11.44538
chr1	41174448	41175033	C6MG0ACXX_8_7446.sorted.filtered_peak_710	53	.	41174448	41175033	0	3	1,548,1	0,12,584	3.35294	8.04669	5.31230
chr1	41267998	41268376	C6MG0ACXX_8_7446.sorted.filtered_peak_711	53	.	41267998	41268376	0	2	373,1	0,377	3.37754	8.10248	5.36836
chr1	41284299	41284562	C6MG0ACXX_8_7446.sorted.filtered_peak_712	30	.	41284299	41284562	0	1	263	0	2.92921	5.63724	3.05860
chr1	41327871	41328744	C6MG0ACXX_8_7446.sorted.filtered_peak_713	147	.	41327871	41328744	0	3	1,849,1	0,14,872	4.56634	17.82972	14.74998
chr1	41418066	41418475	C6MG0ACXX_8_7446.sorted.filtered_peak_714	16	.	41418066	41418475	0	2	1,1	0,408	2.72812	4.01916	1.63892
chr1	41445151	41446389	C6MG0ACXX_8_7446.sorted.filtered_peak_715	156	.	41445151	41446389	0	2	704,1	0,1237	4.09050	18.72298	15.61829
chr1	41469319	41469932	C6MG0ACXX_8_7446.sorted.filtered_peak_716	49	.	41469319	41469932	0	2	447,1	0,612	3.47500	7.66187	4.96799
chr1	41826638	41827405	C6MG0ACXX_8_7446.sorted.filtered_peak_717	85	.	41826638	41827405	0	3	1,764,1	0,2,766	3.65699	11.40637	8.54463
chr1	42039846	42040106	C6MG0ACXX_8_7446.sorted.filtered_peak_718	27	.	42039846	42040106	0	3	1,255,1	0,4,259	2.96754	5.26627	2.71478
chr1	42127903	42128213	C6MG0ACXX_8_7446.sorted.filtered_peak_719	58	.	42127903	42128213	0	3	1,306,1	0,1,309	3.22958	8.57187	5.80683
chr1	42139037	42139667	C6MG0ACXX_8_7446.sorted.filtered_peak_720	37	.	42139037	42139667	0	3	1,608,1	0,19,629	2.99448	6.33502	3.70788
chr1	42149504	42150002	C6MG0ACXX_8_7446.sorted.filtered_peak_721	37	.	42149504	42150002	0	3	1,465,1	0,17,497	2.96940	6.38421	3.75007
chr1	42193125	42193416	C6MG0ACXX_8_7446.sorted.filtered_peak_722	22	.	42193125	42193416	0	2	1,1	0,290	2.68494	4.75848	2.26677
chr1	42216930	42217356	C6MG0ACXX_8_7446.sorted.filtered_peak_723	39	.	42216930	42217356	0	2	425,1	0,425	3.04138	6.54810	3.91555
chr1	42268436	42269107	C6MG0ACXX_8_7446.sorted.filtered_peak_724	26	.	42268436	42269107	0	3	1,250,311	0,14,360	2.65378	5.13066	2.60229
chr1	42277214	42277567	C6MG0ACXX_8_7446.sorted.filtered_peak_725	13	.	42277214	42277567	0	2	1,1	0,352	2.30971	3.65923	1.32332
chr1	42328405	42328867	C6MG0ACXX_8_7446.sorted.filtered_peak_726	32	.	42328405	42328867	0	2	433,1	0,461	3.12840	5.78582	3.20906
chr1	42357003	42357591	C6MG0ACXX_8_7446.sorted.filtered_peak_727	45	.	42357003	42357591	0	3	1,576,1	0,1,587	3.22472	7.24033	4.56525
chr1	42363855	42364391	C6MG0ACXX_8_7446.sorted.filtered_peak_728	32	.	42363855	42364391	0	3	1,298,1	0,1,535	2.91460	5.85916	3.28756
chr1	42385534	42386114	C6MG0ACXX_8_7446.sorted.filtered_peak_729	89	.	42385534	42386114	0	3	1,575,1	0,3,579	3.51467	11.89879	8.99892
chr1	42501069	42501978	C6MG0ACXX_8_7446.sorted.filtered_peak_730	184	.	42501069	42501978	0	3	1,767,1	0,139,908	4.75762	21.67166	18.42777
chr1	42785410	42785680	C6MG0ACXX_8_7446.sorted.filtered_peak_731	25	.	42785410	42785680	0	3	1,254,1	0,13,269	2.76175	5.12996	2.59862
chr1	42800087	42801368	C6MG0ACXX_8_7446.sorted.filtered_peak_732	58	.	42800087	42801368	0	3	1,953,1	0,323,1280	3.16002	8.56589	5.85565
chr1	42921595	42922764	C6MG0ACXX_8_7446.sorted.filtered_peak_733	84	.	42921595	42922764	0	3	1,1158,1	0,2,1168	3.55106	11.36055	8.47438
chr1	42928583	42929209	C6MG0ACXX_8_7446.sorted.filtered_peak_734	130	.	42928583	42929209	0	3	1,612,1	0,13,625	4.56833	16.14562	13.07928
chr1	43123677	43124474	C6MG0ACXX_8_7446.sorted.filtered_peak_735	94	.	43123677	43124474	0	3	1,764,1	0,2,796	3.90826	12.32918	9.41294
chr1	43147687	43148176	C6MG0ACXX_8_7446.sorted.filtered_peak_736	160	.	43147687	43148176	0	3	1,478,1	0,5,488	4.37175	19.24035	16.05787
chr1	43232322	43233492	C6MG0ACXX_8_7446.sorted.filtered_peak_737	190	.	43232322	43233492	0	3	1,836,1	0,3,1169	4.60889	22.28955	19.08210
chr1	43282385	43283437	C6MG0ACXX_8_7446.sorted.filtered_peak_738	223	.	43282385	43283437	0	3	1,869,1	0,100,1051	5.18591	25.70055	22.33449
chr1	43311814	43312397	C6MG0ACXX_8_7446.sorted.filtered_peak_739	94	.	43311814	43312397	0	3	1,575,1	0,7,582	3.98222	12.37945	9.49684
chr1	43388851	43389152	C6MG0ACXX_8_7446.sorted.filtered_peak_740	12	.	43388851	43389152	0	2	1,1	0,300	2.15158	3.58298	1.26404
chr1	43389593	43390485	C6MG0ACXX_8_7446.sorted.filtered_peak_741	87	.	43389593	43390485	0	3	1,804,1	0,84,891	3.55411	11.63576	8.75232
chr1	43397522	43398177	C6MG0ACXX_8_7446.sorted.filtered_peak_742	51	.	43397522	43398177	0	3	1,647,1	0,6,654	2.98996	7.90086	5.19336
chr1	43403996	43404308	C6MG0ACXX_8_7446.sorted.filtered_peak_743	15	.	43403996	43404308	0	2	1,1	0,311	2.24718	3.88807	1.50613
chr1	43424011	43425096	C6MG0ACXX_8_7446.sorted.filtered_peak_744	69	.	43424011	43425096	0	3	1,1071,1	0,8,1084	3.06879	9.68504	6.90230
chr1	43637816	43638363	C6MG0ACXX_8_7446.sorted.filtered_peak_745	173	.	43637816	43638363	0	3	1,540,1	0,3,546	5.13229	20.55337	17.30684
chr1	43814638	43815320	C6MG0ACXX_8_7446.sorted.filtered_peak_746	38	.	43814638	43815320	0	3	1,667,1	0,2,681	3.10831	6.41463	3.81339
chr1	43824021	43824829	C6MG0ACXX_8_7446.sorted.filtered_peak_747	137	.	43824021	43824829	0	2	1,707	0,101	4.52567	16.78329	13.74189
chr1	43833366	43834259	C6MG0ACXX_8_7446.sorted.filtered_peak_748	68	.	43833366	43834259	0	3	1,869,1	0,5,892	3.41086	9.63474	6.80830
chr1	43855354	43855993	C6MG0ACXX_8_7446.sorted.filtered_peak_749	107	.	43855354	43855993	0	3	1,614,1	0,3,638	4.64667	13.69702	10.73703
chr1	43919404	43919855	C6MG0ACXX_8_7446.sorted.filtered_peak_750	22	.	43919404	43919855	0	3	1,285,1	0,38,450	2.72565	4.76023	2.27228
chr1	44115381	44116287	C6MG0ACXX_8_7446.sorted.filtered_peak_751	275	.	44115381	44116287	0	3	1,880,1	0,15,905	5.42379	31.15982	27.59865
chr1	44172914	44173620	C6MG0ACXX_8_7446.sorted.filtered_peak_752	90	.	44172914	44173620	0	3	1,680,1	0,16,705	3.76616	11.93002	9.00717
chr1	44411986	44412750	C6MG0ACXX_8_7446.sorted.filtered_peak_753	234	.	44411986	44412750	0	3	1,755,1	0,8,763	5.42590	26.84628	23.42055
chr1	44435364	44435801	C6MG0ACXX_8_7446.sorted.filtered_peak_754	138	.	44435364	44435801	0	3	1,432,1	0,4,436	4.09632	16.94357	13.84711
chr1	44440168	44440849	C6MG0ACXX_8_7446.sorted.filtered_peak_755	90	.	44440168	44440849	0	3	1,594,1	0,16,680	3.33357	11.91600	9.03190
chr1	44457148	44457639	C6MG0ACXX_8_7446.sorted.filtered_peak_756	28	.	44457148	44457639	0	3	1,447,1	0,30,490	2.86504	5.36350	2.81393
chr1	44495472	44496179	C6MG0ACXX_8_7446.sorted.filtered_peak_757	83	.	44495472	44496179	0	3	1,693,1	0,10,706	3.58934	11.26717	8.39621
chr1	44678805	44679399	C6MG0ACXX_8_7446.sorted.filtered_peak_758	64	.	44678805	44679399	0	3	1,514,1	0,59,593	3.58964	9.21581	6.44095
chr1	44820582	44821242	C6MG0ACXX_8_7446.sorted.filtered_peak_759	125	.	44820582	44821242	0	2	1,655	0,5	4.36520	15.57274	12.56505
chr1	44930075	44930325	C6MG0ACXX_8_7446.sorted.filtered_peak_760	13	.	44930075	44930325	0	2	1,1	0,249	2.62945	3.72795	1.38417
chr1	45097248	45098256	C6MG0ACXX_8_7446.sorted.filtered_peak_761	64	.	45097248	45098256	0	3	1,857,1	0,122,1007	3.28863	9.29266	6.49823
chr1	45139650	45140488	C6MG0ACXX_8_7446.sorted.filtered_peak_762	273	.	45139650	45140488	0	3	1,822,1	0,13,837	5.31032	30.92916	27.35818
chr1	45180720	45181157	C6MG0ACXX_8_7446.sorted.filtered_peak_763	42	.	45180720	45181157	0	3	1,408,1	0,14,436	3.37616	6.91896	4.26858
chr1	45187280	45187909	C6MG0ACXX_8_7446.sorted.filtered_peak_764	60	.	45187280	45187909	0	2	1,601	0,28	3.45242	8.86211	6.09242
chr1	45196191	45197250	C6MG0ACXX_8_7446.sorted.filtered_peak_765	117	.	45196191	45197250	0	3	1,1052,1	0,6,1058	4.22345	14.74438	11.71856
chr1	45204997	45205716	C6MG0ACXX_8_7446.sorted.filtered_peak_766	133	.	45204997	45205716	0	3	1,709,1	0,9,718	4.88693	16.31731	13.30481
chr1	45240861	45241628	C6MG0ACXX_8_7446.sorted.filtered_peak_767	120	.	45240861	45241628	0	3	1,626,1	0,134,766	4.41842	15.02198	12.00204
chr1	45251886	45252297	C6MG0ACXX_8_7446.sorted.filtered_peak_768	31	.	45251886	45252297	0	3	1,311,1	0,85,410	2.87059	5.71126	3.14037
chr1	45265395	45266448	C6MG0ACXX_8_7446.sorted.filtered_peak_769	204	.	45265395	45266448	0	3	1,1051,1	0,1,1052	4.54591	23.73753	20.42621
chr1	45272980	45273968	C6MG0ACXX_8_7446.sorted.filtered_peak_770	83	.	45272980	45273968	0	3	1,967,1	0,19,987	3.12080	11.23023	8.37656
chr1	45275259	45275633	C6MG0ACXX_8_7446.sorted.filtered_peak_771	29	.	45275259	45275633	0	3	1,354,1	0,10,373	2.31378	5.48155	2.93489
chr1	45279354	45279742	C6MG0ACXX_8_7446.sorted.filtered_peak_772	13	.	45279354	45279742	0	2	1,1	0,387	2.29849	3.75214	1.39161
chr1	45284939	45286055	C6MG0ACXX_8_7446.sorted.filtered_peak_773	81	.	45284939	45286055	0	3	1,713,1	0,396,1115	3.66872	11.05045	8.18509
chr1	45301550	45301861	C6MG0ACXX_8_7446.sorted.filtered_peak_774	26	.	45301550	45301861	0	3	1,302,1	0,5,310	3.11865	5.19181	2.65628
chr1	45451923	45452587	C6MG0ACXX_8_7446.sorted.filtered_peak_775	84	.	45451923	45452587	0	2	633,1	0,663	4.46454	11.31307	8.44720
chr1	45476905	45478006	C6MG0ACXX_8_7446.sorted.filtered_peak_776	42	.	45476905	45478006	0	4	1,351,435,1	0,2,665,1100	2.81056	6.84631	4.21422
chr1	45517034	45517329	C6MG0ACXX_8_7446.sorted.filtered_peak_777	26	.	45517034	45517329	0	2	284,1	0,294	3.06444	5.15782	2.63011
chr1	45671507	45671757	C6MG0ACXX_8_7446.sorted.filtered_peak_778	14	.	45671507	45671757	0	2	1,1	0,249	2.46591	3.81120	1.43535
chr1	45769126	45769967	C6MG0ACXX_8_7446.sorted.filtered_peak_779	253	.	45769126	45769967	0	3	1,836,1	0,2,840	5.37911	28.88854	25.38092
chr1	45792401	45792854	C6MG0ACXX_8_7446.sorted.filtered_peak_780	13	.	45792401	45792854	0	2	1,1	0,452	2.60595	3.70587	1.36211
chr1	45805266	45806487	C6MG0ACXX_8_7446.sorted.filtered_peak_781	99	.	45805266	45806487	0	3	1,1103,1	0,2,1220	3.86769	12.90912	9.97569
chr1	45956377	45957299	C6MG0ACXX_8_7446.sorted.filtered_peak_782	231	.	45956377	45957299	0	3	1,779,1	0,134,921	5.03646	26.46942	23.10480
chr1	45965507	45966149	C6MG0ACXX_8_7446.sorted.filtered_peak_783	184	.	45965507	45966149	0	3	1,636,1	0,2,641	5.10126	21.68091	18.41715
chr1	45986834	45988052	C6MG0ACXX_8_7446.sorted.filtered_peak_784	51	.	45986834	45988052	0	1	1218	0	3.27720	7.80659	5.10897
chr1	46009486	46009896	C6MG0ACXX_8_7446.sorted.filtered_peak_785	37	.	46009486	46009896	0	3	1,377,1	0,28,409	3.27362	6.37355	3.74653
chr1	46016233	46016900	C6MG0ACXX_8_7446.sorted.filtered_peak_786	182	.	46016233	46016900	0	2	1,662	0,5	6.11669	21.49514	18.22076
chr1	46035736	46036080	C6MG0ACXX_8_7446.sorted.filtered_peak_787	19	.	46035736	46036080	0	2	1,1	0,343	2.81920	4.44166	1.97725
chr1	46048987	46050764	C6MG0ACXX_8_7446.sorted.filtered_peak_788	85	.	46048987	46050764	0	3	1,1765,1	0,6,1776	3.22998	11.46771	8.59269
chr1	46151731	46153250	C6MG0ACXX_8_7446.sorted.filtered_peak_789	153	.	46151731	46153250	0	2	1,1202	0,317	3.70935	18.46935	15.33667
chr1	46153656	46153906	C6MG0ACXX_8_7446.sorted.filtered_peak_790	26	.	46153656	46153906	0	2	1,1	0,249	2.19315	5.20569	2.66782
chr1	46215893	46216674	C6MG0ACXX_8_7446.sorted.filtered_peak_791	149	.	46215893	46216674	0	3	1,764,1	0,14,780	4.68434	18.06739	14.93822
chr1	46269020	46269415	C6MG0ACXX_8_7446.sorted.filtered_peak_792	109	.	46269020	46269415	0	3	1,369,1	0,22,394	4.73903	13.93248	10.94582
chr1	46598184	46599171	C6MG0ACXX_8_7446.sorted.filtered_peak_793	136	.	46598184	46599171	0	3	1,961,1	0,23,986	4.17493	16.72108	13.63143
chr1	46632145	46632400	C6MG0ACXX_8_7446.sorted.filtered_peak_794	30	.	46632145	46632400	0	2	1,1	0,254	3.12533	5.58353	3.01354
chr1	46663809	46664397	C6MG0ACXX_8_7446.sorted.filtered_peak_795	34	.	46663809	46664397	0	3	1,488,1	0,98,587	3.12478	6.01418	3.42932
chr1	46712848	46713549	C6MG0ACXX_8_7446.sorted.filtered_peak_796	121	.	46712848	46713549	0	3	1,679,1	0,19,700	4.22837	15.15592	12.12386
chr1	46768586	46769431	C6MG0ACXX_8_7446.sorted.filtered_peak_797	129	.	46768586	46769431	0	2	1,840	0,5	4.07162	15.97808	12.90837
chr1	46775464	46775714	C6MG0ACXX_8_7446.sorted.filtered_peak_798	12	.	46775464	46775714	0	2	1,1	0,249	2.54753	3.50146	1.20049
chr1	46806197	46806927	C6MG0ACXX_8_7446.sorted.filtered_peak_799	57	.	46806197	46806927	0	3	1,723,1	0,3,729	3.43289	8.54083	5.78809
chr1	46908110	46908633	C6MG0ACXX_8_7446.sorted.filtered_peak_800	21	.	46908110	46908633	0	3	1,503,1	0,12,522	2.75809	4.62431	2.16118
chr1	47047322	47047859	C6MG0ACXX_8_7446.sorted.filtered_peak_801	62	.	47047322	47047859	0	3	1,497,1	0,35,536	3.65379	8.99048	6.21323
chr1	47069597	47070276	C6MG0ACXX_8_7446.sorted.filtered_peak_802	125	.	47069597	47070276	0	3	1,649,1	0,25,678	3.98262	15.53809	12.54243
chr1	47081984	47082537	C6MG0ACXX_8_7446.sorted.filtered_peak_803	23	.	47081984	47082537	0	3	1,343,1	0,21,552	2.56064	4.77744	2.30420
chr1	47133944	47134508	C6MG0ACXX_8_7446.sorted.filtered_peak_804	28	.	47133944	47134508	0	3	1,471,1	0,19,563	2.80702	5.43690	2.89940
chr1	47184489	47185234	C6MG0ACXX_8_7446.sorted.filtered_peak_805	161	.	47184489	47185234	0	3	1,652,1	0,84,744	4.71526	19.30163	16.16384
chr1	47201525	47201944	C6MG0ACXX_8_7446.sorted.filtered_peak_806	14	.	47201525	47201944	0	2	1,1	0,418	2.66709	3.81224	1.43142
chr1	47641238	47641525	C6MG0ACXX_8_7446.sorted.filtered_peak_807	12	.	47641238	47641525	0	2	1,1	0,286	2.43133	3.60105	1.27890
chr1	47779388	47780358	C6MG0ACXX_8_7446.sorted.filtered_peak_808	170	.	47779388	47780358	0	3	1,803,1	0,111,969	4.66068	20.15044	17.01903
chr1	47799199	47800520	C6MG0ACXX_8_7446.sorted.filtered_peak_809	98	.	47799199	47800520	0	3	1,1199,1	0,6,1320	3.91834	12.78154	9.83341
chr1	47902124	47902461	C6MG0ACXX_8_7446.sorted.filtered_peak_810	16	.	47902124	47902461	0	2	1,1	0,336	2.20958	4.10407	1.69206
chr1	47902770	47903945	C6MG0ACXX_8_7446.sorted.filtered_peak_811	110	.	47902770	47903945	0	3	1,726,1	0,339,1174	3.75968	13.96185	11.02976
chr1	48176161	48176480	C6MG0ACXX_8_7446.sorted.filtered_peak_812	21	.	48176161	48176480	0	2	1,1	0,318	2.82622	4.63784	2.16374
chr1	48463123	48463555	C6MG0ACXX_8_7446.sorted.filtered_peak_813	19	.	48463123	48463555	0	3	1,258,1	0,168,431	2.67869	4.37426	1.93773
chr1	48937532	48938156	C6MG0ACXX_8_7446.sorted.filtered_peak_814	94	.	48937532	48938156	0	3	1,566,1	0,46,623	4.25730	12.36554	9.44555
chr1	51190263	51190956	C6MG0ACXX_8_7446.sorted.filtered_peak_815	33	.	51190263	51190956	0	2	1,549	0,144	3.28985	5.99091	3.39360
chr1	51339051	51339617	C6MG0ACXX_8_7446.sorted.filtered_peak_816	56	.	51339051	51339617	0	2	557,1	0,565	3.95141	8.43967	5.67334
chr1	51425507	51426435	C6MG0ACXX_8_7446.sorted.filtered_peak_817	97	.	51425507	51426435	0	3	1,926,1	0,1,927	3.77627	12.61046	9.70878
chr1	51433833	51434826	C6MG0ACXX_8_7446.sorted.filtered_peak_818	47	.	51433833	51434826	0	3	1,981,1	0,2,992	2.89816	7.47973	4.76549
chr1	51655254	51655504	C6MG0ACXX_8_7446.sorted.filtered_peak_819	17	.	51655254	51655504	0	2	1,1	0,249	2.70919	4.13097	1.71127
chr1	51701692	51702281	C6MG0ACXX_8_7446.sorted.filtered_peak_820	71	.	51701692	51702281	0	3	1,578,1	0,8,588	3.58860	10.01686	7.18768
chr1	51702473	51702876	C6MG0ACXX_8_7446.sorted.filtered_peak_821	11	.	51702473	51702876	0	2	1,1	0,402	2.19123	3.42012	1.14244
chr1	51895632	51895960	C6MG0ACXX_8_7446.sorted.filtered_peak_822	54	.	51895632	51895960	0	3	1,283,1	0,35,327	3.53609	8.22532	5.49385
chr1	51899406	51899759	C6MG0ACXX_8_7446.sorted.filtered_peak_823	49	.	51899406	51899759	0	3	1,347,1	0,2,352	3.45766	7.71362	4.99623
chr1	51966951	51967229	C6MG0ACXX_8_7446.sorted.filtered_peak_824	42	.	51966951	51967229	0	2	1,1	0,277	3.28440	6.89153	4.23200
chr1	51984783	51985153	C6MG0ACXX_8_7446.sorted.filtered_peak_825	52	.	51984783	51985153	0	3	1,358,1	0,2,369	2.77883	8.01115	5.28119
chr1	51986418	51986697	C6MG0ACXX_8_7446.sorted.filtered_peak_826	27	.	51986418	51986697	0	2	1,1	0,278	2.36251	5.24462	2.70619
chr1	52000488	52001028	C6MG0ACXX_8_7446.sorted.filtered_peak_827	17	.	52000488	52001028	0	3	1,250,1	0,138,539	2.66282	4.12279	1.72815
chr1	52014725	52015018	C6MG0ACXX_8_7446.sorted.filtered_peak_828	35	.	52014725	52015018	0	3	1,281,1	0,2,292	3.43075	6.20793	3.58348
chr1	52035012	52035595	C6MG0ACXX_8_7446.sorted.filtered_peak_829	41	.	52035012	52035595	0	3	1,559,1	0,3,582	3.22652	6.84725	4.19985
chr1	52044110	52044369	C6MG0ACXX_8_7446.sorted.filtered_peak_830	19	.	52044110	52044369	0	3	1,250,1	0,6,258	2.87017	4.41526	1.96033
chr1	52082524	52083137	C6MG0ACXX_8_7446.sorted.filtered_peak_831	101	.	52082524	52083137	0	2	1,608	0,5	4.37775	13.12219	10.17482
chr1	52194920	52195599	C6MG0ACXX_8_7446.sorted.filtered_peak_832	110	.	52194920	52195599	0	2	1,656	0,23	4.13443	14.03738	11.03482
chr1	52344088	52345033	C6MG0ACXX_8_7446.sorted.filtered_peak_833	211	.	52344088	52345033	0	3	1,936,1	0,4,944	4.92847	24.50668	21.18278
chr1	52456250	52456512	C6MG0ACXX_8_7446.sorted.filtered_peak_834	14	.	52456250	52456512	0	2	1,1	0,261	2.68077	3.85121	1.46440
chr1	52498261	52498511	C6MG0ACXX_8_7446.sorted.filtered_peak_835	17	.	52498261	52498511	0	2	1,1	0,249	2.59519	4.20269	1.77447
chr1	52498855	52499550	C6MG0ACXX_8_7446.sorted.filtered_peak_836	31	.	52498855	52499550	0	3	1,343,1	0,350,694	2.95540	5.65206	3.10244
chr1	52520520	52522771	C6MG0ACXX_8_7446.sorted.filtered_peak_837	40	.	52520520	52522771	0	4	1,364,1133,1	0,322,1117,2250	2.64402	6.60377	4.00445
chr1	52605576	52605957	C6MG0ACXX_8_7446.sorted.filtered_peak_838	35	.	52605576	52605957	0	3	1,358,1	0,17,380	3.14933	6.12303	3.51294
chr1	52831399	52832365	C6MG0ACXX_8_7446.sorted.filtered_peak_839	270	.	52831399	52832365	0	3	1,879,1	0,84,965	5.10395	30.61275	27.09906
chr1	52869649	52870519	C6MG0ACXX_8_7446.sorted.filtered_peak_840	117	.	52869649	52870519	0	3	1,697,1	0,101,869	4.26477	14.73889	11.73520
chr1	52889522	52890502	C6MG0ACXX_8_7446.sorted.filtered_peak_841	28	.	52889522	52890502	0	3	1,652,1	0,4,979	2.85622	5.33050	2.80965
chr1	53017802	53019324	C6MG0ACXX_8_7446.sorted.filtered_peak_842	28	.	53017802	53019324	0	5	1,347,316,285,1	0,1,829,1232,1521	2.55746	5.38135	2.84858
chr1	53067812	53068210	C6MG0ACXX_8_7446.sorted.filtered_peak_843	21	.	53067812	53068210	0	3	1,365,1	0,1,397	2.66158	4.58061	2.12356
chr1	53102587	53103452	C6MG0ACXX_8_7446.sorted.filtered_peak_844	90	.	53102587	53103452	0	3	1,854,1	0,10,864	3.65364	11.93764	9.02067
chr1	53163889	53164193	C6MG0ACXX_8_7446.sorted.filtered_peak_845	32	.	53163889	53164193	0	3	1,277,1	0,20,303	2.78202	5.87512	3.28497
chr1	53168604	53169213	C6MG0ACXX_8_7446.sorted.filtered_peak_846	122	.	53168604	53169213	0	3	1,581,1	0,21,608	4.43000	15.26197	12.20554
chr1	53191740	53192676	C6MG0ACXX_8_7446.sorted.filtered_peak_847	63	.	53191740	53192676	0	3	1,851,1	0,81,935	3.54972	9.16033	6.36940
chr1	53308199	53308456	C6MG0ACXX_8_7446.sorted.filtered_peak_848	26	.	53308199	53308456	0	3	1,250,1	0,2,256	3.11378	5.15363	2.61169
chr1	53387115	53387684	C6MG0ACXX_8_7446.sorted.filtered_peak_849	48	.	53387115	53387684	0	2	1,481	0,88	3.47759	7.50510	4.82301
chr1	53392821	53393178	C6MG0ACXX_8_7446.sorted.filtered_peak_850	47	.	53392821	53393178	0	3	1,304,1	0,1,356	3.56022	7.49618	4.79248
chr1	53480407	53481111	C6MG0ACXX_8_7446.sorted.filtered_peak_851	36	.	53480407	53481111	0	3	1,503,1	0,12,703	3.24815	6.17997	3.61574
chr1	53662045	53662967	C6MG0ACXX_8_7446.sorted.filtered_peak_852	72	.	53662045	53662967	0	3	1,899,1	0,6,921	3.48152	10.03120	7.26017
chr1	53685669	53686532	C6MG0ACXX_8_7446.sorted.filtered_peak_853	133	.	53685669	53686532	0	3	1,830,1	0,12,862	4.24476	16.42401	13.34181
chr1	53703775	53704618	C6MG0ACXX_8_7446.sorted.filtered_peak_854	77	.	53703775	53704618	0	3	1,832,1	0,2,842	3.70481	10.60176	7.77655
chr1	53791694	53792320	C6MG0ACXX_8_7446.sorted.filtered_peak_855	147	.	53791694	53792320	0	3	1,616,1	0,5,625	3.99895	17.84993	14.75948
chr1	53793599	53793912	C6MG0ACXX_8_7446.sorted.filtered_peak_856	50	.	53793599	53793912	0	3	1,305,1	0,1,312	2.77386	7.80076	5.08693
chr1	53858912	53859308	C6MG0ACXX_8_7446.sorted.filtered_peak_857	21	.	53858912	53859308	0	2	1,1	0,395	2.86404	4.65955	2.18143
chr1	53878784	53879551	C6MG0ACXX_8_7446.sorted.filtered_peak_858	88	.	53878784	53879551	0	3	1,752,1	0,13,766	3.90610	11.74775	8.84202
chr1	54303667	54304512	C6MG0ACXX_8_7446.sorted.filtered_peak_859	200	.	54303667	54304512	0	3	1,842,1	0,1,844	5.18873	23.34770	20.04292
chr1	54355336	54356052	C6MG0ACXX_8_7446.sorted.filtered_peak_860	88	.	54355336	54356052	0	3	1,681,1	0,7,715	4.07379	11.74501	8.86827
chr1	54411121	54412184	C6MG0ACXX_8_7446.sorted.filtered_peak_861	251	.	54411121	54412184	0	3	1,1003,1	0,57,1062	4.66294	28.64722	25.15493
chr1	54518590	54519462	C6MG0ACXX_8_7446.sorted.filtered_peak_862	253	.	54518590	54519462	0	3	1,756,1	0,115,871	5.18564	28.81788	25.33735
chr1	54665403	54666183	C6MG0ACXX_8_7446.sorted.filtered_peak_863	103	.	54665403	54666183	0	3	1,771,1	0,3,779	4.47182	13.27087	10.31060
chr1	54696568	54696949	C6MG0ACXX_8_7446.sorted.filtered_peak_864	25	.	54696568	54696949	0	3	1,303,1	0,25,380	2.97179	5.06900	2.55437
chr1	54871974	54873499	C6MG0ACXX_8_7446.sorted.filtered_peak_865	44	.	54871974	54873499	0	4	1,590,345,1	0,2,1172,1524	2.72070	7.09299	4.47096
chr1	54953837	54954332	C6MG0ACXX_8_7446.sorted.filtered_peak_866	51	.	54953837	54954332	0	3	1,466,1	0,27,494	3.02381	7.82071	5.11343
chr1	54954907	54955423	C6MG0ACXX_8_7446.sorted.filtered_peak_867	28	.	54954907	54955423	0	3	1,500,1	0,13,515	2.59966	5.39038	2.83416
chr1	55007576	55008503	C6MG0ACXX_8_7446.sorted.filtered_peak_868	21	.	55007576	55008503	0	3	1,348,1	0,577,926	2.75344	4.66618	2.19839
chr1	55137823	55138160	C6MG0ACXX_8_7446.sorted.filtered_peak_869	21	.	55137823	55138160	0	3	1,305,1	0,11,336	2.80997	4.59469	2.12761
chr1	55181170	55181834	C6MG0ACXX_8_7446.sorted.filtered_peak_870	53	.	55181170	55181834	0	3	1,647,1	0,13,663	3.47931	8.02383	5.32755
chr1	55229936	55230710	C6MG0ACXX_8_7446.sorted.filtered_peak_871	369	.	55229936	55230710	0	3	1,615,1	0,137,773	6.46192	40.79826	36.94426
chr1	55266939	55267464	C6MG0ACXX_8_7446.sorted.filtered_peak_872	43	.	55266939	55267464	0	3	1,518,1	0,2,524	2.98758	7.02614	4.34128
chr1	55272790	55273222	C6MG0ACXX_8_7446.sorted.filtered_peak_873	19	.	55272790	55273222	0	3	1,309,1	0,121,431	2.54675	4.40945	1.96975
chr1	55352548	55353191	C6MG0ACXX_8_7446.sorted.filtered_peak_874	31	.	55352548	55353191	0	3	1,619,1	0,19,642	2.82752	5.73866	3.16209
chr1	55410772	55411156	C6MG0ACXX_8_7446.sorted.filtered_peak_875	36	.	55410772	55411156	0	3	1,379,1	0,2,383	3.43938	6.24796	3.62069
chr1	55461556	55461810	C6MG0ACXX_8_7446.sorted.filtered_peak_876	28	.	55461556	55461810	0	3	1,250,1	0,1,253	2.81621	5.36117	2.80302
chr1	55593599	55594080	C6MG0ACXX_8_7446.sorted.filtered_peak_877	59	.	55593599	55594080	0	2	1,475	0,6	3.73357	8.68655	5.90908
chr1	55604486	55604976	C6MG0ACXX_8_7446.sorted.filtered_peak_878	44	.	55604486	55604976	0	3	1,294,1	0,1,489	3.36722	7.09471	4.44658
chr1	55680952	55681271	C6MG0ACXX_8_7446.sorted.filtered_peak_879	33	.	55680952	55681271	0	3	1,277,1	0,13,318	2.73441	5.97258	3.37967
chr1	55723665	55723978	C6MG0ACXX_8_7446.sorted.filtered_peak_880	49	.	55723665	55723978	0	3	1,291,1	0,20,312	3.59238	7.65460	4.94109
chr1	55743072	55743380	C6MG0ACXX_8_7446.sorted.filtered_peak_881	12	.	55743072	55743380	0	2	1,1	0,307	2.43210	3.63462	1.29171
chr1	57773136	57773456	C6MG0ACXX_8_7446.sorted.filtered_peak_882	22	.	57773136	57773456	0	2	1,313	0,7	2.91214	4.70695	2.22605
chr1	59011644	59012739	C6MG0ACXX_8_7446.sorted.filtered_peak_883	93	.	59011644	59012739	0	3	1,919,1	0,155,1094	3.62558	12.27682	9.36481
chr1	59165590	59165941	C6MG0ACXX_8_7446.sorted.filtered_peak_884	71	.	59165590	59165941	0	2	343,1	0,350	4.14073	9.93239	7.10882
chr1	59183801	59184391	C6MG0ACXX_8_7446.sorted.filtered_peak_885	30	.	59183801	59184391	0	3	1,538,1	0,2,589	3.00663	5.56415	3.02073
chr1	59220550	59221550	C6MG0ACXX_8_7446.sorted.filtered_peak_886	38	.	59220550	59221550	0	4	1,383,555,1	0,8,443,999	2.95965	6.44854	3.84300
chr1	59249488	59250462	C6MG0ACXX_8_7446.sorted.filtered_peak_887	235	.	59249488	59250462	0	3	1,881,1	0,39,973	4.06218	26.91560	23.50105
chr1	59278618	59278978	C6MG0ACXX_8_7446.sorted.filtered_peak_888	34	.	59278618	59278978	0	3	1,354,1	0,5,359	2.67560	6.07117	3.46810
chr1	59281749	59282245	C6MG0ACXX_8_7446.sorted.filtered_peak_889	49	.	59281749	59282245	0	3	1,377,1	0,102,495	2.98981	7.60665	4.91145
chr1	59369074	59369972	C6MG0ACXX_8_7446.sorted.filtered_peak_890	42	.	59369074	59369972	0	3	1,849,1	0,44,897	2.97155	6.92640	4.29067
chr1	59388034	59388540	C6MG0ACXX_8_7446.sorted.filtered_peak_891	61	.	59388034	59388540	0	3	1,465,1	0,24,505	3.80621	8.90462	6.13185
chr1	59398930	59399403	C6MG0ACXX_8_7446.sorted.filtered_peak_892	26	.	59398930	59399403	0	3	1,430,1	0,15,472	2.60553	5.15420	2.63190
chr1	59407400	59408049	C6MG0ACXX_8_7446.sorted.filtered_peak_893	54	.	59407400	59408049	0	2	1,641	0,8	3.19404	8.20437	5.47416
chr1	59433897	59434571	C6MG0ACXX_8_7446.sorted.filtered_peak_894	98	.	59433897	59434571	0	3	1,660,1	0,7,673	4.29297	12.82687	9.86978
chr1	59485675	59486579	C6MG0ACXX_8_7446.sorted.filtered_peak_895	36	.	59485675	59486579	0	3	1,530,1	0,40,903	2.75406	6.27908	3.69426
chr1	59612454	59612887	C6MG0ACXX_8_7446.sorted.filtered_peak_896	16	.	59612454	59612887	0	2	1,1	0,432	2.42637	4.05992	1.65285
chr1	59762072	59762865	C6MG0ACXX_8_7446.sorted.filtered_peak_897	98	.	59762072	59762865	0	3	1,717,1	0,68,792	3.70822	12.76356	9.83259
chr1	59942862	59943354	C6MG0ACXX_8_7446.sorted.filtered_peak_898	36	.	59942862	59943354	0	2	491,1	0,491	3.14561	6.24895	3.62409
chr1	60035873	60036582	C6MG0ACXX_8_7446.sorted.filtered_peak_899	33	.	60035873	60036582	0	3	1,645,1	0,48,708	3.06360	5.89655	3.31621
chr1	60162893	60163490	C6MG0ACXX_8_7446.sorted.filtered_peak_900	17	.	60162893	60163490	0	2	1,1	0,596	2.72537	4.19986	1.77253
chr1	60224945	60225390	C6MG0ACXX_8_7446.sorted.filtered_peak_901	29	.	60224945	60225390	0	3	1,414,1	0,28,444	3.00505	5.49683	2.94516
chr1	60280254	60280510	C6MG0ACXX_8_7446.sorted.filtered_peak_902	38	.	60280254	60280510	0	3	1,253,1	0,1,255	3.24999	6.54458	3.88971
chr1	60412999	60413260	C6MG0ACXX_8_7446.sorted.filtered_peak_903	16	.	60412999	60413260	0	2	1,1	0,260	2.59658	4.06505	1.66056
chr1	61508651	61509064	C6MG0ACXX_8_7446.sorted.filtered_peak_904	31	.	61508651	61509064	0	3	1,324,1	0,2,412	2.95433	5.73962	3.17572
chr1	61515586	61516074	C6MG0ACXX_8_7446.sorted.filtered_peak_905	40	.	61515586	61516074	0	3	1,440,1	0,45,487	2.96885	6.64973	4.00348
chr1	61542501	61543951	C6MG0ACXX_8_7446.sorted.filtered_peak_906	64	.	61542501	61543951	0	4	1,804,486,1	0,4,963,1449	2.85038	9.22388	6.46191
chr1	61736840	61737090	C6MG0ACXX_8_7446.sorted.filtered_peak_907	35	.	61736840	61737090	0	2	1,1	0,249	3.22239	6.15671	3.53262
chr1	61918808	61919394	C6MG0ACXX_8_7446.sorted.filtered_peak_908	64	.	61918808	61919394	0	2	376,1	0,585	3.68607	9.20040	6.43097
chr1	62190465	62191324	C6MG0ACXX_8_7446.sorted.filtered_peak_909	74	.	62190465	62191324	0	2	764,1	0,858	3.93892	10.19441	7.40186
chr1	62207899	62208175	C6MG0ACXX_8_7446.sorted.filtered_peak_910	15	.	62207899	62208175	0	2	1,1	0,275	2.64025	3.90395	1.51274
chr1	62901599	62902990	C6MG0ACXX_8_7446.sorted.filtered_peak_911	209	.	62901599	62902990	0	3	1,1216,1	0,10,1390	4.15010	24.23015	20.93810
chr1	63249292	63250207	C6MG0ACXX_8_7446.sorted.filtered_peak_912	125	.	63249292	63250207	0	3	1,883,1	0,4,914	4.36241	15.59639	12.54226
chr1	63832877	63833643	C6MG0ACXX_8_7446.sorted.filtered_peak_913	94	.	63832877	63833643	0	3	1,756,1	0,5,765	4.08913	12.31505	9.44245
chr1	63988544	63989353	C6MG0ACXX_8_7446.sorted.filtered_peak_914	109	.	63988544	63989353	0	3	1,787,1	0,4,808	4.25619	13.99087	10.98745
chr1	64058979	64060231	C6MG0ACXX_8_7446.sorted.filtered_peak_915	37	.	64058979	64060231	0	3	1,1049,1	0,35,1251	2.91086	6.39887	3.77915
chr1	64116985	64117235	C6MG0ACXX_8_7446.sorted.filtered_peak_916	12	.	64116985	64117235	0	2	1,1	0,249	2.55768	3.56104	1.25516
chr1	65096937	65097322	C6MG0ACXX_8_7446.sorted.filtered_peak_917	11	.	65096937	65097322	0	2	1,1	0,384	2.52565	3.41658	1.10444
chr1	65292675	65292967	C6MG0ACXX_8_7446.sorted.filtered_peak_918	23	.	65292675	65292967	0	3	1,268,1	0,15,291	2.67314	4.80624	2.31998
chr1	65329751	65330134	C6MG0ACXX_8_7446.sorted.filtered_peak_919	79	.	65329751	65330134	0	2	1,381	0,2	4.00192	10.78532	7.91523
chr1	65431657	65432693	C6MG0ACXX_8_7446.sorted.filtered_peak_920	105	.	65431657	65432693	0	3	1,930,1	0,2,1035	3.65863	13.53488	10.56838
chr1	65468160	65468875	C6MG0ACXX_8_7446.sorted.filtered_peak_921	19	.	65468160	65468875	0	3	1,363,1	0,20,714	2.56910	4.34812	1.90982
chr1	65532730	65533399	C6MG0ACXX_8_7446.sorted.filtered_peak_922	19	.	65532730	65533399	0	3	1,268,1	0,12,668	2.35307	4.39951	1.95345
chr1	65719650	65720360	C6MG0ACXX_8_7446.sorted.filtered_peak_923	57	.	65719650	65720360	0	3	1,604,1	0,94,709	3.49795	8.41789	5.71040
chr1	65885480	65886549	C6MG0ACXX_8_7446.sorted.filtered_peak_924	197	.	65885480	65886549	0	3	1,1049,1	0,18,1068	4.27913	23.05536	19.78739
chr1	66153395	66154038	C6MG0ACXX_8_7446.sorted.filtered_peak_925	22	.	66153395	66154038	0	3	1,314,1	0,4,642	2.95425	4.69283	2.21777
chr1	66277643	66278026	C6MG0ACXX_8_7446.sorted.filtered_peak_926	89	.	66277643	66278026	0	3	1,371,1	0,8,382	3.97346	11.88795	8.98293
chr1	66295993	66296492	C6MG0ACXX_8_7446.sorted.filtered_peak_927	69	.	66295993	66296492	0	3	1,480,1	0,2,498	3.73904	9.74916	6.92134
chr1	66648151	66648545	C6MG0ACXX_8_7446.sorted.filtered_peak_928	38	.	66648151	66648545	0	3	1,315,1	0,9,393	3.26002	6.43438	3.80839
chr1	66680624	66680884	C6MG0ACXX_8_7446.sorted.filtered_peak_929	21	.	66680624	66680884	0	2	1,1	0,259	2.72750	4.57104	2.11978
chr1	66740755	66741062	C6MG0ACXX_8_7446.sorted.filtered_peak_930	24	.	66740755	66741062	0	3	1,270,1	0,4,306	2.55364	4.99077	2.47802
chr1	66741984	66742242	C6MG0ACXX_8_7446.sorted.filtered_peak_931	47	.	66741984	66742242	0	2	1,1	0,257	3.04662	7.44308	4.75007
chr1	66748146	66748396	C6MG0ACXX_8_7446.sorted.filtered_peak_932	13	.	66748146	66748396	0	2	1,1	0,249	2.34481	3.65390	1.32511
chr1	66766661	66767115	C6MG0ACXX_8_7446.sorted.filtered_peak_933	41	.	66766661	66767115	0	2	449,1	0,453	3.29755	6.79110	4.12539
chr1	66796380	66796769	C6MG0ACXX_8_7446.sorted.filtered_peak_934	32	.	66796380	66796769	0	3	1,366,1	0,13,388	2.46046	5.80966	3.23072
chr1	66797772	66798068	C6MG0ACXX_8_7446.sorted.filtered_peak_935	11	.	66797772	66798068	0	2	1,1	0,295	1.95250	3.50988	1.18813
chr1	66801533	66802136	C6MG0ACXX_8_7446.sorted.filtered_peak_936	41	.	66801533	66802136	0	3	1,539,1	0,5,602	2.58690	6.83404	4.17838
chr1	66815848	66816109	C6MG0ACXX_8_7446.sorted.filtered_peak_937	38	.	66815848	66816109	0	3	1,250,1	0,6,260	2.78772	6.51361	3.87317
chr1	66823203	66823712	C6MG0ACXX_8_7446.sorted.filtered_peak_938	36	.	66823203	66823712	0	3	1,460,1	0,28,508	3.10042	6.20762	3.60769
chr1	66902209	66902521	C6MG0ACXX_8_7446.sorted.filtered_peak_939	23	.	66902209	66902521	0	2	1,1	0,311	2.78838	4.83634	2.32969
chr1	66912018	66912435	C6MG0ACXX_8_7446.sorted.filtered_peak_940	22	.	66912018	66912435	0	3	1,274,1	0,81,416	2.74442	4.68563	2.20512
chr1	67191752	67192002	C6MG0ACXX_8_7446.sorted.filtered_peak_941	21	.	67191752	67192002	0	2	1,1	0,249	2.80034	4.55784	2.10479
chr1	67390234	67391229	C6MG0ACXX_8_7446.sorted.filtered_peak_942	189	.	67390234	67391229	0	3	1,829,1	0,97,994	4.07469	22.19271	18.94122
chr1	67395682	67396432	C6MG0ACXX_8_7446.sorted.filtered_peak_943	64	.	67395682	67396432	0	3	1,590,1	0,15,749	2.79678	9.17742	6.42727
chr1	67446997	67447686	C6MG0ACXX_8_7446.sorted.filtered_peak_944	16	.	67446997	67447686	0	2	1,1	0,688	2.56938	4.06747	1.67398
chr1	67519443	67520149	C6MG0ACXX_8_7446.sorted.filtered_peak_945	33	.	67519443	67520149	0	3	1,680,1	0,13,705	2.78426	5.89117	3.30518
chr1	67628564	67628968	C6MG0ACXX_8_7446.sorted.filtered_peak_946	37	.	67628564	67628968	0	3	1,343,1	0,48,403	3.42979	6.41135	3.79165
chr1	67636635	67637127	C6MG0ACXX_8_7446.sorted.filtered_peak_947	20	.	67636635	67637127	0	2	1,1	0,491	2.53717	4.45730	2.00276
chr1	67660211	67660621	C6MG0ACXX_8_7446.sorted.filtered_peak_948	32	.	67660211	67660621	0	3	1,397,1	0,2,409	2.85011	5.80725	3.22260
chr1	67740474	67740724	C6MG0ACXX_8_7446.sorted.filtered_peak_949	14	.	67740474	67740724	0	2	1,1	0,249	2.67921	3.85448	1.47365
chr1	67760656	67761051	C6MG0ACXX_8_7446.sorted.filtered_peak_950	18	.	67760656	67761051	0	3	1,304,1	0,84,394	2.81803	4.25618	1.81721
chr1	67798656	67799192	C6MG0ACXX_8_7446.sorted.filtered_peak_951	99	.	67798656	67799192	0	3	1,527,1	0,5,535	3.98419	12.90334	9.94684
chr1	67894867	67895233	C6MG0ACXX_8_7446.sorted.filtered_peak_952	11	.	67894867	67895233	0	2	1,1	0,365	2.03519	3.46043	1.15484
chr1	67896000	67896857	C6MG0ACXX_8_7446.sorted.filtered_peak_953	111	.	67896000	67896857	0	2	853,1	0,856	3.76449	14.15346	11.13172
chr1	67966122	67966472	C6MG0ACXX_8_7446.sorted.filtered_peak_954	39	.	67966122	67966472	0	3	1,324,1	0,17,349	3.39259	6.58386	3.95378
chr1	68150490	68151225	C6MG0ACXX_8_7446.sorted.filtered_peak_955	146	.	68150490	68151225	0	3	1,720,1	0,4,734	3.94816	17.70623	14.63208
chr1	68151818	68152132	C6MG0ACXX_8_7446.sorted.filtered_peak_956	17	.	68151818	68152132	0	2	1,1	0,313	2.14671	4.14397	1.73189
chr1	68962663	68963238	C6MG0ACXX_8_7446.sorted.filtered_peak_957	29	.	68962663	68963238	0	3	1,306,1	0,2,574	2.81390	5.45060	2.90338
chr1	70670935	70671768	C6MG0ACXX_8_7446.sorted.filtered_peak_958	101	.	70670935	70671768	0	3	1,817,1	0,2,832	4.01111	13.08407	10.13563
chr1	70686848	70687596	C6MG0ACXX_8_7446.sorted.filtered_peak_959	109	.	70686848	70687596	0	3	1,594,1	0,3,747	4.11279	13.88742	10.93904
chr1	70819749	70820807	C6MG0ACXX_8_7446.sorted.filtered_peak_960	75	.	70819749	70820807	0	3	1,850,1	0,206,1057	3.73228	10.33504	7.53346
chr1	70876312	70877094	C6MG0ACXX_8_7446.sorted.filtered_peak_961	190	.	70876312	70877094	0	3	1,769,1	0,6,781	5.17667	22.28060	19.00131
chr1	71245244	71245539	C6MG0ACXX_8_7446.sorted.filtered_peak_962	13	.	71245244	71245539	0	2	1,1	0,294	2.62418	3.70850	1.37027
chr1	71375707	71376049	C6MG0ACXX_8_7446.sorted.filtered_peak_963	24	.	71375707	71376049	0	2	1,330	0,12	2.76512	4.96980	2.46568
chr1	71546530	71547281	C6MG0ACXX_8_7446.sorted.filtered_peak_964	169	.	71546530	71547281	0	3	1,693,1	0,3,750	4.85059	20.21129	16.98479
chr1	74663449	74664440	C6MG0ACXX_8_7446.sorted.filtered_peak_965	81	.	74663449	74664440	0	3	1,818,1	0,9,990	3.65261	10.97848	8.15113
chr1	75198375	75199732	C6MG0ACXX_8_7446.sorted.filtered_peak_966	54	.	75198375	75199732	0	3	1,1350,1	0,6,1356	3.22662	8.19650	5.47470
chr1	76189907	76190684	C6MG0ACXX_8_7446.sorted.filtered_peak_967	84	.	76189907	76190684	0	3	1,768,1	0,4,776	4.03472	11.34422	8.46139
chr1	76251676	76252514	C6MG0ACXX_8_7446.sorted.filtered_peak_968	86	.	76251676	76252514	0	3	1,588,1	0,3,837	3.82769	11.48758	8.62880
chr1	76489472	76489911	C6MG0ACXX_8_7446.sorted.filtered_peak_969	40	.	76489472	76489911	0	3	1,412,1	0,25,438	3.25788	6.72469	4.06631
chr1	76539959	76540534	C6MG0ACXX_8_7446.sorted.filtered_peak_970	32	.	76539959	76540534	0	3	1,450,1	0,4,574	2.87615	5.86176	3.26669
chr1	76620010	76620677	C6MG0ACXX_8_7446.sorted.filtered_peak_971	41	.	76620010	76620677	0	3	1,661,1	0,5,666	3.13045	6.77030	4.13247
chr1	77684634	77685479	C6MG0ACXX_8_7446.sorted.filtered_peak_972	27	.	77684634	77685479	0	3	1,526,1	0,152,844	2.84130	5.22375	2.70200
chr1	77897110	77897469	C6MG0ACXX_8_7446.sorted.filtered_peak_973	25	.	77897110	77897469	0	3	1,322,1	0,15,358	3.07041	5.05461	2.53827
chr1	78148187	78149575	C6MG0ACXX_8_7446.sorted.filtered_peak_974	112	.	78148187	78149575	0	3	1,1363,1	0,2,1387	3.61206	14.25959	11.24355
chr1	78224848	78225920	C6MG0ACXX_8_7446.sorted.filtered_peak_975	55	.	78224848	78225920	0	3	1,600,1	0,331,1071	3.22592	8.21635	5.52001
chr1	78245142	78245862	C6MG0ACXX_8_7446.sorted.filtered_peak_976	44	.	78245142	78245862	0	3	1,700,1	0,7,719	3.43510	7.13587	4.46442
chr1	78444115	78445379	C6MG0ACXX_8_7446.sorted.filtered_peak_977	114	.	78444115	78445379	0	3	1,1207,1	0,54,1263	3.72163	14.44664	11.43776
chr1	78470196	78470896	C6MG0ACXX_8_7446.sorted.filtered_peak_978	47	.	78470196	78470896	0	3	1,597,1	0,3,699	2.96248	7.41715	4.75067
chr1	79754648	79755083	C6MG0ACXX_8_7446.sorted.filtered_peak_979	11	.	79754648	79755083	0	2	1,1	0,434	2.51795	3.43916	1.15648
chr1	80814486	80814928	C6MG0ACXX_8_7446.sorted.filtered_peak_980	11	.	80814486	80814928	0	2	1,1	0,441	2.55782	3.50608	1.17794
chr1	81855873	81856133	C6MG0ACXX_8_7446.sorted.filtered_peak_981	20	.	81855873	81856133	0	2	1,1	0,259	2.78027	4.57186	2.09537
chr1	84397387	84397686	C6MG0ACXX_8_7446.sorted.filtered_peak_982	26	.	84397387	84397686	0	2	1,1	0,298	2.93452	5.13126	2.60372
chr1	84464482	84465211	C6MG0ACXX_8_7446.sorted.filtered_peak_983	28	.	84464482	84465211	0	3	1,501,1	0,226,728	2.85666	5.37690	2.83493
chr1	84543312	84544255	C6MG0ACXX_8_7446.sorted.filtered_peak_984	28	.	84543312	84544255	0	3	1,924,1	0,15,942	2.79548	5.42887	2.89110
chr1	84609720	84610150	C6MG0ACXX_8_7446.sorted.filtered_peak_985	39	.	84609720	84610150	0	2	1,426	0,4	2.91174	6.63409	3.99108
chr1	84713071	84713404	C6MG0ACXX_8_7446.sorted.filtered_peak_986	31	.	84713071	84713404	0	3	1,300,1	0,27,332	3.12749	5.69003	3.13639
chr1	84831491	84831741	C6MG0ACXX_8_7446.sorted.filtered_peak_987	31	.	84831491	84831741	0	2	1,1	0,249	2.97406	5.69367	3.11924
chr1	84899543	84899793	C6MG0ACXX_8_7446.sorted.filtered_peak_988	33	.	84899543	84899793	0	2	1,1	0,249	3.01838	5.97712	3.37927
chr1	84907857	84908429	C6MG0ACXX_8_7446.sorted.filtered_peak_989	45	.	84907857	84908429	0	3	1,555,1	0,10,571	3.71002	7.23770	4.55334
chr1	84944832	84945620	C6MG0ACXX_8_7446.sorted.filtered_peak_990	52	.	84944832	84945620	0	3	1,729,1	0,32,787	3.42493	7.98037	5.26704
chr1	84971553	84972562	C6MG0ACXX_8_7446.sorted.filtered_peak_991	100	.	84971553	84972562	0	3	1,1004,1	0,3,1008	3.55463	12.97375	10.02296
chr1	85039619	85040535	C6MG0ACXX_8_7446.sorted.filtered_peak_992	47	.	85039619	85040535	0	3	1,693,1	0,2,915	3.19666	7.44769	4.76075
chr1	85086282	85086943	C6MG0ACXX_8_7446.sorted.filtered_peak_993	63	.	85086282	85086943	0	2	1,608	0,53	3.66525	9.15476	6.35699
chr1	85155840	85156631	C6MG0ACXX_8_7446.sorted.filtered_peak_994	144	.	85155840	85156631	0	3	1,767,1	0,10,790	4.23593	17.56325	14.47746
chr1	85320058	85320375	C6MG0ACXX_8_7446.sorted.filtered_peak_995	40	.	85320058	85320375	0	3	1,309,1	0,7,316	3.23764	6.64781	4.00027
chr1	85328406	85328747	C6MG0ACXX_8_7446.sorted.filtered_peak_996	27	.	85328406	85328747	0	3	1,255,1	0,11,340	2.96663	5.26327	2.72351
chr1	85410610	85411256	C6MG0ACXX_8_7446.sorted.filtered_peak_997	76	.	85410610	85411256	0	3	1,621,1	0,21,645	3.83962	10.56318	7.69406
chr1	85462789	85463169	C6MG0ACXX_8_7446.sorted.filtered_peak_998	24	.	85462789	85463169	0	3	1,270,1	0,2,379	2.53022	4.99775	2.49424
chr1	85527726	85528323	C6MG0ACXX_8_7446.sorted.filtered_peak_999	63	.	85527726	85528323	0	2	583,1	0,596	3.63837	9.08945	6.33226
chr1	85666585	85667490	C6MG0ACXX_8_7446.sorted.filtered_peak_1000	20	.	85666585	85667490	0	4	1,357,324,1	0,3,462,904	2.58905	4.51000	2.05309
chr1	85725131	85725596	C6MG0ACXX_8_7446.sorted.filtered_peak_1001	112	.	85725131	85725596	0	3	1,448,1	0,5,464	4.43668	14.23846	11.23183
chr1	85741845	85742813	C6MG0ACXX_8_7446.sorted.filtered_peak_1002	151	.	85741845	85742813	0	3	1,920,1	0,28,967	4.20569	18.32284	15.19949
chr1	85763788	85764137	C6MG0ACXX_8_7446.sorted.filtered_peak_1003	29	.	85763788	85764137	0	3	1,345,1	0,1,348	2.93099	5.47352	2.91198
chr1	86173927	86174324	C6MG0ACXX_8_7446.sorted.filtered_peak_1004	52	.	86173927	86174324	0	2	392,1	0,396	3.58546	8.00285	5.27443
chr1	86861509	86862508	C6MG0ACXX_8_7446.sorted.filtered_peak_1005	59	.	86861509	86862508	0	2	969,1	0,998	3.48563	8.69252	5.93757
chr1	86883374	86883635	C6MG0ACXX_8_7446.sorted.filtered_peak_1006	19	.	86883374	86883635	0	2	1,1	0,260	2.77626	4.40360	1.95518
chr1	87169874	87170776	C6MG0ACXX_8_7446.sorted.filtered_peak_1007	102	.	87169874	87170776	0	3	1,758,1	0,131,901	3.82662	13.20414	10.25979
chr1	87379674	87380490	C6MG0ACXX_8_7446.sorted.filtered_peak_1008	251	.	87379674	87380490	0	3	1,812,1	0,3,815	4.94976	28.61473	25.15048
chr1	87597468	87597959	C6MG0ACXX_8_7446.sorted.filtered_peak_1009	27	.	87597468	87597959	0	3	1,284,1	0,37,490	2.93017	5.27647	2.76277
chr1	87793978	87794597	C6MG0ACXX_8_7446.sorted.filtered_peak_1010	39	.	87793978	87794597	0	3	1,606,1	0,10,618	2.46795	6.60689	3.99518
chr1	87800643	87801102	C6MG0ACXX_8_7446.sorted.filtered_peak_1011	21	.	87800643	87801102	0	3	1,400,1	0,56,458	2.23070	4.59991	2.13745
chr1	87827685	87827936	C6MG0ACXX_8_7446.sorted.filtered_peak_1012	20	.	87827685	87827936	0	2	1,1	0,250	2.91377	4.56102	2.09112
chr1	87869694	87870560	C6MG0ACXX_8_7446.sorted.filtered_peak_1013	56	.	87869694	87870560	0	3	1,722,1	0,11,865	3.22424	8.37736	5.66683
chr1	87901136	87901574	C6MG0ACXX_8_7446.sorted.filtered_peak_1014	44	.	87901136	87901574	0	3	1,397,1	0,7,437	3.67751	7.11671	4.43870
chr1	87915078	87915773	C6MG0ACXX_8_7446.sorted.filtered_peak_1015	37	.	87915078	87915773	0	3	1,660,1	0,2,694	3.14235	6.41908	3.78964
chr1	89149164	89150423	C6MG0ACXX_8_7446.sorted.filtered_peak_1016	147	.	89149164	89150423	0	3	1,1245,1	0,5,1258	3.95627	17.85258	14.77419
chr1	89356919	89357562	C6MG0ACXX_8_7446.sorted.filtered_peak_1017	100	.	89356919	89357562	0	3	1,617,1	0,16,642	3.92935	13.00862	10.05221
chr1	89449548	89449865	C6MG0ACXX_8_7446.sorted.filtered_peak_1018	17	.	89449548	89449865	0	2	1,1	0,316	2.61204	4.18842	1.78353
chr1	89458024	89458901	C6MG0ACXX_8_7446.sorted.filtered_peak_1019	81	.	89458024	89458901	0	3	1,856,1	0,9,876	3.42797	11.01318	8.16200
chr1	89487830	89488523	C6MG0ACXX_8_7446.sorted.filtered_peak_1020	17	.	89487830	89488523	0	3	1,283,1	0,366,692	2.62374	4.14470	1.73019
chr1	89591472	89592067	C6MG0ACXX_8_7446.sorted.filtered_peak_1021	57	.	89591472	89592067	0	3	1,421,1	0,170,594	3.29177	8.44798	5.71646
chr1	89664415	89664783	C6MG0ACXX_8_7446.sorted.filtered_peak_1022	21	.	89664415	89664783	0	3	1,293,1	0,61,367	2.52236	4.62949	2.14767
chr1	89744615	89745155	C6MG0ACXX_8_7446.sorted.filtered_peak_1023	37	.	89744615	89745155	0	3	1,517,1	0,11,539	2.82565	6.32794	3.71582
chr1	89751515	89751884	C6MG0ACXX_8_7446.sorted.filtered_peak_1024	30	.	89751515	89751884	0	3	1,284,1	0,47,368	2.75594	5.59255	3.02561
chr1	89752489	89753011	C6MG0ACXX_8_7446.sorted.filtered_peak_1025	28	.	89752489	89753011	0	3	1,388,1	0,90,521	2.67958	5.36815	2.82440
chr1	89776299	89776568	C6MG0ACXX_8_7446.sorted.filtered_peak_1026	32	.	89776299	89776568	0	2	250,1	0,268	3.16314	5.82653	3.24702
chr1	89930967	89931292	C6MG0ACXX_8_7446.sorted.filtered_peak_1027	14	.	89930967	89931292	0	2	1,1	0,324	2.55438	3.76733	1.41071
chr1	89953534	89953832	C6MG0ACXX_8_7446.sorted.filtered_peak_1028	21	.	89953534	89953832	0	3	1,279,1	0,7,297	2.82121	4.62837	2.15983
chr1	89989816	89990826	C6MG0ACXX_8_7446.sorted.filtered_peak_1029	61	.	89989816	89990826	0	3	1,853,1	0,131,1009	3.25304	8.84759	6.10648
chr1	90073691	90074132	C6MG0ACXX_8_7446.sorted.filtered_peak_1030	20	.	90073691	90074132	0	2	1,1	0,440	2.12501	4.49440	2.03748
chr1	90098098	90098734	C6MG0ACXX_8_7446.sorted.filtered_peak_1031	75	.	90098098	90098734	0	3	1,629,1	0,2,635	3.15527	10.40216	7.54961
chr1	90123556	90123839	C6MG0ACXX_8_7446.sorted.filtered_peak_1032	27	.	90123556	90123839	0	2	1,279	0,4	2.74089	5.26069	2.72748
chr1	90185086	90185343	C6MG0ACXX_8_7446.sorted.filtered_peak_1033	22	.	90185086	90185343	0	2	1,1	0,256	2.47115	4.73121	2.25532
chr1	90186949	90187228	C6MG0ACXX_8_7446.sorted.filtered_peak_1034	40	.	90186949	90187228	0	3	1,261,1	0,14,278	2.81177	6.67362	4.02741
chr1	90204506	90205036	C6MG0ACXX_8_7446.sorted.filtered_peak_1035	27	.	90204506	90205036	0	2	1,336	0,194	2.66081	5.23194	2.70537
chr1	90205223	90205879	C6MG0ACXX_8_7446.sorted.filtered_peak_1036	36	.	90205223	90205879	0	3	1,632,1	0,7,655	2.91004	6.23096	3.62557
chr1	90223036	90223435	C6MG0ACXX_8_7446.sorted.filtered_peak_1037	32	.	90223036	90223435	0	3	1,387,1	0,8,398	2.97353	5.83636	3.24195
chr1	90228354	90229216	C6MG0ACXX_8_7446.sorted.filtered_peak_1038	35	.	90228354	90229216	0	2	490,1	0,861	3.07010	6.16181	3.56744
chr1	90286289	90287352	C6MG0ACXX_8_7446.sorted.filtered_peak_1039	26	.	90286289	90287352	0	3	1,1024,1	0,19,1062	2.74397	5.17754	2.64420
chr1	90308577	90309535	C6MG0ACXX_8_7446.sorted.filtered_peak_1040	26	.	90308577	90309535	0	4	1,490,263,1	0,18,620,957	2.61763	5.22845	2.69216
chr1	90321201	90321706	C6MG0ACXX_8_7446.sorted.filtered_peak_1041	31	.	90321201	90321706	0	3	1,451,1	0,18,504	3.07206	5.75685	3.18088
chr1	90336543	90337003	C6MG0ACXX_8_7446.sorted.filtered_peak_1042	17	.	90336543	90337003	0	3	1,250,1	0,41,459	2.74090	4.23210	1.79761
chr1	90372170	90372625	C6MG0ACXX_8_7446.sorted.filtered_peak_1043	14	.	90372170	90372625	0	2	1,1	0,454	2.60740	3.84896	1.47187
chr1	90422714	90423129	C6MG0ACXX_8_7446.sorted.filtered_peak_1044	13	.	90422714	90423129	0	2	1,1	0,414	2.52277	3.63985	1.32073
chr1	90428227	90428583	C6MG0ACXX_8_7446.sorted.filtered_peak_1045	11	.	90428227	90428583	0	2	1,1	0,355	2.52138	3.40815	1.10444
chr1	90460350	90461320	C6MG0ACXX_8_7446.sorted.filtered_peak_1046	76	.	90460350	90461320	0	3	1,916,1	0,51,969	3.52317	10.40633	7.60106
chr1	90936187	90936460	C6MG0ACXX_8_7446.sorted.filtered_peak_1047	18	.	90936187	90936460	0	3	1,250,1	0,3,272	2.82471	4.26851	1.82241
chr1	91317059	91317412	C6MG0ACXX_8_7446.sorted.filtered_peak_1048	18	.	91317059	91317412	0	2	1,1	0,352	2.73739	4.32467	1.89897
chr1	91487023	91488071	C6MG0ACXX_8_7446.sorted.filtered_peak_1049	129	.	91487023	91488071	0	3	1,873,1	0,171,1047	3.95495	16.05888	12.98306
chr1	91590449	91590753	C6MG0ACXX_8_7446.sorted.filtered_peak_1050	22	.	91590449	91590753	0	3	1,270,1	0,21,303	2.80859	4.78931	2.29420
chr1	91852677	91853234	C6MG0ACXX_8_7446.sorted.filtered_peak_1051	1838	.	91852677	91853234	0	3	1,555,1	0,1,556	13.75818	189.72571	183.88846
chr1	91966229	91967221	C6MG0ACXX_8_7446.sorted.filtered_peak_1052	103	.	91966229	91967221	0	3	1,805,1	0,5,991	3.74571	13.32201	10.34972
chr1	92013883	92015214	C6MG0ACXX_8_7446.sorted.filtered_peak_1053	34	.	92013883	92015214	0	3	1,348,1	0,657,1330	2.90455	6.04758	3.48882
chr1	92021413	92022164	C6MG0ACXX_8_7446.sorted.filtered_peak_1054	134	.	92021413	92022164	0	3	1,709,1	0,35,750	4.29476	16.48440	13.41338
chr1	92138513	92138790	C6MG0ACXX_8_7446.sorted.filtered_peak_1055	16	.	92138513	92138790	0	2	1,1	0,276	2.75812	4.08179	1.66746
chr1	92150317	92150615	C6MG0ACXX_8_7446.sorted.filtered_peak_1056	24	.	92150317	92150615	0	2	1,296	0,2	2.83925	5.00910	2.48641
chr1	92163148	92163807	C6MG0ACXX_8_7446.sorted.filtered_peak_1057	16	.	92163148	92163807	0	3	1,280,1	0,7,658	2.56345	4.05091	1.65729
chr1	92178990	92179405	C6MG0ACXX_8_7446.sorted.filtered_peak_1058	36	.	92178990	92179405	0	3	1,380,1	0,5,414	3.03207	6.30865	3.69062
chr1	92269381	92270674	C6MG0ACXX_8_7446.sorted.filtered_peak_1059	61	.	92269381	92270674	0	3	1,1248,1	0,20,1292	3.11483	8.92040	6.15485
chr1	92351212	92351872	C6MG0ACXX_8_7446.sorted.filtered_peak_1060	33	.	92351212	92351872	0	3	1,655,1	0,4,659	2.81097	6.00794	3.39921
chr1	92361517	92361815	C6MG0ACXX_8_7446.sorted.filtered_peak_1061	13	.	92361517	92361815	0	2	1,1	0,297	2.58356	3.68636	1.33512
chr1	92413819	92414671	C6MG0ACXX_8_7446.sorted.filtered_peak_1062	38	.	92413819	92414671	0	2	820,1	0,851	3.45006	6.51386	3.88375
chr1	92458735	92459030	C6MG0ACXX_8_7446.sorted.filtered_peak_1063	16	.	92458735	92459030	0	2	1,1	0,294	2.75780	4.08242	1.66890
chr1	92463213	92463490	C6MG0ACXX_8_7446.sorted.filtered_peak_1064	17	.	92463213	92463490	0	2	1,1	0,276	2.67403	4.11702	1.70795
chr1	92545690	92546225	C6MG0ACXX_8_7446.sorted.filtered_peak_1065	63	.	92545690	92546225	0	2	533,1	0,534	3.90723	9.08923	6.34137
chr1	92764180	92764752	C6MG0ACXX_8_7446.sorted.filtered_peak_1066	84	.	92764180	92764752	0	3	1,551,1	0,19,571	3.92958	11.30600	8.41014
chr1	92781301	92781900	C6MG0ACXX_8_7446.sorted.filtered_peak_1067	73	.	92781301	92781900	0	3	1,585,1	0,7,598	3.56959	10.23982	7.38669
chr1	92789113	92789493	C6MG0ACXX_8_7446.sorted.filtered_peak_1068	49	.	92789113	92789493	0	2	1,373	0,7	3.75445	7.65612	4.94423
chr1	92831039	92831724	C6MG0ACXX_8_7446.sorted.filtered_peak_1069	40	.	92831039	92831724	0	3	1,372,1	0,302,684	3.07568	6.62487	4.01374
chr1	92876374	92876640	C6MG0ACXX_8_7446.sorted.filtered_peak_1070	30	.	92876374	92876640	0	2	252,1	0,265	3.21317	5.61842	3.04434
chr1	92951217	92952215	C6MG0ACXX_8_7446.sorted.filtered_peak_1071	48	.	92951217	92952215	0	3	1,800,1	0,86,997	2.65573	7.60288	4.89074
chr1	92952386	92952669	C6MG0ACXX_8_7446.sorted.filtered_peak_1072	19	.	92952386	92952669	0	3	1,276,1	0,6,282	2.13970	4.43865	1.98396
chr1	93002471	93003331	C6MG0ACXX_8_7446.sorted.filtered_peak_1073	63	.	93002471	93003331	0	3	1,469,1	0,8,859	3.19027	9.03991	6.31333
chr1	93003570	93003864	C6MG0ACXX_8_7446.sorted.filtered_peak_1074	39	.	93003570	93003864	0	3	1,269,1	0,1,293	2.79262	6.61597	3.98323
chr1	93004102	93004631	C6MG0ACXX_8_7446.sorted.filtered_peak_1075	16	.	93004102	93004631	0	2	1,1	0,528	2.25860	4.05723	1.65401
chr1	93010243	93010646	C6MG0ACXX_8_7446.sorted.filtered_peak_1076	37	.	93010243	93010646	0	3	1,391,1	0,10,402	3.40988	6.39358	3.76922
chr1	93029138	93029388	C6MG0ACXX_8_7446.sorted.filtered_peak_1077	27	.	93029138	93029388	0	2	1,1	0,249	3.14985	5.29004	2.74341
chr1	93049419	93050314	C6MG0ACXX_8_7446.sorted.filtered_peak_1078	52	.	93049419	93050314	0	3	1,863,1	0,28,894	3.21325	7.92089	5.20007
chr1	93250280	93250818	C6MG0ACXX_8_7446.sorted.filtered_peak_1079	37	.	93250280	93250818	0	3	1,461,1	0,68,537	3.22009	6.42273	3.79317
chr1	93297355	93297992	C6MG0ACXX_8_7446.sorted.filtered_peak_1080	196	.	93297355	93297992	0	3	1,625,1	0,2,636	5.09458	22.96201	19.63847
chr1	93324258	93325021	C6MG0ACXX_8_7446.sorted.filtered_peak_1081	28	.	93324258	93325021	0	2	1,612	0,151	3.07313	5.35380	2.80553
chr1	93426350	93427437	C6MG0ACXX_8_7446.sorted.filtered_peak_1082	24	.	93426350	93427437	0	3	1,660,1	0,381,1086	2.32746	4.95572	2.45900
chr1	93427848	93428280	C6MG0ACXX_8_7446.sorted.filtered_peak_1083	35	.	93427848	93428280	0	3	1,339,1	0,81,431	2.64584	6.21272	3.59614
chr1	93446552	93447100	C6MG0ACXX_8_7446.sorted.filtered_peak_1084	62	.	93446552	93447100	0	3	1,534,1	0,5,547	3.59219	9.00735	6.23251
chr1	93459685	93459936	C6MG0ACXX_8_7446.sorted.filtered_peak_1085	33	.	93459685	93459936	0	2	1,1	0,250	3.02833	5.89885	3.30341
chr1	93507943	93508533	C6MG0ACXX_8_7446.sorted.filtered_peak_1086	55	.	93507943	93508533	0	2	1,586	0,4	3.76035	8.29864	5.56054
chr1	93544358	93545197	C6MG0ACXX_8_7446.sorted.filtered_peak_1087	71	.	93544358	93545197	0	3	1,652,1	0,5,838	3.43597	9.88434	7.10596
chr1	93546015	93546289	C6MG0ACXX_8_7446.sorted.filtered_peak_1088	31	.	93546015	93546289	0	3	1,250,1	0,3,273	2.70911	5.77497	3.19976
chr1	93645176	93647008	C6MG0ACXX_8_7446.sorted.filtered_peak_1089	93	.	93645176	93647008	0	3	1,1758,1	0,9,1831	3.21954	12.23428	9.34188
chr1	93685138	93685421	C6MG0ACXX_8_7446.sorted.filtered_peak_1090	32	.	93685138	93685421	0	3	1,254,1	0,1,282	3.29036	5.81859	3.23242
chr1	93810952	93811830	C6MG0ACXX_8_7446.sorted.filtered_peak_1091	53	.	93810952	93811830	0	3	1,613,1	0,48,877	3.03210	8.08990	5.36294
chr1	94224246	94224881	C6MG0ACXX_8_7446.sorted.filtered_peak_1092	30	.	94224246	94224881	0	3	1,347,1	0,270,634	3.08760	5.55116	3.00917
chr1	94311560	94312385	C6MG0ACXX_8_7446.sorted.filtered_peak_1093	48	.	94311560	94312385	0	3	1,821,1	0,2,824	2.78999	7.60650	4.89953
chr1	94312706	94313341	C6MG0ACXX_8_7446.sorted.filtered_peak_1094	103	.	94312706	94313341	0	3	1,625,1	0,1,634	3.60010	13.30856	10.34410
chr1	94344065	94344945	C6MG0ACXX_8_7446.sorted.filtered_peak_1095	57	.	94344065	94344945	0	3	1,865,1	0,13,879	3.25001	8.46677	5.74970
chr1	94374418	94375447	C6MG0ACXX_8_7446.sorted.filtered_peak_1096	58	.	94374418	94375447	0	3	1,668,1	0,355,1028	3.62503	8.60818	5.86032
chr1	94482961	94483301	C6MG0ACXX_8_7446.sorted.filtered_peak_1097	38	.	94482961	94483301	0	2	338,1	0,339	3.06037	6.50853	3.86030
chr1	94883455	94884144	C6MG0ACXX_8_7446.sorted.filtered_peak_1098	157	.	94883455	94884144	0	3	1,677,1	0,1,688	4.55390	18.96122	15.79460
chr1	95067794	95068293	C6MG0ACXX_8_7446.sorted.filtered_peak_1099	26	.	95067794	95068293	0	2	1,1	0,498	2.94272	5.16993	2.64424
chr1	95285612	95285879	C6MG0ACXX_8_7446.sorted.filtered_peak_1100	23	.	95285612	95285879	0	3	1,250,1	0,2,266	2.90484	4.88195	2.37777
chr1	95320101	95320466	C6MG0ACXX_8_7446.sorted.filtered_peak_1101	15	.	95320101	95320466	0	2	1,1	0,364	2.59685	3.99213	1.59290
chr1	95508909	95509233	C6MG0ACXX_8_7446.sorted.filtered_peak_1102	42	.	95508909	95509233	0	3	1,290,1	0,16,323	3.50367	6.89130	4.22632
chr1	95538032	95538951	C6MG0ACXX_8_7446.sorted.filtered_peak_1103	106	.	95538032	95538951	0	2	1,904	0,15	4.19135	13.59336	10.63787
chr1	95699342	95700095	C6MG0ACXX_8_7446.sorted.filtered_peak_1104	106	.	95699342	95700095	0	3	1,748,1	0,1,752	4.23026	13.66373	10.69338
chr1	97186926	97188087	C6MG0ACXX_8_7446.sorted.filtered_peak_1105	72	.	97186926	97188087	0	4	1,770,250,1	0,34,910,1160	3.63296	10.06023	7.27442
chr1	98386370	98387122	C6MG0ACXX_8_7446.sorted.filtered_peak_1106	77	.	98386370	98387122	0	3	1,737,1	0,10,751	3.47937	10.57938	7.73840
chr1	98407715	98408257	C6MG0ACXX_8_7446.sorted.filtered_peak_1107	22	.	98407715	98408257	0	3	1,262,1	0,77,541	2.69295	4.68022	2.21779
chr1	98789402	98789941	C6MG0ACXX_8_7446.sorted.filtered_peak_1108	43	.	98789402	98789941	0	2	473,1	0,538	3.33887	6.99353	4.34390
chr1	98853718	98854358	C6MG0ACXX_8_7446.sorted.filtered_peak_1109	43	.	98853718	98854358	0	3	1,325,1	0,283,639	3.15185	6.95042	4.32832
chr1	99259922	99260177	C6MG0ACXX_8_7446.sorted.filtered_peak_1110	17	.	99259922	99260177	0	3	1,250,1	0,3,254	2.56672	4.15236	1.73083
chr1	99336748	99337463	C6MG0ACXX_8_7446.sorted.filtered_peak_1111	85	.	99336748	99337463	0	3	1,710,1	0,2,714	4.09889	11.48630	8.59176
chr1	100286144	100286418	C6MG0ACXX_8_7446.sorted.filtered_peak_1112	37	.	100286144	100286418	0	3	1,262,1	0,7,273	3.47295	6.38023	3.74949
chr1	100315107	100315977	C6MG0ACXX_8_7446.sorted.filtered_peak_1113	38	.	100315107	100315977	0	3	1,515,1	0,343,869	3.24971	6.48377	3.87867
chr1	100435193	100436074	C6MG0ACXX_8_7446.sorted.filtered_peak_1114	38	.	100435193	100436074	0	4	1,544,250,1	0,17,629,880	3.26416	6.47360	3.85030
chr1	100494255	100494721	C6MG0ACXX_8_7446.sorted.filtered_peak_1115	63	.	100494255	100494721	0	3	1,447,1	0,16,465	3.97182	9.11445	6.35610
chr1	100503255	100504049	C6MG0ACXX_8_7446.sorted.filtered_peak_1116	49	.	100503255	100504049	0	3	1,690,1	0,102,793	3.04938	7.57904	4.90301
chr1	100512430	100512680	C6MG0ACXX_8_7446.sorted.filtered_peak_1117	22	.	100512430	100512680	0	2	1,1	0,249	2.83631	4.79172	2.28848
chr1	100597988	100599099	C6MG0ACXX_8_7446.sorted.filtered_peak_1118	100	.	100597988	100599099	0	3	1,967,1	0,81,1110	3.61315	12.93016	10.05320
chr1	100715048	100715872	C6MG0ACXX_8_7446.sorted.filtered_peak_1119	52	.	100715048	100715872	0	2	666,1	0,823	3.43491	7.92529	5.21298
chr1	100731196	100732160	C6MG0ACXX_8_7446.sorted.filtered_peak_1120	103	.	100731196	100732160	0	3	1,861,1	0,71,963	4.09493	13.30818	10.38762
chr1	100816846	100818359	C6MG0ACXX_8_7446.sorted.filtered_peak_1121	54	.	100816846	100818359	0	4	1,620,522,1	0,10,880,1512	2.89952	8.20764	5.49247
chr1	100859848	100860109	C6MG0ACXX_8_7446.sorted.filtered_peak_1122	16	.	100859848	100860109	0	2	1,1	0,260	2.40701	4.08162	1.68468
chr1	100865968	100866289	C6MG0ACXX_8_7446.sorted.filtered_peak_1123	33	.	100865968	100866289	0	3	1,283,1	0,30,320	2.88631	5.91648	3.33226
chr1	100880234	100880688	C6MG0ACXX_8_7446.sorted.filtered_peak_1124	20	.	100880234	100880688	0	3	1,255,1	0,44,453	2.68269	4.47101	2.01931
chr1	100905700	100906143	C6MG0ACXX_8_7446.sorted.filtered_peak_1125	83	.	100905700	100906143	0	3	1,440,1	0,2,442	3.62132	11.26796	8.38464
chr1	100918255	100918557	C6MG0ACXX_8_7446.sorted.filtered_peak_1126	36	.	100918255	100918557	0	3	1,270,1	0,3,301	2.90859	6.21485	3.60399
chr1	101361387	101362117	C6MG0ACXX_8_7446.sorted.filtered_peak_1127	71	.	101361387	101362117	0	3	1,720,1	0,8,729	3.32622	9.90789	7.12189
chr1	101392874	101393366	C6MG0ACXX_8_7446.sorted.filtered_peak_1128	20	.	101392874	101393366	0	3	1,314,1	0,173,491	2.67289	4.46961	2.00785
chr1	101415115	101415489	C6MG0ACXX_8_7446.sorted.filtered_peak_1129	64	.	101415115	101415489	0	2	270,1	0,373	4.24236	9.23924	6.44141
chr1	101490975	101491733	C6MG0ACXX_8_7446.sorted.filtered_peak_1130	36	.	101490975	101491733	0	3	1,542,1	0,208,757	2.96654	6.28070	3.68413
chr1	101577573	101578300	C6MG0ACXX_8_7446.sorted.filtered_peak_1131	56	.	101577573	101578300	0	3	1,685,1	0,24,726	3.62942	8.42935	5.68376
chr1	101588085	101588632	C6MG0ACXX_8_7446.sorted.filtered_peak_1132	30	.	101588085	101588632	0	3	1,367,1	0,3,546	3.10473	5.61598	3.06546
chr1	101593847	101594104	C6MG0ACXX_8_7446.sorted.filtered_peak_1133	17	.	101593847	101594104	0	2	1,1	0,256	2.66551	4.19644	1.76803
chr1	101602369	101603124	C6MG0ACXX_8_7446.sorted.filtered_peak_1134	26	.	101602369	101603124	0	3	1,415,1	0,317,754	2.84199	5.12733	2.61063
chr1	101644380	101645061	C6MG0ACXX_8_7446.sorted.filtered_peak_1135	20	.	101644380	101645061	0	3	1,250,1	0,317,680	2.67289	4.47641	2.01290
chr1	101701161	101701470	C6MG0ACXX_8_7446.sorted.filtered_peak_1136	13	.	101701161	101701470	0	2	1,1	0,308	2.07600	3.69645	1.35892
chr1	101701890	101702515	C6MG0ACXX_8_7446.sorted.filtered_peak_1137	32	.	101701890	101702515	0	3	1,616,1	0,3,624	2.46214	5.87082	3.28102
chr1	101744405	101744786	C6MG0ACXX_8_7446.sorted.filtered_peak_1138	16	.	101744405	101744786	0	2	1,1	0,380	2.54145	4.07091	1.66731
chr1	101753929	101754275	C6MG0ACXX_8_7446.sorted.filtered_peak_1139	36	.	101753929	101754275	0	3	1,328,1	0,6,345	2.99059	6.21973	3.61236
chr1	101759416	101759666	C6MG0ACXX_8_7446.sorted.filtered_peak_1140	21	.	101759416	101759666	0	2	1,1	0,249	2.74753	4.68708	2.19962
chr1	101774835	101775498	C6MG0ACXX_8_7446.sorted.filtered_peak_1141	52	.	101774835	101775498	0	2	1,604	0,59	3.19814	7.97245	5.26465
chr1	101804383	101804652	C6MG0ACXX_8_7446.sorted.filtered_peak_1142	21	.	101804383	101804652	0	2	1,1	0,268	2.77703	4.59233	2.11381
chr1	101822845	101823254	C6MG0ACXX_8_7446.sorted.filtered_peak_1143	23	.	101822845	101823254	0	2	1,1	0,408	3.02032	4.87263	2.36509
chr1	103627970	103628340	C6MG0ACXX_8_7446.sorted.filtered_peak_1144	16	.	103627970	103628340	0	2	1,1	0,369	2.73915	4.01841	1.60621
chr1	104057470	104057851	C6MG0ACXX_8_7446.sorted.filtered_peak_1145	18	.	104057470	104057851	0	3	1,250,1	0,123,380	2.84030	4.31933	1.86986
chr1	104067896	104068771	C6MG0ACXX_8_7446.sorted.filtered_peak_1146	109	.	104067896	104068771	0	3	1,584,1	0,287,874	3.80624	13.88101	10.92995
chr1	107599060	107600232	C6MG0ACXX_8_7446.sorted.filtered_peak_1147	43	.	107599060	107600232	0	4	1,784,283,1	0,4,888,1171	3.16707	7.02987	4.38496
chr1	108328925	108329175	C6MG0ACXX_8_7446.sorted.filtered_peak_1148	20	.	108328925	108329175	0	2	1,1	0,249	2.56507	4.56482	2.09291
chr1	108479563	108479954	C6MG0ACXX_8_7446.sorted.filtered_peak_1149	26	.	108479563	108479954	0	3	1,250,1	0,1,390	2.79046	5.21369	2.67139
chr1	108506164	108506810	C6MG0ACXX_8_7446.sorted.filtered_peak_1150	19	.	108506164	108506810	0	3	1,427,1	0,58,645	2.53484	4.39632	1.95729
chr1	108507817	108508119	C6MG0ACXX_8_7446.sorted.filtered_peak_1151	26	.	108507817	108508119	0	3	1,254,1	0,21,301	2.74874	5.16907	2.64424
chr1	108742442	108743672	C6MG0ACXX_8_7446.sorted.filtered_peak_1152	38	.	108742442	108743672	0	3	1,1217,1	0,11,1229	2.92406	6.48933	3.87501
chr1	109102378	109103349	C6MG0ACXX_8_7446.sorted.filtered_peak_1153	62	.	109102378	109103349	0	3	1,712,1	0,12,970	3.04462	8.96604	6.24256
chr1	109133597	109133985	C6MG0ACXX_8_7446.sorted.filtered_peak_1154	63	.	109133597	109133985	0	3	1,380,1	0,2,387	3.78604	9.11059	6.32601
chr1	109189198	109189845	C6MG0ACXX_8_7446.sorted.filtered_peak_1155	136	.	109189198	109189845	0	2	1,638	0,9	4.05478	16.72006	13.61508
chr1	109203529	109204259	C6MG0ACXX_8_7446.sorted.filtered_peak_1156	85	.	109203529	109204259	0	3	1,720,1	0,9,729	3.97671	11.43711	8.52999
chr1	109234496	109235961	C6MG0ACXX_8_7446.sorted.filtered_peak_1157	80	.	109234496	109235961	0	3	1,1284,1	0,113,1464	3.22289	10.84687	8.01751
chr1	109288962	109289706	C6MG0ACXX_8_7446.sorted.filtered_peak_1158	118	.	109288962	109289706	0	3	1,714,1	0,8,743	4.01594	14.81300	11.85246
chr1	109395311	109395653	C6MG0ACXX_8_7446.sorted.filtered_peak_1159	17	.	109395311	109395653	0	2	1,1	0,341	2.67813	4.12882	1.72115
chr1	109419357	109420044	C6MG0ACXX_8_7446.sorted.filtered_peak_1160	54	.	109419357	109420044	0	3	1,675,1	0,6,686	3.40302	8.19833	5.45790
chr1	109499232	109499761	C6MG0ACXX_8_7446.sorted.filtered_peak_1161	67	.	109499232	109499761	0	3	1,511,1	0,17,528	3.81783	9.51591	6.72416
chr1	109505642	109506311	C6MG0ACXX_8_7446.sorted.filtered_peak_1162	107	.	109505642	109506311	0	3	1,660,1	0,2,668	4.42459	13.70826	10.70732
chr1	109583974	109585269	C6MG0ACXX_8_7446.sorted.filtered_peak_1163	123	.	109583974	109585269	0	3	1,1046,1	0,6,1294	4.22655	15.37473	12.39759
chr1	109618339	109619015	C6MG0ACXX_8_7446.sorted.filtered_peak_1164	92	.	109618339	109619015	0	3	1,555,1	0,106,675	4.69420	12.12801	9.22479
chr1	109633097	109633913	C6MG0ACXX_8_7446.sorted.filtered_peak_1165	119	.	109633097	109633913	0	3	1,741,1	0,9,815	4.46313	15.00123	11.99433
chr1	109642423	109643311	C6MG0ACXX_8_7446.sorted.filtered_peak_1166	81	.	109642423	109643311	0	3	1,867,1	0,7,887	3.76428	10.94833	8.15204
chr1	109656418	109656851	C6MG0ACXX_8_7446.sorted.filtered_peak_1167	77	.	109656418	109656851	0	3	1,400,1	0,8,432	3.69072	10.57954	7.72562
chr1	109704834	109705557	C6MG0ACXX_8_7446.sorted.filtered_peak_1168	53	.	109704834	109705557	0	2	716,1	0,722	3.53967	8.02205	5.31075
chr1	109756259	109757435	C6MG0ACXX_8_7446.sorted.filtered_peak_1169	108	.	109756259	109757435	0	3	1,929,1	0,8,1175	3.85267	13.87977	10.89726
chr1	109825569	109826479	C6MG0ACXX_8_7446.sorted.filtered_peak_1170	92	.	109825569	109826479	0	3	1,873,1	0,31,909	3.96077	12.16524	9.25369
chr1	109968217	109969487	C6MG0ACXX_8_7446.sorted.filtered_peak_1171	125	.	109968217	109969487	0	3	1,741,1	0,501,1269	4.01144	15.56631	12.57452
chr1	110026052	110026979	C6MG0ACXX_8_7446.sorted.filtered_peak_1172	133	.	110026052	110026979	0	3	1,737,1	0,181,926	3.80734	16.43569	13.36760
chr1	110036470	110037080	C6MG0ACXX_8_7446.sorted.filtered_peak_1173	114	.	110036470	110037080	0	3	1,606,1	0,1,609	4.13193	14.49106	11.45840
chr1	110044678	110045459	C6MG0ACXX_8_7446.sorted.filtered_peak_1174	30	.	110044678	110045459	0	3	1,746,1	0,23,780	2.77089	5.59664	3.04899
chr1	110074940	110075418	C6MG0ACXX_8_7446.sorted.filtered_peak_1175	14	.	110074940	110075418	0	2	1,1	0,477	2.45821	3.79682	1.42877
chr1	110090775	110091748	C6MG0ACXX_8_7446.sorted.filtered_peak_1176	70	.	110090775	110091748	0	3	1,556,1	0,80,972	3.30785	9.80866	7.04833
chr1	110163468	110164006	C6MG0ACXX_8_7446.sorted.filtered_peak_1177	38	.	110163468	110164006	0	3	1,452,1	0,3,537	2.74883	6.44061	3.83209
chr1	110182692	110182942	C6MG0ACXX_8_7446.sorted.filtered_peak_1178	16	.	110182692	110182942	0	2	1,1	0,249	2.58054	4.00692	1.62452
chr1	110186035	110186406	C6MG0ACXX_8_7446.sorted.filtered_peak_1179	30	.	110186035	110186406	0	3	1,317,1	0,12,370	3.21815	5.58396	3.03554
chr1	110198287	110199048	C6MG0ACXX_8_7446.sorted.filtered_peak_1180	32	.	110198287	110199048	0	3	1,487,1	0,247,760	3.31067	5.85962	3.28327
chr1	110282690	110283381	C6MG0ACXX_8_7446.sorted.filtered_peak_1181	38	.	110282690	110283381	0	3	1,365,1	0,38,690	3.45836	6.43956	3.83674
chr1	110319484	110319817	C6MG0ACXX_8_7446.sorted.filtered_peak_1182	31	.	110319484	110319817	0	2	1,316	0,17	3.09426	5.69716	3.12118
chr1	110333426	110333777	C6MG0ACXX_8_7446.sorted.filtered_peak_1183	34	.	110333426	110333777	0	3	1,322,1	0,4,350	2.93155	6.09104	3.48834
chr1	110344966	110345341	C6MG0ACXX_8_7446.sorted.filtered_peak_1184	34	.	110344966	110345341	0	3	1,305,1	0,51,374	3.17568	6.01328	3.41106
chr1	110350647	110350969	C6MG0ACXX_8_7446.sorted.filtered_peak_1185	12	.	110350647	110350969	0	2	1,1	0,321	2.56384	3.59177	1.27510
chr1	110448776	110449157	C6MG0ACXX_8_7446.sorted.filtered_peak_1186	18	.	110448776	110449157	0	2	1,1	0,380	2.53910	4.31829	1.88083
chr1	110526878	110527612	C6MG0ACXX_8_7446.sorted.filtered_peak_1187	145	.	110526878	110527612	0	3	1,729,1	0,2,733	4.37671	17.66122	14.58010
chr1	110546320	110546887	C6MG0ACXX_8_7446.sorted.filtered_peak_1188	15	.	110546320	110546887	0	2	1,1	0,566	2.59013	3.99874	1.59666
chr1	110554177	110554710	C6MG0ACXX_8_7446.sorted.filtered_peak_1189	17	.	110554177	110554710	0	2	1,1	0,532	2.77498	4.15018	1.74360
chr1	110576895	110577571	C6MG0ACXX_8_7446.sorted.filtered_peak_1190	130	.	110576895	110577571	0	3	1,526,1	0,6,675	4.27500	16.08763	13.06884
chr1	110752616	110753132	C6MG0ACXX_8_7446.sorted.filtered_peak_1191	83	.	110752616	110753132	0	3	1,416,1	0,6,515	3.48926	11.18986	8.31893
chr1	110880853	110882347	C6MG0ACXX_8_7446.sorted.filtered_peak_1192	316	.	110880853	110882347	0	3	1,1403,1	0,18,1493	4.29561	35.28975	31.60096
chr1	110950100	110950786	C6MG0ACXX_8_7446.sorted.filtered_peak_1193	71	.	110950100	110950786	0	2	1,685	0,1	3.77194	9.94146	7.12011
chr1	111002890	111003200	C6MG0ACXX_8_7446.sorted.filtered_peak_1194	18	.	111002890	111003200	0	2	1,1	0,309	2.78482	4.24515	1.82644
chr1	111161950	111162717	C6MG0ACXX_8_7446.sorted.filtered_peak_1195	54	.	111161950	111162717	0	2	761,1	0,766	3.28854	8.17587	5.44687
chr1	111173398	111174353	C6MG0ACXX_8_7446.sorted.filtered_peak_1196	53	.	111173398	111174353	0	3	1,948,1	0,2,954	2.95355	8.06167	5.33987
chr1	111184443	111184693	C6MG0ACXX_8_7446.sorted.filtered_peak_1197	39	.	111184443	111184693	0	1	250	0	2.99942	6.59372	3.93641
chr1	111189826	111190478	C6MG0ACXX_8_7446.sorted.filtered_peak_1198	51	.	111189826	111190478	0	3	1,615,1	0,25,651	3.13662	7.88757	5.17417
chr1	111214752	111215525	C6MG0ACXX_8_7446.sorted.filtered_peak_1199	26	.	111214752	111215525	0	3	1,354,1	0,416,772	2.37805	5.23070	2.69948
chr1	111217431	111217698	C6MG0ACXX_8_7446.sorted.filtered_peak_1200	16	.	111217431	111217698	0	3	1,260,1	0,6,266	2.22645	4.06277	1.66501
chr1	111417755	111418216	C6MG0ACXX_8_7446.sorted.filtered_peak_1201	27	.	111417755	111418216	0	3	1,434,1	0,24,460	2.32410	5.31061	2.76037
chr1	111422398	111422917	C6MG0ACXX_8_7446.sorted.filtered_peak_1202	47	.	111422398	111422917	0	2	1,516	0,3	2.70717	7.47387	4.79629
chr1	111423367	111423831	C6MG0ACXX_8_7446.sorted.filtered_peak_1203	21	.	111423367	111423831	0	3	1,272,1	0,2,463	2.34841	4.64711	2.18229
chr1	111505859	111507062	C6MG0ACXX_8_7446.sorted.filtered_peak_1204	146	.	111505859	111507062	0	3	1,1184,1	0,5,1202	4.34535	17.75494	14.66877
chr1	111572998	111573455	C6MG0ACXX_8_7446.sorted.filtered_peak_1205	19	.	111572998	111573455	0	2	1,366	0,91	2.84058	4.42945	1.97210
chr1	111682136	111683345	C6MG0ACXX_8_7446.sorted.filtered_peak_1206	62	.	111682136	111683345	0	3	1,787,1	0,395,1208	3.33956	9.00930	6.29282
chr1	111746375	111747203	C6MG0ACXX_8_7446.sorted.filtered_peak_1207	20	.	111746375	111747203	0	3	1,375,1	0,58,827	2.21196	4.53679	2.07333
chr1	111758403	111759109	C6MG0ACXX_8_7446.sorted.filtered_peak_1208	128	.	111758403	111759109	0	3	1,617,1	0,56,705	3.88797	15.89678	12.86890
chr1	111888735	111889248	C6MG0ACXX_8_7446.sorted.filtered_peak_1209	19	.	111888735	111889248	0	2	1,1	0,512	2.68014	4.33954	1.90621
chr1	111991584	111992249	C6MG0ACXX_8_7446.sorted.filtered_peak_1210	231	.	111991584	111992249	0	3	1,584,1	0,73,664	5.19070	26.58368	23.19088
chr1	112018158	112018579	C6MG0ACXX_8_7446.sorted.filtered_peak_1211	29	.	112018158	112018579	0	3	1,387,1	0,28,420	2.67712	5.47969	2.94151
chr1	112019453	112020038	C6MG0ACXX_8_7446.sorted.filtered_peak_1212	14	.	112019453	112020038	0	3	1,272,1	0,231,584	2.29157	3.80315	1.45198
chr1	112049958	112050591	C6MG0ACXX_8_7446.sorted.filtered_peak_1213	26	.	112049958	112050591	0	3	1,259,1	0,364,632	2.59777	5.23372	2.69818
chr1	112050808	112051182	C6MG0ACXX_8_7446.sorted.filtered_peak_1214	41	.	112050808	112051182	0	3	1,371,1	0,2,373	2.91704	6.80988	4.15887
chr1	112135242	112135994	C6MG0ACXX_8_7446.sorted.filtered_peak_1215	132	.	112135242	112135994	0	3	1,748,1	0,3,751	4.16240	16.28338	13.22745
chr1	112141092	112141466	C6MG0ACXX_8_7446.sorted.filtered_peak_1216	21	.	112141092	112141466	0	3	1,271,1	0,11,373	2.40548	4.57554	2.10802
chr1	112146547	112146979	C6MG0ACXX_8_7446.sorted.filtered_peak_1217	133	.	112146547	112146979	0	3	1,419,1	0,2,431	4.48194	16.40296	13.31793
chr1	112161987	112162619	C6MG0ACXX_8_7446.sorted.filtered_peak_1218	62	.	112161987	112162619	0	3	1,486,1	0,141,631	2.95682	8.92217	6.20077
chr1	112202944	112203244	C6MG0ACXX_8_7446.sorted.filtered_peak_1219	18	.	112202944	112203244	0	2	1,1	0,299	2.68270	4.25431	1.82364
chr1	112281503	112282453	C6MG0ACXX_8_7446.sorted.filtered_peak_1220	40	.	112281503	112282453	0	3	1,655,1	0,2,949	2.97823	6.67932	4.05255
chr1	112297971	112298712	C6MG0ACXX_8_7446.sorted.filtered_peak_1221	184	.	112297971	112298712	0	3	1,710,1	0,10,740	4.98294	21.71116	18.42552
chr1	112924346	112924708	C6MG0ACXX_8_7446.sorted.filtered_peak_1222	13	.	112924346	112924708	0	2	1,1	0,361	2.63647	3.72642	1.36035
chr1	112933475	112933725	C6MG0ACXX_8_7446.sorted.filtered_peak_1223	26	.	112933475	112933725	0	2	1,1	0,249	2.94875	5.14269	2.62098
chr1	112938590	112938986	C6MG0ACXX_8_7446.sorted.filtered_peak_1224	50	.	112938590	112938986	0	2	1,339	0,57	3.38905	7.75226	5.04680
chr1	113008782	113009435	C6MG0ACXX_8_7446.sorted.filtered_peak_1225	36	.	113008782	113009435	0	3	1,510,1	0,1,652	3.23834	6.21838	3.61495
chr1	113044552	113044904	C6MG0ACXX_8_7446.sorted.filtered_peak_1226	21	.	113044552	113044904	0	2	1,1	0,351	2.85636	4.65806	2.17911
chr1	113051382	113051706	C6MG0ACXX_8_7446.sorted.filtered_peak_1227	20	.	113051382	113051706	0	2	1,305	0,19	2.69943	4.52522	2.05582
chr1	113160689	113161299	C6MG0ACXX_8_7446.sorted.filtered_peak_1228	22	.	113160689	113161299	0	3	1,537,1	0,70,609	2.23966	4.68020	2.20719
chr1	113161789	113162862	C6MG0ACXX_8_7446.sorted.filtered_peak_1229	65	.	113161789	113162862	0	3	1,843,1	0,1,1072	3.00596	9.33615	6.57564
chr1	113211468	113211868	C6MG0ACXX_8_7446.sorted.filtered_peak_1230	14	.	113211468	113211868	0	2	1,1	0,399	2.57311	3.83057	1.47282
chr1	113217156	113217880	C6MG0ACXX_8_7446.sorted.filtered_peak_1231	25	.	113217156	113217880	0	3	1,636,1	0,3,723	2.72678	5.03830	2.52486
chr1	113243402	113243668	C6MG0ACXX_8_7446.sorted.filtered_peak_1232	19	.	113243402	113243668	0	2	1,1	0,265	2.39446	4.43485	1.99309
chr1	113247545	113248146	C6MG0ACXX_8_7446.sorted.filtered_peak_1233	23	.	113247545	113248146	0	3	1,525,1	0,48,600	2.36530	4.79147	2.31213
chr1	113249761	113250192	C6MG0ACXX_8_7446.sorted.filtered_peak_1234	57	.	113249761	113250192	0	3	1,425,1	0,1,430	3.13058	8.48323	5.73251
chr1	113257801	113258382	C6MG0ACXX_8_7446.sorted.filtered_peak_1235	132	.	113257801	113258382	0	3	1,577,1	0,1,580	3.98369	16.29059	13.22152
chr1	113498097	113499231	C6MG0ACXX_8_7446.sorted.filtered_peak_1236	69	.	113498097	113499231	0	3	1,755,1	0,372,1133	3.24987	9.69021	6.90764
chr1	113500137	113500402	C6MG0ACXX_8_7446.sorted.filtered_peak_1237	15	.	113500137	113500402	0	2	1,1	0,264	2.24128	3.96788	1.57535
chr1	113615203	113616220	C6MG0ACXX_8_7446.sorted.filtered_peak_1238	209	.	113615203	113616220	0	3	1,1002,1	0,6,1016	5.70368	24.33564	20.99409
chr1	113932602	113933206	C6MG0ACXX_8_7446.sorted.filtered_peak_1239	94	.	113932602	113933206	0	3	1,501,1	0,95,603	3.80285	12.36027	9.46122
chr1	114301424	114302270	C6MG0ACXX_8_7446.sorted.filtered_peak_1240	23	.	114301424	114302270	0	4	1,269,281,1	0,9,561,845	2.63977	4.80987	2.31430
chr1	114323288	114323612	C6MG0ACXX_8_7446.sorted.filtered_peak_1241	27	.	114323288	114323612	0	3	1,293,1	0,23,323	2.69077	5.22572	2.70329
chr1	114326089	114326815	C6MG0ACXX_8_7446.sorted.filtered_peak_1242	33	.	114326089	114326815	0	3	1,723,1	0,2,725	2.81177	5.93616	3.34364
chr1	114354548	114355386	C6MG0ACXX_8_7446.sorted.filtered_peak_1243	224	.	114354548	114355386	0	3	1,814,1	0,20,837	4.83950	25.80641	22.42740
chr1	114414102	114414645	C6MG0ACXX_8_7446.sorted.filtered_peak_1244	72	.	114414102	114414645	0	3	1,512,1	0,19,542	3.14979	10.05563	7.25169
chr1	114423647	114423926	C6MG0ACXX_8_7446.sorted.filtered_peak_1245	16	.	114423647	114423926	0	2	1,1	0,278	2.68772	4.05280	1.64258
chr1	114447122	114448092	C6MG0ACXX_8_7446.sorted.filtered_peak_1246	233	.	114447122	114448092	0	3	1,959,1	0,4,969	4.78302	26.76332	23.34534
chr1	114471683	114472394	C6MG0ACXX_8_7446.sorted.filtered_peak_1247	73	.	114471683	114472394	0	3	1,657,1	0,43,710	3.15806	10.16744	7.37387
chr1	114472735	114473463	C6MG0ACXX_8_7446.sorted.filtered_peak_1248	28	.	114472735	114473463	0	4	1,353,250,1	0,62,475,727	2.41558	5.37573	2.83053
chr1	114483043	114484011	C6MG0ACXX_8_7446.sorted.filtered_peak_1249	21	.	114483043	114484011	0	4	1,282,337,1	0,23,449,967	2.68554	4.58017	2.10875
chr1	114876764	114877108	C6MG0ACXX_8_7446.sorted.filtered_peak_1250	14	.	114876764	114877108	0	2	1,1	0,343	2.54825	3.79433	1.42456
chr1	114883842	114884245	C6MG0ACXX_8_7446.sorted.filtered_peak_1251	20	.	114883842	114884245	0	3	1,250,1	0,126,402	2.69047	4.50878	2.05769
chr1	114888961	114889533	C6MG0ACXX_8_7446.sorted.filtered_peak_1252	79	.	114888961	114889533	0	3	1,457,1	0,114,571	3.82030	10.85087	7.98424
chr1	115000774	115001213	C6MG0ACXX_8_7446.sorted.filtered_peak_1253	26	.	115000774	115001213	0	3	1,339,1	0,38,438	2.88194	5.11254	2.61246
chr1	115053411	115054383	C6MG0ACXX_8_7446.sorted.filtered_peak_1254	133	.	115053411	115054383	0	3	1,955,1	0,15,971	4.03297	16.42486	13.36016
chr1	115123968	115124602	C6MG0ACXX_8_7446.sorted.filtered_peak_1255	190	.	115123968	115124602	0	3	1,528,1	0,98,633	5.31149	22.32504	19.04413
chr1	115212368	115212992	C6MG0ACXX_8_7446.sorted.filtered_peak_1256	53	.	115212368	115212992	0	3	1,587,1	0,5,623	3.41200	8.06174	5.37733
chr1	115259063	115259830	C6MG0ACXX_8_7446.sorted.filtered_peak_1257	41	.	115259063	115259830	0	3	1,763,1	0,2,766	2.95048	6.80515	4.14966
chr1	115299889	115300903	C6MG0ACXX_8_7446.sorted.filtered_peak_1258	123	.	115299889	115300903	0	3	1,860,1	0,152,1013	4.00131	15.36705	12.31854
chr1	115322940	115323586	C6MG0ACXX_8_7446.sorted.filtered_peak_1259	142	.	115322940	115323586	0	2	1,640	0,6	4.94934	17.34368	14.21980
chr1	115605233	115605893	C6MG0ACXX_8_7446.sorted.filtered_peak_1260	91	.	115605233	115605893	0	3	1,648,1	0,2,659	3.96404	12.05026	9.13305
chr1	115641577	115642413	C6MG0ACXX_8_7446.sorted.filtered_peak_1261	67	.	115641577	115642413	0	2	831,1	0,835	3.74279	9.57350	6.79217
chr1	116184533	116184904	C6MG0ACXX_8_7446.sorted.filtered_peak_1262	18	.	116184533	116184904	0	2	367,1	0,370	2.62248	4.31476	1.87534
chr1	116681585	116682170	C6MG0ACXX_8_7446.sorted.filtered_peak_1263	50	.	116681585	116682170	0	3	1,500,1	0,10,584	3.86258	7.76854	5.04256
chr1	116694593	116694991	C6MG0ACXX_8_7446.sorted.filtered_peak_1264	33	.	116694593	116694991	0	3	1,324,1	0,62,397	2.98119	5.94590	3.35040
chr1	116710975	116711302	C6MG0ACXX_8_7446.sorted.filtered_peak_1265	34	.	116710975	116711302	0	2	1,311	0,16	3.19977	6.06328	3.45483
chr1	116868635	116869066	C6MG0ACXX_8_7446.sorted.filtered_peak_1266	52	.	116868635	116869066	0	3	1,392,1	0,30,430	3.78578	7.98935	5.25804
chr1	116915411	116916120	C6MG0ACXX_8_7446.sorted.filtered_peak_1267	66	.	116915411	116916120	0	3	1,659,1	0,1,708	3.21311	9.43960	6.63854
chr1	116920498	116920816	C6MG0ACXX_8_7446.sorted.filtered_peak_1268	15	.	116920498	116920816	0	2	1,1	0,317	2.24454	3.89922	1.52380
chr1	116961058	116961570	C6MG0ACXX_8_7446.sorted.filtered_peak_1269	18	.	116961058	116961570	0	2	1,1	0,511	2.63550	4.34071	1.89797
chr1	117041699	117041949	C6MG0ACXX_8_7446.sorted.filtered_peak_1270	20	.	117041699	117041949	0	2	1,1	0,249	2.67526	4.47914	2.01260
chr1	117046644	117047481	C6MG0ACXX_8_7446.sorted.filtered_peak_1271	122	.	117046644	117047481	0	3	1,516,1	0,319,836	4.04898	15.20312	12.21908
chr1	117057622	117058516	C6MG0ACXX_8_7446.sorted.filtered_peak_1272	76	.	117057622	117058516	0	3	1,753,1	0,22,893	3.51108	10.48430	7.66999
chr1	117081305	117081612	C6MG0ACXX_8_7446.sorted.filtered_peak_1273	16	.	117081305	117081612	0	2	1,1	0,306	2.67384	4.08948	1.68905
chr1	117099133	117099732	C6MG0ACXX_8_7446.sorted.filtered_peak_1274	47	.	117099133	117099732	0	3	1,448,1	0,14,598	3.18894	7.46966	4.79239
chr1	117112728	117113070	C6MG0ACXX_8_7446.sorted.filtered_peak_1275	15	.	117112728	117113070	0	2	1,1	0,341	2.21553	3.89550	1.50416
chr1	117113423	117113799	C6MG0ACXX_8_7446.sorted.filtered_peak_1276	64	.	117113423	117113799	0	3	1,295,1	0,74,375	3.23915	9.29092	6.48648
chr1	117279944	117280861	C6MG0ACXX_8_7446.sorted.filtered_peak_1277	56	.	117279944	117280861	0	3	1,546,1	0,1,916	3.15315	8.35132	5.61606
chr1	117281375	117281904	C6MG0ACXX_8_7446.sorted.filtered_peak_1278	31	.	117281375	117281904	0	3	1,450,1	0,70,528	2.71474	5.76009	3.18205
chr1	117296790	117297200	C6MG0ACXX_8_7446.sorted.filtered_peak_1279	23	.	117296790	117297200	0	3	1,372,1	0,14,409	2.51681	4.80520	2.31837
chr1	117312040	117312684	C6MG0ACXX_8_7446.sorted.filtered_peak_1280	89	.	117312040	117312684	0	3	1,491,1	0,127,643	3.30040	11.81176	8.91851
chr1	117313254	117313514	C6MG0ACXX_8_7446.sorted.filtered_peak_1281	15	.	117313254	117313514	0	2	1,1	0,259	2.13791	3.93082	1.54376
chr1	117351504	117351898	C6MG0ACXX_8_7446.sorted.filtered_peak_1282	29	.	117351504	117351898	0	3	1,325,1	0,59,393	2.55295	5.47965	2.91585
chr1	117359101	117359480	C6MG0ACXX_8_7446.sorted.filtered_peak_1283	38	.	117359101	117359480	0	2	366,1	0,378	2.96417	6.52329	3.89720
chr1	117369887	117370186	C6MG0ACXX_8_7446.sorted.filtered_peak_1284	29	.	117369887	117370186	0	1	299	0	2.97036	5.49416	2.93031
chr1	117390500	117390861	C6MG0ACXX_8_7446.sorted.filtered_peak_1285	14	.	117390500	117390861	0	2	1,1	0,360	2.56639	3.76413	1.41052
chr1	117420589	117421056	C6MG0ACXX_8_7446.sorted.filtered_peak_1286	52	.	117420589	117421056	0	2	458,1	0,466	3.26263	7.95036	5.22464
chr1	117544156	117544674	C6MG0ACXX_8_7446.sorted.filtered_peak_1287	30	.	117544156	117544674	0	3	1,289,1	0,80,517	2.92211	5.58184	3.03575
chr1	117593955	117594352	C6MG0ACXX_8_7446.sorted.filtered_peak_1288	32	.	117593955	117594352	0	3	1,380,1	0,4,396	3.08272	5.78954	3.20435
chr1	117602328	117603226	C6MG0ACXX_8_7446.sorted.filtered_peak_1289	161	.	117602328	117603226	0	3	1,895,1	0,1,897	4.24513	19.35224	16.19369
chr1	117610432	117610697	C6MG0ACXX_8_7446.sorted.filtered_peak_1290	28	.	117610432	117610697	0	3	1,250,1	0,2,264	3.10525	5.43495	2.87101
chr1	117620039	117620414	C6MG0ACXX_8_7446.sorted.filtered_peak_1291	17	.	117620039	117620414	0	2	1,1	0,374	2.59797	4.14264	1.72762
chr1	117664312	117664963	C6MG0ACXX_8_7446.sorted.filtered_peak_1292	79	.	117664312	117664963	0	2	1,650	0,1	3.91191	10.84228	7.97030
chr1	117909071	117910386	C6MG0ACXX_8_7446.sorted.filtered_peak_1293	37	.	117909071	117910386	0	4	1,786,262,1	0,8,874,1314	2.67762	6.35279	3.74215
chr1	118148074	118149236	C6MG0ACXX_8_7446.sorted.filtered_peak_1294	168	.	118148074	118149236	0	3	1,1148,1	0,2,1161	3.88691	20.01734	16.86753
chr1	118198781	118199278	C6MG0ACXX_8_7446.sorted.filtered_peak_1295	76	.	118198781	118199278	0	3	1,470,1	0,21,496	3.01823	10.53964	7.69344
chr1	118201343	118201685	C6MG0ACXX_8_7446.sorted.filtered_peak_1296	24	.	118201343	118201685	0	2	1,1	0,341	2.19448	4.93857	2.45108
chr1	118206890	118207387	C6MG0ACXX_8_7446.sorted.filtered_peak_1297	95	.	118206890	118207387	0	3	1,495,1	0,1,496	3.70631	12.46334	9.52414
chr1	118277746	118278106	C6MG0ACXX_8_7446.sorted.filtered_peak_1298	29	.	118277746	118278106	0	1	360	0	3.07496	5.53417	2.96766
chr1	118471953	118472659	C6MG0ACXX_8_7446.sorted.filtered_peak_1299	105	.	118471953	118472659	0	3	1,621,1	0,21,705	4.01767	13.44059	10.51183
chr1	119682625	119683484	C6MG0ACXX_8_7446.sorted.filtered_peak_1300	288	.	119682625	119683484	0	3	1,851,1	0,5,858	5.80298	32.42409	28.81516
chr1	120322408	120322658	C6MG0ACXX_8_7446.sorted.filtered_peak_1301	11	.	120322408	120322658	0	2	1,1	0,249	2.40262	3.49857	1.19804
chr1	120351739	120351989	C6MG0ACXX_8_7446.sorted.filtered_peak_1302	17	.	120351739	120351989	0	2	1,1	0,249	2.66894	4.13953	1.72366
chr1	121258194	121258503	C6MG0ACXX_8_7446.sorted.filtered_peak_1303	28	.	121258194	121258503	0	1	309	0	2.86144	5.39014	2.82953
chr1	121260957	121261651	C6MG0ACXX_8_7446.sorted.filtered_peak_1304	52	.	121260957	121261651	0	3	1,329,1	0,363,693	3.40987	7.97262	5.27163
chr1	121484317	121485518	C6MG0ACXX_8_7446.sorted.filtered_peak_1305	531	.	121484317	121485518	0	4	1,880,273,1	0,1,927,1200	7.47912	57.43038	53.12544
chr1	142535494	142536586	C6MG0ACXX_8_7446.sorted.filtered_peak_1306	34	.	142535494	142536586	0	3	1,1064,1	0,19,1091	2.16107	6.09999	3.48993
chr1	142537347	142539366	C6MG0ACXX_8_7446.sorted.filtered_peak_1307	82	.	142537347	142539366	0	3	1,1987,1	0,3,2018	2.69397	11.09106	8.20725
chr1	142653938	142654327	C6MG0ACXX_8_7446.sorted.filtered_peak_1308	33	.	142653938	142654327	0	3	1,334,1	0,1,388	3.33174	5.91408	3.32445
chr1	143540150	143540400	C6MG0ACXX_8_7446.sorted.filtered_peak_1309	31	.	143540150	143540400	0	1	250	0	3.13960	5.72906	3.15782
chr1	144005335	144005592	C6MG0ACXX_8_7446.sorted.filtered_peak_1310	30	.	144005335	144005592	0	2	1,1	0,256	2.93504	5.58126	3.01692
chr1	144018703	144019430	C6MG0ACXX_8_7446.sorted.filtered_peak_1311	28	.	144018703	144019430	0	3	1,529,1	0,10,726	3.06369	5.44280	2.88741
chr1	144533623	144534285	C6MG0ACXX_8_7446.sorted.filtered_peak_1312	97	.	144533623	144534285	0	3	1,657,1	0,4,661	3.52081	12.74849	9.79336
chr1	144536114	144536388	C6MG0ACXX_8_7446.sorted.filtered_peak_1313	108	.	144536114	144536388	0	2	1,273	0,1	3.79097	13.82078	10.82554
chr1	144931747	144932636	C6MG0ACXX_8_7446.sorted.filtered_peak_1314	167	.	144931747	144932636	0	3	1,872,1	0,8,888	3.32153	19.92992	16.72651
chr1	144948384	144949012	C6MG0ACXX_8_7446.sorted.filtered_peak_1315	18	.	144948384	144949012	0	3	1,319,1	0,98,627	2.73957	4.27401	1.84722
chr1	145004300	145004579	C6MG0ACXX_8_7446.sorted.filtered_peak_1316	34	.	145004300	145004579	0	2	270,1	0,278	2.30300	6.03024	3.41732
chr1	145039180	145040314	C6MG0ACXX_8_7446.sorted.filtered_peak_1317	34	.	145039180	145040314	0	3	1,898,1	0,193,1133	2.19777	5.98337	3.42819
chr1	145054988	145055302	C6MG0ACXX_8_7446.sorted.filtered_peak_1318	21	.	145054988	145055302	0	3	1,269,1	0,21,313	2.18079	4.60056	2.13010
chr1	145058898	145059494	C6MG0ACXX_8_7446.sorted.filtered_peak_1319	60	.	145058898	145059494	0	3	1,406,1	0,26,595	2.53367	8.78274	6.00839
chr1	145096313	145096571	C6MG0ACXX_8_7446.sorted.filtered_peak_1320	17	.	145096313	145096571	0	2	1,1	0,257	2.14266	4.13686	1.72011
chr1	145117982	145118286	C6MG0ACXX_8_7446.sorted.filtered_peak_1321	23	.	145117982	145118286	0	3	1,274,1	0,6,303	2.45557	4.89150	2.39612
chr1	145139226	145139569	C6MG0ACXX_8_7446.sorted.filtered_peak_1322	39	.	145139226	145139569	0	3	1,323,1	0,15,342	3.49479	6.53187	3.90675
chr1	145290725	145291055	C6MG0ACXX_8_7446.sorted.filtered_peak_1323	48	.	145290725	145291055	0	3	1,326,1	0,2,329	3.79495	7.57442	4.87252
chr1	145292168	145292612	C6MG0ACXX_8_7446.sorted.filtered_peak_1324	26	.	145292168	145292612	0	3	1,250,1	0,168,443	3.09300	5.14923	2.63285
chr1	145382286	145382980	C6MG0ACXX_8_7446.sorted.filtered_peak_1325	38	.	145382286	145382980	0	3	1,342,1	0,351,693	3.47302	6.47712	3.86711
chr1	145396811	145397923	C6MG0ACXX_8_7446.sorted.filtered_peak_1326	31	.	145396811	145397923	0	3	1,1071,1	0,8,1111	2.58758	5.77661	3.19887
chr1	145421646	145422102	C6MG0ACXX_8_7446.sorted.filtered_peak_1327	18	.	145421646	145422102	0	3	1,407,1	0,3,455	2.70175	4.22298	1.80641
chr1	145427441	145427933	C6MG0ACXX_8_7446.sorted.filtered_peak_1328	58	.	145427441	145427933	0	3	1,470,1	0,10,491	3.96539	8.63214	5.87582
chr1	145437615	145438612	C6MG0ACXX_8_7446.sorted.filtered_peak_1329	81	.	145437615	145438612	0	3	1,985,1	0,6,996	3.14105	10.99351	8.15300
chr1	145455162	145456048	C6MG0ACXX_8_7446.sorted.filtered_peak_1330	89	.	145455162	145456048	0	3	1,876,1	0,4,885	3.23961	11.80646	8.93407
chr1	145457241	145457492	C6MG0ACXX_8_7446.sorted.filtered_peak_1331	34	.	145457241	145457492	0	2	1,1	0,250	2.49587	6.04284	3.43920
chr1	145470034	145470669	C6MG0ACXX_8_7446.sorted.filtered_peak_1332	60	.	145470034	145470669	0	3	1,612,1	0,21,634	3.20045	8.83047	6.09536
chr1	145476762	145477663	C6MG0ACXX_8_7446.sorted.filtered_peak_1333	59	.	145476762	145477663	0	3	1,873,1	0,2,900	2.96118	8.72577	5.99290
chr1	145507118	145508023	C6MG0ACXX_8_7446.sorted.filtered_peak_1334	132	.	145507118	145508023	0	3	1,903,1	0,1,904	4.81479	16.31462	13.24428
chr1	145515710	145516718	C6MG0ACXX_8_7446.sorted.filtered_peak_1335	136	.	145515710	145516718	0	3	1,847,1	0,19,1007	4.58637	16.69438	13.63653
chr1	145548836	145549353	C6MG0ACXX_8_7446.sorted.filtered_peak_1336	103	.	145548836	145549353	0	1	517	0	4.87535	13.38114	10.39898
chr1	145563114	145563368	C6MG0ACXX_8_7446.sorted.filtered_peak_1337	12	.	145563114	145563368	0	2	1,1	0,253	2.56653	3.53690	1.21479
chr1	145575031	145576399	C6MG0ACXX_8_7446.sorted.filtered_peak_1338	58	.	145575031	145576399	0	3	1,961,1	0,394,1367	3.08352	8.58169	5.88141
chr1	145589076	145589810	C6MG0ACXX_8_7446.sorted.filtered_peak_1339	16	.	145589076	145589810	0	3	1,250,1	0,287,733	2.51448	4.04416	1.65678
chr1	145610539	145611271	C6MG0ACXX_8_7446.sorted.filtered_peak_1340	82	.	145610539	145611271	0	3	1,717,1	0,9,731	4.44529	11.10205	8.25909
chr1	145713561	145713899	C6MG0ACXX_8_7446.sorted.filtered_peak_1341	17	.	145713561	145713899	0	3	1,296,1	0,39,337	2.72282	4.17901	1.74800
chr1	145743944	145744707	C6MG0ACXX_8_7446.sorted.filtered_peak_1342	46	.	145743944	145744707	0	3	1,585,1	0,13,762	3.50023	7.28120	4.62206
chr1	146555926	146556717	C6MG0ACXX_8_7446.sorted.filtered_peak_1343	56	.	146555926	146556717	0	2	1,781	0,10	3.52527	8.40963	5.65429
chr1	146643739	146644572	C6MG0ACXX_8_7446.sorted.filtered_peak_1344	99	.	146643739	146644572	0	3	1,828,1	0,4,832	3.82408	12.94628	9.98291
chr1	146696823	146697339	C6MG0ACXX_8_7446.sorted.filtered_peak_1345	25	.	146696823	146697339	0	3	1,487,1	0,1,515	3.08014	5.05953	2.53154
chr1	146714024	146715091	C6MG0ACXX_8_7446.sorted.filtered_peak_1346	95	.	146714024	146715091	0	2	1065,1	0,1066	3.92611	12.47404	9.53686
chr1	147016839	147017230	C6MG0ACXX_8_7446.sorted.filtered_peak_1347	38	.	147016839	147017230	0	3	1,378,1	0,12,390	3.08564	6.50724	3.88739
chr1	147071439	147072100	C6MG0ACXX_8_7446.sorted.filtered_peak_1348	250	.	147071439	147072100	0	2	660,1	0,660	5.66654	28.51779	25.00690
chr1	147089657	147090185	C6MG0ACXX_8_7446.sorted.filtered_peak_1349	25	.	147089657	147090185	0	3	1,485,1	0,40,527	2.90497	5.07376	2.55016
chr1	147119987	147120937	C6MG0ACXX_8_7446.sorted.filtered_peak_1350	13	.	147119987	147120937	0	2	1,1	0,949	2.37863	3.68768	1.33807
chr1	147142011	147142875	C6MG0ACXX_8_7446.sorted.filtered_peak_1351	46	.	147142011	147142875	0	3	1,690,1	0,173,863	3.33766	7.35220	4.67300
chr1	147172181	147172612	C6MG0ACXX_8_7446.sorted.filtered_peak_1352	22	.	147172181	147172612	0	3	1,274,1	0,140,430	2.81503	4.68947	2.20303
chr1	147393918	147394414	C6MG0ACXX_8_7446.sorted.filtered_peak_1353	17	.	147393918	147394414	0	2	1,1	0,495	2.79190	4.17365	1.74100
chr1	147721194	147721624	C6MG0ACXX_8_7446.sorted.filtered_peak_1354	17	.	147721194	147721624	0	2	1,1	0,429	2.31880	4.18390	1.75778
chr1	147735431	147736189	C6MG0ACXX_8_7446.sorted.filtered_peak_1355	29	.	147735431	147736189	0	4	1,332,355,1	0,2,390,757	3.20743	5.49357	2.93501
chr1	147790640	147791046	C6MG0ACXX_8_7446.sorted.filtered_peak_1356	33	.	147790640	147791046	0	3	1,353,1	0,48,405	3.35195	5.98276	3.38895
chr1	147806552	147807331	C6MG0ACXX_8_7446.sorted.filtered_peak_1357	31	.	147806552	147807331	0	3	1,574,1	0,199,778	3.18843	5.76348	3.18270
chr1	148241387	148241673	C6MG0ACXX_8_7446.sorted.filtered_peak_1358	38	.	148241387	148241673	0	3	1,269,1	0,8,285	3.50792	6.51739	3.88165
chr1	148550175	148550510	C6MG0ACXX_8_7446.sorted.filtered_peak_1359	13	.	148550175	148550510	0	2	1,1	0,334	2.63497	3.72700	1.36562
chr1	148550878	148551128	C6MG0ACXX_8_7446.sorted.filtered_peak_1360	24	.	148550878	148551128	0	2	1,1	0,249	3.02360	4.91729	2.42342
chr1	148551525	148552254	C6MG0ACXX_8_7446.sorted.filtered_peak_1361	32	.	148551525	148552254	0	2	1,699	0,30	3.17226	5.85263	3.26465
chr1	149223165	149224163	C6MG0ACXX_8_7446.sorted.filtered_peak_1362	120	.	149223165	149224163	0	3	1,992,1	0,3,997	4.36545	15.10018	12.05565
chr1	149224453	149224973	C6MG0ACXX_8_7446.sorted.filtered_peak_1363	87	.	149224453	149224973	0	3	1,511,1	0,7,519	3.74343	11.59981	8.74506
chr1	149858126	149858590	C6MG0ACXX_8_7446.sorted.filtered_peak_1364	208	.	149858126	149858590	0	3	1,454,1	0,9,463	4.00316	24.18187	20.83913
chr1	149859425	149860231	C6MG0ACXX_8_7446.sorted.filtered_peak_1365	137	.	149859425	149860231	0	3	1,765,1	0,39,805	3.43803	16.87424	13.77254
chr1	149870925	149871449	C6MG0ACXX_8_7446.sorted.filtered_peak_1366	53	.	149870925	149871449	0	2	349,1	0,523	3.56172	8.08789	5.37390
chr1	149899369	149900283	C6MG0ACXX_8_7446.sorted.filtered_peak_1367	91	.	149899369	149900283	0	3	1,894,1	0,14,913	3.91355	12.07491	9.17515
chr1	149911047	149911437	C6MG0ACXX_8_7446.sorted.filtered_peak_1368	11	.	149911047	149911437	0	2	1,1	0,389	2.44807	3.43561	1.15352
chr1	149934032	149934670	C6MG0ACXX_8_7446.sorted.filtered_peak_1369	17	.	149934032	149934670	0	2	1,1	0,637	2.77842	4.14220	1.71991
chr1	149982135	149982896	C6MG0ACXX_8_7446.sorted.filtered_peak_1370	45	.	149982135	149982896	0	3	1,733,1	0,21,760	3.29251	7.22683	4.53854
chr1	150039406	150040151	C6MG0ACXX_8_7446.sorted.filtered_peak_1371	19	.	150039406	150040151	0	3	1,734,1	0,1,744	2.66466	4.38718	1.94289
chr1	150121558	150122452	C6MG0ACXX_8_7446.sorted.filtered_peak_1372	30	.	150121558	150122452	0	3	1,569,1	0,281,893	2.54050	5.61374	3.06230
chr1	150123512	150123995	C6MG0ACXX_8_7446.sorted.filtered_peak_1373	31	.	150123512	150123995	0	3	1,446,1	0,29,482	2.53361	5.68769	3.11618
chr1	150159300	150159987	C6MG0ACXX_8_7446.sorted.filtered_peak_1374	27	.	150159300	150159987	0	3	1,369,1	0,237,686	3.09611	5.27578	2.73816
chr1	150185731	150186489	C6MG0ACXX_8_7446.sorted.filtered_peak_1375	154	.	150185731	150186489	0	3	1,753,1	0,4,757	5.06389	18.63394	15.49200
chr1	150206691	150207316	C6MG0ACXX_8_7446.sorted.filtered_peak_1376	45	.	150206691	150207316	0	3	1,603,1	0,14,624	2.66432	7.18751	4.51519
chr1	150208245	150208859	C6MG0ACXX_8_7446.sorted.filtered_peak_1377	165	.	150208245	150208859	0	3	1,591,1	0,21,613	4.16829	19.73658	16.55268
chr1	150240828	150241725	C6MG0ACXX_8_7446.sorted.filtered_peak_1378	86	.	150240828	150241725	0	3	1,894,1	0,1,896	3.70442	11.51510	8.63554
chr1	150254495	150254952	C6MG0ACXX_8_7446.sorted.filtered_peak_1379	20	.	150254495	150254952	0	2	1,1	0,456	2.75582	4.50158	2.04215
chr1	150265827	150266647	C6MG0ACXX_8_7446.sorted.filtered_peak_1380	49	.	150265827	150266647	0	3	1,605,1	0,17,819	3.54246	7.64096	4.96123
chr1	150293715	150294263	C6MG0ACXX_8_7446.sorted.filtered_peak_1381	163	.	150293715	150294263	0	3	1,515,1	0,5,547	5.37210	19.47257	16.31183
chr1	150335983	150337416	C6MG0ACXX_8_7446.sorted.filtered_peak_1382	155	.	150335983	150337416	0	3	1,1148,1	0,1,1432	3.89192	18.68901	15.57694
chr1	150436815	150437141	C6MG0ACXX_8_7446.sorted.filtered_peak_1383	13	.	150436815	150437141	0	2	1,1	0,325	2.65265	3.77298	1.39996
chr1	150459402	150460222	C6MG0ACXX_8_7446.sorted.filtered_peak_1384	91	.	150459402	150460222	0	3	1,814,1	0,3,819	4.02596	12.03995	9.18784
chr1	150487638	150488422	C6MG0ACXX_8_7446.sorted.filtered_peak_1385	105	.	150487638	150488422	0	3	1,689,1	0,90,783	4.23116	13.43502	10.50696
chr1	150533571	150534044	C6MG0ACXX_8_7446.sorted.filtered_peak_1386	29	.	150533571	150534044	0	3	1,439,1	0,8,472	2.21601	5.49071	2.92890
chr1	150534233	150534907	C6MG0ACXX_8_7446.sorted.filtered_peak_1387	29	.	150534233	150534907	0	3	1,281,1	0,390,673	2.19776	5.44889	2.90570
chr1	150535204	150535464	C6MG0ACXX_8_7446.sorted.filtered_peak_1388	19	.	150535204	150535464	0	2	1,1	0,259	1.99496	4.45290	1.99750
chr1	150535797	150536085	C6MG0ACXX_8_7446.sorted.filtered_peak_1389	25	.	150535797	150536085	0	2	1,1	0,287	2.04655	5.03847	2.52914
chr1	150539792	150540440	C6MG0ACXX_8_7446.sorted.filtered_peak_1390	50	.	150539792	150540440	0	3	1,500,1	0,5,647	2.63547	7.72985	5.03646
chr1	150551891	150552653	C6MG0ACXX_8_7446.sorted.filtered_peak_1391	121	.	150551891	150552653	0	3	1,738,1	0,13,761	3.77097	15.19004	12.18563
chr1	150583887	150584505	C6MG0ACXX_8_7446.sorted.filtered_peak_1392	86	.	150583887	150584505	0	3	1,613,1	0,3,617	3.89884	11.57554	8.67817
chr1	150585971	150586327	C6MG0ACXX_8_7446.sorted.filtered_peak_1393	42	.	150585971	150586327	0	3	1,349,1	0,4,355	3.04120	6.90154	4.23174
chr1	150594089	150594848	C6MG0ACXX_8_7446.sorted.filtered_peak_1394	20	.	150594089	150594848	0	2	1,1	0,758	2.85055	4.52799	2.06583
chr1	150601491	150602448	C6MG0ACXX_8_7446.sorted.filtered_peak_1395	226	.	150601491	150602448	0	3	1,941,1	0,3,956	5.22541	26.05732	22.64661
chr1	150669527	150670228	C6MG0ACXX_8_7446.sorted.filtered_peak_1396	135	.	150669527	150670228	0	2	1,699	0,2	4.92906	16.58154	13.53675
chr1	150737758	150738233	C6MG0ACXX_8_7446.sorted.filtered_peak_1397	14	.	150737758	150738233	0	2	1,1	0,474	2.57900	3.82710	1.47574
chr1	150743411	150743684	C6MG0ACXX_8_7446.sorted.filtered_peak_1398	59	.	150743411	150743684	0	3	1,262,1	0,10,272	4.10180	8.74070	5.96843
chr1	150848661	150849462	C6MG0ACXX_8_7446.sorted.filtered_peak_1399	192	.	150848661	150849462	0	3	1,797,1	0,3,800	4.83125	22.49507	19.22111
chr1	150862024	150862755	C6MG0ACXX_8_7446.sorted.filtered_peak_1400	16	.	150862024	150862755	0	3	1,269,1	0,430,730	2.75403	4.07468	1.66345
chr1	150898317	150899272	C6MG0ACXX_8_7446.sorted.filtered_peak_1401	89	.	150898317	150899272	0	3	1,667,1	0,4,954	3.87318	11.78668	8.93207
chr1	150946464	150947456	C6MG0ACXX_8_7446.sorted.filtered_peak_1402	40	.	150946464	150947456	0	3	1,404,1	0,571,991	2.83866	6.71136	4.09633
chr1	150951949	150952248	C6MG0ACXX_8_7446.sorted.filtered_peak_1403	49	.	150951949	150952248	0	3	1,291,1	0,1,298	3.16129	7.60651	4.90886
chr1	150980472	150981246	C6MG0ACXX_8_7446.sorted.filtered_peak_1404	94	.	150980472	150981246	0	3	1,650,1	0,6,773	3.74012	12.34983	9.43486
chr1	150997063	150997338	C6MG0ACXX_8_7446.sorted.filtered_peak_1405	18	.	150997063	150997338	0	2	1,1	0,274	2.85021	4.35027	1.89836
chr1	151015704	151015965	C6MG0ACXX_8_7446.sorted.filtered_peak_1406	14	.	151015704	151015965	0	2	1,1	0,260	2.61192	3.77197	1.41175
chr1	151020899	151021149	C6MG0ACXX_8_7446.sorted.filtered_peak_1407	14	.	151020899	151021149	0	2	1,1	0,249	2.34048	3.78382	1.42488
chr1	151030170	151030867	C6MG0ACXX_8_7446.sorted.filtered_peak_1408	29	.	151030170	151030867	0	4	1,338,264,1	0,10,418,696	2.41136	5.48944	2.93610
chr1	151031568	151032260	C6MG0ACXX_8_7446.sorted.filtered_peak_1409	62	.	151031568	151032260	0	3	1,377,1	0,306,691	2.94009	9.01067	6.26526
chr1	151042866	151043936	C6MG0ACXX_8_7446.sorted.filtered_peak_1410	93	.	151042866	151043936	0	2	1,1063	0,7	4.20633	12.33822	9.38685
chr1	151118799	151119455	C6MG0ACXX_8_7446.sorted.filtered_peak_1411	49	.	151118799	151119455	0	3	1,454,1	0,199,655	3.13525	7.60705	4.93154
chr1	151128579	151129295	C6MG0ACXX_8_7446.sorted.filtered_peak_1412	65	.	151128579	151129295	0	3	1,703,1	0,10,715	3.46618	9.30773	6.51329
chr1	151129741	151129991	C6MG0ACXX_8_7446.sorted.filtered_peak_1413	31	.	151129741	151129991	0	2	1,1	0,249	2.71860	5.73484	3.14882
chr1	151138222	151138877	C6MG0ACXX_8_7446.sorted.filtered_peak_1414	162	.	151138222	151138877	0	2	594,1	0,654	4.73060	19.38940	16.21860
chr1	151162251	151162870	C6MG0ACXX_8_7446.sorted.filtered_peak_1415	59	.	151162251	151162870	0	3	1,562,1	0,16,618	3.77612	8.76322	5.99041
chr1	151170727	151171421	C6MG0ACXX_8_7446.sorted.filtered_peak_1416	194	.	151170727	151171421	0	2	520,1	0,693	5.10424	22.64336	19.41581
chr1	151224218	151224535	C6MG0ACXX_8_7446.sorted.filtered_peak_1417	24	.	151224218	151224535	0	3	1,312,1	0,1,316	2.79200	5.00880	2.49261
chr1	151226947	151227449	C6MG0ACXX_8_7446.sorted.filtered_peak_1418	71	.	151226947	151227449	0	3	1,413,1	0,10,501	3.92795	10.01116	7.18274
chr1	151253623	151255084	C6MG0ACXX_8_7446.sorted.filtered_peak_1419	166	.	151253623	151255084	0	2	1,1455	0,6	3.76902	19.84670	16.64843
chr1	151284039	151284670	C6MG0ACXX_8_7446.sorted.filtered_peak_1420	23	.	151284039	151284670	0	3	1,271,1	0,61,630	2.74139	4.82382	2.34172
chr1	151299615	151300421	C6MG0ACXX_8_7446.sorted.filtered_peak_1421	160	.	151299615	151300421	0	3	1,709,1	0,88,805	5.22919	19.26711	16.08592
chr1	151313320	151313597	C6MG0ACXX_8_7446.sorted.filtered_peak_1422	21	.	151313320	151313597	0	2	1,1	0,276	2.72179	4.59944	2.13431
chr1	151319339	151320240	C6MG0ACXX_8_7446.sorted.filtered_peak_1423	192	.	151319339	151320240	0	3	1,886,1	0,14,900	4.84343	22.47508	19.20657
chr1	151371740	151372215	C6MG0ACXX_8_7446.sorted.filtered_peak_1424	137	.	151371740	151372215	0	3	1,467,1	0,6,474	4.79588	16.86386	13.74484
chr1	151430808	151432219	C6MG0ACXX_8_7446.sorted.filtered_peak_1425	32	.	151430808	151432219	0	4	1,473,792,1	0,4,610,1410	2.74303	5.82199	3.24892
chr1	151483591	151483988	C6MG0ACXX_8_7446.sorted.filtered_peak_1426	93	.	151483591	151483988	0	2	1,394	0,3	4.30176	12.23761	9.30992
chr1	151512276	151513188	C6MG0ACXX_8_7446.sorted.filtered_peak_1427	60	.	151512276	151513188	0	3	1,870,1	0,27,911	3.40651	8.76041	6.03290
chr1	151541078	151541606	C6MG0ACXX_8_7446.sorted.filtered_peak_1428	20	.	151541078	151541606	0	3	1,404,1	0,99,527	2.78032	4.45973	2.00980
chr1	151584209	151584769	C6MG0ACXX_8_7446.sorted.filtered_peak_1429	99	.	151584209	151584769	0	3	1,542,1	0,1,559	4.19846	12.90468	9.98038
chr1	151735649	151736208	C6MG0ACXX_8_7446.sorted.filtered_peak_1430	44	.	151735649	151736208	0	3	1,454,1	0,4,558	3.25842	7.12816	4.47537
chr1	151762756	151763670	C6MG0ACXX_8_7446.sorted.filtered_peak_1431	185	.	151762756	151763670	0	3	1,886,1	0,8,913	5.01922	21.78558	18.53339
chr1	151788209	151788477	C6MG0ACXX_8_7446.sorted.filtered_peak_1432	31	.	151788209	151788477	0	2	1,250	0,18	3.09014	5.68650	3.10156
chr1	151812041	151812455	C6MG0ACXX_8_7446.sorted.filtered_peak_1433	28	.	151812041	151812455	0	3	1,409,1	0,2,413	2.66588	5.43559	2.89613
chr1	151871143	151871508	C6MG0ACXX_8_7446.sorted.filtered_peak_1434	17	.	151871143	151871508	0	2	1,1	0,364	2.77721	4.15367	1.73947
chr1	151881770	151882418	C6MG0ACXX_8_7446.sorted.filtered_peak_1435	94	.	151881770	151882418	0	3	1,631,1	0,3,647	4.27752	12.35626	9.42896
chr1	151897579	151897829	C6MG0ACXX_8_7446.sorted.filtered_peak_1436	14	.	151897579	151897829	0	2	1,1	0,249	2.67807	3.85612	1.47877
chr1	151917884	151918655	C6MG0ACXX_8_7446.sorted.filtered_peak_1437	37	.	151917884	151918655	0	3	1,720,1	0,5,770	2.80170	6.35514	3.74492
chr1	151966055	151966750	C6MG0ACXX_8_7446.sorted.filtered_peak_1438	23	.	151966055	151966750	0	3	1,464,1	0,230,694	2.52939	4.81606	2.31862
chr1	152007149	152007959	C6MG0ACXX_8_7446.sorted.filtered_peak_1439	32	.	152007149	152007959	0	3	1,337,1	0,5,809	2.71698	5.76837	3.21429
chr1	152009373	152009637	C6MG0ACXX_8_7446.sorted.filtered_peak_1440	43	.	152009373	152009637	0	3	1,251,1	0,12,263	2.96732	6.99381	4.31733
chr1	152020314	152021156	C6MG0ACXX_8_7446.sorted.filtered_peak_1441	143	.	152020314	152021156	0	3	1,828,1	0,10,841	4.04765	17.44487	14.36644
chr1	152413366	152413644	C6MG0ACXX_8_7446.sorted.filtered_peak_1442	25	.	152413366	152413644	0	3	1,259,1	0,5,277	2.86185	5.02170	2.51155
chr1	153483418	153483749	C6MG0ACXX_8_7446.sorted.filtered_peak_1443	33	.	153483418	153483749	0	3	1,321,1	0,8,330	3.13210	5.94880	3.35827
chr1	153504722	153504972	C6MG0ACXX_8_7446.sorted.filtered_peak_1444	25	.	153504722	153504972	0	2	1,1	0,249	2.49843	5.07272	2.55220
chr1	153508507	153508956	C6MG0ACXX_8_7446.sorted.filtered_peak_1445	21	.	153508507	153508956	0	2	1,447	0,2	2.31417	4.58977	2.11521
chr1	153517460	153518421	C6MG0ACXX_8_7446.sorted.filtered_peak_1446	55	.	153517460	153518421	0	3	1,544,1	0,15,960	3.10837	8.27433	5.57562
chr1	153538958	153539330	C6MG0ACXX_8_7446.sorted.filtered_peak_1447	30	.	153538958	153539330	0	3	1,274,1	0,22,371	2.94333	5.56799	3.00332
chr1	153606271	153607021	C6MG0ACXX_8_7446.sorted.filtered_peak_1448	181	.	153606271	153607021	0	3	1,746,1	0,2,749	4.95125	21.38190	18.10550
chr1	153630922	153631563	C6MG0ACXX_8_7446.sorted.filtered_peak_1449	144	.	153630922	153631563	0	3	1,631,1	0,9,640	4.81833	17.62230	14.48835
chr1	153643282	153644104	C6MG0ACXX_8_7446.sorted.filtered_peak_1450	311	.	153643282	153644104	0	3	1,781,1	0,3,821	6.15115	34.86182	31.18407
chr1	153700033	153701010	C6MG0ACXX_8_7446.sorted.filtered_peak_1451	187	.	153700033	153701010	0	3	1,959,1	0,15,976	4.83388	21.99434	18.77788
chr1	153721755	153722164	C6MG0ACXX_8_7446.sorted.filtered_peak_1452	22	.	153721755	153722164	0	3	1,250,1	0,158,408	2.92552	4.75769	2.26339
chr1	153747623	153748559	C6MG0ACXX_8_7446.sorted.filtered_peak_1453	55	.	153747623	153748559	0	3	1,837,1	0,24,935	3.16496	8.28282	5.55507
chr1	153755847	153756578	C6MG0ACXX_8_7446.sorted.filtered_peak_1454	166	.	153755847	153756578	0	2	700,1	0,730	5.42858	19.83943	16.63178
chr1	153777873	153778206	C6MG0ACXX_8_7446.sorted.filtered_peak_1455	54	.	153777873	153778206	0	3	1,318,1	0,4,332	3.57949	8.18999	5.44937
chr1	153895180	153896256	C6MG0ACXX_8_7446.sorted.filtered_peak_1456	270	.	153895180	153896256	0	3	1,777,1	0,11,1075	4.90223	30.54732	27.02883
chr1	153917735	153918122	C6MG0ACXX_8_7446.sorted.filtered_peak_1457	22	.	153917735	153918122	0	3	1,362,1	0,6,386	2.37454	4.73497	2.25774
chr1	153918340	153919303	C6MG0ACXX_8_7446.sorted.filtered_peak_1458	40	.	153918340	153919303	0	3	1,945,1	0,14,962	2.79117	6.74000	4.08152
chr1	153930613	153931390	C6MG0ACXX_8_7446.sorted.filtered_peak_1459	106	.	153930613	153931390	0	4	1,278,440,1	0,3,333,776	3.33040	13.64954	10.66676
chr1	153935892	153936409	C6MG0ACXX_8_7446.sorted.filtered_peak_1460	46	.	153935892	153936409	0	3	1,398,1	0,67,516	2.49091	7.31504	4.62990
chr1	153939566	153940450	C6MG0ACXX_8_7446.sorted.filtered_peak_1461	53	.	153939566	153940450	0	3	1,866,1	0,7,883	2.78684	7.99009	5.30012
chr1	153949242	153949492	C6MG0ACXX_8_7446.sorted.filtered_peak_1462	15	.	153949242	153949492	0	2	1,1	0,249	2.40418	3.89279	1.52613
chr1	153950001	153950527	C6MG0ACXX_8_7446.sorted.filtered_peak_1463	60	.	153950001	153950527	0	3	1,356,1	0,7,525	3.44902	8.77301	6.02495
chr1	153962975	153963590	C6MG0ACXX_8_7446.sorted.filtered_peak_1464	148	.	153962975	153963590	0	3	1,613,1	0,1,614	4.77070	18.03657	14.87494
chr1	154130164	154130601	C6MG0ACXX_8_7446.sorted.filtered_peak_1465	80	.	154130164	154130601	0	3	1,421,1	0,15,436	4.02429	10.95699	8.08986
chr1	154154554	154155362	C6MG0ACXX_8_7446.sorted.filtered_peak_1466	37	.	154154554	154155362	0	3	1,772,1	0,30,807	2.64096	6.38140	3.75732
chr1	154155624	154156041	C6MG0ACXX_8_7446.sorted.filtered_peak_1467	49	.	154155624	154156041	0	3	1,413,1	0,3,416	2.87701	7.67484	4.98358
chr1	154192766	154194076	C6MG0ACXX_8_7446.sorted.filtered_peak_1468	149	.	154192766	154194076	0	3	1,1261,1	0,31,1309	3.69606	18.03125	14.96687
chr1	154244588	154245246	C6MG0ACXX_8_7446.sorted.filtered_peak_1469	181	.	154244588	154245246	0	3	1,630,1	0,23,657	5.11125	21.36351	18.11991
chr1	154297277	154297633	C6MG0ACXX_8_7446.sorted.filtered_peak_1470	29	.	154297277	154297633	0	3	1,256,1	0,96,355	2.62413	5.54379	2.98519
chr1	154301044	154301358	C6MG0ACXX_8_7446.sorted.filtered_peak_1471	36	.	154301044	154301358	0	3	1,257,1	0,35,313	2.68625	6.23156	3.61835
chr1	154307635	154307891	C6MG0ACXX_8_7446.sorted.filtered_peak_1472	29	.	154307635	154307891	0	3	1,250,1	0,2,255	2.95696	5.56840	2.99301
chr1	154310004	154310334	C6MG0ACXX_8_7446.sorted.filtered_peak_1473	29	.	154310004	154310334	0	3	1,255,1	0,3,329	2.95515	5.54621	2.98758
chr1	154315344	154315796	C6MG0ACXX_8_7446.sorted.filtered_peak_1474	70	.	154315344	154315796	0	3	1,449,1	0,2,451	3.72926	9.86347	7.04392
chr1	154324966	154325402	C6MG0ACXX_8_7446.sorted.filtered_peak_1475	16	.	154324966	154325402	0	2	279,1	0,435	2.50525	4.01879	1.62873
chr1	154358840	154359419	C6MG0ACXX_8_7446.sorted.filtered_peak_1476	34	.	154358840	154359419	0	3	1,565,1	0,12,578	3.33958	6.10687	3.49377
chr1	154370704	154371085	C6MG0ACXX_8_7446.sorted.filtered_peak_1477	12	.	154370704	154371085	0	2	1,1	0,380	2.56785	3.53376	1.20044
chr1	154377563	154377889	C6MG0ACXX_8_7446.sorted.filtered_peak_1478	21	.	154377563	154377889	0	3	1,306,1	0,9,325	2.39546	4.61958	2.14517
chr1	154404034	154404451	C6MG0ACXX_8_7446.sorted.filtered_peak_1479	24	.	154404034	154404451	0	3	1,343,1	0,72,416	2.91276	4.94333	2.44668
chr1	154417574	154417864	C6MG0ACXX_8_7446.sorted.filtered_peak_1480	23	.	154417574	154417864	0	2	1,1	0,289	2.99303	4.80625	2.31371
chr1	154436174	154436549	C6MG0ACXX_8_7446.sorted.filtered_peak_1481	26	.	154436174	154436549	0	3	1,295,1	0,10,374	2.81859	5.11412	2.60094
chr1	154452309	154452682	C6MG0ACXX_8_7446.sorted.filtered_peak_1482	25	.	154452309	154452682	0	2	339,1	0,372	2.95281	5.06028	2.53180
chr1	154531060	154532244	C6MG0ACXX_8_7446.sorted.filtered_peak_1483	184	.	154531060	154532244	0	3	1,825,1	0,5,1183	4.09178	21.63215	18.44186
chr1	154580359	154580854	C6MG0ACXX_8_7446.sorted.filtered_peak_1484	85	.	154580359	154580854	0	3	1,489,1	0,4,494	3.58367	11.42105	8.55448
chr1	154582075	154582366	C6MG0ACXX_8_7446.sorted.filtered_peak_1485	15	.	154582075	154582366	0	2	1,1	0,290	2.29791	3.97162	1.58222
chr1	154587344	154587797	C6MG0ACXX_8_7446.sorted.filtered_peak_1486	22	.	154587344	154587797	0	3	1,270,1	0,178,452	2.85112	4.78204	2.29546
chr1	154600090	154600817	C6MG0ACXX_8_7446.sorted.filtered_peak_1487	44	.	154600090	154600817	0	3	1,713,1	0,13,726	3.13866	7.14689	4.46169
chr1	154642188	154642516	C6MG0ACXX_8_7446.sorted.filtered_peak_1488	18	.	154642188	154642516	0	3	1,294,1	0,26,327	2.84648	4.34064	1.89081
chr1	154720444	154720744	C6MG0ACXX_8_7446.sorted.filtered_peak_1489	29	.	154720444	154720744	0	3	1,274,1	0,23,299	2.92173	5.49805	2.94665
chr1	154763829	154764380	C6MG0ACXX_8_7446.sorted.filtered_peak_1490	26	.	154763829	154764380	0	3	1,250,1	0,9,550	2.84096	5.13281	2.61561
chr1	154842698	154843030	C6MG0ACXX_8_7446.sorted.filtered_peak_1491	43	.	154842698	154843030	0	3	1,308,1	0,10,331	3.41875	7.03067	4.37081
chr1	154851029	154851301	C6MG0ACXX_8_7446.sorted.filtered_peak_1492	31	.	154851029	154851301	0	2	1,257	0,15	3.23588	5.77339	3.19088
chr1	154909007	154910189	C6MG0ACXX_8_7446.sorted.filtered_peak_1493	216	.	154909007	154910189	0	2	1176,1	0,1181	4.62960	25.00922	21.64939
chr1	154916452	154916743	C6MG0ACXX_8_7446.sorted.filtered_peak_1494	23	.	154916452	154916743	0	3	1,250,1	0,23,290	2.58537	4.80513	2.32189
chr1	154927628	154928784	C6MG0ACXX_8_7446.sorted.filtered_peak_1495	82	.	154927628	154928784	0	2	1,1153	0,3	3.25287	11.10514	8.24956
chr1	154933899	154934794	C6MG0ACXX_8_7446.sorted.filtered_peak_1496	94	.	154933899	154934794	0	3	1,785,1	0,7,894	3.62627	12.34059	9.41581
chr1	154946218	154947830	C6MG0ACXX_8_7446.sorted.filtered_peak_1497	175	.	154946218	154947830	0	3	1,1600,1	0,9,1611	3.67419	20.73510	17.54400
chr1	154955410	154956167	C6MG0ACXX_8_7446.sorted.filtered_peak_1498	201	.	154955410	154956167	0	2	755,1	0,756	5.25391	23.48963	20.18225
chr1	154973477	154973851	C6MG0ACXX_8_7446.sorted.filtered_peak_1499	37	.	154973477	154973851	0	3	1,292,1	0,79,373	2.42426	6.38796	3.76666
chr1	154974159	154974939	C6MG0ACXX_8_7446.sorted.filtered_peak_1500	78	.	154974159	154974939	0	3	1,777,1	0,1,779	2.91803	10.66657	7.83106
chr1	154990002	154990340	C6MG0ACXX_8_7446.sorted.filtered_peak_1501	58	.	154990002	154990340	0	3	1,301,1	0,31,337	3.48182	8.63270	5.89814
chr1	155017407	155017714	C6MG0ACXX_8_7446.sorted.filtered_peak_1502	14	.	155017407	155017714	0	2	1,1	0,306	2.50382	3.76502	1.40928
chr1	155023098	155024086	C6MG0ACXX_8_7446.sorted.filtered_peak_1503	46	.	155023098	155024086	0	3	1,600,1	0,303,987	3.12692	7.34713	4.69447
chr1	155034007	155034301	C6MG0ACXX_8_7446.sorted.filtered_peak_1504	33	.	155034007	155034301	0	3	1,291,1	0,2,293	2.71259	5.88737	3.30756
chr1	155036067	155036535	C6MG0ACXX_8_7446.sorted.filtered_peak_1505	41	.	155036067	155036535	0	3	1,464,1	0,2,467	2.93536	6.79331	4.13457
chr1	155043373	155043748	C6MG0ACXX_8_7446.sorted.filtered_peak_1506	18	.	155043373	155043748	0	2	1,1	0,374	2.66076	4.27146	1.84392
chr1	155057211	155058796	C6MG0ACXX_8_7446.sorted.filtered_peak_1507	86	.	155057211	155058796	0	3	1,870,1	0,22,1584	3.35070	11.49160	8.63449
chr1	155107935	155108834	C6MG0ACXX_8_7446.sorted.filtered_peak_1508	76	.	155107935	155108834	0	3	1,788,1	0,101,898	3.46545	10.39874	7.60371
chr1	155140328	155140601	C6MG0ACXX_8_7446.sorted.filtered_peak_1509	19	.	155140328	155140601	0	2	1,1	0,272	2.60268	4.41124	1.95652
chr1	155145481	155146344	C6MG0ACXX_8_7446.sorted.filtered_peak_1510	75	.	155145481	155146344	0	3	1,576,1	0,4,862	3.09526	10.32094	7.54168
chr1	155163179	155163528	C6MG0ACXX_8_7446.sorted.filtered_peak_1511	16	.	155163179	155163528	0	2	1,1	0,348	2.31605	4.04321	1.64077
chr1	155164223	155164899	C6MG0ACXX_8_7446.sorted.filtered_peak_1512	90	.	155164223	155164899	0	3	1,667,1	0,8,675	3.82806	11.92464	9.00326
chr1	155178328	155179109	C6MG0ACXX_8_7446.sorted.filtered_peak_1513	48	.	155178328	155179109	0	2	760,1	0,780	3.39666	7.54932	4.84809
chr1	155189087	155189860	C6MG0ACXX_8_7446.sorted.filtered_peak_1514	17	.	155189087	155189860	0	2	1,316	0,457	2.79627	4.21132	1.78912
chr1	155196403	155197872	C6MG0ACXX_8_7446.sorted.filtered_peak_1515	109	.	155196403	155197872	0	3	1,1342,1	0,8,1468	3.69576	13.91167	10.99620
chr1	155214161	155214845	C6MG0ACXX_8_7446.sorted.filtered_peak_1516	152	.	155214161	155214845	0	3	1,653,1	0,24,683	4.54008	18.39590	15.25800
chr1	155220439	155220720	C6MG0ACXX_8_7446.sorted.filtered_peak_1517	23	.	155220439	155220720	0	2	1,1	0,280	2.62135	4.82824	2.33306
chr1	155231788	155232387	C6MG0ACXX_8_7446.sorted.filtered_peak_1518	85	.	155231788	155232387	0	3	1,579,1	0,16,598	3.91727	11.40202	8.52344
chr1	155242958	155243542	C6MG0ACXX_8_7446.sorted.filtered_peak_1519	95	.	155242958	155243542	0	3	1,567,1	0,7,583	3.87925	12.44741	9.50451
chr1	155246891	155247329	C6MG0ACXX_8_7446.sorted.filtered_peak_1520	32	.	155246891	155247329	0	3	1,432,1	0,5,437	2.70557	5.86070	3.27804
chr1	155248376	155248655	C6MG0ACXX_8_7446.sorted.filtered_peak_1521	17	.	155248376	155248655	0	2	1,1	0,278	2.53090	4.18260	1.75679
chr1	155278187	155278934	C6MG0ACXX_8_7446.sorted.filtered_peak_1522	151	.	155278187	155278934	0	3	1,736,1	0,10,746	4.58242	18.21294	15.10415
chr1	155293076	155294376	C6MG0ACXX_8_7446.sorted.filtered_peak_1523	66	.	155293076	155294376	0	4	1,278,849,1	0,7,446,1299	2.92866	9.49624	6.69296
chr1	155469799	155470204	C6MG0ACXX_8_7446.sorted.filtered_peak_1524	20	.	155469799	155470204	0	2	401,1	0,404	2.86133	4.54026	2.07118
chr1	155506021	155506287	C6MG0ACXX_8_7446.sorted.filtered_peak_1525	20	.	155506021	155506287	0	3	1,253,1	0,9,265	2.78093	4.46281	2.00308
chr1	155532143	155533163	C6MG0ACXX_8_7446.sorted.filtered_peak_1526	137	.	155532143	155533163	0	3	1,1002,1	0,10,1019	4.53440	16.86608	13.77716
chr1	155579490	155580022	C6MG0ACXX_8_7446.sorted.filtered_peak_1527	102	.	155579490	155580022	0	3	1,483,1	0,37,531	5.14698	13.17159	10.21440
chr1	155607113	155607441	C6MG0ACXX_8_7446.sorted.filtered_peak_1528	14	.	155607113	155607441	0	2	1,1	0,327	2.66442	3.80568	1.42669
chr1	155658072	155659008	C6MG0ACXX_8_7446.sorted.filtered_peak_1529	169	.	155658072	155659008	0	3	1,924,1	0,5,935	5.18510	20.10640	16.91909
chr1	155715038	155715646	C6MG0ACXX_8_7446.sorted.filtered_peak_1530	110	.	155715038	155715646	0	2	1,601	0,7	5.25632	14.03324	11.02811
chr1	155826906	155827200	C6MG0ACXX_8_7446.sorted.filtered_peak_1531	53	.	155826906	155827200	0	3	1,284,1	0,9,293	2.89206	8.07412	5.33816
chr1	155828875	155830600	C6MG0ACXX_8_7446.sorted.filtered_peak_1532	48	.	155828875	155830600	0	4	1,606,537,1	0,1,915,1724	2.72433	7.51689	4.86546
chr1	155863192	155863687	C6MG0ACXX_8_7446.sorted.filtered_peak_1533	16	.	155863192	155863687	0	3	1,411,1	0,68,494	2.75617	4.09361	1.68519
chr1	155881095	155881537	C6MG0ACXX_8_7446.sorted.filtered_peak_1534	54	.	155881095	155881537	0	3	1,416,1	0,3,441	3.59037	8.23459	5.49725
chr1	155903839	155904558	C6MG0ACXX_8_7446.sorted.filtered_peak_1535	169	.	155903839	155904558	0	3	1,711,1	0,2,718	4.87634	20.18839	16.98609
chr1	155937654	155937910	C6MG0ACXX_8_7446.sorted.filtered_peak_1536	16	.	155937654	155937910	0	2	1,1	0,255	2.59317	4.03235	1.62853
chr1	155959126	155959544	C6MG0ACXX_8_7446.sorted.filtered_peak_1537	23	.	155959126	155959544	0	3	1,383,1	0,24,417	2.95538	4.83795	2.34043
chr1	155990403	155990973	C6MG0ACXX_8_7446.sorted.filtered_peak_1538	72	.	155990403	155990973	0	3	1,556,1	0,13,569	3.94303	10.01130	7.23853
chr1	156023704	156024946	C6MG0ACXX_8_7446.sorted.filtered_peak_1539	47	.	156023704	156024946	0	4	1,305,794,1	0,47,437,1241	2.85925	7.44820	4.79302
chr1	156035992	156036400	C6MG0ACXX_8_7446.sorted.filtered_peak_1540	22	.	156035992	156036400	0	2	1,273	0,135	2.94372	4.76297	2.26954
chr1	156052184	156052439	C6MG0ACXX_8_7446.sorted.filtered_peak_1541	24	.	156052184	156052439	0	2	1,1	0,254	2.96577	4.99969	2.48235
chr1	156066533	156067387	C6MG0ACXX_8_7446.sorted.filtered_peak_1542	79	.	156066533	156067387	0	3	1,691,1	0,24,853	3.86151	10.77594	7.94112
chr1	156076023	156076737	C6MG0ACXX_8_7446.sorted.filtered_peak_1543	38	.	156076023	156076737	0	3	1,684,1	0,1,713	3.02840	6.42309	3.81395
chr1	156096961	156097256	C6MG0ACXX_8_7446.sorted.filtered_peak_1544	46	.	156096961	156097256	0	2	294,1	0,294	3.23731	7.39442	4.69539
chr1	156115722	156116151	C6MG0ACXX_8_7446.sorted.filtered_peak_1545	21	.	156115722	156116151	0	3	1,261,1	0,159,428	2.78203	4.66120	2.18277
chr1	156163272	156164186	C6MG0ACXX_8_7446.sorted.filtered_peak_1546	210	.	156163272	156164186	0	3	1,726,1	0,107,913	5.32441	24.37725	21.07234
chr1	156182652	156183146	C6MG0ACXX_8_7446.sorted.filtered_peak_1547	64	.	156182652	156183146	0	3	1,484,1	0,3,493	2.36131	9.21318	6.40284
chr1	156186158	156186706	C6MG0ACXX_8_7446.sorted.filtered_peak_1548	1875	.	156186158	156186706	0	2	547,1	0,547	10.86268	193.41742	187.52225
chr1	156252163	156253063	C6MG0ACXX_8_7446.sorted.filtered_peak_1549	131	.	156252163	156253063	0	3	1,889,1	0,1,899	4.18998	16.15457	13.11780
chr1	156307738	156308710	C6MG0ACXX_8_7446.sorted.filtered_peak_1550	260	.	156307738	156308710	0	3	1,780,1	0,189,971	5.06083	29.48122	26.00148
chr1	156355310	156355660	C6MG0ACXX_8_7446.sorted.filtered_peak_1551	17	.	156355310	156355660	0	2	1,1	0,349	2.65189	4.22404	1.79637
chr1	156426240	156427508	C6MG0ACXX_8_7446.sorted.filtered_peak_1552	57	.	156426240	156427508	0	3	1,1089,1	0,12,1267	3.18309	8.49798	5.76153
chr1	156450533	156450939	C6MG0ACXX_8_7446.sorted.filtered_peak_1553	17	.	156450533	156450939	0	2	1,1	0,405	2.52048	4.16745	1.74502
chr1	156458536	156459009	C6MG0ACXX_8_7446.sorted.filtered_peak_1554	14	.	156458536	156459009	0	2	1,1	0,472	2.31589	3.81321	1.43665
chr1	156470478	156471403	C6MG0ACXX_8_7446.sorted.filtered_peak_1555	97	.	156470478	156471403	0	3	1,918,1	0,3,924	3.01939	12.72064	9.76501
chr1	156474620	156475379	C6MG0ACXX_8_7446.sorted.filtered_peak_1556	134	.	156474620	156475379	0	3	1,748,1	0,5,758	3.38334	16.58066	13.49329
chr1	156494130	156494434	C6MG0ACXX_8_7446.sorted.filtered_peak_1557	31	.	156494130	156494434	0	2	1,291	0,13	3.26176	5.76238	3.17858
chr1	156553831	156554138	C6MG0ACXX_8_7446.sorted.filtered_peak_1558	30	.	156553831	156554138	0	3	1,296,1	0,4,306	3.17821	5.64919	3.07578
chr1	156561372	156561900	C6MG0ACXX_8_7446.sorted.filtered_peak_1559	45	.	156561372	156561900	0	3	1,512,1	0,15,527	3.37434	7.21574	4.52231
chr1	156570811	156571514	C6MG0ACXX_8_7446.sorted.filtered_peak_1560	18	.	156570811	156571514	0	3	1,313,1	0,321,702	2.64314	4.26410	1.84598
chr1	156577882	156578149	C6MG0ACXX_8_7446.sorted.filtered_peak_1561	27	.	156577882	156578149	0	3	1,250,1	0,7,266	3.05879	5.25755	2.72224
chr1	156595634	156595900	C6MG0ACXX_8_7446.sorted.filtered_peak_1562	14	.	156595634	156595900	0	3	1,250,1	0,10,265	2.58195	3.82369	1.46567
chr1	156629758	156630115	C6MG0ACXX_8_7446.sorted.filtered_peak_1563	38	.	156629758	156630115	0	3	1,352,1	0,4,356	2.90982	6.50396	3.88480
chr1	156675773	156676396	C6MG0ACXX_8_7446.sorted.filtered_peak_1564	20	.	156675773	156676396	0	2	1,1	0,622	2.67454	4.47770	2.01790
chr1	156697950	156699024	C6MG0ACXX_8_7446.sorted.filtered_peak_1565	107	.	156697950	156699024	0	3	1,1061,1	0,11,1073	3.33151	13.69488	10.75813
chr1	156710588	156711540	C6MG0ACXX_8_7446.sorted.filtered_peak_1566	242	.	156710588	156711540	0	3	1,824,1	0,89,951	4.68216	27.65553	24.23939
chr1	156721207	156721858	C6MG0ACXX_8_7446.sorted.filtered_peak_1567	80	.	156721207	156721858	0	3	1,647,1	0,1,650	3.30305	10.95017	8.09874
chr1	156736595	156737616	C6MG0ACXX_8_7446.sorted.filtered_peak_1568	194	.	156736595	156737616	0	3	1,1011,1	0,5,1020	4.63943	22.73106	19.49901
chr1	156786207	156786929	C6MG0ACXX_8_7446.sorted.filtered_peak_1569	109	.	156786207	156786929	0	3	1,691,1	0,6,721	3.95700	13.92987	10.99051
chr1	156830404	156830720	C6MG0ACXX_8_7446.sorted.filtered_peak_1570	14	.	156830404	156830720	0	2	1,1	0,315	2.38857	3.78501	1.42777
chr1	157108061	157108643	C6MG0ACXX_8_7446.sorted.filtered_peak_1571	49	.	157108061	157108643	0	3	1,563,1	0,1,581	2.97076	7.61854	4.90701
chr1	157670400	157670891	C6MG0ACXX_8_7446.sorted.filtered_peak_1572	34	.	157670400	157670891	0	2	489,1	0,490	3.03479	6.01452	3.40332
chr1	158119422	158119850	C6MG0ACXX_8_7446.sorted.filtered_peak_1573	50	.	158119422	158119850	0	2	1,390	0,38	3.30721	7.77682	5.06821
chr1	158669966	158670286	C6MG0ACXX_8_7446.sorted.filtered_peak_1574	18	.	158669966	158670286	0	2	1,1	0,319	2.79732	4.24413	1.84268
chr1	158789414	158789701	C6MG0ACXX_8_7446.sorted.filtered_peak_1575	33	.	158789414	158789701	0	3	1,250,1	0,22,286	3.03222	5.91066	3.32937
chr1	158900215	158900725	C6MG0ACXX_8_7446.sorted.filtered_peak_1576	63	.	158900215	158900725	0	3	1,503,1	0,4,509	3.34025	9.11648	6.31990
chr1	158901197	158901447	C6MG0ACXX_8_7446.sorted.filtered_peak_1577	19	.	158901197	158901447	0	2	1,1	0,249	2.40045	4.37754	1.92448
chr1	158968422	158968822	C6MG0ACXX_8_7446.sorted.filtered_peak_1578	56	.	158968422	158968822	0	3	1,378,1	0,3,399	3.70808	8.33885	5.60272
chr1	158978524	158979359	C6MG0ACXX_8_7446.sorted.filtered_peak_1579	20	.	158978524	158979359	0	3	1,274,1	0,27,834	2.27732	4.54122	2.08848
chr1	158979617	158979867	C6MG0ACXX_8_7446.sorted.filtered_peak_1580	18	.	158979617	158979867	0	2	1,1	0,249	2.21949	4.29990	1.86230
chr1	159037823	159038331	C6MG0ACXX_8_7446.sorted.filtered_peak_1581	29	.	159037823	159038331	0	3	1,461,1	0,20,507	2.91137	5.47230	2.92038
chr1	159046444	159047563	C6MG0ACXX_8_7446.sorted.filtered_peak_1582	89	.	159046444	159047563	0	3	1,1057,1	0,4,1118	3.50934	11.85028	8.96204
chr1	159092149	159092503	C6MG0ACXX_8_7446.sorted.filtered_peak_1583	13	.	159092149	159092503	0	2	1,1	0,353	2.62279	3.68629	1.32539
chr1	159130849	159131099	C6MG0ACXX_8_7446.sorted.filtered_peak_1584	19	.	159130849	159131099	0	2	1,1	0,249	2.77718	4.43355	1.98754
chr1	159750393	159751124	C6MG0ACXX_8_7446.sorted.filtered_peak_1585	126	.	159750393	159751124	0	3	1,516,1	0,5,730	4.16358	15.69420	12.67898
chr1	159770074	159770338	C6MG0ACXX_8_7446.sorted.filtered_peak_1586	29	.	159770074	159770338	0	3	1,250,1	0,4,263	2.75579	5.47579	2.92188
chr1	159796340	159796591	C6MG0ACXX_8_7446.sorted.filtered_peak_1587	19	.	159796340	159796591	0	2	1,1	0,250	2.55408	4.41659	1.95516
chr1	159824450	159825020	C6MG0ACXX_8_7446.sorted.filtered_peak_1588	38	.	159824450	159825020	0	3	1,514,1	0,2,569	3.12509	6.45600	3.85083
chr1	159880051	159880760	C6MG0ACXX_8_7446.sorted.filtered_peak_1589	34	.	159880051	159880760	0	3	1,519,1	0,152,708	2.92861	6.05314	3.46498
chr1	159893067	159893639	C6MG0ACXX_8_7446.sorted.filtered_peak_1590	18	.	159893067	159893639	0	3	1,345,1	0,52,571	2.18885	4.32254	1.88662
chr1	159895124	159895669	C6MG0ACXX_8_7446.sorted.filtered_peak_1591	38	.	159895124	159895669	0	3	1,529,1	0,15,544	2.56838	6.50949	3.88290
chr1	159929023	159929304	C6MG0ACXX_8_7446.sorted.filtered_peak_1592	23	.	159929023	159929304	0	2	1,1	0,280	3.02524	4.88886	2.38090
chr1	160000872	160001155	C6MG0ACXX_8_7446.sorted.filtered_peak_1593	17	.	160000872	160001155	0	2	1,1	0,282	2.44231	4.16545	1.74340
chr1	160001431	160001953	C6MG0ACXX_8_7446.sorted.filtered_peak_1594	50	.	160001431	160001953	0	3	1,515,1	0,3,521	3.23168	7.73365	5.03354
chr1	160068187	160069044	C6MG0ACXX_8_7446.sorted.filtered_peak_1595	108	.	160068187	160069044	0	3	1,855,1	0,1,856	3.66960	13.75867	10.81218
chr1	160162892	160163212	C6MG0ACXX_8_7446.sorted.filtered_peak_1596	32	.	160162892	160163212	0	3	1,308,1	0,2,319	3.12349	5.81535	3.22582
chr1	160174963	160175656	C6MG0ACXX_8_7446.sorted.filtered_peak_1597	15	.	160174963	160175656	0	2	1,1	0,692	2.41969	3.90671	1.53043
chr1	160231343	160232944	C6MG0ACXX_8_7446.sorted.filtered_peak_1598	93	.	160231343	160232944	0	4	1,283,1239,1	0,4,341,1600	3.45216	12.19977	9.31921
chr1	160254445	160255276	C6MG0ACXX_8_7446.sorted.filtered_peak_1599	37	.	160254445	160255276	0	3	1,475,1	0,346,830	3.09208	6.37198	3.75699
chr1	160312745	160313471	C6MG0ACXX_8_7446.sorted.filtered_peak_1600	67	.	160312745	160313471	0	3	1,522,1	0,1,725	3.65222	9.60521	6.78958
chr1	160399164	160399661	C6MG0ACXX_8_7446.sorted.filtered_peak_1601	23	.	160399164	160399661	0	3	1,307,1	0,73,496	2.63417	4.90155	2.39705
chr1	160407898	160408203	C6MG0ACXX_8_7446.sorted.filtered_peak_1602	23	.	160407898	160408203	0	3	1,289,1	0,10,304	2.78940	4.79753	2.30360
chr1	160430366	160430671	C6MG0ACXX_8_7446.sorted.filtered_peak_1603	23	.	160430366	160430671	0	3	1,294,1	0,1,304	2.78087	4.89295	2.38249
chr1	160489492	160490066	C6MG0ACXX_8_7446.sorted.filtered_peak_1604	18	.	160489492	160490066	0	3	1,266,1	0,128,573	2.50570	4.33849	1.89612
chr1	160492586	160493096	C6MG0ACXX_8_7446.sorted.filtered_peak_1605	50	.	160492586	160493096	0	3	1,286,1	0,223,509	3.36130	7.73487	5.03774
chr1	160509742	160510689	C6MG0ACXX_8_7446.sorted.filtered_peak_1606	74	.	160509742	160510689	0	3	1,854,1	0,11,946	3.56556	10.21361	7.40560
chr1	160528082	160529096	C6MG0ACXX_8_7446.sorted.filtered_peak_1607	31	.	160528082	160529096	0	3	1,394,1	0,14,1013	2.87535	5.67100	3.11295
chr1	160537761	160538337	C6MG0ACXX_8_7446.sorted.filtered_peak_1608	110	.	160537761	160538337	0	3	1,569,1	0,4,575	4.05604	14.02170	11.03173
chr1	160548832	160549297	C6MG0ACXX_8_7446.sorted.filtered_peak_1609	16	.	160548832	160549297	0	2	1,1	0,464	2.29522	3.98246	1.60142
chr1	160576843	160577258	C6MG0ACXX_8_7446.sorted.filtered_peak_1610	31	.	160576843	160577258	0	2	406,1	0,414	2.93375	5.72801	3.14909
chr1	160607769	160608505	C6MG0ACXX_8_7446.sorted.filtered_peak_1611	64	.	160607769	160608505	0	3	1,468,1	0,1,735	2.99629	9.19916	6.43813
chr1	160634515	160634896	C6MG0ACXX_8_7446.sorted.filtered_peak_1612	47	.	160634515	160634896	0	3	1,367,1	0,6,380	3.27410	7.40106	4.71059
chr1	160635511	160635761	C6MG0ACXX_8_7446.sorted.filtered_peak_1613	14	.	160635511	160635761	0	2	1,1	0,249	2.38061	3.77705	1.42496
chr1	160645187	160645707	C6MG0ACXX_8_7446.sorted.filtered_peak_1614	15	.	160645187	160645707	0	2	1,1	0,519	2.36537	3.89218	1.52049
chr1	160652827	160653347	C6MG0ACXX_8_7446.sorted.filtered_peak_1615	36	.	160652827	160653347	0	3	1,505,1	0,12,519	2.79830	6.29194	3.68976
chr1	160681416	160682086	C6MG0ACXX_8_7446.sorted.filtered_peak_1616	35	.	160681416	160682086	0	3	1,361,1	0,33,669	2.64984	6.09558	3.51902
chr1	160696734	160696991	C6MG0ACXX_8_7446.sorted.filtered_peak_1617	18	.	160696734	160696991	0	2	1,1	0,256	2.63034	4.25032	1.82359
chr1	160726094	160726598	C6MG0ACXX_8_7446.sorted.filtered_peak_1618	52	.	160726094	160726598	0	3	1,490,1	0,10,503	3.56722	7.93160	5.20158
chr1	160738081	160738413	C6MG0ACXX_8_7446.sorted.filtered_peak_1619	45	.	160738081	160738413	0	3	1,322,1	0,2,331	3.27892	7.26278	4.57670
chr1	160752112	160752420	C6MG0ACXX_8_7446.sorted.filtered_peak_1620	39	.	160752112	160752420	0	3	1,302,1	0,2,307	3.51850	6.54595	3.90525
chr1	160765656	160766137	C6MG0ACXX_8_7446.sorted.filtered_peak_1621	92	.	160765656	160766137	0	3	1,467,1	0,4,480	3.97628	12.15754	9.24237
chr1	160807091	160808087	C6MG0ACXX_8_7446.sorted.filtered_peak_1622	69	.	160807091	160808087	0	4	1,355,389,1	0,180,599,995	3.52628	9.78172	6.97987
chr1	160832414	160832826	C6MG0ACXX_8_7446.sorted.filtered_peak_1623	60	.	160832414	160832826	0	3	1,391,1	0,2,411	3.82792	8.76785	6.01327
chr1	160960187	160960532	C6MG0ACXX_8_7446.sorted.filtered_peak_1624	21	.	160960187	160960532	0	2	1,1	0,344	2.93456	4.65157	2.19049
chr1	160983564	160984119	C6MG0ACXX_8_7446.sorted.filtered_peak_1625	34	.	160983564	160984119	0	3	1,540,1	0,4,554	3.34653	6.01222	3.42246
chr1	160990565	160991437	C6MG0ACXX_8_7446.sorted.filtered_peak_1626	22	.	160990565	160991437	0	3	1,376,1	0,249,871	2.88119	4.70056	2.22800
chr1	161008287	161009020	C6MG0ACXX_8_7446.sorted.filtered_peak_1627	35	.	161008287	161009020	0	3	1,429,1	0,297,732	2.99083	6.16940	3.56836
chr1	161014940	161016285	C6MG0ACXX_8_7446.sorted.filtered_peak_1628	81	.	161014940	161016285	0	3	1,675,1	0,613,1344	3.17956	11.01914	8.19343
chr1	161037971	161038566	C6MG0ACXX_8_7446.sorted.filtered_peak_1629	26	.	161037971	161038566	0	3	1,463,1	0,102,594	2.38978	5.20694	2.68155
chr1	161039287	161040151	C6MG0ACXX_8_7446.sorted.filtered_peak_1630	80	.	161039287	161040151	0	3	1,843,1	0,15,863	3.17114	10.88036	8.05959
chr1	161067234	161068322	C6MG0ACXX_8_7446.sorted.filtered_peak_1631	32	.	161067234	161068322	0	4	1,707,270,1	0,15,807,1087	2.65456	5.84691	3.26980
chr1	161087555	161088205	C6MG0ACXX_8_7446.sorted.filtered_peak_1632	61	.	161087555	161088205	0	3	1,633,1	0,11,649	3.34476	8.91112	6.13717
chr1	161102094	161102970	C6MG0ACXX_8_7446.sorted.filtered_peak_1633	126	.	161102094	161102970	0	3	1,863,1	0,4,875	4.13086	15.74406	12.68946
chr1	161123537	161124147	C6MG0ACXX_8_7446.sorted.filtered_peak_1634	67	.	161123537	161124147	0	2	1,603	0,7	3.90850	9.52444	6.71140
chr1	161128960	161129707	C6MG0ACXX_8_7446.sorted.filtered_peak_1635	95	.	161128960	161129707	0	3	1,665,1	0,19,746	3.81663	12.49943	9.56955
chr1	161135657	161136389	C6MG0ACXX_8_7446.sorted.filtered_peak_1636	161	.	161135657	161136389	0	3	1,702,1	0,14,731	4.53831	19.30582	16.12146
chr1	161146924	161147474	C6MG0ACXX_8_7446.sorted.filtered_peak_1637	33	.	161146924	161147474	0	2	1,549	0,1	2.87753	5.97427	3.36833
chr1	161152091	161152472	C6MG0ACXX_8_7446.sorted.filtered_peak_1638	58	.	161152091	161152472	0	3	1,356,1	0,22,380	3.09490	8.58055	5.82763
chr1	161155044	161155722	C6MG0ACXX_8_7446.sorted.filtered_peak_1639	112	.	161155044	161155722	0	2	674,1	0,677	3.98438	14.20887	11.22742
chr1	161162392	161162642	C6MG0ACXX_8_7446.sorted.filtered_peak_1640	16	.	161162392	161162642	0	2	1,1	0,249	2.53518	4.02910	1.62083
chr1	161171684	161172315	C6MG0ACXX_8_7446.sorted.filtered_peak_1641	157	.	161171684	161172315	0	2	1,484	0,147	4.63429	18.93555	15.76872
chr1	161187004	161187506	C6MG0ACXX_8_7446.sorted.filtered_peak_1642	20	.	161187004	161187506	0	3	1,398,1	0,103,501	2.66497	4.51894	2.05651
chr1	161195311	161195982	C6MG0ACXX_8_7446.sorted.filtered_peak_1643	237	.	161195311	161195982	0	3	1,660,1	0,5,670	5.24823	27.17230	23.75477
chr1	161275694	161276295	C6MG0ACXX_8_7446.sorted.filtered_peak_1644	16	.	161275694	161276295	0	2	1,1	0,600	2.53682	4.04533	1.63693
chr1	161283883	161284577	C6MG0ACXX_8_7446.sorted.filtered_peak_1645	50	.	161283883	161284577	0	3	1,672,1	0,19,693	3.55700	7.76662	5.06287
chr1	161337565	161337885	C6MG0ACXX_8_7446.sorted.filtered_peak_1646	29	.	161337565	161337885	0	3	1,250,1	0,65,319	3.07190	5.47277	2.92429
chr1	161359467	161360430	C6MG0ACXX_8_7446.sorted.filtered_peak_1647	85	.	161359467	161360430	0	3	1,950,1	0,10,962	3.69493	11.42230	8.55208
chr1	161368807	161370041	C6MG0ACXX_8_7446.sorted.filtered_peak_1648	76	.	161368807	161370041	0	3	1,1171,1	0,58,1233	3.65938	10.50576	7.66783
chr1	161456827	161457083	C6MG0ACXX_8_7446.sorted.filtered_peak_1649	36	.	161456827	161457083	0	2	1,1	0,255	3.10681	6.28074	3.66899
chr1	161493577	161493902	C6MG0ACXX_8_7446.sorted.filtered_peak_1650	75	.	161493577	161493902	0	3	1,301,1	0,23,324	4.50732	10.39594	7.55605
chr1	161500572	161501162	C6MG0ACXX_8_7446.sorted.filtered_peak_1651	73	.	161500572	161501162	0	3	1,568,1	0,9,589	4.48427	10.17661	7.32731
chr1	161509786	161510312	C6MG0ACXX_8_7446.sorted.filtered_peak_1652	97	.	161509786	161510312	0	3	1,490,1	0,32,525	5.00606	12.64597	9.71806
chr1	161582194	161582724	C6MG0ACXX_8_7446.sorted.filtered_peak_1653	90	.	161582194	161582724	0	3	1,514,1	0,3,529	4.87718	11.97226	9.05726
chr1	161591245	161591717	C6MG0ACXX_8_7446.sorted.filtered_peak_1654	59	.	161591245	161591717	0	3	1,445,1	0,16,471	4.06016	8.72653	5.99190
chr1	161696054	161697025	C6MG0ACXX_8_7446.sorted.filtered_peak_1655	31	.	161696054	161697025	0	3	1,454,1	0,507,970	2.63110	5.69217	3.13442
chr1	161708578	161709101	C6MG0ACXX_8_7446.sorted.filtered_peak_1656	21	.	161708578	161709101	0	3	1,262,1	0,21,522	2.60116	4.61874	2.15888
chr1	161719302	161720078	C6MG0ACXX_8_7446.sorted.filtered_peak_1657	89	.	161719302	161720078	0	3	1,699,1	0,5,775	4.17540	11.88146	8.97452
chr1	161735913	161736505	C6MG0ACXX_8_7446.sorted.filtered_peak_1658	45	.	161735913	161736505	0	3	1,574,1	0,12,591	3.08633	7.27163	4.58792
chr1	161903846	161904333	C6MG0ACXX_8_7446.sorted.filtered_peak_1659	40	.	161903846	161904333	0	3	1,422,1	0,60,486	3.33132	6.68687	4.04319
chr1	162039345	162039662	C6MG0ACXX_8_7446.sorted.filtered_peak_1660	30	.	162039345	162039662	0	2	286,1	0,316	3.08628	5.64222	3.06608
chr1	162121981	162122552	C6MG0ACXX_8_7446.sorted.filtered_peak_1661	63	.	162121981	162122552	0	3	1,505,1	0,52,570	3.76602	9.16309	6.38591
chr1	162467395	162468159	C6MG0ACXX_8_7446.sorted.filtered_peak_1662	64	.	162467395	162468159	0	3	1,750,1	0,1,763	3.66207	9.22494	6.45288
chr1	162531008	162531897	C6MG0ACXX_8_7446.sorted.filtered_peak_1663	178	.	162531008	162531897	0	3	1,573,1	0,4,888	5.00903	21.05386	17.85818
chr1	162792993	162793409	C6MG0ACXX_8_7446.sorted.filtered_peak_1664	36	.	162792993	162793409	0	3	1,401,1	0,7,415	3.41944	6.24427	3.63660
chr1	162804938	162805514	C6MG0ACXX_8_7446.sorted.filtered_peak_1665	25	.	162804938	162805514	0	3	1,356,1	0,29,575	2.88403	5.09805	2.59775
chr1	163291247	163292344	C6MG0ACXX_8_7446.sorted.filtered_peak_1666	119	.	163291247	163292344	0	3	1,877,1	0,1,1096	3.92636	14.97919	11.97007
chr1	164527959	164528340	C6MG0ACXX_8_7446.sorted.filtered_peak_1667	63	.	164527959	164528340	0	3	1,374,1	0,1,380	3.97100	9.14647	6.35988
chr1	164620766	164621130	C6MG0ACXX_8_7446.sorted.filtered_peak_1668	46	.	164620766	164621130	0	3	1,340,1	0,18,363	3.48832	7.30249	4.62302
chr1	164629641	164630149	C6MG0ACXX_8_7446.sorted.filtered_peak_1669	52	.	164629641	164630149	0	3	1,336,1	0,1,507	3.60071	7.97774	5.26788
chr1	165362169	165362836	C6MG0ACXX_8_7446.sorted.filtered_peak_1670	46	.	165362169	165362836	0	2	426,1	0,666	3.24785	7.31142	4.66149
chr1	165567324	165567952	C6MG0ACXX_8_7446.sorted.filtered_peak_1671	82	.	165567324	165567952	0	3	1,396,1	0,3,627	3.87428	11.09583	8.27563
chr1	165599774	165600784	C6MG0ACXX_8_7446.sorted.filtered_peak_1672	160	.	165599774	165600784	0	3	1,896,1	0,110,1009	4.41058	19.23549	16.09242
chr1	165647823	165648073	C6MG0ACXX_8_7446.sorted.filtered_peak_1673	23	.	165647823	165648073	0	2	1,1	0,249	3.01334	4.87105	2.37264
chr1	165667231	165668090	C6MG0ACXX_8_7446.sorted.filtered_peak_1674	95	.	165667231	165668090	0	3	1,850,1	0,6,858	4.09882	12.52355	9.58569
chr1	165737805	165738792	C6MG0ACXX_8_7446.sorted.filtered_peak_1675	132	.	165737805	165738792	0	3	1,660,1	0,138,986	4.61753	16.34083	13.27443
chr1	165796715	165797247	C6MG0ACXX_8_7446.sorted.filtered_peak_1676	27	.	165796715	165797247	0	2	1,1	0,531	2.78983	5.23487	2.71378
chr1	165797478	165797728	C6MG0ACXX_8_7446.sorted.filtered_peak_1677	23	.	165797478	165797728	0	2	1,1	0,249	2.67552	4.83597	2.34120
chr1	165840622	165840974	C6MG0ACXX_8_7446.sorted.filtered_peak_1678	38	.	165840622	165840974	0	3	1,326,1	0,24,351	3.24125	6.51505	3.88311
chr1	166458954	166459486	C6MG0ACXX_8_7446.sorted.filtered_peak_1679	26	.	166458954	166459486	0	2	522,1	0,531	2.89015	5.17944	2.64600
chr1	166808412	166808982	C6MG0ACXX_8_7446.sorted.filtered_peak_1680	35	.	166808412	166808982	0	3	1,535,1	0,10,569	2.87064	6.12441	3.55101
chr1	166844913	166846021	C6MG0ACXX_8_7446.sorted.filtered_peak_1681	171	.	166844913	166846021	0	3	1,950,1	0,156,1107	4.67009	20.27756	17.12121
chr1	166944686	166945245	C6MG0ACXX_8_7446.sorted.filtered_peak_1682	21	.	166944686	166945245	0	3	1,514,1	0,14,558	2.61853	4.57469	2.11139
chr1	167013342	167013592	C6MG0ACXX_8_7446.sorted.filtered_peak_1683	19	.	167013342	167013592	0	2	1,1	0,249	2.76859	4.34861	1.90045
chr1	167059834	167060202	C6MG0ACXX_8_7446.sorted.filtered_peak_1684	23	.	167059834	167060202	0	3	1,335,1	0,12,367	2.80556	4.80323	2.31391
chr1	167189253	167190300	C6MG0ACXX_8_7446.sorted.filtered_peak_1685	219	.	167189253	167190300	0	2	1042,1	0,1046	4.05511	25.28982	21.92565
chr1	167191323	167191678	C6MG0ACXX_8_7446.sorted.filtered_peak_1686	35	.	167191323	167191678	0	3	1,337,1	0,15,354	2.28388	6.18603	3.57265
chr1	167416977	167417334	C6MG0ACXX_8_7446.sorted.filtered_peak_1687	67	.	167416977	167417334	0	3	1,332,1	0,15,356	3.45436	9.57088	6.75412
chr1	167424490	167425036	C6MG0ACXX_8_7446.sorted.filtered_peak_1688	20	.	167424490	167425036	0	3	1,284,1	0,229,545	2.30460	4.45609	2.00453
chr1	167461187	167461681	C6MG0ACXX_8_7446.sorted.filtered_peak_1689	16	.	167461187	167461681	0	2	1,1	0,493	2.28950	4.05034	1.65235
chr1	167486904	167487375	C6MG0ACXX_8_7446.sorted.filtered_peak_1690	57	.	167486904	167487375	0	3	1,460,1	0,2,470	3.07635	8.48322	5.75938
chr1	167487678	167487973	C6MG0ACXX_8_7446.sorted.filtered_peak_1691	46	.	167487678	167487973	0	3	1,292,1	0,1,294	2.92387	7.28969	4.60315
chr1	167511582	167511838	C6MG0ACXX_8_7446.sorted.filtered_peak_1692	17	.	167511582	167511838	0	2	1,1	0,255	2.42887	4.15253	1.73554
chr1	167522536	167523373	C6MG0ACXX_8_7446.sorted.filtered_peak_1693	80	.	167522536	167523373	0	3	1,665,1	0,119,836	3.59426	10.90305	8.04819
chr1	167569371	167569839	C6MG0ACXX_8_7446.sorted.filtered_peak_1694	31	.	167569371	167569839	0	1	468	0	3.02749	5.78298	3.18672
chr1	167586846	167587174	C6MG0ACXX_8_7446.sorted.filtered_peak_1695	27	.	167586846	167587174	0	2	310,1	0,327	2.91120	5.30785	2.76684
chr1	167597013	167597696	C6MG0ACXX_8_7446.sorted.filtered_peak_1696	82	.	167597013	167597696	0	3	1,675,1	0,2,682	3.25384	11.16362	8.28879
chr1	167606487	167607025	C6MG0ACXX_8_7446.sorted.filtered_peak_1697	15	.	167606487	167607025	0	2	1,1	0,537	2.42050	3.96973	1.57849
chr1	167611246	167611581	C6MG0ACXX_8_7446.sorted.filtered_peak_1698	13	.	167611246	167611581	0	2	1,1	0,334	2.35986	3.69475	1.36046
chr1	167657054	167657429	C6MG0ACXX_8_7446.sorted.filtered_peak_1699	23	.	167657054	167657429	0	2	1,1	0,374	2.84768	4.82835	2.31993
chr1	167683751	167684448	C6MG0ACXX_8_7446.sorted.filtered_peak_1700	31	.	167683751	167684448	0	3	1,415,1	0,5,696	2.48961	5.68955	3.11766
chr1	167684682	167684991	C6MG0ACXX_8_7446.sorted.filtered_peak_1701	34	.	167684682	167684991	0	3	1,280,1	0,1,308	2.56968	6.01427	3.41221
chr1	167690674	167691471	C6MG0ACXX_8_7446.sorted.filtered_peak_1702	43	.	167690674	167691471	0	3	1,462,1	0,278,796	2.97900	6.99486	4.37522
chr1	167772584	167772943	C6MG0ACXX_8_7446.sorted.filtered_peak_1703	53	.	167772584	167772943	0	2	354,1	0,358	3.75162	8.14183	5.39778
chr1	167774327	167774843	C6MG0ACXX_8_7446.sorted.filtered_peak_1704	27	.	167774327	167774843	0	3	1,463,1	0,30,515	2.93505	5.24909	2.71979
chr1	167904990	167906119	C6MG0ACXX_8_7446.sorted.filtered_peak_1705	174	.	167904990	167906119	0	3	1,1060,1	0,3,1128	4.07298	20.65929	17.43308
chr1	168147825	168148786	C6MG0ACXX_8_7446.sorted.filtered_peak_1706	129	.	168147825	168148786	0	3	1,904,1	0,1,960	4.58401	16.04063	12.97995
chr1	168194849	168195347	C6MG0ACXX_8_7446.sorted.filtered_peak_1707	54	.	168194849	168195347	0	3	1,334,1	0,160,497	3.46236	8.20867	5.47639
chr1	168206503	168206797	C6MG0ACXX_8_7446.sorted.filtered_peak_1708	31	.	168206503	168206797	0	3	1,288,1	0,3,293	2.90361	5.76516	3.18748
chr1	168310229	168310729	C6MG0ACXX_8_7446.sorted.filtered_peak_1709	30	.	168310229	168310729	0	3	1,352,1	0,138,499	2.73945	5.61802	3.05195
chr1	168311919	168312277	C6MG0ACXX_8_7446.sorted.filtered_peak_1710	44	.	168311919	168312277	0	3	1,333,1	0,9,357	3.00816	7.09186	4.42722
chr1	168317517	168317896	C6MG0ACXX_8_7446.sorted.filtered_peak_1711	35	.	168317517	168317896	0	3	1,353,1	0,14,378	3.41042	6.18181	3.57049
chr1	168332224	168332882	C6MG0ACXX_8_7446.sorted.filtered_peak_1712	93	.	168332224	168332882	0	3	1,632,1	0,8,657	3.77906	12.30213	9.38719
chr1	168356426	168356676	C6MG0ACXX_8_7446.sorted.filtered_peak_1713	18	.	168356426	168356676	0	2	1,1	0,249	2.61831	4.25233	1.83274
chr1	168368283	168368587	C6MG0ACXX_8_7446.sorted.filtered_peak_1714	54	.	168368283	168368587	0	3	1,296,1	0,5,303	3.59172	8.22871	5.48395
chr1	168378085	168378483	C6MG0ACXX_8_7446.sorted.filtered_peak_1715	72	.	168378085	168378483	0	3	1,393,1	0,2,397	3.87388	10.10974	7.27103
chr1	168390383	168391163	C6MG0ACXX_8_7446.sorted.filtered_peak_1716	78	.	168390383	168391163	0	3	1,723,1	0,9,779	3.71778	10.68884	7.84474
chr1	168408986	168409350	C6MG0ACXX_8_7446.sorted.filtered_peak_1717	24	.	168408986	168409350	0	3	1,290,1	0,1,363	2.58745	4.98681	2.47730
chr1	168413046	168413430	C6MG0ACXX_8_7446.sorted.filtered_peak_1718	17	.	168413046	168413430	0	2	1,1	0,383	2.43180	4.13989	1.72854
chr1	168436725	168437055	C6MG0ACXX_8_7446.sorted.filtered_peak_1719	29	.	168436725	168437055	0	3	1,270,1	0,55,329	2.76515	5.53338	2.98760
chr1	168482346	168482853	C6MG0ACXX_8_7446.sorted.filtered_peak_1720	24	.	168482346	168482853	0	3	1,286,1	0,212,506	2.78836	4.97590	2.47451
chr1	168489550	168489938	C6MG0ACXX_8_7446.sorted.filtered_peak_1721	55	.	168489550	168489938	0	3	1,380,1	0,3,387	3.39994	8.23734	5.50954
chr1	168490774	168491089	C6MG0ACXX_8_7446.sorted.filtered_peak_1722	25	.	168490774	168491089	0	2	1,312	0,3	2.71500	5.10006	2.57668
chr1	168504784	168505372	C6MG0ACXX_8_7446.sorted.filtered_peak_1723	64	.	168504784	168505372	0	3	1,512,1	0,4,587	4.15024	9.23022	6.44966
chr1	169013398	169013855	C6MG0ACXX_8_7446.sorted.filtered_peak_1724	22	.	169013398	169013855	0	2	1,1	0,456	2.73139	4.66452	2.20849
chr1	169075391	169075855	C6MG0ACXX_8_7446.sorted.filtered_peak_1725	35	.	169075391	169075855	0	3	1,456,1	0,7,463	2.81085	6.12451	3.50828
chr1	169281367	169281899	C6MG0ACXX_8_7446.sorted.filtered_peak_1726	48	.	169281367	169281899	0	3	1,491,1	0,23,531	3.43306	7.46230	4.80202
chr1	169336872	169337609	C6MG0ACXX_8_7446.sorted.filtered_peak_1727	204	.	169336872	169337609	0	3	1,725,1	0,11,736	4.56583	23.76892	20.42990
chr1	169413648	169413933	C6MG0ACXX_8_7446.sorted.filtered_peak_1728	24	.	169413648	169413933	0	2	1,1	0,284	3.02544	4.91361	2.41448
chr1	169454647	169455672	C6MG0ACXX_8_7446.sorted.filtered_peak_1729	76	.	169454647	169455672	0	3	1,822,1	0,24,1024	3.65824	10.39775	7.61190
chr1	169574026	169574424	C6MG0ACXX_8_7446.sorted.filtered_peak_1730	23	.	169574026	169574424	0	3	1,281,1	0,108,397	2.83037	4.80461	2.30914
chr1	169661880	169662468	C6MG0ACXX_8_7446.sorted.filtered_peak_1731	38	.	169661880	169662468	0	3	1,510,1	0,8,587	2.79171	6.43988	3.83130
chr1	169680723	169681472	C6MG0ACXX_8_7446.sorted.filtered_peak_1732	33	.	169680723	169681472	0	4	1,327,300,1	0,7,447,748	3.02663	5.88306	3.30089
chr1	169763700	169764522	C6MG0ACXX_8_7446.sorted.filtered_peak_1733	114	.	169763700	169764522	0	3	1,811,1	0,8,821	4.16471	14.49047	11.48488
chr1	169862823	169863614	C6MG0ACXX_8_7446.sorted.filtered_peak_1734	190	.	169862823	169863614	0	3	1,789,1	0,1,790	4.34397	22.33461	19.06022
chr1	169895197	169895585	C6MG0ACXX_8_7446.sorted.filtered_peak_1735	15	.	169895197	169895585	0	2	1,1	0,387	2.59586	3.87732	1.50671
chr1	170043468	170044288	C6MG0ACXX_8_7446.sorted.filtered_peak_1736	232	.	170043468	170044288	0	3	1,807,1	0,7,819	4.94092	26.58409	23.21137
chr1	170500849	170501646	C6MG0ACXX_8_7446.sorted.filtered_peak_1737	74	.	170500849	170501646	0	3	1,790,1	0,1,796	3.70364	10.27173	7.44000
chr1	171220714	171221008	C6MG0ACXX_8_7446.sorted.filtered_peak_1738	27	.	171220714	171221008	0	3	1,250,1	0,1,293	3.06638	5.29506	2.75550
chr1	171282612	171283351	C6MG0ACXX_8_7446.sorted.filtered_peak_1739	70	.	171282612	171283351	0	3	1,735,1	0,3,738	4.01147	9.78948	7.02177
chr1	171454165	171455560	C6MG0ACXX_8_7446.sorted.filtered_peak_1740	84	.	171454165	171455560	0	3	1,1378,1	0,10,1394	3.39582	11.28185	8.42726
chr1	171711001	171711813	C6MG0ACXX_8_7446.sorted.filtered_peak_1741	107	.	171711001	171711813	0	3	1,782,1	0,26,811	3.83474	13.71854	10.75499
chr1	171750058	171750925	C6MG0ACXX_8_7446.sorted.filtered_peak_1742	240	.	171750058	171750925	0	3	1,851,1	0,14,866	5.02580	27.47034	24.02369
chr1	171786836	171787086	C6MG0ACXX_8_7446.sorted.filtered_peak_1743	15	.	171786836	171787086	0	2	1,1	0,249	2.63085	3.98076	1.59849
chr1	171787258	171787522	C6MG0ACXX_8_7446.sorted.filtered_peak_1744	17	.	171787258	171787522	0	2	1,1	0,263	2.71418	4.19651	1.77490
chr1	171810353	171810920	C6MG0ACXX_8_7446.sorted.filtered_peak_1745	45	.	171810353	171810920	0	3	1,432,1	0,26,566	3.25859	7.26751	4.59042
chr1	171853553	171853803	C6MG0ACXX_8_7446.sorted.filtered_peak_1746	13	.	171853553	171853803	0	2	1,1	0,249	2.61870	3.67553	1.31716
chr1	172086900	172087217	C6MG0ACXX_8_7446.sorted.filtered_peak_1747	45	.	172086900	172087217	0	2	293,1	0,316	3.53907	7.24819	4.57020
chr1	172150516	172151019	C6MG0ACXX_8_7446.sorted.filtered_peak_1748	30	.	172150516	172151019	0	3	1,477,1	0,25,502	2.77264	5.64064	3.05808
chr1	172172257	172172840	C6MG0ACXX_8_7446.sorted.filtered_peak_1749	47	.	172172257	172172840	0	3	1,534,1	0,45,582	3.37456	7.44624	4.75986
chr1	172327516	172328280	C6MG0ACXX_8_7446.sorted.filtered_peak_1750	42	.	172327516	172328280	0	4	1,323,349,1	0,2,413,763	2.97211	6.90312	4.25340
chr1	172349964	172350492	C6MG0ACXX_8_7446.sorted.filtered_peak_1751	21	.	172349964	172350492	0	2	250,1	0,527	2.64414	4.59548	2.14457
chr1	172363258	172363767	C6MG0ACXX_8_7446.sorted.filtered_peak_1752	51	.	172363258	172363767	0	3	1,330,1	0,1,508	3.38198	7.90809	5.19950
chr1	172412804	172413431	C6MG0ACXX_8_7446.sorted.filtered_peak_1753	29	.	172412804	172413431	0	3	1,324,1	0,302,626	2.82735	5.49840	2.95882
chr1	172501346	172502606	C6MG0ACXX_8_7446.sorted.filtered_peak_1754	251	.	172501346	172502606	0	3	1,1244,1	0,4,1259	4.34592	28.63518	25.18745
chr1	172558008	172558533	C6MG0ACXX_8_7446.sorted.filtered_peak_1755	15	.	172558008	172558533	0	3	1,269,1	0,161,524	2.71280	3.94874	1.55177
chr1	172608030	172608783	C6MG0ACXX_8_7446.sorted.filtered_peak_1756	66	.	172608030	172608783	0	3	1,737,1	0,8,752	3.49433	9.45554	6.64996
chr1	172616254	172616558	C6MG0ACXX_8_7446.sorted.filtered_peak_1757	30	.	172616254	172616558	0	2	1,301	0,3	3.01761	5.65707	3.08624
chr1	172628022	172628324	C6MG0ACXX_8_7446.sorted.filtered_peak_1758	25	.	172628022	172628324	0	3	1,270,1	0,27,301	2.52647	5.08544	2.57284
chr1	172631826	172632340	C6MG0ACXX_8_7446.sorted.filtered_peak_1759	74	.	172631826	172632340	0	3	1,505,1	0,3,513	3.53068	10.28196	7.44139
chr1	172639836	172640209	C6MG0ACXX_8_7446.sorted.filtered_peak_1760	34	.	172639836	172640209	0	3	1,359,1	0,3,372	2.85011	6.03647	3.43926
chr1	172644015	172644682	C6MG0ACXX_8_7446.sorted.filtered_peak_1761	23	.	172644015	172644682	0	4	1,250,334,1	0,3,316,666	2.59146	4.83029	2.34601
chr1	172666747	172666999	C6MG0ACXX_8_7446.sorted.filtered_peak_1762	30	.	172666747	172666999	0	2	1,1	0,251	2.72961	5.64205	3.06604
chr1	172668323	172668856	C6MG0ACXX_8_7446.sorted.filtered_peak_1763	49	.	172668323	172668856	0	3	1,496,1	0,5,532	3.02309	7.60892	4.91830
chr1	172677735	172677985	C6MG0ACXX_8_7446.sorted.filtered_peak_1764	18	.	172677735	172677985	0	2	1,1	0,249	2.62608	4.28807	1.84342
chr1	172715486	172715858	C6MG0ACXX_8_7446.sorted.filtered_peak_1765	30	.	172715486	172715858	0	3	1,348,1	0,15,371	2.94916	5.63172	3.06029
chr1	172788110	172789051	C6MG0ACXX_8_7446.sorted.filtered_peak_1766	30	.	172788110	172789051	0	3	1,611,1	0,4,940	2.99320	5.57455	3.01295
chr1	172852881	172853149	C6MG0ACXX_8_7446.sorted.filtered_peak_1767	15	.	172852881	172853149	0	1	268	0	2.70178	3.98492	1.59080
chr1	172903016	172903535	C6MG0ACXX_8_7446.sorted.filtered_peak_1768	42	.	172903016	172903535	0	2	1,501	0,18	3.43590	6.90436	4.25939
chr1	173164656	173164972	C6MG0ACXX_8_7446.sorted.filtered_peak_1769	15	.	173164656	173164972	0	2	1,1	0,315	2.65083	3.90844	1.52247
chr1	173445604	173446786	C6MG0ACXX_8_7446.sorted.filtered_peak_1770	77	.	173445604	173446786	0	3	1,1171,1	0,4,1181	3.44615	10.64771	7.78495
chr1	173683876	173684493	C6MG0ACXX_8_7446.sorted.filtered_peak_1771	90	.	173683876	173684493	0	3	1,608,1	0,6,616	4.08282	11.98180	9.07269
chr1	173793066	173794223	C6MG0ACXX_8_7446.sorted.filtered_peak_1772	116	.	173793066	173794223	0	2	1,1143	0,14	3.77854	14.69134	11.69983
chr1	173836997	173837960	C6MG0ACXX_8_7446.sorted.filtered_peak_1773	168	.	173836997	173837960	0	3	1,957,1	0,3,962	3.74669	20.01486	16.80215
chr1	173991249	173991975	C6MG0ACXX_8_7446.sorted.filtered_peak_1774	89	.	173991249	173991975	0	3	1,624,1	0,17,725	3.94833	11.78494	8.90944
chr1	174122497	174122985	C6MG0ACXX_8_7446.sorted.filtered_peak_1775	38	.	174122497	174122985	0	3	1,464,1	0,22,487	3.13184	6.54696	3.89314
chr1	174128196	174129211	C6MG0ACXX_8_7446.sorted.filtered_peak_1776	104	.	174128196	174129211	0	3	1,945,1	0,45,1014	3.55881	13.35599	10.43915
chr1	174160369	174160681	C6MG0ACXX_8_7446.sorted.filtered_peak_1777	23	.	174160369	174160681	0	2	1,1	0,311	2.93024	4.87069	2.37453
chr1	174173979	174174312	C6MG0ACXX_8_7446.sorted.filtered_peak_1778	14	.	174173979	174174312	0	2	1,1	0,332	2.63074	3.81766	1.44509
chr1	174768525	174769285	C6MG0ACXX_8_7446.sorted.filtered_peak_1779	51	.	174768525	174769285	0	3	1,480,1	0,160,759	3.22630	7.88185	5.19549
chr1	174809084	174809334	C6MG0ACXX_8_7446.sorted.filtered_peak_1780	20	.	174809084	174809334	0	2	1,1	0,249	2.89325	4.48210	2.01561
chr1	174846536	174846786	C6MG0ACXX_8_7446.sorted.filtered_peak_1781	14	.	174846536	174846786	0	2	1,1	0,249	2.65515	3.78124	1.40916
chr1	174933648	174934044	C6MG0ACXX_8_7446.sorted.filtered_peak_1782	71	.	174933648	174934044	0	3	1,380,1	0,13,395	2.98412	9.92839	7.10590
chr1	174937835	174938252	C6MG0ACXX_8_7446.sorted.filtered_peak_1783	50	.	174937835	174938252	0	3	1,413,1	0,1,416	2.61318	7.74391	5.02570
chr1	174968346	174969410	C6MG0ACXX_8_7446.sorted.filtered_peak_1784	275	.	174968346	174969410	0	3	1,1053,1	0,2,1063	4.53637	31.08246	27.51308
chr1	174992200	174992950	C6MG0ACXX_8_7446.sorted.filtered_peak_1785	115	.	174992200	174992950	0	3	1,720,1	0,1,749	4.42595	14.55159	11.55474
chr1	175124109	175124359	C6MG0ACXX_8_7446.sorted.filtered_peak_1786	25	.	175124109	175124359	0	2	1,1	0,249	2.75514	5.03208	2.50930
chr1	175144021	175144367	C6MG0ACXX_8_7446.sorted.filtered_peak_1787	27	.	175144021	175144367	0	3	1,337,1	0,4,345	3.01403	5.35551	2.79920
chr1	175178206	175178984	C6MG0ACXX_8_7446.sorted.filtered_peak_1788	62	.	175178206	175178984	0	3	1,771,1	0,5,777	3.58690	8.99179	6.23880
chr1	175483730	175484279	C6MG0ACXX_8_7446.sorted.filtered_peak_1789	90	.	175483730	175484279	0	2	373,1	0,548	4.32573	11.95923	9.07272
chr1	175513091	175513452	C6MG0ACXX_8_7446.sorted.filtered_peak_1790	19	.	175513091	175513452	0	3	1,250,1	0,109,360	2.75981	4.36241	1.92622
chr1	175570065	175570498	C6MG0ACXX_8_7446.sorted.filtered_peak_1791	21	.	175570065	175570498	0	3	1,300,1	0,109,432	2.76946	4.61241	2.13798
chr1	176175873	176176980	C6MG0ACXX_8_7446.sorted.filtered_peak_1792	189	.	176175873	176176980	0	3	1,922,1	0,182,1106	4.37428	22.21283	18.98448
chr1	177224605	177224940	C6MG0ACXX_8_7446.sorted.filtered_peak_1793	20	.	177224605	177224940	0	3	1,301,1	0,28,334	2.65569	4.55307	2.09075
chr1	177352923	177353272	C6MG0ACXX_8_7446.sorted.filtered_peak_1794	57	.	177352923	177353272	0	3	1,336,1	0,9,348	3.71820	8.46392	5.72298
chr1	177355308	177355767	C6MG0ACXX_8_7446.sorted.filtered_peak_1795	20	.	177355308	177355767	0	3	1,456,1	0,1,458	2.65570	4.55011	2.08346
chr1	178511386	178512221	C6MG0ACXX_8_7446.sorted.filtered_peak_1796	37	.	178511386	178512221	0	3	1,759,1	0,62,834	2.95475	6.41041	3.78062
chr1	178994788	178995557	C6MG0ACXX_8_7446.sorted.filtered_peak_1797	47	.	178994788	178995557	0	3	1,708,1	0,5,768	2.98032	7.38774	4.70689
chr1	179006260	179006518	C6MG0ACXX_8_7446.sorted.filtered_peak_1798	25	.	179006260	179006518	0	3	1,250,1	0,2,257	2.97783	5.11848	2.58490
chr1	179008171	179008428	C6MG0ACXX_8_7446.sorted.filtered_peak_1799	27	.	179008171	179008428	0	1	257	0	3.02001	5.31386	2.76091
chr1	179050634	179051361	C6MG0ACXX_8_7446.sorted.filtered_peak_1800	49	.	179050634	179051361	0	3	1,675,1	0,44,726	3.26640	7.64808	4.94940
chr1	179098809	179099082	C6MG0ACXX_8_7446.sorted.filtered_peak_1801	51	.	179098809	179099082	0	1	273	0	3.67661	7.91268	5.18515
chr1	179198480	179198778	C6MG0ACXX_8_7446.sorted.filtered_peak_1802	20	.	179198480	179198778	0	3	1,284,1	0,7,297	2.67987	4.45146	2.00804
chr1	179262503	179263418	C6MG0ACXX_8_7446.sorted.filtered_peak_1803	50	.	179262503	179263418	0	2	542,1	0,914	3.23655	7.76046	5.08851
chr1	179268171	179268462	C6MG0ACXX_8_7446.sorted.filtered_peak_1804	41	.	179268171	179268462	0	3	1,253,1	0,19,290	3.33175	6.82493	4.16355
chr1	179286752	179287026	C6MG0ACXX_8_7446.sorted.filtered_peak_1805	34	.	179286752	179287026	0	1	274	0	3.34699	6.11104	3.49728
chr1	179334707	179335571	C6MG0ACXX_8_7446.sorted.filtered_peak_1806	103	.	179334707	179335571	0	2	777,1	0,863	4.21675	13.30722	10.35261
chr1	179783884	179784445	C6MG0ACXX_8_7446.sorted.filtered_peak_1807	35	.	179783884	179784445	0	3	1,402,1	0,13,560	2.87509	6.10486	3.50690
chr1	179846821	179847162	C6MG0ACXX_8_7446.sorted.filtered_peak_1808	35	.	179846821	179847162	0	2	338,1	0,340	2.66253	6.12321	3.51962
chr1	179851328	179852587	C6MG0ACXX_8_7446.sorted.filtered_peak_1809	101	.	179851328	179852587	0	3	1,911,1	0,4,1258	3.44308	13.09888	10.17940
chr1	179923342	179924435	C6MG0ACXX_8_7446.sorted.filtered_peak_1810	166	.	179923342	179924435	0	3	1,1071,1	0,1,1092	4.33189	19.79292	16.63983
chr1	180123509	180124357	C6MG0ACXX_8_7446.sorted.filtered_peak_1811	83	.	180123509	180124357	0	3	1,845,1	0,1,847	3.51389	11.23520	8.37050
chr1	180147862	180148143	C6MG0ACXX_8_7446.sorted.filtered_peak_1812	24	.	180147862	180148143	0	3	1,260,1	0,13,280	2.88047	4.93208	2.42360
chr1	180182758	180183053	C6MG0ACXX_8_7446.sorted.filtered_peak_1813	23	.	180182758	180183053	0	3	1,250,1	0,2,294	2.99554	4.84634	2.36800
chr1	180471565	180472315	C6MG0ACXX_8_7446.sorted.filtered_peak_1814	94	.	180471565	180472315	0	3	1,669,1	0,3,749	4.05096	12.36421	9.44519
chr1	180600895	180601722	C6MG0ACXX_8_7446.sorted.filtered_peak_1815	113	.	180600895	180601722	0	3	1,490,1	0,1,826	4.22084	14.30959	11.35306
chr1	180851113	180851491	C6MG0ACXX_8_7446.sorted.filtered_peak_1816	11	.	180851113	180851491	0	2	1,1	0,377	2.47350	3.46273	1.16533
chr1	180923240	180923792	C6MG0ACXX_8_7446.sorted.filtered_peak_1817	20	.	180923240	180923792	0	2	498,1	0,551	2.67906	4.46491	2.01929
chr1	180950771	180951059	C6MG0ACXX_8_7446.sorted.filtered_peak_1818	17	.	180950771	180951059	0	2	1,1	0,287	2.76048	4.16051	1.74485
chr1	180991117	180992493	C6MG0ACXX_8_7446.sorted.filtered_peak_1819	42	.	180991117	180992493	0	4	1,293,556,1	0,223,586,1375	2.72836	6.89914	4.26271
chr1	181002800	181003264	C6MG0ACXX_8_7446.sorted.filtered_peak_1820	58	.	181002800	181003264	0	3	1,445,1	0,13,463	3.35539	8.53897	5.80915
chr1	181013627	181014181	C6MG0ACXX_8_7446.sorted.filtered_peak_1821	19	.	181013627	181014181	0	3	1,340,1	0,65,553	2.87294	4.43415	1.98389
chr1	181031701	181032281	C6MG0ACXX_8_7446.sorted.filtered_peak_1822	31	.	181031701	181032281	0	3	1,557,1	0,14,579	3.17401	5.76168	3.19025
chr1	181057620	181058106	C6MG0ACXX_8_7446.sorted.filtered_peak_1823	87	.	181057620	181058106	0	3	1,468,1	0,8,485	3.30992	11.66485	8.76152
chr1	181058775	181059577	C6MG0ACXX_8_7446.sorted.filtered_peak_1824	35	.	181058775	181059577	0	3	1,798,1	0,3,801	2.53163	6.11456	3.50265
chr1	181074178	181074985	C6MG0ACXX_8_7446.sorted.filtered_peak_1825	70	.	181074178	181074985	0	3	1,728,1	0,2,806	3.08222	9.83118	7.03619
chr1	181118760	181119310	C6MG0ACXX_8_7446.sorted.filtered_peak_1826	20	.	181118760	181119310	0	3	1,417,1	0,6,549	2.60945	4.45477	2.00366
chr1	181128722	181129158	C6MG0ACXX_8_7446.sorted.filtered_peak_1827	30	.	181128722	181129158	0	3	1,425,1	0,3,435	3.15856	5.67109	3.09800
chr1	181135819	181136069	C6MG0ACXX_8_7446.sorted.filtered_peak_1828	29	.	181135819	181136069	0	2	1,1	0,249	3.15984	5.53252	2.96072
chr1	181365376	181365739	C6MG0ACXX_8_7446.sorted.filtered_peak_1829	17	.	181365376	181365739	0	2	1,1	0,362	2.63405	4.15301	1.72777
chr1	181998610	181999480	C6MG0ACXX_8_7446.sorted.filtered_peak_1830	247	.	181998610	181999480	0	3	1,774,1	0,1,869	5.60773	28.20220	24.73614
chr1	182023875	182024384	C6MG0ACXX_8_7446.sorted.filtered_peak_1831	17	.	182023875	182024384	0	2	1,1	0,508	2.68872	4.14103	1.72572
chr1	182056453	182056782	C6MG0ACXX_8_7446.sorted.filtered_peak_1832	20	.	182056453	182056782	0	2	1,1	0,328	2.62205	4.55428	2.08084
chr1	182112284	182112579	C6MG0ACXX_8_7446.sorted.filtered_peak_1833	21	.	182112284	182112579	0	2	1,253	0,42	2.81078	4.63922	2.16258
chr1	182218076	182218548	C6MG0ACXX_8_7446.sorted.filtered_peak_1834	16	.	182218076	182218548	0	2	1,1	0,471	2.73845	4.05660	1.66057
chr1	182228464	182228955	C6MG0ACXX_8_7446.sorted.filtered_peak_1835	55	.	182228464	182228955	0	2	1,489	0,2	3.53598	8.28222	5.53808
chr1	182360519	182361132	C6MG0ACXX_8_7446.sorted.filtered_peak_1836	20	.	182360519	182361132	0	3	1,282,1	0,321,612	2.53222	4.56163	2.09931
chr1	182365707	182366153	C6MG0ACXX_8_7446.sorted.filtered_peak_1837	35	.	182365707	182366153	0	3	1,279,1	0,160,445	3.13953	6.16776	3.55358
chr1	182385145	182385473	C6MG0ACXX_8_7446.sorted.filtered_peak_1838	13	.	182385145	182385473	0	2	1,1	0,327	2.61906	3.73177	1.39578
chr1	182399629	182400220	C6MG0ACXX_8_7446.sorted.filtered_peak_1839	53	.	182399629	182400220	0	3	1,560,1	0,13,590	3.43000	8.07168	5.34934
chr1	182557765	182558488	C6MG0ACXX_8_7446.sorted.filtered_peak_1840	21	.	182557765	182558488	0	3	1,419,1	0,5,722	2.74024	4.57246	2.11605
chr1	182573165	182573786	C6MG0ACXX_8_7446.sorted.filtered_peak_1841	49	.	182573165	182573786	0	3	1,475,1	0,132,620	2.91999	7.58310	4.91015
chr1	182584478	182585613	C6MG0ACXX_8_7446.sorted.filtered_peak_1842	57	.	182584478	182585613	0	3	1,951,1	0,179,1134	2.98503	8.47806	5.77585
chr1	182751424	182751730	C6MG0ACXX_8_7446.sorted.filtered_peak_1843	33	.	182751424	182751730	0	3	1,271,1	0,19,305	3.04925	5.96011	3.36246
chr1	182758465	182759283	C6MG0ACXX_8_7446.sorted.filtered_peak_1844	37	.	182758465	182759283	0	3	1,401,1	0,202,817	2.85745	6.34989	3.75788
chr1	182808173	182809382	C6MG0ACXX_8_7446.sorted.filtered_peak_1845	135	.	182808173	182809382	0	3	1,1203,1	0,3,1208	3.95704	16.62645	13.57088
chr1	183163894	183164248	C6MG0ACXX_8_7446.sorted.filtered_peak_1846	29	.	183163894	183164248	0	3	1,318,1	0,22,353	3.11285	5.49599	2.94825
chr1	183440498	183441954	C6MG0ACXX_8_7446.sorted.filtered_peak_1847	73	.	183440498	183441954	0	3	1,1338,1	0,6,1455	2.93191	10.17113	7.38165
chr1	183559437	183559720	C6MG0ACXX_8_7446.sorted.filtered_peak_1848	13	.	183559437	183559720	0	2	1,1	0,282	2.44739	3.66902	1.32502
chr1	183604681	183605511	C6MG0ACXX_8_7446.sorted.filtered_peak_1849	174	.	183604681	183605511	0	3	1,821,1	0,6,829	4.36168	20.65143	17.48010
chr1	183654282	183654572	C6MG0ACXX_8_7446.sorted.filtered_peak_1850	42	.	183654282	183654572	0	3	1,284,1	0,3,289	3.60558	6.86796	4.20976
chr1	183811602	183811997	C6MG0ACXX_8_7446.sorted.filtered_peak_1851	42	.	183811602	183811997	0	3	1,374,1	0,5,394	3.31661	6.89287	4.25099
chr1	183885136	183885642	C6MG0ACXX_8_7446.sorted.filtered_peak_1852	93	.	183885136	183885642	0	2	499,1	0,505	4.06816	12.23325	9.31118
chr1	183925582	183926209	C6MG0ACXX_8_7446.sorted.filtered_peak_1853	157	.	183925582	183926209	0	3	1,613,1	0,13,626	4.71353	18.87314	15.70884
chr1	183937050	183937305	C6MG0ACXX_8_7446.sorted.filtered_peak_1854	16	.	183937050	183937305	0	2	1,1	0,254	2.65782	4.04991	1.65240
chr1	184006256	184006883	C6MG0ACXX_8_7446.sorted.filtered_peak_1855	22	.	184006256	184006883	0	3	1,260,1	0,121,626	2.66889	4.69178	2.20956
chr1	184020549	184021249	C6MG0ACXX_8_7446.sorted.filtered_peak_1856	49	.	184020549	184021249	0	2	1,692	0,8	3.28088	7.59818	4.90152
chr1	184129401	184129902	C6MG0ACXX_8_7446.sorted.filtered_peak_1857	71	.	184129401	184129902	0	3	1,480,1	0,17,500	3.56082	9.95282	7.14427
chr1	184355982	184356541	C6MG0ACXX_8_7446.sorted.filtered_peak_1858	51	.	184355982	184356541	0	3	1,289,1	0,4,558	2.99878	7.85494	5.18374
chr1	184356724	184356974	C6MG0ACXX_8_7446.sorted.filtered_peak_1859	26	.	184356724	184356974	0	2	1,1	0,249	2.51051	5.14415	2.61202
chr1	184460763	184461091	C6MG0ACXX_8_7446.sorted.filtered_peak_1860	52	.	184460763	184461091	0	3	1,314,1	0,2,327	3.58783	7.97544	5.24885
chr1	184633132	184633450	C6MG0ACXX_8_7446.sorted.filtered_peak_1861	16	.	184633132	184633450	0	2	1,1	0,317	2.64502	4.07544	1.66732
chr1	184712250	184712523	C6MG0ACXX_8_7446.sorted.filtered_peak_1862	47	.	184712250	184712523	0	2	268,1	0,272	3.19235	7.43426	4.72839
chr1	184715016	184715356	C6MG0ACXX_8_7446.sorted.filtered_peak_1863	59	.	184715016	184715356	0	2	324,1	0,339	3.39816	8.76394	5.98920
chr1	184723636	184724641	C6MG0ACXX_8_7446.sorted.filtered_peak_1864	202	.	184723636	184724641	0	3	1,998,1	0,4,1004	4.44660	23.52477	20.20477
chr1	184774812	184775166	C6MG0ACXX_8_7446.sorted.filtered_peak_1865	18	.	184774812	184775166	0	2	1,1	0,353	2.69686	4.32866	1.87735
chr1	184809545	184810068	C6MG0ACXX_8_7446.sorted.filtered_peak_1866	65	.	184809545	184810068	0	3	1,512,1	0,10,522	3.52227	9.34242	6.58068
chr1	184812897	184813347	C6MG0ACXX_8_7446.sorted.filtered_peak_1867	24	.	184812897	184813347	0	3	1,253,1	0,120,449	2.85612	4.93338	2.42626
chr1	184836045	184836726	C6MG0ACXX_8_7446.sorted.filtered_peak_1868	125	.	184836045	184836726	0	2	670,1	0,680	4.45697	15.60257	12.54014
chr1	184859609	184859916	C6MG0ACXX_8_7446.sorted.filtered_peak_1869	40	.	184859609	184859916	0	3	1,284,1	0,21,306	3.13841	6.67849	4.03030
chr1	184861279	184861529	C6MG0ACXX_8_7446.sorted.filtered_peak_1870	17	.	184861279	184861529	0	2	1,1	0,249	2.50010	4.12123	1.70279
chr1	184942655	184943012	C6MG0ACXX_8_7446.sorted.filtered_peak_1871	40	.	184942655	184943012	0	3	1,344,1	0,5,356	2.90036	6.72002	4.07193
chr1	184950951	184951527	C6MG0ACXX_8_7446.sorted.filtered_peak_1872	24	.	184950951	184951527	0	2	1,1	0,575	2.94637	4.94135	2.43410
chr1	185014383	185014801	C6MG0ACXX_8_7446.sorted.filtered_peak_1873	23	.	185014383	185014801	0	3	1,379,1	0,35,417	2.59412	4.81378	2.31851
chr1	185125628	185127035	C6MG0ACXX_8_7446.sorted.filtered_peak_1874	161	.	185125628	185127035	0	3	1,1084,1	0,77,1406	3.93170	19.32813	16.16321
chr1	185147793	185148043	C6MG0ACXX_8_7446.sorted.filtered_peak_1875	11	.	185147793	185148043	0	2	1,1	0,249	2.49597	3.37458	1.10757
chr1	185285352	185285832	C6MG0ACXX_8_7446.sorted.filtered_peak_1876	14	.	185285352	185285832	0	2	1,1	0,479	2.05630	3.85154	1.47946
chr1	185286176	185287303	C6MG0ACXX_8_7446.sorted.filtered_peak_1877	79	.	185286176	185287303	0	3	1,1106,1	0,20,1126	3.16130	10.84827	7.99057
chr1	185307834	185308728	C6MG0ACXX_8_7446.sorted.filtered_peak_1878	37	.	185307834	185308728	0	3	1,733,1	0,144,893	3.05546	6.34899	3.73917
chr1	185390139	185390452	C6MG0ACXX_8_7446.sorted.filtered_peak_1879	33	.	185390139	185390452	0	3	1,297,1	0,14,312	3.05055	5.98767	3.39387
chr1	185408915	185409648	C6MG0ACXX_8_7446.sorted.filtered_peak_1880	44	.	185408915	185409648	0	3	1,726,1	0,2,732	3.21465	7.14337	4.46998
chr1	185528972	185529493	C6MG0ACXX_8_7446.sorted.filtered_peak_1881	45	.	185528972	185529493	0	3	1,465,1	0,3,520	3.10183	7.22272	4.53719
chr1	185536108	185536511	C6MG0ACXX_8_7446.sorted.filtered_peak_1882	54	.	185536108	185536511	0	3	1,383,1	0,14,402	3.41375	8.13782	5.41604
chr1	185605885	185606274	C6MG0ACXX_8_7446.sorted.filtered_peak_1883	41	.	185605885	185606274	0	3	1,383,1	0,3,388	3.59186	6.82676	4.17258
chr1	186343881	186345312	C6MG0ACXX_8_7446.sorted.filtered_peak_1884	147	.	186343881	186345312	0	3	1,1369,1	0,39,1430	3.69895	17.79993	14.72941
chr1	186587616	186587897	C6MG0ACXX_8_7446.sorted.filtered_peak_1885	32	.	186587616	186587897	0	2	1,273	0,8	3.05208	5.83053	3.24502
chr1	186649412	186649863	C6MG0ACXX_8_7446.sorted.filtered_peak_1886	25	.	186649412	186649863	0	3	1,444,1	0,2,450	2.92304	5.09606	2.56708
chr1	186745088	186745625	C6MG0ACXX_8_7446.sorted.filtered_peak_1887	13	.	186745088	186745625	0	2	1,1	0,536	2.51479	3.76250	1.39412
chr1	186797939	186798844	C6MG0ACXX_8_7446.sorted.filtered_peak_1888	24	.	186797939	186798844	0	3	1,699,1	0,16,904	2.91469	4.91261	2.41355
chr1	186824364	186824614	C6MG0ACXX_8_7446.sorted.filtered_peak_1889	16	.	186824364	186824614	0	2	1,1	0,249	2.76811	4.11381	1.69525
chr1	190230723	190231067	C6MG0ACXX_8_7446.sorted.filtered_peak_1890	12	.	190230723	190231067	0	2	1,1	0,343	2.57049	3.54106	1.20642
chr1	190573197	190573455	C6MG0ACXX_8_7446.sorted.filtered_peak_1891	27	.	190573197	190573455	0	2	1,253	0,5	3.13318	5.28768	2.73841
chr1	192127989	192128296	C6MG0ACXX_8_7446.sorted.filtered_peak_1892	19	.	192127989	192128296	0	3	1,250,1	0,15,306	2.57440	4.34934	1.90019
chr1	192485530	192486407	C6MG0ACXX_8_7446.sorted.filtered_peak_1893	90	.	192485530	192486407	0	3	1,556,1	0,311,876	3.83535	11.93318	9.06663
chr1	192508049	192508377	C6MG0ACXX_8_7446.sorted.filtered_peak_1894	62	.	192508049	192508377	0	1	328	0	3.70070	9.04832	6.25580
chr1	192515281	192515609	C6MG0ACXX_8_7446.sorted.filtered_peak_1895	17	.	192515281	192515609	0	2	1,1	0,327	2.41145	4.19284	1.77575
chr1	192520246	192520585	C6MG0ACXX_8_7446.sorted.filtered_peak_1896	23	.	192520246	192520585	0	2	312,1	0,338	2.62236	4.79085	2.30098
chr1	192544513	192545018	C6MG0ACXX_8_7446.sorted.filtered_peak_1897	92	.	192544513	192545018	0	3	1,493,1	0,2,504	3.52511	12.13180	9.23581
chr1	192578289	192578708	C6MG0ACXX_8_7446.sorted.filtered_peak_1898	30	.	192578289	192578708	0	3	1,319,1	0,33,418	2.94616	5.62387	3.05934
chr1	192623950	192624237	C6MG0ACXX_8_7446.sorted.filtered_peak_1899	17	.	192623950	192624237	0	2	1,1	0,286	2.62545	4.16991	1.75588
chr1	192775043	192775360	C6MG0ACXX_8_7446.sorted.filtered_peak_1900	56	.	192775043	192775360	0	3	1,314,1	0,1,316	2.83915	8.39921	5.65570
chr1	192777690	192778636	C6MG0ACXX_8_7446.sorted.filtered_peak_1901	39	.	192777690	192778636	0	3	1,875,1	0,19,945	2.55234	6.56359	3.93364
chr1	193027952	193029109	C6MG0ACXX_8_7446.sorted.filtered_peak_1902	80	.	193027952	193029109	0	3	1,1064,1	0,16,1156	3.32172	10.82508	8.02350
chr1	193073836	193074831	C6MG0ACXX_8_7446.sorted.filtered_peak_1903	42	.	193073836	193074831	0	3	1,795,1	0,115,994	3.28279	6.92384	4.27592
chr1	193090794	193091724	C6MG0ACXX_8_7446.sorted.filtered_peak_1904	147	.	193090794	193091724	0	3	1,863,1	0,66,929	4.42290	17.95417	14.79989
chr1	193210201	193210759	C6MG0ACXX_8_7446.sorted.filtered_peak_1905	21	.	193210201	193210759	0	3	1,412,1	0,135,557	2.67528	4.57933	2.10846
chr1	193280528	193280786	C6MG0ACXX_8_7446.sorted.filtered_peak_1906	19	.	193280528	193280786	0	2	1,1	0,257	2.75634	4.46070	1.99716
chr1	193418308	193418560	C6MG0ACXX_8_7446.sorted.filtered_peak_1907	13	.	193418308	193418560	0	2	1,1	0,251	2.63288	3.71764	1.35428
chr1	193448259	193448820	C6MG0ACXX_8_7446.sorted.filtered_peak_1908	105	.	193448259	193448820	0	3	1,527,1	0,30,560	4.19129	13.44828	10.50103
chr1	193508921	193509215	C6MG0ACXX_8_7446.sorted.filtered_peak_1909	17	.	193508921	193509215	0	2	1,1	0,293	2.37368	4.18659	1.75735
chr1	193538814	193539153	C6MG0ACXX_8_7446.sorted.filtered_peak_1910	31	.	193538814	193539153	0	3	1,330,1	0,6,338	3.28444	5.76642	3.18939
chr1	193561492	193561820	C6MG0ACXX_8_7446.sorted.filtered_peak_1911	35	.	193561492	193561820	0	3	1,301,1	0,11,327	3.21616	6.14230	3.53200
chr1	193908543	193908862	C6MG0ACXX_8_7446.sorted.filtered_peak_1912	10	.	193908543	193908862	0	2	1,1	0,318	2.45846	3.28351	1.03552
chr1	194022030	194022305	C6MG0ACXX_8_7446.sorted.filtered_peak_1913	15	.	194022030	194022305	0	2	1,1	0,274	2.52972	3.88207	1.51992
chr1	194089483	194089814	C6MG0ACXX_8_7446.sorted.filtered_peak_1914	14	.	194089483	194089814	0	2	1,1	0,330	2.68519	3.86575	1.47834
chr1	195164532	195165034	C6MG0ACXX_8_7446.sorted.filtered_peak_1915	23	.	195164532	195165034	0	3	1,426,1	0,54,501	2.76622	4.81462	2.31286
chr1	196621037	196621311	C6MG0ACXX_8_7446.sorted.filtered_peak_1916	29	.	196621037	196621311	0	2	1,1	0,273	3.03343	5.49120	2.93631
chr1	197115673	197116297	C6MG0ACXX_8_7446.sorted.filtered_peak_1917	146	.	197115673	197116297	0	3	1,572,1	0,21,623	4.55327	17.78803	14.64768
chr1	197169787	197170832	C6MG0ACXX_8_7446.sorted.filtered_peak_1918	146	.	197169787	197170832	0	3	1,576,1	0,468,1044	4.16483	17.72579	14.67533
chr1	197744318	197745843	C6MG0ACXX_8_7446.sorted.filtered_peak_1919	41	.	197744318	197745843	0	4	1,463,309,1	0,5,1215,1524	2.67766	6.77393	4.13607
chr1	197775899	197776257	C6MG0ACXX_8_7446.sorted.filtered_peak_1920	17	.	197775899	197776257	0	3	1,250,1	0,49,357	2.80467	4.21850	1.78550
chr1	197838072	197838611	C6MG0ACXX_8_7446.sorted.filtered_peak_1921	24	.	197838072	197838611	0	3	1,361,1	0,1,538	3.01757	4.91749	2.42575
chr1	197871607	197872400	C6MG0ACXX_8_7446.sorted.filtered_peak_1922	83	.	197871607	197872400	0	3	1,774,1	0,18,792	3.60862	11.23127	8.37725
chr1	197918498	197918759	C6MG0ACXX_8_7446.sorted.filtered_peak_1923	27	.	197918498	197918759	0	3	1,250,1	0,6,260	2.96467	5.29818	2.74650
chr1	198125777	198126193	C6MG0ACXX_8_7446.sorted.filtered_peak_1924	36	.	198125777	198126193	0	3	1,308,1	0,102,415	2.55262	6.25312	3.64977
chr1	198126400	198126920	C6MG0ACXX_8_7446.sorted.filtered_peak_1925	26	.	198126400	198126920	0	3	1,517,1	0,1,519	2.36426	5.23471	2.69658
chr1	198128131	198128570	C6MG0ACXX_8_7446.sorted.filtered_peak_1926	22	.	198128131	198128570	0	3	1,389,1	0,32,438	2.26641	4.68680	2.20760
chr1	198136551	198137032	C6MG0ACXX_8_7446.sorted.filtered_peak_1927	17	.	198136551	198137032	0	2	1,1	0,480	2.35804	4.20994	1.78414
chr1	198157221	198157636	C6MG0ACXX_8_7446.sorted.filtered_peak_1928	22	.	198157221	198157636	0	3	1,323,1	0,91,414	2.61280	4.69413	2.21471
chr1	198434541	198434928	C6MG0ACXX_8_7446.sorted.filtered_peak_1929	18	.	198434541	198434928	0	2	1,1	0,386	2.77322	4.32768	1.88194
chr1	198526032	198526403	C6MG0ACXX_8_7446.sorted.filtered_peak_1930	42	.	198526032	198526403	0	2	1,368	0,3	3.19577	6.89162	4.23473
chr1	198533710	198534088	C6MG0ACXX_8_7446.sorted.filtered_peak_1931	18	.	198533710	198534088	0	3	1,362,1	0,12,377	2.79986	4.25028	1.82912
chr1	198581964	198582307	C6MG0ACXX_8_7446.sorted.filtered_peak_1932	14	.	198581964	198582307	0	2	1,1	0,342	2.34833	3.83157	1.47232
chr1	198590028	198590928	C6MG0ACXX_8_7446.sorted.filtered_peak_1933	54	.	198590028	198590928	0	3	1,894,1	0,2,899	2.82163	8.15856	5.42252
chr1	198608074	198608520	C6MG0ACXX_8_7446.sorted.filtered_peak_1934	33	.	198608074	198608520	0	3	1,404,1	0,6,445	2.58623	5.94206	3.35338
chr1	198625733	198625983	C6MG0ACXX_8_7446.sorted.filtered_peak_1935	16	.	198625733	198625983	0	2	1,1	0,249	2.23072	4.08658	1.68539
chr1	198638131	198638537	C6MG0ACXX_8_7446.sorted.filtered_peak_1936	50	.	198638131	198638537	0	3	1,342,1	0,61,405	3.03855	7.71466	5.01204
chr1	198650861	198651592	C6MG0ACXX_8_7446.sorted.filtered_peak_1937	105	.	198650861	198651592	0	3	1,703,1	0,12,730	3.29170	13.53905	10.57257
chr1	198904008	198904325	C6MG0ACXX_8_7446.sorted.filtered_peak_1938	23	.	198904008	198904325	0	3	1,311,1	0,1,316	2.32862	4.86858	2.36554
chr1	198904666	198905014	C6MG0ACXX_8_7446.sorted.filtered_peak_1939	14	.	198904666	198905014	0	2	1,1	0,347	2.13113	3.75584	1.40145
chr1	198906410	198906842	C6MG0ACXX_8_7446.sorted.filtered_peak_1940	59	.	198906410	198906842	0	3	1,426,1	0,5,431	3.04788	8.68573	5.93336
chr1	199010668	199011101	C6MG0ACXX_8_7446.sorted.filtered_peak_1941	40	.	199010668	199011101	0	1	433	0	3.18593	6.75150	4.09764
chr1	199058740	199059186	C6MG0ACXX_8_7446.sorted.filtered_peak_1942	38	.	199058740	199059186	0	3	1,430,1	0,10,445	3.49573	6.49558	3.86502
chr1	199142561	199142824	C6MG0ACXX_8_7446.sorted.filtered_peak_1943	29	.	199142561	199142824	0	2	1,1	0,262	2.85694	5.51024	2.95652
chr1	199910999	199911305	C6MG0ACXX_8_7446.sorted.filtered_peak_1944	22	.	199910999	199911305	0	3	1,294,1	0,9,305	2.97915	4.75250	2.26070
chr1	200098679	200099029	C6MG0ACXX_8_7446.sorted.filtered_peak_1945	60	.	200098679	200099029	0	3	1,330,1	0,11,349	3.67568	8.79361	6.02885
chr1	200123216	200123719	C6MG0ACXX_8_7446.sorted.filtered_peak_1946	90	.	200123216	200123719	0	3	1,476,1	0,21,502	3.77627	11.97215	9.06714
chr1	200195335	200195618	C6MG0ACXX_8_7446.sorted.filtered_peak_1947	27	.	200195335	200195618	0	3	1,276,1	0,6,282	3.09351	5.27546	2.73131
chr1	200271429	200271848	C6MG0ACXX_8_7446.sorted.filtered_peak_1948	22	.	200271429	200271848	0	3	1,395,1	0,9,418	2.65853	4.75964	2.27364
chr1	200321381	200321675	C6MG0ACXX_8_7446.sorted.filtered_peak_1949	40	.	200321381	200321675	0	3	1,268,1	0,24,293	3.56776	6.70518	4.05210
chr1	200378729	200379432	C6MG0ACXX_8_7446.sorted.filtered_peak_1950	90	.	200378729	200379432	0	3	1,682,1	0,15,702	3.79153	11.97656	9.09196
chr1	200452658	200452970	C6MG0ACXX_8_7446.sorted.filtered_peak_1951	27	.	200452658	200452970	0	3	1,250,1	0,53,311	3.02494	5.27152	2.75133
chr1	200479130	200479527	C6MG0ACXX_8_7446.sorted.filtered_peak_1952	21	.	200479130	200479527	0	3	1,275,1	0,1,396	2.90616	4.57862	2.12194
chr1	200589434	200590343	C6MG0ACXX_8_7446.sorted.filtered_peak_1953	46	.	200589434	200590343	0	2	1,594	0,315	3.27490	7.34695	4.68776
chr1	200597366	200597739	C6MG0ACXX_8_7446.sorted.filtered_peak_1954	18	.	200597366	200597739	0	3	1,345,1	0,19,372	2.72657	4.27660	1.85415
chr1	200638538	200639542	C6MG0ACXX_8_7446.sorted.filtered_peak_1955	87	.	200638538	200639542	0	3	1,984,1	0,9,1003	3.83011	11.68427	8.76294
chr1	200832061	200832492	C6MG0ACXX_8_7446.sorted.filtered_peak_1956	15	.	200832061	200832492	0	2	1,1	0,430	2.47266	3.95654	1.56121
chr1	200857271	200857737	C6MG0ACXX_8_7446.sorted.filtered_peak_1957	24	.	200857271	200857737	0	3	1,290,1	0,86,465	2.57279	4.91246	2.41987
chr1	200874743	200875273	C6MG0ACXX_8_7446.sorted.filtered_peak_1958	64	.	200874743	200875273	0	1	530	0	3.98053	9.25877	6.45636
chr1	200988563	200988984	C6MG0ACXX_8_7446.sorted.filtered_peak_1959	27	.	200988563	200988984	0	3	1,415,1	0,3,420	2.40015	5.26667	2.74210
chr1	200992675	200993048	C6MG0ACXX_8_7446.sorted.filtered_peak_1960	50	.	200992675	200993048	0	3	1,312,1	0,59,372	2.81412	7.79646	5.07428
chr1	201083253	201083515	C6MG0ACXX_8_7446.sorted.filtered_peak_1961	28	.	201083253	201083515	0	3	1,250,1	0,5,261	2.83096	5.38194	2.82547
chr1	201083718	201084019	C6MG0ACXX_8_7446.sorted.filtered_peak_1962	23	.	201083718	201084019	0	3	1,250,1	0,47,300	2.69361	4.90179	2.39825
chr1	201123257	201123874	C6MG0ACXX_8_7446.sorted.filtered_peak_1963	137	.	201123257	201123874	0	3	1,613,1	0,1,616	4.53195	16.88027	13.77079
chr1	201139922	201140397	C6MG0ACXX_8_7446.sorted.filtered_peak_1964	20	.	201139922	201140397	0	3	1,459,1	0,1,474	2.73536	4.56741	2.09441
chr1	201405078	201405483	C6MG0ACXX_8_7446.sorted.filtered_peak_1965	22	.	201405078	201405483	0	3	1,265,1	0,22,404	2.98152	4.75180	2.25615
chr1	201423394	201423861	C6MG0ACXX_8_7446.sorted.filtered_peak_1966	14	.	201423394	201423861	0	2	1,1	0,466	2.60778	3.86822	1.49187
chr1	201437983	201438497	C6MG0ACXX_8_7446.sorted.filtered_peak_1967	14	.	201437983	201438497	0	3	1,363,1	0,26,513	2.56660	3.76073	1.41301
chr1	201449686	201450068	C6MG0ACXX_8_7446.sorted.filtered_peak_1968	13	.	201449686	201450068	0	2	1,1	0,381	2.38006	3.74955	1.39808
chr1	201475800	201476412	C6MG0ACXX_8_7446.sorted.filtered_peak_1969	57	.	201475800	201476412	0	3	1,277,1	0,333,611	3.51322	8.52534	5.79328
chr1	201708760	201709219	C6MG0ACXX_8_7446.sorted.filtered_peak_1970	12	.	201708760	201709219	0	2	1,1	0,458	2.43303	3.59672	1.28082
chr1	201798005	201798718	C6MG0ACXX_8_7446.sorted.filtered_peak_1971	104	.	201798005	201798718	0	3	1,701,1	0,5,712	4.11858	13.37495	10.41226
chr1	201924293	201925039	C6MG0ACXX_8_7446.sorted.filtered_peak_1972	120	.	201924293	201925039	0	3	1,738,1	0,6,745	4.70061	15.11436	12.07380
chr1	201951544	201952341	C6MG0ACXX_8_7446.sorted.filtered_peak_1973	48	.	201951544	201952341	0	3	1,572,1	0,18,796	3.49520	7.47904	4.80584
chr1	202104364	202104811	C6MG0ACXX_8_7446.sorted.filtered_peak_1974	34	.	202104364	202104811	0	3	1,379,1	0,10,446	3.29068	5.98161	3.40902
chr1	202113479	202113967	C6MG0ACXX_8_7446.sorted.filtered_peak_1975	19	.	202113479	202113967	0	2	1,1	0,487	2.50920	4.40541	1.96189
chr1	202166781	202167031	C6MG0ACXX_8_7446.sorted.filtered_peak_1976	24	.	202166781	202167031	0	2	1,1	0,249	2.83986	4.91688	2.41960
chr1	202172701	202172966	C6MG0ACXX_8_7446.sorted.filtered_peak_1977	30	.	202172701	202172966	0	3	1,252,1	0,9,264	3.08668	5.63224	3.04983
chr1	202179554	202179842	C6MG0ACXX_8_7446.sorted.filtered_peak_1978	26	.	202179554	202179842	0	2	1,250	0,38	3.02518	5.21542	2.67742
chr1	202264691	202265232	C6MG0ACXX_8_7446.sorted.filtered_peak_1979	49	.	202264691	202265232	0	3	1,379,1	0,2,540	3.37472	7.63708	4.97172
chr1	202310785	202311439	C6MG0ACXX_8_7446.sorted.filtered_peak_1980	216	.	202310785	202311439	0	3	1,638,1	0,13,653	5.79332	24.95502	21.60304
chr1	202317338	202318510	C6MG0ACXX_8_7446.sorted.filtered_peak_1981	122	.	202317338	202318510	0	3	1,895,1	0,1,1171	4.06717	15.19802	12.25347
chr1	202598399	202598682	C6MG0ACXX_8_7446.sorted.filtered_peak_1982	62	.	202598399	202598682	0	3	1,274,1	0,7,282	4.20072	9.03433	6.24016
chr1	202779766	202780335	C6MG0ACXX_8_7446.sorted.filtered_peak_1983	57	.	202779766	202780335	0	3	1,405,1	0,21,568	3.04776	8.51575	5.77374
chr1	202804001	202804377	C6MG0ACXX_8_7446.sorted.filtered_peak_1984	27	.	202804001	202804377	0	3	1,250,1	0,12,375	2.81641	5.27013	2.73180
chr1	202830706	202831007	C6MG0ACXX_8_7446.sorted.filtered_peak_1985	31	.	202830706	202831007	0	3	1,250,1	0,45,300	3.00680	5.74006	3.15405
chr1	202857644	202858651	C6MG0ACXX_8_7446.sorted.filtered_peak_1986	260	.	202857644	202858651	0	3	1,898,1	0,70,1006	5.16894	29.55772	26.07283
chr1	202895865	202896657	C6MG0ACXX_8_7446.sorted.filtered_peak_1987	114	.	202895865	202896657	0	2	1,779	0,13	4.50656	14.47995	11.48035
chr1	202926972	202927818	C6MG0ACXX_8_7446.sorted.filtered_peak_1988	55	.	202926972	202927818	0	3	1,784,1	0,36,845	3.26968	8.21290	5.54035
chr1	202936098	202937111	C6MG0ACXX_8_7446.sorted.filtered_peak_1989	59	.	202936098	202937111	0	3	1,616,1	0,28,1012	3.21264	8.64688	5.90250
chr1	202968451	202968907	C6MG0ACXX_8_7446.sorted.filtered_peak_1990	25	.	202968451	202968907	0	3	1,441,1	0,9,455	2.95902	5.09785	2.58816
chr1	202976101	202977070	C6MG0ACXX_8_7446.sorted.filtered_peak_1991	80	.	202976101	202977070	0	3	1,962,1	0,5,968	3.73290	10.86161	8.02903
chr1	202995342	202995763	C6MG0ACXX_8_7446.sorted.filtered_peak_1992	61	.	202995342	202995763	0	3	1,415,1	0,1,420	3.65087	8.93495	6.15293
chr1	203185169	203185544	C6MG0ACXX_8_7446.sorted.filtered_peak_1993	15	.	203185169	203185544	0	2	1,1	0,374	2.52060	3.94869	1.55108
chr1	203236472	203236935	C6MG0ACXX_8_7446.sorted.filtered_peak_1994	41	.	203236472	203236935	0	3	1,311,1	0,2,462	3.24146	6.81678	4.17002
chr1	203242236	203242593	C6MG0ACXX_8_7446.sorted.filtered_peak_1995	55	.	203242236	203242593	0	3	1,351,1	0,1,356	3.21916	8.23490	5.50387
chr1	203256374	203256936	C6MG0ACXX_8_7446.sorted.filtered_peak_1996	87	.	203256374	203256936	0	3	1,531,1	0,1,561	3.09890	11.60815	8.71135
chr1	203258661	203259038	C6MG0ACXX_8_7446.sorted.filtered_peak_1997	63	.	203258661	203259038	0	3	1,331,1	0,13,376	2.83805	9.16067	6.36818
chr1	203259486	203259951	C6MG0ACXX_8_7446.sorted.filtered_peak_1998	78	.	203259486	203259951	0	3	1,404,1	0,8,464	3.02121	10.74829	7.89771
chr1	203274146	203274987	C6MG0ACXX_8_7446.sorted.filtered_peak_1999	118	.	203274146	203274987	0	3	1,826,1	0,4,840	3.71387	14.84635	11.81581
chr1	203289863	203290444	C6MG0ACXX_8_7446.sorted.filtered_peak_2000	42	.	203289863	203290444	0	3	1,383,1	0,197,580	2.85944	6.95395	4.29826
[truncated: 21,617 more rows]
