# Supplementary material for: Potential impact of celiac disease genetic risk factors on T cell receptor signaling in gluten-specific CD4+ T cells
Source: Sci Rep. 2021 Apr 29;11:9252. doi: 10.1038/s41598-021-86612-5 (PMC8085175; doi:10.1038/s41598-021-86612-5)
Supplement: Supplementary file 1 — Supplementary Information. [file 41598_2021_86612_MOESM1_ESM.zip › data_supplements_manuscript/dhs_and_peakcalling/macs_peaks/C6MG0ACXX_8_7446.sorted.filtered_peaks.xls]

# This file is generated by MACS version 2.2.6
# Command line: callpeak --treatment ./output/C6MG0ACXX_8_7446.sorted.filtered.bam --name C6MG0ACXX_8_7446.sorted.filtered --outdir ./output --format BAM --gsize hs --broad --nomodel --shift -125 --extsize 250 --bdg
# ARGUMENTS LIST:
# name = C6MG0ACXX_8_7446.sorted.filtered
# format = BAM
# ChIP-seq file = ['./output/C6MG0ACXX_8_7446.sorted.filtered.bam']
# control file = None
# effective genome size = 2.70e+09
# band width = 300
# model fold = [5, 50]
# qvalue cutoff for narrow/strong regions = 5.00e-02
# qvalue cutoff for broad/weak regions = 1.00e-01
# The maximum gap between significant sites is assigned as the read length/tag size.
# The minimum length of peaks is assigned as the predicted fragment length "d".
# Larger dataset will be scaled towards smaller dataset.
# Range for calculating regional lambda is: 10000 bps
# Broad region calling is on
# Paired-End mode is off

# tag size is determined as 42 bps
# total tags in treatment: 44789628
# tags after filtering in treatment: 44789627
# maximum duplicate tags at the same position in treatment = 1
# Redundant rate in treatment: 0.00
# Sequencing ends will be shifted towards 5' by 125 bp(s)
# d = 250
chr	start	end	length	pileup	-log10(pvalue)	fold_enrichment	-log10(qvalue)	name
chr1	713883	714284	402	33.91	20.92058	6.78243	17.66821	C6MG0ACXX_8_7446.sorted.filtered_peak_1
chr1	762738	763023	286	18.25	7.41496	3.73957	4.73288	C6MG0ACXX_8_7446.sorted.filtered_peak_2
chr1	840073	840340	268	21.07	6.90379	3.31247	4.22450	C6MG0ACXX_8_7446.sorted.filtered_peak_3
chr1	894495	895116	622	32.56	11.97222	3.80226	9.10540	C6MG0ACXX_8_7446.sorted.filtered_peak_4
chr1	902219	902706	488	19.84	5.29563	2.77525	2.77301	C6MG0ACXX_8_7446.sorted.filtered_peak_5
chr1	948460	949146	687	29.73	12.52077	4.27932	9.60766	C6MG0ACXX_8_7446.sorted.filtered_peak_6
chr1	954697	955346	650	30.48	10.53580	3.73337	7.67112	C6MG0ACXX_8_7446.sorted.filtered_peak_7
chr1	976001	976330	330	23.36	5.55693	2.66922	2.99527	C6MG0ACXX_8_7446.sorted.filtered_peak_8
chr1	994878	995202	325	28.99	9.18061	3.43265	6.38345	C6MG0ACXX_8_7446.sorted.filtered_peak_9
chr1	1004464	1005187	724	21.12	5.47594	2.76163	2.92939	C6MG0ACXX_8_7446.sorted.filtered_peak_10
chr1	1051316	1052281	966	53.79	24.16885	4.91404	20.87107	C6MG0ACXX_8_7446.sorted.filtered_peak_11
chr1	1092893	1093385	493	18.63	6.16090	3.19698	3.56212	C6MG0ACXX_8_7446.sorted.filtered_peak_12
chr1	1136485	1137119	635	26.36	7.72446	3.14128	5.02361	C6MG0ACXX_8_7446.sorted.filtered_peak_13
chr1	1143523	1143931	409	24.24	5.06386	2.47960	2.53933	C6MG0ACXX_8_7446.sorted.filtered_peak_14
chr1	1144268	1144517	250	23.62	4.38651	2.29945	1.93668	C6MG0ACXX_8_7446.sorted.filtered_peak_15
chr1	1152207	1152617	411	24.39	4.21937	2.22022	1.79453	C6MG0ACXX_8_7446.sorted.filtered_peak_16
chr1	1167204	1167765	562	51.21	19.85329	4.40159	16.64340	C6MG0ACXX_8_7446.sorted.filtered_peak_17
chr1	1186093	1186522	430	14.76	4.27926	2.72862	1.84835	C6MG0ACXX_8_7446.sorted.filtered_peak_18
chr1	1209046	1209720	675	28.86	10.09252	3.72858	7.24544	C6MG0ACXX_8_7446.sorted.filtered_peak_19
chr1	1243182	1244186	1005	53.71	16.67072	3.68386	13.56546	C6MG0ACXX_8_7446.sorted.filtered_peak_20
chr1	1259872	1260511	640	38.54	13.98844	3.92654	11.01461	C6MG0ACXX_8_7446.sorted.filtered_peak_21
chr1	1284496	1285303	808	26.40	7.54241	3.09351	4.85690	C6MG0ACXX_8_7446.sorted.filtered_peak_22
chr1	1306769	1307136	368	33.62	8.62375	2.98363	5.87571	C6MG0ACXX_8_7446.sorted.filtered_peak_23
chr1	1307443	1307711	269	31.46	6.99165	2.70699	4.31292	C6MG0ACXX_8_7446.sorted.filtered_peak_24
chr1	1310478	1311068	591	51.31	19.26692	4.24038	16.08742	C6MG0ACXX_8_7446.sorted.filtered_peak_25
chr1	1334533	1335265	733	49.70	22.08674	4.89512	18.82210	C6MG0ACXX_8_7446.sorted.filtered_peak_26
chr1	1342261	1343052	792	28.53	11.71184	4.14741	8.83741	C6MG0ACXX_8_7446.sorted.filtered_peak_27
chr1	1406669	1407264	596	29.32	17.17889	5.88971	14.09853	C6MG0ACXX_8_7446.sorted.filtered_peak_28
chr1	1446705	1447617	913	38.69	22.60409	6.49091	19.30571	C6MG0ACXX_8_7446.sorted.filtered_peak_29
chr1	1509664	1510690	1027	38.07	13.90422	3.94076	10.93583	C6MG0ACXX_8_7446.sorted.filtered_peak_30
chr1	1550504	1551343	840	56.51	21.01867	4.27872	17.76686	C6MG0ACXX_8_7446.sorted.filtered_peak_31
chr1	1565087	1566175	1089	33.12	11.04131	3.64507	8.16195	C6MG0ACXX_8_7446.sorted.filtered_peak_32
chr1	1590298	1590794	497	33.49	20.33619	6.70171	17.09503	C6MG0ACXX_8_7446.sorted.filtered_peak_33
chr1	1609247	1609577	331	15.61	5.53174	3.22647	2.96184	C6MG0ACXX_8_7446.sorted.filtered_peak_34
chr1	1610441	1610801	361	13.72	4.38813	2.85986	1.93596	C6MG0ACXX_8_7446.sorted.filtered_peak_35
chr1	1624485	1624756	272	26.41	13.70105	5.32558	10.69554	C6MG0ACXX_8_7446.sorted.filtered_peak_36
chr1	1655614	1656084	471	36.94	23.80533	7.37112	20.44653	C6MG0ACXX_8_7446.sorted.filtered_peak_37
chr1	1709748	1710436	689	31.80	7.57690	2.79360	4.89113	C6MG0ACXX_8_7446.sorted.filtered_peak_38
chr1	1711661	1712118	458	32.73	7.70219	2.80933	4.99682	C6MG0ACXX_8_7446.sorted.filtered_peak_39
chr1	1788549	1788915	367	13.97	4.54234	2.90825	2.07731	C6MG0ACXX_8_7446.sorted.filtered_peak_40
chr1	1821792	1822906	1115	28.88	7.94014	2.97969	5.26414	C6MG0ACXX_8_7446.sorted.filtered_peak_41
chr1	1840186	1840881	696	35.78	13.43919	4.02805	10.47513	C6MG0ACXX_8_7446.sorted.filtered_peak_42
chr1	1850554	1851279	726	58.47	24.56076	4.68463	21.23125	C6MG0ACXX_8_7446.sorted.filtered_peak_43
chr1	1976492	1976741	250	16.15	4.35465	2.66460	1.91255	C6MG0ACXX_8_7446.sorted.filtered_peak_44
chr1	1981585	1981925	341	22.89	7.12171	3.21788	4.44813	C6MG0ACXX_8_7446.sorted.filtered_peak_45
chr1	2064566	2065368	803	54.04	24.33449	4.98705	21.01498	C6MG0ACXX_8_7446.sorted.filtered_peak_46
chr1	2080212	2080534	323	16.19	4.74307	2.82235	2.25475	C6MG0ACXX_8_7446.sorted.filtered_peak_47
chr1	2120865	2121338	474	29.16	9.37488	3.44093	6.58857	C6MG0ACXX_8_7446.sorted.filtered_peak_48
chr1	2126177	2126969	793	40.96	12.16250	3.38725	9.25868	C6MG0ACXX_8_7446.sorted.filtered_peak_49
chr1	2130694	2130963	270	26.81	5.02122	2.36349	2.50284	C6MG0ACXX_8_7446.sorted.filtered_peak_50
chr1	2136106	2137121	1016	43.43	15.40262	3.87486	12.37421	C6MG0ACXX_8_7446.sorted.filtered_peak_51
chr1	2144010	2144555	546	14.05	3.96424	2.63472	1.58272	C6MG0ACXX_8_7446.sorted.filtered_peak_52
chr1	2158940	2159574	635	69.70	27.71908	4.55451	24.27722	C6MG0ACXX_8_7446.sorted.filtered_peak_53
chr1	2165807	2166372	566	29.68	6.47875	2.61074	3.87373	C6MG0ACXX_8_7446.sorted.filtered_peak_54
chr1	2187078	2187849	772	21.36	5.54333	2.78573	2.97275	C6MG0ACXX_8_7446.sorted.filtered_peak_55
chr1	2222003	2222643	641	25.45	8.24724	3.35805	5.52055	C6MG0ACXX_8_7446.sorted.filtered_peak_56
chr1	2231827	2232921	1095	31.84	9.40921	3.30245	6.60253	C6MG0ACXX_8_7446.sorted.filtered_peak_57
chr1	2313283	2313555	273	15.72	4.33192	2.68748	1.88548	C6MG0ACXX_8_7446.sorted.filtered_peak_58
chr1	2322636	2323430	795	55.75	25.69014	5.02868	22.34657	C6MG0ACXX_8_7446.sorted.filtered_peak_59
chr1	2343683	2344710	1028	40.39	10.64488	3.03011	7.82747	C6MG0ACXX_8_7446.sorted.filtered_peak_60
chr1	2457540	2458233	694	51.47	16.72339	3.81437	13.61568	C6MG0ACXX_8_7446.sorted.filtered_peak_61
chr1	2477453	2478797	1345	42.10	8.66966	2.64098	5.92072	C6MG0ACXX_8_7446.sorted.filtered_peak_62
chr1	2479555	2479892	338	29.72	4.09847	2.03809	1.68943	C6MG0ACXX_8_7446.sorted.filtered_peak_63
chr1	2487102	2488262	1161	28.35	7.98283	3.07175	5.28068	C6MG0ACXX_8_7446.sorted.filtered_peak_64
chr1	2509673	2510064	392	20.47	7.21096	3.44371	4.53143	C6MG0ACXX_8_7446.sorted.filtered_peak_65
chr1	2516953	2517388	436	29.45	5.11676	2.28473	2.61376	C6MG0ACXX_8_7446.sorted.filtered_peak_66
chr1	2517704	2518524	821	59.13	23.64795	4.52269	20.32473	C6MG0ACXX_8_7446.sorted.filtered_peak_67
chr1	2573905	2574856	952	28.59	9.75362	3.54273	6.95956	C6MG0ACXX_8_7446.sorted.filtered_peak_68
chr1	3418475	3418764	290	30.09	13.01947	4.57145	10.04502	C6MG0ACXX_8_7446.sorted.filtered_peak_69
chr1	3535672	3536062	391	16.95	4.36204	2.61492	1.91567	C6MG0ACXX_8_7446.sorted.filtered_peak_70
chr1	3540984	3541804	821	40.30	16.93327	4.36902	13.87910	C6MG0ACXX_8_7446.sorted.filtered_peak_71
chr1	3566507	3566885	379	27.56	10.46928	3.92192	7.62347	C6MG0ACXX_8_7446.sorted.filtered_peak_72
chr1	3663807	3664092	286	20.01	7.03007	3.44555	4.34876	C6MG0ACXX_8_7446.sorted.filtered_peak_73
chr1	3688655	3689396	742	30.32	9.57790	3.34282	6.81748	C6MG0ACXX_8_7446.sorted.filtered_peak_74
chr1	3712886	3713505	620	28.09	11.40502	4.12587	8.53700	C6MG0ACXX_8_7446.sorted.filtered_peak_75
chr1	3773609	3774407	799	49.05	21.75329	4.79495	18.52251	C6MG0ACXX_8_7446.sorted.filtered_peak_76
chr1	3816711	3818079	1369	64.04	22.08830	4.00327	18.81350	C6MG0ACXX_8_7446.sorted.filtered_peak_77
chr1	5232032	5232371	340	13.14	4.04901	2.74670	1.63884	C6MG0ACXX_8_7446.sorted.filtered_peak_78
chr1	5449105	5449378	274	16.03	4.64418	2.79602	2.16119	C6MG0ACXX_8_7446.sorted.filtered_peak_79
chr1	5727372	5727671	300	22.09	5.21803	2.62799	2.68283	C6MG0ACXX_8_7446.sorted.filtered_peak_80
chr1	5731818	5732109	292	23.88	4.25956	2.25152	1.82469	C6MG0ACXX_8_7446.sorted.filtered_peak_81
chr1	5732461	5732827	367	24.64	5.29395	2.51134	2.77292	C6MG0ACXX_8_7446.sorted.filtered_peak_82
chr1	5733912	5734298	387	21.33	4.35043	2.37477	1.92567	C6MG0ACXX_8_7446.sorted.filtered_peak_83
chr1	6015748	6016061	314	21.32	6.68499	3.18811	4.03683	C6MG0ACXX_8_7446.sorted.filtered_peak_84
chr1	6052149	6052879	731	55.10	21.73483	4.47985	18.47510	C6MG0ACXX_8_7446.sorted.filtered_peak_85
chr1	6086196	6086977	782	26.26	6.61121	2.81392	3.98276	C6MG0ACXX_8_7446.sorted.filtered_peak_86
chr1	6088263	6088566	304	27.18	7.19939	2.96334	4.51690	C6MG0ACXX_8_7446.sorted.filtered_peak_87
chr1	6259135	6260022	888	44.62	21.33588	4.92561	18.17636	C6MG0ACXX_8_7446.sorted.filtered_peak_88
chr1	6265932	6266296	365	16.02	4.40156	2.68731	1.96204	C6MG0ACXX_8_7446.sorted.filtered_peak_89
chr1	6295436	6296326	891	27.58	9.61875	3.51280	6.86969	C6MG0ACXX_8_7446.sorted.filtered_peak_90
chr1	6305241	6305697	457	19.02	4.27241	2.45686	1.85382	C6MG0ACXX_8_7446.sorted.filtered_peak_91
chr1	6408585	6409268	684	19.15	5.32321	2.85089	2.77048	C6MG0ACXX_8_7446.sorted.filtered_peak_92
chr1	6419720	6420106	387	14.51	3.59891	2.44424	1.28075	C6MG0ACXX_8_7446.sorted.filtered_peak_93
chr1	6453122	6454293	1172	32.95	12.53600	3.92780	9.63824	C6MG0ACXX_8_7446.sorted.filtered_peak_94
chr1	6520011	6520968	958	30.15	11.01808	3.73967	8.18743	C6MG0ACXX_8_7446.sorted.filtered_peak_95
chr1	6535664	6536067	404	15.80	4.33001	2.67761	1.89029	C6MG0ACXX_8_7446.sorted.filtered_peak_96
chr1	6614230	6615037	808	22.35	9.44029	3.99671	6.69803	C6MG0ACXX_8_7446.sorted.filtered_peak_97
chr1	6639685	6640501	817	28.57	12.15285	4.13812	9.31596	C6MG0ACXX_8_7446.sorted.filtered_peak_98
chr1	6661197	6661640	444	32.11	7.17006	2.69243	4.50730	C6MG0ACXX_8_7446.sorted.filtered_peak_99
chr1	6662665	6663666	1002	35.53	9.57890	3.03004	6.82017	C6MG0ACXX_8_7446.sorted.filtered_peak_100
chr1	6673302	6673905	604	63.13	30.20848	5.50589	26.67689	C6MG0ACXX_8_7446.sorted.filtered_peak_101
chr1	6685022	6685575	554	24.04	8.10968	3.41394	5.40474	C6MG0ACXX_8_7446.sorted.filtered_peak_102
chr1	6761507	6762339	833	26.66	10.69595	4.00026	7.86555	C6MG0ACXX_8_7446.sorted.filtered_peak_103
chr1	6803785	6804206	422	17.00	5.56130	3.09879	3.00834	C6MG0ACXX_8_7446.sorted.filtered_peak_104
chr1	6844503	6845645	1143	90.53	40.72964	5.26741	36.87119	C6MG0ACXX_8_7446.sorted.filtered_peak_105
chr1	7764595	7764902	308	21.55	7.94523	3.64756	5.21295	C6MG0ACXX_8_7446.sorted.filtered_peak_106
chr1	7830856	7831560	705	22.52	6.90896	3.12562	4.28283	C6MG0ACXX_8_7446.sorted.filtered_peak_107
chr1	7843833	7844441	609	39.86	17.94413	4.98902	14.79149	C6MG0ACXX_8_7446.sorted.filtered_peak_108
chr1	7990773	7991534	762	16.61	5.24978	2.99221	2.72741	C6MG0ACXX_8_7446.sorted.filtered_peak_109
chr1	8009074	8009464	391	24.71	9.03748	3.72871	6.25281	C6MG0ACXX_8_7446.sorted.filtered_peak_110
chr1	8013947	8014558	612	30.64	13.32409	4.46431	10.38141	C6MG0ACXX_8_7446.sorted.filtered_peak_111
chr1	8021143	8022096	954	47.84	20.05207	4.37913	16.91624	C6MG0ACXX_8_7446.sorted.filtered_peak_112
chr1	8086248	8086593	346	24.26	7.38520	3.20598	4.69003	C6MG0ACXX_8_7446.sorted.filtered_peak_113
chr1	8157413	8157687	275	16.05	4.54490	2.75476	2.07201	C6MG0ACXX_8_7446.sorted.filtered_peak_114
chr1	8212725	8213485	761	20.00	7.60539	3.54549	4.96750	C6MG0ACXX_8_7446.sorted.filtered_peak_115
chr1	8229640	8230204	565	17.03	6.30101	3.40369	3.69285	C6MG0ACXX_8_7446.sorted.filtered_peak_116
chr1	8242210	8242896	687	28.05	13.42321	4.82612	10.46234	C6MG0ACXX_8_7446.sorted.filtered_peak_117
chr1	8343225	8343546	322	15.29	5.35154	3.16461	2.80635	C6MG0ACXX_8_7446.sorted.filtered_peak_118
chr1	8377970	8378297	328	20.68	7.34300	3.48201	4.65679	C6MG0ACXX_8_7446.sorted.filtered_peak_119
chr1	8487705	8487955	251	20.77	4.12777	2.33074	1.71323	C6MG0ACXX_8_7446.sorted.filtered_peak_120
chr1	8556648	8556927	280	13.14	4.05253	2.74769	1.64165	C6MG0ACXX_8_7446.sorted.filtered_peak_121
chr1	8570371	8570788	418	13.13	3.66709	2.56861	1.31742	C6MG0ACXX_8_7446.sorted.filtered_peak_122
chr1	8585516	8586190	675	18.42	4.65024	2.63541	2.17420	C6MG0ACXX_8_7446.sorted.filtered_peak_123
chr1	8664071	8664467	397	17.03	5.34866	3.01040	2.80222	C6MG0ACXX_8_7446.sorted.filtered_peak_124
chr1	8761284	8761879	596	36.97	14.21570	4.14859	11.22489	C6MG0ACXX_8_7446.sorted.filtered_peak_125
chr1	8763389	8763745	357	24.17	5.71520	2.67928	3.13605	C6MG0ACXX_8_7446.sorted.filtered_peak_126
chr1	8772680	8773090	411	13.70	4.08955	2.72578	1.67725	C6MG0ACXX_8_7446.sorted.filtered_peak_127
chr1	8849532	8849956	425	12.19	3.52007	2.56293	1.18923	C6MG0ACXX_8_7446.sorted.filtered_peak_128
chr1	8877160	8878232	1073	30.14	9.74231	3.42778	6.95922	C6MG0ACXX_8_7446.sorted.filtered_peak_129
chr1	8918173	8918703	531	21.76	5.97346	2.89473	3.38085	C6MG0ACXX_8_7446.sorted.filtered_peak_130
chr1	8937988	8939576	1589	41.36	11.26098	3.12871	8.41564	C6MG0ACXX_8_7446.sorted.filtered_peak_131
chr1	9030917	9031380	464	22.40	8.54031	3.75930	5.78713	C6MG0ACXX_8_7446.sorted.filtered_peak_132
chr1	9047936	9048393	458	14.43	4.26709	2.74734	1.83039	C6MG0ACXX_8_7446.sorted.filtered_peak_133
chr1	9118038	9118355	318	13.25	4.11890	2.76781	1.70480	C6MG0ACXX_8_7446.sorted.filtered_peak_134
chr1	9171061	9171310	250	14.94	4.61879	2.87440	2.13256	C6MG0ACXX_8_7446.sorted.filtered_peak_135
chr1	9188753	9189837	1085	21.52	6.76776	3.14699	4.14609	C6MG0ACXX_8_7446.sorted.filtered_peak_136
chr1	9202329	9202584	256	15.75	5.62824	3.25421	3.05239	C6MG0ACXX_8_7446.sorted.filtered_peak_137
chr1	9223848	9224302	455	16.02	5.09399	2.97865	2.58172	C6MG0ACXX_8_7446.sorted.filtered_peak_138
chr1	9241362	9241679	318	18.02	5.15731	2.86497	2.62106	C6MG0ACXX_8_7446.sorted.filtered_peak_139
chr1	9256530	9256845	316	15.34	4.21511	2.65854	1.78806	C6MG0ACXX_8_7446.sorted.filtered_peak_140
chr1	9294164	9295179	1016	32.37	10.54120	3.54240	7.68778	C6MG0ACXX_8_7446.sorted.filtered_peak_141
chr1	9299617	9300196	580	22.70	6.14356	2.89897	3.53600	C6MG0ACXX_8_7446.sorted.filtered_peak_142
chr1	9335672	9335991	320	20.22	6.99113	3.37653	4.33184	C6MG0ACXX_8_7446.sorted.filtered_peak_143
chr1	9375380	9375655	276	16.11	4.76986	2.83627	2.28174	C6MG0ACXX_8_7446.sorted.filtered_peak_144
chr1	9473349	9473872	524	19.57	6.05851	3.07832	3.46340	C6MG0ACXX_8_7446.sorted.filtered_peak_145
chr1	9486342	9486891	550	34.29	8.28873	2.88163	5.54269	C6MG0ACXX_8_7446.sorted.filtered_peak_146
chr1	9488815	9489304	490	52.33	20.62170	4.43740	17.39969	C6MG0ACXX_8_7446.sorted.filtered_peak_147
chr1	9555034	9555564	531	14.85	4.75031	2.92891	2.26651	C6MG0ACXX_8_7446.sorted.filtered_peak_148
chr1	9599067	9599641	575	39.73	20.61934	5.66865	17.39528	C6MG0ACXX_8_7446.sorted.filtered_peak_149
chr1	9648478	9649450	973	33.06	11.73609	3.60480	8.92465	C6MG0ACXX_8_7446.sorted.filtered_peak_150
chr1	9687093	9687574	482	27.04	5.43905	2.46932	2.88683	C6MG0ACXX_8_7446.sorted.filtered_peak_151
chr1	9689185	9690243	1059	31.16	7.43622	2.76259	4.77475	C6MG0ACXX_8_7446.sorted.filtered_peak_152
chr1	9712449	9712799	351	29.60	7.18013	2.82589	4.50252	C6MG0ACXX_8_7446.sorted.filtered_peak_153
chr1	9749304	9749878	575	20.48	5.16122	2.68260	2.64930	C6MG0ACXX_8_7446.sorted.filtered_peak_154
chr1	9777294	9778086	793	33.43	10.00560	3.32460	7.19008	C6MG0ACXX_8_7446.sorted.filtered_peak_155
chr1	9860096	9860519	424	18.15	6.06663	3.19805	3.47205	C6MG0ACXX_8_7446.sorted.filtered_peak_156
chr1	9883653	9884594	942	27.35	8.38581	3.21422	5.68061	C6MG0ACXX_8_7446.sorted.filtered_peak_157
chr1	9927621	9928079	459	14.67	4.27849	2.73167	1.85321	C6MG0ACXX_8_7446.sorted.filtered_peak_158
chr1	9970086	9971212	1127	75.42	37.71591	5.62716	33.97002	C6MG0ACXX_8_7446.sorted.filtered_peak_159
chr1	10003159	10003828	670	25.63	9.41287	3.69478	6.64142	C6MG0ACXX_8_7446.sorted.filtered_peak_160
chr1	10010427	10010795	369	19.27	8.10975	3.93809	5.38078	C6MG0ACXX_8_7446.sorted.filtered_peak_161
chr1	10092638	10093687	1050	52.92	29.25940	5.99788	25.79418	C6MG0ACXX_8_7446.sorted.filtered_peak_162
chr1	10134385	10134794	410	21.92	9.20440	4.02772	6.43803	C6MG0ACXX_8_7446.sorted.filtered_peak_163
chr1	10230488	10230737	250	16.42	5.39498	3.08253	2.85274	C6MG0ACXX_8_7446.sorted.filtered_peak_164
chr1	10270210	10270809	600	29.26	10.70779	3.81344	7.86347	C6MG0ACXX_8_7446.sorted.filtered_peak_165
chr1	10398045	10398365	321	13.78	4.33856	2.83447	1.90393	C6MG0ACXX_8_7446.sorted.filtered_peak_166
chr1	10458552	10459510	959	43.36	18.74210	4.58843	15.61028	C6MG0ACXX_8_7446.sorted.filtered_peak_167
chr1	10475448	10475820	373	16.99	6.49009	3.49438	3.86334	C6MG0ACXX_8_7446.sorted.filtered_peak_168
chr1	10490256	10491044	789	42.09	17.60884	4.63638	14.48093	C6MG0ACXX_8_7446.sorted.filtered_peak_169
chr1	10532163	10532852	690	31.99	11.21723	3.60653	8.40331	C6MG0ACXX_8_7446.sorted.filtered_peak_170
chr1	10534789	10535439	651	26.60	7.01512	2.93499	4.34698	C6MG0ACXX_8_7446.sorted.filtered_peak_171
chr1	10554883	10555643	761	23.89	8.27155	3.50991	5.53888	C6MG0ACXX_8_7446.sorted.filtered_peak_172
chr1	10570705	10571597	893	33.50	10.79303	3.53496	7.93106	C6MG0ACXX_8_7446.sorted.filtered_peak_173
chr1	10585156	10585558	403	16.47	4.98397	2.90524	2.46825	C6MG0ACXX_8_7446.sorted.filtered_peak_174
chr1	10599228	10599859	632	17.84	6.16021	3.27003	3.56144	C6MG0ACXX_8_7446.sorted.filtered_peak_175
chr1	10754270	10755304	1035	24.17	5.87098	2.70724	3.30037	C6MG0ACXX_8_7446.sorted.filtered_peak_176
chr1	11072027	11073273	1247	40.58	15.59748	4.15173	12.55806	C6MG0ACXX_8_7446.sorted.filtered_peak_177
chr1	11097695	11098078	384	17.69	6.95634	3.63173	4.29363	C6MG0ACXX_8_7446.sorted.filtered_peak_178
chr1	11119786	11120562	777	31.36	10.69994	3.60308	7.86628	C6MG0ACXX_8_7446.sorted.filtered_peak_179
chr1	11123017	11123287	271	23.86	6.18547	2.83466	3.58471	C6MG0ACXX_8_7446.sorted.filtered_peak_180
chr1	11159390	11160310	921	28.08	11.87699	4.11230	9.03781	C6MG0ACXX_8_7446.sorted.filtered_peak_181
chr1	11322458	11323024	567	58.23	35.47080	7.30310	31.76315	C6MG0ACXX_8_7446.sorted.filtered_peak_182
chr1	11332639	11333790	1152	30.03	10.52385	3.60895	7.71817	C6MG0ACXX_8_7446.sorted.filtered_peak_183
chr1	11714551	11714993	443	17.73	4.51482	2.62876	2.04731	C6MG0ACXX_8_7446.sorted.filtered_peak_184
chr1	11724094	11724974	881	20.07	6.52906	3.22146	3.89628	C6MG0ACXX_8_7446.sorted.filtered_peak_185
chr1	11740823	11741806	984	31.82	11.60726	3.84793	8.73107	C6MG0ACXX_8_7446.sorted.filtered_peak_186
chr1	11753401	11753751	351	14.08	3.89531	2.59863	1.53673	C6MG0ACXX_8_7446.sorted.filtered_peak_187
chr1	11779303	11780067	765	17.39	5.23274	2.92916	2.70607	C6MG0ACXX_8_7446.sorted.filtered_peak_188
chr1	11795897	11796807	911	23.59	6.24986	2.83740	3.66847	C6MG0ACXX_8_7446.sorted.filtered_peak_189
chr1	11845184	11845578	395	14.23	4.29882	2.78046	1.85774	C6MG0ACXX_8_7446.sorted.filtered_peak_190
chr1	11865553	11866566	1014	47.04	16.53342	3.80943	13.49272	C6MG0ACXX_8_7446.sorted.filtered_peak_191
chr1	11967782	11969124	1343	46.01	14.48048	3.60021	11.47330	C6MG0ACXX_8_7446.sorted.filtered_peak_192
chr1	11986335	11986781	447	30.42	15.87806	5.41409	12.81903	C6MG0ACXX_8_7446.sorted.filtered_peak_193
chr1	11994503	11995067	565	25.36	10.98455	4.26574	8.13334	C6MG0ACXX_8_7446.sorted.filtered_peak_194
chr1	12039894	12040661	768	47.11	20.08715	4.69035	16.89704	C6MG0ACXX_8_7446.sorted.filtered_peak_195
chr1	12073348	12073697	350	16.42	4.31939	2.62882	1.88243	C6MG0ACXX_8_7446.sorted.filtered_peak_196
chr1	12079177	12079733	557	50.35	24.31822	5.40973	20.97420	C6MG0ACXX_8_7446.sorted.filtered_peak_197
chr1	12107319	12107996	678	27.15	8.79862	3.38877	6.04876	C6MG0ACXX_8_7446.sorted.filtered_peak_198
chr1	12128038	12128287	250	19.90	4.81461	2.60874	2.32220	C6MG0ACXX_8_7446.sorted.filtered_peak_199
chr1	12147864	12148265	402	20.87	6.78576	3.25940	4.12799	C6MG0ACXX_8_7446.sorted.filtered_peak_200
chr1	12184911	12185180	270	20.42	6.94354	3.35823	4.28018	C6MG0ACXX_8_7446.sorted.filtered_peak_201
chr1	12192985	12193340	356	18.19	6.49814	3.36490	3.88553	C6MG0ACXX_8_7446.sorted.filtered_peak_202
chr1	12210515	12211184	670	26.97	7.78018	3.08040	5.09801	C6MG0ACXX_8_7446.sorted.filtered_peak_203
chr1	12221672	12222284	613	26.95	7.35941	2.95402	4.70592	C6MG0ACXX_8_7446.sorted.filtered_peak_204
chr1	12233600	12234109	510	31.96	9.06837	3.16924	6.29700	C6MG0ACXX_8_7446.sorted.filtered_peak_205
chr1	12268896	12269303	408	17.23	4.32347	2.58145	1.88475	C6MG0ACXX_8_7446.sorted.filtered_peak_206
chr1	12289921	12290404	484	15.39	4.87521	2.94191	2.37554	C6MG0ACXX_8_7446.sorted.filtered_peak_207
chr1	12405477	12405763	287	17.02	4.62425	2.71958	2.13987	C6MG0ACXX_8_7446.sorted.filtered_peak_208
chr1	12406040	12406289	250	17.21	4.99037	2.85828	2.46955	C6MG0ACXX_8_7446.sorted.filtered_peak_209
chr1	12495874	12496129	256	18.44	4.42739	2.54746	1.98382	C6MG0ACXX_8_7446.sorted.filtered_peak_210
chr1	12509546	12509894	349	24.52	8.45356	3.54558	5.69652	C6MG0ACXX_8_7446.sorted.filtered_peak_211
chr1	12570484	12571068	585	16.97	5.68331	3.15103	3.11434	C6MG0ACXX_8_7446.sorted.filtered_peak_212
chr1	12664044	12664698	655	18.53	4.85081	2.69863	2.35566	C6MG0ACXX_8_7446.sorted.filtered_peak_213
chr1	12677946	12678724	779	25.72	4.37656	2.21946	1.93647	C6MG0ACXX_8_7446.sorted.filtered_peak_214
chr1	12679074	12679540	467	23.18	3.46478	2.03472	1.16566	C6MG0ACXX_8_7446.sorted.filtered_peak_215
chr1	12680171	12680600	430	25.51	4.75528	2.32697	2.28165	C6MG0ACXX_8_7446.sorted.filtered_peak_216
chr1	13992305	13992807	503	13.44	3.66617	2.54363	1.31777	C6MG0ACXX_8_7446.sorted.filtered_peak_217
chr1	14027341	14027656	316	19.20	4.34202	2.47702	1.90494	C6MG0ACXX_8_7446.sorted.filtered_peak_218
chr1	14056919	14057815	897	24.56	6.80128	2.96147	4.17113	C6MG0ACXX_8_7446.sorted.filtered_peak_219
chr1	14075319	14076392	1074	33.65	11.48988	3.48976	8.68112	C6MG0ACXX_8_7446.sorted.filtered_peak_220
chr1	15392624	15392873	250	13.94	3.92484	2.62926	1.53538	C6MG0ACXX_8_7446.sorted.filtered_peak_221
chr1	15575546	15576019	474	22.24	6.79735	3.14687	4.14989	C6MG0ACXX_8_7446.sorted.filtered_peak_222
chr1	15649870	15650566	697	14.19	4.54798	2.89534	2.08436	C6MG0ACXX_8_7446.sorted.filtered_peak_223
chr1	15672388	15672795	408	25.38	7.78926	3.24781	5.07768	C6MG0ACXX_8_7446.sorted.filtered_peak_224
chr1	15735844	15736536	693	34.78	8.15247	2.84193	5.40728	C6MG0ACXX_8_7446.sorted.filtered_peak_225
chr1	15738289	15738955	667	26.78	4.17660	2.13603	1.75241	C6MG0ACXX_8_7446.sorted.filtered_peak_226
chr1	15743979	15744366	388	19.34	4.89143	2.66360	2.39726	C6MG0ACXX_8_7446.sorted.filtered_peak_227
chr1	15757593	15757952	360	19.56	5.20152	2.76596	2.67695	C6MG0ACXX_8_7446.sorted.filtered_peak_228
chr1	15850687	15851863	1177	85.64	27.97264	4.00203	24.48978	C6MG0ACXX_8_7446.sorted.filtered_peak_229
chr1	15852939	15853505	567	68.91	17.56449	3.16531	14.45163	C6MG0ACXX_8_7446.sorted.filtered_peak_230
chr1	15905658	15906491	834	13.88	4.33642	2.82330	1.89577	C6MG0ACXX_8_7446.sorted.filtered_peak_231
chr1	15911076	15911634	559	15.13	5.18322	3.10874	2.64998	C6MG0ACXX_8_7446.sorted.filtered_peak_232
chr1	15929750	15930477	728	25.21	11.96494	4.63388	9.08275	C6MG0ACXX_8_7446.sorted.filtered_peak_233
chr1	15943551	15944373	823	45.59	17.02783	4.16457	13.93002	C6MG0ACXX_8_7446.sorted.filtered_peak_234
chr1	16142030	16142295	266	16.10	5.84709	3.32176	3.25074	C6MG0ACXX_8_7446.sorted.filtered_peak_235
chr1	16160767	16161738	972	42.75	7.78966	2.48394	5.07272	C6MG0ACXX_8_7446.sorted.filtered_peak_236
chr1	16162015	16162874	860	61.67	19.69651	3.61578	16.55186	C6MG0ACXX_8_7446.sorted.filtered_peak_237
chr1	16173867	16175286	1420	42.09	14.22095	3.52971	11.31741	C6MG0ACXX_8_7446.sorted.filtered_peak_238
chr1	16245879	16246157	279	20.08	7.26926	3.50887	4.58719	C6MG0ACXX_8_7446.sorted.filtered_peak_239
chr1	16276051	16276607	557	31.67	10.45657	3.51725	7.64250	C6MG0ACXX_8_7446.sorted.filtered_peak_240
chr1	16292572	16293180	609	17.91	4.99325	2.79816	2.48242	C6MG0ACXX_8_7446.sorted.filtered_peak_241
chr1	16302134	16302886	753	33.24	13.36525	4.11919	10.44386	C6MG0ACXX_8_7446.sorted.filtered_peak_242
chr1	16405427	16405881	455	18.66	5.78625	3.05152	3.21335	C6MG0ACXX_8_7446.sorted.filtered_peak_243
chr1	16473941	16474190	250	14.63	4.10361	2.65978	1.69827	C6MG0ACXX_8_7446.sorted.filtered_peak_244
chr1	16514350	16514599	250	14.92	4.56467	2.84621	2.08892	C6MG0ACXX_8_7446.sorted.filtered_peak_245
chr1	16532936	16533772	837	42.49	14.88063	3.96774	11.84284	C6MG0ACXX_8_7446.sorted.filtered_peak_246
chr1	16543674	16544188	515	24.81	7.28657	3.13100	4.60137	C6MG0ACXX_8_7446.sorted.filtered_peak_247
chr1	16563193	16563898	706	33.77	14.14674	4.25280	11.20615	C6MG0ACXX_8_7446.sorted.filtered_peak_248
chr1	16678409	16679375	967	31.91	11.32256	3.78883	8.43866	C6MG0ACXX_8_7446.sorted.filtered_peak_249
chr1	16693271	16694497	1227	52.82	20.71346	4.43069	17.48304	C6MG0ACXX_8_7446.sorted.filtered_peak_250
chr1	16747152	16747695	544	13.23	4.11129	2.76314	1.70211	C6MG0ACXX_8_7446.sorted.filtered_peak_251
chr1	16766970	16767447	478	28.58	9.97841	3.66754	7.15766	C6MG0ACXX_8_7446.sorted.filtered_peak_252
chr1	16767627	16767950	324	18.33	3.98176	2.38852	1.59801	C6MG0ACXX_8_7446.sorted.filtered_peak_253
chr1	16825405	16826283	879	21.14	9.77264	4.30146	6.99342	C6MG0ACXX_8_7446.sorted.filtered_peak_254
chr1	16840401	16840922	522	22.67	10.91986	4.59798	8.07186	C6MG0ACXX_8_7446.sorted.filtered_peak_255
chr1	16939752	16940451	700	39.71	9.52687	2.89801	6.73595	C6MG0ACXX_8_7446.sorted.filtered_peak_256
chr1	16970801	16971569	769	28.55	13.85481	4.75760	10.92322	C6MG0ACXX_8_7446.sorted.filtered_peak_257
chr1	17036354	17036605	252	21.27	7.08188	3.36194	4.39057	C6MG0ACXX_8_7446.sorted.filtered_peak_258
chr1	17053743	17054325	583	17.98	5.87004	3.14221	3.28797	C6MG0ACXX_8_7446.sorted.filtered_peak_259
chr1	17222576	17222846	271	23.88	11.23436	4.66006	8.34777	C6MG0ACXX_8_7446.sorted.filtered_peak_260
chr1	17223095	17223430	336	13.93	3.93054	2.63406	1.54157	C6MG0ACXX_8_7446.sorted.filtered_peak_261
chr1	17230847	17231861	1015	44.73	17.20967	4.13284	14.12710	C6MG0ACXX_8_7446.sorted.filtered_peak_262
chr1	17240087	17240889	803	31.37	14.56567	4.76172	11.57882	C6MG0ACXX_8_7446.sorted.filtered_peak_263
chr1	17287165	17287687	523	12.70	3.79678	2.66082	1.42060	C6MG0ACXX_8_7446.sorted.filtered_peak_264
chr1	17338055	17338677	623	18.83	6.53606	3.31643	3.91108	C6MG0ACXX_8_7446.sorted.filtered_peak_265
chr1	17380223	17380910	688	59.02	32.15060	6.04960	28.59958	C6MG0ACXX_8_7446.sorted.filtered_peak_266
chr1	17746360	17746609	250	15.85	4.82088	2.88250	2.32954	C6MG0ACXX_8_7446.sorted.filtered_peak_267
chr1	17764037	17765013	977	28.34	6.23676	2.60550	3.64442	C6MG0ACXX_8_7446.sorted.filtered_peak_268
chr1	17766072	17766494	423	30.01	7.16481	2.79127	4.49352	C6MG0ACXX_8_7446.sorted.filtered_peak_269
chr1	18610200	18610549	350	14.74	3.91535	2.56454	1.53368	C6MG0ACXX_8_7446.sorted.filtered_peak_270
chr1	18902010	18902335	326	14.47	4.69955	2.93459	2.23579	C6MG0ACXX_8_7446.sorted.filtered_peak_271
chr1	18993225	18993550	326	13.69	4.32924	2.83659	1.89415	C6MG0ACXX_8_7446.sorted.filtered_peak_272
chr1	19154795	19155044	250	14.62	4.51142	2.85090	2.03913	C6MG0ACXX_8_7446.sorted.filtered_peak_273
chr1	19228859	19229586	728	38.43	14.61145	4.18205	11.58611	C6MG0ACXX_8_7446.sorted.filtered_peak_274
chr1	19253089	19254291	1203	25.94	7.02122	2.89144	4.41842	C6MG0ACXX_8_7446.sorted.filtered_peak_275
chr1	19278207	19278881	675	36.86	7.68864	2.63558	4.98479	C6MG0ACXX_8_7446.sorted.filtered_peak_276
chr1	19282852	19283655	804	41.93	11.87580	3.19855	9.01006	C6MG0ACXX_8_7446.sorted.filtered_peak_277
chr1	19337349	19338090	742	16.33	4.41183	2.67197	1.96762	C6MG0ACXX_8_7446.sorted.filtered_peak_278
chr1	19400837	19401870	1034	20.67	6.21995	3.03343	3.63008	C6MG0ACXX_8_7446.sorted.filtered_peak_279
chr1	19536426	19537425	1000	40.40	15.34066	4.08641	12.32838	C6MG0ACXX_8_7446.sorted.filtered_peak_280
chr1	19577844	19578639	796	30.28	11.73446	4.05410	8.84270	C6MG0ACXX_8_7446.sorted.filtered_peak_281
chr1	19615373	19615622	250	13.52	4.26086	2.82046	1.81828	C6MG0ACXX_8_7446.sorted.filtered_peak_282
chr1	19638448	19638850	403	43.34	18.44505	4.73155	15.27839	C6MG0ACXX_8_7446.sorted.filtered_peak_283
chr1	19717483	19718152	670	36.97	14.29594	4.13916	11.30824	C6MG0ACXX_8_7446.sorted.filtered_peak_284
chr1	19789640	19790143	504	25.82	8.32233	3.40366	5.57033	C6MG0ACXX_8_7446.sorted.filtered_peak_285
chr1	19803398	19803686	289	20.77	5.13088	2.66551	2.61833	C6MG0ACXX_8_7446.sorted.filtered_peak_286
chr1	19803974	19804633	660	19.99	4.65624	2.54457	2.18655	C6MG0ACXX_8_7446.sorted.filtered_peak_287
chr1	19811551	19812629	1079	42.31	13.48091	3.58135	10.53218	C6MG0ACXX_8_7446.sorted.filtered_peak_288
chr1	19923018	19924376	1359	35.46	12.81772	3.73277	9.94094	C6MG0ACXX_8_7446.sorted.filtered_peak_289
chr1	19933287	19933663	377	16.67	5.02275	2.90181	2.50689	C6MG0ACXX_8_7446.sorted.filtered_peak_290
chr1	19970768	19971017	250	14.31	3.50388	2.41488	1.20272	C6MG0ACXX_8_7446.sorted.filtered_peak_291
chr1	20014468	20014717	250	13.41	4.19090	2.79535	1.76237	C6MG0ACXX_8_7446.sorted.filtered_peak_292
chr1	20126011	20127074	1064	16.08	4.43478	2.69207	1.99910	C6MG0ACXX_8_7446.sorted.filtered_peak_293
chr1	20208586	20209294	709	36.61	15.91829	4.39370	12.92752	C6MG0ACXX_8_7446.sorted.filtered_peak_294
chr1	20478822	20479133	312	13.69	4.21057	2.77522	1.80212	C6MG0ACXX_8_7446.sorted.filtered_peak_295
chr1	20521725	20521974	250	16.76	5.22524	2.98812	2.68466	C6MG0ACXX_8_7446.sorted.filtered_peak_296
chr1	20539202	20539540	339	14.67	3.57799	2.42583	1.26081	C6MG0ACXX_8_7446.sorted.filtered_peak_297
chr1	20568419	20568769	351	13.55	4.06251	2.72554	1.65442	C6MG0ACXX_8_7446.sorted.filtered_peak_298
chr1	20834275	20834875	601	26.04	9.60930	3.78192	6.79932	C6MG0ACXX_8_7446.sorted.filtered_peak_299
chr1	20959744	20960758	1015	23.35	7.52860	3.33585	4.81970	C6MG0ACXX_8_7446.sorted.filtered_peak_300
chr1	20966662	20966980	319	14.60	3.96064	2.60125	1.56494	C6MG0ACXX_8_7446.sorted.filtered_peak_301
chr1	20987437	20988372	936	43.36	17.14628	4.20051	14.07979	C6MG0ACXX_8_7446.sorted.filtered_peak_302
chr1	21022973	21023298	326	17.83	6.34796	3.35908	3.72259	C6MG0ACXX_8_7446.sorted.filtered_peak_303
chr1	21044149	21044473	325	15.74	4.51927	2.76742	2.04553	C6MG0ACXX_8_7446.sorted.filtered_peak_304
chr1	21059563	21059915	353	19.73	5.26226	2.78292	2.72468	C6MG0ACXX_8_7446.sorted.filtered_peak_305
chr1	21112805	21114059	1255	55.65	19.08330	4.00769	15.89028	C6MG0ACXX_8_7446.sorted.filtered_peak_306
chr1	21184344	21184593	250	13.83	4.14731	2.74419	1.72395	C6MG0ACXX_8_7446.sorted.filtered_peak_307
chr1	21348770	21349546	777	23.77	9.20723	3.86880	6.41855	C6MG0ACXX_8_7446.sorted.filtered_peak_308
chr1	21503017	21503845	829	54.00	24.25302	4.87375	20.94134	C6MG0ACXX_8_7446.sorted.filtered_peak_309
chr1	21620874	21621525	652	30.69	7.30590	2.81867	4.60887	C6MG0ACXX_8_7446.sorted.filtered_peak_310
chr1	21651427	21651725	299	16.70	4.68915	2.75385	2.22580	C6MG0ACXX_8_7446.sorted.filtered_peak_311
chr1	21660458	21661250	793	27.10	8.58221	3.34292	5.83981	C6MG0ACXX_8_7446.sorted.filtered_peak_312
chr1	21671726	21672327	602	25.80	8.85036	3.55859	6.08050	C6MG0ACXX_8_7446.sorted.filtered_peak_313
chr1	21695022	21695297	276	14.46	4.82311	2.99485	2.33597	C6MG0ACXX_8_7446.sorted.filtered_peak_314
chr1	21766215	21766816	602	21.84	10.09188	4.43732	7.25869	C6MG0ACXX_8_7446.sorted.filtered_peak_315
chr1	21985706	21985998	293	18.89	6.91750	3.49354	4.25416	C6MG0ACXX_8_7446.sorted.filtered_peak_316
chr1	22108744	22110441	1698	38.33	11.79451	3.29171	8.97494	C6MG0ACXX_8_7446.sorted.filtered_peak_317
chr1	22290421	22290732	312	14.17	4.66830	2.94671	2.19205	C6MG0ACXX_8_7446.sorted.filtered_peak_318
chr1	22345606	22346091	486	18.63	7.58522	3.80964	4.87422	C6MG0ACXX_8_7446.sorted.filtered_peak_319
chr1	22351498	22352641	1144	41.73	15.74122	4.26051	12.65601	C6MG0ACXX_8_7446.sorted.filtered_peak_320
chr1	22357782	22358281	500	12.51	3.68549	2.62071	1.32904	C6MG0ACXX_8_7446.sorted.filtered_peak_321
chr1	22366107	22366925	819	41.48	20.33368	5.33223	17.12033	C6MG0ACXX_8_7446.sorted.filtered_peak_322
chr1	22378972	22380269	1298	26.38	7.58101	3.01683	4.92949	C6MG0ACXX_8_7446.sorted.filtered_peak_323
chr1	22402197	22402590	394	12.16	3.50472	2.55740	1.17665	C6MG0ACXX_8_7446.sorted.filtered_peak_324
chr1	22747004	22747270	267	14.80	4.13945	2.66174	1.73114	C6MG0ACXX_8_7446.sorted.filtered_peak_325
chr1	22778136	22779172	1037	30.34	10.56670	3.65326	7.73216	C6MG0ACXX_8_7446.sorted.filtered_peak_326
chr1	23031205	23031463	259	16.04	5.36431	3.11507	2.80563	C6MG0ACXX_8_7446.sorted.filtered_peak_327
chr1	23345512	23346279	768	26.81	10.52962	3.91361	7.72235	C6MG0ACXX_8_7446.sorted.filtered_peak_328
chr1	23426559	23427305	747	23.43	6.44898	2.93498	3.83376	C6MG0ACXX_8_7446.sorted.filtered_peak_329
chr1	23429817	23430213	397	19.79	4.13566	2.37424	1.72492	C6MG0ACXX_8_7446.sorted.filtered_peak_330
chr1	23445359	23445905	547	20.09	6.22849	3.09371	3.62912	C6MG0ACXX_8_7446.sorted.filtered_peak_331
chr1	23494293	23494647	355	16.24	3.35289	2.24881	1.08606	C6MG0ACXX_8_7446.sorted.filtered_peak_332
chr1	23495178	23495553	376	21.31	5.99495	2.93236	3.40673	C6MG0ACXX_8_7446.sorted.filtered_peak_333
chr1	23670576	23671350	775	51.37	21.91767	4.79162	18.64639	C6MG0ACXX_8_7446.sorted.filtered_peak_334
chr1	23694504	23695765	1262	54.24	20.97473	4.27827	17.75802	C6MG0ACXX_8_7446.sorted.filtered_peak_335
chr1	23810649	23811425	777	26.75	10.79677	4.11013	7.93784	C6MG0ACXX_8_7446.sorted.filtered_peak_336
chr1	23854696	23854955	260	28.99	6.45111	2.66749	3.81258	C6MG0ACXX_8_7446.sorted.filtered_peak_337
chr1	23857680	23858061	382	26.02	5.76208	2.58871	3.19625	C6MG0ACXX_8_7446.sorted.filtered_peak_338
chr1	23866220	23866726	507	29.81	14.15871	4.93241	11.15295	C6MG0ACXX_8_7446.sorted.filtered_peak_339
chr1	23871283	23871532	250	16.90	4.60617	2.72171	2.12795	C6MG0ACXX_8_7446.sorted.filtered_peak_340
chr1	23881292	23881671	380	26.61	6.47701	2.78618	3.83856	C6MG0ACXX_8_7446.sorted.filtered_peak_341
chr1	23885920	23886218	299	28.00	6.71884	2.77786	4.07075	C6MG0ACXX_8_7446.sorted.filtered_peak_342
chr1	23946038	23946488	451	18.78	5.15754	2.79957	2.63496	C6MG0ACXX_8_7446.sorted.filtered_peak_343
chr1	23961489	23961771	283	16.78	5.06750	2.91742	2.54366	C6MG0ACXX_8_7446.sorted.filtered_peak_344
chr1	24018022	24018831	810	25.24	9.53003	3.86898	6.71052	C6MG0ACXX_8_7446.sorted.filtered_peak_345
chr1	24069401	24070091	691	23.02	7.10299	3.12570	4.47742	C6MG0ACXX_8_7446.sorted.filtered_peak_346
chr1	24098618	24098948	331	16.43	5.87152	3.27269	3.29929	C6MG0ACXX_8_7446.sorted.filtered_peak_347
chr1	24104402	24105263	862	25.28	8.96743	3.62434	6.20013	C6MG0ACXX_8_7446.sorted.filtered_peak_348
chr1	24117397	24117788	392	27.62	10.03357	3.79007	7.20294	C6MG0ACXX_8_7446.sorted.filtered_peak_349
chr1	24118041	24118309	269	17.72	4.08201	2.46160	1.67070	C6MG0ACXX_8_7446.sorted.filtered_peak_350
chr1	24126977	24127612	636	44.29	16.91866	4.12797	13.85727	C6MG0ACXX_8_7446.sorted.filtered_peak_351
chr1	24136299	24136548	250	15.87	4.95514	2.94170	2.44794	C6MG0ACXX_8_7446.sorted.filtered_peak_352
chr1	24151514	24152155	642	18.56	6.35160	3.28308	3.72860	C6MG0ACXX_8_7446.sorted.filtered_peak_353
chr1	24165023	24165367	345	15.56	5.50739	3.21657	2.94329	C6MG0ACXX_8_7446.sorted.filtered_peak_354
chr1	24194483	24195295	813	29.71	12.40604	4.07494	9.57232	C6MG0ACXX_8_7446.sorted.filtered_peak_355
chr1	24243365	24243621	257	15.84	5.67270	3.27192	3.08828	C6MG0ACXX_8_7446.sorted.filtered_peak_356
chr1	24285453	24286692	1240	42.15	15.52509	4.05049	12.47886	C6MG0ACXX_8_7446.sorted.filtered_peak_357
chr1	24306429	24307226	798	47.38	19.18402	4.41857	16.02943	C6MG0ACXX_8_7446.sorted.filtered_peak_358
chr1	24397339	24397644	306	14.31	4.68035	2.93792	2.21954	C6MG0ACXX_8_7446.sorted.filtered_peak_359
chr1	24476746	24477295	550	14.30	4.74243	2.97313	2.25521	C6MG0ACXX_8_7446.sorted.filtered_peak_360
chr1	24525778	24526161	384	18.29	5.79443	3.07762	3.22965	C6MG0ACXX_8_7446.sorted.filtered_peak_361
chr1	24648222	24648985	764	25.47	7.00921	2.97432	4.35601	C6MG0ACXX_8_7446.sorted.filtered_peak_362
chr1	24710803	24711128	326	17.64	4.52807	2.63147	2.07464	C6MG0ACXX_8_7446.sorted.filtered_peak_363
chr1	24718599	24719067	469	20.45	5.58434	2.84931	3.02060	C6MG0ACXX_8_7446.sorted.filtered_peak_364
chr1	24739943	24740451	509	26.02	5.78065	2.59910	3.20477	C6MG0ACXX_8_7446.sorted.filtered_peak_365
chr1	24741977	24742564	588	43.57	16.78554	4.20892	13.71638	C6MG0ACXX_8_7446.sorted.filtered_peak_366
chr1	24828399	24829731	1333	33.70	8.88838	3.02368	6.13352	C6MG0ACXX_8_7446.sorted.filtered_peak_367
chr1	24861575	24861824	250	21.40	5.57096	2.78608	3.00679	C6MG0ACXX_8_7446.sorted.filtered_peak_368
chr1	24862973	24863417	445	28.25	9.03256	3.41778	6.25640	C6MG0ACXX_8_7446.sorted.filtered_peak_369
chr1	24961772	24962088	317	14.19	4.58128	2.90646	2.12529	C6MG0ACXX_8_7446.sorted.filtered_peak_370
chr1	24969079	24970065	987	66.52	30.86654	5.05766	27.36359	C6MG0ACXX_8_7446.sorted.filtered_peak_371
chr1	25036335	25036669	335	17.20	6.28528	3.38274	3.67394	C6MG0ACXX_8_7446.sorted.filtered_peak_372
chr1	25054101	25054350	250	13.60	4.14828	2.75708	1.74305	C6MG0ACXX_8_7446.sorted.filtered_peak_373
chr1	25071332	25072211	880	59.62	27.06313	4.80823	23.69031	C6MG0ACXX_8_7446.sorted.filtered_peak_374
chr1	25174476	25175440	965	33.46	10.45212	3.46116	7.60085	C6MG0ACXX_8_7446.sorted.filtered_peak_375
chr1	25237430	25238088	659	35.23	12.93852	3.89131	10.01871	C6MG0ACXX_8_7446.sorted.filtered_peak_376
chr1	25251663	25252006	344	31.05	6.11790	2.48349	3.52065	C6MG0ACXX_8_7446.sorted.filtered_peak_377
chr1	25256728	25257175	448	40.49	11.13671	3.21729	8.26235	C6MG0ACXX_8_7446.sorted.filtered_peak_378
chr1	25281648	25282187	540	21.92	5.69733	2.78503	3.14007	C6MG0ACXX_8_7446.sorted.filtered_peak_379
chr1	25291443	25292052	610	57.04	22.23833	4.44124	18.95717	C6MG0ACXX_8_7446.sorted.filtered_peak_380
chr1	25319217	25319667	451	19.88	6.36669	3.18652	3.73560	C6MG0ACXX_8_7446.sorted.filtered_peak_381
chr1	25348685	25349675	991	51.44	19.51839	4.28512	16.33300	C6MG0ACXX_8_7446.sorted.filtered_peak_382
chr1	25358677	25359141	465	31.00	7.64177	2.85757	4.95078	C6MG0ACXX_8_7446.sorted.filtered_peak_383
chr1	25426238	25426536	299	26.75	8.50360	3.38080	5.74999	C6MG0ACXX_8_7446.sorted.filtered_peak_384
chr1	25531423	25531852	430	12.41	3.52740	2.54835	1.22926	C6MG0ACXX_8_7446.sorted.filtered_peak_385
chr1	25558639	25559385	747	33.93	13.39108	4.18724	10.42699	C6MG0ACXX_8_7446.sorted.filtered_peak_386
chr1	25559591	25559875	285	22.92	5.91365	2.81210	3.32136	C6MG0ACXX_8_7446.sorted.filtered_peak_387
chr1	25566051	25566967	917	44.89	16.69284	4.17205	13.59947	C6MG0ACXX_8_7446.sorted.filtered_peak_388
chr1	25573482	25574542	1061	46.67	16.49687	3.84756	13.44475	C6MG0ACXX_8_7446.sorted.filtered_peak_389
chr1	25664712	25666151	1440	26.80	12.24510	4.37428	9.39040	C6MG0ACXX_8_7446.sorted.filtered_peak_390
chr1	25756568	25757589	1022	50.14	17.81630	4.02990	14.68231	C6MG0ACXX_8_7446.sorted.filtered_peak_391
chr1	25869845	25870560	716	18.64	5.99139	3.09953	3.42550	C6MG0ACXX_8_7446.sorted.filtered_peak_392
chr1	25876115	25876741	627	16.83	4.34979	2.61107	1.91299	C6MG0ACXX_8_7446.sorted.filtered_peak_393
chr1	25888662	25889330	669	22.48	6.06461	2.84308	3.50405	C6MG0ACXX_8_7446.sorted.filtered_peak_394
chr1	25942809	25943368	560	24.86	4.92693	2.39385	2.44725	C6MG0ACXX_8_7446.sorted.filtered_peak_395
chr1	25969175	25969617	443	24.50	8.54495	3.55701	5.79461	C6MG0ACXX_8_7446.sorted.filtered_peak_396
chr1	26002441	26003074	634	20.16	6.07018	3.02400	3.48649	C6MG0ACXX_8_7446.sorted.filtered_peak_397
chr1	26030842	26031116	275	17.15	5.46205	3.05371	2.90106	C6MG0ACXX_8_7446.sorted.filtered_peak_398
chr1	26101378	26101635	258	15.97	4.05273	2.55049	1.64305	C6MG0ACXX_8_7446.sorted.filtered_peak_399
chr1	26146150	26146707	558	33.99	10.43605	3.39288	7.60318	C6MG0ACXX_8_7446.sorted.filtered_peak_400
chr1	26146997	26147519	523	27.33	6.82420	2.82602	4.18052	C6MG0ACXX_8_7446.sorted.filtered_peak_401
chr1	26185614	26186264	651	27.51	9.94550	3.75399	7.12873	C6MG0ACXX_8_7446.sorted.filtered_peak_402
chr1	26201932	26202282	351	14.05	3.77374	2.55165	1.42095	C6MG0ACXX_8_7446.sorted.filtered_peak_403
chr1	26221856	26222162	307	17.75	6.00342	3.19912	3.43040	C6MG0ACXX_8_7446.sorted.filtered_peak_404
chr1	26231525	26232275	751	29.08	7.90824	3.05424	5.18040	C6MG0ACXX_8_7446.sorted.filtered_peak_405
chr1	26232725	26233204	480	21.40	4.31638	2.36223	1.88559	C6MG0ACXX_8_7446.sorted.filtered_peak_406
chr1	26297987	26298363	377	15.80	4.90561	2.92001	2.40881	C6MG0ACXX_8_7446.sorted.filtered_peak_407
chr1	26317335	26317751	417	18.34	5.24392	2.87286	2.70297	C6MG0ACXX_8_7446.sorted.filtered_peak_408
chr1	26324203	26325070	868	41.81	15.46402	3.94754	12.46426	C6MG0ACXX_8_7446.sorted.filtered_peak_409
chr1	26361847	26362773	927	24.47	7.43279	3.18234	4.74859	C6MG0ACXX_8_7446.sorted.filtered_peak_410
chr1	26437550	26438724	1175	33.58	11.13951	3.54104	8.29054	C6MG0ACXX_8_7446.sorted.filtered_peak_411
chr1	26452810	26453354	545	34.90	12.57202	3.94789	9.62061	C6MG0ACXX_8_7446.sorted.filtered_peak_412
chr1	26471643	26472394	752	16.10	5.38047	3.10608	2.83050	C6MG0ACXX_8_7446.sorted.filtered_peak_413
chr1	26496199	26496651	453	19.73	6.56811	3.27627	3.92831	C6MG0ACXX_8_7446.sorted.filtered_peak_414
chr1	26551663	26552030	368	12.13	3.48341	2.54933	1.16128	C6MG0ACXX_8_7446.sorted.filtered_peak_415
chr1	26560290	26561419	1130	60.49	26.07304	4.71867	22.71514	C6MG0ACXX_8_7446.sorted.filtered_peak_416
chr1	26602319	26603070	752	27.74	6.30350	2.65942	3.69397	C6MG0ACXX_8_7446.sorted.filtered_peak_417
chr1	26611227	26611816	590	42.46	9.86946	2.83998	7.07044	C6MG0ACXX_8_7446.sorted.filtered_peak_418
chr1	26613765	26614228	464	36.09	7.38550	2.60568	4.69435	C6MG0ACXX_8_7446.sorted.filtered_peak_419
chr1	26632806	26633634	829	29.64	10.83788	3.75182	8.01546	C6MG0ACXX_8_7446.sorted.filtered_peak_420
chr1	26644139	26644501	363	28.04	7.06572	2.86643	4.40079	C6MG0ACXX_8_7446.sorted.filtered_peak_421
chr1	26647903	26648370	468	22.41	4.76768	2.46315	2.28574	C6MG0ACXX_8_7446.sorted.filtered_peak_422
chr1	26662910	26663307	398	18.48	6.93156	3.55083	4.26010	C6MG0ACXX_8_7446.sorted.filtered_peak_423
chr1	26685297	26685794	498	20.17	5.60467	2.87824	3.04160	C6MG0ACXX_8_7446.sorted.filtered_peak_424
chr1	26690338	26690615	278	20.48	6.20057	3.07010	3.58836	C6MG0ACXX_8_7446.sorted.filtered_peak_425
chr1	26704542	26705352	811	52.40	23.49623	5.03130	20.17975	C6MG0ACXX_8_7446.sorted.filtered_peak_426
chr1	26710594	26710914	321	16.32	5.58780	3.17807	3.01928	C6MG0ACXX_8_7446.sorted.filtered_peak_427
chr1	26718021	26718310	290	15.47	4.57955	2.80994	2.11313	C6MG0ACXX_8_7446.sorted.filtered_peak_428
chr1	26743633	26744028	396	15.22	4.33462	2.71879	1.89791	C6MG0ACXX_8_7446.sorted.filtered_peak_429
chr1	26758355	26759024	670	50.22	28.30264	6.38481	24.84058	C6MG0ACXX_8_7446.sorted.filtered_peak_430
chr1	26786277	26786627	351	13.28	3.75255	2.59812	1.38816	C6MG0ACXX_8_7446.sorted.filtered_peak_431
chr1	26798757	26799815	1059	38.08	12.30591	3.51483	9.40334	C6MG0ACXX_8_7446.sorted.filtered_peak_432
chr1	26826583	26827931	1349	27.41	8.75368	3.36506	6.00587	C6MG0ACXX_8_7446.sorted.filtered_peak_433
chr1	26856134	26856583	450	19.81	6.26863	3.16238	3.64267	C6MG0ACXX_8_7446.sorted.filtered_peak_434
chr1	26868374	26869080	707	35.44	9.20889	3.04432	6.41658	C6MG0ACXX_8_7446.sorted.filtered_peak_435
chr1	26872093	26872548	456	29.99	8.13274	3.03662	5.40937	C6MG0ACXX_8_7446.sorted.filtered_peak_436
chr1	26946618	26948026	1409	39.51	13.73776	3.80740	10.76802	C6MG0ACXX_8_7446.sorted.filtered_peak_437
chr1	27004020	27004376	357	13.86	4.47082	2.88687	2.01091	C6MG0ACXX_8_7446.sorted.filtered_peak_438
chr1	27018880	27019678	799	33.25	5.16453	2.20278	2.63363	C6MG0ACXX_8_7446.sorted.filtered_peak_439
chr1	27021715	27022549	835	42.46	8.02705	2.45964	5.35439	C6MG0ACXX_8_7446.sorted.filtered_peak_440
chr1	27024595	27024852	258	35.66	6.32742	2.38996	3.70744	C6MG0ACXX_8_7446.sorted.filtered_peak_441
chr1	27060548	27060869	322	13.07	3.94187	2.69755	1.57274	C6MG0ACXX_8_7446.sorted.filtered_peak_442
chr1	27070424	27071173	750	32.10	10.96411	3.59286	8.13677	C6MG0ACXX_8_7446.sorted.filtered_peak_443
chr1	27113734	27114826	1093	45.13	11.67717	3.13874	8.76492	C6MG0ACXX_8_7446.sorted.filtered_peak_444
chr1	27126270	27126545	276	15.15	5.08684	3.06572	2.56355	C6MG0ACXX_8_7446.sorted.filtered_peak_445
chr1	27137664	27137913	250	13.39	4.18885	2.79609	1.75559	C6MG0ACXX_8_7446.sorted.filtered_peak_446
chr1	27159990	27160524	535	31.49	11.60811	3.88824	8.72409	C6MG0ACXX_8_7446.sorted.filtered_peak_447
chr1	27165313	27165646	334	14.55	4.38820	2.79908	1.93494	C6MG0ACXX_8_7446.sorted.filtered_peak_448
chr1	27191257	27192114	858	34.05	14.16049	4.24275	11.20352	C6MG0ACXX_8_7446.sorted.filtered_peak_449
chr1	27216497	27217164	668	21.95	6.79848	3.19077	4.13120	C6MG0ACXX_8_7446.sorted.filtered_peak_450
chr1	27226597	27227303	707	20.23	7.11907	3.45451	4.43396	C6MG0ACXX_8_7446.sorted.filtered_peak_451
chr1	27247699	27248422	724	39.95	18.65397	4.90946	15.53267	C6MG0ACXX_8_7446.sorted.filtered_peak_452
chr1	27324200	27324449	250	16.88	4.52691	2.68256	2.06450	C6MG0ACXX_8_7446.sorted.filtered_peak_453
chr1	27371180	27371525	346	16.49	5.03395	2.92081	2.51760	C6MG0ACXX_8_7446.sorted.filtered_peak_454
chr1	27372278	27372670	393	15.92	4.63354	2.79611	2.15594	C6MG0ACXX_8_7446.sorted.filtered_peak_455
chr1	27438417	27438940	524	17.72	5.96879	3.17359	3.40877	C6MG0ACXX_8_7446.sorted.filtered_peak_456
chr1	27463499	27464173	675	20.81	6.72367	3.25027	4.06553	C6MG0ACXX_8_7446.sorted.filtered_peak_457
chr1	27481436	27482151	716	42.51	18.00142	4.68823	14.85662	C6MG0ACXX_8_7446.sorted.filtered_peak_458
chr1	27560659	27561333	675	64.92	32.08176	5.81080	28.48425	C6MG0ACXX_8_7446.sorted.filtered_peak_459
chr1	27648367	27649106	740	41.87	18.23981	4.70579	15.10492	C6MG0ACXX_8_7446.sorted.filtered_peak_460
chr1	27668406	27669218	813	20.25	4.27324	2.39852	1.85195	C6MG0ACXX_8_7446.sorted.filtered_peak_461
chr1	27669720	27670278	559	23.64	5.76036	2.71354	3.18513	C6MG0ACXX_8_7446.sorted.filtered_peak_462
chr1	27683966	27684232	267	17.43	4.44343	2.61384	1.99599	C6MG0ACXX_8_7446.sorted.filtered_peak_463
chr1	27692056	27693031	976	22.98	5.45673	2.64620	2.91645	C6MG0ACXX_8_7446.sorted.filtered_peak_464
chr1	27718630	27719392	763	28.40	9.00945	3.31061	6.27796	C6MG0ACXX_8_7446.sorted.filtered_peak_465
chr1	27742773	27743379	607	15.67	4.13246	2.59258	1.74341	C6MG0ACXX_8_7446.sorted.filtered_peak_466
chr1	27744884	27745232	349	21.21	7.52643	3.47434	4.83977	C6MG0ACXX_8_7446.sorted.filtered_peak_467
chr1	27757488	27757832	345	20.31	6.50969	3.19950	3.87357	C6MG0ACXX_8_7446.sorted.filtered_peak_468
chr1	27763008	27763355	348	16.47	4.85606	2.85034	2.35669	C6MG0ACXX_8_7446.sorted.filtered_peak_469
chr1	27771709	27771995	287	14.91	5.08868	3.09157	2.55430	C6MG0ACXX_8_7446.sorted.filtered_peak_470
chr1	27781981	27782230	250	14.94	4.90318	2.99924	2.39938	C6MG0ACXX_8_7446.sorted.filtered_peak_471
chr1	27816129	27817249	1121	48.21	20.17164	4.45180	17.02367	C6MG0ACXX_8_7446.sorted.filtered_peak_472
chr1	27894888	27895438	551	33.54	12.41599	3.92555	9.50851	C6MG0ACXX_8_7446.sorted.filtered_peak_473
chr1	27930602	27930935	334	26.48	5.40982	2.49122	2.84896	C6MG0ACXX_8_7446.sorted.filtered_peak_474
chr1	27944823	27945254	432	22.20	7.19702	3.29406	4.51923	C6MG0ACXX_8_7446.sorted.filtered_peak_475
chr1	27959460	27959835	376	18.92	3.92042	2.33963	1.53275	C6MG0ACXX_8_7446.sorted.filtered_peak_476
chr1	27970289	27970736	448	15.98	5.56335	3.18396	3.01528	C6MG0ACXX_8_7446.sorted.filtered_peak_477
chr1	27986123	27987020	898	25.27	5.43016	2.52790	2.89439	C6MG0ACXX_8_7446.sorted.filtered_peak_478
chr1	27989268	27989925	658	31.30	8.24526	3.03807	5.49114	C6MG0ACXX_8_7446.sorted.filtered_peak_479
chr1	27998326	27999148	823	32.48	11.98743	3.93107	9.08223	C6MG0ACXX_8_7446.sorted.filtered_peak_480
chr1	28051986	28053054	1069	54.33	26.11559	5.00968	22.76596	C6MG0ACXX_8_7446.sorted.filtered_peak_481
chr1	28099234	28100010	777	51.11	21.85368	4.81706	18.57863	C6MG0ACXX_8_7446.sorted.filtered_peak_482
chr1	28157081	28157851	771	25.25	9.19162	3.68128	6.41666	C6MG0ACXX_8_7446.sorted.filtered_peak_483
chr1	28184556	28184994	439	13.34	3.96456	2.68898	1.58633	C6MG0ACXX_8_7446.sorted.filtered_peak_484
chr1	28195538	28196076	539	19.85	5.14553	2.72466	2.62415	C6MG0ACXX_8_7446.sorted.filtered_peak_485
chr1	28198770	28199306	537	21.97	5.55095	2.74627	2.98585	C6MG0ACXX_8_7446.sorted.filtered_peak_486
chr1	28213820	28214236	417	19.77	3.96660	2.31906	1.57052	C6MG0ACXX_8_7446.sorted.filtered_peak_487
chr1	28218002	28218391	390	28.18	10.29604	3.79817	7.46339	C6MG0ACXX_8_7446.sorted.filtered_peak_488
chr1	28240843	28241544	702	52.22	26.82762	5.77710	23.41330	C6MG0ACXX_8_7446.sorted.filtered_peak_489
chr1	28286190	28286759	570	26.55	10.77476	4.13826	7.90952	C6MG0ACXX_8_7446.sorted.filtered_peak_490
chr1	28382651	28383011	361	18.27	7.35550	3.74354	4.66214	C6MG0ACXX_8_7446.sorted.filtered_peak_491
chr1	28414455	28415479	1025	41.17	16.74301	4.34626	13.67649	C6MG0ACXX_8_7446.sorted.filtered_peak_492
chr1	28441712	28442099	388	12.70	3.69145	2.60759	1.35927	C6MG0ACXX_8_7446.sorted.filtered_peak_493
chr1	28495812	28496235	424	33.01	15.65571	5.04174	12.58944	C6MG0ACXX_8_7446.sorted.filtered_peak_494
chr1	28525906	28526666	761	20.77	7.59636	3.51537	4.92330	C6MG0ACXX_8_7446.sorted.filtered_peak_495
chr1	28559208	28559698	491	25.51	6.09167	2.71764	3.48951	C6MG0ACXX_8_7446.sorted.filtered_peak_496
chr1	28562323	28562983	661	37.51	14.51809	4.08406	11.53543	C6MG0ACXX_8_7446.sorted.filtered_peak_497
chr1	28572902	28573391	490	34.14	7.09604	2.60823	4.42351	C6MG0ACXX_8_7446.sorted.filtered_peak_498
chr1	28573606	28574272	667	57.53	22.24918	4.33915	18.99343	C6MG0ACXX_8_7446.sorted.filtered_peak_499
chr1	28575088	28575345	258	30.71	5.77953	2.43076	3.18611	C6MG0ACXX_8_7446.sorted.filtered_peak_500
chr1	28582699	28583063	365	27.29	7.61177	3.06807	4.90533	C6MG0ACXX_8_7446.sorted.filtered_peak_501
chr1	28585664	28586321	658	47.39	21.34123	4.97840	18.09325	C6MG0ACXX_8_7446.sorted.filtered_peak_502
chr1	28655267	28655817	551	44.81	22.70078	5.68194	19.39422	C6MG0ACXX_8_7446.sorted.filtered_peak_503
chr1	28686203	28686651	449	14.39	4.77018	2.98981	2.26847	C6MG0ACXX_8_7446.sorted.filtered_peak_504
chr1	28695915	28696908	994	22.28	7.77157	3.47948	5.06323	C6MG0ACXX_8_7446.sorted.filtered_peak_505
chr1	28743898	28744375	478	12.70	3.79694	2.66093	1.42039	C6MG0ACXX_8_7446.sorted.filtered_peak_506
chr1	28832133	28832853	721	46.79	19.43020	4.48096	16.28222	C6MG0ACXX_8_7446.sorted.filtered_peak_507
chr1	28844497	28845521	1025	24.69	7.71416	3.20835	5.03458	C6MG0ACXX_8_7446.sorted.filtered_peak_508
chr1	28879185	28880380	1196	38.42	16.38335	4.22717	13.39928	C6MG0ACXX_8_7446.sorted.filtered_peak_509
chr1	28907759	28908885	1127	35.11	10.39021	3.29198	7.56422	C6MG0ACXX_8_7446.sorted.filtered_peak_510
chr1	28969032	28970040	1009	41.12	15.81319	4.13099	12.78068	C6MG0ACXX_8_7446.sorted.filtered_peak_511
chr1	28974448	28975650	1203	49.04	19.02003	4.33272	15.85764	C6MG0ACXX_8_7446.sorted.filtered_peak_512
chr1	28994830	28995474	645	31.64	10.28981	3.57241	7.43522	C6MG0ACXX_8_7446.sorted.filtered_peak_513
chr1	28995657	28996641	985	23.72	5.77953	2.72313	3.19461	C6MG0ACXX_8_7446.sorted.filtered_peak_514
chr1	29062898	29063832	935	42.51	17.43067	4.42733	14.32607	C6MG0ACXX_8_7446.sorted.filtered_peak_515
chr1	29074794	29075043	250	12.61	3.65504	2.59758	1.32855	C6MG0ACXX_8_7446.sorted.filtered_peak_516
chr1	29211550	29212056	507	28.60	7.77433	3.02074	5.07151	C6MG0ACXX_8_7446.sorted.filtered_peak_517
chr1	29213237	29213751	515	30.20	8.57598	3.14218	5.83216	C6MG0ACXX_8_7446.sorted.filtered_peak_518
chr1	29240640	29242163	1524	28.60	7.72259	2.97849	5.03788	C6MG0ACXX_8_7446.sorted.filtered_peak_519
chr1	29253294	29253803	510	32.09	13.87722	4.52032	10.89589	C6MG0ACXX_8_7446.sorted.filtered_peak_520
chr1	29254700	29255060	361	19.73	5.26503	2.78207	2.72828	C6MG0ACXX_8_7446.sorted.filtered_peak_521
chr1	29507841	29508837	997	49.28	18.58823	4.24016	15.42877	C6MG0ACXX_8_7446.sorted.filtered_peak_522
chr1	29557108	29557649	542	25.86	9.60713	3.78087	6.80721	C6MG0ACXX_8_7446.sorted.filtered_peak_523
chr1	29562786	29563184	399	17.76	4.69211	2.69352	2.21082	C6MG0ACXX_8_7446.sorted.filtered_peak_524
chr1	30184856	30185133	278	18.32	5.28306	2.88465	2.74506	C6MG0ACXX_8_7446.sorted.filtered_peak_525
chr1	30436843	30437092	250	13.75	4.31090	2.82708	1.87428	C6MG0ACXX_8_7446.sorted.filtered_peak_526
chr1	30663728	30664573	846	20.00	6.62596	3.24905	3.99669	C6MG0ACXX_8_7446.sorted.filtered_peak_527
chr1	30756092	30756425	334	18.89	6.80201	3.44993	4.14806	C6MG0ACXX_8_7446.sorted.filtered_peak_528
chr1	30853287	30853596	310	14.41	4.10516	2.67368	1.70871	C6MG0ACXX_8_7446.sorted.filtered_peak_529
chr1	31190864	31192243	1380	76.69	29.20212	4.25666	25.74759	C6MG0ACXX_8_7446.sorted.filtered_peak_530
chr1	31216443	31217248	806	31.08	7.61066	2.84139	4.91868	C6MG0ACXX_8_7446.sorted.filtered_peak_531
chr1	31229373	31229905	533	31.43	8.07086	2.94735	5.35040	C6MG0ACXX_8_7446.sorted.filtered_peak_532
chr1	31252485	31252811	327	24.73	9.15941	3.75726	6.37688	C6MG0ACXX_8_7446.sorted.filtered_peak_533
chr1	31297280	31297547	268	15.64	4.42271	2.72663	1.96841	C6MG0ACXX_8_7446.sorted.filtered_peak_534
chr1	31401958	31402659	702	15.31	4.17275	2.64211	1.75074	C6MG0ACXX_8_7446.sorted.filtered_peak_535
chr1	31471078	31471351	274	16.41	4.70358	2.78465	2.22727	C6MG0ACXX_8_7446.sorted.filtered_peak_536
chr1	31537896	31538954	1059	33.38	11.18917	3.54071	8.35618	C6MG0ACXX_8_7446.sorted.filtered_peak_537
chr1	31627821	31628345	525	15.55	4.72684	2.86270	2.24497	C6MG0ACXX_8_7446.sorted.filtered_peak_538
chr1	31769271	31770155	885	49.77	22.69468	4.77264	19.46688	C6MG0ACXX_8_7446.sorted.filtered_peak_539
chr1	31867580	31867909	330	16.76	5.42897	3.07216	2.87809	C6MG0ACXX_8_7446.sorted.filtered_peak_540
chr1	32014513	32015052	540	18.70	5.64315	2.99677	3.07165	C6MG0ACXX_8_7446.sorted.filtered_peak_541
chr1	32083765	32084083	319	15.07	3.92884	2.55142	1.54884	C6MG0ACXX_8_7446.sorted.filtered_peak_542
chr1	32110014	32111064	1051	50.88	19.36575	4.24507	16.18748	C6MG0ACXX_8_7446.sorted.filtered_peak_543
chr1	32253911	32255171	1261	28.17	7.06480	2.84565	4.40555	C6MG0ACXX_8_7446.sorted.filtered_peak_544
chr1	32314015	32314553	539	13.04	3.86426	2.66200	1.50886	C6MG0ACXX_8_7446.sorted.filtered_peak_545
chr1	32354840	32355265	426	17.48	6.36500	3.40563	3.73496	C6MG0ACXX_8_7446.sorted.filtered_peak_546
chr1	32403372	32404439	1068	42.73	9.67834	2.76909	6.89713	C6MG0ACXX_8_7446.sorted.filtered_peak_547
chr1	32405495	32405827	333	39.65	5.95884	2.21621	3.35891	C6MG0ACXX_8_7446.sorted.filtered_peak_548
chr1	32409441	32410640	1200	27.96	6.29360	2.64430	3.69075	C6MG0ACXX_8_7446.sorted.filtered_peak_549
chr1	32421629	32422167	539	25.19	8.13446	3.33357	5.42166	C6MG0ACXX_8_7446.sorted.filtered_peak_550
chr1	32423402	32423701	300	22.23	6.20124	2.94934	3.58607	C6MG0ACXX_8_7446.sorted.filtered_peak_551
chr1	32429741	32430201	461	17.67	6.98122	3.62632	4.32687	C6MG0ACXX_8_7446.sorted.filtered_peak_552
chr1	32478978	32480558	1581	52.55	20.59821	3.95268	17.50044	C6MG0ACXX_8_7446.sorted.filtered_peak_553
chr1	32532251	32532500	250	13.76	4.40880	2.86836	1.95239	C6MG0ACXX_8_7446.sorted.filtered_peak_554
chr1	32538117	32539176	1060	58.07	26.21169	5.13024	22.81769	C6MG0ACXX_8_7446.sorted.filtered_peak_555
chr1	32573427	32574281	855	27.87	8.82234	3.39626	6.04807	C6MG0ACXX_8_7446.sorted.filtered_peak_556
chr1	32645059	32645826	768	45.07	17.41912	4.32393	14.30017	C6MG0ACXX_8_7446.sorted.filtered_peak_557
chr1	32666048	32666297	250	25.98	6.29544	2.77167	3.66363	C6MG0ACXX_8_7446.sorted.filtered_peak_558
chr1	32666869	32667255	387	21.22	3.81440	2.20550	1.46113	C6MG0ACXX_8_7446.sorted.filtered_peak_559
chr1	32670928	32671399	472	24.22	6.40898	2.89126	3.78541	C6MG0ACXX_8_7446.sorted.filtered_peak_560
chr1	32687565	32688280	716	26.86	10.36279	3.89697	7.53795	C6MG0ACXX_8_7446.sorted.filtered_peak_561
chr1	32706819	32707345	527	12.55	3.71623	2.63239	1.35325	C6MG0ACXX_8_7446.sorted.filtered_peak_562
chr1	32715483	32716021	539	38.71	12.11943	3.50997	9.21691	C6MG0ACXX_8_7446.sorted.filtered_peak_563
chr1	32722288	32722583	296	20.13	5.32907	2.78405	2.77919	C6MG0ACXX_8_7446.sorted.filtered_peak_564
chr1	32739178	32739473	296	18.83	6.47386	3.33034	3.83128	C6MG0ACXX_8_7446.sorted.filtered_peak_565
chr1	32757290	32758227	938	41.50	18.01833	4.65628	14.89534	C6MG0ACXX_8_7446.sorted.filtered_peak_566
chr1	32777403	32777665	263	13.01	3.97429	2.72263	1.57173	C6MG0ACXX_8_7446.sorted.filtered_peak_567
chr1	32785694	32786076	383	13.54	4.16178	2.77259	1.74526	C6MG0ACXX_8_7446.sorted.filtered_peak_568
chr1	32801761	32802042	282	27.22	7.05253	2.93094	4.36731	C6MG0ACXX_8_7446.sorted.filtered_peak_569
chr1	32816662	32817355	694	34.64	13.69966	4.27273	10.70679	C6MG0ACXX_8_7446.sorted.filtered_peak_570
chr1	32837738	32838045	308	13.80	4.05544	2.70250	1.64540	C6MG0ACXX_8_7446.sorted.filtered_peak_571
chr1	32859845	32860620	776	46.44	21.81956	5.25369	18.54357	C6MG0ACXX_8_7446.sorted.filtered_peak_572
chr1	32866464	32866717	254	14.05	4.56975	2.91872	2.10263	C6MG0ACXX_8_7446.sorted.filtered_peak_573
chr1	32879574	32879877	304	17.19	5.64795	3.12418	3.08266	C6MG0ACXX_8_7446.sorted.filtered_peak_574
chr1	32986057	32986366	310	20.00	8.60033	4.08052	5.83508	C6MG0ACXX_8_7446.sorted.filtered_peak_575
chr1	33093108	33093622	515	15.96	5.76525	3.29406	3.17857	C6MG0ACXX_8_7446.sorted.filtered_peak_576
chr1	33116050	33117283	1234	51.97	20.59042	4.37960	17.38735	C6MG0ACXX_8_7446.sorted.filtered_peak_577
chr1	33177756	33178220	465	17.90	7.03433	3.64346	4.36437	C6MG0ACXX_8_7446.sorted.filtered_peak_578
chr1	33238634	33238919	286	14.99	4.39568	2.76377	1.95321	C6MG0ACXX_8_7446.sorted.filtered_peak_579
chr1	33264436	33265163	728	27.00	11.25091	4.18926	8.38682	C6MG0ACXX_8_7446.sorted.filtered_peak_580
chr1	33266755	33267103	349	23.03	7.97512	3.50282	5.24906	C6MG0ACXX_8_7446.sorted.filtered_peak_581
chr1	33282513	33283620	1108	39.07	14.38880	3.78999	11.46325	C6MG0ACXX_8_7446.sorted.filtered_peak_582
chr1	33342287	33342615	329	14.48	4.08031	2.65636	1.68982	C6MG0ACXX_8_7446.sorted.filtered_peak_583
chr1	33430260	33430740	481	33.16	11.72996	3.78484	8.84136	C6MG0ACXX_8_7446.sorted.filtered_peak_584
chr1	33446610	33447160	551	20.29	5.93505	2.98308	3.34449	C6MG0ACXX_8_7446.sorted.filtered_peak_585
chr1	33450192	33450493	302	18.11	3.87798	2.36375	1.50257	C6MG0ACXX_8_7446.sorted.filtered_peak_586
chr1	33454803	33455152	350	23.17	6.43754	2.96540	3.81247	C6MG0ACXX_8_7446.sorted.filtered_peak_587
chr1	33458059	33458480	422	19.91	5.48301	2.84754	2.92774	C6MG0ACXX_8_7446.sorted.filtered_peak_588
chr1	33502370	33502842	473	44.78	26.99768	6.90751	23.55792	C6MG0ACXX_8_7446.sorted.filtered_peak_589
chr1	33511375	33511811	437	25.30	10.85196	4.26354	7.99822	C6MG0ACXX_8_7446.sorted.filtered_peak_590
chr1	33520757	33521318	562	14.58	4.91980	3.02667	2.41949	C6MG0ACXX_8_7446.sorted.filtered_peak_591
chr1	33546479	33546916	438	27.94	10.51586	3.89334	7.66977	C6MG0ACXX_8_7446.sorted.filtered_peak_592
chr1	33564601	33565505	905	27.58	8.97461	3.38411	6.23001	C6MG0ACXX_8_7446.sorted.filtered_peak_593
chr1	33592520	33593400	881	58.96	24.49924	4.75294	21.14281	C6MG0ACXX_8_7446.sorted.filtered_peak_594
chr1	33646367	33646759	393	21.97	6.40298	3.01567	3.78682	C6MG0ACXX_8_7446.sorted.filtered_peak_595
chr1	33647612	33648040	429	21.11	5.99015	2.93915	3.40857	C6MG0ACXX_8_7446.sorted.filtered_peak_596
chr1	33722065	33722533	469	16.92	4.39679	2.62476	1.95501	C6MG0ACXX_8_7446.sorted.filtered_peak_597
chr1	33761113	33761516	404	13.85	3.86309	2.60635	1.49709	C6MG0ACXX_8_7446.sorted.filtered_peak_598
chr1	33815001	33816139	1139	28.48	8.26180	3.10068	5.56162	C6MG0ACXX_8_7446.sorted.filtered_peak_599
chr1	33833400	33833714	315	14.71	4.46543	2.81784	2.00264	C6MG0ACXX_8_7446.sorted.filtered_peak_600
chr1	33896562	33896931	370	22.60	6.78610	3.10748	4.14460	C6MG0ACXX_8_7446.sorted.filtered_peak_601
chr1	33937897	33938324	428	24.66	6.97349	3.04382	4.30543	C6MG0ACXX_8_7446.sorted.filtered_peak_602
chr1	35318293	35318682	390	21.62	7.76933	3.52480	5.07754	C6MG0ACXX_8_7446.sorted.filtered_peak_603
chr1	35325074	35325687	614	30.37	9.65822	3.40668	6.86877	C6MG0ACXX_8_7446.sorted.filtered_peak_604
chr1	35331836	35332271	436	27.01	8.43688	3.31726	5.69517	C6MG0ACXX_8_7446.sorted.filtered_peak_605
chr1	35450727	35451126	400	20.87	6.74683	3.25378	4.08603	C6MG0ACXX_8_7446.sorted.filtered_peak_606
chr1	35496775	35497723	949	34.72	12.36384	3.80647	9.45291	C6MG0ACXX_8_7446.sorted.filtered_peak_607
chr1	35544791	35545274	484	26.13	10.81812	4.17886	7.95774	C6MG0ACXX_8_7446.sorted.filtered_peak_608
chr1	35657375	35657891	517	29.04	6.20532	2.57850	3.60850	C6MG0ACXX_8_7446.sorted.filtered_peak_609
chr1	35658364	35659120	757	45.47	16.56250	4.04367	13.48186	C6MG0ACXX_8_7446.sorted.filtered_peak_610
chr1	35734069	35734754	686	23.80	7.05550	3.13451	4.37646	C6MG0ACXX_8_7446.sorted.filtered_peak_611
chr1	35923261	35923522	262	20.08	7.12300	3.47548	4.43636	C6MG0ACXX_8_7446.sorted.filtered_peak_612
chr1	35964958	35965859	902	18.40	5.56107	2.97510	3.01034	C6MG0ACXX_8_7446.sorted.filtered_peak_613
chr1	35971507	35972302	796	25.42	8.72063	3.41651	6.02039	C6MG0ACXX_8_7446.sorted.filtered_peak_614
chr1	36004628	36005359	732	16.71	4.33267	2.61542	1.89408	C6MG0ACXX_8_7446.sorted.filtered_peak_615
chr1	36022833	36023510	678	46.71	17.03928	4.14339	13.92572	C6MG0ACXX_8_7446.sorted.filtered_peak_616
chr1	36106958	36107501	544	33.44	12.97832	4.11575	10.03243	C6MG0ACXX_8_7446.sorted.filtered_peak_617
chr1	36184335	36184839	505	18.22	5.32474	2.90809	2.78373	C6MG0ACXX_8_7446.sorted.filtered_peak_618
chr1	36234942	36235841	900	37.02	13.70481	4.05259	10.72013	C6MG0ACXX_8_7446.sorted.filtered_peak_619
chr1	36273269	36273827	559	17.67	4.05662	2.44719	1.66291	C6MG0ACXX_8_7446.sorted.filtered_peak_620
chr1	36348530	36349195	666	33.42	12.27657	3.75817	9.43035	C6MG0ACXX_8_7446.sorted.filtered_peak_621
chr1	36396051	36397027	977	34.68	11.00094	3.51472	8.12446	C6MG0ACXX_8_7446.sorted.filtered_peak_622
chr1	36554187	36554820	634	30.14	9.68811	3.38623	6.91698	C6MG0ACXX_8_7446.sorted.filtered_peak_623
chr1	36565527	36566049	523	14.38	3.56901	2.43861	1.25418	C6MG0ACXX_8_7446.sorted.filtered_peak_624
chr1	36574663	36575120	458	16.36	5.53305	3.12681	2.98704	C6MG0ACXX_8_7446.sorted.filtered_peak_625
chr1	36614769	36615548	780	56.77	22.36974	4.36338	19.11318	C6MG0ACXX_8_7446.sorted.filtered_peak_626
chr1	36621270	36621830	561	38.03	10.79045	3.28097	7.92068	C6MG0ACXX_8_7446.sorted.filtered_peak_627
chr1	36689118	36690422	1305	62.75	26.08075	4.60839	22.69292	C6MG0ACXX_8_7446.sorted.filtered_peak_628
chr1	36751170	36751419	250	17.00	5.32077	3.00554	2.77295	C6MG0ACXX_8_7446.sorted.filtered_peak_629
chr1	36772231	36772864	634	35.68	16.06343	4.71207	13.02244	C6MG0ACXX_8_7446.sorted.filtered_peak_630
chr1	36789220	36789489	270	20.37	4.61188	2.50776	2.14639	C6MG0ACXX_8_7446.sorted.filtered_peak_631
chr1	36839357	36840663	1307	23.79	6.29914	2.86516	3.69107	C6MG0ACXX_8_7446.sorted.filtered_peak_632
chr1	36851000	36852332	1333	55.35	18.85915	3.74707	15.72991	C6MG0ACXX_8_7446.sorted.filtered_peak_633
chr1	36862964	36863745	782	27.24	8.88519	3.46681	6.10664	C6MG0ACXX_8_7446.sorted.filtered_peak_634
chr1	36886410	36886751	342	18.35	6.50137	3.35887	3.88421	C6MG0ACXX_8_7446.sorted.filtered_peak_635
chr1	36915928	36916300	373	27.69	11.24893	4.17174	8.36427	C6MG0ACXX_8_7446.sorted.filtered_peak_636
chr1	36929804	36930270	467	31.72	13.12776	4.39259	10.15811	C6MG0ACXX_8_7446.sorted.filtered_peak_637
chr1	37072481	37072730	250	13.78	3.67967	2.52447	1.35321	C6MG0ACXX_8_7446.sorted.filtered_peak_638
chr1	37939912	37940286	375	37.48	9.46748	2.98522	6.67588	C6MG0ACXX_8_7446.sorted.filtered_peak_639
chr1	37945231	37945521	291	30.14	6.31588	2.58288	3.68911	C6MG0ACXX_8_7446.sorted.filtered_peak_640
chr1	37952943	37953317	375	15.19	3.81614	2.49675	1.45445	C6MG0ACXX_8_7446.sorted.filtered_peak_641
chr1	37980045	37980740	696	22.71	7.77034	3.43878	5.07221	C6MG0ACXX_8_7446.sorted.filtered_peak_642
chr1	38019628	38020118	491	23.22	8.45535	3.60974	5.72766	C6MG0ACXX_8_7446.sorted.filtered_peak_643
chr1	38061200	38061911	712	34.42	15.12771	4.58937	12.10684	C6MG0ACXX_8_7446.sorted.filtered_peak_644
chr1	38148063	38148348	286	19.09	6.03189	3.13108	3.42095	C6MG0ACXX_8_7446.sorted.filtered_peak_645
chr1	38156044	38156549	506	58.46	21.95389	4.30401	18.68312	C6MG0ACXX_8_7446.sorted.filtered_peak_646
chr1	38157526	38158319	794	47.79	15.48762	3.54716	12.49879	C6MG0ACXX_8_7446.sorted.filtered_peak_647
chr1	38273266	38274202	937	29.20	9.55804	3.48336	6.76330	C6MG0ACXX_8_7446.sorted.filtered_peak_648
chr1	38324929	38326053	1125	36.01	14.80336	4.33007	11.79635	C6MG0ACXX_8_7446.sorted.filtered_peak_649
chr1	38397126	38397744	619	32.76	16.89147	5.19631	13.85215	C6MG0ACXX_8_7446.sorted.filtered_peak_650
chr1	38455037	38456026	990	24.80	10.09993	3.96372	7.30063	C6MG0ACXX_8_7446.sorted.filtered_peak_651
chr1	38478066	38478749	684	41.94	16.45975	4.34866	13.36535	C6MG0ACXX_8_7446.sorted.filtered_peak_652
chr1	38493783	38494100	318	17.70	4.53338	2.63284	2.07342	C6MG0ACXX_8_7446.sorted.filtered_peak_653
chr1	38512423	38512902	480	18.78	4.76805	2.65473	2.28266	C6MG0ACXX_8_7446.sorted.filtered_peak_654
chr1	39025043	39025528	486	23.88	6.66692	2.99721	4.01801	C6MG0ACXX_8_7446.sorted.filtered_peak_655
chr1	39325050	39325920	871	44.79	18.79419	4.47141	15.67286	C6MG0ACXX_8_7446.sorted.filtered_peak_656
chr1	39338434	39339531	1098	38.00	15.47545	4.09910	12.50846	C6MG0ACXX_8_7446.sorted.filtered_peak_657
chr1	39443237	39443785	549	13.78	4.45083	2.87182	2.00456	C6MG0ACXX_8_7446.sorted.filtered_peak_658
chr1	39456331	39457374	1044	31.38	11.57705	3.78785	8.73361	C6MG0ACXX_8_7446.sorted.filtered_peak_659
chr1	39491625	39492565	941	20.39	7.53465	3.56316	4.84114	C6MG0ACXX_8_7446.sorted.filtered_peak_660
chr1	39564035	39564590	556	15.19	5.11998	3.07702	2.59208	C6MG0ACXX_8_7446.sorted.filtered_peak_661
chr1	39570685	39571355	671	15.01	3.53229	2.38864	1.20432	C6MG0ACXX_8_7446.sorted.filtered_peak_662
chr1	39649408	39650070	663	18.16	5.00307	2.77260	2.51101	C6MG0ACXX_8_7446.sorted.filtered_peak_663
chr1	39657779	39658304	526	33.06	10.15602	3.36410	7.34486	C6MG0ACXX_8_7446.sorted.filtered_peak_664
chr1	39662525	39662987	463	26.43	7.31479	3.02574	4.63116	C6MG0ACXX_8_7446.sorted.filtered_peak_665
chr1	39670191	39671410	1220	20.54	5.45045	2.78258	2.90843	C6MG0ACXX_8_7446.sorted.filtered_peak_666
chr1	39680629	39680881	253	18.42	4.77074	2.67467	2.28367	C6MG0ACXX_8_7446.sorted.filtered_peak_667
chr1	39681238	39681528	291	18.45	5.04625	2.78720	2.52846	C6MG0ACXX_8_7446.sorted.filtered_peak_668
chr1	39696592	39696841	250	14.87	5.07753	3.08312	2.55211	C6MG0ACXX_8_7446.sorted.filtered_peak_669
chr1	39864075	39864561	487	13.26	3.90115	2.66844	1.52316	C6MG0ACXX_8_7446.sorted.filtered_peak_670
chr1	39874228	39874904	677	26.28	7.98569	3.23925	5.26638	C6MG0ACXX_8_7446.sorted.filtered_peak_671
chr1	39957128	39957607	480	19.29	7.31449	3.61323	4.62370	C6MG0ACXX_8_7446.sorted.filtered_peak_672
chr1	39974791	39975129	339	12.09	3.46507	2.54311	1.14416	C6MG0ACXX_8_7446.sorted.filtered_peak_673
chr1	39991491	39991934	444	19.75	8.56928	4.03089	5.83227	C6MG0ACXX_8_7446.sorted.filtered_peak_674
chr1	40004914	40005163	250	14.15	4.63451	2.94269	2.15174	C6MG0ACXX_8_7446.sorted.filtered_peak_675
chr1	40024971	40025472	502	17.29	6.00260	3.23345	3.42104	C6MG0ACXX_8_7446.sorted.filtered_peak_676
chr1	40040880	40041353	474	19.12	3.76038	2.27396	1.40637	C6MG0ACXX_8_7446.sorted.filtered_peak_677
chr1	40042100	40042778	679	30.46	10.53742	3.65690	7.69187	C6MG0ACXX_8_7446.sorted.filtered_peak_678
chr1	40071658	40072147	490	13.61	4.31840	2.83863	1.87201	C6MG0ACXX_8_7446.sorted.filtered_peak_679
chr1	40119318	40119594	277	17.06	5.32760	3.00881	2.77491	C6MG0ACXX_8_7446.sorted.filtered_peak_680
chr1	40156975	40157487	513	20.38	5.85524	2.95924	3.26289	C6MG0ACXX_8_7446.sorted.filtered_peak_681
chr1	40204331	40204727	397	21.30	7.56097	3.49801	4.86887	C6MG0ACXX_8_7446.sorted.filtered_peak_682
chr1	40254470	40254770	301	14.13	4.62632	2.93894	2.14647	C6MG0ACXX_8_7446.sorted.filtered_peak_683
chr1	40264790	40265194	405	20.38	8.97612	4.15442	6.20203	C6MG0ACXX_8_7446.sorted.filtered_peak_684
chr1	40311416	40311666	251	16.57	4.05540	2.51520	1.65355	C6MG0ACXX_8_7446.sorted.filtered_peak_685
chr1	40348811	40349358	548	25.01	10.02606	4.06378	7.18746	C6MG0ACXX_8_7446.sorted.filtered_peak_686
chr1	40420646	40421535	890	16.22	3.83167	2.44351	1.46600	C6MG0ACXX_8_7446.sorted.filtered_peak_687
chr1	40461752	40462101	350	12.78	3.85173	2.67777	1.47252	C6MG0ACXX_8_7446.sorted.filtered_peak_688
chr1	40498032	40498318	287	14.84	4.61697	2.87915	2.13516	C6MG0ACXX_8_7446.sorted.filtered_peak_689
chr1	40505182	40506625	1444	57.86	18.85871	3.62688	15.73351	C6MG0ACXX_8_7446.sorted.filtered_peak_690
chr1	40515489	40515955	467	15.81	4.87409	2.90318	2.38410	C6MG0ACXX_8_7446.sorted.filtered_peak_691
chr1	40525108	40525507	400	22.14	6.55167	3.05772	3.92835	C6MG0ACXX_8_7446.sorted.filtered_peak_692
chr1	40545572	40546194	623	15.12	4.61211	2.84700	2.14207	C6MG0ACXX_8_7446.sorted.filtered_peak_693
chr1	40562526	40563031	506	19.09	6.51028	3.29525	3.88440	C6MG0ACXX_8_7446.sorted.filtered_peak_694
chr1	40618541	40618850	310	12.96	3.93967	2.71126	1.54043	C6MG0ACXX_8_7446.sorted.filtered_peak_695
chr1	40626724	40627566	843	27.69	10.04531	3.66654	7.25640	C6MG0ACXX_8_7446.sorted.filtered_peak_696
chr1	40707390	40707690	301	24.31	10.02909	4.14661	7.18869	C6MG0ACXX_8_7446.sorted.filtered_peak_697
chr1	40723094	40724156	1063	34.85	11.67306	3.53239	8.82513	C6MG0ACXX_8_7446.sorted.filtered_peak_698
chr1	40780934	40781523	590	23.29	6.70262	3.04254	4.05482	C6MG0ACXX_8_7446.sorted.filtered_peak_699
chr1	40838961	40839546	586	36.61	13.32323	3.99562	10.34510	C6MG0ACXX_8_7446.sorted.filtered_peak_700
chr1	40840432	40840681	250	21.62	3.72812	2.16667	1.37063	C6MG0ACXX_8_7446.sorted.filtered_peak_701
chr1	40851243	40852018	776	36.25	9.27551	2.99199	6.49390	C6MG0ACXX_8_7446.sorted.filtered_peak_702
chr1	40915581	40916251	671	31.96	11.87354	3.89189	8.98684	C6MG0ACXX_8_7446.sorted.filtered_peak_703
chr1	40916625	40916958	334	24.35	7.03242	3.09056	4.35784	C6MG0ACXX_8_7446.sorted.filtered_peak_704
chr1	40942773	40943084	312	17.37	6.21817	3.34206	3.60946	C6MG0ACXX_8_7446.sorted.filtered_peak_705
chr1	40974046	40974746	701	21.25	9.60115	4.23126	6.82992	C6MG0ACXX_8_7446.sorted.filtered_peak_706
chr1	40996803	40997630	828	24.84	9.78247	3.81839	7.02222	C6MG0ACXX_8_7446.sorted.filtered_peak_707
chr1	41131076	41131756	681	23.67	7.51269	3.23373	4.84574	C6MG0ACXX_8_7446.sorted.filtered_peak_708
chr1	41157018	41157996	979	42.10	14.46722	3.87279	11.44538	C6MG0ACXX_8_7446.sorted.filtered_peak_709
chr1	41174449	41175033	585	25.30	8.04669	3.35294	5.31230	C6MG0ACXX_8_7446.sorted.filtered_peak_710
chr1	41267999	41268376	378	25.07	8.10248	3.37754	5.36836	C6MG0ACXX_8_7446.sorted.filtered_peak_711
chr1	41284300	41284562	263	19.72	5.63724	2.92921	3.05860	C6MG0ACXX_8_7446.sorted.filtered_peak_712
chr1	41327872	41328744	873	40.46	17.82972	4.56634	14.74998	C6MG0ACXX_8_7446.sorted.filtered_peak_713
chr1	41418067	41418475	409	13.13	4.01916	2.72812	1.63892	C6MG0ACXX_8_7446.sorted.filtered_peak_714
chr1	41445152	41446389	1238	49.79	18.72298	4.09050	15.61829	C6MG0ACXX_8_7446.sorted.filtered_peak_715
chr1	41469320	41469932	613	21.75	7.66187	3.47500	4.96799	C6MG0ACXX_8_7446.sorted.filtered_peak_716
chr1	41826639	41827405	767	33.53	11.40637	3.65699	8.54463	C6MG0ACXX_8_7446.sorted.filtered_peak_717
chr1	42039847	42040106	260	17.33	5.26627	2.96754	2.71478	C6MG0ACXX_8_7446.sorted.filtered_peak_718
chr1	42127904	42128213	310	29.36	8.57187	3.22958	5.80683	C6MG0ACXX_8_7446.sorted.filtered_peak_719
chr1	42139038	42139667	630	22.27	6.33502	2.99448	3.70788	C6MG0ACXX_8_7446.sorted.filtered_peak_720
chr1	42149505	42150002	498	22.99	6.38421	2.96940	3.75007	C6MG0ACXX_8_7446.sorted.filtered_peak_721
chr1	42193126	42193416	291	18.30	4.75848	2.68494	2.26677	C6MG0ACXX_8_7446.sorted.filtered_peak_722
chr1	42216931	42217356	426	22.42	6.54810	3.04138	3.91555	C6MG0ACXX_8_7446.sorted.filtered_peak_723
chr1	42268437	42269107	671	21.10	5.13066	2.65378	2.60229	C6MG0ACXX_8_7446.sorted.filtered_peak_724
chr1	42277215	42277567	353	17.50	3.65923	2.30971	1.32332	C6MG0ACXX_8_7446.sorted.filtered_peak_725
chr1	42328406	42328867	462	17.72	5.78582	3.12840	3.20906	C6MG0ACXX_8_7446.sorted.filtered_peak_726
chr1	42357004	42357591	588	23.30	7.24033	3.22472	4.56525	C6MG0ACXX_8_7446.sorted.filtered_peak_727
chr1	42363856	42364391	536	20.75	5.85916	2.91460	3.28756	C6MG0ACXX_8_7446.sorted.filtered_peak_728
chr1	42385535	42386114	580	37.68	11.89879	3.51467	8.99892	C6MG0ACXX_8_7446.sorted.filtered_peak_729
chr1	42501070	42501978	909	49.75	21.67166	4.75762	18.42777	C6MG0ACXX_8_7446.sorted.filtered_peak_730
chr1	42785411	42785680	270	19.35	5.12996	2.76175	2.59862	C6MG0ACXX_8_7446.sorted.filtered_peak_731
chr1	42800088	42801368	1281	28.62	8.56589	3.16002	5.85565	C6MG0ACXX_8_7446.sorted.filtered_peak_732
chr1	42921596	42922764	1169	35.20	11.36055	3.55106	8.47438	C6MG0ACXX_8_7446.sorted.filtered_peak_733
chr1	42928584	42929209	626	37.88	16.14562	4.56833	13.07928	C6MG0ACXX_8_7446.sorted.filtered_peak_734
chr1	43123678	43124474	797	33.68	12.32918	3.90826	9.41294	C6MG0ACXX_8_7446.sorted.filtered_peak_735
chr1	43147688	43148176	489	49.72	19.24035	4.37175	16.05787	C6MG0ACXX_8_7446.sorted.filtered_peak_736
chr1	43232323	43233492	1170	50.17	22.28955	4.60889	19.08210	C6MG0ACXX_8_7446.sorted.filtered_peak_737
chr1	43282386	43283437	1052	54.91	25.70055	5.18591	22.33449	C6MG0ACXX_8_7446.sorted.filtered_peak_738
chr1	43311815	43312397	583	31.73	12.37945	3.98222	9.49684	C6MG0ACXX_8_7446.sorted.filtered_peak_739
chr1	43388852	43389152	301	20.69	3.58298	2.15158	1.26404	C6MG0ACXX_8_7446.sorted.filtered_peak_740
chr1	43389594	43390485	892	36.07	11.63576	3.55411	8.75232	C6MG0ACXX_8_7446.sorted.filtered_peak_741
chr1	43397523	43398177	655	29.55	7.90086	2.98996	5.19336	C6MG0ACXX_8_7446.sorted.filtered_peak_742
chr1	43403997	43404308	312	20.84	3.88807	2.24718	1.50613	C6MG0ACXX_8_7446.sorted.filtered_peak_743
chr1	43424012	43425096	1085	35.60	9.68504	3.06879	6.90230	C6MG0ACXX_8_7446.sorted.filtered_peak_744
chr1	43637817	43638363	547	45.19	20.55337	5.13229	17.30684	C6MG0ACXX_8_7446.sorted.filtered_peak_745
chr1	43814639	43815320	682	20.60	6.41463	3.10831	3.81339	C6MG0ACXX_8_7446.sorted.filtered_peak_746
chr1	43824022	43824829	808	38.28	16.78329	4.52567	13.74189	C6MG0ACXX_8_7446.sorted.filtered_peak_747
chr1	43833367	43834259	893	31.36	9.63474	3.41086	6.80830	C6MG0ACXX_8_7446.sorted.filtered_peak_748
chr1	43855355	43855993	639	29.81	13.69702	4.64667	10.73703	C6MG0ACXX_8_7446.sorted.filtered_peak_749
chr1	43919405	43919855	451	17.65	4.76023	2.72565	2.27228	C6MG0ACXX_8_7446.sorted.filtered_peak_750
chr1	44115382	44116287	906	66.88	31.15982	5.42379	27.59865	C6MG0ACXX_8_7446.sorted.filtered_peak_751
chr1	44172915	44173620	706	34.96	11.93002	3.76616	9.00717	C6MG0ACXX_8_7446.sorted.filtered_peak_752
chr1	44411987	44412750	764	56.64	26.84628	5.42590	23.42055	C6MG0ACXX_8_7446.sorted.filtered_peak_753
chr1	44435365	44435801	437	46.23	16.94357	4.09632	13.84711	C6MG0ACXX_8_7446.sorted.filtered_peak_754
chr1	44440169	44440849	681	40.60	11.91600	3.33357	9.03190	C6MG0ACXX_8_7446.sorted.filtered_peak_755
chr1	44457149	44457639	491	19.07	5.36350	2.86504	2.81393	C6MG0ACXX_8_7446.sorted.filtered_peak_756
chr1	44495473	44496179	707	34.20	11.26717	3.58934	8.39621	C6MG0ACXX_8_7446.sorted.filtered_peak_757
chr1	44678806	44679399	594	26.55	9.21581	3.58964	6.44095	C6MG0ACXX_8_7446.sorted.filtered_peak_758
chr1	44820583	44821242	660	36.76	15.57274	4.36520	12.56505	C6MG0ACXX_8_7446.sorted.filtered_peak_759
chr1	44930076	44930325	250	12.65	3.72795	2.62945	1.38417	C6MG0ACXX_8_7446.sorted.filtered_peak_760
chr1	45097249	45098256	1008	31.42	9.29266	3.28863	6.49823	C6MG0ACXX_8_7446.sorted.filtered_peak_761
chr1	45139651	45140488	838	69.17	30.92916	5.31032	27.35818	C6MG0ACXX_8_7446.sorted.filtered_peak_762
chr1	45180721	45181157	437	19.89	6.91896	3.37616	4.26858	C6MG0ACXX_8_7446.sorted.filtered_peak_763
chr1	45187281	45187909	629	27.17	8.86211	3.45242	6.09242	C6MG0ACXX_8_7446.sorted.filtered_peak_764
chr1	45196192	45197250	1059	38.25	14.74438	4.22345	11.71856	C6MG0ACXX_8_7446.sorted.filtered_peak_765
chr1	45204998	45205716	719	33.59	16.31731	4.88693	13.30481	C6MG0ACXX_8_7446.sorted.filtered_peak_766
chr1	45240862	45241628	767	36.28	15.02198	4.41842	12.00204	C6MG0ACXX_8_7446.sorted.filtered_peak_767
chr1	45251887	45252297	411	20.82	5.71126	2.87059	3.14037	C6MG0ACXX_8_7446.sorted.filtered_peak_768
chr1	45265396	45266448	1053	58.86	23.73753	4.54591	20.42621	C6MG0ACXX_8_7446.sorted.filtered_peak_769
chr1	45272981	45273968	988	41.99	11.23023	3.12080	8.37656	C6MG0ACXX_8_7446.sorted.filtered_peak_770
chr1	45275260	45275633	374	31.62	5.48155	2.31378	2.93489	C6MG0ACXX_8_7446.sorted.filtered_peak_771
chr1	45279355	45279742	388	18.49	3.75214	2.29849	1.39161	C6MG0ACXX_8_7446.sorted.filtered_peak_772
chr1	45284940	45286055	1116	32.53	11.05045	3.66872	8.18509	C6MG0ACXX_8_7446.sorted.filtered_peak_773
chr1	45301551	45301861	311	15.05	5.19181	3.11865	2.65628	C6MG0ACXX_8_7446.sorted.filtered_peak_774
chr1	45451924	45452587	664	24.89	11.31307	4.46454	8.44720	C6MG0ACXX_8_7446.sorted.filtered_peak_775
chr1	45476906	45478006	1101	27.40	6.84631	2.81056	4.21422	C6MG0ACXX_8_7446.sorted.filtered_peak_776
chr1	45517035	45517329	295	15.49	5.15782	3.06444	2.63011	C6MG0ACXX_8_7446.sorted.filtered_peak_777
chr1	45671508	45671757	250	15.71	3.81120	2.46591	1.43535	C6MG0ACXX_8_7446.sorted.filtered_peak_778
chr1	45769127	45769967	841	62.74	28.88854	5.37911	25.38092	C6MG0ACXX_8_7446.sorted.filtered_peak_779
chr1	45792402	45792854	453	12.81	3.70587	2.60595	1.36211	C6MG0ACXX_8_7446.sorted.filtered_peak_780
chr1	45805267	45806487	1221	35.95	12.90912	3.86769	9.97569	C6MG0ACXX_8_7446.sorted.filtered_peak_781
chr1	45956378	45957299	922	56.74	26.46942	5.03646	23.10480	C6MG0ACXX_8_7446.sorted.filtered_peak_782
chr1	45965508	45966149	642	47.34	21.68091	5.10126	18.41715	C6MG0ACXX_8_7446.sorted.filtered_peak_783
chr1	45986835	45988052	1218	24.46	7.80659	3.27720	5.10897	C6MG0ACXX_8_7446.sorted.filtered_peak_784
chr1	46009487	46009896	410	18.83	6.37355	3.27362	3.74653	C6MG0ACXX_8_7446.sorted.filtered_peak_785
chr1	46016234	46016900	667	39.50	21.49514	6.11669	18.22076	C6MG0ACXX_8_7446.sorted.filtered_peak_786
chr1	46035737	46036080	344	14.61	4.44166	2.81920	1.97725	C6MG0ACXX_8_7446.sorted.filtered_peak_787
chr1	46048988	46050764	1777	40.65	11.46771	3.22998	8.59269	C6MG0ACXX_8_7446.sorted.filtered_peak_788
chr1	46151732	46153250	1519	57.60	18.46935	3.70935	15.33667	C6MG0ACXX_8_7446.sorted.filtered_peak_789
chr1	46153657	46153906	250	34.08	5.20569	2.19315	2.66782	C6MG0ACXX_8_7446.sorted.filtered_peak_790
chr1	46215894	46216674	781	41.35	18.06739	4.68434	14.93822	C6MG0ACXX_8_7446.sorted.filtered_peak_791
chr1	46269021	46269415	395	30.46	13.93248	4.73903	10.94582	C6MG0ACXX_8_7446.sorted.filtered_peak_792
chr1	46598185	46599171	987	44.13	16.72108	4.17493	13.63143	C6MG0ACXX_8_7446.sorted.filtered_peak_793
chr1	46632146	46632400	255	16.96	5.58353	3.12533	3.01354	C6MG0ACXX_8_7446.sorted.filtered_peak_794
chr1	46663810	46664397	588	18.73	6.01418	3.12478	3.42932	C6MG0ACXX_8_7446.sorted.filtered_peak_795
chr1	46712849	46713549	701	38.97	15.15592	4.22837	12.12386	C6MG0ACXX_8_7446.sorted.filtered_peak_796
chr1	46768587	46769431	845	43.91	15.97808	4.07162	12.90837	C6MG0ACXX_8_7446.sorted.filtered_peak_797
chr1	46775465	46775714	250	12.27	3.50146	2.54753	1.20049	C6MG0ACXX_8_7446.sorted.filtered_peak_798
chr1	46806198	46806927	730	25.97	8.54083	3.43289	5.78809	C6MG0ACXX_8_7446.sorted.filtered_peak_799
chr1	46908111	46908633	523	16.31	4.62431	2.75809	2.16118	C6MG0ACXX_8_7446.sorted.filtered_peak_800
chr1	47047323	47047859	537	25.18	8.99048	3.65379	6.21323	C6MG0ACXX_8_7446.sorted.filtered_peak_801
chr1	47069598	47070276	679	41.41	15.53809	3.98262	12.54243	C6MG0ACXX_8_7446.sorted.filtered_peak_802
chr1	47081985	47082537	553	20.35	4.77744	2.56064	2.30420	C6MG0ACXX_8_7446.sorted.filtered_peak_803
chr1	47133945	47134508	564	20.11	5.43690	2.80702	2.89940	C6MG0ACXX_8_7446.sorted.filtered_peak_804
chr1	47184490	47185234	745	43.75	19.30163	4.71526	16.16384	C6MG0ACXX_8_7446.sorted.filtered_peak_805
chr1	47201526	47201944	419	12.73	3.81224	2.66709	1.43142	C6MG0ACXX_8_7446.sorted.filtered_peak_806
chr1	47641239	47641525	287	14.75	3.60105	2.43133	1.27890	C6MG0ACXX_8_7446.sorted.filtered_peak_807
chr1	47779389	47780358	970	44.70	20.15044	4.66068	17.01903	C6MG0ACXX_8_7446.sorted.filtered_peak_808
chr1	47799200	47800520	1321	35.70	12.78154	3.91834	9.83341	C6MG0ACXX_8_7446.sorted.filtered_peak_809
chr1	47902125	47902461	337	23.74	4.10407	2.20958	1.69206	C6MG0ACXX_8_7446.sorted.filtered_peak_810
chr1	47902771	47903945	1175	39.88	13.96185	3.75968	11.02976	C6MG0ACXX_8_7446.sorted.filtered_peak_811
chr1	48176162	48176480	319	15.58	4.63784	2.82622	2.16374	C6MG0ACXX_8_7446.sorted.filtered_peak_812
chr1	48463124	48463555	432	16.00	4.37426	2.67869	1.93773	C6MG0ACXX_8_7446.sorted.filtered_peak_813
chr1	48937533	48938156	624	30.08	12.36554	4.25730	9.44555	C6MG0ACXX_8_7446.sorted.filtered_peak_814
chr1	51190264	51190956	693	16.97	5.99091	3.28985	3.39360	C6MG0ACXX_8_7446.sorted.filtered_peak_815
chr1	51339052	51339617	566	20.68	8.43967	3.95141	5.67334	C6MG0ACXX_8_7446.sorted.filtered_peak_816
chr1	51425508	51426435	928	34.99	12.61046	3.77627	9.70878	C6MG0ACXX_8_7446.sorted.filtered_peak_817
chr1	51433834	51434826	993	30.16	7.47973	2.89816	4.76549	C6MG0ACXX_8_7446.sorted.filtered_peak_818
chr1	51655255	51655504	250	14.13	4.13097	2.70919	1.71127	C6MG0ACXX_8_7446.sorted.filtered_peak_819
chr1	51701693	51702281	589	29.92	10.01686	3.58860	7.18768	C6MG0ACXX_8_7446.sorted.filtered_peak_820
chr1	51702474	51702876	403	18.16	3.42012	2.19123	1.14244	C6MG0ACXX_8_7446.sorted.filtered_peak_821
chr1	51895633	51895960	328	23.68	8.22532	3.53609	5.49385	C6MG0ACXX_8_7446.sorted.filtered_peak_822
chr1	51899407	51899759	353	22.67	7.71362	3.45766	4.99623	C6MG0ACXX_8_7446.sorted.filtered_peak_823
chr1	51966952	51967229	278	20.95	6.89153	3.28440	4.23200	C6MG0ACXX_8_7446.sorted.filtered_peak_824
chr1	51984784	51985153	370	35.23	8.01115	2.77883	5.28119	C6MG0ACXX_8_7446.sorted.filtered_peak_825
chr1	51986419	51986697	279	28.60	5.24462	2.36251	2.70619	C6MG0ACXX_8_7446.sorted.filtered_peak_826
chr1	52000489	52001028	540	14.62	4.12279	2.66282	1.72815	C6MG0ACXX_8_7446.sorted.filtered_peak_827
chr1	52014726	52015018	293	16.66	6.20793	3.43075	3.58348	C6MG0ACXX_8_7446.sorted.filtered_peak_828
chr1	52035013	52035595	583	21.39	6.84725	3.22652	4.19985	C6MG0ACXX_8_7446.sorted.filtered_peak_829
chr1	52044111	52044369	259	13.83	4.41526	2.87017	1.96033	C6MG0ACXX_8_7446.sorted.filtered_peak_830
chr1	52082525	52083137	613	30.97	13.12219	4.37775	10.17482	C6MG0ACXX_8_7446.sorted.filtered_peak_831
chr1	52194921	52195599	679	37.05	14.03738	4.13443	11.03482	C6MG0ACXX_8_7446.sorted.filtered_peak_832
chr1	52344089	52345033	945	54.45	24.50668	4.92847	21.18278	C6MG0ACXX_8_7446.sorted.filtered_peak_833
chr1	52456251	52456512	262	12.80	3.85121	2.68077	1.46440	C6MG0ACXX_8_7446.sorted.filtered_peak_834
chr1	52498262	52498511	250	16.23	4.20269	2.59519	1.77447	C6MG0ACXX_8_7446.sorted.filtered_peak_835
chr1	52498856	52499550	695	18.92	5.65206	2.95540	3.10244	C6MG0ACXX_8_7446.sorted.filtered_peak_836
chr1	52520521	52522771	2251	29.09	6.60377	2.64402	4.00445	C6MG0ACXX_8_7446.sorted.filtered_peak_837
chr1	52605577	52605957	381	19.20	6.12303	3.14933	3.51294	C6MG0ACXX_8_7446.sorted.filtered_peak_838
chr1	52831400	52832365	966	66.60	30.61275	5.10395	27.09906	C6MG0ACXX_8_7446.sorted.filtered_peak_839
chr1	52869650	52870519	870	36.81	14.73889	4.26477	11.73520	C6MG0ACXX_8_7446.sorted.filtered_peak_840
chr1	52889523	52890502	980	18.60	5.33050	2.85622	2.80965	C6MG0ACXX_8_7446.sorted.filtered_peak_841
chr1	53017803	53019324	1522	24.26	5.38135	2.55746	2.84858	C6MG0ACXX_8_7446.sorted.filtered_peak_842
chr1	53067813	53068210	398	17.47	4.58061	2.66158	2.12356	C6MG0ACXX_8_7446.sorted.filtered_peak_843
chr1	53102588	53103452	865	36.42	11.93764	3.65364	9.02067	C6MG0ACXX_8_7446.sorted.filtered_peak_844
chr1	53163890	53164193	304	23.30	5.87512	2.78202	3.28497	C6MG0ACXX_8_7446.sorted.filtered_peak_845
chr1	53168605	53169213	609	38.07	15.26197	4.43000	12.20554	C6MG0ACXX_8_7446.sorted.filtered_peak_846
chr1	53191741	53192676	936	27.29	9.16033	3.54972	6.36940	C6MG0ACXX_8_7446.sorted.filtered_peak_847
chr1	53308200	53308456	257	15.03	5.15363	3.11378	2.61169	C6MG0ACXX_8_7446.sorted.filtered_peak_848
chr1	53387116	53387684	569	21.24	7.50510	3.47759	4.82301	C6MG0ACXX_8_7446.sorted.filtered_peak_849
chr1	53392822	53393178	357	20.62	7.49618	3.56022	4.79248	C6MG0ACXX_8_7446.sorted.filtered_peak_850
chr1	53480408	53481111	704	17.69	6.17997	3.24815	3.61574	C6MG0ACXX_8_7446.sorted.filtered_peak_851
chr1	53662046	53662967	922	29.16	10.03120	3.48152	7.26017	C6MG0ACXX_8_7446.sorted.filtered_peak_852
chr1	53685670	53686532	863	42.93	16.42401	4.24476	13.34181	C6MG0ACXX_8_7446.sorted.filtered_peak_853
chr1	53703776	53704618	843	29.55	10.60176	3.70481	7.77655	C6MG0ACXX_8_7446.sorted.filtered_peak_854
chr1	53791695	53792320	626	48.94	17.84993	3.99895	14.75948	C6MG0ACXX_8_7446.sorted.filtered_peak_855
chr1	53793600	53793912	313	34.07	7.80076	2.77386	5.08693	C6MG0ACXX_8_7446.sorted.filtered_peak_856
chr1	53858913	53859308	396	15.12	4.65955	2.86404	2.18143	C6MG0ACXX_8_7446.sorted.filtered_peak_857
chr1	53878785	53879551	767	32.22	11.74775	3.90610	8.84202	C6MG0ACXX_8_7446.sorted.filtered_peak_858
chr1	54303668	54304512	845	50.13	23.34770	5.18873	20.04292	C6MG0ACXX_8_7446.sorted.filtered_peak_859
chr1	54355337	54356052	716	29.16	11.74501	4.07379	8.86827	C6MG0ACXX_8_7446.sorted.filtered_peak_860
chr1	54411122	54412184	1063	72.09	28.64722	4.66294	25.15493	C6MG0ACXX_8_7446.sorted.filtered_peak_861
chr1	54518591	54519462	872	63.69	28.81788	5.18564	25.33735	C6MG0ACXX_8_7446.sorted.filtered_peak_862
chr1	54665404	54666183	780	30.73	13.27087	4.47182	10.31060	C6MG0ACXX_8_7446.sorted.filtered_peak_863
chr1	54696569	54696949	381	16.03	5.06900	2.97179	2.55437	C6MG0ACXX_8_7446.sorted.filtered_peak_864
chr1	54871975	54873499	1525	30.07	7.09299	2.72070	4.47096	C6MG0ACXX_8_7446.sorted.filtered_peak_865
chr1	54953838	54954332	495	28.88	7.82071	3.02381	5.11343	C6MG0ACXX_8_7446.sorted.filtered_peak_866
chr1	54954908	54955423	516	23.83	5.39038	2.59966	2.83416	C6MG0ACXX_8_7446.sorted.filtered_peak_867
chr1	55007577	55008503	927	16.61	4.66618	2.75344	2.19839	C6MG0ACXX_8_7446.sorted.filtered_peak_868
chr1	55137824	55138160	337	15.52	4.59469	2.80997	2.12761	C6MG0ACXX_8_7446.sorted.filtered_peak_869
chr1	55181171	55181834	664	22.89	8.02383	3.47931	5.32755	C6MG0ACXX_8_7446.sorted.filtered_peak_870
chr1	55229937	55230710	774	74.43	40.79826	6.46192	36.94426	C6MG0ACXX_8_7446.sorted.filtered_peak_871
chr1	55266940	55267464	525	26.15	7.02614	2.98758	4.34128	C6MG0ACXX_8_7446.sorted.filtered_peak_872
chr1	55272791	55273222	432	18.31	4.40945	2.54675	1.96975	C6MG0ACXX_8_7446.sorted.filtered_peak_873
chr1	55352549	55353191	643	21.60	5.73866	2.82752	3.16209	C6MG0ACXX_8_7446.sorted.filtered_peak_874
chr1	55410773	55411156	384	16.70	6.24796	3.43938	3.62069	C6MG0ACXX_8_7446.sorted.filtered_peak_875
chr1	55461557	55461810	254	19.91	5.36117	2.81621	2.80302	C6MG0ACXX_8_7446.sorted.filtered_peak_876
chr1	55593600	55594080	481	23.56	8.68655	3.73357	5.90908	C6MG0ACXX_8_7446.sorted.filtered_peak_877
chr1	55604487	55604976	490	20.64	7.09471	3.36722	4.44658	C6MG0ACXX_8_7446.sorted.filtered_peak_878
chr1	55680953	55681271	319	24.62	5.97258	2.73441	3.37967	C6MG0ACXX_8_7446.sorted.filtered_peak_879
chr1	55723666	55723978	313	20.94	7.65460	3.59238	4.94109	C6MG0ACXX_8_7446.sorted.filtered_peak_880
chr1	55743073	55743380	308	15.02	3.63462	2.43210	1.29171	C6MG0ACXX_8_7446.sorted.filtered_peak_881
chr1	57773137	57773456	320	14.84	4.70695	2.91214	2.22605	C6MG0ACXX_8_7446.sorted.filtered_peak_882
chr1	59011645	59012739	1095	37.35	12.27682	3.62558	9.36481	C6MG0ACXX_8_7446.sorted.filtered_peak_883
chr1	59165591	59165941	351	23.74	9.93239	4.14073	7.10882	C6MG0ACXX_8_7446.sorted.filtered_peak_884
chr1	59183802	59184391	590	17.93	5.56415	3.00663	3.02073	C6MG0ACXX_8_7446.sorted.filtered_peak_885
chr1	59220551	59221550	1000	22.83	6.44854	2.95965	3.84300	C6MG0ACXX_8_7446.sorted.filtered_peak_886
chr1	59249489	59250462	974	76.55	26.91560	4.06218	23.50105	C6MG0ACXX_8_7446.sorted.filtered_peak_887
chr1	59278619	59278978	360	26.32	6.07117	2.67560	3.46810	C6MG0ACXX_8_7446.sorted.filtered_peak_888
chr1	59281750	59282245	496	28.45	7.60665	2.98981	4.91145	C6MG0ACXX_8_7446.sorted.filtered_peak_889
chr1	59369075	59369972	898	24.88	6.92640	2.97155	4.29067	C6MG0ACXX_8_7446.sorted.filtered_peak_890
chr1	59388035	59388540	506	23.36	8.90462	3.80621	6.13185	C6MG0ACXX_8_7446.sorted.filtered_peak_891
chr1	59398931	59399403	473	22.10	5.15420	2.60553	2.63190	C6MG0ACXX_8_7446.sorted.filtered_peak_892
chr1	59407401	59408049	649	27.97	8.20437	3.19404	5.47416	C6MG0ACXX_8_7446.sorted.filtered_peak_893
chr1	59433898	59434571	674	31.77	12.82687	4.29297	9.86978	C6MG0ACXX_8_7446.sorted.filtered_peak_894
chr1	59485676	59486579	904	25.21	6.27908	2.75406	3.69426	C6MG0ACXX_8_7446.sorted.filtered_peak_895
chr1	59612455	59612887	433	18.18	4.05992	2.42637	1.65285	C6MG0ACXX_8_7446.sorted.filtered_peak_896
chr1	59762073	59762865	793	37.58	12.76356	3.70822	9.83259	C6MG0ACXX_8_7446.sorted.filtered_peak_897
chr1	59942863	59943354	492	19.87	6.24895	3.14561	3.62409	C6MG0ACXX_8_7446.sorted.filtered_peak_898
chr1	60035874	60036582	709	18.96	5.89655	3.06360	3.31621	C6MG0ACXX_8_7446.sorted.filtered_peak_899
chr1	60162894	60163490	597	14.31	4.19986	2.72537	1.77253	C6MG0ACXX_8_7446.sorted.filtered_peak_900
chr1	60224946	60225390	445	17.82	5.49683	3.00505	2.94516	C6MG0ACXX_8_7446.sorted.filtered_peak_901
chr1	60280255	60280510	256	20.17	6.54458	3.24999	3.88971	C6MG0ACXX_8_7446.sorted.filtered_peak_902
chr1	60413000	60413260	261	15.32	4.06505	2.59658	1.66056	C6MG0ACXX_8_7446.sorted.filtered_peak_903
chr1	61508652	61509064	413	19.65	5.73962	2.95433	3.17572	C6MG0ACXX_8_7446.sorted.filtered_peak_904
chr1	61515587	61516074	488	24.25	6.64973	2.96885	4.00348	C6MG0ACXX_8_7446.sorted.filtered_peak_905
chr1	61542502	61543951	1450	38.29	9.22388	2.85038	6.46191	C6MG0ACXX_8_7446.sorted.filtered_peak_906
chr1	61736841	61737090	250	18.64	6.15671	3.22239	3.53262	C6MG0ACXX_8_7446.sorted.filtered_peak_907
chr1	61918809	61919394	586	25.26	9.20040	3.68607	6.43097	C6MG0ACXX_8_7446.sorted.filtered_peak_908
chr1	62190466	62191324	859	25.24	10.19441	3.93892	7.40186	C6MG0ACXX_8_7446.sorted.filtered_peak_909
chr1	62207900	62208175	276	13.68	3.90395	2.64025	1.51274	C6MG0ACXX_8_7446.sorted.filtered_peak_910
chr1	62901600	62902990	1391	64.05	24.23015	4.15010	20.93810	C6MG0ACXX_8_7446.sorted.filtered_peak_911
chr1	63249293	63250207	915	38.77	15.59639	4.36241	12.54226	C6MG0ACXX_8_7446.sorted.filtered_peak_912
chr1	63832878	63833643	766	30.33	12.31505	4.08913	9.44245	C6MG0ACXX_8_7446.sorted.filtered_peak_913
chr1	63988545	63989353	809	35.83	13.99087	4.25619	10.98745	C6MG0ACXX_8_7446.sorted.filtered_peak_914
chr1	64058980	64060231	1252	23.72	6.39887	2.91086	3.77915	C6MG0ACXX_8_7446.sorted.filtered_peak_915
chr1	64116986	64117235	250	12.51	3.56104	2.55768	1.25516	C6MG0ACXX_8_7446.sorted.filtered_peak_916
chr1	65096938	65097322	385	12.00	3.41658	2.52565	1.10444	C6MG0ACXX_8_7446.sorted.filtered_peak_917
chr1	65292676	65292967	292	18.67	4.80624	2.67314	2.31998	C6MG0ACXX_8_7446.sorted.filtered_peak_918
chr1	65329752	65330134	383	27.93	10.78532	4.00192	7.91523	C6MG0ACXX_8_7446.sorted.filtered_peak_919
chr1	65431658	65432693	1036	41.64	13.53488	3.65863	10.56838	C6MG0ACXX_8_7446.sorted.filtered_peak_920
chr1	65468161	65468875	715	17.52	4.34812	2.56910	1.90982	C6MG0ACXX_8_7446.sorted.filtered_peak_921
chr1	65532731	65533399	669	22.27	4.39951	2.35307	1.95345	C6MG0ACXX_8_7446.sorted.filtered_peak_922
chr1	65719651	65720360	710	23.86	8.41789	3.49795	5.71040	C6MG0ACXX_8_7446.sorted.filtered_peak_923
chr1	65885481	65886549	1069	58.12	23.05536	4.27913	19.78739	C6MG0ACXX_8_7446.sorted.filtered_peak_924
chr1	66153396	66154038	643	14.24	4.69283	2.95425	2.21777	C6MG0ACXX_8_7446.sorted.filtered_peak_925
chr1	66277644	66278026	383	31.82	11.88795	3.97346	8.98293	C6MG0ACXX_8_7446.sorted.filtered_peak_926
chr1	66295994	66296492	499	27.37	9.74916	3.73904	6.92134	C6MG0ACXX_8_7446.sorted.filtered_peak_927
chr1	66648152	66648545	394	19.22	6.43438	3.26002	3.80839	C6MG0ACXX_8_7446.sorted.filtered_peak_928
chr1	66680625	66680884	260	16.41	4.57104	2.72750	2.11978	C6MG0ACXX_8_7446.sorted.filtered_peak_929
chr1	66740756	66741062	307	22.07	4.99077	2.55364	2.47802	C6MG0ACXX_8_7446.sorted.filtered_peak_930
chr1	66741985	66742242	258	26.79	7.44308	3.04662	4.75007	C6MG0ACXX_8_7446.sorted.filtered_peak_931
chr1	66748147	66748396	250	16.73	3.65390	2.34481	1.32511	C6MG0ACXX_8_7446.sorted.filtered_peak_932
chr1	66766662	66767115	454	20.59	6.79110	3.29755	4.12539	C6MG0ACXX_8_7446.sorted.filtered_peak_933
chr1	66796381	66796769	389	29.68	5.80966	2.46046	3.23072	C6MG0ACXX_8_7446.sorted.filtered_peak_934
chr1	66797773	66798068	296	26.94	3.50988	1.95250	1.18813	C6MG0ACXX_8_7446.sorted.filtered_peak_935
chr1	66801534	66802136	603	33.11	6.83404	2.58690	4.17838	C6MG0ACXX_8_7446.sorted.filtered_peak_936
chr1	66815849	66816109	261	26.79	6.51361	2.78772	3.87317	C6MG0ACXX_8_7446.sorted.filtered_peak_937
chr1	66823204	66823712	509	19.94	6.20762	3.10042	3.60769	C6MG0ACXX_8_7446.sorted.filtered_peak_938
chr1	66902210	66902521	312	17.29	4.83634	2.78838	2.32969	C6MG0ACXX_8_7446.sorted.filtered_peak_939
chr1	66912019	66912435	417	16.96	4.68563	2.74442	2.20512	C6MG0ACXX_8_7446.sorted.filtered_peak_940
chr1	67191753	67192002	250	15.35	4.55784	2.80034	2.10479	C6MG0ACXX_8_7446.sorted.filtered_peak_941
chr1	67390235	67391229	995	61.99	22.19271	4.07469	18.94122	C6MG0ACXX_8_7446.sorted.filtered_peak_942
chr1	67395683	67396432	750	39.60	9.17742	2.79678	6.42727	C6MG0ACXX_8_7446.sorted.filtered_peak_943
chr1	67446998	67447686	689	15.68	4.06747	2.56938	1.67398	C6MG0ACXX_8_7446.sorted.filtered_peak_944
chr1	67519444	67520149	706	23.12	5.89117	2.78426	3.30518	C6MG0ACXX_8_7446.sorted.filtered_peak_945
chr1	67628565	67628968	404	17.27	6.41135	3.42979	3.79165	C6MG0ACXX_8_7446.sorted.filtered_peak_946
chr1	67636636	67637127	492	18.79	4.45730	2.53717	2.00276	C6MG0ACXX_8_7446.sorted.filtered_peak_947
chr1	67660212	67660621	410	21.69	5.80725	2.85011	3.22260	C6MG0ACXX_8_7446.sorted.filtered_peak_948
chr1	67740475	67740724	250	12.79	3.85448	2.67921	1.47365	C6MG0ACXX_8_7446.sorted.filtered_peak_949
chr1	67760657	67761051	395	13.50	4.25618	2.81803	1.81721	C6MG0ACXX_8_7446.sorted.filtered_peak_950
chr1	67798657	67799192	536	35.13	12.90334	3.98419	9.94684	C6MG0ACXX_8_7446.sorted.filtered_peak_951
chr1	67894868	67895233	366	23.13	3.46043	2.03519	1.15484	C6MG0ACXX_8_7446.sorted.filtered_peak_952
chr1	67896001	67896857	857	43.33	14.15346	3.76449	11.13172	C6MG0ACXX_8_7446.sorted.filtered_peak_953
chr1	67966123	67966472	350	18.34	6.58386	3.39259	3.95378	C6MG0ACXX_8_7446.sorted.filtered_peak_954
chr1	68150491	68151225	735	48.88	17.70623	3.94816	14.63208	C6MG0ACXX_8_7446.sorted.filtered_peak_955
chr1	68151819	68152132	314	26.02	4.14397	2.14671	1.73189	C6MG0ACXX_8_7446.sorted.filtered_peak_956
chr1	68962664	68963238	575	20.16	5.45060	2.81390	2.90338	C6MG0ACXX_8_7446.sorted.filtered_peak_957
chr1	70670936	70671768	833	34.99	13.08407	4.01111	10.13563	C6MG0ACXX_8_7446.sorted.filtered_peak_958
chr1	70686849	70687596	748	35.32	13.88742	4.11279	10.93904	C6MG0ACXX_8_7446.sorted.filtered_peak_959
chr1	70819750	70820807	1058	28.00	10.33504	3.73228	7.53346	C6MG0ACXX_8_7446.sorted.filtered_peak_960
chr1	70876313	70877094	782	48.29	22.28060	5.17667	19.00131	C6MG0ACXX_8_7446.sorted.filtered_peak_961
chr1	71245245	71245539	295	12.58	3.70850	2.62418	1.37027	C6MG0ACXX_8_7446.sorted.filtered_peak_962
chr1	71375708	71376049	342	18.26	4.96980	2.76512	2.46568	C6MG0ACXX_8_7446.sorted.filtered_peak_963
chr1	71546531	71547281	751	47.14	20.21129	4.85059	16.98479	C6MG0ACXX_8_7446.sorted.filtered_peak_964
chr1	74663450	74664440	991	31.35	10.97848	3.65261	8.15113	C6MG0ACXX_8_7446.sorted.filtered_peak_965
chr1	75198376	75199732	1357	26.89	8.19650	3.22662	5.47470	C6MG0ACXX_8_7446.sorted.filtered_peak_966
chr1	76189908	76190684	777	29.18	11.34422	4.03472	8.46139	C6MG0ACXX_8_7446.sorted.filtered_peak_967
chr1	76251677	76252514	838	31.09	11.48758	3.82769	8.62880	C6MG0ACXX_8_7446.sorted.filtered_peak_968
chr1	76489473	76489911	439	20.73	6.72469	3.25788	4.06631	C6MG0ACXX_8_7446.sorted.filtered_peak_969
chr1	76539960	76540534	575	21.67	5.86176	2.87615	3.26669	C6MG0ACXX_8_7446.sorted.filtered_peak_970
chr1	76620011	76620677	667	22.05	6.77030	3.13045	4.13247	C6MG0ACXX_8_7446.sorted.filtered_peak_971
chr1	77684635	77685479	845	18.46	5.22375	2.84130	2.70200	C6MG0ACXX_8_7446.sorted.filtered_peak_972
chr1	77897111	77897469	359	14.80	5.05461	3.07041	2.53827	C6MG0ACXX_8_7446.sorted.filtered_peak_973
chr1	78148188	78149575	1388	46.11	14.25959	3.61206	11.24355	C6MG0ACXX_8_7446.sorted.filtered_peak_974
chr1	78224849	78225920	1072	26.26	8.21635	3.22592	5.52001	C6MG0ACXX_8_7446.sorted.filtered_peak_975
chr1	78245143	78245862	720	20.19	7.13587	3.43510	4.46442	C6MG0ACXX_8_7446.sorted.filtered_peak_976
chr1	78444116	78445379	1264	43.69	14.44664	3.72163	11.43776	C6MG0ACXX_8_7446.sorted.filtered_peak_977
chr1	78470197	78470896	700	27.48	7.41715	2.96248	4.75067	C6MG0ACXX_8_7446.sorted.filtered_peak_978
chr1	79754649	79755083	435	12.25	3.43916	2.51795	1.15648	C6MG0ACXX_8_7446.sorted.filtered_peak_979
chr1	80814487	80814928	442	12.17	3.50608	2.55782	1.17794	C6MG0ACXX_8_7446.sorted.filtered_peak_980
chr1	81855874	81856133	260	15.84	4.57186	2.78027	2.09537	C6MG0ACXX_8_7446.sorted.filtered_peak_981
chr1	84397388	84397686	299	16.87	5.13126	2.93452	2.60372	C6MG0ACXX_8_7446.sorted.filtered_peak_982
chr1	84464483	84465211	729	19.14	5.37690	2.85666	2.83493	C6MG0ACXX_8_7446.sorted.filtered_peak_983
chr1	84543313	84544255	943	20.22	5.42887	2.79548	2.89110	C6MG0ACXX_8_7446.sorted.filtered_peak_984
chr1	84609721	84610150	430	25.01	6.63409	2.91174	3.99108	C6MG0ACXX_8_7446.sorted.filtered_peak_985
chr1	84713072	84713404	333	17.12	5.69003	3.12749	3.13639	C6MG0ACXX_8_7446.sorted.filtered_peak_986
chr1	84831492	84831741	250	19.27	5.69367	2.97406	3.11924	C6MG0ACXX_8_7446.sorted.filtered_peak_987
chr1	84899544	84899793	250	20.16	5.97712	3.01838	3.37927	C6MG0ACXX_8_7446.sorted.filtered_peak_988
chr1	84907858	84908429	572	18.10	7.23770	3.71002	4.55334	C6MG0ACXX_8_7446.sorted.filtered_peak_989
chr1	84944833	84945620	788	23.70	7.98037	3.42493	5.26704	C6MG0ACXX_8_7446.sorted.filtered_peak_990
chr1	84971554	84972562	1009	41.08	12.97375	3.55463	10.02296	C6MG0ACXX_8_7446.sorted.filtered_peak_991
chr1	85039620	85040535	916	24.42	7.44769	3.19666	4.76075	C6MG0ACXX_8_7446.sorted.filtered_peak_992
chr1	85086283	85086943	661	26.03	9.15476	3.66525	6.35699	C6MG0ACXX_8_7446.sorted.filtered_peak_993
chr1	85155841	85156631	791	44.39	17.56325	4.23593	14.47746	C6MG0ACXX_8_7446.sorted.filtered_peak_994
chr1	85320059	85320375	317	20.55	6.64781	3.23764	4.00027	C6MG0ACXX_8_7446.sorted.filtered_peak_995
chr1	85328407	85328747	341	17.19	5.26327	2.96663	2.72351	C6MG0ACXX_8_7446.sorted.filtered_peak_996
chr1	85410611	85411256	646	29.30	10.56318	3.83962	7.69406	C6MG0ACXX_8_7446.sorted.filtered_peak_997
chr1	85462790	85463169	380	22.55	4.99775	2.53022	2.49424	C6MG0ACXX_8_7446.sorted.filtered_peak_998
chr1	85527727	85528323	597	25.07	9.08945	3.63837	6.33226	C6MG0ACXX_8_7446.sorted.filtered_peak_999
chr1	85666586	85667490	905	18.31	4.51000	2.58905	2.05309	C6MG0ACXX_8_7446.sorted.filtered_peak_1000
chr1	85725132	85725596	465	34.19	14.23846	4.43668	11.23183	C6MG0ACXX_8_7446.sorted.filtered_peak_1001
chr1	85741846	85742813	968	47.79	18.32284	4.20569	15.19949	C6MG0ACXX_8_7446.sorted.filtered_peak_1002
chr1	85763789	85764137	349	18.77	5.47352	2.93099	2.91198	C6MG0ACXX_8_7446.sorted.filtered_peak_1003
chr1	86173928	86174324	397	22.22	8.00285	3.58546	5.27443	C6MG0ACXX_8_7446.sorted.filtered_peak_1004
chr1	86861510	86862508	999	25.79	8.69252	3.48563	5.93757	C6MG0ACXX_8_7446.sorted.filtered_peak_1005
chr1	86883375	86883635	261	14.92	4.40360	2.77626	1.95518	C6MG0ACXX_8_7446.sorted.filtered_peak_1006
chr1	87169875	87170776	902	37.59	13.20414	3.82662	10.25979	C6MG0ACXX_8_7446.sorted.filtered_peak_1007
chr1	87379675	87380490	816	64.83	28.61473	4.94976	25.15048	C6MG0ACXX_8_7446.sorted.filtered_peak_1008
chr1	87597469	87597959	491	17.41	5.27647	2.93017	2.76277	C6MG0ACXX_8_7446.sorted.filtered_peak_1009
chr1	87793979	87794597	619	34.19	6.60689	2.46795	3.99518	C6MG0ACXX_8_7446.sorted.filtered_peak_1010
chr1	87800644	87801102	459	27.22	4.59991	2.23070	2.13745	C6MG0ACXX_8_7446.sorted.filtered_peak_1011
chr1	87827686	87827936	251	14.14	4.56102	2.91377	2.09112	C6MG0ACXX_8_7446.sorted.filtered_peak_1012
chr1	87869695	87870560	866	27.29	8.37736	3.22424	5.66683	C6MG0ACXX_8_7446.sorted.filtered_peak_1013
chr1	87901137	87901574	438	17.93	7.11671	3.67751	4.43870	C6MG0ACXX_8_7446.sorted.filtered_peak_1014
chr1	87915079	87915773	695	20.68	6.41908	3.14235	3.78964	C6MG0ACXX_8_7446.sorted.filtered_peak_1015
chr1	89149165	89150423	1259	47.34	17.85258	3.95627	14.77419	C6MG0ACXX_8_7446.sorted.filtered_peak_1016
chr1	89356920	89357562	643	36.31	13.00862	3.92935	10.05221	C6MG0ACXX_8_7446.sorted.filtered_peak_1017
chr1	89449549	89449865	317	15.78	4.18842	2.61204	1.78353	C6MG0ACXX_8_7446.sorted.filtered_peak_1018
chr1	89458025	89458901	877	35.50	11.01318	3.42797	8.16200	C6MG0ACXX_8_7446.sorted.filtered_peak_1019
chr1	89487831	89488523	693	15.42	4.14470	2.62374	1.73019	C6MG0ACXX_8_7446.sorted.filtered_peak_1020
chr1	89591473	89592067	595	27.19	8.44798	3.29177	5.71646	C6MG0ACXX_8_7446.sorted.filtered_peak_1021
chr1	89664416	89664783	368	20.38	4.62949	2.52236	2.14767	C6MG0ACXX_8_7446.sorted.filtered_peak_1022
chr1	89744616	89745155	540	24.66	6.32794	2.82565	3.71582	C6MG0ACXX_8_7446.sorted.filtered_peak_1023
chr1	89751516	89751884	369	22.08	5.59255	2.75594	3.02561	C6MG0ACXX_8_7446.sorted.filtered_peak_1024
chr1	89752490	89753011	522	22.00	5.36815	2.67958	2.82440	C6MG0ACXX_8_7446.sorted.filtered_peak_1025
chr1	89776300	89776568	269	17.55	5.82653	3.16314	3.24702	C6MG0ACXX_8_7446.sorted.filtered_peak_1026
chr1	89930968	89931292	325	14.00	3.76733	2.55438	1.41071	C6MG0ACXX_8_7446.sorted.filtered_peak_1027
chr1	89953535	89953832	298	15.55	4.62837	2.82121	2.15983	C6MG0ACXX_8_7446.sorted.filtered_peak_1028
chr1	89989817	89990826	1010	28.91	8.84759	3.25304	6.10648	C6MG0ACXX_8_7446.sorted.filtered_peak_1029
chr1	90073692	90074132	441	30.13	4.49440	2.12501	2.03748	C6MG0ACXX_8_7446.sorted.filtered_peak_1030
chr1	90098099	90098734	636	38.99	10.40216	3.15527	7.54961	C6MG0ACXX_8_7446.sorted.filtered_peak_1031
chr1	90123557	90123839	283	20.34	5.26069	2.74089	2.72748	C6MG0ACXX_8_7446.sorted.filtered_peak_1032
chr1	90185087	90185343	257	21.92	4.73121	2.47115	2.25532	C6MG0ACXX_8_7446.sorted.filtered_peak_1033
chr1	90186950	90187228	279	27.07	6.67362	2.81177	4.02741	C6MG0ACXX_8_7446.sorted.filtered_peak_1034
chr1	90204507	90205036	530	21.41	5.23194	2.66081	2.70537	C6MG0ACXX_8_7446.sorted.filtered_peak_1035
chr1	90205224	90205879	656	22.87	6.23096	2.91004	3.62557	C6MG0ACXX_8_7446.sorted.filtered_peak_1036
chr1	90223037	90223435	399	20.12	5.83636	2.97353	3.24195	C6MG0ACXX_8_7446.sorted.filtered_peak_1037
chr1	90228355	90229216	862	19.97	6.16181	3.07010	3.56744	C6MG0ACXX_8_7446.sorted.filtered_peak_1038
chr1	90286290	90287352	1063	19.88	5.17754	2.74397	2.64420	C6MG0ACXX_8_7446.sorted.filtered_peak_1039
chr1	90308578	90309535	958	22.37	5.22845	2.61763	2.69216	C6MG0ACXX_8_7446.sorted.filtered_peak_1040
chr1	90321202	90321706	505	18.32	5.75685	3.07206	3.18088	C6MG0ACXX_8_7446.sorted.filtered_peak_1041
chr1	90336544	90337003	460	14.37	4.23210	2.74090	1.79761	C6MG0ACXX_8_7446.sorted.filtered_peak_1042
chr1	90372171	90372625	455	13.73	3.84896	2.60740	1.47187	C6MG0ACXX_8_7446.sorted.filtered_peak_1043
chr1	90422715	90423129	415	13.55	3.63985	2.52277	1.32073	C6MG0ACXX_8_7446.sorted.filtered_peak_1044
chr1	90428228	90428583	356	12.00	3.40815	2.52138	1.10444	C6MG0ACXX_8_7446.sorted.filtered_peak_1045
chr1	90460351	90461320	970	30.70	10.40633	3.52317	7.60106	C6MG0ACXX_8_7446.sorted.filtered_peak_1046
chr1	90936188	90936460	273	13.54	4.26851	2.82471	1.82241	C6MG0ACXX_8_7446.sorted.filtered_peak_1047
chr1	91317060	91317412	353	14.86	4.32467	2.73739	1.89897	C6MG0ACXX_8_7446.sorted.filtered_peak_1048
chr1	91487024	91488071	1048	46.08	16.05888	3.95495	12.98306	C6MG0ACXX_8_7446.sorted.filtered_peak_1049
chr1	91590450	91590753	304	16.68	4.78931	2.80859	2.29420	C6MG0ACXX_8_7446.sorted.filtered_peak_1050
chr1	91852678	91853234	557	227.89	189.72571	13.75818	183.88846	C6MG0ACXX_8_7446.sorted.filtered_peak_1051
chr1	91966230	91967221	992	40.06	13.32201	3.74571	10.34972	C6MG0ACXX_8_7446.sorted.filtered_peak_1052
chr1	92013884	92015214	1331	21.34	6.04758	2.90455	3.48882	C6MG0ACXX_8_7446.sorted.filtered_peak_1053
chr1	92021414	92022164	751	41.85	16.48440	4.29476	13.41338	C6MG0ACXX_8_7446.sorted.filtered_peak_1054
chr1	92138514	92138790	277	13.20	4.08179	2.75812	1.66746	C6MG0ACXX_8_7446.sorted.filtered_peak_1055
chr1	92150318	92150615	298	17.55	5.00910	2.83925	2.48641	C6MG0ACXX_8_7446.sorted.filtered_peak_1056
chr1	92163149	92163807	659	15.68	4.05091	2.56345	1.65729	C6MG0ACXX_8_7446.sorted.filtered_peak_1057
chr1	92178991	92179405	415	21.53	6.30865	3.03207	3.69062	C6MG0ACXX_8_7446.sorted.filtered_peak_1058
chr1	92269382	92270674	1293	32.24	8.92040	3.11483	6.15485	C6MG0ACXX_8_7446.sorted.filtered_peak_1059
chr1	92351213	92351872	660	23.57	6.00794	2.81097	3.39921	C6MG0ACXX_8_7446.sorted.filtered_peak_1060
chr1	92361518	92361815	298	13.05	3.68636	2.58356	1.33512	C6MG0ACXX_8_7446.sorted.filtered_peak_1061
chr1	92413820	92414671	852	17.55	6.51386	3.45006	3.88375	C6MG0ACXX_8_7446.sorted.filtered_peak_1062
chr1	92458736	92459030	295	13.19	4.08242	2.75780	1.66890	C6MG0ACXX_8_7446.sorted.filtered_peak_1063
chr1	92463214	92463490	277	14.55	4.11702	2.67403	1.70795	C6MG0ACXX_8_7446.sorted.filtered_peak_1064
chr1	92545691	92546225	535	22.21	9.08923	3.90723	6.34137	C6MG0ACXX_8_7446.sorted.filtered_peak_1065
chr1	92764181	92764752	572	30.80	11.30600	3.92958	8.41014	C6MG0ACXX_8_7446.sorted.filtered_peak_1066
chr1	92781302	92781900	599	31.44	10.23982	3.56959	7.38669	C6MG0ACXX_8_7446.sorted.filtered_peak_1067
chr1	92789114	92789493	380	19.36	7.65612	3.75445	4.94423	C6MG0ACXX_8_7446.sorted.filtered_peak_1068
chr1	92831040	92831724	685	22.05	6.62487	3.07568	4.01374	C6MG0ACXX_8_7446.sorted.filtered_peak_1069
chr1	92876375	92876640	266	16.17	5.61842	3.21317	3.04434	C6MG0ACXX_8_7446.sorted.filtered_peak_1070
chr1	92951218	92952215	998	36.28	7.60288	2.65573	4.89074	C6MG0ACXX_8_7446.sorted.filtered_peak_1071
chr1	92952387	92952669	283	29.05	4.43865	2.13970	1.98396	C6MG0ACXX_8_7446.sorted.filtered_peak_1072
chr1	93002472	93003331	860	30.05	9.03991	3.19027	6.31333	C6MG0ACXX_8_7446.sorted.filtered_peak_1073
chr1	93003571	93003864	294	26.99	6.61597	2.79262	3.98323	C6MG0ACXX_8_7446.sorted.filtered_peak_1074
chr1	93004103	93004631	529	21.96	4.05723	2.25860	1.65401	C6MG0ACXX_8_7446.sorted.filtered_peak_1075
chr1	93010244	93010646	403	17.42	6.39358	3.40988	3.76922	C6MG0ACXX_8_7446.sorted.filtered_peak_1076
chr1	93029139	93029388	250	15.21	5.29004	3.14985	2.74341	C6MG0ACXX_8_7446.sorted.filtered_peak_1077
chr1	93049420	93050314	895	26.39	7.92089	3.21325	5.20007	C6MG0ACXX_8_7446.sorted.filtered_peak_1078
chr1	93250281	93250818	538	19.72	6.42273	3.22009	3.79317	C6MG0ACXX_8_7446.sorted.filtered_peak_1079
chr1	93297356	93297992	637	51.95	22.96201	5.09458	19.63847	C6MG0ACXX_8_7446.sorted.filtered_peak_1080
chr1	93324259	93325021	763	16.34	5.35380	3.07313	2.80553	C6MG0ACXX_8_7446.sorted.filtered_peak_1081
chr1	93426351	93427437	1087	27.06	4.95572	2.32746	2.45900	C6MG0ACXX_8_7446.sorted.filtered_peak_1082
chr1	93427849	93428280	432	27.92	6.21272	2.64584	3.59614	C6MG0ACXX_8_7446.sorted.filtered_peak_1083
chr1	93446553	93447100	548	25.91	9.00735	3.59219	6.23251	C6MG0ACXX_8_7446.sorted.filtered_peak_1084
chr1	93459686	93459936	251	19.67	5.89885	3.02833	3.30341	C6MG0ACXX_8_7446.sorted.filtered_peak_1085
chr1	93507944	93508533	590	21.42	8.29864	3.76035	5.56054	C6MG0ACXX_8_7446.sorted.filtered_peak_1086
chr1	93544359	93545197	839	30.12	9.88434	3.43597	7.10596	C6MG0ACXX_8_7446.sorted.filtered_peak_1087
chr1	93546016	93546289	274	23.79	5.77497	2.70911	3.19976	C6MG0ACXX_8_7446.sorted.filtered_peak_1088
chr1	93645177	93647008	1832	42.70	12.23428	3.21954	9.34188	C6MG0ACXX_8_7446.sorted.filtered_peak_1089
chr1	93685139	93685421	283	16.29	5.81859	3.29036	3.23242	C6MG0ACXX_8_7446.sorted.filtered_peak_1090
chr1	93810953	93811830	878	30.13	8.08990	3.03210	5.36294	C6MG0ACXX_8_7446.sorted.filtered_peak_1091
chr1	94224247	94224881	635	16.87	5.55116	3.08760	3.00917	C6MG0ACXX_8_7446.sorted.filtered_peak_1092
chr1	94311561	94312385	825	32.63	7.60650	2.78999	4.89953	C6MG0ACXX_8_7446.sorted.filtered_peak_1093
chr1	94312707	94313341	635	41.77	13.30856	3.60010	10.34410	C6MG0ACXX_8_7446.sorted.filtered_peak_1094
chr1	94344066	94344945	880	27.20	8.46677	3.25001	5.74970	C6MG0ACXX_8_7446.sorted.filtered_peak_1095
chr1	94374419	94375447	1029	23.95	8.60818	3.62503	5.86032	C6MG0ACXX_8_7446.sorted.filtered_peak_1096
chr1	94482962	94483301	340	22.39	6.50853	3.06037	3.86030	C6MG0ACXX_8_7446.sorted.filtered_peak_1097
chr1	94883456	94884144	689	46.22	18.96122	4.55390	15.79460	C6MG0ACXX_8_7446.sorted.filtered_peak_1098
chr1	95067795	95068293	499	16.90	5.16993	2.94272	2.64424	C6MG0ACXX_8_7446.sorted.filtered_peak_1099
chr1	95285613	95285879	267	15.97	4.88195	2.90484	2.37777	C6MG0ACXX_8_7446.sorted.filtered_peak_1100
chr1	95320102	95320466	365	14.84	3.99213	2.59685	1.59290	C6MG0ACXX_8_7446.sorted.filtered_peak_1101
chr1	95508910	95509233	324	18.72	6.89130	3.50367	4.22632	C6MG0ACXX_8_7446.sorted.filtered_peak_1102
chr1	95538033	95538951	919	34.24	13.59336	4.19135	10.63787	C6MG0ACXX_8_7446.sorted.filtered_peak_1103
chr1	95699343	95700095	753	34.24	13.66373	4.23026	10.69338	C6MG0ACXX_8_7446.sorted.filtered_peak_1104
chr1	97186927	97188087	1161	28.35	10.06023	3.63296	7.27442	C6MG0ACXX_8_7446.sorted.filtered_peak_1105
chr1	98386371	98387122	752	33.06	10.57938	3.47937	7.73840	C6MG0ACXX_8_7446.sorted.filtered_peak_1106
chr1	98407716	98408257	542	17.53	4.68022	2.69295	2.21779	C6MG0ACXX_8_7446.sorted.filtered_peak_1107
chr1	98789403	98789941	539	20.56	6.99353	3.33887	4.34390	C6MG0ACXX_8_7446.sorted.filtered_peak_1108
chr1	98853719	98854358	640	22.23	6.95042	3.15185	4.32832	C6MG0ACXX_8_7446.sorted.filtered_peak_1109
chr1	99259923	99260177	255	16.37	4.15236	2.56672	1.73083	C6MG0ACXX_8_7446.sorted.filtered_peak_1110
chr1	99336749	99337463	715	29.12	11.48630	4.09889	8.59176	C6MG0ACXX_8_7446.sorted.filtered_peak_1111
chr1	100286145	100286418	274	16.88	6.38023	3.47295	3.74949	C6MG0ACXX_8_7446.sorted.filtered_peak_1112
chr1	100315108	100315977	870	19.21	6.48377	3.24971	3.87867	C6MG0ACXX_8_7446.sorted.filtered_peak_1113
chr1	100435194	100436074	881	19.19	6.47360	3.26416	3.85030	C6MG0ACXX_8_7446.sorted.filtered_peak_1114
chr1	100494256	100494721	466	22.08	9.11445	3.97182	6.35610	C6MG0ACXX_8_7446.sorted.filtered_peak_1115
chr1	100503256	100504049	794	26.80	7.57904	3.04938	4.90301	C6MG0ACXX_8_7446.sorted.filtered_peak_1116
chr1	100512431	100512680	250	16.38	4.79172	2.83631	2.28848	C6MG0ACXX_8_7446.sorted.filtered_peak_1117
chr1	100597989	100599099	1111	37.08	12.93016	3.61315	10.05320	C6MG0ACXX_8_7446.sorted.filtered_peak_1118
chr1	100715049	100715872	824	23.30	7.92529	3.43491	5.21298	C6MG0ACXX_8_7446.sorted.filtered_peak_1119
chr1	100731197	100732160	964	33.03	13.30818	4.09493	10.38762	C6MG0ACXX_8_7446.sorted.filtered_peak_1120
chr1	100816847	100818359	1513	32.60	8.20764	2.89952	5.49247	C6MG0ACXX_8_7446.sorted.filtered_peak_1121
chr1	100859849	100860109	261	18.69	4.08162	2.40701	1.68468	C6MG0ACXX_8_7446.sorted.filtered_peak_1122
chr1	100865969	100866289	321	21.52	5.91648	2.88631	3.33226	C6MG0ACXX_8_7446.sorted.filtered_peak_1123
chr1	100880235	100880688	454	16.53	4.47101	2.68269	2.01931	C6MG0ACXX_8_7446.sorted.filtered_peak_1124
chr1	100905701	100906143	443	34.15	11.26796	3.62132	8.38464	C6MG0ACXX_8_7446.sorted.filtered_peak_1125
chr1	100918256	100918557	302	22.95	6.21485	2.90859	3.60399	C6MG0ACXX_8_7446.sorted.filtered_peak_1126
chr1	101361388	101362117	730	32.08	9.90789	3.32622	7.12189	C6MG0ACXX_8_7446.sorted.filtered_peak_1127
chr1	101392875	101393366	492	16.73	4.46961	2.67289	2.00785	C6MG0ACXX_8_7446.sorted.filtered_peak_1128
chr1	101415116	101415489	374	20.84	9.23924	4.24236	6.44141	C6MG0ACXX_8_7446.sorted.filtered_peak_1129
chr1	101490976	101491733	758	21.91	6.28070	2.96654	3.68413	C6MG0ACXX_8_7446.sorted.filtered_peak_1130
chr1	101577574	101578300	727	23.22	8.42935	3.62942	5.68376	C6MG0ACXX_8_7446.sorted.filtered_peak_1131
chr1	101588086	101588632	547	17.06	5.61598	3.10473	3.06546	C6MG0ACXX_8_7446.sorted.filtered_peak_1132
chr1	101593848	101594104	257	15.16	4.19644	2.66551	1.76803	C6MG0ACXX_8_7446.sorted.filtered_peak_1133
chr1	101602370	101603124	755	17.93	5.12733	2.84199	2.61063	C6MG0ACXX_8_7446.sorted.filtered_peak_1134
chr1	101644381	101645061	681	16.78	4.47641	2.67289	2.01290	C6MG0ACXX_8_7446.sorted.filtered_peak_1135
chr1	101701162	101701470	309	24.10	3.69645	2.07600	1.35892	C6MG0ACXX_8_7446.sorted.filtered_peak_1136
chr1	101701891	101702515	625	30.15	5.87082	2.46214	3.28102	C6MG0ACXX_8_7446.sorted.filtered_peak_1137
chr1	101744406	101744786	381	16.17	4.07091	2.54145	1.66731	C6MG0ACXX_8_7446.sorted.filtered_peak_1138
chr1	101753930	101754275	346	21.66	6.21973	2.99059	3.61236	C6MG0ACXX_8_7446.sorted.filtered_peak_1139
chr1	101759417	101759666	250	16.97	4.68708	2.74753	2.19962	C6MG0ACXX_8_7446.sorted.filtered_peak_1140
chr1	101774836	101775498	663	26.48	7.97245	3.19814	5.26465	C6MG0ACXX_8_7446.sorted.filtered_peak_1141
chr1	101804384	101804652	269	16.00	4.59233	2.77703	2.11381	C6MG0ACXX_8_7446.sorted.filtered_peak_1142
chr1	101822846	101823254	409	14.55	4.87263	3.02032	2.36509	C6MG0ACXX_8_7446.sorted.filtered_peak_1143
chr1	103627971	103628340	370	13.10	4.01841	2.73915	1.60621	C6MG0ACXX_8_7446.sorted.filtered_peak_1144
chr1	104057471	104057851	381	13.62	4.31933	2.84030	1.86986	C6MG0ACXX_8_7446.sorted.filtered_peak_1145
chr1	104067897	104068771	875	39.40	13.88101	3.80624	10.92995	C6MG0ACXX_8_7446.sorted.filtered_peak_1146
chr1	107599061	107600232	1172	22.57	7.02987	3.16707	4.38496	C6MG0ACXX_8_7446.sorted.filtered_peak_1147
chr1	108328926	108329175	250	19.12	4.56482	2.56507	2.09291	C6MG0ACXX_8_7446.sorted.filtered_peak_1148
chr1	108479564	108479954	391	19.47	5.21369	2.79046	2.67139	C6MG0ACXX_8_7446.sorted.filtered_peak_1149
chr1	108506165	108506810	646	18.41	4.39632	2.53484	1.95729	C6MG0ACXX_8_7446.sorted.filtered_peak_1150
chr1	108507818	108508119	302	19.69	5.16907	2.74874	2.64424	C6MG0ACXX_8_7446.sorted.filtered_peak_1151
chr1	108742443	108743672	1230	23.54	6.48933	2.92406	3.87501	C6MG0ACXX_8_7446.sorted.filtered_peak_1152
chr1	109102379	109103349	971	32.20	8.96604	3.04462	6.24256	C6MG0ACXX_8_7446.sorted.filtered_peak_1153
chr1	109133598	109133985	388	24.24	9.11059	3.78604	6.32601	C6MG0ACXX_8_7446.sorted.filtered_peak_1154
chr1	109189199	109189845	647	47.18	16.72006	4.05478	13.61508	C6MG0ACXX_8_7446.sorted.filtered_peak_1155
chr1	109203530	109204259	730	30.85	11.43711	3.97671	8.52999	C6MG0ACXX_8_7446.sorted.filtered_peak_1156
chr1	109234497	109235961	1465	37.87	10.84687	3.22289	8.01751	C6MG0ACXX_8_7446.sorted.filtered_peak_1157
chr1	109288963	109289706	744	38.09	14.81300	4.01594	11.85246	C6MG0ACXX_8_7446.sorted.filtered_peak_1158
chr1	109395312	109395653	342	14.55	4.12882	2.67813	1.72115	C6MG0ACXX_8_7446.sorted.filtered_peak_1159
chr1	109419358	109420044	687	25.16	8.19833	3.40302	5.45790	C6MG0ACXX_8_7446.sorted.filtered_peak_1160
chr1	109499233	109499761	529	25.09	9.51591	3.81783	6.72416	C6MG0ACXX_8_7446.sorted.filtered_peak_1161
chr1	109505643	109506311	669	33.38	13.70826	4.42459	10.70732	C6MG0ACXX_8_7446.sorted.filtered_peak_1162
chr1	109583975	109585269	1295	36.99	15.37473	4.22655	12.39759	C6MG0ACXX_8_7446.sorted.filtered_peak_1163
chr1	109618340	109619015	676	25.64	12.12801	4.69420	9.22479	C6MG0ACXX_8_7446.sorted.filtered_peak_1164
chr1	109633098	109633913	816	35.59	15.00123	4.46313	11.99433	C6MG0ACXX_8_7446.sorted.filtered_peak_1165
chr1	109642424	109643311	888	29.06	10.94833	3.76428	8.15204	C6MG0ACXX_8_7446.sorted.filtered_peak_1166
chr1	109656419	109656851	433	30.78	10.57954	3.69072	7.72562	C6MG0ACXX_8_7446.sorted.filtered_peak_1167
chr1	109704835	109705557	723	22.37	8.02205	3.53967	5.31075	C6MG0ACXX_8_7446.sorted.filtered_peak_1168
chr1	109756260	109757435	1176	40.06	13.87977	3.85267	10.89726	C6MG0ACXX_8_7446.sorted.filtered_peak_1169
chr1	109825570	109826479	910	32.37	12.16524	3.96077	9.25369	C6MG0ACXX_8_7446.sorted.filtered_peak_1170
chr1	109968218	109969487	1270	40.96	15.56631	4.01144	12.57452	C6MG0ACXX_8_7446.sorted.filtered_peak_1171
chr1	110026053	110026979	927	49.40	16.43569	3.80734	13.36760	C6MG0ACXX_8_7446.sorted.filtered_peak_1172
chr1	110036471	110037080	610	39.14	14.49106	4.13193	11.45840	C6MG0ACXX_8_7446.sorted.filtered_peak_1173
chr1	110044679	110045459	781	21.56	5.59664	2.77089	3.04899	C6MG0ACXX_8_7446.sorted.filtered_peak_1174
chr1	110074941	110075418	478	15.72	3.79682	2.45821	1.42877	C6MG0ACXX_8_7446.sorted.filtered_peak_1175
chr1	110090776	110091748	973	30.94	9.80866	3.30785	7.04833	C6MG0ACXX_8_7446.sorted.filtered_peak_1176
chr1	110163469	110164006	538	26.58	6.44061	2.74883	3.83209	C6MG0ACXX_8_7446.sorted.filtered_peak_1177
chr1	110182693	110182942	250	15.11	4.00692	2.58054	1.62452	C6MG0ACXX_8_7446.sorted.filtered_peak_1178
chr1	110186036	110186406	371	15.66	5.58396	3.21815	3.03554	C6MG0ACXX_8_7446.sorted.filtered_peak_1179
chr1	110198288	110199048	761	16.06	5.85962	3.31067	3.28327	C6MG0ACXX_8_7446.sorted.filtered_peak_1180
chr1	110282691	110283381	691	16.80	6.43956	3.45836	3.83674	C6MG0ACXX_8_7446.sorted.filtered_peak_1181
chr1	110319485	110319817	333	17.76	5.69716	3.09426	3.12118	C6MG0ACXX_8_7446.sorted.filtered_peak_1182
chr1	110333427	110333777	351	21.83	6.09104	2.93155	3.48834	C6MG0ACXX_8_7446.sorted.filtered_peak_1183
chr1	110344967	110345341	375	18.37	6.01328	3.17568	3.41106	C6MG0ACXX_8_7446.sorted.filtered_peak_1184
chr1	110350648	110350969	322	12.64	3.59177	2.56384	1.27510	C6MG0ACXX_8_7446.sorted.filtered_peak_1185
chr1	110448777	110449157	381	17.92	4.31829	2.53910	1.88083	C6MG0ACXX_8_7446.sorted.filtered_peak_1186
chr1	110526879	110527612	734	42.75	17.66122	4.37671	14.58010	C6MG0ACXX_8_7446.sorted.filtered_peak_1187
chr1	110546321	110546887	567	14.98	3.99874	2.59013	1.59666	C6MG0ACXX_8_7446.sorted.filtered_peak_1188
chr1	110554178	110554710	533	13.32	4.15018	2.77498	1.74360	C6MG0ACXX_8_7446.sorted.filtered_peak_1189
chr1	110576896	110577571	676	39.73	16.08763	4.27500	13.06884	C6MG0ACXX_8_7446.sorted.filtered_peak_1190
chr1	110752617	110753132	516	35.55	11.18986	3.48926	8.31893	C6MG0ACXX_8_7446.sorted.filtered_peak_1191
chr1	110880854	110882347	1494	97.02	35.28975	4.29561	31.60096	C6MG0ACXX_8_7446.sorted.filtered_peak_1192
chr1	110950101	110950786	686	27.32	9.94146	3.77194	7.12011	C6MG0ACXX_8_7446.sorted.filtered_peak_1193
chr1	111002891	111003200	310	13.81	4.24515	2.78482	1.82644	C6MG0ACXX_8_7446.sorted.filtered_peak_1194
chr1	111161951	111162717	767	26.38	8.17587	3.28854	5.44687	C6MG0ACXX_8_7446.sorted.filtered_peak_1195
chr1	111173399	111174353	955	31.33	8.06167	2.95355	5.33987	C6MG0ACXX_8_7446.sorted.filtered_peak_1196
chr1	111184444	111184693	250	23.76	6.59372	2.99942	3.93641	C6MG0ACXX_8_7446.sorted.filtered_peak_1197
chr1	111189827	111190478	652	27.31	7.88757	3.13662	5.17417	C6MG0ACXX_8_7446.sorted.filtered_peak_1198
chr1	111214753	111215525	773	27.87	5.23070	2.37805	2.69948	C6MG0ACXX_8_7446.sorted.filtered_peak_1199
chr1	111217432	111217698	267	22.84	4.06277	2.22645	1.66501	C6MG0ACXX_8_7446.sorted.filtered_peak_1200
chr1	111417756	111418216	461	30.32	5.31061	2.32410	2.76037	C6MG0ACXX_8_7446.sorted.filtered_peak_1201
chr1	111422399	111422917	519	33.24	7.47387	2.70717	4.79629	C6MG0ACXX_8_7446.sorted.filtered_peak_1202
chr1	111423368	111423831	464	24.09	4.64711	2.34841	2.18229	C6MG0ACXX_8_7446.sorted.filtered_peak_1203
chr1	111505860	111507062	1203	42.88	17.75494	4.34535	14.66877	C6MG0ACXX_8_7446.sorted.filtered_peak_1204
chr1	111572999	111573455	457	14.26	4.42945	2.84058	1.97210	C6MG0ACXX_8_7446.sorted.filtered_peak_1205
chr1	111682137	111683345	1209	27.35	9.00930	3.33956	6.29282	C6MG0ACXX_8_7446.sorted.filtered_peak_1206
chr1	111746376	111747203	828	27.42	4.53679	2.21196	2.07333	C6MG0ACXX_8_7446.sorted.filtered_peak_1207
chr1	111758404	111759109	706	44.41	15.89678	3.88797	12.86890	C6MG0ACXX_8_7446.sorted.filtered_peak_1208
chr1	111888736	111889248	513	15.74	4.33954	2.68014	1.90621	C6MG0ACXX_8_7446.sorted.filtered_peak_1209
chr1	111991585	111992249	665	56.74	26.58368	5.19070	23.19088	C6MG0ACXX_8_7446.sorted.filtered_peak_1210
chr1	112018159	112018579	421	22.58	5.47969	2.67712	2.94151	C6MG0ACXX_8_7446.sorted.filtered_peak_1211
chr1	112019454	112020038	585	19.00	3.80315	2.29157	1.45198	C6MG0ACXX_8_7446.sorted.filtered_peak_1212
chr1	112049959	112050591	633	22.78	5.23372	2.59777	2.69818	C6MG0ACXX_8_7446.sorted.filtered_peak_1213
chr1	112050809	112051182	374	25.82	6.80988	2.91704	4.15887	C6MG0ACXX_8_7446.sorted.filtered_peak_1214
chr1	112135243	112135994	752	42.54	16.28338	4.16240	13.22745	C6MG0ACXX_8_7446.sorted.filtered_peak_1215
chr1	112141093	112141466	374	22.34	4.57554	2.40548	2.10802	C6MG0ACXX_8_7446.sorted.filtered_peak_1216
chr1	112146548	112146979	432	40.15	16.40296	4.48194	13.31793	C6MG0ACXX_8_7446.sorted.filtered_peak_1217
chr1	112161988	112162619	632	33.87	8.92217	2.95682	6.20077	C6MG0ACXX_8_7446.sorted.filtered_peak_1218
chr1	112202945	112203244	300	15.22	4.25431	2.68270	1.82364	C6MG0ACXX_8_7446.sorted.filtered_peak_1219
chr1	112281504	112282453	950	23.73	6.67932	2.97823	4.05255	C6MG0ACXX_8_7446.sorted.filtered_peak_1220
chr1	112297972	112298712	741	50.23	21.71116	4.98294	18.42552	C6MG0ACXX_8_7446.sorted.filtered_peak_1221
chr1	112924347	112924708	362	12.57	3.72642	2.63647	1.36035	C6MG0ACXX_8_7446.sorted.filtered_peak_1222
chr1	112933476	112933725	250	16.70	5.14269	2.94875	2.62098	C6MG0ACXX_8_7446.sorted.filtered_peak_1223
chr1	112938591	112938986	396	23.35	7.75226	3.38905	5.04680	C6MG0ACXX_8_7446.sorted.filtered_peak_1224
chr1	113008783	113009435	653	18.34	6.21838	3.23834	3.61495	C6MG0ACXX_8_7446.sorted.filtered_peak_1225
chr1	113044553	113044904	352	15.34	4.65806	2.85636	2.17911	C6MG0ACXX_8_7446.sorted.filtered_peak_1226
chr1	113051383	113051706	324	16.69	4.52522	2.69943	2.05582	C6MG0ACXX_8_7446.sorted.filtered_peak_1227
chr1	113160690	113161299	610	27.60	4.68020	2.23966	2.20719	C6MG0ACXX_8_7446.sorted.filtered_peak_1228
chr1	113161790	113162862	1073	35.43	9.33615	3.00596	6.57564	C6MG0ACXX_8_7446.sorted.filtered_peak_1229
chr1	113211469	113211868	400	14.08	3.83057	2.57311	1.47282	C6MG0ACXX_8_7446.sorted.filtered_peak_1230
chr1	113217157	113217880	724	19.26	5.03830	2.72678	2.52486	C6MG0ACXX_8_7446.sorted.filtered_peak_1231
chr1	113243403	113243668	266	21.51	4.43485	2.39446	1.99309	C6MG0ACXX_8_7446.sorted.filtered_peak_1232
chr1	113247546	113248146	601	24.81	4.79147	2.36530	2.31213	C6MG0ACXX_8_7446.sorted.filtered_peak_1233
chr1	113249762	113250192	431	30.23	8.48323	3.13058	5.73251	C6MG0ACXX_8_7446.sorted.filtered_peak_1234
chr1	113257802	113258382	581	45.80	16.29059	3.98369	13.22152	C6MG0ACXX_8_7446.sorted.filtered_peak_1235
chr1	113498098	113499231	1134	32.56	9.69021	3.24987	6.90764	C6MG0ACXX_8_7446.sorted.filtered_peak_1236
chr1	113500138	113500402	265	21.68	3.96788	2.24128	1.57535	C6MG0ACXX_8_7446.sorted.filtered_peak_1237
chr1	113615204	113616220	1017	47.06	24.33564	5.70368	20.99409	C6MG0ACXX_8_7446.sorted.filtered_peak_1238
chr1	113932603	113933206	604	34.46	12.36027	3.80285	9.46122	C6MG0ACXX_8_7446.sorted.filtered_peak_1239
chr1	114301425	114302270	846	19.37	4.80987	2.63977	2.31430	C6MG0ACXX_8_7446.sorted.filtered_peak_1240
chr1	114323289	114323612	324	20.87	5.22572	2.69077	2.70329	C6MG0ACXX_8_7446.sorted.filtered_peak_1241
chr1	114326090	114326815	726	22.92	5.93616	2.81177	3.34364	C6MG0ACXX_8_7446.sorted.filtered_peak_1242
chr1	114354549	114355386	838	59.48	25.80641	4.83950	22.42740	C6MG0ACXX_8_7446.sorted.filtered_peak_1243
chr1	114414103	114414645	543	36.28	10.05563	3.14979	7.25169	C6MG0ACXX_8_7446.sorted.filtered_peak_1244
chr1	114423648	114423926	279	13.96	4.05280	2.68772	1.64258	C6MG0ACXX_8_7446.sorted.filtered_peak_1245
chr1	114447123	114448092	970	63.38	26.76332	4.78302	23.34534	C6MG0ACXX_8_7446.sorted.filtered_peak_1246
chr1	114471684	114472394	711	35.69	10.16744	3.15806	7.37387	C6MG0ACXX_8_7446.sorted.filtered_peak_1247
chr1	114472736	114473463	728	27.90	5.37573	2.41558	2.83053	C6MG0ACXX_8_7446.sorted.filtered_peak_1248
chr1	114483044	114484011	968	17.21	4.58017	2.68554	2.10875	C6MG0ACXX_8_7446.sorted.filtered_peak_1249
chr1	114876765	114877108	344	14.29	3.79433	2.54825	1.42456	C6MG0ACXX_8_7446.sorted.filtered_peak_1250
chr1	114883843	114884245	403	16.63	4.50878	2.69047	2.05769	C6MG0ACXX_8_7446.sorted.filtered_peak_1251
chr1	114888962	114889533	572	30.13	10.85087	3.82030	7.98424	C6MG0ACXX_8_7446.sorted.filtered_peak_1252
chr1	115000775	115001213	439	17.26	5.11254	2.88194	2.61246	C6MG0ACXX_8_7446.sorted.filtered_peak_1253
chr1	115053412	115054383	972	44.97	16.42486	4.03297	13.36016	C6MG0ACXX_8_7446.sorted.filtered_peak_1254
chr1	115123969	115124602	634	46.81	22.32504	5.31149	19.04413	C6MG0ACXX_8_7446.sorted.filtered_peak_1255
chr1	115212369	115212992	624	23.40	8.06174	3.41200	5.37733	C6MG0ACXX_8_7446.sorted.filtered_peak_1256
chr1	115259064	115259830	767	25.22	6.80515	2.95048	4.14966	C6MG0ACXX_8_7446.sorted.filtered_peak_1257
chr1	115299890	115300903	1014	42.89	15.36705	4.00131	12.31854	C6MG0ACXX_8_7446.sorted.filtered_peak_1258
chr1	115322941	115323586	646	37.92	17.34368	4.94934	14.21980	C6MG0ACXX_8_7446.sorted.filtered_peak_1259
chr1	115605234	115605893	660	32.33	12.05026	3.96404	9.13305	C6MG0ACXX_8_7446.sorted.filtered_peak_1260
chr1	115641578	115642413	836	25.58	9.57350	3.74279	6.79217	C6MG0ACXX_8_7446.sorted.filtered_peak_1261
chr1	116184534	116184904	371	16.51	4.31476	2.62248	1.87534	C6MG0ACXX_8_7446.sorted.filtered_peak_1262
chr1	116681586	116682170	585	18.96	7.76854	3.86258	5.04256	C6MG0ACXX_8_7446.sorted.filtered_peak_1263
chr1	116694594	116694991	398	20.45	5.94590	2.98119	3.35040	C6MG0ACXX_8_7446.sorted.filtered_peak_1264
chr1	116710976	116711302	327	18.38	6.06328	3.19977	3.45483	C6MG0ACXX_8_7446.sorted.filtered_peak_1265
chr1	116868636	116869066	431	20.33	7.98935	3.78578	5.25804	C6MG0ACXX_8_7446.sorted.filtered_peak_1266
chr1	116915412	116916120	709	33.18	9.43960	3.21311	6.63854	C6MG0ACXX_8_7446.sorted.filtered_peak_1267
chr1	116920499	116920816	318	20.98	3.89922	2.24454	1.52380	C6MG0ACXX_8_7446.sorted.filtered_peak_1268
chr1	116961059	116961570	512	16.46	4.34071	2.63550	1.89797	C6MG0ACXX_8_7446.sorted.filtered_peak_1269
chr1	117041700	117041949	250	16.80	4.47914	2.67526	2.01260	C6MG0ACXX_8_7446.sorted.filtered_peak_1270
chr1	117046645	117047481	837	39.40	15.20312	4.04898	12.21908	C6MG0ACXX_8_7446.sorted.filtered_peak_1271
chr1	117057623	117058516	894	31.83	10.48430	3.51108	7.66999	C6MG0ACXX_8_7446.sorted.filtered_peak_1272
chr1	117081306	117081612	307	14.33	4.08948	2.67384	1.68905	C6MG0ACXX_8_7446.sorted.filtered_peak_1273
chr1	117099134	117099732	599	24.51	7.46966	3.18894	4.79239	C6MG0ACXX_8_7446.sorted.filtered_peak_1274
chr1	117112729	117113070	342	21.78	3.89550	2.21553	1.50416	C6MG0ACXX_8_7446.sorted.filtered_peak_1275
chr1	117113424	117113799	376	32.47	9.29092	3.23915	6.48648	C6MG0ACXX_8_7446.sorted.filtered_peak_1276
chr1	117279945	117280861	917	29.00	8.35132	3.15315	5.61606	C6MG0ACXX_8_7446.sorted.filtered_peak_1277
chr1	117281376	117281904	529	23.68	5.76009	2.71474	3.18205	C6MG0ACXX_8_7446.sorted.filtered_peak_1278
chr1	117296791	117297200	410	21.49	4.80520	2.51681	2.31837	C6MG0ACXX_8_7446.sorted.filtered_peak_1279
chr1	117312041	117312684	644	41.20	11.81176	3.30040	8.91851	C6MG0ACXX_8_7446.sorted.filtered_peak_1280
chr1	117313255	117313514	260	24.37	3.93082	2.13791	1.54376	C6MG0ACXX_8_7446.sorted.filtered_peak_1281
chr1	117351505	117351898	394	25.40	5.47965	2.55295	2.91585	C6MG0ACXX_8_7446.sorted.filtered_peak_1282
chr1	117359102	117359480	379	23.47	6.52329	2.96417	3.89720	C6MG0ACXX_8_7446.sorted.filtered_peak_1283
chr1	117369888	117370186	299	18.36	5.49416	2.97036	2.93031	C6MG0ACXX_8_7446.sorted.filtered_peak_1284
chr1	117390501	117390861	361	13.76	3.76413	2.56639	1.41052	C6MG0ACXX_8_7446.sorted.filtered_peak_1285
chr1	117420590	117421056	467	25.95	7.95036	3.26263	5.22464	C6MG0ACXX_8_7446.sorted.filtered_peak_1286
chr1	117544157	117544674	518	19.20	5.58184	2.92211	3.03575	C6MG0ACXX_8_7446.sorted.filtered_peak_1287
chr1	117593956	117594352	397	18.41	5.78954	3.08272	3.20435	C6MG0ACXX_8_7446.sorted.filtered_peak_1288
chr1	117602329	117603226	898	49.98	19.35224	4.24513	16.19369	C6MG0ACXX_8_7446.sorted.filtered_peak_1289
chr1	117610433	117610697	265	16.52	5.43495	3.10525	2.87101	C6MG0ACXX_8_7446.sorted.filtered_peak_1290
chr1	117620040	117620414	375	15.82	4.14264	2.59797	1.72762	C6MG0ACXX_8_7446.sorted.filtered_peak_1291
chr1	117664313	117664963	651	29.28	10.84228	3.91191	7.97030	C6MG0ACXX_8_7446.sorted.filtered_peak_1292
chr1	117909072	117910386	1315	27.65	6.35279	2.67762	3.74215	C6MG0ACXX_8_7446.sorted.filtered_peak_1293
chr1	118148075	118149236	1162	56.33	20.01734	3.88691	16.86753	C6MG0ACXX_8_7446.sorted.filtered_peak_1294
chr1	118198782	118199278	497	41.99	10.53964	3.01823	7.69344	C6MG0ACXX_8_7446.sorted.filtered_peak_1295
chr1	118201344	118201685	342	31.28	4.93857	2.19448	2.45108	C6MG0ACXX_8_7446.sorted.filtered_peak_1296
chr1	118206891	118207387	497	37.55	12.46334	3.70631	9.52414	C6MG0ACXX_8_7446.sorted.filtered_peak_1297
chr1	118277747	118278106	360	17.25	5.53417	3.07496	2.96766	C6MG0ACXX_8_7446.sorted.filtered_peak_1298
chr1	118471954	118472659	706	34.97	13.44059	4.01767	10.51183	C6MG0ACXX_8_7446.sorted.filtered_peak_1299
chr1	119682626	119683484	859	65.94	32.42409	5.80298	28.81516	C6MG0ACXX_8_7446.sorted.filtered_peak_1300
chr1	120322409	120322658	250	14.48	3.49857	2.40262	1.19804	C6MG0ACXX_8_7446.sorted.filtered_peak_1301
chr1	120351740	120351989	250	14.76	4.13953	2.66894	1.72366	C6MG0ACXX_8_7446.sorted.filtered_peak_1302
chr1	121258195	121258503	309	19.39	5.39014	2.86144	2.82953	C6MG0ACXX_8_7446.sorted.filtered_peak_1303
chr1	121260958	121261651	694	23.46	7.97262	3.40987	5.27163	C6MG0ACXX_8_7446.sorted.filtered_peak_1304
chr1	121484318	121485518	1201	97.44	57.43038	7.47912	53.12544	C6MG0ACXX_8_7446.sorted.filtered_peak_1305
chr1	142535495	142536586	1092	43.56	6.09999	2.16107	3.48993	C6MG0ACXX_8_7446.sorted.filtered_peak_1306
chr1	142537348	142539366	2019	55.40	11.09106	2.69397	8.20725	C6MG0ACXX_8_7446.sorted.filtered_peak_1307
chr1	142653939	142654327	389	16.15	5.91408	3.33174	3.32445	C6MG0ACXX_8_7446.sorted.filtered_peak_1308
chr1	143540151	143540400	250	17.31	5.72906	3.13960	3.15782	C6MG0ACXX_8_7446.sorted.filtered_peak_1309
chr1	144005336	144005592	257	19.25	5.58126	2.93504	3.01692	C6MG0ACXX_8_7446.sorted.filtered_peak_1310
chr1	144018704	144019430	727	16.88	5.44280	3.06369	2.88741	C6MG0ACXX_8_7446.sorted.filtered_peak_1311
chr1	144533624	144534285	662	41.78	12.74849	3.52081	9.79336	C6MG0ACXX_8_7446.sorted.filtered_peak_1312
chr1	144536115	144536388	274	41.23	13.82078	3.79097	10.82554	C6MG0ACXX_8_7446.sorted.filtered_peak_1313
chr1	144931748	144932636	889	74.62	19.92992	3.32153	16.72651	C6MG0ACXX_8_7446.sorted.filtered_peak_1314
chr1	144948385	144949012	628	14.57	4.27401	2.73957	1.84722	C6MG0ACXX_8_7446.sorted.filtered_peak_1315
chr1	145004301	145004579	279	36.89	6.03024	2.30300	3.41732	C6MG0ACXX_8_7446.sorted.filtered_peak_1316
chr1	145039181	145040314	1134	39.05	5.98337	2.19777	3.42819	C6MG0ACXX_8_7446.sorted.filtered_peak_1317
chr1	145054989	145055302	314	29.08	4.60056	2.18079	2.13010	C6MG0ACXX_8_7446.sorted.filtered_peak_1318
chr1	145058899	145059494	596	47.43	8.78274	2.53367	6.00839	C6MG0ACXX_8_7446.sorted.filtered_peak_1319
chr1	145096314	145096571	258	26.16	4.13686	2.14266	1.72011	C6MG0ACXX_8_7446.sorted.filtered_peak_1320
chr1	145117983	145118286	304	23.42	4.89150	2.45557	2.39612	C6MG0ACXX_8_7446.sorted.filtered_peak_1321
chr1	145139227	145139569	343	16.99	6.53187	3.49479	3.90675	C6MG0ACXX_8_7446.sorted.filtered_peak_1322
chr1	145290726	145291055	330	18.53	7.57442	3.79495	4.87252	C6MG0ACXX_8_7446.sorted.filtered_peak_1323
chr1	145292169	145292612	444	14.92	5.14923	3.09300	2.63285	C6MG0ACXX_8_7446.sorted.filtered_peak_1324
chr1	145382287	145382980	694	16.88	6.47712	3.47302	3.86711	C6MG0ACXX_8_7446.sorted.filtered_peak_1325
chr1	145396812	145397923	1112	26.35	5.77661	2.58758	3.19887	C6MG0ACXX_8_7446.sorted.filtered_peak_1326
chr1	145421647	145422102	456	14.77	4.22298	2.70175	1.80641	C6MG0ACXX_8_7446.sorted.filtered_peak_1327
chr1	145427442	145427933	492	20.88	8.63214	3.96539	5.87582	C6MG0ACXX_8_7446.sorted.filtered_peak_1328
chr1	145437616	145438612	997	39.76	10.99351	3.14105	8.15300	C6MG0ACXX_8_7446.sorted.filtered_peak_1329
chr1	145455163	145456048	886	41.10	11.80646	3.23961	8.93407	C6MG0ACXX_8_7446.sorted.filtered_peak_1330
chr1	145457242	145457492	251	30.47	6.04284	2.49587	3.43920	C6MG0ACXX_8_7446.sorted.filtered_peak_1331
chr1	145470035	145470669	635	29.70	8.83047	3.20045	6.09536	C6MG0ACXX_8_7446.sorted.filtered_peak_1332
chr1	145476763	145477663	901	33.24	8.72577	2.96118	5.99290	C6MG0ACXX_8_7446.sorted.filtered_peak_1333
chr1	145507119	145508023	905	35.58	16.31462	4.81479	13.24428	C6MG0ACXX_8_7446.sorted.filtered_peak_1334
chr1	145515711	145516718	1008	38.44	16.69438	4.58637	13.63653	C6MG0ACXX_8_7446.sorted.filtered_peak_1335
chr1	145548837	145549353	517	28.30	13.38114	4.87535	10.39898	C6MG0ACXX_8_7446.sorted.filtered_peak_1336
chr1	145563115	145563368	254	12.26	3.53690	2.56653	1.21479	C6MG0ACXX_8_7446.sorted.filtered_peak_1337
chr1	145575032	145576399	1368	29.51	8.58169	3.08352	5.88141	C6MG0ACXX_8_7446.sorted.filtered_peak_1338
chr1	145589077	145589810	734	16.42	4.04416	2.51448	1.65678	C6MG0ACXX_8_7446.sorted.filtered_peak_1339
chr1	145610540	145611271	732	24.01	11.10205	4.44529	8.25909	C6MG0ACXX_8_7446.sorted.filtered_peak_1340
chr1	145713562	145713899	338	14.28	4.17901	2.72282	1.74800	C6MG0ACXX_8_7446.sorted.filtered_peak_1341
chr1	145743945	145744707	763	19.70	7.28120	3.50023	4.62206	C6MG0ACXX_8_7446.sorted.filtered_peak_1342
chr1	146555927	146556717	791	24.50	8.40963	3.52527	5.65429	C6MG0ACXX_8_7446.sorted.filtered_peak_1343
chr1	146643740	146644572	833	37.94	12.94628	3.82408	9.98291	C6MG0ACXX_8_7446.sorted.filtered_peak_1344
chr1	146696824	146697339	516	14.86	5.05953	3.08014	2.53154	C6MG0ACXX_8_7446.sorted.filtered_peak_1345
chr1	146714025	146715091	1067	34.46	12.47404	3.92611	9.53686	C6MG0ACXX_8_7446.sorted.filtered_peak_1346
chr1	147016840	147017230	391	21.57	6.50724	3.08564	3.88739	C6MG0ACXX_8_7446.sorted.filtered_peak_1347
chr1	147071440	147072100	661	59.76	28.51779	5.66654	25.00690	C6MG0ACXX_8_7446.sorted.filtered_peak_1348
chr1	147089658	147090185	528	16.95	5.07376	2.90497	2.55016	C6MG0ACXX_8_7446.sorted.filtered_peak_1349
chr1	147119988	147120937	950	16.36	3.68768	2.37863	1.33807	C6MG0ACXX_8_7446.sorted.filtered_peak_1350
chr1	147142012	147142875	864	22.22	7.35220	3.33766	4.67300	C6MG0ACXX_8_7446.sorted.filtered_peak_1351
chr1	147172182	147172612	431	16.02	4.68947	2.81503	2.20303	C6MG0ACXX_8_7446.sorted.filtered_peak_1352
chr1	147393919	147394414	496	13.37	4.17365	2.79190	1.74100	C6MG0ACXX_8_7446.sorted.filtered_peak_1353
chr1	147721195	147721624	430	21.50	4.18390	2.31880	1.75778	C6MG0ACXX_8_7446.sorted.filtered_peak_1354
chr1	147735432	147736189	758	15.53	5.49357	3.20743	2.93501	C6MG0ACXX_8_7446.sorted.filtered_peak_1355
chr1	147790641	147791046	406	16.26	5.98276	3.35195	3.38895	C6MG0ACXX_8_7446.sorted.filtered_peak_1356
chr1	147806553	147807331	779	17.00	5.76348	3.18843	3.18270	C6MG0ACXX_8_7446.sorted.filtered_peak_1357
chr1	148241388	148241673	286	17.06	6.51739	3.50792	3.88165	C6MG0ACXX_8_7446.sorted.filtered_peak_1358
chr1	148550176	148550510	335	12.56	3.72700	2.63497	1.36562	C6MG0ACXX_8_7446.sorted.filtered_peak_1359
chr1	148550879	148551128	250	14.60	4.91729	3.02360	2.42342	C6MG0ACXX_8_7446.sorted.filtered_peak_1360
chr1	148551526	148552254	729	17.58	5.85263	3.17226	3.26465	C6MG0ACXX_8_7446.sorted.filtered_peak_1361
chr1	149223166	149224163	998	37.64	15.10018	4.36545	12.05565	C6MG0ACXX_8_7446.sorted.filtered_peak_1362
chr1	149224454	149224973	520	32.18	11.59981	3.74343	8.74506	C6MG0ACXX_8_7446.sorted.filtered_peak_1363
chr1	149858127	149858590	464	71.46	24.18187	4.00316	20.83913	C6MG0ACXX_8_7446.sorted.filtered_peak_1364
chr1	149859426	149860231	806	58.96	16.87424	3.43803	13.77254	C6MG0ACXX_8_7446.sorted.filtered_peak_1365
chr1	149870926	149871449	524	22.42	8.08789	3.56172	5.37390	C6MG0ACXX_8_7446.sorted.filtered_peak_1366
chr1	149899370	149900283	914	32.08	12.07491	3.91355	9.17515	C6MG0ACXX_8_7446.sorted.filtered_peak_1367
chr1	149911048	149911437	390	13.26	3.43561	2.44807	1.15352	C6MG0ACXX_8_7446.sorted.filtered_peak_1368
chr1	149934033	149934670	638	13.30	4.14220	2.77842	1.71991	C6MG0ACXX_8_7446.sorted.filtered_peak_1369
chr1	149982136	149982896	761	22.50	7.22683	3.29251	4.53854	C6MG0ACXX_8_7446.sorted.filtered_peak_1370
chr1	150039407	150040151	745	16.30	4.38718	2.66466	1.94289	C6MG0ACXX_8_7446.sorted.filtered_peak_1371
chr1	150121559	150122452	894	26.18	5.61374	2.54050	3.06230	C6MG0ACXX_8_7446.sorted.filtered_peak_1372
chr1	150123513	150123995	483	27.06	5.68769	2.53361	3.11618	C6MG0ACXX_8_7446.sorted.filtered_peak_1373
chr1	150159301	150159987	687	15.70	5.27578	3.09611	2.73816	C6MG0ACXX_8_7446.sorted.filtered_peak_1374
chr1	150185732	150186489	758	38.66	18.63394	5.06389	15.49200	C6MG0ACXX_8_7446.sorted.filtered_peak_1375
chr1	150206692	150207316	625	33.09	7.18751	2.66432	4.51519	C6MG0ACXX_8_7446.sorted.filtered_peak_1376
chr1	150208246	150208859	614	53.51	19.73658	4.16829	16.55268	C6MG0ACXX_8_7446.sorted.filtered_peak_1377
chr1	150240829	150241725	897	33.14	11.51510	3.70442	8.63554	C6MG0ACXX_8_7446.sorted.filtered_peak_1378
chr1	150254496	150254952	457	15.68	4.50158	2.75582	2.04215	C6MG0ACXX_8_7446.sorted.filtered_peak_1379
chr1	150265828	150266647	820	20.59	7.64096	3.54246	4.96123	C6MG0ACXX_8_7446.sorted.filtered_peak_1380
chr1	150293716	150294263	548	38.59	19.47257	5.37210	16.31183	C6MG0ACXX_8_7446.sorted.filtered_peak_1381
chr1	150335984	150337416	1433	51.96	18.68901	3.89192	15.57694	C6MG0ACXX_8_7446.sorted.filtered_peak_1382
chr1	150436816	150437141	326	12.65	3.77298	2.65265	1.39996	C6MG0ACXX_8_7446.sorted.filtered_peak_1383
chr1	150459403	150460222	820	29.59	12.03995	4.02596	9.18784	C6MG0ACXX_8_7446.sorted.filtered_peak_1384
chr1	150487639	150488422	784	32.31	13.43502	4.23116	10.50696	C6MG0ACXX_8_7446.sorted.filtered_peak_1385
chr1	150533572	150534044	473	35.57	5.49071	2.21601	2.92890	C6MG0ACXX_8_7446.sorted.filtered_peak_1386
chr1	150534234	150534907	674	35.51	5.44889	2.19776	2.90570	C6MG0ACXX_8_7446.sorted.filtered_peak_1387
chr1	150535205	150535464	260	35.63	4.45290	1.99496	1.99750	C6MG0ACXX_8_7446.sorted.filtered_peak_1388
chr1	150535798	150536085	288	38.96	5.03847	2.04655	2.52914	C6MG0ACXX_8_7446.sorted.filtered_peak_1389
chr1	150539793	150540440	648	36.70	7.72985	2.63547	5.03646	C6MG0ACXX_8_7446.sorted.filtered_peak_1390
chr1	150551892	150552653	762	43.91	15.19004	3.77097	12.18563	C6MG0ACXX_8_7446.sorted.filtered_peak_1391
chr1	150583888	150584505	618	31.50	11.57554	3.89884	8.67817	C6MG0ACXX_8_7446.sorted.filtered_peak_1392
chr1	150585972	150586327	356	24.48	6.90154	3.04120	4.23174	C6MG0ACXX_8_7446.sorted.filtered_peak_1393
chr1	150594090	150594848	759	14.61	4.52799	2.85055	2.06583	C6MG0ACXX_8_7446.sorted.filtered_peak_1394
chr1	150601492	150602448	957	56.73	26.05732	5.22541	22.64661	C6MG0ACXX_8_7446.sorted.filtered_peak_1395
chr1	150669528	150670228	701	34.46	16.58154	4.92906	13.53675	C6MG0ACXX_8_7446.sorted.filtered_peak_1396
chr1	150737759	150738233	475	13.97	3.82710	2.57900	1.47574	C6MG0ACXX_8_7446.sorted.filtered_peak_1397
chr1	150743412	150743684	273	20.34	8.74070	4.10180	5.96843	C6MG0ACXX_8_7446.sorted.filtered_peak_1398
chr1	150848662	150849462	801	51.21	22.49507	4.83125	19.22111	C6MG0ACXX_8_7446.sorted.filtered_peak_1399
chr1	150862025	150862755	731	13.18	4.07468	2.75403	1.66345	C6MG0ACXX_8_7446.sorted.filtered_peak_1400
chr1	150898318	150899272	955	30.83	11.78668	3.87318	8.93207	C6MG0ACXX_8_7446.sorted.filtered_peak_1401
chr1	150946465	150947456	992	25.93	6.71136	2.83866	4.09633	C6MG0ACXX_8_7446.sorted.filtered_peak_1402
chr1	150951950	150952248	299	25.77	7.60651	3.16129	4.90886	C6MG0ACXX_8_7446.sorted.filtered_peak_1403
chr1	150980473	150981246	774	35.79	12.34983	3.74012	9.43486	C6MG0ACXX_8_7446.sorted.filtered_peak_1404
chr1	150997064	150997338	275	13.67	4.35027	2.85021	1.89836	C6MG0ACXX_8_7446.sorted.filtered_peak_1405
chr1	151015705	151015965	261	13.19	3.77197	2.61192	1.41175	C6MG0ACXX_8_7446.sorted.filtered_peak_1406
chr1	151020900	151021149	250	17.83	3.78382	2.34048	1.42488	C6MG0ACXX_8_7446.sorted.filtered_peak_1407
chr1	151030171	151030867	697	28.77	5.48944	2.41136	2.93610	C6MG0ACXX_8_7446.sorted.filtered_peak_1408
chr1	151031569	151032260	692	35.61	9.01067	2.94009	6.26526	C6MG0ACXX_8_7446.sorted.filtered_peak_1409
chr1	151042867	151043936	1070	31.51	12.33822	4.20633	9.38685	C6MG0ACXX_8_7446.sorted.filtered_peak_1410
chr1	151118800	151119455	656	25.48	7.60705	3.13525	4.93154	C6MG0ACXX_8_7446.sorted.filtered_peak_1411
chr1	151128580	151129295	716	28.82	9.30773	3.46618	6.51329	C6MG0ACXX_8_7446.sorted.filtered_peak_1412
chr1	151129742	151129991	250	23.65	5.73484	2.71860	3.14882	C6MG0ACXX_8_7446.sorted.filtered_peak_1413
chr1	151138223	151138877	655	45.05	19.38940	4.73060	16.21860	C6MG0ACXX_8_7446.sorted.filtered_peak_1414
chr1	151162252	151162870	619	23.32	8.76322	3.77612	5.99041	C6MG0ACXX_8_7446.sorted.filtered_peak_1415
chr1	151170728	151171421	694	46.87	22.64336	5.10424	19.41581	C6MG0ACXX_8_7446.sorted.filtered_peak_1416
chr1	151224219	151224535	317	18.14	5.00880	2.79200	2.49261	C6MG0ACXX_8_7446.sorted.filtered_peak_1417
chr1	151226948	151227449	502	25.94	10.01116	3.92795	7.18274	C6MG0ACXX_8_7446.sorted.filtered_peak_1418
chr1	151253624	151255084	1461	61.07	19.84670	3.76902	16.64843	C6MG0ACXX_8_7446.sorted.filtered_peak_1419
chr1	151284040	151284670	631	17.59	4.82382	2.74139	2.34172	C6MG0ACXX_8_7446.sorted.filtered_peak_1420
chr1	151299616	151300421	806	40.35	19.26711	5.22919	16.08592	C6MG0ACXX_8_7446.sorted.filtered_peak_1421
chr1	151313321	151313597	277	16.73	4.59944	2.72179	2.13431	C6MG0ACXX_8_7446.sorted.filtered_peak_1422
chr1	151319340	151320240	901	50.71	22.47508	4.84343	19.20657	C6MG0ACXX_8_7446.sorted.filtered_peak_1423
chr1	151371741	151372215	475	38.82	16.86386	4.79588	13.74484	C6MG0ACXX_8_7446.sorted.filtered_peak_1424
chr1	151430809	151432219	1411	23.32	5.82199	2.74303	3.24892	C6MG0ACXX_8_7446.sorted.filtered_peak_1425
chr1	151483592	151483988	397	29.56	12.23761	4.30176	9.30992	C6MG0ACXX_8_7446.sorted.filtered_peak_1426
chr1	151512277	151513188	912	26.18	8.76041	3.40651	6.03290	C6MG0ACXX_8_7446.sorted.filtered_peak_1427
chr1	151541079	151541606	528	15.14	4.45973	2.78032	2.00980	C6MG0ACXX_8_7446.sorted.filtered_peak_1428
chr1	151584210	151584769	560	31.71	12.90468	4.19846	9.98038	C6MG0ACXX_8_7446.sorted.filtered_peak_1429
chr1	151735650	151736208	559	21.91	7.12816	3.25842	4.47537	C6MG0ACXX_8_7446.sorted.filtered_peak_1430
chr1	151762757	151763670	914	47.58	21.78558	5.01922	18.53339	C6MG0ACXX_8_7446.sorted.filtered_peak_1431
chr1	151788210	151788477	268	17.92	5.68650	3.09014	3.10156	C6MG0ACXX_8_7446.sorted.filtered_peak_1432
chr1	151812042	151812455	414	22.51	5.43559	2.66588	2.89613	C6MG0ACXX_8_7446.sorted.filtered_peak_1433
chr1	151871144	151871508	365	13.29	4.15367	2.77721	1.73947	C6MG0ACXX_8_7446.sorted.filtered_peak_1434
chr1	151881771	151882418	648	29.99	12.35626	4.27752	9.42896	C6MG0ACXX_8_7446.sorted.filtered_peak_1435
chr1	151897580	151897829	250	12.78	3.85612	2.67807	1.47877	C6MG0ACXX_8_7446.sorted.filtered_peak_1436
chr1	151917885	151918655	771	25.30	6.35514	2.80170	3.74492	C6MG0ACXX_8_7446.sorted.filtered_peak_1437
chr1	151966056	151966750	695	21.43	4.81606	2.52939	2.31862	C6MG0ACXX_8_7446.sorted.filtered_peak_1438
chr1	152007150	152007959	810	23.30	5.76837	2.71698	3.21429	C6MG0ACXX_8_7446.sorted.filtered_peak_1439
chr1	152009374	152009637	264	26.18	6.99381	2.96732	4.31733	C6MG0ACXX_8_7446.sorted.filtered_peak_1440
chr1	152020315	152021156	842	46.48	17.44487	4.04765	14.36644	C6MG0ACXX_8_7446.sorted.filtered_peak_1441
chr1	152413367	152413644	278	17.20	5.02170	2.86185	2.51155	C6MG0ACXX_8_7446.sorted.filtered_peak_1442
chr1	153483419	153483749	331	18.46	5.94880	3.13210	3.35827	C6MG0ACXX_8_7446.sorted.filtered_peak_1443
chr1	153504723	153504972	250	23.80	5.07272	2.49843	2.55220	C6MG0ACXX_8_7446.sorted.filtered_peak_1444
chr1	153508508	153508956	449	24.82	4.58977	2.31417	2.11521	C6MG0ACXX_8_7446.sorted.filtered_peak_1445
chr1	153517461	153518421	961	28.65	8.27433	3.10837	5.57562	C6MG0ACXX_8_7446.sorted.filtered_peak_1446
chr1	153538959	153539330	372	19.04	5.56799	2.94333	3.00332	C6MG0ACXX_8_7446.sorted.filtered_peak_1447
chr1	153606272	153607021	750	49.29	21.38190	4.95125	18.10550	C6MG0ACXX_8_7446.sorted.filtered_peak_1448
chr1	153630923	153631563	641	40.03	17.62230	4.81833	14.48835	C6MG0ACXX_8_7446.sorted.filtered_peak_1449
chr1	153643283	153644104	822	65.79	34.86182	6.15115	31.18407	C6MG0ACXX_8_7446.sorted.filtered_peak_1450
chr1	153700034	153701010	977	47.40	21.99434	4.83388	18.77788	C6MG0ACXX_8_7446.sorted.filtered_peak_1451
chr1	153721756	153722164	409	15.03	4.75769	2.92552	2.26339	C6MG0ACXX_8_7446.sorted.filtered_peak_1452
chr1	153747624	153748559	936	28.37	8.28282	3.16496	5.55507	C6MG0ACXX_8_7446.sorted.filtered_peak_1453
chr1	153755848	153756578	731	40.34	19.83943	5.42858	16.63178	C6MG0ACXX_8_7446.sorted.filtered_peak_1454
chr1	153777874	153778206	333	23.09	8.18999	3.57949	5.44937	C6MG0ACXX_8_7446.sorted.filtered_peak_1455
chr1	153895181	153896256	1076	70.27	30.54732	4.90223	27.02883	C6MG0ACXX_8_7446.sorted.filtered_peak_1456
chr1	153917736	153918122	387	24.21	4.73497	2.37454	2.25774	C6MG0ACXX_8_7446.sorted.filtered_peak_1457
chr1	153918341	153919303	963	28.00	6.74000	2.79117	4.08152	C6MG0ACXX_8_7446.sorted.filtered_peak_1458
chr1	153930614	153931390	777	48.21	13.64954	3.33040	10.66676	C6MG0ACXX_8_7446.sorted.filtered_peak_1459
chr1	153935893	153936409	517	39.09	7.31504	2.49091	4.62990	C6MG0ACXX_8_7446.sorted.filtered_peak_1460
chr1	153939567	153940450	884	33.32	7.99009	2.78684	5.30012	C6MG0ACXX_8_7446.sorted.filtered_peak_1461
chr1	153949243	153949492	250	17.35	3.89279	2.40418	1.52613	C6MG0ACXX_8_7446.sorted.filtered_peak_1462
chr1	153950002	153950527	526	26.36	8.77301	3.44902	6.02495	C6MG0ACXX_8_7446.sorted.filtered_peak_1463
chr1	153962976	153963590	615	42.37	18.03657	4.77070	14.87494	C6MG0ACXX_8_7446.sorted.filtered_peak_1464
chr1	154130165	154130601	437	28.07	10.95699	4.02429	8.08986	C6MG0ACXX_8_7446.sorted.filtered_peak_1465
chr1	154154555	154155362	808	29.02	6.38140	2.64096	3.75732	C6MG0ACXX_8_7446.sorted.filtered_peak_1466
chr1	154155625	154156041	417	30.60	7.67484	2.87701	4.98358	C6MG0ACXX_8_7446.sorted.filtered_peak_1467
chr1	154192767	154194076	1310	51.68	18.03125	3.69606	14.96687	C6MG0ACXX_8_7446.sorted.filtered_peak_1468
chr1	154244589	154245246	658	45.92	21.36351	5.11125	18.11991	C6MG0ACXX_8_7446.sorted.filtered_peak_1469
chr1	154297278	154297633	356	24.15	5.54379	2.62413	2.98519	C6MG0ACXX_8_7446.sorted.filtered_peak_1470
chr1	154301045	154301358	314	27.07	6.23156	2.68625	3.61835	C6MG0ACXX_8_7446.sorted.filtered_peak_1471
chr1	154307636	154307891	256	19.00	5.56840	2.95696	2.99301	C6MG0ACXX_8_7446.sorted.filtered_peak_1472
chr1	154310005	154310334	330	18.69	5.54621	2.95515	2.98758	C6MG0ACXX_8_7446.sorted.filtered_peak_1473
chr1	154315345	154315796	452	27.55	9.86347	3.72926	7.04392	C6MG0ACXX_8_7446.sorted.filtered_peak_1474
chr1	154324967	154325402	436	16.46	4.01879	2.50525	1.62873	C6MG0ACXX_8_7446.sorted.filtered_peak_1475
chr1	154358841	154359419	579	17.07	6.10687	3.33958	3.49377	C6MG0ACXX_8_7446.sorted.filtered_peak_1476
chr1	154370705	154371085	381	12.22	3.53376	2.56785	1.20044	C6MG0ACXX_8_7446.sorted.filtered_peak_1477
chr1	154377564	154377889	326	23.00	4.61958	2.39546	2.14517	C6MG0ACXX_8_7446.sorted.filtered_peak_1478
chr1	154404035	154404451	417	16.07	4.94333	2.91276	2.44668	C6MG0ACXX_8_7446.sorted.filtered_peak_1479
chr1	154417575	154417864	290	14.41	4.80625	2.99303	2.31371	C6MG0ACXX_8_7446.sorted.filtered_peak_1480
chr1	154436175	154436549	375	18.17	5.11412	2.81859	2.60094	C6MG0ACXX_8_7446.sorted.filtered_peak_1481
chr1	154452310	154452682	373	16.38	5.06028	2.95281	2.53180	C6MG0ACXX_8_7446.sorted.filtered_peak_1482
chr1	154531061	154532244	1184	56.18	21.63215	4.09178	18.44186	C6MG0ACXX_8_7446.sorted.filtered_peak_1483
chr1	154580360	154580854	495	34.33	11.42105	3.58367	8.55448	C6MG0ACXX_8_7446.sorted.filtered_peak_1484
chr1	154582076	154582366	291	20.24	3.97162	2.29791	1.58222	C6MG0ACXX_8_7446.sorted.filtered_peak_1485
chr1	154587345	154587797	453	16.00	4.78204	2.85112	2.29546	C6MG0ACXX_8_7446.sorted.filtered_peak_1486
chr1	154600091	154600817	727	24.23	7.14689	3.13866	4.46169	C6MG0ACXX_8_7446.sorted.filtered_peak_1487
chr1	154642189	154642516	328	13.65	4.34064	2.84648	1.89081	C6MG0ACXX_8_7446.sorted.filtered_peak_1488
chr1	154720445	154720744	300	18.83	5.49805	2.92173	2.94665	C6MG0ACXX_8_7446.sorted.filtered_peak_1489
chr1	154763830	154764380	551	18.00	5.13281	2.84096	2.61561	C6MG0ACXX_8_7446.sorted.filtered_peak_1490
chr1	154842699	154843030	332	19.92	7.03067	3.41875	4.37081	C6MG0ACXX_8_7446.sorted.filtered_peak_1491
chr1	154851030	154851301	272	16.58	5.77339	3.23588	3.19088	C6MG0ACXX_8_7446.sorted.filtered_peak_1492
chr1	154909008	154910189	1182	61.30	25.00922	4.62960	21.64939	C6MG0ACXX_8_7446.sorted.filtered_peak_1493
chr1	154916453	154916743	291	20.19	4.80513	2.58537	2.32189	C6MG0ACXX_8_7446.sorted.filtered_peak_1494
chr1	154927629	154928784	1156	38.68	11.10514	3.25287	8.24956	C6MG0ACXX_8_7446.sorted.filtered_peak_1495
chr1	154933900	154934794	895	37.78	12.34059	3.62627	9.41581	C6MG0ACXX_8_7446.sorted.filtered_peak_1496
chr1	154946219	154947830	1612	61.88	20.73510	3.67419	17.54400	C6MG0ACXX_8_7446.sorted.filtered_peak_1497
chr1	154955411	154956167	757	49.10	23.48963	5.25391	20.18225	C6MG0ACXX_8_7446.sorted.filtered_peak_1498
chr1	154973478	154973851	374	34.94	6.38796	2.42426	3.76666	C6MG0ACXX_8_7446.sorted.filtered_peak_1499
chr1	154974160	154974939	780	43.93	10.66657	2.91803	7.83106	C6MG0ACXX_8_7446.sorted.filtered_peak_1500
chr1	154990003	154990340	338	25.35	8.63270	3.48182	5.89814	C6MG0ACXX_8_7446.sorted.filtered_peak_1501
chr1	155017408	155017714	307	14.75	3.76502	2.50382	1.40928	C6MG0ACXX_8_7446.sorted.filtered_peak_1502
chr1	155023099	155024086	988	24.54	7.34713	3.12692	4.69447	C6MG0ACXX_8_7446.sorted.filtered_peak_1503
chr1	155034008	155034301	294	24.42	5.88737	2.71259	3.30756	C6MG0ACXX_8_7446.sorted.filtered_peak_1504
chr1	155036068	155036535	468	25.56	6.79331	2.93536	4.13457	C6MG0ACXX_8_7446.sorted.filtered_peak_1505
chr1	155043374	155043748	375	15.61	4.27146	2.66076	1.84392	C6MG0ACXX_8_7446.sorted.filtered_peak_1506
chr1	155057212	155058796	1585	38.07	11.49160	3.35070	8.63449	C6MG0ACXX_8_7446.sorted.filtered_peak_1507
chr1	155107936	155108834	899	31.21	10.39874	3.46545	7.60371	C6MG0ACXX_8_7446.sorted.filtered_peak_1508
chr1	155140329	155140601	273	17.52	4.41124	2.60268	1.95652	C6MG0ACXX_8_7446.sorted.filtered_peak_1509
chr1	155145482	155146344	863	37.02	10.32094	3.09526	7.54168	C6MG0ACXX_8_7446.sorted.filtered_peak_1510
chr1	155163180	155163528	349	20.43	4.04321	2.31605	1.64077	C6MG0ACXX_8_7446.sorted.filtered_peak_1511
chr1	155164224	155164899	676	33.92	11.92464	3.82806	9.00326	C6MG0ACXX_8_7446.sorted.filtered_peak_1512
chr1	155178329	155179109	781	22.51	7.54932	3.39666	4.84809	C6MG0ACXX_8_7446.sorted.filtered_peak_1513
chr1	155189088	155189860	773	13.44	4.21132	2.79627	1.78912	C6MG0ACXX_8_7446.sorted.filtered_peak_1514
chr1	155196404	155197872	1469	38.41	13.91167	3.69576	10.99620	C6MG0ACXX_8_7446.sorted.filtered_peak_1515
chr1	155214162	155214845	684	44.49	18.39590	4.54008	15.25800	C6MG0ACXX_8_7446.sorted.filtered_peak_1516
chr1	155220440	155220720	281	19.77	4.82824	2.62135	2.33306	C6MG0ACXX_8_7446.sorted.filtered_peak_1517
chr1	155231789	155232387	599	30.61	11.40202	3.91727	8.52344	C6MG0ACXX_8_7446.sorted.filtered_peak_1518
chr1	155242959	155243542	584	35.20	12.44741	3.87925	9.50451	C6MG0ACXX_8_7446.sorted.filtered_peak_1519
chr1	155246892	155247329	438	24.37	5.86070	2.70557	3.27804	C6MG0ACXX_8_7446.sorted.filtered_peak_1520
chr1	155248377	155248655	279	17.17	4.18260	2.53090	1.75679	C6MG0ACXX_8_7446.sorted.filtered_peak_1521
chr1	155278188	155278934	747	42.24	18.21294	4.58242	15.10415	C6MG0ACXX_8_7446.sorted.filtered_peak_1522
chr1	155293077	155294376	1300	39.33	9.49624	2.92866	6.69296	C6MG0ACXX_8_7446.sorted.filtered_peak_1523
chr1	155469800	155470204	405	14.60	4.54026	2.86133	2.07118	C6MG0ACXX_8_7446.sorted.filtered_peak_1524
chr1	155506022	155506287	266	15.22	4.46281	2.78093	2.00308	C6MG0ACXX_8_7446.sorted.filtered_peak_1525
chr1	155532144	155533163	1020	40.23	16.86608	4.53440	13.77716	C6MG0ACXX_8_7446.sorted.filtered_peak_1526
chr1	155579491	155580022	532	25.49	13.17159	5.14698	10.21440	C6MG0ACXX_8_7446.sorted.filtered_peak_1527
chr1	155607114	155607441	328	12.71	3.80568	2.66442	1.42669	C6MG0ACXX_8_7446.sorted.filtered_peak_1528
chr1	155658073	155659008	936	41.47	20.10640	5.18510	16.91909	C6MG0ACXX_8_7446.sorted.filtered_peak_1529
chr1	155715039	155715646	608	27.42	14.03324	5.25632	11.02811	C6MG0ACXX_8_7446.sorted.filtered_peak_1530
chr1	155826907	155827200	294	33.07	8.07412	2.89206	5.33816	C6MG0ACXX_8_7446.sorted.filtered_peak_1531
chr1	155828876	155830600	1725	31.79	7.51689	2.72433	4.86546	C6MG0ACXX_8_7446.sorted.filtered_peak_1532
chr1	155863193	155863687	495	13.32	4.09361	2.75617	1.68519	C6MG0ACXX_8_7446.sorted.filtered_peak_1533
chr1	155881096	155881537	442	22.99	8.23459	3.59037	5.49725	C6MG0ACXX_8_7446.sorted.filtered_peak_1534
chr1	155903840	155904558	719	45.05	20.18839	4.87634	16.98609	C6MG0ACXX_8_7446.sorted.filtered_peak_1535
chr1	155937655	155937910	256	15.17	4.03235	2.59317	1.62853	C6MG0ACXX_8_7446.sorted.filtered_peak_1536
chr1	155959127	155959544	418	15.06	4.83795	2.95538	2.34043	C6MG0ACXX_8_7446.sorted.filtered_peak_1537
chr1	155990404	155990973	570	24.45	10.01130	3.94303	7.23853	C6MG0ACXX_8_7446.sorted.filtered_peak_1538
chr1	156023705	156024946	1242	28.83	7.44820	2.85925	4.79302	C6MG0ACXX_8_7446.sorted.filtered_peak_1539
chr1	156035993	156036400	408	14.85	4.76297	2.94372	2.26954	C6MG0ACXX_8_7446.sorted.filtered_peak_1540
chr1	156052185	156052439	255	15.81	4.99969	2.96577	2.48235	C6MG0ACXX_8_7446.sorted.filtered_peak_1541
chr1	156066534	156067387	854	28.72	10.77594	3.86151	7.94112	C6MG0ACXX_8_7446.sorted.filtered_peak_1542
chr1	156076024	156076737	714	21.82	6.42309	3.02840	3.81395	C6MG0ACXX_8_7446.sorted.filtered_peak_1543
chr1	156096962	156097256	295	24.00	7.39442	3.23731	4.69539	C6MG0ACXX_8_7446.sorted.filtered_peak_1544
chr1	156115723	156116151	429	16.30	4.66120	2.78203	2.18277	C6MG0ACXX_8_7446.sorted.filtered_peak_1545
chr1	156163273	156164186	914	49.41	24.37725	5.32441	21.07234	C6MG0ACXX_8_7446.sorted.filtered_peak_1546
chr1	156182653	156183146	494	59.38	9.21318	2.36131	6.40284	C6MG0ACXX_8_7446.sorted.filtered_peak_1547
chr1	156186159	156186706	548	265.73	193.41742	10.86268	187.52225	C6MG0ACXX_8_7446.sorted.filtered_peak_1548
chr1	156252164	156253063	900	41.63	16.15457	4.18998	13.11780	C6MG0ACXX_8_7446.sorted.filtered_peak_1549
chr1	156307739	156308710	972	65.29	29.48122	5.06083	26.00148	C6MG0ACXX_8_7446.sorted.filtered_peak_1550
chr1	156355311	156355660	350	15.53	4.22404	2.65189	1.79637	C6MG0ACXX_8_7446.sorted.filtered_peak_1551
chr1	156426241	156427508	1268	29.13	8.49798	3.18309	5.76153	C6MG0ACXX_8_7446.sorted.filtered_peak_1552
chr1	156450534	156450939	406	17.23	4.16745	2.52048	1.74502	C6MG0ACXX_8_7446.sorted.filtered_peak_1553
chr1	156458537	156459009	473	18.62	3.81321	2.31589	1.43665	C6MG0ACXX_8_7446.sorted.filtered_peak_1554
chr1	156470479	156471403	925	53.48	12.72064	3.01939	9.76501	C6MG0ACXX_8_7446.sorted.filtered_peak_1555
chr1	156474621	156475379	759	59.08	16.58066	3.38334	13.49329	C6MG0ACXX_8_7446.sorted.filtered_peak_1556
chr1	156494131	156494434	304	16.32	5.76238	3.26176	3.17858	C6MG0ACXX_8_7446.sorted.filtered_peak_1557
chr1	156553832	156554138	307	16.61	5.64919	3.17821	3.07578	C6MG0ACXX_8_7446.sorted.filtered_peak_1558
chr1	156561373	156561900	528	21.57	7.21574	3.37434	4.52231	C6MG0ACXX_8_7446.sorted.filtered_peak_1559
chr1	156570812	156571514	703	15.82	4.26410	2.64314	1.84598	C6MG0ACXX_8_7446.sorted.filtered_peak_1560
chr1	156577883	156578149	267	15.94	5.25755	3.05879	2.72224	C6MG0ACXX_8_7446.sorted.filtered_peak_1561
chr1	156595635	156595900	266	13.95	3.82369	2.58195	1.46567	C6MG0ACXX_8_7446.sorted.filtered_peak_1562
chr1	156629759	156630115	357	24.04	6.50396	2.90982	3.88480	C6MG0ACXX_8_7446.sorted.filtered_peak_1563
chr1	156675774	156676396	623	16.73	4.47770	2.67454	2.01790	C6MG0ACXX_8_7446.sorted.filtered_peak_1564
chr1	156697951	156699024	1074	45.58	13.69488	3.33151	10.75813	C6MG0ACXX_8_7446.sorted.filtered_peak_1565
chr1	156710589	156711540	952	65.66	27.65553	4.68216	24.23939	C6MG0ACXX_8_7446.sorted.filtered_peak_1566
chr1	156721208	156721858	651	37.10	10.95017	3.30305	8.09874	C6MG0ACXX_8_7446.sorted.filtered_peak_1567
chr1	156736596	156737616	1021	51.23	22.73106	4.63943	19.49901	C6MG0ACXX_8_7446.sorted.filtered_peak_1568
chr1	156786208	156786929	722	36.72	13.92987	3.95700	10.99051	C6MG0ACXX_8_7446.sorted.filtered_peak_1569
chr1	156830405	156830720	316	16.90	3.78501	2.38857	1.42777	C6MG0ACXX_8_7446.sorted.filtered_peak_1570
chr1	157108062	157108643	582	29.20	7.61854	2.97076	4.90701	C6MG0ACXX_8_7446.sorted.filtered_peak_1571
chr1	157670401	157670891	491	20.24	6.01452	3.03479	3.40332	C6MG0ACXX_8_7446.sorted.filtered_peak_1572
chr1	158119423	158119850	428	24.43	7.77682	3.30721	5.06821	C6MG0ACXX_8_7446.sorted.filtered_peak_1573
chr1	158669967	158670286	320	13.55	4.24413	2.79732	1.84268	C6MG0ACXX_8_7446.sorted.filtered_peak_1574
chr1	158789415	158789701	287	19.41	5.91066	3.03222	3.32937	C6MG0ACXX_8_7446.sorted.filtered_peak_1575
chr1	158900216	158900725	510	30.14	9.11648	3.34025	6.31990	C6MG0ACXX_8_7446.sorted.filtered_peak_1576
chr1	158901198	158901447	250	21.14	4.37754	2.40045	1.92448	C6MG0ACXX_8_7446.sorted.filtered_peak_1577
chr1	158968423	158968822	400	22.00	8.33885	3.70808	5.60272	C6MG0ACXX_8_7446.sorted.filtered_peak_1578
chr1	158978525	158979359	835	25.19	4.54122	2.27732	2.08848	C6MG0ACXX_8_7446.sorted.filtered_peak_1579
chr1	158979618	158979867	250	25.13	4.29990	2.21949	1.86230	C6MG0ACXX_8_7446.sorted.filtered_peak_1580
chr1	159037824	159038331	508	18.93	5.47230	2.91137	2.92038	C6MG0ACXX_8_7446.sorted.filtered_peak_1581
chr1	159046445	159047563	1119	37.08	11.85028	3.50934	8.96204	C6MG0ACXX_8_7446.sorted.filtered_peak_1582
chr1	159092150	159092503	354	12.50	3.68629	2.62279	1.32539	C6MG0ACXX_8_7446.sorted.filtered_peak_1583
chr1	159130850	159131099	250	15.01	4.43355	2.77718	1.98754	C6MG0ACXX_8_7446.sorted.filtered_peak_1584
chr1	159750394	159751124	731	40.03	15.69420	4.16358	12.67898	C6MG0ACXX_8_7446.sorted.filtered_peak_1585
chr1	159770075	159770338	264	21.35	5.47579	2.75579	2.92188	C6MG0ACXX_8_7446.sorted.filtered_peak_1586
chr1	159796341	159796591	251	18.41	4.41659	2.55408	1.95516	C6MG0ACXX_8_7446.sorted.filtered_peak_1587
chr1	159824451	159825020	570	20.65	6.45600	3.12509	3.85083	C6MG0ACXX_8_7446.sorted.filtered_peak_1588
chr1	159880052	159880760	709	21.51	6.05314	2.92861	3.46498	C6MG0ACXX_8_7446.sorted.filtered_peak_1589
chr1	159893068	159893639	572	26.20	4.32254	2.18885	1.88662	C6MG0ACXX_8_7446.sorted.filtered_peak_1590
chr1	159895125	159895669	545	31.41	6.50949	2.56838	3.88290	C6MG0ACXX_8_7446.sorted.filtered_peak_1591
chr1	159929024	159929304	281	14.58	4.88886	3.02524	2.38090	C6MG0ACXX_8_7446.sorted.filtered_peak_1592
chr1	160000873	160001155	283	18.69	4.16545	2.44231	1.74340	C6MG0ACXX_8_7446.sorted.filtered_peak_1593
chr1	160001432	160001953	522	25.16	7.73365	3.23168	5.03354	C6MG0ACXX_8_7446.sorted.filtered_peak_1594
chr1	160068188	160069044	857	40.38	13.75867	3.66960	10.81218	C6MG0ACXX_8_7446.sorted.filtered_peak_1595
chr1	160162893	160163212	320	18.07	5.81535	3.12349	3.22582	C6MG0ACXX_8_7446.sorted.filtered_peak_1596
chr1	160174964	160175656	693	17.19	3.90671	2.41969	1.53043	C6MG0ACXX_8_7446.sorted.filtered_peak_1597
chr1	160231344	160232944	1601	37.99	12.19977	3.45216	9.31921	C6MG0ACXX_8_7446.sorted.filtered_peak_1598
chr1	160254446	160255276	831	20.88	6.37198	3.09208	3.75699	C6MG0ACXX_8_7446.sorted.filtered_peak_1599
chr1	160312746	160313471	726	27.73	9.60521	3.65222	6.78958	C6MG0ACXX_8_7446.sorted.filtered_peak_1600
chr1	160399165	160399661	497	20.02	4.90155	2.63417	2.39705	C6MG0ACXX_8_7446.sorted.filtered_peak_1601
chr1	160407899	160408203	305	16.99	4.79753	2.78940	2.30360	C6MG0ACXX_8_7446.sorted.filtered_peak_1602
chr1	160430367	160430671	305	17.70	4.89295	2.78087	2.38249	C6MG0ACXX_8_7446.sorted.filtered_peak_1603
chr1	160489493	160490066	574	18.64	4.33849	2.50570	1.89612	C6MG0ACXX_8_7446.sorted.filtered_peak_1604
chr1	160492587	160493096	510	23.46	7.73487	3.36130	5.03774	C6MG0ACXX_8_7446.sorted.filtered_peak_1605
chr1	160509743	160510689	947	30.05	10.21361	3.56556	7.40560	C6MG0ACXX_8_7446.sorted.filtered_peak_1606
chr1	160528083	160529096	1014	20.26	5.67100	2.87535	3.11295	C6MG0ACXX_8_7446.sorted.filtered_peak_1607
chr1	160537762	160538337	576	37.67	14.02170	4.05604	11.03173	C6MG0ACXX_8_7446.sorted.filtered_peak_1608
chr1	160548833	160549297	465	20.33	3.98246	2.29522	1.60142	C6MG0ACXX_8_7446.sorted.filtered_peak_1609
chr1	160576844	160577258	415	19.96	5.72801	2.93375	3.14909	C6MG0ACXX_8_7446.sorted.filtered_peak_1610
chr1	160607770	160608505	736	35.33	9.19916	2.99629	6.43813	C6MG0ACXX_8_7446.sorted.filtered_peak_1611
chr1	160634516	160634896	381	23.31	7.40106	3.27410	4.71059	C6MG0ACXX_8_7446.sorted.filtered_peak_1612
chr1	160635512	160635761	250	16.98	3.77705	2.38061	1.42496	C6MG0ACXX_8_7446.sorted.filtered_peak_1613
chr1	160645188	160645707	520	18.16	3.89218	2.36537	1.52049	C6MG0ACXX_8_7446.sorted.filtered_peak_1614
chr1	160652828	160653347	520	24.86	6.29194	2.79830	3.68976	C6MG0ACXX_8_7446.sorted.filtered_peak_1615
chr1	160681417	160682086	670	26.47	6.09558	2.64984	3.51902	C6MG0ACXX_8_7446.sorted.filtered_peak_1616
chr1	160696735	160696991	257	15.99	4.25032	2.63034	1.82359	C6MG0ACXX_8_7446.sorted.filtered_peak_1617
chr1	160726095	160726598	504	22.23	7.93160	3.56722	5.20158	C6MG0ACXX_8_7446.sorted.filtered_peak_1618
chr1	160738082	160738413	332	22.74	7.26278	3.27892	4.57670	C6MG0ACXX_8_7446.sorted.filtered_peak_1619
chr1	160752113	160752420	308	17.11	6.54595	3.51850	3.90525	C6MG0ACXX_8_7446.sorted.filtered_peak_1620
chr1	160765657	160766137	481	32.58	12.15754	3.97628	9.24237	C6MG0ACXX_8_7446.sorted.filtered_peak_1621
chr1	160807092	160808087	996	29.47	9.78172	3.52628	6.97987	C6MG0ACXX_8_7446.sorted.filtered_peak_1622
chr1	160832415	160832826	412	22.39	8.76785	3.82792	6.01327	C6MG0ACXX_8_7446.sorted.filtered_peak_1623
chr1	160960188	160960532	345	14.11	4.65157	2.93456	2.19049	C6MG0ACXX_8_7446.sorted.filtered_peak_1624
chr1	160983565	160984119	555	16.23	6.01222	3.34653	3.42246	C6MG0ACXX_8_7446.sorted.filtered_peak_1625
chr1	160990566	160991437	872	15.05	4.70056	2.88119	2.22800	C6MG0ACXX_8_7446.sorted.filtered_peak_1626
chr1	161008288	161009020	733	21.22	6.16940	2.99083	3.56836	C6MG0ACXX_8_7446.sorted.filtered_peak_1627
chr1	161014941	161016285	1345	39.24	11.01914	3.17956	8.19343	C6MG0ACXX_8_7446.sorted.filtered_peak_1628
chr1	161037972	161038566	595	27.32	5.20694	2.38978	2.68155	C6MG0ACXX_8_7446.sorted.filtered_peak_1629
chr1	161039288	161040151	864	38.22	10.88036	3.17114	8.05959	C6MG0ACXX_8_7446.sorted.filtered_peak_1630
chr1	161067235	161068322	1088	25.15	5.84691	2.65456	3.26980	C6MG0ACXX_8_7446.sorted.filtered_peak_1631
chr1	161087556	161088205	650	28.79	8.91112	3.34476	6.13717	C6MG0ACXX_8_7446.sorted.filtered_peak_1632
chr1	161102095	161102970	876	42.03	15.74406	4.13086	12.68946	C6MG0ACXX_8_7446.sorted.filtered_peak_1633
chr1	161123538	161124147	610	24.73	9.52444	3.90850	6.71140	C6MG0ACXX_8_7446.sorted.filtered_peak_1634
chr1	161128961	161129707	747	35.54	12.49943	3.81663	9.56955	C6MG0ACXX_8_7446.sorted.filtered_peak_1635
chr1	161135658	161136389	732	47.97	19.30582	4.53831	16.12146	C6MG0ACXX_8_7446.sorted.filtered_peak_1636
chr1	161146925	161147474	550	22.28	5.97427	2.87753	3.36833	C6MG0ACXX_8_7446.sorted.filtered_peak_1637
chr1	161152092	161152472	381	31.30	8.58055	3.09490	5.82763	C6MG0ACXX_8_7446.sorted.filtered_peak_1638
chr1	161155045	161155722	678	38.55	14.20887	3.98438	11.22742	C6MG0ACXX_8_7446.sorted.filtered_peak_1639
chr1	161162393	161162642	250	16.06	4.02910	2.53518	1.62083	C6MG0ACXX_8_7446.sorted.filtered_peak_1640
chr1	161171685	161172315	631	45.16	18.93555	4.63429	15.76872	C6MG0ACXX_8_7446.sorted.filtered_peak_1641
chr1	161187005	161187506	502	17.11	4.51894	2.66497	2.05651	C6MG0ACXX_8_7446.sorted.filtered_peak_1642
chr1	161195312	161195982	671	57.76	27.17230	5.24823	23.75477	C6MG0ACXX_8_7446.sorted.filtered_peak_1643
chr1	161275695	161276295	601	16.14	4.04533	2.53682	1.63693	C6MG0ACXX_8_7446.sorted.filtered_peak_1644
chr1	161283884	161284577	694	21.38	7.76662	3.55700	5.06287	C6MG0ACXX_8_7446.sorted.filtered_peak_1645
chr1	161337566	161337885	320	16.92	5.47277	3.07190	2.92429	C6MG0ACXX_8_7446.sorted.filtered_peak_1646
chr1	161359468	161360430	963	32.86	11.42230	3.69493	8.55208	C6MG0ACXX_8_7446.sorted.filtered_peak_1647
chr1	161368808	161370041	1234	30.43	10.50576	3.65938	7.66783	C6MG0ACXX_8_7446.sorted.filtered_peak_1648
chr1	161456828	161457083	256	20.31	6.28074	3.10681	3.66899	C6MG0ACXX_8_7446.sorted.filtered_peak_1649
chr1	161493578	161493902	325	22.20	10.39594	4.50732	7.55605	C6MG0ACXX_8_7446.sorted.filtered_peak_1650
chr1	161500573	161501162	590	22.08	10.17661	4.48427	7.32731	C6MG0ACXX_8_7446.sorted.filtered_peak_1651
chr1	161509787	161510312	526	24.77	12.64597	5.00606	9.71806	C6MG0ACXX_8_7446.sorted.filtered_peak_1652
chr1	161582195	161582724	530	24.10	11.97226	4.87718	9.05726	C6MG0ACXX_8_7446.sorted.filtered_peak_1653
chr1	161591246	161591717	472	19.90	8.72653	4.06016	5.99190	C6MG0ACXX_8_7446.sorted.filtered_peak_1654
chr1	161696055	161697025	971	24.64	5.69217	2.63110	3.13442	C6MG0ACXX_8_7446.sorted.filtered_peak_1655
chr1	161708579	161709101	523	18.68	4.61874	2.60116	2.15888	C6MG0ACXX_8_7446.sorted.filtered_peak_1656
chr1	161719303	161720078	776	29.67	11.88146	4.17540	8.97452	C6MG0ACXX_8_7446.sorted.filtered_peak_1657
chr1	161735914	161736505	592	25.48	7.27163	3.08633	4.58792	C6MG0ACXX_8_7446.sorted.filtered_peak_1658
chr1	161903847	161904333	487	19.62	6.68687	3.33132	4.04319	C6MG0ACXX_8_7446.sorted.filtered_peak_1659
chr1	162039346	162039662	317	17.66	5.64222	3.08628	3.06608	C6MG0ACXX_8_7446.sorted.filtered_peak_1660
chr1	162121982	162122552	571	24.44	9.16309	3.76602	6.38591	C6MG0ACXX_8_7446.sorted.filtered_peak_1661
chr1	162467396	162468159	764	25.45	9.22494	3.66207	6.45288	C6MG0ACXX_8_7446.sorted.filtered_peak_1662
chr1	162531009	162531897	889	44.81	21.05386	5.00903	17.85818	C6MG0ACXX_8_7446.sorted.filtered_peak_1663
chr1	162792994	162793409	416	16.60	6.24427	3.41944	3.63660	C6MG0ACXX_8_7446.sorted.filtered_peak_1664
chr1	162804939	162805514	576	17.07	5.09805	2.88403	2.59775	C6MG0ACXX_8_7446.sorted.filtered_peak_1665
chr1	163291248	163292344	1097	41.69	14.97919	3.92636	11.97007	C6MG0ACXX_8_7446.sorted.filtered_peak_1666
chr1	164527960	164528340	381	22.59	9.14647	3.97100	6.35988	C6MG0ACXX_8_7446.sorted.filtered_peak_1667
chr1	164620767	164621130	364	20.39	7.30249	3.48832	4.62302	C6MG0ACXX_8_7446.sorted.filtered_peak_1668
chr1	164629642	164630149	508	21.76	7.97774	3.60071	5.26788	C6MG0ACXX_8_7446.sorted.filtered_peak_1669
chr1	165362170	165362836	667	22.56	7.31142	3.24785	4.66149	C6MG0ACXX_8_7446.sorted.filtered_peak_1670
chr1	165567325	165567952	628	29.03	11.09583	3.87428	8.27563	C6MG0ACXX_8_7446.sorted.filtered_peak_1671
chr1	165599775	165600784	1010	47.59	19.23549	4.41058	16.09242	C6MG0ACXX_8_7446.sorted.filtered_peak_1672
chr1	165647824	165648073	250	14.51	4.87105	3.01334	2.37264	C6MG0ACXX_8_7446.sorted.filtered_peak_1673
chr1	165667232	165668090	859	32.45	12.52355	4.09882	9.58569	C6MG0ACXX_8_7446.sorted.filtered_peak_1674
chr1	165737806	165738792	987	37.64	16.34083	4.61753	13.27443	C6MG0ACXX_8_7446.sorted.filtered_peak_1675
chr1	165796716	165797247	532	19.17	5.23487	2.78983	2.71378	C6MG0ACXX_8_7446.sorted.filtered_peak_1676
chr1	165797479	165797728	250	18.94	4.83597	2.67552	2.34120	C6MG0ACXX_8_7446.sorted.filtered_peak_1677
chr1	165840623	165840974	352	19.90	6.51505	3.24125	3.88311	C6MG0ACXX_8_7446.sorted.filtered_peak_1678
chr1	166458955	166459486	532	17.73	5.17944	2.89015	2.64600	C6MG0ACXX_8_7446.sorted.filtered_peak_1679
chr1	166808413	166808982	570	22.49	6.12441	2.87064	3.55101	C6MG0ACXX_8_7446.sorted.filtered_peak_1680
chr1	166844914	166846021	1108	45.90	20.27756	4.67009	17.12121	C6MG0ACXX_8_7446.sorted.filtered_peak_1681
chr1	166944687	166945245	559	18.12	4.57469	2.61853	2.11139	C6MG0ACXX_8_7446.sorted.filtered_peak_1682
chr1	167013343	167013592	250	14.65	4.34861	2.76859	1.90045	C6MG0ACXX_8_7446.sorted.filtered_peak_1683
chr1	167059835	167060202	368	16.71	4.80323	2.80556	2.31391	C6MG0ACXX_8_7446.sorted.filtered_peak_1684
chr1	167189254	167190300	1047	69.94	25.28982	4.05511	21.92565	C6MG0ACXX_8_7446.sorted.filtered_peak_1685
chr1	167191324	167191678	355	38.59	6.18603	2.28388	3.57265	C6MG0ACXX_8_7446.sorted.filtered_peak_1686
chr1	167416978	167417334	357	30.29	9.57088	3.45436	6.75412	C6MG0ACXX_8_7446.sorted.filtered_peak_1687
chr1	167424491	167425036	546	23.97	4.45609	2.30460	2.00453	C6MG0ACXX_8_7446.sorted.filtered_peak_1688
chr1	167461188	167461681	494	21.05	4.05034	2.28950	1.65235	C6MG0ACXX_8_7446.sorted.filtered_peak_1689
chr1	167486905	167487375	471	30.56	8.48322	3.07635	5.75938	C6MG0ACXX_8_7446.sorted.filtered_peak_1690
chr1	167487679	167487973	295	28.31	7.28969	2.92387	4.60315	C6MG0ACXX_8_7446.sorted.filtered_peak_1691
chr1	167511583	167511838	256	18.84	4.15253	2.42887	1.73554	C6MG0ACXX_8_7446.sorted.filtered_peak_1692
chr1	167522537	167523373	837	32.58	10.90305	3.59426	8.04819	C6MG0ACXX_8_7446.sorted.filtered_peak_1693
chr1	167569372	167569839	468	19.22	5.78298	3.02749	3.18672	C6MG0ACXX_8_7446.sorted.filtered_peak_1694
chr1	167586847	167587174	328	18.06	5.30785	2.91120	2.76684	C6MG0ACXX_8_7446.sorted.filtered_peak_1695
chr1	167597014	167597696	683	39.40	11.16362	3.25384	8.28879	C6MG0ACXX_8_7446.sorted.filtered_peak_1696
chr1	167606488	167607025	538	17.66	3.96973	2.42050	1.57849	C6MG0ACXX_8_7446.sorted.filtered_peak_1697
chr1	167611247	167611581	335	16.71	3.69475	2.35986	1.36046	C6MG0ACXX_8_7446.sorted.filtered_peak_1698
chr1	167657055	167657429	375	16.44	4.82835	2.84768	2.31993	C6MG0ACXX_8_7446.sorted.filtered_peak_1699
chr1	167683752	167684448	697	28.17	5.68955	2.48961	3.11766	C6MG0ACXX_8_7446.sorted.filtered_peak_1700
chr1	167684683	167684991	309	28.48	6.01427	2.56968	3.41221	C6MG0ACXX_8_7446.sorted.filtered_peak_1701
chr1	167690675	167691471	797	24.73	6.99486	2.97900	4.37522	C6MG0ACXX_8_7446.sorted.filtered_peak_1702
chr1	167772585	167772943	359	21.27	8.14183	3.75162	5.39778	C6MG0ACXX_8_7446.sorted.filtered_peak_1703
chr1	167774328	167774843	516	17.35	5.24909	2.93505	2.71979	C6MG0ACXX_8_7446.sorted.filtered_peak_1704
chr1	167904991	167906119	1129	58.63	20.65929	4.07298	17.43308	C6MG0ACXX_8_7446.sorted.filtered_peak_1705
chr1	168147826	168148786	961	37.71	16.04063	4.58401	12.97995	C6MG0ACXX_8_7446.sorted.filtered_peak_1706
chr1	168194850	168195347	498	24.34	8.20867	3.46236	5.47639	C6MG0ACXX_8_7446.sorted.filtered_peak_1707
chr1	168206504	168206797	294	20.66	5.76516	2.90361	3.18748	C6MG0ACXX_8_7446.sorted.filtered_peak_1708
chr1	168310230	168310729	500	22.44	5.61802	2.73945	3.05195	C6MG0ACXX_8_7446.sorted.filtered_peak_1709
chr1	168311920	168312277	358	25.69	7.09186	3.00816	4.42722	C6MG0ACXX_8_7446.sorted.filtered_peak_1710
chr1	168317518	168317896	379	16.55	6.18181	3.41042	3.57049	C6MG0ACXX_8_7446.sorted.filtered_peak_1711
chr1	168332225	168332882	658	35.34	12.30213	3.77906	9.38719	C6MG0ACXX_8_7446.sorted.filtered_peak_1712
chr1	168356427	168356676	250	16.11	4.25233	2.61831	1.83274	C6MG0ACXX_8_7446.sorted.filtered_peak_1713
chr1	168368284	168368587	304	23.15	8.22871	3.59172	5.48395	C6MG0ACXX_8_7446.sorted.filtered_peak_1714
chr1	168378086	168378483	398	27.02	10.10974	3.87388	7.27103	C6MG0ACXX_8_7446.sorted.filtered_peak_1715
chr1	168390384	168391163	780	30.49	10.68884	3.71778	7.84474	C6MG0ACXX_8_7446.sorted.filtered_peak_1716
chr1	168408987	168409350	364	21.37	4.98681	2.58745	2.47730	C6MG0ACXX_8_7446.sorted.filtered_peak_1717
chr1	168413047	168413430	384	18.60	4.13989	2.43180	1.72854	C6MG0ACXX_8_7446.sorted.filtered_peak_1718
chr1	168436726	168437055	330	21.34	5.53338	2.76515	2.98760	C6MG0ACXX_8_7446.sorted.filtered_peak_1719
chr1	168482347	168482853	507	17.81	4.97590	2.78836	2.47451	C6MG0ACXX_8_7446.sorted.filtered_peak_1720
chr1	168489551	168489938	388	25.08	8.23734	3.39994	5.50954	C6MG0ACXX_8_7446.sorted.filtered_peak_1721
chr1	168490775	168491089	315	19.85	5.10006	2.71500	2.57668	C6MG0ACXX_8_7446.sorted.filtered_peak_1722
chr1	168504785	168505372	588	21.23	9.23022	4.15024	6.44966	C6MG0ACXX_8_7446.sorted.filtered_peak_1723
chr1	169013399	169013855	457	16.79	4.66452	2.73139	2.20849	C6MG0ACXX_8_7446.sorted.filtered_peak_1724
chr1	169075392	169075855	464	24.21	6.12451	2.81085	3.50828	C6MG0ACXX_8_7446.sorted.filtered_peak_1725
chr1	169281368	169281899	532	21.08	7.46230	3.43306	4.80202	C6MG0ACXX_8_7446.sorted.filtered_peak_1726
chr1	169336873	169337609	737	60.31	23.76892	4.56583	20.42990	C6MG0ACXX_8_7446.sorted.filtered_peak_1727
chr1	169413649	169413933	285	14.60	4.91361	3.02544	2.41448	C6MG0ACXX_8_7446.sorted.filtered_peak_1728
chr1	169454648	169455672	1025	28.51	10.39775	3.65824	7.61190	C6MG0ACXX_8_7446.sorted.filtered_peak_1729
chr1	169574027	169574424	398	16.44	4.80461	2.83037	2.30914	C6MG0ACXX_8_7446.sorted.filtered_peak_1730
chr1	169661881	169662468	588	25.74	6.43988	2.79171	3.83130	C6MG0ACXX_8_7446.sorted.filtered_peak_1731
chr1	169680724	169681472	749	19.41	5.88306	3.02663	3.30089	C6MG0ACXX_8_7446.sorted.filtered_peak_1732
chr1	169763701	169764522	822	37.58	14.49047	4.16471	11.48488	C6MG0ACXX_8_7446.sorted.filtered_peak_1733
chr1	169862824	169863614	791	58.83	22.33461	4.34397	19.06022	C6MG0ACXX_8_7446.sorted.filtered_peak_1734
chr1	169895198	169895585	388	14.11	3.87732	2.59586	1.50671	C6MG0ACXX_8_7446.sorted.filtered_peak_1735
chr1	170043469	170044288	820	58.42	26.58409	4.94092	23.21137	C6MG0ACXX_8_7446.sorted.filtered_peak_1736
chr1	170500850	170501646	797	28.99	10.27173	3.70364	7.44000	C6MG0ACXX_8_7446.sorted.filtered_peak_1737
chr1	171220715	171221008	294	16.09	5.29506	3.06638	2.75550	C6MG0ACXX_8_7446.sorted.filtered_peak_1738
chr1	171282613	171283351	739	23.17	9.78948	4.01147	7.02177	C6MG0ACXX_8_7446.sorted.filtered_peak_1739
chr1	171454166	171455560	1395	36.30	11.28185	3.39582	8.42726	C6MG0ACXX_8_7446.sorted.filtered_peak_1740
chr1	171711002	171711813	812	39.23	13.71854	3.83474	10.75499	C6MG0ACXX_8_7446.sorted.filtered_peak_1741
chr1	171750059	171750925	867	62.34	27.47034	5.02580	24.02369	C6MG0ACXX_8_7446.sorted.filtered_peak_1742
chr1	171786837	171787086	250	14.25	3.98076	2.63085	1.59849	C6MG0ACXX_8_7446.sorted.filtered_peak_1743
chr1	171787259	171787522	264	14.47	4.19651	2.71418	1.77490	C6MG0ACXX_8_7446.sorted.filtered_peak_1744
chr1	171810354	171810920	567	22.86	7.26751	3.25859	4.59042	C6MG0ACXX_8_7446.sorted.filtered_peak_1745
chr1	171853554	171853803	250	12.48	3.67553	2.61870	1.31716	C6MG0ACXX_8_7446.sorted.filtered_peak_1746
chr1	172086901	172087217	317	19.73	7.24819	3.53907	4.57020	C6MG0ACXX_8_7446.sorted.filtered_peak_1747
chr1	172150517	172151019	503	22.22	5.64064	2.77264	3.05808	C6MG0ACXX_8_7446.sorted.filtered_peak_1748
chr1	172172258	172172840	583	22.14	7.44624	3.37456	4.75986	C6MG0ACXX_8_7446.sorted.filtered_peak_1749
chr1	172327517	172328280	764	25.14	6.90312	2.97211	4.25340	C6MG0ACXX_8_7446.sorted.filtered_peak_1750
chr1	172349965	172350492	528	17.74	4.59548	2.64414	2.14457	C6MG0ACXX_8_7446.sorted.filtered_peak_1751
chr1	172363259	172363767	509	24.03	7.90809	3.38198	5.19950	C6MG0ACXX_8_7446.sorted.filtered_peak_1752
chr1	172412805	172413431	627	20.10	5.49840	2.82735	2.95882	C6MG0ACXX_8_7446.sorted.filtered_peak_1753
chr1	172501347	172502606	1260	74.74	28.63518	4.34592	25.18745	C6MG0ACXX_8_7446.sorted.filtered_peak_1754
chr1	172558009	172558533	525	12.96	3.94874	2.71280	1.55177	C6MG0ACXX_8_7446.sorted.filtered_peak_1755
chr1	172608031	172608783	753	29.16	9.45554	3.49433	6.64996	C6MG0ACXX_8_7446.sorted.filtered_peak_1756
chr1	172616255	172616558	304	18.51	5.65707	3.01761	3.08624	C6MG0ACXX_8_7446.sorted.filtered_peak_1757
chr1	172628023	172628324	302	23.10	5.08544	2.52647	2.57284	C6MG0ACXX_8_7446.sorted.filtered_peak_1758
chr1	172631827	172632340	514	31.76	10.28196	3.53068	7.44139	C6MG0ACXX_8_7446.sorted.filtered_peak_1759
chr1	172639837	172640209	373	22.74	6.03647	2.85011	3.43926	C6MG0ACXX_8_7446.sorted.filtered_peak_1760
chr1	172644016	172644682	667	20.18	4.83029	2.59146	2.34601	C6MG0ACXX_8_7446.sorted.filtered_peak_1761
chr1	172666748	172666999	252	22.86	5.64205	2.72961	3.06604	C6MG0ACXX_8_7446.sorted.filtered_peak_1762
chr1	172668324	172668856	533	27.72	7.60892	3.02309	4.91830	C6MG0ACXX_8_7446.sorted.filtered_peak_1763
chr1	172677736	172677985	250	16.35	4.28807	2.62608	1.84342	C6MG0ACXX_8_7446.sorted.filtered_peak_1764
chr1	172715487	172715858	372	19.36	5.63172	2.94916	3.06029	C6MG0ACXX_8_7446.sorted.filtered_peak_1765
chr1	172788111	172789051	941	18.38	5.57455	2.99320	3.01295	C6MG0ACXX_8_7446.sorted.filtered_peak_1766
chr1	172852882	172853149	268	13.37	3.98492	2.70178	1.59080	C6MG0ACXX_8_7446.sorted.filtered_peak_1767
chr1	172903017	172903535	519	19.18	6.90436	3.43590	4.25939	C6MG0ACXX_8_7446.sorted.filtered_peak_1768
chr1	173164657	173164972	316	13.55	3.90844	2.65083	1.52247	C6MG0ACXX_8_7446.sorted.filtered_peak_1769
chr1	173445605	173446786	1182	34.57	10.64771	3.44615	7.78495	C6MG0ACXX_8_7446.sorted.filtered_peak_1770
chr1	173683877	173684493	617	30.77	11.98180	4.08282	9.07269	C6MG0ACXX_8_7446.sorted.filtered_peak_1771
chr1	173793067	173794223	1157	42.50	14.69134	3.77854	11.69983	C6MG0ACXX_8_7446.sorted.filtered_peak_1772
chr1	173836998	173837960	963	63.30	20.01486	3.74669	16.80215	C6MG0ACXX_8_7446.sorted.filtered_peak_1773
chr1	173991250	173991975	726	30.89	11.78494	3.94833	8.90944	C6MG0ACXX_8_7446.sorted.filtered_peak_1774
chr1	174122498	174122985	488	21.65	6.54696	3.13184	3.89314	C6MG0ACXX_8_7446.sorted.filtered_peak_1775
chr1	174128197	174129211	1015	40.85	13.35599	3.55881	10.43915	C6MG0ACXX_8_7446.sorted.filtered_peak_1776
chr1	174160370	174160681	312	15.45	4.87069	2.93024	2.37453	C6MG0ACXX_8_7446.sorted.filtered_peak_1777
chr1	174173980	174174312	333	13.26	3.81766	2.63074	1.44509	C6MG0ACXX_8_7446.sorted.filtered_peak_1778
chr1	174768526	174769285	760	25.29	7.88185	3.22630	5.19549	C6MG0ACXX_8_7446.sorted.filtered_peak_1779
chr1	174809085	174809334	250	13.89	4.48210	2.89325	2.01561	C6MG0ACXX_8_7446.sorted.filtered_peak_1780
chr1	174846537	174846786	250	12.67	3.78124	2.65515	1.40916	C6MG0ACXX_8_7446.sorted.filtered_peak_1781
chr1	174933649	174934044	396	40.12	9.92839	2.98412	7.10590	C6MG0ACXX_8_7446.sorted.filtered_peak_1782
chr1	174937836	174938252	417	38.18	7.74391	2.61318	5.02570	C6MG0ACXX_8_7446.sorted.filtered_peak_1783
chr1	174968347	174969410	1064	80.53	31.08246	4.53637	27.51308	C6MG0ACXX_8_7446.sorted.filtered_peak_1784
chr1	174992201	174992950	750	34.43	14.55159	4.42595	11.55474	C6MG0ACXX_8_7446.sorted.filtered_peak_1785
chr1	175124110	175124359	250	18.87	5.03208	2.75514	2.50930	C6MG0ACXX_8_7446.sorted.filtered_peak_1786
chr1	175144022	175144367	346	17.14	5.35551	3.01403	2.79920	C6MG0ACXX_8_7446.sorted.filtered_peak_1787
chr1	175178207	175178984	778	25.08	8.99179	3.58690	6.23880	C6MG0ACXX_8_7446.sorted.filtered_peak_1788
chr1	175483731	175484279	549	27.82	11.95923	4.32573	9.07272	C6MG0ACXX_8_7446.sorted.filtered_peak_1789
chr1	175513092	175513452	361	14.83	4.36241	2.75981	1.92622	C6MG0ACXX_8_7446.sorted.filtered_peak_1790
chr1	175570066	175570498	433	16.19	4.61241	2.76946	2.13798	C6MG0ACXX_8_7446.sorted.filtered_peak_1791
chr1	176175874	176176980	1107	55.91	22.21283	4.37428	18.98448	C6MG0ACXX_8_7446.sorted.filtered_peak_1792
chr1	177224606	177224940	335	17.49	4.55307	2.65569	2.09075	C6MG0ACXX_8_7446.sorted.filtered_peak_1793
chr1	177352924	177353272	349	22.49	8.46392	3.71820	5.72298	C6MG0ACXX_8_7446.sorted.filtered_peak_1794
chr1	177355309	177355767	459	17.49	4.55011	2.65570	2.08346	C6MG0ACXX_8_7446.sorted.filtered_peak_1795
chr1	178511387	178512221	835	23.23	6.41041	2.95475	3.78062	C6MG0ACXX_8_7446.sorted.filtered_peak_1796
chr1	178994789	178995557	769	27.41	7.38774	2.98032	4.70689	C6MG0ACXX_8_7446.sorted.filtered_peak_1797
chr1	179006261	179006518	258	16.39	5.11848	2.97783	2.58490	C6MG0ACXX_8_7446.sorted.filtered_peak_1798
chr1	179008172	179008428	257	16.88	5.31386	3.02001	2.76091	C6MG0ACXX_8_7446.sorted.filtered_peak_1799
chr1	179050635	179051361	727	24.39	7.64808	3.26640	4.94940	C6MG0ACXX_8_7446.sorted.filtered_peak_1800
chr1	179098810	179099082	273	21.07	7.91268	3.67661	5.18515	C6MG0ACXX_8_7446.sorted.filtered_peak_1801
chr1	179198481	179198778	298	16.40	4.45146	2.67987	2.00804	C6MG0ACXX_8_7446.sorted.filtered_peak_1802
chr1	179262504	179263418	915	24.44	7.76046	3.23655	5.08851	C6MG0ACXX_8_7446.sorted.filtered_peak_1803
chr1	179268172	179268462	291	20.27	6.82493	3.33175	4.16355	C6MG0ACXX_8_7446.sorted.filtered_peak_1804
chr1	179286753	179287026	274	17.02	6.11104	3.34699	3.49728	C6MG0ACXX_8_7446.sorted.filtered_peak_1805
chr1	179334708	179335571	864	33.29	13.30722	4.21675	10.35261	C6MG0ACXX_8_7446.sorted.filtered_peak_1806
chr1	179783885	179784445	561	22.68	6.10486	2.87509	3.50690	C6MG0ACXX_8_7446.sorted.filtered_peak_1807
chr1	179846822	179847162	341	26.80	6.12321	2.66253	3.51962	C6MG0ACXX_8_7446.sorted.filtered_peak_1808
chr1	179851329	179852587	1259	42.07	13.09888	3.44308	10.17940	C6MG0ACXX_8_7446.sorted.filtered_peak_1809
chr1	179923343	179924435	1093	48.96	19.79292	4.33189	16.63983	C6MG0ACXX_8_7446.sorted.filtered_peak_1810
chr1	180123510	180124357	848	35.10	11.23520	3.51389	8.37050	C6MG0ACXX_8_7446.sorted.filtered_peak_1811
chr1	180147863	180148143	281	16.48	4.93208	2.88047	2.42360	C6MG0ACXX_8_7446.sorted.filtered_peak_1812
chr1	180182759	180183053	295	14.53	4.84634	2.99554	2.36800	C6MG0ACXX_8_7446.sorted.filtered_peak_1813
chr1	180471566	180472315	750	32.23	12.36421	4.05096	9.44519	C6MG0ACXX_8_7446.sorted.filtered_peak_1814
chr1	180600896	180601722	827	35.05	14.30959	4.22084	11.35306	C6MG0ACXX_8_7446.sorted.filtered_peak_1815
chr1	180851114	180851491	378	13.08	3.46273	2.47350	1.16533	C6MG0ACXX_8_7446.sorted.filtered_peak_1816
chr1	180923241	180923792	552	16.47	4.46491	2.67906	2.01929	C6MG0ACXX_8_7446.sorted.filtered_peak_1817
chr1	180950772	180951059	288	13.66	4.16051	2.76048	1.74485	C6MG0ACXX_8_7446.sorted.filtered_peak_1818
chr1	180991118	180992493	1376	29.17	6.89914	2.72836	4.26271	C6MG0ACXX_8_7446.sorted.filtered_peak_1819
chr1	181002801	181003264	464	26.57	8.53897	3.35539	5.80915	C6MG0ACXX_8_7446.sorted.filtered_peak_1820
chr1	181013628	181014181	554	13.81	4.43415	2.87294	1.98389	C6MG0ACXX_8_7446.sorted.filtered_peak_1821
chr1	181031702	181032281	580	17.00	5.76168	3.17401	3.19025	C6MG0ACXX_8_7446.sorted.filtered_peak_1822
chr1	181057621	181058106	486	41.13	11.66485	3.30992	8.76152	C6MG0ACXX_8_7446.sorted.filtered_peak_1823
chr1	181058776	181059577	802	30.06	6.11456	2.53163	3.50265	C6MG0ACXX_8_7446.sorted.filtered_peak_1824
chr1	181074179	181074985	807	36.72	9.83118	3.08222	7.03619	C6MG0ACXX_8_7446.sorted.filtered_peak_1825
chr1	181118761	181119310	550	17.54	4.45477	2.60945	2.00366	C6MG0ACXX_8_7446.sorted.filtered_peak_1826
chr1	181128723	181129158	436	16.88	5.67109	3.15856	3.09800	C6MG0ACXX_8_7446.sorted.filtered_peak_1827
chr1	181135820	181136069	250	16.35	5.53252	3.15984	2.96072	C6MG0ACXX_8_7446.sorted.filtered_peak_1828
chr1	181365377	181365739	363	15.37	4.15301	2.63405	1.72777	C6MG0ACXX_8_7446.sorted.filtered_peak_1829
chr1	181998611	181999480	870	57.79	28.20220	5.60773	24.73614	C6MG0ACXX_8_7446.sorted.filtered_peak_1830
chr1	182023876	182024384	509	14.50	4.14103	2.68872	1.72572	C6MG0ACXX_8_7446.sorted.filtered_peak_1831
chr1	182056454	182056782	329	18.11	4.55428	2.62205	2.08084	C6MG0ACXX_8_7446.sorted.filtered_peak_1832
chr1	182112285	182112579	295	15.77	4.63922	2.81078	2.16258	C6MG0ACXX_8_7446.sorted.filtered_peak_1833
chr1	182218077	182218548	472	13.30	4.05660	2.73845	1.66057	C6MG0ACXX_8_7446.sorted.filtered_peak_1834
chr1	182228465	182228955	491	23.89	8.28222	3.53598	5.53808	C6MG0ACXX_8_7446.sorted.filtered_peak_1835
chr1	182360520	182361132	613	19.60	4.56163	2.53222	2.09931	C6MG0ACXX_8_7446.sorted.filtered_peak_1836
chr1	182365708	182366153	446	19.59	6.16776	3.13953	3.55358	C6MG0ACXX_8_7446.sorted.filtered_peak_1837
chr1	182385146	182385473	328	12.79	3.73177	2.61906	1.39578	C6MG0ACXX_8_7446.sorted.filtered_peak_1838
chr1	182399630	182400220	591	24.02	8.07168	3.43000	5.34934	C6MG0ACXX_8_7446.sorted.filtered_peak_1839
chr1	182557766	182558488	723	16.27	4.57246	2.74024	2.11605	C6MG0ACXX_8_7446.sorted.filtered_peak_1840
chr1	182573166	182573786	621	29.00	7.58310	2.91999	4.91015	C6MG0ACXX_8_7446.sorted.filtered_peak_1841
chr1	182584479	182585613	1135	31.10	8.47806	2.98503	5.77585	C6MG0ACXX_8_7446.sorted.filtered_peak_1842
chr1	182751425	182751730	306	19.67	5.96011	3.04925	3.36246	C6MG0ACXX_8_7446.sorted.filtered_peak_1843
chr1	182758466	182759283	818	23.86	6.34989	2.85745	3.75788	C6MG0ACXX_8_7446.sorted.filtered_peak_1844
chr1	182808174	182809382	1209	45.93	16.62645	3.95704	13.57088	C6MG0ACXX_8_7446.sorted.filtered_peak_1845
chr1	183163895	183164248	354	16.44	5.49599	3.11285	2.94825	C6MG0ACXX_8_7446.sorted.filtered_peak_1846
chr1	183440499	183441954	1456	40.55	10.17113	2.93191	7.38165	C6MG0ACXX_8_7446.sorted.filtered_peak_1847
chr1	183559438	183559720	283	15.00	3.66902	2.44739	1.32502	C6MG0ACXX_8_7446.sorted.filtered_peak_1848
chr1	183604682	183605511	830	50.83	20.65143	4.36168	17.48010	C6MG0ACXX_8_7446.sorted.filtered_peak_1849
chr1	183654283	183654572	290	17.56	6.86796	3.60558	4.20976	C6MG0ACXX_8_7446.sorted.filtered_peak_1850
chr1	183811603	183811997	395	20.39	6.89287	3.31661	4.25099	C6MG0ACXX_8_7446.sorted.filtered_peak_1851
chr1	183885137	183885642	506	31.83	12.23325	4.06816	9.31118	C6MG0ACXX_8_7446.sorted.filtered_peak_1852
chr1	183925583	183926209	627	44.25	18.87314	4.71353	15.70884	C6MG0ACXX_8_7446.sorted.filtered_peak_1853
chr1	183937051	183937305	255	14.34	4.04991	2.65782	1.65240	C6MG0ACXX_8_7446.sorted.filtered_peak_1854
chr1	184006257	184006883	627	18.14	4.69178	2.66889	2.20956	C6MG0ACXX_8_7446.sorted.filtered_peak_1855
chr1	184020550	184021249	700	23.93	7.59818	3.28088	4.90152	C6MG0ACXX_8_7446.sorted.filtered_peak_1856
chr1	184129402	184129902	501	29.62	9.95282	3.56082	7.14427	C6MG0ACXX_8_7446.sorted.filtered_peak_1857
chr1	184355983	184356541	559	28.63	7.85494	2.99878	5.18374	C6MG0ACXX_8_7446.sorted.filtered_peak_1858
chr1	184356725	184356974	250	24.13	5.14415	2.51051	2.61202	C6MG0ACXX_8_7446.sorted.filtered_peak_1859
chr1	184460764	184461091	328	22.16	7.97544	3.58783	5.24885	C6MG0ACXX_8_7446.sorted.filtered_peak_1860
chr1	184633133	184633450	318	14.70	4.07544	2.64502	1.66732	C6MG0ACXX_8_7446.sorted.filtered_peak_1861
chr1	184712251	184712523	273	24.93	7.43426	3.19235	4.72839	C6MG0ACXX_8_7446.sorted.filtered_peak_1862
chr1	184715017	184715356	340	27.72	8.76394	3.39816	5.98920	C6MG0ACXX_8_7446.sorted.filtered_peak_1863
chr1	184723637	184724641	1005	60.46	23.52477	4.44660	20.20477	C6MG0ACXX_8_7446.sorted.filtered_peak_1864
chr1	184774813	184775166	354	15.57	4.32866	2.69686	1.87735	C6MG0ACXX_8_7446.sorted.filtered_peak_1865
chr1	184809546	184810068	523	27.23	9.34242	3.52227	6.58068	C6MG0ACXX_8_7446.sorted.filtered_peak_1866
chr1	184812898	184813347	450	16.83	4.93338	2.85612	2.42626	C6MG0ACXX_8_7446.sorted.filtered_peak_1867
chr1	184836046	184836726	681	38.20	15.60257	4.45697	12.54014	C6MG0ACXX_8_7446.sorted.filtered_peak_1868
chr1	184859610	184859916	307	21.90	6.67849	3.13841	4.03030	C6MG0ACXX_8_7446.sorted.filtered_peak_1869
chr1	184861280	184861529	250	17.29	4.12123	2.50010	1.70279	C6MG0ACXX_8_7446.sorted.filtered_peak_1870
chr1	184942656	184943012	357	25.73	6.72002	2.90036	4.07193	C6MG0ACXX_8_7446.sorted.filtered_peak_1871
chr1	184950952	184951527	576	15.70	4.94135	2.94637	2.43410	C6MG0ACXX_8_7446.sorted.filtered_peak_1872
chr1	185014384	185014801	418	20.20	4.81378	2.59412	2.31851	C6MG0ACXX_8_7446.sorted.filtered_peak_1873
chr1	185125629	185127035	1407	55.05	19.32813	3.93170	16.16321	C6MG0ACXX_8_7446.sorted.filtered_peak_1874
chr1	185147794	185148043	250	12.11	3.37458	2.49597	1.10757	C6MG0ACXX_8_7446.sorted.filtered_peak_1875
chr1	185285353	185285832	480	26.44	3.85154	2.05630	1.47946	C6MG0ACXX_8_7446.sorted.filtered_peak_1876
chr1	185286177	185287303	1127	39.92	10.84827	3.16130	7.99057	C6MG0ACXX_8_7446.sorted.filtered_peak_1877
chr1	185307835	185308728	894	21.08	6.34899	3.05546	3.73917	C6MG0ACXX_8_7446.sorted.filtered_peak_1878
chr1	185390140	185390452	313	19.63	5.98767	3.05055	3.39387	C6MG0ACXX_8_7446.sorted.filtered_peak_1879
chr1	185408916	185409648	733	22.85	7.14337	3.21465	4.46998	C6MG0ACXX_8_7446.sorted.filtered_peak_1880
chr1	185528973	185529493	521	25.07	7.22272	3.10183	4.53719	C6MG0ACXX_8_7446.sorted.filtered_peak_1881
chr1	185536109	185536511	403	24.58	8.13782	3.41375	5.41604	C6MG0ACXX_8_7446.sorted.filtered_peak_1882
chr1	185605886	185606274	389	17.49	6.82676	3.59186	4.17258	C6MG0ACXX_8_7446.sorted.filtered_peak_1883
chr1	186343882	186345312	1431	52.54	17.79993	3.69895	14.72941	C6MG0ACXX_8_7446.sorted.filtered_peak_1884
chr1	186587617	186587897	281	18.93	5.83053	3.05208	3.24502	C6MG0ACXX_8_7446.sorted.filtered_peak_1885
chr1	186649413	186649863	451	16.87	5.09606	2.92304	2.56708	C6MG0ACXX_8_7446.sorted.filtered_peak_1886
chr1	186745089	186745625	537	14.55	3.76250	2.51479	1.39412	C6MG0ACXX_8_7446.sorted.filtered_peak_1887
chr1	186797940	186798844	905	15.93	4.91261	2.91469	2.41355	C6MG0ACXX_8_7446.sorted.filtered_peak_1888
chr1	186824365	186824614	250	13.25	4.11381	2.76811	1.69525	C6MG0ACXX_8_7446.sorted.filtered_peak_1889
chr1	190230724	190231067	344	12.23	3.54106	2.57049	1.20642	C6MG0ACXX_8_7446.sorted.filtered_peak_1890
chr1	190573198	190573455	258	15.48	5.28768	3.13318	2.73841	C6MG0ACXX_8_7446.sorted.filtered_peak_1891
chr1	192127990	192128296	307	17.56	4.34934	2.57440	1.90019	C6MG0ACXX_8_7446.sorted.filtered_peak_1892
chr1	192485531	192486407	877	32.28	11.93318	3.83535	9.06663	C6MG0ACXX_8_7446.sorted.filtered_peak_1893
chr1	192508050	192508377	328	25.22	9.04832	3.70070	6.25580	C6MG0ACXX_8_7446.sorted.filtered_peak_1894
chr1	192515282	192515609	328	19.40	4.19284	2.41145	1.77575	C6MG0ACXX_8_7446.sorted.filtered_peak_1895
chr1	192520247	192520585	339	19.53	4.79085	2.62236	2.30098	C6MG0ACXX_8_7446.sorted.filtered_peak_1896
chr1	192544514	192545018	505	38.08	12.13180	3.52511	9.23581	C6MG0ACXX_8_7446.sorted.filtered_peak_1897
chr1	192578290	192578708	419	19.25	5.62387	2.94616	3.05934	C6MG0ACXX_8_7446.sorted.filtered_peak_1898
chr1	192623951	192624237	287	15.52	4.16991	2.62545	1.75588	C6MG0ACXX_8_7446.sorted.filtered_peak_1899
chr1	192775044	192775360	317	35.56	8.39921	2.83915	5.65570	C6MG0ACXX_8_7446.sorted.filtered_peak_1900
chr1	192777691	192778636	946	32.09	6.56359	2.55234	3.93364	C6MG0ACXX_8_7446.sorted.filtered_peak_1901
chr1	193027953	193029109	1157	34.48	10.82508	3.32172	8.02350	C6MG0ACXX_8_7446.sorted.filtered_peak_1902
chr1	193073837	193074831	995	20.88	6.92384	3.28279	4.27592	C6MG0ACXX_8_7446.sorted.filtered_peak_1903
chr1	193090795	193091724	930	45.64	17.95417	4.42290	14.79989	C6MG0ACXX_8_7446.sorted.filtered_peak_1904
chr1	193210202	193210759	558	17.38	4.57933	2.67528	2.10846	C6MG0ACXX_8_7446.sorted.filtered_peak_1905
chr1	193280529	193280786	258	15.53	4.46070	2.75634	1.99716	C6MG0ACXX_8_7446.sorted.filtered_peak_1906
chr1	193418309	193418560	252	12.55	3.71764	2.63288	1.35428	C6MG0ACXX_8_7446.sorted.filtered_peak_1907
chr1	193448260	193448820	561	33.61	13.44828	4.19129	10.50103	C6MG0ACXX_8_7446.sorted.filtered_peak_1908
chr1	193508922	193509215	294	20.28	4.18659	2.37368	1.75735	C6MG0ACXX_8_7446.sorted.filtered_peak_1909
chr1	193538815	193539153	339	15.91	5.76642	3.28444	3.18939	C6MG0ACXX_8_7446.sorted.filtered_peak_1910
chr1	193561493	193561820	328	18.47	6.14230	3.21616	3.53200	C6MG0ACXX_8_7446.sorted.filtered_peak_1911
chr1	193908544	193908862	319	12.00	3.28351	2.45846	1.03552	C6MG0ACXX_8_7446.sorted.filtered_peak_1912
chr1	194022031	194022305	275	15.08	3.88207	2.52972	1.51992	C6MG0ACXX_8_7446.sorted.filtered_peak_1913
chr1	194089484	194089814	331	12.82	3.86575	2.68519	1.47834	C6MG0ACXX_8_7446.sorted.filtered_peak_1914
chr1	195164533	195165034	502	17.45	4.81462	2.76622	2.31286	C6MG0ACXX_8_7446.sorted.filtered_peak_1915
chr1	196621038	196621311	274	17.45	5.49120	3.03343	2.93631	C6MG0ACXX_8_7446.sorted.filtered_peak_1916
chr1	197115674	197116297	624	43.39	17.78803	4.55327	14.64768	C6MG0ACXX_8_7446.sorted.filtered_peak_1917
chr1	197169788	197170832	1045	44.51	17.72579	4.16483	14.67533	C6MG0ACXX_8_7446.sorted.filtered_peak_1918
chr1	197744319	197745843	1525	30.10	6.77393	2.67766	4.13607	C6MG0ACXX_8_7446.sorted.filtered_peak_1919
chr1	197775900	197776257	358	13.44	4.21850	2.80467	1.78550	C6MG0ACXX_8_7446.sorted.filtered_peak_1920
chr1	197838073	197838611	539	14.63	4.91749	3.01757	2.42575	C6MG0ACXX_8_7446.sorted.filtered_peak_1921
chr1	197871608	197872400	793	33.11	11.23127	3.60862	8.37725	C6MG0ACXX_8_7446.sorted.filtered_peak_1922
chr1	197918499	197918759	261	17.51	5.29818	2.96467	2.74650	C6MG0ACXX_8_7446.sorted.filtered_peak_1923
chr1	198125778	198126193	416	30.07	6.25312	2.55262	3.64977	C6MG0ACXX_8_7446.sorted.filtered_peak_1924
chr1	198126401	198126920	520	28.41	5.23471	2.36426	2.69658	C6MG0ACXX_8_7446.sorted.filtered_peak_1925
chr1	198128132	198128570	439	26.91	4.68680	2.26641	2.20760	C6MG0ACXX_8_7446.sorted.filtered_peak_1926
chr1	198136552	198137032	481	20.74	4.20994	2.35804	1.78414	C6MG0ACXX_8_7446.sorted.filtered_peak_1927
chr1	198157222	198157636	415	19.04	4.69413	2.61280	2.21471	C6MG0ACXX_8_7446.sorted.filtered_peak_1928
chr1	198434542	198434928	387	14.47	4.32768	2.77322	1.88194	C6MG0ACXX_8_7446.sorted.filtered_peak_1929
chr1	198526033	198526403	371	22.02	6.89162	3.19577	4.23473	C6MG0ACXX_8_7446.sorted.filtered_peak_1930
chr1	198533711	198534088	378	13.67	4.25028	2.79986	1.82912	C6MG0ACXX_8_7446.sorted.filtered_peak_1931
chr1	198581965	198582307	343	18.01	3.83157	2.34833	1.47232	C6MG0ACXX_8_7446.sorted.filtered_peak_1932
chr1	198590029	198590928	900	34.90	8.15856	2.82163	5.42252	C6MG0ACXX_8_7446.sorted.filtered_peak_1933
chr1	198608075	198608520	446	27.41	5.94206	2.58623	3.35338	C6MG0ACXX_8_7446.sorted.filtered_peak_1934
chr1	198625734	198625983	250	22.93	4.08658	2.23072	1.68539	C6MG0ACXX_8_7446.sorted.filtered_peak_1935
chr1	198638132	198638537	406	28.13	7.71466	3.03855	5.01204	C6MG0ACXX_8_7446.sorted.filtered_peak_1936
chr1	198650862	198651592	731	48.52	13.53905	3.29170	10.57257	C6MG0ACXX_8_7446.sorted.filtered_peak_1937
chr1	198904009	198904325	317	26.58	4.86858	2.32862	2.36554	C6MG0ACXX_8_7446.sorted.filtered_peak_1938
chr1	198904667	198905014	348	22.89	3.75584	2.13113	1.40145	C6MG0ACXX_8_7446.sorted.filtered_peak_1939
chr1	198906411	198906842	432	32.44	8.68573	3.04788	5.93336	C6MG0ACXX_8_7446.sorted.filtered_peak_1940
chr1	199010669	199011101	433	21.59	6.75150	3.18593	4.09764	C6MG0ACXX_8_7446.sorted.filtered_peak_1941
chr1	199058741	199059186	446	16.99	6.49558	3.49573	3.86502	C6MG0ACXX_8_7446.sorted.filtered_peak_1942
chr1	199142562	199142824	263	19.85	5.51024	2.85694	2.95652	C6MG0ACXX_8_7446.sorted.filtered_peak_1943
chr1	199911000	199911305	306	14.34	4.75250	2.97915	2.26070	C6MG0ACXX_8_7446.sorted.filtered_peak_1944
chr1	200098680	200099029	350	24.25	8.79361	3.67568	6.02885	C6MG0ACXX_8_7446.sorted.filtered_peak_1945
chr1	200123217	200123719	503	34.33	11.97215	3.77627	9.06714	C6MG0ACXX_8_7446.sorted.filtered_peak_1946
chr1	200195336	200195618	283	15.80	5.27546	3.09351	2.73131	C6MG0ACXX_8_7446.sorted.filtered_peak_1947
chr1	200271430	200271848	419	18.71	4.75964	2.65853	2.27364	C6MG0ACXX_8_7446.sorted.filtered_peak_1948
chr1	200321382	200321675	294	17.36	6.70518	3.56776	4.05210	C6MG0ACXX_8_7446.sorted.filtered_peak_1949
chr1	200378730	200379432	703	33.39	11.97656	3.79153	9.09196	C6MG0ACXX_8_7446.sorted.filtered_peak_1950
chr1	200452659	200452970	312	16.28	5.27152	3.02494	2.75133	C6MG0ACXX_8_7446.sorted.filtered_peak_1951
chr1	200479131	200479527	397	14.22	4.57862	2.90616	2.12194	C6MG0ACXX_8_7446.sorted.filtered_peak_1952
chr1	200589435	200590343	909	22.45	7.34695	3.27490	4.68776	C6MG0ACXX_8_7446.sorted.filtered_peak_1953
chr1	200597367	200597739	373	14.76	4.27660	2.72657	1.85415	C6MG0ACXX_8_7446.sorted.filtered_peak_1954
chr1	200638539	200639542	1004	33.51	11.68427	3.83011	8.76294	C6MG0ACXX_8_7446.sorted.filtered_peak_1955
chr1	200832062	200832492	431	16.63	3.95654	2.47266	1.56121	C6MG0ACXX_8_7446.sorted.filtered_peak_1956
chr1	200857272	200857737	466	21.01	4.91246	2.57279	2.41987	C6MG0ACXX_8_7446.sorted.filtered_peak_1957
chr1	200874744	200875273	530	23.08	9.25877	3.98053	6.45636	C6MG0ACXX_8_7446.sorted.filtered_peak_1958
chr1	200988564	200988984	421	27.26	5.26667	2.40015	2.74210	C6MG0ACXX_8_7446.sorted.filtered_peak_1959
chr1	200992676	200993048	373	33.38	7.79646	2.81412	5.07428	C6MG0ACXX_8_7446.sorted.filtered_peak_1960
chr1	201083254	201083515	262	19.79	5.38194	2.83096	2.82547	C6MG0ACXX_8_7446.sorted.filtered_peak_1961
chr1	201083719	201084019	301	19.02	4.90179	2.69361	2.39825	C6MG0ACXX_8_7446.sorted.filtered_peak_1962
chr1	201123258	201123874	617	40.91	16.88027	4.53195	13.77079	C6MG0ACXX_8_7446.sorted.filtered_peak_1963
chr1	201139923	201140397	475	16.46	4.56741	2.73536	2.09441	C6MG0ACXX_8_7446.sorted.filtered_peak_1964
chr1	201405079	201405483	405	14.35	4.75180	2.98152	2.25615	C6MG0ACXX_8_7446.sorted.filtered_peak_1965
chr1	201423395	201423861	467	13.89	3.86822	2.60778	1.49187	C6MG0ACXX_8_7446.sorted.filtered_peak_1966
chr1	201437984	201438497	514	13.74	3.76073	2.56660	1.41301	C6MG0ACXX_8_7446.sorted.filtered_peak_1967
chr1	201449687	201450068	382	16.79	3.74955	2.38006	1.39808	C6MG0ACXX_8_7446.sorted.filtered_peak_1968
chr1	201475801	201476412	612	24.68	8.52534	3.51322	5.79328	C6MG0ACXX_8_7446.sorted.filtered_peak_1969
chr1	201708761	201709219	459	14.67	3.59672	2.43303	1.28082	C6MG0ACXX_8_7446.sorted.filtered_peak_1970
chr1	201798006	201798718	713	34.64	13.37495	4.11858	10.41226	C6MG0ACXX_8_7446.sorted.filtered_peak_1971
chr1	201924294	201925039	746	34.33	15.11436	4.70061	12.07380	C6MG0ACXX_8_7446.sorted.filtered_peak_1972
chr1	201951545	201952341	797	20.61	7.47904	3.49520	4.80584	C6MG0ACXX_8_7446.sorted.filtered_peak_1973
chr1	202104365	202104811	447	16.66	5.98161	3.29068	3.40902	C6MG0ACXX_8_7446.sorted.filtered_peak_1974
chr1	202113480	202113967	488	19.00	4.40541	2.50920	1.96189	C6MG0ACXX_8_7446.sorted.filtered_peak_1975
chr1	202166782	202167031	250	16.93	4.91688	2.83986	2.41960	C6MG0ACXX_8_7446.sorted.filtered_peak_1976
chr1	202172702	202172966	265	17.71	5.63224	3.08668	3.04983	C6MG0ACXX_8_7446.sorted.filtered_peak_1977
chr1	202179555	202179842	288	16.26	5.21542	3.02518	2.67742	C6MG0ACXX_8_7446.sorted.filtered_peak_1978
chr1	202264692	202265232	541	22.37	7.63708	3.37472	4.97172	C6MG0ACXX_8_7446.sorted.filtered_peak_1979
chr1	202310786	202311439	654	47.75	24.95502	5.79332	21.60304	C6MG0ACXX_8_7446.sorted.filtered_peak_1980
chr1	202317339	202318510	1172	37.37	15.19802	4.06717	12.25347	C6MG0ACXX_8_7446.sorted.filtered_peak_1981
chr1	202598400	202598682	283	20.62	9.03433	4.20072	6.24016	C6MG0ACXX_8_7446.sorted.filtered_peak_1982
chr1	202779767	202780335	569	31.67	8.51575	3.04776	5.77374	C6MG0ACXX_8_7446.sorted.filtered_peak_1983
chr1	202804002	202804377	376	19.21	5.27013	2.81641	2.73180	C6MG0ACXX_8_7446.sorted.filtered_peak_1984
chr1	202830707	202831007	301	19.19	5.74006	3.00680	3.15405	C6MG0ACXX_8_7446.sorted.filtered_peak_1985
chr1	202857645	202858651	1007	64.87	29.55772	5.16894	26.07283	C6MG0ACXX_8_7446.sorted.filtered_peak_1986
chr1	202895866	202896657	792	33.47	14.47995	4.50656	11.48035	C6MG0ACXX_8_7446.sorted.filtered_peak_1987
chr1	202926973	202927818	846	25.37	8.21290	3.26968	5.54035	C6MG0ACXX_8_7446.sorted.filtered_peak_1988
chr1	202936099	202937111	1013	29.37	8.64688	3.21264	5.90250	C6MG0ACXX_8_7446.sorted.filtered_peak_1989
chr1	202968452	202968907	456	16.27	5.09785	2.95902	2.58816	C6MG0ACXX_8_7446.sorted.filtered_peak_1990
chr1	202976102	202977070	969	29.86	10.86161	3.73290	8.02903	C6MG0ACXX_8_7446.sorted.filtered_peak_1991
chr1	202995343	202995763	421	25.15	8.93495	3.65087	6.15293	C6MG0ACXX_8_7446.sorted.filtered_peak_1992
chr1	203185170	203185544	375	15.77	3.94869	2.52060	1.55108	C6MG0ACXX_8_7446.sorted.filtered_peak_1993
chr1	203236473	203236935	463	21.12	6.81678	3.24146	4.17002	C6MG0ACXX_8_7446.sorted.filtered_peak_1994
chr1	203242237	203242593	357	27.65	8.23490	3.21916	5.50387	C6MG0ACXX_8_7446.sorted.filtered_peak_1995
chr1	203256375	203256936	562	45.33	11.60815	3.09890	8.71135	C6MG0ACXX_8_7446.sorted.filtered_peak_1996
chr1	203258662	203259038	377	40.18	9.16067	2.83805	6.36818	C6MG0ACXX_8_7446.sorted.filtered_peak_1997
chr1	203259487	203259951	465	42.69	10.74829	3.02121	7.89771	C6MG0ACXX_8_7446.sorted.filtered_peak_1998
chr1	203274147	203274987	841	45.93	14.84635	3.71387	11.81581	C6MG0ACXX_8_7446.sorted.filtered_peak_1999
chr1	203289864	203290444	581	27.46	6.95395	2.85944	4.29826	C6MG0ACXX_8_7446.sorted.filtered_peak_2000
chr1	203296074	203297313	1240	43.21	12.61034	3.32448	9.70074	C6MG0ACXX_8_7446.sorted.filtered_peak_2001
chr1	203456512	203457171	660	18.32	5.55662	2.98789	2.99776	C6MG0ACXX_8_7446.sorted.filtered_peak_2002
chr1	203576352	203576802	451	37.26	18.79113	5.46099	15.62902	C6MG0ACXX_8_7446.sorted.filtered_peak_2003
chr1	203594829	203595322	494	27.80	4.40722	2.16688	1.95732	C6MG0ACXX_8_7446.sorted.filtered_peak_2004
chr1	203595512	203596089	578	31.67	5.94786	2.42810	3.35411	C6MG0ACXX_8_7446.sorted.filtered_peak_2005
chr1	203619007	203619955	949	19.81	4.14613	2.36861	1.74869	C6MG0ACXX_8_7446.sorted.filtered_peak_2006
chr1	203622104	203622613	510	22.98	5.42308	2.64443	2.87154	C6MG0ACXX_8_7446.sorted.filtered_peak_2007
chr1	203643087	203643665	579	37.17	14.84823	4.29589	11.83085	C6MG0ACXX_8_7446.sorted.filtered_peak_2008
chr1	203651558	203652111	554	18.37	6.48051	3.35052	3.85790	C6MG0ACXX_8_7446.sorted.filtered_peak_2009
chr1	203725858	203726134	277	14.82	5.03529	3.07413	2.50735	C6MG0ACXX_8_7446.sorted.filtered_peak_2010
chr1	203733985	203734883	899	26.03	9.55809	3.60856	6.81672	C6MG0ACXX_8_7446.sorted.filtered_peak_2011
chr1	203747267	203747516	250	13.39	4.18732	2.79374	1.76124	C6MG0ACXX_8_7446.sorted.filtered_peak_2012
chr1	203764418	203765056	639	30.64	12.44430	4.11669	9.56515	C6MG0ACXX_8_7446.sorted.filtered_peak_2013
chr1	203830456	203831071	616	39.16	17.26351	4.79985	14.14280	C6MG0ACXX_8_7446.sorted.filtered_peak_2014
chr1	203889601	203889897	297	19.01	7.93270	3.88758	5.21346	C6MG0ACXX_8_7446.sorted.filtered_peak_2015
chr1	204332630	204333207	578	18.24	5.33323	2.90884	2.78597	C6MG0ACXX_8_7446.sorted.filtered_peak_2016
chr1	204380405	204381389	985	50.07	19.02127	4.15905	15.87129	C6MG0ACXX_8_7446.sorted.filtered_peak_2017
chr1	204415147	204415849	703	18.38	5.56981	2.96797	3.02916	C6MG0ACXX_8_7446.sorted.filtered_peak_2018
chr1	204422266	204422694	429	20.34	6.37293	3.13543	3.75497	C6MG0ACXX_8_7446.sorted.filtered_peak_2019
chr1	204463312	204464125	814	23.88	6.44669	2.91267	3.82342	C6MG0ACXX_8_7446.sorted.filtered_peak_2020
chr1	204475543	204476617	1075	31.87	10.19369	3.50509	7.35581	C6MG0ACXX_8_7446.sorted.filtered_peak_2021
chr1	204485278	204485971	694	45.30	17.67513	4.36593	14.54091	C6MG0ACXX_8_7446.sorted.filtered_peak_2022
chr1	204490320	204490618	299	21.02	5.15405	2.66397	2.63333	C6MG0ACXX_8_7446.sorted.filtered_peak_2023
chr1	204513461	204513879	419	24.22	8.24245	3.47684	5.50485	C6MG0ACXX_8_7446.sorted.filtered_peak_2024
chr1	204542545	204542831	287	14.82	3.77460	2.50263	1.41983	C6MG0ACXX_8_7446.sorted.filtered_peak_2025
chr1	204733103	204733467	365	16.40	5.30521	3.05330	2.75896	C6MG0ACXX_8_7446.sorted.filtered_peak_2026
chr1	204761012	204761402	391	15.33	4.62506	2.83431	2.16423	C6MG0ACXX_8_7446.sorted.filtered_peak_2027
chr1	204776153	204776619	467	26.80	11.92143	4.54349	8.99808	C6MG0ACXX_8_7446.sorted.filtered_peak_2028
chr1	205090917	205091910	994	37.22	15.55222	4.40230	12.54579	C6MG0ACXX_8_7446.sorted.filtered_peak_2029
chr1	205110869	205111481	613	14.14	4.31489	2.79070	1.87967	C6MG0ACXX_8_7446.sorted.filtered_peak_2030
chr1	205140574	205140977	404	17.27	5.75167	3.14179	3.19087	C6MG0ACXX_8_7446.sorted.filtered_peak_2031
chr1	205168580	205168911	332	16.32	5.86580	3.29523	3.28960	C6MG0ACXX_8_7446.sorted.filtered_peak_2032
chr1	205180244	205181174	931	37.00	14.56566	4.29138	11.54538	C6MG0ACXX_8_7446.sorted.filtered_peak_2033
chr1	205196889	205197148	260	26.50	6.66871	2.85098	4.01321	C6MG0ACXX_8_7446.sorted.filtered_peak_2034
chr1	205198682	205199035	354	24.51	6.18261	2.81561	3.56007	C6MG0ACXX_8_7446.sorted.filtered_peak_2035
chr1	205242655	205243050	396	17.37	4.95414	2.81471	2.45380	C6MG0ACXX_8_7446.sorted.filtered_peak_2036
chr1	205253873	205254289	417	38.09	8.75769	2.82908	5.98599	C6MG0ACXX_8_7446.sorted.filtered_peak_2037
chr1	205255709	205256052	344	30.41	5.02513	2.23762	2.52508	C6MG0ACXX_8_7446.sorted.filtered_peak_2038
chr1	205257272	205257779	508	53.59	17.49767	3.80551	14.37526	C6MG0ACXX_8_7446.sorted.filtered_peak_2039
chr1	205282730	205283277	548	17.92	4.76105	2.70821	2.27662	C6MG0ACXX_8_7446.sorted.filtered_peak_2040
chr1	205290576	205291152	577	22.43	6.15855	2.89889	3.57151	C6MG0ACXX_8_7446.sorted.filtered_peak_2041
chr1	205410233	205410521	289	20.34	6.42940	3.18527	3.78712	C6MG0ACXX_8_7446.sorted.filtered_peak_2042
chr1	205449797	205450157	361	17.66	4.21065	2.51223	1.78765	C6MG0ACXX_8_7446.sorted.filtered_peak_2043
chr1	205560966	205561350	385	17.13	4.46044	2.64400	2.00458	C6MG0ACXX_8_7446.sorted.filtered_peak_2044
chr1	205599970	205601474	1505	38.13	11.81150	3.40856	8.92915	C6MG0ACXX_8_7446.sorted.filtered_peak_2045
chr1	205718262	205719696	1435	42.99	13.85031	3.60180	10.88825	C6MG0ACXX_8_7446.sorted.filtered_peak_2046
chr1	205744176	205745006	831	26.49	7.96320	3.23385	5.23681	C6MG0ACXX_8_7446.sorted.filtered_peak_2047
chr1	205781849	205782593	745	32.94	11.33598	3.65551	8.47830	C6MG0ACXX_8_7446.sorted.filtered_peak_2048
chr1	205819183	205819620	438	18.02	7.20446	3.69533	4.52595	C6MG0ACXX_8_7446.sorted.filtered_peak_2049
chr1	205888212	205888580	369	15.05	4.62229	2.85992	2.14529	C6MG0ACXX_8_7446.sorted.filtered_peak_2050
chr1	206643689	206644176	488	23.62	5.26373	2.55421	2.73797	C6MG0ACXX_8_7446.sorted.filtered_peak_2051
chr1	206644455	206644726	272	19.67	3.57248	2.18472	1.25845	C6MG0ACXX_8_7446.sorted.filtered_peak_2052
chr1	206680441	206680897	457	22.73	5.79688	2.78820	3.21020	C6MG0ACXX_8_7446.sorted.filtered_peak_2053
chr1	206718161	206718434	274	14.58	4.51840	2.85587	2.04763	C6MG0ACXX_8_7446.sorted.filtered_peak_2054
chr1	206725203	206725694	492	22.37	4.58113	2.40146	2.11993	C6MG0ACXX_8_7446.sorted.filtered_peak_2055
chr1	206730033	206730686	654	34.79	8.28578	2.82026	5.56595	C6MG0ACXX_8_7446.sorted.filtered_peak_2056
chr1	206736268	206736687	420	31.55	8.68730	3.12784	5.91800	C6MG0ACXX_8_7446.sorted.filtered_peak_2057
chr1	206748528	206749027	500	38.40	11.42885	3.32585	8.57273	C6MG0ACXX_8_7446.sorted.filtered_peak_2058
chr1	206753269	206753850	582	32.61	7.03598	2.65939	4.35895	C6MG0ACXX_8_7446.sorted.filtered_peak_2059
chr1	206763293	206763863	571	26.43	8.42063	3.36103	5.68710	C6MG0ACXX_8_7446.sorted.filtered_peak_2060
chr1	206785660	206786144	485	41.46	17.94906	4.74226	14.81160	C6MG0ACXX_8_7446.sorted.filtered_peak_2061
chr1	206808638	206809212	575	28.71	10.11827	3.72995	7.27934	C6MG0ACXX_8_7446.sorted.filtered_peak_2062
chr1	206858970	206859369	400	18.90	4.10258	2.40652	1.69300	C6MG0ACXX_8_7446.sorted.filtered_peak_2063
chr1	206877007	206877503	497	22.11	5.90076	2.82577	3.33850	C6MG0ACXX_8_7446.sorted.filtered_peak_2064
chr1	206889288	206889774	487	21.41	5.04468	2.60694	2.52603	C6MG0ACXX_8_7446.sorted.filtered_peak_2065
chr1	206910475	206910724	250	20.17	4.58512	2.51367	2.11390	C6MG0ACXX_8_7446.sorted.filtered_peak_2066
chr1	206931167	206931595	429	21.34	7.38191	3.41722	4.70463	C6MG0ACXX_8_7446.sorted.filtered_peak_2067
chr1	206939721	206939995	275	25.60	7.37190	3.11994	4.67210	C6MG0ACXX_8_7446.sorted.filtered_peak_2068
chr1	206942575	206942970	396	21.44	4.15330	2.31244	1.73202	C6MG0ACXX_8_7446.sorted.filtered_peak_2069
chr1	206957810	206958245	436	18.02	3.71474	2.30625	1.36910	C6MG0ACXX_8_7446.sorted.filtered_peak_2070
chr1	206976514	206977058	545	36.47	12.76592	3.85759	9.81357	C6MG0ACXX_8_7446.sorted.filtered_peak_2071
chr1	206990250	206990613	364	24.12	9.43290	3.91580	6.63374	C6MG0ACXX_8_7446.sorted.filtered_peak_2072
chr1	207095114	207095575	462	29.42	8.99914	3.31975	6.22790	C6MG0ACXX_8_7446.sorted.filtered_peak_2073
chr1	207096323	207096665	343	24.97	6.15448	2.76732	3.55250	C6MG0ACXX_8_7446.sorted.filtered_peak_2074
chr1	207226145	207226675	531	25.49	7.76562	3.24204	5.05173	C6MG0ACXX_8_7446.sorted.filtered_peak_2075
chr1	207494385	207495396	1012	49.05	18.17728	4.02898	15.06767	C6MG0ACXX_8_7446.sorted.filtered_peak_2076
chr1	207509239	207510291	1053	23.00	6.18951	2.88107	3.58314	C6MG0ACXX_8_7446.sorted.filtered_peak_2077
chr1	207578314	207578571	258	17.39	6.04347	3.28512	3.43309	C6MG0ACXX_8_7446.sorted.filtered_peak_2078
chr1	207818349	207818598	250	12.95	3.88285	2.68100	1.52117	C6MG0ACXX_8_7446.sorted.filtered_peak_2079
chr1	207925144	207925858	715	28.49	11.05637	4.04819	8.17109	C6MG0ACXX_8_7446.sorted.filtered_peak_2080
chr1	207999079	207999604	526	42.07	14.02047	3.73342	11.03378	C6MG0ACXX_8_7446.sorted.filtered_peak_2081
chr1	208005209	208005531	323	19.03	4.42872	2.51775	1.97627	C6MG0ACXX_8_7446.sorted.filtered_peak_2082
chr1	208021683	208021940	258	16.19	4.40514	2.68566	1.95145	C6MG0ACXX_8_7446.sorted.filtered_peak_2083
chr1	208034975	208035522	548	22.19	5.78424	2.80995	3.20044	C6MG0ACXX_8_7446.sorted.filtered_peak_2084
chr1	208041441	208041714	274	24.74	5.03523	2.44745	2.51675	C6MG0ACXX_8_7446.sorted.filtered_peak_2085
chr1	208046414	208047011	598	22.17	5.01022	2.55689	2.49375	C6MG0ACXX_8_7446.sorted.filtered_peak_2086
chr1	208056213	208056645	433	17.85	4.52027	2.61676	2.05892	C6MG0ACXX_8_7446.sorted.filtered_peak_2087
chr1	208136715	208137377	663	23.62	7.22160	3.16371	4.55777	C6MG0ACXX_8_7446.sorted.filtered_peak_2088
chr1	208418423	208418870	448	20.10	4.60168	2.52623	2.12614	C6MG0ACXX_8_7446.sorted.filtered_peak_2089
chr1	209161831	209162420	590	13.71	4.07511	2.70747	1.68323	C6MG0ACXX_8_7446.sorted.filtered_peak_2090
chr1	209866199	209866619	421	14.94	3.79042	2.50057	1.43979	C6MG0ACXX_8_7446.sorted.filtered_peak_2091
chr1	209920998	209921445	448	30.09	7.63225	2.92437	4.92135	C6MG0ACXX_8_7446.sorted.filtered_peak_2092
chr1	209929151	209930150	1000	31.68	7.97587	2.90732	5.26555	C6MG0ACXX_8_7446.sorted.filtered_peak_2093
chr1	209941588	209942079	492	34.50	9.24748	3.08574	6.46309	C6MG0ACXX_8_7446.sorted.filtered_peak_2094
chr1	209942670	209943208	539	29.43	6.31276	2.59223	3.70364	C6MG0ACXX_8_7446.sorted.filtered_peak_2095
chr1	209957567	209958361	795	46.33	18.34121	4.23016	15.23495	C6MG0ACXX_8_7446.sorted.filtered_peak_2096
chr1	210000935	210001625	691	34.58	15.32175	4.65310	12.29442	C6MG0ACXX_8_7446.sorted.filtered_peak_2097
chr1	210502197	210502740	544	17.49	4.50733	2.63224	2.05765	C6MG0ACXX_8_7446.sorted.filtered_peak_2098
chr1	210547723	210548035	313	18.51	5.38940	2.91639	2.83517	C6MG0ACXX_8_7446.sorted.filtered_peak_2099
chr1	210611356	210611651	296	12.05	3.44372	2.53543	1.12668	C6MG0ACXX_8_7446.sorted.filtered_peak_2100
chr1	211431694	211432986	1293	37.50	11.34332	3.30043	8.51225	C6MG0ACXX_8_7446.sorted.filtered_peak_2101
chr1	211508696	211509540	845	16.11	4.01635	2.52110	1.62437	C6MG0ACXX_8_7446.sorted.filtered_peak_2102
chr1	211555965	211556308	344	19.09	5.67715	2.97754	3.10634	C6MG0ACXX_8_7446.sorted.filtered_peak_2103
chr1	211752349	211753052	704	53.47	22.04200	4.46659	18.81550	C6MG0ACXX_8_7446.sorted.filtered_peak_2104
chr1	211817125	211817424	300	13.50	4.25893	2.81783	1.82157	C6MG0ACXX_8_7446.sorted.filtered_peak_2105
chr1	211828261	211828604	344	14.75	4.09025	2.64744	1.68069	C6MG0ACXX_8_7446.sorted.filtered_peak_2106
chr1	211848886	211849360	475	28.81	13.06411	4.64378	10.11833	C6MG0ACXX_8_7446.sorted.filtered_peak_2107
chr1	211854083	211854684	602	21.34	6.53107	3.10678	3.90708	C6MG0ACXX_8_7446.sorted.filtered_peak_2108
chr1	211871901	211872237	337	14.74	3.76439	2.50196	1.41259	C6MG0ACXX_8_7446.sorted.filtered_peak_2109
chr1	212003426	212004228	803	20.47	5.44381	2.79447	2.89299	C6MG0ACXX_8_7446.sorted.filtered_peak_2110
chr1	212208281	212209459	1179	56.18	20.21614	4.02860	17.03193	C6MG0ACXX_8_7446.sorted.filtered_peak_2111
chr1	212295066	212295526	461	20.39	7.29324	3.49126	4.60603	C6MG0ACXX_8_7446.sorted.filtered_peak_2112
chr1	212398691	212399207	517	25.25	9.69138	3.91215	6.86984	C6MG0ACXX_8_7446.sorted.filtered_peak_2113
chr1	212429354	212430180	827	22.14	6.68247	3.12677	4.02832	C6MG0ACXX_8_7446.sorted.filtered_peak_2114
chr1	212458054	212459251	1198	57.73	19.31329	3.71393	16.17385	C6MG0ACXX_8_7446.sorted.filtered_peak_2115
chr1	212541265	212541602	338	13.79	4.42575	2.87312	1.96888	C6MG0ACXX_8_7446.sorted.filtered_peak_2116
chr1	212587519	212588499	981	27.37	9.91806	3.62629	7.15294	C6MG0ACXX_8_7446.sorted.filtered_peak_2117
chr1	212606064	212606533	470	21.07	6.38313	3.08387	3.76256	C6MG0ACXX_8_7446.sorted.filtered_peak_2118
chr1	212650581	212650844	264	17.41	5.86265	3.20663	3.26925	C6MG0ACXX_8_7446.sorted.filtered_peak_2119
chr1	212731979	212732625	647	29.38	11.03024	3.88523	8.17277	C6MG0ACXX_8_7446.sorted.filtered_peak_2120
chr1	212740115	212740812	698	20.82	6.04787	2.99490	3.44266	C6MG0ACXX_8_7446.sorted.filtered_peak_2121
chr1	212769454	212770064	611	24.45	8.38845	3.46550	5.66406	C6MG0ACXX_8_7446.sorted.filtered_peak_2122
chr1	212781695	212782541	847	32.40	8.45456	2.99989	5.70577	C6MG0ACXX_8_7446.sorted.filtered_peak_2123
chr1	212894687	212895511	825	17.35	5.77368	3.12106	3.22951	C6MG0ACXX_8_7446.sorted.filtered_peak_2124
chr1	212901207	212901458	252	16.16	5.13450	2.99207	2.61361	C6MG0ACXX_8_7446.sorted.filtered_peak_2125
chr1	212964732	212965731	1000	28.97	9.89340	3.47545	7.13360	C6MG0ACXX_8_7446.sorted.filtered_peak_2126
chr1	212967995	212968415	421	20.19	4.38918	2.44373	1.94670	C6MG0ACXX_8_7446.sorted.filtered_peak_2127
chr1	213031160	213031752	593	33.15	13.65182	4.27970	10.69781	C6MG0ACXX_8_7446.sorted.filtered_peak_2128
chr1	213188417	213189373	957	37.27	14.75529	4.14037	11.77627	C6MG0ACXX_8_7446.sorted.filtered_peak_2129
chr1	213224329	213225159	831	21.14	7.84231	3.56322	5.15822	C6MG0ACXX_8_7446.sorted.filtered_peak_2130
chr1	213255835	213256084	250	16.11	5.22503	3.03759	2.68909	C6MG0ACXX_8_7446.sorted.filtered_peak_2131
chr1	213284079	213284328	250	12.12	3.48196	2.54920	1.15801	C6MG0ACXX_8_7446.sorted.filtered_peak_2132
chr1	213630712	213631022	311	12.92	3.92524	2.70511	1.53061	C6MG0ACXX_8_7446.sorted.filtered_peak_2133
chr1	213909508	213909762	255	13.19	4.07811	2.75646	1.66509	C6MG0ACXX_8_7446.sorted.filtered_peak_2134
chr1	214434965	214435340	376	17.77	5.17175	2.87178	2.65045	C6MG0ACXX_8_7446.sorted.filtered_peak_2135
chr1	214454098	214455041	944	26.98	7.51895	3.07690	4.81094	C6MG0ACXX_8_7446.sorted.filtered_peak_2136
chr1	214600932	214601765	834	25.22	9.63572	3.78301	6.86503	C6MG0ACXX_8_7446.sorted.filtered_peak_2137
chr1	214612553	214613423	871	22.33	6.26693	2.95472	3.65898	C6MG0ACXX_8_7446.sorted.filtered_peak_2138
chr1	214776056	214776837	782	32.39	13.44804	4.25689	10.51623	C6MG0ACXX_8_7446.sorted.filtered_peak_2139
chr1	215740983	215741417	435	18.96	5.39890	2.87122	2.86699	C6MG0ACXX_8_7446.sorted.filtered_peak_2140
chr1	217360872	217361121	250	14.15	4.53001	2.89586	2.06657	C6MG0ACXX_8_7446.sorted.filtered_peak_2141
chr1	217655721	217656408	688	18.18	6.50513	3.36074	3.88793	C6MG0ACXX_8_7446.sorted.filtered_peak_2142
chr1	217804119	217805003	885	31.55	13.70193	4.56687	10.72186	C6MG0ACXX_8_7446.sorted.filtered_peak_2143
chr1	218458077	218458977	901	22.81	7.96904	3.42020	5.30118	C6MG0ACXX_8_7446.sorted.filtered_peak_2144
chr1	219347021	219347586	566	31.13	10.81099	3.74485	7.93656	C6MG0ACXX_8_7446.sorted.filtered_peak_2145
chr1	220219278	220220207	930	35.79	14.86522	4.31696	11.86910	C6MG0ACXX_8_7446.sorted.filtered_peak_2146
chr1	220262880	220263549	670	32.28	9.81971	3.35658	7.00899	C6MG0ACXX_8_7446.sorted.filtered_peak_2147
chr1	220267228	220267939	712	27.05	6.73527	2.80675	4.10160	C6MG0ACXX_8_7446.sorted.filtered_peak_2148
chr1	220445265	220446178	914	32.91	10.72632	3.40551	7.93319	C6MG0ACXX_8_7446.sorted.filtered_peak_2149
chr1	220906452	220906768	317	14.80	5.04013	3.07035	2.51952	C6MG0ACXX_8_7446.sorted.filtered_peak_2150
chr1	220983513	220983823	311	16.15	5.41397	3.11777	2.86042	C6MG0ACXX_8_7446.sorted.filtered_peak_2151
chr1	221374987	221375347	361	14.67	3.94414	2.58921	1.54917	C6MG0ACXX_8_7446.sorted.filtered_peak_2152
chr1	221608888	221609169	282	20.79	7.06663	3.36756	4.39737	C6MG0ACXX_8_7446.sorted.filtered_peak_2153
chr1	221881425	221881726	302	23.26	5.08364	2.52326	2.57022	C6MG0ACXX_8_7446.sorted.filtered_peak_2154
chr1	221885601	221885882	282	29.57	6.64677	2.67854	4.01435	C6MG0ACXX_8_7446.sorted.filtered_peak_2155
chr1	221886465	221886739	275	29.40	7.20817	2.86181	4.51203	C6MG0ACXX_8_7446.sorted.filtered_peak_2156
chr1	221915242	221916464	1223	59.16	21.82667	3.96191	18.61316	C6MG0ACXX_8_7446.sorted.filtered_peak_2157
chr1	221951148	221951485	338	18.96	4.38795	2.50902	1.93880	C6MG0ACXX_8_7446.sorted.filtered_peak_2158
chr1	221956974	221957304	331	15.70	3.84494	2.47713	1.47742	C6MG0ACXX_8_7446.sorted.filtered_peak_2159
chr1	221967656	221967922	267	18.03	5.67981	3.07428	3.09813	C6MG0ACXX_8_7446.sorted.filtered_peak_2160
chr1	222002774	222003197	424	18.03	4.32178	2.53262	1.88932	C6MG0ACXX_8_7446.sorted.filtered_peak_2161
chr1	222628488	222628737	250	14.07	3.78872	2.55700	1.43476	C6MG0ACXX_8_7446.sorted.filtered_peak_2162
chr1	222638403	222639349	947	21.19	7.29324	3.40487	4.61841	C6MG0ACXX_8_7446.sorted.filtered_peak_2163
chr1	222763071	222763781	711	22.31	7.46647	3.35481	4.78849	C6MG0ACXX_8_7446.sorted.filtered_peak_2164
chr1	222790819	222791394	576	35.60	13.17101	3.94399	10.23845	C6MG0ACXX_8_7446.sorted.filtered_peak_2165
chr1	222807772	222808049	278	16.45	5.22567	3.00562	2.69597	C6MG0ACXX_8_7446.sorted.filtered_peak_2166
chr1	222817135	222818171	1037	33.77	12.83434	3.97342	9.92107	C6MG0ACXX_8_7446.sorted.filtered_peak_2167
chr1	222828234	222828619	386	24.68	8.22789	3.42357	5.51091	C6MG0ACXX_8_7446.sorted.filtered_peak_2168
chr1	222884744	222885029	286	22.75	3.65248	2.10276	1.32140	C6MG0ACXX_8_7446.sorted.filtered_peak_2169
chr1	222885769	222886890	1122	42.19	13.91601	3.71005	10.92423	C6MG0ACXX_8_7446.sorted.filtered_peak_2170
chr1	222988325	222988846	522	17.82	5.20298	2.89454	2.66683	C6MG0ACXX_8_7446.sorted.filtered_peak_2171
chr1	223051384	223051809	426	12.33	3.59749	2.59003	1.25472	C6MG0ACXX_8_7446.sorted.filtered_peak_2172
chr1	223254616	223254966	351	17.62	5.01851	2.83313	2.50066	C6MG0ACXX_8_7446.sorted.filtered_peak_2173
chr1	223297008	223297331	324	19.04	6.84706	3.45328	4.18734	C6MG0ACXX_8_7446.sorted.filtered_peak_2174
chr1	223316219	223316742	524	19.12	6.02990	3.12183	3.42267	C6MG0ACXX_8_7446.sorted.filtered_peak_2175
chr1	223688766	223689281	516	15.80	4.35020	2.68579	1.90760	C6MG0ACXX_8_7446.sorted.filtered_peak_2176
chr1	223904122	223904670	549	31.09	7.58870	2.81462	4.92265	C6MG0ACXX_8_7446.sorted.filtered_peak_2177
chr1	223914292	223914785	494	19.37	5.69529	2.97057	3.11822	C6MG0ACXX_8_7446.sorted.filtered_peak_2178
chr1	223936686	223937095	410	15.08	4.22259	2.68216	1.79219	C6MG0ACXX_8_7446.sorted.filtered_peak_2179
chr1	223963670	223963988	319	15.84	3.85840	2.47632	1.48208	C6MG0ACXX_8_7446.sorted.filtered_peak_2180
chr1	224033431	224034238	808	34.97	11.45978	3.54885	8.59713	C6MG0ACXX_8_7446.sorted.filtered_peak_2181
chr1	224180163	224180535	373	30.60	18.03569	6.13834	14.91242	C6MG0ACXX_8_7446.sorted.filtered_peak_2182
chr1	224294282	224294732	451	12.32	3.59228	2.58760	1.25195	C6MG0ACXX_8_7446.sorted.filtered_peak_2183
chr1	224301598	224302271	674	24.28	7.62627	3.24370	4.94284	C6MG0ACXX_8_7446.sorted.filtered_peak_2184
chr1	224303797	224304106	310	17.85	3.97645	2.41511	1.57444	C6MG0ACXX_8_7446.sorted.filtered_peak_2185
chr1	224356741	224357198	458	12.68	3.78937	2.65829	1.41418	C6MG0ACXX_8_7446.sorted.filtered_peak_2186
chr1	224370070	224371376	1307	33.21	10.66223	3.49354	7.82005	C6MG0ACXX_8_7446.sorted.filtered_peak_2187
chr1	224432999	224433306	308	16.60	6.19508	3.41947	3.57744	C6MG0ACXX_8_7446.sorted.filtered_peak_2188
chr1	224454299	224454797	499	17.44	6.52767	3.45424	3.90646	C6MG0ACXX_8_7446.sorted.filtered_peak_2189
chr1	224517500	224518273	774	35.10	13.63632	4.07427	10.70458	C6MG0ACXX_8_7446.sorted.filtered_peak_2190
chr1	224544312	224545310	999	25.77	8.95280	3.50307	6.21276	C6MG0ACXX_8_7446.sorted.filtered_peak_2191
chr1	224567476	224568175	700	21.45	6.18003	2.96898	3.59079	C6MG0ACXX_8_7446.sorted.filtered_peak_2192
chr1	224622370	224622826	457	30.53	8.95050	3.24376	6.17211	C6MG0ACXX_8_7446.sorted.filtered_peak_2193
chr1	224685898	224686444	547	19.45	5.26214	2.78454	2.74054	C6MG0ACXX_8_7446.sorted.filtered_peak_2194
chr1	224691170	224691419	250	15.51	3.59735	2.38609	1.28009	C6MG0ACXX_8_7446.sorted.filtered_peak_2195
chr1	224701455	224701953	499	18.33	5.54015	2.98091	2.98360	C6MG0ACXX_8_7446.sorted.filtered_peak_2196
chr1	224811112	224812077	966	43.66	17.02483	4.12005	13.97750	C6MG0ACXX_8_7446.sorted.filtered_peak_2197
chr1	224825282	224825681	400	14.73	3.73393	2.49075	1.39044	C6MG0ACXX_8_7446.sorted.filtered_peak_2198
chr1	225615525	225616237	713	41.53	13.78798	3.71419	10.81202	C6MG0ACXX_8_7446.sorted.filtered_peak_2199
chr1	225616516	225616806	291	28.81	6.49349	2.66314	3.87194	C6MG0ACXX_8_7446.sorted.filtered_peak_2200
chr1	225632519	225633070	552	41.32	18.82435	4.96572	15.66363	C6MG0ACXX_8_7446.sorted.filtered_peak_2201
chr1	225642493	225642955	463	18.59	6.92622	3.51469	4.26653	C6MG0ACXX_8_7446.sorted.filtered_peak_2202
chr1	225648474	225648807	334	15.20	4.74887	2.90014	2.26218	C6MG0ACXX_8_7446.sorted.filtered_peak_2203
chr1	225655148	225656184	1037	27.92	9.68572	3.56443	6.90684	C6MG0ACXX_8_7446.sorted.filtered_peak_2204
chr1	225662761	225663161	401	15.55	4.45905	2.75035	2.00019	C6MG0ACXX_8_7446.sorted.filtered_peak_2205
chr1	225964984	225966151	1168	38.94	15.72115	4.15052	12.71702	C6MG0ACXX_8_7446.sorted.filtered_peak_2206
chr1	226084815	226085234	420	22.53	8.52382	3.73928	5.77243	C6MG0ACXX_8_7446.sorted.filtered_peak_2207
chr1	226111527	226112323	797	35.89	15.06749	4.50913	12.03410	C6MG0ACXX_8_7446.sorted.filtered_peak_2208
chr1	226163723	226163989	267	20.05	7.48024	3.61018	4.78084	C6MG0ACXX_8_7446.sorted.filtered_peak_2209
chr1	226186737	226187789	1053	47.34	17.67063	3.91247	14.62585	C6MG0ACXX_8_7446.sorted.filtered_peak_2210
chr1	226249842	226251284	1443	42.92	12.57993	3.33604	9.66557	C6MG0ACXX_8_7446.sorted.filtered_peak_2211
chr1	226270865	226271521	657	21.49	9.14292	4.11892	6.35102	C6MG0ACXX_8_7446.sorted.filtered_peak_2212
chr1	226297482	226298633	1152	22.26	6.22707	2.94308	3.61971	C6MG0ACXX_8_7446.sorted.filtered_peak_2213
chr1	226309250	226309866	617	28.73	7.08030	2.85499	4.39550	C6MG0ACXX_8_7446.sorted.filtered_peak_2214
chr1	226373975	226374775	801	21.59	7.25311	3.33395	4.58562	C6MG0ACXX_8_7446.sorted.filtered_peak_2215
chr1	226496539	226497142	604	28.59	10.28758	3.70140	7.48105	C6MG0ACXX_8_7446.sorted.filtered_peak_2216
chr1	226521090	226521428	339	17.06	6.00118	3.29192	3.39938	C6MG0ACXX_8_7446.sorted.filtered_peak_2217
chr1	226595418	226596372	955	37.82	11.92440	3.46549	9.04271	C6MG0ACXX_8_7446.sorted.filtered_peak_2218
chr1	226612292	226612541	250	17.75	5.55031	3.05005	2.97392	C6MG0ACXX_8_7446.sorted.filtered_peak_2219
chr1	226612843	226613193	351	14.83	3.82468	2.52336	1.46076	C6MG0ACXX_8_7446.sorted.filtered_peak_2220
chr1	226632555	226633023	469	19.87	7.01109	3.43126	4.34009	C6MG0ACXX_8_7446.sorted.filtered_peak_2221
chr1	226814106	226814586	481	17.03	4.68894	2.74692	2.19662	C6MG0ACXX_8_7446.sorted.filtered_peak_2222
chr1	226841182	226841452	271	22.25	5.56806	2.74381	2.99416	C6MG0ACXX_8_7446.sorted.filtered_peak_2223
chr1	226850387	226851121	735	47.13	17.69603	4.26304	14.55916	C6MG0ACXX_8_7446.sorted.filtered_peak_2224
chr1	226862610	226863245	636	28.91	7.61782	2.97930	4.91390	C6MG0ACXX_8_7446.sorted.filtered_peak_2225
chr1	226890743	226891458	716	21.91	6.38497	3.00793	3.78049	C6MG0ACXX_8_7446.sorted.filtered_peak_2226
chr1	226899694	226900073	380	19.14	4.02795	2.36813	1.62489	C6MG0ACXX_8_7446.sorted.filtered_peak_2227
chr1	226926777	226927533	757	32.28	6.97294	2.63321	4.32293	C6MG0ACXX_8_7446.sorted.filtered_peak_2228
chr1	226986085	226986865	781	21.51	7.30163	3.36921	4.62786	C6MG0ACXX_8_7446.sorted.filtered_peak_2229
chr1	227015761	227016055	295	21.36	8.89687	4.05075	6.11030	C6MG0ACXX_8_7446.sorted.filtered_peak_2230
chr1	227070189	227070905	717	20.27	5.34986	2.76280	2.82480	C6MG0ACXX_8_7446.sorted.filtered_peak_2231
chr1	227127130	227128222	1093	57.56	25.19473	4.82058	21.84506	C6MG0ACXX_8_7446.sorted.filtered_peak_2232
chr1	227486344	227486693	350	17.23	6.30693	3.39047	3.69260	C6MG0ACXX_8_7446.sorted.filtered_peak_2233
chr1	227669379	227669716	338	13.64	4.34785	2.84524	1.90254	C6MG0ACXX_8_7446.sorted.filtered_peak_2234
chr1	227729817	227730109	293	14.61	3.91133	2.57854	1.52111	C6MG0ACXX_8_7446.sorted.filtered_peak_2235
chr1	227730349	227730638	290	20.15	7.16174	3.47281	4.48052	C6MG0ACXX_8_7446.sorted.filtered_peak_2236
chr1	227751117	227751797	681	22.47	8.13765	3.60201	5.40734	C6MG0ACXX_8_7446.sorted.filtered_peak_2237
chr1	227915887	227916386	500	18.40	3.89459	2.35502	1.51636	C6MG0ACXX_8_7446.sorted.filtered_peak_2238
chr1	227922843	227923432	590	46.08	17.80049	4.31313	14.67252	C6MG0ACXX_8_7446.sorted.filtered_peak_2239
chr1	227936245	227936711	467	32.18	10.65307	3.54948	7.82040	C6MG0ACXX_8_7446.sorted.filtered_peak_2240
chr1	227950131	227950719	589	49.82	16.36941	3.75663	13.30282	C6MG0ACXX_8_7446.sorted.filtered_peak_2241
chr1	227953845	227954488	644	40.06	10.63875	3.10595	7.79600	C6MG0ACXX_8_7446.sorted.filtered_peak_2242
chr1	227961830	227962298	469	19.03	5.50029	2.91015	2.94925	C6MG0ACXX_8_7446.sorted.filtered_peak_2243
chr1	227975420	227976347	928	46.75	17.76544	4.15505	14.66664	C6MG0ACXX_8_7446.sorted.filtered_peak_2244
chr1	228067856	228068146	291	13.23	4.04680	2.73881	1.65379	C6MG0ACXX_8_7446.sorted.filtered_peak_2245
chr1	228122524	228123065	542	21.36	8.05184	3.67956	5.32680	C6MG0ACXX_8_7446.sorted.filtered_peak_2246
chr1	228269882	228270679	798	37.98	13.60943	3.80399	10.68075	C6MG0ACXX_8_7446.sorted.filtered_peak_2247
chr1	228290684	228291285	602	42.51	13.59280	3.52892	10.65676	C6MG0ACXX_8_7446.sorted.filtered_peak_2248
chr1	228296838	228297343	506	46.80	20.20859	4.80337	16.99338	C6MG0ACXX_8_7446.sorted.filtered_peak_2249
chr1	228327466	228328165	700	70.36	32.47466	5.32163	28.87848	C6MG0ACXX_8_7446.sorted.filtered_peak_2250
chr1	228353047	228354037	991	79.81	33.78283	5.00142	30.13611	C6MG0ACXX_8_7446.sorted.filtered_peak_2251
chr1	228373348	228373726	379	12.33	3.53691	2.56092	1.21598	C6MG0ACXX_8_7446.sorted.filtered_peak_2252
chr1	228401004	228401297	294	19.42	4.87205	2.66429	2.36164	C6MG0ACXX_8_7446.sorted.filtered_peak_2253
chr1	228463583	228463856	274	21.17	6.86242	3.26888	4.19882	C6MG0ACXX_8_7446.sorted.filtered_peak_2254
chr1	228594251	228595016	766	35.91	10.79955	3.31268	7.97204	C6MG0ACXX_8_7446.sorted.filtered_peak_2255
chr1	228645253	228645930	678	51.52	20.25557	4.40852	17.05493	C6MG0ACXX_8_7446.sorted.filtered_peak_2256
chr1	228651401	228651816	416	30.03	7.27350	2.84500	4.57433	C6MG0ACXX_8_7446.sorted.filtered_peak_2257
chr1	228652237	228652712	476	36.10	11.66460	3.61242	8.75520	C6MG0ACXX_8_7446.sorted.filtered_peak_2258
chr1	228666597	228667345	749	24.23	7.49419	3.20311	4.81635	C6MG0ACXX_8_7446.sorted.filtered_peak_2259
chr1	228674288	228675269	982	41.50	14.45514	3.92005	11.43844	C6MG0ACXX_8_7446.sorted.filtered_peak_2260
chr1	228688658	228689170	513	21.68	6.28313	3.02239	3.66039	C6MG0ACXX_8_7446.sorted.filtered_peak_2261
chr1	228800151	228800400	250	14.12	4.61669	2.93678	2.13558	C6MG0ACXX_8_7446.sorted.filtered_peak_2262
chr1	228870734	228871389	656	21.74	5.41271	2.71355	2.85805	C6MG0ACXX_8_7446.sorted.filtered_peak_2263
chr1	228901337	228901586	250	13.38	3.77567	2.59967	1.41061	C6MG0ACXX_8_7446.sorted.filtered_peak_2264
chr1	228930022	228930401	380	19.10	5.56017	2.93911	2.99695	C6MG0ACXX_8_7446.sorted.filtered_peak_2265
chr1	228966864	228967122	259	15.29	4.78623	2.92096	2.28184	C6MG0ACXX_8_7446.sorted.filtered_peak_2266
chr1	228996897	228997249	353	14.90	4.44054	2.79210	1.98531	C6MG0ACXX_8_7446.sorted.filtered_peak_2267
chr1	229171372	229171621	250	18.50	5.13434	2.81845	2.60790	C6MG0ACXX_8_7446.sorted.filtered_peak_2268
chr1	229181705	229182047	343	13.19	4.01948	2.72579	1.63456	C6MG0ACXX_8_7446.sorted.filtered_peak_2269
chr1	229265227	229265702	476	14.44	3.75786	2.52122	1.38997	C6MG0ACXX_8_7446.sorted.filtered_peak_2270
chr1	229322282	229322753	472	15.54	4.48861	2.76051	2.03175	C6MG0ACXX_8_7446.sorted.filtered_peak_2271
chr1	229327986	229328235	250	14.65	4.53735	2.85486	2.07021	C6MG0ACXX_8_7446.sorted.filtered_peak_2272
chr1	229335645	229335976	332	16.36	5.34819	3.06417	2.80585	C6MG0ACXX_8_7446.sorted.filtered_peak_2273
chr1	229363148	229363457	310	18.22	5.41192	2.93859	2.86832	C6MG0ACXX_8_7446.sorted.filtered_peak_2274
chr1	229389081	229389730	650	21.73	6.10529	2.91529	3.52728	C6MG0ACXX_8_7446.sorted.filtered_peak_2275
chr1	229406652	229407478	827	26.23	8.57617	3.34231	5.86340	C6MG0ACXX_8_7446.sorted.filtered_peak_2276
chr1	229422242	229422491	250	17.59	5.63258	3.09740	3.04874	C6MG0ACXX_8_7446.sorted.filtered_peak_2277
chr1	229461583	229461937	355	15.27	4.21439	2.66718	1.77892	C6MG0ACXX_8_7446.sorted.filtered_peak_2278
chr1	229477925	229478903	979	29.61	8.69110	3.20911	5.93519	C6MG0ACXX_8_7446.sorted.filtered_peak_2279
chr1	229576730	229577310	581	16.25	4.95973	2.90756	2.45463	C6MG0ACXX_8_7446.sorted.filtered_peak_2280
chr1	229643729	229644598	870	28.21	10.52535	3.85501	7.68088	C6MG0ACXX_8_7446.sorted.filtered_peak_2281
chr1	229694371	229695101	731	46.55	20.50974	4.87495	17.29365	C6MG0ACXX_8_7446.sorted.filtered_peak_2282
chr1	229761104	229762412	1309	26.74	8.81633	3.32125	6.11302	C6MG0ACXX_8_7446.sorted.filtered_peak_2283
chr1	230202396	230203235	840	35.92	12.33049	3.72735	9.41665	C6MG0ACXX_8_7446.sorted.filtered_peak_2284
chr1	230259445	230259891	447	31.14	9.78048	3.42639	6.96559	C6MG0ACXX_8_7446.sorted.filtered_peak_2285
chr1	230322747	230322996	250	17.07	5.52052	3.07946	2.96175	C6MG0ACXX_8_7446.sorted.filtered_peak_2286
chr1	230344639	230345079	441	25.82	7.57910	3.16370	4.87086	C6MG0ACXX_8_7446.sorted.filtered_peak_2287
chr1	230406383	230406650	268	17.32	4.97868	2.83948	2.46517	C6MG0ACXX_8_7446.sorted.filtered_peak_2288
chr1	230677586	230678107	522	16.83	5.03649	2.90627	2.50963	C6MG0ACXX_8_7446.sorted.filtered_peak_2289
chr1	230777899	230778680	782	33.81	10.95069	3.55698	8.08497	C6MG0ACXX_8_7446.sorted.filtered_peak_2290
chr1	231003953	231004502	550	20.39	6.23269	3.07450	3.63048	C6MG0ACXX_8_7446.sorted.filtered_peak_2291
chr1	231108768	231109063	296	22.60	5.04445	2.53678	2.53845	C6MG0ACXX_8_7446.sorted.filtered_peak_2292
chr1	231113066	231113409	344	33.51	6.91499	2.59049	4.25785	C6MG0ACXX_8_7446.sorted.filtered_peak_2293
chr1	231114373	231115112	740	47.65	17.18412	3.99838	14.10412	C6MG0ACXX_8_7446.sorted.filtered_peak_2294
chr1	231347171	231347556	386	15.66	4.62536	2.81958	2.14292	C6MG0ACXX_8_7446.sorted.filtered_peak_2295
chr1	231376567	231377117	551	35.50	13.62773	4.16505	10.63885	C6MG0ACXX_8_7446.sorted.filtered_peak_2296
chr1	231473285	231474169	885	55.08	21.52091	4.45856	18.25611	C6MG0ACXX_8_7446.sorted.filtered_peak_2297
chr1	231493657	231494123	467	15.56	4.20889	2.64023	1.79166	C6MG0ACXX_8_7446.sorted.filtered_peak_2298
chr1	231512705	231513188	484	18.97	6.61693	3.34852	3.98157	C6MG0ACXX_8_7446.sorted.filtered_peak_2299
chr1	231557432	231558531	1100	29.58	7.50820	2.85761	4.85150	C6MG0ACXX_8_7446.sorted.filtered_peak_2300
chr1	231596193	231596833	641	25.94	10.95831	4.21558	8.10690	C6MG0ACXX_8_7446.sorted.filtered_peak_2301
chr1	231663790	231664791	1002	41.60	17.26700	4.38902	14.21247	C6MG0ACXX_8_7446.sorted.filtered_peak_2302
chr1	231739662	231739946	285	14.59	4.36521	2.78327	1.91169	C6MG0ACXX_8_7446.sorted.filtered_peak_2303
chr1	231741059	231741356	298	16.12	5.24207	3.03887	2.70784	C6MG0ACXX_8_7446.sorted.filtered_peak_2304
chr1	231748495	231749169	675	21.33	8.14357	3.63992	5.45355	C6MG0ACXX_8_7446.sorted.filtered_peak_2305
chr1	231762231	231762581	351	21.08	6.46785	3.12206	3.83808	C6MG0ACXX_8_7446.sorted.filtered_peak_2306
chr1	231763007	231763423	417	16.38	3.98238	2.49430	1.59867	C6MG0ACXX_8_7446.sorted.filtered_peak_2307
chr1	232593491	232593748	258	15.88	4.82827	2.88842	2.32995	C6MG0ACXX_8_7446.sorted.filtered_peak_2308
chr1	232714483	232714790	308	16.63	3.81856	2.41709	1.44108	C6MG0ACXX_8_7446.sorted.filtered_peak_2309
chr1	232765847	232766478	632	21.51	6.53550	3.06379	3.93802	C6MG0ACXX_8_7446.sorted.filtered_peak_2310
chr1	233059741	233060148	408	17.76	5.98833	3.20488	3.40312	C6MG0ACXX_8_7446.sorted.filtered_peak_2311
chr1	233085988	233086688	701	31.26	11.26569	3.73636	8.41866	C6MG0ACXX_8_7446.sorted.filtered_peak_2312
chr1	233248689	233249301	613	22.87	8.59141	3.70071	5.85010	C6MG0ACXX_8_7446.sorted.filtered_peak_2313
chr1	233417411	233418042	632	24.13	8.41345	3.47663	5.69626	C6MG0ACXX_8_7446.sorted.filtered_peak_2314
chr1	233430684	233431584	901	20.87	6.17059	3.03289	3.55703	C6MG0ACXX_8_7446.sorted.filtered_peak_2315
chr1	233463130	233463384	255	19.01	5.56869	2.94667	3.00452	C6MG0ACXX_8_7446.sorted.filtered_peak_2316
chr1	233530647	233530956	310	13.00	3.61987	2.55543	1.27890	C6MG0ACXX_8_7446.sorted.filtered_peak_2317
chr1	233734581	233735014	434	17.70	5.55855	3.03594	3.00150	C6MG0ACXX_8_7446.sorted.filtered_peak_2318
chr1	234366216	234366589	374	18.37	6.08807	3.21269	3.47487	C6MG0ACXX_8_7446.sorted.filtered_peak_2319
chr1	234508759	234509632	874	39.90	13.82411	3.70720	10.88553	C6MG0ACXX_8_7446.sorted.filtered_peak_2320
chr1	234544540	234544789	250	18.59	4.90570	2.72793	2.39284	C6MG0ACXX_8_7446.sorted.filtered_peak_2321
chr1	234613951	234615128	1178	33.14	10.50610	3.43134	7.68484	C6MG0ACXX_8_7446.sorted.filtered_peak_2322
chr1	234735489	234735886	398	27.05	5.84768	2.58335	3.26130	C6MG0ACXX_8_7446.sorted.filtered_peak_2323
chr1	234745850	234746766	917	36.28	5.63834	2.22567	3.06960	C6MG0ACXX_8_7446.sorted.filtered_peak_2324
chr1	234747009	234747294	286	40.15	7.69420	2.54190	4.97885	C6MG0ACXX_8_7446.sorted.filtered_peak_2325
chr1	234859694	234860298	605	30.62	9.37511	3.35063	6.58501	C6MG0ACXX_8_7446.sorted.filtered_peak_2326
chr1	234866924	234867380	457	18.92	5.43592	2.90613	2.87814	C6MG0ACXX_8_7446.sorted.filtered_peak_2327
chr1	234894639	234894991	353	17.72	5.51508	3.02508	2.95077	C6MG0ACXX_8_7446.sorted.filtered_peak_2328
chr1	234908048	234908749	702	34.01	11.43867	3.60433	8.57131	C6MG0ACXX_8_7446.sorted.filtered_peak_2329
chr1	234914195	234914515	321	26.25	4.36583	2.20223	1.91893	C6MG0ACXX_8_7446.sorted.filtered_peak_2330
chr1	234916215	234916530	316	23.09	3.77994	2.13101	1.42686	C6MG0ACXX_8_7446.sorted.filtered_peak_2331
chr1	235047556	235047865	310	16.97	5.21477	2.96353	2.67589	C6MG0ACXX_8_7446.sorted.filtered_peak_2332
chr1	235062446	235063224	779	19.83	5.46752	2.83363	2.93234	C6MG0ACXX_8_7446.sorted.filtered_peak_2333
chr1	235090892	235091276	385	14.63	3.94386	2.59064	1.55196	C6MG0ACXX_8_7446.sorted.filtered_peak_2334
chr1	235098572	235099410	839	30.28	8.79263	3.15577	6.06868	C6MG0ACXX_8_7446.sorted.filtered_peak_2335
chr1	235116459	235116916	458	18.96	4.49516	2.54756	2.03388	C6MG0ACXX_8_7446.sorted.filtered_peak_2336
chr1	235147308	235148209	902	57.40	23.31293	4.43274	20.03872	C6MG0ACXX_8_7446.sorted.filtered_peak_2337
chr1	235246551	235247288	738	15.26	5.04057	3.00947	2.54656	C6MG0ACXX_8_7446.sorted.filtered_peak_2338
chr1	235257005	235257359	355	13.00	3.96665	2.71908	1.56718	C6MG0ACXX_8_7446.sorted.filtered_peak_2339
chr1	235267607	235268009	403	21.31	5.76225	2.86419	3.17490	C6MG0ACXX_8_7446.sorted.filtered_peak_2340
chr1	235268440	235268774	335	27.57	9.66492	3.67494	6.85156	C6MG0ACXX_8_7446.sorted.filtered_peak_2341
chr1	235291818	235292510	693	31.82	10.78566	3.54923	7.96916	C6MG0ACXX_8_7446.sorted.filtered_peak_2342
chr1	235324059	235325026	968	28.18	9.87430	3.64149	7.06678	C6MG0ACXX_8_7446.sorted.filtered_peak_2343
chr1	235370238	235370797	560	15.35	4.84775	2.91573	2.36669	C6MG0ACXX_8_7446.sorted.filtered_peak_2344
chr1	235460528	235461367	840	25.11	9.57741	3.81559	6.80108	C6MG0ACXX_8_7446.sorted.filtered_peak_2345
chr1	235467937	235468572	636	13.47	4.23234	2.80975	1.79665	C6MG0ACXX_8_7446.sorted.filtered_peak_2346
chr1	235491452	235492565	1114	89.71	36.73212	4.94590	32.96901	C6MG0ACXX_8_7446.sorted.filtered_peak_2347
chr1	235530443	235531059	617	29.47	14.68548	5.06062	11.68862	C6MG0ACXX_8_7446.sorted.filtered_peak_2348
chr1	235667447	235668596	1150	52.73	21.00484	4.24639	17.81803	C6MG0ACXX_8_7446.sorted.filtered_peak_2349
chr1	235677086	235677335	250	13.66	4.23255	2.79609	1.80826	C6MG0ACXX_8_7446.sorted.filtered_peak_2350
chr1	235805370	235806262	893	28.71	10.04499	3.60410	7.26413	C6MG0ACXX_8_7446.sorted.filtered_peak_2351
chr1	236029490	236030737	1248	40.06	12.04723	3.23215	9.20364	C6MG0ACXX_8_7446.sorted.filtered_peak_2352
chr1	236051437	236051777	341	22.55	8.50717	3.73732	5.75827	C6MG0ACXX_8_7446.sorted.filtered_peak_2353
chr1	236073976	236074228	253	12.30	3.57628	2.58317	1.23527	C6MG0ACXX_8_7446.sorted.filtered_peak_2354
chr1	236086899	236087258	360	16.61	4.91156	2.87016	2.39723	C6MG0ACXX_8_7446.sorted.filtered_peak_2355
chr1	236118028	236118303	276	15.07	4.56847	2.83302	2.09971	C6MG0ACXX_8_7446.sorted.filtered_peak_2356
chr1	236135166	236135415	250	16.12	5.40317	3.12919	2.83792	C6MG0ACXX_8_7446.sorted.filtered_peak_2357
chr1	236162030	236163149	1120	31.12	10.64053	3.63015	7.79552	C6MG0ACXX_8_7446.sorted.filtered_peak_2358
chr1	236305713	236306178	466	20.78	6.23313	3.07335	3.60766	C6MG0ACXX_8_7446.sorted.filtered_peak_2359
chr1	236319904	236320386	483	27.35	10.65226	4.00782	7.79548	C6MG0ACXX_8_7446.sorted.filtered_peak_2360
chr1	236444731	236445893	1163	35.42	11.65783	3.51096	8.79947	C6MG0ACXX_8_7446.sorted.filtered_peak_2361
chr1	236579449	236580082	634	20.95	7.83145	3.63173	5.12111	C6MG0ACXX_8_7446.sorted.filtered_peak_2362
chr1	236629240	236629572	333	13.44	4.01581	2.70699	1.62606	C6MG0ACXX_8_7446.sorted.filtered_peak_2363
chr1	236680229	236680495	267	20.77	7.10432	3.38251	4.43453	C6MG0ACXX_8_7446.sorted.filtered_peak_2364
chr1	236687053	236687449	397	24.11	6.53565	2.93985	3.89618	C6MG0ACXX_8_7446.sorted.filtered_peak_2365
chr1	236697412	236697985	574	24.90	10.30480	4.11209	7.48193	C6MG0ACXX_8_7446.sorted.filtered_peak_2366
chr1	236767369	236768202	834	29.28	10.89553	3.83167	8.05234	C6MG0ACXX_8_7446.sorted.filtered_peak_2367
chr1	236958137	236959379	1243	36.90	13.89967	3.82751	10.99546	C6MG0ACXX_8_7446.sorted.filtered_peak_2368
chr1	237433629	237433878	250	15.87	5.19646	3.05800	2.65026	C6MG0ACXX_8_7446.sorted.filtered_peak_2369
chr1	237574986	237575336	351	22.25	8.50900	3.79010	5.74616	C6MG0ACXX_8_7446.sorted.filtered_peak_2370
chr1	239750533	239750782	250	18.34	5.74149	3.06653	3.16955	C6MG0ACXX_8_7446.sorted.filtered_peak_2371
chr1	239882250	239883434	1185	25.95	5.86049	2.62132	3.28524	C6MG0ACXX_8_7446.sorted.filtered_peak_2372
chr1	241682401	241683402	1002	30.37	9.87165	3.45438	7.06927	C6MG0ACXX_8_7446.sorted.filtered_peak_2373
chr1	241694567	241694977	411	24.42	7.50942	3.25087	4.79768	C6MG0ACXX_8_7446.sorted.filtered_peak_2374
chr1	241715068	241715515	448	19.57	7.13412	3.49766	4.46743	C6MG0ACXX_8_7446.sorted.filtered_peak_2375
chr1	241803246	241803981	736	26.79	7.37731	3.02725	4.68662	C6MG0ACXX_8_7446.sorted.filtered_peak_2376
chr1	241869698	241870070	373	12.36	3.61420	2.59595	1.26868	C6MG0ACXX_8_7446.sorted.filtered_peak_2377
chr1	242010995	242011614	620	38.58	17.14377	4.83618	14.02437	C6MG0ACXX_8_7446.sorted.filtered_peak_2378
chr1	242161739	242162104	366	14.76	4.53373	2.84410	2.06537	C6MG0ACXX_8_7446.sorted.filtered_peak_2379
chr1	243418063	243419629	1567	50.02	14.72118	3.47956	11.69662	C6MG0ACXX_8_7446.sorted.filtered_peak_2380
chr1	243661629	243661908	280	14.12	3.87994	2.59384	1.51510	C6MG0ACXX_8_7446.sorted.filtered_peak_2381
chr1	243759421	243760110	690	23.64	6.55063	2.95400	3.92348	C6MG0ACXX_8_7446.sorted.filtered_peak_2382
chr1	243912098	243912563	466	14.67	4.10057	2.65613	1.69620	C6MG0ACXX_8_7446.sorted.filtered_peak_2383
chr1	244001593	244001878	286	17.80	5.53727	3.02902	2.97413	C6MG0ACXX_8_7446.sorted.filtered_peak_2384
chr1	244013582	244014393	812	29.65	6.90372	2.74110	4.24641	C6MG0ACXX_8_7446.sorted.filtered_peak_2385
chr1	244211151	244211958	808	52.33	19.23936	4.10661	16.08268	C6MG0ACXX_8_7446.sorted.filtered_peak_2386
chr1	244238130	244238702	573	18.81	6.69729	3.38786	4.06193	C6MG0ACXX_8_7446.sorted.filtered_peak_2387
chr1	244436425	244436674	250	15.08	4.26128	2.70284	1.82179	C6MG0ACXX_8_7446.sorted.filtered_peak_2388
chr1	244462568	244463150	583	22.95	8.89063	3.76559	6.14968	C6MG0ACXX_8_7446.sorted.filtered_peak_2389
chr1	244482962	244483262	301	27.58	7.95825	3.15992	5.23068	C6MG0ACXX_8_7446.sorted.filtered_peak_2390
chr1	244486232	244486690	459	32.63	9.97071	3.35946	7.15632	C6MG0ACXX_8_7446.sorted.filtered_peak_2391
chr1	244488827	244489125	299	22.92	6.41134	2.97181	3.78551	C6MG0ACXX_8_7446.sorted.filtered_peak_2392
chr1	244504980	244505324	345	13.50	3.71495	2.56208	1.35557	C6MG0ACXX_8_7446.sorted.filtered_peak_2393
chr1	244512937	244513461	525	15.68	4.62831	2.81298	2.15444	C6MG0ACXX_8_7446.sorted.filtered_peak_2394
chr1	244535233	244535623	391	12.60	3.73506	2.63926	1.36996	C6MG0ACXX_8_7446.sorted.filtered_peak_2395
chr1	244615042	244615734	693	73.06	34.90661	5.64192	31.21867	C6MG0ACXX_8_7446.sorted.filtered_peak_2396
chr1	244624400	244625156	757	23.77	9.18917	3.84058	6.41623	C6MG0ACXX_8_7446.sorted.filtered_peak_2397
chr1	244763230	244763651	422	18.36	5.51848	2.98273	2.94984	C6MG0ACXX_8_7446.sorted.filtered_peak_2398
chr1	244815935	244816737	803	64.65	27.51332	4.78890	24.08944	C6MG0ACXX_8_7446.sorted.filtered_peak_2399
chr1	244998072	244999118	1047	55.69	19.08791	4.00076	15.90202	C6MG0ACXX_8_7446.sorted.filtered_peak_2400
chr1	245026085	245026872	788	43.61	11.07258	3.08073	8.19280	C6MG0ACXX_8_7446.sorted.filtered_peak_2401
chr1	245027511	245028133	623	47.70	14.01347	3.42963	11.03093	C6MG0ACXX_8_7446.sorted.filtered_peak_2402
chr1	245133308	245134940	1633	38.01	11.89550	3.40769	9.03260	C6MG0ACXX_8_7446.sorted.filtered_peak_2403
chr1	245205762	245206225	464	16.48	4.12905	2.54532	1.72067	C6MG0ACXX_8_7446.sorted.filtered_peak_2404
chr1	246117161	246117478	318	15.51	3.66960	2.41667	1.32416	C6MG0ACXX_8_7446.sorted.filtered_peak_2405
chr1	246119596	246119901	306	24.95	8.97449	3.68560	6.19390	C6MG0ACXX_8_7446.sorted.filtered_peak_2406
chr1	246280579	246280970	392	16.34	5.24188	3.01144	2.72485	C6MG0ACXX_8_7446.sorted.filtered_peak_2407
chr1	246493166	246493426	261	12.22	3.53490	2.56827	1.20138	C6MG0ACXX_8_7446.sorted.filtered_peak_2408
chr1	246670045	246670938	894	24.40	7.22652	3.09207	4.57914	C6MG0ACXX_8_7446.sorted.filtered_peak_2409
chr1	246729224	246730182	959	49.34	18.12941	4.09829	15.00986	C6MG0ACXX_8_7446.sorted.filtered_peak_2410
chr1	246862359	246862814	456	13.32	4.15053	2.78241	1.72418	C6MG0ACXX_8_7446.sorted.filtered_peak_2411
chr1	246887494	246887929	436	19.04	7.66253	3.80202	4.94676	C6MG0ACXX_8_7446.sorted.filtered_peak_2412
chr1	247094856	247095707	852	53.01	23.15583	4.95125	19.83932	C6MG0ACXX_8_7446.sorted.filtered_peak_2413
chr1	247241938	247242318	381	20.88	7.87643	3.64753	5.16685	C6MG0ACXX_8_7446.sorted.filtered_peak_2414
chr1	247267475	247267913	439	24.18	12.12524	4.89231	9.22243	C6MG0ACXX_8_7446.sorted.filtered_peak_2415
chr1	247373461	247374418	958	31.70	10.12341	3.38393	7.32843	C6MG0ACXX_8_7446.sorted.filtered_peak_2416
chr1	247494537	247495319	783	19.21	4.53542	2.54358	2.07617	C6MG0ACXX_8_7446.sorted.filtered_peak_2417
chr1	247553434	247554066	633	24.46	8.61828	3.60670	5.85299	C6MG0ACXX_8_7446.sorted.filtered_peak_2418
chr1	247570598	247571019	422	19.68	5.95790	3.05329	3.35412	C6MG0ACXX_8_7446.sorted.filtered_peak_2419
chr1	247578859	247579132	274	13.12	3.58461	2.52905	1.24671	C6MG0ACXX_8_7446.sorted.filtered_peak_2420
chr1	249119908	249121045	1138	50.75	20.06018	4.32476	16.88012	C6MG0ACXX_8_7446.sorted.filtered_peak_2421
chr1	249132047	249133396	1350	38.45	12.64978	3.70852	9.69381	C6MG0ACXX_8_7446.sorted.filtered_peak_2422
chr1	249152570	249153582	1013	41.63	13.10021	3.40378	10.21879	C6MG0ACXX_8_7446.sorted.filtered_peak_2423
chr1	249157369	249157655	287	24.83	4.32684	2.23615	1.88956	C6MG0ACXX_8_7446.sorted.filtered_peak_2424
chr1	249167642	249168481	840	30.10	9.86486	3.51754	7.04590	C6MG0ACXX_8_7446.sorted.filtered_peak_2425
chr1	249200098	249201075	978	45.66	19.33971	4.68425	16.17073	C6MG0ACXX_8_7446.sorted.filtered_peak_2426
chr1	249219015	249219325	311	16.13	5.89872	3.32714	3.30877	C6MG0ACXX_8_7446.sorted.filtered_peak_2427
chr10	181282	181908	627	21.32	5.06401	2.61574	2.54593	C6MG0ACXX_8_7446.sorted.filtered_peak_2428
chr10	977281	978106	826	41.14	16.95966	4.44647	13.88379	C6MG0ACXX_8_7446.sorted.filtered_peak_2429
chr10	1033789	1034707	919	28.14	10.63200	3.90098	7.78355	C6MG0ACXX_8_7446.sorted.filtered_peak_2430
chr10	1089487	1089962	476	19.54	4.68034	2.57897	2.21005	C6MG0ACXX_8_7446.sorted.filtered_peak_2431
chr10	1094446	1095635	1190	54.32	20.41341	4.17870	17.22528	C6MG0ACXX_8_7446.sorted.filtered_peak_2432
chr10	1102032	1103066	1035	30.27	10.13335	3.48336	7.34590	C6MG0ACXX_8_7446.sorted.filtered_peak_2433
chr10	1109152	1109618	467	16.50	5.18984	2.99544	2.65221	C6MG0ACXX_8_7446.sorted.filtered_peak_2434
chr10	1155994	1156517	524	29.39	11.74368	4.13943	8.84529	C6MG0ACXX_8_7446.sorted.filtered_peak_2435
chr10	3109817	3110083	267	18.10	3.65953	2.28356	1.31114	C6MG0ACXX_8_7446.sorted.filtered_peak_2436
chr10	3110733	3111114	382	19.78	4.52632	2.51378	2.06507	C6MG0ACXX_8_7446.sorted.filtered_peak_2437
chr10	3137623	3138235	613	24.31	7.91115	3.34924	5.20573	C6MG0ACXX_8_7446.sorted.filtered_peak_2438
chr10	3214616	3215611	996	52.72	22.13616	4.54346	18.90280	C6MG0ACXX_8_7446.sorted.filtered_peak_2439
chr10	3239643	3240203	561	19.54	5.21584	2.75867	2.70034	C6MG0ACXX_8_7446.sorted.filtered_peak_2440
chr10	3269725	3270309	585	15.48	4.75101	2.88263	2.26232	C6MG0ACXX_8_7446.sorted.filtered_peak_2441
chr10	3710651	3711017	367	15.37	4.10861	2.61180	1.69815	C6MG0ACXX_8_7446.sorted.filtered_peak_2442
chr10	3799785	3800674	890	29.61	8.86386	3.28903	6.08878	C6MG0ACXX_8_7446.sorted.filtered_peak_2443
chr10	3827138	3827903	766	58.66	18.11987	3.44509	15.05760	C6MG0ACXX_8_7446.sorted.filtered_peak_2444
chr10	3846649	3846995	347	28.39	4.49869	2.17486	2.03550	C6MG0ACXX_8_7446.sorted.filtered_peak_2445
chr10	3847191	3847812	622	38.76	8.82406	2.78160	6.07343	C6MG0ACXX_8_7446.sorted.filtered_peak_2446
chr10	3852279	3852934	656	29.30	5.66767	2.43370	3.10890	C6MG0ACXX_8_7446.sorted.filtered_peak_2447
chr10	3894450	3895128	679	23.67	7.60590	3.34414	4.88877	C6MG0ACXX_8_7446.sorted.filtered_peak_2448
chr10	3916014	3916310	297	16.94	3.71995	2.35993	1.37762	C6MG0ACXX_8_7446.sorted.filtered_peak_2449
chr10	3930143	3930561	419	18.25	5.06501	2.80753	2.54420	C6MG0ACXX_8_7446.sorted.filtered_peak_2450
chr10	3934579	3935055	477	16.76	4.01397	2.48873	1.60866	C6MG0ACXX_8_7446.sorted.filtered_peak_2451
chr10	3977278	3977643	366	19.28	6.03717	3.11674	3.42696	C6MG0ACXX_8_7446.sorted.filtered_peak_2452
chr10	4015006	4015410	405	15.24	3.88837	2.52236	1.52329	C6MG0ACXX_8_7446.sorted.filtered_peak_2453
chr10	4101971	4102327	357	19.95	7.22580	3.50451	4.54753	C6MG0ACXX_8_7446.sorted.filtered_peak_2454
chr10	4173530	4174318	789	23.87	7.16764	3.13478	4.50105	C6MG0ACXX_8_7446.sorted.filtered_peak_2455
chr10	4891741	4892081	341	17.85	5.52197	3.01932	2.96261	C6MG0ACXX_8_7446.sorted.filtered_peak_2456
chr10	5136608	5137053	446	16.07	4.28476	2.63117	1.86755	C6MG0ACXX_8_7446.sorted.filtered_peak_2457
chr10	5333660	5334332	673	22.21	7.22627	3.32743	4.53190	C6MG0ACXX_8_7446.sorted.filtered_peak_2458
chr10	5339379	5339707	329	16.72	4.66624	2.75815	2.18148	C6MG0ACXX_8_7446.sorted.filtered_peak_2459
chr10	5359511	5360112	602	15.60	4.65507	2.82737	2.18345	C6MG0ACXX_8_7446.sorted.filtered_peak_2460
chr10	5418408	5418657	250	12.64	3.68811	2.61064	1.35984	C6MG0ACXX_8_7446.sorted.filtered_peak_2461
chr10	5476005	5476539	535	18.18	5.46923	2.97137	2.91327	C6MG0ACXX_8_7446.sorted.filtered_peak_2462
chr10	5489491	5489893	403	23.62	6.87487	3.05741	4.23508	C6MG0ACXX_8_7446.sorted.filtered_peak_2463
chr10	5593687	5594135	449	18.91	4.28477	2.47092	1.85605	C6MG0ACXX_8_7446.sorted.filtered_peak_2464
chr10	5606109	5607034	926	21.53	6.76310	3.16214	4.13022	C6MG0ACXX_8_7446.sorted.filtered_peak_2465
chr10	5665093	5665467	375	17.41	5.31725	2.95669	2.78428	C6MG0ACXX_8_7446.sorted.filtered_peak_2466
chr10	5671696	5672141	446	20.63	5.85072	2.93576	3.26271	C6MG0ACXX_8_7446.sorted.filtered_peak_2467
chr10	5726309	5727999	1691	36.20	11.52366	3.35590	8.70188	C6MG0ACXX_8_7446.sorted.filtered_peak_2468
chr10	5734411	5735152	742	16.66	4.90938	2.85714	2.40572	C6MG0ACXX_8_7446.sorted.filtered_peak_2469
chr10	5855168	5856169	1002	44.58	13.45139	3.38826	10.51117	C6MG0ACXX_8_7446.sorted.filtered_peak_2470
chr10	5931600	5932331	732	71.13	34.38521	5.58990	30.72332	C6MG0ACXX_8_7446.sorted.filtered_peak_2471
chr10	6019445	6020104	660	24.65	7.13051	3.09055	4.45360	C6MG0ACXX_8_7446.sorted.filtered_peak_2472
chr10	6056234	6056600	367	17.55	5.53696	3.04988	2.97097	C6MG0ACXX_8_7446.sorted.filtered_peak_2473
chr10	6080169	6080515	347	19.27	5.28481	2.80418	2.75855	C6MG0ACXX_8_7446.sorted.filtered_peak_2474
chr10	6092799	6093398	600	48.64	16.06918	3.84352	12.98293	C6MG0ACXX_8_7446.sorted.filtered_peak_2475
chr10	6094407	6094937	531	29.62	5.22335	2.31556	2.69837	C6MG0ACXX_8_7446.sorted.filtered_peak_2476
chr10	6104048	6104596	549	30.26	7.88335	2.94657	5.18585	C6MG0ACXX_8_7446.sorted.filtered_peak_2477
chr10	6130616	6131206	591	50.24	18.70567	4.22805	15.53738	C6MG0ACXX_8_7446.sorted.filtered_peak_2478
chr10	6171862	6172403	542	14.80	4.57362	2.85585	2.10599	C6MG0ACXX_8_7446.sorted.filtered_peak_2479
chr10	6183642	6183973	332	19.56	4.23759	2.42087	1.81027	C6MG0ACXX_8_7446.sorted.filtered_peak_2480
chr10	6186667	6187176	510	27.58	7.93520	3.11182	5.23562	C6MG0ACXX_8_7446.sorted.filtered_peak_2481
chr10	6205439	6206412	974	31.58	11.41509	3.79070	8.55195	C6MG0ACXX_8_7446.sorted.filtered_peak_2482
chr10	6214955	6215433	479	18.76	5.46669	2.91390	2.92071	C6MG0ACXX_8_7446.sorted.filtered_peak_2483
chr10	6243649	6243898	250	27.26	5.72763	2.54865	3.13817	C6MG0ACXX_8_7446.sorted.filtered_peak_2484
chr10	6244384	6245315	932	30.51	7.73627	2.89703	5.03922	C6MG0ACXX_8_7446.sorted.filtered_peak_2485
chr10	6281183	6281692	510	22.02	7.99097	3.54688	5.30151	C6MG0ACXX_8_7446.sorted.filtered_peak_2486
chr10	6312162	6312769	608	30.35	8.92159	3.23179	6.15765	C6MG0ACXX_8_7446.sorted.filtered_peak_2487
chr10	6317059	6317622	564	31.16	10.16439	3.51240	7.34809	C6MG0ACXX_8_7446.sorted.filtered_peak_2488
chr10	6333524	6333919	396	14.12	4.61833	2.93734	2.13772	C6MG0ACXX_8_7446.sorted.filtered_peak_2489
chr10	6342092	6342424	333	19.01	7.88117	3.88795	5.15815	C6MG0ACXX_8_7446.sorted.filtered_peak_2490
chr10	6389726	6390558	833	29.05	10.38615	3.68791	7.58456	C6MG0ACXX_8_7446.sorted.filtered_peak_2491
chr10	6452070	6452596	527	18.56	6.53531	3.33547	3.92194	C6MG0ACXX_8_7446.sorted.filtered_peak_2492
chr10	6515398	6516146	749	24.16	8.13246	3.37272	5.43928	C6MG0ACXX_8_7446.sorted.filtered_peak_2493
chr10	6540668	6541196	529	28.56	9.39997	3.48073	6.61414	C6MG0ACXX_8_7446.sorted.filtered_peak_2494
chr10	6549270	6549634	365	15.18	4.06028	2.60287	1.65313	C6MG0ACXX_8_7446.sorted.filtered_peak_2495
chr10	6572147	6572563	417	25.10	8.07812	3.35942	5.34757	C6MG0ACXX_8_7446.sorted.filtered_peak_2496
chr10	6584964	6586003	1040	33.08	13.06818	4.04427	10.16469	C6MG0ACXX_8_7446.sorted.filtered_peak_2497
chr10	6600223	6601000	778	26.75	8.45668	3.30548	5.73012	C6MG0ACXX_8_7446.sorted.filtered_peak_2498
chr10	6622262	6622705	444	27.37	5.50607	2.48069	2.93691	C6MG0ACXX_8_7446.sorted.filtered_peak_2499
chr10	6633807	6634320	514	18.65	4.85279	2.68899	2.36374	C6MG0ACXX_8_7446.sorted.filtered_peak_2500
chr10	6685928	6686190	263	18.60	6.19221	3.24138	3.56534	C6MG0ACXX_8_7446.sorted.filtered_peak_2501
chr10	6689934	6690183	250	18.03	6.30927	3.33099	3.68300	C6MG0ACXX_8_7446.sorted.filtered_peak_2502
chr10	6707855	6708214	360	22.77	9.91212	4.26789	7.08242	C6MG0ACXX_8_7446.sorted.filtered_peak_2503
chr10	6961855	6962424	570	18.77	6.11738	3.17811	3.51159	C6MG0ACXX_8_7446.sorted.filtered_peak_2504
chr10	6969271	6970274	1004	27.48	8.78106	3.39137	6.01785	C6MG0ACXX_8_7446.sorted.filtered_peak_2505
chr10	7015881	7016272	392	19.08	6.65216	3.37089	4.00269	C6MG0ACXX_8_7446.sorted.filtered_peak_2506
chr10	7087977	7088869	893	25.84	10.05258	3.86394	7.25696	C6MG0ACXX_8_7446.sorted.filtered_peak_2507
chr10	7235073	7235340	268	18.19	5.46810	2.97638	2.90600	C6MG0ACXX_8_7446.sorted.filtered_peak_2508
chr10	7300987	7301238	252	20.63	5.87627	2.94732	3.28508	C6MG0ACXX_8_7446.sorted.filtered_peak_2509
chr10	7311210	7311778	569	23.66	8.29123	3.50139	5.57862	C6MG0ACXX_8_7446.sorted.filtered_peak_2510
chr10	7452972	7453221	250	20.41	4.18748	2.36726	1.76203	C6MG0ACXX_8_7446.sorted.filtered_peak_2511
chr10	7513817	7514100	284	13.42	3.51011	2.47304	1.21050	C6MG0ACXX_8_7446.sorted.filtered_peak_2512
chr10	7526373	7527084	712	32.52	12.74628	4.03570	9.84545	C6MG0ACXX_8_7446.sorted.filtered_peak_2513
chr10	7534116	7534549	434	15.35	4.27830	2.68708	1.83744	C6MG0ACXX_8_7446.sorted.filtered_peak_2514
chr10	7829762	7830677	916	36.52	12.03839	3.60726	9.13270	C6MG0ACXX_8_7446.sorted.filtered_peak_2515
chr10	7860238	7860777	540	35.46	14.47681	4.39763	11.46052	C6MG0ACXX_8_7446.sorted.filtered_peak_2516
chr10	8095379	8095903	525	36.64	7.72509	2.63377	5.03448	C6MG0ACXX_8_7446.sorted.filtered_peak_2517
chr10	8096479	8096806	328	32.15	5.42601	2.28785	2.87712	C6MG0ACXX_8_7446.sorted.filtered_peak_2518
chr10	8102129	8102447	319	27.76	4.90157	2.29796	2.39735	C6MG0ACXX_8_7446.sorted.filtered_peak_2519
chr10	8103397	8103708	312	24.50	4.20084	2.20868	1.78232	C6MG0ACXX_8_7446.sorted.filtered_peak_2520
chr10	8179384	8179754	371	19.53	5.74337	2.96816	3.17074	C6MG0ACXX_8_7446.sorted.filtered_peak_2521
chr10	8225139	8225739	601	19.55	6.97010	3.45921	4.29639	C6MG0ACXX_8_7446.sorted.filtered_peak_2522
chr10	8287096	8287672	577	22.15	5.90060	2.83109	3.32955	C6MG0ACXX_8_7446.sorted.filtered_peak_2523
chr10	8373401	8374769	1369	34.78	11.42593	3.46696	8.58907	C6MG0ACXX_8_7446.sorted.filtered_peak_2524
chr10	8391590	8392144	555	17.32	5.00752	2.84386	2.50122	C6MG0ACXX_8_7446.sorted.filtered_peak_2525
chr10	8402061	8402746	686	24.16	8.05358	3.32243	5.38673	C6MG0ACXX_8_7446.sorted.filtered_peak_2526
chr10	8444425	8444900	476	26.10	6.10670	2.70059	3.49641	C6MG0ACXX_8_7446.sorted.filtered_peak_2527
chr10	8446696	8447284	589	33.22	10.38849	3.38211	7.57914	C6MG0ACXX_8_7446.sorted.filtered_peak_2528
chr10	8458122	8458857	736	29.64	11.22060	3.97967	8.33461	C6MG0ACXX_8_7446.sorted.filtered_peak_2529
chr10	11059917	11060178	262	15.34	4.40845	2.74371	1.95747	C6MG0ACXX_8_7446.sorted.filtered_peak_2530
chr10	11187417	11187724	308	23.88	5.00708	2.46976	2.50211	C6MG0ACXX_8_7446.sorted.filtered_peak_2531
chr10	11204913	11205584	672	40.34	9.01750	2.76830	6.25416	C6MG0ACXX_8_7446.sorted.filtered_peak_2532
chr10	11206689	11206956	268	36.00	6.19855	2.35325	3.58914	C6MG0ACXX_8_7446.sorted.filtered_peak_2533
chr10	11220587	11221213	627	37.87	8.74096	2.77053	6.01972	C6MG0ACXX_8_7446.sorted.filtered_peak_2534
chr10	11268934	11269183	250	16.75	3.77920	2.39462	1.41665	C6MG0ACXX_8_7446.sorted.filtered_peak_2535
chr10	11445118	11445486	369	17.96	5.93856	3.16402	3.35570	C6MG0ACXX_8_7446.sorted.filtered_peak_2536
chr10	11726789	11727292	504	16.07	4.90299	2.89340	2.41232	C6MG0ACXX_8_7446.sorted.filtered_peak_2537
chr10	11752791	11753066	276	16.42	5.63830	3.18829	3.06925	C6MG0ACXX_8_7446.sorted.filtered_peak_2538
chr10	11905690	11906101	412	24.37	9.82264	4.01872	7.01271	C6MG0ACXX_8_7446.sorted.filtered_peak_2539
chr10	12084634	12085591	958	64.13	28.84821	5.20417	25.35805	C6MG0ACXX_8_7446.sorted.filtered_peak_2540
chr10	12110518	12111410	893	36.99	18.42831	5.03241	15.34003	C6MG0ACXX_8_7446.sorted.filtered_peak_2541
chr10	12164741	12165092	352	14.18	4.65438	2.95009	2.16783	C6MG0ACXX_8_7446.sorted.filtered_peak_2542
chr10	12171149	12171989	841	37.66	16.44398	4.45747	13.42010	C6MG0ACXX_8_7446.sorted.filtered_peak_2543
chr10	12223242	12223701	460	20.25	7.10305	3.41424	4.43841	C6MG0ACXX_8_7446.sorted.filtered_peak_2544
chr10	12237678	12238491	814	39.36	15.91862	4.41456	12.86288	C6MG0ACXX_8_7446.sorted.filtered_peak_2545
chr10	12256789	12257167	379	12.32	3.58656	2.58682	1.24399	C6MG0ACXX_8_7446.sorted.filtered_peak_2546
chr10	12304389	12304905	517	14.12	4.51527	2.87800	2.07352	C6MG0ACXX_8_7446.sorted.filtered_peak_2547
chr10	12306291	12306542	252	16.20	5.32471	3.07473	2.77578	C6MG0ACXX_8_7446.sorted.filtered_peak_2548
chr10	12390810	12392047	1238	32.38	8.91383	3.06529	6.18343	C6MG0ACXX_8_7446.sorted.filtered_peak_2549
chr10	12408024	12408286	263	17.70	6.92457	3.63372	4.25230	C6MG0ACXX_8_7446.sorted.filtered_peak_2550
chr10	12490673	12491271	599	43.71	21.34146	5.36497	18.10059	C6MG0ACXX_8_7446.sorted.filtered_peak_2551
chr10	12556466	12556735	270	18.87	7.55653	3.76965	4.85328	C6MG0ACXX_8_7446.sorted.filtered_peak_2552
chr10	12630142	12630760	619	18.89	6.02261	3.11118	3.43751	C6MG0ACXX_8_7446.sorted.filtered_peak_2553
chr10	12636412	12636908	497	19.86	6.77765	3.34841	4.12156	C6MG0ACXX_8_7446.sorted.filtered_peak_2554
chr10	12647815	12648278	464	15.45	4.56516	2.80710	2.09544	C6MG0ACXX_8_7446.sorted.filtered_peak_2555
chr10	12659490	12659795	306	13.92	4.07337	2.69843	1.66338	C6MG0ACXX_8_7446.sorted.filtered_peak_2556
chr10	12697891	12698177	287	14.36	4.51564	2.87326	2.04844	C6MG0ACXX_8_7446.sorted.filtered_peak_2557
chr10	13141421	13142278	858	28.30	8.57324	3.26615	5.82304	C6MG0ACXX_8_7446.sorted.filtered_peak_2558
chr10	13142584	13142966	383	20.16	3.97404	2.30070	1.58321	C6MG0ACXX_8_7446.sorted.filtered_peak_2559
chr10	13149967	13150358	392	19.67	6.44047	3.21475	3.82583	C6MG0ACXX_8_7446.sorted.filtered_peak_2560
chr10	13158012	13158261	250	14.35	4.26892	2.75425	1.83235	C6MG0ACXX_8_7446.sorted.filtered_peak_2561
chr10	13158431	13158864	434	16.10	5.11920	2.97671	2.61121	C6MG0ACXX_8_7446.sorted.filtered_peak_2562
chr10	13203098	13203760	663	41.40	18.51710	4.80875	15.38325	C6MG0ACXX_8_7446.sorted.filtered_peak_2563
chr10	13330377	13330667	291	12.71	3.80258	2.66344	1.42396	C6MG0ACXX_8_7446.sorted.filtered_peak_2564
chr10	13341828	13342212	385	24.11	5.33449	2.56287	2.79064	C6MG0ACXX_8_7446.sorted.filtered_peak_2565
chr10	13343897	13344649	753	48.68	21.47487	4.99489	18.21631	C6MG0ACXX_8_7446.sorted.filtered_peak_2566
chr10	13382200	13382501	302	13.81	3.68307	2.52579	1.35111	C6MG0ACXX_8_7446.sorted.filtered_peak_2567
chr10	13389189	13390874	1686	24.94	5.68756	2.62819	3.11678	C6MG0ACXX_8_7446.sorted.filtered_peak_2568
chr10	13482305	13482613	309	14.91	4.16067	2.66567	1.74253	C6MG0ACXX_8_7446.sorted.filtered_peak_2569
chr10	13628679	13629111	433	26.02	11.18105	4.34233	8.29368	C6MG0ACXX_8_7446.sorted.filtered_peak_2570
chr10	13701797	13702209	413	15.45	4.59320	2.81526	2.12655	C6MG0ACXX_8_7446.sorted.filtered_peak_2571
chr10	13828946	13829542	597	28.54	10.16449	3.67156	7.36082	C6MG0ACXX_8_7446.sorted.filtered_peak_2572
chr10	14051351	14051931	581	18.03	5.24983	2.88221	2.71964	C6MG0ACXX_8_7446.sorted.filtered_peak_2573
chr10	14226771	14227385	615	19.86	5.56645	2.88319	3.00322	C6MG0ACXX_8_7446.sorted.filtered_peak_2574
chr10	14585592	14585912	321	16.95	4.79950	2.79527	2.30099	C6MG0ACXX_8_7446.sorted.filtered_peak_2575
chr10	14598368	14598689	322	23.82	6.43576	2.91436	3.81237	C6MG0ACXX_8_7446.sorted.filtered_peak_2576
chr10	14613906	14614458	553	27.24	8.57779	3.37392	5.81395	C6MG0ACXX_8_7446.sorted.filtered_peak_2577
chr10	14630043	14630395	353	20.84	4.51476	2.44951	2.06273	C6MG0ACXX_8_7446.sorted.filtered_peak_2578
chr10	14644049	14644355	307	25.43	5.37520	2.51954	2.82349	C6MG0ACXX_8_7446.sorted.filtered_peak_2579
chr10	14646348	14646655	308	25.00	5.01800	2.43049	2.50432	C6MG0ACXX_8_7446.sorted.filtered_peak_2580
chr10	14647399	14647666	268	24.25	4.82484	2.40034	2.33342	C6MG0ACXX_8_7446.sorted.filtered_peak_2581
chr10	14690042	14690959	918	28.22	9.66551	3.56035	6.87967	C6MG0ACXX_8_7446.sorted.filtered_peak_2582
chr10	14701538	14702194	657	23.47	6.45903	2.95659	3.82579	C6MG0ACXX_8_7446.sorted.filtered_peak_2583
chr10	14879658	14880445	788	51.45	23.56294	5.04118	20.24854	C6MG0ACXX_8_7446.sorted.filtered_peak_2584
chr10	14920463	14921021	559	50.13	22.39252	5.02964	19.10310	C6MG0ACXX_8_7446.sorted.filtered_peak_2585
chr10	14995780	14996405	626	34.87	13.09369	3.94106	10.17286	C6MG0ACXX_8_7446.sorted.filtered_peak_2586
chr10	15001185	15002316	1132	35.92	13.53207	4.05203	10.55997	C6MG0ACXX_8_7446.sorted.filtered_peak_2587
chr10	15126592	15126911	320	13.26	3.58227	2.51791	1.24184	C6MG0ACXX_8_7446.sorted.filtered_peak_2588
chr10	15130704	15131037	334	20.56	6.59166	3.21981	3.94524	C6MG0ACXX_8_7446.sorted.filtered_peak_2589
chr10	15138846	15139819	974	51.53	22.14434	4.67105	18.89832	C6MG0ACXX_8_7446.sorted.filtered_peak_2590
chr10	15210296	15212154	1859	37.75	9.60154	2.92704	6.84190	C6MG0ACXX_8_7446.sorted.filtered_peak_2591
chr10	15250885	15251285	401	28.45	10.64727	3.88797	7.79670	C6MG0ACXX_8_7446.sorted.filtered_peak_2592
chr10	15251648	15252017	370	19.97	5.20264	2.74340	2.67001	C6MG0ACXX_8_7446.sorted.filtered_peak_2593
chr10	15901984	15902678	695	21.91	7.22146	3.33671	4.53435	C6MG0ACXX_8_7446.sorted.filtered_peak_2594
chr10	16478463	16479312	850	35.31	11.53922	3.56201	8.65506	C6MG0ACXX_8_7446.sorted.filtered_peak_2595
chr10	16628345	16628650	306	14.20	4.10670	2.69481	1.68695	C6MG0ACXX_8_7446.sorted.filtered_peak_2596
chr10	16859273	16860030	758	84.21	43.29181	6.09765	39.35444	C6MG0ACXX_8_7446.sorted.filtered_peak_2597
chr10	17045121	17045538	418	22.28	8.29651	3.64425	5.58402	C6MG0ACXX_8_7446.sorted.filtered_peak_2598
chr10	17065566	17065815	250	23.72	5.78281	2.72889	3.19445	C6MG0ACXX_8_7446.sorted.filtered_peak_2599
chr10	17068767	17069293	527	32.87	9.20064	3.11825	6.44792	C6MG0ACXX_8_7446.sorted.filtered_peak_2600
chr10	17071625	17071949	325	25.80	6.20658	2.74762	3.58691	C6MG0ACXX_8_7446.sorted.filtered_peak_2601
chr10	17243233	17243818	586	30.24	10.26063	3.64696	7.41418	C6MG0ACXX_8_7446.sorted.filtered_peak_2602
chr10	17248227	17248632	406	24.60	7.12166	3.10115	4.44054	C6MG0ACXX_8_7446.sorted.filtered_peak_2603
chr10	17258247	17258833	587	19.51	6.08805	3.09112	3.49032	C6MG0ACXX_8_7446.sorted.filtered_peak_2604
chr10	17269875	17271334	1460	41.79	7.69847	2.46133	5.01795	C6MG0ACXX_8_7446.sorted.filtered_peak_2605
chr10	17272005	17272867	863	47.64	10.47704	2.83259	7.61291	C6MG0ACXX_8_7446.sorted.filtered_peak_2606
chr10	17470628	17471332	705	23.60	6.31900	2.88276	3.71001	C6MG0ACXX_8_7446.sorted.filtered_peak_2607
chr10	17486136	17486590	455	13.76	4.30699	2.82111	1.87563	C6MG0ACXX_8_7446.sorted.filtered_peak_2608
chr10	17496310	17496640	331	15.67	4.06835	2.57362	1.66927	C6MG0ACXX_8_7446.sorted.filtered_peak_2609
chr10	17552472	17552729	258	16.02	3.76836	2.42807	1.41957	C6MG0ACXX_8_7446.sorted.filtered_peak_2610
chr10	17553164	17553603	440	16.12	3.98479	2.51100	1.59376	C6MG0ACXX_8_7446.sorted.filtered_peak_2611
chr10	17658992	17659445	454	15.81	4.04513	2.55693	1.63874	C6MG0ACXX_8_7446.sorted.filtered_peak_2612
chr10	17685732	17686594	863	38.99	14.26669	3.96556	11.29897	C6MG0ACXX_8_7446.sorted.filtered_peak_2613
chr10	17710944	17711526	583	13.16	4.06578	2.75014	1.65864	C6MG0ACXX_8_7446.sorted.filtered_peak_2614
chr10	18940166	18941019	854	29.85	8.85259	3.26082	6.07951	C6MG0ACXX_8_7446.sorted.filtered_peak_2615
chr10	18947869	18948721	853	39.32	15.59181	4.27362	12.55181	C6MG0ACXX_8_7446.sorted.filtered_peak_2616
chr10	20284435	20284751	317	12.98	3.96155	2.71614	1.56557	C6MG0ACXX_8_7446.sorted.filtered_peak_2617
chr10	21822619	21823374	756	45.75	17.49979	4.18245	14.41634	C6MG0ACXX_8_7446.sorted.filtered_peak_2618
chr10	21991625	21992100	476	23.31	9.86419	4.09306	7.07108	C6MG0ACXX_8_7446.sorted.filtered_peak_2619
chr10	22013686	22013935	250	16.34	5.26621	3.03325	2.72920	C6MG0ACXX_8_7446.sorted.filtered_peak_2620
chr10	22029851	22030272	422	24.79	8.32160	3.42810	5.60722	C6MG0ACXX_8_7446.sorted.filtered_peak_2621
chr10	22292010	22292923	914	38.11	13.17765	3.80172	10.21689	C6MG0ACXX_8_7446.sorted.filtered_peak_2622
chr10	22517951	22518692	742	22.47	5.81726	2.80578	3.23063	C6MG0ACXX_8_7446.sorted.filtered_peak_2623
chr10	22540647	22542048	1402	20.72	5.51983	2.78908	2.98163	C6MG0ACXX_8_7446.sorted.filtered_peak_2624
chr10	22604914	22605903	990	31.11	7.61864	2.80463	4.95357	C6MG0ACXX_8_7446.sorted.filtered_peak_2625
chr10	22614408	22614779	372	26.13	5.18572	2.43802	2.64750	C6MG0ACXX_8_7446.sorted.filtered_peak_2626
chr10	22622111	22622453	343	23.50	6.70806	3.01953	4.07147	C6MG0ACXX_8_7446.sorted.filtered_peak_2627
chr10	22629117	22629807	691	30.09	8.21533	3.05014	5.48875	C6MG0ACXX_8_7446.sorted.filtered_peak_2628
chr10	22725863	22726614	752	29.78	8.16659	3.06113	5.43782	C6MG0ACXX_8_7446.sorted.filtered_peak_2629
chr10	22780859	22781211	353	18.68	6.02190	3.10830	3.45096	C6MG0ACXX_8_7446.sorted.filtered_peak_2630
chr10	22794944	22795565	622	17.52	6.48357	3.40947	3.87805	C6MG0ACXX_8_7446.sorted.filtered_peak_2631
chr10	22859742	22860026	285	20.95	6.57781	3.17445	3.94370	C6MG0ACXX_8_7446.sorted.filtered_peak_2632
chr10	22875871	22876220	350	13.82	3.63634	2.50549	1.30573	C6MG0ACXX_8_7446.sorted.filtered_peak_2633
chr10	22895230	22895526	297	19.96	5.49009	2.83323	2.94968	C6MG0ACXX_8_7446.sorted.filtered_peak_2634
chr10	22900503	22901032	530	22.70	5.72238	2.75519	3.14879	C6MG0ACXX_8_7446.sorted.filtered_peak_2635
chr10	22919340	22919926	587	33.41	9.01675	3.05649	6.26633	C6MG0ACXX_8_7446.sorted.filtered_peak_2636
chr10	22935189	22935833	645	28.43	7.80088	3.00072	5.12212	C6MG0ACXX_8_7446.sorted.filtered_peak_2637
chr10	22955454	22956344	891	18.95	4.72028	2.61457	2.25759	C6MG0ACXX_8_7446.sorted.filtered_peak_2638
chr10	22970680	22971769	1090	29.02	7.42317	2.89711	4.74246	C6MG0ACXX_8_7446.sorted.filtered_peak_2639
chr10	23003141	23003639	499	20.59	4.20795	2.36310	1.78374	C6MG0ACXX_8_7446.sorted.filtered_peak_2640
chr10	23652651	23652933	283	16.69	4.06127	2.50796	1.66368	C6MG0ACXX_8_7446.sorted.filtered_peak_2641
chr10	23657611	23658068	458	16.15	4.45210	2.70268	2.00098	C6MG0ACXX_8_7446.sorted.filtered_peak_2642
chr10	23727495	23728338	844	36.43	11.09947	3.33017	8.26665	C6MG0ACXX_8_7446.sorted.filtered_peak_2643
chr10	23737733	23737990	258	16.18	5.32543	3.07221	2.78036	C6MG0ACXX_8_7446.sorted.filtered_peak_2644
chr10	24911709	24912123	415	14.29	3.44689	2.39092	1.16146	C6MG0ACXX_8_7446.sorted.filtered_peak_2645
chr10	24995466	24995884	419	13.86	3.76392	2.55925	1.41818	C6MG0ACXX_8_7446.sorted.filtered_peak_2646
chr10	25013133	25014052	920	31.55	9.81409	3.30577	7.03634	C6MG0ACXX_8_7446.sorted.filtered_peak_2647
chr10	25176537	25176952	416	25.39	10.23928	4.00775	7.43132	C6MG0ACXX_8_7446.sorted.filtered_peak_2648
chr10	25304921	25306119	1199	52.98	23.04218	4.79171	19.76000	C6MG0ACXX_8_7446.sorted.filtered_peak_2649
chr10	25351442	25351793	352	27.06	9.83683	3.75586	7.03133	C6MG0ACXX_8_7446.sorted.filtered_peak_2650
chr10	26164486	26164754	269	15.44	4.63076	2.83944	2.15030	C6MG0ACXX_8_7446.sorted.filtered_peak_2651
chr10	26624022	26624528	507	15.51	4.87928	2.92883	2.38213	C6MG0ACXX_8_7446.sorted.filtered_peak_2652
chr10	26719755	26720167	413	17.34	5.73887	3.13904	3.16551	C6MG0ACXX_8_7446.sorted.filtered_peak_2653
chr10	26726742	26727243	502	20.08	3.37254	2.10221	1.09880	C6MG0ACXX_8_7446.sorted.filtered_peak_2654
chr10	26727498	26727860	363	22.92	4.75850	2.43378	2.27605	C6MG0ACXX_8_7446.sorted.filtered_peak_2655
chr10	26737485	26738166	682	31.44	10.73675	3.63799	7.89426	C6MG0ACXX_8_7446.sorted.filtered_peak_2656
chr10	26771032	26771504	473	24.55	6.57109	2.91314	3.93611	C6MG0ACXX_8_7446.sorted.filtered_peak_2657
chr10	26776012	26776788	777	25.11	7.70369	3.22853	5.00295	C6MG0ACXX_8_7446.sorted.filtered_peak_2658
chr10	26986083	26986846	764	22.21	8.42480	3.72232	5.69015	C6MG0ACXX_8_7446.sorted.filtered_peak_2659
chr10	27010406	27010978	573	24.50	9.12550	3.76460	6.33975	C6MG0ACXX_8_7446.sorted.filtered_peak_2660
chr10	27020858	27021150	293	16.21	5.94494	3.33250	3.36164	C6MG0ACXX_8_7446.sorted.filtered_peak_2661
chr10	27149237	27150369	1133	61.47	23.53187	4.17983	20.25496	C6MG0ACXX_8_7446.sorted.filtered_peak_2662
chr10	27389018	27390068	1051	43.28	19.40226	4.73717	16.26129	C6MG0ACXX_8_7446.sorted.filtered_peak_2663
chr10	27443080	27443513	434	32.02	9.03191	3.17703	6.25331	C6MG0ACXX_8_7446.sorted.filtered_peak_2664
chr10	27443783	27444446	664	35.97	11.31075	3.49014	8.43157	C6MG0ACXX_8_7446.sorted.filtered_peak_2665
chr10	27529438	27530159	722	25.15	4.79223	2.35124	2.31062	C6MG0ACXX_8_7446.sorted.filtered_peak_2666
chr10	27530675	27531383	709	37.13	11.11543	3.41092	8.22914	C6MG0ACXX_8_7446.sorted.filtered_peak_2667
chr10	27531802	27532075	274	25.85	4.99231	2.39067	2.47922	C6MG0ACXX_8_7446.sorted.filtered_peak_2668
chr10	27541418	27541667	250	13.44	4.19569	2.78984	1.78375	C6MG0ACXX_8_7446.sorted.filtered_peak_2669
chr10	27792696	27793515	820	46.50	22.63262	5.16034	19.39009	C6MG0ACXX_8_7446.sorted.filtered_peak_2670
chr10	27857460	27857875	416	18.10	6.47947	3.38051	3.85189	C6MG0ACXX_8_7446.sorted.filtered_peak_2671
chr10	28031127	28031563	437	21.02	6.48766	3.12328	3.86734	C6MG0ACXX_8_7446.sorted.filtered_peak_2672
chr10	28467142	28467862	721	15.95	4.50668	2.74065	2.04372	C6MG0ACXX_8_7446.sorted.filtered_peak_2673
chr10	28591417	28592288	872	32.34	11.86051	3.78255	8.98910	C6MG0ACXX_8_7446.sorted.filtered_peak_2674
chr10	28623193	28624106	914	27.60	10.03926	3.64602	7.26284	C6MG0ACXX_8_7446.sorted.filtered_peak_2675
chr10	28656999	28657488	490	17.70	5.84232	3.14512	3.26783	C6MG0ACXX_8_7446.sorted.filtered_peak_2676
chr10	28721023	28721422	400	18.02	6.42514	3.38858	3.78798	C6MG0ACXX_8_7446.sorted.filtered_peak_2677
chr10	28821202	28822247	1046	52.12	17.52725	3.83308	14.41304	C6MG0ACXX_8_7446.sorted.filtered_peak_2678
chr10	28952812	28953109	298	14.61	4.58818	2.88277	2.11428	C6MG0ACXX_8_7446.sorted.filtered_peak_2679
chr10	28966012	28966426	415	26.90	9.74490	3.77691	6.92008	C6MG0ACXX_8_7446.sorted.filtered_peak_2680
chr10	29698217	29698825	609	13.99	3.95958	2.64077	1.56561	C6MG0ACXX_8_7446.sorted.filtered_peak_2681
chr10	29879743	29880029	287	12.76	3.83817	2.67372	1.45919	C6MG0ACXX_8_7446.sorted.filtered_peak_2682
chr10	29947815	29948417	603	27.81	9.34380	3.57417	6.53549	C6MG0ACXX_8_7446.sorted.filtered_peak_2683
chr10	29970684	29971071	388	19.92	6.40918	3.17696	3.79287	C6MG0ACXX_8_7446.sorted.filtered_peak_2684
chr10	30024147	30025005	859	17.53	4.82888	2.76040	2.33183	C6MG0ACXX_8_7446.sorted.filtered_peak_2685
chr10	30101038	30101441	404	15.30	4.15466	2.63551	1.73261	C6MG0ACXX_8_7446.sorted.filtered_peak_2686
chr10	30315855	30316656	802	35.69	12.29542	3.71077	9.38918	C6MG0ACXX_8_7446.sorted.filtered_peak_2687
chr10	30637883	30638446	564	22.04	6.20728	2.93737	3.61136	C6MG0ACXX_8_7446.sorted.filtered_peak_2688
chr10	30681528	30681804	277	13.95	4.52843	2.90509	2.06078	C6MG0ACXX_8_7446.sorted.filtered_peak_2689
chr10	30702956	30703285	330	17.84	5.45908	2.98867	2.90927	C6MG0ACXX_8_7446.sorted.filtered_peak_2690
chr10	30707633	30708041	409	18.11	4.60970	2.63939	2.13395	C6MG0ACXX_8_7446.sorted.filtered_peak_2691
chr10	30716547	30716889	343	14.98	4.37190	2.74558	1.94441	C6MG0ACXX_8_7446.sorted.filtered_peak_2692
chr10	30722572	30723050	479	34.77	8.06743	2.80524	5.34271	C6MG0ACXX_8_7446.sorted.filtered_peak_2693
chr10	30725708	30726286	579	36.79	9.04614	2.94241	6.26401	C6MG0ACXX_8_7446.sorted.filtered_peak_2694
chr10	30735954	30736348	395	17.92	6.19300	3.28846	3.58117	C6MG0ACXX_8_7446.sorted.filtered_peak_2695
chr10	30744646	30745510	865	16.74	5.49176	3.08955	2.93942	C6MG0ACXX_8_7446.sorted.filtered_peak_2696
chr10	30791161	30791557	397	27.78	11.73497	4.34595	8.82515	C6MG0ACXX_8_7446.sorted.filtered_peak_2697
chr10	30818367	30818939	573	26.36	9.27005	3.68635	6.46100	C6MG0ACXX_8_7446.sorted.filtered_peak_2698
chr10	30971262	30971718	457	30.02	13.81618	4.73127	10.83907	C6MG0ACXX_8_7446.sorted.filtered_peak_2699
chr10	30990339	30990764	426	30.38	12.50908	4.27689	9.58317	C6MG0ACXX_8_7446.sorted.filtered_peak_2700
chr10	31025901	31026152	252	17.58	5.69732	3.11438	3.11753	C6MG0ACXX_8_7446.sorted.filtered_peak_2701
chr10	31036583	31036894	312	31.62	9.70566	3.38952	6.88762	C6MG0ACXX_8_7446.sorted.filtered_peak_2702
chr10	31040240	31040653	414	20.92	4.33582	2.39431	1.89309	C6MG0ACXX_8_7446.sorted.filtered_peak_2703
chr10	31048544	31049090	547	17.52	4.79815	2.74764	2.30574	C6MG0ACXX_8_7446.sorted.filtered_peak_2704
chr10	31072891	31073281	391	28.03	7.74214	3.06798	5.02599	C6MG0ACXX_8_7446.sorted.filtered_peak_2705
chr10	31287577	31288054	478	15.06	4.04037	2.60330	1.63120	C6MG0ACXX_8_7446.sorted.filtered_peak_2706
chr10	31320421	31321552	1132	61.24	25.06408	4.71332	21.67908	C6MG0ACXX_8_7446.sorted.filtered_peak_2707
chr10	31390064	31390430	367	17.33	4.81286	2.77354	2.31236	C6MG0ACXX_8_7446.sorted.filtered_peak_2708
chr10	31426093	31426539	447	22.37	5.47265	2.69805	2.91578	C6MG0ACXX_8_7446.sorted.filtered_peak_2709
chr10	31607219	31608540	1322	34.81	7.40378	2.63219	4.72877	C6MG0ACXX_8_7446.sorted.filtered_peak_2710
chr10	31608960	31609362	403	26.35	3.77374	2.03679	1.41750	C6MG0ACXX_8_7446.sorted.filtered_peak_2711
chr10	31996120	31996387	268	19.36	5.67560	2.95666	3.11122	C6MG0ACXX_8_7446.sorted.filtered_peak_2712
chr10	32034559	32034854	296	19.30	7.03258	3.49755	4.36517	C6MG0ACXX_8_7446.sorted.filtered_peak_2713
chr10	32048719	32049561	843	40.48	16.47696	4.30161	13.43578	C6MG0ACXX_8_7446.sorted.filtered_peak_2714
chr10	32097237	32097868	632	15.54	4.15382	2.61776	1.74725	C6MG0ACXX_8_7446.sorted.filtered_peak_2715
chr10	32217226	32217647	422	19.89	3.64919	2.20251	1.32040	C6MG0ACXX_8_7446.sorted.filtered_peak_2716
chr10	32219223	32219494	272	24.32	6.39963	2.89473	3.76210	C6MG0ACXX_8_7446.sorted.filtered_peak_2717
chr10	32344815	32345588	774	35.64	10.70374	3.39574	7.84469	C6MG0ACXX_8_7446.sorted.filtered_peak_2718
chr10	32428357	32428620	264	15.04	5.16733	3.11659	2.62534	C6MG0ACXX_8_7446.sorted.filtered_peak_2719
chr10	32439619	32440050	432	19.61	6.45330	3.22410	3.83824	C6MG0ACXX_8_7446.sorted.filtered_peak_2720
chr10	32479591	32479998	408	13.87	4.48019	2.88913	2.01899	C6MG0ACXX_8_7446.sorted.filtered_peak_2721
chr10	32542254	32542503	250	15.28	4.44408	2.76688	1.98609	C6MG0ACXX_8_7446.sorted.filtered_peak_2722
chr10	32621298	32621624	327	20.51	5.93286	2.96861	3.34004	C6MG0ACXX_8_7446.sorted.filtered_peak_2723
chr10	32635066	32636231	1166	43.58	12.45555	3.33773	9.52066	C6MG0ACXX_8_7446.sorted.filtered_peak_2724
chr10	32646004	32646642	639	24.65	9.02196	3.70119	6.25106	C6MG0ACXX_8_7446.sorted.filtered_peak_2725
chr10	32667531	32667982	452	29.27	9.37081	3.43456	6.58199	C6MG0ACXX_8_7446.sorted.filtered_peak_2726
chr10	32734731	32735407	677	37.06	15.22634	4.46712	12.18015	C6MG0ACXX_8_7446.sorted.filtered_peak_2727
chr10	32748111	32748534	424	18.75	5.97400	3.11620	3.38704	C6MG0ACXX_8_7446.sorted.filtered_peak_2728
chr10	33247023	33247508	486	25.71	5.84040	2.62860	3.27057	C6MG0ACXX_8_7446.sorted.filtered_peak_2729
chr10	33269243	33269757	515	20.83	7.03578	3.32815	4.38208	C6MG0ACXX_8_7446.sorted.filtered_peak_2730
chr10	33297551	33297912	362	13.43	3.77878	2.59761	1.41144	C6MG0ACXX_8_7446.sorted.filtered_peak_2731
chr10	33398720	33399148	429	15.26	4.08679	2.60450	1.68549	C6MG0ACXX_8_7446.sorted.filtered_peak_2732
chr10	33406828	33407224	397	21.60	7.55708	3.46603	4.86339	C6MG0ACXX_8_7446.sorted.filtered_peak_2733
chr10	33428039	33428361	323	17.68	5.49298	3.01344	2.93811	C6MG0ACXX_8_7446.sorted.filtered_peak_2734
chr10	33537514	33537874	361	18.85	6.26501	3.21894	3.65552	C6MG0ACXX_8_7446.sorted.filtered_peak_2735
chr10	33654839	33655122	284	16.95	5.02584	2.88732	2.50705	C6MG0ACXX_8_7446.sorted.filtered_peak_2736
chr10	34013937	34014244	308	12.74	3.67251	2.59632	1.34086	C6MG0ACXX_8_7446.sorted.filtered_peak_2737
chr10	34083993	34084310	318	12.40	3.63432	2.60266	1.28629	C6MG0ACXX_8_7446.sorted.filtered_peak_2738
chr10	34826730	34827036	307	15.36	3.89395	2.51651	1.52614	C6MG0ACXX_8_7446.sorted.filtered_peak_2739
chr10	35283632	35283890	259	14.32	4.73435	2.97657	2.23861	C6MG0ACXX_8_7446.sorted.filtered_peak_2740
chr10	35310491	35310746	256	22.01	9.41240	4.20156	6.59293	C6MG0ACXX_8_7446.sorted.filtered_peak_2741
chr10	35378986	35380241	1256	27.14	9.04309	3.40852	6.31182	C6MG0ACXX_8_7446.sorted.filtered_peak_2742
chr10	35415474	35416330	857	69.65	29.37737	4.89388	25.87767	C6MG0ACXX_8_7446.sorted.filtered_peak_2743
chr10	35424802	35425052	251	16.68	4.40098	2.65149	1.94202	C6MG0ACXX_8_7446.sorted.filtered_peak_2744
chr10	35438069	35438790	722	17.64	5.06620	2.84427	2.55033	C6MG0ACXX_8_7446.sorted.filtered_peak_2745
chr10	35484404	35485523	1120	35.40	12.22791	3.69822	9.33747	C6MG0ACXX_8_7446.sorted.filtered_peak_2746
chr10	35625177	35625725	549	24.77	6.63096	2.91478	3.99788	C6MG0ACXX_8_7446.sorted.filtered_peak_2747
chr10	38146189	38147382	1194	32.17	10.93753	3.43549	8.15311	C6MG0ACXX_8_7446.sorted.filtered_peak_2748
chr10	38264996	38266070	1075	46.86	20.03711	4.44990	16.89455	C6MG0ACXX_8_7446.sorted.filtered_peak_2749
chr10	38299351	38300212	862	55.67	26.74059	5.67216	23.28439	C6MG0ACXX_8_7446.sorted.filtered_peak_2750
chr10	38382869	38383690	822	20.38	7.11113	3.39240	4.45589	C6MG0ACXX_8_7446.sorted.filtered_peak_2751
chr10	38691638	38691954	317	30.94	18.01877	6.20473	14.86989	C6MG0ACXX_8_7446.sorted.filtered_peak_2752
chr10	38815842	38818745	2904	28.13	6.94677	2.77743	4.31740	C6MG0ACXX_8_7446.sorted.filtered_peak_2753
chr10	39079486	39079763	278	23.39	11.18324	4.73891	8.28424	C6MG0ACXX_8_7446.sorted.filtered_peak_2754
chr10	42355185	42355804	620	17.72	5.71410	3.08384	3.15389	C6MG0ACXX_8_7446.sorted.filtered_peak_2755
chr10	42356010	42356564	555	16.84	4.81753	2.80765	2.32348	C6MG0ACXX_8_7446.sorted.filtered_peak_2756
chr10	42374076	42374336	261	20.68	9.10007	4.21165	6.30756	C6MG0ACXX_8_7446.sorted.filtered_peak_2757
chr10	42379771	42380023	253	26.32	9.29275	3.71504	6.47424	C6MG0ACXX_8_7446.sorted.filtered_peak_2758
chr10	42383587	42383846	260	30.97	11.35492	3.95821	8.44681	C6MG0ACXX_8_7446.sorted.filtered_peak_2759
chr10	42384956	42385265	310	44.47	23.69309	6.09083	20.35021	C6MG0ACXX_8_7446.sorted.filtered_peak_2760
chr10	42390854	42391137	284	31.20	15.61628	5.34192	12.53689	C6MG0ACXX_8_7446.sorted.filtered_peak_2761
chr10	42396757	42397009	253	29.32	9.98563	3.69543	7.12907	C6MG0ACXX_8_7446.sorted.filtered_peak_2762
chr10	42398571	42398854	284	30.30	10.29310	3.65881	7.44956	C6MG0ACXX_8_7446.sorted.filtered_peak_2763
chr10	42529282	42529710	429	31.10	13.72932	4.67551	10.72314	C6MG0ACXX_8_7446.sorted.filtered_peak_2764
chr10	43047703	43048573	871	35.72	15.17340	4.39976	12.16776	C6MG0ACXX_8_7446.sorted.filtered_peak_2765
chr10	43133363	43134348	986	42.76	18.11142	4.69739	14.96455	C6MG0ACXX_8_7446.sorted.filtered_peak_2766
chr10	43277779	43278551	773	29.58	12.00586	4.22638	9.08831	C6MG0ACXX_8_7446.sorted.filtered_peak_2767
chr10	43600758	43601269	512	21.17	6.18952	3.00088	3.58998	C6MG0ACXX_8_7446.sorted.filtered_peak_2768
chr10	43616356	43616829	474	26.01	7.84482	3.21350	5.13613	C6MG0ACXX_8_7446.sorted.filtered_peak_2769
chr10	43624697	43625127	431	23.35	6.83401	3.05969	4.19980	C6MG0ACXX_8_7446.sorted.filtered_peak_2770
chr10	43633639	43634582	944	33.74	10.42471	3.41877	7.57571	C6MG0ACXX_8_7446.sorted.filtered_peak_2771
chr10	43635920	43636194	275	25.44	5.66866	2.60064	3.10601	C6MG0ACXX_8_7446.sorted.filtered_peak_2772
chr10	43700275	43700686	412	17.46	3.97596	2.42533	1.60517	C6MG0ACXX_8_7446.sorted.filtered_peak_2773
chr10	43782615	43783205	591	26.67	10.04638	3.79421	7.25009	C6MG0ACXX_8_7446.sorted.filtered_peak_2774
chr10	43827590	43827898	309	19.72	8.20965	3.95595	5.46565	C6MG0ACXX_8_7446.sorted.filtered_peak_2775
chr10	43843916	43844324	409	18.04	7.15888	3.69846	4.47069	C6MG0ACXX_8_7446.sorted.filtered_peak_2776
chr10	43857493	43858237	745	37.26	15.65537	4.32533	12.65504	C6MG0ACXX_8_7446.sorted.filtered_peak_2777
chr10	43892689	43892982	294	27.20	6.58182	2.79010	3.93572	C6MG0ACXX_8_7446.sorted.filtered_peak_2778
chr10	43903147	43903508	362	30.57	4.05674	2.00920	1.65205	C6MG0ACXX_8_7446.sorted.filtered_peak_2779
chr10	43904197	43905106	910	57.09	18.92042	3.77096	15.78934	C6MG0ACXX_8_7446.sorted.filtered_peak_2780
chr10	43915674	43916591	918	22.78	8.50229	3.62511	5.79223	C6MG0ACXX_8_7446.sorted.filtered_peak_2781
chr10	43931834	43932687	854	36.14	17.68648	5.16103	14.57736	C6MG0ACXX_8_7446.sorted.filtered_peak_2782
chr10	43950748	43951487	740	48.28	20.52544	4.77397	17.29314	C6MG0ACXX_8_7446.sorted.filtered_peak_2783
chr10	43957361	43957653	293	18.26	7.27547	3.74147	4.57441	C6MG0ACXX_8_7446.sorted.filtered_peak_2784
chr10	44069772	44070233	462	16.59	4.29615	2.60245	1.86836	C6MG0ACXX_8_7446.sorted.filtered_peak_2785
chr10	44144001	44144720	720	25.79	10.58355	4.11021	7.74511	C6MG0ACXX_8_7446.sorted.filtered_peak_2786
chr10	44185177	44185887	711	17.12	4.32519	2.58341	1.89874	C6MG0ACXX_8_7446.sorted.filtered_peak_2787
chr10	44311692	44312318	627	16.79	4.93195	2.84944	2.43841	C6MG0ACXX_8_7446.sorted.filtered_peak_2788
chr10	44806451	44806700	250	17.31	4.72154	2.73714	2.23277	C6MG0ACXX_8_7446.sorted.filtered_peak_2789
chr10	45072368	45072815	448	21.43	8.01161	3.64631	5.29523	C6MG0ACXX_8_7446.sorted.filtered_peak_2790
chr10	45428263	45428682	420	14.58	3.91027	2.57919	1.52392	C6MG0ACXX_8_7446.sorted.filtered_peak_2791
chr10	45454702	45455380	679	27.08	9.37257	3.58647	6.58683	C6MG0ACXX_8_7446.sorted.filtered_peak_2792
chr10	45470195	45470692	498	19.75	5.63429	2.89409	3.08407	C6MG0ACXX_8_7446.sorted.filtered_peak_2793
chr10	45496308	45497167	860	20.46	5.52325	2.82415	2.97129	C6MG0ACXX_8_7446.sorted.filtered_peak_2794
chr10	45504163	45504412	250	14.40	4.79574	2.99193	2.30075	C6MG0ACXX_8_7446.sorted.filtered_peak_2795
chr10	45869207	45869485	279	17.14	4.48146	2.65029	2.02413	C6MG0ACXX_8_7446.sorted.filtered_peak_2796
chr10	45965820	45966405	586	17.55	4.38094	2.58314	1.93310	C6MG0ACXX_8_7446.sorted.filtered_peak_2797
chr10	46052993	46053352	360	13.52	4.27470	2.82136	1.83776	C6MG0ACXX_8_7446.sorted.filtered_peak_2798
chr10	46076056	46076423	368	16.14	4.22180	2.61316	1.78480	C6MG0ACXX_8_7446.sorted.filtered_peak_2799
chr10	46089855	46090586	732	24.74	8.46087	3.41602	5.76097	C6MG0ACXX_8_7446.sorted.filtered_peak_2800
chr10	46167674	46168751	1078	29.12	13.02908	4.35115	10.15381	C6MG0ACXX_8_7446.sorted.filtered_peak_2801
chr10	47149112	47149361	250	12.51	3.69414	2.62508	1.33328	C6MG0ACXX_8_7446.sorted.filtered_peak_2802
chr10	47639961	47640538	578	13.51	4.15501	2.76787	1.74510	C6MG0ACXX_8_7446.sorted.filtered_peak_2803
chr10	47655697	47656241	545	23.73	8.91759	3.76745	6.14724	C6MG0ACXX_8_7446.sorted.filtered_peak_2804
chr10	48354555	48355101	547	17.33	4.97582	2.83154	2.47233	C6MG0ACXX_8_7446.sorted.filtered_peak_2805
chr10	48532277	48532526	250	13.08	4.01770	2.73547	1.61319	C6MG0ACXX_8_7446.sorted.filtered_peak_2806
chr10	48573248	48573611	364	12.54	3.71272	2.63098	1.35072	C6MG0ACXX_8_7446.sorted.filtered_peak_2807
chr10	49514391	49515472	1082	34.42	10.43513	3.34090	7.61750	C6MG0ACXX_8_7446.sorted.filtered_peak_2808
chr10	49599109	49599559	451	20.79	6.38406	3.12358	3.75233	C6MG0ACXX_8_7446.sorted.filtered_peak_2809
chr10	49864299	49864641	343	24.17	7.85076	3.37340	5.12565	C6MG0ACXX_8_7446.sorted.filtered_peak_2810
chr10	50385493	50385924	432	24.05	6.60585	2.94818	3.97630	C6MG0ACXX_8_7446.sorted.filtered_peak_2811
chr10	50746645	50747752	1108	34.50	13.60421	4.04587	10.67959	C6MG0ACXX_8_7446.sorted.filtered_peak_2812
chr10	50857436	50857705	270	18.96	5.67813	2.98018	3.11406	C6MG0ACXX_8_7446.sorted.filtered_peak_2813
chr10	51488563	51489023	461	13.38	4.18748	2.79384	1.75897	C6MG0ACXX_8_7446.sorted.filtered_peak_2814
chr10	51564949	51565589	641	35.86	13.48734	3.99341	10.53167	C6MG0ACXX_8_7446.sorted.filtered_peak_2815
chr10	51572227	51572609	383	20.36	5.65061	2.87907	3.08488	C6MG0ACXX_8_7446.sorted.filtered_peak_2816
chr10	52156730	52157133	404	16.01	3.81251	2.44798	1.45355	C6MG0ACXX_8_7446.sorted.filtered_peak_2817
chr10	52177792	52178147	356	17.75	4.43440	2.59592	1.97539	C6MG0ACXX_8_7446.sorted.filtered_peak_2818
chr10	52268069	52268522	454	18.02	4.68205	2.67358	2.19855	C6MG0ACXX_8_7446.sorted.filtered_peak_2819
chr10	52383514	52384885	1372	41.07	10.41481	2.98391	7.59812	C6MG0ACXX_8_7446.sorted.filtered_peak_2820
chr10	52396330	52397076	747	21.14	6.44074	3.07956	3.82637	C6MG0ACXX_8_7446.sorted.filtered_peak_2821
chr10	53459071	53460056	986	44.49	17.83954	4.41555	14.71801	C6MG0ACXX_8_7446.sorted.filtered_peak_2822
chr10	58120899	58121614	716	38.83	14.26634	4.00289	11.26524	C6MG0ACXX_8_7446.sorted.filtered_peak_2823
chr10	60027575	60028138	564	39.68	9.15821	2.83709	6.37542	C6MG0ACXX_8_7446.sorted.filtered_peak_2824
chr10	60028416	60029102	687	48.94	15.03207	3.47062	12.03462	C6MG0ACXX_8_7446.sorted.filtered_peak_2825
chr10	60042363	60042890	528	15.20	4.38224	2.73811	1.94616	C6MG0ACXX_8_7446.sorted.filtered_peak_2826
chr10	60094589	60095069	481	20.14	6.36043	3.15002	3.74132	C6MG0ACXX_8_7446.sorted.filtered_peak_2827
chr10	60144634	60145490	857	35.13	12.07971	3.71369	9.18090	C6MG0ACXX_8_7446.sorted.filtered_peak_2828
chr10	60195772	60196036	265	13.20	3.41802	2.44434	1.14043	C6MG0ACXX_8_7446.sorted.filtered_peak_2829
chr10	61639226	61639519	294	21.90	5.48419	2.73543	2.91813	C6MG0ACXX_8_7446.sorted.filtered_peak_2830
chr10	61640774	61641151	378	21.88	5.44671	2.70771	2.89950	C6MG0ACXX_8_7446.sorted.filtered_peak_2831
chr10	61646839	61647088	250	16.05	3.72961	2.41111	1.38257	C6MG0ACXX_8_7446.sorted.filtered_peak_2832
chr10	61666098	61666966	869	43.18	15.25402	3.94505	12.21316	C6MG0ACXX_8_7446.sorted.filtered_peak_2833
chr10	62468561	62468934	374	17.32	5.34457	2.99687	2.78870	C6MG0ACXX_8_7446.sorted.filtered_peak_2834
chr10	62491287	62491545	259	19.58	4.47134	2.50487	2.01596	C6MG0ACXX_8_7446.sorted.filtered_peak_2835
chr10	62537842	62538670	829	36.08	12.48807	3.67946	9.61051	C6MG0ACXX_8_7446.sorted.filtered_peak_2836
chr10	62702430	62702833	404	20.95	6.18019	3.03539	3.56342	C6MG0ACXX_8_7446.sorted.filtered_peak_2837
chr10	63044107	63044371	265	19.15	4.62584	2.58439	2.14569	C6MG0ACXX_8_7446.sorted.filtered_peak_2838
chr10	63046495	63046802	308	22.04	6.41717	3.03193	3.79296	C6MG0ACXX_8_7446.sorted.filtered_peak_2839
chr10	63525324	63525801	478	22.49	6.93419	3.18570	4.26731	C6MG0ACXX_8_7446.sorted.filtered_peak_2840
chr10	63702917	63703524	608	21.45	5.40929	2.71893	2.86595	C6MG0ACXX_8_7446.sorted.filtered_peak_2841
chr10	63747827	63748076	250	19.40	3.92342	2.31857	1.54457	C6MG0ACXX_8_7446.sorted.filtered_peak_2842
chr10	63752296	63752811	516	29.41	7.96226	3.04886	5.23776	C6MG0ACXX_8_7446.sorted.filtered_peak_2843
chr10	63842138	63843007	870	18.81	5.33556	2.85770	2.80445	C6MG0ACXX_8_7446.sorted.filtered_peak_2844
chr10	63881048	63881324	277	16.77	6.20975	3.42448	3.58649	C6MG0ACXX_8_7446.sorted.filtered_peak_2845
chr10	63943191	63943764	574	28.85	9.21612	3.34879	6.47393	C6MG0ACXX_8_7446.sorted.filtered_peak_2846
chr10	64003168	64003743	576	17.16	4.59679	2.68645	2.13253	C6MG0ACXX_8_7446.sorted.filtered_peak_2847
chr10	64028464	64028945	482	18.87	4.66312	2.59987	2.20890	C6MG0ACXX_8_7446.sorted.filtered_peak_2848
chr10	64143663	64144167	505	23.27	7.79506	3.40315	5.09102	C6MG0ACXX_8_7446.sorted.filtered_peak_2849
chr10	64288193	64288700	508	15.22	5.31273	3.15007	2.77413	C6MG0ACXX_8_7446.sorted.filtered_peak_2850
chr10	64391821	64392404	584	25.97	9.79410	3.78377	7.01125	C6MG0ACXX_8_7446.sorted.filtered_peak_2851
chr10	64396999	64397717	719	25.69	7.65587	3.20115	4.94171	C6MG0ACXX_8_7446.sorted.filtered_peak_2852
chr10	64441030	64441589	560	19.24	7.19637	3.55051	4.52843	C6MG0ACXX_8_7446.sorted.filtered_peak_2853
chr10	64492536	64493331	796	24.61	7.66668	3.18865	5.00516	C6MG0ACXX_8_7446.sorted.filtered_peak_2854
chr10	64539163	64539624	462	16.86	5.90210	3.27023	3.30411	C6MG0ACXX_8_7446.sorted.filtered_peak_2855
chr10	64564097	64564900	804	28.26	9.78646	3.57757	7.01341	C6MG0ACXX_8_7446.sorted.filtered_peak_2856
chr10	64576072	64576896	825	58.83	21.36242	4.14364	18.12210	C6MG0ACXX_8_7446.sorted.filtered_peak_2857
chr10	64615828	64616137	310	17.39	3.94661	2.42371	1.56728	C6MG0ACXX_8_7446.sorted.filtered_peak_2858
chr10	64892598	64893609	1012	36.49	14.29422	4.17623	11.29804	C6MG0ACXX_8_7446.sorted.filtered_peak_2859
chr10	64976969	64977374	406	17.40	4.66648	2.70105	2.19363	C6MG0ACXX_8_7446.sorted.filtered_peak_2860
chr10	64996207	64996665	459	16.49	5.29620	3.04236	2.75262	C6MG0ACXX_8_7446.sorted.filtered_peak_2861
chr10	65028562	65029258	697	34.20	9.87007	3.26976	7.05047	C6MG0ACXX_8_7446.sorted.filtered_peak_2862
chr10	65148196	65148474	279	19.00	6.20971	3.21259	3.58364	C6MG0ACXX_8_7446.sorted.filtered_peak_2863
chr10	65225023	65225964	942	17.05	4.41068	2.61997	1.97179	C6MG0ACXX_8_7446.sorted.filtered_peak_2864
chr10	65280869	65282202	1334	21.36	4.68099	2.47859	2.21376	C6MG0ACXX_8_7446.sorted.filtered_peak_2865
chr10	65323396	65323811	416	13.10	4.01011	2.73149	1.61357	C6MG0ACXX_8_7446.sorted.filtered_peak_2866
chr10	65389217	65390396	1180	24.26	5.18651	2.49755	2.67547	C6MG0ACXX_8_7446.sorted.filtered_peak_2867
chr10	65443153	65443487	335	18.36	6.44263	3.34363	3.81687	C6MG0ACXX_8_7446.sorted.filtered_peak_2868
chr10	65467000	65467305	306	17.79	5.02446	2.82475	2.50237	C6MG0ACXX_8_7446.sorted.filtered_peak_2869
chr10	65626392	65626755	364	13.69	3.92212	2.64470	1.53454	C6MG0ACXX_8_7446.sorted.filtered_peak_2870
chr10	65801075	65801413	339	18.43	5.59276	2.98937	3.04138	C6MG0ACXX_8_7446.sorted.filtered_peak_2871
chr10	69137833	69138082	250	13.07	4.01284	2.73371	1.60904	C6MG0ACXX_8_7446.sorted.filtered_peak_2872
chr10	69372515	69373337	823	32.45	13.67631	4.38427	10.71151	C6MG0ACXX_8_7446.sorted.filtered_peak_2873
chr10	69457505	69457866	362	17.04	6.53067	3.50478	3.90200	C6MG0ACXX_8_7446.sorted.filtered_peak_2874
chr10	69523306	69524655	1350	40.90	13.63642	3.62021	10.70252	C6MG0ACXX_8_7446.sorted.filtered_peak_2875
chr10	69539706	69540020	315	19.34	5.33883	2.83701	2.79101	C6MG0ACXX_8_7446.sorted.filtered_peak_2876
chr10	69609061	69609750	690	24.49	10.12302	4.13994	7.29218	C6MG0ACXX_8_7446.sorted.filtered_peak_2877
chr10	69644094	69645600	1507	31.68	9.25042	3.19486	6.48904	C6MG0ACXX_8_7446.sorted.filtered_peak_2878
chr10	69834334	69835514	1181	34.44	11.26678	3.56010	8.40135	C6MG0ACXX_8_7446.sorted.filtered_peak_2879
chr10	69991061	69991423	363	13.58	4.10926	2.73844	1.71223	C6MG0ACXX_8_7446.sorted.filtered_peak_2880
chr10	70091267	70092363	1097	57.64	20.53080	4.05330	17.33588	C6MG0ACXX_8_7446.sorted.filtered_peak_2881
chr10	70166501	70167293	793	22.08	8.48367	3.73886	5.74889	C6MG0ACXX_8_7446.sorted.filtered_peak_2882
chr10	70231275	70232034	760	26.90	10.74971	4.09073	7.89130	C6MG0ACXX_8_7446.sorted.filtered_peak_2883
chr10	70286883	70287517	635	34.87	18.20737	5.54178	15.06641	C6MG0ACXX_8_7446.sorted.filtered_peak_2884
chr10	70310400	70310910	511	14.94	5.11779	3.09651	2.58633	C6MG0ACXX_8_7446.sorted.filtered_peak_2885
chr10	70360083	70360473	391	17.44	5.41381	2.99965	2.86894	C6MG0ACXX_8_7446.sorted.filtered_peak_2886
chr10	70444157	70444573	417	14.51	4.85266	3.01285	2.34608	C6MG0ACXX_8_7446.sorted.filtered_peak_2887
chr10	70480588	70481447	860	55.11	28.95456	6.03784	25.45840	C6MG0ACXX_8_7446.sorted.filtered_peak_2888
chr10	70586829	70587363	535	16.30	5.58130	3.15888	3.03024	C6MG0ACXX_8_7446.sorted.filtered_peak_2889
chr10	70660471	70661397	927	38.86	15.84389	4.28670	12.81663	C6MG0ACXX_8_7446.sorted.filtered_peak_2890
chr10	70715346	70716413	1068	30.41	10.43425	3.60653	7.61727	C6MG0ACXX_8_7446.sorted.filtered_peak_2891
chr10	70716910	70717218	309	21.97	5.21463	2.63987	2.67327	C6MG0ACXX_8_7446.sorted.filtered_peak_2892
chr10	70748231	70748961	731	27.45	9.61656	3.67988	6.79664	C6MG0ACXX_8_7446.sorted.filtered_peak_2893
chr10	70787370	70787781	412	17.92	6.96796	3.60951	4.30626	C6MG0ACXX_8_7446.sorted.filtered_peak_2894
chr10	70803807	70804498	692	19.63	4.45772	2.49865	2.00076	C6MG0ACXX_8_7446.sorted.filtered_peak_2895
chr10	70805219	70805752	534	29.61	10.42721	3.74629	7.57342	C6MG0ACXX_8_7446.sorted.filtered_peak_2896
chr10	70817226	70817515	290	16.18	4.26354	2.62516	1.82845	C6MG0ACXX_8_7446.sorted.filtered_peak_2897
chr10	70847435	70848102	668	37.38	9.56087	2.99798	6.77132	C6MG0ACXX_8_7446.sorted.filtered_peak_2898
chr10	70848598	70848910	313	28.22	4.33326	2.13771	1.88583	C6MG0ACXX_8_7446.sorted.filtered_peak_2899
chr10	70849828	70850095	268	32.59	6.26691	2.47789	3.64592	C6MG0ACXX_8_7446.sorted.filtered_peak_2900
chr10	70861369	70861800	432	13.52	3.89979	2.64864	1.51562	C6MG0ACXX_8_7446.sorted.filtered_peak_2901
chr10	70883168	70884280	1113	50.11	21.32270	4.57525	18.11002	C6MG0ACXX_8_7446.sorted.filtered_peak_2902
chr10	70939354	70940364	1011	36.06	14.84418	4.30001	11.85905	C6MG0ACXX_8_7446.sorted.filtered_peak_2903
chr10	70963854	70964138	285	17.10	6.28300	3.39226	3.67607	C6MG0ACXX_8_7446.sorted.filtered_peak_2904
chr10	70982074	70982862	789	26.20	9.44524	3.65993	6.66631	C6MG0ACXX_8_7446.sorted.filtered_peak_2905
chr10	70988692	70989431	740	25.50	7.95935	3.28897	5.24134	C6MG0ACXX_8_7446.sorted.filtered_peak_2906
chr10	71078014	71078969	956	34.95	10.97540	3.47796	8.11366	C6MG0ACXX_8_7446.sorted.filtered_peak_2907
chr10	71152269	71152672	404	18.85	6.62344	3.36376	3.98793	C6MG0ACXX_8_7446.sorted.filtered_peak_2908
chr10	71168378	71168964	587	27.08	8.90925	3.46691	6.14195	C6MG0ACXX_8_7446.sorted.filtered_peak_2909
chr10	71211096	71211438	343	16.71	3.98794	2.47945	1.59063	C6MG0ACXX_8_7446.sorted.filtered_peak_2910
chr10	71225462	71225990	529	14.77	3.70167	2.47385	1.36421	C6MG0ACXX_8_7446.sorted.filtered_peak_2911
chr10	71267357	71267645	289	15.64	4.97326	2.96643	2.46073	C6MG0ACXX_8_7446.sorted.filtered_peak_2912
chr10	71853213	71853745	533	17.79	5.68941	3.07927	3.11812	C6MG0ACXX_8_7446.sorted.filtered_peak_2913
chr10	71905406	71907008	1603	33.85	9.07943	3.08487	6.29316	C6MG0ACXX_8_7446.sorted.filtered_peak_2914
chr10	71922456	71922964	509	15.70	4.68030	2.82573	2.21600	C6MG0ACXX_8_7446.sorted.filtered_peak_2915
chr10	71929922	71930653	732	41.89	17.36824	4.44588	14.27984	C6MG0ACXX_8_7446.sorted.filtered_peak_2916
chr10	71991975	71992224	250	22.04	4.16626	2.28945	1.75094	C6MG0ACXX_8_7446.sorted.filtered_peak_2917
chr10	71992668	71993617	950	33.89	11.82767	3.64243	8.96682	C6MG0ACXX_8_7446.sorted.filtered_peak_2918
chr10	72032671	72032920	250	17.58	5.63279	3.08024	3.06586	C6MG0ACXX_8_7446.sorted.filtered_peak_2919
chr10	72123914	72124640	727	20.53	7.26392	3.48644	4.56980	C6MG0ACXX_8_7446.sorted.filtered_peak_2920
chr10	72141941	72142670	730	28.80	9.88231	3.60463	7.06915	C6MG0ACXX_8_7446.sorted.filtered_peak_2921
chr10	72163430	72164248	819	28.54	11.93702	4.14289	9.07453	C6MG0ACXX_8_7446.sorted.filtered_peak_2922
chr10	72164837	72165444	608	20.62	5.78075	2.90118	3.21012	C6MG0ACXX_8_7446.sorted.filtered_peak_2923
chr10	72237474	72237745	272	21.72	5.85187	2.85634	3.27131	C6MG0ACXX_8_7446.sorted.filtered_peak_2924
chr10	72318923	72319426	504	15.25	4.23995	2.67703	1.80665	C6MG0ACXX_8_7446.sorted.filtered_peak_2925
chr10	72335809	72336103	295	22.60	4.60377	2.39911	2.14112	C6MG0ACXX_8_7446.sorted.filtered_peak_2926
chr10	72338043	72338842	800	31.44	10.14690	3.43284	7.35356	C6MG0ACXX_8_7446.sorted.filtered_peak_2927
chr10	72362306	72363019	714	24.86	8.27965	3.41195	5.56067	C6MG0ACXX_8_7446.sorted.filtered_peak_2928
chr10	72363206	72363455	250	18.32	4.44112	2.56331	1.99234	C6MG0ACXX_8_7446.sorted.filtered_peak_2929
chr10	72370168	72370840	673	17.58	6.62009	3.50920	3.97399	C6MG0ACXX_8_7446.sorted.filtered_peak_2930
chr10	72416320	72416687	368	16.84	6.03958	3.32177	3.43891	C6MG0ACXX_8_7446.sorted.filtered_peak_2931
chr10	72575273	72575811	539	24.33	8.10385	3.43135	5.37196	C6MG0ACXX_8_7446.sorted.filtered_peak_2932
chr10	72647504	72648112	609	19.05	5.51916	2.90565	2.97614	C6MG0ACXX_8_7446.sorted.filtered_peak_2933
chr10	73078746	73079478	733	30.26	11.08585	3.75386	8.26157	C6MG0ACXX_8_7446.sorted.filtered_peak_2934
chr10	73137064	73137400	337	20.58	6.67215	3.24024	4.02347	C6MG0ACXX_8_7446.sorted.filtered_peak_2935
chr10	73486683	73486967	285	19.85	4.83236	2.61334	2.34156	C6MG0ACXX_8_7446.sorted.filtered_peak_2936
chr10	73487342	73487877	536	22.75	6.34858	2.93158	3.75110	C6MG0ACXX_8_7446.sorted.filtered_peak_2937
chr10	73502025	73502615	591	24.12	6.61892	2.97803	3.96677	C6MG0ACXX_8_7446.sorted.filtered_peak_2938
chr10	73508381	73509062	682	25.29	6.90241	2.97563	4.24694	C6MG0ACXX_8_7446.sorted.filtered_peak_2939
chr10	73516765	73517078	314	19.45	5.12496	2.75329	2.59459	C6MG0ACXX_8_7446.sorted.filtered_peak_2940
chr10	73528593	73529193	601	30.79	7.00908	2.66723	4.39359	C6MG0ACXX_8_7446.sorted.filtered_peak_2941
chr10	73533233	73533572	340	37.80	11.75645	3.52181	8.84601	C6MG0ACXX_8_7446.sorted.filtered_peak_2942
chr10	73610609	73611318	710	41.20	16.60904	4.26779	13.55602	C6MG0ACXX_8_7446.sorted.filtered_peak_2943
chr10	73656165	73656463	299	13.53	4.28363	2.81882	1.85894	C6MG0ACXX_8_7446.sorted.filtered_peak_2944
chr10	73808205	73808612	408	19.79	6.66719	3.28855	4.03175	C6MG0ACXX_8_7446.sorted.filtered_peak_2945
chr10	73847032	73847477	446	23.87	4.63375	2.35656	2.16668	C6MG0ACXX_8_7446.sorted.filtered_peak_2946
chr10	73848170	73848818	649	26.39	5.93641	2.63746	3.34045	C6MG0ACXX_8_7446.sorted.filtered_peak_2947
chr10	73975272	73976252	981	47.97	19.98518	4.54364	16.80823	C6MG0ACXX_8_7446.sorted.filtered_peak_2948
chr10	73988001	73988250	250	13.56	4.29273	2.82860	1.85205	C6MG0ACXX_8_7446.sorted.filtered_peak_2949
chr10	74007885	74008939	1055	38.38	13.96961	3.96792	10.98229	C6MG0ACXX_8_7446.sorted.filtered_peak_2950
chr10	74020282	74021400	1119	43.37	14.49096	3.67683	11.50456	C6MG0ACXX_8_7446.sorted.filtered_peak_2951
chr10	74033329	74034097	769	42.58	13.56910	3.44436	10.66422	C6MG0ACXX_8_7446.sorted.filtered_peak_2952
chr10	74045062	74045318	257	17.32	6.68907	3.55829	4.03809	C6MG0ACXX_8_7446.sorted.filtered_peak_2953
chr10	74056892	74058106	1215	29.44	8.48360	3.20544	5.71747	C6MG0ACXX_8_7446.sorted.filtered_peak_2954
chr10	74079189	74079942	754	26.36	6.77474	2.86281	4.13183	C6MG0ACXX_8_7446.sorted.filtered_peak_2955
chr10	74091661	74091976	316	29.02	5.42906	2.38871	2.88317	C6MG0ACXX_8_7446.sorted.filtered_peak_2956
chr10	74094642	74095264	623	37.98	10.35279	3.15069	7.52059	C6MG0ACXX_8_7446.sorted.filtered_peak_2957
chr10	74100294	74100664	371	18.16	3.59097	2.25463	1.26484	C6MG0ACXX_8_7446.sorted.filtered_peak_2958
chr10	74114039	74114962	924	48.42	19.11637	4.32516	15.97664	C6MG0ACXX_8_7446.sorted.filtered_peak_2959
chr10	74124122	74124440	319	24.96	9.02919	3.71400	6.23808	C6MG0ACXX_8_7446.sorted.filtered_peak_2960
chr10	74129904	74130504	601	38.68	17.49081	4.99706	14.34773	C6MG0ACXX_8_7446.sorted.filtered_peak_2961
chr10	74268933	74269182	250	14.62	4.43318	2.81041	1.97534	C6MG0ACXX_8_7446.sorted.filtered_peak_2962
chr10	74385319	74386328	1010	30.05	11.87180	4.13574	8.96082	C6MG0ACXX_8_7446.sorted.filtered_peak_2963
chr10	74436148	74436416	269	13.55	4.29892	2.82615	1.86627	C6MG0ACXX_8_7446.sorted.filtered_peak_2964
chr10	74451591	74452141	551	32.64	12.48124	4.02325	9.56051	C6MG0ACXX_8_7446.sorted.filtered_peak_2965
chr10	74452468	74452778	311	20.49	5.00296	2.63867	2.49447	C6MG0ACXX_8_7446.sorted.filtered_peak_2966
chr10	74855866	74857057	1192	44.84	16.25860	3.84045	13.25327	C6MG0ACXX_8_7446.sorted.filtered_peak_2967
chr10	74927329	74928445	1117	25.22	8.56707	3.39770	5.86176	C6MG0ACXX_8_7446.sorted.filtered_peak_2968
chr10	75006655	75007351	697	36.61	14.41149	4.19757	11.41701	C6MG0ACXX_8_7446.sorted.filtered_peak_2969
chr10	75012049	75012839	791	36.76	14.39260	4.24585	11.38202	C6MG0ACXX_8_7446.sorted.filtered_peak_2970
chr10	75118351	75118786	436	32.09	15.14490	4.93777	12.10947	C6MG0ACXX_8_7446.sorted.filtered_peak_2971
chr10	75172805	75174285	1481	25.54	8.32462	3.33647	5.61432	C6MG0ACXX_8_7446.sorted.filtered_peak_2972
chr10	75254869	75256059	1191	44.29	17.48266	4.38058	14.35846	C6MG0ACXX_8_7446.sorted.filtered_peak_2973
chr10	75351328	75351941	614	13.89	4.06458	2.69851	1.65398	C6MG0ACXX_8_7446.sorted.filtered_peak_2974
chr10	75385267	75386043	777	32.55	13.40437	4.11878	10.50685	C6MG0ACXX_8_7446.sorted.filtered_peak_2975
chr10	75403942	75404198	257	20.38	7.95435	3.78963	5.21328	C6MG0ACXX_8_7446.sorted.filtered_peak_2976
chr10	75489945	75490648	704	21.29	8.43114	3.80344	5.70309	C6MG0ACXX_8_7446.sorted.filtered_peak_2977
chr10	75503514	75504663	1150	42.93	18.76113	4.75701	15.60252	C6MG0ACXX_8_7446.sorted.filtered_peak_2978
chr10	75531859	75532817	959	43.59	12.73970	3.44402	9.77616	C6MG0ACXX_8_7446.sorted.filtered_peak_2979
chr10	75541633	75542092	460	29.67	6.27488	2.56782	3.67359	C6MG0ACXX_8_7446.sorted.filtered_peak_2980
chr10	75544895	75545672	778	46.24	16.23224	3.94720	13.16749	C6MG0ACXX_8_7446.sorted.filtered_peak_2981
chr10	75571200	75571886	687	52.74	21.94713	4.60668	18.68813	C6MG0ACXX_8_7446.sorted.filtered_peak_2982
chr10	75608550	75609333	784	22.25	7.15087	3.25757	4.48554	C6MG0ACXX_8_7446.sorted.filtered_peak_2983
chr10	75619065	75619606	542	18.49	5.94843	3.12719	3.36433	C6MG0ACXX_8_7446.sorted.filtered_peak_2984
chr10	75634031	75634769	739	26.03	5.83668	2.60913	3.26837	C6MG0ACXX_8_7446.sorted.filtered_peak_2985
chr10	75639402	75639815	414	32.39	11.50223	3.79601	8.62219	C6MG0ACXX_8_7446.sorted.filtered_peak_2986
chr10	75645916	75646470	555	16.83	5.09578	2.92833	2.56470	C6MG0ACXX_8_7446.sorted.filtered_peak_2987
chr10	75654389	75654678	290	15.95	5.29799	3.08778	2.75099	C6MG0ACXX_8_7446.sorted.filtered_peak_2988
chr10	75700415	75700736	322	17.08	5.98575	3.28652	3.38189	C6MG0ACXX_8_7446.sorted.filtered_peak_2989
chr10	75716316	75716813	498	17.38	5.09598	2.87581	2.58054	C6MG0ACXX_8_7446.sorted.filtered_peak_2990
chr10	75734338	75734631	294	15.60	5.28425	3.12073	2.73506	C6MG0ACXX_8_7446.sorted.filtered_peak_2991
chr10	75751358	75751949	592	23.99	9.57691	3.95555	6.78030	C6MG0ACXX_8_7446.sorted.filtered_peak_2992
chr10	75757195	75758061	867	41.17	16.10225	4.28435	13.03965	C6MG0ACXX_8_7446.sorted.filtered_peak_2993
chr10	75815574	75816221	648	17.54	5.76052	3.12837	3.19097	C6MG0ACXX_8_7446.sorted.filtered_peak_2994
chr10	75837967	75838257	291	19.46	5.55593	2.90178	3.00011	C6MG0ACXX_8_7446.sorted.filtered_peak_2995
chr10	75910229	75911501	1273	42.89	16.90177	4.12225	13.86354	C6MG0ACXX_8_7446.sorted.filtered_peak_2996
chr10	75936099	75936968	870	33.52	14.26262	4.35365	11.31769	C6MG0ACXX_8_7446.sorted.filtered_peak_2997
chr10	75950015	75950610	596	13.76	3.71930	2.54629	1.37564	C6MG0ACXX_8_7446.sorted.filtered_peak_2998
chr10	75987634	75988136	503	16.98	5.17058	2.93290	2.64671	C6MG0ACXX_8_7446.sorted.filtered_peak_2999
chr10	76345175	76346233	1059	24.70	5.92133	2.70562	3.33524	C6MG0ACXX_8_7446.sorted.filtered_peak_3000
chr10	76349122	76349371	250	23.13	5.26388	2.59275	2.72244	C6MG0ACXX_8_7446.sorted.filtered_peak_3001
chr10	76585655	76586816	1162	89.78	33.17359	4.43068	29.53310	C6MG0ACXX_8_7446.sorted.filtered_peak_3002
chr10	76657978	76658243	266	21.34	6.86125	3.25866	4.19633	C6MG0ACXX_8_7446.sorted.filtered_peak_3003
chr10	76660034	76660378	345	19.40	5.12958	2.75407	2.60346	C6MG0ACXX_8_7446.sorted.filtered_peak_3004
chr10	76727583	76727832	250	15.02	4.09052	2.62815	1.67598	C6MG0ACXX_8_7446.sorted.filtered_peak_3005
chr10	76870937	76871784	848	38.66	15.04962	4.13802	12.05026	C6MG0ACXX_8_7446.sorted.filtered_peak_3006
chr10	76926095	76926510	416	20.30	8.92192	4.13874	6.14971	C6MG0ACXX_8_7446.sorted.filtered_peak_3007
chr10	76947735	76948000	266	18.21	7.26213	3.73151	4.56524	C6MG0ACXX_8_7446.sorted.filtered_peak_3008
chr10	76969693	76970862	1170	43.87	18.82415	4.44028	15.72977	C6MG0ACXX_8_7446.sorted.filtered_peak_3009
chr10	76993893	76994509	617	43.77	14.49331	3.69759	11.50221	C6MG0ACXX_8_7446.sorted.filtered_peak_3010
chr10	76995442	76996027	586	26.07	4.72909	2.30194	2.25202	C6MG0ACXX_8_7446.sorted.filtered_peak_3011
chr10	79471002	79471461	460	16.03	4.53670	2.74465	2.07304	C6MG0ACXX_8_7446.sorted.filtered_peak_3012
chr10	79559149	79559398	250	16.54	3.92743	2.46455	1.54185	C6MG0ACXX_8_7446.sorted.filtered_peak_3013
chr10	79561148	79561641	494	18.41	5.14120	2.82382	2.61624	C6MG0ACXX_8_7446.sorted.filtered_peak_3014
chr10	79595992	79596368	377	20.30	5.77338	2.92424	3.19488	C6MG0ACXX_8_7446.sorted.filtered_peak_3015
chr10	79597440	79597689	250	20.68	6.11969	3.01800	3.52007	C6MG0ACXX_8_7446.sorted.filtered_peak_3016
chr10	79633688	79634001	314	16.43	4.12452	2.55133	1.71089	C6MG0ACXX_8_7446.sorted.filtered_peak_3017
chr10	79637534	79637886	353	14.17	3.56979	2.45379	1.23391	C6MG0ACXX_8_7446.sorted.filtered_peak_3018
chr10	79788981	79789774	794	37.16	10.24482	3.11946	7.44626	C6MG0ACXX_8_7446.sorted.filtered_peak_3019
chr10	79793321	79793968	648	43.86	14.81567	3.64593	11.85380	C6MG0ACXX_8_7446.sorted.filtered_peak_3020
chr10	80062715	80063674	960	45.71	17.61839	4.14330	14.54360	C6MG0ACXX_8_7446.sorted.filtered_peak_3021
chr10	80733245	80734008	764	23.96	6.43555	2.88531	3.82501	C6MG0ACXX_8_7446.sorted.filtered_peak_3022
chr10	80827146	80827670	525	27.42	5.28574	2.41279	2.74335	C6MG0ACXX_8_7446.sorted.filtered_peak_3023
chr10	80828562	80829069	508	25.70	4.43497	2.23524	1.99192	C6MG0ACXX_8_7446.sorted.filtered_peak_3024
chr10	81046009	81046790	782	37.50	13.20674	3.88181	10.24789	C6MG0ACXX_8_7446.sorted.filtered_peak_3025
chr10	81077409	81078122	714	26.64	6.19339	2.67575	3.60057	C6MG0ACXX_8_7446.sorted.filtered_peak_3026
chr10	81082732	81083365	634	27.04	7.86089	3.14627	5.15500	C6MG0ACXX_8_7446.sorted.filtered_peak_3027
chr10	81106921	81107976	1056	23.90	5.97660	2.77014	3.38159	C6MG0ACXX_8_7446.sorted.filtered_peak_3028
chr10	81134228	81134661	434	12.37	3.47616	2.52700	1.18540	C6MG0ACXX_8_7446.sorted.filtered_peak_3029
chr10	81205295	81205858	564	58.50	26.33616	5.17021	22.91335	C6MG0ACXX_8_7446.sorted.filtered_peak_3030
chr10	81327396	81327645	250	12.02	3.42550	2.52886	1.11175	C6MG0ACXX_8_7446.sorted.filtered_peak_3031
chr10	81806657	81807073	417	14.65	4.36394	2.77649	1.91586	C6MG0ACXX_8_7446.sorted.filtered_peak_3032
chr10	81838300	81839194	895	25.48	8.94549	3.59976	6.17254	C6MG0ACXX_8_7446.sorted.filtered_peak_3033
chr10	81947265	81948093	829	21.66	6.42380	3.06442	3.79557	C6MG0ACXX_8_7446.sorted.filtered_peak_3034
chr10	81963405	81963753	349	19.95	4.04859	2.34012	1.63964	C6MG0ACXX_8_7446.sorted.filtered_peak_3035
chr10	81964738	81965604	867	26.79	7.45902	3.04658	4.76925	C6MG0ACXX_8_7446.sorted.filtered_peak_3036
chr10	82138069	82138460	392	13.49	4.24595	2.81554	1.80644	C6MG0ACXX_8_7446.sorted.filtered_peak_3037
chr10	82167909	82168220	312	16.00	4.47268	2.71557	2.02457	C6MG0ACXX_8_7446.sorted.filtered_peak_3038
chr10	82213593	82214256	664	33.68	6.98522	2.58852	4.33119	C6MG0ACXX_8_7446.sorted.filtered_peak_3039
chr10	82218811	82219283	473	29.01	5.78945	2.48828	3.20646	C6MG0ACXX_8_7446.sorted.filtered_peak_3040
chr10	82225541	82225930	390	21.99	3.87296	2.19963	1.49289	C6MG0ACXX_8_7446.sorted.filtered_peak_3041
chr10	82247384	82248057	674	28.52	7.85407	3.04886	5.14564	C6MG0ACXX_8_7446.sorted.filtered_peak_3042
chr10	82289029	82289643	615	18.01	5.02728	2.79599	2.52819	C6MG0ACXX_8_7446.sorted.filtered_peak_3043
chr10	82295436	82295982	547	18.62	5.31664	2.87962	2.77040	C6MG0ACXX_8_7446.sorted.filtered_peak_3044
chr10	85440149	85440593	445	21.23	6.62828	3.16278	3.99172	C6MG0ACXX_8_7446.sorted.filtered_peak_3045
chr10	85898575	85899645	1071	44.61	17.09781	4.08045	14.03244	C6MG0ACXX_8_7446.sorted.filtered_peak_3046
chr10	85937452	85937777	326	16.80	5.18353	2.95964	2.65253	C6MG0ACXX_8_7446.sorted.filtered_peak_3047
chr10	86087974	86088759	786	45.23	13.81956	3.43196	10.87998	C6MG0ACXX_8_7446.sorted.filtered_peak_3048
chr10	86089948	86090248	301	38.54	7.12680	2.46862	4.45465	C6MG0ACXX_8_7446.sorted.filtered_peak_3049
chr10	86093714	86094231	518	40.75	12.15889	3.43947	9.23115	C6MG0ACXX_8_7446.sorted.filtered_peak_3050
chr10	86297279	86297546	268	15.73	4.46215	2.74319	1.99418	C6MG0ACXX_8_7446.sorted.filtered_peak_3051
chr10	87372190	87372458	269	20.84	6.80911	3.28541	4.14241	C6MG0ACXX_8_7446.sorted.filtered_peak_3052
chr10	87807232	87807565	334	15.43	4.22773	2.65925	1.79507	C6MG0ACXX_8_7446.sorted.filtered_peak_3053
chr10	88137026	88137372	347	15.76	4.76546	2.85442	2.29528	C6MG0ACXX_8_7446.sorted.filtered_peak_3054
chr10	88149242	88149542	301	13.99	4.12180	2.71522	1.70687	C6MG0ACXX_8_7446.sorted.filtered_peak_3055
chr10	88159537	88160651	1115	27.46	8.35883	3.25306	5.63201	C6MG0ACXX_8_7446.sorted.filtered_peak_3056
chr10	88171126	88171743	618	17.94	6.07092	3.22601	3.47952	C6MG0ACXX_8_7446.sorted.filtered_peak_3057
chr10	88173026	88173357	332	15.08	4.09108	2.62509	1.67415	C6MG0ACXX_8_7446.sorted.filtered_peak_3058
chr10	88281174	88282092	919	31.80	10.56920	3.55262	7.73841	C6MG0ACXX_8_7446.sorted.filtered_peak_3059
chr10	88313090	88313401	312	12.81	3.86232	2.68399	1.47550	C6MG0ACXX_8_7446.sorted.filtered_peak_3060
chr10	88470880	88471634	755	26.08	8.29974	3.28449	5.60746	C6MG0ACXX_8_7446.sorted.filtered_peak_3061
chr10	88515778	88516407	630	34.22	13.70131	4.09900	10.77679	C6MG0ACXX_8_7446.sorted.filtered_peak_3062
chr10	88699162	88699512	351	19.61	6.37215	3.19779	3.75257	C6MG0ACXX_8_7446.sorted.filtered_peak_3063
chr10	88730851	88731378	528	22.11	6.68475	3.11719	4.04470	C6MG0ACXX_8_7446.sorted.filtered_peak_3064
chr10	88854354	88855378	1025	43.46	13.10417	3.50056	10.14265	C6MG0ACXX_8_7446.sorted.filtered_peak_3065
chr10	89264115	89264978	864	18.71	5.29737	2.86551	2.75336	C6MG0ACXX_8_7446.sorted.filtered_peak_3066
chr10	89395550	89395808	259	13.49	4.03679	2.71418	1.64189	C6MG0ACXX_8_7446.sorted.filtered_peak_3067
chr10	89577563	89578796	1234	31.29	9.10107	3.21684	6.32407	C6MG0ACXX_8_7446.sorted.filtered_peak_3068
chr10	89621963	89622602	640	37.98	8.22663	2.71107	5.49176	C6MG0ACXX_8_7446.sorted.filtered_peak_3069
chr10	89622914	89623479	566	36.00	6.89880	2.50668	4.23451	C6MG0ACXX_8_7446.sorted.filtered_peak_3070
chr10	89835941	89836326	386	14.15	3.86837	2.58806	1.49993	C6MG0ACXX_8_7446.sorted.filtered_peak_3071
chr10	89851363	89851842	480	27.15	9.07383	3.50672	6.29999	C6MG0ACXX_8_7446.sorted.filtered_peak_3072
chr10	89953594	89954307	714	17.12	4.93862	2.83062	2.44202	C6MG0ACXX_8_7446.sorted.filtered_peak_3073
chr10	90030810	90031584	775	34.49	11.78882	3.70517	8.88644	C6MG0ACXX_8_7446.sorted.filtered_peak_3074
chr10	90145465	90145888	424	26.11	8.39507	3.36382	5.66259	C6MG0ACXX_8_7446.sorted.filtered_peak_3075
chr10	90250415	90250677	263	13.46	3.94475	2.67709	1.55166	C6MG0ACXX_8_7446.sorted.filtered_peak_3076
chr10	90342514	90343062	549	20.02	6.40098	3.18434	3.77139	C6MG0ACXX_8_7446.sorted.filtered_peak_3077
chr10	90585092	90585411	320	21.17	6.48963	3.11979	3.85660	C6MG0ACXX_8_7446.sorted.filtered_peak_3078
chr10	90595389	90595799	411	23.42	5.82540	2.74410	3.25385	C6MG0ACXX_8_7446.sorted.filtered_peak_3079
chr10	90639731	90640714	984	34.54	9.51052	3.12742	6.72384	C6MG0ACXX_8_7446.sorted.filtered_peak_3080
chr10	90661219	90661618	400	15.69	4.26067	2.65552	1.83507	C6MG0ACXX_8_7446.sorted.filtered_peak_3081
chr10	90694572	90695374	803	17.76	4.39095	2.57312	1.94482	C6MG0ACXX_8_7446.sorted.filtered_peak_3082
chr10	90734719	90735420	702	15.05	4.72556	2.90279	2.24087	C6MG0ACXX_8_7446.sorted.filtered_peak_3083
chr10	90750145	90750680	536	24.66	4.96147	2.42183	2.46110	C6MG0ACXX_8_7446.sorted.filtered_peak_3084
chr10	90923369	90923912	544	18.16	5.46973	2.95127	2.93242	C6MG0ACXX_8_7446.sorted.filtered_peak_3085
chr10	90966728	90967213	486	18.39	4.29280	2.50261	1.85511	C6MG0ACXX_8_7446.sorted.filtered_peak_3086
chr10	90977236	90977676	441	17.12	4.74014	2.75099	2.25491	C6MG0ACXX_8_7446.sorted.filtered_peak_3087
chr10	91011415	91011999	585	45.12	22.40145	5.44313	19.12991	C6MG0ACXX_8_7446.sorted.filtered_peak_3088
chr10	91020115	91020457	343	22.89	7.79627	3.46124	5.07573	C6MG0ACXX_8_7446.sorted.filtered_peak_3089
chr10	91061666	91062118	453	15.67	3.90305	2.50526	1.51815	C6MG0ACXX_8_7446.sorted.filtered_peak_3090
chr10	91092135	91092646	512	25.07	6.09554	2.72845	3.50613	C6MG0ACXX_8_7446.sorted.filtered_peak_3091
chr10	91093669	91094140	472	26.29	7.18912	2.99968	4.51221	C6MG0ACXX_8_7446.sorted.filtered_peak_3092
chr10	91151851	91152544	694	15.97	5.06550	2.96138	2.56874	C6MG0ACXX_8_7446.sorted.filtered_peak_3093
chr10	91173974	91175250	1277	21.04	6.49540	3.10915	3.88388	C6MG0ACXX_8_7446.sorted.filtered_peak_3094
chr10	91403570	91405124	1555	23.61	5.55317	2.64377	3.00530	C6MG0ACXX_8_7446.sorted.filtered_peak_3095
chr10	91460974	91461697	724	52.28	23.03963	4.90394	19.74520	C6MG0ACXX_8_7446.sorted.filtered_peak_3096
chr10	91565174	91565507	334	14.04	3.83762	2.58183	1.47277	C6MG0ACXX_8_7446.sorted.filtered_peak_3097
chr10	92483627	92483881	255	14.32	4.18763	2.72492	1.75235	C6MG0ACXX_8_7446.sorted.filtered_peak_3098
chr10	92607018	92607497	480	12.67	3.78287	2.65642	1.40762	C6MG0ACXX_8_7446.sorted.filtered_peak_3099
chr10	92617543	92617902	360	15.74	3.78061	2.44962	1.41735	C6MG0ACXX_8_7446.sorted.filtered_peak_3100
chr10	92631464	92632062	599	29.25	9.05701	3.29095	6.31237	C6MG0ACXX_8_7446.sorted.filtered_peak_3101
chr10	92766046	92766552	507	16.86	4.32323	2.60206	1.88609	C6MG0ACXX_8_7446.sorted.filtered_peak_3102
chr10	92922542	92923969	1428	25.86	5.91566	2.64841	3.32809	C6MG0ACXX_8_7446.sorted.filtered_peak_3103
chr10	92961474	92961738	265	17.26	3.84543	2.39395	1.47512	C6MG0ACXX_8_7446.sorted.filtered_peak_3104
chr10	92980044	92980864	821	32.84	11.69134	3.80377	8.79760	C6MG0ACXX_8_7446.sorted.filtered_peak_3105
chr10	93058023	93058390	368	15.90	5.44561	3.14020	2.90286	C6MG0ACXX_8_7446.sorted.filtered_peak_3106
chr10	93169491	93170456	966	22.47	6.27468	2.90995	3.69383	C6MG0ACXX_8_7446.sorted.filtered_peak_3107
chr10	93557901	93558741	841	26.49	7.04970	2.90001	4.41636	C6MG0ACXX_8_7446.sorted.filtered_peak_3108
chr10	93661550	93662180	631	14.88	4.78132	2.94232	2.29475	C6MG0ACXX_8_7446.sorted.filtered_peak_3109
chr10	93667910	93669109	1200	23.00	6.87146	3.09379	4.23402	C6MG0ACXX_8_7446.sorted.filtered_peak_3110
chr10	93683104	93684013	910	31.77	13.01363	4.22828	10.07913	C6MG0ACXX_8_7446.sorted.filtered_peak_3111
chr10	93861103	93861457	355	16.37	5.96673	3.30327	3.40339	C6MG0ACXX_8_7446.sorted.filtered_peak_3112
chr10	93971025	93971300	276	17.18	6.60977	3.53225	3.96795	C6MG0ACXX_8_7446.sorted.filtered_peak_3113
chr10	93999717	94000811	1095	18.51	4.69698	2.64694	2.21521	C6MG0ACXX_8_7446.sorted.filtered_peak_3114
chr10	94050474	94051297	824	30.70	9.97482	3.48486	7.16593	C6MG0ACXX_8_7446.sorted.filtered_peak_3115
chr10	94276860	94277122	263	16.54	6.01748	3.34943	3.41645	C6MG0ACXX_8_7446.sorted.filtered_peak_3116
chr10	94333532	94334757	1226	28.67	7.84105	3.02665	5.13777	C6MG0ACXX_8_7446.sorted.filtered_peak_3117
chr10	94351282	94351985	704	28.38	6.62318	2.71234	3.99565	C6MG0ACXX_8_7446.sorted.filtered_peak_3118
chr10	94352550	94352974	425	36.51	11.03210	3.37684	8.17469	C6MG0ACXX_8_7446.sorted.filtered_peak_3119
chr10	94361817	94362111	295	15.48	4.64744	2.82458	2.19324	C6MG0ACXX_8_7446.sorted.filtered_peak_3120
chr10	94449176	94449525	350	16.57	3.58409	2.32397	1.27203	C6MG0ACXX_8_7446.sorted.filtered_peak_3121
chr10	94449892	94450257	366	17.81	4.09301	2.45444	1.69869	C6MG0ACXX_8_7446.sorted.filtered_peak_3122
chr10	94608056	94608709	654	39.73	14.81405	4.10445	11.79231	C6MG0ACXX_8_7446.sorted.filtered_peak_3123
chr10	95139075	95139810	736	20.58	5.78672	2.90721	3.21383	C6MG0ACXX_8_7446.sorted.filtered_peak_3124
chr10	95173133	95173469	337	19.91	6.52885	3.23914	3.89660	C6MG0ACXX_8_7446.sorted.filtered_peak_3125
chr10	95222646	95222941	296	14.20	4.09507	2.68949	1.67529	C6MG0ACXX_8_7446.sorted.filtered_peak_3126
chr10	95242110	95242696	587	16.03	4.98038	2.91986	2.49780	C6MG0ACXX_8_7446.sorted.filtered_peak_3127
chr10	95255897	95256733	837	37.77	15.73839	4.28212	12.74187	C6MG0ACXX_8_7446.sorted.filtered_peak_3128
chr10	95461870	95462813	944	28.11	7.60061	2.97986	4.92271	C6MG0ACXX_8_7446.sorted.filtered_peak_3129
chr10	95653508	95654074	567	17.89	4.44063	2.58834	1.98446	C6MG0ACXX_8_7446.sorted.filtered_peak_3130
chr10	96058810	96059423	614	14.45	4.23942	2.73568	1.80544	C6MG0ACXX_8_7446.sorted.filtered_peak_3131
chr10	96122379	96123082	704	24.89	9.80550	3.89479	7.02548	C6MG0ACXX_8_7446.sorted.filtered_peak_3132
chr10	96161831	96162540	710	15.78	4.81253	2.88442	2.32471	C6MG0ACXX_8_7446.sorted.filtered_peak_3133
chr10	96305150	96305868	719	19.01	5.38845	2.85766	2.86327	C6MG0ACXX_8_7446.sorted.filtered_peak_3134
chr10	96943291	96943757	467	20.44	6.79488	3.28190	4.15172	C6MG0ACXX_8_7446.sorted.filtered_peak_3135
chr10	97005201	97005492	292	17.67	4.15358	2.48237	1.75793	C6MG0ACXX_8_7446.sorted.filtered_peak_3136
chr10	97055065	97055443	379	21.12	5.61721	2.82479	3.04405	C6MG0ACXX_8_7446.sorted.filtered_peak_3137
chr10	97320946	97321420	475	35.13	14.29153	4.37828	11.28270	C6MG0ACXX_8_7446.sorted.filtered_peak_3138
chr10	97360923	97361259	337	15.43	4.72536	2.87502	2.24538	C6MG0ACXX_8_7446.sorted.filtered_peak_3139
chr10	97416289	97416817	529	34.07	13.93995	4.31418	10.96443	C6MG0ACXX_8_7446.sorted.filtered_peak_3140
chr10	97453349	97454202	854	50.07	21.09117	4.49988	17.91218	C6MG0ACXX_8_7446.sorted.filtered_peak_3141
chr10	97501559	97501808	250	15.12	4.65522	2.86758	2.17538	C6MG0ACXX_8_7446.sorted.filtered_peak_3142
chr10	97529131	97529437	307	14.86	4.89907	3.00144	2.39788	C6MG0ACXX_8_7446.sorted.filtered_peak_3143
chr10	97592005	97592484	480	26.31	8.47489	3.38582	5.73235	C6MG0ACXX_8_7446.sorted.filtered_peak_3144
chr10	97624764	97625200	437	16.66	4.36336	2.63430	1.91403	C6MG0ACXX_8_7446.sorted.filtered_peak_3145
chr10	97667106	97667958	853	18.79	6.44680	3.25966	3.84593	C6MG0ACXX_8_7446.sorted.filtered_peak_3146
chr10	97723278	97723576	299	14.34	4.75593	2.98096	2.26134	C6MG0ACXX_8_7446.sorted.filtered_peak_3147
chr10	97803005	97804032	1028	22.91	7.35580	3.30462	4.65934	C6MG0ACXX_8_7446.sorted.filtered_peak_3148
chr10	97833449	97833730	282	17.76	5.73285	3.12503	3.14205	C6MG0ACXX_8_7446.sorted.filtered_peak_3149
chr10	97849543	97850258	716	30.35	11.13309	3.89417	8.25077	C6MG0ACXX_8_7446.sorted.filtered_peak_3150
chr10	97889635	97890721	1087	30.62	11.24734	3.85124	8.38899	C6MG0ACXX_8_7446.sorted.filtered_peak_3151
chr10	98346548	98347271	724	32.75	11.29665	3.66588	8.43219	C6MG0ACXX_8_7446.sorted.filtered_peak_3152
chr10	98480547	98480927	381	17.52	4.07968	2.46973	1.67522	C6MG0ACXX_8_7446.sorted.filtered_peak_3153
chr10	98525386	98525727	342	12.15	3.49576	2.55417	1.16931	C6MG0ACXX_8_7446.sorted.filtered_peak_3154
chr10	98561215	98561650	436	57.21	40.19156	8.87160	36.33009	C6MG0ACXX_8_7446.sorted.filtered_peak_3155
chr10	98591586	98592772	1187	43.71	12.57353	3.39945	9.61452	C6MG0ACXX_8_7446.sorted.filtered_peak_3156
chr10	98956061	98956434	374	16.90	5.47441	3.07658	2.92293	C6MG0ACXX_8_7446.sorted.filtered_peak_3157
chr10	99051893	99052884	992	39.53	19.43027	4.93169	16.33446	C6MG0ACXX_8_7446.sorted.filtered_peak_3158
chr10	99078619	99079310	692	38.74	15.87249	4.51578	12.79694	C6MG0ACXX_8_7446.sorted.filtered_peak_3159
chr10	99079503	99080049	547	21.60	5.07646	2.60331	2.56143	C6MG0ACXX_8_7446.sorted.filtered_peak_3160
chr10	99094249	99095041	793	34.78	12.21012	3.79529	9.30031	C6MG0ACXX_8_7446.sorted.filtered_peak_3161
chr10	99160601	99161314	714	28.22	14.18189	4.97304	11.21744	C6MG0ACXX_8_7446.sorted.filtered_peak_3162
chr10	99166985	99167542	558	22.50	9.94866	4.34780	7.10782	C6MG0ACXX_8_7446.sorted.filtered_peak_3163
chr10	99173698	99173987	290	13.60	3.74005	2.56640	1.39209	C6MG0ACXX_8_7446.sorted.filtered_peak_3164
chr10	99185439	99186507	1069	38.22	14.44665	3.81920	11.52835	C6MG0ACXX_8_7446.sorted.filtered_peak_3165
chr10	99205451	99206332	882	38.60	16.49233	4.49755	13.42697	C6MG0ACXX_8_7446.sorted.filtered_peak_3166
chr10	99257967	99258771	805	69.48	30.42784	5.11336	26.88944	C6MG0ACXX_8_7446.sorted.filtered_peak_3167
chr10	99313305	99313554	250	16.42	6.06157	3.38437	3.45036	C6MG0ACXX_8_7446.sorted.filtered_peak_3168
chr10	99392878	99393660	783	25.23	9.96330	3.89380	7.17966	C6MG0ACXX_8_7446.sorted.filtered_peak_3169
chr10	99400062	99400805	744	53.68	26.22446	5.22238	22.87083	C6MG0ACXX_8_7446.sorted.filtered_peak_3170
chr10	99408665	99409051	387	16.44	5.14125	2.96921	2.62061	C6MG0ACXX_8_7446.sorted.filtered_peak_3171
chr10	99446859	99447399	541	38.02	17.30062	4.90740	14.19054	C6MG0ACXX_8_7446.sorted.filtered_peak_3172
chr10	99460788	99461452	665	14.82	4.63695	2.88702	2.15714	C6MG0ACXX_8_7446.sorted.filtered_peak_3173
chr10	99473804	99474077	274	16.54	4.29222	2.61223	1.85429	C6MG0ACXX_8_7446.sorted.filtered_peak_3174
chr10	99496630	99497458	829	35.72	14.26850	4.15113	11.30843	C6MG0ACXX_8_7446.sorted.filtered_peak_3175
chr10	99609285	99609712	428	19.53	6.59052	3.28364	3.95724	C6MG0ACXX_8_7446.sorted.filtered_peak_3176
chr10	99629175	99629750	576	21.65	8.00377	3.58734	5.30972	C6MG0ACXX_8_7446.sorted.filtered_peak_3177
chr10	99894164	99894951	788	28.60	9.74583	3.53579	6.96279	C6MG0ACXX_8_7446.sorted.filtered_peak_3178
chr10	100150999	100151329	331	13.70	3.96635	2.66887	1.56650	C6MG0ACXX_8_7446.sorted.filtered_peak_3179
chr10	100206176	100206849	674	21.58	7.30644	3.32902	4.66270	C6MG0ACXX_8_7446.sorted.filtered_peak_3180
chr10	100227406	100227732	327	17.83	4.91381	2.76175	2.42365	C6MG0ACXX_8_7446.sorted.filtered_peak_3181
chr10	101190100	101191031	932	42.04	18.09274	4.38198	15.04374	C6MG0ACXX_8_7446.sorted.filtered_peak_3182
chr10	101315544	101316006	463	20.26	6.25039	3.11060	3.63240	C6MG0ACXX_8_7446.sorted.filtered_peak_3183
chr10	101380065	101381109	1045	63.11	27.31958	4.77432	23.91167	C6MG0ACXX_8_7446.sorted.filtered_peak_3184
chr10	101418693	101419314	622	24.36	8.44364	3.44126	5.74754	C6MG0ACXX_8_7446.sorted.filtered_peak_3185
chr10	101491572	101492598	1027	34.41	13.39483	4.05582	10.45876	C6MG0ACXX_8_7446.sorted.filtered_peak_3186
chr10	101769136	101770033	898	23.83	7.54818	3.23540	4.87551	C6MG0ACXX_8_7446.sorted.filtered_peak_3187
chr10	101927406	101927778	373	15.50	4.08994	2.59212	1.69241	C6MG0ACXX_8_7446.sorted.filtered_peak_3188
chr10	101945436	101946286	851	31.33	9.64879	3.42802	6.81605	C6MG0ACXX_8_7446.sorted.filtered_peak_3189
chr10	101988880	101989497	618	17.83	5.20037	2.87914	2.67907	C6MG0ACXX_8_7446.sorted.filtered_peak_3190
chr10	102027255	102027769	515	21.06	8.54286	3.89807	5.79691	C6MG0ACXX_8_7446.sorted.filtered_peak_3191
chr10	102045922	102046743	822	30.11	10.04426	3.59455	7.21173	C6MG0ACXX_8_7446.sorted.filtered_peak_3192
chr10	102106312	102106986	675	20.67	5.04219	2.63850	2.53461	C6MG0ACXX_8_7446.sorted.filtered_peak_3193
chr10	102130493	102131249	757	19.92	4.19433	2.38705	1.78009	C6MG0ACXX_8_7446.sorted.filtered_peak_3194
chr10	102132954	102133444	491	27.10	7.87421	3.14665	5.16333	C6MG0ACXX_8_7446.sorted.filtered_peak_3195
chr10	102193521	102193985	465	19.89	8.30596	3.90910	5.58841	C6MG0ACXX_8_7446.sorted.filtered_peak_3196
chr10	102241278	102241672	395	24.15	8.02580	3.40461	5.30694	C6MG0ACXX_8_7446.sorted.filtered_peak_3197
chr10	102242178	102242516	339	17.11	3.84602	2.39899	1.48748	C6MG0ACXX_8_7446.sorted.filtered_peak_3198
chr10	102270641	102271180	540	26.71	9.09433	3.57823	6.30242	C6MG0ACXX_8_7446.sorted.filtered_peak_3199
chr10	102288690	102289107	418	16.67	3.88232	2.44083	1.49419	C6MG0ACXX_8_7446.sorted.filtered_peak_3200
chr10	102289295	102289891	597	27.87	10.82839	3.97752	7.97371	C6MG0ACXX_8_7446.sorted.filtered_peak_3201
chr10	102295370	102296038	669	36.72	14.34910	4.18938	11.34466	C6MG0ACXX_8_7446.sorted.filtered_peak_3202
chr10	102430796	102431045	250	14.84	4.55817	2.85195	2.08357	C6MG0ACXX_8_7446.sorted.filtered_peak_3203
chr10	102672220	102673306	1087	35.47	12.10905	3.61807	9.22923	C6MG0ACXX_8_7446.sorted.filtered_peak_3204
chr10	102746898	102747427	530	27.00	10.95921	4.16403	8.08195	C6MG0ACXX_8_7446.sorted.filtered_peak_3205
chr10	102757076	102757636	561	22.74	4.57126	2.39067	2.09955	C6MG0ACXX_8_7446.sorted.filtered_peak_3206
chr10	102758887	102759333	447	24.80	5.63066	2.61596	3.06646	C6MG0ACXX_8_7446.sorted.filtered_peak_3207
chr10	102790780	102791528	749	31.64	10.04483	3.41837	7.24012	C6MG0ACXX_8_7446.sorted.filtered_peak_3208
chr10	102791876	102792790	915	23.39	5.22534	2.54926	2.71379	C6MG0ACXX_8_7446.sorted.filtered_peak_3209
chr10	102802418	102802797	380	28.08	9.62939	3.61840	6.82257	C6MG0ACXX_8_7446.sorted.filtered_peak_3210
chr10	102820383	102820970	588	52.22	22.38346	4.98663	19.06930	C6MG0ACXX_8_7446.sorted.filtered_peak_3211
chr10	102827459	102827836	378	18.02	4.33570	2.54126	1.89422	C6MG0ACXX_8_7446.sorted.filtered_peak_3212
chr10	102902019	102902320	302	16.42	4.22943	2.59741	1.79095	C6MG0ACXX_8_7446.sorted.filtered_peak_3213
chr10	102921356	102921687	332	14.57	4.30132	2.75195	1.86552	C6MG0ACXX_8_7446.sorted.filtered_peak_3214
chr10	102973357	102973670	314	18.15	5.96001	3.16396	3.36721	C6MG0ACXX_8_7446.sorted.filtered_peak_3215
chr10	103057692	103057951	260	13.35	4.00051	2.71083	1.60522	C6MG0ACXX_8_7446.sorted.filtered_peak_3216
chr10	103113360	103114307	948	53.93	24.05032	4.67411	20.79525	C6MG0ACXX_8_7446.sorted.filtered_peak_3217
chr10	103213486	103213872	387	16.14	4.42848	2.69514	1.98223	C6MG0ACXX_8_7446.sorted.filtered_peak_3218
chr10	103329400	103330170	771	17.35	4.48443	2.63212	2.03949	C6MG0ACXX_8_7446.sorted.filtered_peak_3219
chr10	103347656	103348209	554	19.48	6.84746	3.34824	4.22471	C6MG0ACXX_8_7446.sorted.filtered_peak_3220
chr10	103362601	103362850	250	15.81	4.92846	2.93365	2.42740	C6MG0ACXX_8_7446.sorted.filtered_peak_3221
chr10	103453560	103454443	884	20.60	5.10314	2.66185	2.59267	C6MG0ACXX_8_7446.sorted.filtered_peak_3222
chr10	103454695	103455121	427	23.44	6.90611	3.06968	4.27536	C6MG0ACXX_8_7446.sorted.filtered_peak_3223
chr10	103543060	103543318	259	22.63	5.79578	2.79270	3.20868	C6MG0ACXX_8_7446.sorted.filtered_peak_3224
chr10	103577813	103578886	1074	65.21	25.79889	4.39886	22.41684	C6MG0ACXX_8_7446.sorted.filtered_peak_3225
chr10	103590053	103590934	882	40.78	13.63079	3.68811	10.68058	C6MG0ACXX_8_7446.sorted.filtered_peak_3226
chr10	103618319	103619097	779	13.03	3.99039	2.72653	1.58882	C6MG0ACXX_8_7446.sorted.filtered_peak_3227
chr10	103815454	103816239	786	33.51	14.20355	4.56101	11.18557	C6MG0ACXX_8_7446.sorted.filtered_peak_3228
chr10	103824693	103825338	646	34.61	14.01832	4.27240	11.03913	C6MG0ACXX_8_7446.sorted.filtered_peak_3229
chr10	103874702	103875065	364	25.12	5.34342	2.51814	2.80265	C6MG0ACXX_8_7446.sorted.filtered_peak_3230
chr10	103880028	103880659	632	32.58	8.86784	3.06032	6.12483	C6MG0ACXX_8_7446.sorted.filtered_peak_3231
chr10	103892268	103893354	1087	49.31	22.48361	4.99378	19.22631	C6MG0ACXX_8_7446.sorted.filtered_peak_3232
chr10	103911476	103912508	1033	47.62	19.24960	4.24149	16.13018	C6MG0ACXX_8_7446.sorted.filtered_peak_3233
chr10	103929111	103929431	321	13.34	4.16541	2.78568	1.74179	C6MG0ACXX_8_7446.sorted.filtered_peak_3234
chr10	103985593	103986149	557	22.30	6.61860	3.05787	3.99807	C6MG0ACXX_8_7446.sorted.filtered_peak_3235
chr10	104001266	104001613	348	32.89	7.61218	2.77138	4.90954	C6MG0ACXX_8_7446.sorted.filtered_peak_3236
chr10	104004826	104005803	978	51.30	19.85333	4.17428	16.69649	C6MG0ACXX_8_7446.sorted.filtered_peak_3237
chr10	104082594	104083235	642	24.12	10.32042	4.12569	7.51800	C6MG0ACXX_8_7446.sorted.filtered_peak_3238
chr10	104153668	104154521	854	59.49	22.74536	4.37394	19.45972	C6MG0ACXX_8_7446.sorted.filtered_peak_3239
chr10	104155024	104155517	494	34.12	6.34663	2.42949	3.73795	C6MG0ACXX_8_7446.sorted.filtered_peak_3240
chr10	104159212	104159461	250	22.93	3.79408	2.14322	1.42807	C6MG0ACXX_8_7446.sorted.filtered_peak_3241
chr10	104180409	104181374	966	47.65	15.14906	3.58612	12.13733	C6MG0ACXX_8_7446.sorted.filtered_peak_3242
chr10	104192147	104192652	506	32.23	12.02847	3.95350	9.12294	C6MG0ACXX_8_7446.sorted.filtered_peak_3243
chr10	104209359	104210556	1198	29.26	8.67590	3.22920	5.92539	C6MG0ACXX_8_7446.sorted.filtered_peak_3244
chr10	104220826	104221277	452	26.17	11.68593	4.49955	8.78398	C6MG0ACXX_8_7446.sorted.filtered_peak_3245
chr10	104261729	104262887	1159	72.29	23.91757	4.01766	20.55632	C6MG0ACXX_8_7446.sorted.filtered_peak_3246
chr10	104263401	104263821	421	50.92	11.29535	2.83036	8.42247	C6MG0ACXX_8_7446.sorted.filtered_peak_3247
chr10	104343662	104344081	420	14.76	4.56549	2.85711	2.09660	C6MG0ACXX_8_7446.sorted.filtered_peak_3248
chr10	104401802	104402308	507	49.64	11.11384	2.84356	8.24438	C6MG0ACXX_8_7446.sorted.filtered_peak_3249
chr10	104405788	104406391	604	43.12	6.11294	2.17134	3.50353	C6MG0ACXX_8_7446.sorted.filtered_peak_3250
chr10	104420649	104421394	746	17.85	5.22352	2.88948	2.69277	C6MG0ACXX_8_7446.sorted.filtered_peak_3251
chr10	104473826	104474552	727	49.36	20.14934	4.41175	16.97838	C6MG0ACXX_8_7446.sorted.filtered_peak_3252
chr10	104503106	104503769	664	50.79	26.18080	5.58317	22.81184	C6MG0ACXX_8_7446.sorted.filtered_peak_3253
chr10	104556198	104556782	585	17.55	5.60003	3.04814	3.05202	C6MG0ACXX_8_7446.sorted.filtered_peak_3254
chr10	104594694	104594945	252	14.97	4.99075	3.03319	2.48169	C6MG0ACXX_8_7446.sorted.filtered_peak_3255
chr10	104613702	104614454	753	38.72	19.14013	5.42150	15.95607	C6MG0ACXX_8_7446.sorted.filtered_peak_3256
chr10	104677322	104678476	1155	60.50	24.33773	4.54317	20.99107	C6MG0ACXX_8_7446.sorted.filtered_peak_3257
chr10	104813651	104814483	833	21.70	8.05047	3.62332	5.33485	C6MG0ACXX_8_7446.sorted.filtered_peak_3258
chr10	104951967	104952442	476	18.84	4.53210	2.56275	2.07154	C6MG0ACXX_8_7446.sorted.filtered_peak_3259
chr10	104952699	104953262	564	22.47	6.33916	2.97873	3.71297	C6MG0ACXX_8_7446.sorted.filtered_peak_3260
chr10	105110754	105111107	354	25.48	12.09106	4.79054	9.15984	C6MG0ACXX_8_7446.sorted.filtered_peak_3261
chr10	105127427	105128609	1183	31.39	12.22426	3.97484	9.33795	C6MG0ACXX_8_7446.sorted.filtered_peak_3262
chr10	105155873	105156916	1044	28.76	9.72779	3.44292	6.97920	C6MG0ACXX_8_7446.sorted.filtered_peak_3263
chr10	105211804	105212269	466	17.39	4.58091	2.67707	2.10901	C6MG0ACXX_8_7446.sorted.filtered_peak_3264
chr10	105218552	105218808	257	17.47	5.72063	3.14423	3.13243	C6MG0ACXX_8_7446.sorted.filtered_peak_3265
chr10	105230870	105231444	575	30.90	11.38114	3.91938	8.49330	C6MG0ACXX_8_7446.sorted.filtered_peak_3266
chr10	105264039	105264543	505	24.01	9.45796	3.88343	6.68739	C6MG0ACXX_8_7446.sorted.filtered_peak_3267
chr10	105344159	105344894	736	17.37	4.73555	2.73142	2.25417	C6MG0ACXX_8_7446.sorted.filtered_peak_3268
chr10	105437956	105438256	301	17.75	5.44946	2.99654	2.89375	C6MG0ACXX_8_7446.sorted.filtered_peak_3269
chr10	105445973	105446280	308	14.71	3.57292	2.42117	1.25674	C6MG0ACXX_8_7446.sorted.filtered_peak_3270
chr10	105456302	105456579	278	20.84	5.73749	2.88354	3.15811	C6MG0ACXX_8_7446.sorted.filtered_peak_3271
chr10	105472521	105472987	467	16.83	4.65983	2.73739	2.18872	C6MG0ACXX_8_7446.sorted.filtered_peak_3272
chr10	105531862	105532630	769	21.96	8.05417	3.65145	5.31424	C6MG0ACXX_8_7446.sorted.filtered_peak_3273
chr10	105560520	105561105	586	19.48	5.78840	2.98066	3.22003	C6MG0ACXX_8_7446.sorted.filtered_peak_3274
chr10	105668013	105668364	352	20.47	4.83981	2.58387	2.34577	C6MG0ACXX_8_7446.sorted.filtered_peak_3275
chr10	105670714	105671015	302	22.31	5.33742	2.66046	2.78796	C6MG0ACXX_8_7446.sorted.filtered_peak_3276
chr10	105677460	105678441	982	44.62	16.17066	3.87350	13.16209	C6MG0ACXX_8_7446.sorted.filtered_peak_3277
chr10	105726527	105727065	539	32.31	11.38437	3.76246	8.50604	C6MG0ACXX_8_7446.sorted.filtered_peak_3278
chr10	105743020	105743718	699	17.61	4.75200	2.71528	2.27904	C6MG0ACXX_8_7446.sorted.filtered_peak_3279
chr10	105880908	105882099	1192	51.18	20.38455	4.23343	17.21608	C6MG0ACXX_8_7446.sorted.filtered_peak_3280
chr10	105991945	105992526	582	28.74	12.56655	4.35831	9.66183	C6MG0ACXX_8_7446.sorted.filtered_peak_3281
chr10	106006625	106007018	394	15.31	5.02853	3.02175	2.50966	C6MG0ACXX_8_7446.sorted.filtered_peak_3282
chr10	106028230	106029267	1038	38.36	14.07626	3.83244	11.13793	C6MG0ACXX_8_7446.sorted.filtered_peak_3283
chr10	106051178	106051621	444	21.40	7.98472	3.65922	5.25884	C6MG0ACXX_8_7446.sorted.filtered_peak_3284
chr10	106088871	106089365	495	23.48	6.27719	2.89885	3.65343	C6MG0ACXX_8_7446.sorted.filtered_peak_3285
chr10	106097746	106098637	892	27.76	7.82528	3.07067	5.12785	C6MG0ACXX_8_7446.sorted.filtered_peak_3286
chr10	106113115	106113682	568	34.19	11.62603	3.65870	8.74879	C6MG0ACXX_8_7446.sorted.filtered_peak_3287
chr10	106493232	106493525	294	13.80	3.86717	2.61265	1.48288	C6MG0ACXX_8_7446.sorted.filtered_peak_3288
chr10	110416554	110416912	359	12.03	3.43471	2.53218	1.11930	C6MG0ACXX_8_7446.sorted.filtered_peak_3289
chr10	111662741	111663286	546	13.78	3.66937	2.52153	1.33875	C6MG0ACXX_8_7446.sorted.filtered_peak_3290
chr10	111674736	111675066	331	16.04	4.50169	2.72599	2.04980	C6MG0ACXX_8_7446.sorted.filtered_peak_3291
chr10	111682882	111683516	635	28.62	9.52325	3.49162	6.73911	C6MG0ACXX_8_7446.sorted.filtered_peak_3292
chr10	111693603	111694248	646	21.44	7.12645	3.32041	4.46210	C6MG0ACXX_8_7446.sorted.filtered_peak_3293
chr10	111767236	111768450	1215	38.11	10.24173	3.10649	7.42538	C6MG0ACXX_8_7446.sorted.filtered_peak_3294
chr10	111827788	111828315	528	21.76	4.85471	2.51826	2.36394	C6MG0ACXX_8_7446.sorted.filtered_peak_3295
chr10	111829322	111829738	417	22.11	5.04019	2.57582	2.51327	C6MG0ACXX_8_7446.sorted.filtered_peak_3296
chr10	111836371	111836987	617	21.23	4.55913	2.45539	2.08771	C6MG0ACXX_8_7446.sorted.filtered_peak_3297
chr10	111896939	111897284	346	17.00	4.92108	2.81934	2.44106	C6MG0ACXX_8_7446.sorted.filtered_peak_3298
chr10	111916476	111917059	584	29.19	12.04467	4.27658	9.12746	C6MG0ACXX_8_7446.sorted.filtered_peak_3299
chr10	111970677	111971252	576	35.37	7.57947	2.65060	4.90021	C6MG0ACXX_8_7446.sorted.filtered_peak_3300
chr10	111985306	111986644	1339	39.59	10.16216	3.04385	7.33829	C6MG0ACXX_8_7446.sorted.filtered_peak_3301
chr10	112064379	112065001	623	38.17	14.35608	4.01473	11.37357	C6MG0ACXX_8_7446.sorted.filtered_peak_3302
chr10	112115761	112116126	366	23.03	4.38168	2.31879	1.93568	C6MG0ACXX_8_7446.sorted.filtered_peak_3303
chr10	112116317	112116643	327	25.85	5.61132	2.56054	3.05101	C6MG0ACXX_8_7446.sorted.filtered_peak_3304
chr10	112174049	112174886	838	44.60	16.97444	4.16348	13.89296	C6MG0ACXX_8_7446.sorted.filtered_peak_3305
chr10	112185705	112186147	443	21.00	6.35705	3.08741	3.73392	C6MG0ACXX_8_7446.sorted.filtered_peak_3306
chr10	112208446	112208867	422	19.12	7.18941	3.57498	4.51323	C6MG0ACXX_8_7446.sorted.filtered_peak_3307
chr10	112257188	112257954	767	44.09	13.16461	3.40238	10.23348	C6MG0ACXX_8_7446.sorted.filtered_peak_3308
chr10	112263763	112264177	415	27.72	6.31913	2.67566	3.70218	C6MG0ACXX_8_7446.sorted.filtered_peak_3309
chr10	112295854	112296218	365	19.90	6.64427	3.28887	3.99794	C6MG0ACXX_8_7446.sorted.filtered_peak_3310
chr10	112316805	112317100	296	14.26	4.59697	2.90378	2.14949	C6MG0ACXX_8_7446.sorted.filtered_peak_3311
chr10	112326812	112328027	1216	40.16	14.58466	3.81851	11.63551	C6MG0ACXX_8_7446.sorted.filtered_peak_3312
chr10	112431821	112432434	614	21.48	7.58135	3.48798	4.88766	C6MG0ACXX_8_7446.sorted.filtered_peak_3313
chr10	112533845	112534498	654	35.98	13.26431	4.07146	10.27864	C6MG0ACXX_8_7446.sorted.filtered_peak_3314
chr10	112562453	112562792	340	17.29	4.75285	2.74923	2.25972	C6MG0ACXX_8_7446.sorted.filtered_peak_3315
chr10	112612163	112612412	250	16.98	3.79826	2.38770	1.44171	C6MG0ACXX_8_7446.sorted.filtered_peak_3316
chr10	112620382	112620755	374	28.25	6.14080	2.59595	3.54432	C6MG0ACXX_8_7446.sorted.filtered_peak_3317
chr10	112624379	112624776	398	37.14	10.37639	3.20090	7.54514	C6MG0ACXX_8_7446.sorted.filtered_peak_3318
chr10	112631342	112632161	820	36.25	9.33665	2.97092	6.56967	C6MG0ACXX_8_7446.sorted.filtered_peak_3319
chr10	112632368	112632698	331	27.25	4.71775	2.26738	2.23023	C6MG0ACXX_8_7446.sorted.filtered_peak_3320
chr10	112678330	112679413	1084	58.21	20.94301	4.11505	17.69937	C6MG0ACXX_8_7446.sorted.filtered_peak_3321
chr10	112752838	112753203	366	20.16	7.42862	3.57883	4.72730	C6MG0ACXX_8_7446.sorted.filtered_peak_3322
chr10	113897183	113897516	334	15.36	3.97209	2.55273	1.58907	C6MG0ACXX_8_7446.sorted.filtered_peak_3323
chr10	113943325	113944069	745	28.45	10.30165	3.67432	7.50561	C6MG0ACXX_8_7446.sorted.filtered_peak_3324
chr10	114129121	114129380	260	17.20	6.58653	3.53666	3.93654	C6MG0ACXX_8_7446.sorted.filtered_peak_3325
chr10	114134909	114136186	1278	16.20	4.40770	2.67814	1.96620	C6MG0ACXX_8_7446.sorted.filtered_peak_3326
chr10	114149077	114149626	550	17.63	5.56588	3.05073	2.99821	C6MG0ACXX_8_7446.sorted.filtered_peak_3327
chr10	114206558	114207339	782	23.30	7.30922	3.23764	4.63632	C6MG0ACXX_8_7446.sorted.filtered_peak_3328
chr10	114709852	114710275	424	18.80	4.45876	2.54560	1.99412	C6MG0ACXX_8_7446.sorted.filtered_peak_3329
chr10	115439174	115440208	1035	22.14	5.98001	2.85144	3.40281	C6MG0ACXX_8_7446.sorted.filtered_peak_3330
chr10	115440621	115440934	314	21.46	5.35240	2.69592	2.82202	C6MG0ACXX_8_7446.sorted.filtered_peak_3331
chr10	115613985	115614918	934	23.10	6.50474	2.99364	3.86888	C6MG0ACXX_8_7446.sorted.filtered_peak_3332
chr10	115720434	115721804	1371	29.24	9.05096	3.26768	6.30765	C6MG0ACXX_8_7446.sorted.filtered_peak_3333
chr10	115785161	115785410	250	18.26	6.11213	3.22223	3.50259	C6MG0ACXX_8_7446.sorted.filtered_peak_3334
chr10	115855794	115856238	445	14.41	3.63318	2.46694	1.29242	C6MG0ACXX_8_7446.sorted.filtered_peak_3335
chr10	115933636	115934533	898	33.11	10.84408	3.43167	8.03814	C6MG0ACXX_8_7446.sorted.filtered_peak_3336
chr10	116063938	116064187	250	18.03	4.07773	2.44550	1.65903	C6MG0ACXX_8_7446.sorted.filtered_peak_3337
chr10	116231149	116231413	265	16.36	5.10631	2.96003	2.59208	C6MG0ACXX_8_7446.sorted.filtered_peak_3338
chr10	116252404	116252788	385	13.55	3.48599	2.45352	1.18561	C6MG0ACXX_8_7446.sorted.filtered_peak_3339
chr10	116286059	116287127	1069	26.04	8.57050	3.36219	5.86548	C6MG0ACXX_8_7446.sorted.filtered_peak_3340
chr10	116300772	116301458	687	40.32	14.89568	4.05826	11.87822	C6MG0ACXX_8_7446.sorted.filtered_peak_3341
chr10	116304101	116304404	304	29.80	7.78273	2.98195	5.06292	C6MG0ACXX_8_7446.sorted.filtered_peak_3342
chr10	116375321	116375581	261	14.01	3.92329	2.62428	1.54170	C6MG0ACXX_8_7446.sorted.filtered_peak_3343
chr10	116429214	116429474	261	13.04	3.98986	2.72806	1.58445	C6MG0ACXX_8_7446.sorted.filtered_peak_3344
chr10	116453841	116454350	510	12.70	3.75738	2.64018	1.40381	C6MG0ACXX_8_7446.sorted.filtered_peak_3345
chr10	116561123	116561456	334	21.43	7.27677	3.39048	4.59201	C6MG0ACXX_8_7446.sorted.filtered_peak_3346
chr10	116568695	116568957	263	14.80	4.22420	2.69381	1.81791	C6MG0ACXX_8_7446.sorted.filtered_peak_3347
chr10	116581107	116581936	830	21.98	5.46218	2.71775	2.90225	C6MG0ACXX_8_7446.sorted.filtered_peak_3348
chr10	116616788	116617056	269	15.31	5.15129	3.08508	2.61867	C6MG0ACXX_8_7446.sorted.filtered_peak_3349
chr10	116697773	116698338	566	25.95	9.50047	3.74329	6.69896	C6MG0ACXX_8_7446.sorted.filtered_peak_3350
chr10	118547595	118547913	319	14.96	4.01649	2.59930	1.61106	C6MG0ACXX_8_7446.sorted.filtered_peak_3351
chr10	118607990	118608294	305	12.59	3.68253	2.61264	1.34939	C6MG0ACXX_8_7446.sorted.filtered_peak_3352
chr10	118934378	118935006	629	17.13	4.78644	2.76563	2.29895	C6MG0ACXX_8_7446.sorted.filtered_peak_3353
chr10	119134650	119135611	962	28.20	8.34137	3.11315	5.66018	C6MG0ACXX_8_7446.sorted.filtered_peak_3354
chr10	119256071	119256421	351	13.36	3.60339	2.52085	1.26921	C6MG0ACXX_8_7446.sorted.filtered_peak_3355
chr10	119412669	119413013	345	19.42	6.85223	3.39276	4.20320	C6MG0ACXX_8_7446.sorted.filtered_peak_3356
chr10	119805914	119806673	760	32.90	11.82189	3.84080	8.93553	C6MG0ACXX_8_7446.sorted.filtered_peak_3357
chr10	120101588	120102200	613	25.88	9.33680	3.61273	6.58625	C6MG0ACXX_8_7446.sorted.filtered_peak_3358
chr10	120219139	120219479	341	15.72	4.29812	2.66877	1.86588	C6MG0ACXX_8_7446.sorted.filtered_peak_3359
chr10	120514174	120515124	951	59.74	26.89075	4.85639	23.50592	C6MG0ACXX_8_7446.sorted.filtered_peak_3360
chr10	120788810	120789214	405	22.10	6.54163	3.07193	3.90763	C6MG0ACXX_8_7446.sorted.filtered_peak_3361
chr10	120839671	120840784	1114	31.97	9.30367	3.24245	6.51519	C6MG0ACXX_8_7446.sorted.filtered_peak_3362
chr10	120849983	120850949	967	23.47	9.10247	3.81220	6.33600	C6MG0ACXX_8_7446.sorted.filtered_peak_3363
chr10	120863391	120864075	685	19.61	6.36522	3.20480	3.73834	C6MG0ACXX_8_7446.sorted.filtered_peak_3364
chr10	120879969	120880275	307	21.28	9.59468	4.32797	6.78024	C6MG0ACXX_8_7446.sorted.filtered_peak_3365
chr10	120891051	120891825	775	21.46	6.39389	3.05997	3.77502	C6MG0ACXX_8_7446.sorted.filtered_peak_3366
chr10	120924850	120925415	566	32.78	12.60944	4.16010	9.65115	C6MG0ACXX_8_7446.sorted.filtered_peak_3367
chr10	120937776	120938808	1033	30.18	12.03060	4.18603	9.11527	C6MG0ACXX_8_7446.sorted.filtered_peak_3368
chr10	120966347	120967194	848	33.56	7.60823	2.67052	4.95502	C6MG0ACXX_8_7446.sorted.filtered_peak_3369
chr10	121028063	121028974	912	32.62	10.85769	3.60139	7.99878	C6MG0ACXX_8_7446.sorted.filtered_peak_3370
chr10	121060873	121061416	544	25.19	5.46897	2.54797	2.92128	C6MG0ACXX_8_7446.sorted.filtered_peak_3371
chr10	121065342	121066415	1074	36.92	10.57038	3.19067	7.75237	C6MG0ACXX_8_7446.sorted.filtered_peak_3372
chr10	121074914	121075437	524	24.78	7.37044	3.15313	4.68719	C6MG0ACXX_8_7446.sorted.filtered_peak_3373
chr10	121092684	121093015	332	16.40	5.60530	3.15750	3.05051	C6MG0ACXX_8_7446.sorted.filtered_peak_3374
chr10	121100878	121101289	412	17.58	5.78456	3.13759	3.21189	C6MG0ACXX_8_7446.sorted.filtered_peak_3375
chr10	121237845	121238416	572	14.46	4.20093	2.71453	1.78416	C6MG0ACXX_8_7446.sorted.filtered_peak_3376
chr10	121248959	121249482	524	19.27	5.97232	3.06051	3.39931	C6MG0ACXX_8_7446.sorted.filtered_peak_3377
chr10	121261799	121262154	356	22.84	8.12667	3.57435	5.39146	C6MG0ACXX_8_7446.sorted.filtered_peak_3378
chr10	121276211	121276479	269	16.67	4.67651	2.76636	2.19184	C6MG0ACXX_8_7446.sorted.filtered_peak_3379
chr10	121277386	121277635	250	15.34	4.03285	2.58282	1.63480	C6MG0ACXX_8_7446.sorted.filtered_peak_3380
chr10	121301689	121302463	775	23.78	5.03480	2.48640	2.52053	C6MG0ACXX_8_7446.sorted.filtered_peak_3381
chr10	121302734	121303053	320	21.46	4.20640	2.32765	1.77555	C6MG0ACXX_8_7446.sorted.filtered_peak_3382
chr10	121335453	121335743	291	15.02	4.16246	2.66296	1.73483	C6MG0ACXX_8_7446.sorted.filtered_peak_3383
chr10	121355524	121356922	1399	44.73	13.83332	3.44996	10.90094	C6MG0ACXX_8_7446.sorted.filtered_peak_3384
chr10	121367900	121368180	281	13.17	4.06513	2.75305	1.65145	C6MG0ACXX_8_7446.sorted.filtered_peak_3385
chr10	121402056	121402527	472	19.42	8.01840	3.84971	5.31410	C6MG0ACXX_8_7446.sorted.filtered_peak_3386
chr10	121410630	121411173	544	27.00	7.32577	2.97090	4.66495	C6MG0ACXX_8_7446.sorted.filtered_peak_3387
chr10	121423196	121423749	554	14.19	4.62223	2.91897	2.16920	C6MG0ACXX_8_7446.sorted.filtered_peak_3388
chr10	121446084	121446509	426	19.11	7.29388	3.62315	4.60711	C6MG0ACXX_8_7446.sorted.filtered_peak_3389
chr10	121452811	121453074	264	16.27	5.95430	3.35576	3.34798	C6MG0ACXX_8_7446.sorted.filtered_peak_3390
chr10	121485144	121486083	940	45.09	19.45260	4.67702	16.28735	C6MG0ACXX_8_7446.sorted.filtered_peak_3391
chr10	121510266	121510521	256	14.18	4.64705	2.94988	2.15750	C6MG0ACXX_8_7446.sorted.filtered_peak_3392
chr10	121567518	121567807	290	15.95	4.85847	2.89511	2.35687	C6MG0ACXX_8_7446.sorted.filtered_peak_3393
chr10	121631527	121632925	1399	30.08	8.55119	3.08758	5.82996	C6MG0ACXX_8_7446.sorted.filtered_peak_3394
chr10	121651700	121652465	766	38.12	16.66864	4.59559	13.61254	C6MG0ACXX_8_7446.sorted.filtered_peak_3395
chr10	122610546	122611367	822	18.60	7.37535	3.69438	4.69965	C6MG0ACXX_8_7446.sorted.filtered_peak_3396
chr10	122702465	122702819	355	15.76	4.50985	2.75463	2.04661	C6MG0ACXX_8_7446.sorted.filtered_peak_3397
chr10	123117182	123117510	329	13.99	4.37240	2.81983	1.95297	C6MG0ACXX_8_7446.sorted.filtered_peak_3398
chr10	123513524	123513856	333	12.89	3.90835	2.69811	1.51896	C6MG0ACXX_8_7446.sorted.filtered_peak_3399
chr10	123687198	123688173	976	26.19	8.70746	3.45754	5.95267	C6MG0ACXX_8_7446.sorted.filtered_peak_3400
chr10	123733963	123735004	1042	21.33	7.85438	3.63826	5.12458	C6MG0ACXX_8_7446.sorted.filtered_peak_3401
chr10	124058309	124058568	260	15.93	4.18067	2.60589	1.76080	C6MG0ACXX_8_7446.sorted.filtered_peak_3402
chr10	124133808	124134849	1042	32.05	9.88623	3.36754	7.07593	C6MG0ACXX_8_7446.sorted.filtered_peak_3403
chr10	124250653	124251048	396	15.88	4.25951	2.63338	1.84505	C6MG0ACXX_8_7446.sorted.filtered_peak_3404
chr10	124275411	124275671	261	17.32	4.67902	2.70925	2.20493	C6MG0ACXX_8_7446.sorted.filtered_peak_3405
chr10	124638646	124639585	940	37.87	15.24782	4.20952	12.25620	C6MG0ACXX_8_7446.sorted.filtered_peak_3406
chr10	124713423	124714101	679	40.56	16.44617	4.36680	13.37502	C6MG0ACXX_8_7446.sorted.filtered_peak_3407
chr10	124739732	124740370	639	42.53	19.00247	5.01372	15.81242	C6MG0ACXX_8_7446.sorted.filtered_peak_3408
chr10	124767842	124768668	827	38.88	15.10366	4.11373	12.11415	C6MG0ACXX_8_7446.sorted.filtered_peak_3409
chr10	124892382	124892846	465	22.50	7.39822	3.34922	4.70140	C6MG0ACXX_8_7446.sorted.filtered_peak_3410
chr10	124913450	124914621	1172	42.02	14.64455	3.58631	11.74874	C6MG0ACXX_8_7446.sorted.filtered_peak_3411
chr10	124920191	124920440	250	18.71	5.16705	2.81610	2.63947	C6MG0ACXX_8_7446.sorted.filtered_peak_3412
chr10	125568261	125568713	453	12.00	3.41658	2.52565	1.10444	C6MG0ACXX_8_7446.sorted.filtered_peak_3413
chr10	125920277	125920734	458	16.31	6.06511	3.36217	3.47714	C6MG0ACXX_8_7446.sorted.filtered_peak_3414
chr10	126077698	126078055	358	28.82	10.38472	3.81805	7.52843	C6MG0ACXX_8_7446.sorted.filtered_peak_3415
chr10	126092066	126092346	281	16.52	6.02265	3.35648	3.42331	C6MG0ACXX_8_7446.sorted.filtered_peak_3416
chr10	126107122	126107951	830	35.63	13.57443	3.98385	10.63426	C6MG0ACXX_8_7446.sorted.filtered_peak_3417
chr10	126150200	126150787	588	43.07	22.35733	5.66930	19.07779	C6MG0ACXX_8_7446.sorted.filtered_peak_3418
chr10	126218710	126218970	261	15.36	4.61155	2.82678	2.14616	C6MG0ACXX_8_7446.sorted.filtered_peak_3419
chr10	126300305	126300619	315	17.99	5.34324	2.93515	2.79971	C6MG0ACXX_8_7446.sorted.filtered_peak_3420
chr10	126302702	126302951	250	16.36	3.96035	2.48867	1.57438	C6MG0ACXX_8_7446.sorted.filtered_peak_3421
chr10	126329728	126330220	493	18.18	4.01147	2.40672	1.61531	C6MG0ACXX_8_7446.sorted.filtered_peak_3422
chr10	126346373	126346700	328	22.42	6.56456	3.05395	3.93187	C6MG0ACXX_8_7446.sorted.filtered_peak_3423
chr10	126377120	126377886	767	33.08	13.38536	4.17112	10.44867	C6MG0ACXX_8_7446.sorted.filtered_peak_3424
chr10	126406685	126407136	452	31.72	8.40180	3.03817	5.65010	C6MG0ACXX_8_7446.sorted.filtered_peak_3425
chr10	126407924	126408270	347	25.96	4.75215	2.32282	2.25595	C6MG0ACXX_8_7446.sorted.filtered_peak_3426
chr10	126411770	126412260	491	25.76	6.31828	2.78034	3.69903	C6MG0ACXX_8_7446.sorted.filtered_peak_3427
chr10	126432618	126433050	433	33.13	7.61593	2.77510	4.90699	C6MG0ACXX_8_7446.sorted.filtered_peak_3428
chr10	126480227	126480973	747	30.75	12.72221	4.32573	9.78112	C6MG0ACXX_8_7446.sorted.filtered_peak_3429
chr10	126490152	126491006	855	19.58	7.22485	3.48446	4.57305	C6MG0ACXX_8_7446.sorted.filtered_peak_3430
chr10	126605104	126605789	686	41.02	17.72861	4.69023	14.60345	C6MG0ACXX_8_7446.sorted.filtered_peak_3431
chr10	126664629	126665041	413	16.90	4.92729	2.84499	2.42683	C6MG0ACXX_8_7446.sorted.filtered_peak_3432
chr10	126753384	126753851	468	18.32	4.91838	2.74213	2.41662	C6MG0ACXX_8_7446.sorted.filtered_peak_3433
chr10	127407543	127408796	1254	38.80	17.08072	4.40604	14.06094	C6MG0ACXX_8_7446.sorted.filtered_peak_3434
chr10	127511477	127512309	833	46.63	19.16398	4.52115	15.99540	C6MG0ACXX_8_7446.sorted.filtered_peak_3435
chr10	127574585	127575492	908	36.68	4.87797	2.06142	2.37939	C6MG0ACXX_8_7446.sorted.filtered_peak_3436
chr10	127584939	127585223	285	39.38	4.00057	1.84226	1.60303	C6MG0ACXX_8_7446.sorted.filtered_peak_3437
chr10	127593810	127594336	527	28.16	13.25305	4.84293	10.27720	C6MG0ACXX_8_7446.sorted.filtered_peak_3438
chr10	127730379	127730725	347	16.05	5.32642	3.08705	2.77996	C6MG0ACXX_8_7446.sorted.filtered_peak_3439
chr10	129091775	129092335	561	14.13	4.43401	2.84612	1.99321	C6MG0ACXX_8_7446.sorted.filtered_peak_3440
chr10	129780934	129781261	328	12.08	3.40715	2.51440	1.12967	C6MG0ACXX_8_7446.sorted.filtered_peak_3441
chr10	129789351	129789687	337	15.33	4.02486	2.57814	1.63342	C6MG0ACXX_8_7446.sorted.filtered_peak_3442
chr10	129809406	129810123	718	18.45	5.32393	2.89064	2.78203	C6MG0ACXX_8_7446.sorted.filtered_peak_3443
chr10	129845573	129846774	1202	25.36	7.09075	3.03653	4.41465	C6MG0ACXX_8_7446.sorted.filtered_peak_3444
chr10	129862973	129863493	521	19.07	3.86851	2.31333	1.49524	C6MG0ACXX_8_7446.sorted.filtered_peak_3445
chr10	129901529	129901987	459	16.14	5.71941	3.24303	3.15239	C6MG0ACXX_8_7446.sorted.filtered_peak_3446
chr10	129924588	129925059	472	27.89	9.46219	3.57675	6.66122	C6MG0ACXX_8_7446.sorted.filtered_peak_3447
chr10	129979122	129979454	333	18.84	6.27899	3.23334	3.66262	C6MG0ACXX_8_7446.sorted.filtered_peak_3448
chr10	130008591	130009158	568	20.42	5.21475	2.71674	2.68572	C6MG0ACXX_8_7446.sorted.filtered_peak_3449
chr10	130010199	130010537	339	25.12	7.82564	3.27008	5.11373	C6MG0ACXX_8_7446.sorted.filtered_peak_3450
chr10	131265149	131265615	467	26.53	10.48273	3.98903	7.65226	C6MG0ACXX_8_7446.sorted.filtered_peak_3451
chr10	131908457	131909954	1498	63.52	22.91199	4.15506	19.61595	C6MG0ACXX_8_7446.sorted.filtered_peak_3452
chr10	131925949	131926314	366	17.41	5.55824	3.07523	2.98818	C6MG0ACXX_8_7446.sorted.filtered_peak_3453
chr10	131934322	131935154	833	22.05	6.81275	3.17343	4.15679	C6MG0ACXX_8_7446.sorted.filtered_peak_3454
chr10	131988435	131988729	295	17.89	4.87893	2.75113	2.38977	C6MG0ACXX_8_7446.sorted.filtered_peak_3455
chr10	133110051	133110639	589	19.89	4.98277	2.66521	2.47352	C6MG0ACXX_8_7446.sorted.filtered_peak_3456
chr10	133795396	133795794	399	25.46	8.32465	3.40270	5.58693	C6MG0ACXX_8_7446.sorted.filtered_peak_3457
chr10	133836688	133837091	404	14.04	4.58122	2.92216	2.10848	C6MG0ACXX_8_7446.sorted.filtered_peak_3458
chr10	134121225	134121990	766	29.66	8.97589	3.29107	6.20627	C6MG0ACXX_8_7446.sorted.filtered_peak_3459
chr10	134145003	134145860	858	50.53	19.48926	4.10141	16.36147	C6MG0ACXX_8_7446.sorted.filtered_peak_3460
chr10	134261039	134261497	459	22.87	6.05469	2.85377	3.45742	C6MG0ACXX_8_7446.sorted.filtered_peak_3461
chr10	134266561	134266991	431	22.70	5.76937	2.77875	3.18219	C6MG0ACXX_8_7446.sorted.filtered_peak_3462
chr10	134350720	134351448	729	85.40	41.82592	5.92477	37.91065	C6MG0ACXX_8_7446.sorted.filtered_peak_3463
chr10	134385399	134385699	301	15.36	5.21153	3.09364	2.68912	C6MG0ACXX_8_7446.sorted.filtered_peak_3464
chr10	134430044	134430399	356	12.33	3.41963	2.50266	1.13823	C6MG0ACXX_8_7446.sorted.filtered_peak_3465
chr10	134775876	134776145	270	14.25	3.81790	2.56040	1.45022	C6MG0ACXX_8_7446.sorted.filtered_peak_3466
chr10	134823658	134823943	286	18.77	7.66179	3.83551	4.94609	C6MG0ACXX_8_7446.sorted.filtered_peak_3467
chr10	135072651	135073012	362	22.37	4.42002	2.35813	1.96744	C6MG0ACXX_8_7446.sorted.filtered_peak_3468
chr10	135074914	135075623	710	22.43	4.00921	2.22282	1.61747	C6MG0ACXX_8_7446.sorted.filtered_peak_3469
chr10	135092041	135092634	594	31.00	7.56346	2.79461	4.90723	C6MG0ACXX_8_7446.sorted.filtered_peak_3470
chr10	135121348	135122928	1581	39.14	11.78295	3.28981	8.93402	C6MG0ACXX_8_7446.sorted.filtered_peak_3471
chr10	135132013	135132424	412	14.82	5.07020	3.07407	2.55151	C6MG0ACXX_8_7446.sorted.filtered_peak_3472
chr10	135143125	135143622	498	19.56	6.43928	3.22520	3.81823	C6MG0ACXX_8_7446.sorted.filtered_peak_3473
chr10	135148878	135149299	422	16.07	5.08829	2.98272	2.56980	C6MG0ACXX_8_7446.sorted.filtered_peak_3474
chr10	135186751	135187178	428	30.08	11.34518	3.93577	8.46978	C6MG0ACXX_8_7446.sorted.filtered_peak_3475
chr10	135191799	135192575	777	25.26	6.71211	2.91764	4.07291	C6MG0ACXX_8_7446.sorted.filtered_peak_3476
chr10	135192781	135193062	282	22.86	5.61124	2.72179	3.03872	C6MG0ACXX_8_7446.sorted.filtered_peak_3477
chr10	135202728	135203831	1104	25.89	5.26043	2.43781	2.75082	C6MG0ACXX_8_7446.sorted.filtered_peak_3478
chr10	135207375	135207997	623	38.18	11.63775	3.40642	8.75069	C6MG0ACXX_8_7446.sorted.filtered_peak_3479
chr10	135333682	135334226	545	15.95	5.17706	3.02008	2.65423	C6MG0ACXX_8_7446.sorted.filtered_peak_3480
chr10	135500610	135500868	259	19.60	8.21389	4.00189	5.45293	C6MG0ACXX_8_7446.sorted.filtered_peak_3481
chr11	189502	190341	840	26.29	6.64455	2.80265	4.03043	C6MG0ACXX_8_7446.sorted.filtered_peak_3482
chr11	192003	192558	556	25.82	4.94878	2.37038	2.45414	C6MG0ACXX_8_7446.sorted.filtered_peak_3483
chr11	207194	207929	736	65.76	26.22885	4.55534	22.83788	C6MG0ACXX_8_7446.sorted.filtered_peak_3484
chr11	235985	237282	1298	37.99	11.69937	3.40258	8.82403	C6MG0ACXX_8_7446.sorted.filtered_peak_3485
chr11	244487	244813	327	15.41	5.07988	3.03086	2.56358	C6MG0ACXX_8_7446.sorted.filtered_peak_3486
chr11	250770	251066	297	15.39	5.35727	3.14002	2.83504	C6MG0ACXX_8_7446.sorted.filtered_peak_3487
chr11	268837	269824	988	32.92	10.77608	3.52772	7.93784	C6MG0ACXX_8_7446.sorted.filtered_peak_3488
chr11	288685	289187	503	22.12	4.84047	2.49516	2.35408	C6MG0ACXX_8_7446.sorted.filtered_peak_3489
chr11	313839	314282	444	23.41	7.26817	3.21033	4.59847	C6MG0ACXX_8_7446.sorted.filtered_peak_3490
chr11	327101	327350	250	13.61	3.74105	2.56735	1.38089	C6MG0ACXX_8_7446.sorted.filtered_peak_3491
chr11	396695	397023	329	13.60	3.78345	2.58776	1.41303	C6MG0ACXX_8_7446.sorted.filtered_peak_3492
chr11	406738	407330	593	41.67	15.90901	4.12268	12.86694	C6MG0ACXX_8_7446.sorted.filtered_peak_3493
chr11	414664	415260	597	25.46	6.21323	2.73391	3.62389	C6MG0ACXX_8_7446.sorted.filtered_peak_3494
chr11	448022	448646	625	34.43	10.34738	3.34942	7.51739	C6MG0ACXX_8_7446.sorted.filtered_peak_3495
chr11	450031	450623	593	35.72	10.77235	3.28616	7.97087	C6MG0ACXX_8_7446.sorted.filtered_peak_3496
chr11	506351	507628	1278	61.80	24.78293	4.62239	21.41258	C6MG0ACXX_8_7446.sorted.filtered_peak_3497
chr11	518590	519161	572	31.26	17.75513	5.93203	14.63766	C6MG0ACXX_8_7446.sorted.filtered_peak_3498
chr11	535424	536095	672	39.28	12.30346	3.45795	9.41105	C6MG0ACXX_8_7446.sorted.filtered_peak_3499
chr11	537044	537555	512	28.22	5.83969	2.52825	3.25592	C6MG0ACXX_8_7446.sorted.filtered_peak_3500
chr11	560433	561279	847	40.61	11.12387	3.14068	8.28368	C6MG0ACXX_8_7446.sorted.filtered_peak_3501
chr11	568333	568906	574	42.04	16.16439	4.18997	13.11585	C6MG0ACXX_8_7446.sorted.filtered_peak_3502
chr11	575638	576661	1024	49.84	18.37170	4.17108	15.21610	C6MG0ACXX_8_7446.sorted.filtered_peak_3503
chr11	587876	588430	555	27.80	12.87246	4.81528	9.89546	C6MG0ACXX_8_7446.sorted.filtered_peak_3504
chr11	615606	616194	589	45.48	15.65695	3.94317	12.58738	C6MG0ACXX_8_7446.sorted.filtered_peak_3505
chr11	694949	696216	1268	88.97	36.15855	4.69126	32.47812	C6MG0ACXX_8_7446.sorted.filtered_peak_3506
chr11	720614	720964	351	19.88	6.56292	3.25260	3.92905	C6MG0ACXX_8_7446.sorted.filtered_peak_3507
chr11	726294	726629	336	18.58	4.54923	2.58788	2.08661	C6MG0ACXX_8_7446.sorted.filtered_peak_3508
chr11	746691	747780	1090	24.76	8.71802	3.42999	6.02902	C6MG0ACXX_8_7446.sorted.filtered_peak_3509
chr11	777155	777891	737	35.49	14.53308	4.15541	11.58801	C6MG0ACXX_8_7446.sorted.filtered_peak_3510
chr11	796128	796499	372	29.99	6.11763	2.52244	3.51744	C6MG0ACXX_8_7446.sorted.filtered_peak_3511
chr11	797251	798576	1326	30.83	6.75928	2.64161	4.12326	C6MG0ACXX_8_7446.sorted.filtered_peak_3512
chr11	809083	810147	1065	57.22	21.86968	4.23917	18.63834	C6MG0ACXX_8_7446.sorted.filtered_peak_3513
chr11	819130	820486	1357	38.85	13.15050	3.71105	10.21634	C6MG0ACXX_8_7446.sorted.filtered_peak_3514
chr11	842158	842974	817	36.24	11.85562	3.62362	8.95325	C6MG0ACXX_8_7446.sorted.filtered_peak_3515
chr11	910500	911432	933	30.60	11.57294	3.90514	8.70285	C6MG0ACXX_8_7446.sorted.filtered_peak_3516
chr11	925660	926085	426	32.53	12.31122	4.04594	9.37696	C6MG0ACXX_8_7446.sorted.filtered_peak_3517
chr11	1213101	1213555	455	13.85	4.47003	2.88432	2.01337	C6MG0ACXX_8_7446.sorted.filtered_peak_3518
chr11	1330566	1331363	798	49.42	20.18284	4.37266	17.02210	C6MG0ACXX_8_7446.sorted.filtered_peak_3519
chr11	1404154	1404846	693	22.93	7.46190	3.30235	4.77780	C6MG0ACXX_8_7446.sorted.filtered_peak_3520
chr11	1410726	1411249	524	31.45	12.02919	4.02369	9.12011	C6MG0ACXX_8_7446.sorted.filtered_peak_3521
chr11	1593326	1593751	426	33.24	9.64100	3.24653	6.84044	C6MG0ACXX_8_7446.sorted.filtered_peak_3522
chr11	1595119	1595418	300	21.34	4.09419	2.29561	1.68129	C6MG0ACXX_8_7446.sorted.filtered_peak_3523
chr11	1595755	1596006	252	20.41	4.03658	2.31447	1.63299	C6MG0ACXX_8_7446.sorted.filtered_peak_3524
chr11	1610527	1610794	268	17.88	7.11390	3.66796	4.44535	C6MG0ACXX_8_7446.sorted.filtered_peak_3525
chr11	1680734	1681114	381	14.82	5.06383	3.07328	2.54631	C6MG0ACXX_8_7446.sorted.filtered_peak_3526
chr11	1715116	1715425	310	13.64	3.91770	2.64955	1.52637	C6MG0ACXX_8_7446.sorted.filtered_peak_3527
chr11	1779222	1779736	515	19.26	3.95165	2.33353	1.57263	C6MG0ACXX_8_7446.sorted.filtered_peak_3528
chr11	1784884	1785434	551	27.35	8.31972	3.24724	5.59157	C6MG0ACXX_8_7446.sorted.filtered_peak_3529
chr11	1793396	1794057	662	18.20	5.76792	3.07714	3.19385	C6MG0ACXX_8_7446.sorted.filtered_peak_3530
chr11	1871920	1872370	451	38.00	11.02703	3.32728	8.15080	C6MG0ACXX_8_7446.sorted.filtered_peak_3531
chr11	1874018	1874473	456	34.91	9.10697	3.00879	6.34333	C6MG0ACXX_8_7446.sorted.filtered_peak_3532
chr11	1903485	1903840	356	14.77	3.58121	2.42171	1.25956	C6MG0ACXX_8_7446.sorted.filtered_peak_3533
chr11	1968651	1969014	364	21.02	5.58299	2.82396	3.00760	C6MG0ACXX_8_7446.sorted.filtered_peak_3534
chr11	2098423	2098833	411	19.29	6.71823	3.36998	4.06890	C6MG0ACXX_8_7446.sorted.filtered_peak_3535
chr11	2290371	2290919	549	19.21	3.95266	2.33844	1.56251	C6MG0ACXX_8_7446.sorted.filtered_peak_3536
chr11	2326668	2327088	421	20.02	4.37501	2.44631	1.93325	C6MG0ACXX_8_7446.sorted.filtered_peak_3537
chr11	2398142	2398763	622	18.82	4.15870	2.43064	1.74379	C6MG0ACXX_8_7446.sorted.filtered_peak_3538
chr11	2421385	2422106	722	85.99	37.56969	5.20070	33.79405	C6MG0ACXX_8_7446.sorted.filtered_peak_3539
chr11	2449284	2449697	414	14.99	4.34158	2.73743	1.90891	C6MG0ACXX_8_7446.sorted.filtered_peak_3540
chr11	2488546	2488917	372	15.61	4.51130	2.77009	2.04496	C6MG0ACXX_8_7446.sorted.filtered_peak_3541
chr11	2720950	2721727	778	28.26	9.31847	3.48511	6.53516	C6MG0ACXX_8_7446.sorted.filtered_peak_3542
chr11	2906651	2907417	767	29.57	8.62404	3.16306	5.89611	C6MG0ACXX_8_7446.sorted.filtered_peak_3543
chr11	2919939	2920218	280	25.18	6.28055	2.79752	3.66339	C6MG0ACXX_8_7446.sorted.filtered_peak_3544
chr11	2923267	2923652	386	28.18	9.62788	3.57942	6.83384	C6MG0ACXX_8_7446.sorted.filtered_peak_3545
chr11	3013220	3013910	691	48.49	15.43599	3.59655	12.41374	C6MG0ACXX_8_7446.sorted.filtered_peak_3546
chr11	3035359	3036039	681	21.74	7.68693	3.50478	4.98352	C6MG0ACXX_8_7446.sorted.filtered_peak_3547
chr11	3071189	3071440	252	17.07	5.23095	2.96178	2.69160	C6MG0ACXX_8_7446.sorted.filtered_peak_3548
chr11	3078495	3079239	745	26.26	10.13779	3.83641	7.35112	C6MG0ACXX_8_7446.sorted.filtered_peak_3549
chr11	3400062	3400715	654	29.72	12.36718	4.28214	9.45107	C6MG0ACXX_8_7446.sorted.filtered_peak_3550
chr11	3443627	3444292	666	22.21	10.42994	4.50895	7.58837	C6MG0ACXX_8_7446.sorted.filtered_peak_3551
chr11	3806445	3806805	361	23.11	7.76324	3.41147	5.05251	C6MG0ACXX_8_7446.sorted.filtered_peak_3552
chr11	3818245	3819317	1073	55.58	24.02056	4.62777	20.73922	C6MG0ACXX_8_7446.sorted.filtered_peak_3553
chr11	3829153	3829814	662	16.88	4.19493	2.54804	1.77901	C6MG0ACXX_8_7446.sorted.filtered_peak_3554
chr11	3860423	3860761	339	30.23	5.27320	2.30979	2.73959	C6MG0ACXX_8_7446.sorted.filtered_peak_3555
chr11	3862037	3863116	1080	36.74	8.75837	2.82016	6.02930	C6MG0ACXX_8_7446.sorted.filtered_peak_3556
chr11	3875676	3877174	1499	39.64	10.83907	3.16243	7.98129	C6MG0ACXX_8_7446.sorted.filtered_peak_3557
chr11	3892528	3892803	276	15.04	4.52138	2.81933	2.05545	C6MG0ACXX_8_7446.sorted.filtered_peak_3558
chr11	3926245	3926583	339	18.01	5.26350	2.88678	2.73746	C6MG0ACXX_8_7446.sorted.filtered_peak_3559
chr11	3941169	3941707	539	17.82	6.97437	3.59987	4.32556	C6MG0ACXX_8_7446.sorted.filtered_peak_3560
chr11	3968082	3968870	789	30.48	9.06274	3.25833	6.29037	C6MG0ACXX_8_7446.sorted.filtered_peak_3561
chr11	3990836	3991323	488	14.29	3.98542	2.63073	1.60141	C6MG0ACXX_8_7446.sorted.filtered_peak_3562
chr11	4011043	4011416	374	15.55	5.04538	3.00482	2.52454	C6MG0ACXX_8_7446.sorted.filtered_peak_3563
chr11	4093955	4094241	287	19.04	6.15907	3.17330	3.55139	C6MG0ACXX_8_7446.sorted.filtered_peak_3564
chr11	4115717	4116450	734	29.97	8.86802	3.20481	6.12284	C6MG0ACXX_8_7446.sorted.filtered_peak_3565
chr11	4167101	4167462	362	13.23	3.86879	2.65697	1.49272	C6MG0ACXX_8_7446.sorted.filtered_peak_3566
chr11	4208359	4208608	250	18.09	3.87973	2.36373	1.50800	C6MG0ACXX_8_7446.sorted.filtered_peak_3567
chr11	4414368	4415173	806	20.00	7.82081	3.63083	5.15787	C6MG0ACXX_8_7446.sorted.filtered_peak_3568
chr11	4629286	4629834	549	33.67	13.54652	4.25378	10.58439	C6MG0ACXX_8_7446.sorted.filtered_peak_3569
chr11	5645967	5646568	602	26.06	10.80237	4.10253	7.97229	C6MG0ACXX_8_7446.sorted.filtered_peak_3570
chr11	5705838	5706504	667	28.95	9.78198	3.62734	6.95001	C6MG0ACXX_8_7446.sorted.filtered_peak_3571
chr11	5710732	5711173	442	23.91	6.08121	2.80252	3.48025	C6MG0ACXX_8_7446.sorted.filtered_peak_3572
chr11	6255755	6256502	748	92.50	49.72855	6.54966	45.59739	C6MG0ACXX_8_7446.sorted.filtered_peak_3573
chr11	6411191	6411940	750	39.65	16.85721	4.59834	13.76757	C6MG0ACXX_8_7446.sorted.filtered_peak_3574
chr11	6423617	6424378	762	27.54	8.39890	3.29554	5.64306	C6MG0ACXX_8_7446.sorted.filtered_peak_3575
chr11	6440034	6440694	661	20.64	6.01857	3.00281	3.41095	C6MG0ACXX_8_7446.sorted.filtered_peak_3576
chr11	6464706	6464992	287	16.03	5.01200	2.96057	2.49117	C6MG0ACXX_8_7446.sorted.filtered_peak_3577
chr11	6495098	6495532	435	23.79	6.55267	2.96668	3.91232	C6MG0ACXX_8_7446.sorted.filtered_peak_3578
chr11	6502465	6503091	627	38.69	15.21281	4.22486	12.19139	C6MG0ACXX_8_7446.sorted.filtered_peak_3579
chr11	6624660	6625129	470	38.72	12.48748	3.60635	9.55707	C6MG0ACXX_8_7446.sorted.filtered_peak_3580
chr11	6633129	6633947	819	37.14	13.09006	3.72514	10.19655	C6MG0ACXX_8_7446.sorted.filtered_peak_3581
chr11	6640343	6640905	563	39.96	15.02650	3.98983	12.04227	C6MG0ACXX_8_7446.sorted.filtered_peak_3582
chr11	6648883	6649433	551	16.56	3.97918	2.48154	1.59523	C6MG0ACXX_8_7446.sorted.filtered_peak_3583
chr11	6704266	6705034	769	57.40	26.85516	5.26692	23.43659	C6MG0ACXX_8_7446.sorted.filtered_peak_3584
chr11	6767148	6767959	812	23.12	5.58561	2.69665	3.01361	C6MG0ACXX_8_7446.sorted.filtered_peak_3585
chr11	6833534	6833968	435	13.25	4.06806	2.74671	1.67214	C6MG0ACXX_8_7446.sorted.filtered_peak_3586
chr11	7457928	7458206	279	16.52	5.17730	2.98181	2.65162	C6MG0ACXX_8_7446.sorted.filtered_peak_3587
chr11	7534464	7535428	965	25.57	8.17823	3.37461	5.43497	C6MG0ACXX_8_7446.sorted.filtered_peak_3588
chr11	8008456	8009025	570	50.37	23.39432	5.20956	20.07577	C6MG0ACXX_8_7446.sorted.filtered_peak_3589
chr11	8040266	8040775	510	14.75	3.87610	2.55255	1.49031	C6MG0ACXX_8_7446.sorted.filtered_peak_3590
chr11	8054764	8055039	276	18.02	4.59742	2.63894	2.12429	C6MG0ACXX_8_7446.sorted.filtered_peak_3591
chr11	8625417	8626134	718	14.78	4.30718	2.72763	1.89712	C6MG0ACXX_8_7446.sorted.filtered_peak_3592
chr11	8703781	8704658	878	35.84	12.12741	3.67751	9.21550	C6MG0ACXX_8_7446.sorted.filtered_peak_3593
chr11	8709993	8710822	830	29.09	7.93327	3.01121	5.23402	C6MG0ACXX_8_7446.sorted.filtered_peak_3594
chr11	8873675	8873978	304	12.18	3.51098	2.55965	1.18178	C6MG0ACXX_8_7446.sorted.filtered_peak_3595
chr11	8985604	8986647	1044	28.00	8.67689	3.33835	5.90837	C6MG0ACXX_8_7446.sorted.filtered_peak_3596
chr11	9023434	9023683	250	16.47	4.01378	2.50291	1.62240	C6MG0ACXX_8_7446.sorted.filtered_peak_3597
chr11	9025463	9025968	506	19.04	5.13620	2.77292	2.61950	C6MG0ACXX_8_7446.sorted.filtered_peak_3598
chr11	9159172	9159569	398	17.44	4.95357	2.82323	2.44051	C6MG0ACXX_8_7446.sorted.filtered_peak_3599
chr11	9271726	9272171	446	20.42	7.19434	3.41045	4.54393	C6MG0ACXX_8_7446.sorted.filtered_peak_3600
chr11	9285440	9286043	604	18.08	4.81749	2.71952	2.32582	C6MG0ACXX_8_7446.sorted.filtered_peak_3601
chr11	9302231	9302776	546	13.99	4.54968	2.91238	2.08046	C6MG0ACXX_8_7446.sorted.filtered_peak_3602
chr11	9335511	9336708	1198	44.25	19.05945	4.50659	15.95502	C6MG0ACXX_8_7446.sorted.filtered_peak_3603
chr11	9385778	9386359	582	22.47	8.36037	3.62686	5.64807	C6MG0ACXX_8_7446.sorted.filtered_peak_3604
chr11	9405949	9406696	748	18.31	5.75604	3.04999	3.19565	C6MG0ACXX_8_7446.sorted.filtered_peak_3605
chr11	9481948	9483076	1129	70.90	30.68635	4.92393	27.13856	C6MG0ACXX_8_7446.sorted.filtered_peak_3606
chr11	9528306	9528588	283	15.89	5.17788	3.04193	2.63887	C6MG0ACXX_8_7446.sorted.filtered_peak_3607
chr11	9532378	9532699	322	18.95	7.11447	3.57853	4.43334	C6MG0ACXX_8_7446.sorted.filtered_peak_3608
chr11	9587420	9588055	636	38.38	18.18372	5.02808	15.06537	C6MG0ACXX_8_7446.sorted.filtered_peak_3609
chr11	9594823	9595363	541	62.67	25.09085	4.58880	21.72090	C6MG0ACXX_8_7446.sorted.filtered_peak_3610
chr11	9622821	9623482	662	24.63	9.20170	3.76426	6.42377	C6MG0ACXX_8_7446.sorted.filtered_peak_3611
chr11	9634802	9636197	1396	27.60	8.62111	3.30628	5.87666	C6MG0ACXX_8_7446.sorted.filtered_peak_3612
chr11	9685263	9685767	505	20.55	6.71017	3.25952	4.05842	C6MG0ACXX_8_7446.sorted.filtered_peak_3613
chr11	9769879	9770313	435	15.38	4.68383	2.85146	2.21744	C6MG0ACXX_8_7446.sorted.filtered_peak_3614
chr11	9779624	9780167	544	20.57	4.42929	2.43349	1.99304	C6MG0ACXX_8_7446.sorted.filtered_peak_3615
chr11	9883627	9883876	250	13.56	4.05728	2.71943	1.65611	C6MG0ACXX_8_7446.sorted.filtered_peak_3616
chr11	10315465	10315908	444	18.87	4.83201	2.67265	2.33945	C6MG0ACXX_8_7446.sorted.filtered_peak_3617
chr11	10329037	10329554	518	20.68	3.60661	2.15906	1.28310	C6MG0ACXX_8_7446.sorted.filtered_peak_3618
chr11	10435973	10436523	551	18.10	4.73329	2.68399	2.25165	C6MG0ACXX_8_7446.sorted.filtered_peak_3619
chr11	10463562	10463910	349	17.50	4.90397	2.79420	2.39641	C6MG0ACXX_8_7446.sorted.filtered_peak_3620
chr11	10477391	10478124	734	26.35	6.23958	2.67911	3.65636	C6MG0ACXX_8_7446.sorted.filtered_peak_3621
chr11	10480560	10481040	481	21.99	4.53410	2.41152	2.06863	C6MG0ACXX_8_7446.sorted.filtered_peak_3622
chr11	10562265	10563013	749	30.49	10.23888	3.57391	7.41478	C6MG0ACXX_8_7446.sorted.filtered_peak_3623
chr11	10757225	10757815	591	21.95	7.20308	3.29400	4.54002	C6MG0ACXX_8_7446.sorted.filtered_peak_3624
chr11	10764181	10764707	527	21.71	6.42139	3.01568	3.83603	C6MG0ACXX_8_7446.sorted.filtered_peak_3625
chr11	10765355	10765672	318	18.48	4.32342	2.51088	1.87816	C6MG0ACXX_8_7446.sorted.filtered_peak_3626
chr11	10772406	10773224	819	23.96	6.88408	3.01557	4.25346	C6MG0ACXX_8_7446.sorted.filtered_peak_3627
chr11	10814046	10814384	339	19.35	6.32926	3.20886	3.71514	C6MG0ACXX_8_7446.sorted.filtered_peak_3628
chr11	10830031	10831073	1043	51.23	19.02647	4.17079	15.86520	C6MG0ACXX_8_7446.sorted.filtered_peak_3629
chr11	10879245	10880120	876	50.82	18.55902	4.17168	15.39120	C6MG0ACXX_8_7446.sorted.filtered_peak_3630
chr11	11049871	11050158	288	13.78	3.67252	2.52371	1.34096	C6MG0ACXX_8_7446.sorted.filtered_peak_3631
chr11	11287400	11287699	300	13.76	3.73832	2.55672	1.39115	C6MG0ACXX_8_7446.sorted.filtered_peak_3632
chr11	11643522	11643771	250	18.05	5.63400	3.04948	3.06332	C6MG0ACXX_8_7446.sorted.filtered_peak_3633
chr11	11863046	11864094	1049	30.95	9.42650	3.30911	6.64766	C6MG0ACXX_8_7446.sorted.filtered_peak_3634
chr11	11870865	11871294	430	17.43	5.06313	2.86666	2.54216	C6MG0ACXX_8_7446.sorted.filtered_peak_3635
chr11	12108664	12109274	611	15.74	4.64147	2.80838	2.17098	C6MG0ACXX_8_7446.sorted.filtered_peak_3636
chr11	12131789	12132463	675	25.11	8.00169	3.28827	5.30513	C6MG0ACXX_8_7446.sorted.filtered_peak_3637
chr11	12172147	12172396	250	16.04	4.41032	2.68958	1.96862	C6MG0ACXX_8_7446.sorted.filtered_peak_3638
chr11	12196039	12196313	275	17.85	4.13312	2.46915	1.72694	C6MG0ACXX_8_7446.sorted.filtered_peak_3639
chr11	12197510	12197794	285	18.98	5.05890	2.75726	2.53648	C6MG0ACXX_8_7446.sorted.filtered_peak_3640
chr11	12211411	12211660	250	17.17	3.97185	2.44851	1.57941	C6MG0ACXX_8_7446.sorted.filtered_peak_3641
chr11	12246134	12246645	512	20.83	6.48807	3.14721	3.86112	C6MG0ACXX_8_7446.sorted.filtered_peak_3642
chr11	12257438	12258350	913	19.86	5.89625	2.97781	3.32704	C6MG0ACXX_8_7446.sorted.filtered_peak_3643
chr11	12695571	12696185	615	19.85	7.07377	3.44097	4.40964	C6MG0ACXX_8_7446.sorted.filtered_peak_3644
chr11	12739469	12739780	312	15.91	5.12947	3.01913	2.59505	C6MG0ACXX_8_7446.sorted.filtered_peak_3645
chr11	13205004	13205756	753	13.50	4.03863	2.70908	1.65257	C6MG0ACXX_8_7446.sorted.filtered_peak_3646
chr11	13229685	13230164	480	17.67	4.72089	2.71190	2.23405	C6MG0ACXX_8_7446.sorted.filtered_peak_3647
chr11	13298861	13299677	817	50.74	17.77869	3.84910	14.69848	C6MG0ACXX_8_7446.sorted.filtered_peak_3648
chr11	13484410	13485087	678	33.17	13.72053	4.28423	10.76733	C6MG0ACXX_8_7446.sorted.filtered_peak_3649
chr11	13689727	13690777	1051	52.12	21.22669	4.38815	18.04395	C6MG0ACXX_8_7446.sorted.filtered_peak_3650
chr11	13706029	13706279	251	12.87	3.89534	2.69403	1.50691	C6MG0ACXX_8_7446.sorted.filtered_peak_3651
chr11	13794037	13794305	269	14.15	3.86461	2.58572	1.49911	C6MG0ACXX_8_7446.sorted.filtered_peak_3652
chr11	13890619	13891158	540	15.32	5.36478	3.17125	2.81390	C6MG0ACXX_8_7446.sorted.filtered_peak_3653
chr11	13945568	13946024	457	23.77	9.14931	3.84961	6.36427	C6MG0ACXX_8_7446.sorted.filtered_peak_3654
chr11	13962101	13962543	443	14.69	4.97494	3.04849	2.46379	C6MG0ACXX_8_7446.sorted.filtered_peak_3655
chr11	14292729	14292983	255	13.46	4.21025	2.80403	1.77594	C6MG0ACXX_8_7446.sorted.filtered_peak_3656
chr11	14309883	14310252	370	14.52	4.86363	3.01439	2.35898	C6MG0ACXX_8_7446.sorted.filtered_peak_3657
chr11	14341485	14342013	529	21.91	7.83705	3.52617	5.13868	C6MG0ACXX_8_7446.sorted.filtered_peak_3658
chr11	14358637	14358936	300	18.48	6.42210	3.32972	3.79760	C6MG0ACXX_8_7446.sorted.filtered_peak_3659
chr11	14379666	14380000	335	15.82	3.81335	2.45905	1.44550	C6MG0ACXX_8_7446.sorted.filtered_peak_3660
chr11	14380401	14380828	428	15.76	4.00809	2.54674	1.60274	C6MG0ACXX_8_7446.sorted.filtered_peak_3661
chr11	14436549	14437025	477	22.21	6.42228	3.02574	3.79129	C6MG0ACXX_8_7446.sorted.filtered_peak_3662
chr11	14521206	14522241	1036	29.27	9.23731	3.42944	6.43662	C6MG0ACXX_8_7446.sorted.filtered_peak_3663
chr11	14541222	14542555	1334	32.51	11.71481	3.77601	8.84176	C6MG0ACXX_8_7446.sorted.filtered_peak_3664
chr11	14558604	14559160	557	14.30	4.07314	2.66876	1.66534	C6MG0ACXX_8_7446.sorted.filtered_peak_3665
chr11	14576454	14576955	502	18.22	5.68580	3.06194	3.10588	C6MG0ACXX_8_7446.sorted.filtered_peak_3666
chr11	14599787	14600690	904	26.03	10.71081	4.06840	7.87998	C6MG0ACXX_8_7446.sorted.filtered_peak_3667
chr11	14665733	14666210	478	23.57	5.14272	2.53354	2.61073	C6MG0ACXX_8_7446.sorted.filtered_peak_3668
chr11	14735562	14735825	264	15.47	5.43348	3.20048	2.86635	C6MG0ACXX_8_7446.sorted.filtered_peak_3669
chr11	14786480	14787100	621	35.97	13.13650	3.88752	10.20428	C6MG0ACXX_8_7446.sorted.filtered_peak_3670
chr11	14912792	14914062	1271	40.65	12.33505	3.48598	9.39843	C6MG0ACXX_8_7446.sorted.filtered_peak_3671
chr11	14926963	14927268	306	26.00	7.50990	3.12948	4.80711	C6MG0ACXX_8_7446.sorted.filtered_peak_3672
chr11	15096281	15096530	250	18.48	4.83367	2.70903	2.32392	C6MG0ACXX_8_7446.sorted.filtered_peak_3673
chr11	15671584	15671961	378	17.40	5.38631	2.99366	2.83685	C6MG0ACXX_8_7446.sorted.filtered_peak_3674
chr11	16429802	16430149	348	13.12	3.92655	2.68991	1.55314	C6MG0ACXX_8_7446.sorted.filtered_peak_3675
chr11	16627382	16628062	681	16.65	4.92705	2.85973	2.42333	C6MG0ACXX_8_7446.sorted.filtered_peak_3676
chr11	16759657	16760498	842	42.66	18.83743	4.76007	15.68881	C6MG0ACXX_8_7446.sorted.filtered_peak_3677
chr11	17098952	17099737	786	36.25	15.86532	4.52567	12.84658	C6MG0ACXX_8_7446.sorted.filtered_peak_3678
chr11	17229132	17230060	929	28.57	11.02652	3.88750	8.19011	C6MG0ACXX_8_7446.sorted.filtered_peak_3679
chr11	17251675	17252097	423	12.33	3.59533	2.58925	1.25297	C6MG0ACXX_8_7446.sorted.filtered_peak_3680
chr11	17297697	17298590	894	27.84	9.92869	3.69629	7.11324	C6MG0ACXX_8_7446.sorted.filtered_peak_3681
chr11	17307391	17307640	250	15.01	4.63308	2.86701	2.15440	C6MG0ACXX_8_7446.sorted.filtered_peak_3682
chr11	17410719	17411309	591	17.74	4.31040	2.54385	1.87526	C6MG0ACXX_8_7446.sorted.filtered_peak_3683
chr11	18034088	18035157	1070	37.81	13.29613	3.80429	10.35438	C6MG0ACXX_8_7446.sorted.filtered_peak_3684
chr11	18127374	18127871	498	20.69	7.38478	3.49365	4.69393	C6MG0ACXX_8_7446.sorted.filtered_peak_3685
chr11	18343477	18344266	790	53.45	21.43977	4.60250	18.17790	C6MG0ACXX_8_7446.sorted.filtered_peak_3686
chr11	18404891	18406093	1203	20.28	7.51001	3.55976	4.82702	C6MG0ACXX_8_7446.sorted.filtered_peak_3687
chr11	18415890	18416366	477	32.70	7.72287	2.80093	5.02091	C6MG0ACXX_8_7446.sorted.filtered_peak_3688
chr11	18417377	18418186	810	44.26	14.63405	3.74929	11.61693	C6MG0ACXX_8_7446.sorted.filtered_peak_3689
chr11	18547805	18549191	1387	33.75	12.45106	3.94094	9.54021	C6MG0ACXX_8_7446.sorted.filtered_peak_3690
chr11	18600745	18600994	250	13.29	4.13931	2.77666	1.71848	C6MG0ACXX_8_7446.sorted.filtered_peak_3691
chr11	18609350	18610330	981	22.94	7.27749	3.16580	4.65582	C6MG0ACXX_8_7446.sorted.filtered_peak_3692
chr11	18639514	18639917	404	23.46	8.61424	3.68304	5.85772	C6MG0ACXX_8_7446.sorted.filtered_peak_3693
chr11	18655690	18656593	904	46.20	21.39285	5.15956	18.13893	C6MG0ACXX_8_7446.sorted.filtered_peak_3694
chr11	18690653	18690902	250	16.04	5.47357	3.13979	2.92736	C6MG0ACXX_8_7446.sorted.filtered_peak_3695
chr11	18719948	18720808	861	21.77	6.55855	3.05977	3.94932	C6MG0ACXX_8_7446.sorted.filtered_peak_3696
chr11	18742654	18743308	655	21.15	6.96320	3.28155	4.30909	C6MG0ACXX_8_7446.sorted.filtered_peak_3697
chr11	19049692	19050047	356	15.21	4.30999	2.71157	1.86880	C6MG0ACXX_8_7446.sorted.filtered_peak_3698
chr11	19138363	19138840	478	30.50	11.39668	3.90917	8.52505	C6MG0ACXX_8_7446.sorted.filtered_peak_3699
chr11	19262185	19262796	612	30.19	9.56274	3.39406	6.77406	C6MG0ACXX_8_7446.sorted.filtered_peak_3700
chr11	19734081	19734695	615	23.02	7.02301	3.14983	4.37046	C6MG0ACXX_8_7446.sorted.filtered_peak_3701
chr11	19745361	19745677	317	17.85	5.11472	2.85421	2.58658	C6MG0ACXX_8_7446.sorted.filtered_peak_3702
chr11	19992441	19992690	250	16.56	5.66253	3.19087	3.08667	C6MG0ACXX_8_7446.sorted.filtered_peak_3703
chr11	20385151	20385750	600	17.71	4.84531	2.75298	2.35468	C6MG0ACXX_8_7446.sorted.filtered_peak_3704
chr11	20408623	20409456	834	56.92	24.55701	4.88232	21.20746	C6MG0ACXX_8_7446.sorted.filtered_peak_3705
chr11	22646697	22647722	1026	34.75	13.49323	4.12486	10.52680	C6MG0ACXX_8_7446.sorted.filtered_peak_3706
chr11	22850968	22851812	845	31.54	11.44704	3.88990	8.55183	C6MG0ACXX_8_7446.sorted.filtered_peak_3707
chr11	27384439	27385169	731	28.38	10.59166	3.81094	7.76690	C6MG0ACXX_8_7446.sorted.filtered_peak_3708
chr11	27527854	27528613	760	32.02	13.22355	4.32706	10.26444	C6MG0ACXX_8_7446.sorted.filtered_peak_3709
chr11	28129522	28130201	680	46.55	18.01047	4.23396	14.89634	C6MG0ACXX_8_7446.sorted.filtered_peak_3710
chr11	30344389	30345252	864	34.89	14.51228	4.34489	11.53585	C6MG0ACXX_8_7446.sorted.filtered_peak_3711
chr11	31348319	31348571	253	12.70	3.80831	2.66240	1.43570	C6MG0ACXX_8_7446.sorted.filtered_peak_3712
chr11	31381423	31381869	447	12.45	3.66055	2.61221	1.30769	C6MG0ACXX_8_7446.sorted.filtered_peak_3713
chr11	31391087	31391716	630	27.26	11.40329	4.24490	8.52035	C6MG0ACXX_8_7446.sorted.filtered_peak_3714
chr11	31530856	31531659	804	32.35	13.26673	4.17540	10.34776	C6MG0ACXX_8_7446.sorted.filtered_peak_3715
chr11	32113036	32113319	284	16.37	4.78153	2.82687	2.28734	C6MG0ACXX_8_7446.sorted.filtered_peak_3716
chr11	32197791	32198040	250	15.85	4.34020	2.67651	1.90218	C6MG0ACXX_8_7446.sorted.filtered_peak_3717
chr11	32442391	32442896	506	14.71	3.66691	2.46014	1.34180	C6MG0ACXX_8_7446.sorted.filtered_peak_3718
chr11	32605023	32605811	789	29.39	10.65779	3.80998	7.80544	C6MG0ACXX_8_7446.sorted.filtered_peak_3719
chr11	32851004	32851428	425	16.99	4.90078	2.83063	2.40072	C6MG0ACXX_8_7446.sorted.filtered_peak_3720
chr11	32914031	32915114	1084	19.10	4.38402	2.49160	1.94991	C6MG0ACXX_8_7446.sorted.filtered_peak_3721
chr11	32959981	32960230	250	13.17	4.06394	2.75231	1.65104	C6MG0ACXX_8_7446.sorted.filtered_peak_3722
chr11	33033128	33033622	495	20.96	7.92597	3.68969	5.19769	C6MG0ACXX_8_7446.sorted.filtered_peak_3723
chr11	33060680	33061309	630	26.51	9.64630	3.76172	6.83376	C6MG0ACXX_8_7446.sorted.filtered_peak_3724
chr11	33182798	33183426	629	29.20	9.99209	3.59222	7.18251	C6MG0ACXX_8_7446.sorted.filtered_peak_3725
chr11	33278770	33280461	1692	23.73	5.87704	2.73731	3.29855	C6MG0ACXX_8_7446.sorted.filtered_peak_3726
chr11	33562921	33563241	321	19.42	5.94729	3.06851	3.34682	C6MG0ACXX_8_7446.sorted.filtered_peak_3727
chr11	33691896	33692456	561	16.34	5.31478	3.05868	2.77070	C6MG0ACXX_8_7446.sorted.filtered_peak_3728
chr11	33722020	33723011	992	41.98	16.50181	4.24786	13.43870	C6MG0ACXX_8_7446.sorted.filtered_peak_3729
chr11	33744098	33744782	685	20.67	7.44071	3.52860	4.74486	C6MG0ACXX_8_7446.sorted.filtered_peak_3730
chr11	33756698	33757003	306	17.81	3.69836	2.30906	1.36194	C6MG0ACXX_8_7446.sorted.filtered_peak_3731
chr11	33757631	33758255	625	20.14	4.57664	2.51588	2.10159	C6MG0ACXX_8_7446.sorted.filtered_peak_3732
chr11	33795659	33796545	887	26.60	8.12801	3.23128	5.41261	C6MG0ACXX_8_7446.sorted.filtered_peak_3733
chr11	33829861	33830140	280	14.20	4.02441	2.65729	1.62550	C6MG0ACXX_8_7446.sorted.filtered_peak_3734
chr11	33915348	33915801	454	16.20	5.06915	2.96093	2.55501	C6MG0ACXX_8_7446.sorted.filtered_peak_3735
chr11	34018593	34019050	458	13.66	4.36518	2.84864	1.92366	C6MG0ACXX_8_7446.sorted.filtered_peak_3736
chr11	34072849	34074228	1380	32.99	8.93264	3.10008	6.15568	C6MG0ACXX_8_7446.sorted.filtered_peak_3737
chr11	34126645	34127533	889	43.88	16.11179	4.02615	13.05351	C6MG0ACXX_8_7446.sorted.filtered_peak_3738
chr11	34183337	34183759	423	30.67	11.90401	4.09653	8.98635	C6MG0ACXX_8_7446.sorted.filtered_peak_3739
chr11	34195963	34196254	292	18.22	6.14562	3.22357	3.54472	C6MG0ACXX_8_7446.sorted.filtered_peak_3740
chr11	34255646	34255978	333	20.04	5.99674	3.02248	3.41204	C6MG0ACXX_8_7446.sorted.filtered_peak_3741
chr11	34270019	34270288	270	18.61	4.91946	2.72506	2.41252	C6MG0ACXX_8_7446.sorted.filtered_peak_3742
chr11	34323907	34324265	359	14.41	4.14035	2.69191	1.73108	C6MG0ACXX_8_7446.sorted.filtered_peak_3743
chr11	34360697	34360981	285	20.07	6.45568	3.20271	3.82147	C6MG0ACXX_8_7446.sorted.filtered_peak_3744
chr11	34379216	34380271	1056	35.13	9.65984	3.09390	6.87613	C6MG0ACXX_8_7446.sorted.filtered_peak_3745
chr11	34380738	34381142	405	26.25	4.90078	2.34733	2.39956	C6MG0ACXX_8_7446.sorted.filtered_peak_3746
chr11	34393018	34393432	415	14.84	5.08458	3.07675	2.56684	C6MG0ACXX_8_7446.sorted.filtered_peak_3747
chr11	34460006	34461102	1097	36.50	13.81814	3.94894	10.87404	C6MG0ACXX_8_7446.sorted.filtered_peak_3748
chr11	34655493	34655932	440	14.87	4.52728	2.83006	2.06163	C6MG0ACXX_8_7446.sorted.filtered_peak_3749
chr11	34671808	34672430	623	26.42	9.28979	3.63569	6.50320	C6MG0ACXX_8_7446.sorted.filtered_peak_3750
chr11	34937575	34938486	912	41.67	16.79221	4.20285	13.75813	C6MG0ACXX_8_7446.sorted.filtered_peak_3751
chr11	35010123	35010372	250	12.39	3.58707	2.58165	1.25918	C6MG0ACXX_8_7446.sorted.filtered_peak_3752
chr11	35035321	35035830	510	15.52	4.17594	2.62919	1.76272	C6MG0ACXX_8_7446.sorted.filtered_peak_3753
chr11	35051490	35051839	350	18.37	5.99912	3.18026	3.38881	C6MG0ACXX_8_7446.sorted.filtered_peak_3754
chr11	35052263	35052556	294	16.59	4.67278	2.76766	2.19407	C6MG0ACXX_8_7446.sorted.filtered_peak_3755
chr11	35061725	35062481	757	35.59	11.99335	3.74660	9.06541	C6MG0ACXX_8_7446.sorted.filtered_peak_3756
chr11	35066768	35067205	438	28.35	8.17148	3.16331	5.43368	C6MG0ACXX_8_7446.sorted.filtered_peak_3757
chr11	35099281	35099927	647	32.83	11.15561	3.67827	8.27898	C6MG0ACXX_8_7446.sorted.filtered_peak_3758
chr11	35104103	35104540	438	25.90	6.13183	2.71416	3.52719	C6MG0ACXX_8_7446.sorted.filtered_peak_3759
chr11	35104956	35105261	306	20.81	5.23121	2.70703	2.69521	C6MG0ACXX_8_7446.sorted.filtered_peak_3760
chr11	35143777	35144287	511	18.26	4.10490	2.44049	1.69031	C6MG0ACXX_8_7446.sorted.filtered_peak_3761
chr11	35160628	35160877	250	22.69	4.53020	2.38076	2.06308	C6MG0ACXX_8_7446.sorted.filtered_peak_3762
chr11	35167613	35167993	381	22.03	3.81939	2.18060	1.45215	C6MG0ACXX_8_7446.sorted.filtered_peak_3763
chr11	35181727	35181999	273	19.02	3.81746	2.29621	1.46304	C6MG0ACXX_8_7446.sorted.filtered_peak_3764
chr11	35187332	35187995	664	47.14	16.15602	3.80150	13.11603	C6MG0ACXX_8_7446.sorted.filtered_peak_3765
chr11	35195249	35195633	385	19.33	3.98628	2.34451	1.59122	C6MG0ACXX_8_7446.sorted.filtered_peak_3766
chr11	35198900	35199387	488	26.23	8.53060	3.41824	5.77605	C6MG0ACXX_8_7446.sorted.filtered_peak_3767
chr11	35269025	35269324	300	17.60	5.12912	2.88303	2.60094	C6MG0ACXX_8_7446.sorted.filtered_peak_3768
chr11	35293896	35294368	473	21.46	7.71968	3.54271	5.01655	C6MG0ACXX_8_7446.sorted.filtered_peak_3769
chr11	35352465	35352944	480	24.73	8.83288	3.65630	6.05795	C6MG0ACXX_8_7446.sorted.filtered_peak_3770
chr11	35684151	35684747	597	19.07	6.17748	3.16385	3.58058	C6MG0ACXX_8_7446.sorted.filtered_peak_3771
chr11	36112736	36113159	424	14.35	4.05277	2.64018	1.68885	C6MG0ACXX_8_7446.sorted.filtered_peak_3772
chr11	36171342	36171713	372	14.11	4.41555	2.84557	1.96418	C6MG0ACXX_8_7446.sorted.filtered_peak_3773
chr11	36310821	36311373	553	30.37	12.31461	4.14461	9.42354	C6MG0ACXX_8_7446.sorted.filtered_peak_3774
chr11	36374332	36374850	519	19.88	6.78671	3.33670	4.14038	C6MG0ACXX_8_7446.sorted.filtered_peak_3775
chr11	36398921	36399798	878	25.83	6.26999	2.75193	3.65613	C6MG0ACXX_8_7446.sorted.filtered_peak_3776
chr11	36406635	36407101	467	25.14	7.50259	3.15606	4.82059	C6MG0ACXX_8_7446.sorted.filtered_peak_3777
chr11	36430415	36430762	348	18.35	3.66205	2.27284	1.31085	C6MG0ACXX_8_7446.sorted.filtered_peak_3778
chr11	36432751	36433066	316	18.59	4.52755	2.57764	2.06854	C6MG0ACXX_8_7446.sorted.filtered_peak_3779
chr11	36442491	36443137	647	34.40	11.76746	3.76615	8.85004	C6MG0ACXX_8_7446.sorted.filtered_peak_3780
chr11	36500383	36500788	406	13.34	4.15740	2.78559	1.72909	C6MG0ACXX_8_7446.sorted.filtered_peak_3781
chr11	36531493	36532032	540	31.40	11.59485	3.89935	8.70325	C6MG0ACXX_8_7446.sorted.filtered_peak_3782
chr11	36580042	36580573	532	13.19	4.09065	2.75761	1.68060	C6MG0ACXX_8_7446.sorted.filtered_peak_3783
chr11	36768735	36769001	267	20.69	6.55306	3.21107	3.89777	C6MG0ACXX_8_7446.sorted.filtered_peak_3784
chr11	43333238	43333841	604	31.29	12.36478	4.15580	9.43814	C6MG0ACXX_8_7446.sorted.filtered_peak_3785
chr11	43380116	43381209	1094	32.17	9.92377	3.31993	7.14282	C6MG0ACXX_8_7446.sorted.filtered_peak_3786
chr11	43665558	43666124	567	23.10	8.48945	3.67866	5.73182	C6MG0ACXX_8_7446.sorted.filtered_peak_3787
chr11	43701879	43702618	740	48.41	24.31705	5.63764	20.98011	C6MG0ACXX_8_7446.sorted.filtered_peak_3788
chr11	43890458	43891077	620	27.08	11.84851	4.34972	8.97321	C6MG0ACXX_8_7446.sorted.filtered_peak_3789
chr11	43901998	43902540	543	22.03	8.75919	3.86781	6.00199	C6MG0ACXX_8_7446.sorted.filtered_peak_3790
chr11	43942390	43942700	311	16.85	3.67802	2.34678	1.34709	C6MG0ACXX_8_7446.sorted.filtered_peak_3791
chr11	43943388	43943758	371	18.01	4.33853	2.53430	1.91176	C6MG0ACXX_8_7446.sorted.filtered_peak_3792
chr11	43963841	43964234	394	17.64	5.23422	2.91579	2.70338	C6MG0ACXX_8_7446.sorted.filtered_peak_3793
chr11	43964445	43964723	279	17.73	5.25064	2.90793	2.72355	C6MG0ACXX_8_7446.sorted.filtered_peak_3794
chr11	44087486	44087960	475	18.08	5.19755	2.86289	2.67049	C6MG0ACXX_8_7446.sorted.filtered_peak_3795
chr11	44116852	44117775	924	23.09	6.96238	3.09707	4.32715	C6MG0ACXX_8_7446.sorted.filtered_peak_3796
chr11	44559871	44560300	430	15.92	4.84507	2.87627	2.36350	C6MG0ACXX_8_7446.sorted.filtered_peak_3797
chr11	44586632	44587295	664	45.39	15.15611	3.78439	12.12475	C6MG0ACXX_8_7446.sorted.filtered_peak_3798
chr11	44590694	44591075	382	27.46	5.07542	2.34846	2.56550	C6MG0ACXX_8_7446.sorted.filtered_peak_3799
chr11	44618177	44618820	644	22.10	6.07450	2.92019	3.46387	C6MG0ACXX_8_7446.sorted.filtered_peak_3800
chr11	44633370	44633621	252	15.34	4.06682	2.59716	1.65960	C6MG0ACXX_8_7446.sorted.filtered_peak_3801
chr11	44702491	44703314	824	24.81	9.22058	3.74436	6.44399	C6MG0ACXX_8_7446.sorted.filtered_peak_3802
chr11	44883757	44884208	452	38.25	16.20099	4.54961	13.13577	C6MG0ACXX_8_7446.sorted.filtered_peak_3803
chr11	45124382	45124896	515	20.85	7.06434	3.36266	4.38966	C6MG0ACXX_8_7446.sorted.filtered_peak_3804
chr11	45168138	45169179	1042	32.92	10.61825	3.42365	7.80342	C6MG0ACXX_8_7446.sorted.filtered_peak_3805
chr11	45361602	45361903	302	15.91	5.37391	3.11924	2.82733	C6MG0ACXX_8_7446.sorted.filtered_peak_3806
chr11	45376794	45377081	288	16.27	4.66518	2.78087	2.19125	C6MG0ACXX_8_7446.sorted.filtered_peak_3807
chr11	45792868	45793730	863	19.80	5.58344	2.90081	3.01003	C6MG0ACXX_8_7446.sorted.filtered_peak_3808
chr11	45826049	45826896	848	28.81	9.05884	3.25471	6.34005	C6MG0ACXX_8_7446.sorted.filtered_peak_3809
chr11	45868537	45869316	780	38.98	14.64220	3.99413	11.66308	C6MG0ACXX_8_7446.sorted.filtered_peak_3810
chr11	45906943	45907202	260	18.79	5.75514	3.05072	3.16052	C6MG0ACXX_8_7446.sorted.filtered_peak_3811
chr11	45921308	45921580	273	19.88	5.90258	3.02159	3.30194	C6MG0ACXX_8_7446.sorted.filtered_peak_3812
chr11	45939206	45940273	1068	58.57	22.89050	4.27603	19.63436	C6MG0ACXX_8_7446.sorted.filtered_peak_3813
chr11	45951338	45951871	534	18.12	4.82370	2.71451	2.33588	C6MG0ACXX_8_7446.sorted.filtered_peak_3814
chr11	45986560	45987064	505	14.71	4.35253	2.76391	1.91130	C6MG0ACXX_8_7446.sorted.filtered_peak_3815
chr11	46142751	46143623	873	38.05	9.56860	2.99852	6.76334	C6MG0ACXX_8_7446.sorted.filtered_peak_3816
chr11	46237001	46237435	435	12.96	3.94010	2.71134	1.54090	C6MG0ACXX_8_7446.sorted.filtered_peak_3817
chr11	46264839	46265174	336	23.28	7.00662	3.15181	4.33733	C6MG0ACXX_8_7446.sorted.filtered_peak_3818
chr11	46352834	46353217	384	14.92	4.33024	2.73930	1.89637	C6MG0ACXX_8_7446.sorted.filtered_peak_3819
chr11	46368705	46369141	437	33.81	9.58801	3.19058	6.79622	C6MG0ACXX_8_7446.sorted.filtered_peak_3820
chr11	46382968	46383267	300	17.63	5.07197	2.85409	2.54961	C6MG0ACXX_8_7446.sorted.filtered_peak_3821
chr11	46550574	46551142	569	16.69	5.67588	3.16988	3.10686	C6MG0ACXX_8_7446.sorted.filtered_peak_3822
chr11	46581907	46582569	663	17.66	5.76041	3.11314	3.19382	C6MG0ACXX_8_7446.sorted.filtered_peak_3823
chr11	46615169	46615819	651	19.54	5.89218	3.02224	3.30605	C6MG0ACXX_8_7446.sorted.filtered_peak_3824
chr11	46638561	46639574	1014	41.16	16.97362	4.45722	13.88444	C6MG0ACXX_8_7446.sorted.filtered_peak_3825
chr11	46692427	46692984	558	25.82	8.43124	3.38845	5.69741	C6MG0ACXX_8_7446.sorted.filtered_peak_3826
chr11	46721917	46722733	817	42.91	15.54562	4.04108	12.49165	C6MG0ACXX_8_7446.sorted.filtered_peak_3827
chr11	46848000	46848634	635	19.71	6.73340	3.28717	4.11778	C6MG0ACXX_8_7446.sorted.filtered_peak_3828
chr11	46867414	46868298	885	26.90	10.09761	3.80188	7.28995	C6MG0ACXX_8_7446.sorted.filtered_peak_3829
chr11	46958062	46958420	359	18.49	6.71697	3.43677	4.07495	C6MG0ACXX_8_7446.sorted.filtered_peak_3830
chr11	47198284	47199298	1015	43.47	16.61249	4.17822	13.53128	C6MG0ACXX_8_7446.sorted.filtered_peak_3831
chr11	47235834	47236933	1100	35.35	12.30344	3.65302	9.42388	C6MG0ACXX_8_7446.sorted.filtered_peak_3832
chr11	47269990	47271020	1031	24.99	10.38171	4.06332	7.56586	C6MG0ACXX_8_7446.sorted.filtered_peak_3833
chr11	47290524	47291805	1282	44.68	12.62559	3.32937	9.67858	C6MG0ACXX_8_7446.sorted.filtered_peak_3834
chr11	47395546	47396001	456	14.65	4.24081	2.71816	1.82299	C6MG0ACXX_8_7446.sorted.filtered_peak_3835
chr11	47416118	47416733	616	16.34	4.10909	2.54749	1.69942	C6MG0ACXX_8_7446.sorted.filtered_peak_3836
chr11	47429519	47430289	771	45.72	16.29945	4.03059	13.22380	C6MG0ACXX_8_7446.sorted.filtered_peak_3837
chr11	47447642	47448504	863	38.83	16.57151	4.65681	13.47519	C6MG0ACXX_8_7446.sorted.filtered_peak_3838
chr11	47574143	47575036	894	35.57	13.07662	3.84543	10.17205	C6MG0ACXX_8_7446.sorted.filtered_peak_3839
chr11	47586988	47587480	493	17.98	6.18789	3.25749	3.59752	C6MG0ACXX_8_7446.sorted.filtered_peak_3840
chr11	47600105	47600818	714	28.31	10.34882	3.81924	7.50466	C6MG0ACXX_8_7446.sorted.filtered_peak_3841
chr11	47663536	47664541	1006	45.27	19.27889	4.57375	16.11977	C6MG0ACXX_8_7446.sorted.filtered_peak_3842
chr11	47736421	47737095	675	16.83	5.28906	3.00232	2.74876	C6MG0ACXX_8_7446.sorted.filtered_peak_3843
chr11	47787925	47788299	375	27.15	4.95268	2.33097	2.44745	C6MG0ACXX_8_7446.sorted.filtered_peak_3844
chr11	47788578	47789330	753	65.20	32.07747	5.43923	28.53178	C6MG0ACXX_8_7446.sorted.filtered_peak_3845
chr11	47869508	47870341	834	32.44	13.39397	4.32466	10.43333	C6MG0ACXX_8_7446.sorted.filtered_peak_3846
chr11	47884778	47885176	399	15.67	5.58100	3.23466	3.01918	C6MG0ACXX_8_7446.sorted.filtered_peak_3847
chr11	47956080	47956366	287	16.07	5.83457	3.31631	3.24238	C6MG0ACXX_8_7446.sorted.filtered_peak_3848
chr11	48002136	48002412	277	19.30	4.66711	2.59218	2.18255	C6MG0ACXX_8_7446.sorted.filtered_peak_3849
chr11	48023044	48023642	599	48.85	18.41172	4.31583	15.23753	C6MG0ACXX_8_7446.sorted.filtered_peak_3850
chr11	48033400	48033926	527	22.45	5.51993	2.69780	2.97158	C6MG0ACXX_8_7446.sorted.filtered_peak_3851
chr11	48034887	48035206	320	26.07	6.90028	2.91446	4.25509	C6MG0ACXX_8_7446.sorted.filtered_peak_3852
chr11	48076755	48077824	1070	24.39	6.56179	2.88980	3.94960	C6MG0ACXX_8_7446.sorted.filtered_peak_3853
chr11	48130920	48131192	273	19.03	5.91419	3.08811	3.31264	C6MG0ACXX_8_7446.sorted.filtered_peak_3854
chr11	48131365	48131695	331	17.29	5.04227	2.86250	2.53149	C6MG0ACXX_8_7446.sorted.filtered_peak_3855
chr11	48151591	48151996	406	17.39	5.76766	3.15033	3.19221	C6MG0ACXX_8_7446.sorted.filtered_peak_3856
chr11	48236490	48236739	250	13.97	3.87714	2.60600	1.50413	C6MG0ACXX_8_7446.sorted.filtered_peak_3857
chr11	51572045	51572296	252	16.56	5.97919	3.34612	3.36869	C6MG0ACXX_8_7446.sorted.filtered_peak_3858
chr11	57092168	57092921	754	45.16	18.49777	4.50698	15.35493	C6MG0ACXX_8_7446.sorted.filtered_peak_3859
chr11	57102981	57103666	686	22.26	5.97063	2.86198	3.38226	C6MG0ACXX_8_7446.sorted.filtered_peak_3860
chr11	57192339	57192785	447	26.32	7.38559	3.08503	4.68168	C6MG0ACXX_8_7446.sorted.filtered_peak_3861
chr11	57225054	57225351	298	19.42	5.20652	2.78893	2.66441	C6MG0ACXX_8_7446.sorted.filtered_peak_3862
chr11	57282535	57282982	448	14.90	3.83864	2.52470	1.47485	C6MG0ACXX_8_7446.sorted.filtered_peak_3863
chr11	57297956	57298973	1018	40.32	15.54041	4.00760	12.55350	C6MG0ACXX_8_7446.sorted.filtered_peak_3864
chr11	57333637	57334161	525	21.00	4.95243	2.58730	2.45376	C6MG0ACXX_8_7446.sorted.filtered_peak_3865
chr11	57334760	57335977	1218	25.42	7.54775	3.15793	4.85428	C6MG0ACXX_8_7446.sorted.filtered_peak_3866
chr11	57417333	57417594	262	17.85	4.94120	2.78854	2.42811	C6MG0ACXX_8_7446.sorted.filtered_peak_3867
chr11	57424663	57425545	883	54.61	28.14146	5.57551	24.72048	C6MG0ACXX_8_7446.sorted.filtered_peak_3868
chr11	57434499	57435774	1276	78.48	32.25175	4.67666	28.67941	C6MG0ACXX_8_7446.sorted.filtered_peak_3869
chr11	57479293	57480388	1096	59.83	27.76510	5.16918	24.32371	C6MG0ACXX_8_7446.sorted.filtered_peak_3870
chr11	57508539	57509661	1123	27.57	8.33979	3.15388	5.64896	C6MG0ACXX_8_7446.sorted.filtered_peak_3871
chr11	57559592	57560082	491	42.42	20.31999	5.27167	17.10053	C6MG0ACXX_8_7446.sorted.filtered_peak_3872
chr11	57568196	57568644	449	15.44	4.12672	2.61527	1.71655	C6MG0ACXX_8_7446.sorted.filtered_peak_3873
chr11	58292504	58292984	481	18.90	5.61785	2.97250	3.04899	C6MG0ACXX_8_7446.sorted.filtered_peak_3874
chr11	58345281	58346717	1437	74.72	19.72328	3.33367	16.51545	C6MG0ACXX_8_7446.sorted.filtered_peak_3875
chr11	58347003	58347313	311	43.83	5.81326	2.09828	3.23686	C6MG0ACXX_8_7446.sorted.filtered_peak_3876
chr11	58453662	58454100	439	13.02	3.97609	2.72367	1.57198	C6MG0ACXX_8_7446.sorted.filtered_peak_3877
chr11	58555827	58556187	361	16.23	5.43474	3.11080	2.88586	C6MG0ACXX_8_7446.sorted.filtered_peak_3878
chr11	58903382	58903707	326	15.34	4.53371	2.79563	2.07703	C6MG0ACXX_8_7446.sorted.filtered_peak_3879
chr11	58910112	58910933	822	32.68	8.78696	3.02072	6.04954	C6MG0ACXX_8_7446.sorted.filtered_peak_3880
chr11	58912021	58912536	516	26.41	5.73229	2.55459	3.18339	C6MG0ACXX_8_7446.sorted.filtered_peak_3881
chr11	58938900	58939779	880	24.67	7.20575	3.10534	4.53180	C6MG0ACXX_8_7446.sorted.filtered_peak_3882
chr11	59305170	59305465	296	14.21	4.43224	2.84374	1.98049	C6MG0ACXX_8_7446.sorted.filtered_peak_3883
chr11	59317760	59318262	503	24.30	7.38660	3.19801	4.69607	C6MG0ACXX_8_7446.sorted.filtered_peak_3884
chr11	59327936	59328622	687	21.89	4.97330	2.53956	2.48409	C6MG0ACXX_8_7446.sorted.filtered_peak_3885
chr11	59333486	59334009	524	14.20	3.95152	2.62178	1.57284	C6MG0ACXX_8_7446.sorted.filtered_peak_3886
chr11	59383099	59384049	951	104.01	51.35643	6.09954	47.15731	C6MG0ACXX_8_7446.sorted.filtered_peak_3887
chr11	59436173	59437139	967	49.11	20.66824	4.55930	17.47077	C6MG0ACXX_8_7446.sorted.filtered_peak_3888
chr11	59446819	59447200	382	13.24	4.03663	2.73089	1.65136	C6MG0ACXX_8_7446.sorted.filtered_peak_3889
chr11	59521505	59521971	467	16.99	4.18028	2.53612	1.76615	C6MG0ACXX_8_7446.sorted.filtered_peak_3890
chr11	59577887	59578357	471	21.15	6.24375	3.04803	3.61869	C6MG0ACXX_8_7446.sorted.filtered_peak_3891
chr11	59625320	59625778	459	17.69	5.18336	2.88831	2.65923	C6MG0ACXX_8_7446.sorted.filtered_peak_3892
chr11	60609089	60609849	761	34.33	11.44161	3.65000	8.54809	C6MG0ACXX_8_7446.sorted.filtered_peak_3893
chr11	60673667	60674382	716	54.16	23.16418	4.61921	19.90271	C6MG0ACXX_8_7446.sorted.filtered_peak_3894
chr11	60681097	60681839	743	44.33	13.34902	3.43901	10.39817	C6MG0ACXX_8_7446.sorted.filtered_peak_3895
chr11	60738839	60739356	518	23.03	5.33358	2.60514	2.80231	C6MG0ACXX_8_7446.sorted.filtered_peak_3896
chr11	60746186	60746750	565	25.21	7.78203	3.24364	5.07700	C6MG0ACXX_8_7446.sorted.filtered_peak_3897
chr11	60753434	60754187	754	31.47	10.63380	3.62400	7.78453	C6MG0ACXX_8_7446.sorted.filtered_peak_3898
chr11	60761932	60762559	628	18.46	5.97470	3.13802	3.38195	C6MG0ACXX_8_7446.sorted.filtered_peak_3899
chr11	60809649	60810120	472	21.18	7.96897	3.66824	5.24608	C6MG0ACXX_8_7446.sorted.filtered_peak_3900
chr11	60828482	60829183	702	23.17	7.50788	3.34064	4.80214	C6MG0ACXX_8_7446.sorted.filtered_peak_3901
chr11	60838701	60839081	381	20.84	6.71760	3.21212	4.07790	C6MG0ACXX_8_7446.sorted.filtered_peak_3902
chr11	60850946	60851523	578	19.12	4.83497	2.65989	2.34293	C6MG0ACXX_8_7446.sorted.filtered_peak_3903
chr11	60869760	60870009	250	14.05	4.59115	2.92426	2.12063	C6MG0ACXX_8_7446.sorted.filtered_peak_3904
chr11	60879343	60879595	253	17.19	4.79640	2.78187	2.28916	C6MG0ACXX_8_7446.sorted.filtered_peak_3905
chr11	60897241	60897633	393	22.74	7.07700	3.18424	4.42532	C6MG0ACXX_8_7446.sorted.filtered_peak_3906
chr11	60928520	60929405	886	55.42	21.88513	4.60545	18.59196	C6MG0ACXX_8_7446.sorted.filtered_peak_3907
chr11	61100393	61101173	781	27.26	7.76890	3.07969	5.07608	C6MG0ACXX_8_7446.sorted.filtered_peak_3908
chr11	61129257	61130135	879	35.23	13.94564	4.24647	10.96255	C6MG0ACXX_8_7446.sorted.filtered_peak_3909
chr11	61159769	61160400	632	16.17	4.89598	2.88470	2.39840	C6MG0ACXX_8_7446.sorted.filtered_peak_3910
chr11	61196849	61197930	1082	37.73	13.30497	3.75167	10.36736	C6MG0ACXX_8_7446.sorted.filtered_peak_3911
chr11	61348525	61349158	634	38.48	16.99534	4.77569	13.89214	C6MG0ACXX_8_7446.sorted.filtered_peak_3912
chr11	61463438	61463880	443	21.33	5.52461	2.77742	2.96058	C6MG0ACXX_8_7446.sorted.filtered_peak_3913
chr11	61559927	61560516	590	46.68	20.42789	4.90964	17.20023	C6MG0ACXX_8_7446.sorted.filtered_peak_3914
chr11	61582577	61582956	380	19.72	4.92497	2.66414	2.41563	C6MG0ACXX_8_7446.sorted.filtered_peak_3915
chr11	61595589	61595975	387	17.16	3.89679	2.41424	1.53708	C6MG0ACXX_8_7446.sorted.filtered_peak_3916
chr11	61596235	61596484	250	18.22	4.33734	2.53142	1.89333	C6MG0ACXX_8_7446.sorted.filtered_peak_3917
chr11	61602066	61602426	361	22.57	7.83065	3.48201	5.12154	C6MG0ACXX_8_7446.sorted.filtered_peak_3918
chr11	61658892	61659519	628	18.94	4.53389	2.55860	2.07440	C6MG0ACXX_8_7446.sorted.filtered_peak_3919
chr11	61666629	61667131	503	18.66	4.45104	2.54773	1.99375	C6MG0ACXX_8_7446.sorted.filtered_peak_3920
chr11	61735005	61735409	405	32.70	9.67201	3.30241	6.86440	C6MG0ACXX_8_7446.sorted.filtered_peak_3921
chr11	61792913	61793594	682	44.11	21.81933	5.44511	18.55526	C6MG0ACXX_8_7446.sorted.filtered_peak_3922
chr11	61849346	61849881	536	13.26	4.12634	2.76988	1.71117	C6MG0ACXX_8_7446.sorted.filtered_peak_3923
chr11	61875543	61875805	263	17.90	5.23700	2.89937	2.70148	C6MG0ACXX_8_7446.sorted.filtered_peak_3924
chr11	61879779	61880241	463	21.89	7.97818	3.56505	5.27750	C6MG0ACXX_8_7446.sorted.filtered_peak_3925
chr11	61890919	61891653	735	47.45	23.01823	5.23194	19.74620	C6MG0ACXX_8_7446.sorted.filtered_peak_3926
chr11	62078473	62078949	477	13.31	4.10571	2.75732	1.70624	C6MG0ACXX_8_7446.sorted.filtered_peak_3927
chr11	62107771	62108020	250	16.16	5.10129	2.98250	2.57733	C6MG0ACXX_8_7446.sorted.filtered_peak_3928
chr11	62162405	62162784	380	13.72	3.92765	2.64435	1.53953	C6MG0ACXX_8_7446.sorted.filtered_peak_3929
chr11	62195160	62195594	435	17.42	5.10387	2.87943	2.58424	C6MG0ACXX_8_7446.sorted.filtered_peak_3930
chr11	62319145	62319591	447	40.14	9.24765	2.83661	6.45989	C6MG0ACXX_8_7446.sorted.filtered_peak_3931
chr11	62323007	62323492	486	40.52	7.26278	2.43878	4.58181	C6MG0ACXX_8_7446.sorted.filtered_peak_3932
chr11	62323775	62324750	976	45.64	10.46527	2.82875	7.64599	C6MG0ACXX_8_7446.sorted.filtered_peak_3933
chr11	62340847	62341945	1099	48.24	18.83754	4.05235	15.75042	C6MG0ACXX_8_7446.sorted.filtered_peak_3934
chr11	62358676	62359724	1049	51.29	18.68505	3.91473	15.57775	C6MG0ACXX_8_7446.sorted.filtered_peak_3935
chr11	62366588	62367005	418	49.58	11.88289	2.97637	8.97913	C6MG0ACXX_8_7446.sorted.filtered_peak_3936
chr11	62369017	62369813	797	60.66	19.90087	3.78224	16.72076	C6MG0ACXX_8_7446.sorted.filtered_peak_3937
[truncated: 2,009,872 more chars]
