# Supplementary material for: Potential impact of celiac disease genetic risk factors on T cell receptor signaling in gluten-specific CD4+ T cells
Source: Sci Rep. 2021 Apr 29;11:9252. doi: 10.1038/s41598-021-86612-5 (PMC8085175; doi:10.1038/s41598-021-86612-5)
Supplement: Supplementary file 1 — Supplementary Information. [file 41598_2021_86612_MOESM1_ESM.zip › data_supplements_manuscript/dhs_and_peakcalling/macs_peaks/C6MG0ACXX_8_7447.sorted.filtered_peaks.broadPeak]

chr1	713864	714366	C6MG0ACXX_8_7447.sorted.filtered_peak_1	236	.	8.04690	26.97352	23.68215
chr1	825773	826026	C6MG0ACXX_8_7447.sorted.filtered_peak_2	24	.	3.09017	4.90773	2.41764
chr1	839999	840265	C6MG0ACXX_8_7447.sorted.filtered_peak_3	49	.	3.68019	7.64304	4.95919
chr1	840890	841140	C6MG0ACXX_8_7447.sorted.filtered_peak_4	13	.	2.56913	3.67717	1.35397
chr1	848797	849073	C6MG0ACXX_8_7447.sorted.filtered_peak_5	21	.	2.88935	4.60718	2.15484
chr1	894505	894875	C6MG0ACXX_8_7447.sorted.filtered_peak_6	85	.	4.01027	11.39062	8.55916
chr1	895919	896263	C6MG0ACXX_8_7447.sorted.filtered_peak_7	22	.	2.63082	4.75349	2.28741
chr1	901746	902477	C6MG0ACXX_8_7447.sorted.filtered_peak_8	19	.	2.59912	4.33329	1.91569
chr1	911538	911882	C6MG0ACXX_8_7447.sorted.filtered_peak_9	22	.	2.81314	4.75616	2.28294
chr1	948521	949061	C6MG0ACXX_8_7447.sorted.filtered_peak_10	111	.	4.97092	14.10291	11.18285
chr1	954593	955402	C6MG0ACXX_8_7447.sorted.filtered_peak_11	132	.	4.34504	16.24517	13.25282
chr1	968212	968682	C6MG0ACXX_8_7447.sorted.filtered_peak_12	31	.	3.04191	5.70205	3.15506
chr1	976045	976373	C6MG0ACXX_8_7447.sorted.filtered_peak_13	57	.	3.39360	8.46392	5.75061
chr1	994690	995358	C6MG0ACXX_8_7447.sorted.filtered_peak_14	50	.	3.37345	7.74379	5.06906
chr1	999240	999837	C6MG0ACXX_8_7447.sorted.filtered_peak_15	25	.	2.63971	4.99319	2.52221
chr1	1004428	1004893	C6MG0ACXX_8_7447.sorted.filtered_peak_16	85	.	3.89826	11.35466	8.53356
chr1	1034310	1034696	C6MG0ACXX_8_7447.sorted.filtered_peak_17	20	.	2.95617	4.50539	2.05413
chr1	1051258	1052252	C6MG0ACXX_8_7447.sorted.filtered_peak_18	242	.	5.56953	27.51012	24.23644
chr1	1079477	1079966	C6MG0ACXX_8_7447.sorted.filtered_peak_19	15	.	2.62211	3.87133	1.51344
chr1	1092846	1093386	C6MG0ACXX_8_7447.sorted.filtered_peak_20	30	.	3.01294	5.55554	3.03940
chr1	1136318	1137141	C6MG0ACXX_8_7447.sorted.filtered_peak_21	47	.	2.96927	7.36706	4.72504
chr1	1143525	1143896	C6MG0ACXX_8_7447.sorted.filtered_peak_22	29	.	2.51283	5.46818	2.93380
chr1	1152103	1152776	C6MG0ACXX_8_7447.sorted.filtered_peak_23	84	.	3.20474	11.29408	8.46296
chr1	1167060	1167806	C6MG0ACXX_8_7447.sorted.filtered_peak_24	240	.	4.99563	27.26709	24.00587
chr1	1185988	1186644	C6MG0ACXX_8_7447.sorted.filtered_peak_25	20	.	2.96068	4.51174	2.05645
chr1	1208883	1209780	C6MG0ACXX_8_7447.sorted.filtered_peak_26	98	.	4.16397	12.64081	9.82914
chr1	1243223	1244224	C6MG0ACXX_8_7447.sorted.filtered_peak_27	164	.	4.05015	19.53585	16.42684
chr1	1259680	1260510	C6MG0ACXX_8_7447.sorted.filtered_peak_28	111	.	4.03720	14.09264	11.16158
chr1	1284525	1285309	C6MG0ACXX_8_7447.sorted.filtered_peak_29	69	.	3.52920	9.68311	6.92324
chr1	1306812	1307565	C6MG0ACXX_8_7447.sorted.filtered_peak_30	39	.	2.61662	6.53026	3.91773
chr1	1310466	1311070	C6MG0ACXX_8_7447.sorted.filtered_peak_31	179	.	4.47006	21.11418	17.96850
chr1	1334375	1335357	C6MG0ACXX_8_7447.sorted.filtered_peak_32	219	.	5.25568	25.18724	21.97136
chr1	1342233	1343258	C6MG0ACXX_8_7447.sorted.filtered_peak_33	99	.	4.37716	12.76250	9.95336
chr1	1370684	1371153	C6MG0ACXX_8_7447.sorted.filtered_peak_34	25	.	2.79380	5.05001	2.55896
chr1	1376347	1376663	C6MG0ACXX_8_7447.sorted.filtered_peak_35	20	.	2.88486	4.49934	2.06384
chr1	1406699	1407261	C6MG0ACXX_8_7447.sorted.filtered_peak_36	149	.	6.30130	18.01632	14.97499
chr1	1446872	1447638	C6MG0ACXX_8_7447.sorted.filtered_peak_37	199	.	6.43685	23.18570	19.98188
chr1	1509692	1510695	C6MG0ACXX_8_7447.sorted.filtered_peak_38	128	.	4.44662	15.83086	12.86473
chr1	1550449	1551360	C6MG0ACXX_8_7447.sorted.filtered_peak_39	248	.	5.32603	28.18691	24.83955
chr1	1565053	1566207	C6MG0ACXX_8_7447.sorted.filtered_peak_40	106	.	3.79902	13.51240	10.60011
chr1	1590297	1590791	C6MG0ACXX_8_7447.sorted.filtered_peak_41	211	.	7.73956	24.38638	21.12081
chr1	1609174	1609586	C6MG0ACXX_8_7447.sorted.filtered_peak_42	32	.	3.37990	5.83953	3.27861
chr1	1624507	1624757	C6MG0ACXX_8_7447.sorted.filtered_peak_43	53	.	4.02201	8.00809	5.30624
chr1	1655619	1656085	C6MG0ACXX_8_7447.sorted.filtered_peak_44	275	.	8.93907	30.98222	27.54062
chr1	1709739	1710072	C6MG0ACXX_8_7447.sorted.filtered_peak_45	41	.	2.74964	6.73121	4.12488
chr1	1711474	1712510	C6MG0ACXX_8_7447.sorted.filtered_peak_46	25	.	2.41713	5.00759	2.53585
chr1	1822132	1823175	C6MG0ACXX_8_7447.sorted.filtered_peak_47	98	.	3.69748	12.70839	9.86924
chr1	1840140	1840914	C6MG0ACXX_8_7447.sorted.filtered_peak_48	188	.	5.25661	21.98471	18.83149
chr1	1850428	1851284	C6MG0ACXX_8_7447.sorted.filtered_peak_49	324	.	5.80963	35.97787	32.45648
chr1	1981400	1981962	C6MG0ACXX_8_7447.sorted.filtered_peak_50	55	.	3.55008	8.27425	5.58195
chr1	2064525	2065334	C6MG0ACXX_8_7447.sorted.filtered_peak_51	248	.	5.55707	28.17804	24.86025
chr1	2120869	2121278	C6MG0ACXX_8_7447.sorted.filtered_peak_52	73	.	4.00732	10.10738	7.31522
chr1	2126110	2126969	C6MG0ACXX_8_7447.sorted.filtered_peak_53	111	.	3.88301	14.12087	11.19230
chr1	2130589	2130939	C6MG0ACXX_8_7447.sorted.filtered_peak_54	27	.	2.44811	5.26582	2.74231
chr1	2136253	2137115	C6MG0ACXX_8_7447.sorted.filtered_peak_55	124	.	4.03812	15.40252	12.44126
chr1	2158959	2159540	C6MG0ACXX_8_7447.sorted.filtered_peak_56	373	.	5.52379	40.98822	37.31050
chr1	2165842	2166171	C6MG0ACXX_8_7447.sorted.filtered_peak_57	29	.	2.46819	5.42689	2.90120
chr1	2186857	2187780	C6MG0ACXX_8_7447.sorted.filtered_peak_58	87	.	4.12116	11.62486	8.76288
chr1	2221713	2222810	C6MG0ACXX_8_7447.sorted.filtered_peak_59	62	.	3.46529	8.95400	6.24882
chr1	2231819	2232863	C6MG0ACXX_8_7447.sorted.filtered_peak_60	64	.	3.20415	9.23657	6.47957
chr1	2322831	2323428	C6MG0ACXX_8_7447.sorted.filtered_peak_61	311	.	6.15601	34.65028	31.14510
chr1	2343712	2344543	C6MG0ACXX_8_7447.sorted.filtered_peak_62	166	.	4.26729	19.70112	16.65197
chr1	2457533	2458263	C6MG0ACXX_8_7447.sorted.filtered_peak_63	160	.	4.16416	19.12167	16.03272
chr1	2477450	2478802	C6MG0ACXX_8_7447.sorted.filtered_peak_64	49	.	2.50890	7.54929	4.90789
chr1	2479481	2479739	C6MG0ACXX_8_7447.sorted.filtered_peak_65	16	.	2.01661	3.98588	1.60871
chr1	2480184	2480440	C6MG0ACXX_8_7447.sorted.filtered_peak_66	74	.	3.00104	10.26164	7.45306
chr1	2486847	2488333	C6MG0ACXX_8_7447.sorted.filtered_peak_67	45	.	3.02069	7.19932	4.56449
chr1	2509512	2510060	C6MG0ACXX_8_7447.sorted.filtered_peak_68	29	.	3.16660	5.43966	2.91577
chr1	2516943	2518327	C6MG0ACXX_8_7447.sorted.filtered_peak_69	179	.	4.09411	20.98438	17.93436
chr1	2573956	2574982	C6MG0ACXX_8_7447.sorted.filtered_peak_70	89	.	3.77524	11.80354	8.95540
chr1	3407863	3408152	C6MG0ACXX_8_7447.sorted.filtered_peak_71	36	.	3.17510	6.25732	3.65575
chr1	3418499	3418766	C6MG0ACXX_8_7447.sorted.filtered_peak_72	84	.	4.46336	11.26757	8.40906
chr1	3535687	3535937	C6MG0ACXX_8_7447.sorted.filtered_peak_73	18	.	2.65347	4.31580	1.89779
chr1	3540979	3541903	C6MG0ACXX_8_7447.sorted.filtered_peak_74	164	.	4.53486	19.50229	16.47038
chr1	3566481	3566902	C6MG0ACXX_8_7447.sorted.filtered_peak_75	92	.	4.42531	12.05279	9.20031
chr1	3573349	3573682	C6MG0ACXX_8_7447.sorted.filtered_peak_76	19	.	2.75960	4.40023	1.96406
chr1	3663795	3664089	C6MG0ACXX_8_7447.sorted.filtered_peak_77	36	.	3.31533	6.20036	3.62057
chr1	3688776	3689364	C6MG0ACXX_8_7447.sorted.filtered_peak_78	63	.	3.45892	9.10723	6.39964
chr1	3712832	3713521	C6MG0ACXX_8_7447.sorted.filtered_peak_79	82	.	4.25966	11.06343	8.27698
chr1	3773614	3774338	C6MG0ACXX_8_7447.sorted.filtered_peak_80	268	.	5.77782	30.19589	26.83029
chr1	3806654	3807060	C6MG0ACXX_8_7447.sorted.filtered_peak_81	20	.	2.88588	4.43960	2.00931
chr1	3816635	3818081	C6MG0ACXX_8_7447.sorted.filtered_peak_82	208	.	4.30150	24.05287	20.80321
chr1	4676362	4676750	C6MG0ACXX_8_7447.sorted.filtered_peak_83	13	.	2.61081	3.72922	1.38605
chr1	5727282	5727533	C6MG0ACXX_8_7447.sorted.filtered_peak_84	33	.	2.77528	5.94059	3.37950
chr1	5732431	5732753	C6MG0ACXX_8_7447.sorted.filtered_peak_85	32	.	2.75026	5.85182	3.28654
chr1	5733893	5734255	C6MG0ACXX_8_7447.sorted.filtered_peak_86	15	.	2.35241	3.94427	1.57336
chr1	5976301	5976551	C6MG0ACXX_8_7447.sorted.filtered_peak_87	13	.	2.53811	3.66326	1.33547
chr1	6015793	6016072	C6MG0ACXX_8_7447.sorted.filtered_peak_88	32	.	3.15368	5.81340	3.25488
chr1	6051945	6052881	C6MG0ACXX_8_7447.sorted.filtered_peak_89	192	.	4.62673	22.42459	19.25307
chr1	6086119	6086791	C6MG0ACXX_8_7447.sorted.filtered_peak_90	34	.	2.76211	6.05033	3.47959
chr1	6088142	6088661	C6MG0ACXX_8_7447.sorted.filtered_peak_91	24	.	2.51805	4.96764	2.49783
chr1	6259173	6260057	C6MG0ACXX_8_7447.sorted.filtered_peak_92	189	.	5.33453	22.04738	18.93304
chr1	6265951	6266280	C6MG0ACXX_8_7447.sorted.filtered_peak_93	34	.	3.18015	6.04394	3.47934
chr1	6295685	6296317	C6MG0ACXX_8_7447.sorted.filtered_peak_94	122	.	4.59403	15.16527	12.21176
chr1	6306771	6307097	C6MG0ACXX_8_7447.sorted.filtered_peak_95	40	.	3.05332	6.66073	4.04638
chr1	6320080	6320682	C6MG0ACXX_8_7447.sorted.filtered_peak_96	27	.	2.87270	5.26399	2.76326
chr1	6408146	6408396	C6MG0ACXX_8_7447.sorted.filtered_peak_97	22	.	2.78750	4.73558	2.26996
chr1	6408636	6409019	C6MG0ACXX_8_7447.sorted.filtered_peak_98	31	.	3.11972	5.70996	3.15355
chr1	6453116	6454061	C6MG0ACXX_8_7447.sorted.filtered_peak_99	150	.	4.90367	18.09650	15.07834
chr1	6520072	6520893	C6MG0ACXX_8_7447.sorted.filtered_peak_100	56	.	3.33376	8.33968	5.65668
chr1	6526102	6526514	C6MG0ACXX_8_7447.sorted.filtered_peak_101	36	.	2.96068	6.22458	3.64653
chr1	6535547	6536177	C6MG0ACXX_8_7447.sorted.filtered_peak_102	43	.	3.43635	7.00759	4.35990
chr1	6549973	6550289	C6MG0ACXX_8_7447.sorted.filtered_peak_103	16	.	2.45414	4.05343	1.66927
chr1	6614279	6614925	C6MG0ACXX_8_7447.sorted.filtered_peak_104	159	.	5.80329	19.01418	15.97366
chr1	6639745	6640434	C6MG0ACXX_8_7447.sorted.filtered_peak_105	158	.	5.08306	18.88414	15.83606
chr1	6661101	6661452	C6MG0ACXX_8_7447.sorted.filtered_peak_106	37	.	2.59935	6.36649	3.76919
chr1	6662602	6663528	C6MG0ACXX_8_7447.sorted.filtered_peak_107	75	.	3.24217	10.34966	7.54481
chr1	6673111	6674067	C6MG0ACXX_8_7447.sorted.filtered_peak_108	249	.	5.34413	28.22235	24.90450
chr1	6684934	6685560	C6MG0ACXX_8_7447.sorted.filtered_peak_109	69	.	3.76605	9.67082	6.90339
chr1	6761526	6762207	C6MG0ACXX_8_7447.sorted.filtered_peak_110	102	.	4.66652	13.18618	10.28865
chr1	6844492	6845950	C6MG0ACXX_8_7447.sorted.filtered_peak_111	366	.	4.97992	40.29763	36.66388
chr1	7727542	7727959	C6MG0ACXX_8_7447.sorted.filtered_peak_112	29	.	3.04689	5.52639	2.98982
chr1	7764575	7764842	C6MG0ACXX_8_7447.sorted.filtered_peak_113	39	.	3.40308	6.60208	3.97428
chr1	7830828	7831585	C6MG0ACXX_8_7447.sorted.filtered_peak_114	37	.	3.15507	6.30680	3.73723
chr1	7843849	7844459	C6MG0ACXX_8_7447.sorted.filtered_peak_115	123	.	4.86615	15.34459	12.36639
chr1	7991389	7991673	C6MG0ACXX_8_7447.sorted.filtered_peak_116	38	.	3.46876	6.41697	3.81228
chr1	8002475	8002761	C6MG0ACXX_8_7447.sorted.filtered_peak_117	41	.	3.46057	6.75692	4.13149
chr1	8008923	8009648	C6MG0ACXX_8_7447.sorted.filtered_peak_118	23	.	2.77600	4.82859	2.37181
chr1	8014001	8014693	C6MG0ACXX_8_7447.sorted.filtered_peak_119	55	.	3.51133	8.19807	5.51404
chr1	8021166	8022218	C6MG0ACXX_8_7447.sorted.filtered_peak_120	214	.	5.17834	24.65010	21.42430
chr1	8086296	8086612	C6MG0ACXX_8_7447.sorted.filtered_peak_121	62	.	3.54969	9.03161	6.29649
chr1	8156802	8157052	C6MG0ACXX_8_7447.sorted.filtered_peak_122	26	.	3.16139	5.15155	2.65214
chr1	8212753	8213492	C6MG0ACXX_8_7447.sorted.filtered_peak_123	55	.	3.74039	8.18871	5.50036
chr1	8229590	8230307	C6MG0ACXX_8_7447.sorted.filtered_peak_124	54	.	3.78147	8.14653	5.45524
chr1	8242256	8242969	C6MG0ACXX_8_7447.sorted.filtered_peak_125	117	.	5.12373	14.73750	11.79470
chr1	8378038	8378461	C6MG0ACXX_8_7447.sorted.filtered_peak_126	16	.	2.70397	4.01426	1.63757
chr1	8556062	8556389	C6MG0ACXX_8_7447.sorted.filtered_peak_127	23	.	3.04131	4.78822	2.31982
chr1	8570199	8570584	C6MG0ACXX_8_7447.sorted.filtered_peak_128	27	.	3.20884	5.31201	2.79847
chr1	8585640	8586269	C6MG0ACXX_8_7447.sorted.filtered_peak_129	41	.	3.13566	6.77254	4.14595
chr1	8593261	8593723	C6MG0ACXX_8_7447.sorted.filtered_peak_130	16	.	2.79805	4.04547	1.64569
chr1	8600605	8600906	C6MG0ACXX_8_7447.sorted.filtered_peak_131	25	.	3.10287	5.08508	2.58751
chr1	8620854	8621446	C6MG0ACXX_8_7447.sorted.filtered_peak_132	15	.	2.54370	3.86596	1.50422
chr1	8664081	8664435	C6MG0ACXX_8_7447.sorted.filtered_peak_133	35	.	3.31000	6.11327	3.54004
chr1	8761151	8762016	C6MG0ACXX_8_7447.sorted.filtered_peak_134	101	.	4.02147	12.92717	10.12457
chr1	8772447	8773155	C6MG0ACXX_8_7447.sorted.filtered_peak_135	25	.	3.08606	5.08782	2.59083
chr1	8877250	8878257	C6MG0ACXX_8_7447.sorted.filtered_peak_136	94	.	3.70527	12.24580	9.41906
chr1	8938348	8939633	C6MG0ACXX_8_7447.sorted.filtered_peak_137	140	.	3.89618	17.10253	14.08856
chr1	8959981	8960272	C6MG0ACXX_8_7447.sorted.filtered_peak_138	48	.	3.87610	7.51990	4.85151
chr1	9006617	9006892	C6MG0ACXX_8_7447.sorted.filtered_peak_139	41	.	3.47881	6.76912	4.14277
chr1	9047932	9048570	C6MG0ACXX_8_7447.sorted.filtered_peak_140	17	.	2.82325	4.19591	1.79106
chr1	9064862	9065568	C6MG0ACXX_8_7447.sorted.filtered_peak_141	25	.	3.01609	4.99995	2.52250
chr1	9189121	9189999	C6MG0ACXX_8_7447.sorted.filtered_peak_142	89	.	4.09445	11.79755	8.96314
chr1	9241180	9241720	C6MG0ACXX_8_7447.sorted.filtered_peak_143	31	.	3.10623	5.65007	3.12285
chr1	9294216	9295183	C6MG0ACXX_8_7447.sorted.filtered_peak_144	99	.	4.07424	12.83077	9.93931
chr1	9344309	9344563	C6MG0ACXX_8_7447.sorted.filtered_peak_145	17	.	2.67462	4.15004	1.74843
chr1	9352725	9353183	C6MG0ACXX_8_7447.sorted.filtered_peak_146	24	.	2.71694	4.94063	2.45797
chr1	9488606	9489325	C6MG0ACXX_8_7447.sorted.filtered_peak_147	191	.	4.97052	22.31181	19.18147
chr1	9555319	9555625	C6MG0ACXX_8_7447.sorted.filtered_peak_148	30	.	3.31272	5.62825	3.08636
chr1	9599081	9600083	C6MG0ACXX_8_7447.sorted.filtered_peak_149	151	.	4.69439	18.09469	15.14659
chr1	9648393	9649187	C6MG0ACXX_8_7447.sorted.filtered_peak_150	72	.	3.63496	10.04547	7.29257
chr1	9687066	9687516	C6MG0ACXX_8_7447.sorted.filtered_peak_151	77	.	3.40974	10.56450	7.77533
chr1	9689157	9690101	C6MG0ACXX_8_7447.sorted.filtered_peak_152	41	.	2.74989	6.71727	4.10981
chr1	9711651	9711982	C6MG0ACXX_8_7447.sorted.filtered_peak_153	39	.	2.84270	6.61323	3.99446
chr1	9712253	9712902	C6MG0ACXX_8_7447.sorted.filtered_peak_154	48	.	2.93768	7.48295	4.84489
chr1	9747311	9747783	C6MG0ACXX_8_7447.sorted.filtered_peak_155	16	.	2.50642	4.06600	1.68081
chr1	9749122	9749776	C6MG0ACXX_8_7447.sorted.filtered_peak_156	29	.	2.89892	5.52024	2.99433
chr1	9777383	9778069	C6MG0ACXX_8_7447.sorted.filtered_peak_157	78	.	3.59276	10.57279	7.80193
chr1	9788783	9789150	C6MG0ACXX_8_7447.sorted.filtered_peak_158	21	.	2.64325	4.61248	2.16184
chr1	9844628	9844912	C6MG0ACXX_8_7447.sorted.filtered_peak_159	27	.	3.21963	5.30695	2.78124
chr1	9883918	9884913	C6MG0ACXX_8_7447.sorted.filtered_peak_160	40	.	2.96613	6.63453	4.03477
chr1	9927562	9927887	C6MG0ACXX_8_7447.sorted.filtered_peak_161	45	.	3.65917	7.24250	4.58243
chr1	9935023	9935406	C6MG0ACXX_8_7447.sorted.filtered_peak_162	30	.	3.20012	5.62879	3.07850
chr1	9970138	9971285	C6MG0ACXX_8_7447.sorted.filtered_peak_163	329	.	5.62835	36.46290	32.95557
chr1	10003153	10003687	C6MG0ACXX_8_7447.sorted.filtered_peak_164	83	.	4.16266	11.11288	8.31052
chr1	10092483	10093575	C6MG0ACXX_8_7447.sorted.filtered_peak_165	234	.	5.56331	26.71290	23.46829
chr1	10270138	10270718	C6MG0ACXX_8_7447.sorted.filtered_peak_166	136	.	4.69807	16.65702	13.68665
chr1	10313895	10314145	C6MG0ACXX_8_7447.sorted.filtered_peak_167	23	.	3.05158	4.79112	2.31044
chr1	10458469	10459538	C6MG0ACXX_8_7447.sorted.filtered_peak_168	177	.	5.05044	20.85041	17.75110
chr1	10490093	10490994	C6MG0ACXX_8_7447.sorted.filtered_peak_169	137	.	4.59817	16.75444	13.73599
chr1	10532282	10532844	C6MG0ACXX_8_7447.sorted.filtered_peak_170	100	.	4.02047	12.88648	10.00018
chr1	10534804	10535487	C6MG0ACXX_8_7447.sorted.filtered_peak_171	61	.	3.33488	8.86272	6.13683
chr1	10554785	10555700	C6MG0ACXX_8_7447.sorted.filtered_peak_172	68	.	3.66363	9.63680	6.86741
chr1	10570861	10571580	C6MG0ACXX_8_7447.sorted.filtered_peak_173	83	.	3.88261	11.16819	8.33169
chr1	10585183	10585606	C6MG0ACXX_8_7447.sorted.filtered_peak_174	48	.	3.51799	7.48309	4.82834
chr1	10599386	10599641	C6MG0ACXX_8_7447.sorted.filtered_peak_175	21	.	2.88562	4.62720	2.17657
chr1	10754270	10755209	C6MG0ACXX_8_7447.sorted.filtered_peak_176	40	.	2.83178	6.64888	4.03652
chr1	10926796	10927498	C6MG0ACXX_8_7447.sorted.filtered_peak_177	36	.	3.19896	6.18535	3.62076
chr1	11072182	11073261	C6MG0ACXX_8_7447.sorted.filtered_peak_178	168	.	4.99095	19.96248	16.88642
chr1	11097665	11098159	C6MG0ACXX_8_7447.sorted.filtered_peak_179	45	.	3.75824	7.22224	4.59009
chr1	11119768	11120590	C6MG0ACXX_8_7447.sorted.filtered_peak_180	93	.	3.95210	12.12572	9.30328
chr1	11159351	11160266	C6MG0ACXX_8_7447.sorted.filtered_peak_181	81	.	4.27751	10.89617	8.17299
chr1	11322482	11323056	C6MG0ACXX_8_7447.sorted.filtered_peak_182	318	.	7.32729	35.40332	31.88280
chr1	11332655	11333688	C6MG0ACXX_8_7447.sorted.filtered_peak_183	150	.	4.96358	18.03544	15.00307
chr1	11538816	11539086	C6MG0ACXX_8_7447.sorted.filtered_peak_184	36	.	3.15808	6.20331	3.61716
chr1	11714715	11715062	C6MG0ACXX_8_7447.sorted.filtered_peak_185	43	.	3.41959	7.01728	4.38590
chr1	11724039	11725011	C6MG0ACXX_8_7447.sorted.filtered_peak_186	46	.	3.55126	7.26261	4.61839
chr1	11740510	11741775	C6MG0ACXX_8_7447.sorted.filtered_peak_187	87	.	3.88584	11.59864	8.78207
chr1	11779344	11780106	C6MG0ACXX_8_7447.sorted.filtered_peak_188	59	.	3.76178	8.62826	5.92924
chr1	11795900	11796278	C6MG0ACXX_8_7447.sorted.filtered_peak_189	44	.	3.16592	7.08843	4.44942
chr1	11796603	11797054	C6MG0ACXX_8_7447.sorted.filtered_peak_190	27	.	2.70615	5.27062	2.76668
chr1	11865761	11866612	C6MG0ACXX_8_7447.sorted.filtered_peak_191	247	.	5.06418	28.06500	24.73041
chr1	11898674	11899047	C6MG0ACXX_8_7447.sorted.filtered_peak_192	23	.	3.03773	4.83879	2.37015
chr1	11967815	11969257	C6MG0ACXX_8_7447.sorted.filtered_peak_193	110	.	3.54175	13.96199	11.02826
chr1	11969699	11969949	C6MG0ACXX_8_7447.sorted.filtered_peak_194	22	.	2.21043	4.71942	2.25981
chr1	11986280	11986778	C6MG0ACXX_8_7447.sorted.filtered_peak_195	139	.	5.97804	16.98706	13.96556
chr1	11994250	11995150	C6MG0ACXX_8_7447.sorted.filtered_peak_196	46	.	3.71903	7.31813	4.68083
chr1	12039947	12040831	C6MG0ACXX_8_7447.sorted.filtered_peak_197	234	.	5.51373	26.68407	23.45029
chr1	12073577	12073862	C6MG0ACXX_8_7447.sorted.filtered_peak_198	32	.	3.06058	5.80535	3.25128
chr1	12079164	12079751	C6MG0ACXX_8_7447.sorted.filtered_peak_199	285	.	6.60854	31.98750	28.57088
chr1	12100556	12100818	C6MG0ACXX_8_7447.sorted.filtered_peak_200	20	.	2.82500	4.50276	2.06060
chr1	12107340	12107976	C6MG0ACXX_8_7447.sorted.filtered_peak_201	21	.	2.67134	4.61902	2.17093
chr1	12112115	12112408	C6MG0ACXX_8_7447.sorted.filtered_peak_202	28	.	2.76862	5.32519	2.81159
chr1	12128452	12128804	C6MG0ACXX_8_7447.sorted.filtered_peak_203	11	.	2.40444	3.48320	1.18551
chr1	12147804	12148277	C6MG0ACXX_8_7447.sorted.filtered_peak_204	46	.	3.63729	7.36260	4.69598
chr1	12185038	12185375	C6MG0ACXX_8_7447.sorted.filtered_peak_205	19	.	2.86217	4.33711	1.93081
chr1	12193015	12193455	C6MG0ACXX_8_7447.sorted.filtered_peak_206	32	.	3.38237	5.81574	3.24737
chr1	12210533	12211125	C6MG0ACXX_8_7447.sorted.filtered_peak_207	27	.	2.77754	5.22991	2.72261
chr1	12221620	12222249	C6MG0ACXX_8_7447.sorted.filtered_peak_208	69	.	3.45212	9.63040	6.91301
chr1	12233556	12234134	C6MG0ACXX_8_7447.sorted.filtered_peak_209	97	.	3.82497	12.63766	9.74332
chr1	12239094	12239470	C6MG0ACXX_8_7447.sorted.filtered_peak_210	22	.	2.74515	4.71463	2.25057
chr1	12268999	12269401	C6MG0ACXX_8_7447.sorted.filtered_peak_211	17	.	2.65173	4.17566	1.77648
chr1	12289850	12290600	C6MG0ACXX_8_7447.sorted.filtered_peak_212	51	.	3.70501	7.79285	5.15641
chr1	12405291	12405687	C6MG0ACXX_8_7447.sorted.filtered_peak_213	25	.	2.85854	5.02808	2.55198
chr1	12509512	12509954	C6MG0ACXX_8_7447.sorted.filtered_peak_214	69	.	3.81617	9.72543	6.95994
chr1	12533104	12533551	C6MG0ACXX_8_7447.sorted.filtered_peak_215	19	.	2.59271	4.33847	1.91782
chr1	12570656	12571183	C6MG0ACXX_8_7447.sorted.filtered_peak_216	84	.	4.36309	11.28263	8.44649
chr1	12664184	12664693	C6MG0ACXX_8_7447.sorted.filtered_peak_217	36	.	3.21182	6.27464	3.69476
chr1	12677895	12678352	C6MG0ACXX_8_7447.sorted.filtered_peak_218	25	.	2.38134	5.00835	2.52474
chr1	12679116	12679454	C6MG0ACXX_8_7447.sorted.filtered_peak_219	18	.	2.23735	4.29212	1.88097
chr1	12679904	12680399	C6MG0ACXX_8_7447.sorted.filtered_peak_220	32	.	2.54147	5.76248	3.22062
chr1	12718908	12719315	C6MG0ACXX_8_7447.sorted.filtered_peak_221	16	.	2.80056	4.05821	1.66010
chr1	13992158	13992490	C6MG0ACXX_8_7447.sorted.filtered_peak_222	23	.	2.99380	4.79599	2.34112
chr1	14026608	14027701	C6MG0ACXX_8_7447.sorted.filtered_peak_223	27	.	2.72208	5.21631	2.72133
chr1	14029147	14029531	C6MG0ACXX_8_7447.sorted.filtered_peak_224	16	.	2.37641	3.99812	1.63133
chr1	14057050	14057951	C6MG0ACXX_8_7447.sorted.filtered_peak_225	59	.	3.31701	8.63124	5.93103
chr1	14075466	14076382	C6MG0ACXX_8_7447.sorted.filtered_peak_226	145	.	4.73891	17.55964	14.53345
chr1	14287082	14287394	C6MG0ACXX_8_7447.sorted.filtered_peak_227	16	.	2.75512	4.07096	1.69239
chr1	15575485	15575981	C6MG0ACXX_8_7447.sorted.filtered_peak_228	31	.	2.95493	5.68585	3.13832
chr1	15649936	15650186	C6MG0ACXX_8_7447.sorted.filtered_peak_229	18	.	2.86089	4.23332	1.82104
chr1	15672441	15672791	C6MG0ACXX_8_7447.sorted.filtered_peak_230	25	.	2.84315	5.01777	2.53155
chr1	15735894	15736562	C6MG0ACXX_8_7447.sorted.filtered_peak_231	76	.	3.34892	10.38107	7.60194
chr1	15738418	15738720	C6MG0ACXX_8_7447.sorted.filtered_peak_232	21	.	2.33740	4.65068	2.18774
chr1	15743642	15744357	C6MG0ACXX_8_7447.sorted.filtered_peak_233	16	.	2.56533	4.03028	1.64773
chr1	15757629	15758017	C6MG0ACXX_8_7447.sorted.filtered_peak_234	20	.	2.73766	4.48550	2.04579
chr1	15850632	15851858	C6MG0ACXX_8_7447.sorted.filtered_peak_235	276	.	4.08011	31.04841	27.62038
chr1	15852956	15853487	C6MG0ACXX_8_7447.sorted.filtered_peak_236	151	.	3.15091	18.19284	15.14080
chr1	15905664	15906122	C6MG0ACXX_8_7447.sorted.filtered_peak_237	27	.	3.19679	5.24092	2.72332
chr1	15911249	15911633	C6MG0ACXX_8_7447.sorted.filtered_peak_238	30	.	3.29118	5.55193	3.01202
chr1	15929756	15930546	C6MG0ACXX_8_7447.sorted.filtered_peak_239	80	.	4.34164	10.78655	8.00610
chr1	15943410	15944232	C6MG0ACXX_8_7447.sorted.filtered_peak_240	143	.	4.50565	17.42152	14.39649
chr1	16011196	16011446	C6MG0ACXX_8_7447.sorted.filtered_peak_241	16	.	2.64601	4.08274	1.69396
chr1	16160825	16162804	C6MG0ACXX_8_7447.sorted.filtered_peak_242	113	.	3.20951	14.20818	11.30417
chr1	16173757	16174795	C6MG0ACXX_8_7447.sorted.filtered_peak_243	213	.	4.71474	24.54346	21.36660
chr1	16245834	16246084	C6MG0ACXX_8_7447.sorted.filtered_peak_244	29	.	3.29584	5.53808	2.98978
chr1	16275975	16276525	C6MG0ACXX_8_7447.sorted.filtered_peak_245	76	.	3.70758	10.42863	7.63211
chr1	16302096	16302819	C6MG0ACXX_8_7447.sorted.filtered_peak_246	124	.	4.72342	15.38174	12.43717
chr1	16405388	16405959	C6MG0ACXX_8_7447.sorted.filtered_peak_247	40	.	3.29752	6.65458	4.07214
chr1	16514305	16514572	C6MG0ACXX_8_7447.sorted.filtered_peak_248	33	.	3.33715	5.95699	3.39025
chr1	16532897	16533727	C6MG0ACXX_8_7447.sorted.filtered_peak_249	161	.	4.66086	19.26839	16.16322
chr1	16543556	16544228	C6MG0ACXX_8_7447.sorted.filtered_peak_250	36	.	3.05509	6.26061	3.68773
chr1	16563019	16563901	C6MG0ACXX_8_7447.sorted.filtered_peak_251	84	.	4.13753	11.26796	8.46726
chr1	16678630	16679383	C6MG0ACXX_8_7447.sorted.filtered_peak_252	120	.	4.56536	14.94093	12.01754
chr1	16693336	16694507	C6MG0ACXX_8_7447.sorted.filtered_peak_253	228	.	4.85157	26.13235	22.82677
chr1	16747166	16747827	C6MG0ACXX_8_7447.sorted.filtered_peak_254	34	.	3.40229	6.03396	3.49005
chr1	16766913	16768069	C6MG0ACXX_8_7447.sorted.filtered_peak_255	48	.	3.23000	7.48457	4.84315
chr1	16825430	16825996	C6MG0ACXX_8_7447.sorted.filtered_peak_256	103	.	5.28056	13.27601	10.35688
chr1	16840396	16841040	C6MG0ACXX_8_7447.sorted.filtered_peak_257	101	.	5.23500	13.02126	10.13442
chr1	16939748	16940413	C6MG0ACXX_8_7447.sorted.filtered_peak_258	63	.	2.96163	9.11731	6.39958
chr1	16957387	16957795	C6MG0ACXX_8_7447.sorted.filtered_peak_259	19	.	2.65689	4.36515	1.94078
chr1	16970766	16971425	C6MG0ACXX_8_7447.sorted.filtered_peak_260	135	.	5.43958	16.50343	13.52051
chr1	17036337	17036734	C6MG0ACXX_8_7447.sorted.filtered_peak_261	38	.	3.14217	6.47732	3.87825
chr1	17054035	17054372	C6MG0ACXX_8_7447.sorted.filtered_peak_262	40	.	3.39653	6.66735	4.05324
chr1	17222587	17223618	C6MG0ACXX_8_7447.sorted.filtered_peak_263	70	.	4.08603	9.75501	7.06768
chr1	17230820	17232056	C6MG0ACXX_8_7447.sorted.filtered_peak_264	168	.	4.26198	19.85463	16.80877
chr1	17240113	17241020	C6MG0ACXX_8_7447.sorted.filtered_peak_265	136	.	4.95926	16.58078	13.62288
chr1	17287252	17287739	C6MG0ACXX_8_7447.sorted.filtered_peak_266	17	.	2.76163	4.10054	1.71123
chr1	17338244	17338652	C6MG0ACXX_8_7447.sorted.filtered_peak_267	37	.	3.20177	6.29607	3.71539
chr1	17380315	17380926	C6MG0ACXX_8_7447.sorted.filtered_peak_268	376	.	7.44544	41.38304	37.69496
chr1	17563542	17563792	C6MG0ACXX_8_7447.sorted.filtered_peak_269	23	.	3.01191	4.80375	2.33014
chr1	17764121	17764645	C6MG0ACXX_8_7447.sorted.filtered_peak_270	41	.	2.78512	6.70739	4.10084
chr1	17766068	17766501	C6MG0ACXX_8_7447.sorted.filtered_peak_271	43	.	2.87333	6.91596	4.30814
chr1	19228929	19229572	C6MG0ACXX_8_7447.sorted.filtered_peak_272	181	.	5.11846	21.27780	18.12697
chr1	19253105	19253896	C6MG0ACXX_8_7447.sorted.filtered_peak_273	59	.	3.32250	8.71334	5.98444
chr1	19278322	19278937	C6MG0ACXX_8_7447.sorted.filtered_peak_274	32	.	2.44986	5.80431	3.25781
chr1	19282873	19283555	C6MG0ACXX_8_7447.sorted.filtered_peak_275	92	.	3.35403	12.09153	9.26492
chr1	19337562	19338001	C6MG0ACXX_8_7447.sorted.filtered_peak_276	33	.	3.13329	5.86589	3.30305
chr1	19400989	19401358	C6MG0ACXX_8_7447.sorted.filtered_peak_277	21	.	2.73807	4.65582	2.19417
chr1	19450640	19450996	C6MG0ACXX_8_7447.sorted.filtered_peak_278	22	.	2.87641	4.71596	2.25597
chr1	19536268	19537390	C6MG0ACXX_8_7447.sorted.filtered_peak_279	157	.	4.58295	18.71419	15.72127
chr1	19577738	19578567	C6MG0ACXX_8_7447.sorted.filtered_peak_280	115	.	4.89659	14.41378	11.52914
chr1	19638444	19638943	C6MG0ACXX_8_7447.sorted.filtered_peak_281	160	.	5.09910	19.19240	16.09351
chr1	19717387	19718301	C6MG0ACXX_8_7447.sorted.filtered_peak_282	64	.	3.50559	9.15490	6.43661
chr1	19789615	19790339	C6MG0ACXX_8_7447.sorted.filtered_peak_283	70	.	3.81892	9.82621	7.06886
chr1	19803487	19804147	C6MG0ACXX_8_7447.sorted.filtered_peak_284	38	.	3.08082	6.44624	3.85996
chr1	19811773	19812593	C6MG0ACXX_8_7447.sorted.filtered_peak_285	187	.	4.78089	21.92175	18.76752
chr1	19908820	19909224	C6MG0ACXX_8_7447.sorted.filtered_peak_286	14	.	2.72634	3.84530	1.47264
chr1	19923091	19924301	C6MG0ACXX_8_7447.sorted.filtered_peak_287	113	.	3.90977	14.17778	11.32277
chr1	19933226	19933590	C6MG0ACXX_8_7447.sorted.filtered_peak_288	26	.	3.16601	5.14874	2.64013
chr1	19980193	19980502	C6MG0ACXX_8_7447.sorted.filtered_peak_289	35	.	3.24530	6.14625	3.55808
chr1	20014537	20015274	C6MG0ACXX_8_7447.sorted.filtered_peak_290	20	.	2.83800	4.43880	2.01028
chr1	20126481	20127035	C6MG0ACXX_8_7447.sorted.filtered_peak_291	33	.	3.27127	5.87577	3.31051
chr1	20208580	20209237	C6MG0ACXX_8_7447.sorted.filtered_peak_292	158	.	5.12435	18.86589	15.80406
chr1	20478675	20479172	C6MG0ACXX_8_7447.sorted.filtered_peak_293	26	.	3.00582	5.13381	2.64370
chr1	20511943	20512220	C6MG0ACXX_8_7447.sorted.filtered_peak_294	37	.	3.03805	6.35292	3.75721
chr1	20539138	20539560	C6MG0ACXX_8_7447.sorted.filtered_peak_295	21	.	2.72262	4.56358	2.11911
chr1	20820289	20820638	C6MG0ACXX_8_7447.sorted.filtered_peak_296	52	.	3.55578	7.97631	5.28353
chr1	20834006	20834832	C6MG0ACXX_8_7447.sorted.filtered_peak_297	83	.	4.20334	11.10842	8.33253
chr1	20959770	20960680	C6MG0ACXX_8_7447.sorted.filtered_peak_298	55	.	3.53648	8.19922	5.50316
chr1	20966474	20967092	C6MG0ACXX_8_7447.sorted.filtered_peak_299	17	.	2.77992	4.17215	1.77254
chr1	20987631	20988366	C6MG0ACXX_8_7447.sorted.filtered_peak_300	232	.	5.55242	26.54318	23.27969
chr1	21023017	21023599	C6MG0ACXX_8_7447.sorted.filtered_peak_301	36	.	3.30390	6.27698	3.68802
chr1	21044405	21044655	C6MG0ACXX_8_7447.sorted.filtered_peak_302	18	.	2.69431	4.29874	1.88083
chr1	21059584	21059932	C6MG0ACXX_8_7447.sorted.filtered_peak_303	44	.	3.24096	7.09908	4.46722
chr1	21112755	21114222	C6MG0ACXX_8_7447.sorted.filtered_peak_304	171	.	4.18440	20.21859	17.13425
chr1	21258913	21259337	C6MG0ACXX_8_7447.sorted.filtered_peak_305	20	.	2.93252	4.53063	2.09644
chr1	21348788	21349431	C6MG0ACXX_8_7447.sorted.filtered_peak_306	83	.	4.43127	11.20688	8.39910
chr1	21502985	21503856	C6MG0ACXX_8_7447.sorted.filtered_peak_307	200	.	5.10455	23.25904	20.07711
chr1	21521754	21522009	C6MG0ACXX_8_7447.sorted.filtered_peak_308	21	.	3.01312	4.66445	2.19215
chr1	21543400	21543838	C6MG0ACXX_8_7447.sorted.filtered_peak_309	25	.	3.04581	5.08225	2.58387
chr1	21581840	21582284	C6MG0ACXX_8_7447.sorted.filtered_peak_310	16	.	2.68734	3.99438	1.61895
chr1	21619927	21620596	C6MG0ACXX_8_7447.sorted.filtered_peak_311	16	.	2.19886	4.08142	1.69544
chr1	21620857	21621355	C6MG0ACXX_8_7447.sorted.filtered_peak_312	71	.	3.20938	9.94066	7.17949
chr1	21660581	21661383	C6MG0ACXX_8_7447.sorted.filtered_peak_313	78	.	3.78474	10.58253	7.84575
chr1	21671830	21672339	C6MG0ACXX_8_7447.sorted.filtered_peak_314	95	.	4.20880	12.36376	9.50479
chr1	21766184	21766796	C6MG0ACXX_8_7447.sorted.filtered_peak_315	72	.	4.52879	9.99845	7.21370
chr1	21985703	21986204	C6MG0ACXX_8_7447.sorted.filtered_peak_316	28	.	3.20141	5.38330	2.85571
chr1	22102499	22102850	C6MG0ACXX_8_7447.sorted.filtered_peak_317	21	.	2.85093	4.65491	2.19413
chr1	22108717	22110340	C6MG0ACXX_8_7447.sorted.filtered_peak_318	129	.	3.69317	15.89950	12.96167
chr1	22263807	22264221	C6MG0ACXX_8_7447.sorted.filtered_peak_319	27	.	2.88685	5.21610	2.71104
chr1	22290472	22290826	C6MG0ACXX_8_7447.sorted.filtered_peak_320	30	.	3.30984	5.61681	3.07434
chr1	22345548	22346088	C6MG0ACXX_8_7447.sorted.filtered_peak_321	34	.	3.41919	5.97935	3.41087
chr1	22351391	22352634	C6MG0ACXX_8_7447.sorted.filtered_peak_322	88	.	3.83337	11.70364	8.85647
chr1	22366129	22366909	C6MG0ACXX_8_7447.sorted.filtered_peak_323	224	.	6.18365	25.66818	22.44561
chr1	22378897	22380197	C6MG0ACXX_8_7447.sorted.filtered_peak_324	94	.	3.74568	12.25627	9.45245
chr1	22416356	22416650	C6MG0ACXX_8_7447.sorted.filtered_peak_325	17	.	2.67317	4.14087	1.74038
chr1	22778138	22778996	C6MG0ACXX_8_7447.sorted.filtered_peak_326	103	.	4.17257	13.27152	10.39552
chr1	23030949	23031302	C6MG0ACXX_8_7447.sorted.filtered_peak_327	23	.	2.93948	4.86614	2.38313
chr1	23345648	23346309	C6MG0ACXX_8_7447.sorted.filtered_peak_328	126	.	4.77883	15.62300	12.67929
chr1	23426812	23427160	C6MG0ACXX_8_7447.sorted.filtered_peak_329	25	.	2.71112	4.99030	2.50876
chr1	23429859	23430236	C6MG0ACXX_8_7447.sorted.filtered_peak_330	54	.	3.52045	8.18935	5.49016
chr1	23445418	23445801	C6MG0ACXX_8_7447.sorted.filtered_peak_331	43	.	3.55771	6.94639	4.31958
chr1	23494941	23495554	C6MG0ACXX_8_7447.sorted.filtered_peak_332	67	.	3.90387	9.42111	6.71378
chr1	23511210	23511460	C6MG0ACXX_8_7447.sorted.filtered_peak_333	21	.	2.93232	4.58972	2.14545
chr1	23670255	23671354	C6MG0ACXX_8_7447.sorted.filtered_peak_334	158	.	4.49082	18.87806	15.86018
chr1	23694377	23695701	C6MG0ACXX_8_7447.sorted.filtered_peak_335	186	.	4.54854	21.76475	18.60769
chr1	23730095	23730636	C6MG0ACXX_8_7447.sorted.filtered_peak_336	17	.	2.73922	4.09582	1.70306
chr1	23810663	23811573	C6MG0ACXX_8_7447.sorted.filtered_peak_337	72	.	3.83297	10.01306	7.24426
chr1	23854652	23855199	C6MG0ACXX_8_7447.sorted.filtered_peak_338	37	.	2.86208	6.36683	3.77681
chr1	23857700	23858060	C6MG0ACXX_8_7447.sorted.filtered_peak_339	33	.	2.86896	5.91170	3.35641
chr1	23866194	23866784	C6MG0ACXX_8_7447.sorted.filtered_peak_340	96	.	4.87869	12.49194	9.62780
chr1	23881074	23881693	C6MG0ACXX_8_7447.sorted.filtered_peak_341	53	.	2.87476	8.02983	5.36993
chr1	23885765	23886276	C6MG0ACXX_8_7447.sorted.filtered_peak_342	46	.	2.75824	7.27924	4.62905
chr1	23945847	23946516	C6MG0ACXX_8_7447.sorted.filtered_peak_343	51	.	3.50892	7.82474	5.16264
chr1	23961304	23961823	C6MG0ACXX_8_7447.sorted.filtered_peak_344	23	.	2.94278	4.79813	2.33305
chr1	24018021	24018786	C6MG0ACXX_8_7447.sorted.filtered_peak_345	64	.	4.07331	9.20870	6.46366
chr1	24069790	24070627	C6MG0ACXX_8_7447.sorted.filtered_peak_346	34	.	3.14113	6.01716	3.45157
chr1	24098641	24098944	C6MG0ACXX_8_7447.sorted.filtered_peak_347	32	.	3.39669	5.86369	3.29272
chr1	24104487	24105254	C6MG0ACXX_8_7447.sorted.filtered_peak_348	85	.	4.18223	11.34372	8.53589
chr1	24117409	24118326	C6MG0ACXX_8_7447.sorted.filtered_peak_349	49	.	3.31110	7.55279	4.92051
chr1	24126981	24127605	C6MG0ACXX_8_7447.sorted.filtered_peak_350	145	.	4.44258	17.52609	14.51225
chr1	24151783	24152069	C6MG0ACXX_8_7447.sorted.filtered_peak_351	24	.	3.09277	4.95658	2.47768
chr1	24165115	24165365	C6MG0ACXX_8_7447.sorted.filtered_peak_352	24	.	3.10522	4.94085	2.44187
chr1	24194383	24195369	C6MG0ACXX_8_7447.sorted.filtered_peak_353	78	.	4.04991	10.62987	7.84438
chr1	24243374	24243653	C6MG0ACXX_8_7447.sorted.filtered_peak_354	30	.	3.29169	5.55974	3.02033
chr1	24285422	24286693	C6MG0ACXX_8_7447.sorted.filtered_peak_355	131	.	4.10306	16.11499	13.11892
chr1	24306343	24307183	C6MG0ACXX_8_7447.sorted.filtered_peak_356	178	.	4.67155	20.98961	17.89862
chr1	24476733	24477230	C6MG0ACXX_8_7447.sorted.filtered_peak_357	16	.	2.72077	3.98487	1.60751
chr1	24525911	24526283	C6MG0ACXX_8_7447.sorted.filtered_peak_358	31	.	3.24686	5.69240	3.15288
chr1	24648318	24648920	C6MG0ACXX_8_7447.sorted.filtered_peak_359	27	.	2.80551	5.28193	2.77255
chr1	24718492	24718942	C6MG0ACXX_8_7447.sorted.filtered_peak_360	19	.	2.61323	4.31885	1.90214
chr1	24739938	24740442	C6MG0ACXX_8_7447.sorted.filtered_peak_361	41	.	2.74522	6.71838	4.11714
chr1	24741930	24742533	C6MG0ACXX_8_7447.sorted.filtered_peak_362	136	.	4.10557	16.65807	13.67288
chr1	24807687	24807961	C6MG0ACXX_8_7447.sorted.filtered_peak_363	28	.	3.07184	5.35066	2.83677
chr1	24808288	24808760	C6MG0ACXX_8_7447.sorted.filtered_peak_364	25	.	2.92958	5.02502	2.54338
chr1	24828498	24829784	C6MG0ACXX_8_7447.sorted.filtered_peak_365	45	.	2.76077	7.22244	4.57317
chr1	24861547	24862103	C6MG0ACXX_8_7447.sorted.filtered_peak_366	53	.	3.23328	8.02907	5.35392
chr1	24863001	24863404	C6MG0ACXX_8_7447.sorted.filtered_peak_367	99	.	3.99169	12.87926	9.99383
chr1	24913717	24914055	C6MG0ACXX_8_7447.sorted.filtered_peak_368	47	.	3.83377	7.44422	4.79127
chr1	24969070	24970100	C6MG0ACXX_8_7447.sorted.filtered_peak_369	318	.	5.51090	35.37638	31.86239
chr1	25071304	25072314	C6MG0ACXX_8_7447.sorted.filtered_peak_370	219	.	4.87546	25.18362	21.99426
chr1	25174432	25175071	C6MG0ACXX_8_7447.sorted.filtered_peak_371	142	.	4.84497	17.30452	14.29403
chr1	25237563	25238192	C6MG0ACXX_8_7447.sorted.filtered_peak_372	93	.	3.93140	12.17480	9.31304
chr1	25251613	25252141	C6MG0ACXX_8_7447.sorted.filtered_peak_373	31	.	2.37586	5.71856	3.16705
chr1	25256648	25257164	C6MG0ACXX_8_7447.sorted.filtered_peak_374	68	.	2.99660	9.64064	6.89148
chr1	25281604	25282030	C6MG0ACXX_8_7447.sorted.filtered_peak_375	47	.	3.21420	7.43025	4.78232
chr1	25291343	25292072	C6MG0ACXX_8_7447.sorted.filtered_peak_376	120	.	3.79348	15.00535	12.05893
chr1	25319206	25319559	C6MG0ACXX_8_7447.sorted.filtered_peak_377	31	.	3.05039	5.67736	3.13312
chr1	25348792	25349689	C6MG0ACXX_8_7447.sorted.filtered_peak_378	181	.	4.83045	21.35451	18.19064
chr1	25358676	25359133	C6MG0ACXX_8_7447.sorted.filtered_peak_379	67	.	3.40971	9.53112	6.75988
chr1	25363908	25364290	C6MG0ACXX_8_7447.sorted.filtered_peak_380	15	.	2.45460	3.88050	1.51563
chr1	25391105	25391581	C6MG0ACXX_8_7447.sorted.filtered_peak_381	26	.	2.91274	5.09995	2.60507
chr1	25392344	25392810	C6MG0ACXX_8_7447.sorted.filtered_peak_382	38	.	3.17108	6.38678	3.80146
chr1	25422138	25422442	C6MG0ACXX_8_7447.sorted.filtered_peak_383	19	.	2.60505	4.36808	1.94343
chr1	25426078	25426393	C6MG0ACXX_8_7447.sorted.filtered_peak_384	28	.	2.75340	5.39088	2.86315
chr1	25427938	25428379	C6MG0ACXX_8_7447.sorted.filtered_peak_385	26	.	2.79777	5.12668	2.62979
chr1	25558574	25559406	C6MG0ACXX_8_7447.sorted.filtered_peak_386	83	.	3.90442	11.17947	8.36845
chr1	25559625	25559929	C6MG0ACXX_8_7447.sorted.filtered_peak_387	41	.	3.10632	6.77675	4.14598
chr1	25566063	25566812	C6MG0ACXX_8_7447.sorted.filtered_peak_388	174	.	5.14663	20.56875	17.45662
chr1	25573281	25574456	C6MG0ACXX_8_7447.sorted.filtered_peak_389	150	.	4.12838	18.08281	15.05806
chr1	25664710	25665387	C6MG0ACXX_8_7447.sorted.filtered_peak_390	109	.	5.27940	13.90731	10.99560
chr1	25665593	25666033	C6MG0ACXX_8_7447.sorted.filtered_peak_391	32	.	3.25837	5.84688	3.27525
chr1	25756613	25757588	C6MG0ACXX_8_7447.sorted.filtered_peak_392	186	.	4.52111	21.86974	18.68274
chr1	25869914	25870579	C6MG0ACXX_8_7447.sorted.filtered_peak_393	43	.	3.34694	6.91579	4.33092
chr1	25876206	25876561	C6MG0ACXX_8_7447.sorted.filtered_peak_394	40	.	3.28019	6.66447	4.05291
chr1	25888945	25889424	C6MG0ACXX_8_7447.sorted.filtered_peak_395	35	.	3.02760	6.11487	3.53600
chr1	25891773	25892080	C6MG0ACXX_8_7447.sorted.filtered_peak_396	25	.	2.77703	5.05200	2.55320
chr1	25942796	25943248	C6MG0ACXX_8_7447.sorted.filtered_peak_397	50	.	2.96812	7.74831	5.08690
chr1	25968919	25969555	C6MG0ACXX_8_7447.sorted.filtered_peak_398	77	.	4.34684	10.53548	7.74449
chr1	26002456	26002921	C6MG0ACXX_8_7447.sorted.filtered_peak_399	31	.	3.10638	5.66406	3.12330
chr1	26030937	26031187	C6MG0ACXX_8_7447.sorted.filtered_peak_400	18	.	2.79322	4.21885	1.80842
chr1	26101259	26101785	C6MG0ACXX_8_7447.sorted.filtered_peak_401	40	.	3.25758	6.70533	4.09023
chr1	26123186	26123511	C6MG0ACXX_8_7447.sorted.filtered_peak_402	18	.	2.63951	4.26353	1.85339
chr1	26146084	26147346	C6MG0ACXX_8_7447.sorted.filtered_peak_403	72	.	3.48015	9.96539	7.22665
chr1	26185732	26186376	C6MG0ACXX_8_7447.sorted.filtered_peak_404	99	.	4.51600	12.80172	9.93091
chr1	26201808	26202124	C6MG0ACXX_8_7447.sorted.filtered_peak_405	26	.	3.09959	5.15901	2.65357
chr1	26221886	26222285	C6MG0ACXX_8_7447.sorted.filtered_peak_406	87	.	4.66361	11.61975	8.78042
chr1	26231592	26232273	C6MG0ACXX_8_7447.sorted.filtered_peak_407	67	.	3.35004	9.50036	6.77380
chr1	26232688	26233209	C6MG0ACXX_8_7447.sorted.filtered_peak_408	22	.	2.47525	4.65719	2.20815
chr1	26249321	26249778	C6MG0ACXX_8_7447.sorted.filtered_peak_409	22	.	2.92525	4.68649	2.22258
chr1	26297789	26298232	C6MG0ACXX_8_7447.sorted.filtered_peak_410	37	.	3.51937	6.31542	3.72730
chr1	26317238	26317762	C6MG0ACXX_8_7447.sorted.filtered_peak_411	25	.	2.91169	5.09281	2.58847
chr1	26324316	26324999	C6MG0ACXX_8_7447.sorted.filtered_peak_412	300	.	6.13040	33.49374	30.03820
chr1	26361800	26362697	C6MG0ACXX_8_7447.sorted.filtered_peak_413	74	.	3.59998	10.27685	7.49927
chr1	26431525	26431798	C6MG0ACXX_8_7447.sorted.filtered_peak_414	23	.	3.04426	4.87447	2.39254
chr1	26437477	26438675	C6MG0ACXX_8_7447.sorted.filtered_peak_415	133	.	4.27628	16.29232	13.32791
chr1	26452831	26453381	C6MG0ACXX_8_7447.sorted.filtered_peak_416	92	.	4.04751	12.09129	9.22516
chr1	26471402	26471907	C6MG0ACXX_8_7447.sorted.filtered_peak_417	16	.	2.78227	4.06091	1.67799
chr1	26496127	26496757	C6MG0ACXX_8_7447.sorted.filtered_peak_418	39	.	3.33469	6.52822	3.95953
chr1	26560224	26561144	C6MG0ACXX_8_7447.sorted.filtered_peak_419	386	.	6.34650	42.32447	38.61842
chr1	26602160	26603024	C6MG0ACXX_8_7447.sorted.filtered_peak_420	27	.	2.59836	5.20724	2.70374
chr1	26606224	26606715	C6MG0ACXX_8_7447.sorted.filtered_peak_421	33	.	2.57901	5.88797	3.34589
chr1	26611243	26611817	C6MG0ACXX_8_7447.sorted.filtered_peak_422	52	.	2.85332	7.93517	5.25044
chr1	26632913	26633423	C6MG0ACXX_8_7447.sorted.filtered_peak_423	207	.	6.05177	24.02167	20.79984
chr1	26644213	26644625	C6MG0ACXX_8_7447.sorted.filtered_peak_424	20	.	2.39472	4.47328	2.05191
chr1	26647874	26648333	C6MG0ACXX_8_7447.sorted.filtered_peak_425	36	.	2.91135	6.22773	3.64023
chr1	26662897	26663461	C6MG0ACXX_8_7447.sorted.filtered_peak_426	31	.	3.21816	5.72374	3.18484
chr1	26685456	26685799	C6MG0ACXX_8_7447.sorted.filtered_peak_427	21	.	2.62739	4.61397	2.16645
chr1	26690359	26690720	C6MG0ACXX_8_7447.sorted.filtered_peak_428	43	.	3.35114	6.95652	4.32665
chr1	26704585	26705363	C6MG0ACXX_8_7447.sorted.filtered_peak_429	148	.	4.98859	17.89047	14.81421
chr1	26735111	26735361	C6MG0ACXX_8_7447.sorted.filtered_peak_430	20	.	2.85433	4.52812	2.08223
chr1	26743541	26743844	C6MG0ACXX_8_7447.sorted.filtered_peak_431	34	.	3.27124	6.01849	3.47002
chr1	26758425	26759178	C6MG0ACXX_8_7447.sorted.filtered_peak_432	252	.	6.92032	28.58455	25.26613
chr1	26798549	26799850	C6MG0ACXX_8_7447.sorted.filtered_peak_433	128	.	4.04084	15.76394	12.82206
chr1	26826671	26827908	C6MG0ACXX_8_7447.sorted.filtered_peak_434	105	.	4.11661	13.44286	10.52632
chr1	26856088	26856558	C6MG0ACXX_8_7447.sorted.filtered_peak_435	64	.	3.83024	9.14626	6.42436
chr1	26868369	26869138	C6MG0ACXX_8_7447.sorted.filtered_peak_436	41	.	2.77442	6.81174	4.18284
chr1	26872050	26872509	C6MG0ACXX_8_7447.sorted.filtered_peak_437	17	.	2.35595	4.12095	1.72634
chr1	26946627	26948032	C6MG0ACXX_8_7447.sorted.filtered_peak_438	146	.	4.15349	17.70034	14.69408
chr1	27018775	27019718	C6MG0ACXX_8_7447.sorted.filtered_peak_439	28	.	2.30380	5.38840	2.87324
chr1	27021854	27022531	C6MG0ACXX_8_7447.sorted.filtered_peak_440	56	.	2.60520	8.33880	5.65481
chr1	27060445	27060845	C6MG0ACXX_8_7447.sorted.filtered_peak_441	29	.	3.19439	5.51892	2.99198
chr1	27070462	27071241	C6MG0ACXX_8_7447.sorted.filtered_peak_442	91	.	3.93178	11.94958	9.11316
chr1	27113745	27115005	C6MG0ACXX_8_7447.sorted.filtered_peak_443	91	.	3.15626	12.03557	9.19518
chr1	27126187	27127116	C6MG0ACXX_8_7447.sorted.filtered_peak_444	26	.	3.10032	5.10988	2.63206
chr1	27152800	27153514	C6MG0ACXX_8_7447.sorted.filtered_peak_445	19	.	2.59712	4.39333	1.97099
chr1	27159981	27160535	C6MG0ACXX_8_7447.sorted.filtered_peak_446	148	.	4.76038	17.89518	14.87183
chr1	27191260	27192085	C6MG0ACXX_8_7447.sorted.filtered_peak_447	108	.	4.23309	13.78269	10.87311
chr1	27216370	27216989	C6MG0ACXX_8_7447.sorted.filtered_peak_448	82	.	4.29894	11.10616	8.26830
chr1	27226602	27227304	C6MG0ACXX_8_7447.sorted.filtered_peak_449	73	.	4.15856	10.08676	7.32323
chr1	27247703	27248590	C6MG0ACXX_8_7447.sorted.filtered_peak_450	173	.	5.15437	20.42608	17.36576
chr1	27319893	27320306	C6MG0ACXX_8_7447.sorted.filtered_peak_451	32	.	3.03572	5.76275	3.20429
chr1	27371095	27371506	C6MG0ACXX_8_7447.sorted.filtered_peak_452	58	.	3.98042	8.54716	5.83324
chr1	27429275	27429534	C6MG0ACXX_8_7447.sorted.filtered_peak_453	33	.	3.16966	5.88699	3.31286
chr1	27438379	27438922	C6MG0ACXX_8_7447.sorted.filtered_peak_454	37	.	3.39167	6.29166	3.70358
chr1	27463537	27464028	C6MG0ACXX_8_7447.sorted.filtered_peak_455	38	.	3.23649	6.46370	3.87616
chr1	27481405	27482134	C6MG0ACXX_8_7447.sorted.filtered_peak_456	124	.	4.43532	15.40859	12.42491
chr1	27487966	27488339	C6MG0ACXX_8_7447.sorted.filtered_peak_457	28	.	3.24622	5.39180	2.85853
chr1	27560484	27561412	C6MG0ACXX_8_7447.sorted.filtered_peak_458	304	.	6.17114	33.90776	30.45168
chr1	27610954	27611403	C6MG0ACXX_8_7447.sorted.filtered_peak_459	15	.	2.74092	3.88567	1.50732
chr1	27648360	27649036	C6MG0ACXX_8_7447.sorted.filtered_peak_460	206	.	5.68318	23.89640	20.68626
chr1	27668113	27668818	C6MG0ACXX_8_7447.sorted.filtered_peak_461	22	.	2.58471	4.76624	2.29465
chr1	27669513	27670247	C6MG0ACXX_8_7447.sorted.filtered_peak_462	38	.	2.97292	6.43986	3.85453
chr1	27683809	27684236	C6MG0ACXX_8_7447.sorted.filtered_peak_463	46	.	3.37967	7.27074	4.61144
chr1	27692008	27692743	C6MG0ACXX_8_7447.sorted.filtered_peak_464	50	.	3.17450	7.73094	5.05814
chr1	27718777	27719432	C6MG0ACXX_8_7447.sorted.filtered_peak_465	88	.	4.05775	11.64507	8.83068
chr1	27743070	27743469	C6MG0ACXX_8_7447.sorted.filtered_peak_466	33	.	3.16670	5.95101	3.37988
chr1	27748574	27748862	C6MG0ACXX_8_7447.sorted.filtered_peak_467	36	.	3.40602	6.25715	3.68759
chr1	27816180	27817215	C6MG0ACXX_8_7447.sorted.filtered_peak_468	220	.	5.18939	25.22657	22.01651
chr1	27894870	27895397	C6MG0ACXX_8_7447.sorted.filtered_peak_469	82	.	3.85933	11.03035	8.22565
chr1	27930471	27930860	C6MG0ACXX_8_7447.sorted.filtered_peak_470	19	.	2.31528	4.34802	1.92707
chr1	27959425	27959704	C6MG0ACXX_8_7447.sorted.filtered_peak_471	19	.	2.44840	4.38368	1.95187
chr1	27960840	27961146	C6MG0ACXX_8_7447.sorted.filtered_peak_472	17	.	2.39658	4.12512	1.73283
chr1	27985857	27986957	C6MG0ACXX_8_7447.sorted.filtered_peak_473	45	.	2.87330	7.17068	4.53761
chr1	27989339	27990002	C6MG0ACXX_8_7447.sorted.filtered_peak_474	45	.	2.88456	7.16710	4.52464
chr1	27995760	27996015	C6MG0ACXX_8_7447.sorted.filtered_peak_475	24	.	2.66719	4.90415	2.43257
chr1	27998419	27999128	C6MG0ACXX_8_7447.sorted.filtered_peak_476	88	.	4.07375	11.68431	8.85973
chr1	28051880	28052630	C6MG0ACXX_8_7447.sorted.filtered_peak_477	388	.	7.07484	42.55098	38.83613
chr1	28099292	28100298	C6MG0ACXX_8_7447.sorted.filtered_peak_478	241	.	5.39073	27.38570	24.13256
chr1	28157076	28157776	C6MG0ACXX_8_7447.sorted.filtered_peak_479	88	.	4.24237	11.61335	8.81921
chr1	28184622	28185051	C6MG0ACXX_8_7447.sorted.filtered_peak_480	64	.	4.04090	9.12233	6.40642
chr1	28195566	28196415	C6MG0ACXX_8_7447.sorted.filtered_peak_481	19	.	2.60702	4.36386	1.94626
chr1	28218008	28218357	C6MG0ACXX_8_7447.sorted.filtered_peak_482	32	.	3.06686	5.82310	3.27231
chr1	28240800	28241674	C6MG0ACXX_8_7447.sorted.filtered_peak_483	233	.	5.72123	26.60912	23.38624
chr1	28269881	28270150	C6MG0ACXX_8_7447.sorted.filtered_peak_484	23	.	2.93583	4.77480	2.30910
chr1	28286086	28286716	C6MG0ACXX_8_7447.sorted.filtered_peak_485	63	.	3.80758	9.04400	6.33345
chr1	28306141	28306414	C6MG0ACXX_8_7447.sorted.filtered_peak_486	47	.	3.81783	7.42700	4.75650
chr1	28318760	28319108	C6MG0ACXX_8_7447.sorted.filtered_peak_487	19	.	2.78908	4.34827	1.92685
chr1	28414775	28415465	C6MG0ACXX_8_7447.sorted.filtered_peak_488	211	.	5.69242	24.40742	21.18587
chr1	28495795	28496212	C6MG0ACXX_8_7447.sorted.filtered_peak_489	69	.	4.12554	9.72494	6.94024
chr1	28499215	28499512	C6MG0ACXX_8_7447.sorted.filtered_peak_490	24	.	2.83475	4.94016	2.45857
chr1	28526096	28526739	C6MG0ACXX_8_7447.sorted.filtered_peak_491	49	.	3.69629	7.56595	4.91271
chr1	28559200	28559740	C6MG0ACXX_8_7447.sorted.filtered_peak_492	53	.	3.25961	8.02230	5.32605
chr1	28562352	28562994	C6MG0ACXX_8_7447.sorted.filtered_peak_493	111	.	4.19530	14.01020	11.12556
chr1	28572977	28573370	C6MG0ACXX_8_7447.sorted.filtered_peak_494	33	.	2.49134	5.88170	3.31598
chr1	28573589	28574151	C6MG0ACXX_8_7447.sorted.filtered_peak_495	226	.	4.98557	25.91558	22.64361
chr1	28582768	28583102	C6MG0ACXX_8_7447.sorted.filtered_peak_496	22	.	2.50237	4.70120	2.25146
chr1	28585655	28586415	C6MG0ACXX_8_7447.sorted.filtered_peak_497	205	.	5.19832	23.66372	20.50730
chr1	28655222	28655814	C6MG0ACXX_8_7447.sorted.filtered_peak_498	205	.	6.12561	23.75388	20.54572
chr1	28686221	28686518	C6MG0ACXX_8_7447.sorted.filtered_peak_499	17	.	2.85833	4.21366	1.79103
chr1	28696003	28696902	C6MG0ACXX_8_7447.sorted.filtered_peak_500	68	.	4.08431	9.60001	6.84542
chr1	28776543	28776809	C6MG0ACXX_8_7447.sorted.filtered_peak_501	26	.	3.17024	5.14386	2.62882
chr1	28832060	28832844	C6MG0ACXX_8_7447.sorted.filtered_peak_502	188	.	4.70945	21.98448	18.84608
chr1	28844521	28845145	C6MG0ACXX_8_7447.sorted.filtered_peak_503	128	.	5.09122	15.80943	12.82394
chr1	28879062	28879959	C6MG0ACXX_8_7447.sorted.filtered_peak_504	224	.	5.78787	25.66436	22.42043
chr1	28907645	28908897	C6MG0ACXX_8_7447.sorted.filtered_peak_505	104	.	3.71006	13.36615	10.48787
chr1	28969401	28970068	C6MG0ACXX_8_7447.sorted.filtered_peak_506	195	.	5.19905	22.71734	19.55054
chr1	28974504	28975637	C6MG0ACXX_8_7447.sorted.filtered_peak_507	230	.	5.06152	26.28914	23.00490
chr1	28994864	28996607	C6MG0ACXX_8_7447.sorted.filtered_peak_508	57	.	3.36435	8.48153	5.78572
chr1	29062897	29063828	C6MG0ACXX_8_7447.sorted.filtered_peak_509	172	.	4.90165	20.39390	17.28956
chr1	29101765	29102064	C6MG0ACXX_8_7447.sorted.filtered_peak_510	23	.	3.07429	4.85930	2.37306
chr1	29111380	29111926	C6MG0ACXX_8_7447.sorted.filtered_peak_511	18	.	2.87193	4.26022	1.83727
chr1	29203799	29204059	C6MG0ACXX_8_7447.sorted.filtered_peak_512	32	.	3.40870	5.87739	3.29702
chr1	29211536	29212055	C6MG0ACXX_8_7447.sorted.filtered_peak_513	67	.	3.33277	9.50674	6.77181
chr1	29213305	29213747	C6MG0ACXX_8_7447.sorted.filtered_peak_514	50	.	3.00077	7.73514	5.05891
chr1	29240607	29242178	C6MG0ACXX_8_7447.sorted.filtered_peak_515	63	.	3.32893	9.01495	6.33511
chr1	29253251	29253940	C6MG0ACXX_8_7447.sorted.filtered_peak_516	55	.	3.52643	8.23458	5.55653
chr1	29255016	29255362	C6MG0ACXX_8_7447.sorted.filtered_peak_517	20	.	2.62788	4.51287	2.07178
chr1	29507645	29508815	C6MG0ACXX_8_7447.sorted.filtered_peak_518	201	.	4.50205	23.27721	20.11507
chr1	29529446	29529725	C6MG0ACXX_8_7447.sorted.filtered_peak_519	22	.	3.01433	4.76196	2.29641
chr1	29557038	29557713	C6MG0ACXX_8_7447.sorted.filtered_peak_520	54	.	3.60849	8.13090	5.47603
chr1	29562838	29563121	C6MG0ACXX_8_7447.sorted.filtered_peak_521	19	.	2.69948	4.34218	1.92153
chr1	30663945	30664509	C6MG0ACXX_8_7447.sorted.filtered_peak_522	118	.	4.81498	14.80729	11.87411
chr1	30785787	30786037	C6MG0ACXX_8_7447.sorted.filtered_peak_523	20	.	2.94960	4.48455	2.03629
chr1	31190829	31192296	C6MG0ACXX_8_7447.sorted.filtered_peak_524	321	.	4.65626	35.65268	32.14812
chr1	31216425	31217202	C6MG0ACXX_8_7447.sorted.filtered_peak_525	61	.	3.21592	8.90295	6.17292
chr1	31222561	31222832	C6MG0ACXX_8_7447.sorted.filtered_peak_526	20	.	2.39458	4.48727	2.05458
chr1	31229469	31229739	C6MG0ACXX_8_7447.sorted.filtered_peak_527	56	.	3.03610	8.32273	5.61545
chr1	31230534	31230818	C6MG0ACXX_8_7447.sorted.filtered_peak_528	31	.	2.53889	5.65566	3.10729
chr1	31252190	31252710	C6MG0ACXX_8_7447.sorted.filtered_peak_529	35	.	3.17470	6.16206	3.59036
chr1	31401878	31402153	C6MG0ACXX_8_7447.sorted.filtered_peak_530	23	.	2.87015	4.77625	2.31016
chr1	31483243	31483666	C6MG0ACXX_8_7447.sorted.filtered_peak_531	18	.	2.62837	4.20827	1.80066
chr1	31537840	31538938	C6MG0ACXX_8_7447.sorted.filtered_peak_532	97	.	3.92787	12.57454	9.73731
chr1	31656767	31657019	C6MG0ACXX_8_7447.sorted.filtered_peak_533	27	.	3.16547	5.23388	2.71838
chr1	31769260	31770035	C6MG0ACXX_8_7447.sorted.filtered_peak_534	278	.	6.15794	31.22915	27.82192
chr1	31867584	31867968	C6MG0ACXX_8_7447.sorted.filtered_peak_535	24	.	2.92348	4.93774	2.45200
chr1	31989557	31989815	C6MG0ACXX_8_7447.sorted.filtered_peak_536	22	.	3.02617	4.72838	2.26051
chr1	32014617	32014898	C6MG0ACXX_8_7447.sorted.filtered_peak_537	54	.	3.76330	8.14367	5.43150
chr1	32059454	32059885	C6MG0ACXX_8_7447.sorted.filtered_peak_538	28	.	3.21660	5.41929	2.88686
chr1	32109978	32110991	C6MG0ACXX_8_7447.sorted.filtered_peak_539	240	.	5.20852	27.33662	24.00778
chr1	32170775	32171082	C6MG0ACXX_8_7447.sorted.filtered_peak_540	29	.	3.06532	5.50181	2.96479
chr1	32226641	32226894	C6MG0ACXX_8_7447.sorted.filtered_peak_541	23	.	2.62547	4.82200	2.34392
chr1	32253697	32255086	C6MG0ACXX_8_7447.sorted.filtered_peak_542	47	.	2.97702	7.35101	4.70869
chr1	32292658	32293164	C6MG0ACXX_8_7447.sorted.filtered_peak_543	42	.	3.62709	6.82598	4.20560
chr1	32354790	32355353	C6MG0ACXX_8_7447.sorted.filtered_peak_544	25	.	3.04687	4.97850	2.51463
chr1	32394439	32394700	C6MG0ACXX_8_7447.sorted.filtered_peak_545	34	.	2.82110	6.01054	3.43463
chr1	32403312	32404354	C6MG0ACXX_8_7447.sorted.filtered_peak_546	72	.	2.98451	10.05074	7.28158
chr1	32405493	32405827	C6MG0ACXX_8_7447.sorted.filtered_peak_547	25	.	2.15035	5.04720	2.55269
chr1	32409379	32410582	C6MG0ACXX_8_7447.sorted.filtered_peak_548	55	.	3.08664	8.26524	5.56667
chr1	32421551	32422073	C6MG0ACXX_8_7447.sorted.filtered_peak_549	37	.	3.28083	6.36929	3.78131
chr1	32429808	32430246	C6MG0ACXX_8_7447.sorted.filtered_peak_550	28	.	3.23915	5.39865	2.87500
chr1	32450792	32451215	C6MG0ACXX_8_7447.sorted.filtered_peak_551	13	.	2.47064	3.68642	1.35583
chr1	32478962	32479977	C6MG0ACXX_8_7447.sorted.filtered_peak_552	259	.	4.83113	29.22348	25.93659
chr1	32538137	32539073	C6MG0ACXX_8_7447.sorted.filtered_peak_553	219	.	5.34375	25.16390	21.93273
chr1	32573434	32574577	C6MG0ACXX_8_7447.sorted.filtered_peak_554	92	.	3.98894	12.03472	9.21769
chr1	32645083	32646146	C6MG0ACXX_8_7447.sorted.filtered_peak_555	205	.	5.07682	23.77277	20.59974
chr1	32665943	32666384	C6MG0ACXX_8_7447.sorted.filtered_peak_556	19	.	2.39852	4.36654	1.94090
chr1	32666830	32667283	C6MG0ACXX_8_7447.sorted.filtered_peak_557	27	.	2.58526	5.29890	2.77656
chr1	32671078	32671448	C6MG0ACXX_8_7447.sorted.filtered_peak_558	37	.	2.96823	6.36814	3.77948
chr1	32687620	32688320	C6MG0ACXX_8_7447.sorted.filtered_peak_559	138	.	4.99765	16.82075	13.86637
chr1	32706475	32706785	C6MG0ACXX_8_7447.sorted.filtered_peak_560	15	.	2.72478	3.86842	1.51425
chr1	32715501	32715993	C6MG0ACXX_8_7447.sorted.filtered_peak_561	101	.	3.80577	13.07006	10.16938
chr1	32739185	32739744	C6MG0ACXX_8_7447.sorted.filtered_peak_562	31	.	3.19201	5.66813	3.14169
chr1	32757283	32758282	C6MG0ACXX_8_7447.sorted.filtered_peak_563	153	.	4.68645	18.35171	15.32876
chr1	32787583	32787903	C6MG0ACXX_8_7447.sorted.filtered_peak_564	35	.	3.36654	6.11341	3.54913
chr1	32801733	32801996	C6MG0ACXX_8_7447.sorted.filtered_peak_565	22	.	2.51689	4.73733	2.27451
chr1	32816679	32817348	C6MG0ACXX_8_7447.sorted.filtered_peak_566	167	.	5.21449	19.87161	16.77923
chr1	32837753	32838128	C6MG0ACXX_8_7447.sorted.filtered_peak_567	25	.	3.08384	5.03471	2.54622
chr1	32859748	32860571	C6MG0ACXX_8_7447.sorted.filtered_peak_568	234	.	5.83295	26.70670	23.43802
chr1	32986025	32986307	C6MG0ACXX_8_7447.sorted.filtered_peak_569	35	.	3.49538	6.16182	3.56275
chr1	33093129	33093472	C6MG0ACXX_8_7447.sorted.filtered_peak_570	22	.	3.02022	4.72470	2.25883
chr1	33116017	33117140	C6MG0ACXX_8_7447.sorted.filtered_peak_571	243	.	4.96652	27.66842	24.35364
chr1	33177791	33178301	C6MG0ACXX_8_7447.sorted.filtered_peak_572	98	.	4.92871	12.74488	9.85658
chr1	33219365	33219615	C6MG0ACXX_8_7447.sorted.filtered_peak_573	24	.	2.87743	4.92601	2.44274
chr1	33219786	33220036	C6MG0ACXX_8_7447.sorted.filtered_peak_574	22	.	2.82034	4.71002	2.25003
chr1	33238758	33239307	C6MG0ACXX_8_7447.sorted.filtered_peak_575	15	.	2.61251	3.85847	1.50007
chr1	33264565	33265324	C6MG0ACXX_8_7447.sorted.filtered_peak_576	69	.	3.99703	9.65231	6.92568
chr1	33266742	33267217	C6MG0ACXX_8_7447.sorted.filtered_peak_577	23	.	2.88259	4.84981	2.38947
chr1	33282655	33283460	C6MG0ACXX_8_7447.sorted.filtered_peak_578	193	.	5.01060	22.47124	19.31525
chr1	33430145	33430791	C6MG0ACXX_8_7447.sorted.filtered_peak_579	85	.	3.55997	11.38625	8.58232
chr1	33446717	33447263	C6MG0ACXX_8_7447.sorted.filtered_peak_580	53	.	3.51582	7.96915	5.30021
chr1	33450005	33450330	C6MG0ACXX_8_7447.sorted.filtered_peak_581	24	.	2.75630	4.92044	2.44404
chr1	33502357	33502848	C6MG0ACXX_8_7447.sorted.filtered_peak_582	134	.	4.89971	16.46266	13.46387
chr1	33511412	33511869	C6MG0ACXX_8_7447.sorted.filtered_peak_583	76	.	4.14869	10.37600	7.60049
chr1	33520771	33521166	C6MG0ACXX_8_7447.sorted.filtered_peak_584	22	.	3.02869	4.72401	2.25185
chr1	33546473	33547042	C6MG0ACXX_8_7447.sorted.filtered_peak_585	110	.	4.57609	13.98933	11.07362
chr1	33554141	33554494	C6MG0ACXX_8_7447.sorted.filtered_peak_586	15	.	2.67473	3.93902	1.56379
chr1	33564680	33565550	C6MG0ACXX_8_7447.sorted.filtered_peak_587	56	.	3.31911	8.29773	5.61000
chr1	33592486	33593550	C6MG0ACXX_8_7447.sorted.filtered_peak_588	196	.	4.56033	22.78751	19.67677
chr1	33646372	33646907	C6MG0ACXX_8_7447.sorted.filtered_peak_589	21	.	2.57314	4.63890	2.19055
chr1	33647493	33647810	C6MG0ACXX_8_7447.sorted.filtered_peak_590	40	.	3.04827	6.62673	4.00515
chr1	33722079	33722680	C6MG0ACXX_8_7447.sorted.filtered_peak_591	30	.	2.82159	5.54976	3.01666
chr1	33768013	33768268	C6MG0ACXX_8_7447.sorted.filtered_peak_592	30	.	3.16786	5.55163	3.00999
chr1	33815053	33816078	C6MG0ACXX_8_7447.sorted.filtered_peak_593	74	.	3.44132	10.21886	7.48454
chr1	33833423	33833838	C6MG0ACXX_8_7447.sorted.filtered_peak_594	38	.	3.27580	6.44905	3.85136
chr1	33896484	33896956	C6MG0ACXX_8_7447.sorted.filtered_peak_595	62	.	3.72059	9.00498	6.26934
chr1	33937812	33938361	C6MG0ACXX_8_7447.sorted.filtered_peak_596	62	.	3.47994	9.02528	6.29000
chr1	35208112	35208392	C6MG0ACXX_8_7447.sorted.filtered_peak_597	16	.	2.61877	4.06152	1.67520
chr1	35318220	35318837	C6MG0ACXX_8_7447.sorted.filtered_peak_598	42	.	3.26734	6.88753	4.26728
chr1	35324795	35325646	C6MG0ACXX_8_7447.sorted.filtered_peak_599	44	.	3.02943	7.02037	4.43195
chr1	35331704	35332350	C6MG0ACXX_8_7447.sorted.filtered_peak_600	65	.	3.65183	9.30229	6.55203
chr1	35450628	35451113	C6MG0ACXX_8_7447.sorted.filtered_peak_601	76	.	4.19528	10.49604	7.69905
chr1	35496794	35497741	C6MG0ACXX_8_7447.sorted.filtered_peak_602	102	.	4.24087	13.09307	10.22965
chr1	35544649	35545466	C6MG0ACXX_8_7447.sorted.filtered_peak_603	107	.	4.89778	13.64078	10.72440
chr1	35657234	35658081	C6MG0ACXX_8_7447.sorted.filtered_peak_604	48	.	2.75567	7.49105	4.84374
chr1	35658364	35659119	C6MG0ACXX_8_7447.sorted.filtered_peak_605	188	.	4.54033	22.00017	18.84836
chr1	35667689	35667983	C6MG0ACXX_8_7447.sorted.filtered_peak_606	23	.	3.05637	4.82307	2.34773
chr1	35734015	35734778	C6MG0ACXX_8_7447.sorted.filtered_peak_607	81	.	3.86483	10.95348	8.18204
chr1	35965219	35965766	C6MG0ACXX_8_7447.sorted.filtered_peak_608	86	.	4.30744	11.45168	8.60665
chr1	35971560	35972406	C6MG0ACXX_8_7447.sorted.filtered_peak_609	66	.	3.59639	9.36306	6.62499
chr1	36004638	36005200	C6MG0ACXX_8_7447.sorted.filtered_peak_610	17	.	2.68730	4.08781	1.70202
chr1	36022871	36023612	C6MG0ACXX_8_7447.sorted.filtered_peak_611	127	.	4.04827	15.78720	12.79074
chr1	36043081	36043476	C6MG0ACXX_8_7447.sorted.filtered_peak_612	22	.	2.95064	4.65506	2.20721
chr1	36106774	36107495	C6MG0ACXX_8_7447.sorted.filtered_peak_613	89	.	3.89577	11.76242	8.95547
chr1	36184146	36184843	C6MG0ACXX_8_7447.sorted.filtered_peak_614	18	.	2.59935	4.21419	1.81076
chr1	36234879	36235870	C6MG0ACXX_8_7447.sorted.filtered_peak_615	97	.	4.19140	12.66477	9.77571
chr1	36348431	36348964	C6MG0ACXX_8_7447.sorted.filtered_peak_616	107	.	4.30242	13.66109	10.79058
chr1	36396217	36397104	C6MG0ACXX_8_7447.sorted.filtered_peak_617	123	.	4.28347	15.29076	12.33864
chr1	36413161	36413411	C6MG0ACXX_8_7447.sorted.filtered_peak_618	21	.	3.00231	4.64309	2.17783
chr1	36554110	36555301	C6MG0ACXX_8_7447.sorted.filtered_peak_619	75	.	3.62567	10.24106	7.50144
chr1	36614758	36615511	C6MG0ACXX_8_7447.sorted.filtered_peak_620	254	.	5.27625	28.77993	25.44016
chr1	36621317	36621888	C6MG0ACXX_8_7447.sorted.filtered_peak_621	89	.	3.64020	11.80360	8.95978
chr1	36653746	36654089	C6MG0ACXX_8_7447.sorted.filtered_peak_622	28	.	3.24313	5.37086	2.83606
chr1	36689060	36690433	C6MG0ACXX_8_7447.sorted.filtered_peak_623	251	.	4.83314	28.45459	25.14764
chr1	36751086	36751360	C6MG0ACXX_8_7447.sorted.filtered_peak_624	42	.	3.68228	6.88838	4.24909
chr1	36772142	36772886	C6MG0ACXX_8_7447.sorted.filtered_peak_625	138	.	4.91931	16.80682	13.82621
chr1	36788905	36789499	C6MG0ACXX_8_7447.sorted.filtered_peak_626	13	.	2.37051	3.72685	1.38758
chr1	36831944	36832314	C6MG0ACXX_8_7447.sorted.filtered_peak_627	21	.	2.88351	4.58373	2.14619
chr1	36834640	36834915	C6MG0ACXX_8_7447.sorted.filtered_peak_628	27	.	2.87743	5.26221	2.75449
chr1	36839274	36840408	C6MG0ACXX_8_7447.sorted.filtered_peak_629	37	.	3.08081	6.31183	3.72592
chr1	36851212	36852386	C6MG0ACXX_8_7447.sorted.filtered_peak_630	226	.	4.76908	25.94100	22.68500
chr1	36863143	36863714	C6MG0ACXX_8_7447.sorted.filtered_peak_631	52	.	3.36034	7.87791	5.21388
chr1	36866591	36866849	C6MG0ACXX_8_7447.sorted.filtered_peak_632	24	.	2.75554	4.95953	2.48659
chr1	36886397	36886918	C6MG0ACXX_8_7447.sorted.filtered_peak_633	36	.	3.33598	6.26000	3.69053
chr1	36915914	36916485	C6MG0ACXX_8_7447.sorted.filtered_peak_634	109	.	4.65889	13.82524	10.93031
chr1	36929664	36930389	C6MG0ACXX_8_7447.sorted.filtered_peak_635	87	.	4.19109	11.58265	8.77668
chr1	37169373	37169647	C6MG0ACXX_8_7447.sorted.filtered_peak_636	13	.	2.60504	3.73055	1.39188
chr1	37920464	37920714	C6MG0ACXX_8_7447.sorted.filtered_peak_637	27	.	3.20424	5.24206	2.71556
chr1	37939872	37940280	C6MG0ACXX_8_7447.sorted.filtered_peak_638	66	.	3.02136	9.44639	6.69015
chr1	37945212	37945530	C6MG0ACXX_8_7447.sorted.filtered_peak_639	27	.	2.38121	5.30019	2.78479
chr1	37952819	37953203	C6MG0ACXX_8_7447.sorted.filtered_peak_640	36	.	3.12128	6.18168	3.60298
chr1	37979621	37980792	C6MG0ACXX_8_7447.sorted.filtered_peak_641	79	.	3.89661	10.66867	7.91127
chr1	38019729	38020120	C6MG0ACXX_8_7447.sorted.filtered_peak_642	116	.	5.02495	14.59595	11.64978
chr1	38061153	38061876	C6MG0ACXX_8_7447.sorted.filtered_peak_643	159	.	5.44008	19.06471	15.97848
chr1	38156017	38156546	C6MG0ACXX_8_7447.sorted.filtered_peak_644	175	.	4.38844	20.65069	17.51835
chr1	38157579	38158497	C6MG0ACXX_8_7447.sorted.filtered_peak_645	110	.	3.49508	13.95070	11.09477
chr1	38259583	38259833	C6MG0ACXX_8_7447.sorted.filtered_peak_646	25	.	3.12090	5.00109	2.50198
chr1	38273356	38274334	C6MG0ACXX_8_7447.sorted.filtered_peak_647	108	.	4.22245	13.73378	10.89019
chr1	38324929	38325998	C6MG0ACXX_8_7447.sorted.filtered_peak_648	121	.	4.36636	15.06618	12.18849
chr1	38391659	38391926	C6MG0ACXX_8_7447.sorted.filtered_peak_649	28	.	3.13569	5.36789	2.84207
chr1	38397207	38397881	C6MG0ACXX_8_7447.sorted.filtered_peak_650	103	.	4.63285	13.28209	10.39155
chr1	38412411	38412698	C6MG0ACXX_8_7447.sorted.filtered_peak_651	12	.	2.58412	3.53152	1.23295
chr1	38455160	38456017	C6MG0ACXX_8_7447.sorted.filtered_peak_652	77	.	4.10927	10.58909	7.79276
chr1	38478087	38478722	C6MG0ACXX_8_7447.sorted.filtered_peak_653	160	.	4.80991	19.10308	16.02113
chr1	38512241	38512813	C6MG0ACXX_8_7447.sorted.filtered_peak_654	26	.	2.91858	5.16584	2.66258
chr1	39025152	39025528	C6MG0ACXX_8_7447.sorted.filtered_peak_655	51	.	3.40303	7.82408	5.14089
chr1	39325037	39325978	C6MG0ACXX_8_7447.sorted.filtered_peak_656	154	.	4.35834	18.41095	15.44158
chr1	39338446	39339575	C6MG0ACXX_8_7447.sorted.filtered_peak_657	148	.	4.47938	17.83139	14.86729
chr1	39456448	39457306	C6MG0ACXX_8_7447.sorted.filtered_peak_658	144	.	4.75179	17.38194	14.42097
chr1	39491424	39492593	C6MG0ACXX_8_7447.sorted.filtered_peak_659	50	.	3.70532	7.66319	5.04244
chr1	39649388	39649970	C6MG0ACXX_8_7447.sorted.filtered_peak_660	24	.	2.98829	4.96303	2.47696
chr1	39657825	39658096	C6MG0ACXX_8_7447.sorted.filtered_peak_661	58	.	3.34914	8.60383	5.88145
chr1	39662399	39662936	C6MG0ACXX_8_7447.sorted.filtered_peak_662	34	.	2.89221	5.97662	3.40542
chr1	39670347	39671319	C6MG0ACXX_8_7447.sorted.filtered_peak_663	46	.	3.27470	7.28878	4.64731
chr1	39680727	39681000	C6MG0ACXX_8_7447.sorted.filtered_peak_664	29	.	2.92881	5.46575	2.93219
chr1	39681243	39681813	C6MG0ACXX_8_7447.sorted.filtered_peak_665	19	.	2.65158	4.31546	1.90512
chr1	39696673	39696923	C6MG0ACXX_8_7447.sorted.filtered_peak_666	24	.	3.10027	4.92825	2.43090
chr1	39874176	39874779	C6MG0ACXX_8_7447.sorted.filtered_peak_667	73	.	3.85222	10.12649	7.34052
chr1	39956979	39957619	C6MG0ACXX_8_7447.sorted.filtered_peak_668	40	.	3.57111	6.65074	4.04991
chr1	39991500	39991943	C6MG0ACXX_8_7447.sorted.filtered_peak_669	47	.	3.84685	7.45634	4.79916
chr1	40042126	40042741	C6MG0ACXX_8_7447.sorted.filtered_peak_670	66	.	3.63663	9.42021	6.68396
chr1	40071799	40072128	C6MG0ACXX_8_7447.sorted.filtered_peak_671	47	.	3.86192	7.46450	4.79636
chr1	40156952	40157591	C6MG0ACXX_8_7447.sorted.filtered_peak_672	55	.	3.48634	8.25422	5.58381
chr1	40204302	40204872	C6MG0ACXX_8_7447.sorted.filtered_peak_673	84	.	4.11734	11.20404	8.41249
chr1	40254459	40254920	C6MG0ACXX_8_7447.sorted.filtered_peak_674	27	.	3.21755	5.31736	2.79646
chr1	40264688	40265174	C6MG0ACXX_8_7447.sorted.filtered_peak_675	48	.	3.80438	7.50454	4.85010
chr1	40311489	40311830	C6MG0ACXX_8_7447.sorted.filtered_peak_676	14	.	2.57356	3.80272	1.45271
chr1	40348810	40349367	C6MG0ACXX_8_7447.sorted.filtered_peak_677	109	.	5.02607	13.81251	10.90923
chr1	40420557	40421057	C6MG0ACXX_8_7447.sorted.filtered_peak_678	37	.	3.13025	6.27999	3.70053
chr1	40439206	40439492	C6MG0ACXX_8_7447.sorted.filtered_peak_679	26	.	3.16824	5.19886	2.68438
chr1	40505271	40506601	C6MG0ACXX_8_7447.sorted.filtered_peak_680	184	.	4.09088	21.60279	18.44653
chr1	40515466	40515868	C6MG0ACXX_8_7447.sorted.filtered_peak_681	14	.	2.61966	3.82926	1.47704
chr1	40525171	40525421	C6MG0ACXX_8_7447.sorted.filtered_peak_682	26	.	2.86028	5.14738	2.63265
chr1	40562508	40563166	C6MG0ACXX_8_7447.sorted.filtered_peak_683	59	.	3.81629	8.60074	5.90346
chr1	40618683	40618956	C6MG0ACXX_8_7447.sorted.filtered_peak_684	20	.	2.96405	4.53106	2.07824
chr1	40626724	40627398	C6MG0ACXX_8_7447.sorted.filtered_peak_685	94	.	4.11333	12.28433	9.42388
chr1	40723246	40724060	C6MG0ACXX_8_7447.sorted.filtered_peak_686	181	.	5.20089	21.29506	18.13273
chr1	40781022	40781323	C6MG0ACXX_8_7447.sorted.filtered_peak_687	39	.	3.18846	6.58701	3.97421
chr1	40804421	40804856	C6MG0ACXX_8_7447.sorted.filtered_peak_688	58	.	3.83661	8.57093	5.86431
chr1	40838940	40839610	C6MG0ACXX_8_7447.sorted.filtered_peak_689	125	.	4.21842	15.44949	12.53471
chr1	40839787	40840678	C6MG0ACXX_8_7447.sorted.filtered_peak_690	27	.	2.56312	5.24075	2.73136
chr1	40851283	40851933	C6MG0ACXX_8_7447.sorted.filtered_peak_691	122	.	4.00648	15.26205	12.27869
chr1	40870479	40870746	C6MG0ACXX_8_7447.sorted.filtered_peak_692	32	.	3.05491	5.82116	3.25346
chr1	40915411	40916182	C6MG0ACXX_8_7447.sorted.filtered_peak_693	66	.	3.79084	9.37059	6.61987
chr1	40974114	40974539	C6MG0ACXX_8_7447.sorted.filtered_peak_694	44	.	3.62144	7.11473	4.48051
chr1	40997036	40997580	C6MG0ACXX_8_7447.sorted.filtered_peak_695	131	.	5.28189	16.10662	13.14978
chr1	41131092	41131797	C6MG0ACXX_8_7447.sorted.filtered_peak_696	42	.	3.06941	6.85265	4.22973
chr1	41156886	41157953	C6MG0ACXX_8_7447.sorted.filtered_peak_697	127	.	3.96639	15.77223	12.79287
chr1	41174675	41175147	C6MG0ACXX_8_7447.sorted.filtered_peak_698	72	.	3.76216	9.97033	7.21741
chr1	41267911	41268374	C6MG0ACXX_8_7447.sorted.filtered_peak_699	61	.	3.55186	8.89791	6.18445
chr1	41284213	41284616	C6MG0ACXX_8_7447.sorted.filtered_peak_700	36	.	3.10502	6.24413	3.66675
chr1	41315655	41316014	C6MG0ACXX_8_7447.sorted.filtered_peak_701	35	.	3.08441	6.16452	3.58892
chr1	41327849	41328572	C6MG0ACXX_8_7447.sorted.filtered_peak_702	142	.	4.88505	17.24158	14.21857
chr1	41445005	41446021	C6MG0ACXX_8_7447.sorted.filtered_peak_703	179	.	4.50660	21.05660	17.95733
chr1	41469257	41469719	C6MG0ACXX_8_7447.sorted.filtered_peak_704	67	.	3.89169	9.46431	6.73027
chr1	41826604	41827223	C6MG0ACXX_8_7447.sorted.filtered_peak_705	125	.	4.15055	15.53837	12.54584
chr1	42039781	42040274	C6MG0ACXX_8_7447.sorted.filtered_peak_706	32	.	3.23390	5.76712	3.23261
chr1	42139098	42139675	C6MG0ACXX_8_7447.sorted.filtered_peak_707	31	.	2.94059	5.68486	3.15750
chr1	42149585	42149963	C6MG0ACXX_8_7447.sorted.filtered_peak_708	23	.	2.70805	4.80951	2.33825
chr1	42192776	42193207	C6MG0ACXX_8_7447.sorted.filtered_peak_709	18	.	2.65375	4.23886	1.82760
chr1	42216964	42217354	C6MG0ACXX_8_7447.sorted.filtered_peak_710	27	.	2.90954	5.28522	2.77188
chr1	42268658	42269069	C6MG0ACXX_8_7447.sorted.filtered_peak_711	33	.	2.86317	5.85245	3.30332
chr1	42328387	42328704	C6MG0ACXX_8_7447.sorted.filtered_peak_712	21	.	2.84882	4.55838	2.11913
chr1	42357020	42357551	C6MG0ACXX_8_7447.sorted.filtered_peak_713	53	.	3.45635	8.01261	5.32264
chr1	42363675	42364265	C6MG0ACXX_8_7447.sorted.filtered_peak_714	72	.	3.71593	9.99821	7.26220
chr1	42385463	42386177	C6MG0ACXX_8_7447.sorted.filtered_peak_715	82	.	3.69363	11.11722	8.28799
chr1	42446879	42447301	C6MG0ACXX_8_7447.sorted.filtered_peak_716	12	.	2.50308	3.55092	1.24466
chr1	42501237	42501935	C6MG0ACXX_8_7447.sorted.filtered_peak_717	134	.	4.37853	16.47600	13.45744
chr1	42785584	42786038	C6MG0ACXX_8_7447.sorted.filtered_peak_718	25	.	2.86964	5.01901	2.53577
chr1	42800394	42801354	C6MG0ACXX_8_7447.sorted.filtered_peak_719	114	.	4.16972	14.41912	11.49027
chr1	42921595	42922799	C6MG0ACXX_8_7447.sorted.filtered_peak_720	96	.	3.98139	12.50696	9.61272
chr1	42928540	42929147	C6MG0ACXX_8_7447.sorted.filtered_peak_721	193	.	5.76458	22.46137	19.30152
chr1	42995387	42995637	C6MG0ACXX_8_7447.sorted.filtered_peak_722	26	.	3.15885	5.15145	2.65156
chr1	43123620	43124404	C6MG0ACXX_8_7447.sorted.filtered_peak_723	90	.	4.06239	11.82980	9.01247
chr1	43147694	43148152	C6MG0ACXX_8_7447.sorted.filtered_peak_724	212	.	5.20184	24.50552	21.26566
chr1	43232457	43233304	C6MG0ACXX_8_7447.sorted.filtered_peak_725	257	.	5.53010	29.12233	25.79772
chr1	43282558	43283289	C6MG0ACXX_8_7447.sorted.filtered_peak_726	265	.	5.98453	29.94464	26.55704
chr1	43311981	43312547	C6MG0ACXX_8_7447.sorted.filtered_peak_727	103	.	4.07401	13.19922	10.32745
chr1	43389527	43390484	C6MG0ACXX_8_7447.sorted.filtered_peak_728	115	.	4.03953	14.53030	11.59201
chr1	43397499	43398121	C6MG0ACXX_8_7447.sorted.filtered_peak_729	59	.	3.23582	8.63897	5.91754
chr1	43423771	43424933	C6MG0ACXX_8_7447.sorted.filtered_peak_730	102	.	3.63472	13.07084	10.21843
chr1	43637790	43638579	C6MG0ACXX_8_7447.sorted.filtered_peak_731	167	.	5.07308	19.89687	16.79672
chr1	43692953	43693215	C6MG0ACXX_8_7447.sorted.filtered_peak_732	32	.	3.21106	5.77528	3.21685
chr1	43814597	43815307	C6MG0ACXX_8_7447.sorted.filtered_peak_733	51	.	3.58597	7.75168	5.11230
chr1	43824168	43824792	C6MG0ACXX_8_7447.sorted.filtered_peak_734	178	.	5.33529	20.94186	17.80567
chr1	43833351	43834198	C6MG0ACXX_8_7447.sorted.filtered_peak_735	104	.	3.97805	13.26511	10.41418
chr1	43855221	43855956	C6MG0ACXX_8_7447.sorted.filtered_peak_736	100	.	4.39667	12.90625	10.01144
chr1	43919258	43919770	C6MG0ACXX_8_7447.sorted.filtered_peak_737	18	.	2.56401	4.25077	1.84967
chr1	44115417	44116409	C6MG0ACXX_8_7447.sorted.filtered_peak_738	373	.	6.16910	41.06839	37.37088
chr1	44172796	44173625	C6MG0ACXX_8_7447.sorted.filtered_peak_739	87	.	3.79401	11.57799	8.75266
chr1	44229132	44229419	C6MG0ACXX_8_7447.sorted.filtered_peak_740	15	.	2.66722	3.87228	1.50875
chr1	44400384	44400732	C6MG0ACXX_8_7447.sorted.filtered_peak_741	18	.	2.63424	4.23317	1.82953
chr1	44412086	44412925	C6MG0ACXX_8_7447.sorted.filtered_peak_742	192	.	5.11945	22.35113	19.20853
chr1	44435329	44435803	C6MG0ACXX_8_7447.sorted.filtered_peak_743	112	.	4.12627	14.21667	11.26882
chr1	44440106	44440742	C6MG0ACXX_8_7447.sorted.filtered_peak_744	108	.	3.94297	13.80960	10.87523
chr1	44457053	44457567	C6MG0ACXX_8_7447.sorted.filtered_peak_745	46	.	3.32906	7.32294	4.69746
chr1	44471327	44471586	C6MG0ACXX_8_7447.sorted.filtered_peak_746	30	.	3.18988	5.61490	3.06346
chr1	44495406	44496215	C6MG0ACXX_8_7447.sorted.filtered_peak_747	108	.	4.30955	13.70789	10.80097
chr1	44678874	44679496	C6MG0ACXX_8_7447.sorted.filtered_peak_748	65	.	3.54050	9.31747	6.56853
chr1	44820744	44821402	C6MG0ACXX_8_7447.sorted.filtered_peak_749	159	.	5.28533	18.97932	15.93237
chr1	45097298	45098192	C6MG0ACXX_8_7447.sorted.filtered_peak_750	107	.	4.00854	13.66911	10.75280
chr1	45118553	45118836	C6MG0ACXX_8_7447.sorted.filtered_peak_751	28	.	3.04352	5.37357	2.85784
chr1	45139653	45140488	C6MG0ACXX_8_7447.sorted.filtered_peak_752	440	.	6.77483	47.96610	44.09678
chr1	45180657	45181174	C6MG0ACXX_8_7447.sorted.filtered_peak_753	46	.	3.75567	7.25621	4.60069
chr1	45187162	45187951	C6MG0ACXX_8_7447.sorted.filtered_peak_754	129	.	4.55027	15.93334	12.93935
chr1	45196260	45197249	C6MG0ACXX_8_7447.sorted.filtered_peak_755	123	.	4.51021	15.29951	12.31216
chr1	45205010	45205857	C6MG0ACXX_8_7447.sorted.filtered_peak_756	141	.	5.01215	17.22009	14.19877
chr1	45240860	45241679	C6MG0ACXX_8_7447.sorted.filtered_peak_757	111	.	4.36967	14.04536	11.15372
chr1	45251810	45252224	C6MG0ACXX_8_7447.sorted.filtered_peak_758	35	.	3.11419	6.14533	3.57794
chr1	45259303	45259553	C6MG0ACXX_8_7447.sorted.filtered_peak_759	22	.	3.02821	4.70771	2.23035
chr1	45265322	45266396	C6MG0ACXX_8_7447.sorted.filtered_peak_760	241	.	5.03856	27.44103	24.14710
chr1	45272951	45273823	C6MG0ACXX_8_7447.sorted.filtered_peak_761	66	.	3.08522	9.45885	6.69211
chr1	45275195	45275588	C6MG0ACXX_8_7447.sorted.filtered_peak_762	42	.	2.61037	6.88543	4.27758
chr1	45279367	45279711	C6MG0ACXX_8_7447.sorted.filtered_peak_763	61	.	3.44509	8.89434	6.17310
chr1	45285201	45286229	C6MG0ACXX_8_7447.sorted.filtered_peak_764	124	.	4.45818	15.44474	12.48551
chr1	45301524	45301913	C6MG0ACXX_8_7447.sorted.filtered_peak_765	60	.	4.12316	8.74499	6.01796
chr1	45452089	45452548	C6MG0ACXX_8_7447.sorted.filtered_peak_766	118	.	5.07358	14.82183	11.85838
chr1	45476856	45478035	C6MG0ACXX_8_7447.sorted.filtered_peak_767	49	.	2.92365	7.56306	4.93975
chr1	45671647	45672204	C6MG0ACXX_8_7447.sorted.filtered_peak_768	24	.	2.87065	4.93282	2.44450
chr1	45769133	45769958	C6MG0ACXX_8_7447.sorted.filtered_peak_769	241	.	5.45565	27.43890	24.10236
chr1	45805209	45806321	C6MG0ACXX_8_7447.sorted.filtered_peak_770	122	.	4.18802	15.23350	12.25281
chr1	45956595	45957395	C6MG0ACXX_8_7447.sorted.filtered_peak_771	295	.	5.83972	33.03034	29.58782
chr1	45965461	45966177	C6MG0ACXX_8_7447.sorted.filtered_peak_772	245	.	5.82173	27.90412	24.58735
chr1	45986800	45987831	C6MG0ACXX_8_7447.sorted.filtered_peak_773	96	.	3.89821	12.49615	9.68987
chr1	46009467	46010228	C6MG0ACXX_8_7447.sorted.filtered_peak_774	32	.	3.26950	5.81570	3.27892
chr1	46016133	46017071	C6MG0ACXX_8_7447.sorted.filtered_peak_775	130	.	5.05546	16.02148	13.05400
chr1	46048943	46050802	C6MG0ACXX_8_7447.sorted.filtered_peak_776	105	.	3.50036	13.46873	10.56220
chr1	46151902	46153218	C6MG0ACXX_8_7447.sorted.filtered_peak_777	213	.	4.31084	24.65490	21.38950
chr1	46153475	46154004	C6MG0ACXX_8_7447.sorted.filtered_peak_778	14	.	1.94800	3.81019	1.46377
chr1	46215905	46216868	C6MG0ACXX_8_7447.sorted.filtered_peak_779	125	.	4.37953	15.49729	12.54371
chr1	46268995	46269427	C6MG0ACXX_8_7447.sorted.filtered_peak_780	108	.	4.59283	13.80675	10.89765
chr1	46309065	46309558	C6MG0ACXX_8_7447.sorted.filtered_peak_781	26	.	3.05065	5.10787	2.61146
chr1	46502733	46503101	C6MG0ACXX_8_7447.sorted.filtered_peak_782	18	.	2.66693	4.23473	1.82675
chr1	46598124	46599156	C6MG0ACXX_8_7447.sorted.filtered_peak_783	129	.	4.33657	15.91608	12.93926
chr1	46632299	46632902	C6MG0ACXX_8_7447.sorted.filtered_peak_784	19	.	2.85198	4.32519	1.91284
chr1	46645235	46645539	C6MG0ACXX_8_7447.sorted.filtered_peak_785	28	.	3.04689	5.32930	2.81031
chr1	46663870	46664489	C6MG0ACXX_8_7447.sorted.filtered_peak_786	63	.	3.89588	9.04287	6.31224
chr1	46689213	46689489	C6MG0ACXX_8_7447.sorted.filtered_peak_787	35	.	3.34142	6.12282	3.54222
chr1	46712757	46713537	C6MG0ACXX_8_7447.sorted.filtered_peak_788	202	.	5.60596	23.39757	20.20943
chr1	46768747	46769685	C6MG0ACXX_8_7447.sorted.filtered_peak_789	181	.	4.60830	21.22361	18.12030
chr1	46806136	46806925	C6MG0ACXX_8_7447.sorted.filtered_peak_790	104	.	4.59553	13.33560	10.41663
chr1	46943020	46943290	C6MG0ACXX_8_7447.sorted.filtered_peak_791	14	.	2.58767	3.83228	1.47964
chr1	46998534	46999069	C6MG0ACXX_8_7447.sorted.filtered_peak_792	29	.	3.05000	5.49011	2.95737
chr1	47015297	47015576	C6MG0ACXX_8_7447.sorted.filtered_peak_793	13	.	2.54648	3.67189	1.34938
chr1	47047252	47047875	C6MG0ACXX_8_7447.sorted.filtered_peak_794	63	.	3.96003	9.04689	6.30331
chr1	47069719	47070218	C6MG0ACXX_8_7447.sorted.filtered_peak_795	218	.	5.61963	25.13488	21.88343
chr1	47081971	47082570	C6MG0ACXX_8_7447.sorted.filtered_peak_796	34	.	3.03737	6.01653	3.43725
chr1	47133853	47134445	C6MG0ACXX_8_7447.sorted.filtered_peak_797	34	.	3.00450	6.04287	3.47253
chr1	47184543	47185288	C6MG0ACXX_8_7447.sorted.filtered_peak_798	178	.	4.94695	20.97824	17.86793
chr1	47190737	47191140	C6MG0ACXX_8_7447.sorted.filtered_peak_799	17	.	2.70131	4.12479	1.73488
chr1	47641013	47641371	C6MG0ACXX_8_7447.sorted.filtered_peak_800	23	.	2.90023	4.80696	2.34039
chr1	47658639	47658911	C6MG0ACXX_8_7447.sorted.filtered_peak_801	24	.	2.85098	4.95743	2.47838
chr1	47779563	47780371	C6MG0ACXX_8_7447.sorted.filtered_peak_802	200	.	5.30497	23.21387	20.02141
chr1	47799130	47800500	C6MG0ACXX_8_7447.sorted.filtered_peak_803	91	.	3.82993	11.96036	9.10955
chr1	47902296	47902738	C6MG0ACXX_8_7447.sorted.filtered_peak_804	16	.	2.21338	4.00071	1.63012
chr1	47903002	47903818	C6MG0ACXX_8_7447.sorted.filtered_peak_805	136	.	4.20707	16.68446	13.68325
chr1	47910410	47910844	C6MG0ACXX_8_7447.sorted.filtered_peak_806	21	.	2.74328	4.55341	2.10956
chr1	48937549	48938190	C6MG0ACXX_8_7447.sorted.filtered_peak_807	68	.	3.78314	9.55747	6.83999
chr1	49116790	49117040	C6MG0ACXX_8_7447.sorted.filtered_peak_808	14	.	2.63383	3.77786	1.42326
chr1	51425571	51426213	C6MG0ACXX_8_7447.sorted.filtered_peak_809	250	.	6.03925	28.39242	25.06144
chr1	51433783	51434751	C6MG0ACXX_8_7447.sorted.filtered_peak_810	58	.	3.14355	8.55431	5.86082
chr1	51435456	51435872	C6MG0ACXX_8_7447.sorted.filtered_peak_811	25	.	2.51866	5.04841	2.55166
chr1	51442777	51443300	C6MG0ACXX_8_7447.sorted.filtered_peak_812	19	.	2.67470	4.39923	1.97783
chr1	51680428	51680842	C6MG0ACXX_8_7447.sorted.filtered_peak_813	16	.	2.81610	4.09589	1.69018
chr1	51701508	51702287	C6MG0ACXX_8_7447.sorted.filtered_peak_814	58	.	3.45126	8.51631	5.80769
chr1	51899318	51899689	C6MG0ACXX_8_7447.sorted.filtered_peak_815	33	.	3.30932	5.97443	3.39679
chr1	51984762	51985216	C6MG0ACXX_8_7447.sorted.filtered_peak_816	54	.	2.95954	8.12518	5.42279
chr1	52000661	52000950	C6MG0ACXX_8_7447.sorted.filtered_peak_817	32	.	3.28888	5.80485	3.24301
chr1	52035145	52035439	C6MG0ACXX_8_7447.sorted.filtered_peak_818	22	.	2.76577	4.68865	2.22360
chr1	52082578	52083120	C6MG0ACXX_8_7447.sorted.filtered_peak_819	70	.	3.79662	9.85565	7.09366
chr1	52194915	52195898	C6MG0ACXX_8_7447.sorted.filtered_peak_820	85	.	3.63500	11.34427	8.56832
chr1	52234726	52235046	C6MG0ACXX_8_7447.sorted.filtered_peak_821	26	.	3.14169	5.16551	2.66384
chr1	52344268	52345066	C6MG0ACXX_8_7447.sorted.filtered_peak_822	316	.	6.02814	35.19711	31.65498
chr1	52499094	52499783	C6MG0ACXX_8_7447.sorted.filtered_peak_823	70	.	3.88636	9.76656	7.00407
chr1	52520581	52520925	C6MG0ACXX_8_7447.sorted.filtered_peak_824	13	.	2.16428	3.72693	1.39087
chr1	52521611	52522365	C6MG0ACXX_8_7447.sorted.filtered_peak_825	61	.	3.11237	8.83456	6.13702
chr1	52605548	52605800	C6MG0ACXX_8_7447.sorted.filtered_peak_826	30	.	3.06627	5.65215	3.09936
chr1	52607525	52607834	C6MG0ACXX_8_7447.sorted.filtered_peak_827	29	.	2.95900	5.53047	2.99298
chr1	52831271	52832394	C6MG0ACXX_8_7447.sorted.filtered_peak_828	296	.	5.19158	33.10204	29.68643
chr1	52869408	52870619	C6MG0ACXX_8_7447.sorted.filtered_peak_829	100	.	3.88151	12.84525	10.01188
chr1	52889448	52890208	C6MG0ACXX_8_7447.sorted.filtered_peak_830	47	.	3.39133	7.45545	4.79564
chr1	53017825	53019383	C6MG0ACXX_8_7447.sorted.filtered_peak_831	38	.	2.74119	6.36353	3.80448
chr1	53067935	53068316	C6MG0ACXX_8_7447.sorted.filtered_peak_832	26	.	2.96441	5.17350	2.66481
chr1	53102642	53103457	C6MG0ACXX_8_7447.sorted.filtered_peak_833	62	.	3.31632	8.98816	6.24975
chr1	53151895	53152145	C6MG0ACXX_8_7447.sorted.filtered_peak_834	44	.	3.76455	7.09421	4.44215
chr1	53163675	53164218	C6MG0ACXX_8_7447.sorted.filtered_peak_835	36	.	2.93448	6.24067	3.66929
chr1	53168564	53169243	C6MG0ACXX_8_7447.sorted.filtered_peak_836	146	.	5.06997	17.69301	14.62775
chr1	53191776	53192602	C6MG0ACXX_8_7447.sorted.filtered_peak_837	89	.	4.18792	11.68083	8.91425
chr1	53387092	53387529	C6MG0ACXX_8_7447.sorted.filtered_peak_838	32	.	3.22777	5.81340	3.25884
chr1	53392867	53393484	C6MG0ACXX_8_7447.sorted.filtered_peak_839	21	.	2.91159	4.63589	2.18290
chr1	53480375	53480789	C6MG0ACXX_8_7447.sorted.filtered_peak_840	90	.	4.75892	11.88704	9.02638
chr1	53662079	53662691	C6MG0ACXX_8_7447.sorted.filtered_peak_841	99	.	4.18120	12.82365	9.96490
chr1	53685818	53686502	C6MG0ACXX_8_7447.sorted.filtered_peak_842	253	.	6.00416	28.71709	25.34287
chr1	53704017	53704521	C6MG0ACXX_8_7447.sorted.filtered_peak_843	157	.	5.49742	18.78772	15.72147
chr1	53791601	53792185	C6MG0ACXX_8_7447.sorted.filtered_peak_844	136	.	4.13736	16.65025	13.64517
chr1	53793559	53794064	C6MG0ACXX_8_7447.sorted.filtered_peak_845	31	.	2.53261	5.69758	3.15630
chr1	53858873	53859208	C6MG0ACXX_8_7447.sorted.filtered_peak_846	37	.	3.48345	6.30494	3.70463
chr1	53878857	53879443	C6MG0ACXX_8_7447.sorted.filtered_peak_847	63	.	3.68684	9.11919	6.37522
chr1	54303664	54304534	C6MG0ACXX_8_7447.sorted.filtered_peak_848	208	.	5.32281	24.03135	20.82798
chr1	54326692	54327031	C6MG0ACXX_8_7447.sorted.filtered_peak_849	25	.	3.05776	4.97814	2.51106
chr1	54355327	54355947	C6MG0ACXX_8_7447.sorted.filtered_peak_850	117	.	4.39915	14.67606	11.78411
chr1	54411097	54412305	C6MG0ACXX_8_7447.sorted.filtered_peak_851	293	.	4.88256	32.76712	29.33866
chr1	54518504	54519483	C6MG0ACXX_8_7447.sorted.filtered_peak_852	324	.	5.71377	36.00510	32.48751
chr1	54535755	54536033	C6MG0ACXX_8_7447.sorted.filtered_peak_853	20	.	2.90905	4.53563	2.08851
chr1	54665296	54666040	C6MG0ACXX_8_7447.sorted.filtered_peak_854	63	.	3.79940	9.06574	6.36865
chr1	54695043	54695323	C6MG0ACXX_8_7447.sorted.filtered_peak_855	34	.	3.29776	6.07326	3.49824
chr1	54696529	54696825	C6MG0ACXX_8_7447.sorted.filtered_peak_856	25	.	3.05550	5.10183	2.59103
chr1	54871983	54872329	C6MG0ACXX_8_7447.sorted.filtered_peak_857	86	.	3.48335	11.51561	8.67042
chr1	54872917	54873648	C6MG0ACXX_8_7447.sorted.filtered_peak_858	56	.	3.00585	8.35151	5.67412
chr1	54947162	54947423	C6MG0ACXX_8_7447.sorted.filtered_peak_859	31	.	3.08656	5.71237	3.16291
chr1	54953917	54954388	C6MG0ACXX_8_7447.sorted.filtered_peak_860	28	.	2.71629	5.39027	2.87443
chr1	54954660	54955358	C6MG0ACXX_8_7447.sorted.filtered_peak_861	24	.	2.61763	4.95034	2.46982
chr1	55007819	55008162	C6MG0ACXX_8_7447.sorted.filtered_peak_862	23	.	2.82410	4.84744	2.38030
chr1	55181071	55181897	C6MG0ACXX_8_7447.sorted.filtered_peak_863	61	.	3.76612	8.81393	6.12836
chr1	55230063	55230709	C6MG0ACXX_8_7447.sorted.filtered_peak_864	376	.	6.73089	41.32035	37.64274
chr1	55266875	55267307	C6MG0ACXX_8_7447.sorted.filtered_peak_865	79	.	3.80267	10.77103	7.96101
chr1	55273067	55273611	C6MG0ACXX_8_7447.sorted.filtered_peak_866	26	.	2.74093	5.11721	2.62592
chr1	55352538	55353351	C6MG0ACXX_8_7447.sorted.filtered_peak_867	30	.	2.92427	5.57017	3.04611
chr1	55410877	55411127	C6MG0ACXX_8_7447.sorted.filtered_peak_868	26	.	3.18636	5.20528	2.68893
chr1	55461510	55461854	C6MG0ACXX_8_7447.sorted.filtered_peak_869	33	.	3.02858	5.93377	3.37942
chr1	55462072	55462570	C6MG0ACXX_8_7447.sorted.filtered_peak_870	56	.	3.58529	8.35084	5.65493
chr1	55593548	55594047	C6MG0ACXX_8_7447.sorted.filtered_peak_871	65	.	3.87057	9.31254	6.55814
chr1	55604535	55604787	C6MG0ACXX_8_7447.sorted.filtered_peak_872	18	.	2.64372	4.23701	1.83205
chr1	55606241	55606533	C6MG0ACXX_8_7447.sorted.filtered_peak_873	31	.	3.01441	5.66468	3.11594
chr1	55680650	55681378	C6MG0ACXX_8_7447.sorted.filtered_peak_874	37	.	2.77926	6.34303	3.77829
chr1	55743290	55743583	C6MG0ACXX_8_7447.sorted.filtered_peak_875	44	.	3.51188	7.07985	4.44373
chr1	57174949	57175322	C6MG0ACXX_8_7447.sorted.filtered_peak_876	16	.	2.64797	3.98159	1.61786
chr1	57297561	57297830	C6MG0ACXX_8_7447.sorted.filtered_peak_877	30	.	3.16860	5.55077	3.00520
chr1	57773190	57773516	C6MG0ACXX_8_7447.sorted.filtered_peak_878	24	.	2.96010	4.89476	2.41975
chr1	58857857	58858175	C6MG0ACXX_8_7447.sorted.filtered_peak_879	17	.	2.78751	4.17887	1.78422
chr1	58981405	58981819	C6MG0ACXX_8_7447.sorted.filtered_peak_880	11	.	2.54770	3.45977	1.17240
chr1	58990348	58990598	C6MG0ACXX_8_7447.sorted.filtered_peak_881	21	.	2.94550	4.65566	2.18823
chr1	59011639	59012762	C6MG0ACXX_8_7447.sorted.filtered_peak_882	136	.	4.23776	16.63799	13.65400
chr1	59165248	59166004	C6MG0ACXX_8_7447.sorted.filtered_peak_883	74	.	4.08158	10.21611	7.46352
chr1	59183517	59184307	C6MG0ACXX_8_7447.sorted.filtered_peak_884	27	.	2.92876	5.18533	2.70024
chr1	59192365	59192725	C6MG0ACXX_8_7447.sorted.filtered_peak_885	22	.	3.01344	4.71109	2.25300
chr1	59205567	59205926	C6MG0ACXX_8_7447.sorted.filtered_peak_886	15	.	2.68995	3.87601	1.51471
chr1	59220670	59221433	C6MG0ACXX_8_7447.sorted.filtered_peak_887	26	.	2.77459	5.11443	2.62679
chr1	59249440	59250994	C6MG0ACXX_8_7447.sorted.filtered_peak_888	169	.	3.42830	19.92307	16.91939
chr1	59278656	59278984	C6MG0ACXX_8_7447.sorted.filtered_peak_889	20	.	2.49837	4.52907	2.09309
chr1	59281869	59282529	C6MG0ACXX_8_7447.sorted.filtered_peak_890	52	.	3.26744	7.95990	5.28549
chr1	59351524	59351935	C6MG0ACXX_8_7447.sorted.filtered_peak_891	22	.	2.82745	4.66148	2.20237
chr1	59369160	59369750	C6MG0ACXX_8_7447.sorted.filtered_peak_892	57	.	3.37691	8.48389	5.75885
chr1	59387958	59388622	C6MG0ACXX_8_7447.sorted.filtered_peak_893	21	.	2.97372	4.57288	2.12160
chr1	59407341	59408002	C6MG0ACXX_8_7447.sorted.filtered_peak_894	63	.	3.68847	9.05947	6.30703
chr1	59433833	59434575	C6MG0ACXX_8_7447.sorted.filtered_peak_895	36	.	3.10391	6.19678	3.63395
chr1	59473690	59474020	C6MG0ACXX_8_7447.sorted.filtered_peak_896	12	.	2.41255	3.61019	1.29575
chr1	59485881	59486179	C6MG0ACXX_8_7447.sorted.filtered_peak_897	41	.	3.17756	6.78285	4.15708
chr1	59512395	59512666	C6MG0ACXX_8_7447.sorted.filtered_peak_898	17	.	2.70296	4.13834	1.73982
chr1	59738223	59738601	C6MG0ACXX_8_7447.sorted.filtered_peak_899	17	.	2.76402	4.07872	1.70161
chr1	59761957	59762953	C6MG0ACXX_8_7447.sorted.filtered_peak_900	139	.	4.39417	16.96277	13.95590
chr1	59942967	59943436	C6MG0ACXX_8_7447.sorted.filtered_peak_901	37	.	3.25582	6.34496	3.76753
chr1	60036262	60036512	C6MG0ACXX_8_7447.sorted.filtered_peak_902	21	.	2.79596	4.56097	2.11112
chr1	60163116	60163531	C6MG0ACXX_8_7447.sorted.filtered_peak_903	15	.	2.58939	3.92902	1.56617
chr1	60280172	60280646	C6MG0ACXX_8_7447.sorted.filtered_peak_904	43	.	3.23548	7.01909	4.39978
chr1	60392118	60392592	C6MG0ACXX_8_7447.sorted.filtered_peak_905	20	.	2.90472	4.53099	2.09064
chr1	61508523	61508922	C6MG0ACXX_8_7447.sorted.filtered_peak_906	26	.	3.00366	5.12225	2.62253
chr1	61515584	61516464	C6MG0ACXX_8_7447.sorted.filtered_peak_907	41	.	3.03326	6.76338	4.16134
chr1	61542530	61543981	C6MG0ACXX_8_7447.sorted.filtered_peak_908	72	.	3.06746	10.04307	7.29643
chr1	61736684	61737053	C6MG0ACXX_8_7447.sorted.filtered_peak_909	31	.	3.14149	5.67833	3.14902
chr1	62190464	62191349	C6MG0ACXX_8_7447.sorted.filtered_peak_910	81	.	4.09301	10.90710	8.10219
chr1	62207832	62208262	C6MG0ACXX_8_7447.sorted.filtered_peak_911	13	.	2.61007	3.67616	1.34634
chr1	62872951	62873395	C6MG0ACXX_8_7447.sorted.filtered_peak_912	17	.	2.75264	4.16508	1.76398
chr1	62901755	62902823	C6MG0ACXX_8_7447.sorted.filtered_peak_913	294	.	4.99451	32.83168	29.40280
chr1	63249304	63250228	C6MG0ACXX_8_7447.sorted.filtered_peak_914	189	.	5.49675	22.09391	18.91890
chr1	63577868	63578269	C6MG0ACXX_8_7447.sorted.filtered_peak_915	15	.	2.60262	3.87774	1.51256
chr1	63832844	63833641	C6MG0ACXX_8_7447.sorted.filtered_peak_916	136	.	4.76697	16.65133	13.65727
chr1	63988524	63989506	C6MG0ACXX_8_7447.sorted.filtered_peak_917	97	.	3.99515	12.53677	9.72590
chr1	64059119	64060248	C6MG0ACXX_8_7447.sorted.filtered_peak_918	52	.	3.24505	7.86113	5.21247
chr1	64081476	64081763	C6MG0ACXX_8_7447.sorted.filtered_peak_919	49	.	3.69363	7.59562	4.91563
chr1	64117043	64117390	C6MG0ACXX_8_7447.sorted.filtered_peak_920	23	.	2.88099	4.86428	2.38969
chr1	65005980	65006238	C6MG0ACXX_8_7447.sorted.filtered_peak_921	15	.	2.69514	3.89351	1.52845
chr1	65210255	65211057	C6MG0ACXX_8_7447.sorted.filtered_peak_922	15	.	2.53795	3.87316	1.51559
chr1	65292719	65292978	C6MG0ACXX_8_7447.sorted.filtered_peak_923	20	.	2.76047	4.53967	2.08894
chr1	65329705	65330241	C6MG0ACXX_8_7447.sorted.filtered_peak_924	56	.	3.73406	8.32319	5.61032
chr1	65342861	65343117	C6MG0ACXX_8_7447.sorted.filtered_peak_925	30	.	3.08990	5.55125	3.00956
chr1	65405400	65405696	C6MG0ACXX_8_7447.sorted.filtered_peak_926	20	.	2.93407	4.51044	2.07044
chr1	65431663	65432564	C6MG0ACXX_8_7447.sorted.filtered_peak_927	115	.	4.05272	14.51035	11.56427
chr1	65467911	65468977	C6MG0ACXX_8_7447.sorted.filtered_peak_928	31	.	3.05053	5.70977	3.17460
chr1	65532544	65533535	C6MG0ACXX_8_7447.sorted.filtered_peak_929	39	.	2.91675	6.52265	3.97285
chr1	65541011	65541419	C6MG0ACXX_8_7447.sorted.filtered_peak_930	37	.	3.35320	6.28670	3.70180
chr1	65719905	65720350	C6MG0ACXX_8_7447.sorted.filtered_peak_931	56	.	3.73433	8.34121	5.62464
chr1	65885580	65886495	C6MG0ACXX_8_7447.sorted.filtered_peak_932	303	.	5.59287	33.77585	30.30198
chr1	66153454	66153860	C6MG0ACXX_8_7447.sorted.filtered_peak_933	29	.	3.28090	5.49271	2.95087
chr1	66277678	66278113	C6MG0ACXX_8_7447.sorted.filtered_peak_934	82	.	3.87018	11.08307	8.25527
chr1	66295969	66296446	C6MG0ACXX_8_7447.sorted.filtered_peak_935	100	.	4.57644	12.98335	10.09086
chr1	66713150	66713514	C6MG0ACXX_8_7447.sorted.filtered_peak_936	18	.	2.55083	4.26462	1.84891
chr1	66741859	66742379	C6MG0ACXX_8_7447.sorted.filtered_peak_937	32	.	2.78692	5.74306	3.20618
chr1	66747992	66748339	C6MG0ACXX_8_7447.sorted.filtered_peak_938	42	.	3.16853	6.85751	4.23626
chr1	66766583	66767141	C6MG0ACXX_8_7447.sorted.filtered_peak_939	33	.	3.09212	5.90529	3.33002
chr1	66796168	66796805	C6MG0ACXX_8_7447.sorted.filtered_peak_940	19	.	2.27754	4.40155	1.98526
chr1	66801547	66802145	C6MG0ACXX_8_7447.sorted.filtered_peak_941	92	.	3.49681	12.09111	9.23547
chr1	66840068	66840720	C6MG0ACXX_8_7447.sorted.filtered_peak_942	39	.	3.00065	6.58503	3.97208
chr1	66902159	66902434	C6MG0ACXX_8_7447.sorted.filtered_peak_943	26	.	2.91500	5.18107	2.67367
chr1	66911892	66912338	C6MG0ACXX_8_7447.sorted.filtered_peak_944	21	.	2.67036	4.61612	2.16914
chr1	67029751	67030152	C6MG0ACXX_8_7447.sorted.filtered_peak_945	16	.	2.70347	3.99662	1.62778
chr1	67235505	67236030	C6MG0ACXX_8_7447.sorted.filtered_peak_946	14	.	2.52959	3.82243	1.47397
chr1	67390351	67391294	C6MG0ACXX_8_7447.sorted.filtered_peak_947	258	.	4.73237	29.19051	25.83750
chr1	67395598	67396576	C6MG0ACXX_8_7447.sorted.filtered_peak_948	88	.	3.12412	11.63577	8.87118
chr1	67461842	67462163	C6MG0ACXX_8_7447.sorted.filtered_peak_949	21	.	2.92481	4.61900	2.16117
chr1	67519417	67520206	C6MG0ACXX_8_7447.sorted.filtered_peak_950	64	.	3.52019	9.25654	6.49448
chr1	67614864	67615155	C6MG0ACXX_8_7447.sorted.filtered_peak_951	37	.	3.51339	6.29890	3.71294
chr1	67636579	67637137	C6MG0ACXX_8_7447.sorted.filtered_peak_952	28	.	2.87375	5.38266	2.86841
chr1	67660142	67660599	C6MG0ACXX_8_7447.sorted.filtered_peak_953	50	.	3.41879	7.71081	5.05704
chr1	67740218	67740618	C6MG0ACXX_8_7447.sorted.filtered_peak_954	26	.	3.05238	5.16119	2.65805
chr1	67760440	67761086	C6MG0ACXX_8_7447.sorted.filtered_peak_955	24	.	3.00060	4.91172	2.44026
chr1	67769749	67770009	C6MG0ACXX_8_7447.sorted.filtered_peak_956	26	.	2.82676	5.11874	2.60844
chr1	67773196	67773588	C6MG0ACXX_8_7447.sorted.filtered_peak_957	23	.	2.67989	4.77113	2.30971
chr1	67798722	67799301	C6MG0ACXX_8_7447.sorted.filtered_peak_958	73	.	3.51289	10.04817	7.30518
chr1	67895966	67896811	C6MG0ACXX_8_7447.sorted.filtered_peak_959	161	.	4.42738	19.20634	16.11392
chr1	67966216	67966490	C6MG0ACXX_8_7447.sorted.filtered_peak_960	36	.	3.46295	6.21566	3.62154
chr1	68118642	68119047	C6MG0ACXX_8_7447.sorted.filtered_peak_961	16	.	2.61532	3.99182	1.61452
chr1	68140245	68140672	C6MG0ACXX_8_7447.sorted.filtered_peak_962	26	.	2.91551	5.17537	2.67198
chr1	68150541	68151260	C6MG0ACXX_8_7447.sorted.filtered_peak_963	173	.	4.34956	20.47023	17.34780
chr1	68962434	68962971	C6MG0ACXX_8_7447.sorted.filtered_peak_964	22	.	2.85819	4.71650	2.24957
chr1	70670971	70671754	C6MG0ACXX_8_7447.sorted.filtered_peak_965	114	.	4.30882	14.35579	11.41787
chr1	70686881	70687718	C6MG0ACXX_8_7447.sorted.filtered_peak_966	95	.	4.00512	12.37757	9.52569
chr1	70819913	70820880	C6MG0ACXX_8_7447.sorted.filtered_peak_967	144	.	4.85103	17.52468	14.49064
chr1	70876254	70877053	C6MG0ACXX_8_7447.sorted.filtered_peak_968	159	.	4.98149	18.99530	15.91212
chr1	70981507	70981962	C6MG0ACXX_8_7447.sorted.filtered_peak_969	14	.	2.63196	3.76825	1.42465
chr1	71151026	71151348	C6MG0ACXX_8_7447.sorted.filtered_peak_970	14	.	2.67348	3.81359	1.46399
chr1	71546546	71547204	C6MG0ACXX_8_7447.sorted.filtered_peak_971	166	.	5.22530	19.81459	16.69637
chr1	72748561	72748814	C6MG0ACXX_8_7447.sorted.filtered_peak_972	22	.	2.66490	4.74954	2.27462
chr1	74663488	74664196	C6MG0ACXX_8_7447.sorted.filtered_peak_973	173	.	4.98467	20.42352	17.33246
chr1	75198492	75199726	C6MG0ACXX_8_7447.sorted.filtered_peak_974	81	.	3.68601	10.97992	8.16279
chr1	75524018	75524317	C6MG0ACXX_8_7447.sorted.filtered_peak_975	14	.	2.68583	3.75627	1.42061
chr1	76189767	76190707	C6MG0ACXX_8_7447.sorted.filtered_peak_976	80	.	3.85849	10.85571	8.05892
chr1	76251653	76252451	C6MG0ACXX_8_7447.sorted.filtered_peak_977	69	.	3.62631	9.67436	6.92196
chr1	76489308	76489885	C6MG0ACXX_8_7447.sorted.filtered_peak_978	26	.	3.04917	5.19627	2.68735
chr1	76540093	76540482	C6MG0ACXX_8_7447.sorted.filtered_peak_979	46	.	3.45865	7.25808	4.62073
chr1	76619908	76620660	C6MG0ACXX_8_7447.sorted.filtered_peak_980	62	.	3.68274	8.99159	6.26033
chr1	76736297	76736645	C6MG0ACXX_8_7447.sorted.filtered_peak_981	14	.	2.44600	3.79611	1.44211
chr1	77684647	77685249	C6MG0ACXX_8_7447.sorted.filtered_peak_982	55	.	3.59878	8.22265	5.52532
chr1	77896723	77897897	C6MG0ACXX_8_7447.sorted.filtered_peak_983	27	.	3.05918	5.27392	2.77843
chr1	78147872	78149414	C6MG0ACXX_8_7447.sorted.filtered_peak_984	117	.	3.76615	14.72431	11.78239
chr1	78224873	78225900	C6MG0ACXX_8_7447.sorted.filtered_peak_985	71	.	3.69270	9.88150	7.14984
chr1	78244990	78245554	C6MG0ACXX_8_7447.sorted.filtered_peak_986	43	.	3.47337	6.97221	4.33541
chr1	78443846	78445392	C6MG0ACXX_8_7447.sorted.filtered_peak_987	130	.	3.74881	15.95745	13.00317
chr1	78469955	78470880	C6MG0ACXX_8_7447.sorted.filtered_peak_988	86	.	3.61373	11.45068	8.64812
chr1	78579924	78580244	C6MG0ACXX_8_7447.sorted.filtered_peak_989	14	.	2.62935	3.77332	1.42662
chr1	84326245	84326776	C6MG0ACXX_8_7447.sorted.filtered_peak_990	32	.	3.13784	5.83372	3.28255
chr1	84464714	84465213	C6MG0ACXX_8_7447.sorted.filtered_peak_991	23	.	2.75677	4.80163	2.32423
chr1	84543339	84544213	C6MG0ACXX_8_7447.sorted.filtered_peak_992	37	.	3.04006	6.33049	3.73419
chr1	84609738	84610149	C6MG0ACXX_8_7447.sorted.filtered_peak_993	55	.	3.50338	8.25893	5.56239
chr1	84713105	84713486	C6MG0ACXX_8_7447.sorted.filtered_peak_994	32	.	3.31755	5.83960	3.29610
chr1	84764116	84764801	C6MG0ACXX_8_7447.sorted.filtered_peak_995	23	.	2.70258	4.87099	2.39700
chr1	84831510	84831760	C6MG0ACXX_8_7447.sorted.filtered_peak_996	23	.	2.83864	4.80226	2.32806
chr1	84899354	84899831	C6MG0ACXX_8_7447.sorted.filtered_peak_997	28	.	2.97689	5.35347	2.83550
chr1	84907928	84908381	C6MG0ACXX_8_7447.sorted.filtered_peak_998	44	.	3.75119	7.09996	4.45600
chr1	84944790	84945433	C6MG0ACXX_8_7447.sorted.filtered_peak_999	117	.	4.77214	14.70994	11.75212
chr1	84971514	84972694	C6MG0ACXX_8_7447.sorted.filtered_peak_1000	87	.	3.59246	11.61543	8.77817
chr1	85039361	85040421	C6MG0ACXX_8_7447.sorted.filtered_peak_1001	67	.	3.65744	9.52692	6.76523
chr1	85086363	85086919	C6MG0ACXX_8_7447.sorted.filtered_peak_1002	70	.	4.03370	9.86974	7.08242
chr1	85155740	85156655	C6MG0ACXX_8_7447.sorted.filtered_peak_1003	173	.	4.64084	20.47253	17.39314
chr1	85237904	85238322	C6MG0ACXX_8_7447.sorted.filtered_peak_1004	17	.	2.66993	4.16369	1.76420
chr1	85328380	85328802	C6MG0ACXX_8_7447.sorted.filtered_peak_1005	20	.	2.74871	4.54193	2.09749
chr1	85401759	85402190	C6MG0ACXX_8_7447.sorted.filtered_peak_1006	21	.	2.91019	4.59826	2.15104
chr1	85410467	85411251	C6MG0ACXX_8_7447.sorted.filtered_peak_1007	96	.	4.20087	12.52248	9.65732
chr1	85454374	85454659	C6MG0ACXX_8_7447.sorted.filtered_peak_1008	28	.	3.23926	5.36473	2.83145
chr1	85462505	85463131	C6MG0ACXX_8_7447.sorted.filtered_peak_1009	28	.	2.71768	5.34162	2.82040
chr1	85492983	85493489	C6MG0ACXX_8_7447.sorted.filtered_peak_1010	31	.	3.18120	5.72747	3.15985
chr1	85527760	85528369	C6MG0ACXX_8_7447.sorted.filtered_peak_1011	86	.	4.23851	11.43616	8.65001
chr1	85666538	85667447	C6MG0ACXX_8_7447.sorted.filtered_peak_1012	35	.	2.97824	6.15259	3.58902
chr1	85725016	85725703	C6MG0ACXX_8_7447.sorted.filtered_peak_1013	73	.	3.85305	10.11708	7.35030
chr1	85741926	85742812	C6MG0ACXX_8_7447.sorted.filtered_peak_1014	207	.	4.76711	24.00118	20.79334
chr1	85763829	85764301	C6MG0ACXX_8_7447.sorted.filtered_peak_1015	29	.	3.03735	5.52575	2.99108
chr1	86173747	86174359	C6MG0ACXX_8_7447.sorted.filtered_peak_1016	46	.	3.36036	7.28550	4.64098
chr1	86861611	86862430	C6MG0ACXX_8_7447.sorted.filtered_peak_1017	79	.	3.94279	10.78326	7.99650
chr1	87169838	87170875	C6MG0ACXX_8_7447.sorted.filtered_peak_1018	134	.	4.25318	16.46122	13.46803
chr1	87379639	87380603	C6MG0ACXX_8_7447.sorted.filtered_peak_1019	214	.	4.57962	24.65618	21.43016
chr1	87457348	87457694	C6MG0ACXX_8_7447.sorted.filtered_peak_1020	18	.	2.80518	4.21481	1.82895
chr1	87597448	87597778	C6MG0ACXX_8_7447.sorted.filtered_peak_1021	30	.	3.04853	5.57209	3.03475
chr1	87794009	87794655	C6MG0ACXX_8_7447.sorted.filtered_peak_1022	57	.	2.82636	8.49727	5.76613
chr1	87800775	87801127	C6MG0ACXX_8_7447.sorted.filtered_peak_1023	22	.	2.27655	4.69923	2.23677
chr1	87869984	87870387	C6MG0ACXX_8_7447.sorted.filtered_peak_1024	64	.	3.75384	9.19230	6.44217
chr1	87901127	87901462	C6MG0ACXX_8_7447.sorted.filtered_peak_1025	28	.	3.24105	5.36718	2.83301
chr1	87915072	87915395	C6MG0ACXX_8_7447.sorted.filtered_peak_1026	28	.	3.23585	5.35343	2.82195
chr1	89149208	89150376	C6MG0ACXX_8_7447.sorted.filtered_peak_1027	159	.	4.27674	19.01267	15.96171
chr1	89356656	89357519	C6MG0ACXX_8_7447.sorted.filtered_peak_1028	106	.	4.02832	13.48373	10.63534
chr1	89439091	89439505	C6MG0ACXX_8_7447.sorted.filtered_peak_1029	21	.	2.93904	4.58163	2.12739
chr1	89458033	89459059	C6MG0ACXX_8_7447.sorted.filtered_peak_1030	120	.	3.93880	14.95820	12.01634
chr1	89487794	89488738	C6MG0ACXX_8_7447.sorted.filtered_peak_1031	36	.	3.22959	6.23463	3.64824
chr1	89506683	89506933	C6MG0ACXX_8_7447.sorted.filtered_peak_1032	15	.	2.67770	3.85607	1.50185
chr1	89530908	89531180	C6MG0ACXX_8_7447.sorted.filtered_peak_1033	40	.	3.62541	6.62851	4.00663
chr1	89591633	89592154	C6MG0ACXX_8_7447.sorted.filtered_peak_1034	58	.	3.36459	8.57681	5.86743
chr1	89664454	89664724	C6MG0ACXX_8_7447.sorted.filtered_peak_1035	18	.	2.51170	4.28927	1.87692
chr1	89744790	89745043	C6MG0ACXX_8_7447.sorted.filtered_peak_1036	33	.	2.86946	5.97493	3.39398
chr1	89752613	89752937	C6MG0ACXX_8_7447.sorted.filtered_peak_1037	57	.	3.72976	8.43157	5.71424
chr1	89776099	89776560	C6MG0ACXX_8_7447.sorted.filtered_peak_1038	22	.	2.87397	4.77647	2.29908
chr1	89823886	89824366	C6MG0ACXX_8_7447.sorted.filtered_peak_1039	36	.	3.24538	6.21509	3.62203
chr1	89989953	89990658	C6MG0ACXX_8_7447.sorted.filtered_peak_1040	66	.	3.70043	9.40661	6.68414
chr1	90077347	90077639	C6MG0ACXX_8_7447.sorted.filtered_peak_1041	20	.	2.27266	4.51725	2.07542
chr1	90098112	90098798	C6MG0ACXX_8_7447.sorted.filtered_peak_1042	119	.	3.90185	14.92754	11.95837
chr1	90123486	90123737	C6MG0ACXX_8_7447.sorted.filtered_peak_1043	18	.	2.47403	4.24283	1.82732
chr1	90135749	90136044	C6MG0ACXX_8_7447.sorted.filtered_peak_1044	34	.	3.00779	6.00806	3.45244
chr1	90186738	90187235	C6MG0ACXX_8_7447.sorted.filtered_peak_1045	36	.	2.88182	6.28466	3.69978
chr1	90205185	90205690	C6MG0ACXX_8_7447.sorted.filtered_peak_1046	23	.	2.74792	4.81949	2.34788
chr1	90228375	90229134	C6MG0ACXX_8_7447.sorted.filtered_peak_1047	42	.	3.36536	6.84484	4.21845
chr1	90264711	90264990	C6MG0ACXX_8_7447.sorted.filtered_peak_1048	21	.	3.00013	4.63258	2.16701
chr1	90286443	90287307	C6MG0ACXX_8_7447.sorted.filtered_peak_1049	21	.	2.68016	4.61786	2.16659
chr1	90308592	90309619	C6MG0ACXX_8_7447.sorted.filtered_peak_1050	36	.	2.95519	6.24683	3.66590
chr1	90321303	90321658	C6MG0ACXX_8_7447.sorted.filtered_peak_1051	35	.	3.25338	6.08657	3.52701
chr1	90452810	90453141	C6MG0ACXX_8_7447.sorted.filtered_peak_1052	29	.	2.99334	5.42937	2.91021
chr1	90460294	90461334	C6MG0ACXX_8_7447.sorted.filtered_peak_1053	75	.	3.56018	10.33316	7.56048
chr1	91044688	91045112	C6MG0ACXX_8_7447.sorted.filtered_peak_1054	26	.	3.06275	5.15279	2.65819
chr1	91186833	91187215	C6MG0ACXX_8_7447.sorted.filtered_peak_1055	15	.	2.58068	3.94270	1.57424
chr1	91316857	91317424	C6MG0ACXX_8_7447.sorted.filtered_peak_1056	19	.	2.74016	4.39607	1.97186
chr1	91486951	91488059	C6MG0ACXX_8_7447.sorted.filtered_peak_1057	134	.	4.02719	16.50129	13.49033
chr1	91590425	91590704	C6MG0ACXX_8_7447.sorted.filtered_peak_1058	22	.	2.79378	4.71924	2.25961
chr1	91852679	91853233	C6MG0ACXX_8_7447.sorted.filtered_peak_1059	1939	.	13.82773	199.71930	193.93297
chr1	91966221	91967131	C6MG0ACXX_8_7447.sorted.filtered_peak_1060	95	.	3.73135	12.39590	9.53252
chr1	92014587	92014947	C6MG0ACXX_8_7447.sorted.filtered_peak_1061	23	.	2.60310	4.77359	2.30306
chr1	92021513	92022165	C6MG0ACXX_8_7447.sorted.filtered_peak_1062	130	.	4.31329	16.03494	13.05898
chr1	92150069	92150564	C6MG0ACXX_8_7447.sorted.filtered_peak_1063	33	.	3.27900	5.93171	3.35281
chr1	92162929	92163309	C6MG0ACXX_8_7447.sorted.filtered_peak_1064	14	.	2.58236	3.85875	1.49346
chr1	92179051	92179435	C6MG0ACXX_8_7447.sorted.filtered_peak_1065	26	.	2.82094	5.10248	2.60545
chr1	92219384	92219710	C6MG0ACXX_8_7447.sorted.filtered_peak_1066	16	.	2.50105	4.01708	1.64198
chr1	92269380	92270681	C6MG0ACXX_8_7447.sorted.filtered_peak_1067	44	.	2.94894	7.02788	4.40816
chr1	92351439	92351888	C6MG0ACXX_8_7447.sorted.filtered_peak_1068	44	.	3.19324	7.07566	4.43054
chr1	92414072	92414435	C6MG0ACXX_8_7447.sorted.filtered_peak_1069	44	.	3.57075	7.13249	4.49926
chr1	92545840	92546444	C6MG0ACXX_8_7447.sorted.filtered_peak_1070	66	.	3.89410	9.35275	6.64238
chr1	92764109	92764730	C6MG0ACXX_8_7447.sorted.filtered_peak_1071	134	.	4.84359	16.42382	13.41020
chr1	92781289	92782008	C6MG0ACXX_8_7447.sorted.filtered_peak_1072	101	.	4.20236	13.07828	10.16626
chr1	92789158	92789524	C6MG0ACXX_8_7447.sorted.filtered_peak_1073	52	.	4.01379	7.96657	5.26556
chr1	92831310	92831659	C6MG0ACXX_8_7447.sorted.filtered_peak_1074	32	.	3.01400	5.75955	3.20172
chr1	92876478	92876731	C6MG0ACXX_8_7447.sorted.filtered_peak_1075	15	.	2.72015	3.90259	1.54383
chr1	92925289	92925641	C6MG0ACXX_8_7447.sorted.filtered_peak_1076	30	.	3.06369	5.61803	3.09091
chr1	92939709	92939965	C6MG0ACXX_8_7447.sorted.filtered_peak_1077	15	.	2.44729	3.86416	1.51136
chr1	92950117	92950397	C6MG0ACXX_8_7447.sorted.filtered_peak_1078	12	.	2.02975	3.54879	1.24189
chr1	92951280	92951891	C6MG0ACXX_8_7447.sorted.filtered_peak_1079	45	.	2.72504	7.24096	4.58073
chr1	93002566	93002978	C6MG0ACXX_8_7447.sorted.filtered_peak_1080	49	.	3.31702	7.56999	4.91514
chr1	93003729	93004028	C6MG0ACXX_8_7447.sorted.filtered_peak_1081	39	.	3.10030	6.56915	3.94787
chr1	93010299	93010565	C6MG0ACXX_8_7447.sorted.filtered_peak_1082	19	.	2.91083	4.36849	1.93017
chr1	93049468	93049746	C6MG0ACXX_8_7447.sorted.filtered_peak_1083	23	.	2.58310	4.87225	2.38234
chr1	93049971	93050371	C6MG0ACXX_8_7447.sorted.filtered_peak_1084	23	.	2.59552	4.85378	2.38417
chr1	93250376	93250980	C6MG0ACXX_8_7447.sorted.filtered_peak_1085	34	.	3.24248	5.97261	3.42467
chr1	93297392	93298092	C6MG0ACXX_8_7447.sorted.filtered_peak_1086	231	.	5.78874	26.45352	23.14747
chr1	93324460	93324987	C6MG0ACXX_8_7447.sorted.filtered_peak_1087	47	.	3.41440	7.38894	4.76262
chr1	93336210	93336514	C6MG0ACXX_8_7447.sorted.filtered_peak_1088	15	.	2.77246	3.97397	1.58382
chr1	93343369	93343789	C6MG0ACXX_8_7447.sorted.filtered_peak_1089	15	.	2.73799	3.91949	1.55054
chr1	93348430	93348997	C6MG0ACXX_8_7447.sorted.filtered_peak_1090	18	.	2.85429	4.21753	1.80505
chr1	93426511	93427454	C6MG0ACXX_8_7447.sorted.filtered_peak_1091	43	.	2.61472	6.93069	4.30333
chr1	93428012	93428288	C6MG0ACXX_8_7447.sorted.filtered_peak_1092	44	.	2.69365	7.05934	4.40378
chr1	93446720	93447109	C6MG0ACXX_8_7447.sorted.filtered_peak_1093	121	.	5.00398	15.14042	12.16639
chr1	93507971	93508408	C6MG0ACXX_8_7447.sorted.filtered_peak_1094	52	.	3.64085	7.90687	5.22908
chr1	93544505	93545189	C6MG0ACXX_8_7447.sorted.filtered_peak_1095	76	.	3.54553	10.41900	7.65804
chr1	93545762	93546256	C6MG0ACXX_8_7447.sorted.filtered_peak_1096	23	.	2.52944	4.83632	2.37328
chr1	93645113	93646928	C6MG0ACXX_8_7447.sorted.filtered_peak_1097	130	.	3.66542	16.06189	13.09416
chr1	93685013	93685403	C6MG0ACXX_8_7447.sorted.filtered_peak_1098	23	.	3.01528	4.85259	2.38700
chr1	93811074	93811770	C6MG0ACXX_8_7447.sorted.filtered_peak_1099	70	.	3.26664	9.77160	7.02949
chr1	93812239	93812557	C6MG0ACXX_8_7447.sorted.filtered_peak_1100	22	.	2.40658	4.76469	2.29816
chr1	94073339	94073613	C6MG0ACXX_8_7447.sorted.filtered_peak_1101	20	.	2.78554	4.53219	2.08626
chr1	94224542	94224946	C6MG0ACXX_8_7447.sorted.filtered_peak_1102	26	.	2.96639	5.10006	2.60161
chr1	94311530	94312436	C6MG0ACXX_8_7447.sorted.filtered_peak_1103	43	.	2.76963	7.01542	4.38867
chr1	94312706	94313745	C6MG0ACXX_8_7447.sorted.filtered_peak_1104	76	.	3.23786	10.41553	7.66126
chr1	94344002	94344980	C6MG0ACXX_8_7447.sorted.filtered_peak_1105	57	.	3.50338	8.49064	5.79403
chr1	94374484	94375636	C6MG0ACXX_8_7447.sorted.filtered_peak_1106	67	.	3.64614	9.45603	6.75493
chr1	94482802	94483362	C6MG0ACXX_8_7447.sorted.filtered_peak_1107	56	.	3.39557	8.33304	5.65680
chr1	94883533	94884172	C6MG0ACXX_8_7447.sorted.filtered_peak_1108	212	.	5.37066	24.53691	21.28998
chr1	95067876	95068228	C6MG0ACXX_8_7447.sorted.filtered_peak_1109	21	.	2.70508	4.55675	2.10880
chr1	95320011	95320487	C6MG0ACXX_8_7447.sorted.filtered_peak_1110	32	.	3.14402	5.83210	3.28764
chr1	95538071	95538732	C6MG0ACXX_8_7447.sorted.filtered_peak_1111	178	.	5.37850	20.96942	17.82211
chr1	95699465	95700132	C6MG0ACXX_8_7447.sorted.filtered_peak_1112	158	.	4.98193	18.89095	15.81081
chr1	97186966	97187863	C6MG0ACXX_8_7447.sorted.filtered_peak_1113	109	.	4.26452	13.87261	10.96670
chr1	98386183	98387214	C6MG0ACXX_8_7447.sorted.filtered_peak_1114	101	.	3.88038	13.05015	10.16291
chr1	98513862	98514116	C6MG0ACXX_8_7447.sorted.filtered_peak_1115	30	.	2.80616	5.55015	3.00839
chr1	98519386	98520037	C6MG0ACXX_8_7447.sorted.filtered_peak_1116	22	.	2.59059	4.76596	2.29340
chr1	98789547	98789921	C6MG0ACXX_8_7447.sorted.filtered_peak_1117	15	.	2.56244	3.86321	1.50943
chr1	98853957	98854406	C6MG0ACXX_8_7447.sorted.filtered_peak_1118	33	.	3.08942	5.85761	3.30286
chr1	98864229	98864547	C6MG0ACXX_8_7447.sorted.filtered_peak_1119	14	.	2.58619	3.84331	1.48726
chr1	98871113	98871697	C6MG0ACXX_8_7447.sorted.filtered_peak_1120	34	.	3.03096	6.01895	3.44098
chr1	99336814	99337503	C6MG0ACXX_8_7447.sorted.filtered_peak_1121	71	.	4.02502	9.87317	7.12033
chr1	99651366	99651643	C6MG0ACXX_8_7447.sorted.filtered_peak_1122	26	.	3.17431	5.18166	2.67340
chr1	100231857	100232278	C6MG0ACXX_8_7447.sorted.filtered_peak_1123	35	.	3.38136	6.14773	3.56600
chr1	100286121	100286371	C6MG0ACXX_8_7447.sorted.filtered_peak_1124	32	.	3.29475	5.79438	3.22432
chr1	100315440	100316020	C6MG0ACXX_8_7447.sorted.filtered_peak_1125	91	.	4.68926	11.99633	9.12587
chr1	100435302	100436069	C6MG0ACXX_8_7447.sorted.filtered_peak_1126	39	.	3.28454	6.57782	3.99272
chr1	100494193	100494697	C6MG0ACXX_8_7447.sorted.filtered_peak_1127	56	.	3.84092	8.41004	5.69637
chr1	100503396	100504082	C6MG0ACXX_8_7447.sorted.filtered_peak_1128	51	.	2.99433	7.78625	5.13032
chr1	100504367	100504866	C6MG0ACXX_8_7447.sorted.filtered_peak_1129	18	.	2.32698	4.26666	1.85803
chr1	100598122	100599025	C6MG0ACXX_8_7447.sorted.filtered_peak_1130	110	.	3.88889	13.89765	11.02972
chr1	100715170	100715825	C6MG0ACXX_8_7447.sorted.filtered_peak_1131	95	.	4.15427	12.36102	9.52951
chr1	100731247	100732194	C6MG0ACXX_8_7447.sorted.filtered_peak_1132	83	.	3.93251	11.10904	8.31034
chr1	100816798	100818450	C6MG0ACXX_8_7447.sorted.filtered_peak_1133	64	.	2.98492	9.16722	6.45091
chr1	100865915	100866272	C6MG0ACXX_8_7447.sorted.filtered_peak_1134	26	.	2.78411	5.12320	2.63730
chr1	100880365	100880811	C6MG0ACXX_8_7447.sorted.filtered_peak_1135	27	.	2.92310	5.26438	2.75870
chr1	100905566	100906110	C6MG0ACXX_8_7447.sorted.filtered_peak_1136	80	.	3.77574	10.89245	8.07945
chr1	101360681	101361951	C6MG0ACXX_8_7447.sorted.filtered_peak_1137	40	.	2.90253	6.61908	4.04040
chr1	101362237	101362522	C6MG0ACXX_8_7447.sorted.filtered_peak_1138	35	.	2.82358	6.17696	3.59917
chr1	101392821	101393499	C6MG0ACXX_8_7447.sorted.filtered_peak_1139	23	.	2.80070	4.87111	2.39994
chr1	101415123	101415465	C6MG0ACXX_8_7447.sorted.filtered_peak_1140	40	.	3.64761	6.69356	4.06483
chr1	101490986	101492102	C6MG0ACXX_8_7447.sorted.filtered_peak_1141	56	.	3.33890	8.32963	5.64826
chr1	101547169	101547431	C6MG0ACXX_8_7447.sorted.filtered_peak_1142	34	.	3.41244	6.03240	3.45218
chr1	101577507	101578106	C6MG0ACXX_8_7447.sorted.filtered_peak_1143	82	.	4.26973	11.04894	8.24817
chr1	101602325	101602575	C6MG0ACXX_8_7447.sorted.filtered_peak_1144	12	.	2.41783	3.50010	1.20278
chr1	101644300	101644993	C6MG0ACXX_8_7447.sorted.filtered_peak_1145	31	.	3.05094	5.71905	3.16283
chr1	101700987	101701483	C6MG0ACXX_8_7447.sorted.filtered_peak_1146	16	.	2.16833	4.01399	1.63693
chr1	101701812	101702326	C6MG0ACXX_8_7447.sorted.filtered_peak_1147	20	.	2.24390	4.52660	2.08766
chr1	101730209	101730727	C6MG0ACXX_8_7447.sorted.filtered_peak_1148	44	.	3.22997	7.13245	4.49658
chr1	101761346	101761636	C6MG0ACXX_8_7447.sorted.filtered_peak_1149	13	.	2.46929	3.65574	1.32914
chr1	101774827	101775723	C6MG0ACXX_8_7447.sorted.filtered_peak_1150	30	.	2.75021	5.56130	3.02648
chr1	101822970	101823290	C6MG0ACXX_8_7447.sorted.filtered_peak_1151	36	.	3.42612	6.26887	3.68086
chr1	101972211	101972461	C6MG0ACXX_8_7447.sorted.filtered_peak_1152	18	.	2.79184	4.22553	1.80458
chr1	104057575	104057837	C6MG0ACXX_8_7447.sorted.filtered_peak_1153	25	.	3.14302	5.06961	2.56623
chr1	104067907	104068906	C6MG0ACXX_8_7447.sorted.filtered_peak_1154	96	.	3.84512	12.50692	9.67895
chr1	107599103	107600112	C6MG0ACXX_8_7447.sorted.filtered_peak_1155	49	.	3.31144	7.55225	4.91025
chr1	108328917	108329454	C6MG0ACXX_8_7447.sorted.filtered_peak_1156	33	.	2.95091	5.87631	3.32321
chr1	108346777	108347125	C6MG0ACXX_8_7447.sorted.filtered_peak_1157	14	.	2.64102	3.77761	1.43260
chr1	108479172	108479797	C6MG0ACXX_8_7447.sorted.filtered_peak_1158	36	.	3.00462	6.26200	3.68955
chr1	108506239	108506992	C6MG0ACXX_8_7447.sorted.filtered_peak_1159	20	.	2.62524	4.48763	2.04877
chr1	108507837	108508247	C6MG0ACXX_8_7447.sorted.filtered_peak_1160	14	.	2.44058	3.79791	1.44678
chr1	108584321	108584571	C6MG0ACXX_8_7447.sorted.filtered_peak_1161	13	.	2.60642	3.68569	1.35319
chr1	108668175	108668593	C6MG0ACXX_8_7447.sorted.filtered_peak_1162	25	.	2.91751	5.03673	2.54335
chr1	108742417	108743716	C6MG0ACXX_8_7447.sorted.filtered_peak_1163	49	.	3.24907	7.59197	4.94978
chr1	109047569	109047833	C6MG0ACXX_8_7447.sorted.filtered_peak_1164	32	.	3.26557	5.78417	3.22393
chr1	109102342	109102989	C6MG0ACXX_8_7447.sorted.filtered_peak_1165	78	.	3.41552	10.62123	7.83633
chr1	109133517	109133991	C6MG0ACXX_8_7447.sorted.filtered_peak_1166	93	.	4.22966	12.25657	9.39253
chr1	109189175	109189881	C6MG0ACXX_8_7447.sorted.filtered_peak_1167	158	.	4.50430	18.95761	15.87602
chr1	109203549	109204237	C6MG0ACXX_8_7447.sorted.filtered_peak_1168	86	.	4.04273	11.44099	8.61118
chr1	109234638	109235686	C6MG0ACXX_8_7447.sorted.filtered_peak_1169	118	.	4.01234	14.79307	11.83064
chr1	109246182	109246854	C6MG0ACXX_8_7447.sorted.filtered_peak_1170	28	.	2.81998	5.37749	2.86686
chr1	109288965	109290119	C6MG0ACXX_8_7447.sorted.filtered_peak_1171	112	.	3.79196	14.05751	11.21672
chr1	109370837	109371207	C6MG0ACXX_8_7447.sorted.filtered_peak_1172	15	.	2.70055	3.93997	1.57012
chr1	109419348	109419968	C6MG0ACXX_8_7447.sorted.filtered_peak_1173	105	.	4.35654	13.43185	10.50384
chr1	109440873	109441265	C6MG0ACXX_8_7447.sorted.filtered_peak_1174	18	.	2.69286	4.24261	1.83836
chr1	109499329	109499780	C6MG0ACXX_8_7447.sorted.filtered_peak_1175	87	.	4.36693	11.63621	8.78585
chr1	109505588	109506321	C6MG0ACXX_8_7447.sorted.filtered_peak_1176	132	.	4.77371	16.22492	13.26573
chr1	109584169	109585126	C6MG0ACXX_8_7447.sorted.filtered_peak_1177	167	.	5.34039	19.77691	16.70477
chr1	109618221	109619017	C6MG0ACXX_8_7447.sorted.filtered_peak_1178	101	.	5.16813	13.04296	10.18711
chr1	109633081	109633924	C6MG0ACXX_8_7447.sorted.filtered_peak_1179	152	.	5.21614	18.25275	15.23070
chr1	109642503	109643377	C6MG0ACXX_8_7447.sorted.filtered_peak_1180	109	.	4.43241	13.87781	10.97140
chr1	109655382	109655752	C6MG0ACXX_8_7447.sorted.filtered_peak_1181	16	.	2.49024	4.07052	1.69051
chr1	109656396	109657056	C6MG0ACXX_8_7447.sorted.filtered_peak_1182	38	.	3.11124	6.45931	3.85521
chr1	109704707	109705535	C6MG0ACXX_8_7447.sorted.filtered_peak_1183	31	.	3.12384	5.70163	3.18355
chr1	109756263	109757288	C6MG0ACXX_8_7447.sorted.filtered_peak_1184	164	.	4.72719	19.53895	16.42565
chr1	109792130	109792449	C6MG0ACXX_8_7447.sorted.filtered_peak_1185	12	.	2.49105	3.58025	1.26487
chr1	109806162	109806492	C6MG0ACXX_8_7447.sorted.filtered_peak_1186	14	.	2.60762	3.77687	1.43684
chr1	109825674	109826492	C6MG0ACXX_8_7447.sorted.filtered_peak_1187	98	.	4.39787	12.78770	9.87452
chr1	109968096	109969427	C6MG0ACXX_8_7447.sorted.filtered_peak_1188	122	.	3.99523	15.15382	12.26112
chr1	110026042	110026993	C6MG0ACXX_8_7447.sorted.filtered_peak_1189	171	.	4.34920	20.24875	17.15215
chr1	110036419	110037027	C6MG0ACXX_8_7447.sorted.filtered_peak_1190	100	.	4.05031	12.90968	10.02194
chr1	110044887	110045455	C6MG0ACXX_8_7447.sorted.filtered_peak_1191	25	.	2.77134	5.04735	2.55302
chr1	110052186	110052563	C6MG0ACXX_8_7447.sorted.filtered_peak_1192	35	.	3.17536	6.14471	3.57296
chr1	110074945	110075923	C6MG0ACXX_8_7447.sorted.filtered_peak_1193	36	.	3.11791	6.24447	3.67713
chr1	110090883	110091745	C6MG0ACXX_8_7447.sorted.filtered_peak_1194	78	.	3.48271	10.61305	7.84718
chr1	110163267	110163860	C6MG0ACXX_8_7447.sorted.filtered_peak_1195	63	.	3.27916	9.10628	6.39315
chr1	110182924	110183186	C6MG0ACXX_8_7447.sorted.filtered_peak_1196	27	.	3.02046	5.31619	2.79953
chr1	110185998	110186330	C6MG0ACXX_8_7447.sorted.filtered_peak_1197	40	.	3.61957	6.68851	4.07398
chr1	110198450	110199215	C6MG0ACXX_8_7447.sorted.filtered_peak_1198	32	.	3.33482	5.83138	3.28632
chr1	110282663	110283123	C6MG0ACXX_8_7447.sorted.filtered_peak_1199	56	.	4.07325	8.39475	5.68642
chr1	110316276	110316526	C6MG0ACXX_8_7447.sorted.filtered_peak_1200	17	.	2.61127	4.15212	1.74596
chr1	110319474	110319840	C6MG0ACXX_8_7447.sorted.filtered_peak_1201	40	.	3.31018	6.70622	4.08999
chr1	110333169	110333753	C6MG0ACXX_8_7447.sorted.filtered_peak_1202	48	.	3.32277	7.49812	4.87285
chr1	110344936	110345465	C6MG0ACXX_8_7447.sorted.filtered_peak_1203	24	.	2.90602	4.98217	2.48984
chr1	110526892	110527620	C6MG0ACXX_8_7447.sorted.filtered_peak_1204	149	.	4.63538	18.01555	14.99406
chr1	110554358	110554715	C6MG0ACXX_8_7447.sorted.filtered_peak_1205	19	.	2.86300	4.37468	1.95172
chr1	110576783	110577692	C6MG0ACXX_8_7447.sorted.filtered_peak_1206	118	.	4.20249	14.70021	11.81515
chr1	110602424	110602966	C6MG0ACXX_8_7447.sorted.filtered_peak_1207	13	.	2.59788	3.65448	1.32488
chr1	110752548	110753091	C6MG0ACXX_8_7447.sorted.filtered_peak_1208	78	.	3.46639	10.60730	7.81263
chr1	110880881	110882213	C6MG0ACXX_8_7447.sorted.filtered_peak_1209	370	.	4.81295	40.71435	37.02846
chr1	110950007	110950720	C6MG0ACXX_8_7447.sorted.filtered_peak_1210	79	.	3.94127	10.71359	7.96147
chr1	111161972	111162539	C6MG0ACXX_8_7447.sorted.filtered_peak_1211	72	.	3.80208	10.02172	7.22698
chr1	111173395	111174355	C6MG0ACXX_8_7447.sorted.filtered_peak_1212	61	.	3.23261	8.88805	6.16112
chr1	111189720	111190481	C6MG0ACXX_8_7447.sorted.filtered_peak_1213	55	.	3.29315	8.25313	5.56587
chr1	111214686	111214956	C6MG0ACXX_8_7447.sorted.filtered_peak_1214	26	.	2.38783	5.19765	2.68155
chr1	111323532	111323782	C6MG0ACXX_8_7447.sorted.filtered_peak_1215	16	.	2.65742	4.06837	1.67222
chr1	111329874	111330319	C6MG0ACXX_8_7447.sorted.filtered_peak_1216	32	.	3.01408	5.74788	3.20208
chr1	111415391	111415838	C6MG0ACXX_8_7447.sorted.filtered_peak_1217	16	.	2.25697	4.08889	1.69858
chr1	111417773	111418372	C6MG0ACXX_8_7447.sorted.filtered_peak_1218	66	.	2.99198	9.38478	6.65545
chr1	111422634	111422890	C6MG0ACXX_8_7447.sorted.filtered_peak_1219	32	.	2.55678	5.82721	3.27019
chr1	111423418	111423925	C6MG0ACXX_8_7447.sorted.filtered_peak_1220	28	.	2.65649	5.33914	2.82155
chr1	111459592	111459940	C6MG0ACXX_8_7447.sorted.filtered_peak_1221	19	.	2.90274	4.34695	1.91556
chr1	111505815	111507082	C6MG0ACXX_8_7447.sorted.filtered_peak_1222	226	.	4.88190	25.81005	22.61127
chr1	111682121	111683227	C6MG0ACXX_8_7447.sorted.filtered_peak_1223	85	.	3.84143	11.31863	8.50866
chr1	111746434	111747170	C6MG0ACXX_8_7447.sorted.filtered_peak_1224	34	.	2.60453	5.97830	3.41042
chr1	111758456	111759149	C6MG0ACXX_8_7447.sorted.filtered_peak_1225	145	.	4.16347	17.61557	14.58922
chr1	111889022	111889272	C6MG0ACXX_8_7447.sorted.filtered_peak_1226	29	.	3.06855	5.53238	2.99249
chr1	111948901	111949456	C6MG0ACXX_8_7447.sorted.filtered_peak_1227	36	.	3.33283	6.18294	3.61981
chr1	111991583	111992268	C6MG0ACXX_8_7447.sorted.filtered_peak_1228	236	.	5.42672	26.91830	23.67555
chr1	112013563	112014160	C6MG0ACXX_8_7447.sorted.filtered_peak_1229	31	.	2.93766	5.72379	3.18451
chr1	112019398	112019876	C6MG0ACXX_8_7447.sorted.filtered_peak_1230	29	.	2.80993	5.48727	2.95264
chr1	112050109	112051222	C6MG0ACXX_8_7447.sorted.filtered_peak_1231	46	.	3.06438	7.35304	4.69794
chr1	112135358	112135910	C6MG0ACXX_8_7447.sorted.filtered_peak_1232	215	.	5.28108	24.81398	21.55390
chr1	112146454	112147074	C6MG0ACXX_8_7447.sorted.filtered_peak_1233	87	.	3.83514	11.55975	8.73515
chr1	112162169	112162678	C6MG0ACXX_8_7447.sorted.filtered_peak_1234	64	.	3.11312	9.23948	6.49976
chr1	112281572	112282415	C6MG0ACXX_8_7447.sorted.filtered_peak_1235	60	.	3.36182	8.66935	6.01007
chr1	112297737	112298748	C6MG0ACXX_8_7447.sorted.filtered_peak_1236	169	.	4.87261	20.07466	16.97512
chr1	112933572	112933844	C6MG0ACXX_8_7447.sorted.filtered_peak_1237	21	.	2.66103	4.64322	2.19183
chr1	112938505	112939166	C6MG0ACXX_8_7447.sorted.filtered_peak_1238	97	.	4.32004	12.67314	9.79916
chr1	113008700	113009168	C6MG0ACXX_8_7447.sorted.filtered_peak_1239	38	.	3.24645	6.49607	3.89922
chr1	113044846	113045144	C6MG0ACXX_8_7447.sorted.filtered_peak_1240	19	.	2.74869	4.36784	1.94729
chr1	113161246	113161648	C6MG0ACXX_8_7447.sorted.filtered_peak_1241	15	.	2.18659	3.92150	1.56224
chr1	113161829	113162760	C6MG0ACXX_8_7447.sorted.filtered_peak_1242	70	.	3.20446	9.80571	7.08517
chr1	113211459	113211780	C6MG0ACXX_8_7447.sorted.filtered_peak_1243	14	.	2.68324	3.84237	1.48877
chr1	113217118	113217528	C6MG0ACXX_8_7447.sorted.filtered_peak_1244	12	.	2.38776	3.61626	1.29251
chr1	113243433	113243747	C6MG0ACXX_8_7447.sorted.filtered_peak_1245	24	.	2.48186	4.92741	2.44697
chr1	113249745	113250185	C6MG0ACXX_8_7447.sorted.filtered_peak_1246	36	.	2.75306	6.23710	3.64512
chr1	113257753	113258383	C6MG0ACXX_8_7447.sorted.filtered_peak_1247	210	.	4.84331	24.30125	21.08165
chr1	113498487	113499272	C6MG0ACXX_8_7447.sorted.filtered_peak_1248	79	.	3.63766	10.78306	7.98552
chr1	113500045	113500387	C6MG0ACXX_8_7447.sorted.filtered_peak_1249	16	.	2.34729	4.00894	1.62619
chr1	113615224	113616190	C6MG0ACXX_8_7447.sorted.filtered_peak_1250	214	.	5.87709	24.68165	21.44542
chr1	113932553	113933167	C6MG0ACXX_8_7447.sorted.filtered_peak_1251	91	.	3.87529	12.04578	9.17036
chr1	114301647	114302258	C6MG0ACXX_8_7447.sorted.filtered_peak_1252	27	.	2.90505	5.26105	2.77011
chr1	114326093	114327013	C6MG0ACXX_8_7447.sorted.filtered_peak_1253	41	.	3.02073	6.76767	4.15313
chr1	114354485	114355403	C6MG0ACXX_8_7447.sorted.filtered_peak_1254	201	.	4.56860	23.36297	20.18617
chr1	114414164	114414657	C6MG0ACXX_8_7447.sorted.filtered_peak_1255	52	.	3.11212	7.89867	5.24920
chr1	114417061	114417315	C6MG0ACXX_8_7447.sorted.filtered_peak_1256	16	.	2.33969	3.99877	1.62368
chr1	114423372	114423647	C6MG0ACXX_8_7447.sorted.filtered_peak_1257	31	.	3.28259	5.73671	3.17526
chr1	114447290	114448156	C6MG0ACXX_8_7447.sorted.filtered_peak_1258	345	.	6.06694	38.15266	34.58002
chr1	114471710	114473391	C6MG0ACXX_8_7447.sorted.filtered_peak_1259	45	.	2.71935	7.13285	4.51176
chr1	114483014	114483699	C6MG0ACXX_8_7447.sorted.filtered_peak_1260	12	.	2.44790	3.55696	1.25161
chr1	114490150	114490461	C6MG0ACXX_8_7447.sorted.filtered_peak_1261	14	.	2.58881	3.74344	1.40963
chr1	114889088	114889566	C6MG0ACXX_8_7447.sorted.filtered_peak_1262	79	.	3.94893	10.80266	7.99543
chr1	115053309	115054233	C6MG0ACXX_8_7447.sorted.filtered_peak_1263	136	.	4.18628	16.64319	13.65705
chr1	115124070	115124632	C6MG0ACXX_8_7447.sorted.filtered_peak_1264	268	.	6.48330	30.26217	26.88016
chr1	115212368	115213122	C6MG0ACXX_8_7447.sorted.filtered_peak_1265	42	.	3.13469	6.84868	4.22738
chr1	115258962	115259839	C6MG0ACXX_8_7447.sorted.filtered_peak_1266	69	.	3.72822	9.66382	6.92619
chr1	115299975	115301000	C6MG0ACXX_8_7447.sorted.filtered_peak_1267	133	.	4.05037	16.31500	13.31436
chr1	115322977	115323569	C6MG0ACXX_8_7447.sorted.filtered_peak_1268	146	.	5.43770	17.66187	14.63065
chr1	115605048	115605945	C6MG0ACXX_8_7447.sorted.filtered_peak_1269	76	.	3.81398	10.47023	7.68183
chr1	115641564	115642344	C6MG0ACXX_8_7447.sorted.filtered_peak_1270	61	.	3.76124	8.90862	6.17269
chr1	116184496	116185620	C6MG0ACXX_8_7447.sorted.filtered_peak_1271	24	.	2.80848	4.92264	2.44635
chr1	116518664	116519216	C6MG0ACXX_8_7447.sorted.filtered_peak_1272	17	.	2.68957	4.08268	1.70003
chr1	116681617	116682271	C6MG0ACXX_8_7447.sorted.filtered_peak_1273	65	.	4.29996	9.30092	6.57436
chr1	116694734	116694985	C6MG0ACXX_8_7447.sorted.filtered_peak_1274	28	.	2.89508	5.33578	2.80519
chr1	116711058	116711573	C6MG0ACXX_8_7447.sorted.filtered_peak_1275	18	.	2.74124	4.31530	1.89566
chr1	116868389	116868955	C6MG0ACXX_8_7447.sorted.filtered_peak_1276	46	.	3.46827	7.29481	4.64054
chr1	116915566	116916060	C6MG0ACXX_8_7447.sorted.filtered_peak_1277	109	.	3.69051	13.87056	10.94264
chr1	116920312	116920947	C6MG0ACXX_8_7447.sorted.filtered_peak_1278	32	.	2.55380	5.83064	3.27809
chr1	116960839	116961569	C6MG0ACXX_8_7447.sorted.filtered_peak_1279	38	.	3.14591	6.39925	3.80110
chr1	117027870	117028193	C6MG0ACXX_8_7447.sorted.filtered_peak_1280	13	.	2.53500	3.67543	1.34512
chr1	117047013	117047468	C6MG0ACXX_8_7447.sorted.filtered_peak_1281	161	.	5.05007	19.21767	16.13298
chr1	117057605	117058618	C6MG0ACXX_8_7447.sorted.filtered_peak_1282	52	.	3.16892	7.91484	5.24606
chr1	117081205	117081695	C6MG0ACXX_8_7447.sorted.filtered_peak_1283	19	.	2.78252	4.35538	1.93451
chr1	117099050	117099478	C6MG0ACXX_8_7447.sorted.filtered_peak_1284	50	.	3.43435	7.72902	5.05877
chr1	117112761	117113825	C6MG0ACXX_8_7447.sorted.filtered_peak_1285	40	.	2.80500	6.68740	4.06502
chr1	117279992	117280902	C6MG0ACXX_8_7447.sorted.filtered_peak_1286	50	.	3.19003	7.75574	5.07501
chr1	117281419	117281689	C6MG0ACXX_8_7447.sorted.filtered_peak_1287	51	.	3.23873	7.79852	5.10398
chr1	117296741	117297143	C6MG0ACXX_8_7447.sorted.filtered_peak_1288	48	.	3.27464	7.54362	4.88265
chr1	117312123	117312698	C6MG0ACXX_8_7447.sorted.filtered_peak_1289	79	.	3.49609	10.72067	7.91920
chr1	117351429	117351920	C6MG0ACXX_8_7447.sorted.filtered_peak_1290	38	.	2.79060	6.40252	3.81941
chr1	117359116	117359399	C6MG0ACXX_8_7447.sorted.filtered_peak_1291	18	.	2.53501	4.31355	1.89515
chr1	117360239	117360522	C6MG0ACXX_8_7447.sorted.filtered_peak_1292	27	.	2.78232	5.23459	2.71961
chr1	117369819	117370162	C6MG0ACXX_8_7447.sorted.filtered_peak_1293	27	.	2.91634	5.21456	2.70983
chr1	117421129	117421607	C6MG0ACXX_8_7447.sorted.filtered_peak_1294	12	.	2.39456	3.58980	1.27702
chr1	117544119	117544529	C6MG0ACXX_8_7447.sorted.filtered_peak_1295	35	.	3.17141	6.13530	3.55787
chr1	117602319	117603087	C6MG0ACXX_8_7447.sorted.filtered_peak_1296	186	.	4.80430	21.85114	18.69774
chr1	117664155	117664966	C6MG0ACXX_8_7447.sorted.filtered_peak_1297	70	.	3.76272	9.85300	7.07200
chr1	117909274	117910114	C6MG0ACXX_8_7447.sorted.filtered_peak_1298	58	.	3.01011	8.51081	5.80581
chr1	118077537	118078083	C6MG0ACXX_8_7447.sorted.filtered_peak_1299	41	.	3.24350	6.72361	4.12699
chr1	118148017	118149057	C6MG0ACXX_8_7447.sorted.filtered_peak_1300	212	.	4.38845	24.47591	21.26034
chr1	118187267	118187572	C6MG0ACXX_8_7447.sorted.filtered_peak_1301	28	.	3.12395	5.37195	2.85099
chr1	118198719	118199250	C6MG0ACXX_8_7447.sorted.filtered_peak_1302	74	.	3.17938	10.28815	7.49168
chr1	118206858	118207511	C6MG0ACXX_8_7447.sorted.filtered_peak_1303	125	.	4.15666	15.45846	12.51725
chr1	118301327	118301795	C6MG0ACXX_8_7447.sorted.filtered_peak_1304	20	.	2.68471	4.53190	2.09247
chr1	118471910	118472800	C6MG0ACXX_8_7447.sorted.filtered_peak_1305	122	.	4.44336	15.16100	12.25362
chr1	119682696	119683540	C6MG0ACXX_8_7447.sorted.filtered_peak_1306	284	.	5.72179	31.89890	28.46294
chr1	120218203	120218467	C6MG0ACXX_8_7447.sorted.filtered_peak_1307	17	.	2.79134	4.20600	1.79539
chr1	120351671	120351922	C6MG0ACXX_8_7447.sorted.filtered_peak_1308	21	.	2.76397	4.61071	2.14638
chr1	120532910	120533263	C6MG0ACXX_8_7447.sorted.filtered_peak_1309	16	.	2.80892	4.07388	1.66899
chr1	120838225	120838831	C6MG0ACXX_8_7447.sorted.filtered_peak_1310	51	.	3.93273	7.81527	5.14438
chr1	121258090	121258547	C6MG0ACXX_8_7447.sorted.filtered_peak_1311	27	.	2.96317	5.25370	2.74977
chr1	121260748	121261672	C6MG0ACXX_8_7447.sorted.filtered_peak_1312	40	.	3.33206	6.61610	4.05929
chr1	121484318	121485519	C6MG0ACXX_8_7447.sorted.filtered_peak_1313	549	.	7.47138	59.11528	54.98888
chr1	142535448	142536707	C6MG0ACXX_8_7447.sorted.filtered_peak_1314	41	.	2.25315	6.70861	4.10024
chr1	142536972	142538976	C6MG0ACXX_8_7447.sorted.filtered_peak_1315	66	.	2.55369	9.42564	6.67004
chr1	142653883	142654239	C6MG0ACXX_8_7447.sorted.filtered_peak_1316	36	.	3.48738	6.21888	3.63587
chr1	143536894	143537160	C6MG0ACXX_8_7447.sorted.filtered_peak_1317	50	.	3.72260	7.75317	5.06652
chr1	144007420	144007719	C6MG0ACXX_8_7447.sorted.filtered_peak_1318	14	.	2.27845	3.74044	1.40565
chr1	144533570	144534333	C6MG0ACXX_8_7447.sorted.filtered_peak_1319	120	.	3.89553	15.07027	12.08935
chr1	144536102	144536373	C6MG0ACXX_8_7447.sorted.filtered_peak_1320	57	.	3.01242	8.43618	5.74319
chr1	144908058	144908684	C6MG0ACXX_8_7447.sorted.filtered_peak_1321	35	.	3.28890	6.14725	3.56777
chr1	144931791	144932739	C6MG0ACXX_8_7447.sorted.filtered_peak_1322	149	.	3.33303	17.98914	14.93890
chr1	145009401	145009748	C6MG0ACXX_8_7447.sorted.filtered_peak_1323	13	.	2.00504	3.65011	1.32682
chr1	145039710	145040209	C6MG0ACXX_8_7447.sorted.filtered_peak_1324	43	.	2.46737	7.00892	4.36516
chr1	145058820	145059494	C6MG0ACXX_8_7447.sorted.filtered_peak_1325	19	.	2.05516	4.36691	1.94752
chr1	145096259	145096609	C6MG0ACXX_8_7447.sorted.filtered_peak_1326	58	.	3.03268	8.54771	5.84311
chr1	145290642	145290986	C6MG0ACXX_8_7447.sorted.filtered_peak_1327	24	.	3.11133	4.96701	2.46916
chr1	145291584	145291856	C6MG0ACXX_8_7447.sorted.filtered_peak_1328	36	.	3.48889	6.19438	3.60625
chr1	145292319	145292649	C6MG0ACXX_8_7447.sorted.filtered_peak_1329	25	.	3.13656	5.05753	2.55602
chr1	145382216	145383043	C6MG0ACXX_8_7447.sorted.filtered_peak_1330	53	.	3.94798	8.02306	5.36895
chr1	145396731	145398095	C6MG0ACXX_8_7447.sorted.filtered_peak_1331	22	.	2.41427	4.73540	2.28042
chr1	145399244	145399494	C6MG0ACXX_8_7447.sorted.filtered_peak_1332	30	.	2.58913	5.54705	3.00007
chr1	145427379	145427912	C6MG0ACXX_8_7447.sorted.filtered_peak_1333	160	.	6.18218	19.16670	16.08705
chr1	145437563	145438604	C6MG0ACXX_8_7447.sorted.filtered_peak_1334	66	.	3.05006	9.34367	6.63061
chr1	145454595	145456000	C6MG0ACXX_8_7447.sorted.filtered_peak_1335	61	.	3.00280	8.86843	6.16410
chr1	145470011	145470660	C6MG0ACXX_8_7447.sorted.filtered_peak_1336	82	.	3.74690	11.03152	8.20001
chr1	145476753	145477695	C6MG0ACXX_8_7447.sorted.filtered_peak_1337	86	.	3.38323	11.40018	8.62303
chr1	145507171	145508066	C6MG0ACXX_8_7447.sorted.filtered_peak_1338	147	.	5.16859	17.82439	14.78535
chr1	145515769	145516536	C6MG0ACXX_8_7447.sorted.filtered_peak_1339	270	.	6.66241	30.42322	27.03309
chr1	145548756	145549357	C6MG0ACXX_8_7447.sorted.filtered_peak_1340	115	.	4.83538	14.52432	11.56778
chr1	145575133	145576389	C6MG0ACXX_8_7447.sorted.filtered_peak_1341	73	.	3.43985	10.11793	7.36291
chr1	145589269	145589618	C6MG0ACXX_8_7447.sorted.filtered_peak_1342	57	.	3.89249	8.43670	5.73716
chr1	145610461	145611316	C6MG0ACXX_8_7447.sorted.filtered_peak_1343	72	.	4.42173	9.94485	7.20821
chr1	145744186	145744537	C6MG0ACXX_8_7447.sorted.filtered_peak_1344	36	.	3.51522	6.28606	3.69137
chr1	146555879	146556696	C6MG0ACXX_8_7447.sorted.filtered_peak_1345	44	.	3.29943	7.07896	4.45095
chr1	146643705	146644555	C6MG0ACXX_8_7447.sorted.filtered_peak_1346	123	.	4.32306	15.30714	12.31071
chr1	146696585	146697364	C6MG0ACXX_8_7447.sorted.filtered_peak_1347	28	.	3.16373	5.39080	2.86903
chr1	146714013	146715069	C6MG0ACXX_8_7447.sorted.filtered_peak_1348	91	.	3.91041	12.00022	9.14774
chr1	146822916	146823184	C6MG0ACXX_8_7447.sorted.filtered_peak_1349	23	.	3.05875	4.80053	2.31461
chr1	146966865	146967115	C6MG0ACXX_8_7447.sorted.filtered_peak_1350	21	.	2.84144	4.61205	2.15400
chr1	147016841	147017249	C6MG0ACXX_8_7447.sorted.filtered_peak_1351	40	.	3.19487	6.69045	4.08955
chr1	147071344	147072119	C6MG0ACXX_8_7447.sorted.filtered_peak_1352	276	.	5.89149	31.04684	27.63108
chr1	147089833	147090293	C6MG0ACXX_8_7447.sorted.filtered_peak_1353	29	.	3.15340	5.53793	2.99969
chr1	147120071	147120621	C6MG0ACXX_8_7447.sorted.filtered_peak_1354	34	.	3.11598	5.96719	3.41117
chr1	147141863	147142870	C6MG0ACXX_8_7447.sorted.filtered_peak_1355	42	.	3.20348	6.80886	4.21719
chr1	147172121	147172572	C6MG0ACXX_8_7447.sorted.filtered_peak_1356	14	.	2.60938	3.83111	1.47951
chr1	147727138	147727472	C6MG0ACXX_8_7447.sorted.filtered_peak_1357	18	.	2.44953	4.30420	1.88642
chr1	147735486	147736189	C6MG0ACXX_8_7447.sorted.filtered_peak_1358	46	.	3.77920	7.24680	4.60018
chr1	147790766	147791241	C6MG0ACXX_8_7447.sorted.filtered_peak_1359	28	.	3.23537	5.43067	2.89731
chr1	147806505	147807353	C6MG0ACXX_8_7447.sorted.filtered_peak_1360	58	.	3.84020	8.58541	5.85564
chr1	148241368	148241733	C6MG0ACXX_8_7447.sorted.filtered_peak_1361	104	.	5.33213	13.33146	10.42257
chr1	148551323	148552052	C6MG0ACXX_8_7447.sorted.filtered_peak_1362	19	.	2.91475	4.38906	1.95433
chr1	148552346	148552596	C6MG0ACXX_8_7447.sorted.filtered_peak_1363	16	.	2.76737	3.97506	1.60637
chr1	149223276	149224156	C6MG0ACXX_8_7447.sorted.filtered_peak_1364	188	.	5.25472	21.98887	18.82842
chr1	149224445	149224819	C6MG0ACXX_8_7447.sorted.filtered_peak_1365	142	.	4.63547	17.28795	14.25024
chr1	149815122	149815469	C6MG0ACXX_8_7447.sorted.filtered_peak_1366	40	.	3.52553	6.66282	4.04078
chr1	149821217	149821785	C6MG0ACXX_8_7447.sorted.filtered_peak_1367	12	.	2.55861	3.57721	1.26627
chr1	149856962	149857366	C6MG0ACXX_8_7447.sorted.filtered_peak_1368	13	.	1.89025	3.71262	1.37900
chr1	149858100	149858580	C6MG0ACXX_8_7447.sorted.filtered_peak_1369	238	.	4.25507	27.12604	23.83808
chr1	149859336	149860196	C6MG0ACXX_8_7447.sorted.filtered_peak_1370	140	.	3.45725	17.03382	14.01607
chr1	149870921	149871589	C6MG0ACXX_8_7447.sorted.filtered_peak_1371	32	.	3.20944	5.85721	3.29117
chr1	149889278	149889528	C6MG0ACXX_8_7447.sorted.filtered_peak_1372	15	.	2.66138	3.89818	1.53469
chr1	149899365	149900296	C6MG0ACXX_8_7447.sorted.filtered_peak_1373	115	.	4.37729	14.43383	11.51605
chr1	149910996	149911487	C6MG0ACXX_8_7447.sorted.filtered_peak_1374	21	.	2.88396	4.59515	2.14389
chr1	149982457	149983091	C6MG0ACXX_8_7447.sorted.filtered_peak_1375	64	.	3.72004	9.15219	6.41687
chr1	150039322	150040098	C6MG0ACXX_8_7447.sorted.filtered_peak_1376	26	.	2.99325	5.11559	2.61437
chr1	150081850	150082109	C6MG0ACXX_8_7447.sorted.filtered_peak_1377	21	.	2.66647	4.56082	2.12051
chr1	150121757	150122248	C6MG0ACXX_8_7447.sorted.filtered_peak_1378	47	.	2.98904	7.35253	4.70363
chr1	150123542	150123883	C6MG0ACXX_8_7447.sorted.filtered_peak_1379	33	.	2.69271	5.94202	3.37948
chr1	150159226	150159906	C6MG0ACXX_8_7447.sorted.filtered_peak_1380	17	.	2.77499	4.12585	1.72859
chr1	150185643	150186404	C6MG0ACXX_8_7447.sorted.filtered_peak_1381	174	.	5.27270	20.49345	17.43381
chr1	150206716	150207366	C6MG0ACXX_8_7447.sorted.filtered_peak_1382	91	.	3.28638	11.99147	9.17639
chr1	150208195	150208838	C6MG0ACXX_8_7447.sorted.filtered_peak_1383	224	.	4.73301	25.69132	22.43050
chr1	150227876	150228485	C6MG0ACXX_8_7447.sorted.filtered_peak_1384	32	.	3.09230	5.79351	3.25605
chr1	150241074	150241703	C6MG0ACXX_8_7447.sorted.filtered_peak_1385	91	.	4.08966	12.00624	9.13216
chr1	150254094	150255003	C6MG0ACXX_8_7447.sorted.filtered_peak_1386	26	.	2.94044	5.18782	2.69454
chr1	150265895	150266649	C6MG0ACXX_8_7447.sorted.filtered_peak_1387	79	.	4.46169	10.70973	7.90524
chr1	150293716	150294408	C6MG0ACXX_8_7447.sorted.filtered_peak_1388	123	.	4.97441	15.29100	12.33038
chr1	150335846	150336927	C6MG0ACXX_8_7447.sorted.filtered_peak_1389	220	.	4.65341	25.32679	22.07976
chr1	150459402	150460179	C6MG0ACXX_8_7447.sorted.filtered_peak_1390	159	.	5.46389	18.96281	15.91694
chr1	150487758	150488518	C6MG0ACXX_8_7447.sorted.filtered_peak_1391	94	.	4.07370	12.25945	9.42684
chr1	150533539	150533789	C6MG0ACXX_8_7447.sorted.filtered_peak_1392	31	.	2.32428	5.74051	3.17759
chr1	150534175	150534874	C6MG0ACXX_8_7447.sorted.filtered_peak_1393	62	.	2.75471	8.96584	6.25951
chr1	150535688	150536107	C6MG0ACXX_8_7447.sorted.filtered_peak_1394	30	.	2.19520	5.63574	3.09366
chr1	150539819	150540934	C6MG0ACXX_8_7447.sorted.filtered_peak_1395	41	.	2.60163	6.74645	4.15207
chr1	150551595	150552459	C6MG0ACXX_8_7447.sorted.filtered_peak_1396	145	.	4.32474	17.51479	14.54450
chr1	150583876	150584465	C6MG0ACXX_8_7447.sorted.filtered_peak_1397	113	.	4.49640	14.33931	11.38940
chr1	150586033	150586351	C6MG0ACXX_8_7447.sorted.filtered_peak_1398	36	.	2.95206	6.21373	3.63432
chr1	150601516	150602391	C6MG0ACXX_8_7447.sorted.filtered_peak_1399	293	.	6.13612	32.87757	29.39510
chr1	150669530	150670236	C6MG0ACXX_8_7447.sorted.filtered_peak_1400	158	.	4.97267	18.90636	15.84470
chr1	150737785	150738409	C6MG0ACXX_8_7447.sorted.filtered_peak_1401	35	.	3.31897	6.09619	3.51552
chr1	150848704	150849485	C6MG0ACXX_8_7447.sorted.filtered_peak_1402	238	.	5.30158	27.13402	23.88551
chr1	150862530	150862865	C6MG0ACXX_8_7447.sorted.filtered_peak_1403	26	.	3.16080	5.13301	2.62448
chr1	150894991	150895272	C6MG0ACXX_8_7447.sorted.filtered_peak_1404	40	.	3.03786	6.67365	4.05609
chr1	150898487	150899186	C6MG0ACXX_8_7447.sorted.filtered_peak_1405	127	.	4.42867	15.65572	12.72976
chr1	150947052	150947483	C6MG0ACXX_8_7447.sorted.filtered_peak_1406	50	.	3.21505	7.71285	5.04178
chr1	150968391	150968673	C6MG0ACXX_8_7447.sorted.filtered_peak_1407	36	.	3.48677	6.19223	3.60817
chr1	150980497	150981096	C6MG0ACXX_8_7447.sorted.filtered_peak_1408	142	.	4.70307	17.28032	14.26877
chr1	151020056	151020328	C6MG0ACXX_8_7447.sorted.filtered_peak_1409	34	.	2.95494	6.03478	3.46470
chr1	151020677	151021085	C6MG0ACXX_8_7447.sorted.filtered_peak_1410	28	.	2.79887	5.41841	2.89021
chr1	151030131	151030535	C6MG0ACXX_8_7447.sorted.filtered_peak_1411	44	.	2.74337	7.01455	4.40209
chr1	151031767	151032339	C6MG0ACXX_8_7447.sorted.filtered_peak_1412	82	.	3.42782	11.03543	8.21465
chr1	151042747	151043881	C6MG0ACXX_8_7447.sorted.filtered_peak_1413	66	.	3.75977	9.45520	6.68615
chr1	151118830	151119434	C6MG0ACXX_8_7447.sorted.filtered_peak_1414	57	.	3.46502	8.46059	5.77255
chr1	151128592	151129244	C6MG0ACXX_8_7447.sorted.filtered_peak_1415	83	.	3.99434	11.19989	8.36529
chr1	151129679	151129960	C6MG0ACXX_8_7447.sorted.filtered_peak_1416	16	.	2.43797	4.09060	1.69878
chr1	151138102	151138884	C6MG0ACXX_8_7447.sorted.filtered_peak_1417	163	.	4.90397	19.38060	16.33938
chr1	151162142	151162892	C6MG0ACXX_8_7447.sorted.filtered_peak_1418	51	.	3.55799	7.83202	5.16582
chr1	151170525	151171399	C6MG0ACXX_8_7447.sorted.filtered_peak_1419	183	.	5.23721	21.44048	18.36856
chr1	151226954	151227424	C6MG0ACXX_8_7447.sorted.filtered_peak_1420	166	.	5.79553	19.73513	16.62992
chr1	151253651	151255306	C6MG0ACXX_8_7447.sorted.filtered_peak_1421	168	.	3.75350	19.91163	16.80172
chr1	151299612	151300532	C6MG0ACXX_8_7447.sorted.filtered_peak_1422	116	.	4.73295	14.59997	11.67457
chr1	151313382	151313712	C6MG0ACXX_8_7447.sorted.filtered_peak_1423	23	.	2.88521	4.84590	2.36631
chr1	151319343	151320248	C6MG0ACXX_8_7447.sorted.filtered_peak_1424	228	.	5.29609	26.05759	22.81118
chr1	151371737	151372439	C6MG0ACXX_8_7447.sorted.filtered_peak_1425	118	.	4.65396	14.79664	11.89491
chr1	151416316	151416680	C6MG0ACXX_8_7447.sorted.filtered_peak_1426	48	.	3.77834	7.55168	4.87869
chr1	151430506	151432125	C6MG0ACXX_8_7447.sorted.filtered_peak_1427	32	.	2.72402	5.83977	3.29449
chr1	151483499	151484276	C6MG0ACXX_8_7447.sorted.filtered_peak_1428	81	.	4.05851	10.91603	8.12539
chr1	151512519	151513097	C6MG0ACXX_8_7447.sorted.filtered_peak_1429	78	.	4.03849	10.66969	7.88239
chr1	151566436	151566972	C6MG0ACXX_8_7447.sorted.filtered_peak_1430	26	.	3.16504	5.16646	2.66333
chr1	151584203	151584980	C6MG0ACXX_8_7447.sorted.filtered_peak_1431	89	.	4.06176	11.74719	8.92234
chr1	151707589	151707839	C6MG0ACXX_8_7447.sorted.filtered_peak_1432	25	.	3.13823	5.04990	2.54415
chr1	151735636	151736387	C6MG0ACXX_8_7447.sorted.filtered_peak_1433	58	.	3.71599	8.55910	5.82806
chr1	151762663	151763495	C6MG0ACXX_8_7447.sorted.filtered_peak_1434	264	.	5.66599	29.79868	26.43977
chr1	151812178	151812431	C6MG0ACXX_8_7447.sorted.filtered_peak_1435	20	.	2.58229	4.53674	2.09578
chr1	151881820	151882516	C6MG0ACXX_8_7447.sorted.filtered_peak_1436	115	.	4.50766	14.48847	11.53169
chr1	151906505	151906838	C6MG0ACXX_8_7447.sorted.filtered_peak_1437	17	.	2.74564	4.17100	1.77051
chr1	151918114	151919066	C6MG0ACXX_8_7447.sorted.filtered_peak_1438	75	.	3.64299	10.23885	7.50854
chr1	151945228	151945779	C6MG0ACXX_8_7447.sorted.filtered_peak_1439	31	.	3.18134	5.64778	3.10183
chr1	151956724	151956974	C6MG0ACXX_8_7447.sorted.filtered_peak_1440	23	.	2.83175	4.83646	2.36360
chr1	151966149	151966671	C6MG0ACXX_8_7447.sorted.filtered_peak_1441	35	.	2.90550	6.14256	3.55885
chr1	151974215	151974527	C6MG0ACXX_8_7447.sorted.filtered_peak_1442	21	.	2.85498	4.59532	2.14535
chr1	152007030	152007928	C6MG0ACXX_8_7447.sorted.filtered_peak_1443	40	.	3.05914	6.63410	4.01809
chr1	152020347	152021097	C6MG0ACXX_8_7447.sorted.filtered_peak_1444	184	.	4.91193	21.63175	18.48012
chr1	152432454	152432907	C6MG0ACXX_8_7447.sorted.filtered_peak_1445	17	.	2.61768	4.11459	1.72647
chr1	153467574	153467905	C6MG0ACXX_8_7447.sorted.filtered_peak_1446	19	.	2.88298	4.39624	1.97429
chr1	153483401	153483655	C6MG0ACXX_8_7447.sorted.filtered_peak_1447	37	.	3.54239	6.37943	3.76914
chr1	153517479	153518456	C6MG0ACXX_8_7447.sorted.filtered_peak_1448	41	.	3.02258	6.75365	4.13860
chr1	153538986	153539265	C6MG0ACXX_8_7447.sorted.filtered_peak_1449	36	.	3.09781	6.21660	3.63130
chr1	153541018	153541268	C6MG0ACXX_8_7447.sorted.filtered_peak_1450	22	.	2.66062	4.66534	2.20156
chr1	153606223	153607070	C6MG0ACXX_8_7447.sorted.filtered_peak_1451	177	.	4.92092	20.88189	17.75155
chr1	153630952	153631663	C6MG0ACXX_8_7447.sorted.filtered_peak_1452	109	.	4.50482	13.86179	10.95604
chr1	153643287	153644242	C6MG0ACXX_8_7447.sorted.filtered_peak_1453	228	.	5.52625	26.11587	22.86505
chr1	153650463	153650755	C6MG0ACXX_8_7447.sorted.filtered_peak_1454	13	.	2.58190	3.63765	1.31111
chr1	153700051	153700719	C6MG0ACXX_8_7447.sorted.filtered_peak_1455	404	.	7.51000	44.20580	40.42642
chr1	153721777	153722154	C6MG0ACXX_8_7447.sorted.filtered_peak_1456	18	.	2.82169	4.28143	1.87306
chr1	153747806	153748756	C6MG0ACXX_8_7447.sorted.filtered_peak_1457	23	.	2.72303	4.79661	2.33432
chr1	153755710	153756595	C6MG0ACXX_8_7447.sorted.filtered_peak_1458	159	.	4.99035	19.04879	15.98234
chr1	153777654	153778465	C6MG0ACXX_8_7447.sorted.filtered_peak_1459	31	.	2.94533	5.66863	3.11636
chr1	153895039	153895964	C6MG0ACXX_8_7447.sorted.filtered_peak_1460	264	.	4.83327	29.79618	26.45341
chr1	153917665	153919356	C6MG0ACXX_8_7447.sorted.filtered_peak_1461	34	.	2.71068	6.03954	3.49234
chr1	153930602	153931408	C6MG0ACXX_8_7447.sorted.filtered_peak_1462	119	.	3.68598	14.81559	11.90644
chr1	153935941	153936469	C6MG0ACXX_8_7447.sorted.filtered_peak_1463	68	.	3.02055	9.61110	6.85489
chr1	153939775	153940489	C6MG0ACXX_8_7447.sorted.filtered_peak_1464	42	.	2.82663	6.90097	4.27714
chr1	153949644	153950590	C6MG0ACXX_8_7447.sorted.filtered_peak_1465	24	.	2.73877	4.92430	2.46163
chr1	153959167	153959607	C6MG0ACXX_8_7447.sorted.filtered_peak_1466	34	.	2.85014	6.00232	3.42383
chr1	153962950	153963565	C6MG0ACXX_8_7447.sorted.filtered_peak_1467	135	.	4.75208	16.57795	13.57428
chr1	154130175	154130857	C6MG0ACXX_8_7447.sorted.filtered_peak_1468	111	.	4.62197	14.08671	11.18500
chr1	154154755	154155437	C6MG0ACXX_8_7447.sorted.filtered_peak_1469	40	.	2.79615	6.70324	4.08172
chr1	154155624	154156113	C6MG0ACXX_8_7447.sorted.filtered_peak_1470	61	.	3.19181	8.90977	6.18439
chr1	154192773	154194056	C6MG0ACXX_8_7447.sorted.filtered_peak_1471	184	.	4.16364	21.54219	18.47473
chr1	154244620	154245247	C6MG0ACXX_8_7447.sorted.filtered_peak_1472	273	.	6.46968	30.71390	27.30553
chr1	154297143	154297416	C6MG0ACXX_8_7447.sorted.filtered_peak_1473	20	.	2.37291	4.54729	2.09691
chr1	154297804	154298228	C6MG0ACXX_8_7447.sorted.filtered_peak_1474	20	.	2.33224	4.48421	2.04597
chr1	154300929	154301217	C6MG0ACXX_8_7447.sorted.filtered_peak_1475	40	.	2.72701	6.63812	4.02190
chr1	154307537	154307802	C6MG0ACXX_8_7447.sorted.filtered_peak_1476	27	.	2.92924	5.24524	2.72689
chr1	154315424	154315903	C6MG0ACXX_8_7447.sorted.filtered_peak_1477	30	.	3.04499	5.56653	3.03046
chr1	154325920	154326261	C6MG0ACXX_8_7447.sorted.filtered_peak_1478	34	.	3.27903	6.01974	3.44545
chr1	154358099	154358349	C6MG0ACXX_8_7447.sorted.filtered_peak_1479	21	.	2.98364	4.58938	2.13124
chr1	154370913	154371163	C6MG0ACXX_8_7447.sorted.filtered_peak_1480	15	.	2.75514	3.92503	1.54113
chr1	154377556	154377827	C6MG0ACXX_8_7447.sorted.filtered_peak_1481	21	.	2.43729	4.64549	2.18511
chr1	154404010	154404482	C6MG0ACXX_8_7447.sorted.filtered_peak_1482	27	.	2.96737	5.26248	2.75087
chr1	154436020	154436478	C6MG0ACXX_8_7447.sorted.filtered_peak_1483	24	.	2.84950	4.91639	2.43626
chr1	154452398	154452659	C6MG0ACXX_8_7447.sorted.filtered_peak_1484	28	.	3.12163	5.33935	2.81508
chr1	154531022	154531817	C6MG0ACXX_8_7447.sorted.filtered_peak_1485	284	.	5.45670	31.89133	28.45659
chr1	154580326	154580835	C6MG0ACXX_8_7447.sorted.filtered_peak_1486	63	.	3.36302	9.07971	6.35937
chr1	154600318	154600818	C6MG0ACXX_8_7447.sorted.filtered_peak_1487	58	.	3.65869	8.58083	5.88048
chr1	154642190	154642663	C6MG0ACXX_8_7447.sorted.filtered_peak_1488	23	.	3.07905	4.86691	2.37733
chr1	154720244	154720742	C6MG0ACXX_8_7447.sorted.filtered_peak_1489	47	.	3.51000	7.37483	4.71282
chr1	154732949	154733227	C6MG0ACXX_8_7447.sorted.filtered_peak_1490	25	.	3.00857	5.01898	2.52839
chr1	154842712	154843025	C6MG0ACXX_8_7447.sorted.filtered_peak_1491	51	.	3.64895	7.78071	5.10557
chr1	154908904	154909969	C6MG0ACXX_8_7447.sorted.filtered_peak_1492	239	.	4.92213	27.23437	23.93274
chr1	154927666	154928857	C6MG0ACXX_8_7447.sorted.filtered_peak_1493	102	.	3.50273	13.14632	10.29230
chr1	154933882	154934656	C6MG0ACXX_8_7447.sorted.filtered_peak_1494	121	.	4.23556	15.17238	12.19455
chr1	154946178	154947613	C6MG0ACXX_8_7447.sorted.filtered_peak_1495	214	.	4.06706	24.62550	21.41193
chr1	154955228	154956132	C6MG0ACXX_8_7447.sorted.filtered_peak_1496	190	.	5.34381	22.12951	19.00921
chr1	154973392	154973993	C6MG0ACXX_8_7447.sorted.filtered_peak_1497	28	.	2.28651	5.37674	2.84987
chr1	154974191	154974931	C6MG0ACXX_8_7447.sorted.filtered_peak_1498	91	.	3.04206	11.90097	9.10064
chr1	154990112	154990610	C6MG0ACXX_8_7447.sorted.filtered_peak_1499	18	.	2.58780	4.30151	1.88863
chr1	155017408	155017742	C6MG0ACXX_8_7447.sorted.filtered_peak_1500	15	.	2.65240	3.95420	1.58377
chr1	155022955	155024235	C6MG0ACXX_8_7447.sorted.filtered_peak_1501	50	.	3.09355	7.71207	5.04448
chr1	155035507	155036642	C6MG0ACXX_8_7447.sorted.filtered_peak_1502	43	.	3.05895	6.99316	4.38788
chr1	155043380	155043734	C6MG0ACXX_8_7447.sorted.filtered_peak_1503	23	.	2.81878	4.80419	2.33558
chr1	155057268	155058818	C6MG0ACXX_8_7447.sorted.filtered_peak_1504	126	.	3.88183	15.57399	12.65522
chr1	155063993	155064243	C6MG0ACXX_8_7447.sorted.filtered_peak_1505	30	.	3.18997	5.55631	3.00988
chr1	155099370	155099729	C6MG0ACXX_8_7447.sorted.filtered_peak_1506	22	.	2.78739	4.66711	2.21212
chr1	155108050	155108820	C6MG0ACXX_8_7447.sorted.filtered_peak_1507	103	.	3.86034	13.21385	10.33326
chr1	155145299	155146415	C6MG0ACXX_8_7447.sorted.filtered_peak_1508	74	.	3.15483	10.16793	7.41457
chr1	155163178	155163764	C6MG0ACXX_8_7447.sorted.filtered_peak_1509	21	.	2.33406	4.55401	2.11223
chr1	155164288	155164911	C6MG0ACXX_8_7447.sorted.filtered_peak_1510	105	.	3.81931	13.43901	10.54657
chr1	155178192	155179162	C6MG0ACXX_8_7447.sorted.filtered_peak_1511	53	.	3.53653	8.06755	5.37752
chr1	155196406	155197845	C6MG0ACXX_8_7447.sorted.filtered_peak_1512	159	.	4.29392	18.89712	15.90918
chr1	155214239	155214828	C6MG0ACXX_8_7447.sorted.filtered_peak_1513	214	.	5.36589	24.71714	21.48481
chr1	155220182	155220939	C6MG0ACXX_8_7447.sorted.filtered_peak_1514	47	.	3.35446	7.33659	4.71328
chr1	155231566	155232505	C6MG0ACXX_8_7447.sorted.filtered_peak_1515	82	.	3.73215	10.99177	8.20234
chr1	155242810	155243580	C6MG0ACXX_8_7447.sorted.filtered_peak_1516	70	.	3.49318	9.79387	7.06686
chr1	155246908	155247298	C6MG0ACXX_8_7447.sorted.filtered_peak_1517	67	.	3.40791	9.46264	6.70297
chr1	155278207	155278966	C6MG0ACXX_8_7447.sorted.filtered_peak_1518	265	.	6.08262	29.95269	26.59126
chr1	155293085	155294461	C6MG0ACXX_8_7447.sorted.filtered_peak_1519	65	.	3.04760	9.24302	6.50096
chr1	155506012	155506447	C6MG0ACXX_8_7447.sorted.filtered_peak_1520	45	.	3.63171	7.14771	4.50222
chr1	155532185	155533173	C6MG0ACXX_8_7447.sorted.filtered_peak_1521	173	.	5.08811	20.50539	17.39895
chr1	155579579	155580027	C6MG0ACXX_8_7447.sorted.filtered_peak_1522	65	.	4.35255	9.33336	6.58570
chr1	155607123	155607385	C6MG0ACXX_8_7447.sorted.filtered_peak_1523	26	.	3.16142	5.12229	2.61065
chr1	155658078	155659029	C6MG0ACXX_8_7447.sorted.filtered_peak_1524	168	.	5.24528	19.97808	16.85580
chr1	155714913	155715623	C6MG0ACXX_8_7447.sorted.filtered_peak_1525	95	.	5.08209	12.38298	9.51523
chr1	155818022	155818272	C6MG0ACXX_8_7447.sorted.filtered_peak_1526	18	.	2.89493	4.32503	1.89327
chr1	155826877	155827150	C6MG0ACXX_8_7447.sorted.filtered_peak_1527	24	.	2.37267	4.98262	2.50000
chr1	155828932	155829596	C6MG0ACXX_8_7447.sorted.filtered_peak_1528	151	.	4.08152	18.13782	15.12778
chr1	155829822	155830102	C6MG0ACXX_8_7447.sorted.filtered_peak_1529	34	.	2.52823	6.07322	3.49848
chr1	155863351	155863670	C6MG0ACXX_8_7447.sorted.filtered_peak_1530	28	.	3.23935	5.36911	2.83720
chr1	155880702	155881504	C6MG0ACXX_8_7447.sorted.filtered_peak_1531	80	.	4.13526	10.76092	8.00451
chr1	155903975	155904715	C6MG0ACXX_8_7447.sorted.filtered_peak_1532	197	.	5.56741	22.91450	19.74538
chr1	155916022	155916394	C6MG0ACXX_8_7447.sorted.filtered_peak_1533	49	.	3.57429	7.62508	4.95698
chr1	155947718	155948501	C6MG0ACXX_8_7447.sorted.filtered_peak_1534	21	.	2.39445	4.59629	2.15147
chr1	155959227	155959656	C6MG0ACXX_8_7447.sorted.filtered_peak_1535	31	.	3.31844	5.64520	3.10182
chr1	155990138	155990995	C6MG0ACXX_8_7447.sorted.filtered_peak_1536	50	.	3.69875	7.65236	5.02851
chr1	156023606	156024054	C6MG0ACXX_8_7447.sorted.filtered_peak_1537	24	.	2.49729	4.98851	2.49641
chr1	156024262	156024876	C6MG0ACXX_8_7447.sorted.filtered_peak_1538	143	.	4.42937	17.37547	14.35072
chr1	156052149	156052440	C6MG0ACXX_8_7447.sorted.filtered_peak_1539	38	.	3.49677	6.44342	3.83306
chr1	156060521	156061000	C6MG0ACXX_8_7447.sorted.filtered_peak_1540	20	.	2.96419	4.52938	2.07603
chr1	156066547	156067233	C6MG0ACXX_8_7447.sorted.filtered_peak_1541	30	.	2.95135	5.53560	3.03022
chr1	156076013	156076455	C6MG0ACXX_8_7447.sorted.filtered_peak_1542	103	.	4.32862	13.26437	10.36380
chr1	156096838	156097248	C6MG0ACXX_8_7447.sorted.filtered_peak_1543	64	.	3.64821	9.21922	6.47606
chr1	156115881	156116131	C6MG0ACXX_8_7447.sorted.filtered_peak_1544	21	.	2.78756	4.54810	2.10179
chr1	156130629	156130879	C6MG0ACXX_8_7447.sorted.filtered_peak_1545	25	.	2.96970	5.03608	2.54121
chr1	156163490	156164042	C6MG0ACXX_8_7447.sorted.filtered_peak_1546	367	.	7.50348	40.45429	36.78352
chr1	156182640	156183152	C6MG0ACXX_8_7447.sorted.filtered_peak_1547	67	.	2.43266	9.56660	6.79073
chr1	156186157	156186706	C6MG0ACXX_8_7447.sorted.filtered_peak_1548	1971	.	11.29768	202.97871	197.13776
chr1	156195271	156195548	C6MG0ACXX_8_7447.sorted.filtered_peak_1549	23	.	2.97634	4.80783	2.34031
chr1	156252174	156252954	C6MG0ACXX_8_7447.sorted.filtered_peak_1550	215	.	5.43972	24.83179	21.58587
chr1	156265158	156265799	C6MG0ACXX_8_7447.sorted.filtered_peak_1551	22	.	3.02607	4.71887	2.24866
chr1	156307865	156308680	C6MG0ACXX_8_7447.sorted.filtered_peak_1552	390	.	6.72354	42.76623	39.02512
chr1	156326753	156327077	C6MG0ACXX_8_7447.sorted.filtered_peak_1553	34	.	3.45997	6.07389	3.48940
chr1	156355472	156355811	C6MG0ACXX_8_7447.sorted.filtered_peak_1554	22	.	2.82917	4.66336	2.21282
chr1	156426272	156427393	C6MG0ACXX_8_7447.sorted.filtered_peak_1555	122	.	4.25952	15.22372	12.24536
chr1	156450580	156450955	C6MG0ACXX_8_7447.sorted.filtered_peak_1556	55	.	3.66430	8.31310	5.59260
chr1	156470339	156471333	C6MG0ACXX_8_7447.sorted.filtered_peak_1557	94	.	3.03170	12.29316	9.41286
chr1	156474660	156475368	C6MG0ACXX_8_7447.sorted.filtered_peak_1558	161	.	3.76091	19.21258	16.11874
chr1	156494236	156494561	C6MG0ACXX_8_7447.sorted.filtered_peak_1559	25	.	3.03963	5.08508	2.59004
chr1	156561177	156561893	C6MG0ACXX_8_7447.sorted.filtered_peak_1560	59	.	3.87203	8.71692	5.98033
chr1	156570939	156571458	C6MG0ACXX_8_7447.sorted.filtered_peak_1561	35	.	3.25957	6.12458	3.55738
chr1	156577892	156578238	C6MG0ACXX_8_7447.sorted.filtered_peak_1562	21	.	2.96926	4.62321	2.17097
chr1	156595613	156595908	C6MG0ACXX_8_7447.sorted.filtered_peak_1563	16	.	2.74205	4.08179	1.69042
chr1	156629763	156630501	C6MG0ACXX_8_7447.sorted.filtered_peak_1564	50	.	3.21575	7.65796	5.03467
chr1	156659287	156659617	C6MG0ACXX_8_7447.sorted.filtered_peak_1565	26	.	3.03598	5.10598	2.60943
chr1	156675599	156676016	C6MG0ACXX_8_7447.sorted.filtered_peak_1566	15	.	2.69146	3.96889	1.58447
chr1	156698162	156699075	C6MG0ACXX_8_7447.sorted.filtered_peak_1567	186	.	4.45468	21.79554	18.65787
chr1	156710534	156711428	C6MG0ACXX_8_7447.sorted.filtered_peak_1568	286	.	5.28970	31.99146	28.60165
chr1	156720944	156722020	C6MG0ACXX_8_7447.sorted.filtered_peak_1569	75	.	3.29706	10.28460	7.57286
chr1	156736597	156737665	C6MG0ACXX_8_7447.sorted.filtered_peak_1570	213	.	5.05387	24.52172	21.30586
chr1	156786245	156787083	C6MG0ACXX_8_7447.sorted.filtered_peak_1571	144	.	4.49999	17.49253	14.49669
chr1	156829604	156830211	C6MG0ACXX_8_7447.sorted.filtered_peak_1572	32	.	3.02529	5.81008	3.26305
chr1	157103209	157103635	C6MG0ACXX_8_7447.sorted.filtered_peak_1573	16	.	2.49793	4.07735	1.69135
chr1	157108044	157108511	C6MG0ACXX_8_7447.sorted.filtered_peak_1574	52	.	3.16010	7.92883	5.24628
chr1	157125837	157126139	C6MG0ACXX_8_7447.sorted.filtered_peak_1575	24	.	2.85367	4.97198	2.48136
chr1	157670648	157670963	C6MG0ACXX_8_7447.sorted.filtered_peak_1576	15	.	2.66061	3.90523	1.54594
chr1	158119424	158119745	C6MG0ACXX_8_7447.sorted.filtered_peak_1577	32	.	3.07858	5.75906	3.20742
chr1	158173478	158173870	C6MG0ACXX_8_7447.sorted.filtered_peak_1578	41	.	3.60641	6.74731	4.13803
chr1	158253661	158253919	C6MG0ACXX_8_7447.sorted.filtered_peak_1579	24	.	3.11189	4.96610	2.46718
chr1	158789229	158789671	C6MG0ACXX_8_7447.sorted.filtered_peak_1580	23	.	2.97405	4.83973	2.35409
chr1	158900152	158901591	C6MG0ACXX_8_7447.sorted.filtered_peak_1581	30	.	2.79834	5.59599	3.06173
chr1	158968281	158968757	C6MG0ACXX_8_7447.sorted.filtered_peak_1582	21	.	2.76606	4.62117	2.18138
chr1	158978583	158978898	C6MG0ACXX_8_7447.sorted.filtered_peak_1583	28	.	2.53897	5.38831	2.88098
chr1	158979476	158979832	C6MG0ACXX_8_7447.sorted.filtered_peak_1584	35	.	2.63890	6.16155	3.58939
chr1	158985259	158985599	C6MG0ACXX_8_7447.sorted.filtered_peak_1585	20	.	2.46097	4.42094	2.00043
chr1	159037625	159038368	C6MG0ACXX_8_7447.sorted.filtered_peak_1586	26	.	2.85623	5.12119	2.62886
chr1	159046360	159047436	C6MG0ACXX_8_7447.sorted.filtered_peak_1587	147	.	4.23361	17.76393	14.73215
chr1	159651338	159651588	C6MG0ACXX_8_7447.sorted.filtered_peak_1588	24	.	3.04451	4.97730	2.48791
chr1	159750313	159751056	C6MG0ACXX_8_7447.sorted.filtered_peak_1589	166	.	4.68444	19.68947	16.60489
chr1	159770043	159770403	C6MG0ACXX_8_7447.sorted.filtered_peak_1590	25	.	2.85048	5.02109	2.53477
chr1	159796210	159796769	C6MG0ACXX_8_7447.sorted.filtered_peak_1591	33	.	2.97649	5.89888	3.33966
chr1	159824352	159824855	C6MG0ACXX_8_7447.sorted.filtered_peak_1592	48	.	3.59648	7.46855	4.81075
chr1	159861366	159861616	C6MG0ACXX_8_7447.sorted.filtered_peak_1593	18	.	2.72443	4.25579	1.83633
chr1	159880114	159880591	C6MG0ACXX_8_7447.sorted.filtered_peak_1594	70	.	4.08773	9.75123	7.00423
chr1	159892824	159893792	C6MG0ACXX_8_7447.sorted.filtered_peak_1595	47	.	2.69870	7.37992	4.74504
chr1	159906197	159906685	C6MG0ACXX_8_7447.sorted.filtered_peak_1596	28	.	3.07850	5.34722	2.81845
chr1	160001474	160002116	C6MG0ACXX_8_7447.sorted.filtered_peak_1597	84	.	4.17508	11.21597	8.40267
chr1	160040019	160040289	C6MG0ACXX_8_7447.sorted.filtered_peak_1598	38	.	3.26260	6.48693	3.88379
chr1	160055425	160055693	C6MG0ACXX_8_7447.sorted.filtered_peak_1599	18	.	2.58498	4.30229	1.88623
chr1	160068272	160069041	C6MG0ACXX_8_7447.sorted.filtered_peak_1600	130	.	4.07638	16.07018	13.08721
chr1	160162960	160163210	C6MG0ACXX_8_7447.sorted.filtered_peak_1601	28	.	2.95089	5.37979	2.86843
chr1	160175006	160175633	C6MG0ACXX_8_7447.sorted.filtered_peak_1602	26	.	2.74182	5.11686	2.63254
chr1	160231334	160232960	C6MG0ACXX_8_7447.sorted.filtered_peak_1603	110	.	3.70718	13.93382	11.07992
chr1	160254599	160255143	C6MG0ACXX_8_7447.sorted.filtered_peak_1604	114	.	4.87969	14.39710	11.44441
chr1	160260929	160261471	C6MG0ACXX_8_7447.sorted.filtered_peak_1605	23	.	2.85738	4.77058	2.30368
chr1	160312652	160313412	C6MG0ACXX_8_7447.sorted.filtered_peak_1606	63	.	3.58053	9.08319	6.38750
chr1	160345636	160346001	C6MG0ACXX_8_7447.sorted.filtered_peak_1607	17	.	2.66623	4.13446	1.74016
chr1	160407665	160408250	C6MG0ACXX_8_7447.sorted.filtered_peak_1608	56	.	3.68912	8.30896	5.61543
chr1	160421173	160421514	C6MG0ACXX_8_7447.sorted.filtered_peak_1609	16	.	2.61821	4.06772	1.68401
chr1	160489640	160490145	C6MG0ACXX_8_7447.sorted.filtered_peak_1610	32	.	3.02913	5.81718	3.25835
chr1	160509967	160510616	C6MG0ACXX_8_7447.sorted.filtered_peak_1611	53	.	3.37562	8.03901	5.37470
chr1	160537783	160538386	C6MG0ACXX_8_7447.sorted.filtered_peak_1612	50	.	3.21568	7.72711	5.05230
chr1	160576866	160577452	C6MG0ACXX_8_7447.sorted.filtered_peak_1613	20	.	2.70372	4.47233	2.04023
chr1	160596862	160597165	C6MG0ACXX_8_7447.sorted.filtered_peak_1614	23	.	2.39548	4.85263	2.38192
chr1	160607833	160608261	C6MG0ACXX_8_7447.sorted.filtered_peak_1615	52	.	3.01727	7.89145	5.22169
chr1	160610266	160610525	C6MG0ACXX_8_7447.sorted.filtered_peak_1616	22	.	2.38347	4.70943	2.24664
chr1	160616806	160617085	C6MG0ACXX_8_7447.sorted.filtered_peak_1617	20	.	2.54063	4.48866	2.04945
chr1	160634607	160635029	C6MG0ACXX_8_7447.sorted.filtered_peak_1618	27	.	2.86817	5.26108	2.75506
chr1	160642704	160643043	C6MG0ACXX_8_7447.sorted.filtered_peak_1619	14	.	2.50365	3.79211	1.43778
chr1	160651287	160651663	C6MG0ACXX_8_7447.sorted.filtered_peak_1620	28	.	2.64530	5.35721	2.84148
chr1	160652748	160653508	C6MG0ACXX_8_7447.sorted.filtered_peak_1621	43	.	3.05205	6.98126	4.34727
chr1	160681565	160681862	C6MG0ACXX_8_7447.sorted.filtered_peak_1622	28	.	2.55268	5.32964	2.80651
chr1	160714184	160714492	C6MG0ACXX_8_7447.sorted.filtered_peak_1623	19	.	2.61439	4.33394	1.91088
chr1	160726140	160726713	C6MG0ACXX_8_7447.sorted.filtered_peak_1624	29	.	2.98231	5.44538	2.93222
chr1	160737225	160738365	C6MG0ACXX_8_7447.sorted.filtered_peak_1625	26	.	2.72389	5.17976	2.67557
chr1	160752038	160752361	C6MG0ACXX_8_7447.sorted.filtered_peak_1626	24	.	3.11085	4.97744	2.48321
chr1	160765566	160766171	C6MG0ACXX_8_7447.sorted.filtered_peak_1627	108	.	4.34266	13.77708	10.85705
chr1	160807243	160808087	C6MG0ACXX_8_7447.sorted.filtered_peak_1628	71	.	3.73634	9.96387	7.17226
chr1	160832454	160832829	C6MG0ACXX_8_7447.sorted.filtered_peak_1629	22	.	2.87931	4.69137	2.23660
chr1	160921205	160921539	C6MG0ACXX_8_7447.sorted.filtered_peak_1630	23	.	3.07954	4.87385	2.38627
chr1	160960138	160960470	C6MG0ACXX_8_7447.sorted.filtered_peak_1631	44	.	3.77720	7.13294	4.47688
chr1	160983314	160983835	C6MG0ACXX_8_7447.sorted.filtered_peak_1632	42	.	3.54429	6.83080	4.20252
chr1	160990581	160991312	C6MG0ACXX_8_7447.sorted.filtered_peak_1633	71	.	4.18568	9.96291	7.17816
chr1	161008405	161009043	C6MG0ACXX_8_7447.sorted.filtered_peak_1634	48	.	3.44556	7.45126	4.80870
chr1	161014792	161015121	C6MG0ACXX_8_7447.sorted.filtered_peak_1635	13	.	2.11417	3.63387	1.31488
chr1	161015407	161016158	C6MG0ACXX_8_7447.sorted.filtered_peak_1636	103	.	3.73320	13.19757	10.31528
chr1	161038068	161038554	C6MG0ACXX_8_7447.sorted.filtered_peak_1637	56	.	3.01979	8.39902	5.69366
chr1	161038970	161040116	C6MG0ACXX_8_7447.sorted.filtered_peak_1638	61	.	2.98748	8.83690	6.16693
chr1	161067218	161068230	C6MG0ACXX_8_7447.sorted.filtered_peak_1639	36	.	3.02565	6.26480	3.68604
chr1	161087502	161088185	C6MG0ACXX_8_7447.sorted.filtered_peak_1640	106	.	4.22928	13.59141	10.67992
chr1	161089486	161089740	C6MG0ACXX_8_7447.sorted.filtered_peak_1641	21	.	2.50388	4.55061	2.10113
chr1	161102201	161103006	C6MG0ACXX_8_7447.sorted.filtered_peak_1642	140	.	4.52059	17.09399	14.09915
chr1	161123464	161124171	C6MG0ACXX_8_7447.sorted.filtered_peak_1643	92	.	4.45163	12.08770	9.23895
chr1	161128903	161129661	C6MG0ACXX_8_7447.sorted.filtered_peak_1644	95	.	4.01662	12.39847	9.55529
chr1	161135650	161136413	C6MG0ACXX_8_7447.sorted.filtered_peak_1645	196	.	5.04671	22.84157	19.64934
chr1	161146866	161147680	C6MG0ACXX_8_7447.sorted.filtered_peak_1646	55	.	3.47452	8.20655	5.50467
chr1	161152104	161152407	C6MG0ACXX_8_7447.sorted.filtered_peak_1647	34	.	2.71075	6.01198	3.45182
chr1	161155045	161155752	C6MG0ACXX_8_7447.sorted.filtered_peak_1648	87	.	3.83117	11.53798	8.70222
chr1	161162295	161162656	C6MG0ACXX_8_7447.sorted.filtered_peak_1649	31	.	3.22164	5.71266	3.16300
chr1	161171664	161172325	C6MG0ACXX_8_7447.sorted.filtered_peak_1650	107	.	4.26273	13.64395	10.75201
chr1	161179597	161179945	C6MG0ACXX_8_7447.sorted.filtered_peak_1651	38	.	3.52382	6.44271	3.85171
chr1	161195267	161196009	C6MG0ACXX_8_7447.sorted.filtered_peak_1652	209	.	5.17155	24.19797	20.98131
chr1	161275727	161276259	C6MG0ACXX_8_7447.sorted.filtered_peak_1653	28	.	2.93383	5.36262	2.84139
chr1	161283731	161284486	C6MG0ACXX_8_7447.sorted.filtered_peak_1654	60	.	3.85592	8.78132	6.04426
chr1	161321062	161321641	C6MG0ACXX_8_7447.sorted.filtered_peak_1655	76	.	4.40175	10.36974	7.60578
chr1	161337561	161338094	C6MG0ACXX_8_7447.sorted.filtered_peak_1656	32	.	3.21321	5.76803	3.21482
chr1	161359503	161360261	C6MG0ACXX_8_7447.sorted.filtered_peak_1657	166	.	4.89092	19.77908	16.67970
chr1	161369004	161370001	C6MG0ACXX_8_7447.sorted.filtered_peak_1658	154	.	5.14582	18.54642	15.47529
chr1	161493549	161494321	C6MG0ACXX_8_7447.sorted.filtered_peak_1659	48	.	3.86198	7.47432	4.80896
chr1	161500578	161501166	C6MG0ACXX_8_7447.sorted.filtered_peak_1660	120	.	5.71884	14.99589	12.01986
chr1	161509839	161510337	C6MG0ACXX_8_7447.sorted.filtered_peak_1661	170	.	6.83936	20.15366	17.02028
chr1	161582176	161582744	C6MG0ACXX_8_7447.sorted.filtered_peak_1662	137	.	6.18208	16.84297	13.79955
chr1	161591306	161591685	C6MG0ACXX_8_7447.sorted.filtered_peak_1663	94	.	5.08124	12.27841	9.40928
chr1	161695947	161696284	C6MG0ACXX_8_7447.sorted.filtered_peak_1664	18	.	2.37200	4.29291	1.87687
chr1	161696518	161697004	C6MG0ACXX_8_7447.sorted.filtered_peak_1665	33	.	2.73715	5.95645	3.38686
chr1	161708606	161709129	C6MG0ACXX_8_7447.sorted.filtered_peak_1666	40	.	3.11962	6.69490	4.06710
chr1	161719214	161720183	C6MG0ACXX_8_7447.sorted.filtered_peak_1667	62	.	3.68644	8.98724	6.27072
chr1	161735872	161736450	C6MG0ACXX_8_7447.sorted.filtered_peak_1668	39	.	3.05403	6.58279	3.96072
chr1	161903948	161904292	C6MG0ACXX_8_7447.sorted.filtered_peak_1669	46	.	3.67749	7.24514	4.61074
chr1	162039390	162039640	C6MG0ACXX_8_7447.sorted.filtered_peak_1670	21	.	2.69993	4.59477	2.14275
chr1	162122148	162122434	C6MG0ACXX_8_7447.sorted.filtered_peak_1671	27	.	3.00763	5.21972	2.70441
chr1	162467403	162468124	C6MG0ACXX_8_7447.sorted.filtered_peak_1672	114	.	4.63406	14.42780	11.49278
chr1	162530974	162531854	C6MG0ACXX_8_7447.sorted.filtered_peak_1673	180	.	4.84652	21.16640	18.07694
chr1	162804949	162805374	C6MG0ACXX_8_7447.sorted.filtered_peak_1674	29	.	3.16555	5.50069	2.96284
chr1	163291180	163292306	C6MG0ACXX_8_7447.sorted.filtered_peak_1675	136	.	4.20192	16.67031	13.68290
chr1	164527807	164528693	C6MG0ACXX_8_7447.sorted.filtered_peak_1676	18	.	2.80425	4.28506	1.87798
chr1	164629644	164630266	C6MG0ACXX_8_7447.sorted.filtered_peak_1677	50	.	3.59630	7.75088	5.07713
chr1	164756470	164756730	C6MG0ACXX_8_7447.sorted.filtered_peak_1678	17	.	2.73710	4.10954	1.70953
chr1	165362204	165362719	C6MG0ACXX_8_7447.sorted.filtered_peak_1679	51	.	3.50125	7.85400	5.18848
chr1	165393408	165393967	C6MG0ACXX_8_7447.sorted.filtered_peak_1680	15	.	2.63296	3.95015	1.57682
chr1	165567325	165567850	C6MG0ACXX_8_7447.sorted.filtered_peak_1681	74	.	3.71418	10.17111	7.40212
chr1	165599912	165600690	C6MG0ACXX_8_7447.sorted.filtered_peak_1682	171	.	4.85073	20.32653	17.19379
chr1	165667326	165668279	C6MG0ACXX_8_7447.sorted.filtered_peak_1683	104	.	4.49265	13.33157	10.43973
chr1	165737849	165738603	C6MG0ACXX_8_7447.sorted.filtered_peak_1684	169	.	4.99549	20.04342	16.93653
chr1	165796827	165797088	C6MG0ACXX_8_7447.sorted.filtered_peak_1685	17	.	2.58591	4.19104	1.78894
chr1	165840558	165841034	C6MG0ACXX_8_7447.sorted.filtered_peak_1686	35	.	3.19332	6.07330	3.51262
chr1	165883519	165883779	C6MG0ACXX_8_7447.sorted.filtered_peak_1687	41	.	3.37745	6.81140	4.17716
chr1	166458856	166459459	C6MG0ACXX_8_7447.sorted.filtered_peak_1688	43	.	3.41152	6.94529	4.32898
chr1	166808339	166809183	C6MG0ACXX_8_7447.sorted.filtered_peak_1689	45	.	3.20873	7.12740	4.50698
chr1	166845052	166846100	C6MG0ACXX_8_7447.sorted.filtered_peak_1690	195	.	5.02775	22.65317	19.52435
chr1	166853677	166854034	C6MG0ACXX_8_7447.sorted.filtered_peak_1691	17	.	2.79634	4.16516	1.76766
chr1	167028221	167028657	C6MG0ACXX_8_7447.sorted.filtered_peak_1692	13	.	2.62902	3.73610	1.39676
chr1	167035913	167036350	C6MG0ACXX_8_7447.sorted.filtered_peak_1693	30	.	3.28046	5.57958	3.04063
chr1	167059891	167060172	C6MG0ACXX_8_7447.sorted.filtered_peak_1694	37	.	3.33397	6.34074	3.75536
chr1	167189260	167190433	C6MG0ACXX_8_7447.sorted.filtered_peak_1695	187	.	3.87833	21.84110	18.73836
chr1	167191133	167191699	C6MG0ACXX_8_7447.sorted.filtered_peak_1696	36	.	2.34062	6.24375	3.65745
chr1	167416837	167417314	C6MG0ACXX_8_7447.sorted.filtered_peak_1697	15	.	2.39859	3.88140	1.52322
chr1	167424954	167425546	C6MG0ACXX_8_7447.sorted.filtered_peak_1698	23	.	2.52775	4.84400	2.37050
chr1	167461464	167461957	C6MG0ACXX_8_7447.sorted.filtered_peak_1699	19	.	2.39826	4.39727	1.97854
chr1	167487065	167487436	C6MG0ACXX_8_7447.sorted.filtered_peak_1700	20	.	2.39679	4.46519	2.02399
chr1	167487694	167487957	C6MG0ACXX_8_7447.sorted.filtered_peak_1701	27	.	2.58646	5.21822	2.70357
chr1	167503131	167503516	C6MG0ACXX_8_7447.sorted.filtered_peak_1702	14	.	2.56286	3.83327	1.47999
chr1	167522709	167523294	C6MG0ACXX_8_7447.sorted.filtered_peak_1703	84	.	3.67577	11.22816	8.40437
chr1	167569331	167569663	C6MG0ACXX_8_7447.sorted.filtered_peak_1704	41	.	3.42245	6.77956	4.16094
chr1	167586567	167587008	C6MG0ACXX_8_7447.sorted.filtered_peak_1705	28	.	3.15538	5.35820	2.84167
chr1	167597251	167597691	C6MG0ACXX_8_7447.sorted.filtered_peak_1706	36	.	2.68535	6.21650	3.63780
chr1	167656963	167657433	C6MG0ACXX_8_7447.sorted.filtered_peak_1707	21	.	2.73519	4.55896	2.11242
chr1	167683581	167684206	C6MG0ACXX_8_7447.sorted.filtered_peak_1708	56	.	3.15364	8.35959	5.65975
chr1	167684452	167684885	C6MG0ACXX_8_7447.sorted.filtered_peak_1709	20	.	2.39758	4.54248	2.09880
chr1	167690808	167691517	C6MG0ACXX_8_7447.sorted.filtered_peak_1710	41	.	3.22241	6.78337	4.18502
chr1	167772662	167772917	C6MG0ACXX_8_7447.sorted.filtered_peak_1711	24	.	2.83378	4.98706	2.49270
chr1	167774285	167774823	C6MG0ACXX_8_7447.sorted.filtered_peak_1712	42	.	3.28838	6.84729	4.21959
chr1	167904797	167906227	C6MG0ACXX_8_7447.sorted.filtered_peak_1713	170	.	4.15355	20.10640	17.02412
chr1	168054232	168054490	C6MG0ACXX_8_7447.sorted.filtered_peak_1714	13	.	2.45013	3.64210	1.31491
chr1	168147761	168148796	C6MG0ACXX_8_7447.sorted.filtered_peak_1715	99	.	4.15873	12.77902	9.90647
chr1	168194900	168195383	C6MG0ACXX_8_7447.sorted.filtered_peak_1716	69	.	3.78847	9.65722	6.90905
chr1	168204053	168204328	C6MG0ACXX_8_7447.sorted.filtered_peak_1717	21	.	2.75314	4.62680	2.16862
chr1	168310467	168310754	C6MG0ACXX_8_7447.sorted.filtered_peak_1718	37	.	3.18016	6.34386	3.74393
chr1	168311994	168312321	C6MG0ACXX_8_7447.sorted.filtered_peak_1719	43	.	3.24529	6.96328	4.32430
chr1	168332174	168332853	C6MG0ACXX_8_7447.sorted.filtered_peak_1720	117	.	4.51221	14.74534	11.79269
chr1	168378183	168378961	C6MG0ACXX_8_7447.sorted.filtered_peak_1721	25	.	2.78381	4.98303	2.52488
chr1	168390447	168391036	C6MG0ACXX_8_7447.sorted.filtered_peak_1722	32	.	3.10799	5.83811	3.27018
chr1	168408964	168409262	C6MG0ACXX_8_7447.sorted.filtered_peak_1723	46	.	3.18238	7.27525	4.61949
chr1	168436466	168436925	C6MG0ACXX_8_7447.sorted.filtered_peak_1724	17	.	2.51710	4.17975	1.77404
chr1	168489568	168489870	C6MG0ACXX_8_7447.sorted.filtered_peak_1725	17	.	2.57749	4.12817	1.73274
chr1	168490749	168491183	C6MG0ACXX_8_7447.sorted.filtered_peak_1726	16	.	2.55776	3.99652	1.61620
chr1	168504669	168505216	C6MG0ACXX_8_7447.sorted.filtered_peak_1727	61	.	4.08982	8.93216	6.19497
chr1	169013044	169013949	C6MG0ACXX_8_7447.sorted.filtered_peak_1728	35	.	3.09783	6.12668	3.57478
chr1	169075307	169075968	C6MG0ACXX_8_7447.sorted.filtered_peak_1729	57	.	3.29307	8.49231	5.79706
chr1	169281453	169282003	C6MG0ACXX_8_7447.sorted.filtered_peak_1730	50	.	3.61123	7.71853	5.06970
chr1	169336851	169337796	C6MG0ACXX_8_7447.sorted.filtered_peak_1731	201	.	4.72865	23.35855	20.17983
chr1	169454852	169455551	C6MG0ACXX_8_7447.sorted.filtered_peak_1732	109	.	4.38329	13.89339	10.97365
chr1	169573834	169574346	C6MG0ACXX_8_7447.sorted.filtered_peak_1733	28	.	3.03132	5.33433	2.82069
chr1	169661912	169662528	C6MG0ACXX_8_7447.sorted.filtered_peak_1734	56	.	3.16743	8.38120	5.65968
chr1	169663456	169663958	C6MG0ACXX_8_7447.sorted.filtered_peak_1735	38	.	2.76831	6.48916	3.88185
chr1	169680744	169681610	C6MG0ACXX_8_7447.sorted.filtered_peak_1736	26	.	2.97931	5.10122	2.60956
chr1	169763745	169764543	C6MG0ACXX_8_7447.sorted.filtered_peak_1737	123	.	4.30418	15.28775	12.38677
chr1	169862631	169863592	C6MG0ACXX_8_7447.sorted.filtered_peak_1738	223	.	4.82630	25.60354	22.31894
chr1	170043399	170044166	C6MG0ACXX_8_7447.sorted.filtered_peak_1739	262	.	5.75859	29.61912	26.26279
chr1	170501044	170501595	C6MG0ACXX_8_7447.sorted.filtered_peak_1740	82	.	3.97480	11.07397	8.24604
chr1	170899009	170899267	C6MG0ACXX_8_7447.sorted.filtered_peak_1741	21	.	2.86257	4.58148	2.13219
chr1	171282595	171283401	C6MG0ACXX_8_7447.sorted.filtered_peak_1742	48	.	3.65670	7.49755	4.86882
chr1	171454141	171455497	C6MG0ACXX_8_7447.sorted.filtered_peak_1743	109	.	3.73326	13.79788	10.90234
chr1	171711020	171711770	C6MG0ACXX_8_7447.sorted.filtered_peak_1744	85	.	3.67549	11.32098	8.50032
chr1	171750157	171750951	C6MG0ACXX_8_7447.sorted.filtered_peak_1745	385	.	6.30591	42.31198	38.59975
chr1	171810353	171810847	C6MG0ACXX_8_7447.sorted.filtered_peak_1746	52	.	3.47599	7.96660	5.27850
chr1	172150150	172151156	C6MG0ACXX_8_7447.sorted.filtered_peak_1747	35	.	2.89725	6.13552	3.56191
chr1	172172350	172172776	C6MG0ACXX_8_7447.sorted.filtered_peak_1748	33	.	3.10701	5.87046	3.30617
chr1	172327309	172328161	C6MG0ACXX_8_7447.sorted.filtered_peak_1749	35	.	2.86187	6.07023	3.52039
chr1	172349874	172350476	C6MG0ACXX_8_7447.sorted.filtered_peak_1750	58	.	3.69819	8.58589	5.85439
chr1	172363246	172363586	C6MG0ACXX_8_7447.sorted.filtered_peak_1751	69	.	3.82160	9.76644	6.98913
chr1	172368638	172368966	C6MG0ACXX_8_7447.sorted.filtered_peak_1752	17	.	2.58434	4.16977	1.76454
chr1	172412849	172413548	C6MG0ACXX_8_7447.sorted.filtered_peak_1753	54	.	3.57705	8.14329	5.45649
chr1	172501405	172502636	C6MG0ACXX_8_7447.sorted.filtered_peak_1754	306	.	4.99308	34.13911	30.64091
chr1	172607960	172608812	C6MG0ACXX_8_7447.sorted.filtered_peak_1755	59	.	3.41697	8.72205	5.99256
chr1	172628005	172628277	C6MG0ACXX_8_7447.sorted.filtered_peak_1756	45	.	3.14510	7.19503	4.54588
chr1	172631797	172632242	C6MG0ACXX_8_7447.sorted.filtered_peak_1757	56	.	3.32270	8.34085	5.62909
chr1	172644176	172644670	C6MG0ACXX_8_7447.sorted.filtered_peak_1758	42	.	3.09273	6.86163	4.25444
chr1	172668289	172668810	C6MG0ACXX_8_7447.sorted.filtered_peak_1759	27	.	2.68453	5.28011	2.76970
chr1	172714207	172714492	C6MG0ACXX_8_7447.sorted.filtered_peak_1760	25	.	2.80490	5.04976	2.55591
chr1	172715575	172715953	C6MG0ACXX_8_7447.sorted.filtered_peak_1761	16	.	2.52781	4.07449	1.68928
chr1	172788172	172788516	C6MG0ACXX_8_7447.sorted.filtered_peak_1762	28	.	3.06014	5.37479	2.84869
chr1	172795393	172795808	C6MG0ACXX_8_7447.sorted.filtered_peak_1763	10	.	2.48880	3.37156	1.09317
chr1	172807567	172807968	C6MG0ACXX_8_7447.sorted.filtered_peak_1764	50	.	3.63741	7.73085	5.05607
chr1	172864012	172864696	C6MG0ACXX_8_7447.sorted.filtered_peak_1765	30	.	3.03658	5.55481	3.04464
chr1	173174678	173175159	C6MG0ACXX_8_7447.sorted.filtered_peak_1766	19	.	2.62193	4.37596	1.94704
chr1	173398934	173399288	C6MG0ACXX_8_7447.sorted.filtered_peak_1767	18	.	2.66683	4.22348	1.82066
chr1	173445661	173446898	C6MG0ACXX_8_7447.sorted.filtered_peak_1768	99	.	3.89655	12.83314	9.93724
chr1	173683832	173684796	C6MG0ACXX_8_7447.sorted.filtered_peak_1769	70	.	3.81524	9.79892	7.00847
chr1	173793189	173794322	C6MG0ACXX_8_7447.sorted.filtered_peak_1770	148	.	4.53273	17.84030	14.80744
chr1	173836816	173838033	C6MG0ACXX_8_7447.sorted.filtered_peak_1771	238	.	4.35928	27.18416	23.89445
chr1	173990630	173991871	C6MG0ACXX_8_7447.sorted.filtered_peak_1772	71	.	3.61636	9.85627	7.13338
chr1	174122494	174122842	C6MG0ACXX_8_7447.sorted.filtered_peak_1773	39	.	3.24762	6.55176	3.93966
chr1	174128087	174129370	C6MG0ACXX_8_7447.sorted.filtered_peak_1774	84	.	3.31148	11.20588	8.42331
chr1	174173836	174174370	C6MG0ACXX_8_7447.sorted.filtered_peak_1775	15	.	2.67963	3.91435	1.56060
chr1	174768493	174769570	C6MG0ACXX_8_7447.sorted.filtered_peak_1776	37	.	3.06527	6.27475	3.71613
chr1	174933529	174934107	C6MG0ACXX_8_7447.sorted.filtered_peak_1777	33	.	2.52702	5.85235	3.30027
chr1	174937823	174938267	C6MG0ACXX_8_7447.sorted.filtered_peak_1778	40	.	2.67837	6.62853	4.00835
chr1	174968191	174969455	C6MG0ACXX_8_7447.sorted.filtered_peak_1779	297	.	4.45604	33.21737	29.78793
chr1	174992132	174992926	C6MG0ACXX_8_7447.sorted.filtered_peak_1780	139	.	4.95345	16.98415	13.99183
chr1	174998896	174999201	C6MG0ACXX_8_7447.sorted.filtered_peak_1781	18	.	2.77497	4.26582	1.85836
chr1	175157989	175158358	C6MG0ACXX_8_7447.sorted.filtered_peak_1782	34	.	2.84875	6.00620	3.43758
chr1	175178059	175178985	C6MG0ACXX_8_7447.sorted.filtered_peak_1783	40	.	3.24371	6.68151	4.08353
chr1	175288773	175289049	C6MG0ACXX_8_7447.sorted.filtered_peak_1784	14	.	2.48868	3.77214	1.42750
chr1	175483761	175484112	C6MG0ACXX_8_7447.sorted.filtered_peak_1785	36	.	3.17064	6.23480	3.64970
chr1	176175893	176176970	C6MG0ACXX_8_7447.sorted.filtered_peak_1786	224	.	4.97395	25.75681	22.49682
chr1	177224527	177224777	C6MG0ACXX_8_7447.sorted.filtered_peak_1787	18	.	2.62055	4.21947	1.82102
chr1	177355472	177355722	C6MG0ACXX_8_7447.sorted.filtered_peak_1788	33	.	3.00864	5.86955	3.30574
chr1	178511115	178512193	C6MG0ACXX_8_7447.sorted.filtered_peak_1789	40	.	3.16484	6.59160	4.01571
chr1	178694248	178694686	C6MG0ACXX_8_7447.sorted.filtered_peak_1790	22	.	2.76775	4.65711	2.20655
chr1	178783030	178783280	C6MG0ACXX_8_7447.sorted.filtered_peak_1791	15	.	2.77110	3.97050	1.58103
chr1	178994726	178995847	C6MG0ACXX_8_7447.sorted.filtered_peak_1792	68	.	3.26176	9.54708	6.81139
chr1	179006242	179006535	C6MG0ACXX_8_7447.sorted.filtered_peak_1793	25	.	3.16067	5.10735	2.59210
chr1	179050862	179051287	C6MG0ACXX_8_7447.sorted.filtered_peak_1794	60	.	3.73128	8.71415	6.00484
chr1	179098841	179099131	C6MG0ACXX_8_7447.sorted.filtered_peak_1795	53	.	3.96745	8.08736	5.38878
chr1	179262523	179263349	C6MG0ACXX_8_7447.sorted.filtered_peak_1796	74	.	3.78561	10.24782	7.49959
chr1	179334712	179335657	C6MG0ACXX_8_7447.sorted.filtered_peak_1797	125	.	4.76159	15.45457	12.50460
chr1	179675577	179675830	C6MG0ACXX_8_7447.sorted.filtered_peak_1798	30	.	3.09587	5.63444	3.08180
chr1	179783721	179784249	C6MG0ACXX_8_7447.sorted.filtered_peak_1799	43	.	3.29050	6.92683	4.30060
chr1	179846671	179847086	C6MG0ACXX_8_7447.sorted.filtered_peak_1800	28	.	2.48753	5.33287	2.81848
chr1	179851172	179852325	C6MG0ACXX_8_7447.sorted.filtered_peak_1801	171	.	4.11926	20.21189	17.17149
chr1	179923188	179924273	C6MG0ACXX_8_7447.sorted.filtered_peak_1802	169	.	4.57774	20.05829	16.97112
chr1	180123512	180124286	C6MG0ACXX_8_7447.sorted.filtered_peak_1803	103	.	3.91997	13.26882	10.38827
chr1	180471388	180472452	C6MG0ACXX_8_7447.sorted.filtered_peak_1804	74	.	3.71312	10.19329	7.41089
chr1	180491140	180491535	C6MG0ACXX_8_7447.sorted.filtered_peak_1805	15	.	2.70143	3.89920	1.53709
chr1	180600827	180601886	C6MG0ACXX_8_7447.sorted.filtered_peak_1806	118	.	4.11038	14.71935	11.80869
chr1	180832022	180832566	C6MG0ACXX_8_7447.sorted.filtered_peak_1807	20	.	2.95104	4.49149	2.04431
chr1	180923424	180923816	C6MG0ACXX_8_7447.sorted.filtered_peak_1808	50	.	3.56615	7.73259	5.04952
chr1	180991632	180992518	C6MG0ACXX_8_7447.sorted.filtered_peak_1809	66	.	3.36598	9.35606	6.61673
chr1	181002628	181003452	C6MG0ACXX_8_7447.sorted.filtered_peak_1810	51	.	3.26934	7.79184	5.15043
chr1	181013620	181013916	C6MG0ACXX_8_7447.sorted.filtered_peak_1811	28	.	3.22737	5.36329	2.84387
chr1	181057579	181058393	C6MG0ACXX_8_7447.sorted.filtered_peak_1812	98	.	3.33004	12.69827	9.83338
chr1	181058875	181059577	C6MG0ACXX_8_7447.sorted.filtered_peak_1813	33	.	2.45843	5.90088	3.34471
chr1	181074222	181075042	C6MG0ACXX_8_7447.sorted.filtered_peak_1814	114	.	4.05484	14.43062	11.48762
chr1	181103679	181104276	C6MG0ACXX_8_7447.sorted.filtered_peak_1815	17	.	2.59204	4.14653	1.74877
chr1	181111600	181111972	C6MG0ACXX_8_7447.sorted.filtered_peak_1816	40	.	3.08228	6.62766	4.02551
chr1	181118632	181119071	C6MG0ACXX_8_7447.sorted.filtered_peak_1817	51	.	3.52551	7.83402	5.16386
chr1	181128714	181129452	C6MG0ACXX_8_7447.sorted.filtered_peak_1818	26	.	2.99611	5.18098	2.68119
chr1	181135554	181136069	C6MG0ACXX_8_7447.sorted.filtered_peak_1819	24	.	2.97348	4.88257	2.41483
chr1	181159113	181159506	C6MG0ACXX_8_7447.sorted.filtered_peak_1820	13	.	2.58939	3.70338	1.37140
chr1	181365361	181365807	C6MG0ACXX_8_7447.sorted.filtered_peak_1821	14	.	2.49927	3.79323	1.44235
chr1	181998653	181999477	C6MG0ACXX_8_7447.sorted.filtered_peak_1822	255	.	5.52856	28.88695	25.55771
chr1	182228332	182228917	C6MG0ACXX_8_7447.sorted.filtered_peak_1823	71	.	4.00735	9.89324	7.13432
chr1	182360432	182361248	C6MG0ACXX_8_7447.sorted.filtered_peak_1824	40	.	2.90231	6.60536	4.00824
chr1	182399771	182400194	C6MG0ACXX_8_7447.sorted.filtered_peak_1825	39	.	3.33533	6.53234	3.92861
chr1	182539219	182539482	C6MG0ACXX_8_7447.sorted.filtered_peak_1826	24	.	3.11960	4.99010	2.48917
chr1	182557664	182558512	C6MG0ACXX_8_7447.sorted.filtered_peak_1827	15	.	2.55765	3.88709	1.52598
chr1	182572480	182572864	C6MG0ACXX_8_7447.sorted.filtered_peak_1828	13	.	2.21243	3.72502	1.39083
chr1	182573386	182573733	C6MG0ACXX_8_7447.sorted.filtered_peak_1829	59	.	3.22277	8.62590	5.91220
chr1	182584852	182585659	C6MG0ACXX_8_7447.sorted.filtered_peak_1830	31	.	2.65835	5.67073	3.14661
chr1	182758549	182759084	C6MG0ACXX_8_7447.sorted.filtered_peak_1831	85	.	3.96029	11.39088	8.56299
chr1	182808095	182809164	C6MG0ACXX_8_7447.sorted.filtered_peak_1832	167	.	4.48213	19.85727	16.77670
chr1	183440600	183441872	C6MG0ACXX_8_7447.sorted.filtered_peak_1833	114	.	3.37413	14.34415	11.40873
chr1	183604577	183605506	C6MG0ACXX_8_7447.sorted.filtered_peak_1834	234	.	4.68699	26.69916	23.46866
chr1	183624595	183624955	C6MG0ACXX_8_7447.sorted.filtered_peak_1835	34	.	3.44679	6.03522	3.45396
chr1	183884949	183885568	C6MG0ACXX_8_7447.sorted.filtered_peak_1836	69	.	3.73583	9.67401	6.92389
chr1	183925525	183926303	C6MG0ACXX_8_7447.sorted.filtered_peak_1837	98	.	4.26652	12.66604	9.83037
chr1	184006177	184006594	C6MG0ACXX_8_7447.sorted.filtered_peak_1838	13	.	2.42883	3.69861	1.36690
chr1	184020511	184021397	C6MG0ACXX_8_7447.sorted.filtered_peak_1839	56	.	3.62732	8.37057	5.65330
chr1	184129493	184129911	C6MG0ACXX_8_7447.sorted.filtered_peak_1840	53	.	3.25444	8.03614	5.34332
chr1	184355993	184357220	C6MG0ACXX_8_7447.sorted.filtered_peak_1841	25	.	2.63638	5.04989	2.57507
chr1	184460763	184461315	C6MG0ACXX_8_7447.sorted.filtered_peak_1842	49	.	3.43938	7.61934	4.94840
chr1	184712217	184712628	C6MG0ACXX_8_7447.sorted.filtered_peak_1843	58	.	3.59750	8.55938	5.84029
chr1	184723482	184724662	C6MG0ACXX_8_7447.sorted.filtered_peak_1844	263	.	4.96680	29.66113	26.32525
chr1	184774834	184775249	C6MG0ACXX_8_7447.sorted.filtered_peak_1845	25	.	2.98386	5.06189	2.56369
chr1	184809698	184810181	C6MG0ACXX_8_7447.sorted.filtered_peak_1846	58	.	3.65833	8.57942	5.87258
chr1	184835919	184836718	C6MG0ACXX_8_7447.sorted.filtered_peak_1847	67	.	3.71593	9.51582	6.75770
chr1	184859672	184860032	C6MG0ACXX_8_7447.sorted.filtered_peak_1848	45	.	3.33924	7.17550	4.53107
chr1	184942827	184943783	C6MG0ACXX_8_7447.sorted.filtered_peak_1849	32	.	2.79724	5.78145	3.23131
chr1	184951292	184951582	C6MG0ACXX_8_7447.sorted.filtered_peak_1850	37	.	3.33223	6.37991	3.77962
chr1	185014296	185015071	C6MG0ACXX_8_7447.sorted.filtered_peak_1851	29	.	2.78347	5.46274	2.93112
chr1	185125340	185126732	C6MG0ACXX_8_7447.sorted.filtered_peak_1852	205	.	4.33717	23.72133	20.55272
chr1	185285433	185287224	C6MG0ACXX_8_7447.sorted.filtered_peak_1853	70	.	2.97053	9.77820	7.07282
chr1	185307990	185308610	C6MG0ACXX_8_7447.sorted.filtered_peak_1854	40	.	3.15845	6.58924	4.00152
chr1	185389746	185390549	C6MG0ACXX_8_7447.sorted.filtered_peak_1855	23	.	2.69758	4.76302	2.30364
chr1	185408861	185409645	C6MG0ACXX_8_7447.sorted.filtered_peak_1856	85	.	4.18751	11.44140	8.58620
chr1	185528823	185529453	C6MG0ACXX_8_7447.sorted.filtered_peak_1857	52	.	3.22034	7.93019	5.29799
chr1	185536177	185536676	C6MG0ACXX_8_7447.sorted.filtered_peak_1858	49	.	3.39066	7.61475	4.96051
chr1	185639334	185639804	C6MG0ACXX_8_7447.sorted.filtered_peak_1859	13	.	2.59841	3.67381	1.34583
chr1	186344055	186345055	C6MG0ACXX_8_7447.sorted.filtered_peak_1860	230	.	4.90211	26.29878	23.00349
chr1	186373673	186374090	C6MG0ACXX_8_7447.sorted.filtered_peak_1861	20	.	2.83112	4.50795	2.07121
chr1	186390129	186390379	C6MG0ACXX_8_7447.sorted.filtered_peak_1862	27	.	3.11391	5.26425	2.74178
chr1	186574887	186575390	C6MG0ACXX_8_7447.sorted.filtered_peak_1863	31	.	3.21211	5.74292	3.19925
chr1	186590150	186590483	C6MG0ACXX_8_7447.sorted.filtered_peak_1864	18	.	2.69497	4.27167	1.86187
chr1	186649338	186649858	C6MG0ACXX_8_7447.sorted.filtered_peak_1865	27	.	2.92703	5.25890	2.75481
chr1	186708098	186708427	C6MG0ACXX_8_7447.sorted.filtered_peak_1866	28	.	2.94377	5.37647	2.85723
chr1	186798017	186798605	C6MG0ACXX_8_7447.sorted.filtered_peak_1867	19	.	2.85701	4.42121	1.99565
chr1	192485811	192486383	C6MG0ACXX_8_7447.sorted.filtered_peak_1868	86	.	4.11016	11.44278	8.60001
chr1	192499474	192499800	C6MG0ACXX_8_7447.sorted.filtered_peak_1869	21	.	2.76892	4.54256	2.10038
chr1	192508089	192508538	C6MG0ACXX_8_7447.sorted.filtered_peak_1870	38	.	3.19722	6.47559	3.87969
chr1	192520179	192520476	C6MG0ACXX_8_7447.sorted.filtered_peak_1871	36	.	2.90833	6.28622	3.69619
chr1	192544548	192544988	C6MG0ACXX_8_7447.sorted.filtered_peak_1872	100	.	3.72021	12.88651	10.00437
chr1	192578319	192578936	C6MG0ACXX_8_7447.sorted.filtered_peak_1873	16	.	2.65504	4.07501	1.69160
chr1	192777727	192778682	C6MG0ACXX_8_7447.sorted.filtered_peak_1874	97	.	3.40265	12.52543	9.70019
chr1	192888842	192889144	C6MG0ACXX_8_7447.sorted.filtered_peak_1875	12	.	2.57182	3.59117	1.27231
chr1	193027780	193028989	C6MG0ACXX_8_7447.sorted.filtered_peak_1876	116	.	3.90959	14.54435	11.69657
chr1	193039327	193039653	C6MG0ACXX_8_7447.sorted.filtered_peak_1877	16	.	2.71447	4.01547	1.63135
chr1	193073819	193074788	C6MG0ACXX_8_7447.sorted.filtered_peak_1878	25	.	2.94884	5.04492	2.55849
chr1	193090673	193091681	C6MG0ACXX_8_7447.sorted.filtered_peak_1879	172	.	4.70722	20.32007	17.20610
chr1	193209506	193209763	C6MG0ACXX_8_7447.sorted.filtered_peak_1880	20	.	2.85599	4.47850	2.04324
chr1	193210234	193210484	C6MG0ACXX_8_7447.sorted.filtered_peak_1881	34	.	3.30752	6.03436	3.45831
chr1	193387464	193387907	C6MG0ACXX_8_7447.sorted.filtered_peak_1882	14	.	2.58664	3.75959	1.42143
chr1	193448209	193448906	C6MG0ACXX_8_7447.sorted.filtered_peak_1883	109	.	4.37350	13.85490	10.94691
chr1	193509131	193509879	C6MG0ACXX_8_7447.sorted.filtered_peak_1884	22	.	2.74068	4.66478	2.20834
chr1	193538883	193539133	C6MG0ACXX_8_7447.sorted.filtered_peak_1885	21	.	3.00906	4.66457	2.19828
chr1	193561432	193561892	C6MG0ACXX_8_7447.sorted.filtered_peak_1886	17	.	2.61026	4.10502	1.71553
chr1	195164581	195165141	C6MG0ACXX_8_7447.sorted.filtered_peak_1887	30	.	3.01650	5.61908	3.08564
chr1	196620925	196621227	C6MG0ACXX_8_7447.sorted.filtered_peak_1888	44	.	3.26757	7.07309	4.42921
chr1	197115475	197116274	C6MG0ACXX_8_7447.sorted.filtered_peak_1889	101	.	3.90461	12.98125	10.12814
chr1	197169751	197171096	C6MG0ACXX_8_7447.sorted.filtered_peak_1890	106	.	3.71506	13.49916	10.65336
chr1	197744029	197744688	C6MG0ACXX_8_7447.sorted.filtered_peak_1891	36	.	2.66102	6.22564	3.66558
chr1	197745078	197745705	C6MG0ACXX_8_7447.sorted.filtered_peak_1892	36	.	2.67476	6.24147	3.65958
chr1	197838090	197838506	C6MG0ACXX_8_7447.sorted.filtered_peak_1893	21	.	2.85348	4.56471	2.12052
chr1	197871661	197872225	C6MG0ACXX_8_7447.sorted.filtered_peak_1894	82	.	4.10756	11.05899	8.23312
chr1	197918467	197919030	C6MG0ACXX_8_7447.sorted.filtered_peak_1895	25	.	2.90846	5.08733	2.58973
chr1	198071527	198071958	C6MG0ACXX_8_7447.sorted.filtered_peak_1896	21	.	2.78554	4.55027	2.11025
chr1	198125772	198126945	C6MG0ACXX_8_7447.sorted.filtered_peak_1897	41	.	2.61350	6.79220	4.15937
chr1	198127967	198128469	C6MG0ACXX_8_7447.sorted.filtered_peak_1898	63	.	2.94210	9.09992	6.38265
chr1	198136234	198136927	C6MG0ACXX_8_7447.sorted.filtered_peak_1899	14	.	2.39890	3.84660	1.48930
chr1	198157365	198157798	C6MG0ACXX_8_7447.sorted.filtered_peak_1900	19	.	2.61482	4.38727	1.96790
chr1	198252048	198252298	C6MG0ACXX_8_7447.sorted.filtered_peak_1901	15	.	2.67679	3.91057	1.53394
chr1	198489417	198489897	C6MG0ACXX_8_7447.sorted.filtered_peak_1902	24	.	2.69070	4.94305	2.46991
chr1	198526067	198526490	C6MG0ACXX_8_7447.sorted.filtered_peak_1903	42	.	3.32504	6.91646	4.29003
chr1	198589978	198590890	C6MG0ACXX_8_7447.sorted.filtered_peak_1904	42	.	2.82183	6.84371	4.22591
chr1	198608046	198608335	C6MG0ACXX_8_7447.sorted.filtered_peak_1905	48	.	2.95816	7.49228	4.81078
chr1	198625618	198626026	C6MG0ACXX_8_7447.sorted.filtered_peak_1906	40	.	2.71206	6.64786	4.05206
chr1	198626614	198626935	C6MG0ACXX_8_7447.sorted.filtered_peak_1907	37	.	2.71360	6.34039	3.74358
chr1	198638127	198638572	C6MG0ACXX_8_7447.sorted.filtered_peak_1908	39	.	3.08233	6.58232	3.99738
chr1	198648772	198649236	C6MG0ACXX_8_7447.sorted.filtered_peak_1909	20	.	2.17906	4.50627	2.07354
chr1	198650845	198651656	C6MG0ACXX_8_7447.sorted.filtered_peak_1910	91	.	3.22005	11.93178	9.11062
chr1	198703354	198703632	C6MG0ACXX_8_7447.sorted.filtered_peak_1911	15	.	2.65314	3.95621	1.58497
chr1	198888631	198889065	C6MG0ACXX_8_7447.sorted.filtered_peak_1912	14	.	2.38682	3.82183	1.47361
chr1	198904128	198904466	C6MG0ACXX_8_7447.sorted.filtered_peak_1913	51	.	3.02981	7.82033	5.14341
chr1	198906443	198906849	C6MG0ACXX_8_7447.sorted.filtered_peak_1914	52	.	3.08775	7.91241	5.23664
chr1	199010546	199011214	C6MG0ACXX_8_7447.sorted.filtered_peak_1915	78	.	4.21423	10.65474	7.85432
chr1	199058735	199059224	C6MG0ACXX_8_7447.sorted.filtered_peak_1916	24	.	3.11763	4.97927	2.47715
chr1	199142473	199142902	C6MG0ACXX_8_7447.sorted.filtered_peak_1917	58	.	3.69777	8.52273	5.80202
chr1	199195236	199195552	C6MG0ACXX_8_7447.sorted.filtered_peak_1918	13	.	2.54773	3.62582	1.31109
chr1	200123380	200123669	C6MG0ACXX_8_7447.sorted.filtered_peak_1919	24	.	2.67938	4.89260	2.41040
chr1	200271440	200271867	C6MG0ACXX_8_7447.sorted.filtered_peak_1920	29	.	2.94491	5.43725	2.91148
chr1	200378498	200379626	C6MG0ACXX_8_7447.sorted.filtered_peak_1921	82	.	3.69318	11.00138	8.24004
chr1	200406766	200407097	C6MG0ACXX_8_7447.sorted.filtered_peak_1922	18	.	2.76070	4.21089	1.80618
chr1	200442813	200443372	C6MG0ACXX_8_7447.sorted.filtered_peak_1923	32	.	3.21070	5.83479	3.28134
chr1	200457817	200458084	C6MG0ACXX_8_7447.sorted.filtered_peak_1924	24	.	2.92470	4.87207	2.40829
chr1	200499711	200500186	C6MG0ACXX_8_7447.sorted.filtered_peak_1925	18	.	2.86652	4.28344	1.87122
chr1	200527987	200528269	C6MG0ACXX_8_7447.sorted.filtered_peak_1926	16	.	2.74902	4.08050	1.68903
chr1	200589791	200590190	C6MG0ACXX_8_7447.sorted.filtered_peak_1927	94	.	4.35836	12.27762	9.40341
chr1	200597376	200597658	C6MG0ACXX_8_7447.sorted.filtered_peak_1928	31	.	3.12054	5.72104	3.16323
chr1	200638546	200639594	C6MG0ACXX_8_7447.sorted.filtered_peak_1929	86	.	3.86990	11.45314	8.62605
chr1	200707847	200708232	C6MG0ACXX_8_7447.sorted.filtered_peak_1930	16	.	2.47884	4.05957	1.67077
chr1	200772206	200772537	C6MG0ACXX_8_7447.sorted.filtered_peak_1931	17	.	2.83226	4.14492	1.73424
chr1	200831554	200832058	C6MG0ACXX_8_7447.sorted.filtered_peak_1932	17	.	2.63359	4.15957	1.77011
chr1	200857375	200857708	C6MG0ACXX_8_7447.sorted.filtered_peak_1933	38	.	3.16006	6.40993	3.81271
chr1	200874889	200875228	C6MG0ACXX_8_7447.sorted.filtered_peak_1934	34	.	3.30873	6.01975	3.45072
chr1	200941184	200941582	C6MG0ACXX_8_7447.sorted.filtered_peak_1935	23	.	2.76094	4.79848	2.32146
chr1	200988572	200989051	C6MG0ACXX_8_7447.sorted.filtered_peak_1936	36	.	2.50684	6.22320	3.66561
chr1	200992547	200993100	C6MG0ACXX_8_7447.sorted.filtered_peak_1937	106	.	3.53877	13.49208	10.61443
chr1	201083382	201083810	C6MG0ACXX_8_7447.sorted.filtered_peak_1938	16	.	2.53221	4.06445	1.67271
chr1	201123252	201123862	C6MG0ACXX_8_7447.sorted.filtered_peak_1939	143	.	4.94092	17.32413	14.30212
chr1	201139896	201140642	C6MG0ACXX_8_7447.sorted.filtered_peak_1940	18	.	2.59507	4.31492	1.89430
chr1	201377326	201377653	C6MG0ACXX_8_7447.sorted.filtered_peak_1941	18	.	2.71558	4.27964	1.86491
chr1	201404864	201405254	C6MG0ACXX_8_7447.sorted.filtered_peak_1942	26	.	3.15270	5.12090	2.61798
chr1	201437995	201438557	C6MG0ACXX_8_7447.sorted.filtered_peak_1943	31	.	3.13182	5.66848	3.14197
chr1	201449512	201450035	C6MG0ACXX_8_7447.sorted.filtered_peak_1944	35	.	2.92267	6.17052	3.59359
chr1	201476093	201476538	C6MG0ACXX_8_7447.sorted.filtered_peak_1945	48	.	3.56143	7.46475	4.80949
chr1	201798019	201798767	C6MG0ACXX_8_7447.sorted.filtered_peak_1946	113	.	4.37061	14.24646	11.31008
chr1	201924290	201924983	C6MG0ACXX_8_7447.sorted.filtered_peak_1947	151	.	5.09225	18.21734	15.16089
chr1	201951561	201952347	C6MG0ACXX_8_7447.sorted.filtered_peak_1948	45	.	3.55091	7.15838	4.52402
chr1	201978702	201978957	C6MG0ACXX_8_7447.sorted.filtered_peak_1949	18	.	2.80131	4.27604	1.85306
chr1	202104339	202104732	C6MG0ACXX_8_7447.sorted.filtered_peak_1950	18	.	2.74480	4.21801	1.81865
chr1	202113376	202113949	C6MG0ACXX_8_7447.sorted.filtered_peak_1951	26	.	2.77945	5.15758	2.64764
chr1	202133701	202134124	C6MG0ACXX_8_7447.sorted.filtered_peak_1952	19	.	2.37130	4.37503	1.96377
chr1	202264606	202265083	C6MG0ACXX_8_7447.sorted.filtered_peak_1953	80	.	4.41305	10.88363	8.06398
chr1	202284755	202285005	C6MG0ACXX_8_7447.sorted.filtered_peak_1954	34	.	3.12510	6.01777	3.44520
chr1	202310852	202311595	C6MG0ACXX_8_7447.sorted.filtered_peak_1955	193	.	5.61410	22.54486	19.37012
chr1	202317473	202318180	C6MG0ACXX_8_7447.sorted.filtered_peak_1956	190	.	5.36666	22.24007	19.07075
chr1	202598251	202598641	C6MG0ACXX_8_7447.sorted.filtered_peak_1957	23	.	3.04912	4.80109	2.32738
chr1	202662238	202662662	C6MG0ACXX_8_7447.sorted.filtered_peak_1958	25	.	3.03180	5.08146	2.58069
chr1	202779775	202780308	C6MG0ACXX_8_7447.sorted.filtered_peak_1959	101	.	3.82705	13.01966	10.13595
chr1	202857796	202858557	C6MG0ACXX_8_7447.sorted.filtered_peak_1960	356	.	6.68064	39.26927	35.61996
chr1	202895869	202896747	C6MG0ACXX_8_7447.sorted.filtered_peak_1961	104	.	4.68554	13.39010	10.48622
chr1	202927115	202927907	C6MG0ACXX_8_7447.sorted.filtered_peak_1962	86	.	3.85187	11.40727	8.62498
chr1	202936064	202936867	C6MG0ACXX_8_7447.sorted.filtered_peak_1963	80	.	3.79042	10.81952	8.05006
chr1	202968442	202968747	C6MG0ACXX_8_7447.sorted.filtered_peak_1964	18	.	2.85455	4.30972	1.89661
chr1	202976077	202977008	C6MG0ACXX_8_7447.sorted.filtered_peak_1965	108	.	4.33198	13.69819	10.83877
chr1	202995337	202995869	C6MG0ACXX_8_7447.sorted.filtered_peak_1966	57	.	3.59983	8.43752	5.74672
chr1	203236437	203237226	C6MG0ACXX_8_7447.sorted.filtered_peak_1967	53	.	3.32632	8.00373	5.34739
chr1	203242228	203242540	C6MG0ACXX_8_7447.sorted.filtered_peak_1968	37	.	2.86474	6.31922	3.73106
chr1	203256477	203256949	C6MG0ACXX_8_7447.sorted.filtered_peak_1969	93	.	3.23245	12.18649	9.33444
chr1	203258650	203259099	C6MG0ACXX_8_7447.sorted.filtered_peak_1970	70	.	2.96332	9.77552	7.00819
chr1	203259384	203260066	C6MG0ACXX_8_7447.sorted.filtered_peak_1971	59	.	2.76231	8.65753	5.97156
chr1	203274202	203274994	C6MG0ACXX_8_7447.sorted.filtered_peak_1972	141	.	4.06083	17.20977	14.19542
chr1	203289795	203290393	C6MG0ACXX_8_7447.sorted.filtered_peak_1973	18	.	2.39135	4.32320	1.89882
chr1	203296102	203297389	C6MG0ACXX_8_7447.sorted.filtered_peak_1974	113	.	3.67294	14.32282	11.39193
chr1	203456650	203457163	C6MG0ACXX_8_7447.sorted.filtered_peak_1975	34	.	3.19022	6.01754	3.45597
chr1	203576378	203576781	C6MG0ACXX_8_7447.sorted.filtered_peak_1976	114	.	5.46478	14.40255	11.45975
chr1	203594844	203595242	C6MG0ACXX_8_7447.sorted.filtered_peak_1977	26	.	2.47869	5.14174	2.63309
chr1	203595615	203596019	C6MG0ACXX_8_7447.sorted.filtered_peak_1978	20	.	2.30493	4.42593	2.00142
chr1	203619297	203619763	C6MG0ACXX_8_7447.sorted.filtered_peak_1979	12	.	2.38917	3.61541	1.29133
chr1	203622224	203622608	C6MG0ACXX_8_7447.sorted.filtered_peak_1980	42	.	3.17285	6.83444	4.22307
chr1	203642849	203643673	C6MG0ACXX_8_7447.sorted.filtered_peak_1981	93	.	3.96211	12.14681	9.32309
chr1	203651626	203652175	C6MG0ACXX_8_7447.sorted.filtered_peak_1982	54	.	3.87664	8.10297	5.40107
chr1	203733873	203734873	C6MG0ACXX_8_7447.sorted.filtered_peak_1983	66	.	3.58741	9.40351	6.67161
chr1	203764402	203765341	C6MG0ACXX_8_7447.sorted.filtered_peak_1984	67	.	3.57527	9.45233	6.74013
chr1	203830427	203831204	C6MG0ACXX_8_7447.sorted.filtered_peak_1985	170	.	5.44561	20.07320	17.02763
chr1	203840199	203840584	C6MG0ACXX_8_7447.sorted.filtered_peak_1986	17	.	2.81319	4.10082	1.70462
chr1	203889615	203889919	C6MG0ACXX_8_7447.sorted.filtered_peak_1987	63	.	4.30718	9.09785	6.35020
chr1	204131705	204131955	C6MG0ACXX_8_7447.sorted.filtered_peak_1988	34	.	3.25525	6.00038	3.42604
chr1	204332680	204333125	C6MG0ACXX_8_7447.sorted.filtered_peak_1989	24	.	2.82239	4.97354	2.48460
chr1	204380400	204381410	C6MG0ACXX_8_7447.sorted.filtered_peak_1990	195	.	4.69005	22.65887	19.50750
chr1	204415509	204415857	C6MG0ACXX_8_7447.sorted.filtered_peak_1991	32	.	3.11958	5.83603	3.28228
chr1	204422321	204422580	C6MG0ACXX_8_7447.sorted.filtered_peak_1992	17	.	2.60613	4.16135	1.75963
chr1	204463251	204464380	C6MG0ACXX_8_7447.sorted.filtered_peak_1993	74	.	3.53183	10.25481	7.46265
chr1	204475593	204476704	C6MG0ACXX_8_7447.sorted.filtered_peak_1994	88	.	3.76140	11.72612	8.89208
chr1	204485224	204485978	C6MG0ACXX_8_7447.sorted.filtered_peak_1995	179	.	4.68380	21.02776	17.90036
chr1	204490370	204490691	C6MG0ACXX_8_7447.sorted.filtered_peak_1996	33	.	2.85862	5.90579	3.33982
chr1	204513309	204513796	C6MG0ACXX_8_7447.sorted.filtered_peak_1997	31	.	3.01139	5.67207	3.13780
chr1	204534748	204535372	C6MG0ACXX_8_7447.sorted.filtered_peak_1998	15	.	2.54410	3.90756	1.54554
chr1	204776070	204776729	C6MG0ACXX_8_7447.sorted.filtered_peak_1999	78	.	4.10171	10.64426	7.82139
chr1	205090981	205091672	C6MG0ACXX_8_7447.sorted.filtered_peak_2000	210	.	5.86791	24.32173	21.08405
[truncated: 21,696 more rows]
