# Supplementary material for: Potential impact of celiac disease genetic risk factors on T cell receptor signaling in gluten-specific CD4+ T cells
Source: Sci Rep. 2021 Apr 29;11:9252. doi: 10.1038/s41598-021-86612-5 (PMC8085175; doi:10.1038/s41598-021-86612-5)
Supplement: Supplementary file 1 — Supplementary Information. [file 41598_2021_86612_MOESM1_ESM.zip › data_supplements_manuscript/dhs_and_peakcalling/macs_peaks/C6MG0ACXX_8_7447.sorted.filtered_peaks.xls]

# This file is generated by MACS version 2.2.6
# Command line: callpeak --treatment ./output/C6MG0ACXX_8_7447.sorted.filtered.bam --name C6MG0ACXX_8_7447.sorted.filtered --outdir ./output --format BAM --gsize hs --broad --nomodel --shift -125 --extsize 250 --bdg
# ARGUMENTS LIST:
# name = C6MG0ACXX_8_7447.sorted.filtered
# format = BAM
# ChIP-seq file = ['./output/C6MG0ACXX_8_7447.sorted.filtered.bam']
# control file = None
# effective genome size = 2.70e+09
# band width = 300
# model fold = [5, 50]
# qvalue cutoff for narrow/strong regions = 5.00e-02
# qvalue cutoff for broad/weak regions = 1.00e-01
# The maximum gap between significant sites is assigned as the read length/tag size.
# The minimum length of peaks is assigned as the predicted fragment length "d".
# Larger dataset will be scaled towards smaller dataset.
# Range for calculating regional lambda is: 10000 bps
# Broad region calling is on
# Paired-End mode is off

# tag size is determined as 42 bps
# total tags in treatment: 41551122
# tags after filtering in treatment: 41551120
# maximum duplicate tags at the same position in treatment = 1
# Redundant rate in treatment: 0.00
# Sequencing ends will be shifted towards 5' by 125 bp(s)
# d = 250
chr	start	end	length	pileup	-log10(pvalue)	fold_enrichment	-log10(qvalue)	name
chr1	713865	714366	502	38.01	26.97352	8.04690	23.68215	C6MG0ACXX_8_7447.sorted.filtered_peak_1
chr1	825774	826026	253	13.98	4.90773	3.09017	2.41764	C6MG0ACXX_8_7447.sorted.filtered_peak_2
chr1	840000	840265	266	20.13	7.64304	3.68019	4.95919	C6MG0ACXX_8_7447.sorted.filtered_peak_3
chr1	840891	841140	250	13.18	3.67717	2.56913	1.35397	C6MG0ACXX_8_7447.sorted.filtered_peak_4
chr1	848798	849073	276	14.65	4.60718	2.88935	2.15484	C6MG0ACXX_8_7447.sorted.filtered_peak_5
chr1	894506	894875	370	29.63	11.39062	4.01027	8.55916	C6MG0ACXX_8_7447.sorted.filtered_peak_6
chr1	895920	896263	344	19.16	4.75349	2.63082	2.28741	C6MG0ACXX_8_7447.sorted.filtered_peak_7
chr1	901747	902477	731	16.97	4.33329	2.59912	1.91569	C6MG0ACXX_8_7447.sorted.filtered_peak_8
chr1	911539	911882	344	16.47	4.75616	2.81314	2.28294	C6MG0ACXX_8_7447.sorted.filtered_peak_9
chr1	948522	949061	540	28.97	14.10291	4.97092	11.18285	C6MG0ACXX_8_7447.sorted.filtered_peak_10
chr1	954594	955402	809	41.01	16.24517	4.34504	13.25282	C6MG0ACXX_8_7447.sorted.filtered_peak_11
chr1	968213	968682	470	18.40	5.70205	3.04191	3.15506	C6MG0ACXX_8_7447.sorted.filtered_peak_12
chr1	976046	976373	328	26.38	8.46392	3.39360	5.75061	C6MG0ACXX_8_7447.sorted.filtered_peak_13
chr1	994691	995358	668	23.61	7.74379	3.37345	5.06906	C6MG0ACXX_8_7447.sorted.filtered_peak_14
chr1	999241	999837	597	20.32	4.99319	2.63971	2.52221	C6MG0ACXX_8_7447.sorted.filtered_peak_15
chr1	1004429	1004893	465	30.48	11.35466	3.89826	8.53356	C6MG0ACXX_8_7447.sorted.filtered_peak_16
chr1	1034311	1034696	386	13.33	4.50539	2.95617	2.05413	C6MG0ACXX_8_7447.sorted.filtered_peak_17
chr1	1051259	1052252	994	54.79	27.51012	5.56953	24.23644	C6MG0ACXX_8_7447.sorted.filtered_peak_18
chr1	1079478	1079966	489	13.71	3.87133	2.62211	1.51344	C6MG0ACXX_8_7447.sorted.filtered_peak_19
chr1	1092847	1093386	540	17.81	5.55554	3.01294	3.03940	C6MG0ACXX_8_7447.sorted.filtered_peak_20
chr1	1136319	1137141	823	27.38	7.36706	2.96927	4.72504	C6MG0ACXX_8_7447.sorted.filtered_peak_21
chr1	1143526	1143896	371	26.24	5.46818	2.51283	2.93380	C6MG0ACXX_8_7447.sorted.filtered_peak_22
chr1	1152104	1152776	673	41.64	11.29408	3.20474	8.46296	C6MG0ACXX_8_7447.sorted.filtered_peak_23
chr1	1167061	1167806	746	59.82	27.26709	4.99563	24.00587	C6MG0ACXX_8_7447.sorted.filtered_peak_24
chr1	1185989	1186644	656	13.35	4.51174	2.96068	2.05645	C6MG0ACXX_8_7447.sorted.filtered_peak_25
chr1	1208884	1209780	897	29.86	12.64081	4.16397	9.82914	C6MG0ACXX_8_7447.sorted.filtered_peak_26
chr1	1243224	1244224	1001	56.32	19.53585	4.05015	16.42684	C6MG0ACXX_8_7447.sorted.filtered_peak_27
chr1	1259681	1260510	830	37.99	14.09264	4.03720	11.16158	C6MG0ACXX_8_7447.sorted.filtered_peak_28
chr1	1284526	1285309	784	29.32	9.68311	3.52920	6.92324	C6MG0ACXX_8_7447.sorted.filtered_peak_29
chr1	1306813	1307565	753	30.61	6.53026	2.61662	3.91773	C6MG0ACXX_8_7447.sorted.filtered_peak_30
chr1	1310467	1311070	604	53.76	21.11418	4.47006	17.96850	C6MG0ACXX_8_7447.sorted.filtered_peak_31
chr1	1334376	1335357	982	51.76	25.18724	5.25568	21.97136	C6MG0ACXX_8_7447.sorted.filtered_peak_32
chr1	1342234	1343258	1025	28.25	12.76250	4.37716	9.95336	C6MG0ACXX_8_7447.sorted.filtered_peak_33
chr1	1370685	1371153	469	18.28	5.05001	2.79380	2.55896	C6MG0ACXX_8_7447.sorted.filtered_peak_34
chr1	1376348	1376663	316	14.02	4.49934	2.88486	2.06384	C6MG0ACXX_8_7447.sorted.filtered_peak_35
chr1	1406700	1407261	562	29.54	18.01632	6.30130	14.97499	C6MG0ACXX_8_7447.sorted.filtered_peak_36
chr1	1446873	1447638	766	39.89	23.18570	6.43685	19.98188	C6MG0ACXX_8_7447.sorted.filtered_peak_37
chr1	1509693	1510695	1003	38.02	15.83086	4.44662	12.86473	C6MG0ACXX_8_7447.sorted.filtered_peak_38
chr1	1550450	1551360	911	60.65	28.18691	5.32603	24.83955	C6MG0ACXX_8_7447.sorted.filtered_peak_39
chr1	1565054	1566207	1154	39.43	13.51240	3.79902	10.60011	C6MG0ACXX_8_7447.sorted.filtered_peak_40
chr1	1590298	1590791	494	36.52	24.38638	7.73956	21.12081	C6MG0ACXX_8_7447.sorted.filtered_peak_41
chr1	1609175	1609586	412	15.38	5.83953	3.37990	3.27861	C6MG0ACXX_8_7447.sorted.filtered_peak_42
chr1	1624508	1624757	250	18.50	8.00809	4.02201	5.30624	C6MG0ACXX_8_7447.sorted.filtered_peak_43
chr1	1655620	1656085	466	42.82	30.98222	8.93907	27.54062	C6MG0ACXX_8_7447.sorted.filtered_peak_44
chr1	1709740	1710072	333	28.39	6.73121	2.74964	4.12488	C6MG0ACXX_8_7447.sorted.filtered_peak_45
chr1	1711475	1712510	1036	24.90	5.00759	2.41713	2.53585	C6MG0ACXX_8_7447.sorted.filtered_peak_46
chr1	1822133	1823175	1043	36.73	12.70839	3.69748	9.86924	C6MG0ACXX_8_7447.sorted.filtered_peak_47
chr1	1840141	1840914	774	45.44	21.98471	5.25661	18.83149	C6MG0ACXX_8_7447.sorted.filtered_peak_48
chr1	1850429	1851284	856	70.98	35.97787	5.80963	32.45648	C6MG0ACXX_8_7447.sorted.filtered_peak_49
chr1	1981401	1981962	562	23.52	8.27425	3.55008	5.58195	C6MG0ACXX_8_7447.sorted.filtered_peak_50
chr1	2064526	2065334	809	57.50	28.17804	5.55707	24.86025	C6MG0ACXX_8_7447.sorted.filtered_peak_51
chr1	2120870	2121278	409	25.81	10.10738	4.00732	7.31522	C6MG0ACXX_8_7447.sorted.filtered_peak_52
chr1	2126111	2126969	859	40.17	14.12087	3.88301	11.19230	C6MG0ACXX_8_7447.sorted.filtered_peak_53
chr1	2130590	2130939	350	26.53	5.26582	2.44811	2.74231	C6MG0ACXX_8_7447.sorted.filtered_peak_54
chr1	2136254	2137115	862	41.86	15.40252	4.03812	12.44126	C6MG0ACXX_8_7447.sorted.filtered_peak_55
chr1	2158960	2159540	581	88.28	40.98822	5.52379	37.31050	C6MG0ACXX_8_7447.sorted.filtered_peak_56
chr1	2165843	2166171	329	26.94	5.42689	2.46819	2.90120	C6MG0ACXX_8_7447.sorted.filtered_peak_57
chr1	2186858	2187780	923	29.95	11.62486	4.12116	8.76288	C6MG0ACXX_8_7447.sorted.filtered_peak_58
chr1	2221714	2222810	1097	26.54	8.95400	3.46529	6.24882	C6MG0ACXX_8_7447.sorted.filtered_peak_59
chr1	2231820	2232863	1044	32.75	9.23657	3.20415	6.47957	C6MG0ACXX_8_7447.sorted.filtered_peak_60
chr1	2322832	2323428	597	65.78	34.65028	6.15601	31.14510	C6MG0ACXX_8_7447.sorted.filtered_peak_61
chr1	2343713	2344543	831	49.56	19.70112	4.26729	16.65197	C6MG0ACXX_8_7447.sorted.filtered_peak_62
chr1	2457534	2458263	730	52.84	19.12167	4.16416	16.03272	C6MG0ACXX_8_7447.sorted.filtered_peak_63
chr1	2477451	2478802	1352	39.13	7.54929	2.50890	4.90789	C6MG0ACXX_8_7447.sorted.filtered_peak_64
chr1	2479482	2479739	258	29.47	3.98588	2.01661	1.60871	C6MG0ACXX_8_7447.sorted.filtered_peak_65
chr1	2480185	2480440	256	42.08	10.26164	3.00104	7.45306	C6MG0ACXX_8_7447.sorted.filtered_peak_66
chr1	2486848	2488333	1486	25.83	7.19932	3.02069	4.56449	C6MG0ACXX_8_7447.sorted.filtered_peak_67
chr1	2509513	2510060	548	15.65	5.43966	3.16660	2.91577	C6MG0ACXX_8_7447.sorted.filtered_peak_68
chr1	2516944	2518327	1384	52.72	20.98438	4.09411	17.93436	C6MG0ACXX_8_7447.sorted.filtered_peak_69
chr1	2573957	2574982	1026	33.64	11.80354	3.77524	8.95540	C6MG0ACXX_8_7447.sorted.filtered_peak_70
chr1	3407864	3408152	289	19.67	6.25732	3.17510	3.65575	C6MG0ACXX_8_7447.sorted.filtered_peak_71
chr1	3418500	3418766	267	25.96	11.26757	4.46336	8.40906	C6MG0ACXX_8_7447.sorted.filtered_peak_72
chr1	3535688	3535937	250	16.03	4.31580	2.65347	1.89779	C6MG0ACXX_8_7447.sorted.filtered_peak_73
chr1	3540980	3541903	924	44.54	19.50229	4.53486	16.47038	C6MG0ACXX_8_7447.sorted.filtered_peak_74
chr1	3566482	3566902	421	27.70	12.05279	4.42531	9.20031	C6MG0ACXX_8_7447.sorted.filtered_peak_75
chr1	3573350	3573682	333	15.11	4.40023	2.75960	1.96406	C6MG0ACXX_8_7447.sorted.filtered_peak_76
chr1	3663796	3664089	294	17.58	6.20036	3.31533	3.62057	C6MG0ACXX_8_7447.sorted.filtered_peak_77
chr1	3688777	3689364	588	27.28	9.10723	3.45892	6.39964	C6MG0ACXX_8_7447.sorted.filtered_peak_78
chr1	3712833	3713521	689	25.32	11.06343	4.25966	8.27698	C6MG0ACXX_8_7447.sorted.filtered_peak_79
chr1	3773615	3774338	724	58.88	30.19589	5.77782	26.83029	C6MG0ACXX_8_7447.sorted.filtered_peak_80
chr1	3806655	3807060	406	13.72	4.43960	2.88588	2.00931	C6MG0ACXX_8_7447.sorted.filtered_peak_81
chr1	3816636	3818081	1446	66.27	24.05287	4.30150	20.80321	C6MG0ACXX_8_7447.sorted.filtered_peak_82
chr1	4676363	4676750	388	12.91	3.72922	2.61081	1.38605	C6MG0ACXX_8_7447.sorted.filtered_peak_83
chr1	5727283	5727533	251	23.50	5.94059	2.77528	3.37950	C6MG0ACXX_8_7447.sorted.filtered_peak_84
chr1	5732432	5732753	322	23.72	5.85182	2.75026	3.28654	C6MG0ACXX_8_7447.sorted.filtered_peak_85
chr1	5733894	5734255	362	18.87	3.94427	2.35241	1.57336	C6MG0ACXX_8_7447.sorted.filtered_peak_86
chr1	5976302	5976551	250	13.52	3.66326	2.53811	1.33547	C6MG0ACXX_8_7447.sorted.filtered_peak_87
chr1	6015794	6016072	279	17.67	5.81340	3.15368	3.25488	C6MG0ACXX_8_7447.sorted.filtered_peak_88
chr1	6051946	6052881	936	54.28	22.42459	4.62673	19.25307	C6MG0ACXX_8_7447.sorted.filtered_peak_89
chr1	6086120	6086791	672	24.50	6.05033	2.76211	3.47959	C6MG0ACXX_8_7447.sorted.filtered_peak_90
chr1	6088143	6088661	519	22.37	4.96764	2.51805	2.49783	C6MG0ACXX_8_7447.sorted.filtered_peak_91
chr1	6259174	6260057	884	43.09	22.04738	5.33453	18.93304	C6MG0ACXX_8_7447.sorted.filtered_peak_92
chr1	6265952	6266280	329	18.30	6.04394	3.18015	3.47934	C6MG0ACXX_8_7447.sorted.filtered_peak_93
chr1	6295686	6296317	632	34.84	15.16527	4.59403	12.21176	C6MG0ACXX_8_7447.sorted.filtered_peak_94
chr1	6306772	6307097	326	22.98	6.66073	3.05332	4.04638	C6MG0ACXX_8_7447.sorted.filtered_peak_95
chr1	6320081	6320682	602	18.23	5.26399	2.87270	2.76326	C6MG0ACXX_8_7447.sorted.filtered_peak_96
chr1	6408147	6408396	250	16.63	4.73558	2.78750	2.26996	C6MG0ACXX_8_7447.sorted.filtered_peak_97
chr1	6408637	6409019	383	17.63	5.70996	3.11972	3.15355	C6MG0ACXX_8_7447.sorted.filtered_peak_98
chr1	6453117	6454061	945	38.91	18.09650	4.90367	15.07834	C6MG0ACXX_8_7447.sorted.filtered_peak_99
chr1	6520073	6520893	821	25.98	8.33968	3.33376	5.65668	C6MG0ACXX_8_7447.sorted.filtered_peak_100
chr1	6526103	6526514	412	22.04	6.22458	2.96068	3.64653	C6MG0ACXX_8_7447.sorted.filtered_peak_101
chr1	6535548	6536177	630	20.04	7.00759	3.43635	4.35990	C6MG0ACXX_8_7447.sorted.filtered_peak_102
chr1	6549974	6550289	316	17.59	4.05343	2.45414	1.66927	C6MG0ACXX_8_7447.sorted.filtered_peak_103
chr1	6614280	6614925	646	33.99	19.01418	5.80329	15.97366	C6MG0ACXX_8_7447.sorted.filtered_peak_104
chr1	6639746	6640434	689	38.98	18.88414	5.08306	15.83606	C6MG0ACXX_8_7447.sorted.filtered_peak_105
chr1	6661102	6661452	351	29.88	6.36649	2.59935	3.76919	C6MG0ACXX_8_7447.sorted.filtered_peak_106
chr1	6662603	6663528	926	36.92	10.34966	3.24217	7.54481	C6MG0ACXX_8_7447.sorted.filtered_peak_107
chr1	6673112	6674067	956	58.33	28.22235	5.34413	24.90450	C6MG0ACXX_8_7447.sorted.filtered_peak_108
chr1	6684935	6685560	626	26.58	9.67082	3.76605	6.90339	C6MG0ACXX_8_7447.sorted.filtered_peak_109
chr1	6761527	6762207	681	28.79	13.18618	4.66652	10.28865	C6MG0ACXX_8_7447.sorted.filtered_peak_110
chr1	6844493	6845950	1458	92.28	40.29763	4.97992	36.66388	C6MG0ACXX_8_7447.sorted.filtered_peak_111
chr1	7727543	7727959	417	17.52	5.52639	3.04689	2.98982	C6MG0ACXX_8_7447.sorted.filtered_peak_112
chr1	7764576	7764842	267	18.76	6.60208	3.40308	3.97428	C6MG0ACXX_8_7447.sorted.filtered_peak_113
chr1	7830829	7831585	757	19.54	6.30680	3.15507	3.73723	C6MG0ACXX_8_7447.sorted.filtered_peak_114
chr1	7843850	7844459	610	33.76	15.34459	4.86615	12.36639	C6MG0ACXX_8_7447.sorted.filtered_peak_115
chr1	7991390	7991673	284	17.14	6.41697	3.46876	3.81228	C6MG0ACXX_8_7447.sorted.filtered_peak_116
chr1	8002476	8002761	286	18.64	6.75692	3.46057	4.13149	C6MG0ACXX_8_7447.sorted.filtered_peak_117
chr1	8008924	8009648	725	17.09	4.82859	2.77600	2.37181	C6MG0ACXX_8_7447.sorted.filtered_peak_118
chr1	8014002	8014693	692	23.52	8.19807	3.51133	5.51404	C6MG0ACXX_8_7447.sorted.filtered_peak_119
chr1	8021167	8022218	1052	52.69	24.65010	5.17834	21.42430	C6MG0ACXX_8_7447.sorted.filtered_peak_120
chr1	8086297	8086612	316	26.52	9.03161	3.54969	6.29649	C6MG0ACXX_8_7447.sorted.filtered_peak_121
chr1	8156803	8157052	250	14.40	5.15155	3.16139	2.65214	C6MG0ACXX_8_7447.sorted.filtered_peak_122
chr1	8212754	8213492	739	21.05	8.18871	3.74039	5.50036	C6MG0ACXX_8_7447.sorted.filtered_peak_123
chr1	8229591	8230307	717	20.84	8.14653	3.78147	5.45524	C6MG0ACXX_8_7447.sorted.filtered_peak_124
chr1	8242257	8242969	713	29.32	14.73750	5.12373	11.79470	C6MG0ACXX_8_7447.sorted.filtered_peak_125
chr1	8378039	8378461	423	13.48	4.01426	2.70397	1.63757	C6MG0ACXX_8_7447.sorted.filtered_peak_126
chr1	8556063	8556389	327	13.74	4.78822	3.04131	2.31982	C6MG0ACXX_8_7447.sorted.filtered_peak_127
chr1	8570200	8570584	385	14.55	5.31201	3.20884	2.79847	C6MG0ACXX_8_7447.sorted.filtered_peak_128
chr1	8585641	8586269	629	22.44	6.77254	3.13566	4.14595	C6MG0ACXX_8_7447.sorted.filtered_peak_129
chr1	8593262	8593723	462	12.56	4.04547	2.79805	1.64569	C6MG0ACXX_8_7447.sorted.filtered_peak_130
chr1	8600606	8600906	301	14.70	5.08508	3.10287	2.58751	C6MG0ACXX_8_7447.sorted.filtered_peak_131
chr1	8620855	8621446	592	14.83	3.86596	2.54370	1.50422	C6MG0ACXX_8_7447.sorted.filtered_peak_132
chr1	8664082	8664435	354	17.24	6.11327	3.31000	3.54004	C6MG0ACXX_8_7447.sorted.filtered_peak_133
chr1	8761152	8762016	865	31.90	12.92717	4.02147	10.12457	C6MG0ACXX_8_7447.sorted.filtered_peak_134
chr1	8772448	8773155	708	14.88	5.08782	3.08606	2.59083	C6MG0ACXX_8_7447.sorted.filtered_peak_135
chr1	8877251	8878257	1007	34.92	12.24580	3.70527	9.41906	C6MG0ACXX_8_7447.sorted.filtered_peak_136
chr1	8938349	8939633	1285	49.57	17.10253	3.89618	14.08856	C6MG0ACXX_8_7447.sorted.filtered_peak_137
chr1	8959982	8960272	291	17.79	7.51990	3.87610	4.85151	C6MG0ACXX_8_7447.sorted.filtered_peak_138
chr1	9006618	9006892	275	18.47	6.76912	3.47881	4.14277	C6MG0ACXX_8_7447.sorted.filtered_peak_139
chr1	9047933	9048570	638	13.14	4.19591	2.82325	1.79106	C6MG0ACXX_8_7447.sorted.filtered_peak_140
chr1	9064863	9065568	706	15.06	4.99995	3.01609	2.52250	C6MG0ACXX_8_7447.sorted.filtered_peak_141
chr1	9189122	9189999	878	29.83	11.79755	4.09445	8.96314	C6MG0ACXX_8_7447.sorted.filtered_peak_142
chr1	9241181	9241720	540	17.20	5.65007	3.10623	3.12285	C6MG0ACXX_8_7447.sorted.filtered_peak_143
chr1	9294217	9295183	967	33.78	12.83077	4.07424	9.93931	C6MG0ACXX_8_7447.sorted.filtered_peak_144
chr1	9344310	9344563	254	14.75	4.15004	2.67462	1.74843	C6MG0ACXX_8_7447.sorted.filtered_peak_145
chr1	9352726	9353183	458	18.87	4.94063	2.71694	2.45797	C6MG0ACXX_8_7447.sorted.filtered_peak_146
chr1	9488607	9489325	719	48.09	22.31181	4.97052	19.18147	C6MG0ACXX_8_7447.sorted.filtered_peak_147
chr1	9555320	9555625	306	15.06	5.62825	3.31272	3.08636	C6MG0ACXX_8_7447.sorted.filtered_peak_148
chr1	9599082	9600083	1002	37.66	18.09469	4.69439	15.14659	C6MG0ACXX_8_7447.sorted.filtered_peak_149
chr1	9648394	9649187	794	28.44	10.04547	3.63496	7.29257	C6MG0ACXX_8_7447.sorted.filtered_peak_150
chr1	9687067	9687516	450	34.25	10.56450	3.40974	7.77533	C6MG0ACXX_8_7447.sorted.filtered_peak_151
chr1	9689158	9690101	944	28.24	6.71727	2.74989	4.10981	C6MG0ACXX_8_7447.sorted.filtered_peak_152
chr1	9711652	9711982	331	26.32	6.61323	2.84270	3.99446	C6MG0ACXX_8_7447.sorted.filtered_peak_153
chr1	9712254	9712902	649	28.29	7.48295	2.93768	4.84489	C6MG0ACXX_8_7447.sorted.filtered_peak_154
chr1	9747312	9747783	472	16.79	4.06600	2.50642	1.68081	C6MG0ACXX_8_7447.sorted.filtered_peak_155
chr1	9749123	9749776	654	19.28	5.52024	2.89892	2.99433	C6MG0ACXX_8_7447.sorted.filtered_peak_156
chr1	9777384	9778069	686	30.91	10.57279	3.59276	7.80193	C6MG0ACXX_8_7447.sorted.filtered_peak_157
chr1	9788784	9789150	367	18.07	4.61248	2.64325	2.16184	C6MG0ACXX_8_7447.sorted.filtered_peak_158
chr1	9844629	9844912	284	14.61	5.30695	3.21963	2.78124	C6MG0ACXX_8_7447.sorted.filtered_peak_159
chr1	9883919	9884913	995	23.86	6.63453	2.96613	4.03477	C6MG0ACXX_8_7447.sorted.filtered_peak_160
chr1	9927563	9927887	325	18.75	7.24250	3.65917	4.58243	C6MG0ACXX_8_7447.sorted.filtered_peak_161
chr1	9935024	9935406	383	16.36	5.62879	3.20012	3.07850	C6MG0ACXX_8_7447.sorted.filtered_peak_162
chr1	9970139	9971285	1147	70.40	36.46290	5.62835	32.95557	C6MG0ACXX_8_7447.sorted.filtered_peak_163
chr1	10003154	10003687	534	26.76	11.11288	4.16266	8.31052	C6MG0ACXX_8_7447.sorted.filtered_peak_164
chr1	10092484	10093575	1092	50.31	26.71290	5.56331	23.46829	C6MG0ACXX_8_7447.sorted.filtered_peak_165
chr1	10270139	10270718	580	37.04	16.65702	4.69807	13.68665	C6MG0ACXX_8_7447.sorted.filtered_peak_166
chr1	10313896	10314145	250	13.79	4.79112	3.05158	2.31044	C6MG0ACXX_8_7447.sorted.filtered_peak_167
chr1	10458470	10459538	1069	43.87	20.85041	5.05044	17.75110	C6MG0ACXX_8_7447.sorted.filtered_peak_168
chr1	10490094	10490994	901	39.76	16.75444	4.59817	13.73599	C6MG0ACXX_8_7447.sorted.filtered_peak_169
chr1	10532283	10532844	562	34.50	12.88648	4.02047	10.00018	C6MG0ACXX_8_7447.sorted.filtered_peak_170
chr1	10534805	10535487	683	28.75	8.86272	3.33488	6.13683	C6MG0ACXX_8_7447.sorted.filtered_peak_171
chr1	10554786	10555700	915	27.61	9.63680	3.66363	6.86741	C6MG0ACXX_8_7447.sorted.filtered_peak_172
chr1	10570862	10571580	719	30.71	11.16819	3.88261	8.33169	C6MG0ACXX_8_7447.sorted.filtered_peak_173
chr1	10585184	10585606	423	20.78	7.48309	3.51799	4.82834	C6MG0ACXX_8_7447.sorted.filtered_peak_174
chr1	10599387	10599641	255	14.78	4.62720	2.88562	2.17657	C6MG0ACXX_8_7447.sorted.filtered_peak_175
chr1	10754271	10755209	939	26.44	6.64888	2.83178	4.03652	C6MG0ACXX_8_7447.sorted.filtered_peak_176
chr1	10926797	10927498	702	18.52	6.18535	3.19896	3.62076	C6MG0ACXX_8_7447.sorted.filtered_peak_177
chr1	11072183	11073261	1079	41.97	19.96248	4.99095	16.88642	C6MG0ACXX_8_7447.sorted.filtered_peak_178
chr1	11097666	11098159	494	17.42	7.22224	3.75824	4.59009	C6MG0ACXX_8_7447.sorted.filtered_peak_179
chr1	11119769	11120590	822	31.53	12.12572	3.95210	9.30328	C6MG0ACXX_8_7447.sorted.filtered_peak_180
chr1	11159352	11160266	915	23.40	10.89617	4.27751	8.17299	C6MG0ACXX_8_7447.sorted.filtered_peak_181
chr1	11322483	11323056	574	57.24	35.40332	7.32729	31.88280	C6MG0ACXX_8_7447.sorted.filtered_peak_182
chr1	11332656	11333688	1033	38.76	18.03544	4.96358	15.00307	C6MG0ACXX_8_7447.sorted.filtered_peak_183
chr1	11538817	11539086	270	19.43	6.20331	3.15808	3.61716	C6MG0ACXX_8_7447.sorted.filtered_peak_184
chr1	11714716	11715062	347	19.97	7.01728	3.41959	4.38590	C6MG0ACXX_8_7447.sorted.filtered_peak_185
chr1	11724040	11725011	972	19.59	7.26261	3.55126	4.61839	C6MG0ACXX_8_7447.sorted.filtered_peak_186
chr1	11740511	11741775	1265	31.13	11.59864	3.88584	8.78207	C6MG0ACXX_8_7447.sorted.filtered_peak_187
chr1	11779345	11780106	762	22.17	8.62826	3.76178	5.92924	C6MG0ACXX_8_7447.sorted.filtered_peak_188
chr1	11795901	11796278	378	23.40	7.08843	3.16592	4.44942	C6MG0ACXX_8_7447.sorted.filtered_peak_189
chr1	11796604	11797054	451	20.88	5.27062	2.70615	2.76668	C6MG0ACXX_8_7447.sorted.filtered_peak_190
chr1	11865762	11866612	851	63.14	28.06500	5.06418	24.73041	C6MG0ACXX_8_7447.sorted.filtered_peak_191
chr1	11898675	11899047	373	14.13	4.83879	3.03773	2.37015	C6MG0ACXX_8_7447.sorted.filtered_peak_192
chr1	11967816	11969257	1442	45.89	13.96199	3.54175	11.02826	C6MG0ACXX_8_7447.sorted.filtered_peak_193
chr1	11969700	11969949	250	29.01	4.71942	2.21043	2.25981	C6MG0ACXX_8_7447.sorted.filtered_peak_194
chr1	11986281	11986778	498	29.69	16.98706	5.97804	13.96556	C6MG0ACXX_8_7447.sorted.filtered_peak_195
chr1	11994251	11995150	900	18.02	7.31813	3.71903	4.68083	C6MG0ACXX_8_7447.sorted.filtered_peak_196
chr1	12039948	12040831	884	51.20	26.68407	5.51373	23.45029	C6MG0ACXX_8_7447.sorted.filtered_peak_197
chr1	12073578	12073862	285	18.65	5.80535	3.06058	3.25128	C6MG0ACXX_8_7447.sorted.filtered_peak_198
chr1	12079165	12079751	587	55.33	31.98750	6.60854	28.57088	C6MG0ACXX_8_7447.sorted.filtered_peak_199
chr1	12100557	12100818	262	14.86	4.50276	2.82500	2.06060	C6MG0ACXX_8_7447.sorted.filtered_peak_200
chr1	12107341	12107976	636	17.61	4.61902	2.67134	2.17093	C6MG0ACXX_8_7447.sorted.filtered_peak_201
chr1	12112116	12112408	293	20.23	5.32519	2.76862	2.81159	C6MG0ACXX_8_7447.sorted.filtered_peak_202
chr1	12128453	12128804	352	14.33	3.48320	2.40444	1.18551	C6MG0ACXX_8_7447.sorted.filtered_peak_203
chr1	12147805	12148277	473	19.43	7.36260	3.63729	4.69598	C6MG0ACXX_8_7447.sorted.filtered_peak_204
chr1	12185039	12185375	337	13.34	4.33711	2.86217	1.93081	C6MG0ACXX_8_7447.sorted.filtered_peak_205
chr1	12193016	12193455	440	15.40	5.81574	3.38237	3.24737	C6MG0ACXX_8_7447.sorted.filtered_peak_206
chr1	12210534	12211125	592	19.54	5.22991	2.77754	2.72261	C6MG0ACXX_8_7447.sorted.filtered_peak_207
chr1	12221621	12222249	629	28.92	9.63040	3.45212	6.91301	C6MG0ACXX_8_7447.sorted.filtered_peak_208
chr1	12233557	12234134	578	36.70	12.63766	3.82497	9.74332	C6MG0ACXX_8_7447.sorted.filtered_peak_209
chr1	12239095	12239470	376	17.15	4.71463	2.74515	2.25057	C6MG0ACXX_8_7447.sorted.filtered_peak_210
chr1	12269000	12269401	402	15.22	4.17566	2.65173	1.77648	C6MG0ACXX_8_7447.sorted.filtered_peak_211
chr1	12289851	12290600	750	19.49	7.79285	3.70501	5.15641	C6MG0ACXX_8_7447.sorted.filtered_peak_212
chr1	12405292	12405687	396	17.08	5.02808	2.85854	2.55198	C6MG0ACXX_8_7447.sorted.filtered_peak_213
chr1	12509513	12509954	442	26.10	9.72543	3.81617	6.95994	C6MG0ACXX_8_7447.sorted.filtered_peak_214
chr1	12533105	12533551	447	17.11	4.33847	2.59271	1.91782	C6MG0ACXX_8_7447.sorted.filtered_peak_215
chr1	12570657	12571183	527	26.21	11.28263	4.36309	8.44649	C6MG0ACXX_8_7447.sorted.filtered_peak_216
chr1	12664185	12664693	509	18.99	6.27464	3.21182	3.69476	C6MG0ACXX_8_7447.sorted.filtered_peak_217
chr1	12677896	12678352	457	26.09	5.00835	2.38134	2.52474	C6MG0ACXX_8_7447.sorted.filtered_peak_218
chr1	12679117	12679454	338	24.46	4.29212	2.23735	1.88097	C6MG0ACXX_8_7447.sorted.filtered_peak_219
chr1	12679905	12680399	495	27.21	5.76248	2.54147	3.22062	C6MG0ACXX_8_7447.sorted.filtered_peak_220
chr1	12718909	12719315	407	12.58	4.05821	2.80056	1.66010	C6MG0ACXX_8_7447.sorted.filtered_peak_221
chr1	13992159	13992490	332	14.27	4.79599	2.99380	2.34112	C6MG0ACXX_8_7447.sorted.filtered_peak_222
chr1	14026609	14027701	1093	20.14	5.21631	2.72208	2.72133	C6MG0ACXX_8_7447.sorted.filtered_peak_223
chr1	14029148	14029531	384	18.62	3.99812	2.37641	1.63133	C6MG0ACXX_8_7447.sorted.filtered_peak_224
chr1	14057051	14057951	901	27.62	8.63124	3.31701	5.93103	C6MG0ACXX_8_7447.sorted.filtered_peak_225
chr1	14075467	14076382	916	40.31	17.55964	4.73891	14.53345	C6MG0ACXX_8_7447.sorted.filtered_peak_226
chr1	14287083	14287394	312	13.13	4.07096	2.75512	1.69239	C6MG0ACXX_8_7447.sorted.filtered_peak_227
chr1	15575486	15575981	496	19.49	5.68585	2.95493	3.13832	C6MG0ACXX_8_7447.sorted.filtered_peak_228
chr1	15649937	15650186	250	12.91	4.23332	2.86089	1.82104	C6MG0ACXX_8_7447.sorted.filtered_peak_229
chr1	15672442	15672791	350	17.39	5.01777	2.84315	2.53155	C6MG0ACXX_8_7447.sorted.filtered_peak_230
chr1	15735895	15736562	668	34.09	10.38107	3.34892	7.60194	C6MG0ACXX_8_7447.sorted.filtered_peak_231
chr1	15738419	15738720	302	24.75	4.65068	2.33740	2.18774	C6MG0ACXX_8_7447.sorted.filtered_peak_232
chr1	15743643	15744357	715	15.59	4.03028	2.56533	1.64773	C6MG0ACXX_8_7447.sorted.filtered_peak_233
chr1	15757630	15758017	388	15.90	4.48550	2.73766	2.04579	C6MG0ACXX_8_7447.sorted.filtered_peak_234
chr1	15850633	15851858	1226	93.29	31.04841	4.08011	27.62038	C6MG0ACXX_8_7447.sorted.filtered_peak_235
chr1	15852957	15853487	531	72.82	18.19284	3.15091	15.14080	C6MG0ACXX_8_7447.sorted.filtered_peak_236
chr1	15905665	15906122	458	14.50	5.24092	3.19679	2.72332	C6MG0ACXX_8_7447.sorted.filtered_peak_237
chr1	15911250	15911633	384	14.95	5.55193	3.29118	3.01202	C6MG0ACXX_8_7447.sorted.filtered_peak_238
chr1	15929757	15930546	790	23.92	10.78655	4.34164	8.00610	C6MG0ACXX_8_7447.sorted.filtered_peak_239
chr1	15943411	15944232	822	42.17	17.42152	4.50565	14.39649	C6MG0ACXX_8_7447.sorted.filtered_peak_240
chr1	16011197	16011446	250	14.74	4.08274	2.64601	1.69396	C6MG0ACXX_8_7447.sorted.filtered_peak_241
chr1	16160826	16162804	1979	50.45	14.20818	3.20951	11.30417	C6MG0ACXX_8_7447.sorted.filtered_peak_242
chr1	16173758	16174795	1038	55.43	24.54346	4.71474	21.36660	C6MG0ACXX_8_7447.sorted.filtered_peak_243
chr1	16245835	16246084	250	14.98	5.53808	3.29584	2.98978	C6MG0ACXX_8_7447.sorted.filtered_peak_244
chr1	16275976	16276525	550	29.84	10.42863	3.70758	7.63211	C6MG0ACXX_8_7447.sorted.filtered_peak_245
chr1	16302097	16302819	723	33.73	15.38174	4.72342	12.43717	C6MG0ACXX_8_7447.sorted.filtered_peak_246
chr1	16405389	16405959	571	19.28	6.65458	3.29752	4.07214	C6MG0ACXX_8_7447.sorted.filtered_peak_247
chr1	16514306	16514572	267	16.34	5.95699	3.33715	3.39025	C6MG0ACXX_8_7447.sorted.filtered_peak_248
chr1	16532898	16533727	830	46.82	19.26839	4.66086	16.16322	C6MG0ACXX_8_7447.sorted.filtered_peak_249
chr1	16543557	16544228	672	20.63	6.26061	3.05509	3.68773	C6MG0ACXX_8_7447.sorted.filtered_peak_250
chr1	16563020	16563901	882	26.91	11.26796	4.13753	8.46726	C6MG0ACXX_8_7447.sorted.filtered_peak_251
chr1	16678631	16679383	753	33.66	14.94093	4.56536	12.01754	C6MG0ACXX_8_7447.sorted.filtered_peak_252
chr1	16693337	16694507	1171	63.40	26.13235	4.85157	22.82677	C6MG0ACXX_8_7447.sorted.filtered_peak_253
chr1	16747167	16747827	661	15.74	6.03396	3.40229	3.49005	C6MG0ACXX_8_7447.sorted.filtered_peak_254
chr1	16766914	16768069	1156	23.85	7.48457	3.23000	4.84315	C6MG0ACXX_8_7447.sorted.filtered_peak_255
chr1	16825431	16825996	566	25.37	13.27601	5.28056	10.35688	C6MG0ACXX_8_7447.sorted.filtered_peak_256
chr1	16840397	16841040	644	24.38	13.02126	5.23500	10.13442	C6MG0ACXX_8_7447.sorted.filtered_peak_257
chr1	16939749	16940413	665	35.80	9.11731	2.96163	6.39958	C6MG0ACXX_8_7447.sorted.filtered_peak_258
chr1	16957388	16957795	408	16.30	4.36515	2.65689	1.94078	C6MG0ACXX_8_7447.sorted.filtered_peak_259
chr1	16970767	16971425	659	31.27	16.50343	5.43958	13.52051	C6MG0ACXX_8_7447.sorted.filtered_peak_260
chr1	17036338	17036734	397	20.79	6.47732	3.14217	3.87825	C6MG0ACXX_8_7447.sorted.filtered_peak_261
chr1	17054036	17054372	337	18.81	6.66735	3.39653	4.05324	C6MG0ACXX_8_7447.sorted.filtered_peak_262
chr1	17222588	17223618	1031	21.73	9.75501	4.08603	7.06768	C6MG0ACXX_8_7447.sorted.filtered_peak_263
chr1	17230821	17232056	1236	49.20	19.85463	4.26198	16.80877	C6MG0ACXX_8_7447.sorted.filtered_peak_264
chr1	17240114	17241020	907	33.70	16.58078	4.95926	13.62288	C6MG0ACXX_8_7447.sorted.filtered_peak_265
chr1	17287253	17287739	487	13.26	4.10054	2.76163	1.71123	C6MG0ACXX_8_7447.sorted.filtered_peak_266
chr1	17338245	17338652	408	19.17	6.29607	3.20177	3.71539	C6MG0ACXX_8_7447.sorted.filtered_peak_267
chr1	17380316	17380926	611	67.69	41.38304	7.44544	37.69496	C6MG0ACXX_8_7447.sorted.filtered_peak_268
chr1	17563543	17563792	250	14.27	4.80375	3.01191	2.33014	C6MG0ACXX_8_7447.sorted.filtered_peak_269
chr1	17764122	17764645	524	27.56	6.70739	2.78512	4.10084	C6MG0ACXX_8_7447.sorted.filtered_peak_270
chr1	17766069	17766501	433	26.74	6.91596	2.87333	4.30814	C6MG0ACXX_8_7447.sorted.filtered_peak_271
chr1	19228930	19229572	643	46.56	21.27780	5.11846	18.12697	C6MG0ACXX_8_7447.sorted.filtered_peak_272
chr1	19253106	19253896	791	28.50	8.71334	3.32250	5.98444	C6MG0ACXX_8_7447.sorted.filtered_peak_273
chr1	19278323	19278937	615	29.81	5.80431	2.44986	3.25781	C6MG0ACXX_8_7447.sorted.filtered_peak_274
chr1	19282874	19283555	682	40.33	12.09153	3.35403	9.26492	C6MG0ACXX_8_7447.sorted.filtered_peak_275
chr1	19337563	19338001	439	18.12	5.86589	3.13329	3.30305	C6MG0ACXX_8_7447.sorted.filtered_peak_276
chr1	19400990	19401358	369	16.95	4.65582	2.73807	2.19417	C6MG0ACXX_8_7447.sorted.filtered_peak_277
chr1	19450641	19450996	356	15.35	4.71596	2.87641	2.25597	C6MG0ACXX_8_7447.sorted.filtered_peak_278
chr1	19536269	19537390	1122	41.17	18.71419	4.58295	15.72127	C6MG0ACXX_8_7447.sorted.filtered_peak_279
chr1	19577739	19578567	829	29.18	14.41378	4.89659	11.52914	C6MG0ACXX_8_7447.sorted.filtered_peak_280
chr1	19638445	19638943	499	41.63	19.19240	5.09910	16.09351	C6MG0ACXX_8_7447.sorted.filtered_peak_281
chr1	19717388	19718301	914	26.89	9.15490	3.50559	6.43661	C6MG0ACXX_8_7447.sorted.filtered_peak_282
chr1	19789616	19790339	724	26.11	9.82621	3.81892	7.06886	C6MG0ACXX_8_7447.sorted.filtered_peak_283
chr1	19803488	19804147	660	21.27	6.44624	3.08082	3.85996	C6MG0ACXX_8_7447.sorted.filtered_peak_284
chr1	19811774	19812593	820	50.98	21.92175	4.78089	18.76752	C6MG0ACXX_8_7447.sorted.filtered_peak_285
chr1	19908821	19909224	404	12.22	3.84530	2.72634	1.47264	C6MG0ACXX_8_7447.sorted.filtered_peak_286
chr1	19923092	19924301	1210	36.42	14.17778	3.90977	11.32277	C6MG0ACXX_8_7447.sorted.filtered_peak_287
chr1	19933227	19933590	364	14.40	5.14874	3.16601	2.64013	C6MG0ACXX_8_7447.sorted.filtered_peak_288
chr1	19980194	19980502	309	18.28	6.14625	3.24530	3.55808	C6MG0ACXX_8_7447.sorted.filtered_peak_289
chr1	20014538	20015274	737	14.24	4.43880	2.83800	2.01028	C6MG0ACXX_8_7447.sorted.filtered_peak_290
chr1	20126482	20127035	554	16.70	5.87577	3.27127	3.31051	C6MG0ACXX_8_7447.sorted.filtered_peak_291
chr1	20208581	20209237	657	39.23	18.86589	5.12435	15.80406	C6MG0ACXX_8_7447.sorted.filtered_peak_292
chr1	20478676	20479172	497	15.89	5.13381	3.00582	2.64370	C6MG0ACXX_8_7447.sorted.filtered_peak_293
chr1	20511944	20512220	277	21.74	6.35292	3.03805	3.75721	C6MG0ACXX_8_7447.sorted.filtered_peak_294
chr1	20539139	20539560	422	16.51	4.56358	2.72262	2.11911	C6MG0ACXX_8_7447.sorted.filtered_peak_295
chr1	20820290	20820638	349	22.53	7.97631	3.55578	5.28353	C6MG0ACXX_8_7447.sorted.filtered_peak_296
chr1	20834007	20834832	826	25.60	11.10842	4.20334	8.33253	C6MG0ACXX_8_7447.sorted.filtered_peak_297
chr1	20959771	20960680	910	23.35	8.19922	3.53648	5.50316	C6MG0ACXX_8_7447.sorted.filtered_peak_298
chr1	20966475	20967092	618	13.45	4.17215	2.77992	1.77254	C6MG0ACXX_8_7447.sorted.filtered_peak_299
chr1	20987632	20988366	735	52.93	26.54318	5.55242	23.27969	C6MG0ACXX_8_7447.sorted.filtered_peak_300
chr1	21023018	21023599	582	18.08	6.27698	3.30390	3.68802	C6MG0ACXX_8_7447.sorted.filtered_peak_301
chr1	21044406	21044655	250	15.40	4.29874	2.69431	1.88083	C6MG0ACXX_8_7447.sorted.filtered_peak_302
chr1	21059585	21059932	348	22.25	7.09908	3.24096	4.46722	C6MG0ACXX_8_7447.sorted.filtered_peak_303
chr1	21112756	21114222	1467	53.66	20.21859	4.18440	17.13425	C6MG0ACXX_8_7447.sorted.filtered_peak_304
chr1	21258914	21259337	424	13.64	4.53063	2.93252	2.09644	C6MG0ACXX_8_7447.sorted.filtered_peak_305
chr1	21348789	21349431	643	24.69	11.20688	4.43127	8.39910	C6MG0ACXX_8_7447.sorted.filtered_peak_306
chr1	21502986	21503856	871	50.15	23.25904	5.10455	20.07711	C6MG0ACXX_8_7447.sorted.filtered_peak_307
chr1	21521755	21522009	255	13.61	4.66445	3.01312	2.19215	C6MG0ACXX_8_7447.sorted.filtered_peak_308
chr1	21543401	21543838	438	15.29	5.08225	3.04581	2.58387	C6MG0ACXX_8_7447.sorted.filtered_peak_309
chr1	21581841	21582284	444	13.60	3.99438	2.68734	1.61895	C6MG0ACXX_8_7447.sorted.filtered_peak_310
chr1	21619928	21620596	669	23.77	4.08142	2.19886	1.69544	C6MG0ACXX_8_7447.sorted.filtered_peak_311
chr1	21620858	21621355	498	35.06	9.94066	3.20938	7.17949	C6MG0ACXX_8_7447.sorted.filtered_peak_312
chr1	21660582	21661383	802	27.79	10.58253	3.78474	7.84575	C6MG0ACXX_8_7447.sorted.filtered_peak_313
chr1	21671831	21672339	509	30.47	12.36376	4.20880	9.50479	C6MG0ACXX_8_7447.sorted.filtered_peak_314
chr1	21766185	21766796	612	20.95	9.99845	4.52879	7.21370	C6MG0ACXX_8_7447.sorted.filtered_peak_315
chr1	21985704	21986204	501	15.16	5.38330	3.20141	2.85571	C6MG0ACXX_8_7447.sorted.filtered_peak_316
chr1	22102500	22102850	351	15.38	4.65491	2.85093	2.19413	C6MG0ACXX_8_7447.sorted.filtered_peak_317
chr1	22108718	22110340	1623	46.94	15.89950	3.69317	12.96167	C6MG0ACXX_8_7447.sorted.filtered_peak_318
chr1	22263808	22264221	414	17.91	5.21610	2.88685	2.71104	C6MG0ACXX_8_7447.sorted.filtered_peak_319
chr1	22290473	22290826	354	15.04	5.61681	3.30984	3.07434	C6MG0ACXX_8_7447.sorted.filtered_peak_320
chr1	22345549	22346088	540	15.57	5.97935	3.41919	3.41087	C6MG0ACXX_8_7447.sorted.filtered_peak_321
chr1	22351392	22352634	1243	32.86	11.70364	3.83337	8.85647	C6MG0ACXX_8_7447.sorted.filtered_peak_322
chr1	22366130	22366909	780	44.90	25.66818	6.18365	22.44561	C6MG0ACXX_8_7447.sorted.filtered_peak_323
chr1	22378898	22380197	1300	33.28	12.25627	3.74568	9.45245	C6MG0ACXX_8_7447.sorted.filtered_peak_324
chr1	22416357	22416650	294	14.69	4.14087	2.67317	1.74038	C6MG0ACXX_8_7447.sorted.filtered_peak_325
chr1	22778139	22778996	858	32.72	13.27152	4.17257	10.39552	C6MG0ACXX_8_7447.sorted.filtered_peak_326
chr1	23030950	23031302	353	15.47	4.86614	2.93948	2.38313	C6MG0ACXX_8_7447.sorted.filtered_peak_327
chr1	23345649	23346309	661	33.64	15.62300	4.77883	12.67929	C6MG0ACXX_8_7447.sorted.filtered_peak_328
chr1	23426813	23427160	348	19.17	4.99030	2.71112	2.50876	C6MG0ACXX_8_7447.sorted.filtered_peak_329
chr1	23429860	23430236	377	23.71	8.18935	3.52045	5.49016	C6MG0ACXX_8_7447.sorted.filtered_peak_330
chr1	23445419	23445801	383	18.28	6.94639	3.55771	4.31958	C6MG0ACXX_8_7447.sorted.filtered_peak_331
chr1	23494942	23495554	613	23.03	9.42111	3.90387	6.71378	C6MG0ACXX_8_7447.sorted.filtered_peak_332
chr1	23511211	23511460	250	13.98	4.58972	2.93232	2.14545	C6MG0ACXX_8_7447.sorted.filtered_peak_333
chr1	23670256	23671354	1099	44.23	18.87806	4.49082	15.86018	C6MG0ACXX_8_7447.sorted.filtered_peak_334
chr1	23694378	23695701	1324	53.16	21.76475	4.54854	18.60769	C6MG0ACXX_8_7447.sorted.filtered_peak_335
chr1	23730096	23730636	541	13.54	4.09582	2.73922	1.70306	C6MG0ACXX_8_7447.sorted.filtered_peak_336
chr1	23810664	23811573	910	26.80	10.01306	3.83297	7.24426	C6MG0ACXX_8_7447.sorted.filtered_peak_337
chr1	23854653	23855199	547	24.36	6.36683	2.86208	3.77681	C6MG0ACXX_8_7447.sorted.filtered_peak_338
chr1	23857701	23858060	360	21.76	5.91170	2.86896	3.35641	C6MG0ACXX_8_7447.sorted.filtered_peak_339
chr1	23866195	23866784	590	25.27	12.49194	4.87869	9.62780	C6MG0ACXX_8_7447.sorted.filtered_peak_340
chr1	23881075	23881693	619	32.01	8.02983	2.87476	5.36993	C6MG0ACXX_8_7447.sorted.filtered_peak_341
chr1	23885766	23886276	511	31.52	7.27924	2.75824	4.62905	C6MG0ACXX_8_7447.sorted.filtered_peak_342
chr1	23945848	23946516	669	22.01	7.82474	3.50892	5.16264	C6MG0ACXX_8_7447.sorted.filtered_peak_343
chr1	23961305	23961823	519	14.98	4.79813	2.94278	2.33305	C6MG0ACXX_8_7447.sorted.filtered_peak_344
chr1	24018022	24018786	765	21.79	9.20870	4.07331	6.46366	C6MG0ACXX_8_7447.sorted.filtered_peak_345
chr1	24069791	24070627	837	18.71	6.01716	3.14113	3.45157	C6MG0ACXX_8_7447.sorted.filtered_peak_346
chr1	24098642	24098944	303	15.47	5.86369	3.39669	3.29272	C6MG0ACXX_8_7447.sorted.filtered_peak_347
chr1	24104488	24105254	767	27.40	11.34372	4.18223	8.53589	C6MG0ACXX_8_7447.sorted.filtered_peak_348
chr1	24117410	24118326	917	22.71	7.55279	3.31110	4.92051	C6MG0ACXX_8_7447.sorted.filtered_peak_349
chr1	24126982	24127605	624	42.49	17.52609	4.44258	14.51225	C6MG0ACXX_8_7447.sorted.filtered_peak_350
chr1	24151784	24152069	286	14.01	4.95658	3.09277	2.47768	C6MG0ACXX_8_7447.sorted.filtered_peak_351
chr1	24165116	24165365	250	14.05	4.94085	3.10522	2.44187	C6MG0ACXX_8_7447.sorted.filtered_peak_352
chr1	24194384	24195369	986	26.00	10.62987	4.04991	7.84438	C6MG0ACXX_8_7447.sorted.filtered_peak_353
chr1	24243375	24243653	279	15.07	5.55974	3.29169	3.02033	C6MG0ACXX_8_7447.sorted.filtered_peak_354
chr1	24285423	24286693	1271	43.45	16.11499	4.10306	13.11892	C6MG0ACXX_8_7447.sorted.filtered_peak_355
chr1	24306344	24307183	840	47.35	20.98961	4.67155	17.89862	C6MG0ACXX_8_7447.sorted.filtered_peak_356
chr1	24476734	24477230	497	13.10	3.98487	2.72077	1.60751	C6MG0ACXX_8_7447.sorted.filtered_peak_357
chr1	24525912	24526283	372	15.94	5.69240	3.24686	3.15288	C6MG0ACXX_8_7447.sorted.filtered_peak_358
chr1	24648319	24648920	602	19.37	5.28193	2.80551	2.77255	C6MG0ACXX_8_7447.sorted.filtered_peak_359
chr1	24718493	24718942	450	16.66	4.31885	2.61323	1.90214	C6MG0ACXX_8_7447.sorted.filtered_peak_360
chr1	24739939	24740442	504	28.20	6.71838	2.74522	4.11714	C6MG0ACXX_8_7447.sorted.filtered_peak_361
chr1	24741931	24742533	603	44.18	16.65807	4.10557	13.67288	C6MG0ACXX_8_7447.sorted.filtered_peak_362
chr1	24807688	24807961	274	16.30	5.35066	3.07184	2.83677	C6MG0ACXX_8_7447.sorted.filtered_peak_363
chr1	24808289	24808760	472	16.23	5.02502	2.92958	2.54338	C6MG0ACXX_8_7447.sorted.filtered_peak_364
chr1	24828499	24829784	1286	31.16	7.22244	2.76077	4.57317	C6MG0ACXX_8_7447.sorted.filtered_peak_365
chr1	24861548	24862103	556	26.39	8.02907	3.23328	5.35392	C6MG0ACXX_8_7447.sorted.filtered_peak_366
chr1	24863002	24863404	403	34.80	12.87926	3.99169	9.99383	C6MG0ACXX_8_7447.sorted.filtered_peak_367
chr1	24913718	24914055	338	17.59	7.44422	3.83377	4.79127	C6MG0ACXX_8_7447.sorted.filtered_peak_368
chr1	24969071	24970100	1030	71.84	35.37638	5.51090	31.86239	C6MG0ACXX_8_7447.sorted.filtered_peak_369
chr1	25071305	25072314	1010	54.81	25.18362	4.87546	21.99426	C6MG0ACXX_8_7447.sorted.filtered_peak_370
chr1	25174433	25175071	639	38.02	17.30452	4.84497	14.29403	C6MG0ACXX_8_7447.sorted.filtered_peak_371
chr1	25237564	25238192	629	33.37	12.17480	3.93140	9.31304	C6MG0ACXX_8_7447.sorted.filtered_peak_372
chr1	25251614	25252141	528	31.75	5.71856	2.37586	3.16705	C6MG0ACXX_8_7447.sorted.filtered_peak_373
chr1	25256649	25257164	516	37.87	9.64064	2.99660	6.89148	C6MG0ACXX_8_7447.sorted.filtered_peak_374
chr1	25281605	25282030	426	24.05	7.43025	3.21420	4.78232	C6MG0ACXX_8_7447.sorted.filtered_peak_375
chr1	25291344	25292072	729	44.26	15.00535	3.79348	12.05893	C6MG0ACXX_8_7447.sorted.filtered_peak_376
chr1	25319207	25319559	353	18.16	5.67736	3.05039	3.13312	C6MG0ACXX_8_7447.sorted.filtered_peak_377
chr1	25348793	25349689	897	50.64	21.35451	4.83045	18.19064	C6MG0ACXX_8_7447.sorted.filtered_peak_378
chr1	25358677	25359133	457	30.78	9.53112	3.40971	6.75988	C6MG0ACXX_8_7447.sorted.filtered_peak_379
chr1	25363909	25364290	382	16.41	3.88050	2.45460	1.51563	C6MG0ACXX_8_7447.sorted.filtered_peak_380
chr1	25391106	25391581	476	16.91	5.09995	2.91274	2.60507	C6MG0ACXX_8_7447.sorted.filtered_peak_381
chr1	25392345	25392810	466	19.95	6.38678	3.17108	3.80146	C6MG0ACXX_8_7447.sorted.filtered_peak_382
chr1	25422139	25422442	304	17.13	4.36808	2.60505	1.94343	C6MG0ACXX_8_7447.sorted.filtered_peak_383
chr1	25426079	25426393	315	20.97	5.39088	2.75340	2.86315	C6MG0ACXX_8_7447.sorted.filtered_peak_384
chr1	25427939	25428379	441	18.66	5.12668	2.79777	2.62979	C6MG0ACXX_8_7447.sorted.filtered_peak_385
chr1	25558575	25559406	832	29.41	11.17947	3.90442	8.36845	C6MG0ACXX_8_7447.sorted.filtered_peak_386
chr1	25559626	25559929	304	22.96	6.77675	3.10632	4.14598	C6MG0ACXX_8_7447.sorted.filtered_peak_387
chr1	25566064	25566812	749	43.73	20.56875	5.14663	17.45662	C6MG0ACXX_8_7447.sorted.filtered_peak_388
chr1	25573282	25574456	1175	47.59	18.08281	4.12838	15.05806	C6MG0ACXX_8_7447.sorted.filtered_peak_389
chr1	25664711	25665387	677	26.30	13.90731	5.27940	10.99560	C6MG0ACXX_8_7447.sorted.filtered_peak_390
chr1	25665594	25666033	440	16.82	5.84688	3.25837	3.27525	C6MG0ACXX_8_7447.sorted.filtered_peak_391
chr1	25756614	25757588	975	56.30	21.86974	4.52111	18.68274	C6MG0ACXX_8_7447.sorted.filtered_peak_392
chr1	25869915	25870579	665	19.67	6.91579	3.34694	4.33092	C6MG0ACXX_8_7447.sorted.filtered_peak_393
chr1	25876207	25876561	355	20.04	6.66447	3.28019	4.05291	C6MG0ACXX_8_7447.sorted.filtered_peak_394
chr1	25888946	25889424	479	20.69	6.11487	3.02760	3.53600	C6MG0ACXX_8_7447.sorted.filtered_peak_395
chr1	25891774	25892080	307	18.68	5.05200	2.77703	2.55320	C6MG0ACXX_8_7447.sorted.filtered_peak_396
chr1	25942797	25943248	452	29.46	7.74831	2.96812	5.08690	C6MG0ACXX_8_7447.sorted.filtered_peak_397
chr1	25968920	25969555	636	23.78	10.53548	4.34684	7.74449	C6MG0ACXX_8_7447.sorted.filtered_peak_398
chr1	26002457	26002921	465	17.43	5.66406	3.10638	3.12330	C6MG0ACXX_8_7447.sorted.filtered_peak_399
chr1	26030938	26031187	250	13.60	4.21885	2.79322	1.80842	C6MG0ACXX_8_7447.sorted.filtered_peak_400
chr1	26101260	26101785	526	20.51	6.70533	3.25758	4.09023	C6MG0ACXX_8_7447.sorted.filtered_peak_401
chr1	26123187	26123511	325	15.90	4.26353	2.63951	1.85339	C6MG0ACXX_8_7447.sorted.filtered_peak_402
chr1	26146085	26147346	1262	29.68	9.96539	3.48015	7.22665	C6MG0ACXX_8_7447.sorted.filtered_peak_403
chr1	26185733	26186376	644	28.67	12.80172	4.51600	9.93091	C6MG0ACXX_8_7447.sorted.filtered_peak_404
chr1	26201809	26202124	316	15.09	5.15901	3.09959	2.65357	C6MG0ACXX_8_7447.sorted.filtered_peak_405
chr1	26221887	26222285	399	24.60	11.61975	4.66361	8.78042	C6MG0ACXX_8_7447.sorted.filtered_peak_406
chr1	26231593	26232273	681	30.20	9.50036	3.35004	6.77380	C6MG0ACXX_8_7447.sorted.filtered_peak_407
chr1	26232689	26233209	521	21.37	4.65719	2.47525	2.20815	C6MG0ACXX_8_7447.sorted.filtered_peak_408
chr1	26249322	26249778	457	14.64	4.68649	2.92525	2.22258	C6MG0ACXX_8_7447.sorted.filtered_peak_409
chr1	26297790	26298232	443	16.14	6.31542	3.51937	3.72730	C6MG0ACXX_8_7447.sorted.filtered_peak_410
chr1	26317239	26317762	524	17.02	5.09281	2.91169	2.58847	C6MG0ACXX_8_7447.sorted.filtered_peak_411
chr1	26324317	26324999	683	62.28	33.49374	6.13040	30.03820	C6MG0ACXX_8_7447.sorted.filtered_peak_412
chr1	26361801	26362697	897	30.06	10.27685	3.59998	7.49927	C6MG0ACXX_8_7447.sorted.filtered_peak_413
chr1	26431526	26431798	273	14.32	4.87447	3.04426	2.39254	C6MG0ACXX_8_7447.sorted.filtered_peak_414
chr1	26437478	26438675	1198	40.28	16.29232	4.27628	13.32791	C6MG0ACXX_8_7447.sorted.filtered_peak_415
chr1	26452832	26453381	550	31.82	12.09129	4.04751	9.22516	C6MG0ACXX_8_7447.sorted.filtered_peak_416
chr1	26471403	26471907	505	12.82	4.06091	2.78227	1.67799	C6MG0ACXX_8_7447.sorted.filtered_peak_417
chr1	26496128	26496757	630	18.30	6.52822	3.33469	3.95953	C6MG0ACXX_8_7447.sorted.filtered_peak_418
chr1	26560225	26561144	920	79.99	42.32447	6.34650	38.61842	C6MG0ACXX_8_7447.sorted.filtered_peak_419
chr1	26602161	26603024	864	22.52	5.20724	2.59836	2.70374	C6MG0ACXX_8_7447.sorted.filtered_peak_420
chr1	26606225	26606715	491	26.88	5.88797	2.57901	3.34589	C6MG0ACXX_8_7447.sorted.filtered_peak_421
chr1	26611244	26611817	574	32.76	7.93517	2.85332	5.25044	C6MG0ACXX_8_7447.sorted.filtered_peak_422
chr1	26632914	26633423	510	44.25	24.02167	6.05177	20.79984	C6MG0ACXX_8_7447.sorted.filtered_peak_423
chr1	26644214	26644625	412	21.69	4.47328	2.39472	2.05191	C6MG0ACXX_8_7447.sorted.filtered_peak_424
chr1	26647875	26648333	459	22.97	6.22773	2.91135	3.64023	C6MG0ACXX_8_7447.sorted.filtered_peak_425
chr1	26662898	26663461	564	16.39	5.72374	3.21816	3.18484	C6MG0ACXX_8_7447.sorted.filtered_peak_426
chr1	26685457	26685799	343	18.26	4.61397	2.62739	2.16645	C6MG0ACXX_8_7447.sorted.filtered_peak_427
chr1	26690360	26690720	361	20.49	6.95652	3.35114	4.32665	C6MG0ACXX_8_7447.sorted.filtered_peak_428
chr1	26704586	26705363	778	40.06	17.89047	4.98859	14.81421	C6MG0ACXX_8_7447.sorted.filtered_peak_429
chr1	26735112	26735361	250	14.65	4.52812	2.85433	2.08223	C6MG0ACXX_8_7447.sorted.filtered_peak_430
chr1	26743542	26743844	303	17.02	6.01849	3.27124	3.47002	C6MG0ACXX_8_7447.sorted.filtered_peak_431
chr1	26758426	26759178	753	46.40	28.58455	6.92032	25.26613	C6MG0ACXX_8_7447.sorted.filtered_peak_432
chr1	26798550	26799850	1301	41.51	15.76394	4.04084	12.82206	C6MG0ACXX_8_7447.sorted.filtered_peak_433
chr1	26826672	26827908	1237	35.39	13.44286	4.11661	10.52632	C6MG0ACXX_8_7447.sorted.filtered_peak_434
chr1	26856089	26856558	470	23.58	9.14626	3.83024	6.42436	C6MG0ACXX_8_7447.sorted.filtered_peak_435
chr1	26868370	26869138	769	28.71	6.81174	2.77442	4.18284	C6MG0ACXX_8_7447.sorted.filtered_peak_436
chr1	26872051	26872509	459	20.16	4.12095	2.35595	1.72634	C6MG0ACXX_8_7447.sorted.filtered_peak_437
chr1	26946628	26948032	1405	46.10	17.70034	4.15349	14.69408	C6MG0ACXX_8_7447.sorted.filtered_peak_438
chr1	27018776	27019718	943	31.27	5.38840	2.30380	2.87324	C6MG0ACXX_8_7447.sorted.filtered_peak_439
chr1	27021855	27022531	677	41.05	8.33880	2.60520	5.65481	C6MG0ACXX_8_7447.sorted.filtered_peak_440
chr1	27060446	27060845	400	15.72	5.51892	3.19439	2.99198	C6MG0ACXX_8_7447.sorted.filtered_peak_441
chr1	27070463	27071241	779	31.83	11.94958	3.93178	9.11316	C6MG0ACXX_8_7447.sorted.filtered_peak_442
chr1	27113746	27115005	1260	44.85	12.03557	3.15626	9.19518	C6MG0ACXX_8_7447.sorted.filtered_peak_443
chr1	27126188	27127116	929	14.61	5.10988	3.10032	2.63206	C6MG0ACXX_8_7447.sorted.filtered_peak_444
chr1	27152801	27153514	714	17.35	4.39333	2.59712	1.97099	C6MG0ACXX_8_7447.sorted.filtered_peak_445
chr1	27159982	27160535	554	40.14	17.89518	4.76038	14.87183	C6MG0ACXX_8_7447.sorted.filtered_peak_446
chr1	27191261	27192085	825	34.23	13.78269	4.23309	10.87311	C6MG0ACXX_8_7447.sorted.filtered_peak_447
chr1	27216371	27216989	619	26.40	11.10616	4.29894	8.26830	C6MG0ACXX_8_7447.sorted.filtered_peak_448
chr1	27226603	27227304	702	23.60	10.08676	4.15856	7.32323	C6MG0ACXX_8_7447.sorted.filtered_peak_449
chr1	27247704	27248590	887	40.38	20.42608	5.15437	17.36576	C6MG0ACXX_8_7447.sorted.filtered_peak_450
chr1	27319894	27320306	413	18.88	5.76275	3.03572	3.20429	C6MG0ACXX_8_7447.sorted.filtered_peak_451
chr1	27371096	27371506	411	20.43	8.54716	3.98042	5.83324	C6MG0ACXX_8_7447.sorted.filtered_peak_452
chr1	27429276	27429534	259	17.97	5.88699	3.16966	3.31286	C6MG0ACXX_8_7447.sorted.filtered_peak_453
chr1	27438380	27438922	543	17.15	6.29166	3.39167	3.70358	C6MG0ACXX_8_7447.sorted.filtered_peak_454
chr1	27463538	27464028	491	19.46	6.46370	3.23649	3.87616	C6MG0ACXX_8_7447.sorted.filtered_peak_455
chr1	27481406	27482134	729	37.94	15.40859	4.43532	12.42491	C6MG0ACXX_8_7447.sorted.filtered_peak_456
chr1	27487967	27488339	373	14.74	5.39180	3.24622	2.85853	C6MG0ACXX_8_7447.sorted.filtered_peak_457
chr1	27560485	27561412	928	62.22	33.90776	6.17114	30.45168	C6MG0ACXX_8_7447.sorted.filtered_peak_458
chr1	27610955	27611403	449	12.29	3.88567	2.74092	1.50732	C6MG0ACXX_8_7447.sorted.filtered_peak_459
chr1	27648361	27649036	676	47.12	23.89640	5.68318	20.68626	C6MG0ACXX_8_7447.sorted.filtered_peak_460
chr1	27668114	27668818	705	20.10	4.76624	2.58471	2.29465	C6MG0ACXX_8_7447.sorted.filtered_peak_461
chr1	27669514	27670247	734	22.75	6.43986	2.97292	3.85453	C6MG0ACXX_8_7447.sorted.filtered_peak_462
chr1	27683810	27684236	427	21.71	7.27074	3.37967	4.61144	C6MG0ACXX_8_7447.sorted.filtered_peak_463
chr1	27692009	27692743	735	26.20	7.73094	3.17450	5.05814	C6MG0ACXX_8_7447.sorted.filtered_peak_464
chr1	27718778	27719432	655	29.32	11.64507	4.05775	8.83068	C6MG0ACXX_8_7447.sorted.filtered_peak_465
chr1	27743071	27743469	399	18.22	5.95101	3.16670	3.37988	C6MG0ACXX_8_7447.sorted.filtered_peak_466
chr1	27748575	27748862	288	16.71	6.25715	3.40602	3.68759	C6MG0ACXX_8_7447.sorted.filtered_peak_467
chr1	27816181	27817215	1035	52.92	25.22657	5.18939	22.01651	C6MG0ACXX_8_7447.sorted.filtered_peak_468
chr1	27894871	27895397	527	29.75	11.03035	3.85933	8.22565	C6MG0ACXX_8_7447.sorted.filtered_peak_469
chr1	27930472	27930860	389	22.83	4.34802	2.31528	1.92707	C6MG0ACXX_8_7447.sorted.filtered_peak_470
chr1	27959426	27959704	279	20.12	4.38368	2.44840	1.95187	C6MG0ACXX_8_7447.sorted.filtered_peak_471
chr1	27960841	27961146	306	19.27	4.12512	2.39658	1.73283	C6MG0ACXX_8_7447.sorted.filtered_peak_472
chr1	27985858	27986957	1100	28.20	7.17068	2.87330	4.53761	C6MG0ACXX_8_7447.sorted.filtered_peak_473
chr1	27989340	27990002	663	28.25	7.16710	2.88456	4.52464	C6MG0ACXX_8_7447.sorted.filtered_peak_474
chr1	27995761	27996015	255	19.26	4.90415	2.66719	2.43257	C6MG0ACXX_8_7447.sorted.filtered_peak_475
chr1	27998420	27999128	709	29.45	11.68431	4.07375	8.85973	C6MG0ACXX_8_7447.sorted.filtered_peak_476
chr1	28051881	28052630	750	71.54	42.55098	7.07484	38.83613	C6MG0ACXX_8_7447.sorted.filtered_peak_477
chr1	28099293	28100298	1006	54.54	27.38570	5.39073	24.13256	C6MG0ACXX_8_7447.sorted.filtered_peak_478
chr1	28157077	28157776	700	26.67	11.61335	4.24237	8.81921	C6MG0ACXX_8_7447.sorted.filtered_peak_479
chr1	28184623	28185051	429	21.55	9.12233	4.04090	6.40642	C6MG0ACXX_8_7447.sorted.filtered_peak_480
chr1	28195567	28196415	849	16.97	4.36386	2.60702	1.94626	C6MG0ACXX_8_7447.sorted.filtered_peak_481
chr1	28218009	28218357	349	18.60	5.82310	3.06686	3.27231	C6MG0ACXX_8_7447.sorted.filtered_peak_482
chr1	28240801	28241674	874	48.89	26.60912	5.72123	23.38624	C6MG0ACXX_8_7447.sorted.filtered_peak_483
chr1	28269882	28270150	269	14.97	4.77480	2.93583	2.30910	C6MG0ACXX_8_7447.sorted.filtered_peak_484
chr1	28286087	28286716	630	23.17	9.04400	3.80758	6.33345	C6MG0ACXX_8_7447.sorted.filtered_peak_485
chr1	28306142	28306414	273	18.11	7.42700	3.81783	4.75650	C6MG0ACXX_8_7447.sorted.filtered_peak_486
chr1	28318761	28319108	348	14.41	4.34827	2.78908	1.92685	C6MG0ACXX_8_7447.sorted.filtered_peak_487
chr1	28414776	28415465	690	47.45	24.40742	5.69242	21.18587	C6MG0ACXX_8_7447.sorted.filtered_peak_488
chr1	28495796	28496212	417	23.57	9.72494	4.12554	6.94024	C6MG0ACXX_8_7447.sorted.filtered_peak_489
chr1	28499216	28499512	297	17.11	4.94016	2.83475	2.45857	C6MG0ACXX_8_7447.sorted.filtered_peak_490
chr1	28526097	28526739	643	19.05	7.56595	3.69629	4.91271	C6MG0ACXX_8_7447.sorted.filtered_peak_491
chr1	28559201	28559740	540	26.46	8.02230	3.25961	5.32605	C6MG0ACXX_8_7447.sorted.filtered_peak_492
chr1	28562353	28562994	642	34.22	14.01020	4.19530	11.12556	C6MG0ACXX_8_7447.sorted.filtered_peak_493
chr1	28572978	28573370	393	29.55	5.88170	2.49134	3.31598	C6MG0ACXX_8_7447.sorted.filtered_peak_494
chr1	28573590	28574151	562	59.06	25.91558	4.98557	22.64361	C6MG0ACXX_8_7447.sorted.filtered_peak_495
chr1	28582769	28583102	334	21.01	4.70120	2.50237	2.25146	C6MG0ACXX_8_7447.sorted.filtered_peak_496
chr1	28585656	28586415	760	48.58	23.66372	5.19832	20.50730	C6MG0ACXX_8_7447.sorted.filtered_peak_497
chr1	28655223	28655814	592	43.08	23.75388	6.12561	20.54572	C6MG0ACXX_8_7447.sorted.filtered_peak_498
chr1	28686222	28686518	297	12.86	4.21366	2.85833	1.79103	C6MG0ACXX_8_7447.sorted.filtered_peak_499
chr1	28696004	28696902	899	22.84	9.60001	4.08431	6.84542	C6MG0ACXX_8_7447.sorted.filtered_peak_500
chr1	28776544	28776809	266	14.37	5.14386	3.17024	2.62882	C6MG0ACXX_8_7447.sorted.filtered_peak_501
chr1	28832061	28832844	784	51.27	21.98448	4.70945	18.84608	C6MG0ACXX_8_7447.sorted.filtered_peak_502
chr1	28844522	28845145	624	32.60	15.80943	5.09122	12.82394	C6MG0ACXX_8_7447.sorted.filtered_peak_503
chr1	28879063	28879959	897	48.29	25.66436	5.78787	22.42043	C6MG0ACXX_8_7447.sorted.filtered_peak_504
chr1	28907646	28908897	1252	38.82	13.36615	3.71006	10.48787	C6MG0ACXX_8_7447.sorted.filtered_peak_505
chr1	28969402	28970068	667	48.63	22.71734	5.19905	19.55054	C6MG0ACXX_8_7447.sorted.filtered_peak_506
chr1	28974505	28975637	1133	59.95	26.28914	5.06152	23.00490	C6MG0ACXX_8_7447.sorted.filtered_peak_507
chr1	28994865	28996607	1743	26.14	8.48153	3.36435	5.78572	C6MG0ACXX_8_7447.sorted.filtered_peak_508
chr1	29062898	29063828	931	45.30	20.39390	4.90165	17.28956	C6MG0ACXX_8_7447.sorted.filtered_peak_509
chr1	29101766	29102064	299	13.90	4.85930	3.07429	2.37306	C6MG0ACXX_8_7447.sorted.filtered_peak_510
chr1	29111381	29111926	546	12.92	4.26022	2.87193	1.83727	C6MG0ACXX_8_7447.sorted.filtered_peak_511
chr1	29203800	29204059	260	15.52	5.87739	3.40870	3.29702	C6MG0ACXX_8_7447.sorted.filtered_peak_512
chr1	29211537	29212055	519	30.99	9.50674	3.33277	6.77181	C6MG0ACXX_8_7447.sorted.filtered_peak_513
chr1	29213306	29213747	442	29.10	7.73514	3.00077	5.05891	C6MG0ACXX_8_7447.sorted.filtered_peak_514
chr1	29240608	29242178	1571	27.57	9.01495	3.32893	6.33511	C6MG0ACXX_8_7447.sorted.filtered_peak_515
chr1	29253252	29253940	689	23.32	8.23458	3.52643	5.55653	C6MG0ACXX_8_7447.sorted.filtered_peak_516
chr1	29255017	29255362	346	17.69	4.51287	2.62788	2.07178	C6MG0ACXX_8_7447.sorted.filtered_peak_517
chr1	29507646	29508815	1170	55.88	23.27721	4.50205	20.11507	C6MG0ACXX_8_7447.sorted.filtered_peak_518
chr1	29529447	29529725	279	14.02	4.76196	3.01433	2.29641	C6MG0ACXX_8_7447.sorted.filtered_peak_519
chr1	29557039	29557713	675	21.65	8.13090	3.60849	5.47603	C6MG0ACXX_8_7447.sorted.filtered_peak_520
chr1	29562839	29563121	283	15.56	4.34218	2.69948	1.92153	C6MG0ACXX_8_7447.sorted.filtered_peak_521
chr1	30663946	30664509	564	31.63	14.80729	4.81498	11.87411	C6MG0ACXX_8_7447.sorted.filtered_peak_522
chr1	30785788	30786037	250	13.32	4.48455	2.94960	2.03629	C6MG0ACXX_8_7447.sorted.filtered_peak_523
chr1	31190830	31192296	1467	85.87	35.65268	4.65626	32.14812	C6MG0ACXX_8_7447.sorted.filtered_peak_524
chr1	31216426	31217202	777	30.70	8.90295	3.21592	6.17292	C6MG0ACXX_8_7447.sorted.filtered_peak_525
chr1	31222562	31222832	271	21.95	4.48727	2.39458	2.05458	C6MG0ACXX_8_7447.sorted.filtered_peak_526
chr1	31229470	31229739	270	31.41	8.32273	3.03610	5.61545	C6MG0ACXX_8_7447.sorted.filtered_peak_527
chr1	31230535	31230818	284	26.82	5.65566	2.53889	3.10729	C6MG0ACXX_8_7447.sorted.filtered_peak_528
chr1	31252191	31252710	520	18.87	6.16206	3.17470	3.59036	C6MG0ACXX_8_7447.sorted.filtered_peak_529
chr1	31401879	31402153	275	15.74	4.77625	2.87015	2.31016	C6MG0ACXX_8_7447.sorted.filtered_peak_530
chr1	31483244	31483666	423	15.75	4.20827	2.62837	1.80066	C6MG0ACXX_8_7447.sorted.filtered_peak_531
chr1	31537841	31538938	1098	33.06	12.57454	3.92787	9.73731	C6MG0ACXX_8_7447.sorted.filtered_peak_532
chr1	31656768	31657019	252	14.83	5.23388	3.16547	2.71838	C6MG0ACXX_8_7447.sorted.filtered_peak_533
chr1	31769261	31770035	775	58.48	31.22915	6.15794	27.82192	C6MG0ACXX_8_7447.sorted.filtered_peak_534
chr1	31867585	31867968	384	15.97	4.93774	2.92348	2.45200	C6MG0ACXX_8_7447.sorted.filtered_peak_535
chr1	31989558	31989815	258	13.67	4.72838	3.02617	2.26051	C6MG0ACXX_8_7447.sorted.filtered_peak_536
chr1	32014618	32014898	281	21.30	8.14367	3.76330	5.43150	C6MG0ACXX_8_7447.sorted.filtered_peak_537
chr1	32059455	32059885	431	15.18	5.41929	3.21660	2.88686	C6MG0ACXX_8_7447.sorted.filtered_peak_538
chr1	32109979	32110991	1013	61.09	27.33662	5.20852	24.00778	C6MG0ACXX_8_7447.sorted.filtered_peak_539
chr1	32170776	32171082	307	17.22	5.50181	3.06532	2.96479	C6MG0ACXX_8_7447.sorted.filtered_peak_540
chr1	32226642	32226894	253	19.74	4.82200	2.62547	2.34392	C6MG0ACXX_8_7447.sorted.filtered_peak_541
chr1	32253698	32255086	1389	27.13	7.35101	2.97702	4.70869	C6MG0ACXX_8_7447.sorted.filtered_peak_542
chr1	32292659	32293164	506	17.24	6.82598	3.62709	4.20560	C6MG0ACXX_8_7447.sorted.filtered_peak_543
chr1	32354791	32355353	563	14.49	4.97850	3.04687	2.51463	C6MG0ACXX_8_7447.sorted.filtered_peak_544
chr1	32394440	32394700	261	23.30	6.01054	2.82110	3.43463	C6MG0ACXX_8_7447.sorted.filtered_peak_545
chr1	32403313	32404354	1042	39.97	10.05074	2.98451	7.28158	C6MG0ACXX_8_7447.sorted.filtered_peak_546
chr1	32405494	32405827	334	34.30	5.04720	2.15035	2.55269	C6MG0ACXX_8_7447.sorted.filtered_peak_547
chr1	32409380	32410582	1203	29.89	8.26524	3.08664	5.56667	C6MG0ACXX_8_7447.sorted.filtered_peak_548
chr1	32421552	32422073	522	18.62	6.36929	3.28083	3.78131	C6MG0ACXX_8_7447.sorted.filtered_peak_549
chr1	32429809	32430246	438	14.75	5.39865	3.23915	2.87500	C6MG0ACXX_8_7447.sorted.filtered_peak_550
chr1	32450793	32451215	423	14.70	3.68642	2.47064	1.35583	C6MG0ACXX_8_7447.sorted.filtered_peak_551
chr1	32478963	32479977	1015	63.91	29.22348	4.83113	25.93659	C6MG0ACXX_8_7447.sorted.filtered_peak_552
chr1	32538138	32539073	936	52.11	25.16390	5.34375	21.93273	C6MG0ACXX_8_7447.sorted.filtered_peak_553
chr1	32573435	32574577	1143	30.79	12.03472	3.98894	9.21769	C6MG0ACXX_8_7447.sorted.filtered_peak_554
chr1	32645084	32646146	1063	51.12	23.77277	5.07682	20.59974	C6MG0ACXX_8_7447.sorted.filtered_peak_555
chr1	32665944	32666384	441	21.02	4.36654	2.39852	1.94090	C6MG0ACXX_8_7447.sorted.filtered_peak_556
chr1	32666831	32667283	453	23.54	5.29890	2.58526	2.77656	C6MG0ACXX_8_7447.sorted.filtered_peak_557
chr1	32671079	32671448	370	22.62	6.36814	2.96823	3.77948	C6MG0ACXX_8_7447.sorted.filtered_peak_558
chr1	32687621	32688320	700	33.88	16.82075	4.99765	13.86637	C6MG0ACXX_8_7447.sorted.filtered_peak_559
chr1	32706476	32706785	310	12.37	3.86842	2.72478	1.51425	C6MG0ACXX_8_7447.sorted.filtered_peak_560
chr1	32715502	32715993	492	38.18	13.07006	3.80577	10.16938	C6MG0ACXX_8_7447.sorted.filtered_peak_561
chr1	32739186	32739744	559	16.18	5.66813	3.19201	3.14169	C6MG0ACXX_8_7447.sorted.filtered_peak_562
chr1	32757284	32758282	999	41.08	18.35171	4.68645	15.32876	C6MG0ACXX_8_7447.sorted.filtered_peak_563
chr1	32787584	32787903	320	16.53	6.11341	3.36654	3.54913	C6MG0ACXX_8_7447.sorted.filtered_peak_564
chr1	32801734	32801996	263	21.13	4.73733	2.51689	2.27451	C6MG0ACXX_8_7447.sorted.filtered_peak_565
chr1	32816680	32817348	669	41.25	19.87161	5.21449	16.77923	C6MG0ACXX_8_7447.sorted.filtered_peak_566
chr1	32837754	32838128	375	14.61	5.03471	3.08384	2.54622	C6MG0ACXX_8_7447.sorted.filtered_peak_567
chr1	32859749	32860571	823	50.61	26.70670	5.83295	23.43802	C6MG0ACXX_8_7447.sorted.filtered_peak_568
chr1	32986026	32986307	282	15.94	6.16182	3.49538	3.56275	C6MG0ACXX_8_7447.sorted.filtered_peak_569
chr1	33093130	33093472	343	13.82	4.72470	3.02022	2.25883	C6MG0ACXX_8_7447.sorted.filtered_peak_570
chr1	33116018	33117140	1123	62.57	27.66842	4.96652	24.35364	C6MG0ACXX_8_7447.sorted.filtered_peak_571
chr1	33177792	33178301	510	25.98	12.74488	4.92871	9.85658	C6MG0ACXX_8_7447.sorted.filtered_peak_572
chr1	33219366	33219615	250	16.52	4.92601	2.87743	2.44274	C6MG0ACXX_8_7447.sorted.filtered_peak_573
chr1	33219787	33220036	250	16.06	4.71002	2.82034	2.25003	C6MG0ACXX_8_7447.sorted.filtered_peak_574
chr1	33238759	33239307	549	13.76	3.85847	2.61251	1.50007	C6MG0ACXX_8_7447.sorted.filtered_peak_575
chr1	33264566	33265324	759	23.00	9.65231	3.99703	6.92568	C6MG0ACXX_8_7447.sorted.filtered_peak_576
chr1	33266743	33267217	475	15.85	4.84981	2.88259	2.38947	C6MG0ACXX_8_7447.sorted.filtered_peak_577
chr1	33282656	33283460	805	48.98	22.47124	5.01060	19.31525	C6MG0ACXX_8_7447.sorted.filtered_peak_578
chr1	33430146	33430791	646	34.42	11.38625	3.55997	8.58232	C6MG0ACXX_8_7447.sorted.filtered_peak_579
chr1	33446718	33447263	546	22.54	7.96915	3.51582	5.30021	C6MG0ACXX_8_7447.sorted.filtered_peak_580
chr1	33450006	33450330	325	18.07	4.92044	2.75630	2.44404	C6MG0ACXX_8_7447.sorted.filtered_peak_581
chr1	33502358	33502848	491	35.75	16.46266	4.89971	13.46387	C6MG0ACXX_8_7447.sorted.filtered_peak_582
chr1	33511413	33511869	457	24.73	10.37600	4.14869	7.60049	C6MG0ACXX_8_7447.sorted.filtered_peak_583
chr1	33520772	33521166	395	13.68	4.72401	3.02869	2.25185	C6MG0ACXX_8_7447.sorted.filtered_peak_584
chr1	33546474	33547042	569	31.69	13.98933	4.57609	11.07362	C6MG0ACXX_8_7447.sorted.filtered_peak_585
chr1	33554142	33554494	353	13.46	3.93902	2.67473	1.56379	C6MG0ACXX_8_7447.sorted.filtered_peak_586
chr1	33564681	33565550	870	26.20	8.29773	3.31911	5.61000	C6MG0ACXX_8_7447.sorted.filtered_peak_587
chr1	33592487	33593550	1064	52.42	22.78751	4.56033	19.67677	C6MG0ACXX_8_7447.sorted.filtered_peak_588
chr1	33646373	33646907	535	19.37	4.63890	2.57314	2.19055	C6MG0ACXX_8_7447.sorted.filtered_peak_589
chr1	33647494	33647810	317	23.05	6.62673	3.04827	4.00515	C6MG0ACXX_8_7447.sorted.filtered_peak_590
chr1	33722080	33722680	601	20.65	5.54976	2.82159	3.01666	C6MG0ACXX_8_7447.sorted.filtered_peak_591
chr1	33768014	33768268	255	16.33	5.55163	3.16786	3.00999	C6MG0ACXX_8_7447.sorted.filtered_peak_592
chr1	33815054	33816078	1025	31.00	10.21886	3.44132	7.48454	C6MG0ACXX_8_7447.sorted.filtered_peak_593
chr1	33833424	33833838	415	19.12	6.44905	3.27580	3.85136	C6MG0ACXX_8_7447.sorted.filtered_peak_594
chr1	33896485	33896956	472	24.55	9.00498	3.72059	6.26934	C6MG0ACXX_8_7447.sorted.filtered_peak_595
chr1	33937813	33938361	549	27.41	9.02528	3.47994	6.29000	C6MG0ACXX_8_7447.sorted.filtered_peak_596
chr1	35208113	35208392	280	14.99	4.06152	2.61877	1.67520	C6MG0ACXX_8_7447.sorted.filtered_peak_597
chr1	35318221	35318837	617	21.04	6.88753	3.26734	4.26728	C6MG0ACXX_8_7447.sorted.filtered_peak_598
chr1	35324796	35325646	851	24.01	7.02037	3.02943	4.43195	C6MG0ACXX_8_7447.sorted.filtered_peak_599
chr1	35331705	35332350	646	26.44	9.30229	3.65183	6.55203	C6MG0ACXX_8_7447.sorted.filtered_peak_600
chr1	35450629	35451113	485	25.00	10.49604	4.19528	7.69905	C6MG0ACXX_8_7447.sorted.filtered_peak_601
chr1	35496795	35497741	947	31.60	13.09307	4.24087	10.22965	C6MG0ACXX_8_7447.sorted.filtered_peak_602
chr1	35544650	35545466	817	28.58	13.64078	4.89778	10.72440	C6MG0ACXX_8_7447.sorted.filtered_peak_603
chr1	35657235	35658081	847	32.36	7.49105	2.75567	4.84374	C6MG0ACXX_8_7447.sorted.filtered_peak_604
chr1	35658365	35659119	755	54.09	22.00017	4.54033	18.84836	C6MG0ACXX_8_7447.sorted.filtered_peak_605
chr1	35667690	35667983	294	13.82	4.82307	3.05637	2.34773	C6MG0ACXX_8_7447.sorted.filtered_peak_606
chr1	35734016	35734778	763	28.43	10.95348	3.86483	8.18204	C6MG0ACXX_8_7447.sorted.filtered_peak_607
chr1	35965220	35965766	547	27.26	11.45168	4.30744	8.60665	C6MG0ACXX_8_7447.sorted.filtered_peak_608
chr1	35971561	35972406	846	26.78	9.36306	3.59639	6.62499	C6MG0ACXX_8_7447.sorted.filtered_peak_609
chr1	36004639	36005200	562	14.15	4.08781	2.68730	1.70202	C6MG0ACXX_8_7447.sorted.filtered_peak_610
chr1	36022872	36023612	741	44.45	15.78720	4.04827	12.79074	C6MG0ACXX_8_7447.sorted.filtered_peak_611
chr1	36043082	36043476	395	14.09	4.65506	2.95064	2.20721	C6MG0ACXX_8_7447.sorted.filtered_peak_612
chr1	36106775	36107495	721	31.05	11.76242	3.89577	8.95547	C6MG0ACXX_8_7447.sorted.filtered_peak_613
chr1	36184147	36184843	697	16.24	4.21419	2.59935	1.81076	C6MG0ACXX_8_7447.sorted.filtered_peak_614
chr1	36234880	36235870	991	32.15	12.66477	4.19140	9.77571	C6MG0ACXX_8_7447.sorted.filtered_peak_615
chr1	36348432	36348964	533	32.53	13.66109	4.30242	10.79058	C6MG0ACXX_8_7447.sorted.filtered_peak_616
chr1	36396218	36397104	887	38.29	15.29076	4.28347	12.33864	C6MG0ACXX_8_7447.sorted.filtered_peak_617
chr1	36413162	36413411	250	13.55	4.64309	3.00231	2.17783	C6MG0ACXX_8_7447.sorted.filtered_peak_618
chr1	36554111	36555301	1191	28.82	10.24106	3.62567	7.50144	C6MG0ACXX_8_7447.sorted.filtered_peak_619
chr1	36614759	36615511	753	61.21	28.77993	5.27625	25.44016	C6MG0ACXX_8_7447.sorted.filtered_peak_620
chr1	36621318	36621888	571	35.41	11.80360	3.64020	8.95978	C6MG0ACXX_8_7447.sorted.filtered_peak_621
chr1	36653747	36654089	343	14.72	5.37086	3.24313	2.83606	C6MG0ACXX_8_7447.sorted.filtered_peak_622
chr1	36689061	36690433	1373	63.80	28.45459	4.83314	25.14764	C6MG0ACXX_8_7447.sorted.filtered_peak_623
chr1	36751087	36751360	274	17.22	6.88838	3.68228	4.24909	C6MG0ACXX_8_7447.sorted.filtered_peak_624
chr1	36772143	36772886	744	35.12	16.80682	4.91931	13.82621	C6MG0ACXX_8_7447.sorted.filtered_peak_625
chr1	36788906	36789499	594	16.79	3.72685	2.37051	1.38758	C6MG0ACXX_8_7447.sorted.filtered_peak_626
chr1	36831945	36832314	370	14.40	4.58373	2.88351	2.14619	C6MG0ACXX_8_7447.sorted.filtered_peak_627
chr1	36834641	36834915	275	18.26	5.26221	2.87743	2.75449	C6MG0ACXX_8_7447.sorted.filtered_peak_628
chr1	36839275	36840408	1134	20.76	6.31183	3.08081	3.72592	C6MG0ACXX_8_7447.sorted.filtered_peak_629
chr1	36851213	36852386	1174	60.30	25.94100	4.76908	22.68500	C6MG0ACXX_8_7447.sorted.filtered_peak_630
chr1	36863144	36863714	571	23.81	7.87791	3.36034	5.21388	C6MG0ACXX_8_7447.sorted.filtered_peak_631
chr1	36866592	36866849	258	18.19	4.95953	2.75554	2.48659	C6MG0ACXX_8_7447.sorted.filtered_peak_632
chr1	36886398	36886918	521	17.45	6.26000	3.33598	3.69053	C6MG0ACXX_8_7447.sorted.filtered_peak_633
chr1	36915915	36916485	571	30.27	13.82524	4.65889	10.93031	C6MG0ACXX_8_7447.sorted.filtered_peak_634
chr1	36929665	36930389	725	27.29	11.58265	4.19109	8.77668	C6MG0ACXX_8_7447.sorted.filtered_peak_635
chr1	37169374	37169647	274	13.04	3.73055	2.60504	1.39188	C6MG0ACXX_8_7447.sorted.filtered_peak_636
chr1	37920465	37920714	250	14.53	5.24206	3.20424	2.71556	C6MG0ACXX_8_7447.sorted.filtered_peak_637
chr1	37939873	37940280	408	36.97	9.44639	3.02136	6.69015	C6MG0ACXX_8_7447.sorted.filtered_peak_638
chr1	37945213	37945530	318	28.37	5.30019	2.38121	2.78479	C6MG0ACXX_8_7447.sorted.filtered_peak_639
chr1	37952820	37953203	384	19.73	6.18168	3.12128	3.60298	C6MG0ACXX_8_7447.sorted.filtered_peak_640
chr1	37979622	37980792	1171	26.76	10.66867	3.89661	7.91127	C6MG0ACXX_8_7447.sorted.filtered_peak_641
chr1	38019730	38020120	391	30.02	14.59595	5.02495	11.64978	C6MG0ACXX_8_7447.sorted.filtered_peak_642
chr1	38061154	38061876	723	37.91	19.06471	5.44008	15.97848	C6MG0ACXX_8_7447.sorted.filtered_peak_643
chr1	38156018	38156546	529	53.47	20.65069	4.38844	17.51835	C6MG0ACXX_8_7447.sorted.filtered_peak_644
chr1	38157580	38158497	918	42.95	13.95070	3.49508	11.09477	C6MG0ACXX_8_7447.sorted.filtered_peak_645
chr1	38259584	38259833	250	14.13	5.00109	3.12090	2.50198	C6MG0ACXX_8_7447.sorted.filtered_peak_646
chr1	38273357	38274334	978	31.77	13.73378	4.22245	10.89019	C6MG0ACXX_8_7447.sorted.filtered_peak_647
chr1	38324930	38325998	1069	33.78	15.06618	4.36636	12.18849	C6MG0ACXX_8_7447.sorted.filtered_peak_648
chr1	38391660	38391926	267	15.79	5.36789	3.13569	2.84207	C6MG0ACXX_8_7447.sorted.filtered_peak_649
chr1	38397208	38397881	674	29.25	13.28209	4.63285	10.39155	C6MG0ACXX_8_7447.sorted.filtered_peak_650
chr1	38412412	38412698	287	12.00	3.53152	2.58412	1.23295	C6MG0ACXX_8_7447.sorted.filtered_peak_651
chr1	38455161	38456017	857	25.77	10.58909	4.10927	7.79276	C6MG0ACXX_8_7447.sorted.filtered_peak_652
chr1	38478088	38478722	635	43.42	19.10308	4.80991	16.02113	C6MG0ACXX_8_7447.sorted.filtered_peak_653
chr1	38512242	38512813	572	17.24	5.16584	2.91858	2.66258	C6MG0ACXX_8_7447.sorted.filtered_peak_654
chr1	39025153	39025528	376	23.63	7.82408	3.40303	5.14089	C6MG0ACXX_8_7447.sorted.filtered_peak_655
chr1	39325038	39325978	941	42.10	18.41095	4.35834	15.44158	C6MG0ACXX_8_7447.sorted.filtered_peak_656
chr1	39338447	39339575	1129	40.11	17.83139	4.47938	14.86729	C6MG0ACXX_8_7447.sorted.filtered_peak_657
chr1	39456449	39457306	858	36.82	17.38194	4.75179	14.42097	C6MG0ACXX_8_7447.sorted.filtered_peak_658
chr1	39491425	39492593	1169	18.64	7.66319	3.70532	5.04244	C6MG0ACXX_8_7447.sorted.filtered_peak_659
chr1	39649389	39649970	582	15.38	4.96303	2.98829	2.47696	C6MG0ACXX_8_7447.sorted.filtered_peak_660
chr1	39657826	39658096	271	27.61	8.60383	3.34914	5.88145	C6MG0ACXX_8_7447.sorted.filtered_peak_661
chr1	39662400	39662936	537	21.97	5.97662	2.89221	3.40542	C6MG0ACXX_8_7447.sorted.filtered_peak_662
chr1	39670348	39671319	972	22.63	7.28878	3.27470	4.64731	C6MG0ACXX_8_7447.sorted.filtered_peak_663
chr1	39680728	39681000	273	18.77	5.46575	2.92881	2.93219	C6MG0ACXX_8_7447.sorted.filtered_peak_664
chr1	39681244	39681813	570	16.00	4.31546	2.65158	1.90512	C6MG0ACXX_8_7447.sorted.filtered_peak_665
chr1	39696674	39696923	250	14.03	4.92825	3.10027	2.43090	C6MG0ACXX_8_7447.sorted.filtered_peak_666
chr1	39874177	39874779	603	27.18	10.12649	3.85222	7.34052	C6MG0ACXX_8_7447.sorted.filtered_peak_667
chr1	39956980	39957619	640	16.85	6.65074	3.57111	4.04991	C6MG0ACXX_8_7447.sorted.filtered_peak_668
chr1	39991501	39991943	443	17.65	7.45634	3.84685	4.79916	C6MG0ACXX_8_7447.sorted.filtered_peak_669
chr1	40042127	40042741	615	26.44	9.42021	3.63663	6.68396	C6MG0ACXX_8_7447.sorted.filtered_peak_670
chr1	40071800	40072128	329	17.72	7.46450	3.86192	4.79636	C6MG0ACXX_8_7447.sorted.filtered_peak_671
chr1	40156953	40157591	639	23.50	8.25422	3.48634	5.58381	C6MG0ACXX_8_7447.sorted.filtered_peak_672
chr1	40204303	40204872	570	27.20	11.20404	4.11734	8.41249	C6MG0ACXX_8_7447.sorted.filtered_peak_673
chr1	40254460	40254920	461	14.60	5.31736	3.21755	2.79646	C6MG0ACXX_8_7447.sorted.filtered_peak_674
chr1	40264689	40265174	486	18.18	7.50454	3.80438	4.85010	C6MG0ACXX_8_7447.sorted.filtered_peak_675
chr1	40311490	40311830	341	13.91	3.80272	2.57356	1.45271	C6MG0ACXX_8_7447.sorted.filtered_peak_676
chr1	40348811	40349367	557	27.44	13.81251	5.02607	10.90923	C6MG0ACXX_8_7447.sorted.filtered_peak_677
chr1	40420558	40421057	500	19.97	6.27999	3.13025	3.70053	C6MG0ACXX_8_7447.sorted.filtered_peak_678
chr1	40439207	40439492	286	14.68	5.19886	3.16824	2.68438	C6MG0ACXX_8_7447.sorted.filtered_peak_679
chr1	40505272	40506601	1330	60.71	21.60279	4.09088	18.44653	C6MG0ACXX_8_7447.sorted.filtered_peak_680
chr1	40515467	40515868	402	13.48	3.82926	2.61966	1.47704	C6MG0ACXX_8_7447.sorted.filtered_peak_681
chr1	40525172	40525421	250	18.07	5.14738	2.86028	2.63265	C6MG0ACXX_8_7447.sorted.filtered_peak_682
chr1	40562509	40563166	658	21.66	8.60074	3.81629	5.90346	C6MG0ACXX_8_7447.sorted.filtered_peak_683
chr1	40618684	40618956	273	13.37	4.53106	2.96405	2.07824	C6MG0ACXX_8_7447.sorted.filtered_peak_684
chr1	40626725	40627398	674	31.29	12.28433	4.11333	9.42388	C6MG0ACXX_8_7447.sorted.filtered_peak_685
chr1	40723247	40724060	814	46.02	21.29506	5.20089	18.13273	C6MG0ACXX_8_7447.sorted.filtered_peak_686
chr1	40781023	40781323	301	20.89	6.58701	3.18846	3.97421	C6MG0ACXX_8_7447.sorted.filtered_peak_687
chr1	40804422	40804856	435	21.67	8.57093	3.83661	5.86431	C6MG0ACXX_8_7447.sorted.filtered_peak_688
chr1	40838941	40839610	670	37.96	15.44949	4.21842	12.53471	C6MG0ACXX_8_7447.sorted.filtered_peak_689
chr1	40839788	40840678	891	23.45	5.24075	2.56312	2.73136	C6MG0ACXX_8_7447.sorted.filtered_peak_690
chr1	40851284	40851933	650	43.32	15.26205	4.00648	12.27869	C6MG0ACXX_8_7447.sorted.filtered_peak_691
chr1	40870480	40870746	267	19.01	5.82116	3.05491	3.25346	C6MG0ACXX_8_7447.sorted.filtered_peak_692
chr1	40915412	40916182	771	25.09	9.37059	3.79084	6.61987	C6MG0ACXX_8_7447.sorted.filtered_peak_693
chr1	40974115	40974539	425	18.31	7.11473	3.62144	4.48051	C6MG0ACXX_8_7447.sorted.filtered_peak_694
chr1	40997037	40997580	544	31.02	16.10662	5.28189	13.14978	C6MG0ACXX_8_7447.sorted.filtered_peak_695
chr1	41131093	41131797	705	23.52	6.85265	3.06941	4.22973	C6MG0ACXX_8_7447.sorted.filtered_peak_696
chr1	41156887	41157953	1067	44.75	15.77223	3.96639	12.79287	C6MG0ACXX_8_7447.sorted.filtered_peak_697
chr1	41174676	41175147	472	26.97	9.97033	3.76216	7.21741	C6MG0ACXX_8_7447.sorted.filtered_peak_698
chr1	41267912	41268374	463	25.61	8.89791	3.55186	6.18445	C6MG0ACXX_8_7447.sorted.filtered_peak_699
chr1	41284214	41284616	403	20.14	6.24413	3.10502	3.66675	C6MG0ACXX_8_7447.sorted.filtered_peak_700
chr1	41315656	41316014	359	20.08	6.16452	3.08441	3.58892	C6MG0ACXX_8_7447.sorted.filtered_peak_701
chr1	41327850	41328572	723	37.81	17.24158	4.88505	14.21857	C6MG0ACXX_8_7447.sorted.filtered_peak_702
chr1	41445006	41446021	1016	50.66	21.05660	4.50660	17.95733	C6MG0ACXX_8_7447.sorted.filtered_peak_703
chr1	41469258	41469719	462	24.06	9.46431	3.89169	6.73027	C6MG0ACXX_8_7447.sorted.filtered_peak_704
chr1	41826605	41827223	619	42.16	15.53837	4.15055	12.54584	C6MG0ACXX_8_7447.sorted.filtered_peak_705
chr1	42039782	42040274	493	16.27	5.76712	3.23390	3.23261	C6MG0ACXX_8_7447.sorted.filtered_peak_706
chr1	42139099	42139675	577	19.31	5.68486	2.94059	3.15750	C6MG0ACXX_8_7447.sorted.filtered_peak_707
chr1	42149586	42149963	378	18.22	4.80951	2.70805	2.33825	C6MG0ACXX_8_7447.sorted.filtered_peak_708
chr1	42192777	42193207	431	15.58	4.23886	2.65375	1.82760	C6MG0ACXX_8_7447.sorted.filtered_peak_709
chr1	42216965	42217354	390	18.00	5.28522	2.90954	2.77188	C6MG0ACXX_8_7447.sorted.filtered_peak_710
chr1	42268659	42269069	411	21.44	5.85245	2.86317	3.30332	C6MG0ACXX_8_7447.sorted.filtered_peak_711
chr1	42328388	42328704	317	14.80	4.55838	2.84882	2.11913	C6MG0ACXX_8_7447.sorted.filtered_peak_712
chr1	42357021	42357551	531	23.75	8.01261	3.45635	5.32264	C6MG0ACXX_8_7447.sorted.filtered_peak_713
chr1	42363676	42364265	590	27.13	9.99821	3.71593	7.26220	C6MG0ACXX_8_7447.sorted.filtered_peak_714
chr1	42385464	42386177	714	32.84	11.11722	3.69363	8.28799	C6MG0ACXX_8_7447.sorted.filtered_peak_715
chr1	42446880	42447301	422	13.26	3.55092	2.50308	1.24466	C6MG0ACXX_8_7447.sorted.filtered_peak_716
chr1	42501238	42501935	698	41.79	16.47600	4.37853	13.45744	C6MG0ACXX_8_7447.sorted.filtered_peak_717
chr1	42785585	42786038	454	17.04	5.01901	2.86964	2.53577	C6MG0ACXX_8_7447.sorted.filtered_peak_718
chr1	42800395	42801354	960	37.66	14.41912	4.16972	11.49027	C6MG0ACXX_8_7447.sorted.filtered_peak_719
chr1	42921596	42922799	1204	34.30	12.50696	3.98139	9.61272	C6MG0ACXX_8_7447.sorted.filtered_peak_720
chr1	42928541	42929147	607	42.53	22.46137	5.76458	19.30152	C6MG0ACXX_8_7447.sorted.filtered_peak_721
chr1	42995388	42995637	250	14.31	5.15145	3.15885	2.65156	C6MG0ACXX_8_7447.sorted.filtered_peak_722
chr1	43123621	43124404	784	29.45	11.82980	4.06239	9.01247	C6MG0ACXX_8_7447.sorted.filtered_peak_723
chr1	43147695	43148152	458	53.41	24.50552	5.20184	21.26566	C6MG0ACXX_8_7447.sorted.filtered_peak_724
chr1	43232458	43233304	847	57.42	29.12233	5.53010	25.79772	C6MG0ACXX_8_7447.sorted.filtered_peak_725
chr1	43282559	43283289	731	58.47	29.94464	5.98453	26.55704	C6MG0ACXX_8_7447.sorted.filtered_peak_726
chr1	43311982	43312547	566	34.08	13.19922	4.07401	10.32745	C6MG0ACXX_8_7447.sorted.filtered_peak_727
chr1	43389528	43390484	957	38.97	14.53030	4.03953	11.59201	C6MG0ACXX_8_7447.sorted.filtered_peak_728
chr1	43397500	43398121	622	29.34	8.63897	3.23582	5.91754	C6MG0ACXX_8_7447.sorted.filtered_peak_729
chr1	43423772	43424933	1162	38.24	13.07084	3.63472	10.21843	C6MG0ACXX_8_7447.sorted.filtered_peak_730
chr1	43637791	43638579	789	42.93	19.89687	5.07308	16.79672	C6MG0ACXX_8_7447.sorted.filtered_peak_731
chr1	43692954	43693215	262	16.90	5.77528	3.21106	3.21685	C6MG0ACXX_8_7447.sorted.filtered_peak_732
chr1	43814598	43815307	710	20.51	7.75168	3.58597	5.11230	C6MG0ACXX_8_7447.sorted.filtered_peak_733
chr1	43824169	43824792	624	43.13	20.94186	5.33529	17.80567	C6MG0ACXX_8_7447.sorted.filtered_peak_734
chr1	43833352	43834198	847	34.09	13.26511	3.97805	10.41418	C6MG0ACXX_8_7447.sorted.filtered_peak_735
chr1	43855222	43855956	735	30.67	12.90625	4.39667	10.01144	C6MG0ACXX_8_7447.sorted.filtered_peak_736
chr1	43919259	43919770	512	16.93	4.25077	2.56401	1.84967	C6MG0ACXX_8_7447.sorted.filtered_peak_737
chr1	44115418	44116409	992	81.01	41.06839	6.16910	37.37088	C6MG0ACXX_8_7447.sorted.filtered_peak_738
chr1	44172797	44173625	829	32.41	11.57799	3.79401	8.75266	C6MG0ACXX_8_7447.sorted.filtered_peak_739
chr1	44229133	44229419	287	13.08	3.87228	2.66722	1.50875	C6MG0ACXX_8_7447.sorted.filtered_peak_740
chr1	44400385	44400732	348	15.75	4.23317	2.63424	1.82953	C6MG0ACXX_8_7447.sorted.filtered_peak_741
chr1	44412087	44412925	839	47.39	22.35113	5.11945	19.20853	C6MG0ACXX_8_7447.sorted.filtered_peak_742
chr1	44435330	44435803	474	38.05	14.21667	4.12627	11.26882	C6MG0ACXX_8_7447.sorted.filtered_peak_743
chr1	44440107	44440742	636	39.14	13.80960	3.94297	10.87523	C6MG0ACXX_8_7447.sorted.filtered_peak_744
chr1	44457054	44457567	514	21.88	7.32294	3.32906	4.69746	C6MG0ACXX_8_7447.sorted.filtered_peak_745
chr1	44471328	44471586	259	16.47	5.61490	3.18988	3.06346	C6MG0ACXX_8_7447.sorted.filtered_peak_746
chr1	44495407	44496215	809	33.77	13.70789	4.30955	10.80097	C6MG0ACXX_8_7447.sorted.filtered_peak_747
chr1	44678875	44679496	622	27.75	9.31747	3.54050	6.56853	C6MG0ACXX_8_7447.sorted.filtered_peak_748
chr1	44820745	44821402	658	37.75	18.97932	5.28533	15.93237	C6MG0ACXX_8_7447.sorted.filtered_peak_749
chr1	45097299	45098192	894	37.28	13.66911	4.00854	10.75280	C6MG0ACXX_8_7447.sorted.filtered_peak_750
chr1	45118554	45118836	283	16.71	5.37357	3.04352	2.85784	C6MG0ACXX_8_7447.sorted.filtered_peak_751
chr1	45139654	45140488	835	88.24	47.96610	6.77483	44.09678	C6MG0ACXX_8_7447.sorted.filtered_peak_752
chr1	45180658	45181174	517	17.89	7.25621	3.75567	4.60069	C6MG0ACXX_8_7447.sorted.filtered_peak_753
chr1	45187163	45187951	789	38.11	15.93334	4.55027	12.93935	C6MG0ACXX_8_7447.sorted.filtered_peak_754
chr1	45196261	45197249	989	37.18	15.29951	4.51021	12.31216	C6MG0ACXX_8_7447.sorted.filtered_peak_755
chr1	45205011	45205857	847	36.34	17.22009	5.01215	14.19877	C6MG0ACXX_8_7447.sorted.filtered_peak_756
chr1	45240861	45241679	819	32.90	14.04536	4.36967	11.15372	C6MG0ACXX_8_7447.sorted.filtered_peak_757
chr1	45251811	45252224	414	19.50	6.14533	3.11419	3.57794	C6MG0ACXX_8_7447.sorted.filtered_peak_758
chr1	45259304	45259553	250	13.68	4.70771	3.02821	2.23035	C6MG0ACXX_8_7447.sorted.filtered_peak_759
chr1	45265323	45266396	1074	61.49	27.44103	5.03856	24.14710	C6MG0ACXX_8_7447.sorted.filtered_peak_760
chr1	45272952	45273823	872	36.08	9.45885	3.08522	6.69211	C6MG0ACXX_8_7447.sorted.filtered_peak_761
chr1	45275196	45275588	393	32.28	6.88543	2.61037	4.27758	C6MG0ACXX_8_7447.sorted.filtered_peak_762
chr1	45279368	45279711	344	27.22	8.89434	3.44509	6.17310	C6MG0ACXX_8_7447.sorted.filtered_peak_763
chr1	45285202	45286229	1028	37.19	15.44474	4.45818	12.48551	C6MG0ACXX_8_7447.sorted.filtered_peak_764
chr1	45301525	45301913	389	20.02	8.74499	4.12316	6.01796	C6MG0ACXX_8_7447.sorted.filtered_peak_765
chr1	45452090	45452548	459	30.59	14.82183	5.07358	11.85838	C6MG0ACXX_8_7447.sorted.filtered_peak_766
chr1	45476857	45478035	1179	28.38	7.56306	2.92365	4.93975	C6MG0ACXX_8_7447.sorted.filtered_peak_767
chr1	45671648	45672204	557	16.68	4.93282	2.87065	2.44450	C6MG0ACXX_8_7447.sorted.filtered_peak_768
chr1	45769134	45769958	825	58.46	27.43890	5.45565	24.10236	C6MG0ACXX_8_7447.sorted.filtered_peak_769
chr1	45805210	45806321	1112	40.51	15.23350	4.18802	12.25281	C6MG0ACXX_8_7447.sorted.filtered_peak_770
chr1	45956596	45957395	800	63.73	33.03034	5.83972	29.58782	C6MG0ACXX_8_7447.sorted.filtered_peak_771
chr1	45965462	45966177	716	54.46	27.90412	5.82173	24.58735	C6MG0ACXX_8_7447.sorted.filtered_peak_772
chr1	45986801	45987831	1031	32.18	12.49615	3.89821	9.68987	C6MG0ACXX_8_7447.sorted.filtered_peak_773
chr1	46009468	46010228	761	16.12	5.81570	3.26950	3.27892	C6MG0ACXX_8_7447.sorted.filtered_peak_774
chr1	46016134	46017071	938	32.73	16.02148	5.05546	13.05400	C6MG0ACXX_8_7447.sorted.filtered_peak_775
chr1	46048944	46050802	1859	43.96	13.46873	3.50036	10.56220	C6MG0ACXX_8_7447.sorted.filtered_peak_776
chr1	46151903	46153218	1316	68.72	24.65490	4.31084	21.38950	C6MG0ACXX_8_7447.sorted.filtered_peak_777
chr1	46153476	46154004	529	30.60	3.81019	1.94800	1.46377	C6MG0ACXX_8_7447.sorted.filtered_peak_778
chr1	46215906	46216868	963	37.22	15.49729	4.37953	12.54371	C6MG0ACXX_8_7447.sorted.filtered_peak_779
chr1	46268996	46269427	432	31.14	13.80675	4.59283	10.89765	C6MG0ACXX_8_7447.sorted.filtered_peak_780
chr1	46309066	46309558	493	15.36	5.10787	3.05065	2.61146	C6MG0ACXX_8_7447.sorted.filtered_peak_781
chr1	46502734	46503101	368	15.36	4.23473	2.66693	1.82675	C6MG0ACXX_8_7447.sorted.filtered_peak_782
chr1	46598125	46599156	1032	39.78	15.91608	4.33657	12.93926	C6MG0ACXX_8_7447.sorted.filtered_peak_783
chr1	46632300	46632902	603	13.46	4.32519	2.85198	1.91284	C6MG0ACXX_8_7447.sorted.filtered_peak_784
chr1	46645236	46645539	304	16.53	5.32930	3.04689	2.81031	C6MG0ACXX_8_7447.sorted.filtered_peak_785
chr1	46663871	46664489	619	22.78	9.04287	3.89588	6.31224	C6MG0ACXX_8_7447.sorted.filtered_peak_786
chr1	46689214	46689489	276	17.07	6.12282	3.34142	3.54222	C6MG0ACXX_8_7447.sorted.filtered_peak_787
chr1	46712758	46713537	780	45.89	23.39757	5.60596	20.20943	C6MG0ACXX_8_7447.sorted.filtered_peak_788
chr1	46768748	46769685	938	50.59	21.22361	4.60830	18.12030	C6MG0ACXX_8_7447.sorted.filtered_peak_789
chr1	46806137	46806925	789	30.60	13.33560	4.59553	10.41663	C6MG0ACXX_8_7447.sorted.filtered_peak_790
chr1	46943021	46943290	270	13.90	3.83228	2.58767	1.47964	C6MG0ACXX_8_7447.sorted.filtered_peak_791
chr1	46998535	46999069	535	17.28	5.49011	3.05000	2.95737	C6MG0ACXX_8_7447.sorted.filtered_peak_792
chr1	47015298	47015576	279	13.43	3.67189	2.54648	1.34938	C6MG0ACXX_8_7447.sorted.filtered_peak_793
chr1	47047253	47047875	623	22.46	9.04689	3.96003	6.30331	C6MG0ACXX_8_7447.sorted.filtered_peak_794
chr1	47069720	47070218	499	50.31	25.13488	5.61963	21.88343	C6MG0ACXX_8_7447.sorted.filtered_peak_795
chr1	47081972	47082570	599	20.14	6.01653	3.03737	3.43725	C6MG0ACXX_8_7447.sorted.filtered_peak_796
chr1	47133854	47134445	592	20.52	6.04287	3.00450	3.47253	C6MG0ACXX_8_7447.sorted.filtered_peak_797
chr1	47184544	47185288	745	45.92	20.97824	4.94695	17.86793	C6MG0ACXX_8_7447.sorted.filtered_peak_798
chr1	47190738	47191140	403	14.19	4.12479	2.70131	1.73488	C6MG0ACXX_8_7447.sorted.filtered_peak_799
chr1	47641014	47641371	358	15.52	4.80696	2.90023	2.34039	C6MG0ACXX_8_7447.sorted.filtered_peak_800
chr1	47658640	47658911	272	16.92	4.95743	2.85098	2.47838	C6MG0ACXX_8_7447.sorted.filtered_peak_801
chr1	47779564	47780371	808	48.51	23.21387	5.30497	20.02141	C6MG0ACXX_8_7447.sorted.filtered_peak_802
chr1	47799131	47800500	1370	33.61	11.96036	3.82993	9.10955	C6MG0ACXX_8_7447.sorted.filtered_peak_803
chr1	47902297	47902738	442	22.59	4.00071	2.21338	1.63012	C6MG0ACXX_8_7447.sorted.filtered_peak_804
chr1	47903003	47903818	816	43.90	16.68446	4.20707	13.68325	C6MG0ACXX_8_7447.sorted.filtered_peak_805
chr1	47910411	47910844	434	16.16	4.55341	2.74328	2.10956	C6MG0ACXX_8_7447.sorted.filtered_peak_806
chr1	48937550	48938190	641	24.64	9.55747	3.78314	6.83999	C6MG0ACXX_8_7447.sorted.filtered_peak_807
chr1	49116791	49117040	250	12.95	3.77786	2.63383	1.42326	C6MG0ACXX_8_7447.sorted.filtered_peak_808
chr1	51425572	51426213	642	53.12	28.39242	6.03925	25.06144	C6MG0ACXX_8_7447.sorted.filtered_peak_809
chr1	51433784	51434751	968	29.48	8.55431	3.14355	5.86082	C6MG0ACXX_8_7447.sorted.filtered_peak_810
chr1	51435457	51435872	416	23.25	5.04841	2.51866	2.55166	C6MG0ACXX_8_7447.sorted.filtered_peak_811
chr1	51442778	51443300	523	16.19	4.39923	2.67470	1.97783	C6MG0ACXX_8_7447.sorted.filtered_peak_812
chr1	51680429	51680842	414	12.65	4.09589	2.81610	1.69018	C6MG0ACXX_8_7447.sorted.filtered_peak_813
chr1	51701509	51702287	779	25.55	8.51631	3.45126	5.80769	C6MG0ACXX_8_7447.sorted.filtered_peak_814
chr1	51899319	51899689	371	16.81	5.97443	3.30932	3.39679	C6MG0ACXX_8_7447.sorted.filtered_peak_815
chr1	51984763	51985216	454	31.90	8.12518	2.95954	5.42279	C6MG0ACXX_8_7447.sorted.filtered_peak_816
chr1	52000662	52000950	289	16.21	5.80485	3.28888	3.24301	C6MG0ACXX_8_7447.sorted.filtered_peak_817
chr1	52035146	52035439	294	16.70	4.68865	2.76577	2.22360	C6MG0ACXX_8_7447.sorted.filtered_peak_818
chr1	52082579	52083120	542	26.43	9.85565	3.79662	7.09366	C6MG0ACXX_8_7447.sorted.filtered_peak_819
chr1	52194916	52195898	983	32.05	11.34427	3.63500	8.56832	C6MG0ACXX_8_7447.sorted.filtered_peak_820
chr1	52234727	52235046	320	14.64	5.16551	3.14169	2.66384	C6MG0ACXX_8_7447.sorted.filtered_peak_821
chr1	52344269	52345066	798	69.38	35.19711	6.02814	31.65498	C6MG0ACXX_8_7447.sorted.filtered_peak_822
chr1	52499095	52499783	689	25.31	9.76656	3.88636	7.00407	C6MG0ACXX_8_7447.sorted.filtered_peak_823
chr1	52520582	52520925	344	21.67	3.72693	2.16428	1.39087	C6MG0ACXX_8_7447.sorted.filtered_peak_824
chr1	52521612	52522365	754	31.16	8.83456	3.11237	6.13702	C6MG0ACXX_8_7447.sorted.filtered_peak_825
chr1	52605549	52605800	252	18.01	5.65215	3.06627	3.09936	C6MG0ACXX_8_7447.sorted.filtered_peak_826
chr1	52607526	52607834	309	18.67	5.53047	2.95900	2.99298	C6MG0ACXX_8_7447.sorted.filtered_peak_827
chr1	52831272	52832394	1123	70.46	33.10204	5.19158	29.68643	C6MG0ACXX_8_7447.sorted.filtered_peak_828
chr1	52869409	52870619	1211	33.51	12.84525	3.88151	10.01188	C6MG0ACXX_8_7447.sorted.filtered_peak_829
chr1	52889449	52890208	760	22.15	7.45545	3.39133	4.79564	C6MG0ACXX_8_7447.sorted.filtered_peak_830
chr1	53017826	53019383	1558	25.74	6.36353	2.74119	3.80448	C6MG0ACXX_8_7447.sorted.filtered_peak_831
chr1	53067936	53068316	381	16.77	5.17350	2.96441	2.66481	C6MG0ACXX_8_7447.sorted.filtered_peak_832
chr1	53102643	53103457	815	29.62	8.98816	3.31632	6.24975	C6MG0ACXX_8_7447.sorted.filtered_peak_833
chr1	53151896	53152145	250	17.25	7.09421	3.76455	4.44215	C6MG0ACXX_8_7447.sorted.filtered_peak_834
chr1	53163676	53164218	543	22.25	6.24067	2.93448	3.66929	C6MG0ACXX_8_7447.sorted.filtered_peak_835
chr1	53168565	53169243	679	38.71	17.69301	5.06997	14.62775	C6MG0ACXX_8_7447.sorted.filtered_peak_836
chr1	53191777	53192602	826	26.72	11.68083	4.18792	8.91425	C6MG0ACXX_8_7447.sorted.filtered_peak_837
chr1	53387093	53387529	437	16.81	5.81340	3.22777	3.25884	C6MG0ACXX_8_7447.sorted.filtered_peak_838
chr1	53392868	53393484	617	14.43	4.63589	2.91159	2.18290	C6MG0ACXX_8_7447.sorted.filtered_peak_839
chr1	53480376	53480789	414	24.88	11.88704	4.75892	9.02638	C6MG0ACXX_8_7447.sorted.filtered_peak_840
chr1	53662080	53662691	612	31.60	12.82365	4.18120	9.96490	C6MG0ACXX_8_7447.sorted.filtered_peak_841
chr1	53685819	53686502	684	56.61	28.71709	6.00416	25.34287	C6MG0ACXX_8_7447.sorted.filtered_peak_842
chr1	53704018	53704521	504	36.46	18.78772	5.49742	15.72147	C6MG0ACXX_8_7447.sorted.filtered_peak_843
chr1	53791602	53792185	584	44.57	16.65025	4.13736	13.64517	C6MG0ACXX_8_7447.sorted.filtered_peak_844
chr1	53793560	53794064	505	27.10	5.69758	2.53261	3.15630	C6MG0ACXX_8_7447.sorted.filtered_peak_845
chr1	53858874	53859208	335	16.56	6.30494	3.48345	3.70463	C6MG0ACXX_8_7447.sorted.filtered_peak_846
chr1	53878858	53879443	586	25.34	9.11919	3.68684	6.37522	C6MG0ACXX_8_7447.sorted.filtered_peak_847
chr1	54303665	54304534	870	49.62	24.03135	5.32281	20.82798	C6MG0ACXX_8_7447.sorted.filtered_peak_848
chr1	54326693	54327031	339	14.43	4.97814	3.05776	2.51106	C6MG0ACXX_8_7447.sorted.filtered_peak_849
chr1	54355328	54355947	620	33.72	14.67606	4.39915	11.78411	C6MG0ACXX_8_7447.sorted.filtered_peak_850
chr1	54411098	54412305	1208	75.99	32.76712	4.88256	29.33866	C6MG0ACXX_8_7447.sorted.filtered_peak_851
chr1	54518505	54519483	979	72.41	36.00510	5.71377	32.48751	C6MG0ACXX_8_7447.sorted.filtered_peak_852
chr1	54535756	54536033	278	14.02	4.53563	2.90905	2.08851	C6MG0ACXX_8_7447.sorted.filtered_peak_853
chr1	54665297	54666040	744	23.13	9.06574	3.79940	6.36865	C6MG0ACXX_8_7447.sorted.filtered_peak_854
chr1	54695044	54695323	280	17.29	6.07326	3.29776	3.49824	C6MG0ACXX_8_7447.sorted.filtered_peak_855
chr1	54696530	54696825	296	15.42	5.10183	3.05550	2.59103	C6MG0ACXX_8_7447.sorted.filtered_peak_856
chr1	54871984	54872329	346	37.36	11.51561	3.48335	8.67042	C6MG0ACXX_8_7447.sorted.filtered_peak_857
chr1	54872918	54873648	731	31.09	8.35151	3.00585	5.67412	C6MG0ACXX_8_7447.sorted.filtered_peak_858
chr1	54947163	54947423	261	17.94	5.71237	3.08656	3.16291	C6MG0ACXX_8_7447.sorted.filtered_peak_859
chr1	54953918	54954388	471	21.38	5.39027	2.71629	2.87443	C6MG0ACXX_8_7447.sorted.filtered_peak_860
chr1	54954661	54955358	698	20.56	4.95034	2.61763	2.46982	C6MG0ACXX_8_7447.sorted.filtered_peak_861
chr1	55007820	55008162	343	16.68	4.84744	2.82410	2.38030	C6MG0ACXX_8_7447.sorted.filtered_peak_862
chr1	55181072	55181897	826	22.41	8.81393	3.76612	6.12836	C6MG0ACXX_8_7447.sorted.filtered_peak_863
chr1	55230064	55230709	646	73.22	41.32035	6.73089	37.64274	C6MG0ACXX_8_7447.sorted.filtered_peak_864
chr1	55266876	55267307	432	29.99	10.77103	3.80267	7.96101	C6MG0ACXX_8_7447.sorted.filtered_peak_865
chr1	55273068	55273611	544	19.43	5.11721	2.74093	2.62592	C6MG0ACXX_8_7447.sorted.filtered_peak_866
chr1	55352539	55353351	813	19.10	5.57017	2.92427	3.04611	C6MG0ACXX_8_7447.sorted.filtered_peak_867
chr1	55410878	55411127	250	14.45	5.20528	3.18636	2.68893	C6MG0ACXX_8_7447.sorted.filtered_peak_868
chr1	55461511	55461854	344	19.59	5.93377	3.02858	3.37942	C6MG0ACXX_8_7447.sorted.filtered_peak_869
chr1	55462073	55462570	498	23.38	8.35084	3.58529	5.65493	C6MG0ACXX_8_7447.sorted.filtered_peak_870
chr1	55593549	55594047	499	24.26	9.31254	3.87057	6.55814	C6MG0ACXX_8_7447.sorted.filtered_peak_871
chr1	55604536	55604787	252	15.64	4.23701	2.64372	1.83205	C6MG0ACXX_8_7447.sorted.filtered_peak_872
chr1	55606242	55606533	292	18.64	5.66468	3.01441	3.11594	C6MG0ACXX_8_7447.sorted.filtered_peak_873
chr1	55680651	55681378	728	25.15	6.34303	2.77926	3.77829	C6MG0ACXX_8_7447.sorted.filtered_peak_874
chr1	55743291	55743583	293	19.28	7.07985	3.51188	4.44373	C6MG0ACXX_8_7447.sorted.filtered_peak_875
chr1	57174950	57175322	373	13.96	3.98159	2.64797	1.61786	C6MG0ACXX_8_7447.sorted.filtered_peak_876
chr1	57297562	57297830	269	16.37	5.55077	3.16860	3.00520	C6MG0ACXX_8_7447.sorted.filtered_peak_877
chr1	57773191	57773516	326	15.30	4.89476	2.96010	2.41975	C6MG0ACXX_8_7447.sorted.filtered_peak_878
chr1	58857858	58858175	318	13.38	4.17887	2.78751	1.78422	C6MG0ACXX_8_7447.sorted.filtered_peak_879
chr1	58981406	58981819	414	12.00	3.45977	2.54770	1.17240	C6MG0ACXX_8_7447.sorted.filtered_peak_880
chr1	58990349	58990598	250	14.31	4.65566	2.94550	2.18823	C6MG0ACXX_8_7447.sorted.filtered_peak_881
chr1	59011640	59012762	1123	41.46	16.63799	4.23776	13.65400	C6MG0ACXX_8_7447.sorted.filtered_peak_882
chr1	59165249	59166004	756	24.26	10.21611	4.08158	7.46352	C6MG0ACXX_8_7447.sorted.filtered_peak_883
chr1	59183518	59184307	790	16.94	5.18533	2.92876	2.70024	C6MG0ACXX_8_7447.sorted.filtered_peak_884
chr1	59192366	59192725	360	13.61	4.71109	3.01344	2.25300	C6MG0ACXX_8_7447.sorted.filtered_peak_885
chr1	59205568	59205926	359	12.83	3.87601	2.68995	1.51471	C6MG0ACXX_8_7447.sorted.filtered_peak_886
chr1	59220671	59221433	763	18.75	5.11443	2.77459	2.62679	C6MG0ACXX_8_7447.sorted.filtered_peak_887
chr1	59249441	59250994	1554	61.57	19.92307	3.42830	16.91939	C6MG0ACXX_8_7447.sorted.filtered_peak_888
chr1	59278657	59278984	328	20.03	4.52907	2.49837	2.09309	C6MG0ACXX_8_7447.sorted.filtered_peak_889
chr1	59281870	59282529	660	25.71	7.95990	3.26744	5.28549	C6MG0ACXX_8_7447.sorted.filtered_peak_890
chr1	59351525	59351935	411	15.71	4.66148	2.82745	2.20237	C6MG0ACXX_8_7447.sorted.filtered_peak_891
chr1	59369161	59369750	590	26.89	8.48389	3.37691	5.75885	C6MG0ACXX_8_7447.sorted.filtered_peak_892
chr1	59387959	59388622	664	13.41	4.57288	2.97372	2.12160	C6MG0ACXX_8_7447.sorted.filtered_peak_893
chr1	59407342	59408002	661	25.45	9.05947	3.68847	6.30703	C6MG0ACXX_8_7447.sorted.filtered_peak_894
chr1	59433834	59434575	742	19.67	6.19678	3.10391	3.63395	C6MG0ACXX_8_7447.sorted.filtered_peak_895
chr1	59473691	59474020	330	15.17	3.61019	2.41255	1.29575	C6MG0ACXX_8_7447.sorted.filtered_peak_896
chr1	59485882	59486179	298	21.96	6.78285	3.17756	4.15708	C6MG0ACXX_8_7447.sorted.filtered_peak_897
chr1	59512396	59512666	271	14.29	4.13834	2.70296	1.73982	C6MG0ACXX_8_7447.sorted.filtered_peak_898
chr1	59738224	59738601	378	13.05	4.07872	2.76402	1.70161	C6MG0ACXX_8_7447.sorted.filtered_peak_899
chr1	59761958	59762953	996	41.63	16.96277	4.39417	13.95590	C6MG0ACXX_8_7447.sorted.filtered_peak_900
chr1	59942968	59943436	469	18.72	6.34496	3.25582	3.76753	C6MG0ACXX_8_7447.sorted.filtered_peak_901
chr1	60036263	60036512	250	15.55	4.56097	2.79596	2.11112	C6MG0ACXX_8_7447.sorted.filtered_peak_902
chr1	60163117	60163531	415	14.56	3.92902	2.58939	1.56617	C6MG0ACXX_8_7447.sorted.filtered_peak_903
chr1	60280173	60280646	474	21.91	7.01909	3.23548	4.39978	C6MG0ACXX_8_7447.sorted.filtered_peak_904
chr1	60392119	60392592	474	13.97	4.53099	2.90472	2.09064	C6MG0ACXX_8_7447.sorted.filtered_peak_905
chr1	61508524	61508922	399	15.99	5.12225	3.00366	2.62253	C6MG0ACXX_8_7447.sorted.filtered_peak_906
chr1	61515585	61516464	880	23.30	6.76338	3.03326	4.16134	C6MG0ACXX_8_7447.sorted.filtered_peak_907
chr1	61542531	61543981	1451	36.95	10.04307	3.06746	7.29643	C6MG0ACXX_8_7447.sorted.filtered_peak_908
chr1	61736685	61737053	369	16.88	5.67833	3.14149	3.14902	C6MG0ACXX_8_7447.sorted.filtered_peak_909
chr1	62190465	62191349	885	26.91	10.90710	4.09301	8.10219	C6MG0ACXX_8_7447.sorted.filtered_peak_910
chr1	62207833	62208262	430	12.58	3.67616	2.61007	1.34634	C6MG0ACXX_8_7447.sorted.filtered_peak_911
chr1	62872952	62873395	444	13.79	4.16508	2.75264	1.76398	C6MG0ACXX_8_7447.sorted.filtered_peak_912
chr1	62901756	62902823	1068	73.52	32.83168	4.99451	29.40280	C6MG0ACXX_8_7447.sorted.filtered_peak_913
chr1	63249305	63250228	924	45.25	22.09391	5.49675	18.91890	C6MG0ACXX_8_7447.sorted.filtered_peak_914
chr1	63577869	63578269	401	14.02	3.87774	2.60262	1.51256	C6MG0ACXX_8_7447.sorted.filtered_peak_915
chr1	63832845	63833641	797	36.67	16.65133	4.76697	13.65727	C6MG0ACXX_8_7447.sorted.filtered_peak_916
chr1	63988525	63989506	982	31.86	12.53677	3.99515	9.72590	C6MG0ACXX_8_7447.sorted.filtered_peak_917
chr1	64059120	64060248	1129	25.00	7.86113	3.24505	5.21247	C6MG0ACXX_8_7447.sorted.filtered_peak_918
chr1	64081477	64081763	287	19.86	7.59562	3.69363	4.91563	C6MG0ACXX_8_7447.sorted.filtered_peak_919
chr1	64117044	64117390	347	16.13	4.86428	2.88099	2.38969	C6MG0ACXX_8_7447.sorted.filtered_peak_920
chr1	65005981	65006238	258	12.88	3.89351	2.69514	1.52845	C6MG0ACXX_8_7447.sorted.filtered_peak_921
chr1	65210256	65211057	802	14.92	3.87316	2.53795	1.51559	C6MG0ACXX_8_7447.sorted.filtered_peak_922
chr1	65292720	65292978	259	15.95	4.53967	2.76047	2.08894	C6MG0ACXX_8_7447.sorted.filtered_peak_923
chr1	65329706	65330241	536	22.12	8.32319	3.73406	5.61032	C6MG0ACXX_8_7447.sorted.filtered_peak_924
chr1	65342862	65343117	256	17.16	5.55125	3.08990	3.00956	C6MG0ACXX_8_7447.sorted.filtered_peak_925
chr1	65405401	65405696	296	13.60	4.51044	2.93407	2.07044	C6MG0ACXX_8_7447.sorted.filtered_peak_926
chr1	65431664	65432564	901	39.39	14.51035	4.05272	11.56427	C6MG0ACXX_8_7447.sorted.filtered_peak_927
chr1	65467912	65468977	1066	18.07	5.70977	3.05053	3.17460	C6MG0ACXX_8_7447.sorted.filtered_peak_928
chr1	65532545	65533535	991	23.14	6.52265	2.91675	3.97285	C6MG0ACXX_8_7447.sorted.filtered_peak_929
chr1	65541012	65541419	408	17.54	6.28670	3.35320	3.70180	C6MG0ACXX_8_7447.sorted.filtered_peak_930
chr1	65719906	65720350	445	22.21	8.34121	3.73433	5.62464	C6MG0ACXX_8_7447.sorted.filtered_peak_931
chr1	65885581	65886495	915	69.01	33.77585	5.59287	30.30198	C6MG0ACXX_8_7447.sorted.filtered_peak_932
chr1	66153455	66153860	406	14.91	5.49271	3.28090	2.95087	C6MG0ACXX_8_7447.sorted.filtered_peak_933
chr1	66277679	66278113	435	30.44	11.08307	3.87018	8.25527	C6MG0ACXX_8_7447.sorted.filtered_peak_934
chr1	66295970	66296446	477	29.32	12.98335	4.57644	10.09086	C6MG0ACXX_8_7447.sorted.filtered_peak_935
chr1	66713151	66713514	364	17.41	4.26462	2.55083	1.84891	C6MG0ACXX_8_7447.sorted.filtered_peak_936
chr1	66741860	66742379	520	22.13	5.74306	2.78692	3.20618	C6MG0ACXX_8_7447.sorted.filtered_peak_937
chr1	66747993	66748339	347	22.24	6.85751	3.16853	4.23626	C6MG0ACXX_8_7447.sorted.filtered_peak_938
chr1	66766584	66767141	558	18.98	5.90529	3.09212	3.33002	C6MG0ACXX_8_7447.sorted.filtered_peak_939
chr1	66796169	66796805	637	24.08	4.40155	2.27754	1.98526	C6MG0ACXX_8_7447.sorted.filtered_peak_940
chr1	66801548	66802145	598	39.11	12.09111	3.49681	9.23547	C6MG0ACXX_8_7447.sorted.filtered_peak_941
chr1	66840069	66840720	652	23.37	6.58503	3.00065	3.97208	C6MG0ACXX_8_7447.sorted.filtered_peak_942
chr1	66902160	66902434	275	17.43	5.18107	2.91500	2.67367	C6MG0ACXX_8_7447.sorted.filtered_peak_943
chr1	66911893	66912338	446	17.60	4.61612	2.67036	2.16914	C6MG0ACXX_8_7447.sorted.filtered_peak_944
chr1	67029752	67030152	401	13.28	3.99662	2.70347	1.62778	C6MG0ACXX_8_7447.sorted.filtered_peak_945
chr1	67235506	67236030	525	14.72	3.82243	2.52959	1.47397	C6MG0ACXX_8_7447.sorted.filtered_peak_946
chr1	67390352	67391294	943	71.13	29.19051	4.73237	25.83750	C6MG0ACXX_8_7447.sorted.filtered_peak_947
chr1	67395599	67396576	978	41.03	11.63577	3.12412	8.87118	C6MG0ACXX_8_7447.sorted.filtered_peak_948
chr1	67461843	67462163	321	14.29	4.61900	2.92481	2.16117	C6MG0ACXX_8_7447.sorted.filtered_peak_949
chr1	67519418	67520206	789	28.22	9.25654	3.52019	6.49448	C6MG0ACXX_8_7447.sorted.filtered_peak_950
chr1	67614865	67615155	291	16.05	6.29890	3.51339	3.71294	C6MG0ACXX_8_7447.sorted.filtered_peak_951
chr1	67636580	67637137	558	18.88	5.38266	2.87375	2.86841	C6MG0ACXX_8_7447.sorted.filtered_peak_952
chr1	67660143	67660599	457	22.50	7.71081	3.41879	5.05704	C6MG0ACXX_8_7447.sorted.filtered_peak_953
chr1	67740219	67740618	400	15.60	5.16119	3.05238	2.65805	C6MG0ACXX_8_7447.sorted.filtered_peak_954
chr1	67760441	67761086	646	14.78	4.91172	3.00060	2.44026	C6MG0ACXX_8_7447.sorted.filtered_peak_955
chr1	67769750	67770009	260	18.34	5.11874	2.82676	2.60844	C6MG0ACXX_8_7447.sorted.filtered_peak_956
chr1	67773197	67773588	392	18.38	4.77113	2.67989	2.30971	C6MG0ACXX_8_7447.sorted.filtered_peak_957
chr1	67798723	67799301	579	29.97	10.04817	3.51289	7.30518	C6MG0ACXX_8_7447.sorted.filtered_peak_958
chr1	67895967	67896811	845	48.63	19.20634	4.42738	16.11392	C6MG0ACXX_8_7447.sorted.filtered_peak_959
chr1	67966217	67966490	274	16.36	6.21566	3.46295	3.62154	C6MG0ACXX_8_7447.sorted.filtered_peak_960
chr1	68118643	68119047	405	14.61	3.99182	2.61532	1.61452	C6MG0ACXX_8_7447.sorted.filtered_peak_961
chr1	68140246	68140672	427	17.30	5.17537	2.91551	2.67198	C6MG0ACXX_8_7447.sorted.filtered_peak_962
chr1	68150542	68151260	719	53.15	20.47023	4.34956	17.34780	C6MG0ACXX_8_7447.sorted.filtered_peak_963
chr1	68962435	68962971	537	15.62	4.71650	2.85819	2.24957	C6MG0ACXX_8_7447.sorted.filtered_peak_964
chr1	70670972	70671754	783	35.74	14.35579	4.30882	11.41787	C6MG0ACXX_8_7447.sorted.filtered_peak_965
chr1	70686882	70687718	837	32.30	12.37757	4.00512	9.52569	C6MG0ACXX_8_7447.sorted.filtered_peak_966
chr1	70819914	70820880	967	39.08	17.52468	4.85103	14.49064	C6MG0ACXX_8_7447.sorted.filtered_peak_967
chr1	70876255	70877053	799	42.05	18.99530	4.98149	15.91212	C6MG0ACXX_8_7447.sorted.filtered_peak_968
chr1	70981508	70981962	455	12.86	3.76825	2.63196	1.42465	C6MG0ACXX_8_7447.sorted.filtered_peak_969
chr1	71151027	71151348	322	12.65	3.81359	2.67348	1.46399	C6MG0ACXX_8_7447.sorted.filtered_peak_970
chr1	71546547	71547204	658	42.35	19.81459	5.22530	16.69637	C6MG0ACXX_8_7447.sorted.filtered_peak_971
chr1	72748562	72748814	253	18.65	4.74954	2.66490	2.27462	C6MG0ACXX_8_7447.sorted.filtered_peak_972
chr1	74663489	74664196	708	43.61	20.42352	4.98467	17.33246	C6MG0ACXX_8_7447.sorted.filtered_peak_973
chr1	75198493	75199726	1234	32.01	10.97992	3.68601	8.16279	C6MG0ACXX_8_7447.sorted.filtered_peak_974
chr1	75524019	75524317	299	12.15	3.75627	2.68583	1.42061	C6MG0ACXX_8_7447.sorted.filtered_peak_975
chr1	76189768	76190707	940	29.11	10.85571	3.85849	8.05892	C6MG0ACXX_8_7447.sorted.filtered_peak_976
chr1	76251654	76252451	798	27.80	9.67436	3.62631	6.92196	C6MG0ACXX_8_7447.sorted.filtered_peak_977
chr1	76489309	76489885	577	15.86	5.19627	3.04917	2.68735	C6MG0ACXX_8_7447.sorted.filtered_peak_978
chr1	76540094	76540482	389	20.46	7.25808	3.45865	4.62073	C6MG0ACXX_8_7447.sorted.filtered_peak_979
chr1	76619909	76620660	752	24.78	8.99159	3.68274	6.26033	C6MG0ACXX_8_7447.sorted.filtered_peak_980
chr1	76736298	76736645	348	15.93	3.79611	2.44600	1.44211	C6MG0ACXX_8_7447.sorted.filtered_peak_981
chr1	77684648	77685249	602	22.78	8.22265	3.59878	5.52532	C6MG0ACXX_8_7447.sorted.filtered_peak_982
chr1	77896724	77897897	1174	15.89	5.27392	3.05918	2.77843	C6MG0ACXX_8_7447.sorted.filtered_peak_983
chr1	78147873	78149414	1542	44.20	14.72431	3.76615	11.78239	C6MG0ACXX_8_7447.sorted.filtered_peak_984
chr1	78224874	78225900	1027	26.68	9.88150	3.69270	7.14984	C6MG0ACXX_8_7447.sorted.filtered_peak_985
chr1	78244991	78245554	564	19.31	6.97221	3.47337	4.33541	C6MG0ACXX_8_7447.sorted.filtered_peak_986
chr1	78443847	78445392	1546	46.47	15.95745	3.74881	13.00317	C6MG0ACXX_8_7447.sorted.filtered_peak_987
chr1	78469956	78470880	925	33.51	11.45068	3.61373	8.64812	C6MG0ACXX_8_7447.sorted.filtered_peak_988
chr1	78579925	78580244	320	12.93	3.77332	2.62935	1.42662	C6MG0ACXX_8_7447.sorted.filtered_peak_989
chr1	84326246	84326776	531	17.81	5.83372	3.13784	3.28255	C6MG0ACXX_8_7447.sorted.filtered_peak_990
chr1	84464715	84465213	499	17.52	4.80163	2.75677	2.32423	C6MG0ACXX_8_7447.sorted.filtered_peak_991
chr1	84543340	84544213	874	21.60	6.33049	3.04006	3.73419	C6MG0ACXX_8_7447.sorted.filtered_peak_992
chr1	84609739	84610149	411	24.02	8.25893	3.50338	5.56239	C6MG0ACXX_8_7447.sorted.filtered_peak_993
chr1	84713106	84713486	381	15.84	5.83960	3.31755	3.29610	C6MG0ACXX_8_7447.sorted.filtered_peak_994
chr1	84764117	84764801	685	18.64	4.87099	2.70258	2.39700	C6MG0ACXX_8_7447.sorted.filtered_peak_995
chr1	84831511	84831760	250	16.37	4.80226	2.83864	2.32806	C6MG0ACXX_8_7447.sorted.filtered_peak_996
chr1	84899355	84899831	477	17.47	5.35347	2.97689	2.83550	C6MG0ACXX_8_7447.sorted.filtered_peak_997
chr1	84907929	84908381	453	17.18	7.09996	3.75119	4.45600	C6MG0ACXX_8_7447.sorted.filtered_peak_998
chr1	84944791	84945433	643	32.72	14.70994	4.77214	11.75212	C6MG0ACXX_8_7447.sorted.filtered_peak_999
chr1	84971515	84972694	1180	35.71	11.61543	3.59246	8.77817	C6MG0ACXX_8_7447.sorted.filtered_peak_1000
chr1	85039362	85040421	1060	27.27	9.52692	3.65744	6.76523	C6MG0ACXX_8_7447.sorted.filtered_peak_1001
chr1	85086364	85086919	556	24.81	9.86974	4.03370	7.08242	C6MG0ACXX_8_7447.sorted.filtered_peak_1002
chr1	85155741	85156655	915	46.48	20.47253	4.64084	17.39314	C6MG0ACXX_8_7447.sorted.filtered_peak_1003
chr1	85237905	85238322	418	14.93	4.16369	2.66993	1.76420	C6MG0ACXX_8_7447.sorted.filtered_peak_1004
chr1	85328381	85328802	422	16.04	4.54193	2.74871	2.09749	C6MG0ACXX_8_7447.sorted.filtered_peak_1005
chr1	85401760	85402190	431	14.28	4.59826	2.91019	2.15104	C6MG0ACXX_8_7447.sorted.filtered_peak_1006
chr1	85410468	85411251	784	31.10	12.52248	4.20087	9.65732	C6MG0ACXX_8_7447.sorted.filtered_peak_1007
chr1	85454375	85454659	285	14.70	5.36473	3.23926	2.83145	C6MG0ACXX_8_7447.sorted.filtered_peak_1008
chr1	85462506	85463131	626	21.25	5.34162	2.71768	2.82040	C6MG0ACXX_8_7447.sorted.filtered_peak_1009
chr1	85492984	85493489	506	17.13	5.72747	3.18120	3.15985	C6MG0ACXX_8_7447.sorted.filtered_peak_1010
chr1	85527761	85528369	609	26.44	11.43616	4.23851	8.65001	C6MG0ACXX_8_7447.sorted.filtered_peak_1011
chr1	85666539	85667447	909	21.17	6.15259	2.97824	3.58902	C6MG0ACXX_8_7447.sorted.filtered_peak_1012
chr1	85725017	85725703	687	26.61	10.11708	3.85305	7.35030	C6MG0ACXX_8_7447.sorted.filtered_peak_1013
chr1	85741927	85742812	886	56.54	24.00118	4.76711	20.79334	C6MG0ACXX_8_7447.sorted.filtered_peak_1014
chr1	85763830	85764301	472	17.63	5.52575	3.03735	2.99108	C6MG0ACXX_8_7447.sorted.filtered_peak_1015
chr1	86173748	86174359	612	21.60	7.28550	3.36036	4.64098	C6MG0ACXX_8_7447.sorted.filtered_peak_1016
chr1	86861612	86862430	819	27.80	10.78326	3.94279	7.99650	C6MG0ACXX_8_7447.sorted.filtered_peak_1017
chr1	87169839	87170875	1037	42.27	16.46122	4.25318	13.46803	C6MG0ACXX_8_7447.sorted.filtered_peak_1018
chr1	87379640	87380603	964	60.58	24.65618	4.57962	21.43016	C6MG0ACXX_8_7447.sorted.filtered_peak_1019
chr1	87457349	87457694	346	13.25	4.21481	2.80518	1.82895	C6MG0ACXX_8_7447.sorted.filtered_peak_1020
chr1	87597449	87597778	330	17.71	5.57209	3.04853	3.03475	C6MG0ACXX_8_7447.sorted.filtered_peak_1021
chr1	87794010	87794655	646	37.26	8.49727	2.82636	5.76613	C6MG0ACXX_8_7447.sorted.filtered_peak_1022
chr1	87800776	87801127	352	26.80	4.69923	2.27655	2.23677	C6MG0ACXX_8_7447.sorted.filtered_peak_1023
chr1	87869985	87870387	403	24.98	9.19230	3.75384	6.44217	C6MG0ACXX_8_7447.sorted.filtered_peak_1024
chr1	87901128	87901462	335	14.71	5.36718	3.24105	2.83301	C6MG0ACXX_8_7447.sorted.filtered_peak_1025
chr1	87915073	87915395	323	14.69	5.35343	3.23585	2.82195	C6MG0ACXX_8_7447.sorted.filtered_peak_1026
chr1	89149209	89150376	1168	47.67	19.01267	4.27674	15.96171	C6MG0ACXX_8_7447.sorted.filtered_peak_1027
chr1	89356657	89357519	863	33.99	13.48373	4.02832	10.63534	C6MG0ACXX_8_7447.sorted.filtered_peak_1028
chr1	89439092	89439505	414	13.96	4.58163	2.93904	2.12739	C6MG0ACXX_8_7447.sorted.filtered_peak_1029
chr1	89458034	89459059	1026	41.92	14.95820	3.93880	12.01634	C6MG0ACXX_8_7447.sorted.filtered_peak_1030
chr1	89487795	89488738	944	18.70	6.23463	3.22959	3.64824	C6MG0ACXX_8_7447.sorted.filtered_peak_1031
chr1	89506684	89506933	250	12.83	3.85607	2.67770	1.50185	C6MG0ACXX_8_7447.sorted.filtered_peak_1032
chr1	89530909	89531180	272	16.57	6.62851	3.62541	4.00663	C6MG0ACXX_8_7447.sorted.filtered_peak_1033
chr1	89591634	89592154	521	27.03	8.57681	3.36459	5.86743	C6MG0ACXX_8_7447.sorted.filtered_peak_1034
chr1	89664455	89664724	270	18.20	4.28927	2.51170	1.87692	C6MG0ACXX_8_7447.sorted.filtered_peak_1035
chr1	89744791	89745043	253	22.46	5.97493	2.86946	3.39398	C6MG0ACXX_8_7447.sorted.filtered_peak_1036
chr1	89752614	89752937	324	22.48	8.43157	3.72976	5.71424	C6MG0ACXX_8_7447.sorted.filtered_peak_1037
chr1	89776100	89776560	461	15.81	4.77647	2.87397	2.29908	C6MG0ACXX_8_7447.sorted.filtered_peak_1038
chr1	89823887	89824366	480	18.57	6.21509	3.24538	3.62203	C6MG0ACXX_8_7447.sorted.filtered_peak_1039
chr1	89989954	89990658	705	25.41	9.40661	3.70043	6.68414	C6MG0ACXX_8_7447.sorted.filtered_peak_1040
chr1	90077348	90077639	292	25.38	4.51725	2.27266	2.07542	C6MG0ACXX_8_7447.sorted.filtered_peak_1041
chr1	90098113	90098798	686	43.22	14.92754	3.90185	11.95837	C6MG0ACXX_8_7447.sorted.filtered_peak_1042
chr1	90123487	90123737	251	18.63	4.24283	2.47403	1.82732	C6MG0ACXX_8_7447.sorted.filtered_peak_1043
chr1	90135750	90136044	295	20.18	6.00806	3.00779	3.45244	C6MG0ACXX_8_7447.sorted.filtered_peak_1044
chr1	90186739	90187235	497	23.65	6.28466	2.88182	3.69978	C6MG0ACXX_8_7447.sorted.filtered_peak_1045
chr1	90205186	90205690	505	17.65	4.81949	2.74792	2.34788	C6MG0ACXX_8_7447.sorted.filtered_peak_1046
chr1	90228376	90229134	759	19.88	6.84484	3.36536	4.21845	C6MG0ACXX_8_7447.sorted.filtered_peak_1047
chr1	90264712	90264990	279	13.54	4.63258	3.00013	2.16701	C6MG0ACXX_8_7447.sorted.filtered_peak_1048
chr1	90286444	90287307	864	17.49	4.61786	2.68016	2.16659	C6MG0ACXX_8_7447.sorted.filtered_peak_1049
chr1	90308593	90309619	1027	22.27	6.24683	2.95519	3.66590	C6MG0ACXX_8_7447.sorted.filtered_peak_1050
chr1	90321304	90321658	355	17.52	6.08657	3.25338	3.52701	C6MG0ACXX_8_7447.sorted.filtered_peak_1051
chr1	90452811	90453141	331	17.54	5.42937	2.99334	2.91021	C6MG0ACXX_8_7447.sorted.filtered_peak_1052
chr1	90460295	90461334	1040	30.61	10.33316	3.56018	7.56048	C6MG0ACXX_8_7447.sorted.filtered_peak_1053
chr1	91044689	91045112	424	15.33	5.15279	3.06275	2.65819	C6MG0ACXX_8_7447.sorted.filtered_peak_1054
chr1	91186834	91187215	382	14.78	3.94270	2.58068	1.57424	C6MG0ACXX_8_7447.sorted.filtered_peak_1055
chr1	91316858	91317424	567	15.32	4.39607	2.74016	1.97186	C6MG0ACXX_8_7447.sorted.filtered_peak_1056
chr1	91486952	91488059	1108	46.18	16.50129	4.02719	13.49033	C6MG0ACXX_8_7447.sorted.filtered_peak_1057
chr1	91590426	91590704	279	16.42	4.71924	2.79378	2.25961	C6MG0ACXX_8_7447.sorted.filtered_peak_1058
chr1	91852680	91853233	554	239.61	199.71930	13.82773	193.93297	C6MG0ACXX_8_7447.sorted.filtered_peak_1059
chr1	91966222	91967131	910	36.25	12.39590	3.73135	9.53252	C6MG0ACXX_8_7447.sorted.filtered_peak_1060
chr1	92014588	92014947	360	19.79	4.77359	2.60310	2.30306	C6MG0ACXX_8_7447.sorted.filtered_peak_1061
chr1	92021514	92022165	652	40.37	16.03494	4.31329	13.05898	C6MG0ACXX_8_7447.sorted.filtered_peak_1062
chr1	92150070	92150564	495	17.00	5.93171	3.27900	3.35281	C6MG0ACXX_8_7447.sorted.filtered_peak_1063
chr1	92162930	92163309	380	14.18	3.85875	2.58236	1.49346	C6MG0ACXX_8_7447.sorted.filtered_peak_1064
chr1	92179052	92179435	384	18.22	5.10248	2.82094	2.60545	C6MG0ACXX_8_7447.sorted.filtered_peak_1065
chr1	92219385	92219710	326	16.47	4.01708	2.50105	1.64198	C6MG0ACXX_8_7447.sorted.filtered_peak_1066
chr1	92269381	92270681	1301	26.04	7.02788	2.94894	4.40816	C6MG0ACXX_8_7447.sorted.filtered_peak_1067
chr1	92351440	92351888	449	23.10	7.07566	3.19324	4.43054	C6MG0ACXX_8_7447.sorted.filtered_peak_1068
chr1	92414073	92414435	363	18.85	7.13249	3.57075	4.49926	C6MG0ACXX_8_7447.sorted.filtered_peak_1069
chr1	92545841	92546444	604	23.01	9.35275	3.89410	6.64238	C6MG0ACXX_8_7447.sorted.filtered_peak_1070
chr1	92764110	92764730	621	36.82	16.42382	4.84359	13.41020	C6MG0ACXX_8_7447.sorted.filtered_peak_1071
chr1	92781290	92782008	719	33.78	13.07828	4.20236	10.16626	C6MG0ACXX_8_7447.sorted.filtered_peak_1072
chr1	92789159	92789524	366	18.46	7.96657	4.01379	5.26556	C6MG0ACXX_8_7447.sorted.filtered_peak_1073
chr1	92831311	92831659	349	19.10	5.75955	3.01400	3.20172	C6MG0ACXX_8_7447.sorted.filtered_peak_1074
chr1	92876479	92876731	253	12.61	3.90259	2.72015	1.54383	C6MG0ACXX_8_7447.sorted.filtered_peak_1075
chr1	92925290	92925641	352	17.53	5.61803	3.06369	3.09091	C6MG0ACXX_8_7447.sorted.filtered_peak_1076
chr1	92939710	92939965	256	16.42	3.86416	2.44729	1.51136	C6MG0ACXX_8_7447.sorted.filtered_peak_1077
chr1	92950118	92950397	280	24.27	3.54879	2.02975	1.24189	C6MG0ACXX_8_7447.sorted.filtered_peak_1078
chr1	92951281	92951891	611	32.43	7.24096	2.72504	4.58073	C6MG0ACXX_8_7447.sorted.filtered_peak_1079
chr1	93002567	93002978	412	23.35	7.56999	3.31702	4.91514	C6MG0ACXX_8_7447.sorted.filtered_peak_1080
chr1	93003730	93004028	299	22.10	6.56915	3.10030	3.94787	C6MG0ACXX_8_7447.sorted.filtered_peak_1081
chr1	93010300	93010565	266	13.11	4.36849	2.91083	1.93017	C6MG0ACXX_8_7447.sorted.filtered_peak_1082
chr1	93049469	93049746	278	20.90	4.87225	2.58310	2.38234	C6MG0ACXX_8_7447.sorted.filtered_peak_1083
chr1	93049972	93050371	400	20.30	4.85378	2.59552	2.38417	C6MG0ACXX_8_7447.sorted.filtered_peak_1084
chr1	93250377	93250980	604	17.10	5.97261	3.24248	3.42467	C6MG0ACXX_8_7447.sorted.filtered_peak_1085
chr1	93297393	93298092	700	52.97	26.45352	5.78874	23.14747	C6MG0ACXX_8_7447.sorted.filtered_peak_1086
chr1	93324461	93324987	527	21.05	7.38894	3.41440	4.76262	C6MG0ACXX_8_7447.sorted.filtered_peak_1087
chr1	93336211	93336514	304	12.44	3.97397	2.77246	1.58382	C6MG0ACXX_8_7447.sorted.filtered_peak_1088
chr1	93343370	93343789	420	12.50	3.91949	2.73799	1.55054	C6MG0ACXX_8_7447.sorted.filtered_peak_1089
chr1	93348431	93348997	567	12.88	4.21753	2.85429	1.80505	C6MG0ACXX_8_7447.sorted.filtered_peak_1090
chr1	93426512	93427454	943	32.79	6.93069	2.61472	4.30333	C6MG0ACXX_8_7447.sorted.filtered_peak_1091
chr1	93428013	93428288	276	32.28	7.05934	2.69365	4.40378	C6MG0ACXX_8_7447.sorted.filtered_peak_1092
chr1	93446721	93447109	389	31.93	15.14042	5.00398	12.16639	C6MG0ACXX_8_7447.sorted.filtered_peak_1093
chr1	93507972	93508408	437	21.10	7.90687	3.64085	5.22908	C6MG0ACXX_8_7447.sorted.filtered_peak_1094
chr1	93544506	93545189	684	30.77	10.41900	3.54553	7.65804	C6MG0ACXX_8_7447.sorted.filtered_peak_1095
chr1	93545763	93546256	494	21.40	4.83632	2.52944	2.37328	C6MG0ACXX_8_7447.sorted.filtered_peak_1096
chr1	93645114	93646928	1815	48.78	16.06189	3.66542	13.09416	C6MG0ACXX_8_7447.sorted.filtered_peak_1097
chr1	93685014	93685403	390	14.37	4.85259	3.01528	2.38700	C6MG0ACXX_8_7447.sorted.filtered_peak_1098
chr1	93811075	93811770	696	32.77	9.77160	3.26664	7.02949	C6MG0ACXX_8_7447.sorted.filtered_peak_1099
chr1	93812240	93812557	318	23.76	4.76469	2.40658	2.29816	C6MG0ACXX_8_7447.sorted.filtered_peak_1100
chr1	94073340	94073613	274	15.53	4.53219	2.78554	2.08626	C6MG0ACXX_8_7447.sorted.filtered_peak_1101
chr1	94224543	94224946	404	16.29	5.10006	2.96639	2.60161	C6MG0ACXX_8_7447.sorted.filtered_peak_1102
chr1	94311531	94312436	906	29.64	7.01542	2.76963	4.38867	C6MG0ACXX_8_7447.sorted.filtered_peak_1103
chr1	94312707	94313745	1039	34.88	10.41553	3.23786	7.66126	C6MG0ACXX_8_7447.sorted.filtered_peak_1104
chr1	94344003	94344980	978	24.51	8.49064	3.50338	5.79403	C6MG0ACXX_8_7447.sorted.filtered_peak_1105
chr1	94374485	94375636	1152	25.32	9.45603	3.64614	6.75493	C6MG0ACXX_8_7447.sorted.filtered_peak_1106
chr1	94482803	94483362	560	25.03	8.33304	3.39557	5.65680	C6MG0ACXX_8_7447.sorted.filtered_peak_1107
chr1	94883534	94884172	639	52.20	24.53691	5.37066	21.28998	C6MG0ACXX_8_7447.sorted.filtered_peak_1108
chr1	95067877	95068228	352	16.81	4.55675	2.70508	2.10880	C6MG0ACXX_8_7447.sorted.filtered_peak_1109
chr1	95320012	95320487	476	17.66	5.83210	3.14402	3.28764	C6MG0ACXX_8_7447.sorted.filtered_peak_1110
chr1	95538072	95538732	661	43.80	20.96942	5.37850	17.82211	C6MG0ACXX_8_7447.sorted.filtered_peak_1111
chr1	95699466	95700132	667	41.34	18.89095	4.98193	15.81081	C6MG0ACXX_8_7447.sorted.filtered_peak_1112
chr1	97186967	97187863	897	34.65	13.87261	4.26452	10.96670	C6MG0ACXX_8_7447.sorted.filtered_peak_1113
chr1	98386184	98387214	1031	36.82	13.05015	3.88038	10.16291	C6MG0ACXX_8_7447.sorted.filtered_peak_1114
chr1	98513863	98514116	254	21.03	5.55015	2.80616	3.00839	C6MG0ACXX_8_7447.sorted.filtered_peak_1115
chr1	98519387	98520037	651	20.02	4.76596	2.59059	2.29340	C6MG0ACXX_8_7447.sorted.filtered_peak_1116
chr1	98789548	98789921	374	14.52	3.86321	2.56244	1.50943	C6MG0ACXX_8_7447.sorted.filtered_peak_1117
chr1	98853958	98854406	449	18.53	5.85761	3.08942	3.30286	C6MG0ACXX_8_7447.sorted.filtered_peak_1118
chr1	98864230	98864547	318	13.99	3.84331	2.58619	1.48726	C6MG0ACXX_8_7447.sorted.filtered_peak_1119
chr1	98871114	98871697	584	20.21	6.01895	3.03096	3.44098	C6MG0ACXX_8_7447.sorted.filtered_peak_1120
chr1	99336815	99337503	689	24.11	9.87317	4.02502	7.12033	C6MG0ACXX_8_7447.sorted.filtered_peak_1121
chr1	99651367	99651643	277	14.42	5.18166	3.17431	2.67340	C6MG0ACXX_8_7447.sorted.filtered_peak_1122
chr1	100231858	100232278	421	16.73	6.14773	3.38136	3.56600	C6MG0ACXX_8_7447.sorted.filtered_peak_1123
chr1	100286122	100286371	250	16.21	5.79438	3.29475	3.22432	C6MG0ACXX_8_7447.sorted.filtered_peak_1124
chr1	100315441	100316020	580	25.90	11.99633	4.68926	9.12587	C6MG0ACXX_8_7447.sorted.filtered_peak_1125
chr1	100435303	100436069	767	19.18	6.57782	3.28454	3.99272	C6MG0ACXX_8_7447.sorted.filtered_peak_1126
chr1	100494194	100494697	504	21.29	8.41004	3.84092	5.69637	C6MG0ACXX_8_7447.sorted.filtered_peak_1127
chr1	100503397	100504082	686	28.81	7.78625	2.99433	5.13032	C6MG0ACXX_8_7447.sorted.filtered_peak_1128
chr1	100504368	100504866	499	21.88	4.26666	2.32698	1.85803	C6MG0ACXX_8_7447.sorted.filtered_peak_1129
chr1	100598123	100599025	903	37.58	13.89765	3.88889	11.02972	C6MG0ACXX_8_7447.sorted.filtered_peak_1130
chr1	100715171	100715825	655	30.07	12.36102	4.15427	9.52951	C6MG0ACXX_8_7447.sorted.filtered_peak_1131
chr1	100731248	100732194	947	28.97	11.10904	3.93251	8.31034	C6MG0ACXX_8_7447.sorted.filtered_peak_1132
chr1	100816799	100818450	1652	35.48	9.16722	2.98492	6.45091	C6MG0ACXX_8_7447.sorted.filtered_peak_1133
chr1	100865916	100866272	357	18.65	5.12320	2.78411	2.63730	C6MG0ACXX_8_7447.sorted.filtered_peak_1134
chr1	100880366	100880811	446	17.61	5.26438	2.92310	2.75870	C6MG0ACXX_8_7447.sorted.filtered_peak_1135
chr1	100905567	100906110	544	30.77	10.89245	3.77574	8.07945	C6MG0ACXX_8_7447.sorted.filtered_peak_1136
chr1	101360682	101361951	1270	24.34	6.61908	2.90253	4.04040	C6MG0ACXX_8_7447.sorted.filtered_peak_1137
chr1	101362238	101362522	285	24.04	6.17696	2.82358	3.59917	C6MG0ACXX_8_7447.sorted.filtered_peak_1138
chr1	101392822	101393499	678	17.16	4.87111	2.80070	2.39994	C6MG0ACXX_8_7447.sorted.filtered_peak_1139
chr1	101415124	101415465	342	16.68	6.69356	3.64761	4.06483	C6MG0ACXX_8_7447.sorted.filtered_peak_1140
chr1	101490987	101492102	1116	25.90	8.32963	3.33890	5.64826	C6MG0ACXX_8_7447.sorted.filtered_peak_1141
chr1	101547170	101547431	262	16.06	6.03240	3.41244	3.45218	C6MG0ACXX_8_7447.sorted.filtered_peak_1142
chr1	101577508	101578106	599	25.69	11.04894	4.26973	8.24817	C6MG0ACXX_8_7447.sorted.filtered_peak_1143
chr1	101602326	101602575	250	14.24	3.50010	2.41783	1.20278	C6MG0ACXX_8_7447.sorted.filtered_peak_1144
chr1	101644301	101644993	693	18.48	5.71905	3.05094	3.16283	C6MG0ACXX_8_7447.sorted.filtered_peak_1145
chr1	101700988	101701483	496	24.12	4.01399	2.16833	1.63693	C6MG0ACXX_8_7447.sorted.filtered_peak_1146
chr1	101701813	101702326	514	26.25	4.52660	2.24390	2.08766	C6MG0ACXX_8_7447.sorted.filtered_peak_1147
chr1	101730210	101730727	518	22.58	7.13245	3.22997	4.49658	C6MG0ACXX_8_7447.sorted.filtered_peak_1148
chr1	101761347	101761636	290	14.53	3.65574	2.46929	1.32914	C6MG0ACXX_8_7447.sorted.filtered_peak_1149
chr1	101774828	101775723	896	21.89	5.56130	2.75021	3.02648	C6MG0ACXX_8_7447.sorted.filtered_peak_1150
chr1	101822971	101823290	320	16.85	6.26887	3.42612	3.68086	C6MG0ACXX_8_7447.sorted.filtered_peak_1151
chr1	101972212	101972461	250	13.71	4.22553	2.79184	1.80458	C6MG0ACXX_8_7447.sorted.filtered_peak_1152
chr1	104057576	104057837	262	14.25	5.06961	3.14302	2.56623	C6MG0ACXX_8_7447.sorted.filtered_peak_1153
chr1	104067908	104068906	999	33.55	12.50692	3.84512	9.67895	C6MG0ACXX_8_7447.sorted.filtered_peak_1154
chr1	107599104	107600112	1009	22.93	7.55225	3.31144	4.91025	C6MG0ACXX_8_7447.sorted.filtered_peak_1155
chr1	108328918	108329454	537	20.41	5.87631	2.95091	3.32321	C6MG0ACXX_8_7447.sorted.filtered_peak_1156
chr1	108346778	108347125	348	12.81	3.77761	2.64102	1.43260	C6MG0ACXX_8_7447.sorted.filtered_peak_1157
chr1	108479173	108479797	625	21.39	6.26200	3.00462	3.68955	C6MG0ACXX_8_7447.sorted.filtered_peak_1158
chr1	108506240	108506992	753	17.59	4.48763	2.62524	2.04877	C6MG0ACXX_8_7447.sorted.filtered_peak_1159
chr1	108507838	108508247	410	16.03	3.79791	2.44058	1.44678	C6MG0ACXX_8_7447.sorted.filtered_peak_1160
chr1	108584322	108584571	250	12.69	3.68569	2.60642	1.35319	C6MG0ACXX_8_7447.sorted.filtered_peak_1161
chr1	108668176	108668593	418	16.61	5.03673	2.91751	2.54335	C6MG0ACXX_8_7447.sorted.filtered_peak_1162
chr1	108742418	108743716	1299	23.78	7.59197	3.24907	4.94978	C6MG0ACXX_8_7447.sorted.filtered_peak_1163
chr1	109047570	109047833	264	16.37	5.78417	3.26557	3.22393	C6MG0ACXX_8_7447.sorted.filtered_peak_1164
chr1	109102343	109102989	647	34.19	10.62123	3.41552	7.83633	C6MG0ACXX_8_7447.sorted.filtered_peak_1165
chr1	109133518	109133991	474	30.16	12.25657	4.22966	9.39253	C6MG0ACXX_8_7447.sorted.filtered_peak_1166
chr1	109189176	109189881	706	47.23	18.95761	4.50430	15.87602	C6MG0ACXX_8_7447.sorted.filtered_peak_1167
chr1	109203550	109204237	688	29.41	11.44099	4.04273	8.61118	C6MG0ACXX_8_7447.sorted.filtered_peak_1168
chr1	109234639	109235686	1048	41.51	14.79307	4.01234	11.83064	C6MG0ACXX_8_7447.sorted.filtered_peak_1169
chr1	109246183	109246854	672	19.61	5.37749	2.81998	2.86686	C6MG0ACXX_8_7447.sorted.filtered_peak_1170
chr1	109288966	109290119	1154	37.41	14.05751	3.79196	11.21672	C6MG0ACXX_8_7447.sorted.filtered_peak_1171
chr1	109370838	109371207	370	13.07	3.93997	2.70055	1.57012	C6MG0ACXX_8_7447.sorted.filtered_peak_1172
chr1	109419349	109419968	620	33.33	13.43185	4.35654	10.50384	C6MG0ACXX_8_7447.sorted.filtered_peak_1173
chr1	109440874	109441265	392	15.03	4.24261	2.69286	1.83836	C6MG0ACXX_8_7447.sorted.filtered_peak_1174
chr1	109499330	109499780	451	27.24	11.63621	4.36693	8.78585	C6MG0ACXX_8_7447.sorted.filtered_peak_1175
chr1	109505589	109506321	733	34.60	16.22492	4.77371	13.26573	C6MG0ACXX_8_7447.sorted.filtered_peak_1176
chr1	109584170	109585126	957	38.72	19.77691	5.34039	16.70477	C6MG0ACXX_8_7447.sorted.filtered_peak_1177
chr1	109618222	109619017	796	24.16	13.04296	5.16813	10.18711	C6MG0ACXX_8_7447.sorted.filtered_peak_1178
chr1	109633082	109633924	843	36.49	18.25275	5.21614	15.23070	C6MG0ACXX_8_7447.sorted.filtered_peak_1179
chr1	109642504	109643377	874	32.22	13.87781	4.43241	10.97140	C6MG0ACXX_8_7447.sorted.filtered_peak_1180
chr1	109655383	109655752	370	17.05	4.07052	2.49024	1.69051	C6MG0ACXX_8_7447.sorted.filtered_peak_1181
chr1	109656397	109657056	660	21.21	6.45931	3.11124	3.85521	C6MG0ACXX_8_7447.sorted.filtered_peak_1182
chr1	109704708	109705535	828	17.00	5.70163	3.12384	3.18355	C6MG0ACXX_8_7447.sorted.filtered_peak_1183
chr1	109756264	109757288	1025	47.05	19.53895	4.72719	16.42565	C6MG0ACXX_8_7447.sorted.filtered_peak_1184
chr1	109792131	109792449	319	13.62	3.58025	2.49105	1.26487	C6MG0ACXX_8_7447.sorted.filtered_peak_1185
chr1	109806163	109806492	330	13.31	3.77687	2.60762	1.43684	C6MG0ACXX_8_7447.sorted.filtered_peak_1186
chr1	109825675	109826492	818	31.09	12.78770	4.39787	9.87452	C6MG0ACXX_8_7447.sorted.filtered_peak_1187
chr1	109968097	109969427	1331	38.37	15.15382	3.99523	12.26112	C6MG0ACXX_8_7447.sorted.filtered_peak_1188
chr1	110026043	110026993	951	52.16	20.24875	4.34920	17.15215	C6MG0ACXX_8_7447.sorted.filtered_peak_1189
chr1	110036420	110037027	608	34.16	12.90968	4.05031	10.02194	C6MG0ACXX_8_7447.sorted.filtered_peak_1190
chr1	110044888	110045455	568	18.67	5.04735	2.77134	2.55302	C6MG0ACXX_8_7447.sorted.filtered_peak_1191
chr1	110052187	110052563	377	18.81	6.14471	3.17536	3.57296	C6MG0ACXX_8_7447.sorted.filtered_peak_1192
chr1	110074946	110075923	978	19.73	6.24447	3.11791	3.67713	C6MG0ACXX_8_7447.sorted.filtered_peak_1193
chr1	110090884	110091745	862	32.10	10.61305	3.48271	7.84718	C6MG0ACXX_8_7447.sorted.filtered_peak_1194
chr1	110163268	110163860	593	29.90	9.10628	3.27916	6.39315	C6MG0ACXX_8_7447.sorted.filtered_peak_1195
chr1	110182925	110183186	262	16.76	5.31619	3.02046	2.79953	C6MG0ACXX_8_7447.sorted.filtered_peak_1196
chr1	110185999	110186330	332	16.77	6.68851	3.61957	4.07398	C6MG0ACXX_8_7447.sorted.filtered_peak_1197
chr1	110198451	110199215	765	15.66	5.83138	3.33482	3.28632	C6MG0ACXX_8_7447.sorted.filtered_peak_1198
chr1	110282664	110283123	460	19.21	8.39475	4.07325	5.68642	C6MG0ACXX_8_7447.sorted.filtered_peak_1199
chr1	110316277	110316526	250	15.68	4.15212	2.61127	1.74596	C6MG0ACXX_8_7447.sorted.filtered_peak_1200
chr1	110319475	110319840	366	19.87	6.70622	3.31018	4.08999	C6MG0ACXX_8_7447.sorted.filtered_peak_1201
chr1	110333170	110333753	584	22.42	7.49812	3.32277	4.87285	C6MG0ACXX_8_7447.sorted.filtered_peak_1202
chr1	110344937	110345465	529	16.51	4.98217	2.90602	2.48984	C6MG0ACXX_8_7447.sorted.filtered_peak_1203
chr1	110526893	110527620	728	41.59	18.01555	4.63538	14.99406	C6MG0ACXX_8_7447.sorted.filtered_peak_1204
chr1	110554359	110554715	357	13.62	4.37468	2.86300	1.95172	C6MG0ACXX_8_7447.sorted.filtered_peak_1205
chr1	110576784	110577692	909	35.47	14.70021	4.20249	11.81515	C6MG0ACXX_8_7447.sorted.filtered_peak_1206
chr1	110602425	110602966	542	12.62	3.65448	2.59788	1.32488	C6MG0ACXX_8_7447.sorted.filtered_peak_1207
chr1	110752549	110753091	543	33.51	10.60730	3.46639	7.81263	C6MG0ACXX_8_7447.sorted.filtered_peak_1208
chr1	110880882	110882213	1332	102.41	40.71435	4.81295	37.02846	C6MG0ACXX_8_7447.sorted.filtered_peak_1209
chr1	110950008	110950720	713	26.66	10.71359	3.94127	7.96147	C6MG0ACXX_8_7447.sorted.filtered_peak_1210
chr1	111161973	111162539	567	27.68	10.02172	3.80208	7.22698	C6MG0ACXX_8_7447.sorted.filtered_peak_1211
chr1	111173396	111174355	960	30.25	8.88805	3.23261	6.16112	C6MG0ACXX_8_7447.sorted.filtered_peak_1212
chr1	111189721	111190481	761	26.48	8.25313	3.29315	5.56587	C6MG0ACXX_8_7447.sorted.filtered_peak_1213
chr1	111214687	111214956	270	27.59	5.19765	2.38783	2.68155	C6MG0ACXX_8_7447.sorted.filtered_peak_1214
chr1	111323533	111323782	250	14.50	4.06837	2.65742	1.67222	C6MG0ACXX_8_7447.sorted.filtered_peak_1215
chr1	111329875	111330319	445	18.97	5.74788	3.01408	3.20208	C6MG0ACXX_8_7447.sorted.filtered_peak_1216
chr1	111415392	111415838	447	22.28	4.08889	2.25697	1.69858	C6MG0ACXX_8_7447.sorted.filtered_peak_1217
chr1	111417774	111418372	599	36.48	9.38478	2.99198	6.65545	C6MG0ACXX_8_7447.sorted.filtered_peak_1218
chr1	111422635	111422890	256	27.45	5.82721	2.55678	3.27019	C6MG0ACXX_8_7447.sorted.filtered_peak_1219
chr1	111423419	111423925	507	22.25	5.33914	2.65649	2.82155	C6MG0ACXX_8_7447.sorted.filtered_peak_1220
chr1	111459593	111459940	348	13.09	4.34695	2.90274	1.91556	C6MG0ACXX_8_7447.sorted.filtered_peak_1221
chr1	111505816	111507082	1267	53.79	25.81005	4.88190	22.61127	C6MG0ACXX_8_7447.sorted.filtered_peak_1222
chr1	111682122	111683227	1106	30.60	11.31863	3.84143	8.50866	C6MG0ACXX_8_7447.sorted.filtered_peak_1223
chr1	111746435	111747170	736	27.30	5.97830	2.60453	3.41042	C6MG0ACXX_8_7447.sorted.filtered_peak_1224
chr1	111758457	111759149	693	46.99	17.61557	4.16347	14.58922	C6MG0ACXX_8_7447.sorted.filtered_peak_1225
chr1	111889023	111889272	250	17.34	5.53238	3.06855	2.99249	C6MG0ACXX_8_7447.sorted.filtered_peak_1226
chr1	111948902	111949456	555	17.14	6.18294	3.33283	3.61981	C6MG0ACXX_8_7447.sorted.filtered_peak_1227
chr1	111991584	111992268	685	53.56	26.91830	5.42672	23.67555	C6MG0ACXX_8_7447.sorted.filtered_peak_1228
chr1	112013564	112014160	597	19.76	5.72379	2.93766	3.18451	C6MG0ACXX_8_7447.sorted.filtered_peak_1229
chr1	112019399	112019876	478	20.60	5.48727	2.80993	2.95264	C6MG0ACXX_8_7447.sorted.filtered_peak_1230
chr1	112050110	112051222	1113	25.98	7.35304	3.06438	4.69794	C6MG0ACXX_8_7447.sorted.filtered_peak_1231
chr1	112135359	112135910	552	54.08	24.81398	5.28108	21.55390	C6MG0ACXX_8_7447.sorted.filtered_peak_1232
chr1	112146455	112147074	620	31.83	11.55975	3.83514	8.73515	C6MG0ACXX_8_7447.sorted.filtered_peak_1233
chr1	112162170	112162678	509	33.89	9.23948	3.11312	6.49976	C6MG0ACXX_8_7447.sorted.filtered_peak_1234
chr1	112281573	112282415	843	26.08	8.66935	3.36182	6.01007	C6MG0ACXX_8_7447.sorted.filtered_peak_1235
chr1	112297738	112298748	1011	45.75	20.07466	4.87261	16.97512	C6MG0ACXX_8_7447.sorted.filtered_peak_1236
chr1	112933573	112933844	272	17.94	4.64322	2.66103	2.19183	C6MG0ACXX_8_7447.sorted.filtered_peak_1237
chr1	112938506	112939166	661	30.48	12.67314	4.32004	9.79916	C6MG0ACXX_8_7447.sorted.filtered_peak_1238
chr1	113008701	113009168	468	19.61	6.49607	3.24645	3.89922	C6MG0ACXX_8_7447.sorted.filtered_peak_1239
chr1	113044847	113045144	298	14.97	4.36784	2.74869	1.94729	C6MG0ACXX_8_7447.sorted.filtered_peak_1240
chr1	113161247	113161648	402	22.71	3.92150	2.18659	1.56224	C6MG0ACXX_8_7447.sorted.filtered_peak_1241
chr1	113161830	113162760	931	33.21	9.80571	3.20446	7.08517	C6MG0ACXX_8_7447.sorted.filtered_peak_1242
chr1	113211460	113211780	321	12.70	3.84237	2.68324	1.48877	C6MG0ACXX_8_7447.sorted.filtered_peak_1243
chr1	113217119	113217528	410	15.63	3.61626	2.38776	1.29251	C6MG0ACXX_8_7447.sorted.filtered_peak_1244
chr1	113243434	113243747	314	23.16	4.92741	2.48186	2.44697	C6MG0ACXX_8_7447.sorted.filtered_peak_1245
chr1	113249746	113250185	440	25.89	6.23710	2.75306	3.64512	C6MG0ACXX_8_7447.sorted.filtered_peak_1246
chr1	113257754	113258383	630	56.24	24.30125	4.84331	21.08165	C6MG0ACXX_8_7447.sorted.filtered_peak_1247
chr1	113498488	113499272	785	31.68	10.78306	3.63766	7.98552	C6MG0ACXX_8_7447.sorted.filtered_peak_1248
chr1	113500046	113500387	342	19.47	4.00894	2.34729	1.62619	C6MG0ACXX_8_7447.sorted.filtered_peak_1249
chr1	113615225	113616190	966	46.48	24.68165	5.87709	21.44542	C6MG0ACXX_8_7447.sorted.filtered_peak_1250
chr1	113932554	113933167	614	34.12	12.04578	3.87529	9.17036	C6MG0ACXX_8_7447.sorted.filtered_peak_1251
chr1	114301648	114302258	611	17.59	5.26105	2.90505	2.77011	C6MG0ACXX_8_7447.sorted.filtered_peak_1252
chr1	114326094	114327013	920	23.86	6.76767	3.02073	4.15313	C6MG0ACXX_8_7447.sorted.filtered_peak_1253
chr1	114354486	114355403	918	56.30	23.36297	4.56860	20.18617	C6MG0ACXX_8_7447.sorted.filtered_peak_1254
chr1	114414165	114414657	493	27.21	7.89867	3.11212	5.24920	C6MG0ACXX_8_7447.sorted.filtered_peak_1255
chr1	114417062	114417315	254	19.49	3.99877	2.33969	1.62368	C6MG0ACXX_8_7447.sorted.filtered_peak_1256
chr1	114423373	114423647	275	16.04	5.73671	3.28259	3.17526	C6MG0ACXX_8_7447.sorted.filtered_peak_1257
chr1	114447291	114448156	866	72.16	38.15266	6.06694	34.58002	C6MG0ACXX_8_7447.sorted.filtered_peak_1258
chr1	114471711	114473391	1681	30.91	7.13285	2.71935	4.51176	C6MG0ACXX_8_7447.sorted.filtered_peak_1259
chr1	114483015	114483699	685	14.17	3.55696	2.44790	1.25161	C6MG0ACXX_8_7447.sorted.filtered_peak_1260
chr1	114490151	114490461	311	13.34	3.74344	2.58881	1.40963	C6MG0ACXX_8_7447.sorted.filtered_peak_1261
chr1	114889089	114889566	478	28.40	10.80266	3.94893	7.99543	C6MG0ACXX_8_7447.sorted.filtered_peak_1262
chr1	115053310	115054233	924	43.26	16.64319	4.18628	13.65705	C6MG0ACXX_8_7447.sorted.filtered_peak_1263
chr1	115124071	115124632	562	53.79	30.26217	6.48330	26.88016	C6MG0ACXX_8_7447.sorted.filtered_peak_1264
chr1	115212369	115213122	754	22.58	6.84868	3.13469	4.22738	C6MG0ACXX_8_7447.sorted.filtered_peak_1265
chr1	115258963	115259839	877	26.04	9.66382	3.72822	6.92619	C6MG0ACXX_8_7447.sorted.filtered_peak_1266
chr1	115299976	115301000	1025	45.08	16.31500	4.05037	13.31436	C6MG0ACXX_8_7447.sorted.filtered_peak_1267
chr1	115322978	115323569	592	34.27	17.66187	5.43770	14.63065	C6MG0ACXX_8_7447.sorted.filtered_peak_1268
chr1	115605049	115605945	897	28.44	10.47023	3.81398	7.68183	C6MG0ACXX_8_7447.sorted.filtered_peak_1269
chr1	115641565	115642344	780	23.87	8.90862	3.76124	6.17269	C6MG0ACXX_8_7447.sorted.filtered_peak_1270
chr1	116184497	116185620	1124	17.30	4.92264	2.80848	2.44635	C6MG0ACXX_8_7447.sorted.filtered_peak_1271
chr1	116518665	116519216	552	14.08	4.08268	2.68957	1.70003	C6MG0ACXX_8_7447.sorted.filtered_peak_1272
chr1	116681618	116682271	654	19.84	9.30092	4.29996	6.57436	C6MG0ACXX_8_7447.sorted.filtered_peak_1273
chr1	116694735	116694985	251	18.61	5.33578	2.89508	2.80519	C6MG0ACXX_8_7447.sorted.filtered_peak_1274
chr1	116711059	116711573	515	14.80	4.31530	2.74124	1.89566	C6MG0ACXX_8_7447.sorted.filtered_peak_1275
chr1	116868390	116868955	566	20.70	7.29481	3.46827	4.64054	C6MG0ACXX_8_7447.sorted.filtered_peak_1276
chr1	116915567	116916060	494	42.76	13.87056	3.69051	10.94264	C6MG0ACXX_8_7447.sorted.filtered_peak_1277
chr1	116920313	116920947	635	27.44	5.83064	2.55380	3.27809	C6MG0ACXX_8_7447.sorted.filtered_peak_1278
chr1	116960840	116961569	730	20.50	6.39925	3.14591	3.80110	C6MG0ACXX_8_7447.sorted.filtered_peak_1279
chr1	117027871	117028193	323	13.63	3.67543	2.53500	1.34512	C6MG0ACXX_8_7447.sorted.filtered_peak_1280
chr1	117047014	117047468	455	41.70	19.21767	5.05007	16.13298	C6MG0ACXX_8_7447.sorted.filtered_peak_1281
chr1	117057606	117058618	1013	26.69	7.91484	3.16892	5.24606	C6MG0ACXX_8_7447.sorted.filtered_peak_1282
chr1	117081206	117081695	490	14.52	4.35538	2.78252	1.93451	C6MG0ACXX_8_7447.sorted.filtered_peak_1283
chr1	117099051	117099478	428	22.73	7.72902	3.43435	5.05877	C6MG0ACXX_8_7447.sorted.filtered_peak_1284
chr1	117112762	117113825	1064	27.41	6.68740	2.80500	4.06502	C6MG0ACXX_8_7447.sorted.filtered_peak_1285
chr1	117279993	117280902	910	26.20	7.75574	3.19003	5.07501	C6MG0ACXX_8_7447.sorted.filtered_peak_1286
chr1	117281420	117281689	270	25.97	7.79852	3.23873	5.10398	C6MG0ACXX_8_7447.sorted.filtered_peak_1287
chr1	117296742	117297143	402	23.92	7.54362	3.27464	4.88265	C6MG0ACXX_8_7447.sorted.filtered_peak_1288
chr1	117312124	117312698	575	33.73	10.72067	3.49609	7.91920	C6MG0ACXX_8_7447.sorted.filtered_peak_1289
chr1	117351430	117351920	491	25.72	6.40252	2.79060	3.81941	C6MG0ACXX_8_7447.sorted.filtered_peak_1290
chr1	117359117	117359399	283	17.97	4.31355	2.53501	1.89515	C6MG0ACXX_8_7447.sorted.filtered_peak_1291
chr1	117360240	117360522	283	19.62	5.23459	2.78232	2.71961	C6MG0ACXX_8_7447.sorted.filtered_peak_1292
chr1	117369820	117370162	343	17.50	5.21456	2.91634	2.70983	C6MG0ACXX_8_7447.sorted.filtered_peak_1293
chr1	117421130	117421607	478	15.32	3.58980	2.39456	1.27702	C6MG0ACXX_8_7447.sorted.filtered_peak_1294
chr1	117544120	117544529	410	18.93	6.13530	3.17141	3.55787	C6MG0ACXX_8_7447.sorted.filtered_peak_1295
chr1	117602320	117603087	768	50.61	21.85114	4.80430	18.69774	C6MG0ACXX_8_7447.sorted.filtered_peak_1296
chr1	117664156	117664966	811	27.35	9.85300	3.76272	7.07200	C6MG0ACXX_8_7447.sorted.filtered_peak_1297
chr1	117909275	117910114	840	32.17	8.51081	3.01011	5.80581	C6MG0ACXX_8_7447.sorted.filtered_peak_1298
chr1	118077538	118078083	546	20.43	6.72361	3.24350	4.12699	C6MG0ACXX_8_7447.sorted.filtered_peak_1299
chr1	118148018	118149057	1040	61.92	24.47591	4.38845	21.26034	C6MG0ACXX_8_7447.sorted.filtered_peak_1300
chr1	118187268	118187572	305	15.83	5.37195	3.12395	2.85099	C6MG0ACXX_8_7447.sorted.filtered_peak_1301
chr1	118198720	118199250	531	37.80	10.28815	3.17938	7.49168	C6MG0ACXX_8_7447.sorted.filtered_peak_1302
chr1	118206859	118207511	653	39.98	15.45846	4.15666	12.51725	C6MG0ACXX_8_7447.sorted.filtered_peak_1303
chr1	118301328	118301795	468	16.91	4.53190	2.68471	2.09247	C6MG0ACXX_8_7447.sorted.filtered_peak_1304
chr1	118471911	118472800	890	34.47	15.16100	4.44336	12.25362	C6MG0ACXX_8_7447.sorted.filtered_peak_1305
chr1	119682697	119683540	844	65.40	31.89890	5.72179	28.46294	C6MG0ACXX_8_7447.sorted.filtered_peak_1306
chr1	120218204	120218467	264	13.56	4.20600	2.79134	1.79539	C6MG0ACXX_8_7447.sorted.filtered_peak_1307
chr1	120351672	120351922	251	16.34	4.61071	2.76397	2.14638	C6MG0ACXX_8_7447.sorted.filtered_peak_1308
chr1	120532911	120533263	353	12.62	4.07388	2.80892	1.66899	C6MG0ACXX_8_7447.sorted.filtered_peak_1309
chr1	120838226	120838831	606	18.06	7.81527	3.93273	5.14438	C6MG0ACXX_8_7447.sorted.filtered_peak_1310
chr1	121258091	121258547	457	17.04	5.25370	2.96317	2.74977	C6MG0ACXX_8_7447.sorted.filtered_peak_1311
chr1	121260749	121261672	924	18.27	6.61610	3.33206	4.05929	C6MG0ACXX_8_7447.sorted.filtered_peak_1312
chr1	121484319	121485519	1201	98.83	59.11528	7.47138	54.98888	C6MG0ACXX_8_7447.sorted.filtered_peak_1313
chr1	142535449	142536707	1259	43.76	6.70861	2.25315	4.10024	C6MG0ACXX_8_7447.sorted.filtered_peak_1314
chr1	142536973	142538976	2004	50.38	9.42564	2.55369	6.67004	C6MG0ACXX_8_7447.sorted.filtered_peak_1315
chr1	142653884	142654239	356	15.90	6.21888	3.48738	3.63587	C6MG0ACXX_8_7447.sorted.filtered_peak_1316
chr1	143536895	143537160	266	20.13	7.75317	3.72260	5.06652	C6MG0ACXX_8_7447.sorted.filtered_peak_1317
chr1	144007421	144007719	299	18.81	3.74044	2.27845	1.40565	C6MG0ACXX_8_7447.sorted.filtered_peak_1318
chr1	144533571	144534333	763	44.38	15.07027	3.89553	12.08935	C6MG0ACXX_8_7447.sorted.filtered_peak_1319
chr1	144536103	144536373	271	31.87	8.43618	3.01242	5.74319	C6MG0ACXX_8_7447.sorted.filtered_peak_1320
chr1	144908059	144908684	626	17.67	6.14725	3.28890	3.56777	C6MG0ACXX_8_7447.sorted.filtered_peak_1321
chr1	144931792	144932739	948	66.33	17.98914	3.33303	14.93890	C6MG0ACXX_8_7447.sorted.filtered_peak_1322
chr1	145009402	145009748	347	26.33	3.65011	2.00504	1.32682	C6MG0ACXX_8_7447.sorted.filtered_peak_1323
chr1	145039711	145040209	499	38.19	7.00892	2.46737	4.36516	C6MG0ACXX_8_7447.sorted.filtered_peak_1324
chr1	145058821	145059494	674	31.70	4.36691	2.05516	1.94752	C6MG0ACXX_8_7447.sorted.filtered_peak_1325
chr1	145096260	145096609	350	32.10	8.54771	3.03268	5.84311	C6MG0ACXX_8_7447.sorted.filtered_peak_1326
chr1	145290643	145290986	344	14.08	4.96701	3.11133	2.46916	C6MG0ACXX_8_7447.sorted.filtered_peak_1327
chr1	145291585	145291856	272	15.91	6.19438	3.48889	3.60625	C6MG0ACXX_8_7447.sorted.filtered_peak_1328
chr1	145292320	145292649	330	14.20	5.05753	3.13656	2.55602	C6MG0ACXX_8_7447.sorted.filtered_peak_1329
chr1	145382217	145383043	827	18.14	8.02306	3.94798	5.36895	C6MG0ACXX_8_7447.sorted.filtered_peak_1330
chr1	145396732	145398095	1364	23.20	4.73540	2.41427	2.28042	C6MG0ACXX_8_7447.sorted.filtered_peak_1331
chr1	145399245	145399494	250	25.14	5.54705	2.58913	3.00007	C6MG0ACXX_8_7447.sorted.filtered_peak_1332
chr1	145427380	145427912	533	33.03	19.16670	6.18218	16.08705	C6MG0ACXX_8_7447.sorted.filtered_peak_1333
chr1	145437564	145438604	1041	33.96	9.34367	3.05006	6.63061	C6MG0ACXX_8_7447.sorted.filtered_peak_1334
chr1	145454596	145456000	1405	33.56	8.86843	3.00280	6.16410	C6MG0ACXX_8_7447.sorted.filtered_peak_1335
chr1	145470012	145470660	649	31.74	11.03152	3.74690	8.20001	C6MG0ACXX_8_7447.sorted.filtered_peak_1336
chr1	145476754	145477695	942	35.73	11.40018	3.38323	8.62303	C6MG0ACXX_8_7447.sorted.filtered_peak_1337
chr1	145507172	145508066	895	36.64	17.82439	5.16859	14.78535	C6MG0ACXX_8_7447.sorted.filtered_peak_1338
chr1	145515770	145516536	767	53.24	30.42322	6.66241	27.03309	C6MG0ACXX_8_7447.sorted.filtered_peak_1339
chr1	145548757	145549357	601	31.84	14.52432	4.83538	11.56778	C6MG0ACXX_8_7447.sorted.filtered_peak_1340
chr1	145575134	145576389	1256	31.12	10.11793	3.43985	7.36291	C6MG0ACXX_8_7447.sorted.filtered_peak_1341
chr1	145589270	145589618	349	20.67	8.43670	3.89249	5.73716	C6MG0ACXX_8_7447.sorted.filtered_peak_1342
chr1	145610462	145611316	855	20.73	9.94485	4.42173	7.20821	C6MG0ACXX_8_7447.sorted.filtered_peak_1343
chr1	145744187	145744537	351	16.10	6.28606	3.51522	3.69137	C6MG0ACXX_8_7447.sorted.filtered_peak_1344
chr1	146555880	146556696	817	21.46	7.07896	3.29943	4.45095	C6MG0ACXX_8_7447.sorted.filtered_peak_1345
chr1	146643706	146644555	850	39.60	15.30714	4.32306	12.31071	C6MG0ACXX_8_7447.sorted.filtered_peak_1346
chr1	146696586	146697364	779	15.50	5.39080	3.16373	2.86903	C6MG0ACXX_8_7447.sorted.filtered_peak_1347
chr1	146714014	146715069	1056	32.81	12.00022	3.91041	9.14774	C6MG0ACXX_8_7447.sorted.filtered_peak_1348
chr1	146822917	146823184	268	13.83	4.80053	3.05875	2.31461	C6MG0ACXX_8_7447.sorted.filtered_peak_1349
chr1	146966866	146967115	250	15.27	4.61205	2.84144	2.15400	C6MG0ACXX_8_7447.sorted.filtered_peak_1350
chr1	147016842	147017249	408	20.94	6.69045	3.19487	4.08955	C6MG0ACXX_8_7447.sorted.filtered_peak_1351
chr1	147071345	147072119	775	61.70	31.04684	5.89149	27.63108	C6MG0ACXX_8_7447.sorted.filtered_peak_1352
chr1	147089834	147090293	460	16.39	5.53793	3.15340	2.99969	C6MG0ACXX_8_7447.sorted.filtered_peak_1353
chr1	147120072	147120621	550	18.60	5.96719	3.11598	3.41117	C6MG0ACXX_8_7447.sorted.filtered_peak_1354
chr1	147141864	147142870	1007	20.88	6.80886	3.20348	4.21719	C6MG0ACXX_8_7447.sorted.filtered_peak_1355
chr1	147172122	147172572	451	13.63	3.83111	2.60938	1.47951	C6MG0ACXX_8_7447.sorted.filtered_peak_1356
chr1	147727139	147727472	334	19.53	4.30420	2.44953	1.88642	C6MG0ACXX_8_7447.sorted.filtered_peak_1357
chr1	147735487	147736189	703	17.46	7.24680	3.77920	4.60018	C6MG0ACXX_8_7447.sorted.filtered_peak_1358
chr1	147790767	147791241	475	15.08	5.43067	3.23537	2.89731	C6MG0ACXX_8_7447.sorted.filtered_peak_1359
chr1	147806506	147807353	848	22.14	8.58541	3.84020	5.85564	C6MG0ACXX_8_7447.sorted.filtered_peak_1360
chr1	148241369	148241733	365	24.85	13.33146	5.33213	10.42257	C6MG0ACXX_8_7447.sorted.filtered_peak_1361
chr1	148551324	148552052	729	13.14	4.38906	2.91475	1.95433	C6MG0ACXX_8_7447.sorted.filtered_peak_1362
chr1	148552347	148552596	250	12.49	3.97506	2.76737	1.60637	C6MG0ACXX_8_7447.sorted.filtered_peak_1363
chr1	149223277	149224156	880	46.08	21.98887	5.25472	18.82842	C6MG0ACXX_8_7447.sorted.filtered_peak_1364
chr1	149224446	149224819	374	41.18	17.28795	4.63547	14.25024	C6MG0ACXX_8_7447.sorted.filtered_peak_1365
chr1	149815123	149815469	347	17.65	6.66282	3.52553	4.04078	C6MG0ACXX_8_7447.sorted.filtered_peak_1366
chr1	149821218	149821785	568	12.65	3.57721	2.55861	1.26627	C6MG0ACXX_8_7447.sorted.filtered_peak_1367
chr1	149856963	149857366	404	32.50	3.71262	1.89025	1.37900	C6MG0ACXX_8_7447.sorted.filtered_peak_1368
chr1	149858101	149858580	480	73.96	27.12604	4.25507	23.83808	C6MG0ACXX_8_7447.sorted.filtered_peak_1369
chr1	149859337	149860196	860	58.76	17.03382	3.45725	14.01607	C6MG0ACXX_8_7447.sorted.filtered_peak_1370
chr1	149870922	149871589	668	17.29	5.85721	3.20944	3.29117	C6MG0ACXX_8_7447.sorted.filtered_peak_1371
chr1	149889279	149889528	250	13.37	3.89818	2.66138	1.53469	C6MG0ACXX_8_7447.sorted.filtered_peak_1372
chr1	149899366	149900296	931	34.25	14.43383	4.37729	11.51605	C6MG0ACXX_8_7447.sorted.filtered_peak_1373
chr1	149910997	149911487	491	14.67	4.59515	2.88396	2.14389	C6MG0ACXX_8_7447.sorted.filtered_peak_1374
chr1	149982458	149983091	634	24.85	9.15219	3.72004	6.41687	C6MG0ACXX_8_7447.sorted.filtered_peak_1375
chr1	150039323	150040098	776	16.05	5.11559	2.99325	2.61437	C6MG0ACXX_8_7447.sorted.filtered_peak_1376
chr1	150081851	150082109	259	17.29	4.56082	2.66647	2.12051	C6MG0ACXX_8_7447.sorted.filtered_peak_1377
chr1	150121758	150122248	491	27.24	7.35253	2.98904	4.70363	C6MG0ACXX_8_7447.sorted.filtered_peak_1378
chr1	150123543	150123883	341	25.21	5.94202	2.69271	3.37948	C6MG0ACXX_8_7447.sorted.filtered_peak_1379
chr1	150159227	150159906	680	13.29	4.12585	2.77499	1.72859	C6MG0ACXX_8_7447.sorted.filtered_peak_1380
chr1	150185644	150186404	761	40.01	20.49345	5.27270	17.43381	C6MG0ACXX_8_7447.sorted.filtered_peak_1381
chr1	150206717	150207366	650	41.08	11.99147	3.28638	9.17639	C6MG0ACXX_8_7447.sorted.filtered_peak_1382
chr1	150208196	150208838	643	61.57	25.69132	4.73301	22.43050	C6MG0ACXX_8_7447.sorted.filtered_peak_1383
chr1	150227877	150228485	609	18.01	5.79351	3.09230	3.25605	C6MG0ACXX_8_7447.sorted.filtered_peak_1384
chr1	150241075	150241703	629	31.37	12.00624	4.08966	9.13216	C6MG0ACXX_8_7447.sorted.filtered_peak_1385
chr1	150254095	150255003	909	16.92	5.18782	2.94044	2.69454	C6MG0ACXX_8_7447.sorted.filtered_peak_1386
chr1	150265896	150266649	754	23.47	10.70973	4.46169	7.90524	C6MG0ACXX_8_7447.sorted.filtered_peak_1387
chr1	150293717	150294408	692	31.75	15.29100	4.97441	12.33038	C6MG0ACXX_8_7447.sorted.filtered_peak_1388
chr1	150335847	150336927	1081	61.89	25.32679	4.65341	22.07976	C6MG0ACXX_8_7447.sorted.filtered_peak_1389
chr1	150459403	150460179	777	36.25	18.96281	5.46389	15.91694	C6MG0ACXX_8_7447.sorted.filtered_peak_1390
chr1	150487759	150488518	760	30.86	12.25945	4.07370	9.42684	C6MG0ACXX_8_7447.sorted.filtered_peak_1391
chr1	150533540	150533789	250	33.78	5.74051	2.32428	3.17759	C6MG0ACXX_8_7447.sorted.filtered_peak_1392
chr1	150534176	150534874	699	39.77	8.96584	2.75471	6.25951	C6MG0ACXX_8_7447.sorted.filtered_peak_1393
chr1	150535689	150536107	419	37.58	5.63574	2.19520	3.09366	C6MG0ACXX_8_7447.sorted.filtered_peak_1394
chr1	150539820	150540934	1115	31.32	6.74645	2.60163	4.15207	C6MG0ACXX_8_7447.sorted.filtered_peak_1395
chr1	150551596	150552459	864	42.13	17.51479	4.32474	14.54450	C6MG0ACXX_8_7447.sorted.filtered_peak_1396
chr1	150583877	150584465	589	34.33	14.33931	4.49640	11.38940	C6MG0ACXX_8_7447.sorted.filtered_peak_1397
chr1	150586034	150586351	318	22.17	6.21373	2.95206	3.63432	C6MG0ACXX_8_7447.sorted.filtered_peak_1398
chr1	150601517	150602391	875	64.01	32.87757	6.13612	29.39510	C6MG0ACXX_8_7447.sorted.filtered_peak_1399
chr1	150669531	150670236	706	40.43	18.90636	4.97267	15.84470	C6MG0ACXX_8_7447.sorted.filtered_peak_1400
chr1	150737786	150738409	624	17.21	6.09619	3.31897	3.51552	C6MG0ACXX_8_7447.sorted.filtered_peak_1401
chr1	150848705	150849485	781	54.98	27.13402	5.30158	23.88551	C6MG0ACXX_8_7447.sorted.filtered_peak_1402
chr1	150862531	150862865	335	14.32	5.13301	3.16080	2.62448	C6MG0ACXX_8_7447.sorted.filtered_peak_1403
chr1	150894992	150895272	281	23.33	6.67365	3.03786	4.05609	C6MG0ACXX_8_7447.sorted.filtered_peak_1404
chr1	150898488	150899186	699	36.33	15.65572	4.42867	12.72976	C6MG0ACXX_8_7447.sorted.filtered_peak_1405
chr1	150947053	150947483	431	25.47	7.71285	3.21505	5.04178	C6MG0ACXX_8_7447.sorted.filtered_peak_1406
chr1	150968392	150968673	282	15.90	6.19223	3.48677	3.60817	C6MG0ACXX_8_7447.sorted.filtered_peak_1407
chr1	150980498	150981096	599	39.31	17.28032	4.70307	14.26877	C6MG0ACXX_8_7447.sorted.filtered_peak_1408
chr1	151020057	151020328	272	21.24	6.03478	2.95494	3.46470	C6MG0ACXX_8_7447.sorted.filtered_peak_1409
chr1	151020678	151021085	408	20.38	5.41841	2.79887	2.89021	C6MG0ACXX_8_7447.sorted.filtered_peak_1410
chr1	151030132	151030535	404	29.79	7.01455	2.74337	4.40209	C6MG0ACXX_8_7447.sorted.filtered_peak_1411
chr1	151031768	151032339	572	36.08	11.03543	3.42782	8.21465	C6MG0ACXX_8_7447.sorted.filtered_peak_1412
chr1	151042748	151043881	1134	26.07	9.45520	3.75977	6.68615	C6MG0ACXX_8_7447.sorted.filtered_peak_1413
chr1	151118831	151119434	604	24.79	8.46059	3.46502	5.77255	C6MG0ACXX_8_7447.sorted.filtered_peak_1414
chr1	151128593	151129244	652	29.36	11.19989	3.99434	8.36529	C6MG0ACXX_8_7447.sorted.filtered_peak_1415
chr1	151129680	151129960	281	18.22	4.09060	2.43797	1.69878	C6MG0ACXX_8_7447.sorted.filtered_peak_1416
chr1	151138103	151138884	782	41.30	19.38060	4.90397	16.33938	C6MG0ACXX_8_7447.sorted.filtered_peak_1417
chr1	151162143	151162892	750	21.55	7.83202	3.55799	5.16582	C6MG0ACXX_8_7447.sorted.filtered_peak_1418
chr1	151170526	151171399	874	42.08	21.44048	5.23721	18.36856	C6MG0ACXX_8_7447.sorted.filtered_peak_1419
chr1	151226955	151227424	470	36.87	19.73513	5.79553	16.62992	C6MG0ACXX_8_7447.sorted.filtered_peak_1420
chr1	151253652	151255306	1655	62.54	19.91163	3.75350	16.80172	C6MG0ACXX_8_7447.sorted.filtered_peak_1421
chr1	151299613	151300532	920	31.85	14.59997	4.73295	11.67457	C6MG0ACXX_8_7447.sorted.filtered_peak_1422
chr1	151313383	151313712	330	16.00	4.84590	2.88521	2.36631	C6MG0ACXX_8_7447.sorted.filtered_peak_1423
chr1	151319344	151320248	905	53.45	26.05759	5.29609	22.81118	C6MG0ACXX_8_7447.sorted.filtered_peak_1424
chr1	151371738	151372439	702	32.09	14.79664	4.65396	11.89491	C6MG0ACXX_8_7447.sorted.filtered_peak_1425
chr1	151416317	151416680	364	18.79	7.55168	3.77834	4.87869	C6MG0ACXX_8_7447.sorted.filtered_peak_1426
chr1	151430507	151432125	1619	23.74	5.83977	2.72402	3.29449	C6MG0ACXX_8_7447.sorted.filtered_peak_1427
chr1	151483500	151484276	777	26.88	10.91603	4.05851	8.12539	C6MG0ACXX_8_7447.sorted.filtered_peak_1428
chr1	151512520	151513097	578	26.46	10.66969	4.03849	7.88239	C6MG0ACXX_8_7447.sorted.filtered_peak_1429
chr1	151566437	151566972	536	14.34	5.16646	3.16504	2.66333	C6MG0ACXX_8_7447.sorted.filtered_peak_1430
chr1	151584204	151584980	777	30.01	11.74719	4.06176	8.92234	C6MG0ACXX_8_7447.sorted.filtered_peak_1431
chr1	151707590	151707839	250	14.21	5.04990	3.13823	2.54415	C6MG0ACXX_8_7447.sorted.filtered_peak_1432
chr1	151735637	151736387	751	23.27	8.55910	3.71599	5.82806	C6MG0ACXX_8_7447.sorted.filtered_peak_1433
chr1	151762664	151763495	832	58.99	29.79868	5.66599	26.43977	C6MG0ACXX_8_7447.sorted.filtered_peak_1434
chr1	151812179	151812431	253	18.55	4.53674	2.58229	2.09578	C6MG0ACXX_8_7447.sorted.filtered_peak_1435
chr1	151881821	151882516	696	34.72	14.48847	4.50766	11.53169	C6MG0ACXX_8_7447.sorted.filtered_peak_1436
chr1	151906506	151906838	333	13.95	4.17100	2.74564	1.77051	C6MG0ACXX_8_7447.sorted.filtered_peak_1437
chr1	151918115	151919066	952	28.06	10.23885	3.64299	7.50854	C6MG0ACXX_8_7447.sorted.filtered_peak_1438
chr1	151945229	151945779	551	16.59	5.64778	3.18134	3.10183	C6MG0ACXX_8_7447.sorted.filtered_peak_1439
chr1	151956725	151956974	250	16.60	4.83646	2.83175	2.36360	C6MG0ACXX_8_7447.sorted.filtered_peak_1440
chr1	151966150	151966671	522	22.63	6.14256	2.90550	3.55885	C6MG0ACXX_8_7447.sorted.filtered_peak_1441
chr1	151974216	151974527	312	14.98	4.59532	2.85498	2.14535	C6MG0ACXX_8_7447.sorted.filtered_peak_1442
chr1	152007031	152007928	898	22.88	6.63410	3.05914	4.01809	C6MG0ACXX_8_7447.sorted.filtered_peak_1443
chr1	152020348	152021097	750	48.87	21.63175	4.91193	18.48012	C6MG0ACXX_8_7447.sorted.filtered_peak_1444
chr1	152432455	152432907	453	15.28	4.11459	2.61768	1.72647	C6MG0ACXX_8_7447.sorted.filtered_peak_1445
chr1	153467575	153467905	331	13.51	4.39624	2.88298	1.97429	C6MG0ACXX_8_7447.sorted.filtered_peak_1446
chr1	153483402	153483655	254	16.43	6.37943	3.54239	3.76914	C6MG0ACXX_8_7447.sorted.filtered_peak_1447
chr1	153517480	153518456	977	23.75	6.75365	3.02258	4.13860	C6MG0ACXX_8_7447.sorted.filtered_peak_1448
chr1	153538987	153539265	279	20.25	6.21660	3.09781	3.63130	C6MG0ACXX_8_7447.sorted.filtered_peak_1449
chr1	153541019	153541268	250	18.20	4.66534	2.66062	2.20156	C6MG0ACXX_8_7447.sorted.filtered_peak_1450
chr1	153606224	153607070	847	46.19	20.88189	4.92092	17.75155	C6MG0ACXX_8_7447.sorted.filtered_peak_1451
chr1	153630953	153631663	711	32.04	13.86179	4.50482	10.95604	C6MG0ACXX_8_7447.sorted.filtered_peak_1452
chr1	153643288	153644242	955	51.71	26.11587	5.52625	22.86505	C6MG0ACXX_8_7447.sorted.filtered_peak_1453
chr1	153650464	153650755	292	12.70	3.63765	2.58190	1.31111	C6MG0ACXX_8_7447.sorted.filtered_peak_1454
chr1	153700052	153700719	668	72.17	44.20580	7.51000	40.42642	C6MG0ACXX_8_7447.sorted.filtered_peak_1455
chr1	153721778	153722154	377	13.55	4.28143	2.82169	1.87306	C6MG0ACXX_8_7447.sorted.filtered_peak_1456
chr1	153747807	153748756	950	17.82	4.79661	2.72303	2.33432	C6MG0ACXX_8_7447.sorted.filtered_peak_1457
chr1	153755711	153756595	885	41.32	19.04879	4.99035	15.98234	C6MG0ACXX_8_7447.sorted.filtered_peak_1458
chr1	153777655	153778465	811	19.60	5.66863	2.94533	3.11636	C6MG0ACXX_8_7447.sorted.filtered_peak_1459
chr1	153895040	153895964	925	68.17	29.79618	4.83327	26.45341	C6MG0ACXX_8_7447.sorted.filtered_peak_1460
chr1	153917666	153919356	1691	24.82	6.03954	2.71068	3.49234	C6MG0ACXX_8_7447.sorted.filtered_peak_1461
chr1	153930603	153931408	806	43.25	14.81559	3.68598	11.90644	C6MG0ACXX_8_7447.sorted.filtered_peak_1462
chr1	153935942	153936469	528	37.43	9.61110	3.02055	6.85489	C6MG0ACXX_8_7447.sorted.filtered_peak_1463
chr1	153939776	153940489	714	27.83	6.90097	2.82663	4.27714	C6MG0ACXX_8_7447.sorted.filtered_peak_1464
chr1	153949645	153950590	946	18.11	4.92430	2.73877	2.46163	C6MG0ACXX_8_7447.sorted.filtered_peak_1465
chr1	153959168	153959607	440	22.89	6.00232	2.85014	3.42383	C6MG0ACXX_8_7447.sorted.filtered_peak_1466
chr1	153962951	153963565	615	37.44	16.57795	4.75208	13.57428	C6MG0ACXX_8_7447.sorted.filtered_peak_1467
chr1	154130176	154130857	682	30.82	14.08671	4.62197	11.18500	C6MG0ACXX_8_7447.sorted.filtered_peak_1468
chr1	154154756	154155437	682	27.58	6.70324	2.79615	4.08172	C6MG0ACXX_8_7447.sorted.filtered_peak_1469
chr1	154155625	154156113	489	30.92	8.90977	3.19181	6.18439	C6MG0ACXX_8_7447.sorted.filtered_peak_1470
chr1	154192774	154194056	1283	54.44	21.54219	4.16364	18.47473	C6MG0ACXX_8_7447.sorted.filtered_peak_1471
chr1	154244621	154245247	627	55.55	30.71390	6.46968	27.30553	C6MG0ACXX_8_7447.sorted.filtered_peak_1472
chr1	154297144	154297416	273	23.03	4.54729	2.37291	2.09691	C6MG0ACXX_8_7447.sorted.filtered_peak_1473
chr1	154297805	154298228	424	23.50	4.48421	2.33224	2.04597	C6MG0ACXX_8_7447.sorted.filtered_peak_1474
chr1	154300930	154301217	288	28.68	6.63812	2.72701	4.02190	C6MG0ACXX_8_7447.sorted.filtered_peak_1475
chr1	154307538	154307802	265	17.63	5.24524	2.92924	2.72689	C6MG0ACXX_8_7447.sorted.filtered_peak_1476
chr1	154315425	154315903	479	17.72	5.56653	3.04499	3.03046	C6MG0ACXX_8_7447.sorted.filtered_peak_1477
chr1	154325921	154326261	341	17.22	6.01974	3.27903	3.44545	C6MG0ACXX_8_7447.sorted.filtered_peak_1478
chr1	154358100	154358349	250	13.46	4.58938	2.98364	2.13124	C6MG0ACXX_8_7447.sorted.filtered_peak_1479
chr1	154370914	154371163	250	12.36	3.92503	2.75514	1.54113	C6MG0ACXX_8_7447.sorted.filtered_peak_1480
chr1	154377557	154377827	271	22.26	4.64549	2.43729	2.18511	C6MG0ACXX_8_7447.sorted.filtered_peak_1481
chr1	154404011	154404482	472	17.13	5.26248	2.96737	2.75087	C6MG0ACXX_8_7447.sorted.filtered_peak_1482
chr1	154436021	154436478	458	16.78	4.91639	2.84950	2.43626	C6MG0ACXX_8_7447.sorted.filtered_peak_1483
chr1	154452399	154452659	261	15.80	5.33935	3.12163	2.81508	C6MG0ACXX_8_7447.sorted.filtered_peak_1484
chr1	154531023	154531817	795	67.17	31.89133	5.45670	28.45659	C6MG0ACXX_8_7447.sorted.filtered_peak_1485
chr1	154580327	154580835	509	28.70	9.07971	3.36302	6.35937	C6MG0ACXX_8_7447.sorted.filtered_peak_1486
chr1	154600319	154600818	500	23.34	8.58083	3.65869	5.88048	C6MG0ACXX_8_7447.sorted.filtered_peak_1487
chr1	154642191	154642663	473	13.93	4.86691	3.07905	2.37733	C6MG0ACXX_8_7447.sorted.filtered_peak_1488
chr1	154720245	154720742	498	20.66	7.37483	3.51000	4.71282	C6MG0ACXX_8_7447.sorted.filtered_peak_1489
chr1	154732950	154733227	278	15.43	5.01898	3.00857	2.52839	C6MG0ACXX_8_7447.sorted.filtered_peak_1490
chr1	154842713	154843025	313	20.67	7.78071	3.64895	5.10557	C6MG0ACXX_8_7447.sorted.filtered_peak_1491
chr1	154908905	154909969	1065	62.93	27.23437	4.92213	23.93274	C6MG0ACXX_8_7447.sorted.filtered_peak_1492
chr1	154927667	154928857	1191	41.51	13.14632	3.50273	10.29230	C6MG0ACXX_8_7447.sorted.filtered_peak_1493
chr1	154933883	154934656	774	39.49	15.17238	4.23556	12.19455	C6MG0ACXX_8_7447.sorted.filtered_peak_1494
chr1	154946179	154947613	1435	68.21	24.62550	4.06706	21.41193	C6MG0ACXX_8_7447.sorted.filtered_peak_1495
chr1	154955229	154956132	904	42.80	22.12951	5.34381	19.00921	C6MG0ACXX_8_7447.sorted.filtered_peak_1496
chr1	154973393	154973993	601	32.03	5.37674	2.28651	2.84987	C6MG0ACXX_8_7447.sorted.filtered_peak_1497
chr1	154974192	154974931	740	45.36	11.90097	3.04206	9.10064	C6MG0ACXX_8_7447.sorted.filtered_peak_1498
chr1	154990113	154990610	498	16.95	4.30151	2.58780	1.88863	C6MG0ACXX_8_7447.sorted.filtered_peak_1499
chr1	155017409	155017742	334	13.83	3.95420	2.65240	1.58377	C6MG0ACXX_8_7447.sorted.filtered_peak_1500
chr1	155022956	155024235	1280	27.28	7.71207	3.09355	5.04448	C6MG0ACXX_8_7447.sorted.filtered_peak_1501
chr1	155035508	155036642	1135	23.77	6.99316	3.05895	4.38788	C6MG0ACXX_8_7447.sorted.filtered_peak_1502
chr1	155043381	155043734	354	16.55	4.80419	2.81878	2.33558	C6MG0ACXX_8_7447.sorted.filtered_peak_1503
chr1	155057269	155058818	1550	42.82	15.57399	3.88183	12.65522	C6MG0ACXX_8_7447.sorted.filtered_peak_1504
chr1	155063994	155064243	250	16.16	5.55631	3.18997	3.00988	C6MG0ACXX_8_7447.sorted.filtered_peak_1505
chr1	155099371	155099729	359	16.21	4.66711	2.78739	2.21212	C6MG0ACXX_8_7447.sorted.filtered_peak_1506
chr1	155108051	155108820	770	36.83	13.21385	3.86034	10.33326	C6MG0ACXX_8_7447.sorted.filtered_peak_1507
chr1	155145300	155146415	1116	36.05	10.16793	3.15483	7.41457	C6MG0ACXX_8_7447.sorted.filtered_peak_1508
chr1	155163179	155163764	586	23.95	4.55401	2.33406	2.11223	C6MG0ACXX_8_7447.sorted.filtered_peak_1509
chr1	155164289	155164911	623	38.43	13.43901	3.81931	10.54657	C6MG0ACXX_8_7447.sorted.filtered_peak_1510
chr1	155178193	155179162	970	23.02	8.06755	3.53653	5.37752	C6MG0ACXX_8_7447.sorted.filtered_peak_1511
chr1	155196407	155197845	1439	43.48	18.89712	4.29392	15.90918	C6MG0ACXX_8_7447.sorted.filtered_peak_1512
chr1	155214240	155214828	589	51.45	24.71714	5.36589	21.48481	C6MG0ACXX_8_7447.sorted.filtered_peak_1513
chr1	155220183	155220939	757	21.42	7.33659	3.35446	4.71328	C6MG0ACXX_8_7447.sorted.filtered_peak_1514
chr1	155231567	155232505	939	30.56	10.99177	3.73215	8.20234	C6MG0ACXX_8_7447.sorted.filtered_peak_1515
chr1	155242811	155243580	770	28.75	9.79387	3.49318	7.06686	C6MG0ACXX_8_7447.sorted.filtered_peak_1516
chr1	155246909	155247298	390	30.23	9.46264	3.40791	6.70297	C6MG0ACXX_8_7447.sorted.filtered_peak_1517
chr1	155278208	155278966	759	55.59	29.95269	6.08262	26.59126	C6MG0ACXX_8_7447.sorted.filtered_peak_1518
chr1	155293086	155294461	1376	35.34	9.24302	3.04760	6.50096	C6MG0ACXX_8_7447.sorted.filtered_peak_1519
chr1	155506013	155506447	435	18.53	7.14771	3.63171	4.50222	C6MG0ACXX_8_7447.sorted.filtered_peak_1520
chr1	155532186	155533173	988	43.55	20.50539	5.08811	17.39895	C6MG0ACXX_8_7447.sorted.filtered_peak_1521
chr1	155579580	155580027	448	20.10	9.33336	4.35255	6.58570	C6MG0ACXX_8_7447.sorted.filtered_peak_1522
chr1	155607124	155607385	262	14.32	5.12229	3.16142	2.61065	C6MG0ACXX_8_7447.sorted.filtered_peak_1523
chr1	155658079	155659029	951	42.11	19.97808	5.24528	16.85580	C6MG0ACXX_8_7447.sorted.filtered_peak_1524
chr1	155714914	155715623	710	23.63	12.38298	5.08209	9.51523	C6MG0ACXX_8_7447.sorted.filtered_peak_1525
chr1	155818023	155818272	250	13.03	4.32503	2.89493	1.89327	C6MG0ACXX_8_7447.sorted.filtered_peak_1526
chr1	155826878	155827150	273	26.15	4.98262	2.37267	2.50000	C6MG0ACXX_8_7447.sorted.filtered_peak_1527
chr1	155828933	155829596	664	48.18	18.13782	4.08152	15.12778	C6MG0ACXX_8_7447.sorted.filtered_peak_1528
chr1	155829823	155830102	280	29.78	6.07322	2.52823	3.49848	C6MG0ACXX_8_7447.sorted.filtered_peak_1529
chr1	155863352	155863670	319	14.70	5.36911	3.23935	2.83720	C6MG0ACXX_8_7447.sorted.filtered_peak_1530
chr1	155880703	155881504	802	25.15	10.76092	4.13526	8.00451	C6MG0ACXX_8_7447.sorted.filtered_peak_1531
chr1	155903976	155904715	740	44.73	22.91450	5.56741	19.74538	C6MG0ACXX_8_7447.sorted.filtered_peak_1532
chr1	155916023	155916394	372	20.79	7.62508	3.57429	4.95698	C6MG0ACXX_8_7447.sorted.filtered_peak_1533
chr1	155947719	155948501	783	22.75	4.59629	2.39445	2.15147	C6MG0ACXX_8_7447.sorted.filtered_peak_1534
chr1	155959228	155959656	429	15.09	5.64520	3.31844	3.10182	C6MG0ACXX_8_7447.sorted.filtered_peak_1535
chr1	155990139	155990995	857	18.85	7.65236	3.69875	5.02851	C6MG0ACXX_8_7447.sorted.filtered_peak_1536
chr1	156023607	156024054	448	23.32	4.98851	2.49729	2.49641	C6MG0ACXX_8_7447.sorted.filtered_peak_1537
chr1	156024263	156024876	614	42.95	17.37547	4.42937	14.35072	C6MG0ACXX_8_7447.sorted.filtered_peak_1538
chr1	156052150	156052440	291	17.05	6.44342	3.49677	3.83306	C6MG0ACXX_8_7447.sorted.filtered_peak_1539
chr1	156060522	156061000	479	13.37	4.52938	2.96419	2.07603	C6MG0ACXX_8_7447.sorted.filtered_peak_1540
chr1	156066548	156067233	686	18.34	5.53560	2.95135	3.03022	C6MG0ACXX_8_7447.sorted.filtered_peak_1541
chr1	156076014	156076455	442	32.43	13.26437	4.32862	10.36380	C6MG0ACXX_8_7447.sorted.filtered_peak_1542
chr1	156096839	156097248	410	26.10	9.21922	3.64821	6.47606	C6MG0ACXX_8_7447.sorted.filtered_peak_1543
chr1	156115882	156116131	250	15.62	4.54810	2.78756	2.10179	C6MG0ACXX_8_7447.sorted.filtered_peak_1544
chr1	156130630	156130879	250	15.95	5.03608	2.96970	2.54121	C6MG0ACXX_8_7447.sorted.filtered_peak_1545
chr1	156163491	156164042	552	65.69	40.45429	7.50348	36.78352	C6MG0ACXX_8_7447.sorted.filtered_peak_1546
chr1	156182641	156183152	512	57.65	9.56660	2.43266	6.79073	C6MG0ACXX_8_7447.sorted.filtered_peak_1547
chr1	156186158	156186706	549	272.26	202.97871	11.29768	197.13776	C6MG0ACXX_8_7447.sorted.filtered_peak_1548
chr1	156195272	156195548	277	14.62	4.80783	2.97634	2.34031	C6MG0ACXX_8_7447.sorted.filtered_peak_1549
chr1	156252175	156252954	780	51.22	24.83179	5.43972	21.58587	C6MG0ACXX_8_7447.sorted.filtered_peak_1550
chr1	156265159	156265799	641	13.67	4.71887	3.02607	2.24866	C6MG0ACXX_8_7447.sorted.filtered_peak_1551
chr1	156307866	156308680	815	78.47	42.76623	6.72354	39.02512	C6MG0ACXX_8_7447.sorted.filtered_peak_1552
chr1	156326754	156327077	324	15.77	6.07389	3.45997	3.48940	C6MG0ACXX_8_7447.sorted.filtered_peak_1553
chr1	156355473	156355811	339	15.58	4.66336	2.82917	2.21282	C6MG0ACXX_8_7447.sorted.filtered_peak_1554
chr1	156426273	156427393	1121	39.43	15.22372	4.25952	12.24536	C6MG0ACXX_8_7447.sorted.filtered_peak_1555
chr1	156450581	156450955	375	22.90	8.31310	3.66430	5.59260	C6MG0ACXX_8_7447.sorted.filtered_peak_1556
chr1	156470340	156471333	994	51.12	12.29316	3.03170	9.41286	C6MG0ACXX_8_7447.sorted.filtered_peak_1557
chr1	156474661	156475368	708	60.39	19.21258	3.76091	16.11874	C6MG0ACXX_8_7447.sorted.filtered_peak_1558
chr1	156494237	156494561	325	15.35	5.08508	3.03963	2.59004	C6MG0ACXX_8_7447.sorted.filtered_peak_1559
chr1	156561178	156561893	716	22.26	8.71692	3.87203	5.98033	C6MG0ACXX_8_7447.sorted.filtered_peak_1560
chr1	156570940	156571458	519	17.70	6.12458	3.25957	3.55738	C6MG0ACXX_8_7447.sorted.filtered_peak_1561
chr1	156577893	156578238	346	13.80	4.62321	2.96926	2.17097	C6MG0ACXX_8_7447.sorted.filtered_peak_1562
chr1	156595614	156595908	295	13.40	4.08179	2.74205	1.69042	C6MG0ACXX_8_7447.sorted.filtered_peak_1563
chr1	156629764	156630501	738	24.15	7.65796	3.21575	5.03467	C6MG0ACXX_8_7447.sorted.filtered_peak_1564
chr1	156659288	156659617	330	15.52	5.10598	3.03598	2.60943	C6MG0ACXX_8_7447.sorted.filtered_peak_1565
chr1	156675600	156676016	417	13.42	3.96889	2.69146	1.58447	C6MG0ACXX_8_7447.sorted.filtered_peak_1566
chr1	156698163	156699075	913	54.58	21.79554	4.45468	18.65787	C6MG0ACXX_8_7447.sorted.filtered_peak_1567
chr1	156710535	156711428	894	65.79	31.99146	5.28970	28.60165	C6MG0ACXX_8_7447.sorted.filtered_peak_1568
chr1	156720945	156722020	1076	32.38	10.28460	3.29706	7.57286	C6MG0ACXX_8_7447.sorted.filtered_peak_1569
chr1	156736598	156737665	1068	53.74	24.52172	5.05387	21.30586	C6MG0ACXX_8_7447.sorted.filtered_peak_1570
chr1	156786246	156787083	838	41.09	17.49253	4.49999	14.49669	C6MG0ACXX_8_7447.sorted.filtered_peak_1571
chr1	156829605	156830211	607	19.01	5.81008	3.02529	3.26305	C6MG0ACXX_8_7447.sorted.filtered_peak_1572
chr1	157103210	157103635	426	17.01	4.07735	2.49793	1.69135	C6MG0ACXX_8_7447.sorted.filtered_peak_1573
chr1	157108045	157108511	467	27.23	7.92883	3.16010	5.24628	C6MG0ACXX_8_7447.sorted.filtered_peak_1574
chr1	157125838	157126139	302	17.10	4.97198	2.85367	2.48136	C6MG0ACXX_8_7447.sorted.filtered_peak_1575
chr1	157670649	157670963	315	13.42	3.90523	2.66061	1.54594	C6MG0ACXX_8_7447.sorted.filtered_peak_1576
chr1	158119425	158119745	321	18.27	5.75906	3.07858	3.20742	C6MG0ACXX_8_7447.sorted.filtered_peak_1577
chr1	158173479	158173870	392	16.97	6.74731	3.60641	4.13803	C6MG0ACXX_8_7447.sorted.filtered_peak_1578
chr1	158253662	158253919	258	14.08	4.96610	3.11189	2.46718	C6MG0ACXX_8_7447.sorted.filtered_peak_1579
chr1	158789230	158789671	442	14.97	4.83973	2.97405	2.35409	C6MG0ACXX_8_7447.sorted.filtered_peak_1580
chr1	158900153	158901591	1439	21.24	5.59599	2.79834	3.06173	C6MG0ACXX_8_7447.sorted.filtered_peak_1581
chr1	158968282	158968757	476	16.14	4.62117	2.76606	2.18138	C6MG0ACXX_8_7447.sorted.filtered_peak_1582
chr1	158978584	158978898	315	24.72	5.38831	2.53897	2.88098	C6MG0ACXX_8_7447.sorted.filtered_peak_1583
chr1	158979477	158979832	356	27.47	6.16155	2.63890	3.58939	C6MG0ACXX_8_7447.sorted.filtered_peak_1584
chr1	158985260	158985599	340	19.96	4.42094	2.46097	2.00043	C6MG0ACXX_8_7447.sorted.filtered_peak_1585
chr1	159037626	159038368	743	17.73	5.12119	2.85623	2.62886	C6MG0ACXX_8_7447.sorted.filtered_peak_1586
chr1	159046361	159047436	1076	46.53	17.76393	4.23361	14.73215	C6MG0ACXX_8_7447.sorted.filtered_peak_1587
chr1	159651339	159651588	250	14.79	4.97730	3.04451	2.48791	C6MG0ACXX_8_7447.sorted.filtered_peak_1588
chr1	159750314	159751056	743	45.99	19.68947	4.68444	16.60489	C6MG0ACXX_8_7447.sorted.filtered_peak_1589
chr1	159770044	159770403	360	17.32	5.02109	2.85048	2.53477	C6MG0ACXX_8_7447.sorted.filtered_peak_1590
chr1	159796211	159796769	559	20.22	5.89888	2.97649	3.33966	C6MG0ACXX_8_7447.sorted.filtered_peak_1591
chr1	159824353	159824855	503	19.97	7.46855	3.59648	4.81075	C6MG0ACXX_8_7447.sorted.filtered_peak_1592
chr1	159861367	159861616	250	14.72	4.25579	2.72443	1.83633	C6MG0ACXX_8_7447.sorted.filtered_peak_1593
chr1	159880115	159880591	477	23.13	9.75123	4.08773	7.00423	C6MG0ACXX_8_7447.sorted.filtered_peak_1594
chr1	159892825	159893792	968	33.02	7.37992	2.69870	4.74504	C6MG0ACXX_8_7447.sorted.filtered_peak_1595
chr1	159906198	159906685	488	16.34	5.34722	3.07850	2.81845	C6MG0ACXX_8_7447.sorted.filtered_peak_1596
chr1	160001475	160002116	642	27.16	11.21597	4.17508	8.40267	C6MG0ACXX_8_7447.sorted.filtered_peak_1597
chr1	160040020	160040289	270	19.47	6.48693	3.26260	3.88379	C6MG0ACXX_8_7447.sorted.filtered_peak_1598
chr1	160055426	160055693	268	17.03	4.30229	2.58498	1.88623	C6MG0ACXX_8_7447.sorted.filtered_peak_1599
chr1	160068273	160069041	769	43.28	16.07018	4.07638	13.08721	C6MG0ACXX_8_7447.sorted.filtered_peak_1600
chr1	160162961	160163210	250	17.79	5.37979	2.95089	2.86843	C6MG0ACXX_8_7447.sorted.filtered_peak_1601
chr1	160175007	160175633	627	19.29	5.11686	2.74182	2.63254	C6MG0ACXX_8_7447.sorted.filtered_peak_1602
chr1	160231335	160232960	1626	38.30	13.93382	3.70718	11.07992	C6MG0ACXX_8_7447.sorted.filtered_peak_1603
chr1	160254600	160255143	544	30.93	14.39710	4.87969	11.44441	C6MG0ACXX_8_7447.sorted.filtered_peak_1604
chr1	160260930	160261471	542	15.91	4.77058	2.85738	2.30368	C6MG0ACXX_8_7447.sorted.filtered_peak_1605
chr1	160312653	160313412	760	25.34	9.08319	3.58053	6.38750	C6MG0ACXX_8_7447.sorted.filtered_peak_1606
chr1	160345637	160346001	365	14.70	4.13446	2.66623	1.74016	C6MG0ACXX_8_7447.sorted.filtered_peak_1607
chr1	160407666	160408250	585	22.11	8.30896	3.68912	5.61543	C6MG0ACXX_8_7447.sorted.filtered_peak_1608
chr1	160421174	160421514	341	15.01	4.06772	2.61821	1.68401	C6MG0ACXX_8_7447.sorted.filtered_peak_1609
chr1	160489641	160490145	505	19.18	5.81718	3.02913	3.25835	C6MG0ACXX_8_7447.sorted.filtered_peak_1610
chr1	160509968	160510616	649	24.25	8.03901	3.37562	5.37470	C6MG0ACXX_8_7447.sorted.filtered_peak_1611
chr1	160537784	160538386	603	25.52	7.72711	3.21568	5.05230	C6MG0ACXX_8_7447.sorted.filtered_peak_1612
chr1	160576867	160577452	586	16.20	4.47233	2.70372	2.04023	C6MG0ACXX_8_7447.sorted.filtered_peak_1613
chr1	160596863	160597165	303	24.62	4.85263	2.39548	2.38192	C6MG0ACXX_8_7447.sorted.filtered_peak_1614
chr1	160607834	160608261	428	29.21	7.89145	3.01727	5.22169	C6MG0ACXX_8_7447.sorted.filtered_peak_1615
chr1	160610267	160610525	259	23.94	4.70943	2.38347	2.24664	C6MG0ACXX_8_7447.sorted.filtered_peak_1616
chr1	160616807	160617085	279	19.03	4.48866	2.54063	2.04945	C6MG0ACXX_8_7447.sorted.filtered_peak_1617
chr1	160634608	160635029	422	18.38	5.26108	2.86817	2.75506	C6MG0ACXX_8_7447.sorted.filtered_peak_1618
chr1	160642705	160643043	339	14.94	3.79211	2.50365	1.43778	C6MG0ACXX_8_7447.sorted.filtered_peak_1619
chr1	160651288	160651663	376	22.49	5.35721	2.64530	2.84148	C6MG0ACXX_8_7447.sorted.filtered_peak_1620
chr1	160652749	160653508	760	24.53	6.98126	3.05205	4.34727	C6MG0ACXX_8_7447.sorted.filtered_peak_1621
chr1	160681566	160681862	297	24.39	5.32964	2.55268	2.80651	C6MG0ACXX_8_7447.sorted.filtered_peak_1622
chr1	160714185	160714492	308	16.78	4.33394	2.61439	1.91088	C6MG0ACXX_8_7447.sorted.filtered_peak_1623
chr1	160726141	160726713	573	17.69	5.44538	2.98231	2.93222	C6MG0ACXX_8_7447.sorted.filtered_peak_1624
chr1	160737226	160738365	1140	20.14	5.17976	2.72389	2.67557	C6MG0ACXX_8_7447.sorted.filtered_peak_1625
chr1	160752039	160752361	323	14.08	4.97744	3.11085	2.48321	C6MG0ACXX_8_7447.sorted.filtered_peak_1626
chr1	160765567	160766171	605	33.83	13.77708	4.34266	10.85705	C6MG0ACXX_8_7447.sorted.filtered_peak_1627
chr1	160807244	160808087	844	28.30	9.96387	3.73634	7.17226	C6MG0ACXX_8_7447.sorted.filtered_peak_1628
chr1	160832455	160832829	375	15.15	4.69137	2.87931	2.23660	C6MG0ACXX_8_7447.sorted.filtered_peak_1629
chr1	160921206	160921539	334	13.93	4.87385	3.07954	2.38627	C6MG0ACXX_8_7447.sorted.filtered_peak_1630
chr1	160960139	160960470	332	17.31	7.13294	3.77720	4.47688	C6MG0ACXX_8_7447.sorted.filtered_peak_1631
chr1	160983315	160983835	521	18.08	6.83080	3.54429	4.20252	C6MG0ACXX_8_7447.sorted.filtered_peak_1632
chr1	160990582	160991312	731	23.53	9.96291	4.18568	7.17816	C6MG0ACXX_8_7447.sorted.filtered_peak_1633
chr1	161008406	161009043	638	21.16	7.45126	3.44556	4.80870	C6MG0ACXX_8_7447.sorted.filtered_peak_1634
chr1	161014793	161015121	329	22.30	3.63387	2.11417	1.31488	C6MG0ACXX_8_7447.sorted.filtered_peak_1635
chr1	161015408	161016158	751	38.90	13.19757	3.73320	10.31528	C6MG0ACXX_8_7447.sorted.filtered_peak_1636
chr1	161038069	161038554	486	31.81	8.39902	3.01979	5.69366	C6MG0ACXX_8_7447.sorted.filtered_peak_1637
chr1	161038971	161040116	1146	32.45	8.83690	2.98748	6.16693	C6MG0ACXX_8_7447.sorted.filtered_peak_1638
chr1	161067219	161068230	1012	21.22	6.26480	3.02565	3.68604	C6MG0ACXX_8_7447.sorted.filtered_peak_1639
chr1	161087503	161088185	683	34.44	13.59141	4.22928	10.67992	C6MG0ACXX_8_7447.sorted.filtered_peak_1640
chr1	161089487	161089740	254	20.18	4.55061	2.50388	2.10113	C6MG0ACXX_8_7447.sorted.filtered_peak_1641
chr1	161102202	161103006	805	40.03	17.09399	4.52059	14.09915	C6MG0ACXX_8_7447.sorted.filtered_peak_1642
chr1	161123465	161124171	707	27.37	12.08770	4.45163	9.23895	C6MG0ACXX_8_7447.sorted.filtered_peak_1643
chr1	161128904	161129661	758	31.74	12.39847	4.01662	9.55529	C6MG0ACXX_8_7447.sorted.filtered_peak_1644
chr1	161135651	161136413	763	50.61	22.84157	5.04671	19.64934	C6MG0ACXX_8_7447.sorted.filtered_peak_1645
chr1	161146867	161147680	814	24.42	8.20655	3.47452	5.50467	C6MG0ACXX_8_7447.sorted.filtered_peak_1646
chr1	161152105	161152407	303	25.01	6.01198	2.71075	3.45182	C6MG0ACXX_8_7447.sorted.filtered_peak_1647
chr1	161155046	161155752	707	32.29	11.53798	3.83117	8.70222	C6MG0ACXX_8_7447.sorted.filtered_peak_1648
chr1	161162296	161162656	361	16.46	5.71266	3.22164	3.16300	C6MG0ACXX_8_7447.sorted.filtered_peak_1649
chr1	161171665	161172325	661	33.15	13.64395	4.26273	10.75201	C6MG0ACXX_8_7447.sorted.filtered_peak_1650
chr1	161179598	161179945	348	16.55	6.44271	3.52382	3.85171	C6MG0ACXX_8_7447.sorted.filtered_peak_1651
chr1	161195268	161196009	742	52.32	24.19797	5.17155	20.98131	C6MG0ACXX_8_7447.sorted.filtered_peak_1652
chr1	161275728	161276259	532	18.07	5.36262	2.93383	2.84139	C6MG0ACXX_8_7447.sorted.filtered_peak_1653
chr1	161283732	161284486	755	22.67	8.78132	3.85592	6.04426	C6MG0ACXX_8_7447.sorted.filtered_peak_1654
chr1	161321063	161321641	579	22.28	10.36974	4.40175	7.60578	C6MG0ACXX_8_7447.sorted.filtered_peak_1655
chr1	161337562	161338094	533	16.77	5.76803	3.21321	3.21482	C6MG0ACXX_8_7447.sorted.filtered_peak_1656
chr1	161359504	161360261	758	44.52	19.77908	4.89092	16.67970	C6MG0ACXX_8_7447.sorted.filtered_peak_1657
chr1	161369005	161370001	997	39.67	18.54642	5.14582	15.47529	C6MG0ACXX_8_7447.sorted.filtered_peak_1658
chr1	161493550	161494321	772	17.72	7.47432	3.86198	4.80896	C6MG0ACXX_8_7447.sorted.filtered_peak_1659
chr1	161500579	161501166	588	26.72	14.99589	5.71884	12.01986	C6MG0ACXX_8_7447.sorted.filtered_peak_1660
chr1	161509840	161510337	498	32.15	20.15366	6.83936	17.02028	C6MG0ACXX_8_7447.sorted.filtered_peak_1661
chr1	161582177	161582744	568	28.97	16.84297	6.18208	13.79955	C6MG0ACXX_8_7447.sorted.filtered_peak_1662
chr1	161591307	161591685	379	23.63	12.27841	5.08124	9.40928	C6MG0ACXX_8_7447.sorted.filtered_peak_1663
chr1	161695948	161696284	337	21.09	4.29291	2.37200	1.87687	C6MG0ACXX_8_7447.sorted.filtered_peak_1664
chr1	161696519	161697004	486	24.51	5.95645	2.73715	3.38686	C6MG0ACXX_8_7447.sorted.filtered_peak_1665
chr1	161708607	161709129	523	22.41	6.69490	3.11962	4.06710	C6MG0ACXX_8_7447.sorted.filtered_peak_1666
chr1	161719215	161720183	969	24.31	8.98724	3.68644	6.27072	C6MG0ACXX_8_7447.sorted.filtered_peak_1667
chr1	161735873	161736450	578	22.83	6.58279	3.05403	3.96072	C6MG0ACXX_8_7447.sorted.filtered_peak_1668
chr1	161903949	161904292	344	18.20	7.24514	3.67749	4.61074	C6MG0ACXX_8_7447.sorted.filtered_peak_1669
chr1	162039391	162039640	250	17.10	4.59477	2.69993	2.14275	C6MG0ACXX_8_7447.sorted.filtered_peak_1670
chr1	162122149	162122434	286	16.48	5.21972	3.00763	2.70441	C6MG0ACXX_8_7447.sorted.filtered_peak_1671
chr1	162467404	162468124	721	32.53	14.42780	4.63406	11.49278	C6MG0ACXX_8_7447.sorted.filtered_peak_1672
chr1	162530975	162531854	880	46.00	21.16640	4.84652	18.07694	C6MG0ACXX_8_7447.sorted.filtered_peak_1673
chr1	162804950	162805374	425	16.10	5.50069	3.16555	2.96284	C6MG0ACXX_8_7447.sorted.filtered_peak_1674
chr1	163291181	163292306	1126	42.75	16.67031	4.20192	13.68290	C6MG0ACXX_8_7447.sorted.filtered_peak_1675
chr1	164527808	164528693	886	13.74	4.28506	2.80425	1.87798	C6MG0ACXX_8_7447.sorted.filtered_peak_1676
chr1	164629645	164630266	622	21.05	7.75088	3.59630	5.07713	C6MG0ACXX_8_7447.sorted.filtered_peak_1677
chr1	164756471	164756730	260	13.69	4.10954	2.73710	1.70953	C6MG0ACXX_8_7447.sorted.filtered_peak_1678
chr1	165362205	165362719	515	22.24	7.85400	3.50125	5.18848	C6MG0ACXX_8_7447.sorted.filtered_peak_1679
chr1	165393409	165393967	559	14.05	3.95015	2.63296	1.57682	C6MG0ACXX_8_7447.sorted.filtered_peak_1680
chr1	165567326	165567850	525	28.45	10.17111	3.71418	7.40212	C6MG0ACXX_8_7447.sorted.filtered_peak_1681
chr1	165599913	165600690	778	47.45	20.32653	4.85073	17.19379	C6MG0ACXX_8_7447.sorted.filtered_peak_1682
chr1	165667327	165668279	953	30.61	13.33157	4.49265	10.43973	C6MG0ACXX_8_7447.sorted.filtered_peak_1683
chr1	165737850	165738603	754	43.79	20.04342	4.99549	16.93653	C6MG0ACXX_8_7447.sorted.filtered_peak_1684
chr1	165796828	165797088	261	16.31	4.19104	2.58591	1.78894	C6MG0ACXX_8_7447.sorted.filtered_peak_1685
chr1	165840559	165841034	476	18.21	6.07330	3.19332	3.51262	C6MG0ACXX_8_7447.sorted.filtered_peak_1686
chr1	165883520	165883779	260	19.80	6.81140	3.37745	4.17716	C6MG0ACXX_8_7447.sorted.filtered_peak_1687
chr1	166458857	166459459	603	19.56	6.94529	3.41152	4.32898	C6MG0ACXX_8_7447.sorted.filtered_peak_1688
chr1	166808340	166809183	844	22.48	7.12740	3.20873	4.50698	C6MG0ACXX_8_7447.sorted.filtered_peak_1689
chr1	166845053	166846100	1048	47.04	22.65317	5.02775	19.52435	C6MG0ACXX_8_7447.sorted.filtered_peak_1690
chr1	166853678	166854034	357	13.24	4.16516	2.79634	1.76766	C6MG0ACXX_8_7447.sorted.filtered_peak_1691
chr1	167028222	167028657	436	12.72	3.73610	2.62902	1.39676	C6MG0ACXX_8_7447.sorted.filtered_peak_1692
chr1	167035914	167036350	437	15.22	5.57958	3.28046	3.04063	C6MG0ACXX_8_7447.sorted.filtered_peak_1693
chr1	167059892	167060172	281	17.96	6.34074	3.33397	3.75536	C6MG0ACXX_8_7447.sorted.filtered_peak_1694
chr1	167189261	167190433	1173	61.33	21.84110	3.87833	18.73836	C6MG0ACXX_8_7447.sorted.filtered_peak_1695
chr1	167191134	167191699	566	36.81	6.24375	2.34062	3.65745	C6MG0ACXX_8_7447.sorted.filtered_peak_1696
chr1	167416838	167417314	477	17.44	3.88140	2.39859	1.52322	C6MG0ACXX_8_7447.sorted.filtered_peak_1697
chr1	167424955	167425546	592	21.58	4.84400	2.52775	2.37050	C6MG0ACXX_8_7447.sorted.filtered_peak_1698
chr1	167461465	167461957	493	21.13	4.39727	2.39826	1.97854	C6MG0ACXX_8_7447.sorted.filtered_peak_1699
chr1	167487066	167487436	371	21.86	4.46519	2.39679	2.02399	C6MG0ACXX_8_7447.sorted.filtered_peak_1700
chr1	167487695	167487957	263	22.99	5.21822	2.58646	2.70357	C6MG0ACXX_8_7447.sorted.filtered_peak_1701
chr1	167503132	167503516	385	14.33	3.83327	2.56286	1.47999	C6MG0ACXX_8_7447.sorted.filtered_peak_1702
chr1	167522710	167523294	585	33.06	11.22816	3.67577	8.40437	C6MG0ACXX_8_7447.sorted.filtered_peak_1703
chr1	167569332	167569663	332	19.02	6.77956	3.42245	4.16094	C6MG0ACXX_8_7447.sorted.filtered_peak_1704
chr1	167586568	167587008	441	15.40	5.35820	3.15538	2.84167	C6MG0ACXX_8_7447.sorted.filtered_peak_1705
chr1	167597252	167597691	440	26.85	6.21650	2.68535	3.63780	C6MG0ACXX_8_7447.sorted.filtered_peak_1706
chr1	167656964	167657433	470	16.33	4.55896	2.73519	2.11242	C6MG0ACXX_8_7447.sorted.filtered_peak_1707
chr1	167683582	167684206	625	29.09	8.35959	3.15364	5.65975	C6MG0ACXX_8_7447.sorted.filtered_peak_1708
chr1	167684453	167684885	433	22.31	4.54248	2.39758	2.09880	C6MG0ACXX_8_7447.sorted.filtered_peak_1709
chr1	167690809	167691517	709	20.86	6.78337	3.22241	4.18502	C6MG0ACXX_8_7447.sorted.filtered_peak_1710
chr1	167772663	167772917	255	17.49	4.98706	2.83378	2.49270	C6MG0ACXX_8_7447.sorted.filtered_peak_1711
chr1	167774286	167774823	538	20.87	6.84729	3.28838	4.21959	C6MG0ACXX_8_7447.sorted.filtered_peak_1712
chr1	167904798	167906227	1430	53.41	20.10640	4.15355	17.02412	C6MG0ACXX_8_7447.sorted.filtered_peak_1713
chr1	168054233	168054490	258	14.72	3.64210	2.45013	1.31491	C6MG0ACXX_8_7447.sorted.filtered_peak_1714
chr1	168147762	168148796	1035	32.28	12.77902	4.15873	9.90647	C6MG0ACXX_8_7447.sorted.filtered_peak_1715
chr1	168194901	168195383	483	25.84	9.65722	3.78847	6.90905	C6MG0ACXX_8_7447.sorted.filtered_peak_1716
chr1	168204054	168204328	275	16.53	4.62680	2.75314	2.16862	C6MG0ACXX_8_7447.sorted.filtered_peak_1717
chr1	168310468	168310754	287	19.88	6.34386	3.18016	3.74393	C6MG0ACXX_8_7447.sorted.filtered_peak_1718
chr1	168311995	168312321	327	21.89	6.96328	3.24529	4.32430	C6MG0ACXX_8_7447.sorted.filtered_peak_1719
chr1	168332175	168332853	679	35.00	14.74534	4.51221	11.79269	C6MG0ACXX_8_7447.sorted.filtered_peak_1720
chr1	168378184	168378961	778	17.68	4.98303	2.78381	2.52488	C6MG0ACXX_8_7447.sorted.filtered_peak_1721
chr1	168390448	168391036	589	18.39	5.83811	3.10799	3.27018	C6MG0ACXX_8_7447.sorted.filtered_peak_1722
chr1	168408965	168409262	298	24.21	7.27525	3.18238	4.61949	C6MG0ACXX_8_7447.sorted.filtered_peak_1723
chr1	168436467	168436925	459	17.41	4.17975	2.51710	1.77404	C6MG0ACXX_8_7447.sorted.filtered_peak_1724
chr1	168489569	168489870	302	16.06	4.12817	2.57749	1.73274	C6MG0ACXX_8_7447.sorted.filtered_peak_1725
chr1	168490750	168491183	434	15.45	3.99652	2.55776	1.61620	C6MG0ACXX_8_7447.sorted.filtered_peak_1726
chr1	168504670	168505216	547	21.01	8.93216	4.08982	6.19497	C6MG0ACXX_8_7447.sorted.filtered_peak_1727
chr1	169013045	169013949	905	19.34	6.12668	3.09783	3.57478	C6MG0ACXX_8_7447.sorted.filtered_peak_1728
chr1	169075308	169075968	661	27.27	8.49231	3.29307	5.79706	C6MG0ACXX_8_7447.sorted.filtered_peak_1729
chr1	169281454	169282003	550	20.39	7.71853	3.61123	5.06970	C6MG0ACXX_8_7447.sorted.filtered_peak_1730
chr1	169336852	169337796	945	55.34	23.35855	4.72865	20.17983	C6MG0ACXX_8_7447.sorted.filtered_peak_1731
chr1	169454853	169455551	699	33.64	13.89339	4.38329	10.97365	C6MG0ACXX_8_7447.sorted.filtered_peak_1732
chr1	169573835	169574346	512	16.64	5.33433	3.03132	2.82069	C6MG0ACXX_8_7447.sorted.filtered_peak_1733
chr1	169661913	169662528	616	29.66	8.38120	3.16743	5.65968	C6MG0ACXX_8_7447.sorted.filtered_peak_1734
chr1	169663457	169663958	502	26.93	6.48916	2.76831	3.88185	C6MG0ACXX_8_7447.sorted.filtered_peak_1735
chr1	169680745	169681610	866	16.09	5.10122	2.97931	2.60956	C6MG0ACXX_8_7447.sorted.filtered_peak_1736
chr1	169763746	169764543	798	36.11	15.28775	4.30418	12.38677	C6MG0ACXX_8_7447.sorted.filtered_peak_1737
chr1	169862632	169863592	961	62.18	25.60354	4.82630	22.31894	C6MG0ACXX_8_7447.sorted.filtered_peak_1738
chr1	170043400	170044166	767	57.94	29.61912	5.75859	26.26279	C6MG0ACXX_8_7447.sorted.filtered_peak_1739
chr1	170501045	170501595	551	29.11	11.07397	3.97480	8.24604	C6MG0ACXX_8_7447.sorted.filtered_peak_1740
chr1	170899010	170899267	258	14.83	4.58148	2.86257	2.13219	C6MG0ACXX_8_7447.sorted.filtered_peak_1741
chr1	171282596	171283401	806	18.95	7.49755	3.65670	4.86882	C6MG0ACXX_8_7447.sorted.filtered_peak_1742
chr1	171454142	171455497	1356	40.06	13.79788	3.73326	10.90234	C6MG0ACXX_8_7447.sorted.filtered_peak_1743
chr1	171711021	171711770	750	33.30	11.32098	3.67549	8.50032	C6MG0ACXX_8_7447.sorted.filtered_peak_1744
chr1	171750158	171750951	794	81.22	42.31198	6.30591	38.59975	C6MG0ACXX_8_7447.sorted.filtered_peak_1745
chr1	171810354	171810847	494	23.29	7.96660	3.47599	5.27850	C6MG0ACXX_8_7447.sorted.filtered_peak_1746
chr1	172150151	172151156	1006	22.51	6.13552	2.89725	3.56191	C6MG0ACXX_8_7447.sorted.filtered_peak_1747
chr1	172172351	172172776	426	18.52	5.87046	3.10701	3.30617	C6MG0ACXX_8_7447.sorted.filtered_peak_1748
chr1	172327310	172328161	852	22.41	6.07023	2.86187	3.52039	C6MG0ACXX_8_7447.sorted.filtered_peak_1749
chr1	172349875	172350476	602	23.55	8.58589	3.69819	5.85439	C6MG0ACXX_8_7447.sorted.filtered_peak_1750
chr1	172363247	172363586	340	26.51	9.76644	3.82160	6.98913	C6MG0ACXX_8_7447.sorted.filtered_peak_1751
chr1	172368639	172368966	328	16.24	4.16977	2.58434	1.76454	C6MG0ACXX_8_7447.sorted.filtered_peak_1752
chr1	172412850	172413548	699	22.63	8.14329	3.57705	5.45649	C6MG0ACXX_8_7447.sorted.filtered_peak_1753
chr1	172501406	172502636	1231	81.28	34.13911	4.99308	30.64091	C6MG0ACXX_8_7447.sorted.filtered_peak_1754
chr1	172607961	172608812	852	27.16	8.72205	3.41697	5.99256	C6MG0ACXX_8_7447.sorted.filtered_peak_1755
chr1	172628006	172628277	272	24.29	7.19503	3.14510	4.54588	C6MG0ACXX_8_7447.sorted.filtered_peak_1756
chr1	172631798	172632242	445	26.90	8.34085	3.32270	5.62909	C6MG0ACXX_8_7447.sorted.filtered_peak_1757
chr1	172644177	172644670	494	23.00	6.86163	3.09273	4.25444	C6MG0ACXX_8_7447.sorted.filtered_peak_1758
chr1	172668290	172668810	521	21.35	5.28011	2.68453	2.76970	C6MG0ACXX_8_7447.sorted.filtered_peak_1759
chr1	172714208	172714492	285	18.15	5.04976	2.80490	2.55591	C6MG0ACXX_8_7447.sorted.filtered_peak_1760
chr1	172715576	172715953	378	16.43	4.07449	2.52781	1.68928	C6MG0ACXX_8_7447.sorted.filtered_peak_1761
chr1	172788173	172788516	344	16.62	5.37479	3.06014	2.84869	C6MG0ACXX_8_7447.sorted.filtered_peak_1762
chr1	172795394	172795808	415	12.19	3.37156	2.48880	1.09317	C6MG0ACXX_8_7447.sorted.filtered_peak_1763
chr1	172807568	172807968	401	20.69	7.73085	3.63741	5.05607	C6MG0ACXX_8_7447.sorted.filtered_peak_1764
chr1	172864013	172864696	684	17.42	5.55481	3.03658	3.04464	C6MG0ACXX_8_7447.sorted.filtered_peak_1765
chr1	173174679	173175159	481	16.93	4.37596	2.62193	1.94704	C6MG0ACXX_8_7447.sorted.filtered_peak_1766
chr1	173398935	173399288	354	15.28	4.22348	2.66683	1.82066	C6MG0ACXX_8_7447.sorted.filtered_peak_1767
chr1	173445662	173446898	1237	36.05	12.83314	3.89655	9.93724	C6MG0ACXX_8_7447.sorted.filtered_peak_1768
chr1	173683833	173684796	964	26.83	9.79892	3.81524	7.00847	C6MG0ACXX_8_7447.sorted.filtered_peak_1769
chr1	173793190	173794322	1133	42.41	17.84030	4.53273	14.80744	C6MG0ACXX_8_7447.sorted.filtered_peak_1770
chr1	173836817	173838033	1217	72.05	27.18416	4.35928	23.89445	C6MG0ACXX_8_7447.sorted.filtered_peak_1771
chr1	173990631	173991871	1241	27.21	9.85627	3.61636	7.13338	C6MG0ACXX_8_7447.sorted.filtered_peak_1772
chr1	174122495	174122842	348	20.01	6.55176	3.24762	3.93966	C6MG0ACXX_8_7447.sorted.filtered_peak_1773
chr1	174128088	174129370	1283	36.78	11.20588	3.31148	8.42331	C6MG0ACXX_8_7447.sorted.filtered_peak_1774
chr1	174173837	174174370	534	13.07	3.91435	2.67963	1.56060	C6MG0ACXX_8_7447.sorted.filtered_peak_1775
chr1	174768494	174769570	1077	20.42	6.27475	3.06527	3.71613	C6MG0ACXX_8_7447.sorted.filtered_peak_1776
chr1	174933530	174934107	578	28.14	5.85235	2.52702	3.30027	C6MG0ACXX_8_7447.sorted.filtered_peak_1777
chr1	174937824	174938267	444	29.79	6.62853	2.67837	4.00835	C6MG0ACXX_8_7447.sorted.filtered_peak_1778
chr1	174968192	174969455	1264	83.55	33.21737	4.45604	29.78793	C6MG0ACXX_8_7447.sorted.filtered_peak_1779
chr1	174992133	174992926	794	35.66	16.98415	4.95345	13.99183	C6MG0ACXX_8_7447.sorted.filtered_peak_1780
chr1	174998897	174999201	305	14.10	4.26582	2.77497	1.85836	C6MG0ACXX_8_7447.sorted.filtered_peak_1781
chr1	175157990	175158358	369	22.76	6.00620	2.84875	3.43758	C6MG0ACXX_8_7447.sorted.filtered_peak_1782
chr1	175178060	175178985	926	20.20	6.68151	3.24371	4.08353	C6MG0ACXX_8_7447.sorted.filtered_peak_1783
chr1	175288774	175289049	276	14.99	3.77214	2.48868	1.42750	C6MG0ACXX_8_7447.sorted.filtered_peak_1784
chr1	175483762	175484112	351	19.39	6.23480	3.17064	3.64970	C6MG0ACXX_8_7447.sorted.filtered_peak_1785
chr1	176175894	176176970	1077	58.57	25.75681	4.97395	22.49682	C6MG0ACXX_8_7447.sorted.filtered_peak_1786
chr1	177224528	177224777	250	15.84	4.21947	2.62055	1.82102	C6MG0ACXX_8_7447.sorted.filtered_peak_1787
chr1	177355473	177355722	250	19.76	5.86955	3.00864	3.30574	C6MG0ACXX_8_7447.sorted.filtered_peak_1788
chr1	178511116	178512193	1078	20.62	6.59160	3.16484	4.01571	C6MG0ACXX_8_7447.sorted.filtered_peak_1789
chr1	178694249	178694686	438	16.40	4.65711	2.76775	2.20655	C6MG0ACXX_8_7447.sorted.filtered_peak_1790
chr1	178783031	178783280	250	12.43	3.97050	2.77110	1.58103	C6MG0ACXX_8_7447.sorted.filtered_peak_1791
chr1	178994727	178995847	1121	31.85	9.54708	3.26176	6.81139	C6MG0ACXX_8_7447.sorted.filtered_peak_1792
chr1	179006243	179006535	293	14.32	5.10735	3.16067	2.59210	C6MG0ACXX_8_7447.sorted.filtered_peak_1793
chr1	179050863	179051287	425	23.10	8.71415	3.73128	6.00484	C6MG0ACXX_8_7447.sorted.filtered_peak_1794
chr1	179098842	179099131	290	19.13	8.08736	3.96745	5.38878	C6MG0ACXX_8_7447.sorted.filtered_peak_1795
chr1	179262524	179263349	826	27.17	10.24782	3.78561	7.49959	C6MG0ACXX_8_7447.sorted.filtered_peak_1796
chr1	179334713	179335657	945	33.70	15.45457	4.76159	12.50460	C6MG0ACXX_8_7447.sorted.filtered_peak_1797
chr1	179675578	179675830	253	17.58	5.63444	3.09587	3.08180	C6MG0ACXX_8_7447.sorted.filtered_peak_1798
chr1	179783722	179784249	528	20.99	6.92683	3.29050	4.30060	C6MG0ACXX_8_7447.sorted.filtered_peak_1799
chr1	179846672	179847086	415	25.69	5.33287	2.48753	2.81848	C6MG0ACXX_8_7447.sorted.filtered_peak_1800
chr1	179851173	179852325	1153	51.52	20.21189	4.11926	17.17149	C6MG0ACXX_8_7447.sorted.filtered_peak_1801
chr1	179923189	179924273	1085	47.93	20.05829	4.57774	16.97112	C6MG0ACXX_8_7447.sorted.filtered_peak_1802
chr1	180123513	180124286	774	36.20	13.26882	3.91997	10.38827	C6MG0ACXX_8_7447.sorted.filtered_peak_1803
chr1	180471389	180472452	1064	28.79	10.19329	3.71312	7.41089	C6MG0ACXX_8_7447.sorted.filtered_peak_1804
chr1	180491141	180491535	395	12.82	3.89920	2.70143	1.53709	C6MG0ACXX_8_7447.sorted.filtered_peak_1805
chr1	180600828	180601886	1059	37.65	14.71935	4.11038	11.80869	C6MG0ACXX_8_7447.sorted.filtered_peak_1806
chr1	180832023	180832566	544	13.32	4.49149	2.95104	2.04431	C6MG0ACXX_8_7447.sorted.filtered_peak_1807
chr1	180923425	180923816	392	21.52	7.73259	3.56615	5.04952	C6MG0ACXX_8_7447.sorted.filtered_peak_1808
chr1	180991633	180992518	886	29.83	9.35606	3.36598	6.61673	C6MG0ACXX_8_7447.sorted.filtered_peak_1809
chr1	181002629	181003452	824	24.15	7.79184	3.26934	5.15043	C6MG0ACXX_8_7447.sorted.filtered_peak_1810
chr1	181013621	181013916	296	14.64	5.36329	3.22737	2.84387	C6MG0ACXX_8_7447.sorted.filtered_peak_1811
chr1	181057580	181058393	814	43.55	12.69827	3.33004	9.83338	C6MG0ACXX_8_7447.sorted.filtered_peak_1812
chr1	181058876	181059577	702	30.27	5.90088	2.45843	3.34471	C6MG0ACXX_8_7447.sorted.filtered_peak_1813
chr1	181074223	181075042	820	39.33	14.43062	4.05484	11.48762	C6MG0ACXX_8_7447.sorted.filtered_peak_1814
chr1	181103680	181104276	597	15.92	4.14653	2.59204	1.74877	C6MG0ACXX_8_7447.sorted.filtered_peak_1815
chr1	181111601	181111972	372	22.21	6.62766	3.08228	4.02551	C6MG0ACXX_8_7447.sorted.filtered_peak_1816
chr1	181118633	181119071	439	22.00	7.83402	3.52551	5.16386	C6MG0ACXX_8_7447.sorted.filtered_peak_1817
chr1	181128715	181129452	738	16.25	5.18098	2.99611	2.68119	C6MG0ACXX_8_7447.sorted.filtered_peak_1818
chr1	181135555	181136069	515	14.95	4.88257	2.97348	2.41483	C6MG0ACXX_8_7447.sorted.filtered_peak_1819
chr1	181159114	181159506	393	13.09	3.70338	2.58939	1.37140	C6MG0ACXX_8_7447.sorted.filtered_peak_1820
chr1	181365362	181365807	446	15.00	3.79323	2.49927	1.44235	C6MG0ACXX_8_7447.sorted.filtered_peak_1821
chr1	181998654	181999477	824	59.26	28.88695	5.52856	25.55771	C6MG0ACXX_8_7447.sorted.filtered_peak_1822
chr1	182228333	182228917	585	24.50	9.89324	4.00735	7.13432	C6MG0ACXX_8_7447.sorted.filtered_peak_1823
chr1	182360433	182361248	816	24.77	6.60536	2.90231	4.00824	C6MG0ACXX_8_7447.sorted.filtered_peak_1824
chr1	182399772	182400194	423	18.85	6.53234	3.33533	3.92861	C6MG0ACXX_8_7447.sorted.filtered_peak_1825
chr1	182539220	182539482	263	14.12	4.99010	3.11960	2.48917	C6MG0ACXX_8_7447.sorted.filtered_peak_1826
chr1	182557665	182558512	848	14.75	3.88709	2.55765	1.52598	C6MG0ACXX_8_7447.sorted.filtered_peak_1827
chr1	182572481	182572864	384	20.36	3.72502	2.21243	1.39083	C6MG0ACXX_8_7447.sorted.filtered_peak_1828
chr1	182573387	182573733	347	29.41	8.62590	3.22277	5.91220	C6MG0ACXX_8_7447.sorted.filtered_peak_1829
chr1	182584853	182585659	807	23.84	5.67073	2.65835	3.14661	C6MG0ACXX_8_7447.sorted.filtered_peak_1830
chr1	182758550	182759084	535	30.09	11.39088	3.96029	8.56299	C6MG0ACXX_8_7447.sorted.filtered_peak_1831
chr1	182808096	182809164	1069	48.55	19.85727	4.48213	16.77670	C6MG0ACXX_8_7447.sorted.filtered_peak_1832
chr1	183440601	183441872	1272	50.44	14.34415	3.37413	11.40873	C6MG0ACXX_8_7447.sorted.filtered_peak_1833
chr1	183604578	183605506	929	60.86	26.69916	4.68699	23.46866	C6MG0ACXX_8_7447.sorted.filtered_peak_1834
chr1	183624596	183624955	360	15.71	6.03522	3.44679	3.45396	C6MG0ACXX_8_7447.sorted.filtered_peak_1835
chr1	183884950	183885568	619	26.37	9.67401	3.73583	6.92389	C6MG0ACXX_8_7447.sorted.filtered_peak_1836
chr1	183925526	183926303	778	29.87	12.66604	4.26652	9.83037	C6MG0ACXX_8_7447.sorted.filtered_peak_1837
chr1	184006178	184006594	417	15.52	3.69861	2.42883	1.36690	C6MG0ACXX_8_7447.sorted.filtered_peak_1838
chr1	184020512	184021397	886	23.41	8.37057	3.62732	5.65330	C6MG0ACXX_8_7447.sorted.filtered_peak_1839
chr1	184129494	184129911	418	26.50	8.03614	3.25444	5.34332	C6MG0ACXX_8_7447.sorted.filtered_peak_1840
chr1	184355994	184357220	1227	20.57	5.04989	2.63638	2.57507	C6MG0ACXX_8_7447.sorted.filtered_peak_1841
chr1	184460764	184461315	552	22.33	7.61934	3.43938	4.94840	C6MG0ACXX_8_7447.sorted.filtered_peak_1842
chr1	184712218	184712628	411	24.29	8.55938	3.59750	5.84029	C6MG0ACXX_8_7447.sorted.filtered_peak_1843
chr1	184723483	184724662	1180	66.42	29.66113	4.96680	26.32525	C6MG0ACXX_8_7447.sorted.filtered_peak_1844
chr1	184774835	184775249	415	15.92	5.06189	2.98386	2.56369	C6MG0ACXX_8_7447.sorted.filtered_peak_1845
chr1	184809699	184810181	483	23.41	8.57942	3.65833	5.87258	C6MG0ACXX_8_7447.sorted.filtered_peak_1846
chr1	184835920	184836718	799	26.43	9.51582	3.71593	6.75770	C6MG0ACXX_8_7447.sorted.filtered_peak_1847
chr1	184859673	184860032	360	21.61	7.17550	3.33924	4.53107	C6MG0ACXX_8_7447.sorted.filtered_peak_1848
chr1	184942828	184943783	956	22.33	5.78145	2.79724	3.23131	C6MG0ACXX_8_7447.sorted.filtered_peak_1849
chr1	184951293	184951582	290	18.34	6.37991	3.33223	3.77962	C6MG0ACXX_8_7447.sorted.filtered_peak_1850
chr1	185014297	185015071	775	20.86	5.46274	2.78347	2.93112	C6MG0ACXX_8_7447.sorted.filtered_peak_1851
chr1	185125341	185126732	1392	59.60	23.72133	4.33717	20.55272	C6MG0ACXX_8_7447.sorted.filtered_peak_1852
chr1	185285434	185287224	1791	36.61	9.77820	2.97053	7.07282	C6MG0ACXX_8_7447.sorted.filtered_peak_1853
chr1	185307991	185308610	620	20.75	6.58924	3.15845	4.00152	C6MG0ACXX_8_7447.sorted.filtered_peak_1854
chr1	185389747	185390549	803	18.00	4.76302	2.69758	2.30364	C6MG0ACXX_8_7447.sorted.filtered_peak_1855
chr1	185408862	185409645	784	28.67	11.44140	4.18751	8.58620	C6MG0ACXX_8_7447.sorted.filtered_peak_1856
chr1	185528824	185529453	630	25.30	7.93019	3.22034	5.29799	C6MG0ACXX_8_7447.sorted.filtered_peak_1857
chr1	185536178	185536676	499	22.61	7.61475	3.39066	4.96051	C6MG0ACXX_8_7447.sorted.filtered_peak_1858
chr1	185639335	185639804	470	12.69	3.67381	2.59841	1.34583	C6MG0ACXX_8_7447.sorted.filtered_peak_1859
chr1	186344056	186345055	1000	62.39	26.29878	4.90211	23.00349	C6MG0ACXX_8_7447.sorted.filtered_peak_1860
chr1	186373674	186374090	417	14.76	4.50795	2.83112	2.07121	C6MG0ACXX_8_7447.sorted.filtered_peak_1861
chr1	186390130	186390379	250	15.55	5.26425	3.11391	2.74178	C6MG0ACXX_8_7447.sorted.filtered_peak_1862
chr1	186574888	186575390	503	16.57	5.74292	3.21211	3.19925	C6MG0ACXX_8_7447.sorted.filtered_peak_1863
chr1	186590151	186590483	333	15.20	4.27167	2.69497	1.86187	C6MG0ACXX_8_7447.sorted.filtered_peak_1864
chr1	186649339	186649858	520	17.50	5.25890	2.92703	2.75481	C6MG0ACXX_8_7447.sorted.filtered_peak_1865
chr1	186708099	186708427	329	17.99	5.37647	2.94377	2.85723	C6MG0ACXX_8_7447.sorted.filtered_peak_1866
chr1	186798018	186798605	588	13.91	4.42121	2.85701	1.99565	C6MG0ACXX_8_7447.sorted.filtered_peak_1867
chr1	192485812	192486383	572	29.08	11.44278	4.11016	8.60001	C6MG0ACXX_8_7447.sorted.filtered_peak_1868
chr1	192499475	192499800	326	15.80	4.54256	2.76892	2.10038	C6MG0ACXX_8_7447.sorted.filtered_peak_1869
chr1	192508090	192508538	449	20.12	6.47559	3.19722	3.87969	C6MG0ACXX_8_7447.sorted.filtered_peak_1870
chr1	192520180	192520476	297	23.29	6.28622	2.90833	3.69619	C6MG0ACXX_8_7447.sorted.filtered_peak_1871
chr1	192544549	192544988	440	38.40	12.88651	3.72021	10.00437	C6MG0ACXX_8_7447.sorted.filtered_peak_1872
chr1	192578320	192578936	617	14.46	4.07501	2.65504	1.69160	C6MG0ACXX_8_7447.sorted.filtered_peak_1873
chr1	192777728	192778682	955	40.33	12.52543	3.40265	9.70019	C6MG0ACXX_8_7447.sorted.filtered_peak_1874
chr1	192888843	192889144	302	12.54	3.59117	2.57182	1.27231	C6MG0ACXX_8_7447.sorted.filtered_peak_1875
chr1	193027781	193028989	1209	37.49	14.54435	3.90959	11.69657	C6MG0ACXX_8_7447.sorted.filtered_peak_1876
chr1	193039328	193039653	326	13.35	4.01547	2.71447	1.63135	C6MG0ACXX_8_7447.sorted.filtered_peak_1877
chr1	193073820	193074788	969	16.11	5.04492	2.94884	2.55849	C6MG0ACXX_8_7447.sorted.filtered_peak_1878
chr1	193090674	193091681	1008	48.14	20.32007	4.70722	17.20610	C6MG0ACXX_8_7447.sorted.filtered_peak_1879
chr1	193209507	193209763	257	14.25	4.47850	2.85599	2.04324	C6MG0ACXX_8_7447.sorted.filtered_peak_1880
chr1	193210235	193210484	250	17.06	6.03436	3.30752	3.45831	C6MG0ACXX_8_7447.sorted.filtered_peak_1881
chr1	193387465	193387907	443	13.47	3.75959	2.58664	1.42143	C6MG0ACXX_8_7447.sorted.filtered_peak_1882
chr1	193448210	193448906	697	33.21	13.85490	4.37350	10.94691	C6MG0ACXX_8_7447.sorted.filtered_peak_1883
chr1	193509132	193509879	748	16.93	4.66478	2.74068	2.20834	C6MG0ACXX_8_7447.sorted.filtered_peak_1884
chr1	193538884	193539133	250	13.59	4.66457	3.00906	2.19828	C6MG0ACXX_8_7447.sorted.filtered_peak_1885
chr1	193561433	193561892	460	15.33	4.10502	2.61026	1.71553	C6MG0ACXX_8_7447.sorted.filtered_peak_1886
chr1	195164582	195165141	560	18.18	5.61908	3.01650	3.08564	C6MG0ACXX_8_7447.sorted.filtered_peak_1887
chr1	196620926	196621227	302	22.14	7.07309	3.26757	4.42921	C6MG0ACXX_8_7447.sorted.filtered_peak_1888
chr1	197115476	197116274	799	34.78	12.98125	3.90461	10.12814	C6MG0ACXX_8_7447.sorted.filtered_peak_1889
chr1	197169752	197171096	1345	37.51	13.49916	3.71506	10.65336	C6MG0ACXX_8_7447.sorted.filtered_peak_1890
chr1	197744030	197744688	659	26.92	6.22564	2.66102	3.66558	C6MG0ACXX_8_7447.sorted.filtered_peak_1891
chr1	197745079	197745705	627	27.21	6.24147	2.67476	3.65958	C6MG0ACXX_8_7447.sorted.filtered_peak_1892
chr1	197838091	197838506	416	14.82	4.56471	2.85348	2.12052	C6MG0ACXX_8_7447.sorted.filtered_peak_1893
chr1	197871662	197872225	564	27.77	11.05899	4.10756	8.23312	C6MG0ACXX_8_7447.sorted.filtered_peak_1894
chr1	197918468	197919030	563	16.95	5.08733	2.90846	2.58973	C6MG0ACXX_8_7447.sorted.filtered_peak_1895
chr1	198071528	198071958	431	15.59	4.55027	2.78554	2.11025	C6MG0ACXX_8_7447.sorted.filtered_peak_1896
chr1	198125773	198126945	1173	32.42	6.79220	2.61350	4.15937	C6MG0ACXX_8_7447.sorted.filtered_peak_1897
chr1	198127968	198128469	502	36.27	9.09992	2.94210	6.38265	C6MG0ACXX_8_7447.sorted.filtered_peak_1898
chr1	198136235	198136927	693	17.15	3.84660	2.39890	1.48930	C6MG0ACXX_8_7447.sorted.filtered_peak_1899
chr1	198157366	198157798	433	16.99	4.38727	2.61482	1.96790	C6MG0ACXX_8_7447.sorted.filtered_peak_1900
chr1	198252049	198252298	250	13.23	3.91057	2.67679	1.53394	C6MG0ACXX_8_7447.sorted.filtered_peak_1901
chr1	198489418	198489897	480	19.19	4.94305	2.69070	2.46991	C6MG0ACXX_8_7447.sorted.filtered_peak_1902
chr1	198526068	198526490	423	20.59	6.91646	3.32504	4.29003	C6MG0ACXX_8_7447.sorted.filtered_peak_1903
chr1	198589979	198590890	912	27.71	6.84371	2.82183	4.22591	C6MG0ACXX_8_7447.sorted.filtered_peak_1904
chr1	198608047	198608335	289	29.12	7.49228	2.95816	4.81078	C6MG0ACXX_8_7447.sorted.filtered_peak_1905
chr1	198625619	198626026	408	28.56	6.64786	2.71206	4.05206	C6MG0ACXX_8_7447.sorted.filtered_peak_1906
chr1	198626615	198626935	321	27.21	6.34039	2.71360	3.74358	C6MG0ACXX_8_7447.sorted.filtered_peak_1907
chr1	198638128	198638572	445	21.82	6.58232	3.08233	3.99738	C6MG0ACXX_8_7447.sorted.filtered_peak_1908
chr1	198648773	198649236	464	28.12	4.50627	2.17906	2.07354	C6MG0ACXX_8_7447.sorted.filtered_peak_1909
chr1	198650846	198651656	811	42.38	11.93178	3.22005	9.11062	C6MG0ACXX_8_7447.sorted.filtered_peak_1910
chr1	198703355	198703632	278	13.83	3.95621	2.65314	1.58497	C6MG0ACXX_8_7447.sorted.filtered_peak_1911
chr1	198888632	198889065	434	17.16	3.82183	2.38682	1.47361	C6MG0ACXX_8_7447.sorted.filtered_peak_1912
chr1	198904129	198904466	338	28.90	7.82033	3.02981	5.14341	C6MG0ACXX_8_7447.sorted.filtered_peak_1913
chr1	198906444	198906849	406	28.23	7.91241	3.08775	5.23664	C6MG0ACXX_8_7447.sorted.filtered_peak_1914
chr1	199010547	199011214	668	25.20	10.65474	4.21423	7.85432	C6MG0ACXX_8_7447.sorted.filtered_peak_1915
chr1	199058736	199059224	489	14.11	4.97927	3.11763	2.47715	C6MG0ACXX_8_7447.sorted.filtered_peak_1916
chr1	199142474	199142902	429	23.13	8.52273	3.69777	5.80202	C6MG0ACXX_8_7447.sorted.filtered_peak_1917
chr1	199195237	199195552	316	13.14	3.62582	2.54773	1.31109	C6MG0ACXX_8_7447.sorted.filtered_peak_1918
chr1	200123381	200123669	289	19.24	4.89260	2.67938	2.41040	C6MG0ACXX_8_7447.sorted.filtered_peak_1919
chr1	200271441	200271867	427	18.33	5.43725	2.94491	2.91148	C6MG0ACXX_8_7447.sorted.filtered_peak_1920
chr1	200378499	200379626	1128	29.98	11.00138	3.69318	8.24004	C6MG0ACXX_8_7447.sorted.filtered_peak_1921
chr1	200406767	200407097	331	13.98	4.21089	2.76070	1.80618	C6MG0ACXX_8_7447.sorted.filtered_peak_1922
chr1	200442814	200443372	559	17.05	5.83479	3.21070	3.28134	C6MG0ACXX_8_7447.sorted.filtered_peak_1923
chr1	200457818	200458084	267	15.49	4.87207	2.92470	2.40829	C6MG0ACXX_8_7447.sorted.filtered_peak_1924
chr1	200499712	200500186	475	13.12	4.28344	2.86652	1.87122	C6MG0ACXX_8_7447.sorted.filtered_peak_1925
chr1	200527988	200528269	282	13.32	4.08050	2.74902	1.68903	C6MG0ACXX_8_7447.sorted.filtered_peak_1926
chr1	200589792	200590190	399	29.22	12.27762	4.35836	9.40341	C6MG0ACXX_8_7447.sorted.filtered_peak_1927
chr1	200597377	200597658	282	17.71	5.72104	3.12054	3.16323	C6MG0ACXX_8_7447.sorted.filtered_peak_1928
chr1	200638547	200639594	1048	31.09	11.45314	3.86990	8.62605	C6MG0ACXX_8_7447.sorted.filtered_peak_1929
chr1	200707848	200708232	385	17.24	4.05957	2.47884	1.67077	C6MG0ACXX_8_7447.sorted.filtered_peak_1930
chr1	200772207	200772537	331	12.73	4.14492	2.83226	1.73424	C6MG0ACXX_8_7447.sorted.filtered_peak_1931
chr1	200831555	200832058	504	15.29	4.15957	2.63359	1.77011	C6MG0ACXX_8_7447.sorted.filtered_peak_1932
chr1	200857376	200857708	333	20.28	6.40993	3.16006	3.81271	C6MG0ACXX_8_7447.sorted.filtered_peak_1933
chr1	200874890	200875228	339	16.89	6.01975	3.30873	3.45072	C6MG0ACXX_8_7447.sorted.filtered_peak_1934
chr1	200941185	200941582	398	17.44	4.79848	2.76094	2.32146	C6MG0ACXX_8_7447.sorted.filtered_peak_1935
chr1	200988573	200989051	479	30.70	6.22320	2.50684	3.66561	C6MG0ACXX_8_7447.sorted.filtered_peak_1936
chr1	200992548	200993100	553	42.68	13.49208	3.53877	10.61443	C6MG0ACXX_8_7447.sorted.filtered_peak_1937
chr1	201083383	201083810	428	16.35	4.06445	2.53221	1.67271	C6MG0ACXX_8_7447.sorted.filtered_peak_1938
chr1	201123253	201123862	610	37.36	17.32413	4.94092	14.30212	C6MG0ACXX_8_7447.sorted.filtered_peak_1939
chr1	201139897	201140642	746	16.95	4.31492	2.59507	1.89430	C6MG0ACXX_8_7447.sorted.filtered_peak_1940
chr1	201377327	201377653	327	14.95	4.27964	2.71558	1.86491	C6MG0ACXX_8_7447.sorted.filtered_peak_1941
chr1	201404865	201405254	390	14.28	5.12090	3.15270	2.61798	C6MG0ACXX_8_7447.sorted.filtered_peak_1942
chr1	201437996	201438557	562	16.92	5.66848	3.13182	3.14197	C6MG0ACXX_8_7447.sorted.filtered_peak_1943
chr1	201449513	201450035	523	22.36	6.17052	2.92267	3.59359	C6MG0ACXX_8_7447.sorted.filtered_peak_1944
chr1	201476094	201476538	445	20.27	7.46475	3.56143	4.80949	C6MG0ACXX_8_7447.sorted.filtered_peak_1945
chr1	201798020	201798767	748	34.80	14.24646	4.37061	11.31008	C6MG0ACXX_8_7447.sorted.filtered_peak_1946
chr1	201924291	201924983	693	38.56	18.21734	5.09225	15.16089	C6MG0ACXX_8_7447.sorted.filtered_peak_1947
chr1	201951562	201952347	786	19.01	7.15838	3.55091	4.52402	C6MG0ACXX_8_7447.sorted.filtered_peak_1948
chr1	201978703	201978957	255	13.86	4.27604	2.80131	1.85306	C6MG0ACXX_8_7447.sorted.filtered_peak_1949
chr1	202104340	202104732	393	14.17	4.21801	2.74480	1.81865	C6MG0ACXX_8_7447.sorted.filtered_peak_1950
chr1	202113377	202113949	573	19.23	5.15758	2.77945	2.64764	C6MG0ACXX_8_7447.sorted.filtered_peak_1951
chr1	202133702	202134124	423	21.57	4.37503	2.37130	1.96377	C6MG0ACXX_8_7447.sorted.filtered_peak_1952
chr1	202264607	202265083	477	24.54	10.88363	4.41305	8.06398	C6MG0ACXX_8_7447.sorted.filtered_peak_1953
chr1	202284756	202285005	250	18.94	6.01777	3.12510	3.44520	C6MG0ACXX_8_7447.sorted.filtered_peak_1954
chr1	202310853	202311595	743	44.12	22.54486	5.61410	19.37012	C6MG0ACXX_8_7447.sorted.filtered_peak_1955
chr1	202317474	202318180	707	45.91	22.24007	5.36666	19.07075	C6MG0ACXX_8_7447.sorted.filtered_peak_1956
chr1	202598252	202598641	390	13.78	4.80109	3.04912	2.32738	C6MG0ACXX_8_7447.sorted.filtered_peak_1957
chr1	202662239	202662662	424	15.50	5.08146	3.03180	2.58069	C6MG0ACXX_8_7447.sorted.filtered_peak_1958
chr1	202779776	202780308	533	37.07	13.01966	3.82705	10.13595	C6MG0ACXX_8_7447.sorted.filtered_peak_1959
chr1	202857797	202858557	761	72.38	39.26927	6.68064	35.61996	C6MG0ACXX_8_7447.sorted.filtered_peak_1960
chr1	202895870	202896747	878	29.31	13.39010	4.68554	10.48622	C6MG0ACXX_8_7447.sorted.filtered_peak_1961
chr1	202927116	202927907	792	29.90	11.40727	3.85187	8.62498	C6MG0ACXX_8_7447.sorted.filtered_peak_1962
chr1	202936065	202936867	803	28.99	10.81952	3.79042	8.05006	C6MG0ACXX_8_7447.sorted.filtered_peak_1963
chr1	202968443	202968747	305	13.36	4.30972	2.85455	1.89661	C6MG0ACXX_8_7447.sorted.filtered_peak_1964
chr1	202976078	202977008	931	31.35	13.69819	4.33198	10.83877	C6MG0ACXX_8_7447.sorted.filtered_peak_1965
chr1	202995338	202995869	532	23.28	8.43752	3.59983	5.74672	C6MG0ACXX_8_7447.sorted.filtered_peak_1966
chr1	203236438	203237226	789	24.60	8.00373	3.32632	5.34739	C6MG0ACXX_8_7447.sorted.filtered_peak_1967
chr1	203242229	203242540	312	24.14	6.31922	2.86474	3.73106	C6MG0ACXX_8_7447.sorted.filtered_peak_1968
chr1	203256478	203256949	472	44.25	12.18649	3.23245	9.33444	C6MG0ACXX_8_7447.sorted.filtered_peak_1969
chr1	203258651	203259099	449	39.78	9.77552	2.96332	7.00819	C6MG0ACXX_8_7447.sorted.filtered_peak_1970
chr1	203259385	203260066	682	37.81	8.65753	2.76231	5.97156	C6MG0ACXX_8_7447.sorted.filtered_peak_1971
chr1	203274203	203274994	792	47.06	17.20977	4.06083	14.19542	C6MG0ACXX_8_7447.sorted.filtered_peak_1972
chr1	203289796	203290393	598	20.91	4.32320	2.39135	1.89882	C6MG0ACXX_8_7447.sorted.filtered_peak_1973
chr1	203296103	203297389	1287	44.20	14.32282	3.67294	11.39193	C6MG0ACXX_8_7447.sorted.filtered_peak_1974
chr1	203456651	203457163	513	17.97	6.01754	3.19022	3.45597	C6MG0ACXX_8_7447.sorted.filtered_peak_1975
chr1	203576379	203576781	403	26.72	14.40255	5.46478	11.45975	C6MG0ACXX_8_7447.sorted.filtered_peak_1976
chr1	203594845	203595242	398	24.82	5.14174	2.47869	2.63309	C6MG0ACXX_8_7447.sorted.filtered_peak_1977
chr1	203595616	203596019	404	23.66	4.42593	2.30493	2.00142	C6MG0ACXX_8_7447.sorted.filtered_peak_1978
chr1	203619298	203619763	466	15.61	3.61541	2.38917	1.29133	C6MG0ACXX_8_7447.sorted.filtered_peak_1979
chr1	203622225	203622608	384	21.85	6.83444	3.17285	4.22307	C6MG0ACXX_8_7447.sorted.filtered_peak_1980
chr1	203642850	203643673	824	31.82	12.14681	3.96211	9.32309	C6MG0ACXX_8_7447.sorted.filtered_peak_1981
chr1	203651627	203652175	549	19.99	8.10297	3.87664	5.40107	C6MG0ACXX_8_7447.sorted.filtered_peak_1982
chr1	203733874	203734873	1000	26.94	9.40351	3.58741	6.67161	C6MG0ACXX_8_7447.sorted.filtered_peak_1983
chr1	203764403	203765341	939	26.38	9.45233	3.57527	6.74013	C6MG0ACXX_8_7447.sorted.filtered_peak_1984
chr1	203830428	203831204	777	37.66	20.07320	5.44561	17.02763	C6MG0ACXX_8_7447.sorted.filtered_peak_1985
chr1	203840200	203840584	385	12.71	4.10082	2.81319	1.70462	C6MG0ACXX_8_7447.sorted.filtered_peak_1986
chr1	203889616	203889919	304	19.88	9.09785	4.30718	6.35020	C6MG0ACXX_8_7447.sorted.filtered_peak_1987
chr1	204131706	204131955	250	17.44	6.00038	3.25525	3.42604	C6MG0ACXX_8_7447.sorted.filtered_peak_1988
chr1	204332681	204333125	445	17.54	4.97354	2.82239	2.48460	C6MG0ACXX_8_7447.sorted.filtered_peak_1989
chr1	204380401	204381410	1010	51.57	22.65887	4.69005	19.50750	C6MG0ACXX_8_7447.sorted.filtered_peak_1990
chr1	204415510	204415857	348	18.07	5.83603	3.11958	3.28228	C6MG0ACXX_8_7447.sorted.filtered_peak_1991
chr1	204422322	204422580	259	15.80	4.16135	2.60613	1.75963	C6MG0ACXX_8_7447.sorted.filtered_peak_1992
chr1	204463252	204464380	1129	31.66	10.25481	3.53183	7.46265	C6MG0ACXX_8_7447.sorted.filtered_peak_1993
chr1	204475594	204476704	1111	33.75	11.72612	3.76140	8.89208	C6MG0ACXX_8_7447.sorted.filtered_peak_1994
chr1	204485225	204485978	754	49.97	21.02776	4.68380	17.90036	C6MG0ACXX_8_7447.sorted.filtered_peak_1995
chr1	204490371	204490691	321	22.21	5.90579	2.85862	3.33982	C6MG0ACXX_8_7447.sorted.filtered_peak_1996
chr1	204513310	204513796	487	18.48	5.67207	3.01139	3.13780	C6MG0ACXX_8_7447.sorted.filtered_peak_1997
chr1	204534749	204535372	624	15.04	3.90756	2.54410	1.54554	C6MG0ACXX_8_7447.sorted.filtered_peak_1998
chr1	204776071	204776729	659	26.83	10.64426	4.10171	7.82139	C6MG0ACXX_8_7447.sorted.filtered_peak_1999
chr1	205090982	205091672	691	47.13	24.32173	5.86791	21.08405	C6MG0ACXX_8_7447.sorted.filtered_peak_2000
chr1	205110844	205111313	470	15.40	5.70584	3.32866	3.15258	C6MG0ACXX_8_7447.sorted.filtered_peak_2001
chr1	205140554	205140982	429	16.16	5.72074	3.25332	3.16999	C6MG0ACXX_8_7447.sorted.filtered_peak_2002
chr1	205168453	205169199	747	12.56	3.77320	2.65922	1.43375	C6MG0ACXX_8_7447.sorted.filtered_peak_2003
chr1	205180206	205181347	1142	37.37	15.10979	4.20155	12.18830	C6MG0ACXX_8_7447.sorted.filtered_peak_2004
chr1	205196915	205197180	266	24.89	6.89572	3.01655	4.25909	C6MG0ACXX_8_7447.sorted.filtered_peak_2005
chr1	205198668	205199094	427	26.10	7.57301	3.12952	4.90901	C6MG0ACXX_8_7447.sorted.filtered_peak_2006
chr1	205253872	205254317	446	31.52	6.73720	2.61512	4.12822	C6MG0ACXX_8_7447.sorted.filtered_peak_2007
chr1	205254964	205255273	310	35.57	8.85166	2.96873	6.11173	C6MG0ACXX_8_7447.sorted.filtered_peak_2008
chr1	205257310	205257764	455	44.51	13.67734	3.51997	10.77670	C6MG0ACXX_8_7447.sorted.filtered_peak_2009
chr1	205282788	205283249	462	21.87	6.25385	2.98438	3.67266	C6MG0ACXX_8_7447.sorted.filtered_peak_2010
chr1	205290515	205291171	657	22.90	6.55855	3.01500	3.95729	C6MG0ACXX_8_7447.sorted.filtered_peak_2011
chr1	205323451	205323757	307	14.73	5.25672	3.18334	2.74353	C6MG0ACXX_8_7447.sorted.filtered_peak_2012
chr1	205409885	205410432	548	18.36	6.55751	3.36540	3.96910	C6MG0ACXX_8_7447.sorted.filtered_peak_2013
chr1	205560791	205561377	587	18.50	5.53419	2.98027	2.98987	C6MG0ACXX_8_7447.sorted.filtered_peak_2014
chr1	205600002	205601496	1495	36.57	12.35013	3.58954	9.52326	C6MG0ACXX_8_7447.sorted.filtered_peak_2015
chr1	205628084	205628412	329	16.89	5.15036	2.94528	2.64421	C6MG0ACXX_8_7447.sorted.filtered_peak_2016
chr1	205680334	205680595	262	14.50	5.06786	3.11866	2.56968	C6MG0ACXX_8_7447.sorted.filtered_peak_2017
chr1	205718225	205719676	1452	47.85	15.64369	3.64480	12.70261	C6MG0ACXX_8_7447.sorted.filtered_peak_2018
chr1	205743476	205743744	269	21.59	4.80164	2.51146	2.33849	C6MG0ACXX_8_7447.sorted.filtered_peak_2019
chr1	205744133	205744987	855	33.86	12.89323	4.02798	10.03160	C6MG0ACXX_8_7447.sorted.filtered_peak_2020
chr1	205760743	205760996	254	15.98	5.13201	3.01668	2.62137	C6MG0ACXX_8_7447.sorted.filtered_peak_2021
chr1	205781803	205782902	1100	30.91	10.98019	3.56102	8.24608	C6MG0ACXX_8_7447.sorted.filtered_peak_2022
chr1	205818905	205819576	672	16.97	6.96743	3.70786	4.33401	C6MG0ACXX_8_7447.sorted.filtered_peak_2023
chr1	206310368	206310700	333	15.65	5.02679	2.98825	2.53894	C6MG0ACXX_8_7447.sorted.filtered_peak_2024
chr1	206643628	206644552	925	20.56	5.25475	2.70774	2.76305	C6MG0ACXX_8_7447.sorted.filtered_peak_2025
chr1	206680624	206681013	390	24.47	7.66038	3.26602	4.99380	C6MG0ACXX_8_7447.sorted.filtered_peak_2026
chr1	206717968	206718493	526	16.81	5.53267	3.08307	3.01948	C6MG0ACXX_8_7447.sorted.filtered_peak_2027
chr1	206725258	206725680	423	29.20	8.77788	3.25743	6.06680	C6MG0ACXX_8_7447.sorted.filtered_peak_2028
chr1	206730156	206730648	493	31.80	7.27749	2.72550	4.65185	C6MG0ACXX_8_7447.sorted.filtered_peak_2029
chr1	206736302	206736745	444	26.52	6.77134	2.86179	4.15614	C6MG0ACXX_8_7447.sorted.filtered_peak_2030
chr1	206748577	206749153	577	39.26	12.05613	3.43288	9.22358	C6MG0ACXX_8_7447.sorted.filtered_peak_2031
chr1	206753237	206753674	438	36.56	8.71221	2.85376	6.00531	C6MG0ACXX_8_7447.sorted.filtered_peak_2032
chr1	206763335	206763912	578	30.78	12.28009	4.22148	9.40105	C6MG0ACXX_8_7447.sorted.filtered_peak_2033
chr1	206785468	206786144	677	30.18	11.69441	3.97118	8.87516	C6MG0ACXX_8_7447.sorted.filtered_peak_2034
chr1	206808636	206809144	509	21.23	5.75702	2.86250	3.20267	C6MG0ACXX_8_7447.sorted.filtered_peak_2035
chr1	206837596	206837883	288	15.13	4.18390	2.66412	1.78085	C6MG0ACXX_8_7447.sorted.filtered_peak_2036
chr1	206858086	206858762	677	22.95	6.67929	3.03028	4.08649	C6MG0ACXX_8_7447.sorted.filtered_peak_2037
chr1	206877042	206877384	343	17.75	4.39199	2.57889	1.96280	C6MG0ACXX_8_7447.sorted.filtered_peak_2038
chr1	206907878	206908166	289	19.34	4.42251	2.49972	1.99278	C6MG0ACXX_8_7447.sorted.filtered_peak_2039
chr1	206910383	206910870	488	19.73	4.03490	2.33743	1.66436	C6MG0ACXX_8_7447.sorted.filtered_peak_2040
chr1	206930991	206931526	536	19.05	6.39172	3.23665	3.81004	C6MG0ACXX_8_7447.sorted.filtered_peak_2041
chr1	206939622	206940137	516	32.14	11.17520	3.71105	8.36458	C6MG0ACXX_8_7447.sorted.filtered_peak_2042
chr1	206957800	206958130	331	24.53	7.00244	3.06573	4.36218	C6MG0ACXX_8_7447.sorted.filtered_peak_2043
chr1	206976388	206977188	801	36.22	12.92456	3.78606	10.07213	C6MG0ACXX_8_7447.sorted.filtered_peak_2044
chr1	206981999	206982313	315	18.76	5.03369	2.76388	2.53599	C6MG0ACXX_8_7447.sorted.filtered_peak_2045
chr1	206990261	206990641	381	18.01	5.11375	2.84702	2.60841	C6MG0ACXX_8_7447.sorted.filtered_peak_2046
chr1	207085958	207086223	266	19.26	4.60529	2.57315	2.14897	C6MG0ACXX_8_7447.sorted.filtered_peak_2047
chr1	207095121	207095792	672	25.38	7.46218	3.07762	4.84944	C6MG0ACXX_8_7447.sorted.filtered_peak_2048
chr1	207096415	207096679	265	22.98	5.79572	2.77088	3.23866	C6MG0ACXX_8_7447.sorted.filtered_peak_2049
chr1	207224240	207224562	323	24.38	6.53364	2.91846	3.92902	C6MG0ACXX_8_7447.sorted.filtered_peak_2050
chr1	207226266	207226788	523	32.78	12.18835	3.97804	9.32431	C6MG0ACXX_8_7447.sorted.filtered_peak_2051
chr1	207494377	207495364	988	68.80	31.83259	5.25753	28.41584	C6MG0ACXX_8_7447.sorted.filtered_peak_2052
chr1	207509374	207510701	1328	23.90	7.68361	3.30178	5.02262	C6MG0ACXX_8_7447.sorted.filtered_peak_2053
chr1	207536751	207537023	273	14.79	4.48234	2.81621	2.04960	C6MG0ACXX_8_7447.sorted.filtered_peak_2054
chr1	207672901	207673180	280	14.58	4.58029	2.88596	2.12779	C6MG0ACXX_8_7447.sorted.filtered_peak_2055
chr1	207925096	207925940	845	26.00	10.29519	3.85278	7.56836	C6MG0ACXX_8_7447.sorted.filtered_peak_2056
chr1	207997173	207997436	264	27.94	6.39800	2.69310	3.80055	C6MG0ACXX_8_7447.sorted.filtered_peak_2057
chr1	207999137	207999660	524	38.75	12.21528	3.52326	9.37178	C6MG0ACXX_8_7447.sorted.filtered_peak_2058
chr1	208035066	208035480	415	18.09	4.58489	2.63174	2.13535	C6MG0ACXX_8_7447.sorted.filtered_peak_2059
chr1	208046395	208046978	584	22.36	6.07630	2.90917	3.48948	C6MG0ACXX_8_7447.sorted.filtered_peak_2060
chr1	208056332	208057057	726	18.61	5.33481	2.87596	2.82463	C6MG0ACXX_8_7447.sorted.filtered_peak_2061
chr1	208136661	208137279	619	32.01	13.40668	4.38832	10.50914	C6MG0ACXX_8_7447.sorted.filtered_peak_2062
chr1	208417691	208418034	344	20.20	5.36559	2.78612	2.84615	C6MG0ACXX_8_7447.sorted.filtered_peak_2063
chr1	209162110	209162612	503	16.83	6.87492	3.67923	4.25302	C6MG0ACXX_8_7447.sorted.filtered_peak_2064
chr1	209833287	209833561	275	17.97	6.32490	3.33108	3.73601	C6MG0ACXX_8_7447.sorted.filtered_peak_2065
chr1	209846599	209846863	265	18.24	5.40172	2.95357	2.86256	C6MG0ACXX_8_7447.sorted.filtered_peak_2066
chr1	209921030	209921525	496	33.68	12.59379	4.00322	9.72139	C6MG0ACXX_8_7447.sorted.filtered_peak_2067
chr1	209929131	209929657	527	29.26	9.01838	3.31683	6.29922	C6MG0ACXX_8_7447.sorted.filtered_peak_2068
chr1	209941675	209942287	613	26.49	7.05323	2.95070	4.41687	C6MG0ACXX_8_7447.sorted.filtered_peak_2069
chr1	209942641	209943087	447	26.73	7.04683	2.92957	4.41595	C6MG0ACXX_8_7447.sorted.filtered_peak_2070
chr1	209957556	209958316	761	46.92	21.05921	4.89085	17.93509	C6MG0ACXX_8_7447.sorted.filtered_peak_2071
chr1	209979453	209979735	283	16.01	4.98900	2.94869	2.49191	C6MG0ACXX_8_7447.sorted.filtered_peak_2072
chr1	209996453	209996727	275	16.82	3.54258	2.29765	1.22999	C6MG0ACXX_8_7447.sorted.filtered_peak_2073
chr1	210000924	210001710	787	36.31	15.32537	4.54909	12.35194	C6MG0ACXX_8_7447.sorted.filtered_peak_2074
chr1	210502252	210502745	494	19.35	6.33335	3.19290	3.75491	C6MG0ACXX_8_7447.sorted.filtered_peak_2075
chr1	211307382	211307829	448	19.25	6.27194	3.20207	3.67891	C6MG0ACXX_8_7447.sorted.filtered_peak_2076
chr1	211431838	211433104	1267	39.30	13.24428	3.69427	10.37278	C6MG0ACXX_8_7447.sorted.filtered_peak_2077
chr1	211433646	211434324	679	22.80	3.76883	2.13916	1.42554	C6MG0ACXX_8_7447.sorted.filtered_peak_2078
chr1	211509184	211509633	450	17.49	5.74846	3.14634	3.19140	C6MG0ACXX_8_7447.sorted.filtered_peak_2079
chr1	211555929	211556551	623	21.07	7.22336	3.40793	4.57112	C6MG0ACXX_8_7447.sorted.filtered_peak_2080
chr1	211687368	211687654	287	19.66	5.81565	2.98724	3.26542	C6MG0ACXX_8_7447.sorted.filtered_peak_2081
chr1	211688766	211689237	472	16.78	4.26637	2.58701	1.84980	C6MG0ACXX_8_7447.sorted.filtered_peak_2082
chr1	211752290	211753077	788	49.73	18.44930	4.02070	15.42229	C6MG0ACXX_8_7447.sorted.filtered_peak_2083
chr1	211828584	211828852	269	13.61	4.35407	2.85249	1.93642	C6MG0ACXX_8_7447.sorted.filtered_peak_2084
chr1	211848879	211849283	405	25.65	11.20837	4.39740	8.37683	C6MG0ACXX_8_7447.sorted.filtered_peak_2085
chr1	211854051	211854657	607	24.44	9.47143	3.88895	6.71864	C6MG0ACXX_8_7447.sorted.filtered_peak_2086
chr1	211871858	211872323	466	16.35	5.06871	2.94615	2.57575	C6MG0ACXX_8_7447.sorted.filtered_peak_2087
chr1	211913333	211913710	378	14.30	4.26846	2.76154	1.85697	C6MG0ACXX_8_7447.sorted.filtered_peak_2088
chr1	212003794	212004352	559	25.47	8.31655	3.37696	5.62843	C6MG0ACXX_8_7447.sorted.filtered_peak_2089
chr1	212208295	212209472	1178	68.76	30.88592	5.07127	27.52101	C6MG0ACXX_8_7447.sorted.filtered_peak_2090
chr1	212295082	212295512	431	17.69	6.60346	3.47643	3.99194	C6MG0ACXX_8_7447.sorted.filtered_peak_2091
chr1	212359969	212360260	292	14.39	5.11664	3.15103	2.61396	C6MG0ACXX_8_7447.sorted.filtered_peak_2092
chr1	212398706	212399371	666	20.41	8.44785	3.93874	5.74576	C6MG0ACXX_8_7447.sorted.filtered_peak_2093
chr1	212429619	212430500	882	17.15	4.96154	2.82579	2.49141	C6MG0ACXX_8_7447.sorted.filtered_peak_2094
chr1	212458075	212459428	1354	56.41	21.75359	4.07591	18.67500	C6MG0ACXX_8_7447.sorted.filtered_peak_2095
chr1	212541461	212541710	250	14.11	4.96870	3.11041	2.47441	C6MG0ACXX_8_7447.sorted.filtered_peak_2096
chr1	212587715	212588600	886	28.95	10.68260	3.77382	7.89980	C6MG0ACXX_8_7447.sorted.filtered_peak_2097
chr1	212606104	212606731	628	19.01	6.49715	3.29693	3.90160	C6MG0ACXX_8_7447.sorted.filtered_peak_2098
chr1	212650392	212650773	382	15.54	4.81369	2.90208	2.34437	C6MG0ACXX_8_7447.sorted.filtered_peak_2099
chr1	212661987	212662275	289	18.57	6.00108	3.14986	3.43079	C6MG0ACXX_8_7447.sorted.filtered_peak_2100
chr1	212731854	212732635	782	30.44	11.63539	3.94612	8.81302	C6MG0ACXX_8_7447.sorted.filtered_peak_2101
chr1	212740335	212740841	507	17.60	5.61274	3.07348	3.07373	C6MG0ACXX_8_7447.sorted.filtered_peak_2102
chr1	212769632	212770060	429	24.07	8.50317	3.57366	5.79860	C6MG0ACXX_8_7447.sorted.filtered_peak_2103
chr1	212781741	212782424	684	35.59	9.53033	3.07097	6.78882	C6MG0ACXX_8_7447.sorted.filtered_peak_2104
chr1	212809902	212810263	362	16.03	5.06558	2.96691	2.57300	C6MG0ACXX_8_7447.sorted.filtered_peak_2105
chr1	212838609	212838936	328	14.48	5.20562	3.19258	2.68210	C6MG0ACXX_8_7447.sorted.filtered_peak_2106
chr1	212894847	212895698	852	16.20	5.65433	3.19032	3.13244	C6MG0ACXX_8_7447.sorted.filtered_peak_2107
chr1	212901197	212901624	428	18.37	6.79641	3.50448	4.16975	C6MG0ACXX_8_7447.sorted.filtered_peak_2108
chr1	212964755	212965398	644	34.55	15.42009	4.76358	12.44054	C6MG0ACXX_8_7447.sorted.filtered_peak_2109
chr1	212968051	212968330	280	18.23	4.47857	2.58270	2.04021	C6MG0ACXX_8_7447.sorted.filtered_peak_2110
chr1	213031034	213031814	781	29.56	11.79434	4.07834	8.97221	C6MG0ACXX_8_7447.sorted.filtered_peak_2111
chr1	213188639	213189388	750	38.08	16.64930	4.72101	13.63736	C6MG0ACXX_8_7447.sorted.filtered_peak_2112
chr1	213224378	213225196	819	22.75	9.21776	3.92121	6.49162	C6MG0ACXX_8_7447.sorted.filtered_peak_2113
chr1	213256146	213256675	530	16.38	4.64803	2.76724	2.19373	C6MG0ACXX_8_7447.sorted.filtered_peak_2114
chr1	214434896	214435213	318	15.88	5.35650	3.11296	2.83815	C6MG0ACXX_8_7447.sorted.filtered_peak_2115
chr1	214454116	214454901	786	26.54	8.06606	3.26020	5.36910	C6MG0ACXX_8_7447.sorted.filtered_peak_2116
chr1	214600953	214601749	797	27.19	11.88489	4.37088	9.05684	C6MG0ACXX_8_7447.sorted.filtered_peak_2117
chr1	214612839	214613290	452	18.39	4.70680	2.65883	2.24338	C6MG0ACXX_8_7447.sorted.filtered_peak_2118
chr1	214776179	214777034	856	38.76	19.42152	5.21086	16.36921	C6MG0ACXX_8_7447.sorted.filtered_peak_2119
chr1	214801257	214801749	493	15.15	4.09489	2.62206	1.70313	C6MG0ACXX_8_7447.sorted.filtered_peak_2120
chr1	215740831	215741254	424	14.81	3.69830	2.46957	1.36103	C6MG0ACXX_8_7447.sorted.filtered_peak_2121
chr1	216998979	216999228	250	12.42	3.50111	2.53516	1.20042	C6MG0ACXX_8_7447.sorted.filtered_peak_2122
chr1	217655744	217656358	615	14.04	4.69824	2.97656	2.24646	C6MG0ACXX_8_7447.sorted.filtered_peak_2123
chr1	217804203	217804818	616	30.40	13.48967	4.54847	10.60724	C6MG0ACXX_8_7447.sorted.filtered_peak_2124
chr1	218458177	218458971	795	26.99	10.58480	4.03505	7.77495	C6MG0ACXX_8_7447.sorted.filtered_peak_2125
chr1	219346991	219347563	573	33.79	13.56312	4.24037	10.66144	C6MG0ACXX_8_7447.sorted.filtered_peak_2126
chr1	220219032	220220198	1167	35.88	15.60369	4.42442	12.68723	C6MG0ACXX_8_7447.sorted.filtered_peak_2127
chr1	220262938	220263552	615	38.31	14.18610	4.02355	11.26475	C6MG0ACXX_8_7447.sorted.filtered_peak_2128
chr1	220267236	220268064	829	28.88	8.25642	3.08865	5.58743	C6MG0ACXX_8_7447.sorted.filtered_peak_2129
chr1	220445401	220446129	729	41.90	19.35229	4.91238	16.29296	C6MG0ACXX_8_7447.sorted.filtered_peak_2130
chr1	220863543	220863805	263	13.92	4.31998	2.81585	1.89481	C6MG0ACXX_8_7447.sorted.filtered_peak_2131
chr1	221052515	221052779	265	22.49	7.51502	3.40812	4.83915	C6MG0ACXX_8_7447.sorted.filtered_peak_2132
chr1	221881428	221881747	320	24.59	6.68825	2.97311	4.06014	C6MG0ACXX_8_7447.sorted.filtered_peak_2133
chr1	221885642	221886018	377	26.95	7.23435	2.96864	4.59249	C6MG0ACXX_8_7447.sorted.filtered_peak_2134
chr1	221886526	221886812	287	24.89	6.72688	2.94091	4.11789	C6MG0ACXX_8_7447.sorted.filtered_peak_2135
chr1	221915190	221916635	1446	57.73	20.01378	3.70779	16.96030	C6MG0ACXX_8_7447.sorted.filtered_peak_2136
chr1	221951039	221951487	449	18.88	4.81409	2.66296	2.34882	C6MG0ACXX_8_7447.sorted.filtered_peak_2137
chr1	222002703	222003273	571	16.30	4.71318	2.80561	2.24715	C6MG0ACXX_8_7447.sorted.filtered_peak_2138
chr1	222013229	222013556	328	15.96	5.24568	3.05152	2.74223	C6MG0ACXX_8_7447.sorted.filtered_peak_2139
chr1	222593956	222594251	296	15.41	4.78473	2.90023	2.31862	C6MG0ACXX_8_7447.sorted.filtered_peak_2140
chr1	222628245	222628827	583	19.38	8.05482	3.89686	5.36363	C6MG0ACXX_8_7447.sorted.filtered_peak_2141
chr1	222638279	222639076	798	22.33	8.49032	3.66895	5.80907	C6MG0ACXX_8_7447.sorted.filtered_peak_2142
chr1	222762890	222763628	739	25.99	10.63467	4.03956	7.87136	C6MG0ACXX_8_7447.sorted.filtered_peak_2143
chr1	222790750	222791749	1000	33.68	12.93564	3.96029	10.08758	C6MG0ACXX_8_7447.sorted.filtered_peak_2144
chr1	222817030	222818028	999	36.71	15.77779	4.57230	12.79472	C6MG0ACXX_8_7447.sorted.filtered_peak_2145
chr1	222828271	222828619	349	26.54	10.76491	4.13594	7.95079	C6MG0ACXX_8_7447.sorted.filtered_peak_2146
chr1	222885756	222886892	1137	40.53	13.25690	3.73203	10.33377	C6MG0ACXX_8_7447.sorted.filtered_peak_2147
chr1	222988181	222988696	516	15.26	5.06746	3.02615	2.58463	C6MG0ACXX_8_7447.sorted.filtered_peak_2148
chr1	223297097	223297373	277	15.48	4.87495	2.93878	2.39525	C6MG0ACXX_8_7447.sorted.filtered_peak_2149
chr1	223307026	223307563	538	22.18	8.23497	3.66286	5.54162	C6MG0ACXX_8_7447.sorted.filtered_peak_2150
chr1	223316133	223316813	681	22.46	8.40786	3.63827	5.73496	C6MG0ACXX_8_7447.sorted.filtered_peak_2151
chr1	223688752	223689220	469	25.46	10.64055	4.14900	7.85452	C6MG0ACXX_8_7447.sorted.filtered_peak_2152
chr1	223900084	223900423	340	20.13	4.90621	2.62549	2.43128	C6MG0ACXX_8_7447.sorted.filtered_peak_2153
chr1	223904224	223904652	429	20.27	4.57786	2.50790	2.12556	C6MG0ACXX_8_7447.sorted.filtered_peak_2154
chr1	223914221	223914862	642	20.56	6.95046	3.33728	4.32593	C6MG0ACXX_8_7447.sorted.filtered_peak_2155
chr1	223936706	223937174	469	16.23	4.60970	2.76441	2.15829	C6MG0ACXX_8_7447.sorted.filtered_peak_2156
chr1	223963688	223964093	406	14.87	3.99152	2.59673	1.61482	C6MG0ACXX_8_7447.sorted.filtered_peak_2157
chr1	224019603	224020163	561	17.76	4.29480	2.53879	1.87777	C6MG0ACXX_8_7447.sorted.filtered_peak_2158
chr1	224032765	224034133	1369	33.35	11.77544	3.66206	8.98893	C6MG0ACXX_8_7447.sorted.filtered_peak_2159
chr1	224180147	224180547	401	38.89	27.28539	8.22933	23.95211	C6MG0ACXX_8_7447.sorted.filtered_peak_2160
chr1	224301608	224302149	542	28.15	9.67125	3.65538	6.89008	C6MG0ACXX_8_7447.sorted.filtered_peak_2161
chr1	224302320	224302703	384	18.27	4.02106	2.40656	1.64451	C6MG0ACXX_8_7447.sorted.filtered_peak_2162
chr1	224356627	224357169	543	17.38	7.21021	3.79118	4.55555	C6MG0ACXX_8_7447.sorted.filtered_peak_2163
chr1	224370078	224371440	1363	29.42	9.21749	3.34532	6.49271	C6MG0ACXX_8_7447.sorted.filtered_peak_2164
chr1	224432943	224433387	445	17.38	7.24789	3.79220	4.59730	C6MG0ACXX_8_7447.sorted.filtered_peak_2165
chr1	224454652	224454984	333	14.19	4.09557	2.68849	1.70685	C6MG0ACXX_8_7447.sorted.filtered_peak_2166
chr1	224517536	224518318	783	31.64	12.05263	3.98488	9.21854	C6MG0ACXX_8_7447.sorted.filtered_peak_2167
chr1	224544342	224545012	671	29.50	12.33907	4.30358	9.48467	C6MG0ACXX_8_7447.sorted.filtered_peak_2168
chr1	224567759	224568114	356	21.53	7.31866	3.39303	4.67022	C6MG0ACXX_8_7447.sorted.filtered_peak_2169
chr1	224622348	224623103	756	23.52	5.36562	2.57629	2.87351	C6MG0ACXX_8_7447.sorted.filtered_peak_2170
chr1	224685867	224686215	349	18.25	5.84092	3.11713	3.27815	C6MG0ACXX_8_7447.sorted.filtered_peak_2171
chr1	224701515	224701764	250	18.67	6.60152	3.39824	3.98010	C6MG0ACXX_8_7447.sorted.filtered_peak_2172
chr1	224811363	224812004	642	45.58	22.86736	5.59666	19.68061	C6MG0ACXX_8_7447.sorted.filtered_peak_2173
chr1	225615397	225616492	1096	39.99	11.60567	3.31102	8.77201	C6MG0ACXX_8_7447.sorted.filtered_peak_2174
chr1	225632523	225633090	568	47.27	21.56530	5.12176	18.40378	C6MG0ACXX_8_7447.sorted.filtered_peak_2175
chr1	225642130	225642868	739	14.01	4.35875	2.82415	1.93137	C6MG0ACXX_8_7447.sorted.filtered_peak_2176
chr1	225654789	225655721	933	28.24	9.23988	3.51706	6.47703	C6MG0ACXX_8_7447.sorted.filtered_peak_2177
chr1	225662603	225663148	546	16.00	5.46602	3.15240	2.93616	C6MG0ACXX_8_7447.sorted.filtered_peak_2178
chr1	225964969	225966105	1137	38.52	15.78922	4.22776	12.84532	C6MG0ACXX_8_7447.sorted.filtered_peak_2179
chr1	226069851	226070676	826	23.69	7.37462	3.19902	4.74187	C6MG0ACXX_8_7447.sorted.filtered_peak_2180
chr1	226076915	226077164	250	13.62	4.66868	3.01610	2.19351	C6MG0ACXX_8_7447.sorted.filtered_peak_2181
chr1	226084697	226085241	545	26.54	12.29702	4.65727	9.43707	C6MG0ACXX_8_7447.sorted.filtered_peak_2182
chr1	226111588	226112293	706	38.00	18.72860	5.25490	15.67216	C6MG0ACXX_8_7447.sorted.filtered_peak_2183
chr1	226163718	226164037	320	23.05	9.90229	4.22130	7.12615	C6MG0ACXX_8_7447.sorted.filtered_peak_2184
chr1	226175251	226175500	250	17.23	5.93147	3.25001	3.36051	C6MG0ACXX_8_7447.sorted.filtered_peak_2185
chr1	226186867	226187733	867	60.12	26.77866	4.95657	23.50364	C6MG0ACXX_8_7447.sorted.filtered_peak_2186
chr1	226249725	226251368	1644	43.35	13.09082	3.39612	10.22525	C6MG0ACXX_8_7447.sorted.filtered_peak_2187
chr1	226270908	226271632	725	24.42	11.50987	4.62901	8.67460	C6MG0ACXX_8_7447.sorted.filtered_peak_2188
chr1	226297474	226298561	1088	21.73	7.28580	3.37765	4.62942	C6MG0ACXX_8_7447.sorted.filtered_peak_2189
chr1	226309194	226309783	590	29.67	9.24725	3.38553	6.49951	C6MG0ACXX_8_7447.sorted.filtered_peak_2190
chr1	226310121	226310496	376	20.65	4.30415	2.39540	1.88601	C6MG0ACXX_8_7447.sorted.filtered_peak_2191
chr1	226373967	226374768	802	25.15	10.05407	3.88844	7.32035	C6MG0ACXX_8_7447.sorted.filtered_peak_2192
chr1	226496684	226497326	643	27.84	11.50048	4.14121	8.68956	C6MG0ACXX_8_7447.sorted.filtered_peak_2193
chr1	226521077	226521479	403	13.56	4.46135	2.91161	2.02892	C6MG0ACXX_8_7447.sorted.filtered_peak_2194
chr1	226595116	226596190	1075	30.84	9.17227	3.24891	6.44396	C6MG0ACXX_8_7447.sorted.filtered_peak_2195
chr1	226632661	226633022	362	19.90	8.16446	3.88283	5.47047	C6MG0ACXX_8_7447.sorted.filtered_peak_2196
chr1	226821616	226822136	521	15.84	4.17300	2.60687	1.77387	C6MG0ACXX_8_7447.sorted.filtered_peak_2197
chr1	226850425	226851105	681	43.63	18.90499	4.78323	15.82835	C6MG0ACXX_8_7447.sorted.filtered_peak_2198
chr1	226862639	226863176	538	24.39	5.74107	2.66705	3.19837	C6MG0ACXX_8_7447.sorted.filtered_peak_2199
chr1	226867777	226868087	311	25.26	5.32082	2.51306	2.79753	C6MG0ACXX_8_7447.sorted.filtered_peak_2200
chr1	226878960	226879342	383	16.25	4.13977	2.56674	1.74700	C6MG0ACXX_8_7447.sorted.filtered_peak_2201
chr1	226890766	226891638	873	22.82	7.30792	3.25271	4.67686	C6MG0ACXX_8_7447.sorted.filtered_peak_2202
chr1	226904980	226905229	250	13.42	3.55217	2.49266	1.24121	C6MG0ACXX_8_7447.sorted.filtered_peak_2203
chr1	226926812	226927741	930	31.21	7.86055	2.89234	5.19958	C6MG0ACXX_8_7447.sorted.filtered_peak_2204
chr1	226986170	226986560	391	16.20	5.61706	3.20545	3.06866	C6MG0ACXX_8_7447.sorted.filtered_peak_2205
chr1	227015433	227016160	728	17.98	6.61404	3.44211	4.01362	C6MG0ACXX_8_7447.sorted.filtered_peak_2206
chr1	227058102	227058534	433	15.75	4.94412	2.94956	2.45257	C6MG0ACXX_8_7447.sorted.filtered_peak_2207
chr1	227070329	227070868	540	17.12	5.45875	3.04546	2.93429	C6MG0ACXX_8_7447.sorted.filtered_peak_2208
chr1	227127167	227128131	965	67.61	32.20104	5.39613	28.77136	C6MG0ACXX_8_7447.sorted.filtered_peak_2209
chr1	227183410	227183772	363	13.51	4.63705	2.99388	2.18115	C6MG0ACXX_8_7447.sorted.filtered_peak_2210
chr1	227730099	227730798	700	19.40	5.80027	2.98595	3.26212	C6MG0ACXX_8_7447.sorted.filtered_peak_2211
chr1	227750996	227751610	615	19.87	6.82047	3.32342	4.21802	C6MG0ACXX_8_7447.sorted.filtered_peak_2212
chr1	227916009	227916276	268	20.22	4.43462	2.46213	1.99806	C6MG0ACXX_8_7447.sorted.filtered_peak_2213
chr1	227922581	227923456	876	42.40	15.96395	3.96447	13.03853	C6MG0ACXX_8_7447.sorted.filtered_peak_2214
chr1	227936164	227937018	855	26.87	8.53463	3.36082	5.82390	C6MG0ACXX_8_7447.sorted.filtered_peak_2215
chr1	227950209	227950753	545	41.83	12.63635	3.50588	9.74041	C6MG0ACXX_8_7447.sorted.filtered_peak_2216
chr1	227953980	227954458	479	36.73	9.86502	3.11742	7.09445	C6MG0ACXX_8_7447.sorted.filtered_peak_2217
chr1	227961852	227962175	324	21.61	8.05866	3.67468	5.36099	C6MG0ACXX_8_7447.sorted.filtered_peak_2218
chr1	227975441	227976414	974	41.09	16.91085	4.33904	13.92758	C6MG0ACXX_8_7447.sorted.filtered_peak_2219
chr1	228135416	228135724	309	19.78	4.89537	2.64446	2.41834	C6MG0ACXX_8_7447.sorted.filtered_peak_2220
chr1	228247385	228247723	339	14.08	3.90219	2.60779	1.53639	C6MG0ACXX_8_7447.sorted.filtered_peak_2221
chr1	228269835	228270898	1064	36.85	13.02217	3.68437	10.19789	C6MG0ACXX_8_7447.sorted.filtered_peak_2222
chr1	228290672	228291248	577	39.47	14.04362	3.86944	11.12826	C6MG0ACXX_8_7447.sorted.filtered_peak_2223
chr1	228296674	228297492	819	34.40	13.32334	3.92830	10.49452	C6MG0ACXX_8_7447.sorted.filtered_peak_2224
chr1	228327401	228328195	795	91.29	48.53304	6.40903	44.65284	C6MG0ACXX_8_7447.sorted.filtered_peak_2225
chr1	228353067	228354375	1309	81.32	37.74751	5.19284	34.20945	C6MG0ACXX_8_7447.sorted.filtered_peak_2226
chr1	228373273	228373716	444	14.73	5.33710	3.21355	2.82278	C6MG0ACXX_8_7447.sorted.filtered_peak_2227
chr1	228401200	228401505	306	20.97	6.45944	3.13146	3.85566	C6MG0ACXX_8_7447.sorted.filtered_peak_2228
chr1	228463527	228463908	382	21.56	6.90290	3.23069	4.28083	C6MG0ACXX_8_7447.sorted.filtered_peak_2229
chr1	228594315	228595069	755	41.91	14.76243	3.93027	11.81109	C6MG0ACXX_8_7447.sorted.filtered_peak_2230
chr1	228645064	228645894	831	47.23	18.66875	4.41965	15.59730	C6MG0ACXX_8_7447.sorted.filtered_peak_2231
chr1	228646168	228646434	267	25.99	5.22598	2.44420	2.72104	C6MG0ACXX_8_7447.sorted.filtered_peak_2232
chr1	228651268	228651743	476	26.06	6.46311	2.78273	3.87974	C6MG0ACXX_8_7447.sorted.filtered_peak_2233
chr1	228652218	228652654	437	42.46	18.27316	4.75969	15.20422	C6MG0ACXX_8_7447.sorted.filtered_peak_2234
chr1	228666649	228667139	491	19.93	7.99745	3.79500	5.32514	C6MG0ACXX_8_7447.sorted.filtered_peak_2235
chr1	228674238	228675518	1281	38.43	14.07384	4.03035	11.14275	C6MG0ACXX_8_7447.sorted.filtered_peak_2236
chr1	228688629	228689159	531	15.87	4.68844	2.82646	2.22580	C6MG0ACXX_8_7447.sorted.filtered_peak_2237
chr1	228800117	228800374	258	14.57	5.26336	3.21214	2.73344	C6MG0ACXX_8_7447.sorted.filtered_peak_2238
chr1	228870953	228871519	567	19.64	4.92735	2.66795	2.44278	C6MG0ACXX_8_7447.sorted.filtered_peak_2239
chr1	228929895	228930171	277	15.06	4.01161	2.59218	1.63059	C6MG0ACXX_8_7447.sorted.filtered_peak_2240
chr1	228940679	228941046	368	14.55	4.29966	2.75153	1.88789	C6MG0ACXX_8_7447.sorted.filtered_peak_2241
chr1	229335564	229335893	330	15.40	4.61451	2.82855	2.16093	C6MG0ACXX_8_7447.sorted.filtered_peak_2242
chr1	229389367	229389734	368	20.64	7.39713	3.48964	4.74971	C6MG0ACXX_8_7447.sorted.filtered_peak_2243
chr1	229406631	229407256	626	27.70	9.83385	3.70690	7.06140	C6MG0ACXX_8_7447.sorted.filtered_peak_2244
chr1	229421828	229422156	329	13.67	4.73156	3.02699	2.26458	C6MG0ACXX_8_7447.sorted.filtered_peak_2245
chr1	229477711	229478579	869	33.59	12.24534	3.85782	9.40399	C6MG0ACXX_8_7447.sorted.filtered_peak_2246
chr1	229576843	229577330	488	12.75	3.93513	2.72466	1.57010	C6MG0ACXX_8_7447.sorted.filtered_peak_2247
chr1	229643620	229644547	928	36.19	15.01734	4.44012	12.05388	C6MG0ACXX_8_7447.sorted.filtered_peak_2248
chr1	229694317	229695058	742	40.80	16.54960	4.49716	13.52824	C6MG0ACXX_8_7447.sorted.filtered_peak_2249
chr1	229761242	229762428	1187	24.90	8.31668	3.37116	5.65045	C6MG0ACXX_8_7447.sorted.filtered_peak_2250
chr1	229992064	229992357	294	17.46	5.70519	3.12200	3.16043	C6MG0ACXX_8_7447.sorted.filtered_peak_2251
chr1	230202390	230203356	967	36.92	14.21067	4.06959	11.31495	C6MG0ACXX_8_7447.sorted.filtered_peak_2252
chr1	230259490	230259856	367	18.98	4.72381	2.61562	2.27945	C6MG0ACXX_8_7447.sorted.filtered_peak_2253
chr1	230562233	230562492	260	15.01	4.85953	2.96756	2.38517	C6MG0ACXX_8_7447.sorted.filtered_peak_2254
chr1	230631679	230631928	250	13.94	4.34270	2.82410	1.91402	C6MG0ACXX_8_7447.sorted.filtered_peak_2255
chr1	230777911	230778689	779	43.64	18.67690	4.72905	15.60849	C6MG0ACXX_8_7447.sorted.filtered_peak_2256
chr1	231003961	231004478	518	23.11	8.01055	3.49654	5.32806	C6MG0ACXX_8_7447.sorted.filtered_peak_2257
chr1	231053132	231053381	250	14.74	4.59559	2.87145	2.15263	C6MG0ACXX_8_7447.sorted.filtered_peak_2258
chr1	231108612	231109077	466	20.96	5.94274	2.93548	3.38187	C6MG0ACXX_8_7447.sorted.filtered_peak_2259
chr1	231114304	231115131	828	50.82	21.83650	4.63048	18.72529	C6MG0ACXX_8_7447.sorted.filtered_peak_2260
chr1	231175806	231176344	539	22.04	7.34855	3.30765	4.72660	C6MG0ACXX_8_7447.sorted.filtered_peak_2261
chr1	231347077	231347562	486	20.72	6.68211	3.22093	4.06957	C6MG0ACXX_8_7447.sorted.filtered_peak_2262
chr1	231376394	231377162	769	27.34	10.37573	3.76174	7.63815	C6MG0ACXX_8_7447.sorted.filtered_peak_2263
chr1	231473082	231474167	1086	60.28	25.09595	4.63453	21.88079	C6MG0ACXX_8_7447.sorted.filtered_peak_2264
chr1	231493743	231494103	361	14.17	4.31388	2.79552	1.89340	C6MG0ACXX_8_7447.sorted.filtered_peak_2265
chr1	231512723	231513288	566	16.12	4.67763	2.79962	2.22168	C6MG0ACXX_8_7447.sorted.filtered_peak_2266
chr1	231557873	231558553	681	34.40	11.37397	3.65250	8.53266	C6MG0ACXX_8_7447.sorted.filtered_peak_2267
chr1	231596396	231596766	371	24.57	12.40378	4.99731	9.52978	C6MG0ACXX_8_7447.sorted.filtered_peak_2268
chr1	231663845	231664637	793	48.50	24.07474	5.51878	20.86216	C6MG0ACXX_8_7447.sorted.filtered_peak_2269
chr1	231739587	231740045	459	16.97	6.52073	3.52629	3.91230	C6MG0ACXX_8_7447.sorted.filtered_peak_2270
chr1	231748365	231749125	761	19.92	7.45827	3.58154	4.80816	C6MG0ACXX_8_7447.sorted.filtered_peak_2271
chr1	231762205	231762611	407	19.98	6.19470	3.09254	3.62098	C6MG0ACXX_8_7447.sorted.filtered_peak_2272
chr1	231892537	231892834	298	14.11	4.14129	2.71360	1.75266	C6MG0ACXX_8_7447.sorted.filtered_peak_2273
chr1	232664431	232664871	441	14.48	4.42987	2.82028	2.00065	C6MG0ACXX_8_7447.sorted.filtered_peak_2274
chr1	232714374	232714909	536	20.39	6.71260	3.26339	4.09776	C6MG0ACXX_8_7447.sorted.filtered_peak_2275
chr1	232765792	232766160	369	24.93	8.65022	3.56474	5.93519	C6MG0ACXX_8_7447.sorted.filtered_peak_2276
chr1	232940859	232941476	618	19.78	6.28218	3.15147	3.69850	C6MG0ACXX_8_7447.sorted.filtered_peak_2277
chr1	233085899	233086503	605	38.42	15.48612	4.41256	12.50106	C6MG0ACXX_8_7447.sorted.filtered_peak_2278
chr1	233248606	233249244	639	20.23	7.49167	3.58743	4.82595	C6MG0ACXX_8_7447.sorted.filtered_peak_2279
chr1	233417493	233417929	437	18.54	6.18499	3.21760	3.60871	C6MG0ACXX_8_7447.sorted.filtered_peak_2280
chr1	233431133	233431632	500	23.91	8.15339	3.47301	5.46407	C6MG0ACXX_8_7447.sorted.filtered_peak_2281
chr1	233440106	233440442	337	12.36	3.51641	2.54884	1.21121	C6MG0ACXX_8_7447.sorted.filtered_peak_2282
chr1	233462965	233463430	466	21.90	6.85191	3.19691	4.22830	C6MG0ACXX_8_7447.sorted.filtered_peak_2283
chr1	233734794	233735145	352	14.74	4.47300	2.81556	2.04171	C6MG0ACXX_8_7447.sorted.filtered_peak_2284
chr1	233926949	233927211	263	17.51	7.22936	3.81850	4.55687	C6MG0ACXX_8_7447.sorted.filtered_peak_2285
chr1	234451112	234451361	250	14.47	4.52645	2.86237	2.09153	C6MG0ACXX_8_7447.sorted.filtered_peak_2286
chr1	234462176	234462740	565	14.42	4.15491	2.69626	1.75926	C6MG0ACXX_8_7447.sorted.filtered_peak_2287
chr1	234508889	234509821	933	42.98	17.17026	4.29510	14.17904	C6MG0ACXX_8_7447.sorted.filtered_peak_2288
chr1	234613901	234615105	1205	29.84	8.49851	3.15234	5.79228	C6MG0ACXX_8_7447.sorted.filtered_peak_2289
chr1	234634807	234635078	272	16.84	5.20886	2.97648	2.69611	C6MG0ACXX_8_7447.sorted.filtered_peak_2290
chr1	234659297	234659575	279	15.53	5.36965	3.15728	2.84288	C6MG0ACXX_8_7447.sorted.filtered_peak_2291
chr1	234735428	234736058	631	24.09	5.79245	2.68538	3.25251	C6MG0ACXX_8_7447.sorted.filtered_peak_2292
chr1	234745833	234747296	1464	41.87	7.64521	2.44851	4.99982	C6MG0ACXX_8_7447.sorted.filtered_peak_2293
chr1	234859630	234860563	934	25.38	5.99348	2.69201	3.43053	C6MG0ACXX_8_7447.sorted.filtered_peak_2294
chr1	234861028	234861286	259	24.75	5.67906	2.62946	3.14091	C6MG0ACXX_8_7447.sorted.filtered_peak_2295
chr1	234866907	234867162	256	18.70	5.20549	2.83274	2.69330	C6MG0ACXX_8_7447.sorted.filtered_peak_2296
chr1	234894571	234895063	493	16.45	4.94453	2.89358	2.45600	C6MG0ACXX_8_7447.sorted.filtered_peak_2297
chr1	234908061	234908606	546	30.94	9.95180	3.45946	7.19354	C6MG0ACXX_8_7447.sorted.filtered_peak_2298
chr1	235003076	235003329	254	15.78	4.93507	2.93915	2.45111	C6MG0ACXX_8_7447.sorted.filtered_peak_2299
chr1	235047505	235047811	307	15.83	4.74722	2.85993	2.27449	C6MG0ACXX_8_7447.sorted.filtered_peak_2300
chr1	235061819	235062216	398	18.69	4.48172	2.55416	2.05030	C6MG0ACXX_8_7447.sorted.filtered_peak_2301
chr1	235098835	235099362	528	31.75	11.21311	3.78903	8.38259	C6MG0ACXX_8_7447.sorted.filtered_peak_2302
chr1	235114518	235114850	333	19.55	5.08689	2.71899	2.59933	C6MG0ACXX_8_7447.sorted.filtered_peak_2303
chr1	235147269	235148332	1064	54.22	23.34966	4.62705	20.20356	C6MG0ACXX_8_7447.sorted.filtered_peak_2304
chr1	235247140	235247533	394	13.86	4.83280	3.06584	2.34926	C6MG0ACXX_8_7447.sorted.filtered_peak_2305
chr1	235257231	235257484	254	13.59	4.66182	3.00921	2.19376	C6MG0ACXX_8_7447.sorted.filtered_peak_2306
chr1	235267334	235268055	722	18.32	4.65487	2.64232	2.19994	C6MG0ACXX_8_7447.sorted.filtered_peak_2307
chr1	235268457	235268834	378	21.49	6.19512	3.00612	3.60421	C6MG0ACXX_8_7447.sorted.filtered_peak_2308
chr1	235291653	235292581	929	31.37	12.31664	4.00018	9.48598	C6MG0ACXX_8_7447.sorted.filtered_peak_2309
chr1	235324001	235325056	1056	31.27	13.63345	4.31736	10.77612	C6MG0ACXX_8_7447.sorted.filtered_peak_2310
chr1	235460723	235461499	777	21.55	7.77947	3.49839	5.13825	C6MG0ACXX_8_7447.sorted.filtered_peak_2311
chr1	235468599	235468848	250	13.87	4.83919	3.06822	2.35438	C6MG0ACXX_8_7447.sorted.filtered_peak_2312
chr1	235491435	235492453	1019	90.80	37.71030	4.90168	34.10863	C6MG0ACXX_8_7447.sorted.filtered_peak_2313
chr1	235500271	235500545	275	13.54	4.62669	2.99832	2.16256	C6MG0ACXX_8_7447.sorted.filtered_peak_2314
chr1	235530258	235531191	934	21.28	8.22193	3.66710	5.56551	C6MG0ACXX_8_7447.sorted.filtered_peak_2315
chr1	235667454	235668411	958	62.67	28.07727	5.11426	24.74955	C6MG0ACXX_8_7447.sorted.filtered_peak_2316
chr1	235731059	235731356	298	15.68	5.99823	3.42854	3.42732	C6MG0ACXX_8_7447.sorted.filtered_peak_2317
chr1	235805180	235806148	969	22.46	6.34350	2.92548	3.79204	C6MG0ACXX_8_7447.sorted.filtered_peak_2318
chr1	236029544	236030713	1170	43.95	14.66086	3.70963	11.72437	C6MG0ACXX_8_7447.sorted.filtered_peak_2319
chr1	236036442	236036773	332	18.77	5.58281	2.97129	3.04306	C6MG0ACXX_8_7447.sorted.filtered_peak_2320
chr1	236051370	236051864	495	21.51	8.06062	3.63612	5.38853	C6MG0ACXX_8_7447.sorted.filtered_peak_2321
chr1	236080648	236080945	298	13.81	4.80333	3.05567	2.32291	C6MG0ACXX_8_7447.sorted.filtered_peak_2322
chr1	236134830	236135410	581	17.32	6.34974	3.37134	3.78320	C6MG0ACXX_8_7447.sorted.filtered_peak_2323
chr1	236162097	236163152	1056	33.37	12.09896	3.89397	9.23446	C6MG0ACXX_8_7447.sorted.filtered_peak_2324
chr1	236305700	236305958	259	18.58	5.24901	2.86490	2.72584	C6MG0ACXX_8_7447.sorted.filtered_peak_2325
chr1	236319836	236320342	507	25.20	10.44450	4.10659	7.66926	C6MG0ACXX_8_7447.sorted.filtered_peak_2326
chr1	236445023	236445691	669	39.87	16.28276	4.47598	13.27603	C6MG0ACXX_8_7447.sorted.filtered_peak_2327
chr1	236579493	236579949	457	19.39	7.12351	3.51679	4.48490	C6MG0ACXX_8_7447.sorted.filtered_peak_2328
chr1	236653241	236653548	308	16.75	6.68739	3.63599	4.06458	C6MG0ACXX_8_7447.sorted.filtered_peak_2329
chr1	236680129	236680612	484	21.62	8.13448	3.66140	5.45904	C6MG0ACXX_8_7447.sorted.filtered_peak_2330
chr1	236687089	236687985	897	19.54	5.77867	2.98196	3.22419	C6MG0ACXX_8_7447.sorted.filtered_peak_2331
chr1	236697309	236697957	649	15.20	4.88950	2.95982	2.41784	C6MG0ACXX_8_7447.sorted.filtered_peak_2332
chr1	236767353	236768302	950	24.93	9.06020	3.69061	6.32346	C6MG0ACXX_8_7447.sorted.filtered_peak_2333
chr1	236922655	236922906	252	14.78	4.89347	3.00367	2.41325	C6MG0ACXX_8_7447.sorted.filtered_peak_2334
chr1	236958254	236959369	1116	37.42	14.42565	4.04601	11.52165	C6MG0ACXX_8_7447.sorted.filtered_peak_2335
chr1	237574768	237575407	640	15.99	5.80101	3.28999	3.25474	C6MG0ACXX_8_7447.sorted.filtered_peak_2336
chr1	237900025	237900313	289	16.84	6.04734	3.34128	3.46341	C6MG0ACXX_8_7447.sorted.filtered_peak_2337
chr1	239882705	239883383	679	24.43	6.01062	2.71491	3.47567	C6MG0ACXX_8_7447.sorted.filtered_peak_2338
chr1	240061415	240061686	272	18.29	6.40052	3.35795	3.78950	C6MG0ACXX_8_7447.sorted.filtered_peak_2339
chr1	240139678	240140004	327	12.23	3.85379	2.72940	1.47993	C6MG0ACXX_8_7447.sorted.filtered_peak_2340
chr1	241682605	241683345	741	32.92	12.13293	3.93630	9.27386	C6MG0ACXX_8_7447.sorted.filtered_peak_2341
chr1	241694754	241695497	744	17.72	4.79031	2.73005	2.32489	C6MG0ACXX_8_7447.sorted.filtered_peak_2342
chr1	241715240	241715689	450	13.55	3.72001	2.56204	1.38449	C6MG0ACXX_8_7447.sorted.filtered_peak_2343
chr1	241774396	241774653	258	16.12	6.23785	3.49656	3.64716	C6MG0ACXX_8_7447.sorted.filtered_peak_2344
chr1	241790836	241791171	336	15.23	4.33134	2.71639	1.91830	C6MG0ACXX_8_7447.sorted.filtered_peak_2345
chr1	241803250	241804110	861	34.96	13.13023	3.92620	10.26134	C6MG0ACXX_8_7447.sorted.filtered_peak_2346
chr1	242010808	242011644	837	43.29	20.24312	5.03010	17.15772	C6MG0ACXX_8_7447.sorted.filtered_peak_2347
chr1	242406683	242406958	276	14.49	4.82346	2.98424	2.36798	C6MG0ACXX_8_7447.sorted.filtered_peak_2348
chr1	243264931	243265335	405	15.31	5.79162	3.36395	3.23313	C6MG0ACXX_8_7447.sorted.filtered_peak_2349
chr1	243418022	243419590	1569	47.77	14.72375	3.57800	11.77281	C6MG0ACXX_8_7447.sorted.filtered_peak_2350
chr1	243759499	243760299	801	21.53	5.96655	2.88969	3.41774	C6MG0ACXX_8_7447.sorted.filtered_peak_2351
chr1	243967150	243967441	292	14.27	5.10246	3.15012	2.59905	C6MG0ACXX_8_7447.sorted.filtered_peak_2352
chr1	244001547	244002042	496	15.01	4.97090	3.01637	2.48497	C6MG0ACXX_8_7447.sorted.filtered_peak_2353
chr1	244012557	244013131	575	25.78	5.96166	2.66714	3.39978	C6MG0ACXX_8_7447.sorted.filtered_peak_2354
chr1	244013338	244014426	1089	27.86	7.16695	2.88515	4.53705	C6MG0ACXX_8_7447.sorted.filtered_peak_2355
chr1	244210962	244211986	1025	58.92	22.89635	4.33915	19.71891	C6MG0ACXX_8_7447.sorted.filtered_peak_2356
chr1	244237840	244238716	877	18.70	6.76225	3.43079	4.15263	C6MG0ACXX_8_7447.sorted.filtered_peak_2357
chr1	244462518	244463142	625	20.31	7.71533	3.58881	5.07644	C6MG0ACXX_8_7447.sorted.filtered_peak_2358
chr1	244482874	244483155	282	23.54	7.40590	3.27889	4.73859	C6MG0ACXX_8_7447.sorted.filtered_peak_2359
chr1	244486364	244486629	266	23.85	6.37904	2.90210	3.78459	C6MG0ACXX_8_7447.sorted.filtered_peak_2360
chr1	244614750	244615756	1007	65.28	29.93647	4.94046	26.60382	C6MG0ACXX_8_7447.sorted.filtered_peak_2361
chr1	244624480	244625125	646	18.98	7.38070	3.66029	4.73219	C6MG0ACXX_8_7447.sorted.filtered_peak_2362
chr1	244763278	244763530	253	16.18	4.54827	2.74111	2.10469	C6MG0ACXX_8_7447.sorted.filtered_peak_2363
chr1	244815840	244816784	945	73.06	35.72876	5.52065	32.21140	C6MG0ACXX_8_7447.sorted.filtered_peak_2364
chr1	244997771	244999107	1337	51.23	18.69711	4.08998	15.65236	C6MG0ACXX_8_7447.sorted.filtered_peak_2365
chr1	245025862	245026825	964	45.26	12.89390	3.32653	10.01629	C6MG0ACXX_8_7447.sorted.filtered_peak_2366
chr1	245027631	245028285	655	43.19	11.76178	3.18776	8.93387	C6MG0ACXX_8_7447.sorted.filtered_peak_2367
chr1	245133088	245134710	1623	39.24	12.97437	3.58957	10.12410	C6MG0ACXX_8_7447.sorted.filtered_peak_2368
chr1	245206018	245206323	306	13.76	4.58502	2.95133	2.14048	C6MG0ACXX_8_7447.sorted.filtered_peak_2369
chr1	246117195	246117602	408	18.65	5.17447	2.81237	2.67643	C6MG0ACXX_8_7447.sorted.filtered_peak_2370
chr1	246119510	246119936	427	19.18	5.72161	2.98297	3.17963	C6MG0ACXX_8_7447.sorted.filtered_peak_2371
chr1	246280510	246280879	370	15.31	5.26241	3.12220	2.75125	C6MG0ACXX_8_7447.sorted.filtered_peak_2372
chr1	246493244	246493677	434	12.44	3.97251	2.77200	1.58245	C6MG0ACXX_8_7447.sorted.filtered_peak_2373
chr1	246660605	246660941	337	14.95	5.06166	3.06014	2.57233	C6MG0ACXX_8_7447.sorted.filtered_peak_2374
chr1	246670122	246670971	850	25.40	8.95360	3.53734	6.25467	C6MG0ACXX_8_7447.sorted.filtered_peak_2375
chr1	246729373	246730272	900	51.76	21.01439	4.55749	17.87951	C6MG0ACXX_8_7447.sorted.filtered_peak_2376
chr1	246862448	246862810	363	17.08	6.14310	3.34036	3.56615	C6MG0ACXX_8_7447.sorted.filtered_peak_2377
chr1	246887244	246887834	591	20.72	9.24368	4.19633	6.50743	C6MG0ACXX_8_7447.sorted.filtered_peak_2378
chr1	247094843	247095715	873	47.35	20.41767	4.76861	17.30361	C6MG0ACXX_8_7447.sorted.filtered_peak_2379
chr1	247241816	247242294	479	17.65	6.67653	3.50214	4.06742	C6MG0ACXX_8_7447.sorted.filtered_peak_2380
chr1	247267198	247268106	909	19.32	8.25643	3.86435	5.61242	C6MG0ACXX_8_7447.sorted.filtered_peak_2381
chr1	247373830	247374410	581	32.09	12.41819	3.96597	9.60067	C6MG0ACXX_8_7447.sorted.filtered_peak_2382
chr1	247494487	247495214	728	17.16	4.32650	2.58233	1.91252	C6MG0ACXX_8_7447.sorted.filtered_peak_2383
chr1	247537150	247537399	250	15.46	5.85689	3.39569	3.28534	C6MG0ACXX_8_7447.sorted.filtered_peak_2384
chr1	247553395	247553995	601	27.42	10.54257	3.95503	7.74869	C6MG0ACXX_8_7447.sorted.filtered_peak_2385
chr1	247579261	247579582	322	16.09	6.28582	3.52567	3.68465	C6MG0ACXX_8_7447.sorted.filtered_peak_2386
chr1	248100282	248100762	481	15.86	5.40320	3.13794	2.87433	C6MG0ACXX_8_7447.sorted.filtered_peak_2387
chr1	249119977	249121056	1080	49.78	21.66833	4.80101	18.52559	C6MG0ACXX_8_7447.sorted.filtered_peak_2388
chr1	249132156	249133405	1250	39.91	13.62859	3.79727	10.71360	C6MG0ACXX_8_7447.sorted.filtered_peak_2389
chr1	249152801	249153633	833	50.79	20.02908	4.35451	16.93567	C6MG0ACXX_8_7447.sorted.filtered_peak_2390
chr1	249167636	249168708	1073	33.75	12.22325	3.82133	9.39588	C6MG0ACXX_8_7447.sorted.filtered_peak_2391
chr1	249200251	249201134	884	39.34	17.08468	4.65834	14.07381	C6MG0ACXX_8_7447.sorted.filtered_peak_2392
chr1	249219004	249219289	286	14.89	5.50114	3.27742	2.96348	C6MG0ACXX_8_7447.sorted.filtered_peak_2393
chr10	180685	181990	1306	18.66	4.18177	2.44832	1.77742	C6MG0ACXX_8_7447.sorted.filtered_peak_2394
chr10	379578	379929	352	20.44	7.05717	3.39689	4.41947	C6MG0ACXX_8_7447.sorted.filtered_peak_2395
chr10	496814	497359	546	14.21	5.05907	3.13839	2.55552	C6MG0ACXX_8_7447.sorted.filtered_peak_2396
chr10	977314	978126	813	50.16	24.07427	5.18783	20.88788	C6MG0ACXX_8_7447.sorted.filtered_peak_2397
chr10	1034073	1034742	670	30.70	13.40948	4.56636	10.49505	C6MG0ACXX_8_7447.sorted.filtered_peak_2398
chr10	1089526	1090058	533	25.01	7.56624	3.21374	4.90256	C6MG0ACXX_8_7447.sorted.filtered_peak_2399
chr10	1094398	1095582	1185	68.02	28.81142	4.82119	25.47432	C6MG0ACXX_8_7447.sorted.filtered_peak_2400
chr10	1102221	1102973	753	32.78	12.46383	4.04470	9.60149	C6MG0ACXX_8_7447.sorted.filtered_peak_2401
chr10	1109428	1109739	312	14.19	4.45879	2.85420	2.02284	C6MG0ACXX_8_7447.sorted.filtered_peak_2402
chr10	1155847	1156558	712	26.37	10.95491	4.17014	8.14630	C6MG0ACXX_8_7447.sorted.filtered_peak_2403
chr10	3109688	3110518	831	17.02	4.03444	2.47969	1.65442	C6MG0ACXX_8_7447.sorted.filtered_peak_2404
chr10	3137841	3138208	368	21.72	7.75030	3.53233	5.07995	C6MG0ACXX_8_7447.sorted.filtered_peak_2405
chr10	3214574	3215540	967	67.77	32.26136	5.26703	28.86701	C6MG0ACXX_8_7447.sorted.filtered_peak_2406
chr10	3239953	3240307	355	21.40	6.63426	3.14884	4.02637	C6MG0ACXX_8_7447.sorted.filtered_peak_2407
chr10	3270019	3270269	251	18.63	7.16816	3.64791	4.50813	C6MG0ACXX_8_7447.sorted.filtered_peak_2408
chr10	3710960	3711302	343	16.79	5.17767	2.96820	2.66495	C6MG0ACXX_8_7447.sorted.filtered_peak_2409
chr10	3799638	3800465	828	26.20	8.49322	3.42389	5.77505	C6MG0ACXX_8_7447.sorted.filtered_peak_2410
chr10	3807289	3807782	494	17.23	4.53810	2.67229	2.08467	C6MG0ACXX_8_7447.sorted.filtered_peak_2411
chr10	3819208	3819517	310	25.67	6.83415	2.93978	4.21062	C6MG0ACXX_8_7447.sorted.filtered_peak_2412
chr10	3827292	3827974	683	71.97	26.43550	4.18257	23.17062	C6MG0ACXX_8_7447.sorted.filtered_peak_2413
chr10	3846377	3846787	411	26.04	5.18643	2.44243	2.67295	C6MG0ACXX_8_7447.sorted.filtered_peak_2414
chr10	3847327	3847876	550	36.05	9.61333	3.12001	6.84406	C6MG0ACXX_8_7447.sorted.filtered_peak_2415
chr10	3852374	3852931	558	32.79	8.46652	3.01025	5.74498	C6MG0ACXX_8_7447.sorted.filtered_peak_2416
chr10	3871032	3871402	371	18.26	5.70798	3.05308	3.16454	C6MG0ACXX_8_7447.sorted.filtered_peak_2417
chr10	3894497	3894990	494	21.03	6.97748	3.32381	4.34059	C6MG0ACXX_8_7447.sorted.filtered_peak_2418
chr10	3929888	3930323	436	16.15	4.12268	2.56781	1.73004	C6MG0ACXX_8_7447.sorted.filtered_peak_2419
chr10	3934636	3935037	402	19.08	5.17822	2.79478	2.66891	C6MG0ACXX_8_7447.sorted.filtered_peak_2420
chr10	3944299	3944814	516	13.59	3.59368	2.50038	1.27275	C6MG0ACXX_8_7447.sorted.filtered_peak_2421
chr10	3977396	3977794	399	16.21	5.19708	3.01938	2.68439	C6MG0ACXX_8_7447.sorted.filtered_peak_2422
chr10	4003308	4003676	369	16.36	5.55566	3.15020	3.02604	C6MG0ACXX_8_7447.sorted.filtered_peak_2423
chr10	4014863	4015335	473	14.79	4.36173	2.76495	1.93495	C6MG0ACXX_8_7447.sorted.filtered_peak_2424
chr10	4173711	4174344	634	25.08	8.02546	3.29687	5.36687	C6MG0ACXX_8_7447.sorted.filtered_peak_2425
chr10	4891862	4892369	508	14.02	4.31419	2.80565	1.88955	C6MG0ACXX_8_7447.sorted.filtered_peak_2426
chr10	5136475	5137067	593	15.60	4.48296	2.75711	2.04883	C6MG0ACXX_8_7447.sorted.filtered_peak_2427
chr10	5333717	5334238	522	16.67	4.68511	2.76503	2.22547	C6MG0ACXX_8_7447.sorted.filtered_peak_2428
chr10	5339396	5339940	545	21.96	7.79788	3.52822	5.12183	C6MG0ACXX_8_7447.sorted.filtered_peak_2429
chr10	5359662	5360242	581	14.74	4.96664	3.02826	2.49386	C6MG0ACXX_8_7447.sorted.filtered_peak_2430
chr10	5454342	5454658	317	19.89	6.47951	3.22146	3.88001	C6MG0ACXX_8_7447.sorted.filtered_peak_2431
chr10	5475751	5476338	588	14.99	5.12525	3.09493	2.62227	C6MG0ACXX_8_7447.sorted.filtered_peak_2432
chr10	5489516	5489928	413	20.47	5.85302	2.94925	3.29021	C6MG0ACXX_8_7447.sorted.filtered_peak_2433
chr10	5606225	5606820	596	17.78	5.85504	3.13627	3.31105	C6MG0ACXX_8_7447.sorted.filtered_peak_2434
chr10	5665182	5665469	288	17.60	5.29348	2.95175	2.76890	C6MG0ACXX_8_7447.sorted.filtered_peak_2435
chr10	5726261	5727005	745	44.08	17.83036	4.33145	14.81647	C6MG0ACXX_8_7447.sorted.filtered_peak_2436
chr10	5734621	5734924	304	16.00	4.99666	2.93816	2.51465	C6MG0ACXX_8_7447.sorted.filtered_peak_2437
chr10	5855142	5856015	874	46.45	17.75675	4.20618	14.73088	C6MG0ACXX_8_7447.sorted.filtered_peak_2438
chr10	5888253	5888654	402	14.01	4.94331	3.09732	2.45512	C6MG0ACXX_8_7447.sorted.filtered_peak_2439
chr10	5915493	5915760	268	15.69	6.05516	3.44397	3.48039	C6MG0ACXX_8_7447.sorted.filtered_peak_2440
chr10	5931386	5932315	930	48.65	22.60326	4.97089	19.47450	C6MG0ACXX_8_7447.sorted.filtered_peak_2441
chr10	6019344	6020135	792	23.68	7.28492	3.15127	4.66690	C6MG0ACXX_8_7447.sorted.filtered_peak_2442
chr10	6056232	6056619	388	17.58	6.50430	3.45817	3.89707	C6MG0ACXX_8_7447.sorted.filtered_peak_2443
chr10	6080294	6080604	311	17.70	4.70632	2.70577	2.23923	C6MG0ACXX_8_7447.sorted.filtered_peak_2444
chr10	6092707	6093456	750	42.06	12.15568	3.35248	9.29646	C6MG0ACXX_8_7447.sorted.filtered_peak_2445
chr10	6094576	6095147	572	33.51	7.07319	2.60659	4.45825	C6MG0ACXX_8_7447.sorted.filtered_peak_2446
chr10	6104158	6104681	524	33.22	9.43854	3.18653	6.69890	C6MG0ACXX_8_7447.sorted.filtered_peak_2447
chr10	6114666	6114974	309	22.59	5.92046	2.82559	3.36252	C6MG0ACXX_8_7447.sorted.filtered_peak_2448
chr10	6125545	6125940	396	20.20	4.66826	2.54346	2.21203	C6MG0ACXX_8_7447.sorted.filtered_peak_2449
chr10	6128393	6128642	250	27.02	4.79755	2.29565	2.32490	C6MG0ACXX_8_7447.sorted.filtered_peak_2450
chr10	6130626	6131217	592	57.33	25.02634	5.04938	21.76035	C6MG0ACXX_8_7447.sorted.filtered_peak_2451
chr10	6186609	6187043	435	35.60	13.22336	4.02348	10.32433	C6MG0ACXX_8_7447.sorted.filtered_peak_2452
chr10	6193325	6193607	283	19.47	7.07530	3.51731	4.42431	C6MG0ACXX_8_7447.sorted.filtered_peak_2453
chr10	6205484	6206205	722	43.09	20.76052	5.26373	17.64217	C6MG0ACXX_8_7447.sorted.filtered_peak_2454
chr10	6215147	6215456	310	14.89	4.54207	2.83475	2.10147	C6MG0ACXX_8_7447.sorted.filtered_peak_2455
chr10	6244453	6245531	1079	36.37	9.62128	3.03262	6.88221	C6MG0ACXX_8_7447.sorted.filtered_peak_2456
chr10	6281181	6281528	348	15.45	5.85220	3.37564	3.29984	C6MG0ACXX_8_7447.sorted.filtered_peak_2457
chr10	6309302	6309580	279	21.34	6.44642	3.09328	3.84880	C6MG0ACXX_8_7447.sorted.filtered_peak_2458
chr10	6312188	6312747	560	31.04	10.75005	3.75177	7.92321	C6MG0ACXX_8_7447.sorted.filtered_peak_2459
chr10	6317183	6317598	416	25.04	7.87401	3.30654	5.19132	C6MG0ACXX_8_7447.sorted.filtered_peak_2460
chr10	6333682	6333931	250	12.66	4.10358	2.81831	1.69692	C6MG0ACXX_8_7447.sorted.filtered_peak_2461
chr10	6341988	6342293	306	20.22	7.33873	3.53609	4.68240	C6MG0ACXX_8_7447.sorted.filtered_peak_2462
chr10	6389658	6390429	772	23.96	8.26906	3.45353	5.59941	C6MG0ACXX_8_7447.sorted.filtered_peak_2463
chr10	6452040	6452543	504	18.54	7.19505	3.64408	4.54564	C6MG0ACXX_8_7447.sorted.filtered_peak_2464
chr10	6515516	6516219	704	21.23	7.08905	3.34125	4.44985	C6MG0ACXX_8_7447.sorted.filtered_peak_2465
chr10	6534147	6534404	258	17.68	4.63403	2.66849	2.19059	C6MG0ACXX_8_7447.sorted.filtered_peak_2466
chr10	6535477	6535760	284	21.57	6.37690	3.04279	3.79153	C6MG0ACXX_8_7447.sorted.filtered_peak_2467
chr10	6540568	6541055	488	21.00	6.38072	3.08033	3.80002	C6MG0ACXX_8_7447.sorted.filtered_peak_2468
chr10	6572178	6572693	516	24.59	8.95228	3.68562	6.22493	C6MG0ACXX_8_7447.sorted.filtered_peak_2469
chr10	6584903	6585728	826	26.10	9.74105	3.81609	6.98326	C6MG0ACXX_8_7447.sorted.filtered_peak_2470
chr10	6600193	6600818	626	16.72	4.98579	2.87822	2.50501	C6MG0ACXX_8_7447.sorted.filtered_peak_2471
chr10	6622469	6622718	250	25.52	5.28137	2.49354	2.75775	C6MG0ACXX_8_7447.sorted.filtered_peak_2472
chr10	6633862	6634331	470	18.38	5.35306	2.91281	2.82793	C6MG0ACXX_8_7447.sorted.filtered_peak_2473
chr10	6685968	6686219	252	17.50	6.74817	3.57282	4.12281	C6MG0ACXX_8_7447.sorted.filtered_peak_2474
chr10	6707881	6708460	580	17.37	6.09782	3.27305	3.54369	C6MG0ACXX_8_7447.sorted.filtered_peak_2475
chr10	6961974	6962254	281	18.54	6.18465	3.22880	3.59902	C6MG0ACXX_8_7447.sorted.filtered_peak_2476
chr10	6969504	6970227	724	24.23	8.03211	3.29501	5.41442	C6MG0ACXX_8_7447.sorted.filtered_peak_2477
chr10	7015873	7016259	387	19.80	7.08695	3.47414	4.44576	C6MG0ACXX_8_7447.sorted.filtered_peak_2478
chr10	7088092	7088726	635	24.10	8.89766	3.75087	6.15625	C6MG0ACXX_8_7447.sorted.filtered_peak_2479
chr10	7235129	7235633	505	15.08	4.39322	2.74812	1.97253	C6MG0ACXX_8_7447.sorted.filtered_peak_2480
chr10	7285696	7285986	291	12.33	3.57719	2.58133	1.26500	C6MG0ACXX_8_7447.sorted.filtered_peak_2481
chr10	7300922	7301395	474	19.08	4.89688	2.67214	2.43443	C6MG0ACXX_8_7447.sorted.filtered_peak_2482
chr10	7311197	7311771	575	37.56	18.40571	5.32202	15.33576	C6MG0ACXX_8_7447.sorted.filtered_peak_2483
chr10	7452451	7453292	842	25.50	5.49861	2.54734	2.96851	C6MG0ACXX_8_7447.sorted.filtered_peak_2484
chr10	7526340	7527079	740	29.56	10.60247	3.69602	7.83199	C6MG0ACXX_8_7447.sorted.filtered_peak_2485
chr10	7567237	7567657	421	15.54	5.70672	3.31762	3.15022	C6MG0ACXX_8_7447.sorted.filtered_peak_2486
chr10	7729196	7729533	338	17.38	7.22740	3.79090	4.57441	C6MG0ACXX_8_7447.sorted.filtered_peak_2487
chr10	7829806	7830607	802	41.82	18.35810	4.56788	15.35182	C6MG0ACXX_8_7447.sorted.filtered_peak_2488
chr10	7860180	7860839	660	29.76	12.55573	4.23871	9.72245	C6MG0ACXX_8_7447.sorted.filtered_peak_2489
chr10	7914192	7914441	250	12.54	3.76978	2.66030	1.42824	C6MG0ACXX_8_7447.sorted.filtered_peak_2490
chr10	8095379	8095789	411	34.34	6.88009	2.55478	4.25132	C6MG0ACXX_8_7447.sorted.filtered_peak_2491
chr10	8103386	8103806	421	23.96	4.33609	2.27106	1.91274	C6MG0ACXX_8_7447.sorted.filtered_peak_2492
chr10	8175528	8175777	250	17.83	3.95231	2.40282	1.59004	C6MG0ACXX_8_7447.sorted.filtered_peak_2493
chr10	8179326	8179633	308	18.49	4.83062	2.70127	2.35547	C6MG0ACXX_8_7447.sorted.filtered_peak_2494
chr10	8225128	8225732	605	19.61	6.95708	3.43609	4.32441	C6MG0ACXX_8_7447.sorted.filtered_peak_2495
chr10	8280997	8281301	305	18.09	5.36099	2.93093	2.84218	C6MG0ACXX_8_7447.sorted.filtered_peak_2496
chr10	8287153	8287402	250	17.03	5.09001	2.90685	2.58842	C6MG0ACXX_8_7447.sorted.filtered_peak_2497
chr10	8374120	8374841	722	47.41	20.20702	4.69854	17.10333	C6MG0ACXX_8_7447.sorted.filtered_peak_2498
chr10	8402299	8402762	464	19.59	6.66508	3.32250	4.04831	C6MG0ACXX_8_7447.sorted.filtered_peak_2499
chr10	8407971	8408340	370	21.68	8.55240	3.83887	5.84188	C6MG0ACXX_8_7447.sorted.filtered_peak_2500
chr10	8446688	8447103	416	25.61	8.81273	3.57129	6.07535	C6MG0ACXX_8_7447.sorted.filtered_peak_2501
chr10	8458110	8458830	721	26.38	10.12371	3.92167	7.34429	C6MG0ACXX_8_7447.sorted.filtered_peak_2502
chr10	11187276	11187831	556	24.82	6.35051	2.81362	3.77708	C6MG0ACXX_8_7447.sorted.filtered_peak_2503
chr10	11192189	11192694	506	19.86	4.00919	2.32927	1.63167	C6MG0ACXX_8_7447.sorted.filtered_peak_2504
chr10	11205096	11205527	432	38.90	10.65135	3.16083	7.86583	C6MG0ACXX_8_7447.sorted.filtered_peak_2505
chr10	11207877	11208470	594	32.61	5.24321	2.22817	2.74334	C6MG0ACXX_8_7447.sorted.filtered_peak_2506
chr10	11220560	11221078	519	40.26	11.04552	3.22809	8.21306	C6MG0ACXX_8_7447.sorted.filtered_peak_2507
chr10	11268725	11269044	320	16.57	4.24115	2.58897	1.83215	C6MG0ACXX_8_7447.sorted.filtered_peak_2508
chr10	11312523	11312879	357	17.57	5.07593	2.85796	2.58010	C6MG0ACXX_8_7447.sorted.filtered_peak_2509
chr10	11445124	11445502	379	18.25	6.45222	3.37295	3.84304	C6MG0ACXX_8_7447.sorted.filtered_peak_2510
chr10	11653488	11653866	379	20.27	5.48582	2.81766	2.96474	C6MG0ACXX_8_7447.sorted.filtered_peak_2511
chr10	11726807	11727391	585	18.24	5.94162	3.17023	3.36172	C6MG0ACXX_8_7447.sorted.filtered_peak_2512
chr10	11752648	11753012	365	17.03	6.53352	3.51355	3.93114	C6MG0ACXX_8_7447.sorted.filtered_peak_2513
chr10	11799983	11800389	407	15.40	5.15479	3.06724	2.65195	C6MG0ACXX_8_7447.sorted.filtered_peak_2514
chr10	11905698	11905984	287	20.31	7.44925	3.56647	4.78662	C6MG0ACXX_8_7447.sorted.filtered_peak_2515
chr10	12084396	12085495	1100	54.79	24.31474	4.75288	21.13760	C6MG0ACXX_8_7447.sorted.filtered_peak_2516
chr10	12110494	12111306	813	48.61	27.48929	6.16876	24.21131	C6MG0ACXX_8_7447.sorted.filtered_peak_2517
chr10	12171285	12172143	859	44.68	24.13954	5.47558	21.00573	C6MG0ACXX_8_7447.sorted.filtered_peak_2518
chr10	12223323	12223731	409	22.14	9.32369	4.07082	6.58679	C6MG0ACXX_8_7447.sorted.filtered_peak_2519
chr10	12237357	12238460	1104	34.96	13.01087	3.98664	10.13699	C6MG0ACXX_8_7447.sorted.filtered_peak_2520
chr10	12304609	12304871	263	16.74	5.99617	3.33138	3.41356	C6MG0ACXX_8_7447.sorted.filtered_peak_2521
chr10	12306319	12306651	333	16.47	5.30378	3.02692	2.79807	C6MG0ACXX_8_7447.sorted.filtered_peak_2522
chr10	12390953	12391754	802	38.11	12.37046	3.64246	9.49228	C6MG0ACXX_8_7447.sorted.filtered_peak_2523
chr10	12392407	12392737	331	22.81	3.87413	2.17090	1.51814	C6MG0ACXX_8_7447.sorted.filtered_peak_2524
chr10	12408060	12408444	385	16.81	6.79631	3.67320	4.16404	C6MG0ACXX_8_7447.sorted.filtered_peak_2525
chr10	12461363	12461672	310	12.93	3.88429	2.68388	1.52385	C6MG0ACXX_8_7447.sorted.filtered_peak_2526
chr10	12490510	12491267	758	39.42	17.74620	4.73709	14.73441	C6MG0ACXX_8_7447.sorted.filtered_peak_2527
chr10	12556032	12556583	552	13.71	4.70842	3.01805	2.24527	C6MG0ACXX_8_7447.sorted.filtered_peak_2528
chr10	12630104	12630716	613	17.97	5.88643	3.16489	3.31538	C6MG0ACXX_8_7447.sorted.filtered_peak_2529
chr10	12636684	12636955	272	15.24	4.80711	2.92714	2.33876	C6MG0ACXX_8_7447.sorted.filtered_peak_2530
chr10	12647777	12648213	437	15.05	5.32421	3.18064	2.80455	C6MG0ACXX_8_7447.sorted.filtered_peak_2531
chr10	12753082	12753515	434	18.90	5.80593	3.04978	3.24696	C6MG0ACXX_8_7447.sorted.filtered_peak_2532
chr10	12848028	12848277	250	13.35	4.18673	2.80058	1.78026	C6MG0ACXX_8_7447.sorted.filtered_peak_2533
chr10	13141415	13142224	810	27.48	8.25544	3.26319	5.54354	C6MG0ACXX_8_7447.sorted.filtered_peak_2534
chr10	13149915	13150431	517	12.49	3.71402	2.63700	1.38057	C6MG0ACXX_8_7447.sorted.filtered_peak_2535
chr10	13158281	13158812	532	13.85	4.75230	3.02360	2.29083	C6MG0ACXX_8_7447.sorted.filtered_peak_2536
chr10	13203126	13203837	712	32.02	14.49092	4.50900	11.60969	C6MG0ACXX_8_7447.sorted.filtered_peak_2537
chr10	13341899	13342279	381	27.33	6.89866	2.84773	4.28406	C6MG0ACXX_8_7447.sorted.filtered_peak_2538
chr10	13343930	13344581	652	49.86	22.39901	5.12744	19.21119	C6MG0ACXX_8_7447.sorted.filtered_peak_2539
chr10	13389408	13390509	1102	31.19	8.71478	3.09341	6.01145	C6MG0ACXX_8_7447.sorted.filtered_peak_2540
chr10	13413915	13414230	316	16.01	6.28843	3.50907	3.70306	C6MG0ACXX_8_7447.sorted.filtered_peak_2541
chr10	13628686	13629298	613	22.95	10.02221	4.13970	7.28986	C6MG0ACXX_8_7447.sorted.filtered_peak_2542
chr10	13749701	13749953	253	14.96	4.49480	2.81469	2.04896	C6MG0ACXX_8_7447.sorted.filtered_peak_2543
chr10	13760155	13760737	583	12.64	3.84491	2.69033	1.49034	C6MG0ACXX_8_7447.sorted.filtered_peak_2544
chr10	13828930	13829449	520	33.68	15.55957	4.86672	12.59105	C6MG0ACXX_8_7447.sorted.filtered_peak_2545
chr10	14051450	14051991	542	19.62	5.63858	2.93232	3.09147	C6MG0ACXX_8_7447.sorted.filtered_peak_2546
chr10	14215968	14216292	325	12.00	3.38797	2.51117	1.11189	C6MG0ACXX_8_7447.sorted.filtered_peak_2547
chr10	14226863	14227823	961	19.21	5.75157	2.96350	3.22693	C6MG0ACXX_8_7447.sorted.filtered_peak_2548
chr10	14541017	14541445	429	15.81	5.16913	3.03863	2.66822	C6MG0ACXX_8_7447.sorted.filtered_peak_2549
chr10	14570529	14570778	250	13.21	4.30892	2.86614	1.89977	C6MG0ACXX_8_7447.sorted.filtered_peak_2550
chr10	14585548	14585803	256	17.78	5.10055	2.85576	2.59874	C6MG0ACXX_8_7447.sorted.filtered_peak_2551
chr10	14598397	14598934	538	19.24	5.09026	2.75210	2.58832	C6MG0ACXX_8_7447.sorted.filtered_peak_2552
chr10	14613863	14614507	645	25.52	8.04356	3.32874	5.34460	C6MG0ACXX_8_7447.sorted.filtered_peak_2553
chr10	14625219	14625599	381	18.72	3.83972	2.32119	1.48577	C6MG0ACXX_8_7447.sorted.filtered_peak_2554
chr10	14630244	14630553	310	23.12	6.20746	2.89907	3.61844	C6MG0ACXX_8_7447.sorted.filtered_peak_2555
chr10	14646153	14646715	563	27.35	7.45256	3.00146	4.80539	C6MG0ACXX_8_7447.sorted.filtered_peak_2556
chr10	14689968	14690601	634	25.26	8.98737	3.65515	6.24972	C6MG0ACXX_8_7447.sorted.filtered_peak_2557
chr10	14701642	14702372	731	17.88	4.41841	2.58375	1.98089	C6MG0ACXX_8_7447.sorted.filtered_peak_2558
chr10	14879711	14880581	871	54.31	26.72248	5.26176	23.46792	C6MG0ACXX_8_7447.sorted.filtered_peak_2559
chr10	14920308	14920971	664	38.72	15.85007	4.41762	12.87104	C6MG0ACXX_8_7447.sorted.filtered_peak_2560
chr10	14995789	14996565	777	30.17	9.91176	3.46348	7.17455	C6MG0ACXX_8_7447.sorted.filtered_peak_2561
chr10	15001148	15002200	1053	42.30	18.10970	4.79055	15.03397	C6MG0ACXX_8_7447.sorted.filtered_peak_2562
chr10	15130350	15130972	623	21.92	7.89215	3.52630	5.23205	C6MG0ACXX_8_7447.sorted.filtered_peak_2563
chr10	15138882	15139776	895	57.76	26.80962	5.16483	23.53586	C6MG0ACXX_8_7447.sorted.filtered_peak_2564
chr10	15165696	15166057	362	17.20	5.64286	3.11642	3.10270	C6MG0ACXX_8_7447.sorted.filtered_peak_2565
chr10	15210263	15211976	1714	37.64	11.54247	3.36717	8.73817	C6MG0ACXX_8_7447.sorted.filtered_peak_2566
chr10	15250739	15251257	519	25.35	9.23160	3.69315	6.49829	C6MG0ACXX_8_7447.sorted.filtered_peak_2567
chr10	15413224	15413473	250	15.28	5.07099	3.05000	2.56443	C6MG0ACXX_8_7447.sorted.filtered_peak_2568
chr10	15461443	15461692	250	14.20	5.04596	3.13609	2.54120	C6MG0ACXX_8_7447.sorted.filtered_peak_2569
chr10	15902206	15902860	655	23.21	7.85529	3.39233	5.20248	C6MG0ACXX_8_7447.sorted.filtered_peak_2570
chr10	16478502	16479237	736	41.02	17.30858	4.57170	14.28500	C6MG0ACXX_8_7447.sorted.filtered_peak_2571
chr10	16829376	16829999	624	17.09	5.01843	2.87021	2.52596	C6MG0ACXX_8_7447.sorted.filtered_peak_2572
chr10	16859180	16860018	839	83.38	45.53614	6.38177	41.75898	C6MG0ACXX_8_7447.sorted.filtered_peak_2573
chr10	17045087	17045459	373	21.40	7.19554	3.36446	4.54978	C6MG0ACXX_8_7447.sorted.filtered_peak_2574
chr10	17065459	17065803	345	30.08	9.75546	3.51056	6.98235	C6MG0ACXX_8_7447.sorted.filtered_peak_2575
chr10	17068761	17069182	422	29.49	8.31958	3.12784	5.61739	C6MG0ACXX_8_7447.sorted.filtered_peak_2576
chr10	17071601	17071874	274	17.70	3.64538	2.29385	1.32122	C6MG0ACXX_8_7447.sorted.filtered_peak_2577
chr10	17243281	17243867	587	31.30	12.32972	4.04515	9.49280	C6MG0ACXX_8_7447.sorted.filtered_peak_2578
chr10	17248210	17248583	374	20.69	5.26780	2.70132	2.77699	C6MG0ACXX_8_7447.sorted.filtered_peak_2579
chr10	17258235	17258628	394	23.29	10.55369	4.44378	7.74733	C6MG0ACXX_8_7447.sorted.filtered_peak_2580
chr10	17269594	17270801	1208	33.74	5.22184	2.19753	2.71904	C6MG0ACXX_8_7447.sorted.filtered_peak_2581
chr10	17271739	17272838	1100	42.92	9.20265	2.73915	6.45925	C6MG0ACXX_8_7447.sorted.filtered_peak_2582
chr10	17470596	17471177	582	22.09	6.05652	2.91246	3.47727	C6MG0ACXX_8_7447.sorted.filtered_peak_2583
chr10	17553409	17553658	250	17.30	4.46557	2.63765	2.02286	C6MG0ACXX_8_7447.sorted.filtered_peak_2584
chr10	17649322	17649856	535	14.01	4.83085	3.04887	2.35633	C6MG0ACXX_8_7447.sorted.filtered_peak_2585
chr10	17658851	17659291	441	16.31	6.04536	3.37080	3.47766	C6MG0ACXX_8_7447.sorted.filtered_peak_2586
chr10	17685765	17686594	830	42.71	19.39954	5.01553	16.31139	C6MG0ACXX_8_7447.sorted.filtered_peak_2587
chr10	18940250	18940957	708	37.38	14.62840	4.18530	11.70105	C6MG0ACXX_8_7447.sorted.filtered_peak_2588
chr10	18947895	18948904	1010	46.10	19.61101	4.69648	16.52002	C6MG0ACXX_8_7447.sorted.filtered_peak_2589
chr10	21784620	21785143	524	24.72	8.57999	3.51366	5.88578	C6MG0ACXX_8_7447.sorted.filtered_peak_2590
chr10	21814518	21815510	993	18.30	4.54015	2.59666	2.10049	C6MG0ACXX_8_7447.sorted.filtered_peak_2591
chr10	21822579	21823356	778	40.83	16.15966	4.25832	13.18876	C6MG0ACXX_8_7447.sorted.filtered_peak_2592
chr10	21823602	21823913	312	24.74	5.76451	2.66743	3.20777	C6MG0ACXX_8_7447.sorted.filtered_peak_2593
chr10	21991662	21992261	600	18.38	7.04157	3.60243	4.39955	C6MG0ACXX_8_7447.sorted.filtered_peak_2594
chr10	22291845	22292927	1083	33.10	11.81708	3.62665	9.03283	C6MG0ACXX_8_7447.sorted.filtered_peak_2595
chr10	22517969	22518699	731	25.24	7.76122	3.20481	5.10976	C6MG0ACXX_8_7447.sorted.filtered_peak_2596
chr10	22519345	22519627	283	20.65	5.17734	2.69693	2.66888	C6MG0ACXX_8_7447.sorted.filtered_peak_2597
chr10	22540621	22541562	942	20.19	5.03631	2.66582	2.55094	C6MG0ACXX_8_7447.sorted.filtered_peak_2598
chr10	22605096	22605905	810	33.17	10.40285	3.35406	7.65323	C6MG0ACXX_8_7447.sorted.filtered_peak_2599
chr10	22614528	22614991	464	22.25	4.65246	2.44109	2.19060	C6MG0ACXX_8_7447.sorted.filtered_peak_2600
chr10	22622241	22622544	304	19.68	4.88172	2.64885	2.40095	C6MG0ACXX_8_7447.sorted.filtered_peak_2601
chr10	22629033	22630013	981	33.26	9.69390	3.24811	6.93501	C6MG0ACXX_8_7447.sorted.filtered_peak_2602
chr10	22725667	22726490	824	30.17	10.81896	3.78146	8.01106	C6MG0ACXX_8_7447.sorted.filtered_peak_2603
chr10	22753944	22754228	285	13.55	4.58714	2.97344	2.13826	C6MG0ACXX_8_7447.sorted.filtered_peak_2604
chr10	22795023	22795297	275	15.15	5.66373	3.33253	3.10885	C6MG0ACXX_8_7447.sorted.filtered_peak_2605
chr10	22859719	22860095	377	18.07	5.71122	3.06741	3.16946	C6MG0ACXX_8_7447.sorted.filtered_peak_2606
chr10	22895252	22895546	295	18.18	5.25563	2.88208	2.74442	C6MG0ACXX_8_7447.sorted.filtered_peak_2607
chr10	22900611	22901049	439	25.79	8.29185	3.38673	5.58490	C6MG0ACXX_8_7447.sorted.filtered_peak_2608
chr10	22918938	22919282	345	22.20	4.53555	2.40204	2.09237	C6MG0ACXX_8_7447.sorted.filtered_peak_2609
chr10	22919500	22920097	598	26.60	6.95056	2.88997	4.34333	C6MG0ACXX_8_7447.sorted.filtered_peak_2610
chr10	22935275	22935635	361	23.10	6.02461	2.82740	3.46304	C6MG0ACXX_8_7447.sorted.filtered_peak_2611
chr10	22955397	22955736	340	21.95	7.60695	3.46250	4.94026	C6MG0ACXX_8_7447.sorted.filtered_peak_2612
chr10	22970688	22971709	1022	27.95	8.07247	3.11500	5.40215	C6MG0ACXX_8_7447.sorted.filtered_peak_2613
chr10	22982376	22982854	479	16.52	4.60079	2.74123	2.14903	C6MG0ACXX_8_7447.sorted.filtered_peak_2614
chr10	23003041	23003693	653	22.52	5.70894	2.74833	3.17499	C6MG0ACXX_8_7447.sorted.filtered_peak_2615
chr10	23384239	23384781	543	20.79	5.73694	2.88313	3.18795	C6MG0ACXX_8_7447.sorted.filtered_peak_2616
chr10	23727529	23728266	738	46.10	17.53152	4.21022	14.50681	C6MG0ACXX_8_7447.sorted.filtered_peak_2617
chr10	24911637	24912200	564	15.74	5.25101	3.07749	2.74192	C6MG0ACXX_8_7447.sorted.filtered_peak_2618
chr10	24931773	24932158	386	16.00	5.54225	3.18670	3.00414	C6MG0ACXX_8_7447.sorted.filtered_peak_2619
chr10	25013235	25013915	681	38.85	14.11069	3.95643	11.19410	C6MG0ACXX_8_7447.sorted.filtered_peak_2620
chr10	25176590	25176957	368	17.14	5.46730	3.04369	2.94564	C6MG0ACXX_8_7447.sorted.filtered_peak_2621
chr10	25183676	25183943	268	13.85	4.16639	2.74877	1.76462	C6MG0ACXX_8_7447.sorted.filtered_peak_2622
chr10	25210399	25210648	250	15.48	5.85362	3.40064	3.27582	C6MG0ACXX_8_7447.sorted.filtered_peak_2623
chr10	25304895	25306213	1319	52.85	22.98901	4.76273	19.82178	C6MG0ACXX_8_7447.sorted.filtered_peak_2624
chr10	25351303	25351795	493	28.10	11.44134	4.20692	8.59954	C6MG0ACXX_8_7447.sorted.filtered_peak_2625
chr10	26623856	26624606	751	13.99	4.70086	2.98255	2.24817	C6MG0ACXX_8_7447.sorted.filtered_peak_2626
chr10	26719744	26720166	423	14.45	5.13019	3.15406	2.62481	C6MG0ACXX_8_7447.sorted.filtered_peak_2627
chr10	26726829	26728161	1333	20.63	4.61983	2.49628	2.17663	C6MG0ACXX_8_7447.sorted.filtered_peak_2628
chr10	26737427	26738060	634	23.98	7.27239	3.18624	4.61780	C6MG0ACXX_8_7447.sorted.filtered_peak_2629
chr10	26770962	26771342	381	22.73	6.78239	3.11695	4.15631	C6MG0ACXX_8_7447.sorted.filtered_peak_2630
chr10	26775954	26776205	252	21.31	6.00817	2.96200	3.42196	C6MG0ACXX_8_7447.sorted.filtered_peak_2631
chr10	26776405	26776781	377	21.57	6.97631	3.26162	4.34710	C6MG0ACXX_8_7447.sorted.filtered_peak_2632
chr10	26985940	26986705	766	20.68	7.71818	3.62877	5.04209	C6MG0ACXX_8_7447.sorted.filtered_peak_2633
chr10	27010436	27010972	537	23.63	9.57513	3.95841	6.83624	C6MG0ACXX_8_7447.sorted.filtered_peak_2634
chr10	27015145	27015394	250	17.12	5.42871	3.04403	2.89590	C6MG0ACXX_8_7447.sorted.filtered_peak_2635
chr10	27149428	27150372	945	74.72	35.32873	5.25470	31.82624	C6MG0ACXX_8_7447.sorted.filtered_peak_2636
chr10	27388936	27390059	1124	41.77	19.09949	4.79154	16.05919	C6MG0ACXX_8_7447.sorted.filtered_peak_2637
chr10	27442955	27443547	593	41.70	14.40685	3.81303	11.48176	C6MG0ACXX_8_7447.sorted.filtered_peak_2638
chr10	27443731	27444609	879	37.39	11.86325	3.41010	9.06126	C6MG0ACXX_8_7447.sorted.filtered_peak_2639
chr10	27514133	27514382	250	15.02	4.37917	2.75740	1.94443	C6MG0ACXX_8_7447.sorted.filtered_peak_2640
chr10	27514737	27515317	581	14.60	4.31719	2.75464	1.90532	C6MG0ACXX_8_7447.sorted.filtered_peak_2641
chr10	27529164	27530099	936	25.49	4.45669	2.25210	2.02226	C6MG0ACXX_8_7447.sorted.filtered_peak_2642
chr10	27530699	27531371	673	37.89	10.99928	3.29160	8.19522	C6MG0ACXX_8_7447.sorted.filtered_peak_2643
chr10	27531837	27532113	277	24.80	4.20862	2.20496	1.79989	C6MG0ACXX_8_7447.sorted.filtered_peak_2644
chr10	27541345	27541943	599	18.56	7.07748	3.61169	4.42536	C6MG0ACXX_8_7447.sorted.filtered_peak_2645
chr10	27753630	27754160	531	13.20	4.42867	2.92869	1.98791	C6MG0ACXX_8_7447.sorted.filtered_peak_2646
chr10	27792854	27793542	689	55.42	29.52395	5.92939	26.17768	C6MG0ACXX_8_7447.sorted.filtered_peak_2647
chr10	27857477	27857854	378	15.83	5.98664	3.41866	3.40749	C6MG0ACXX_8_7447.sorted.filtered_peak_2648
chr10	28031202	28031516	315	20.68	6.36562	3.12800	3.76316	C6MG0ACXX_8_7447.sorted.filtered_peak_2649
chr10	28467309	28467585	277	15.78	5.06196	2.99623	2.56663	C6MG0ACXX_8_7447.sorted.filtered_peak_2650
chr10	28591497	28592330	834	40.59	16.27528	4.36247	13.27956	C6MG0ACXX_8_7447.sorted.filtered_peak_2651
chr10	28623157	28624275	1119	27.03	9.21724	3.55070	6.47753	C6MG0ACXX_8_7447.sorted.filtered_peak_2652
chr10	28657109	28657489	381	14.27	5.07964	3.14918	2.56951	C6MG0ACXX_8_7447.sorted.filtered_peak_2653
chr10	28670752	28671098	347	14.46	4.84854	3.00680	2.38062	C6MG0ACXX_8_7447.sorted.filtered_peak_2654
chr10	28821180	28822739	1560	54.04	20.29747	3.96378	17.27780	C6MG0ACXX_8_7447.sorted.filtered_peak_2655
chr10	28917276	28917632	357	15.08	4.49435	2.79904	2.05585	C6MG0ACXX_8_7447.sorted.filtered_peak_2656
chr10	28965846	28966564	719	23.86	8.15743	3.42289	5.49253	C6MG0ACXX_8_7447.sorted.filtered_peak_2657
chr10	29698321	29698786	466	14.59	4.53919	2.86123	2.09892	C6MG0ACXX_8_7447.sorted.filtered_peak_2658
chr10	29925158	29925438	281	17.14	6.08404	3.32909	3.49973	C6MG0ACXX_8_7447.sorted.filtered_peak_2659
chr10	29947728	29948525	798	26.88	11.23350	4.11546	8.45420	C6MG0ACXX_8_7447.sorted.filtered_peak_2660
chr10	29970644	29971339	696	19.29	6.46481	3.22767	3.89568	C6MG0ACXX_8_7447.sorted.filtered_peak_2661
chr10	30024354	30025021	668	16.91	4.57112	2.69721	2.12938	C6MG0ACXX_8_7447.sorted.filtered_peak_2662
chr10	30303256	30303748	493	14.67	4.63033	2.89512	2.18317	C6MG0ACXX_8_7447.sorted.filtered_peak_2663
chr10	30315953	30316662	710	40.13	18.58724	5.04312	15.51334	C6MG0ACXX_8_7447.sorted.filtered_peak_2664
chr10	30637707	30638495	789	24.60	8.91576	3.66625	6.19163	C6MG0ACXX_8_7447.sorted.filtered_peak_2665
chr10	30707494	30707995	502	20.35	6.88869	3.30261	4.28481	C6MG0ACXX_8_7447.sorted.filtered_peak_2666
chr10	30722288	30723139	852	27.94	6.50081	2.70659	3.90760	C6MG0ACXX_8_7447.sorted.filtered_peak_2667
chr10	30725888	30726248	361	26.46	5.37924	2.47722	2.85206	C6MG0ACXX_8_7447.sorted.filtered_peak_2668
chr10	30745028	30745505	478	14.81	4.65627	2.89613	2.20295	C6MG0ACXX_8_7447.sorted.filtered_peak_2669
chr10	30791163	30791653	491	22.03	7.79384	3.50411	5.13015	C6MG0ACXX_8_7447.sorted.filtered_peak_2670
chr10	30818244	30818924	681	28.07	9.11917	3.44333	6.38936	C6MG0ACXX_8_7447.sorted.filtered_peak_2671
chr10	30823582	30823901	320	16.24	4.12006	2.56002	1.72488	C6MG0ACXX_8_7447.sorted.filtered_peak_2672
chr10	30929019	30929370	352	13.38	4.20599	2.80522	1.80063	C6MG0ACXX_8_7447.sorted.filtered_peak_2673
chr10	30959806	30960066	261	13.51	4.61120	2.99436	2.14528	C6MG0ACXX_8_7447.sorted.filtered_peak_2674
chr10	30971187	30971685	499	17.14	6.27146	3.37220	3.69498	C6MG0ACXX_8_7447.sorted.filtered_peak_2675
chr10	30976642	30977030	389	16.96	6.72029	3.62543	4.09711	C6MG0ACXX_8_7447.sorted.filtered_peak_2676
chr10	30990360	30990778	419	32.23	16.68691	5.46697	13.67520	C6MG0ACXX_8_7447.sorted.filtered_peak_2677
chr10	31025748	31026020	273	16.85	6.77617	3.67669	4.13975	C6MG0ACXX_8_7447.sorted.filtered_peak_2678
chr10	31072894	31073468	575	23.65	6.42362	2.91402	3.83891	C6MG0ACXX_8_7447.sorted.filtered_peak_2679
chr10	31287572	31287957	386	17.61	5.68730	3.12123	3.12612	C6MG0ACXX_8_7447.sorted.filtered_peak_2680
chr10	31320314	31321604	1291	55.91	21.71947	4.49000	18.54550	C6MG0ACXX_8_7447.sorted.filtered_peak_2681
chr10	31390006	31390444	439	20.29	6.41171	3.16105	3.81534	C6MG0ACXX_8_7447.sorted.filtered_peak_2682
chr10	31422715	31423006	292	19.45	4.93267	2.68362	2.44267	C6MG0ACXX_8_7447.sorted.filtered_peak_2683
chr10	31607259	31608556	1298	36.37	9.14109	2.97390	6.39769	C6MG0ACXX_8_7447.sorted.filtered_peak_2684
chr10	31892403	31892690	288	22.91	8.36378	3.67197	5.64927	C6MG0ACXX_8_7447.sorted.filtered_peak_2685
chr10	31996280	31996717	438	14.91	4.07093	2.62607	1.68941	C6MG0ACXX_8_7447.sorted.filtered_peak_2686
chr10	32034621	32035083	463	14.62	4.79192	2.97419	2.31642	C6MG0ACXX_8_7447.sorted.filtered_peak_2687
chr10	32048742	32049521	780	56.88	29.40741	5.69998	26.08141	C6MG0ACXX_8_7447.sorted.filtered_peak_2688
chr10	32097543	32097925	383	19.21	7.16342	3.53942	4.53238	C6MG0ACXX_8_7447.sorted.filtered_peak_2689
chr10	32217597	32217978	382	25.80	6.93262	2.95002	4.31231	C6MG0ACXX_8_7447.sorted.filtered_peak_2690
chr10	32219013	32219652	640	21.83	5.33446	2.66831	2.82763	C6MG0ACXX_8_7447.sorted.filtered_peak_2691
chr10	32344412	32345559	1148	33.34	10.56151	3.37933	7.80702	C6MG0ACXX_8_7447.sorted.filtered_peak_2692
chr10	32439580	32439950	371	18.18	5.63949	3.02297	3.10607	C6MG0ACXX_8_7447.sorted.filtered_peak_2693
chr10	32545607	32546098	492	15.65	5.99070	3.43385	3.41202	C6MG0ACXX_8_7447.sorted.filtered_peak_2694
chr10	32621143	32621564	422	23.55	7.69470	3.35635	5.02264	C6MG0ACXX_8_7447.sorted.filtered_peak_2695
chr10	32635081	32636584	1504	40.86	11.79628	3.35282	8.94219	C6MG0ACXX_8_7447.sorted.filtered_peak_2696
chr10	32646022	32646536	515	19.47	7.04433	3.50182	4.39461	C6MG0ACXX_8_7447.sorted.filtered_peak_2697
chr10	32656825	32657120	296	15.73	5.08737	3.01214	2.58962	C6MG0ACXX_8_7447.sorted.filtered_peak_2698
chr10	32667557	32668437	881	25.12	7.32594	3.05739	4.70893	C6MG0ACXX_8_7447.sorted.filtered_peak_2699
chr10	32734590	32735441	852	30.30	11.85208	4.08380	9.00631	C6MG0ACXX_8_7447.sorted.filtered_peak_2700
chr10	32748280	32748673	394	13.37	4.52574	2.96403	2.07119	C6MG0ACXX_8_7447.sorted.filtered_peak_2701
chr10	33247077	33247559	483	23.32	5.31106	2.59317	2.79725	C6MG0ACXX_8_7447.sorted.filtered_peak_2702
chr10	33269416	33269945	530	21.96	7.14188	3.32950	4.47777	C6MG0ACXX_8_7447.sorted.filtered_peak_2703
chr10	33297560	33298054	495	13.41	3.73935	2.58109	1.40603	C6MG0ACXX_8_7447.sorted.filtered_peak_2704
chr10	33398534	33399103	570	18.12	5.42837	2.93535	2.91898	C6MG0ACXX_8_7447.sorted.filtered_peak_2705
chr10	33428039	33428433	395	19.46	6.42354	3.24522	3.81981	C6MG0ACXX_8_7447.sorted.filtered_peak_2706
chr10	33537415	33537894	480	15.33	3.94111	2.53878	1.57506	C6MG0ACXX_8_7447.sorted.filtered_peak_2707
chr10	33619466	33619795	330	17.53	4.65807	2.69447	2.20259	C6MG0ACXX_8_7447.sorted.filtered_peak_2708
chr10	34704923	34705172	250	13.44	4.17606	2.78511	1.77423	C6MG0ACXX_8_7447.sorted.filtered_peak_2709
chr10	35283504	35284055	552	13.17	3.57761	2.52170	1.27087	C6MG0ACXX_8_7447.sorted.filtered_peak_2710
chr10	35310490	35310772	283	22.69	9.98224	4.31335	7.19816	C6MG0ACXX_8_7447.sorted.filtered_peak_2711
chr10	35379025	35379739	715	36.45	18.11982	5.39736	15.05855	C6MG0ACXX_8_7447.sorted.filtered_peak_2712
chr10	35415461	35416324	864	79.84	38.87116	5.93241	35.23729	C6MG0ACXX_8_7447.sorted.filtered_peak_2713
chr10	35421197	35421565	369	17.94	3.68788	2.29961	1.36097	C6MG0ACXX_8_7447.sorted.filtered_peak_2714
chr10	35424960	35425209	250	15.69	3.91163	2.50867	1.55053	C6MG0ACXX_8_7447.sorted.filtered_peak_2715
chr10	35438109	35438736	628	17.79	5.73169	3.09729	3.18807	C6MG0ACXX_8_7447.sorted.filtered_peak_2716
chr10	35483926	35484191	266	24.61	5.64992	2.63251	3.11101	C6MG0ACXX_8_7447.sorted.filtered_peak_2717
chr10	35484428	35485326	899	44.46	18.58526	4.62056	15.51862	C6MG0ACXX_8_7447.sorted.filtered_peak_2718
chr10	35497523	35497879	357	19.82	7.73430	3.72471	5.05921	C6MG0ACXX_8_7447.sorted.filtered_peak_2719
chr10	35507407	35507872	466	18.48	5.58938	2.99287	3.04975	C6MG0ACXX_8_7447.sorted.filtered_peak_2720
chr10	35625029	35625812	784	26.41	8.26568	3.28309	5.58699	C6MG0ACXX_8_7447.sorted.filtered_peak_2721
chr10	35644985	35645234	250	13.95	3.92674	2.62982	1.55834	C6MG0ACXX_8_7447.sorted.filtered_peak_2722
chr10	35931387	35931678	292	17.87	4.39141	2.56992	1.96335	C6MG0ACXX_8_7447.sorted.filtered_peak_2723
chr10	38146227	38147169	943	38.11	16.04885	4.36571	13.09550	C6MG0ACXX_8_7447.sorted.filtered_peak_2724
chr10	38265220	38265973	754	65.49	35.36143	6.33090	31.84350	C6MG0ACXX_8_7447.sorted.filtered_peak_2725
chr10	38299192	38300184	993	49.07	23.09482	5.23548	19.91592	C6MG0ACXX_8_7447.sorted.filtered_peak_2726
chr10	38383018	38383804	787	18.95	7.47542	3.68666	4.82289	C6MG0ACXX_8_7447.sorted.filtered_peak_2727
chr10	38691293	38692239	947	25.96	15.40586	5.56273	12.48802	C6MG0ACXX_8_7447.sorted.filtered_peak_2728
chr10	38815782	38818381	2600	30.34	8.06753	2.97344	5.39922	C6MG0ACXX_8_7447.sorted.filtered_peak_2729
chr10	42355895	42356227	333	16.99	5.39605	3.00889	2.89571	C6MG0ACXX_8_7447.sorted.filtered_peak_2730
chr10	42358116	42358417	302	18.72	4.88205	2.70901	2.39904	C6MG0ACXX_8_7447.sorted.filtered_peak_2731
chr10	42364626	42364885	260	26.23	14.06804	5.54920	11.10601	C6MG0ACXX_8_7447.sorted.filtered_peak_2732
chr10	42379775	42380048	274	28.20	9.92842	3.74182	7.13675	C6MG0ACXX_8_7447.sorted.filtered_peak_2733
chr10	42384964	42385261	298	47.70	25.71433	6.31363	22.41712	C6MG0ACXX_8_7447.sorted.filtered_peak_2734
chr10	42390853	42391141	289	31.81	16.44438	5.54665	13.41499	C6MG0ACXX_8_7447.sorted.filtered_peak_2735
chr10	42396757	42397013	257	33.93	12.48636	4.06418	9.57860	C6MG0ACXX_8_7447.sorted.filtered_peak_2736
chr10	42398572	42398821	250	30.71	9.89708	3.54208	7.09943	C6MG0ACXX_8_7447.sorted.filtered_peak_2737
chr10	42529290	42529708	419	29.49	13.70974	4.82330	10.77756	C6MG0ACXX_8_7447.sorted.filtered_peak_2738
chr10	42530502	42530769	268	21.32	7.60616	3.52633	4.93775	C6MG0ACXX_8_7447.sorted.filtered_peak_2739
chr10	42531803	42532073	271	22.82	8.76697	3.82697	6.03634	C6MG0ACXX_8_7447.sorted.filtered_peak_2740
chr10	43048094	43048700	607	34.65	17.30569	5.26570	14.28661	C6MG0ACXX_8_7447.sorted.filtered_peak_2741
chr10	43133432	43134424	993	41.65	19.03268	5.05885	15.93701	C6MG0ACXX_8_7447.sorted.filtered_peak_2742
chr10	43277466	43278501	1036	23.17	9.90461	4.07559	7.17379	C6MG0ACXX_8_7447.sorted.filtered_peak_2743
chr10	43600893	43601253	361	17.91	5.48322	2.97296	2.96823	C6MG0ACXX_8_7447.sorted.filtered_peak_2744
chr10	43616374	43616740	367	17.41	4.63283	2.68921	2.18404	C6MG0ACXX_8_7447.sorted.filtered_peak_2745
chr10	43624738	43625308	571	22.05	6.90472	3.19124	4.28534	C6MG0ACXX_8_7447.sorted.filtered_peak_2746
chr10	43633418	43634568	1151	29.68	8.58335	3.15362	5.88709	C6MG0ACXX_8_7447.sorted.filtered_peak_2747
chr10	43782614	43783141	528	18.67	5.42575	2.91446	2.90056	C6MG0ACXX_8_7447.sorted.filtered_peak_2748
chr10	43800195	43800540	346	13.10	4.14605	2.80040	1.75012	C6MG0ACXX_8_7447.sorted.filtered_peak_2749
chr10	43818244	43818519	276	19.98	7.84673	3.77435	5.15744	C6MG0ACXX_8_7447.sorted.filtered_peak_2750
chr10	43843718	43844367	650	20.44	8.59583	3.99103	5.88370	C6MG0ACXX_8_7447.sorted.filtered_peak_2751
chr10	43857527	43858291	765	40.13	19.03946	5.13637	15.96052	C6MG0ACXX_8_7447.sorted.filtered_peak_2752
chr10	43892193	43893026	834	26.40	7.02580	2.93272	4.39953	C6MG0ACXX_8_7447.sorted.filtered_peak_2753
chr10	43903101	43903371	271	31.15	5.08950	2.24594	2.58324	C6MG0ACXX_8_7447.sorted.filtered_peak_2754
chr10	43904168	43904871	704	62.80	23.85628	4.50718	20.60844	C6MG0ACXX_8_7447.sorted.filtered_peak_2755
chr10	43915621	43916540	920	21.76	7.45283	3.36533	4.82189	C6MG0ACXX_8_7447.sorted.filtered_peak_2756
chr10	43931883	43932674	792	43.69	23.31814	5.99749	20.10847	C6MG0ACXX_8_7447.sorted.filtered_peak_2757
chr10	43950754	43951748	995	36.18	14.57972	4.14669	11.68780	C6MG0ACXX_8_7447.sorted.filtered_peak_2758
chr10	44069739	44070174	436	17.43	4.71413	2.72726	2.24566	C6MG0ACXX_8_7447.sorted.filtered_peak_2759
chr10	44143682	44144674	993	21.70	8.43252	3.69286	5.76365	C6MG0ACXX_8_7447.sorted.filtered_peak_2760
chr10	44185355	44186058	704	18.76	5.77646	3.04131	3.22298	C6MG0ACXX_8_7447.sorted.filtered_peak_2761
chr10	44311517	44312089	573	16.41	5.30360	3.05040	2.78024	C6MG0ACXX_8_7447.sorted.filtered_peak_2762
chr10	44806309	44806903	595	17.28	5.21879	2.94340	2.70298	C6MG0ACXX_8_7447.sorted.filtered_peak_2763
chr10	45360162	45360511	350	14.40	4.44583	2.83112	2.01911	C6MG0ACXX_8_7447.sorted.filtered_peak_2764
chr10	45374149	45374443	295	18.59	6.31095	3.28065	3.71447	C6MG0ACXX_8_7447.sorted.filtered_peak_2765
chr10	45428185	45428478	294	17.34	5.18975	2.92472	2.67976	C6MG0ACXX_8_7447.sorted.filtered_peak_2766
chr10	45454732	45455337	606	27.38	9.57681	3.66015	6.81125	C6MG0ACXX_8_7447.sorted.filtered_peak_2767
chr10	45470146	45470743	598	16.51	4.51155	2.70712	2.06886	C6MG0ACXX_8_7447.sorted.filtered_peak_2768
chr10	45496255	45497016	762	18.31	4.91290	2.74021	2.43245	C6MG0ACXX_8_7447.sorted.filtered_peak_2769
chr10	45504092	45504411	320	16.02	6.26032	3.51096	3.66672	C6MG0ACXX_8_7447.sorted.filtered_peak_2770
chr10	45914561	45914949	389	16.65	4.03101	2.50121	1.64734	C6MG0ACXX_8_7447.sorted.filtered_peak_2771
chr10	45916709	45917158	450	17.83	3.89331	2.37989	1.53933	C6MG0ACXX_8_7447.sorted.filtered_peak_2772
chr10	46075839	46076272	434	17.62	5.49727	3.02691	2.96416	C6MG0ACXX_8_7447.sorted.filtered_peak_2773
chr10	46089660	46090566	907	25.72	9.56878	3.67578	6.85106	C6MG0ACXX_8_7447.sorted.filtered_peak_2774
chr10	46167546	46168562	1017	32.25	15.93529	4.86582	12.99989	C6MG0ACXX_8_7447.sorted.filtered_peak_2775
chr10	46983483	46984003	521	23.28	4.58933	2.37485	2.13557	C6MG0ACXX_8_7447.sorted.filtered_peak_2776
chr10	47012667	47012923	257	18.24	4.24191	2.49364	1.83327	C6MG0ACXX_8_7447.sorted.filtered_peak_2777
chr10	47655721	47656309	589	24.76	10.34489	4.23790	7.52964	C6MG0ACXX_8_7447.sorted.filtered_peak_2778
chr10	48354590	48355081	492	19.57	6.96458	3.45422	4.32532	C6MG0ACXX_8_7447.sorted.filtered_peak_2779
chr10	49514277	49514943	667	49.72	20.74364	4.52581	17.65390	C6MG0ACXX_8_7447.sorted.filtered_peak_2780
chr10	49599238	49599487	250	16.78	5.19690	2.97625	2.68281	C6MG0ACXX_8_7447.sorted.filtered_peak_2781
chr10	49842207	49842574	368	13.04	4.09568	2.77760	1.70951	C6MG0ACXX_8_7447.sorted.filtered_peak_2782
chr10	49864374	49864687	314	23.38	8.30999	3.60091	5.60092	C6MG0ACXX_8_7447.sorted.filtered_peak_2783
chr10	50716336	50716676	341	15.52	4.97290	2.97364	2.49147	C6MG0ACXX_8_7447.sorted.filtered_peak_2784
chr10	50727110	50727436	327	13.54	4.63105	2.99968	2.16523	C6MG0ACXX_8_7447.sorted.filtered_peak_2785
chr10	50746618	50747708	1091	36.85	14.26965	4.07272	11.36509	C6MG0ACXX_8_7447.sorted.filtered_peak_2786
chr10	51503240	51503530	291	12.46	3.98367	2.77625	1.59164	C6MG0ACXX_8_7447.sorted.filtered_peak_2787
chr10	51564810	51565602	793	31.99	11.85851	3.86323	9.03667	C6MG0ACXX_8_7447.sorted.filtered_peak_2788
chr10	51572091	51572493	403	21.83	5.99964	2.90407	3.42964	C6MG0ACXX_8_7447.sorted.filtered_peak_2789
chr10	52156703	52157079	377	16.43	4.70938	2.78049	2.26238	C6MG0ACXX_8_7447.sorted.filtered_peak_2790
chr10	52177526	52178305	780	15.69	3.70731	2.41913	1.37909	C6MG0ACXX_8_7447.sorted.filtered_peak_2791
chr10	52268118	52268473	356	19.76	5.81814	2.98679	3.25786	C6MG0ACXX_8_7447.sorted.filtered_peak_2792
chr10	52383700	52384969	1270	41.77	12.12489	3.23477	9.31431	C6MG0ACXX_8_7447.sorted.filtered_peak_2793
chr10	52396398	52397104	707	22.06	6.72747	3.14805	4.10212	C6MG0ACXX_8_7447.sorted.filtered_peak_2794
chr10	53458999	53459957	959	49.98	21.39701	4.75992	18.27083	C6MG0ACXX_8_7447.sorted.filtered_peak_2795
chr10	53467324	53467863	540	15.44	4.48299	2.76199	2.05335	C6MG0ACXX_8_7447.sorted.filtered_peak_2796
chr10	58120790	58121590	801	38.18	14.89244	4.23994	11.93314	C6MG0ACXX_8_7447.sorted.filtered_peak_2797
chr10	60027611	60028125	515	52.85	17.40922	3.77538	14.38537	C6MG0ACXX_8_7447.sorted.filtered_peak_2798
chr10	60028436	60029091	656	58.47	21.73095	4.24647	18.58043	C6MG0ACXX_8_7447.sorted.filtered_peak_2799
chr10	60042423	60042703	281	16.40	5.63792	3.19628	3.09284	C6MG0ACXX_8_7447.sorted.filtered_peak_2800
chr10	60059105	60059551	447	12.82	4.19295	2.85032	1.77419	C6MG0ACXX_8_7447.sorted.filtered_peak_2801
chr10	60144622	60145432	811	33.85	12.08882	3.86404	9.22812	C6MG0ACXX_8_7447.sorted.filtered_peak_2802
chr10	61380327	61380636	310	15.05	4.60661	2.85925	2.14859	C6MG0ACXX_8_7447.sorted.filtered_peak_2803
chr10	61385908	61386205	298	16.41	4.75119	2.80921	2.28717	C6MG0ACXX_8_7447.sorted.filtered_peak_2804
chr10	61569165	61569477	313	14.94	4.48882	2.80679	2.05476	C6MG0ACXX_8_7447.sorted.filtered_peak_2805
chr10	61639128	61639597	470	17.58	4.33475	2.56758	1.91218	C6MG0ACXX_8_7447.sorted.filtered_peak_2806
chr10	61666009	61666908	900	44.61	15.58167	3.94508	12.60494	C6MG0ACXX_8_7447.sorted.filtered_peak_2807
chr10	62492058	62492322	265	20.60	4.57250	2.48998	2.12385	C6MG0ACXX_8_7447.sorted.filtered_peak_2808
chr10	62537819	62538347	529	39.50	16.82889	4.61173	13.82244	C6MG0ACXX_8_7447.sorted.filtered_peak_2809
chr10	62702450	62702783	334	17.67	4.86957	2.76081	2.40295	C6MG0ACXX_8_7447.sorted.filtered_peak_2810
chr10	62965352	62965714	363	12.28	3.55851	2.57559	1.25081	C6MG0ACXX_8_7447.sorted.filtered_peak_2811
chr10	63046435	63046884	450	19.42	6.06998	3.10108	3.49995	C6MG0ACXX_8_7447.sorted.filtered_peak_2812
chr10	63157710	63158028	319	13.31	3.47247	2.46264	1.17619	C6MG0ACXX_8_7447.sorted.filtered_peak_2813
chr10	63525531	63525828	298	16.77	5.13683	2.93971	2.64203	C6MG0ACXX_8_7447.sorted.filtered_peak_2814
chr10	63662581	63663141	561	28.14	4.24705	2.11366	1.83962	C6MG0ACXX_8_7447.sorted.filtered_peak_2815
chr10	63663457	63663751	295	29.68	5.13498	2.29132	2.64026	C6MG0ACXX_8_7447.sorted.filtered_peak_2816
chr10	63702939	63703602	664	18.00	5.56091	3.01215	3.03393	C6MG0ACXX_8_7447.sorted.filtered_peak_2817
chr10	63747788	63748222	435	21.50	4.16602	2.31343	1.76141	C6MG0ACXX_8_7447.sorted.filtered_peak_2818
chr10	63752217	63753216	1000	31.92	9.82095	3.21788	7.12572	C6MG0ACXX_8_7447.sorted.filtered_peak_2819
chr10	63806362	63806611	250	28.17	4.33061	2.13910	1.90607	C6MG0ACXX_8_7447.sorted.filtered_peak_2820
chr10	63808269	63808544	276	33.59	6.83668	2.57420	4.20986	C6MG0ACXX_8_7447.sorted.filtered_peak_2821
chr10	63810752	63811149	398	34.01	6.88741	2.55926	4.26581	C6MG0ACXX_8_7447.sorted.filtered_peak_2822
chr10	63842313	63842690	378	18.80	6.04272	3.12918	3.48037	C6MG0ACXX_8_7447.sorted.filtered_peak_2823
chr10	63943131	63943724	594	30.62	10.68158	3.73946	7.86818	C6MG0ACXX_8_7447.sorted.filtered_peak_2824
chr10	64028282	64028582	301	17.88	5.16514	2.86323	2.67000	C6MG0ACXX_8_7447.sorted.filtered_peak_2825
chr10	64043990	64044247	258	13.75	4.75613	3.04291	2.27640	C6MG0ACXX_8_7447.sorted.filtered_peak_2826
chr10	64143834	64144325	492	21.65	6.99697	3.26759	4.36398	C6MG0ACXX_8_7447.sorted.filtered_peak_2827
chr10	64288295	64288620	326	13.51	4.18971	2.77696	1.79893	C6MG0ACXX_8_7447.sorted.filtered_peak_2828
chr10	64370559	64370866	308	15.07	5.52853	3.26287	3.00134	C6MG0ACXX_8_7447.sorted.filtered_peak_2829
chr10	64391852	64392487	636	26.78	12.11335	4.55228	9.26050	C6MG0ACXX_8_7447.sorted.filtered_peak_2830
chr10	64397044	64397842	799	23.11	8.03388	3.53588	5.33400	C6MG0ACXX_8_7447.sorted.filtered_peak_2831
chr10	64441172	64441607	436	19.88	7.47764	3.60113	4.82587	C6MG0ACXX_8_7447.sorted.filtered_peak_2832
chr10	64492685	64493324	640	29.32	11.23112	3.94644	8.42270	C6MG0ACXX_8_7447.sorted.filtered_peak_2833
chr10	64539253	64539636	384	17.89	7.59523	3.89605	4.92133	C6MG0ACXX_8_7447.sorted.filtered_peak_2834
chr10	64563940	64565016	1077	32.77	13.17152	4.07271	10.33325	C6MG0ACXX_8_7447.sorted.filtered_peak_2835
chr10	64576041	64577021	981	64.76	24.64917	4.32114	21.41612	C6MG0ACXX_8_7447.sorted.filtered_peak_2836
chr10	64615829	64616142	314	20.10	5.21427	2.74375	2.70086	C6MG0ACXX_8_7447.sorted.filtered_peak_2837
chr10	64814855	64815146	292	12.75	3.98151	2.74903	1.60841	C6MG0ACXX_8_7447.sorted.filtered_peak_2838
chr10	64892622	64893653	1032	33.66	14.07642	4.15285	11.21298	C6MG0ACXX_8_7447.sorted.filtered_peak_2839
chr10	64917910	64918427	518	14.56	4.71688	2.94632	2.24799	C6MG0ACXX_8_7447.sorted.filtered_peak_2840
chr10	64976943	64977267	325	15.01	3.86227	2.52730	1.50373	C6MG0ACXX_8_7447.sorted.filtered_peak_2841
chr10	64985486	64985814	329	18.33	5.84293	3.09116	3.29357	C6MG0ACXX_8_7447.sorted.filtered_peak_2842
chr10	64996183	64996537	355	16.42	4.96727	2.90758	2.47573	C6MG0ACXX_8_7447.sorted.filtered_peak_2843
chr10	65028561	65029237	677	39.20	13.66262	3.65800	10.83104	C6MG0ACXX_8_7447.sorted.filtered_peak_2844
chr10	65148178	65148566	389	18.82	7.01184	3.52934	4.38277	C6MG0ACXX_8_7447.sorted.filtered_peak_2845
chr10	65224949	65225864	916	18.36	4.79771	2.68958	2.33698	C6MG0ACXX_8_7447.sorted.filtered_peak_2846
chr10	65275201	65275610	410	14.06	3.81623	2.57023	1.46501	C6MG0ACXX_8_7447.sorted.filtered_peak_2847
chr10	65280479	65281744	1266	21.46	5.91181	2.88012	3.35979	C6MG0ACXX_8_7447.sorted.filtered_peak_2848
chr10	65389214	65390441	1228	23.67	5.84948	2.72299	3.30396	C6MG0ACXX_8_7447.sorted.filtered_peak_2849
chr10	65404142	65404429	288	12.33	3.91072	2.74906	1.53049	C6MG0ACXX_8_7447.sorted.filtered_peak_2850
chr10	65479892	65480630	739	17.22	5.13826	2.90954	2.63441	C6MG0ACXX_8_7447.sorted.filtered_peak_2851
chr10	65800904	65801528	625	21.87	7.60129	3.44530	4.93917	C6MG0ACXX_8_7447.sorted.filtered_peak_2852
chr10	67905028	67905277	250	13.41	4.06079	2.73287	1.66949	C6MG0ACXX_8_7447.sorted.filtered_peak_2853
chr10	69372422	69373315	894	25.65	9.55760	3.81248	6.79125	C6MG0ACXX_8_7447.sorted.filtered_peak_2854
chr10	69523315	69524632	1318	41.78	15.33403	3.97703	12.38917	C6MG0ACXX_8_7447.sorted.filtered_peak_2855
chr10	69550772	69551021	250	14.08	4.11665	2.70694	1.72680	C6MG0ACXX_8_7447.sorted.filtered_peak_2856
chr10	69609096	69609718	623	23.46	11.11739	4.59081	8.30252	C6MG0ACXX_8_7447.sorted.filtered_peak_2857
chr10	69644049	69645164	1116	35.88	13.40229	4.05701	10.49193	C6MG0ACXX_8_7447.sorted.filtered_peak_2858
chr10	69834448	69835559	1112	46.34	18.44357	4.40439	15.39231	C6MG0ACXX_8_7447.sorted.filtered_peak_2859
chr10	69916121	69916455	335	15.35	5.44076	3.21100	2.90615	C6MG0ACXX_8_7447.sorted.filtered_peak_2860
chr10	70091239	70092002	764	57.29	22.70164	4.58001	19.50880	C6MG0ACXX_8_7447.sorted.filtered_peak_2861
chr10	70166618	70167419	802	19.80	7.26836	3.50075	4.63896	C6MG0ACXX_8_7447.sorted.filtered_peak_2862
chr10	70231363	70232062	700	25.76	11.55618	4.46965	8.72760	C6MG0ACXX_8_7447.sorted.filtered_peak_2863
chr10	70286834	70287547	714	39.83	24.04828	6.53027	20.84420	C6MG0ACXX_8_7447.sorted.filtered_peak_2864
chr10	70310559	70310828	270	13.22	4.43277	2.93257	1.98781	C6MG0ACXX_8_7447.sorted.filtered_peak_2865
chr10	70319898	70320531	634	12.47	3.82976	2.69706	1.48021	C6MG0ACXX_8_7447.sorted.filtered_peak_2866
chr10	70360043	70360549	507	15.84	5.31840	3.11331	2.79126	C6MG0ACXX_8_7447.sorted.filtered_peak_2867
chr10	70480594	70481465	872	52.68	28.77007	6.03193	25.44574	C6MG0ACXX_8_7447.sorted.filtered_peak_2868
chr10	70660349	70661389	1041	48.16	22.64021	5.00747	19.49500	C6MG0ACXX_8_7447.sorted.filtered_peak_2869
chr10	70715418	70716187	770	36.86	15.34687	4.51302	12.37135	C6MG0ACXX_8_7447.sorted.filtered_peak_2870
chr10	70748078	70749031	954	21.27	6.76460	3.19218	4.15767	C6MG0ACXX_8_7447.sorted.filtered_peak_2871
chr10	70787358	70787783	426	16.99	6.97314	3.71229	4.34231	C6MG0ACXX_8_7447.sorted.filtered_peak_2872
chr10	70803895	70804274	380	17.40	4.02716	2.45355	1.65095	C6MG0ACXX_8_7447.sorted.filtered_peak_2873
chr10	70805123	70805747	625	28.11	11.12583	4.06264	8.31095	C6MG0ACXX_8_7447.sorted.filtered_peak_2874
chr10	70821500	70821899	400	15.91	4.56250	2.76919	2.11567	C6MG0ACXX_8_7447.sorted.filtered_peak_2875
chr10	70847521	70848062	542	43.41	14.95291	3.85996	11.99937	C6MG0ACXX_8_7447.sorted.filtered_peak_2876
chr10	70849790	70850099	310	28.67	5.68911	2.46385	3.15077	C6MG0ACXX_8_7447.sorted.filtered_peak_2877
chr10	70861582	70861831	250	12.80	4.12109	2.81511	1.72465	C6MG0ACXX_8_7447.sorted.filtered_peak_2878
chr10	70883324	70884729	1406	48.38	20.84054	4.42382	17.80070	C6MG0ACXX_8_7447.sorted.filtered_peak_2879
chr10	70939368	70940461	1094	38.96	17.55506	4.72416	14.56432	C6MG0ACXX_8_7447.sorted.filtered_peak_2880
chr10	70963843	70964171	329	19.48	7.99008	3.88338	5.29325	C6MG0ACXX_8_7447.sorted.filtered_peak_2881
chr10	70982044	70982948	905	23.61	9.13723	3.82980	6.40201	C6MG0ACXX_8_7447.sorted.filtered_peak_2882
chr10	70988716	70989493	778	18.40	5.46013	2.92852	2.95259	C6MG0ACXX_8_7447.sorted.filtered_peak_2883
chr10	70997419	70997708	290	18.16	6.87798	3.54089	4.25694	C6MG0ACXX_8_7447.sorted.filtered_peak_2884
chr10	71056090	71056480	391	13.14	4.28911	2.86636	1.87734	C6MG0ACXX_8_7447.sorted.filtered_peak_2885
chr10	71077922	71078925	1004	31.89	10.07019	3.47751	7.27584	C6MG0ACXX_8_7447.sorted.filtered_peak_2886
chr10	71087585	71088152	568	12.60	3.76844	2.65508	1.42635	C6MG0ACXX_8_7447.sorted.filtered_peak_2887
chr10	71104579	71105098	520	14.42	4.08795	2.66808	1.69568	C6MG0ACXX_8_7447.sorted.filtered_peak_2888
chr10	71119416	71119821	406	12.83	4.02472	2.75839	1.65453	C6MG0ACXX_8_7447.sorted.filtered_peak_2889
chr10	71152116	71152603	488	15.15	4.75177	2.91167	2.28595	C6MG0ACXX_8_7447.sorted.filtered_peak_2890
chr10	71168363	71168909	547	27.71	10.07566	3.77952	7.29652	C6MG0ACXX_8_7447.sorted.filtered_peak_2891
chr10	71211035	71211408	374	17.62	5.55140	3.05045	3.01264	C6MG0ACXX_8_7447.sorted.filtered_peak_2892
chr10	71267537	71267908	372	18.03	6.92577	3.58389	4.29501	C6MG0ACXX_8_7447.sorted.filtered_peak_2893
chr10	71275223	71275691	469	16.83	6.43273	3.49746	3.83156	C6MG0ACXX_8_7447.sorted.filtered_peak_2894
chr10	71389948	71390279	332	15.95	4.72207	2.82858	2.26601	C6MG0ACXX_8_7447.sorted.filtered_peak_2895
chr10	71586270	71586588	319	12.25	3.45448	2.52591	1.16214	C6MG0ACXX_8_7447.sorted.filtered_peak_2896
chr10	71853234	71853597	364	17.11	5.57723	3.10555	3.03244	C6MG0ACXX_8_7447.sorted.filtered_peak_2897
chr10	71905477	71906863	1387	35.90	11.70434	3.55407	8.86950	C6MG0ACXX_8_7447.sorted.filtered_peak_2898
chr10	71929915	71930616	702	46.02	21.99078	5.23963	18.83832	C6MG0ACXX_8_7447.sorted.filtered_peak_2899
chr10	71981116	71981526	411	14.23	5.05572	3.13382	2.56141	C6MG0ACXX_8_7447.sorted.filtered_peak_2900
chr10	71992833	71993651	819	45.63	19.50739	4.61168	16.44311	C6MG0ACXX_8_7447.sorted.filtered_peak_2901
chr10	72032621	72032884	264	17.70	6.03155	3.24651	3.45407	C6MG0ACXX_8_7447.sorted.filtered_peak_2902
chr10	72115221	72115470	250	16.65	5.07275	2.92123	2.58602	C6MG0ACXX_8_7447.sorted.filtered_peak_2903
chr10	72124188	72124620	433	25.27	12.07749	4.75164	9.22016	C6MG0ACXX_8_7447.sorted.filtered_peak_2904
chr10	72141984	72142680	697	24.58	8.14482	3.41614	5.45475	C6MG0ACXX_8_7447.sorted.filtered_peak_2905
chr10	72163593	72164238	646	29.30	12.51300	4.28100	9.68260	C6MG0ACXX_8_7447.sorted.filtered_peak_2906
chr10	72309809	72310169	361	14.78	4.48554	2.81737	2.05369	C6MG0ACXX_8_7447.sorted.filtered_peak_2907
chr10	72318882	72319348	467	14.77	4.22154	2.70501	1.80626	C6MG0ACXX_8_7447.sorted.filtered_peak_2908
chr10	72335624	72335922	299	17.84	3.63299	2.28396	1.31354	C6MG0ACXX_8_7447.sorted.filtered_peak_2909
chr10	72338070	72338628	559	32.16	13.39344	4.38485	10.48804	C6MG0ACXX_8_7447.sorted.filtered_peak_2910
chr10	72362376	72362878	503	22.46	7.25896	3.27197	4.62555	C6MG0ACXX_8_7447.sorted.filtered_peak_2911
chr10	72363299	72363624	326	19.47	5.26784	2.80155	2.75047	C6MG0ACXX_8_7447.sorted.filtered_peak_2912
chr10	72370239	72370765	527	17.46	7.22277	3.80144	4.56372	C6MG0ACXX_8_7447.sorted.filtered_peak_2913
chr10	72376724	72377051	328	13.57	3.79231	2.59348	1.45025	C6MG0ACXX_8_7447.sorted.filtered_peak_2914
chr10	72377877	72378195	319	14.44	4.15323	2.69130	1.76078	C6MG0ACXX_8_7447.sorted.filtered_peak_2915
chr10	72416300	72416721	422	18.15	7.73880	3.93548	5.05867	C6MG0ACXX_8_7447.sorted.filtered_peak_2916
chr10	72518887	72519136	250	14.83	4.29019	2.72382	1.87933	C6MG0ACXX_8_7447.sorted.filtered_peak_2917
chr10	72575251	72575987	737	21.03	6.97056	3.29266	4.35395	C6MG0ACXX_8_7447.sorted.filtered_peak_2918
chr10	72647519	72648433	915	17.85	4.97219	2.78949	2.49191	C6MG0ACXX_8_7447.sorted.filtered_peak_2919
chr10	73078746	73079479	734	24.18	8.10269	3.39007	5.43581	C6MG0ACXX_8_7447.sorted.filtered_peak_2920
chr10	73136948	73137467	520	24.93	9.02397	3.64586	6.30817	C6MG0ACXX_8_7447.sorted.filtered_peak_2921
chr10	73144061	73144316	256	15.19	5.01989	3.02307	2.52887	C6MG0ACXX_8_7447.sorted.filtered_peak_2922
chr10	73486520	73486769	250	17.38	3.70126	2.33305	1.37038	C6MG0ACXX_8_7447.sorted.filtered_peak_2923
chr10	73487251	73487947	697	21.98	6.00104	2.90079	3.42484	C6MG0ACXX_8_7447.sorted.filtered_peak_2924
chr10	73502061	73502560	500	18.44	4.28145	2.49882	1.86504	C6MG0ACXX_8_7447.sorted.filtered_peak_2925
chr10	73508414	73508924	511	32.07	10.11319	3.43630	7.33939	C6MG0ACXX_8_7447.sorted.filtered_peak_2926
chr10	73528656	73529180	525	34.37	9.59861	3.11305	6.87499	C6MG0ACXX_8_7447.sorted.filtered_peak_2927
chr10	73533147	73533725	579	36.16	11.98640	3.63223	9.14362	C6MG0ACXX_8_7447.sorted.filtered_peak_2928
chr10	73571696	73571990	295	15.87	5.29272	3.09725	2.77061	C6MG0ACXX_8_7447.sorted.filtered_peak_2929
chr10	73610528	73611398	871	45.78	22.37290	5.10247	19.25652	C6MG0ACXX_8_7447.sorted.filtered_peak_2930
chr10	73648500	73648759	260	13.62	4.68389	3.01673	2.21367	C6MG0ACXX_8_7447.sorted.filtered_peak_2931
chr10	73656231	73656525	295	17.20	7.05731	3.75397	4.40676	C6MG0ACXX_8_7447.sorted.filtered_peak_2932
chr10	73808272	73808672	401	21.42	9.82111	4.39475	7.04453	C6MG0ACXX_8_7447.sorted.filtered_peak_2933
chr10	73848170	73848634	465	28.56	8.27783	3.17395	5.58130	C6MG0ACXX_8_7447.sorted.filtered_peak_2934
chr10	73869326	73869610	285	16.94	5.78235	3.21085	3.22358	C6MG0ACXX_8_7447.sorted.filtered_peak_2935
chr10	73975539	73976256	718	54.43	27.36608	5.89653	24.02865	C6MG0ACXX_8_7447.sorted.filtered_peak_2936
chr10	74008007	74009117	1111	37.01	14.10670	4.06528	11.19512	C6MG0ACXX_8_7447.sorted.filtered_peak_2937
chr10	74020063	74021511	1449	41.81	15.19940	3.88359	12.28284	C6MG0ACXX_8_7447.sorted.filtered_peak_2938
chr10	74033260	74034250	991	39.61	13.56888	3.56748	10.73698	C6MG0ACXX_8_7447.sorted.filtered_peak_2939
chr10	74045151	74045905	755	15.23	5.74146	3.34793	3.18876	C6MG0ACXX_8_7447.sorted.filtered_peak_2940
chr10	74056849	74058162	1314	44.67	15.25122	3.89289	12.26850	C6MG0ACXX_8_7447.sorted.filtered_peak_2941
chr10	74079118	74079931	814	26.76	7.66080	3.07575	5.01938	C6MG0ACXX_8_7447.sorted.filtered_peak_2942
chr10	74091500	74092049	550	28.72	5.13669	2.31642	2.64973	C6MG0ACXX_8_7447.sorted.filtered_peak_2943
chr10	74094630	74095444	815	37.64	10.11323	3.07946	7.35240	C6MG0ACXX_8_7447.sorted.filtered_peak_2944
chr10	74114050	74114942	893	47.33	19.65686	4.63888	16.55336	C6MG0ACXX_8_7447.sorted.filtered_peak_2945
chr10	74124165	74124455	291	20.93	6.61562	3.19004	4.00266	C6MG0ACXX_8_7447.sorted.filtered_peak_2946
chr10	74129897	74130470	574	30.04	13.53625	4.62394	10.63427	C6MG0ACXX_8_7447.sorted.filtered_peak_2947
chr10	74385514	74386262	749	28.91	12.19590	4.23616	9.36149	C6MG0ACXX_8_7447.sorted.filtered_peak_2948
chr10	74451626	74452262	637	35.29	14.16348	4.31425	11.23023	C6MG0ACXX_8_7447.sorted.filtered_peak_2949
chr10	74836436	74837000	565	13.90	4.83399	3.06082	2.35778	C6MG0ACXX_8_7447.sorted.filtered_peak_2950
chr10	74855796	74857199	1404	50.57	20.20037	4.20277	17.15305	C6MG0ACXX_8_7447.sorted.filtered_peak_2951
chr10	74927427	74928125	699	29.27	13.94093	4.91881	11.01068	C6MG0ACXX_8_7447.sorted.filtered_peak_2952
chr10	75006552	75007299	748	35.69	14.81727	4.33608	11.88470	C6MG0ACXX_8_7447.sorted.filtered_peak_2953
chr10	75012124	75012882	759	37.14	15.62569	4.38369	12.69452	C6MG0ACXX_8_7447.sorted.filtered_peak_2954
chr10	75118166	75118809	644	37.69	18.41788	5.12031	15.38505	C6MG0ACXX_8_7447.sorted.filtered_peak_2955
chr10	75173034	75174199	1166	24.56	8.54638	3.52796	5.84245	C6MG0ACXX_8_7447.sorted.filtered_peak_2956
chr10	75254986	75256061	1076	49.82	20.75708	4.72482	17.60999	C6MG0ACXX_8_7447.sorted.filtered_peak_2957
chr10	75289041	75289455	415	16.89	5.91123	3.25737	3.35581	C6MG0ACXX_8_7447.sorted.filtered_peak_2958
chr10	75351026	75351538	513	13.98	4.73862	2.99157	2.29083	C6MG0ACXX_8_7447.sorted.filtered_peak_2959
chr10	75385402	75386166	765	39.18	20.03019	5.36695	16.96085	C6MG0ACXX_8_7447.sorted.filtered_peak_2960
chr10	75403838	75404269	432	15.97	5.45309	3.16050	2.91738	C6MG0ACXX_8_7447.sorted.filtered_peak_2961
chr10	75489914	75490711	798	23.24	11.80560	4.74809	9.01615	C6MG0ACXX_8_7447.sorted.filtered_peak_2962
chr10	75503493	75504504	1012	39.86	18.80586	4.99089	15.76460	C6MG0ACXX_8_7447.sorted.filtered_peak_2963
chr10	75519128	75519619	492	18.16	6.01117	3.16893	3.45582	C6MG0ACXX_8_7447.sorted.filtered_peak_2964
chr10	75531861	75532832	972	44.14	14.72202	3.81673	11.75783	C6MG0ACXX_8_7447.sorted.filtered_peak_2965
chr10	75541632	75541967	336	25.86	5.08453	2.41246	2.59077	C6MG0ACXX_8_7447.sorted.filtered_peak_2966
chr10	75544856	75545538	683	45.01	16.37171	4.14445	13.35197	C6MG0ACXX_8_7447.sorted.filtered_peak_2967
chr10	75571012	75571882	871	47.23	19.95751	4.57376	16.89003	C6MG0ACXX_8_7447.sorted.filtered_peak_2968
chr10	75608873	75609350	478	16.81	5.33537	3.02507	2.81530	C6MG0ACXX_8_7447.sorted.filtered_peak_2969
chr10	75619184	75619446	263	17.88	6.34335	3.36468	3.74052	C6MG0ACXX_8_7447.sorted.filtered_peak_2970
chr10	75633966	75635206	1241	28.34	7.26283	2.85943	4.66137	C6MG0ACXX_8_7447.sorted.filtered_peak_2971
chr10	75639353	75639958	606	29.11	9.17754	3.38270	6.44381	C6MG0ACXX_8_7447.sorted.filtered_peak_2972
chr10	75645863	75646206	344	18.69	8.17366	4.04171	5.47963	C6MG0ACXX_8_7447.sorted.filtered_peak_2973
chr10	75700434	75700720	287	16.41	6.50061	3.59155	3.88364	C6MG0ACXX_8_7447.sorted.filtered_peak_2974
chr10	75716238	75716664	427	17.54	6.70573	3.51152	4.10939	C6MG0ACXX_8_7447.sorted.filtered_peak_2975
chr10	75751357	75751987	631	18.67	6.94622	3.50449	4.32118	C6MG0ACXX_8_7447.sorted.filtered_peak_2976
chr10	75757161	75758161	1001	43.59	18.86901	4.73989	15.79914	C6MG0ACXX_8_7447.sorted.filtered_peak_2977
chr10	75910304	75911281	978	53.29	23.64891	4.98490	20.43454	C6MG0ACXX_8_7447.sorted.filtered_peak_2978
chr10	75936036	75937135	1100	36.98	15.03357	4.23044	12.11189	C6MG0ACXX_8_7447.sorted.filtered_peak_2979
chr10	75987623	75988093	471	17.66	6.14590	3.28340	3.56730	C6MG0ACXX_8_7447.sorted.filtered_peak_2980
chr10	76345201	76345594	394	20.64	5.15789	2.69433	2.64710	C6MG0ACXX_8_7447.sorted.filtered_peak_2981
chr10	76498794	76499226	433	18.02	7.21162	3.65985	4.59126	C6MG0ACXX_8_7447.sorted.filtered_peak_2982
chr10	76585614	76586819	1206	104.67	44.33297	5.04354	40.56715	C6MG0ACXX_8_7447.sorted.filtered_peak_2983
chr10	76774339	76774625	287	18.40	5.07114	2.80086	2.57215	C6MG0ACXX_8_7447.sorted.filtered_peak_2984
chr10	76782067	76782368	302	22.30	9.04403	3.97458	6.30718	C6MG0ACXX_8_7447.sorted.filtered_peak_2985
chr10	76792769	76793051	283	15.44	4.93812	2.97066	2.45349	C6MG0ACXX_8_7447.sorted.filtered_peak_2986
chr10	76870900	76871543	644	58.41	29.28463	5.82850	25.91315	C6MG0ACXX_8_7447.sorted.filtered_peak_2987
chr10	76926147	76926663	517	15.21	5.72530	3.34451	3.17454	C6MG0ACXX_8_7447.sorted.filtered_peak_2988
chr10	76969781	76970712	932	47.87	22.63869	5.26386	19.44806	C6MG0ACXX_8_7447.sorted.filtered_peak_2989
chr10	76993865	76994469	605	41.13	13.11183	3.58302	10.23191	C6MG0ACXX_8_7447.sorted.filtered_peak_2990
chr10	76995448	76996039	592	33.18	9.21533	3.10463	6.50060	C6MG0ACXX_8_7447.sorted.filtered_peak_2991
chr10	78933673	78933942	270	17.84	6.78984	3.56573	4.15500	C6MG0ACXX_8_7447.sorted.filtered_peak_2992
chr10	79471215	79471533	319	20.66	7.27613	3.43696	4.64028	C6MG0ACXX_8_7447.sorted.filtered_peak_2993
chr10	79528234	79528491	258	15.53	4.87765	2.92702	2.40525	C6MG0ACXX_8_7447.sorted.filtered_peak_2994
chr10	79559114	79559435	322	15.66	3.74611	2.43963	1.40680	C6MG0ACXX_8_7447.sorted.filtered_peak_2995
chr10	79596013	79596467	455	19.00	5.67405	2.96941	3.14372	C6MG0ACXX_8_7447.sorted.filtered_peak_2996
chr10	79606502	79606766	265	15.40	5.11657	3.03792	2.62824	C6MG0ACXX_8_7447.sorted.filtered_peak_2997
chr10	79637565	79638071	507	16.09	4.82469	2.85807	2.36605	C6MG0ACXX_8_7447.sorted.filtered_peak_2998
chr10	79788919	79789735	817	30.16	7.99041	2.97298	5.31772	C6MG0ACXX_8_7447.sorted.filtered_peak_2999
chr10	79793310	79793955	646	37.76	12.96922	3.80684	10.07008	C6MG0ACXX_8_7447.sorted.filtered_peak_3000
chr10	80062814	80063481	668	56.81	28.01152	5.70456	24.67559	C6MG0ACXX_8_7447.sorted.filtered_peak_3001
chr10	80733246	80733823	578	26.51	8.34837	3.33295	5.64630	C6MG0ACXX_8_7447.sorted.filtered_peak_3002
chr10	80785186	80785476	291	17.99	5.65081	3.06850	3.09548	C6MG0ACXX_8_7447.sorted.filtered_peak_3003
chr10	80787447	80787721	275	17.94	5.68799	3.08852	3.13019	C6MG0ACXX_8_7447.sorted.filtered_peak_3004
chr10	80827073	80827348	276	28.82	6.22367	2.60852	3.63720	C6MG0ACXX_8_7447.sorted.filtered_peak_3005
chr10	80828501	80828992	492	30.32	7.42201	2.82096	4.78905	C6MG0ACXX_8_7447.sorted.filtered_peak_3006
chr10	80955141	80955571	431	19.07	5.64057	2.97491	3.09089	C6MG0ACXX_8_7447.sorted.filtered_peak_3007
chr10	81003134	81003458	325	19.44	3.66055	2.22586	1.33429	C6MG0ACXX_8_7447.sorted.filtered_peak_3008
chr10	81003638	81004101	464	19.50	3.65478	2.22089	1.32979	C6MG0ACXX_8_7447.sorted.filtered_peak_3009
chr10	81045932	81046662	731	25.22	7.53634	3.15641	4.89040	C6MG0ACXX_8_7447.sorted.filtered_peak_3010
chr10	81077425	81077832	408	25.98	7.91132	3.23733	5.23487	C6MG0ACXX_8_7447.sorted.filtered_peak_3011
chr10	81082743	81083373	631	24.86	6.82651	2.99804	4.19095	C6MG0ACXX_8_7447.sorted.filtered_peak_3012
chr10	81091446	81091824	379	16.47	5.47694	3.11562	2.94514	C6MG0ACXX_8_7447.sorted.filtered_peak_3013
chr10	81106992	81107982	991	32.28	10.99748	3.54001	8.24229	C6MG0ACXX_8_7447.sorted.filtered_peak_3014
chr10	81134422	81134671	250	13.91	4.85433	3.07611	2.36403	C6MG0ACXX_8_7447.sorted.filtered_peak_3015
chr10	81205143	81205924	782	54.03	23.80481	4.81974	20.62950	C6MG0ACXX_8_7447.sorted.filtered_peak_3016
chr10	81321871	81322228	358	16.22	6.38677	3.55228	3.78224	C6MG0ACXX_8_7447.sorted.filtered_peak_3017
chr10	81838166	81839166	1001	22.48	7.96151	3.56386	5.26597	C6MG0ACXX_8_7447.sorted.filtered_peak_3018
chr10	81903559	81904140	582	16.39	6.24626	3.42376	3.68750	C6MG0ACXX_8_7447.sorted.filtered_peak_3019
chr10	81947237	81948075	839	22.78	7.28358	3.27444	4.63786	C6MG0ACXX_8_7447.sorted.filtered_peak_3020
chr10	81963357	81963754	398	19.11	3.62886	2.22884	1.31379	C6MG0ACXX_8_7447.sorted.filtered_peak_3021
chr10	81964900	81965570	671	25.17	6.74424	2.90060	4.15568	C6MG0ACXX_8_7447.sorted.filtered_peak_3022
chr10	82138114	82138365	252	15.55	5.05138	3.01290	2.55609	C6MG0ACXX_8_7447.sorted.filtered_peak_3023
chr10	82168082	82168331	250	15.82	4.81556	2.87508	2.34799	C6MG0ACXX_8_7447.sorted.filtered_peak_3024
chr10	82213540	82214334	795	33.07	7.61483	2.75208	4.96256	C6MG0ACXX_8_7447.sorted.filtered_peak_3025
chr10	82218908	82219220	313	29.07	5.99297	2.53291	3.42707	C6MG0ACXX_8_7447.sorted.filtered_peak_3026
chr10	82231994	82232280	287	21.65	6.21029	2.99083	3.62737	C6MG0ACXX_8_7447.sorted.filtered_peak_3027
chr10	82247714	82248078	365	19.96	4.57214	2.52253	2.12169	C6MG0ACXX_8_7447.sorted.filtered_peak_3028
chr10	82258590	82259081	492	18.08	5.52834	3.00426	2.98621	C6MG0ACXX_8_7447.sorted.filtered_peak_3029
chr10	82295434	82296215	782	22.46	7.70089	3.41274	5.05288	C6MG0ACXX_8_7447.sorted.filtered_peak_3030
chr10	85440213	85440593	381	18.23	5.80920	3.09431	3.25896	C6MG0ACXX_8_7447.sorted.filtered_peak_3031
chr10	85631287	85631584	298	16.50	5.53660	3.12275	3.01299	C6MG0ACXX_8_7447.sorted.filtered_peak_3032
chr10	85898636	85899638	1003	58.02	27.19818	5.10155	23.92142	C6MG0ACXX_8_7447.sorted.filtered_peak_3033
chr10	86024479	86024733	255	15.67	4.67812	2.84426	2.20860	C6MG0ACXX_8_7447.sorted.filtered_peak_3034
chr10	86087971	86088477	507	49.15	19.10664	4.37046	16.02156	C6MG0ACXX_8_7447.sorted.filtered_peak_3035
chr10	86088715	86088996	282	30.13	6.24004	2.55681	3.65361	C6MG0ACXX_8_7447.sorted.filtered_peak_3036
chr10	86089901	86090299	399	34.47	6.87115	2.55012	4.23950	C6MG0ACXX_8_7447.sorted.filtered_peak_3037
chr10	86093698	86094235	538	38.08	13.31805	3.86087	10.41559	C6MG0ACXX_8_7447.sorted.filtered_peak_3038
chr10	87372119	87372569	451	17.84	6.08940	3.24140	3.51811	C6MG0ACXX_8_7447.sorted.filtered_peak_3039
chr10	88137017	88137556	540	15.01	4.29730	2.71906	1.87990	C6MG0ACXX_8_7447.sorted.filtered_peak_3040
chr10	88159566	88161114	1549	25.29	7.45765	3.04407	4.86439	C6MG0ACXX_8_7447.sorted.filtered_peak_3041
chr10	88171218	88171533	316	14.15	4.01670	2.65468	1.63862	C6MG0ACXX_8_7447.sorted.filtered_peak_3042
chr10	88172873	88173147	275	17.81	6.19067	3.31014	3.59560	C6MG0ACXX_8_7447.sorted.filtered_peak_3043
chr10	88281389	88281971	583	45.10	21.86077	5.38291	18.69444	C6MG0ACXX_8_7447.sorted.filtered_peak_3044
chr10	88345091	88345489	399	13.04	4.32697	2.89695	1.89237	C6MG0ACXX_8_7447.sorted.filtered_peak_3045
chr10	88470690	88471413	724	25.55	9.41308	3.69971	6.68837	C6MG0ACXX_8_7447.sorted.filtered_peak_3046
chr10	88515944	88516507	564	39.39	18.07526	4.95568	15.02898	C6MG0ACXX_8_7447.sorted.filtered_peak_3047
chr10	88720289	88720538	250	13.85	4.26890	2.80133	1.84126	C6MG0ACXX_8_7447.sorted.filtered_peak_3048
chr10	88730897	88731721	825	18.02	4.54243	2.61967	2.09765	C6MG0ACXX_8_7447.sorted.filtered_peak_3049
chr10	88854371	88855561	1191	50.11	17.65407	4.01173	14.60530	C6MG0ACXX_8_7447.sorted.filtered_peak_3050
chr10	89264284	89264907	624	22.20	6.97394	3.20175	4.35050	C6MG0ACXX_8_7447.sorted.filtered_peak_3051
chr10	89577500	89578645	1146	32.21	10.99436	3.57929	8.20944	C6MG0ACXX_8_7447.sorted.filtered_peak_3052
chr10	89621782	89622656	875	43.90	11.78164	3.16398	8.94210	C6MG0ACXX_8_7447.sorted.filtered_peak_3053
chr10	89622947	89623425	479	37.24	7.81460	2.66953	5.12087	C6MG0ACXX_8_7447.sorted.filtered_peak_3054
chr10	89851213	89851849	637	28.65	9.74287	3.59547	6.97817	C6MG0ACXX_8_7447.sorted.filtered_peak_3055
chr10	89954088	89954379	292	21.42	7.95499	3.64592	5.27082	C6MG0ACXX_8_7447.sorted.filtered_peak_3056
chr10	90031014	90031500	487	34.12	12.73908	4.03252	9.85009	C6MG0ACXX_8_7447.sorted.filtered_peak_3057
chr10	90145528	90145933	406	21.47	6.19087	2.98826	3.61632	C6MG0ACXX_8_7447.sorted.filtered_peak_3058
chr10	90313107	90313428	322	15.56	4.32103	2.69334	1.89864	C6MG0ACXX_8_7447.sorted.filtered_peak_3059
chr10	90342470	90343276	807	19.43	5.66688	2.95269	3.11984	C6MG0ACXX_8_7447.sorted.filtered_peak_3060
chr10	90453017	90453266	250	12.77	3.72636	2.62146	1.38434	C6MG0ACXX_8_7447.sorted.filtered_peak_3061
chr10	90584991	90585507	517	18.52	5.49140	2.94983	2.96379	C6MG0ACXX_8_7447.sorted.filtered_peak_3062
chr10	90595406	90595735	330	22.86	7.12314	3.21513	4.48412	C6MG0ACXX_8_7447.sorted.filtered_peak_3063
chr10	90639725	90640968	1244	30.20	8.75211	3.20682	6.02900	C6MG0ACXX_8_7447.sorted.filtered_peak_3064
chr10	90694672	90694990	319	18.58	4.99826	2.75665	2.50990	C6MG0ACXX_8_7447.sorted.filtered_peak_3065
chr10	90734778	90735254	477	14.44	4.70612	2.94855	2.24378	C6MG0ACXX_8_7447.sorted.filtered_peak_3066
chr10	90749894	90750608	715	24.54	5.55449	2.61038	3.01660	C6MG0ACXX_8_7447.sorted.filtered_peak_3067
chr10	90750884	90751286	403	20.56	3.66372	2.18319	1.33811	C6MG0ACXX_8_7447.sorted.filtered_peak_3068
chr10	90760861	90761148	288	20.84	5.50705	2.80078	2.97104	C6MG0ACXX_8_7447.sorted.filtered_peak_3069
chr10	90789668	90789917	250	14.75	4.48813	2.82163	2.05326	C6MG0ACXX_8_7447.sorted.filtered_peak_3070
chr10	90923427	90923740	314	18.59	5.84829	3.07298	3.29924	C6MG0ACXX_8_7447.sorted.filtered_peak_3071
chr10	90966873	90967343	471	17.22	4.67068	2.71398	2.21991	C6MG0ACXX_8_7447.sorted.filtered_peak_3072
chr10	90977077	90977502	426	16.34	4.88038	2.87490	2.39784	C6MG0ACXX_8_7447.sorted.filtered_peak_3073
chr10	91011233	91012004	772	41.03	20.24340	5.33022	17.14332	C6MG0ACXX_8_7447.sorted.filtered_peak_3074
chr10	91061861	91062175	315	12.49	3.79512	2.67797	1.44919	C6MG0ACXX_8_7447.sorted.filtered_peak_3075
chr10	91087456	91087771	316	18.59	5.28813	2.87559	2.76485	C6MG0ACXX_8_7447.sorted.filtered_peak_3076
chr10	91092186	91092659	474	19.74	4.21180	2.40653	1.80312	C6MG0ACXX_8_7447.sorted.filtered_peak_3077
chr10	91093677	91094070	394	24.62	7.72651	3.27392	5.05745	C6MG0ACXX_8_7447.sorted.filtered_peak_3078
chr10	91151824	91152481	658	15.17	5.17472	3.09752	2.66872	C6MG0ACXX_8_7447.sorted.filtered_peak_3079
chr10	91173913	91175041	1129	20.80	6.33873	3.04128	3.78231	C6MG0ACXX_8_7447.sorted.filtered_peak_3080
chr10	91403577	91405246	1670	25.09	7.02326	2.99106	4.41105	C6MG0ACXX_8_7447.sorted.filtered_peak_3081
chr10	91460804	91461863	1060	42.88	16.56306	4.14026	13.59954	C6MG0ACXX_8_7447.sorted.filtered_peak_3082
chr10	91553304	91553748	445	14.54	4.91850	3.03055	2.44805	C6MG0ACXX_8_7447.sorted.filtered_peak_3083
chr10	91620349	91620626	278	16.07	5.55758	3.19049	3.01926	C6MG0ACXX_8_7447.sorted.filtered_peak_3084
chr10	92617569	92617993	425	16.02	4.33228	2.65871	1.91467	C6MG0ACXX_8_7447.sorted.filtered_peak_3085
chr10	92631212	92632084	873	18.17	5.78783	3.05611	3.26376	C6MG0ACXX_8_7447.sorted.filtered_peak_3086
chr10	92766554	92767018	465	17.67	5.28070	2.92340	2.77482	C6MG0ACXX_8_7447.sorted.filtered_peak_3087
chr10	92922329	92923843	1515	26.44	6.68511	2.82256	4.09046	C6MG0ACXX_8_7447.sorted.filtered_peak_3088
chr10	92958704	92958953	250	17.71	4.26708	2.53066	1.85589	C6MG0ACXX_8_7447.sorted.filtered_peak_3089
chr10	92961199	92961552	354	23.20	7.19556	3.21802	4.54892	C6MG0ACXX_8_7447.sorted.filtered_peak_3090
chr10	92979991	92980875	885	31.26	11.05794	3.75866	8.24378	C6MG0ACXX_8_7447.sorted.filtered_peak_3091
chr10	93169324	93170609	1286	26.18	8.68514	3.41296	5.99171	C6MG0ACXX_8_7447.sorted.filtered_peak_3092
chr10	93557899	93558946	1048	37.04	13.35639	3.77032	10.51391	C6MG0ACXX_8_7447.sorted.filtered_peak_3093
chr10	93661418	93661853	436	13.91	4.87117	3.07604	2.38665	C6MG0ACXX_8_7447.sorted.filtered_peak_3094
chr10	93668242	93669062	821	21.02	6.59298	3.17609	3.98280	C6MG0ACXX_8_7447.sorted.filtered_peak_3095
chr10	93683081	93683944	864	28.06	12.22358	4.44375	9.35868	C6MG0ACXX_8_7447.sorted.filtered_peak_3096
chr10	93704832	93705357	526	13.87	4.21836	2.76753	1.81359	C6MG0ACXX_8_7447.sorted.filtered_peak_3097
chr10	93999700	94000049	350	15.87	3.73124	2.42118	1.39380	C6MG0ACXX_8_7447.sorted.filtered_peak_3098
chr10	94000298	94001121	824	17.47	4.50519	2.63110	2.07437	C6MG0ACXX_8_7447.sorted.filtered_peak_3099
chr10	94050443	94051226	784	32.05	12.30592	3.97575	9.47344	C6MG0ACXX_8_7447.sorted.filtered_peak_3100
chr10	94276845	94277103	259	14.80	5.11590	3.11308	2.60968	C6MG0ACXX_8_7447.sorted.filtered_peak_3101
chr10	94304177	94304468	292	16.48	6.56348	3.60600	3.94694	C6MG0ACXX_8_7447.sorted.filtered_peak_3102
chr10	94333555	94334602	1048	28.90	9.20359	3.43002	6.45660	C6MG0ACXX_8_7447.sorted.filtered_peak_3103
chr10	94351309	94351764	456	30.90	8.18166	3.01903	5.48503	C6MG0ACXX_8_7447.sorted.filtered_peak_3104
chr10	94352515	94353176	662	35.60	11.02255	3.38713	8.23536	C6MG0ACXX_8_7447.sorted.filtered_peak_3105
chr10	94449412	94449738	327	19.03	5.40280	2.86069	2.90068	C6MG0ACXX_8_7447.sorted.filtered_peak_3106
chr10	94450248	94450714	467	16.43	4.01174	2.50180	1.63614	C6MG0ACXX_8_7447.sorted.filtered_peak_3107
chr10	94608005	94608948	944	40.76	16.06879	4.20239	13.12070	C6MG0ACXX_8_7447.sorted.filtered_peak_3108
chr10	95139602	95139939	338	18.26	6.20284	3.25724	3.62034	C6MG0ACXX_8_7447.sorted.filtered_peak_3109
chr10	95146641	95147042	402	18.75	6.55270	3.35681	3.94288	C6MG0ACXX_8_7447.sorted.filtered_peak_3110
chr10	95172940	95173451	512	22.08	9.54080	4.20186	6.77606	C6MG0ACXX_8_7447.sorted.filtered_peak_3111
chr10	95222199	95222540	342	13.94	3.83869	2.58720	1.48555	C6MG0ACXX_8_7447.sorted.filtered_peak_3112
chr10	95242073	95242364	292	14.14	4.30142	2.78961	1.88639	C6MG0ACXX_8_7447.sorted.filtered_peak_3113
chr10	95255851	95256872	1022	38.57	16.41899	4.43554	13.45862	C6MG0ACXX_8_7447.sorted.filtered_peak_3114
chr10	95262743	95263190	448	14.08	3.74119	2.53603	1.40478	C6MG0ACXX_8_7447.sorted.filtered_peak_3115
chr10	95461839	95462815	977	32.11	11.27117	3.71702	8.46339	C6MG0ACXX_8_7447.sorted.filtered_peak_3116
chr10	95653421	95654034	614	19.94	5.66869	2.90301	3.13516	C6MG0ACXX_8_7447.sorted.filtered_peak_3117
chr10	96122423	96122959	537	31.62	13.85669	4.60970	10.92638	C6MG0ACXX_8_7447.sorted.filtered_peak_3118
chr10	96162696	96163601	906	15.13	4.89785	2.97555	2.42117	C6MG0ACXX_8_7447.sorted.filtered_peak_3119
chr10	96304974	96305693	720	19.88	6.55594	3.20697	3.97591	C6MG0ACXX_8_7447.sorted.filtered_peak_3120
chr10	96943404	96943910	507	20.64	6.58238	3.19227	3.97754	C6MG0ACXX_8_7447.sorted.filtered_peak_3121
chr10	97019296	97019717	422	12.98	4.14544	2.81156	1.74852	C6MG0ACXX_8_7447.sorted.filtered_peak_3122
chr10	97050605	97050937	333	21.33	5.83905	2.87700	3.28576	C6MG0ACXX_8_7447.sorted.filtered_peak_3123
chr10	97054813	97055322	510	17.55	4.35858	2.57625	1.93789	C6MG0ACXX_8_7447.sorted.filtered_peak_3124
chr10	97320903	97321363	461	28.81	11.71204	4.21046	8.86162	C6MG0ACXX_8_7447.sorted.filtered_peak_3125
chr10	97415927	97416784	858	25.76	9.78684	3.86259	7.02181	C6MG0ACXX_8_7447.sorted.filtered_peak_3126
chr10	97453531	97454137	607	75.21	43.13845	6.99952	39.39536	C6MG0ACXX_8_7447.sorted.filtered_peak_3127
chr10	97592009	97592494	486	28.76	11.16069	3.98148	8.36070	C6MG0ACXX_8_7447.sorted.filtered_peak_3128
chr10	97625059	97625322	264	16.86	4.59450	2.72037	2.13778	C6MG0ACXX_8_7447.sorted.filtered_peak_3129
chr10	97667328	97667995	668	16.93	5.17997	2.94679	2.67915	C6MG0ACXX_8_7447.sorted.filtered_peak_3130
chr10	97803086	97804047	962	25.23	8.60586	3.53902	5.87940	C6MG0ACXX_8_7447.sorted.filtered_peak_3131
chr10	97849459	97850210	752	28.25	11.11916	4.02127	8.30576	C6MG0ACXX_8_7447.sorted.filtered_peak_3132
chr10	97889408	97890370	963	31.46	11.62138	3.87297	8.80074	C6MG0ACXX_8_7447.sorted.filtered_peak_3133
chr10	98134884	98135341	458	14.63	4.78579	2.96761	2.31420	C6MG0ACXX_8_7447.sorted.filtered_peak_3134
chr10	98273320	98273581	262	18.23	5.45444	2.96147	2.92443	C6MG0ACXX_8_7447.sorted.filtered_peak_3135
chr10	98346317	98347217	901	30.53	9.69856	3.32818	6.97860	C6MG0ACXX_8_7447.sorted.filtered_peak_3136
chr10	98411685	98411962	278	14.32	4.21996	2.72856	1.82553	C6MG0ACXX_8_7447.sorted.filtered_peak_3137
chr10	98430955	98431415	461	16.81	5.33758	3.02688	2.81695	C6MG0ACXX_8_7447.sorted.filtered_peak_3138
chr10	98480552	98480928	377	15.54	3.78649	2.46516	1.44357	C6MG0ACXX_8_7447.sorted.filtered_peak_3139
chr10	98561218	98561645	428	54.06	37.85132	8.71211	34.25101	C6MG0ACXX_8_7447.sorted.filtered_peak_3140
chr10	98591551	98592839	1289	48.08	14.38348	3.57237	11.41336	C6MG0ACXX_8_7447.sorted.filtered_peak_3141
chr10	98670274	98670530	257	16.30	6.29815	3.51577	3.69452	C6MG0ACXX_8_7447.sorted.filtered_peak_3142
chr10	98956111	98956704	594	16.68	5.38668	3.03753	2.87995	C6MG0ACXX_8_7447.sorted.filtered_peak_3143
chr10	98970117	98970424	308	13.72	4.01458	2.68881	1.63811	C6MG0ACXX_8_7447.sorted.filtered_peak_3144
chr10	99051905	99052842	938	42.97	22.52427	5.53282	19.38186	C6MG0ACXX_8_7447.sorted.filtered_peak_3145
chr10	99078620	99079310	691	35.79	15.31499	4.60366	12.34491	C6MG0ACXX_8_7447.sorted.filtered_peak_3146
chr10	99079999	99080293	295	20.05	4.86066	2.61936	2.38310	C6MG0ACXX_8_7447.sorted.filtered_peak_3147
chr10	99093700	99093980	281	19.97	4.31278	2.42431	1.90282	C6MG0ACXX_8_7447.sorted.filtered_peak_3148
chr10	99094324	99095005	682	43.50	20.63493	5.29582	17.50252	C6MG0ACXX_8_7447.sorted.filtered_peak_3149
chr10	99160588	99161290	703	23.42	10.74804	4.38653	7.97119	C6MG0ACXX_8_7447.sorted.filtered_peak_3150
chr10	99166988	99167712	725	21.73	9.68939	4.31437	6.91990	C6MG0ACXX_8_7447.sorted.filtered_peak_3151
chr10	99185427	99186342	916	44.38	19.20355	4.39257	16.19471	C6MG0ACXX_8_7447.sorted.filtered_peak_3152
chr10	99205454	99206260	807	35.37	16.89130	4.90731	13.91500	C6MG0ACXX_8_7447.sorted.filtered_peak_3153
chr10	99257960	99258802	843	75.89	37.56952	5.93808	33.98816	C6MG0ACXX_8_7447.sorted.filtered_peak_3154
chr10	99350244	99350529	286	13.76	4.75961	3.04400	2.27908	C6MG0ACXX_8_7447.sorted.filtered_peak_3155
chr10	99392949	99393703	755	22.86	9.82927	4.18869	7.06051	C6MG0ACXX_8_7447.sorted.filtered_peak_3156
chr10	99400034	99400757	724	53.68	29.15032	6.22295	25.79463	C6MG0ACXX_8_7447.sorted.filtered_peak_3157
chr10	99408775	99409042	268	19.25	7.42409	3.67102	4.76334	C6MG0ACXX_8_7447.sorted.filtered_peak_3158
chr10	99446619	99447482	864	33.93	13.82052	4.23681	10.93018	C6MG0ACXX_8_7447.sorted.filtered_peak_3159
chr10	99473745	99474003	259	15.90	4.55535	2.76286	2.11351	C6MG0ACXX_8_7447.sorted.filtered_peak_3160
chr10	99496638	99497617	980	34.42	14.12545	4.28040	11.22554	C6MG0ACXX_8_7447.sorted.filtered_peak_3161
chr10	99609246	99609925	680	19.03	6.93063	3.48227	4.30122	C6MG0ACXX_8_7447.sorted.filtered_peak_3162
chr10	99629257	99629543	287	15.96	4.76503	2.84854	2.30070	C6MG0ACXX_8_7447.sorted.filtered_peak_3163
chr10	99894129	99894898	770	28.94	11.58275	4.17648	8.73354	C6MG0ACXX_8_7447.sorted.filtered_peak_3164
chr10	100151270	100151685	416	13.16	3.47883	2.47585	1.18534	C6MG0ACXX_8_7447.sorted.filtered_peak_3165
chr10	100205920	100206865	946	20.32	6.83568	3.28150	4.23472	C6MG0ACXX_8_7447.sorted.filtered_peak_3166
chr10	100227198	100227696	499	15.18	3.91767	2.54125	1.54926	C6MG0ACXX_8_7447.sorted.filtered_peak_3167
chr10	101190225	101190845	621	58.26	30.29903	5.92452	26.92471	C6MG0ACXX_8_7447.sorted.filtered_peak_3168
chr10	101380063	101381147	1085	75.71	34.07219	5.09566	30.59411	C6MG0ACXX_8_7447.sorted.filtered_peak_3169
chr10	101418660	101419396	737	29.64	12.00524	4.15701	9.16258	C6MG0ACXX_8_7447.sorted.filtered_peak_3170
chr10	101491577	101492548	972	34.95	16.35143	4.84967	13.37918	C6MG0ACXX_8_7447.sorted.filtered_peak_3171
chr10	101605595	101606091	497	14.19	4.95414	3.08041	2.47904	C6MG0ACXX_8_7447.sorted.filtered_peak_3172
chr10	101769336	101770312	977	24.20	8.62975	3.60620	5.91807	C6MG0ACXX_8_7447.sorted.filtered_peak_3173
chr10	101945539	101946239	701	40.32	16.94315	4.54202	13.93746	C6MG0ACXX_8_7447.sorted.filtered_peak_3174
chr10	101988745	101989556	812	21.98	8.12525	3.59954	5.45728	C6MG0ACXX_8_7447.sorted.filtered_peak_3175
chr10	102027010	102027638	629	19.01	8.48314	4.12795	5.76893	C6MG0ACXX_8_7447.sorted.filtered_peak_3176
chr10	102045821	102046670	850	25.82	9.19780	3.62231	6.46926	C6MG0ACXX_8_7447.sorted.filtered_peak_3177
chr10	102086672	102086954	283	16.80	5.60167	3.14682	3.05421	C6MG0ACXX_8_7447.sorted.filtered_peak_3178
chr10	102106302	102107001	700	22.94	6.09261	2.86147	3.51763	C6MG0ACXX_8_7447.sorted.filtered_peak_3179
chr10	102130508	102131294	787	23.60	6.03376	2.79951	3.47156	C6MG0ACXX_8_7447.sorted.filtered_peak_3180
chr10	102133017	102133807	791	25.43	7.25075	3.07147	4.60557	C6MG0ACXX_8_7447.sorted.filtered_peak_3181
chr10	102193141	102193869	729	17.91	7.17304	3.63880	4.55792	C6MG0ACXX_8_7447.sorted.filtered_peak_3182
chr10	102241262	102241805	544	28.11	10.17464	3.76093	7.39169	C6MG0ACXX_8_7447.sorted.filtered_peak_3183
chr10	102242156	102242565	410	17.93	3.92477	2.38966	1.55732	C6MG0ACXX_8_7447.sorted.filtered_peak_3184
chr10	102268508	102269143	636	21.33	5.01936	2.60296	2.52621	C6MG0ACXX_8_7447.sorted.filtered_peak_3185
chr10	102270635	102271029	395	21.27	5.13581	2.64871	2.63058	C6MG0ACXX_8_7447.sorted.filtered_peak_3186
chr10	102289284	102289970	687	27.61	11.50297	4.25724	8.67056	C6MG0ACXX_8_7447.sorted.filtered_peak_3187
chr10	102295370	102296044	675	36.98	17.26889	5.04548	14.22686	C6MG0ACXX_8_7447.sorted.filtered_peak_3188
chr10	102672173	102673301	1129	38.64	14.51821	4.02256	11.59156	C6MG0ACXX_8_7447.sorted.filtered_peak_3189
chr10	102746887	102747386	500	21.54	8.60833	3.94033	5.86626	C6MG0ACXX_8_7447.sorted.filtered_peak_3190
chr10	102756893	102757883	991	25.57	4.99545	2.38781	2.52516	C6MG0ACXX_8_7447.sorted.filtered_peak_3191
chr10	102758878	102759509	632	27.01	5.84524	2.56585	3.29973	C6MG0ACXX_8_7447.sorted.filtered_peak_3192
chr10	102790741	102791443	703	36.63	13.53561	3.98502	10.63950	C6MG0ACXX_8_7447.sorted.filtered_peak_3193
chr10	102791728	102792601	874	22.76	5.02773	2.50637	2.57028	C6MG0ACXX_8_7447.sorted.filtered_peak_3194
chr10	102802445	102802818	374	20.88	7.05291	3.35287	4.41533	C6MG0ACXX_8_7447.sorted.filtered_peak_3195
chr10	102810001	102810499	499	15.51	5.33148	3.13821	2.81123	C6MG0ACXX_8_7447.sorted.filtered_peak_3196
chr10	102820314	102821228	915	45.07	18.25001	4.38079	15.22373	C6MG0ACXX_8_7447.sorted.filtered_peak_3197
chr10	102827653	102827902	250	16.38	4.79495	2.83011	2.32894	C6MG0ACXX_8_7447.sorted.filtered_peak_3198
chr10	102880904	102881199	296	13.27	3.53863	2.49643	1.23413	C6MG0ACXX_8_7447.sorted.filtered_peak_3199
chr10	102921423	102921829	407	14.18	3.95077	2.62299	1.57726	C6MG0ACXX_8_7447.sorted.filtered_peak_3200
chr10	102973255	102973661	407	16.10	4.28769	2.64005	1.87022	C6MG0ACXX_8_7447.sorted.filtered_peak_3201
chr10	103057507	103057867	361	12.72	3.98036	2.75115	1.60866	C6MG0ACXX_8_7447.sorted.filtered_peak_3202
chr10	103113306	103114082	777	66.03	34.70119	5.92487	31.23260	C6MG0ACXX_8_7447.sorted.filtered_peak_3203
chr10	103213585	103214174	590	17.16	4.82859	2.78917	2.35633	C6MG0ACXX_8_7447.sorted.filtered_peak_3204
chr10	103329802	103330423	622	21.79	6.98017	3.24254	4.35678	C6MG0ACXX_8_7447.sorted.filtered_peak_3205
chr10	103347559	103348214	656	25.01	11.07571	4.43796	8.25025	C6MG0ACXX_8_7447.sorted.filtered_peak_3206
chr10	103453535	103455073	1539	24.16	7.34754	3.17815	4.70467	C6MG0ACXX_8_7447.sorted.filtered_peak_3207
chr10	103539745	103540068	324	22.15	6.04170	2.90186	3.46728	C6MG0ACXX_8_7447.sorted.filtered_peak_3208
chr10	103543022	103543313	292	19.50	4.67737	2.58242	2.21891	C6MG0ACXX_8_7447.sorted.filtered_peak_3209
chr10	103577811	103578777	967	73.72	34.81907	5.25170	31.32049	C6MG0ACXX_8_7447.sorted.filtered_peak_3210
chr10	103590143	103590962	820	45.12	16.85247	4.21067	13.83209	C6MG0ACXX_8_7447.sorted.filtered_peak_3211
chr10	103769631	103770004	374	17.74	6.55047	3.43722	3.95084	C6MG0ACXX_8_7447.sorted.filtered_peak_3212
chr10	103815380	103816347	968	33.50	14.44488	4.54369	11.51440	C6MG0ACXX_8_7447.sorted.filtered_peak_3213
chr10	103824691	103825357	667	35.36	16.57666	4.87394	13.60525	C6MG0ACXX_8_7447.sorted.filtered_peak_3214
chr10	103874674	103875102	429	25.17	5.91177	2.67765	3.35840	C6MG0ACXX_8_7447.sorted.filtered_peak_3215
chr10	103879801	103880468	668	28.08	7.42785	2.96436	4.77476	C6MG0ACXX_8_7447.sorted.filtered_peak_3216
chr10	103892204	103893159	956	58.60	26.67790	5.16133	23.38633	C6MG0ACXX_8_7447.sorted.filtered_peak_3217
chr10	103911613	103912324	712	62.77	33.62232	6.10287	30.16690	C6MG0ACXX_8_7447.sorted.filtered_peak_3218
chr10	103929065	103929451	387	17.17	7.05991	3.74831	4.41769	C6MG0ACXX_8_7447.sorted.filtered_peak_3219
chr10	103985839	103986199	361	19.97	6.99871	3.39357	4.38056	C6MG0ACXX_8_7447.sorted.filtered_peak_3220
chr10	103989570	103989850	281	16.86	4.22432	2.56490	1.81555	C6MG0ACXX_8_7447.sorted.filtered_peak_3221
chr10	104001272	104001521	250	30.34	5.99395	2.49497	3.41516	C6MG0ACXX_8_7447.sorted.filtered_peak_3222
chr10	104004838	104005670	833	66.91	32.69103	5.39120	29.27570	C6MG0ACXX_8_7447.sorted.filtered_peak_3223
chr10	104153686	104154470	785	70.54	28.05362	4.71493	24.70327	C6MG0ACXX_8_7447.sorted.filtered_peak_3224
chr10	104155218	104155481	264	40.33	7.56211	2.52038	4.87989	C6MG0ACXX_8_7447.sorted.filtered_peak_3225
chr10	104159219	104159601	383	29.59	6.50599	2.63461	3.91480	C6MG0ACXX_8_7447.sorted.filtered_peak_3226
chr10	104180191	104181303	1113	45.66	14.62711	3.58031	11.71069	C6MG0ACXX_8_7447.sorted.filtered_peak_3227
chr10	104192045	104192624	580	37.88	18.15485	5.14908	15.10663	C6MG0ACXX_8_7447.sorted.filtered_peak_3228
chr10	104209361	104210705	1345	31.78	11.54246	3.79088	8.72925	C6MG0ACXX_8_7447.sorted.filtered_peak_3229
chr10	104220770	104221297	528	24.67	10.12589	4.08742	7.34873	C6MG0ACXX_8_7447.sorted.filtered_peak_3230
chr10	104238791	104239101	311	17.33	5.86815	3.18393	3.32188	C6MG0ACXX_8_7447.sorted.filtered_peak_3231
chr10	104261710	104262848	1139	79.68	26.70904	4.08261	23.38926	C6MG0ACXX_8_7447.sorted.filtered_peak_3232
chr10	104263431	104263846	416	67.29	19.03865	3.45852	15.94646	C6MG0ACXX_8_7447.sorted.filtered_peak_3233
chr10	104401792	104402547	756	48.55	12.87676	3.19209	9.98651	C6MG0ACXX_8_7447.sorted.filtered_peak_3234
chr10	104405682	104406299	618	33.91	4.46880	2.03134	2.03559	C6MG0ACXX_8_7447.sorted.filtered_peak_3235
chr10	104420875	104421183	309	15.12	4.76864	2.92089	2.30269	C6MG0ACXX_8_7447.sorted.filtered_peak_3236
chr10	104421353	104421612	260	15.32	5.05042	3.03891	2.54685	C6MG0ACXX_8_7447.sorted.filtered_peak_3237
chr10	104433986	104434416	431	16.93	4.90124	2.82721	2.43066	C6MG0ACXX_8_7447.sorted.filtered_peak_3238
chr10	104473568	104474629	1062	44.35	17.20025	4.06407	14.23011	C6MG0ACXX_8_7447.sorted.filtered_peak_3239
chr10	104503221	104503837	617	50.33	27.50836	6.09145	24.21140	C6MG0ACXX_8_7447.sorted.filtered_peak_3240
chr10	104594584	104594904	321	15.97	5.93510	3.36468	3.37345	C6MG0ACXX_8_7447.sorted.filtered_peak_3241
chr10	104613792	104614464	673	37.14	19.08907	5.64303	15.99817	C6MG0ACXX_8_7447.sorted.filtered_peak_3242
chr10	104677325	104678376	1052	68.81	31.41775	5.17460	28.00069	C6MG0ACXX_8_7447.sorted.filtered_peak_3243
chr10	104813713	104814515	803	19.45	6.65229	3.31580	4.04776	C6MG0ACXX_8_7447.sorted.filtered_peak_3244
chr10	104952070	104953342	1273	18.05	4.18338	2.47854	1.78155	C6MG0ACXX_8_7447.sorted.filtered_peak_3245
chr10	105110392	105111213	822	20.43	9.41360	4.23293	6.70821	C6MG0ACXX_8_7447.sorted.filtered_peak_3246
chr10	105127430	105128621	1192	26.82	10.80756	4.10142	7.99290	C6MG0ACXX_8_7447.sorted.filtered_peak_3247
chr10	105155947	105156742	796	41.34	22.39561	5.65226	19.27602	C6MG0ACXX_8_7447.sorted.filtered_peak_3248
chr10	105230847	105231418	572	25.12	10.80820	4.30145	7.99650	C6MG0ACXX_8_7447.sorted.filtered_peak_3249
chr10	105241746	105242001	256	17.26	6.25663	3.39274	3.65846	C6MG0ACXX_8_7447.sorted.filtered_peak_3250
chr10	105264057	105264440	384	19.25	7.25569	3.57377	4.61395	C6MG0ACXX_8_7447.sorted.filtered_peak_3251
chr10	105344218	105344746	529	16.55	5.28350	3.02862	2.76305	C6MG0ACXX_8_7447.sorted.filtered_peak_3252
chr10	105419760	105420283	524	17.22	4.48818	2.64608	2.05133	C6MG0ACXX_8_7447.sorted.filtered_peak_3253
chr10	105437722	105438368	647	16.45	6.25711	3.42327	3.69492	C6MG0ACXX_8_7447.sorted.filtered_peak_3254
chr10	105445913	105446433	521	16.49	5.74471	3.22528	3.19722	C6MG0ACXX_8_7447.sorted.filtered_peak_3255
chr10	105472527	105473018	492	14.29	4.13717	2.70124	1.74022	C6MG0ACXX_8_7447.sorted.filtered_peak_3256
chr10	105531997	105532588	592	12.97	4.22124	2.84606	1.81993	C6MG0ACXX_8_7447.sorted.filtered_peak_3257
chr10	105560487	105560936	450	20.11	7.77963	3.69464	5.11030	C6MG0ACXX_8_7447.sorted.filtered_peak_3258
chr10	105605822	105606113	292	16.13	5.82881	3.30730	3.26510	C6MG0ACXX_8_7447.sorted.filtered_peak_3259
chr10	105668065	105668455	391	18.87	4.57796	2.58125	2.13181	C6MG0ACXX_8_7447.sorted.filtered_peak_3260
chr10	105670621	105671238	618	26.22	8.03175	3.25784	5.34522	C6MG0ACXX_8_7447.sorted.filtered_peak_3261
chr10	105677637	105678408	772	47.68	18.85896	4.41248	15.78281	C6MG0ACXX_8_7447.sorted.filtered_peak_3262
chr10	105707538	105707998	461	13.22	3.94517	2.68970	1.57367	C6MG0ACXX_8_7447.sorted.filtered_peak_3263
chr10	105726640	105727240	601	36.35	15.51789	4.51876	12.56577	C6MG0ACXX_8_7447.sorted.filtered_peak_3264
chr10	105743151	105743745	595	17.37	5.85265	3.19524	3.28820	C6MG0ACXX_8_7447.sorted.filtered_peak_3265
chr10	105880720	105882083	1364	52.92	21.75087	4.39928	18.63507	C6MG0ACXX_8_7447.sorted.filtered_peak_3266
chr10	105991795	105992577	783	27.78	13.23084	4.61296	10.38601	C6MG0ACXX_8_7447.sorted.filtered_peak_3267
chr10	106006809	106007199	391	12.26	3.87183	2.73592	1.49543	C6MG0ACXX_8_7447.sorted.filtered_peak_3268
chr10	106014365	106014616	252	14.86	3.73886	2.48112	1.40338	C6MG0ACXX_8_7447.sorted.filtered_peak_3269
chr10	106028403	106029154	752	52.21	25.53964	5.48277	22.27330	C6MG0ACXX_8_7447.sorted.filtered_peak_3270
chr10	106050966	106051662	697	16.43	5.52492	3.12418	3.00266	C6MG0ACXX_8_7447.sorted.filtered_peak_3271
chr10	106088939	106089334	396	21.28	5.51092	2.76521	2.98438	C6MG0ACXX_8_7447.sorted.filtered_peak_3272
chr10	106097947	106098672	726	29.40	8.87544	3.30536	6.14573	C6MG0ACXX_8_7447.sorted.filtered_peak_3273
chr10	106113024	106113670	647	31.66	10.82979	3.55217	8.06641	C6MG0ACXX_8_7447.sorted.filtered_peak_3274
chr10	111612055	111612430	376	14.33	4.09839	2.68255	1.70039	C6MG0ACXX_8_7447.sorted.filtered_peak_3275
chr10	111674716	111675167	452	20.91	7.36173	3.46658	4.70747	C6MG0ACXX_8_7447.sorted.filtered_peak_3276
chr10	111682804	111683453	650	19.64	5.66211	2.94043	3.11230	C6MG0ACXX_8_7447.sorted.filtered_peak_3277
chr10	111693817	111694168	352	14.31	4.18140	2.71860	1.78162	C6MG0ACXX_8_7447.sorted.filtered_peak_3278
chr10	111767345	111768251	907	44.25	15.97682	4.08264	12.97890	C6MG0ACXX_8_7447.sorted.filtered_peak_3279
chr10	111827766	111828346	581	24.16	7.15117	3.10669	4.52719	C6MG0ACXX_8_7447.sorted.filtered_peak_3280
chr10	111836330	111836887	558	19.88	4.47281	2.49019	2.03696	C6MG0ACXX_8_7447.sorted.filtered_peak_3281
chr10	111896884	111897278	395	15.38	4.63657	2.82957	2.19193	C6MG0ACXX_8_7447.sorted.filtered_peak_3282
chr10	111897513	111898316	804	14.25	3.83633	2.56904	1.48186	C6MG0ACXX_8_7447.sorted.filtered_peak_3283
chr10	111916457	111917123	667	27.91	10.76932	3.98514	7.95836	C6MG0ACXX_8_7447.sorted.filtered_peak_3284
chr10	111935827	111936135	309	12.51	4.01395	2.78706	1.61787	C6MG0ACXX_8_7447.sorted.filtered_peak_3285
chr10	111970483	111971228	746	35.28	7.93756	2.72637	5.27235	C6MG0ACXX_8_7447.sorted.filtered_peak_3286
chr10	111981523	111981789	267	24.90	4.60241	2.31793	2.14445	C6MG0ACXX_8_7447.sorted.filtered_peak_3287
chr10	111985431	111986895	1465	37.09	10.48117	3.15347	7.72481	C6MG0ACXX_8_7447.sorted.filtered_peak_3288
chr10	112064511	112065060	550	39.46	17.02206	4.66371	14.00229	C6MG0ACXX_8_7447.sorted.filtered_peak_3289
chr10	112115851	112116852	1002	26.94	6.99970	2.86960	4.39345	C6MG0ACXX_8_7447.sorted.filtered_peak_3290
chr10	112147800	112148061	262	13.25	4.15310	2.78899	1.75750	C6MG0ACXX_8_7447.sorted.filtered_peak_3291
chr10	112155488	112155944	457	22.18	7.87134	3.55287	5.18113	C6MG0ACXX_8_7447.sorted.filtered_peak_3292
chr10	112174219	112174818	600	39.43	16.41340	4.50023	13.41965	C6MG0ACXX_8_7447.sorted.filtered_peak_3293
chr10	112185696	112186182	487	27.37	11.30096	4.21874	8.47285	C6MG0ACXX_8_7447.sorted.filtered_peak_3294
chr10	112208344	112208813	470	15.33	5.29904	3.13649	2.78532	C6MG0ACXX_8_7447.sorted.filtered_peak_3295
chr10	112257279	112257896	618	49.26	17.00011	3.83429	14.01059	C6MG0ACXX_8_7447.sorted.filtered_peak_3296
chr10	112263705	112264151	447	33.51	8.58998	3.00072	5.86282	C6MG0ACXX_8_7447.sorted.filtered_peak_3297
chr10	112295659	112296059	401	12.99	4.07088	2.77213	1.68509	C6MG0ACXX_8_7447.sorted.filtered_peak_3298
chr10	112327019	112328119	1101	39.57	16.16598	4.27957	13.22425	C6MG0ACXX_8_7447.sorted.filtered_peak_3299
chr10	112431813	112432350	538	19.92	6.80000	3.35113	4.17219	C6MG0ACXX_8_7447.sorted.filtered_peak_3300
chr10	112533840	112534451	612	22.35	7.27781	3.30390	4.63338	C6MG0ACXX_8_7447.sorted.filtered_peak_3301
chr10	112594319	112594568	250	14.69	5.07168	3.09238	2.58221	C6MG0ACXX_8_7447.sorted.filtered_peak_3302
chr10	112602947	112603282	336	15.02	5.04254	3.05306	2.54714	C6MG0ACXX_8_7447.sorted.filtered_peak_3303
chr10	112609875	112610128	254	17.65	4.61703	2.67688	2.15734	C6MG0ACXX_8_7447.sorted.filtered_peak_3304
chr10	112620284	112620689	406	27.58	8.26280	3.21840	5.57775	C6MG0ACXX_8_7447.sorted.filtered_peak_3305
chr10	112624330	112624754	425	31.39	9.05796	3.21983	6.31969	C6MG0ACXX_8_7447.sorted.filtered_peak_3306
chr10	112631438	112632785	1348	28.11	6.48659	2.67186	3.90987	C6MG0ACXX_8_7447.sorted.filtered_peak_3307
chr10	112678261	112679575	1315	55.68	20.24347	3.91013	17.18152	C6MG0ACXX_8_7447.sorted.filtered_peak_3308
chr10	112752844	112753253	410	22.19	8.99216	3.95234	6.25790	C6MG0ACXX_8_7447.sorted.filtered_peak_3309
chr10	113943011	113943894	884	26.29	10.40021	3.83884	7.67231	C6MG0ACXX_8_7447.sorted.filtered_peak_3310
chr10	114129152	114129432	281	20.53	9.52902	4.44167	6.74825	C6MG0ACXX_8_7447.sorted.filtered_peak_3311
chr10	114135641	114136044	404	19.21	7.32454	3.62411	4.67623	C6MG0ACXX_8_7447.sorted.filtered_peak_3312
chr10	114149033	114149636	604	20.48	7.79238	3.68764	5.11310	C6MG0ACXX_8_7447.sorted.filtered_peak_3313
chr10	114206441	114207294	854	28.22	10.87233	4.00773	8.05836	C6MG0ACXX_8_7447.sorted.filtered_peak_3314
chr10	114231697	114232004	308	13.73	4.32507	2.82840	1.90807	C6MG0ACXX_8_7447.sorted.filtered_peak_3315
chr10	115323195	115323588	394	16.72	5.76954	3.22074	3.21598	C6MG0ACXX_8_7447.sorted.filtered_peak_3316
chr10	115439138	115440400	1263	22.66	6.89650	3.15546	4.26760	C6MG0ACXX_8_7447.sorted.filtered_peak_3317
chr10	115613813	115614717	905	20.59	5.22997	2.70280	2.73421	C6MG0ACXX_8_7447.sorted.filtered_peak_3318
chr10	115720422	115721825	1404	31.39	10.15681	3.41299	7.40735	C6MG0ACXX_8_7447.sorted.filtered_peak_3319
chr10	115933616	115934685	1070	34.30	11.95827	3.64666	9.14423	C6MG0ACXX_8_7447.sorted.filtered_peak_3320
chr10	116064099	116064511	413	17.73	4.99842	2.81769	2.50530	C6MG0ACXX_8_7447.sorted.filtered_peak_3321
chr10	116231126	116231455	330	14.83	4.71998	2.92240	2.26163	C6MG0ACXX_8_7447.sorted.filtered_peak_3322
chr10	116286082	116287081	1000	27.26	9.88433	3.61346	7.17904	C6MG0ACXX_8_7447.sorted.filtered_peak_3323
chr10	116300858	116301473	616	38.30	15.55113	4.39273	12.58705	C6MG0ACXX_8_7447.sorted.filtered_peak_3324
chr10	116304142	116304465	324	26.21	6.90028	2.93293	4.26768	C6MG0ACXX_8_7447.sorted.filtered_peak_3325
chr10	116561071	116561630	560	18.19	6.44752	3.31489	3.87913	C6MG0ACXX_8_7447.sorted.filtered_peak_3326
chr10	116581280	116581969	690	24.81	7.57919	3.23793	4.90393	C6MG0ACXX_8_7447.sorted.filtered_peak_3327
chr10	116697750	116698343	594	27.73	12.02560	4.34280	9.18863	C6MG0ACXX_8_7447.sorted.filtered_peak_3328
chr10	116853154	116853510	357	13.55	3.53742	2.47763	1.22562	C6MG0ACXX_8_7447.sorted.filtered_peak_3329
chr10	118934334	118935688	1355	18.29	5.25667	2.87469	2.74572	C6MG0ACXX_8_7447.sorted.filtered_peak_3330
chr10	118976025	118976521	497	17.91	5.79859	3.11508	3.25067	C6MG0ACXX_8_7447.sorted.filtered_peak_3331
chr10	119134661	119135483	823	23.84	7.60971	3.23081	4.98317	C6MG0ACXX_8_7447.sorted.filtered_peak_3332
chr10	119256072	119256321	250	16.78	5.83310	3.25558	3.26506	C6MG0ACXX_8_7447.sorted.filtered_peak_3333
chr10	119806093	119806681	589	35.73	13.94713	4.20592	11.02294	C6MG0ACXX_8_7447.sorted.filtered_peak_3334
chr10	120101569	120102223	655	30.47	12.55680	4.16327	9.72207	C6MG0ACXX_8_7447.sorted.filtered_peak_3335
chr10	120219197	120219474	278	14.39	4.13525	2.69308	1.73622	C6MG0ACXX_8_7447.sorted.filtered_peak_3336
chr10	120458054	120458338	285	17.91	6.64255	3.48294	4.02493	C6MG0ACXX_8_7447.sorted.filtered_peak_3337
chr10	120514003	120514988	986	57.28	29.01122	5.46555	25.69171	C6MG0ACXX_8_7447.sorted.filtered_peak_3338
chr10	120788764	120789201	438	22.22	5.93493	2.84501	3.38419	C6MG0ACXX_8_7447.sorted.filtered_peak_3339
chr10	120839319	120840965	1647	26.62	7.94898	3.17904	5.27640	C6MG0ACXX_8_7447.sorted.filtered_peak_3340
chr10	120849968	120850956	989	23.31	10.34665	4.25343	7.57363	C6MG0ACXX_8_7447.sorted.filtered_peak_3341
chr10	120863305	120863950	646	17.28	5.36484	3.00403	2.83864	C6MG0ACXX_8_7447.sorted.filtered_peak_3342
chr10	120891109	120891904	796	17.86	5.50503	3.00034	2.97678	C6MG0ACXX_8_7447.sorted.filtered_peak_3343
chr10	120924799	120925749	951	27.88	10.08164	3.74389	7.31181	C6MG0ACXX_8_7447.sorted.filtered_peak_3344
chr10	120937759	120938802	1044	30.72	13.24037	4.35121	10.37845	C6MG0ACXX_8_7447.sorted.filtered_peak_3345
chr10	120949367	120949616	250	13.65	4.70206	3.01409	2.24121	C6MG0ACXX_8_7447.sorted.filtered_peak_3346
chr10	120958865	120959114	250	15.60	4.88517	2.91653	2.41929	C6MG0ACXX_8_7447.sorted.filtered_peak_3347
chr10	120966331	120967231	901	42.23	13.14036	3.37258	10.31068	C6MG0ACXX_8_7447.sorted.filtered_peak_3348
chr10	121028060	121028976	917	49.31	21.77575	4.80545	18.63212	C6MG0ACXX_8_7447.sorted.filtered_peak_3349
chr10	121060735	121061188	454	20.80	4.73805	2.52570	2.28473	C6MG0ACXX_8_7447.sorted.filtered_peak_3350
chr10	121065474	121066411	938	34.51	11.99872	3.64601	9.18444	C6MG0ACXX_8_7447.sorted.filtered_peak_3351
chr10	121073058	121073470	413	17.82	4.54365	2.62958	2.10364	C6MG0ACXX_8_7447.sorted.filtered_peak_3352
chr10	121075080	121075342	263	19.43	5.49065	2.89478	2.95039	C6MG0ACXX_8_7447.sorted.filtered_peak_3353
chr10	121238424	121238673	250	12.67	3.88290	2.70641	1.52345	C6MG0ACXX_8_7447.sorted.filtered_peak_3354
chr10	121248891	121249535	645	19.14	6.89533	3.45214	4.26918	C6MG0ACXX_8_7447.sorted.filtered_peak_3355
chr10	121261799	121262398	600	18.46	5.60532	3.00083	3.06437	C6MG0ACXX_8_7447.sorted.filtered_peak_3356
chr10	121275888	121276805	918	16.79	4.95398	2.86971	2.46363	C6MG0ACXX_8_7447.sorted.filtered_peak_3357
chr10	121301439	121302901	1463	24.64	6.15577	2.76347	3.59531	C6MG0ACXX_8_7447.sorted.filtered_peak_3358
chr10	121335653	121335911	259	15.32	5.59482	3.28635	3.04970	C6MG0ACXX_8_7447.sorted.filtered_peak_3359
chr10	121355823	121357046	1224	47.71	17.26533	3.91372	14.30104	C6MG0ACXX_8_7447.sorted.filtered_peak_3360
chr10	121402109	121402453	345	19.14	8.44874	4.11264	5.73940	C6MG0ACXX_8_7447.sorted.filtered_peak_3361
chr10	121410409	121411014	606	25.61	7.07324	2.97645	4.46008	C6MG0ACXX_8_7447.sorted.filtered_peak_3362
chr10	121423336	121423728	393	16.91	5.40780	3.03841	2.88759	C6MG0ACXX_8_7447.sorted.filtered_peak_3363
chr10	121446098	121446867	770	15.02	5.13151	3.08780	2.63600	C6MG0ACXX_8_7447.sorted.filtered_peak_3364
chr10	121452739	121453105	367	15.17	5.47959	3.22691	2.96063	C6MG0ACXX_8_7447.sorted.filtered_peak_3365
chr10	121463985	121464250	266	18.76	5.88625	3.08760	3.32293	C6MG0ACXX_8_7447.sorted.filtered_peak_3366
chr10	121484953	121485991	1039	40.87	16.88663	4.35929	13.90441	C6MG0ACXX_8_7447.sorted.filtered_peak_3367
chr10	121510164	121510645	482	14.08	4.99628	3.11163	2.50698	C6MG0ACXX_8_7447.sorted.filtered_peak_3368
chr10	121631892	121633000	1109	33.83	11.45826	3.60510	8.65587	C6MG0ACXX_8_7447.sorted.filtered_peak_3369
chr10	121651702	121652581	880	26.35	10.55000	3.87892	7.81497	C6MG0ACXX_8_7447.sorted.filtered_peak_3370
chr10	122495365	122495637	273	12.63	3.55058	2.54558	1.24235	C6MG0ACXX_8_7447.sorted.filtered_peak_3371
chr10	122610383	122611340	958	23.43	11.02979	4.62007	8.20231	C6MG0ACXX_8_7447.sorted.filtered_peak_3372
chr10	122708663	122708999	337	15.80	4.74218	2.85634	2.27467	C6MG0ACXX_8_7447.sorted.filtered_peak_3373
chr10	123687188	123688078	891	26.66	10.31992	3.92560	7.53874	C6MG0ACXX_8_7447.sorted.filtered_peak_3374
chr10	123734031	123734772	742	18.70	7.04481	3.50973	4.43757	C6MG0ACXX_8_7447.sorted.filtered_peak_3375
chr10	124102185	124102434	250	16.11	4.38153	2.67206	1.95907	C6MG0ACXX_8_7447.sorted.filtered_peak_3376
chr10	124133848	124135081	1234	27.44	8.24539	3.19940	5.56324	C6MG0ACXX_8_7447.sorted.filtered_peak_3377
chr10	124638773	124639595	823	41.68	18.14430	4.71657	15.09870	C6MG0ACXX_8_7447.sorted.filtered_peak_3378
chr10	124713413	124714111	699	43.30	19.51616	4.84318	16.44861	C6MG0ACXX_8_7447.sorted.filtered_peak_3379
chr10	124739732	124740438	707	47.17	23.45722	5.67900	20.22960	C6MG0ACXX_8_7447.sorted.filtered_peak_3380
chr10	124767629	124768954	1326	31.07	12.32434	3.89914	9.53495	C6MG0ACXX_8_7447.sorted.filtered_peak_3381
chr10	124892535	124892840	306	18.59	5.27681	2.85441	2.77402	C6MG0ACXX_8_7447.sorted.filtered_peak_3382
chr10	124913480	124914383	904	55.27	22.85020	4.50804	19.70042	C6MG0ACXX_8_7447.sorted.filtered_peak_3383
chr10	125919713	125920286	574	14.36	4.78652	2.99619	2.31414	C6MG0ACXX_8_7447.sorted.filtered_peak_3384
chr10	126077709	126078143	435	31.38	12.69862	4.26435	9.81393	C6MG0ACXX_8_7447.sorted.filtered_peak_3385
chr10	126106935	126108076	1142	30.25	8.81378	3.14641	6.12208	C6MG0ACXX_8_7447.sorted.filtered_peak_3386
chr10	126150026	126150837	812	38.23	18.86073	5.22227	15.82166	C6MG0ACXX_8_7447.sorted.filtered_peak_3387
chr10	126315508	126315761	254	17.30	4.96706	2.84171	2.47119	C6MG0ACXX_8_7447.sorted.filtered_peak_3388
chr10	126339079	126339710	632	19.26	3.57418	2.20182	1.26752	C6MG0ACXX_8_7447.sorted.filtered_peak_3389
chr10	126346356	126346775	420	19.38	6.22694	3.17403	3.63566	C6MG0ACXX_8_7447.sorted.filtered_peak_3390
chr10	126367485	126367836	352	14.26	4.11890	2.69597	1.72337	C6MG0ACXX_8_7447.sorted.filtered_peak_3391
chr10	126377359	126377922	564	26.84	9.83634	3.78122	7.06448	C6MG0ACXX_8_7447.sorted.filtered_peak_3392
chr10	126385197	126385540	344	18.60	3.54741	2.21957	1.23206	C6MG0ACXX_8_7447.sorted.filtered_peak_3393
chr10	126406644	126407193	550	29.93	7.58430	2.90080	4.92478	C6MG0ACXX_8_7447.sorted.filtered_peak_3394
chr10	126407780	126408318	539	28.62	6.10347	2.59394	3.51485	C6MG0ACXX_8_7447.sorted.filtered_peak_3395
chr10	126411772	126412182	411	22.67	4.55263	2.39115	2.10045	C6MG0ACXX_8_7447.sorted.filtered_peak_3396
chr10	126417076	126417463	388	16.63	4.30869	2.60613	1.90203	C6MG0ACXX_8_7447.sorted.filtered_peak_3397
chr10	126432371	126433208	838	32.85	8.28598	2.94632	5.58385	C6MG0ACXX_8_7447.sorted.filtered_peak_3398
chr10	126480271	126481016	746	30.68	14.97605	5.11154	12.01226	C6MG0ACXX_8_7447.sorted.filtered_peak_3399
chr10	126490171	126490744	574	19.02	6.92211	3.49696	4.27927	C6MG0ACXX_8_7447.sorted.filtered_peak_3400
chr10	126604937	126605901	965	38.90	14.93935	3.99357	12.03511	C6MG0ACXX_8_7447.sorted.filtered_peak_3401
chr10	127407499	127408642	1144	49.55	25.18517	5.44482	21.96283	C6MG0ACXX_8_7447.sorted.filtered_peak_3402
chr10	127511531	127512270	740	52.59	26.17043	5.56651	22.92071	C6MG0ACXX_8_7447.sorted.filtered_peak_3403
chr10	127574514	127575436	923	35.52	4.86658	2.08228	2.39049	C6MG0ACXX_8_7447.sorted.filtered_peak_3404
chr10	127584129	127584418	290	42.11	4.10451	1.82559	1.71030	C6MG0ACXX_8_7447.sorted.filtered_peak_3405
chr10	127584720	127585252	533	38.39	3.70503	1.79736	1.37374	C6MG0ACXX_8_7447.sorted.filtered_peak_3406
chr10	127590980	127591259	280	18.04	5.52577	2.98400	3.00958	C6MG0ACXX_8_7447.sorted.filtered_peak_3407
chr10	127593841	127594496	656	17.00	5.44350	3.04423	2.92225	C6MG0ACXX_8_7447.sorted.filtered_peak_3408
chr10	127730365	127730789	425	14.34	4.72451	2.95709	2.26961	C6MG0ACXX_8_7447.sorted.filtered_peak_3409
chr10	129091687	129092043	357	12.43	3.51719	2.54301	1.21229	C6MG0ACXX_8_7447.sorted.filtered_peak_3410
chr10	129652109	129652358	250	13.81	3.66821	2.51960	1.33890	C6MG0ACXX_8_7447.sorted.filtered_peak_3411
chr10	129789086	129789435	350	15.79	4.73279	2.85073	2.26886	C6MG0ACXX_8_7447.sorted.filtered_peak_3412
chr10	129809616	129810087	472	18.49	5.73714	3.05276	3.18560	C6MG0ACXX_8_7447.sorted.filtered_peak_3413
chr10	129833854	129834268	415	13.69	4.72928	3.02959	2.25736	C6MG0ACXX_8_7447.sorted.filtered_peak_3414
chr10	129840255	129840512	258	13.36	3.88114	2.65300	1.51705	C6MG0ACXX_8_7447.sorted.filtered_peak_3415
chr10	129845556	129846842	1287	28.01	8.64871	3.29870	5.93961	C6MG0ACXX_8_7447.sorted.filtered_peak_3416
chr10	129861341	129861626	286	20.56	5.38900	2.77697	2.86254	C6MG0ACXX_8_7447.sorted.filtered_peak_3417
chr10	129862740	129863337	598	19.86	4.83806	2.62063	2.36401	C6MG0ACXX_8_7447.sorted.filtered_peak_3418
chr10	129893668	129894051	384	12.29	3.54673	2.56853	1.24072	C6MG0ACXX_8_7447.sorted.filtered_peak_3419
chr10	129924571	129925191	621	32.40	13.28979	4.33308	10.38394	C6MG0ACXX_8_7447.sorted.filtered_peak_3420
chr10	129948320	129948950	631	17.36	5.86893	3.18176	3.32056	C6MG0ACXX_8_7447.sorted.filtered_peak_3421
chr10	129979052	129979470	419	22.78	8.41036	3.67551	5.70471	C6MG0ACXX_8_7447.sorted.filtered_peak_3422
chr10	130008433	130009250	818	19.98	4.27563	2.41396	1.86522	C6MG0ACXX_8_7447.sorted.filtered_peak_3423
chr10	130010118	130010717	600	26.23	7.61837	3.11710	4.96582	C6MG0ACXX_8_7447.sorted.filtered_peak_3424
chr10	131265230	131265709	480	26.59	10.77780	4.07507	7.98569	C6MG0ACXX_8_7447.sorted.filtered_peak_3425
chr10	131908253	131909843	1591	66.45	24.64234	4.26840	21.41175	C6MG0ACXX_8_7447.sorted.filtered_peak_3426
chr10	131926009	131926292	284	15.01	5.51236	3.25716	2.98647	C6MG0ACXX_8_7447.sorted.filtered_peak_3427
chr10	131934281	131935097	817	22.96	8.83582	3.75735	6.13320	C6MG0ACXX_8_7447.sorted.filtered_peak_3428
chr10	131988372	131988726	355	16.65	5.88198	3.27911	3.31739	C6MG0ACXX_8_7447.sorted.filtered_peak_3429
chr10	133109896	133110630	735	23.80	6.36068	2.90328	3.76592	C6MG0ACXX_8_7447.sorted.filtered_peak_3430
chr10	133786072	133786396	325	14.66	3.75608	2.50556	1.41423	C6MG0ACXX_8_7447.sorted.filtered_peak_3431
chr10	133795396	133795729	334	30.47	12.83962	4.42512	9.94057	C6MG0ACXX_8_7447.sorted.filtered_peak_3432
chr10	133971905	133972162	258	20.12	6.55310	3.23649	3.94305	C6MG0ACXX_8_7447.sorted.filtered_peak_3433
chr10	133999977	134000338	362	14.58	3.75458	2.51012	1.41362	C6MG0ACXX_8_7447.sorted.filtered_peak_3434
chr10	134121337	134121998	662	37.68	16.18074	4.63391	13.18051	C6MG0ACXX_8_7447.sorted.filtered_peak_3435
chr10	134145069	134146078	1010	56.27	22.42678	4.46489	19.25957	C6MG0ACXX_8_7447.sorted.filtered_peak_3436
chr10	134210001	134210320	320	17.75	4.05557	2.44757	1.67341	C6MG0ACXX_8_7447.sorted.filtered_peak_3437
chr10	134260858	134261560	703	35.33	12.01887	3.71607	9.15647	C6MG0ACXX_8_7447.sorted.filtered_peak_3438
chr10	134266549	134266918	370	23.34	6.90288	3.09031	4.28867	C6MG0ACXX_8_7447.sorted.filtered_peak_3439
chr10	134350553	134351415	863	75.85	37.66784	5.67651	34.09512	C6MG0ACXX_8_7447.sorted.filtered_peak_3440
chr10	134364773	134365108	336	12.00	3.52847	2.58254	1.23039	C6MG0ACXX_8_7447.sorted.filtered_peak_3441
chr10	134385622	134386068	447	14.55	4.72566	2.95080	2.25579	C6MG0ACXX_8_7447.sorted.filtered_peak_3442
chr10	134775901	134776171	271	16.08	4.21892	2.61446	1.81188	C6MG0ACXX_8_7447.sorted.filtered_peak_3443
chr10	134823679	134823928	250	15.84	5.26214	3.08830	2.74121	C6MG0ACXX_8_7447.sorted.filtered_peak_3444
chr10	135074728	135075783	1056	23.16	5.80250	2.74470	3.26055	C6MG0ACXX_8_7447.sorted.filtered_peak_3445
chr10	135092038	135092764	727	26.78	5.88176	2.59849	3.32537	C6MG0ACXX_8_7447.sorted.filtered_peak_3446
chr10	135121366	135122946	1581	40.43	14.96525	3.85935	12.08852	C6MG0ACXX_8_7447.sorted.filtered_peak_3447
chr10	135131988	135132489	502	17.12	6.87443	3.66262	4.24872	C6MG0ACXX_8_7447.sorted.filtered_peak_3448
chr10	135143115	135143596	482	19.42	6.48656	3.25293	3.89265	C6MG0ACXX_8_7447.sorted.filtered_peak_3449
chr10	135148869	135149556	688	19.27	5.77660	2.99894	3.22790	C6MG0ACXX_8_7447.sorted.filtered_peak_3450
chr10	135171096	135171644	549	23.46	6.98706	3.08612	4.38248	C6MG0ACXX_8_7447.sorted.filtered_peak_3451
chr10	135186688	135187295	608	31.42	14.08692	4.69581	11.15399	C6MG0ACXX_8_7447.sorted.filtered_peak_3452
chr10	135192007	135192487	481	21.65	6.64299	3.12900	4.04535	C6MG0ACXX_8_7447.sorted.filtered_peak_3453
chr10	135192769	135193088	320	20.56	5.91055	2.96881	3.34019	C6MG0ACXX_8_7447.sorted.filtered_peak_3454
chr10	135202814	135203736	923	24.09	5.73969	2.65657	3.21900	C6MG0ACXX_8_7447.sorted.filtered_peak_3455
chr10	135207396	135208230	835	31.12	9.08910	3.21759	6.36419	C6MG0ACXX_8_7447.sorted.filtered_peak_3456
chr10	135333612	135334139	528	17.80	6.41432	3.40231	3.80890	C6MG0ACXX_8_7447.sorted.filtered_peak_3457
chr10	135500596	135500865	270	22.93	11.40099	4.93743	8.53502	C6MG0ACXX_8_7447.sorted.filtered_peak_3458
chr11	189553	190343	791	28.29	8.87531	3.38376	6.13437	C6MG0ACXX_8_7447.sorted.filtered_peak_3459
chr11	191907	192325	419	29.52	8.10193	3.06510	5.41637	C6MG0ACXX_8_7447.sorted.filtered_peak_3460
chr11	207252	207962	711	72.12	35.32150	5.54971	31.82099	C6MG0ACXX_8_7447.sorted.filtered_peak_3461
chr11	208563	208930	368	32.93	7.01734	2.63905	4.38011	C6MG0ACXX_8_7447.sorted.filtered_peak_3462
chr11	235911	237321	1411	39.14	14.60179	3.91743	11.70282	C6MG0ACXX_8_7447.sorted.filtered_peak_3463
chr11	250752	251089	338	19.29	7.44069	3.66058	4.78681	C6MG0ACXX_8_7447.sorted.filtered_peak_3464
chr11	267656	267943	288	20.78	4.81852	2.56840	2.33889	C6MG0ACXX_8_7447.sorted.filtered_peak_3465
chr11	269182	269842	661	32.11	11.31875	3.82911	8.47119	C6MG0ACXX_8_7447.sorted.filtered_peak_3466
chr11	288608	289123	516	18.78	4.16489	2.43231	1.76966	C6MG0ACXX_8_7447.sorted.filtered_peak_3467
chr11	313709	314238	530	25.44	6.87817	2.96234	4.25388	C6MG0ACXX_8_7447.sorted.filtered_peak_3468
chr11	326796	327415	620	12.64	3.76768	2.65094	1.42467	C6MG0ACXX_8_7447.sorted.filtered_peak_3469
chr11	355614	356506	893	25.86	9.47625	3.56523	6.81394	C6MG0ACXX_8_7447.sorted.filtered_peak_3470
chr11	397026	397475	450	14.63	4.77047	2.96068	2.29966	C6MG0ACXX_8_7447.sorted.filtered_peak_3471
chr11	406727	407666	940	42.60	17.57672	4.32156	14.58321	C6MG0ACXX_8_7447.sorted.filtered_peak_3472
chr11	414703	415231	529	20.92	5.37978	2.74627	2.85974	C6MG0ACXX_8_7447.sorted.filtered_peak_3473
chr11	416797	417198	402	19.69	4.20590	2.40717	1.79655	C6MG0ACXX_8_7447.sorted.filtered_peak_3474
chr11	448026	448668	643	38.31	12.47455	3.67163	9.59082	C6MG0ACXX_8_7447.sorted.filtered_peak_3475
chr11	450050	450659	610	37.92	11.99441	3.54764	9.13410	C6MG0ACXX_8_7447.sorted.filtered_peak_3476
chr11	506278	507586	1309	64.74	26.42756	4.65277	23.14717	C6MG0ACXX_8_7447.sorted.filtered_peak_3477
chr11	518609	519245	637	29.71	16.61247	5.79588	13.60717	C6MG0ACXX_8_7447.sorted.filtered_peak_3478
chr11	535381	536070	690	41.39	14.60319	3.84769	11.68842	C6MG0ACXX_8_7447.sorted.filtered_peak_3479
chr11	537171	537618	448	32.78	8.81525	3.07156	6.09306	C6MG0ACXX_8_7447.sorted.filtered_peak_3480
chr11	560552	561290	739	41.84	15.69645	3.98392	12.76537	C6MG0ACXX_8_7447.sorted.filtered_peak_3481
chr11	568288	568903	616	52.22	25.44558	5.50628	22.18901	C6MG0ACXX_8_7447.sorted.filtered_peak_3482
chr11	575760	576615	856	51.74	21.80476	4.69990	18.65745	C6MG0ACXX_8_7447.sorted.filtered_peak_3483
chr11	587891	588386	496	17.75	6.77107	3.55937	4.14430	C6MG0ACXX_8_7447.sorted.filtered_peak_3484
chr11	615604	616183	580	40.46	14.69486	4.05436	11.73569	C6MG0ACXX_8_7447.sorted.filtered_peak_3485
chr11	694920	696163	1244	94.33	43.09777	5.34302	39.38313	C6MG0ACXX_8_7447.sorted.filtered_peak_3486
chr11	726118	726513	396	17.03	4.18296	2.53756	1.78135	C6MG0ACXX_8_7447.sorted.filtered_peak_3487
chr11	746814	747797	984	25.37	9.26945	3.66247	6.54801	C6MG0ACXX_8_7447.sorted.filtered_peak_3488
chr11	765145	765437	293	14.97	4.78697	2.94039	2.32260	C6MG0ACXX_8_7447.sorted.filtered_peak_3489
chr11	777120	778189	1070	35.52	14.74727	4.41560	11.80526	C6MG0ACXX_8_7447.sorted.filtered_peak_3490
chr11	796157	796632	476	29.49	6.09653	2.53761	3.52907	C6MG0ACXX_8_7447.sorted.filtered_peak_3491
chr11	797230	798597	1368	36.40	9.81462	3.07790	7.07662	C6MG0ACXX_8_7447.sorted.filtered_peak_3492
chr11	805109	805508	400	33.46	5.93195	2.36060	3.37722	C6MG0ACXX_8_7447.sorted.filtered_peak_3493
chr11	809145	810123	979	66.50	27.26105	4.63896	23.97993	C6MG0ACXX_8_7447.sorted.filtered_peak_3494
chr11	819142	820344	1203	46.60	18.29851	4.45760	15.22460	C6MG0ACXX_8_7447.sorted.filtered_peak_3495
chr11	842324	842988	665	39.03	16.10899	4.54421	13.10772	C6MG0ACXX_8_7447.sorted.filtered_peak_3496
chr11	849249	849643	395	16.51	3.93720	2.47202	1.56942	C6MG0ACXX_8_7447.sorted.filtered_peak_3497
chr11	910541	911202	662	35.77	17.02228	4.89268	14.05120	C6MG0ACXX_8_7447.sorted.filtered_peak_3498
chr11	925603	926232	630	32.00	11.60325	3.76775	8.80212	C6MG0ACXX_8_7447.sorted.filtered_peak_3499
chr11	1213225	1213557	333	14.45	5.20071	3.18832	2.68066	C6MG0ACXX_8_7447.sorted.filtered_peak_3500
chr11	1330702	1331385	684	56.70	26.81231	5.25659	23.52980	C6MG0ACXX_8_7447.sorted.filtered_peak_3501
chr11	1357502	1358410	909	17.53	4.98283	2.81952	2.50167	C6MG0ACXX_8_7447.sorted.filtered_peak_3502
chr11	1404150	1404993	844	19.51	6.21209	3.14080	3.63597	C6MG0ACXX_8_7447.sorted.filtered_peak_3503
chr11	1410499	1411293	795	33.09	13.56122	4.17141	10.70172	C6MG0ACXX_8_7447.sorted.filtered_peak_3504
chr11	1567814	1568293	480	14.70	3.72945	2.49120	1.38949	C6MG0ACXX_8_7447.sorted.filtered_peak_3505
chr11	1593378	1593978	601	41.57	13.06235	3.48936	10.20928	C6MG0ACXX_8_7447.sorted.filtered_peak_3506
chr11	1595440	1596118	679	27.75	6.40496	2.65788	3.84964	C6MG0ACXX_8_7447.sorted.filtered_peak_3507
chr11	1610460	1610790	331	16.07	6.31031	3.52114	3.71809	C6MG0ACXX_8_7447.sorted.filtered_peak_3508
chr11	1650104	1650519	416	15.56	5.29802	3.09940	2.79576	C6MG0ACXX_8_7447.sorted.filtered_peak_3509
chr11	1714502	1715555	1054	15.89	5.36869	3.11474	2.85136	C6MG0ACXX_8_7447.sorted.filtered_peak_3510
chr11	1779278	1779716	439	16.68	3.87077	2.43541	1.51210	C6MG0ACXX_8_7447.sorted.filtered_peak_3511
chr11	1785023	1785635	613	29.64	11.53025	3.94134	8.74433	C6MG0ACXX_8_7447.sorted.filtered_peak_3512
chr11	1793591	1794041	451	13.91	3.97360	2.65437	1.60151	C6MG0ACXX_8_7447.sorted.filtered_peak_3513
chr11	1871959	1872368	410	30.19	8.79991	3.25016	6.05797	C6MG0ACXX_8_7447.sorted.filtered_peak_3514
chr11	1873993	1874476	484	32.29	10.23679	3.48358	7.44259	C6MG0ACXX_8_7447.sorted.filtered_peak_3515
chr11	1903491	1903904	414	14.21	4.55773	2.89363	2.11615	C6MG0ACXX_8_7447.sorted.filtered_peak_3516
chr11	1968338	1968688	351	17.23	5.33511	2.98547	2.81996	C6MG0ACXX_8_7447.sorted.filtered_peak_3517
chr11	2098408	2099016	609	14.38	4.69334	2.94751	2.23344	C6MG0ACXX_8_7447.sorted.filtered_peak_3518
chr11	2172989	2173431	443	16.17	3.79523	2.43307	1.44546	C6MG0ACXX_8_7447.sorted.filtered_peak_3519
chr11	2326585	2327111	527	20.98	5.33855	2.71745	2.83231	C6MG0ACXX_8_7447.sorted.filtered_peak_3520
chr11	2398423	2399024	602	17.82	4.11092	2.46040	1.72651	C6MG0ACXX_8_7447.sorted.filtered_peak_3521
chr11	2421395	2422142	748	101.77	52.33646	6.24159	48.34806	C6MG0ACXX_8_7447.sorted.filtered_peak_3522
chr11	2488626	2488905	280	18.78	6.01566	3.12785	3.45513	C6MG0ACXX_8_7447.sorted.filtered_peak_3523
chr11	2554206	2554547	342	16.27	3.87814	2.45859	1.51967	C6MG0ACXX_8_7447.sorted.filtered_peak_3524
chr11	2721124	2721637	514	37.80	16.95749	4.87816	13.92499	C6MG0ACXX_8_7447.sorted.filtered_peak_3525
chr11	2906747	2907402	656	32.73	10.41970	3.46249	7.63658	C6MG0ACXX_8_7447.sorted.filtered_peak_3526
chr11	2923217	2923657	441	29.89	12.03487	4.19323	9.17876	C6MG0ACXX_8_7447.sorted.filtered_peak_3527
chr11	2997101	2997500	400	12.98	4.00679	2.74188	1.62831	C6MG0ACXX_8_7447.sorted.filtered_peak_3528
chr11	3013151	3014032	882	47.01	15.42869	3.68249	12.47669	C6MG0ACXX_8_7447.sorted.filtered_peak_3529
chr11	3035343	3036136	794	20.64	6.58660	3.18094	3.99207	C6MG0ACXX_8_7447.sorted.filtered_peak_3530
chr11	3071045	3071470	426	14.94	4.63159	2.87940	2.17259	C6MG0ACXX_8_7447.sorted.filtered_peak_3531
chr11	3078358	3078917	560	26.36	11.57746	4.32643	8.76796	C6MG0ACXX_8_7447.sorted.filtered_peak_3532
chr11	3238467	3238784	318	15.91	6.06631	3.43288	3.49555	C6MG0ACXX_8_7447.sorted.filtered_peak_3533
chr11	3399954	3400667	714	34.21	15.14078	4.66454	12.18093	C6MG0ACXX_8_7447.sorted.filtered_peak_3534
chr11	3443639	3444300	662	25.45	13.70276	5.45592	10.76671	C6MG0ACXX_8_7447.sorted.filtered_peak_3535
chr11	3806405	3806764	360	23.29	9.51098	4.01182	6.76253	C6MG0ACXX_8_7447.sorted.filtered_peak_3536
chr11	3818411	3819347	937	73.48	38.96638	5.97438	35.36588	C6MG0ACXX_8_7447.sorted.filtered_peak_3537
chr11	3829425	3829967	543	17.67	5.62220	3.08030	3.07236	C6MG0ACXX_8_7447.sorted.filtered_peak_3538
chr11	3861903	3863063	1161	44.44	13.16139	3.39821	10.27799	C6MG0ACXX_8_7447.sorted.filtered_peak_3539
chr11	3875766	3876880	1115	45.45	14.70914	3.56078	11.80492	C6MG0ACXX_8_7447.sorted.filtered_peak_3540
chr11	3926445	3926819	375	16.54	5.04825	2.92865	2.55158	C6MG0ACXX_8_7447.sorted.filtered_peak_3541
chr11	3941343	3941607	265	15.22	5.31502	3.15195	2.80433	C6MG0ACXX_8_7447.sorted.filtered_peak_3542
chr11	3968261	3968725	465	29.01	9.67106	3.54689	6.91111	C6MG0ACXX_8_7447.sorted.filtered_peak_3543
chr11	4079401	4079661	261	15.11	5.22997	3.13451	2.71626	C6MG0ACXX_8_7447.sorted.filtered_peak_3544
chr11	4115638	4116550	913	31.10	10.62858	3.57698	7.86199	C6MG0ACXX_8_7447.sorted.filtered_peak_3545
chr11	4208412	4209028	617	17.33	4.45191	2.62722	2.01526	C6MG0ACXX_8_7447.sorted.filtered_peak_3546
chr11	4414443	4415355	913	25.13	11.16416	4.40873	8.34878	C6MG0ACXX_8_7447.sorted.filtered_peak_3547
chr11	4629076	4629918	843	36.81	15.05310	4.38227	12.09754	C6MG0ACXX_8_7447.sorted.filtered_peak_3548
chr11	5645990	5646578	589	23.33	9.89614	4.20096	7.11022	C6MG0ACXX_8_7447.sorted.filtered_peak_3549
chr11	5705817	5706490	674	30.78	12.71903	4.38259	9.81962	C6MG0ACXX_8_7447.sorted.filtered_peak_3550
chr11	5710871	5711428	558	21.21	5.56272	2.77504	3.03966	C6MG0ACXX_8_7447.sorted.filtered_peak_3551
chr11	6255742	6256496	755	95.82	53.45131	6.98314	49.42279	C6MG0ACXX_8_7447.sorted.filtered_peak_3552
chr11	6374751	6375081	331	15.47	5.12756	3.05458	2.62306	C6MG0ACXX_8_7447.sorted.filtered_peak_3553
chr11	6411099	6411989	891	44.16	20.54528	5.02183	17.43214	C6MG0ACXX_8_7447.sorted.filtered_peak_3554
chr11	6423542	6424396	855	27.86	9.79140	3.60318	7.06077	C6MG0ACXX_8_7447.sorted.filtered_peak_3555
chr11	6440093	6440722	630	17.16	4.96957	2.83385	2.49199	C6MG0ACXX_8_7447.sorted.filtered_peak_3556
chr11	6494906	6495795	890	17.68	4.15022	2.48542	1.75369	C6MG0ACXX_8_7447.sorted.filtered_peak_3557
chr11	6502409	6503211	803	44.47	19.71855	4.79922	16.64138	C6MG0ACXX_8_7447.sorted.filtered_peak_3558
chr11	6624636	6625331	696	29.77	9.47976	3.37230	6.76285	C6MG0ACXX_8_7447.sorted.filtered_peak_3559
chr11	6633288	6634070	783	41.17	15.57166	4.10401	12.61095	C6MG0ACXX_8_7447.sorted.filtered_peak_3560
chr11	6639411	6640020	610	21.07	4.32512	2.38160	1.90590	C6MG0ACXX_8_7447.sorted.filtered_peak_3561
chr11	6640306	6640963	658	31.09	9.90620	3.45404	7.13505	C6MG0ACXX_8_7447.sorted.filtered_peak_3562
chr11	6704163	6704996	834	51.90	26.05964	5.31709	22.83269	C6MG0ACXX_8_7447.sorted.filtered_peak_3563
chr11	6767000	6767317	318	21.20	4.84075	2.54935	2.36567	C6MG0ACXX_8_7447.sorted.filtered_peak_3564
chr11	6767531	6768001	471	25.85	7.25463	3.04649	4.60979	C6MG0ACXX_8_7447.sorted.filtered_peak_3565
chr11	6778585	6778876	292	18.34	6.07290	3.20414	3.49406	C6MG0ACXX_8_7447.sorted.filtered_peak_3566
chr11	6833649	6834092	444	12.44	3.63688	2.60242	1.31480	C6MG0ACXX_8_7447.sorted.filtered_peak_3567
chr11	7402705	7403043	339	12.51	3.71732	2.63616	1.38331	C6MG0ACXX_8_7447.sorted.filtered_peak_3568
chr11	7534418	7535220	803	29.52	10.44279	3.67103	7.67254	C6MG0ACXX_8_7447.sorted.filtered_peak_3569
chr11	8008296	8009009	714	43.53	21.09602	5.08795	18.01122	C6MG0ACXX_8_7447.sorted.filtered_peak_3570
chr11	8703708	8704653	946	39.19	17.45397	4.61800	14.46036	C6MG0ACXX_8_7447.sorted.filtered_peak_3571
chr11	8710089	8710997	909	33.31	13.14810	4.02889	10.29375	C6MG0ACXX_8_7447.sorted.filtered_peak_3572
chr11	8932496	8932841	346	20.19	5.94454	3.00099	3.37974	C6MG0ACXX_8_7447.sorted.filtered_peak_3573
chr11	8935529	8935793	265	18.85	4.97405	2.73655	2.47909	C6MG0ACXX_8_7447.sorted.filtered_peak_3574
chr11	8985602	8986520	919	28.58	9.47552	3.46249	6.74653	C6MG0ACXX_8_7447.sorted.filtered_peak_3575
chr11	9024874	9025917	1044	17.11	4.37012	2.60465	1.94927	C6MG0ACXX_8_7447.sorted.filtered_peak_3576
chr11	9159146	9159511	366	14.67	4.37463	2.77339	1.95714	C6MG0ACXX_8_7447.sorted.filtered_peak_3577
chr11	9271737	9272026	290	14.97	4.62027	2.86952	2.16429	C6MG0ACXX_8_7447.sorted.filtered_peak_3578
chr11	9285452	9286372	921	22.59	6.83341	3.14988	4.20166	C6MG0ACXX_8_7447.sorted.filtered_peak_3579
chr11	9336027	9336707	681	61.17	33.27638	6.41357	29.79569	C6MG0ACXX_8_7447.sorted.filtered_peak_3580
chr11	9368832	9369147	316	12.45	3.98556	2.77524	1.59614	C6MG0ACXX_8_7447.sorted.filtered_peak_3581
chr11	9385692	9386310	619	24.40	11.45826	4.54931	8.64894	C6MG0ACXX_8_7447.sorted.filtered_peak_3582
chr11	9405919	9406539	621	24.40	10.98205	4.43090	8.17223	C6MG0ACXX_8_7447.sorted.filtered_peak_3583
chr11	9481690	9483073	1384	67.55	30.98461	4.96675	27.61212	C6MG0ACXX_8_7447.sorted.filtered_peak_3584
chr11	9528147	9528570	424	18.40	7.27375	3.69212	4.62363	C6MG0ACXX_8_7447.sorted.filtered_peak_3585
chr11	9587409	9587978	570	29.41	13.80192	4.78239	10.89470	C6MG0ACXX_8_7447.sorted.filtered_peak_3586
chr11	9594683	9595512	830	49.22	19.54502	4.34282	16.47432	C6MG0ACXX_8_7447.sorted.filtered_peak_3587
chr11	9622608	9623327	720	20.09	7.47538	3.51029	4.85957	C6MG0ACXX_8_7447.sorted.filtered_peak_3588
chr11	9634737	9636043	1307	26.27	7.55258	3.07818	4.90541	C6MG0ACXX_8_7447.sorted.filtered_peak_3589
chr11	9685235	9686066	832	17.32	5.82852	3.16958	3.28247	C6MG0ACXX_8_7447.sorted.filtered_peak_3590
chr11	9779582	9779978	397	23.55	6.47057	2.94833	3.86981	C6MG0ACXX_8_7447.sorted.filtered_peak_3591
chr11	10315460	10315932	473	22.19	6.97566	3.19883	4.35661	C6MG0ACXX_8_7447.sorted.filtered_peak_3592
chr11	10329385	10329776	392	22.16	5.09444	2.57967	2.60206	C6MG0ACXX_8_7447.sorted.filtered_peak_3593
chr11	10344532	10344896	365	19.41	5.91762	3.04613	3.35749	C6MG0ACXX_8_7447.sorted.filtered_peak_3594
chr11	10434919	10435188	270	16.85	5.12850	2.92810	2.63399	C6MG0ACXX_8_7447.sorted.filtered_peak_3595
chr11	10463642	10463917	276	12.77	3.66199	2.58958	1.32876	C6MG0ACXX_8_7447.sorted.filtered_peak_3596
chr11	10477371	10477682	312	26.81	8.52279	3.38264	5.80848	C6MG0ACXX_8_7447.sorted.filtered_peak_3597
chr11	10480494	10480904	411	18.49	4.51791	2.58086	2.07772	C6MG0ACXX_8_7447.sorted.filtered_peak_3598
chr11	10562431	10563029	599	30.63	11.79525	4.09764	8.92912	C6MG0ACXX_8_7447.sorted.filtered_peak_3599
chr11	10757137	10757693	557	21.88	9.15543	4.06023	6.41118	C6MG0ACXX_8_7447.sorted.filtered_peak_3600
chr11	10764470	10764933	464	17.29	5.27652	2.95809	2.76446	C6MG0ACXX_8_7447.sorted.filtered_peak_3601
chr11	10765336	10765591	256	17.94	5.33985	2.93223	2.82350	C6MG0ACXX_8_7447.sorted.filtered_peak_3602
chr11	10772374	10773220	847	32.05	12.45956	4.02853	9.60897	C6MG0ACXX_8_7447.sorted.filtered_peak_3603
chr11	10814080	10814456	377	17.45	5.86835	3.18839	3.31074	C6MG0ACXX_8_7447.sorted.filtered_peak_3604
chr11	10829791	10831096	1306	43.92	17.31950	4.14174	14.34670	C6MG0ACXX_8_7447.sorted.filtered_peak_3605
chr11	10879135	10880137	1003	50.95	19.94637	4.34766	16.85359	C6MG0ACXX_8_7447.sorted.filtered_peak_3606
chr11	10952321	10952776	456	16.42	4.43084	2.67402	2.00887	C6MG0ACXX_8_7447.sorted.filtered_peak_3607
chr11	11049753	11050004	252	16.89	5.48418	3.09687	2.93682	C6MG0ACXX_8_7447.sorted.filtered_peak_3608
chr11	11171278	11171604	327	18.35	6.24980	3.27247	3.66250	C6MG0ACXX_8_7447.sorted.filtered_peak_3609
chr11	11809201	11809800	600	16.85	5.44062	3.05955	2.91938	C6MG0ACXX_8_7447.sorted.filtered_peak_3610
chr11	11863169	11864310	1142	32.76	9.91213	3.34688	7.14117	C6MG0ACXX_8_7447.sorted.filtered_peak_3611
chr11	11988431	11988756	326	16.97	6.26521	3.39794	3.68459	C6MG0ACXX_8_7447.sorted.filtered_peak_3612
chr11	12069011	12069454	444	17.16	5.22139	2.94351	2.71680	C6MG0ACXX_8_7447.sorted.filtered_peak_3613
chr11	12108792	12109334	543	16.12	4.97058	2.93209	2.47657	C6MG0ACXX_8_7447.sorted.filtered_peak_3614
chr11	12131685	12132278	594	29.24	11.22591	3.95691	8.41700	C6MG0ACXX_8_7447.sorted.filtered_peak_3615
chr11	12171093	12171413	321	14.19	4.48374	2.85553	2.05848	C6MG0ACXX_8_7447.sorted.filtered_peak_3616
chr11	12172305	12172595	291	13.43	3.79174	2.60419	1.45193	C6MG0ACXX_8_7447.sorted.filtered_peak_3617
chr11	12196075	12196410	336	18.46	5.44338	2.93640	2.91773	C6MG0ACXX_8_7447.sorted.filtered_peak_3618
chr11	12246033	12246545	513	25.59	9.88317	3.94292	7.10381	C6MG0ACXX_8_7447.sorted.filtered_peak_3619
chr11	12257682	12258404	723	16.96	4.97986	2.86132	2.49323	C6MG0ACXX_8_7447.sorted.filtered_peak_3620
chr11	12303430	12303679	250	16.16	4.70082	2.80266	2.24774	C6MG0ACXX_8_7447.sorted.filtered_peak_3621
chr11	12352933	12353186	254	14.73	5.36703	3.24464	2.82962	C6MG0ACXX_8_7447.sorted.filtered_peak_3622
chr11	12695612	12696026	415	15.27	4.52013	2.78881	2.08724	C6MG0ACXX_8_7447.sorted.filtered_peak_3623
chr11	13204761	13205033	273	13.91	4.85132	3.07566	2.36078	C6MG0ACXX_8_7447.sorted.filtered_peak_3624
chr11	13229559	13230022	464	17.69	4.60205	2.66010	2.15661	C6MG0ACXX_8_7447.sorted.filtered_peak_3625
chr11	13298600	13299880	1281	52.03	19.18868	3.90157	16.17953	C6MG0ACXX_8_7447.sorted.filtered_peak_3626
chr11	13484290	13485221	932	30.17	11.97528	4.07132	9.14824	C6MG0ACXX_8_7447.sorted.filtered_peak_3627
chr11	13689716	13690601	886	56.93	26.94693	5.12660	23.69278	C6MG0ACXX_8_7447.sorted.filtered_peak_3628
chr11	13890632	13891032	401	18.15	7.68385	3.91235	5.00247	C6MG0ACXX_8_7447.sorted.filtered_peak_3629
chr11	13945479	13946043	565	22.20	8.01511	3.62452	5.30789	C6MG0ACXX_8_7447.sorted.filtered_peak_3630
chr11	14270809	14271142	334	15.97	4.33414	2.66466	1.91543	C6MG0ACXX_8_7447.sorted.filtered_peak_3631
chr11	14292770	14293114	345	14.54	4.71127	2.93755	2.25383	C6MG0ACXX_8_7447.sorted.filtered_peak_3632
chr11	14309755	14310050	296	15.55	5.85127	3.36309	3.29884	C6MG0ACXX_8_7447.sorted.filtered_peak_3633
chr11	14341522	14341971	450	22.21	8.38093	3.71005	5.68152	C6MG0ACXX_8_7447.sorted.filtered_peak_3634
chr11	14380335	14380887	553	19.15	5.80415	3.03863	3.23586	C6MG0ACXX_8_7447.sorted.filtered_peak_3635
chr11	14436623	14437024	402	16.88	4.39898	2.63675	1.96449	C6MG0ACXX_8_7447.sorted.filtered_peak_3636
chr11	14457247	14457634	388	15.20	5.71275	3.34305	3.15801	C6MG0ACXX_8_7447.sorted.filtered_peak_3637
chr11	14521042	14522180	1139	27.92	9.44593	3.49677	6.71557	C6MG0ACXX_8_7447.sorted.filtered_peak_3638
chr11	14541332	14542395	1064	33.98	14.76727	4.44315	11.84480	C6MG0ACXX_8_7447.sorted.filtered_peak_3639
chr11	14558615	14558977	363	16.06	6.24560	3.50611	3.65514	C6MG0ACXX_8_7447.sorted.filtered_peak_3640
chr11	14576457	14576972	516	23.73	9.26133	3.84842	6.53288	C6MG0ACXX_8_7447.sorted.filtered_peak_3641
chr11	14599788	14600635	848	31.01	13.57313	4.64200	10.63998	C6MG0ACXX_8_7447.sorted.filtered_peak_3642
chr11	14665043	14665440	398	21.49	4.33964	2.36612	1.92648	C6MG0ACXX_8_7447.sorted.filtered_peak_3643
chr11	14665960	14666413	454	22.56	4.39234	2.33221	1.97799	C6MG0ACXX_8_7447.sorted.filtered_peak_3644
chr11	14786365	14787130	766	34.57	11.87086	3.71792	9.02999	C6MG0ACXX_8_7447.sorted.filtered_peak_3645
chr11	14912693	14914032	1340	42.18	14.82193	3.94039	11.85931	C6MG0ACXX_8_7447.sorted.filtered_peak_3646
chr11	14926451	14927481	1031	21.34	5.48298	2.75129	2.96245	C6MG0ACXX_8_7447.sorted.filtered_peak_3647
chr11	15096130	15096474	345	19.11	6.65924	3.36909	4.04488	C6MG0ACXX_8_7447.sorted.filtered_peak_3648
chr11	15671460	15671874	415	14.69	4.40220	2.79049	1.97438	C6MG0ACXX_8_7447.sorted.filtered_peak_3649
chr11	16627764	16628177	414	18.83	6.22177	3.20360	3.64461	C6MG0ACXX_8_7447.sorted.filtered_peak_3650
chr11	16759652	16760589	938	43.90	20.17867	4.89083	17.10442	C6MG0ACXX_8_7447.sorted.filtered_peak_3651
chr11	17099050	17099837	788	32.89	13.69090	4.28526	10.80684	C6MG0ACXX_8_7447.sorted.filtered_peak_3652
chr11	17229189	17230040	852	28.00	12.67396	4.53723	9.81369	C6MG0ACXX_8_7447.sorted.filtered_peak_3653
chr11	17251807	17252183	377	16.00	5.92191	3.35802	3.35650	C6MG0ACXX_8_7447.sorted.filtered_peak_3654
chr11	17297909	17299102	1194	28.91	10.90163	3.76848	8.13890	C6MG0ACXX_8_7447.sorted.filtered_peak_3655
chr11	17307355	17307650	296	14.95	5.17598	3.12267	2.66873	C6MG0ACXX_8_7447.sorted.filtered_peak_3656
chr11	17373058	17373649	592	18.88	4.88467	2.69547	2.40632	C6MG0ACXX_8_7447.sorted.filtered_peak_3657
chr11	17374605	17374903	299	16.98	3.85559	2.41282	1.49336	C6MG0ACXX_8_7447.sorted.filtered_peak_3658
chr11	17410603	17411251	649	22.36	6.58059	3.05287	3.98527	C6MG0ACXX_8_7447.sorted.filtered_peak_3659
chr11	18034285	18035128	844	50.71	21.66348	4.64834	18.53592	C6MG0ACXX_8_7447.sorted.filtered_peak_3660
chr11	18127491	18128002	512	23.91	9.92598	4.07723	7.16941	C6MG0ACXX_8_7447.sorted.filtered_peak_3661
chr11	18137108	18137402	295	16.67	6.66646	3.63421	4.04412	C6MG0ACXX_8_7447.sorted.filtered_peak_3662
chr11	18265589	18265838	250	13.12	4.37702	2.91295	1.93842	C6MG0ACXX_8_7447.sorted.filtered_peak_3663
chr11	18343480	18344265	786	60.40	29.23003	5.65110	25.85550	C6MG0ACXX_8_7447.sorted.filtered_peak_3664
chr11	18404819	18406012	1194	20.04	7.82931	3.64192	5.19370	C6MG0ACXX_8_7447.sorted.filtered_peak_3665
chr11	18415822	18416433	612	44.74	14.75901	3.67752	11.83033	C6MG0ACXX_8_7447.sorted.filtered_peak_3666
chr11	18417415	18418060	646	52.62	19.95453	4.30501	16.84010	C6MG0ACXX_8_7447.sorted.filtered_peak_3667
chr11	18547966	18548964	999	39.10	15.69657	4.35405	12.71787	C6MG0ACXX_8_7447.sorted.filtered_peak_3668
chr11	18609365	18609692	328	19.83	5.42923	2.82959	2.90907	C6MG0ACXX_8_7447.sorted.filtered_peak_3669
chr11	18610106	18610430	325	17.80	4.28607	2.53416	1.86892	C6MG0ACXX_8_7447.sorted.filtered_peak_3670
chr11	18639519	18639958	440	20.89	8.07476	3.71977	5.39825	C6MG0ACXX_8_7447.sorted.filtered_peak_3671
chr11	18655733	18656512	780	55.40	27.57263	5.75425	24.23703	C6MG0ACXX_8_7447.sorted.filtered_peak_3672
chr11	18693723	18694015	293	16.86	6.18955	3.37407	3.61795	C6MG0ACXX_8_7447.sorted.filtered_peak_3673
chr11	18719880	18720761	882	26.74	9.65588	3.60207	6.95309	C6MG0ACXX_8_7447.sorted.filtered_peak_3674
chr11	18742603	18742970	368	24.56	8.93662	3.69479	6.20417	C6MG0ACXX_8_7447.sorted.filtered_peak_3675
chr11	18743455	18743897	443	22.33	7.72931	3.44569	5.07757	C6MG0ACXX_8_7447.sorted.filtered_peak_3676
chr11	18753390	18754011	622	14.09	3.77864	2.55147	1.43543	C6MG0ACXX_8_7447.sorted.filtered_peak_3677
chr11	18785716	18786082	367	21.21	7.75542	3.60710	5.07332	C6MG0ACXX_8_7447.sorted.filtered_peak_3678
chr11	19082264	19082519	256	14.33	5.00082	3.10945	2.50038	C6MG0ACXX_8_7447.sorted.filtered_peak_3679
chr11	19098357	19098791	435	14.91	3.91780	2.56037	1.55090	C6MG0ACXX_8_7447.sorted.filtered_peak_3680
chr11	19138288	19139194	907	27.58	9.81533	3.56347	7.10775	C6MG0ACXX_8_7447.sorted.filtered_peak_3681
chr11	19262383	19262895	513	31.60	11.58437	3.88477	8.75020	C6MG0ACXX_8_7447.sorted.filtered_peak_3682
chr11	19734004	19734655	652	21.23	6.51118	3.11558	3.91645	C6MG0ACXX_8_7447.sorted.filtered_peak_3683
chr11	19745221	19745636	416	19.74	6.77730	3.35158	4.15699	C6MG0ACXX_8_7447.sorted.filtered_peak_3684
chr11	19973124	19973606	483	14.88	3.94418	2.57486	1.57358	C6MG0ACXX_8_7447.sorted.filtered_peak_3685
chr11	20384968	20385693	726	17.08	5.43859	3.05612	2.90119	C6MG0ACXX_8_7447.sorted.filtered_peak_3686
chr11	20408579	20409432	854	58.07	27.33460	5.39558	24.02271	C6MG0ACXX_8_7447.sorted.filtered_peak_3687
chr11	22646598	22647689	1092	39.30	15.80479	4.37477	12.82095	C6MG0ACXX_8_7447.sorted.filtered_peak_3688
chr11	22850825	22851811	987	27.98	10.55891	3.80973	7.79044	C6MG0ACXX_8_7447.sorted.filtered_peak_3689
chr11	27384506	27385217	712	28.83	11.69275	4.08066	8.88628	C6MG0ACXX_8_7447.sorted.filtered_peak_3690
chr11	27493808	27494090	283	16.60	4.60116	2.72876	2.15504	C6MG0ACXX_8_7447.sorted.filtered_peak_3691
chr11	27527920	27528732	813	32.51	13.98817	4.50271	11.06984	C6MG0ACXX_8_7447.sorted.filtered_peak_3692
chr11	28129394	28130189	796	45.53	18.70542	4.33734	15.68684	C6MG0ACXX_8_7447.sorted.filtered_peak_3693
chr11	30344385	30345173	789	31.26	12.58618	4.20023	9.71419	C6MG0ACXX_8_7447.sorted.filtered_peak_3694
chr11	31390966	31391883	918	22.71	8.98197	3.76061	6.30375	C6MG0ACXX_8_7447.sorted.filtered_peak_3695
chr11	31530842	31531805	964	32.82	12.92058	4.00968	10.08834	C6MG0ACXX_8_7447.sorted.filtered_peak_3696
chr11	32017390	32017639	250	13.73	4.02173	2.69206	1.64303	C6MG0ACXX_8_7447.sorted.filtered_peak_3697
chr11	32113018	32113307	290	16.27	4.03577	2.52427	1.65070	C6MG0ACXX_8_7447.sorted.filtered_peak_3698
chr11	32197765	32198100	336	17.71	5.27601	2.92815	2.76241	C6MG0ACXX_8_7447.sorted.filtered_peak_3699
chr11	32605041	32605806	766	35.30	15.14724	4.51431	12.20066	C6MG0ACXX_8_7447.sorted.filtered_peak_3700
chr11	32814116	32814732	617	13.32	3.71857	2.57882	1.38826	C6MG0ACXX_8_7447.sorted.filtered_peak_3701
chr11	32913830	32914740	911	21.73	5.48516	2.72862	2.96076	C6MG0ACXX_8_7447.sorted.filtered_peak_3702
chr11	32982178	32982427	250	14.71	5.35140	3.24137	2.81309	C6MG0ACXX_8_7447.sorted.filtered_peak_3703
chr11	33033113	33033472	360	15.92	5.49190	3.17056	2.95707	C6MG0ACXX_8_7447.sorted.filtered_peak_3704
chr11	33037252	33037577	326	16.00	6.04747	3.39369	3.49132	C6MG0ACXX_8_7447.sorted.filtered_peak_3705
chr11	33060699	33061794	1096	23.80	9.09679	3.77998	6.38038	C6MG0ACXX_8_7447.sorted.filtered_peak_3706
chr11	33182767	33183375	609	25.85	9.42730	3.72509	6.67734	C6MG0ACXX_8_7447.sorted.filtered_peak_3707
chr11	33278638	33280047	1410	26.28	6.96844	2.93727	4.33699	C6MG0ACXX_8_7447.sorted.filtered_peak_3708
chr11	33383917	33384167	251	15.13	5.30688	3.17631	2.77816	C6MG0ACXX_8_7447.sorted.filtered_peak_3709
chr11	33722025	33723018	994	41.26	16.29341	4.30122	13.30150	C6MG0ACXX_8_7447.sorted.filtered_peak_3710
chr11	33744162	33744668	507	19.46	7.09368	3.52703	4.44111	C6MG0ACXX_8_7447.sorted.filtered_peak_3711
chr11	33757501	33758384	884	18.61	4.75802	2.65234	2.30649	C6MG0ACXX_8_7447.sorted.filtered_peak_3712
chr11	33795396	33796506	1111	22.23	6.86886	3.13051	4.26753	C6MG0ACXX_8_7447.sorted.filtered_peak_3713
chr11	33880117	33880417	301	13.65	4.24394	2.79196	1.84349	C6MG0ACXX_8_7447.sorted.filtered_peak_3714
chr11	34018459	34018880	422	16.16	6.34830	3.53991	3.74724	C6MG0ACXX_8_7447.sorted.filtered_peak_3715
chr11	34072806	34074163	1358	39.58	11.55312	3.40135	8.68944	C6MG0ACXX_8_7447.sorted.filtered_peak_3716
chr11	34108187	34108674	488	16.58	6.07601	3.38504	3.48531	C6MG0ACXX_8_7447.sorted.filtered_peak_3717
chr11	34126696	34127653	958	39.91	15.43851	4.09377	12.50546	C6MG0ACXX_8_7447.sorted.filtered_peak_3718
chr11	34183303	34183790	488	29.21	11.82007	4.18275	8.97888	C6MG0ACXX_8_7447.sorted.filtered_peak_3719
chr11	34220177	34220657	481	14.82	3.87662	2.54665	1.51990	C6MG0ACXX_8_7447.sorted.filtered_peak_3720
chr11	34255556	34255888	333	19.69	6.43777	3.23367	3.83499	C6MG0ACXX_8_7447.sorted.filtered_peak_3721
chr11	34265729	34266034	306	19.14	4.72017	2.62410	2.25190	C6MG0ACXX_8_7447.sorted.filtered_peak_3722
chr11	34269993	34270307	315	18.91	4.35565	2.49636	1.93685	C6MG0ACXX_8_7447.sorted.filtered_peak_3723
chr11	34360752	34361092	341	16.61	5.27325	3.00545	2.76792	C6MG0ACXX_8_7447.sorted.filtered_peak_3724
chr11	34379399	34379868	470	48.07	17.81648	4.19090	14.76623	C6MG0ACXX_8_7447.sorted.filtered_peak_3725
chr11	34380785	34381168	384	29.83	6.29747	2.57073	3.72322	C6MG0ACXX_8_7447.sorted.filtered_peak_3726
chr11	34460010	34461170	1161	35.44	14.70271	4.13810	11.82749	C6MG0ACXX_8_7447.sorted.filtered_peak_3727
chr11	34607636	34607885	250	14.09	3.71354	2.52473	1.38570	C6MG0ACXX_8_7447.sorted.filtered_peak_3728
chr11	34655698	34656080	383	13.11	3.73231	2.60134	1.38926	C6MG0ACXX_8_7447.sorted.filtered_peak_3729
chr11	34671916	34672525	610	24.04	8.75677	3.67017	6.04138	C6MG0ACXX_8_7447.sorted.filtered_peak_3730
chr11	34937427	34938309	883	44.52	19.93364	4.83620	16.83274	C6MG0ACXX_8_7447.sorted.filtered_peak_3731
chr11	35061705	35062394	690	31.44	9.52820	3.34645	6.76737	C6MG0ACXX_8_7447.sorted.filtered_peak_3732
chr11	35066736	35067326	591	29.84	9.27837	3.36702	6.53757	C6MG0ACXX_8_7447.sorted.filtered_peak_3733
chr11	35088629	35088878	250	14.65	4.27288	2.73294	1.86098	C6MG0ACXX_8_7447.sorted.filtered_peak_3734
chr11	35099089	35099916	828	28.60	9.19558	3.46780	6.43794	C6MG0ACXX_8_7447.sorted.filtered_peak_3735
chr11	35104161	35104417	257	23.56	5.01497	2.49539	2.51940	C6MG0ACXX_8_7447.sorted.filtered_peak_3736
chr11	35104851	35105246	396	17.62	3.55157	2.26228	1.24346	C6MG0ACXX_8_7447.sorted.filtered_peak_3737
chr11	35160507	35160772	266	23.77	5.53286	2.63954	3.00150	C6MG0ACXX_8_7447.sorted.filtered_peak_3738
chr11	35165682	35166051	370	25.99	5.72045	2.59534	3.16831	C6MG0ACXX_8_7447.sorted.filtered_peak_3739
chr11	35187020	35188165	1146	38.18	12.55032	3.44803	9.76248	C6MG0ACXX_8_7447.sorted.filtered_peak_3740
chr11	35198662	35199203	542	20.99	5.83416	2.89241	3.28619	C6MG0ACXX_8_7447.sorted.filtered_peak_3741
chr11	35238591	35239017	427	16.56	4.92576	2.88029	2.43475	C6MG0ACXX_8_7447.sorted.filtered_peak_3742
chr11	35257291	35257770	480	17.59	4.70384	2.69886	2.25317	C6MG0ACXX_8_7447.sorted.filtered_peak_3743
chr11	35268919	35269754	836	21.76	7.08585	3.23465	4.48640	C6MG0ACXX_8_7447.sorted.filtered_peak_3744
chr11	35294106	35294465	360	22.12	8.66883	3.84816	5.94758	C6MG0ACXX_8_7447.sorted.filtered_peak_3745
chr11	35352341	35353100	760	16.47	5.40007	3.06238	2.89076	C6MG0ACXX_8_7447.sorted.filtered_peak_3746
chr11	35684114	35684745	632	19.02	6.46626	3.28972	3.86682	C6MG0ACXX_8_7447.sorted.filtered_peak_3747
chr11	36310795	36311270	476	31.49	13.60909	4.53108	10.69271	C6MG0ACXX_8_7447.sorted.filtered_peak_3748
chr11	36374581	36374988	408	18.53	6.48755	3.33995	3.88776	C6MG0ACXX_8_7447.sorted.filtered_peak_3749
chr11	36398724	36399430	707	23.46	5.72548	2.72253	3.17298	C6MG0ACXX_8_7447.sorted.filtered_peak_3750
chr11	36406547	36407092	546	25.64	9.25288	3.68349	6.51608	C6MG0ACXX_8_7447.sorted.filtered_peak_3751
chr11	36442511	36443094	584	32.42	12.70970	4.21608	9.81131	C6MG0ACXX_8_7447.sorted.filtered_peak_3752
chr11	36531176	36532002	827	24.35	8.54194	3.51640	5.85691	C6MG0ACXX_8_7447.sorted.filtered_peak_3753
chr11	36580049	36580298	250	12.96	4.27855	2.88037	1.84930	C6MG0ACXX_8_7447.sorted.filtered_peak_3754
chr11	36615663	36615919	257	12.37	3.50973	2.54423	1.20982	C6MG0ACXX_8_7447.sorted.filtered_peak_3755
chr11	36768500	36768997	498	19.70	6.53577	3.24132	3.94218	C6MG0ACXX_8_7447.sorted.filtered_peak_3756
chr11	43333273	43333966	694	32.56	13.69999	4.38554	10.79959	C6MG0ACXX_8_7447.sorted.filtered_peak_3757
chr11	43380124	43381221	1098	29.76	10.05193	3.50082	7.31359	C6MG0ACXX_8_7447.sorted.filtered_peak_3758
chr11	43414463	43414796	334	17.05	5.70972	3.16871	3.15528	C6MG0ACXX_8_7447.sorted.filtered_peak_3759
chr11	43665604	43666134	531	25.95	11.53692	4.46653	8.69557	C6MG0ACXX_8_7447.sorted.filtered_peak_3760
chr11	43701879	43702611	733	50.27	27.63975	6.24610	24.32937	C6MG0ACXX_8_7447.sorted.filtered_peak_3761
chr11	43890389	43891076	688	20.23	7.64714	3.59715	5.00046	C6MG0ACXX_8_7447.sorted.filtered_peak_3762
chr11	43902095	43902598	504	23.92	9.96595	4.08949	7.20696	C6MG0ACXX_8_7447.sorted.filtered_peak_3763
chr11	43966405	43966654	250	15.91	4.91052	2.92114	2.42144	C6MG0ACXX_8_7447.sorted.filtered_peak_3764
chr11	44087435	44087914	480	15.93	4.89921	2.90866	2.41995	C6MG0ACXX_8_7447.sorted.filtered_peak_3765
chr11	44115863	44116141	279	17.38	4.94774	2.82733	2.45749	C6MG0ACXX_8_7447.sorted.filtered_peak_3766
chr11	44116998	44117492	495	23.16	8.63096	3.68490	5.93458	C6MG0ACXX_8_7447.sorted.filtered_peak_3767
chr11	44307905	44308187	283	14.40	4.68690	2.94701	2.22023	C6MG0ACXX_8_7447.sorted.filtered_peak_3768
chr11	44586686	44587337	652	51.44	21.26659	4.61577	18.12837	C6MG0ACXX_8_7447.sorted.filtered_peak_3769
chr11	44618245	44618760	516	20.84	5.74992	2.88797	3.19367	C6MG0ACXX_8_7447.sorted.filtered_peak_3770
chr11	44633394	44633822	429	17.37	4.50961	2.64194	2.07596	C6MG0ACXX_8_7447.sorted.filtered_peak_3771
chr11	44702561	44703390	830	19.49	6.16945	3.10213	3.61147	C6MG0ACXX_8_7447.sorted.filtered_peak_3772
chr11	44883657	44884194	538	32.36	13.05459	4.26738	10.15675	C6MG0ACXX_8_7447.sorted.filtered_peak_3773
chr11	44932899	44933200	302	16.16	5.31313	3.07260	2.79598	C6MG0ACXX_8_7447.sorted.filtered_peak_3774
chr11	44958023	44958272	250	17.05	5.01634	2.87239	2.52648	C6MG0ACXX_8_7447.sorted.filtered_peak_3775
chr11	45101609	45102197	589	18.05	4.72310	2.68000	2.27209	C6MG0ACXX_8_7447.sorted.filtered_peak_3776
chr11	45124442	45124896	455	20.26	6.35625	3.13954	3.76592	C6MG0ACXX_8_7447.sorted.filtered_peak_3777
chr11	45168017	45169024	1008	33.86	10.66122	3.47045	7.85278	C6MG0ACXX_8_7447.sorted.filtered_peak_3778
chr11	45361588	45361955	368	14.52	4.42377	2.81284	1.99651	C6MG0ACXX_8_7447.sorted.filtered_peak_3779
chr11	45792882	45794002	1121	26.66	9.25693	3.62764	6.50499	C6MG0ACXX_8_7447.sorted.filtered_peak_3780
chr11	45826199	45826981	783	31.01	12.42429	4.06467	9.59301	C6MG0ACXX_8_7447.sorted.filtered_peak_3781
chr11	45856005	45856254	250	14.94	5.49349	3.28759	2.94279	C6MG0ACXX_8_7447.sorted.filtered_peak_3782
chr11	45868497	45869512	1016	48.31	20.16773	4.54711	17.08437	C6MG0ACXX_8_7447.sorted.filtered_peak_3783
chr11	45906950	45907261	312	21.07	7.64424	3.57018	4.97103	C6MG0ACXX_8_7447.sorted.filtered_peak_3784
chr11	45921290	45921703	414	18.58	6.53215	3.34502	3.93354	C6MG0ACXX_8_7447.sorted.filtered_peak_3785
chr11	45939237	45940068	832	67.12	35.11215	6.01100	31.60896	C6MG0ACXX_8_7447.sorted.filtered_peak_3786
chr11	45951648	45951956	309	17.55	4.89607	2.78104	2.42518	C6MG0ACXX_8_7447.sorted.filtered_peak_3787
chr11	46028088	46028337	250	15.40	5.49792	3.23156	2.96020	C6MG0ACXX_8_7447.sorted.filtered_peak_3788
chr11	46141210	46141514	305	28.56	4.25175	2.10405	1.84557	C6MG0ACXX_8_7447.sorted.filtered_peak_3789
chr11	46142678	46143870	1193	37.86	8.80655	2.80914	6.09961	C6MG0ACXX_8_7447.sorted.filtered_peak_3790
chr11	46148420	46149047	628	18.55	5.18539	2.82441	2.69367	C6MG0ACXX_8_7447.sorted.filtered_peak_3791
chr11	46260627	46260889	263	19.90	4.01723	2.33123	1.63831	C6MG0ACXX_8_7447.sorted.filtered_peak_3792
chr11	46264865	46265320	456	23.16	6.88759	3.10998	4.26417	C6MG0ACXX_8_7447.sorted.filtered_peak_3793
chr11	46317101	46317411	311	15.39	4.23367	2.66157	1.83048	C6MG0ACXX_8_7447.sorted.filtered_peak_3794
chr11	46330147	46330396	250	14.62	5.30207	3.22157	2.77260	C6MG0ACXX_8_7447.sorted.filtered_peak_3795
chr11	46352879	46353128	250	15.14	4.00234	2.58054	1.62497	C6MG0ACXX_8_7447.sorted.filtered_peak_3796
chr11	46368514	46369173	660	42.30	15.25378	3.92273	12.32035	C6MG0ACXX_8_7447.sorted.filtered_peak_3797
chr11	46382923	46383204	282	16.34	4.53794	2.72534	2.09481	C6MG0ACXX_8_7447.sorted.filtered_peak_3798
chr11	46497165	46497566	402	13.70	3.81316	2.59473	1.46363	C6MG0ACXX_8_7447.sorted.filtered_peak_3799
chr11	46581845	46582563	719	17.48	5.76710	3.12356	3.23024	C6MG0ACXX_8_7447.sorted.filtered_peak_3800
chr11	46615233	46616038	806	20.73	8.11969	3.75732	5.42986	C6MG0ACXX_8_7447.sorted.filtered_peak_3801
chr11	46638375	46639641	1267	34.94	13.57072	4.17519	10.65187	C6MG0ACXX_8_7447.sorted.filtered_peak_3802
chr11	46692612	46692925	314	22.55	7.92815	3.54567	5.23373	C6MG0ACXX_8_7447.sorted.filtered_peak_3803
chr11	46721782	46722704	923	45.80	18.92773	4.57816	15.84509	C6MG0ACXX_8_7447.sorted.filtered_peak_3804
chr11	46848053	46848854	802	16.39	5.94600	3.31309	3.38616	C6MG0ACXX_8_7447.sorted.filtered_peak_3805
chr11	46867231	46868251	1021	25.50	9.98030	3.91788	7.21097	C6MG0ACXX_8_7447.sorted.filtered_peak_3806
chr11	46958070	46958537	468	20.83	9.63826	4.39633	6.87396	C6MG0ACXX_8_7447.sorted.filtered_peak_3807
chr11	47198111	47199276	1166	43.79	16.46564	4.07586	13.48273	C6MG0ACXX_8_7447.sorted.filtered_peak_3808
chr11	47235852	47236973	1122	36.17	13.23179	3.89051	10.34657	C6MG0ACXX_8_7447.sorted.filtered_peak_3809
chr11	47269833	47270784	952	24.92	10.63112	4.20160	7.85328	C6MG0ACXX_8_7447.sorted.filtered_peak_3810
chr11	47290568	47291811	1244	52.16	16.96490	3.82638	13.91890	C6MG0ACXX_8_7447.sorted.filtered_peak_3811
chr11	47416268	47416604	337	18.07	5.69381	3.06184	3.15242	C6MG0ACXX_8_7447.sorted.filtered_peak_3812
chr11	47429452	47430353	902	54.09	23.84068	4.93339	20.64140	C6MG0ACXX_8_7447.sorted.filtered_peak_3813
chr11	47447665	47448522	858	39.87	19.30052	5.17867	16.22055	C6MG0ACXX_8_7447.sorted.filtered_peak_3814
chr11	47545673	47546396	724	13.52	3.53027	2.47563	1.21979	C6MG0ACXX_8_7447.sorted.filtered_peak_3815
chr11	47574018	47575133	1116	38.96	16.81214	4.63216	13.81477	C6MG0ACXX_8_7447.sorted.filtered_peak_3816
chr11	47586949	47587501	553	14.27	5.08912	3.14934	2.58211	C6MG0ACXX_8_7447.sorted.filtered_peak_3817
chr11	47600032	47600934	903	28.92	12.54923	4.41619	9.68685	C6MG0ACXX_8_7447.sorted.filtered_peak_3818
chr11	47663575	47664518	944	50.82	25.63542	5.37240	22.41833	C6MG0ACXX_8_7447.sorted.filtered_peak_3819
chr11	47736796	47737104	309	16.70	6.26131	3.43941	3.67091	C6MG0ACXX_8_7447.sorted.filtered_peak_3820
chr11	47788109	47789383	1275	62.17	32.60058	5.45935	29.24875	C6MG0ACXX_8_7447.sorted.filtered_peak_3821
chr11	47869643	47870316	674	39.00	18.41979	4.99898	15.39386	C6MG0ACXX_8_7447.sorted.filtered_peak_3822
chr11	47884831	47885200	370	15.93	6.20458	3.49174	3.61892	C6MG0ACXX_8_7447.sorted.filtered_peak_3823
chr11	47956089	47956506	418	17.00	6.98044	3.71240	4.34894	C6MG0ACXX_8_7447.sorted.filtered_peak_3824
chr11	48002119	48002949	831	16.02	3.74083	2.41553	1.40514	C6MG0ACXX_8_7447.sorted.filtered_peak_3825
chr11	48023006	48023664	659	44.66	17.51049	4.35513	14.47502	C6MG0ACXX_8_7447.sorted.filtered_peak_3826
chr11	48033486	48033916	431	31.23	11.67614	3.97551	8.82752	C6MG0ACXX_8_7447.sorted.filtered_peak_3827
chr11	48034963	48035360	398	20.55	4.56761	2.48548	2.12605	C6MG0ACXX_8_7447.sorted.filtered_peak_3828
chr11	48076877	48077887	1011	21.79	6.73036	3.15666	4.11613	C6MG0ACXX_8_7447.sorted.filtered_peak_3829
chr11	48131414	48131738	325	19.91	7.19362	3.52588	4.53288	C6MG0ACXX_8_7447.sorted.filtered_peak_3830
chr11	57092276	57092936	661	42.93	17.40619	4.47990	14.37495	C6MG0ACXX_8_7447.sorted.filtered_peak_3831
chr11	57103026	57103827	802	23.57	7.66739	3.30805	5.02095	C6MG0ACXX_8_7447.sorted.filtered_peak_3832
chr11	57192296	57192735	440	19.48	5.04993	2.71605	2.55829	C6MG0ACXX_8_7447.sorted.filtered_peak_3833
chr11	57224918	57225448	531	17.54	4.74485	2.72944	2.27843	C6MG0ACXX_8_7447.sorted.filtered_peak_3834
chr11	57282972	57283329	358	17.40	5.95487	3.22565	3.39383	C6MG0ACXX_8_7447.sorted.filtered_peak_3835
chr11	57297994	57298944	951	41.37	17.60544	4.45171	14.62312	C6MG0ACXX_8_7447.sorted.filtered_peak_3836
chr11	57333464	57334248	785	24.64	5.58019	2.60930	3.04554	C6MG0ACXX_8_7447.sorted.filtered_peak_3837
chr11	57335021	57336020	1000	26.87	6.92004	2.89620	4.28543	C6MG0ACXX_8_7447.sorted.filtered_peak_3838
chr11	57417077	57417908	832	14.72	3.64566	2.45308	1.32221	C6MG0ACXX_8_7447.sorted.filtered_peak_3839
chr11	57424726	57425536	811	49.33	26.05263	5.66260	22.82952	C6MG0ACXX_8_7447.sorted.filtered_peak_3840
chr11	57434438	57435859	1422	72.25	28.43489	4.53210	25.09379	C6MG0ACXX_8_7447.sorted.filtered_peak_3841
chr11	57447963	57448241	279	14.66	5.23150	3.17911	2.72045	C6MG0ACXX_8_7447.sorted.filtered_peak_3842
chr11	57479252	57480205	954	70.83	39.31327	6.46929	35.68104	C6MG0ACXX_8_7447.sorted.filtered_peak_3843
chr11	57508626	57509652	1027	29.79	10.55233	3.62789	7.79515	C6MG0ACXX_8_7447.sorted.filtered_peak_3844
chr11	57559528	57560082	555	31.78	14.03657	4.56015	11.12953	C6MG0ACXX_8_7447.sorted.filtered_peak_3845
chr11	57568167	57568523	357	13.58	4.45992	2.91033	2.02516	C6MG0ACXX_8_7447.sorted.filtered_peak_3846
chr11	58292292	58293060	769	23.43	8.60857	3.67822	5.90029	C6MG0ACXX_8_7447.sorted.filtered_peak_3847
chr11	58345186	58347241	2056	72.52	20.11544	3.31156	17.04364	C6MG0ACXX_8_7447.sorted.filtered_peak_3848
chr11	58407944	58408225	282	15.23	5.16176	3.09476	2.64768	C6MG0ACXX_8_7447.sorted.filtered_peak_3849
chr11	58421507	58421818	312	18.05	5.59351	3.03148	3.05199	C6MG0ACXX_8_7447.sorted.filtered_peak_3850
chr11	58453742	58454259	518	19.18	8.35325	4.05643	5.64476	C6MG0ACXX_8_7447.sorted.filtered_peak_3851
chr11	58555760	58556149	390	13.58	3.82389	2.61006	1.47196	C6MG0ACXX_8_7447.sorted.filtered_peak_3852
chr11	58903389	58903654	266	15.06	5.58082	3.31402	3.02494	C6MG0ACXX_8_7447.sorted.filtered_peak_3853
chr11	58910003	58910683	681	36.88	13.03836	3.89435	10.13429	C6MG0ACXX_8_7447.sorted.filtered_peak_3854
chr11	58912103	58912369	267	23.99	5.30301	2.56859	2.77709	C6MG0ACXX_8_7447.sorted.filtered_peak_3855
chr11	58938979	58939655	677	24.93	7.64352	3.24052	4.97082	C6MG0ACXX_8_7447.sorted.filtered_peak_3856
chr11	59052034	59052324	291	14.92	5.11251	3.08404	2.62263	C6MG0ACXX_8_7447.sorted.filtered_peak_3857
chr11	59317733	59318801	1069	25.40	8.64141	3.53637	5.91523	C6MG0ACXX_8_7447.sorted.filtered_peak_3858
chr11	59327791	59328649	859	20.92	5.81804	2.89630	3.26901	C6MG0ACXX_8_7447.sorted.filtered_peak_3859
chr11	59333467	59334060	594	15.38	5.38884	3.17886	2.86465	C6MG0ACXX_8_7447.sorted.filtered_peak_3860
chr11	59383034	59384075	1042	106.45	53.36749	6.19203	49.35329	C6MG0ACXX_8_7447.sorted.filtered_peak_3861
chr11	59436184	59437170	987	55.16	26.13783	5.22989	22.88220	C6MG0ACXX_8_7447.sorted.filtered_peak_3862
chr11	59521511	59522160	650	19.48	5.34021	2.80243	2.84526	C6MG0ACXX_8_7447.sorted.filtered_peak_3863
chr11	59577850	59578502	653	27.86	11.32947	4.06911	8.53092	C6MG0ACXX_8_7447.sorted.filtered_peak_3864
chr11	59625611	59625878	268	14.83	4.43818	2.79636	2.00475	C6MG0ACXX_8_7447.sorted.filtered_peak_3865
chr11	60214273	60214522	250	12.40	3.78803	2.68196	1.44471	C6MG0ACXX_8_7447.sorted.filtered_peak_3866
chr11	60598363	60598678	316	13.52	3.74336	2.57468	1.40841	C6MG0ACXX_8_7447.sorted.filtered_peak_3867
chr11	60609152	60609809	658	39.49	16.71687	4.50487	13.73771	C6MG0ACXX_8_7447.sorted.filtered_peak_3868
chr11	60673593	60674437	845	53.57	25.23354	5.05974	22.03398	C6MG0ACXX_8_7447.sorted.filtered_peak_3869
chr11	60681231	60681931	701	41.48	13.24512	3.55525	10.37460	C6MG0ACXX_8_7447.sorted.filtered_peak_3870
chr11	60738825	60739194	370	19.35	4.63633	2.57624	2.18305	C6MG0ACXX_8_7447.sorted.filtered_peak_3871
chr11	60746318	60746611	294	17.83	4.69680	2.68892	2.23969	C6MG0ACXX_8_7447.sorted.filtered_peak_3872
chr11	60753564	60754231	668	26.38	8.79532	3.43418	6.09857	C6MG0ACXX_8_7447.sorted.filtered_peak_3873
chr11	60762022	60762433	412	13.49	4.45618	2.91894	2.01801	C6MG0ACXX_8_7447.sorted.filtered_peak_3874
chr11	60789113	60789362	250	17.58	3.61619	2.28982	1.29373	C6MG0ACXX_8_7447.sorted.filtered_peak_3875
chr11	60809647	60810091	445	27.15	12.76165	4.71327	9.89816	C6MG0ACXX_8_7447.sorted.filtered_peak_3876
chr11	60828576	60829319	744	19.20	5.63523	2.95496	3.09095	C6MG0ACXX_8_7447.sorted.filtered_peak_3877
chr11	60838711	60839082	372	17.55	5.95032	3.20970	3.39305	C6MG0ACXX_8_7447.sorted.filtered_peak_3878
chr11	60851213	60851617	405	26.40	10.01279	3.90321	7.22689	C6MG0ACXX_8_7447.sorted.filtered_peak_3879
chr11	60860312	60860605	294	13.59	4.39844	2.87953	1.96996	C6MG0ACXX_8_7447.sorted.filtered_peak_3880
chr11	60869796	60870068	273	14.00	4.59984	2.92395	2.16584	C6MG0ACXX_8_7447.sorted.filtered_peak_3881
chr11	60878180	60878429	250	17.12	5.11989	2.92117	2.60564	C6MG0ACXX_8_7447.sorted.filtered_peak_3882
chr11	60897063	60897815	753	23.23	7.47711	3.31220	4.81432	C6MG0ACXX_8_7447.sorted.filtered_peak_3883
chr11	60928499	60929352	854	56.09	24.28333	4.94810	21.04670	C6MG0ACXX_8_7447.sorted.filtered_peak_3884
chr11	61100435	61101087	653	32.66	11.20646	3.69689	8.38034	C6MG0ACXX_8_7447.sorted.filtered_peak_3885
chr11	61103653	61103907	255	23.02	5.54201	2.69507	2.99396	C6MG0ACXX_8_7447.sorted.filtered_peak_3886
chr11	61129083	61130136	1054	36.17	14.60732	4.21512	11.70905	C6MG0ACXX_8_7447.sorted.filtered_peak_3887
chr11	61159697	61160218	522	15.00	4.82078	2.95940	2.34302	C6MG0ACXX_8_7447.sorted.filtered_peak_3888
chr11	61160406	61160800	395	15.60	4.89411	2.93974	2.41033	C6MG0ACXX_8_7447.sorted.filtered_peak_3889
chr11	61196821	61197922	1102	37.21	14.68211	4.18408	11.76057	C6MG0ACXX_8_7447.sorted.filtered_peak_3890
chr11	61213666	61213934	269	13.99	4.90337	3.09181	2.40918	C6MG0ACXX_8_7447.sorted.filtered_peak_3891
chr11	61276782	61277079	298	16.07	5.34390	3.08461	2.83328	C6MG0ACXX_8_7447.sorted.filtered_peak_3892
chr11	61348563	61349223	661	41.90	18.64446	4.95740	15.55878	C6MG0ACXX_8_7447.sorted.filtered_peak_3893
chr11	61355425	61355674	250	16.31	4.82694	2.84589	2.36235	C6MG0ACXX_8_7447.sorted.filtered_peak_3894
chr11	61447659	61448063	405	25.43	8.70209	3.51859	5.99692	C6MG0ACXX_8_7447.sorted.filtered_peak_3895
chr11	61463435	61463879	445	21.29	7.36132	3.42777	4.70959	C6MG0ACXX_8_7447.sorted.filtered_peak_3896
chr11	61519874	61520178	305	19.35	5.79576	3.00571	3.24259	C6MG0ACXX_8_7447.sorted.filtered_peak_3897
chr11	61559762	61560714	953	34.42	14.38915	4.41578	11.47398	C6MG0ACXX_8_7447.sorted.filtered_peak_3898
chr11	61582528	61583085	558	15.93	3.96276	2.51528	1.59070	C6MG0ACXX_8_7447.sorted.filtered_peak_3899
chr11	61595108	61595690	583	20.51	6.21321	3.04719	3.64959	C6MG0ACXX_8_7447.sorted.filtered_peak_3900
chr11	61602082	61602436	355	17.92	5.59794	3.04505	3.05547	C6MG0ACXX_8_7447.sorted.filtered_peak_3901
chr11	61658913	61659761	849	19.09	4.47896	2.53362	2.04245	C6MG0ACXX_8_7447.sorted.filtered_peak_3902
chr11	61666614	61666947	334	22.04	6.10004	2.90207	3.54340	C6MG0ACXX_8_7447.sorted.filtered_peak_3903
chr11	61734548	61734827	280	28.00	6.40859	2.68317	3.82052	C6MG0ACXX_8_7447.sorted.filtered_peak_3904
chr11	61735011	61735439	429	35.97	10.75243	3.37814	7.94191	C6MG0ACXX_8_7447.sorted.filtered_peak_3905
chr11	61792690	61793607	918	36.35	17.45767	5.06976	14.43406	C6MG0ACXX_8_7447.sorted.filtered_peak_3906
chr11	61849248	61849928	681	14.43	5.19918	3.18309	2.68494	C6MG0ACXX_8_7447.sorted.filtered_peak_3907
chr11	61879810	61880269	460	21.97	9.67787	4.23750	6.91848	C6MG0ACXX_8_7447.sorted.filtered_peak_3908
chr11	61891090	61891792	703	46.91	25.36474	5.86361	22.15491	C6MG0ACXX_8_7447.sorted.filtered_peak_3909
chr11	62078441	62078909	469	14.56	4.67731	2.92267	2.21986	C6MG0ACXX_8_7447.sorted.filtered_peak_3910
chr11	62162268	62162629	362	13.46	3.75203	2.58453	1.41304	C6MG0ACXX_8_7447.sorted.filtered_peak_3911
chr11	62169722	62170084	363	14.28	4.60744	2.91036	2.16186	C6MG0ACXX_8_7447.sorted.filtered_peak_3912
chr11	62192170	62192467	298	15.24	5.75765	3.34764	3.21089	C6MG0ACXX_8_7447.sorted.filtered_peak_3913
chr11	62267200	62267449	250	12.70	3.88084	2.70408	1.51887	C6MG0ACXX_8_7447.sorted.filtered_peak_3914
chr11	62310620	62310916	297	25.00	5.12502	2.46467	2.62082	C6MG0ACXX_8_7447.sorted.filtered_peak_3915
chr11	62319270	62319595	326	34.06	7.06465	2.59928	4.43173	C6MG0ACXX_8_7447.sorted.filtered_peak_3916
chr11	62323005	62323429	425	33.68	4.97799	2.15192	2.48582	C6MG0ACXX_8_7447.sorted.filtered_peak_3917
chr11	62323923	62325052	1130	42.38	9.39179	2.75766	6.66320	C6MG0ACXX_8_7447.sorted.filtered_peak_3918
chr11	62341067	62341959	893	62.65	31.14147	5.52128	27.76010	C6MG0ACXX_8_7447.sorted.filtered_peak_3919
chr11	62358789	62359664	876	58.17	26.34648	5.09804	23.06544	C6MG0ACXX_8_7447.sorted.filtered_peak_3920
chr11	62366591	62367033	443	53.72	17.13584	3.69245	14.12138	C6MG0ACXX_8_7447.sorted.filtered_peak_3921
chr11	62368912	62369782	871	60.93	23.89770	4.23737	20.74637	C6MG0ACXX_8_7447.sorted.filtered_peak_3922
chr11	62379712	62380685	974	37.49	12.94726	3.78390	10.07088	C6MG0ACXX_8_7447.sorted.filtered_peak_3923
chr11	62389314	62390029	716	49.38	25.24413	5.60816	22.01355	C6MG0ACXX_8_7447.sorted.filtered_peak_3924
chr11	62413742	62414387	646	35.72	15.29667	4.50035	12.34180	C6MG0ACXX_8_7447.sorted.filtered_peak_3925
chr11	62420196	62421064	869	33.63	14.15378	4.49687	11.21138	C6MG0ACXX_8_7447.sorted.filtered_peak_3926
chr11	62432164	62433257	1094	31.71	10.66118	3.58283	7.87109	C6MG0ACXX_8_7447.sorted.filtered_peak_3927
chr11	62438756	62439973	1218	23.64	6.87929	3.04283	4.27352	C6MG0ACXX_8_7447.sorted.filtered_peak_3928
chr11	62446196	62446793	598	25.29	11.38682	4.41501	8.57582	C6MG0ACXX_8_7447.sorted.filtered_peak_3929
chr11	62462254	62462528	275	13.17	4.39900	2.92244	1.95532	C6MG0ACXX_8_7447.sorted.filtered_peak_3930
chr11	62473466	62473996	531	34.90	9.46724	3.12889	6.70966	C6MG0ACXX_8_7447.sorted.filtered_peak_3931
chr11	62476770	62477343	574	49.40	17.20907	3.96141	14.18711	C6MG0ACXX_8_7447.sorted.filtered_peak_3932
chr11	62494539	62496111	1573	81.09	31.37311	4.40218	27.96750	C6MG0ACXX_8_7447.sorted.filtered_peak_3933
chr11	62521013	62521986	974	59.92	31.37778	5.97238	27.96524	C6MG0ACXX_8_7447.sorted.filtered_peak_3934
chr11	62528789	62529487	699	29.12	15.40155	5.19933	12.47423	C6MG0ACXX_8_7447.sorted.filtered_peak_3935
[truncated: 2,019,758 more chars]
