# Supplementary material for: Potential impact of celiac disease genetic risk factors on T cell receptor signaling in gluten-specific CD4+ T cells
Source: Sci Rep. 2021 Apr 29;11:9252. doi: 10.1038/s41598-021-86612-5 (PMC8085175; doi:10.1038/s41598-021-86612-5)
Supplement: Supplementary file 1 — Supplementary Information. [file 41598_2021_86612_MOESM1_ESM.zip › data_supplements_manuscript/dhs_and_peakcalling/macs_peaks/C6MG0ACXX_8_7448.sorted.filtered_peaks.gappedPeak]

chr1	713868	714285	C6MG0ACXX_8_7448.sorted.filtered_peak_1	232	.	713868	714285	0	1	417	0	7.32846	26.70967	23.25543
chr1	894455	894869	C6MG0ACXX_8_7448.sorted.filtered_peak_2	101	.	894455	894869	0	3	1,405,1	0,1,413	3.65757	13.09305	10.10836
chr1	902072	902521	C6MG0ACXX_8_7448.sorted.filtered_peak_3	12	.	902072	902521	0	2	1,1	0,448	2.22581	3.54944	1.20494
chr1	948497	949048	C6MG0ACXX_8_7448.sorted.filtered_peak_4	93	.	948497	949048	0	2	1,496	0,55	4.05048	12.32699	9.37716
chr1	954570	955313	C6MG0ACXX_8_7448.sorted.filtered_peak_5	48	.	954570	955313	0	3	1,705,1	0,31,742	2.91201	7.62018	4.89636
chr1	968455	968766	C6MG0ACXX_8_7448.sorted.filtered_peak_6	26	.	968455	968766	0	2	1,1	0,310	2.78363	5.21069	2.64090
chr1	976039	976289	C6MG0ACXX_8_7448.sorted.filtered_peak_7	20	.	976039	976289	0	1	250	0	2.42093	4.55357	2.05809
chr1	994691	995272	C6MG0ACXX_8_7448.sorted.filtered_peak_8	55	.	994691	995272	0	3	1,554,1	0,6,580	3.14499	8.34593	5.57465
chr1	999492	999881	C6MG0ACXX_8_7448.sorted.filtered_peak_9	41	.	999492	999881	0	2	1,387	0,2	2.84690	6.86979	4.18575
chr1	1004558	1004894	C6MG0ACXX_8_7448.sorted.filtered_peak_10	73	.	1004558	1004894	0	3	1,330,1	0,4,335	3.51832	10.25799	7.39287
chr1	1051216	1052062	C6MG0ACXX_8_7448.sorted.filtered_peak_11	232	.	1051216	1052062	0	3	1,812,1	0,7,845	4.69930	26.62014	23.20353
chr1	1057490	1057807	C6MG0ACXX_8_7448.sorted.filtered_peak_12	37	.	1057490	1057807	0	3	1,299,1	0,12,316	2.86624	6.38023	3.71731
chr1	1072620	1073019	C6MG0ACXX_8_7448.sorted.filtered_peak_13	56	.	1072620	1073019	0	3	1,349,1	0,43,398	3.58244	8.38068	5.61746
chr1	1092890	1093542	C6MG0ACXX_8_7448.sorted.filtered_peak_14	20	.	1092890	1093542	0	2	1,1	0,651	2.60045	4.50303	2.03052
chr1	1136691	1137168	C6MG0ACXX_8_7448.sorted.filtered_peak_15	141	.	1136691	1137168	0	3	1,469,1	0,4,476	3.90572	17.32347	14.18180
chr1	1143487	1143949	C6MG0ACXX_8_7448.sorted.filtered_peak_16	66	.	1143487	1143949	0	3	1,451,1	0,9,461	2.82068	9.40850	6.60393
chr1	1152206	1152636	C6MG0ACXX_8_7448.sorted.filtered_peak_17	49	.	1152206	1152636	0	3	1,423,1	0,6,429	2.52259	7.69765	4.95507
chr1	1167094	1167771	C6MG0ACXX_8_7448.sorted.filtered_peak_18	203	.	1167094	1167771	0	3	1,601,1	0,73,676	4.07505	23.68744	20.36605
chr1	1186070	1186648	C6MG0ACXX_8_7448.sorted.filtered_peak_19	36	.	1186070	1186648	0	3	1,452,1	0,108,577	3.05475	6.23038	3.61687
chr1	1208986	1209690	C6MG0ACXX_8_7448.sorted.filtered_peak_20	65	.	1208986	1209690	0	3	1,605,1	0,88,703	3.19257	9.40188	6.59700
chr1	1243270	1244174	C6MG0ACXX_8_7448.sorted.filtered_peak_21	97	.	1243270	1244174	0	3	1,896,1	0,3,903	2.98799	12.73903	9.78777
chr1	1259768	1260343	C6MG0ACXX_8_7448.sorted.filtered_peak_22	97	.	1259768	1260343	0	3	1,434,1	0,139,574	3.49095	12.67169	9.70529
chr1	1284655	1285244	C6MG0ACXX_8_7448.sorted.filtered_peak_23	49	.	1284655	1285244	0	1	589	0	2.99031	7.72366	4.97168
chr1	1310469	1311070	C6MG0ACXX_8_7448.sorted.filtered_peak_24	189	.	1310469	1311070	0	3	1,596,1	0,3,600	4.01474	22.25054	18.95783
chr1	1334517	1335274	C6MG0ACXX_8_7448.sorted.filtered_peak_25	204	.	1334517	1335274	0	3	1,745,1	0,6,756	4.42271	23.72978	20.45371
chr1	1342494	1343124	C6MG0ACXX_8_7448.sorted.filtered_peak_26	61	.	1342494	1343124	0	3	1,601,1	0,1,629	3.29051	8.92823	6.12446
chr1	1406812	1407270	C6MG0ACXX_8_7448.sorted.filtered_peak_27	132	.	1406812	1407270	0	1	458	0	5.44496	16.32850	13.22689
chr1	1446805	1447623	C6MG0ACXX_8_7448.sorted.filtered_peak_28	151	.	1446805	1447623	0	3	1,804,1	0,12,817	5.35082	18.33227	15.19137
chr1	1509892	1510804	C6MG0ACXX_8_7448.sorted.filtered_peak_29	84	.	1509892	1510804	0	3	1,812,1	0,4,911	3.38453	11.31854	8.40902
chr1	1550490	1551319	C6MG0ACXX_8_7448.sorted.filtered_peak_30	163	.	1550490	1551319	0	3	1,804,1	0,1,828	3.92507	19.56809	16.37213
chr1	1565089	1566030	C6MG0ACXX_8_7448.sorted.filtered_peak_31	79	.	1565089	1566030	0	3	1,928,1	0,4,940	3.32459	10.80903	7.95252
chr1	1590315	1590793	C6MG0ACXX_8_7448.sorted.filtered_peak_32	172	.	1590315	1590793	0	1	478	0	6.28291	20.51948	17.25199
chr1	1624486	1624746	C6MG0ACXX_8_7448.sorted.filtered_peak_33	72	.	1624486	1624746	0	1	260	0	4.24577	10.17938	7.29646
chr1	1650569	1650819	C6MG0ACXX_8_7448.sorted.filtered_peak_34	21	.	1650569	1650819	0	1	250	0	2.83700	4.68657	2.16296
chr1	1655606	1656087	C6MG0ACXX_8_7448.sorted.filtered_peak_35	228	.	1655606	1656087	0	1	481	0	7.29020	26.32960	22.87824
chr1	1695549	1695900	C6MG0ACXX_8_7448.sorted.filtered_peak_36	17	.	1695549	1695900	0	3	1,288,1	0,60,350	2.55759	4.18022	1.73844
chr1	1709755	1710197	C6MG0ACXX_8_7448.sorted.filtered_peak_37	60	.	1709755	1710197	0	3	1,436,1	0,2,441	2.86039	8.80740	6.03257
chr1	1711772	1712173	C6MG0ACXX_8_7448.sorted.filtered_peak_38	14	.	1711772	1712173	0	3	1,263,1	0,6,400	2.06956	3.90897	1.49937
chr1	1822367	1823136	C6MG0ACXX_8_7448.sorted.filtered_peak_39	78	.	1822367	1823136	0	3	1,758,1	0,10,768	3.07645	10.76480	7.89639
chr1	1840235	1840895	C6MG0ACXX_8_7448.sorted.filtered_peak_40	124	.	1840235	1840895	0	3	1,639,1	0,20,659	4.04226	15.53596	12.49090
chr1	1850457	1851252	C6MG0ACXX_8_7448.sorted.filtered_peak_41	189	.	1850457	1851252	0	3	1,787,1	0,7,794	4.21896	22.31952	18.99984
chr1	2064539	2065397	C6MG0ACXX_8_7448.sorted.filtered_peak_42	218	.	2064539	2065397	0	3	1,839,1	0,2,857	4.75959	25.19792	21.83070
chr1	2080165	2080503	C6MG0ACXX_8_7448.sorted.filtered_peak_43	19	.	2080165	2080503	0	3	1,256,1	0,6,337	2.73062	4.44127	1.95807
chr1	2120879	2121439	C6MG0ACXX_8_7448.sorted.filtered_peak_44	47	.	2120879	2121439	0	2	406,1	0,559	2.99953	7.43610	4.72386
chr1	2126169	2126857	C6MG0ACXX_8_7448.sorted.filtered_peak_45	58	.	2126169	2126857	0	3	1,654,1	0,3,687	2.81454	8.60683	5.82099
chr1	2136054	2137109	C6MG0ACXX_8_7448.sorted.filtered_peak_46	94	.	2136054	2137109	0	3	1,741,1	0,297,1054	3.25166	12.39467	9.47474
chr1	2159015	2159596	C6MG0ACXX_8_7448.sorted.filtered_peak_47	273	.	2159015	2159596	0	3	1,575,1	0,1,580	4.35536	30.86815	27.31021
chr1	2187206	2187786	C6MG0ACXX_8_7448.sorted.filtered_peak_48	41	.	2187206	2187786	0	3	1,484,1	0,92,579	2.86999	6.76269	4.11590
chr1	2222128	2222574	C6MG0ACXX_8_7448.sorted.filtered_peak_49	59	.	2222128	2222574	0	3	1,435,1	0,9,445	3.40065	8.71852	5.93806
chr1	2231904	2232879	C6MG0ACXX_8_7448.sorted.filtered_peak_50	59	.	2231904	2232879	0	3	1,971,1	0,1,974	2.89492	8.68269	5.90599
chr1	2322632	2323394	C6MG0ACXX_8_7448.sorted.filtered_peak_51	198	.	2322632	2323394	0	3	1,755,1	0,6,761	4.00689	23.13827	19.86966
chr1	2343842	2344506	C6MG0ACXX_8_7448.sorted.filtered_peak_52	97	.	2343842	2344506	0	3	1,488,1	0,1,663	3.15728	12.64867	9.73750
chr1	2457576	2458402	C6MG0ACXX_8_7448.sorted.filtered_peak_53	115	.	2457576	2458402	0	3	1,808,1	0,10,825	3.42848	14.54498	11.50678
chr1	2477401	2478694	C6MG0ACXX_8_7448.sorted.filtered_peak_54	41	.	2477401	2478694	0	4	1,586,540,1	0,19,722,1292	2.29924	6.79651	4.13216
chr1	2479140	2479524	C6MG0ACXX_8_7448.sorted.filtered_peak_55	16	.	2479140	2479524	0	2	1,1	0,383	1.95090	4.13422	1.69562
chr1	2480181	2480442	C6MG0ACXX_8_7448.sorted.filtered_peak_56	60	.	2480181	2480442	0	3	1,255,1	0,3,260	2.64093	8.81188	6.00410
chr1	2487050	2488631	C6MG0ACXX_8_7448.sorted.filtered_peak_57	36	.	2487050	2488631	0	4	1,617,328,1	0,29,775,1580	2.58676	6.28022	3.65442
chr1	2509783	2510068	C6MG0ACXX_8_7448.sorted.filtered_peak_58	44	.	2509783	2510068	0	2	283,1	0,284	3.19745	7.21140	4.49664
chr1	2517690	2518422	C6MG0ACXX_8_7448.sorted.filtered_peak_59	261	.	2517690	2518422	0	2	730,1	0,731	4.59803	29.68244	26.17185
chr1	2573974	2574881	C6MG0ACXX_8_7448.sorted.filtered_peak_60	68	.	2573974	2574881	0	3	1,778,1	0,125,906	3.20458	9.68367	6.86865
chr1	3407804	3408225	C6MG0ACXX_8_7448.sorted.filtered_peak_61	28	.	3407804	3408225	0	2	1,346	0,75	3.04697	5.44876	2.86118
chr1	3535677	3535986	C6MG0ACXX_8_7448.sorted.filtered_peak_62	40	.	3535677	3535986	0	3	1,275,1	0,6,308	3.03242	6.75796	4.08078
chr1	3541174	3541734	C6MG0ACXX_8_7448.sorted.filtered_peak_63	212	.	3541174	3541734	0	2	555,1	0,559	4.91228	24.56989	21.20289
chr1	3566439	3566925	C6MG0ACXX_8_7448.sorted.filtered_peak_64	78	.	3566439	3566925	0	3	1,433,1	0,49,485	3.67662	10.73876	7.84641
chr1	3663729	3664110	C6MG0ACXX_8_7448.sorted.filtered_peak_65	18	.	3663729	3664110	0	3	1,306,1	0,4,380	2.56983	4.34199	1.87373
chr1	3688832	3689530	C6MG0ACXX_8_7448.sorted.filtered_peak_66	42	.	3688832	3689530	0	3	1,565,1	0,124,697	2.80954	6.85849	4.22245
chr1	3712912	3713549	C6MG0ACXX_8_7448.sorted.filtered_peak_67	104	.	3712912	3713549	0	1	637	0	4.14995	13.39623	10.43857
chr1	3754167	3754478	C6MG0ACXX_8_7448.sorted.filtered_peak_68	18	.	3754167	3754478	0	2	1,1	0,310	2.71688	4.29441	1.81755
chr1	3773481	3774247	C6MG0ACXX_8_7448.sorted.filtered_peak_69	159	.	3773481	3774247	0	3	1,759,1	0,5,765	4.13782	19.07131	15.91978
chr1	3816649	3818073	C6MG0ACXX_8_7448.sorted.filtered_peak_70	164	.	3816649	3818073	0	2	1,1409	0,15	3.68632	19.67710	16.46873
chr1	5732280	5732735	C6MG0ACXX_8_7448.sorted.filtered_peak_71	22	.	5732280	5732735	0	2	1,1	0,454	2.41715	4.72696	2.21517
chr1	6015162	6015540	C6MG0ACXX_8_7448.sorted.filtered_peak_72	13	.	6015162	6015540	0	2	1,1	0,377	2.31546	3.70144	1.32556
chr1	6015711	6016074	C6MG0ACXX_8_7448.sorted.filtered_peak_73	45	.	6015711	6016074	0	3	1,268,1	0,94,362	3.11557	7.26900	4.55633
chr1	6051969	6052875	C6MG0ACXX_8_7448.sorted.filtered_peak_74	158	.	6051969	6052875	0	3	1,892,1	0,7,905	3.90681	18.99152	15.81037
chr1	6086206	6086602	C6MG0ACXX_8_7448.sorted.filtered_peak_75	30	.	6086206	6086602	0	3	1,308,1	0,2,395	2.50305	5.59885	3.01101
chr1	6086936	6087875	C6MG0ACXX_8_7448.sorted.filtered_peak_76	15	.	6086936	6087875	0	2	1,1	0,938	2.18002	4.00285	1.58426
chr1	6088241	6088530	C6MG0ACXX_8_7448.sorted.filtered_peak_77	27	.	6088241	6088530	0	3	1,273,1	0,3,288	2.44883	5.29474	2.72339
chr1	6097479	6097730	C6MG0ACXX_8_7448.sorted.filtered_peak_78	25	.	6097479	6097730	0	2	1,250	0,1	2.80489	5.08237	2.52074
chr1	6259280	6260154	C6MG0ACXX_8_7448.sorted.filtered_peak_79	134	.	6259280	6260154	0	3	1,864,1	0,1,873	4.02298	16.49987	13.45096
chr1	6265930	6266338	C6MG0ACXX_8_7448.sorted.filtered_peak_80	41	.	6265930	6266338	0	3	1,389,1	0,10,407	2.94545	6.80864	4.12033
chr1	6295845	6296267	C6MG0ACXX_8_7448.sorted.filtered_peak_81	101	.	6295845	6296267	0	2	1,419	0,3	3.83576	13.12423	10.13575
chr1	6305208	6305623	C6MG0ACXX_8_7448.sorted.filtered_peak_82	30	.	6305208	6305623	0	2	1,1	0,414	2.62260	5.61877	3.03496
chr1	6320019	6320385	C6MG0ACXX_8_7448.sorted.filtered_peak_83	58	.	6320019	6320385	0	3	1,349,1	0,10,365	3.33336	8.59582	5.82012
chr1	6408334	6408977	C6MG0ACXX_8_7448.sorted.filtered_peak_84	27	.	6408334	6408977	0	2	1,633	0,10	2.76125	5.34947	2.77257
chr1	6419833	6420128	C6MG0ACXX_8_7448.sorted.filtered_peak_85	27	.	6419833	6420128	0	3	1,268,1	0,23,294	2.89117	5.37709	2.79850
chr1	6453318	6454224	C6MG0ACXX_8_7448.sorted.filtered_peak_86	134	.	6453318	6454224	0	3	1,899,1	0,2,905	4.19228	16.54308	13.42450
chr1	6519827	6520171	C6MG0ACXX_8_7448.sorted.filtered_peak_87	14	.	6519827	6520171	0	2	1,1	0,343	2.29686	3.83371	1.43393
chr1	6520346	6520926	C6MG0ACXX_8_7448.sorted.filtered_peak_88	98	.	6520346	6520926	0	3	1,556,1	0,14,579	3.95637	12.85844	9.88896
chr1	6614158	6615044	C6MG0ACXX_8_7448.sorted.filtered_peak_89	66	.	6614158	6615044	0	3	1,642,1	0,6,885	3.80184	9.44858	6.64308
chr1	6639667	6640229	C6MG0ACXX_8_7448.sorted.filtered_peak_90	165	.	6639667	6640229	0	3	1,552,1	0,5,561	4.79827	19.78073	16.58354
chr1	6661164	6661661	C6MG0ACXX_8_7448.sorted.filtered_peak_91	36	.	6661164	6661661	0	3	1,461,1	0,8,496	2.38234	6.26380	3.63768
chr1	6662815	6663749	C6MG0ACXX_8_7448.sorted.filtered_peak_92	41	.	6662815	6663749	0	3	1,922,1	0,2,933	2.49916	6.80698	4.13111
chr1	6673168	6673919	C6MG0ACXX_8_7448.sorted.filtered_peak_93	231	.	6673168	6673919	0	3	1,648,1	0,100,750	4.78660	26.49454	23.10786
chr1	6684883	6685584	C6MG0ACXX_8_7448.sorted.filtered_peak_94	48	.	6684883	6685584	0	3	1,689,1	0,8,700	3.00319	7.51508	4.82266
chr1	6761225	6762181	C6MG0ACXX_8_7448.sorted.filtered_peak_95	92	.	6761225	6762181	0	3	1,510,1	0,439,955	3.81161	12.09214	9.20818
chr1	6797701	6797951	C6MG0ACXX_8_7448.sorted.filtered_peak_96	33	.	6797701	6797951	0	1	250	0	3.20606	5.99961	3.36722
chr1	6844516	6845632	C6MG0ACXX_8_7448.sorted.filtered_peak_97	393	.	6844516	6845632	0	3	1,1109,1	0,5,1115	4.98848	43.25217	39.31723
chr1	7764535	7764903	C6MG0ACXX_8_7448.sorted.filtered_peak_98	52	.	7764535	7764903	0	3	1,362,1	0,1,367	3.41670	8.04392	5.28793
chr1	7830952	7831488	C6MG0ACXX_8_7448.sorted.filtered_peak_99	41	.	7830952	7831488	0	3	1,529,1	0,2,535	2.87310	6.75848	4.10884
chr1	7843872	7844382	C6MG0ACXX_8_7448.sorted.filtered_peak_100	92	.	7843872	7844382	0	3	1,500,1	0,8,509	3.85962	12.17913	9.22133
chr1	7990755	7991157	C6MG0ACXX_8_7448.sorted.filtered_peak_101	33	.	7990755	7991157	0	3	1,390,1	0,11,401	2.91786	5.94522	3.32905
chr1	8000838	8001110	C6MG0ACXX_8_7448.sorted.filtered_peak_102	20	.	8000838	8001110	0	2	250,1	0,271	2.58358	4.54661	2.05447
chr1	8009049	8009604	C6MG0ACXX_8_7448.sorted.filtered_peak_103	112	.	8009049	8009604	0	3	1,513,1	0,5,554	3.97678	14.21368	11.21404
chr1	8013792	8014653	C6MG0ACXX_8_7448.sorted.filtered_peak_104	98	.	8013792	8014653	0	3	1,846,1	0,13,860	3.73301	12.80971	9.88369
chr1	8021174	8022336	C6MG0ACXX_8_7448.sorted.filtered_peak_105	178	.	8021174	8022336	0	3	1,1137,1	0,15,1161	4.07191	21.03467	17.83784
chr1	8086285	8086570	C6MG0ACXX_8_7448.sorted.filtered_peak_106	57	.	8086285	8086570	0	3	1,265,1	0,8,284	3.35379	8.56747	5.77111
chr1	8157442	8157704	C6MG0ACXX_8_7448.sorted.filtered_peak_107	20	.	8157442	8157704	0	1	262	0	2.64902	4.55708	2.06022
chr1	8212727	8213529	C6MG0ACXX_8_7448.sorted.filtered_peak_108	45	.	8212727	8213529	0	2	333,1	0,801	3.27230	7.20490	4.53635
chr1	8229769	8230186	C6MG0ACXX_8_7448.sorted.filtered_peak_109	49	.	8229769	8230186	0	2	414,1	0,416	3.41722	7.70880	4.97507
chr1	8242275	8242888	C6MG0ACXX_8_7448.sorted.filtered_peak_110	148	.	8242275	8242888	0	3	1,586,1	0,12,612	4.90661	17.96039	14.82511
chr1	8457652	8457902	C6MG0ACXX_8_7448.sorted.filtered_peak_111	13	.	8457652	8457902	0	2	1,1	0,249	2.38219	3.77058	1.38394
chr1	8556055	8556387	C6MG0ACXX_8_7448.sorted.filtered_peak_112	26	.	8556055	8556387	0	2	271,1	0,331	2.96063	5.16575	2.62130
chr1	8585588	8586350	C6MG0ACXX_8_7448.sorted.filtered_peak_113	20	.	8585588	8586350	0	3	1,654,1	0,19,761	2.49428	4.56398	2.06447
chr1	8605044	8605366	C6MG0ACXX_8_7448.sorted.filtered_peak_114	19	.	8605044	8605366	0	2	1,1	0,321	2.67056	4.38769	1.91800
chr1	8620676	8621029	C6MG0ACXX_8_7448.sorted.filtered_peak_115	44	.	8620676	8621029	0	3	1,325,1	0,14,352	3.25327	7.18240	4.47794
chr1	8664137	8664491	C6MG0ACXX_8_7448.sorted.filtered_peak_116	42	.	8664137	8664491	0	3	1,337,1	0,1,353	3.21247	6.93344	4.23938
chr1	8761252	8761814	C6MG0ACXX_8_7448.sorted.filtered_peak_117	92	.	8761252	8761814	0	3	1,530,1	0,2,561	3.53101	12.17472	9.24387
chr1	8877429	8878441	C6MG0ACXX_8_7448.sorted.filtered_peak_118	62	.	8877429	8878441	0	3	1,951,1	0,59,1011	3.04591	9.09732	6.29723
chr1	8918168	8918430	C6MG0ACXX_8_7448.sorted.filtered_peak_119	22	.	8918168	8918430	0	2	1,1	0,261	2.70778	4.81842	2.29155
chr1	8937948	8939586	C6MG0ACXX_8_7448.sorted.filtered_peak_120	82	.	8937948	8939586	0	3	1,1632,1	0,5,1637	2.94109	11.17228	8.27298
chr1	8959965	8960336	C6MG0ACXX_8_7448.sorted.filtered_peak_121	85	.	8959965	8960336	0	2	370,1	0,370	4.17426	11.45394	8.53294
chr1	9006490	9006842	C6MG0ACXX_8_7448.sorted.filtered_peak_122	39	.	9006490	9006842	0	3	1,306,1	0,24,351	3.14707	6.65521	3.99167
chr1	9031121	9031381	C6MG0ACXX_8_7448.sorted.filtered_peak_123	31	.	9031121	9031381	0	2	250,1	0,259	3.05280	5.80058	3.18385
chr1	9189125	9189957	C6MG0ACXX_8_7448.sorted.filtered_peak_124	83	.	9189125	9189957	0	3	1,754,1	0,75,831	3.82741	11.31556	8.38113
chr1	9294418	9295203	C6MG0ACXX_8_7448.sorted.filtered_peak_125	80	.	9294418	9295203	0	3	1,774,1	0,3,784	3.44202	10.96501	8.06062
chr1	9335689	9336067	C6MG0ACXX_8_7448.sorted.filtered_peak_126	37	.	9335689	9336067	0	2	372,1	0,377	3.08638	6.35533	3.70067
chr1	9353679	9354000	C6MG0ACXX_8_7448.sorted.filtered_peak_127	30	.	9353679	9354000	0	3	1,295,1	0,23,320	2.63161	5.64755	3.04383
chr1	9375259	9375982	C6MG0ACXX_8_7448.sorted.filtered_peak_128	28	.	9375259	9375982	0	4	1,371,269,1	0,18,443,722	2.84318	5.46884	2.88941
chr1	9473199	9473902	C6MG0ACXX_8_7448.sorted.filtered_peak_129	29	.	9473199	9473902	0	3	1,320,1	0,14,702	2.77246	5.54270	2.96772
chr1	9486326	9486722	C6MG0ACXX_8_7448.sorted.filtered_peak_130	25	.	9486326	9486722	0	3	1,302,1	0,86,395	2.28009	5.08837	2.53679
chr1	9488599	9489297	C6MG0ACXX_8_7448.sorted.filtered_peak_131	164	.	9488599	9489297	0	3	1,688,1	0,3,697	3.94566	19.63065	16.47536
chr1	9551195	9551448	C6MG0ACXX_8_7448.sorted.filtered_peak_132	31	.	9551195	9551448	0	1	253	0	3.13486	5.74268	3.12899
chr1	9599068	9600116	C6MG0ACXX_8_7448.sorted.filtered_peak_133	127	.	9599068	9600116	0	4	1,446,293,1	0,110,727,1047	4.25055	15.77399	12.75136
chr1	9648505	9648955	C6MG0ACXX_8_7448.sorted.filtered_peak_134	190	.	9648505	9648955	0	3	1,446,1	0,1,449	4.99780	22.37111	19.05374
chr1	9687095	9687469	C6MG0ACXX_8_7448.sorted.filtered_peak_135	40	.	9687095	9687469	0	3	1,353,1	0,3,373	2.55974	6.72512	4.05337
chr1	9689128	9690030	C6MG0ACXX_8_7448.sorted.filtered_peak_136	36	.	9689128	9690030	0	3	1,489,1	0,408,901	2.47547	6.29886	3.66006
chr1	9712428	9712820	C6MG0ACXX_8_7448.sorted.filtered_peak_137	46	.	9712428	9712820	0	3	1,356,1	0,10,391	2.74790	7.31973	4.62287
chr1	9749365	9749698	C6MG0ACXX_8_7448.sorted.filtered_peak_138	31	.	9749365	9749698	0	3	1,268,1	0,4,332	2.78148	5.78441	3.16541
chr1	9777599	9778043	C6MG0ACXX_8_7448.sorted.filtered_peak_139	63	.	9777599	9778043	0	2	438,1	0,443	2.99583	9.15627	6.33940
chr1	9860217	9860525	C6MG0ACXX_8_7448.sorted.filtered_peak_140	44	.	9860217	9860525	0	2	1,263	0,45	3.45979	7.13737	4.42646
chr1	9883863	9884552	C6MG0ACXX_8_7448.sorted.filtered_peak_141	54	.	9883863	9884552	0	3	1,359,1	0,4,688	3.03723	8.15155	5.44068
chr1	9934800	9935217	C6MG0ACXX_8_7448.sorted.filtered_peak_142	15	.	9934800	9935217	0	2	1,1	0,416	2.52609	3.96766	1.55279
chr1	9970144	9971079	C6MG0ACXX_8_7448.sorted.filtered_peak_143	335	.	9970144	9971079	0	3	1,925,1	0,1,934	5.37457	37.20869	33.51653
chr1	10003070	10003683	C6MG0ACXX_8_7448.sorted.filtered_peak_144	46	.	10003070	10003683	0	3	1,585,1	0,25,612	3.14226	7.41328	4.68876
chr1	10092407	10093754	C6MG0ACXX_8_7448.sorted.filtered_peak_145	166	.	10092407	10093754	0	3	1,1258,1	0,80,1346	4.16430	19.79417	16.65688
chr1	10134520	10134774	C6MG0ACXX_8_7448.sorted.filtered_peak_146	32	.	10134520	10134774	0	2	1,1	0,253	3.12087	5.85783	3.23572
chr1	10230373	10230666	C6MG0ACXX_8_7448.sorted.filtered_peak_147	52	.	10230373	10230666	0	1	293	0	3.72950	8.02948	5.26349
chr1	10270088	10270736	C6MG0ACXX_8_7448.sorted.filtered_peak_148	135	.	10270088	10270736	0	3	1,633,1	0,4,647	4.28321	16.65158	13.58765
chr1	10458600	10459541	C6MG0ACXX_8_7448.sorted.filtered_peak_149	167	.	10458600	10459541	0	2	1,939	0,2	4.42774	19.96356	16.79924
chr1	10490068	10491056	C6MG0ACXX_8_7448.sorted.filtered_peak_150	81	.	10490068	10491056	0	3	1,900,1	0,11,987	3.48615	11.06046	8.19360
chr1	10532457	10532840	C6MG0ACXX_8_7448.sorted.filtered_peak_151	80	.	10532457	10532840	0	2	371,1	0,382	3.49775	10.99019	8.08921
chr1	10534809	10535302	C6MG0ACXX_8_7448.sorted.filtered_peak_152	84	.	10534809	10535302	0	2	483,1	0,492	3.54233	11.39909	8.49122
chr1	10554879	10555487	C6MG0ACXX_8_7448.sorted.filtered_peak_153	38	.	10554879	10555487	0	2	602,1	0,607	2.91974	6.51292	3.85700
chr1	10570903	10571657	C6MG0ACXX_8_7448.sorted.filtered_peak_154	65	.	10570903	10571657	0	3	1,676,1	0,12,753	3.08844	9.33840	6.50467
chr1	10754551	10755105	C6MG0ACXX_8_7448.sorted.filtered_peak_155	53	.	10754551	10755105	0	3	1,549,1	0,2,553	2.89112	8.04584	5.30100
chr1	11072241	11073217	C6MG0ACXX_8_7448.sorted.filtered_peak_156	146	.	11072241	11073217	0	3	1,962,1	0,13,975	4.47900	17.81775	14.67893
chr1	11119768	11120461	C6MG0ACXX_8_7448.sorted.filtered_peak_157	76	.	11119768	11120461	0	3	1,515,1	0,176,692	3.30913	10.48839	7.62715
chr1	11123095	11123463	C6MG0ACXX_8_7448.sorted.filtered_peak_158	24	.	11123095	11123463	0	3	1,330,1	0,30,367	2.37400	4.93435	2.40225
chr1	11159375	11160235	C6MG0ACXX_8_7448.sorted.filtered_peak_159	89	.	11159375	11160235	0	2	1,856	0,4	3.77963	11.84984	8.94899
chr1	11322449	11323053	C6MG0ACXX_8_7448.sorted.filtered_peak_160	310	.	11322449	11323053	0	3	1,597,1	0,3,603	6.34160	34.68638	31.00293
chr1	11332623	11333875	C6MG0ACXX_8_7448.sorted.filtered_peak_161	87	.	11332623	11333875	0	3	1,1219,1	0,1,1251	3.51411	11.67120	8.77530
chr1	11538852	11539133	C6MG0ACXX_8_7448.sorted.filtered_peak_162	26	.	11538852	11539133	0	3	1,250,1	0,11,280	2.87457	5.20000	2.63304
chr1	11714629	11714994	C6MG0ACXX_8_7448.sorted.filtered_peak_163	27	.	11714629	11714994	0	3	1,327,1	0,36,364	2.79821	5.34558	2.78894
chr1	11724033	11724505	C6MG0ACXX_8_7448.sorted.filtered_peak_164	50	.	11724033	11724505	0	3	1,397,1	0,1,471	3.45372	7.80404	5.06645
chr1	11741056	11741746	C6MG0ACXX_8_7448.sorted.filtered_peak_165	117	.	11741056	11741746	0	2	1,687	0,3	3.97565	14.80069	11.75070
chr1	11779865	11780211	C6MG0ACXX_8_7448.sorted.filtered_peak_166	22	.	11779865	11780211	0	2	1,1	0,345	2.81665	4.71257	2.20937
chr1	11795932	11796262	C6MG0ACXX_8_7448.sorted.filtered_peak_167	38	.	11795932	11796262	0	2	1,325	0,5	2.78611	6.48817	3.82706
chr1	11865524	11866475	C6MG0ACXX_8_7448.sorted.filtered_peak_168	116	.	11865524	11866475	0	3	1,885,1	0,65,950	3.41123	14.61439	11.62938
chr1	11954010	11954347	C6MG0ACXX_8_7448.sorted.filtered_peak_169	29	.	11954010	11954347	0	1	337	0	3.07892	5.53637	2.93811
chr1	11967796	11969218	C6MG0ACXX_8_7448.sorted.filtered_peak_170	92	.	11967796	11969218	0	3	1,1407,1	0,8,1421	3.07524	12.23816	9.29640
chr1	11986342	11986767	C6MG0ACXX_8_7448.sorted.filtered_peak_171	117	.	11986342	11986767	0	2	420,1	0,424	4.76698	14.77919	11.72980
chr1	11994389	11994884	C6MG0ACXX_8_7448.sorted.filtered_peak_172	53	.	11994389	11994884	0	2	1,423	0,72	3.46955	8.12011	5.37687
chr1	12039915	12040801	C6MG0ACXX_8_7448.sorted.filtered_peak_173	234	.	12039915	12040801	0	3	1,677,1	0,89,885	4.93089	26.84217	23.43449
chr1	12079197	12079707	C6MG0ACXX_8_7448.sorted.filtered_peak_174	261	.	12079197	12079707	0	3	1,496,1	0,1,509	5.81997	29.64910	26.12876
chr1	12107319	12108018	C6MG0ACXX_8_7448.sorted.filtered_peak_175	114	.	12107319	12108018	0	3	1,684,1	0,14,698	3.89750	14.48782	11.45446
chr1	12127950	12128286	C6MG0ACXX_8_7448.sorted.filtered_peak_176	25	.	12127950	12128286	0	3	1,264,1	0,5,335	2.58237	5.10662	2.56710
chr1	12147678	12148327	C6MG0ACXX_8_7448.sorted.filtered_peak_177	63	.	12147678	12148327	0	2	1,643	0,6	3.35292	9.10498	6.30107
chr1	12178584	12178864	C6MG0ACXX_8_7448.sorted.filtered_peak_178	14	.	12178584	12178864	0	2	1,1	0,279	2.56159	3.87591	1.48013
chr1	12217499	12217927	C6MG0ACXX_8_7448.sorted.filtered_peak_179	13	.	12217499	12217927	0	2	1,1	0,427	2.08191	3.72147	1.34825
chr1	12221670	12222331	C6MG0ACXX_8_7448.sorted.filtered_peak_180	51	.	12221670	12222331	0	3	1,470,1	0,165,660	2.73590	7.92046	5.17499
chr1	12233725	12234170	C6MG0ACXX_8_7448.sorted.filtered_peak_181	127	.	12233725	12234170	0	3	1,437,1	0,6,444	3.75816	15.83198	12.74831
chr1	12238075	12238489	C6MG0ACXX_8_7448.sorted.filtered_peak_182	38	.	12238075	12238489	0	3	1,407,1	0,1,413	2.67214	6.49081	3.82896
chr1	12289845	12290629	C6MG0ACXX_8_7448.sorted.filtered_peak_183	45	.	12289845	12290629	0	2	338,1	0,783	3.31970	7.22151	4.56320
chr1	12356742	12357062	C6MG0ACXX_8_7448.sorted.filtered_peak_184	39	.	12356742	12357062	0	2	250,1	0,319	3.31931	6.67572	3.99377
chr1	12509538	12509881	C6MG0ACXX_8_7448.sorted.filtered_peak_185	49	.	12509538	12509881	0	2	1,336	0,7	3.20388	7.64841	4.91958
chr1	12570745	12571184	C6MG0ACXX_8_7448.sorted.filtered_peak_186	53	.	12570745	12571184	0	2	420,1	0,438	3.28446	8.06131	5.30475
chr1	12664344	12664686	C6MG0ACXX_8_7448.sorted.filtered_peak_187	56	.	12664344	12664686	0	3	1,318,1	0,23,341	3.49270	8.41305	5.63798
chr1	12678104	12678393	C6MG0ACXX_8_7448.sorted.filtered_peak_188	14	.	12678104	12678393	0	2	1,1	0,288	2.12894	3.83793	1.44171
chr1	12719023	12719313	C6MG0ACXX_8_7448.sorted.filtered_peak_189	22	.	12719023	12719313	0	2	1,1	0,289	2.80608	4.78094	2.26816
chr1	13992181	13992508	C6MG0ACXX_8_7448.sorted.filtered_peak_190	32	.	13992181	13992508	0	2	1,250	0,77	3.11139	5.90990	3.28544
chr1	14026540	14026822	C6MG0ACXX_8_7448.sorted.filtered_peak_191	23	.	14026540	14026822	0	3	1,258,1	0,7,281	2.47908	4.89994	2.35787
chr1	14029241	14029559	C6MG0ACXX_8_7448.sorted.filtered_peak_192	26	.	14029241	14029559	0	3	1,297,1	0,6,317	2.55874	5.24647	2.68117
chr1	14057380	14057741	C6MG0ACXX_8_7448.sorted.filtered_peak_193	38	.	14057380	14057741	0	3	1,344,1	0,11,360	2.78015	6.47931	3.82468
chr1	14075395	14076302	C6MG0ACXX_8_7448.sorted.filtered_peak_194	77	.	14075395	14076302	0	3	1,625,1	0,6,906	3.22591	10.58526	7.76200
chr1	15575594	15575996	C6MG0ACXX_8_7448.sorted.filtered_peak_195	47	.	15575594	15575996	0	3	1,386,1	0,8,401	3.06000	7.42952	4.70523
chr1	15650002	15650368	C6MG0ACXX_8_7448.sorted.filtered_peak_196	15	.	15650002	15650368	0	2	1,1	0,365	2.50258	3.96618	1.54525
chr1	15679055	15679393	C6MG0ACXX_8_7448.sorted.filtered_peak_197	14	.	15679055	15679393	0	2	1,1	0,337	2.46448	3.82943	1.43733
chr1	15735871	15736585	C6MG0ACXX_8_7448.sorted.filtered_peak_198	105	.	15735871	15736585	0	3	1,660,1	0,1,713	3.52466	13.60811	10.58736
chr1	15742442	15742787	C6MG0ACXX_8_7448.sorted.filtered_peak_199	13	.	15742442	15742787	0	2	1,1	0,344	2.11679	3.67155	1.30500
chr1	15743972	15744333	C6MG0ACXX_8_7448.sorted.filtered_peak_200	22	.	15743972	15744333	0	3	1,250,1	0,5,360	2.44567	4.79967	2.27890
chr1	15850723	15851826	C6MG0ACXX_8_7448.sorted.filtered_peak_201	263	.	15850723	15851826	0	3	1,1100,1	0,2,1102	3.82218	29.83825	26.30534
chr1	15852962	15853440	C6MG0ACXX_8_7448.sorted.filtered_peak_202	172	.	15852962	15853440	0	3	1,456,1	0,4,477	3.21890	20.53877	17.29289
chr1	15911303	15911590	C6MG0ACXX_8_7448.sorted.filtered_peak_203	27	.	15911303	15911590	0	1	287	0	3.01010	5.28252	2.70272
chr1	15929810	15930513	C6MG0ACXX_8_7448.sorted.filtered_peak_204	76	.	15929810	15930513	0	2	1,697	0,6	4.07645	10.51002	7.65571
chr1	15943513	15944431	C6MG0ACXX_8_7448.sorted.filtered_peak_205	137	.	15943513	15944431	0	3	1,905,1	0,9,917	4.03556	16.91035	13.79665
chr1	16010646	16010990	C6MG0ACXX_8_7448.sorted.filtered_peak_206	16	.	16010646	16010990	0	2	1,1	0,343	2.57034	4.08509	1.65107
chr1	16160785	16162824	C6MG0ACXX_8_7448.sorted.filtered_peak_207	96	.	16160785	16162824	0	4	1,895,842,1	0,34,1187,2038	2.77899	12.57119	9.64428
chr1	16173751	16174935	C6MG0ACXX_8_7448.sorted.filtered_peak_208	144	.	16173751	16174935	0	3	1,1113,1	0,6,1183	3.66612	17.52995	14.44518
chr1	16245809	16246212	C6MG0ACXX_8_7448.sorted.filtered_peak_209	59	.	16245809	16246212	0	3	1,372,1	0,25,402	3.52034	8.70031	5.91651
chr1	16275799	16276701	C6MG0ACXX_8_7448.sorted.filtered_peak_210	87	.	16275799	16276701	0	3	1,624,1	0,6,901	3.28621	11.62696	8.72860
chr1	16292620	16293113	C6MG0ACXX_8_7448.sorted.filtered_peak_211	84	.	16292620	16293113	0	3	1,471,1	0,11,492	3.48948	11.34283	8.43994
chr1	16301975	16302843	C6MG0ACXX_8_7448.sorted.filtered_peak_212	152	.	16301975	16302843	0	1	868	0	4.56857	18.48596	15.29683
chr1	16532941	16533704	C6MG0ACXX_8_7448.sorted.filtered_peak_213	124	.	16532941	16533704	0	3	1,692,1	0,56,762	3.70963	15.55662	12.46436
chr1	16543571	16544254	C6MG0ACXX_8_7448.sorted.filtered_peak_214	57	.	16543571	16544254	0	3	1,452,1	0,230,682	3.08948	8.42523	5.70640
chr1	16563204	16563931	C6MG0ACXX_8_7448.sorted.filtered_peak_215	68	.	16563204	16563931	0	2	712,1	0,726	3.43535	9.62964	6.84990
chr1	16570976	16571260	C6MG0ACXX_8_7448.sorted.filtered_peak_216	29	.	16570976	16571260	0	2	1,264	0,20	2.94117	5.59424	2.99226
chr1	16678638	16679382	C6MG0ACXX_8_7448.sorted.filtered_peak_217	117	.	16678638	16679382	0	3	1,727,1	0,10,743	3.87978	14.69742	11.70662
chr1	16693390	16694494	C6MG0ACXX_8_7448.sorted.filtered_peak_218	211	.	16693390	16694494	0	3	1,1101,1	0,1,1103	4.35360	24.57207	21.19968
chr1	16766972	16768251	C6MG0ACXX_8_7448.sorted.filtered_peak_219	48	.	16766972	16768251	0	4	1,481,652,1	0,1,606,1278	2.95022	7.55216	4.87010
chr1	16825534	16826105	C6MG0ACXX_8_7448.sorted.filtered_peak_220	58	.	16825534	16826105	0	1	571	0	3.87755	8.66627	5.86969
chr1	16840403	16840944	C6MG0ACXX_8_7448.sorted.filtered_peak_221	63	.	16840403	16840944	0	2	325,1	0,540	3.97614	9.12753	6.31072
chr1	16939772	16940384	C6MG0ACXX_8_7448.sorted.filtered_peak_222	87	.	16939772	16940384	0	3	1,572,1	0,39,611	3.18820	11.69890	8.75890
chr1	16970778	16971396	C6MG0ACXX_8_7448.sorted.filtered_peak_223	98	.	16970778	16971396	0	3	1,615,1	0,2,617	4.43948	12.85244	9.87896
chr1	17036329	17036639	C6MG0ACXX_8_7448.sorted.filtered_peak_224	24	.	17036329	17036639	0	3	1,254,1	0,50,309	2.77212	4.96892	2.43019
chr1	17051728	17052201	C6MG0ACXX_8_7448.sorted.filtered_peak_225	20	.	17051728	17052201	0	2	1,1	0,472	2.51818	4.59781	2.09610
chr1	17053802	17054230	C6MG0ACXX_8_7448.sorted.filtered_peak_226	41	.	17053802	17054230	0	2	419,1	0,427	3.25331	6.87510	4.18683
chr1	17223105	17223565	C6MG0ACXX_8_7448.sorted.filtered_peak_227	22	.	17223105	17223565	0	2	1,290	0,170	2.84867	4.74981	2.22818
chr1	17230944	17231829	C6MG0ACXX_8_7448.sorted.filtered_peak_228	172	.	17230944	17231829	0	3	1,762,1	0,122,884	4.11362	20.45665	17.26264
chr1	17240259	17241161	C6MG0ACXX_8_7448.sorted.filtered_peak_229	140	.	17240259	17241161	0	3	1,586,1	0,8,901	5.08235	17.15517	14.08129
chr1	17287222	17287520	C6MG0ACXX_8_7448.sorted.filtered_peak_230	32	.	17287222	17287520	0	3	1,294,1	0,1,297	3.05460	5.84703	3.23092
chr1	17338108	17338637	C6MG0ACXX_8_7448.sorted.filtered_peak_231	42	.	17338108	17338637	0	3	1,375,1	0,138,528	3.15376	6.92279	4.26703
chr1	17380343	17380914	C6MG0ACXX_8_7448.sorted.filtered_peak_232	295	.	17380343	17380914	0	3	1,555,1	0,12,570	5.79538	33.19165	29.58229
chr1	17763927	17764813	C6MG0ACXX_8_7448.sorted.filtered_peak_233	25	.	17763927	17764813	0	3	1,383,1	0,502,885	2.22437	5.11349	2.58210
chr1	17766045	17766653	C6MG0ACXX_8_7448.sorted.filtered_peak_234	21	.	17766045	17766653	0	3	1,279,1	0,17,607	2.17405	4.61974	2.12935
chr1	19228950	19229633	C6MG0ACXX_8_7448.sorted.filtered_peak_235	117	.	19228950	19229633	0	3	1,665,1	0,2,682	3.72852	14.75807	11.72872
chr1	19253083	19254150	C6MG0ACXX_8_7448.sorted.filtered_peak_236	62	.	19253083	19254150	0	2	432,1	0,1066	3.05308	8.96902	6.24127
chr1	19278482	19278854	C6MG0ACXX_8_7448.sorted.filtered_peak_237	57	.	19278482	19278854	0	3	1,367,1	0,4,371	2.73321	8.50035	5.72626
chr1	19283133	19283548	C6MG0ACXX_8_7448.sorted.filtered_peak_238	137	.	19283133	19283548	0	3	1,410,1	0,1,414	3.77086	16.91531	13.78228
chr1	19337574	19337944	C6MG0ACXX_8_7448.sorted.filtered_peak_239	36	.	19337574	19337944	0	3	1,316,1	0,8,369	3.04568	6.29739	3.65721
chr1	19536516	19537192	C6MG0ACXX_8_7448.sorted.filtered_peak_240	131	.	19536516	19537192	0	3	1,662,1	0,13,675	3.86553	16.26318	13.19305
chr1	19577553	19578406	C6MG0ACXX_8_7448.sorted.filtered_peak_241	81	.	19577553	19578406	0	3	1,659,1	0,174,852	3.63033	11.06430	8.18460
chr1	19638420	19639048	C6MG0ACXX_8_7448.sorted.filtered_peak_242	136	.	19638420	19639048	0	3	1,514,1	0,11,627	4.06267	16.69398	13.60583
chr1	19717409	19718089	C6MG0ACXX_8_7448.sorted.filtered_peak_243	54	.	19717409	19718089	0	3	1,625,1	0,48,679	2.99469	8.20655	5.43971
chr1	19789612	19790119	C6MG0ACXX_8_7448.sorted.filtered_peak_244	33	.	19789612	19790119	0	2	358,1	0,506	2.82241	6.00354	3.39231
chr1	19803922	19804180	C6MG0ACXX_8_7448.sorted.filtered_peak_245	22	.	19803922	19804180	0	2	1,1	0,257	2.49612	4.76193	2.24159
chr1	19811760	19812706	C6MG0ACXX_8_7448.sorted.filtered_peak_246	97	.	19811760	19812706	0	3	1,739,1	0,96,945	3.32135	12.67861	9.72144
chr1	19822329	19822639	C6MG0ACXX_8_7448.sorted.filtered_peak_247	21	.	19822329	19822639	0	2	250,1	0,309	2.74819	4.66100	2.14991
chr1	19923048	19924098	C6MG0ACXX_8_7448.sorted.filtered_peak_248	226	.	19923048	19924098	0	3	1,735,1	0,16,1049	4.52759	25.97400	22.65096
chr1	19933278	19933830	C6MG0ACXX_8_7448.sorted.filtered_peak_249	28	.	19933278	19933830	0	3	1,451,1	0,95,551	2.89555	5.37385	2.80519
chr1	19970608	19970858	C6MG0ACXX_8_7448.sorted.filtered_peak_250	37	.	19970608	19970858	0	2	1,1	0,249	3.06947	6.41204	3.74507
chr1	20208552	20209399	C6MG0ACXX_8_7448.sorted.filtered_peak_251	104	.	20208552	20209399	0	2	552,1	0,846	3.70798	13.38976	10.45409
chr1	20478698	20479147	C6MG0ACXX_8_7448.sorted.filtered_peak_252	20	.	20478698	20479147	0	3	1,320,1	0,115,448	2.76146	4.57319	2.08036
chr1	20820387	20820696	C6MG0ACXX_8_7448.sorted.filtered_peak_253	17	.	20820387	20820696	0	2	1,1	0,308	2.45606	4.18184	1.73168
chr1	20834343	20834812	C6MG0ACXX_8_7448.sorted.filtered_peak_254	70	.	20834343	20834812	0	2	1,467	0,2	3.59523	9.84107	7.00102
chr1	20959743	20960671	C6MG0ACXX_8_7448.sorted.filtered_peak_255	34	.	20959743	20960671	0	3	357,328,1	0,588,927	2.85609	6.10651	3.47968
chr1	20987440	20988308	C6MG0ACXX_8_7448.sorted.filtered_peak_256	135	.	20987440	20988308	0	4	1,253,543,1	0,7,323,867	3.81185	16.59848	13.56789
chr1	21023092	21023430	C6MG0ACXX_8_7448.sorted.filtered_peak_257	18	.	21023092	21023430	0	2	1,1	0,337	2.56377	4.31473	1.85201
chr1	21044244	21044722	C6MG0ACXX_8_7448.sorted.filtered_peak_258	15	.	21044244	21044722	0	2	1,1	0,477	2.49083	3.93168	1.52336
chr1	21059488	21059921	C6MG0ACXX_8_7448.sorted.filtered_peak_259	47	.	21059488	21059921	0	2	1,430	0,3	3.15507	7.49445	4.77388
chr1	21112885	21114101	C6MG0ACXX_8_7448.sorted.filtered_peak_260	150	.	21112885	21114101	0	3	1,1192,1	0,12,1215	3.66779	18.15691	15.00028
chr1	21259052	21259492	C6MG0ACXX_8_7448.sorted.filtered_peak_261	13	.	21259052	21259492	0	2	1,1	0,439	2.41025	3.69857	1.31781
chr1	21318920	21319366	C6MG0ACXX_8_7448.sorted.filtered_peak_262	15	.	21318920	21319366	0	2	1,1	0,445	2.48356	4.02443	1.59779
chr1	21348731	21349416	C6MG0ACXX_8_7448.sorted.filtered_peak_263	138	.	21348731	21349416	0	2	1,684	0,1	4.66943	16.98237	13.84806
chr1	21502920	21503886	C6MG0ACXX_8_7448.sorted.filtered_peak_264	218	.	21502920	21503886	0	3	1,680,1	0,108,965	4.72618	25.16666	21.81957
chr1	21620688	21621645	C6MG0ACXX_8_7448.sorted.filtered_peak_265	44	.	21620688	21621645	0	3	1,728,1	0,134,956	2.68501	7.15768	4.46122
chr1	21650982	21651501	C6MG0ACXX_8_7448.sorted.filtered_peak_266	23	.	21650982	21651501	0	3	1,479,1	0,6,518	2.69612	4.88040	2.35161
chr1	21660679	21661361	C6MG0ACXX_8_7448.sorted.filtered_peak_267	29	.	21660679	21661361	0	3	1,496,1	0,5,681	2.66896	5.54181	2.96539
chr1	21671875	21672287	C6MG0ACXX_8_7448.sorted.filtered_peak_268	22	.	21671875	21672287	0	3	1,398,1	0,10,411	2.48420	4.74707	2.24056
chr1	21766171	21766802	C6MG0ACXX_8_7448.sorted.filtered_peak_269	67	.	21766171	21766802	0	2	1,622	0,9	4.09121	9.64599	6.79395
chr1	22108583	22109274	C6MG0ACXX_8_7448.sorted.filtered_peak_270	16	.	22108583	22109274	0	2	1,1	0,690	2.08676	4.12839	1.69234
chr1	22109465	22110343	C6MG0ACXX_8_7448.sorted.filtered_peak_271	134	.	22109465	22110343	0	3	1,844,1	0,32,877	3.82881	16.55798	13.42092
chr1	22263723	22264054	C6MG0ACXX_8_7448.sorted.filtered_peak_272	17	.	22263723	22264054	0	3	1,314,1	0,16,330	2.46987	4.25542	1.79977
chr1	22345487	22346069	C6MG0ACXX_8_7448.sorted.filtered_peak_273	53	.	22345487	22346069	0	2	405,1	0,581	3.73925	8.14911	5.39166
chr1	22351476	22352731	C6MG0ACXX_8_7448.sorted.filtered_peak_274	73	.	22351476	22352731	0	3	1,1239,1	0,8,1254	3.28042	10.21821	7.34597
chr1	22366200	22366880	C6MG0ACXX_8_7448.sorted.filtered_peak_275	136	.	22366200	22366880	0	3	1,647,1	0,24,679	4.71650	16.71366	13.61939
chr1	22378895	22380173	C6MG0ACXX_8_7448.sorted.filtered_peak_276	67	.	22378895	22380173	0	3	1,760,1	0,20,1277	3.18787	9.53910	6.76522
chr1	22778131	22779069	C6MG0ACXX_8_7448.sorted.filtered_peak_277	91	.	22778131	22779069	0	2	899,1	0,937	3.61893	12.04236	9.13221
chr1	23345646	23346265	C6MG0ACXX_8_7448.sorted.filtered_peak_278	128	.	23345646	23346265	0	3	1,514,1	0,11,618	4.43083	15.91001	12.84057
chr1	23426822	23427085	C6MG0ACXX_8_7448.sorted.filtered_peak_279	20	.	23426822	23427085	0	2	1,1	0,262	2.46531	4.51879	2.02807
chr1	23429966	23430231	C6MG0ACXX_8_7448.sorted.filtered_peak_280	30	.	23429966	23430231	0	3	1,250,1	0,14,264	2.67163	5.61928	3.01924
chr1	23445439	23445830	C6MG0ACXX_8_7448.sorted.filtered_peak_281	26	.	23445439	23445830	0	3	1,250,1	0,3,390	2.86505	5.19762	2.64268
chr1	23474675	23474969	C6MG0ACXX_8_7448.sorted.filtered_peak_282	59	.	23474675	23474969	0	3	1,284,1	0,8,293	3.82108	8.75149	5.94913
chr1	23495157	23495541	C6MG0ACXX_8_7448.sorted.filtered_peak_283	69	.	23495157	23495541	0	3	1,374,1	0,4,383	3.55911	9.75900	6.90957
chr1	23503919	23504351	C6MG0ACXX_8_7448.sorted.filtered_peak_284	23	.	23503919	23504351	0	2	1,1	0,431	2.82720	4.92472	2.38653
chr1	23670468	23671335	C6MG0ACXX_8_7448.sorted.filtered_peak_285	143	.	23670468	23671335	0	3	1,695,1	0,169,866	4.02883	17.50999	14.39896
chr1	23694506	23695754	C6MG0ACXX_8_7448.sorted.filtered_peak_286	147	.	23694506	23695754	0	3	1,1107,1	0,134,1247	3.79830	17.89673	14.75110
chr1	23730363	23730766	C6MG0ACXX_8_7448.sorted.filtered_peak_287	31	.	23730363	23730766	0	3	1,262,1	0,112,402	3.08592	5.78045	3.18186
chr1	23810734	23811392	C6MG0ACXX_8_7448.sorted.filtered_peak_288	97	.	23810734	23811392	0	3	1,632,1	0,24,657	4.09583	12.71515	9.73528
chr1	23823592	23823922	C6MG0ACXX_8_7448.sorted.filtered_peak_289	23	.	23823592	23823922	0	1	330	0	2.90210	4.91982	2.37824
chr1	23857802	23858052	C6MG0ACXX_8_7448.sorted.filtered_peak_290	35	.	23857802	23858052	0	2	1,1	0,249	2.59955	6.21519	3.56551
chr1	23866228	23866713	C6MG0ACXX_8_7448.sorted.filtered_peak_291	117	.	23866228	23866713	0	3	1,455,1	0,22,484	4.76444	14.84195	11.79545
chr1	23881095	23881653	C6MG0ACXX_8_7448.sorted.filtered_peak_292	34	.	23881095	23881653	0	2	1,255	0,303	2.51807	6.05509	3.43408
chr1	23885905	23886270	C6MG0ACXX_8_7448.sorted.filtered_peak_293	64	.	23885905	23886270	0	3	1,357,1	0,1,364	3.04261	9.27225	6.45859
chr1	23946101	23946542	C6MG0ACXX_8_7448.sorted.filtered_peak_294	46	.	23946101	23946542	0	3	1,428,1	0,5,440	3.29150	7.36526	4.63894
chr1	23961476	23961826	C6MG0ACXX_8_7448.sorted.filtered_peak_295	35	.	23961476	23961826	0	1	350	0	3.04547	6.13550	3.51151
chr1	24018038	24018738	C6MG0ACXX_8_7448.sorted.filtered_peak_296	68	.	24018038	24018738	0	3	1,675,1	0,22,699	3.56806	9.72190	6.87837
chr1	24069554	24070385	C6MG0ACXX_8_7448.sorted.filtered_peak_297	52	.	24069554	24070385	0	3	1,341,1	0,222,830	3.11975	7.97660	5.25788
chr1	24104659	24105254	C6MG0ACXX_8_7448.sorted.filtered_peak_298	57	.	24104659	24105254	0	3	1,487,1	0,99,594	3.28952	8.56570	5.79149
chr1	24117405	24117740	C6MG0ACXX_8_7448.sorted.filtered_peak_299	55	.	24117405	24117740	0	2	1,332	0,3	3.16736	8.33810	5.56630
chr1	24127109	24127562	C6MG0ACXX_8_7448.sorted.filtered_peak_300	121	.	24127109	24127562	0	3	1,449,1	0,2,452	3.70888	15.24246	12.19703
chr1	24136165	24136415	C6MG0ACXX_8_7448.sorted.filtered_peak_301	24	.	24136165	24136415	0	2	1,1	0,249	2.60805	5.00292	2.46024
chr1	24151797	24152132	C6MG0ACXX_8_7448.sorted.filtered_peak_302	87	.	24151797	24152132	0	2	1,332	0,3	4.16683	11.70092	8.76029
chr1	24194491	24195106	C6MG0ACXX_8_7448.sorted.filtered_peak_303	112	.	24194491	24195106	0	3	1,601,1	0,12,614	4.52732	14.27089	11.27202
chr1	24285404	24286328	C6MG0ACXX_8_7448.sorted.filtered_peak_304	120	.	24285404	24286328	0	3	1,921,1	0,1,923	3.92899	15.13560	12.06963
chr1	24306494	24307193	C6MG0ACXX_8_7448.sorted.filtered_peak_305	192	.	24306494	24307193	0	3	1,686,1	0,5,698	4.42930	22.55132	19.27477
chr1	24518414	24518673	C6MG0ACXX_8_7448.sorted.filtered_peak_306	39	.	24518414	24518673	0	3	1,250,1	0,6,258	3.14691	6.59862	3.92103
chr1	24525928	24526243	C6MG0ACXX_8_7448.sorted.filtered_peak_307	24	.	24525928	24526243	0	2	288,1	0,314	2.75369	4.99402	2.45783
chr1	24577820	24578116	C6MG0ACXX_8_7448.sorted.filtered_peak_308	14	.	24577820	24578116	0	2	1,1	0,295	2.51449	3.83296	1.44179
chr1	24691772	24692054	C6MG0ACXX_8_7448.sorted.filtered_peak_309	13	.	24691772	24692054	0	2	1,1	0,281	2.43967	3.78016	1.39251
chr1	24718355	24718826	C6MG0ACXX_8_7448.sorted.filtered_peak_310	18	.	24718355	24718826	0	3	1,405,1	0,3,470	2.39526	4.35103	1.87721
chr1	24740171	24740423	C6MG0ACXX_8_7448.sorted.filtered_peak_311	37	.	24740171	24740423	0	2	1,1	0,251	2.54987	6.42103	3.77397
chr1	24741977	24742576	C6MG0ACXX_8_7448.sorted.filtered_peak_312	149	.	24741977	24742576	0	3	1,592,1	0,6,598	4.03951	18.10399	14.96501
chr1	24828741	24830001	C6MG0ACXX_8_7448.sorted.filtered_peak_313	42	.	24828741	24830001	0	3	1,830,1	0,146,1259	2.62102	6.84395	4.22409
chr1	24861624	24862081	C6MG0ACXX_8_7448.sorted.filtered_peak_314	20	.	24861624	24862081	0	2	1,447	0,10	2.38725	4.57787	2.08760
chr1	24863052	24863379	C6MG0ACXX_8_7448.sorted.filtered_peak_315	44	.	24863052	24863379	0	2	326,1	0,326	2.86825	7.15804	4.44683
chr1	24969030	24969935	C6MG0ACXX_8_7448.sorted.filtered_peak_316	307	.	24969030	24969935	0	3	1,897,1	0,1,904	5.00071	34.39303	30.74993
chr1	25071322	25072196	C6MG0ACXX_8_7448.sorted.filtered_peak_317	311	.	25071322	25072196	0	3	1,715,1	0,3,873	5.31283	34.79415	31.17812
chr1	25174447	25175078	C6MG0ACXX_8_7448.sorted.filtered_peak_318	55	.	25174447	25175078	0	2	1,630	0,1	3.17311	8.31337	5.55394
chr1	25237576	25238089	C6MG0ACXX_8_7448.sorted.filtered_peak_319	58	.	25237576	25238089	0	3	1,496,1	0,3,512	3.03169	8.56922	5.80470
chr1	25251562	25251961	C6MG0ACXX_8_7448.sorted.filtered_peak_320	24	.	25251562	25251961	0	3	1,295,1	0,43,398	2.15634	4.97591	2.43978
chr1	25256590	25257174	C6MG0ACXX_8_7448.sorted.filtered_peak_321	59	.	25256590	25257174	0	3	1,580,1	0,3,583	2.64534	8.76970	5.99588
chr1	25281566	25282081	C6MG0ACXX_8_7448.sorted.filtered_peak_322	67	.	25281566	25282081	0	3	1,500,1	0,2,514	3.12934	9.54997	6.74591
chr1	25291439	25292022	C6MG0ACXX_8_7448.sorted.filtered_peak_323	166	.	25291439	25292022	0	3	1,581,1	0,1,582	3.73260	19.90111	16.67279
chr1	25293183	25293453	C6MG0ACXX_8_7448.sorted.filtered_peak_324	43	.	25293183	25293453	0	3	1,257,1	0,3,269	2.40263	7.04343	4.34954
chr1	25311568	25311921	C6MG0ACXX_8_7448.sorted.filtered_peak_325	25	.	25311568	25311921	0	3	1,250,1	0,2,352	2.62974	5.13297	2.57670
chr1	25348771	25349751	C6MG0ACXX_8_7448.sorted.filtered_peak_326	107	.	25348771	25349751	0	3	1,921,1	0,4,979	3.36467	13.72217	10.70613
chr1	25357281	25357646	C6MG0ACXX_8_7448.sorted.filtered_peak_327	26	.	25357281	25357646	0	3	1,339,1	0,18,364	2.29702	5.13487	2.60221
chr1	25358603	25359078	C6MG0ACXX_8_7448.sorted.filtered_peak_328	59	.	25358603	25359078	0	2	427,1	0,474	2.87086	8.73041	5.94474
chr1	25480363	25480659	C6MG0ACXX_8_7448.sorted.filtered_peak_329	19	.	25480363	25480659	0	1	296	0	2.74755	4.40198	1.91714
chr1	25558821	25559293	C6MG0ACXX_8_7448.sorted.filtered_peak_330	67	.	25558821	25559293	0	1	472	0	3.28870	9.58186	6.73842
chr1	25559557	25559896	C6MG0ACXX_8_7448.sorted.filtered_peak_331	50	.	25559557	25559896	0	3	1,325,1	0,7,338	2.97720	7.75431	5.01217
chr1	25566084	25566975	C6MG0ACXX_8_7448.sorted.filtered_peak_332	73	.	25566084	25566975	0	3	1,679,1	0,2,890	3.34391	10.19014	7.34571
chr1	25573462	25574419	C6MG0ACXX_8_7448.sorted.filtered_peak_333	158	.	25573462	25574419	0	3	1,825,1	0,12,956	3.83608	18.98568	15.85695
chr1	25664730	25666004	C6MG0ACXX_8_7448.sorted.filtered_peak_334	55	.	25664730	25666004	0	2	869,1	0,1273	3.55354	8.30941	5.57194
chr1	25756625	25757587	C6MG0ACXX_8_7448.sorted.filtered_peak_335	103	.	25756625	25757587	0	3	1,957,1	0,2,961	3.42466	13.35254	10.36550
chr1	25774146	25774527	C6MG0ACXX_8_7448.sorted.filtered_peak_336	24	.	25774146	25774527	0	2	1,1	0,380	2.83355	5.03015	2.49561
chr1	25869813	25870246	C6MG0ACXX_8_7448.sorted.filtered_peak_337	41	.	25869813	25870246	0	3	1,430,1	0,2,432	3.09521	6.81912	4.13073
chr1	25876109	25876526	C6MG0ACXX_8_7448.sorted.filtered_peak_338	16	.	25876109	25876526	0	2	1,1	0,416	2.37975	4.06828	1.63496
chr1	25968794	25969543	C6MG0ACXX_8_7448.sorted.filtered_peak_339	39	.	25968794	25969543	0	3	1,341,1	0,405,748	2.93673	6.56478	3.92353
chr1	26002245	26002755	C6MG0ACXX_8_7448.sorted.filtered_peak_340	25	.	26002245	26002755	0	3	1,473,1	0,35,509	2.61637	5.11028	2.55622
chr1	26002933	26003381	C6MG0ACXX_8_7448.sorted.filtered_peak_341	12	.	26002933	26003381	0	2	1,1	0,447	2.27065	3.66369	1.29802
chr1	26101415	26101778	C6MG0ACXX_8_7448.sorted.filtered_peak_342	35	.	26101415	26101778	0	3	1,317,1	0,32,362	2.99536	6.18230	3.55705
chr1	26146233	26146834	C6MG0ACXX_8_7448.sorted.filtered_peak_343	119	.	26146233	26146834	0	3	1,580,1	0,10,600	3.82880	15.00419	11.95950
chr1	26185740	26186181	C6MG0ACXX_8_7448.sorted.filtered_peak_344	92	.	26185740	26186181	0	3	1,409,1	0,31,440	3.85357	12.22401	9.27689
chr1	26201778	26202179	C6MG0ACXX_8_7448.sorted.filtered_peak_345	14	.	26201778	26202179	0	2	1,1	0,400	2.56248	3.87670	1.47313
chr1	26221896	26222290	C6MG0ACXX_8_7448.sorted.filtered_peak_346	28	.	26221896	26222290	0	3	1,355,1	0,16,393	2.83351	5.41530	2.83579
chr1	26231646	26232199	C6MG0ACXX_8_7448.sorted.filtered_peak_347	45	.	26231646	26232199	0	2	1,543	0,10	2.89628	7.29182	4.58865
chr1	26317226	26317652	C6MG0ACXX_8_7448.sorted.filtered_peak_348	30	.	26317226	26317652	0	1	426	0	2.85572	5.61314	3.01588
chr1	26324412	26324987	C6MG0ACXX_8_7448.sorted.filtered_peak_349	196	.	26324412	26324987	0	3	1,546,1	0,7,574	4.53543	22.92983	19.62322
chr1	26361883	26362924	C6MG0ACXX_8_7448.sorted.filtered_peak_350	41	.	26361883	26362924	0	3	1,902,1	0,2,1040	2.87577	6.81126	4.14467
chr1	26437485	26438592	C6MG0ACXX_8_7448.sorted.filtered_peak_351	94	.	26437485	26438592	0	3	1,974,1	0,132,1106	3.48484	12.31044	9.41641
chr1	26452890	26453350	C6MG0ACXX_8_7448.sorted.filtered_peak_352	107	.	26452890	26453350	0	2	1,449	0,11	3.92856	13.75737	10.73271
chr1	26496246	26496714	C6MG0ACXX_8_7448.sorted.filtered_peak_353	28	.	26496246	26496714	0	3	1,451,1	0,1,467	2.72928	5.43808	2.86896
chr1	26560193	26561092	C6MG0ACXX_8_7448.sorted.filtered_peak_354	264	.	26560193	26561092	0	3	1,810,1	0,81,898	4.93158	29.97934	26.45198
chr1	26602298	26603119	C6MG0ACXX_8_7448.sorted.filtered_peak_355	60	.	26602298	26603119	0	3	1,656,1	0,163,820	2.97970	8.80522	6.04148
chr1	26606467	26606750	C6MG0ACXX_8_7448.sorted.filtered_peak_356	19	.	26606467	26606750	0	2	275,1	0,282	2.04976	4.40376	1.93340
chr1	26611240	26611757	C6MG0ACXX_8_7448.sorted.filtered_peak_357	72	.	26611240	26611757	0	2	508,1	0,516	2.84851	10.06562	7.23551
chr1	26632775	26633409	C6MG0ACXX_8_7448.sorted.filtered_peak_358	112	.	26632775	26633409	0	3	1,588,1	0,21,633	3.94526	14.20579	11.21393
chr1	26662849	26663314	C6MG0ACXX_8_7448.sorted.filtered_peak_359	28	.	26662849	26663314	0	3	1,430,1	0,34,464	2.99192	5.41922	2.83989
chr1	26685208	26685621	C6MG0ACXX_8_7448.sorted.filtered_peak_360	21	.	26685208	26685621	0	3	1,303,1	0,6,412	2.60289	4.59741	2.10133
chr1	26690297	26690644	C6MG0ACXX_8_7448.sorted.filtered_peak_361	20	.	26690297	26690644	0	3	1,274,1	0,51,346	2.63966	4.55406	2.05779
chr1	26704519	26705307	C6MG0ACXX_8_7448.sorted.filtered_peak_362	148	.	26704519	26705307	0	2	1,771	0,17	4.39617	17.96568	14.82506
chr1	26758358	26759144	C6MG0ACXX_8_7448.sorted.filtered_peak_363	171	.	26758358	26759144	0	3	1,727,1	0,10,785	4.97634	20.39537	17.18836
chr1	26798751	26799871	C6MG0ACXX_8_7448.sorted.filtered_peak_364	122	.	26798751	26799871	0	4	1,311,623,1	0,20,494,1119	3.43803	15.18724	12.23008
chr1	26826506	26828199	C6MG0ACXX_8_7448.sorted.filtered_peak_365	62	.	26826506	26828199	0	4	1,348,1108,1	0,172,584,1692	3.18114	9.02136	6.24598
chr1	26856136	26856614	C6MG0ACXX_8_7448.sorted.filtered_peak_366	24	.	26856136	26856614	0	3	1,398,1	0,24,477	2.68187	5.02564	2.48281
chr1	26868337	26869098	C6MG0ACXX_8_7448.sorted.filtered_peak_367	75	.	26868337	26869098	0	2	1,760	0,1	3.05410	10.38411	7.52491
chr1	26872112	26872537	C6MG0ACXX_8_7448.sorted.filtered_peak_368	42	.	26872112	26872537	0	3	1,307,1	0,2,424	2.70116	6.94072	4.25060
chr1	26909204	26909621	C6MG0ACXX_8_7448.sorted.filtered_peak_369	21	.	26909204	26909621	0	3	1,382,1	0,8,416	2.62973	4.67622	2.16456
chr1	26946605	26948194	C6MG0ACXX_8_7448.sorted.filtered_peak_370	122	.	26946605	26948194	0	3	1,1297,1	0,147,1588	3.57092	15.26452	12.22912
chr1	27003817	27004316	C6MG0ACXX_8_7448.sorted.filtered_peak_371	14	.	27003817	27004316	0	2	1,1	0,498	2.59749	3.91457	1.48904
chr1	27019490	27019862	C6MG0ACXX_8_7448.sorted.filtered_peak_372	42	.	27019490	27019862	0	3	1,364,1	0,6,371	2.38057	6.93481	4.25311
chr1	27021890	27022504	C6MG0ACXX_8_7448.sorted.filtered_peak_373	58	.	27021890	27022504	0	3	1,558,1	0,54,613	2.50565	8.58772	5.81551
chr1	27070426	27071386	C6MG0ACXX_8_7448.sorted.filtered_peak_374	53	.	27070426	27071386	0	4	1,578,272,1	0,12,686,959	2.82910	8.14048	5.39805
chr1	27113835	27114817	C6MG0ACXX_8_7448.sorted.filtered_peak_375	83	.	27113835	27114817	0	3	1,951,1	0,13,981	2.96159	11.24960	8.31856
chr1	27126066	27126318	C6MG0ACXX_8_7448.sorted.filtered_peak_376	36	.	27126066	27126318	0	2	250,1	0,251	3.19097	6.25936	3.61182
chr1	27152803	27153516	C6MG0ACXX_8_7448.sorted.filtered_peak_377	21	.	27152803	27153516	0	3	1,505,1	0,201,712	2.46794	4.71846	2.19987
chr1	27160039	27160464	C6MG0ACXX_8_7448.sorted.filtered_peak_378	132	.	27160039	27160464	0	3	1,420,1	0,4,424	4.21129	16.34774	13.23379
chr1	27165147	27165735	C6MG0ACXX_8_7448.sorted.filtered_peak_379	75	.	27165147	27165735	0	3	1,582,1	0,1,587	3.74118	10.42545	7.55632
chr1	27191190	27192055	C6MG0ACXX_8_7448.sorted.filtered_peak_380	95	.	27191190	27192055	0	3	1,851,1	0,10,864	3.73989	12.44027	9.53791
chr1	27216443	27216989	C6MG0ACXX_8_7448.sorted.filtered_peak_381	41	.	27216443	27216989	0	3	1,495,1	0,43,545	2.96214	6.85535	4.17739
chr1	27226529	27227295	C6MG0ACXX_8_7448.sorted.filtered_peak_382	50	.	27226529	27227295	0	3	1,529,1	0,231,765	3.38173	7.77036	5.04798
chr1	27247863	27248397	C6MG0ACXX_8_7448.sorted.filtered_peak_383	256	.	27247863	27248397	0	2	533,1	0,533	5.87495	29.20739	25.69212
chr1	27319849	27320150	C6MG0ACXX_8_7448.sorted.filtered_peak_384	18	.	27319849	27320150	0	1	301	0	2.46362	4.35692	1.89781
chr1	27371136	27371655	C6MG0ACXX_8_7448.sorted.filtered_peak_385	18	.	27371136	27371655	0	2	1,1	0,518	2.66022	4.35376	1.88019
chr1	27429315	27429628	C6MG0ACXX_8_7448.sorted.filtered_peak_386	16	.	27429315	27429628	0	2	1,1	0,312	2.52748	4.08418	1.64262
chr1	27438501	27438866	C6MG0ACXX_8_7448.sorted.filtered_peak_387	55	.	27438501	27438866	0	1	365	0	3.45369	8.37533	5.59704
chr1	27463486	27463949	C6MG0ACXX_8_7448.sorted.filtered_peak_388	45	.	27463486	27463949	0	3	1,424,1	0,37,462	3.21438	7.23742	4.52425
chr1	27481227	27482129	C6MG0ACXX_8_7448.sorted.filtered_peak_389	85	.	27481227	27482129	0	3	1,893,1	0,1,901	3.43252	11.40910	8.51016
chr1	27560370	27561416	C6MG0ACXX_8_7448.sorted.filtered_peak_390	226	.	27560370	27561416	0	3	1,641,1	0,269,1045	4.75243	26.02448	22.65247
chr1	27611001	27611520	C6MG0ACXX_8_7448.sorted.filtered_peak_391	24	.	27611001	27611520	0	1	519	0	2.91072	4.95951	2.42043
chr1	27648317	27649157	C6MG0ACXX_8_7448.sorted.filtered_peak_392	121	.	27648317	27649157	0	2	1,828	0,12	3.78794	15.19002	12.17151
chr1	27668188	27668675	C6MG0ACXX_8_7448.sorted.filtered_peak_393	29	.	27668188	27668675	0	3	1,381,1	0,104,486	2.64948	5.48728	2.90358
chr1	27669552	27670230	C6MG0ACXX_8_7448.sorted.filtered_peak_394	26	.	27669552	27670230	0	3	1,458,1	0,179,677	2.55497	5.23364	2.68658
chr1	27691898	27692765	C6MG0ACXX_8_7448.sorted.filtered_peak_395	37	.	27691898	27692765	0	3	1,422,1	0,12,866	2.63020	6.34544	3.72806
chr1	27718802	27719274	C6MG0ACXX_8_7448.sorted.filtered_peak_396	81	.	27718802	27719274	0	3	1,465,1	0,5,471	3.63443	11.08207	8.19870
chr1	27744820	27745246	C6MG0ACXX_8_7448.sorted.filtered_peak_397	53	.	27744820	27745246	0	2	1,404	0,22	3.36487	8.09825	5.33695
chr1	27781970	27782389	C6MG0ACXX_8_7448.sorted.filtered_peak_398	26	.	27781970	27782389	0	3	1,303,1	0,6,418	2.96329	5.24462	2.69123
chr1	27816325	27817224	C6MG0ACXX_8_7448.sorted.filtered_peak_399	190	.	27816325	27817224	0	3	1,893,1	0,3,898	4.69077	22.33377	19.03648
chr1	27894875	27895350	C6MG0ACXX_8_7448.sorted.filtered_peak_400	157	.	27894875	27895350	0	3	1,472,1	0,1,474	4.57740	18.96198	15.78170
chr1	27944831	27945534	C6MG0ACXX_8_7448.sorted.filtered_peak_401	29	.	27944831	27945534	0	3	1,413,1	0,11,702	2.75527	5.55846	2.99056
chr1	27959075	27959690	C6MG0ACXX_8_7448.sorted.filtered_peak_402	39	.	27959075	27959690	0	3	1,287,1	0,280,614	2.75169	6.56687	3.91999
chr1	27986082	27986882	C6MG0ACXX_8_7448.sorted.filtered_peak_403	63	.	27986082	27986882	0	3	1,787,1	0,5,799	2.92647	9.12642	6.31008
chr1	27989313	27989925	C6MG0ACXX_8_7448.sorted.filtered_peak_404	37	.	27989313	27989925	0	3	1,603,1	0,3,611	2.48517	6.36721	3.74012
chr1	27998635	27999132	C6MG0ACXX_8_7448.sorted.filtered_peak_405	59	.	27998635	27999132	0	3	1,493,1	0,2,496	3.36903	8.75228	5.96859
chr1	28051918	28052859	C6MG0ACXX_8_7448.sorted.filtered_peak_406	266	.	28051918	28052859	0	3	1,932,1	0,4,940	5.08077	30.11458	26.65582
chr1	28099273	28100333	C6MG0ACXX_8_7448.sorted.filtered_peak_407	123	.	28099273	28100333	0	3	1,1056,1	0,2,1059	3.59719	15.39112	12.39932
chr1	28157074	28157722	C6MG0ACXX_8_7448.sorted.filtered_peak_408	88	.	28157074	28157722	0	3	1,608,1	0,6,647	3.72496	11.82891	8.88802
chr1	28184616	28184880	C6MG0ACXX_8_7448.sorted.filtered_peak_409	15	.	28184616	28184880	0	2	1,1	0,263	2.60596	3.97520	1.55889
chr1	28195576	28196210	C6MG0ACXX_8_7448.sorted.filtered_peak_410	23	.	28195576	28196210	0	3	1,616,1	0,5,633	2.63244	4.89488	2.36174
chr1	28198787	28199079	C6MG0ACXX_8_7448.sorted.filtered_peak_411	13	.	28198787	28199079	0	2	1,1	0,291	2.27749	3.66570	1.30202
chr1	28213812	28214126	C6MG0ACXX_8_7448.sorted.filtered_peak_412	24	.	28213812	28214126	0	2	1,1	0,313	2.56318	4.95954	2.42844
chr1	28218090	28218358	C6MG0ACXX_8_7448.sorted.filtered_peak_413	40	.	28218090	28218358	0	3	1,262,1	0,5,267	2.98410	6.72789	4.03825
chr1	28240880	28241492	C6MG0ACXX_8_7448.sorted.filtered_peak_414	241	.	28240880	28241492	0	3	1,572,1	0,39,611	5.43989	27.64881	24.17955
chr1	28286249	28286578	C6MG0ACXX_8_7448.sorted.filtered_peak_415	64	.	28286249	28286578	0	3	1,306,1	0,13,328	3.59245	9.26912	6.45238
chr1	28306224	28306486	C6MG0ACXX_8_7448.sorted.filtered_peak_416	39	.	28306224	28306486	0	1	262	0	3.38824	6.64725	3.95868
chr1	28382700	28383232	C6MG0ACXX_8_7448.sorted.filtered_peak_417	21	.	28382700	28383232	0	3	1,251,1	0,6,531	2.69797	4.65850	2.15707
chr1	28414534	28415482	C6MG0ACXX_8_7448.sorted.filtered_peak_418	150	.	28414534	28415482	0	3	1,685,1	0,261,947	4.16593	18.11614	15.05019
chr1	28495840	28496225	C6MG0ACXX_8_7448.sorted.filtered_peak_419	51	.	28495840	28496225	0	3	1,367,1	0,6,384	3.38960	7.91049	5.16382
chr1	28526117	28526809	C6MG0ACXX_8_7448.sorted.filtered_peak_420	51	.	28526117	28526809	0	2	689,1	0,691	3.32370	7.92176	5.16328
chr1	28535403	28535679	C6MG0ACXX_8_7448.sorted.filtered_peak_421	22	.	28535403	28535679	0	2	1,1	0,275	2.85898	4.77341	2.24804
chr1	28559304	28559706	C6MG0ACXX_8_7448.sorted.filtered_peak_422	70	.	28559304	28559706	0	3	1,379,1	0,20,401	3.31242	9.91052	7.06120
chr1	28562371	28562790	C6MG0ACXX_8_7448.sorted.filtered_peak_423	150	.	28562371	28562790	0	2	406,1	0,418	4.41907	18.26431	15.09558
chr1	28573615	28574313	C6MG0ACXX_8_7448.sorted.filtered_peak_424	224	.	28573615	28574313	0	3	1,550,1	0,3,697	4.44278	25.87033	22.48236
chr1	28575035	28575318	C6MG0ACXX_8_7448.sorted.filtered_peak_425	24	.	28575035	28575318	0	2	1,1	0,282	2.21254	5.01817	2.48837
chr1	28585622	28586152	C6MG0ACXX_8_7448.sorted.filtered_peak_426	235	.	28585622	28586152	0	3	1,528,1	0,1,529	5.25395	26.94161	23.51643
chr1	28655222	28655775	C6MG0ACXX_8_7448.sorted.filtered_peak_427	163	.	28655222	28655775	0	3	1,546,1	0,5,552	4.74646	19.60423	16.37594
chr1	28695956	28696663	C6MG0ACXX_8_7448.sorted.filtered_peak_428	83	.	28695956	28696663	0	3	1,700,1	0,2,706	4.02973	11.26559	8.34972
chr1	28832150	28832720	C6MG0ACXX_8_7448.sorted.filtered_peak_429	189	.	28832150	28832720	0	3	1,548,1	0,16,569	4.37200	22.21465	18.94231
chr1	28844188	28845269	C6MG0ACXX_8_7448.sorted.filtered_peak_430	79	.	28844188	28845269	0	3	1,638,1	0,392,1080	3.59255	10.86990	7.99531
chr1	28879092	28880165	C6MG0ACXX_8_7448.sorted.filtered_peak_431	148	.	28879092	28880165	0	3	1,881,1	0,30,1072	4.24302	17.94427	14.85694
chr1	28907742	28908739	C6MG0ACXX_8_7448.sorted.filtered_peak_432	82	.	28907742	28908739	0	3	1,664,1	0,331,996	3.23124	11.08367	8.22944
chr1	28968957	28970070	C6MG0ACXX_8_7448.sorted.filtered_peak_433	82	.	28968957	28970070	0	3	1,926,1	0,24,1112	3.31712	11.15335	8.27303
chr1	28974492	28975713	C6MG0ACXX_8_7448.sorted.filtered_peak_434	152	.	28974492	28975713	0	3	1,1204,1	0,1,1220	4.05758	18.41993	15.26147
chr1	28994695	28996607	C6MG0ACXX_8_7448.sorted.filtered_peak_435	47	.	28994695	28996607	0	3	1,1320,1	0,193,1911	2.87556	7.41886	4.72800
chr1	29062887	29064297	C6MG0ACXX_8_7448.sorted.filtered_peak_436	98	.	29062887	29064297	0	3	1,962,1	0,4,1409	3.47815	12.70970	9.81267
chr1	29101532	29101966	C6MG0ACXX_8_7448.sorted.filtered_peak_437	42	.	29101532	29101966	0	3	1,340,1	0,61,433	3.35182	6.90234	4.21834
chr1	29111692	29111951	C6MG0ACXX_8_7448.sorted.filtered_peak_438	53	.	29111692	29111951	0	1	259	0	3.76488	8.17492	5.39895
chr1	29211495	29211874	C6MG0ACXX_8_7448.sorted.filtered_peak_439	43	.	29211495	29211874	0	2	1,369	0,10	2.75038	7.04215	4.33677
chr1	29213282	29213771	C6MG0ACXX_8_7448.sorted.filtered_peak_440	33	.	29213282	29213771	0	3	1,349,1	0,114,488	2.53665	6.00116	3.38130
chr1	29240655	29241378	C6MG0ACXX_8_7448.sorted.filtered_peak_441	59	.	29240655	29241378	0	3	1,696,1	0,21,722	3.17339	8.70289	5.93289
chr1	29253215	29253674	C6MG0ACXX_8_7448.sorted.filtered_peak_442	48	.	29253215	29253674	0	2	1,455	0,4	3.27119	7.57224	4.85071
chr1	29450815	29451492	C6MG0ACXX_8_7448.sorted.filtered_peak_443	18	.	29450815	29451492	0	3	1,339,1	0,35,676	2.44948	4.26337	1.80321
chr1	29507786	29508823	C6MG0ACXX_8_7448.sorted.filtered_peak_444	153	.	29507786	29508823	0	2	1,1008	0,29	3.88911	18.44766	15.30810
chr1	29520929	29521216	C6MG0ACXX_8_7448.sorted.filtered_peak_445	12	.	29520929	29521216	0	2	1,1	0,286	2.43975	3.58963	1.23174
chr1	29557280	29557686	C6MG0ACXX_8_7448.sorted.filtered_peak_446	138	.	29557280	29557686	0	3	1,371,1	0,4,405	4.59514	16.95642	13.81924
chr1	30184838	30185094	C6MG0ACXX_8_7448.sorted.filtered_peak_447	30	.	30184838	30185094	0	2	250,1	0,255	2.94536	5.65798	3.05766
chr1	30663900	30664360	C6MG0ACXX_8_7448.sorted.filtered_peak_448	51	.	30663900	30664360	0	2	1,427	0,33	3.36117	7.85450	5.12037
chr1	30756005	30756392	C6MG0ACXX_8_7448.sorted.filtered_peak_449	29	.	30756005	30756392	0	1	387	0	2.90719	5.56631	2.97138
chr1	31190858	31192245	C6MG0ACXX_8_7448.sorted.filtered_peak_450	299	.	31190858	31192245	0	3	1,937,1	0,7,1386	4.29315	33.50406	29.91011
chr1	31216448	31217153	C6MG0ACXX_8_7448.sorted.filtered_peak_451	47	.	31216448	31217153	0	3	1,611,1	0,3,704	2.66381	7.46003	4.74169
chr1	31229448	31229767	C6MG0ACXX_8_7448.sorted.filtered_peak_452	22	.	31229448	31229767	0	3	1,308,1	0,2,318	2.35510	4.77402	2.26667
chr1	31252443	31252776	C6MG0ACXX_8_7448.sorted.filtered_peak_453	32	.	31252443	31252776	0	3	1,326,1	0,5,332	2.87456	5.86878	3.24123
chr1	31274588	31274915	C6MG0ACXX_8_7448.sorted.filtered_peak_454	35	.	31274588	31274915	0	3	1,313,1	0,11,326	3.12295	6.21066	3.56242
chr1	31402119	31402584	C6MG0ACXX_8_7448.sorted.filtered_peak_455	17	.	31402119	31402584	0	3	1,451,1	0,3,464	2.56265	4.20731	1.75556
chr1	31482920	31483348	C6MG0ACXX_8_7448.sorted.filtered_peak_456	36	.	31482920	31483348	0	3	1,397,1	0,1,427	3.04730	6.34978	3.69919
chr1	31538264	31538908	C6MG0ACXX_8_7448.sorted.filtered_peak_457	156	.	31538264	31538908	0	3	1,640,1	0,2,643	4.37969	18.78168	15.60250
chr1	31627817	31628450	C6MG0ACXX_8_7448.sorted.filtered_peak_458	29	.	31627817	31628450	0	4	1,321,250,1	0,4,370,632	2.95458	5.58473	2.98840
chr1	31643704	31643954	C6MG0ACXX_8_7448.sorted.filtered_peak_459	33	.	31643704	31643954	0	1	250	0	3.20366	5.96772	3.32991
chr1	31769465	31770163	C6MG0ACXX_8_7448.sorted.filtered_peak_460	265	.	31769465	31770163	0	2	697,1	0,697	5.39334	30.09893	26.58848
chr1	31867487	31867842	C6MG0ACXX_8_7448.sorted.filtered_peak_461	36	.	31867487	31867842	0	1	355	0	3.28193	6.28401	3.62919
chr1	32014590	32014868	C6MG0ACXX_8_7448.sorted.filtered_peak_462	44	.	32014590	32014868	0	3	1,266,1	0,9,277	3.36720	7.13683	4.42981
chr1	32109899	32110981	C6MG0ACXX_8_7448.sorted.filtered_peak_463	144	.	32109899	32110981	0	2	1078,1	0,1081	3.74479	17.51816	14.40550
chr1	32170761	32171036	C6MG0ACXX_8_7448.sorted.filtered_peak_464	45	.	32170761	32171036	0	3	1,261,1	0,3,274	3.15441	7.23485	4.52139
chr1	32254073	32254453	C6MG0ACXX_8_7448.sorted.filtered_peak_465	97	.	32254073	32254453	0	3	1,374,1	0,4,379	3.67500	12.73377	9.75170
chr1	32254811	32255106	C6MG0ACXX_8_7448.sorted.filtered_peak_466	36	.	32254811	32255106	0	2	278,1	0,294	2.64466	6.28061	3.63770
chr1	32338626	32338877	C6MG0ACXX_8_7448.sorted.filtered_peak_467	24	.	32338626	32338877	0	1	251	0	2.91854	4.95462	2.40049
chr1	32354805	32355293	C6MG0ACXX_8_7448.sorted.filtered_peak_468	31	.	32354805	32355293	0	3	1,480,1	0,1,487	3.08339	5.73768	3.12769
chr1	32403382	32404455	C6MG0ACXX_8_7448.sorted.filtered_peak_469	98	.	32403382	32404455	0	4	1,316,635,1	0,1,406,1072	3.03565	12.79963	9.87121
chr1	32405415	32405806	C6MG0ACXX_8_7448.sorted.filtered_peak_470	41	.	32405415	32405806	0	3	1,371,1	0,18,390	2.29376	6.82931	4.14566
chr1	32409405	32410373	C6MG0ACXX_8_7448.sorted.filtered_peak_471	54	.	32409405	32410373	0	3	1,862,1	0,37,967	2.83206	8.24059	5.48539
chr1	32421598	32422199	C6MG0ACXX_8_7448.sorted.filtered_peak_472	67	.	32421598	32422199	0	2	1,596	0,5	3.28367	9.59590	6.75615
chr1	32423323	32423696	C6MG0ACXX_8_7448.sorted.filtered_peak_473	52	.	32423323	32423696	0	3	1,369,1	0,1,372	3.01556	8.02155	5.26008
chr1	32429802	32430053	C6MG0ACXX_8_7448.sorted.filtered_peak_474	17	.	32429802	32430053	0	2	1,1	0,250	2.54749	4.16047	1.71983
chr1	32479051	32479774	C6MG0ACXX_8_7448.sorted.filtered_peak_475	390	.	32479051	32479774	0	3	1,593,1	0,1,722	5.67729	42.92623	39.05576
chr1	32538112	32539042	C6MG0ACXX_8_7448.sorted.filtered_peak_476	136	.	32538112	32539042	0	3	1,918,1	0,3,929	3.87297	16.80296	13.68847
chr1	32573388	32574290	C6MG0ACXX_8_7448.sorted.filtered_peak_477	76	.	32573388	32574290	0	3	1,607,1	0,1,901	3.46811	10.46251	7.61288
chr1	32644892	32645792	C6MG0ACXX_8_7448.sorted.filtered_peak_478	120	.	32644892	32645792	0	3	1,614,1	0,275,899	3.54283	15.04560	12.04623
chr1	32646215	32646600	C6MG0ACXX_8_7448.sorted.filtered_peak_479	20	.	32646215	32646600	0	3	1,353,1	0,7,384	2.19028	4.58379	2.09738
chr1	32666952	32667210	C6MG0ACXX_8_7448.sorted.filtered_peak_480	19	.	32666952	32667210	0	2	1,1	0,257	2.21662	4.43479	1.94771
chr1	32671119	32671406	C6MG0ACXX_8_7448.sorted.filtered_peak_481	34	.	32671119	32671406	0	3	1,271,1	0,14,286	2.64672	6.09272	3.45529
chr1	32687564	32688389	C6MG0ACXX_8_7448.sorted.filtered_peak_482	99	.	32687564	32688389	0	3	1,743,1	0,6,824	3.92250	12.90278	9.97402
chr1	32705719	32706102	C6MG0ACXX_8_7448.sorted.filtered_peak_483	16	.	32705719	32706102	0	2	309,1	0,382	2.64133	4.05227	1.60696
chr1	32715487	32716140	C6MG0ACXX_8_7448.sorted.filtered_peak_484	83	.	32715487	32716140	0	3	1,650,1	0,1,652	3.24592	11.31064	8.39065
chr1	32729349	32729703	C6MG0ACXX_8_7448.sorted.filtered_peak_485	17	.	32729349	32729703	0	2	1,1	0,353	2.60832	4.18111	1.72932
chr1	32757188	32758343	C6MG0ACXX_8_7448.sorted.filtered_peak_486	101	.	32757188	32758343	0	3	1,964,1	0,1,1154	3.77961	13.06051	10.13428
chr1	32785500	32785877	C6MG0ACXX_8_7448.sorted.filtered_peak_487	20	.	32785500	32785877	0	3	1,250,1	0,124,376	2.66215	4.58246	2.08576
chr1	32816680	32817346	C6MG0ACXX_8_7448.sorted.filtered_peak_488	79	.	32816680	32817346	0	3	1,662,1	0,2,665	3.58944	10.82418	7.91404
chr1	32859934	32860562	C6MG0ACXX_8_7448.sorted.filtered_peak_489	212	.	32859934	32860562	0	3	1,613,1	0,6,627	5.05076	24.58736	21.22638
chr1	32879574	32879893	C6MG0ACXX_8_7448.sorted.filtered_peak_490	23	.	32879574	32879893	0	3	1,277,1	0,39,318	2.86315	4.86915	2.35055
chr1	33092920	33093232	C6MG0ACXX_8_7448.sorted.filtered_peak_491	14	.	33092920	33093232	0	2	1,1	0,311	2.57898	3.90403	1.49824
chr1	33115820	33117248	C6MG0ACXX_8_7448.sorted.filtered_peak_492	144	.	33115820	33117248	0	3	1,1411,1	0,4,1427	3.68235	17.48580	14.41078
chr1	33177783	33178170	C6MG0ACXX_8_7448.sorted.filtered_peak_493	47	.	33177783	33178170	0	2	377,1	0,386	3.54366	7.47628	4.75626
chr1	33219313	33220131	C6MG0ACXX_8_7448.sorted.filtered_peak_494	20	.	33219313	33220131	0	3	1,278,1	0,101,817	2.59198	4.59468	2.09797
chr1	33264541	33265362	C6MG0ACXX_8_7448.sorted.filtered_peak_495	96	.	33264541	33265362	0	3	1,671,1	0,1,820	3.92646	12.54433	9.60196
chr1	33266800	33267059	C6MG0ACXX_8_7448.sorted.filtered_peak_496	30	.	33266800	33267059	0	2	1,1	0,258	2.72015	5.64433	3.05201
chr1	33282671	33283389	C6MG0ACXX_8_7448.sorted.filtered_peak_497	169	.	33282671	33283389	0	3	1,650,1	0,7,717	4.12548	20.15270	16.95263
chr1	33283569	33283846	C6MG0ACXX_8_7448.sorted.filtered_peak_498	12	.	33283569	33283846	0	2	1,1	0,276	2.01099	3.62714	1.26970
chr1	33429542	33429815	C6MG0ACXX_8_7448.sorted.filtered_peak_499	24	.	33429542	33429815	0	3	1,265,1	0,2,272	2.31258	4.99057	2.43855
chr1	33430286	33430760	C6MG0ACXX_8_7448.sorted.filtered_peak_500	157	.	33430286	33430760	0	1	474	0	4.16025	18.93285	15.72954
chr1	33446724	33447107	C6MG0ACXX_8_7448.sorted.filtered_peak_501	39	.	33446724	33447107	0	3	1,369,1	0,11,382	2.94191	6.59303	3.92188
chr1	33449863	33450354	C6MG0ACXX_8_7448.sorted.filtered_peak_502	24	.	33449863	33450354	0	2	1,1	0,490	2.53902	4.97547	2.45475
chr1	33457969	33458534	C6MG0ACXX_8_7448.sorted.filtered_peak_503	66	.	33457969	33458534	0	2	1,562	0,3	3.47556	9.49058	6.65415
chr1	33490283	33490542	C6MG0ACXX_8_7448.sorted.filtered_peak_504	45	.	33490283	33490542	0	2	256,1	0,258	3.30093	7.25123	4.53519
chr1	33502396	33502816	C6MG0ACXX_8_7448.sorted.filtered_peak_505	188	.	33502396	33502816	0	3	1,414,1	0,4,419	5.21073	22.16776	18.86761
chr1	33511390	33511988	C6MG0ACXX_8_7448.sorted.filtered_peak_506	31	.	33511390	33511988	0	2	569,1	0,597	2.87174	5.75479	3.16411
chr1	33546460	33547044	C6MG0ACXX_8_7448.sorted.filtered_peak_507	80	.	33546460	33547044	0	1	584	0	3.71392	11.00759	8.09928
chr1	33564788	33565482	C6MG0ACXX_8_7448.sorted.filtered_peak_508	73	.	33564788	33565482	0	3	1,676,1	0,13,693	3.32852	10.17511	7.32675
chr1	33592684	33593412	C6MG0ACXX_8_7448.sorted.filtered_peak_509	323	.	33592684	33593412	0	3	1,707,1	0,6,727	5.37122	36.05318	32.34861
chr1	33646405	33646665	C6MG0ACXX_8_7448.sorted.filtered_peak_510	53	.	33646405	33646665	0	2	258,1	0,259	3.10906	8.15772	5.37584
chr1	33647543	33647880	C6MG0ACXX_8_7448.sorted.filtered_peak_511	22	.	33647543	33647880	0	3	1,280,1	0,2,336	2.44612	4.74358	2.22523
chr1	33722032	33722471	C6MG0ACXX_8_7448.sorted.filtered_peak_512	52	.	33722032	33722471	0	3	1,414,1	0,24,438	3.30969	8.05097	5.29867
chr1	33761138	33761444	C6MG0ACXX_8_7448.sorted.filtered_peak_513	51	.	33761138	33761444	0	1	306	0	3.71129	7.94631	5.18490
chr1	33815385	33816019	C6MG0ACXX_8_7448.sorted.filtered_peak_514	78	.	33815385	33816019	0	3	1,620,1	0,1,633	3.27139	10.69000	7.84264
chr1	33896606	33896944	C6MG0ACXX_8_7448.sorted.filtered_peak_515	46	.	33896606	33896944	0	1	338	0	3.14399	7.33107	4.61789
chr1	33937875	33938271	C6MG0ACXX_8_7448.sorted.filtered_peak_516	55	.	33937875	33938271	0	3	1,381,1	0,1,395	3.21133	8.31809	5.54785
chr1	35318297	35318704	C6MG0ACXX_8_7448.sorted.filtered_peak_517	73	.	35318297	35318704	0	2	359,1	0,406	3.67090	10.21097	7.37284
chr1	35325079	35325654	C6MG0ACXX_8_7448.sorted.filtered_peak_518	75	.	35325079	35325654	0	3	1,570,1	0,4,574	3.13686	10.38278	7.54231
chr1	35331908	35332301	C6MG0ACXX_8_7448.sorted.filtered_peak_519	72	.	35331908	35332301	0	3	1,383,1	0,6,392	3.33398	10.06739	7.20974
chr1	35450723	35451106	C6MG0ACXX_8_7448.sorted.filtered_peak_520	51	.	35450723	35451106	0	3	1,355,1	0,18,382	3.24535	7.83338	5.11050
chr1	35496679	35497705	C6MG0ACXX_8_7448.sorted.filtered_peak_521	57	.	35496679	35497705	0	3	1,696,1	0,326,1025	3.25519	8.48610	5.76053
chr1	35544657	35545324	C6MG0ACXX_8_7448.sorted.filtered_peak_522	77	.	35544657	35545324	0	2	1,662	0,5	4.06297	10.66403	7.78172
chr1	35657531	35658077	C6MG0ACXX_8_7448.sorted.filtered_peak_523	41	.	35657531	35658077	0	3	1,405,1	0,6,545	2.53734	6.84500	4.18786
chr1	35658250	35659169	C6MG0ACXX_8_7448.sorted.filtered_peak_524	111	.	35658250	35659169	0	3	1,799,1	0,113,918	3.43568	14.09187	11.11601
chr1	35667712	35668072	C6MG0ACXX_8_7448.sorted.filtered_peak_525	35	.	35667712	35668072	0	3	1,258,1	0,1,359	3.23593	6.17635	3.54941
chr1	35734071	35734684	C6MG0ACXX_8_7448.sorted.filtered_peak_526	110	.	35734071	35734684	0	2	1,611	0,2	4.12758	14.00294	11.00426
chr1	35965308	35965973	C6MG0ACXX_8_7448.sorted.filtered_peak_527	57	.	35965308	35965973	0	3	1,637,1	0,3,664	3.45505	8.53994	5.76749
chr1	35971309	35972112	C6MG0ACXX_8_7448.sorted.filtered_peak_528	73	.	35971309	35972112	0	3	1,524,1	0,278,802	3.47815	10.16478	7.32376
chr1	36004685	36005192	C6MG0ACXX_8_7448.sorted.filtered_peak_529	18	.	36004685	36005192	0	2	1,1	0,506	2.50921	4.36775	1.89817
chr1	36022812	36023501	C6MG0ACXX_8_7448.sorted.filtered_peak_530	91	.	36022812	36023501	0	3	1,655,1	0,31,688	3.34421	12.06212	9.12699
chr1	36106953	36107457	C6MG0ACXX_8_7448.sorted.filtered_peak_531	97	.	36106953	36107457	0	2	492,1	0,503	3.72468	12.71012	9.75090
chr1	36184350	36184850	C6MG0ACXX_8_7448.sorted.filtered_peak_532	36	.	36184350	36184850	0	3	1,498,1	0,1,499	2.91942	6.27595	3.62140
chr1	36234876	36235915	C6MG0ACXX_8_7448.sorted.filtered_peak_533	92	.	36234876	36235915	0	3	1,1030,1	0,2,1038	3.75230	12.19709	9.23048
chr1	36348533	36348974	C6MG0ACXX_8_7448.sorted.filtered_peak_534	104	.	36348533	36348974	0	3	1,433,1	0,1,440	3.84623	13.44818	10.44324
chr1	36396351	36397229	C6MG0ACXX_8_7448.sorted.filtered_peak_535	85	.	36396351	36397229	0	3	1,858,1	0,1,877	3.33778	11.45741	8.57342
chr1	36554186	36554811	C6MG0ACXX_8_7448.sorted.filtered_peak_536	73	.	36554186	36554811	0	3	1,586,1	0,34,624	3.16856	10.24380	7.37631
chr1	36565457	36565720	C6MG0ACXX_8_7448.sorted.filtered_peak_537	16	.	36565457	36565720	0	2	1,1	0,262	2.44350	4.04522	1.62156
chr1	36614692	36615702	C6MG0ACXX_8_7448.sorted.filtered_peak_538	206	.	36614692	36615702	0	3	1,979,1	0,28,1009	4.15331	23.91419	20.63168
chr1	36621357	36622020	C6MG0ACXX_8_7448.sorted.filtered_peak_539	39	.	36621357	36622020	0	3	1,609,1	0,8,662	2.63182	6.65940	3.98644
chr1	36653774	36654092	C6MG0ACXX_8_7448.sorted.filtered_peak_540	37	.	36653774	36654092	0	1	318	0	3.33096	6.44364	3.77306
chr1	36689230	36690368	C6MG0ACXX_8_7448.sorted.filtered_peak_541	240	.	36689230	36690368	0	3	1,1122,1	0,15,1137	4.57398	27.53982	24.08151
chr1	36772237	36772850	C6MG0ACXX_8_7448.sorted.filtered_peak_542	81	.	36772237	36772850	0	2	1,606	0,7	3.52746	10.95276	8.10345
chr1	36839362	36839929	C6MG0ACXX_8_7448.sorted.filtered_peak_543	23	.	36839362	36839929	0	3	1,545,1	0,18,566	2.43451	4.85420	2.33537
chr1	36840222	36840609	C6MG0ACXX_8_7448.sorted.filtered_peak_544	37	.	36840222	36840609	0	3	1,358,1	0,3,386	2.76640	6.37180	3.72267
chr1	36851146	36852425	C6MG0ACXX_8_7448.sorted.filtered_peak_545	161	.	36851146	36852425	0	3	1,1272,1	0,4,1278	3.66748	19.33298	16.14238
chr1	36863052	36863706	C6MG0ACXX_8_7448.sorted.filtered_peak_546	52	.	36863052	36863706	0	3	1,636,1	0,15,653	3.13854	7.95354	5.21072
chr1	36877605	36877880	C6MG0ACXX_8_7448.sorted.filtered_peak_547	25	.	36877605	36877880	0	2	1,250	0,25	2.94400	5.08645	2.53597
chr1	36886412	36886683	C6MG0ACXX_8_7448.sorted.filtered_peak_548	26	.	36886412	36886683	0	2	1,1	0,270	2.77529	5.17630	2.61216
chr1	36915930	36916498	C6MG0ACXX_8_7448.sorted.filtered_peak_549	96	.	36915930	36916498	0	3	1,466,1	0,2,567	3.91010	12.62884	9.69462
chr1	36929812	36930339	C6MG0ACXX_8_7448.sorted.filtered_peak_550	120	.	36929812	36930339	0	2	525,1	0,526	4.04863	15.11402	12.07950
chr1	36939778	36940041	C6MG0ACXX_8_7448.sorted.filtered_peak_551	52	.	36939778	36940041	0	3	1,251,1	0,4,262	3.40974	7.98071	5.21776
chr1	36989464	36989761	C6MG0ACXX_8_7448.sorted.filtered_peak_552	59	.	36989464	36989761	0	3	1,264,1	0,4,296	3.70313	8.71523	5.90497
chr1	37939994	37940264	C6MG0ACXX_8_7448.sorted.filtered_peak_553	55	.	37939994	37940264	0	2	1,269	0,1	2.59290	8.30446	5.52294
chr1	37945085	37945568	C6MG0ACXX_8_7448.sorted.filtered_peak_554	49	.	37945085	37945568	0	3	1,473,1	0,9,482	2.44208	7.65152	4.93051
chr1	37952848	37953232	C6MG0ACXX_8_7448.sorted.filtered_peak_555	21	.	37952848	37953232	0	3	1,369,1	0,7,383	2.44683	4.63236	2.13472
chr1	37979332	37979582	C6MG0ACXX_8_7448.sorted.filtered_peak_556	25	.	37979332	37979582	0	2	1,1	0,249	2.60738	5.15026	2.59109
chr1	37979915	37980615	C6MG0ACXX_8_7448.sorted.filtered_peak_557	53	.	37979915	37980615	0	3	1,673,1	0,16,699	3.25682	8.13178	5.37141
chr1	38019702	38020090	C6MG0ACXX_8_7448.sorted.filtered_peak_558	67	.	38019702	38020090	0	2	1,367	0,21	3.56599	9.55774	6.72740
chr1	38061190	38061805	C6MG0ACXX_8_7448.sorted.filtered_peak_559	119	.	38061190	38061805	0	3	1,595,1	0,15,614	4.12781	15.00947	11.96426
chr1	38156035	38156557	C6MG0ACXX_8_7448.sorted.filtered_peak_560	136	.	38156035	38156557	0	3	1,512,1	0,2,521	3.56393	16.77937	13.66751
chr1	38157767	38158314	C6MG0ACXX_8_7448.sorted.filtered_peak_561	136	.	38157767	38158314	0	3	1,531,1	0,3,546	3.59304	16.71750	13.60222
chr1	38273498	38274102	C6MG0ACXX_8_7448.sorted.filtered_peak_562	81	.	38273498	38274102	0	3	1,578,1	0,5,603	3.38367	11.00452	8.12314
chr1	38317596	38317873	C6MG0ACXX_8_7448.sorted.filtered_peak_563	17	.	38317596	38317873	0	2	1,1	0,276	2.56607	4.20078	1.74750
chr1	38324967	38326250	C6MG0ACXX_8_7448.sorted.filtered_peak_564	94	.	38324967	38326250	0	3	1,912,1	0,88,1282	3.58523	12.29923	9.40191
chr1	38396447	38396742	C6MG0ACXX_8_7448.sorted.filtered_peak_565	15	.	38396447	38396742	0	2	1,1	0,294	2.39528	3.94726	1.53050
chr1	38397291	38397780	C6MG0ACXX_8_7448.sorted.filtered_peak_566	135	.	38397291	38397780	0	3	1,452,1	0,15,488	4.85956	16.67226	13.58969
chr1	38455161	38456038	C6MG0ACXX_8_7448.sorted.filtered_peak_567	125	.	38455161	38456038	0	3	1,486,1	0,386,876	4.37081	15.56782	12.55811
chr1	38478049	38478715	C6MG0ACXX_8_7448.sorted.filtered_peak_568	132	.	38478049	38478715	0	2	662,1	0,665	4.00810	16.35886	13.26214
chr1	38512367	38512804	C6MG0ACXX_8_7448.sorted.filtered_peak_569	29	.	38512367	38512804	0	3	1,335,1	0,53,436	2.78152	5.58096	2.99680
chr1	39025008	39025508	C6MG0ACXX_8_7448.sorted.filtered_peak_570	27	.	39025008	39025508	0	2	1,478	0,22	2.69439	5.31216	2.74091
chr1	39325173	39325778	C6MG0ACXX_8_7448.sorted.filtered_peak_571	203	.	39325173	39325778	0	3	1,524,1	0,71,604	4.76518	23.71665	20.39110
chr1	39338490	39339439	C6MG0ACXX_8_7448.sorted.filtered_peak_572	108	.	39338490	39339439	0	3	1,756,1	0,187,948	3.68575	13.78733	10.80106
chr1	39456437	39457300	C6MG0ACXX_8_7448.sorted.filtered_peak_573	107	.	39456437	39457300	0	3	1,845,1	0,1,862	3.81967	13.75273	10.77369
chr1	39491609	39492603	C6MG0ACXX_8_7448.sorted.filtered_peak_574	43	.	39491609	39492603	0	3	1,980,1	0,10,993	3.22103	6.99821	4.33465
chr1	39564321	39564698	C6MG0ACXX_8_7448.sorted.filtered_peak_575	23	.	39564321	39564698	0	2	1,373	0,4	2.83739	4.88664	2.35409
chr1	39649401	39650042	C6MG0ACXX_8_7448.sorted.filtered_peak_576	41	.	39649401	39650042	0	3	1,395,1	0,49,640	3.09611	6.85527	4.17285
chr1	39657792	39658361	C6MG0ACXX_8_7448.sorted.filtered_peak_577	86	.	39657792	39658361	0	3	1,535,1	0,16,568	3.23438	11.52960	8.66214
chr1	39662592	39662866	C6MG0ACXX_8_7448.sorted.filtered_peak_578	39	.	39662592	39662866	0	3	1,265,1	0,2,273	2.71860	6.65960	3.98031
chr1	39670109	39671298	C6MG0ACXX_8_7448.sorted.filtered_peak_579	30	.	39670109	39671298	0	2	1,477	0,712	2.80526	5.67479	3.08477
chr1	39874144	39874785	C6MG0ACXX_8_7448.sorted.filtered_peak_580	102	.	39874144	39874785	0	3	1,602,1	0,38,640	3.92382	13.21330	10.22901
chr1	39957167	39957448	C6MG0ACXX_8_7448.sorted.filtered_peak_581	29	.	39957167	39957448	0	1	281	0	3.07093	5.53999	2.95456
chr1	39991493	39991912	C6MG0ACXX_8_7448.sorted.filtered_peak_582	20	.	39991493	39991912	0	2	1,1	0,418	2.79665	4.55940	2.05460
chr1	40024991	40025377	C6MG0ACXX_8_7448.sorted.filtered_peak_583	14	.	40024991	40025377	0	2	1,1	0,385	2.45963	3.81674	1.42469
chr1	40042087	40042765	C6MG0ACXX_8_7448.sorted.filtered_peak_584	41	.	40042087	40042765	0	2	674,1	0,677	2.99578	6.88805	4.18457
chr1	40157001	40157377	C6MG0ACXX_8_7448.sorted.filtered_peak_585	43	.	40157001	40157377	0	3	1,341,1	0,3,375	3.11899	7.00747	4.32477
chr1	40204288	40204729	C6MG0ACXX_8_7448.sorted.filtered_peak_586	46	.	40204288	40204729	0	3	1,439,1	0,1,440	3.09392	7.37414	4.65205
chr1	40264849	40265217	C6MG0ACXX_8_7448.sorted.filtered_peak_587	51	.	40264849	40265217	0	3	1,335,1	0,17,367	3.46031	7.82466	5.10168
chr1	40348513	40349388	C6MG0ACXX_8_7448.sorted.filtered_peak_588	111	.	40348513	40349388	0	3	1,726,1	0,145,874	4.17061	14.08131	11.13023
chr1	40367408	40368021	C6MG0ACXX_8_7448.sorted.filtered_peak_589	18	.	40367408	40368021	0	2	1,1	0,612	2.51012	4.30211	1.85018
chr1	40420627	40420917	C6MG0ACXX_8_7448.sorted.filtered_peak_590	30	.	40420627	40420917	0	3	1,260,1	0,3,289	2.72667	5.59965	3.00347
chr1	40421250	40421500	C6MG0ACXX_8_7448.sorted.filtered_peak_591	29	.	40421250	40421500	0	2	1,1	0,249	2.68055	5.48787	2.90067
chr1	40505382	40506613	C6MG0ACXX_8_7448.sorted.filtered_peak_592	169	.	40505382	40506613	0	3	1,1216,1	0,11,1230	3.69012	20.13729	16.94223
chr1	40525243	40525493	C6MG0ACXX_8_7448.sorted.filtered_peak_593	24	.	40525243	40525493	0	2	1,1	0,249	2.60087	4.95565	2.40179
chr1	40562748	40563359	C6MG0ACXX_8_7448.sorted.filtered_peak_594	39	.	40562748	40563359	0	2	392,1	0,610	2.98191	6.58642	3.93366
chr1	40609708	40610059	C6MG0ACXX_8_7448.sorted.filtered_peak_595	22	.	40609708	40610059	0	2	340,1	0,350	2.70307	4.74591	2.23572
chr1	40626738	40627389	C6MG0ACXX_8_7448.sorted.filtered_peak_596	76	.	40626738	40627389	0	3	1,616,1	0,3,650	3.47489	10.51307	7.69364
chr1	40652168	40652604	C6MG0ACXX_8_7448.sorted.filtered_peak_597	32	.	40652168	40652604	0	3	1,295,1	0,1,435	2.97836	5.81806	3.22646
chr1	40723142	40724097	C6MG0ACXX_8_7448.sorted.filtered_peak_598	128	.	40723142	40724097	0	3	1,829,1	0,114,954	3.91218	15.90693	12.82785
chr1	40780948	40781338	C6MG0ACXX_8_7448.sorted.filtered_peak_599	47	.	40780948	40781338	0	3	1,383,1	0,6,389	2.96328	7.46768	4.73496
chr1	40804524	40804778	C6MG0ACXX_8_7448.sorted.filtered_peak_600	34	.	40804524	40804778	0	2	1,250	0,4	2.97436	6.10571	3.46354
chr1	40807104	40807643	C6MG0ACXX_8_7448.sorted.filtered_peak_601	32	.	40807104	40807643	0	3	1,524,1	0,3,538	2.82335	5.86977	3.24203
chr1	40838866	40840129	C6MG0ACXX_8_7448.sorted.filtered_peak_602	61	.	40838866	40840129	0	4	1,516,250,1	0,144,1010,1262	3.02532	8.88227	6.14437
chr1	40851273	40852012	C6MG0ACXX_8_7448.sorted.filtered_peak_603	87	.	40851273	40852012	0	3	1,727,1	0,5,738	3.15683	11.71284	8.79074
chr1	40866120	40866370	C6MG0ACXX_8_7448.sorted.filtered_peak_604	33	.	40866120	40866370	0	2	1,1	0,249	2.64433	5.96959	3.34116
chr1	40915504	40916309	C6MG0ACXX_8_7448.sorted.filtered_peak_605	71	.	40915504	40916309	0	3	1,794,1	0,3,804	3.23149	9.94623	7.10221
chr1	40916581	40916926	C6MG0ACXX_8_7448.sorted.filtered_peak_606	63	.	40916581	40916926	0	2	344,1	0,344	3.14610	9.19556	6.38526
chr1	40974189	40974468	C6MG0ACXX_8_7448.sorted.filtered_peak_607	30	.	40974189	40974468	0	3	1,273,1	0,5,278	3.06830	5.60418	3.00418
chr1	40996954	40997585	C6MG0ACXX_8_7448.sorted.filtered_peak_608	109	.	40996954	40997585	0	1	631	0	4.33563	14.00803	10.98201
chr1	41131284	41131763	C6MG0ACXX_8_7448.sorted.filtered_peak_609	46	.	41131284	41131763	0	2	475,1	0,478	3.06931	7.39401	4.69119
chr1	41157087	41158332	C6MG0ACXX_8_7448.sorted.filtered_peak_610	86	.	41157087	41158332	0	3	1,852,1	0,1,1244	3.19962	11.48177	8.60762
chr1	41174566	41175039	C6MG0ACXX_8_7448.sorted.filtered_peak_611	15	.	41174566	41175039	0	2	1,1	0,472	2.38822	3.97708	1.55868
chr1	41267956	41268527	C6MG0ACXX_8_7448.sorted.filtered_peak_612	63	.	41267956	41268527	0	3	1,558,1	0,2,570	3.19544	9.14389	6.38608
chr1	41284246	41284650	C6MG0ACXX_8_7448.sorted.filtered_peak_613	44	.	41284246	41284650	0	2	390,1	0,403	3.18548	7.13904	4.43393
chr1	41315546	41316061	C6MG0ACXX_8_7448.sorted.filtered_peak_614	22	.	41315546	41316061	0	3	1,345,1	0,151,514	2.65113	4.73277	2.22194
chr1	41327897	41328540	C6MG0ACXX_8_7448.sorted.filtered_peak_615	121	.	41327897	41328540	0	2	1,623	0,20	4.14261	15.15523	12.13167
chr1	41333989	41334286	C6MG0ACXX_8_7448.sorted.filtered_peak_616	29	.	41333989	41334286	0	3	1,262,1	0,26,296	2.97844	5.58777	2.98941
chr1	41341430	41341764	C6MG0ACXX_8_7448.sorted.filtered_peak_617	39	.	41341430	41341764	0	2	324,1	0,333	3.03743	6.56893	3.90591
chr1	41444928	41446014	C6MG0ACXX_8_7448.sorted.filtered_peak_618	112	.	41444928	41446014	0	3	1,935,1	0,8,1085	3.51753	14.16955	11.20178
chr1	41469408	41469720	C6MG0ACXX_8_7448.sorted.filtered_peak_619	32	.	41469408	41469720	0	3	1,287,1	0,4,311	2.94459	5.82309	3.21264
chr1	41733753	41734103	C6MG0ACXX_8_7448.sorted.filtered_peak_620	12	.	41733753	41734103	0	2	1,1	0,349	2.35599	3.59785	1.24827
chr1	41826596	41827182	C6MG0ACXX_8_7448.sorted.filtered_peak_621	112	.	41826596	41827182	0	3	1,561,1	0,20,585	3.75008	14.29711	11.27856
chr1	42039806	42040089	C6MG0ACXX_8_7448.sorted.filtered_peak_622	28	.	42039806	42040089	0	2	1,1	0,282	2.82221	5.40848	2.82187
chr1	42127857	42128266	C6MG0ACXX_8_7448.sorted.filtered_peak_623	50	.	42127857	42128266	0	3	1,334,1	0,11,408	2.86358	7.78546	5.04577
chr1	42139228	42139710	C6MG0ACXX_8_7448.sorted.filtered_peak_624	18	.	42139228	42139710	0	2	1,1	0,481	2.33756	4.25783	1.80861
chr1	42194341	42194694	C6MG0ACXX_8_7448.sorted.filtered_peak_625	24	.	42194341	42194694	0	3	1,333,1	0,6,352	2.51705	5.01241	2.46348
chr1	42204704	42204982	C6MG0ACXX_8_7448.sorted.filtered_peak_626	18	.	42204704	42204982	0	2	250,1	0,277	2.42018	4.33613	1.87629
chr1	42216855	42217459	C6MG0ACXX_8_7448.sorted.filtered_peak_627	70	.	42216855	42217459	0	3	1,554,1	0,44,603	3.55091	9.92703	7.09663
chr1	42272557	42272807	C6MG0ACXX_8_7448.sorted.filtered_peak_628	36	.	42272557	42272807	0	2	1,1	0,249	2.67174	6.26143	3.62318
chr1	42315705	42316004	C6MG0ACXX_8_7448.sorted.filtered_peak_629	48	.	42315705	42316004	0	2	297,1	0,298	3.51085	7.59146	4.85735
chr1	42328458	42328881	C6MG0ACXX_8_7448.sorted.filtered_peak_630	59	.	42328458	42328881	0	3	1,293,1	0,122,422	3.37268	8.72137	5.92486
chr1	42357045	42357727	C6MG0ACXX_8_7448.sorted.filtered_peak_631	48	.	42357045	42357727	0	3	1,658,1	0,23,681	3.10316	7.57819	4.84716
chr1	42363883	42364166	C6MG0ACXX_8_7448.sorted.filtered_peak_632	24	.	42363883	42364166	0	2	1,271	0,12	2.63942	5.04416	2.48784
chr1	42385478	42386181	C6MG0ACXX_8_7448.sorted.filtered_peak_633	42	.	42385478	42386181	0	3	1,479,1	0,220,702	2.79353	6.92834	4.25081
chr1	42500994	42501930	C6MG0ACXX_8_7448.sorted.filtered_peak_634	98	.	42500994	42501930	0	3	1,921,1	0,14,935	3.48173	12.84084	9.89321
chr1	42800557	42801461	C6MG0ACXX_8_7448.sorted.filtered_peak_635	61	.	42800557	42801461	0	3	1,759,1	0,144,903	3.12003	8.89440	6.12273
chr1	42921589	42922753	C6MG0ACXX_8_7448.sorted.filtered_peak_636	55	.	42921589	42922753	0	3	1,1120,1	0,4,1163	2.96528	8.27304	5.53082
chr1	42928579	42929096	C6MG0ACXX_8_7448.sorted.filtered_peak_637	158	.	42928579	42929096	0	2	1,516	0,1	4.61526	19.00861	15.80315
chr1	42995486	42995777	C6MG0ACXX_8_7448.sorted.filtered_peak_638	15	.	42995486	42995777	0	2	1,1	0,290	2.60641	3.94275	1.51329
chr1	43123672	43124465	C6MG0ACXX_8_7448.sorted.filtered_peak_639	62	.	43123672	43124465	0	2	788,1	0,792	3.25207	9.02373	6.23010
chr1	43147627	43148155	C6MG0ACXX_8_7448.sorted.filtered_peak_640	175	.	43147627	43148155	0	2	1,524	0,4	4.38412	20.77303	17.52834
chr1	43232315	43233296	C6MG0ACXX_8_7448.sorted.filtered_peak_641	197	.	43232315	43233296	0	3	1,965,1	0,4,980	4.33607	22.99831	19.71504
chr1	43282485	43283406	C6MG0ACXX_8_7448.sorted.filtered_peak_642	233	.	43282485	43283406	0	3	1,801,1	0,4,920	5.18157	26.77294	23.33745
chr1	43311961	43312475	C6MG0ACXX_8_7448.sorted.filtered_peak_643	96	.	43311961	43312475	0	2	502,1	0,513	3.67664	12.56683	9.63261
chr1	43389673	43390412	C6MG0ACXX_8_7448.sorted.filtered_peak_644	105	.	43389673	43390412	0	3	1,688,1	0,42,738	3.59820	13.51367	10.54388
chr1	43397581	43398183	C6MG0ACXX_8_7448.sorted.filtered_peak_645	60	.	43397581	43398183	0	3	1,514,1	0,7,601	2.91612	8.79126	6.00666
chr1	43423725	43424044	C6MG0ACXX_8_7448.sorted.filtered_peak_646	22	.	43423725	43424044	0	3	1,273,1	0,44,318	2.19676	4.71494	2.20200
chr1	43424244	43424981	C6MG0ACXX_8_7448.sorted.filtered_peak_647	116	.	43424244	43424981	0	2	1,604	0,133	3.55811	14.66572	11.62334
chr1	43539347	43539639	C6MG0ACXX_8_7448.sorted.filtered_peak_648	18	.	43539347	43539639	0	2	1,1	0,291	2.67178	4.36775	1.88537
chr1	43637804	43638500	C6MG0ACXX_8_7448.sorted.filtered_peak_649	143	.	43637804	43638500	0	3	1,684,1	0,3,695	4.22717	17.50787	14.37738
chr1	43814634	43815316	C6MG0ACXX_8_7448.sorted.filtered_peak_650	32	.	43814634	43815316	0	4	1,339,289,1	0,4,391,681	2.79958	5.85513	3.24534
chr1	43824005	43824941	C6MG0ACXX_8_7448.sorted.filtered_peak_651	101	.	43824005	43824941	0	3	1,743,1	0,191,935	3.63461	13.03110	10.11634
chr1	43833541	43834179	C6MG0ACXX_8_7448.sorted.filtered_peak_652	79	.	43833541	43834179	0	3	1,632,1	0,4,637	3.40046	10.81271	7.92176
chr1	43855180	43855829	C6MG0ACXX_8_7448.sorted.filtered_peak_653	80	.	43855180	43855829	0	2	1,526	0,123	3.64647	10.89712	8.03210
chr1	43919492	43919742	C6MG0ACXX_8_7448.sorted.filtered_peak_654	20	.	43919492	43919742	0	2	1,1	0,249	2.54759	4.52245	2.04443
chr1	44115440	44116231	C6MG0ACXX_8_7448.sorted.filtered_peak_655	343	.	44115440	44116231	0	3	1,789,1	0,1,790	5.54148	38.17610	34.37616
chr1	44172707	44173614	C6MG0ACXX_8_7448.sorted.filtered_peak_656	86	.	44172707	44173614	0	2	892,1	0,906	3.28641	11.47504	8.63051
chr1	44411913	44412723	C6MG0ACXX_8_7448.sorted.filtered_peak_657	207	.	44411913	44412723	0	3	1,630,1	0,179,809	4.57390	24.08876	20.77697
chr1	44435341	44435780	C6MG0ACXX_8_7448.sorted.filtered_peak_658	109	.	44435341	44435780	0	3	1,434,1	0,2,438	3.55802	13.97300	10.97437
chr1	44440146	44440755	C6MG0ACXX_8_7448.sorted.filtered_peak_659	75	.	44440146	44440755	0	3	1,603,1	0,4,608	2.98672	10.39579	7.52914
chr1	44457175	44457659	C6MG0ACXX_8_7448.sorted.filtered_peak_660	25	.	44457175	44457659	0	3	1,293,1	0,23,483	2.67719	5.06089	2.52036
chr1	44495625	44496308	C6MG0ACXX_8_7448.sorted.filtered_peak_661	101	.	44495625	44496308	0	3	1,671,1	0,1,682	3.55514	13.12074	10.16437
chr1	44678925	44679453	C6MG0ACXX_8_7448.sorted.filtered_peak_662	37	.	44678925	44679453	0	3	1,378,1	0,5,527	2.86543	6.44162	3.79886
chr1	44820772	44821247	C6MG0ACXX_8_7448.sorted.filtered_peak_663	203	.	44820772	44821247	0	3	1,471,1	0,3,474	5.23318	23.68861	20.33755
chr1	45097292	45098111	C6MG0ACXX_8_7448.sorted.filtered_peak_664	73	.	45097292	45098111	0	3	1,802,1	0,9,818	3.18954	10.24479	7.38322
chr1	45139697	45140574	C6MG0ACXX_8_7448.sorted.filtered_peak_665	290	.	45139697	45140574	0	3	1,868,1	0,8,876	5.10032	32.64310	29.01691
chr1	45162444	45162694	C6MG0ACXX_8_7448.sorted.filtered_peak_666	15	.	45162444	45162694	0	1	250	0	2.61419	3.96676	1.53352
chr1	45173643	45173893	C6MG0ACXX_8_7448.sorted.filtered_peak_667	14	.	45173643	45173893	0	2	1,1	0,249	2.54374	3.87983	1.47516
chr1	45180648	45181164	C6MG0ACXX_8_7448.sorted.filtered_peak_668	33	.	45180648	45181164	0	3	1,507,1	0,6,515	2.98286	5.94055	3.30944
chr1	45187264	45187966	C6MG0ACXX_8_7448.sorted.filtered_peak_669	85	.	45187264	45187966	0	3	1,700,1	0,1,701	3.45556	11.52456	8.59785
chr1	45196165	45197241	C6MG0ACXX_8_7448.sorted.filtered_peak_670	87	.	45196165	45197241	0	3	1,1066,1	0,2,1075	3.45942	11.65816	8.71705
chr1	45205003	45205727	C6MG0ACXX_8_7448.sorted.filtered_peak_671	99	.	45205003	45205727	0	3	1,681,1	0,2,723	3.72285	12.89189	9.97327
chr1	45240854	45242024	C6MG0ACXX_8_7448.sorted.filtered_peak_672	94	.	45240854	45242024	0	4	1,680,274,1	0,124,879,1169	3.66135	12.32604	9.42569
chr1	45251900	45252227	C6MG0ACXX_8_7448.sorted.filtered_peak_673	25	.	45251900	45252227	0	1	327	0	2.65457	5.11165	2.56331
chr1	45265350	45266274	C6MG0ACXX_8_7448.sorted.filtered_peak_674	210	.	45265350	45266274	0	3	1,915,1	0,7,923	4.35469	24.37161	21.01791
chr1	45272955	45273781	C6MG0ACXX_8_7448.sorted.filtered_peak_675	55	.	45272955	45273781	0	3	1,792,1	0,10,825	2.50524	8.29548	5.51784
chr1	45275058	45275571	C6MG0ACXX_8_7448.sorted.filtered_peak_676	85	.	45275058	45275571	0	3	1,392,1	0,120,512	2.84774	11.45351	8.56682
chr1	45285035	45286045	C6MG0ACXX_8_7448.sorted.filtered_peak_677	57	.	45285035	45286045	0	3	1,669,1	0,337,1009	3.11103	8.50753	5.73997
chr1	45451978	45452503	C6MG0ACXX_8_7448.sorted.filtered_peak_678	135	.	45451978	45452503	0	2	1,522	0,3	5.06964	16.71790	13.59690
chr1	45477264	45477965	C6MG0ACXX_8_7448.sorted.filtered_peak_679	46	.	45477264	45477965	0	3	1,337,1	0,351,700	2.76730	7.31962	4.64267
chr1	45769126	45770061	C6MG0ACXX_8_7448.sorted.filtered_peak_680	159	.	45769126	45770061	0	3	1,865,1	0,11,934	4.12983	19.18007	15.99086
chr1	45792475	45792892	C6MG0ACXX_8_7448.sorted.filtered_peak_681	20	.	45792475	45792892	0	3	1,286,1	0,53,416	2.74215	4.50791	2.02818
chr1	45805318	45806291	C6MG0ACXX_8_7448.sorted.filtered_peak_682	95	.	45805318	45806291	0	3	1,958,1	0,3,972	3.53242	12.53853	9.59037
chr1	45956530	45957309	C6MG0ACXX_8_7448.sorted.filtered_peak_683	246	.	45956530	45957309	0	3	1,757,1	0,21,778	4.99931	28.10195	24.63839
chr1	45965440	45966186	C6MG0ACXX_8_7448.sorted.filtered_peak_684	160	.	45965440	45966186	0	2	1,702	0,44	4.20123	19.18830	16.02797
chr1	45974267	45974558	C6MG0ACXX_8_7448.sorted.filtered_peak_685	15	.	45974267	45974558	0	2	1,1	0,290	2.45784	3.94758	1.53636
chr1	45987145	45987965	C6MG0ACXX_8_7448.sorted.filtered_peak_686	88	.	45987145	45987965	0	3	1,802,1	0,3,819	3.61020	11.78277	8.89511
chr1	46009452	46009892	C6MG0ACXX_8_7448.sorted.filtered_peak_687	63	.	46009452	46009892	0	3	1,432,1	0,1,439	3.70799	9.15693	6.36392
chr1	46016251	46016847	C6MG0ACXX_8_7448.sorted.filtered_peak_688	125	.	46016251	46016847	0	3	1,589,1	0,1,595	4.71837	15.63740	12.55122
chr1	46035746	46036075	C6MG0ACXX_8_7448.sorted.filtered_peak_689	20	.	46035746	46036075	0	2	1,1	0,328	2.67911	4.49052	2.00205
chr1	46048958	46050768	C6MG0ACXX_8_7448.sorted.filtered_peak_690	86	.	46048958	46050768	0	4	1,892,752,1	0,5,1052,1809	3.09563	11.61844	8.69169
chr1	46151859	46153282	C6MG0ACXX_8_7448.sorted.filtered_peak_691	147	.	46151859	46153282	0	3	1,1414,1	0,6,1422	3.44766	17.87385	14.71135
chr1	46153775	46154026	C6MG0ACXX_8_7448.sorted.filtered_peak_692	28	.	46153775	46154026	0	2	1,1	0,250	2.13370	5.40999	2.81620
chr1	46215810	46216841	C6MG0ACXX_8_7448.sorted.filtered_peak_693	109	.	46215810	46216841	0	2	1023,1	0,1030	3.71754	13.96410	10.97688
chr1	46268738	46269392	C6MG0ACXX_8_7448.sorted.filtered_peak_694	68	.	46268738	46269392	0	3	1,376,1	0,276,653	3.39930	9.61361	6.83974
chr1	46598224	46599166	C6MG0ACXX_8_7448.sorted.filtered_peak_695	119	.	46598224	46599166	0	3	1,937,1	0,2,941	3.77454	15.02052	11.96335
chr1	46632391	46632769	C6MG0ACXX_8_7448.sorted.filtered_peak_696	15	.	46632391	46632769	0	2	1,1	0,377	2.49124	3.93503	1.51850
chr1	46663443	46664277	C6MG0ACXX_8_7448.sorted.filtered_peak_697	39	.	46663443	46664277	0	3	1,724,1	0,93,833	2.98110	6.65622	3.99907
chr1	46689234	46689484	C6MG0ACXX_8_7448.sorted.filtered_peak_698	24	.	46689234	46689484	0	2	1,1	0,249	2.86370	5.00648	2.46505
chr1	46712850	46713519	C6MG0ACXX_8_7448.sorted.filtered_peak_699	189	.	46712850	46713519	0	3	1,600,1	0,63,668	4.57478	22.18805	18.90632
chr1	46768642	46769459	C6MG0ACXX_8_7448.sorted.filtered_peak_700	142	.	46768642	46769459	0	3	1,690,1	0,126,816	4.00318	17.42560	14.29086
chr1	46806206	46806983	C6MG0ACXX_8_7448.sorted.filtered_peak_701	56	.	46806206	46806983	0	2	757,1	0,776	3.31105	8.38885	5.61321
chr1	46908186	46908706	C6MG0ACXX_8_7448.sorted.filtered_peak_702	17	.	46908186	46908706	0	2	404,1	0,519	2.60562	4.20733	1.75810
chr1	47047245	47047825	C6MG0ACXX_8_7448.sorted.filtered_peak_703	76	.	47047245	47047825	0	3	1,570,1	0,9,579	3.64071	10.51118	7.61427
chr1	47069596	47070232	C6MG0ACXX_8_7448.sorted.filtered_peak_704	139	.	47069596	47070232	0	3	1,599,1	0,36,635	3.99240	17.07434	13.96785
chr1	47081807	47082663	C6MG0ACXX_8_7448.sorted.filtered_peak_705	33	.	47081807	47082663	0	3	1,776,1	0,73,855	2.63788	5.98468	3.35159
chr1	47184464	47185211	C6MG0ACXX_8_7448.sorted.filtered_peak_706	159	.	47184464	47185211	0	3	1,731,1	0,14,746	4.08257	19.10591	15.94963
chr1	47644838	47645296	C6MG0ACXX_8_7448.sorted.filtered_peak_707	18	.	47644838	47645296	0	2	1,1	0,457	2.53022	4.36942	1.89811
chr1	47658548	47658858	C6MG0ACXX_8_7448.sorted.filtered_peak_708	36	.	47658548	47658858	0	3	1,259,1	0,29,309	3.19845	6.32285	3.68913
chr1	47754850	47755272	C6MG0ACXX_8_7448.sorted.filtered_peak_709	17	.	47754850	47755272	0	2	1,1	0,421	2.68330	4.19033	1.72932
chr1	47779756	47780302	C6MG0ACXX_8_7448.sorted.filtered_peak_710	258	.	47779756	47780302	0	3	1,541,1	0,2,545	5.29330	29.36452	25.85306
chr1	47799220	47800578	C6MG0ACXX_8_7448.sorted.filtered_peak_711	65	.	47799220	47800578	0	3	1,1322,1	0,8,1357	3.13381	9.38577	6.58345
chr1	47902237	47902497	C6MG0ACXX_8_7448.sorted.filtered_peak_712	20	.	47902237	47902497	0	2	1,1	0,259	2.21980	4.51377	2.02728
chr1	47903205	47903852	C6MG0ACXX_8_7448.sorted.filtered_peak_713	136	.	47903205	47903852	0	2	1,637	0,10	3.94502	16.78796	13.68245
chr1	47973754	47974004	C6MG0ACXX_8_7448.sorted.filtered_peak_714	31	.	47973754	47974004	0	2	1,1	0,249	3.14422	5.80598	3.18255
chr1	48937552	48938159	C6MG0ACXX_8_7448.sorted.filtered_peak_715	106	.	48937552	48938159	0	3	1,521,1	0,83,606	4.23579	13.62929	10.64939
chr1	51339299	51339801	C6MG0ACXX_8_7448.sorted.filtered_peak_716	39	.	51339299	51339801	0	2	499,1	0,501	3.24621	6.58744	3.90746
chr1	51425482	51426179	C6MG0ACXX_8_7448.sorted.filtered_peak_717	158	.	51425482	51426179	0	3	1,695,1	0,1,696	4.30197	19.01900	15.82280
chr1	51433813	51434435	C6MG0ACXX_8_7448.sorted.filtered_peak_718	59	.	51433813	51434435	0	3	1,614,1	0,5,621	3.11030	8.75538	5.94828
chr1	51701577	51702263	C6MG0ACXX_8_7448.sorted.filtered_peak_719	68	.	51701577	51702263	0	2	658,1	0,685	3.45151	9.65445	6.82111
chr1	51899086	51899702	C6MG0ACXX_8_7448.sorted.filtered_peak_720	38	.	51899086	51899702	0	2	1,329	0,287	2.99036	6.49598	3.83576
chr1	51970787	51971087	C6MG0ACXX_8_7448.sorted.filtered_peak_721	54	.	51970787	51971087	0	2	1,287	0,13	3.28222	8.24971	5.47846
chr1	51983655	51983938	C6MG0ACXX_8_7448.sorted.filtered_peak_722	19	.	51983655	51983938	0	2	1,1	0,282	2.17136	4.47350	1.99058
chr1	51984789	51985282	C6MG0ACXX_8_7448.sorted.filtered_peak_723	35	.	51984789	51985282	0	3	1,476,1	0,15,492	2.43936	6.14952	3.51453
chr1	51986128	51986741	C6MG0ACXX_8_7448.sorted.filtered_peak_724	26	.	51986128	51986741	0	3	1,250,1	0,2,612	2.31309	5.25639	2.69067
chr1	52000780	52001030	C6MG0ACXX_8_7448.sorted.filtered_peak_725	27	.	52000780	52001030	0	1	250	0	2.84858	5.35617	2.78764
chr1	52035096	52035748	C6MG0ACXX_8_7448.sorted.filtered_peak_726	28	.	52035096	52035748	0	3	1,291,1	0,308,651	2.73989	5.39567	2.85155
chr1	52082556	52083197	C6MG0ACXX_8_7448.sorted.filtered_peak_727	93	.	52082556	52083197	0	3	1,613,1	0,20,640	3.92884	12.21495	9.30106
chr1	52194813	52195604	C6MG0ACXX_8_7448.sorted.filtered_peak_728	74	.	52194813	52195604	0	3	1,716,1	0,74,790	3.24908	10.29983	7.45928
chr1	52344213	52345249	C6MG0ACXX_8_7448.sorted.filtered_peak_729	173	.	52344213	52345249	0	3	1,1021,1	0,9,1035	4.05220	20.49881	17.30704
chr1	52498963	52499623	C6MG0ACXX_8_7448.sorted.filtered_peak_730	52	.	52498963	52499623	0	3	1,566,1	0,74,659	3.30808	7.95113	5.21410
chr1	52521716	52522691	C6MG0ACXX_8_7448.sorted.filtered_peak_731	38	.	52521716	52522691	0	3	1,967,1	0,1,974	2.56163	6.52491	3.88076
chr1	52605570	52606075	C6MG0ACXX_8_7448.sorted.filtered_peak_732	27	.	52605570	52606075	0	3	1,483,1	0,21,504	2.79839	5.27421	2.71378
chr1	52831325	52832398	C6MG0ACXX_8_7448.sorted.filtered_peak_733	239	.	52831325	52832398	0	3	1,745,1	0,324,1072	4.41358	27.35659	23.97582
chr1	52869433	52870608	C6MG0ACXX_8_7448.sorted.filtered_peak_734	94	.	52869433	52870608	0	3	1,1013,1	0,3,1174	3.50983	12.37905	9.45878
chr1	52889585	52890186	C6MG0ACXX_8_7448.sorted.filtered_peak_735	23	.	52889585	52890186	0	2	1,1	0,600	2.72312	4.90098	2.37894
chr1	53018764	53019332	C6MG0ACXX_8_7448.sorted.filtered_peak_736	73	.	53018764	53019332	0	3	1,515,1	0,43,567	3.35089	10.20135	7.37077
chr1	53067933	53068283	C6MG0ACXX_8_7448.sorted.filtered_peak_737	19	.	53067933	53068283	0	2	1,1	0,349	2.55537	4.45425	1.97818
chr1	53102666	53103465	C6MG0ACXX_8_7448.sorted.filtered_peak_738	51	.	53102666	53103465	0	3	1,779,1	0,7,798	2.97304	7.95625	5.19887
chr1	53151836	53152149	C6MG0ACXX_8_7448.sorted.filtered_peak_739	31	.	53151836	53152149	0	3	1,279,1	0,8,312	3.06535	5.71369	3.12181
chr1	53163613	53164207	C6MG0ACXX_8_7448.sorted.filtered_peak_740	28	.	53163613	53164207	0	3	1,567,1	0,8,593	2.74693	5.37712	2.81806
chr1	53168657	53169235	C6MG0ACXX_8_7448.sorted.filtered_peak_741	41	.	53168657	53169235	0	2	577,1	0,577	3.10403	6.85384	4.15427
chr1	53191869	53192586	C6MG0ACXX_8_7448.sorted.filtered_peak_742	105	.	53191869	53192586	0	3	1,701,1	0,14,716	3.84965	13.45583	10.51695
chr1	53387069	53387579	C6MG0ACXX_8_7448.sorted.filtered_peak_743	27	.	53387069	53387579	0	3	1,375,1	0,66,509	2.79164	5.30949	2.74819
chr1	53480404	53480730	C6MG0ACXX_8_7448.sorted.filtered_peak_744	36	.	53480404	53480730	0	3	1,317,1	0,3,325	3.18917	6.31853	3.66467
chr1	53662140	53662830	C6MG0ACXX_8_7448.sorted.filtered_peak_745	110	.	53662140	53662830	0	3	1,536,1	0,44,689	3.96263	14.02079	11.04178
chr1	53685755	53686495	C6MG0ACXX_8_7448.sorted.filtered_peak_746	190	.	53685755	53686495	0	3	1,736,1	0,1,739	4.50614	22.37913	19.08099
chr1	53703875	53704587	C6MG0ACXX_8_7448.sorted.filtered_peak_747	109	.	53703875	53704587	0	3	1,514,1	0,151,711	3.90056	13.93587	10.97468
chr1	53791701	53792193	C6MG0ACXX_8_7448.sorted.filtered_peak_748	110	.	53791701	53792193	0	3	1,480,1	0,8,491	3.37869	14.01341	11.00488
chr1	53793678	53794003	C6MG0ACXX_8_7448.sorted.filtered_peak_749	19	.	53793678	53794003	0	2	1,1	0,324	2.13169	4.46589	1.98362
chr1	53878758	53879549	C6MG0ACXX_8_7448.sorted.filtered_peak_750	98	.	53878758	53879549	0	3	1,787,1	0,3,790	3.79073	12.80907	9.82110
chr1	54204813	54205084	C6MG0ACXX_8_7448.sorted.filtered_peak_751	38	.	54204813	54205084	0	3	1,254,1	0,2,270	3.12699	6.54365	3.87270
chr1	54231442	54231701	C6MG0ACXX_8_7448.sorted.filtered_peak_752	40	.	54231442	54231701	0	3	1,253,1	0,4,258	3.06009	6.74532	4.04985
chr1	54248710	54249159	C6MG0ACXX_8_7448.sorted.filtered_peak_753	32	.	54248710	54249159	0	3	1,322,1	0,4,448	3.13354	5.86818	3.25806
chr1	54303680	54304543	C6MG0ACXX_8_7448.sorted.filtered_peak_754	133	.	54303680	54304543	0	3	1,838,1	0,23,862	4.14671	16.41861	13.34013
chr1	54355330	54355959	C6MG0ACXX_8_7448.sorted.filtered_peak_755	105	.	54355330	54355959	0	3	1,606,1	0,9,628	3.80195	13.51835	10.52358
chr1	54411178	54412155	C6MG0ACXX_8_7448.sorted.filtered_peak_756	318	.	54411178	54412155	0	3	1,961,1	0,12,976	4.92186	35.51689	31.80859
chr1	54518750	54519566	C6MG0ACXX_8_7448.sorted.filtered_peak_757	341	.	54518750	54519566	0	2	719,1	0,815	5.47955	37.85334	34.10910
chr1	54535579	54535829	C6MG0ACXX_8_7448.sorted.filtered_peak_758	16	.	54535579	54535829	0	1	250	0	2.56972	4.08000	1.64691
chr1	54665423	54666015	C6MG0ACXX_8_7448.sorted.filtered_peak_759	82	.	54665423	54666015	0	3	1,562,1	0,24,591	3.60478	11.09986	8.20753
chr1	54696497	54697248	C6MG0ACXX_8_7448.sorted.filtered_peak_760	24	.	54696497	54697248	0	4	1,266,251,1	0,4,367,750	2.73123	5.00184	2.45654
chr1	54750525	54750945	C6MG0ACXX_8_7448.sorted.filtered_peak_761	16	.	54750525	54750945	0	2	1,1	0,419	2.33031	4.09291	1.65555
chr1	54752933	54753246	C6MG0ACXX_8_7448.sorted.filtered_peak_762	26	.	54752933	54753246	0	2	1,1	0,312	2.52189	5.19634	2.63762
chr1	54872044	54872426	C6MG0ACXX_8_7448.sorted.filtered_peak_763	52	.	54872044	54872426	0	3	1,340,1	0,2,381	2.72260	7.97529	5.22009
chr1	54873204	54873620	C6MG0ACXX_8_7448.sorted.filtered_peak_764	37	.	54873204	54873620	0	3	1,410,1	0,5,415	2.49139	6.39058	3.73439
chr1	54953802	54954297	C6MG0ACXX_8_7448.sorted.filtered_peak_765	36	.	54953802	54954297	0	3	1,476,1	0,3,494	2.70185	6.28059	3.64056
chr1	55137853	55138203	C6MG0ACXX_8_7448.sorted.filtered_peak_766	11	.	55137853	55138203	0	2	1,1	0,349	2.42264	3.50506	1.16900
chr1	55181105	55181903	C6MG0ACXX_8_7448.sorted.filtered_peak_767	50	.	55181105	55181903	0	3	1,773,1	0,9,797	3.20704	7.76598	5.04711
chr1	55230084	55230638	C6MG0ACXX_8_7448.sorted.filtered_peak_768	346	.	55230084	55230638	0	2	1,552	0,2	5.98302	38.40142	34.60847
chr1	55266958	55267290	C6MG0ACXX_8_7448.sorted.filtered_peak_769	22	.	55266958	55267290	0	2	1,1	0,331	2.51853	4.81521	2.28522
chr1	55352444	55353065	C6MG0ACXX_8_7448.sorted.filtered_peak_770	24	.	55352444	55353065	0	3	1,589,1	0,31,620	2.51482	4.98365	2.44737
chr1	55410768	55411099	C6MG0ACXX_8_7448.sorted.filtered_peak_771	33	.	55410768	55411099	0	3	1,294,1	0,23,330	3.12029	5.91525	3.30528
chr1	55416162	55416676	C6MG0ACXX_8_7448.sorted.filtered_peak_772	16	.	55416162	55416676	0	2	1,1	0,513	2.56725	4.08247	1.65200
chr1	55593603	55594026	C6MG0ACXX_8_7448.sorted.filtered_peak_773	70	.	55593603	55594026	0	3	1,418,1	0,4,422	3.56349	9.87924	7.03852
chr1	55606349	55606599	C6MG0ACXX_8_7448.sorted.filtered_peak_774	28	.	55606349	55606599	0	2	1,1	0,249	2.70436	5.45725	2.86634
chr1	55680759	55681353	C6MG0ACXX_8_7448.sorted.filtered_peak_775	70	.	55680759	55681353	0	3	1,420,1	0,154,593	3.16716	9.90922	7.07628
chr1	55743092	55743688	C6MG0ACXX_8_7448.sorted.filtered_peak_776	19	.	55743092	55743688	0	3	1,404,1	0,100,595	2.63833	4.43587	1.96128
chr1	57773003	57773391	C6MG0ACXX_8_7448.sorted.filtered_peak_777	15	.	57773003	57773391	0	2	1,1	0,387	2.55899	3.96437	1.54109
chr1	59011687	59012878	C6MG0ACXX_8_7448.sorted.filtered_peak_778	100	.	59011687	59012878	0	4	1,298,599,1	0,63,508,1190	3.31511	12.94649	10.06769
chr1	59165598	59165987	C6MG0ACXX_8_7448.sorted.filtered_peak_779	57	.	59165598	59165987	0	2	388,1	0,388	3.56940	8.47452	5.70460
chr1	59183793	59184099	C6MG0ACXX_8_7448.sorted.filtered_peak_780	27	.	59183793	59184099	0	1	306	0	2.76905	5.34117	2.77185
chr1	59220616	59221579	C6MG0ACXX_8_7448.sorted.filtered_peak_781	25	.	59220616	59221579	0	4	1,446,297,1	0,12,665,962	2.59143	5.06305	2.51758
chr1	59249538	59250229	C6MG0ACXX_8_7448.sorted.filtered_peak_782	274	.	59249538	59250229	0	2	1,689	0,2	4.16691	31.02538	27.47564
chr1	59250590	59250875	C6MG0ACXX_8_7448.sorted.filtered_peak_783	42	.	59250590	59250875	0	3	1,276,1	0,8,284	2.26296	6.92985	4.22969
chr1	59281651	59282251	C6MG0ACXX_8_7448.sorted.filtered_peak_784	28	.	59281651	59282251	0	3	1,346,1	0,180,599	2.45296	5.38389	2.81528
chr1	59347280	59347539	C6MG0ACXX_8_7448.sorted.filtered_peak_785	27	.	59347280	59347539	0	2	1,1	0,258	2.79010	5.32693	2.75611
chr1	59369195	59369879	C6MG0ACXX_8_7448.sorted.filtered_peak_786	37	.	59369195	59369879	0	2	1,645	0,39	2.81727	6.43662	3.78390
chr1	59388100	59388521	C6MG0ACXX_8_7448.sorted.filtered_peak_787	46	.	59388100	59388521	0	2	1,414	0,7	3.34996	7.36491	4.65187
chr1	59407343	59407935	C6MG0ACXX_8_7448.sorted.filtered_peak_788	58	.	59407343	59407935	0	3	1,572,1	0,17,591	3.29316	8.66026	5.86637
chr1	59434100	59434507	C6MG0ACXX_8_7448.sorted.filtered_peak_789	22	.	59434100	59434507	0	2	1,1	0,406	2.58464	4.72403	2.21292
chr1	59473430	59474156	C6MG0ACXX_8_7448.sorted.filtered_peak_790	42	.	59473430	59474156	0	3	1,515,1	0,183,725	2.91956	6.87674	4.21042
chr1	59485613	59486214	C6MG0ACXX_8_7448.sorted.filtered_peak_791	39	.	59485613	59486214	0	3	1,583,1	0,17,600	2.77402	6.59821	3.93949
chr1	59512434	59512741	C6MG0ACXX_8_7448.sorted.filtered_peak_792	37	.	59512434	59512741	0	3	1,264,1	0,2,306	3.02107	6.36964	3.70447
chr1	59612358	59612770	C6MG0ACXX_8_7448.sorted.filtered_peak_793	27	.	59612358	59612770	0	3	1,408,1	0,2,411	2.57630	5.29748	2.73387
chr1	59616590	59616879	C6MG0ACXX_8_7448.sorted.filtered_peak_794	16	.	59616590	59616879	0	2	1,1	0,288	2.36215	4.09074	1.66108
chr1	59762196	59762861	C6MG0ACXX_8_7448.sorted.filtered_peak_795	116	.	59762196	59762861	0	3	1,540,1	0,101,664	3.86631	14.64820	11.63747
chr1	59942825	59943455	C6MG0ACXX_8_7448.sorted.filtered_peak_796	114	.	59942825	59943455	0	3	1,619,1	0,10,629	3.93824	14.47929	11.42611
chr1	59959846	59960178	C6MG0ACXX_8_7448.sorted.filtered_peak_797	16	.	59959846	59960178	0	2	1,1	0,331	2.64885	4.08007	1.63358
chr1	60035901	60036513	C6MG0ACXX_8_7448.sorted.filtered_peak_798	19	.	60035901	60036513	0	3	1,474,1	0,49,611	2.58693	4.47621	1.99393
chr1	61508728	61509065	C6MG0ACXX_8_7448.sorted.filtered_peak_799	46	.	61508728	61509065	0	2	331,1	0,336	3.34055	7.33217	4.61560
chr1	61515540	61516089	C6MG0ACXX_8_7448.sorted.filtered_peak_800	32	.	61515540	61516089	0	3	1,546,1	0,1,548	2.76713	5.79914	3.20764
chr1	61542629	61543082	C6MG0ACXX_8_7448.sorted.filtered_peak_801	57	.	61542629	61543082	0	3	1,426,1	0,20,452	2.81599	8.55066	5.78172
chr1	61543554	61543959	C6MG0ACXX_8_7448.sorted.filtered_peak_802	113	.	61543554	61543959	0	3	1,398,1	0,4,404	3.55217	14.35478	11.31444
chr1	61736465	61736870	C6MG0ACXX_8_7448.sorted.filtered_peak_803	17	.	61736465	61736870	0	2	1,1	0,404	2.53514	4.23312	1.77713
chr1	61797938	61798303	C6MG0ACXX_8_7448.sorted.filtered_peak_804	43	.	61797938	61798303	0	3	1,341,1	0,18,364	3.22655	7.03794	4.34621
chr1	62190507	62191293	C6MG0ACXX_8_7448.sorted.filtered_peak_805	100	.	62190507	62191293	0	3	1,780,1	0,5,785	3.88966	12.95159	10.01596
chr1	62901577	62902828	C6MG0ACXX_8_7448.sorted.filtered_peak_806	199	.	62901577	62902828	0	3	1,1244,1	0,6,1250	3.89748	23.22797	19.95675
chr1	63153909	63154432	C6MG0ACXX_8_7448.sorted.filtered_peak_807	23	.	63153909	63154432	0	3	1,316,1	0,200,522	2.74493	4.84221	2.32933
chr1	63249304	63250212	C6MG0ACXX_8_7448.sorted.filtered_peak_808	134	.	63249304	63250212	0	2	1,878	0,30	4.08208	16.58823	13.48708
chr1	63577692	63578156	C6MG0ACXX_8_7448.sorted.filtered_peak_809	33	.	63577692	63578156	0	2	1,377	0,87	3.00560	5.93739	3.31240
chr1	63832917	63833791	C6MG0ACXX_8_7448.sorted.filtered_peak_810	115	.	63832917	63833791	0	3	1,861,1	0,7,873	4.25434	14.52364	11.50555
chr1	63988717	63989755	C6MG0ACXX_8_7448.sorted.filtered_peak_811	69	.	63988717	63989755	0	3	1,791,1	0,1,1037	3.23108	9.73566	6.93855
chr1	64058965	64060283	C6MG0ACXX_8_7448.sorted.filtered_peak_812	58	.	64058965	64060283	0	4	1,730,250,1	0,183,1054,1317	3.04989	8.53741	5.80056
chr1	65292707	65293131	C6MG0ACXX_8_7448.sorted.filtered_peak_813	33	.	65292707	65293131	0	3	1,386,1	0,34,423	2.84811	5.92458	3.30438
chr1	65329794	65330361	C6MG0ACXX_8_7448.sorted.filtered_peak_814	32	.	65329794	65330361	0	3	1,394,1	0,18,566	2.83762	5.90491	3.29702
chr1	65431745	65432607	C6MG0ACXX_8_7448.sorted.filtered_peak_815	83	.	65431745	65432607	0	3	1,806,1	0,21,861	3.16762	11.21296	8.30280
chr1	65468145	65468494	C6MG0ACXX_8_7448.sorted.filtered_peak_816	25	.	65468145	65468494	0	3	1,250,1	0,85,348	2.66805	5.05728	2.52188
chr1	65532660	65533021	C6MG0ACXX_8_7448.sorted.filtered_peak_817	42	.	65532660	65533021	0	3	1,282,1	0,3,360	2.82708	6.96944	4.26630
chr1	65614556	65615083	C6MG0ACXX_8_7448.sorted.filtered_peak_818	14	.	65614556	65615083	0	2	1,1	0,526	2.34667	3.79297	1.40653
chr1	65719813	65720388	C6MG0ACXX_8_7448.sorted.filtered_peak_819	45	.	65719813	65720388	0	3	1,536,1	0,7,574	3.20335	7.24233	4.52736
chr1	65885577	65886453	C6MG0ACXX_8_7448.sorted.filtered_peak_820	178	.	65885577	65886453	0	3	1,822,1	0,1,875	4.01734	21.10748	17.86974
chr1	66153377	66153898	C6MG0ACXX_8_7448.sorted.filtered_peak_821	52	.	66153377	66153898	0	2	509,1	0,520	3.65684	7.92931	5.20049
chr1	66277619	66278175	C6MG0ACXX_8_7448.sorted.filtered_peak_822	180	.	66277619	66278175	0	3	1,549,1	0,5,555	4.50449	21.31131	18.03033
chr1	66295972	66296465	C6MG0ACXX_8_7448.sorted.filtered_peak_823	100	.	66295972	66296465	0	3	1,484,1	0,8,492	3.88453	12.98601	10.00409
chr1	66332028	66332663	C6MG0ACXX_8_7448.sorted.filtered_peak_824	15	.	66332028	66332663	0	2	1,1	0,634	2.45917	4.00968	1.58166
chr1	66713236	66713752	C6MG0ACXX_8_7448.sorted.filtered_peak_825	27	.	66713236	66713752	0	2	1,1	0,515	2.52107	5.35219	2.79856
chr1	66740391	66740727	C6MG0ACXX_8_7448.sorted.filtered_peak_826	16	.	66740391	66740727	0	3	1,280,1	0,5,335	2.27003	4.11981	1.67427
chr1	66741954	66742259	C6MG0ACXX_8_7448.sorted.filtered_peak_827	44	.	66741954	66742259	0	3	1,295,1	0,4,304	2.84062	7.19524	4.49834
chr1	66747958	66748325	C6MG0ACXX_8_7448.sorted.filtered_peak_828	36	.	66747958	66748325	0	3	1,350,1	0,2,366	2.74606	6.25240	3.61066
chr1	66766664	66767168	C6MG0ACXX_8_7448.sorted.filtered_peak_829	44	.	66766664	66767168	0	2	502,1	0,503	3.05628	7.16194	4.44272
chr1	66796320	66796800	C6MG0ACXX_8_7448.sorted.filtered_peak_830	56	.	66796320	66796800	0	3	1,472,1	0,2,479	2.74442	8.41348	5.63805
chr1	66801658	66802106	C6MG0ACXX_8_7448.sorted.filtered_peak_831	45	.	66801658	66802106	0	3	1,435,1	0,1,447	2.56435	7.31238	4.59937
chr1	66840403	66840708	C6MG0ACXX_8_7448.sorted.filtered_peak_832	36	.	66840403	66840708	0	3	1,284,1	0,8,304	2.70443	6.25474	3.62029
chr1	66911160	66911586	C6MG0ACXX_8_7448.sorted.filtered_peak_833	26	.	66911160	66911586	0	2	301,1	0,425	2.73479	5.20034	2.64579
chr1	67191798	67192219	C6MG0ACXX_8_7448.sorted.filtered_peak_834	16	.	67191798	67192219	0	2	1,1	0,420	2.55081	4.13647	1.69100
chr1	67235318	67235736	C6MG0ACXX_8_7448.sorted.filtered_peak_835	19	.	67235318	67235736	0	2	410,1	0,417	2.44692	4.46035	1.97863
chr1	67254282	67254574	C6MG0ACXX_8_7448.sorted.filtered_peak_836	60	.	67254282	67254574	0	1	292	0	3.91130	8.81083	6.00621
chr1	67390403	67391251	C6MG0ACXX_8_7448.sorted.filtered_peak_837	183	.	67390403	67391251	0	2	828,1	0,847	3.80230	21.65107	18.39497
chr1	67395677	67396342	C6MG0ACXX_8_7448.sorted.filtered_peak_838	98	.	67395677	67396342	0	3	1,656,1	0,7,664	3.01308	12.78185	9.85598
chr1	67519002	67520242	C6MG0ACXX_8_7448.sorted.filtered_peak_839	46	.	67519002	67520242	0	3	1,1223,1	0,8,1239	2.89223	7.31585	4.60153
chr1	67614861	67615216	C6MG0ACXX_8_7448.sorted.filtered_peak_840	19	.	67614861	67615216	0	2	1,1	0,354	2.75102	4.40219	1.91061
chr1	67628636	67628950	C6MG0ACXX_8_7448.sorted.filtered_peak_841	62	.	67628636	67628950	0	3	1,293,1	0,18,313	3.45617	9.02125	6.21159
chr1	67636537	67636981	C6MG0ACXX_8_7448.sorted.filtered_peak_842	43	.	67636537	67636981	0	3	1,412,1	0,13,443	2.82874	6.99521	4.30417
chr1	67660213	67660463	C6MG0ACXX_8_7448.sorted.filtered_peak_843	28	.	67660213	67660463	0	1	250	0	2.57077	5.47666	2.88721
chr1	67760642	67761118	C6MG0ACXX_8_7448.sorted.filtered_peak_844	29	.	67760642	67761118	0	2	472,1	0,475	3.05770	5.49141	2.90456
chr1	67769749	67770040	C6MG0ACXX_8_7448.sorted.filtered_peak_845	40	.	67769749	67770040	0	3	1,274,1	0,7,290	2.90398	6.70547	4.02557
chr1	67798509	67799220	C6MG0ACXX_8_7448.sorted.filtered_peak_846	94	.	67798509	67799220	0	3	1,514,1	0,171,710	3.53917	12.38032	9.45273
chr1	67896003	67896889	C6MG0ACXX_8_7448.sorted.filtered_peak_847	119	.	67896003	67896889	0	3	1,873,1	0,4,885	3.46894	14.97016	11.94228
chr1	67966107	67966778	C6MG0ACXX_8_7448.sorted.filtered_peak_848	30	.	67966107	67966778	0	3	1,379,1	0,5,670	3.01548	5.56297	3.00226
chr1	68140175	68140699	C6MG0ACXX_8_7448.sorted.filtered_peak_849	13	.	68140175	68140699	0	2	1,1	0,523	2.42953	3.75640	1.36693
chr1	68150344	68151374	C6MG0ACXX_8_7448.sorted.filtered_peak_850	125	.	68150344	68151374	0	3	1,864,1	0,6,1029	3.31544	15.48936	12.51948
chr1	68550806	68551176	C6MG0ACXX_8_7448.sorted.filtered_peak_851	16	.	68550806	68551176	0	2	1,1	0,369	2.65588	4.09891	1.64760
chr1	68962719	68963002	C6MG0ACXX_8_7448.sorted.filtered_peak_852	44	.	68962719	68963002	0	3	1,272,1	0,1,282	3.15890	7.12047	4.40925
chr1	70671093	70671729	C6MG0ACXX_8_7448.sorted.filtered_peak_853	106	.	70671093	70671729	0	3	1,554,1	0,2,635	3.76644	13.65941	10.69948
chr1	70686843	70687457	C6MG0ACXX_8_7448.sorted.filtered_peak_854	132	.	70686843	70687457	0	3	1,604,1	0,4,613	4.14788	16.37824	13.27666
chr1	70820010	70820874	C6MG0ACXX_8_7448.sorted.filtered_peak_855	93	.	70820010	70820874	0	3	1,851,1	0,12,863	3.81206	12.27231	9.33415
chr1	70876311	70877228	C6MG0ACXX_8_7448.sorted.filtered_peak_856	111	.	70876311	70877228	0	3	1,896,1	0,2,916	3.82056	14.16140	11.16340
chr1	70952729	70953084	C6MG0ACXX_8_7448.sorted.filtered_peak_857	15	.	70952729	70953084	0	2	1,1	0,354	2.62308	3.99376	1.55638
chr1	71151081	71151364	C6MG0ACXX_8_7448.sorted.filtered_peak_858	18	.	71151081	71151364	0	2	1,1	0,282	2.61105	4.34563	1.87530
chr1	71218994	71219308	C6MG0ACXX_8_7448.sorted.filtered_peak_859	14	.	71218994	71219308	0	2	1,1	0,313	2.54492	3.81981	1.42935
chr1	71230528	71230788	C6MG0ACXX_8_7448.sorted.filtered_peak_860	24	.	71230528	71230788	0	2	1,1	0,259	2.86528	4.94266	2.40961
chr1	71375756	71376094	C6MG0ACXX_8_7448.sorted.filtered_peak_861	32	.	71375756	71376094	0	3	1,332,1	0,2,337	2.82330	5.83902	3.22433
chr1	71546568	71547160	C6MG0ACXX_8_7448.sorted.filtered_peak_862	132	.	71546568	71547160	0	3	1,587,1	0,4,591	4.19357	16.39994	13.27756
chr1	74663524	74664201	C6MG0ACXX_8_7448.sorted.filtered_peak_863	131	.	74663524	74664201	0	2	1,676	0,1	4.06878	16.24950	13.17431
chr1	75198527	75199599	C6MG0ACXX_8_7448.sorted.filtered_peak_864	61	.	75198527	75199599	0	4	1,661,323,1	0,26,740,1071	3.22538	8.93117	6.18676
chr1	76189755	76190689	C6MG0ACXX_8_7448.sorted.filtered_peak_865	98	.	76189755	76190689	0	3	1,921,1	0,1,933	3.65777	12.76080	9.81053
chr1	76251580	76252312	C6MG0ACXX_8_7448.sorted.filtered_peak_866	127	.	76251580	76252312	0	3	1,723,1	0,7,731	4.31141	15.82020	12.73140
chr1	76489463	76490105	C6MG0ACXX_8_7448.sorted.filtered_peak_867	17	.	76489463	76490105	0	2	1,1	0,641	2.52333	4.14474	1.70715
chr1	76540071	76540673	C6MG0ACXX_8_7448.sorted.filtered_peak_868	25	.	76540071	76540673	0	2	351,1	0,601	2.65003	5.07933	2.53761
chr1	76619791	76620587	C6MG0ACXX_8_7448.sorted.filtered_peak_869	51	.	76619791	76620587	0	3	1,749,1	0,6,795	3.15510	7.94152	5.19880
chr1	77684614	77685317	C6MG0ACXX_8_7448.sorted.filtered_peak_870	30	.	77684614	77685317	0	3	1,690,1	0,6,702	2.76274	5.68016	3.07272
chr1	78148051	78149406	C6MG0ACXX_8_7448.sorted.filtered_peak_871	97	.	78148051	78149406	0	3	1,1261,1	0,92,1354	3.27410	12.75387	9.77297
chr1	78224729	78225770	C6MG0ACXX_8_7448.sorted.filtered_peak_872	52	.	78224729	78225770	0	3	1,615,1	0,420,1040	3.06967	8.01781	5.27803
chr1	78245172	78245859	C6MG0ACXX_8_7448.sorted.filtered_peak_873	44	.	78245172	78245859	0	3	1,347,1	0,1,686	3.25221	7.10750	4.42803
chr1	78443888	78445383	C6MG0ACXX_8_7448.sorted.filtered_peak_874	104	.	78443888	78445383	0	2	1,1490	0,5	3.29435	13.36572	10.40370
chr1	78469757	78470890	C6MG0ACXX_8_7448.sorted.filtered_peak_875	36	.	78469757	78470890	0	4	1,250,796,1	0,19,329,1132	2.65075	6.24361	3.63053
chr1	78580103	78580356	C6MG0ACXX_8_7448.sorted.filtered_peak_876	29	.	78580103	78580356	0	2	1,1	0,252	3.02270	5.57801	2.97460
chr1	79083231	79083511	C6MG0ACXX_8_7448.sorted.filtered_peak_877	16	.	79083231	79083511	0	2	1,278	0,2	2.53032	4.10198	1.65900
chr1	80636440	80636719	C6MG0ACXX_8_7448.sorted.filtered_peak_878	17	.	80636440	80636719	0	2	1,1	0,278	2.65061	4.15408	1.71153
chr1	84464549	84465168	C6MG0ACXX_8_7448.sorted.filtered_peak_879	29	.	84464549	84465168	0	3	1,473,1	0,139,618	2.78057	5.50732	2.92945
chr1	84543303	84543967	C6MG0ACXX_8_7448.sorted.filtered_peak_880	37	.	84543303	84543967	0	3	1,587,1	0,14,663	2.96338	6.35742	3.71267
chr1	84556391	84556805	C6MG0ACXX_8_7448.sorted.filtered_peak_881	16	.	84556391	84556805	0	2	1,1	0,413	2.55535	4.03950	1.61433
chr1	84609720	84610142	C6MG0ACXX_8_7448.sorted.filtered_peak_882	40	.	84609720	84610142	0	3	1,399,1	0,16,421	2.84773	6.78128	4.09935
chr1	84634481	84634731	C6MG0ACXX_8_7448.sorted.filtered_peak_883	16	.	84634481	84634731	0	2	1,1	0,249	2.39348	4.09199	1.65905
chr1	84713076	84713452	C6MG0ACXX_8_7448.sorted.filtered_peak_884	71	.	84713076	84713452	0	3	1,339,1	0,2,375	3.80627	9.97159	7.12365
chr1	84831356	84831721	C6MG0ACXX_8_7448.sorted.filtered_peak_885	33	.	84831356	84831721	0	3	1,298,1	0,30,364	2.91568	6.01060	3.39183
chr1	84899430	84899762	C6MG0ACXX_8_7448.sorted.filtered_peak_886	24	.	84899430	84899762	0	2	1,1	0,331	2.51511	5.03084	2.48427
chr1	84907798	84908508	C6MG0ACXX_8_7448.sorted.filtered_peak_887	77	.	84907798	84908508	0	2	1,683	0,27	4.24499	10.64430	7.78002
chr1	84944780	84945548	C6MG0ACXX_8_7448.sorted.filtered_peak_888	92	.	84944780	84945548	0	3	1,755,1	0,1,767	3.89391	12.20628	9.26733
chr1	84971560	84972514	C6MG0ACXX_8_7448.sorted.filtered_peak_889	137	.	84971560	84972514	0	3	1,933,1	0,19,953	3.70377	16.91677	13.79954
chr1	85039421	85040522	C6MG0ACXX_8_7448.sorted.filtered_peak_890	75	.	85039421	85040522	0	3	1,800,1	0,266,1100	3.49460	10.40245	7.53869
chr1	85086393	85086937	C6MG0ACXX_8_7448.sorted.filtered_peak_891	53	.	85086393	85086937	0	2	538,1	0,543	3.28187	8.14600	5.37273
chr1	85155855	85156623	C6MG0ACXX_8_7448.sorted.filtered_peak_892	127	.	85155855	85156623	0	3	1,673,1	0,89,767	3.67668	15.78420	12.75090
chr1	85410679	85411187	C6MG0ACXX_8_7448.sorted.filtered_peak_893	85	.	85410679	85411187	0	3	1,472,1	0,24,507	3.70561	11.46498	8.54703
chr1	85462720	85463166	C6MG0ACXX_8_7448.sorted.filtered_peak_894	14	.	85462720	85463166	0	2	1,1	0,445	2.16741	3.82216	1.43003
chr1	85492991	85493457	C6MG0ACXX_8_7448.sorted.filtered_peak_895	15	.	85492991	85493457	0	2	1,1	0,465	2.52780	3.91675	1.50782
chr1	85516437	85516713	C6MG0ACXX_8_7448.sorted.filtered_peak_896	22	.	85516437	85516713	0	2	266,1	0,275	2.69791	4.75961	2.23898
chr1	85527694	85528151	C6MG0ACXX_8_7448.sorted.filtered_peak_897	62	.	85527694	85528151	0	3	1,355,1	0,5,456	3.59452	9.03467	6.24232
chr1	85614348	85614724	C6MG0ACXX_8_7448.sorted.filtered_peak_898	18	.	85614348	85614724	0	2	266,1	0,375	2.72422	4.35181	1.88139
chr1	85666696	85666967	C6MG0ACXX_8_7448.sorted.filtered_peak_899	31	.	85666696	85666967	0	3	1,264,1	0,3,270	2.79671	5.79805	3.17666
chr1	85724925	85725756	C6MG0ACXX_8_7448.sorted.filtered_peak_900	47	.	85724925	85725756	0	3	1,714,1	0,4,830	3.02182	7.43642	4.73848
chr1	85741878	85742756	C6MG0ACXX_8_7448.sorted.filtered_peak_901	169	.	85741878	85742756	0	3	1,810,1	0,23,877	4.10526	20.08423	16.90393
chr1	85763671	85764329	C6MG0ACXX_8_7448.sorted.filtered_peak_902	73	.	85763671	85764329	0	3	1,654,1	0,2,657	3.56835	10.20348	7.33723
chr1	86174038	86174357	C6MG0ACXX_8_7448.sorted.filtered_peak_903	41	.	86174038	86174357	0	3	1,294,1	0,8,318	3.09611	6.80987	4.12543
chr1	86861402	86862357	C6MG0ACXX_8_7448.sorted.filtered_peak_904	50	.	86861402	86862357	0	2	954,1	0,954	3.24289	7.84528	5.08741
chr1	87169905	87170846	C6MG0ACXX_8_7448.sorted.filtered_peak_905	119	.	87169905	87170846	0	3	1,930,1	0,10,940	3.68681	15.05979	11.99686
chr1	87379563	87380508	C6MG0ACXX_8_7448.sorted.filtered_peak_906	261	.	87379563	87380508	0	3	1,894,1	0,41,944	4.67181	29.58460	26.11687
chr1	87597459	87597757	C6MG0ACXX_8_7448.sorted.filtered_peak_907	20	.	87597459	87597757	0	2	1,1	0,297	2.65928	4.51834	2.03416
chr1	87793965	87794610	C6MG0ACXX_8_7448.sorted.filtered_peak_908	43	.	87793965	87794610	0	4	1,289,298,1	0,2,346,644	2.48186	7.06820	4.36819
chr1	87800793	87801274	C6MG0ACXX_8_7448.sorted.filtered_peak_909	19	.	87800793	87801274	0	3	1,265,1	0,1,480	2.10450	4.48192	1.99833
chr1	87869860	87870376	C6MG0ACXX_8_7448.sorted.filtered_peak_910	69	.	87869860	87870376	0	3	1,494,1	0,8,515	3.39667	9.73882	6.90904
chr1	87901153	87901606	C6MG0ACXX_8_7448.sorted.filtered_peak_911	46	.	87901153	87901606	0	1	453	0	3.56892	7.37980	4.64998
chr1	87915034	87915623	C6MG0ACXX_8_7448.sorted.filtered_peak_912	34	.	87915034	87915623	0	3	1,569,1	0,18,588	2.91489	6.05442	3.42358
chr1	89149473	89150385	C6MG0ACXX_8_7448.sorted.filtered_peak_913	185	.	89149473	89150385	0	3	1,906,1	0,1,911	4.30791	21.78404	18.53384
chr1	89357030	89357530	C6MG0ACXX_8_7448.sorted.filtered_peak_914	126	.	89357030	89357530	0	2	1,495	0,5	4.31146	15.75665	12.65652
chr1	89458027	89458963	C6MG0ACXX_8_7448.sorted.filtered_peak_915	60	.	89458027	89458963	0	3	1,918,1	0,17,935	2.80857	8.81730	6.04372
chr1	89488332	89488652	C6MG0ACXX_8_7448.sorted.filtered_peak_916	26	.	89488332	89488652	0	3	1,317,1	0,1,319	2.69342	5.18877	2.62746
chr1	89506782	89507158	C6MG0ACXX_8_7448.sorted.filtered_peak_917	25	.	89506782	89507158	0	3	1,265,1	0,29,375	2.79099	5.06489	2.52288
chr1	89530828	89531083	C6MG0ACXX_8_7448.sorted.filtered_peak_918	46	.	89530828	89531083	0	2	1,250	0,5	3.33940	7.36509	4.63249
chr1	89591564	89592345	C6MG0ACXX_8_7448.sorted.filtered_peak_919	55	.	89591564	89592345	0	3	1,507,1	0,12,780	2.94406	8.25801	5.51617
chr1	89594502	89595028	C6MG0ACXX_8_7448.sorted.filtered_peak_920	21	.	89594502	89595028	0	3	1,383,1	0,140,525	2.32684	4.60611	2.10336
chr1	89664286	89664679	C6MG0ACXX_8_7448.sorted.filtered_peak_921	18	.	89664286	89664679	0	3	1,387,1	0,1,392	2.33933	4.31845	1.84962
chr1	89725277	89725569	C6MG0ACXX_8_7448.sorted.filtered_peak_922	23	.	89725277	89725569	0	3	1,281,1	0,8,291	2.63095	4.88398	2.35782
chr1	89740040	89740449	C6MG0ACXX_8_7448.sorted.filtered_peak_923	43	.	89740040	89740449	0	3	1,380,1	0,8,408	2.62558	6.98419	4.30055
chr1	89752521	89753033	C6MG0ACXX_8_7448.sorted.filtered_peak_924	42	.	89752521	89753033	0	3	1,504,1	0,3,511	2.98235	6.97190	4.27493
chr1	89760847	89761104	C6MG0ACXX_8_7448.sorted.filtered_peak_925	16	.	89760847	89761104	0	2	1,1	0,256	2.35545	4.05819	1.63256
chr1	89776157	89776479	C6MG0ACXX_8_7448.sorted.filtered_peak_926	21	.	89776157	89776479	0	2	1,296	0,26	2.60483	4.65180	2.14340
chr1	89948811	89949076	C6MG0ACXX_8_7448.sorted.filtered_peak_927	23	.	89948811	89949076	0	3	1,250,1	0,10,264	2.76353	4.86751	2.33182
chr1	89989604	89991098	C6MG0ACXX_8_7448.sorted.filtered_peak_928	43	.	89989604	89991098	0	4	1,867,375,1	0,86,1036,1493	2.83482	7.03684	4.36455
chr1	90011175	90011471	C6MG0ACXX_8_7448.sorted.filtered_peak_929	48	.	90011175	90011471	0	3	1,292,1	0,2,295	3.24566	7.53641	4.80313
chr1	90073905	90074155	C6MG0ACXX_8_7448.sorted.filtered_peak_930	36	.	90073905	90074155	0	2	1,1	0,249	2.42331	6.25116	3.60942
chr1	90098185	90098768	C6MG0ACXX_8_7448.sorted.filtered_peak_931	63	.	90098185	90098768	0	3	1,579,1	0,3,582	2.85660	9.15729	6.34573
chr1	90184797	90185344	C6MG0ACXX_8_7448.sorted.filtered_peak_932	24	.	90184797	90185344	0	3	1,333,1	0,200,546	2.32258	4.99589	2.45479
chr1	90186994	90187290	C6MG0ACXX_8_7448.sorted.filtered_peak_933	19	.	90186994	90187290	0	2	1,1	0,295	2.11432	4.44744	1.97468
chr1	90190219	90190797	C6MG0ACXX_8_7448.sorted.filtered_peak_934	43	.	90190219	90190797	0	3	1,499,1	0,4,577	2.61109	7.05009	4.35824
chr1	90204723	90205214	C6MG0ACXX_8_7448.sorted.filtered_peak_935	37	.	90204723	90205214	0	2	1,472	0,19	2.94713	6.45400	3.78983
chr1	90222958	90223212	C6MG0ACXX_8_7448.sorted.filtered_peak_936	17	.	90222958	90223212	0	2	1,1	0,253	2.44313	4.22243	1.76878
chr1	90228332	90229049	C6MG0ACXX_8_7448.sorted.filtered_peak_937	26	.	90228332	90229049	0	3	1,394,1	0,319,716	2.67956	5.18851	2.64239
chr1	90286362	90287317	C6MG0ACXX_8_7448.sorted.filtered_peak_938	30	.	90286362	90287317	0	4	1,342,548,1	0,10,395,954	2.71063	5.70411	3.09999
chr1	90309023	90309339	C6MG0ACXX_8_7448.sorted.filtered_peak_939	18	.	90309023	90309339	0	3	1,271,1	0,42,315	2.35724	4.34367	1.87469
chr1	90321276	90321533	C6MG0ACXX_8_7448.sorted.filtered_peak_940	22	.	90321276	90321533	0	2	1,1	0,256	2.60169	4.75984	2.23142
chr1	90336243	90336676	C6MG0ACXX_8_7448.sorted.filtered_peak_941	18	.	90336243	90336676	0	3	1,293,1	0,11,432	2.65521	4.26375	1.81551
chr1	90452780	90453046	C6MG0ACXX_8_7448.sorted.filtered_peak_942	32	.	90452780	90453046	0	2	250,1	0,265	2.90136	5.81684	3.21195
chr1	90460290	90461049	C6MG0ACXX_8_7448.sorted.filtered_peak_943	109	.	90460290	90461049	0	3	1,735,1	0,23,758	3.72682	13.98602	10.96404
chr1	91188995	91189346	C6MG0ACXX_8_7448.sorted.filtered_peak_944	16	.	91188995	91189346	0	2	344,1	0,350	2.59166	4.11109	1.66670
chr1	91317060	91317437	C6MG0ACXX_8_7448.sorted.filtered_peak_945	39	.	91317060	91317437	0	3	1,278,1	0,91,376	3.22637	6.64474	3.98883
chr1	91486983	91488110	C6MG0ACXX_8_7448.sorted.filtered_peak_946	86	.	91486983	91488110	0	3	1,839,1	0,276,1126	3.30777	11.60349	8.69030
chr1	91590585	91590847	C6MG0ACXX_8_7448.sorted.filtered_peak_947	22	.	91590585	91590847	0	2	1,1	0,261	2.67185	4.78246	2.26407
chr1	91630733	91631040	C6MG0ACXX_8_7448.sorted.filtered_peak_948	18	.	91630733	91631040	0	2	1,1	0,306	2.63913	4.34086	1.87640
chr1	91852680	91853233	C6MG0ACXX_8_7448.sorted.filtered_peak_949	1840	.	91852680	91853233	0	3	1,551,1	0,1,552	13.25388	190.01149	184.07910
chr1	91966039	91967049	C6MG0ACXX_8_7448.sorted.filtered_peak_950	70	.	91966039	91967049	0	3	1,703,1	0,177,1009	3.00846	9.86610	7.05675
chr1	92021519	92022349	C6MG0ACXX_8_7448.sorted.filtered_peak_951	111	.	92021519	92022349	0	2	824,1	0,829	3.54843	14.19809	11.18478
chr1	92150171	92150509	C6MG0ACXX_8_7448.sorted.filtered_peak_952	28	.	92150171	92150509	0	3	1,265,1	0,1,337	2.81346	5.39899	2.81131
chr1	92163049	92163350	C6MG0ACXX_8_7448.sorted.filtered_peak_953	31	.	92163049	92163350	0	3	1,295,1	0,3,300	2.91991	5.70737	3.10055
chr1	92178974	92179483	C6MG0ACXX_8_7448.sorted.filtered_peak_954	107	.	92178974	92179483	0	3	1,475,1	0,6,508	4.07953	13.71227	10.71282
chr1	92269401	92270651	C6MG0ACXX_8_7448.sorted.filtered_peak_955	38	.	92269401	92270651	0	3	1,1238,1	0,5,1249	2.63539	6.46299	3.80113
chr1	92351388	92351940	C6MG0ACXX_8_7448.sorted.filtered_peak_956	20	.	92351388	92351940	0	3	1,449,1	0,69,551	2.56177	4.59175	2.09172
chr1	92414003	92414781	C6MG0ACXX_8_7448.sorted.filtered_peak_957	20	.	92414003	92414781	0	3	1,259,1	0,158,777	2.69757	4.56963	2.07875
chr1	92545865	92546379	C6MG0ACXX_8_7448.sorted.filtered_peak_958	44	.	92545865	92546379	0	3	1,342,1	0,5,513	3.24544	7.18955	4.49035
chr1	92764033	92765069	C6MG0ACXX_8_7448.sorted.filtered_peak_959	76	.	92764033	92765069	0	3	1,1027,1	0,5,1035	3.49300	10.45991	7.61880
chr1	92781322	92781945	C6MG0ACXX_8_7448.sorted.filtered_peak_960	80	.	92781322	92781945	0	3	1,615,1	0,3,622	3.45819	10.91222	8.00890
chr1	92783382	92783698	C6MG0ACXX_8_7448.sorted.filtered_peak_961	38	.	92783382	92783698	0	2	1,1	0,315	2.78784	6.55081	3.89174
chr1	92789011	92789654	C6MG0ACXX_8_7448.sorted.filtered_peak_962	19	.	92789011	92789654	0	3	1,515,1	0,3,642	2.69724	4.45627	1.97181
chr1	92799387	92799705	C6MG0ACXX_8_7448.sorted.filtered_peak_963	24	.	92799387	92799705	0	2	256,1	0,317	2.92459	5.04234	2.49488
chr1	92831293	92831782	C6MG0ACXX_8_7448.sorted.filtered_peak_964	49	.	92831293	92831782	0	3	1,355,1	0,7,488	3.12629	7.68900	4.98685
chr1	92925284	92925584	C6MG0ACXX_8_7448.sorted.filtered_peak_965	17	.	92925284	92925584	0	2	1,1	0,299	2.55832	4.16618	1.71967
chr1	92951310	92951890	C6MG0ACXX_8_7448.sorted.filtered_peak_966	38	.	92951310	92951890	0	3	1,566,1	0,6,579	2.35277	6.54605	3.87800
chr1	92952196	92952727	C6MG0ACXX_8_7448.sorted.filtered_peak_967	35	.	92952196	92952727	0	3	1,515,1	0,9,530	2.31234	6.23263	3.58601
chr1	93002393	93002943	C6MG0ACXX_8_7448.sorted.filtered_peak_968	114	.	93002393	93002943	0	2	546,1	0,549	3.95970	14.48216	11.45241
chr1	93003617	93003911	C6MG0ACXX_8_7448.sorted.filtered_peak_969	40	.	93003617	93003911	0	3	1,273,1	0,10,293	2.76766	6.69306	4.01441
chr1	93004388	93004638	C6MG0ACXX_8_7448.sorted.filtered_peak_970	14	.	93004388	93004638	0	2	1,1	0,249	2.15541	3.78963	1.40182
chr1	93029179	93029441	C6MG0ACXX_8_7448.sorted.filtered_peak_971	37	.	93029179	93029441	0	3	1,254,1	0,7,261	3.17760	6.40882	3.73828
chr1	93049421	93049736	C6MG0ACXX_8_7448.sorted.filtered_peak_972	50	.	93049421	93049736	0	3	1,308,1	0,3,314	2.74953	7.85126	5.09965
chr1	93049945	93050335	C6MG0ACXX_8_7448.sorted.filtered_peak_973	55	.	93049945	93050335	0	3	1,370,1	0,5,389	2.82527	8.34946	5.58071
chr1	93053027	93053287	C6MG0ACXX_8_7448.sorted.filtered_peak_974	26	.	93053027	93053287	0	3	1,250,1	0,7,259	2.53147	5.20418	2.63291
chr1	93250198	93250981	C6MG0ACXX_8_7448.sorted.filtered_peak_975	41	.	93250198	93250981	0	3	1,489,1	0,290,782	3.34449	6.77559	4.10252
chr1	93288538	93288802	C6MG0ACXX_8_7448.sorted.filtered_peak_976	14	.	93288538	93288802	0	1	264	0	2.59112	3.89560	1.47357
chr1	93297341	93298102	C6MG0ACXX_8_7448.sorted.filtered_peak_977	138	.	93297341	93298102	0	3	1,689,1	0,1,760	4.08359	16.98221	13.83893
chr1	93324507	93324881	C6MG0ACXX_8_7448.sorted.filtered_peak_978	24	.	93324507	93324881	0	1	374	0	2.75909	4.95075	2.41286
chr1	93426825	93427431	C6MG0ACXX_8_7448.sorted.filtered_peak_979	20	.	93426825	93427431	0	3	1,279,1	0,5,605	2.13957	4.49275	2.00755
chr1	93428011	93428394	C6MG0ACXX_8_7448.sorted.filtered_peak_980	41	.	93428011	93428394	0	3	1,351,1	0,9,382	2.57533	6.87213	4.18241
chr1	93446718	93447129	C6MG0ACXX_8_7448.sorted.filtered_peak_981	66	.	93446718	93447129	0	2	1,408	0,3	3.46723	9.52994	6.68834
chr1	93459705	93459958	C6MG0ACXX_8_7448.sorted.filtered_peak_982	24	.	93459705	93459958	0	2	1,1	0,252	2.61890	4.99307	2.45564
chr1	93507950	93508460	C6MG0ACXX_8_7448.sorted.filtered_peak_983	66	.	93507950	93508460	0	3	1,477,1	0,2,509	3.70222	9.50969	6.67781
chr1	93544348	93545085	C6MG0ACXX_8_7448.sorted.filtered_peak_984	55	.	93544348	93545085	0	3	1,553,1	0,160,736	2.99425	8.26285	5.50854
chr1	93645169	93646945	C6MG0ACXX_8_7448.sorted.filtered_peak_985	109	.	93645169	93646945	0	4	1,1442,260,1	0,1,1489,1775	3.15155	13.96875	10.99782
chr1	93685061	93685389	C6MG0ACXX_8_7448.sorted.filtered_peak_986	50	.	93685061	93685389	0	2	324,1	0,327	3.59016	7.82758	5.08452
chr1	93811062	93812181	C6MG0ACXX_8_7448.sorted.filtered_peak_987	38	.	93811062	93812181	0	3	1,1096,1	0,4,1118	2.54862	6.51354	3.86537
chr1	94080892	94081234	C6MG0ACXX_8_7448.sorted.filtered_peak_988	26	.	94080892	94081234	0	2	315,1	0,341	2.76157	5.26217	2.69906
chr1	94158904	94159154	C6MG0ACXX_8_7448.sorted.filtered_peak_989	13	.	94158904	94159154	0	2	1,1	0,249	2.41575	3.69327	1.31681
chr1	94224488	94224738	C6MG0ACXX_8_7448.sorted.filtered_peak_990	30	.	94224488	94224738	0	2	1,1	0,249	2.99709	5.67547	3.06723
chr1	94294620	94294884	C6MG0ACXX_8_7448.sorted.filtered_peak_991	18	.	94294620	94294884	0	1	264	0	2.71459	4.28488	1.80799
chr1	94311545	94312326	C6MG0ACXX_8_7448.sorted.filtered_peak_992	21	.	94311545	94312326	0	3	1,279,1	0,496,780	2.22807	4.63528	2.13775
chr1	94312692	94313355	C6MG0ACXX_8_7448.sorted.filtered_peak_993	87	.	94312692	94313355	0	3	1,654,1	0,1,662	3.30560	11.63012	8.70078
chr1	94344130	94344951	C6MG0ACXX_8_7448.sorted.filtered_peak_994	36	.	94344130	94344951	0	2	1,817	0,4	2.78331	6.28397	3.64792
chr1	94374135	94375580	C6MG0ACXX_8_7448.sorted.filtered_peak_995	65	.	94374135	94375580	0	3	1,713,1	0,667,1444	3.23904	9.26275	6.50474
chr1	94482824	94483327	C6MG0ACXX_8_7448.sorted.filtered_peak_996	43	.	94482824	94483327	0	3	1,451,1	0,50,502	2.95494	7.00089	4.31059
chr1	94883399	94884268	C6MG0ACXX_8_7448.sorted.filtered_peak_997	115	.	94883399	94884268	0	3	1,768,1	0,11,868	3.58963	14.60001	11.56917
chr1	94947118	94947368	C6MG0ACXX_8_7448.sorted.filtered_peak_998	20	.	94947118	94947368	0	2	1,1	0,249	2.73776	4.47564	2.00426
chr1	95320059	95320489	C6MG0ACXX_8_7448.sorted.filtered_peak_999	25	.	95320059	95320489	0	3	1,347,1	0,49,429	2.81257	5.11675	2.57258
chr1	95509012	95509265	C6MG0ACXX_8_7448.sorted.filtered_peak_1000	28	.	95509012	95509265	0	2	1,1	0,252	2.91369	5.45718	2.86996
chr1	95538087	95538995	C6MG0ACXX_8_7448.sorted.filtered_peak_1001	118	.	95538087	95538995	0	3	1,841,1	0,1,907	3.98334	14.88170	11.81724
chr1	95699418	95700258	C6MG0ACXX_8_7448.sorted.filtered_peak_1002	90	.	95699418	95700258	0	1	840	0	3.73637	12.02477	9.09511
chr1	97187168	97188235	C6MG0ACXX_8_7448.sorted.filtered_peak_1003	69	.	97187168	97188235	0	3	1,752,1	0,5,1066	3.38366	9.76238	6.96996
chr1	98310256	98310531	C6MG0ACXX_8_7448.sorted.filtered_peak_1004	16	.	98310256	98310531	0	2	1,1	0,274	2.58436	4.07193	1.63795
chr1	98386274	98387126	C6MG0ACXX_8_7448.sorted.filtered_peak_1005	76	.	98386274	98387126	0	3	1,782,1	0,8,851	3.35822	10.50942	7.62946
chr1	98407982	98408380	C6MG0ACXX_8_7448.sorted.filtered_peak_1006	24	.	98407982	98408380	0	3	1,281,1	0,3,397	2.63457	5.03891	2.49172
chr1	98519493	98519743	C6MG0ACXX_8_7448.sorted.filtered_peak_1007	21	.	98519493	98519743	0	2	1,1	0,249	2.50679	4.60165	2.10733
chr1	98789453	98789753	C6MG0ACXX_8_7448.sorted.filtered_peak_1008	41	.	98789453	98789753	0	3	1,266,1	0,2,299	3.14803	6.85534	4.16605
chr1	98854055	98854468	C6MG0ACXX_8_7448.sorted.filtered_peak_1009	71	.	98854055	98854468	0	3	1,402,1	0,4,412	3.39044	10.04593	7.19406
chr1	99337053	99337486	C6MG0ACXX_8_7448.sorted.filtered_peak_1010	61	.	99337053	99337486	0	2	427,1	0,432	3.68261	8.91652	6.10648
chr1	100231836	100232176	C6MG0ACXX_8_7448.sorted.filtered_peak_1011	17	.	100231836	100232176	0	2	1,1	0,339	2.61904	4.19014	1.73532
chr1	100250525	100250911	C6MG0ACXX_8_7448.sorted.filtered_peak_1012	14	.	100250525	100250911	0	2	1,1	0,385	2.46542	3.86652	1.46041
chr1	100274215	100274543	C6MG0ACXX_8_7448.sorted.filtered_peak_1013	29	.	100274215	100274543	0	2	287,1	0,327	2.90485	5.53847	2.95916
chr1	100286075	100286416	C6MG0ACXX_8_7448.sorted.filtered_peak_1014	31	.	100286075	100286416	0	1	341	0	3.12515	5.78103	3.18043
chr1	100315407	100316110	C6MG0ACXX_8_7448.sorted.filtered_peak_1015	65	.	100315407	100316110	0	3	1,595,1	0,17,702	3.68919	9.37765	6.55694
chr1	100435140	100436072	C6MG0ACXX_8_7448.sorted.filtered_peak_1016	31	.	100435140	100436072	0	3	1,340,1	0,232,931	2.86943	5.73462	3.15550
chr1	100494345	100494772	C6MG0ACXX_8_7448.sorted.filtered_peak_1017	71	.	100494345	100494772	0	3	1,392,1	0,16,426	3.70255	9.96352	7.11998
chr1	100503230	100503927	C6MG0ACXX_8_7448.sorted.filtered_peak_1018	77	.	100503230	100503927	0	3	1,494,1	0,127,696	3.14670	10.56780	7.71491
chr1	100598131	100598974	C6MG0ACXX_8_7448.sorted.filtered_peak_1019	121	.	100598131	100598974	0	3	1,782,1	0,18,842	3.70742	15.18945	12.17296
chr1	100658235	100658485	C6MG0ACXX_8_7448.sorted.filtered_peak_1020	20	.	100658235	100658485	0	1	250	0	2.78109	4.50954	2.01375
chr1	100715036	100715704	C6MG0ACXX_8_7448.sorted.filtered_peak_1021	81	.	100715036	100715704	0	3	1,618,1	0,7,667	3.80503	11.02822	8.12705
chr1	100731235	100732135	C6MG0ACXX_8_7448.sorted.filtered_peak_1022	91	.	100731235	100732135	0	3	1,891,1	0,3,899	3.55186	12.03704	9.10694
chr1	100772657	100773036	C6MG0ACXX_8_7448.sorted.filtered_peak_1023	11	.	100772657	100773036	0	2	1,1	0,378	2.43114	3.54654	1.19895
chr1	100816798	100818251	C6MG0ACXX_8_7448.sorted.filtered_peak_1024	39	.	100816798	100818251	0	4	1,654,384,1	0,5,905,1452	2.52518	6.63465	3.96551
chr1	100866023	100866410	C6MG0ACXX_8_7448.sorted.filtered_peak_1025	46	.	100866023	100866410	0	3	1,377,1	0,5,386	3.13169	7.42344	4.69683
chr1	100905717	100906058	C6MG0ACXX_8_7448.sorted.filtered_peak_1026	74	.	100905717	100906058	0	3	1,333,1	0,3,340	3.31942	10.31152	7.44593
chr1	100909481	100909975	C6MG0ACXX_8_7448.sorted.filtered_peak_1027	15	.	100909481	100909975	0	2	1,1	0,493	2.11249	3.92300	1.51772
chr1	100918286	100918551	C6MG0ACXX_8_7448.sorted.filtered_peak_1028	18	.	100918286	100918551	0	2	1,1	0,264	2.30615	4.35157	1.87678
chr1	100996628	100996977	C6MG0ACXX_8_7448.sorted.filtered_peak_1029	13	.	100996628	100996977	0	2	1,1	0,348	2.33203	3.70483	1.33161
chr1	101178546	101178812	C6MG0ACXX_8_7448.sorted.filtered_peak_1030	15	.	101178546	101178812	0	2	1,1	0,265	2.49822	3.94205	1.53117
chr1	101360404	101360868	C6MG0ACXX_8_7448.sorted.filtered_peak_1031	31	.	101360404	101360868	0	3	1,349,1	0,24,463	2.53554	5.73805	3.13155
chr1	101361071	101362029	C6MG0ACXX_8_7448.sorted.filtered_peak_1032	51	.	101361071	101362029	0	3	1,775,1	0,180,957	2.83667	7.86781	5.15057
chr1	101392914	101393266	C6MG0ACXX_8_7448.sorted.filtered_peak_1033	19	.	101392914	101393266	0	3	1,308,1	0,39,351	2.57092	4.40769	1.92953
chr1	101491005	101491597	C6MG0ACXX_8_7448.sorted.filtered_peak_1034	54	.	101491005	101491597	0	3	1,565,1	0,12,591	3.05687	8.13889	5.41678
chr1	101547100	101547389	C6MG0ACXX_8_7448.sorted.filtered_peak_1035	17	.	101547100	101547389	0	2	1,1	0,288	2.51314	4.23735	1.78448
chr1	101577437	101577920	C6MG0ACXX_8_7448.sorted.filtered_peak_1036	47	.	101577437	101577920	0	3	1,456,1	0,5,482	3.48032	7.48105	4.75524
chr1	101588071	101588603	C6MG0ACXX_8_7448.sorted.filtered_peak_1037	45	.	101588071	101588603	0	3	1,385,1	0,1,531	3.16950	7.22852	4.54005
chr1	101593861	101594204	C6MG0ACXX_8_7448.sorted.filtered_peak_1038	26	.	101593861	101594204	0	2	1,338	0,5	2.71768	5.18841	2.62742
chr1	101644518	101644916	C6MG0ACXX_8_7448.sorted.filtered_peak_1039	33	.	101644518	101644916	0	3	1,390,1	0,4,397	2.91523	5.99583	3.36096
chr1	101664953	101665215	C6MG0ACXX_8_7448.sorted.filtered_peak_1040	47	.	101664953	101665215	0	3	1,252,1	0,1,261	3.34045	7.46708	4.73901
chr1	101774889	101775761	C6MG0ACXX_8_7448.sorted.filtered_peak_1041	19	.	101774889	101775761	0	3	1,330,1	0,159,871	2.35528	4.36742	1.90795
chr1	101822959	101823226	C6MG0ACXX_8_7448.sorted.filtered_peak_1042	59	.	101822959	101823226	0	1	267	0	3.91289	8.71947	5.90553
chr1	101836729	101837016	C6MG0ACXX_8_7448.sorted.filtered_peak_1043	23	.	101836729	101837016	0	1	287	0	2.88913	4.86612	2.32603
chr1	103440291	103440541	C6MG0ACXX_8_7448.sorted.filtered_peak_1044	19	.	103440291	103440541	0	2	1,1	0,249	2.68542	4.37515	1.90597
chr1	103627952	103628202	C6MG0ACXX_8_7448.sorted.filtered_peak_1045	28	.	103627952	103628202	0	1	250	0	3.06566	5.47018	2.87084
chr1	104057569	104057954	C6MG0ACXX_8_7448.sorted.filtered_peak_1046	31	.	104057569	104057954	0	2	1,253	0,132	3.03045	5.73622	3.13671
chr1	104068180	104068915	C6MG0ACXX_8_7448.sorted.filtered_peak_1047	110	.	104068180	104068915	0	3	1,724,1	0,2,734	3.56668	14.09307	11.09074
chr1	105530184	105530541	C6MG0ACXX_8_7448.sorted.filtered_peak_1048	19	.	105530184	105530541	0	2	1,1	0,356	2.75832	4.43032	1.93788
chr1	107599179	107599605	C6MG0ACXX_8_7448.sorted.filtered_peak_1049	51	.	107599179	107599605	0	2	380,1	0,425	3.25150	7.92808	5.19223
chr1	108479547	108479864	C6MG0ACXX_8_7448.sorted.filtered_peak_1050	14	.	108479547	108479864	0	2	1,1	0,316	2.29294	3.86679	1.46725
chr1	108742716	108743223	C6MG0ACXX_8_7448.sorted.filtered_peak_1051	47	.	108742716	108743223	0	3	1,474,1	0,6,506	3.15020	7.52511	4.79552
chr1	109047541	109047798	C6MG0ACXX_8_7448.sorted.filtered_peak_1052	23	.	109047541	109047798	0	1	257	0	2.81725	4.88655	2.35325
chr1	109102271	109102780	C6MG0ACXX_8_7448.sorted.filtered_peak_1053	109	.	109102271	109102780	0	3	1,500,1	0,6,508	3.57618	13.94168	10.91496
chr1	109133504	109134129	C6MG0ACXX_8_7448.sorted.filtered_peak_1054	121	.	109133504	109134129	0	3	1,546,1	0,12,624	4.23185	15.15612	12.12671
chr1	109187710	109187992	C6MG0ACXX_8_7448.sorted.filtered_peak_1055	19	.	109187710	109187992	0	2	263,1	0,281	2.28767	4.44299	1.95743
chr1	109189208	109189742	C6MG0ACXX_8_7448.sorted.filtered_peak_1056	100	.	109189208	109189742	0	2	1,530	0,4	3.64818	13.01339	10.01259
chr1	109203520	109204150	C6MG0ACXX_8_7448.sorted.filtered_peak_1057	78	.	109203520	109204150	0	3	1,613,1	0,2,629	3.59090	10.71040	7.82642
chr1	109234647	109235672	C6MG0ACXX_8_7448.sorted.filtered_peak_1058	109	.	109234647	109235672	0	3	1,981,1	0,2,1024	3.55967	14.01184	10.99395
chr1	109246173	109247046	C6MG0ACXX_8_7448.sorted.filtered_peak_1059	33	.	109246173	109247046	0	3	1,802,1	0,4,872	2.68149	5.98503	3.37905
chr1	109288949	109289838	C6MG0ACXX_8_7448.sorted.filtered_peak_1060	113	.	109288949	109289838	0	3	1,875,1	0,1,888	3.56865	14.31980	11.33522
chr1	109419403	109419880	C6MG0ACXX_8_7448.sorted.filtered_peak_1061	42	.	109419403	109419880	0	3	1,440,1	0,35,476	2.93435	6.98775	4.29850
chr1	109499262	109499811	C6MG0ACXX_8_7448.sorted.filtered_peak_1062	61	.	109499262	109499811	0	1	549	0	3.45169	8.98540	6.18344
chr1	109505627	109506304	C6MG0ACXX_8_7448.sorted.filtered_peak_1063	97	.	109505627	109506304	0	3	1,666,1	0,7,676	3.77246	12.71638	9.76395
chr1	109583850	109585039	C6MG0ACXX_8_7448.sorted.filtered_peak_1064	82	.	109583850	109585039	0	3	1,656,1	0,453,1188	3.57728	11.03394	8.20158
chr1	109618262	109619009	C6MG0ACXX_8_7448.sorted.filtered_peak_1065	71	.	109618262	109619009	0	3	1,744,1	0,2,746	3.90928	9.95549	7.11502
chr1	109633134	109633850	C6MG0ACXX_8_7448.sorted.filtered_peak_1066	76	.	109633134	109633850	0	3	1,704,1	0,4,715	3.55712	10.56193	7.69570
chr1	109642529	109643157	C6MG0ACXX_8_7448.sorted.filtered_peak_1067	115	.	109642529	109643157	0	3	1,533,1	0,1,627	4.13646	14.57472	11.55383
chr1	109656217	109657108	C6MG0ACXX_8_7448.sorted.filtered_peak_1068	44	.	109656217	109657108	0	3	1,466,1	0,170,890	2.75196	7.07596	4.42596
chr1	109704846	109705311	C6MG0ACXX_8_7448.sorted.filtered_peak_1069	45	.	109704846	109705311	0	3	1,334,1	0,2,464	3.25419	7.25494	4.54270
chr1	109756196	109757147	C6MG0ACXX_8_7448.sorted.filtered_peak_1070	103	.	109756196	109757147	0	3	1,946,1	0,3,950	3.57947	13.28426	10.30632
chr1	109791943	109792274	C6MG0ACXX_8_7448.sorted.filtered_peak_1071	17	.	109791943	109792274	0	2	1,1	0,330	2.49303	4.14240	1.70559
chr1	109825535	109826293	C6MG0ACXX_8_7448.sorted.filtered_peak_1072	55	.	109825535	109826293	0	3	1,587,1	0,129,757	3.22512	8.30540	5.52973
chr1	109968528	109969489	C6MG0ACXX_8_7448.sorted.filtered_peak_1073	150	.	109968528	109969489	0	3	1,914,1	0,2,960	4.11657	18.21403	15.06350
chr1	110026248	110027019	C6MG0ACXX_8_7448.sorted.filtered_peak_1074	79	.	110026248	110027019	0	3	1,708,1	0,4,770	3.01670	10.82795	7.95245
chr1	110036481	110037057	C6MG0ACXX_8_7448.sorted.filtered_peak_1075	68	.	110036481	110037057	0	2	1,499	0,77	3.09010	9.65973	6.82667
chr1	110074914	110075225	C6MG0ACXX_8_7448.sorted.filtered_peak_1076	38	.	110074914	110075225	0	3	1,292,1	0,17,310	2.97536	6.55810	3.89143
chr1	110090749	110091382	C6MG0ACXX_8_7448.sorted.filtered_peak_1077	94	.	110090749	110091382	0	3	1,624,1	0,8,632	3.43784	12.44143	9.49643
chr1	110162054	110162537	C6MG0ACXX_8_7448.sorted.filtered_peak_1078	33	.	110162054	110162537	0	3	1,283,1	0,196,482	2.51471	5.93405	3.32698
chr1	110163498	110163862	C6MG0ACXX_8_7448.sorted.filtered_peak_1079	81	.	110163498	110163862	0	3	1,357,1	0,6,363	3.26443	11.05868	8.15463
chr1	110185938	110186454	C6MG0ACXX_8_7448.sorted.filtered_peak_1080	17	.	110185938	110186454	0	2	1,1	0,515	2.70816	4.26752	1.79511
chr1	110198537	110199043	C6MG0ACXX_8_7448.sorted.filtered_peak_1081	24	.	110198537	110199043	0	3	1,267,1	0,227,505	2.83939	4.99427	2.45523
chr1	110282574	110283178	C6MG0ACXX_8_7448.sorted.filtered_peak_1082	44	.	110282574	110283178	0	2	1,417	0,187	3.45954	7.12896	4.44654
chr1	110333348	110333798	C6MG0ACXX_8_7448.sorted.filtered_peak_1083	53	.	110333348	110333798	0	3	1,431,1	0,4,449	3.09894	8.11578	5.36031
chr1	110344838	110345631	C6MG0ACXX_8_7448.sorted.filtered_peak_1084	28	.	110344838	110345631	0	2	1,791	0,2	2.79775	5.41640	2.83952
chr1	110432930	110433224	C6MG0ACXX_8_7448.sorted.filtered_peak_1085	25	.	110432930	110433224	0	3	1,278,1	0,9,293	2.67575	5.13228	2.57351
chr1	110448584	110449137	C6MG0ACXX_8_7448.sorted.filtered_peak_1086	38	.	110448584	110449137	0	3	1,355,1	0,195,552	2.72696	6.50585	3.86158
chr1	110527048	110527572	C6MG0ACXX_8_7448.sorted.filtered_peak_1087	197	.	110527048	110527572	0	3	1,510,1	0,2,523	4.70332	23.10296	19.78657
chr1	110546430	110546839	C6MG0ACXX_8_7448.sorted.filtered_peak_1088	20	.	110546430	110546839	0	3	1,398,1	0,10,408	2.71652	4.59386	2.09602
chr1	110576891	110577788	C6MG0ACXX_8_7448.sorted.filtered_peak_1089	112	.	110576891	110577788	0	3	1,525,1	0,6,896	3.70963	14.23867	11.25388
chr1	110752596	110753186	C6MG0ACXX_8_7448.sorted.filtered_peak_1090	64	.	110752596	110753186	0	3	1,588,1	0,1,589	3.06408	9.27835	6.47562
chr1	110880891	110882169	C6MG0ACXX_8_7448.sorted.filtered_peak_1091	317	.	110880891	110882169	0	3	1,1263,1	0,3,1277	4.20286	35.49245	31.77484
chr1	110950164	110950869	C6MG0ACXX_8_7448.sorted.filtered_peak_1092	74	.	110950164	110950869	0	3	1,673,1	0,5,704	3.49548	10.29644	7.46916
chr1	111097994	111098272	C6MG0ACXX_8_7448.sorted.filtered_peak_1093	17	.	111097994	111098272	0	2	1,1	0,277	2.55281	4.17262	1.71906
chr1	111161971	111162607	C6MG0ACXX_8_7448.sorted.filtered_peak_1094	43	.	111161971	111162607	0	3	1,536,1	0,96,635	2.97831	7.07049	4.38462
chr1	111173508	111174376	C6MG0ACXX_8_7448.sorted.filtered_peak_1095	50	.	111173508	111174376	0	3	1,848,1	0,1,867	2.67893	7.76735	5.05256
chr1	111189828	111190568	C6MG0ACXX_8_7448.sorted.filtered_peak_1096	84	.	111189828	111190568	0	3	1,715,1	0,14,739	3.17476	11.33438	8.44989
chr1	111217357	111217654	C6MG0ACXX_8_7448.sorted.filtered_peak_1097	13	.	111217357	111217654	0	2	1,1	0,296	2.10742	3.73607	1.35751
chr1	111308682	111308933	C6MG0ACXX_8_7448.sorted.filtered_peak_1098	37	.	111308682	111308933	0	2	1,1	0,250	3.19295	6.46227	3.79033
chr1	111329794	111330147	C6MG0ACXX_8_7448.sorted.filtered_peak_1099	27	.	111329794	111330147	0	2	1,1	0,352	2.76823	5.34087	2.77461
chr1	111415584	111415893	C6MG0ACXX_8_7448.sorted.filtered_peak_1100	15	.	111415584	111415893	0	3	1,283,1	0,21,308	2.08385	3.95645	1.54231
chr1	111417157	111417414	C6MG0ACXX_8_7448.sorted.filtered_peak_1101	21	.	111417157	111417414	0	3	1,250,1	0,4,256	2.19630	4.67962	2.16715
chr1	111417770	111418213	C6MG0ACXX_8_7448.sorted.filtered_peak_1102	21	.	111417770	111418213	0	3	1,431,1	0,1,442	2.09621	4.60136	2.10420
chr1	111422537	111423000	C6MG0ACXX_8_7448.sorted.filtered_peak_1103	62	.	111422537	111423000	0	3	1,434,1	0,15,462	2.77967	9.03479	6.23452
chr1	111423290	111423870	C6MG0ACXX_8_7448.sorted.filtered_peak_1104	47	.	111423290	111423870	0	3	1,576,1	0,1,579	2.68435	7.45966	4.74684
chr1	111459568	111459863	C6MG0ACXX_8_7448.sorted.filtered_peak_1105	20	.	111459568	111459863	0	1	295	0	2.78049	4.50922	2.01101
chr1	111505844	111506997	C6MG0ACXX_8_7448.sorted.filtered_peak_1106	130	.	111505844	111506997	0	2	1,975	0,178	3.69655	16.04398	13.02737
chr1	111682477	111683015	C6MG0ACXX_8_7448.sorted.filtered_peak_1107	53	.	111682477	111683015	0	3	1,503,1	0,34,537	3.15335	8.15168	5.39716
chr1	111746453	111747370	C6MG0ACXX_8_7448.sorted.filtered_peak_1108	17	.	111746453	111747370	0	3	1,287,1	0,619,916	2.06556	4.21261	1.76095
chr1	111758405	111759087	C6MG0ACXX_8_7448.sorted.filtered_peak_1109	126	.	111758405	111759087	0	3	1,667,1	0,6,681	3.53457	15.72703	12.64696
chr1	111888870	111889267	C6MG0ACXX_8_7448.sorted.filtered_peak_1110	29	.	111888870	111889267	0	2	1,250	0,147	2.88238	5.56393	2.95618
chr1	111991744	111992241	C6MG0ACXX_8_7448.sorted.filtered_peak_1111	176	.	111991744	111992241	0	3	1,490,1	0,6,496	4.28274	20.95626	17.69524
chr1	112019432	112019867	C6MG0ACXX_8_7448.sorted.filtered_peak_1112	17	.	112019432	112019867	0	2	1,1	0,434	2.36614	4.16098	1.71830
chr1	112050710	112051196	C6MG0ACXX_8_7448.sorted.filtered_peak_1113	43	.	112050710	112051196	0	3	1,467,1	0,4,485	2.78503	7.07800	4.38449
chr1	112135369	112136108	C6MG0ACXX_8_7448.sorted.filtered_peak_1114	153	.	112135369	112136108	0	3	1,672,1	0,3,738	3.99442	18.45609	15.32216
chr1	112141245	112141542	C6MG0ACXX_8_7448.sorted.filtered_peak_1115	15	.	112141245	112141542	0	2	1,1	0,296	2.12706	3.92621	1.51651
chr1	112145613	112145893	C6MG0ACXX_8_7448.sorted.filtered_peak_1116	14	.	112145613	112145893	0	3	1,273,1	0,2,279	2.13829	3.88415	1.48008
chr1	112146565	112147171	C6MG0ACXX_8_7448.sorted.filtered_peak_1117	28	.	112146565	112147171	0	3	1,567,1	0,1,605	2.54081	5.42229	2.84686
chr1	112158961	112159288	C6MG0ACXX_8_7448.sorted.filtered_peak_1118	22	.	112158961	112159288	0	3	1,314,1	0,7,326	2.21984	4.76880	2.26425
chr1	112162038	112162602	C6MG0ACXX_8_7448.sorted.filtered_peak_1119	54	.	112162038	112162602	0	3	1,432,1	0,129,563	2.63632	8.24971	5.49382
chr1	112281588	112282226	C6MG0ACXX_8_7448.sorted.filtered_peak_1120	35	.	112281588	112282226	0	3	1,597,1	0,7,637	2.70278	6.13975	3.50836
chr1	112282461	112282711	C6MG0ACXX_8_7448.sorted.filtered_peak_1121	14	.	112282461	112282711	0	2	1,1	0,249	2.22682	3.86235	1.46202
chr1	112297987	112298723	C6MG0ACXX_8_7448.sorted.filtered_peak_1122	189	.	112297987	112298723	0	3	1,664,1	0,68,735	4.59372	22.27935	18.97665
chr1	112933435	112933831	C6MG0ACXX_8_7448.sorted.filtered_peak_1123	15	.	112933435	112933831	0	2	1,1	0,395	2.41552	3.92347	1.51270
chr1	112938577	112939096	C6MG0ACXX_8_7448.sorted.filtered_peak_1124	29	.	112938577	112939096	0	3	1,382,1	0,7,518	2.66874	5.48816	2.92415
chr1	113008708	113009157	C6MG0ACXX_8_7448.sorted.filtered_peak_1125	44	.	113008708	113009157	0	3	1,411,1	0,9,448	3.13363	7.10620	4.41125
chr1	113161442	113161692	C6MG0ACXX_8_7448.sorted.filtered_peak_1126	16	.	113161442	113161692	0	2	1,1	0,249	2.12520	4.06162	1.63383
chr1	113161992	113162940	C6MG0ACXX_8_7448.sorted.filtered_peak_1127	60	.	113161992	113162940	0	3	1,793,1	0,107,947	2.88655	8.82945	6.09445
chr1	113217289	113217739	C6MG0ACXX_8_7448.sorted.filtered_peak_1128	34	.	113217289	113217739	0	3	1,385,1	0,1,449	2.83177	6.05102	3.43597
chr1	113243331	113243747	C6MG0ACXX_8_7448.sorted.filtered_peak_1129	63	.	113243331	113243747	0	3	1,380,1	0,34,415	2.95283	9.12754	6.32757
chr1	113247762	113248121	C6MG0ACXX_8_7448.sorted.filtered_peak_1130	26	.	113247762	113248121	0	3	1,311,1	0,18,358	2.26288	5.17109	2.62026
chr1	113249766	113250169	C6MG0ACXX_8_7448.sorted.filtered_peak_1131	24	.	113249766	113250169	0	3	1,380,1	0,21,402	2.30955	5.01226	2.46672
chr1	113257800	113258354	C6MG0ACXX_8_7448.sorted.filtered_peak_1132	246	.	113257800	113258354	0	3	1,544,1	0,1,553	4.65201	28.09024	24.62271
chr1	113498042	113498347	C6MG0ACXX_8_7448.sorted.filtered_peak_1133	20	.	113498042	113498347	0	3	1,271,1	0,4,304	2.24827	4.56814	2.07556
chr1	113498538	113499263	C6MG0ACXX_8_7448.sorted.filtered_peak_1134	113	.	113498538	113499263	0	3	1,716,1	0,6,724	3.61504	14.34745	11.34413
chr1	113615247	113616376	C6MG0ACXX_8_7448.sorted.filtered_peak_1135	170	.	113615247	113616376	0	3	1,934,1	0,1,1128	4.89316	20.22305	17.02963
chr1	113932579	113933193	C6MG0ACXX_8_7448.sorted.filtered_peak_1136	78	.	113932579	113933193	0	2	1,498	0,116	3.54492	10.70052	7.83345
chr1	114301489	114302489	C6MG0ACXX_8_7448.sorted.filtered_peak_1137	32	.	114301489	114302489	0	4	1,475,371,1	0,2,623,999	2.73924	5.83997	3.22406
chr1	114323347	114323608	C6MG0ACXX_8_7448.sorted.filtered_peak_1138	24	.	114323347	114323608	0	2	1,1	0,260	2.49728	5.02312	2.47461
chr1	114326298	114326977	C6MG0ACXX_8_7448.sorted.filtered_peak_1139	20	.	114326298	114326977	0	3	1,303,1	0,365,678	2.33396	4.55760	2.07672
chr1	114354706	114355382	C6MG0ACXX_8_7448.sorted.filtered_peak_1140	224	.	114354706	114355382	0	3	1,666,1	0,9,675	4.51395	25.83364	22.42814
chr1	114381491	114381775	C6MG0ACXX_8_7448.sorted.filtered_peak_1141	15	.	114381491	114381775	0	2	1,1	0,283	2.56580	3.99856	1.57580
chr1	114414207	114414894	C6MG0ACXX_8_7448.sorted.filtered_peak_1142	90	.	114414207	114414894	0	3	1,402,1	0,4,686	3.36667	11.96157	9.03734
chr1	114447152	114448097	C6MG0ACXX_8_7448.sorted.filtered_peak_1143	294	.	114447152	114448097	0	2	937,1	0,944	4.74293	33.03321	29.44608
chr1	114471822	114472404	C6MG0ACXX_8_7448.sorted.filtered_peak_1144	74	.	114471822	114472404	0	3	1,571,1	0,9,581	3.11961	10.32405	7.45131
chr1	114472946	114473379	C6MG0ACXX_8_7448.sorted.filtered_peak_1145	14	.	114472946	114473379	0	2	1,1	0,432	2.07815	3.89912	1.48920
chr1	114483426	114483794	C6MG0ACXX_8_7448.sorted.filtered_peak_1146	11	.	114483426	114483794	0	2	1,1	0,367	2.29334	3.47316	1.13819
chr1	114883990	114884273	C6MG0ACXX_8_7448.sorted.filtered_peak_1147	42	.	114883990	114884273	0	2	282,1	0,282	3.12585	6.91341	4.22242
chr1	114889092	114889524	C6MG0ACXX_8_7448.sorted.filtered_peak_1148	55	.	114889092	114889524	0	3	1,418,1	0,8,431	3.17588	8.30268	5.52893
chr1	115053243	115054577	C6MG0ACXX_8_7448.sorted.filtered_peak_1149	64	.	115053243	115054577	0	3	1,872,1	0,125,1333	2.94000	9.18011	6.41090
chr1	115123910	115124624	C6MG0ACXX_8_7448.sorted.filtered_peak_1150	135	.	115123910	115124624	0	2	692,1	0,713	4.35691	16.70209	13.59989
chr1	115212384	115212948	C6MG0ACXX_8_7448.sorted.filtered_peak_1151	83	.	115212384	115212948	0	3	1,559,1	0,1,563	3.74115	11.26309	8.36216
chr1	115258954	115259629	C6MG0ACXX_8_7448.sorted.filtered_peak_1152	69	.	115258954	115259629	0	2	646,1	0,674	3.44110	9.80714	6.99656
chr1	115299869	115301007	C6MG0ACXX_8_7448.sorted.filtered_peak_1153	122	.	115299869	115301007	0	3	1,1015,1	0,6,1137	3.53265	15.29100	12.22819
chr1	115322825	115323543	C6MG0ACXX_8_7448.sorted.filtered_peak_1154	120	.	115322825	115323543	0	2	1,621	0,97	4.37839	15.09469	12.07227
chr1	115595192	115595447	C6MG0ACXX_8_7448.sorted.filtered_peak_1155	16	.	115595192	115595447	0	2	1,1	0,254	2.58876	4.05941	1.62417
chr1	115605281	115605612	C6MG0ACXX_8_7448.sorted.filtered_peak_1156	37	.	115605281	115605612	0	3	1,286,1	0,42,330	2.89532	6.42981	3.78297
chr1	115641675	115642498	C6MG0ACXX_8_7448.sorted.filtered_peak_1157	40	.	115641675	115642498	0	2	1,816	0,7	3.07786	6.69075	4.02486
chr1	116184991	116185591	C6MG0ACXX_8_7448.sorted.filtered_peak_1158	23	.	116184991	116185591	0	2	1,384	0,216	2.67985	4.90971	2.38095
chr1	116681591	116681992	C6MG0ACXX_8_7448.sorted.filtered_peak_1159	46	.	116681591	116681992	0	1	401	0	3.55753	7.37944	4.66133
chr1	116694650	116695030	C6MG0ACXX_8_7448.sorted.filtered_peak_1160	66	.	116694650	116695030	0	3	1,364,1	0,12,379	3.48810	9.46607	6.63628
chr1	116868251	116868734	C6MG0ACXX_8_7448.sorted.filtered_peak_1161	14	.	116868251	116868734	0	2	1,1	0,482	2.40232	3.78938	1.40351
chr1	116915412	116916167	C6MG0ACXX_8_7448.sorted.filtered_peak_1162	80	.	116915412	116916167	0	3	1,574,1	0,7,754	3.08496	10.86320	8.00999
chr1	116920475	116920786	C6MG0ACXX_8_7448.sorted.filtered_peak_1163	17	.	116920475	116920786	0	2	1,1	0,310	2.14649	4.15409	1.71136
chr1	116961070	116961440	C6MG0ACXX_8_7448.sorted.filtered_peak_1164	45	.	116961070	116961440	0	3	1,366,1	0,3,369	3.19263	7.22082	4.50985
chr1	117047022	117047477	C6MG0ACXX_8_7448.sorted.filtered_peak_1165	100	.	117047022	117047477	0	3	1,422,1	0,4,454	3.54887	12.98229	10.00821
chr1	117051562	117051839	C6MG0ACXX_8_7448.sorted.filtered_peak_1166	17	.	117051562	117051839	0	2	1,1	0,276	2.20654	4.19867	1.75358
chr1	117057552	117058183	C6MG0ACXX_8_7448.sorted.filtered_peak_1167	89	.	117057552	117058183	0	3	1,594,1	0,32,630	3.41956	11.87607	8.95082
chr1	117081206	117081568	C6MG0ACXX_8_7448.sorted.filtered_peak_1168	43	.	117081206	117081568	0	3	1,350,1	0,4,361	3.02503	7.04645	4.35753
chr1	117099083	117099587	C6MG0ACXX_8_7448.sorted.filtered_peak_1169	83	.	117099083	117099587	0	2	1,502	0,2	3.46389	11.22070	8.32492
chr1	117112603	117113828	C6MG0ACXX_8_7448.sorted.filtered_peak_1170	31	.	117112603	117113828	0	3	1,509,1	0,710,1224	2.42898	5.70651	3.14571
chr1	117279866	117280906	C6MG0ACXX_8_7448.sorted.filtered_peak_1171	50	.	117279866	117280906	0	3	1,1020,1	0,16,1039	2.63319	7.82126	5.08780
chr1	117281223	117282016	C6MG0ACXX_8_7448.sorted.filtered_peak_1172	48	.	117281223	117282016	0	3	1,616,1	0,76,792	2.59564	7.50897	4.81646
chr1	117296803	117297288	C6MG0ACXX_8_7448.sorted.filtered_peak_1173	37	.	117296803	117297288	0	3	1,459,1	0,14,484	2.71008	6.35731	3.72252
chr1	117306503	117307433	C6MG0ACXX_8_7448.sorted.filtered_peak_1174	33	.	117306503	117307433	0	3	1,326,1	0,603,929	2.22570	5.94427	3.35032
chr1	117312155	117312691	C6MG0ACXX_8_7448.sorted.filtered_peak_1175	59	.	117312155	117312691	0	3	1,527,1	0,4,535	2.66109	8.71743	5.93356
chr1	117359103	117359423	C6MG0ACXX_8_7448.sorted.filtered_peak_1176	20	.	117359103	117359423	0	3	1,312,1	0,1,319	2.33093	4.54437	2.04126
chr1	117369789	117370239	C6MG0ACXX_8_7448.sorted.filtered_peak_1177	68	.	117369789	117370239	0	3	1,417,1	0,30,449	3.41454	9.70960	6.87301
chr1	117420610	117421138	C6MG0ACXX_8_7448.sorted.filtered_peak_1178	23	.	117420610	117421138	0	3	1,438,1	0,38,527	2.51237	4.84135	2.31725
chr1	117594086	117594576	C6MG0ACXX_8_7448.sorted.filtered_peak_1179	17	.	117594086	117594576	0	2	1,1	0,489	2.49168	4.15384	1.71202
chr1	117602366	117603153	C6MG0ACXX_8_7448.sorted.filtered_peak_1180	216	.	117602366	117603153	0	3	1,755,1	0,14,786	4.55337	24.97620	21.61181
chr1	117664360	117664883	C6MG0ACXX_8_7448.sorted.filtered_peak_1181	32	.	117664360	117664883	0	3	1,481,1	0,37,522	2.70994	5.85399	3.22507
chr1	117908930	117910353	C6MG0ACXX_8_7448.sorted.filtered_peak_1182	30	.	117908930	117910353	0	3	1,1405,1	0,16,1422	2.41551	5.60838	3.01078
chr1	118055349	118055649	C6MG0ACXX_8_7448.sorted.filtered_peak_1183	23	.	118055349	118055649	0	2	1,1	0,299	2.75949	4.81225	2.30013
chr1	118148049	118148965	C6MG0ACXX_8_7448.sorted.filtered_peak_1184	180	.	118148049	118148965	0	3	1,808,1	0,1,915	3.94582	21.25069	18.03994
chr1	118198816	118199164	C6MG0ACXX_8_7448.sorted.filtered_peak_1185	40	.	118198816	118199164	0	3	1,334,1	0,12,347	2.44727	6.71083	4.05188
chr1	118206930	118207414	C6MG0ACXX_8_7448.sorted.filtered_peak_1186	118	.	118206930	118207414	0	3	1,467,1	0,3,483	3.57986	14.86436	11.83043
chr1	118301332	118301582	C6MG0ACXX_8_7448.sorted.filtered_peak_1187	14	.	118301332	118301582	0	2	1,1	0,249	2.38725	3.86155	1.46310
chr1	118471701	118472701	C6MG0ACXX_8_7448.sorted.filtered_peak_1188	100	.	118471701	118472701	0	3	1,590,1	0,404,999	3.64150	12.95490	10.04919
chr1	119682602	119683558	C6MG0ACXX_8_7448.sorted.filtered_peak_1189	225	.	119682602	119683558	0	3	1,949,1	0,4,955	4.51791	25.99107	22.57782
chr1	120286715	120286965	C6MG0ACXX_8_7448.sorted.filtered_peak_1190	15	.	120286715	120286965	0	2	1,1	0,249	2.37821	3.91792	1.50797
chr1	120532935	120533216	C6MG0ACXX_8_7448.sorted.filtered_peak_1191	28	.	120532935	120533216	0	1	281	0	3.06350	5.48431	2.89196
chr1	120838574	120838833	C6MG0ACXX_8_7448.sorted.filtered_peak_1192	117	.	120838574	120838833	0	1	259	0	5.25804	14.83889	11.75341
chr1	121258167	121258635	C6MG0ACXX_8_7448.sorted.filtered_peak_1193	30	.	121258167	121258635	0	3	1,374,1	0,92,467	2.89577	5.60861	3.01126
chr1	121260984	121261652	C6MG0ACXX_8_7448.sorted.filtered_peak_1194	36	.	121260984	121261652	0	3	1,262,1	0,336,667	2.99199	6.21250	3.60963
chr1	121484319	121485517	C6MG0ACXX_8_7448.sorted.filtered_peak_1195	519	.	121484319	121485517	0	3	1,1195,1	0,2,1197	7.27929	56.18363	51.93542
chr1	142535506	142536541	C6MG0ACXX_8_7448.sorted.filtered_peak_1196	59	.	142535506	142536541	0	3	1,991,1	0,2,1034	2.33888	8.78990	5.98480
chr1	142537383	142539368	C6MG0ACXX_8_7448.sorted.filtered_peak_1197	85	.	142537383	142539368	0	3	1,1969,1	0,4,1984	2.56103	11.46333	8.54531
chr1	142653998	142654300	C6MG0ACXX_8_7448.sorted.filtered_peak_1198	22	.	142653998	142654300	0	1	302	0	2.85933	4.77464	2.24856
chr1	143536936	143537244	C6MG0ACXX_8_7448.sorted.filtered_peak_1199	48	.	143536936	143537244	0	2	286,1	0,307	3.35631	7.59961	4.88469
chr1	143540227	143540518	C6MG0ACXX_8_7448.sorted.filtered_peak_1200	49	.	143540227	143540518	0	3	1,275,1	0,14,290	3.51050	7.72441	4.99134
chr1	144005386	144005713	C6MG0ACXX_8_7448.sorted.filtered_peak_1201	13	.	144005386	144005713	0	2	1,1	0,326	2.28027	3.66882	1.30638
chr1	144007578	144007919	C6MG0ACXX_8_7448.sorted.filtered_peak_1202	25	.	144007578	144007919	0	2	1,1	0,340	2.37124	5.06587	2.53787
chr1	144018739	144019093	C6MG0ACXX_8_7448.sorted.filtered_peak_1203	14	.	144018739	144019093	0	2	1,1	0,353	2.53367	3.83796	1.43641
chr1	144528576	144528829	C6MG0ACXX_8_7448.sorted.filtered_peak_1204	21	.	144528576	144528829	0	2	1,1	0,252	2.34450	4.60471	2.10081
chr1	144533640	144534256	C6MG0ACXX_8_7448.sorted.filtered_peak_1205	74	.	144533640	144534256	0	3	1,605,1	0,10,615	3.01840	10.36138	7.47534
chr1	144907769	144908264	C6MG0ACXX_8_7448.sorted.filtered_peak_1206	18	.	144907769	144908264	0	2	1,1	0,494	2.49176	4.36701	1.89875
chr1	144931812	144932637	C6MG0ACXX_8_7448.sorted.filtered_peak_1207	163	.	144931812	144932637	0	3	1,817,1	0,1,824	3.16821	19.58950	16.36293
chr1	144948848	144949098	C6MG0ACXX_8_7448.sorted.filtered_peak_1208	28	.	144948848	144949098	0	2	1,1	0,249	2.93146	5.45344	2.86572
chr1	145014850	145015100	C6MG0ACXX_8_7448.sorted.filtered_peak_1209	16	.	145014850	145015100	0	2	1,1	0,249	1.98161	4.13468	1.69068
chr1	145039423	145040098	C6MG0ACXX_8_7448.sorted.filtered_peak_1210	36	.	145039423	145040098	0	3	1,548,1	0,113,674	2.16164	6.26186	3.63036
chr1	145046648	145047283	C6MG0ACXX_8_7448.sorted.filtered_peak_1211	18	.	145046648	145047283	0	3	1,279,1	0,5,634	2.16276	4.33981	1.87147
chr1	145054092	145054390	C6MG0ACXX_8_7448.sorted.filtered_peak_1212	30	.	145054092	145054390	0	3	1,287,1	0,3,297	2.39038	5.67237	3.06288
chr1	145058946	145059314	C6MG0ACXX_8_7448.sorted.filtered_peak_1213	39	.	145058946	145059314	0	3	1,355,1	0,11,367	2.19578	6.63056	3.96105
chr1	145096191	145096639	C6MG0ACXX_8_7448.sorted.filtered_peak_1214	43	.	145096191	145096639	0	3	1,428,1	0,14,447	2.45942	7.03622	4.35754
chr1	145110477	145111004	C6MG0ACXX_8_7448.sorted.filtered_peak_1215	18	.	145110477	145111004	0	2	1,1	0,526	1.98438	4.24235	1.80116
chr1	145115886	145116136	C6MG0ACXX_8_7448.sorted.filtered_peak_1216	20	.	145115886	145116136	0	2	1,1	0,249	2.13257	4.50374	2.01895
chr1	145117941	145118262	C6MG0ACXX_8_7448.sorted.filtered_peak_1217	15	.	145117941	145118262	0	3	1,317,1	0,2,320	2.19260	4.01771	1.59236
chr1	145290639	145291057	C6MG0ACXX_8_7448.sorted.filtered_peak_1218	40	.	145290639	145291057	0	3	1,412,1	0,2,417	3.31950	6.72722	4.04180
chr1	145291528	145292071	C6MG0ACXX_8_7448.sorted.filtered_peak_1219	30	.	145291528	145292071	0	3	1,351,1	0,54,542	3.03389	5.66422	3.09347
chr1	145382172	145382458	C6MG0ACXX_8_7448.sorted.filtered_peak_1220	34	.	145382172	145382458	0	2	1,283	0,3	3.18176	6.13726	3.49046
chr1	145382643	145383164	C6MG0ACXX_8_7448.sorted.filtered_peak_1221	46	.	145382643	145383164	0	2	461,1	0,520	3.38467	7.32524	4.61856
chr1	145396745	145397935	C6MG0ACXX_8_7448.sorted.filtered_peak_1222	23	.	145396745	145397935	0	3	1,1030,1	0,149,1189	2.26153	4.89055	2.36708
chr1	145399255	145399505	C6MG0ACXX_8_7448.sorted.filtered_peak_1223	30	.	145399255	145399505	0	2	1,1	0,249	2.43297	5.70336	3.08895
chr1	145427418	145427877	C6MG0ACXX_8_7448.sorted.filtered_peak_1224	68	.	145427418	145427877	0	3	1,453,1	0,2,458	3.83202	9.66770	6.82949
chr1	145437653	145438495	C6MG0ACXX_8_7448.sorted.filtered_peak_1225	21	.	145437653	145438495	0	3	1,504,1	0,336,841	2.31042	4.70262	2.19102
chr1	145455193	145455747	C6MG0ACXX_8_7448.sorted.filtered_peak_1226	70	.	145455193	145455747	0	3	1,511,1	0,41,553	2.91470	9.87646	7.03020
chr1	145470274	145470640	C6MG0ACXX_8_7448.sorted.filtered_peak_1227	87	.	145470274	145470640	0	3	1,359,1	0,3,365	3.51941	11.71399	8.78702
chr1	145476832	145477510	C6MG0ACXX_8_7448.sorted.filtered_peak_1228	61	.	145476832	145477510	0	3	1,379,1	0,1,677	2.88365	8.85963	6.10450
chr1	145507178	145508063	C6MG0ACXX_8_7448.sorted.filtered_peak_1229	125	.	145507178	145508063	0	3	1,785,1	0,6,884	4.44277	15.55041	12.52851
chr1	145515890	145516529	C6MG0ACXX_8_7448.sorted.filtered_peak_1230	145	.	145515890	145516529	0	3	1,637,1	0,1,638	4.60922	17.73379	14.56036
chr1	145548802	145549385	C6MG0ACXX_8_7448.sorted.filtered_peak_1231	128	.	145548802	145549385	0	2	576,1	0,582	4.98897	15.90215	12.80612
chr1	145558424	145558833	C6MG0ACXX_8_7448.sorted.filtered_peak_1232	13	.	145558424	145558833	0	2	1,1	0,408	2.47051	3.76174	1.38318
chr1	145575621	145576261	C6MG0ACXX_8_7448.sorted.filtered_peak_1233	85	.	145575621	145576261	0	3	1,631,1	0,1,639	3.44370	11.40611	8.50773
chr1	145589285	145589702	C6MG0ACXX_8_7448.sorted.filtered_peak_1234	23	.	145589285	145589702	0	3	1,409,1	0,4,416	2.55302	4.88565	2.36338
chr1	145610533	145611247	C6MG0ACXX_8_7448.sorted.filtered_peak_1235	81	.	145610533	145611247	0	2	1,713	0,1	4.31549	11.04851	8.17900
chr1	145744019	145744550	C6MG0ACXX_8_7448.sorted.filtered_peak_1236	30	.	145744019	145744550	0	1	531	0	3.10679	5.63129	3.02380
chr1	146555913	146556892	C6MG0ACXX_8_7448.sorted.filtered_peak_1237	36	.	146555913	146556892	0	3	1,654,1	0,3,978	2.95657	6.33138	3.69791
chr1	146643820	146644587	C6MG0ACXX_8_7448.sorted.filtered_peak_1238	116	.	146643820	146644587	0	3	1,710,1	0,51,766	3.90021	14.65688	11.61089
chr1	146714014	146715109	C6MG0ACXX_8_7448.sorted.filtered_peak_1239	61	.	146714014	146715109	0	3	1,1060,1	0,20,1094	3.04363	8.97931	6.18861
chr1	147016847	147017217	C6MG0ACXX_8_7448.sorted.filtered_peak_1240	28	.	147016847	147017217	0	2	1,369	0,1	2.87357	5.47371	2.89801
chr1	147071306	147072082	C6MG0ACXX_8_7448.sorted.filtered_peak_1241	187	.	147071306	147072082	0	3	1,772,1	0,3,775	4.53368	22.07321	18.78089
chr1	147089809	147090308	C6MG0ACXX_8_7448.sorted.filtered_peak_1242	71	.	147089809	147090308	0	3	1,484,1	0,10,498	3.59164	9.97633	7.12788
chr1	147112683	147112942	C6MG0ACXX_8_7448.sorted.filtered_peak_1243	19	.	147112683	147112942	0	2	1,1	0,258	2.64915	4.38393	1.92014
chr1	147120083	147120432	C6MG0ACXX_8_7448.sorted.filtered_peak_1244	49	.	147120083	147120432	0	3	1,342,1	0,2,348	3.15680	7.68827	4.96083
chr1	147142285	147143028	C6MG0ACXX_8_7448.sorted.filtered_peak_1245	74	.	147142285	147143028	0	2	1,728	0,15	3.56587	10.32300	7.45697
chr1	147721131	147721416	C6MG0ACXX_8_7448.sorted.filtered_peak_1246	35	.	147721131	147721416	0	2	1,1	0,284	2.64868	6.15608	3.52405
chr1	147727187	147727458	C6MG0ACXX_8_7448.sorted.filtered_peak_1247	19	.	147727187	147727458	0	3	1,256,1	0,13,270	2.38549	4.43049	1.94352
chr1	147735515	147736149	C6MG0ACXX_8_7448.sorted.filtered_peak_1248	21	.	147735515	147736149	0	2	1,1	0,633	2.83013	4.67280	2.15526
chr1	147790541	147791284	C6MG0ACXX_8_7448.sorted.filtered_peak_1249	39	.	147790541	147791284	0	3	1,539,1	0,169,742	3.26383	6.55916	3.90431
chr1	147806432	147807297	C6MG0ACXX_8_7448.sorted.filtered_peak_1250	20	.	147806432	147807297	0	3	1,472,1	0,16,864	2.75969	4.55346	2.05702
chr1	148241365	148241694	C6MG0ACXX_8_7448.sorted.filtered_peak_1251	96	.	148241365	148241694	0	1	329	0	4.74040	12.61162	9.63942
chr1	148549999	148550387	C6MG0ACXX_8_7448.sorted.filtered_peak_1252	26	.	148549999	148550387	0	3	1,370,1	0,16,387	2.92306	5.22827	2.66064
chr1	148550793	148551051	C6MG0ACXX_8_7448.sorted.filtered_peak_1253	42	.	148550793	148551051	0	2	1,250	0,8	3.35353	6.90417	4.21480
chr1	148551245	148552525	C6MG0ACXX_8_7448.sorted.filtered_peak_1254	36	.	148551245	148552525	0	3	263,848,1	0,424,1279	3.07535	6.28828	3.64724
chr1	149223206	149224126	C6MG0ACXX_8_7448.sorted.filtered_peak_1255	146	.	149223206	149224126	0	2	1,865	0,55	4.40006	17.85479	14.69490
chr1	149224465	149225091	C6MG0ACXX_8_7448.sorted.filtered_peak_1256	92	.	149224465	149225091	0	3	1,615,1	0,2,625	3.55897	12.12801	9.22538
chr1	149815287	149816005	C6MG0ACXX_8_7448.sorted.filtered_peak_1257	16	.	149815287	149816005	0	2	1,1	0,717	2.47843	4.13207	1.69343
chr1	149821188	149821791	C6MG0ACXX_8_7448.sorted.filtered_peak_1258	38	.	149821188	149821791	0	3	1,365,1	0,228,602	3.06705	6.50622	3.84462
chr1	149851268	149851668	C6MG0ACXX_8_7448.sorted.filtered_peak_1259	16	.	149851268	149851668	0	2	1,1	0,399	2.47812	4.05818	1.62873
chr1	149858119	149858601	C6MG0ACXX_8_7448.sorted.filtered_peak_1260	156	.	149858119	149858601	0	3	1,476,1	0,1,481	3.61240	18.86757	15.66136
chr1	149859194	149860349	C6MG0ACXX_8_7448.sorted.filtered_peak_1261	62	.	149859194	149860349	0	3	1,892,1	0,179,1154	2.61797	9.00926	6.23858
chr1	149871064	149871527	C6MG0ACXX_8_7448.sorted.filtered_peak_1262	52	.	149871064	149871527	0	3	1,453,1	0,7,462	3.35138	7.98969	5.22763
chr1	149899389	149900329	C6MG0ACXX_8_7448.sorted.filtered_peak_1263	110	.	149899389	149900329	0	3	1,619,1	0,10,939	3.92731	13.97894	11.01316
chr1	149981964	149982336	C6MG0ACXX_8_7448.sorted.filtered_peak_1264	13	.	149981964	149982336	0	2	1,1	0,371	2.29926	3.73359	1.35792
chr1	149982572	149982922	C6MG0ACXX_8_7448.sorted.filtered_peak_1265	29	.	149982572	149982922	0	3	1,250,1	0,4,349	2.72081	5.49810	2.92828
chr1	150039305	150040102	C6MG0ACXX_8_7448.sorted.filtered_peak_1266	48	.	150039305	150040102	0	2	1,791	0,6	3.20444	7.56929	4.87067
chr1	150121979	150122276	C6MG0ACXX_8_7448.sorted.filtered_peak_1267	60	.	150121979	150122276	0	3	1,288,1	0,1,296	3.03334	8.88102	6.07345
chr1	150159148	150159398	C6MG0ACXX_8_7448.sorted.filtered_peak_1268	16	.	150159148	150159398	0	2	1,1	0,249	2.58046	4.13159	1.69763
chr1	150185738	150186396	C6MG0ACXX_8_7448.sorted.filtered_peak_1269	90	.	150185738	150186396	0	3	1,593,1	0,9,657	3.91651	11.97863	9.06875
chr1	150206701	150207357	C6MG0ACXX_8_7448.sorted.filtered_peak_1270	112	.	150206701	150207357	0	3	1,652,1	0,1,655	3.30814	14.26474	11.24953
chr1	150208243	150208782	C6MG0ACXX_8_7448.sorted.filtered_peak_1271	178	.	150208243	150208782	0	3	1,510,1	0,28,538	3.89635	21.08921	17.85295
chr1	150241095	150241822	C6MG0ACXX_8_7448.sorted.filtered_peak_1272	89	.	150241095	150241822	0	3	1,648,1	0,1,726	3.57630	11.89118	8.98859
chr1	150266072	150266688	C6MG0ACXX_8_7448.sorted.filtered_peak_1273	47	.	150266072	150266688	0	3	1,610,1	0,2,615	3.27994	7.45557	4.74906
chr1	150293719	150294766	C6MG0ACXX_8_7448.sorted.filtered_peak_1274	67	.	150293719	150294766	0	4	1,502,376,1	0,4,618,1046	3.50303	9.52966	6.76651
chr1	150335887	150337311	C6MG0ACXX_8_7448.sorted.filtered_peak_1275	156	.	150335887	150337311	0	3	1,1364,1	0,34,1423	3.66128	18.76088	15.63832
chr1	150459467	150460057	C6MG0ACXX_8_7448.sorted.filtered_peak_1276	181	.	150459467	150460057	0	3	1,585,1	0,3,589	5.33989	21.44782	18.15964
chr1	150487726	150488365	C6MG0ACXX_8_7448.sorted.filtered_peak_1277	103	.	150487726	150488365	0	3	1,619,1	0,15,638	3.92691	13.29820	10.32350
chr1	150533958	150534927	C6MG0ACXX_8_7448.sorted.filtered_peak_1278	30	.	150533958	150534927	0	3	1,604,1	0,357,968	2.15082	5.59242	3.02724
chr1	150535389	150535971	C6MG0ACXX_8_7448.sorted.filtered_peak_1279	24	.	150535389	150535971	0	2	1,1	0,581	1.99446	4.93538	2.42116
chr1	150539850	150540426	C6MG0ACXX_8_7448.sorted.filtered_peak_1280	44	.	150539850	150540426	0	3	1,566,1	0,4,575	2.45343	7.14787	4.45005
chr1	150551786	150552464	C6MG0ACXX_8_7448.sorted.filtered_peak_1281	152	.	150551786	150552464	0	3	1,568,1	0,22,677	3.82568	18.34723	15.20437
chr1	150583899	150584430	C6MG0ACXX_8_7448.sorted.filtered_peak_1282	136	.	150583899	150584430	0	3	1,520,1	0,1,530	4.14122	16.73468	13.62809
chr1	150585954	150586351	C6MG0ACXX_8_7448.sorted.filtered_peak_1283	64	.	150585954	150586351	0	3	1,372,1	0,18,396	3.15723	9.27146	6.45506
chr1	150594093	150594480	C6MG0ACXX_8_7448.sorted.filtered_peak_1284	18	.	150594093	150594480	0	2	250,1	0,386	2.65097	4.29478	1.82283
chr1	150601306	150602422	C6MG0ACXX_8_7448.sorted.filtered_peak_1285	171	.	150601306	150602422	0	3	1,946,1	0,164,1115	4.45500	20.36853	17.14181
chr1	150669482	150670037	C6MG0ACXX_8_7448.sorted.filtered_peak_1286	133	.	150669482	150670037	0	3	1,548,1	0,1,554	4.35843	16.42537	13.31774
chr1	150737723	150738336	C6MG0ACXX_8_7448.sorted.filtered_peak_1287	17	.	150737723	150738336	0	3	1,305,1	0,225,612	2.58521	4.18772	1.74480
chr1	150743311	150743685	C6MG0ACXX_8_7448.sorted.filtered_peak_1288	38	.	150743311	150743685	0	3	1,354,1	0,18,373	3.18282	6.53092	3.87170
chr1	150848741	150849475	C6MG0ACXX_8_7448.sorted.filtered_peak_1289	209	.	150848741	150849475	0	3	1,581,1	0,151,733	4.95762	24.25465	20.94023
chr1	150894973	150895272	C6MG0ACXX_8_7448.sorted.filtered_peak_1290	26	.	150894973	150895272	0	3	1,290,1	0,6,298	2.55070	5.21236	2.65375
chr1	150898503	150899186	C6MG0ACXX_8_7448.sorted.filtered_peak_1291	84	.	150898503	150899186	0	3	1,612,1	0,8,682	3.63189	11.33712	8.42751
chr1	150947018	150947433	C6MG0ACXX_8_7448.sorted.filtered_peak_1292	25	.	150947018	150947433	0	3	1,363,1	0,36,414	2.57287	5.06811	2.51772
chr1	150952013	150952263	C6MG0ACXX_8_7448.sorted.filtered_peak_1293	15	.	150952013	150952263	0	2	1,1	0,249	2.32599	3.93550	1.52564
chr1	150980472	150981110	C6MG0ACXX_8_7448.sorted.filtered_peak_1294	140	.	150980472	150981110	0	3	1,613,1	0,3,637	4.28296	17.22079	14.09866
chr1	151030227	151030614	C6MG0ACXX_8_7448.sorted.filtered_peak_1295	52	.	151030227	151030614	0	3	1,364,1	0,12,386	2.77834	7.97104	5.22090
chr1	151031810	151032264	C6MG0ACXX_8_7448.sorted.filtered_peak_1296	30	.	151031810	151032264	0	3	1,443,1	0,10,453	2.43532	5.66398	3.06969
chr1	151042792	151043902	C6MG0ACXX_8_7448.sorted.filtered_peak_1297	78	.	151042792	151043902	0	3	1,1059,1	0,39,1109	3.57598	10.74023	7.84011
chr1	151118955	151119430	C6MG0ACXX_8_7448.sorted.filtered_peak_1298	91	.	151118955	151119430	0	1	475	0	3.78909	12.14303	9.19600
chr1	151128691	151129264	C6MG0ACXX_8_7448.sorted.filtered_peak_1299	51	.	151128691	151129264	0	3	1,553,1	0,1,572	3.13358	7.86368	5.11171
chr1	151129697	151130102	C6MG0ACXX_8_7448.sorted.filtered_peak_1300	31	.	151129697	151130102	0	3	1,284,1	0,8,404	2.64945	5.71406	3.11340
chr1	151138224	151138849	C6MG0ACXX_8_7448.sorted.filtered_peak_1301	92	.	151138224	151138849	0	3	1,588,1	0,5,624	3.43758	12.22874	9.29600
chr1	151162242	151162845	C6MG0ACXX_8_7448.sorted.filtered_peak_1302	46	.	151162242	151162845	0	3	1,580,1	0,17,602	3.15138	7.35976	4.65468
chr1	151170438	151171615	C6MG0ACXX_8_7448.sorted.filtered_peak_1303	101	.	151170438	151171615	0	4	1,549,263,1	0,184,911,1176	3.55363	13.01167	10.11141
chr1	151226944	151227569	C6MG0ACXX_8_7448.sorted.filtered_peak_1304	106	.	151226944	151227569	0	2	1,619	0,6	4.20358	13.67945	10.68959
chr1	151253691	151254909	C6MG0ACXX_8_7448.sorted.filtered_peak_1305	145	.	151253691	151254909	0	3	1,1212,1	0,2,1217	3.46175	17.72016	14.58035
chr1	151284076	151284454	C6MG0ACXX_8_7448.sorted.filtered_peak_1306	77	.	151284076	151284454	0	3	1,358,1	0,9,377	3.82341	10.60854	7.73993
chr1	151299470	151300372	C6MG0ACXX_8_7448.sorted.filtered_peak_1307	101	.	151299470	151300372	0	3	1,614,1	0,284,901	3.95424	13.06525	10.11850
chr1	151313443	151313857	C6MG0ACXX_8_7448.sorted.filtered_peak_1308	20	.	151313443	151313857	0	3	1,343,1	0,66,413	2.48654	4.50666	2.01334
chr1	151319375	151320218	C6MG0ACXX_8_7448.sorted.filtered_peak_1309	248	.	151319375	151320218	0	3	1,833,1	0,2,842	4.92023	28.30040	24.83960
chr1	151371784	151372204	C6MG0ACXX_8_7448.sorted.filtered_peak_1310	67	.	151371784	151372204	0	3	1,404,1	0,2,419	3.47476	9.60606	6.75586
chr1	151416317	151416666	C6MG0ACXX_8_7448.sorted.filtered_peak_1311	39	.	151416317	151416666	0	2	1,320	0,29	3.17272	6.65715	3.98681
chr1	151431742	151432164	C6MG0ACXX_8_7448.sorted.filtered_peak_1312	24	.	151431742	151432164	0	2	1,1	0,421	2.46073	4.97119	2.43472
chr1	151483597	151483920	C6MG0ACXX_8_7448.sorted.filtered_peak_1313	43	.	151483597	151483920	0	3	1,298,1	0,7,322	3.03094	7.00517	4.31018
chr1	151512518	151513147	C6MG0ACXX_8_7448.sorted.filtered_peak_1314	73	.	151512518	151513147	0	3	1,569,1	0,7,628	3.64724	10.17662	7.33369
chr1	151566729	151566996	C6MG0ACXX_8_7448.sorted.filtered_peak_1315	28	.	151566729	151566996	0	1	267	0	3.03676	5.42105	2.83776
chr1	151584231	151584823	C6MG0ACXX_8_7448.sorted.filtered_peak_1316	78	.	151584231	151584823	0	3	1,535,1	0,30,591	3.62758	10.64560	7.80809
chr1	151693560	151693928	C6MG0ACXX_8_7448.sorted.filtered_peak_1317	22	.	151693560	151693928	0	2	348,1	0,367	2.75522	4.71961	2.20833
chr1	151735814	151736190	C6MG0ACXX_8_7448.sorted.filtered_peak_1318	27	.	151735814	151736190	0	3	1,349,1	0,2,375	2.82871	5.36095	2.79694
chr1	151762557	151763490	C6MG0ACXX_8_7448.sorted.filtered_peak_1319	210	.	151762557	151763490	0	3	1,924,1	0,5,932	4.74964	24.32045	21.02432
chr1	151812020	151812474	C6MG0ACXX_8_7448.sorted.filtered_peak_1320	32	.	151812020	151812474	0	2	1,361	0,93	2.63995	5.84600	3.24183
chr1	151881803	151882226	C6MG0ACXX_8_7448.sorted.filtered_peak_1321	90	.	151881803	151882226	0	1	423	0	3.99117	11.99566	9.05755
chr1	151913728	151914065	C6MG0ACXX_8_7448.sorted.filtered_peak_1322	13	.	151913728	151914065	0	2	1,1	0,336	2.21868	3.68614	1.31364
chr1	151918257	151918667	C6MG0ACXX_8_7448.sorted.filtered_peak_1323	27	.	151918257	151918667	0	3	1,406,1	0,3,409	2.49648	5.32083	2.74790
chr1	151940470	151940739	C6MG0ACXX_8_7448.sorted.filtered_peak_1324	16	.	151940470	151940739	0	2	1,1	0,268	2.51975	4.11527	1.67692
chr1	151945416	151945672	C6MG0ACXX_8_7448.sorted.filtered_peak_1325	24	.	151945416	151945672	0	2	1,1	0,255	2.79826	5.03089	2.47607
chr1	151966248	151966895	C6MG0ACXX_8_7448.sorted.filtered_peak_1326	20	.	151966248	151966895	0	3	1,357,1	0,2,646	2.35081	4.51415	2.03089
chr1	152007070	152008053	C6MG0ACXX_8_7448.sorted.filtered_peak_1327	33	.	152007070	152008053	0	4	1,331,298,1	0,3,471,982	2.64120	5.96609	3.35258
chr1	152020262	152021138	C6MG0ACXX_8_7448.sorted.filtered_peak_1328	181	.	152020262	152021138	0	3	1,791,1	0,79,875	4.11247	21.33382	18.11795
chr1	152413380	152413630	C6MG0ACXX_8_7448.sorted.filtered_peak_1329	20	.	152413380	152413630	0	2	1,1	0,249	2.64772	4.52366	2.02679
chr1	152432632	152433076	C6MG0ACXX_8_7448.sorted.filtered_peak_1330	27	.	152432632	152433076	0	3	1,376,1	0,8,443	2.81838	5.37294	2.78890
chr1	153467220	153467734	C6MG0ACXX_8_7448.sorted.filtered_peak_1331	12	.	153467220	153467734	0	2	1,1	0,513	2.45669	3.59353	1.24194
chr1	153508608	153508898	C6MG0ACXX_8_7448.sorted.filtered_peak_1332	24	.	153508608	153508898	0	3	1,258,1	0,18,289	2.32054	4.97031	2.42951
chr1	153517492	153517875	C6MG0ACXX_8_7448.sorted.filtered_peak_1333	66	.	153517492	153517875	0	2	379,1	0,382	3.07624	9.48220	6.66905
chr1	153539037	153539385	C6MG0ACXX_8_7448.sorted.filtered_peak_1334	21	.	153539037	153539385	0	2	1,288	0,60	2.58429	4.60146	2.10392
chr1	153606235	153607032	C6MG0ACXX_8_7448.sorted.filtered_peak_1335	201	.	153606235	153607032	0	3	1,776,1	0,1,796	4.57679	23.47226	20.14383
chr1	153630904	153631515	C6MG0ACXX_8_7448.sorted.filtered_peak_1336	105	.	153630904	153631515	0	3	1,594,1	0,2,610	4.07092	13.55140	10.52415
chr1	153643190	153644346	C6MG0ACXX_8_7448.sorted.filtered_peak_1337	221	.	153643190	153644346	0	3	1,867,1	0,58,1155	4.56359	25.42347	22.10829
chr1	153700028	153700978	C6MG0ACXX_8_7448.sorted.filtered_peak_1338	263	.	153700028	153700978	0	3	1,661,1	0,8,949	5.02898	29.83197	26.37396
chr1	153747728	153748547	C6MG0ACXX_8_7448.sorted.filtered_peak_1339	26	.	153747728	153748547	0	3	1,613,1	0,69,818	2.49425	5.23075	2.67416
chr1	153755698	153756474	C6MG0ACXX_8_7448.sorted.filtered_peak_1340	98	.	153755698	153756474	0	3	1,763,1	0,12,775	3.69650	12.82469	9.87128
chr1	153777858	153778504	C6MG0ACXX_8_7448.sorted.filtered_peak_1341	45	.	153777858	153778504	0	2	334,1	0,645	3.21753	7.17854	4.50485
chr1	153895085	153896013	C6MG0ACXX_8_7448.sorted.filtered_peak_1342	254	.	153895085	153896013	0	3	1,923,1	0,4,927	4.54747	28.90994	25.43616
chr1	153917730	153918159	C6MG0ACXX_8_7448.sorted.filtered_peak_1343	15	.	153917730	153918159	0	2	1,1	0,428	2.09054	3.94824	1.53037
chr1	153918425	153919314	C6MG0ACXX_8_7448.sorted.filtered_peak_1344	21	.	153918425	153919314	0	3	1,282,1	0,494,888	2.21293	4.65791	2.15889
chr1	153930689	153931388	C6MG0ACXX_8_7448.sorted.filtered_peak_1345	104	.	153930689	153931388	0	3	1,686,1	0,12,698	3.12702	13.45409	10.48785
chr1	153935964	153936317	C6MG0ACXX_8_7448.sorted.filtered_peak_1346	49	.	153935964	153936317	0	3	1,342,1	0,2,352	2.45713	7.68182	4.94868
chr1	153939877	153940413	C6MG0ACXX_8_7448.sorted.filtered_peak_1347	50	.	153939877	153940413	0	3	1,534,1	0,1,535	2.69677	7.78711	5.05451
chr1	153949355	153949832	C6MG0ACXX_8_7448.sorted.filtered_peak_1348	18	.	153949355	153949832	0	2	1,250	0,227	2.37068	4.30512	1.84935
chr1	153950055	153950973	C6MG0ACXX_8_7448.sorted.filtered_peak_1349	33	.	153950055	153950973	0	3	1,629,1	0,56,917	2.72538	5.90036	3.30357
chr1	153962962	153963569	C6MG0ACXX_8_7448.sorted.filtered_peak_1350	92	.	153962962	153963569	0	2	1,590	0,17	3.87787	12.18495	9.23319
chr1	154130157	154130581	C6MG0ACXX_8_7448.sorted.filtered_peak_1351	105	.	154130157	154130581	0	1	424	0	4.23039	13.51380	10.51769
chr1	154154700	154155389	C6MG0ACXX_8_7448.sorted.filtered_peak_1352	61	.	154154700	154155389	0	3	1,682,1	0,4,688	3.02743	8.98217	6.16182
chr1	154155635	154155913	C6MG0ACXX_8_7448.sorted.filtered_peak_1353	49	.	154155635	154155913	0	3	1,257,1	0,7,277	2.85458	7.71565	4.97444
chr1	154185894	154186149	C6MG0ACXX_8_7448.sorted.filtered_peak_1354	26	.	154185894	154186149	0	2	1,1	0,254	2.88208	5.17289	2.60625
chr1	154192835	154194056	C6MG0ACXX_8_7448.sorted.filtered_peak_1355	164	.	154192835	154194056	0	3	1,825,1	0,8,1220	3.56359	19.52096	16.42286
chr1	154244635	154245248	C6MG0ACXX_8_7448.sorted.filtered_peak_1356	183	.	154244635	154245248	0	2	1,598	0,15	4.57537	21.64076	18.35692
chr1	154297097	154297438	C6MG0ACXX_8_7448.sorted.filtered_peak_1357	28	.	154297097	154297438	0	3	1,335,1	0,1,340	2.49908	5.40428	2.81865
chr1	154325900	154326286	C6MG0ACXX_8_7448.sorted.filtered_peak_1358	17	.	154325900	154326286	0	2	1,1	0,385	2.44901	4.14470	1.71849
chr1	154358038	154358366	C6MG0ACXX_8_7448.sorted.filtered_peak_1359	19	.	154358038	154358366	0	2	1,314	0,14	2.67377	4.41712	1.93494
chr1	154359066	154359440	C6MG0ACXX_8_7448.sorted.filtered_peak_1360	51	.	154359066	154359440	0	2	356,1	0,373	3.54232	7.89409	5.14508
chr1	154377441	154377809	C6MG0ACXX_8_7448.sorted.filtered_peak_1361	21	.	154377441	154377809	0	2	1,362	0,6	2.32819	4.70001	2.18729
chr1	154379801	154380091	C6MG0ACXX_8_7448.sorted.filtered_peak_1362	12	.	154379801	154380091	0	2	1,1	0,289	2.09563	3.57148	1.22263
chr1	154404027	154404673	C6MG0ACXX_8_7448.sorted.filtered_peak_1363	118	.	154404027	154404673	0	2	1,632	0,14	4.19352	14.87292	11.82873
chr1	154417577	154417883	C6MG0ACXX_8_7448.sorted.filtered_peak_1364	36	.	154417577	154417883	0	2	291,1	0,305	3.17748	6.25315	3.61619
chr1	154436042	154436447	C6MG0ACXX_8_7448.sorted.filtered_peak_1365	19	.	154436042	154436447	0	3	1,366,1	0,17,404	2.48421	4.47130	1.99107
chr1	154452267	154452868	C6MG0ACXX_8_7448.sorted.filtered_peak_1366	32	.	154452267	154452868	0	3	1,377,1	0,38,600	3.02874	5.89439	3.28797
chr1	154531066	154531882	C6MG0ACXX_8_7448.sorted.filtered_peak_1367	215	.	154531066	154531882	0	3	1,788,1	0,27,815	4.19185	24.90313	21.57620
chr1	154580483	154580897	C6MG0ACXX_8_7448.sorted.filtered_peak_1368	124	.	154580483	154580897	0	3	1,392,1	0,20,413	3.78353	15.55313	12.46985
chr1	154599826	154600786	C6MG0ACXX_8_7448.sorted.filtered_peak_1369	60	.	154599826	154600786	0	3	1,937,1	0,6,959	3.13235	8.82453	6.08176
chr1	154731771	154732261	C6MG0ACXX_8_7448.sorted.filtered_peak_1370	32	.	154731771	154732261	0	2	1,486	0,4	2.90050	5.83154	3.22639
chr1	154763848	154764392	C6MG0ACXX_8_7448.sorted.filtered_peak_1371	18	.	154763848	154764392	0	2	1,1	0,543	2.57275	4.33140	1.86874
chr1	154842765	154843237	C6MG0ACXX_8_7448.sorted.filtered_peak_1372	24	.	154842765	154843237	0	2	1,1	0,471	2.77905	4.95573	2.42770
chr1	154909058	154910134	C6MG0ACXX_8_7448.sorted.filtered_peak_1373	176	.	154909058	154910134	0	3	1,1063,1	0,5,1075	3.91697	20.89860	17.63166
chr1	154927563	154928052	C6MG0ACXX_8_7448.sorted.filtered_peak_1374	61	.	154927563	154928052	0	3	1,486,1	0,2,488	2.91384	8.95019	6.14893
chr1	154928464	154928803	C6MG0ACXX_8_7448.sorted.filtered_peak_1375	73	.	154928464	154928803	0	3	1,331,1	0,7,338	3.04401	10.20684	7.34257
chr1	154933817	154934633	C6MG0ACXX_8_7448.sorted.filtered_peak_1376	54	.	154933817	154934633	0	3	1,810,1	0,1,815	2.87129	8.26655	5.48194
chr1	154946218	154946490	C6MG0ACXX_8_7448.sorted.filtered_peak_1377	41	.	154946218	154946490	0	3	1,253,1	0,18,271	2.21350	6.86358	4.18707
chr1	154946679	154947625	C6MG0ACXX_8_7448.sorted.filtered_peak_1378	235	.	154946679	154947625	0	3	1,943,1	0,1,945	3.93010	27.05138	23.59545
chr1	154955253	154956171	C6MG0ACXX_8_7448.sorted.filtered_peak_1379	167	.	154955253	154956171	0	2	912,1	0,917	4.34718	19.85320	16.73007
chr1	154973387	154973932	C6MG0ACXX_8_7448.sorted.filtered_peak_1380	25	.	154973387	154973932	0	3	1,513,1	0,20,544	2.13243	5.05707	2.51122
chr1	154974345	154974936	C6MG0ACXX_8_7448.sorted.filtered_peak_1381	95	.	154974345	154974936	0	3	1,589,1	0,1,590	2.94314	12.51430	9.58973
chr1	154989940	154990306	C6MG0ACXX_8_7448.sorted.filtered_peak_1382	39	.	154989940	154990306	0	3	1,284,1	0,1,365	2.96861	6.59524	3.92356
chr1	155023158	155023963	C6MG0ACXX_8_7448.sorted.filtered_peak_1383	39	.	155023158	155023963	0	3	1,439,1	0,363,804	2.68499	6.58488	3.94844
chr1	155034068	155034318	C6MG0ACXX_8_7448.sorted.filtered_peak_1384	32	.	155034068	155034318	0	2	1,1	0,249	2.56545	5.85850	3.25141
chr1	155036016	155036516	C6MG0ACXX_8_7448.sorted.filtered_peak_1385	25	.	155036016	155036516	0	3	1,473,1	0,26,499	2.47442	5.12736	2.56946
chr1	155057196	155058165	C6MG0ACXX_8_7448.sorted.filtered_peak_1386	112	.	155057196	155058165	0	3	1,818,1	0,38,968	3.60971	14.23608	11.20736
chr1	155088298	155088688	C6MG0ACXX_8_7448.sorted.filtered_peak_1387	16	.	155088298	155088688	0	2	1,1	0,389	2.64344	4.06691	1.62675
chr1	155107657	155108801	C6MG0ACXX_8_7448.sorted.filtered_peak_1388	55	.	155107657	155108801	0	3	1,941,1	0,1,1143	2.86837	8.27033	5.52856
chr1	155112689	155113108	C6MG0ACXX_8_7448.sorted.filtered_peak_1389	19	.	155112689	155113108	0	3	1,334,1	0,7,418	2.33276	4.47760	1.99486
chr1	155140333	155140639	C6MG0ACXX_8_7448.sorted.filtered_peak_1390	44	.	155140333	155140639	0	3	1,289,1	0,3,305	3.00976	7.14794	4.44248
chr1	155145519	155146357	C6MG0ACXX_8_7448.sorted.filtered_peak_1391	62	.	155145519	155146357	0	3	1,820,1	0,14,837	2.71641	9.03016	6.26494
chr1	155163129	155163482	C6MG0ACXX_8_7448.sorted.filtered_peak_1392	32	.	155163129	155163482	0	3	1,341,1	0,2,352	2.45739	5.91432	3.29607
chr1	155164262	155164835	C6MG0ACXX_8_7448.sorted.filtered_peak_1393	96	.	155164262	155164835	0	3	1,560,1	0,4,572	3.49709	12.59157	9.61043
chr1	155178302	155179123	C6MG0ACXX_8_7448.sorted.filtered_peak_1394	38	.	155178302	155179123	0	4	1,304,344,1	0,17,469,820	2.94795	6.52120	3.86227
chr1	155196514	155197832	C6MG0ACXX_8_7448.sorted.filtered_peak_1395	150	.	155196514	155197832	0	4	1,449,685,1	0,11,616,1317	3.93150	18.16824	15.09513
chr1	155214183	155214985	C6MG0ACXX_8_7448.sorted.filtered_peak_1396	103	.	155214183	155214985	0	3	1,774,1	0,11,801	3.50639	13.28516	10.34027
chr1	155220297	155220782	C6MG0ACXX_8_7448.sorted.filtered_peak_1397	18	.	155220297	155220782	0	3	1,319,1	0,153,484	2.31645	4.36048	1.88750
chr1	155231673	155232536	C6MG0ACXX_8_7448.sorted.filtered_peak_1398	57	.	155231673	155232536	0	3	1,448,1	0,261,862	3.01826	8.51118	5.77558
chr1	155243074	155243580	C6MG0ACXX_8_7448.sorted.filtered_peak_1399	94	.	155243074	155243580	0	3	1,499,1	0,1,505	3.35750	12.42941	9.47921
chr1	155246977	155247297	C6MG0ACXX_8_7448.sorted.filtered_peak_1400	59	.	155246977	155247297	0	3	1,318,1	0,1,319	2.94368	8.72756	5.94343
chr1	155278181	155279140	C6MG0ACXX_8_7448.sorted.filtered_peak_1401	180	.	155278181	155279140	0	3	1,569,1	0,4,958	4.58700	21.31117	18.09194
chr1	155292996	155293344	C6MG0ACXX_8_7448.sorted.filtered_peak_1402	35	.	155292996	155293344	0	3	1,331,1	0,14,347	2.43186	6.15626	3.52876
chr1	155293549	155294364	C6MG0ACXX_8_7448.sorted.filtered_peak_1403	35	.	155293549	155294364	0	3	1,774,1	0,3,814	2.47209	6.22222	3.57462
chr1	155436300	155436557	C6MG0ACXX_8_7448.sorted.filtered_peak_1404	16	.	155436300	155436557	0	2	1,1	0,256	2.61905	4.03040	1.60709
chr1	155505989	155506423	C6MG0ACXX_8_7448.sorted.filtered_peak_1405	35	.	155505989	155506423	0	2	417,1	0,433	2.98390	6.22534	3.57409
chr1	155532156	155533167	C6MG0ACXX_8_7448.sorted.filtered_peak_1406	121	.	155532156	155533167	0	3	1,1003,1	0,4,1010	4.03216	15.13625	12.12158
chr1	155579495	155580047	C6MG0ACXX_8_7448.sorted.filtered_peak_1407	101	.	155579495	155580047	0	1	552	0	4.82180	13.08944	10.10083
chr1	155607233	155607488	C6MG0ACXX_8_7448.sorted.filtered_peak_1408	36	.	155607233	155607488	0	1	255	0	3.29830	6.33189	3.67153
chr1	155658078	155658975	C6MG0ACXX_8_7448.sorted.filtered_peak_1409	127	.	155658078	155658975	0	3	1,893,1	0,1,896	4.44600	15.78638	12.70332
chr1	155714725	155715627	C6MG0ACXX_8_7448.sorted.filtered_peak_1410	78	.	155714725	155715627	0	2	1,816	0,86	4.29759	10.74298	7.86103
chr1	155826922	155827237	C6MG0ACXX_8_7448.sorted.filtered_peak_1411	50	.	155826922	155827237	0	3	1,301,1	0,10,314	2.56777	7.80392	5.07389
chr1	155828978	155830387	C6MG0ACXX_8_7448.sorted.filtered_peak_1412	110	.	155828978	155830387	0	4	1,580,525,1	0,3,702,1408	3.18249	14.05132	11.09542
chr1	155880982	155881514	C6MG0ACXX_8_7448.sorted.filtered_peak_1413	40	.	155880982	155881514	0	3	1,394,1	0,15,531	3.10820	6.66658	4.00513
chr1	155903871	155904789	C6MG0ACXX_8_7448.sorted.filtered_peak_1414	133	.	155903871	155904789	0	3	1,648,1	0,9,917	4.04590	16.32496	13.30817
chr1	155947982	155948364	C6MG0ACXX_8_7448.sorted.filtered_peak_1415	23	.	155947982	155948364	0	3	1,323,1	0,2,381	2.31145	4.91899	2.39185
chr1	155974788	155975274	C6MG0ACXX_8_7448.sorted.filtered_peak_1416	23	.	155974788	155975274	0	3	1,251,1	0,7,485	2.76143	4.86840	2.34814
chr1	155990460	155990974	C6MG0ACXX_8_7448.sorted.filtered_peak_1417	109	.	155990460	155990974	0	3	1,416,1	0,97,513	4.57764	13.96320	10.97058
chr1	156023578	156025196	C6MG0ACXX_8_7448.sorted.filtered_peak_1418	44	.	156023578	156025196	0	3	1,843,1	0,561,1617	2.60088	7.08712	4.43315
chr1	156052181	156052489	C6MG0ACXX_8_7448.sorted.filtered_peak_1419	35	.	156052181	156052489	0	3	1,284,1	0,1,307	3.04066	6.19564	3.55171
chr1	156060474	156060847	C6MG0ACXX_8_7448.sorted.filtered_peak_1420	38	.	156060474	156060847	0	1	373	0	3.33198	6.51248	3.85242
chr1	156066772	156067201	C6MG0ACXX_8_7448.sorted.filtered_peak_1421	89	.	156066772	156067201	0	3	1,375,1	0,1,428	3.85335	11.90152	8.96811
chr1	156075988	156076428	C6MG0ACXX_8_7448.sorted.filtered_peak_1422	103	.	156075988	156076428	0	3	1,436,1	0,3,439	3.88190	13.38099	10.38198
chr1	156083911	156084161	C6MG0ACXX_8_7448.sorted.filtered_peak_1423	19	.	156083911	156084161	0	2	1,1	0,249	2.52446	4.40038	1.93365
chr1	156096794	156097314	C6MG0ACXX_8_7448.sorted.filtered_peak_1424	77	.	156096794	156097314	0	3	1,501,1	0,4,519	3.54725	10.57647	7.73082
chr1	156163489	156164201	C6MG0ACXX_8_7448.sorted.filtered_peak_1425	237	.	156163489	156164201	0	3	1,621,1	0,5,711	5.05133	27.13062	23.71264
chr1	156182650	156183117	C6MG0ACXX_8_7448.sorted.filtered_peak_1426	61	.	156182650	156183117	0	3	1,459,1	0,2,466	2.29905	8.97598	6.16374
chr1	156186160	156186709	C6MG0ACXX_8_7448.sorted.filtered_peak_1427	1757	.	156186160	156186709	0	3	1,545,1	0,1,548	10.03354	181.51007	175.75945
chr1	156192699	156193104	C6MG0ACXX_8_7448.sorted.filtered_peak_1428	20	.	156192699	156193104	0	3	1,385,1	0,9,404	2.47215	4.50122	2.01836
chr1	156195240	156195490	C6MG0ACXX_8_7448.sorted.filtered_peak_1429	43	.	156195240	156195490	0	2	1,1	0,249	3.10981	7.05560	4.36184
chr1	156196100	156196422	C6MG0ACXX_8_7448.sorted.filtered_peak_1430	11	.	156196100	156196422	0	2	1,1	0,321	2.31052	3.53432	1.18918
chr1	156252226	156252933	C6MG0ACXX_8_7448.sorted.filtered_peak_1431	143	.	156252226	156252933	0	3	1,699,1	0,3,706	4.07902	17.53049	14.37156
chr1	156265165	156265631	C6MG0ACXX_8_7448.sorted.filtered_peak_1432	23	.	156265165	156265631	0	3	1,281,1	0,5,465	2.76287	4.87586	2.34471
chr1	156307944	156308696	C6MG0ACXX_8_7448.sorted.filtered_peak_1433	332	.	156307944	156308696	0	3	1,740,1	0,1,751	5.37520	37.02922	33.28512
chr1	156355508	156355826	C6MG0ACXX_8_7448.sorted.filtered_peak_1434	23	.	156355508	156355826	0	2	1,1	0,317	2.71302	4.89472	2.37503
chr1	156390029	156390348	C6MG0ACXX_8_7448.sorted.filtered_peak_1435	27	.	156390029	156390348	0	1	319	0	2.76527	5.31817	2.75585
chr1	156426345	156427372	C6MG0ACXX_8_7448.sorted.filtered_peak_1436	67	.	156426345	156427372	0	2	1023,1	0,1026	3.17810	9.64340	6.79015
chr1	156470523	156471438	C6MG0ACXX_8_7448.sorted.filtered_peak_1437	70	.	156470523	156471438	0	3	1,902,1	0,2,914	2.62759	9.89763	7.03489
chr1	156474665	156475360	C6MG0ACXX_8_7448.sorted.filtered_peak_1438	118	.	156474665	156475360	0	3	1,683,1	0,10,694	3.09872	14.91857	11.87318
chr1	156561173	156561831	C6MG0ACXX_8_7448.sorted.filtered_peak_1439	37	.	156561173	156561831	0	3	1,644,1	0,4,657	2.95052	6.38998	3.74264
chr1	156570862	156571417	C6MG0ACXX_8_7448.sorted.filtered_peak_1440	23	.	156570862	156571417	0	2	1,262	0,293	2.64574	4.85423	2.32407
chr1	156629798	156630339	C6MG0ACXX_8_7448.sorted.filtered_peak_1441	57	.	156629798	156630339	0	3	1,420,1	0,26,540	3.02976	8.49111	5.73861
chr1	156691374	156691710	C6MG0ACXX_8_7448.sorted.filtered_peak_1442	18	.	156691374	156691710	0	3	1,297,1	0,12,335	2.46369	4.30316	1.84180
chr1	156698082	156699046	C6MG0ACXX_8_7448.sorted.filtered_peak_1443	122	.	156698082	156699046	0	3	1,952,1	0,10,963	3.29817	15.23902	12.22179
chr1	156710595	156711358	C6MG0ACXX_8_7448.sorted.filtered_peak_1444	284	.	156710595	156711358	0	3	1,591,1	0,167,762	4.45218	32.03154	28.44679
chr1	156721427	156721893	C6MG0ACXX_8_7448.sorted.filtered_peak_1445	112	.	156721427	156721893	0	3	1,427,1	0,1,465	3.56425	14.29770	11.27348
chr1	156736718	156737632	C6MG0ACXX_8_7448.sorted.filtered_peak_1446	187	.	156736718	156737632	0	3	1,828,1	0,18,913	4.32504	22.00037	18.73113
chr1	156786079	156786895	C6MG0ACXX_8_7448.sorted.filtered_peak_1447	144	.	156786079	156786895	0	3	1,719,1	0,96,815	3.86384	17.52391	14.46298
chr1	156791685	156791975	C6MG0ACXX_8_7448.sorted.filtered_peak_1448	41	.	156791685	156791975	0	1	290	0	3.07183	6.87019	4.17742
chr1	156829887	156830212	C6MG0ACXX_8_7448.sorted.filtered_peak_1449	29	.	156829887	156830212	0	3	1,320,1	0,3,324	2.70724	5.50804	2.92187
chr1	156880108	156880380	C6MG0ACXX_8_7448.sorted.filtered_peak_1450	17	.	156880108	156880380	0	2	1,1	0,271	2.56467	4.23650	1.78574
chr1	157108047	157108466	C6MG0ACXX_8_7448.sorted.filtered_peak_1451	66	.	157108047	157108466	0	3	1,360,1	0,1,418	3.10146	9.52582	6.69809
chr1	157125833	157126326	C6MG0ACXX_8_7448.sorted.filtered_peak_1452	19	.	157125833	157126326	0	2	1,1	0,492	2.58947	4.42838	1.94702
chr1	158087799	158088049	C6MG0ACXX_8_7448.sorted.filtered_peak_1453	16	.	158087799	158088049	0	2	1,1	0,249	2.61261	4.08421	1.65501
chr1	158119421	158119958	C6MG0ACXX_8_7448.sorted.filtered_peak_1454	26	.	158119421	158119958	0	3	1,330,1	0,7,536	2.77542	5.23470	2.69054
chr1	158900305	158900810	C6MG0ACXX_8_7448.sorted.filtered_peak_1455	31	.	158900305	158900810	0	2	502,1	0,504	2.73384	5.74261	3.13609
chr1	158978579	158978958	C6MG0ACXX_8_7448.sorted.filtered_peak_1456	31	.	158978579	158978958	0	3	1,375,1	0,2,378	2.36330	5.77380	3.17184
chr1	158979273	158979849	C6MG0ACXX_8_7448.sorted.filtered_peak_1457	51	.	158979273	158979849	0	3	1,365,1	0,203,575	2.62539	7.91162	5.19822
chr1	159037923	159038304	C6MG0ACXX_8_7448.sorted.filtered_peak_1458	21	.	159037923	159038304	0	3	1,279,1	0,99,380	2.68199	4.62066	2.11336
chr1	159046333	159047473	C6MG0ACXX_8_7448.sorted.filtered_peak_1459	137	.	159046333	159047473	0	3	1,1005,1	0,103,1139	3.71144	16.86695	13.78512
chr1	159750341	159750902	C6MG0ACXX_8_7448.sorted.filtered_peak_1460	195	.	159750341	159750902	0	3	1,518,1	0,39,560	4.77720	22.88333	19.57234
chr1	159796329	159796593	C6MG0ACXX_8_7448.sorted.filtered_peak_1461	39	.	159796329	159796593	0	3	1,251,1	0,12,263	2.87420	6.59376	3.92439
chr1	159824452	159824801	C6MG0ACXX_8_7448.sorted.filtered_peak_1462	58	.	159824452	159824801	0	3	1,343,1	0,4,348	3.54604	8.63690	5.84542
chr1	159861337	159861713	C6MG0ACXX_8_7448.sorted.filtered_peak_1463	17	.	159861337	159861713	0	2	1,1	0,375	2.52404	4.20159	1.75043
chr1	159880166	159880569	C6MG0ACXX_8_7448.sorted.filtered_peak_1464	61	.	159880166	159880569	0	3	1,390,1	0,6,402	3.33795	8.99973	6.19512
chr1	159895188	159895565	C6MG0ACXX_8_7448.sorted.filtered_peak_1465	26	.	159895188	159895565	0	3	1,293,1	0,79,376	2.24502	5.20693	2.64586
chr1	160001381	160001876	C6MG0ACXX_8_7448.sorted.filtered_peak_1466	80	.	160001381	160001876	0	2	1,395	0,100	3.69857	10.91626	8.02570
chr1	160068159	160069124	C6MG0ACXX_8_7448.sorted.filtered_peak_1467	102	.	160068159	160069124	0	3	1,959,1	0,3,964	3.24823	13.19073	10.24644
chr1	160231372	160232882	C6MG0ACXX_8_7448.sorted.filtered_peak_1468	77	.	160231372	160232882	0	4	1,643,783,1	0,1,726,1509	3.02373	10.65944	7.78680
chr1	160254664	160255125	C6MG0ACXX_8_7448.sorted.filtered_peak_1469	47	.	160254664	160255125	0	3	1,439,1	0,19,460	3.08920	7.41382	4.71245
chr1	160312731	160313675	C6MG0ACXX_8_7448.sorted.filtered_peak_1470	60	.	160312731	160313675	0	3	1,602,1	0,7,943	3.15678	8.78633	6.05349
chr1	160423229	160423546	C6MG0ACXX_8_7448.sorted.filtered_peak_1471	29	.	160423229	160423546	0	3	1,296,1	0,2,316	2.86638	5.57967	2.98413
chr1	160430437	160430881	C6MG0ACXX_8_7448.sorted.filtered_peak_1472	24	.	160430437	160430881	0	2	1,288	0,156	2.56612	4.97496	2.44009
chr1	160444295	160444545	C6MG0ACXX_8_7448.sorted.filtered_peak_1473	24	.	160444295	160444545	0	1	250	0	2.92432	4.98282	2.42999
chr1	160489833	160490362	C6MG0ACXX_8_7448.sorted.filtered_peak_1474	22	.	160489833	160490362	0	2	1,1	0,528	2.53401	4.72257	2.21599
chr1	160492135	160492385	C6MG0ACXX_8_7448.sorted.filtered_peak_1475	21	.	160492135	160492385	0	2	1,1	0,249	2.53242	4.62610	2.12112
chr1	160492773	160493059	C6MG0ACXX_8_7448.sorted.filtered_peak_1476	27	.	160492773	160493059	0	1	286	0	2.69493	5.26898	2.70166
chr1	160509893	160510462	C6MG0ACXX_8_7448.sorted.filtered_peak_1477	62	.	160509893	160510462	0	3	1,552,1	0,10,568	3.34876	9.10643	6.28622
chr1	160537753	160538386	C6MG0ACXX_8_7448.sorted.filtered_peak_1478	108	.	160537753	160538386	0	3	1,610,1	0,20,632	3.74121	13.82625	10.81643
chr1	160576603	160577133	C6MG0ACXX_8_7448.sorted.filtered_peak_1479	42	.	160576603	160577133	0	3	1,279,1	0,249,529	2.99413	6.90503	4.24539
chr1	160593009	160593490	C6MG0ACXX_8_7448.sorted.filtered_peak_1480	44	.	160593009	160593490	0	2	363,1	0,480	2.57353	7.16935	4.48658
chr1	160607845	160608298	C6MG0ACXX_8_7448.sorted.filtered_peak_1481	58	.	160607845	160608298	0	3	1,410,1	0,1,452	2.67072	8.58550	5.80671
chr1	160610247	160610532	C6MG0ACXX_8_7448.sorted.filtered_peak_1482	52	.	160610247	160610532	0	2	283,1	0,284	2.56676	7.98497	5.22498
chr1	160616794	160617044	C6MG0ACXX_8_7448.sorted.filtered_peak_1483	19	.	160616794	160617044	0	2	1,1	0,249	2.25779	4.48086	1.99601
chr1	160635094	160635947	C6MG0ACXX_8_7448.sorted.filtered_peak_1484	28	.	160635094	160635947	0	3	1,606,1	0,239,852	2.65215	5.42449	2.84490
chr1	160643015	160643376	C6MG0ACXX_8_7448.sorted.filtered_peak_1485	22	.	160643015	160643376	0	3	1,279,1	0,67,360	2.40002	4.73298	2.21249
chr1	160652866	160653352	C6MG0ACXX_8_7448.sorted.filtered_peak_1486	73	.	160652866	160653352	0	3	1,463,1	0,19,485	3.09614	10.25910	7.39356
chr1	160680796	160681197	C6MG0ACXX_8_7448.sorted.filtered_peak_1487	21	.	160680796	160681197	0	3	1,277,1	0,101,400	2.23583	4.66883	2.16815
chr1	160681577	160681913	C6MG0ACXX_8_7448.sorted.filtered_peak_1488	17	.	160681577	160681913	0	2	1,1	0,335	2.15736	4.23707	1.78106
chr1	160726203	160726855	C6MG0ACXX_8_7448.sorted.filtered_peak_1489	26	.	160726203	160726855	0	2	279,299	0,353	2.69858	5.19632	2.64252
chr1	160736744	160737097	C6MG0ACXX_8_7448.sorted.filtered_peak_1490	16	.	160736744	160737097	0	3	1,251,1	0,21,352	2.42701	4.11977	1.67992
chr1	160737949	160738232	C6MG0ACXX_8_7448.sorted.filtered_peak_1491	13	.	160737949	160738232	0	2	1,1	0,282	2.33764	3.70504	1.33553
chr1	160765463	160766149	C6MG0ACXX_8_7448.sorted.filtered_peak_1492	49	.	160765463	160766149	0	3	1,675,1	0,6,685	3.01801	7.63315	4.93021
chr1	160807300	160808112	C6MG0ACXX_8_7448.sorted.filtered_peak_1493	65	.	160807300	160808112	0	3	1,783,1	0,23,811	3.15789	9.37536	6.54987
chr1	160832162	160833004	C6MG0ACXX_8_7448.sorted.filtered_peak_1494	39	.	160832162	160833004	0	3	1,411,1	0,328,841	2.99992	6.61511	3.99048
chr1	160924048	160924347	C6MG0ACXX_8_7448.sorted.filtered_peak_1495	30	.	160924048	160924347	0	1	299	0	3.10978	5.64646	3.03920
chr1	160983142	160984133	C6MG0ACXX_8_7448.sorted.filtered_peak_1496	48	.	160983142	160984133	0	2	1,699	0,292	3.51046	7.59535	4.86384
chr1	160990680	160991253	C6MG0ACXX_8_7448.sorted.filtered_peak_1497	27	.	160990680	160991253	0	2	1,417	0,156	2.83408	5.29810	2.73967
chr1	161008427	161008985	C6MG0ACXX_8_7448.sorted.filtered_peak_1498	49	.	161008427	161008985	0	2	1,554	0,4	3.00670	7.63594	4.92284
chr1	161015470	161016185	C6MG0ACXX_8_7448.sorted.filtered_peak_1499	95	.	161015470	161016185	0	3	1,709,1	0,1,714	3.27230	12.53025	9.58254
chr1	161038103	161038471	C6MG0ACXX_8_7448.sorted.filtered_peak_1500	28	.	161038103	161038471	0	3	1,294,1	0,1,367	2.38719	5.42811	2.85809
chr1	161039532	161040018	C6MG0ACXX_8_7448.sorted.filtered_peak_1501	95	.	161039532	161040018	0	3	1,476,1	0,9,485	3.31656	12.49203	9.55748
chr1	161067622	161067918	C6MG0ACXX_8_7448.sorted.filtered_peak_1502	21	.	161067622	161067918	0	2	1,1	0,295	2.32072	4.63028	2.13753
chr1	161087393	161088101	C6MG0ACXX_8_7448.sorted.filtered_peak_1503	46	.	161087393	161088101	0	3	1,643,1	0,62,707	2.89249	7.35649	4.64533
chr1	161102061	161102982	C6MG0ACXX_8_7448.sorted.filtered_peak_1504	99	.	161102061	161102982	0	3	1,904,1	0,1,920	3.43750	12.93095	9.96496
chr1	161123565	161124173	C6MG0ACXX_8_7448.sorted.filtered_peak_1505	79	.	161123565	161124173	0	3	1,589,1	0,9,607	3.52197	10.88632	7.98976
chr1	161128907	161129572	C6MG0ACXX_8_7448.sorted.filtered_peak_1506	57	.	161128907	161129572	0	2	1,657	0,8	2.81639	8.54772	5.78490
chr1	161135613	161136410	C6MG0ACXX_8_7448.sorted.filtered_peak_1507	117	.	161135613	161136410	0	3	1,791,1	0,2,796	3.51424	14.77294	11.71021
chr1	161146953	161147471	C6MG0ACXX_8_7448.sorted.filtered_peak_1508	60	.	161146953	161147471	0	3	1,508,1	0,8,517	3.24223	8.87709	6.08648
chr1	161155074	161155673	C6MG0ACXX_8_7448.sorted.filtered_peak_1509	76	.	161155074	161155673	0	3	1,596,1	0,2,598	3.40107	10.56528	7.69256
chr1	161171747	161172291	C6MG0ACXX_8_7448.sorted.filtered_peak_1510	96	.	161171747	161172291	0	3	1,504,1	0,38,543	3.50733	12.59065	9.61909
chr1	161179627	161179894	C6MG0ACXX_8_7448.sorted.filtered_peak_1511	30	.	161179627	161179894	0	2	1,1	0,266	2.82966	5.59733	3.00974
chr1	161195252	161196008	C6MG0ACXX_8_7448.sorted.filtered_peak_1512	205	.	161195252	161196008	0	3	1,685,1	0,68,755	4.32309	23.91027	20.59786
chr1	161275804	161276228	C6MG0ACXX_8_7448.sorted.filtered_peak_1513	50	.	161275804	161276228	0	2	423,1	0,423	3.21827	7.80208	5.05830
chr1	161283792	161284521	C6MG0ACXX_8_7448.sorted.filtered_peak_1514	52	.	161283792	161284521	0	3	1,722,1	0,1,728	3.32503	8.02439	5.27088
chr1	161321285	161321743	C6MG0ACXX_8_7448.sorted.filtered_peak_1515	41	.	161321285	161321743	0	3	1,439,1	0,14,457	3.27035	6.85184	4.17086
chr1	161359488	161360367	C6MG0ACXX_8_7448.sorted.filtered_peak_1516	108	.	161359488	161360367	0	3	1,742,1	0,7,878	3.57922	13.89539	10.89762
chr1	161368972	161369960	C6MG0ACXX_8_7448.sorted.filtered_peak_1517	113	.	161368972	161369960	0	3	1,956,1	0,9,987	3.85284	14.43805	11.39725
chr1	161410102	161410522	C6MG0ACXX_8_7448.sorted.filtered_peak_1518	34	.	161410102	161410522	0	1	420	0	3.24568	6.14050	3.49487
chr1	161493601	161494313	C6MG0ACXX_8_7448.sorted.filtered_peak_1519	55	.	161493601	161494313	0	2	293,356	0,356	3.79694	8.33417	5.55906
chr1	161500585	161501138	C6MG0ACXX_8_7448.sorted.filtered_peak_1520	77	.	161500585	161501138	0	3	1,551,1	0,1,552	4.25297	10.65924	7.75750
chr1	161502420	161502917	C6MG0ACXX_8_7448.sorted.filtered_peak_1521	25	.	161502420	161502917	0	3	1,419,1	0,67,496	2.89067	5.11127	2.57295
chr1	161509710	161510312	C6MG0ACXX_8_7448.sorted.filtered_peak_1522	174	.	161509710	161510312	0	3	1,572,1	0,29,601	5.75132	20.62787	17.40520
chr1	161511622	161511968	C6MG0ACXX_8_7448.sorted.filtered_peak_1523	15	.	161511622	161511968	0	2	1,1	0,345	2.51205	4.00613	1.58880
chr1	161582195	161582713	C6MG0ACXX_8_7448.sorted.filtered_peak_1524	129	.	161582195	161582713	0	1	518	0	5.46981	16.07471	12.95536
chr1	161591240	161591693	C6MG0ACXX_8_7448.sorted.filtered_peak_1525	91	.	161591240	161591693	0	1	453	0	4.61814	12.09913	9.15530
chr1	161708625	161709096	C6MG0ACXX_8_7448.sorted.filtered_peak_1526	44	.	161708625	161709096	0	3	1,443,1	0,23,470	2.85565	7.09226	4.41484
chr1	161719351	161720295	C6MG0ACXX_8_7448.sorted.filtered_peak_1527	55	.	161719351	161720295	0	3	1,911,1	0,3,943	3.14610	8.36825	5.59160
chr1	161735887	161736422	C6MG0ACXX_8_7448.sorted.filtered_peak_1528	33	.	161735887	161736422	0	2	532,1	0,534	2.71720	6.01243	3.37947
chr1	161762283	161762792	C6MG0ACXX_8_7448.sorted.filtered_peak_1529	22	.	161762283	161762792	0	2	1,1	0,508	2.68791	4.77842	2.27912
chr1	161993531	161993842	C6MG0ACXX_8_7448.sorted.filtered_peak_1530	23	.	161993531	161993842	0	3	1,251,1	0,39,310	2.78834	4.91572	2.37727
chr1	162039161	162039613	C6MG0ACXX_8_7448.sorted.filtered_peak_1531	32	.	162039161	162039613	0	3	1,348,1	0,102,451	2.88297	5.90787	3.29695
chr1	162467225	162468203	C6MG0ACXX_8_7448.sorted.filtered_peak_1532	45	.	162467225	162468203	0	3	1,681,1	0,170,977	3.16191	7.21800	4.52557
chr1	162530650	162531653	C6MG0ACXX_8_7448.sorted.filtered_peak_1533	118	.	162530650	162531653	0	3	1,917,1	0,2,1002	3.70975	14.86110	11.86454
chr1	162700468	162700776	C6MG0ACXX_8_7448.sorted.filtered_peak_1534	24	.	162700468	162700776	0	1	308	0	2.93543	5.02952	2.47653
chr1	162792244	162792582	C6MG0ACXX_8_7448.sorted.filtered_peak_1535	19	.	162792244	162792582	0	2	290,1	0,337	2.73504	4.40095	1.93230
chr1	162792862	162793333	C6MG0ACXX_8_7448.sorted.filtered_peak_1536	32	.	162792862	162793333	0	3	1,360,1	0,104,470	3.09568	5.81992	3.20880
chr1	162804961	162805259	C6MG0ACXX_8_7448.sorted.filtered_peak_1537	31	.	162804961	162805259	0	3	1,287,1	0,6,297	2.96840	5.73159	3.12993
chr1	163291370	163292105	C6MG0ACXX_8_7448.sorted.filtered_peak_1538	145	.	163291370	163292105	0	3	1,563,1	0,7,734	3.98890	17.63840	14.53457
chr1	164629642	164630039	C6MG0ACXX_8_7448.sorted.filtered_peak_1539	34	.	164629642	164630039	0	1	397	0	3.06796	6.12334	3.47520
chr1	165362202	165362620	C6MG0ACXX_8_7448.sorted.filtered_peak_1540	41	.	165362202	165362620	0	3	1,412,1	0,4,417	3.13527	6.83063	4.16639
chr1	165567259	165567834	C6MG0ACXX_8_7448.sorted.filtered_peak_1541	104	.	165567259	165567834	0	3	1,550,1	0,3,574	3.84641	13.40267	10.44156
chr1	165599915	165600598	C6MG0ACXX_8_7448.sorted.filtered_peak_1542	172	.	165599915	165600598	0	2	679,1	0,682	4.38087	20.51296	17.25854
chr1	165667377	165668148	C6MG0ACXX_8_7448.sorted.filtered_peak_1543	105	.	165667377	165668148	0	3	1,746,1	0,4,770	3.99022	13.50749	10.51737
chr1	165737799	165738545	C6MG0ACXX_8_7448.sorted.filtered_peak_1544	103	.	165737799	165738545	0	3	1,728,1	0,6,745	3.83605	13.25264	10.30067
chr1	165796620	165797325	C6MG0ACXX_8_7448.sorted.filtered_peak_1545	16	.	165796620	165797325	0	3	1,374,1	0,26,704	2.41144	4.09346	1.65989
chr1	165840627	165841008	C6MG0ACXX_8_7448.sorted.filtered_peak_1546	12	.	165840627	165841008	0	2	1,1	0,380	2.34704	3.60903	1.25248
chr1	166049200	166049494	C6MG0ACXX_8_7448.sorted.filtered_peak_1547	12	.	166049200	166049494	0	2	1,1	0,293	2.48396	3.66536	1.29932
chr1	166459019	166460047	C6MG0ACXX_8_7448.sorted.filtered_peak_1548	36	.	166459019	166460047	0	3	482,346,1	0,620,1027	3.05938	6.32595	3.68022
chr1	166808446	166808919	C6MG0ACXX_8_7448.sorted.filtered_peak_1549	70	.	166808446	166808919	0	3	1,383,1	0,5,472	3.30050	9.91921	7.08114
chr1	166845016	166845997	C6MG0ACXX_8_7448.sorted.filtered_peak_1550	163	.	166845016	166845997	0	3	1,855,1	0,118,980	4.19171	19.45410	16.31561
chr1	166944948	166945330	C6MG0ACXX_8_7448.sorted.filtered_peak_1551	22	.	166944948	166945330	0	2	1,1	0,381	2.62455	4.74139	2.23027
chr1	167013201	167013575	C6MG0ACXX_8_7448.sorted.filtered_peak_1552	32	.	167013201	167013575	0	3	1,292,1	0,79,373	2.93212	5.90762	3.29055
chr1	167035938	167036192	C6MG0ACXX_8_7448.sorted.filtered_peak_1553	36	.	167035938	167036192	0	2	1,1	0,253	3.21145	6.28100	3.62423
chr1	167189244	167190348	C6MG0ACXX_8_7448.sorted.filtered_peak_1554	201	.	167189244	167190348	0	3	1,1076,1	0,2,1103	3.65806	23.45850	20.18831
chr1	167191418	167191795	C6MG0ACXX_8_7448.sorted.filtered_peak_1555	29	.	167191418	167191795	0	3	1,349,1	0,11,376	2.14102	5.56903	2.97534
chr1	167416960	167417378	C6MG0ACXX_8_7448.sorted.filtered_peak_1556	43	.	167416960	167417378	0	3	1,398,1	0,17,417	2.87107	7.01610	4.33887
chr1	167424306	167424598	C6MG0ACXX_8_7448.sorted.filtered_peak_1557	16	.	167424306	167424598	0	2	1,1	0,291	2.16662	4.03351	1.60314
chr1	167424844	167425475	C6MG0ACXX_8_7448.sorted.filtered_peak_1558	21	.	167424844	167425475	0	2	1,1	0,630	2.30854	4.62885	2.13164
chr1	167443496	167443746	C6MG0ACXX_8_7448.sorted.filtered_peak_1559	20	.	167443496	167443746	0	2	1,1	0,249	2.66776	4.59428	2.08516
chr1	167461709	167461959	C6MG0ACXX_8_7448.sorted.filtered_peak_1560	13	.	167461709	167461959	0	2	1,1	0,249	2.13104	3.73170	1.35254
chr1	167486793	167487407	C6MG0ACXX_8_7448.sorted.filtered_peak_1561	46	.	167486793	167487407	0	2	443,1	0,613	2.68294	7.32226	4.62917
chr1	167522810	167523254	C6MG0ACXX_8_7448.sorted.filtered_peak_1562	45	.	167522810	167523254	0	3	1,431,1	0,6,443	2.94116	7.26420	4.55303
chr1	167597278	167597643	C6MG0ACXX_8_7448.sorted.filtered_peak_1563	30	.	167597278	167597643	0	3	1,324,1	0,24,364	2.41357	5.59770	3.00695
chr1	167599238	167599526	C6MG0ACXX_8_7448.sorted.filtered_peak_1564	15	.	167599238	167599526	0	2	1,1	0,287	2.08618	3.92443	1.51225
chr1	167611411	167611739	C6MG0ACXX_8_7448.sorted.filtered_peak_1565	22	.	167611411	167611739	0	3	1,281,1	0,3,327	2.54054	4.71916	2.20983
chr1	167683622	167683927	C6MG0ACXX_8_7448.sorted.filtered_peak_1566	35	.	167683622	167683927	0	3	1,291,1	0,13,304	2.55788	6.21065	3.56547
chr1	167684587	167684984	C6MG0ACXX_8_7448.sorted.filtered_peak_1567	46	.	167684587	167684984	0	3	1,348,1	0,48,396	2.72375	7.36141	4.66285
chr1	167690924	167691491	C6MG0ACXX_8_7448.sorted.filtered_peak_1568	81	.	167690924	167691491	0	3	1,561,1	0,1,566	3.41580	11.03348	8.16198
chr1	167772693	167772943	C6MG0ACXX_8_7448.sorted.filtered_peak_1569	20	.	167772693	167772943	0	2	1,1	0,249	2.60728	4.55830	2.05473
chr1	167774220	167774483	C6MG0ACXX_8_7448.sorted.filtered_peak_1570	34	.	167774220	167774483	0	2	1,1	0,262	3.00379	6.13299	3.49066
chr1	167904916	167906237	C6MG0ACXX_8_7448.sorted.filtered_peak_1571	207	.	167904916	167906237	0	3	1,1182,1	0,9,1320	4.10905	24.12206	20.78639
chr1	168147670	168148794	C6MG0ACXX_8_7448.sorted.filtered_peak_1572	111	.	168147670	168148794	0	3	1,988,1	0,134,1123	3.80239	14.11066	11.11556
chr1	168149117	168149430	C6MG0ACXX_8_7448.sorted.filtered_peak_1573	18	.	168149117	168149430	0	2	1,1	0,312	2.29180	4.35522	1.88255
chr1	168194871	168195309	C6MG0ACXX_8_7448.sorted.filtered_peak_1574	48	.	168194871	168195309	0	3	1,427,1	0,8,437	3.10066	7.62809	4.88348
chr1	168206347	168206977	C6MG0ACXX_8_7448.sorted.filtered_peak_1575	37	.	168206347	168206977	0	3	1,517,1	0,1,629	2.80140	6.43342	3.78882
chr1	168213080	168213375	C6MG0ACXX_8_7448.sorted.filtered_peak_1576	20	.	168213080	168213375	0	2	1,1	0,294	2.67587	4.50928	2.02897
chr1	168310223	168310573	C6MG0ACXX_8_7448.sorted.filtered_peak_1577	24	.	168310223	168310573	0	2	1,284	0,66	2.53816	5.04227	2.48777
chr1	168311936	168312277	C6MG0ACXX_8_7448.sorted.filtered_peak_1578	49	.	168311936	168312277	0	3	1,323,1	0,6,340	2.94864	7.63923	4.91344
chr1	168329419	168329911	C6MG0ACXX_8_7448.sorted.filtered_peak_1579	32	.	168329419	168329911	0	3	1,293,1	0,2,491	2.71076	5.87643	3.27969
chr1	168332210	168332739	C6MG0ACXX_8_7448.sorted.filtered_peak_1580	86	.	168332210	168332739	0	3	1,513,1	0,14,528	3.54825	11.61067	8.68433
chr1	168368274	168368524	C6MG0ACXX_8_7448.sorted.filtered_peak_1581	22	.	168368274	168368524	0	2	1,1	0,249	2.62682	4.71000	2.21330
chr1	168378010	168378505	C6MG0ACXX_8_7448.sorted.filtered_peak_1582	23	.	168378010	168378505	0	3	1,472,1	0,3,494	2.55468	4.93459	2.39662
chr1	168390430	168391009	C6MG0ACXX_8_7448.sorted.filtered_peak_1583	71	.	168390430	168391009	0	2	565,1	0,578	3.38656	9.96529	7.13007
chr1	168409002	168409399	C6MG0ACXX_8_7448.sorted.filtered_peak_1584	58	.	168409002	168409399	0	3	1,394,1	0,1,396	3.14591	8.60986	5.83432
chr1	168436689	168437016	C6MG0ACXX_8_7448.sorted.filtered_peak_1585	35	.	168436689	168437016	0	3	1,307,1	0,12,326	2.79967	6.20270	3.56754
chr1	168438919	168439204	C6MG0ACXX_8_7448.sorted.filtered_peak_1586	20	.	168438919	168439204	0	2	1,1	0,284	2.43976	4.59355	2.09222
chr1	168489467	168489857	C6MG0ACXX_8_7448.sorted.filtered_peak_1587	38	.	168489467	168489857	0	3	1,363,1	0,22,389	2.89307	6.51717	3.86383
chr1	168504438	168505141	C6MG0ACXX_8_7448.sorted.filtered_peak_1588	16	.	168504438	168505141	0	2	1,1	0,702	2.61359	4.09642	1.66926
chr1	168680685	168680954	C6MG0ACXX_8_7448.sorted.filtered_peak_1589	17	.	168680685	168680954	0	2	1,1	0,268	2.62784	4.14965	1.70949
chr1	169013491	169013953	C6MG0ACXX_8_7448.sorted.filtered_peak_1590	52	.	169013491	169013953	0	2	1,407	0,55	3.33690	8.04245	5.29640
chr1	169075401	169076056	C6MG0ACXX_8_7448.sorted.filtered_peak_1591	39	.	169075401	169076056	0	2	1,1	0,654	2.82563	6.59444	3.92532
chr1	169108132	169108417	C6MG0ACXX_8_7448.sorted.filtered_peak_1592	18	.	169108132	169108417	0	2	1,1	0,284	2.54923	4.35315	1.88087
chr1	169281361	169282007	C6MG0ACXX_8_7448.sorted.filtered_peak_1593	78	.	169281361	169282007	0	3	1,567,1	0,68,645	3.81721	10.73074	7.86945
chr1	169296271	169296524	C6MG0ACXX_8_7448.sorted.filtered_peak_1594	23	.	169296271	169296524	0	1	253	0	2.87880	4.84735	2.31604
chr1	169336845	169337591	C6MG0ACXX_8_7448.sorted.filtered_peak_1595	165	.	169336845	169337591	0	3	1,732,1	0,6,745	4.04929	19.80595	16.57179
chr1	169454700	169455578	C6MG0ACXX_8_7448.sorted.filtered_peak_1596	79	.	169454700	169455578	0	2	1,718	0,160	3.55942	10.87356	7.99782
chr1	169489435	169489785	C6MG0ACXX_8_7448.sorted.filtered_peak_1597	14	.	169489435	169489785	0	2	1,1	0,349	2.53799	3.86342	1.46372
chr1	169661914	169662202	C6MG0ACXX_8_7448.sorted.filtered_peak_1598	18	.	169661914	169662202	0	3	1,250,1	0,12,287	2.40349	4.25211	1.80137
chr1	169681113	169681434	C6MG0ACXX_8_7448.sorted.filtered_peak_1599	20	.	169681113	169681434	0	2	1,1	0,320	2.76288	4.53785	2.06157
chr1	169763717	169764476	C6MG0ACXX_8_7448.sorted.filtered_peak_1600	88	.	169763717	169764476	0	3	1,690,1	0,4,758	3.65472	11.74329	8.82143
chr1	169862650	169863563	C6MG0ACXX_8_7448.sorted.filtered_peak_1601	152	.	169862650	169863563	0	3	1,896,1	0,8,912	3.69785	18.46018	15.26974
chr1	170043473	170044163	C6MG0ACXX_8_7448.sorted.filtered_peak_1602	267	.	170043473	170044163	0	3	1,683,1	0,3,689	5.12421	30.29215	26.76511
chr1	170500969	170501702	C6MG0ACXX_8_7448.sorted.filtered_peak_1603	59	.	170500969	170501702	0	3	1,708,1	0,8,732	3.32398	8.78284	5.99962
chr1	171282960	171283309	C6MG0ACXX_8_7448.sorted.filtered_peak_1604	34	.	171282960	171283309	0	2	347,1	0,348	3.20684	6.06515	3.43093
chr1	171454175	171455413	C6MG0ACXX_8_7448.sorted.filtered_peak_1605	83	.	171454175	171455413	0	3	1,909,1	0,2,1237	3.23285	11.20498	8.35114
chr1	171710702	171711853	C6MG0ACXX_8_7448.sorted.filtered_peak_1606	74	.	171710702	171711853	0	3	1,604,1	0,368,1150	3.17536	10.26943	7.44056
chr1	171750169	171750938	C6MG0ACXX_8_7448.sorted.filtered_peak_1607	278	.	171750169	171750938	0	3	1,757,1	0,1,768	4.93651	31.40302	27.83376
chr1	171810348	171810792	C6MG0ACXX_8_7448.sorted.filtered_peak_1608	40	.	171810348	171810792	0	2	1,410	0,34	2.98837	6.70788	4.03694
chr1	172087034	172087317	C6MG0ACXX_8_7448.sorted.filtered_peak_1609	21	.	172087034	172087317	0	2	1,1	0,282	2.68244	4.61619	2.11639
chr1	172123648	172123997	C6MG0ACXX_8_7448.sorted.filtered_peak_1610	23	.	172123648	172123997	0	3	1,250,1	0,82,348	2.76739	4.92143	2.39837
chr1	172150496	172151137	C6MG0ACXX_8_7448.sorted.filtered_peak_1611	32	.	172150496	172151137	0	3	1,459,1	0,179,640	2.62636	5.85065	3.26661
chr1	172172347	172172740	C6MG0ACXX_8_7448.sorted.filtered_peak_1612	28	.	172172347	172172740	0	3	1,342,1	0,2,392	2.91918	5.45774	2.88500
chr1	172239741	172240034	C6MG0ACXX_8_7448.sorted.filtered_peak_1613	21	.	172239741	172240034	0	3	1,264,1	0,9,292	2.56091	4.67615	2.17906
chr1	172312848	172313235	C6MG0ACXX_8_7448.sorted.filtered_peak_1614	13	.	172312848	172313235	0	2	1,1	0,386	2.33469	3.72781	1.35183
chr1	172327406	172328263	C6MG0ACXX_8_7448.sorted.filtered_peak_1615	54	.	172327406	172328263	0	3	1,852,1	0,2,856	3.05626	8.24518	5.47098
chr1	172349900	172350388	C6MG0ACXX_8_7448.sorted.filtered_peak_1616	23	.	172349900	172350388	0	2	313,1	0,487	2.54808	4.90248	2.38455
chr1	172413001	172413378	C6MG0ACXX_8_7448.sorted.filtered_peak_1617	21	.	172413001	172413378	0	3	1,338,1	0,29,376	2.49494	4.61908	2.12294
chr1	172501278	172502553	C6MG0ACXX_8_7448.sorted.filtered_peak_1618	278	.	172501278	172502553	0	3	1,1094,1	0,173,1274	4.30755	31.35569	27.81611
chr1	172557876	172558442	C6MG0ACXX_8_7448.sorted.filtered_peak_1619	25	.	172557876	172558442	0	1	566	0	2.95309	5.09853	2.54167
chr1	172608057	172608808	C6MG0ACXX_8_7448.sorted.filtered_peak_1620	63	.	172608057	172608808	0	3	1,748,1	0,2,750	3.07934	9.20668	6.37437
chr1	172616213	172616642	C6MG0ACXX_8_7448.sorted.filtered_peak_1621	37	.	172616213	172616642	0	2	1,411	0,18	2.93912	6.43275	3.77970
chr1	172627999	172628416	C6MG0ACXX_8_7448.sorted.filtered_peak_1622	51	.	172627999	172628416	0	3	1,397,1	0,16,416	2.84602	7.92407	5.18377
chr1	172631812	172632277	C6MG0ACXX_8_7448.sorted.filtered_peak_1623	97	.	172631812	172632277	0	3	1,456,1	0,2,464	3.44046	12.71998	9.76541
chr1	172639918	172640238	C6MG0ACXX_8_7448.sorted.filtered_peak_1624	82	.	172639918	172640238	0	3	1,317,1	0,2,319	3.39540	11.16529	8.26358
chr1	172644187	172644814	C6MG0ACXX_8_7448.sorted.filtered_peak_1625	35	.	172644187	172644814	0	3	1,584,1	0,3,626	2.66749	6.14063	3.50543
chr1	172667356	172667755	C6MG0ACXX_8_7448.sorted.filtered_peak_1626	14	.	172667356	172667755	0	2	1,1	0,398	2.18395	3.87329	1.47989
chr1	172668318	172668709	C6MG0ACXX_8_7448.sorted.filtered_peak_1627	45	.	172668318	172668709	0	3	1,383,1	0,1,390	2.78489	7.27660	4.56626
chr1	172677573	172678024	C6MG0ACXX_8_7448.sorted.filtered_peak_1628	69	.	172677573	172678024	0	3	1,423,1	0,3,450	3.54731	9.80240	6.95867
chr1	172715426	172715826	C6MG0ACXX_8_7448.sorted.filtered_peak_1629	28	.	172715426	172715826	0	3	1,385,1	0,9,399	2.67717	5.46480	2.89368
chr1	172807564	172807823	C6MG0ACXX_8_7448.sorted.filtered_peak_1630	22	.	172807564	172807823	0	2	1,1	0,258	2.57504	4.72816	2.22258
chr1	172876349	172876737	C6MG0ACXX_8_7448.sorted.filtered_peak_1631	13	.	172876349	172876737	0	2	1,1	0,387	2.47960	3.68986	1.32189
chr1	172903067	172903394	C6MG0ACXX_8_7448.sorted.filtered_peak_1632	32	.	172903067	172903394	0	3	1,305,1	0,19,326	2.99907	5.86441	3.25721
chr1	173379317	173379665	C6MG0ACXX_8_7448.sorted.filtered_peak_1633	52	.	173379317	173379665	0	3	1,324,1	0,5,347	3.41640	8.00092	5.25305
chr1	173379931	173380263	C6MG0ACXX_8_7448.sorted.filtered_peak_1634	28	.	173379931	173380263	0	3	1,250,1	0,33,331	2.82420	5.39955	2.82911
chr1	173445660	173446686	C6MG0ACXX_8_7448.sorted.filtered_peak_1635	82	.	173445660	173446686	0	2	971,1	0,1025	3.45719	11.13143	8.20314
chr1	173683702	173684608	C6MG0ACXX_8_7448.sorted.filtered_peak_1636	87	.	173683702	173684608	0	3	1,738,1	0,160,905	3.67094	11.58689	8.71131
chr1	173793223	173794258	C6MG0ACXX_8_7448.sorted.filtered_peak_1637	116	.	173793223	173794258	0	3	1,1026,1	0,4,1034	3.69968	14.72701	11.68798
chr1	173836858	173838114	C6MG0ACXX_8_7448.sorted.filtered_peak_1638	161	.	173836858	173838114	0	2	1,1253	0,3	3.36312	19.28834	16.10718
chr1	173990672	173992078	C6MG0ACXX_8_7448.sorted.filtered_peak_1639	55	.	173990672	173992078	0	3	1,1095,1	0,83,1405	3.19388	8.27873	5.57064
chr1	174122474	174122992	C6MG0ACXX_8_7448.sorted.filtered_peak_1640	25	.	174122474	174122992	0	3	1,483,1	0,23,517	2.62485	5.05043	2.51111
chr1	174128034	174129204	C6MG0ACXX_8_7448.sorted.filtered_peak_1641	89	.	174128034	174129204	0	3	1,1131,1	0,19,1169	3.23185	11.83425	8.93388
chr1	174768486	174769274	C6MG0ACXX_8_7448.sorted.filtered_peak_1642	37	.	174768486	174769274	0	3	1,659,1	0,8,787	2.87545	6.37999	3.73159
chr1	174933653	174933969	C6MG0ACXX_8_7448.sorted.filtered_peak_1643	62	.	174933653	174933969	0	3	1,294,1	0,13,315	2.84941	9.05709	6.24319
chr1	174937924	174938490	C6MG0ACXX_8_7448.sorted.filtered_peak_1644	19	.	174937924	174938490	0	3	1,546,1	0,2,565	2.11883	4.47991	1.99629
chr1	174968269	174969565	C6MG0ACXX_8_7448.sorted.filtered_peak_1645	255	.	174968269	174969565	0	3	1,1040,1	0,1,1295	4.18360	29.07378	25.58151
chr1	174992244	174992892	C6MG0ACXX_8_7448.sorted.filtered_peak_1646	154	.	174992244	174992892	0	3	1,626,1	0,9,647	4.42866	18.63684	15.49253
chr1	174998900	174999277	C6MG0ACXX_8_7448.sorted.filtered_peak_1647	22	.	174998900	174999277	0	2	1,361	0,16	2.68409	4.72212	2.20978
chr1	175143953	175144203	C6MG0ACXX_8_7448.sorted.filtered_peak_1648	15	.	175143953	175144203	0	2	1,1	0,249	2.48359	3.95219	1.53725
chr1	175162013	175162297	C6MG0ACXX_8_7448.sorted.filtered_peak_1649	20	.	175162013	175162297	0	2	1,1	0,283	2.23710	4.49335	2.00623
chr1	175178243	175179079	C6MG0ACXX_8_7448.sorted.filtered_peak_1650	28	.	175178243	175179079	0	3	1,405,1	0,25,835	2.69290	5.36820	2.80084
chr1	175483586	175484254	C6MG0ACXX_8_7448.sorted.filtered_peak_1651	74	.	175483586	175484254	0	3	1,535,1	0,77,667	3.72660	10.31439	7.46923
chr1	176175938	176177072	C6MG0ACXX_8_7448.sorted.filtered_peak_1652	139	.	176175938	176177072	0	3	1,1011,1	0,18,1133	3.91535	17.09328	13.97939
chr1	177352946	177353366	C6MG0ACXX_8_7448.sorted.filtered_peak_1653	36	.	177352946	177353366	0	2	1,413	0,7	2.97733	6.24667	3.61204
chr1	177355347	177355777	C6MG0ACXX_8_7448.sorted.filtered_peak_1654	32	.	177355347	177355777	0	3	1,363,1	0,50,429	2.79766	5.90244	3.29478
chr1	178501239	178501708	C6MG0ACXX_8_7448.sorted.filtered_peak_1655	19	.	178501239	178501708	0	2	461,1	0,468	2.69229	4.43008	1.95042
chr1	178511499	178512113	C6MG0ACXX_8_7448.sorted.filtered_peak_1656	50	.	178511499	178512113	0	2	1,570	0,44	3.20486	7.79176	5.07622
chr1	178994768	178995761	C6MG0ACXX_8_7448.sorted.filtered_peak_1657	37	.	178994768	178995761	0	3	1,701,1	0,4,992	2.64381	6.35986	3.72862
chr1	179006275	179006542	C6MG0ACXX_8_7448.sorted.filtered_peak_1658	47	.	179006275	179006542	0	3	1,255,1	0,6,266	3.52012	7.46827	4.73619
chr1	179050750	179051260	C6MG0ACXX_8_7448.sorted.filtered_peak_1659	17	.	179050750	179051260	0	2	1,447	0,63	2.41359	4.23730	1.78068
chr1	179198431	179198975	C6MG0ACXX_8_7448.sorted.filtered_peak_1660	17	.	179198431	179198975	0	2	1,1	0,543	2.53873	4.18642	1.73784
chr1	179262526	179263221	C6MG0ACXX_8_7448.sorted.filtered_peak_1661	74	.	179262526	179263221	0	2	1,687	0,8	3.50129	10.27876	7.44130
chr1	179268094	179268394	C6MG0ACXX_8_7448.sorted.filtered_peak_1662	18	.	179268094	179268394	0	2	1,1	0,299	2.54991	4.32398	1.86032
chr1	179334700	179335308	C6MG0ACXX_8_7448.sorted.filtered_peak_1663	147	.	179334700	179335308	0	2	594,1	0,607	4.92685	17.95223	14.77617
chr1	179778837	179779194	C6MG0ACXX_8_7448.sorted.filtered_peak_1664	13	.	179778837	179779194	0	2	1,1	0,356	2.38803	3.76332	1.37834
chr1	179783768	179784170	C6MG0ACXX_8_7448.sorted.filtered_peak_1665	45	.	179783768	179784170	0	3	1,395,1	0,6,401	3.07371	7.26614	4.55565
chr1	179851303	179852300	C6MG0ACXX_8_7448.sorted.filtered_peak_1666	155	.	179851303	179852300	0	3	1,919,1	0,29,996	3.82085	18.69952	15.53769
chr1	179914698	179915042	C6MG0ACXX_8_7448.sorted.filtered_peak_1667	14	.	179914698	179915042	0	2	1,1	0,343	2.56660	3.81871	1.40783
chr1	179923440	179924250	C6MG0ACXX_8_7448.sorted.filtered_peak_1668	171	.	179923440	179924250	0	3	1,790,1	0,18,809	4.35399	20.40339	17.17510
chr1	180123421	180124228	C6MG0ACXX_8_7448.sorted.filtered_peak_1669	65	.	180123421	180124228	0	3	1,740,1	0,64,806	3.09153	9.40613	6.58621
chr1	180182589	180182915	C6MG0ACXX_8_7448.sorted.filtered_peak_1670	32	.	180182589	180182915	0	2	1,1	0,325	3.11735	5.81440	3.20377
chr1	180471415	180472277	C6MG0ACXX_8_7448.sorted.filtered_peak_1671	91	.	180471415	180472277	0	3	1,831,1	0,23,861	3.75824	12.11051	9.17865
chr1	180541180	180541476	C6MG0ACXX_8_7448.sorted.filtered_peak_1672	18	.	180541180	180541476	0	2	1,258	0,38	2.65575	4.32134	1.85099
chr1	180600725	180601713	C6MG0ACXX_8_7448.sorted.filtered_peak_1673	109	.	180600725	180601713	0	3	1,915,1	0,71,987	3.70757	13.95619	10.97957
chr1	180923416	180923720	C6MG0ACXX_8_7448.sorted.filtered_peak_1674	30	.	180923416	180923720	0	3	1,298,1	0,4,303	2.81436	5.64460	3.05095
chr1	180991195	180991445	C6MG0ACXX_8_7448.sorted.filtered_peak_1675	20	.	180991195	180991445	0	2	1,1	0,249	2.18529	4.56106	2.06153
chr1	180991631	180992576	C6MG0ACXX_8_7448.sorted.filtered_peak_1676	40	.	180991631	180992576	0	3	1,752,1	0,103,944	2.50255	6.74061	4.08516
chr1	181002653	181003219	C6MG0ACXX_8_7448.sorted.filtered_peak_1677	76	.	181002653	181003219	0	3	1,563,1	0,2,565	3.40613	10.54446	7.66393
chr1	181013573	181013959	C6MG0ACXX_8_7448.sorted.filtered_peak_1678	35	.	181013573	181013959	0	3	1,294,1	0,6,385	3.19115	6.16888	3.54149
chr1	181031658	181032370	C6MG0ACXX_8_7448.sorted.filtered_peak_1679	26	.	181031658	181032370	0	3	1,362,1	0,344,711	2.86159	5.20465	2.64937
chr1	181057569	181058179	C6MG0ACXX_8_7448.sorted.filtered_peak_1680	105	.	181057569	181058179	0	3	1,604,1	0,3,609	3.25195	13.57980	10.58033
chr1	181058904	181059576	C6MG0ACXX_8_7448.sorted.filtered_peak_1681	25	.	181058904	181059576	0	3	1,351,1	0,320,671	2.21068	5.11770	2.57704
chr1	181074160	181075003	C6MG0ACXX_8_7448.sorted.filtered_peak_1682	72	.	181074160	181075003	0	3	1,766,1	0,64,842	2.95987	10.12353	7.28230
chr1	181110446	181111124	C6MG0ACXX_8_7448.sorted.filtered_peak_1683	45	.	181110446	181111124	0	3	1,610,1	0,1,677	2.86243	7.30118	4.57321
chr1	181118599	181119173	C6MG0ACXX_8_7448.sorted.filtered_peak_1684	51	.	181118599	181119173	0	3	1,424,1	0,139,573	3.29337	7.88354	5.14370
chr1	181128379	181129167	C6MG0ACXX_8_7448.sorted.filtered_peak_1685	19	.	181128379	181129167	0	2	1,1	0,787	2.65929	4.43482	1.95529
chr1	181394158	181394413	C6MG0ACXX_8_7448.sorted.filtered_peak_1686	25	.	181394158	181394413	0	2	1,1	0,254	2.76192	5.14965	2.59984
chr1	181906025	181906398	C6MG0ACXX_8_7448.sorted.filtered_peak_1687	15	.	181906025	181906398	0	1	373	0	2.54716	3.96153	1.53160
chr1	181998609	181999378	C6MG0ACXX_8_7448.sorted.filtered_peak_1688	179	.	181998609	181999378	0	3	1,721,1	0,44,768	4.54029	21.21612	17.97039
chr1	182112204	182112463	C6MG0ACXX_8_7448.sorted.filtered_peak_1689	14	.	182112204	182112463	0	2	1,1	0,258	2.49850	3.84572	1.45131
chr1	182228486	182228977	C6MG0ACXX_8_7448.sorted.filtered_peak_1690	22	.	182228486	182228977	0	3	1,279,1	0,113,490	2.69160	4.72542	2.22121
chr1	182360396	182360652	C6MG0ACXX_8_7448.sorted.filtered_peak_1691	18	.	182360396	182360652	0	2	1,1	0,255	2.40326	4.33462	1.86250
chr1	182399751	182400170	C6MG0ACXX_8_7448.sorted.filtered_peak_1692	82	.	182399751	182400170	0	3	1,393,1	0,18,418	3.84492	11.18317	8.28862
chr1	182416855	182417105	C6MG0ACXX_8_7448.sorted.filtered_peak_1693	17	.	182416855	182417105	0	1	250	0	2.69791	4.23963	1.77607
chr1	182557618	182558492	C6MG0ACXX_8_7448.sorted.filtered_peak_1694	26	.	182557618	182558492	0	3	1,538,1	0,2,873	2.70142	5.21174	2.65086
chr1	182573391	182573765	C6MG0ACXX_8_7448.sorted.filtered_peak_1695	96	.	182573391	182573765	0	3	1,342,1	0,8,373	3.49382	12.60765	9.64531
chr1	182583901	182584312	C6MG0ACXX_8_7448.sorted.filtered_peak_1696	25	.	182583901	182584312	0	3	1,335,1	0,10,410	2.31228	5.14660	2.59162
chr1	182585084	182585557	C6MG0ACXX_8_7448.sorted.filtered_peak_1697	95	.	182585084	182585557	0	2	1,463	0,10	3.43977	12.53076	9.57132
chr1	182598785	182599303	C6MG0ACXX_8_7448.sorted.filtered_peak_1698	31	.	182598785	182599303	0	3	1,506,1	0,11,517	2.84971	5.72398	3.10898
chr1	182758600	182759257	C6MG0ACXX_8_7448.sorted.filtered_peak_1699	60	.	182758600	182759257	0	2	419,1	0,656	3.33146	8.86901	6.09171
chr1	182808192	182809224	C6MG0ACXX_8_7448.sorted.filtered_peak_1700	157	.	182808192	182809224	0	3	1,948,1	0,2,1031	3.96911	18.94030	15.75107
chr1	182859258	182859577	C6MG0ACXX_8_7448.sorted.filtered_peak_1701	20	.	182859258	182859577	0	2	1,1	0,318	2.72536	4.48597	2.01426
chr1	183440284	183441803	C6MG0ACXX_8_7448.sorted.filtered_peak_1702	92	.	183440284	183441803	0	3	1,1002,1	0,483,1518	2.95184	12.14698	9.22783
chr1	183559574	183559892	C6MG0ACXX_8_7448.sorted.filtered_peak_1703	22	.	183559574	183559892	0	3	1,307,1	0,2,317	2.57729	4.76141	2.25163
chr1	183604736	183605339	C6MG0ACXX_8_7448.sorted.filtered_peak_1704	252	.	183604736	183605339	0	3	1,596,1	0,2,602	4.66512	28.78051	25.28248
chr1	183624733	183625003	C6MG0ACXX_8_7448.sorted.filtered_peak_1705	28	.	183624733	183625003	0	3	1,258,1	0,5,269	3.02989	5.46740	2.87600
chr1	183885142	183885558	C6MG0ACXX_8_7448.sorted.filtered_peak_1706	84	.	183885142	183885558	0	3	1,357,1	0,57,415	3.69672	11.34578	8.44573
chr1	183925666	183926331	C6MG0ACXX_8_7448.sorted.filtered_peak_1707	109	.	183925666	183926331	0	3	1,604,1	0,10,664	3.75725	13.91406	10.91336
chr1	183937179	183937612	C6MG0ACXX_8_7448.sorted.filtered_peak_1708	25	.	183937179	183937612	0	3	1,371,1	0,3,432	2.73830	5.13101	2.58272
chr1	183958281	183958542	C6MG0ACXX_8_7448.sorted.filtered_peak_1709	27	.	183958281	183958542	0	3	1,252,1	0,2,260	2.86347	5.31181	2.73540
chr1	184006018	184006435	C6MG0ACXX_8_7448.sorted.filtered_peak_1710	16	.	184006018	184006435	0	2	1,1	0,416	2.39709	4.06054	1.63666
chr1	184020276	184021337	C6MG0ACXX_8_7448.sorted.filtered_peak_1711	43	.	184020276	184021337	0	3	1,700,1	0,305,1060	2.92054	7.03822	4.36351
chr1	184129358	184129856	C6MG0ACXX_8_7448.sorted.filtered_peak_1712	66	.	184129358	184129856	0	3	1,461,1	0,4,497	2.98752	9.42911	6.61150
chr1	184130175	184130780	C6MG0ACXX_8_7448.sorted.filtered_peak_1713	57	.	184130175	184130780	0	3	1,486,1	0,111,604	2.81561	8.44123	5.72995
chr1	184355979	184356646	C6MG0ACXX_8_7448.sorted.filtered_peak_1714	19	.	184355979	184356646	0	3	1,392,1	0,3,666	2.33567	4.38321	1.90633
chr1	184460809	184461076	C6MG0ACXX_8_7448.sorted.filtered_peak_1715	23	.	184460809	184461076	0	2	1,1	0,266	2.67884	4.89035	2.36790
chr1	184712168	184712609	C6MG0ACXX_8_7448.sorted.filtered_peak_1716	78	.	184712168	184712609	0	3	1,374,1	0,66,440	3.49141	10.71630	7.84278
chr1	184723424	184724850	C6MG0ACXX_8_7448.sorted.filtered_peak_1717	153	.	184723424	184724850	0	3	1,1219,1	0,203,1425	3.50687	18.40533	15.30606
chr1	184809709	184810240	C6MG0ACXX_8_7448.sorted.filtered_peak_1718	44	.	184809709	184810240	0	2	439,1	0,530	3.19043	7.15998	4.46169
chr1	184812906	184813163	C6MG0ACXX_8_7448.sorted.filtered_peak_1719	26	.	184812906	184813163	0	2	1,1	0,256	2.92149	5.23860	2.68848
chr1	184836125	184836800	C6MG0ACXX_8_7448.sorted.filtered_peak_1720	64	.	184836125	184836800	0	3	1,582,1	0,1,674	3.37542	9.26559	6.43670
chr1	184859546	184859973	C6MG0ACXX_8_7448.sorted.filtered_peak_1721	52	.	184859546	184859973	0	1	427	0	3.13902	7.95105	5.20646
chr1	184942924	184943813	C6MG0ACXX_8_7448.sorted.filtered_peak_1722	43	.	184942924	184943813	0	3	1,875,1	0,13,888	2.80450	7.00521	4.32481
chr1	184951321	184951598	C6MG0ACXX_8_7448.sorted.filtered_peak_1723	24	.	184951321	184951598	0	3	1,250,1	0,6,276	2.71579	4.96436	2.42802
chr1	185014320	185014964	C6MG0ACXX_8_7448.sorted.filtered_peak_1724	38	.	185014320	185014964	0	2	1,640	0,4	2.89529	6.53079	3.86487
chr1	185125555	185126722	C6MG0ACXX_8_7448.sorted.filtered_peak_1725	164	.	185125555	185126722	0	3	1,893,1	0,272,1166	3.72348	19.63098	16.48923
chr1	185139446	185139710	C6MG0ACXX_8_7448.sorted.filtered_peak_1726	21	.	185139446	185139710	0	2	1,1	0,263	2.76210	4.64069	2.14369
chr1	185286259	185287277	C6MG0ACXX_8_7448.sorted.filtered_peak_1727	74	.	185286259	185287277	0	3	1,1009,1	0,6,1017	2.84940	10.22292	7.40995
chr1	185307952	185308662	C6MG0ACXX_8_7448.sorted.filtered_peak_1728	43	.	185307952	185308662	0	4	1,265,284,1	0,9,414,709	2.95901	7.03820	4.35447
chr1	185408863	185409661	C6MG0ACXX_8_7448.sorted.filtered_peak_1729	83	.	185408863	185409661	0	3	1,711,1	0,82,797	3.56558	11.26026	8.36381
chr1	185529067	185529523	C6MG0ACXX_8_7448.sorted.filtered_peak_1730	41	.	185529067	185529523	0	3	1,322,1	0,15,455	2.94379	6.86160	4.18977
chr1	185536168	185536510	C6MG0ACXX_8_7448.sorted.filtered_peak_1731	36	.	185536168	185536510	0	2	303,1	0,341	2.92446	6.31957	3.66869
chr1	185606030	185606503	C6MG0ACXX_8_7448.sorted.filtered_peak_1732	18	.	185606030	185606503	0	2	250,1	0,472	2.72105	4.31184	1.83565
chr1	186344170	186345150	C6MG0ACXX_8_7448.sorted.filtered_peak_1733	226	.	186344170	186345150	0	3	1,959,1	0,7,979	4.38187	26.09538	22.66546
chr1	186574903	186575230	C6MG0ACXX_8_7448.sorted.filtered_peak_1734	14	.	186574903	186575230	0	2	1,1	0,326	2.45614	3.83662	1.44404
chr1	186587555	186587960	C6MG0ACXX_8_7448.sorted.filtered_peak_1735	17	.	186587555	186587960	0	2	1,1	0,404	2.57446	4.22418	1.77414
chr1	186649352	186650135	C6MG0ACXX_8_7448.sorted.filtered_peak_1736	23	.	186649352	186650135	0	4	1,341,299,1	0,8,399,782	2.61834	4.87744	2.34933
chr1	186834410	186834688	C6MG0ACXX_8_7448.sorted.filtered_peak_1737	33	.	186834410	186834688	0	3	1,250,1	0,10,277	2.99433	5.99679	3.37198
chr1	187158955	187159205	C6MG0ACXX_8_7448.sorted.filtered_peak_1738	14	.	187158955	187159205	0	2	1,1	0,249	2.57886	3.85722	1.44080
chr1	192129269	192129530	C6MG0ACXX_8_7448.sorted.filtered_peak_1739	19	.	192129269	192129530	0	2	1,1	0,260	2.54375	4.44216	1.95867
chr1	192485698	192486406	C6MG0ACXX_8_7448.sorted.filtered_peak_1740	110	.	192485698	192486406	0	3	1,558,1	0,146,707	3.81953	14.03251	11.02775
chr1	192514053	192514493	C6MG0ACXX_8_7448.sorted.filtered_peak_1741	53	.	192514053	192514493	0	3	1,430,1	0,4,439	2.86859	8.14275	5.37133
chr1	192520071	192520485	C6MG0ACXX_8_7448.sorted.filtered_peak_1742	27	.	192520071	192520485	0	3	1,372,1	0,9,413	2.40435	5.27682	2.71527
chr1	192544524	192545082	C6MG0ACXX_8_7448.sorted.filtered_peak_1743	113	.	192544524	192545082	0	3	1,549,1	0,7,557	3.40347	14.33241	11.33172
chr1	192578307	192578837	C6MG0ACXX_8_7448.sorted.filtered_peak_1744	25	.	192578307	192578837	0	3	1,254,1	0,80,529	2.68584	5.09488	2.55640
chr1	192672632	192672908	C6MG0ACXX_8_7448.sorted.filtered_peak_1745	23	.	192672632	192672908	0	3	1,250,1	0,18,275	2.61190	4.84883	2.33502
chr1	192763617	192763908	C6MG0ACXX_8_7448.sorted.filtered_peak_1746	19	.	192763617	192763908	0	2	1,1	0,290	2.75141	4.45567	1.97475
chr1	192775028	192775295	C6MG0ACXX_8_7448.sorted.filtered_peak_1747	42	.	192775028	192775295	0	2	1,1	0,266	2.51687	6.96964	4.28906
chr1	192777718	192778496	C6MG0ACXX_8_7448.sorted.filtered_peak_1748	43	.	192777718	192778496	0	3	1,652,1	0,31,777	2.51475	6.99224	4.33007
chr1	192952556	192953053	C6MG0ACXX_8_7448.sorted.filtered_peak_1749	24	.	192952556	192953053	0	2	1,1	0,496	2.89887	4.93513	2.40560
chr1	193027644	193028921	C6MG0ACXX_8_7448.sorted.filtered_peak_1750	84	.	193027644	193028921	0	4	1,513,589,1	0,15,599,1276	3.12627	11.33086	8.47668
chr1	193073984	193074284	C6MG0ACXX_8_7448.sorted.filtered_peak_1751	46	.	193073984	193074284	0	3	1,296,1	0,3,299	3.25999	7.32116	4.60596
chr1	193074458	193074919	C6MG0ACXX_8_7448.sorted.filtered_peak_1752	45	.	193074458	193074919	0	3	1,440,1	0,3,460	3.22485	7.25737	4.56178
chr1	193090654	193091695	C6MG0ACXX_8_7448.sorted.filtered_peak_1753	121	.	193090654	193091695	0	2	1,1037	0,4	3.62387	15.21998	12.18482
chr1	193387573	193387830	C6MG0ACXX_8_7448.sorted.filtered_peak_1754	21	.	193387573	193387830	0	2	1,1	0,256	2.57725	4.60606	2.10840
chr1	193448298	193448759	C6MG0ACXX_8_7448.sorted.filtered_peak_1755	53	.	193448298	193448759	0	2	1,425	0,36	3.27997	8.13128	5.37590
chr1	193509554	193509908	C6MG0ACXX_8_7448.sorted.filtered_peak_1756	13	.	193509554	193509908	0	2	1,1	0,353	2.23772	3.74326	1.36230
chr1	193538985	193539267	C6MG0ACXX_8_7448.sorted.filtered_peak_1757	22	.	193538985	193539267	0	1	282	0	2.86027	4.77718	2.25110
chr1	194164788	194165044	C6MG0ACXX_8_7448.sorted.filtered_peak_1758	12	.	194164788	194165044	0	2	1,1	0,255	2.44189	3.59641	1.24198
chr1	194289463	194289713	C6MG0ACXX_8_7448.sorted.filtered_peak_1759	21	.	194289463	194289713	0	1	250	0	2.84047	4.70684	2.18729
chr1	194434751	194435001	C6MG0ACXX_8_7448.sorted.filtered_peak_1760	19	.	194434751	194435001	0	2	1,1	0,249	2.72836	4.40886	1.92864
chr1	195164622	195165277	C6MG0ACXX_8_7448.sorted.filtered_peak_1761	26	.	195164622	195165277	0	3	1,376,1	0,3,654	2.59462	5.24126	2.68608
chr1	197115551	197116282	C6MG0ACXX_8_7448.sorted.filtered_peak_1762	75	.	197115551	197116282	0	3	1,613,1	0,112,730	3.35691	10.43863	7.57282
chr1	197170065	197170971	C6MG0ACXX_8_7448.sorted.filtered_peak_1763	138	.	197170065	197170971	0	3	1,803,1	0,102,905	3.87317	16.89616	13.84756
chr1	197709696	197710050	C6MG0ACXX_8_7448.sorted.filtered_peak_1764	16	.	197709696	197710050	0	2	340,1	0,353	2.51470	4.05515	1.62176
chr1	197744191	197744941	C6MG0ACXX_8_7448.sorted.filtered_peak_1765	45	.	197744191	197744941	0	3	1,698,1	0,32,749	2.60726	7.20408	4.51393
chr1	197745200	197745920	C6MG0ACXX_8_7448.sorted.filtered_peak_1766	34	.	197745200	197745920	0	3	1,348,1	0,371,719	2.41770	6.03454	3.42608
chr1	197871611	197872414	C6MG0ACXX_8_7448.sorted.filtered_peak_1767	76	.	197871611	197872414	0	3	1,740,1	0,2,802	3.45135	10.52548	7.65154
chr1	197918339	197918943	C6MG0ACXX_8_7448.sorted.filtered_peak_1768	35	.	197918339	197918943	0	3	1,562,1	0,20,603	3.09152	6.21138	3.56800
chr1	198071588	198072160	C6MG0ACXX_8_7448.sorted.filtered_peak_1769	17	.	198071588	198072160	0	3	1,258,1	0,170,571	2.44632	4.15668	1.71239
chr1	198125384	198126338	C6MG0ACXX_8_7448.sorted.filtered_peak_1770	23	.	198125384	198126338	0	4	1,451,375,1	0,15,569,953	2.19600	4.85854	2.33183
chr1	198127846	198128444	C6MG0ACXX_8_7448.sorted.filtered_peak_1771	28	.	198127846	198128444	0	3	1,481,1	0,55,597	2.27400	5.42901	2.84337
chr1	198136705	198137092	C6MG0ACXX_8_7448.sorted.filtered_peak_1772	35	.	198136705	198137092	0	3	1,314,1	0,11,386	2.71053	6.18693	3.54558
chr1	198157260	198157681	C6MG0ACXX_8_7448.sorted.filtered_peak_1773	47	.	198157260	198157681	0	3	1,400,1	0,6,420	3.15742	7.47173	4.75754
chr1	198222649	198222993	C6MG0ACXX_8_7448.sorted.filtered_peak_1774	17	.	198222649	198222993	0	2	1,1	0,343	2.70296	4.24897	1.77774
chr1	198322151	198322441	C6MG0ACXX_8_7448.sorted.filtered_peak_1775	15	.	198322151	198322441	0	2	1,1	0,289	2.43975	3.91592	1.50428
chr1	198526168	198526451	C6MG0ACXX_8_7448.sorted.filtered_peak_1776	24	.	198526168	198526451	0	2	1,278	0,5	2.63488	5.05125	2.49796
chr1	198590131	198590989	C6MG0ACXX_8_7448.sorted.filtered_peak_1777	52	.	198590131	198590989	0	3	1,832,1	0,1,857	2.68445	8.05181	5.28752
chr1	198607862	198608316	C6MG0ACXX_8_7448.sorted.filtered_peak_1778	27	.	198607862	198608316	0	2	1,329	0,125	2.35908	5.28061	2.71913
chr1	198610699	198611077	C6MG0ACXX_8_7448.sorted.filtered_peak_1779	22	.	198610699	198611077	0	3	1,338,1	0,19,377	2.26032	4.72108	2.20540
chr1	198625709	198625994	C6MG0ACXX_8_7448.sorted.filtered_peak_1780	29	.	198625709	198625994	0	2	1,284	0,1	2.39018	5.51920	2.92682
chr1	198648772	198649025	C6MG0ACXX_8_7448.sorted.filtered_peak_1781	23	.	198648772	198649025	0	2	1,1	0,252	2.11294	4.91722	2.38245
chr1	198650897	198651435	C6MG0ACXX_8_7448.sorted.filtered_peak_1782	102	.	198650897	198651435	0	3	1,504,1	0,3,537	3.11820	13.26786	10.29878
chr1	198903972	198904387	C6MG0ACXX_8_7448.sorted.filtered_peak_1783	22	.	198903972	198904387	0	3	1,375,1	0,25,414	2.27539	4.80846	2.29035
chr1	198906441	198906829	C6MG0ACXX_8_7448.sorted.filtered_peak_1784	56	.	198906441	198906829	0	3	1,376,1	0,5,387	2.94002	8.42513	5.64457
chr1	198978632	198978892	C6MG0ACXX_8_7448.sorted.filtered_peak_1785	21	.	198978632	198978892	0	2	1,250	0,10	2.67619	4.65316	2.14510
chr1	199010608	199011083	C6MG0ACXX_8_7448.sorted.filtered_peak_1786	60	.	199010608	199011083	0	3	1,408,1	0,24,474	3.27799	8.88289	6.08438
chr1	199058760	199059195	C6MG0ACXX_8_7448.sorted.filtered_peak_1787	39	.	199058760	199059195	0	3	1,303,1	0,123,434	3.27472	6.61150	3.94153
chr1	199142500	199142868	C6MG0ACXX_8_7448.sorted.filtered_peak_1788	33	.	199142500	199142868	0	3	1,358,1	0,7,367	2.96881	5.99633	3.38028
chr1	199194998	199195684	C6MG0ACXX_8_7448.sorted.filtered_peak_1789	42	.	199194998	199195684	0	2	1,352	0,334	3.09663	6.91335	4.24982
chr1	200123311	200123743	C6MG0ACXX_8_7448.sorted.filtered_peak_1790	66	.	200123311	200123743	0	3	1,406,1	0,19,431	3.09963	9.42323	6.60682
chr1	200378943	200379571	C6MG0ACXX_8_7448.sorted.filtered_peak_1791	140	.	200378943	200379571	0	3	1,503,1	0,6,627	4.26707	17.22912	14.09993
chr1	200406931	200407238	C6MG0ACXX_8_7448.sorted.filtered_peak_1792	30	.	200406931	200407238	0	1	307	0	2.93205	5.67622	3.08813
chr1	200414342	200414641	C6MG0ACXX_8_7448.sorted.filtered_peak_1793	26	.	200414342	200414641	0	2	1,270	0,29	2.72735	5.16635	2.61377
chr1	200442732	200443465	C6MG0ACXX_8_7448.sorted.filtered_peak_1794	15	.	200442732	200443465	0	3	1,338,1	0,372,732	2.47948	3.99668	1.57977
chr1	200452642	200452996	C6MG0ACXX_8_7448.sorted.filtered_peak_1795	68	.	200452642	200452996	0	3	1,342,1	0,9,353	3.78473	9.66942	6.84366
chr1	200589587	200590302	C6MG0ACXX_8_7448.sorted.filtered_peak_1796	44	.	200589587	200590302	0	3	1,449,1	0,154,714	2.89336	7.10248	4.44574
chr1	200597187	200597858	C6MG0ACXX_8_7448.sorted.filtered_peak_1797	22	.	200597187	200597858	0	3	1,346,1	0,253,670	2.60548	4.73699	2.22531
chr1	200638553	200639318	C6MG0ACXX_8_7448.sorted.filtered_peak_1798	108	.	200638553	200639318	0	2	1,755	0,10	4.03235	13.90659	10.86807
chr1	200835552	200835878	C6MG0ACXX_8_7448.sorted.filtered_peak_1799	11	.	200835552	200835878	0	2	1,1	0,325	2.20410	3.47279	1.14110
chr1	200857528	200857841	C6MG0ACXX_8_7448.sorted.filtered_peak_1800	14	.	200857528	200857841	0	3	1,268,1	0,2,312	2.35063	3.86124	1.46599
chr1	200874808	200875209	C6MG0ACXX_8_7448.sorted.filtered_peak_1801	42	.	200874808	200875209	0	3	1,366,1	0,8,400	3.11413	6.95749	4.27137
chr1	200988620	200988952	C6MG0ACXX_8_7448.sorted.filtered_peak_1802	26	.	200988620	200988952	0	2	1,1	0,331	2.26812	5.24413	2.69638
chr1	200992692	200993020	C6MG0ACXX_8_7448.sorted.filtered_peak_1803	56	.	200992692	200993020	0	3	1,314,1	0,3,327	2.75748	8.38068	5.60241
chr1	201083315	201083826	C6MG0ACXX_8_7448.sorted.filtered_peak_1804	39	.	201083315	201083826	0	3	1,478,1	0,19,510	3.18920	6.63405	3.95384
chr1	201123288	201123850	C6MG0ACXX_8_7448.sorted.filtered_peak_1805	98	.	201123288	201123850	0	3	1,559,1	0,2,561	3.90197	12.79670	9.83768
chr1	201139785	201140199	C6MG0ACXX_8_7448.sorted.filtered_peak_1806	40	.	201139785	201140199	0	2	1,394	0,20	3.12528	6.77444	4.09433
chr1	201423354	201423788	C6MG0ACXX_8_7448.sorted.filtered_peak_1807	16	.	201423354	201423788	0	3	1,360,1	0,19,433	2.53668	4.03942	1.61008
chr1	201449748	201450165	C6MG0ACXX_8_7448.sorted.filtered_peak_1808	16	.	201449748	201450165	0	2	1,1	0,416	2.34015	4.03212	1.60448
chr1	201451170	201451492	C6MG0ACXX_8_7448.sorted.filtered_peak_1809	22	.	201451170	201451492	0	3	1,312,1	0,5,321	2.52419	4.75013	2.24568
chr1	201475878	201476363	C6MG0ACXX_8_7448.sorted.filtered_peak_1810	18	.	201475878	201476363	0	2	1,448	0,37	2.53672	4.35875	1.89949
chr1	201797836	201798730	C6MG0ACXX_8_7448.sorted.filtered_peak_1811	78	.	201797836	201798730	0	3	1,886,1	0,4,893	3.24011	10.65011	7.81294
chr1	201924267	201925010	C6MG0ACXX_8_7448.sorted.filtered_peak_1812	148	.	201924267	201925010	0	3	1,737,1	0,3,742	4.50342	18.01462	14.86647
chr1	201951681	201952110	C6MG0ACXX_8_7448.sorted.filtered_peak_1813	52	.	201951681	201952110	0	3	1,402,1	0,24,428	3.50299	7.99381	5.25265
chr1	202113425	202114060	C6MG0ACXX_8_7448.sorted.filtered_peak_1814	31	.	202113425	202114060	0	3	1,300,1	0,333,634	2.62827	5.70896	3.12314
chr1	202170300	202170550	C6MG0ACXX_8_7448.sorted.filtered_peak_1815	19	.	202170300	202170550	0	2	1,1	0,249	2.69343	4.46597	1.97752
chr1	202264673	202265033	C6MG0ACXX_8_7448.sorted.filtered_peak_1816	96	.	202264673	202265033	0	3	1,357,1	0,2,359	4.14320	12.65279	9.67450
chr1	202310783	202311426	C6MG0ACXX_8_7448.sorted.filtered_peak_1817	178	.	202310783	202311426	0	3	1,631,1	0,2,642	4.86979	21.12668	17.86432
chr1	202317482	202318220	C6MG0ACXX_8_7448.sorted.filtered_peak_1818	180	.	202317482	202318220	0	3	1,714,1	0,5,737	4.70236	21.27715	18.02450
chr1	202779707	202780330	C6MG0ACXX_8_7448.sorted.filtered_peak_1819	57	.	202779707	202780330	0	3	1,479,1	0,7,622	2.87346	8.52875	5.77036
chr1	202803888	202804198	C6MG0ACXX_8_7448.sorted.filtered_peak_1820	28	.	202803888	202804198	0	2	1,1	0,309	2.73412	5.40933	2.83795
chr1	202804639	202805048	C6MG0ACXX_8_7448.sorted.filtered_peak_1821	36	.	202804639	202805048	0	3	1,387,1	0,21,408	2.87744	6.23653	3.60764
chr1	202857603	202858530	C6MG0ACXX_8_7448.sorted.filtered_peak_1822	198	.	202857603	202858530	0	3	1,925,1	0,1,926	4.50810	23.12095	19.83658
chr1	202895949	202896611	C6MG0ACXX_8_7448.sorted.filtered_peak_1823	111	.	202895949	202896611	0	3	1,653,1	0,7,661	4.22478	14.17463	11.15368
chr1	202927073	202927717	C6MG0ACXX_8_7448.sorted.filtered_peak_1824	46	.	202927073	202927717	0	3	1,617,1	0,20,643	2.87281	7.34929	4.64700
chr1	202936002	202936868	C6MG0ACXX_8_7448.sorted.filtered_peak_1825	49	.	202936002	202936868	0	2	726,1	0,865	2.91425	7.67320	4.95841
chr1	202968393	202968869	C6MG0ACXX_8_7448.sorted.filtered_peak_1826	23	.	202968393	202968869	0	3	1,445,1	0,28,475	2.82398	4.87277	2.34700
chr1	202976069	202976879	C6MG0ACXX_8_7448.sorted.filtered_peak_1827	131	.	202976069	202976879	0	3	1,564,1	0,9,809	4.34390	16.23133	13.18543
chr1	202995273	202995766	C6MG0ACXX_8_7448.sorted.filtered_peak_1828	63	.	202995273	202995766	0	2	1,469	0,24	3.46081	9.13494	6.33864
chr1	203185362	203185677	C6MG0ACXX_8_7448.sorted.filtered_peak_1829	25	.	203185362	203185677	0	3	1,303,1	0,1,314	2.80469	5.09956	2.54412
chr1	203236455	203236967	C6MG0ACXX_8_7448.sorted.filtered_peak_1830	34	.	203236455	203236967	0	3	1,470,1	0,35,511	2.80421	6.03599	3.40619
chr1	203256305	203256951	C6MG0ACXX_8_7448.sorted.filtered_peak_1831	78	.	203256305	203256951	0	3	1,609,1	0,1,645	2.68975	10.71486	7.83367
chr1	203258596	203259238	C6MG0ACXX_8_7448.sorted.filtered_peak_1832	65	.	203258596	203259238	0	3	1,515,1	0,6,641	2.55903	9.35476	6.53906
chr1	203259412	203260009	C6MG0ACXX_8_7448.sorted.filtered_peak_1833	73	.	203259412	203260009	0	3	1,514,1	0,59,596	2.64639	10.18111	7.33100
chr1	203274014	203274892	C6MG0ACXX_8_7448.sorted.filtered_peak_1834	142	.	203274014	203274892	0	3	1,867,1	0,7,877	3.53598	17.40847	14.28460
chr1	203296037	203297365	C6MG0ACXX_8_7448.sorted.filtered_peak_1835	58	.	203296037	203297365	0	3	1,944,1	0,372,1327	2.72782	8.66184	5.89025
chr1	203456785	203457228	C6MG0ACXX_8_7448.sorted.filtered_peak_1836	32	.	203456785	203457228	0	2	1,430	0,13	2.97010	5.86510	3.25938
chr1	203576348	203576853	C6MG0ACXX_8_7448.sorted.filtered_peak_1837	106	.	203576348	203576853	0	2	498,1	0,504	4.41904	13.66841	10.67405
chr1	203594845	203595146	C6MG0ACXX_8_7448.sorted.filtered_peak_1838	33	.	203594845	203595146	0	2	1,293	0,8	2.40268	5.98634	3.35317
chr1	203595571	203596057	C6MG0ACXX_8_7448.sorted.filtered_peak_1839	59	.	203595571	203596057	0	3	1,466,1	0,15,485	2.76705	8.68595	5.91366
chr1	203618965	203619694	C6MG0ACXX_8_7448.sorted.filtered_peak_1840	25	.	203618965	203619694	0	3	1,267,379	0,15,350	2.48998	5.04756	2.50852
chr1	203622238	203622650	C6MG0ACXX_8_7448.sorted.filtered_peak_1841	38	.	203622238	203622650	0	3	1,270,1	0,88,411	2.75142	6.46529	3.80417
chr1	203632468	203632730	C6MG0ACXX_8_7448.sorted.filtered_peak_1842	22	.	203632468	203632730	0	1	262	0	2.65059	4.80315	2.27416
chr1	203643060	203643657	C6MG0ACXX_8_7448.sorted.filtered_peak_1843	109	.	203643060	203643657	0	3	1,576,1	0,9,596	3.84698	13.93314	10.91773
chr1	203651758	203652143	C6MG0ACXX_8_7448.sorted.filtered_peak_1844	28	.	203651758	203652143	0	3	1,366,1	0,10,384	2.79433	5.36908	2.80018
chr1	203734026	203734868	C6MG0ACXX_8_7448.sorted.filtered_peak_1845	106	.	203734026	203734868	0	2	1,841	0,1	3.91879	13.63590	10.60987
chr1	203764397	203764788	C6MG0ACXX_8_7448.sorted.filtered_peak_1846	125	.	203764397	203764788	0	2	388,1	0,390	4.28854	15.62709	12.55633
chr1	203830476	203831085	C6MG0ACXX_8_7448.sorted.filtered_peak_1847	141	.	203830476	203831085	0	3	1,605,1	0,2,608	4.35610	17.30727	14.18417
chr1	203889559	203889894	C6MG0ACXX_8_7448.sorted.filtered_peak_1848	99	.	203889559	203889894	0	1	335	0	4.79374	12.92235	9.94140
chr1	204332651	204333232	C6MG0ACXX_8_7448.sorted.filtered_peak_1849	56	.	204332651	204333232	0	3	1,552,1	0,1,580	3.26115	8.48201	5.69084
chr1	204367638	204367998	C6MG0ACXX_8_7448.sorted.filtered_peak_1850	27	.	204367638	204367998	0	3	1,321,1	0,8,359	2.81106	5.32743	2.75407
chr1	204380599	204381461	C6MG0ACXX_8_7448.sorted.filtered_peak_1851	230	.	204380599	204381461	0	3	1,700,1	0,156,861	4.48277	26.42872	23.00371
chr1	204386317	204386600	C6MG0ACXX_8_7448.sorted.filtered_peak_1852	17	.	204386317	204386600	0	2	1,1	0,282	2.44158	4.16257	1.72018
chr1	204415513	204416071	C6MG0ACXX_8_7448.sorted.filtered_peak_1853	18	.	204415513	204416071	0	2	1,1	0,557	2.42539	4.27559	1.82508
chr1	204422234	204422666	C6MG0ACXX_8_7448.sorted.filtered_peak_1854	96	.	204422234	204422666	0	2	1,430	0,2	3.85546	12.60840	9.65282
chr1	204463418	204464389	C6MG0ACXX_8_7448.sorted.filtered_peak_1855	37	.	204463418	204464389	0	3	1,820,1	0,150,970	2.68350	6.39360	3.74338
chr1	204475478	204476659	C6MG0ACXX_8_7448.sorted.filtered_peak_1856	49	.	204475478	204476659	0	3	1,968,1	0,7,1180	2.80382	7.68576	4.95381
chr1	204485273	204485915	C6MG0ACXX_8_7448.sorted.filtered_peak_1857	110	.	204485273	204485915	0	3	1,620,1	0,13,641	3.59690	14.10621	11.09479
chr1	204490298	204490664	C6MG0ACXX_8_7448.sorted.filtered_peak_1858	26	.	204490298	204490664	0	3	1,306,1	0,40,365	2.49878	5.18436	2.63317
chr1	204513477	204513748	C6MG0ACXX_8_7448.sorted.filtered_peak_1859	33	.	204513477	204513748	0	3	1,250,1	0,14,270	2.92950	5.94363	3.32130
chr1	204776070	204776675	C6MG0ACXX_8_7448.sorted.filtered_peak_1860	58	.	204776070	204776675	0	3	1,571,1	0,6,604	3.37319	8.67455	5.87939
chr1	205090872	205091673	C6MG0ACXX_8_7448.sorted.filtered_peak_1861	132	.	205090872	205091673	0	2	1,746	0,55	4.28495	16.37160	13.26511
chr1	205140677	205140941	C6MG0ACXX_8_7448.sorted.filtered_peak_1862	26	.	205140677	205140941	0	3	1,250,1	0,1,263	2.94283	5.16970	2.60573
chr1	205168670	205169155	C6MG0ACXX_8_7448.sorted.filtered_peak_1863	57	.	205168670	205169155	0	3	1,479,1	0,4,484	3.64702	8.55445	5.78133
chr1	205180186	205181143	C6MG0ACXX_8_7448.sorted.filtered_peak_1864	98	.	205180186	205181143	0	3	1,936,1	0,19,956	3.55731	12.75122	9.83123
chr1	205196802	205197185	C6MG0ACXX_8_7448.sorted.filtered_peak_1865	40	.	205196802	205197185	0	2	359,1	0,382	2.82752	6.77015	4.08892
chr1	205225382	205225798	C6MG0ACXX_8_7448.sorted.filtered_peak_1866	19	.	205225382	205225798	0	2	1,1	0,415	2.53410	4.41717	1.93687
chr1	205242526	205242802	C6MG0ACXX_8_7448.sorted.filtered_peak_1867	34	.	205242526	205242802	0	3	1,263,1	0,11,275	2.88682	6.09091	3.44778
chr1	205253863	205254220	C6MG0ACXX_8_7448.sorted.filtered_peak_1868	37	.	205253863	205254220	0	3	1,344,1	0,10,356	2.48092	6.39199	3.73524
chr1	205254858	205255233	C6MG0ACXX_8_7448.sorted.filtered_peak_1869	49	.	205254858	205255233	0	2	1,364	0,11	2.69322	7.65467	4.92058
chr1	205256193	205256443	C6MG0ACXX_8_7448.sorted.filtered_peak_1870	12	.	205256193	205256443	0	2	1,1	0,249	1.98206	3.59577	1.24129
chr1	205257399	205257711	C6MG0ACXX_8_7448.sorted.filtered_peak_1871	59	.	205257399	205257711	0	3	1,303,1	0,7,311	2.79354	8.78510	5.98693
chr1	205282792	205283074	C6MG0ACXX_8_7448.sorted.filtered_peak_1872	16	.	205282792	205283074	0	2	1,1	0,281	2.47625	4.06980	1.63773
chr1	205560814	205561420	C6MG0ACXX_8_7448.sorted.filtered_peak_1873	20	.	205560814	205561420	0	3	1,294,1	0,303,605	2.58751	4.49635	2.01955
chr1	205599896	205601389	C6MG0ACXX_8_7448.sorted.filtered_peak_1874	82	.	205599896	205601389	0	3	1,1485,1	0,1,1492	3.08634	11.06927	8.20119
chr1	205628057	205628320	C6MG0ACXX_8_7448.sorted.filtered_peak_1875	19	.	205628057	205628320	0	2	1,1	0,262	2.62298	4.40179	1.91548
chr1	205680090	205680581	C6MG0ACXX_8_7448.sorted.filtered_peak_1876	30	.	205680090	205680581	0	3	1,327,1	0,163,490	2.96409	5.63189	3.03813
chr1	205718265	205719693	C6MG0ACXX_8_7448.sorted.filtered_peak_1877	95	.	205718265	205719693	0	3	1,1391,1	0,28,1427	3.13137	12.47807	9.54551
chr1	205744118	205744832	C6MG0ACXX_8_7448.sorted.filtered_peak_1878	55	.	205744118	205744832	0	3	1,641,1	0,69,713	3.12503	8.27105	5.54211
chr1	205781986	205782603	C6MG0ACXX_8_7448.sorted.filtered_peak_1879	108	.	205781986	205782603	0	2	1,611	0,6	3.96189	13.87928	10.86964
chr1	205819007	205819484	C6MG0ACXX_8_7448.sorted.filtered_peak_1880	42	.	205819007	205819484	0	1	477	0	3.45963	6.99301	4.29915
chr1	206677303	206677677	C6MG0ACXX_8_7448.sorted.filtered_peak_1881	23	.	206677303	206677677	0	3	1,359,1	0,13,373	2.41778	4.85891	2.33213
chr1	206729922	206730711	C6MG0ACXX_8_7448.sorted.filtered_peak_1882	45	.	206729922	206730711	0	3	1,690,1	0,81,788	2.51771	7.28187	4.57567
chr1	206736367	206736681	C6MG0ACXX_8_7448.sorted.filtered_peak_1883	36	.	206736367	206736681	0	3	1,290,1	0,3,313	2.52933	6.29207	3.64423
chr1	206748565	206749118	C6MG0ACXX_8_7448.sorted.filtered_peak_1884	36	.	206748565	206749118	0	3	1,384,1	0,2,552	2.35830	6.24561	3.61905
chr1	206751670	206752010	C6MG0ACXX_8_7448.sorted.filtered_peak_1885	41	.	206751670	206752010	0	3	1,296,1	0,10,339	2.35945	6.86349	4.17506
chr1	206753239	206753728	C6MG0ACXX_8_7448.sorted.filtered_peak_1886	66	.	206753239	206753728	0	2	1,482	0,7	2.64497	9.47494	6.64320
chr1	206763370	206763928	C6MG0ACXX_8_7448.sorted.filtered_peak_1887	116	.	206763370	206763928	0	2	1,557	0,1	3.64571	14.67659	11.65478
chr1	206785504	206786120	C6MG0ACXX_8_7448.sorted.filtered_peak_1888	117	.	206785504	206786120	0	3	1,578,1	0,17,615	3.95163	14.76600	11.73556
chr1	206808634	206809192	C6MG0ACXX_8_7448.sorted.filtered_peak_1889	84	.	206808634	206809192	0	3	1,522,1	0,3,557	3.50128	11.31224	8.45185
chr1	206876950	206877446	C6MG0ACXX_8_7448.sorted.filtered_peak_1890	31	.	206876950	206877446	0	3	1,409,1	0,2,495	2.62338	5.73650	3.14307
chr1	206910568	206910889	C6MG0ACXX_8_7448.sorted.filtered_peak_1891	10	.	206910568	206910889	0	2	1,1	0,320	2.04616	3.39827	1.08222
chr1	206939648	206940167	C6MG0ACXX_8_7448.sorted.filtered_peak_1892	86	.	206939648	206940167	0	3	1,515,1	0,3,518	3.29653	11.60299	8.66800
chr1	206957656	206958215	C6MG0ACXX_8_7448.sorted.filtered_peak_1893	54	.	206957656	206958215	0	3	1,543,1	0,6,558	2.85896	8.21003	5.44798
chr1	206959685	206960224	C6MG0ACXX_8_7448.sorted.filtered_peak_1894	22	.	206959685	206960224	0	3	1,476,1	0,53,538	2.26955	4.75189	2.23872
chr1	206976517	206977053	C6MG0ACXX_8_7448.sorted.filtered_peak_1895	144	.	206976517	206977053	0	3	1,519,1	0,16,535	4.04172	17.55438	14.41924
chr1	206982068	206982318	C6MG0ACXX_8_7448.sorted.filtered_peak_1896	26	.	206982068	206982318	0	2	1,1	0,249	2.66971	5.25938	2.68999
chr1	206990161	206990714	C6MG0ACXX_8_7448.sorted.filtered_peak_1897	35	.	206990161	206990714	0	3	1,540,1	0,11,552	2.93389	6.17848	3.54368
chr1	207095306	207095613	C6MG0ACXX_8_7448.sorted.filtered_peak_1898	41	.	207095306	207095613	0	3	1,301,1	0,4,306	2.91336	6.86226	4.17252
chr1	207224187	207224495	C6MG0ACXX_8_7448.sorted.filtered_peak_1899	32	.	207224187	207224495	0	3	1,302,1	0,1,307	2.59596	5.89143	3.26895
chr1	207226188	207226696	C6MG0ACXX_8_7448.sorted.filtered_peak_1900	20	.	207226188	207226696	0	3	1,496,1	0,6,507	2.29910	4.49548	2.00304
chr1	207494418	207495515	C6MG0ACXX_8_7448.sorted.filtered_peak_1901	185	.	207494418	207495515	0	2	783,1	0,1096	4.20157	21.78586	18.53325
chr1	207509358	207510635	C6MG0ACXX_8_7448.sorted.filtered_peak_1902	17	.	207509358	207510635	0	3	1,654,1	0,492,1276	2.40461	4.24389	1.79635
chr1	207793502	207793954	C6MG0ACXX_8_7448.sorted.filtered_peak_1903	18	.	207793502	207793954	0	2	250,1	0,451	2.71740	4.29791	1.82168
chr1	207925121	207925764	C6MG0ACXX_8_7448.sorted.filtered_peak_1904	90	.	207925121	207925764	0	2	641,1	0,642	3.90290	12.03061	9.08050
chr1	207989288	207989548	C6MG0ACXX_8_7448.sorted.filtered_peak_1905	17	.	207989288	207989548	0	2	1,1	0,259	2.39984	4.18947	1.73823
chr1	207999095	207999567	C6MG0ACXX_8_7448.sorted.filtered_peak_1906	104	.	207999095	207999567	0	3	1,455,1	0,9,471	3.29992	13.47475	10.47988
chr1	208005246	208005501	C6MG0ACXX_8_7448.sorted.filtered_peak_1907	32	.	208005246	208005501	0	3	1,250,1	0,1,254	2.62755	5.91973	3.28807
chr1	208035117	208035534	C6MG0ACXX_8_7448.sorted.filtered_peak_1908	51	.	208035117	208035534	0	3	1,400,1	0,2,416	3.01473	7.84521	5.11057
chr1	208046373	208046952	C6MG0ACXX_8_7448.sorted.filtered_peak_1909	30	.	208046373	208046952	0	3	1,568,1	0,3,578	2.54711	5.61901	3.01887
chr1	208136685	208137394	C6MG0ACXX_8_7448.sorted.filtered_peak_1910	27	.	208136685	208137394	0	3	1,458,1	0,123,708	2.69597	5.30817	2.75521
chr1	208418398	208418714	C6MG0ACXX_8_7448.sorted.filtered_peak_1911	20	.	208418398	208418714	0	2	1,1	0,315	2.44880	4.49850	2.00549
chr1	209162012	209162428	C6MG0ACXX_8_7448.sorted.filtered_peak_1912	29	.	209162012	209162428	0	1	416	0	3.09161	5.57675	2.97422
chr1	209824609	209824923	C6MG0ACXX_8_7448.sorted.filtered_peak_1913	44	.	209824609	209824923	0	3	1,299,1	0,9,313	3.02923	7.17345	4.47557
chr1	209846515	209846924	C6MG0ACXX_8_7448.sorted.filtered_peak_1914	50	.	209846515	209846924	0	3	1,364,1	0,40,408	3.16385	7.74513	5.01709
chr1	209866365	209866631	C6MG0ACXX_8_7448.sorted.filtered_peak_1915	17	.	209866365	209866631	0	2	1,1	0,265	2.58951	4.17620	1.72574
chr1	209921000	209921457	C6MG0ACXX_8_7448.sorted.filtered_peak_1916	69	.	209921000	209921457	0	3	1,449,1	0,4,456	3.12460	9.76348	6.92439
chr1	209925043	209925693	C6MG0ACXX_8_7448.sorted.filtered_peak_1917	29	.	209925043	209925693	0	3	1,315,1	0,277,649	2.31176	5.53195	2.94630
chr1	209929150	209930174	C6MG0ACXX_8_7448.sorted.filtered_peak_1918	30	.	209929150	209930174	0	3	1,916,1	0,100,1023	2.43508	5.63604	3.03864
chr1	209941581	209942123	C6MG0ACXX_8_7448.sorted.filtered_peak_1919	39	.	209941581	209942123	0	3	1,521,1	0,16,541	2.71291	6.58566	3.92617
chr1	209942762	209943103	C6MG0ACXX_8_7448.sorted.filtered_peak_1920	28	.	209942762	209943103	0	3	1,294,1	0,45,340	2.48625	5.42596	2.85205
chr1	209957633	209958309	C6MG0ACXX_8_7448.sorted.filtered_peak_1921	163	.	209957633	209958309	0	3	1,590,1	0,85,675	4.13055	19.59047	16.37854
chr1	209979510	209979763	C6MG0ACXX_8_7448.sorted.filtered_peak_1922	23	.	209979510	209979763	0	3	1,250,1	0,1,252	2.62614	4.86009	2.31957
chr1	210000914	210001660	C6MG0ACXX_8_7448.sorted.filtered_peak_1923	103	.	210000914	210001660	0	3	1,549,1	0,36,745	3.68650	13.30254	10.36619
chr1	210502368	210502754	C6MG0ACXX_8_7448.sorted.filtered_peak_1924	32	.	210502368	210502754	0	3	1,373,1	0,9,385	2.92619	5.82381	3.21993
chr1	210619868	210620242	C6MG0ACXX_8_7448.sorted.filtered_peak_1925	23	.	210619868	210620242	0	2	300,1	0,373	2.90410	4.93268	2.39423
chr1	211432024	211432883	C6MG0ACXX_8_7448.sorted.filtered_peak_1926	110	.	211432024	211432883	0	3	1,843,1	0,11,858	3.49300	14.05238	11.04722
chr1	211433861	211434312	C6MG0ACXX_8_7448.sorted.filtered_peak_1927	18	.	211433861	211434312	0	3	1,260,1	0,121,450	2.13747	4.31951	1.85256
chr1	211496530	211497068	C6MG0ACXX_8_7448.sorted.filtered_peak_1928	70	.	211496530	211497068	0	3	1,459,1	0,76,537	3.34019	9.91749	7.08255
chr1	211499895	211500408	C6MG0ACXX_8_7448.sorted.filtered_peak_1929	24	.	211499895	211500408	0	2	1,1	0,512	2.36285	4.98165	2.45823
chr1	211508266	211508574	C6MG0ACXX_8_7448.sorted.filtered_peak_1930	31	.	211508266	211508574	0	3	1,301,1	0,1,307	2.90864	5.72213	3.11895
chr1	211555921	211556404	C6MG0ACXX_8_7448.sorted.filtered_peak_1931	61	.	211555921	211556404	0	3	1,440,1	0,12,482	3.21570	8.89748	6.10183
chr1	211649626	211649901	C6MG0ACXX_8_7448.sorted.filtered_peak_1932	18	.	211649626	211649901	0	2	1,1	0,274	2.58589	4.27103	1.80602
chr1	211687432	211687707	C6MG0ACXX_8_7448.sorted.filtered_peak_1933	20	.	211687432	211687707	0	2	1,1	0,274	2.53593	4.49686	2.00966
chr1	211688769	211689158	C6MG0ACXX_8_7448.sorted.filtered_peak_1934	29	.	211688769	211689158	0	2	1,382	0,7	2.75262	5.50176	2.91734
chr1	211752107	211753122	C6MG0ACXX_8_7448.sorted.filtered_peak_1935	154	.	211752107	211753122	0	3	1,1000,1	0,4,1014	3.84672	18.57061	15.43408
chr1	211828411	211828804	C6MG0ACXX_8_7448.sorted.filtered_peak_1936	25	.	211828411	211828804	0	3	1,357,1	0,20,392	2.80088	5.05879	2.51666
chr1	211848754	211849145	C6MG0ACXX_8_7448.sorted.filtered_peak_1937	56	.	211848754	211849145	0	2	1,327	0,64	3.48128	8.42546	5.64215
chr1	211854170	211854578	C6MG0ACXX_8_7448.sorted.filtered_peak_1938	59	.	211854170	211854578	0	3	1,376,1	0,1,407	3.41255	8.77457	5.98753
chr1	212003616	212004296	C6MG0ACXX_8_7448.sorted.filtered_peak_1939	31	.	212003616	212004296	0	3	1,622,1	0,2,679	2.60645	5.72640	3.12051
chr1	212208363	212209309	C6MG0ACXX_8_7448.sorted.filtered_peak_1940	240	.	212208363	212209309	0	3	1,941,1	0,1,945	4.37239	27.53704	24.07598
chr1	212295083	212295414	C6MG0ACXX_8_7448.sorted.filtered_peak_1941	28	.	212295083	212295414	0	2	1,1	0,330	2.85885	5.45041	2.86674
chr1	212398721	212399157	C6MG0ACXX_8_7448.sorted.filtered_peak_1942	66	.	212398721	212399157	0	3	1,432,1	0,1,435	3.66481	9.50323	6.67455
chr1	212457969	212459206	C6MG0ACXX_8_7448.sorted.filtered_peak_1943	183	.	212457969	212459206	0	3	1,1202,1	0,17,1236	3.74729	21.50677	18.31283
chr1	212587661	212588590	C6MG0ACXX_8_7448.sorted.filtered_peak_1944	51	.	212587661	212588590	0	3	1,626,1	0,199,928	2.91041	7.85619	5.17783
chr1	212606042	212606628	C6MG0ACXX_8_7448.sorted.filtered_peak_1945	32	.	212606042	212606628	0	3	1,560,1	0,18,585	2.86813	5.87619	3.28460
chr1	212732018	212732751	C6MG0ACXX_8_7448.sorted.filtered_peak_1946	64	.	212732018	212732751	0	3	1,480,1	0,135,732	3.27821	9.17956	6.41806
chr1	212740089	212740803	C6MG0ACXX_8_7448.sorted.filtered_peak_1947	61	.	212740089	212740803	0	2	1,710	0,4	3.23305	8.86628	6.11279
chr1	212769588	212770038	C6MG0ACXX_8_7448.sorted.filtered_peak_1948	109	.	212769588	212770038	0	3	1,443,1	0,1,449	4.06322	14.00627	10.98357
chr1	212781771	212782469	C6MG0ACXX_8_7448.sorted.filtered_peak_1949	68	.	212781771	212782469	0	3	1,422,1	0,40,697	2.95071	9.62711	6.81675
chr1	212838562	212839039	C6MG0ACXX_8_7448.sorted.filtered_peak_1950	29	.	212838562	212839039	0	1	477	0	3.08933	5.59160	2.99518
chr1	212894777	212895224	C6MG0ACXX_8_7448.sorted.filtered_peak_1951	90	.	212894777	212895224	0	2	1,396	0,51	4.24499	11.95868	9.02762
chr1	212895719	212896154	C6MG0ACXX_8_7448.sorted.filtered_peak_1952	13	.	212895719	212896154	0	2	1,1	0,434	2.39236	3.78097	1.39494
chr1	212901168	212901547	C6MG0ACXX_8_7448.sorted.filtered_peak_1953	32	.	212901168	212901547	0	3	1,325,1	0,16,378	2.99494	5.89141	3.27942
chr1	212964724	212965657	C6MG0ACXX_8_7448.sorted.filtered_peak_1954	58	.	212964724	212965657	0	3	1,873,1	0,31,932	3.23045	8.60912	5.85717
chr1	213031154	213032085	C6MG0ACXX_8_7448.sorted.filtered_peak_1955	73	.	213031154	213032085	0	3	1,680,1	0,24,930	3.38905	10.18847	7.36503
chr1	213123675	213124005	C6MG0ACXX_8_7448.sorted.filtered_peak_1956	39	.	213123675	213124005	0	3	1,293,1	0,8,329	3.14005	6.61003	3.95597
chr1	213188498	213189338	C6MG0ACXX_8_7448.sorted.filtered_peak_1957	95	.	213188498	213189338	0	3	1,794,1	0,45,839	3.56688	12.54823	9.57768
chr1	213224428	213225275	C6MG0ACXX_8_7448.sorted.filtered_peak_1958	39	.	213224428	213225275	0	3	1,794,1	0,5,846	3.08808	6.65729	3.97423
chr1	214434945	214435392	C6MG0ACXX_8_7448.sorted.filtered_peak_1959	12	.	214434945	214435392	0	2	1,1	0,446	2.35867	3.62977	1.27188
chr1	214454494	214454870	C6MG0ACXX_8_7448.sorted.filtered_peak_1960	25	.	214454494	214454870	0	3	1,341,1	0,18,375	2.54014	5.06594	2.52431
chr1	214600963	214601647	C6MG0ACXX_8_7448.sorted.filtered_peak_1961	93	.	214600963	214601647	0	3	1,653,1	0,15,683	4.00174	12.30857	9.35298
chr1	214612766	214613244	C6MG0ACXX_8_7448.sorted.filtered_peak_1962	34	.	214612766	214613244	0	3	1,476,1	0,1,477	2.82578	6.12181	3.47561
chr1	214776094	214776795	C6MG0ACXX_8_7448.sorted.filtered_peak_1963	117	.	214776094	214776795	0	3	1,695,1	0,5,700	4.21417	14.74520	11.77432
chr1	215082966	215083371	C6MG0ACXX_8_7448.sorted.filtered_peak_1964	13	.	215082966	215083371	0	2	1,1	0,404	2.50494	3.69120	1.32460
chr1	215740516	215740823	C6MG0ACXX_8_7448.sorted.filtered_peak_1965	20	.	215740516	215740823	0	2	1,263	0,44	2.52600	4.50936	2.02058
chr1	217655793	217656144	C6MG0ACXX_8_7448.sorted.filtered_peak_1966	25	.	217655793	217656144	0	3	1,292,1	0,37,350	2.89750	5.10784	2.56039
chr1	217804196	217804810	C6MG0ACXX_8_7448.sorted.filtered_peak_1967	85	.	217804196	217804810	0	3	1,534,1	0,69,613	3.94955	11.44542	8.54200
chr1	218458361	218458958	C6MG0ACXX_8_7448.sorted.filtered_peak_1968	58	.	218458361	218458958	0	2	596,1	0,596	3.48508	8.65469	5.87253
chr1	218550592	218550995	C6MG0ACXX_8_7448.sorted.filtered_peak_1969	44	.	218550592	218550995	0	2	1,397	0,6	3.27901	7.18201	4.48693
chr1	219347038	219347469	C6MG0ACXX_8_7448.sorted.filtered_peak_1970	74	.	219347038	219347469	0	3	1,421,1	0,2,430	3.41744	10.36844	7.49129
chr1	220177125	220177375	C6MG0ACXX_8_7448.sorted.filtered_peak_1971	18	.	220177125	220177375	0	1	250	0	2.71927	4.30196	1.82413
chr1	220219281	220220212	C6MG0ACXX_8_7448.sorted.filtered_peak_1972	119	.	220219281	220220212	0	2	930,1	0,930	3.88204	14.90961	11.91038
chr1	220262855	220263608	C6MG0ACXX_8_7448.sorted.filtered_peak_1973	82	.	220262855	220263608	0	3	1,677,1	0,72,752	3.42784	11.18433	8.29312
chr1	220267257	220267814	C6MG0ACXX_8_7448.sorted.filtered_peak_1974	56	.	220267257	220267814	0	3	1,553,1	0,2,556	3.03621	8.47091	5.68723
chr1	220445440	220446238	C6MG0ACXX_8_7448.sorted.filtered_peak_1975	120	.	220445440	220446238	0	3	1,676,1	0,118,797	3.81009	15.07585	12.07669
chr1	220906376	220906698	C6MG0ACXX_8_7448.sorted.filtered_peak_1976	24	.	220906376	220906698	0	1	322	0	2.93903	5.04154	2.48722
chr1	221881391	221881758	C6MG0ACXX_8_7448.sorted.filtered_peak_1977	67	.	221881391	221881758	0	3	1,348,1	0,6,366	2.98696	9.63201	6.79808
chr1	221886456	221886793	C6MG0ACXX_8_7448.sorted.filtered_peak_1978	36	.	221886456	221886793	0	3	1,314,1	0,4,336	2.47165	6.25657	3.61949
chr1	221915116	221916048	C6MG0ACXX_8_7448.sorted.filtered_peak_1979	202	.	221915116	221916048	0	3	1,858,1	0,72,931	3.88250	23.54655	20.24461
chr1	221950891	221951505	C6MG0ACXX_8_7448.sorted.filtered_peak_1980	49	.	221950891	221951505	0	3	1,594,1	0,9,613	3.06608	7.66273	4.92815
chr1	222002973	222003377	C6MG0ACXX_8_7448.sorted.filtered_peak_1981	28	.	222002973	222003377	0	3	1,398,1	0,3,403	2.77668	5.43851	2.85951
chr1	222638408	222639236	C6MG0ACXX_8_7448.sorted.filtered_peak_1982	45	.	222638408	222639236	0	3	1,472,1	0,269,827	3.39087	7.24897	4.56097
chr1	222762915	222763602	C6MG0ACXX_8_7448.sorted.filtered_peak_1983	41	.	222762915	222763602	0	3	1,472,1	0,124,686	3.19801	6.82078	4.14964
chr1	222790786	222791733	C6MG0ACXX_8_7448.sorted.filtered_peak_1984	66	.	222790786	222791733	0	3	1,737,1	0,73,946	3.16439	9.42622	6.64602
chr1	222817196	222817986	C6MG0ACXX_8_7448.sorted.filtered_peak_1985	114	.	222817196	222817986	0	3	1,663,1	0,6,789	3.95269	14.45640	11.45330
chr1	222828342	222828722	C6MG0ACXX_8_7448.sorted.filtered_peak_1986	73	.	222828342	222828722	0	3	1,305,1	0,1,379	3.49249	10.21850	7.34196
chr1	222885773	222887082	C6MG0ACXX_8_7448.sorted.filtered_peak_1987	67	.	222885773	222887082	0	3	1,1030,1	0,3,1308	2.93234	9.55372	6.76720
chr1	222988336	222988907	C6MG0ACXX_8_7448.sorted.filtered_peak_1988	44	.	222988336	222988907	0	2	560,1	0,570	3.17919	7.14654	4.44130
chr1	223316327	223316805	C6MG0ACXX_8_7448.sorted.filtered_peak_1989	50	.	223316327	223316805	0	2	1,475	0,3	3.28141	7.77701	5.03897
chr1	223688857	223689227	C6MG0ACXX_8_7448.sorted.filtered_peak_1990	28	.	223688857	223689227	0	3	1,343,1	0,19,369	2.81699	5.37950	2.80192
chr1	223914336	223914788	C6MG0ACXX_8_7448.sorted.filtered_peak_1991	74	.	223914336	223914788	0	3	1,445,1	0,1,451	3.51336	10.30051	7.43970
chr1	223936781	223937031	C6MG0ACXX_8_7448.sorted.filtered_peak_1992	14	.	223936781	223937031	0	2	1,1	0,249	2.45297	3.90444	1.49905
chr1	224019654	224019987	C6MG0ACXX_8_7448.sorted.filtered_peak_1993	18	.	224019654	224019987	0	2	1,1	0,332	2.35886	4.31399	1.84495
chr1	224032489	224033180	C6MG0ACXX_8_7448.sorted.filtered_peak_1994	22	.	224032489	224033180	0	3	1,481,1	0,142,690	2.26708	4.77996	2.26349
chr1	224033416	224034152	C6MG0ACXX_8_7448.sorted.filtered_peak_1995	79	.	224033416	224034152	0	3	1,727,1	0,7,735	3.23277	10.80821	7.91711
chr1	224180186	224180528	C6MG0ACXX_8_7448.sorted.filtered_peak_1996	123	.	224180186	224180528	0	1	342	0	5.28770	15.44288	12.36940
chr1	224301601	224302423	C6MG0ACXX_8_7448.sorted.filtered_peak_1997	60	.	224301601	224302423	0	2	655,1	0,821	3.26166	8.76354	6.02781
chr1	224356603	224357155	C6MG0ACXX_8_7448.sorted.filtered_peak_1998	50	.	224356603	224357155	0	3	1,545,1	0,3,551	3.55998	7.77230	5.03324
chr1	224370097	224371549	C6MG0ACXX_8_7448.sorted.filtered_peak_1999	32	.	224370097	224371549	0	3	1,1310,1	0,133,1451	2.64725	5.87701	3.27555
chr1	224432896	224433239	C6MG0ACXX_8_7448.sorted.filtered_peak_2000	19	.	224432896	224433239	0	2	1,250	0,93	2.74681	4.39127	1.90275
[truncated: 19,702 more rows]
