# Supplementary material for: Potential impact of celiac disease genetic risk factors on T cell receptor signaling in gluten-specific CD4+ T cells
Source: Sci Rep. 2021 Apr 29;11:9252. doi: 10.1038/s41598-021-86612-5 (PMC8085175; doi:10.1038/s41598-021-86612-5)
Supplement: Supplementary file 1 — Supplementary Information. [file 41598_2021_86612_MOESM1_ESM.zip › data_supplements_manuscript/dhs_and_peakcalling/macs_peaks/C6MG0ACXX_8_7448.sorted.filtered_peaks.xls]

# This file is generated by MACS version 2.2.6
# Command line: callpeak --treatment ./output/C6MG0ACXX_8_7448.sorted.filtered.bam --name C6MG0ACXX_8_7448.sorted.filtered --outdir ./output --format BAM --gsize hs --broad --nomodel --shift -125 --extsize 250 --bdg
# ARGUMENTS LIST:
# name = C6MG0ACXX_8_7448.sorted.filtered
# format = BAM
# ChIP-seq file = ['./output/C6MG0ACXX_8_7448.sorted.filtered.bam']
# control file = None
# effective genome size = 2.70e+09
# band width = 300
# model fold = [5, 50]
# qvalue cutoff for narrow/strong regions = 5.00e-02
# qvalue cutoff for broad/weak regions = 1.00e-01
# The maximum gap between significant sites is assigned as the read length/tag size.
# The minimum length of peaks is assigned as the predicted fragment length "d".
# Larger dataset will be scaled towards smaller dataset.
# Range for calculating regional lambda is: 10000 bps
# Broad region calling is on
# Paired-End mode is off

# tag size is determined as 42 bps
# total tags in treatment: 53096002
# tags after filtering in treatment: 53096002
# maximum duplicate tags at the same position in treatment = 1
# Redundant rate in treatment: 0.00
# Sequencing ends will be shifted towards 5' by 125 bp(s)
# d = 250
chr	start	end	length	pileup	-log10(pvalue)	fold_enrichment	-log10(qvalue)	name
chr1	713869	714285	417	42.36	26.70967	7.32846	23.25543	C6MG0ACXX_8_7448.sorted.filtered_peak_1
chr1	894456	894869	414	40.32	13.09305	3.65757	10.10836	C6MG0ACXX_8_7448.sorted.filtered_peak_2
chr1	902073	902521	449	18.46	3.54944	2.22581	1.20494	C6MG0ACXX_8_7448.sorted.filtered_peak_3
chr1	948498	949048	551	32.27	12.32699	4.05048	9.37716	C6MG0ACXX_8_7448.sorted.filtered_peak_4
chr1	954571	955313	743	29.87	7.62018	2.91201	4.89636	C6MG0ACXX_8_7448.sorted.filtered_peak_5
chr1	968456	968766	311	19.51	5.21069	2.78363	2.64090	C6MG0ACXX_8_7448.sorted.filtered_peak_6
chr1	976040	976289	250	21.86	4.55357	2.42093	2.05809	C6MG0ACXX_8_7448.sorted.filtered_peak_7
chr1	994692	995272	581	29.36	8.34593	3.14499	5.57465	C6MG0ACXX_8_7448.sorted.filtered_peak_8
chr1	999493	999881	389	27.37	6.86979	2.84690	4.18575	C6MG0ACXX_8_7448.sorted.filtered_peak_9
chr1	1004559	1004894	336	31.88	10.25799	3.51832	7.39287	C6MG0ACXX_8_7448.sorted.filtered_peak_10
chr1	1051217	1052062	846	64.37	26.62014	4.69930	23.20353	C6MG0ACXX_8_7448.sorted.filtered_peak_11
chr1	1057491	1057807	317	24.69	6.38023	2.86624	3.71731	C6MG0ACXX_8_7448.sorted.filtered_peak_12
chr1	1072621	1073019	399	23.44	8.38068	3.58244	5.61746	C6MG0ACXX_8_7448.sorted.filtered_peak_13
chr1	1092891	1093542	652	17.94	4.50303	2.60045	2.03052	C6MG0ACXX_8_7448.sorted.filtered_peak_14
chr1	1136692	1137168	477	51.16	17.32347	3.90572	14.18180	C6MG0ACXX_8_7448.sorted.filtered_peak_15
chr1	1143488	1143949	462	40.93	9.40850	2.82068	6.60393	C6MG0ACXX_8_7448.sorted.filtered_peak_16
chr1	1152207	1152636	430	40.77	7.69765	2.52259	4.95507	C6MG0ACXX_8_7448.sorted.filtered_peak_17
chr1	1167095	1167771	677	66.60	23.68744	4.07505	20.36605	C6MG0ACXX_8_7448.sorted.filtered_peak_18
chr1	1186071	1186648	578	20.38	6.23038	3.05475	3.61687	C6MG0ACXX_8_7448.sorted.filtered_peak_19
chr1	1208987	1209690	704	32.83	9.40188	3.19257	6.59700	C6MG0ACXX_8_7448.sorted.filtered_peak_20
chr1	1243271	1244174	904	52.88	12.73903	2.98799	9.78777	C6MG0ACXX_8_7448.sorted.filtered_peak_21
chr1	1259769	1260343	575	41.54	12.67169	3.49095	9.70529	C6MG0ACXX_8_7448.sorted.filtered_peak_22
chr1	1284656	1285244	589	29.55	7.72366	2.99031	4.97168	C6MG0ACXX_8_7448.sorted.filtered_peak_23
chr1	1310470	1311070	601	63.95	22.25054	4.01474	18.95783	C6MG0ACXX_8_7448.sorted.filtered_peak_24
chr1	1334518	1335274	757	57.68	23.72978	4.42271	20.45371	C6MG0ACXX_8_7448.sorted.filtered_peak_25
chr1	1342495	1343124	630	29.67	8.92823	3.29051	6.12446	C6MG0ACXX_8_7448.sorted.filtered_peak_26
chr1	1406813	1407270	458	31.21	16.32850	5.44496	13.22689	C6MG0ACXX_8_7448.sorted.filtered_peak_27
chr1	1446806	1447623	818	35.41	18.33227	5.35082	15.19137	C6MG0ACXX_8_7448.sorted.filtered_peak_28
chr1	1509893	1510804	912	38.02	11.31854	3.38453	8.40902	C6MG0ACXX_8_7448.sorted.filtered_peak_29
chr1	1550491	1551319	829	56.44	19.56809	3.92507	16.37213	C6MG0ACXX_8_7448.sorted.filtered_peak_30
chr1	1565090	1566030	941	35.66	10.80903	3.32459	7.95252	C6MG0ACXX_8_7448.sorted.filtered_peak_31
chr1	1590316	1590793	478	36.17	20.51948	6.28291	17.25199	C6MG0ACXX_8_7448.sorted.filtered_peak_32
chr1	1624487	1624746	260	24.12	10.17938	4.24577	7.29646	C6MG0ACXX_8_7448.sorted.filtered_peak_33
chr1	1650570	1650819	250	15.78	4.68657	2.83700	2.16296	C6MG0ACXX_8_7448.sorted.filtered_peak_34
chr1	1655607	1656087	481	42.13	26.32960	7.29020	22.87824	C6MG0ACXX_8_7448.sorted.filtered_peak_35
chr1	1695550	1695900	351	16.62	4.18022	2.55759	1.73844	C6MG0ACXX_8_7448.sorted.filtered_peak_36
chr1	1709756	1710197	442	36.72	8.80740	2.86039	6.03257	C6MG0ACXX_8_7448.sorted.filtered_peak_37
chr1	1711773	1712173	401	26.52	3.90897	2.06956	1.49937	C6MG0ACXX_8_7448.sorted.filtered_peak_38
chr1	1822368	1823136	769	41.19	10.76480	3.07645	7.89639	C6MG0ACXX_8_7448.sorted.filtered_peak_39
chr1	1840236	1840895	660	41.68	15.53596	4.04226	12.49090	C6MG0ACXX_8_7448.sorted.filtered_peak_40
chr1	1850458	1851252	795	62.22	22.31952	4.21896	18.99984	C6MG0ACXX_8_7448.sorted.filtered_peak_41
chr1	2064540	2065397	858	59.15	25.19792	4.75959	21.83070	C6MG0ACXX_8_7448.sorted.filtered_peak_42
chr1	2080166	2080503	338	15.75	4.44127	2.73062	1.95807	C6MG0ACXX_8_7448.sorted.filtered_peak_43
chr1	2120880	2121439	560	27.46	7.43610	2.99953	4.72386	C6MG0ACXX_8_7448.sorted.filtered_peak_44
chr1	2126170	2126857	688	37.51	8.60683	2.81454	5.82099	C6MG0ACXX_8_7448.sorted.filtered_peak_45
chr1	2136055	2137109	1055	43.51	12.39467	3.25166	9.47474	C6MG0ACXX_8_7448.sorted.filtered_peak_46
chr1	2159016	2159596	581	83.22	30.86815	4.35536	27.31021	C6MG0ACXX_8_7448.sorted.filtered_peak_47
chr1	2187207	2187786	580	25.77	6.76269	2.86999	4.11590	C6MG0ACXX_8_7448.sorted.filtered_peak_48
chr1	2222129	2222574	446	27.04	8.71852	3.40065	5.93806	C6MG0ACXX_8_7448.sorted.filtered_peak_49
chr1	2231905	2232879	975	35.62	8.68269	2.89492	5.90599	C6MG0ACXX_8_7448.sorted.filtered_peak_50
chr1	2322633	2323394	762	63.30	23.13827	4.00689	19.86966	C6MG0ACXX_8_7448.sorted.filtered_peak_51
chr1	2343843	2344506	664	45.80	12.64867	3.15728	9.73750	C6MG0ACXX_8_7448.sorted.filtered_peak_52
chr1	2457577	2458402	826	50.21	14.54498	3.42848	11.50678	C6MG0ACXX_8_7448.sorted.filtered_peak_53
chr1	2477402	2478694	1293	42.09	6.79651	2.29924	4.13216	C6MG0ACXX_8_7448.sorted.filtered_peak_54
chr1	2479141	2479524	384	34.26	4.13422	1.95090	1.69562	C6MG0ACXX_8_7448.sorted.filtered_peak_55
chr1	2480182	2480442	261	44.15	8.81188	2.64093	6.00410	C6MG0ACXX_8_7448.sorted.filtered_peak_56
chr1	2487051	2488631	1581	29.08	6.28022	2.58676	3.65442	C6MG0ACXX_8_7448.sorted.filtered_peak_57
chr1	2509784	2510068	285	23.70	7.21140	3.19745	4.49664	C6MG0ACXX_8_7448.sorted.filtered_peak_58
chr1	2517691	2518422	732	73.90	29.68244	4.59803	26.17185	C6MG0ACXX_8_7448.sorted.filtered_peak_59
chr1	2573975	2574881	907	33.34	9.68367	3.20458	6.86865	C6MG0ACXX_8_7448.sorted.filtered_peak_60
chr1	3407805	3408225	421	17.19	5.44876	3.04697	2.86118	C6MG0ACXX_8_7448.sorted.filtered_peak_61
chr1	3535678	3535986	309	23.82	6.75796	3.03242	4.08078	C6MG0ACXX_8_7448.sorted.filtered_peak_62
chr1	3541175	3541734	560	56.62	24.56989	4.91228	21.20289	C6MG0ACXX_8_7448.sorted.filtered_peak_63
chr1	3566440	3566925	486	31.59	10.73876	3.67662	7.84641	C6MG0ACXX_8_7448.sorted.filtered_peak_64
chr1	3663730	3664110	381	17.57	4.34199	2.56983	1.87373	C6MG0ACXX_8_7448.sorted.filtered_peak_65
chr1	3688833	3689530	698	26.97	6.85849	2.80954	4.22245	C6MG0ACXX_8_7448.sorted.filtered_peak_66
chr1	3712913	3713549	637	33.42	13.39623	4.14995	10.43857	C6MG0ACXX_8_7448.sorted.filtered_peak_67
chr1	3754168	3754478	311	15.07	4.29441	2.71688	1.81755	C6MG0ACXX_8_7448.sorted.filtered_peak_68
chr1	3773482	3774247	766	49.74	19.07131	4.13782	15.91978	C6MG0ACXX_8_7448.sorted.filtered_peak_69
chr1	3816650	3818073	1424	62.11	19.67710	3.68632	16.46873	C6MG0ACXX_8_7448.sorted.filtered_peak_70
chr1	5732281	5732735	455	23.20	4.72696	2.41715	2.21517	C6MG0ACXX_8_7448.sorted.filtered_peak_71
chr1	6015163	6015540	378	17.71	3.70144	2.31546	1.32556	C6MG0ACXX_8_7448.sorted.filtered_peak_72
chr1	6015712	6016074	363	25.06	7.26900	3.11557	4.55633	C6MG0ACXX_8_7448.sorted.filtered_peak_73
chr1	6051970	6052875	906	55.64	18.99152	3.90681	15.81037	C6MG0ACXX_8_7448.sorted.filtered_peak_74
chr1	6086207	6086602	396	27.17	5.59885	2.50305	3.01101	C6MG0ACXX_8_7448.sorted.filtered_peak_75
chr1	6086937	6087875	939	23.68	4.00285	2.18002	1.58426	C6MG0ACXX_8_7448.sorted.filtered_peak_76
chr1	6088242	6088530	289	26.57	5.29474	2.44883	2.72339	C6MG0ACXX_8_7448.sorted.filtered_peak_77
chr1	6097480	6097730	251	18.51	5.08237	2.80489	2.52074	C6MG0ACXX_8_7448.sorted.filtered_peak_78
chr1	6259281	6260154	874	43.23	16.49987	4.02298	13.45096	C6MG0ACXX_8_7448.sorted.filtered_peak_79
chr1	6265931	6266338	408	25.53	6.80864	2.94545	4.12033	C6MG0ACXX_8_7448.sorted.filtered_peak_80
chr1	6295846	6296267	422	37.86	13.12423	3.83576	10.13575	C6MG0ACXX_8_7448.sorted.filtered_peak_81
chr1	6305209	6305623	415	24.47	5.61877	2.62260	3.03496	C6MG0ACXX_8_7448.sorted.filtered_peak_82
chr1	6320020	6320385	366	27.43	8.59582	3.33336	5.82012	C6MG0ACXX_8_7448.sorted.filtered_peak_83
chr1	6408335	6408977	643	20.61	5.34947	2.76125	2.77257	C6MG0ACXX_8_7448.sorted.filtered_peak_84
chr1	6419834	6420128	295	18.81	5.37709	2.89117	2.79850	C6MG0ACXX_8_7448.sorted.filtered_peak_85
chr1	6453319	6454224	906	44.25	16.54308	4.19228	13.42450	C6MG0ACXX_8_7448.sorted.filtered_peak_86
chr1	6519828	6520171	344	19.21	3.83371	2.29686	1.43393	C6MG0ACXX_8_7448.sorted.filtered_peak_87
chr1	6520347	6520926	580	35.15	12.85844	3.95637	9.88896	C6MG0ACXX_8_7448.sorted.filtered_peak_88
chr1	6614159	6615044	886	24.75	9.44858	3.80184	6.64308	C6MG0ACXX_8_7448.sorted.filtered_peak_89
chr1	6639668	6640229	562	44.66	19.78073	4.79827	16.58354	C6MG0ACXX_8_7448.sorted.filtered_peak_90
chr1	6661165	6661661	497	34.95	6.26380	2.38234	3.63768	C6MG0ACXX_8_7448.sorted.filtered_peak_91
chr1	6662816	6663749	934	35.08	6.80698	2.49916	4.13111	C6MG0ACXX_8_7448.sorted.filtered_peak_92
chr1	6673169	6673919	751	61.14	26.49454	4.78660	23.10786	C6MG0ACXX_8_7448.sorted.filtered_peak_93
chr1	6684884	6685584	701	27.01	7.51508	3.00319	4.82266	C6MG0ACXX_8_7448.sorted.filtered_peak_94
chr1	6761226	6762181	956	32.38	12.09214	3.81161	9.20818	C6MG0ACXX_8_7448.sorted.filtered_peak_95
chr1	6797702	6797951	250	17.97	5.99961	3.20606	3.36722	C6MG0ACXX_8_7448.sorted.filtered_peak_96
chr1	6844517	6845632	1116	103.54	43.25217	4.98848	39.31723	C6MG0ACXX_8_7448.sorted.filtered_peak_97
chr1	7764536	7764903	368	24.20	8.04392	3.41670	5.28793	C6MG0ACXX_8_7448.sorted.filtered_peak_98
chr1	7830953	7831488	536	25.68	6.75848	2.87310	4.10884	C6MG0ACXX_8_7448.sorted.filtered_peak_99
chr1	7843873	7844382	510	34.57	12.17913	3.85962	9.22133	C6MG0ACXX_8_7448.sorted.filtered_peak_100
chr1	7990756	7991157	402	21.31	5.94522	2.91786	3.32905	C6MG0ACXX_8_7448.sorted.filtered_peak_101
chr1	8000839	8001110	272	18.65	4.54661	2.58358	2.05447	C6MG0ACXX_8_7448.sorted.filtered_peak_102
chr1	8009050	8009604	555	38.78	14.21368	3.97678	11.21404	C6MG0ACXX_8_7448.sorted.filtered_peak_103
chr1	8013793	8014653	861	36.67	12.80971	3.73301	9.88369	C6MG0ACXX_8_7448.sorted.filtered_peak_104
chr1	8021175	8022336	1162	55.05	21.03467	4.07191	17.83784	C6MG0ACXX_8_7448.sorted.filtered_peak_105
chr1	8086286	8086570	285	27.70	8.56747	3.35379	5.77111	C6MG0ACXX_8_7448.sorted.filtered_peak_106
chr1	8157443	8157704	262	17.65	4.55708	2.64902	2.06022	C6MG0ACXX_8_7448.sorted.filtered_peak_107
chr1	8212728	8213529	802	21.76	7.20490	3.27230	4.53635	C6MG0ACXX_8_7448.sorted.filtered_peak_108
chr1	8229770	8230186	417	22.82	7.70880	3.41722	4.97507	C6MG0ACXX_8_7448.sorted.filtered_peak_109
chr1	8242276	8242888	613	39.13	17.96039	4.90661	14.82511	C6MG0ACXX_8_7448.sorted.filtered_peak_110
chr1	8457653	8457902	250	16.88	3.77058	2.38219	1.38394	C6MG0ACXX_8_7448.sorted.filtered_peak_111
chr1	8556056	8556387	332	16.53	5.16575	2.96063	2.62130	C6MG0ACXX_8_7448.sorted.filtered_peak_112
chr1	8585589	8586350	762	20.46	4.56398	2.49428	2.06447	C6MG0ACXX_8_7448.sorted.filtered_peak_113
chr1	8605045	8605366	322	16.20	4.38769	2.67056	1.91800	C6MG0ACXX_8_7448.sorted.filtered_peak_114
chr1	8620677	8621029	353	22.67	7.18240	3.25327	4.47794	C6MG0ACXX_8_7448.sorted.filtered_peak_115
chr1	8664138	8664491	354	22.20	6.93344	3.21247	4.23938	C6MG0ACXX_8_7448.sorted.filtered_peak_116
chr1	8761253	8761814	562	38.41	12.17472	3.53101	9.24387	C6MG0ACXX_8_7448.sorted.filtered_peak_117
chr1	8877430	8878441	1012	34.19	9.09732	3.04591	6.29723	C6MG0ACXX_8_7448.sorted.filtered_peak_118
chr1	8918169	8918430	262	18.37	4.81842	2.70778	2.29155	C6MG0ACXX_8_7448.sorted.filtered_peak_119
chr1	8937949	8939586	1638	46.61	11.17228	2.94109	8.27298	C6MG0ACXX_8_7448.sorted.filtered_peak_120
chr1	8959966	8960336	371	28.33	11.45394	4.17426	8.53294	C6MG0ACXX_8_7448.sorted.filtered_peak_121
chr1	9006491	9006842	352	21.54	6.65521	3.14707	3.99167	C6MG0ACXX_8_7448.sorted.filtered_peak_122
chr1	9031122	9031381	260	18.91	5.80058	3.05280	3.18385	C6MG0ACXX_8_7448.sorted.filtered_peak_123
chr1	9189126	9189957	832	32.36	11.31556	3.82741	8.38113	C6MG0ACXX_8_7448.sorted.filtered_peak_124
chr1	9294419	9295203	785	35.97	10.96501	3.44202	8.06062	C6MG0ACXX_8_7448.sorted.filtered_peak_125
chr1	9335690	9336067	378	21.10	6.35533	3.08638	3.70067	C6MG0ACXX_8_7448.sorted.filtered_peak_126
chr1	9353680	9354000	321	24.78	5.64755	2.63161	3.04383	C6MG0ACXX_8_7448.sorted.filtered_peak_127
chr1	9375260	9375982	723	19.91	5.46884	2.84318	2.88941	C6MG0ACXX_8_7448.sorted.filtered_peak_128
chr1	9473200	9473902	703	21.17	5.54270	2.77246	2.96772	C6MG0ACXX_8_7448.sorted.filtered_peak_129
chr1	9486327	9486722	396	29.88	5.08837	2.28009	2.53679	C6MG0ACXX_8_7448.sorted.filtered_peak_130
chr1	9488600	9489297	698	53.64	19.63065	3.94566	16.47536	C6MG0ACXX_8_7448.sorted.filtered_peak_131
chr1	9551196	9551448	253	17.60	5.74268	3.13486	3.12899	C6MG0ACXX_8_7448.sorted.filtered_peak_132
chr1	9599069	9600116	1048	37.89	15.77399	4.25055	12.75136	C6MG0ACXX_8_7448.sorted.filtered_peak_133
chr1	9648506	9648955	450	50.82	22.37111	4.99780	19.05374	C6MG0ACXX_8_7448.sorted.filtered_peak_134
chr1	9687096	9687469	374	33.05	6.72512	2.55974	4.05337	C6MG0ACXX_8_7448.sorted.filtered_peak_135
chr1	9689129	9690030	902	32.43	6.29886	2.47547	3.66006	C6MG0ACXX_8_7448.sorted.filtered_peak_136
chr1	9712429	9712820	392	31.53	7.31973	2.74790	4.62287	C6MG0ACXX_8_7448.sorted.filtered_peak_137
chr1	9749366	9749698	333	22.84	5.78441	2.78148	3.16541	C6MG0ACXX_8_7448.sorted.filtered_peak_138
chr1	9777600	9778043	444	36.06	9.15627	2.99583	6.33940	C6MG0ACXX_8_7448.sorted.filtered_peak_139
chr1	9860218	9860525	308	20.27	7.13737	3.45979	4.42646	C6MG0ACXX_8_7448.sorted.filtered_peak_140
chr1	9883864	9884552	689	29.11	8.15155	3.03723	5.44068	C6MG0ACXX_8_7448.sorted.filtered_peak_141
chr1	9934801	9935217	417	15.80	3.96766	2.52609	1.55279	C6MG0ACXX_8_7448.sorted.filtered_peak_142
chr1	9970145	9971079	935	77.33	37.20869	5.37457	33.51653	C6MG0ACXX_8_7448.sorted.filtered_peak_143
chr1	10003071	10003683	613	25.36	7.41328	3.14226	4.68876	C6MG0ACXX_8_7448.sorted.filtered_peak_144
chr1	10092408	10093754	1347	48.96	19.79417	4.16430	16.65688	C6MG0ACXX_8_7448.sorted.filtered_peak_145
chr1	10134521	10134774	254	18.31	5.85783	3.12087	3.23572	C6MG0ACXX_8_7448.sorted.filtered_peak_146
chr1	10230374	10230666	293	21.06	8.02948	3.72950	5.26349	C6MG0ACXX_8_7448.sorted.filtered_peak_147
chr1	10270089	10270736	648	40.72	16.65158	4.28321	13.58765	C6MG0ACXX_8_7448.sorted.filtered_peak_148
chr1	10458601	10459541	941	47.28	19.96356	4.42774	16.79924	C6MG0ACXX_8_7448.sorted.filtered_peak_149
chr1	10490069	10491056	988	33.98	11.06046	3.48615	8.19360	C6MG0ACXX_8_7448.sorted.filtered_peak_150
chr1	10532458	10532840	383	35.05	10.99019	3.49775	8.08921	C6MG0ACXX_8_7448.sorted.filtered_peak_151
chr1	10534810	10535302	493	35.49	11.39909	3.54233	8.49122	C6MG0ACXX_8_7448.sorted.filtered_peak_152
chr1	10554880	10555487	608	24.13	6.51292	2.91974	3.85700	C6MG0ACXX_8_7448.sorted.filtered_peak_153
chr1	10570904	10571657	754	35.51	9.33840	3.08844	6.50467	C6MG0ACXX_8_7448.sorted.filtered_peak_154
chr1	10754552	10755105	554	32.45	8.04584	2.89112	5.30100	C6MG0ACXX_8_7448.sorted.filtered_peak_155
chr1	11072242	11073217	976	43.04	17.81775	4.47900	14.67893	C6MG0ACXX_8_7448.sorted.filtered_peak_156
chr1	11119769	11120461	693	35.59	10.48839	3.30913	7.62715	C6MG0ACXX_8_7448.sorted.filtered_peak_157
chr1	11123096	11123463	368	25.82	4.93435	2.37400	2.40225	C6MG0ACXX_8_7448.sorted.filtered_peak_158
chr1	11159376	11160235	860	32.65	11.84984	3.77963	8.94899	C6MG0ACXX_8_7448.sorted.filtered_peak_159
chr1	11322450	11323053	604	64.87	34.68638	6.34160	31.00293	C6MG0ACXX_8_7448.sorted.filtered_peak_160
chr1	11332624	11333875	1252	36.02	11.67120	3.51411	8.77530	C6MG0ACXX_8_7448.sorted.filtered_peak_161
chr1	11538853	11539133	281	18.13	5.20000	2.87457	2.63304	C6MG0ACXX_8_7448.sorted.filtered_peak_162
chr1	11714630	11714994	365	19.79	5.34558	2.79821	2.78894	C6MG0ACXX_8_7448.sorted.filtered_peak_163
chr1	11724034	11724505	472	22.74	7.80404	3.45372	5.06645	C6MG0ACXX_8_7448.sorted.filtered_peak_164
chr1	11741057	11741746	690	41.50	14.80069	3.97565	11.75070	C6MG0ACXX_8_7448.sorted.filtered_peak_165
chr1	11779866	11780211	346	16.08	4.71257	2.81665	2.20937	C6MG0ACXX_8_7448.sorted.filtered_peak_166
chr1	11795933	11796262	330	26.59	6.48817	2.78611	3.82706	C6MG0ACXX_8_7448.sorted.filtered_peak_167
chr1	11865525	11866475	951	47.77	14.61439	3.41123	11.62938	C6MG0ACXX_8_7448.sorted.filtered_peak_168
chr1	11954011	11954347	337	17.22	5.53637	3.07892	2.93811	C6MG0ACXX_8_7448.sorted.filtered_peak_169
chr1	11967797	11969218	1422	48.27	12.23816	3.07524	9.29640	C6MG0ACXX_8_7448.sorted.filtered_peak_170
chr1	11986343	11986767	425	32.61	14.77919	4.76698	11.72980	C6MG0ACXX_8_7448.sorted.filtered_peak_171
chr1	11994390	11994884	495	23.64	8.12011	3.46955	5.37687	C6MG0ACXX_8_7448.sorted.filtered_peak_172
chr1	12039916	12040801	886	60.78	26.84217	4.93089	23.43449	C6MG0ACXX_8_7448.sorted.filtered_peak_173
chr1	12079198	12079707	510	58.62	29.64910	5.81997	26.12876	C6MG0ACXX_8_7448.sorted.filtered_peak_174
chr1	12107320	12108018	699	41.51	14.48782	3.89750	11.45446	C6MG0ACXX_8_7448.sorted.filtered_peak_175
chr1	12127951	12128286	336	22.06	5.10662	2.58237	2.56710	C6MG0ACXX_8_7448.sorted.filtered_peak_176
chr1	12147679	12148327	649	29.29	9.10498	3.35292	6.30107	C6MG0ACXX_8_7448.sorted.filtered_peak_177
chr1	12178585	12178864	280	14.60	3.87591	2.56159	1.48013	C6MG0ACXX_8_7448.sorted.filtered_peak_178
chr1	12217500	12217927	428	24.22	3.72147	2.08191	1.34825	C6MG0ACXX_8_7448.sorted.filtered_peak_179
chr1	12221671	12222331	661	35.68	7.92046	2.73590	5.17499	C6MG0ACXX_8_7448.sorted.filtered_peak_180
chr1	12233726	12234170	445	48.33	15.83198	3.75816	12.74831	C6MG0ACXX_8_7448.sorted.filtered_peak_181
chr1	12238076	12238489	414	28.95	6.49081	2.67214	3.82896	C6MG0ACXX_8_7448.sorted.filtered_peak_182
chr1	12289846	12290629	784	21.16	7.22151	3.31970	4.56320	C6MG0ACXX_8_7448.sorted.filtered_peak_183
chr1	12356743	12357062	320	19.81	6.67572	3.31931	3.99377	C6MG0ACXX_8_7448.sorted.filtered_peak_184
chr1	12509539	12509881	343	25.38	7.64841	3.20388	4.91958	C6MG0ACXX_8_7448.sorted.filtered_peak_185
chr1	12570746	12571184	439	26.08	8.06131	3.28446	5.30475	C6MG0ACXX_8_7448.sorted.filtered_peak_186
chr1	12664345	12664686	342	24.95	8.41305	3.49270	5.63798	C6MG0ACXX_8_7448.sorted.filtered_peak_187
chr1	12678105	12678393	289	23.78	3.83793	2.12894	1.44171	C6MG0ACXX_8_7448.sorted.filtered_peak_188
chr1	12719024	12719313	290	16.58	4.78094	2.80608	2.26816	C6MG0ACXX_8_7448.sorted.filtered_peak_189
chr1	13992182	13992508	327	18.65	5.90990	3.11139	3.28544	C6MG0ACXX_8_7448.sorted.filtered_peak_190
chr1	14026541	14026822	282	23.20	4.89994	2.47908	2.35787	C6MG0ACXX_8_7448.sorted.filtered_peak_191
chr1	14029242	14029559	318	23.68	5.24647	2.55874	2.68117	C6MG0ACXX_8_7448.sorted.filtered_peak_192
chr1	14057381	14057741	361	26.51	6.47931	2.78015	3.82468	C6MG0ACXX_8_7448.sorted.filtered_peak_193
chr1	14075396	14076302	907	35.49	10.58526	3.22591	7.76200	C6MG0ACXX_8_7448.sorted.filtered_peak_194
chr1	15575595	15575996	402	26.67	7.42952	3.06000	4.70523	C6MG0ACXX_8_7448.sorted.filtered_peak_195
chr1	15650003	15650368	366	16.17	3.96618	2.50258	1.54525	C6MG0ACXX_8_7448.sorted.filtered_peak_196
chr1	15679056	15679393	338	15.82	3.82943	2.46448	1.43733	C6MG0ACXX_8_7448.sorted.filtered_peak_197
chr1	15735872	15736585	714	45.51	13.60811	3.52466	10.58736	C6MG0ACXX_8_7448.sorted.filtered_peak_198
chr1	15742443	15742787	345	22.55	3.67155	2.11679	1.30500	C6MG0ACXX_8_7448.sorted.filtered_peak_199
chr1	15743973	15744333	361	23.10	4.79967	2.44567	2.27890	C6MG0ACXX_8_7448.sorted.filtered_peak_200
chr1	15850724	15851826	1103	95.03	29.83825	3.82218	26.30534	C6MG0ACXX_8_7448.sorted.filtered_peak_201
chr1	15852963	15853440	478	80.76	20.53877	3.21890	17.29289	C6MG0ACXX_8_7448.sorted.filtered_peak_202
chr1	15911304	15911590	287	16.81	5.28252	3.01010	2.70272	C6MG0ACXX_8_7448.sorted.filtered_peak_203
chr1	15929811	15930513	703	25.50	10.51002	4.07645	7.65571	C6MG0ACXX_8_7448.sorted.filtered_peak_204
chr1	15943514	15944431	918	46.58	16.91035	4.03556	13.79665	C6MG0ACXX_8_7448.sorted.filtered_peak_205
chr1	16010647	16010990	344	15.90	4.08509	2.57034	1.65107	C6MG0ACXX_8_7448.sorted.filtered_peak_206
chr1	16160786	16162824	2039	56.65	12.57119	2.77899	9.64428	C6MG0ACXX_8_7448.sorted.filtered_peak_207
chr1	16173752	16174935	1184	51.90	17.52995	3.66612	14.44518	C6MG0ACXX_8_7448.sorted.filtered_peak_208
chr1	16245810	16246212	403	25.49	8.70031	3.52034	5.91651	C6MG0ACXX_8_7448.sorted.filtered_peak_209
chr1	16275800	16276701	902	40.15	11.62696	3.28621	8.72860	C6MG0ACXX_8_7448.sorted.filtered_peak_210
chr1	16292621	16293113	493	36.16	11.34283	3.48948	8.43994	C6MG0ACXX_8_7448.sorted.filtered_peak_211
chr1	16301976	16302843	868	45.24	18.48596	4.56857	15.29683	C6MG0ACXX_8_7448.sorted.filtered_peak_212
chr1	16532942	16533704	763	49.10	15.55662	3.70963	12.46436	C6MG0ACXX_8_7448.sorted.filtered_peak_213
chr1	16543572	16544254	683	29.42	8.42523	3.08948	5.70640	C6MG0ACXX_8_7448.sorted.filtered_peak_214
chr1	16563205	16563931	727	28.76	9.62964	3.43535	6.84990	C6MG0ACXX_8_7448.sorted.filtered_peak_215
chr1	16570977	16571260	284	19.34	5.59424	2.94117	2.99226	C6MG0ACXX_8_7448.sorted.filtered_peak_216
chr1	16678639	16679382	744	40.47	14.69742	3.87978	11.70662	C6MG0ACXX_8_7448.sorted.filtered_peak_217
chr1	16693391	16694494	1104	64.96	24.57207	4.35360	21.19968	C6MG0ACXX_8_7448.sorted.filtered_peak_218
chr1	16766973	16768251	1279	27.48	7.55216	2.95022	4.87010	C6MG0ACXX_8_7448.sorted.filtered_peak_219
chr1	16825535	16826105	571	21.94	8.66627	3.87755	5.86969	C6MG0ACXX_8_7448.sorted.filtered_peak_220
chr1	16840404	16840944	541	22.52	9.12753	3.97614	6.31072	C6MG0ACXX_8_7448.sorted.filtered_peak_221
chr1	16939773	16940384	612	44.17	11.69890	3.18820	8.75890	C6MG0ACXX_8_7448.sorted.filtered_peak_222
chr1	16970779	16971396	618	30.26	12.85244	4.43948	9.87896	C6MG0ACXX_8_7448.sorted.filtered_peak_223
chr1	17036330	17036639	310	18.20	4.96892	2.77212	2.43019	C6MG0ACXX_8_7448.sorted.filtered_peak_224
chr1	17051729	17052201	473	20.22	4.59781	2.51818	2.09610	C6MG0ACXX_8_7448.sorted.filtered_peak_225
chr1	17053803	17054230	428	21.34	6.87510	3.25331	4.18683	C6MG0ACXX_8_7448.sorted.filtered_peak_226
chr1	17223106	17223565	460	15.94	4.74981	2.84867	2.22818	C6MG0ACXX_8_7448.sorted.filtered_peak_227
chr1	17230945	17231829	885	54.40	20.45665	4.11362	17.26264	C6MG0ACXX_8_7448.sorted.filtered_peak_228
chr1	17240260	17241161	902	34.43	17.15517	5.08235	14.08129	C6MG0ACXX_8_7448.sorted.filtered_peak_229
chr1	17287223	17287520	298	19.03	5.84703	3.05460	3.23092	C6MG0ACXX_8_7448.sorted.filtered_peak_230
chr1	17338109	17338637	529	22.25	6.92279	3.15376	4.26703	C6MG0ACXX_8_7448.sorted.filtered_peak_231
chr1	17380344	17380914	571	66.09	33.19165	5.79538	29.58229	C6MG0ACXX_8_7448.sorted.filtered_peak_232
chr1	17763928	17764813	886	31.57	5.11349	2.22437	2.58210	C6MG0ACXX_8_7448.sorted.filtered_peak_233
chr1	17766046	17766653	608	29.27	4.61974	2.17405	2.12935	C6MG0ACXX_8_7448.sorted.filtered_peak_234
chr1	19228951	19229633	683	44.25	14.75807	3.72852	11.72872	C6MG0ACXX_8_7448.sorted.filtered_peak_235
chr1	19253084	19254150	1067	31.70	8.96902	3.05308	6.24127	C6MG0ACXX_8_7448.sorted.filtered_peak_236
chr1	19278483	19278854	372	38.84	8.50035	2.73321	5.72626	C6MG0ACXX_8_7448.sorted.filtered_peak_237
chr1	19283134	19283548	415	52.33	16.91531	3.77086	13.78228	C6MG0ACXX_8_7448.sorted.filtered_peak_238
chr1	19337575	19337944	370	21.16	6.29739	3.04568	3.65721	C6MG0ACXX_8_7448.sorted.filtered_peak_239
chr1	19536517	19537192	676	46.54	16.26318	3.86553	13.19305	C6MG0ACXX_8_7448.sorted.filtered_peak_240
chr1	19577554	19578406	853	32.69	11.06430	3.63033	8.18460	C6MG0ACXX_8_7448.sorted.filtered_peak_241
chr1	19638421	19639048	628	45.08	16.69398	4.06267	13.60583	C6MG0ACXX_8_7448.sorted.filtered_peak_242
chr1	19717410	19718089	680	31.63	8.20655	2.99469	5.43971	C6MG0ACXX_8_7448.sorted.filtered_peak_243
chr1	19789613	19790119	507	23.05	6.00354	2.82241	3.39231	C6MG0ACXX_8_7448.sorted.filtered_peak_244
chr1	19803923	19804180	258	21.76	4.76193	2.49612	2.24159	C6MG0ACXX_8_7448.sorted.filtered_peak_245
chr1	19811761	19812706	946	44.65	12.67861	3.32135	9.72144	C6MG0ACXX_8_7448.sorted.filtered_peak_246
chr1	19822330	19822639	310	16.81	4.66100	2.74819	2.14991	C6MG0ACXX_8_7448.sorted.filtered_peak_247
chr1	19923049	19924098	1050	60.85	25.97400	4.52759	22.65096	C6MG0ACXX_8_7448.sorted.filtered_peak_248
chr1	19933279	19933830	552	18.57	5.37385	2.89555	2.80519	C6MG0ACXX_8_7448.sorted.filtered_peak_249
chr1	19970609	19970858	250	21.76	6.41204	3.06947	3.74507	C6MG0ACXX_8_7448.sorted.filtered_peak_250
chr1	20208553	20209399	847	38.17	13.38976	3.70798	10.45409	C6MG0ACXX_8_7448.sorted.filtered_peak_251
chr1	20478699	20479147	449	16.04	4.57319	2.76146	2.08036	C6MG0ACXX_8_7448.sorted.filtered_peak_252
chr1	20820388	20820696	309	18.51	4.18184	2.45606	1.73168	C6MG0ACXX_8_7448.sorted.filtered_peak_253
chr1	20834344	20834812	469	28.93	9.84107	3.59523	7.00102	C6MG0ACXX_8_7448.sorted.filtered_peak_254
chr1	20959744	20960671	928	23.09	6.10651	2.85609	3.47968	C6MG0ACXX_8_7448.sorted.filtered_peak_255
chr1	20987441	20988308	868	45.50	16.59848	3.81185	13.56789	C6MG0ACXX_8_7448.sorted.filtered_peak_256
chr1	21023093	21023430	338	17.48	4.31473	2.56377	1.85201	C6MG0ACXX_8_7448.sorted.filtered_peak_257
chr1	21044245	21044722	478	16.08	3.93168	2.49083	1.52336	C6MG0ACXX_8_7448.sorted.filtered_peak_258
chr1	21059489	21059921	433	25.32	7.49445	3.15507	4.77388	C6MG0ACXX_8_7448.sorted.filtered_peak_259
chr1	21112886	21114101	1216	57.86	18.15691	3.66779	15.00028	C6MG0ACXX_8_7448.sorted.filtered_peak_260
chr1	21259053	21259492	440	15.86	3.69857	2.41025	1.31781	C6MG0ACXX_8_7448.sorted.filtered_peak_261
chr1	21318921	21319366	446	16.93	4.02443	2.48356	1.59779	C6MG0ACXX_8_7448.sorted.filtered_peak_262
chr1	21348732	21349416	685	39.79	16.98237	4.66943	13.84806	C6MG0ACXX_8_7448.sorted.filtered_peak_263
chr1	21502921	21503886	966	58.67	25.16666	4.72618	21.81957	C6MG0ACXX_8_7448.sorted.filtered_peak_264
chr1	21620689	21621645	957	32.42	7.15768	2.68501	4.46122	C6MG0ACXX_8_7448.sorted.filtered_peak_265
chr1	21650983	21651501	519	18.83	4.88040	2.69612	2.35161	C6MG0ACXX_8_7448.sorted.filtered_peak_266
chr1	21660680	21661361	682	23.09	5.54181	2.66896	2.96539	C6MG0ACXX_8_7448.sorted.filtered_peak_267
chr1	21671876	21672287	412	21.75	4.74707	2.48420	2.24056	C6MG0ACXX_8_7448.sorted.filtered_peak_268
chr1	21766172	21766802	631	23.61	9.64599	4.09121	6.79395	C6MG0ACXX_8_7448.sorted.filtered_peak_269
chr1	22108584	22109274	691	28.02	4.12839	2.08676	1.69234	C6MG0ACXX_8_7448.sorted.filtered_peak_270
chr1	22109466	22110343	878	51.01	16.55798	3.82881	13.42092	C6MG0ACXX_8_7448.sorted.filtered_peak_271
chr1	22263724	22264054	331	18.73	4.25542	2.46987	1.79977	C6MG0ACXX_8_7448.sorted.filtered_peak_272
chr1	22345488	22346069	582	21.14	8.14911	3.73925	5.39166	C6MG0ACXX_8_7448.sorted.filtered_peak_273
chr1	22351477	22352731	1255	35.53	10.21821	3.28042	7.34597	C6MG0ACXX_8_7448.sorted.filtered_peak_274
chr1	22366201	22366880	680	37.47	16.71366	4.71650	13.61939	C6MG0ACXX_8_7448.sorted.filtered_peak_275
chr1	22378896	22380173	1278	31.99	9.53910	3.18787	6.76522	C6MG0ACXX_8_7448.sorted.filtered_peak_276
chr1	22778132	22779069	938	35.72	12.04236	3.61893	9.13221	C6MG0ACXX_8_7448.sorted.filtered_peak_277
chr1	23345647	23346265	619	38.59	15.91001	4.43083	12.84057	C6MG0ACXX_8_7448.sorted.filtered_peak_278
chr1	23426823	23427085	263	20.70	4.51879	2.46531	2.02807	C6MG0ACXX_8_7448.sorted.filtered_peak_279
chr1	23429967	23430231	265	23.78	5.61928	2.67163	3.01924	C6MG0ACXX_8_7448.sorted.filtered_peak_280
chr1	23445440	23445830	391	18.12	5.19762	2.86505	2.64268	C6MG0ACXX_8_7448.sorted.filtered_peak_281
chr1	23474676	23474969	294	22.86	8.75149	3.82108	5.94913	C6MG0ACXX_8_7448.sorted.filtered_peak_282
chr1	23495158	23495541	384	29.49	9.75900	3.55911	6.90957	C6MG0ACXX_8_7448.sorted.filtered_peak_283
chr1	23503920	23504351	432	17.17	4.92472	2.82720	2.38653	C6MG0ACXX_8_7448.sorted.filtered_peak_284
chr1	23670469	23671335	867	47.42	17.50999	4.02883	14.39896	C6MG0ACXX_8_7448.sorted.filtered_peak_285
chr1	23694507	23695754	1248	53.83	17.89673	3.79830	14.75110	C6MG0ACXX_8_7448.sorted.filtered_peak_286
chr1	23730364	23730766	403	18.17	5.78045	3.08592	3.18186	C6MG0ACXX_8_7448.sorted.filtered_peak_287
chr1	23810735	23811392	658	33.60	12.71515	4.09583	9.73528	C6MG0ACXX_8_7448.sorted.filtered_peak_288
chr1	23823593	23823922	330	16.17	4.91982	2.90210	2.37824	C6MG0ACXX_8_7448.sorted.filtered_peak_289
chr1	23857803	23858052	250	29.12	6.21519	2.59955	3.56551	C6MG0ACXX_8_7448.sorted.filtered_peak_290
chr1	23866229	23866713	485	32.75	14.84195	4.76444	11.79545	C6MG0ACXX_8_7448.sorted.filtered_peak_291
chr1	23881096	23881653	558	29.76	6.05509	2.51807	3.43408	C6MG0ACXX_8_7448.sorted.filtered_peak_292
chr1	23885906	23886270	365	35.64	9.27225	3.04261	6.45859	C6MG0ACXX_8_7448.sorted.filtered_peak_293
chr1	23946102	23946542	441	23.16	7.36526	3.29150	4.63894	C6MG0ACXX_8_7448.sorted.filtered_peak_294
chr1	23961477	23961826	350	20.31	6.13550	3.04547	3.51151	C6MG0ACXX_8_7448.sorted.filtered_peak_295
chr1	24018039	24018738	700	29.11	9.72190	3.56806	6.87837	C6MG0ACXX_8_7448.sorted.filtered_peak_296
chr1	24069555	24070385	831	27.50	7.97660	3.11975	5.25788	C6MG0ACXX_8_7448.sorted.filtered_peak_297
chr1	24104660	24105254	595	27.97	8.56570	3.28952	5.79149	C6MG0ACXX_8_7448.sorted.filtered_peak_298
chr1	24117406	24117740	335	29.11	8.33810	3.16736	5.56630	C6MG0ACXX_8_7448.sorted.filtered_peak_299
chr1	24127110	24127562	453	46.30	15.24246	3.70888	12.19703	C6MG0ACXX_8_7448.sorted.filtered_peak_300
chr1	24136166	24136415	250	21.13	5.00292	2.60805	2.46024	C6MG0ACXX_8_7448.sorted.filtered_peak_301
chr1	24151798	24152132	335	29.48	11.70092	4.16683	8.76029	C6MG0ACXX_8_7448.sorted.filtered_peak_302
chr1	24194492	24195106	615	32.30	14.27089	4.52732	11.27202	C6MG0ACXX_8_7448.sorted.filtered_peak_303
chr1	24285405	24286328	924	43.28	15.13560	3.92899	12.06963	C6MG0ACXX_8_7448.sorted.filtered_peak_304
chr1	24306495	24307193	699	55.86	22.55132	4.42930	19.27477	C6MG0ACXX_8_7448.sorted.filtered_peak_305
chr1	24518415	24518673	259	21.55	6.59862	3.14691	3.92103	C6MG0ACXX_8_7448.sorted.filtered_peak_306
chr1	24525929	24526243	315	18.60	4.99402	2.75369	2.45783	C6MG0ACXX_8_7448.sorted.filtered_peak_307
chr1	24577821	24578116	296	14.98	3.83296	2.51449	1.44179	C6MG0ACXX_8_7448.sorted.filtered_peak_308
chr1	24691773	24692054	282	15.89	3.78016	2.43967	1.39251	C6MG0ACXX_8_7448.sorted.filtered_peak_309
chr1	24718356	24718826	471	21.01	4.35103	2.39526	1.87721	C6MG0ACXX_8_7448.sorted.filtered_peak_310
chr1	24740172	24740423	252	31.33	6.42103	2.54987	3.77397	C6MG0ACXX_8_7448.sorted.filtered_peak_311
chr1	24741978	24742576	599	49.65	18.10399	4.03951	14.96501	C6MG0ACXX_8_7448.sorted.filtered_peak_312
chr1	24828742	24830001	1260	30.36	6.84395	2.62102	4.22409	C6MG0ACXX_8_7448.sorted.filtered_peak_313
chr1	24861625	24862081	457	22.76	4.57787	2.38725	2.08760	C6MG0ACXX_8_7448.sorted.filtered_peak_314
chr1	24863053	24863379	327	28.71	7.15804	2.86825	4.44683	C6MG0ACXX_8_7448.sorted.filtered_peak_315
chr1	24969031	24969935	905	77.12	34.39303	5.00071	30.74993	C6MG0ACXX_8_7448.sorted.filtered_peak_316
chr1	25071323	25072196	874	72.49	34.79415	5.31283	31.17812	C6MG0ACXX_8_7448.sorted.filtered_peak_317
chr1	25174448	25175078	631	28.57	8.31337	3.17311	5.55394	C6MG0ACXX_8_7448.sorted.filtered_peak_318
chr1	25237577	25238089	513	31.91	8.56922	3.03169	5.80470	C6MG0ACXX_8_7448.sorted.filtered_peak_319
chr1	25251563	25251961	399	33.31	4.97591	2.15634	2.43978	C6MG0ACXX_8_7448.sorted.filtered_peak_320
chr1	25256591	25257174	584	42.38	8.76970	2.64534	5.99588	C6MG0ACXX_8_7448.sorted.filtered_peak_321
chr1	25281567	25282081	515	34.46	9.54997	3.12934	6.74591	C6MG0ACXX_8_7448.sorted.filtered_peak_322
chr1	25291440	25292022	583	63.15	19.90111	3.73260	16.67279	C6MG0ACXX_8_7448.sorted.filtered_peak_323
chr1	25293184	25293453	270	40.36	7.04343	2.40263	4.34954	C6MG0ACXX_8_7448.sorted.filtered_peak_324
chr1	25311569	25311921	353	21.59	5.13297	2.62974	2.57670	C6MG0ACXX_8_7448.sorted.filtered_peak_325
chr1	25348772	25349751	980	48.48	13.72217	3.36467	10.70613	C6MG0ACXX_8_7448.sorted.filtered_peak_326
chr1	25357282	25357646	365	29.19	5.13487	2.29702	2.60221	C6MG0ACXX_8_7448.sorted.filtered_peak_327
chr1	25358604	25359078	475	36.71	8.73041	2.87086	5.94474	C6MG0ACXX_8_7448.sorted.filtered_peak_328
chr1	25480364	25480659	296	15.26	4.40198	2.74755	1.91714	C6MG0ACXX_8_7448.sorted.filtered_peak_329
chr1	25558822	25559293	472	32.76	9.58186	3.28870	6.73842	C6MG0ACXX_8_7448.sorted.filtered_peak_330
chr1	25559558	25559896	339	29.63	7.75431	2.97720	5.01217	C6MG0ACXX_8_7448.sorted.filtered_peak_331
chr1	25566085	25566975	891	33.68	10.19014	3.34391	7.34571	C6MG0ACXX_8_7448.sorted.filtered_peak_332
chr1	25573463	25574419	957	53.27	18.98568	3.83608	15.85695	C6MG0ACXX_8_7448.sorted.filtered_peak_333
chr1	25664731	25666004	1274	22.89	8.30941	3.55354	5.57194	C6MG0ACXX_8_7448.sorted.filtered_peak_334
chr1	25756626	25757587	962	44.74	13.35254	3.42466	10.36550	C6MG0ACXX_8_7448.sorted.filtered_peak_335
chr1	25774147	25774527	381	17.55	5.03015	2.83355	2.49561	C6MG0ACXX_8_7448.sorted.filtered_peak_336
chr1	25869814	25870246	433	23.24	6.81912	3.09521	4.13073	C6MG0ACXX_8_7448.sorted.filtered_peak_337
chr1	25876110	25876526	417	19.23	4.06828	2.37975	1.63496	C6MG0ACXX_8_7448.sorted.filtered_peak_338
chr1	25968795	25969543	749	23.75	6.56478	2.93673	3.92353	C6MG0ACXX_8_7448.sorted.filtered_peak_339
chr1	26002246	26002755	510	21.69	5.11028	2.61637	2.55622	C6MG0ACXX_8_7448.sorted.filtered_peak_340
chr1	26002934	26003381	448	18.41	3.66369	2.27065	1.29802	C6MG0ACXX_8_7448.sorted.filtered_peak_341
chr1	26101416	26101778	363	21.20	6.18230	2.99536	3.55705	C6MG0ACXX_8_7448.sorted.filtered_peak_342
chr1	26146234	26146834	601	43.57	15.00419	3.82880	11.95950	C6MG0ACXX_8_7448.sorted.filtered_peak_343
chr1	26185741	26186181	441	34.30	12.22401	3.85357	9.27689	C6MG0ACXX_8_7448.sorted.filtered_peak_344
chr1	26201779	26202179	401	14.63	3.87670	2.56248	1.47313	C6MG0ACXX_8_7448.sorted.filtered_peak_345
chr1	26221897	26222290	394	19.79	5.41530	2.83351	2.83579	C6MG0ACXX_8_7448.sorted.filtered_peak_346
chr1	26231647	26232199	553	28.51	7.29182	2.89628	4.58865	C6MG0ACXX_8_7448.sorted.filtered_peak_347
chr1	26317227	26317652	426	20.58	5.61314	2.85572	3.01588	C6MG0ACXX_8_7448.sorted.filtered_peak_348
chr1	26324413	26324987	575	57.12	22.92983	4.53543	19.62322	C6MG0ACXX_8_7448.sorted.filtered_peak_349
chr1	26361884	26362924	1041	26.04	6.81126	2.87577	4.14467	C6MG0ACXX_8_7448.sorted.filtered_peak_350
chr1	26437486	26438592	1107	37.82	12.31044	3.48484	9.41641	C6MG0ACXX_8_7448.sorted.filtered_peak_351
chr1	26452891	26453350	460	39.27	13.75737	3.92856	10.73271	C6MG0ACXX_8_7448.sorted.filtered_peak_352
chr1	26496247	26496714	468	21.36	5.43808	2.72928	2.86896	C6MG0ACXX_8_7448.sorted.filtered_peak_353
chr1	26560194	26561092	899	70.46	29.97934	4.93158	26.45198	C6MG0ACXX_8_7448.sorted.filtered_peak_354
chr1	26602299	26603119	821	33.79	8.80522	2.97970	6.04148	C6MG0ACXX_8_7448.sorted.filtered_peak_355
chr1	26606468	26606750	283	32.30	4.40376	2.04976	1.93340	C6MG0ACXX_8_7448.sorted.filtered_peak_356
chr1	26611241	26611757	517	43.17	10.06562	2.84851	7.23551	C6MG0ACXX_8_7448.sorted.filtered_peak_357
chr1	26632776	26633409	634	38.50	14.20579	3.94526	11.21393	C6MG0ACXX_8_7448.sorted.filtered_peak_358
chr1	26662850	26663314	465	17.64	5.41922	2.99192	2.83989	C6MG0ACXX_8_7448.sorted.filtered_peak_359
chr1	26685209	26685621	413	18.61	4.59741	2.60289	2.10133	C6MG0ACXX_8_7448.sorted.filtered_peak_360
chr1	26690298	26690644	347	17.78	4.55406	2.63966	2.05779	C6MG0ACXX_8_7448.sorted.filtered_peak_361
chr1	26704520	26705307	788	44.52	17.96568	4.39617	14.82506	C6MG0ACXX_8_7448.sorted.filtered_peak_362
chr1	26758359	26759144	786	43.87	20.39537	4.97634	17.18836	C6MG0ACXX_8_7448.sorted.filtered_peak_363
chr1	26798752	26799871	1120	47.10	15.18724	3.43803	12.23008	C6MG0ACXX_8_7448.sorted.filtered_peak_364
chr1	26826507	26828199	1693	31.01	9.02136	3.18114	6.24598	C6MG0ACXX_8_7448.sorted.filtered_peak_365
chr1	26856137	26856614	478	19.93	5.02564	2.68187	2.48281	C6MG0ACXX_8_7448.sorted.filtered_peak_366
chr1	26868338	26869098	761	40.28	10.38411	3.05410	7.52491	C6MG0ACXX_8_7448.sorted.filtered_peak_367
chr1	26872113	26872537	425	30.94	6.94072	2.70116	4.25060	C6MG0ACXX_8_7448.sorted.filtered_peak_368
chr1	26909205	26909621	417	18.71	4.67622	2.62973	2.16456	C6MG0ACXX_8_7448.sorted.filtered_peak_369
chr1	26946606	26948194	1589	47.91	15.26452	3.57092	12.22912	C6MG0ACXX_8_7448.sorted.filtered_peak_370
chr1	27003818	27004316	499	14.37	3.91457	2.59749	1.48904	C6MG0ACXX_8_7448.sorted.filtered_peak_371
chr1	27019491	27019862	372	40.24	6.93481	2.38057	4.25311	C6MG0ACXX_8_7448.sorted.filtered_peak_372
chr1	27021891	27022504	614	46.39	8.58772	2.50565	5.81551	C6MG0ACXX_8_7448.sorted.filtered_peak_373
chr1	27070427	27071386	960	33.94	8.14048	2.82910	5.39805	C6MG0ACXX_8_7448.sorted.filtered_peak_374
chr1	27113836	27114817	982	48.30	11.24960	2.96159	8.31856	C6MG0ACXX_8_7448.sorted.filtered_peak_375
chr1	27126067	27126318	252	19.39	6.25936	3.19097	3.61182	C6MG0ACXX_8_7448.sorted.filtered_peak_376
chr1	27152804	27153516	713	22.10	4.71846	2.46794	2.19987	C6MG0ACXX_8_7448.sorted.filtered_peak_377
chr1	27160040	27160464	425	43.50	16.34774	4.21129	13.23379	C6MG0ACXX_8_7448.sorted.filtered_peak_378
chr1	27165148	27165735	588	29.54	10.42545	3.74118	7.55632	C6MG0ACXX_8_7448.sorted.filtered_peak_379
chr1	27191191	27192055	865	34.46	12.44027	3.73989	9.53791	C6MG0ACXX_8_7448.sorted.filtered_peak_380
chr1	27216444	27216989	546	25.12	6.85535	2.96214	4.17739	C6MG0ACXX_8_7448.sorted.filtered_peak_381
chr1	27226530	27227295	766	23.31	7.77036	3.38173	5.04798	C6MG0ACXX_8_7448.sorted.filtered_peak_382
chr1	27247864	27248397	534	57.45	29.20739	5.87495	25.69212	C6MG0ACXX_8_7448.sorted.filtered_peak_383
chr1	27319850	27320150	301	19.51	4.35692	2.46362	1.89781	C6MG0ACXX_8_7448.sorted.filtered_peak_384
chr1	27371137	27371655	519	16.22	4.35376	2.66022	1.88019	C6MG0ACXX_8_7448.sorted.filtered_peak_385
chr1	27429316	27429628	313	16.57	4.08418	2.52748	1.64262	C6MG0ACXX_8_7448.sorted.filtered_peak_386
chr1	27438502	27438866	365	25.29	8.37533	3.45369	5.59704	C6MG0ACXX_8_7448.sorted.filtered_peak_387
chr1	27463487	27463949	463	23.53	7.23742	3.21438	4.52425	C6MG0ACXX_8_7448.sorted.filtered_peak_388
chr1	27481228	27482129	902	36.62	11.40910	3.43252	8.51016	C6MG0ACXX_8_7448.sorted.filtered_peak_389
chr1	27560371	27561416	1046	60.60	26.02448	4.75243	22.65247	C6MG0ACXX_8_7448.sorted.filtered_peak_390
chr1	27611002	27611520	519	16.22	4.95951	2.91072	2.42043	C6MG0ACXX_8_7448.sorted.filtered_peak_391
chr1	27648318	27649157	840	43.10	15.19002	3.78794	12.17151	C6MG0ACXX_8_7448.sorted.filtered_peak_392
chr1	27668189	27668675	487	23.33	5.48728	2.64948	2.90358	C6MG0ACXX_8_7448.sorted.filtered_peak_393
chr1	27669553	27670230	678	23.41	5.23364	2.55497	2.68658	C6MG0ACXX_8_7448.sorted.filtered_peak_394
chr1	27691899	27692765	867	28.25	6.34544	2.63020	3.72806	C6MG0ACXX_8_7448.sorted.filtered_peak_395
chr1	27718803	27719274	472	32.68	11.08207	3.63443	8.19870	C6MG0ACXX_8_7448.sorted.filtered_peak_396
chr1	27744821	27745246	426	25.12	8.09825	3.36487	5.33695	C6MG0ACXX_8_7448.sorted.filtered_peak_397
chr1	27781971	27782389	419	17.03	5.24462	2.96329	2.69123	C6MG0ACXX_8_7448.sorted.filtered_peak_398
chr1	27816326	27817224	899	53.79	22.33377	4.69077	19.03648	C6MG0ACXX_8_7448.sorted.filtered_peak_399
chr1	27894876	27895350	475	45.62	18.96198	4.57740	15.78170	C6MG0ACXX_8_7448.sorted.filtered_peak_400
chr1	27944832	27945534	703	21.46	5.55846	2.75527	2.99056	C6MG0ACXX_8_7448.sorted.filtered_peak_401
chr1	27959076	27959690	615	27.36	6.56687	2.75169	3.91999	C6MG0ACXX_8_7448.sorted.filtered_peak_402
chr1	27986083	27986882	800	37.72	9.12642	2.92647	6.31008	C6MG0ACXX_8_7448.sorted.filtered_peak_403
chr1	27989314	27989925	612	32.23	6.36721	2.48517	3.74012	C6MG0ACXX_8_7448.sorted.filtered_peak_404
chr1	27998636	27999132	497	27.52	8.75228	3.36903	5.96859	C6MG0ACXX_8_7448.sorted.filtered_peak_405
chr1	28051919	28052859	941	62.52	30.11458	5.08077	26.65582	C6MG0ACXX_8_7448.sorted.filtered_peak_406
chr1	28099274	28100333	1060	45.21	15.39112	3.59719	12.39932	C6MG0ACXX_8_7448.sorted.filtered_peak_407
chr1	28157075	28157722	648	34.97	11.82891	3.72496	8.88802	C6MG0ACXX_8_7448.sorted.filtered_peak_408
chr1	28184617	28184880	264	14.62	3.97520	2.60596	1.55889	C6MG0ACXX_8_7448.sorted.filtered_peak_409
chr1	28195577	28196210	634	20.01	4.89488	2.63244	2.36174	C6MG0ACXX_8_7448.sorted.filtered_peak_410
chr1	28198788	28199079	292	18.28	3.66570	2.27749	1.30202	C6MG0ACXX_8_7448.sorted.filtered_peak_411
chr1	28213813	28214126	314	21.65	4.95954	2.56318	2.42844	C6MG0ACXX_8_7448.sorted.filtered_peak_412
chr1	28218091	28218358	268	24.63	6.72789	2.98410	4.03825	C6MG0ACXX_8_7448.sorted.filtered_peak_413
chr1	28240881	28241492	612	58.48	27.64881	5.43989	24.17955	C6MG0ACXX_8_7448.sorted.filtered_peak_414
chr1	28286250	28286578	329	27.10	9.26912	3.59245	6.45238	C6MG0ACXX_8_7448.sorted.filtered_peak_415
chr1	28306225	28306486	262	19.05	6.64725	3.38824	3.95868	C6MG0ACXX_8_7448.sorted.filtered_peak_416
chr1	28382701	28383232	532	17.45	4.65850	2.69797	2.15707	C6MG0ACXX_8_7448.sorted.filtered_peak_417
chr1	28414535	28415482	948	44.53	18.11614	4.16593	15.05019	C6MG0ACXX_8_7448.sorted.filtered_peak_418
chr1	28495841	28496225	385	24.09	7.91049	3.38960	5.16382	C6MG0ACXX_8_7448.sorted.filtered_peak_419
chr1	28526118	28526809	692	25.21	7.92176	3.32370	5.16328	C6MG0ACXX_8_7448.sorted.filtered_peak_420
chr1	28535404	28535679	276	15.91	4.77341	2.85898	2.24804	C6MG0ACXX_8_7448.sorted.filtered_peak_421
chr1	28559305	28559706	402	33.57	9.91052	3.31242	7.06120	C6MG0ACXX_8_7448.sorted.filtered_peak_422
chr1	28562372	28562790	419	46.20	18.26431	4.41907	15.09558	C6MG0ACXX_8_7448.sorted.filtered_peak_423
chr1	28573616	28574313	698	66.33	25.87033	4.44278	22.48236	C6MG0ACXX_8_7448.sorted.filtered_peak_424
chr1	28575036	28575318	283	31.35	5.01817	2.21254	2.48837	C6MG0ACXX_8_7448.sorted.filtered_peak_425
chr1	28585623	28586152	530	57.61	26.94161	5.25395	23.51643	C6MG0ACXX_8_7448.sorted.filtered_peak_426
chr1	28655223	28655775	553	46.49	19.60423	4.74646	16.37594	C6MG0ACXX_8_7448.sorted.filtered_peak_427
chr1	28695957	28696663	707	29.24	11.26559	4.02973	8.34972	C6MG0ACXX_8_7448.sorted.filtered_peak_428
chr1	28832151	28832720	570	56.81	22.21465	4.37200	18.94231	C6MG0ACXX_8_7448.sorted.filtered_peak_429
chr1	28844189	28845269	1081	32.66	10.86990	3.59255	7.99531	C6MG0ACXX_8_7448.sorted.filtered_peak_430
chr1	28879093	28880165	1073	43.99	17.94427	4.24302	14.85694	C6MG0ACXX_8_7448.sorted.filtered_peak_431
chr1	28907743	28908739	997	38.05	11.08367	3.23124	8.22944	C6MG0ACXX_8_7448.sorted.filtered_peak_432
chr1	28968958	28970070	1113	37.22	11.15335	3.31712	8.27303	C6MG0ACXX_8_7448.sorted.filtered_peak_433
chr1	28974493	28975713	1221	51.49	18.41993	4.05758	15.26147	C6MG0ACXX_8_7448.sorted.filtered_peak_434
chr1	28994696	28996607	1912	28.76	7.41886	2.87556	4.72800	C6MG0ACXX_8_7448.sorted.filtered_peak_435
chr1	29062888	29064297	1410	38.85	12.70970	3.47815	9.81267	C6MG0ACXX_8_7448.sorted.filtered_peak_436
chr1	29101533	29101966	434	20.24	6.90234	3.35182	4.21834	C6MG0ACXX_8_7448.sorted.filtered_peak_437
chr1	29111693	29111951	259	21.27	8.17492	3.76488	5.39895	C6MG0ACXX_8_7448.sorted.filtered_peak_438
chr1	29211496	29211874	379	30.56	7.04215	2.75038	4.33677	C6MG0ACXX_8_7448.sorted.filtered_peak_439
chr1	29213283	29213771	489	29.00	6.00116	2.53665	3.38130	C6MG0ACXX_8_7448.sorted.filtered_peak_440
chr1	29240656	29241378	723	29.93	8.70289	3.17339	5.93289	C6MG0ACXX_8_7448.sorted.filtered_peak_441
chr1	29253216	29253674	459	24.04	7.57224	3.27119	4.85071	C6MG0ACXX_8_7448.sorted.filtered_peak_442
chr1	29450816	29451492	677	19.26	4.26337	2.44948	1.80321	C6MG0ACXX_8_7448.sorted.filtered_peak_443
chr1	29507787	29508823	1037	52.16	18.44766	3.88911	15.30810	C6MG0ACXX_8_7448.sorted.filtered_peak_444
chr1	29520930	29521216	287	14.53	3.58963	2.43975	1.23174	C6MG0ACXX_8_7448.sorted.filtered_peak_445
chr1	29557281	29557686	406	40.92	16.95642	4.59514	13.81924	C6MG0ACXX_8_7448.sorted.filtered_peak_446
chr1	30184839	30185094	256	19.51	5.65798	2.94536	3.05766	C6MG0ACXX_8_7448.sorted.filtered_peak_447
chr1	30663901	30664360	460	23.94	7.85450	3.36117	5.12037	C6MG0ACXX_8_7448.sorted.filtered_peak_448
chr1	30756006	30756392	387	19.57	5.56631	2.90719	2.97138	C6MG0ACXX_8_7448.sorted.filtered_peak_449
chr1	31190859	31192245	1387	90.02	33.50406	4.29315	29.91011	C6MG0ACXX_8_7448.sorted.filtered_peak_450
chr1	31216449	31217153	705	34.77	7.46003	2.66381	4.74169	C6MG0ACXX_8_7448.sorted.filtered_peak_451
chr1	31229449	31229767	319	25.00	4.77402	2.35510	2.26667	C6MG0ACXX_8_7448.sorted.filtered_peak_452
chr1	31252444	31252776	333	21.80	5.86878	2.87456	3.24123	C6MG0ACXX_8_7448.sorted.filtered_peak_453
chr1	31274589	31274915	327	19.98	6.21066	3.12295	3.56242	C6MG0ACXX_8_7448.sorted.filtered_peak_454
chr1	31402120	31402584	465	16.75	4.20731	2.56265	1.75556	C6MG0ACXX_8_7448.sorted.filtered_peak_455
chr1	31482921	31483348	428	21.49	6.34978	3.04730	3.69919	C6MG0ACXX_8_7448.sorted.filtered_peak_456
chr1	31538265	31538908	644	47.65	18.78168	4.37969	15.60250	C6MG0ACXX_8_7448.sorted.filtered_peak_457
chr1	31627818	31628450	633	19.01	5.58473	2.95458	2.98840	C6MG0ACXX_8_7448.sorted.filtered_peak_458
chr1	31643705	31643954	250	17.95	5.96772	3.20366	3.32991	C6MG0ACXX_8_7448.sorted.filtered_peak_459
chr1	31769466	31770163	698	62.29	30.09893	5.39334	26.58848	C6MG0ACXX_8_7448.sorted.filtered_peak_460
chr1	31867488	31867842	355	18.42	6.28401	3.28193	3.62919	C6MG0ACXX_8_7448.sorted.filtered_peak_461
chr1	32014591	32014868	278	21.22	7.13683	3.36720	4.42981	C6MG0ACXX_8_7448.sorted.filtered_peak_462
chr1	32109900	32110981	1082	52.23	17.51816	3.74479	14.40550	C6MG0ACXX_8_7448.sorted.filtered_peak_463
chr1	32170762	32171036	275	24.39	7.23485	3.15441	4.52139	C6MG0ACXX_8_7448.sorted.filtered_peak_464
chr1	32254074	32254453	380	39.17	12.73377	3.67500	9.75170	C6MG0ACXX_8_7448.sorted.filtered_peak_465
chr1	32254812	32255106	295	28.20	6.28061	2.64466	3.63770	C6MG0ACXX_8_7448.sorted.filtered_peak_466
chr1	32338627	32338877	251	16.27	4.95462	2.91854	2.40049	C6MG0ACXX_8_7448.sorted.filtered_peak_467
chr1	32354806	32355293	488	18.15	5.73768	3.08339	3.12769	C6MG0ACXX_8_7448.sorted.filtered_peak_468
chr1	32403383	32404455	1073	49.41	12.79963	3.03565	9.87121	C6MG0ACXX_8_7448.sorted.filtered_peak_469
chr1	32405416	32405806	391	43.34	6.82931	2.29376	4.14566	C6MG0ACXX_8_7448.sorted.filtered_peak_470
chr1	32409406	32410373	968	34.58	8.24059	2.83206	5.48539	C6MG0ACXX_8_7448.sorted.filtered_peak_471
chr1	32421599	32422199	601	32.80	9.59590	3.28367	6.75615	C6MG0ACXX_8_7448.sorted.filtered_peak_472
chr1	32423324	32423696	373	30.36	8.02155	3.01556	5.26008	C6MG0ACXX_8_7448.sorted.filtered_peak_473
chr1	32429803	32430053	251	16.66	4.16047	2.54749	1.71983	C6MG0ACXX_8_7448.sorted.filtered_peak_474
chr1	32479052	32479774	723	86.76	42.92623	5.67729	39.05576	C6MG0ACXX_8_7448.sorted.filtered_peak_475
chr1	32538113	32539042	930	49.38	16.80296	3.87297	13.68847	C6MG0ACXX_8_7448.sorted.filtered_peak_476
chr1	32573389	32574290	902	32.47	10.46251	3.46811	7.61288	C6MG0ACXX_8_7448.sorted.filtered_peak_477
chr1	32644893	32645792	900	46.93	15.04560	3.54283	12.04623	C6MG0ACXX_8_7448.sorted.filtered_peak_478
chr1	32646216	32646600	385	28.42	4.58379	2.19028	2.09738	C6MG0ACXX_8_7448.sorted.filtered_peak_479
chr1	32666953	32667210	258	26.46	4.43479	2.21662	1.94771	C6MG0ACXX_8_7448.sorted.filtered_peak_480
chr1	32671120	32671406	287	27.24	6.09272	2.64672	3.45529	C6MG0ACXX_8_7448.sorted.filtered_peak_481
chr1	32687565	32688389	825	33.98	12.90278	3.92250	9.97402	C6MG0ACXX_8_7448.sorted.filtered_peak_482
chr1	32705720	32706102	383	14.63	4.05227	2.64133	1.60696	C6MG0ACXX_8_7448.sorted.filtered_peak_483
chr1	32715488	32716140	653	41.06	11.31064	3.24592	8.39065	C6MG0ACXX_8_7448.sorted.filtered_peak_484
chr1	32729350	32729703	354	15.92	4.18111	2.60832	1.72932	C6MG0ACXX_8_7448.sorted.filtered_peak_485
chr1	32757189	32758343	1155	36.14	13.06051	3.77961	10.13428	C6MG0ACXX_8_7448.sorted.filtered_peak_486
chr1	32785501	32785877	377	17.54	4.58246	2.66215	2.08576	C6MG0ACXX_8_7448.sorted.filtered_peak_487
chr1	32816681	32817346	666	33.59	10.82418	3.58944	7.91404	C6MG0ACXX_8_7448.sorted.filtered_peak_488
chr1	32859935	32860562	628	54.49	24.58736	5.05076	21.22638	C6MG0ACXX_8_7448.sorted.filtered_peak_489
chr1	32879575	32879893	319	16.32	4.86915	2.86315	2.35055	C6MG0ACXX_8_7448.sorted.filtered_peak_490
chr1	33092921	33093232	312	14.56	3.90403	2.57898	1.49824	C6MG0ACXX_8_7448.sorted.filtered_peak_491
chr1	33115821	33117248	1428	51.52	17.48580	3.68235	14.41078	C6MG0ACXX_8_7448.sorted.filtered_peak_492
chr1	33177784	33178170	387	20.55	7.47628	3.54366	4.75626	C6MG0ACXX_8_7448.sorted.filtered_peak_493
chr1	33219314	33220131	818	18.82	4.59468	2.59198	2.09797	C6MG0ACXX_8_7448.sorted.filtered_peak_494
chr1	33264542	33265362	821	34.01	12.54433	3.92646	9.60196	C6MG0ACXX_8_7448.sorted.filtered_peak_495
chr1	33266801	33267059	259	22.83	5.64433	2.72015	3.05201	C6MG0ACXX_8_7448.sorted.filtered_peak_496
chr1	33282672	33283389	718	54.41	20.15270	4.12548	16.95263	C6MG0ACXX_8_7448.sorted.filtered_peak_497
chr1	33283570	33283846	277	25.79	3.62714	2.01099	1.26970	C6MG0ACXX_8_7448.sorted.filtered_peak_498
chr1	33429543	33429815	273	28.22	4.99057	2.31258	2.43855	C6MG0ACXX_8_7448.sorted.filtered_peak_499
chr1	33430287	33430760	474	52.11	18.93285	4.16025	15.72954	C6MG0ACXX_8_7448.sorted.filtered_peak_500
chr1	33446725	33447107	383	24.43	6.59303	2.94191	3.92188	C6MG0ACXX_8_7448.sorted.filtered_peak_501
chr1	33449864	33450354	491	22.05	4.97547	2.53902	2.45475	C6MG0ACXX_8_7448.sorted.filtered_peak_502
chr1	33457970	33458534	565	29.45	9.49058	3.47556	6.65415	C6MG0ACXX_8_7448.sorted.filtered_peak_503
chr1	33490284	33490542	259	22.45	7.25123	3.30093	4.53519	C6MG0ACXX_8_7448.sorted.filtered_peak_504
chr1	33502397	33502816	420	47.56	22.16776	5.21073	18.86761	C6MG0ACXX_8_7448.sorted.filtered_peak_505
chr1	33511391	33511988	598	20.74	5.75479	2.87174	3.16411	C6MG0ACXX_8_7448.sorted.filtered_peak_506
chr1	33546461	33547044	584	32.07	11.00759	3.71392	8.09928	C6MG0ACXX_8_7448.sorted.filtered_peak_507
chr1	33564789	33565482	694	34.00	10.17511	3.32852	7.32675	C6MG0ACXX_8_7448.sorted.filtered_peak_508
chr1	33592685	33593412	728	78.12	36.05318	5.37122	32.34861	C6MG0ACXX_8_7448.sorted.filtered_peak_509
chr1	33646406	33646665	260	29.77	8.15772	3.10906	5.37584	C6MG0ACXX_8_7448.sorted.filtered_peak_510
chr1	33647544	33647880	337	22.73	4.74358	2.44612	2.22523	C6MG0ACXX_8_7448.sorted.filtered_peak_511
chr1	33722033	33722471	439	25.63	8.05097	3.30969	5.29867	C6MG0ACXX_8_7448.sorted.filtered_peak_512
chr1	33761139	33761444	306	20.98	7.94631	3.71129	5.18490	C6MG0ACXX_8_7448.sorted.filtered_peak_513
chr1	33815386	33816019	634	35.98	10.69000	3.27139	7.84264	C6MG0ACXX_8_7448.sorted.filtered_peak_514
chr1	33896607	33896944	338	24.83	7.33107	3.14399	4.61789	C6MG0ACXX_8_7448.sorted.filtered_peak_515
chr1	33937876	33938271	396	28.27	8.31809	3.21133	5.54785	C6MG0ACXX_8_7448.sorted.filtered_peak_516
chr1	35318298	35318704	407	29.10	10.21097	3.67090	7.37284	C6MG0ACXX_8_7448.sorted.filtered_peak_517
chr1	35325080	35325654	575	37.66	10.38278	3.13686	7.54231	C6MG0ACXX_8_7448.sorted.filtered_peak_518
chr1	35331909	35332301	393	33.95	10.06739	3.33398	7.20974	C6MG0ACXX_8_7448.sorted.filtered_peak_519
chr1	35450724	35451106	383	25.26	7.83338	3.24535	5.11050	C6MG0ACXX_8_7448.sorted.filtered_peak_520
chr1	35496680	35497705	1026	27.04	8.48610	3.25519	5.76053	C6MG0ACXX_8_7448.sorted.filtered_peak_521
chr1	35544658	35545324	667	26.87	10.66403	4.06297	7.78172	C6MG0ACXX_8_7448.sorted.filtered_peak_522
chr1	35657532	35658077	546	33.99	6.84500	2.53734	4.18786	C6MG0ACXX_8_7448.sorted.filtered_peak_523
chr1	35658251	35659169	919	45.86	14.09187	3.43568	11.11601	C6MG0ACXX_8_7448.sorted.filtered_peak_524
chr1	35667713	35668072	360	18.22	6.17635	3.23593	3.54941	C6MG0ACXX_8_7448.sorted.filtered_peak_525
chr1	35734072	35734684	613	36.19	14.00294	4.12758	11.00426	C6MG0ACXX_8_7448.sorted.filtered_peak_526
chr1	35965309	35965973	665	25.65	8.53994	3.45505	5.76749	C6MG0ACXX_8_7448.sorted.filtered_peak_527
chr1	35971310	35972112	803	31.57	10.16478	3.47815	7.32376	C6MG0ACXX_8_7448.sorted.filtered_peak_528
chr1	36004686	36005192	507	18.79	4.36775	2.50921	1.89817	C6MG0ACXX_8_7448.sorted.filtered_peak_529
chr1	36022813	36023501	689	41.59	12.06212	3.34421	9.12699	C6MG0ACXX_8_7448.sorted.filtered_peak_530
chr1	36106954	36107457	504	37.62	12.71012	3.72468	9.75090	C6MG0ACXX_8_7448.sorted.filtered_peak_531
chr1	36184351	36184850	500	23.23	6.27595	2.91942	3.62140	C6MG0ACXX_8_7448.sorted.filtered_peak_532
chr1	36234877	36235915	1039	36.25	12.19709	3.75230	9.23048	C6MG0ACXX_8_7448.sorted.filtered_peak_533
chr1	36348534	36348974	441	38.91	13.44818	3.84623	10.44324	C6MG0ACXX_8_7448.sorted.filtered_peak_534
chr1	36396352	36397229	878	38.02	11.45741	3.33778	8.57342	C6MG0ACXX_8_7448.sorted.filtered_peak_535
chr1	36554187	36554811	625	37.64	10.24380	3.16856	7.37631	C6MG0ACXX_8_7448.sorted.filtered_peak_536
chr1	36565458	36565720	263	17.79	4.04522	2.44350	1.62156	C6MG0ACXX_8_7448.sorted.filtered_peak_537
chr1	36614693	36615702	1010	62.10	23.91419	4.15331	20.63168	C6MG0ACXX_8_7448.sorted.filtered_peak_538
chr1	36621358	36622020	663	30.90	6.65940	2.63182	3.98644	C6MG0ACXX_8_7448.sorted.filtered_peak_539
chr1	36653775	36654092	318	18.71	6.44364	3.33096	3.77306	C6MG0ACXX_8_7448.sorted.filtered_peak_540
chr1	36689231	36690368	1138	68.03	27.53982	4.57398	24.08151	C6MG0ACXX_8_7448.sorted.filtered_peak_541
chr1	36772238	36772850	613	32.96	10.95276	3.52746	8.10345	C6MG0ACXX_8_7448.sorted.filtered_peak_542
chr1	36839363	36839929	567	23.62	4.85420	2.43451	2.33537	C6MG0ACXX_8_7448.sorted.filtered_peak_543
chr1	36840223	36840609	387	26.21	6.37180	2.76640	3.72267	C6MG0ACXX_8_7448.sorted.filtered_peak_544
chr1	36851147	36852425	1279	60.63	19.33298	3.66748	16.14238	C6MG0ACXX_8_7448.sorted.filtered_peak_545
chr1	36863053	36863706	654	27.45	7.95354	3.13854	5.21072	C6MG0ACXX_8_7448.sorted.filtered_peak_546
chr1	36877606	36877880	275	16.57	5.08645	2.94400	2.53597	C6MG0ACXX_8_7448.sorted.filtered_peak_547
chr1	36886413	36886683	271	19.42	5.17630	2.77529	2.61216	C6MG0ACXX_8_7448.sorted.filtered_peak_548
chr1	36915931	36916498	568	34.24	12.62884	3.91010	9.69462	C6MG0ACXX_8_7448.sorted.filtered_peak_549
chr1	36929813	36930339	527	40.38	15.11402	4.04863	12.07950	C6MG0ACXX_8_7448.sorted.filtered_peak_550
chr1	36939779	36940041	263	24.41	7.98071	3.40974	5.21776	C6MG0ACXX_8_7448.sorted.filtered_peak_551
chr1	36989465	36989761	297	24.19	8.71523	3.70313	5.90497	C6MG0ACXX_8_7448.sorted.filtered_peak_552
chr1	37939995	37940264	270	42.63	8.30446	2.59290	5.52294	C6MG0ACXX_8_7448.sorted.filtered_peak_553
chr1	37945086	37945568	483	42.92	7.65152	2.44208	4.93051	C6MG0ACXX_8_7448.sorted.filtered_peak_554
chr1	37952849	37953232	384	21.81	4.63236	2.44683	2.13472	C6MG0ACXX_8_7448.sorted.filtered_peak_555
chr1	37979333	37979582	250	22.09	5.15026	2.60738	2.59109	C6MG0ACXX_8_7448.sorted.filtered_peak_556
chr1	37979916	37980615	700	26.83	8.13178	3.25682	5.37141	C6MG0ACXX_8_7448.sorted.filtered_peak_557
chr1	38019703	38020090	388	28.41	9.55774	3.56599	6.72740	C6MG0ACXX_8_7448.sorted.filtered_peak_558
chr1	38061191	38061805	615	39.57	15.00947	4.12781	11.96426	C6MG0ACXX_8_7448.sorted.filtered_peak_559
chr1	38156036	38156557	522	55.27	16.77937	3.56393	13.66751	C6MG0ACXX_8_7448.sorted.filtered_peak_560
chr1	38157768	38158314	547	54.63	16.71750	3.59304	13.60222	C6MG0ACXX_8_7448.sorted.filtered_peak_561
chr1	38273499	38274102	604	36.13	11.00452	3.38367	8.12314	C6MG0ACXX_8_7448.sorted.filtered_peak_562
chr1	38317597	38317873	277	16.68	4.20078	2.56607	1.74750	C6MG0ACXX_8_7448.sorted.filtered_peak_563
chr1	38324968	38326250	1283	35.99	12.29923	3.58523	9.40191	C6MG0ACXX_8_7448.sorted.filtered_peak_564
chr1	38396448	38396742	295	18.01	3.94726	2.39528	1.53050	C6MG0ACXX_8_7448.sorted.filtered_peak_565
chr1	38397292	38397780	489	36.00	16.67226	4.85956	13.58969	C6MG0ACXX_8_7448.sorted.filtered_peak_566
chr1	38455162	38456038	877	36.45	15.56782	4.37081	12.55811	C6MG0ACXX_8_7448.sorted.filtered_peak_567
chr1	38478050	38478715	666	45.39	16.35886	4.00810	13.26214	C6MG0ACXX_8_7448.sorted.filtered_peak_568
chr1	38512368	38512804	437	21.40	5.58096	2.78152	2.99680	C6MG0ACXX_8_7448.sorted.filtered_peak_569
chr1	39025009	39025508	500	21.52	5.31216	2.69439	2.74091	C6MG0ACXX_8_7448.sorted.filtered_peak_570
chr1	39325174	39325778	605	55.80	23.71665	4.76518	20.39110	C6MG0ACXX_8_7448.sorted.filtered_peak_571
chr1	39338491	39339439	949	41.42	13.78733	3.68575	10.80106	C6MG0ACXX_8_7448.sorted.filtered_peak_572
chr1	39456438	39457300	863	38.51	13.75273	3.81967	10.77369	C6MG0ACXX_8_7448.sorted.filtered_peak_573
chr1	39491610	39492603	994	21.49	6.99821	3.22103	4.33465	C6MG0ACXX_8_7448.sorted.filtered_peak_574
chr1	39564322	39564698	377	16.82	4.88664	2.83739	2.35409	C6MG0ACXX_8_7448.sorted.filtered_peak_575
chr1	39649402	39650042	641	23.27	6.85527	3.09611	4.17285	C6MG0ACXX_8_7448.sorted.filtered_peak_576
chr1	39657793	39658361	569	39.81	11.52960	3.23438	8.66214	C6MG0ACXX_8_7448.sorted.filtered_peak_577
chr1	39662593	39662866	274	29.07	6.65960	2.71860	3.98031	C6MG0ACXX_8_7448.sorted.filtered_peak_578
chr1	39670110	39671298	1189	21.44	5.67479	2.80526	3.08477	C6MG0ACXX_8_7448.sorted.filtered_peak_579
chr1	39874145	39874785	641	36.80	13.21330	3.92382	10.22901	C6MG0ACXX_8_7448.sorted.filtered_peak_580
chr1	39957168	39957448	281	17.17	5.53999	3.07093	2.95456	C6MG0ACXX_8_7448.sorted.filtered_peak_581
chr1	39991494	39991912	419	15.57	4.55940	2.79665	2.05460	C6MG0ACXX_8_7448.sorted.filtered_peak_582
chr1	40024992	40025377	386	15.82	3.81674	2.45963	1.42469	C6MG0ACXX_8_7448.sorted.filtered_peak_583
chr1	40042088	40042765	678	25.29	6.88805	2.99578	4.18457	C6MG0ACXX_8_7448.sorted.filtered_peak_584
chr1	40157002	40157377	376	23.50	7.00747	3.11899	4.32477	C6MG0ACXX_8_7448.sorted.filtered_peak_585
chr1	40204289	40204729	441	25.87	7.37414	3.09392	4.65205	C6MG0ACXX_8_7448.sorted.filtered_peak_586
chr1	40264850	40265217	368	22.40	7.82466	3.46031	5.10168	C6MG0ACXX_8_7448.sorted.filtered_peak_587
chr1	40348514	40349388	875	34.17	14.08131	4.17061	11.13023	C6MG0ACXX_8_7448.sorted.filtered_peak_588
chr1	40367409	40368021	613	18.19	4.30211	2.51012	1.85018	C6MG0ACXX_8_7448.sorted.filtered_peak_589
chr1	40420628	40420917	290	22.62	5.59965	2.72667	3.00347	C6MG0ACXX_8_7448.sorted.filtered_peak_590
chr1	40421251	40421500	250	22.79	5.48787	2.68055	2.90067	C6MG0ACXX_8_7448.sorted.filtered_peak_591
chr1	40505383	40506613	1231	60.82	20.13729	3.69012	16.94223	C6MG0ACXX_8_7448.sorted.filtered_peak_592
chr1	40525244	40525493	250	21.14	4.95565	2.60087	2.40179	C6MG0ACXX_8_7448.sorted.filtered_peak_593
chr1	40562749	40563359	611	23.47	6.58642	2.98191	3.93366	C6MG0ACXX_8_7448.sorted.filtered_peak_594
chr1	40609709	40610059	351	17.87	4.74591	2.70307	2.23572	C6MG0ACXX_8_7448.sorted.filtered_peak_595
chr1	40626739	40627389	651	31.79	10.51307	3.47489	7.69364	C6MG0ACXX_8_7448.sorted.filtered_peak_596
chr1	40652169	40652604	436	19.57	5.81806	2.97836	3.22646	C6MG0ACXX_8_7448.sorted.filtered_peak_597
chr1	40723143	40724097	955	45.53	15.90693	3.91218	12.82785	C6MG0ACXX_8_7448.sorted.filtered_peak_598
chr1	40780949	40781338	390	28.66	7.46768	2.96328	4.73496	C6MG0ACXX_8_7448.sorted.filtered_peak_599
chr1	40804525	40804778	254	21.49	6.10571	2.97436	3.46354	C6MG0ACXX_8_7448.sorted.filtered_peak_600
chr1	40807105	40807643	539	22.64	5.86977	2.82335	3.24203	C6MG0ACXX_8_7448.sorted.filtered_peak_601
chr1	40838867	40840129	1263	32.10	8.88227	3.02532	6.14437	C6MG0ACXX_8_7448.sorted.filtered_peak_602
chr1	40851274	40852012	739	44.20	11.71284	3.15683	8.79074	C6MG0ACXX_8_7448.sorted.filtered_peak_603
chr1	40866121	40866370	250	26.48	5.96959	2.64433	3.34116	C6MG0ACXX_8_7448.sorted.filtered_peak_604
chr1	40915505	40916309	805	34.78	9.94623	3.23149	7.10221	C6MG0ACXX_8_7448.sorted.filtered_peak_605
chr1	40916582	40916926	345	33.16	9.19556	3.14610	6.38526	C6MG0ACXX_8_7448.sorted.filtered_peak_606
chr1	40974190	40974468	279	17.70	5.60418	3.06830	3.00418	C6MG0ACXX_8_7448.sorted.filtered_peak_607
chr1	40996955	40997585	631	34.85	14.00803	4.33563	10.98201	C6MG0ACXX_8_7448.sorted.filtered_peak_608
chr1	41131285	41131763	479	25.93	7.39401	3.06931	4.69119	C6MG0ACXX_8_7448.sorted.filtered_peak_609
chr1	41157088	41158332	1245	40.51	11.48177	3.19962	8.60762	C6MG0ACXX_8_7448.sorted.filtered_peak_610
chr1	41174567	41175039	473	18.32	3.97708	2.38822	1.55868	C6MG0ACXX_8_7448.sorted.filtered_peak_611
chr1	41267957	41268527	571	30.46	9.14389	3.19544	6.38608	C6MG0ACXX_8_7448.sorted.filtered_peak_612
chr1	41284247	41284650	404	23.45	7.13904	3.18548	4.43393	C6MG0ACXX_8_7448.sorted.filtered_peak_613
chr1	41315547	41316061	515	18.63	4.73277	2.65113	2.22194	C6MG0ACXX_8_7448.sorted.filtered_peak_614
chr1	41327898	41328540	643	38.70	15.15523	4.14261	12.13167	C6MG0ACXX_8_7448.sorted.filtered_peak_615
chr1	41333990	41334286	297	18.77	5.58777	2.97844	2.98941	C6MG0ACXX_8_7448.sorted.filtered_peak_616
chr1	41341431	41341764	334	22.68	6.56893	3.03743	3.90591	C6MG0ACXX_8_7448.sorted.filtered_peak_617
chr1	41444929	41446014	1086	44.07	14.16955	3.51753	11.20178	C6MG0ACXX_8_7448.sorted.filtered_peak_618
chr1	41469409	41469720	312	20.31	5.82309	2.94459	3.21264	C6MG0ACXX_8_7448.sorted.filtered_peak_619
chr1	41733754	41734103	350	16.11	3.59785	2.35599	1.24827	C6MG0ACXX_8_7448.sorted.filtered_peak_620
chr1	41826597	41827182	586	42.64	14.29711	3.75008	11.27856	C6MG0ACXX_8_7448.sorted.filtered_peak_621
chr1	42039807	42040089	283	20.07	5.40848	2.82221	2.82187	C6MG0ACXX_8_7448.sorted.filtered_peak_622
chr1	42127858	42128266	409	32.08	7.78546	2.86358	5.04577	C6MG0ACXX_8_7448.sorted.filtered_peak_623
chr1	42139229	42139710	482	21.54	4.25783	2.33756	1.80861	C6MG0ACXX_8_7448.sorted.filtered_peak_624
chr1	42194342	42194694	353	23.10	5.01241	2.51705	2.46348	C6MG0ACXX_8_7448.sorted.filtered_peak_625
chr1	42204705	42204982	278	20.26	4.33613	2.42018	1.87629	C6MG0ACXX_8_7448.sorted.filtered_peak_626
chr1	42216856	42217459	604	29.45	9.92703	3.55091	7.09663	C6MG0ACXX_8_7448.sorted.filtered_peak_627
chr1	42272558	42272807	250	27.50	6.26143	2.67174	3.62318	C6MG0ACXX_8_7448.sorted.filtered_peak_628
chr1	42315706	42316004	299	21.48	7.59146	3.51085	4.85735	C6MG0ACXX_8_7448.sorted.filtered_peak_629
chr1	42328459	42328881	423	27.89	8.72137	3.37268	5.92486	C6MG0ACXX_8_7448.sorted.filtered_peak_630
chr1	42357046	42357727	682	26.68	7.57819	3.10316	4.84716	C6MG0ACXX_8_7448.sorted.filtered_peak_631
chr1	42363884	42364166	283	20.95	5.04416	2.63942	2.48784	C6MG0ACXX_8_7448.sorted.filtered_peak_632
chr1	42385479	42386181	703	28.42	6.92834	2.79353	4.25081	C6MG0ACXX_8_7448.sorted.filtered_peak_633
chr1	42500995	42501930	936	41.36	12.84084	3.48173	9.89321	C6MG0ACXX_8_7448.sorted.filtered_peak_634
chr1	42800558	42801461	904	31.54	8.89440	3.12003	6.12273	C6MG0ACXX_8_7448.sorted.filtered_peak_635
chr1	42921590	42922753	1164	31.29	8.27304	2.96528	5.53082	C6MG0ACXX_8_7448.sorted.filtered_peak_636
chr1	42928580	42929096	517	46.17	19.00861	4.61526	15.80315	C6MG0ACXX_8_7448.sorted.filtered_peak_637
chr1	42995487	42995777	291	14.42	3.94275	2.60641	1.51329	C6MG0ACXX_8_7448.sorted.filtered_peak_638
chr1	43123673	43124465	793	30.21	9.02373	3.25207	6.23010	C6MG0ACXX_8_7448.sorted.filtered_peak_639
chr1	43147628	43148155	528	53.23	20.77303	4.38412	17.52834	C6MG0ACXX_8_7448.sorted.filtered_peak_640
chr1	43232316	43233296	981	57.84	22.99831	4.33607	19.71504	C6MG0ACXX_8_7448.sorted.filtered_peak_641
chr1	43282486	43283406	921	59.22	26.77294	5.18157	23.33745	C6MG0ACXX_8_7448.sorted.filtered_peak_642
chr1	43311962	43312475	514	37.18	12.56683	3.67664	9.63261	C6MG0ACXX_8_7448.sorted.filtered_peak_643
chr1	43389674	43390412	739	41.89	13.51367	3.59820	10.54388	C6MG0ACXX_8_7448.sorted.filtered_peak_644
chr1	43397582	43398183	602	35.72	8.79126	2.91612	6.00666	C6MG0ACXX_8_7448.sorted.filtered_peak_645
chr1	43423726	43424044	319	29.50	4.71494	2.19676	2.20200	C6MG0ACXX_8_7448.sorted.filtered_peak_646
chr1	43424245	43424981	737	47.89	14.66572	3.55811	11.62334	C6MG0ACXX_8_7448.sorted.filtered_peak_647
chr1	43539348	43539639	292	16.15	4.36775	2.67178	1.88537	C6MG0ACXX_8_7448.sorted.filtered_peak_648
chr1	43637805	43638500	696	45.82	17.50787	4.22717	14.37738	C6MG0ACXX_8_7448.sorted.filtered_peak_649
chr1	43814635	43815316	682	22.67	5.85513	2.79958	3.24534	C6MG0ACXX_8_7448.sorted.filtered_peak_650
chr1	43824006	43824941	936	37.35	13.03110	3.63461	10.11634	C6MG0ACXX_8_7448.sorted.filtered_peak_651
chr1	43833542	43834179	638	35.56	10.81271	3.40046	7.92176	C6MG0ACXX_8_7448.sorted.filtered_peak_652
chr1	43855181	43855829	649	31.58	10.89712	3.64647	8.03210	C6MG0ACXX_8_7448.sorted.filtered_peak_653
chr1	43919493	43919742	250	19.03	4.52245	2.54759	2.04443	C6MG0ACXX_8_7448.sorted.filtered_peak_654
chr1	44115441	44116231	791	83.44	38.17610	5.54148	34.37616	C6MG0ACXX_8_7448.sorted.filtered_peak_655
chr1	44172708	44173614	907	37.24	11.47504	3.28641	8.63051	C6MG0ACXX_8_7448.sorted.filtered_peak_656
chr1	44411914	44412723	810	58.26	24.08876	4.57390	20.77697	C6MG0ACXX_8_7448.sorted.filtered_peak_657
chr1	44435342	44435780	439	44.60	13.97300	3.55802	10.97437	C6MG0ACXX_8_7448.sorted.filtered_peak_658
chr1	44440147	44440755	609	42.15	10.39579	2.98672	7.52914	C6MG0ACXX_8_7448.sorted.filtered_peak_659
chr1	44457176	44457659	484	20.18	5.06089	2.67719	2.52036	C6MG0ACXX_8_7448.sorted.filtered_peak_660
chr1	44495626	44496308	683	41.14	13.12074	3.55514	10.16437	C6MG0ACXX_8_7448.sorted.filtered_peak_661
chr1	44678926	44679453	528	24.51	6.44162	2.86543	3.79886	C6MG0ACXX_8_7448.sorted.filtered_peak_662
chr1	44820773	44821247	475	51.28	23.68861	5.23318	20.33755	C6MG0ACXX_8_7448.sorted.filtered_peak_663
chr1	45097293	45098111	819	37.14	10.24479	3.18954	7.38322	C6MG0ACXX_8_7448.sorted.filtered_peak_664
chr1	45139698	45140574	877	75.65	32.64310	5.10032	29.01691	C6MG0ACXX_8_7448.sorted.filtered_peak_665
chr1	45162445	45162694	250	14.47	3.96676	2.61419	1.53352	C6MG0ACXX_8_7448.sorted.filtered_peak_666
chr1	45173644	45173893	250	14.91	3.87983	2.54374	1.47516	C6MG0ACXX_8_7448.sorted.filtered_peak_667
chr1	45180649	45181164	516	20.56	5.94055	2.98286	3.30944	C6MG0ACXX_8_7448.sorted.filtered_peak_668
chr1	45187265	45187966	702	37.78	11.52456	3.45556	8.59785	C6MG0ACXX_8_7448.sorted.filtered_peak_669
chr1	45196166	45197241	1076	38.71	11.65816	3.45942	8.71705	C6MG0ACXX_8_7448.sorted.filtered_peak_670
chr1	45205004	45205727	724	36.27	12.89189	3.72285	9.97327	C6MG0ACXX_8_7448.sorted.filtered_peak_671
chr1	45240855	45242024	1170	35.43	12.32604	3.66135	9.42569	C6MG0ACXX_8_7448.sorted.filtered_peak_672
chr1	45251901	45252227	327	20.93	5.11165	2.65457	2.56331	C6MG0ACXX_8_7448.sorted.filtered_peak_673
chr1	45265351	45266274	924	64.15	24.37161	4.35469	21.01791	C6MG0ACXX_8_7448.sorted.filtered_peak_674
chr1	45272956	45273781	826	45.52	8.29548	2.50524	5.51784	C6MG0ACXX_8_7448.sorted.filtered_peak_675
chr1	45275059	45275571	513	50.32	11.45351	2.84774	8.56682	C6MG0ACXX_8_7448.sorted.filtered_peak_676
chr1	45285036	45286045	1010	30.64	8.50753	3.11103	5.73997	C6MG0ACXX_8_7448.sorted.filtered_peak_677
chr1	45451979	45452503	525	35.30	16.71790	5.06964	13.59690	C6MG0ACXX_8_7448.sorted.filtered_peak_678
chr1	45477265	45477965	701	30.48	7.31962	2.76730	4.64267	C6MG0ACXX_8_7448.sorted.filtered_peak_679
chr1	45769127	45770061	935	51.99	19.18007	4.12983	15.99086	C6MG0ACXX_8_7448.sorted.filtered_peak_680
chr1	45792476	45792892	417	15.88	4.50791	2.74215	2.02818	C6MG0ACXX_8_7448.sorted.filtered_peak_681
chr1	45805319	45806291	973	39.33	12.53853	3.53242	9.59037	C6MG0ACXX_8_7448.sorted.filtered_peak_682
chr1	45956531	45957309	779	63.36	28.10195	4.99931	24.63839	C6MG0ACXX_8_7448.sorted.filtered_peak_683
chr1	45965441	45966186	746	49.75	19.18830	4.20123	16.02797	C6MG0ACXX_8_7448.sorted.filtered_peak_684
chr1	45974268	45974558	291	16.81	3.94758	2.45784	1.53636	C6MG0ACXX_8_7448.sorted.filtered_peak_685
chr1	45987146	45987965	820	34.56	11.78277	3.61020	8.89511	C6MG0ACXX_8_7448.sorted.filtered_peak_686
chr1	46009453	46009892	440	24.87	9.15693	3.70799	6.36392	C6MG0ACXX_8_7448.sorted.filtered_peak_687
chr1	46016252	46016847	596	35.71	15.63740	4.71837	12.55122	C6MG0ACXX_8_7448.sorted.filtered_peak_688
chr1	46035747	46036075	329	16.79	4.49052	2.67911	2.00205	C6MG0ACXX_8_7448.sorted.filtered_peak_689
chr1	46048959	46050768	1810	45.50	11.61844	3.09563	8.69169	C6MG0ACXX_8_7448.sorted.filtered_peak_690
chr1	46151860	46153282	1423	62.76	17.87385	3.44766	14.71135	C6MG0ACXX_8_7448.sorted.filtered_peak_691
chr1	46153776	46154026	251	38.79	5.40999	2.13370	2.81620	C6MG0ACXX_8_7448.sorted.filtered_peak_692
chr1	46215811	46216841	1031	40.66	13.96410	3.71754	10.97688	C6MG0ACXX_8_7448.sorted.filtered_peak_693
chr1	46268739	46269392	654	29.38	9.61361	3.39930	6.83974	C6MG0ACXX_8_7448.sorted.filtered_peak_694
chr1	46598225	46599166	942	44.93	15.02052	3.77454	11.96335	C6MG0ACXX_8_7448.sorted.filtered_peak_695
chr1	46632392	46632769	378	16.14	3.93503	2.49124	1.51850	C6MG0ACXX_8_7448.sorted.filtered_peak_696
chr1	46663444	46664277	834	23.70	6.65622	2.98110	3.99907	C6MG0ACXX_8_7448.sorted.filtered_peak_697
chr1	46689235	46689484	250	17.10	5.00648	2.86370	2.46505	C6MG0ACXX_8_7448.sorted.filtered_peak_698
chr1	46712851	46713519	669	54.00	22.18805	4.57478	18.90632	C6MG0ACXX_8_7448.sorted.filtered_peak_699
chr1	46768643	46769459	817	49.46	17.42560	4.00318	14.29086	C6MG0ACXX_8_7448.sorted.filtered_peak_700
chr1	46806207	46806983	777	27.12	8.38885	3.31105	5.61321	C6MG0ACXX_8_7448.sorted.filtered_peak_701
chr1	46908187	46908706	520	16.12	4.20733	2.60562	1.75810	C6MG0ACXX_8_7448.sorted.filtered_peak_702
chr1	47047246	47047825	580	31.70	10.51118	3.64071	7.61427	C6MG0ACXX_8_7448.sorted.filtered_peak_703
chr1	47069597	47070232	636	47.53	17.07434	3.99240	13.96785	C6MG0ACXX_8_7448.sorted.filtered_peak_704
chr1	47081808	47082663	856	26.77	5.98468	2.63788	3.35159	C6MG0ACXX_8_7448.sorted.filtered_peak_705
chr1	47184465	47185211	747	51.10	19.10591	4.08257	15.94963	C6MG0ACXX_8_7448.sorted.filtered_peak_706
chr1	47644839	47645296	458	18.44	4.36942	2.53022	1.89811	C6MG0ACXX_8_7448.sorted.filtered_peak_707
chr1	47658549	47658858	310	19.25	6.32285	3.19845	3.68913	C6MG0ACXX_8_7448.sorted.filtered_peak_708
chr1	47754851	47755272	422	14.91	4.19033	2.68330	1.72932	C6MG0ACXX_8_7448.sorted.filtered_peak_709
chr1	47779757	47780302	546	64.09	29.36452	5.29330	25.85306	C6MG0ACXX_8_7448.sorted.filtered_peak_710
chr1	47799221	47800578	1358	33.48	9.38577	3.13381	6.58345	C6MG0ACXX_8_7448.sorted.filtered_peak_711
chr1	47902238	47902497	260	26.89	4.51377	2.21980	2.02728	C6MG0ACXX_8_7448.sorted.filtered_peak_712
chr1	47903206	47903852	647	47.92	16.78796	3.94502	13.68245	C6MG0ACXX_8_7448.sorted.filtered_peak_713
chr1	47973755	47974004	250	17.89	5.80598	3.14422	3.18255	C6MG0ACXX_8_7448.sorted.filtered_peak_714
chr1	48937553	48938159	607	33.77	13.62929	4.23579	10.64939	C6MG0ACXX_8_7448.sorted.filtered_peak_715
chr1	51339300	51339801	502	20.32	6.58744	3.24621	3.90746	C6MG0ACXX_8_7448.sorted.filtered_peak_716
chr1	51425483	51426179	697	49.50	19.01900	4.30197	15.82280	C6MG0ACXX_8_7448.sorted.filtered_peak_717
chr1	51433814	51434435	622	32.35	8.75538	3.11030	5.94828	C6MG0ACXX_8_7448.sorted.filtered_peak_718
chr1	51701578	51702263	686	30.20	9.65445	3.45151	6.82111	C6MG0ACXX_8_7448.sorted.filtered_peak_719
chr1	51899087	51899702	616	23.01	6.49598	2.99036	3.83576	C6MG0ACXX_8_7448.sorted.filtered_peak_720
chr1	51970788	51971087	300	27.13	8.24971	3.28222	5.47846	C6MG0ACXX_8_7448.sorted.filtered_peak_721
chr1	51983656	51983938	283	28.23	4.47350	2.17136	1.99058	C6MG0ACXX_8_7448.sorted.filtered_peak_722
chr1	51984790	51985282	493	32.73	6.14952	2.43936	3.51453	C6MG0ACXX_8_7448.sorted.filtered_peak_723
chr1	51986129	51986741	613	30.11	5.25639	2.31309	2.69067	C6MG0ACXX_8_7448.sorted.filtered_peak_724
chr1	52000781	52001030	250	19.18	5.35617	2.84858	2.78764	C6MG0ACXX_8_7448.sorted.filtered_peak_725
chr1	52035097	52035748	652	20.70	5.39567	2.73989	2.85155	C6MG0ACXX_8_7448.sorted.filtered_peak_726
chr1	52082557	52083197	641	32.26	12.21495	3.92884	9.30106	C6MG0ACXX_8_7448.sorted.filtered_peak_727
chr1	52194814	52195604	791	35.17	10.29983	3.24908	7.45928	C6MG0ACXX_8_7448.sorted.filtered_peak_728
chr1	52344214	52345249	1036	55.30	20.49881	4.05220	17.30704	C6MG0ACXX_8_7448.sorted.filtered_peak_729
chr1	52498964	52499623	660	25.04	7.95113	3.30808	5.21410	C6MG0ACXX_8_7448.sorted.filtered_peak_730
chr1	52521717	52522691	975	31.40	6.52491	2.56163	3.88076	C6MG0ACXX_8_7448.sorted.filtered_peak_731
chr1	52605571	52606075	505	19.44	5.27421	2.79839	2.71378	C6MG0ACXX_8_7448.sorted.filtered_peak_732
chr1	52831326	52832398	1073	66.70	27.35659	4.41358	23.97582	C6MG0ACXX_8_7448.sorted.filtered_peak_733
chr1	52869434	52870608	1175	38.23	12.37905	3.50983	9.45878	C6MG0ACXX_8_7448.sorted.filtered_peak_734
chr1	52889586	52890186	601	18.50	4.90098	2.72312	2.37894	C6MG0ACXX_8_7448.sorted.filtered_peak_735
chr1	53018765	53019332	568	33.13	10.20135	3.35089	7.37077	C6MG0ACXX_8_7448.sorted.filtered_peak_736
chr1	53067934	53068283	350	18.49	4.45425	2.55537	1.97818	C6MG0ACXX_8_7448.sorted.filtered_peak_737
chr1	53102667	53103465	799	30.86	7.95625	2.97304	5.19887	C6MG0ACXX_8_7448.sorted.filtered_peak_738
chr1	53151837	53152149	313	18.05	5.71369	3.06535	3.12181	C6MG0ACXX_8_7448.sorted.filtered_peak_739
chr1	53163614	53164207	594	20.63	5.37712	2.74693	2.81806	C6MG0ACXX_8_7448.sorted.filtered_peak_740
chr1	53168658	53169235	578	23.44	6.85384	3.10403	4.15427	C6MG0ACXX_8_7448.sorted.filtered_peak_741
chr1	53191870	53192586	717	36.49	13.45583	3.84965	10.51695	C6MG0ACXX_8_7448.sorted.filtered_peak_742
chr1	53387070	53387579	510	19.73	5.30949	2.79164	2.74819	C6MG0ACXX_8_7448.sorted.filtered_peak_743
chr1	53480405	53480730	326	19.69	6.31853	3.18917	3.66467	C6MG0ACXX_8_7448.sorted.filtered_peak_744
chr1	53662141	53662830	690	37.59	14.02079	3.96263	11.04178	C6MG0ACXX_8_7448.sorted.filtered_peak_745
chr1	53685756	53686495	740	56.58	22.37913	4.50614	19.08099	C6MG0ACXX_8_7448.sorted.filtered_peak_746
chr1	53703876	53704587	712	37.63	13.93587	3.90056	10.97468	C6MG0ACXX_8_7448.sorted.filtered_peak_747
chr1	53791702	53792193	492	48.76	14.01341	3.37869	11.00488	C6MG0ACXX_8_7448.sorted.filtered_peak_748
chr1	53793679	53794003	325	29.60	4.46589	2.13169	1.98362	C6MG0ACXX_8_7448.sorted.filtered_peak_749
chr1	53878759	53879549	791	37.81	12.80907	3.79073	9.82110	C6MG0ACXX_8_7448.sorted.filtered_peak_750
chr1	54204814	54205084	271	21.52	6.54365	3.12699	3.87270	C6MG0ACXX_8_7448.sorted.filtered_peak_751
chr1	54231443	54231701	259	23.66	6.74532	3.06009	4.04985	C6MG0ACXX_8_7448.sorted.filtered_peak_752
chr1	54248711	54249159	449	18.10	5.86818	3.13354	3.25806	C6MG0ACXX_8_7448.sorted.filtered_peak_753
chr1	54303681	54304543	863	43.36	16.41861	4.14671	13.34013	C6MG0ACXX_8_7448.sorted.filtered_peak_754
chr1	54355331	54355959	629	39.43	13.51835	3.80195	10.52358	C6MG0ACXX_8_7448.sorted.filtered_peak_755
chr1	54411179	54412155	977	86.02	35.51689	4.92186	31.80859	C6MG0ACXX_8_7448.sorted.filtered_peak_756
chr1	54518751	54519566	816	79.61	37.85334	5.47955	34.10910	C6MG0ACXX_8_7448.sorted.filtered_peak_757
chr1	54535580	54535829	250	15.88	4.08000	2.56972	1.64691	C6MG0ACXX_8_7448.sorted.filtered_peak_758
chr1	54665424	54666015	592	33.33	11.09986	3.60478	8.20753	C6MG0ACXX_8_7448.sorted.filtered_peak_759
chr1	54696498	54697248	751	19.05	5.00184	2.73123	2.45654	C6MG0ACXX_8_7448.sorted.filtered_peak_760
chr1	54750526	54750945	420	20.50	4.09291	2.33031	1.65555	C6MG0ACXX_8_7448.sorted.filtered_peak_761
chr1	54752934	54753246	313	24.11	5.19634	2.52189	2.63762	C6MG0ACXX_8_7448.sorted.filtered_peak_762
chr1	54872045	54872426	382	36.44	7.97529	2.72260	5.22009	C6MG0ACXX_8_7448.sorted.filtered_peak_763
chr1	54873205	54873620	416	32.87	6.39058	2.49139	3.73439	C6MG0ACXX_8_7448.sorted.filtered_peak_764
chr1	54953803	54954297	495	26.90	6.28059	2.70185	3.64056	C6MG0ACXX_8_7448.sorted.filtered_peak_765
chr1	55137854	55138203	350	14.20	3.50506	2.42264	1.16900	C6MG0ACXX_8_7448.sorted.filtered_peak_766
chr1	55181106	55181903	798	25.26	7.76598	3.20704	5.04711	C6MG0ACXX_8_7448.sorted.filtered_peak_767
chr1	55230085	55230638	554	77.04	38.40142	5.98302	34.60847	C6MG0ACXX_8_7448.sorted.filtered_peak_768
chr1	55266959	55267290	332	21.73	4.81521	2.51853	2.28522	C6MG0ACXX_8_7448.sorted.filtered_peak_769
chr1	55352445	55353065	621	22.76	4.98365	2.51482	2.44737	C6MG0ACXX_8_7448.sorted.filtered_peak_770
chr1	55410769	55411099	331	18.41	5.91525	3.12029	3.30528	C6MG0ACXX_8_7448.sorted.filtered_peak_771
chr1	55416163	55416676	514	15.91	4.08247	2.56725	1.65200	C6MG0ACXX_8_7448.sorted.filtered_peak_772
chr1	55593604	55594026	423	29.50	9.87924	3.56349	7.03852	C6MG0ACXX_8_7448.sorted.filtered_peak_773
chr1	55606350	55606599	250	22.25	5.45725	2.70436	2.86634	C6MG0ACXX_8_7448.sorted.filtered_peak_774
chr1	55680760	55681353	594	35.66	9.90922	3.16716	7.07628	C6MG0ACXX_8_7448.sorted.filtered_peak_775
chr1	55743093	55743688	596	16.98	4.43587	2.63833	1.96128	C6MG0ACXX_8_7448.sorted.filtered_peak_776
chr1	57773004	57773391	388	15.25	3.96437	2.55899	1.54109	C6MG0ACXX_8_7448.sorted.filtered_peak_777
chr1	59011688	59012878	1191	41.45	12.94649	3.31511	10.06769	C6MG0ACXX_8_7448.sorted.filtered_peak_778
chr1	59165599	59165987	389	24.05	8.47452	3.56940	5.70460	C6MG0ACXX_8_7448.sorted.filtered_peak_779
chr1	59183794	59184099	306	20.34	5.34117	2.76905	2.77185	C6MG0ACXX_8_7448.sorted.filtered_peak_780
chr1	59220617	59221579	963	21.81	5.06305	2.59143	2.51758	C6MG0ACXX_8_7448.sorted.filtered_peak_781
chr1	59249539	59250229	691	87.06	31.02538	4.16691	27.47564	C6MG0ACXX_8_7448.sorted.filtered_peak_782
chr1	59250591	59250875	285	45.94	6.92985	2.26296	4.22969	C6MG0ACXX_8_7448.sorted.filtered_peak_783
chr1	59281652	59282251	600	26.92	5.38389	2.45296	2.81528	C6MG0ACXX_8_7448.sorted.filtered_peak_784
chr1	59347281	59347539	259	19.95	5.32693	2.79010	2.75611	C6MG0ACXX_8_7448.sorted.filtered_peak_785
chr1	59369196	59369879	684	25.62	6.43662	2.81727	3.78390	C6MG0ACXX_8_7448.sorted.filtered_peak_786
chr1	59388101	59388521	421	22.23	7.36491	3.34996	4.65187	C6MG0ACXX_8_7448.sorted.filtered_peak_787
chr1	59407344	59407935	592	28.72	8.66026	3.29316	5.86637	C6MG0ACXX_8_7448.sorted.filtered_peak_788
chr1	59434101	59434507	407	19.73	4.72403	2.58464	2.21292	C6MG0ACXX_8_7448.sorted.filtered_peak_789
chr1	59473431	59474156	726	25.73	6.87674	2.91956	4.21042	C6MG0ACXX_8_7448.sorted.filtered_peak_790
chr1	59485614	59486214	601	27.15	6.59821	2.77402	3.93949	C6MG0ACXX_8_7448.sorted.filtered_peak_791
chr1	59512435	59512741	307	22.26	6.36964	3.02107	3.70447	C6MG0ACXX_8_7448.sorted.filtered_peak_792
chr1	59612359	59612770	412	23.49	5.29748	2.57630	2.73387	C6MG0ACXX_8_7448.sorted.filtered_peak_793
chr1	59616591	59616879	289	19.69	4.09074	2.36215	1.66108	C6MG0ACXX_8_7448.sorted.filtered_peak_794
chr1	59762197	59762861	665	41.21	14.64820	3.86631	11.63747	C6MG0ACXX_8_7448.sorted.filtered_peak_795
chr1	59942826	59943455	630	41.67	14.47929	3.93824	11.42611	C6MG0ACXX_8_7448.sorted.filtered_peak_796
chr1	59959847	59960178	332	14.67	4.08007	2.64885	1.63358	C6MG0ACXX_8_7448.sorted.filtered_peak_797
chr1	60035902	60036513	612	18.10	4.47621	2.58693	1.99393	C6MG0ACXX_8_7448.sorted.filtered_peak_798
chr1	61508729	61509065	337	22.23	7.33217	3.34055	4.61560	C6MG0ACXX_8_7448.sorted.filtered_peak_799
chr1	61515541	61516089	549	22.70	5.79914	2.76713	3.20764	C6MG0ACXX_8_7448.sorted.filtered_peak_800
chr1	61542630	61543082	453	36.83	8.55066	2.81599	5.78172	C6MG0ACXX_8_7448.sorted.filtered_peak_801
chr1	61543555	61543959	405	47.19	14.35478	3.55217	11.31444	C6MG0ACXX_8_7448.sorted.filtered_peak_802
chr1	61736466	61736870	405	17.44	4.23312	2.53514	1.77713	C6MG0ACXX_8_7448.sorted.filtered_peak_803
chr1	61797939	61798303	365	22.27	7.03794	3.22655	4.34621	C6MG0ACXX_8_7448.sorted.filtered_peak_804
chr1	62190508	62191293	786	34.40	12.95159	3.88966	10.01596	C6MG0ACXX_8_7448.sorted.filtered_peak_805
chr1	62901578	62902828	1251	66.07	23.22797	3.89748	19.95675	C6MG0ACXX_8_7448.sorted.filtered_peak_806
chr1	63153910	63154432	523	17.72	4.84221	2.74493	2.32933	C6MG0ACXX_8_7448.sorted.filtered_peak_807
chr1	63249305	63250212	908	45.16	16.58823	4.08208	13.48708	C6MG0ACXX_8_7448.sorted.filtered_peak_808
chr1	63577693	63578156	464	20.14	5.93739	3.00560	3.31240	C6MG0ACXX_8_7448.sorted.filtered_peak_809
chr1	63832918	63833791	874	36.16	14.52364	4.25434	11.50555	C6MG0ACXX_8_7448.sorted.filtered_peak_810
chr1	63988718	63989755	1038	32.81	9.73566	3.23108	6.93855	C6MG0ACXX_8_7448.sorted.filtered_peak_811
chr1	64058966	64060283	1318	30.46	8.53741	3.04989	5.80056	C6MG0ACXX_8_7448.sorted.filtered_peak_812
chr1	65292708	65293131	424	22.33	5.92458	2.84811	3.30438	C6MG0ACXX_8_7448.sorted.filtered_peak_813
chr1	65329795	65330361	567	22.29	5.90491	2.83762	3.29702	C6MG0ACXX_8_7448.sorted.filtered_peak_814
chr1	65431746	65432607	862	42.09	11.21296	3.16762	8.30280	C6MG0ACXX_8_7448.sorted.filtered_peak_815
chr1	65468146	65468494	349	20.24	5.05728	2.66805	2.52188	C6MG0ACXX_8_7448.sorted.filtered_peak_816
chr1	65532661	65533021	361	28.67	6.96944	2.82708	4.26630	C6MG0ACXX_8_7448.sorted.filtered_peak_817
chr1	65614557	65615083	527	17.77	3.79297	2.34667	1.40653	C6MG0ACXX_8_7448.sorted.filtered_peak_818
chr1	65719814	65720388	575	23.77	7.24233	3.20335	4.52736	C6MG0ACXX_8_7448.sorted.filtered_peak_819
chr1	65885578	65886453	876	59.17	21.10748	4.01734	17.86974	C6MG0ACXX_8_7448.sorted.filtered_peak_820
chr1	66153378	66153898	521	20.82	7.92931	3.65684	5.20049	C6MG0ACXX_8_7448.sorted.filtered_peak_821
chr1	66277620	66278175	556	54.22	21.31131	4.50449	18.03033	C6MG0ACXX_8_7448.sorted.filtered_peak_822
chr1	66295973	66296465	493	36.72	12.98601	3.88453	10.00409	C6MG0ACXX_8_7448.sorted.filtered_peak_823
chr1	66332029	66332663	635	17.24	4.00968	2.45917	1.58166	C6MG0ACXX_8_7448.sorted.filtered_peak_824
chr1	66713237	66713752	516	24.82	5.35219	2.52107	2.79856	C6MG0ACXX_8_7448.sorted.filtered_peak_825
chr1	66740392	66740727	336	22.26	4.11981	2.27003	1.67427	C6MG0ACXX_8_7448.sorted.filtered_peak_826
chr1	66741955	66742259	305	29.14	7.19524	2.84062	4.49834	C6MG0ACXX_8_7448.sorted.filtered_peak_827
chr1	66747959	66748325	367	25.92	6.25240	2.74606	3.61066	C6MG0ACXX_8_7448.sorted.filtered_peak_828
chr1	66766665	66767168	504	25.69	7.16194	3.05628	4.44272	C6MG0ACXX_8_7448.sorted.filtered_peak_829
chr1	66796321	66796800	480	38.18	8.41348	2.74442	5.63805	C6MG0ACXX_8_7448.sorted.filtered_peak_830
chr1	66801659	66802106	448	36.82	7.31238	2.56435	4.59937	C6MG0ACXX_8_7448.sorted.filtered_peak_831
chr1	66840404	66840708	305	26.64	6.25474	2.70443	3.62029	C6MG0ACXX_8_7448.sorted.filtered_peak_832
chr1	66911161	66911586	426	20.08	5.20034	2.73479	2.64579	C6MG0ACXX_8_7448.sorted.filtered_peak_833
chr1	67191799	67192219	421	16.52	4.13647	2.55081	1.69100	C6MG0ACXX_8_7448.sorted.filtered_peak_834
chr1	67235319	67235736	418	20.65	4.46035	2.44692	1.97863	C6MG0ACXX_8_7448.sorted.filtered_peak_835
chr1	67254283	67254574	292	22.14	8.81083	3.91130	6.00621	C6MG0ACXX_8_7448.sorted.filtered_peak_836
chr1	67390404	67391251	848	66.79	21.65107	3.80230	18.39497	C6MG0ACXX_8_7448.sorted.filtered_peak_837
chr1	67395678	67396342	665	50.31	12.78185	3.01308	9.85598	C6MG0ACXX_8_7448.sorted.filtered_peak_838
chr1	67519003	67520242	1240	28.86	7.31585	2.89223	4.60153	C6MG0ACXX_8_7448.sorted.filtered_peak_839
chr1	67614862	67615216	355	15.28	4.40219	2.75102	1.91061	C6MG0ACXX_8_7448.sorted.filtered_peak_840
chr1	67628637	67628950	314	27.91	9.02125	3.45617	6.21159	C6MG0ACXX_8_7448.sorted.filtered_peak_841
chr1	67636538	67636981	444	28.41	6.99521	2.82874	4.30417	C6MG0ACXX_8_7448.sorted.filtered_peak_842
chr1	67660214	67660463	250	25.00	5.47666	2.57077	2.88721	C6MG0ACXX_8_7448.sorted.filtered_peak_843
chr1	67760643	67761118	476	17.26	5.49141	3.05770	2.90456	C6MG0ACXX_8_7448.sorted.filtered_peak_844
chr1	67769750	67770040	291	25.69	6.70547	2.90398	4.02557	C6MG0ACXX_8_7448.sorted.filtered_peak_845
chr1	67798510	67799220	711	38.63	12.38032	3.53917	9.45273	C6MG0ACXX_8_7448.sorted.filtered_peak_846
chr1	67896004	67896889	886	49.09	14.97016	3.46894	11.94228	C6MG0ACXX_8_7448.sorted.filtered_peak_847
chr1	67966108	67966778	671	17.68	5.56297	3.01548	3.00226	C6MG0ACXX_8_7448.sorted.filtered_peak_848
chr1	68140176	68140699	524	15.94	3.75640	2.42953	1.36693	C6MG0ACXX_8_7448.sorted.filtered_peak_849
chr1	68150345	68151374	1030	50.33	15.48936	3.31544	12.51948	C6MG0ACXX_8_7448.sorted.filtered_peak_850
chr1	68550807	68551176	370	14.71	4.09891	2.65588	1.64760	C6MG0ACXX_8_7448.sorted.filtered_peak_851
chr1	68962720	68963002	283	23.89	7.12047	3.15890	4.40925	C6MG0ACXX_8_7448.sorted.filtered_peak_852
chr1	70671094	70671729	636	38.73	13.65941	3.76644	10.69948	C6MG0ACXX_8_7448.sorted.filtered_peak_853
chr1	70686844	70687457	614	43.77	16.37824	4.14788	13.27666	C6MG0ACXX_8_7448.sorted.filtered_peak_854
chr1	70820011	70820874	864	34.70	12.27231	3.81206	9.33415	C6MG0ACXX_8_7448.sorted.filtered_peak_855
chr1	70876312	70877228	917	40.63	14.16140	3.82056	11.16340	C6MG0ACXX_8_7448.sorted.filtered_peak_856
chr1	70952730	70953084	355	14.52	3.99376	2.62308	1.55638	C6MG0ACXX_8_7448.sorted.filtered_peak_857
chr1	71151082	71151364	283	16.89	4.34563	2.61105	1.87530	C6MG0ACXX_8_7448.sorted.filtered_peak_858
chr1	71218995	71219308	314	14.50	3.81981	2.54492	1.42935	C6MG0ACXX_8_7448.sorted.filtered_peak_859
chr1	71230529	71230788	260	16.73	4.94266	2.86528	2.40961	C6MG0ACXX_8_7448.sorted.filtered_peak_860
chr1	71375757	71376094	338	22.31	5.83902	2.82330	3.22433	C6MG0ACXX_8_7448.sorted.filtered_peak_861
chr1	71546569	71547160	592	44.23	16.39994	4.19357	13.27756	C6MG0ACXX_8_7448.sorted.filtered_peak_862
chr1	74663525	74664201	677	43.38	16.24950	4.06878	13.17431	C6MG0ACXX_8_7448.sorted.filtered_peak_863
chr1	75198528	75199599	1072	28.97	8.93117	3.22538	6.18676	C6MG0ACXX_8_7448.sorted.filtered_peak_864
chr1	76189756	76190689	934	38.17	12.76080	3.65777	9.81053	C6MG0ACXX_8_7448.sorted.filtered_peak_865
chr1	76251581	76252312	732	40.30	15.82020	4.31141	12.73140	C6MG0ACXX_8_7448.sorted.filtered_peak_866
chr1	76489464	76490105	642	17.03	4.14474	2.52333	1.70715	C6MG0ACXX_8_7448.sorted.filtered_peak_867
chr1	76540072	76540673	602	20.76	5.07933	2.65003	2.53761	C6MG0ACXX_8_7448.sorted.filtered_peak_868
chr1	76619792	76620587	796	27.32	7.94152	3.15510	5.19880	C6MG0ACXX_8_7448.sorted.filtered_peak_869
chr1	77684615	77685317	703	22.50	5.68016	2.76274	3.07272	C6MG0ACXX_8_7448.sorted.filtered_peak_870
chr1	78148052	78149406	1355	46.93	12.75387	3.27410	9.77297	C6MG0ACXX_8_7448.sorted.filtered_peak_871
chr1	78224730	78225770	1041	28.74	8.01781	3.06967	5.27803	C6MG0ACXX_8_7448.sorted.filtered_peak_872
chr1	78245173	78245859	687	22.00	7.10750	3.25221	4.42803	C6MG0ACXX_8_7448.sorted.filtered_peak_873
chr1	78443889	78445383	1495	46.38	13.36572	3.29435	10.40370	C6MG0ACXX_8_7448.sorted.filtered_peak_874
chr1	78469758	78470890	1133	27.08	6.24361	2.65075	3.63053	C6MG0ACXX_8_7448.sorted.filtered_peak_875
chr1	78580104	78580356	253	18.18	5.57801	3.02270	2.97460	C6MG0ACXX_8_7448.sorted.filtered_peak_876
chr1	79083232	79083511	280	16.64	4.10198	2.53032	1.65900	C6MG0ACXX_8_7448.sorted.filtered_peak_877
chr1	80636441	80636719	279	15.12	4.15408	2.65061	1.71153	C6MG0ACXX_8_7448.sorted.filtered_peak_878
chr1	84464550	84465168	619	21.05	5.50732	2.78057	2.92945	C6MG0ACXX_8_7448.sorted.filtered_peak_879
chr1	84543304	84543967	664	22.70	6.35742	2.96338	3.71267	C6MG0ACXX_8_7448.sorted.filtered_peak_880
chr1	84556392	84556805	414	15.82	4.03950	2.55535	1.61433	C6MG0ACXX_8_7448.sorted.filtered_peak_881
chr1	84609721	84610142	422	27.00	6.78128	2.84773	4.09935	C6MG0ACXX_8_7448.sorted.filtered_peak_882
chr1	84634482	84634731	250	19.11	4.09199	2.39348	1.65905	C6MG0ACXX_8_7448.sorted.filtered_peak_883
chr1	84713077	84713452	376	27.10	9.97159	3.80627	7.12365	C6MG0ACXX_8_7448.sorted.filtered_peak_884
chr1	84831357	84831721	365	21.67	6.01060	2.91568	3.39183	C6MG0ACXX_8_7448.sorted.filtered_peak_885
chr1	84899431	84899762	332	23.18	5.03084	2.51511	2.48427	C6MG0ACXX_8_7448.sorted.filtered_peak_886
chr1	84907799	84908508	710	24.62	10.64430	4.24499	7.78002	C6MG0ACXX_8_7448.sorted.filtered_peak_887
chr1	84944781	84945548	768	33.38	12.20628	3.89391	9.26733	C6MG0ACXX_8_7448.sorted.filtered_peak_888
chr1	84971561	84972514	954	52.60	16.91677	3.70377	13.79954	C6MG0ACXX_8_7448.sorted.filtered_peak_889
chr1	85039422	85040522	1101	32.57	10.40245	3.49460	7.53869	C6MG0ACXX_8_7448.sorted.filtered_peak_890
chr1	85086394	85086937	544	26.78	8.14600	3.28187	5.37273	C6MG0ACXX_8_7448.sorted.filtered_peak_891
chr1	85155856	85156623	768	47.14	15.78420	3.67668	12.75090	C6MG0ACXX_8_7448.sorted.filtered_peak_892
chr1	85410680	85411187	508	33.86	11.46498	3.70561	8.54703	C6MG0ACXX_8_7448.sorted.filtered_peak_893
chr1	85462721	85463166	446	22.44	3.82216	2.16741	1.43003	C6MG0ACXX_8_7448.sorted.filtered_peak_894
chr1	85492992	85493457	466	15.42	3.91675	2.52780	1.50782	C6MG0ACXX_8_7448.sorted.filtered_peak_895
chr1	85516438	85516713	276	18.16	4.75961	2.69791	2.23898	C6MG0ACXX_8_7448.sorted.filtered_peak_896
chr1	85527695	85528151	457	25.83	9.03467	3.59452	6.24232	C6MG0ACXX_8_7448.sorted.filtered_peak_897
chr1	85614349	85614724	376	15.30	4.35181	2.72422	1.88139	C6MG0ACXX_8_7448.sorted.filtered_peak_898
chr1	85666697	85666967	271	22.69	5.79805	2.79671	3.17666	C6MG0ACXX_8_7448.sorted.filtered_peak_899
chr1	85724926	85725756	831	26.57	7.43642	3.02182	4.73848	C6MG0ACXX_8_7448.sorted.filtered_peak_900
chr1	85741879	85742756	878	53.16	20.08423	4.10526	16.90393	C6MG0ACXX_8_7448.sorted.filtered_peak_901
chr1	85763672	85764329	658	30.88	10.20348	3.56835	7.33723	C6MG0ACXX_8_7448.sorted.filtered_peak_902
chr1	86174039	86174357	319	23.17	6.80987	3.09611	4.12543	C6MG0ACXX_8_7448.sorted.filtered_peak_903
chr1	86861403	86862357	955	26.01	7.84528	3.24289	5.08741	C6MG0ACXX_8_7448.sorted.filtered_peak_904
chr1	87169906	87170846	941	47.21	15.05979	3.68681	11.99686	C6MG0ACXX_8_7448.sorted.filtered_peak_905
chr1	87379564	87380508	945	68.90	29.58460	4.67181	26.11687	C6MG0ACXX_8_7448.sorted.filtered_peak_906
chr1	87597460	87597757	298	17.17	4.51834	2.65928	2.03416	C6MG0ACXX_8_7448.sorted.filtered_peak_907
chr1	87793966	87794610	645	37.85	7.06820	2.48186	4.36819	C6MG0ACXX_8_7448.sorted.filtered_peak_908
chr1	87800794	87801274	481	30.80	4.48192	2.10450	1.99833	C6MG0ACXX_8_7448.sorted.filtered_peak_909
chr1	87869861	87870376	516	31.24	9.73882	3.39667	6.90904	C6MG0ACXX_8_7448.sorted.filtered_peak_910
chr1	87901154	87901606	453	20.11	7.37980	3.56892	4.64998	C6MG0ACXX_8_7448.sorted.filtered_peak_911
chr1	87915035	87915623	589	21.98	6.05442	2.91489	3.42358	C6MG0ACXX_8_7448.sorted.filtered_peak_912
chr1	89149474	89150385	912	55.48	21.78404	4.30791	18.53384	C6MG0ACXX_8_7448.sorted.filtered_peak_913
chr1	89357031	89357530	500	40.71	15.75665	4.31146	12.65652	C6MG0ACXX_8_7448.sorted.filtered_peak_914
chr1	89458028	89458963	936	37.81	8.81730	2.80857	6.04372	C6MG0ACXX_8_7448.sorted.filtered_peak_915
chr1	89488333	89488652	320	20.73	5.18877	2.69342	2.62746	C6MG0ACXX_8_7448.sorted.filtered_peak_916
chr1	89506783	89507158	376	18.42	5.06489	2.79099	2.52288	C6MG0ACXX_8_7448.sorted.filtered_peak_917
chr1	89530829	89531083	255	22.74	7.36509	3.33940	4.63249	C6MG0ACXX_8_7448.sorted.filtered_peak_918
chr1	89591565	89592345	781	32.12	8.25801	2.94406	5.51617	C6MG0ACXX_8_7448.sorted.filtered_peak_919
chr1	89594503	89595028	526	24.62	4.60611	2.32684	2.10336	C6MG0ACXX_8_7448.sorted.filtered_peak_920
chr1	89664287	89664679	393	22.05	4.31845	2.33933	1.84962	C6MG0ACXX_8_7448.sorted.filtered_peak_921
chr1	89725278	89725569	292	19.92	4.88398	2.63095	2.35782	C6MG0ACXX_8_7448.sorted.filtered_peak_922
chr1	89740041	89740449	409	32.84	6.98419	2.62558	4.30055	C6MG0ACXX_8_7448.sorted.filtered_peak_923
chr1	89752522	89753033	512	25.68	6.97190	2.98235	4.27493	C6MG0ACXX_8_7448.sorted.filtered_peak_924
chr1	89760848	89761104	257	19.59	4.05819	2.35545	1.63256	C6MG0ACXX_8_7448.sorted.filtered_peak_925
chr1	89776158	89776479	322	19.02	4.65180	2.60483	2.14340	C6MG0ACXX_8_7448.sorted.filtered_peak_926
chr1	89948812	89949076	265	17.80	4.86751	2.76353	2.33182	C6MG0ACXX_8_7448.sorted.filtered_peak_927
chr1	89989605	89991098	1494	27.96	7.03684	2.83482	4.36455	C6MG0ACXX_8_7448.sorted.filtered_peak_928
chr1	90011176	90011471	296	24.50	7.53641	3.24566	4.80313	C6MG0ACXX_8_7448.sorted.filtered_peak_929
chr1	90073906	90074155	250	33.96	6.25116	2.42331	3.60942	C6MG0ACXX_8_7448.sorted.filtered_peak_930
chr1	90098186	90098768	583	39.22	9.15729	2.85660	6.34573	C6MG0ACXX_8_7448.sorted.filtered_peak_931
chr1	90184798	90185344	547	27.80	4.99589	2.32258	2.45479	C6MG0ACXX_8_7448.sorted.filtered_peak_932
chr1	90186995	90187290	296	29.95	4.44744	2.11432	1.97468	C6MG0ACXX_8_7448.sorted.filtered_peak_933
chr1	90190220	90190797	578	33.70	7.05009	2.61109	4.35824	C6MG0ACXX_8_7448.sorted.filtered_peak_934
chr1	90204724	90205214	491	23.66	6.45400	2.94713	3.78983	C6MG0ACXX_8_7448.sorted.filtered_peak_935
chr1	90222959	90223212	254	19.06	4.22243	2.44313	1.76878	C6MG0ACXX_8_7448.sorted.filtered_peak_936
chr1	90228333	90229049	717	20.80	5.18851	2.67956	2.64239	C6MG0ACXX_8_7448.sorted.filtered_peak_937
chr1	90286363	90287317	955	23.45	5.70411	2.71063	3.09999	C6MG0ACXX_8_7448.sorted.filtered_peak_938
chr1	90309024	90309339	316	21.80	4.34367	2.35724	1.87469	C6MG0ACXX_8_7448.sorted.filtered_peak_939
chr1	90321277	90321533	257	19.80	4.75984	2.60169	2.23142	C6MG0ACXX_8_7448.sorted.filtered_peak_940
chr1	90336244	90336676	433	15.61	4.26375	2.65521	1.81551	C6MG0ACXX_8_7448.sorted.filtered_peak_941
chr1	90452781	90453046	266	20.85	5.81684	2.90136	3.21195	C6MG0ACXX_8_7448.sorted.filtered_peak_942
chr1	90460291	90461049	759	42.46	13.98602	3.72682	10.96404	C6MG0ACXX_8_7448.sorted.filtered_peak_943
chr1	91188996	91189346	351	15.70	4.11109	2.59166	1.66670	C6MG0ACXX_8_7448.sorted.filtered_peak_944
chr1	91317061	91317437	377	20.38	6.64474	3.22637	3.98883	C6MG0ACXX_8_7448.sorted.filtered_peak_945
chr1	91486984	91488110	1127	40.33	11.60349	3.30777	8.69030	C6MG0ACXX_8_7448.sorted.filtered_peak_946
chr1	91590586	91590847	262	18.63	4.78246	2.67185	2.26407	C6MG0ACXX_8_7448.sorted.filtered_peak_947
chr1	91630734	91631040	307	16.43	4.34086	2.63913	1.87640	C6MG0ACXX_8_7448.sorted.filtered_peak_948
chr1	91852681	91853233	553	232.66	190.01149	13.25388	184.07910	C6MG0ACXX_8_7448.sorted.filtered_peak_949
chr1	91966040	91967049	1010	38.05	9.86610	3.00846	7.05675	C6MG0ACXX_8_7448.sorted.filtered_peak_950
chr1	92021520	92022349	830	45.35	14.19809	3.54843	11.18478	C6MG0ACXX_8_7448.sorted.filtered_peak_951
chr1	92150172	92150509	338	20.13	5.39899	2.81346	2.81131	C6MG0ACXX_8_7448.sorted.filtered_peak_952
chr1	92163050	92163350	301	20.13	5.70737	2.91991	3.10055	C6MG0ACXX_8_7448.sorted.filtered_peak_953
chr1	92178975	92179483	509	36.37	13.71227	4.07953	10.71282	C6MG0ACXX_8_7448.sorted.filtered_peak_954
chr1	92269402	92270651	1250	29.63	6.46299	2.63539	3.80113	C6MG0ACXX_8_7448.sorted.filtered_peak_955
chr1	92351389	92351940	552	19.33	4.59175	2.56177	2.09172	C6MG0ACXX_8_7448.sorted.filtered_peak_956
chr1	92414004	92414781	778	16.92	4.56963	2.69757	2.07875	C6MG0ACXX_8_7448.sorted.filtered_peak_957
chr1	92545866	92546379	514	22.64	7.18955	3.24544	4.49035	C6MG0ACXX_8_7448.sorted.filtered_peak_958
chr1	92764034	92765069	1036	31.82	10.45991	3.49300	7.61880	C6MG0ACXX_8_7448.sorted.filtered_peak_959
chr1	92781323	92781945	623	35.70	10.91222	3.45819	8.00890	C6MG0ACXX_8_7448.sorted.filtered_peak_960
chr1	92783383	92783698	316	26.76	6.55081	2.78784	3.89174	C6MG0ACXX_8_7448.sorted.filtered_peak_961
chr1	92789012	92789654	643	16.25	4.45627	2.69724	1.97181	C6MG0ACXX_8_7448.sorted.filtered_peak_962
chr1	92799388	92799705	318	16.57	5.04234	2.92459	2.49488	C6MG0ACXX_8_7448.sorted.filtered_peak_963
chr1	92831294	92831782	489	26.01	7.68900	3.12629	4.98685	C6MG0ACXX_8_7448.sorted.filtered_peak_964
chr1	92925285	92925584	300	16.56	4.16618	2.55832	1.71967	C6MG0ACXX_8_7448.sorted.filtered_peak_965
chr1	92951311	92951890	580	38.73	6.54605	2.35277	3.87800	C6MG0ACXX_8_7448.sorted.filtered_peak_966
chr1	92952197	92952727	531	37.83	6.23263	2.31234	3.58601	C6MG0ACXX_8_7448.sorted.filtered_peak_967
chr1	93002394	93002943	550	40.17	14.48216	3.95970	11.45241	C6MG0ACXX_8_7448.sorted.filtered_peak_968
chr1	93003618	93003911	294	28.19	6.69306	2.76766	4.01441	C6MG0ACXX_8_7448.sorted.filtered_peak_969
chr1	93004389	93004638	250	22.54	3.78963	2.15541	1.40182	C6MG0ACXX_8_7448.sorted.filtered_peak_970
chr1	93029180	93029441	262	20.39	6.40882	3.17760	3.73828	C6MG0ACXX_8_7448.sorted.filtered_peak_971
chr1	93049422	93049736	315	35.21	7.85126	2.74953	5.09965	C6MG0ACXX_8_7448.sorted.filtered_peak_972
chr1	93049946	93050335	390	35.72	8.34946	2.82527	5.58071	C6MG0ACXX_8_7448.sorted.filtered_peak_973
chr1	93053028	93053287	260	24.14	5.20418	2.53147	2.63291	C6MG0ACXX_8_7448.sorted.filtered_peak_974
chr1	93250199	93250981	783	19.72	6.77559	3.34449	4.10252	C6MG0ACXX_8_7448.sorted.filtered_peak_975
chr1	93288539	93288802	264	14.33	3.89560	2.59112	1.47357	C6MG0ACXX_8_7448.sorted.filtered_peak_976
chr1	93297342	93298102	761	47.77	16.98221	4.08359	13.83893	C6MG0ACXX_8_7448.sorted.filtered_peak_977
chr1	93324508	93324881	374	18.29	4.95075	2.75909	2.41286	C6MG0ACXX_8_7448.sorted.filtered_peak_978
chr1	93426826	93427431	606	29.55	4.49275	2.13957	2.00755	C6MG0ACXX_8_7448.sorted.filtered_peak_979
chr1	93428012	93428394	383	33.80	6.87213	2.57533	4.18241	C6MG0ACXX_8_7448.sorted.filtered_peak_980
chr1	93446719	93447129	411	29.91	9.52994	3.46723	6.68834	C6MG0ACXX_8_7448.sorted.filtered_peak_981
chr1	93459706	93459958	253	20.86	4.99307	2.61890	2.45564	C6MG0ACXX_8_7448.sorted.filtered_peak_982
chr1	93507951	93508460	510	26.66	9.50969	3.70222	6.67781	C6MG0ACXX_8_7448.sorted.filtered_peak_983
chr1	93544349	93545085	737	31.48	8.26285	2.99425	5.50854	C6MG0ACXX_8_7448.sorted.filtered_peak_984
chr1	93645170	93646945	1776	50.17	13.96875	3.15155	10.99782	C6MG0ACXX_8_7448.sorted.filtered_peak_985
chr1	93685062	93685389	328	21.45	7.82758	3.59016	5.08452	C6MG0ACXX_8_7448.sorted.filtered_peak_986
chr1	93811063	93812181	1119	31.61	6.51354	2.54862	3.86537	C6MG0ACXX_8_7448.sorted.filtered_peak_987
chr1	94080893	94081234	342	20.06	5.26217	2.76157	2.69906	C6MG0ACXX_8_7448.sorted.filtered_peak_988
chr1	94158905	94159154	250	15.71	3.69327	2.41575	1.31681	C6MG0ACXX_8_7448.sorted.filtered_peak_989
chr1	94224489	94224738	250	19.00	5.67547	2.99709	3.06723	C6MG0ACXX_8_7448.sorted.filtered_peak_990
chr1	94294621	94294884	264	15.06	4.28488	2.71459	1.80799	C6MG0ACXX_8_7448.sorted.filtered_peak_991
chr1	94311546	94312326	781	27.66	4.63528	2.22807	2.13775	C6MG0ACXX_8_7448.sorted.filtered_peak_992
chr1	94312693	94313355	663	40.98	11.63012	3.30560	8.70078	C6MG0ACXX_8_7448.sorted.filtered_peak_993
chr1	94344131	94344951	821	25.12	6.28397	2.78331	3.64792	C6MG0ACXX_8_7448.sorted.filtered_peak_994
chr1	94374136	94375580	1445	30.34	9.26275	3.23904	6.50474	C6MG0ACXX_8_7448.sorted.filtered_peak_995
chr1	94482825	94483327	503	26.06	7.00089	2.95494	4.31059	C6MG0ACXX_8_7448.sorted.filtered_peak_996
chr1	94883400	94884268	869	46.64	14.60001	3.58963	11.56917	C6MG0ACXX_8_7448.sorted.filtered_peak_997
chr1	94947119	94947368	250	15.73	4.47564	2.73776	2.00426	C6MG0ACXX_8_7448.sorted.filtered_peak_998
chr1	95320060	95320489	430	18.34	5.11675	2.81257	2.57258	C6MG0ACXX_8_7448.sorted.filtered_peak_999
chr1	95509013	95509265	253	18.89	5.45718	2.91369	2.86996	C6MG0ACXX_8_7448.sorted.filtered_peak_1000
chr1	95538088	95538995	908	42.05	14.88170	3.98334	11.81724	C6MG0ACXX_8_7448.sorted.filtered_peak_1001
chr1	95699419	95700258	840	34.74	12.02477	3.73637	9.09511	C6MG0ACXX_8_7448.sorted.filtered_peak_1002
chr1	97187169	97188235	1067	29.94	9.76238	3.38366	6.96996	C6MG0ACXX_8_7448.sorted.filtered_peak_1003
chr1	98310257	98310531	275	15.52	4.07193	2.58436	1.63795	C6MG0ACXX_8_7448.sorted.filtered_peak_1004
chr1	98386275	98387126	852	35.53	10.50942	3.35822	7.62946	C6MG0ACXX_8_7448.sorted.filtered_peak_1005
chr1	98407983	98408380	398	20.91	5.03891	2.63457	2.49172	C6MG0ACXX_8_7448.sorted.filtered_peak_1006
chr1	98519494	98519743	250	20.36	4.60165	2.50679	2.10733	C6MG0ACXX_8_7448.sorted.filtered_peak_1007
chr1	98789454	98789753	300	22.67	6.85534	3.14803	4.16605	C6MG0ACXX_8_7448.sorted.filtered_peak_1008
chr1	98854056	98854468	413	32.71	10.04593	3.39044	7.19406	C6MG0ACXX_8_7448.sorted.filtered_peak_1009
chr1	99337054	99337486	433	24.80	8.91652	3.68261	6.10648	C6MG0ACXX_8_7448.sorted.filtered_peak_1010
chr1	100231837	100232176	340	15.78	4.19014	2.61904	1.73532	C6MG0ACXX_8_7448.sorted.filtered_peak_1011
chr1	100250526	100250911	386	16.09	3.86652	2.46542	1.46041	C6MG0ACXX_8_7448.sorted.filtered_peak_1012
chr1	100274216	100274543	328	19.30	5.53847	2.90485	2.95916	C6MG0ACXX_8_7448.sorted.filtered_peak_1013
chr1	100286076	100286416	341	17.66	5.78103	3.12515	3.18043	C6MG0ACXX_8_7448.sorted.filtered_peak_1014
chr1	100315408	100316110	703	26.31	9.37765	3.68919	6.55694	C6MG0ACXX_8_7448.sorted.filtered_peak_1015
chr1	100435141	100436072	932	20.52	5.73462	2.86943	3.15550	C6MG0ACXX_8_7448.sorted.filtered_peak_1016
chr1	100494346	100494772	427	28.13	9.96352	3.70255	7.11998	C6MG0ACXX_8_7448.sorted.filtered_peak_1017
chr1	100503231	100503927	697	38.73	10.56780	3.14670	7.71491	C6MG0ACXX_8_7448.sorted.filtered_peak_1018
chr1	100598132	100598974	843	44.56	15.18945	3.70742	12.17296	C6MG0ACXX_8_7448.sorted.filtered_peak_1019
chr1	100658236	100658485	250	15.49	4.50954	2.78109	2.01375	C6MG0ACXX_8_7448.sorted.filtered_peak_1020
chr1	100715037	100715704	668	30.85	11.02822	3.80503	8.12705	C6MG0ACXX_8_7448.sorted.filtered_peak_1021
chr1	100731236	100732135	900	37.51	12.03704	3.55186	9.10694	C6MG0ACXX_8_7448.sorted.filtered_peak_1022
chr1	100772658	100773036	379	14.36	3.54654	2.43114	1.19895	C6MG0ACXX_8_7448.sorted.filtered_peak_1023
chr1	100816799	100818251	1453	33.55	6.63465	2.52518	3.96551	C6MG0ACXX_8_7448.sorted.filtered_peak_1024
chr1	100866024	100866410	387	25.56	7.42344	3.13169	4.69683	C6MG0ACXX_8_7448.sorted.filtered_peak_1025
chr1	100905718	100906058	341	35.04	10.31152	3.31942	7.44593	C6MG0ACXX_8_7448.sorted.filtered_peak_1026
chr1	100909482	100909975	494	25.10	3.92300	2.11249	1.51772	C6MG0ACXX_8_7448.sorted.filtered_peak_1027
chr1	100918287	100918551	265	23.19	4.35157	2.30615	1.87678	C6MG0ACXX_8_7448.sorted.filtered_peak_1028
chr1	100996629	100996977	349	17.42	3.70483	2.33203	1.33161	C6MG0ACXX_8_7448.sorted.filtered_peak_1029
chr1	101178547	101178812	266	16.04	3.94205	2.49822	1.53117	C6MG0ACXX_8_7448.sorted.filtered_peak_1030
chr1	101360405	101360868	464	27.41	5.73805	2.53554	3.13155	C6MG0ACXX_8_7448.sorted.filtered_peak_1031
chr1	101361072	101362029	958	32.06	7.86781	2.83667	5.15057	C6MG0ACXX_8_7448.sorted.filtered_peak_1032
chr1	101392915	101393266	352	17.97	4.40769	2.57092	1.92953	C6MG0ACXX_8_7448.sorted.filtered_peak_1033
chr1	101491006	101491597	592	28.97	8.13889	3.05687	5.41678	C6MG0ACXX_8_7448.sorted.filtered_peak_1034
chr1	101547101	101547389	289	17.79	4.23735	2.51314	1.78448	C6MG0ACXX_8_7448.sorted.filtered_peak_1035
chr1	101577438	101577920	483	21.33	7.48105	3.48032	4.75524	C6MG0ACXX_8_7448.sorted.filtered_peak_1036
chr1	101588072	101588603	532	23.63	7.22852	3.16950	4.54005	C6MG0ACXX_8_7448.sorted.filtered_peak_1037
chr1	101593862	101594204	343	20.33	5.18841	2.71768	2.62742	C6MG0ACXX_8_7448.sorted.filtered_peak_1038
chr1	101644519	101644916	398	21.80	5.99583	2.91523	3.36096	C6MG0ACXX_8_7448.sorted.filtered_peak_1039
chr1	101664954	101665215	262	22.95	7.46708	3.34045	4.73901	C6MG0ACXX_8_7448.sorted.filtered_peak_1040
chr1	101774890	101775761	872	21.88	4.36742	2.35528	1.90795	C6MG0ACXX_8_7448.sorted.filtered_peak_1041
chr1	101822960	101823226	267	22.15	8.71947	3.91289	5.90553	C6MG0ACXX_8_7448.sorted.filtered_peak_1042
chr1	101836730	101837016	287	16.09	4.86612	2.88913	2.32603	C6MG0ACXX_8_7448.sorted.filtered_peak_1043
chr1	103440292	103440541	250	15.91	4.37515	2.68542	1.90597	C6MG0ACXX_8_7448.sorted.filtered_peak_1044
chr1	103627953	103628202	250	17.14	5.47018	3.06566	2.87084	C6MG0ACXX_8_7448.sorted.filtered_peak_1045
chr1	104057570	104057954	385	18.61	5.73622	3.03045	3.13671	C6MG0ACXX_8_7448.sorted.filtered_peak_1046
chr1	104068181	104068915	735	44.79	14.09307	3.56668	11.09074	C6MG0ACXX_8_7448.sorted.filtered_peak_1047
chr1	105530185	105530541	357	15.32	4.43032	2.75832	1.93788	C6MG0ACXX_8_7448.sorted.filtered_peak_1048
chr1	107599180	107599605	426	25.86	7.92808	3.25150	5.19223	C6MG0ACXX_8_7448.sorted.filtered_peak_1049
chr1	108479548	108479864	317	19.59	3.86679	2.29294	1.46725	C6MG0ACXX_8_7448.sorted.filtered_peak_1050
chr1	108742717	108743223	507	25.77	7.52511	3.15020	4.79552	C6MG0ACXX_8_7448.sorted.filtered_peak_1051
chr1	109047542	109047798	257	17.10	4.88655	2.81725	2.35325	C6MG0ACXX_8_7448.sorted.filtered_peak_1052
chr1	109102272	109102780	509	45.35	13.94168	3.57618	10.91496	C6MG0ACXX_8_7448.sorted.filtered_peak_1053
chr1	109133505	109134129	625	38.18	15.15612	4.23185	12.12671	C6MG0ACXX_8_7448.sorted.filtered_peak_1054
chr1	109187711	109187992	282	24.38	4.44299	2.28767	1.95743	C6MG0ACXX_8_7448.sorted.filtered_peak_1055
chr1	109189209	109189742	534	41.04	13.01339	3.64818	10.01259	C6MG0ACXX_8_7448.sorted.filtered_peak_1056
chr1	109203521	109204150	630	32.44	10.71040	3.59090	7.82642	C6MG0ACXX_8_7448.sorted.filtered_peak_1057
chr1	109234648	109235672	1025	45.61	14.01184	3.55967	10.99395	C6MG0ACXX_8_7448.sorted.filtered_peak_1058
chr1	109246174	109247046	873	25.20	5.98503	2.68149	3.37905	C6MG0ACXX_8_7448.sorted.filtered_peak_1059
chr1	109288950	109289838	889	43.54	14.31980	3.56865	11.33522	C6MG0ACXX_8_7448.sorted.filtered_peak_1060
chr1	109419404	109419880	477	26.45	6.98775	2.93435	4.29850	C6MG0ACXX_8_7448.sorted.filtered_peak_1061
chr1	109499263	109499811	549	27.69	8.98540	3.45169	6.18344	C6MG0ACXX_8_7448.sorted.filtered_peak_1062
chr1	109505628	109506304	677	36.65	12.71638	3.77246	9.76395	C6MG0ACXX_8_7448.sorted.filtered_peak_1063
chr1	109583851	109585039	1189	31.61	11.03394	3.57728	8.20158	C6MG0ACXX_8_7448.sorted.filtered_peak_1064
chr1	109618263	109619009	747	25.55	9.95549	3.90928	7.11502	C6MG0ACXX_8_7448.sorted.filtered_peak_1065
chr1	109633135	109633850	716	31.87	10.56193	3.55712	7.69570	C6MG0ACXX_8_7448.sorted.filtered_peak_1066
chr1	109642530	109643157	628	37.79	14.57472	4.13646	11.55383	C6MG0ACXX_8_7448.sorted.filtered_peak_1067
chr1	109656218	109657108	891	29.17	7.07596	2.75196	4.42596	C6MG0ACXX_8_7448.sorted.filtered_peak_1068
chr1	109704847	109705311	465	22.96	7.25494	3.25419	4.54270	C6MG0ACXX_8_7448.sorted.filtered_peak_1069
chr1	109756197	109757147	951	41.99	13.28426	3.57947	10.30632	C6MG0ACXX_8_7448.sorted.filtered_peak_1070
chr1	109791944	109792274	331	17.48	4.14240	2.49303	1.70559	C6MG0ACXX_8_7448.sorted.filtered_peak_1071
chr1	109825536	109826293	758	28.29	8.30540	3.22512	5.52973	C6MG0ACXX_8_7448.sorted.filtered_peak_1072
chr1	109968529	109969489	961	48.91	18.21403	4.11657	15.06350	C6MG0ACXX_8_7448.sorted.filtered_peak_1073
chr1	110026249	110027019	771	43.40	10.82795	3.01670	7.95245	C6MG0ACXX_8_7448.sorted.filtered_peak_1074
chr1	110036482	110037057	576	36.39	9.65973	3.09010	6.82667	C6MG0ACXX_8_7448.sorted.filtered_peak_1075
chr1	110074915	110075225	311	23.69	6.55810	2.97536	3.89143	C6MG0ACXX_8_7448.sorted.filtered_peak_1076
chr1	110090750	110091382	633	40.98	12.44143	3.43784	9.49643	C6MG0ACXX_8_7448.sorted.filtered_peak_1077
chr1	110162055	110162537	483	29.01	5.93405	2.51471	3.32698	C6MG0ACXX_8_7448.sorted.filtered_peak_1078
chr1	110163499	110163862	364	39.32	11.05868	3.26443	8.15463	C6MG0ACXX_8_7448.sorted.filtered_peak_1079
chr1	110185939	110186454	516	15.02	4.26752	2.70816	1.79511	C6MG0ACXX_8_7448.sorted.filtered_peak_1080
chr1	110198538	110199043	506	17.40	4.99427	2.83939	2.45523	C6MG0ACXX_8_7448.sorted.filtered_peak_1081
chr1	110282575	110283178	604	19.76	7.12896	3.45954	4.44654	C6MG0ACXX_8_7448.sorted.filtered_peak_1082
chr1	110333349	110333798	450	29.06	8.11578	3.09894	5.36031	C6MG0ACXX_8_7448.sorted.filtered_peak_1083
chr1	110344839	110345631	793	20.32	5.41640	2.79775	2.83952	C6MG0ACXX_8_7448.sorted.filtered_peak_1084
chr1	110432931	110433224	294	20.78	5.13228	2.67575	2.57351	C6MG0ACXX_8_7448.sorted.filtered_peak_1085
chr1	110448585	110449137	553	27.35	6.50585	2.72696	3.86158	C6MG0ACXX_8_7448.sorted.filtered_peak_1086
chr1	110527049	110527572	524	55.08	23.10296	4.70332	19.78657	C6MG0ACXX_8_7448.sorted.filtered_peak_1087
chr1	110546431	110546839	409	16.85	4.59386	2.71652	2.09602	C6MG0ACXX_8_7448.sorted.filtered_peak_1088
chr1	110576892	110577788	897	41.87	14.23867	3.70963	11.25388	C6MG0ACXX_8_7448.sorted.filtered_peak_1089
chr1	110752597	110753186	590	34.77	9.27835	3.06408	6.47562	C6MG0ACXX_8_7448.sorted.filtered_peak_1090
chr1	110880892	110882169	1278	104.52	35.49245	4.20286	31.77484	C6MG0ACXX_8_7448.sorted.filtered_peak_1091
chr1	110950165	110950869	705	30.91	10.29644	3.49548	7.46916	C6MG0ACXX_8_7448.sorted.filtered_peak_1092
chr1	111097995	111098272	278	16.74	4.17262	2.55281	1.71906	C6MG0ACXX_8_7448.sorted.filtered_peak_1093
chr1	111161972	111162607	636	25.85	7.07049	2.97831	4.38462	C6MG0ACXX_8_7448.sorted.filtered_peak_1094
chr1	111173509	111174376	868	35.47	7.76735	2.67893	5.05256	C6MG0ACXX_8_7448.sorted.filtered_peak_1095
chr1	111189829	111190568	740	41.23	11.33438	3.17476	8.44989	C6MG0ACXX_8_7448.sorted.filtered_peak_1096
chr1	111217358	111217654	297	23.51	3.73607	2.10742	1.35751	C6MG0ACXX_8_7448.sorted.filtered_peak_1097
chr1	111308683	111308933	251	20.39	6.46227	3.19295	3.79033	C6MG0ACXX_8_7448.sorted.filtered_peak_1098
chr1	111329795	111330147	353	20.30	5.34087	2.76823	2.77461	C6MG0ACXX_8_7448.sorted.filtered_peak_1099
chr1	111415585	111415893	309	26.44	3.95645	2.08385	1.54231	C6MG0ACXX_8_7448.sorted.filtered_peak_1100
chr1	111417158	111417414	257	29.25	4.67962	2.19630	2.16715	C6MG0ACXX_8_7448.sorted.filtered_peak_1101
chr1	111417771	111418213	443	32.30	4.60136	2.09621	2.10420	C6MG0ACXX_8_7448.sorted.filtered_peak_1102
chr1	111422538	111423000	463	40.47	9.03479	2.77967	6.23452	C6MG0ACXX_8_7448.sorted.filtered_peak_1103
chr1	111423291	111423870	580	34.17	7.45966	2.68435	4.74684	C6MG0ACXX_8_7448.sorted.filtered_peak_1104
chr1	111459569	111459863	295	15.45	4.50922	2.78049	2.01101	C6MG0ACXX_8_7448.sorted.filtered_peak_1105
chr1	111505845	111506997	1153	46.13	16.04398	3.69655	13.02737	C6MG0ACXX_8_7448.sorted.filtered_peak_1106
chr1	111682478	111683015	538	28.28	8.15168	3.15335	5.39716	C6MG0ACXX_8_7448.sorted.filtered_peak_1107
chr1	111746454	111747370	917	29.78	4.21261	2.06556	1.76095	C6MG0ACXX_8_7448.sorted.filtered_peak_1108
chr1	111758406	111759087	682	52.28	15.72703	3.53457	12.64696	C6MG0ACXX_8_7448.sorted.filtered_peak_1109
chr1	111888871	111889267	397	20.09	5.56393	2.88238	2.95618	C6MG0ACXX_8_7448.sorted.filtered_peak_1110
chr1	111991745	111992241	497	56.01	20.95626	4.28274	17.69524	C6MG0ACXX_8_7448.sorted.filtered_peak_1111
chr1	112019433	112019867	435	20.19	4.16098	2.36614	1.71830	C6MG0ACXX_8_7448.sorted.filtered_peak_1112
chr1	112050711	112051196	486	29.66	7.07800	2.78503	4.38449	C6MG0ACXX_8_7448.sorted.filtered_peak_1113
chr1	112135370	112136108	739	51.38	18.45609	3.99442	15.32216	C6MG0ACXX_8_7448.sorted.filtered_peak_1114
chr1	112141246	112141542	297	24.69	3.92621	2.12706	1.51651	C6MG0ACXX_8_7448.sorted.filtered_peak_1115
chr1	112145614	112145893	280	23.92	3.88415	2.13829	1.48008	C6MG0ACXX_8_7448.sorted.filtered_peak_1116
chr1	112146566	112147171	606	25.07	5.42229	2.54081	2.84686	C6MG0ACXX_8_7448.sorted.filtered_peak_1117
chr1	112158962	112159288	327	28.97	4.76880	2.21984	2.26425	C6MG0ACXX_8_7448.sorted.filtered_peak_1118
chr1	112162039	112162602	564	39.79	8.24971	2.63632	5.49382	C6MG0ACXX_8_7448.sorted.filtered_peak_1119
chr1	112281589	112282226	638	26.15	6.13975	2.70278	3.50836	C6MG0ACXX_8_7448.sorted.filtered_peak_1120
chr1	112282462	112282711	250	21.12	3.86235	2.22682	1.46202	C6MG0ACXX_8_7448.sorted.filtered_peak_1121
chr1	112297988	112298723	736	55.76	22.27935	4.59372	18.97665	C6MG0ACXX_8_7448.sorted.filtered_peak_1122
chr1	112933436	112933831	396	17.43	3.92347	2.41552	1.51270	C6MG0ACXX_8_7448.sorted.filtered_peak_1123
chr1	112938578	112939096	519	22.59	5.48816	2.66874	2.92415	C6MG0ACXX_8_7448.sorted.filtered_peak_1124
chr1	113008709	113009157	449	23.82	7.10620	3.13363	4.41125	C6MG0ACXX_8_7448.sorted.filtered_peak_1125
chr1	113161443	113161692	250	26.01	4.06162	2.12520	1.63383	C6MG0ACXX_8_7448.sorted.filtered_peak_1126
chr1	113161993	113162940	948	34.55	8.82945	2.88655	6.09445	C6MG0ACXX_8_7448.sorted.filtered_peak_1127
chr1	113217290	113217739	450	23.12	6.05102	2.83177	3.43597	C6MG0ACXX_8_7448.sorted.filtered_peak_1128
chr1	113243332	113243747	416	36.64	9.12754	2.95283	6.32757	C6MG0ACXX_8_7448.sorted.filtered_peak_1129
chr1	113247763	113248121	359	30.95	5.17109	2.26288	2.62026	C6MG0ACXX_8_7448.sorted.filtered_peak_1130
chr1	113249767	113250169	403	28.34	5.01226	2.30955	2.46672	C6MG0ACXX_8_7448.sorted.filtered_peak_1131
chr1	113257801	113258354	554	68.94	28.09024	4.65201	24.62271	C6MG0ACXX_8_7448.sorted.filtered_peak_1132
chr1	113498043	113498347	305	26.51	4.56814	2.24827	2.07556	C6MG0ACXX_8_7448.sorted.filtered_peak_1133
chr1	113498539	113499263	725	44.19	14.34745	3.61504	11.34413	C6MG0ACXX_8_7448.sorted.filtered_peak_1134
chr1	113615248	113616376	1129	43.82	20.22305	4.89316	17.02963	C6MG0ACXX_8_7448.sorted.filtered_peak_1135
chr1	113932580	113933193	614	32.64	10.70052	3.54492	7.83345	C6MG0ACXX_8_7448.sorted.filtered_peak_1136
chr1	114301490	114302489	1000	23.79	5.83997	2.73924	3.22406	C6MG0ACXX_8_7448.sorted.filtered_peak_1137
chr1	114323348	114323608	261	23.57	5.02312	2.49728	2.47461	C6MG0ACXX_8_7448.sorted.filtered_peak_1138
chr1	114326299	114326977	679	23.84	4.55760	2.33396	2.07672	C6MG0ACXX_8_7448.sorted.filtered_peak_1139
chr1	114354707	114355382	676	65.65	25.83364	4.51395	22.42814	C6MG0ACXX_8_7448.sorted.filtered_peak_1140
chr1	114381492	114381775	284	15.32	3.99856	2.56580	1.57580	C6MG0ACXX_8_7448.sorted.filtered_peak_1141
chr1	114414208	114414894	687	40.41	11.96157	3.36667	9.03734	C6MG0ACXX_8_7448.sorted.filtered_peak_1142
chr1	114447153	114448097	945	78.46	33.03321	4.74293	29.44608	C6MG0ACXX_8_7448.sorted.filtered_peak_1143
chr1	114471823	114472404	582	39.02	10.32405	3.11961	7.45131	C6MG0ACXX_8_7448.sorted.filtered_peak_1144
chr1	114472947	114473379	433	26.14	3.89912	2.07815	1.48920	C6MG0ACXX_8_7448.sorted.filtered_peak_1145
chr1	114483427	114483794	368	16.33	3.47316	2.29334	1.13819	C6MG0ACXX_8_7448.sorted.filtered_peak_1146
chr1	114883991	114884273	283	23.18	6.91341	3.12585	4.22242	C6MG0ACXX_8_7448.sorted.filtered_peak_1147
chr1	114889093	114889524	432	28.84	8.30268	3.17588	5.52893	C6MG0ACXX_8_7448.sorted.filtered_peak_1148
chr1	115053244	115054577	1334	35.65	9.18011	2.94000	6.41090	C6MG0ACXX_8_7448.sorted.filtered_peak_1149
chr1	115123911	115124624	714	41.78	16.70209	4.35691	13.59989	C6MG0ACXX_8_7448.sorted.filtered_peak_1150
chr1	115212385	115212948	564	32.08	11.26309	3.74115	8.36216	C6MG0ACXX_8_7448.sorted.filtered_peak_1151
chr1	115258955	115259629	675	29.88	9.80714	3.44110	6.99656	C6MG0ACXX_8_7448.sorted.filtered_peak_1152
chr1	115299870	115301007	1138	50.98	15.29100	3.53265	12.22819	C6MG0ACXX_8_7448.sorted.filtered_peak_1153
chr1	115322826	115323543	718	35.99	15.09469	4.37839	12.07227	C6MG0ACXX_8_7448.sorted.filtered_peak_1154
chr1	115595193	115595447	255	15.41	4.05941	2.58876	1.62417	C6MG0ACXX_8_7448.sorted.filtered_peak_1155
chr1	115605282	115605612	331	24.14	6.42981	2.89532	3.78297	C6MG0ACXX_8_7448.sorted.filtered_peak_1156
chr1	115641676	115642498	823	22.62	6.69075	3.07786	4.02486	C6MG0ACXX_8_7448.sorted.filtered_peak_1157
chr1	116184992	116185591	600	19.22	4.90971	2.67985	2.38095	C6MG0ACXX_8_7448.sorted.filtered_peak_1158
chr1	116681592	116681992	401	20.05	7.37944	3.55753	4.66133	C6MG0ACXX_8_7448.sorted.filtered_peak_1159
chr1	116694651	116695030	380	29.18	9.46607	3.48810	6.63628	C6MG0ACXX_8_7448.sorted.filtered_peak_1160
chr1	116868252	116868734	483	16.66	3.78938	2.40232	1.40351	C6MG0ACXX_8_7448.sorted.filtered_peak_1161
chr1	116915413	116916167	755	40.46	10.86320	3.08496	8.00999	C6MG0ACXX_8_7448.sorted.filtered_peak_1162
chr1	116920476	116920786	311	26.17	4.15409	2.14649	1.71136	C6MG0ACXX_8_7448.sorted.filtered_peak_1163
chr1	116961071	116961440	370	23.65	7.22082	3.19263	4.50985	C6MG0ACXX_8_7448.sorted.filtered_peak_1164
chr1	117047023	117047477	455	41.56	12.98229	3.54887	10.00821	C6MG0ACXX_8_7448.sorted.filtered_peak_1165
chr1	117051563	117051839	277	24.60	4.19867	2.20654	1.75358	C6MG0ACXX_8_7448.sorted.filtered_peak_1166
chr1	117057553	117058183	631	39.39	11.87607	3.41956	8.95082	C6MG0ACXX_8_7448.sorted.filtered_peak_1167
chr1	117081207	117081568	362	25.02	7.04645	3.02503	4.35753	C6MG0ACXX_8_7448.sorted.filtered_peak_1168
chr1	117099084	117099587	504	35.96	11.22070	3.46389	8.32492	C6MG0ACXX_8_7448.sorted.filtered_peak_1169
chr1	117112604	117113828	1225	29.01	5.70651	2.42898	3.14571	C6MG0ACXX_8_7448.sorted.filtered_peak_1170
chr1	117279867	117280906	1040	37.54	7.82126	2.63319	5.08780	C6MG0ACXX_8_7448.sorted.filtered_peak_1171
chr1	117281224	117282016	793	35.96	7.50897	2.59564	4.81646	C6MG0ACXX_8_7448.sorted.filtered_peak_1172
chr1	117296804	117297288	485	27.01	6.35731	2.71008	3.72252	C6MG0ACXX_8_7448.sorted.filtered_peak_1173
chr1	117306504	117307433	930	38.14	5.94427	2.22570	3.35032	C6MG0ACXX_8_7448.sorted.filtered_peak_1174
chr1	117312156	117312691	536	42.16	8.71743	2.66109	5.93356	C6MG0ACXX_8_7448.sorted.filtered_peak_1175
chr1	117359104	117359423	320	24.13	4.54437	2.33093	2.04126	C6MG0ACXX_8_7448.sorted.filtered_peak_1176
chr1	117369790	117370239	450	31.07	9.70960	3.41454	6.87301	C6MG0ACXX_8_7448.sorted.filtered_peak_1177
chr1	117420611	117421138	528	21.93	4.84135	2.51237	2.31725	C6MG0ACXX_8_7448.sorted.filtered_peak_1178
chr1	117594087	117594576	490	17.62	4.15384	2.49168	1.71202	C6MG0ACXX_8_7448.sorted.filtered_peak_1179
chr1	117602367	117603153	787	62.15	24.97620	4.55337	21.61181	C6MG0ACXX_8_7448.sorted.filtered_peak_1180
chr1	117664361	117664883	523	24.63	5.85399	2.70994	3.22507	C6MG0ACXX_8_7448.sorted.filtered_peak_1181
chr1	117908931	117910353	1423	29.67	5.60838	2.41551	3.01078	C6MG0ACXX_8_7448.sorted.filtered_peak_1182
chr1	118055350	118055649	300	17.41	4.81225	2.75949	2.30013	C6MG0ACXX_8_7448.sorted.filtered_peak_1183
chr1	118148050	118148965	916	59.10	21.25069	3.94582	18.03994	C6MG0ACXX_8_7448.sorted.filtered_peak_1184
chr1	118198817	118199164	348	36.04	6.71083	2.44727	4.05188	C6MG0ACXX_8_7448.sorted.filtered_peak_1185
chr1	118206931	118207414	484	47.49	14.86436	3.57986	11.83043	C6MG0ACXX_8_7448.sorted.filtered_peak_1186
chr1	118301333	118301582	250	17.53	3.86155	2.38725	1.46310	C6MG0ACXX_8_7448.sorted.filtered_peak_1187
chr1	118471702	118472701	1000	36.90	12.95490	3.64150	10.04919	C6MG0ACXX_8_7448.sorted.filtered_peak_1188
chr1	119682603	119683558	956	66.57	25.99107	4.51791	22.57782	C6MG0ACXX_8_7448.sorted.filtered_peak_1189
chr1	120286716	120286965	250	18.09	3.91792	2.37821	1.50797	C6MG0ACXX_8_7448.sorted.filtered_peak_1190
chr1	120532936	120533216	281	17.12	5.48431	3.06350	2.89196	C6MG0ACXX_8_7448.sorted.filtered_peak_1191
chr1	120838575	120838833	259	30.11	14.83889	5.25804	11.75341	C6MG0ACXX_8_7448.sorted.filtered_peak_1192
chr1	121258168	121258635	468	19.92	5.60861	2.89577	3.01126	C6MG0ACXX_8_7448.sorted.filtered_peak_1193
chr1	121260985	121261652	668	20.96	6.21250	2.99199	3.60963	C6MG0ACXX_8_7448.sorted.filtered_peak_1194
chr1	121484320	121485517	1198	96.50	56.18363	7.27929	51.93542	C6MG0ACXX_8_7448.sorted.filtered_peak_1195
chr1	142535507	142536541	1035	56.69	8.78990	2.33888	5.98480	C6MG0ACXX_8_7448.sorted.filtered_peak_1196
chr1	142537384	142539368	1985	62.99	11.46333	2.56103	8.54531	C6MG0ACXX_8_7448.sorted.filtered_peak_1197
chr1	142653999	142654300	302	15.92	4.77464	2.85933	2.24856	C6MG0ACXX_8_7448.sorted.filtered_peak_1198
chr1	143536937	143537244	308	22.95	7.59961	3.35631	4.88469	C6MG0ACXX_8_7448.sorted.filtered_peak_1199
chr1	143540228	143540518	291	21.81	7.72441	3.51050	4.99134	C6MG0ACXX_8_7448.sorted.filtered_peak_1200
chr1	144005387	144005713	327	18.24	3.66882	2.28027	1.30638	C6MG0ACXX_8_7448.sorted.filtered_peak_1201
chr1	144007579	144007919	341	26.59	5.06587	2.37124	2.53787	C6MG0ACXX_8_7448.sorted.filtered_peak_1202
chr1	144018740	144019093	354	14.81	3.83796	2.53367	1.43641	C6MG0ACXX_8_7448.sorted.filtered_peak_1203
chr1	144528577	144528829	253	24.16	4.60471	2.34450	2.10081	C6MG0ACXX_8_7448.sorted.filtered_peak_1204
chr1	144533641	144534256	616	42.07	10.36138	3.01840	7.47534	C6MG0ACXX_8_7448.sorted.filtered_peak_1205
chr1	144907770	144908264	495	19.08	4.36701	2.49176	1.89875	C6MG0ACXX_8_7448.sorted.filtered_peak_1206
chr1	144931813	144932637	825	79.80	19.58950	3.16821	16.36293	C6MG0ACXX_8_7448.sorted.filtered_peak_1207
chr1	144948849	144949098	250	18.68	5.45344	2.93146	2.86572	C6MG0ACXX_8_7448.sorted.filtered_peak_1208
chr1	145014851	145015100	250	32.80	4.13468	1.98161	1.69068	C6MG0ACXX_8_7448.sorted.filtered_peak_1209
chr1	145039424	145040098	675	44.27	6.26186	2.16164	3.63036	C6MG0ACXX_8_7448.sorted.filtered_peak_1210
chr1	145046649	145047283	635	27.33	4.33981	2.16276	1.87147	C6MG0ACXX_8_7448.sorted.filtered_peak_1211
chr1	145054093	145054390	298	31.07	5.67237	2.39038	3.06288	C6MG0ACXX_8_7448.sorted.filtered_peak_1212
chr1	145058947	145059314	368	46.31	6.63056	2.19578	3.96105	C6MG0ACXX_8_7448.sorted.filtered_peak_1213
chr1	145096192	145096639	448	37.91	7.03622	2.45942	4.35754	C6MG0ACXX_8_7448.sorted.filtered_peak_1214
chr1	145110478	145111004	527	33.59	4.24235	1.98438	1.80116	C6MG0ACXX_8_7448.sorted.filtered_peak_1215
chr1	145115887	145116136	250	29.89	4.50374	2.13257	2.01895	C6MG0ACXX_8_7448.sorted.filtered_peak_1216
chr1	145117942	145118262	321	23.48	4.01771	2.19260	1.59236	C6MG0ACXX_8_7448.sorted.filtered_peak_1217
chr1	145290640	145291057	418	19.99	6.72722	3.31950	4.04180	C6MG0ACXX_8_7448.sorted.filtered_peak_1218
chr1	145291529	145292071	543	17.96	5.66422	3.03389	3.09347	C6MG0ACXX_8_7448.sorted.filtered_peak_1219
chr1	145382173	145382458	286	18.98	6.13726	3.18176	3.49046	C6MG0ACXX_8_7448.sorted.filtered_peak_1220
chr1	145382644	145383164	521	21.55	7.32524	3.38467	4.61856	C6MG0ACXX_8_7448.sorted.filtered_peak_1221
chr1	145396746	145397935	1190	28.68	4.89055	2.26153	2.36708	C6MG0ACXX_8_7448.sorted.filtered_peak_1222
chr1	145399256	145399505	250	30.11	5.70336	2.43297	3.08895	C6MG0ACXX_8_7448.sorted.filtered_peak_1223
chr1	145427419	145427877	459	25.76	9.66770	3.83202	6.82949	C6MG0ACXX_8_7448.sorted.filtered_peak_1224
chr1	145437654	145438495	842	25.81	4.70262	2.31042	2.19102	C6MG0ACXX_8_7448.sorted.filtered_peak_1225
chr1	145455194	145455747	554	41.50	9.87646	2.91470	7.03020	C6MG0ACXX_8_7448.sorted.filtered_peak_1226
chr1	145470275	145470640	366	37.44	11.71399	3.51941	8.78702	C6MG0ACXX_8_7448.sorted.filtered_peak_1227
chr1	145476833	145477510	678	35.31	8.85963	2.88365	6.10450	C6MG0ACXX_8_7448.sorted.filtered_peak_1228
chr1	145507179	145508063	885	35.73	15.55041	4.44277	12.52851	C6MG0ACXX_8_7448.sorted.filtered_peak_1229
chr1	145515891	145516529	639	43.27	17.73379	4.60922	14.56036	C6MG0ACXX_8_7448.sorted.filtered_peak_1230
chr1	145548803	145549385	583	33.96	15.90215	4.98897	12.80612	C6MG0ACXX_8_7448.sorted.filtered_peak_1231
chr1	145558425	145558833	409	15.29	3.76174	2.47051	1.38318	C6MG0ACXX_8_7448.sorted.filtered_peak_1232
chr1	145575622	145576261	640	36.72	11.40611	3.44370	8.50773	C6MG0ACXX_8_7448.sorted.filtered_peak_1233
chr1	145589286	145589702	417	21.33	4.88565	2.55302	2.36338	C6MG0ACXX_8_7448.sorted.filtered_peak_1234
chr1	145610534	145611247	714	24.87	11.04851	4.31549	8.17900	C6MG0ACXX_8_7448.sorted.filtered_peak_1235
chr1	145744020	145744550	531	17.38	5.63129	3.10679	3.02380	C6MG0ACXX_8_7448.sorted.filtered_peak_1236
chr1	146555914	146556892	979	22.48	6.33138	2.95657	3.69791	C6MG0ACXX_8_7448.sorted.filtered_peak_1237
chr1	146643821	146644587	767	42.19	14.65688	3.90021	11.61089	C6MG0ACXX_8_7448.sorted.filtered_peak_1238
chr1	146714015	146715109	1095	33.75	8.97931	3.04363	6.18861	C6MG0ACXX_8_7448.sorted.filtered_peak_1239
chr1	147016848	147017217	370	19.36	5.47371	2.87357	2.89801	C6MG0ACXX_8_7448.sorted.filtered_peak_1240
chr1	147071307	147072082	776	55.67	22.07321	4.53368	18.78089	C6MG0ACXX_8_7448.sorted.filtered_peak_1241
chr1	147089810	147090308	499	29.61	9.97633	3.59164	7.12788	C6MG0ACXX_8_7448.sorted.filtered_peak_1242
chr1	147112684	147112942	259	16.49	4.38393	2.64915	1.92014	C6MG0ACXX_8_7448.sorted.filtered_peak_1243
chr1	147120084	147120432	349	26.09	7.68827	3.15680	4.96083	C6MG0ACXX_8_7448.sorted.filtered_peak_1244
chr1	147142286	147143028	743	31.19	10.32300	3.56587	7.45697	C6MG0ACXX_8_7448.sorted.filtered_peak_1245
chr1	147721132	147721416	285	27.44	6.15608	2.64868	3.52405	C6MG0ACXX_8_7448.sorted.filtered_peak_1246
chr1	147727188	147727458	271	21.89	4.43049	2.38549	1.94352	C6MG0ACXX_8_7448.sorted.filtered_peak_1247
chr1	147735516	147736149	634	15.74	4.67280	2.83013	2.15526	C6MG0ACXX_8_7448.sorted.filtered_peak_1248
chr1	147790542	147791284	743	19.62	6.55916	3.26383	3.90431	C6MG0ACXX_8_7448.sorted.filtered_peak_1249
chr1	147806433	147807297	865	16.00	4.55346	2.75969	2.05702	C6MG0ACXX_8_7448.sorted.filtered_peak_1250
chr1	148241366	148241694	329	27.05	12.61162	4.74040	9.63942	C6MG0ACXX_8_7448.sorted.filtered_peak_1251
chr1	148550000	148550387	388	17.56	5.22827	2.92306	2.66064	C6MG0ACXX_8_7448.sorted.filtered_peak_1252
chr1	148550794	148551051	258	20.29	6.90417	3.35353	4.21480	C6MG0ACXX_8_7448.sorted.filtered_peak_1253
chr1	148551246	148552525	1280	20.72	6.28828	3.07535	3.64724	C6MG0ACXX_8_7448.sorted.filtered_peak_1254
chr1	149223207	149224126	920	45.04	17.85479	4.40006	14.69490	C6MG0ACXX_8_7448.sorted.filtered_peak_1255
chr1	149224466	149225091	626	36.35	12.12801	3.55897	9.22538	C6MG0ACXX_8_7448.sorted.filtered_peak_1256
chr1	149815288	149816005	718	17.75	4.13207	2.47843	1.69343	C6MG0ACXX_8_7448.sorted.filtered_peak_1257
chr1	149821189	149821791	603	22.06	6.50622	3.06705	3.84462	C6MG0ACXX_8_7448.sorted.filtered_peak_1258
chr1	149851269	149851668	400	17.21	4.05818	2.47812	1.62873	C6MG0ACXX_8_7448.sorted.filtered_peak_1259
chr1	149858120	149858601	482	63.25	18.86757	3.61240	15.66136	C6MG0ACXX_8_7448.sorted.filtered_peak_1260
chr1	149859195	149860349	1155	43.75	9.00926	2.61797	6.23858	C6MG0ACXX_8_7448.sorted.filtered_peak_1261
chr1	149871065	149871527	463	25.10	7.98969	3.35138	5.22763	C6MG0ACXX_8_7448.sorted.filtered_peak_1262
chr1	149899390	149900329	940	37.07	13.97894	3.92731	11.01316	C6MG0ACXX_8_7448.sorted.filtered_peak_1263
chr1	149981965	149982336	372	18.36	3.73359	2.29926	1.35792	C6MG0ACXX_8_7448.sorted.filtered_peak_1264
chr1	149982573	149982922	350	21.84	5.49810	2.72081	2.92828	C6MG0ACXX_8_7448.sorted.filtered_peak_1265
chr1	150039306	150040102	797	24.38	7.56929	3.20444	4.87067	C6MG0ACXX_8_7448.sorted.filtered_peak_1266
chr1	150121980	150122276	297	34.31	8.88102	3.03334	6.07345	C6MG0ACXX_8_7448.sorted.filtered_peak_1267
chr1	150159149	150159398	250	16.00	4.13159	2.58046	1.69763	C6MG0ACXX_8_7448.sorted.filtered_peak_1268
chr1	150185739	150186396	658	31.92	11.97863	3.91651	9.06875	C6MG0ACXX_8_7448.sorted.filtered_peak_1269
chr1	150206702	150207357	656	50.68	14.26474	3.30814	11.24953	C6MG0ACXX_8_7448.sorted.filtered_peak_1270
chr1	150208244	150208782	539	61.99	21.08921	3.89635	17.85295	C6MG0ACXX_8_7448.sorted.filtered_peak_1271
chr1	150241096	150241822	727	35.80	11.89118	3.57630	8.98859	C6MG0ACXX_8_7448.sorted.filtered_peak_1272
chr1	150266073	150266688	616	23.05	7.45557	3.27994	4.74906	C6MG0ACXX_8_7448.sorted.filtered_peak_1273
chr1	150293720	150294766	1047	27.11	9.52966	3.50303	6.76651	C6MG0ACXX_8_7448.sorted.filtered_peak_1274
chr1	150335888	150337311	1424	55.91	18.76088	3.66128	15.63832	C6MG0ACXX_8_7448.sorted.filtered_peak_1275
chr1	150459468	150460057	590	45.16	21.44782	5.33989	18.15964	C6MG0ACXX_8_7448.sorted.filtered_peak_1276
chr1	150487727	150488365	639	36.23	13.29820	3.92691	10.32350	C6MG0ACXX_8_7448.sorted.filtered_peak_1277
chr1	150533959	150534927	969	38.38	5.59242	2.15082	3.02724	C6MG0ACXX_8_7448.sorted.filtered_peak_1278
chr1	150535390	150535971	582	40.53	4.93538	1.99446	2.42116	C6MG0ACXX_8_7448.sorted.filtered_peak_1279
chr1	150539851	150540426	576	38.91	7.14787	2.45343	4.45005	C6MG0ACXX_8_7448.sorted.filtered_peak_1280
chr1	150551787	150552464	678	54.21	18.34723	3.82568	15.20437	C6MG0ACXX_8_7448.sorted.filtered_peak_1281
chr1	150583900	150584430	531	44.62	16.73468	4.14122	13.62809	C6MG0ACXX_8_7448.sorted.filtered_peak_1282
chr1	150585955	150586351	397	33.39	9.27146	3.15723	6.45506	C6MG0ACXX_8_7448.sorted.filtered_peak_1283
chr1	150594094	150594480	387	16.00	4.29478	2.65097	1.82283	C6MG0ACXX_8_7448.sorted.filtered_peak_1284
chr1	150601307	150602422	1116	50.89	20.36853	4.45500	17.14181	C6MG0ACXX_8_7448.sorted.filtered_peak_1285
chr1	150669483	150670037	555	41.43	16.42537	4.35843	13.31774	C6MG0ACXX_8_7448.sorted.filtered_peak_1286
chr1	150737724	150738336	613	16.28	4.18772	2.58521	1.74480	C6MG0ACXX_8_7448.sorted.filtered_peak_1287
chr1	150743312	150743685	374	20.55	6.53092	3.18282	3.87170	C6MG0ACXX_8_7448.sorted.filtered_peak_1288
chr1	150848742	150849475	734	53.01	24.25465	4.95762	20.94023	C6MG0ACXX_8_7448.sorted.filtered_peak_1289
chr1	150894974	150895272	299	23.55	5.21236	2.55070	2.65375	C6MG0ACXX_8_7448.sorted.filtered_peak_1290
chr1	150898504	150899186	683	34.12	11.33712	3.63189	8.42751	C6MG0ACXX_8_7448.sorted.filtered_peak_1291
chr1	150947019	150947433	415	22.27	5.06811	2.57287	2.51772	C6MG0ACXX_8_7448.sorted.filtered_peak_1292
chr1	150952014	150952263	250	19.32	3.93550	2.32599	1.52564	C6MG0ACXX_8_7448.sorted.filtered_peak_1293
chr1	150980473	150981110	638	44.19	17.22079	4.28296	14.09866	C6MG0ACXX_8_7448.sorted.filtered_peak_1294
chr1	151030228	151030614	387	34.87	7.97104	2.77834	5.22090	C6MG0ACXX_8_7448.sorted.filtered_peak_1295
chr1	151031811	151032264	454	29.40	5.66398	2.43532	3.06969	C6MG0ACXX_8_7448.sorted.filtered_peak_1296
chr1	151042793	151043902	1110	33.40	10.74023	3.57598	7.84011	C6MG0ACXX_8_7448.sorted.filtered_peak_1297
chr1	151118956	151119430	475	35.08	12.14303	3.78909	9.19600	C6MG0ACXX_8_7448.sorted.filtered_peak_1298
chr1	151128692	151129264	573	27.61	7.86368	3.13358	5.11171	C6MG0ACXX_8_7448.sorted.filtered_peak_1299
chr1	151129698	151130102	405	24.75	5.71406	2.64945	3.11340	C6MG0ACXX_8_7448.sorted.filtered_peak_1300
chr1	151138225	151138849	625	40.22	12.22874	3.43758	9.29600	C6MG0ACXX_8_7448.sorted.filtered_peak_1301
chr1	151162243	151162845	603	24.60	7.35976	3.15138	4.65468	C6MG0ACXX_8_7448.sorted.filtered_peak_1302
chr1	151170439	151171615	1177	37.94	13.01167	3.55363	10.11141	C6MG0ACXX_8_7448.sorted.filtered_peak_1303
chr1	151226945	151227569	625	34.10	13.67945	4.20358	10.68959	C6MG0ACXX_8_7448.sorted.filtered_peak_1304
chr1	151253692	151254909	1218	59.94	17.72016	3.46175	14.58035	C6MG0ACXX_8_7448.sorted.filtered_peak_1305
chr1	151284077	151284454	378	28.93	10.60854	3.82341	7.73993	C6MG0ACXX_8_7448.sorted.filtered_peak_1306
chr1	151299471	151300372	902	35.07	13.06525	3.95424	10.11850	C6MG0ACXX_8_7448.sorted.filtered_peak_1307
chr1	151313444	151313857	414	20.22	4.50666	2.48654	2.01334	C6MG0ACXX_8_7448.sorted.filtered_peak_1308
chr1	151319376	151320218	843	64.30	28.30040	4.92023	24.83960	C6MG0ACXX_8_7448.sorted.filtered_peak_1309
chr1	151371785	151372204	420	30.24	9.60606	3.47476	6.75586	C6MG0ACXX_8_7448.sorted.filtered_peak_1310
chr1	151416318	151416666	349	21.35	6.65715	3.17272	3.98681	C6MG0ACXX_8_7448.sorted.filtered_peak_1311
chr1	151431743	151432164	422	23.97	4.97119	2.46073	2.43472	C6MG0ACXX_8_7448.sorted.filtered_peak_1312
chr1	151483598	151483920	323	25.03	7.00517	3.03094	4.31018	C6MG0ACXX_8_7448.sorted.filtered_peak_1313
chr1	151512519	151513147	629	29.25	10.17662	3.64724	7.33369	C6MG0ACXX_8_7448.sorted.filtered_peak_1314
chr1	151566730	151566996	267	17.17	5.42105	3.03676	2.83776	C6MG0ACXX_8_7448.sorted.filtered_peak_1315
chr1	151584232	151584823	592	30.56	10.64560	3.62758	7.80809	C6MG0ACXX_8_7448.sorted.filtered_peak_1316
chr1	151693561	151693928	368	17.02	4.71961	2.75522	2.20833	C6MG0ACXX_8_7448.sorted.filtered_peak_1317
chr1	151735815	151736190	376	19.43	5.36095	2.82871	2.79694	C6MG0ACXX_8_7448.sorted.filtered_peak_1318
chr1	151762558	151763490	933	54.04	24.32045	4.74964	21.02432	C6MG0ACXX_8_7448.sorted.filtered_peak_1319
chr1	151812021	151812474	454	25.56	5.84600	2.63995	3.24183	C6MG0ACXX_8_7448.sorted.filtered_peak_1320
chr1	151881804	151882226	423	31.94	11.99566	3.99117	9.05755	C6MG0ACXX_8_7448.sorted.filtered_peak_1321
chr1	151913729	151914065	337	19.85	3.68614	2.21868	1.31364	C6MG0ACXX_8_7448.sorted.filtered_peak_1322
chr1	151918258	151918667	410	25.56	5.32083	2.49648	2.74790	C6MG0ACXX_8_7448.sorted.filtered_peak_1323
chr1	151940471	151940739	269	16.90	4.11527	2.51975	1.67692	C6MG0ACXX_8_7448.sorted.filtered_peak_1324
chr1	151945417	151945672	256	18.27	5.03089	2.79826	2.47607	C6MG0ACXX_8_7448.sorted.filtered_peak_1325
chr1	151966249	151966895	647	23.19	4.51415	2.35081	2.03089	C6MG0ACXX_8_7448.sorted.filtered_peak_1326
chr1	152007071	152008053	983	26.22	5.96609	2.64120	3.35258	C6MG0ACXX_8_7448.sorted.filtered_peak_1327
chr1	152020263	152021138	876	56.82	21.33382	4.11247	18.11795	C6MG0ACXX_8_7448.sorted.filtered_peak_1328
chr1	152413381	152413630	250	17.49	4.52366	2.64772	2.02679	C6MG0ACXX_8_7448.sorted.filtered_peak_1329
chr1	152432633	152433076	444	19.87	5.37294	2.81838	2.78890	C6MG0ACXX_8_7448.sorted.filtered_peak_1330
chr1	153467221	153467734	514	14.29	3.59353	2.45669	1.24194	C6MG0ACXX_8_7448.sorted.filtered_peak_1331
chr1	153508609	153508898	290	27.67	4.97031	2.32054	2.42951	C6MG0ACXX_8_7448.sorted.filtered_peak_1332
chr1	153517493	153517875	383	35.44	9.48220	3.07624	6.66905	C6MG0ACXX_8_7448.sorted.filtered_peak_1333
chr1	153539038	153539385	348	18.99	4.60146	2.58429	2.10392	C6MG0ACXX_8_7448.sorted.filtered_peak_1334
chr1	153606236	153607032	797	57.35	23.47226	4.57679	20.14383	C6MG0ACXX_8_7448.sorted.filtered_peak_1335
chr1	153630905	153631515	611	37.18	13.55140	4.07092	10.52415	C6MG0ACXX_8_7448.sorted.filtered_peak_1336
chr1	153643191	153644346	1156	59.64	25.42347	4.56359	22.10829	C6MG0ACXX_8_7448.sorted.filtered_peak_1337
chr1	153700029	153700978	950	63.63	29.83197	5.02898	26.37396	C6MG0ACXX_8_7448.sorted.filtered_peak_1338
chr1	153747729	153748547	819	24.91	5.23075	2.49425	2.67416	C6MG0ACXX_8_7448.sorted.filtered_peak_1339
chr1	153755699	153756474	776	37.91	12.82469	3.69650	9.87128	C6MG0ACXX_8_7448.sorted.filtered_peak_1340
chr1	153777859	153778504	646	22.54	7.17854	3.21753	4.50485	C6MG0ACXX_8_7448.sorted.filtered_peak_1341
chr1	153895086	153896013	928	71.65	28.90994	4.54747	25.43616	C6MG0ACXX_8_7448.sorted.filtered_peak_1342
chr1	153917731	153918159	429	26.19	3.94824	2.09054	1.53037	C6MG0ACXX_8_7448.sorted.filtered_peak_1343
chr1	153918426	153919314	889	28.34	4.65791	2.21293	2.15889	C6MG0ACXX_8_7448.sorted.filtered_peak_1344
chr1	153930690	153931388	699	50.47	13.45409	3.12702	10.48785	C6MG0ACXX_8_7448.sorted.filtered_peak_1345
chr1	153935965	153936317	353	42.78	7.68182	2.45713	4.94868	C6MG0ACXX_8_7448.sorted.filtered_peak_1346
chr1	153939878	153940413	536	35.61	7.78711	2.69677	5.05451	C6MG0ACXX_8_7448.sorted.filtered_peak_1347
chr1	153949356	153949832	477	21.07	4.30512	2.37068	1.84935	C6MG0ACXX_8_7448.sorted.filtered_peak_1348
chr1	153950056	153950973	918	23.87	5.90036	2.72538	3.30357	C6MG0ACXX_8_7448.sorted.filtered_peak_1349
chr1	153962963	153963569	607	34.19	12.18495	3.87787	9.23319	C6MG0ACXX_8_7448.sorted.filtered_peak_1350
chr1	154130158	154130581	424	34.02	13.51380	4.23039	10.51769	C6MG0ACXX_8_7448.sorted.filtered_peak_1351
chr1	154154701	154155389	689	35.11	8.98217	3.02743	6.16182	C6MG0ACXX_8_7448.sorted.filtered_peak_1352
chr1	154155636	154155913	278	32.03	7.71565	2.85458	4.97444	C6MG0ACXX_8_7448.sorted.filtered_peak_1353
chr1	154185895	154186149	255	17.91	5.17289	2.88208	2.60625	C6MG0ACXX_8_7448.sorted.filtered_peak_1354
chr1	154192836	154194056	1221	58.70	19.52096	3.56359	16.42286	C6MG0ACXX_8_7448.sorted.filtered_peak_1355
chr1	154244636	154245248	613	53.71	21.64076	4.57537	18.35692	C6MG0ACXX_8_7448.sorted.filtered_peak_1356
chr1	154297098	154297438	341	26.20	5.40428	2.49908	2.81865	C6MG0ACXX_8_7448.sorted.filtered_peak_1357
chr1	154325901	154326286	386	18.24	4.14470	2.44901	1.71849	C6MG0ACXX_8_7448.sorted.filtered_peak_1358
chr1	154358039	154358366	328	16.43	4.41712	2.67377	1.93494	C6MG0ACXX_8_7448.sorted.filtered_peak_1359
chr1	154359067	154359440	374	22.33	7.89409	3.54232	5.14508	C6MG0ACXX_8_7448.sorted.filtered_peak_1360
chr1	154377442	154377809	368	25.33	4.70001	2.32819	2.18729	C6MG0ACXX_8_7448.sorted.filtered_peak_1361
chr1	154379802	154380091	290	22.26	3.57148	2.09563	1.22263	C6MG0ACXX_8_7448.sorted.filtered_peak_1362
chr1	154404028	154404673	646	38.45	14.87292	4.19352	11.82873	C6MG0ACXX_8_7448.sorted.filtered_peak_1363
chr1	154417578	154417883	306	19.27	6.25315	3.17748	3.61619	C6MG0ACXX_8_7448.sorted.filtered_peak_1364
chr1	154436043	154436447	405	19.96	4.47130	2.48421	1.99107	C6MG0ACXX_8_7448.sorted.filtered_peak_1365
chr1	154452268	154452868	601	19.42	5.89439	3.02874	3.28797	C6MG0ACXX_8_7448.sorted.filtered_peak_1366
chr1	154531067	154531882	816	65.11	24.90313	4.19185	21.57620	C6MG0ACXX_8_7448.sorted.filtered_peak_1367
chr1	154580484	154580897	414	47.22	15.55313	3.78353	12.46985	C6MG0ACXX_8_7448.sorted.filtered_peak_1368
chr1	154599827	154600786	960	30.11	8.82453	3.13235	6.08176	C6MG0ACXX_8_7448.sorted.filtered_peak_1369
chr1	154731772	154732261	490	20.87	5.83154	2.90050	3.22639	C6MG0ACXX_8_7448.sorted.filtered_peak_1370
chr1	154763849	154764392	544	17.42	4.33140	2.57275	1.86874	C6MG0ACXX_8_7448.sorted.filtered_peak_1371
chr1	154842766	154843237	472	17.93	4.95573	2.77905	2.42770	C6MG0ACXX_8_7448.sorted.filtered_peak_1372
chr1	154909059	154910134	1076	63.16	20.89860	3.91697	17.63166	C6MG0ACXX_8_7448.sorted.filtered_peak_1373
chr1	154927564	154928052	489	36.91	8.95019	2.91384	6.14893	C6MG0ACXX_8_7448.sorted.filtered_peak_1374
chr1	154928465	154928803	339	40.10	10.20684	3.04401	7.34257	C6MG0ACXX_8_7448.sorted.filtered_peak_1375
chr1	154933818	154934633	816	34.86	8.26655	2.87129	5.48194	C6MG0ACXX_8_7448.sorted.filtered_peak_1376
chr1	154946219	154946490	272	47.01	6.86358	2.21350	4.18707	C6MG0ACXX_8_7448.sorted.filtered_peak_1377
chr1	154946680	154947625	946	82.52	27.05138	3.93010	23.59545	C6MG0ACXX_8_7448.sorted.filtered_peak_1378
chr1	154955254	154956171	918	46.28	19.85320	4.34718	16.73007	C6MG0ACXX_8_7448.sorted.filtered_peak_1379
chr1	154973388	154973932	545	35.12	5.05707	2.13243	2.51122	C6MG0ACXX_8_7448.sorted.filtered_peak_1380
chr1	154974346	154974936	591	51.83	12.51430	2.94314	9.58973	C6MG0ACXX_8_7448.sorted.filtered_peak_1381
chr1	154989941	154990306	366	24.03	6.59524	2.96861	3.92356	C6MG0ACXX_8_7448.sorted.filtered_peak_1382
chr1	155023159	155023963	805	28.46	6.58488	2.68499	3.94844	C6MG0ACXX_8_7448.sorted.filtered_peak_1383
chr1	155034069	155034318	250	27.36	5.85850	2.56545	3.25141	C6MG0ACXX_8_7448.sorted.filtered_peak_1384
chr1	155036017	155036516	500	24.81	5.12736	2.47442	2.56946	C6MG0ACXX_8_7448.sorted.filtered_peak_1385
chr1	155057197	155058165	969	45.53	14.23608	3.60971	11.20736	C6MG0ACXX_8_7448.sorted.filtered_peak_1386
chr1	155088299	155088688	390	14.65	4.06691	2.64344	1.62675	C6MG0ACXX_8_7448.sorted.filtered_peak_1387
chr1	155107658	155108801	1144	33.34	8.27033	2.86837	5.52856	C6MG0ACXX_8_7448.sorted.filtered_peak_1388
chr1	155112690	155113108	419	23.38	4.47760	2.33276	1.99486	C6MG0ACXX_8_7448.sorted.filtered_peak_1389
chr1	155140334	155140639	306	26.12	7.14794	3.00976	4.44248	C6MG0ACXX_8_7448.sorted.filtered_peak_1390
chr1	155145520	155146357	838	40.76	9.03016	2.71641	6.26494	C6MG0ACXX_8_7448.sorted.filtered_peak_1391
chr1	155163130	155163482	353	30.58	5.91432	2.45739	3.29607	C6MG0ACXX_8_7448.sorted.filtered_peak_1392
chr1	155164263	155164835	573	42.02	12.59157	3.49709	9.61043	C6MG0ACXX_8_7448.sorted.filtered_peak_1393
chr1	155178303	155179123	821	23.77	6.52120	2.94795	3.86227	C6MG0ACXX_8_7448.sorted.filtered_peak_1394
chr1	155196515	155197832	1318	47.13	18.16824	3.93150	15.09513	C6MG0ACXX_8_7448.sorted.filtered_peak_1395
chr1	155214184	155214985	802	41.36	13.28516	3.50639	10.34027	C6MG0ACXX_8_7448.sorted.filtered_peak_1396
chr1	155220298	155220782	485	22.96	4.36048	2.31645	1.88750	C6MG0ACXX_8_7448.sorted.filtered_peak_1397
chr1	155231674	155232536	863	31.12	8.51118	3.01826	5.77558	C6MG0ACXX_8_7448.sorted.filtered_peak_1398
chr1	155243075	155243580	506	42.68	12.42941	3.35750	9.47921	C6MG0ACXX_8_7448.sorted.filtered_peak_1399
chr1	155246978	155247297	320	34.95	8.72756	2.94368	5.94343	C6MG0ACXX_8_7448.sorted.filtered_peak_1400
chr1	155278182	155279140	959	50.30	21.31117	4.58700	18.09194	C6MG0ACXX_8_7448.sorted.filtered_peak_1401
chr1	155292997	155293344	348	32.73	6.15626	2.43186	3.52876	C6MG0ACXX_8_7448.sorted.filtered_peak_1402
chr1	155293550	155294364	815	32.47	6.22222	2.47209	3.57462	C6MG0ACXX_8_7448.sorted.filtered_peak_1403
chr1	155436301	155436557	257	14.79	4.03040	2.61905	1.60709	C6MG0ACXX_8_7448.sorted.filtered_peak_1404
chr1	155505990	155506423	434	21.99	6.22534	2.98390	3.57409	C6MG0ACXX_8_7448.sorted.filtered_peak_1405
chr1	155532157	155533167	1011	39.60	15.13625	4.03216	12.12158	C6MG0ACXX_8_7448.sorted.filtered_peak_1406
chr1	155579496	155580047	552	27.53	13.08944	4.82180	10.10083	C6MG0ACXX_8_7448.sorted.filtered_peak_1407
chr1	155607234	155607488	255	18.51	6.33189	3.29830	3.67153	C6MG0ACXX_8_7448.sorted.filtered_peak_1408
chr1	155658079	155658975	897	38.35	15.78638	4.44600	12.70332	C6MG0ACXX_8_7448.sorted.filtered_peak_1409
chr1	155714726	155715627	902	24.81	10.74298	4.29759	7.86103	C6MG0ACXX_8_7448.sorted.filtered_peak_1410
chr1	155826923	155827237	315	39.41	7.80392	2.56777	5.07389	C6MG0ACXX_8_7448.sorted.filtered_peak_1411
chr1	155828979	155830387	1409	49.31	14.05132	3.18249	11.09542	C6MG0ACXX_8_7448.sorted.filtered_peak_1412
chr1	155880983	155881514	532	22.03	6.66658	3.10820	4.00513	C6MG0ACXX_8_7448.sorted.filtered_peak_1413
chr1	155903872	155904789	918	41.62	16.32496	4.04590	13.30817	C6MG0ACXX_8_7448.sorted.filtered_peak_1414
chr1	155947983	155948364	382	27.41	4.91899	2.31145	2.39185	C6MG0ACXX_8_7448.sorted.filtered_peak_1415
chr1	155974789	155975274	486	17.71	4.86840	2.76143	2.34814	C6MG0ACXX_8_7448.sorted.filtered_peak_1416
chr1	155990461	155990974	514	31.40	13.96320	4.57764	10.97058	C6MG0ACXX_8_7448.sorted.filtered_peak_1417
chr1	156023579	156025196	1618	32.72	7.08712	2.60088	4.43315	C6MG0ACXX_8_7448.sorted.filtered_peak_1418
chr1	156052182	156052489	308	20.97	6.19564	3.04066	3.55171	C6MG0ACXX_8_7448.sorted.filtered_peak_1419
chr1	156060475	156060847	373	18.72	6.51248	3.33198	3.85242	C6MG0ACXX_8_7448.sorted.filtered_peak_1420
chr1	156066773	156067201	429	33.33	11.90152	3.85335	8.96811	C6MG0ACXX_8_7448.sorted.filtered_peak_1421
chr1	156075989	156076428	440	38.05	13.38099	3.88190	10.38198	C6MG0ACXX_8_7448.sorted.filtered_peak_1422
chr1	156083912	156084161	250	18.68	4.40038	2.52446	1.93365	C6MG0ACXX_8_7448.sorted.filtered_peak_1423
chr1	156096795	156097314	520	31.65	10.57647	3.54725	7.73082	C6MG0ACXX_8_7448.sorted.filtered_peak_1424
chr1	156163490	156164201	712	59.71	27.13062	5.05133	23.71264	C6MG0ACXX_8_7448.sorted.filtered_peak_1425
chr1	156182651	156183117	467	60.45	8.97598	2.29905	6.16374	C6MG0ACXX_8_7448.sorted.filtered_peak_1426
chr1	156186161	156186709	549	261.46	181.51007	10.03354	175.75945	C6MG0ACXX_8_7448.sorted.filtered_peak_1427
chr1	156192700	156193104	405	20.36	4.50122	2.47215	2.01836	C6MG0ACXX_8_7448.sorted.filtered_peak_1428
chr1	156195241	156195490	250	23.94	7.05560	3.10981	4.36184	C6MG0ACXX_8_7448.sorted.filtered_peak_1429
chr1	156196101	156196422	322	16.48	3.53432	2.31052	1.18918	C6MG0ACXX_8_7448.sorted.filtered_peak_1430
chr1	156252227	156252933	707	49.11	17.53049	4.07902	14.37156	C6MG0ACXX_8_7448.sorted.filtered_peak_1431
chr1	156265166	156265631	466	17.81	4.87586	2.76287	2.34471	C6MG0ACXX_8_7448.sorted.filtered_peak_1432
chr1	156307945	156308696	752	81.01	37.02922	5.37520	33.28512	C6MG0ACXX_8_7448.sorted.filtered_peak_1433
chr1	156355509	156355826	318	18.56	4.89472	2.71302	2.37503	C6MG0ACXX_8_7448.sorted.filtered_peak_1434
chr1	156390030	156390348	319	20.18	5.31817	2.76527	2.75585	C6MG0ACXX_8_7448.sorted.filtered_peak_1435
chr1	156426346	156427372	1027	35.18	9.64340	3.17810	6.79015	C6MG0ACXX_8_7448.sorted.filtered_peak_1436
chr1	156470524	156471438	915	51.25	9.89763	2.62759	7.03489	C6MG0ACXX_8_7448.sorted.filtered_peak_1437
chr1	156474666	156475360	695	60.25	14.91857	3.09872	11.87318	C6MG0ACXX_8_7448.sorted.filtered_peak_1438
chr1	156561174	156561831	658	23.04	6.38998	2.95052	3.74264	C6MG0ACXX_8_7448.sorted.filtered_peak_1439
chr1	156570863	156571417	555	19.58	4.85423	2.64574	2.32407	C6MG0ACXX_8_7448.sorted.filtered_peak_1440
chr1	156629799	156630339	541	31.57	8.49111	3.02976	5.73861	C6MG0ACXX_8_7448.sorted.filtered_peak_1441
chr1	156691375	156691710	336	19.20	4.30316	2.46369	1.84180	C6MG0ACXX_8_7448.sorted.filtered_peak_1442
chr1	156698083	156699046	964	52.51	15.23902	3.29817	12.22179	C6MG0ACXX_8_7448.sorted.filtered_peak_1443
chr1	156710596	156711358	763	84.00	32.03154	4.45218	28.44679	C6MG0ACXX_8_7448.sorted.filtered_peak_1444
chr1	156721428	156721893	466	46.26	14.29770	3.56425	11.27348	C6MG0ACXX_8_7448.sorted.filtered_peak_1445
chr1	156736719	156737632	914	57.07	22.00037	4.32504	18.73113	C6MG0ACXX_8_7448.sorted.filtered_peak_1446
chr1	156786080	156786895	816	48.10	17.52391	3.86384	14.46298	C6MG0ACXX_8_7448.sorted.filtered_peak_1447
chr1	156791686	156791975	290	23.82	6.87019	3.07183	4.17742	C6MG0ACXX_8_7448.sorted.filtered_peak_1448
chr1	156829888	156830212	325	22.42	5.50804	2.70724	2.92187	C6MG0ACXX_8_7448.sorted.filtered_peak_1449
chr1	156880109	156880380	272	16.88	4.23650	2.56467	1.78574	C6MG0ACXX_8_7448.sorted.filtered_peak_1450
chr1	157108048	157108466	419	35.59	9.52582	3.10146	6.69809	C6MG0ACXX_8_7448.sorted.filtered_peak_1451
chr1	157125834	157126326	493	17.82	4.42838	2.58947	1.94702	C6MG0ACXX_8_7448.sorted.filtered_peak_1452
chr1	158087800	158088049	250	15.18	4.08421	2.61261	1.65501	C6MG0ACXX_8_7448.sorted.filtered_peak_1453
chr1	158119422	158119958	537	19.41	5.23470	2.77542	2.69054	C6MG0ACXX_8_7448.sorted.filtered_peak_1454
chr1	158900306	158900810	505	23.32	5.74261	2.73384	3.13609	C6MG0ACXX_8_7448.sorted.filtered_peak_1455
chr1	158978580	158978958	379	32.25	5.77380	2.36330	3.17184	C6MG0ACXX_8_7448.sorted.filtered_peak_1456
chr1	158979274	158979849	576	37.47	7.91162	2.62539	5.19822	C6MG0ACXX_8_7448.sorted.filtered_peak_1457
chr1	159037924	159038304	381	17.53	4.62066	2.68199	2.11336	C6MG0ACXX_8_7448.sorted.filtered_peak_1458
chr1	159046334	159047473	1140	51.02	16.86695	3.71144	13.78512	C6MG0ACXX_8_7448.sorted.filtered_peak_1459
chr1	159750342	159750902	561	53.90	22.88333	4.77720	19.57234	C6MG0ACXX_8_7448.sorted.filtered_peak_1460
chr1	159796330	159796593	264	25.50	6.59376	2.87420	3.92439	C6MG0ACXX_8_7448.sorted.filtered_peak_1461
chr1	159824453	159824801	349	25.21	8.63690	3.54604	5.84542	C6MG0ACXX_8_7448.sorted.filtered_peak_1462
chr1	159861338	159861713	376	17.42	4.20159	2.52404	1.75043	C6MG0ACXX_8_7448.sorted.filtered_peak_1463
chr1	159880167	159880569	403	29.33	8.99973	3.33795	6.19512	C6MG0ACXX_8_7448.sorted.filtered_peak_1464
chr1	159895189	159895565	377	32.03	5.20693	2.24502	2.64586	C6MG0ACXX_8_7448.sorted.filtered_peak_1465
chr1	160001382	160001876	495	31.70	10.91626	3.69857	8.02570	C6MG0ACXX_8_7448.sorted.filtered_peak_1466
chr1	160068160	160069124	965	46.24	13.19073	3.24823	10.24644	C6MG0ACXX_8_7448.sorted.filtered_peak_1467
chr1	160231373	160232882	1510	41.88	10.65944	3.02373	7.78680	C6MG0ACXX_8_7448.sorted.filtered_peak_1468
chr1	160254665	160255125	461	25.65	7.41382	3.08920	4.71245	C6MG0ACXX_8_7448.sorted.filtered_peak_1469
chr1	160312732	160313675	944	29.47	8.78633	3.15678	6.05349	C6MG0ACXX_8_7448.sorted.filtered_peak_1470
chr1	160423230	160423546	317	20.23	5.57967	2.86638	2.98413	C6MG0ACXX_8_7448.sorted.filtered_peak_1471
chr1	160430438	160430881	444	21.71	4.97496	2.56612	2.44009	C6MG0ACXX_8_7448.sorted.filtered_peak_1472
chr1	160444296	160444545	250	16.30	4.98282	2.92432	2.42999	C6MG0ACXX_8_7448.sorted.filtered_peak_1473
chr1	160489834	160490362	529	20.65	4.72257	2.53401	2.21599	C6MG0ACXX_8_7448.sorted.filtered_peak_1474
chr1	160492136	160492385	250	20.15	4.62610	2.53242	2.12112	C6MG0ACXX_8_7448.sorted.filtered_peak_1475
chr1	160492774	160493059	286	21.24	5.26898	2.69493	2.70166	C6MG0ACXX_8_7448.sorted.filtered_peak_1476
chr1	160509894	160510462	569	29.87	9.10643	3.34876	6.28622	C6MG0ACXX_8_7448.sorted.filtered_peak_1477
chr1	160537754	160538386	633	41.55	13.82625	3.74121	10.81643	C6MG0ACXX_8_7448.sorted.filtered_peak_1478
chr1	160576604	160577133	530	24.62	6.90503	2.99413	4.24539	C6MG0ACXX_8_7448.sorted.filtered_peak_1479
chr1	160593010	160593490	481	35.13	7.16935	2.57353	4.48658	C6MG0ACXX_8_7448.sorted.filtered_peak_1480
chr1	160607846	160608298	453	41.21	8.58550	2.67072	5.80671	C6MG0ACXX_8_7448.sorted.filtered_peak_1481
chr1	160610248	160610532	285	41.36	7.98497	2.56676	5.22498	C6MG0ACXX_8_7448.sorted.filtered_peak_1482
chr1	160616795	160617044	250	25.50	4.48086	2.25779	1.99601	C6MG0ACXX_8_7448.sorted.filtered_peak_1483
chr1	160635095	160635947	853	22.92	5.42449	2.65215	2.84490	C6MG0ACXX_8_7448.sorted.filtered_peak_1484
chr1	160643016	160643376	361	23.77	4.73298	2.40002	2.21249	C6MG0ACXX_8_7448.sorted.filtered_peak_1485
chr1	160652867	160653352	486	39.24	10.25910	3.09614	7.39356	C6MG0ACXX_8_7448.sorted.filtered_peak_1486
chr1	160680797	160681197	401	27.67	4.66883	2.23583	2.16815	C6MG0ACXX_8_7448.sorted.filtered_peak_1487
chr1	160681578	160681913	336	26.56	4.23707	2.15736	1.78106	C6MG0ACXX_8_7448.sorted.filtered_peak_1488
chr1	160726204	160726855	652	20.60	5.19632	2.69858	2.64252	C6MG0ACXX_8_7448.sorted.filtered_peak_1489
chr1	160736745	160737097	353	18.61	4.11977	2.42701	1.67992	C6MG0ACXX_8_7448.sorted.filtered_peak_1490
chr1	160737950	160738232	283	17.31	3.70504	2.33764	1.33553	C6MG0ACXX_8_7448.sorted.filtered_peak_1491
chr1	160765464	160766149	686	27.41	7.63315	3.01801	4.93021	C6MG0ACXX_8_7448.sorted.filtered_peak_1492
chr1	160807301	160808112	812	33.87	9.37536	3.15789	6.54987	C6MG0ACXX_8_7448.sorted.filtered_peak_1493
chr1	160832163	160833004	842	22.67	6.61511	2.99992	3.99048	C6MG0ACXX_8_7448.sorted.filtered_peak_1494
chr1	160924049	160924347	299	17.40	5.64646	3.10978	3.03920	C6MG0ACXX_8_7448.sorted.filtered_peak_1495
chr1	160983143	160984133	991	21.47	7.59535	3.51046	4.86384	C6MG0ACXX_8_7448.sorted.filtered_peak_1496
chr1	160990681	160991253	573	19.00	5.29810	2.83408	2.73967	C6MG0ACXX_8_7448.sorted.filtered_peak_1497
chr1	161008428	161008985	558	28.01	7.63594	3.00670	4.92284	C6MG0ACXX_8_7448.sorted.filtered_peak_1498
chr1	161015471	161016185	715	44.61	12.53025	3.27230	9.58254	C6MG0ACXX_8_7448.sorted.filtered_peak_1499
chr1	161038104	161038471	368	28.93	5.42811	2.38719	2.85809	C6MG0ACXX_8_7448.sorted.filtered_peak_1500
chr1	161039533	161040018	486	43.32	12.49203	3.31656	9.55748	C6MG0ACXX_8_7448.sorted.filtered_peak_1501
chr1	161067623	161067918	296	24.79	4.63028	2.32072	2.13753	C6MG0ACXX_8_7448.sorted.filtered_peak_1502
chr1	161087394	161088101	708	29.05	7.35649	2.89249	4.64533	C6MG0ACXX_8_7448.sorted.filtered_peak_1503
chr1	161102062	161102982	921	43.15	12.93095	3.43750	9.96496	C6MG0ACXX_8_7448.sorted.filtered_peak_1504
chr1	161123566	161124173	608	34.37	10.88632	3.52197	7.98976	C6MG0ACXX_8_7448.sorted.filtered_peak_1505
chr1	161128908	161129572	665	36.56	8.54772	2.81639	5.78490	C6MG0ACXX_8_7448.sorted.filtered_peak_1506
chr1	161135614	161136410	797	49.75	14.77294	3.51424	11.71021	C6MG0ACXX_8_7448.sorted.filtered_peak_1507
chr1	161146954	161147471	518	29.99	8.87709	3.24223	6.08648	C6MG0ACXX_8_7448.sorted.filtered_peak_1508
chr1	161155075	161155673	599	34.68	10.56528	3.40107	7.69256	C6MG0ACXX_8_7448.sorted.filtered_peak_1509
chr1	161171748	161172291	544	41.38	12.59065	3.50733	9.61909	C6MG0ACXX_8_7448.sorted.filtered_peak_1510
chr1	161179628	161179894	267	20.81	5.59733	2.82966	3.00974	C6MG0ACXX_8_7448.sorted.filtered_peak_1511
chr1	161195253	161196008	756	61.65	23.91027	4.32309	20.59786	C6MG0ACXX_8_7448.sorted.filtered_peak_1512
chr1	161275805	161276228	424	25.94	7.80208	3.21827	5.05830	C6MG0ACXX_8_7448.sorted.filtered_peak_1513
chr1	161283793	161284521	729	25.28	8.02439	3.32503	5.27088	C6MG0ACXX_8_7448.sorted.filtered_peak_1514
chr1	161321286	161321743	458	20.89	6.85184	3.27035	4.17086	C6MG0ACXX_8_7448.sorted.filtered_peak_1515
chr1	161359489	161360367	879	44.06	13.89539	3.57922	10.89762	C6MG0ACXX_8_7448.sorted.filtered_peak_1516
chr1	161368973	161369960	988	42.26	14.43805	3.85284	11.39725	C6MG0ACXX_8_7448.sorted.filtered_peak_1517
chr1	161410103	161410522	420	18.20	6.14050	3.24568	3.49487	C6MG0ACXX_8_7448.sorted.filtered_peak_1518
chr1	161493602	161494313	712	21.46	8.33417	3.79694	5.55906	C6MG0ACXX_8_7448.sorted.filtered_peak_1519
chr1	161500586	161501138	553	25.48	10.65924	4.25297	7.75750	C6MG0ACXX_8_7448.sorted.filtered_peak_1520
chr1	161502421	161502917	497	17.16	5.11127	2.89067	2.57295	C6MG0ACXX_8_7448.sorted.filtered_peak_1521
chr1	161509711	161510312	602	38.43	20.62787	5.75132	17.40520	C6MG0ACXX_8_7448.sorted.filtered_peak_1522
chr1	161511623	161511968	346	16.21	4.00613	2.51205	1.58880	C6MG0ACXX_8_7448.sorted.filtered_peak_1523
chr1	161582196	161582713	518	31.36	16.07471	5.46981	12.95536	C6MG0ACXX_8_7448.sorted.filtered_peak_1524
chr1	161591241	161591693	453	26.32	12.09913	4.61814	9.15530	C6MG0ACXX_8_7448.sorted.filtered_peak_1525
chr1	161708626	161709096	471	27.98	7.09226	2.85565	4.41484	C6MG0ACXX_8_7448.sorted.filtered_peak_1526
chr1	161719352	161720295	944	29.51	8.36825	3.14610	5.59160	C6MG0ACXX_8_7448.sorted.filtered_peak_1527
chr1	161735888	161736422	535	25.24	6.01243	2.71720	3.37947	C6MG0ACXX_8_7448.sorted.filtered_peak_1528
chr1	161762284	161762792	509	18.20	4.77842	2.68791	2.27912	C6MG0ACXX_8_7448.sorted.filtered_peak_1529
chr1	161993532	161993842	311	17.72	4.91572	2.78834	2.37727	C6MG0ACXX_8_7448.sorted.filtered_peak_1530
chr1	162039162	162039613	452	21.56	5.90787	2.88297	3.29695	C6MG0ACXX_8_7448.sorted.filtered_peak_1531
chr1	162467226	162468203	978	23.82	7.21800	3.16191	4.52557	C6MG0ACXX_8_7448.sorted.filtered_peak_1532
chr1	162530651	162531653	1003	42.67	14.86110	3.70975	11.86454	C6MG0ACXX_8_7448.sorted.filtered_peak_1533
chr1	162700469	162700776	308	16.37	5.02952	2.93543	2.47653	C6MG0ACXX_8_7448.sorted.filtered_peak_1534
chr1	162792245	162792582	338	15.40	4.40095	2.73504	1.93230	C6MG0ACXX_8_7448.sorted.filtered_peak_1535
chr1	162792863	162793333	471	18.35	5.81992	3.09568	3.20880	C6MG0ACXX_8_7448.sorted.filtered_peak_1536
chr1	162804962	162805259	298	19.46	5.73159	2.96840	3.12993	C6MG0ACXX_8_7448.sorted.filtered_peak_1537
chr1	163291371	163292105	735	48.67	17.63840	3.98890	14.53457	C6MG0ACXX_8_7448.sorted.filtered_peak_1538
chr1	164629643	164630039	397	20.34	6.12334	3.06796	3.47520	C6MG0ACXX_8_7448.sorted.filtered_peak_1539
chr1	165362203	165362620	418	22.29	6.83063	3.13527	4.16639	C6MG0ACXX_8_7448.sorted.filtered_peak_1540
chr1	165567260	165567834	575	37.43	13.40267	3.84641	10.44156	C6MG0ACXX_8_7448.sorted.filtered_peak_1541
chr1	165599916	165600598	683	53.67	20.51296	4.38087	17.25854	C6MG0ACXX_8_7448.sorted.filtered_peak_1542
chr1	165667378	165668148	771	36.90	13.50749	3.99022	10.51737	C6MG0ACXX_8_7448.sorted.filtered_peak_1543
chr1	165737800	165738545	746	36.65	13.25264	3.83605	10.30067	C6MG0ACXX_8_7448.sorted.filtered_peak_1544
chr1	165796621	165797325	705	18.75	4.09346	2.41144	1.65989	C6MG0ACXX_8_7448.sorted.filtered_peak_1545
chr1	165840628	165841008	381	16.36	3.60903	2.34704	1.25248	C6MG0ACXX_8_7448.sorted.filtered_peak_1546
chr1	166049201	166049494	294	14.38	3.66536	2.48396	1.29932	C6MG0ACXX_8_7448.sorted.filtered_peak_1547
chr1	166459020	166460047	1028	21.20	6.32595	3.05938	3.68022	C6MG0ACXX_8_7448.sorted.filtered_peak_1548
chr1	166808447	166808919	473	33.53	9.91921	3.30050	7.08114	C6MG0ACXX_8_7448.sorted.filtered_peak_1549
chr1	166845017	166845997	981	49.03	19.45410	4.19171	16.31561	C6MG0ACXX_8_7448.sorted.filtered_peak_1550
chr1	166944949	166945330	382	19.14	4.74139	2.62455	2.23027	C6MG0ACXX_8_7448.sorted.filtered_peak_1551
chr1	167013202	167013575	374	20.96	5.90762	2.93212	3.29055	C6MG0ACXX_8_7448.sorted.filtered_peak_1552
chr1	167035939	167036192	254	19.28	6.28100	3.21145	3.62423	C6MG0ACXX_8_7448.sorted.filtered_peak_1553
chr1	167189245	167190348	1104	69.90	23.45850	3.65806	20.18831	C6MG0ACXX_8_7448.sorted.filtered_peak_1554
chr1	167191419	167191795	377	39.58	5.56903	2.14102	2.97534	C6MG0ACXX_8_7448.sorted.filtered_peak_1555
chr1	167416961	167417378	418	27.48	7.01610	2.87107	4.33887	C6MG0ACXX_8_7448.sorted.filtered_peak_1556
chr1	167424307	167424598	292	24.42	4.03351	2.16662	1.60314	C6MG0ACXX_8_7448.sorted.filtered_peak_1557
chr1	167424845	167425475	631	25.22	4.62885	2.30854	2.13164	C6MG0ACXX_8_7448.sorted.filtered_peak_1558
chr1	167443497	167443746	250	17.64	4.59428	2.66776	2.08516	C6MG0ACXX_8_7448.sorted.filtered_peak_1559
chr1	167461710	167461959	250	22.71	3.73170	2.13104	1.35254	C6MG0ACXX_8_7448.sorted.filtered_peak_1560
chr1	167486794	167487407	614	32.94	7.32226	2.68294	4.62917	C6MG0ACXX_8_7448.sorted.filtered_peak_1561
chr1	167522811	167523254	444	27.77	7.26420	2.94116	4.55303	C6MG0ACXX_8_7448.sorted.filtered_peak_1562
chr1	167597279	167597643	365	29.53	5.59770	2.41357	3.00695	C6MG0ACXX_8_7448.sorted.filtered_peak_1563
chr1	167599239	167599526	288	26.09	3.92443	2.08618	1.51225	C6MG0ACXX_8_7448.sorted.filtered_peak_1564
chr1	167611412	167611739	328	20.54	4.71916	2.54054	2.20983	C6MG0ACXX_8_7448.sorted.filtered_peak_1565
chr1	167683623	167683927	305	29.97	6.21065	2.55788	3.56547	C6MG0ACXX_8_7448.sorted.filtered_peak_1566
chr1	167684588	167684984	397	32.45	7.36141	2.72375	4.66285	C6MG0ACXX_8_7448.sorted.filtered_peak_1567
chr1	167690925	167691491	567	35.54	11.03348	3.41580	8.16198	C6MG0ACXX_8_7448.sorted.filtered_peak_1568
chr1	167772694	167772943	250	18.37	4.55830	2.60728	2.05473	C6MG0ACXX_8_7448.sorted.filtered_peak_1569
chr1	167774221	167774483	263	21.21	6.13299	3.00379	3.49066	C6MG0ACXX_8_7448.sorted.filtered_peak_1570
chr1	167904917	167906237	1321	66.29	24.12206	4.10905	20.78639	C6MG0ACXX_8_7448.sorted.filtered_peak_1571
chr1	168147671	168148794	1124	40.17	14.11066	3.80239	11.11556	C6MG0ACXX_8_7448.sorted.filtered_peak_1572
chr1	168149118	168149430	313	23.55	4.35522	2.29180	1.88255	C6MG0ACXX_8_7448.sorted.filtered_peak_1573
chr1	168194872	168195309	438	27.16	7.62809	3.10066	4.88348	C6MG0ACXX_8_7448.sorted.filtered_peak_1574
chr1	168206348	168206977	630	25.64	6.43342	2.80140	3.78882	C6MG0ACXX_8_7448.sorted.filtered_peak_1575
chr1	168213081	168213375	295	16.87	4.50928	2.67587	2.02897	C6MG0ACXX_8_7448.sorted.filtered_peak_1576
chr1	168310224	168310573	350	22.88	5.04227	2.53816	2.48777	C6MG0ACXX_8_7448.sorted.filtered_peak_1577
chr1	168311937	168312277	341	29.44	7.63923	2.94864	4.91344	C6MG0ACXX_8_7448.sorted.filtered_peak_1578
chr1	168329420	168329911	492	24.14	5.87643	2.71076	3.27969	C6MG0ACXX_8_7448.sorted.filtered_peak_1579
chr1	168332211	168332739	529	36.59	11.61067	3.54825	8.68433	C6MG0ACXX_8_7448.sorted.filtered_peak_1580
chr1	168368275	168368524	250	18.76	4.71000	2.62682	2.21330	C6MG0ACXX_8_7448.sorted.filtered_peak_1581
chr1	168378011	168378505	495	21.74	4.93459	2.55468	2.39662	C6MG0ACXX_8_7448.sorted.filtered_peak_1582
chr1	168390431	168391009	579	31.95	9.96529	3.38656	7.13007	C6MG0ACXX_8_7448.sorted.filtered_peak_1583
chr1	168409003	168409399	397	30.41	8.60986	3.14591	5.83432	C6MG0ACXX_8_7448.sorted.filtered_peak_1584
chr1	168436690	168437016	327	24.63	6.20270	2.79967	3.56754	C6MG0ACXX_8_7448.sorted.filtered_peak_1585
chr1	168438920	168439204	285	21.79	4.59355	2.43976	2.09222	C6MG0ACXX_8_7448.sorted.filtered_peak_1586
chr1	168489468	168489857	390	24.59	6.51717	2.89307	3.86383	C6MG0ACXX_8_7448.sorted.filtered_peak_1587
chr1	168504439	168505141	703	15.21	4.09642	2.61359	1.66926	C6MG0ACXX_8_7448.sorted.filtered_peak_1588
chr1	168680686	168680954	269	15.36	4.14965	2.62784	1.70949	C6MG0ACXX_8_7448.sorted.filtered_peak_1589
chr1	169013492	169013953	462	25.03	8.04245	3.33690	5.29640	C6MG0ACXX_8_7448.sorted.filtered_peak_1590
chr1	169075402	169076056	655	26.40	6.59444	2.82563	3.92532	C6MG0ACXX_8_7448.sorted.filtered_peak_1591
chr1	169108133	169108417	285	17.97	4.35315	2.54923	1.88087	C6MG0ACXX_8_7448.sorted.filtered_peak_1592
chr1	169281362	169282007	646	28.89	10.73074	3.81721	7.86945	C6MG0ACXX_8_7448.sorted.filtered_peak_1593
chr1	169296272	169296524	253	16.13	4.84735	2.87880	2.31604	C6MG0ACXX_8_7448.sorted.filtered_peak_1594
chr1	169336846	169337591	746	56.96	19.80595	4.04929	16.57179	C6MG0ACXX_8_7448.sorted.filtered_peak_1595
chr1	169454701	169455578	878	32.95	10.87356	3.55942	7.99782	C6MG0ACXX_8_7448.sorted.filtered_peak_1596
chr1	169489436	169489785	350	14.87	3.86342	2.53799	1.46372	C6MG0ACXX_8_7448.sorted.filtered_peak_1597
chr1	169661915	169662202	288	19.97	4.25211	2.40349	1.80137	C6MG0ACXX_8_7448.sorted.filtered_peak_1598
chr1	169681114	169681434	321	15.74	4.53785	2.76288	2.06157	C6MG0ACXX_8_7448.sorted.filtered_peak_1599
chr1	169763718	169764476	759	35.10	11.74329	3.65472	8.82143	C6MG0ACXX_8_7448.sorted.filtered_peak_1600
chr1	169862651	169863563	913	59.78	18.46018	3.69785	15.26974	C6MG0ACXX_8_7448.sorted.filtered_peak_1601
chr1	170043474	170044163	690	67.11	30.29215	5.12421	26.76511	C6MG0ACXX_8_7448.sorted.filtered_peak_1602
chr1	170500970	170501702	733	28.34	8.78284	3.32398	5.99962	C6MG0ACXX_8_7448.sorted.filtered_peak_1603
chr1	171282961	171283309	349	18.23	6.06515	3.20684	3.43093	C6MG0ACXX_8_7448.sorted.filtered_peak_1604
chr1	171454176	171455413	1238	38.10	11.20498	3.23285	8.35114	C6MG0ACXX_8_7448.sorted.filtered_peak_1605
chr1	171710703	171711853	1151	36.28	10.26943	3.17536	7.44056	C6MG0ACXX_8_7448.sorted.filtered_peak_1606
chr1	171750170	171750938	769	74.00	31.40302	4.93651	27.83376	C6MG0ACXX_8_7448.sorted.filtered_peak_1607
chr1	171810349	171810792	444	24.08	6.70788	2.98837	4.03694	C6MG0ACXX_8_7448.sorted.filtered_peak_1608
chr1	172087035	172087317	283	17.44	4.61619	2.68244	2.11639	C6MG0ACXX_8_7448.sorted.filtered_peak_1609
chr1	172123649	172123997	349	17.88	4.92143	2.76739	2.39837	C6MG0ACXX_8_7448.sorted.filtered_peak_1610
chr1	172150497	172151137	641	25.37	5.85065	2.62636	3.26661	C6MG0ACXX_8_7448.sorted.filtered_peak_1611
chr1	172172348	172172740	393	18.65	5.45774	2.91918	2.88500	C6MG0ACXX_8_7448.sorted.filtered_peak_1612
chr1	172239742	172240034	293	19.73	4.67615	2.56091	2.17906	C6MG0ACXX_8_7448.sorted.filtered_peak_1613
chr1	172312849	172313235	387	17.53	3.72781	2.33469	1.35183	C6MG0ACXX_8_7448.sorted.filtered_peak_1614
chr1	172327407	172328263	857	30.74	8.24518	3.05626	5.47098	C6MG0ACXX_8_7448.sorted.filtered_peak_1615
chr1	172349901	172350388	488	21.44	4.90248	2.54808	2.38455	C6MG0ACXX_8_7448.sorted.filtered_peak_1616
chr1	172413002	172413378	377	20.73	4.61908	2.49494	2.12294	C6MG0ACXX_8_7448.sorted.filtered_peak_1617
chr1	172501279	172502553	1275	83.85	31.35569	4.30755	27.81611	C6MG0ACXX_8_7448.sorted.filtered_peak_1618
chr1	172557877	172558442	566	16.47	5.09853	2.95309	2.54167	C6MG0ACXX_8_7448.sorted.filtered_peak_1619
chr1	172608058	172608808	751	35.11	9.20668	3.07934	6.37437	C6MG0ACXX_8_7448.sorted.filtered_peak_1620
chr1	172616214	172616642	429	23.53	6.43275	2.93912	3.77970	C6MG0ACXX_8_7448.sorted.filtered_peak_1621
chr1	172628000	172628416	417	32.86	7.92407	2.84602	5.18377	C6MG0ACXX_8_7448.sorted.filtered_peak_1622
chr1	172631813	172632277	465	42.11	12.71998	3.44046	9.76541	C6MG0ACXX_8_7448.sorted.filtered_peak_1623
chr1	172639919	172640238	320	37.26	11.16529	3.39540	8.26358	C6MG0ACXX_8_7448.sorted.filtered_peak_1624
chr1	172644188	172644814	627	26.94	6.14063	2.66749	3.50543	C6MG0ACXX_8_7448.sorted.filtered_peak_1625
chr1	172667357	172667755	399	22.31	3.87329	2.18395	1.47989	C6MG0ACXX_8_7448.sorted.filtered_peak_1626
chr1	172668319	172668709	391	30.75	7.27660	2.78489	4.56626	C6MG0ACXX_8_7448.sorted.filtered_peak_1627
chr1	172677574	172678024	451	29.65	9.80240	3.54731	6.95867	C6MG0ACXX_8_7448.sorted.filtered_peak_1628
chr1	172715427	172715826	400	22.44	5.46480	2.67717	2.89368	C6MG0ACXX_8_7448.sorted.filtered_peak_1629
chr1	172807565	172807823	259	19.83	4.72816	2.57504	2.22258	C6MG0ACXX_8_7448.sorted.filtered_peak_1630
chr1	172876350	172876737	388	14.57	3.68986	2.47960	1.32189	C6MG0ACXX_8_7448.sorted.filtered_peak_1631
chr1	172903068	172903394	327	19.65	5.86441	2.99907	3.25721	C6MG0ACXX_8_7448.sorted.filtered_peak_1632
chr1	173379318	173379665	348	24.02	8.00092	3.41640	5.25305	C6MG0ACXX_8_7448.sorted.filtered_peak_1633
chr1	173379932	173380263	332	19.75	5.39955	2.82420	2.82911	C6MG0ACXX_8_7448.sorted.filtered_peak_1634
chr1	173445661	173446686	1026	37.03	11.13143	3.45719	8.20314	C6MG0ACXX_8_7448.sorted.filtered_peak_1635
chr1	173683703	173684608	906	33.21	11.58689	3.67094	8.71131	C6MG0ACXX_8_7448.sorted.filtered_peak_1636
chr1	173793224	173794258	1035	44.84	14.72701	3.69968	11.68798	C6MG0ACXX_8_7448.sorted.filtered_peak_1637
chr1	173836859	173838114	1256	68.26	19.28834	3.36312	16.10718	C6MG0ACXX_8_7448.sorted.filtered_peak_1638
chr1	173990673	173992078	1406	26.53	8.27873	3.19388	5.57064	C6MG0ACXX_8_7448.sorted.filtered_peak_1639
chr1	174122475	174122992	518	20.99	5.05043	2.62485	2.51111	C6MG0ACXX_8_7448.sorted.filtered_peak_1640
chr1	174128035	174129204	1170	41.29	11.83425	3.23185	8.93388	C6MG0ACXX_8_7448.sorted.filtered_peak_1641
chr1	174768487	174769274	788	24.23	6.37999	2.87545	3.73159	C6MG0ACXX_8_7448.sorted.filtered_peak_1642
chr1	174933654	174933969	316	39.36	9.05709	2.84941	6.24319	C6MG0ACXX_8_7448.sorted.filtered_peak_1643
chr1	174937925	174938490	566	30.18	4.47991	2.11883	1.99629	C6MG0ACXX_8_7448.sorted.filtered_peak_1644
chr1	174968270	174969565	1296	81.44	29.07378	4.18360	25.58151	C6MG0ACXX_8_7448.sorted.filtered_peak_1645
chr1	174992245	174992892	648	45.37	18.63684	4.42866	15.49253	C6MG0ACXX_8_7448.sorted.filtered_peak_1646
chr1	174998901	174999277	377	18.10	4.72212	2.68409	2.20978	C6MG0ACXX_8_7448.sorted.filtered_peak_1647
chr1	175143954	175144203	250	16.33	3.95219	2.48359	1.53725	C6MG0ACXX_8_7448.sorted.filtered_peak_1648
chr1	175162014	175162297	284	26.25	4.49335	2.23710	2.00623	C6MG0ACXX_8_7448.sorted.filtered_peak_1649
chr1	175178244	175179079	836	21.71	5.36820	2.69290	2.80084	C6MG0ACXX_8_7448.sorted.filtered_peak_1650
chr1	175483587	175484254	668	28.72	10.31439	3.72660	7.46923	C6MG0ACXX_8_7448.sorted.filtered_peak_1651
chr1	176175939	176177072	1134	49.32	17.09328	3.91535	13.97939	C6MG0ACXX_8_7448.sorted.filtered_peak_1652
chr1	177352947	177353366	420	21.92	6.24667	2.97733	3.61204	C6MG0ACXX_8_7448.sorted.filtered_peak_1653
chr1	177355348	177355777	430	22.91	5.90244	2.79766	3.29478	C6MG0ACXX_8_7448.sorted.filtered_peak_1654
chr1	178501240	178501708	469	16.14	4.43008	2.69229	1.95042	C6MG0ACXX_8_7448.sorted.filtered_peak_1655
chr1	178511500	178512113	614	25.45	7.79176	3.20486	5.07622	C6MG0ACXX_8_7448.sorted.filtered_peak_1656
chr1	178994769	178995761	993	28.19	6.35986	2.64381	3.72862	C6MG0ACXX_8_7448.sorted.filtered_peak_1657
chr1	179006276	179006542	267	21.00	7.46827	3.52012	4.73619	C6MG0ACXX_8_7448.sorted.filtered_peak_1658
chr1	179050751	179051260	510	19.75	4.23730	2.41359	1.78068	C6MG0ACXX_8_7448.sorted.filtered_peak_1659
chr1	179198432	179198975	544	17.08	4.18642	2.53873	1.73784	C6MG0ACXX_8_7448.sorted.filtered_peak_1660
chr1	179262527	179263221	695	31.08	10.27876	3.50129	7.44130	C6MG0ACXX_8_7448.sorted.filtered_peak_1661
chr1	179268095	179268394	300	17.74	4.32398	2.54991	1.86032	C6MG0ACXX_8_7448.sorted.filtered_peak_1662
chr1	179334701	179335308	608	40.28	17.95223	4.92685	14.77617	C6MG0ACXX_8_7448.sorted.filtered_peak_1663
chr1	179778838	179779194	357	16.78	3.76332	2.38803	1.37834	C6MG0ACXX_8_7448.sorted.filtered_peak_1664
chr1	179783769	179784170	402	25.59	7.26614	3.07371	4.55565	C6MG0ACXX_8_7448.sorted.filtered_peak_1665
chr1	179851304	179852300	997	56.00	18.69952	3.82085	15.53769	C6MG0ACXX_8_7448.sorted.filtered_peak_1666
chr1	179914699	179915042	344	14.18	3.81871	2.56660	1.40783	C6MG0ACXX_8_7448.sorted.filtered_peak_1667
chr1	179923441	179924250	810	52.38	20.40339	4.35399	17.17510	C6MG0ACXX_8_7448.sorted.filtered_peak_1668
chr1	180123422	180124228	807	34.96	9.40613	3.09153	6.58621	C6MG0ACXX_8_7448.sorted.filtered_peak_1669
chr1	180182590	180182915	326	18.06	5.81440	3.11735	3.20377	C6MG0ACXX_8_7448.sorted.filtered_peak_1670
chr1	180471416	180472277	862	34.62	12.11051	3.75824	9.17865	C6MG0ACXX_8_7448.sorted.filtered_peak_1671
chr1	180541181	180541476	296	16.04	4.32134	2.65575	1.85099	C6MG0ACXX_8_7448.sorted.filtered_peak_1672
chr1	180600726	180601713	988	40.30	13.95619	3.70757	10.97957	C6MG0ACXX_8_7448.sorted.filtered_peak_1673
chr1	180923417	180923720	304	21.29	5.64460	2.81436	3.05095	C6MG0ACXX_8_7448.sorted.filtered_peak_1674
chr1	180991196	180991445	250	28.63	4.56106	2.18529	2.06153	C6MG0ACXX_8_7448.sorted.filtered_peak_1675
chr1	180991632	180992576	945	34.19	6.74061	2.50255	4.08516	C6MG0ACXX_8_7448.sorted.filtered_peak_1676
chr1	181002654	181003219	566	34.64	10.54446	3.40613	7.66393	C6MG0ACXX_8_7448.sorted.filtered_peak_1677
chr1	181013574	181013959	386	18.79	6.16888	3.19115	3.54149	C6MG0ACXX_8_7448.sorted.filtered_peak_1678
chr1	181031659	181032370	712	18.13	5.20465	2.86159	2.64937	C6MG0ACXX_8_7448.sorted.filtered_peak_1679
chr1	181057570	181058179	610	49.85	13.57980	3.25195	10.58033	C6MG0ACXX_8_7448.sorted.filtered_peak_1680
chr1	181058905	181059576	672	32.23	5.11770	2.21068	2.57704	C6MG0ACXX_8_7448.sorted.filtered_peak_1681
chr1	181074161	181075003	843	40.77	10.12353	2.95987	7.28230	C6MG0ACXX_8_7448.sorted.filtered_peak_1682
chr1	181110447	181111124	678	29.84	7.30118	2.86243	4.57321	C6MG0ACXX_8_7448.sorted.filtered_peak_1683
chr1	181118600	181119173	574	25.02	7.88354	3.29337	5.14370	C6MG0ACXX_8_7448.sorted.filtered_peak_1684
chr1	181128380	181129167	788	16.73	4.43482	2.65929	1.95529	C6MG0ACXX_8_7448.sorted.filtered_peak_1685
chr1	181394159	181394413	255	19.30	5.14965	2.76192	2.59984	C6MG0ACXX_8_7448.sorted.filtered_peak_1686
chr1	181906026	181906398	373	15.44	3.96153	2.54716	1.53160	C6MG0ACXX_8_7448.sorted.filtered_peak_1687
chr1	181998610	181999378	769	51.63	21.21612	4.54029	17.97039	C6MG0ACXX_8_7448.sorted.filtered_peak_1688
chr1	182112205	182112463	259	15.43	3.84572	2.49850	1.45131	C6MG0ACXX_8_7448.sorted.filtered_peak_1689
chr1	182228487	182228977	491	17.88	4.72542	2.69160	2.22121	C6MG0ACXX_8_7448.sorted.filtered_peak_1690
chr1	182360397	182360652	256	20.74	4.33462	2.40326	1.86250	C6MG0ACXX_8_7448.sorted.filtered_peak_1691
chr1	182399752	182400170	419	30.63	11.18317	3.84492	8.28862	C6MG0ACXX_8_7448.sorted.filtered_peak_1692
chr1	182416856	182417105	250	15.00	4.23963	2.69791	1.77607	C6MG0ACXX_8_7448.sorted.filtered_peak_1693
chr1	182557619	182558492	874	20.68	5.21174	2.70142	2.65086	C6MG0ACXX_8_7448.sorted.filtered_peak_1694
chr1	182573392	182573765	374	41.28	12.60765	3.49382	9.64531	C6MG0ACXX_8_7448.sorted.filtered_peak_1695
chr1	182583902	182584312	411	29.27	5.14660	2.31228	2.59162	C6MG0ACXX_8_7448.sorted.filtered_peak_1696
chr1	182585085	182585557	473	41.90	12.53076	3.43977	9.57132	C6MG0ACXX_8_7448.sorted.filtered_peak_1697
chr1	182598786	182599303	518	21.37	5.72398	2.84971	3.10898	C6MG0ACXX_8_7448.sorted.filtered_peak_1698
chr1	182758601	182759257	657	28.37	8.86901	3.33146	6.09171	C6MG0ACXX_8_7448.sorted.filtered_peak_1699
chr1	182808193	182809224	1032	55.03	18.94030	3.96911	15.75107	C6MG0ACXX_8_7448.sorted.filtered_peak_1700
chr1	182859259	182859577	319	15.91	4.48597	2.72536	2.01426	C6MG0ACXX_8_7448.sorted.filtered_peak_1701
chr1	183440285	183441803	1519	50.59	12.14698	2.95184	9.22783	C6MG0ACXX_8_7448.sorted.filtered_peak_1702
chr1	183559575	183559892	318	20.05	4.76141	2.57729	2.25163	C6MG0ACXX_8_7448.sorted.filtered_peak_1703
chr1	183604737	183605339	603	71.75	28.78051	4.66512	25.28248	C6MG0ACXX_8_7448.sorted.filtered_peak_1704
chr1	183624734	183625003	270	17.52	5.46740	3.02989	2.87600	C6MG0ACXX_8_7448.sorted.filtered_peak_1705
chr1	183885143	183885558	416	33.15	11.34578	3.69672	8.44573	C6MG0ACXX_8_7448.sorted.filtered_peak_1706
chr1	183925667	183926331	665	41.15	13.91406	3.75725	10.91336	C6MG0ACXX_8_7448.sorted.filtered_peak_1707
chr1	183937180	183937612	433	19.58	5.13101	2.73830	2.58272	C6MG0ACXX_8_7448.sorted.filtered_peak_1708
chr1	183958282	183958542	261	18.85	5.31181	2.86347	2.73540	C6MG0ACXX_8_7448.sorted.filtered_peak_1709
chr1	184006019	184006435	417	18.73	4.06054	2.39709	1.63666	C6MG0ACXX_8_7448.sorted.filtered_peak_1710
chr1	184020277	184021337	1061	26.42	7.03822	2.92054	4.36351	C6MG0ACXX_8_7448.sorted.filtered_peak_1711
chr1	184129359	184129856	498	37.25	9.42911	2.98752	6.61150	C6MG0ACXX_8_7448.sorted.filtered_peak_1712
chr1	184130176	184130780	605	34.49	8.44123	2.81561	5.72995	C6MG0ACXX_8_7448.sorted.filtered_peak_1713
chr1	184355980	184356646	667	22.69	4.38321	2.33567	1.90633	C6MG0ACXX_8_7448.sorted.filtered_peak_1714
chr1	184460810	184461076	267	19.09	4.89035	2.67884	2.36790	C6MG0ACXX_8_7448.sorted.filtered_peak_1715
chr1	184712169	184712609	441	33.58	10.71630	3.49141	7.84278	C6MG0ACXX_8_7448.sorted.filtered_peak_1716
chr1	184723425	184724850	1426	57.63	18.40533	3.50687	15.30606	C6MG0ACXX_8_7448.sorted.filtered_peak_1717
chr1	184809710	184810240	531	23.32	7.15998	3.19043	4.46169	C6MG0ACXX_8_7448.sorted.filtered_peak_1718
chr1	184812907	184813163	257	17.45	5.23860	2.92149	2.68848	C6MG0ACXX_8_7448.sorted.filtered_peak_1719
chr1	184836126	184836800	675	30.10	9.26559	3.37542	6.43670	C6MG0ACXX_8_7448.sorted.filtered_peak_1720
chr1	184859547	184859973	427	27.53	7.95105	3.13902	5.20646	C6MG0ACXX_8_7448.sorted.filtered_peak_1721
chr1	184942925	184943813	889	28.67	7.00521	2.80450	4.32481	C6MG0ACXX_8_7448.sorted.filtered_peak_1722
chr1	184951322	184951598	277	19.01	4.96436	2.71579	2.42802	C6MG0ACXX_8_7448.sorted.filtered_peak_1723
chr1	185014321	185014964	644	24.82	6.53079	2.89529	3.86487	C6MG0ACXX_8_7448.sorted.filtered_peak_1724
chr1	185125556	185126722	1167	57.40	19.63098	3.72348	16.48923	C6MG0ACXX_8_7448.sorted.filtered_peak_1725
chr1	185139447	185139710	264	16.38	4.64069	2.76210	2.14369	C6MG0ACXX_8_7448.sorted.filtered_peak_1726
chr1	185286260	185287277	1018	42.47	10.22292	2.84940	7.40995	C6MG0ACXX_8_7448.sorted.filtered_peak_1727
chr1	185307953	185308662	710	26.01	7.03820	2.95901	4.35447	C6MG0ACXX_8_7448.sorted.filtered_peak_1728
chr1	185408864	185409661	798	34.70	11.26026	3.56558	8.36381	C6MG0ACXX_8_7448.sorted.filtered_peak_1729
chr1	185529068	185529523	456	25.47	6.86160	2.94379	4.18977	C6MG0ACXX_8_7448.sorted.filtered_peak_1730
chr1	185536169	185536510	342	23.23	6.31957	2.92446	3.66869	C6MG0ACXX_8_7448.sorted.filtered_peak_1731
chr1	185606031	185606503	473	15.10	4.31184	2.72105	1.83565	C6MG0ACXX_8_7448.sorted.filtered_peak_1732
chr1	186344171	186345150	980	70.37	26.09538	4.38187	22.66546	C6MG0ACXX_8_7448.sorted.filtered_peak_1733
chr1	186574904	186575230	327	15.99	3.83662	2.45614	1.44404	C6MG0ACXX_8_7448.sorted.filtered_peak_1734
chr1	186587556	186587960	405	16.66	4.22418	2.57446	1.77414	C6MG0ACXX_8_7448.sorted.filtered_peak_1735
chr1	186649353	186650135	783	20.12	4.87744	2.61834	2.34933	C6MG0ACXX_8_7448.sorted.filtered_peak_1736
chr1	186834411	186834688	278	20.54	5.99679	2.99433	3.37198	C6MG0ACXX_8_7448.sorted.filtered_peak_1737
chr1	187158956	187159205	250	14.26	3.85722	2.57886	1.44080	C6MG0ACXX_8_7448.sorted.filtered_peak_1738
chr1	192129270	192129530	261	18.72	4.44216	2.54375	1.95867	C6MG0ACXX_8_7448.sorted.filtered_peak_1739
chr1	192485699	192486406	708	40.71	14.03251	3.81953	11.02775	C6MG0ACXX_8_7448.sorted.filtered_peak_1740
chr1	192514054	192514493	440	34.11	8.14275	2.86859	5.37133	C6MG0ACXX_8_7448.sorted.filtered_peak_1741
chr1	192520072	192520485	414	27.44	5.27682	2.40435	2.71527	C6MG0ACXX_8_7448.sorted.filtered_peak_1742
chr1	192544525	192545082	558	48.44	14.33241	3.40347	11.33172	C6MG0ACXX_8_7448.sorted.filtered_peak_1743
chr1	192578308	192578837	530	20.18	5.09488	2.68584	2.55640	C6MG0ACXX_8_7448.sorted.filtered_peak_1744
chr1	192672633	192672908	276	19.93	4.84883	2.61190	2.33502	C6MG0ACXX_8_7448.sorted.filtered_peak_1745
chr1	192763618	192763908	291	15.53	4.45567	2.75141	1.97475	C6MG0ACXX_8_7448.sorted.filtered_peak_1746
chr1	192775029	192775295	267	35.64	6.96964	2.51687	4.28906	C6MG0ACXX_8_7448.sorted.filtered_peak_1747
chr1	192777719	192778496	778	35.22	6.99224	2.51475	4.33007	C6MG0ACXX_8_7448.sorted.filtered_peak_1748
chr1	192952557	192953053	497	16.27	4.93513	2.89887	2.40560	C6MG0ACXX_8_7448.sorted.filtered_peak_1749
chr1	193027645	193028921	1277	40.31	11.33086	3.12627	8.47668	C6MG0ACXX_8_7448.sorted.filtered_peak_1750
chr1	193073985	193074284	300	23.24	7.32116	3.25999	4.60596	C6MG0ACXX_8_7448.sorted.filtered_peak_1751
chr1	193074459	193074919	461	23.09	7.25737	3.22485	4.56178	C6MG0ACXX_8_7448.sorted.filtered_peak_1752
chr1	193090655	193091695	1041	46.80	15.21998	3.62387	12.18482	C6MG0ACXX_8_7448.sorted.filtered_peak_1753
chr1	193387574	193387830	257	19.13	4.60606	2.57725	2.10840	C6MG0ACXX_8_7448.sorted.filtered_peak_1754
chr1	193448299	193448759	461	26.36	8.13128	3.27997	5.37590	C6MG0ACXX_8_7448.sorted.filtered_peak_1755
chr1	193509555	193509908	354	19.82	3.74326	2.23772	1.36230	C6MG0ACXX_8_7448.sorted.filtered_peak_1756
chr1	193538986	193539267	282	15.92	4.77718	2.86027	2.25110	C6MG0ACXX_8_7448.sorted.filtered_peak_1757
chr1	194164789	194165044	256	14.52	3.59641	2.44189	1.24198	C6MG0ACXX_8_7448.sorted.filtered_peak_1758
chr1	194289464	194289713	250	15.84	4.70684	2.84047	2.18729	C6MG0ACXX_8_7448.sorted.filtered_peak_1759
chr1	194434752	194435001	250	15.61	4.40886	2.72836	1.92864	C6MG0ACXX_8_7448.sorted.filtered_peak_1760
chr1	195164623	195165277	655	22.74	5.24126	2.59462	2.68608	C6MG0ACXX_8_7448.sorted.filtered_peak_1761
chr1	197115552	197116282	731	34.86	10.43863	3.35691	7.57282	C6MG0ACXX_8_7448.sorted.filtered_peak_1762
chr1	197170066	197170971	906	46.03	16.89616	3.87317	13.84756	C6MG0ACXX_8_7448.sorted.filtered_peak_1763
chr1	197709697	197710050	354	16.59	4.05515	2.51470	1.62176	C6MG0ACXX_8_7448.sorted.filtered_peak_1764
chr1	197744192	197744941	750	34.28	7.20408	2.60726	4.51393	C6MG0ACXX_8_7448.sorted.filtered_peak_1765
chr1	197745201	197745920	720	32.01	6.03454	2.41770	3.42608	C6MG0ACXX_8_7448.sorted.filtered_peak_1766
chr1	197871612	197872414	803	33.85	10.52548	3.45135	7.65154	C6MG0ACXX_8_7448.sorted.filtered_peak_1767
chr1	197918340	197918943	604	20.35	6.21138	3.09152	3.56800	C6MG0ACXX_8_7448.sorted.filtered_peak_1768
chr1	198071589	198072160	572	18.50	4.15668	2.44632	1.71239	C6MG0ACXX_8_7448.sorted.filtered_peak_1769
chr1	198125385	198126338	954	30.76	4.85854	2.19600	2.33183	C6MG0ACXX_8_7448.sorted.filtered_peak_1770
chr1	198127847	198128444	598	32.89	5.42901	2.27400	2.84337	C6MG0ACXX_8_7448.sorted.filtered_peak_1771
chr1	198136706	198137092	387	26.36	6.18693	2.71053	3.54558	C6MG0ACXX_8_7448.sorted.filtered_peak_1772
chr1	198157261	198157681	421	25.15	7.47173	3.15742	4.75754	C6MG0ACXX_8_7448.sorted.filtered_peak_1773
chr1	198222650	198222993	344	14.99	4.24897	2.70296	1.77774	C6MG0ACXX_8_7448.sorted.filtered_peak_1774
chr1	198322152	198322441	290	16.93	3.91592	2.43975	1.50428	C6MG0ACXX_8_7448.sorted.filtered_peak_1775
chr1	198526169	198526451	283	21.02	5.05125	2.63488	2.49796	C6MG0ACXX_8_7448.sorted.filtered_peak_1776
chr1	198590132	198590989	858	38.11	8.05181	2.68445	5.28752	C6MG0ACXX_8_7448.sorted.filtered_peak_1777
chr1	198607863	198608316	454	28.73	5.28061	2.35908	2.71913	C6MG0ACXX_8_7448.sorted.filtered_peak_1778
chr1	198610700	198611077	378	27.51	4.72108	2.26032	2.20540	C6MG0ACXX_8_7448.sorted.filtered_peak_1779
chr1	198625710	198625994	285	29.80	5.51920	2.39018	2.92682	C6MG0ACXX_8_7448.sorted.filtered_peak_1780
chr1	198648773	198649025	253	34.74	4.91722	2.11294	2.38245	C6MG0ACXX_8_7448.sorted.filtered_peak_1781
chr1	198650898	198651435	538	51.07	13.26786	3.11820	10.29878	C6MG0ACXX_8_7448.sorted.filtered_peak_1782
chr1	198903973	198904387	415	27.62	4.80846	2.27539	2.29035	C6MG0ACXX_8_7448.sorted.filtered_peak_1783
chr1	198906442	198906829	388	33.78	8.42513	2.94002	5.64457	C6MG0ACXX_8_7448.sorted.filtered_peak_1784
chr1	198978633	198978892	260	17.83	4.65316	2.67619	2.14510	C6MG0ACXX_8_7448.sorted.filtered_peak_1785
chr1	199010609	199011083	475	29.73	8.88289	3.27799	6.08438	C6MG0ACXX_8_7448.sorted.filtered_peak_1786
chr1	199058761	199059195	435	19.90	6.61150	3.27472	3.94153	C6MG0ACXX_8_7448.sorted.filtered_peak_1787
chr1	199142501	199142868	368	20.71	5.99633	2.96881	3.38028	C6MG0ACXX_8_7448.sorted.filtered_peak_1788
chr1	199194999	199195684	686	22.97	6.91335	3.09663	4.24982	C6MG0ACXX_8_7448.sorted.filtered_peak_1789
chr1	200123312	200123743	432	34.99	9.42323	3.09963	6.60682	C6MG0ACXX_8_7448.sorted.filtered_peak_1790
chr1	200378944	200379571	628	44.85	17.22912	4.26707	14.09993	C6MG0ACXX_8_7448.sorted.filtered_peak_1791
chr1	200406932	200407238	307	19.58	5.67622	2.93205	3.08813	C6MG0ACXX_8_7448.sorted.filtered_peak_1792
chr1	200414343	200414641	299	20.03	5.16635	2.72735	2.61377	C6MG0ACXX_8_7448.sorted.filtered_peak_1793
chr1	200442733	200443465	733	16.78	3.99668	2.47948	1.57977	C6MG0ACXX_8_7448.sorted.filtered_peak_1794
chr1	200452643	200452996	354	26.03	9.66942	3.78473	6.84366	C6MG0ACXX_8_7448.sorted.filtered_peak_1795
chr1	200589588	200590302	715	26.83	7.10248	2.89336	4.44574	C6MG0ACXX_8_7448.sorted.filtered_peak_1796
chr1	200597188	200597858	671	19.47	4.73699	2.60548	2.22531	C6MG0ACXX_8_7448.sorted.filtered_peak_1797
chr1	200638554	200639318	765	38.81	13.90659	4.03235	10.86807	C6MG0ACXX_8_7448.sorted.filtered_peak_1798
chr1	200835553	200835878	326	18.32	3.47279	2.20410	1.14110	C6MG0ACXX_8_7448.sorted.filtered_peak_1799
chr1	200857529	200857841	313	18.16	3.86124	2.35063	1.46599	C6MG0ACXX_8_7448.sorted.filtered_peak_1800
chr1	200874809	200875209	401	23.43	6.95749	3.11413	4.27137	C6MG0ACXX_8_7448.sorted.filtered_peak_1801
chr1	200988621	200988952	332	31.18	5.24413	2.26812	2.69638	C6MG0ACXX_8_7448.sorted.filtered_peak_1802
chr1	200992693	200993020	328	37.95	8.38068	2.75748	5.60241	C6MG0ACXX_8_7448.sorted.filtered_peak_1803
chr1	201083316	201083826	511	21.23	6.63405	3.18920	3.95384	C6MG0ACXX_8_7448.sorted.filtered_peak_1804
chr1	201123289	201123850	562	35.14	12.79670	3.90197	9.83768	C6MG0ACXX_8_7448.sorted.filtered_peak_1805
chr1	201139786	201140199	414	22.47	6.77444	3.12528	4.09433	C6MG0ACXX_8_7448.sorted.filtered_peak_1806
chr1	201423355	201423788	434	16.11	4.03942	2.53668	1.61008	C6MG0ACXX_8_7448.sorted.filtered_peak_1807
chr1	201449749	201450165	417	19.84	4.03212	2.34015	1.60448	C6MG0ACXX_8_7448.sorted.filtered_peak_1808
chr1	201451171	201451492	322	20.95	4.75013	2.52419	2.24568	C6MG0ACXX_8_7448.sorted.filtered_peak_1809
chr1	201475879	201476363	485	18.09	4.35875	2.53672	1.89949	C6MG0ACXX_8_7448.sorted.filtered_peak_1810
chr1	201797837	201798730	894	35.81	10.65011	3.24011	7.81294	C6MG0ACXX_8_7448.sorted.filtered_peak_1811
chr1	201924268	201925010	743	43.22	18.01462	4.50342	14.86647	C6MG0ACXX_8_7448.sorted.filtered_peak_1812
chr1	201951682	201952110	429	22.86	7.99381	3.50299	5.25265	C6MG0ACXX_8_7448.sorted.filtered_peak_1813
chr1	202113426	202114060	635	24.84	5.70896	2.62827	3.12314	C6MG0ACXX_8_7448.sorted.filtered_peak_1814
chr1	202170301	202170550	250	16.40	4.46597	2.69343	1.97752	C6MG0ACXX_8_7448.sorted.filtered_peak_1815
chr1	202264674	202265033	360	32.78	12.65279	4.14320	9.67450	C6MG0ACXX_8_7448.sorted.filtered_peak_1816
chr1	202310784	202311426	643	48.17	21.12668	4.86979	17.86432	C6MG0ACXX_8_7448.sorted.filtered_peak_1817
chr1	202317483	202318220	738	50.08	21.27715	4.70236	18.02450	C6MG0ACXX_8_7448.sorted.filtered_peak_1818
chr1	202779708	202780330	623	34.98	8.52875	2.87346	5.77036	C6MG0ACXX_8_7448.sorted.filtered_peak_1819
chr1	202803889	202804198	310	21.26	5.40933	2.73412	2.83795	C6MG0ACXX_8_7448.sorted.filtered_peak_1820
chr1	202804640	202805048	409	23.28	6.23653	2.87744	3.60764	C6MG0ACXX_8_7448.sorted.filtered_peak_1821
chr1	202857604	202858530	927	56.23	23.12095	4.50810	19.83658	C6MG0ACXX_8_7448.sorted.filtered_peak_1822
chr1	202895950	202896611	662	35.89	14.17463	4.22478	11.15368	C6MG0ACXX_8_7448.sorted.filtered_peak_1823
chr1	202927074	202927717	644	29.03	7.34929	2.87281	4.64700	C6MG0ACXX_8_7448.sorted.filtered_peak_1824
chr1	202936003	202936868	866	29.82	7.67320	2.91425	4.95841	C6MG0ACXX_8_7448.sorted.filtered_peak_1825
chr1	202968394	202968869	476	16.87	4.87277	2.82398	2.34700	C6MG0ACXX_8_7448.sorted.filtered_peak_1826
chr1	202976070	202976879	810	38.81	16.23133	4.34390	13.18543	C6MG0ACXX_8_7448.sorted.filtered_peak_1827
chr1	202995274	202995766	493	27.78	9.13494	3.46081	6.33864	C6MG0ACXX_8_7448.sorted.filtered_peak_1828
chr1	203185363	203185677	315	18.52	5.09956	2.80469	2.54412	C6MG0ACXX_8_7448.sorted.filtered_peak_1829
chr1	203236456	203236967	512	23.73	6.03599	2.80421	3.40619	C6MG0ACXX_8_7448.sorted.filtered_peak_1830
chr1	203256306	203256951	646	52.91	10.71486	2.68975	7.83367	C6MG0ACXX_8_7448.sorted.filtered_peak_1831
chr1	203258597	203259238	642	49.57	9.35476	2.55903	6.53906	C6MG0ACXX_8_7448.sorted.filtered_peak_1832
chr1	203259413	203260009	597	51.12	10.18111	2.64639	7.33100	C6MG0ACXX_8_7448.sorted.filtered_peak_1833
chr1	203274015	203274892	878	57.34	17.40847	3.53598	14.28460	C6MG0ACXX_8_7448.sorted.filtered_peak_1834
chr1	203296038	203297365	1328	39.36	8.66184	2.72782	5.89025	C6MG0ACXX_8_7448.sorted.filtered_peak_1835
chr1	203456786	203457228	443	19.98	5.86510	2.97010	3.25938	C6MG0ACXX_8_7448.sorted.filtered_peak_1836
chr1	203576349	203576853	505	32.31	13.66841	4.41904	10.67405	C6MG0ACXX_8_7448.sorted.filtered_peak_1837
chr1	203594846	203595146	301	32.93	5.98634	2.40268	3.35317	C6MG0ACXX_8_7448.sorted.filtered_peak_1838
chr1	203595572	203596057	486	38.55	8.68595	2.76705	5.91366	C6MG0ACXX_8_7448.sorted.filtered_peak_1839
chr1	203618966	203619694	729	23.68	5.04756	2.48998	2.50852	C6MG0ACXX_8_7448.sorted.filtered_peak_1840
chr1	203622239	203622650	412	27.16	6.46529	2.75142	3.80417	C6MG0ACXX_8_7448.sorted.filtered_peak_1841
chr1	203632469	203632730	262	19.23	4.80315	2.65059	2.27416	C6MG0ACXX_8_7448.sorted.filtered_peak_1842
chr1	203643061	203643657	597	40.56	13.93314	3.84698	10.91773	C6MG0ACXX_8_7448.sorted.filtered_peak_1843
chr1	203651759	203652143	385	20.01	5.36908	2.79433	2.80018	C6MG0ACXX_8_7448.sorted.filtered_peak_1844
chr1	203734027	203734868	842	39.12	13.63590	3.91879	10.60987	C6MG0ACXX_8_7448.sorted.filtered_peak_1845
chr1	203764398	203764788	391	39.76	15.62709	4.28854	12.55633	C6MG0ACXX_8_7448.sorted.filtered_peak_1846
chr1	203830477	203831085	609	43.06	17.30727	4.35610	14.18417	C6MG0ACXX_8_7448.sorted.filtered_peak_1847
chr1	203889560	203889894	335	27.36	12.92235	4.79374	9.94140	C6MG0ACXX_8_7448.sorted.filtered_peak_1848
chr1	204332652	204333232	581	28.66	8.48201	3.26115	5.69084	C6MG0ACXX_8_7448.sorted.filtered_peak_1849
chr1	204367639	204367998	360	19.67	5.32743	2.81106	2.75407	C6MG0ACXX_8_7448.sorted.filtered_peak_1850
chr1	204380600	204381461	862	68.48	26.42872	4.48277	23.00371	C6MG0ACXX_8_7448.sorted.filtered_peak_1851
chr1	204386318	204386600	283	18.65	4.16257	2.44158	1.72018	C6MG0ACXX_8_7448.sorted.filtered_peak_1852
chr1	204415514	204416071	558	19.69	4.27559	2.42539	1.82508	C6MG0ACXX_8_7448.sorted.filtered_peak_1853
chr1	204422235	204422666	432	35.48	12.60840	3.85546	9.65282	C6MG0ACXX_8_7448.sorted.filtered_peak_1854
chr1	204463419	204464389	971	27.98	6.39360	2.68350	3.74338	C6MG0ACXX_8_7448.sorted.filtered_peak_1855
chr1	204475479	204476659	1181	32.74	7.68576	2.80382	4.95381	C6MG0ACXX_8_7448.sorted.filtered_peak_1856
chr1	204485274	204485915	642	44.53	14.10621	3.59690	11.09479	C6MG0ACXX_8_7448.sorted.filtered_peak_1857
chr1	204490299	204490664	366	24.40	5.18436	2.49878	2.63317	C6MG0ACXX_8_7448.sorted.filtered_peak_1858
chr1	204513478	204513748	271	21.26	5.94363	2.92950	3.32130	C6MG0ACXX_8_7448.sorted.filtered_peak_1859
chr1	204776071	204776675	605	27.67	8.67455	3.37319	5.87939	C6MG0ACXX_8_7448.sorted.filtered_peak_1860
chr1	205090873	205091673	801	42.41	16.37160	4.28495	13.26511	C6MG0ACXX_8_7448.sorted.filtered_peak_1861
chr1	205140678	205140941	264	17.05	5.16970	2.94283	2.60573	C6MG0ACXX_8_7448.sorted.filtered_peak_1862
chr1	205168671	205169155	485	23.44	8.55445	3.64702	5.78133	C6MG0ACXX_8_7448.sorted.filtered_peak_1863
chr1	205180187	205181143	957	38.40	12.75122	3.55731	9.83123	C6MG0ACXX_8_7448.sorted.filtered_peak_1864
chr1	205196803	205197185	383	27.37	6.77015	2.82752	4.08892	C6MG0ACXX_8_7448.sorted.filtered_peak_1865
chr1	205225383	205225798	416	18.69	4.41717	2.53410	1.93687	C6MG0ACXX_8_7448.sorted.filtered_peak_1866
chr1	205242527	205242802	276	22.80	6.09091	2.88682	3.44778	C6MG0ACXX_8_7448.sorted.filtered_peak_1867
chr1	205253864	205254220	357	33.29	6.39199	2.48092	3.73524	C6MG0ACXX_8_7448.sorted.filtered_peak_1868
chr1	205254859	205255233	375	35.31	7.65467	2.69322	4.92058	C6MG0ACXX_8_7448.sorted.filtered_peak_1869
chr1	205256194	205256443	250	26.63	3.59577	1.98206	1.24129	C6MG0ACXX_8_7448.sorted.filtered_peak_1870
chr1	205257400	205257711	312	39.26	8.78510	2.79354	5.98693	C6MG0ACXX_8_7448.sorted.filtered_peak_1871
chr1	205282793	205283074	282	17.33	4.06980	2.47625	1.63773	C6MG0ACXX_8_7448.sorted.filtered_peak_1872
chr1	205560815	205561420	606	18.12	4.49635	2.58751	2.01955	C6MG0ACXX_8_7448.sorted.filtered_peak_1873
chr1	205599897	205601389	1493	41.48	11.06927	3.08634	8.20119	C6MG0ACXX_8_7448.sorted.filtered_peak_1874
chr1	205628058	205628320	263	17.12	4.40179	2.62298	1.91548	C6MG0ACXX_8_7448.sorted.filtered_peak_1875
chr1	205680091	205680581	491	19.02	5.63189	2.96409	3.03813	C6MG0ACXX_8_7448.sorted.filtered_peak_1876
chr1	205718266	205719693	1428	47.06	12.47807	3.13137	9.54551	C6MG0ACXX_8_7448.sorted.filtered_peak_1877
chr1	205744119	205744832	714	28.41	8.27105	3.12503	5.54211	C6MG0ACXX_8_7448.sorted.filtered_peak_1878
chr1	205781987	205782603	617	38.50	13.87928	3.96189	10.86964	C6MG0ACXX_8_7448.sorted.filtered_peak_1879
chr1	205819008	205819484	477	19.47	6.99301	3.45963	4.29915	C6MG0ACXX_8_7448.sorted.filtered_peak_1880
chr1	206677304	206677677	374	24.16	4.85891	2.41778	2.33213	C6MG0ACXX_8_7448.sorted.filtered_peak_1881
chr1	206729923	206730711	789	38.03	7.28187	2.51771	4.57567	C6MG0ACXX_8_7448.sorted.filtered_peak_1882
chr1	206736368	206736681	314	31.23	6.29207	2.52933	3.64423	C6MG0ACXX_8_7448.sorted.filtered_peak_1883
chr1	206748566	206749118	553	35.73	6.24561	2.35830	3.61905	C6MG0ACXX_8_7448.sorted.filtered_peak_1884
chr1	206751671	206752010	340	40.94	6.86349	2.35945	4.17506	C6MG0ACXX_8_7448.sorted.filtered_peak_1885
chr1	206753240	206753728	489	47.66	9.47494	2.64497	6.64320	C6MG0ACXX_8_7448.sorted.filtered_peak_1886
chr1	206763371	206763928	558	45.22	14.67659	3.64571	11.65478	C6MG0ACXX_8_7448.sorted.filtered_peak_1887
chr1	206785505	206786120	616	40.93	14.76600	3.95163	11.73556	C6MG0ACXX_8_7448.sorted.filtered_peak_1888
chr1	206808635	206809192	558	34.40	11.31224	3.50128	8.45185	C6MG0ACXX_8_7448.sorted.filtered_peak_1889
chr1	206876951	206877446	496	25.15	5.73650	2.62338	3.14307	C6MG0ACXX_8_7448.sorted.filtered_peak_1890
chr1	206910569	206910889	321	22.09	3.39827	2.04616	1.08222	C6MG0ACXX_8_7448.sorted.filtered_peak_1891
chr1	206939649	206940167	519	41.36	11.60299	3.29653	8.66800	C6MG0ACXX_8_7448.sorted.filtered_peak_1892
chr1	206957657	206958215	559	34.21	8.21003	2.85896	5.44798	C6MG0ACXX_8_7448.sorted.filtered_peak_1893
chr1	206959686	206960224	539	27.36	4.75189	2.26955	2.23872	C6MG0ACXX_8_7448.sorted.filtered_peak_1894
chr1	206976518	206977053	536	48.81	17.55438	4.04172	14.41924	C6MG0ACXX_8_7448.sorted.filtered_peak_1895
chr1	206982069	206982318	250	21.64	5.25938	2.66971	2.68999	C6MG0ACXX_8_7448.sorted.filtered_peak_1896
chr1	206990162	206990714	553	22.26	6.17848	2.93389	3.54368	C6MG0ACXX_8_7448.sorted.filtered_peak_1897
chr1	207095307	207095613	307	26.35	6.86226	2.91336	4.17252	C6MG0ACXX_8_7448.sorted.filtered_peak_1898
chr1	207224188	207224495	308	27.08	5.89143	2.59596	3.26895	C6MG0ACXX_8_7448.sorted.filtered_peak_1899
chr1	207226189	207226696	508	24.51	4.49548	2.29910	2.00304	C6MG0ACXX_8_7448.sorted.filtered_peak_1900
chr1	207494419	207495515	1097	58.10	21.78586	4.20157	18.53325	C6MG0ACXX_8_7448.sorted.filtered_peak_1901
chr1	207509359	207510635	1277	19.88	4.24389	2.40461	1.79635	C6MG0ACXX_8_7448.sorted.filtered_peak_1902
chr1	207793503	207793954	452	15.08	4.29791	2.71740	1.82168	C6MG0ACXX_8_7448.sorted.filtered_peak_1903
chr1	207925122	207925764	643	33.31	12.03061	3.90290	9.08050	C6MG0ACXX_8_7448.sorted.filtered_peak_1904
chr1	207989289	207989548	260	19.70	4.18947	2.39984	1.73823	C6MG0ACXX_8_7448.sorted.filtered_peak_1905
chr1	207999096	207999567	472	48.59	13.47475	3.29992	10.47988	C6MG0ACXX_8_7448.sorted.filtered_peak_1906
chr1	208005247	208005501	255	26.67	5.91973	2.62755	3.28807	C6MG0ACXX_8_7448.sorted.filtered_peak_1907
chr1	208035118	208035534	417	28.97	7.84521	3.01473	5.11057	C6MG0ACXX_8_7448.sorted.filtered_peak_1908
chr1	208046374	208046952	579	26.39	5.61901	2.54711	3.01887	C6MG0ACXX_8_7448.sorted.filtered_peak_1909
chr1	208136686	208137394	709	21.15	5.30817	2.69597	2.75521	C6MG0ACXX_8_7448.sorted.filtered_peak_1910
chr1	208418399	208418714	316	20.97	4.49850	2.44880	2.00549	C6MG0ACXX_8_7448.sorted.filtered_peak_1911
chr1	209162013	209162428	416	17.29	5.57675	3.09161	2.97422	C6MG0ACXX_8_7448.sorted.filtered_peak_1912
chr1	209824610	209824923	314	25.67	7.17345	3.02923	4.47557	C6MG0ACXX_8_7448.sorted.filtered_peak_1913
chr1	209846516	209846924	409	26.20	7.74513	3.16385	5.01709	C6MG0ACXX_8_7448.sorted.filtered_peak_1914
chr1	209866366	209866631	266	16.21	4.17620	2.58951	1.72574	C6MG0ACXX_8_7448.sorted.filtered_peak_1915
chr1	209921001	209921457	457	36.20	9.76348	3.12460	6.92439	C6MG0ACXX_8_7448.sorted.filtered_peak_1916
chr1	209925044	209925693	650	32.27	5.53195	2.31176	2.94630	C6MG0ACXX_8_7448.sorted.filtered_peak_1917
chr1	209929151	209930174	1024	29.30	5.63604	2.43508	3.03864	C6MG0ACXX_8_7448.sorted.filtered_peak_1918
chr1	209941582	209942123	542	28.46	6.58566	2.71291	3.92617	C6MG0ACXX_8_7448.sorted.filtered_peak_1919
chr1	209942763	209943103	341	26.37	5.42596	2.48625	2.85205	C6MG0ACXX_8_7448.sorted.filtered_peak_1920
chr1	209957634	209958309	676	53.95	19.59047	4.13055	16.37854	C6MG0ACXX_8_7448.sorted.filtered_peak_1921
chr1	209979511	209979763	253	20.02	4.86009	2.62614	2.31957	C6MG0ACXX_8_7448.sorted.filtered_peak_1922
chr1	210000915	210001660	746	38.59	13.30254	3.68650	10.36619	C6MG0ACXX_8_7448.sorted.filtered_peak_1923
chr1	210502369	210502754	386	20.53	5.82381	2.92619	3.21993	C6MG0ACXX_8_7448.sorted.filtered_peak_1924
chr1	210619869	210620242	374	16.18	4.93268	2.90410	2.39423	C6MG0ACXX_8_7448.sorted.filtered_peak_1925
chr1	211432025	211432883	859	45.89	14.05238	3.49300	11.04722	C6MG0ACXX_8_7448.sorted.filtered_peak_1926
chr1	211433862	211434312	451	28.03	4.31951	2.13747	1.85256	C6MG0ACXX_8_7448.sorted.filtered_peak_1927
chr1	211496531	211497068	538	32.71	9.91749	3.34019	7.08255	C6MG0ACXX_8_7448.sorted.filtered_peak_1928
chr1	211499896	211500408	513	26.30	4.98165	2.36285	2.45823	C6MG0ACXX_8_7448.sorted.filtered_peak_1929
chr1	211508267	211508574	308	20.29	5.72213	2.90864	3.11895	C6MG0ACXX_8_7448.sorted.filtered_peak_1930
chr1	211555922	211556404	483	30.76	8.89748	3.21570	6.10183	C6MG0ACXX_8_7448.sorted.filtered_peak_1931
chr1	211649627	211649901	275	16.84	4.27103	2.58589	1.80602	C6MG0ACXX_8_7448.sorted.filtered_peak_1932
chr1	211687433	211687707	275	19.16	4.49686	2.53593	2.00966	C6MG0ACXX_8_7448.sorted.filtered_peak_1933
chr1	211688770	211689158	389	21.53	5.50176	2.75262	2.91734	C6MG0ACXX_8_7448.sorted.filtered_peak_1934
chr1	211752108	211753122	1015	52.52	18.57061	3.84672	15.43408	C6MG0ACXX_8_7448.sorted.filtered_peak_1935
chr1	211828412	211828804	393	18.20	5.05879	2.80088	2.51666	C6MG0ACXX_8_7448.sorted.filtered_peak_1936
chr1	211848755	211849145	391	25.25	8.42546	3.48128	5.64215	C6MG0ACXX_8_7448.sorted.filtered_peak_1937
chr1	211854171	211854578	408	27.23	8.77457	3.41255	5.98753	C6MG0ACXX_8_7448.sorted.filtered_peak_1938
chr1	212003617	212004296	680	25.71	5.72640	2.60645	3.12051	C6MG0ACXX_8_7448.sorted.filtered_peak_1939
chr1	212208364	212209309	946	73.62	27.53704	4.37239	24.07598	C6MG0ACXX_8_7448.sorted.filtered_peak_1940
chr1	212295084	212295414	331	19.65	5.45041	2.85885	2.86674	C6MG0ACXX_8_7448.sorted.filtered_peak_1941
chr1	212398722	212399157	436	26.89	9.50323	3.66481	6.67455	C6MG0ACXX_8_7448.sorted.filtered_peak_1942
chr1	212457970	212459206	1237	62.33	21.50677	3.74729	18.31283	C6MG0ACXX_8_7448.sorted.filtered_peak_1943
chr1	212587662	212588590	929	29.37	7.85619	2.91041	5.17783	C6MG0ACXX_8_7448.sorted.filtered_peak_1944
chr1	212606043	212606628	586	21.43	5.87619	2.86813	3.28460	C6MG0ACXX_8_7448.sorted.filtered_peak_1945
chr1	212732019	212732751	733	29.52	9.17956	3.27821	6.41806	C6MG0ACXX_8_7448.sorted.filtered_peak_1946
chr1	212740090	212740803	714	29.02	8.86628	3.23305	6.11279	C6MG0ACXX_8_7448.sorted.filtered_peak_1947
chr1	212769589	212770038	450	37.84	14.00627	4.06322	10.98357	C6MG0ACXX_8_7448.sorted.filtered_peak_1948
chr1	212781772	212782469	698	38.55	9.62711	2.95071	6.81675	C6MG0ACXX_8_7448.sorted.filtered_peak_1949
chr1	212838563	212839039	477	17.28	5.59160	3.08933	2.99518	C6MG0ACXX_8_7448.sorted.filtered_peak_1950
chr1	212894778	212895224	447	29.16	11.95868	4.24499	9.02762	C6MG0ACXX_8_7448.sorted.filtered_peak_1951
chr1	212895720	212896154	435	16.78	3.78097	2.39236	1.39494	C6MG0ACXX_8_7448.sorted.filtered_peak_1952
chr1	212901169	212901547	379	19.88	5.89141	2.99494	3.27942	C6MG0ACXX_8_7448.sorted.filtered_peak_1953
chr1	212964725	212965657	933	28.30	8.60912	3.23045	5.85717	C6MG0ACXX_8_7448.sorted.filtered_peak_1954
chr1	213031155	213032085	931	32.26	10.18847	3.38905	7.36503	C6MG0ACXX_8_7448.sorted.filtered_peak_1955
chr1	213123676	213124005	330	21.29	6.61003	3.14005	3.95597	C6MG0ACXX_8_7448.sorted.filtered_peak_1956
chr1	213188499	213189338	840	39.86	12.54823	3.56688	9.57768	C6MG0ACXX_8_7448.sorted.filtered_peak_1957
chr1	213224429	213225275	847	22.69	6.65729	3.08808	3.97423	C6MG0ACXX_8_7448.sorted.filtered_peak_1958
chr1	214434946	214435392	447	16.30	3.62977	2.35867	1.27188	C6MG0ACXX_8_7448.sorted.filtered_peak_1959
chr1	214454495	214454870	376	22.76	5.06594	2.54014	2.52431	C6MG0ACXX_8_7448.sorted.filtered_peak_1960
chr1	214600964	214601647	684	32.96	12.30857	4.00174	9.35298	C6MG0ACXX_8_7448.sorted.filtered_peak_1961
chr1	214612767	214613244	478	23.99	6.12181	2.82578	3.47561	C6MG0ACXX_8_7448.sorted.filtered_peak_1962
chr1	214776095	214776795	701	35.46	14.74520	4.21417	11.77432	C6MG0ACXX_8_7448.sorted.filtered_peak_1963
chr1	215082967	215083371	405	14.23	3.69120	2.50494	1.32460	C6MG0ACXX_8_7448.sorted.filtered_peak_1964
chr1	215740517	215740823	307	19.45	4.50936	2.52600	2.02058	C6MG0ACXX_8_7448.sorted.filtered_peak_1965
chr1	217655794	217656144	351	17.21	5.10784	2.89750	2.56039	C6MG0ACXX_8_7448.sorted.filtered_peak_1966
chr1	217804197	217804810	614	30.29	11.44542	3.94955	8.54200	C6MG0ACXX_8_7448.sorted.filtered_peak_1967
chr1	218458362	218458958	597	25.68	8.65469	3.48508	5.87253	C6MG0ACXX_8_7448.sorted.filtered_peak_1968
chr1	218550593	218550995	403	22.15	7.18201	3.27901	4.48693	C6MG0ACXX_8_7448.sorted.filtered_peak_1969
chr1	219347039	219347469	431	33.99	10.36844	3.41744	7.49129	C6MG0ACXX_8_7448.sorted.filtered_peak_1970
chr1	220177126	220177375	250	15.09	4.30196	2.71927	1.82413	C6MG0ACXX_8_7448.sorted.filtered_peak_1971
chr1	220219282	220220212	931	40.59	14.90961	3.88204	11.91038	C6MG0ACXX_8_7448.sorted.filtered_peak_1972
chr1	220262856	220263608	753	36.38	11.18433	3.42784	8.29312	C6MG0ACXX_8_7448.sorted.filtered_peak_1973
chr1	220267258	220267814	557	32.04	8.47091	3.03621	5.68723	C6MG0ACXX_8_7448.sorted.filtered_peak_1974
chr1	220445441	220446238	798	42.50	15.07585	3.81009	12.07669	C6MG0ACXX_8_7448.sorted.filtered_peak_1975
chr1	220906377	220906698	322	16.39	5.04154	2.93903	2.48722	C6MG0ACXX_8_7448.sorted.filtered_peak_1976
chr1	221881392	221881758	367	38.64	9.63201	2.98696	6.79808	C6MG0ACXX_8_7448.sorted.filtered_peak_1977
chr1	221886457	221886793	337	32.45	6.25657	2.47165	3.61949	C6MG0ACXX_8_7448.sorted.filtered_peak_1978
chr1	221915117	221916048	932	68.85	23.54655	3.88250	20.24461	C6MG0ACXX_8_7448.sorted.filtered_peak_1979
chr1	221950892	221951505	614	27.57	7.66273	3.06608	4.92815	C6MG0ACXX_8_7448.sorted.filtered_peak_1980
chr1	222002974	222003377	404	20.76	5.43851	2.77668	2.85951	C6MG0ACXX_8_7448.sorted.filtered_peak_1981
chr1	222638409	222639236	828	20.91	7.24897	3.39087	4.56097	C6MG0ACXX_8_7448.sorted.filtered_peak_1982
chr1	222762916	222763602	687	21.58	6.82078	3.19801	4.14964	C6MG0ACXX_8_7448.sorted.filtered_peak_1983
chr1	222790787	222791733	947	32.41	9.42622	3.16439	6.64602	C6MG0ACXX_8_7448.sorted.filtered_peak_1984
chr1	222817197	222817986	790	39.42	14.45640	3.95269	11.45330	C6MG0ACXX_8_7448.sorted.filtered_peak_1985
chr1	222828343	222828722	380	32.53	10.21850	3.49249	7.34196	C6MG0ACXX_8_7448.sorted.filtered_peak_1986
chr1	222885774	222887082	1309	37.71	9.55372	2.93234	6.76720	C6MG0ACXX_8_7448.sorted.filtered_peak_1987
chr1	222988337	222988907	571	23.60	7.14654	3.17919	4.44130	C6MG0ACXX_8_7448.sorted.filtered_peak_1988
chr1	223316328	223316805	478	24.79	7.77701	3.28141	5.03897	C6MG0ACXX_8_7448.sorted.filtered_peak_1989
chr1	223688858	223689227	370	19.84	5.37950	2.81699	2.80192	C6MG0ACXX_8_7448.sorted.filtered_peak_1990
chr1	223914337	223914788	452	31.76	10.30051	3.51336	7.43970	C6MG0ACXX_8_7448.sorted.filtered_peak_1991
chr1	223936782	223937031	250	16.62	3.90444	2.45297	1.49905	C6MG0ACXX_8_7448.sorted.filtered_peak_1992
chr1	224019655	224019987	333	21.60	4.31399	2.35886	1.84495	C6MG0ACXX_8_7448.sorted.filtered_peak_1993
chr1	224032490	224033180	691	27.64	4.77996	2.26708	2.26349	C6MG0ACXX_8_7448.sorted.filtered_peak_1994
chr1	224033417	224034152	736	38.81	10.80821	3.23277	7.91711	C6MG0ACXX_8_7448.sorted.filtered_peak_1995
chr1	224180187	224180528	342	30.28	15.44288	5.28770	12.36940	C6MG0ACXX_8_7448.sorted.filtered_peak_1996
chr1	224301602	224302423	822	27.95	8.76354	3.26166	6.02781	C6MG0ACXX_8_7448.sorted.filtered_peak_1997
chr1	224356604	224357155	552	21.59	7.77230	3.55998	5.03324	C6MG0ACXX_8_7448.sorted.filtered_peak_1998
chr1	224370098	224371549	1452	25.48	5.87701	2.64725	3.27555	C6MG0ACXX_8_7448.sorted.filtered_peak_1999
chr1	224432897	224433239	343	15.25	4.39127	2.74681	1.90275	C6MG0ACXX_8_7448.sorted.filtered_peak_2000
chr1	224517639	224518275	637	31.85	9.65200	3.33977	6.82669	C6MG0ACXX_8_7448.sorted.filtered_peak_2001
chr1	224544304	224544881	578	35.58	13.77124	4.13930	10.77324	C6MG0ACXX_8_7448.sorted.filtered_peak_2002
chr1	224567730	224568107	378	32.24	9.27457	3.23344	6.45172	C6MG0ACXX_8_7448.sorted.filtered_peak_2003
chr1	224618402	224618651	250	23.75	4.06060	2.19508	1.63021	C6MG0ACXX_8_7448.sorted.filtered_peak_2004
chr1	224685857	224686219	363	30.09	10.67705	3.75713	7.79720	C6MG0ACXX_8_7448.sorted.filtered_peak_2005
chr1	224701451	224701789	339	19.99	5.49838	2.83264	2.93092	C6MG0ACXX_8_7448.sorted.filtered_peak_2006
chr1	224730650	224731008	359	20.49	6.13925	3.04407	3.50526	C6MG0ACXX_8_7448.sorted.filtered_peak_2007
chr1	224811082	224811977	896	42.08	13.87263	3.50394	10.94606	C6MG0ACXX_8_7448.sorted.filtered_peak_2008
chr1	225615625	225616642	1018	40.19	10.71537	3.02525	7.88351	C6MG0ACXX_8_7448.sorted.filtered_peak_2009
chr1	225632519	225633044	526	38.52	11.44174	3.40482	8.51663	C6MG0ACXX_8_7448.sorted.filtered_peak_2010
chr1	225642508	225642903	396	28.49	11.58513	4.19822	8.66396	C6MG0ACXX_8_7448.sorted.filtered_peak_2011
chr1	225655344	225656133	790	23.16	5.58260	2.68798	2.99079	C6MG0ACXX_8_7448.sorted.filtered_peak_2012
chr1	225662483	225663174	692	16.89	4.03609	2.48840	1.61233	C6MG0ACXX_8_7448.sorted.filtered_peak_2013
chr1	225668660	225668944	285	17.16	4.83929	2.78983	2.32084	C6MG0ACXX_8_7448.sorted.filtered_peak_2014
chr1	225965107	225965651	545	47.75	18.57582	4.25342	15.42388	C6MG0ACXX_8_7448.sorted.filtered_peak_2015
chr1	225965822	225966071	250	25.43	4.68143	2.31699	2.17676	C6MG0ACXX_8_7448.sorted.filtered_peak_2016
chr1	226069767	226070100	334	18.46	3.61375	2.24852	1.25811	C6MG0ACXX_8_7448.sorted.filtered_peak_2017
chr1	226084787	226085297	511	24.41	7.93548	3.37966	5.18203	C6MG0ACXX_8_7448.sorted.filtered_peak_2018
chr1	226111754	226112272	519	39.30	14.93333	4.13550	11.89201	C6MG0ACXX_8_7448.sorted.filtered_peak_2019
chr1	226163716	226164002	287	23.85	8.03844	3.45778	5.28135	C6MG0ACXX_8_7448.sorted.filtered_peak_2020
chr1	226178548	226179030	483	19.18	4.69266	2.60994	2.17930	C6MG0ACXX_8_7448.sorted.filtered_peak_2021
chr1	226186854	226187935	1082	54.96	18.09213	3.66991	14.98331	C6MG0ACXX_8_7448.sorted.filtered_peak_2022
chr1	226249787	226251483	1697	39.38	9.26720	2.78892	6.51043	C6MG0ACXX_8_7448.sorted.filtered_peak_2023
chr1	226261027	226261338	312	15.39	4.04519	2.57526	1.62744	C6MG0ACXX_8_7448.sorted.filtered_peak_2024
chr1	226270911	226271602	692	28.40	12.60213	4.39173	9.69193	C6MG0ACXX_8_7448.sorted.filtered_peak_2025
chr1	226297316	226298509	1194	32.35	9.94276	3.40210	7.09006	C6MG0ACXX_8_7448.sorted.filtered_peak_2026
chr1	226309300	226309770	471	30.28	6.48959	2.62800	3.81546	C6MG0ACXX_8_7448.sorted.filtered_peak_2027
chr1	226310215	226310617	403	24.69	4.28292	2.22733	1.82960	C6MG0ACXX_8_7448.sorted.filtered_peak_2028
chr1	226373858	226374962	1105	21.84	5.71624	2.78938	3.12983	C6MG0ACXX_8_7448.sorted.filtered_peak_2029
chr1	226496348	226497058	711	29.32	9.27781	3.34234	6.49750	C6MG0ACXX_8_7448.sorted.filtered_peak_2030
chr1	226595507	226596129	623	35.11	9.16864	3.05063	6.35550	C6MG0ACXX_8_7448.sorted.filtered_peak_2031
chr1	226632592	226633080	489	24.28	8.30434	3.50561	5.53616	C6MG0ACXX_8_7448.sorted.filtered_peak_2032
chr1	226814182	226814493	312	19.62	5.69764	2.95836	3.08810	C6MG0ACXX_8_7448.sorted.filtered_peak_2033
chr1	226850479	226851069	591	43.37	13.82382	3.59078	10.82899	C6MG0ACXX_8_7448.sorted.filtered_peak_2034
chr1	226862685	226863194	510	28.46	5.85102	2.51068	3.25317	C6MG0ACXX_8_7448.sorted.filtered_peak_2035
chr1	226890783	226891485	703	26.19	7.47946	3.06269	4.77735	C6MG0ACXX_8_7448.sorted.filtered_peak_2036
chr1	226899756	226900169	414	21.55	4.51018	2.42262	2.01885	C6MG0ACXX_8_7448.sorted.filtered_peak_2037
chr1	226926715	226927517	803	44.01	11.76528	3.14520	8.85101	C6MG0ACXX_8_7448.sorted.filtered_peak_2038
chr1	226986100	226986743	644	19.91	5.47854	2.83432	2.90989	C6MG0ACXX_8_7448.sorted.filtered_peak_2039
chr1	227015583	227016108	526	20.85	7.02576	3.34656	4.33164	C6MG0ACXX_8_7448.sorted.filtered_peak_2040
chr1	227057826	227058327	502	16.83	3.94974	2.45881	1.53604	C6MG0ACXX_8_7448.sorted.filtered_peak_2041
chr1	227070399	227070780	382	26.31	7.48288	3.08445	4.76484	C6MG0ACXX_8_7448.sorted.filtered_peak_2042
chr1	227127072	227128144	1073	63.92	25.03850	4.28172	21.69820	C6MG0ACXX_8_7448.sorted.filtered_peak_2043
chr1	227506072	227506321	250	18.79	4.93639	2.72397	2.39811	C6MG0ACXX_8_7448.sorted.filtered_peak_2044
chr1	227730333	227730615	283	23.96	7.44185	3.26044	4.71035	C6MG0ACXX_8_7448.sorted.filtered_peak_2045
chr1	227751022	227751724	703	21.03	5.68144	2.82777	3.09638	C6MG0ACXX_8_7448.sorted.filtered_peak_2046
chr1	227916132	227916534	403	22.02	3.98665	2.23556	1.56448	C6MG0ACXX_8_7448.sorted.filtered_peak_2047
chr1	227922870	227923463	594	44.73	13.00267	3.38525	10.02216	C6MG0ACXX_8_7448.sorted.filtered_peak_2048
chr1	227936179	227936891	713	34.32	9.41212	3.09017	6.60770	C6MG0ACXX_8_7448.sorted.filtered_peak_2049
chr1	227950111	227950632	522	42.51	9.99609	2.89324	7.14830	C6MG0ACXX_8_7448.sorted.filtered_peak_2050
chr1	227953874	227954428	555	38.73	9.15940	2.83817	6.37754	C6MG0ACXX_8_7448.sorted.filtered_peak_2051
chr1	227975359	227976203	845	47.64	17.30200	3.94238	14.21380	C6MG0ACXX_8_7448.sorted.filtered_peak_2052
chr1	228122430	228123091	662	27.02	9.70691	3.74247	6.86133	C6MG0ACXX_8_7448.sorted.filtered_peak_2053
chr1	228135635	228135903	269	22.12	4.84152	2.49777	2.32734	C6MG0ACXX_8_7448.sorted.filtered_peak_2054
chr1	228269884	228270514	631	52.55	17.53016	3.78469	14.40700	C6MG0ACXX_8_7448.sorted.filtered_peak_2055
chr1	228290680	228291250	571	41.64	9.37674	2.76652	6.58255	C6MG0ACXX_8_7448.sorted.filtered_peak_2056
chr1	228296840	228297287	448	59.02	23.88992	4.61466	20.53838	C6MG0ACXX_8_7448.sorted.filtered_peak_2057
chr1	228318764	228319059	296	23.34	7.90112	3.48138	5.13664	C6MG0ACXX_8_7448.sorted.filtered_peak_2058
chr1	228327435	228328249	815	82.87	36.55306	4.95843	32.87218	C6MG0ACXX_8_7448.sorted.filtered_peak_2059
chr1	228353082	228354055	974	99.00	38.93228	4.79202	35.11766	C6MG0ACXX_8_7448.sorted.filtered_peak_2060
chr1	228373441	228373690	250	15.66	3.97089	2.53643	1.55656	C6MG0ACXX_8_7448.sorted.filtered_peak_2061
chr1	228401171	228401452	282	21.50	4.98569	2.58178	2.44858	C6MG0ACXX_8_7448.sorted.filtered_peak_2062
chr1	228463600	228463855	256	24.39	6.95397	3.06789	4.25429	C6MG0ACXX_8_7448.sorted.filtered_peak_2063
chr1	228594110	228594936	827	38.25	9.60134	2.89544	6.82386	C6MG0ACXX_8_7448.sorted.filtered_peak_2064
chr1	228633383	228633677	295	14.73	3.74284	2.49326	1.36388	C6MG0ACXX_8_7448.sorted.filtered_peak_2065
chr1	228644748	228645869	1122	47.28	15.91421	3.64586	12.89208	C6MG0ACXX_8_7448.sorted.filtered_peak_2066
chr1	228651371	228651775	405	28.91	5.26201	2.35498	2.69355	C6MG0ACXX_8_7448.sorted.filtered_peak_2067
chr1	228652271	228652736	466	38.26	10.48700	3.15747	7.63042	C6MG0ACXX_8_7448.sorted.filtered_peak_2068
chr1	228653484	228653826	343	26.01	4.28081	2.18830	1.81314	C6MG0ACXX_8_7448.sorted.filtered_peak_2069
chr1	228666590	228667392	803	21.02	5.23101	2.68963	2.67084	C6MG0ACXX_8_7448.sorted.filtered_peak_2070
chr1	228674356	228675439	1084	38.75	11.60862	3.35470	8.71483	C6MG0ACXX_8_7448.sorted.filtered_peak_2071
chr1	228688677	228689125	449	26.09	7.88669	3.23170	5.14019	C6MG0ACXX_8_7448.sorted.filtered_peak_2072
chr1	228782606	228783018	413	15.29	4.42091	2.75276	1.93392	C6MG0ACXX_8_7448.sorted.filtered_peak_2073
chr1	228870867	228871305	439	21.38	5.17131	2.65105	2.61194	C6MG0ACXX_8_7448.sorted.filtered_peak_2074
chr1	228929903	228930399	497	20.48	4.82015	2.57353	2.30632	C6MG0ACXX_8_7448.sorted.filtered_peak_2075
chr1	228961773	228962102	330	16.69	4.27584	2.59123	1.82218	C6MG0ACXX_8_7448.sorted.filtered_peak_2076
chr1	228966858	228967159	302	18.18	4.46514	2.58260	1.97367	C6MG0ACXX_8_7448.sorted.filtered_peak_2077
chr1	229163370	229163740	371	17.95	5.17174	2.87212	2.61099	C6MG0ACXX_8_7448.sorted.filtered_peak_2078
chr1	229335602	229335942	341	18.58	4.91525	2.72454	2.38738	C6MG0ACXX_8_7448.sorted.filtered_peak_2079
chr1	229363229	229363490	262	21.06	6.19929	3.03750	3.55081	C6MG0ACXX_8_7448.sorted.filtered_peak_2080
chr1	229389138	229389596	459	17.99	3.78221	2.32886	1.40099	C6MG0ACXX_8_7448.sorted.filtered_peak_2081
chr1	229406627	229407086	460	31.20	10.20533	3.53673	7.34962	C6MG0ACXX_8_7448.sorted.filtered_peak_2082
chr1	229461614	229461966	353	17.90	3.82443	2.35214	1.43018	C6MG0ACXX_8_7448.sorted.filtered_peak_2083
chr1	229477838	229479063	1226	31.01	7.56310	2.81346	4.85903	C6MG0ACXX_8_7448.sorted.filtered_peak_2084
chr1	229576628	229577197	570	23.84	9.15279	3.84560	6.33930	C6MG0ACXX_8_7448.sorted.filtered_peak_2085
chr1	229643626	229644579	954	37.51	13.38626	3.77934	10.44283	C6MG0ACXX_8_7448.sorted.filtered_peak_2086
chr1	229694310	229695073	764	45.01	15.67498	3.90682	12.60267	C6MG0ACXX_8_7448.sorted.filtered_peak_2087
chr1	229760889	229761399	511	20.73	3.69401	2.18614	1.32470	C6MG0ACXX_8_7448.sorted.filtered_peak_2088
chr1	229761668	229762459	792	29.53	7.99433	3.04061	5.24681	C6MG0ACXX_8_7448.sorted.filtered_peak_2089
chr1	229799805	229800193	389	16.68	4.04633	2.50505	1.61262	C6MG0ACXX_8_7448.sorted.filtered_peak_2090
chr1	229852487	229852764	278	17.90	5.92400	3.18203	3.29978	C6MG0ACXX_8_7448.sorted.filtered_peak_2091
chr1	230202349	230203155	807	50.00	17.22715	3.89739	14.10424	C6MG0ACXX_8_7448.sorted.filtered_peak_2092
chr1	230245759	230246008	250	18.55	4.04477	2.40507	1.60744	C6MG0ACXX_8_7448.sorted.filtered_peak_2093
chr1	230344749	230345015	267	23.05	4.84556	2.46575	2.31410	C6MG0ACXX_8_7448.sorted.filtered_peak_2094
chr1	230477113	230477362	250	16.45	4.05231	2.52162	1.61553	C6MG0ACXX_8_7448.sorted.filtered_peak_2095
chr1	230777854	230778708	855	37.76	11.37146	3.38541	8.47402	C6MG0ACXX_8_7448.sorted.filtered_peak_2096
chr1	231003918	231004423	506	19.77	5.07989	2.71592	2.52712	C6MG0ACXX_8_7448.sorted.filtered_peak_2097
chr1	231097120	231097417	298	15.93	4.50459	2.73502	2.02761	C6MG0ACXX_8_7448.sorted.filtered_peak_2098
chr1	231108634	231108951	318	21.58	3.97769	2.24927	1.55858	C6MG0ACXX_8_7448.sorted.filtered_peak_2099
chr1	231114226	231114989	764	56.89	20.41253	3.99569	17.21425	C6MG0ACXX_8_7448.sorted.filtered_peak_2100
chr1	231175670	231176486	817	23.87	6.47704	2.91199	3.83510	C6MG0ACXX_8_7448.sorted.filtered_peak_2101
chr1	231347061	231347413	353	19.88	5.59625	2.89007	3.00704	C6MG0ACXX_8_7448.sorted.filtered_peak_2102
chr1	231376402	231377201	800	27.91	7.12342	2.85970	4.44599	C6MG0ACXX_8_7448.sorted.filtered_peak_2103
chr1	231473295	231474306	1012	61.64	22.77554	4.08960	19.50707	C6MG0ACXX_8_7448.sorted.filtered_peak_2104
chr1	231493734	231494023	290	20.90	5.96717	2.96037	3.34463	C6MG0ACXX_8_7448.sorted.filtered_peak_2105
chr1	231512583	231513205	623	24.61	7.60085	3.24048	4.87354	C6MG0ACXX_8_7448.sorted.filtered_peak_2106
chr1	231557650	231558498	849	32.18	7.44477	2.76580	4.72526	C6MG0ACXX_8_7448.sorted.filtered_peak_2107
chr1	231596173	231596648	476	22.08	6.57298	3.08526	3.90381	C6MG0ACXX_8_7448.sorted.filtered_peak_2108
chr1	231663735	231664734	1000	39.23	13.79330	3.74469	10.83145	C6MG0ACXX_8_7448.sorted.filtered_peak_2109
chr1	231739735	231740009	275	17.29	5.04766	2.87387	2.49315	C6MG0ACXX_8_7448.sorted.filtered_peak_2110
chr1	231748520	231748881	362	26.26	8.78415	3.51629	5.97989	C6MG0ACXX_8_7448.sorted.filtered_peak_2111
chr1	232664516	232664779	264	16.79	4.50765	2.68057	2.02658	C6MG0ACXX_8_7448.sorted.filtered_peak_2112
chr1	232714482	232714936	455	19.13	4.61107	2.58168	2.10821	C6MG0ACXX_8_7448.sorted.filtered_peak_2113
chr1	232765824	232766085	262	24.24	6.02677	2.76974	3.39910	C6MG0ACXX_8_7448.sorted.filtered_peak_2114
chr1	232940991	232941459	469	26.59	9.07440	3.54410	6.27846	C6MG0ACXX_8_7448.sorted.filtered_peak_2115
chr1	233059683	233059951	269	16.46	4.00077	2.49964	1.56959	C6MG0ACXX_8_7448.sorted.filtered_peak_2116
chr1	233085939	233086507	569	46.47	17.46991	4.14854	14.35227	C6MG0ACXX_8_7448.sorted.filtered_peak_2117
chr1	233248655	233249136	482	28.53	10.46544	3.80374	7.60070	C6MG0ACXX_8_7448.sorted.filtered_peak_2118
chr1	233418419	233418717	299	17.43	4.49870	2.64019	2.00661	C6MG0ACXX_8_7448.sorted.filtered_peak_2119
chr1	233430726	233431595	870	20.51	5.12425	2.66312	2.59460	C6MG0ACXX_8_7448.sorted.filtered_peak_2120
chr1	233462914	233463449	536	22.63	5.84800	2.79064	3.25284	C6MG0ACXX_8_7448.sorted.filtered_peak_2121
chr1	233734687	233735182	496	28.12	8.60798	3.30049	5.82548	C6MG0ACXX_8_7448.sorted.filtered_peak_2122
chr1	234201628	234202109	482	15.30	4.35469	2.72444	1.88864	C6MG0ACXX_8_7448.sorted.filtered_peak_2123
chr1	234445713	234446069	357	20.26	6.16653	3.07318	3.53178	C6MG0ACXX_8_7448.sorted.filtered_peak_2124
chr1	234504120	234504660	541	27.21	5.79667	2.54596	3.20024	C6MG0ACXX_8_7448.sorted.filtered_peak_2125
chr1	234508958	234509662	705	45.15	13.21475	3.44905	10.21576	C6MG0ACXX_8_7448.sorted.filtered_peak_2126
chr1	234544578	234545287	710	20.88	5.23025	2.68775	2.68322	C6MG0ACXX_8_7448.sorted.filtered_peak_2127
chr1	234613935	234615086	1152	31.48	8.39931	3.06941	5.60887	C6MG0ACXX_8_7448.sorted.filtered_peak_2128
chr1	234634653	234635054	402	17.99	3.81335	2.34297	1.42067	C6MG0ACXX_8_7448.sorted.filtered_peak_2129
chr1	234735524	234736136	613	28.84	4.98867	2.28463	2.45201	C6MG0ACXX_8_7448.sorted.filtered_peak_2130
chr1	234745902	234747207	1306	42.46	6.32300	2.18759	3.70775	C6MG0ACXX_8_7448.sorted.filtered_peak_2131
chr1	234835901	234836309	409	19.25	5.13401	2.74729	2.59692	C6MG0ACXX_8_7448.sorted.filtered_peak_2132
chr1	234859515	234860301	787	27.85	4.48168	2.18039	2.00368	C6MG0ACXX_8_7448.sorted.filtered_peak_2133
chr1	234860842	234861246	405	26.76	3.99850	2.08818	1.57531	C6MG0ACXX_8_7448.sorted.filtered_peak_2134
chr1	234894651	234895097	447	22.40	6.27883	2.96644	3.63021	C6MG0ACXX_8_7448.sorted.filtered_peak_2135
chr1	234908044	234908648	605	30.01	7.53886	2.89396	4.81603	C6MG0ACXX_8_7448.sorted.filtered_peak_2136
chr1	234916462	234916874	413	25.28	3.77501	2.06654	1.39190	C6MG0ACXX_8_7448.sorted.filtered_peak_2137
chr1	234978479	234979093	615	23.11	5.03064	2.51340	2.49362	C6MG0ACXX_8_7448.sorted.filtered_peak_2138
chr1	235098931	235099504	574	37.66	10.82327	3.27252	7.94564	C6MG0ACXX_8_7448.sorted.filtered_peak_2139
chr1	235110980	235111268	289	29.82	4.90457	2.23359	2.37570	C6MG0ACXX_8_7448.sorted.filtered_peak_2140
chr1	235116521	235116865	345	29.44	6.14513	2.55828	3.51254	C6MG0ACXX_8_7448.sorted.filtered_peak_2141
chr1	235147048	235148248	1201	61.99	20.91878	3.70043	17.74713	C6MG0ACXX_8_7448.sorted.filtered_peak_2142
chr1	235246677	235246993	317	14.94	3.83629	2.51977	1.44231	C6MG0ACXX_8_7448.sorted.filtered_peak_2143
chr1	235257169	235257551	383	21.84	7.00332	3.24708	4.31676	C6MG0ACXX_8_7448.sorted.filtered_peak_2144
chr1	235267338	235267823	486	21.80	5.37747	2.68672	2.81534	C6MG0ACXX_8_7448.sorted.filtered_peak_2145
chr1	235268475	235268822	348	23.90	6.58786	2.96193	3.92736	C6MG0ACXX_8_7448.sorted.filtered_peak_2146
chr1	235292003	235292547	545	46.54	17.80613	4.31371	14.64374	C6MG0ACXX_8_7448.sorted.filtered_peak_2147
chr1	235324249	235324865	617	34.85	14.10136	4.21756	11.11721	C6MG0ACXX_8_7448.sorted.filtered_peak_2148
chr1	235370234	235370597	364	16.69	4.76242	2.79299	2.24663	C6MG0ACXX_8_7448.sorted.filtered_peak_2149
chr1	235438614	235438863	250	18.94	5.35488	2.87243	2.77563	C6MG0ACXX_8_7448.sorted.filtered_peak_2150
chr1	235460849	235461402	554	24.16	8.02687	3.40026	5.28445	C6MG0ACXX_8_7448.sorted.filtered_peak_2151
chr1	235491463	235492680	1218	82.50	29.64664	4.14171	26.15442	C6MG0ACXX_8_7448.sorted.filtered_peak_2152
chr1	235500349	235500606	258	16.18	4.03547	2.53163	1.60267	C6MG0ACXX_8_7448.sorted.filtered_peak_2153
chr1	235530359	235530971	613	25.66	11.45716	4.44831	8.55114	C6MG0ACXX_8_7448.sorted.filtered_peak_2154
chr1	235667318	235668445	1128	55.70	20.72679	3.96407	17.54677	C6MG0ACXX_8_7448.sorted.filtered_peak_2155
chr1	235805195	235805993	799	39.13	13.00304	3.71643	10.02863	C6MG0ACXX_8_7448.sorted.filtered_peak_2156
chr1	235812270	235812621	352	19.83	4.87453	2.64128	2.33715	C6MG0ACXX_8_7448.sorted.filtered_peak_2157
chr1	236029691	236030751	1061	45.47	12.01794	3.04058	9.14023	C6MG0ACXX_8_7448.sorted.filtered_peak_2158
chr1	236031248	236031546	299	36.47	6.99066	2.50182	4.30245	C6MG0ACXX_8_7448.sorted.filtered_peak_2159
chr1	236036415	236036833	419	29.01	6.95976	2.78911	4.27238	C6MG0ACXX_8_7448.sorted.filtered_peak_2160
chr1	236039752	236040075	324	25.38	5.06477	2.42913	2.52034	C6MG0ACXX_8_7448.sorted.filtered_peak_2161
chr1	236046558	236047003	446	23.92	4.79661	2.40995	2.27520	C6MG0ACXX_8_7448.sorted.filtered_peak_2162
chr1	236051143	236051898	756	26.03	6.33942	2.75396	3.70490	C6MG0ACXX_8_7448.sorted.filtered_peak_2163
chr1	236095465	236095733	269	14.95	4.22900	2.69615	1.76149	C6MG0ACXX_8_7448.sorted.filtered_peak_2164
chr1	236101895	236102362	468	16.54	4.32686	2.62667	1.86249	C6MG0ACXX_8_7448.sorted.filtered_peak_2165
chr1	236134827	236135558	732	19.44	5.83745	2.98157	3.25421	C6MG0ACXX_8_7448.sorted.filtered_peak_2166
chr1	236162085	236163246	1162	34.48	10.87542	3.47088	7.99193	C6MG0ACXX_8_7448.sorted.filtered_peak_2167
chr1	236305709	236306189	481	19.58	4.25474	2.42588	1.80401	C6MG0ACXX_8_7448.sorted.filtered_peak_2168
chr1	236319882	236320425	544	43.61	17.61853	4.46163	14.47223	C6MG0ACXX_8_7448.sorted.filtered_peak_2169
chr1	236444774	236445735	962	40.94	15.29299	3.82192	12.32327	C6MG0ACXX_8_7448.sorted.filtered_peak_2170
chr1	236558474	236558744	271	20.23	5.32991	2.78019	2.75226	C6MG0ACXX_8_7448.sorted.filtered_peak_2171
chr1	236579578	236579859	282	22.96	7.30473	3.29527	4.57802	C6MG0ACXX_8_7448.sorted.filtered_peak_2172
chr1	236687190	236688044	855	23.67	6.05651	2.81907	3.41875	C6MG0ACXX_8_7448.sorted.filtered_peak_2173
chr1	236697226	236697984	759	31.84	12.37369	3.99381	9.45807	C6MG0ACXX_8_7448.sorted.filtered_peak_2174
chr1	236767404	236768162	759	31.79	11.15156	3.72567	8.26298	C6MG0ACXX_8_7448.sorted.filtered_peak_2175
chr1	236958186	236959574	1389	38.54	11.04196	3.14548	8.20583	C6MG0ACXX_8_7448.sorted.filtered_peak_2176
chr1	237433272	237433700	429	16.37	4.05264	2.52437	1.62194	C6MG0ACXX_8_7448.sorted.filtered_peak_2177
chr1	237469861	237470570	710	16.13	4.08202	2.54949	1.65472	C6MG0ACXX_8_7448.sorted.filtered_peak_2178
chr1	237574906	237575531	626	22.80	7.89462	3.41989	5.18279	C6MG0ACXX_8_7448.sorted.filtered_peak_2179
chr1	237900009	237900313	305	17.85	4.66206	2.67651	2.15415	C6MG0ACXX_8_7448.sorted.filtered_peak_2180
chr1	239882220	239883333	1114	26.82	5.19133	2.40570	2.63560	C6MG0ACXX_8_7448.sorted.filtered_peak_2181
chr1	241682682	241683401	720	32.46	10.51659	3.49422	7.65908	C6MG0ACXX_8_7448.sorted.filtered_peak_2182
chr1	241694724	241695076	353	24.14	6.61165	2.95300	3.95031	C6MG0ACXX_8_7448.sorted.filtered_peak_2183
chr1	241803368	241804042	675	38.62	11.28144	3.29728	8.39286	C6MG0ACXX_8_7448.sorted.filtered_peak_2184
chr1	242010987	242011654	668	43.55	16.94550	4.36919	13.80664	C6MG0ACXX_8_7448.sorted.filtered_peak_2185
chr1	243264913	243265162	250	15.85	4.73608	2.84773	2.21299	C6MG0ACXX_8_7448.sorted.filtered_peak_2186
chr1	243417823	243419482	1660	48.51	12.42127	3.09573	9.47399	C6MG0ACXX_8_7448.sorted.filtered_peak_2187
chr1	243585070	243585421	352	18.60	4.53827	2.58072	2.05072	C6MG0ACXX_8_7448.sorted.filtered_peak_2188
chr1	243759620	243760242	623	35.06	10.83013	3.36919	7.97892	C6MG0ACXX_8_7448.sorted.filtered_peak_2189
chr1	244013530	244014140	611	30.41	6.76743	2.65641	4.10925	C6MG0ACXX_8_7448.sorted.filtered_peak_2190
chr1	244211153	244211924	772	51.26	17.87401	3.96537	14.72292	C6MG0ACXX_8_7448.sorted.filtered_peak_2191
chr1	244238229	244238569	341	15.94	3.96171	2.51216	1.55149	C6MG0ACXX_8_7448.sorted.filtered_peak_2192
chr1	244436345	244436684	340	20.61	5.88571	2.92610	3.28485	C6MG0ACXX_8_7448.sorted.filtered_peak_2193
chr1	244462751	244463150	400	26.21	9.28605	3.69103	6.45521	C6MG0ACXX_8_7448.sorted.filtered_peak_2194
chr1	244482754	244483218	465	27.44	7.08996	2.89101	4.40580	C6MG0ACXX_8_7448.sorted.filtered_peak_2195
chr1	244486343	244486644	302	26.42	6.07693	2.67056	3.44926	C6MG0ACXX_8_7448.sorted.filtered_peak_2196
chr1	244599056	244599500	445	17.29	4.76013	2.74947	2.24971	C6MG0ACXX_8_7448.sorted.filtered_peak_2197
chr1	244614894	244615764	871	73.05	32.11966	4.92060	28.56840	C6MG0ACXX_8_7448.sorted.filtered_peak_2198
chr1	244624478	244624948	471	25.82	10.04983	3.92586	7.20615	C6MG0ACXX_8_7448.sorted.filtered_peak_2199
chr1	244763250	244763591	342	23.39	6.07199	2.82328	3.44910	C6MG0ACXX_8_7448.sorted.filtered_peak_2200
chr1	244815890	244816537	648	84.49	39.64942	5.47717	35.84008	C6MG0ACXX_8_7448.sorted.filtered_peak_2201
chr1	244876058	244876341	284	16.46	4.99406	2.89968	2.46731	C6MG0ACXX_8_7448.sorted.filtered_peak_2202
chr1	244998020	244999270	1251	57.95	17.61119	3.65138	14.45254	C6MG0ACXX_8_7448.sorted.filtered_peak_2203
chr1	245026167	245026791	625	48.30	11.36063	2.93158	8.45443	C6MG0ACXX_8_7448.sorted.filtered_peak_2204
chr1	245027376	245028201	826	48.20	11.92884	2.99203	9.01483	C6MG0ACXX_8_7448.sorted.filtered_peak_2205
chr1	245133449	245134510	1062	49.14	15.18945	3.57826	12.13130	C6MG0ACXX_8_7448.sorted.filtered_peak_2206
chr1	246660792	246661159	368	16.01	4.04347	2.54433	1.61604	C6MG0ACXX_8_7448.sorted.filtered_peak_2207
chr1	246670312	246670907	596	24.41	6.01456	2.74835	3.39673	C6MG0ACXX_8_7448.sorted.filtered_peak_2208
chr1	246729359	246730242	884	49.95	17.50933	3.95823	14.36867	C6MG0ACXX_8_7448.sorted.filtered_peak_2209
chr1	246862448	246862888	441	19.20	6.82502	3.40091	4.15654	C6MG0ACXX_8_7448.sorted.filtered_peak_2210
chr1	246887280	246887939	660	19.24	6.70301	3.37704	4.02353	C6MG0ACXX_8_7448.sorted.filtered_peak_2211
chr1	247095008	247095728	721	48.99	19.50578	4.40184	16.31717	C6MG0ACXX_8_7448.sorted.filtered_peak_2212
chr1	247241776	247242316	541	17.85	4.78042	2.72096	2.26239	C6MG0ACXX_8_7448.sorted.filtered_peak_2213
chr1	247267168	247267904	737	19.28	6.05863	3.10012	3.43740	C6MG0ACXX_8_7448.sorted.filtered_peak_2214
chr1	247374003	247374377	375	36.71	12.10962	3.66418	9.16656	C6MG0ACXX_8_7448.sorted.filtered_peak_2215
chr1	247553189	247553793	605	19.12	4.57210	2.56153	2.08619	C6MG0ACXX_8_7448.sorted.filtered_peak_2216
chr1	248100297	248100652	356	21.65	6.92166	3.23361	4.23729	C6MG0ACXX_8_7448.sorted.filtered_peak_2217
chr1	249119983	249121074	1092	52.93	17.30323	3.78549	14.16131	C6MG0ACXX_8_7448.sorted.filtered_peak_2218
chr1	249132127	249133373	1247	39.01	10.78506	3.17340	7.91520	C6MG0ACXX_8_7448.sorted.filtered_peak_2219
chr1	249152790	249153527	738	50.62	15.01702	3.47344	11.95911	C6MG0ACXX_8_7448.sorted.filtered_peak_2220
chr1	249167617	249168712	1096	38.21	11.02921	3.34022	8.12141	C6MG0ACXX_8_7448.sorted.filtered_peak_2221
chr1	249200226	249201077	852	42.72	15.03413	4.01692	11.95115	C6MG0ACXX_8_7448.sorted.filtered_peak_2222
chr1	249219061	249219312	252	20.01	7.32917	3.55086	4.60416	C6MG0ACXX_8_7448.sorted.filtered_peak_2223
chr10	181122	181845	724	23.86	4.80693	2.41145	2.29053	C6MG0ACXX_8_7448.sorted.filtered_peak_2224
chr10	496971	497341	371	14.16	3.80391	2.56182	1.39532	C6MG0ACXX_8_7448.sorted.filtered_peak_2225
chr10	977484	978058	575	60.01	26.38434	5.03397	22.95466	C6MG0ACXX_8_7448.sorted.filtered_peak_2226
chr10	1033812	1034669	858	27.68	8.50385	3.23566	5.75407	C6MG0ACXX_8_7448.sorted.filtered_peak_2227
chr10	1094514	1095670	1157	59.75	19.22839	3.71328	16.05138	C6MG0ACXX_8_7448.sorted.filtered_peak_2228
chr10	1102159	1102890	732	32.25	8.42703	2.96526	5.67446	C6MG0ACXX_8_7448.sorted.filtered_peak_2229
chr10	1155994	1156521	528	35.27	13.76041	4.22756	10.74150	C6MG0ACXX_8_7448.sorted.filtered_peak_2230
chr10	3137496	3138210	715	30.73	9.66527	3.45185	6.81386	C6MG0ACXX_8_7448.sorted.filtered_peak_2231
chr10	3214754	3215656	903	62.68	25.13627	4.47768	21.77757	C6MG0ACXX_8_7448.sorted.filtered_peak_2232
chr10	3239887	3240252	366	25.74	7.42454	3.08874	4.71969	C6MG0ACXX_8_7448.sorted.filtered_peak_2233
chr10	3269848	3270373	526	27.35	9.16139	3.48059	6.37293	C6MG0ACXX_8_7448.sorted.filtered_peak_2234
chr10	3510433	3510754	322	19.39	4.20075	2.41248	1.76534	C6MG0ACXX_8_7448.sorted.filtered_peak_2235
chr10	3782461	3782812	352	18.52	4.99367	2.75674	2.45712	C6MG0ACXX_8_7448.sorted.filtered_peak_2236
chr10	3799497	3800754	1258	32.07	7.81360	2.80952	5.11024	C6MG0ACXX_8_7448.sorted.filtered_peak_2237
chr10	3807347	3807718	372	19.66	3.59773	2.19404	1.24246	C6MG0ACXX_8_7448.sorted.filtered_peak_2238
chr10	3827293	3827886	594	80.32	24.98060	3.76438	21.59096	C6MG0ACXX_8_7448.sorted.filtered_peak_2239
chr10	3847402	3847829	428	45.77	10.55794	2.88800	7.67905	C6MG0ACXX_8_7448.sorted.filtered_peak_2240
chr10	3852314	3852888	575	43.19	9.20017	2.73211	6.38308	C6MG0ACXX_8_7448.sorted.filtered_peak_2241
chr10	3870983	3871348	366	26.61	8.14801	3.26144	5.39895	C6MG0ACXX_8_7448.sorted.filtered_peak_2242
chr10	3894464	3895053	590	39.48	14.68074	4.08671	11.63877	C6MG0ACXX_8_7448.sorted.filtered_peak_2243
chr10	3930021	3930382	362	20.68	4.89911	2.58223	2.38690	C6MG0ACXX_8_7448.sorted.filtered_peak_2244
chr10	3934641	3935083	443	19.84	4.05784	2.34910	1.62474	C6MG0ACXX_8_7448.sorted.filtered_peak_2245
chr10	3944683	3944936	254	18.68	5.57187	2.98526	2.96780	C6MG0ACXX_8_7448.sorted.filtered_peak_2246
chr10	3977336	3977746	411	30.10	11.50980	4.00718	8.59784	C6MG0ACXX_8_7448.sorted.filtered_peak_2247
chr10	4077403	4077700	298	14.83	4.05416	2.62721	1.62533	C6MG0ACXX_8_7448.sorted.filtered_peak_2248
chr10	4173731	4174337	607	31.06	8.30558	3.03742	5.53845	C6MG0ACXX_8_7448.sorted.filtered_peak_2249
chr10	5136575	5137077	503	15.59	3.64550	2.40171	1.28051	C6MG0ACXX_8_7448.sorted.filtered_peak_2250
chr10	5333846	5334095	250	18.15	4.71153	2.68096	2.19440	C6MG0ACXX_8_7448.sorted.filtered_peak_2251
chr10	5339366	5339644	279	20.40	5.83550	2.94263	3.22700	C6MG0ACXX_8_7448.sorted.filtered_peak_2252
chr10	5359564	5359898	335	17.75	4.68969	2.69642	2.17187	C6MG0ACXX_8_7448.sorted.filtered_peak_2253
chr10	5396708	5397066	359	14.08	3.75396	2.54429	1.36156	C6MG0ACXX_8_7448.sorted.filtered_peak_2254
chr10	5590860	5591160	301	22.09	5.35418	2.67066	2.78575	C6MG0ACXX_8_7448.sorted.filtered_peak_2255
chr10	5606083	5606472	390	22.75	7.16427	3.23062	4.46294	C6MG0ACXX_8_7448.sorted.filtered_peak_2256
chr10	5665107	5665464	358	23.78	7.64429	3.31980	4.91819	C6MG0ACXX_8_7448.sorted.filtered_peak_2257
chr10	5670767	5671281	515	29.40	9.08292	3.32392	6.29452	C6MG0ACXX_8_7448.sorted.filtered_peak_2258
chr10	5726337	5727211	875	49.72	16.54205	3.77759	13.44155	C6MG0ACXX_8_7448.sorted.filtered_peak_2259
chr10	5817777	5818026	250	15.64	3.99117	2.54692	1.57067	C6MG0ACXX_8_7448.sorted.filtered_peak_2260
chr10	5855224	5855902	679	52.56	18.52841	3.97450	15.36535	C6MG0ACXX_8_7448.sorted.filtered_peak_2261
chr10	5888134	5888511	378	19.62	7.09656	3.48602	4.39401	C6MG0ACXX_8_7448.sorted.filtered_peak_2262
chr10	5931678	5932315	638	71.71	30.99105	4.94368	27.44136	C6MG0ACXX_8_7448.sorted.filtered_peak_2263
chr10	6017999	6018248	250	24.09	4.46921	2.30766	1.97983	C6MG0ACXX_8_7448.sorted.filtered_peak_2264
chr10	6019035	6020033	999	29.08	7.24028	2.82824	4.56067	C6MG0ACXX_8_7448.sorted.filtered_peak_2265
chr10	6080140	6080595	456	20.12	3.78315	2.24029	1.39235	C6MG0ACXX_8_7448.sorted.filtered_peak_2266
chr10	6092846	6093415	570	53.79	13.09690	3.01913	10.12104	C6MG0ACXX_8_7448.sorted.filtered_peak_2267
chr10	6094430	6095185	756	39.46	5.72618	2.16710	3.12987	C6MG0ACXX_8_7448.sorted.filtered_peak_2268
chr10	6103927	6104632	706	42.26	10.26310	2.93629	7.41890	C6MG0ACXX_8_7448.sorted.filtered_peak_2269
chr10	6114344	6114773	430	27.18	4.22496	2.13505	1.77400	C6MG0ACXX_8_7448.sorted.filtered_peak_2270
chr10	6125440	6126131	692	33.84	6.81188	2.51802	4.16149	C6MG0ACXX_8_7448.sorted.filtered_peak_2271
chr10	6130674	6131138	465	52.86	15.90405	3.52495	12.82418	C6MG0ACXX_8_7448.sorted.filtered_peak_2272
chr10	6171950	6172214	265	20.82	5.20931	2.69445	2.65127	C6MG0ACXX_8_7448.sorted.filtered_peak_2273
chr10	6186563	6187149	587	35.40	10.59880	3.36004	7.72588	C6MG0ACXX_8_7448.sorted.filtered_peak_2274
chr10	6205337	6206504	1168	29.47	7.82121	2.92853	5.12307	C6MG0ACXX_8_7448.sorted.filtered_peak_2275
chr10	6227106	6227355	250	16.33	4.56059	2.73068	2.07377	C6MG0ACXX_8_7448.sorted.filtered_peak_2276
chr10	6243590	6244050	461	31.80	5.56808	2.33551	2.97791	C6MG0ACXX_8_7448.sorted.filtered_peak_2277
chr10	6244621	6245209	589	32.77	6.43632	2.48511	3.80464	C6MG0ACXX_8_7448.sorted.filtered_peak_2278
chr10	6281256	6281596	341	21.34	7.73535	3.54940	5.00915	C6MG0ACXX_8_7448.sorted.filtered_peak_2279
chr10	6309237	6309579	343	29.75	7.74488	2.97312	4.99930	C6MG0ACXX_8_7448.sorted.filtered_peak_2280
chr10	6312197	6312828	632	40.29	11.10401	3.21776	8.20516	C6MG0ACXX_8_7448.sorted.filtered_peak_2281
chr10	6317170	6317620	451	45.11	15.72616	3.93422	12.64906	C6MG0ACXX_8_7448.sorted.filtered_peak_2282
chr10	6333596	6333957	362	19.26	6.86996	3.42487	4.18433	C6MG0ACXX_8_7448.sorted.filtered_peak_2283
chr10	6342203	6342509	307	16.51	4.11619	2.54290	1.67328	C6MG0ACXX_8_7448.sorted.filtered_peak_2284
chr10	6389795	6390520	726	36.15	14.20088	4.13144	11.20513	C6MG0ACXX_8_7448.sorted.filtered_peak_2285
chr10	6451920	6452333	414	19.09	5.60584	2.94411	3.02111	C6MG0ACXX_8_7448.sorted.filtered_peak_2286
chr10	6487892	6488203	312	15.49	4.52293	2.78651	2.01981	C6MG0ACXX_8_7448.sorted.filtered_peak_2287
chr10	6515409	6516135	727	25.01	7.54426	3.18675	4.82216	C6MG0ACXX_8_7448.sorted.filtered_peak_2288
chr10	6540780	6541100	321	27.96	6.71461	2.77344	4.04009	C6MG0ACXX_8_7448.sorted.filtered_peak_2289
chr10	6549319	6549704	386	26.20	7.93133	3.24014	5.18492	C6MG0ACXX_8_7448.sorted.filtered_peak_2290
chr10	6571953	6572615	663	26.45	7.59419	3.08485	4.88621	C6MG0ACXX_8_7448.sorted.filtered_peak_2291
chr10	6585096	6586017	922	38.74	13.89936	3.88182	10.89860	C6MG0ACXX_8_7448.sorted.filtered_peak_2292
chr10	6600225	6600687	463	28.12	8.91986	3.39140	6.12379	C6MG0ACXX_8_7448.sorted.filtered_peak_2293
chr10	6622238	6622617	380	33.67	7.07629	2.62282	4.38142	C6MG0ACXX_8_7448.sorted.filtered_peak_2294
chr10	6625392	6625714	323	31.03	6.30077	2.53719	3.65067	C6MG0ACXX_8_7448.sorted.filtered_peak_2295
chr10	6634063	6634506	444	26.58	7.81009	3.16277	5.07750	C6MG0ACXX_8_7448.sorted.filtered_peak_2296
chr10	6654317	6654573	257	21.72	4.85462	2.53429	2.31634	C6MG0ACXX_8_7448.sorted.filtered_peak_2297
chr10	6686040	6686499	460	20.11	5.43818	2.81844	2.85971	C6MG0ACXX_8_7448.sorted.filtered_peak_2298
chr10	6689973	6690273	301	19.97	5.16924	2.73697	2.60670	C6MG0ACXX_8_7448.sorted.filtered_peak_2299
chr10	6707856	6708177	322	25.42	9.10913	3.66440	6.30474	C6MG0ACXX_8_7448.sorted.filtered_peak_2300
chr10	6961947	6962348	402	19.64	4.79753	2.62059	2.27338	C6MG0ACXX_8_7448.sorted.filtered_peak_2301
chr10	6969454	6970175	722	35.22	11.96457	3.72122	9.02535	C6MG0ACXX_8_7448.sorted.filtered_peak_2302
chr10	7016060	7016309	250	16.99	3.90410	2.43065	1.49444	C6MG0ACXX_8_7448.sorted.filtered_peak_2303
chr10	7088129	7088984	856	27.35	8.03973	3.12443	5.31326	C6MG0ACXX_8_7448.sorted.filtered_peak_2304
chr10	7235093	7235452	360	16.72	3.96820	2.47033	1.55829	C6MG0ACXX_8_7448.sorted.filtered_peak_2305
chr10	7300900	7301299	400	26.26	6.82919	2.88757	4.15668	C6MG0ACXX_8_7448.sorted.filtered_peak_2306
chr10	7311164	7312030	867	52.10	21.66677	4.67987	18.39546	C6MG0ACXX_8_7448.sorted.filtered_peak_2307
chr10	7356190	7356504	315	22.40	7.59806	3.42006	4.87028	C6MG0ACXX_8_7448.sorted.filtered_peak_2308
chr10	7451337	7451755	419	28.90	5.55287	2.42422	2.96968	C6MG0ACXX_8_7448.sorted.filtered_peak_2309
chr10	7452797	7453120	324	28.82	5.50132	2.40894	2.92344	C6MG0ACXX_8_7448.sorted.filtered_peak_2310
chr10	7526175	7527110	936	28.67	7.11083	2.79169	4.45556	C6MG0ACXX_8_7448.sorted.filtered_peak_2311
chr10	7567265	7567660	396	18.79	5.17420	2.81150	2.61435	C6MG0ACXX_8_7448.sorted.filtered_peak_2312
chr10	7729239	7729512	274	15.81	4.71595	2.84212	2.19619	C6MG0ACXX_8_7448.sorted.filtered_peak_2313
chr10	7829785	7830775	991	44.88	15.69023	3.69475	12.69736	C6MG0ACXX_8_7448.sorted.filtered_peak_2314
chr10	7860134	7860629	496	35.34	13.27377	4.02415	10.29789	C6MG0ACXX_8_7448.sorted.filtered_peak_2315
chr10	8095314	8096014	701	41.60	6.01544	2.17462	3.39583	C6MG0ACXX_8_7448.sorted.filtered_peak_2316
chr10	8096269	8096543	275	36.32	4.26183	1.94252	1.80335	C6MG0ACXX_8_7448.sorted.filtered_peak_2317
chr10	8103542	8103874	333	27.66	4.23857	2.12936	1.77639	C6MG0ACXX_8_7448.sorted.filtered_peak_2318
chr10	8173270	8173734	465	20.61	3.85512	2.24644	1.45801	C6MG0ACXX_8_7448.sorted.filtered_peak_2319
chr10	8175108	8175567	460	31.03	7.57486	2.86517	4.83916	C6MG0ACXX_8_7448.sorted.filtered_peak_2320
chr10	8225249	8225693	445	18.44	5.10632	2.80490	2.56046	C6MG0ACXX_8_7448.sorted.filtered_peak_2321
chr10	8287189	8287636	448	28.13	7.71025	3.05891	4.96347	C6MG0ACXX_8_7448.sorted.filtered_peak_2322
chr10	8374078	8374777	700	46.24	15.41715	3.73699	12.37073	C6MG0ACXX_8_7448.sorted.filtered_peak_2323
chr10	8402308	8402740	433	32.19	9.05446	3.17413	6.24682	C6MG0ACXX_8_7448.sorted.filtered_peak_2324
chr10	8407989	8408355	367	21.87	4.67857	2.45978	2.17254	C6MG0ACXX_8_7448.sorted.filtered_peak_2325
chr10	8444521	8445008	488	35.28	8.60416	2.90848	5.81715	C6MG0ACXX_8_7448.sorted.filtered_peak_2326
chr10	8446781	8447057	277	33.96	7.87368	2.80326	5.12552	C6MG0ACXX_8_7448.sorted.filtered_peak_2327
chr10	8458175	8458835	661	34.59	11.85790	3.73036	8.92757	C6MG0ACXX_8_7448.sorted.filtered_peak_2328
chr10	11191495	11191948	454	24.91	4.28763	2.22364	1.82480	C6MG0ACXX_8_7448.sorted.filtered_peak_2329
chr10	11204986	11205519	534	39.02	8.36856	2.69569	5.60464	C6MG0ACXX_8_7448.sorted.filtered_peak_2330
chr10	11206749	11207165	417	32.09	4.20733	2.00876	1.76481	C6MG0ACXX_8_7448.sorted.filtered_peak_2331
chr10	11218773	11219022	250	36.55	4.96897	2.08698	2.42434	C6MG0ACXX_8_7448.sorted.filtered_peak_2332
chr10	11220550	11221128	579	48.71	10.84750	2.83408	7.95992	C6MG0ACXX_8_7448.sorted.filtered_peak_2333
chr10	11267752	11268090	339	17.85	3.62285	2.28018	1.26221	C6MG0ACXX_8_7448.sorted.filtered_peak_2334
chr10	11445068	11445481	414	21.07	7.18222	3.39792	4.47293	C6MG0ACXX_8_7448.sorted.filtered_peak_2335
chr10	11784147	11784396	250	17.43	5.00814	2.84506	2.45903	C6MG0ACXX_8_7448.sorted.filtered_peak_2336
chr10	11905725	11906026	302	19.57	5.60691	2.91460	3.01768	C6MG0ACXX_8_7448.sorted.filtered_peak_2337
chr10	12084570	12085679	1110	65.64	25.32961	4.40601	21.95695	C6MG0ACXX_8_7448.sorted.filtered_peak_2338
chr10	12110540	12111102	563	53.12	26.61135	5.64265	23.18684	C6MG0ACXX_8_7448.sorted.filtered_peak_2339
chr10	12164651	12165024	374	21.29	7.44416	3.46221	4.72705	C6MG0ACXX_8_7448.sorted.filtered_peak_2340
chr10	12171264	12172165	902	49.97	21.58244	4.62402	18.35877	C6MG0ACXX_8_7448.sorted.filtered_peak_2341
chr10	12223380	12223694	315	21.95	6.85355	3.20631	4.16039	C6MG0ACXX_8_7448.sorted.filtered_peak_2342
chr10	12237724	12238330	607	36.15	12.89996	3.90668	9.92676	C6MG0ACXX_8_7448.sorted.filtered_peak_2343
chr10	12304531	12304850	320	14.52	3.71709	2.49512	1.34571	C6MG0ACXX_8_7448.sorted.filtered_peak_2344
chr10	12306289	12306716	428	20.95	7.03395	3.35129	4.33119	C6MG0ACXX_8_7448.sorted.filtered_peak_2345
chr10	12390947	12391740	794	35.27	8.56320	2.90677	5.77546	C6MG0ACXX_8_7448.sorted.filtered_peak_2346
chr10	12392330	12392640	311	24.53	3.70123	2.06681	1.32804	C6MG0ACXX_8_7448.sorted.filtered_peak_2347
chr10	12490523	12491167	645	37.30	13.09602	3.74577	10.15746	C6MG0ACXX_8_7448.sorted.filtered_peak_2348
chr10	12636499	12636752	254	16.95	4.02402	2.48236	1.59611	C6MG0ACXX_8_7448.sorted.filtered_peak_2349
chr10	13141576	13142139	564	29.99	7.57286	2.90545	4.84617	C6MG0ACXX_8_7448.sorted.filtered_peak_2350
chr10	13203038	13203700	663	42.55	17.73715	4.43041	14.62069	C6MG0ACXX_8_7448.sorted.filtered_peak_2351
chr10	13341904	13342295	392	28.50	6.58687	2.71997	3.91949	C6MG0ACXX_8_7448.sorted.filtered_peak_2352
chr10	13343938	13344627	690	43.14	15.38811	4.01715	12.31291	C6MG0ACXX_8_7448.sorted.filtered_peak_2353
chr10	13389731	13390461	731	27.47	5.58161	2.50011	2.97624	C6MG0ACXX_8_7448.sorted.filtered_peak_2354
chr10	13482570	13482831	262	19.27	5.54963	2.92126	2.95706	C6MG0ACXX_8_7448.sorted.filtered_peak_2355
chr10	13628521	13629124	604	23.75	7.50347	3.25210	4.79614	C6MG0ACXX_8_7448.sorted.filtered_peak_2356
chr10	13828972	13829389	418	28.40	9.45705	3.52873	6.63142	C6MG0ACXX_8_7448.sorted.filtered_peak_2357
chr10	13838205	13838495	291	14.51	3.60314	2.44662	1.24489	C6MG0ACXX_8_7448.sorted.filtered_peak_2358
chr10	14051362	14051909	548	22.68	6.04483	2.86674	3.41685	C6MG0ACXX_8_7448.sorted.filtered_peak_2359
chr10	14226912	14227293	382	23.57	5.88219	2.77092	3.25619	C6MG0ACXX_8_7448.sorted.filtered_peak_2360
chr10	14606441	14606715	275	24.00	5.45932	2.60807	2.87609	C6MG0ACXX_8_7448.sorted.filtered_peak_2361
chr10	14614154	14614533	380	23.92	5.70811	2.68172	3.11027	C6MG0ACXX_8_7448.sorted.filtered_peak_2362
chr10	14625282	14625568	287	24.86	4.74711	2.35605	2.23695	C6MG0ACXX_8_7448.sorted.filtered_peak_2363
chr10	14630101	14630802	702	25.09	4.73686	2.34293	2.22797	C6MG0ACXX_8_7448.sorted.filtered_peak_2364
chr10	14646391	14646659	269	30.17	5.08284	2.27262	2.52585	C6MG0ACXX_8_7448.sorted.filtered_peak_2365
chr10	14647225	14647652	428	37.78	8.89471	2.85127	6.10530	C6MG0ACXX_8_7448.sorted.filtered_peak_2366
chr10	14689987	14690772	786	28.61	8.21368	3.17169	5.44510	C6MG0ACXX_8_7448.sorted.filtered_peak_2367
chr10	14701589	14702191	603	31.32	9.03700	3.24089	6.21517	C6MG0ACXX_8_7448.sorted.filtered_peak_2368
chr10	14879762	14880458	697	57.51	24.28794	4.59443	20.98408	C6MG0ACXX_8_7448.sorted.filtered_peak_2369
chr10	14920411	14921019	609	56.15	22.56190	4.43265	19.28606	C6MG0ACXX_8_7448.sorted.filtered_peak_2370
chr10	14995789	14996549	761	37.57	10.54559	3.23423	7.67327	C6MG0ACXX_8_7448.sorted.filtered_peak_2371
chr10	15001139	15002195	1057	40.84	12.65457	3.53071	9.68348	C6MG0ACXX_8_7448.sorted.filtered_peak_2372
chr10	15130721	15130970	250	22.40	6.27296	2.96962	3.62266	C6MG0ACXX_8_7448.sorted.filtered_peak_2373
chr10	15138756	15139776	1021	53.33	18.49870	3.97762	15.32136	C6MG0ACXX_8_7448.sorted.filtered_peak_2374
chr10	15165851	15166156	306	19.16	4.89600	2.68144	2.36689	C6MG0ACXX_8_7448.sorted.filtered_peak_2375
chr10	15210321	15211248	928	43.26	11.58725	3.11553	8.69284	C6MG0ACXX_8_7448.sorted.filtered_peak_2376
chr10	15211671	15212049	379	31.23	5.26270	2.27932	2.69792	C6MG0ACXX_8_7448.sorted.filtered_peak_2377
chr10	15250952	15251221	270	24.29	7.09519	3.11912	4.38589	C6MG0ACXX_8_7448.sorted.filtered_peak_2378
chr10	15901839	15902679	841	20.32	4.76383	2.55982	2.25954	C6MG0ACXX_8_7448.sorted.filtered_peak_2379
chr10	15944144	15944424	281	15.25	4.28118	2.69813	1.81928	C6MG0ACXX_8_7448.sorted.filtered_peak_2380
chr10	16478435	16479230	796	38.48	13.39071	3.80557	10.40866	C6MG0ACXX_8_7448.sorted.filtered_peak_2381
chr10	16859238	16859959	722	85.66	39.59552	5.40437	35.78514	C6MG0ACXX_8_7448.sorted.filtered_peak_2382
chr10	17045085	17045503	419	29.28	9.93111	3.59028	7.09507	C6MG0ACXX_8_7448.sorted.filtered_peak_2383
chr10	17065375	17065779	405	37.18	10.22623	3.16849	7.37279	C6MG0ACXX_8_7448.sorted.filtered_peak_2384
chr10	17068802	17069317	516	34.83	6.83379	2.52215	4.15314	C6MG0ACXX_8_7448.sorted.filtered_peak_2385
chr10	17071557	17071858	302	26.50	4.25882	2.16597	1.79874	C6MG0ACXX_8_7448.sorted.filtered_peak_2386
chr10	17243083	17243866	784	28.90	8.32753	3.13069	5.58466	C6MG0ACXX_8_7448.sorted.filtered_peak_2387
chr10	17248289	17248617	329	21.30	4.76390	2.52058	2.24112	C6MG0ACXX_8_7448.sorted.filtered_peak_2388
chr10	17258267	17258586	320	25.09	7.91253	3.32195	5.16026	C6MG0ACXX_8_7448.sorted.filtered_peak_2389
chr10	17270009	17270919	911	39.46	5.86241	2.20364	3.23969	C6MG0ACXX_8_7448.sorted.filtered_peak_2390
chr10	17271899	17272856	958	44.74	8.12307	2.43862	5.40121	C6MG0ACXX_8_7448.sorted.filtered_peak_2391
chr10	17470730	17471102	373	26.28	6.43553	2.78208	3.77774	C6MG0ACXX_8_7448.sorted.filtered_peak_2392
chr10	17486110	17486382	273	17.59	5.12333	2.88232	2.56447	C6MG0ACXX_8_7448.sorted.filtered_peak_2393
chr10	17544705	17545157	453	16.01	4.24252	2.62500	1.78884	C6MG0ACXX_8_7448.sorted.filtered_peak_2394
chr10	17659154	17659589	436	17.87	5.13646	2.86135	2.58277	C6MG0ACXX_8_7448.sorted.filtered_peak_2395
chr10	17685743	17686409	667	38.98	11.56517	3.41383	8.63446	C6MG0ACXX_8_7448.sorted.filtered_peak_2396
chr10	17690523	17690783	261	26.99	5.20313	2.40741	2.63758	C6MG0ACXX_8_7448.sorted.filtered_peak_2397
chr10	18940163	18940837	675	39.00	11.69639	3.43786	8.76271	C6MG0ACXX_8_7448.sorted.filtered_peak_2398
chr10	18947813	18948546	734	50.17	19.73354	4.22943	16.57001	C6MG0ACXX_8_7448.sorted.filtered_peak_2399
chr10	21695943	21696192	250	15.45	4.19969	2.64017	1.75877	C6MG0ACXX_8_7448.sorted.filtered_peak_2400
chr10	21785711	21786237	527	18.70	4.24257	2.46696	1.78779	C6MG0ACXX_8_7448.sorted.filtered_peak_2401
chr10	21815156	21815471	316	19.39	3.88103	2.30540	1.47714	C6MG0ACXX_8_7448.sorted.filtered_peak_2402
chr10	21822483	21823522	1040	36.92	11.10599	3.33369	8.23541	C6MG0ACXX_8_7448.sorted.filtered_peak_2403
chr10	21938580	21938860	281	15.12	4.32481	2.72476	1.84751	C6MG0ACXX_8_7448.sorted.filtered_peak_2404
chr10	21991596	21992013	418	15.73	4.18094	2.61607	1.73268	C6MG0ACXX_8_7448.sorted.filtered_peak_2405
chr10	22282430	22282689	260	16.53	4.11891	2.54274	1.67573	C6MG0ACXX_8_7448.sorted.filtered_peak_2406
chr10	22291835	22292939	1105	37.70	11.26244	3.21425	8.42917	C6MG0ACXX_8_7448.sorted.filtered_peak_2407
chr10	22517969	22518724	756	28.22	7.82611	3.08398	5.07620	C6MG0ACXX_8_7448.sorted.filtered_peak_2408
chr10	22535488	22536296	809	23.80	6.20991	2.84261	3.57800	C6MG0ACXX_8_7448.sorted.filtered_peak_2409
chr10	22540684	22541044	361	25.04	6.20496	2.77986	3.56349	C6MG0ACXX_8_7448.sorted.filtered_peak_2410
chr10	22548341	22548597	257	14.98	4.12476	2.64639	1.68839	C6MG0ACXX_8_7448.sorted.filtered_peak_2411
chr10	22604933	22605699	767	32.01	6.57189	2.55296	3.91399	C6MG0ACXX_8_7448.sorted.filtered_peak_2412
chr10	22629089	22630031	943	31.87	6.71857	2.59881	4.04837	C6MG0ACXX_8_7448.sorted.filtered_peak_2413
chr10	22725825	22726662	838	34.47	9.44077	3.14520	6.61504	C6MG0ACXX_8_7448.sorted.filtered_peak_2414
chr10	22764868	22765276	409	18.08	4.48891	2.59404	2.00392	C6MG0ACXX_8_7448.sorted.filtered_peak_2415
chr10	22780869	22781140	272	21.12	6.27692	3.05831	3.62713	C6MG0ACXX_8_7448.sorted.filtered_peak_2416
chr10	22795004	22795320	317	23.55	9.83462	4.14977	6.98076	C6MG0ACXX_8_7448.sorted.filtered_peak_2417
chr10	22919475	22920027	553	33.90	7.58991	2.74531	4.85324	C6MG0ACXX_8_7448.sorted.filtered_peak_2418
chr10	22935220	22935738	519	23.96	4.12511	2.20840	1.68519	C6MG0ACXX_8_7448.sorted.filtered_peak_2419
chr10	22955471	22955882	412	24.54	7.35200	3.16860	4.63878	C6MG0ACXX_8_7448.sorted.filtered_peak_2420
chr10	22971058	22971671	614	27.37	5.60619	2.50124	3.01147	C6MG0ACXX_8_7448.sorted.filtered_peak_2421
chr10	23003160	23003717	558	22.21	4.49457	2.38147	2.01558	C6MG0ACXX_8_7448.sorted.filtered_peak_2422
chr10	23357125	23357435	311	19.74	7.15467	3.50492	4.44536	C6MG0ACXX_8_7448.sorted.filtered_peak_2423
chr10	23384602	23384973	372	20.20	4.34086	2.42313	1.87972	C6MG0ACXX_8_7448.sorted.filtered_peak_2424
chr10	23727670	23728343	674	43.24	12.11684	3.24835	9.18435	C6MG0ACXX_8_7448.sorted.filtered_peak_2425
chr10	23737643	23737981	339	16.08	3.72971	2.41225	1.34833	C6MG0ACXX_8_7448.sorted.filtered_peak_2426
chr10	24503124	24503411	288	14.90	3.98458	2.59016	1.56758	C6MG0ACXX_8_7448.sorted.filtered_peak_2427
chr10	24755317	24755566	250	15.96	4.38966	2.68177	1.92713	C6MG0ACXX_8_7448.sorted.filtered_peak_2428
chr10	25013044	25013892	849	37.91	11.44879	3.27028	8.60121	C6MG0ACXX_8_7448.sorted.filtered_peak_2429
chr10	25176577	25176830	254	18.68	5.30905	2.85941	2.74956	C6MG0ACXX_8_7448.sorted.filtered_peak_2430
chr10	25210039	25210634	596	20.55	7.52612	3.51800	4.82270	C6MG0ACXX_8_7448.sorted.filtered_peak_2431
chr10	25304865	25306215	1351	48.28	16.84120	3.81639	13.75846	C6MG0ACXX_8_7448.sorted.filtered_peak_2432
chr10	25351230	25351775	546	32.55	11.84157	3.88247	8.91633	C6MG0ACXX_8_7448.sorted.filtered_peak_2433
chr10	26719779	26720106	328	21.94	7.51789	3.41409	4.80448	C6MG0ACXX_8_7448.sorted.filtered_peak_2434
chr10	26727518	26727976	459	26.85	5.68831	2.53127	3.10311	C6MG0ACXX_8_7448.sorted.filtered_peak_2435
chr10	26737675	26738013	339	26.49	6.17255	2.69423	3.53915	C6MG0ACXX_8_7448.sorted.filtered_peak_2436
chr10	26776071	26776764	694	30.14	9.09111	3.31736	6.28127	C6MG0ACXX_8_7448.sorted.filtered_peak_2437
chr10	26986001	26986894	894	27.41	10.07027	3.83643	7.20505	C6MG0ACXX_8_7448.sorted.filtered_peak_2438
chr10	27010429	27010741	313	24.74	7.60737	3.24742	4.87366	C6MG0ACXX_8_7448.sorted.filtered_peak_2439
chr10	27015064	27015320	257	18.60	4.74948	2.66305	2.23186	C6MG0ACXX_8_7448.sorted.filtered_peak_2440
chr10	27149117	27150365	1249	60.44	20.22802	3.56413	17.08717	C6MG0ACXX_8_7448.sorted.filtered_peak_2441
chr10	27388777	27389855	1079	41.13	15.66276	4.09821	12.62237	C6MG0ACXX_8_7448.sorted.filtered_peak_2442
chr10	27442925	27443437	513	30.19	6.16029	2.53290	3.52504	C6MG0ACXX_8_7448.sorted.filtered_peak_2443
chr10	27443875	27444994	1120	36.92	10.07606	3.06208	7.26597	C6MG0ACXX_8_7448.sorted.filtered_peak_2444
chr10	27514742	27515016	275	17.91	5.62495	3.06070	3.02192	C6MG0ACXX_8_7448.sorted.filtered_peak_2445
chr10	27529218	27529951	734	29.07	4.43907	2.13908	1.95987	C6MG0ACXX_8_7448.sorted.filtered_peak_2446
chr10	27530733	27531362	630	39.83	9.02725	2.77926	6.25107	C6MG0ACXX_8_7448.sorted.filtered_peak_2447
chr10	27531812	27532277	466	31.83	5.21392	2.24940	2.65471	C6MG0ACXX_8_7448.sorted.filtered_peak_2448
chr10	27541367	27541669	303	20.20	7.10825	3.44620	4.40284	C6MG0ACXX_8_7448.sorted.filtered_peak_2449
chr10	27546398	27546647	250	16.91	4.76102	2.77334	2.25476	C6MG0ACXX_8_7448.sorted.filtered_peak_2450
chr10	27753939	27754188	250	14.90	4.20993	2.68821	1.74850	C6MG0ACXX_8_7448.sorted.filtered_peak_2451
chr10	27792784	27793528	745	56.79	25.98166	4.98507	22.60961	C6MG0ACXX_8_7448.sorted.filtered_peak_2452
chr10	28031181	28031459	279	19.82	4.19972	2.39647	1.74904	C6MG0ACXX_8_7448.sorted.filtered_peak_2453
chr10	28591653	28592315	663	35.86	12.25395	3.64317	9.34670	C6MG0ACXX_8_7448.sorted.filtered_peak_2454
chr10	28623171	28623543	373	22.02	5.53765	2.73916	2.94559	C6MG0ACXX_8_7448.sorted.filtered_peak_2455
chr10	28623841	28624379	539	19.51	4.14216	2.39383	1.69359	C6MG0ACXX_8_7448.sorted.filtered_peak_2456
chr10	28657188	28657437	250	17.75	5.86041	3.16851	3.23710	C6MG0ACXX_8_7448.sorted.filtered_peak_2457
chr10	28670757	28671050	294	17.98	5.30709	2.92238	2.73697	C6MG0ACXX_8_7448.sorted.filtered_peak_2458
chr10	28821265	28822193	929	63.67	22.39834	4.00468	19.12736	C6MG0ACXX_8_7448.sorted.filtered_peak_2459
chr10	28965923	28966573	651	26.45	7.48462	3.05829	4.77890	C6MG0ACXX_8_7448.sorted.filtered_peak_2460
chr10	29698351	29698627	277	15.53	4.25929	2.66312	1.80564	C6MG0ACXX_8_7448.sorted.filtered_peak_2461
chr10	29947848	29948615	768	36.18	12.82943	3.74921	9.90085	C6MG0ACXX_8_7448.sorted.filtered_peak_2462
chr10	29970657	29971250	594	16.17	3.62464	2.36342	1.26972	C6MG0ACXX_8_7448.sorted.filtered_peak_2463
chr10	30024697	30024946	250	22.32	5.84074	2.82415	3.22601	C6MG0ACXX_8_7448.sorted.filtered_peak_2464
chr10	30101176	30101442	267	16.84	4.75439	2.77667	2.24159	C6MG0ACXX_8_7448.sorted.filtered_peak_2465
chr10	30315963	30316910	948	40.90	13.05701	3.54447	10.09736	C6MG0ACXX_8_7448.sorted.filtered_peak_2466
chr10	30520160	30520525	366	15.42	4.22886	2.65873	1.77918	C6MG0ACXX_8_7448.sorted.filtered_peak_2467
chr10	30530077	30530326	250	19.97	6.27676	3.14519	3.62991	C6MG0ACXX_8_7448.sorted.filtered_peak_2468
chr10	30637710	30638465	756	27.53	7.25859	2.92743	4.56352	C6MG0ACXX_8_7448.sorted.filtered_peak_2469
chr10	30722499	30723751	1253	39.73	8.21552	2.61568	5.48560	C6MG0ACXX_8_7448.sorted.filtered_peak_2470
chr10	30725943	30726272	330	39.24	7.76619	2.57490	5.03311	C6MG0ACXX_8_7448.sorted.filtered_peak_2471
chr10	30735961	30736473	513	23.95	6.89673	3.07250	4.20308	C6MG0ACXX_8_7448.sorted.filtered_peak_2472
chr10	30791196	30791907	712	21.52	5.66778	2.80055	3.07613	C6MG0ACXX_8_7448.sorted.filtered_peak_2473
chr10	30799638	30799975	338	20.36	5.97853	3.01141	3.34347	C6MG0ACXX_8_7448.sorted.filtered_peak_2474
chr10	30818368	30818906	539	30.86	9.61950	3.41115	6.78244	C6MG0ACXX_8_7448.sorted.filtered_peak_2475
chr10	30831374	30831688	315	16.39	4.08954	2.53893	1.65321	C6MG0ACXX_8_7448.sorted.filtered_peak_2476
chr10	30960055	30960335	281	17.24	5.54184	3.08275	2.94288	C6MG0ACXX_8_7448.sorted.filtered_peak_2477
chr10	30971386	30971748	363	33.33	12.39954	3.97861	9.45110	C6MG0ACXX_8_7448.sorted.filtered_peak_2478
chr10	30976423	30976856	434	19.34	4.68037	2.59095	2.17299	C6MG0ACXX_8_7448.sorted.filtered_peak_2479
chr10	30984535	30985147	613	15.59	4.06163	2.57816	1.62369	C6MG0ACXX_8_7448.sorted.filtered_peak_2480
chr10	30990299	30990752	454	35.75	13.16782	4.01065	10.17888	C6MG0ACXX_8_7448.sorted.filtered_peak_2481
chr10	31025677	31026123	447	27.61	10.11900	3.74708	7.28836	C6MG0ACXX_8_7448.sorted.filtered_peak_2482
chr10	31036571	31037014	444	39.50	12.22359	3.51037	9.27466	C6MG0ACXX_8_7448.sorted.filtered_peak_2483
chr10	31040041	31040292	252	29.30	5.70114	2.46282	3.08344	C6MG0ACXX_8_7448.sorted.filtered_peak_2484
chr10	31048633	31049103	471	18.78	4.22675	2.45535	1.77852	C6MG0ACXX_8_7448.sorted.filtered_peak_2485
chr10	31072909	31073296	388	30.91	7.49140	2.83200	4.77319	C6MG0ACXX_8_7448.sorted.filtered_peak_2486
chr10	31320450	31321558	1109	60.53	21.50271	4.12779	18.21564	C6MG0ACXX_8_7448.sorted.filtered_peak_2487
chr10	31389955	31390359	405	29.80	9.02971	3.27917	6.24511	C6MG0ACXX_8_7448.sorted.filtered_peak_2488
chr10	31423578	31424080	503	34.15	8.41053	2.90297	5.63797	C6MG0ACXX_8_7448.sorted.filtered_peak_2489
chr10	31607158	31608498	1341	37.03	6.95224	2.45383	4.28148	C6MG0ACXX_8_7448.sorted.filtered_peak_2490
chr10	31892398	31892716	319	23.62	6.21664	2.84400	3.59484	C6MG0ACXX_8_7448.sorted.filtered_peak_2491
chr10	31996584	31996942	359	20.80	6.06723	2.97978	3.45167	C6MG0ACXX_8_7448.sorted.filtered_peak_2492
chr10	32034505	32035091	587	27.25	9.20609	3.52641	6.40488	C6MG0ACXX_8_7448.sorted.filtered_peak_2493
chr10	32048868	32049633	766	52.79	22.39890	4.62991	19.13675	C6MG0ACXX_8_7448.sorted.filtered_peak_2494
chr10	32097501	32097867	367	19.20	5.49444	2.89311	2.92098	C6MG0ACXX_8_7448.sorted.filtered_peak_2495
chr10	32217572	32217896	325	30.20	7.64912	2.91857	4.91889	C6MG0ACXX_8_7448.sorted.filtered_peak_2496
chr10	32344819	32345741	923	33.88	8.26130	2.88549	5.49800	C6MG0ACXX_8_7448.sorted.filtered_peak_2497
chr10	32439677	32440062	386	22.95	6.41019	2.95303	3.77497	C6MG0ACXX_8_7448.sorted.filtered_peak_2498
chr10	32533416	32533768	353	24.38	8.94968	3.70403	6.15635	C6MG0ACXX_8_7448.sorted.filtered_peak_2499
chr10	32621153	32621668	516	28.36	8.03175	3.11758	5.28384	C6MG0ACXX_8_7448.sorted.filtered_peak_2500
chr10	32635110	32636377	1268	40.67	9.57223	2.89288	6.73644	C6MG0ACXX_8_7448.sorted.filtered_peak_2501
chr10	32645993	32646540	548	20.31	5.17277	2.71148	2.61749	C6MG0ACXX_8_7448.sorted.filtered_peak_2502
chr10	32656788	32657048	261	22.34	6.19891	2.94270	3.55625	C6MG0ACXX_8_7448.sorted.filtered_peak_2503
chr10	32667573	32667910	338	34.39	9.48603	3.14592	6.67334	C6MG0ACXX_8_7448.sorted.filtered_peak_2504
chr10	32668249	32668792	544	24.82	4.23708	2.21247	1.77968	C6MG0ACXX_8_7448.sorted.filtered_peak_2505
chr10	32734663	32735624	962	29.50	8.36317	3.08529	5.62306	C6MG0ACXX_8_7448.sorted.filtered_peak_2506
chr10	33246831	33247320	490	25.89	5.21104	2.44611	2.65765	C6MG0ACXX_8_7448.sorted.filtered_peak_2507
chr10	33269279	33269940	662	19.48	5.56725	2.89896	2.98396	C6MG0ACXX_8_7448.sorted.filtered_peak_2508
chr10	33297713	33298093	381	15.10	4.12136	2.63676	1.68346	C6MG0ACXX_8_7448.sorted.filtered_peak_2509
chr10	34569571	34569888	318	17.44	4.15093	2.49656	1.71662	C6MG0ACXX_8_7448.sorted.filtered_peak_2510
chr10	34627076	34627325	250	15.84	3.73813	2.42511	1.35672	C6MG0ACXX_8_7448.sorted.filtered_peak_2511
chr10	34663781	34664192	412	18.27	4.29027	2.50794	1.83107	C6MG0ACXX_8_7448.sorted.filtered_peak_2512
chr10	35283137	35283876	740	20.44	6.77694	3.24091	4.12998	C6MG0ACXX_8_7448.sorted.filtered_peak_2513
chr10	35310496	35310772	277	23.22	8.11641	3.53821	5.36380	C6MG0ACXX_8_7448.sorted.filtered_peak_2514
chr10	35378883	35379886	1004	34.87	10.83702	3.38279	7.97569	C6MG0ACXX_8_7448.sorted.filtered_peak_2515
chr10	35415395	35416303	909	74.34	26.00746	4.18945	22.57413	C6MG0ACXX_8_7448.sorted.filtered_peak_2516
chr10	35438051	35438807	757	25.51	8.35258	3.32325	5.63337	C6MG0ACXX_8_7448.sorted.filtered_peak_2517
chr10	35483878	35484208	331	30.47	6.59471	2.62327	3.93671	C6MG0ACXX_8_7448.sorted.filtered_peak_2518
chr10	35484388	35485265	878	49.20	18.64623	4.18418	15.49295	C6MG0ACXX_8_7448.sorted.filtered_peak_2519
chr10	35497488	35497867	380	16.72	3.77555	2.39235	1.39350	C6MG0ACXX_8_7448.sorted.filtered_peak_2520
chr10	35505541	35505881	341	24.34	4.64384	2.34623	2.14375	C6MG0ACXX_8_7448.sorted.filtered_peak_2521
chr10	35508371	35508644	274	28.65	6.59528	2.72311	3.91565	C6MG0ACXX_8_7448.sorted.filtered_peak_2522
chr10	35625165	35625681	517	26.41	5.82900	2.59839	3.22234	C6MG0ACXX_8_7448.sorted.filtered_peak_2523
chr10	38146160	38147244	1085	35.99	11.39621	3.39549	8.52874	C6MG0ACXX_8_7448.sorted.filtered_peak_2524
chr10	38265218	38265921	704	64.39	30.27040	5.31686	26.74817	C6MG0ACXX_8_7448.sorted.filtered_peak_2525
chr10	38299271	38300209	939	59.66	26.90735	5.26916	23.44776	C6MG0ACXX_8_7448.sorted.filtered_peak_2526
chr10	38382983	38383522	540	26.47	9.13647	3.56414	6.33868	C6MG0ACXX_8_7448.sorted.filtered_peak_2527
chr10	38691650	38692233	584	27.40	13.63253	4.80082	10.67831	C6MG0ACXX_8_7448.sorted.filtered_peak_2528
chr10	38815846	38816103	258	24.35	4.33821	2.25528	1.87529	C6MG0ACXX_8_7448.sorted.filtered_peak_2529
chr10	38816301	38816775	475	22.80	3.82169	2.15514	1.42966	C6MG0ACXX_8_7448.sorted.filtered_peak_2530
chr10	38816982	38818770	1789	33.30	9.46498	3.23382	6.62470	C6MG0ACXX_8_7448.sorted.filtered_peak_2531
chr10	42355119	42355423	305	16.74	5.17040	2.96445	2.61292	C6MG0ACXX_8_7448.sorted.filtered_peak_2532
chr10	42355981	42356373	393	18.24	5.94220	3.14109	3.33679	C6MG0ACXX_8_7448.sorted.filtered_peak_2533
chr10	42357880	42358446	567	19.10	5.21166	2.77579	2.68199	C6MG0ACXX_8_7448.sorted.filtered_peak_2534
chr10	42379766	42380015	250	22.56	6.69560	3.12224	4.00117	C6MG0ACXX_8_7448.sorted.filtered_peak_2535
chr10	42383596	42383858	263	27.75	8.97339	3.47801	6.15372	C6MG0ACXX_8_7448.sorted.filtered_peak_2536
chr10	42384959	42385300	342	43.99	23.48501	5.98677	20.14676	C6MG0ACXX_8_7448.sorted.filtered_peak_2537
chr10	42390846	42391135	290	30.28	15.10452	5.28697	12.01906	C6MG0ACXX_8_7448.sorted.filtered_peak_2538
chr10	42396764	42397016	253	30.25	10.07969	3.64433	7.19436	C6MG0ACXX_8_7448.sorted.filtered_peak_2539
chr10	42529293	42529744	452	27.97	10.57389	3.92233	7.69541	C6MG0ACXX_8_7448.sorted.filtered_peak_2540
chr10	42531795	42532072	278	30.75	12.65340	4.40096	9.65935	C6MG0ACXX_8_7448.sorted.filtered_peak_2541
chr10	43047813	43048796	984	33.27	11.11716	3.61596	8.22719	C6MG0ACXX_8_7448.sorted.filtered_peak_2542
chr10	43133453	43134459	1007	36.54	13.09469	3.90837	10.10490	C6MG0ACXX_8_7448.sorted.filtered_peak_2543
chr10	43277837	43278691	855	31.80	13.02354	4.18074	10.08882	C6MG0ACXX_8_7448.sorted.filtered_peak_2544
chr10	43600867	43601242	376	24.20	6.73252	2.99722	4.05808	C6MG0ACXX_8_7448.sorted.filtered_peak_2545
chr10	43616325	43616937	613	26.68	6.62217	2.78008	3.98294	C6MG0ACXX_8_7448.sorted.filtered_peak_2546
chr10	43624809	43625179	371	28.91	7.29736	2.88757	4.58208	C6MG0ACXX_8_7448.sorted.filtered_peak_2547
chr10	43633445	43634448	1004	35.72	9.25835	2.93724	6.48682	C6MG0ACXX_8_7448.sorted.filtered_peak_2548
chr10	43843768	43844255	488	23.73	7.99440	3.43934	5.25174	C6MG0ACXX_8_7448.sorted.filtered_peak_2549
chr10	43857436	43858426	991	41.71	16.47077	4.11195	13.42012	C6MG0ACXX_8_7448.sorted.filtered_peak_2550
chr10	43891717	43891993	277	25.45	4.05489	2.13770	1.63007	C6MG0ACXX_8_7448.sorted.filtered_peak_2551
chr10	43903051	43903381	331	36.97	5.93437	2.27306	3.31723	C6MG0ACXX_8_7448.sorted.filtered_peak_2552
chr10	43904145	43904847	703	59.78	18.51605	3.73162	15.31692	C6MG0ACXX_8_7448.sorted.filtered_peak_2553
chr10	43915712	43916523	812	24.42	7.56005	3.24939	4.83507	C6MG0ACXX_8_7448.sorted.filtered_peak_2554
chr10	43931832	43932883	1052	35.01	15.16807	4.50046	12.15351	C6MG0ACXX_8_7448.sorted.filtered_peak_2555
chr10	43950839	43951675	837	45.72	15.62619	3.75918	12.58354	C6MG0ACXX_8_7448.sorted.filtered_peak_2556
chr10	44143838	44144416	579	18.44	4.76626	2.67209	2.25562	C6MG0ACXX_8_7448.sorted.filtered_peak_2557
chr10	44185165	44185771	607	21.23	5.65756	2.81691	3.06918	C6MG0ACXX_8_7448.sorted.filtered_peak_2558
chr10	44311764	44312173	410	23.74	7.73367	3.36919	4.99036	C6MG0ACXX_8_7448.sorted.filtered_peak_2559
chr10	45360292	45360546	255	17.71	5.25941	2.92801	2.68744	C6MG0ACXX_8_7448.sorted.filtered_peak_2560
chr10	45454708	45455296	589	29.64	8.73707	3.18571	5.97525	C6MG0ACXX_8_7448.sorted.filtered_peak_2561
chr10	45496187	45496558	372	21.89	5.63727	2.77854	3.04289	C6MG0ACXX_8_7448.sorted.filtered_peak_2562
chr10	45496747	45497145	399	19.46	4.49819	2.51971	2.00984	C6MG0ACXX_8_7448.sorted.filtered_peak_2563
chr10	46076240	46076620	381	17.36	4.01425	2.44853	1.59831	C6MG0ACXX_8_7448.sorted.filtered_peak_2564
chr10	46089794	46090604	811	26.69	7.45203	3.02051	4.75867	C6MG0ACXX_8_7448.sorted.filtered_peak_2565
chr10	46167669	46168549	881	37.72	17.21721	4.88437	14.08374	C6MG0ACXX_8_7448.sorted.filtered_peak_2566
chr10	47655740	47656217	478	27.01	10.01643	3.81907	7.16849	C6MG0ACXX_8_7448.sorted.filtered_peak_2567
chr10	48354617	48355170	554	22.89	7.17007	3.18285	4.49866	C6MG0ACXX_8_7448.sorted.filtered_peak_2568
chr10	49514330	49515076	747	45.75	16.48560	3.99041	13.40095	C6MG0ACXX_8_7448.sorted.filtered_peak_2569
chr10	49864366	49864714	349	28.29	9.20774	3.49070	6.38279	C6MG0ACXX_8_7448.sorted.filtered_peak_2570
chr10	50284879	50285353	475	30.86	8.18692	3.03085	5.41822	C6MG0ACXX_8_7448.sorted.filtered_peak_2571
chr10	50385317	50386102	786	34.47	8.65587	2.92635	5.88366	C6MG0ACXX_8_7448.sorted.filtered_peak_2572
chr10	50391677	50392033	357	32.87	8.07751	2.88862	5.32671	C6MG0ACXX_8_7448.sorted.filtered_peak_2573
chr10	50746544	50747402	859	40.75	13.65950	3.58685	10.69983	C6MG0ACXX_8_7448.sorted.filtered_peak_2574
chr10	51543833	51544174	342	14.57	4.01009	2.62629	1.57713	C6MG0ACXX_8_7448.sorted.filtered_peak_2575
chr10	51564961	51565713	753	32.74	10.43270	3.38820	7.61036	C6MG0ACXX_8_7448.sorted.filtered_peak_2576
chr10	51572144	51572695	552	26.75	6.94152	2.88879	4.26917	C6MG0ACXX_8_7448.sorted.filtered_peak_2577
chr10	52107170	52107419	250	15.12	4.31308	2.72164	1.83990	C6MG0ACXX_8_7448.sorted.filtered_peak_2578
chr10	52177928	52178363	436	19.65	3.92850	2.31256	1.51849	C6MG0ACXX_8_7448.sorted.filtered_peak_2579
chr10	52268135	52268442	308	22.81	5.54386	2.68967	2.96119	C6MG0ACXX_8_7448.sorted.filtered_peak_2580
chr10	52383507	52384738	1232	38.59	8.90687	2.73081	6.17542	C6MG0ACXX_8_7448.sorted.filtered_peak_2581
chr10	52396310	52396734	425	27.86	8.23056	3.18956	5.48158	C6MG0ACXX_8_7448.sorted.filtered_peak_2582
chr10	53459204	53459890	687	48.24	17.58571	4.21304	14.41349	C6MG0ACXX_8_7448.sorted.filtered_peak_2583
chr10	53639023	53639422	400	16.43	3.68613	2.37403	1.31766	C6MG0ACXX_8_7448.sorted.filtered_peak_2584
chr10	58120973	58121560	588	34.64	10.82631	3.43621	7.94713	C6MG0ACXX_8_7448.sorted.filtered_peak_2585
chr10	59612597	59612871	275	15.72	4.65105	2.82584	2.13229	C6MG0ACXX_8_7448.sorted.filtered_peak_2586
chr10	60027539	60028044	506	50.35	12.33467	3.00905	9.40109	C6MG0ACXX_8_7448.sorted.filtered_peak_2587
chr10	60028304	60029070	767	52.81	14.23702	3.12377	11.26449	C6MG0ACXX_8_7448.sorted.filtered_peak_2588
chr10	60094500	60094901	402	20.36	5.31258	2.76219	2.74170	C6MG0ACXX_8_7448.sorted.filtered_peak_2589
chr10	60144787	60145320	534	40.38	13.95161	3.80540	10.95311	C6MG0ACXX_8_7448.sorted.filtered_peak_2590
chr10	61640687	61641318	632	33.87	9.21922	3.10083	6.41669	C6MG0ACXX_8_7448.sorted.filtered_peak_2591
chr10	61646798	61647105	308	26.34	7.14115	2.98024	4.44246	C6MG0ACXX_8_7448.sorted.filtered_peak_2592
chr10	61666057	61666947	891	43.10	12.41871	3.36593	9.45218	C6MG0ACXX_8_7448.sorted.filtered_peak_2593
chr10	62473992	62474370	379	17.05	5.43922	3.05142	2.85099	C6MG0ACXX_8_7448.sorted.filtered_peak_2594
chr10	62537879	62538382	504	48.88	19.03955	4.36071	15.85004	C6MG0ACXX_8_7448.sorted.filtered_peak_2595
chr10	63663398	63663875	478	30.07	4.18212	2.04965	1.73751	C6MG0ACXX_8_7448.sorted.filtered_peak_2596
chr10	63702673	63703665	993	25.51	6.24628	2.75319	3.61468	C6MG0ACXX_8_7448.sorted.filtered_peak_2597
chr10	63747758	63748015	258	29.28	7.30397	2.88853	4.58003	C6MG0ACXX_8_7448.sorted.filtered_peak_2598
chr10	63752484	63753106	623	30.58	6.00925	2.47248	3.39174	C6MG0ACXX_8_7448.sorted.filtered_peak_2599
chr10	63753767	63754236	470	24.34	3.88649	2.12525	1.47979	C6MG0ACXX_8_7448.sorted.filtered_peak_2600
chr10	63798339	63798766	428	22.86	5.71397	2.75139	3.10976	C6MG0ACXX_8_7448.sorted.filtered_peak_2601
chr10	63810619	63811116	498	35.75	5.23160	2.15849	2.66355	C6MG0ACXX_8_7448.sorted.filtered_peak_2602
chr10	63880891	63881325	435	16.02	4.78199	2.85240	2.26673	C6MG0ACXX_8_7448.sorted.filtered_peak_2603
chr10	63943189	63943716	528	28.22	7.71272	3.03953	4.97750	C6MG0ACXX_8_7448.sorted.filtered_peak_2604
chr10	64004801	64005323	523	19.75	5.31825	2.78992	2.76175	C6MG0ACXX_8_7448.sorted.filtered_peak_2605
chr10	64143793	64144252	460	40.57	14.22242	3.84420	11.21845	C6MG0ACXX_8_7448.sorted.filtered_peak_2606
chr10	64192929	64193292	364	24.59	8.27196	3.45163	5.51852	C6MG0ACXX_8_7448.sorted.filtered_peak_2607
chr10	64370384	64370831	448	17.73	5.00854	2.82195	2.46201	C6MG0ACXX_8_7448.sorted.filtered_peak_2608
chr10	64374554	64375004	451	20.18	4.07531	2.33877	1.64251	C6MG0ACXX_8_7448.sorted.filtered_peak_2609
chr10	64380244	64380531	288	19.04	4.31018	2.47143	1.85061	C6MG0ACXX_8_7448.sorted.filtered_peak_2610
chr10	64391895	64392519	625	33.14	10.22825	3.37678	7.38532	C6MG0ACXX_8_7448.sorted.filtered_peak_2611
chr10	64397104	64397684	581	48.64	16.16229	3.86801	13.04616	C6MG0ACXX_8_7448.sorted.filtered_peak_2612
chr10	64407255	64407699	445	19.02	5.27825	2.83727	2.71133	C6MG0ACXX_8_7448.sorted.filtered_peak_2613
chr10	64440964	64441718	755	39.86	17.94998	4.74707	14.83308	C6MG0ACXX_8_7448.sorted.filtered_peak_2614
chr10	64492662	64493339	678	39.32	12.22328	3.47874	9.28777	C6MG0ACXX_8_7448.sorted.filtered_peak_2615
chr10	64539278	64539719	442	22.20	7.86094	3.55210	5.10619	C6MG0ACXX_8_7448.sorted.filtered_peak_2616
chr10	64564113	64564662	550	31.43	8.96802	3.19717	6.16221	C6MG0ACXX_8_7448.sorted.filtered_peak_2617
chr10	64571092	64571579	488	35.98	7.14289	2.56321	4.43421	C6MG0ACXX_8_7448.sorted.filtered_peak_2618
chr10	64576054	64576986	933	71.86	22.11479	3.72802	18.80640	C6MG0ACXX_8_7448.sorted.filtered_peak_2619
chr10	64615838	64616165	328	31.25	7.73461	2.88593	4.99536	C6MG0ACXX_8_7448.sorted.filtered_peak_2620
chr10	64892483	64893632	1150	34.30	12.27605	3.71025	9.37397	C6MG0ACXX_8_7448.sorted.filtered_peak_2621
chr10	64917976	64918282	307	17.00	4.88390	2.81590	2.35972	C6MG0ACXX_8_7448.sorted.filtered_peak_2622
chr10	64967166	64967630	465	18.34	3.95711	2.37994	1.54094	C6MG0ACXX_8_7448.sorted.filtered_peak_2623
chr10	64977004	64977253	250	19.85	4.73458	2.58702	2.21471	C6MG0ACXX_8_7448.sorted.filtered_peak_2624
chr10	64996223	64996526	304	20.92	6.37229	3.10919	3.71473	C6MG0ACXX_8_7448.sorted.filtered_peak_2625
chr10	65028516	65029259	744	41.21	12.40631	3.47951	9.43715	C6MG0ACXX_8_7448.sorted.filtered_peak_2626
chr10	65148316	65148699	384	17.97	4.73620	2.70333	2.21402	C6MG0ACXX_8_7448.sorted.filtered_peak_2627
chr10	65225273	65225537	265	21.80	5.62212	2.77354	3.03188	C6MG0ACXX_8_7448.sorted.filtered_peak_2628
chr10	65225749	65226127	379	20.25	4.66522	2.54113	2.15487	C6MG0ACXX_8_7448.sorted.filtered_peak_2629
chr10	65263281	65263656	376	15.16	3.62338	2.41869	1.26948	C6MG0ACXX_8_7448.sorted.filtered_peak_2630
chr10	65280684	65281032	349	21.38	4.39725	2.39019	1.92717	C6MG0ACXX_8_7448.sorted.filtered_peak_2631
chr10	65281311	65281753	443	24.99	6.36848	2.84584	3.70639	C6MG0ACXX_8_7448.sorted.filtered_peak_2632
chr10	65288008	65288257	250	16.68	5.13794	2.95992	2.57803	C6MG0ACXX_8_7448.sorted.filtered_peak_2633
chr10	65332974	65333279	306	15.62	4.01092	2.55506	1.59054	C6MG0ACXX_8_7448.sorted.filtered_peak_2634
chr10	65389319	65390076	758	22.52	4.04721	2.23477	1.61778	C6MG0ACXX_8_7448.sorted.filtered_peak_2635
chr10	65390583	65390832	250	23.39	4.37421	2.30515	1.89629	C6MG0ACXX_8_7448.sorted.filtered_peak_2636
chr10	65467193	65467442	250	20.21	5.57874	2.85710	2.99547	C6MG0ACXX_8_7448.sorted.filtered_peak_2637
chr10	65800907	65801271	365	19.28	5.20634	2.78786	2.64898	C6MG0ACXX_8_7448.sorted.filtered_peak_2638
chr10	69372526	69373315	790	33.73	12.35502	3.87454	9.42869	C6MG0ACXX_8_7448.sorted.filtered_peak_2639
chr10	69523365	69524658	1294	43.04	12.88049	3.31993	9.95969	C6MG0ACXX_8_7448.sorted.filtered_peak_2640
chr10	69550897	69551201	305	18.71	5.49710	2.94102	2.91080	C6MG0ACXX_8_7448.sorted.filtered_peak_2641
chr10	69609087	69609964	878	25.36	7.94350	3.25117	5.22206	C6MG0ACXX_8_7448.sorted.filtered_peak_2642
chr10	69643984	69645074	1091	37.49	10.47384	3.20035	7.61263	C6MG0ACXX_8_7448.sorted.filtered_peak_2643
chr10	69834381	69835359	979	43.87	12.57371	3.35666	9.61045	C6MG0ACXX_8_7448.sorted.filtered_peak_2644
chr10	70061981	70062308	328	15.23	4.22534	2.67537	1.76917	C6MG0ACXX_8_7448.sorted.filtered_peak_2645
chr10	70091181	70091925	745	51.23	16.49350	3.70397	13.39280	C6MG0ACXX_8_7448.sorted.filtered_peak_2646
chr10	70108261	70108526	266	16.29	4.24852	2.61215	1.79260	C6MG0ACXX_8_7448.sorted.filtered_peak_2647
chr10	70166535	70167400	866	24.66	7.96073	3.35703	5.21259	C6MG0ACXX_8_7448.sorted.filtered_peak_2648
chr10	70231402	70231874	473	27.91	11.02146	4.10490	8.11124	C6MG0ACXX_8_7448.sorted.filtered_peak_2649
chr10	70286685	70287528	844	34.60	16.67452	4.91519	13.60883	C6MG0ACXX_8_7448.sorted.filtered_peak_2650
chr10	70310549	70310846	298	15.29	4.41449	2.75403	1.92272	C6MG0ACXX_8_7448.sorted.filtered_peak_2651
chr10	70360131	70360570	440	18.04	4.42068	2.56973	1.94505	C6MG0ACXX_8_7448.sorted.filtered_peak_2652
chr10	70480616	70481338	723	55.56	26.31505	5.31300	22.90128	C6MG0ACXX_8_7448.sorted.filtered_peak_2653
chr10	70586797	70587325	529	16.87	4.90936	2.84420	2.37292	C6MG0ACXX_8_7448.sorted.filtered_peak_2654
chr10	70660467	70661585	1119	48.81	18.38320	4.02693	15.26684	C6MG0ACXX_8_7448.sorted.filtered_peak_2655
chr10	70715524	70716451	928	32.69	9.66852	3.21162	6.86761	C6MG0ACXX_8_7448.sorted.filtered_peak_2656
chr10	70716801	70717050	250	27.67	6.69337	2.79492	4.01259	C6MG0ACXX_8_7448.sorted.filtered_peak_2657
chr10	70748339	70749079	741	29.03	7.63384	2.94291	4.92174	C6MG0ACXX_8_7448.sorted.filtered_peak_2658
chr10	70787459	70787816	358	17.13	5.48416	3.06463	2.89138	C6MG0ACXX_8_7448.sorted.filtered_peak_2659
chr10	70803875	70804290	416	25.02	5.11413	2.45543	2.56601	C6MG0ACXX_8_7448.sorted.filtered_peak_2660
chr10	70805268	70805708	441	38.41	13.29367	3.83304	10.30092	C6MG0ACXX_8_7448.sorted.filtered_peak_2661
chr10	70811029	70811284	256	21.31	5.88635	2.89986	3.27226	C6MG0ACXX_8_7448.sorted.filtered_peak_2662
chr10	70825614	70826033	420	21.35	4.75733	2.50882	2.24851	C6MG0ACXX_8_7448.sorted.filtered_peak_2663
chr10	70847409	70848024	616	40.12	9.30941	2.82125	6.50973	C6MG0ACXX_8_7448.sorted.filtered_peak_2664
chr10	70883223	70884661	1439	45.46	14.80324	3.56696	11.79988	C6MG0ACXX_8_7448.sorted.filtered_peak_2665
chr10	70939392	70940293	902	39.80	14.81859	4.00879	11.80575	C6MG0ACXX_8_7448.sorted.filtered_peak_2666
chr10	70963973	70964222	250	16.92	3.86060	2.41398	1.46603	C6MG0ACXX_8_7448.sorted.filtered_peak_2667
chr10	70982039	70982772	734	33.65	10.20992	3.41532	7.33166	C6MG0ACXX_8_7448.sorted.filtered_peak_2668
chr10	70988693	70989382	690	22.84	4.99046	2.52031	2.44680	C6MG0ACXX_8_7448.sorted.filtered_peak_2669
chr10	70997351	70997611	261	20.74	5.72266	2.87451	3.12537	C6MG0ACXX_8_7448.sorted.filtered_peak_2670
chr10	71078041	71079045	1005	30.59	6.75601	2.64353	4.09782	C6MG0ACXX_8_7448.sorted.filtered_peak_2671
chr10	71168374	71168908	535	32.92	9.79713	3.34317	6.94213	C6MG0ACXX_8_7448.sorted.filtered_peak_2672
chr10	71275416	71275669	254	14.70	4.09498	2.65446	1.64457	C6MG0ACXX_8_7448.sorted.filtered_peak_2673
chr10	71795691	71795960	270	15.30	4.43355	2.75433	1.94796	C6MG0ACXX_8_7448.sorted.filtered_peak_2674
chr10	71853083	71853485	403	15.25	3.71278	2.45177	1.34299	C6MG0ACXX_8_7448.sorted.filtered_peak_2675
chr10	71905515	71906905	1391	30.45	6.92801	2.69539	4.25397	C6MG0ACXX_8_7448.sorted.filtered_peak_2676
chr10	71922569	71922969	401	20.69	6.04662	3.00669	3.41346	C6MG0ACXX_8_7448.sorted.filtered_peak_2677
chr10	71930102	71930621	520	51.63	21.40102	4.65045	18.13460	C6MG0ACXX_8_7448.sorted.filtered_peak_2678
chr10	71981169	71981604	436	20.46	6.48937	3.17169	3.84093	C6MG0ACXX_8_7448.sorted.filtered_peak_2679
chr10	71992833	71993663	831	43.31	14.50484	3.60326	11.52825	C6MG0ACXX_8_7448.sorted.filtered_peak_2680
chr10	72032606	72032934	329	18.70	4.86039	2.69462	2.33687	C6MG0ACXX_8_7448.sorted.filtered_peak_2681
chr10	72124208	72124570	363	21.97	7.59869	3.44435	4.87431	C6MG0ACXX_8_7448.sorted.filtered_peak_2682
chr10	72141962	72142709	748	23.02	5.55100	2.68581	2.96135	C6MG0ACXX_8_7448.sorted.filtered_peak_2683
chr10	72163499	72164211	713	34.97	11.92455	3.61603	9.03885	C6MG0ACXX_8_7448.sorted.filtered_peak_2684
chr10	72309782	72310146	365	17.32	4.19956	2.52711	1.75317	C6MG0ACXX_8_7448.sorted.filtered_peak_2685
chr10	72318936	72319406	471	21.64	6.47099	3.07910	3.81529	C6MG0ACXX_8_7448.sorted.filtered_peak_2686
chr10	72338040	72338682	643	45.13	16.01411	3.90296	12.94810	C6MG0ACXX_8_7448.sorted.filtered_peak_2687
chr10	72362278	72363269	992	28.09	7.95853	3.03421	5.25899	C6MG0ACXX_8_7448.sorted.filtered_peak_2688
chr10	72377912	72378332	421	27.13	9.37575	3.61893	6.55128	C6MG0ACXX_8_7448.sorted.filtered_peak_2689
chr10	72416248	72416763	516	34.50	14.69726	4.51569	11.66070	C6MG0ACXX_8_7448.sorted.filtered_peak_2690
chr10	72431998	72432278	281	15.54	3.86994	2.50015	1.47419	C6MG0ACXX_8_7448.sorted.filtered_peak_2691
chr10	72575420	72575864	445	31.81	11.04858	3.75157	8.14111	C6MG0ACXX_8_7448.sorted.filtered_peak_2692
chr10	72647302	72648027	726	19.61	4.23287	2.41739	1.78278	C6MG0ACXX_8_7448.sorted.filtered_peak_2693
chr10	73078673	73079421	749	33.95	11.25395	3.54529	8.37346	C6MG0ACXX_8_7448.sorted.filtered_peak_2694
chr10	73136960	73137482	523	27.08	9.32146	3.59786	6.50277	C6MG0ACXX_8_7448.sorted.filtered_peak_2695
chr10	73458242	73458662	421	20.13	4.67549	2.54531	2.17514	C6MG0ACXX_8_7448.sorted.filtered_peak_2696
chr10	73485910	73486757	848	21.82	4.65923	2.45109	2.16580	C6MG0ACXX_8_7448.sorted.filtered_peak_2697
chr10	73487543	73487892	350	21.44	4.25433	2.34572	1.79419	C6MG0ACXX_8_7448.sorted.filtered_peak_2698
chr10	73508320	73509111	792	28.82	7.72962	2.95954	5.02714	C6MG0ACXX_8_7448.sorted.filtered_peak_2699
chr10	73528638	73529348	711	34.69	6.66960	2.48629	4.00389	C6MG0ACXX_8_7448.sorted.filtered_peak_2700
chr10	73533241	73533555	315	30.72	5.77847	2.40829	3.18668	C6MG0ACXX_8_7448.sorted.filtered_peak_2701
chr10	73610775	73611322	548	57.35	26.13936	5.15700	22.72338	C6MG0ACXX_8_7448.sorted.filtered_peak_2702
chr10	73808300	73808662	363	22.22	7.05790	3.21862	4.38026	C6MG0ACXX_8_7448.sorted.filtered_peak_2703
chr10	73843542	73843797	256	26.35	5.80600	2.60223	3.19192	C6MG0ACXX_8_7448.sorted.filtered_peak_2704
chr10	73848050	73848528	479	22.05	4.22002	2.30648	1.76954	C6MG0ACXX_8_7448.sorted.filtered_peak_2705
chr10	73975353	73976238	886	46.99	15.89225	3.74951	12.83997	C6MG0ACXX_8_7448.sorted.filtered_peak_2706
chr10	74007899	74009053	1155	39.58	11.67084	3.35129	8.75124	C6MG0ACXX_8_7448.sorted.filtered_peak_2707
chr10	74019981	74021605	1625	39.52	9.85040	2.95150	7.02413	C6MG0ACXX_8_7448.sorted.filtered_peak_2708
chr10	74033364	74033907	544	51.60	16.64693	3.66068	13.56355	C6MG0ACXX_8_7448.sorted.filtered_peak_2709
chr10	74056891	74058152	1262	43.04	10.79006	3.01298	7.90922	C6MG0ACXX_8_7448.sorted.filtered_peak_2710
chr10	74079310	74079873	564	31.64	8.74946	3.13707	5.95020	C6MG0ACXX_8_7448.sorted.filtered_peak_2711
chr10	74080269	74080661	393	23.33	4.40390	2.31146	1.93107	C6MG0ACXX_8_7448.sorted.filtered_peak_2712
chr10	74094468	74095286	819	36.05	8.89840	2.89298	6.13265	C6MG0ACXX_8_7448.sorted.filtered_peak_2713
chr10	74114059	74114924	866	47.95	16.09638	3.79518	13.01610	C6MG0ACXX_8_7448.sorted.filtered_peak_2714
chr10	74124060	74124411	352	23.11	5.42358	2.64163	2.84374	C6MG0ACXX_8_7448.sorted.filtered_peak_2715
chr10	74129890	74130437	548	30.06	10.03086	3.56892	7.18249	C6MG0ACXX_8_7448.sorted.filtered_peak_2716
chr10	74385192	74386284	1093	34.51	13.76681	4.03864	10.83084	C6MG0ACXX_8_7448.sorted.filtered_peak_2717
chr10	74436205	74436513	309	17.54	5.76344	3.13434	3.15593	C6MG0ACXX_8_7448.sorted.filtered_peak_2718
chr10	74451547	74452269	723	35.77	12.86451	3.82272	9.91985	C6MG0ACXX_8_7448.sorted.filtered_peak_2719
chr10	74820928	74821182	255	17.13	5.15593	2.92499	2.60090	C6MG0ACXX_8_7448.sorted.filtered_peak_2720
chr10	74836456	74836839	384	15.03	4.27528	2.70895	1.80502	C6MG0ACXX_8_7448.sorted.filtered_peak_2721
chr10	74856247	74857067	821	73.01	30.36678	4.66125	26.84521	C6MG0ACXX_8_7448.sorted.filtered_peak_2722
chr10	74927324	74928288	965	31.38	10.86185	3.67477	7.98369	C6MG0ACXX_8_7448.sorted.filtered_peak_2723
chr10	75006889	75007342	454	46.99	17.31440	4.19008	14.16257	C6MG0ACXX_8_7448.sorted.filtered_peak_2724
chr10	75012193	75012832	640	38.79	12.92096	3.61179	9.99606	C6MG0ACXX_8_7448.sorted.filtered_peak_2725
chr10	75118168	75118794	627	35.71	13.99511	4.15728	10.99199	C6MG0ACXX_8_7448.sorted.filtered_peak_2726
chr10	75173088	75174187	1100	33.06	10.64095	3.51175	7.76871	C6MG0ACXX_8_7448.sorted.filtered_peak_2727
chr10	75238514	75238788	275	17.41	4.78236	2.74221	2.27978	C6MG0ACXX_8_7448.sorted.filtered_peak_2728
chr10	75255034	75256039	1006	53.72	18.80172	3.99530	15.62244	C6MG0ACXX_8_7448.sorted.filtered_peak_2729
chr10	75385434	75386011	578	39.38	15.07945	4.11348	12.04717	C6MG0ACXX_8_7448.sorted.filtered_peak_2730
chr10	75490058	75490675	618	24.71	9.57050	3.80536	6.78110	C6MG0ACXX_8_7448.sorted.filtered_peak_2731
chr10	75503585	75504582	998	39.91	15.26021	4.12322	12.22548	C6MG0ACXX_8_7448.sorted.filtered_peak_2732
chr10	75531834	75532682	849	45.28	11.39933	3.08002	8.47430	C6MG0ACXX_8_7448.sorted.filtered_peak_2733
chr10	75541648	75542114	467	35.24	7.07263	2.56058	4.37842	C6MG0ACXX_8_7448.sorted.filtered_peak_2734
chr10	75544904	75545857	954	45.90	12.76002	3.23276	9.82117	C6MG0ACXX_8_7448.sorted.filtered_peak_2735
chr10	75571235	75571870	636	54.80	19.49399	4.00473	16.30338	C6MG0ACXX_8_7448.sorted.filtered_peak_2736
chr10	75608857	75609336	480	31.31	10.66930	3.67522	7.78392	C6MG0ACXX_8_7448.sorted.filtered_peak_2737
chr10	75634121	75634414	294	24.37	4.73602	2.37345	2.22244	C6MG0ACXX_8_7448.sorted.filtered_peak_2738
chr10	75639386	75639789	404	35.22	11.82573	3.70653	8.88517	C6MG0ACXX_8_7448.sorted.filtered_peak_2739
chr10	75668809	75669322	514	21.81	5.74093	2.80934	3.14430	C6MG0ACXX_8_7448.sorted.filtered_peak_2740
chr10	75716316	75717215	900	19.13	5.19034	2.78192	2.64865	C6MG0ACXX_8_7448.sorted.filtered_peak_2741
chr10	75751524	75752106	583	31.60	11.93802	3.96693	9.01781	C6MG0ACXX_8_7448.sorted.filtered_peak_2742
chr10	75757218	75758038	821	37.36	13.53213	3.94537	10.53621	C6MG0ACXX_8_7448.sorted.filtered_peak_2743
chr10	75815883	75816226	344	23.66	7.30359	3.22797	4.58208	C6MG0ACXX_8_7448.sorted.filtered_peak_2744
chr10	75837908	75838194	287	23.79	6.48152	2.94455	3.82003	C6MG0ACXX_8_7448.sorted.filtered_peak_2745
chr10	75910269	75911255	987	54.44	21.89181	4.40862	18.64989	C6MG0ACXX_8_7448.sorted.filtered_peak_2746
chr10	75936082	75936816	735	40.49	15.60485	4.09968	12.57526	C6MG0ACXX_8_7448.sorted.filtered_peak_2747
chr10	75983945	75984291	347	17.57	5.49512	3.03640	2.90135	C6MG0ACXX_8_7448.sorted.filtered_peak_2748
chr10	75987732	75988146	415	19.16	4.88722	2.66374	2.37739	C6MG0ACXX_8_7448.sorted.filtered_peak_2749
chr10	76345219	76345468	250	21.85	3.69596	2.14803	1.31793	C6MG0ACXX_8_7448.sorted.filtered_peak_2750
chr10	76345874	76346303	430	22.38	3.88875	2.19004	1.48020	C6MG0ACXX_8_7448.sorted.filtered_peak_2751
chr10	76349110	76349359	250	27.95	6.76075	2.80863	4.06667	C6MG0ACXX_8_7448.sorted.filtered_peak_2752
chr10	76498758	76499087	330	17.08	4.78095	2.77501	2.26290	C6MG0ACXX_8_7448.sorted.filtered_peak_2753
chr10	76585601	76586843	1243	95.62	35.12250	4.38654	31.42381	C6MG0ACXX_8_7448.sorted.filtered_peak_2754
chr10	76660081	76660462	382	21.67	5.48257	2.73587	2.90076	C6MG0ACXX_8_7448.sorted.filtered_peak_2755
chr10	76737689	76737998	310	17.83	4.18291	2.49297	1.73204	C6MG0ACXX_8_7448.sorted.filtered_peak_2756
chr10	76870955	76871667	713	51.88	20.98526	4.46446	17.75628	C6MG0ACXX_8_7448.sorted.filtered_peak_2757
chr10	76969710	76970895	1186	39.96	13.86476	3.63887	10.92474	C6MG0ACXX_8_7448.sorted.filtered_peak_2758
chr10	76993858	76994620	763	42.07	11.21957	3.10692	8.33281	C6MG0ACXX_8_7448.sorted.filtered_peak_2759
chr10	76995625	76995883	259	29.86	5.22677	2.31897	2.65428	C6MG0ACXX_8_7448.sorted.filtered_peak_2760
chr10	79561140	79561655	516	27.87	8.91722	3.40184	6.12523	C6MG0ACXX_8_7448.sorted.filtered_peak_2761
chr10	79597393	79597653	261	22.08	5.85740	2.85165	3.23370	C6MG0ACXX_8_7448.sorted.filtered_peak_2762
chr10	79789119	79789742	624	42.09	11.31794	3.15967	8.41890	C6MG0ACXX_8_7448.sorted.filtered_peak_2763
chr10	79793311	79793973	663	44.21	12.39989	3.27086	9.45209	C6MG0ACXX_8_7448.sorted.filtered_peak_2764
chr10	80062667	80063601	935	53.73	19.37493	3.96475	16.21106	C6MG0ACXX_8_7448.sorted.filtered_peak_2765
chr10	80733066	80733657	592	28.43	6.45544	2.65841	3.82122	C6MG0ACXX_8_7448.sorted.filtered_peak_2766
chr10	80734333	80734585	253	29.21	7.05036	2.81683	4.34558	C6MG0ACXX_8_7448.sorted.filtered_peak_2767
chr10	80741209	80741495	287	21.16	5.75696	2.85605	3.16122	C6MG0ACXX_8_7448.sorted.filtered_peak_2768
chr10	80750962	80751229	268	20.60	5.91218	2.94469	3.30818	C6MG0ACXX_8_7448.sorted.filtered_peak_2769
chr10	80827087	80827364	278	33.15	6.41154	2.48821	3.75683	C6MG0ACXX_8_7448.sorted.filtered_peak_2770
chr10	80828588	80829061	474	30.29	5.14189	2.28416	2.57763	C6MG0ACXX_8_7448.sorted.filtered_peak_2771
chr10	81002546	81002795	250	27.93	4.41144	2.16154	1.94062	C6MG0ACXX_8_7448.sorted.filtered_peak_2772
chr10	81046020	81046635	616	39.34	11.44026	3.35829	8.51945	C6MG0ACXX_8_7448.sorted.filtered_peak_2773
chr10	81077551	81078016	466	27.38	4.51844	2.21198	2.01922	C6MG0ACXX_8_7448.sorted.filtered_peak_2774
chr10	81082958	81083486	529	31.60	7.01450	2.69402	4.31401	C6MG0ACXX_8_7448.sorted.filtered_peak_2775
chr10	81091443	81091935	493	37.24	13.63045	3.96240	10.63705	C6MG0ACXX_8_7448.sorted.filtered_peak_2776
chr10	81106769	81107368	600	34.88	9.22635	3.02546	6.44012	C6MG0ACXX_8_7448.sorted.filtered_peak_2777
chr10	81205163	81205820	658	51.53	18.39262	4.01080	15.24756	C6MG0ACXX_8_7448.sorted.filtered_peak_2778
chr10	81838279	81839144	866	22.74	6.38623	2.97867	3.72753	C6MG0ACXX_8_7448.sorted.filtered_peak_2779
chr10	81947278	81947994	717	22.28	4.95791	2.52541	2.43486	C6MG0ACXX_8_7448.sorted.filtered_peak_2780
chr10	81962927	81963478	552	24.80	4.99835	2.42747	2.46638	C6MG0ACXX_8_7448.sorted.filtered_peak_2781
chr10	81965204	81965659	456	31.56	8.70617	3.11794	5.91789	C6MG0ACXX_8_7448.sorted.filtered_peak_2782
chr10	82213634	82214295	662	33.46	6.88997	2.58984	4.20339	C6MG0ACXX_8_7448.sorted.filtered_peak_2783
chr10	82247652	82248061	410	24.90	4.50410	2.28904	2.00864	C6MG0ACXX_8_7448.sorted.filtered_peak_2784
chr10	82258625	82258879	255	21.24	4.92231	2.58238	2.37628	C6MG0ACXX_8_7448.sorted.filtered_peak_2785
chr10	82295401	82295924	524	19.44	5.45796	2.87673	2.87093	C6MG0ACXX_8_7448.sorted.filtered_peak_2786
chr10	85363554	85363851	298	20.96	5.82640	2.89455	3.22335	C6MG0ACXX_8_7448.sorted.filtered_peak_2787
chr10	85440206	85440790	585	27.03	6.92501	2.88996	4.23050	C6MG0ACXX_8_7448.sorted.filtered_peak_2788
chr10	85898575	85899605	1031	56.10	20.56261	4.02989	17.34881	C6MG0ACXX_8_7448.sorted.filtered_peak_2789
chr10	86087950	86088922	973	43.02	12.36357	3.16458	9.47712	C6MG0ACXX_8_7448.sorted.filtered_peak_2790
chr10	86093766	86094228	463	36.81	10.74851	3.34195	7.85313	C6MG0ACXX_8_7448.sorted.filtered_peak_2791
chr10	88137071	88137320	250	19.70	5.35801	2.82270	2.77885	C6MG0ACXX_8_7448.sorted.filtered_peak_2792
chr10	88159546	88160021	476	25.41	6.99275	3.00159	4.29902	C6MG0ACXX_8_7448.sorted.filtered_peak_2793
chr10	88160328	88160919	592	24.11	6.01685	2.76125	3.40003	C6MG0ACXX_8_7448.sorted.filtered_peak_2794
chr10	88171250	88171600	351	22.54	6.33086	2.96441	3.68338	C6MG0ACXX_8_7448.sorted.filtered_peak_2795
chr10	88173031	88173436	406	18.68	4.20114	2.45505	1.74580	C6MG0ACXX_8_7448.sorted.filtered_peak_2796
chr10	88281398	88282036	639	43.55	15.59246	3.96183	12.52914	C6MG0ACXX_8_7448.sorted.filtered_peak_2797
chr10	88470625	88471403	779	24.39	5.89151	2.71867	3.27633	C6MG0ACXX_8_7448.sorted.filtered_peak_2798
chr10	88515842	88516421	580	31.28	8.38937	3.00956	5.64564	C6MG0ACXX_8_7448.sorted.filtered_peak_2799
chr10	88699241	88699554	314	23.87	7.46628	3.25088	4.75026	C6MG0ACXX_8_7448.sorted.filtered_peak_2800
chr10	88730872	88731266	395	20.03	4.75573	2.57810	2.24387	C6MG0ACXX_8_7448.sorted.filtered_peak_2801
chr10	88854470	88855522	1053	49.64	14.27918	3.36704	11.25482	C6MG0ACXX_8_7448.sorted.filtered_peak_2802
chr10	89264206	89264991	786	32.00	9.55869	3.32163	6.72852	C6MG0ACXX_8_7448.sorted.filtered_peak_2803
chr10	89416240	89416511	272	18.05	4.98300	2.78347	2.44879	C6MG0ACXX_8_7448.sorted.filtered_peak_2804
chr10	89521700	89522031	332	20.07	6.11956	3.06714	3.49249	C6MG0ACXX_8_7448.sorted.filtered_peak_2805
chr10	89577631	89578665	1035	32.99	9.18607	3.13061	6.38264	C6MG0ACXX_8_7448.sorted.filtered_peak_2806
chr10	89621675	89622536	862	33.95	5.35781	2.21951	2.79213	C6MG0ACXX_8_7448.sorted.filtered_peak_2807
chr10	89622860	89623634	775	41.69	8.51350	2.64568	5.73373	C6MG0ACXX_8_7448.sorted.filtered_peak_2808
chr10	89851218	89851849	632	25.06	6.30067	2.81990	3.64307	C6MG0ACXX_8_7448.sorted.filtered_peak_2809
chr10	89876867	89877350	484	20.85	5.51797	2.80013	2.93327	C6MG0ACXX_8_7448.sorted.filtered_peak_2810
chr10	89912508	89912907	400	25.09	8.12644	3.35497	5.38579	C6MG0ACXX_8_7448.sorted.filtered_peak_2811
chr10	90030823	90031788	966	34.40	9.00126	2.98024	6.23204	C6MG0ACXX_8_7448.sorted.filtered_peak_2812
chr10	90145625	90146095	471	26.53	6.67034	2.83620	4.00097	C6MG0ACXX_8_7448.sorted.filtered_peak_2813
chr10	90342517	90343123	607	16.84	4.41436	2.64041	1.94164	C6MG0ACXX_8_7448.sorted.filtered_peak_2814
chr10	90639681	90640816	1136	37.10	9.21594	2.95105	6.40288	C6MG0ACXX_8_7448.sorted.filtered_peak_2815
chr10	90657163	90657483	321	18.60	4.21874	2.46159	1.77282	C6MG0ACXX_8_7448.sorted.filtered_peak_2816
chr10	90695037	90695452	416	21.90	5.25661	2.64634	2.69907	C6MG0ACXX_8_7448.sorted.filtered_peak_2817
chr10	90734579	90734937	359	19.12	6.38284	3.23936	3.74362	C6MG0ACXX_8_7448.sorted.filtered_peak_2818
chr10	90750204	90750539	336	37.14	9.89644	3.13175	7.04068	C6MG0ACXX_8_7448.sorted.filtered_peak_2819
chr10	90750731	90751057	327	24.95	4.01747	2.14538	1.59627	C6MG0ACXX_8_7448.sorted.filtered_peak_2820
chr10	90844228	90844477	250	21.14	5.83756	2.89291	3.22629	C6MG0ACXX_8_7448.sorted.filtered_peak_2821
chr10	91011369	91011996	628	44.53	22.98022	5.73181	19.66386	C6MG0ACXX_8_7448.sorted.filtered_peak_2822
chr10	91020220	91020625	406	22.95	6.47697	3.00623	3.80963	C6MG0ACXX_8_7448.sorted.filtered_peak_2823
chr10	91061603	91061877	275	20.91	6.24599	3.06313	3.59895	C6MG0ACXX_8_7448.sorted.filtered_peak_2824
chr10	91087490	91087802	313	18.32	4.25283	2.49087	1.80394	C6MG0ACXX_8_7448.sorted.filtered_peak_2825
chr10	91092046	91092295	250	21.96	4.24707	2.31156	1.80673	C6MG0ACXX_8_7448.sorted.filtered_peak_2826
chr10	91093692	91094156	465	33.50	11.17056	3.62719	8.27261	C6MG0ACXX_8_7448.sorted.filtered_peak_2827
chr10	91174031	91175244	1214	24.83	6.25673	2.80509	3.61654	C6MG0ACXX_8_7448.sorted.filtered_peak_2828
chr10	91403638	91404753	1116	28.24	6.87759	2.74469	4.24007	C6MG0ACXX_8_7448.sorted.filtered_peak_2829
chr10	91460871	91461730	860	43.43	15.33732	3.88546	12.29063	C6MG0ACXX_8_7448.sorted.filtered_peak_2830
chr10	92631509	92632046	538	22.62	5.63267	2.72005	3.05197	C6MG0ACXX_8_7448.sorted.filtered_peak_2831
chr10	92922498	92923572	1075	27.48	6.08029	2.62480	3.44900	C6MG0ACXX_8_7448.sorted.filtered_peak_2832
chr10	92961238	92961575	338	22.16	5.07512	2.58361	2.51799	C6MG0ACXX_8_7448.sorted.filtered_peak_2833
chr10	92980057	92980676	620	39.50	13.53450	3.79391	10.54114	C6MG0ACXX_8_7448.sorted.filtered_peak_2834
chr10	93011292	93011609	318	17.73	4.66882	2.67407	2.17816	C6MG0ACXX_8_7448.sorted.filtered_peak_2835
chr10	93169722	93170569	848	28.17	6.44957	2.70369	3.78132	C6MG0ACXX_8_7448.sorted.filtered_peak_2836
chr10	93557884	93558853	970	34.47	9.06444	2.96442	6.30004	C6MG0ACXX_8_7448.sorted.filtered_peak_2837
chr10	93661550	93662057	508	21.18	6.09878	2.98540	3.46468	C6MG0ACXX_8_7448.sorted.filtered_peak_2838
chr10	93668106	93668791	686	21.25	5.22334	2.66989	2.66835	C6MG0ACXX_8_7448.sorted.filtered_peak_2839
chr10	93683166	93684069	904	30.09	10.64723	3.70254	7.78611	C6MG0ACXX_8_7448.sorted.filtered_peak_2840
chr10	93704683	93705054	372	27.21	11.77825	4.40470	8.84551	C6MG0ACXX_8_7448.sorted.filtered_peak_2841
chr10	93861068	93861373	306	26.04	8.87312	3.57477	6.06319	C6MG0ACXX_8_7448.sorted.filtered_peak_2842
chr10	93970994	93971270	277	18.02	6.03513	3.21463	3.39945	C6MG0ACXX_8_7448.sorted.filtered_peak_2843
chr10	94000306	94000555	250	19.64	4.93777	2.67176	2.40126	C6MG0ACXX_8_7448.sorted.filtered_peak_2844
chr10	94050512	94051255	744	34.26	13.01511	3.97506	10.07074	C6MG0ACXX_8_7448.sorted.filtered_peak_2845
chr10	94333247	94334560	1314	27.71	7.01683	2.83318	4.35327	C6MG0ACXX_8_7448.sorted.filtered_peak_2846
chr10	94351328	94351789	462	40.67	11.81746	3.36359	8.88331	C6MG0ACXX_8_7448.sorted.filtered_peak_2847
chr10	94352529	94352995	467	40.12	11.44200	3.23891	8.56181	C6MG0ACXX_8_7448.sorted.filtered_peak_2848
chr10	94607979	94608807	829	39.53	13.53180	3.83277	10.52382	C6MG0ACXX_8_7448.sorted.filtered_peak_2849
chr10	95139312	95139823	512	21.01	4.96720	2.60033	2.43342	C6MG0ACXX_8_7448.sorted.filtered_peak_2850
chr10	95255856	95256839	984	33.07	10.59280	3.42571	7.74601	C6MG0ACXX_8_7448.sorted.filtered_peak_2851
chr10	95461804	95462767	964	31.02	7.68329	2.84311	4.98195	C6MG0ACXX_8_7448.sorted.filtered_peak_2852
chr10	95653378	95653883	506	23.32	5.32351	2.59764	2.75505	C6MG0ACXX_8_7448.sorted.filtered_peak_2853
chr10	96122288	96122990	703	31.49	10.66712	3.63379	7.79112	C6MG0ACXX_8_7448.sorted.filtered_peak_2854
chr10	96161895	96162784	890	18.82	5.24150	2.83376	2.67734	C6MG0ACXX_8_7448.sorted.filtered_peak_2855
chr10	96305108	96306230	1123	23.06	6.28671	2.89370	3.66591	C6MG0ACXX_8_7448.sorted.filtered_peak_2856
chr10	96943431	96943753	323	24.51	8.63664	3.60353	5.84879	C6MG0ACXX_8_7448.sorted.filtered_peak_2857
chr10	96996098	96996426	329	20.14	6.05573	3.02260	3.44373	C6MG0ACXX_8_7448.sorted.filtered_peak_2858
chr10	97055022	97055338	317	22.20	5.27563	2.63915	2.71209	C6MG0ACXX_8_7448.sorted.filtered_peak_2859
chr10	97321042	97321426	385	30.90	9.16708	3.25742	6.36656	C6MG0ACXX_8_7448.sorted.filtered_peak_2860
chr10	97416189	97416797	609	39.58	15.94639	4.31416	12.88459	C6MG0ACXX_8_7448.sorted.filtered_peak_2861
chr10	97453525	97454163	639	68.05	30.52736	5.14122	26.99138	C6MG0ACXX_8_7448.sorted.filtered_peak_2862
chr10	97501636	97502008	373	18.18	4.55651	2.61382	2.06278	C6MG0ACXX_8_7448.sorted.filtered_peak_2863
chr10	97517811	97518082	272	29.06	5.56590	2.41959	2.98270	C6MG0ACXX_8_7448.sorted.filtered_peak_2864
chr10	97518382	97518767	386	29.30	5.66371	2.43614	3.07600	C6MG0ACXX_8_7448.sorted.filtered_peak_2865
chr10	97553402	97553667	266	24.09	4.55061	2.33238	2.05217	C6MG0ACXX_8_7448.sorted.filtered_peak_2866
chr10	97591851	97592436	586	41.24	12.11950	3.37811	9.17924	C6MG0ACXX_8_7448.sorted.filtered_peak_2867
chr10	97667129	97667940	812	19.42	4.59020	2.55716	2.08833	C6MG0ACXX_8_7448.sorted.filtered_peak_2868
chr10	97803128	97804132	1005	21.36	4.89534	2.55347	2.37100	C6MG0ACXX_8_7448.sorted.filtered_peak_2869
chr10	97833443	97833839	397	19.41	5.22068	2.78303	2.66534	C6MG0ACXX_8_7448.sorted.filtered_peak_2870
chr10	97849329	97850198	870	29.06	8.96123	3.33792	6.15586	C6MG0ACXX_8_7448.sorted.filtered_peak_2871
chr10	97889448	97890597	1150	31.27	8.88033	3.11177	6.12248	C6MG0ACXX_8_7448.sorted.filtered_peak_2872
chr10	97967961	97968210	250	17.92	4.77227	2.71061	2.26046	C6MG0ACXX_8_7448.sorted.filtered_peak_2873
chr10	98135147	98135399	253	17.23	4.45608	2.63024	1.97693	C6MG0ACXX_8_7448.sorted.filtered_peak_2874
chr10	98273603	98273947	345	18.09	3.92578	2.37868	1.52136	C6MG0ACXX_8_7448.sorted.filtered_peak_2875
chr10	98346142	98347275	1134	33.92	9.58074	3.14932	6.78040	C6MG0ACXX_8_7448.sorted.filtered_peak_2876
chr10	98525463	98525742	280	16.78	5.28782	3.00595	2.71624	C6MG0ACXX_8_7448.sorted.filtered_peak_2877
chr10	98561224	98561650	427	66.63	46.96294	9.07270	42.94109	C6MG0ACXX_8_7448.sorted.filtered_peak_2878
chr10	98591610	98592808	1199	50.44	14.93558	3.47427	11.88417	C6MG0ACXX_8_7448.sorted.filtered_peak_2879
chr10	98682911	98683279	369	14.28	3.63411	2.47609	1.27525	C6MG0ACXX_8_7448.sorted.filtered_peak_2880
chr10	98956055	98956834	780	17.39	4.73627	2.72125	2.24002	C6MG0ACXX_8_7448.sorted.filtered_peak_2881
chr10	99051800	99052761	962	42.51	18.95948	4.55464	15.84084	C6MG0ACXX_8_7448.sorted.filtered_peak_2882
chr10	99078620	99079242	623	43.47	16.88653	4.39720	13.74268	C6MG0ACXX_8_7448.sorted.filtered_peak_2883
chr10	99079719	99080207	489	23.59	4.81007	2.42935	2.28726	C6MG0ACXX_8_7448.sorted.filtered_peak_2884
chr10	99094307	99094981	675	34.99	10.40254	3.34714	7.52969	C6MG0ACXX_8_7448.sorted.filtered_peak_2885
chr10	99160717	99161327	611	39.24	18.84373	5.09697	15.67484	C6MG0ACXX_8_7448.sorted.filtered_peak_2886
chr10	99166987	99167609	623	25.82	9.12493	3.64647	6.31192	C6MG0ACXX_8_7448.sorted.filtered_peak_2887
chr10	99172673	99172963	291	21.40	6.23458	3.03141	3.57858	C6MG0ACXX_8_7448.sorted.filtered_peak_2888
chr10	99174634	99175138	505	19.58	4.51776	2.51907	2.03269	C6MG0ACXX_8_7448.sorted.filtered_peak_2889
chr10	99182658	99183198	541	34.12	5.40121	2.22726	2.83105	C6MG0ACXX_8_7448.sorted.filtered_peak_2890
chr10	99185685	99186123	439	66.25	23.74669	4.17842	20.40187	C6MG0ACXX_8_7448.sorted.filtered_peak_2891
chr10	99205588	99206317	730	37.68	13.00253	3.71631	10.05363	C6MG0ACXX_8_7448.sorted.filtered_peak_2892
chr10	99257910	99258749	840	78.52	33.10897	4.94998	29.48635	C6MG0ACXX_8_7448.sorted.filtered_peak_2893
chr10	99302773	99303209	437	14.13	3.53863	2.44245	1.19853	C6MG0ACXX_8_7448.sorted.filtered_peak_2894
chr10	99350102	99350379	278	17.22	5.52808	3.07892	2.92907	C6MG0ACXX_8_7448.sorted.filtered_peak_2895
chr10	99393050	99393520	471	31.62	12.55312	4.16265	9.60373	C6MG0ACXX_8_7448.sorted.filtered_peak_2896
chr10	99399962	99400650	689	63.76	30.63271	5.34607	27.11637	C6MG0ACXX_8_7448.sorted.filtered_peak_2897
chr10	99408503	99409119	617	22.72	6.85137	3.14441	4.16053	C6MG0ACXX_8_7448.sorted.filtered_peak_2898
chr10	99446707	99447516	810	44.75	16.82865	4.07139	13.75039	C6MG0ACXX_8_7448.sorted.filtered_peak_2899
chr10	99496452	99497480	1029	34.98	10.92805	3.30851	8.10543	C6MG0ACXX_8_7448.sorted.filtered_peak_2900
chr10	99609412	99609918	507	18.92	4.53548	2.56391	2.04627	C6MG0ACXX_8_7448.sorted.filtered_peak_2901
chr10	99893975	99894958	984	27.77	8.42589	3.20385	5.68409	C6MG0ACXX_8_7448.sorted.filtered_peak_2902
chr10	100206528	100206817	290	21.25	5.78103	2.87284	3.16967	C6MG0ACXX_8_7448.sorted.filtered_peak_2903
chr10	100227331	100227863	533	16.97	3.94564	2.44843	1.53239	C6MG0ACXX_8_7448.sorted.filtered_peak_2904
chr10	101190292	101190975	684	51.31	21.54950	4.62225	18.30122	C6MG0ACXX_8_7448.sorted.filtered_peak_2905
chr10	101315275	101316019	745	23.65	6.74322	3.01618	4.08054	C6MG0ACXX_8_7448.sorted.filtered_peak_2906
chr10	101380095	101381176	1082	67.27	25.94146	4.17429	22.60930	C6MG0ACXX_8_7448.sorted.filtered_peak_2907
chr10	101418755	101419502	748	32.40	11.53438	3.73440	8.64533	C6MG0ACXX_8_7448.sorted.filtered_peak_2908
chr10	101458597	101458846	250	14.46	3.96527	2.61331	1.53321	C6MG0ACXX_8_7448.sorted.filtered_peak_2909
chr10	101491510	101492628	1119	35.41	13.08751	3.88346	10.14296	C6MG0ACXX_8_7448.sorted.filtered_peak_2910
chr10	101605654	101605911	258	16.90	4.44747	2.65068	1.96942	C6MG0ACXX_8_7448.sorted.filtered_peak_2911
chr10	101769300	101770332	1033	22.52	5.51187	2.69564	2.92790	C6MG0ACXX_8_7448.sorted.filtered_peak_2912
chr10	101805824	101806116	293	18.14	6.09499	3.23454	3.45232	C6MG0ACXX_8_7448.sorted.filtered_peak_2913
chr10	101945430	101946268	839	32.25	8.86395	3.15007	6.04893	C6MG0ACXX_8_7448.sorted.filtered_peak_2914
chr10	101989134	101989470	337	24.89	8.01071	3.34858	5.26377	C6MG0ACXX_8_7448.sorted.filtered_peak_2915
chr10	102026989	102027750	762	18.00	5.08650	2.82160	2.54880	C6MG0ACXX_8_7448.sorted.filtered_peak_2916
chr10	102034216	102034497	282	14.65	4.07557	2.64528	1.63407	C6MG0ACXX_8_7448.sorted.filtered_peak_2917
chr10	102045845	102046734	890	32.84	9.02602	3.15975	6.20479	C6MG0ACXX_8_7448.sorted.filtered_peak_2918
chr10	102106462	102107056	595	25.92	6.31992	2.75063	3.69108	C6MG0ACXX_8_7448.sorted.filtered_peak_2919
chr10	102130960	102131305	346	24.14	4.71549	2.36851	2.21608	C6MG0ACXX_8_7448.sorted.filtered_peak_2920
chr10	102132950	102133417	468	28.16	7.24111	2.89159	4.54824	C6MG0ACXX_8_7448.sorted.filtered_peak_2921
chr10	102133599	102133986	388	28.44	7.33891	2.91156	4.63597	C6MG0ACXX_8_7448.sorted.filtered_peak_2922
chr10	102193397	102193907	511	20.70	7.77523	3.59253	5.06763	C6MG0ACXX_8_7448.sorted.filtered_peak_2923
chr10	102241262	102241620	359	21.51	5.88647	2.89697	3.26156	C6MG0ACXX_8_7448.sorted.filtered_peak_2924
chr10	102268590	102269106	517	20.93	4.03670	2.29381	1.61178	C6MG0ACXX_8_7448.sorted.filtered_peak_2925
chr10	102270776	102271136	361	22.78	5.16105	2.56987	2.61070	C6MG0ACXX_8_7448.sorted.filtered_peak_2926
chr10	102289292	102289904	613	28.68	7.54559	2.92660	4.84957	C6MG0ACXX_8_7448.sorted.filtered_peak_2927
chr10	102295328	102296049	722	41.66	14.35001	3.72597	11.37307	C6MG0ACXX_8_7448.sorted.filtered_peak_2928
chr10	102607378	102607654	277	14.77	4.12750	2.66513	1.67174	C6MG0ACXX_8_7448.sorted.filtered_peak_2929
chr10	102672306	102673183	878	40.46	13.55464	3.52505	10.63236	C6MG0ACXX_8_7448.sorted.filtered_peak_2930
chr10	102746887	102747505	619	26.79	8.00083	3.22536	5.24564	C6MG0ACXX_8_7448.sorted.filtered_peak_2931
chr10	102757285	102757817	533	21.98	3.87615	2.20153	1.46970	C6MG0ACXX_8_7448.sorted.filtered_peak_2932
chr10	102772764	102773076	313	20.09	4.87728	2.61688	2.35718	C6MG0ACXX_8_7448.sorted.filtered_peak_2933
chr10	102790749	102791324	576	34.52	9.56050	3.08281	6.78182	C6MG0ACXX_8_7448.sorted.filtered_peak_2934
chr10	102791806	102792853	1048	29.65	6.47421	2.62811	3.82681	C6MG0ACXX_8_7448.sorted.filtered_peak_2935
chr10	102802447	102802806	360	32.19	9.75637	3.33986	6.92508	C6MG0ACXX_8_7448.sorted.filtered_peak_2936
chr10	102820272	102820914	643	49.47	17.95112	4.13019	14.78994	C6MG0ACXX_8_7448.sorted.filtered_peak_2937
chr10	102902019	102902345	327	23.05	8.16847	3.58409	5.39681	C6MG0ACXX_8_7448.sorted.filtered_peak_2938
chr10	102965088	102965455	368	16.14	4.75002	2.82448	2.24695	C6MG0ACXX_8_7448.sorted.filtered_peak_2939
chr10	103113443	103114033	591	74.21	35.41726	5.63016	31.72104	C6MG0ACXX_8_7448.sorted.filtered_peak_2940
chr10	103154582	103154924	343	14.90	4.20892	2.68590	1.75320	C6MG0ACXX_8_7448.sorted.filtered_peak_2941
chr10	103213624	103214099	476	17.83	4.78299	2.72667	2.26151	C6MG0ACXX_8_7448.sorted.filtered_peak_2942
chr10	103347680	103348213	534	24.31	8.04706	3.44364	5.27643	C6MG0ACXX_8_7448.sorted.filtered_peak_2943
chr10	103362530	103362786	257	18.26	5.53880	3.00801	2.93189	C6MG0ACXX_8_7448.sorted.filtered_peak_2944
chr10	103453507	103454470	964	22.39	5.22554	2.61602	2.66335	C6MG0ACXX_8_7448.sorted.filtered_peak_2945
chr10	103463183	103463508	326	20.30	6.96800	3.35208	4.28976	C6MG0ACXX_8_7448.sorted.filtered_peak_2946
chr10	103543001	103543426	426	26.01	5.90228	2.64415	3.28318	C6MG0ACXX_8_7448.sorted.filtered_peak_2947
chr10	103577974	103578904	931	73.63	28.55630	4.44247	25.07904	C6MG0ACXX_8_7448.sorted.filtered_peak_2948
chr10	103590183	103590941	759	44.39	11.98556	3.24161	9.03368	C6MG0ACXX_8_7448.sorted.filtered_peak_2949
chr10	103618566	103619029	464	18.93	6.59039	3.36621	3.91560	C6MG0ACXX_8_7448.sorted.filtered_peak_2950
chr10	103815388	103816266	879	37.69	14.09949	4.11959	11.06732	C6MG0ACXX_8_7448.sorted.filtered_peak_2951
chr10	103824711	103825388	678	35.15	11.14991	3.48091	8.26771	C6MG0ACXX_8_7448.sorted.filtered_peak_2952
chr10	103874616	103874950	335	28.64	5.64626	2.45043	3.06240	C6MG0ACXX_8_7448.sorted.filtered_peak_2953
chr10	103880096	103880552	457	28.06	5.65720	2.48159	3.06471	C6MG0ACXX_8_7448.sorted.filtered_peak_2954
chr10	103892253	103893482	1230	44.62	15.16357	3.79300	12.12378	C6MG0ACXX_8_7448.sorted.filtered_peak_2955
chr10	103911591	103912491	901	59.52	23.84396	4.36217	20.54538	C6MG0ACXX_8_7448.sorted.filtered_peak_2956
chr10	103929171	103929506	336	25.14	10.98353	4.39211	8.07662	C6MG0ACXX_8_7448.sorted.filtered_peak_2957
chr10	103985800	103986120	321	30.25	9.23634	3.34857	6.41646	C6MG0ACXX_8_7448.sorted.filtered_peak_2958
chr10	104001268	104001569	302	39.12	7.44269	2.50317	4.73438	C6MG0ACXX_8_7448.sorted.filtered_peak_2959
chr10	104004843	104005634	792	67.91	27.45106	4.42500	24.05607	C6MG0ACXX_8_7448.sorted.filtered_peak_2960
chr10	104153686	104154650	965	68.55	21.62931	3.75566	18.34962	C6MG0ACXX_8_7448.sorted.filtered_peak_2961
chr10	104180445	104181355	911	51.27	12.68216	2.99117	9.74437	C6MG0ACXX_8_7448.sorted.filtered_peak_2962
chr10	104192106	104192652	547	35.12	10.18854	3.23471	7.35836	C6MG0ACXX_8_7448.sorted.filtered_peak_2963
chr10	104209825	104210951	1127	32.99	9.14709	3.07367	6.37272	C6MG0ACXX_8_7448.sorted.filtered_peak_2964
chr10	104220826	104221367	542	22.31	5.76862	2.79103	3.16925	C6MG0ACXX_8_7448.sorted.filtered_peak_2965
chr10	104238773	104239033	261	18.65	4.85029	2.69533	2.32528	C6MG0ACXX_8_7448.sorted.filtered_peak_2966
chr10	104261726	104262871	1146	74.01	21.61762	3.57441	18.32548	C6MG0ACXX_8_7448.sorted.filtered_peak_2967
chr10	104263388	104263846	459	64.52	16.09700	3.13095	13.00295	C6MG0ACXX_8_7448.sorted.filtered_peak_2968
chr10	104401743	104402378	636	54.31	12.08949	2.82740	9.17122	C6MG0ACXX_8_7448.sorted.filtered_peak_2969
chr10	104405744	104406367	624	40.89	4.93356	1.99765	2.39354	C6MG0ACXX_8_7448.sorted.filtered_peak_2970
chr10	104420751	104421519	769	28.25	8.90182	3.29888	6.14927	C6MG0ACXX_8_7448.sorted.filtered_peak_2971
chr10	104433995	104434376	382	17.88	3.91721	2.38781	1.51260	C6MG0ACXX_8_7448.sorted.filtered_peak_2972
chr10	104473492	104474679	1188	47.90	15.30417	3.41061	12.33490	C6MG0ACXX_8_7448.sorted.filtered_peak_2973
chr10	104503234	104503823	590	72.92	36.43973	5.82838	32.72545	C6MG0ACXX_8_7448.sorted.filtered_peak_2974
chr10	104512637	104513010	374	18.71	6.09709	3.17782	3.46301	C6MG0ACXX_8_7448.sorted.filtered_peak_2975
chr10	104613728	104614434	707	38.12	15.92969	4.54209	12.84052	C6MG0ACXX_8_7448.sorted.filtered_peak_2976
chr10	104677243	104678430	1188	60.82	21.36838	3.93760	18.13141	C6MG0ACXX_8_7448.sorted.filtered_peak_2977
chr10	104813805	104814323	519	19.30	5.25019	2.80754	2.68200	C6MG0ACXX_8_7448.sorted.filtered_peak_2978
chr10	104952703	104953226	524	24.23	5.90022	2.71604	3.29698	C6MG0ACXX_8_7448.sorted.filtered_peak_2979
chr10	105110628	105111204	577	20.10	6.59899	3.22515	3.95308	C6MG0ACXX_8_7448.sorted.filtered_peak_2980
chr10	105127445	105128582	1138	33.37	13.11795	3.97574	10.19249	C6MG0ACXX_8_7448.sorted.filtered_peak_2981
chr10	105156085	105156784	700	49.27	21.10896	4.64309	17.89668	C6MG0ACXX_8_7448.sorted.filtered_peak_2982
chr10	105211959	105212263	305	23.81	7.05319	3.13039	4.35400	C6MG0ACXX_8_7448.sorted.filtered_peak_2983
chr10	105230862	105231343	482	30.48	10.72209	3.74884	7.83146	C6MG0ACXX_8_7448.sorted.filtered_peak_2984
chr10	105264033	105264464	432	35.67	14.12314	4.30056	11.08879	C6MG0ACXX_8_7448.sorted.filtered_peak_2985
chr10	105343981	105344261	281	21.46	6.00448	2.92350	3.38467	C6MG0ACXX_8_7448.sorted.filtered_peak_2986
chr10	105437887	105438454	568	24.53	8.17388	3.38345	5.44454	C6MG0ACXX_8_7448.sorted.filtered_peak_2987
chr10	105455962	105456778	817	22.86	5.22749	2.58704	2.67245	C6MG0ACXX_8_7448.sorted.filtered_peak_2988
chr10	105532209	105532606	398	18.02	5.67635	3.05266	3.08877	C6MG0ACXX_8_7448.sorted.filtered_peak_2989
chr10	105560539	105560924	386	23.55	6.75157	3.03543	4.07938	C6MG0ACXX_8_7448.sorted.filtered_peak_2990
chr10	105670792	105671133	342	22.55	4.06808	2.23859	1.63878	C6MG0ACXX_8_7448.sorted.filtered_peak_2991
chr10	105677550	105678383	834	45.83	13.31952	3.32462	10.36734	C6MG0ACXX_8_7448.sorted.filtered_peak_2992
chr10	105726556	105727493	938	38.85	13.05189	3.67770	10.09997	C6MG0ACXX_8_7448.sorted.filtered_peak_2993
chr10	105743137	105743592	456	26.63	9.61000	3.71342	6.78392	C6MG0ACXX_8_7448.sorted.filtered_peak_2994
chr10	105881132	105882038	907	62.67	23.95306	4.26488	20.63622	C6MG0ACXX_8_7448.sorted.filtered_peak_2995
chr10	105991874	105992369	496	36.17	16.88858	4.89249	13.79995	C6MG0ACXX_8_7448.sorted.filtered_peak_2996
chr10	106006706	106007434	729	15.97	4.32018	2.66331	1.84906	C6MG0ACXX_8_7448.sorted.filtered_peak_2997
chr10	106015469	106015790	322	21.77	5.00994	2.57373	2.47147	C6MG0ACXX_8_7448.sorted.filtered_peak_2998
chr10	106028230	106029123	894	46.44	17.25606	3.98871	14.18276	C6MG0ACXX_8_7448.sorted.filtered_peak_2999
chr10	106051222	106051669	448	24.24	8.80599	3.63996	6.03097	C6MG0ACXX_8_7448.sorted.filtered_peak_3000
chr10	106089121	106089377	257	23.81	4.28408	2.26154	1.81817	C6MG0ACXX_8_7448.sorted.filtered_peak_3001
chr10	106097843	106098646	804	29.67	6.68078	2.69453	4.00499	C6MG0ACXX_8_7448.sorted.filtered_peak_3002
chr10	106111081	106111330	250	26.27	5.04270	2.38898	2.49972	C6MG0ACXX_8_7448.sorted.filtered_peak_3003
chr10	106113175	106113690	516	35.04	9.94050	3.20459	7.10334	C6MG0ACXX_8_7448.sorted.filtered_peak_3004
chr10	111682714	111683419	706	32.45	9.20656	3.11847	6.43379	C6MG0ACXX_8_7448.sorted.filtered_peak_3005
chr10	111693654	111694065	412	16.68	4.61101	2.72945	2.11621	C6MG0ACXX_8_7448.sorted.filtered_peak_3006
chr10	111767239	111768150	912	40.39	9.68820	2.94003	6.84010	C6MG0ACXX_8_7448.sorted.filtered_peak_3007
chr10	111827817	111828223	407	22.32	4.52159	2.39316	2.03013	C6MG0ACXX_8_7448.sorted.filtered_peak_3008
chr10	111836420	111836826	407	22.68	3.97221	2.20236	1.56464	C6MG0ACXX_8_7448.sorted.filtered_peak_3009
chr10	111896910	111897207	298	21.93	6.61130	3.12512	3.93262	C6MG0ACXX_8_7448.sorted.filtered_peak_3010
chr10	111916618	111917084	467	29.02	8.52796	3.23111	5.74457	C6MG0ACXX_8_7448.sorted.filtered_peak_3011
chr10	111970644	111971226	583	39.13	7.66647	2.54112	4.95312	C6MG0ACXX_8_7448.sorted.filtered_peak_3012
chr10	111981552	111981815	264	28.04	4.09861	2.08047	1.65950	C6MG0ACXX_8_7448.sorted.filtered_peak_3013
chr10	111985429	111986395	967	39.48	8.70386	2.75637	5.91350	C6MG0ACXX_8_7448.sorted.filtered_peak_3014
chr10	112064233	112064972	740	39.44	13.20234	3.55332	10.28607	C6MG0ACXX_8_7448.sorted.filtered_peak_3015
chr10	112084541	112084932	392	17.90	4.68763	2.68176	2.18023	C6MG0ACXX_8_7448.sorted.filtered_peak_3016
chr10	112115764	112116710	947	36.24	7.48926	2.59495	4.78306	C6MG0ACXX_8_7448.sorted.filtered_peak_3017
chr10	112147797	112148296	500	23.45	6.87393	3.08464	4.19788	C6MG0ACXX_8_7448.sorted.filtered_peak_3018
chr10	112155513	112155967	455	34.44	11.59464	3.68104	8.67468	C6MG0ACXX_8_7448.sorted.filtered_peak_3019
chr10	112174208	112174937	730	55.20	21.19534	4.32129	17.95291	C6MG0ACXX_8_7448.sorted.filtered_peak_3020
chr10	112185621	112186243	623	51.75	20.35123	4.47838	17.10653	C6MG0ACXX_8_7448.sorted.filtered_peak_3021
chr10	112201660	112201909	250	16.90	4.04159	2.49207	1.61368	C6MG0ACXX_8_7448.sorted.filtered_peak_3022
chr10	112208466	112208760	295	20.84	6.88948	3.31335	4.19467	C6MG0ACXX_8_7448.sorted.filtered_peak_3023
chr10	112257279	112258072	794	61.66	18.71180	3.42134	15.59916	C6MG0ACXX_8_7448.sorted.filtered_peak_3024
chr10	112288688	112288985	298	23.44	5.72063	2.71434	3.12063	C6MG0ACXX_8_7448.sorted.filtered_peak_3025
chr10	112295846	112296253	408	23.13	7.14841	3.21363	4.44130	C6MG0ACXX_8_7448.sorted.filtered_peak_3026
chr10	112326876	112327782	907	42.17	13.42998	3.56782	10.45106	C6MG0ACXX_8_7448.sorted.filtered_peak_3027
chr10	112410005	112410328	324	14.48	3.65637	2.47177	1.29221	C6MG0ACXX_8_7448.sorted.filtered_peak_3028
chr10	112432035	112432333	299	18.49	4.35974	2.52397	1.88722	C6MG0ACXX_8_7448.sorted.filtered_peak_3029
chr10	112533758	112534548	791	33.03	10.97041	3.49547	8.12431	C6MG0ACXX_8_7448.sorted.filtered_peak_3030
chr10	112602897	112603152	256	22.15	5.80809	2.82305	3.19603	C6MG0ACXX_8_7448.sorted.filtered_peak_3031
chr10	112624396	112624832	437	34.97	8.48598	2.87698	5.71985	C6MG0ACXX_8_7448.sorted.filtered_peak_3032
chr10	112631331	112631756	426	38.05	8.83185	2.84394	6.03309	C6MG0ACXX_8_7448.sorted.filtered_peak_3033
chr10	112631980	112632248	269	29.94	5.06874	2.27209	2.51831	C6MG0ACXX_8_7448.sorted.filtered_peak_3034
chr10	112678251	112679634	1384	56.83	17.12294	3.26939	14.08907	C6MG0ACXX_8_7448.sorted.filtered_peak_3035
chr10	113899972	113900268	297	18.33	4.98588	2.76766	2.44783	C6MG0ACXX_8_7448.sorted.filtered_peak_3036
chr10	113943213	113943887	675	31.33	10.51042	3.59463	7.64451	C6MG0ACXX_8_7448.sorted.filtered_peak_3037
chr10	114135414	114136455	1042	21.39	5.45730	2.71867	2.90306	C6MG0ACXX_8_7448.sorted.filtered_peak_3038
chr10	114149055	114149584	530	23.97	6.75319	3.03194	4.06281	C6MG0ACXX_8_7448.sorted.filtered_peak_3039
chr10	114206387	114207325	939	26.60	7.46116	3.06742	4.73838	C6MG0ACXX_8_7448.sorted.filtered_peak_3040
chr10	115323142	115323568	427	17.36	4.95014	2.82727	2.41184	C6MG0ACXX_8_7448.sorted.filtered_peak_3041
chr10	115439074	115439799	726	28.63	7.98554	3.07935	5.23958	C6MG0ACXX_8_7448.sorted.filtered_peak_3042
chr10	115440173	115440487	315	22.72	4.53946	2.37719	2.05048	C6MG0ACXX_8_7448.sorted.filtered_peak_3043
chr10	115554842	115555180	339	15.47	4.09698	2.59546	1.66723	C6MG0ACXX_8_7448.sorted.filtered_peak_3044
chr10	115613823	115614940	1118	22.12	4.38012	2.35129	1.91439	C6MG0ACXX_8_7448.sorted.filtered_peak_3045
chr10	115721149	115721785	637	41.93	13.88483	3.71693	10.87411	C6MG0ACXX_8_7448.sorted.filtered_peak_3046
chr10	115785068	115785364	297	21.64	6.82949	3.22318	4.13843	C6MG0ACXX_8_7448.sorted.filtered_peak_3047
chr10	115855606	115855936	331	19.90	5.32188	2.79835	2.74309	C6MG0ACXX_8_7448.sorted.filtered_peak_3048
chr10	115933587	115934536	950	42.22	14.90114	3.86807	11.87372	C6MG0ACXX_8_7448.sorted.filtered_peak_3049
chr10	116064180	116064686	507	17.52	3.72581	2.33467	1.34906	C6MG0ACXX_8_7448.sorted.filtered_peak_3050
chr10	116097203	116097601	399	23.15	7.48769	3.33382	4.75509	C6MG0ACXX_8_7448.sorted.filtered_peak_3051
chr10	116231834	116232083	250	14.54	3.60139	2.44470	1.24029	C6MG0ACXX_8_7448.sorted.filtered_peak_3052
chr10	116285824	116287117	1294	22.41	5.06635	2.54865	2.53440	C6MG0ACXX_8_7448.sorted.filtered_peak_3053
chr10	116300827	116301506	680	34.32	8.63132	2.96309	5.84354	C6MG0ACXX_8_7448.sorted.filtered_peak_3054
chr10	116304071	116304472	402	24.13	4.09439	2.19232	1.66220	C6MG0ACXX_8_7448.sorted.filtered_peak_3055
chr10	116561087	116561573	487	22.53	6.53997	3.02954	3.88765	C6MG0ACXX_8_7448.sorted.filtered_peak_3056
chr10	116581300	116581958	659	26.31	7.29766	3.04928	4.57621	C6MG0ACXX_8_7448.sorted.filtered_peak_3057
chr10	116685715	116686096	382	19.36	5.24607	2.80089	2.68207	C6MG0ACXX_8_7448.sorted.filtered_peak_3058
chr10	116697780	116698322	543	27.26	8.77891	3.37664	6.00522	C6MG0ACXX_8_7448.sorted.filtered_peak_3059
chr10	118934537	118934897	361	17.55	3.94026	2.41633	1.52694	C6MG0ACXX_8_7448.sorted.filtered_peak_3060
chr10	118976238	118976501	264	18.20	5.14701	2.85015	2.58279	C6MG0ACXX_8_7448.sorted.filtered_peak_3061
chr10	119134852	119135381	530	32.95	9.65560	3.26577	6.82960	C6MG0ACXX_8_7448.sorted.filtered_peak_3062
chr10	119412764	119413038	275	25.04	7.20714	3.08749	4.50158	C6MG0ACXX_8_7448.sorted.filtered_peak_3063
chr10	119806095	119806634	540	36.14	12.41756	3.83540	9.43800	C6MG0ACXX_8_7448.sorted.filtered_peak_3064
chr10	120101481	120102128	648	40.56	17.15564	4.54280	14.05024	C6MG0ACXX_8_7448.sorted.filtered_peak_3065
chr10	120514245	120515090	846	71.69	31.73664	4.92963	28.18997	C6MG0ACXX_8_7448.sorted.filtered_peak_3066
chr10	120788760	120789199	440	24.31	5.24054	2.52337	2.68606	C6MG0ACXX_8_7448.sorted.filtered_peak_3067
chr10	120839518	120840924	1407	38.19	11.59793	3.41900	8.67634	C6MG0ACXX_8_7448.sorted.filtered_peak_3068
chr10	120850102	120850953	852	21.06	6.29619	3.05550	3.65420	C6MG0ACXX_8_7448.sorted.filtered_peak_3069
chr10	120863398	120863923	526	22.71	6.08643	2.87493	3.45805	C6MG0ACXX_8_7448.sorted.filtered_peak_3070
chr10	120879974	120880309	336	20.24	7.47753	3.59026	4.74673	C6MG0ACXX_8_7448.sorted.filtered_peak_3071
chr10	120891091	120891794	704	26.51	8.03406	3.24878	5.27959	C6MG0ACXX_8_7448.sorted.filtered_peak_3072
chr10	120924850	120925563	714	33.57	10.61940	3.48181	7.74320	C6MG0ACXX_8_7448.sorted.filtered_peak_3073
chr10	120937628	120938689	1062	34.55	12.36240	3.83387	9.42689	C6MG0ACXX_8_7448.sorted.filtered_peak_3074
chr10	120966015	120967520	1506	40.80	9.16905	2.70276	6.41206	C6MG0ACXX_8_7448.sorted.filtered_peak_3075
chr10	121028149	121029011	863	43.76	15.62103	3.88986	12.57433	C6MG0ACXX_8_7448.sorted.filtered_peak_3076
chr10	121060870	121061193	324	30.37	6.23955	2.55576	3.58895	C6MG0ACXX_8_7448.sorted.filtered_peak_3077
chr10	121065439	121066382	944	42.27	11.51896	3.12163	8.63757	C6MG0ACXX_8_7448.sorted.filtered_peak_3078
chr10	121073247	121073498	252	26.04	5.72187	2.60174	3.10250	C6MG0ACXX_8_7448.sorted.filtered_peak_3079
chr10	121074685	121074954	270	25.27	5.40416	2.53298	2.82767	C6MG0ACXX_8_7448.sorted.filtered_peak_3080
chr10	121204716	121205202	487	15.92	3.89884	2.48991	1.48935	C6MG0ACXX_8_7448.sorted.filtered_peak_3081
chr10	121249042	121249511	470	22.30	6.69631	3.09325	4.03659	C6MG0ACXX_8_7448.sorted.filtered_peak_3082
chr10	121261779	121262329	551	19.47	4.85711	2.64900	2.33174	C6MG0ACXX_8_7448.sorted.filtered_peak_3083
chr10	121277537	121278026	490	17.33	4.36250	2.59029	1.89298	C6MG0ACXX_8_7448.sorted.filtered_peak_3084
chr10	121301338	121301587	250	24.79	5.02081	2.44421	2.47093	C6MG0ACXX_8_7448.sorted.filtered_peak_3085
chr10	121301918	121302448	531	27.48	6.39007	2.68555	3.75676	C6MG0ACXX_8_7448.sorted.filtered_peak_3086
chr10	121356117	121356894	778	55.70	20.21737	4.26437	16.95490	C6MG0ACXX_8_7448.sorted.filtered_peak_3087
chr10	121402039	121402424	386	20.86	6.06029	2.99013	3.43451	C6MG0ACXX_8_7448.sorted.filtered_peak_3088
chr10	121410473	121411032	560	25.30	5.45675	2.54923	2.87050	C6MG0ACXX_8_7448.sorted.filtered_peak_3089
chr10	121423253	121423721	469	17.04	4.37022	2.61143	1.89634	C6MG0ACXX_8_7448.sorted.filtered_peak_3090
chr10	121446095	121446344	250	17.71	4.99694	2.81941	2.45429	C6MG0ACXX_8_7448.sorted.filtered_peak_3091
chr10	121452723	121453105	383	20.20	6.58751	3.22768	3.92868	C6MG0ACXX_8_7448.sorted.filtered_peak_3092
chr10	121485176	121485952	777	42.86	14.92838	3.73191	11.93395	C6MG0ACXX_8_7448.sorted.filtered_peak_3093
chr10	121510104	121510395	292	15.91	4.21140	2.61783	1.76122	C6MG0ACXX_8_7448.sorted.filtered_peak_3094
chr10	121596316	121596630	315	20.38	5.24034	2.72556	2.68589	C6MG0ACXX_8_7448.sorted.filtered_peak_3095
chr10	121632281	121632965	685	37.74	12.21522	3.57488	9.27912	C6MG0ACXX_8_7448.sorted.filtered_peak_3096
chr10	121651748	121652373	626	34.09	12.69021	3.88053	9.76912	C6MG0ACXX_8_7448.sorted.filtered_peak_3097
chr10	122610375	122611460	1086	20.82	8.02172	3.68505	5.28548	C6MG0ACXX_8_7448.sorted.filtered_peak_3098
chr10	123513727	123514009	283	16.73	5.23078	2.99705	2.65266	C6MG0ACXX_8_7448.sorted.filtered_peak_3099
chr10	123660070	123660371	302	14.59	4.03667	2.63505	1.59651	C6MG0ACXX_8_7448.sorted.filtered_peak_3100
chr10	123686994	123688116	1123	27.72	7.88072	3.04417	5.18159	C6MG0ACXX_8_7448.sorted.filtered_peak_3101
chr10	123734071	123734855	785	20.50	6.74282	3.27246	4.06451	C6MG0ACXX_8_7448.sorted.filtered_peak_3102
chr10	124133850	124134357	508	39.06	14.46196	4.03967	11.44186	C6MG0ACXX_8_7448.sorted.filtered_peak_3103
chr10	124275422	124275732	311	17.66	5.13940	2.87737	2.58299	C6MG0ACXX_8_7448.sorted.filtered_peak_3104
chr10	124301164	124301533	370	14.80	3.97172	2.58986	1.56065	C6MG0ACXX_8_7448.sorted.filtered_peak_3105
chr10	124638909	124639608	700	49.77	19.52906	4.34803	16.32754	C6MG0ACXX_8_7448.sorted.filtered_peak_3106
chr10	124713563	124714123	561	56.32	24.02403	4.85988	20.66537	C6MG0ACXX_8_7448.sorted.filtered_peak_3107
chr10	124739622	124740435	814	47.30	17.27259	4.12481	14.13698	C6MG0ACXX_8_7448.sorted.filtered_peak_3108
chr10	124767448	124768686	1239	32.84	10.50566	3.29515	7.71489	C6MG0ACXX_8_7448.sorted.filtered_peak_3109
chr10	124913465	124914106	642	70.17	26.19348	4.32934	22.78205	C6MG0ACXX_8_7448.sorted.filtered_peak_3110
chr10	125754143	125754415	273	16.24	4.87826	2.88385	2.34311	C6MG0ACXX_8_7448.sorted.filtered_peak_3111
chr10	125795501	125795750	250	16.52	4.01975	2.50500	1.58461	C6MG0ACXX_8_7448.sorted.filtered_peak_3112
chr10	125920688	125921435	748	14.78	4.03582	2.61858	1.60970	C6MG0ACXX_8_7448.sorted.filtered_peak_3113
chr10	126043506	126043865	360	14.19	3.81937	2.56682	1.40839	C6MG0ACXX_8_7448.sorted.filtered_peak_3114
chr10	126077718	126078162	445	34.28	11.42550	3.65189	8.50912	C6MG0ACXX_8_7448.sorted.filtered_peak_3115
chr10	126106817	126107824	1008	39.21	14.35538	3.76686	11.42196	C6MG0ACXX_8_7448.sorted.filtered_peak_3116
chr10	126150174	126150834	661	37.13	14.38864	4.28198	11.33612	C6MG0ACXX_8_7448.sorted.filtered_peak_3117
chr10	126336357	126336722	366	25.50	5.23188	2.47565	2.66332	C6MG0ACXX_8_7448.sorted.filtered_peak_3118
chr10	126377084	126377918	835	37.50	12.66325	3.68832	9.72297	C6MG0ACXX_8_7448.sorted.filtered_peak_3119
chr10	126406694	126407115	422	29.00	6.16299	2.58035	3.52520	C6MG0ACXX_8_7448.sorted.filtered_peak_3120
chr10	126411772	126412292	521	38.17	10.51076	3.19634	7.64075	C6MG0ACXX_8_7448.sorted.filtered_peak_3121
chr10	126432569	126433285	717	32.11	6.12069	2.44438	3.49542	C6MG0ACXX_8_7448.sorted.filtered_peak_3122
chr10	126480313	126480912	600	29.30	11.23315	3.99112	8.32745	C6MG0ACXX_8_7448.sorted.filtered_peak_3123
chr10	126490223	126491015	793	20.73	6.29885	3.06859	3.66556	C6MG0ACXX_8_7448.sorted.filtered_peak_3124
chr10	126605062	126605958	897	36.05	11.57200	3.46053	8.68447	C6MG0ACXX_8_7448.sorted.filtered_peak_3125
chr10	126606131	126606464	334	23.80	4.63014	2.36672	2.12267	C6MG0ACXX_8_7448.sorted.filtered_peak_3126
chr10	127407471	127408590	1120	49.64	22.49493	4.71759	19.27682	C6MG0ACXX_8_7448.sorted.filtered_peak_3127
chr10	127511458	127512277	820	51.73	18.53404	4.06267	15.35801	C6MG0ACXX_8_7448.sorted.filtered_peak_3128
chr10	127574481	127575464	984	41.34	5.11989	2.01059	2.59981	C6MG0ACXX_8_7448.sorted.filtered_peak_3129
chr10	127583963	127584253	291	49.70	4.19162	1.75424	1.74109	C6MG0ACXX_8_7448.sorted.filtered_peak_3130
chr10	127585810	127586214	405	40.10	3.91841	1.81525	1.51455	C6MG0ACXX_8_7448.sorted.filtered_peak_3131
chr10	127593810	127594521	712	28.80	11.84772	4.22082	8.91743	C6MG0ACXX_8_7448.sorted.filtered_peak_3132
chr10	129789238	129789800	563	21.44	5.33330	2.68997	2.77615	C6MG0ACXX_8_7448.sorted.filtered_peak_3133
chr10	129809686	129809977	292	23.09	6.56110	3.03199	3.88082	C6MG0ACXX_8_7448.sorted.filtered_peak_3134
chr10	129845481	129845965	485	31.45	8.57922	3.07381	5.81028	C6MG0ACXX_8_7448.sorted.filtered_peak_3135
chr10	129846221	129846831	611	23.93	4.50479	2.31770	2.02617	C6MG0ACXX_8_7448.sorted.filtered_peak_3136
chr10	129924420	129925171	752	29.62	8.61658	3.15474	5.86198	C6MG0ACXX_8_7448.sorted.filtered_peak_3137
chr10	129929864	129930182	319	15.91	4.62028	2.78991	2.11829	C6MG0ACXX_8_7448.sorted.filtered_peak_3138
chr10	129948265	129948768	504	20.87	6.31745	3.06129	3.69387	C6MG0ACXX_8_7448.sorted.filtered_peak_3139
chr10	129979093	129979342	250	20.23	5.86149	2.96639	3.24628	C6MG0ACXX_8_7448.sorted.filtered_peak_3140
chr10	129985894	129986225	332	15.26	3.75942	2.47140	1.38170	C6MG0ACXX_8_7448.sorted.filtered_peak_3141
chr10	130008471	130008839	369	22.22	5.25616	2.64055	2.68406	C6MG0ACXX_8_7448.sorted.filtered_peak_3142
chr10	131265180	131265591	412	30.59	11.12923	3.85848	8.22915	C6MG0ACXX_8_7448.sorted.filtered_peak_3143
chr10	131908153	131909824	1672	62.44	19.60434	3.61692	16.43861	C6MG0ACXX_8_7448.sorted.filtered_peak_3144
chr10	131934351	131935078	728	23.52	6.47388	2.91598	3.84526	C6MG0ACXX_8_7448.sorted.filtered_peak_3145
chr10	131988313	131988734	422	21.28	6.34260	3.05158	3.70611	C6MG0ACXX_8_7448.sorted.filtered_peak_3146
chr10	133110470	133110719	250	20.51	3.53952	2.14310	1.19360	C6MG0ACXX_8_7448.sorted.filtered_peak_3147
chr10	133741976	133742478	503	19.21	5.73484	2.99810	3.12698	C6MG0ACXX_8_7448.sorted.filtered_peak_3148
chr10	133786126	133786455	330	19.58	4.84089	2.63745	2.31774	C6MG0ACXX_8_7448.sorted.filtered_peak_3149
chr10	133795405	133795988	584	28.21	7.54737	2.92689	4.87424	C6MG0ACXX_8_7448.sorted.filtered_peak_3150
chr10	134121318	134121786	469	32.78	8.50305	2.96115	5.75105	C6MG0ACXX_8_7448.sorted.filtered_peak_3151
chr10	134145008	134145872	865	56.66	17.30221	3.50063	14.20412	C6MG0ACXX_8_7448.sorted.filtered_peak_3152
chr10	134260876	134261509	634	26.19	6.73939	2.83346	4.09529	C6MG0ACXX_8_7448.sorted.filtered_peak_3153
chr10	134266530	134266991	462	33.61	10.43910	3.45124	7.55971	C6MG0ACXX_8_7448.sorted.filtered_peak_3154
chr10	134336579	134336937	359	17.34	4.00540	2.45136	1.57788	C6MG0ACXX_8_7448.sorted.filtered_peak_3155
chr10	134350714	134351429	716	76.29	31.84452	4.81591	28.26667	C6MG0ACXX_8_7448.sorted.filtered_peak_3156
chr10	134385374	134385802	429	16.19	4.89382	2.89229	2.35761	C6MG0ACXX_8_7448.sorted.filtered_peak_3157
chr10	134775891	134776158	268	18.25	4.16099	2.46309	1.71661	C6MG0ACXX_8_7448.sorted.filtered_peak_3158
chr10	135075299	135075585	287	29.98	6.54692	2.65439	3.87126	C6MG0ACXX_8_7448.sorted.filtered_peak_3159
chr10	135088404	135088828	425	33.29	7.23726	2.67840	4.52366	C6MG0ACXX_8_7448.sorted.filtered_peak_3160
chr10	135121366	135121650	285	29.24	5.42279	2.38303	2.84334	C6MG0ACXX_8_7448.sorted.filtered_peak_3161
chr10	135122083	135122957	875	44.46	13.32561	3.47895	10.33674	C6MG0ACXX_8_7448.sorted.filtered_peak_3162
chr10	135143293	135143582	290	17.79	5.36708	2.94433	2.81232	C6MG0ACXX_8_7448.sorted.filtered_peak_3163
chr10	135148882	135149435	554	19.01	4.82886	2.65949	2.31511	C6MG0ACXX_8_7448.sorted.filtered_peak_3164
chr10	135171192	135171638	447	26.31	6.80752	2.87339	4.14099	C6MG0ACXX_8_7448.sorted.filtered_peak_3165
chr10	135186752	135187152	401	37.53	12.71501	3.75418	9.74355	C6MG0ACXX_8_7448.sorted.filtered_peak_3166
chr10	135192203	135192509	307	28.24	7.23132	2.91044	4.51836	C6MG0ACXX_8_7448.sorted.filtered_peak_3167
chr10	135203481	135203771	291	31.27	6.33490	2.53291	3.68971	C6MG0ACXX_8_7448.sorted.filtered_peak_3168
chr10	135207388	135208044	657	44.53	13.79917	3.51769	10.80668	C6MG0ACXX_8_7448.sorted.filtered_peak_3169
chr10	135333664	135334128	465	17.92	5.43348	2.98440	2.84269	C6MG0ACXX_8_7448.sorted.filtered_peak_3170
chr11	189639	190395	757	38.04	11.81305	3.43175	8.90151	C6MG0ACXX_8_7448.sorted.filtered_peak_3171
chr11	192003	192448	446	27.88	4.74637	2.25051	2.23670	C6MG0ACXX_8_7448.sorted.filtered_peak_3172
chr11	207099	207855	757	67.48	22.85995	3.94337	19.55448	C6MG0ACXX_8_7448.sorted.filtered_peak_3173
chr11	236105	237156	1052	44.90	13.92414	3.56153	10.90709	C6MG0ACXX_8_7448.sorted.filtered_peak_3174
chr11	250712	251265	554	17.94	4.27163	2.50992	1.82747	C6MG0ACXX_8_7448.sorted.filtered_peak_3175
chr11	267832	268124	293	22.82	4.00284	2.21100	1.58191	C6MG0ACXX_8_7448.sorted.filtered_peak_3176
chr11	269152	269911	760	26.33	5.49394	2.50952	2.91335	C6MG0ACXX_8_7448.sorted.filtered_peak_3177
chr11	313934	314253	320	26.44	7.50664	3.09891	4.77859	C6MG0ACXX_8_7448.sorted.filtered_peak_3178
chr11	327015	327346	332	18.98	6.65074	3.36843	3.98122	C6MG0ACXX_8_7448.sorted.filtered_peak_3179
chr11	356214	356512	299	27.27	9.38817	3.64412	6.54895	C6MG0ACXX_8_7448.sorted.filtered_peak_3180
chr11	359404	359653	250	19.13	5.33349	2.85225	2.75796	C6MG0ACXX_8_7448.sorted.filtered_peak_3181
chr11	406811	407732	922	35.33	11.16821	3.42767	8.29322	C6MG0ACXX_8_7448.sorted.filtered_peak_3182
chr11	414854	415225	372	21.25	5.53217	2.77449	2.95353	C6MG0ACXX_8_7448.sorted.filtered_peak_3183
chr11	448053	448599	547	42.04	11.28967	3.18698	8.37490	C6MG0ACXX_8_7448.sorted.filtered_peak_3184
chr11	450026	450443	418	44.48	11.43787	3.10590	8.51704	C6MG0ACXX_8_7448.sorted.filtered_peak_3185
chr11	506329	507567	1239	62.43	21.36313	3.98874	18.09475	C6MG0ACXX_8_7448.sorted.filtered_peak_3186
chr11	518564	519170	607	31.48	14.63247	4.83059	11.59609	C6MG0ACXX_8_7448.sorted.filtered_peak_3187
chr11	535451	535883	433	49.20	15.57399	3.64456	12.50522	C6MG0ACXX_8_7448.sorted.filtered_peak_3188
chr11	537317	537647	331	30.85	5.63743	2.38062	3.04036	C6MG0ACXX_8_7448.sorted.filtered_peak_3189
chr11	560544	561052	509	44.56	12.39610	3.24303	9.45900	C6MG0ACXX_8_7448.sorted.filtered_peak_3190
chr11	568371	568887	517	51.76	18.78183	4.09867	15.60556	C6MG0ACXX_8_7448.sorted.filtered_peak_3191
chr11	575809	576582	774	60.76	21.44356	4.16402	18.15152	C6MG0ACXX_8_7448.sorted.filtered_peak_3192
chr11	587752	588327	576	22.51	7.42267	3.31800	4.72299	C6MG0ACXX_8_7448.sorted.filtered_peak_3193
chr11	615538	616207	670	38.80	10.46969	3.10727	7.61852	C6MG0ACXX_8_7448.sorted.filtered_peak_3194
chr11	694926	696060	1135	105.59	42.19131	4.78013	38.30277	C6MG0ACXX_8_7448.sorted.filtered_peak_3195
chr11	720733	721118	386	18.65	5.37248	2.89695	2.79678	C6MG0ACXX_8_7448.sorted.filtered_peak_3196
chr11	746647	746923	277	17.25	3.45613	2.24346	1.12600	C6MG0ACXX_8_7448.sorted.filtered_peak_3197
chr11	747129	747827	699	29.09	10.42089	3.76291	7.54852	C6MG0ACXX_8_7448.sorted.filtered_peak_3198
chr11	777196	777735	540	42.50	14.84677	3.85263	11.81914	C6MG0ACXX_8_7448.sorted.filtered_peak_3199
chr11	796242	796525	284	34.02	6.53398	2.48972	3.86808	C6MG0ACXX_8_7448.sorted.filtered_peak_3200
chr11	797326	798477	1152	32.29	5.67677	2.32765	3.09261	C6MG0ACXX_8_7448.sorted.filtered_peak_3201
chr11	809242	810095	854	65.46	21.30903	3.83897	18.04138	C6MG0ACXX_8_7448.sorted.filtered_peak_3202
chr11	819171	820337	1167	39.18	11.11218	3.23126	8.23245	C6MG0ACXX_8_7448.sorted.filtered_peak_3203
chr11	842409	843003	595	40.60	11.70525	3.36455	8.76331	C6MG0ACXX_8_7448.sorted.filtered_peak_3204
chr11	910631	911206	576	34.00	10.86578	3.52416	7.97475	C6MG0ACXX_8_7448.sorted.filtered_peak_3205
chr11	925565	926108	544	32.04	9.13200	3.18181	6.33004	C6MG0ACXX_8_7448.sorted.filtered_peak_3206
chr11	1213254	1213572	319	20.22	7.46501	3.58689	4.73458	C6MG0ACXX_8_7448.sorted.filtered_peak_3207
chr11	1283821	1284095	275	18.85	6.54462	3.35466	3.86983	C6MG0ACXX_8_7448.sorted.filtered_peak_3208
chr11	1330625	1331376	752	56.64	20.62364	4.09889	17.39839	C6MG0ACXX_8_7448.sorted.filtered_peak_3209
chr11	1404266	1404754	489	22.47	6.16925	2.91609	3.53222	C6MG0ACXX_8_7448.sorted.filtered_peak_3210
chr11	1410588	1411129	542	32.91	11.24043	3.69176	8.33590	C6MG0ACXX_8_7448.sorted.filtered_peak_3211
chr11	1593383	1593888	506	43.09	13.93729	3.62448	10.93758	C6MG0ACXX_8_7448.sorted.filtered_peak_3212
chr11	1595611	1595951	341	23.92	4.11395	2.20603	1.67675	C6MG0ACXX_8_7448.sorted.filtered_peak_3213
chr11	1650066	1650364	299	16.30	4.47395	2.70601	1.97968	C6MG0ACXX_8_7448.sorted.filtered_peak_3214
chr11	1715070	1715564	495	16.36	4.24973	2.60854	1.79190	C6MG0ACXX_8_7448.sorted.filtered_peak_3215
chr11	1779175	1779471	297	21.75	4.30694	2.34695	1.84654	C6MG0ACXX_8_7448.sorted.filtered_peak_3216
chr11	1785103	1785463	361	34.16	9.78772	3.26200	6.93609	C6MG0ACXX_8_7448.sorted.filtered_peak_3217
chr11	1793547	1793960	414	18.27	4.10787	2.44280	1.66601	C6MG0ACXX_8_7448.sorted.filtered_peak_3218
chr11	1871994	1872354	361	34.82	7.83978	2.75566	5.09397	C6MG0ACXX_8_7448.sorted.filtered_peak_3219
chr11	1873988	1874432	445	28.75	5.19737	2.34470	2.63305	C6MG0ACXX_8_7448.sorted.filtered_peak_3220
chr11	1910345	1910713	369	15.78	3.94895	2.51706	1.54167	C6MG0ACXX_8_7448.sorted.filtered_peak_3221
chr11	2098335	2098749	415	19.68	5.50730	2.87936	2.91568	C6MG0ACXX_8_7448.sorted.filtered_peak_3222
chr11	2290400	2290728	329	22.07	4.69169	2.45551	2.18628	C6MG0ACXX_8_7448.sorted.filtered_peak_3223
chr11	2326692	2327062	371	19.08	4.00137	2.36297	1.57822	C6MG0ACXX_8_7448.sorted.filtered_peak_3224
chr11	2421385	2422228	844	93.13	36.85211	4.57640	33.13417	C6MG0ACXX_8_7448.sorted.filtered_peak_3225
chr11	2554028	2554374	347	20.40	5.13147	2.69482	2.57715	C6MG0ACXX_8_7448.sorted.filtered_peak_3226
chr11	2721064	2721640	577	33.57	10.29450	3.37552	7.44018	C6MG0ACXX_8_7448.sorted.filtered_peak_3227
chr11	2906953	2907350	398	31.98	8.89496	3.12498	6.10695	C6MG0ACXX_8_7448.sorted.filtered_peak_3228
chr11	2923258	2923658	401	27.13	8.09737	3.23451	5.32996	C6MG0ACXX_8_7448.sorted.filtered_peak_3229
chr11	2950758	2951016	259	20.56	3.93666	2.27345	1.53026	C6MG0ACXX_8_7448.sorted.filtered_peak_3230
chr11	3013239	3013871	633	49.92	15.40362	3.53641	12.35369	C6MG0ACXX_8_7448.sorted.filtered_peak_3231
chr11	3035772	3036210	439	20.17	5.42219	2.80312	2.85191	C6MG0ACXX_8_7448.sorted.filtered_peak_3232
chr11	3071042	3071318	277	22.54	5.51368	2.69046	2.94055	C6MG0ACXX_8_7448.sorted.filtered_peak_3233
chr11	3078474	3078823	350	26.78	7.90252	3.19166	5.15658	C6MG0ACXX_8_7448.sorted.filtered_peak_3234
chr11	3400061	3400692	632	38.64	15.20757	4.18771	12.17019	C6MG0ACXX_8_7448.sorted.filtered_peak_3235
chr11	3443690	3444288	599	22.76	9.24410	4.01652	6.41369	C6MG0ACXX_8_7448.sorted.filtered_peak_3236
chr11	3806421	3806782	362	27.32	8.98553	3.45448	6.18999	C6MG0ACXX_8_7448.sorted.filtered_peak_3237
chr11	3818403	3819333	931	78.20	35.91614	5.15725	32.23172	C6MG0ACXX_8_7448.sorted.filtered_peak_3238
chr11	3862179	3863062	884	61.15	17.53486	3.40564	14.40512	C6MG0ACXX_8_7448.sorted.filtered_peak_3239
chr11	3875724	3876930	1207	46.73	12.23296	3.03340	9.33180	C6MG0ACXX_8_7448.sorted.filtered_peak_3240
chr11	3968059	3968641	583	26.02	6.18502	2.69940	3.56748	C6MG0ACXX_8_7448.sorted.filtered_peak_3241
chr11	4115681	4116172	492	33.41	8.11037	2.86878	5.35868	C6MG0ACXX_8_7448.sorted.filtered_peak_3242
chr11	4208612	4209087	476	21.94	5.13000	2.59778	2.58723	C6MG0ACXX_8_7448.sorted.filtered_peak_3243
chr11	4414452	4415142	691	30.26	14.04051	4.68862	11.05496	C6MG0ACXX_8_7448.sorted.filtered_peak_3244
chr11	4629299	4629723	425	34.66	11.15659	3.55073	8.25751	C6MG0ACXX_8_7448.sorted.filtered_peak_3245
chr11	5301823	5302137	315	19.69	5.35077	2.80972	2.78674	C6MG0ACXX_8_7448.sorted.filtered_peak_3246
chr11	5645972	5646616	645	22.58	6.97318	3.14776	4.30453	C6MG0ACXX_8_7448.sorted.filtered_peak_3247
chr11	5705818	5706496	679	31.93	11.95427	3.97440	9.02333	C6MG0ACXX_8_7448.sorted.filtered_peak_3248
chr11	6255766	6256484	719	98.97	52.09540	6.32913	47.94758	C6MG0ACXX_8_7448.sorted.filtered_peak_3249
chr11	6341805	6342469	665	21.64	5.13267	2.61218	2.59466	C6MG0ACXX_8_7448.sorted.filtered_peak_3250
chr11	6411104	6411925	822	53.44	20.43091	4.28852	17.19823	C6MG0ACXX_8_7448.sorted.filtered_peak_3251
chr11	6423859	6424241	383	24.76	6.42454	2.86428	3.76991	C6MG0ACXX_8_7448.sorted.filtered_peak_3252
chr11	6440178	6440563	386	20.72	5.12272	2.67884	2.56101	C6MG0ACXX_8_7448.sorted.filtered_peak_3253
chr11	6495191	6495547	357	21.84	4.56608	2.42269	2.07745	C6MG0ACXX_8_7448.sorted.filtered_peak_3254
chr11	6502433	6503056	624	40.67	12.29885	3.45169	9.35160	C6MG0ACXX_8_7448.sorted.filtered_peak_3255
chr11	6552540	6552984	445	15.06	3.90533	2.53993	1.50396	C6MG0ACXX_8_7448.sorted.filtered_peak_3256
chr11	6624511	6625277	767	29.51	5.06839	2.27612	2.53362	C6MG0ACXX_8_7448.sorted.filtered_peak_3257
chr11	6633095	6633951	857	37.09	8.82159	2.80245	6.07483	C6MG0ACXX_8_7448.sorted.filtered_peak_3258
chr11	6640354	6640882	529	35.34	9.50244	3.10635	6.67596	C6MG0ACXX_8_7448.sorted.filtered_peak_3259
chr11	6704096	6705131	1036	55.49	20.59126	3.96058	17.43018	C6MG0ACXX_8_7448.sorted.filtered_peak_3260
chr11	6767577	6768038	462	26.86	5.69373	2.54158	3.09516	C6MG0ACXX_8_7448.sorted.filtered_peak_3261
chr11	6833717	6834115	399	16.06	4.84377	2.88355	2.30485	C6MG0ACXX_8_7448.sorted.filtered_peak_3262
chr11	7534647	7535277	631	24.63	6.92491	2.99099	4.26482	C6MG0ACXX_8_7448.sorted.filtered_peak_3263
chr11	7686969	7687294	326	15.77	4.69117	2.83497	2.17330	C6MG0ACXX_8_7448.sorted.filtered_peak_3264
chr11	8008372	8009009	638	57.61	24.26763	4.73172	20.92154	C6MG0ACXX_8_7448.sorted.filtered_peak_3265
chr11	8040550	8040804	255	18.07	4.78141	2.70507	2.26242	C6MG0ACXX_8_7448.sorted.filtered_peak_3266
chr11	8704001	8704682	682	40.19	12.53321	3.46534	9.60132	C6MG0ACXX_8_7448.sorted.filtered_peak_3267
chr11	8710371	8710926	556	37.17	10.05492	3.14470	7.19941	C6MG0ACXX_8_7448.sorted.filtered_peak_3268
chr11	8932636	8932910	275	20.66	5.57973	2.83993	2.98317	C6MG0ACXX_8_7448.sorted.filtered_peak_3269
chr11	8985644	8986653	1010	38.18	12.34733	3.58673	9.40211	C6MG0ACXX_8_7448.sorted.filtered_peak_3270
chr11	9159131	9159540	410	18.18	4.33120	2.52494	1.87099	C6MG0ACXX_8_7448.sorted.filtered_peak_3271
chr11	9271541	9272065	525	23.56	8.03989	3.47498	5.28583	C6MG0ACXX_8_7448.sorted.filtered_peak_3272
chr11	9285464	9285906	443	29.76	9.19399	3.37478	6.37257	C6MG0ACXX_8_7448.sorted.filtered_peak_3273
chr11	9302264	9302571	308	17.95	5.97096	3.20345	3.33406	C6MG0ACXX_8_7448.sorted.filtered_peak_3274
chr11	9335958	9336720	763	57.13	25.21879	4.88401	21.86157	C6MG0ACXX_8_7448.sorted.filtered_peak_3275
chr11	9385699	9386312	614	35.57	13.95608	4.19510	10.94583	C6MG0ACXX_8_7448.sorted.filtered_peak_3276
chr11	9405988	9406927	940	22.58	6.77511	3.12547	4.09332	C6MG0ACXX_8_7448.sorted.filtered_peak_3277
chr11	9481890	9483226	1337	63.47	24.01637	4.09810	20.72857	C6MG0ACXX_8_7448.sorted.filtered_peak_3278
chr11	9587380	9588002	623	48.60	20.71929	4.76485	17.47141	C6MG0ACXX_8_7448.sorted.filtered_peak_3279
chr11	9594616	9595341	726	51.11	14.81683	3.34404	11.79934	C6MG0ACXX_8_7448.sorted.filtered_peak_3280
chr11	9622630	9623354	725	28.07	9.56457	3.49989	6.76916	C6MG0ACXX_8_7448.sorted.filtered_peak_3281
chr11	9634785	9636053	1269	28.46	7.55804	2.99086	4.82408	C6MG0ACXX_8_7448.sorted.filtered_peak_3282
chr11	9685240	9685974	735	22.91	7.60351	3.34997	4.88514	C6MG0ACXX_8_7448.sorted.filtered_peak_3283
chr11	9769977	9770359	383	21.03	5.84686	2.90412	3.23307	C6MG0ACXX_8_7448.sorted.filtered_peak_3284
chr11	9779585	9779929	345	26.31	5.71356	2.56256	3.12496	C6MG0ACXX_8_7448.sorted.filtered_peak_3285
chr11	9781217	9781485	269	24.19	4.37068	2.27289	1.89531	C6MG0ACXX_8_7448.sorted.filtered_peak_3286
chr11	9883672	9884023	352	16.03	3.80280	2.44398	1.40440	C6MG0ACXX_8_7448.sorted.filtered_peak_3287
chr11	10229771	10230024	254	15.26	4.18242	2.65242	1.73549	C6MG0ACXX_8_7448.sorted.filtered_peak_3288
chr11	10329588	10329860	273	24.47	4.24213	2.22587	1.78354	C6MG0ACXX_8_7448.sorted.filtered_peak_3289
chr11	10344389	10344881	493	19.12	4.35974	2.48903	1.88786	C6MG0ACXX_8_7448.sorted.filtered_peak_3290
chr11	10477405	10477880	476	24.28	4.92061	2.42716	2.39597	C6MG0ACXX_8_7448.sorted.filtered_peak_3291
chr11	10480679	10481036	358	24.83	5.78113	2.66033	3.17637	C6MG0ACXX_8_7448.sorted.filtered_peak_3292
chr11	10562217	10563169	953	30.01	9.25888	3.25337	6.49730	C6MG0ACXX_8_7448.sorted.filtered_peak_3293
chr11	10757192	10757622	431	23.30	6.84646	3.08134	4.16869	C6MG0ACXX_8_7448.sorted.filtered_peak_3294
chr11	10765099	10765571	473	24.20	5.73804	2.67803	3.14106	C6MG0ACXX_8_7448.sorted.filtered_peak_3295
chr11	10772569	10772936	368	30.98	9.71733	3.42300	6.87723	C6MG0ACXX_8_7448.sorted.filtered_peak_3296
chr11	10829958	10831074	1117	53.73	17.76070	3.65989	14.65196	C6MG0ACXX_8_7448.sorted.filtered_peak_3297
chr11	10879229	10880123	895	50.25	15.82261	3.59608	12.75636	C6MG0ACXX_8_7448.sorted.filtered_peak_3298
chr11	11863101	11864190	1090	33.32	7.96382	2.83272	5.21478	C6MG0ACXX_8_7448.sorted.filtered_peak_3299
chr11	12068951	12069238	288	20.64	5.83367	2.93053	3.22048	C6MG0ACXX_8_7448.sorted.filtered_peak_3300
chr11	12131670	12132296	627	28.91	8.43476	3.20154	5.66208	C6MG0ACXX_8_7448.sorted.filtered_peak_3301
chr11	12178838	12179200	363	23.71	6.59960	2.97964	3.93421	C6MG0ACXX_8_7448.sorted.filtered_peak_3302
chr11	12195833	12196402	570	36.58	11.28448	3.42287	8.39115	C6MG0ACXX_8_7448.sorted.filtered_peak_3303
chr11	12197282	12197740	459	25.82	5.35535	2.49213	2.78244	C6MG0ACXX_8_7448.sorted.filtered_peak_3304
chr11	12208981	12209359	379	22.53	5.84474	2.82057	3.22174	C6MG0ACXX_8_7448.sorted.filtered_peak_3305
chr11	12246120	12246403	284	22.15	5.61365	2.76595	3.00806	C6MG0ACXX_8_7448.sorted.filtered_peak_3306
chr11	12257388	12258224	837	22.25	4.98224	2.54474	2.43864	C6MG0ACXX_8_7448.sorted.filtered_peak_3307
chr11	12303413	12303662	250	19.28	4.55369	2.55183	2.05691	C6MG0ACXX_8_7448.sorted.filtered_peak_3308
chr11	12695690	12696147	458	28.26	10.53192	3.85680	7.66394	C6MG0ACXX_8_7448.sorted.filtered_peak_3309
chr11	13205517	13205781	265	18.13	5.85777	3.14240	3.23272	C6MG0ACXX_8_7448.sorted.filtered_peak_3310
chr11	13229770	13230029	260	21.15	6.11547	3.00114	3.47624	C6MG0ACXX_8_7448.sorted.filtered_peak_3311
chr11	13298846	13299710	865	61.66	25.36030	4.65769	21.98848	C6MG0ACXX_8_7448.sorted.filtered_peak_3312
chr11	13484315	13485060	746	38.30	14.37767	4.09092	11.35677	C6MG0ACXX_8_7448.sorted.filtered_peak_3313
chr11	13689698	13690531	834	57.59	20.98464	4.11200	17.74857	C6MG0ACXX_8_7448.sorted.filtered_peak_3314
chr11	13890664	13891253	590	15.84	4.73244	2.84547	2.21227	C6MG0ACXX_8_7448.sorted.filtered_peak_3315
chr11	13945395	13945769	375	17.22	3.93496	2.42291	1.53437	C6MG0ACXX_8_7448.sorted.filtered_peak_3316
chr11	14270562	14270940	379	15.79	3.75366	2.43398	1.37384	C6MG0ACXX_8_7448.sorted.filtered_peak_3317
chr11	14292416	14292878	463	18.75	5.30055	2.86405	2.72633	C6MG0ACXX_8_7448.sorted.filtered_peak_3318
chr11	14341588	14341959	372	23.45	7.65057	3.36506	4.91025	C6MG0ACXX_8_7448.sorted.filtered_peak_3319
chr11	14358637	14358967	331	17.66	4.70007	2.70018	2.19258	C6MG0ACXX_8_7448.sorted.filtered_peak_3320
chr11	14380383	14380842	460	23.56	6.75428	3.03052	4.08955	C6MG0ACXX_8_7448.sorted.filtered_peak_3321
chr11	14436686	14436996	311	20.21	5.45421	2.81373	2.87969	C6MG0ACXX_8_7448.sorted.filtered_peak_3322
chr11	14520924	14522293	1370	28.09	7.50311	3.00772	4.76679	C6MG0ACXX_8_7448.sorted.filtered_peak_3323
chr11	14541394	14542423	1030	39.33	13.90388	3.89234	10.90306	C6MG0ACXX_8_7448.sorted.filtered_peak_3324
chr11	14558702	14559077	376	19.63	5.56218	2.90739	2.96195	C6MG0ACXX_8_7448.sorted.filtered_peak_3325
chr11	14566186	14566445	260	20.53	6.52453	3.20306	3.85080	C6MG0ACXX_8_7448.sorted.filtered_peak_3326
chr11	14576538	14576803	266	22.76	5.93391	2.83577	3.30358	C6MG0ACXX_8_7448.sorted.filtered_peak_3327
chr11	14600004	14600627	624	27.87	8.81435	3.33974	6.04258	C6MG0ACXX_8_7448.sorted.filtered_peak_3328
chr11	14657753	14658041	289	15.39	4.46273	2.77009	1.96300	C6MG0ACXX_8_7448.sorted.filtered_peak_3329
chr11	14665049	14665455	407	28.47	6.74892	2.77011	4.06303	C6MG0ACXX_8_7448.sorted.filtered_peak_3330
chr11	14786310	14787096	787	35.36	9.04857	2.92651	6.28395	C6MG0ACXX_8_7448.sorted.filtered_peak_3331
chr11	14912710	14914049	1340	40.82	11.08316	3.16664	8.19146	C6MG0ACXX_8_7448.sorted.filtered_peak_3332
chr11	15096442	15096811	370	20.95	5.29036	2.71951	2.72058	C6MG0ACXX_8_7448.sorted.filtered_peak_3333
chr11	15534197	15534459	263	14.49	3.98041	2.61826	1.54588	C6MG0ACXX_8_7448.sorted.filtered_peak_3334
chr11	16759578	16760546	969	39.96	14.72253	3.88151	11.73283	C6MG0ACXX_8_7448.sorted.filtered_peak_3335
chr11	16923716	16924046	331	17.95	4.86404	2.74406	2.34039	C6MG0ACXX_8_7448.sorted.filtered_peak_3336
chr11	17098923	17099921	999	39.49	13.94919	3.77992	10.96289	C6MG0ACXX_8_7448.sorted.filtered_peak_3337
chr11	17229151	17229981	831	27.07	8.47513	3.32133	5.70467	C6MG0ACXX_8_7448.sorted.filtered_peak_3338
chr11	17297839	17298568	730	37.00	14.06016	4.00184	11.08647	C6MG0ACXX_8_7448.sorted.filtered_peak_3339
chr11	17374592	17374933	342	18.93	4.23051	2.44854	1.78041	C6MG0ACXX_8_7448.sorted.filtered_peak_3340
chr11	17410749	17411131	383	23.96	5.97310	2.77099	3.34774	C6MG0ACXX_8_7448.sorted.filtered_peak_3341
chr11	18034407	18035224	818	42.51	13.52729	3.58324	10.53874	C6MG0ACXX_8_7448.sorted.filtered_peak_3342
chr11	18127358	18127844	487	28.82	11.00595	3.94055	8.12854	C6MG0ACXX_8_7448.sorted.filtered_peak_3343
chr11	18343467	18344413	947	56.61	20.25307	4.04928	17.04589	C6MG0ACXX_8_7448.sorted.filtered_peak_3344
chr11	18405134	18405868	735	25.41	8.37828	3.43903	5.60488	C6MG0ACXX_8_7448.sorted.filtered_peak_3345
chr11	18415678	18416380	703	48.17	12.22226	2.99992	9.32832	C6MG0ACXX_8_7448.sorted.filtered_peak_3346
chr11	18417430	18418053	624	57.08	17.62263	3.58101	14.49335	C6MG0ACXX_8_7448.sorted.filtered_peak_3347
chr11	18432046	18432378	333	17.69	5.18380	2.89172	2.62637	C6MG0ACXX_8_7448.sorted.filtered_peak_3348
chr11	18548034	18548906	873	40.38	13.77357	3.83809	10.75556	C6MG0ACXX_8_7448.sorted.filtered_peak_3349
chr11	18609372	18610155	784	25.97	6.08617	2.68213	3.47009	C6MG0ACXX_8_7448.sorted.filtered_peak_3350
chr11	18637585	18637911	327	23.55	5.84129	2.73573	3.24459	C6MG0ACXX_8_7448.sorted.filtered_peak_3351
chr11	18639549	18639910	362	32.31	11.34762	3.78655	8.42783	C6MG0ACXX_8_7448.sorted.filtered_peak_3352
chr11	18655708	18656587	880	62.89	27.61846	5.02889	24.16031	C6MG0ACXX_8_7448.sorted.filtered_peak_3353
chr11	18693730	18694067	338	18.74	6.05382	3.14383	3.43427	C6MG0ACXX_8_7448.sorted.filtered_peak_3354
chr11	18719939	18720447	509	30.94	9.92051	3.46351	7.08435	C6MG0ACXX_8_7448.sorted.filtered_peak_3355
chr11	18742668	18742932	265	23.49	6.79617	3.08696	4.09888	C6MG0ACXX_8_7448.sorted.filtered_peak_3356
chr11	18785501	18786096	596	19.42	3.97178	2.33370	1.55624	C6MG0ACXX_8_7448.sorted.filtered_peak_3357
chr11	19138371	19138901	531	34.26	12.78019	3.93847	9.83974	C6MG0ACXX_8_7448.sorted.filtered_peak_3358
chr11	19262417	19262954	538	37.29	12.49027	3.65820	9.54789	C6MG0ACXX_8_7448.sorted.filtered_peak_3359
chr11	19734102	19734457	356	27.13	8.67531	3.38751	5.89673	C6MG0ACXX_8_7448.sorted.filtered_peak_3360
chr11	19745191	19745631	441	19.04	5.52923	2.92912	2.93695	C6MG0ACXX_8_7448.sorted.filtered_peak_3361
chr11	20154000	20154276	277	16.79	4.29136	2.59755	1.82379	C6MG0ACXX_8_7448.sorted.filtered_peak_3362
chr11	20408634	20409932	1299	50.75	17.96452	3.74454	14.89679	C6MG0ACXX_8_7448.sorted.filtered_peak_3363
chr11	22646702	22647728	1027	37.82	12.21408	3.54809	9.28114	C6MG0ACXX_8_7448.sorted.filtered_peak_3364
chr11	22655118	22655424	307	15.06	4.28714	2.71412	1.81236	C6MG0ACXX_8_7448.sorted.filtered_peak_3365
chr11	22850799	22851735	937	38.78	13.15581	3.83097	10.14657	C6MG0ACXX_8_7448.sorted.filtered_peak_3366
chr11	27384605	27385092	488	33.95	12.66997	3.96756	9.72244	C6MG0ACXX_8_7448.sorted.filtered_peak_3367
chr11	27527919	27528662	744	42.74	17.65552	4.48680	14.52351	C6MG0ACXX_8_7448.sorted.filtered_peak_3368
chr11	28129416	28130246	831	49.27	16.57802	3.74726	13.49879	C6MG0ACXX_8_7448.sorted.filtered_peak_3369
chr11	30344401	30344987	587	33.61	12.02754	3.83723	9.09211	C6MG0ACXX_8_7448.sorted.filtered_peak_3370
chr11	31390973	31391638	666	34.17	13.27885	4.15333	10.29609	C6MG0ACXX_8_7448.sorted.filtered_peak_3371
chr11	31530791	31531895	1105	29.37	9.12511	3.26844	6.36571	C6MG0ACXX_8_7448.sorted.filtered_peak_3372
chr11	32112992	32113254	263	25.65	7.61874	3.20134	4.87350	C6MG0ACXX_8_7448.sorted.filtered_peak_3373
chr11	32442395	32442711	317	21.07	6.40327	3.09904	3.75088	C6MG0ACXX_8_7448.sorted.filtered_peak_3374
chr11	32604952	32605716	765	36.04	12.71700	3.72569	9.79363	C6MG0ACXX_8_7448.sorted.filtered_peak_3375
chr11	32850900	32851362	463	20.50	4.82846	2.58893	2.29324	C6MG0ACXX_8_7448.sorted.filtered_peak_3376
chr11	32913971	32914716	746	23.67	4.80021	2.41910	2.28401	C6MG0ACXX_8_7448.sorted.filtered_peak_3377
chr11	32982225	32982479	255	16.14	4.51909	2.73299	2.02701	C6MG0ACXX_8_7448.sorted.filtered_peak_3378
chr11	33033102	33033562	461	19.83	5.08329	2.71634	2.52779	C6MG0ACXX_8_7448.sorted.filtered_peak_3379
chr11	33060696	33061736	1041	29.32	8.70533	3.23697	5.92722	C6MG0ACXX_8_7448.sorted.filtered_peak_3380
chr11	33182721	33183476	756	29.68	8.75194	3.19006	5.98864	C6MG0ACXX_8_7448.sorted.filtered_peak_3381
chr11	33278641	33280000	1360	27.55	6.88024	2.79669	4.22395	C6MG0ACXX_8_7448.sorted.filtered_peak_3382
chr11	33722006	33722941	936	46.50	16.24474	3.77961	13.20630	C6MG0ACXX_8_7448.sorted.filtered_peak_3383
chr11	33744129	33744935	807	24.98	8.23821	3.41203	5.48081	C6MG0ACXX_8_7448.sorted.filtered_peak_3384
chr11	33757907	33758156	250	25.41	5.83594	2.64476	3.23558	C6MG0ACXX_8_7448.sorted.filtered_peak_3385
chr11	33795665	33796453	789	28.49	7.76042	3.02115	5.02992	C6MG0ACXX_8_7448.sorted.filtered_peak_3386
chr11	34018591	34018863	273	19.03	6.63567	3.38606	3.94774	C6MG0ACXX_8_7448.sorted.filtered_peak_3387
chr11	34072950	34074202	1253	39.72	9.28705	2.82716	6.49303	C6MG0ACXX_8_7448.sorted.filtered_peak_3388
chr11	34108211	34108638	428	18.36	4.96986	2.75917	2.43358	C6MG0ACXX_8_7448.sorted.filtered_peak_3389
chr11	34126665	34127459	795	46.62	15.06621	3.56306	12.05625	C6MG0ACXX_8_7448.sorted.filtered_peak_3390
chr11	34183254	34183764	511	44.98	19.21779	4.75428	16.00971	C6MG0ACXX_8_7448.sorted.filtered_peak_3391
chr11	34195970	34196219	250	18.41	4.80454	2.69717	2.28209	C6MG0ACXX_8_7448.sorted.filtered_peak_3392
chr11	34236658	34236907	250	15.30	4.00088	2.56848	1.57821	C6MG0ACXX_8_7448.sorted.filtered_peak_3393
chr11	34255481	34256108	628	33.17	10.62081	3.53932	7.73044	C6MG0ACXX_8_7448.sorted.filtered_peak_3394
chr11	34265366	34265939	574	24.91	4.78039	2.36740	2.25847	C6MG0ACXX_8_7448.sorted.filtered_peak_3395
chr11	34379348	34379876	529	45.14	13.13084	3.33892	10.17075	C6MG0ACXX_8_7448.sorted.filtered_peak_3396
chr11	34380606	34381148	543	31.58	5.55643	2.33032	2.97771	C6MG0ACXX_8_7448.sorted.filtered_peak_3397
chr11	34460108	34461014	907	36.72	13.42608	3.85356	10.47666	C6MG0ACXX_8_7448.sorted.filtered_peak_3398
chr11	34672017	34672434	418	28.27	8.58985	3.29049	5.80562	C6MG0ACXX_8_7448.sorted.filtered_peak_3399
chr11	34937482	34938495	1014	46.07	17.49551	3.99414	14.42696	C6MG0ACXX_8_7448.sorted.filtered_peak_3400
chr11	35028145	35028626	482	20.09	4.95757	2.64721	2.42119	C6MG0ACXX_8_7448.sorted.filtered_peak_3401
chr11	35034160	35034476	317	20.51	4.69017	2.52890	2.18741	C6MG0ACXX_8_7448.sorted.filtered_peak_3402
chr11	35051667	35051963	297	18.23	4.79946	2.70990	2.27320	C6MG0ACXX_8_7448.sorted.filtered_peak_3403
chr11	35061730	35062450	721	38.48	10.63229	3.23311	7.73996	C6MG0ACXX_8_7448.sorted.filtered_peak_3404
chr11	35066764	35067210	447	37.77	12.42792	3.67449	9.46829	C6MG0ACXX_8_7448.sorted.filtered_peak_3405
chr11	35099246	35100087	842	36.60	11.14243	3.45706	8.23270	C6MG0ACXX_8_7448.sorted.filtered_peak_3406
chr11	35104077	35104594	518	34.58	8.96237	2.98975	6.18008	C6MG0ACXX_8_7448.sorted.filtered_peak_3407
chr11	35143958	35144372	415	23.02	6.33065	2.93125	3.69119	C6MG0ACXX_8_7448.sorted.filtered_peak_3408
chr11	35160482	35161007	526	24.87	4.61138	2.31877	2.10975	C6MG0ACXX_8_7448.sorted.filtered_peak_3409
chr11	35167567	35167995	429	35.54	8.06360	2.76707	5.31514	C6MG0ACXX_8_7448.sorted.filtered_peak_3410
chr11	35187272	35187979	708	49.43	15.85698	3.66030	12.78994	C6MG0ACXX_8_7448.sorted.filtered_peak_3411
chr11	35198931	35199389	459	24.12	5.59686	2.65174	2.99375	C6MG0ACXX_8_7448.sorted.filtered_peak_3412
chr11	35257389	35257902	514	19.58	4.22312	2.41647	1.77015	C6MG0ACXX_8_7448.sorted.filtered_peak_3413
chr11	35294039	35294508	470	21.53	6.25497	3.00431	3.62346	C6MG0ACXX_8_7448.sorted.filtered_peak_3414
chr11	35352486	35352774	289	22.85	6.90515	3.15769	4.20893	C6MG0ACXX_8_7448.sorted.filtered_peak_3415
chr11	35683781	35684468	688	21.82	6.20264	2.98055	3.56031	C6MG0ACXX_8_7448.sorted.filtered_peak_3416
chr11	36310754	36311272	519	36.67	14.81108	4.35584	11.76636	C6MG0ACXX_8_7448.sorted.filtered_peak_3417
chr11	36374379	36374794	416	20.56	5.98935	2.99187	3.36440	C6MG0ACXX_8_7448.sorted.filtered_peak_3418
chr11	36398791	36399040	250	24.17	4.83265	2.40711	2.31531	C6MG0ACXX_8_7448.sorted.filtered_peak_3419
chr11	36399320	36399670	351	21.37	3.54155	2.11441	1.19831	C6MG0ACXX_8_7448.sorted.filtered_peak_3420
chr11	36406641	36407101	461	36.00	11.69202	3.58198	8.77586	C6MG0ACXX_8_7448.sorted.filtered_peak_3421
chr11	36442488	36443112	625	45.68	15.49000	3.85168	12.41473	C6MG0ACXX_8_7448.sorted.filtered_peak_3422
chr11	36531474	36532036	563	29.16	9.30015	3.46361	6.46585	C6MG0ACXX_8_7448.sorted.filtered_peak_3423
chr11	36768639	36768961	323	21.24	5.73400	2.85055	3.12989	C6MG0ACXX_8_7448.sorted.filtered_peak_3424
chr11	43333285	43333879	595	34.30	12.79608	3.96527	9.84448	C6MG0ACXX_8_7448.sorted.filtered_peak_3425
chr11	43380196	43381196	1001	35.06	9.97827	3.19526	7.14325	C6MG0ACXX_8_7448.sorted.filtered_peak_3426
chr11	43414297	43415004	708	18.87	5.72382	2.98968	3.14347	C6MG0ACXX_8_7448.sorted.filtered_peak_3427
chr11	43665563	43666032	470	28.34	10.00106	3.71543	7.14438	C6MG0ACXX_8_7448.sorted.filtered_peak_3428
chr11	43701853	43702585	733	55.88	27.66521	5.63237	24.20335	C6MG0ACXX_8_7448.sorted.filtered_peak_3429
chr11	43890495	43891235	741	22.65	7.19618	3.20402	4.53276	C6MG0ACXX_8_7448.sorted.filtered_peak_3430
chr11	43942371	43942713	343	27.50	8.44696	3.28535	5.67737	C6MG0ACXX_8_7448.sorted.filtered_peak_3431
chr11	43943703	43943996	294	19.83	4.09529	2.35782	1.66302	C6MG0ACXX_8_7448.sorted.filtered_peak_3432
chr11	43963746	43964055	310	19.90	4.68054	2.55789	2.17832	C6MG0ACXX_8_7448.sorted.filtered_peak_3433
chr11	44087499	44087886	388	14.58	3.58599	2.43538	1.22658	C6MG0ACXX_8_7448.sorted.filtered_peak_3434
chr11	44116997	44117561	565	22.06	6.36595	3.01902	3.71157	C6MG0ACXX_8_7448.sorted.filtered_peak_3435
chr11	44560039	44560294	256	20.29	5.85039	2.97194	3.22423	C6MG0ACXX_8_7448.sorted.filtered_peak_3436
chr11	44578344	44578678	335	17.12	4.75374	2.76010	2.23969	C6MG0ACXX_8_7448.sorted.filtered_peak_3437
chr11	44586653	44587524	872	59.22	17.87403	3.48435	14.75670	C6MG0ACXX_8_7448.sorted.filtered_peak_3438
chr11	44590766	44591073	308	44.74	8.76057	2.60192	5.96529	C6MG0ACXX_8_7448.sorted.filtered_peak_3439
chr11	44596056	44596450	395	21.25	3.58307	2.13311	1.23498	C6MG0ACXX_8_7448.sorted.filtered_peak_3440
chr11	44618153	44618834	682	29.99	7.67549	2.94264	4.93282	C6MG0ACXX_8_7448.sorted.filtered_peak_3441
chr11	44702613	44703309	697	17.46	4.26190	2.54104	1.80973	C6MG0ACXX_8_7448.sorted.filtered_peak_3442
chr11	44883681	44884222	542	42.35	15.55522	4.04551	12.49347	C6MG0ACXX_8_7448.sorted.filtered_peak_3443
chr11	45114946	45115506	561	15.80	3.92557	2.50757	1.51845	C6MG0ACXX_8_7448.sorted.filtered_peak_3444
chr11	45124477	45124924	448	20.93	5.80100	2.90230	3.18478	C6MG0ACXX_8_7448.sorted.filtered_peak_3445
chr11	45168125	45169190	1066	32.54	8.74256	2.95840	6.01241	C6MG0ACXX_8_7448.sorted.filtered_peak_3446
chr11	45361606	45361940	335	22.30	7.73231	3.46091	5.00413	C6MG0ACXX_8_7448.sorted.filtered_peak_3447
chr11	45793053	45793855	803	22.33	6.05842	2.89525	3.42494	C6MG0ACXX_8_7448.sorted.filtered_peak_3448
chr11	45826370	45826976	607	42.84	16.08001	4.13206	12.99758	C6MG0ACXX_8_7448.sorted.filtered_peak_3449
chr11	45855954	45856226	273	15.85	4.72084	2.84766	2.19300	C6MG0ACXX_8_7448.sorted.filtered_peak_3450
chr11	45868531	45869322	792	48.76	17.44628	3.94184	14.33698	C6MG0ACXX_8_7448.sorted.filtered_peak_3451
chr11	45906938	45907409	472	18.39	3.92576	2.36625	1.51550	C6MG0ACXX_8_7448.sorted.filtered_peak_3452
chr11	45921329	45921608	280	19.00	4.79067	2.64655	2.27592	C6MG0ACXX_8_7448.sorted.filtered_peak_3453
chr11	45939305	45939967	663	62.91	24.76776	4.50137	21.40008	C6MG0ACXX_8_7448.sorted.filtered_peak_3454
chr11	45986471	45986777	307	16.67	5.20655	2.98709	2.63652	C6MG0ACXX_8_7448.sorted.filtered_peak_3455
chr11	46140964	46141300	337	29.12	3.68963	1.95021	1.32058	C6MG0ACXX_8_7448.sorted.filtered_peak_3456
chr11	46142821	46143619	799	39.76	8.30013	2.67469	5.52545	C6MG0ACXX_8_7448.sorted.filtered_peak_3457
chr11	46148737	46149056	320	25.18	6.08706	2.74751	3.44911	C6MG0ACXX_8_7448.sorted.filtered_peak_3458
chr11	46264745	46265334	590	26.38	6.72635	2.84083	4.06667	C6MG0ACXX_8_7448.sorted.filtered_peak_3459
chr11	46368513	46369136	624	39.22	10.87481	3.21598	7.98623	C6MG0ACXX_8_7448.sorted.filtered_peak_3460
chr11	46382883	46383232	350	20.22	5.09416	2.69330	2.54075	C6MG0ACXX_8_7448.sorted.filtered_peak_3461
chr11	46581709	46582130	422	15.87	3.76013	2.43308	1.37524	C6MG0ACXX_8_7448.sorted.filtered_peak_3462
chr11	46615143	46615811	669	23.60	7.96098	3.46403	5.19980	C6MG0ACXX_8_7448.sorted.filtered_peak_3463
chr11	46638410	46639589	1180	35.41	11.03486	3.34276	8.19307	C6MG0ACXX_8_7448.sorted.filtered_peak_3464
chr11	46692598	46692930	333	21.12	4.73606	2.51626	2.22308	C6MG0ACXX_8_7448.sorted.filtered_peak_3465
chr11	46721917	46722716	800	42.00	11.22214	3.08466	8.35185	C6MG0ACXX_8_7448.sorted.filtered_peak_3466
chr11	46848041	46848571	531	18.54	5.50370	2.96655	2.90800	C6MG0ACXX_8_7448.sorted.filtered_peak_3467
chr11	46867243	46868083	841	32.82	11.19463	3.66374	8.30714	C6MG0ACXX_8_7448.sorted.filtered_peak_3468
chr11	46957956	46958858	903	23.78	8.68720	3.64437	5.91147	C6MG0ACXX_8_7448.sorted.filtered_peak_3469
chr11	47198098	47199111	1014	45.86	13.19462	3.32651	10.22048	C6MG0ACXX_8_7448.sorted.filtered_peak_3470
chr11	47236317	47236906	590	42.41	13.84250	3.72108	10.82110	C6MG0ACXX_8_7448.sorted.filtered_peak_3471
chr11	47237585	47238106	522	26.63	5.01389	2.36782	2.46998	C6MG0ACXX_8_7448.sorted.filtered_peak_3472
chr11	47269993	47270770	778	24.35	7.39187	3.17944	4.68392	C6MG0ACXX_8_7448.sorted.filtered_peak_3473
chr11	47290490	47291800	1311	44.70	11.10055	3.04849	8.18632	C6MG0ACXX_8_7448.sorted.filtered_peak_3474
chr11	47292490	47292813	324	29.33	3.90965	2.00065	1.50258	C6MG0ACXX_8_7448.sorted.filtered_peak_3475
chr11	47429602	47430283	682	45.07	14.04500	3.56803	11.03147	C6MG0ACXX_8_7448.sorted.filtered_peak_3476
chr11	47447684	47448477	794	44.16	18.46535	4.49848	15.32307	C6MG0ACXX_8_7448.sorted.filtered_peak_3477
chr11	47573918	47575022	1105	34.05	10.83236	3.33562	8.01220	C6MG0ACXX_8_7448.sorted.filtered_peak_3478
chr11	47586868	47587801	934	17.98	5.15680	2.86032	2.60221	C6MG0ACXX_8_7448.sorted.filtered_peak_3479
chr11	47600142	47600824	683	31.70	9.85002	3.41186	7.00042	C6MG0ACXX_8_7448.sorted.filtered_peak_3480
chr11	47663651	47664598	948	54.05	21.37890	4.38377	18.12854	C6MG0ACXX_8_7448.sorted.filtered_peak_3481
chr11	47736572	47737124	553	23.49	7.84294	3.36973	5.12312	C6MG0ACXX_8_7448.sorted.filtered_peak_3482
chr11	47788179	47789350	1172	62.88	29.36992	4.75673	25.98536	C6MG0ACXX_8_7448.sorted.filtered_peak_3483
chr11	47869554	47870242	689	24.75	6.95575	3.00011	4.28546	C6MG0ACXX_8_7448.sorted.filtered_peak_3484
chr11	47884881	47885187	307	22.65	9.13940	3.99700	6.31657	C6MG0ACXX_8_7448.sorted.filtered_peak_3485
chr11	47956070	47956353	284	19.76	7.10954	3.50878	4.39166	C6MG0ACXX_8_7448.sorted.filtered_peak_3486
chr11	48002210	48002491	282	23.85	5.62564	2.67610	3.01884	C6MG0ACXX_8_7448.sorted.filtered_peak_3487
chr11	48023093	48023636	544	57.31	20.96742	4.21614	17.70518	C6MG0ACXX_8_7448.sorted.filtered_peak_3488
chr11	48033516	48033907	392	28.94	6.95047	2.79408	4.25855	C6MG0ACXX_8_7448.sorted.filtered_peak_3489
chr11	48076877	48077668	792	27.10	6.84301	2.84253	4.16849	C6MG0ACXX_8_7448.sorted.filtered_peak_3490
chr11	48131252	48131689	438	20.34	4.99529	2.64829	2.45613	C6MG0ACXX_8_7448.sorted.filtered_peak_3491
chr11	57070473	57070763	291	15.57	4.45121	2.74681	1.97168	C6MG0ACXX_8_7448.sorted.filtered_peak_3492
chr11	57092215	57092847	633	42.83	14.32386	3.78746	11.29280	C6MG0ACXX_8_7448.sorted.filtered_peak_3493
chr11	57102982	57103708	727	27.59	7.79291	3.09407	5.05890	C6MG0ACXX_8_7448.sorted.filtered_peak_3494
chr11	57192285	57192647	363	24.27	5.21938	2.52033	2.65851	C6MG0ACXX_8_7448.sorted.filtered_peak_3495
chr11	57298086	57298689	604	50.28	18.70316	4.16945	15.53133	C6MG0ACXX_8_7448.sorted.filtered_peak_3496
chr11	57333396	57334125	730	23.46	4.46287	2.32158	1.98815	C6MG0ACXX_8_7448.sorted.filtered_peak_3497
chr11	57334858	57335998	1141	27.84	6.45689	2.70537	3.80405	C6MG0ACXX_8_7448.sorted.filtered_peak_3498
chr11	57417321	57417578	258	23.76	6.83496	3.05160	4.15512	C6MG0ACXX_8_7448.sorted.filtered_peak_3499
chr11	57424643	57425386	744	58.68	25.45741	4.78233	22.09592	C6MG0ACXX_8_7448.sorted.filtered_peak_3500
chr11	57434386	57435916	1531	75.81	26.31390	3.93325	22.93055	C6MG0ACXX_8_7448.sorted.filtered_peak_3501
chr11	57479268	57480249	982	59.75	26.68433	4.72904	23.31240	C6MG0ACXX_8_7448.sorted.filtered_peak_3502
chr11	57508566	57509647	1082	33.43	9.02899	3.05541	6.24292	C6MG0ACXX_8_7448.sorted.filtered_peak_3503
chr11	57559604	57560028	425	37.95	15.33872	4.37680	12.27383	C6MG0ACXX_8_7448.sorted.filtered_peak_3504
chr11	57568210	57568604	395	16.89	4.58049	2.71203	2.07791	C6MG0ACXX_8_7448.sorted.filtered_peak_3505
chr11	58335490	58335740	251	20.76	5.35534	2.76375	2.76424	C6MG0ACXX_8_7448.sorted.filtered_peak_3506
chr11	58345083	58346625	1543	73.06	16.52029	2.97968	13.39392	C6MG0ACXX_8_7448.sorted.filtered_peak_3507
chr11	58421539	58421790	252	15.84	4.35595	2.68896	1.87770	C6MG0ACXX_8_7448.sorted.filtered_peak_3508
chr11	58903189	58903775	587	18.67	6.07305	3.14720	3.45906	C6MG0ACXX_8_7448.sorted.filtered_peak_3509
chr11	58909945	58910739	795	42.93	13.28623	3.58220	10.28566	C6MG0ACXX_8_7448.sorted.filtered_peak_3510
chr11	58911845	58912392	548	30.34	6.35492	2.56759	3.71006	C6MG0ACXX_8_7448.sorted.filtered_peak_3511
chr11	58938979	58939294	316	31.67	9.59875	3.35526	6.76013	C6MG0ACXX_8_7448.sorted.filtered_peak_3512
chr11	58939523	58939931	409	23.72	5.17759	2.53478	2.61951	C6MG0ACXX_8_7448.sorted.filtered_peak_3513
chr11	59317787	59318868	1082	29.26	8.00777	3.02299	5.27951	C6MG0ACXX_8_7448.sorted.filtered_peak_3514
chr11	59327876	59328637	762	32.34	7.85485	2.86685	5.10888	C6MG0ACXX_8_7448.sorted.filtered_peak_3515
chr11	59333514	59334096	583	17.79	4.86413	2.74741	2.35063	C6MG0ACXX_8_7448.sorted.filtered_peak_3516
chr11	59383101	59384165	1065	98.08	42.16114	5.10586	38.28003	C6MG0ACXX_8_7448.sorted.filtered_peak_3517
chr11	59436316	59437139	824	50.83	18.81590	3.97231	15.68606	C6MG0ACXX_8_7448.sorted.filtered_peak_3518
chr11	59521533	59522338	806	20.01	3.96384	2.30795	1.54668	C6MG0ACXX_8_7448.sorted.filtered_peak_3519
chr11	59577848	59578488	641	27.38	8.00791	3.18316	5.24958	C6MG0ACXX_8_7448.sorted.filtered_peak_3520
chr11	59625531	59625930	400	21.80	6.22364	2.98306	3.58720	C6MG0ACXX_8_7448.sorted.filtered_peak_3521
chr11	60609290	60609860	571	38.90	11.74615	3.41584	8.82723	C6MG0ACXX_8_7448.sorted.filtered_peak_3522
chr11	60673669	60674413	745	53.81	18.93604	3.91788	15.79242	C6MG0ACXX_8_7448.sorted.filtered_peak_3523
chr11	60681261	60681936	676	48.22	13.74498	3.36805	10.74028	C6MG0ACXX_8_7448.sorted.filtered_peak_3524
chr11	60739098	60739483	386	21.94	3.88560	2.20552	1.48089	C6MG0ACXX_8_7448.sorted.filtered_peak_3525
chr11	60746256	60746737	482	24.98	5.94418	2.71339	3.31561	C6MG0ACXX_8_7448.sorted.filtered_peak_3526
chr11	60753481	60754238	758	33.47	9.74133	3.17575	6.94755	C6MG0ACXX_8_7448.sorted.filtered_peak_3527
chr11	60755321	60755624	304	23.16	4.47101	2.33908	1.99589	C6MG0ACXX_8_7448.sorted.filtered_peak_3528
chr11	60761999	60762337	339	18.68	5.94104	3.11364	3.32282	C6MG0ACXX_8_7448.sorted.filtered_peak_3529
chr11	60809617	60809926	310	17.49	4.77522	2.73923	2.26563	C6MG0ACXX_8_7448.sorted.filtered_peak_3530
chr11	60828567	60829207	641	24.67	6.44839	2.87954	3.78848	C6MG0ACXX_8_7448.sorted.filtered_peak_3531
chr11	60838699	60839069	371	22.04	5.50864	2.72438	2.92334	C6MG0ACXX_8_7448.sorted.filtered_peak_3532
chr11	60851117	60851589	473	25.35	8.03887	3.33830	5.28314	C6MG0ACXX_8_7448.sorted.filtered_peak_3533
chr11	60859381	60860252	872	17.57	4.60792	2.67370	2.10255	C6MG0ACXX_8_7448.sorted.filtered_peak_3534
chr11	60869755	60870009	255	16.21	4.92635	2.90867	2.37774	C6MG0ACXX_8_7448.sorted.filtered_peak_3535
chr11	60897345	60897790	446	23.29	5.20431	2.56430	2.64259	C6MG0ACXX_8_7448.sorted.filtered_peak_3536
chr11	60928479	60929365	887	49.38	16.33123	3.82611	13.21846	C6MG0ACXX_8_7448.sorted.filtered_peak_3537
chr11	61100405	61100925	521	42.91	13.91775	3.63901	10.91734	C6MG0ACXX_8_7448.sorted.filtered_peak_3538
chr11	61129194	61129938	745	45.58	16.25185	4.04908	13.14316	C6MG0ACXX_8_7448.sorted.filtered_peak_3539
chr11	61159581	61160368	788	19.48	5.67714	2.94322	3.08444	C6MG0ACXX_8_7448.sorted.filtered_peak_3540
chr11	61197094	61197869	776	45.31	15.24491	3.72592	12.20998	C6MG0ACXX_8_7448.sorted.filtered_peak_3541
chr11	61348512	61349141	630	38.30	11.93098	3.54628	8.98236	C6MG0ACXX_8_7448.sorted.filtered_peak_3542
chr11	61447627	61447906	280	22.70	6.43038	3.00117	3.76922	C6MG0ACXX_8_7448.sorted.filtered_peak_3543
chr11	61463394	61463836	443	35.83	14.94225	4.44597	11.89882	C6MG0ACXX_8_7448.sorted.filtered_peak_3544
chr11	61559900	61560511	612	42.68	16.57744	4.25680	13.47942	C6MG0ACXX_8_7448.sorted.filtered_peak_3545
chr11	61582807	61583087	281	19.98	4.00782	2.32475	1.58513	C6MG0ACXX_8_7448.sorted.filtered_peak_3546
chr11	61595174	61595575	402	26.13	6.41741	2.79726	3.75562	C6MG0ACXX_8_7448.sorted.filtered_peak_3547
chr11	61602177	61602434	258	22.59	6.07174	2.88726	3.43722	C6MG0ACXX_8_7448.sorted.filtered_peak_3548
chr11	61638765	61639052	288	17.33	4.19745	2.52948	1.74290	C6MG0ACXX_8_7448.sorted.filtered_peak_3549
chr11	61666461	61666859	399	21.66	5.83612	2.85972	3.22731	C6MG0ACXX_8_7448.sorted.filtered_peak_3550
chr11	61734396	61734672	277	25.54	3.50985	1.98501	1.17451	C6MG0ACXX_8_7448.sorted.filtered_peak_3551
chr11	61735034	61735528	495	38.73	9.02452	2.84531	6.22555	C6MG0ACXX_8_7448.sorted.filtered_peak_3552
chr11	61792965	61793641	677	31.11	10.40787	3.56624	7.54897	C6MG0ACXX_8_7448.sorted.filtered_peak_3553
chr11	61849494	61849860	367	23.11	9.44358	4.04504	6.61171	C6MG0ACXX_8_7448.sorted.filtered_peak_3554
chr11	61879958	61880278	321	26.40	8.25455	3.32767	5.48685	C6MG0ACXX_8_7448.sorted.filtered_peak_3555
chr11	61891008	61891585	578	58.19	26.34562	5.18773	22.91373	C6MG0ACXX_8_7448.sorted.filtered_peak_3556
chr11	62104759	62105079	321	15.97	3.91941	2.49230	1.51442	C6MG0ACXX_8_7448.sorted.filtered_peak_3557
chr11	62195268	62195578	311	19.19	5.42420	2.88155	2.84029	C6MG0ACXX_8_7448.sorted.filtered_peak_3558
chr11	62319250	62319589	340	41.58	8.67478	2.68095	5.88966	C6MG0ACXX_8_7448.sorted.filtered_peak_3559
chr11	62323223	62323565	343	35.49	4.50791	2.01177	2.01096	C6MG0ACXX_8_7448.sorted.filtered_peak_3560
chr11	62323920	62324688	769	49.10	10.70002	2.83073	7.79843	C6MG0ACXX_8_7448.sorted.filtered_peak_3561
chr11	62341198	62342105	908	62.81	23.89766	4.06170	20.65221	C6MG0ACXX_8_7448.sorted.filtered_peak_3562
chr11	62358863	62359743	881	52.64	16.88231	3.57636	13.81815	C6MG0ACXX_8_7448.sorted.filtered_peak_3563
chr11	62366577	62367051	475	58.69	13.99453	3.00650	10.98517	C6MG0ACXX_8_7448.sorted.filtered_peak_3564
chr11	62369072	62369682	611	65.73	19.20693	3.50506	16.01289	C6MG0ACXX_8_7448.sorted.filtered_peak_3565
chr11	62379953	62380681	729	42.67	11.19850	3.12704	8.29116	C6MG0ACXX_8_7448.sorted.filtered_peak_3566
chr11	62389106	62390158	1053	47.79	15.65884	3.68439	12.59962	C6MG0ACXX_8_7448.sorted.filtered_peak_3567
chr11	62413590	62414411	822	50.48	16.54240	3.72433	13.44818	C6MG0ACXX_8_7448.sorted.filtered_peak_3568
chr11	62420296	62421043	748	35.75	9.82472	3.14975	6.98528	C6MG0ACXX_8_7448.sorted.filtered_peak_3569
chr11	62432337	62433009	673	34.14	8.13748	2.82529	5.39500	C6MG0ACXX_8_7448.sorted.filtered_peak_3570
chr11	62433293	62433672	380	27.65	4.75597	2.24701	2.26873	C6MG0ACXX_8_7448.sorted.filtered_peak_3571
chr11	62438876	62439431	556	24.96	4.53980	2.29456	2.04724	C6MG0ACXX_8_7448.sorted.filtered_peak_3572
chr11	62439645	62439923	279	29.36	7.02658	2.80136	4.32508	C6MG0ACXX_8_7448.sorted.filtered_peak_3573
chr11	62446403	62446892	490	27.95	9.07250	3.47010	6.25829	C6MG0ACXX_8_7448.sorted.filtered_peak_3574
chr11	62462208	62462664	457	15.24	4.10211	2.61956	1.66200	C6MG0ACXX_8_7448.sorted.filtered_peak_3575
chr11	62473587	62474062	476	43.96	11.55106	3.14572	8.62948	C6MG0ACXX_8_7448.sorted.filtered_peak_3576
chr11	62476815	62477570	756	43.60	9.82143	2.77185	7.01080	C6MG0ACXX_8_7448.sorted.filtered_peak_3577
chr11	62494548	62496056	1509	76.46	23.98075	3.66968	20.65628	C6MG0ACXX_8_7448.sorted.filtered_peak_3578
chr11	62521199	62521991	793	73.57	34.17373	5.60699	30.48823	C6MG0ACXX_8_7448.sorted.filtered_peak_3579
chr11	62528781	62529214	434	34.98	13.38525	4.04068	10.42153	C6MG0ACXX_8_7448.sorted.filtered_peak_3580
chr11	62538291	62539385	1095	31.80	10.19311	3.41566	7.36702	C6MG0ACXX_8_7448.sorted.filtered_peak_3581
chr11	62553827	62554309	483	30.76	5.98763	2.45914	3.38110	C6MG0ACXX_8_7448.sorted.filtered_peak_3582
chr11	62554612	62555142	531	45.75	12.88336	3.31725	9.91035	C6MG0ACXX_8_7448.sorted.filtered_peak_3583
chr11	62559317	62559643	327	30.20	5.45204	2.35294	2.87769	C6MG0ACXX_8_7448.sorted.filtered_peak_3584
chr11	62572579	62573439	861	50.15	16.96377	3.75679	13.87665	C6MG0ACXX_8_7448.sorted.filtered_peak_3585
chr11	62599088	62599942	855	65.39	23.62553	4.18702	20.28658	C6MG0ACXX_8_7448.sorted.filtered_peak_3586
chr11	62606887	62607265	379	45.05	7.65328	2.40665	4.90880	C6MG0ACXX_8_7448.sorted.filtered_peak_3587
chr11	62608750	62609763	1014	57.84	15.03992	3.25184	11.96402	C6MG0ACXX_8_7448.sorted.filtered_peak_3588
chr11	62623122	62623951	830	67.70	30.09805	4.89556	26.61870	C6MG0ACXX_8_7448.sorted.filtered_peak_3589
chr11	62630068	62630400	333	28.07	10.86128	4.01574	7.96863	C6MG0ACXX_8_7448.sorted.filtered_peak_3590
chr11	62647925	62649316	1392	34.02	7.97454	2.82491	5.21743	C6MG0ACXX_8_7448.sorted.filtered_peak_3591
chr11	63286060	63286335	276	19.75	6.39217	3.20099	3.74051	C6MG0ACXX_8_7448.sorted.filtered_peak_3592
chr11	63334541	63335168	628	35.29	12.22327	3.82846	9.26293	C6MG0ACXX_8_7448.sorted.filtered_peak_3593
chr11	63381715	63382165	451	17.23	4.46348	2.63752	1.97848	C6MG0ACXX_8_7448.sorted.filtered_peak_3594
chr11	63438734	63439409	676	38.61	14.81312	4.18875	11.76603	C6MG0ACXX_8_7448.sorted.filtered_peak_3595
chr11	63448644	63449550	907	49.67	19.81867	4.11059	16.68863	C6MG0ACXX_8_7448.sorted.filtered_peak_3596
chr11	63535126	63535451	326	21.44	5.36615	2.71413	2.79076	C6MG0ACXX_8_7448.sorted.filtered_peak_3597
chr11	63580344	63581002	659	24.69	7.34002	3.12992	4.64448	C6MG0ACXX_8_7448.sorted.filtered_peak_3598
chr11	63605970	63606894	925	102.81	46.27162	5.22101	42.30345	C6MG0ACXX_8_7448.sorted.filtered_peak_3599
chr11	63633825	63634089	265	23.92	7.07801	3.13968	4.36932	C6MG0ACXX_8_7448.sorted.filtered_peak_3600
chr11	63639490	63639739	250	18.08	4.44680	2.57977	1.96076	C6MG0ACXX_8_7448.sorted.filtered_peak_3601
chr11	63655791	63656396	606	25.16	7.34882	3.11332	4.63870	C6MG0ACXX_8_7448.sorted.filtered_peak_3602
chr11	63705693	63706706	1014	49.78	17.79101	3.84430	14.69510	C6MG0ACXX_8_7448.sorted.filtered_peak_3603
chr11	63713090	63713498	409	17.45	3.78376	2.36118	1.40036	C6MG0ACXX_8_7448.sorted.filtered_peak_3604
chr11	63741751	63742511	761	51.04	23.27364	4.85990	20.00896	C6MG0ACXX_8_7448.sorted.filtered_peak_3605
chr11	63753200	63754354	1155	24.70	6.64111	2.88747	4.00333	C6MG0ACXX_8_7448.sorted.filtered_peak_3606
chr11	63920549	63920943	395	17.84	4.74871	2.70301	2.24076	C6MG0ACXX_8_7448.sorted.filtered_peak_3607
chr11	63933473	63934101	629	18.76	5.93369	3.10866	3.30733	C6MG0ACXX_8_7448.sorted.filtered_peak_3608
chr11	63952830	63953801	972	102.57	47.12935	5.45394	43.11403	C6MG0ACXX_8_7448.sorted.filtered_peak_3609
chr11	63954507	63954769	263	38.19	5.23590	2.10998	2.66029	C6MG0ACXX_8_7448.sorted.filtered_peak_3610
chr11	63975213	63975565	353	29.16	6.64876	2.68875	3.99228	C6MG0ACXX_8_7448.sorted.filtered_peak_3611
chr11	63993495	63994087	593	36.55	7.78269	2.66327	5.04647	C6MG0ACXX_8_7448.sorted.filtered_peak_3612
chr11	63997832	63998205	374	42.13	8.57392	2.65026	5.78516	C6MG0ACXX_8_7448.sorted.filtered_peak_3613
chr11	64008253	64009219	967	89.97	32.04682	4.27606	28.44418	C6MG0ACXX_8_7448.sorted.filtered_peak_3614
chr11	64036875	64037969	1095	55.38	15.36403	3.18322	12.37032	C6MG0ACXX_8_7448.sorted.filtered_peak_3615
chr11	64052058	64053435	1378	52.04	13.56322	3.23941	10.53288	C6MG0ACXX_8_7448.sorted.filtered_peak_3616
chr11	64071808	64073364	1557	71.09	26.20983	3.88940	22.88721	C6MG0ACXX_8_7448.sorted.filtered_peak_3617
chr11	64084905	64085839	935	71.18	24.56104	4.13518	21.17275	C6MG0ACXX_8_7448.sorted.filtered_peak_3618
chr11	64099028	64099821	794	29.22	10.88316	3.80313	8.03104	C6MG0ACXX_8_7448.sorted.filtered_peak_3619
chr11	64107504	64107792	289	24.26	5.01112	2.46325	2.46409	C6MG0ACXX_8_7448.sorted.filtered_peak_3620
chr11	64110040	64110318	279	24.32	4.99452	2.45670	2.44936	C6MG0ACXX_8_7448.sorted.filtered_peak_3621
chr11	64216298	64216877	580	16.81	4.63855	2.73793	2.13485	C6MG0ACXX_8_7448.sorted.filtered_peak_3622
chr11	64455897	64456189	293	21.34	5.92661	2.91477	3.30545	C6MG0ACXX_8_7448.sorted.filtered_peak_3623
chr11	64490641	64491381	741	26.10	7.50560	3.10865	4.78486	C6MG0ACXX_8_7448.sorted.filtered_peak_3624
chr11	64511456	64511784	329	30.62	3.98506	1.98932	1.56800	C6MG0ACXX_8_7448.sorted.filtered_peak_3625
chr11	64513038	64513560	523	33.56	5.47902	2.26245	2.89653	C6MG0ACXX_8_7448.sorted.filtered_peak_3626
chr11	64531838	64532087	250	25.71	5.38893	2.51823	2.79974	C6MG0ACXX_8_7448.sorted.filtered_peak_3627
chr11	64545175	64545450	276	45.62	5.97252	2.09873	3.34890	C6MG0ACXX_8_7448.sorted.filtered_peak_3628
chr11	64545837	64546798	962	111.93	48.59618	5.21574	44.52406	C6MG0ACXX_8_7448.sorted.filtered_peak_3629
chr11	64570391	64570993	603	31.71	8.21329	2.95066	5.46923	C6MG0ACXX_8_7448.sorted.filtered_peak_3630
chr11	64577917	64578526	610	21.12	4.75226	2.52045	2.24119	C6MG0ACXX_8_7448.sorted.filtered_peak_3631
chr11	64618889	64619181	293	21.93	3.96183	2.23121	1.54399	C6MG0ACXX_8_7448.sorted.filtered_peak_3632
chr11	64627060	64627371	312	25.00	4.65440	2.32430	2.15091	C6MG0ACXX_8_7448.sorted.filtered_peak_3633
chr11	64645753	64646575	823	74.14	28.37185	4.32556	24.92931	C6MG0ACXX_8_7448.sorted.filtered_peak_3634
chr11	64661742	64661991	250	20.50	5.47937	2.81346	2.89228	C6MG0ACXX_8_7448.sorted.filtered_peak_3635
chr11	64684555	64685222	668	75.11	33.67176	5.19381	30.03687	C6MG0ACXX_8_7448.sorted.filtered_peak_3636
chr11	64691311	64692230	920	35.92	10.67240	3.32114	7.80906	C6MG0ACXX_8_7448.sorted.filtered_peak_3637
chr11	64739381	64739727	347	21.51	7.44111	3.45656	4.71183	C6MG0ACXX_8_7448.sorted.filtered_peak_3638
chr11	64780870	64782022	1153	37.01	12.36298	3.72242	9.40442	C6MG0ACXX_8_7448.sorted.filtered_peak_3639
chr11	64794579	64795423	845	40.93	15.65271	4.24822	12.56241	C6MG0ACXX_8_7448.sorted.filtered_peak_3640
chr11	64808188	64809161	974	44.99	14.56317	3.62684	11.54337	C6MG0ACXX_8_7448.sorted.filtered_peak_3641
chr11	64851254	64851976	723	55.66	19.33240	3.94144	16.14564	C6MG0ACXX_8_7448.sorted.filtered_peak_3642
chr11	64863311	64863816	506	25.07	8.02063	3.33163	5.27651	C6MG0ACXX_8_7448.sorted.filtered_peak_3643
chr11	64864018	64864295	278	22.12	6.00591	2.88985	3.37861	C6MG0ACXX_8_7448.sorted.filtered_peak_3644
chr11	64879168	64879550	383	42.84	9.82714	2.87108	6.97737	C6MG0ACXX_8_7448.sorted.filtered_peak_3645
chr11	64884971	64885532	562	79.54	26.99945	3.97163	23.57455	C6MG0ACXX_8_7448.sorted.filtered_peak_3646
chr11	64889488	64889949	462	56.07	14.02206	3.10230	11.00456	C6MG0ACXX_8_7448.sorted.filtered_peak_3647
chr11	64901877	64902811	935	47.52	14.86449	3.66852	11.79494	C6MG0ACXX_8_7448.sorted.filtered_peak_3648
chr11	64948648	64949385	738	19.27	4.20755	2.42430	1.76320	C6MG0ACXX_8_7448.sorted.filtered_peak_3649
chr11	65028891	65029951	1061	44.68	15.95010	3.78227	12.91722	C6MG0ACXX_8_7448.sorted.filtered_peak_3650
chr11	65047336	65047651	316	18.11	4.51060	2.60242	2.01880	C6MG0ACXX_8_7448.sorted.filtered_peak_3651
chr11	65082095	65082651	557	25.68	8.29381	3.34342	5.54483	C6MG0ACXX_8_7448.sorted.filtered_peak_3652
chr11	65082861	65083180	320	17.79	4.07787	2.45571	1.64145	C6MG0ACXX_8_7448.sorted.filtered_peak_3653
chr11	65101067	65101791	725	38.92	15.85642	4.38884	12.77976	C6MG0ACXX_8_7448.sorted.filtered_peak_3654
chr11	65121903	65122315	413	36.10	12.27329	3.70805	9.34327	C6MG0ACXX_8_7448.sorted.filtered_peak_3655
chr11	65149567	65150300	734	44.94	11.94687	3.18254	9.00810	C6MG0ACXX_8_7448.sorted.filtered_peak_3656
chr11	65153824	65154220	397	39.09	9.10581	2.85277	6.29859	C6MG0ACXX_8_7448.sorted.filtered_peak_3657
chr11	65186175	65186801	627	57.92	9.40252	2.38902	6.57502	C6MG0ACXX_8_7448.sorted.filtered_peak_3658
chr11	65189516	65190334	819	57.14	7.55880	2.13615	4.85166	C6MG0ACXX_8_7448.sorted.filtered_peak_3659
chr11	65213806	65214055	250	17.67	4.35041	2.56461	1.88487	C6MG0ACXX_8_7448.sorted.filtered_peak_3660
chr11	65222245	65222990	746	25.65	10.46018	3.99391	7.62836	C6MG0ACXX_8_7448.sorted.filtered_peak_3661
chr11	65239380	65239942	563	23.27	6.56212	2.96806	3.92360	C6MG0ACXX_8_7448.sorted.filtered_peak_3662
chr11	65244606	65245436	831	34.81	11.99171	3.62873	9.11115	C6MG0ACXX_8_7448.sorted.filtered_peak_3663
chr11	65264618	65265671	1054	63.92	15.87258	3.06058	12.80713	C6MG0ACXX_8_7448.sorted.filtered_peak_3664
chr11	65266054	65266648	595	45.88	6.83845	2.21561	4.18461	C6MG0ACXX_8_7448.sorted.filtered_peak_3665
chr11	65274985	65275239	255	25.37	4.60012	2.29293	2.10698	C6MG0ACXX_8_7448.sorted.filtered_peak_3666
chr11	65278224	65278501	278	27.38	7.52448	3.05709	4.78786	C6MG0ACXX_8_7448.sorted.filtered_peak_3667
chr11	65292149	65292857	709	22.83	5.57861	2.68050	3.01316	C6MG0ACXX_8_7448.sorted.filtered_peak_3668
chr11	65307723	65308586	864	46.84	12.98624	3.24223	10.02238	C6MG0ACXX_8_7448.sorted.filtered_peak_3669
chr11	65313754	65314436	683	44.23	14.77891	3.82492	11.71953	C6MG0ACXX_8_7448.sorted.filtered_peak_3670
chr11	65337408	65338060	653	94.72	29.29059	3.75594	25.78218	C6MG0ACXX_8_7448.sorted.filtered_peak_3671
chr11	65341703	65342106	404	74.83	14.34497	2.66004	11.32279	C6MG0ACXX_8_7448.sorted.filtered_peak_3672
chr11	65343044	65343325	282	44.09	5.47704	2.04403	2.88560	C6MG0ACXX_8_7448.sorted.filtered_peak_3673
chr11	65381623	65381953	331	53.58	7.32506	2.17059	4.61746	C6MG0ACXX_8_7448.sorted.filtered_peak_3674
chr11	65382593	65383390	798	126.92	52.90020	5.01371	48.71262	C6MG0ACXX_8_7448.sorted.filtered_peak_3675
chr11	65405216	65405847	632	26.36	4.23864	2.16029	1.79150	C6MG0ACXX_8_7448.sorted.filtered_peak_3676
chr11	65406073	65406424	352	27.32	4.70509	2.26119	2.19200	C6MG0ACXX_8_7448.sorted.filtered_peak_3677
chr11	65419841	65420650	810	76.78	27.01815	4.17372	23.56707	C6MG0ACXX_8_7448.sorted.filtered_peak_3678
chr11	65430163	65430869	707	33.41	7.35614	2.69679	4.64263	C6MG0ACXX_8_7448.sorted.filtered_peak_3679
chr11	65431236	65431619	384	26.20	4.66318	2.28872	2.15097	C6MG0ACXX_8_7448.sorted.filtered_peak_3680
chr11	65479283	65480216	934	59.03	20.90081	4.15298	17.62734	C6MG0ACXX_8_7448.sorted.filtered_peak_3681
chr11	65487628	65488382	755	27.60	6.59995	2.75750	3.93775	C6MG0ACXX_8_7448.sorted.filtered_peak_3682
chr11	65548327	65548629	303	26.60	5.57169	2.53056	2.96784	C6MG0ACXX_8_7448.sorted.filtered_peak_3683
chr11	65585402	65585983	582	25.35	7.68029	3.21565	4.94985	C6MG0ACXX_8_7448.sorted.filtered_peak_3684
chr11	65601018	65601719	702	28.58	10.45847	3.74054	7.62260	C6MG0ACXX_8_7448.sorted.filtered_peak_3685
chr11	65625277	65626010	734	56.95	11.50247	2.62705	8.63187	C6MG0ACXX_8_7448.sorted.filtered_peak_3686
chr11	65626596	65627261	666	54.68	10.57018	2.56896	7.72775	C6MG0ACXX_8_7448.sorted.filtered_peak_3687
chr11	65640920	65641334	415	40.55	17.21736	4.66835	14.07308	C6MG0ACXX_8_7448.sorted.filtered_peak_3688
chr11	65655802	65656249	448	46.38	9.23336	2.61906	6.43061	C6MG0ACXX_8_7448.sorted.filtered_peak_3689
chr11	65657840	65658473	634	50.16	12.26954	3.00972	9.32378	C6MG0ACXX_8_7448.sorted.filtered_peak_3690
chr11	65667755	65668305	551	33.59	10.27574	3.39664	7.41737	C6MG0ACXX_8_7448.sorted.filtered_peak_3691
chr11	65686337	65687214	878	66.20	23.49818	4.09802	20.17387	C6MG0ACXX_8_7448.sorted.filtered_peak_3692
chr11	65695402	65695880	479	25.34	7.35889	3.12008	4.64175	C6MG0ACXX_8_7448.sorted.filtered_peak_3693
chr11	65728752	65729585	834	42.60	13.97183	3.59620	11.00256	C6MG0ACXX_8_7448.sorted.filtered_peak_3694
chr11	65756427	65756940	514	26.73	9.73232	3.75131	6.89536	C6MG0ACXX_8_7448.sorted.filtered_peak_3695
chr11	65769228	65770484	1257	42.34	12.36331	3.23289	9.47127	C6MG0ACXX_8_7448.sorted.filtered_peak_3696
chr11	65789934	65790238	305	19.22	4.75281	2.63429	2.22468	C6MG0ACXX_8_7448.sorted.filtered_peak_3697
chr11	65812564	65812864	301	23.73	5.48138	2.63320	2.89057	C6MG0ACXX_8_7448.sorted.filtered_peak_3698
chr11	65819246	65820063	818	58.02	21.46716	4.12316	18.22578	C6MG0ACXX_8_7448.sorted.filtered_peak_3699
chr11	65837139	65838001	863	34.50	7.31533	2.58590	4.65079	C6MG0ACXX_8_7448.sorted.filtered_peak_3700
chr11	65847961	65848286	326	21.40	4.37194	2.38103	1.90158	C6MG0ACXX_8_7448.sorted.filtered_peak_3701
chr11	65848964	65849334	371	23.35	5.43353	2.62175	2.86312	C6MG0ACXX_8_7448.sorted.filtered_peak_3702
chr11	65867861	65868665	805	21.26	5.83261	2.86516	3.23832	C6MG0ACXX_8_7448.sorted.filtered_peak_3703
chr11	65874574	65874893	320	17.90	4.33912	2.54327	1.87746	C6MG0ACXX_8_7448.sorted.filtered_peak_3704
chr11	65883065	65883371	307	25.44	7.01703	2.99444	4.32884	C6MG0ACXX_8_7448.sorted.filtered_peak_3705
chr11	65894311	65894828	518	18.11	4.86075	2.72311	2.35250	C6MG0ACXX_8_7448.sorted.filtered_peak_3706
chr11	65990089	65990478	390	29.83	9.96806	3.58382	7.11448	C6MG0ACXX_8_7448.sorted.filtered_peak_3707
chr11	66024556	66026091	1536	33.91	6.85880	2.54653	4.18760	C6MG0ACXX_8_7448.sorted.filtered_peak_3708
chr11	66035086	66036410	1325	53.46	15.67430	3.15968	12.71459	C6MG0ACXX_8_7448.sorted.filtered_peak_3709
chr11	66049946	66050267	322	33.26	8.32280	2.92690	5.56014	C6MG0ACXX_8_7448.sorted.filtered_peak_3710
chr11	66056371	66057220	850	63.41	22.69201	4.01941	19.41074	C6MG0ACXX_8_7448.sorted.filtered_peak_3711
chr11	66079351	66080536	1186	58.78	19.36749	3.92003	16.13927	C6MG0ACXX_8_7448.sorted.filtered_peak_3712
chr11	66112234	66112848	615	45.63	14.85145	3.66928	11.82373	C6MG0ACXX_8_7448.sorted.filtered_peak_3713
chr11	66115278	66115642	365	24.92	4.16923	2.18512	1.73190	C6MG0ACXX_8_7448.sorted.filtered_peak_3714
chr11	66139289	66139832	544	20.70	5.35981	2.74753	2.79531	C6MG0ACXX_8_7448.sorted.filtered_peak_3715
chr11	66156521	66156780	260	19.00	6.64065	3.38049	3.95874	C6MG0ACXX_8_7448.sorted.filtered_peak_3716
chr11	66175953	66176629	677	24.60	7.57599	3.25236	4.84077	C6MG0ACXX_8_7448.sorted.filtered_peak_3717
chr11	66189136	66189426	291	21.61	6.52627	3.11517	3.85582	C6MG0ACXX_8_7448.sorted.filtered_peak_3718
chr11	66197579	66197929	351	15.05	4.06374	2.61393	1.63654	C6MG0ACXX_8_7448.sorted.filtered_peak_3719
chr11	66206163	66206710	548	36.33	15.62225	4.71516	12.51835	C6MG0ACXX_8_7448.sorted.filtered_peak_3720
chr11	66233869	66234636	768	40.22	15.49020	4.10819	12.45866	C6MG0ACXX_8_7448.sorted.filtered_peak_3721
chr11	66247579	66248272	694	54.54	20.85621	4.36884	17.60537	C6MG0ACXX_8_7448.sorted.filtered_peak_3722
chr11	66277767	66278557	791	21.89	6.69923	3.11903	4.04291	C6MG0ACXX_8_7448.sorted.filtered_peak_3723
chr11	66313384	66313918	535	41.23	13.20190	3.65347	10.20237	C6MG0ACXX_8_7448.sorted.filtered_peak_3724
chr11	66360214	66360859	646	41.69	18.53331	4.79163	15.36602	C6MG0ACXX_8_7448.sorted.filtered_peak_3725
chr11	66383740	66384897	1158	62.37	22.64500	4.18192	19.34358	C6MG0ACXX_8_7448.sorted.filtered_peak_3726
chr11	66405694	66406457	764	58.01	24.68725	4.58066	21.36819	C6MG0ACXX_8_7448.sorted.filtered_peak_3727
chr11	66444957	66446117	1161	35.60	11.28901	3.51701	8.37531	C6MG0ACXX_8_7448.sorted.filtered_peak_3728
chr11	66511981	66512589	609	31.38	10.86505	3.61676	8.01286	C6MG0ACXX_8_7448.sorted.filtered_peak_3729
chr11	66610488	66611147	660	29.51	6.19034	2.54099	3.58161	C6MG0ACXX_8_7448.sorted.filtered_peak_3730
chr11	66623733	66624074	342	37.90	10.70345	3.27140	7.80978	C6MG0ACXX_8_7448.sorted.filtered_peak_3731
chr11	66725533	66726380	848	50.09	21.12297	4.50332	17.90696	C6MG0ACXX_8_7448.sorted.filtered_peak_3732
chr11	66886232	66887090	859	67.00	26.18649	4.33106	22.81666	C6MG0ACXX_8_7448.sorted.filtered_peak_3733
chr11	67007093	67007969	877	45.68	14.96347	3.64251	11.93992	C6MG0ACXX_8_7448.sorted.filtered_peak_3734
chr11	67008164	67008691	528	27.94	4.68761	2.23793	2.17331	C6MG0ACXX_8_7448.sorted.filtered_peak_3735
chr11	67035664	67036025	362	33.39	4.83823	2.12983	2.30438	C6MG0ACXX_8_7448.sorted.filtered_peak_3736
chr11	67044905	67045359	455	34.24	8.39093	2.88938	5.62956	C6MG0ACXX_8_7448.sorted.filtered_peak_3737
chr11	67055629	67056806	1178	42.02	8.61041	2.65212	5.82565	C6MG0ACXX_8_7448.sorted.filtered_peak_3738
chr11	67084648	67085499	852	48.99	17.90482	3.89864	14.81453	C6MG0ACXX_8_7448.sorted.filtered_peak_3739
chr11	67120515	67121432	918	40.48	10.78829	3.09498	7.92846	C6MG0ACXX_8_7448.sorted.filtered_peak_3740
chr11	67141001	67141293	293	24.35	4.93152	2.43132	2.39831	C6MG0ACXX_8_7448.sorted.filtered_peak_3741
chr11	67159180	67159715	536	32.91	9.35723	3.17238	6.55424	C6MG0ACXX_8_7448.sorted.filtered_peak_3742
chr11	67169078	67169651	574	55.88	16.37386	3.40777	13.30186	C6MG0ACXX_8_7448.sorted.filtered_peak_3743
chr11	67176620	67176991	372	35.47	8.22331	2.81567	5.45546	C6MG0ACXX_8_7448.sorted.filtered_peak_3744
chr11	67188495	67188958	464	40.97	11.74169	3.27523	8.83737	C6MG0ACXX_8_7448.sorted.filtered_peak_3745
chr11	67195467	67196125	659	44.17	14.36117	3.64508	11.35084	C6MG0ACXX_8_7448.sorted.filtered_peak_3746
chr11	67232117	67232469	353	42.11	12.02535	3.33448	9.08149	C6MG0ACXX_8_7448.sorted.filtered_peak_3747
chr11	67236403	67237037	635	39.28	10.59244	3.08775	7.75348	C6MG0ACXX_8_7448.sorted.filtered_peak_3748
chr11	67250068	67251057	990	68.59	23.03506	3.93936	19.70754	C6MG0ACXX_8_7448.sorted.filtered_peak_3749
chr11	67275408	67276522	1115	73.92	23.37319	3.70149	20.06783	C6MG0ACXX_8_7448.sorted.filtered_peak_3750
chr11	67350923	67351460	538	27.71	9.26729	3.50677	6.45773	C6MG0ACXX_8_7448.sorted.filtered_peak_3751
chr11	67367944	67368374	431	17.12	5.16009	2.92406	2.60721	C6MG0ACXX_8_7448.sorted.filtered_peak_3752
chr11	67374004	67374540	537	43.22	16.42867	4.15315	13.34301	C6MG0ACXX_8_7448.sorted.filtered_peak_3753
chr11	67381383	67381965	583	34.42	8.81641	3.01335	6.01112	C6MG0ACXX_8_7448.sorted.filtered_peak_3754
chr11	67397271	67398226	956	53.59	19.86458	4.11094	16.67090	C6MG0ACXX_8_7448.sorted.filtered_peak_3755
chr11	67572824	67573578	755	25.80	11.91554	4.53038	8.99961	C6MG0ACXX_8_7448.sorted.filtered_peak_3756
chr11	67797757	67798478	722	69.98	31.36938	5.17506	27.79050	C6MG0ACXX_8_7448.sorted.filtered_peak_3757
chr11	67888626	67889151	526	37.72	13.01501	3.80324	10.04190	C6MG0ACXX_8_7448.sorted.filtered_peak_3758
chr11	67981054	67981552	499	30.46	6.67608	2.66420	3.99385	C6MG0ACXX_8_7448.sorted.filtered_peak_3759
chr11	68039285	68039936	652	37.28	11.68089	3.48629	8.76427	C6MG0ACXX_8_7448.sorted.filtered_peak_3760
chr11	68065320	68065732	413	15.47	4.13195	2.61163	1.69471	C6MG0ACXX_8_7448.sorted.filtered_peak_3761
chr11	68227586	68228495	910	55.41	21.41461	4.37268	18.14803	C6MG0ACXX_8_7448.sorted.filtered_peak_3762
chr11	68239403	68239943	541	25.66	7.54908	3.13695	4.83446	C6MG0ACXX_8_7448.sorted.filtered_peak_3763
chr11	68518805	68519248	444	26.23	8.97045	3.53159	6.18254	C6MG0ACXX_8_7448.sorted.filtered_peak_3764
chr11	68606604	68607416	813	39.37	8.31406	2.64884	5.56551	C6MG0ACXX_8_7448.sorted.filtered_peak_3765
chr11	68609386	68609667	282	29.19	3.76678	1.96844	1.38280	C6MG0ACXX_8_7448.sorted.filtered_peak_3766
chr11	68670870	68671481	612	21.93	5.11124	2.59160	2.57822	C6MG0ACXX_8_7448.sorted.filtered_peak_3767
chr11	68816057	68816633	577	42.37	16.05526	4.13940	12.98186	C6MG0ACXX_8_7448.sorted.filtered_peak_3768
chr11	69064687	69065133	447	36.50	10.32306	3.23142	7.46362	C6MG0ACXX_8_7448.sorted.filtered_peak_3769
chr11	69258241	69258490	250	18.09	5.21131	2.87831	2.64742	C6MG0ACXX_8_7448.sorted.filtered_peak_3770
chr11	69489794	69490390	597	45.35	17.96633	4.32292	14.82351	C6MG0ACXX_8_7448.sorted.filtered_peak_3771
chr11	70049135	70049573	439	43.72	13.92237	3.61196	10.91758	C6MG0ACXX_8_7448.sorted.filtered_peak_3772
chr11	70049785	70050399	615	33.31	7.76823	2.78481	5.03818	C6MG0ACXX_8_7448.sorted.filtered_peak_3773
chr11	70116126	70116968	843	38.96	16.53444	4.36937	13.48069	C6MG0ACXX_8_7448.sorted.filtered_peak_3774
chr11	70211050	70211608	559	28.18	9.85811	3.65677	7.01792	C6MG0ACXX_8_7448.sorted.filtered_peak_3775
chr11	70244247	70244781	535	16.61	4.14104	2.54291	1.70092	C6MG0ACXX_8_7448.sorted.filtered_peak_3776
chr11	70601664	70602104	441	17.88	5.95737	3.19113	3.33222	C6MG0ACXX_8_7448.sorted.filtered_peak_3777
chr11	71159356	71159732	377	40.26	9.31059	2.83145	6.50453	C6MG0ACXX_8_7448.sorted.filtered_peak_3778
chr11	71163944	71164569	626	40.92	10.65325	2.99031	7.82997	C6MG0ACXX_8_7448.sorted.filtered_peak_3779
chr11	71497666	71498715	1050	39.36	21.62707	5.91313	18.37547	C6MG0ACXX_8_7448.sorted.filtered_peak_3780
chr11	71639360	71640274	915	47.00	17.88021	4.31730	14.70900	C6MG0ACXX_8_7448.sorted.filtered_peak_3781
chr11	71673448	71674031	584	19.43	6.25800	3.15974	3.62293	C6MG0ACXX_8_7448.sorted.filtered_peak_3782
chr11	71751660	71752236	577	20.78	4.33151	2.39879	1.86290	C6MG0ACXX_8_7448.sorted.filtered_peak_3783
chr11	71791280	71792187	908	69.42	30.44282	4.98745	26.90940	C6MG0ACXX_8_7448.sorted.filtered_peak_3784
chr11	71814115	71814715	601	48.35	14.53125	3.46818	11.50640	C6MG0ACXX_8_7448.sorted.filtered_peak_3785
chr11	71823221	71824104	884	72.36	27.00370	4.42070	23.55167	C6MG0ACXX_8_7448.sorted.filtered_peak_3786
chr11	71934122	71934971	850	49.95	14.88804	3.50036	11.83024	C6MG0ACXX_8_7448.sorted.filtered_peak_3787
chr11	72037171	72037825	655	20.39	6.05884	3.01999	3.43566	C6MG0ACXX_8_7448.sorted.filtered_peak_3788
chr11	72125246	72125632	387	19.33	5.51807	2.90116	2.93478	C6MG0ACXX_8_7448.sorted.filtered_peak_3789
chr11	72145216	72145862	647	55.91	23.41274	4.77128	20.07098	C6MG0ACXX_8_7448.sorted.filtered_peak_3790
chr11	72182295	72182619	325	19.09	5.77104	3.02595	3.15661	C6MG0ACXX_8_7448.sorted.filtered_peak_3791
chr11	72230777	72231288	512	24.87	8.32421	3.41448	5.57902	C6MG0ACXX_8_7448.sorted.filtered_peak_3792
chr11	72379739	72380036	298	15.70	4.32795	2.67889	1.86843	C6MG0ACXX_8_7448.sorted.filtered_peak_3793
chr11	72395475	72395804	330	18.22	3.65311	2.27559	1.29281	C6MG0ACXX_8_7448.sorted.filtered_peak_3794
chr11	72433225	72433803	579	43.10	13.63235	3.65771	10.61017	C6MG0ACXX_8_7448.sorted.filtered_peak_3795
chr11	72447711	72448344	634	22.30	5.71186	2.75640	3.13207	C6MG0ACXX_8_7448.sorted.filtered_peak_3796
chr11	72463409	72463832	424	22.27	5.13800	2.59269	2.58524	C6MG0ACXX_8_7448.sorted.filtered_peak_3797
chr11	72504414	72505344	931	52.83	20.27905	4.30156	17.06256	C6MG0ACXX_8_7448.sorted.filtered_peak_3798
chr11	72524440	72525747	1308	45.99	11.74473	3.05744	8.82326	C6MG0ACXX_8_7448.sorted.filtered_peak_3799
chr11	72533070	72533826	757	33.51	8.65634	2.96118	5.88760	C6MG0ACXX_8_7448.sorted.filtered_peak_3800
chr11	72680871	72681358	488	30.64	12.14084	4.14844	9.19991	C6MG0ACXX_8_7448.sorted.filtered_peak_3801
chr11	72853076	72853868	793	39.44	9.55364	2.95542	6.70981	C6MG0ACXX_8_7448.sorted.filtered_peak_3802
chr11	73018437	73018984	548	20.78	4.48702	2.44977	2.00473	C6MG0ACXX_8_7448.sorted.filtered_peak_3803
chr11	73087111	73087590	480	39.72	10.33519	3.06447	7.47810	C6MG0ACXX_8_7448.sorted.filtered_peak_3804
chr11	73241963	73242441	479	15.47	4.50166	2.77689	2.01279	C6MG0ACXX_8_7448.sorted.filtered_peak_3805
chr11	73309046	73309808	763	53.92	20.76661	4.45794	17.49178	C6MG0ACXX_8_7448.sorted.filtered_peak_3806
chr11	73358423	73358859	437	16.26	4.13129	2.56394	1.69255	C6MG0ACXX_8_7448.sorted.filtered_peak_3807
chr11	73471987	73472651	665	71.41	34.94014	5.63143	31.27247	C6MG0ACXX_8_7448.sorted.filtered_peak_3808
chr11	73490182	73491069	888	52.48	24.41319	5.16298	21.05721	C6MG0ACXX_8_7448.sorted.filtered_peak_3809
chr11	73498827	73499427	601	29.56	9.44961	3.45408	6.62145	C6MG0ACXX_8_7448.sorted.filtered_peak_3810
chr11	73587592	73588312	721	43.25	16.24454	4.11068	13.16228	C6MG0ACXX_8_7448.sorted.filtered_peak_3811
chr11	73685049	73685582	534	23.45	4.48842	2.33112	2.00967	C6MG0ACXX_8_7448.sorted.filtered_peak_3812
chr11	73693771	73694773	1003	40.77	10.33924	3.03218	7.47269	C6MG0ACXX_8_7448.sorted.filtered_peak_3813
chr11	73706213	73706540	328	26.96	7.79725	3.14832	5.05312	C6MG0ACXX_8_7448.sorted.filtered_peak_3814
chr11	73706869	73707230	362	20.27	3.98578	2.30252	1.56674	C6MG0ACXX_8_7448.sorted.filtered_peak_3815
chr11	73741713	73742204	492	18.83	4.99839	2.74392	2.45529	C6MG0ACXX_8_7448.sorted.filtered_peak_3816
chr11	73881858	73882536	679	75.73	34.76377	5.25328	31.10638	C6MG0ACXX_8_7448.sorted.filtered_peak_3817
chr11	74099843	74100115	273	18.00	5.79767	3.12538	3.18158	C6MG0ACXX_8_7448.sorted.filtered_peak_3818
chr11	74109288	74110190	903	41.48	15.43180	4.07307	12.37451	C6MG0ACXX_8_7448.sorted.filtered_peak_3819
chr11	74204057	74204960	904	44.54	18.60806	4.30341	15.51578	C6MG0ACXX_8_7448.sorted.filtered_peak_3820
chr11	74303461	74303976	516	31.20	12.61481	4.18795	9.66658	C6MG0ACXX_8_7448.sorted.filtered_peak_3821
chr11	74450684	74450936	253	16.39	4.04852	2.51873	1.62312	C6MG0ACXX_8_7448.sorted.filtered_peak_3822
chr11	74459399	74460536	1138	39.32	13.80515	3.59822	10.89249	C6MG0ACXX_8_7448.sorted.filtered_peak_3823
chr11	74659780	74660651	872	36.82	13.04353	3.68130	10.14510	C6MG0ACXX_8_7448.sorted.filtered_peak_3824
chr11	74699727	74700466	740	25.25	7.53357	3.15471	4.82307	C6MG0ACXX_8_7448.sorted.filtered_peak_3825
chr11	74811332	74811715	384	17.34	5.64549	3.09883	3.05161	C6MG0ACXX_8_7448.sorted.filtered_peak_3826
chr11	74854214	74854608	395	24.58	6.89484	3.02761	4.20440	C6MG0ACXX_8_7448.sorted.filtered_peak_3827
chr11	74952625	74953222	598	28.77	7.58348	2.96065	4.85898	C6MG0ACXX_8_7448.sorted.filtered_peak_3828
chr11	74986675	74987002	328	22.07	6.97273	3.23480	4.27587	C6MG0ACXX_8_7448.sorted.filtered_peak_3829
chr11	75039833	75040215	383	16.46	3.88367	2.45370	1.48064	C6MG0ACXX_8_7448.sorted.filtered_peak_3830
chr11	75062727	75062998	272	20.77	3.73266	2.19878	1.35033	C6MG0ACXX_8_7448.sorted.filtered_peak_3831
chr11	75110333	75110943	611	29.23	8.29002	3.15317	5.51576	C6MG0ACXX_8_7448.sorted.filtered_peak_3832
chr11	75141125	75141592	468	18.77	4.62609	2.60342	2.12777	C6MG0ACXX_8_7448.sorted.filtered_peak_3833
chr11	75236776	75237276	501	35.18	11.03265	3.49180	8.13336	C6MG0ACXX_8_7448.sorted.filtered_peak_3834
chr11	75248083	75248516	434	24.14	7.70691	3.29397	4.98708	C6MG0ACXX_8_7448.sorted.filtered_peak_3835
chr11	75273005	75273342	338	19.57	4.13647	2.38107	1.70655	C6MG0ACXX_8_7448.sorted.filtered_peak_3836
chr11	75379069	75379643	575	19.43	3.73237	2.25199	1.35560	C6MG0ACXX_8_7448.sorted.filtered_peak_3837
chr11	75385022	75385308	287	19.25	5.10553	2.75792	2.55136	C6MG0ACXX_8_7448.sorted.filtered_peak_3838
chr11	75417341	75417635	295	14.90	4.16218	2.67203	1.71100	C6MG0ACXX_8_7448.sorted.filtered_peak_3839
chr11	75479406	75479931	526	20.17	4.77784	2.58004	2.26224	C6MG0ACXX_8_7448.sorted.filtered_peak_3840
chr11	75525438	75526368	931	55.23	19.45917	3.97094	16.27106	C6MG0ACXX_8_7448.sorted.filtered_peak_3841
chr11	75863386	75863654	269	17.84	4.65733	2.67716	2.14700	C6MG0ACXX_8_7448.sorted.filtered_peak_3842
chr11	75918588	75918925	338	21.58	4.50987	2.42050	2.01990	C6MG0ACXX_8_7448.sorted.filtered_peak_3843
chr11	75946166	75947383	1218	32.27	7.69575	2.76842	5.00550	C6MG0ACXX_8_7448.sorted.filtered_peak_3844
chr11	76004275	76004524	250	19.18	5.55437	2.92685	2.96416	C6MG0ACXX_8_7448.sorted.filtered_peak_3845
chr11	76092050	76092737	688	58.79	22.12137	4.17831	18.85933	C6MG0ACXX_8_7448.sorted.filtered_peak_3846
chr11	76155524	76156356	833	55.87	20.75619	4.29088	17.49417	C6MG0ACXX_8_7448.sorted.filtered_peak_3847
chr11	76303454	76303945	492	19.28	3.87566	2.30874	1.46890	C6MG0ACXX_8_7448.sorted.filtered_peak_3848
chr11	76383792	76384134	343	20.74	4.54018	2.47119	2.04743	C6MG0ACXX_8_7448.sorted.filtered_peak_3849
chr11	76571600	76572273	674	32.82	12.02616	3.86210	9.11329	C6MG0ACXX_8_7448.sorted.filtered_peak_3850
chr11	76630976	76631252	277	21.27	7.09494	3.35614	4.38386	C6MG0ACXX_8_7448.sorted.filtered_peak_3851
chr11	76758172	76758963	792	26.30	7.27741	2.96158	4.61183	C6MG0ACXX_8_7448.sorted.filtered_peak_3852
chr11	76777740	76778060	321	30.66	9.47822	3.40771	6.63690	C6MG0ACXX_8_7448.sorted.filtered_peak_3853
chr11	76784126	76784379	254	17.66	4.40143	2.58982	1.92195	C6MG0ACXX_8_7448.sorted.filtered_peak_3854
chr11	76863124	76863489	366	26.87	7.78133	3.12261	5.04844	C6MG0ACXX_8_7448.sorted.filtered_peak_3855
chr11	77122839	77123151	313	21.25	6.07633	2.96141	3.45698	C6MG0ACXX_8_7448.sorted.filtered_peak_3856
chr11	77184803	77185633	831	29.23	8.98399	3.29403	6.20426	C6MG0ACXX_8_7448.sorted.filtered_peak_3857
chr11	77300290	77300718	429	22.00	5.89239	2.85159	3.28171	C6MG0ACXX_8_7448.sorted.filtered_peak_3858
chr11	77300974	77301589	616	18.51	3.91454	2.35867	1.50538	C6MG0ACXX_8_7448.sorted.filtered_peak_3859
chr11	77341676	77342351	676	27.56	10.29758	3.77554	7.46071	C6MG0ACXX_8_7448.sorted.filtered_peak_3860
chr11	77348648	77349061	414	26.52	10.40204	3.98582	7.54011	C6MG0ACXX_8_7448.sorted.filtered_peak_3861
chr11	77531653	77532292	640	65.06	26.55854	4.81631	23.10187	C6MG0ACXX_8_7448.sorted.filtered_peak_3862
chr11	77705518	77706393	876	56.38	21.24427	4.28629	17.98440	C6MG0ACXX_8_7448.sorted.filtered_peak_3863
chr11	77757064	77757313	250	18.05	4.85245	2.74074	2.31754	C6MG0ACXX_8_7448.sorted.filtered_peak_3864
chr11	77790710	77790984	275	19.34	4.74485	2.62261	2.22108	C6MG0ACXX_8_7448.sorted.filtered_peak_3865
chr11	77850184	77851110	927	36.79	13.22986	3.81761	10.28037	C6MG0ACXX_8_7448.sorted.filtered_peak_3866
chr11	77898971	77900008	1038	47.57	15.64622	3.78147	12.55577	C6MG0ACXX_8_7448.sorted.filtered_peak_3867
chr11	77913942	77914206	265	21.00	5.11657	2.66077	2.55574	C6MG0ACXX_8_7448.sorted.filtered_peak_3868
chr11	78001416	78001665	250	17.33	4.47915	2.64024	1.98340	C6MG0ACXX_8_7448.sorted.filtered_peak_3869
chr11	78003160	78003442	283	18.49	5.19795	2.83708	2.64129	C6MG0ACXX_8_7448.sorted.filtered_peak_3870
chr11	78036379	78036923	545	23.61	7.08719	3.10553	4.41439	C6MG0ACXX_8_7448.sorted.filtered_peak_3871
chr11	78050645	78051087	443	17.23	3.91139	2.42050	1.49819	C6MG0ACXX_8_7448.sorted.filtered_peak_3872
chr11	78127960	78128317	358	26.82	5.11380	2.39163	2.55584	C6MG0ACXX_8_7448.sorted.filtered_peak_3873
chr11	78128744	78129218	475	35.83	9.84549	3.16409	7.00709	C6MG0ACXX_8_7448.sorted.filtered_peak_3874
chr11	78176448	78176936	489	22.66	7.14872	3.22290	4.45433	C6MG0ACXX_8_7448.sorted.filtered_peak_3875
chr11	78285560	78286332	773	46.07	18.24764	4.28453	15.10700	C6MG0ACXX_8_7448.sorted.filtered_peak_3876
chr11	81580496	81581247	752	25.28	8.16865	3.37353	5.40740	C6MG0ACXX_8_7448.sorted.filtered_peak_3877
chr11	82611377	82612058	682	35.52	7.35747	2.58715	4.66643	C6MG0ACXX_8_7448.sorted.filtered_peak_3878
chr11	82612239	82612919	681	46.16	13.27615	3.30933	10.31424	C6MG0ACXX_8_7448.sorted.filtered_peak_3879
chr11	82638383	82638823	441	14.98	3.98925	2.58890	1.56622	C6MG0ACXX_8_7448.sorted.filtered_peak_3880
chr11	82670982	82671885	904	19.88	5.55765	2.88090	2.96618	C6MG0ACXX_8_7448.sorted.filtered_peak_3881
chr11	82756040	82756347	308	21.36	7.32613	3.43965	4.59782	C6MG0ACXX_8_7448.sorted.filtered_peak_3882
chr11	82774240	82774809	570	18.44	4.52961	2.58064	2.04746	C6MG0ACXX_8_7448.sorted.filtered_peak_3883
chr11	82782521	82783300	780	48.43	18.10928	3.93516	15.02939	C6MG0ACXX_8_7448.sorted.filtered_peak_3884
chr11	82867592	82868435	844	87.36	37.69146	4.93251	33.95880	C6MG0ACXX_8_7448.sorted.filtered_peak_3885
chr11	82904409	82905060	652	33.70	9.49362	3.22120	6.65254	C6MG0ACXX_8_7448.sorted.filtered_peak_3886
chr11	82905264	82905868	605	25.53	5.43826	2.52823	2.86151	C6MG0ACXX_8_7448.sorted.filtered_peak_3887
chr11	82996438	82997672	1235	51.54	18.79251	4.03886	15.64299	C6MG0ACXX_8_7448.sorted.filtered_peak_3888
chr11	85194904	85195375	472	147.10	120.70727	12.54861	115.53284	C6MG0ACXX_8_7448.sorted.filtered_peak_3889
chr11	85339063	85340018	956	41.69	15.71062	3.92500	12.69640	C6MG0ACXX_8_7448.sorted.filtered_peak_3890
chr11	85358683	85359299	617	30.20	9.66096	3.46294	6.82468	C6MG0ACXX_8_7448.sorted.filtered_peak_3891
chr11	85375181	85375645	465	32.92	7.76886	2.79902	5.04839	C6MG0ACXX_8_7448.sorted.filtered_peak_3892
chr11	85375978	85376503	526	35.65	9.53930	3.10118	6.70870	C6MG0ACXX_8_7448.sorted.filtered_peak_3893
chr11	85393784	85394034	251	17.05	3.84305	2.40073	1.44672	C6MG0ACXX_8_7448.sorted.filtered_peak_3894
chr11	85463809	85464534	726	44.60	10.42794	2.86951	7.57556	C6MG0ACXX_8_7448.sorted.filtered_peak_3895
chr11	85521980	85522358	379	23.33	5.02990	2.50281	2.49462	C6MG0ACXX_8_7448.sorted.filtered_peak_3896
chr11	85534809	85535278	470	35.94	8.22947	2.78426	5.47355	C6MG0ACXX_8_7448.sorted.filtered_peak_3897
chr11	85538817	85539139	323	27.92	5.15286	2.35468	2.60678	C6MG0ACXX_8_7448.sorted.filtered_peak_3898
chr11	85565607	85566344	738	32.25	13.82381	4.42402	10.82935	C6MG0ACXX_8_7448.sorted.filtered_peak_3899
chr11	85658923	85659401	479	16.39	3.87888	2.45493	1.47536	C6MG0ACXX_8_7448.sorted.filtered_peak_3900
chr11	85779841	85780715	875	63.76	20.56670	3.64353	17.36857	C6MG0ACXX_8_7448.sorted.filtered_peak_3901
chr11	85827267	85827801	535	18.74	4.73470	2.64534	2.22434	C6MG0ACXX_8_7448.sorted.filtered_peak_3902
chr11	85849986	85850304	319	22.56	4.90603	2.50415	2.37377	C6MG0ACXX_8_7448.sorted.filtered_peak_3903
chr11	85887468	85887949	482	30.21	8.62996	3.17320	5.85064	C6MG0ACXX_8_7448.sorted.filtered_peak_3904
chr11	85904370	85904908	539	23.64	6.09630	2.82884	3.45777	C6MG0ACXX_8_7448.sorted.filtered_peak_3905
chr11	85925855	85926155	301	26.44	5.54376	2.52936	2.94506	C6MG0ACXX_8_7448.sorted.filtered_peak_3906
chr11	85939663	85940124	462	17.86	4.33442	2.54678	1.86814	C6MG0ACXX_8_7448.sorted.filtered_peak_3907
chr11	85955262	85956414	1153	45.32	9.75875	2.76336	6.91190	C6MG0ACXX_8_7448.sorted.filtered_peak_3908
chr11	85998264	85998573	310	25.61	7.45409	3.14358	4.72371	C6MG0ACXX_8_7448.sorted.filtered_peak_3909
chr11	86004336	86004647	312	26.04	7.61359	3.17192	4.86860	C6MG0ACXX_8_7448.sorted.filtered_peak_3910
chr11	86013004	86013582	579	33.92	12.23892	3.91709	9.28091	C6MG0ACXX_8_7448.sorted.filtered_peak_3911
chr11	86235176	86235517	342	15.34	4.44174	2.76114	1.94923	C6MG0ACXX_8_7448.sorted.filtered_peak_3912
chr11	86304036	86304374	339	25.12	7.75705	3.27435	5.00952	C6MG0ACXX_8_7448.sorted.filtered_peak_3913
chr11	86319516	86319775	260	18.48	6.23518	3.27356	3.57791	C6MG0ACXX_8_7448.sorted.filtered_peak_3914
chr11	86517032	86517432	401	27.28	6.80251	2.81934	4.13682	C6MG0ACXX_8_7448.sorted.filtered_peak_3915
chr11	86666417	86666676	260	23.20	5.22375	2.57361	2.66256	C6MG0ACXX_8_7448.sorted.filtered_peak_3916
chr11	86741663	86741980	318	15.40	3.99382	2.56145	1.56594	C6MG0ACXX_8_7448.sorted.filtered_peak_3917
chr11	86748514	86749099	586	36.10	12.47113	3.70487	9.54780	C6MG0ACXX_8_7448.sorted.filtered_peak_3918
chr11	87063779	87064203	425	24.32	6.45127	2.89354	3.79611	C6MG0ACXX_8_7448.sorted.filtered_peak_3919
chr11	87912416	87912668	253	21.29	4.74839	2.51636	2.22741	C6MG0ACXX_8_7448.sorted.filtered_peak_3920
chr11	88034541	88035261	721	21.26	5.35850	2.70756	2.80127	C6MG0ACXX_8_7448.sorted.filtered_peak_3921
chr11	88070493	88071666	1174	38.44	10.03765	2.94629	7.26052	C6MG0ACXX_8_7448.sorted.filtered_peak_3922
chr11	88148089	88148539	451	14.71	3.67690	2.46652	1.30353	C6MG0ACXX_8_7448.sorted.filtered_peak_3923
chr11	88154718	88155030	313	25.57	8.23779	3.37948	5.47220	C6MG0ACXX_8_7448.sorted.filtered_peak_3924
chr11	88277554	88278164	611	17.10	3.98876	2.45590	1.57236	C6MG0ACXX_8_7448.sorted.filtered_peak_3925
chr11	89955914	89956521	608	34.77	10.36858	3.30435	7.51842	C6MG0ACXX_8_7448.sorted.filtered_peak_3926
chr11	92930280	92931275	996	33.27	9.47734	3.23425	6.63734	C6MG0ACXX_8_7448.sorted.filtered_peak_3927
chr11	93245196	93245707	512	31.10	11.49363	3.88807	8.59061	C6MG0ACXX_8_7448.sorted.filtered_peak_3928
chr11	93276065	93276408	344	22.56	3.72668	2.13406	1.35031	C6MG0ACXX_8_7448.sorted.filtered_peak_3929
chr11	93394592	93395267	676	30.34	8.53309	3.11943	5.76719	C6MG0ACXX_8_7448.sorted.filtered_peak_3930
chr11	93473987	93475012	1026	38.17	10.96003	3.16513	8.11665	C6MG0ACXX_8_7448.sorted.filtered_peak_3931
chr11	93517021	93518160	1140	28.51	8.58140	3.23087	5.81707	C6MG0ACXX_8_7448.sorted.filtered_peak_3932
chr11	93861818	93862335	518	30.83	9.01814	3.24707	6.21206	C6MG0ACXX_8_7448.sorted.filtered_peak_3933
chr11	93880450	93880944	495	20.61	5.34099	2.74332	2.78229	C6MG0ACXX_8_7448.sorted.filtered_peak_3934
chr11	94226842	94227501	660	41.04	14.73854	3.89523	11.72161	C6MG0ACXX_8_7448.sorted.filtered_peak_3935
[truncated: 1,814,247 more chars]
