# Supplementary material for: Potential impact of celiac disease genetic risk factors on T cell receptor signaling in gluten-specific CD4+ T cells
Source: Sci Rep. 2021 Apr 29;11:9252. doi: 10.1038/s41598-021-86612-5 (PMC8085175; doi:10.1038/s41598-021-86612-5)
Supplement: Supplementary file 1 — Supplementary Information. [file 41598_2021_86612_MOESM1_ESM.zip › data_supplements_manuscript/dhs_and_peakcalling/macs_peaks/C7KUGACXX_6_7955.sorted.filtered_peaks.broadPeak]

chr1	713891	714307	C7KUGACXX_6_7955.sorted.filtered_peak_1	285	.	8.40324	31.87265	28.56267
chr1	805142	805524	C7KUGACXX_6_7955.sorted.filtered_peak_2	28	.	3.07517	5.28405	2.82969
chr1	825808	826315	C7KUGACXX_6_7955.sorted.filtered_peak_3	22	.	2.85517	4.58113	2.20068
chr1	840061	840345	C7KUGACXX_6_7955.sorted.filtered_peak_4	50	.	3.38985	7.63305	5.03255
chr1	894505	894904	C7KUGACXX_6_7955.sorted.filtered_peak_5	110	.	4.11647	13.88586	11.03688
chr1	901750	902569	C7KUGACXX_6_7955.sorted.filtered_peak_6	24	.	2.57923	4.83727	2.43739
chr1	911290	911713	C7KUGACXX_6_7955.sorted.filtered_peak_7	24	.	2.74216	4.86426	2.47455
chr1	948423	949195	C7KUGACXX_6_7955.sorted.filtered_peak_8	121	.	4.46955	14.95389	12.12210
chr1	954594	955443	C7KUGACXX_6_7955.sorted.filtered_peak_9	112	.	3.83243	14.09637	11.26017
chr1	968226	968718	C7KUGACXX_6_7955.sorted.filtered_peak_10	28	.	2.90306	5.29147	2.85939
chr1	975973	976411	C7KUGACXX_6_7955.sorted.filtered_peak_11	73	.	3.40830	9.98978	7.30623
chr1	994696	995200	C7KUGACXX_6_7955.sorted.filtered_peak_12	33	.	2.80299	5.78807	3.32060
chr1	999342	999936	C7KUGACXX_6_7955.sorted.filtered_peak_13	29	.	2.66210	5.42326	2.97659
chr1	1004420	1004941	C7KUGACXX_6_7955.sorted.filtered_peak_14	72	.	3.49762	9.95962	7.25597
chr1	1034419	1034756	C7KUGACXX_6_7955.sorted.filtered_peak_15	35	.	3.29487	6.07408	3.56823
chr1	1051298	1052031	C7KUGACXX_6_7955.sorted.filtered_peak_16	309	.	5.93096	34.33765	30.96115
chr1	1057483	1057999	C7KUGACXX_6_7955.sorted.filtered_peak_17	29	.	2.73463	5.38597	2.93268
chr1	1072743	1073005	C7KUGACXX_6_7955.sorted.filtered_peak_18	34	.	3.03528	5.98828	3.48840
chr1	1079324	1079784	C7KUGACXX_6_7955.sorted.filtered_peak_19	12	.	2.45218	3.46666	1.23972
chr1	1092859	1093850	C7KUGACXX_6_7955.sorted.filtered_peak_20	38	.	2.95734	6.28737	3.81926
chr1	1136324	1137110	C7KUGACXX_6_7955.sorted.filtered_peak_21	39	.	2.63946	6.48281	3.95920
chr1	1143474	1144121	C7KUGACXX_6_7955.sorted.filtered_peak_22	29	.	2.35081	5.33030	2.91166
chr1	1152100	1152696	C7KUGACXX_6_7955.sorted.filtered_peak_23	93	.	3.21470	12.18825	9.39226
chr1	1167209	1167831	C7KUGACXX_6_7955.sorted.filtered_peak_24	251	.	5.10017	28.32672	25.11786
chr1	1186283	1186578	C7KUGACXX_6_7955.sorted.filtered_peak_25	40	.	3.43941	6.55894	4.01109
chr1	1209045	1209710	C7KUGACXX_6_7955.sorted.filtered_peak_26	122	.	4.40032	15.14667	12.27750
chr1	1243174	1244162	C7KUGACXX_6_7955.sorted.filtered_peak_27	176	.	3.82420	20.65585	17.61013
chr1	1259718	1260585	C7KUGACXX_6_7955.sorted.filtered_peak_28	142	.	4.28018	17.20523	14.29677
chr1	1284538	1285363	C7KUGACXX_6_7955.sorted.filtered_peak_29	59	.	3.26767	8.60729	5.95519
chr1	1306714	1307176	C7KUGACXX_6_7955.sorted.filtered_peak_30	36	.	2.41861	6.13012	3.63357
chr1	1310433	1311056	C7KUGACXX_6_7955.sorted.filtered_peak_31	325	.	5.31644	35.98308	32.58888
chr1	1334428	1335570	C7KUGACXX_6_7955.sorted.filtered_peak_32	207	.	4.75291	23.79972	20.75377
chr1	1342282	1343175	C7KUGACXX_6_7955.sorted.filtered_peak_33	106	.	4.17195	13.41766	10.66558
chr1	1376277	1376554	C7KUGACXX_6_7955.sorted.filtered_peak_34	27	.	2.93958	5.15047	2.72178
chr1	1406664	1407273	C7KUGACXX_6_7955.sorted.filtered_peak_35	155	.	5.97302	18.52263	15.57298
chr1	1446551	1447635	C7KUGACXX_6_7955.sorted.filtered_peak_36	185	.	5.88390	21.58735	18.58343
chr1	1509613	1510690	C7KUGACXX_6_7955.sorted.filtered_peak_37	114	.	4.03330	14.25031	11.42372
chr1	1550471	1551378	C7KUGACXX_6_7955.sorted.filtered_peak_38	281	.	5.24893	31.46910	28.16257
chr1	1565246	1566208	C7KUGACXX_6_7955.sorted.filtered_peak_39	109	.	3.66828	13.73108	10.92972
chr1	1590288	1590801	C7KUGACXX_6_7955.sorted.filtered_peak_40	371	.	9.96708	40.65121	37.10052
chr1	1609264	1609961	C7KUGACXX_6_7955.sorted.filtered_peak_41	23	.	2.89251	4.69986	2.30621
chr1	1624445	1624751	C7KUGACXX_6_7955.sorted.filtered_peak_42	110	.	5.18785	13.91279	11.05350
chr1	1655608	1656090	C7KUGACXX_6_7955.sorted.filtered_peak_43	359	.	9.70207	39.44530	35.92980
chr1	1677583	1678019	C7KUGACXX_6_7955.sorted.filtered_peak_44	33	.	3.21644	5.83706	3.36315
chr1	1709616	1710581	C7KUGACXX_6_7955.sorted.filtered_peak_45	56	.	2.79314	8.20782	5.62747
chr1	1711507	1712107	C7KUGACXX_6_7955.sorted.filtered_peak_46	44	.	2.63848	6.96401	4.40321
chr1	1790149	1790400	C7KUGACXX_6_7955.sorted.filtered_peak_47	28	.	3.00157	5.25904	2.82163
chr1	1822369	1823234	C7KUGACXX_6_7955.sorted.filtered_peak_48	133	.	3.79674	16.10698	13.30503
chr1	1840146	1840925	C7KUGACXX_6_7955.sorted.filtered_peak_49	165	.	4.84918	19.51488	16.51344
chr1	1850422	1851291	C7KUGACXX_6_7955.sorted.filtered_peak_50	273	.	4.89310	30.60402	27.36477
chr1	1963178	1963527	C7KUGACXX_6_7955.sorted.filtered_peak_51	24	.	2.82434	4.88032	2.48318
chr1	1981490	1981927	C7KUGACXX_6_7955.sorted.filtered_peak_52	105	.	4.11701	13.34847	10.53013
chr1	2064520	2065245	C7KUGACXX_6_7955.sorted.filtered_peak_53	351	.	6.22351	38.59248	35.11755
chr1	2080258	2080627	C7KUGACXX_6_7955.sorted.filtered_peak_54	24	.	2.85343	4.89973	2.49407
chr1	2120816	2121233	C7KUGACXX_6_7955.sorted.filtered_peak_55	113	.	4.41808	14.23881	11.38707
chr1	2126142	2126948	C7KUGACXX_6_7955.sorted.filtered_peak_56	147	.	4.02849	17.75058	14.77829
chr1	2130566	2131059	C7KUGACXX_6_7955.sorted.filtered_peak_57	49	.	2.73384	7.55959	4.97102
chr1	2136326	2137093	C7KUGACXX_6_7955.sorted.filtered_peak_58	175	.	4.46566	20.60273	17.58866
chr1	2158937	2159586	C7KUGACXX_6_7955.sorted.filtered_peak_59	257	.	4.32028	29.04121	25.79974
chr1	2165806	2166154	C7KUGACXX_6_7955.sorted.filtered_peak_60	66	.	2.91531	9.37126	6.69837
chr1	2186809	2187813	C7KUGACXX_6_7955.sorted.filtered_peak_61	88	.	3.58348	11.61108	8.83435
chr1	2221951	2222747	C7KUGACXX_6_7955.sorted.filtered_peak_62	86	.	3.62843	11.41208	8.68915
chr1	2231840	2232986	C7KUGACXX_6_7955.sorted.filtered_peak_63	103	.	3.70769	13.23082	10.39698
chr1	2313210	2313667	C7KUGACXX_6_7955.sorted.filtered_peak_64	15	.	2.51142	3.86105	1.56962
chr1	2322707	2323525	C7KUGACXX_6_7955.sorted.filtered_peak_65	296	.	5.26794	32.93867	29.67309
chr1	2343864	2344581	C7KUGACXX_6_7955.sorted.filtered_peak_66	161	.	3.85989	19.11281	16.13502
chr1	2345707	2346106	C7KUGACXX_6_7955.sorted.filtered_peak_67	18	.	2.08332	4.22567	1.87996
chr1	2457494	2458266	C7KUGACXX_6_7955.sorted.filtered_peak_68	197	.	4.32510	22.80223	19.70015
chr1	2477447	2478664	C7KUGACXX_6_7955.sorted.filtered_peak_69	70	.	2.58694	9.70899	7.03844
chr1	2479524	2480449	C7KUGACXX_6_7955.sorted.filtered_peak_70	37	.	2.26221	6.29964	3.78782
chr1	2487030	2488160	C7KUGACXX_6_7955.sorted.filtered_peak_71	35	.	2.71965	6.06546	3.56563
chr1	2509549	2510150	C7KUGACXX_6_7955.sorted.filtered_peak_72	27	.	2.89287	5.12657	2.70806
chr1	2516911	2517410	C7KUGACXX_6_7955.sorted.filtered_peak_73	39	.	2.45172	6.52627	3.98459
chr1	2517709	2518358	C7KUGACXX_6_7955.sorted.filtered_peak_74	322	.	5.28040	35.67368	32.27843
chr1	2573946	2574898	C7KUGACXX_6_7955.sorted.filtered_peak_75	82	.	3.49990	11.03946	8.28475
chr1	3393124	3393509	C7KUGACXX_6_7955.sorted.filtered_peak_76	16	.	2.50402	4.00954	1.69890
chr1	3407887	3408336	C7KUGACXX_6_7955.sorted.filtered_peak_77	58	.	3.54619	8.48174	5.84956
chr1	3447933	3448209	C7KUGACXX_6_7955.sorted.filtered_peak_78	28	.	2.73169	5.31700	2.86989
chr1	3541018	3541859	C7KUGACXX_6_7955.sorted.filtered_peak_79	229	.	5.01024	26.01558	22.91607
chr1	3566514	3566912	C7KUGACXX_6_7955.sorted.filtered_peak_80	104	.	4.36509	13.30182	10.48684
chr1	3640857	3641194	C7KUGACXX_6_7955.sorted.filtered_peak_81	23	.	2.65461	4.74957	2.35308
chr1	3663601	3664149	C7KUGACXX_6_7955.sorted.filtered_peak_82	58	.	3.72242	8.46208	5.82600
chr1	3688576	3689411	C7KUGACXX_6_7955.sorted.filtered_peak_83	70	.	3.28631	9.72911	7.04734
chr1	3712712	3713497	C7KUGACXX_6_7955.sorted.filtered_peak_84	141	.	4.94179	17.01145	14.12373
chr1	3773587	3774397	C7KUGACXX_6_7955.sorted.filtered_peak_85	237	.	5.33093	26.88567	23.71329
chr1	3806562	3806876	C7KUGACXX_6_7955.sorted.filtered_peak_86	36	.	3.25160	6.18656	3.66913
chr1	3807358	3807835	C7KUGACXX_6_7955.sorted.filtered_peak_87	14	.	2.53109	3.76518	1.48313
chr1	3816509	3818090	C7KUGACXX_6_7955.sorted.filtered_peak_88	215	.	3.91853	24.69407	21.56248
chr1	3844409	3844699	C7KUGACXX_6_7955.sorted.filtered_peak_89	18	.	2.71853	4.13737	1.80018
chr1	4712706	4712965	C7KUGACXX_6_7955.sorted.filtered_peak_90	21	.	2.85546	4.55592	2.16666
chr1	5727217	5727678	C7KUGACXX_6_7955.sorted.filtered_peak_91	38	.	2.76676	6.33973	3.81304
chr1	5732324	5732818	C7KUGACXX_6_7955.sorted.filtered_peak_92	37	.	2.69424	6.24219	3.72979
chr1	5976082	5976351	C7KUGACXX_6_7955.sorted.filtered_peak_93	16	.	2.54730	3.95815	1.65213
chr1	6015741	6016116	C7KUGACXX_6_7955.sorted.filtered_peak_94	26	.	2.75190	5.06146	2.63554
chr1	6051745	6052875	C7KUGACXX_6_7955.sorted.filtered_peak_95	195	.	4.14257	22.57068	19.55178
chr1	6086132	6086600	C7KUGACXX_6_7955.sorted.filtered_peak_96	102	.	3.61081	13.12063	10.29491
chr1	6088163	6088679	C7KUGACXX_6_7955.sorted.filtered_peak_97	43	.	2.69483	6.88329	4.33725
chr1	6187864	6188117	C7KUGACXX_6_7955.sorted.filtered_peak_98	25	.	2.68920	4.92620	2.51023
chr1	6259297	6260025	C7KUGACXX_6_7955.sorted.filtered_peak_99	255	.	5.68864	28.70366	25.51450
chr1	6265960	6266449	C7KUGACXX_6_7955.sorted.filtered_peak_100	19	.	2.51248	4.24258	1.90313
chr1	6295682	6296337	C7KUGACXX_6_7955.sorted.filtered_peak_101	174	.	4.83351	20.41602	17.44133
chr1	6306813	6307126	C7KUGACXX_6_7955.sorted.filtered_peak_102	25	.	2.52753	4.97468	2.55457
chr1	6320035	6320354	C7KUGACXX_6_7955.sorted.filtered_peak_103	67	.	3.55057	9.38161	6.70336
chr1	6403361	6403777	C7KUGACXX_6_7955.sorted.filtered_peak_104	16	.	2.57043	3.95466	1.64601
chr1	6408210	6409055	C7KUGACXX_6_7955.sorted.filtered_peak_105	45	.	3.08590	7.06817	4.54628
chr1	6419867	6420165	C7KUGACXX_6_7955.sorted.filtered_peak_106	31	.	2.91291	5.64743	3.17926
chr1	6453278	6454211	C7KUGACXX_6_7955.sorted.filtered_peak_107	177	.	4.94626	20.69649	17.70104
chr1	6483340	6483843	C7KUGACXX_6_7955.sorted.filtered_peak_108	17	.	2.48431	4.07071	1.75192
chr1	6519907	6520839	C7KUGACXX_6_7955.sorted.filtered_peak_109	61	.	3.30288	8.76530	6.13975
chr1	6525626	6526145	C7KUGACXX_6_7955.sorted.filtered_peak_110	26	.	2.58078	5.11167	2.67410
chr1	6535462	6535854	C7KUGACXX_6_7955.sorted.filtered_peak_111	21	.	2.66161	4.54825	2.18072
chr1	6546539	6546789	C7KUGACXX_6_7955.sorted.filtered_peak_112	20	.	2.47901	4.36833	2.01666
chr1	6614212	6614842	C7KUGACXX_6_7955.sorted.filtered_peak_113	139	.	5.22308	16.91880	13.99901
chr1	6639749	6640376	C7KUGACXX_6_7955.sorted.filtered_peak_114	262	.	6.08589	29.44558	26.24950
chr1	6661049	6661558	C7KUGACXX_6_7955.sorted.filtered_peak_115	44	.	2.59251	6.98579	4.44268
chr1	6662600	6663801	C7KUGACXX_6_7955.sorted.filtered_peak_116	66	.	2.92590	9.27269	6.61969
chr1	6673122	6674048	C7KUGACXX_6_7955.sorted.filtered_peak_117	241	.	5.04776	27.35284	24.18871
chr1	6685036	6685605	C7KUGACXX_6_7955.sorted.filtered_peak_118	51	.	3.37447	7.70441	5.11050
chr1	6706710	6706960	C7KUGACXX_6_7955.sorted.filtered_peak_119	21	.	2.75937	4.49635	2.11699
chr1	6761567	6762205	C7KUGACXX_6_7955.sorted.filtered_peak_120	143	.	4.97382	17.24814	14.30954
chr1	6787602	6787852	C7KUGACXX_6_7955.sorted.filtered_peak_121	24	.	2.94131	4.82831	2.40969
chr1	6844507	6845658	C7KUGACXX_6_7955.sorted.filtered_peak_122	451	.	5.28419	48.86919	45.12411
chr1	7740403	7740653	C7KUGACXX_6_7955.sorted.filtered_peak_123	23	.	2.78827	4.77763	2.36993
chr1	7764536	7764908	C7KUGACXX_6_7955.sorted.filtered_peak_124	86	.	4.10864	11.43331	8.66953
chr1	7831092	7831565	C7KUGACXX_6_7955.sorted.filtered_peak_125	95	.	4.19577	12.26646	9.50066
chr1	7843813	7844414	C7KUGACXX_6_7955.sorted.filtered_peak_126	228	.	5.55099	26.00378	22.82514
chr1	7902693	7903246	C7KUGACXX_6_7955.sorted.filtered_peak_127	22	.	2.87123	4.63329	2.25087
chr1	7990992	7991527	C7KUGACXX_6_7955.sorted.filtered_peak_128	36	.	3.01587	6.13545	3.65062
chr1	8008994	8009594	C7KUGACXX_6_7955.sorted.filtered_peak_129	86	.	3.98596	11.38031	8.64601
chr1	8013951	8014547	C7KUGACXX_6_7955.sorted.filtered_peak_130	122	.	4.63934	15.13367	12.24558
chr1	8021164	8022296	C7KUGACXX_6_7955.sorted.filtered_peak_131	259	.	5.22991	29.19320	25.98028
chr1	8042433	8042683	C7KUGACXX_6_7955.sorted.filtered_peak_132	41	.	3.37952	6.71630	4.16466
chr1	8086111	8086692	C7KUGACXX_6_7955.sorted.filtered_peak_133	53	.	3.24911	7.95757	5.34726
chr1	8091497	8091901	C7KUGACXX_6_7955.sorted.filtered_peak_134	15	.	2.55174	3.88320	1.59188
chr1	8212724	8213541	C7KUGACXX_6_7955.sorted.filtered_peak_135	72	.	3.88940	10.00634	7.29882
chr1	8229628	8230165	C7KUGACXX_6_7955.sorted.filtered_peak_136	84	.	4.18375	11.22198	8.47353
chr1	8242220	8242922	C7KUGACXX_6_7955.sorted.filtered_peak_137	120	.	4.72053	14.92171	12.05300
chr1	8377991	8378241	C7KUGACXX_6_7955.sorted.filtered_peak_138	30	.	2.90021	5.50829	3.05461
chr1	8409072	8409513	C7KUGACXX_6_7955.sorted.filtered_peak_139	18	.	2.53283	4.20843	1.86988
chr1	8469291	8469638	C7KUGACXX_6_7955.sorted.filtered_peak_140	12	.	2.40815	3.44569	1.23040
chr1	8487639	8488011	C7KUGACXX_6_7955.sorted.filtered_peak_141	23	.	2.39703	4.70435	2.31167
chr1	8533293	8533568	C7KUGACXX_6_7955.sorted.filtered_peak_142	13	.	2.43594	3.60566	1.35220
chr1	8556162	8556428	C7KUGACXX_6_7955.sorted.filtered_peak_143	34	.	3.29075	6.00915	3.49325
chr1	8570429	8570859	C7KUGACXX_6_7955.sorted.filtered_peak_144	23	.	2.86899	4.75445	2.36070
chr1	8585420	8586316	C7KUGACXX_6_7955.sorted.filtered_peak_145	49	.	3.09505	7.52700	4.95172
chr1	8620815	8621520	C7KUGACXX_6_7955.sorted.filtered_peak_146	21	.	2.70704	4.56585	2.19724
chr1	8664138	8664571	C7KUGACXX_6_7955.sorted.filtered_peak_147	41	.	3.32881	6.67207	4.12956
chr1	8730038	8730302	C7KUGACXX_6_7955.sorted.filtered_peak_148	13	.	2.40406	3.60744	1.36080
chr1	8761115	8761893	C7KUGACXX_6_7955.sorted.filtered_peak_149	150	.	4.47257	17.96172	15.01533
chr1	8877192	8878277	C7KUGACXX_6_7955.sorted.filtered_peak_150	116	.	3.90376	14.51965	11.67871
chr1	8908821	8909211	C7KUGACXX_6_7955.sorted.filtered_peak_151	21	.	2.86380	4.58542	2.19441
chr1	8918171	8918535	C7KUGACXX_6_7955.sorted.filtered_peak_152	28	.	2.83261	5.33669	2.89557
chr1	8938029	8939557	C7KUGACXX_6_7955.sorted.filtered_peak_153	113	.	3.43170	14.16930	11.37358
chr1	8959976	8960345	C7KUGACXX_6_7955.sorted.filtered_peak_154	57	.	3.88306	8.35814	5.73019
chr1	8978246	8978536	C7KUGACXX_6_7955.sorted.filtered_peak_155	40	.	3.45885	6.63318	4.08210
chr1	9030874	9031409	C7KUGACXX_6_7955.sorted.filtered_peak_156	37	.	3.30103	6.27090	3.74854
chr1	9047973	9048395	C7KUGACXX_6_7955.sorted.filtered_peak_157	24	.	2.76370	4.81509	2.40923
chr1	9065213	9065494	C7KUGACXX_6_7955.sorted.filtered_peak_158	33	.	3.09426	5.84104	3.35577
chr1	9188879	9189775	C7KUGACXX_6_7955.sorted.filtered_peak_159	58	.	3.24447	8.44467	5.80922
chr1	9241245	9242146	C7KUGACXX_6_7955.sorted.filtered_peak_160	22	.	2.67693	4.67641	2.29840
chr1	9256343	9256880	C7KUGACXX_6_7955.sorted.filtered_peak_161	27	.	2.88404	5.20947	2.77747
chr1	9294204	9295271	C7KUGACXX_6_7955.sorted.filtered_peak_162	92	.	3.73556	12.05801	9.26878
chr1	9299760	9300211	C7KUGACXX_6_7955.sorted.filtered_peak_163	30	.	2.74196	5.50496	3.05944
chr1	9352705	9353253	C7KUGACXX_6_7955.sorted.filtered_peak_164	33	.	2.65740	5.81700	3.34621
chr1	9470518	9470820	C7KUGACXX_6_7955.sorted.filtered_peak_165	16	.	2.54103	3.93052	1.62645
chr1	9473240	9473781	C7KUGACXX_6_7955.sorted.filtered_peak_166	24	.	2.72359	4.83796	2.43493
chr1	9486246	9486792	C7KUGACXX_6_7955.sorted.filtered_peak_167	50	.	2.66745	7.59541	5.01330
chr1	9488628	9489336	C7KUGACXX_6_7955.sorted.filtered_peak_168	293	.	5.31978	32.71165	29.39669
chr1	9551027	9551465	C7KUGACXX_6_7955.sorted.filtered_peak_169	22	.	2.87555	4.63510	2.24611
chr1	9599144	9599637	C7KUGACXX_6_7955.sorted.filtered_peak_170	310	.	6.73563	34.36620	31.00157
chr1	9648467	9649180	C7KUGACXX_6_7955.sorted.filtered_peak_171	145	.	4.30626	17.48492	14.58884
chr1	9687055	9687467	C7KUGACXX_6_7955.sorted.filtered_peak_172	84	.	3.28751	11.22486	8.47785
chr1	9689236	9690474	C7KUGACXX_6_7955.sorted.filtered_peak_173	32	.	2.42401	5.73057	3.26032
chr1	9712015	9712856	C7KUGACXX_6_7955.sorted.filtered_peak_174	36	.	2.51344	6.09602	3.60130
chr1	9747321	9747799	C7KUGACXX_6_7955.sorted.filtered_peak_175	12	.	2.17444	3.49873	1.26959
chr1	9749234	9749700	C7KUGACXX_6_7955.sorted.filtered_peak_176	43	.	2.92494	6.89020	4.33554
chr1	9777455	9778192	C7KUGACXX_6_7955.sorted.filtered_peak_177	137	.	3.99709	16.59159	13.70449
chr1	9788627	9789210	C7KUGACXX_6_7955.sorted.filtered_peak_178	25	.	2.66473	4.92736	2.51154
chr1	9847719	9848044	C7KUGACXX_6_7955.sorted.filtered_peak_179	43	.	3.50644	6.91617	4.37103
chr1	9860201	9860483	C7KUGACXX_6_7955.sorted.filtered_peak_180	43	.	3.54654	6.95766	4.38972
chr1	9883867	9884736	C7KUGACXX_6_7955.sorted.filtered_peak_181	72	.	3.22849	9.89323	7.22580
chr1	9885579	9885971	C7KUGACXX_6_7955.sorted.filtered_peak_182	14	.	2.12295	3.65868	1.40240
chr1	9927389	9927794	C7KUGACXX_6_7955.sorted.filtered_peak_183	19	.	2.70966	4.26217	1.91979
chr1	9934913	9935268	C7KUGACXX_6_7955.sorted.filtered_peak_184	26	.	2.86820	5.07927	2.66012
chr1	9942285	9942535	C7KUGACXX_6_7955.sorted.filtered_peak_185	15	.	2.58751	3.79120	1.51208
chr1	9970066	9971254	C7KUGACXX_6_7955.sorted.filtered_peak_186	381	.	5.61468	41.64674	38.14209
chr1	10002586	10003818	C7KUGACXX_6_7955.sorted.filtered_peak_187	85	.	3.95263	11.25723	8.56272
chr1	10010446	10010741	C7KUGACXX_6_7955.sorted.filtered_peak_188	47	.	3.64054	7.30116	4.70859
chr1	10092441	10093384	C7KUGACXX_6_7955.sorted.filtered_peak_189	350	.	6.30703	38.46916	35.03319
chr1	10134471	10134771	C7KUGACXX_6_7955.sorted.filtered_peak_190	25	.	2.98083	4.97076	2.54499
chr1	10181984	10182329	C7KUGACXX_6_7955.sorted.filtered_peak_191	16	.	2.67969	4.01447	1.68998
chr1	10230172	10230584	C7KUGACXX_6_7955.sorted.filtered_peak_192	18	.	2.75215	4.23851	1.88747
chr1	10270129	10270756	C7KUGACXX_6_7955.sorted.filtered_peak_193	225	.	5.54534	25.70482	22.56170
chr1	10368040	10368362	C7KUGACXX_6_7955.sorted.filtered_peak_194	32	.	3.00194	5.68692	3.21300
chr1	10458568	10459606	C7KUGACXX_6_7955.sorted.filtered_peak_195	186	.	4.97675	21.61946	18.60728
chr1	10490256	10491263	C7KUGACXX_6_7955.sorted.filtered_peak_196	172	.	4.76396	20.21035	17.23804
chr1	10532266	10532859	C7KUGACXX_6_7955.sorted.filtered_peak_197	134	.	4.09514	16.37993	13.47326
chr1	10534791	10535497	C7KUGACXX_6_7955.sorted.filtered_peak_198	117	.	3.97165	14.65200	11.77244
chr1	10554827	10555601	C7KUGACXX_6_7955.sorted.filtered_peak_199	56	.	3.30812	8.23169	5.62848
chr1	10570751	10571515	C7KUGACXX_6_7955.sorted.filtered_peak_200	59	.	3.06310	8.59837	5.99161
chr1	10585097	10585600	C7KUGACXX_6_7955.sorted.filtered_peak_201	55	.	3.57003	8.19323	5.58117
chr1	10599255	10599810	C7KUGACXX_6_7955.sorted.filtered_peak_202	17	.	2.56249	4.02688	1.71395
chr1	10754219	10755210	C7KUGACXX_6_7955.sorted.filtered_peak_203	102	.	3.55112	13.00613	10.20082
chr1	10969962	10970314	C7KUGACXX_6_7955.sorted.filtered_peak_204	26	.	2.93240	5.03193	2.62664
chr1	11021168	11021533	C7KUGACXX_6_7955.sorted.filtered_peak_205	18	.	2.71321	4.21660	1.89317
chr1	11072153	11073256	C7KUGACXX_6_7955.sorted.filtered_peak_206	189	.	5.00152	22.03453	18.98013
chr1	11097683	11098214	C7KUGACXX_6_7955.sorted.filtered_peak_207	50	.	3.69871	7.62275	5.03154
chr1	11119852	11120786	C7KUGACXX_6_7955.sorted.filtered_peak_208	106	.	3.88678	13.44686	10.67878
chr1	11159543	11160318	C7KUGACXX_6_7955.sorted.filtered_peak_209	161	.	5.28045	19.07290	16.16145
chr1	11301705	11302094	C7KUGACXX_6_7955.sorted.filtered_peak_210	31	.	3.11014	5.62578	3.15558
chr1	11322444	11323001	C7KUGACXX_6_7955.sorted.filtered_peak_211	387	.	7.57878	42.30928	38.75054
chr1	11332868	11333802	C7KUGACXX_6_7955.sorted.filtered_peak_212	114	.	4.41435	14.24852	11.44252
chr1	11538829	11539079	C7KUGACXX_6_7955.sorted.filtered_peak_213	25	.	2.77004	4.97909	2.55221
chr1	11710380	11710681	C7KUGACXX_6_7955.sorted.filtered_peak_214	21	.	2.32377	4.48555	2.11870
chr1	11714295	11714845	C7KUGACXX_6_7955.sorted.filtered_peak_215	22	.	2.52629	4.65111	2.25861
chr1	11724013	11724985	C7KUGACXX_6_7955.sorted.filtered_peak_216	53	.	3.47735	7.99000	5.39103
chr1	11740855	11741751	C7KUGACXX_6_7955.sorted.filtered_peak_217	114	.	4.13463	14.32334	11.48123
chr1	11753232	11753730	C7KUGACXX_6_7955.sorted.filtered_peak_218	25	.	2.89996	4.98587	2.56317
chr1	11779352	11780144	C7KUGACXX_6_7955.sorted.filtered_peak_219	54	.	3.52996	8.04015	5.41438
chr1	11790494	11790872	C7KUGACXX_6_7955.sorted.filtered_peak_220	23	.	2.72629	4.73623	2.35321
chr1	11795761	11796243	C7KUGACXX_6_7955.sorted.filtered_peak_221	62	.	3.24092	8.93917	6.29049
chr1	11796588	11797056	C7KUGACXX_6_7955.sorted.filtered_peak_222	17	.	2.28302	4.08425	1.76468
chr1	11865614	11866609	C7KUGACXX_6_7955.sorted.filtered_peak_223	202	.	4.18491	23.28993	20.23479
chr1	11953870	11954284	C7KUGACXX_6_7955.sorted.filtered_peak_224	14	.	2.57680	3.70254	1.41852
chr1	11967811	11969194	C7KUGACXX_6_7955.sorted.filtered_peak_225	154	.	3.74139	18.41640	15.40670
chr1	11969645	11970154	C7KUGACXX_6_7955.sorted.filtered_peak_226	33	.	2.25767	5.83963	3.35824
chr1	11986317	11986794	C7KUGACXX_6_7955.sorted.filtered_peak_227	155	.	5.60031	18.54087	15.55719
chr1	11994328	11994881	C7KUGACXX_6_7955.sorted.filtered_peak_228	82	.	4.11425	10.90489	8.22057
chr1	12039900	12040818	C7KUGACXX_6_7955.sorted.filtered_peak_229	265	.	5.53691	29.77428	26.58212
chr1	12073471	12073800	C7KUGACXX_6_7955.sorted.filtered_peak_230	15	.	2.39335	3.86255	1.56381
chr1	12079182	12079769	C7KUGACXX_6_7955.sorted.filtered_peak_231	361	.	6.59363	39.60659	36.12784
chr1	12100676	12100982	C7KUGACXX_6_7955.sorted.filtered_peak_232	15	.	2.53967	3.85333	1.57174
chr1	12107119	12108027	C7KUGACXX_6_7955.sorted.filtered_peak_233	39	.	2.94575	6.46873	3.96699
chr1	12125905	12126155	C7KUGACXX_6_7955.sorted.filtered_peak_234	22	.	2.53767	4.60362	2.21402
chr1	12139389	12139851	C7KUGACXX_6_7955.sorted.filtered_peak_235	21	.	2.70581	4.47997	2.11271
chr1	12147704	12148277	C7KUGACXX_6_7955.sorted.filtered_peak_236	61	.	3.55605	8.82504	6.18203
chr1	12178712	12178965	C7KUGACXX_6_7955.sorted.filtered_peak_237	26	.	2.96895	5.06738	2.64424
chr1	12193056	12193419	C7KUGACXX_6_7955.sorted.filtered_peak_238	37	.	3.35555	6.30774	3.78871
chr1	12210594	12211075	C7KUGACXX_6_7955.sorted.filtered_peak_239	57	.	3.32746	8.39863	5.75627
chr1	12221827	12222303	C7KUGACXX_6_7955.sorted.filtered_peak_240	78	.	3.38383	10.52685	7.80267
chr1	12233651	12234138	C7KUGACXX_6_7955.sorted.filtered_peak_241	146	.	3.93575	17.62910	14.69138
chr1	12237942	12238448	C7KUGACXX_6_7955.sorted.filtered_peak_242	77	.	3.29951	10.46672	7.72493
chr1	12261642	12261929	C7KUGACXX_6_7955.sorted.filtered_peak_243	21	.	2.70510	4.54741	2.17755
chr1	12289783	12290569	C7KUGACXX_6_7955.sorted.filtered_peak_244	55	.	3.55867	8.13681	5.55507
chr1	12356647	12356897	C7KUGACXX_6_7955.sorted.filtered_peak_245	23	.	2.93458	4.80562	2.38946
chr1	12405446	12405827	C7KUGACXX_6_7955.sorted.filtered_peak_246	18	.	2.50583	4.15158	1.82448
chr1	12495700	12496005	C7KUGACXX_6_7955.sorted.filtered_peak_247	31	.	2.77103	5.63042	3.15927
chr1	12509402	12509925	C7KUGACXX_6_7955.sorted.filtered_peak_248	85	.	3.94058	11.35610	8.59146
chr1	12533041	12533596	C7KUGACXX_6_7955.sorted.filtered_peak_249	33	.	2.79696	5.81023	3.33594
chr1	12570754	12571257	C7KUGACXX_6_7955.sorted.filtered_peak_250	64	.	3.64262	9.12029	6.44852
chr1	12664199	12664715	C7KUGACXX_6_7955.sorted.filtered_peak_251	99	.	4.21629	12.69920	9.91722
chr1	12677590	12678579	C7KUGACXX_6_7955.sorted.filtered_peak_252	28	.	2.31622	5.25684	2.81661
chr1	12679846	12680161	C7KUGACXX_6_7955.sorted.filtered_peak_253	40	.	2.54487	6.56480	4.02214
chr1	12718837	12719359	C7KUGACXX_6_7955.sorted.filtered_peak_254	26	.	2.94361	5.05799	2.64607
chr1	13992148	13992493	C7KUGACXX_6_7955.sorted.filtered_peak_255	24	.	2.89240	4.81459	2.41188
chr1	14026550	14027249	C7KUGACXX_6_7955.sorted.filtered_peak_256	39	.	2.73814	6.50075	3.98936
chr1	14029234	14029739	C7KUGACXX_6_7955.sorted.filtered_peak_257	36	.	2.67071	6.13707	3.64050
chr1	14057155	14057872	C7KUGACXX_6_7955.sorted.filtered_peak_258	125	.	4.37365	15.48279	12.59613
chr1	14075391	14076385	C7KUGACXX_6_7955.sorted.filtered_peak_259	146	.	4.14421	17.49395	14.62354
chr1	14136168	14136418	C7KUGACXX_6_7955.sorted.filtered_peak_260	19	.	2.62359	4.28810	1.93604
chr1	15438704	15439022	C7KUGACXX_6_7955.sorted.filtered_peak_261	21	.	2.68546	4.45915	2.10082
chr1	15482952	15483209	C7KUGACXX_6_7955.sorted.filtered_peak_262	25	.	2.82695	4.98254	2.55404
chr1	15558138	15558388	C7KUGACXX_6_7955.sorted.filtered_peak_263	26	.	3.00019	5.11245	2.68554
chr1	15575552	15576072	C7KUGACXX_6_7955.sorted.filtered_peak_264	60	.	3.37816	8.67979	6.02364
chr1	15631263	15631554	C7KUGACXX_6_7955.sorted.filtered_peak_265	20	.	2.81694	4.43894	2.06416
chr1	15649997	15650397	C7KUGACXX_6_7955.sorted.filtered_peak_266	17	.	2.69609	4.09383	1.77739
chr1	15666993	15667253	C7KUGACXX_6_7955.sorted.filtered_peak_267	25	.	2.79262	4.99829	2.56905
chr1	15672390	15672728	C7KUGACXX_6_7955.sorted.filtered_peak_268	59	.	3.45305	8.63255	5.97871
chr1	15679007	15679303	C7KUGACXX_6_7955.sorted.filtered_peak_269	38	.	3.32591	6.34051	3.82609
chr1	15735867	15736539	C7KUGACXX_6_7955.sorted.filtered_peak_270	98	.	3.42289	12.69596	9.87526
chr1	15738667	15738964	C7KUGACXX_6_7955.sorted.filtered_peak_271	32	.	2.35429	5.66694	3.20606
chr1	15743691	15744372	C7KUGACXX_6_7955.sorted.filtered_peak_272	30	.	2.71466	5.50959	3.05623
chr1	15757519	15757940	C7KUGACXX_6_7955.sorted.filtered_peak_273	16	.	2.41808	3.90518	1.60577
chr1	15850697	15851865	C7KUGACXX_6_7955.sorted.filtered_peak_274	330	.	4.12962	36.46587	33.01591
chr1	15852932	15853503	C7KUGACXX_6_7955.sorted.filtered_peak_275	206	.	3.31976	23.76551	20.66053
chr1	15905609	15905922	C7KUGACXX_6_7955.sorted.filtered_peak_276	53	.	3.79412	7.93297	5.31265
chr1	15906170	15906420	C7KUGACXX_6_7955.sorted.filtered_peak_277	13	.	2.53250	3.57254	1.30827
chr1	15929921	15930414	C7KUGACXX_6_7955.sorted.filtered_peak_278	128	.	5.27844	15.69595	12.81235
chr1	15943474	15944335	C7KUGACXX_6_7955.sorted.filtered_peak_279	161	.	4.22569	19.01421	16.10751
chr1	16010859	16011147	C7KUGACXX_6_7955.sorted.filtered_peak_280	17	.	2.53083	4.07306	1.75174
chr1	16011541	16011920	C7KUGACXX_6_7955.sorted.filtered_peak_281	13	.	2.37225	3.53639	1.30142
chr1	16067930	16068180	C7KUGACXX_6_7955.sorted.filtered_peak_282	21	.	2.69690	4.56843	2.18733
chr1	16142066	16142375	C7KUGACXX_6_7955.sorted.filtered_peak_283	63	.	4.08033	9.06140	6.38599
chr1	16160767	16162874	C7KUGACXX_6_7955.sorted.filtered_peak_284	172	.	3.47832	20.19252	17.21402
chr1	16173861	16174942	C7KUGACXX_6_7955.sorted.filtered_peak_285	188	.	4.11757	21.89393	18.87627
chr1	16175128	16175427	C7KUGACXX_6_7955.sorted.filtered_peak_286	14	.	1.99480	3.71179	1.44256
chr1	16276037	16276703	C7KUGACXX_6_7955.sorted.filtered_peak_287	122	.	4.01125	15.10608	12.25795
chr1	16292642	16293092	C7KUGACXX_6_7955.sorted.filtered_peak_288	48	.	3.33250	7.40513	4.82914
chr1	16301858	16302969	C7KUGACXX_6_7955.sorted.filtered_peak_289	123	.	4.32564	15.10961	12.31492
chr1	16335583	16335853	C7KUGACXX_6_7955.sorted.filtered_peak_290	18	.	2.50783	4.19427	1.85412
chr1	16375145	16375403	C7KUGACXX_6_7955.sorted.filtered_peak_291	17	.	2.70007	4.12205	1.79229
chr1	16382650	16382918	C7KUGACXX_6_7955.sorted.filtered_peak_292	38	.	3.39259	6.37259	3.83308
chr1	16405372	16405987	C7KUGACXX_6_7955.sorted.filtered_peak_293	45	.	3.29298	7.12519	4.56459
chr1	16450334	16450599	C7KUGACXX_6_7955.sorted.filtered_peak_294	24	.	2.65940	4.87090	2.46343
chr1	16494293	16494543	C7KUGACXX_6_7955.sorted.filtered_peak_295	13	.	2.50769	3.54755	1.31351
chr1	16532967	16533716	C7KUGACXX_6_7955.sorted.filtered_peak_296	164	.	4.41692	19.49769	16.46468
chr1	16543731	16544234	C7KUGACXX_6_7955.sorted.filtered_peak_297	104	.	4.14276	13.23041	10.42121
chr1	16563223	16563902	C7KUGACXX_6_7955.sorted.filtered_peak_298	122	.	4.22114	15.12547	12.27252
chr1	16570896	16571411	C7KUGACXX_6_7955.sorted.filtered_peak_299	31	.	2.99706	5.57286	3.11423
chr1	16678762	16679453	C7KUGACXX_6_7955.sorted.filtered_peak_300	157	.	4.81962	18.80914	15.79763
chr1	16693325	16694530	C7KUGACXX_6_7955.sorted.filtered_peak_301	246	.	4.80248	27.85820	24.62340
chr1	16713771	16714027	C7KUGACXX_6_7955.sorted.filtered_peak_302	28	.	2.92962	5.34859	2.88565
chr1	16747240	16747832	C7KUGACXX_6_7955.sorted.filtered_peak_303	41	.	3.44122	6.67589	4.14665
chr1	16766960	16768142	C7KUGACXX_6_7955.sorted.filtered_peak_304	69	.	3.44575	9.66285	6.96693
chr1	16825311	16826415	C7KUGACXX_6_7955.sorted.filtered_peak_305	88	.	4.38283	11.52140	8.80308
chr1	16840395	16840932	C7KUGACXX_6_7955.sorted.filtered_peak_306	102	.	4.90936	13.06806	10.27887
chr1	16939719	16940459	C7KUGACXX_6_7955.sorted.filtered_peak_307	142	.	3.65791	17.22605	14.29086
chr1	16970694	16971426	C7KUGACXX_6_7955.sorted.filtered_peak_308	163	.	5.52591	19.28085	16.31431
chr1	17036288	17036623	C7KUGACXX_6_7955.sorted.filtered_peak_309	64	.	3.56091	9.16868	6.48476
chr1	17053752	17054328	C7KUGACXX_6_7955.sorted.filtered_peak_310	49	.	3.49632	7.49524	4.92409
chr1	17215662	17215922	C7KUGACXX_6_7955.sorted.filtered_peak_311	35	.	3.30686	6.05267	3.53018
chr1	17222605	17223195	C7KUGACXX_6_7955.sorted.filtered_peak_312	61	.	3.97685	8.82449	6.18778
chr1	17230786	17232084	C7KUGACXX_6_7955.sorted.filtered_peak_313	189	.	4.44996	22.05240	18.99526
chr1	17240035	17241059	C7KUGACXX_6_7955.sorted.filtered_peak_314	167	.	5.26872	19.64380	16.72087
chr1	17278010	17278457	C7KUGACXX_6_7955.sorted.filtered_peak_315	46	.	3.61666	7.22267	4.63892
chr1	17286906	17287678	C7KUGACXX_6_7955.sorted.filtered_peak_316	19	.	2.71422	4.31475	1.97497
chr1	17338074	17338719	C7KUGACXX_6_7955.sorted.filtered_peak_317	59	.	3.72519	8.63682	5.99512
chr1	17380198	17380924	C7KUGACXX_6_7955.sorted.filtered_peak_318	328	.	6.44460	36.22110	32.84209
chr1	17490922	17491172	C7KUGACXX_6_7955.sorted.filtered_peak_319	12	.	2.45947	3.44684	1.22822
chr1	17563406	17563872	C7KUGACXX_6_7955.sorted.filtered_peak_320	33	.	3.08858	5.84715	3.37489
chr1	17746386	17746694	C7KUGACXX_6_7955.sorted.filtered_peak_321	22	.	2.80300	4.60198	2.22014
chr1	17764107	17764554	C7KUGACXX_6_7955.sorted.filtered_peak_322	22	.	2.24664	4.63058	2.24802
chr1	17766021	17766491	C7KUGACXX_6_7955.sorted.filtered_peak_323	74	.	3.16305	10.13638	7.43136
chr1	19228936	19229593	C7KUGACXX_6_7955.sorted.filtered_peak_324	235	.	5.26995	26.71432	23.51381
chr1	19252983	19253533	C7KUGACXX_6_7955.sorted.filtered_peak_325	161	.	4.66741	19.17267	16.19446
chr1	19278341	19278858	C7KUGACXX_6_7955.sorted.filtered_peak_326	58	.	2.67794	8.48496	5.84745
chr1	19283024	19283582	C7KUGACXX_6_7955.sorted.filtered_peak_327	172	.	3.92357	20.26019	17.27709
chr1	19337511	19337941	C7KUGACXX_6_7955.sorted.filtered_peak_328	50	.	3.43708	7.61314	5.01455
chr1	19400846	19401517	C7KUGACXX_6_7955.sorted.filtered_peak_329	37	.	2.96397	6.26971	3.75447
chr1	19536367	19537313	C7KUGACXX_6_7955.sorted.filtered_peak_330	163	.	4.25751	19.24779	16.31688
chr1	19577868	19578427	C7KUGACXX_6_7955.sorted.filtered_peak_331	197	.	5.67081	22.87823	19.76424
chr1	19638170	19639090	C7KUGACXX_6_7955.sorted.filtered_peak_332	125	.	4.30257	15.42094	12.59113
chr1	19717289	19718319	C7KUGACXX_6_7955.sorted.filtered_peak_333	90	.	3.61742	11.82907	9.09668
chr1	19789508	19790112	C7KUGACXX_6_7955.sorted.filtered_peak_334	83	.	3.77660	11.10092	8.38625
chr1	19803462	19804225	C7KUGACXX_6_7955.sorted.filtered_peak_335	36	.	2.85409	6.18295	3.67400
chr1	19811705	19812602	C7KUGACXX_6_7955.sorted.filtered_peak_336	162	.	4.00892	19.17746	16.20614
chr1	19908778	19909097	C7KUGACXX_6_7955.sorted.filtered_peak_337	42	.	3.50943	6.81189	4.24825
chr1	19923107	19924381	C7KUGACXX_6_7955.sorted.filtered_peak_338	141	.	3.87253	16.96815	14.13582
chr1	19933327	19933585	C7KUGACXX_6_7955.sorted.filtered_peak_339	26	.	3.00226	5.05150	2.62140
chr1	19988262	19988564	C7KUGACXX_6_7955.sorted.filtered_peak_340	27	.	2.68390	5.20192	2.77857
chr1	20014657	20015155	C7KUGACXX_6_7955.sorted.filtered_peak_341	47	.	3.52567	7.26836	4.71096
chr1	20015347	20015606	C7KUGACXX_6_7955.sorted.filtered_peak_342	25	.	2.91798	5.02094	2.58914
chr1	20037484	20037901	C7KUGACXX_6_7955.sorted.filtered_peak_343	17	.	2.66167	4.10905	1.79932
chr1	20042149	20042462	C7KUGACXX_6_7955.sorted.filtered_peak_344	40	.	3.36339	6.54553	4.00121
chr1	20126209	20126994	C7KUGACXX_6_7955.sorted.filtered_peak_345	25	.	2.90413	5.00831	2.59815
chr1	20208591	20209189	C7KUGACXX_6_7955.sorted.filtered_peak_346	221	.	5.53905	25.28747	22.15989
chr1	20478647	20479397	C7KUGACXX_6_7955.sorted.filtered_peak_347	39	.	3.29340	6.43056	3.91651
chr1	20511855	20512985	C7KUGACXX_6_7955.sorted.filtered_peak_348	22	.	2.57015	4.63866	2.26684
chr1	20539267	20539554	C7KUGACXX_6_7955.sorted.filtered_peak_349	18	.	2.55452	4.18732	1.85239
chr1	20833949	20834875	C7KUGACXX_6_7955.sorted.filtered_peak_350	92	.	4.13298	11.99591	9.26209
chr1	20848900	20849201	C7KUGACXX_6_7955.sorted.filtered_peak_351	34	.	3.26628	5.93203	3.42634
chr1	20959795	20960816	C7KUGACXX_6_7955.sorted.filtered_peak_352	50	.	3.34481	7.69483	5.09536
chr1	20966624	20967019	C7KUGACXX_6_7955.sorted.filtered_peak_353	36	.	3.32758	6.14924	3.62702
chr1	20987493	20988417	C7KUGACXX_6_7955.sorted.filtered_peak_354	210	.	4.91056	24.10118	21.04856
chr1	21022957	21023605	C7KUGACXX_6_7955.sorted.filtered_peak_355	52	.	3.43546	7.90373	5.28836
chr1	21044164	21044479	C7KUGACXX_6_7955.sorted.filtered_peak_356	17	.	2.55427	4.02126	1.70078
chr1	21059484	21059917	C7KUGACXX_6_7955.sorted.filtered_peak_357	96	.	4.10166	12.40282	9.61098
chr1	21112696	21114067	C7KUGACXX_6_7955.sorted.filtered_peak_358	204	.	4.21515	23.57831	20.48916
chr1	21259396	21259646	C7KUGACXX_6_7955.sorted.filtered_peak_359	15	.	2.52330	3.83245	1.54871
chr1	21348803	21349503	C7KUGACXX_6_7955.sorted.filtered_peak_360	42	.	3.36633	6.80072	4.25342
chr1	21415772	21416069	C7KUGACXX_6_7955.sorted.filtered_peak_361	19	.	2.76579	4.28214	1.92666
chr1	21503018	21503832	C7KUGACXX_6_7955.sorted.filtered_peak_362	237	.	4.97453	26.95637	23.76883
chr1	21581791	21582048	C7KUGACXX_6_7955.sorted.filtered_peak_363	45	.	3.41953	7.17925	4.58502
chr1	21620811	21621486	C7KUGACXX_6_7955.sorted.filtered_peak_364	129	.	3.82907	15.80786	12.92166
chr1	21650865	21651642	C7KUGACXX_6_7955.sorted.filtered_peak_365	33	.	2.91633	5.87377	3.38720
chr1	21660619	21661282	C7KUGACXX_6_7955.sorted.filtered_peak_366	74	.	3.52097	10.09564	7.41888
chr1	21671734	21672457	C7KUGACXX_6_7955.sorted.filtered_peak_367	91	.	3.61542	11.87004	9.14862
chr1	21695072	21695322	C7KUGACXX_6_7955.sorted.filtered_peak_368	24	.	2.96212	4.90813	2.48738
chr1	21766176	21766809	C7KUGACXX_6_7955.sorted.filtered_peak_369	153	.	5.59031	18.32615	15.35599
chr1	22028223	22028506	C7KUGACXX_6_7955.sorted.filtered_peak_370	14	.	2.58539	3.72806	1.44040
chr1	22100067	22100379	C7KUGACXX_6_7955.sorted.filtered_peak_371	18	.	2.70195	4.12419	1.80439
chr1	22108723	22110323	C7KUGACXX_6_7955.sorted.filtered_peak_372	150	.	3.84229	17.96913	15.09903
chr1	22263766	22264181	C7KUGACXX_6_7955.sorted.filtered_peak_373	42	.	3.18092	6.82786	4.28554
chr1	22290562	22290827	C7KUGACXX_6_7955.sorted.filtered_peak_374	56	.	3.91615	8.29822	5.63941
chr1	22345516	22345894	C7KUGACXX_6_7955.sorted.filtered_peak_375	46	.	3.60302	7.22050	4.64154
chr1	22350934	22352632	C7KUGACXX_6_7955.sorted.filtered_peak_376	120	.	3.74148	14.94804	12.08308
chr1	22366085	22366853	C7KUGACXX_6_7955.sorted.filtered_peak_377	248	.	6.40484	28.06665	24.87112
chr1	22378934	22380024	C7KUGACXX_6_7955.sorted.filtered_peak_378	118	.	3.90292	14.68608	11.84752
chr1	22415793	22416595	C7KUGACXX_6_7955.sorted.filtered_peak_379	21	.	2.62106	4.56271	2.18943
chr1	22431425	22431730	C7KUGACXX_6_7955.sorted.filtered_peak_380	35	.	3.06266	6.10143	3.59075
chr1	22743101	22743354	C7KUGACXX_6_7955.sorted.filtered_peak_381	25	.	2.80326	4.94898	2.52869
chr1	22778112	22779120	C7KUGACXX_6_7955.sorted.filtered_peak_382	137	.	4.27140	16.69438	13.77330
chr1	22968542	22968796	C7KUGACXX_6_7955.sorted.filtered_peak_383	33	.	3.18185	5.85755	3.35478
chr1	23031031	23031281	C7KUGACXX_6_7955.sorted.filtered_peak_384	29	.	2.96543	5.44977	2.98944
chr1	23302988	23303407	C7KUGACXX_6_7955.sorted.filtered_peak_385	27	.	3.03702	5.16820	2.72841
chr1	23345638	23346313	C7KUGACXX_6_7955.sorted.filtered_peak_386	155	.	4.89853	18.51115	15.57215
chr1	23426755	23427082	C7KUGACXX_6_7955.sorted.filtered_peak_387	37	.	2.80697	6.25935	3.73425
chr1	23429842	23430232	C7KUGACXX_6_7955.sorted.filtered_peak_388	26	.	2.54770	5.11132	2.68481
chr1	23445422	23446064	C7KUGACXX_6_7955.sorted.filtered_peak_389	34	.	3.02427	5.99770	3.49609
chr1	23494257	23494514	C7KUGACXX_6_7955.sorted.filtered_peak_390	31	.	2.80423	5.63549	3.15514
chr1	23494902	23495545	C7KUGACXX_6_7955.sorted.filtered_peak_391	83	.	3.82557	11.11237	8.39153
chr1	23504131	23504425	C7KUGACXX_6_7955.sorted.filtered_peak_392	24	.	2.91644	4.85513	2.44975
chr1	23670190	23671328	C7KUGACXX_6_7955.sorted.filtered_peak_393	162	.	3.96049	19.19548	16.26167
chr1	23694551	23695790	C7KUGACXX_6_7955.sorted.filtered_peak_394	212	.	4.61600	24.41748	21.28894
chr1	23730419	23730790	C7KUGACXX_6_7955.sorted.filtered_peak_395	55	.	3.46923	8.14625	5.52542
chr1	23810605	23811398	C7KUGACXX_6_7955.sorted.filtered_peak_396	108	.	4.36861	13.65788	10.82982
chr1	23823600	23823909	C7KUGACXX_6_7955.sorted.filtered_peak_397	44	.	3.54877	7.00599	4.43962
chr1	23854683	23855141	C7KUGACXX_6_7955.sorted.filtered_peak_398	49	.	2.93439	7.47932	4.90189
chr1	23857637	23858070	C7KUGACXX_6_7955.sorted.filtered_peak_399	59	.	3.24121	8.58186	5.93990
chr1	23866187	23866753	C7KUGACXX_6_7955.sorted.filtered_peak_400	105	.	4.66041	13.37792	10.56044
chr1	23871097	23871524	C7KUGACXX_6_7955.sorted.filtered_peak_401	19	.	2.53523	4.28219	1.93845
chr1	23881065	23881889	C7KUGACXX_6_7955.sorted.filtered_peak_402	51	.	2.73964	7.73989	5.17926
chr1	23885922	23886307	C7KUGACXX_6_7955.sorted.filtered_peak_403	83	.	3.17682	11.10812	8.36851
chr1	23945876	23946537	C7KUGACXX_6_7955.sorted.filtered_peak_404	19	.	2.55491	4.27825	1.93326
chr1	23961561	23961971	C7KUGACXX_6_7955.sorted.filtered_peak_405	17	.	2.54262	4.04619	1.73013
chr1	23964069	23964333	C7KUGACXX_6_7955.sorted.filtered_peak_406	16	.	2.49509	3.93389	1.64230
chr1	24017994	24018899	C7KUGACXX_6_7955.sorted.filtered_peak_407	114	.	4.36079	14.21352	11.45242
chr1	24069578	24070385	C7KUGACXX_6_7955.sorted.filtered_peak_408	98	.	4.07851	12.64378	9.83844
chr1	24098663	24099150	C7KUGACXX_6_7955.sorted.filtered_peak_409	27	.	3.04650	5.21773	2.77962
chr1	24104351	24105203	C7KUGACXX_6_7955.sorted.filtered_peak_410	75	.	3.66968	10.27011	7.58560
chr1	24117385	24117810	C7KUGACXX_6_7955.sorted.filtered_peak_411	60	.	3.67712	8.72308	6.07936
chr1	24127082	24127623	C7KUGACXX_6_7955.sorted.filtered_peak_412	206	.	4.96766	23.78431	20.66166
chr1	24136234	24136543	C7KUGACXX_6_7955.sorted.filtered_peak_413	25	.	2.91389	4.96846	2.54910
chr1	24151597	24152124	C7KUGACXX_6_7955.sorted.filtered_peak_414	57	.	3.71425	8.39856	5.77929
chr1	24164791	24165329	C7KUGACXX_6_7955.sorted.filtered_peak_415	25	.	2.99852	5.01839	2.58314
chr1	24194418	24195295	C7KUGACXX_6_7955.sorted.filtered_peak_416	112	.	4.30730	14.01263	11.21478
chr1	24285333	24286682	C7KUGACXX_6_7955.sorted.filtered_peak_417	145	.	3.98933	17.54140	14.58464
chr1	24306455	24307303	C7KUGACXX_6_7955.sorted.filtered_peak_418	212	.	4.63011	24.37114	21.27097
chr1	24397353	24397656	C7KUGACXX_6_7955.sorted.filtered_peak_419	25	.	2.90688	4.96992	2.57166
chr1	24439051	24439329	C7KUGACXX_6_7955.sorted.filtered_peak_420	35	.	3.18053	6.05728	3.54719
chr1	24476961	24477226	C7KUGACXX_6_7955.sorted.filtered_peak_421	31	.	3.05820	5.61803	3.13544
chr1	24648407	24648732	C7KUGACXX_6_7955.sorted.filtered_peak_422	17	.	2.33139	4.11061	1.78124
chr1	24718808	24719348	C7KUGACXX_6_7955.sorted.filtered_peak_423	20	.	2.52150	4.35452	2.00733
chr1	24740131	24740475	C7KUGACXX_6_7955.sorted.filtered_peak_424	99	.	3.47936	12.77462	9.96364
chr1	24741983	24742533	C7KUGACXX_6_7955.sorted.filtered_peak_425	188	.	4.44269	21.84760	18.80980
chr1	24807730	24808770	C7KUGACXX_6_7955.sorted.filtered_peak_426	20	.	2.67903	4.43340	2.06478
chr1	24828562	24829733	C7KUGACXX_6_7955.sorted.filtered_peak_427	47	.	2.63900	7.29742	4.74800
chr1	24861495	24862045	C7KUGACXX_6_7955.sorted.filtered_peak_428	91	.	3.87227	11.96475	9.19987
chr1	24863055	24863410	C7KUGACXX_6_7955.sorted.filtered_peak_429	79	.	3.49528	10.69511	7.96351
chr1	24867576	24867826	C7KUGACXX_6_7955.sorted.filtered_peak_430	27	.	2.70263	5.14171	2.70220
chr1	24913692	24913968	C7KUGACXX_6_7955.sorted.filtered_peak_431	31	.	2.98138	5.61039	3.13369
chr1	24961720	24962103	C7KUGACXX_6_7955.sorted.filtered_peak_432	15	.	2.56418	3.88984	1.59594
chr1	24969119	24970101	C7KUGACXX_6_7955.sorted.filtered_peak_433	406	.	5.76806	44.25562	40.66960
chr1	25036304	25036636	C7KUGACXX_6_7955.sorted.filtered_peak_434	30	.	3.14742	5.53514	3.06343
chr1	25071328	25072226	C7KUGACXX_6_7955.sorted.filtered_peak_435	301	.	5.41493	33.47249	30.18115
chr1	25078526	25078790	C7KUGACXX_6_7955.sorted.filtered_peak_436	19	.	2.72319	4.23086	1.90465
chr1	25174366	25175498	C7KUGACXX_6_7955.sorted.filtered_peak_437	96	.	3.83647	12.40636	9.64285
chr1	25199244	25199584	C7KUGACXX_6_7955.sorted.filtered_peak_438	18	.	2.67902	4.17186	1.83826
chr1	25224687	25224950	C7KUGACXX_6_7955.sorted.filtered_peak_439	30	.	2.74971	5.56421	3.09742
chr1	25237390	25238247	C7KUGACXX_6_7955.sorted.filtered_peak_440	84	.	3.42565	11.21329	8.49875
chr1	25251577	25252184	C7KUGACXX_6_7955.sorted.filtered_peak_441	59	.	2.66570	8.60575	5.95776
chr1	25256643	25257159	C7KUGACXX_6_7955.sorted.filtered_peak_442	131	.	3.47202	16.02932	13.15555
chr1	25281417	25281984	C7KUGACXX_6_7955.sorted.filtered_peak_443	43	.	2.98603	6.83921	4.31555
chr1	25291360	25292055	C7KUGACXX_6_7955.sorted.filtered_peak_444	215	.	4.51570	24.73332	21.59922
chr1	25319231	25319605	C7KUGACXX_6_7955.sorted.filtered_peak_445	16	.	2.40631	3.92631	1.62986
chr1	25348732	25349711	C7KUGACXX_6_7955.sorted.filtered_peak_446	174	.	4.32623	20.48413	17.44712
chr1	25357257	25357575	C7KUGACXX_6_7955.sorted.filtered_peak_447	50	.	2.79585	7.60655	5.00366
chr1	25358514	25359138	C7KUGACXX_6_7955.sorted.filtered_peak_448	82	.	3.20415	11.03135	8.29506
chr1	25363720	25364012	C7KUGACXX_6_7955.sorted.filtered_peak_449	15	.	2.22841	3.82964	1.53946
chr1	25391061	25391311	C7KUGACXX_6_7955.sorted.filtered_peak_450	31	.	2.95521	5.60750	3.13682
chr1	25426030	25426433	C7KUGACXX_6_7955.sorted.filtered_peak_451	39	.	2.83384	6.43004	3.90242
chr1	25558697	25559889	C7KUGACXX_6_7955.sorted.filtered_peak_452	98	.	3.80787	12.56827	9.80114
chr1	25566034	25567049	C7KUGACXX_6_7955.sorted.filtered_peak_453	113	.	3.83097	14.16495	11.34513
chr1	25573382	25574471	C7KUGACXX_6_7955.sorted.filtered_peak_454	188	.	4.47735	21.90898	18.84130
chr1	25664703	25665895	C7KUGACXX_6_7955.sorted.filtered_peak_455	88	.	4.35369	11.51176	8.83935
chr1	25682133	25682512	C7KUGACXX_6_7955.sorted.filtered_peak_456	18	.	2.72532	4.14895	1.80470
chr1	25756573	25757757	C7KUGACXX_6_7955.sorted.filtered_peak_457	171	.	4.01001	20.16250	17.15595
chr1	25846995	25847301	C7KUGACXX_6_7955.sorted.filtered_peak_458	32	.	3.07727	5.77838	3.29447
chr1	25869876	25870421	C7KUGACXX_6_7955.sorted.filtered_peak_459	72	.	3.68635	9.95700	7.28640
chr1	25876128	25876475	C7KUGACXX_6_7955.sorted.filtered_peak_460	25	.	2.66307	4.93815	2.52683
chr1	25888976	25889274	C7KUGACXX_6_7955.sorted.filtered_peak_461	19	.	2.38532	4.32278	1.97167
chr1	25935088	25935447	C7KUGACXX_6_7955.sorted.filtered_peak_462	42	.	3.39083	6.82411	4.27343
chr1	25942943	25943372	C7KUGACXX_6_7955.sorted.filtered_peak_463	92	.	3.39996	12.04134	9.25848
chr1	25968914	25969584	C7KUGACXX_6_7955.sorted.filtered_peak_464	44	.	3.17798	6.98539	4.44969
chr1	26002463	26003119	C7KUGACXX_6_7955.sorted.filtered_peak_465	43	.	3.17472	6.85852	4.30189
chr1	26030842	26031135	C7KUGACXX_6_7955.sorted.filtered_peak_466	28	.	3.07147	5.25962	2.80365
chr1	26101285	26101833	C7KUGACXX_6_7955.sorted.filtered_peak_467	63	.	3.51375	8.97324	6.32359
chr1	26123101	26123440	C7KUGACXX_6_7955.sorted.filtered_peak_468	33	.	2.86420	5.88162	3.39197
chr1	26146011	26147501	C7KUGACXX_6_7955.sorted.filtered_peak_469	71	.	3.24752	9.82184	7.16254
chr1	26185769	26186467	C7KUGACXX_6_7955.sorted.filtered_peak_470	134	.	4.81407	16.30850	13.43192
chr1	26202064	26202397	C7KUGACXX_6_7955.sorted.filtered_peak_471	24	.	2.86349	4.88686	2.47797
chr1	26221897	26222241	C7KUGACXX_6_7955.sorted.filtered_peak_472	64	.	3.83843	9.12971	6.45924
chr1	26231587	26232420	C7KUGACXX_6_7955.sorted.filtered_peak_473	77	.	3.33208	10.50138	7.78641
chr1	26232616	26233173	C7KUGACXX_6_7955.sorted.filtered_peak_474	59	.	3.10402	8.64532	5.99206
chr1	26249433	26249875	C7KUGACXX_6_7955.sorted.filtered_peak_475	18	.	2.58812	4.17225	1.83685
chr1	26297931	26298220	C7KUGACXX_6_7955.sorted.filtered_peak_476	27	.	3.00384	5.22334	2.78600
chr1	26317238	26317629	C7KUGACXX_6_7955.sorted.filtered_peak_477	72	.	3.94227	9.92833	7.24015
chr1	26324032	26325230	C7KUGACXX_6_7955.sorted.filtered_peak_478	334	.	5.72317	36.83544	33.46612
chr1	26361783	26362778	C7KUGACXX_6_7955.sorted.filtered_peak_479	89	.	3.63793	11.71923	8.95486
chr1	26431474	26431800	C7KUGACXX_6_7955.sorted.filtered_peak_480	44	.	3.55735	7.04601	4.48013
chr1	26437505	26438881	C7KUGACXX_6_7955.sorted.filtered_peak_481	164	.	4.39535	19.41844	16.47869
chr1	26452831	26453374	C7KUGACXX_6_7955.sorted.filtered_peak_482	144	.	4.51923	17.38762	14.42009
chr1	26471335	26471977	C7KUGACXX_6_7955.sorted.filtered_peak_483	30	.	3.12501	5.46603	3.00054
chr1	26490697	26491001	C7KUGACXX_6_7955.sorted.filtered_peak_484	19	.	2.65238	4.31748	1.96970
chr1	26496186	26496545	C7KUGACXX_6_7955.sorted.filtered_peak_485	84	.	4.17114	11.23367	8.47607
chr1	26560303	26561506	C7KUGACXX_6_7955.sorted.filtered_peak_486	272	.	4.90109	30.50714	27.27950
chr1	26602099	26603006	C7KUGACXX_6_7955.sorted.filtered_peak_487	22	.	2.34141	4.65798	2.28144
chr1	26606212	26606717	C7KUGACXX_6_7955.sorted.filtered_peak_488	32	.	2.36035	5.78028	3.29643
chr1	26611190	26611707	C7KUGACXX_6_7955.sorted.filtered_peak_489	73	.	2.86165	10.09587	7.39737
chr1	26613844	26614253	C7KUGACXX_6_7955.sorted.filtered_peak_490	32	.	2.38314	5.71535	3.24276
chr1	26632913	26634060	C7KUGACXX_6_7955.sorted.filtered_peak_491	122	.	4.16348	15.03727	12.23330
chr1	26641610	26641908	C7KUGACXX_6_7955.sorted.filtered_peak_492	16	.	2.38007	3.93616	1.63234
chr1	26644294	26644715	C7KUGACXX_6_7955.sorted.filtered_peak_493	25	.	2.40591	5.00155	2.58711
chr1	26647674	26648309	C7KUGACXX_6_7955.sorted.filtered_peak_494	39	.	2.71997	6.43607	3.95437
chr1	26662746	26663176	C7KUGACXX_6_7955.sorted.filtered_peak_495	40	.	3.25845	6.63123	4.09959
chr1	26690342	26690663	C7KUGACXX_6_7955.sorted.filtered_peak_496	44	.	3.30152	7.01048	4.43844
chr1	26704581	26705351	C7KUGACXX_6_7955.sorted.filtered_peak_497	197	.	5.18134	22.90102	19.78728
chr1	26735059	26735309	C7KUGACXX_6_7955.sorted.filtered_peak_498	24	.	2.77533	4.83114	2.42025
chr1	26743596	26743932	C7KUGACXX_6_7955.sorted.filtered_peak_499	28	.	2.88996	5.32879	2.88129
chr1	26758352	26759319	C7KUGACXX_6_7955.sorted.filtered_peak_500	231	.	5.67994	26.27624	23.19172
chr1	26798573	26799837	C7KUGACXX_6_7955.sorted.filtered_peak_501	127	.	3.72156	15.55754	12.70069
chr1	26826668	26828147	C7KUGACXX_6_7955.sorted.filtered_peak_502	112	.	3.97560	14.07485	11.23216
chr1	26855917	26856534	C7KUGACXX_6_7955.sorted.filtered_peak_503	51	.	3.49113	7.77853	5.18843
chr1	26868326	26869073	C7KUGACXX_6_7955.sorted.filtered_peak_504	75	.	3.22487	10.24980	7.51755
chr1	26872032	26872485	C7KUGACXX_6_7955.sorted.filtered_peak_505	67	.	3.18066	9.43992	6.77466
chr1	26946541	26948183	C7KUGACXX_6_7955.sorted.filtered_peak_506	137	.	3.75519	16.69806	13.79000
chr1	27003921	27004243	C7KUGACXX_6_7955.sorted.filtered_peak_507	31	.	3.18809	5.67193	3.18813
chr1	27018828	27019217	C7KUGACXX_6_7955.sorted.filtered_peak_508	38	.	2.32338	6.33507	3.82208
chr1	27019408	27019893	C7KUGACXX_6_7955.sorted.filtered_peak_509	58	.	2.53539	8.44667	5.81718
chr1	27021882	27022582	C7KUGACXX_6_7955.sorted.filtered_peak_510	64	.	2.52944	9.14154	6.47088
chr1	27024616	27024866	C7KUGACXX_6_7955.sorted.filtered_peak_511	31	.	2.21679	5.60934	3.13239
chr1	27049715	27050294	C7KUGACXX_6_7955.sorted.filtered_peak_512	25	.	2.66652	4.91757	2.51846
chr1	27060557	27060841	C7KUGACXX_6_7955.sorted.filtered_peak_513	17	.	2.65696	4.05453	1.74028
chr1	27070469	27071150	C7KUGACXX_6_7955.sorted.filtered_peak_514	106	.	4.08987	13.41981	10.60623
chr1	27113717	27114992	C7KUGACXX_6_7955.sorted.filtered_peak_515	117	.	3.32980	14.58574	11.72802
chr1	27126114	27126941	C7KUGACXX_6_7955.sorted.filtered_peak_516	28	.	3.05469	5.25551	2.81599
chr1	27147248	27147610	C7KUGACXX_6_7955.sorted.filtered_peak_517	21	.	2.85626	4.56323	2.17524
chr1	27152940	27153518	C7KUGACXX_6_7955.sorted.filtered_peak_518	73	.	3.43561	10.01236	7.31703
chr1	27159816	27160479	C7KUGACXX_6_7955.sorted.filtered_peak_519	138	.	4.41920	16.74416	13.86070
chr1	27191216	27192122	C7KUGACXX_6_7955.sorted.filtered_peak_520	154	.	4.63264	18.40015	15.43298
chr1	27216326	27217032	C7KUGACXX_6_7955.sorted.filtered_peak_521	85	.	3.89943	11.28529	8.54256
chr1	27226458	27227299	C7KUGACXX_6_7955.sorted.filtered_peak_522	77	.	3.96410	10.42984	7.75823
chr1	27247715	27248712	C7KUGACXX_6_7955.sorted.filtered_peak_523	239	.	5.54781	27.00425	23.90608
chr1	27319753	27320278	C7KUGACXX_6_7955.sorted.filtered_peak_524	25	.	2.63801	4.99064	2.57659
chr1	27324212	27324506	C7KUGACXX_6_7955.sorted.filtered_peak_525	41	.	3.01359	6.74999	4.19266
chr1	27371058	27371426	C7KUGACXX_6_7955.sorted.filtered_peak_526	42	.	3.31286	6.79588	4.24674
chr1	27372374	27372624	C7KUGACXX_6_7955.sorted.filtered_peak_527	18	.	2.62649	4.15014	1.81517
chr1	27438589	27438933	C7KUGACXX_6_7955.sorted.filtered_peak_528	25	.	2.84480	4.96385	2.56516
chr1	27463455	27464142	C7KUGACXX_6_7955.sorted.filtered_peak_529	40	.	3.06730	6.56137	4.02809
chr1	27481184	27482120	C7KUGACXX_6_7955.sorted.filtered_peak_530	94	.	3.64955	12.24900	9.48143
chr1	27560396	27561397	C7KUGACXX_6_7955.sorted.filtered_peak_531	289	.	5.16795	32.22977	28.97407
chr1	27610835	27611410	C7KUGACXX_6_7955.sorted.filtered_peak_532	35	.	3.29685	6.08323	3.57802
chr1	27627158	27627614	C7KUGACXX_6_7955.sorted.filtered_peak_533	52	.	3.31792	7.83830	5.26030
chr1	27648272	27649108	C7KUGACXX_6_7955.sorted.filtered_peak_534	160	.	4.66687	18.97317	16.01874
chr1	27667992	27669213	C7KUGACXX_6_7955.sorted.filtered_peak_535	36	.	2.74839	6.16098	3.68749
chr1	27669885	27670336	C7KUGACXX_6_7955.sorted.filtered_peak_536	35	.	2.74125	6.01155	3.51488
chr1	27683815	27684333	C7KUGACXX_6_7955.sorted.filtered_peak_537	39	.	2.98170	6.46260	3.92930
chr1	27692005	27692794	C7KUGACXX_6_7955.sorted.filtered_peak_538	52	.	2.98410	7.85672	5.24784
chr1	27718802	27719231	C7KUGACXX_6_7955.sorted.filtered_peak_539	134	.	4.35945	16.34860	13.44069
chr1	27721846	27722202	C7KUGACXX_6_7955.sorted.filtered_peak_540	35	.	2.71484	6.03524	3.54173
chr1	27730166	27730493	C7KUGACXX_6_7955.sorted.filtered_peak_541	16	.	2.50333	3.93447	1.63632
chr1	27744878	27745201	C7KUGACXX_6_7955.sorted.filtered_peak_542	32	.	2.87503	5.72213	3.26692
chr1	27757461	27757789	C7KUGACXX_6_7955.sorted.filtered_peak_543	19	.	2.58423	4.32355	1.96982
chr1	27782002	27782297	C7KUGACXX_6_7955.sorted.filtered_peak_544	17	.	2.63155	4.05042	1.74068
chr1	27816348	27817257	C7KUGACXX_6_7955.sorted.filtered_peak_545	269	.	5.58247	30.22336	26.96729
chr1	27848873	27849293	C7KUGACXX_6_7955.sorted.filtered_peak_546	13	.	2.25388	3.60709	1.36104
chr1	27883067	27883462	C7KUGACXX_6_7955.sorted.filtered_peak_547	16	.	2.48892	3.93344	1.63703
chr1	27894849	27895509	C7KUGACXX_6_7955.sorted.filtered_peak_548	79	.	3.52778	10.69931	7.99496
chr1	27930247	27930827	C7KUGACXX_6_7955.sorted.filtered_peak_549	44	.	2.65335	7.02292	4.47473
chr1	27935842	27936149	C7KUGACXX_6_7955.sorted.filtered_peak_550	10	.	2.13904	3.28790	1.09621
chr1	27944853	27945243	C7KUGACXX_6_7955.sorted.filtered_peak_551	32	.	2.97930	5.72520	3.24995
chr1	27970398	27970786	C7KUGACXX_6_7955.sorted.filtered_peak_552	28	.	3.03661	5.24772	2.81772
chr1	27985896	27986862	C7KUGACXX_6_7955.sorted.filtered_peak_553	54	.	2.78727	8.10656	5.48725
chr1	27989264	27990021	C7KUGACXX_6_7955.sorted.filtered_peak_554	94	.	3.31665	12.24423	9.43975
chr1	27995770	27996179	C7KUGACXX_6_7955.sorted.filtered_peak_555	19	.	2.30701	4.29452	1.94794
chr1	27998425	27999235	C7KUGACXX_6_7955.sorted.filtered_peak_556	100	.	3.87482	12.87326	10.07951
chr1	28051993	28052856	C7KUGACXX_6_7955.sorted.filtered_peak_557	418	.	6.30944	45.42968	41.84330
chr1	28099156	28100148	C7KUGACXX_6_7955.sorted.filtered_peak_558	260	.	5.12056	29.27818	26.08711
chr1	28157067	28157815	C7KUGACXX_6_7955.sorted.filtered_peak_559	107	.	4.14726	13.54836	10.74515
chr1	28184398	28184942	C7KUGACXX_6_7955.sorted.filtered_peak_560	73	.	3.95777	10.03778	7.34714
chr1	28195591	28196058	C7KUGACXX_6_7955.sorted.filtered_peak_561	59	.	3.35179	8.58267	5.94760
chr1	28198735	28199520	C7KUGACXX_6_7955.sorted.filtered_peak_562	22	.	2.48354	4.59552	2.22536
chr1	28213681	28214041	C7KUGACXX_6_7955.sorted.filtered_peak_563	52	.	3.03043	7.86114	5.25115
chr1	28217889	28218533	C7KUGACXX_6_7955.sorted.filtered_peak_564	62	.	3.31191	8.85271	6.22998
chr1	28240658	28241856	C7KUGACXX_6_7955.sorted.filtered_peak_565	220	.	5.07257	25.14222	22.06149
chr1	28286149	28286782	C7KUGACXX_6_7955.sorted.filtered_peak_566	60	.	3.54988	8.69754	6.06965
chr1	28306211	28306665	C7KUGACXX_6_7955.sorted.filtered_peak_567	25	.	2.99515	5.01887	2.58863
chr1	28317471	28317862	C7KUGACXX_6_7955.sorted.filtered_peak_568	35	.	3.26218	6.09082	3.59301
chr1	28382859	28383307	C7KUGACXX_6_7955.sorted.filtered_peak_569	14	.	2.47746	3.69433	1.43656
chr1	28414448	28415473	C7KUGACXX_6_7955.sorted.filtered_peak_570	188	.	4.80752	21.80574	18.80932
chr1	28495763	28496201	C7KUGACXX_6_7955.sorted.filtered_peak_571	97	.	4.31268	12.52932	9.72588
chr1	28525715	28526707	C7KUGACXX_6_7955.sorted.filtered_peak_572	64	.	3.63446	9.05239	6.42116
chr1	28535214	28535913	C7KUGACXX_6_7955.sorted.filtered_peak_573	16	.	2.66910	3.98194	1.66160
chr1	28559215	28559758	C7KUGACXX_6_7955.sorted.filtered_peak_574	77	.	3.28677	10.46894	7.76625
chr1	28562292	28562831	C7KUGACXX_6_7955.sorted.filtered_peak_575	177	.	4.56526	20.74471	17.73376
chr1	28573004	28573368	C7KUGACXX_6_7955.sorted.filtered_peak_576	38	.	2.46947	6.35686	3.82699
chr1	28573570	28574346	C7KUGACXX_6_7955.sorted.filtered_peak_577	263	.	4.86491	29.58070	26.38257
chr1	28575003	28575349	C7KUGACXX_6_7955.sorted.filtered_peak_578	17	.	2.08460	4.06329	1.74942
chr1	28582693	28583109	C7KUGACXX_6_7955.sorted.filtered_peak_579	81	.	3.41673	10.91202	8.17350
chr1	28585654	28586164	C7KUGACXX_6_7955.sorted.filtered_peak_580	321	.	6.12337	35.56914	32.17094
chr1	28655255	28655836	C7KUGACXX_6_7955.sorted.filtered_peak_581	286	.	6.61733	31.92822	28.61969
chr1	28695646	28696794	C7KUGACXX_6_7955.sorted.filtered_peak_582	53	.	3.55942	7.94419	5.34217
chr1	28776395	28776645	C7KUGACXX_6_7955.sorted.filtered_peak_583	18	.	2.75586	4.24655	1.89278
chr1	28832056	28832729	C7KUGACXX_6_7955.sorted.filtered_peak_584	224	.	4.86275	25.62444	22.47916
chr1	28844189	28845242	C7KUGACXX_6_7955.sorted.filtered_peak_585	58	.	3.32322	8.40771	5.81336
chr1	28879150	28880180	C7KUGACXX_6_7955.sorted.filtered_peak_586	227	.	5.29403	25.82308	22.71462
chr1	28907580	28908704	C7KUGACXX_6_7955.sorted.filtered_peak_587	111	.	3.65937	13.99112	11.15630
chr1	28969247	28970061	C7KUGACXX_6_7955.sorted.filtered_peak_588	217	.	5.02269	24.86410	21.74523
chr1	28974521	28975836	C7KUGACXX_6_7955.sorted.filtered_peak_589	214	.	4.65601	24.58056	21.45169
chr1	28994830	28996668	C7KUGACXX_6_7955.sorted.filtered_peak_590	89	.	3.64374	11.74410	8.96840
chr1	29062928	29064278	C7KUGACXX_6_7955.sorted.filtered_peak_591	219	.	5.04656	24.98906	21.90833
chr1	29101685	29102161	C7KUGACXX_6_7955.sorted.filtered_peak_592	58	.	3.62430	8.47632	5.86342
chr1	29111690	29112000	C7KUGACXX_6_7955.sorted.filtered_peak_593	21	.	2.85501	4.55009	2.15860
chr1	29203793	29204166	C7KUGACXX_6_7955.sorted.filtered_peak_594	37	.	3.34848	6.30191	3.78659
chr1	29211517	29211931	C7KUGACXX_6_7955.sorted.filtered_peak_595	44	.	2.72476	6.96528	4.43061
chr1	29213276	29213988	C7KUGACXX_6_7955.sorted.filtered_peak_596	71	.	3.10661	9.82959	7.17027
chr1	29240617	29241938	C7KUGACXX_6_7955.sorted.filtered_peak_597	71	.	3.23164	9.79875	7.12799
chr1	29253341	29253925	C7KUGACXX_6_7955.sorted.filtered_peak_598	88	.	3.92081	11.61517	8.89013
chr1	29254736	29255124	C7KUGACXX_6_7955.sorted.filtered_peak_599	44	.	3.05812	6.96904	4.41513
chr1	29450814	29451140	C7KUGACXX_6_7955.sorted.filtered_peak_600	23	.	2.70238	4.70479	2.31378
chr1	29507643	29509002	C7KUGACXX_6_7955.sorted.filtered_peak_601	199	.	4.19817	22.94832	19.91479
chr1	29529378	29529714	C7KUGACXX_6_7955.sorted.filtered_peak_602	53	.	3.56351	8.00802	5.38910
chr1	29557133	29557670	C7KUGACXX_6_7955.sorted.filtered_peak_603	91	.	4.12253	11.95619	9.17408
chr1	29562407	29563125	C7KUGACXX_6_7955.sorted.filtered_peak_604	45	.	3.23804	7.07784	4.52916
chr1	30250437	30250768	C7KUGACXX_6_7955.sorted.filtered_peak_605	14	.	2.56411	3.70482	1.44491
chr1	30663971	30664525	C7KUGACXX_6_7955.sorted.filtered_peak_606	89	.	3.81655	11.69986	8.98030
chr1	30756097	30756381	C7KUGACXX_6_7955.sorted.filtered_peak_607	29	.	2.98726	5.46588	2.99472
chr1	31190836	31192231	C7KUGACXX_6_7955.sorted.filtered_peak_608	346	.	4.59921	38.13032	34.68480
chr1	31216411	31217243	C7KUGACXX_6_7955.sorted.filtered_peak_609	86	.	3.36762	11.36070	8.60699
chr1	31222733	31222984	C7KUGACXX_6_7955.sorted.filtered_peak_610	28	.	2.43082	5.31446	2.85601
chr1	31229395	31229891	C7KUGACXX_6_7955.sorted.filtered_peak_611	55	.	2.84918	8.15007	5.52955
chr1	31252530	31252946	C7KUGACXX_6_7955.sorted.filtered_peak_612	21	.	2.58205	4.52042	2.15163
chr1	31274520	31274770	C7KUGACXX_6_7955.sorted.filtered_peak_613	27	.	2.82403	5.19223	2.76203
chr1	31297040	31297503	C7KUGACXX_6_7955.sorted.filtered_peak_614	21	.	2.72392	4.50812	2.13852
chr1	31402349	31402642	C7KUGACXX_6_7955.sorted.filtered_peak_615	35	.	3.13013	6.08276	3.57326
chr1	31482811	31483438	C7KUGACXX_6_7955.sorted.filtered_peak_616	23	.	2.64034	4.69739	2.30512
chr1	31537746	31538917	C7KUGACXX_6_7955.sorted.filtered_peak_617	136	.	4.20312	16.55030	13.67610
chr1	31627407	31628287	C7KUGACXX_6_7955.sorted.filtered_peak_618	22	.	2.77082	4.64272	2.25539
chr1	31643824	31644096	C7KUGACXX_6_7955.sorted.filtered_peak_619	13	.	2.56052	3.65553	1.37921
chr1	31769258	31770102	C7KUGACXX_6_7955.sorted.filtered_peak_620	329	.	6.17174	36.27792	32.92605
chr1	31867625	31868017	C7KUGACXX_6_7955.sorted.filtered_peak_621	57	.	3.90627	8.37640	5.73473
chr1	32014392	32015078	C7KUGACXX_6_7955.sorted.filtered_peak_622	65	.	3.78500	9.15198	6.51159
chr1	32109943	32111007	C7KUGACXX_6_7955.sorted.filtered_peak_623	242	.	5.07439	27.43442	24.22830
chr1	32170795	32171119	C7KUGACXX_6_7955.sorted.filtered_peak_624	38	.	3.16334	6.34567	3.82490
chr1	32216541	32216935	C7KUGACXX_6_7955.sorted.filtered_peak_625	25	.	2.70945	4.95253	2.54024
chr1	32253928	32255133	C7KUGACXX_6_7955.sorted.filtered_peak_626	58	.	2.96911	8.45995	5.85792
chr1	32281463	32281918	C7KUGACXX_6_7955.sorted.filtered_peak_627	31	.	3.09844	5.56199	3.11194
chr1	32292578	32293158	C7KUGACXX_6_7955.sorted.filtered_peak_628	32	.	2.93959	5.69404	3.23934
chr1	32314140	32314531	C7KUGACXX_6_7955.sorted.filtered_peak_629	51	.	3.75757	7.75836	5.14027
chr1	32354790	32355357	C7KUGACXX_6_7955.sorted.filtered_peak_630	40	.	3.31642	6.51810	4.00643
chr1	32403349	32404416	C7KUGACXX_6_7955.sorted.filtered_peak_631	84	.	2.86554	11.14020	8.42437
chr1	32405503	32405919	C7KUGACXX_6_7955.sorted.filtered_peak_632	31	.	2.12237	5.59773	3.11609
chr1	32409302	32410537	C7KUGACXX_6_7955.sorted.filtered_peak_633	50	.	2.77563	7.58909	5.02759
chr1	32421629	32422108	C7KUGACXX_6_7955.sorted.filtered_peak_634	81	.	3.89885	10.88166	8.17031
chr1	32429748	32430353	C7KUGACXX_6_7955.sorted.filtered_peak_635	44	.	3.44714	6.97881	4.43663
chr1	32447348	32447974	C7KUGACXX_6_7955.sorted.filtered_peak_636	27	.	2.71291	5.17212	2.76017
chr1	32450309	32451406	C7KUGACXX_6_7955.sorted.filtered_peak_637	19	.	2.51782	4.33182	1.98100
chr1	32478978	32480636	C7KUGACXX_6_7955.sorted.filtered_peak_638	252	.	4.30271	28.29693	25.21965
chr1	32538291	32539314	C7KUGACXX_6_7955.sorted.filtered_peak_639	240	.	5.05068	27.21949	24.02886
chr1	32573399	32574708	C7KUGACXX_6_7955.sorted.filtered_peak_640	107	.	3.93343	13.58460	10.79764
chr1	32645013	32645827	C7KUGACXX_6_7955.sorted.filtered_peak_641	225	.	5.14640	25.65551	22.50400
chr1	32665887	32666568	C7KUGACXX_6_7955.sorted.filtered_peak_642	30	.	2.54747	5.50164	3.05489
chr1	32666934	32667398	C7KUGACXX_6_7955.sorted.filtered_peak_643	16	.	2.18122	3.93017	1.63241
chr1	32671042	32671448	C7KUGACXX_6_7955.sorted.filtered_peak_644	76	.	3.55315	10.38608	7.67679
chr1	32687664	32688319	C7KUGACXX_6_7955.sorted.filtered_peak_645	148	.	4.95635	17.72468	14.80472
chr1	32706089	32706508	C7KUGACXX_6_7955.sorted.filtered_peak_646	40	.	3.43969	6.61201	4.07345
chr1	32706838	32707149	C7KUGACXX_6_7955.sorted.filtered_peak_647	16	.	2.65768	3.94573	1.62884
chr1	32715459	32716038	C7KUGACXX_6_7955.sorted.filtered_peak_648	111	.	3.56948	14.00941	11.17012
chr1	32719290	32719693	C7KUGACXX_6_7955.sorted.filtered_peak_649	17	.	2.08046	4.07376	1.75689
chr1	32722341	32722722	C7KUGACXX_6_7955.sorted.filtered_peak_650	31	.	2.67519	5.62131	3.14306
chr1	32732726	32732981	C7KUGACXX_6_7955.sorted.filtered_peak_651	28	.	3.05090	5.34905	2.89465
chr1	32739202	32739579	C7KUGACXX_6_7955.sorted.filtered_peak_652	25	.	2.85338	4.95887	2.54447
chr1	32757223	32758281	C7KUGACXX_6_7955.sorted.filtered_peak_653	176	.	4.76229	20.62825	17.64880
chr1	32785611	32786054	C7KUGACXX_6_7955.sorted.filtered_peak_654	19	.	2.61766	4.26876	1.92949
chr1	32787452	32787928	C7KUGACXX_6_7955.sorted.filtered_peak_655	61	.	3.74551	8.86545	6.19369
chr1	32800871	32801177	C7KUGACXX_6_7955.sorted.filtered_peak_656	16	.	2.19801	3.96901	1.65914
chr1	32801597	32801967	C7KUGACXX_6_7955.sorted.filtered_peak_657	35	.	2.62523	6.01070	3.51516
chr1	32802951	32803217	C7KUGACXX_6_7955.sorted.filtered_peak_658	17	.	2.25000	4.05520	1.73977
chr1	32816529	32817373	C7KUGACXX_6_7955.sorted.filtered_peak_659	148	.	4.78788	17.84076	14.88866
chr1	32837641	32838258	C7KUGACXX_6_7955.sorted.filtered_peak_660	33	.	3.21362	5.81243	3.31988
chr1	32859735	32860623	C7KUGACXX_6_7955.sorted.filtered_peak_661	260	.	5.52757	29.27182	26.04249
chr1	32879444	32879810	C7KUGACXX_6_7955.sorted.filtered_peak_662	32	.	3.14715	5.77248	3.29533
chr1	32986056	32986353	C7KUGACXX_6_7955.sorted.filtered_peak_663	48	.	3.68241	7.48766	4.88970
chr1	33093092	33093511	C7KUGACXX_6_7955.sorted.filtered_peak_664	44	.	3.53841	6.98842	4.43047
chr1	33115902	33117237	C7KUGACXX_6_7955.sorted.filtered_peak_665	217	.	4.45265	24.85208	21.74753
chr1	33177809	33178171	C7KUGACXX_6_7955.sorted.filtered_peak_666	38	.	3.39882	6.42504	3.89055
chr1	33219237	33219639	C7KUGACXX_6_7955.sorted.filtered_peak_667	32	.	2.90995	5.68119	3.20872
chr1	33238618	33238874	C7KUGACXX_6_7955.sorted.filtered_peak_668	29	.	2.89623	5.37649	2.91980
chr1	33264476	33265380	C7KUGACXX_6_7955.sorted.filtered_peak_669	109	.	4.41382	13.71493	10.95258
chr1	33282596	33283403	C7KUGACXX_6_7955.sorted.filtered_peak_670	191	.	4.62207	22.21316	19.16649
chr1	33405463	33405776	C7KUGACXX_6_7955.sorted.filtered_peak_671	13	.	2.50355	3.63984	1.37648
chr1	33430107	33430771	C7KUGACXX_6_7955.sorted.filtered_peak_672	116	.	3.86627	14.42986	11.60135
chr1	33446715	33447290	C7KUGACXX_6_7955.sorted.filtered_peak_673	60	.	3.43272	8.62251	6.00033
chr1	33449935	33450333	C7KUGACXX_6_7955.sorted.filtered_peak_674	33	.	2.78329	5.77653	3.30128
chr1	33457952	33458630	C7KUGACXX_6_7955.sorted.filtered_peak_675	45	.	3.14944	7.08370	4.51800
chr1	33502199	33502893	C7KUGACXX_6_7955.sorted.filtered_peak_676	147	.	4.73593	17.61035	14.72462
chr1	33511263	33512007	C7KUGACXX_6_7955.sorted.filtered_peak_677	77	.	3.87570	10.46666	7.77787
chr1	33546476	33546887	C7KUGACXX_6_7955.sorted.filtered_peak_678	181	.	5.48103	21.23591	18.18096
chr1	33564690	33565572	C7KUGACXX_6_7955.sorted.filtered_peak_679	79	.	3.60193	10.71244	7.98173
chr1	33592539	33593439	C7KUGACXX_6_7955.sorted.filtered_peak_680	330	.	5.67342	36.45013	33.06705
chr1	33646394	33646749	C7KUGACXX_6_7955.sorted.filtered_peak_681	52	.	3.16003	7.86589	5.24715
chr1	33647460	33647910	C7KUGACXX_6_7955.sorted.filtered_peak_682	36	.	2.81746	6.19312	3.69185
chr1	33721759	33722471	C7KUGACXX_6_7955.sorted.filtered_peak_683	18	.	2.45340	4.16062	1.83037
chr1	33739096	33739354	C7KUGACXX_6_7955.sorted.filtered_peak_684	25	.	2.79738	4.93378	2.51099
chr1	33760777	33761442	C7KUGACXX_6_7955.sorted.filtered_peak_685	18	.	2.69395	4.17801	1.85994
chr1	33767942	33768256	C7KUGACXX_6_7955.sorted.filtered_peak_686	33	.	3.09035	5.82869	3.35707
chr1	33815316	33816121	C7KUGACXX_6_7955.sorted.filtered_peak_687	91	.	3.64942	11.92007	9.16903
chr1	33833373	33833736	C7KUGACXX_6_7955.sorted.filtered_peak_688	31	.	2.95224	5.65911	3.19423
chr1	33896356	33896982	C7KUGACXX_6_7955.sorted.filtered_peak_689	57	.	3.33700	8.35309	5.73602
chr1	33937859	33938308	C7KUGACXX_6_7955.sorted.filtered_peak_690	113	.	4.15723	14.15145	11.30970
chr1	35318291	35318788	C7KUGACXX_6_7955.sorted.filtered_peak_691	45	.	3.25418	7.09574	4.55056
chr1	35325017	35325671	C7KUGACXX_6_7955.sorted.filtered_peak_692	96	.	3.81658	12.39324	9.60958
chr1	35331838	35332312	C7KUGACXX_6_7955.sorted.filtered_peak_693	54	.	3.31371	8.10703	5.48571
chr1	35450574	35451078	C7KUGACXX_6_7955.sorted.filtered_peak_694	73	.	3.95452	10.03016	7.32389
chr1	35496796	35497751	C7KUGACXX_6_7955.sorted.filtered_peak_695	126	.	4.20172	15.49522	12.68123
chr1	35544733	35545451	C7KUGACXX_6_7955.sorted.filtered_peak_696	123	.	4.70954	15.18900	12.30666
chr1	35657391	35657937	C7KUGACXX_6_7955.sorted.filtered_peak_697	81	.	3.03405	10.88644	8.17540
chr1	35658232	35659125	C7KUGACXX_6_7955.sorted.filtered_peak_698	224	.	4.46937	25.49995	22.40209
chr1	35667794	35668083	C7KUGACXX_6_7955.sorted.filtered_peak_699	30	.	3.15091	5.52994	3.05266
chr1	35733981	35734689	C7KUGACXX_6_7955.sorted.filtered_peak_700	106	.	4.06935	13.47741	10.69490
chr1	35896864	35897206	C7KUGACXX_6_7955.sorted.filtered_peak_701	32	.	2.97026	5.70523	3.22360
chr1	35923303	35923588	C7KUGACXX_6_7955.sorted.filtered_peak_702	33	.	3.04571	5.88497	3.39793
chr1	35965316	35966040	C7KUGACXX_6_7955.sorted.filtered_peak_703	59	.	3.69154	8.60168	5.98767
chr1	35971525	35972334	C7KUGACXX_6_7955.sorted.filtered_peak_704	74	.	3.66367	10.18151	7.46416
chr1	35972629	35972982	C7KUGACXX_6_7955.sorted.filtered_peak_705	20	.	2.46311	4.36414	2.01618
chr1	36004676	36005209	C7KUGACXX_6_7955.sorted.filtered_peak_706	19	.	2.51299	4.34058	1.98920
chr1	36010672	36010922	C7KUGACXX_6_7955.sorted.filtered_peak_707	21	.	2.72641	4.54044	2.15974
chr1	36022777	36023522	C7KUGACXX_6_7955.sorted.filtered_peak_708	154	.	4.26439	18.42559	15.44527
chr1	36030239	36030501	C7KUGACXX_6_7955.sorted.filtered_peak_709	23	.	2.47825	4.77369	2.37720
chr1	36106991	36107508	C7KUGACXX_6_7955.sorted.filtered_peak_710	163	.	4.77518	19.34372	16.36917
chr1	36181125	36181585	C7KUGACXX_6_7955.sorted.filtered_peak_711	23	.	2.64807	4.70672	2.31358
chr1	36184339	36184864	C7KUGACXX_6_7955.sorted.filtered_peak_712	54	.	3.45588	8.09460	5.45315
chr1	36234895	36235859	C7KUGACXX_6_7955.sorted.filtered_peak_713	133	.	4.49279	16.30855	13.39065
chr1	36240173	36240538	C7KUGACXX_6_7955.sorted.filtered_peak_714	24	.	2.64630	4.82889	2.43316
chr1	36273841	36274116	C7KUGACXX_6_7955.sorted.filtered_peak_715	10	.	2.27318	3.29678	1.09889
chr1	36348377	36349141	C7KUGACXX_6_7955.sorted.filtered_peak_716	139	.	4.52542	16.78230	13.91214
chr1	36395963	36397242	C7KUGACXX_6_7955.sorted.filtered_peak_717	88	.	3.51397	11.51176	8.82129
chr1	36554178	36554950	C7KUGACXX_6_7955.sorted.filtered_peak_718	119	.	4.02864	14.81040	11.94231
chr1	36565258	36565877	C7KUGACXX_6_7955.sorted.filtered_peak_719	26	.	2.82949	5.12686	2.69763
chr1	36574683	36575070	C7KUGACXX_6_7955.sorted.filtered_peak_720	20	.	2.81218	4.45201	2.09479
chr1	36614727	36615686	C7KUGACXX_6_7955.sorted.filtered_peak_721	278	.	4.97674	31.14827	27.88430
chr1	36621300	36621866	C7KUGACXX_6_7955.sorted.filtered_peak_722	96	.	3.49570	12.46768	9.64550
chr1	36653581	36654053	C7KUGACXX_6_7955.sorted.filtered_peak_723	43	.	3.49828	6.87273	4.32771
chr1	36689075	36690430	C7KUGACXX_6_7955.sorted.filtered_peak_724	315	.	4.95731	34.93126	31.58844
chr1	36751025	36751338	C7KUGACXX_6_7955.sorted.filtered_peak_725	72	.	4.15682	9.99310	7.27995
chr1	36772281	36773038	C7KUGACXX_6_7955.sorted.filtered_peak_726	129	.	4.31059	15.79657	12.92620
chr1	36831882	36832192	C7KUGACXX_6_7955.sorted.filtered_peak_727	34	.	3.00252	5.90570	3.41700
chr1	36834496	36834968	C7KUGACXX_6_7955.sorted.filtered_peak_728	29	.	2.72639	5.39842	2.94688
chr1	36839370	36840582	C7KUGACXX_6_7955.sorted.filtered_peak_729	37	.	2.86754	6.25887	3.75818
chr1	36851187	36852348	C7KUGACXX_6_7955.sorted.filtered_peak_730	236	.	4.48655	26.77501	23.62315
chr1	36862959	36863747	C7KUGACXX_6_7955.sorted.filtered_peak_731	70	.	3.62966	9.67122	7.00306
chr1	36866687	36867096	C7KUGACXX_6_7955.sorted.filtered_peak_732	14	.	2.36090	3.76454	1.48270
chr1	36886399	36886755	C7KUGACXX_6_7955.sorted.filtered_peak_733	40	.	3.42728	6.57070	4.03453
chr1	36915924	36916492	C7KUGACXX_6_7955.sorted.filtered_peak_734	123	.	4.47156	15.23336	12.38766
chr1	36929753	36930364	C7KUGACXX_6_7955.sorted.filtered_peak_735	145	.	4.77122	17.46708	14.52787
chr1	37072435	37072864	C7KUGACXX_6_7955.sorted.filtered_peak_736	13	.	2.42625	3.58283	1.33398
chr1	37939926	37940299	C7KUGACXX_6_7955.sorted.filtered_peak_737	82	.	2.98203	11.02100	8.28113
chr1	37945136	37945594	C7KUGACXX_6_7955.sorted.filtered_peak_738	64	.	2.77271	9.10017	6.43522
chr1	37952948	37953241	C7KUGACXX_6_7955.sorted.filtered_peak_739	29	.	2.79625	5.37021	2.92123
chr1	37980170	37980804	C7KUGACXX_6_7955.sorted.filtered_peak_740	108	.	4.36353	13.65506	10.82136
chr1	38019538	38020128	C7KUGACXX_6_7955.sorted.filtered_peak_741	114	.	4.56731	14.30019	11.45544
chr1	38061183	38062004	C7KUGACXX_6_7955.sorted.filtered_peak_742	170	.	5.01401	20.03078	17.04191
chr1	38148079	38148398	C7KUGACXX_6_7955.sorted.filtered_peak_743	20	.	2.71206	4.42256	2.05496
chr1	38156030	38156519	C7KUGACXX_6_7955.sorted.filtered_peak_744	219	.	4.56409	25.14600	21.99739
chr1	38157635	38158344	C7KUGACXX_6_7955.sorted.filtered_peak_745	202	.	4.31191	23.34516	20.27418
chr1	38273422	38274393	C7KUGACXX_6_7955.sorted.filtered_peak_746	77	.	3.47033	10.38127	7.75170
chr1	38324936	38326120	C7KUGACXX_6_7955.sorted.filtered_peak_747	134	.	4.19044	16.34836	13.44701
chr1	38397249	38397785	C7KUGACXX_6_7955.sorted.filtered_peak_748	194	.	5.89285	22.49925	19.42232
chr1	38412458	38412812	C7KUGACXX_6_7955.sorted.filtered_peak_749	23	.	2.82699	4.74560	2.36310
chr1	38455041	38456073	C7KUGACXX_6_7955.sorted.filtered_peak_750	110	.	4.33765	13.86944	11.08900
chr1	38478012	38478961	C7KUGACXX_6_7955.sorted.filtered_peak_751	137	.	3.93819	16.62056	13.76855
chr1	38484707	38484957	C7KUGACXX_6_7955.sorted.filtered_peak_752	28	.	2.95522	5.32900	2.87225
chr1	38493725	38494227	C7KUGACXX_6_7955.sorted.filtered_peak_753	14	.	2.38664	3.72632	1.45936
chr1	38512448	38512822	C7KUGACXX_6_7955.sorted.filtered_peak_754	31	.	2.86725	5.64017	3.16313
chr1	39024835	39025521	C7KUGACXX_6_7955.sorted.filtered_peak_755	56	.	3.16624	8.28182	5.67302
chr1	39324729	39326071	C7KUGACXX_6_7955.sorted.filtered_peak_756	129	.	3.91174	15.81613	12.95504
chr1	39338482	39339559	C7KUGACXX_6_7955.sorted.filtered_peak_757	157	.	4.29309	18.62527	15.71826
chr1	39456353	39457279	C7KUGACXX_6_7955.sorted.filtered_peak_758	160	.	4.55904	19.00596	16.06544
chr1	39491580	39492765	C7KUGACXX_6_7955.sorted.filtered_peak_759	75	.	4.12138	10.30408	7.59330
chr1	39564145	39564752	C7KUGACXX_6_7955.sorted.filtered_peak_760	20	.	2.78303	4.44140	2.09510
chr1	39649359	39649935	C7KUGACXX_6_7955.sorted.filtered_peak_761	70	.	3.84917	9.75258	7.04288
chr1	39657814	39658446	C7KUGACXX_6_7955.sorted.filtered_peak_762	44	.	2.75509	6.97246	4.44055
chr1	39662467	39663149	C7KUGACXX_6_7955.sorted.filtered_peak_763	38	.	2.68153	6.34820	3.85918
chr1	39670420	39671654	C7KUGACXX_6_7955.sorted.filtered_peak_764	39	.	3.05353	6.48476	3.95188
chr1	39680805	39681567	C7KUGACXX_6_7955.sorted.filtered_peak_765	31	.	2.87633	5.57038	3.10109
chr1	39681986	39682363	C7KUGACXX_6_7955.sorted.filtered_peak_766	20	.	2.53705	4.36206	2.01538
chr1	39733849	39734167	C7KUGACXX_6_7955.sorted.filtered_peak_767	29	.	2.70485	5.35374	2.90726
chr1	39864175	39864671	C7KUGACXX_6_7955.sorted.filtered_peak_768	27	.	2.96145	5.13581	2.71232
chr1	39874196	39874895	C7KUGACXX_6_7955.sorted.filtered_peak_769	95	.	3.92027	12.39150	9.58830
chr1	39957043	39957469	C7KUGACXX_6_7955.sorted.filtered_peak_770	66	.	4.14172	9.32965	6.64339
chr1	39991524	39991963	C7KUGACXX_6_7955.sorted.filtered_peak_771	35	.	3.29892	6.05497	3.54129
chr1	40004887	40005159	C7KUGACXX_6_7955.sorted.filtered_peak_772	65	.	4.14110	9.24045	6.54490
chr1	40025009	40025431	C7KUGACXX_6_7955.sorted.filtered_peak_773	16	.	2.57269	3.91952	1.62330
chr1	40042158	40042734	C7KUGACXX_6_7955.sorted.filtered_peak_774	48	.	3.06036	7.42586	4.83511
chr1	40071731	40072131	C7KUGACXX_6_7955.sorted.filtered_peak_775	50	.	3.70559	7.63942	5.04461
chr1	40119246	40119603	C7KUGACXX_6_7955.sorted.filtered_peak_776	22	.	2.68310	4.63968	2.25454
chr1	40156899	40157525	C7KUGACXX_6_7955.sorted.filtered_peak_777	61	.	3.43139	8.82571	6.18537
chr1	40185743	40186067	C7KUGACXX_6_7955.sorted.filtered_peak_778	24	.	2.85994	4.89892	2.49836
chr1	40204316	40204922	C7KUGACXX_6_7955.sorted.filtered_peak_779	77	.	3.87400	10.39524	7.72511
chr1	40264849	40265199	C7KUGACXX_6_7955.sorted.filtered_peak_780	74	.	4.31796	10.16162	7.44521
chr1	40282318	40282778	C7KUGACXX_6_7955.sorted.filtered_peak_781	27	.	3.01024	5.19508	2.75449
chr1	40311359	40311798	C7KUGACXX_6_7955.sorted.filtered_peak_782	19	.	2.57318	4.28778	1.93382
chr1	40348834	40349386	C7KUGACXX_6_7955.sorted.filtered_peak_783	138	.	5.19107	16.74382	13.82143
chr1	40367518	40368162	C7KUGACXX_6_7955.sorted.filtered_peak_784	28	.	2.89540	5.32461	2.87651
chr1	40385149	40385437	C7KUGACXX_6_7955.sorted.filtered_peak_785	18	.	2.75271	4.23366	1.87974
chr1	40420628	40421269	C7KUGACXX_6_7955.sorted.filtered_peak_786	38	.	2.98981	6.38171	3.86202
chr1	40439193	40439506	C7KUGACXX_6_7955.sorted.filtered_peak_787	43	.	3.41239	6.91059	4.34448
chr1	40461679	40462027	C7KUGACXX_6_7955.sorted.filtered_peak_788	27	.	3.05616	5.22510	2.77820
chr1	40479820	40480070	C7KUGACXX_6_7955.sorted.filtered_peak_789	22	.	2.86651	4.59425	2.20227
chr1	40505242	40506637	C7KUGACXX_6_7955.sorted.filtered_peak_790	225	.	4.18357	25.72775	22.58140
chr1	40525073	40525801	C7KUGACXX_6_7955.sorted.filtered_peak_791	35	.	2.88064	6.02460	3.53835
chr1	40544234	40544538	C7KUGACXX_6_7955.sorted.filtered_peak_792	28	.	3.09318	5.35084	2.89327
chr1	40562559	40563178	C7KUGACXX_6_7955.sorted.filtered_peak_793	67	.	3.82074	9.44139	6.76199
chr1	40626799	40627329	C7KUGACXX_6_7955.sorted.filtered_peak_794	130	.	4.55841	15.99138	13.09972
chr1	40707435	40707708	C7KUGACXX_6_7955.sorted.filtered_peak_795	46	.	3.54250	7.27957	4.69378
chr1	40723076	40724205	C7KUGACXX_6_7955.sorted.filtered_peak_796	161	.	4.40378	19.11433	16.13294
chr1	40780984	40781576	C7KUGACXX_6_7955.sorted.filtered_peak_797	53	.	3.14931	7.93422	5.34637
chr1	40804411	40804742	C7KUGACXX_6_7955.sorted.filtered_peak_798	37	.	3.21838	6.31094	3.78568
chr1	40838997	40839550	C7KUGACXX_6_7955.sorted.filtered_peak_799	112	.	3.82656	14.03506	11.20653
chr1	40839779	40840690	C7KUGACXX_6_7955.sorted.filtered_peak_800	30	.	2.46992	5.52791	3.06974
chr1	40851239	40851957	C7KUGACXX_6_7955.sorted.filtered_peak_801	152	.	3.95127	18.24789	15.26837
chr1	40860577	40860900	C7KUGACXX_6_7955.sorted.filtered_peak_802	24	.	2.47063	4.81475	2.41458
chr1	40870333	40870777	C7KUGACXX_6_7955.sorted.filtered_peak_803	54	.	3.46517	8.11831	5.48736
chr1	40915559	40916870	C7KUGACXX_6_7955.sorted.filtered_peak_804	44	.	3.18797	7.02575	4.46914
chr1	40942693	40943314	C7KUGACXX_6_7955.sorted.filtered_peak_805	26	.	2.88939	5.08646	2.65919
chr1	40973986	40974917	C7KUGACXX_6_7955.sorted.filtered_peak_806	74	.	4.13899	10.09890	7.41918
chr1	40996914	40997617	C7KUGACXX_6_7955.sorted.filtered_peak_807	137	.	4.89669	16.60730	13.73505
chr1	41077975	41078431	C7KUGACXX_6_7955.sorted.filtered_peak_808	34	.	3.26033	5.96295	3.47147
chr1	41131056	41131817	C7KUGACXX_6_7955.sorted.filtered_peak_809	50	.	3.00053	7.58103	5.00182
chr1	41134511	41134840	C7KUGACXX_6_7955.sorted.filtered_peak_810	39	.	2.92562	6.50030	3.95864
chr1	41157046	41158007	C7KUGACXX_6_7955.sorted.filtered_peak_811	129	.	3.86595	15.83476	12.91664
chr1	41164886	41165375	C7KUGACXX_6_7955.sorted.filtered_peak_812	20	.	2.64939	4.38047	2.02650
chr1	41174452	41175088	C7KUGACXX_6_7955.sorted.filtered_peak_813	113	.	4.36438	14.26009	11.39365
chr1	41230000	41230250	C7KUGACXX_6_7955.sorted.filtered_peak_814	16	.	2.58387	3.93118	1.62253
chr1	41267829	41268530	C7KUGACXX_6_7955.sorted.filtered_peak_815	75	.	3.53924	10.26482	7.54261
chr1	41284304	41284630	C7KUGACXX_6_7955.sorted.filtered_peak_816	35	.	2.93862	6.01982	3.53677
chr1	41315367	41315959	C7KUGACXX_6_7955.sorted.filtered_peak_817	31	.	2.85219	5.58240	3.12537
chr1	41327871	41328582	C7KUGACXX_6_7955.sorted.filtered_peak_818	176	.	4.99273	20.62633	17.61045
chr1	41341439	41341755	C7KUGACXX_6_7955.sorted.filtered_peak_819	57	.	3.79592	8.34786	5.71264
chr1	41445151	41445841	C7KUGACXX_6_7955.sorted.filtered_peak_820	296	.	5.52826	32.94280	29.61073
chr1	41469359	41469730	C7KUGACXX_6_7955.sorted.filtered_peak_821	112	.	4.45984	14.09559	11.24702
chr1	41826538	41827333	C7KUGACXX_6_7955.sorted.filtered_peak_822	110	.	3.76014	13.82658	11.01052
chr1	41981972	41982241	C7KUGACXX_6_7955.sorted.filtered_peak_823	17	.	2.56220	4.08728	1.75958
chr1	42039813	42040063	C7KUGACXX_6_7955.sorted.filtered_peak_824	28	.	2.81744	5.28714	2.84779
chr1	42127829	42128283	C7KUGACXX_6_7955.sorted.filtered_peak_825	68	.	3.27218	9.46632	6.80404
chr1	42132994	42133251	C7KUGACXX_6_7955.sorted.filtered_peak_826	30	.	2.61067	5.50906	3.04131
chr1	42138843	42139699	C7KUGACXX_6_7955.sorted.filtered_peak_827	43	.	3.00920	6.89906	4.37114
chr1	42149561	42149998	C7KUGACXX_6_7955.sorted.filtered_peak_828	17	.	2.41860	4.11269	1.78518
chr1	42216928	42217566	C7KUGACXX_6_7955.sorted.filtered_peak_829	50	.	3.22875	7.64154	5.05922
chr1	42257372	42257622	C7KUGACXX_6_7955.sorted.filtered_peak_830	14	.	2.54014	3.75802	1.47695
chr1	42268676	42269302	C7KUGACXX_6_7955.sorted.filtered_peak_831	32	.	2.71835	5.78069	3.28736
chr1	42315716	42316252	C7KUGACXX_6_7955.sorted.filtered_peak_832	40	.	3.28991	6.53600	4.00903
chr1	42328405	42328716	C7KUGACXX_6_7955.sorted.filtered_peak_833	15	.	2.50640	3.88055	1.58514
chr1	42357007	42358217	C7KUGACXX_6_7955.sorted.filtered_peak_834	57	.	3.18049	8.33459	5.72835
chr1	42363680	42364360	C7KUGACXX_6_7955.sorted.filtered_peak_835	69	.	3.53619	9.64146	6.95910
chr1	42385480	42386126	C7KUGACXX_6_7955.sorted.filtered_peak_836	92	.	3.52753	12.04570	9.25916
chr1	42501096	42501917	C7KUGACXX_6_7955.sorted.filtered_peak_837	171	.	4.51980	20.19651	17.17446
chr1	42724082	42724366	C7KUGACXX_6_7955.sorted.filtered_peak_838	15	.	2.61081	3.80446	1.50653
chr1	42800468	42801338	C7KUGACXX_6_7955.sorted.filtered_peak_839	111	.	3.95390	14.02258	11.18328
chr1	42921581	42922750	C7KUGACXX_6_7955.sorted.filtered_peak_840	110	.	4.01718	13.96503	11.09483
chr1	42928505	42929228	C7KUGACXX_6_7955.sorted.filtered_peak_841	272	.	6.12573	30.49910	27.26113
chr1	43123654	43124432	C7KUGACXX_6_7955.sorted.filtered_peak_842	126	.	4.24419	15.50704	12.63930
chr1	43147299	43148165	C7KUGACXX_6_7955.sorted.filtered_peak_843	148	.	3.88163	17.72746	14.83726
chr1	43148487	43148932	C7KUGACXX_6_7955.sorted.filtered_peak_844	20	.	2.17800	4.37295	2.01954
chr1	43222684	43222983	C7KUGACXX_6_7955.sorted.filtered_peak_845	32	.	3.17425	5.78259	3.29365
chr1	43232300	43233341	C7KUGACXX_6_7955.sorted.filtered_peak_846	308	.	5.37498	34.17564	30.87664
chr1	43282206	43283481	C7KUGACXX_6_7955.sorted.filtered_peak_847	215	.	4.63431	24.59803	21.58187
chr1	43311721	43312704	C7KUGACXX_6_7955.sorted.filtered_peak_848	113	.	4.00713	14.14997	11.35041
chr1	43388635	43389149	C7KUGACXX_6_7955.sorted.filtered_peak_849	21	.	2.31234	4.45823	2.10098
chr1	43389795	43390460	C7KUGACXX_6_7955.sorted.filtered_peak_850	141	.	4.23429	17.12138	14.16674
chr1	43396795	43397096	C7KUGACXX_6_7955.sorted.filtered_peak_851	22	.	2.32728	4.66069	2.27052
chr1	43397494	43398225	C7KUGACXX_6_7955.sorted.filtered_peak_852	91	.	3.42769	11.93099	9.18128
chr1	43402955	43403236	C7KUGACXX_6_7955.sorted.filtered_peak_853	29	.	2.64133	5.42392	2.96747
chr1	43423495	43424959	C7KUGACXX_6_7955.sorted.filtered_peak_854	98	.	3.21985	12.62647	9.88135
chr1	43539303	43539836	C7KUGACXX_6_7955.sorted.filtered_peak_855	18	.	2.62243	4.21969	1.88525
chr1	43637634	43638516	C7KUGACXX_6_7955.sorted.filtered_peak_856	168	.	4.92235	19.83305	16.87982
chr1	43692892	43693216	C7KUGACXX_6_7955.sorted.filtered_peak_857	18	.	2.63726	4.23471	1.89942
chr1	43740171	43740617	C7KUGACXX_6_7955.sorted.filtered_peak_858	13	.	2.48534	3.58117	1.33009
chr1	43814877	43815299	C7KUGACXX_6_7955.sorted.filtered_peak_859	81	.	4.10547	10.89264	8.15775
chr1	43824067	43824787	C7KUGACXX_6_7955.sorted.filtered_peak_860	177	.	5.18572	20.70118	17.70667
chr1	43833201	43834201	C7KUGACXX_6_7955.sorted.filtered_peak_861	93	.	3.46082	12.09475	9.34699
chr1	43855095	43855753	C7KUGACXX_6_7955.sorted.filtered_peak_862	127	.	4.58520	15.57865	12.73706
chr1	43919585	43919853	C7KUGACXX_6_7955.sorted.filtered_peak_863	29	.	2.78608	5.38586	2.93201
chr1	43920045	43920517	C7KUGACXX_6_7955.sorted.filtered_peak_864	22	.	2.64031	4.68786	2.29881
chr1	43994813	43995431	C7KUGACXX_6_7955.sorted.filtered_peak_865	25	.	2.65340	4.93486	2.51725
chr1	44115399	44116306	C7KUGACXX_6_7955.sorted.filtered_peak_866	410	.	6.27026	44.68977	41.06179
chr1	44172703	44173537	C7KUGACXX_6_7955.sorted.filtered_peak_867	117	.	3.86440	14.60930	11.78159
chr1	44412110	44412757	C7KUGACXX_6_7955.sorted.filtered_peak_868	329	.	6.22705	36.36262	32.93648
chr1	44435364	44435805	C7KUGACXX_6_7955.sorted.filtered_peak_869	138	.	4.10495	16.75210	13.83243
chr1	44440137	44440896	C7KUGACXX_6_7955.sorted.filtered_peak_870	110	.	3.52320	13.86744	11.01841
chr1	44457039	44457626	C7KUGACXX_6_7955.sorted.filtered_peak_871	53	.	3.42121	7.96017	5.35993
chr1	44471175	44471657	C7KUGACXX_6_7955.sorted.filtered_peak_872	30	.	3.00055	5.47683	3.00797
chr1	44495403	44496286	C7KUGACXX_6_7955.sorted.filtered_peak_873	116	.	4.02109	14.42393	11.62164
chr1	44678845	44679583	C7KUGACXX_6_7955.sorted.filtered_peak_874	93	.	3.97256	12.13377	9.35833
chr1	44820779	44821298	C7KUGACXX_6_7955.sorted.filtered_peak_875	282	.	6.32998	31.59438	28.29456
chr1	45060879	45061152	C7KUGACXX_6_7955.sorted.filtered_peak_876	36	.	3.11881	6.16312	3.65082
chr1	45097257	45098212	C7KUGACXX_6_7955.sorted.filtered_peak_877	101	.	3.78286	12.90715	10.10649
chr1	45139662	45140534	C7KUGACXX_6_7955.sorted.filtered_peak_878	376	.	5.79268	41.15293	37.60817
chr1	45180571	45181149	C7KUGACXX_6_7955.sorted.filtered_peak_879	36	.	3.30577	6.17865	3.68104
chr1	45187102	45187947	C7KUGACXX_6_7955.sorted.filtered_peak_880	109	.	4.01558	13.79277	10.96656
chr1	45196209	45197230	C7KUGACXX_6_7955.sorted.filtered_peak_881	174	.	4.77373	20.55707	17.49508
chr1	45205050	45205827	C7KUGACXX_6_7955.sorted.filtered_peak_882	184	.	5.36089	21.43144	18.40183
chr1	45240880	45241652	C7KUGACXX_6_7955.sorted.filtered_peak_883	149	.	5.00105	17.93070	14.98286
chr1	45259322	45259584	C7KUGACXX_6_7955.sorted.filtered_peak_884	33	.	3.21533	5.79261	3.30635
chr1	45265358	45266455	C7KUGACXX_6_7955.sorted.filtered_peak_885	271	.	4.80992	30.36365	27.13771
chr1	45273028	45273767	C7KUGACXX_6_7955.sorted.filtered_peak_886	56	.	2.69905	8.28172	5.64601
chr1	45275031	45275555	C7KUGACXX_6_7955.sorted.filtered_peak_887	84	.	3.04917	11.22073	8.49998
chr1	45279405	45279655	C7KUGACXX_6_7955.sorted.filtered_peak_888	31	.	2.63208	5.66254	3.17514
chr1	45285007	45286119	C7KUGACXX_6_7955.sorted.filtered_peak_889	126	.	4.26207	15.52431	12.67140
chr1	45301387	45301890	C7KUGACXX_6_7955.sorted.filtered_peak_890	35	.	3.29861	6.05038	3.53533
chr1	45451917	45452673	C7KUGACXX_6_7955.sorted.filtered_peak_891	120	.	4.72484	14.89146	12.02659
chr1	45476829	45478149	C7KUGACXX_6_7955.sorted.filtered_peak_892	62	.	3.03746	8.88183	6.23491
chr1	45671436	45672249	C7KUGACXX_6_7955.sorted.filtered_peak_893	23	.	2.51724	4.70763	2.31321
chr1	45769040	45770095	C7KUGACXX_6_7955.sorted.filtered_peak_894	233	.	4.85939	26.46484	23.30627
chr1	45792382	45792658	C7KUGACXX_6_7955.sorted.filtered_peak_895	18	.	2.71614	4.16283	1.84159
chr1	45805263	45806300	C7KUGACXX_6_7955.sorted.filtered_peak_896	127	.	3.97311	15.60377	12.71882
chr1	45956660	45957483	C7KUGACXX_6_7955.sorted.filtered_peak_897	351	.	5.82452	38.55403	35.11192
chr1	45965337	45966151	C7KUGACXX_6_7955.sorted.filtered_peak_898	284	.	5.99141	31.68709	28.40651
chr1	45986999	45987822	C7KUGACXX_6_7955.sorted.filtered_peak_899	98	.	3.94763	12.68457	9.87070
chr1	46009454	46010078	C7KUGACXX_6_7955.sorted.filtered_peak_900	67	.	3.79346	9.43589	6.76384
chr1	46016168	46017058	C7KUGACXX_6_7955.sorted.filtered_peak_901	143	.	4.83301	17.30981	14.39281
chr1	46035737	46036072	C7KUGACXX_6_7955.sorted.filtered_peak_902	32	.	3.21186	5.77372	3.28771
chr1	46048947	46050694	C7KUGACXX_6_7955.sorted.filtered_peak_903	145	.	3.66052	17.50599	14.55537
chr1	46151900	46153258	C7KUGACXX_6_7955.sorted.filtered_peak_904	195	.	3.87321	22.58544	19.50329
chr1	46153774	46154176	C7KUGACXX_6_7955.sorted.filtered_peak_905	21	.	2.01271	4.51419	2.14738
chr1	46215868	46216816	C7KUGACXX_6_7955.sorted.filtered_peak_906	133	.	4.31510	16.23014	13.35801
chr1	46268823	46269402	C7KUGACXX_6_7955.sorted.filtered_peak_907	86	.	3.92424	11.30790	8.60683
chr1	46309066	46309425	C7KUGACXX_6_7955.sorted.filtered_peak_908	28	.	3.08638	5.33806	2.88443
chr1	46502798	46503085	C7KUGACXX_6_7955.sorted.filtered_peak_909	43	.	3.20505	6.94291	4.38520
chr1	46550544	46550794	C7KUGACXX_6_7955.sorted.filtered_peak_910	17	.	2.68244	4.05553	1.74270
chr1	46598227	46599155	C7KUGACXX_6_7955.sorted.filtered_peak_911	109	.	3.92289	13.72239	10.90716
chr1	46632370	46632837	C7KUGACXX_6_7955.sorted.filtered_peak_912	17	.	2.53424	4.02650	1.71596
chr1	46645238	46645492	C7KUGACXX_6_7955.sorted.filtered_peak_913	27	.	2.85030	5.17995	2.72992
chr1	46663792	46664528	C7KUGACXX_6_7955.sorted.filtered_peak_914	57	.	3.51989	8.38696	5.78295
chr1	46712747	46713544	C7KUGACXX_6_7955.sorted.filtered_peak_915	220	.	5.17595	25.18284	22.04989
chr1	46768377	46769472	C7KUGACXX_6_7955.sorted.filtered_peak_916	144	.	4.23294	17.36956	14.47612
chr1	46806080	46806992	C7KUGACXX_6_7955.sorted.filtered_peak_917	82	.	3.78522	11.03073	8.28324
chr1	46908403	46908698	C7KUGACXX_6_7955.sorted.filtered_peak_918	34	.	2.92608	5.92264	3.43288
chr1	46943113	46943411	C7KUGACXX_6_7955.sorted.filtered_peak_919	15	.	2.37918	3.78246	1.50186
chr1	46998505	46999194	C7KUGACXX_6_7955.sorted.filtered_peak_920	35	.	2.92010	6.03221	3.54849
chr1	47047256	47047753	C7KUGACXX_6_7955.sorted.filtered_peak_921	64	.	3.61067	9.08873	6.41794
chr1	47069605	47070249	C7KUGACXX_6_7955.sorted.filtered_peak_922	168	.	4.60559	19.77703	16.80143
chr1	47070837	47071136	C7KUGACXX_6_7955.sorted.filtered_peak_923	24	.	2.45032	4.91093	2.49341
chr1	47081957	47082881	C7KUGACXX_6_7955.sorted.filtered_peak_924	51	.	3.15818	7.71753	5.12822
chr1	47133584	47134258	C7KUGACXX_6_7955.sorted.filtered_peak_925	25	.	2.67659	4.95898	2.55088
chr1	47141447	47141885	C7KUGACXX_6_7955.sorted.filtered_peak_926	28	.	2.81240	5.24196	2.80255
chr1	47184441	47185347	C7KUGACXX_6_7955.sorted.filtered_peak_927	230	.	5.08197	26.18694	23.06612
chr1	47190781	47191231	C7KUGACXX_6_7955.sorted.filtered_peak_928	24	.	2.86448	4.79591	2.40100
chr1	47644872	47645206	C7KUGACXX_6_7955.sorted.filtered_peak_929	70	.	3.65005	9.76293	7.06020
chr1	47658401	47658805	C7KUGACXX_6_7955.sorted.filtered_peak_930	14	.	2.38988	3.70774	1.43783
chr1	47754941	47755293	C7KUGACXX_6_7955.sorted.filtered_peak_931	45	.	3.59551	7.14730	4.56657
chr1	47779642	47780485	C7KUGACXX_6_7955.sorted.filtered_peak_932	321	.	6.21093	35.44871	32.11202
chr1	47799145	47800319	C7KUGACXX_6_7955.sorted.filtered_peak_933	143	.	4.44908	17.30178	14.38292
chr1	47902998	47903818	C7KUGACXX_6_7955.sorted.filtered_peak_934	183	.	4.35114	21.37589	18.31929
chr1	48192010	48192321	C7KUGACXX_6_7955.sorted.filtered_peak_935	27	.	2.83457	5.14841	2.70625
chr1	48463125	48463601	C7KUGACXX_6_7955.sorted.filtered_peak_936	26	.	2.88485	5.11408	2.69016
chr1	48937614	48938196	C7KUGACXX_6_7955.sorted.filtered_peak_937	103	.	4.07297	13.17989	10.38734
chr1	48963973	48964257	C7KUGACXX_6_7955.sorted.filtered_peak_938	17	.	2.58218	4.00892	1.70135
chr1	49242510	49242760	C7KUGACXX_6_7955.sorted.filtered_peak_939	14	.	2.39832	3.71573	1.43675
chr1	50798509	50799055	C7KUGACXX_6_7955.sorted.filtered_peak_940	16	.	2.52352	3.98802	1.68233
chr1	50814587	50814916	C7KUGACXX_6_7955.sorted.filtered_peak_941	24	.	2.91042	4.79755	2.40255
chr1	51339084	51339572	C7KUGACXX_6_7955.sorted.filtered_peak_942	95	.	4.67487	12.34163	9.54664
chr1	51425471	51426405	C7KUGACXX_6_7955.sorted.filtered_peak_943	179	.	4.72617	20.90688	17.92315
chr1	51433785	51434831	C7KUGACXX_6_7955.sorted.filtered_peak_944	90	.	3.34578	11.83527	9.08199
chr1	51435391	51435974	C7KUGACXX_6_7955.sorted.filtered_peak_945	26	.	2.31501	5.04311	2.62738
chr1	51655119	51655650	C7KUGACXX_6_7955.sorted.filtered_peak_946	35	.	3.16038	6.07863	3.58393
chr1	51680653	51680903	C7KUGACXX_6_7955.sorted.filtered_peak_947	23	.	2.89915	4.70200	2.30263
chr1	51701361	51702285	C7KUGACXX_6_7955.sorted.filtered_peak_948	133	.	4.31561	16.23136	13.34101
chr1	51762562	51762830	C7KUGACXX_6_7955.sorted.filtered_peak_949	24	.	2.78586	4.82519	2.41971
chr1	51899130	51899861	C7KUGACXX_6_7955.sorted.filtered_peak_950	48	.	3.42738	7.46586	4.89508
chr1	51907973	51908223	C7KUGACXX_6_7955.sorted.filtered_peak_951	26	.	2.71564	5.11551	2.68354
chr1	51984773	51985286	C7KUGACXX_6_7955.sorted.filtered_peak_952	45	.	2.60431	7.07760	4.51615
chr1	51986528	51986814	C7KUGACXX_6_7955.sorted.filtered_peak_953	36	.	2.51238	6.21577	3.69656
chr1	52000589	52001032	C7KUGACXX_6_7955.sorted.filtered_peak_954	20	.	2.75066	4.42361	2.06014
chr1	52014510	52015261	C7KUGACXX_6_7955.sorted.filtered_peak_955	18	.	2.72604	4.15259	1.80887
chr1	52035052	52035683	C7KUGACXX_6_7955.sorted.filtered_peak_956	25	.	2.82314	5.02005	2.59203
chr1	52082419	52083109	C7KUGACXX_6_7955.sorted.filtered_peak_957	115	.	4.31662	14.39547	11.57066
chr1	52194713	52195917	C7KUGACXX_6_7955.sorted.filtered_peak_958	89	.	3.42734	11.63331	8.93645
chr1	52344247	52345076	C7KUGACXX_6_7955.sorted.filtered_peak_959	357	.	5.99568	39.24399	35.75022
chr1	52467746	52468261	C7KUGACXX_6_7955.sorted.filtered_peak_960	18	.	2.74261	4.22219	1.87945
chr1	52498969	52499717	C7KUGACXX_6_7955.sorted.filtered_peak_961	65	.	3.42529	9.19135	6.57069
chr1	52520771	52521288	C7KUGACXX_6_7955.sorted.filtered_peak_962	29	.	2.41314	5.39571	2.94297
chr1	52521535	52522728	C7KUGACXX_6_7955.sorted.filtered_peak_963	54	.	2.85841	8.06706	5.45719
chr1	52605490	52606017	C7KUGACXX_6_7955.sorted.filtered_peak_964	33	.	3.07881	5.84562	3.38213
chr1	52607554	52608258	C7KUGACXX_6_7955.sorted.filtered_peak_965	34	.	2.97331	5.89623	3.41222
chr1	52831482	52832365	C7KUGACXX_6_7955.sorted.filtered_peak_966	342	.	5.60868	37.70021	34.27685
chr1	52869481	52870791	C7KUGACXX_6_7955.sorted.filtered_peak_967	131	.	4.13863	16.00975	13.18773
chr1	52889477	52890186	C7KUGACXX_6_7955.sorted.filtered_peak_968	62	.	3.48475	8.88138	6.21412
chr1	53017762	53019379	C7KUGACXX_6_7955.sorted.filtered_peak_969	49	.	2.83165	7.56444	4.98473
chr1	53035243	53035580	C7KUGACXX_6_7955.sorted.filtered_peak_970	21	.	2.80944	4.49463	2.14026
chr1	53102597	53103444	C7KUGACXX_6_7955.sorted.filtered_peak_971	69	.	3.25629	9.65977	6.96374
chr1	53151854	53152179	C7KUGACXX_6_7955.sorted.filtered_peak_972	93	.	4.75379	12.17050	9.37331
chr1	53163671	53164283	C7KUGACXX_6_7955.sorted.filtered_peak_973	51	.	3.21560	7.74856	5.15930
chr1	53168559	53169264	C7KUGACXX_6_7955.sorted.filtered_peak_974	154	.	5.00846	18.46186	15.46095
chr1	53191729	53192489	C7KUGACXX_6_7955.sorted.filtered_peak_975	136	.	4.56714	16.48111	13.61279
chr1	53308316	53308566	C7KUGACXX_6_7955.sorted.filtered_peak_976	22	.	2.90026	4.69825	2.29328
chr1	53387070	53387548	C7KUGACXX_6_7955.sorted.filtered_peak_977	40	.	3.10410	6.58485	4.03799
chr1	53392820	53393543	C7KUGACXX_6_7955.sorted.filtered_peak_978	37	.	3.12685	6.22415	3.71443
chr1	53480381	53480993	C7KUGACXX_6_7955.sorted.filtered_peak_979	73	.	4.15162	10.04606	7.35131
chr1	53662087	53662631	C7KUGACXX_6_7955.sorted.filtered_peak_980	103	.	4.01451	13.15214	10.39585
chr1	53685713	53686537	C7KUGACXX_6_7955.sorted.filtered_peak_981	217	.	5.24944	24.91597	21.76420
chr1	53703839	53704740	C7KUGACXX_6_7955.sorted.filtered_peak_982	103	.	3.98332	13.03641	10.30995
chr1	53743997	53744309	C7KUGACXX_6_7955.sorted.filtered_peak_983	23	.	2.68538	4.78983	2.39679
chr1	53791598	53792175	C7KUGACXX_6_7955.sorted.filtered_peak_984	97	.	3.34496	12.56557	9.78734
chr1	53793069	53793335	C7KUGACXX_6_7955.sorted.filtered_peak_985	19	.	2.16076	4.30468	1.95735
chr1	53793676	53794018	C7KUGACXX_6_7955.sorted.filtered_peak_986	56	.	2.80345	8.25063	5.63010
chr1	53878751	53879597	C7KUGACXX_6_7955.sorted.filtered_peak_987	77	.	3.64709	10.49908	7.79451
chr1	54047956	54048238	C7KUGACXX_6_7955.sorted.filtered_peak_988	51	.	3.29158	7.77464	5.15607
chr1	54066061	54066350	C7KUGACXX_6_7955.sorted.filtered_peak_989	45	.	3.40178	7.14812	4.56365
chr1	54231416	54231885	C7KUGACXX_6_7955.sorted.filtered_peak_990	40	.	3.15074	6.59836	4.05485
chr1	54303657	54304508	C7KUGACXX_6_7955.sorted.filtered_peak_991	250	.	5.42697	28.24866	25.02418
chr1	54355313	54356065	C7KUGACXX_6_7955.sorted.filtered_peak_992	112	.	4.28358	14.07919	11.24217
chr1	54411104	54412340	C7KUGACXX_6_7955.sorted.filtered_peak_993	311	.	4.82931	34.54452	31.16459
chr1	54425097	54425414	C7KUGACXX_6_7955.sorted.filtered_peak_994	16	.	2.59889	3.93011	1.63801
chr1	54518738	54519469	C7KUGACXX_6_7955.sorted.filtered_peak_995	413	.	6.07224	45.00782	41.37684
chr1	54535745	54536041	C7KUGACXX_6_7955.sorted.filtered_peak_996	22	.	2.78878	4.58498	2.20393
chr1	54547314	54547666	C7KUGACXX_6_7955.sorted.filtered_peak_997	15	.	2.61108	3.81358	1.52427
chr1	54665258	54666197	C7KUGACXX_6_7955.sorted.filtered_peak_998	120	.	4.16354	14.83168	12.03825
chr1	54871979	54872271	C7KUGACXX_6_7955.sorted.filtered_peak_999	68	.	3.07592	9.56976	6.88245
chr1	54872632	54873710	C7KUGACXX_6_7955.sorted.filtered_peak_1000	39	.	2.54197	6.37862	3.91318
chr1	54953752	54954494	C7KUGACXX_6_7955.sorted.filtered_peak_1001	74	.	3.30716	10.10742	7.45574
chr1	54954735	54955485	C7KUGACXX_6_7955.sorted.filtered_peak_1002	32	.	2.62777	5.74504	3.27193
chr1	54965174	54965424	C7KUGACXX_6_7955.sorted.filtered_peak_1003	29	.	2.93522	5.38513	2.91963
chr1	55007619	55008670	C7KUGACXX_6_7955.sorted.filtered_peak_1004	20	.	2.65209	4.44248	2.08014
chr1	55137727	55137977	C7KUGACXX_6_7955.sorted.filtered_peak_1005	31	.	3.04438	5.63502	3.16547
chr1	55181065	55181915	C7KUGACXX_6_7955.sorted.filtered_peak_1006	90	.	3.92424	11.79404	9.02899
chr1	55230024	55230799	C7KUGACXX_6_7955.sorted.filtered_peak_1007	340	.	5.78225	37.46764	34.07351
chr1	55266899	55267376	C7KUGACXX_6_7955.sorted.filtered_peak_1008	65	.	3.46953	9.21263	6.52310
chr1	55273075	55273348	C7KUGACXX_6_7955.sorted.filtered_peak_1009	24	.	2.60495	4.83309	2.42100
chr1	55352507	55353144	C7KUGACXX_6_7955.sorted.filtered_peak_1010	56	.	3.22550	8.23051	5.61090
chr1	55416380	55416664	C7KUGACXX_6_7955.sorted.filtered_peak_1011	30	.	3.14232	5.51405	3.04253
chr1	55431462	55432002	C7KUGACXX_6_7955.sorted.filtered_peak_1012	16	.	2.65324	3.93538	1.62177
chr1	55461485	55461827	C7KUGACXX_6_7955.sorted.filtered_peak_1013	42	.	2.98270	6.73159	4.20131
chr1	55462073	55462378	C7KUGACXX_6_7955.sorted.filtered_peak_1014	53	.	3.29824	8.00471	5.39127
chr1	55593581	55594236	C7KUGACXX_6_7955.sorted.filtered_peak_1015	37	.	2.99558	6.24825	3.74118
chr1	55604482	55604746	C7KUGACXX_6_7955.sorted.filtered_peak_1016	16	.	2.42338	3.94489	1.64384
chr1	55606247	55606666	C7KUGACXX_6_7955.sorted.filtered_peak_1017	27	.	2.73137	5.22968	2.79157
chr1	55668855	55669214	C7KUGACXX_6_7955.sorted.filtered_peak_1018	21	.	2.79261	4.49676	2.13634
chr1	55680851	55681414	C7KUGACXX_6_7955.sorted.filtered_peak_1019	85	.	3.29998	11.25797	8.52516
chr1	55723655	55724056	C7KUGACXX_6_7955.sorted.filtered_peak_1020	59	.	3.80721	8.58923	5.95388
chr1	55743230	55743624	C7KUGACXX_6_7955.sorted.filtered_peak_1021	16	.	2.49295	3.98909	1.67683
chr1	57773032	57773527	C7KUGACXX_6_7955.sorted.filtered_peak_1022	27	.	2.80991	5.20776	2.78308
chr1	59011608	59012786	C7KUGACXX_6_7955.sorted.filtered_peak_1023	115	.	3.66607	14.31666	11.50890
chr1	59118248	59118623	C7KUGACXX_6_7955.sorted.filtered_peak_1024	31	.	2.89835	5.58278	3.12438
chr1	59165220	59165965	C7KUGACXX_6_7955.sorted.filtered_peak_1025	104	.	4.35044	13.24145	10.46756
chr1	59183842	59184367	C7KUGACXX_6_7955.sorted.filtered_peak_1026	42	.	3.33316	6.80309	4.28237
chr1	59199488	59199738	C7KUGACXX_6_7955.sorted.filtered_peak_1027	19	.	2.77523	4.30749	1.94694
chr1	59220431	59221614	C7KUGACXX_6_7955.sorted.filtered_peak_1028	48	.	3.14073	7.45868	4.86683
chr1	59249396	59250927	C7KUGACXX_6_7955.sorted.filtered_peak_1029	175	.	3.38761	20.48174	17.51198
chr1	59281654	59282307	C7KUGACXX_6_7955.sorted.filtered_peak_1030	83	.	3.51709	11.07754	8.36141
chr1	59369101	59369762	C7KUGACXX_6_7955.sorted.filtered_peak_1031	54	.	3.26392	8.07713	5.48445
chr1	59388099	59388762	C7KUGACXX_6_7955.sorted.filtered_peak_1032	26	.	2.94306	5.12626	2.69546
chr1	59398717	59399081	C7KUGACXX_6_7955.sorted.filtered_peak_1033	18	.	2.58189	4.18960	1.85441
chr1	59407376	59408051	C7KUGACXX_6_7955.sorted.filtered_peak_1034	117	.	4.25361	14.58499	11.71684
chr1	59434126	59434574	C7KUGACXX_6_7955.sorted.filtered_peak_1035	21	.	2.66259	4.55619	2.17983
chr1	59471114	59471374	C7KUGACXX_6_7955.sorted.filtered_peak_1036	24	.	2.70809	4.85810	2.44992
chr1	59485815	59486211	C7KUGACXX_6_7955.sorted.filtered_peak_1037	58	.	3.39946	8.48916	5.84358
chr1	59512296	59512823	C7KUGACXX_6_7955.sorted.filtered_peak_1038	16	.	2.51435	3.98358	1.67694
chr1	59537167	59537521	C7KUGACXX_6_7955.sorted.filtered_peak_1039	19	.	2.74692	4.31874	1.96144
chr1	59612204	59612834	C7KUGACXX_6_7955.sorted.filtered_peak_1040	29	.	2.72687	5.39395	2.95063
chr1	59762122	59762887	C7KUGACXX_6_7955.sorted.filtered_peak_1041	106	.	3.84711	13.46739	10.66861
chr1	60036186	60036504	C7KUGACXX_6_7955.sorted.filtered_peak_1042	29	.	2.94265	5.40247	2.95220
chr1	60164934	60165240	C7KUGACXX_6_7955.sorted.filtered_peak_1043	22	.	2.61674	4.64506	2.26931
chr1	60280133	60280587	C7KUGACXX_6_7955.sorted.filtered_peak_1044	52	.	3.27530	7.82303	5.21659
chr1	60392295	60392692	C7KUGACXX_6_7955.sorted.filtered_peak_1045	56	.	3.66232	8.28285	5.66671
chr1	60412811	60413260	C7KUGACXX_6_7955.sorted.filtered_peak_1046	22	.	2.67208	4.66971	2.27883
chr1	61482006	61482256	C7KUGACXX_6_7955.sorted.filtered_peak_1047	21	.	2.78969	4.57643	2.19435
chr1	61508678	61509080	C7KUGACXX_6_7955.sorted.filtered_peak_1048	29	.	2.93062	5.41667	2.96950
chr1	61515591	61516294	C7KUGACXX_6_7955.sorted.filtered_peak_1049	41	.	2.94307	6.65986	4.11687
chr1	61542609	61543157	C7KUGACXX_6_7955.sorted.filtered_peak_1050	77	.	3.12227	10.47533	7.73712
chr1	61543384	61544080	C7KUGACXX_6_7955.sorted.filtered_peak_1051	137	.	3.78545	16.62677	13.72360
chr1	61736420	61736893	C7KUGACXX_6_7955.sorted.filtered_peak_1052	19	.	2.73819	4.27137	1.93076
chr1	61918874	61919397	C7KUGACXX_6_7955.sorted.filtered_peak_1053	26	.	2.73408	5.07321	2.63176
chr1	62190461	62191241	C7KUGACXX_6_7955.sorted.filtered_peak_1054	97	.	4.29935	12.50196	9.71206
chr1	62207944	62208311	C7KUGACXX_6_7955.sorted.filtered_peak_1055	47	.	3.52258	7.28918	4.72532
chr1	62248346	62248720	C7KUGACXX_6_7955.sorted.filtered_peak_1056	48	.	3.46386	7.48370	4.89195
chr1	62737705	62738040	C7KUGACXX_6_7955.sorted.filtered_peak_1057	24	.	2.85322	4.82218	2.41400
chr1	62901642	62902829	C7KUGACXX_6_7955.sorted.filtered_peak_1058	342	.	5.02975	37.61926	34.20939
chr1	63153681	63154313	C7KUGACXX_6_7955.sorted.filtered_peak_1059	23	.	2.73068	4.73041	2.33605
chr1	63249316	63250224	C7KUGACXX_6_7955.sorted.filtered_peak_1060	193	.	4.85726	22.39183	19.35987
chr1	63266475	63266739	C7KUGACXX_6_7955.sorted.filtered_peak_1061	19	.	2.77760	4.30578	1.94026
chr1	63789149	63789496	C7KUGACXX_6_7955.sorted.filtered_peak_1062	12	.	2.40556	3.48222	1.25561
chr1	63832917	63833692	C7KUGACXX_6_7955.sorted.filtered_peak_1063	190	.	5.38752	22.10104	19.06405
chr1	63907370	63907646	C7KUGACXX_6_7955.sorted.filtered_peak_1064	29	.	3.02740	5.37292	2.91473
chr1	63988544	63989622	C7KUGACXX_6_7955.sorted.filtered_peak_1065	104	.	3.83144	13.26040	10.45987
chr1	64058893	64060294	C7KUGACXX_6_7955.sorted.filtered_peak_1066	51	.	3.16864	7.69403	5.11015
chr1	64116754	64117074	C7KUGACXX_6_7955.sorted.filtered_peak_1067	24	.	2.91140	4.88230	2.47293
chr1	65292699	65293071	C7KUGACXX_6_7955.sorted.filtered_peak_1068	61	.	3.50455	8.74023	6.10236
chr1	65329742	65330230	C7KUGACXX_6_7955.sorted.filtered_peak_1069	84	.	4.01099	11.16473	8.43719
chr1	65348257	65348735	C7KUGACXX_6_7955.sorted.filtered_peak_1070	35	.	3.04764	6.01617	3.52666
chr1	65431534	65432580	C7KUGACXX_6_7955.sorted.filtered_peak_1071	96	.	3.35478	12.38557	9.61673
chr1	65468104	65468915	C7KUGACXX_6_7955.sorted.filtered_peak_1072	21	.	2.55434	4.46881	2.11156
chr1	65532415	65533284	C7KUGACXX_6_7955.sorted.filtered_peak_1073	29	.	2.48233	5.38735	2.94331
chr1	65540781	65541301	C7KUGACXX_6_7955.sorted.filtered_peak_1074	25	.	2.95478	4.95624	2.54743
chr1	65613429	65613790	C7KUGACXX_6_7955.sorted.filtered_peak_1075	22	.	2.67010	4.58400	2.20228
chr1	65614324	65614761	C7KUGACXX_6_7955.sorted.filtered_peak_1076	17	.	2.52400	4.09520	1.76388
chr1	65719778	65720704	C7KUGACXX_6_7955.sorted.filtered_peak_1077	47	.	3.20684	7.29085	4.75589
chr1	65885549	65886597	C7KUGACXX_6_7955.sorted.filtered_peak_1078	270	.	4.83498	30.35627	27.08665
chr1	65896787	65897116	C7KUGACXX_6_7955.sorted.filtered_peak_1079	25	.	2.86323	4.92457	2.51124
chr1	66153395	66153938	C7KUGACXX_6_7955.sorted.filtered_peak_1080	27	.	3.02575	5.23692	2.79594
chr1	66277619	66278123	C7KUGACXX_6_7955.sorted.filtered_peak_1081	144	.	4.66566	17.35135	14.40717
chr1	66295954	66296478	C7KUGACXX_6_7955.sorted.filtered_peak_1082	129	.	4.42483	15.83742	12.95837
chr1	66648205	66648915	C7KUGACXX_6_7955.sorted.filtered_peak_1083	33	.	3.12021	5.79690	3.34877
chr1	66649228	66649522	C7KUGACXX_6_7955.sorted.filtered_peak_1084	14	.	2.57027	3.68337	1.40227
chr1	66680654	66680937	C7KUGACXX_6_7955.sorted.filtered_peak_1085	33	.	3.01163	5.86969	3.36969
chr1	66740329	66741089	C7KUGACXX_6_7955.sorted.filtered_peak_1086	47	.	2.89481	7.27153	4.70895
chr1	66741873	66742248	C7KUGACXX_6_7955.sorted.filtered_peak_1087	40	.	2.78883	6.63880	4.09954
chr1	66747989	66748471	C7KUGACXX_6_7955.sorted.filtered_peak_1088	30	.	2.71350	5.47015	3.02347
chr1	66766727	66767123	C7KUGACXX_6_7955.sorted.filtered_peak_1089	60	.	3.69278	8.70362	6.04741
chr1	66796332	66796816	C7KUGACXX_6_7955.sorted.filtered_peak_1090	57	.	2.87108	8.34107	5.71155
chr1	66801497	66802242	C7KUGACXX_6_7955.sorted.filtered_peak_1091	76	.	3.05062	10.32203	7.60092
chr1	66815800	66816298	C7KUGACXX_6_7955.sorted.filtered_peak_1092	37	.	2.59891	6.22595	3.73657
chr1	66817652	66817905	C7KUGACXX_6_7955.sorted.filtered_peak_1093	26	.	2.45339	5.03394	2.60709
chr1	66823276	66823602	C7KUGACXX_6_7955.sorted.filtered_peak_1094	18	.	2.54465	4.15095	1.82045
chr1	66839983	66840637	C7KUGACXX_6_7955.sorted.filtered_peak_1095	36	.	2.80386	6.13795	3.66258
chr1	66911690	66912519	C7KUGACXX_6_7955.sorted.filtered_peak_1096	16	.	2.39833	3.93691	1.63632
chr1	67191817	67192067	C7KUGACXX_6_7955.sorted.filtered_peak_1097	21	.	2.67981	4.51784	2.14028
chr1	67254156	67254591	C7KUGACXX_6_7955.sorted.filtered_peak_1098	20	.	2.81241	4.43265	2.06241
chr1	67390276	67391158	C7KUGACXX_6_7955.sorted.filtered_peak_1099	295	.	4.98742	32.90405	29.58125
chr1	67395431	67396631	C7KUGACXX_6_7955.sorted.filtered_peak_1100	74	.	2.86380	10.14303	7.46774
chr1	67518883	67520277	C7KUGACXX_6_7955.sorted.filtered_peak_1101	52	.	3.02911	7.86465	5.26706
chr1	67614653	67615302	C7KUGACXX_6_7955.sorted.filtered_peak_1102	34	.	3.24394	5.93505	3.45227
chr1	67628654	67628993	C7KUGACXX_6_7955.sorted.filtered_peak_1103	32	.	3.12800	5.70630	3.22571
chr1	67636486	67637106	C7KUGACXX_6_7955.sorted.filtered_peak_1104	25	.	2.63473	5.00895	2.59147
chr1	67660142	67660541	C7KUGACXX_6_7955.sorted.filtered_peak_1105	33	.	2.90978	5.85981	3.36563
chr1	67727322	67727643	C7KUGACXX_6_7955.sorted.filtered_peak_1106	10	.	2.38906	3.27349	1.08577
chr1	67740301	67740845	C7KUGACXX_6_7955.sorted.filtered_peak_1107	27	.	3.01071	5.22903	2.78908
chr1	67760417	67761177	C7KUGACXX_6_7955.sorted.filtered_peak_1108	38	.	3.29818	6.39086	3.85617
chr1	67769856	67770108	C7KUGACXX_6_7955.sorted.filtered_peak_1109	23	.	2.56610	4.74866	2.34448
chr1	67772992	67773473	C7KUGACXX_6_7955.sorted.filtered_peak_1110	17	.	2.36308	4.06549	1.74164
chr1	67780047	67780361	C7KUGACXX_6_7955.sorted.filtered_peak_1111	22	.	2.55335	4.59161	2.21096
chr1	67798529	67799239	C7KUGACXX_6_7955.sorted.filtered_peak_1112	64	.	3.15444	9.12159	6.45431
chr1	67896031	67896919	C7KUGACXX_6_7955.sorted.filtered_peak_1113	170	.	4.19607	20.03325	17.02262
chr1	67965959	67966473	C7KUGACXX_6_7955.sorted.filtered_peak_1114	31	.	3.09189	5.66598	3.19508
chr1	68139872	68140857	C7KUGACXX_6_7955.sorted.filtered_peak_1115	34	.	2.98853	5.90726	3.40890
chr1	68150514	68151372	C7KUGACXX_6_7955.sorted.filtered_peak_1116	205	.	4.45893	23.67738	20.59302
chr1	68172710	68173034	C7KUGACXX_6_7955.sorted.filtered_peak_1117	13	.	2.50701	3.56228	1.32401
chr1	68962605	68962879	C7KUGACXX_6_7955.sorted.filtered_peak_1118	42	.	3.18008	6.81896	4.26480
chr1	70671056	70671565	C7KUGACXX_6_7955.sorted.filtered_peak_1119	218	.	5.68555	24.99908	21.87834
chr1	70686698	70687653	C7KUGACXX_6_7955.sorted.filtered_peak_1120	100	.	3.78077	12.81253	10.02192
chr1	70819824	70820859	C7KUGACXX_6_7955.sorted.filtered_peak_1121	125	.	4.25399	15.40748	12.59665
chr1	70876207	70877141	C7KUGACXX_6_7955.sorted.filtered_peak_1122	150	.	4.45303	18.03818	15.07584
chr1	71546306	71547253	C7KUGACXX_6_7955.sorted.filtered_peak_1123	176	.	4.65392	20.62592	17.63197
chr1	73184745	73185169	C7KUGACXX_6_7955.sorted.filtered_peak_1124	14	.	2.56396	3.68049	1.41930
chr1	74663550	74664455	C7KUGACXX_6_7955.sorted.filtered_peak_1125	147	.	4.45031	17.64889	14.76056
chr1	74969765	74970108	C7KUGACXX_6_7955.sorted.filtered_peak_1126	13	.	2.38988	3.58239	1.34119
chr1	75198508	75199623	C7KUGACXX_6_7955.sorted.filtered_peak_1127	88	.	3.58981	11.57161	8.86112
chr1	76098139	76098389	C7KUGACXX_6_7955.sorted.filtered_peak_1128	15	.	2.62650	3.85423	1.55131
chr1	76189903	76190639	C7KUGACXX_6_7955.sorted.filtered_peak_1129	112	.	4.15967	14.09087	11.23247
chr1	76251508	76252317	C7KUGACXX_6_7955.sorted.filtered_peak_1130	76	.	3.58313	10.32929	7.61599
chr1	76489427	76489876	C7KUGACXX_6_7955.sorted.filtered_peak_1131	32	.	2.98577	5.66728	3.20265
chr1	76540082	76540707	C7KUGACXX_6_7955.sorted.filtered_peak_1132	61	.	3.59676	8.83174	6.17297
chr1	76619833	76620695	C7KUGACXX_6_7955.sorted.filtered_peak_1133	75	.	3.70283	10.30043	7.57122
chr1	76760197	76760517	C7KUGACXX_6_7955.sorted.filtered_peak_1134	28	.	2.77235	5.34754	2.88837
chr1	77684614	77685347	C7KUGACXX_6_7955.sorted.filtered_peak_1135	98	.	4.06105	12.67031	9.87797
chr1	77896928	77897728	C7KUGACXX_6_7955.sorted.filtered_peak_1136	20	.	2.66645	4.42920	2.06784
chr1	77999381	77999719	C7KUGACXX_6_7955.sorted.filtered_peak_1137	29	.	3.10386	5.38638	2.92730
chr1	78147999	78149479	C7KUGACXX_6_7955.sorted.filtered_peak_1138	144	.	3.79243	17.44275	14.49249
chr1	78224835	78225770	C7KUGACXX_6_7955.sorted.filtered_peak_1139	67	.	3.48316	9.44658	6.79256
chr1	78245089	78245642	C7KUGACXX_6_7955.sorted.filtered_peak_1140	74	.	3.92271	10.17558	7.46619
chr1	78443888	78445378	C7KUGACXX_6_7955.sorted.filtered_peak_1141	145	.	3.72106	17.41965	14.51863
chr1	78469958	78470911	C7KUGACXX_6_7955.sorted.filtered_peak_1142	131	.	4.20335	15.99481	13.11277
chr1	78569274	78569682	C7KUGACXX_6_7955.sorted.filtered_peak_1143	15	.	2.62388	3.84316	1.53962
chr1	78707111	78707361	C7KUGACXX_6_7955.sorted.filtered_peak_1144	21	.	2.85000	4.55788	2.17707
chr1	79506173	79506537	C7KUGACXX_6_7955.sorted.filtered_peak_1145	13	.	2.46964	3.60953	1.36474
chr1	79518584	79518863	C7KUGACXX_6_7955.sorted.filtered_peak_1146	31	.	3.17987	5.62992	3.14515
chr1	83974138	83974444	C7KUGACXX_6_7955.sorted.filtered_peak_1147	42	.	3.37136	6.82307	4.27358
chr1	84278216	84278466	C7KUGACXX_6_7955.sorted.filtered_peak_1148	19	.	2.75406	4.32442	1.97475
chr1	84464739	84465279	C7KUGACXX_6_7955.sorted.filtered_peak_1149	24	.	2.65596	4.84150	2.45487
chr1	84543327	84544291	C7KUGACXX_6_7955.sorted.filtered_peak_1150	40	.	2.98898	6.61640	4.06655
chr1	84556375	84556892	C7KUGACXX_6_7955.sorted.filtered_peak_1151	26	.	2.87410	5.12307	2.69291
chr1	84609840	84610311	C7KUGACXX_6_7955.sorted.filtered_peak_1152	28	.	2.62773	5.32174	2.87412
chr1	84713150	84713618	C7KUGACXX_6_7955.sorted.filtered_peak_1153	27	.	2.95033	5.21569	2.78174
chr1	84831227	84831483	C7KUGACXX_6_7955.sorted.filtered_peak_1154	22	.	2.76112	4.65884	2.26499
chr1	84899460	84899927	C7KUGACXX_6_7955.sorted.filtered_peak_1155	48	.	3.22375	7.42732	4.85298
chr1	84907917	84908369	C7KUGACXX_6_7955.sorted.filtered_peak_1156	52	.	3.75229	7.86539	5.26669
chr1	84944800	84945650	C7KUGACXX_6_7955.sorted.filtered_peak_1157	97	.	4.00384	12.55039	9.78379
chr1	84971483	84972505	C7KUGACXX_6_7955.sorted.filtered_peak_1158	141	.	4.02026	17.05421	14.10636
chr1	85039612	85040399	C7KUGACXX_6_7955.sorted.filtered_peak_1159	103	.	3.92512	13.15551	10.32648
chr1	85086349	85086912	C7KUGACXX_6_7955.sorted.filtered_peak_1160	87	.	3.96168	11.56608	8.79031
chr1	85155639	85156642	C7KUGACXX_6_7955.sorted.filtered_peak_1161	137	.	3.86388	16.58696	13.72249
chr1	85248152	85248462	C7KUGACXX_6_7955.sorted.filtered_peak_1162	39	.	3.16872	6.43864	3.90506
chr1	85320055	85320393	C7KUGACXX_6_7955.sorted.filtered_peak_1163	36	.	3.12740	6.17027	3.65654
chr1	85328422	85329064	C7KUGACXX_6_7955.sorted.filtered_peak_1164	32	.	3.00778	5.69031	3.21894
chr1	85410653	85411292	C7KUGACXX_6_7955.sorted.filtered_peak_1165	123	.	4.70241	15.26107	12.37455
chr1	85492945	85493273	C7KUGACXX_6_7955.sorted.filtered_peak_1166	52	.	3.55395	7.84196	5.24081
chr1	85493562	85493876	C7KUGACXX_6_7955.sorted.filtered_peak_1167	13	.	2.43955	3.57706	1.33535
chr1	85527715	85528166	C7KUGACXX_6_7955.sorted.filtered_peak_1168	122	.	4.81856	15.10513	12.24955
chr1	85666299	85667222	C7KUGACXX_6_7955.sorted.filtered_peak_1169	36	.	2.83497	6.17692	3.67878
chr1	85725005	85725691	C7KUGACXX_6_7955.sorted.filtered_peak_1170	84	.	3.88038	11.15453	8.45332
chr1	85741826	85742805	C7KUGACXX_6_7955.sorted.filtered_peak_1171	242	.	4.87289	27.45642	24.28264
chr1	85763380	85764251	C7KUGACXX_6_7955.sorted.filtered_peak_1172	40	.	3.12312	6.55234	4.02874
chr1	86173887	86174533	C7KUGACXX_6_7955.sorted.filtered_peak_1173	75	.	3.73503	10.17831	7.51431
chr1	86861646	86862438	C7KUGACXX_6_7955.sorted.filtered_peak_1174	80	.	3.86570	10.84903	8.09590
chr1	86965717	86965976	C7KUGACXX_6_7955.sorted.filtered_peak_1175	29	.	2.84003	5.45589	2.98755
chr1	87169596	87170990	C7KUGACXX_6_7955.sorted.filtered_peak_1176	124	.	3.63187	15.27520	12.48216
chr1	87299292	87299605	C7KUGACXX_6_7955.sorted.filtered_peak_1177	36	.	3.25801	6.20708	3.69892
chr1	87379488	87380533	C7KUGACXX_6_7955.sorted.filtered_peak_1178	319	.	5.07522	35.34665	31.96517
chr1	87597607	87597869	C7KUGACXX_6_7955.sorted.filtered_peak_1179	20	.	2.57192	4.39657	2.03842
chr1	87793980	87794678	C7KUGACXX_6_7955.sorted.filtered_peak_1180	48	.	2.48449	7.41345	4.81654
chr1	87800572	87801080	C7KUGACXX_6_7955.sorted.filtered_peak_1181	18	.	2.11926	4.18719	1.85407
chr1	87827802	87828418	C7KUGACXX_6_7955.sorted.filtered_peak_1182	21	.	2.84952	4.54601	2.16179
chr1	87870000	87870400	C7KUGACXX_6_7955.sorted.filtered_peak_1183	94	.	4.16553	12.24375	9.45438
chr1	87901137	87901555	C7KUGACXX_6_7955.sorted.filtered_peak_1184	53	.	3.76526	7.94519	5.35474
chr1	87914975	87915359	C7KUGACXX_6_7955.sorted.filtered_peak_1185	27	.	3.00151	5.16524	2.73033
chr1	87987195	87987544	C7KUGACXX_6_7955.sorted.filtered_peak_1186	24	.	2.79460	4.87744	2.46920
chr1	88150049	88150338	C7KUGACXX_6_7955.sorted.filtered_peak_1187	19	.	2.59059	4.29770	1.94871
chr1	88646283	88646665	C7KUGACXX_6_7955.sorted.filtered_peak_1188	18	.	2.63538	4.16361	1.83711
chr1	89060982	89061412	C7KUGACXX_6_7955.sorted.filtered_peak_1189	18	.	2.75694	4.25063	1.89669
chr1	89121649	89122058	C7KUGACXX_6_7955.sorted.filtered_peak_1190	18	.	2.71911	4.20508	1.87169
chr1	89149536	89150597	C7KUGACXX_6_7955.sorted.filtered_peak_1191	262	.	4.92898	29.42455	26.25855
chr1	89356880	89357535	C7KUGACXX_6_7955.sorted.filtered_peak_1192	109	.	3.92640	13.75917	10.93601
chr1	89449613	89449884	C7KUGACXX_6_7955.sorted.filtered_peak_1193	36	.	3.17821	6.13670	3.62351
chr1	89457931	89458921	C7KUGACXX_6_7955.sorted.filtered_peak_1194	96	.	3.49652	12.44618	9.63083
chr1	89464341	89464733	C7KUGACXX_6_7955.sorted.filtered_peak_1195	42	.	3.14885	6.77370	4.23093
chr1	89488062	89488710	C7KUGACXX_6_7955.sorted.filtered_peak_1196	58	.	3.66393	8.52889	5.87721
chr1	89530860	89531208	C7KUGACXX_6_7955.sorted.filtered_peak_1197	47	.	3.42708	7.26715	4.70089
chr1	89591640	89592631	C7KUGACXX_6_7955.sorted.filtered_peak_1198	55	.	2.95393	8.16823	5.58978
chr1	89664098	89664827	C7KUGACXX_6_7955.sorted.filtered_peak_1199	35	.	2.68332	6.09398	3.58341
chr1	89744649	89744980	C7KUGACXX_6_7955.sorted.filtered_peak_1200	15	.	2.20913	3.83883	1.54981
chr1	89752481	89753139	C7KUGACXX_6_7955.sorted.filtered_peak_1201	32	.	2.89143	5.74103	3.27775
chr1	89776178	89776668	C7KUGACXX_6_7955.sorted.filtered_peak_1202	27	.	2.78082	5.20077	2.77043
chr1	89823886	89824262	C7KUGACXX_6_7955.sorted.filtered_peak_1203	37	.	3.12357	6.27498	3.76576
chr1	89920512	89920984	C7KUGACXX_6_7955.sorted.filtered_peak_1204	24	.	2.88489	4.81785	2.41340
chr1	89930797	89931069	C7KUGACXX_6_7955.sorted.filtered_peak_1205	39	.	3.20598	6.51896	3.98939
chr1	89948859	89949147	C7KUGACXX_6_7955.sorted.filtered_peak_1206	41	.	3.43485	6.72992	4.18128
chr1	89989812	89990734	C7KUGACXX_6_7955.sorted.filtered_peak_1207	79	.	3.54921	10.62678	7.90985
chr1	90072775	90073119	C7KUGACXX_6_7955.sorted.filtered_peak_1208	43	.	2.45467	6.88725	4.32891
chr1	90073722	90074193	C7KUGACXX_6_7955.sorted.filtered_peak_1209	48	.	2.52885	7.40911	4.82887
chr1	90098142	90098992	C7KUGACXX_6_7955.sorted.filtered_peak_1210	105	.	3.41331	13.34058	10.51358
chr1	90123488	90123904	C7KUGACXX_6_7955.sorted.filtered_peak_1211	25	.	2.60806	5.00927	2.58244
chr1	90135765	90136054	C7KUGACXX_6_7955.sorted.filtered_peak_1212	27	.	2.70265	5.17531	2.73859
chr1	90185009	90185382	C7KUGACXX_6_7955.sorted.filtered_peak_1213	23	.	2.49597	4.71942	2.33326
chr1	90186860	90187366	C7KUGACXX_6_7955.sorted.filtered_peak_1214	36	.	2.72469	6.11487	3.60999
chr1	90205044	90205760	C7KUGACXX_6_7955.sorted.filtered_peak_1215	21	.	2.53544	4.54206	2.17159
chr1	90219663	90220286	C7KUGACXX_6_7955.sorted.filtered_peak_1216	14	.	2.56819	3.77373	1.49692
chr1	90228513	90229168	C7KUGACXX_6_7955.sorted.filtered_peak_1217	44	.	3.23168	6.97773	4.45441
chr1	90270257	90270545	C7KUGACXX_6_7955.sorted.filtered_peak_1218	17	.	2.56174	4.08774	1.76018
chr1	90286277	90287497	C7KUGACXX_6_7955.sorted.filtered_peak_1219	41	.	3.00931	6.72617	4.17871
chr1	90308763	90309529	C7KUGACXX_6_7955.sorted.filtered_peak_1220	45	.	2.99642	7.09156	4.52322
chr1	90321243	90321612	C7KUGACXX_6_7955.sorted.filtered_peak_1221	46	.	3.34005	7.25552	4.68356
chr1	90336556	90337002	C7KUGACXX_6_7955.sorted.filtered_peak_1222	16	.	2.60045	3.96355	1.65149
chr1	90422602	90422852	C7KUGACXX_6_7955.sorted.filtered_peak_1223	12	.	2.39010	3.44727	1.22593
chr1	90460324	90461111	C7KUGACXX_6_7955.sorted.filtered_peak_1224	155	.	4.42848	18.53921	15.59129
chr1	91317126	91317428	C7KUGACXX_6_7955.sorted.filtered_peak_1225	24	.	2.75119	4.90200	2.49204
chr1	91486497	91488218	C7KUGACXX_6_7955.sorted.filtered_peak_1226	126	.	3.59829	15.46694	12.64489
chr1	91590374	91590873	C7KUGACXX_6_7955.sorted.filtered_peak_1227	25	.	2.72186	4.98221	2.55505
chr1	91630841	91631164	C7KUGACXX_6_7955.sorted.filtered_peak_1228	29	.	2.98019	5.36253	2.91134
chr1	91852679	91853236	C7KUGACXX_6_7955.sorted.filtered_peak_1229	1941	.	13.80721	199.90744	194.16061
chr1	91966205	91967195	C7KUGACXX_6_7955.sorted.filtered_peak_1230	125	.	3.72668	15.36809	12.54936
chr1	92014302	92015224	C7KUGACXX_6_7955.sorted.filtered_peak_1231	28	.	2.62345	5.24319	2.80133
chr1	92021216	92022254	C7KUGACXX_6_7955.sorted.filtered_peak_1232	109	.	3.63508	13.70964	10.95893
chr1	92150098	92150754	C7KUGACXX_6_7955.sorted.filtered_peak_1233	30	.	2.88472	5.53323	3.08510
chr1	92163064	92163413	C7KUGACXX_6_7955.sorted.filtered_peak_1234	59	.	3.66203	8.61623	5.96724
chr1	92178810	92179477	C7KUGACXX_6_7955.sorted.filtered_peak_1235	102	.	4.23426	13.10028	10.28702
chr1	92269362	92270727	C7KUGACXX_6_7955.sorted.filtered_peak_1236	88	.	3.41145	11.61414	8.84498
chr1	92343442	92343817	C7KUGACXX_6_7955.sorted.filtered_peak_1237	13	.	2.52712	3.57006	1.32525
chr1	92351331	92351906	C7KUGACXX_6_7955.sorted.filtered_peak_1238	57	.	3.25651	8.42788	5.79532
chr1	92413928	92414880	C7KUGACXX_6_7955.sorted.filtered_peak_1239	48	.	3.44155	7.41883	4.84217
chr1	92545728	92546490	C7KUGACXX_6_7955.sorted.filtered_peak_1240	53	.	3.36880	7.97642	5.37461
chr1	92589497	92589817	C7KUGACXX_6_7955.sorted.filtered_peak_1241	22	.	2.87716	4.64509	2.25519
chr1	92764037	92764753	C7KUGACXX_6_7955.sorted.filtered_peak_1242	101	.	4.14049	12.96390	10.15631
chr1	92781313	92782041	C7KUGACXX_6_7955.sorted.filtered_peak_1243	115	.	3.94470	14.42870	11.57088
chr1	92783485	92783735	C7KUGACXX_6_7955.sorted.filtered_peak_1244	21	.	2.37128	4.52081	2.15628
chr1	92789112	92789501	C7KUGACXX_6_7955.sorted.filtered_peak_1245	56	.	3.57964	8.27521	5.63744
chr1	92831076	92831745	C7KUGACXX_6_7955.sorted.filtered_peak_1246	34	.	2.80704	5.96418	3.49442
chr1	92876193	92876702	C7KUGACXX_6_7955.sorted.filtered_peak_1247	35	.	3.16137	6.05226	3.55328
chr1	92925220	92925675	C7KUGACXX_6_7955.sorted.filtered_peak_1248	27	.	2.82030	5.15470	2.72883
chr1	92950506	92951011	C7KUGACXX_6_7955.sorted.filtered_peak_1249	26	.	2.19411	5.08164	2.66123
chr1	92951327	92951876	C7KUGACXX_6_7955.sorted.filtered_peak_1250	57	.	2.67850	8.34238	5.71488
chr1	93002487	93002922	C7KUGACXX_6_7955.sorted.filtered_peak_1251	93	.	3.97034	12.11623	9.32719
chr1	93003538	93004366	C7KUGACXX_6_7955.sorted.filtered_peak_1252	29	.	2.65279	5.39463	2.95981
chr1	93028853	93029301	C7KUGACXX_6_7955.sorted.filtered_peak_1253	22	.	2.82145	4.62775	2.25138
chr1	93049444	93050309	C7KUGACXX_6_7955.sorted.filtered_peak_1254	47	.	3.04545	7.26483	4.70826
chr1	93249502	93249952	C7KUGACXX_6_7955.sorted.filtered_peak_1255	11	.	2.35007	3.34432	1.14044
chr1	93250506	93251166	C7KUGACXX_6_7955.sorted.filtered_peak_1256	33	.	3.06852	5.85516	3.37509
chr1	93297344	93298102	C7KUGACXX_6_7955.sorted.filtered_peak_1257	234	.	5.19049	26.63368	23.44932
chr1	93324353	93324874	C7KUGACXX_6_7955.sorted.filtered_peak_1258	65	.	3.82238	9.18105	6.52636
chr1	93343457	93343712	C7KUGACXX_6_7955.sorted.filtered_peak_1259	17	.	2.70362	4.08843	1.75706
chr1	93419111	93419435	C7KUGACXX_6_7955.sorted.filtered_peak_1260	44	.	3.00651	6.98496	4.42029
chr1	93425958	93427449	C7KUGACXX_6_7955.sorted.filtered_peak_1261	39	.	2.41045	6.44636	3.94330
chr1	93427749	93428347	C7KUGACXX_6_7955.sorted.filtered_peak_1262	35	.	2.43969	6.03791	3.53204
chr1	93446313	93447162	C7KUGACXX_6_7955.sorted.filtered_peak_1263	67	.	3.48418	9.42179	6.77322
chr1	93459367	93460200	C7KUGACXX_6_7955.sorted.filtered_peak_1264	35	.	2.76455	5.98731	3.51246
chr1	93487149	93487447	C7KUGACXX_6_7955.sorted.filtered_peak_1265	33	.	3.10392	5.78793	3.30096
chr1	93507817	93508506	C7KUGACXX_6_7955.sorted.filtered_peak_1266	78	.	4.02406	10.58527	7.88460
chr1	93544418	93545258	C7KUGACXX_6_7955.sorted.filtered_peak_1267	77	.	3.50272	10.39679	7.72307
chr1	93545954	93546239	C7KUGACXX_6_7955.sorted.filtered_peak_1268	30	.	2.66437	5.55593	3.09427
chr1	93566373	93566623	C7KUGACXX_6_7955.sorted.filtered_peak_1269	18	.	2.72539	4.14887	1.80453
chr1	93645097	93647101	C7KUGACXX_6_7955.sorted.filtered_peak_1270	151	.	3.47874	18.04009	15.11068
chr1	93811046	93812553	C7KUGACXX_6_7955.sorted.filtered_peak_1271	48	.	2.75120	7.41948	4.85273
chr1	94095038	94095387	C7KUGACXX_6_7955.sorted.filtered_peak_1272	13	.	2.50599	3.61386	1.36215
chr1	94224566	94224910	C7KUGACXX_6_7955.sorted.filtered_peak_1273	21	.	2.74585	4.57555	2.19314
chr1	94311761	94313756	C7KUGACXX_6_7955.sorted.filtered_peak_1274	72	.	2.93675	9.87709	7.21681
chr1	94343977	94345000	C7KUGACXX_6_7955.sorted.filtered_peak_1275	59	.	3.17577	8.59859	5.98834
chr1	94374303	94375491	C7KUGACXX_6_7955.sorted.filtered_peak_1276	111	.	3.94358	13.97925	11.19890
chr1	94482779	94483369	C7KUGACXX_6_7955.sorted.filtered_peak_1277	60	.	3.41048	8.67937	6.02382
chr1	94883462	94884268	C7KUGACXX_6_7955.sorted.filtered_peak_1278	223	.	5.06525	25.52720	22.37768
chr1	94947043	94947528	C7KUGACXX_6_7955.sorted.filtered_peak_1279	24	.	2.95718	4.89799	2.48021
chr1	95067850	95068151	C7KUGACXX_6_7955.sorted.filtered_peak_1280	40	.	3.24733	6.58897	4.04535
chr1	95319940	95320412	C7KUGACXX_6_7955.sorted.filtered_peak_1281	33	.	2.99967	5.84943	3.37005
chr1	95428404	95428866	C7KUGACXX_6_7955.sorted.filtered_peak_1282	22	.	2.80860	4.59404	2.22269
chr1	95538047	95538896	C7KUGACXX_6_7955.sorted.filtered_peak_1283	168	.	4.94194	19.90600	16.88040
chr1	95699418	95700083	C7KUGACXX_6_7955.sorted.filtered_peak_1284	166	.	4.91495	19.62464	16.62791
chr1	97168908	97169288	C7KUGACXX_6_7955.sorted.filtered_peak_1285	13	.	2.51432	3.63821	1.38438
chr1	97187105	97188062	C7KUGACXX_6_7955.sorted.filtered_peak_1286	127	.	4.23155	15.59358	12.71224
chr1	98256697	98257044	C7KUGACXX_6_7955.sorted.filtered_peak_1287	22	.	2.73468	4.63774	2.25066
chr1	98386216	98387172	C7KUGACXX_6_7955.sorted.filtered_peak_1288	109	.	3.79000	13.80672	10.96600
chr1	98407792	98408289	C7KUGACXX_6_7955.sorted.filtered_peak_1289	30	.	2.96365	5.48148	3.01220
chr1	98513898	98514196	C7KUGACXX_6_7955.sorted.filtered_peak_1290	31	.	2.72224	5.62659	3.16672
chr1	98519514	98520202	C7KUGACXX_6_7955.sorted.filtered_peak_1291	29	.	2.71034	5.39446	2.93183
chr1	98789401	98789922	C7KUGACXX_6_7955.sorted.filtered_peak_1292	28	.	2.82132	5.31829	2.89699
chr1	98853990	98854406	C7KUGACXX_6_7955.sorted.filtered_peak_1293	59	.	3.47148	8.63358	5.99538
chr1	98871221	98871640	C7KUGACXX_6_7955.sorted.filtered_peak_1294	35	.	2.80448	6.01400	3.52120
chr1	99336792	99337559	C7KUGACXX_6_7955.sorted.filtered_peak_1295	91	.	4.14371	11.82121	9.10383
chr1	100231939	100232256	C7KUGACXX_6_7955.sorted.filtered_peak_1296	18	.	2.67150	4.23203	1.89213
chr1	100250271	100250618	C7KUGACXX_6_7955.sorted.filtered_peak_1297	12	.	2.38463	3.42139	1.20767
chr1	100274294	100274719	C7KUGACXX_6_7955.sorted.filtered_peak_1298	34	.	3.09723	5.88524	3.41077
chr1	100286024	100286648	C7KUGACXX_6_7955.sorted.filtered_peak_1299	31	.	3.08166	5.57959	3.12615
chr1	100315393	100316126	C7KUGACXX_6_7955.sorted.filtered_peak_1300	63	.	3.63322	8.98150	6.33568
chr1	100435175	100436215	C7KUGACXX_6_7955.sorted.filtered_peak_1301	45	.	3.13172	7.09313	4.52692
chr1	100494233	100494722	C7KUGACXX_6_7955.sorted.filtered_peak_1302	87	.	4.17387	11.46669	8.70838
chr1	100503243	100503983	C7KUGACXX_6_7955.sorted.filtered_peak_1303	48	.	2.82336	7.40113	4.84014
chr1	100504285	100504727	C7KUGACXX_6_7955.sorted.filtered_peak_1304	65	.	3.12669	9.18956	6.50890
chr1	100598095	100599020	C7KUGACXX_6_7955.sorted.filtered_peak_1305	135	.	4.12821	16.40366	13.51432
chr1	100714885	100715711	C7KUGACXX_6_7955.sorted.filtered_peak_1306	105	.	4.23562	13.27796	10.52192
chr1	100731218	100732307	C7KUGACXX_6_7955.sorted.filtered_peak_1307	120	.	4.14752	14.83520	12.05689
chr1	100816787	100818359	C7KUGACXX_6_7955.sorted.filtered_peak_1308	77	.	3.09189	10.49616	7.78282
chr1	100862222	100862506	C7KUGACXX_6_7955.sorted.filtered_peak_1309	19	.	2.34895	4.28674	1.94843
chr1	100865945	100866357	C7KUGACXX_6_7955.sorted.filtered_peak_1310	50	.	3.06986	7.64016	5.04913
chr1	100880369	100880660	C7KUGACXX_6_7955.sorted.filtered_peak_1311	37	.	3.12125	6.22160	3.70609
chr1	100905618	100906083	C7KUGACXX_6_7955.sorted.filtered_peak_1312	72	.	3.29722	9.98608	7.29131
chr1	100911159	100911435	C7KUGACXX_6_7955.sorted.filtered_peak_1313	30	.	2.48339	5.46301	3.00370
chr1	100918189	100918768	C7KUGACXX_6_7955.sorted.filtered_peak_1314	48	.	3.03601	7.42060	4.86989
chr1	101360787	101362447	C7KUGACXX_6_7955.sorted.filtered_peak_1315	42	.	2.71642	6.78942	4.27018
chr1	101392775	101393174	C7KUGACXX_6_7955.sorted.filtered_peak_1316	39	.	3.10666	6.50424	3.96461
chr1	101415100	101415369	C7KUGACXX_6_7955.sorted.filtered_peak_1317	48	.	3.69922	7.49612	4.88632
chr1	101490782	101491739	C7KUGACXX_6_7955.sorted.filtered_peak_1318	71	.	3.37102	9.83426	7.17399
chr1	101547126	101547517	C7KUGACXX_6_7955.sorted.filtered_peak_1319	43	.	3.40536	6.91195	4.35526
chr1	101555295	101555545	C7KUGACXX_6_7955.sorted.filtered_peak_1320	14	.	2.53247	3.68516	1.41831
chr1	101577389	101578114	C7KUGACXX_6_7955.sorted.filtered_peak_1321	95	.	4.36468	12.30114	9.51077
chr1	101588084	101588416	C7KUGACXX_6_7955.sorted.filtered_peak_1322	62	.	3.79843	8.91324	6.25050
chr1	101593672	101594154	C7KUGACXX_6_7955.sorted.filtered_peak_1323	17	.	2.52281	4.03262	1.71653
chr1	101594475	101594972	C7KUGACXX_6_7955.sorted.filtered_peak_1324	18	.	2.56704	4.14059	1.81688
chr1	101602496	101603077	C7KUGACXX_6_7955.sorted.filtered_peak_1325	35	.	2.99816	6.02041	3.55075
chr1	101644318	101645193	C7KUGACXX_6_7955.sorted.filtered_peak_1326	25	.	2.74215	4.92889	2.51352
chr1	101664705	101665129	C7KUGACXX_6_7955.sorted.filtered_peak_1327	25	.	2.95373	5.00619	2.57916
chr1	101687487	101687816	C7KUGACXX_6_7955.sorted.filtered_peak_1328	15	.	2.64377	3.90390	1.59279
chr1	101701003	101702018	C7KUGACXX_6_7955.sorted.filtered_peak_1329	17	.	2.02120	4.08745	1.77280
chr1	101704324	101704658	C7KUGACXX_6_7955.sorted.filtered_peak_1330	44	.	2.39243	6.95367	4.40469
chr1	101723451	101723801	C7KUGACXX_6_7955.sorted.filtered_peak_1331	19	.	2.56895	4.29311	1.95099
chr1	101728304	101728621	C7KUGACXX_6_7955.sorted.filtered_peak_1332	22	.	2.49753	4.57845	2.20629
chr1	101730405	101730655	C7KUGACXX_6_7955.sorted.filtered_peak_1333	21	.	2.57756	4.48092	2.11213
chr1	101744366	101744907	C7KUGACXX_6_7955.sorted.filtered_peak_1334	40	.	3.11116	6.58353	4.06305
chr1	101754022	101754511	C7KUGACXX_6_7955.sorted.filtered_peak_1335	24	.	2.63481	4.86779	2.47552
chr1	101759144	101759486	C7KUGACXX_6_7955.sorted.filtered_peak_1336	15	.	2.42709	3.80727	1.52538
chr1	101774777	101775764	C7KUGACXX_6_7955.sorted.filtered_peak_1337	76	.	3.34100	10.36001	7.64553
chr1	101822900	101823348	C7KUGACXX_6_7955.sorted.filtered_peak_1338	38	.	3.11039	6.33965	3.82042
chr1	101854680	101855050	C7KUGACXX_6_7955.sorted.filtered_peak_1339	22	.	2.79130	4.66569	2.28057
chr1	103627945	103628245	C7KUGACXX_6_7955.sorted.filtered_peak_1340	26	.	3.02017	5.09320	2.65307
chr1	104068177	104068953	C7KUGACXX_6_7955.sorted.filtered_peak_1341	165	.	4.49563	19.60982	16.59611
chr1	107599108	107600109	C7KUGACXX_6_7955.sorted.filtered_peak_1342	40	.	2.97303	6.59654	4.07423
chr1	108328638	108329515	C7KUGACXX_6_7955.sorted.filtered_peak_1343	40	.	2.85842	6.59217	4.06605
chr1	108346774	108347029	C7KUGACXX_6_7955.sorted.filtered_peak_1344	29	.	2.97844	5.41861	2.96565
chr1	108383286	108383662	C7KUGACXX_6_7955.sorted.filtered_peak_1345	24	.	2.81114	4.80238	2.41183
chr1	108479526	108479997	C7KUGACXX_6_7955.sorted.filtered_peak_1346	49	.	3.23974	7.52790	4.92672
chr1	108506217	108506740	C7KUGACXX_6_7955.sorted.filtered_peak_1347	46	.	3.08499	7.20281	4.62959
chr1	108507006	108507307	C7KUGACXX_6_7955.sorted.filtered_peak_1348	15	.	2.31511	3.79733	1.51322
chr1	108602720	108602970	C7KUGACXX_6_7955.sorted.filtered_peak_1349	18	.	2.68706	4.21569	1.87384
chr1	108668187	108668514	C7KUGACXX_6_7955.sorted.filtered_peak_1350	43	.	3.51727	6.89974	4.34068
chr1	108742741	108743236	C7KUGACXX_6_7955.sorted.filtered_peak_1351	73	.	3.52508	10.04639	7.36362
chr1	109047245	109048022	C7KUGACXX_6_7955.sorted.filtered_peak_1352	23	.	2.79693	4.70698	2.31697
chr1	109055107	109055458	C7KUGACXX_6_7955.sorted.filtered_peak_1353	21	.	2.83380	4.49793	2.11969
chr1	109102302	109103109	C7KUGACXX_6_7955.sorted.filtered_peak_1354	66	.	3.04253	9.28045	6.61688
chr1	109133571	109134174	C7KUGACXX_6_7955.sorted.filtered_peak_1355	78	.	3.83981	10.56375	7.87047
chr1	109187554	109187804	C7KUGACXX_6_7955.sorted.filtered_peak_1356	26	.	2.41935	5.11521	2.68302
chr1	109189157	109189851	C7KUGACXX_6_7955.sorted.filtered_peak_1357	126	.	3.94431	15.55106	12.65821
chr1	109203568	109204226	C7KUGACXX_6_7955.sorted.filtered_peak_1358	107	.	4.35756	13.57836	10.75048
chr1	109234496	109235815	C7KUGACXX_6_7955.sorted.filtered_peak_1359	168	.	4.09944	19.82047	16.82587
chr1	109246159	109246857	C7KUGACXX_6_7955.sorted.filtered_peak_1360	44	.	3.10202	7.03342	4.48658
chr1	109288965	109289800	C7KUGACXX_6_7955.sorted.filtered_peak_1361	172	.	4.48541	20.26921	17.28610
chr1	109370854	109371104	C7KUGACXX_6_7955.sorted.filtered_peak_1362	16	.	2.53447	3.94129	1.63359
chr1	109419332	109419852	C7KUGACXX_6_7955.sorted.filtered_peak_1363	89	.	4.02580	11.77455	8.99518
chr1	109499218	109499705	C7KUGACXX_6_7955.sorted.filtered_peak_1364	105	.	4.43871	13.35616	10.53302
chr1	109505595	109506401	C7KUGACXX_6_7955.sorted.filtered_peak_1365	158	.	4.85185	18.78483	15.82645
chr1	109584244	109585164	C7KUGACXX_6_7955.sorted.filtered_peak_1366	186	.	5.00992	21.66138	18.63827
chr1	109618168	109618967	C7KUGACXX_6_7955.sorted.filtered_peak_1367	98	.	4.45209	12.64256	9.85745
chr1	109633080	109633854	C7KUGACXX_6_7955.sorted.filtered_peak_1368	158	.	5.04761	18.84187	15.85624
chr1	109642432	109643668	C7KUGACXX_6_7955.sorted.filtered_peak_1369	98	.	3.82127	12.53469	9.81556
chr1	109655171	109655622	C7KUGACXX_6_7955.sorted.filtered_peak_1370	35	.	2.73510	6.02516	3.51498
chr1	109656286	109657035	C7KUGACXX_6_7955.sorted.filtered_peak_1371	47	.	2.97077	7.25456	4.70538
chr1	109704779	109705550	C7KUGACXX_6_7955.sorted.filtered_peak_1372	56	.	3.64024	8.20495	5.61749
chr1	109736296	109736644	C7KUGACXX_6_7955.sorted.filtered_peak_1373	26	.	3.01398	5.08292	2.64809
chr1	109756278	109757163	C7KUGACXX_6_7955.sorted.filtered_peak_1374	151	.	4.32107	18.18637	15.19721
chr1	109792075	109792433	C7KUGACXX_6_7955.sorted.filtered_peak_1375	28	.	2.80944	5.32938	2.88515
chr1	109825614	109826408	C7KUGACXX_6_7955.sorted.filtered_peak_1376	136	.	4.62016	16.59416	13.69744
chr1	109940530	109940780	C7KUGACXX_6_7955.sorted.filtered_peak_1377	22	.	2.62237	4.61932	2.23341
chr1	109968073	109969578	C7KUGACXX_6_7955.sorted.filtered_peak_1378	133	.	3.78785	16.21153	13.35790
chr1	110025930	110027001	C7KUGACXX_6_7955.sorted.filtered_peak_1379	143	.	3.82963	17.21132	14.32402
chr1	110036445	110037089	C7KUGACXX_6_7955.sorted.filtered_peak_1380	132	.	4.34824	16.21799	13.28949
chr1	110044562	110045553	C7KUGACXX_6_7955.sorted.filtered_peak_1381	21	.	2.52040	4.51910	2.14353
chr1	110052225	110052475	C7KUGACXX_6_7955.sorted.filtered_peak_1382	26	.	2.84122	5.08227	2.64675
chr1	110074907	110075718	C7KUGACXX_6_7955.sorted.filtered_peak_1383	56	.	3.55465	8.26601	5.63503
chr1	110090613	110091688	C7KUGACXX_6_7955.sorted.filtered_peak_1384	105	.	3.45376	13.30687	10.56620
chr1	110162294	110162575	C7KUGACXX_6_7955.sorted.filtered_peak_1385	29	.	2.50650	5.37110	2.90688
chr1	110163368	110163992	C7KUGACXX_6_7955.sorted.filtered_peak_1386	98	.	3.62399	12.59969	9.80739
chr1	110185812	110186342	C7KUGACXX_6_7955.sorted.filtered_peak_1387	43	.	3.52229	6.91460	4.35453
chr1	110198272	110198973	C7KUGACXX_6_7955.sorted.filtered_peak_1388	31	.	3.13518	5.59642	3.15085
chr1	110210417	110210790	C7KUGACXX_6_7955.sorted.filtered_peak_1389	33	.	3.23325	5.82401	3.32709
chr1	110282647	110283393	C7KUGACXX_6_7955.sorted.filtered_peak_1390	93	.	4.52668	12.16659	9.38273
chr1	110319474	110319823	C7KUGACXX_6_7955.sorted.filtered_peak_1391	48	.	3.30148	7.42204	4.84105
chr1	110333301	110333779	C7KUGACXX_6_7955.sorted.filtered_peak_1392	89	.	3.90724	11.73202	8.98800
chr1	110344943	110345289	C7KUGACXX_6_7955.sorted.filtered_peak_1393	41	.	3.16353	6.65682	4.11512
chr1	110448907	110449233	C7KUGACXX_6_7955.sorted.filtered_peak_1394	35	.	2.80898	6.10859	3.59617
chr1	110526888	110527599	C7KUGACXX_6_7955.sorted.filtered_peak_1395	173	.	4.88457	20.30673	17.31500
chr1	110546620	110546883	C7KUGACXX_6_7955.sorted.filtered_peak_1396	16	.	2.65353	3.96703	1.66559
chr1	110554233	110554496	C7KUGACXX_6_7955.sorted.filtered_peak_1397	20	.	2.73893	4.37596	2.01833
chr1	110576902	110577864	C7KUGACXX_6_7955.sorted.filtered_peak_1398	100	.	3.73142	12.74880	10.02858
chr1	110739788	110740054	C7KUGACXX_6_7955.sorted.filtered_peak_1399	14	.	2.29924	3.67071	1.40737
chr1	110745770	110746101	C7KUGACXX_6_7955.sorted.filtered_peak_1400	17	.	2.39188	4.11562	1.78819
chr1	110752566	110753054	C7KUGACXX_6_7955.sorted.filtered_peak_1401	118	.	3.96125	14.76564	11.87565
chr1	110855189	110855656	C7KUGACXX_6_7955.sorted.filtered_peak_1402	15	.	2.52012	3.87713	1.58185
chr1	110880865	110882236	C7KUGACXX_6_7955.sorted.filtered_peak_1403	408	.	4.61822	44.52491	40.89675
chr1	110949855	110950784	C7KUGACXX_6_7955.sorted.filtered_peak_1404	85	.	3.95900	11.28739	8.59531
chr1	110955188	110955487	C7KUGACXX_6_7955.sorted.filtered_peak_1405	26	.	2.77667	5.02588	2.60871
chr1	111038648	111038953	C7KUGACXX_6_7955.sorted.filtered_peak_1406	30	.	2.84932	5.49630	3.03314
chr1	111161982	111162617	C7KUGACXX_6_7955.sorted.filtered_peak_1407	63	.	3.39409	9.02875	6.36866
chr1	111173296	111174410	C7KUGACXX_6_7955.sorted.filtered_peak_1408	45	.	2.77757	7.10000	4.55194
chr1	111184374	111184714	C7KUGACXX_6_7955.sorted.filtered_peak_1409	40	.	2.95181	6.58606	4.04485
chr1	111189825	111190481	C7KUGACXX_6_7955.sorted.filtered_peak_1410	108	.	3.86119	13.67577	10.83933
chr1	111215232	111215633	C7KUGACXX_6_7955.sorted.filtered_peak_1411	27	.	2.25754	5.18972	2.76382
chr1	111217096	111217639	C7KUGACXX_6_7955.sorted.filtered_peak_1412	24	.	2.30100	4.82700	2.42705
chr1	111289144	111289586	C7KUGACXX_6_7955.sorted.filtered_peak_1413	15	.	2.58580	3.83745	1.55440
chr1	111308670	111309049	C7KUGACXX_6_7955.sorted.filtered_peak_1414	44	.	3.55790	7.03437	4.46646
chr1	111323607	111323870	C7KUGACXX_6_7955.sorted.filtered_peak_1415	35	.	2.94353	6.02750	3.53227
chr1	111329874	111330361	C7KUGACXX_6_7955.sorted.filtered_peak_1416	46	.	3.14916	7.21918	4.62580
chr1	111415485	111415901	C7KUGACXX_6_7955.sorted.filtered_peak_1417	27	.	2.34302	5.16362	2.72207
chr1	111417728	111418371	C7KUGACXX_6_7955.sorted.filtered_peak_1418	44	.	2.49101	6.99076	4.46184
chr1	111422584	111422969	C7KUGACXX_6_7955.sorted.filtered_peak_1419	65	.	2.94905	9.21122	6.53368
chr1	111423391	111423895	C7KUGACXX_6_7955.sorted.filtered_peak_1420	26	.	2.47587	5.14019	2.69571
chr1	111459591	111459928	C7KUGACXX_6_7955.sorted.filtered_peak_1421	19	.	2.76315	4.28823	1.93933
chr1	111505815	111507072	C7KUGACXX_6_7955.sorted.filtered_peak_1422	268	.	5.02815	30.09963	26.88706
chr1	111573183	111573469	C7KUGACXX_6_7955.sorted.filtered_peak_1423	27	.	2.98755	5.21559	2.77207
chr1	111682247	111683192	C7KUGACXX_6_7955.sorted.filtered_peak_1424	124	.	4.23739	15.30584	12.42189
chr1	111746310	111746865	C7KUGACXX_6_7955.sorted.filtered_peak_1425	28	.	2.28441	5.26658	2.81249
chr1	111758436	111759154	C7KUGACXX_6_7955.sorted.filtered_peak_1426	191	.	4.27475	22.26082	19.18526
chr1	111764324	111764832	C7KUGACXX_6_7955.sorted.filtered_peak_1427	22	.	2.33156	4.62391	2.24085
chr1	111817402	111818048	C7KUGACXX_6_7955.sorted.filtered_peak_1428	19	.	2.71925	4.23230	1.90097
chr1	111876893	111877146	C7KUGACXX_6_7955.sorted.filtered_peak_1429	18	.	2.73084	4.16817	1.82326
chr1	111888908	111889303	C7KUGACXX_6_7955.sorted.filtered_peak_1430	25	.	2.79796	4.96799	2.54963
chr1	111948997	111949397	C7KUGACXX_6_7955.sorted.filtered_peak_1431	16	.	2.68195	4.01713	1.68976
chr1	111991587	111992336	C7KUGACXX_6_7955.sorted.filtered_peak_1432	264	.	5.46138	29.65482	26.44569
chr1	112013530	112013994	C7KUGACXX_6_7955.sorted.filtered_peak_1433	59	.	3.43542	8.62587	5.99941
chr1	112019374	112019867	C7KUGACXX_6_7955.sorted.filtered_peak_1434	60	.	3.37982	8.74196	6.09094
chr1	112050063	112051361	C7KUGACXX_6_7955.sorted.filtered_peak_1435	50	.	2.88479	7.65962	5.06562
chr1	112135145	112135974	C7KUGACXX_6_7955.sorted.filtered_peak_1436	105	.	3.76697	13.31888	10.53325
chr1	112141134	112141579	C7KUGACXX_6_7955.sorted.filtered_peak_1437	44	.	2.95335	7.00481	4.44742
chr1	112146454	112147090	C7KUGACXX_6_7955.sorted.filtered_peak_1438	98	.	4.01595	12.59940	9.80328
chr1	112162153	112162973	C7KUGACXX_6_7955.sorted.filtered_peak_1439	84	.	3.20436	11.12586	8.41144
chr1	112203029	112203350	C7KUGACXX_6_7955.sorted.filtered_peak_1440	17	.	2.55884	4.07564	1.75050
chr1	112281611	112282399	C7KUGACXX_6_7955.sorted.filtered_peak_1441	37	.	2.78966	6.26995	3.75404
chr1	112297936	112298743	C7KUGACXX_6_7955.sorted.filtered_peak_1442	248	.	5.41487	28.05964	24.83451
chr1	112887432	112887867	C7KUGACXX_6_7955.sorted.filtered_peak_1443	19	.	2.62694	4.30275	1.98224
chr1	112912143	112912655	C7KUGACXX_6_7955.sorted.filtered_peak_1444	13	.	2.45093	3.61430	1.36510
chr1	112933467	112933771	C7KUGACXX_6_7955.sorted.filtered_peak_1445	43	.	3.19098	6.87138	4.31405
chr1	112938583	112939117	C7KUGACXX_6_7955.sorted.filtered_peak_1446	102	.	4.11085	13.03326	10.21718
chr1	113008737	113009243	C7KUGACXX_6_7955.sorted.filtered_peak_1447	64	.	3.83448	9.07997	6.41394
chr1	113044447	113044847	C7KUGACXX_6_7955.sorted.filtered_peak_1448	15	.	2.53968	3.86579	1.58012
chr1	113160715	113161899	C7KUGACXX_6_7955.sorted.filtered_peak_1449	33	.	2.32737	5.82520	3.35031
chr1	113162161	113163066	C7KUGACXX_6_7955.sorted.filtered_peak_1450	89	.	3.05370	11.63904	8.94335
chr1	113217210	113217640	C7KUGACXX_6_7955.sorted.filtered_peak_1451	40	.	2.98560	6.59370	4.05585
chr1	113243410	113243748	C7KUGACXX_6_7955.sorted.filtered_peak_1452	28	.	2.44518	5.28812	2.84355
chr1	113247659	113248182	C7KUGACXX_6_7955.sorted.filtered_peak_1453	54	.	2.80238	8.06370	5.44948
chr1	113249601	113250137	C7KUGACXX_6_7955.sorted.filtered_peak_1454	31	.	2.46507	5.58746	3.12653
chr1	113257786	113258497	C7KUGACXX_6_7955.sorted.filtered_peak_1455	191	.	4.26918	22.22382	19.18650
chr1	113397983	113398382	C7KUGACXX_6_7955.sorted.filtered_peak_1456	14	.	2.57058	3.68429	1.40305
chr1	113480033	113480380	C7KUGACXX_6_7955.sorted.filtered_peak_1457	12	.	2.44891	3.48777	1.25520
chr1	113497908	113499245	C7KUGACXX_6_7955.sorted.filtered_peak_1458	94	.	3.30174	12.20307	9.47106
chr1	113585370	113585625	C7KUGACXX_6_7955.sorted.filtered_peak_1459	25	.	2.97019	4.92937	2.50395
chr1	113589263	113589535	C7KUGACXX_6_7955.sorted.filtered_peak_1460	23	.	2.86722	4.72125	2.33843
chr1	113615227	113616336	C7KUGACXX_6_7955.sorted.filtered_peak_1461	212	.	5.35721	24.35083	21.24489
chr1	113932583	113933225	C7KUGACXX_6_7955.sorted.filtered_peak_1462	100	.	3.87955	12.82457	10.02050
chr1	113995666	113996063	C7KUGACXX_6_7955.sorted.filtered_peak_1463	16	.	2.68430	4.02404	1.69564
chr1	114301433	114302224	C7KUGACXX_6_7955.sorted.filtered_peak_1464	38	.	3.00066	6.35516	3.82122
chr1	114326169	114327033	C7KUGACXX_6_7955.sorted.filtered_peak_1465	65	.	3.38135	9.23354	6.58568
chr1	114354381	114355372	C7KUGACXX_6_7955.sorted.filtered_peak_1466	244	.	4.80783	27.65940	24.46523
chr1	114414076	114415314	C7KUGACXX_6_7955.sorted.filtered_peak_1467	44	.	2.67263	6.99111	4.47605
chr1	114423225	114423489	C7KUGACXX_6_7955.sorted.filtered_peak_1468	22	.	2.75471	4.64411	2.26443
chr1	114446908	114448283	C7KUGACXX_6_7955.sorted.filtered_peak_1469	225	.	4.32366	25.60688	22.53657
chr1	114471709	114472411	C7KUGACXX_6_7955.sorted.filtered_peak_1470	89	.	3.16298	11.72371	8.94881
chr1	114472746	114473407	C7KUGACXX_6_7955.sorted.filtered_peak_1471	51	.	2.61157	7.70036	5.12600
chr1	114474044	114474296	C7KUGACXX_6_7955.sorted.filtered_peak_1472	25	.	2.19648	4.98694	2.56734
chr1	114483187	114483884	C7KUGACXX_6_7955.sorted.filtered_peak_1473	29	.	2.73185	5.33992	2.90641
chr1	114489796	114490141	C7KUGACXX_6_7955.sorted.filtered_peak_1474	12	.	2.40697	3.46726	1.24583
chr1	114825528	114825926	C7KUGACXX_6_7955.sorted.filtered_peak_1475	27	.	2.99594	5.14467	2.71565
chr1	114883893	114884290	C7KUGACXX_6_7955.sorted.filtered_peak_1476	54	.	3.14598	8.09383	5.48001
chr1	114884571	114885176	C7KUGACXX_6_7955.sorted.filtered_peak_1477	15	.	2.16359	3.81668	1.53218
chr1	114889088	114889545	C7KUGACXX_6_7955.sorted.filtered_peak_1478	105	.	3.88745	13.32622	10.50139
chr1	115053170	115054283	C7KUGACXX_6_7955.sorted.filtered_peak_1479	141	.	3.95655	17.04823	14.15506
chr1	115123962	115124636	C7KUGACXX_6_7955.sorted.filtered_peak_1480	285	.	6.32477	31.89391	28.58999
chr1	115212487	115213137	C7KUGACXX_6_7955.sorted.filtered_peak_1481	64	.	3.45832	9.15419	6.47751
chr1	115258958	115259808	C7KUGACXX_6_7955.sorted.filtered_peak_1482	147	.	4.61633	17.67903	14.75418
chr1	115299987	115301061	C7KUGACXX_6_7955.sorted.filtered_peak_1483	144	.	3.93841	17.39200	14.47602
chr1	115322922	115323583	C7KUGACXX_6_7955.sorted.filtered_peak_1484	225	.	6.22543	25.67329	22.51288
chr1	115605246	115606038	C7KUGACXX_6_7955.sorted.filtered_peak_1485	84	.	3.63889	11.10211	8.42170
chr1	115631932	115632339	C7KUGACXX_6_7955.sorted.filtered_peak_1486	28	.	2.90134	5.33334	2.88423
chr1	115641365	115642396	C7KUGACXX_6_7955.sorted.filtered_peak_1487	106	.	4.28548	13.48460	10.68277
chr1	115681543	115681977	C7KUGACXX_6_7955.sorted.filtered_peak_1488	30	.	2.95342	5.55915	3.08654
chr1	116184477	116184846	C7KUGACXX_6_7955.sorted.filtered_peak_1489	32	.	2.97475	5.73100	3.25643
chr1	116185111	116185630	C7KUGACXX_6_7955.sorted.filtered_peak_1490	19	.	2.56113	4.33617	1.98640
chr1	116191598	116191848	C7KUGACXX_6_7955.sorted.filtered_peak_1491	18	.	2.62088	4.23943	1.89162
chr1	116430405	116430762	C7KUGACXX_6_7955.sorted.filtered_peak_1492	26	.	2.98913	5.09228	2.66293
chr1	116548989	116549596	C7KUGACXX_6_7955.sorted.filtered_peak_1493	19	.	2.52937	4.26955	1.92323
chr1	116681523	116682057	C7KUGACXX_6_7955.sorted.filtered_peak_1494	135	.	5.48685	16.42448	13.52818
chr1	116694434	116695109	C7KUGACXX_6_7955.sorted.filtered_peak_1495	35	.	2.95271	6.07026	3.57715
chr1	116711010	116711366	C7KUGACXX_6_7955.sorted.filtered_peak_1496	41	.	3.13881	6.69307	4.14569
chr1	116868473	116868934	C7KUGACXX_6_7955.sorted.filtered_peak_1497	39	.	3.17522	6.52014	3.98398
chr1	116915488	116916035	C7KUGACXX_6_7955.sorted.filtered_peak_1498	127	.	3.72290	15.66408	12.79801
chr1	116920456	116920815	C7KUGACXX_6_7955.sorted.filtered_peak_1499	24	.	2.27302	4.81545	2.41425
chr1	116961021	116961767	C7KUGACXX_6_7955.sorted.filtered_peak_1500	70	.	3.73143	9.69071	7.06062
chr1	117027883	117028381	C7KUGACXX_6_7955.sorted.filtered_peak_1501	27	.	2.88323	5.16957	2.74691
chr1	117046732	117047468	C7KUGACXX_6_7955.sorted.filtered_peak_1502	180	.	4.80020	21.08060	18.08810
chr1	117057580	117058615	C7KUGACXX_6_7955.sorted.filtered_peak_1503	97	.	3.72768	12.50941	9.77637
chr1	117088206	117088456	C7KUGACXX_6_7955.sorted.filtered_peak_1504	11	.	2.32726	3.41256	1.19940
chr1	117099041	117099560	C7KUGACXX_6_7955.sorted.filtered_peak_1505	63	.	3.43899	8.97191	6.31131
chr1	117112703	117113827	C7KUGACXX_6_7955.sorted.filtered_peak_1506	57	.	2.86870	8.40337	5.77339
chr1	117279949	117280490	C7KUGACXX_6_7955.sorted.filtered_peak_1507	71	.	3.22422	9.83928	7.13809
chr1	117281304	117281999	C7KUGACXX_6_7955.sorted.filtered_peak_1508	57	.	3.00783	8.33592	5.72276
chr1	117296809	117297276	C7KUGACXX_6_7955.sorted.filtered_peak_1509	55	.	3.28493	8.14048	5.53395
chr1	117312160	117312702	C7KUGACXX_6_7955.sorted.filtered_peak_1510	72	.	3.09527	9.90374	7.20336
chr1	117359084	117359439	C7KUGACXX_6_7955.sorted.filtered_peak_1511	24	.	2.51074	4.80005	2.40426
chr1	117360026	117360674	C7KUGACXX_6_7955.sorted.filtered_peak_1512	16	.	2.33332	3.99682	1.68659
chr1	117369878	117370312	C7KUGACXX_6_7955.sorted.filtered_peak_1513	17	.	2.54718	4.05140	1.73155
chr1	117420406	117421126	C7KUGACXX_6_7955.sorted.filtered_peak_1514	57	.	3.22605	8.44402	5.79896
chr1	117544184	117544525	C7KUGACXX_6_7955.sorted.filtered_peak_1515	30	.	2.91135	5.48976	3.02297
chr1	117551545	117552071	C7KUGACXX_6_7955.sorted.filtered_peak_1516	16	.	2.54323	3.95895	1.65774
chr1	117594110	117594635	C7KUGACXX_6_7955.sorted.filtered_peak_1517	26	.	2.82563	5.08921	2.66900
chr1	117602017	117603130	C7KUGACXX_6_7955.sorted.filtered_peak_1518	163	.	4.19317	19.33343	16.37289
chr1	117664356	117665025	C7KUGACXX_6_7955.sorted.filtered_peak_1519	109	.	4.16029	13.82153	10.97134
chr1	117909184	117910141	C7KUGACXX_6_7955.sorted.filtered_peak_1520	66	.	2.94691	9.37552	6.69212
chr1	118077621	118078182	C7KUGACXX_6_7955.sorted.filtered_peak_1521	34	.	2.95149	5.98701	3.49698
chr1	118148014	118149064	C7KUGACXX_6_7955.sorted.filtered_peak_1522	254	.	4.34773	28.71694	25.49885
chr1	118187275	118187584	C7KUGACXX_6_7955.sorted.filtered_peak_1523	48	.	3.47370	7.39513	4.82562
chr1	118198738	118199316	C7KUGACXX_6_7955.sorted.filtered_peak_1524	123	.	3.54776	15.17189	12.30963
chr1	118206834	118207630	C7KUGACXX_6_7955.sorted.filtered_peak_1525	128	.	3.78003	15.71090	12.88015
chr1	118216989	118217443	C7KUGACXX_6_7955.sorted.filtered_peak_1526	17	.	2.57502	4.11289	1.78070
chr1	118301548	118301841	C7KUGACXX_6_7955.sorted.filtered_peak_1527	20	.	2.52877	4.44968	2.08577
chr1	118471772	118472941	C7KUGACXX_6_7955.sorted.filtered_peak_1528	141	.	4.42219	16.99653	14.10917
chr1	119551156	119551575	C7KUGACXX_6_7955.sorted.filtered_peak_1529	19	.	2.67497	4.33554	1.98555
chr1	119682591	119683544	C7KUGACXX_6_7955.sorted.filtered_peak_1530	297	.	5.56940	33.04581	29.74164
chr1	119817934	119818223	C7KUGACXX_6_7955.sorted.filtered_peak_1531	14	.	2.49155	3.74781	1.48141
chr1	119861060	119861657	C7KUGACXX_6_7955.sorted.filtered_peak_1532	16	.	2.53290	3.89890	1.60380
chr1	120532912	120533223	C7KUGACXX_6_7955.sorted.filtered_peak_1533	47	.	3.64286	7.33474	4.74497
chr1	120838220	120838851	C7KUGACXX_6_7955.sorted.filtered_peak_1534	71	.	4.21888	9.80068	7.11066
chr1	121258189	121258572	C7KUGACXX_6_7955.sorted.filtered_peak_1535	43	.	3.18208	6.92048	4.37323
chr1	121260623	121261673	C7KUGACXX_6_7955.sorted.filtered_peak_1536	39	.	3.03849	6.46886	3.97146
chr1	121484309	121485517	C7KUGACXX_6_7955.sorted.filtered_peak_1537	571	.	7.45218	61.15586	57.11334
chr1	142535448	142536331	C7KUGACXX_6_7955.sorted.filtered_peak_1538	67	.	2.40670	9.44302	6.78243
chr1	142536506	142537119	C7KUGACXX_6_7955.sorted.filtered_peak_1539	22	.	1.89288	4.66142	2.27900
chr1	142537374	142538950	C7KUGACXX_6_7955.sorted.filtered_peak_1540	102	.	2.74893	13.11046	10.27246
chr1	142653910	142654288	C7KUGACXX_6_7955.sorted.filtered_peak_1541	54	.	3.83799	8.12123	5.49381
chr1	143533767	143534330	C7KUGACXX_6_7955.sorted.filtered_peak_1542	43	.	3.52449	6.94661	4.39380
chr1	144005369	144005670	C7KUGACXX_6_7955.sorted.filtered_peak_1543	23	.	2.67626	4.74470	2.36203
chr1	144007522	144007884	C7KUGACXX_6_7955.sorted.filtered_peak_1544	23	.	2.39921	4.72922	2.33869
chr1	144015798	144016090	C7KUGACXX_6_7955.sorted.filtered_peak_1545	29	.	2.52735	5.38850	2.92621
chr1	144018855	144019440	C7KUGACXX_6_7955.sorted.filtered_peak_1546	21	.	2.80581	4.55200	2.17967
chr1	144533452	144534254	C7KUGACXX_6_7955.sorted.filtered_peak_1547	182	.	4.25066	21.27118	18.22256
chr1	144536113	144536384	C7KUGACXX_6_7955.sorted.filtered_peak_1548	100	.	3.43506	12.84517	10.03146
chr1	144539813	144540143	C7KUGACXX_6_7955.sorted.filtered_peak_1549	26	.	2.88963	5.08670	2.68606
chr1	144907977	144908251	C7KUGACXX_6_7955.sorted.filtered_peak_1550	23	.	2.81311	4.77144	2.36476
chr1	144908487	144908819	C7KUGACXX_6_7955.sorted.filtered_peak_1551	33	.	3.03371	5.82133	3.33777
chr1	144931358	144932664	C7KUGACXX_6_7955.sorted.filtered_peak_1552	132	.	2.88869	16.09813	13.23909
chr1	144989460	144989817	C7KUGACXX_6_7955.sorted.filtered_peak_1553	19	.	2.05410	4.33987	1.98895
chr1	144998884	144999153	C7KUGACXX_6_7955.sorted.filtered_peak_1554	30	.	2.17787	5.56019	3.08755
chr1	145004049	145004598	C7KUGACXX_6_7955.sorted.filtered_peak_1555	15	.	1.90297	3.80864	1.52879
chr1	145014971	145015339	C7KUGACXX_6_7955.sorted.filtered_peak_1556	14	.	1.91667	3.77469	1.49795
chr1	145039368	145040091	C7KUGACXX_6_7955.sorted.filtered_peak_1557	34	.	2.15129	5.92294	3.44168
chr1	145058950	145059706	C7KUGACXX_6_7955.sorted.filtered_peak_1558	26	.	2.04183	5.05883	2.64744
chr1	145096185	145096561	C7KUGACXX_6_7955.sorted.filtered_peak_1559	63	.	2.85922	9.00594	6.34465
chr1	145117525	145118003	C7KUGACXX_6_7955.sorted.filtered_peak_1560	17	.	2.16359	4.05765	1.74244
chr1	145139209	145139481	C7KUGACXX_6_7955.sorted.filtered_peak_1561	67	.	4.18181	9.42381	6.72173
chr1	145289947	145290440	C7KUGACXX_6_7955.sorted.filtered_peak_1562	21	.	2.75962	4.48012	2.12267
chr1	145290682	145291154	C7KUGACXX_6_7955.sorted.filtered_peak_1563	26	.	2.92800	5.07873	2.66970
chr1	145291474	145291904	C7KUGACXX_6_7955.sorted.filtered_peak_1564	29	.	3.02320	5.37817	2.92798
chr1	145292167	145292678	C7KUGACXX_6_7955.sorted.filtered_peak_1565	50	.	3.58139	7.66804	5.07822
chr1	145382150	145383156	C7KUGACXX_6_7955.sorted.filtered_peak_1566	57	.	3.71860	8.33837	5.71817
chr1	145396660	145397862	C7KUGACXX_6_7955.sorted.filtered_peak_1567	43	.	2.65953	6.84545	4.31029
chr1	145421656	145422022	C7KUGACXX_6_7955.sorted.filtered_peak_1568	33	.	3.12178	5.83399	3.34972
chr1	145427173	145427920	C7KUGACXX_6_7955.sorted.filtered_peak_1569	123	.	4.95813	15.22364	12.34033
chr1	145437533	145438586	C7KUGACXX_6_7955.sorted.filtered_peak_1570	115	.	3.40994	14.40750	11.57513
chr1	145454444	145455822	C7KUGACXX_6_7955.sorted.filtered_peak_1571	103	.	3.26152	13.05600	10.31697
chr1	145457229	145457502	C7KUGACXX_6_7955.sorted.filtered_peak_1572	32	.	2.38134	5.70041	3.22773
chr1	145470177	145470670	C7KUGACXX_6_7955.sorted.filtered_peak_1573	108	.	3.81165	13.72848	10.88882
chr1	145476709	145477487	C7KUGACXX_6_7955.sorted.filtered_peak_1574	129	.	3.62782	15.80546	12.92645
chr1	145507139	145508084	C7KUGACXX_6_7955.sorted.filtered_peak_1575	158	.	4.98944	18.78934	15.83020
chr1	145515778	145516541	C7KUGACXX_6_7955.sorted.filtered_peak_1576	303	.	6.39471	33.71901	30.37568
chr1	145548760	145549353	C7KUGACXX_6_7955.sorted.filtered_peak_1577	143	.	5.08924	17.27697	14.34825
chr1	145575511	145576386	C7KUGACXX_6_7955.sorted.filtered_peak_1578	89	.	3.47258	11.63826	8.90083
chr1	145589089	145589561	C7KUGACXX_6_7955.sorted.filtered_peak_1579	36	.	2.94265	6.16208	3.64408
chr1	145610565	145611361	C7KUGACXX_6_7955.sorted.filtered_peak_1580	129	.	5.32974	15.86718	12.98181
chr1	145744063	145744749	C7KUGACXX_6_7955.sorted.filtered_peak_1581	32	.	3.18208	5.74151	3.27894
chr1	146555835	146556729	C7KUGACXX_6_7955.sorted.filtered_peak_1582	47	.	3.31214	7.39563	4.79101
chr1	146643718	146644607	C7KUGACXX_6_7955.sorted.filtered_peak_1583	207	.	4.96610	23.87644	20.75619
chr1	146696746	146697315	C7KUGACXX_6_7955.sorted.filtered_peak_1584	35	.	3.30026	6.07267	3.56320
chr1	146714037	146715095	C7KUGACXX_6_7955.sorted.filtered_peak_1585	141	.	4.15548	17.09639	14.16081
chr1	146966536	146967120	C7KUGACXX_6_7955.sorted.filtered_peak_1586	27	.	2.91013	5.16842	2.73403
chr1	147012898	147013544	C7KUGACXX_6_7955.sorted.filtered_peak_1587	21	.	2.44859	4.53167	2.15749
chr1	147016806	147017210	C7KUGACXX_6_7955.sorted.filtered_peak_1588	51	.	3.12563	7.77471	5.16622
chr1	147071310	147072200	C7KUGACXX_6_7955.sorted.filtered_peak_1589	260	.	5.28135	29.22215	26.00191
chr1	147089800	147090380	C7KUGACXX_6_7955.sorted.filtered_peak_1590	60	.	3.56106	8.74163	6.08853
chr1	147120108	147120514	C7KUGACXX_6_7955.sorted.filtered_peak_1591	59	.	3.38931	8.59059	5.95539
chr1	147142170	147142938	C7KUGACXX_6_7955.sorted.filtered_peak_1592	114	.	4.12139	14.30957	11.46209
chr1	147172068	147172468	C7KUGACXX_6_7955.sorted.filtered_peak_1593	31	.	2.96935	5.57349	3.10311
chr1	147726996	147727650	C7KUGACXX_6_7955.sorted.filtered_peak_1594	18	.	2.30399	4.23591	1.89818
chr1	147735447	147736265	C7KUGACXX_6_7955.sorted.filtered_peak_1595	55	.	3.63612	8.07036	5.50804
chr1	147752653	147752922	C7KUGACXX_6_7955.sorted.filtered_peak_1596	27	.	3.05687	5.21561	2.76521
chr1	147790470	147791217	C7KUGACXX_6_7955.sorted.filtered_peak_1597	36	.	3.31004	6.17897	3.67961
chr1	147806371	147807302	C7KUGACXX_6_7955.sorted.filtered_peak_1598	84	.	4.08203	11.16055	8.43331
chr1	148241373	148241732	C7KUGACXX_6_7955.sorted.filtered_peak_1599	163	.	6.24407	19.36525	16.35881
chr1	148549921	148550243	C7KUGACXX_6_7955.sorted.filtered_peak_1600	20	.	2.80707	4.41056	2.04078
chr1	148551281	148551971	C7KUGACXX_6_7955.sorted.filtered_peak_1601	37	.	3.32694	6.24537	3.74265
chr1	148556688	148557003	C7KUGACXX_6_7955.sorted.filtered_peak_1602	27	.	3.03268	5.18974	2.75976
chr1	149035006	149035274	C7KUGACXX_6_7955.sorted.filtered_peak_1603	33	.	3.24122	5.83864	3.33684
chr1	149204356	149204607	C7KUGACXX_6_7955.sorted.filtered_peak_1604	44	.	3.57389	7.02325	4.43986
chr1	149223188	149224152	C7KUGACXX_6_7955.sorted.filtered_peak_1605	188	.	4.82793	21.87877	18.83827
chr1	149224481	149224968	C7KUGACXX_6_7955.sorted.filtered_peak_1606	108	.	3.85650	13.66123	10.82947
chr1	149815100	149815556	C7KUGACXX_6_7955.sorted.filtered_peak_1607	28	.	3.02963	5.33527	2.88666
chr1	149817117	149817370	C7KUGACXX_6_7955.sorted.filtered_peak_1608	18	.	2.44376	4.18206	1.83832
chr1	149821268	149821853	C7KUGACXX_6_7955.sorted.filtered_peak_1609	30	.	3.00327	5.48641	3.07194
chr1	149858107	149858587	C7KUGACXX_6_7955.sorted.filtered_peak_1610	326	.	4.76280	36.04944	32.63481
chr1	149859383	149860223	C7KUGACXX_6_7955.sorted.filtered_peak_1611	104	.	2.96471	13.19105	10.41541
chr1	149870904	149871594	C7KUGACXX_6_7955.sorted.filtered_peak_1612	81	.	4.17110	10.89190	8.14898
chr1	149899338	149900364	C7KUGACXX_6_7955.sorted.filtered_peak_1613	145	.	4.50482	17.49259	14.57779
chr1	149910936	149911397	C7KUGACXX_6_7955.sorted.filtered_peak_1614	13	.	2.45481	3.65186	1.39954
chr1	149934075	149934367	C7KUGACXX_6_7955.sorted.filtered_peak_1615	24	.	2.95480	4.89092	2.47462
chr1	149982291	149982928	C7KUGACXX_6_7955.sorted.filtered_peak_1616	33	.	2.93176	5.80787	3.31954
chr1	150039478	150040120	C7KUGACXX_6_7955.sorted.filtered_peak_1617	45	.	3.25594	7.08303	4.51049
chr1	150045034	150045432	C7KUGACXX_6_7955.sorted.filtered_peak_1618	14	.	2.54824	3.74037	1.46630
chr1	150078545	150078829	C7KUGACXX_6_7955.sorted.filtered_peak_1619	26	.	2.65222	5.04298	2.61545
chr1	150081758	150082508	C7KUGACXX_6_7955.sorted.filtered_peak_1620	33	.	2.86999	5.77508	3.30168
chr1	150121817	150122389	C7KUGACXX_6_7955.sorted.filtered_peak_1621	43	.	2.80430	6.86775	4.30552
chr1	150123655	150123944	C7KUGACXX_6_7955.sorted.filtered_peak_1622	17	.	2.22581	4.04742	1.73064
chr1	150159333	150160116	C7KUGACXX_6_7955.sorted.filtered_peak_1623	30	.	3.05695	5.52892	3.06201
chr1	150185660	150186435	C7KUGACXX_6_7955.sorted.filtered_peak_1624	213	.	5.64362	24.43158	21.32316
chr1	150206791	150207532	C7KUGACXX_6_7955.sorted.filtered_peak_1625	82	.	3.05197	10.95101	8.21657
chr1	150208189	150208859	C7KUGACXX_6_7955.sorted.filtered_peak_1626	194	.	4.24475	22.55771	19.49368
chr1	150227849	150228538	C7KUGACXX_6_7955.sorted.filtered_peak_1627	17	.	2.61452	4.02302	1.72096
chr1	150240702	150241836	C7KUGACXX_6_7955.sorted.filtered_peak_1628	111	.	3.89452	13.92444	11.18812
chr1	150254701	150254971	C7KUGACXX_6_7955.sorted.filtered_peak_1629	30	.	2.87998	5.57111	3.09534
chr1	150266050	150266781	C7KUGACXX_6_7955.sorted.filtered_peak_1630	90	.	4.50058	11.81872	9.04021
chr1	150293733	150294267	C7KUGACXX_6_7955.sorted.filtered_peak_1631	197	.	5.84712	22.77013	19.70838
chr1	150335994	150337368	C7KUGACXX_6_7955.sorted.filtered_peak_1632	249	.	4.54592	28.15045	24.97775
chr1	150388321	150388632	C7KUGACXX_6_7955.sorted.filtered_peak_1633	27	.	3.04028	5.19449	2.75858
chr1	150459478	150460236	C7KUGACXX_6_7955.sorted.filtered_peak_1634	158	.	5.33282	18.81747	15.86600
chr1	150487749	150488503	C7KUGACXX_6_7955.sorted.filtered_peak_1635	175	.	5.22593	20.52273	17.51594
chr1	150533540	150533967	C7KUGACXX_6_7955.sorted.filtered_peak_1636	23	.	2.06015	4.75058	2.35467
chr1	150534174	150535018	C7KUGACXX_6_7955.sorted.filtered_peak_1637	68	.	2.62165	9.46381	6.83669
chr1	150535277	150536172	C7KUGACXX_6_7955.sorted.filtered_peak_1638	25	.	1.99407	4.93057	2.51580
chr1	150539797	150540855	C7KUGACXX_6_7955.sorted.filtered_peak_1639	74	.	2.77019	10.09976	7.48399
chr1	150551837	150552636	C7KUGACXX_6_7955.sorted.filtered_peak_1640	142	.	3.90251	17.13512	14.25748
chr1	150583883	150584456	C7KUGACXX_6_7955.sorted.filtered_peak_1641	192	.	5.19578	22.36882	19.29661
chr1	150586006	150586349	C7KUGACXX_6_7955.sorted.filtered_peak_1642	16	.	2.28077	3.89872	1.60308
chr1	150594054	150594397	C7KUGACXX_6_7955.sorted.filtered_peak_1643	74	.	4.32653	10.14771	7.43307
chr1	150601472	150602390	C7KUGACXX_6_7955.sorted.filtered_peak_1644	373	.	6.48202	40.89780	37.35417
chr1	150669356	150670093	C7KUGACXX_6_7955.sorted.filtered_peak_1645	235	.	5.61622	26.67147	23.54225
chr1	150738005	150738313	C7KUGACXX_6_7955.sorted.filtered_peak_1646	43	.	3.40486	6.86275	4.30386
chr1	150743433	150743690	C7KUGACXX_6_7955.sorted.filtered_peak_1647	41	.	3.33782	6.69881	4.14142
chr1	150848571	150849491	C7KUGACXX_6_7955.sorted.filtered_peak_1648	170	.	4.47348	19.98285	17.01977
chr1	150862475	150862852	C7KUGACXX_6_7955.sorted.filtered_peak_1649	22	.	2.89428	4.69577	2.29887
chr1	150894942	150895291	C7KUGACXX_6_7955.sorted.filtered_peak_1650	41	.	2.90146	6.72716	4.18032
chr1	150898378	150899139	C7KUGACXX_6_7955.sorted.filtered_peak_1651	120	.	4.20755	14.93397	12.08708
chr1	150946451	150946975	C7KUGACXX_6_7955.sorted.filtered_peak_1652	15	.	2.26590	3.88813	1.59297
chr1	150951760	150952294	C7KUGACXX_6_7955.sorted.filtered_peak_1653	38	.	2.91662	6.37453	3.87412
chr1	150980595	150981278	C7KUGACXX_6_7955.sorted.filtered_peak_1654	169	.	4.54481	19.90152	16.91213
chr1	150997027	150997481	C7KUGACXX_6_7955.sorted.filtered_peak_1655	53	.	3.78145	7.93286	5.32593
chr1	151019851	151020495	C7KUGACXX_6_7955.sorted.filtered_peak_1656	29	.	2.74270	5.37149	2.91742
chr1	151030147	151030564	C7KUGACXX_6_7955.sorted.filtered_peak_1657	54	.	2.78856	8.06309	5.43694
chr1	151031761	151032303	C7KUGACXX_6_7955.sorted.filtered_peak_1658	84	.	3.26485	11.17683	8.41162
chr1	151042865	151043884	C7KUGACXX_6_7955.sorted.filtered_peak_1659	129	.	4.61954	15.82015	12.90204
chr1	151119001	151119572	C7KUGACXX_6_7955.sorted.filtered_peak_1660	132	.	4.92080	16.18307	13.27091
chr1	151128555	151129438	C7KUGACXX_6_7955.sorted.filtered_peak_1661	57	.	3.24732	8.32981	5.70774
chr1	151129752	151130002	C7KUGACXX_6_7955.sorted.filtered_peak_1662	25	.	2.52262	4.99304	2.56144
chr1	151138164	151138896	C7KUGACXX_6_7955.sorted.filtered_peak_1663	227	.	5.26106	25.87614	22.74876
chr1	151162128	151162868	C7KUGACXX_6_7955.sorted.filtered_peak_1664	123	.	4.56225	15.17054	12.32830
chr1	151170688	151171595	C7KUGACXX_6_7955.sorted.filtered_peak_1665	167	.	4.58087	19.60881	16.71941
chr1	151226877	151227485	C7KUGACXX_6_7955.sorted.filtered_peak_1666	173	.	5.40672	20.34410	17.36400
chr1	151253606	151255090	C7KUGACXX_6_7955.sorted.filtered_peak_1667	220	.	3.94143	25.15238	22.00260
chr1	151284208	151284477	C7KUGACXX_6_7955.sorted.filtered_peak_1668	15	.	2.56923	3.89146	1.58677
chr1	151299470	151300496	C7KUGACXX_6_7955.sorted.filtered_peak_1669	156	.	4.69795	18.58088	15.63946
chr1	151313439	151313826	C7KUGACXX_6_7955.sorted.filtered_peak_1670	24	.	2.80567	4.86026	2.44789
chr1	151319290	151320230	C7KUGACXX_6_7955.sorted.filtered_peak_1671	252	.	5.17375	28.43411	25.23179
chr1	151371678	151372364	C7KUGACXX_6_7955.sorted.filtered_peak_1672	140	.	4.72127	16.91813	14.03309
chr1	151416325	151416830	C7KUGACXX_6_7955.sorted.filtered_peak_1673	35	.	3.22151	6.08514	3.59949
chr1	151430469	151430722	C7KUGACXX_6_7955.sorted.filtered_peak_1674	27	.	2.45626	5.22796	2.78778
chr1	151431026	151432324	C7KUGACXX_6_7955.sorted.filtered_peak_1675	47	.	2.84396	7.36155	4.79493
chr1	151483257	151484265	C7KUGACXX_6_7955.sorted.filtered_peak_1676	49	.	3.19975	7.51577	4.95920
chr1	151507173	151507514	C7KUGACXX_6_7955.sorted.filtered_peak_1677	37	.	3.15027	6.30487	3.78798
chr1	151512442	151513114	C7KUGACXX_6_7955.sorted.filtered_peak_1678	129	.	4.48175	15.88205	12.98146
chr1	151566367	151566979	C7KUGACXX_6_7955.sorted.filtered_peak_1679	45	.	3.40468	7.04106	4.51417
chr1	151584207	151584940	C7KUGACXX_6_7955.sorted.filtered_peak_1680	125	.	4.46248	15.38725	12.50596
chr1	151735490	151736394	C7KUGACXX_6_7955.sorted.filtered_peak_1681	31	.	2.98279	5.61665	3.14622
chr1	151762623	151763627	C7KUGACXX_6_7955.sorted.filtered_peak_1682	285	.	5.52522	31.77818	28.52544
chr1	151788229	151788524	C7KUGACXX_6_7955.sorted.filtered_peak_1683	15	.	2.50917	3.83893	1.54589
chr1	151803170	151803566	C7KUGACXX_6_7955.sorted.filtered_peak_1684	32	.	2.77211	5.67023	3.20834
chr1	151812080	151812437	C7KUGACXX_6_7955.sorted.filtered_peak_1685	43	.	3.01555	6.94370	4.36985
chr1	151870986	151871471	C7KUGACXX_6_7955.sorted.filtered_peak_1686	13	.	2.53610	3.58310	1.31723
chr1	151877361	151877832	C7KUGACXX_6_7955.sorted.filtered_peak_1687	14	.	2.41641	3.75352	1.48181
chr1	151881772	151882529	C7KUGACXX_6_7955.sorted.filtered_peak_1688	110	.	4.18342	13.80136	11.06049
chr1	151918104	151918641	C7KUGACXX_6_7955.sorted.filtered_peak_1689	77	.	3.49571	10.46978	7.75947
chr1	151956838	151957345	C7KUGACXX_6_7955.sorted.filtered_peak_1690	36	.	3.04055	6.14551	3.65627
chr1	151965678	151966924	C7KUGACXX_6_7955.sorted.filtered_peak_1691	27	.	2.48553	5.15149	2.71510
chr1	152007124	152007930	C7KUGACXX_6_7955.sorted.filtered_peak_1692	58	.	3.18556	8.54435	5.88670
chr1	152008108	152008400	C7KUGACXX_6_7955.sorted.filtered_peak_1693	15	.	2.23545	3.89252	1.59058
chr1	152020158	152021232	C7KUGACXX_6_7955.sorted.filtered_peak_1694	169	.	4.14977	19.90618	16.97564
chr1	152161300	152161785	C7KUGACXX_6_7955.sorted.filtered_peak_1695	16	.	2.32314	3.99896	1.69100
chr1	152162285	152162617	C7KUGACXX_6_7955.sorted.filtered_peak_1696	21	.	2.44576	4.51071	2.15367
chr1	152413329	152413650	C7KUGACXX_6_7955.sorted.filtered_peak_1697	30	.	2.81649	5.53603	3.06942
chr1	152430868	152431146	C7KUGACXX_6_7955.sorted.filtered_peak_1698	27	.	2.82483	5.22131	2.77927
chr1	152432372	152432911	C7KUGACXX_6_7955.sorted.filtered_peak_1699	23	.	2.69899	4.70422	2.31821
chr1	152595271	152595719	C7KUGACXX_6_7955.sorted.filtered_peak_1700	21	.	2.71289	4.52811	2.14968
chr1	153394979	153395254	C7KUGACXX_6_7955.sorted.filtered_peak_1701	51	.	3.76125	7.73917	5.11761
chr1	153505589	153505940	C7KUGACXX_6_7955.sorted.filtered_peak_1702	40	.	2.67207	6.61933	4.08117
chr1	153508137	153508991	C7KUGACXX_6_7955.sorted.filtered_peak_1703	70	.	2.97619	9.72736	7.08581
chr1	153517594	153518479	C7KUGACXX_6_7955.sorted.filtered_peak_1704	37	.	2.73656	6.31275	3.79514
chr1	153539046	153539347	C7KUGACXX_6_7955.sorted.filtered_peak_1705	33	.	2.99850	5.79572	3.31781
chr1	153606131	153607089	C7KUGACXX_6_7955.sorted.filtered_peak_1706	219	.	4.89619	25.06667	21.92277
chr1	153630915	153631554	C7KUGACXX_6_7955.sorted.filtered_peak_1707	193	.	5.77495	22.40867	19.32530
chr1	153643278	153644342	C7KUGACXX_6_7955.sorted.filtered_peak_1708	298	.	5.82202	33.11959	29.81738
chr1	153699990	153700698	C7KUGACXX_6_7955.sorted.filtered_peak_1709	387	.	6.70540	42.28007	38.73616
chr1	153747841	153748756	C7KUGACXX_6_7955.sorted.filtered_peak_1710	26	.	2.59203	5.07184	2.64870
chr1	153755841	153756594	C7KUGACXX_6_7955.sorted.filtered_peak_1711	196	.	5.42134	22.75992	19.68911
chr1	153777736	153778449	C7KUGACXX_6_7955.sorted.filtered_peak_1712	103	.	4.23484	13.11773	10.32577
chr1	153895041	153896017	C7KUGACXX_6_7955.sorted.filtered_peak_1713	310	.	4.94330	34.36347	31.00493
chr1	153917618	153919222	C7KUGACXX_6_7955.sorted.filtered_peak_1714	49	.	2.82558	7.56319	4.97736
chr1	153930567	153931442	C7KUGACXX_6_7955.sorted.filtered_peak_1715	147	.	3.61921	17.73621	14.79064
chr1	153935833	153936347	C7KUGACXX_6_7955.sorted.filtered_peak_1716	92	.	2.92463	11.98696	9.23227
chr1	153939675	153940518	C7KUGACXX_6_7955.sorted.filtered_peak_1717	80	.	3.07265	10.80887	8.06411
chr1	153949884	153950741	C7KUGACXX_6_7955.sorted.filtered_peak_1718	43	.	3.17756	6.86343	4.30952
chr1	153959237	153959651	C7KUGACXX_6_7955.sorted.filtered_peak_1719	26	.	2.55986	5.08651	2.68278
chr1	153962902	153963570	C7KUGACXX_6_7955.sorted.filtered_peak_1720	160	.	4.93384	19.00542	16.01614
chr1	154130129	154131052	C7KUGACXX_6_7955.sorted.filtered_peak_1721	95	.	4.08159	12.28041	9.54301
chr1	154154561	154155919	C7KUGACXX_6_7955.sorted.filtered_peak_1722	69	.	3.13197	9.60825	6.91880
chr1	154192852	154193975	C7KUGACXX_6_7955.sorted.filtered_peak_1723	265	.	4.58662	29.70238	26.52225
chr1	154244616	154245343	C7KUGACXX_6_7955.sorted.filtered_peak_1724	350	.	6.63596	38.53222	35.06532
chr1	154297171	154297840	C7KUGACXX_6_7955.sorted.filtered_peak_1725	25	.	2.33889	4.99462	2.57578
chr1	154300813	154301442	C7KUGACXX_6_7955.sorted.filtered_peak_1726	28	.	2.34580	5.32066	2.87720
chr1	154307466	154307906	C7KUGACXX_6_7955.sorted.filtered_peak_1727	49	.	3.20445	7.54607	4.95929
chr1	154315245	154315888	C7KUGACXX_6_7955.sorted.filtered_peak_1728	47	.	3.17894	7.36756	4.79382
chr1	154358854	154359468	C7KUGACXX_6_7955.sorted.filtered_peak_1729	38	.	3.33644	6.30719	3.80044
chr1	154377048	154377857	C7KUGACXX_6_7955.sorted.filtered_peak_1730	22	.	2.27926	4.65654	2.27384
chr1	154404120	154404432	C7KUGACXX_6_7955.sorted.filtered_peak_1731	37	.	3.06280	6.21424	3.70278
chr1	154435837	154436495	C7KUGACXX_6_7955.sorted.filtered_peak_1732	30	.	2.91202	5.54408	3.09369
chr1	154452311	154452773	C7KUGACXX_6_7955.sorted.filtered_peak_1733	28	.	2.99050	5.25828	2.81528
chr1	154531023	154532177	C7KUGACXX_6_7955.sorted.filtered_peak_1734	250	.	4.42949	28.18302	25.05695
chr1	154580440	154580850	C7KUGACXX_6_7955.sorted.filtered_peak_1735	106	.	3.80840	13.45587	10.62523
chr1	154581416	154581666	C7KUGACXX_6_7955.sorted.filtered_peak_1736	14	.	2.19085	3.76873	1.48904
chr1	154582004	154582275	C7KUGACXX_6_7955.sorted.filtered_peak_1737	17	.	2.27487	4.06279	1.74264
chr1	154587336	154587590	C7KUGACXX_6_7955.sorted.filtered_peak_1738	21	.	2.69437	4.52061	2.13803
chr1	154599921	154600844	C7KUGACXX_6_7955.sorted.filtered_peak_1739	67	.	3.56425	9.44906	6.79370
chr1	154757449	154757786	C7KUGACXX_6_7955.sorted.filtered_peak_1740	26	.	2.85393	5.12679	2.69266
chr1	154763782	154764142	C7KUGACXX_6_7955.sorted.filtered_peak_1741	28	.	2.78543	5.30347	2.85901
chr1	154842721	154843026	C7KUGACXX_6_7955.sorted.filtered_peak_1742	56	.	3.62340	8.24715	5.61736
chr1	154851065	154851328	C7KUGACXX_6_7955.sorted.filtered_peak_1743	39	.	3.38071	6.50539	3.95725
chr1	154908968	154910298	C7KUGACXX_6_7955.sorted.filtered_peak_1744	220	.	4.40903	25.17851	22.04016
chr1	154927557	154928857	C7KUGACXX_6_7955.sorted.filtered_peak_1745	102	.	3.24626	12.97284	10.20962
chr1	154933843	154934727	C7KUGACXX_6_7955.sorted.filtered_peak_1746	93	.	3.65951	12.12263	9.34945
chr1	154946207	154947780	C7KUGACXX_6_7955.sorted.filtered_peak_1747	242	.	4.03506	27.48444	24.29812
chr1	154955375	154956165	C7KUGACXX_6_7955.sorted.filtered_peak_1748	277	.	5.84820	30.99256	27.73062
chr1	154973452	154974983	C7KUGACXX_6_7955.sorted.filtered_peak_1749	61	.	2.55701	8.74881	6.13790
chr1	154989970	154990369	C7KUGACXX_6_7955.sorted.filtered_peak_1750	55	.	3.24071	8.15951	5.55634
chr1	155023022	155024388	C7KUGACXX_6_7955.sorted.filtered_peak_1751	68	.	3.18361	9.51011	6.87435
chr1	155034003	155034264	C7KUGACXX_6_7955.sorted.filtered_peak_1752	40	.	2.73799	6.56164	4.02261
chr1	155035916	155036763	C7KUGACXX_6_7955.sorted.filtered_peak_1753	51	.	2.95038	7.70344	5.11952
chr1	155043357	155043746	C7KUGACXX_6_7955.sorted.filtered_peak_1754	38	.	3.05970	6.42213	3.89311
chr1	155057153	155058341	C7KUGACXX_6_7955.sorted.filtered_peak_1755	146	.	3.85351	17.51567	14.60543
chr1	155099349	155099733	C7KUGACXX_6_7955.sorted.filtered_peak_1756	16	.	2.40827	3.97910	1.67375
chr1	155107903	155108839	C7KUGACXX_6_7955.sorted.filtered_peak_1757	126	.	3.88282	15.46753	12.62079
chr1	155140003	155140676	C7KUGACXX_6_7955.sorted.filtered_peak_1758	42	.	3.14518	6.79174	4.24630
chr1	155145398	155146469	C7KUGACXX_6_7955.sorted.filtered_peak_1759	113	.	3.53278	14.16056	11.36565
chr1	155163108	155163543	C7KUGACXX_6_7955.sorted.filtered_peak_1760	30	.	2.47638	5.54634	3.07484
chr1	155164296	155164873	C7KUGACXX_6_7955.sorted.filtered_peak_1761	114	.	3.80436	14.29574	11.48810
chr1	155176707	155177111	C7KUGACXX_6_7955.sorted.filtered_peak_1762	41	.	2.85293	6.64038	4.11429
chr1	155178264	155179165	C7KUGACXX_6_7955.sorted.filtered_peak_1763	88	.	3.88901	11.58857	8.81918
chr1	155189426	155189919	C7KUGACXX_6_7955.sorted.filtered_peak_1764	21	.	2.83798	4.49462	2.10820
chr1	155196405	155197684	C7KUGACXX_6_7955.sorted.filtered_peak_1765	173	.	4.35222	20.26434	17.31089
chr1	155214155	155214943	C7KUGACXX_6_7955.sorted.filtered_peak_1766	204	.	4.88872	23.58211	20.49336
chr1	155220463	155220870	C7KUGACXX_6_7955.sorted.filtered_peak_1767	73	.	3.54232	10.01988	7.32204
chr1	155231692	155232439	C7KUGACXX_6_7955.sorted.filtered_peak_1768	170	.	5.02665	20.03683	17.02870
chr1	155242947	155243716	C7KUGACXX_6_7955.sorted.filtered_peak_1769	123	.	3.89685	15.17095	12.33027
chr1	155246928	155247478	C7KUGACXX_6_7955.sorted.filtered_peak_1770	54	.	2.91449	8.10272	5.49772
chr1	155248083	155248333	C7KUGACXX_6_7955.sorted.filtered_peak_1771	16	.	2.23346	3.95478	1.65196
chr1	155278176	155278958	C7KUGACXX_6_7955.sorted.filtered_peak_1772	278	.	5.87254	31.14535	27.88447
chr1	155292853	155294398	C7KUGACXX_6_7955.sorted.filtered_peak_1773	65	.	2.89699	9.24270	6.59040
chr1	155484521	155484771	C7KUGACXX_6_7955.sorted.filtered_peak_1774	17	.	2.70313	4.09075	1.75935
chr1	155505846	155506417	C7KUGACXX_6_7955.sorted.filtered_peak_1775	65	.	3.69248	9.21460	6.54509
chr1	155532182	155533184	C7KUGACXX_6_7955.sorted.filtered_peak_1776	120	.	4.11382	14.90579	12.07427
chr1	155579500	155580054	C7KUGACXX_6_7955.sorted.filtered_peak_1777	108	.	4.99838	13.63301	10.83233
chr1	155607100	155607407	C7KUGACXX_6_7955.sorted.filtered_peak_1778	51	.	3.77576	7.79684	5.17260
chr1	155658044	155659028	C7KUGACXX_6_7955.sorted.filtered_peak_1779	188	.	5.38166	21.92893	18.85401
chr1	155714961	155715640	C7KUGACXX_6_7955.sorted.filtered_peak_1780	144	.	5.68059	17.41146	14.47048
chr1	155826862	155827234	C7KUGACXX_6_7955.sorted.filtered_peak_1781	136	.	3.89125	16.60017	13.67579
chr1	155828963	155829935	C7KUGACXX_6_7955.sorted.filtered_peak_1782	105	.	3.37125	13.30707	10.55636
chr1	155830148	155830554	C7KUGACXX_6_7955.sorted.filtered_peak_1783	44	.	2.61535	7.04614	4.48976
chr1	155863204	155863676	C7KUGACXX_6_7955.sorted.filtered_peak_1784	27	.	3.04561	5.18143	2.73441
chr1	155880896	155881579	C7KUGACXX_6_7955.sorted.filtered_peak_1785	85	.	3.92533	11.20747	8.51945
chr1	155903878	155904600	C7KUGACXX_6_7955.sorted.filtered_peak_1786	219	.	5.31239	25.08554	21.98078
chr1	155915967	155916389	C7KUGACXX_6_7955.sorted.filtered_peak_1787	40	.	3.21020	6.64273	4.09736
chr1	155948208	155948486	C7KUGACXX_6_7955.sorted.filtered_peak_1788	34	.	2.56560	5.90864	3.41234
chr1	155959023	155959866	C7KUGACXX_6_7955.sorted.filtered_peak_1789	32	.	3.18246	5.72084	3.25315
chr1	155974620	155975161	C7KUGACXX_6_7955.sorted.filtered_peak_1790	41	.	3.44243	6.69623	4.17465
chr1	155990565	155990976	C7KUGACXX_6_7955.sorted.filtered_peak_1791	142	.	5.56769	17.17996	14.21706
chr1	156014919	156015194	C7KUGACXX_6_7955.sorted.filtered_peak_1792	30	.	3.08664	5.46276	3.00659
chr1	156023569	156024062	C7KUGACXX_6_7955.sorted.filtered_peak_1793	63	.	2.97294	9.03193	6.36197
chr1	156024283	156024842	C7KUGACXX_6_7955.sorted.filtered_peak_1794	177	.	4.38056	20.77842	17.77007
chr1	156052350	156052690	C7KUGACXX_6_7955.sorted.filtered_peak_1795	14	.	2.41698	3.69892	1.43431
chr1	156060511	156060841	C7KUGACXX_6_7955.sorted.filtered_peak_1796	36	.	3.32979	6.20000	3.68650
chr1	156066444	156067316	C7KUGACXX_6_7955.sorted.filtered_peak_1797	75	.	3.65659	10.22229	7.51639
chr1	156075979	156076602	C7KUGACXX_6_7955.sorted.filtered_peak_1798	118	.	4.12248	14.67883	11.83816
chr1	156084284	156084608	C7KUGACXX_6_7955.sorted.filtered_peak_1799	32	.	2.98655	5.68472	3.21341
chr1	156096609	156097278	C7KUGACXX_6_7955.sorted.filtered_peak_1800	37	.	2.82654	6.24124	3.73456
chr1	156115855	156116295	C7KUGACXX_6_7955.sorted.filtered_peak_1801	21	.	2.68975	4.54198	2.16534
chr1	156130673	156130939	C7KUGACXX_6_7955.sorted.filtered_peak_1802	19	.	2.64262	4.34023	1.98205
chr1	156163448	156164230	C7KUGACXX_6_7955.sorted.filtered_peak_1803	300	.	6.02290	33.38117	30.08465
chr1	156182604	156183168	C7KUGACXX_6_7955.sorted.filtered_peak_1804	109	.	2.75240	13.79239	10.92934
chr1	156186158	156186704	C7KUGACXX_6_7955.sorted.filtered_peak_1805	1920	.	10.78750	197.82777	192.07819
chr1	156192788	156193070	C7KUGACXX_6_7955.sorted.filtered_peak_1806	19	.	2.63317	4.29240	1.95404
chr1	156195297	156195556	C7KUGACXX_6_7955.sorted.filtered_peak_1807	42	.	3.36189	6.82168	4.26976
chr1	156252227	156253028	C7KUGACXX_6_7955.sorted.filtered_peak_1808	224	.	5.13030	25.57593	22.41261
chr1	156307727	156308699	C7KUGACXX_6_7955.sorted.filtered_peak_1809	397	.	5.85224	43.31986	39.75579
chr1	156355478	156355771	C7KUGACXX_6_7955.sorted.filtered_peak_1810	31	.	2.80149	5.66990	3.19492
chr1	156415646	156415896	C7KUGACXX_6_7955.sorted.filtered_peak_1811	32	.	2.98930	5.76059	3.27625
chr1	156426333	156427451	C7KUGACXX_6_7955.sorted.filtered_peak_1812	122	.	3.82006	15.11439	12.22679
chr1	156458950	156459233	C7KUGACXX_6_7955.sorted.filtered_peak_1813	23	.	2.54691	4.78811	2.38435
chr1	156470457	156471380	C7KUGACXX_6_7955.sorted.filtered_peak_1814	133	.	3.20251	16.29602	13.35332
chr1	156474656	156475395	C7KUGACXX_6_7955.sorted.filtered_peak_1815	192	.	3.68464	22.38170	19.28783
chr1	156494213	156494511	C7KUGACXX_6_7955.sorted.filtered_peak_1816	24	.	2.79433	4.87174	2.46447
chr1	156561153	156561888	C7KUGACXX_6_7955.sorted.filtered_peak_1817	65	.	3.67495	9.22801	6.55192
chr1	156571097	156571522	C7KUGACXX_6_7955.sorted.filtered_peak_1818	21	.	2.71006	4.58311	2.19538
chr1	156577888	156578168	C7KUGACXX_6_7955.sorted.filtered_peak_1819	37	.	3.36580	6.29247	3.76215
chr1	156578754	156579037	C7KUGACXX_6_7955.sorted.filtered_peak_1820	13	.	2.54417	3.60679	1.33731
chr1	156629736	156630359	C7KUGACXX_6_7955.sorted.filtered_peak_1821	55	.	2.98558	8.12958	5.53822
chr1	156659350	156659614	C7KUGACXX_6_7955.sorted.filtered_peak_1822	26	.	2.98461	5.13463	2.69050
chr1	156675818	156676244	C7KUGACXX_6_7955.sorted.filtered_peak_1823	54	.	3.34236	8.08860	5.47947
chr1	156698092	156699060	C7KUGACXX_6_7955.sorted.filtered_peak_1824	189	.	4.46959	21.97026	18.90262
chr1	156710596	156711541	C7KUGACXX_6_7955.sorted.filtered_peak_1825	400	.	5.80199	43.54688	40.00302
chr1	156721335	156721860	C7KUGACXX_6_7955.sorted.filtered_peak_1826	100	.	3.47819	12.80412	10.02604
chr1	156736590	156737482	C7KUGACXX_6_7955.sorted.filtered_peak_1827	308	.	5.56743	34.14847	30.81418
chr1	156777403	156777840	C7KUGACXX_6_7955.sorted.filtered_peak_1828	14	.	2.25670	3.68408	1.42496
chr1	156786190	156787057	C7KUGACXX_6_7955.sorted.filtered_peak_1829	185	.	4.41194	21.56433	18.58463
chr1	156829875	156830805	C7KUGACXX_6_7955.sorted.filtered_peak_1830	34	.	2.78114	5.92165	3.45167
chr1	156859930	156860198	C7KUGACXX_6_7955.sorted.filtered_peak_1831	28	.	2.86797	5.29705	2.84442
chr1	156861937	156862395	C7KUGACXX_6_7955.sorted.filtered_peak_1832	28	.	2.83883	5.24240	2.81144
chr1	157059933	157060271	C7KUGACXX_6_7955.sorted.filtered_peak_1833	29	.	3.11700	5.43709	2.97471
chr1	157103196	157103751	C7KUGACXX_6_7955.sorted.filtered_peak_1834	23	.	2.49398	4.75666	2.36507
chr1	157108047	157108778	C7KUGACXX_6_7955.sorted.filtered_peak_1835	43	.	2.71366	6.89333	4.37784
chr1	157550120	157550393	C7KUGACXX_6_7955.sorted.filtered_peak_1836	11	.	2.37443	3.39897	1.18721
chr1	157670684	157670934	C7KUGACXX_6_7955.sorted.filtered_peak_1837	17	.	2.51168	4.07297	1.75709
chr1	158082969	158083219	C7KUGACXX_6_7955.sorted.filtered_peak_1838	15	.	2.53276	3.88272	1.58879
chr1	158119374	158119814	C7KUGACXX_6_7955.sorted.filtered_peak_1839	52	.	3.34529	7.80980	5.20086
chr1	158173463	158173979	C7KUGACXX_6_7955.sorted.filtered_peak_1840	25	.	2.93255	4.97094	2.56112
chr1	158789317	158789672	C7KUGACXX_6_7955.sorted.filtered_peak_1841	56	.	3.66101	8.23707	5.60874
chr1	158894475	158894878	C7KUGACXX_6_7955.sorted.filtered_peak_1842	16	.	2.58903	3.92750	1.61525
chr1	158900267	158900814	C7KUGACXX_6_7955.sorted.filtered_peak_1843	55	.	3.16038	8.13669	5.51134
chr1	158968314	158968757	C7KUGACXX_6_7955.sorted.filtered_peak_1844	61	.	3.70185	8.80712	6.15510
chr1	158978548	158979046	C7KUGACXX_6_7955.sorted.filtered_peak_1845	45	.	2.66552	7.03192	4.50010
chr1	158979333	158979848	C7KUGACXX_6_7955.sorted.filtered_peak_1846	66	.	2.96320	9.26557	6.62462
chr1	158985247	158985582	C7KUGACXX_6_7955.sorted.filtered_peak_1847	58	.	3.22237	8.46580	5.82393
chr1	159046440	159047441	C7KUGACXX_6_7955.sorted.filtered_peak_1848	173	.	4.36423	20.39318	17.36736
chr1	159750306	159751083	C7KUGACXX_6_7955.sorted.filtered_peak_1849	249	.	5.36030	28.16081	24.95210
chr1	159770000	159770401	C7KUGACXX_6_7955.sorted.filtered_peak_1850	21	.	2.57501	4.56906	2.18912
chr1	159796341	159796632	C7KUGACXX_6_7955.sorted.filtered_peak_1851	28	.	2.68910	5.29142	2.84346
chr1	159824489	159824969	C7KUGACXX_6_7955.sorted.filtered_peak_1852	51	.	3.39012	7.78598	5.19566
chr1	159861368	159861698	C7KUGACXX_6_7955.sorted.filtered_peak_1853	26	.	2.81260	5.03973	2.61753
chr1	159880181	159880614	C7KUGACXX_6_7955.sorted.filtered_peak_1854	74	.	3.88676	10.16495	7.46902
chr1	159892906	159893763	C7KUGACXX_6_7955.sorted.filtered_peak_1855	25	.	2.21694	4.95289	2.53567
chr1	159894111	159894637	C7KUGACXX_6_7955.sorted.filtered_peak_1856	20	.	2.10008	4.35409	2.00965
chr1	159895069	159895577	C7KUGACXX_6_7955.sorted.filtered_peak_1857	54	.	2.64441	8.04676	5.43719
chr1	160001124	160002039	C7KUGACXX_6_7955.sorted.filtered_peak_1858	72	.	3.61694	9.88627	7.23482
chr1	160016482	160016846	C7KUGACXX_6_7955.sorted.filtered_peak_1859	18	.	2.59643	4.16815	1.83877
chr1	160040061	160040339	C7KUGACXX_6_7955.sorted.filtered_peak_1860	26	.	2.78056	5.10534	2.67251
chr1	160055570	160055831	C7KUGACXX_6_7955.sorted.filtered_peak_1861	25	.	2.74637	5.00740	2.58431
chr1	160068198	160069251	C7KUGACXX_6_7955.sorted.filtered_peak_1862	136	.	3.65757	16.51846	13.62411
chr1	160162918	160163348	C7KUGACXX_6_7955.sorted.filtered_peak_1863	31	.	3.05965	5.59296	3.13239
chr1	160175029	160175375	C7KUGACXX_6_7955.sorted.filtered_peak_1864	46	.	3.09303	7.21503	4.66169
chr1	160231388	160232904	C7KUGACXX_6_7955.sorted.filtered_peak_1865	122	.	3.66594	15.08630	12.27375
chr1	160254201	160255122	C7KUGACXX_6_7955.sorted.filtered_peak_1866	64	.	3.51614	9.06750	6.47813
chr1	160261126	160261639	C7KUGACXX_6_7955.sorted.filtered_peak_1867	39	.	3.28673	6.51626	3.99524
chr1	160312633	160313397	C7KUGACXX_6_7955.sorted.filtered_peak_1868	95	.	3.92867	12.30535	9.57102
chr1	160345738	160346633	C7KUGACXX_6_7955.sorted.filtered_peak_1869	18	.	2.61035	4.19400	1.86211
chr1	160398513	160399321	C7KUGACXX_6_7955.sorted.filtered_peak_1870	23	.	2.55401	4.75723	2.36288
chr1	160399497	160399961	C7KUGACXX_6_7955.sorted.filtered_peak_1871	24	.	2.61157	4.90891	2.49335
chr1	160407555	160408373	C7KUGACXX_6_7955.sorted.filtered_peak_1872	43	.	3.42209	6.87850	4.34737
chr1	160430507	160430859	C7KUGACXX_6_7955.sorted.filtered_peak_1873	15	.	2.47477	3.77590	1.50050
chr1	160489683	160490267	C7KUGACXX_6_7955.sorted.filtered_peak_1874	20	.	2.43775	4.44048	2.08501
chr1	160492285	160493146	C7KUGACXX_6_7955.sorted.filtered_peak_1875	38	.	2.88433	6.29019	3.80402
chr1	160509807	160510739	C7KUGACXX_6_7955.sorted.filtered_peak_1876	55	.	3.26778	8.16579	5.57832
chr1	160537731	160538387	C7KUGACXX_6_7955.sorted.filtered_peak_1877	96	.	3.96637	12.39056	9.61611
chr1	160546339	160546634	C7KUGACXX_6_7955.sorted.filtered_peak_1878	27	.	2.50181	5.16034	2.71946
chr1	160576899	160577486	C7KUGACXX_6_7955.sorted.filtered_peak_1879	30	.	2.92417	5.46742	3.02876
chr1	160593037	160593410	C7KUGACXX_6_7955.sorted.filtered_peak_1880	49	.	2.85251	7.53772	4.94725
chr1	160607848	160608365	C7KUGACXX_6_7955.sorted.filtered_peak_1881	57	.	2.88536	8.39403	5.76965
chr1	160634456	160634959	C7KUGACXX_6_7955.sorted.filtered_peak_1882	47	.	3.11930	7.35577	4.77853
chr1	160635313	160635693	C7KUGACXX_6_7955.sorted.filtered_peak_1883	18	.	2.43186	4.19624	1.86230
chr1	160645311	160645697	C7KUGACXX_6_7955.sorted.filtered_peak_1884	51	.	3.12445	7.74029	5.13113
chr1	160651386	160651825	C7KUGACXX_6_7955.sorted.filtered_peak_1885	47	.	2.86798	7.36476	4.78205
chr1	160652735	160653361	C7KUGACXX_6_7955.sorted.filtered_peak_1886	55	.	3.06998	8.16079	5.54032
chr1	160681546	160681913	C7KUGACXX_6_7955.sorted.filtered_peak_1887	45	.	2.67901	7.16226	4.59049
chr1	160692480	160692782	C7KUGACXX_6_7955.sorted.filtered_peak_1888	19	.	2.50623	4.24590	1.90630
chr1	160696736	160697127	C7KUGACXX_6_7955.sorted.filtered_peak_1889	24	.	2.72594	4.90988	2.49457
chr1	160708892	160709154	C7KUGACXX_6_7955.sorted.filtered_peak_1890	47	.	3.43789	7.37064	4.77076
chr1	160714215	160714465	C7KUGACXX_6_7955.sorted.filtered_peak_1891	17	.	2.48207	4.09799	1.78023
chr1	160726004	160726563	C7KUGACXX_6_7955.sorted.filtered_peak_1892	50	.	3.32787	7.64833	5.07571
chr1	160737060	160737534	C7KUGACXX_6_7955.sorted.filtered_peak_1893	16	.	2.38890	3.92018	1.62320
chr1	160737812	160738380	C7KUGACXX_6_7955.sorted.filtered_peak_1894	38	.	2.96199	6.31431	3.80008
chr1	160765521	160766133	C7KUGACXX_6_7955.sorted.filtered_peak_1895	100	.	3.88879	12.84640	10.04707
chr1	160770927	160771177	C7KUGACXX_6_7955.sorted.filtered_peak_1896	19	.	2.48157	4.29808	1.95018
chr1	160807276	160808032	C7KUGACXX_6_7955.sorted.filtered_peak_1897	73	.	3.54435	10.04485	7.31983
chr1	160832399	160832864	C7KUGACXX_6_7955.sorted.filtered_peak_1898	92	.	4.29784	12.05032	9.27388
chr1	160921179	160921466	C7KUGACXX_6_7955.sorted.filtered_peak_1899	35	.	3.21126	6.03289	3.52503
chr1	160960149	160960411	C7KUGACXX_6_7955.sorted.filtered_peak_1900	28	.	3.08436	5.31390	2.85688
chr1	160966971	160967371	C7KUGACXX_6_7955.sorted.filtered_peak_1901	21	.	2.82944	4.50886	2.14304
chr1	160983360	160984124	C7KUGACXX_6_7955.sorted.filtered_peak_1902	68	.	3.92284	9.57630	6.88688
chr1	160990406	160991259	C7KUGACXX_6_7955.sorted.filtered_peak_1903	87	.	3.97671	11.43076	8.71125
chr1	161008449	161008943	C7KUGACXX_6_7955.sorted.filtered_peak_1904	61	.	3.50669	8.84718	6.18790
chr1	161015248	161016222	C7KUGACXX_6_7955.sorted.filtered_peak_1905	122	.	3.72568	15.14364	12.28555
chr1	161038019	161038561	C7KUGACXX_6_7955.sorted.filtered_peak_1906	90	.	3.20499	11.82684	9.07625
chr1	161039403	161040030	C7KUGACXX_6_7955.sorted.filtered_peak_1907	138	.	3.70030	16.72427	13.82040
chr1	161067209	161068330	C7KUGACXX_6_7955.sorted.filtered_peak_1908	32	.	2.74800	5.72189	3.26149
chr1	161087222	161088184	C7KUGACXX_6_7955.sorted.filtered_peak_1909	76	.	3.34676	10.37120	7.69306
chr1	161102083	161102945	C7KUGACXX_6_7955.sorted.filtered_peak_1910	169	.	4.55236	19.95916	16.96996
chr1	161123472	161124192	C7KUGACXX_6_7955.sorted.filtered_peak_1911	140	.	4.87744	17.02130	14.08341
chr1	161128872	161129606	C7KUGACXX_6_7955.sorted.filtered_peak_1912	107	.	3.97590	13.53974	10.77555
chr1	161135600	161136654	C7KUGACXX_6_7955.sorted.filtered_peak_1913	158	.	4.34306	18.77808	15.84884
chr1	161146809	161147585	C7KUGACXX_6_7955.sorted.filtered_peak_1914	77	.	3.56596	10.39917	7.70944
chr1	161155055	161155917	C7KUGACXX_6_7955.sorted.filtered_peak_1915	110	.	3.88393	13.84759	11.04225
chr1	161162321	161162642	C7KUGACXX_6_7955.sorted.filtered_peak_1916	39	.	3.22225	6.44432	3.91540
chr1	161171700	161172410	C7KUGACXX_6_7955.sorted.filtered_peak_1917	128	.	4.21142	15.65188	12.80773
chr1	161186767	161187045	C7KUGACXX_6_7955.sorted.filtered_peak_1918	22	.	2.73684	4.69187	2.29480
chr1	161195311	161196146	C7KUGACXX_6_7955.sorted.filtered_peak_1919	233	.	4.99445	26.48281	23.33990
chr1	161228397	161228829	C7KUGACXX_6_7955.sorted.filtered_peak_1920	28	.	3.08481	5.31406	2.85603
chr1	161275686	161276339	C7KUGACXX_6_7955.sorted.filtered_peak_1921	40	.	2.98482	6.56300	4.02890
chr1	161277008	161277258	C7KUGACXX_6_7955.sorted.filtered_peak_1922	13	.	2.28347	3.57584	1.33296
chr1	161283757	161284526	C7KUGACXX_6_7955.sorted.filtered_peak_1923	151	.	5.20609	18.11703	15.18246
chr1	161321039	161321832	C7KUGACXX_6_7955.sorted.filtered_peak_1924	40	.	3.36807	6.61044	4.08832
chr1	161359538	161360315	C7KUGACXX_6_7955.sorted.filtered_peak_1925	192	.	4.99434	22.31760	19.25730
chr1	161368801	161370185	C7KUGACXX_6_7955.sorted.filtered_peak_1926	99	.	3.78801	12.64323	9.91782
chr1	161456839	161457164	C7KUGACXX_6_7955.sorted.filtered_peak_1927	39	.	3.13315	6.49995	3.97779
chr1	161493546	161494335	C7KUGACXX_6_7955.sorted.filtered_peak_1928	108	.	5.09663	13.67506	10.83709
chr1	161500571	161501146	C7KUGACXX_6_7955.sorted.filtered_peak_1929	173	.	5.93856	20.35199	17.31827
chr1	161509722	161510311	C7KUGACXX_6_7955.sorted.filtered_peak_1930	100	.	4.90222	12.86331	10.05982
chr1	161582188	161582723	C7KUGACXX_6_7955.sorted.filtered_peak_1931	130	.	5.65163	15.99538	13.05731
chr1	161591315	161591706	C7KUGACXX_6_7955.sorted.filtered_peak_1932	79	.	4.45153	10.66534	7.92610
chr1	161593153	161593411	C7KUGACXX_6_7955.sorted.filtered_peak_1933	23	.	2.91760	4.75562	2.34567
chr1	161696265	161697084	C7KUGACXX_6_7955.sorted.filtered_peak_1934	29	.	2.48241	5.36211	2.93342
chr1	161697309	161697698	C7KUGACXX_6_7955.sorted.filtered_peak_1935	36	.	2.67545	6.18516	3.66976
chr1	161708558	161709196	C7KUGACXX_6_7955.sorted.filtered_peak_1936	100	.	4.01418	12.89905	10.09714
chr1	161719301	161720307	C7KUGACXX_6_7955.sorted.filtered_peak_1937	110	.	4.19917	13.80838	11.03057
chr1	161735698	161736617	C7KUGACXX_6_7955.sorted.filtered_peak_1938	67	.	3.50437	9.35794	6.70492
chr1	161761603	161761853	C7KUGACXX_6_7955.sorted.filtered_peak_1939	13	.	2.44283	3.64195	1.38679
chr1	161771721	161772112	C7KUGACXX_6_7955.sorted.filtered_peak_1940	13	.	2.50756	3.58570	1.33999
chr1	161904063	161904313	C7KUGACXX_6_7955.sorted.filtered_peak_1941	26	.	2.92141	5.12192	2.67856
chr1	162039221	162040021	C7KUGACXX_6_7955.sorted.filtered_peak_1942	17	.	2.46722	4.11020	1.78881
chr1	162122180	162122614	C7KUGACXX_6_7955.sorted.filtered_peak_1943	47	.	3.24830	7.31148	4.74643
chr1	162381716	162382062	C7KUGACXX_6_7955.sorted.filtered_peak_1944	31	.	3.00663	5.67350	3.19663
chr1	162467393	162468187	C7KUGACXX_6_7955.sorted.filtered_peak_1945	75	.	3.80697	10.20777	7.53848
chr1	162530811	162531624	C7KUGACXX_6_7955.sorted.filtered_peak_1946	182	.	4.74439	21.26355	18.24240
chr1	162793051	162793682	C7KUGACXX_6_7955.sorted.filtered_peak_1947	28	.	3.07180	5.32610	2.88315
chr1	162804927	162805532	C7KUGACXX_6_7955.sorted.filtered_peak_1948	30	.	3.00626	5.52588	3.07261
chr1	163291186	163292267	C7KUGACXX_6_7955.sorted.filtered_peak_1949	151	.	4.27091	18.03405	15.10654
chr1	163902297	163902597	C7KUGACXX_6_7955.sorted.filtered_peak_1950	28	.	3.05635	5.29703	2.85405
chr1	164178416	164178810	C7KUGACXX_6_7955.sorted.filtered_peak_1951	13	.	2.54169	3.59953	1.33116
chr1	164528070	164528600	C7KUGACXX_6_7955.sorted.filtered_peak_1952	24	.	2.77566	4.90682	2.49183
chr1	164629636	164630320	C7KUGACXX_6_7955.sorted.filtered_peak_1953	45	.	3.36825	7.09208	4.52994
chr1	165362152	165362687	C7KUGACXX_6_7955.sorted.filtered_peak_1954	64	.	3.51368	9.13313	6.48633
chr1	165562237	165562698	C7KUGACXX_6_7955.sorted.filtered_peak_1955	18	.	2.42732	4.18425	1.84893
chr1	165567172	165567896	C7KUGACXX_6_7955.sorted.filtered_peak_1956	101	.	3.97132	12.96286	10.16938
chr1	165599870	165600801	C7KUGACXX_6_7955.sorted.filtered_peak_1957	280	.	5.61694	31.30433	28.03443
chr1	165609525	165609923	C7KUGACXX_6_7955.sorted.filtered_peak_1958	15	.	2.54107	3.78707	1.50470
chr1	165667315	165668295	C7KUGACXX_6_7955.sorted.filtered_peak_1959	119	.	4.22825	14.74769	11.93214
chr1	165737830	165738712	C7KUGACXX_6_7955.sorted.filtered_peak_1960	146	.	4.69606	17.60345	14.69053
chr1	165796635	165797543	C7KUGACXX_6_7955.sorted.filtered_peak_1961	20	.	2.46005	4.44187	2.07971
chr1	165840608	165840906	C7KUGACXX_6_7955.sorted.filtered_peak_1962	48	.	3.39933	7.42094	4.82817
chr1	166332869	166333160	C7KUGACXX_6_7955.sorted.filtered_peak_1963	19	.	2.79296	4.35702	1.98785
chr1	166458989	166459659	C7KUGACXX_6_7955.sorted.filtered_peak_1964	74	.	3.96931	10.14509	7.45894
chr1	166808261	166809310	C7KUGACXX_6_7955.sorted.filtered_peak_1965	54	.	3.16860	8.04816	5.46361
chr1	166844900	166845944	C7KUGACXX_6_7955.sorted.filtered_peak_1966	217	.	4.76142	24.80028	21.75783
chr1	166879722	166879988	C7KUGACXX_6_7955.sorted.filtered_peak_1967	42	.	3.26579	6.80175	4.24303
chr1	167028500	167028822	C7KUGACXX_6_7955.sorted.filtered_peak_1968	18	.	2.65699	4.19903	1.86539
chr1	167035851	167036125	C7KUGACXX_6_7955.sorted.filtered_peak_1969	32	.	3.08396	5.69511	3.20840
chr1	167059754	167060203	C7KUGACXX_6_7955.sorted.filtered_peak_1970	32	.	2.98512	5.77438	3.28917
chr1	167189314	167190319	C7KUGACXX_6_7955.sorted.filtered_peak_1971	289	.	4.46880	32.28620	28.95523
chr1	167191213	167191754	C7KUGACXX_6_7955.sorted.filtered_peak_1972	62	.	2.53569	8.88851	6.24233
chr1	167282155	167282405	C7KUGACXX_6_7955.sorted.filtered_peak_1973	20	.	2.79187	4.36671	2.00312
chr1	167416811	167417495	C7KUGACXX_6_7955.sorted.filtered_peak_1974	35	.	2.71757	6.06229	3.56992
chr1	167424788	167425523	C7KUGACXX_6_7955.sorted.filtered_peak_1975	21	.	2.28610	4.56636	2.19246
chr1	167443470	167443720	C7KUGACXX_6_7955.sorted.filtered_peak_1976	15	.	2.44635	3.80577	1.51897
chr1	167458547	167458960	C7KUGACXX_6_7955.sorted.filtered_peak_1977	19	.	2.25231	4.24413	1.90639
chr1	167461534	167461881	C7KUGACXX_6_7955.sorted.filtered_peak_1978	15	.	2.16812	3.79430	1.51022
chr1	167468887	167469299	C7KUGACXX_6_7955.sorted.filtered_peak_1979	17	.	2.25639	4.03575	1.72557
chr1	167469705	167470124	C7KUGACXX_6_7955.sorted.filtered_peak_1980	16	.	2.22882	3.90248	1.61028
chr1	167486653	167488013	C7KUGACXX_6_7955.sorted.filtered_peak_1981	31	.	2.46766	5.59015	3.12444
chr1	167503071	167503415	C7KUGACXX_6_7955.sorted.filtered_peak_1982	20	.	2.69756	4.45199	2.08523
chr1	167522490	167523458	C7KUGACXX_6_7955.sorted.filtered_peak_1983	82	.	3.39336	10.97615	8.25097
chr1	167569163	167569783	C7KUGACXX_6_7955.sorted.filtered_peak_1984	45	.	3.35668	7.11810	4.54881
chr1	167570531	167570825	C7KUGACXX_6_7955.sorted.filtered_peak_1985	13	.	2.40575	3.60579	1.36150
chr1	167586515	167587384	C7KUGACXX_6_7955.sorted.filtered_peak_1986	24	.	2.82184	4.83788	2.43253
chr1	167597297	167597893	C7KUGACXX_6_7955.sorted.filtered_peak_1987	83	.	3.16372	11.09216	8.36900
chr1	167606465	167606848	C7KUGACXX_6_7955.sorted.filtered_peak_1988	32	.	2.71253	5.68722	3.20312
chr1	167611448	167611766	C7KUGACXX_6_7955.sorted.filtered_peak_1989	40	.	3.01820	6.56155	4.02453
chr1	167657150	167657497	C7KUGACXX_6_7955.sorted.filtered_peak_1990	20	.	2.69438	4.41973	2.06350
chr1	167683597	167685174	C7KUGACXX_6_7955.sorted.filtered_peak_1991	49	.	2.72272	7.50474	4.90231
chr1	167690795	167691364	C7KUGACXX_6_7955.sorted.filtered_peak_1992	101	.	3.88727	12.91982	10.14421
chr1	167772518	167772947	C7KUGACXX_6_7955.sorted.filtered_peak_1993	58	.	3.52793	8.42422	5.80553
chr1	167774424	167774790	C7KUGACXX_6_7955.sorted.filtered_peak_1994	44	.	3.18340	7.00250	4.43261
chr1	167905024	167906132	C7KUGACXX_6_7955.sorted.filtered_peak_1995	301	.	4.97338	33.53738	30.19460
chr1	168051451	168051809	C7KUGACXX_6_7955.sorted.filtered_peak_1996	17	.	2.43895	4.06815	1.74936
chr1	168114931	168115283	C7KUGACXX_6_7955.sorted.filtered_peak_1997	17	.	2.57557	4.02548	1.72354
chr1	168147668	168148777	C7KUGACXX_6_7955.sorted.filtered_peak_1998	187	.	5.01141	21.82719	18.78723
chr1	168194865	168195666	C7KUGACXX_6_7955.sorted.filtered_peak_1999	55	.	3.14784	8.09583	5.50177
chr1	168204592	168204980	C7KUGACXX_6_7955.sorted.filtered_peak_2000	13	.	2.36530	3.63525	1.38475
[truncated: 26,450 more rows]
