# Supplementary material for: Potential impact of celiac disease genetic risk factors on T cell receptor signaling in gluten-specific CD4+ T cells
Source: Sci Rep. 2021 Apr 29;11:9252. doi: 10.1038/s41598-021-86612-5 (PMC8085175; doi:10.1038/s41598-021-86612-5)
Supplement: Supplementary file 1 — Supplementary Information. [file 41598_2021_86612_MOESM1_ESM.zip › data_supplements_manuscript/dhs_and_peakcalling/macs_peaks/C7KUGACXX_6_7955.sorted.filtered_peaks.xls]

# This file is generated by MACS version 2.2.6
# Command line: callpeak --treatment ./output/C7KUGACXX_6_7955.sorted.filtered.bam --name C7KUGACXX_6_7955.sorted.filtered --outdir ./output --format BAM --gsize hs --broad --nomodel --shift -125 --extsize 250 --bdg
# ARGUMENTS LIST:
# name = C7KUGACXX_6_7955.sorted.filtered
# format = BAM
# ChIP-seq file = ['./output/C7KUGACXX_6_7955.sorted.filtered.bam']
# control file = None
# effective genome size = 2.70e+09
# band width = 300
# model fold = [5, 50]
# qvalue cutoff for narrow/strong regions = 5.00e-02
# qvalue cutoff for broad/weak regions = 1.00e-01
# The maximum gap between significant sites is assigned as the read length/tag size.
# The minimum length of peaks is assigned as the predicted fragment length "d".
# Larger dataset will be scaled towards smaller dataset.
# Range for calculating regional lambda is: 10000 bps
# Broad region calling is on
# Paired-End mode is off

# tag size is determined as 42 bps
# total tags in treatment: 48903933
# tags after filtering in treatment: 48903930
# maximum duplicate tags at the same position in treatment = 1
# Redundant rate in treatment: 0.00
# Sequencing ends will be shifted towards 5' by 125 bp(s)
# d = 250
chr	start	end	length	pileup	-log10(pvalue)	fold_enrichment	-log10(qvalue)	name
chr1	713892	714307	416	45.45	31.87265	8.40324	28.56267	C7KUGACXX_6_7955.sorted.filtered_peak_1
chr1	805143	805524	382	16.00	5.28405	3.07517	2.82969	C7KUGACXX_6_7955.sorted.filtered_peak_2
chr1	825809	826315	507	14.78	4.58113	2.85517	2.20068	C7KUGACXX_6_7955.sorted.filtered_peak_3
chr1	840062	840345	284	23.00	7.63305	3.38985	5.03255	C7KUGACXX_6_7955.sorted.filtered_peak_4
chr1	894506	894904	399	36.82	13.88586	4.11647	11.03688	C7KUGACXX_6_7955.sorted.filtered_peak_5
chr1	901751	902569	819	20.50	4.83727	2.57923	2.43739	C7KUGACXX_6_7955.sorted.filtered_peak_6
chr1	911291	911713	423	17.80	4.86426	2.74216	2.47455	C7KUGACXX_6_7955.sorted.filtered_peak_7
chr1	948424	949195	772	34.15	14.95389	4.46955	12.12210	C7KUGACXX_6_7955.sorted.filtered_peak_8
chr1	954595	955443	849	40.88	14.09637	3.83243	11.26017	C7KUGACXX_6_7955.sorted.filtered_peak_9
chr1	968227	968718	492	17.94	5.29147	2.90306	2.85939	C7KUGACXX_6_7955.sorted.filtered_peak_10
chr1	975974	976411	438	31.71	9.98978	3.40830	7.30623	C7KUGACXX_6_7955.sorted.filtered_peak_11
chr1	994697	995200	504	21.97	5.78807	2.80299	3.32060	C7KUGACXX_6_7955.sorted.filtered_peak_12
chr1	999343	999936	594	22.44	5.42326	2.66210	2.97659	C7KUGACXX_6_7955.sorted.filtered_peak_13
chr1	1004421	1004941	521	30.82	9.95962	3.49762	7.25597	C7KUGACXX_6_7955.sorted.filtered_peak_14
chr1	1034420	1034756	337	17.21	6.07408	3.29487	3.56823	C7KUGACXX_6_7955.sorted.filtered_peak_15
chr1	1051299	1052031	733	68.54	34.33765	5.93096	30.96115	C7KUGACXX_6_7955.sorted.filtered_peak_16
chr1	1057484	1057999	516	21.15	5.38597	2.73463	2.93268	C7KUGACXX_6_7955.sorted.filtered_peak_17
chr1	1072744	1073005	262	19.97	5.98828	3.03528	3.48840	C7KUGACXX_6_7955.sorted.filtered_peak_18
chr1	1079325	1079784	460	13.42	3.46666	2.45218	1.23972	C7KUGACXX_6_7955.sorted.filtered_peak_19
chr1	1092860	1093850	991	21.56	6.28737	2.95734	3.81926	C7KUGACXX_6_7955.sorted.filtered_peak_20
chr1	1136325	1137110	786	29.34	6.48281	2.63946	3.95920	C7KUGACXX_6_7955.sorted.filtered_peak_21
chr1	1143475	1144121	647	28.74	5.33030	2.35081	2.91166	C7KUGACXX_6_7955.sorted.filtered_peak_22
chr1	1152101	1152696	596	45.67	12.18825	3.21470	9.39226	C7KUGACXX_6_7955.sorted.filtered_peak_23
chr1	1167210	1167831	622	62.91	28.32672	5.10017	25.11786	C7KUGACXX_6_7955.sorted.filtered_peak_24
chr1	1186284	1186578	295	18.01	6.55894	3.43941	4.01109	C7KUGACXX_6_7955.sorted.filtered_peak_25
chr1	1209046	1209710	665	36.67	15.14667	4.40032	12.27750	C7KUGACXX_6_7955.sorted.filtered_peak_26
chr1	1243175	1244162	988	64.69	20.65585	3.82420	17.61013	C7KUGACXX_6_7955.sorted.filtered_peak_27
chr1	1259719	1260585	867	43.57	17.20523	4.28018	14.29677	C7KUGACXX_6_7955.sorted.filtered_peak_28
chr1	1284539	1285363	825	28.88	8.60729	3.26767	5.95519	C7KUGACXX_6_7955.sorted.filtered_peak_29
chr1	1306715	1307176	462	33.00	6.13012	2.41861	3.63357	C7KUGACXX_6_7955.sorted.filtered_peak_30
chr1	1310434	1311056	623	78.24	35.98308	5.31644	32.58888	C7KUGACXX_6_7955.sorted.filtered_peak_31
chr1	1334429	1335570	1142	52.82	23.79972	4.75291	20.75377	C7KUGACXX_6_7955.sorted.filtered_peak_32
chr1	1342283	1343175	893	32.22	13.41766	4.17195	10.66558	C7KUGACXX_6_7955.sorted.filtered_peak_33
chr1	1376278	1376554	277	16.85	5.15047	2.93958	2.72178	C7KUGACXX_6_7955.sorted.filtered_peak_34
chr1	1406665	1407273	609	32.02	18.52263	5.97302	15.57298	C7KUGACXX_6_7955.sorted.filtered_peak_35
chr1	1446552	1447635	1084	38.52	21.58735	5.88390	18.58343	C7KUGACXX_6_7955.sorted.filtered_peak_36
chr1	1509614	1510690	1077	37.73	14.25031	4.03330	11.42372	C7KUGACXX_6_7955.sorted.filtered_peak_37
chr1	1550472	1551378	907	69.09	31.46910	5.24893	28.16257	C7KUGACXX_6_7955.sorted.filtered_peak_38
chr1	1565247	1566208	962	40.61	13.73108	3.66828	10.92972	C7KUGACXX_6_7955.sorted.filtered_peak_39
chr1	1590289	1590801	513	54.10	40.65121	9.96708	37.10052	C7KUGACXX_6_7955.sorted.filtered_peak_40
chr1	1609265	1609961	697	14.99	4.69986	2.89251	2.30621	C7KUGACXX_6_7955.sorted.filtered_peak_41
chr1	1624446	1624751	306	27.68	13.91279	5.18785	11.05350	C7KUGACXX_6_7955.sorted.filtered_peak_42
chr1	1655609	1656090	482	52.90	39.44530	9.70207	35.92980	C7KUGACXX_6_7955.sorted.filtered_peak_43
chr1	1677584	1678019	436	16.78	5.83706	3.21644	3.36315	C7KUGACXX_6_7955.sorted.filtered_peak_44
chr1	1709617	1710581	965	34.14	8.20782	2.79314	5.62747	C7KUGACXX_6_7955.sorted.filtered_peak_45
chr1	1711508	1712107	600	32.56	6.96401	2.63848	4.40321	C7KUGACXX_6_7955.sorted.filtered_peak_46
chr1	1790150	1790400	251	16.59	5.25904	3.00157	2.82163	C7KUGACXX_6_7955.sorted.filtered_peak_47
chr1	1822370	1823234	865	43.44	16.10698	3.79674	13.30503	C7KUGACXX_6_7955.sorted.filtered_peak_48
chr1	1840147	1840925	779	44.53	19.51488	4.84918	16.51344	C7KUGACXX_6_7955.sorted.filtered_peak_49
chr1	1850423	1851291	869	69.27	30.60402	4.89310	27.36477	C7KUGACXX_6_7955.sorted.filtered_peak_50
chr1	1963179	1963527	349	16.81	4.88032	2.82434	2.48318	C7KUGACXX_6_7955.sorted.filtered_peak_51
chr1	1981491	1981927	437	34.80	13.34847	4.11701	10.53013	C7KUGACXX_6_7955.sorted.filtered_peak_52
chr1	2064521	2065245	725	73.82	38.59248	6.22351	35.11755	C7KUGACXX_6_7955.sorted.filtered_peak_53
chr1	2080259	2080627	369	16.62	4.89973	2.85343	2.49407	C7KUGACXX_6_7955.sorted.filtered_peak_54
chr1	2120817	2121233	417	34.43	14.23881	4.41808	11.38707	C7KUGACXX_6_7955.sorted.filtered_peak_55
chr1	2126143	2126948	806	51.10	17.75058	4.02849	14.77829	C7KUGACXX_6_7955.sorted.filtered_peak_56
chr1	2130567	2131059	493	33.51	7.55959	2.73384	4.97102	C7KUGACXX_6_7955.sorted.filtered_peak_57
chr1	2136327	2137093	767	51.15	20.60273	4.46566	17.58866	C7KUGACXX_6_7955.sorted.filtered_peak_58
chr1	2158938	2159586	649	78.90	29.04121	4.32028	25.79974	C7KUGACXX_6_7955.sorted.filtered_peak_59
chr1	2165807	2166154	348	38.74	9.37126	2.91531	6.69837	C7KUGACXX_6_7955.sorted.filtered_peak_60
chr1	2186810	2187813	1004	36.43	11.61108	3.58348	8.83435	C7KUGACXX_6_7955.sorted.filtered_peak_61
chr1	2221952	2222747	796	33.26	11.41208	3.62843	8.68915	C7KUGACXX_6_7955.sorted.filtered_peak_62
chr1	2231841	2232986	1146	40.54	13.23082	3.70769	10.39698	C7KUGACXX_6_7955.sorted.filtered_peak_63
chr1	2313211	2313667	457	15.24	3.86105	2.51142	1.56962	C7KUGACXX_6_7955.sorted.filtered_peak_64
chr1	2322708	2323525	818	67.63	32.93867	5.26794	29.67309	C7KUGACXX_6_7955.sorted.filtered_peak_65
chr1	2343865	2344581	717	55.93	19.11281	3.85989	16.13502	C7KUGACXX_6_7955.sorted.filtered_peak_66
chr1	2345708	2346106	399	29.23	4.22567	2.08332	1.87996	C7KUGACXX_6_7955.sorted.filtered_peak_67
chr1	2457495	2458266	772	62.03	22.80223	4.32510	19.70015	C7KUGACXX_6_7955.sorted.filtered_peak_68
chr1	2477448	2478664	1217	49.89	9.70899	2.58694	7.03844	C7KUGACXX_6_7955.sorted.filtered_peak_69
chr1	2479525	2480449	925	40.03	6.29964	2.26221	3.78782	C7KUGACXX_6_7955.sorted.filtered_peak_70
chr1	2487031	2488160	1130	25.34	6.06546	2.71965	3.56563	C7KUGACXX_6_7955.sorted.filtered_peak_71
chr1	2509550	2510150	601	17.20	5.12657	2.89287	2.70806	C7KUGACXX_6_7955.sorted.filtered_peak_72
chr1	2516912	2517410	499	35.24	6.52627	2.45172	3.98459	C7KUGACXX_6_7955.sorted.filtered_peak_73
chr1	2517710	2518358	649	78.18	35.67368	5.28040	32.27843	C7KUGACXX_6_7955.sorted.filtered_peak_74
chr1	2573947	2574898	952	35.30	11.03946	3.49990	8.28475	C7KUGACXX_6_7955.sorted.filtered_peak_75
chr1	3393125	3393509	385	16.40	4.00954	2.50402	1.69890	C7KUGACXX_6_7955.sorted.filtered_peak_76
chr1	3407888	3408336	449	24.30	8.48174	3.54619	5.84956	C7KUGACXX_6_7955.sorted.filtered_peak_77
chr1	3447934	3448209	276	20.85	5.31700	2.73169	2.86989	C7KUGACXX_6_7955.sorted.filtered_peak_78
chr1	3541019	3541859	841	54.90	26.01558	5.01024	22.91607	C7KUGACXX_6_7955.sorted.filtered_peak_79
chr1	3566515	3566912	398	31.96	13.30182	4.36509	10.48684	C7KUGACXX_6_7955.sorted.filtered_peak_80
chr1	3640858	3641194	337	18.72	4.74957	2.65461	2.35308	C7KUGACXX_6_7955.sorted.filtered_peak_81
chr1	3663602	3664149	548	22.49	8.46208	3.72242	5.82600	C7KUGACXX_6_7955.sorted.filtered_peak_82
chr1	3688577	3689411	835	32.55	9.72911	3.28631	7.04734	C7KUGACXX_6_7955.sorted.filtered_peak_83
chr1	3712713	3713497	785	35.35	17.01145	4.94179	14.12373	C7KUGACXX_6_7955.sorted.filtered_peak_84
chr1	3773588	3774397	810	56.11	26.88567	5.33093	23.71329	C7KUGACXX_6_7955.sorted.filtered_peak_85
chr1	3806563	3806876	314	18.33	6.18656	3.25160	3.66913	C7KUGACXX_6_7955.sorted.filtered_peak_86
chr1	3807359	3807835	477	14.33	3.76518	2.53109	1.48313	C7KUGACXX_6_7955.sorted.filtered_peak_87
chr1	3816510	3818090	1581	73.62	24.69407	3.91853	21.56248	C7KUGACXX_6_7955.sorted.filtered_peak_88
chr1	3844410	3844699	290	14.03	4.13737	2.71853	1.80018	C7KUGACXX_6_7955.sorted.filtered_peak_89
chr1	4712707	4712965	259	14.79	4.55592	2.85546	2.16666	C7KUGACXX_6_7955.sorted.filtered_peak_90
chr1	5727218	5727678	461	26.09	6.33973	2.76676	3.81304	C7KUGACXX_6_7955.sorted.filtered_peak_91
chr1	5732325	5732818	494	26.86	6.24219	2.69424	3.72979	C7KUGACXX_6_7955.sorted.filtered_peak_92
chr1	5976083	5976351	269	15.35	3.95815	2.54730	1.65213	C7KUGACXX_6_7955.sorted.filtered_peak_93
chr1	6015742	6016116	375	19.02	5.06146	2.75190	2.63554	C7KUGACXX_6_7955.sorted.filtered_peak_94
chr1	6051746	6052875	1130	59.31	22.57068	4.14257	19.55178	C7KUGACXX_6_7955.sorted.filtered_peak_95
chr1	6086133	6086600	468	41.50	13.12063	3.61081	10.29491	C7KUGACXX_6_7955.sorted.filtered_peak_96
chr1	6088164	6088679	516	30.41	6.88329	2.69483	4.33725	C7KUGACXX_6_7955.sorted.filtered_peak_97
chr1	6187865	6188117	253	19.24	4.92620	2.68920	2.51023	C7KUGACXX_6_7955.sorted.filtered_peak_98
chr1	6259298	6260025	728	55.40	28.70366	5.68864	25.51450	C7KUGACXX_6_7955.sorted.filtered_peak_99
chr1	6265961	6266449	489	17.84	4.24258	2.51248	1.90313	C7KUGACXX_6_7955.sorted.filtered_peak_100
chr1	6295683	6296337	655	44.68	20.41602	4.83351	17.44133	C7KUGACXX_6_7955.sorted.filtered_peak_101
chr1	6306814	6307126	313	22.57	4.97468	2.52753	2.55457	C7KUGACXX_6_7955.sorted.filtered_peak_102
chr1	6320036	6320354	319	27.95	9.38161	3.55057	6.70336	C7KUGACXX_6_7955.sorted.filtered_peak_103
chr1	6403362	6403777	416	14.98	3.95466	2.57043	1.64601	C7KUGACXX_6_7955.sorted.filtered_peak_104
chr1	6408211	6409055	845	23.56	7.06817	3.08590	4.54628	C7KUGACXX_6_7955.sorted.filtered_peak_105
chr1	6419868	6420165	298	19.80	5.64743	2.91291	3.17926	C7KUGACXX_6_7955.sorted.filtered_peak_106
chr1	6453279	6454211	933	45.33	20.69649	4.94626	17.70104	C7KUGACXX_6_7955.sorted.filtered_peak_107
chr1	6483341	6483843	503	17.20	4.07071	2.48431	1.75192	C7KUGACXX_6_7955.sorted.filtered_peak_108
chr1	6519908	6520839	932	27.99	8.76530	3.30288	6.13975	C7KUGACXX_6_7955.sorted.filtered_peak_109
chr1	6525627	6526145	519	22.41	5.11167	2.58078	2.67410	C7KUGACXX_6_7955.sorted.filtered_peak_110
chr1	6535463	6535854	392	17.28	4.54825	2.66161	2.18072	C7KUGACXX_6_7955.sorted.filtered_peak_111
chr1	6546540	6546789	250	19.31	4.36833	2.47901	2.01666	C7KUGACXX_6_7955.sorted.filtered_peak_112
chr1	6614213	6614842	630	33.81	16.91880	5.22308	13.99901	C7KUGACXX_6_7955.sorted.filtered_peak_113
chr1	6639750	6640376	627	53.19	29.44558	6.08589	26.24950	C7KUGACXX_6_7955.sorted.filtered_peak_114
chr1	6661050	6661558	509	33.42	6.98579	2.59251	4.44268	C7KUGACXX_6_7955.sorted.filtered_peak_115
chr1	6662601	6663801	1201	37.39	9.27269	2.92590	6.61969	C7KUGACXX_6_7955.sorted.filtered_peak_116
chr1	6673123	6674048	926	59.07	27.35284	5.04776	24.18871	C7KUGACXX_6_7955.sorted.filtered_peak_117
chr1	6685037	6685605	569	23.15	7.70441	3.37447	5.11050	C7KUGACXX_6_7955.sorted.filtered_peak_118
chr1	6706711	6706960	250	15.70	4.49635	2.75937	2.11699	C7KUGACXX_6_7955.sorted.filtered_peak_119
chr1	6761568	6762205	638	37.38	17.24814	4.97382	14.30954	C7KUGACXX_6_7955.sorted.filtered_peak_120
chr1	6787603	6787852	250	15.26	4.82831	2.94131	2.40969	C7KUGACXX_6_7955.sorted.filtered_peak_121
chr1	6844508	6845658	1151	110.07	48.86919	5.28419	45.12411	C7KUGACXX_6_7955.sorted.filtered_peak_122
chr1	7740404	7740653	250	16.93	4.77763	2.78827	2.36993	C7KUGACXX_6_7955.sorted.filtered_peak_123
chr1	7764537	7764908	372	28.95	11.43331	4.10864	8.66953	C7KUGACXX_6_7955.sorted.filtered_peak_124
chr1	7831093	7831565	473	30.14	12.26646	4.19577	9.50066	C7KUGACXX_6_7955.sorted.filtered_peak_125
chr1	7843814	7844414	601	54.35	26.00378	5.55099	22.82514	C7KUGACXX_6_7955.sorted.filtered_peak_126
chr1	7902694	7903246	553	14.89	4.63329	2.87123	2.25087	C7KUGACXX_6_7955.sorted.filtered_peak_127
chr1	7990993	7991527	535	20.42	6.13545	3.01587	3.65062	C7KUGACXX_6_7955.sorted.filtered_peak_128
chr1	8008995	8009594	600	29.36	11.38031	3.98596	8.64601	C7KUGACXX_6_7955.sorted.filtered_peak_129
chr1	8013952	8014547	596	35.18	15.13367	4.63934	12.24558	C7KUGACXX_6_7955.sorted.filtered_peak_130
chr1	8021165	8022296	1132	60.91	29.19320	5.22991	25.98028	C7KUGACXX_6_7955.sorted.filtered_peak_131
chr1	8042434	8042683	250	19.27	6.71630	3.37952	4.16466	C7KUGACXX_6_7955.sorted.filtered_peak_132
chr1	8086112	8086692	581	26.04	7.95757	3.24911	5.34726	C7KUGACXX_6_7955.sorted.filtered_peak_133
chr1	8091498	8091901	404	14.73	3.88320	2.55174	1.59188	C7KUGACXX_6_7955.sorted.filtered_peak_134
chr1	8212725	8213541	817	26.45	10.00634	3.88940	7.29882	C7KUGACXX_6_7955.sorted.filtered_peak_135
chr1	8229629	8230165	537	27.29	11.22198	4.18375	8.47353	C7KUGACXX_6_7955.sorted.filtered_peak_136
chr1	8242221	8242922	702	33.18	14.92171	4.72053	12.05300	C7KUGACXX_6_7955.sorted.filtered_peak_137
chr1	8377992	8378241	250	19.17	5.50829	2.90021	3.05461	C7KUGACXX_6_7955.sorted.filtered_peak_138
chr1	8409073	8409513	441	17.33	4.20843	2.53283	1.86988	C7KUGACXX_6_7955.sorted.filtered_peak_139
chr1	8469292	8469638	347	14.01	3.44569	2.40815	1.23040	C7KUGACXX_6_7955.sorted.filtered_peak_140
chr1	8487640	8488011	372	23.52	4.70435	2.39703	2.31167	C7KUGACXX_6_7955.sorted.filtered_peak_141
chr1	8533294	8533568	275	14.70	3.60566	2.43594	1.35220	C7KUGACXX_6_7955.sorted.filtered_peak_142
chr1	8556163	8556428	266	17.19	6.00915	3.29075	3.49325	C7KUGACXX_6_7955.sorted.filtered_peak_143
chr1	8570430	8570859	430	15.62	4.75445	2.86899	2.36070	C7KUGACXX_6_7955.sorted.filtered_peak_144
chr1	8585421	8586316	896	25.97	7.52700	3.09505	4.95172	C7KUGACXX_6_7955.sorted.filtered_peak_145
chr1	8620816	8621520	705	16.64	4.56585	2.70704	2.19724	C7KUGACXX_6_7955.sorted.filtered_peak_146
chr1	8664139	8664571	433	19.56	6.67207	3.32881	4.12956	C7KUGACXX_6_7955.sorted.filtered_peak_147
chr1	8730039	8730302	264	15.29	3.60744	2.40406	1.36080	C7KUGACXX_6_7955.sorted.filtered_peak_148
chr1	8761116	8761893	778	43.53	17.96172	4.47257	15.01533	C7KUGACXX_6_7955.sorted.filtered_peak_149
chr1	8877193	8878277	1085	40.18	14.51965	3.90376	11.67871	C7KUGACXX_6_7955.sorted.filtered_peak_150
chr1	8908822	8909211	390	14.83	4.58542	2.86380	2.19441	C7KUGACXX_6_7955.sorted.filtered_peak_151
chr1	8918172	8918535	364	19.26	5.33669	2.83261	2.89557	C7KUGACXX_6_7955.sorted.filtered_peak_152
chr1	8938030	8939557	1528	46.03	14.16930	3.43170	11.37358	C7KUGACXX_6_7955.sorted.filtered_peak_153
chr1	8959977	8960345	369	20.47	8.35814	3.88306	5.73019	C7KUGACXX_6_7955.sorted.filtered_peak_154
chr1	8978247	8978536	290	18.12	6.63318	3.45885	4.08210	C7KUGACXX_6_7955.sorted.filtered_peak_155
chr1	9030875	9031409	535	18.10	6.27090	3.30103	3.74854	C7KUGACXX_6_7955.sorted.filtered_peak_156
chr1	9047974	9048395	422	17.47	4.81509	2.76370	2.40923	C7KUGACXX_6_7955.sorted.filtered_peak_157
chr1	9065214	9065494	281	18.42	5.84104	3.09426	3.35577	C7KUGACXX_6_7955.sorted.filtered_peak_158
chr1	9188880	9189775	896	28.19	8.44467	3.24447	5.80922	C7KUGACXX_6_7955.sorted.filtered_peak_159
chr1	9241246	9242146	901	17.74	4.67641	2.67693	2.29840	C7KUGACXX_6_7955.sorted.filtered_peak_160
chr1	9256344	9256880	537	17.78	5.20947	2.88404	2.77747	C7KUGACXX_6_7955.sorted.filtered_peak_161
chr1	9294205	9295271	1067	35.66	12.05801	3.73556	9.26878	C7KUGACXX_6_7955.sorted.filtered_peak_162
chr1	9299761	9300211	451	21.48	5.50496	2.74196	3.05944	C7KUGACXX_6_7955.sorted.filtered_peak_163
chr1	9352706	9353253	548	24.93	5.81700	2.65740	3.34621	C7KUGACXX_6_7955.sorted.filtered_peak_164
chr1	9470519	9470820	302	15.29	3.93052	2.54103	1.62645	C7KUGACXX_6_7955.sorted.filtered_peak_165
chr1	9473241	9473781	541	18.10	4.83796	2.72359	2.43493	C7KUGACXX_6_7955.sorted.filtered_peak_166
chr1	9486247	9486792	546	35.17	7.59541	2.66745	5.01330	C7KUGACXX_6_7955.sorted.filtered_peak_167
chr1	9488629	9489336	708	69.15	32.71165	5.31978	29.39669	C7KUGACXX_6_7955.sorted.filtered_peak_168
chr1	9551028	9551465	438	14.95	4.63510	2.87555	2.24611	C7KUGACXX_6_7955.sorted.filtered_peak_169
chr1	9599145	9599637	493	59.66	34.36620	6.73563	31.00157	C7KUGACXX_6_7955.sorted.filtered_peak_170
chr1	9648468	9649180	713	43.06	17.48492	4.30626	14.58884	C7KUGACXX_6_7955.sorted.filtered_peak_171
chr1	9687056	9687467	412	39.28	11.22486	3.28751	8.47785	C7KUGACXX_6_7955.sorted.filtered_peak_172
chr1	9689237	9690474	1238	29.95	5.73057	2.42401	3.26032	C7KUGACXX_6_7955.sorted.filtered_peak_173
chr1	9712016	9712856	841	29.84	6.09602	2.51344	3.60130	C7KUGACXX_6_7955.sorted.filtered_peak_174
chr1	9747322	9747799	478	19.30	3.49873	2.17444	1.26959	C7KUGACXX_6_7955.sorted.filtered_peak_175
chr1	9749235	9749700	466	26.04	6.89020	2.92494	4.33554	C7KUGACXX_6_7955.sorted.filtered_peak_176
chr1	9777456	9778192	737	45.59	16.59159	3.99709	13.70449	C7KUGACXX_6_7955.sorted.filtered_peak_177
chr1	9788628	9789210	583	19.66	4.92736	2.66473	2.51154	C7KUGACXX_6_7955.sorted.filtered_peak_178
chr1	9847720	9848044	325	18.46	6.91617	3.50644	4.37103	C7KUGACXX_6_7955.sorted.filtered_peak_179
chr1	9860202	9860483	282	18.62	6.95766	3.54654	4.38972	C7KUGACXX_6_7955.sorted.filtered_peak_180
chr1	9883868	9884736	869	33.80	9.89323	3.22849	7.22580	C7KUGACXX_6_7955.sorted.filtered_peak_181
chr1	9885580	9885971	392	22.17	3.65868	2.12295	1.40240	C7KUGACXX_6_7955.sorted.filtered_peak_182
chr1	9927390	9927794	405	14.89	4.26217	2.70966	1.91979	C7KUGACXX_6_7955.sorted.filtered_peak_183
chr1	9934914	9935268	355	17.34	5.07927	2.86820	2.66012	C7KUGACXX_6_7955.sorted.filtered_peak_184
chr1	9942286	9942535	250	13.68	3.79120	2.58751	1.51208	C7KUGACXX_6_7955.sorted.filtered_peak_185
chr1	9970067	9971254	1188	81.30	41.64674	5.61468	38.14209	C7KUGACXX_6_7955.sorted.filtered_peak_186
chr1	10002587	10003818	1232	28.07	11.25723	3.95263	8.56272	C7KUGACXX_6_7955.sorted.filtered_peak_187
chr1	10010447	10010741	295	19.13	7.30116	3.64054	4.70859	C7KUGACXX_6_7955.sorted.filtered_peak_188
chr1	10092442	10093384	943	69.02	38.46916	6.30703	35.03319	C7KUGACXX_6_7955.sorted.filtered_peak_189
chr1	10134472	10134771	300	15.48	4.97076	2.98083	2.54499	C7KUGACXX_6_7955.sorted.filtered_peak_190
chr1	10181985	10182329	345	13.81	4.01447	2.67969	1.68998	C7KUGACXX_6_7955.sorted.filtered_peak_191
chr1	10230173	10230584	412	14.21	4.23851	2.75215	1.88747	C7KUGACXX_6_7955.sorted.filtered_peak_192
chr1	10270130	10270756	627	51.80	25.70482	5.54534	22.56170	C7KUGACXX_6_7955.sorted.filtered_peak_193
chr1	10368041	10368362	322	18.76	5.68692	3.00194	3.21300	C7KUGACXX_6_7955.sorted.filtered_peak_194
chr1	10458569	10459606	1038	45.88	21.61946	4.97675	18.60728	C7KUGACXX_6_7955.sorted.filtered_peak_195
chr1	10490257	10491263	1007	45.26	20.21035	4.76396	17.23804	C7KUGACXX_6_7955.sorted.filtered_peak_196
chr1	10532267	10532859	593	44.19	16.37993	4.09514	13.47326	C7KUGACXX_6_7955.sorted.filtered_peak_197
chr1	10534792	10535497	706	41.71	14.65200	3.97165	11.77244	C7KUGACXX_6_7955.sorted.filtered_peak_198
chr1	10554828	10555601	774	25.78	8.23169	3.30812	5.62848	C7KUGACXX_6_7955.sorted.filtered_peak_199
chr1	10570752	10571515	764	30.76	8.59837	3.06310	5.99161	C7KUGACXX_6_7955.sorted.filtered_peak_200
chr1	10585098	10585600	503	22.87	8.19323	3.57003	5.58117	C7KUGACXX_6_7955.sorted.filtered_peak_201
chr1	10599256	10599810	555	15.54	4.02688	2.56249	1.71395	C7KUGACXX_6_7955.sorted.filtered_peak_202
chr1	10754220	10755210	991	41.49	13.00613	3.55112	10.20082	C7KUGACXX_6_7955.sorted.filtered_peak_203
chr1	10969963	10970314	352	16.13	5.03193	2.93240	2.62664	C7KUGACXX_6_7955.sorted.filtered_peak_204
chr1	11021169	11021533	365	14.48	4.21660	2.71321	1.89317	C7KUGACXX_6_7955.sorted.filtered_peak_205
chr1	11072154	11073256	1103	48.16	22.03453	5.00152	18.98013	C7KUGACXX_6_7955.sorted.filtered_peak_206
chr1	11097684	11098214	531	19.45	7.62275	3.69871	5.03154	C7KUGACXX_6_7955.sorted.filtered_peak_207
chr1	11119853	11120786	934	36.08	13.44686	3.88678	10.67878	C7KUGACXX_6_7955.sorted.filtered_peak_208
chr1	11159544	11160318	775	36.07	19.07290	5.28045	16.16145	C7KUGACXX_6_7955.sorted.filtered_peak_209
chr1	11301706	11302094	389	17.19	5.62578	3.11014	3.15558	C7KUGACXX_6_7955.sorted.filtered_peak_210
chr1	11322445	11323001	557	68.38	42.30928	7.57878	38.75054	C7KUGACXX_6_7955.sorted.filtered_peak_211
chr1	11332869	11333802	934	33.25	14.24852	4.41435	11.44252	C7KUGACXX_6_7955.sorted.filtered_peak_212
chr1	11538830	11539079	250	18.37	4.97909	2.77004	2.55221	C7KUGACXX_6_7955.sorted.filtered_peak_213
chr1	11710381	11710681	301	23.69	4.48555	2.32377	2.11870	C7KUGACXX_6_7955.sorted.filtered_peak_214
chr1	11714296	11714845	550	20.45	4.65111	2.52629	2.25861	C7KUGACXX_6_7955.sorted.filtered_peak_215
chr1	11724014	11724985	972	23.00	7.99000	3.47735	5.39103	C7KUGACXX_6_7955.sorted.filtered_peak_216
chr1	11740856	11741751	896	37.28	14.32334	4.13463	11.48123	C7KUGACXX_6_7955.sorted.filtered_peak_217
chr1	11753233	11753730	498	16.58	4.98587	2.89996	2.56317	C7KUGACXX_6_7955.sorted.filtered_peak_218
chr1	11779353	11780144	792	23.09	8.04015	3.52996	5.41438	C7KUGACXX_6_7955.sorted.filtered_peak_219
chr1	11790495	11790872	378	17.40	4.73623	2.72629	2.35321	C7KUGACXX_6_7955.sorted.filtered_peak_220
chr1	11795762	11796243	482	30.34	8.93917	3.24092	6.29049	C7KUGACXX_6_7955.sorted.filtered_peak_221
chr1	11796589	11797056	468	21.54	4.08425	2.28302	1.76468	C7KUGACXX_6_7955.sorted.filtered_peak_222
chr1	11865615	11866609	995	61.28	23.28993	4.18491	20.23479	C7KUGACXX_6_7955.sorted.filtered_peak_223
chr1	11953871	11954284	414	13.24	3.70254	2.57680	1.41852	C7KUGACXX_6_7955.sorted.filtered_peak_224
chr1	11967812	11969194	1383	60.01	18.41640	3.74139	15.40670	C7KUGACXX_6_7955.sorted.filtered_peak_225
chr1	11969646	11970154	509	36.54	5.83963	2.25767	3.35824	C7KUGACXX_6_7955.sorted.filtered_peak_226
chr1	11986318	11986794	477	35.78	18.54087	5.60031	15.55719	C7KUGACXX_6_7955.sorted.filtered_peak_227
chr1	11994329	11994881	553	25.80	10.90489	4.11425	8.22057	C7KUGACXX_6_7955.sorted.filtered_peak_228
chr1	12039901	12040818	918	58.22	29.77428	5.53691	26.58212	C7KUGACXX_6_7955.sorted.filtered_peak_229
chr1	12073472	12073800	329	17.39	3.86255	2.39335	1.56381	C7KUGACXX_6_7955.sorted.filtered_peak_230
chr1	12079183	12079769	587	70.61	39.60659	6.59363	36.12784	C7KUGACXX_6_7955.sorted.filtered_peak_231
chr1	12100677	12100982	306	14.76	3.85333	2.53967	1.57174	C7KUGACXX_6_7955.sorted.filtered_peak_232
chr1	12107120	12108027	908	22.99	6.46873	2.94575	3.96699	C7KUGACXX_6_7955.sorted.filtered_peak_233
chr1	12125906	12126155	250	19.92	4.60362	2.53767	2.21402	C7KUGACXX_6_7955.sorted.filtered_peak_234
chr1	12139390	12139851	462	16.26	4.47997	2.70581	2.11271	C7KUGACXX_6_7955.sorted.filtered_peak_235
chr1	12147705	12148277	573	25.43	8.82504	3.55605	6.18203	C7KUGACXX_6_7955.sorted.filtered_peak_236
chr1	12178713	12178965	253	16.09	5.06738	2.96895	2.64424	C7KUGACXX_6_7955.sorted.filtered_peak_237
chr1	12193057	12193419	363	17.55	6.30774	3.35555	3.78871	C7KUGACXX_6_7955.sorted.filtered_peak_238
chr1	12210595	12211075	481	27.12	8.39863	3.32746	5.75627	C7KUGACXX_6_7955.sorted.filtered_peak_239
chr1	12221828	12222303	476	34.72	10.52685	3.38383	7.80267	C7KUGACXX_6_7955.sorted.filtered_peak_240
chr1	12233652	12234138	487	50.87	17.62910	3.93575	14.69138	C7KUGACXX_6_7955.sorted.filtered_peak_241
chr1	12237943	12238448	506	36.72	10.46672	3.29951	7.72493	C7KUGACXX_6_7955.sorted.filtered_peak_242
chr1	12261643	12261929	287	16.62	4.54741	2.70510	2.17755	C7KUGACXX_6_7955.sorted.filtered_peak_243
chr1	12289784	12290569	786	22.15	8.13681	3.55867	5.55507	C7KUGACXX_6_7955.sorted.filtered_peak_244
chr1	12356648	12356897	250	15.23	4.80562	2.93458	2.38946	C7KUGACXX_6_7955.sorted.filtered_peak_245
chr1	12405447	12405827	381	17.33	4.15158	2.50583	1.82448	C7KUGACXX_6_7955.sorted.filtered_peak_246
chr1	12495701	12496005	305	21.90	5.63042	2.77103	3.15927	C7KUGACXX_6_7955.sorted.filtered_peak_247
chr1	12509403	12509925	523	30.63	11.35610	3.94058	8.59146	C7KUGACXX_6_7955.sorted.filtered_peak_248
chr1	12533042	12533596	555	22.33	5.81023	2.79696	3.33594	C7KUGACXX_6_7955.sorted.filtered_peak_249
chr1	12570755	12571257	503	25.89	9.12029	3.64262	6.44852	C7KUGACXX_6_7955.sorted.filtered_peak_250
chr1	12664200	12664715	516	31.28	12.69920	4.21629	9.91722	C7KUGACXX_6_7955.sorted.filtered_peak_251
chr1	12677591	12678579	989	29.86	5.25684	2.31622	2.81661	C7KUGACXX_6_7955.sorted.filtered_peak_252
chr1	12679847	12680161	315	32.67	6.56480	2.54487	4.02214	C7KUGACXX_6_7955.sorted.filtered_peak_253
chr1	12718838	12719359	522	16.19	5.05799	2.94361	2.64607	C7KUGACXX_6_7955.sorted.filtered_peak_254
chr1	13992149	13992493	345	15.71	4.81459	2.89240	2.41188	C7KUGACXX_6_7955.sorted.filtered_peak_255
chr1	14026551	14027249	699	27.03	6.50075	2.73814	3.98936	C7KUGACXX_6_7955.sorted.filtered_peak_256
chr1	14029235	14029739	505	26.52	6.13707	2.67071	3.64050	C7KUGACXX_6_7955.sorted.filtered_peak_257
chr1	14057156	14057872	717	38.59	15.48279	4.37365	12.59613	C7KUGACXX_6_7955.sorted.filtered_peak_258
chr1	14075392	14076385	994	43.54	17.49395	4.14421	14.62354	C7KUGACXX_6_7955.sorted.filtered_peak_259
chr1	14136169	14136418	250	16.40	4.28810	2.62359	1.93604	C7KUGACXX_6_7955.sorted.filtered_peak_260
chr1	15438705	15439022	318	16.34	4.45915	2.68546	2.10082	C7KUGACXX_6_7955.sorted.filtered_peak_261
chr1	15482953	15483209	257	17.58	4.98254	2.82695	2.55404	C7KUGACXX_6_7955.sorted.filtered_peak_262
chr1	15558139	15558388	250	15.94	5.11245	3.00019	2.68554	C7KUGACXX_6_7955.sorted.filtered_peak_263
chr1	15575553	15576072	520	27.53	8.67979	3.37816	6.02364	C7KUGACXX_6_7955.sorted.filtered_peak_264
chr1	15631264	15631554	291	14.57	4.43894	2.81694	2.06416	C7KUGACXX_6_7955.sorted.filtered_peak_265
chr1	15649998	15650397	400	14.08	4.09383	2.69609	1.77739	C7KUGACXX_6_7955.sorted.filtered_peak_266
chr1	15666994	15667253	260	18.17	4.99829	2.79262	2.56905	C7KUGACXX_6_7955.sorted.filtered_peak_267
chr1	15672391	15672728	338	26.33	8.63255	3.45305	5.97871	C7KUGACXX_6_7955.sorted.filtered_peak_268
chr1	15679008	15679303	296	18.04	6.34051	3.32591	3.82609	C7KUGACXX_6_7955.sorted.filtered_peak_269
chr1	15735868	15736539	672	43.73	12.69596	3.42289	9.87526	C7KUGACXX_6_7955.sorted.filtered_peak_270
chr1	15738668	15738964	297	31.58	5.66694	2.35429	3.20606	C7KUGACXX_6_7955.sorted.filtered_peak_271
chr1	15743692	15744372	681	22.11	5.50959	2.71466	3.05623	C7KUGACXX_6_7955.sorted.filtered_peak_272
chr1	15757520	15757940	421	17.22	3.90518	2.41808	1.60577	C7KUGACXX_6_7955.sorted.filtered_peak_273
chr1	15850698	15851865	1168	111.45	36.46587	4.12962	33.01591	C7KUGACXX_6_7955.sorted.filtered_peak_274
chr1	15852933	15853503	571	89.71	23.76551	3.31976	20.66053	C7KUGACXX_6_7955.sorted.filtered_peak_275
chr1	15905610	15905922	313	19.97	7.93297	3.79412	5.31265	C7KUGACXX_6_7955.sorted.filtered_peak_276
chr1	15906171	15906420	250	13.00	3.57254	2.53250	1.30827	C7KUGACXX_6_7955.sorted.filtered_peak_277
chr1	15929922	15930414	493	30.65	15.69595	5.27844	12.81235	C7KUGACXX_6_7955.sorted.filtered_peak_278
chr1	15943475	15944335	861	47.07	19.01421	4.22569	16.10751	C7KUGACXX_6_7955.sorted.filtered_peak_279
chr1	16010860	16011147	288	16.42	4.07306	2.53083	1.75174	C7KUGACXX_6_7955.sorted.filtered_peak_280
chr1	16011542	16011920	379	15.31	3.53639	2.37225	1.30142	C7KUGACXX_6_7955.sorted.filtered_peak_281
chr1	16067931	16068180	250	16.99	4.56843	2.69690	2.18733	C7KUGACXX_6_7955.sorted.filtered_peak_282
chr1	16142067	16142375	309	21.56	9.06140	4.08033	6.38599	C7KUGACXX_6_7955.sorted.filtered_peak_283
chr1	16160768	16162874	2107	66.57	20.19252	3.47832	17.21402	C7KUGACXX_6_7955.sorted.filtered_peak_284
chr1	16173862	16174942	1081	57.70	21.89393	4.11757	18.87627	C7KUGACXX_6_7955.sorted.filtered_peak_285
chr1	16175129	16175427	299	27.35	3.71179	1.99480	1.44256	C7KUGACXX_6_7955.sorted.filtered_peak_286
chr1	16276038	16276703	666	40.77	15.10608	4.01125	12.25795	C7KUGACXX_6_7955.sorted.filtered_peak_287
chr1	16292643	16293092	450	22.43	7.40513	3.33250	4.82914	C7KUGACXX_6_7955.sorted.filtered_peak_288
chr1	16301859	16302969	1111	34.94	15.10961	4.32564	12.31492	C7KUGACXX_6_7955.sorted.filtered_peak_289
chr1	16335584	16335853	270	17.67	4.19427	2.50783	1.85412	C7KUGACXX_6_7955.sorted.filtered_peak_290
chr1	16375146	16375403	258	14.24	4.12205	2.70007	1.79229	C7KUGACXX_6_7955.sorted.filtered_peak_291
chr1	16382651	16382918	268	17.75	6.37259	3.39259	3.83308	C7KUGACXX_6_7955.sorted.filtered_peak_292
chr1	16405373	16405987	615	21.67	7.12519	3.29298	4.56459	C7KUGACXX_6_7955.sorted.filtered_peak_293
chr1	16450335	16450599	265	19.34	4.87090	2.65940	2.46343	C7KUGACXX_6_7955.sorted.filtered_peak_294
chr1	16494294	16494543	250	13.17	3.54755	2.50769	1.31351	C7KUGACXX_6_7955.sorted.filtered_peak_295
chr1	16532968	16533716	749	51.33	19.49769	4.41692	16.46468	C7KUGACXX_6_7955.sorted.filtered_peak_296
chr1	16543732	16544234	503	33.86	13.23041	4.14276	10.42121	C7KUGACXX_6_7955.sorted.filtered_peak_297
chr1	16563224	16563902	679	37.74	15.12547	4.22114	12.27252	C7KUGACXX_6_7955.sorted.filtered_peak_298
chr1	16570897	16571411	515	18.19	5.57286	2.99706	3.11423	C7KUGACXX_6_7955.sorted.filtered_peak_299
chr1	16678763	16679453	691	43.91	18.80914	4.81962	15.79763	C7KUGACXX_6_7955.sorted.filtered_peak_300
chr1	16693326	16694530	1205	68.46	27.85820	4.80248	24.62340	C7KUGACXX_6_7955.sorted.filtered_peak_301
chr1	16713772	16714027	256	18.23	5.34859	2.92962	2.88565	C7KUGACXX_6_7955.sorted.filtered_peak_302
chr1	16747241	16747832	592	18.02	6.67589	3.44122	4.14665	C7KUGACXX_6_7955.sorted.filtered_peak_303
chr1	16766961	16768142	1182	30.51	9.66285	3.44575	6.96693	C7KUGACXX_6_7955.sorted.filtered_peak_304
chr1	16825312	16826415	1104	25.16	11.52140	4.38283	8.80308	C7KUGACXX_6_7955.sorted.filtered_peak_305
chr1	16840396	16840932	537	26.14	13.06806	4.90936	10.27887	C7KUGACXX_6_7955.sorted.filtered_peak_306
chr1	16939720	16940459	740	54.98	17.22605	3.65791	14.29086	C7KUGACXX_6_7955.sorted.filtered_peak_307
chr1	16970695	16971426	732	37.09	19.28085	5.52591	16.31431	C7KUGACXX_6_7955.sorted.filtered_peak_308
chr1	17036289	17036623	335	27.30	9.16868	3.56091	6.48476	C7KUGACXX_6_7955.sorted.filtered_peak_309
chr1	17053753	17054328	576	20.79	7.49524	3.49632	4.92409	C7KUGACXX_6_7955.sorted.filtered_peak_310
chr1	17215663	17215922	260	17.28	6.05267	3.30686	3.53018	C7KUGACXX_6_7955.sorted.filtered_peak_311
chr1	17222606	17223195	590	20.98	8.82449	3.97685	6.18778	C7KUGACXX_6_7955.sorted.filtered_peak_312
chr1	17230787	17232084	1298	54.56	22.05240	4.44996	18.99526	C7KUGACXX_6_7955.sorted.filtered_peak_313
chr1	17240036	17241059	1024	37.56	19.64380	5.26872	16.72087	C7KUGACXX_6_7955.sorted.filtered_peak_314
chr1	17278011	17278457	447	18.99	7.22267	3.61666	4.63892	C7KUGACXX_6_7955.sorted.filtered_peak_315
chr1	17286907	17287678	772	15.04	4.31475	2.71422	1.97497	C7KUGACXX_6_7955.sorted.filtered_peak_316
chr1	17338075	17338719	645	23.02	8.63682	3.72519	5.99512	C7KUGACXX_6_7955.sorted.filtered_peak_317
chr1	17380199	17380924	726	64.71	36.22110	6.44460	32.84209	C7KUGACXX_6_7955.sorted.filtered_peak_318
chr1	17490923	17491172	250	13.18	3.44684	2.45947	1.22822	C7KUGACXX_6_7955.sorted.filtered_peak_319
chr1	17563407	17563872	466	18.33	5.84715	3.08858	3.37489	C7KUGACXX_6_7955.sorted.filtered_peak_320
chr1	17746387	17746694	308	15.61	4.60198	2.80300	2.22014	C7KUGACXX_6_7955.sorted.filtered_peak_321
chr1	17764108	17764554	447	27.01	4.63058	2.24664	2.24802	C7KUGACXX_6_7955.sorted.filtered_peak_322
chr1	17766022	17766491	470	36.97	10.13638	3.16305	7.43136	C7KUGACXX_6_7955.sorted.filtered_peak_323
chr1	19228937	19229593	657	58.40	26.71432	5.26995	23.51381	C7KUGACXX_6_7955.sorted.filtered_peak_324
chr1	19252984	19253533	550	45.03	19.17267	4.66741	16.19446	C7KUGACXX_6_7955.sorted.filtered_peak_325
chr1	19278342	19278858	517	40.25	8.48496	2.67794	5.84745	C7KUGACXX_6_7955.sorted.filtered_peak_326
chr1	19283025	19283582	558	58.12	20.26019	3.92357	17.27709	C7KUGACXX_6_7955.sorted.filtered_peak_327
chr1	19337512	19337941	430	22.33	7.61314	3.43708	5.01455	C7KUGACXX_6_7955.sorted.filtered_peak_328
chr1	19400847	19401517	671	22.31	6.26971	2.96397	3.75447	C7KUGACXX_6_7955.sorted.filtered_peak_329
chr1	19536368	19537313	946	47.85	19.24779	4.25751	16.31688	C7KUGACXX_6_7955.sorted.filtered_peak_330
chr1	19577869	19578427	559	46.19	22.87823	5.67081	19.76424	C7KUGACXX_6_7955.sorted.filtered_peak_331
chr1	19638171	19639090	920	37.39	15.42094	4.30257	12.59113	C7KUGACXX_6_7955.sorted.filtered_peak_332
chr1	19717290	19718319	1030	35.13	11.82907	3.61742	9.09668	C7KUGACXX_6_7955.sorted.filtered_peak_333
chr1	19789509	19790112	604	30.62	11.10092	3.77660	8.38625	C7KUGACXX_6_7955.sorted.filtered_peak_334
chr1	19803463	19804225	763	23.46	6.18295	2.85409	3.67400	C7KUGACXX_6_7955.sorted.filtered_peak_335
chr1	19811706	19812602	897	53.84	19.17746	4.00892	16.20614	C7KUGACXX_6_7955.sorted.filtered_peak_336
chr1	19908779	19909097	319	18.40	6.81189	3.50943	4.24825	C7KUGACXX_6_7955.sorted.filtered_peak_337
chr1	19923108	19924381	1274	44.36	16.96815	3.87253	14.13582	C7KUGACXX_6_7955.sorted.filtered_peak_338
chr1	19933328	19933585	258	15.60	5.05150	3.00226	2.62140	C7KUGACXX_6_7955.sorted.filtered_peak_339
chr1	19988263	19988564	302	20.68	5.20192	2.68390	2.77857	C7KUGACXX_6_7955.sorted.filtered_peak_340
chr1	20014658	20015155	498	19.60	7.26836	3.52567	4.71096	C7KUGACXX_6_7955.sorted.filtered_peak_341
chr1	20015348	20015606	259	16.58	5.02094	2.91798	2.58914	C7KUGACXX_6_7955.sorted.filtered_peak_342
chr1	20037485	20037901	417	14.51	4.10905	2.66167	1.79932	C7KUGACXX_6_7955.sorted.filtered_peak_343
chr1	20042150	20042462	313	18.78	6.54553	3.36339	4.00121	C7KUGACXX_6_7955.sorted.filtered_peak_344
chr1	20126210	20126994	785	16.42	5.00831	2.90413	2.59815	C7KUGACXX_6_7955.sorted.filtered_peak_345
chr1	20208592	20209189	598	50.40	25.28747	5.53905	22.15989	C7KUGACXX_6_7955.sorted.filtered_peak_346
chr1	20478648	20479397	750	18.56	6.43056	3.29340	3.91651	C7KUGACXX_6_7955.sorted.filtered_peak_347
chr1	20511856	20512985	1130	19.32	4.63866	2.57015	2.26684	C7KUGACXX_6_7955.sorted.filtered_peak_348
chr1	20539268	20539554	287	16.75	4.18732	2.55452	1.85239	C7KUGACXX_6_7955.sorted.filtered_peak_349
chr1	20833950	20834875	926	28.71	11.99591	4.13298	9.26209	C7KUGACXX_6_7955.sorted.filtered_peak_350
chr1	20848901	20849201	301	17.06	5.93203	3.26628	3.42634	C7KUGACXX_6_7955.sorted.filtered_peak_351
chr1	20959796	20960816	1021	23.59	7.69483	3.34481	5.09536	C7KUGACXX_6_7955.sorted.filtered_peak_352
chr1	20966625	20967019	395	17.44	6.14924	3.32758	3.62702	C7KUGACXX_6_7955.sorted.filtered_peak_353
chr1	20987494	20988417	924	52.00	24.10118	4.91056	21.04856	C7KUGACXX_6_7955.sorted.filtered_peak_354
chr1	21022958	21023605	648	23.52	7.90373	3.43546	5.28836	C7KUGACXX_6_7955.sorted.filtered_peak_355
chr1	21044165	21044479	315	15.70	4.02126	2.55427	1.70078	C7KUGACXX_6_7955.sorted.filtered_peak_356
chr1	21059485	21059917	433	31.98	12.40282	4.10166	9.61098	C7KUGACXX_6_7955.sorted.filtered_peak_357
chr1	21112697	21114067	1371	62.99	23.57831	4.21515	20.48916	C7KUGACXX_6_7955.sorted.filtered_peak_358
chr1	21259397	21259646	250	14.89	3.83245	2.52330	1.54871	C7KUGACXX_6_7955.sorted.filtered_peak_359
chr1	21348804	21349503	700	19.60	6.80072	3.36633	4.25342	C7KUGACXX_6_7955.sorted.filtered_peak_360
chr1	21415773	21416069	297	14.29	4.28214	2.76579	1.92666	C7KUGACXX_6_7955.sorted.filtered_peak_361
chr1	21503019	21503832	814	61.57	26.95637	4.97453	23.76883	C7KUGACXX_6_7955.sorted.filtered_peak_362
chr1	21581792	21582048	257	21.07	7.17925	3.41953	4.58502	C7KUGACXX_6_7955.sorted.filtered_peak_363
chr1	21620812	21621486	675	46.60	15.80786	3.82907	12.92166	C7KUGACXX_6_7955.sorted.filtered_peak_364
chr1	21650866	21651642	777	20.84	5.87377	2.91633	3.38720	C7KUGACXX_6_7955.sorted.filtered_peak_365
chr1	21660620	21661282	663	30.30	10.09564	3.52097	7.41888	C7KUGACXX_6_7955.sorted.filtered_peak_366
chr1	21671735	21672457	723	34.54	11.87004	3.61542	9.14862	C7KUGACXX_6_7955.sorted.filtered_peak_367
chr1	21695073	21695322	250	15.38	4.90813	2.96212	2.48738	C7KUGACXX_6_7955.sorted.filtered_peak_368
chr1	21766177	21766809	633	34.83	18.32615	5.59031	15.35599	C7KUGACXX_6_7955.sorted.filtered_peak_369
chr1	22028224	22028506	283	13.29	3.72806	2.58539	1.44040	C7KUGACXX_6_7955.sorted.filtered_peak_370
chr1	22100068	22100379	312	14.17	4.12419	2.70195	1.80439	C7KUGACXX_6_7955.sorted.filtered_peak_371
chr1	22108724	22110323	1600	49.53	17.96913	3.84229	15.09903	C7KUGACXX_6_7955.sorted.filtered_peak_372
chr1	22263767	22264181	415	21.84	6.82786	3.18092	4.28554	C7KUGACXX_6_7955.sorted.filtered_peak_373
chr1	22290563	22290827	265	20.65	8.29822	3.91615	5.63941	C7KUGACXX_6_7955.sorted.filtered_peak_374
chr1	22345517	22345894	378	18.92	7.22050	3.60302	4.64154	C7KUGACXX_6_7955.sorted.filtered_peak_375
chr1	22350935	22352632	1698	45.26	14.94804	3.74148	12.08308	C7KUGACXX_6_7955.sorted.filtered_peak_376
chr1	22366086	22366853	768	49.17	28.06665	6.40484	24.87112	C7KUGACXX_6_7955.sorted.filtered_peak_377
chr1	22378935	22380024	1090	40.74	14.68608	3.90292	11.84752	C7KUGACXX_6_7955.sorted.filtered_peak_378
chr1	22415794	22416595	802	18.02	4.56271	2.62106	2.18943	C7KUGACXX_6_7955.sorted.filtered_peak_379
chr1	22431426	22431730	305	20.22	6.10143	3.06266	3.59075	C7KUGACXX_6_7955.sorted.filtered_peak_380
chr1	22743102	22743354	253	17.69	4.94898	2.80326	2.52869	C7KUGACXX_6_7955.sorted.filtered_peak_381
chr1	22778113	22779120	1008	43.03	16.69438	4.27140	13.77330	C7KUGACXX_6_7955.sorted.filtered_peak_382
chr1	22968543	22968796	254	17.69	5.85755	3.18185	3.35478	C7KUGACXX_6_7955.sorted.filtered_peak_383
chr1	23031032	23031281	250	18.12	5.44977	2.96543	2.98944	C7KUGACXX_6_7955.sorted.filtered_peak_384
chr1	23302989	23303407	419	15.79	5.16820	3.03702	2.72841	C7KUGACXX_6_7955.sorted.filtered_peak_385
chr1	23345639	23346313	675	39.84	18.51115	4.89853	15.57215	C7KUGACXX_6_7955.sorted.filtered_peak_386
chr1	23426756	23427082	327	24.99	6.25935	2.80697	3.73425	C7KUGACXX_6_7955.sorted.filtered_peak_387
chr1	23429843	23430232	390	22.92	5.11132	2.54770	2.68481	C7KUGACXX_6_7955.sorted.filtered_peak_388
chr1	23445423	23446064	642	20.12	5.99770	3.02427	3.49609	C7KUGACXX_6_7955.sorted.filtered_peak_389
chr1	23494258	23494514	257	21.56	5.63549	2.80423	3.15514	C7KUGACXX_6_7955.sorted.filtered_peak_390
chr1	23494903	23495545	643	30.01	11.11237	3.82557	8.39153	C7KUGACXX_6_7955.sorted.filtered_peak_391
chr1	23504132	23504425	294	15.63	4.85513	2.91644	2.44975	C7KUGACXX_6_7955.sorted.filtered_peak_392
chr1	23670191	23671328	1138	51.65	19.19548	3.96049	16.26167	C7KUGACXX_6_7955.sorted.filtered_peak_393
chr1	23694552	23695790	1239	60.05	24.41748	4.61600	21.28894	C7KUGACXX_6_7955.sorted.filtered_peak_394
chr1	23730420	23730790	371	23.99	8.14625	3.46923	5.52542	C7KUGACXX_6_7955.sorted.filtered_peak_395
chr1	23810606	23811398	793	33.08	13.65788	4.36861	10.82982	C7KUGACXX_6_7955.sorted.filtered_peak_396
chr1	23823601	23823909	309	18.62	7.00599	3.54877	4.43962	C7KUGACXX_6_7955.sorted.filtered_peak_397
chr1	23854684	23855141	458	28.68	7.47932	2.93439	4.90189	C7KUGACXX_6_7955.sorted.filtered_peak_398
chr1	23857638	23858070	433	28.96	8.58186	3.24121	5.93990	C7KUGACXX_6_7955.sorted.filtered_peak_399
chr1	23866188	23866753	566	29.50	13.37792	4.66041	10.56044	C7KUGACXX_6_7955.sorted.filtered_peak_400
chr1	23871098	23871524	427	17.68	4.28219	2.53523	1.93845	C7KUGACXX_6_7955.sorted.filtered_peak_401
chr1	23881066	23881889	824	33.07	7.73989	2.73964	5.17926	C7KUGACXX_6_7955.sorted.filtered_peak_402
chr1	23885923	23886307	385	40.95	11.10812	3.17682	8.36851	C7KUGACXX_6_7955.sorted.filtered_peak_403
chr1	23945877	23946537	661	17.35	4.27825	2.55491	1.93326	C7KUGACXX_6_7955.sorted.filtered_peak_404
chr1	23961562	23961971	410	16.05	4.04619	2.54262	1.73013	C7KUGACXX_6_7955.sorted.filtered_peak_405
chr1	23964070	23964333	264	15.99	3.93389	2.49509	1.64230	C7KUGACXX_6_7955.sorted.filtered_peak_406
chr1	24017995	24018899	905	31.88	14.21352	4.36079	11.45242	C7KUGACXX_6_7955.sorted.filtered_peak_407
chr1	24069579	24070385	807	33.34	12.64378	4.07851	9.83844	C7KUGACXX_6_7955.sorted.filtered_peak_408
chr1	24098664	24099150	487	15.84	5.21773	3.04650	2.77962	C7KUGACXX_6_7955.sorted.filtered_peak_409
chr1	24104352	24105203	852	28.78	10.27011	3.66968	7.58560	C7KUGACXX_6_7955.sorted.filtered_peak_410
chr1	24117386	24117810	425	23.80	8.72308	3.67712	6.07936	C7KUGACXX_6_7955.sorted.filtered_peak_411
chr1	24127083	24127623	541	54.82	23.78431	4.96766	20.66166	C7KUGACXX_6_7955.sorted.filtered_peak_412
chr1	24136235	24136543	309	16.26	4.96846	2.91389	2.54910	C7KUGACXX_6_7955.sorted.filtered_peak_413
chr1	24151598	24152124	527	22.00	8.39856	3.71425	5.77929	C7KUGACXX_6_7955.sorted.filtered_peak_414
chr1	24164792	24165329	538	15.58	5.01839	2.99852	2.58314	C7KUGACXX_6_7955.sorted.filtered_peak_415
chr1	24194419	24195295	877	33.11	14.01263	4.30730	11.21478	C7KUGACXX_6_7955.sorted.filtered_peak_416
chr1	24285334	24286682	1349	50.14	17.54140	3.98933	14.58464	C7KUGACXX_6_7955.sorted.filtered_peak_417
chr1	24306456	24307303	848	58.48	24.37114	4.63011	21.27097	C7KUGACXX_6_7955.sorted.filtered_peak_418
chr1	24397354	24397656	303	16.12	4.96992	2.90688	2.57166	C7KUGACXX_6_7955.sorted.filtered_peak_419
chr1	24439052	24439329	278	18.58	6.05728	3.18053	3.54719	C7KUGACXX_6_7955.sorted.filtered_peak_420
chr1	24476962	24477226	265	17.98	5.61803	3.05820	3.13544	C7KUGACXX_6_7955.sorted.filtered_peak_421
chr1	24648408	24648732	325	20.62	4.11061	2.33139	1.78124	C7KUGACXX_6_7955.sorted.filtered_peak_422
chr1	24718809	24719348	540	18.36	4.35452	2.52150	2.00733	C7KUGACXX_6_7955.sorted.filtered_peak_423
chr1	24740132	24740475	344	42.19	12.77462	3.47936	9.96364	C7KUGACXX_6_7955.sorted.filtered_peak_424
chr1	24741984	24742533	550	54.71	21.84760	4.44269	18.80980	C7KUGACXX_6_7955.sorted.filtered_peak_425
chr1	24807731	24808770	1040	16.42	4.43340	2.67903	2.06478	C7KUGACXX_6_7955.sorted.filtered_peak_426
chr1	24828563	24829733	1171	33.43	7.29742	2.63900	4.74800	C7KUGACXX_6_7955.sorted.filtered_peak_427
chr1	24861496	24862045	550	32.88	11.96475	3.87227	9.19987	C7KUGACXX_6_7955.sorted.filtered_peak_428
chr1	24863056	24863410	355	33.65	10.69511	3.49528	7.96351	C7KUGACXX_6_7955.sorted.filtered_peak_429
chr1	24867577	24867826	250	20.36	5.14171	2.70263	2.70220	C7KUGACXX_6_7955.sorted.filtered_peak_430
chr1	24913693	24913968	276	18.83	5.61039	2.98138	3.13369	C7KUGACXX_6_7955.sorted.filtered_peak_431
chr1	24961721	24962103	383	14.67	3.88984	2.56418	1.59594	C7KUGACXX_6_7955.sorted.filtered_peak_432
chr1	24969120	24970101	982	86.85	44.25562	5.76806	40.66960	C7KUGACXX_6_7955.sorted.filtered_peak_433
chr1	25036305	25036636	332	16.40	5.53514	3.14742	3.06343	C7KUGACXX_6_7955.sorted.filtered_peak_434
chr1	25071329	25072226	898	67.90	33.47249	5.41493	30.18115	C7KUGACXX_6_7955.sorted.filtered_peak_435
chr1	25078527	25078790	264	14.45	4.23086	2.72319	1.90465	C7KUGACXX_6_7955.sorted.filtered_peak_436
chr1	25174367	25175498	1132	34.24	12.40636	3.83647	9.64285	C7KUGACXX_6_7955.sorted.filtered_peak_437
chr1	25199245	25199584	340	14.77	4.17186	2.67902	1.83826	C7KUGACXX_6_7955.sorted.filtered_peak_438
chr1	25224688	25224950	263	21.93	5.56421	2.74971	3.09742	C7KUGACXX_6_7955.sorted.filtered_peak_439
chr1	25237391	25238247	857	35.75	11.21329	3.42565	8.49875	C7KUGACXX_6_7955.sorted.filtered_peak_440
chr1	25251578	25252184	607	41.78	8.60575	2.66570	5.95776	C7KUGACXX_6_7955.sorted.filtered_peak_441
chr1	25256644	25257159	516	53.42	16.02932	3.47202	13.15555	C7KUGACXX_6_7955.sorted.filtered_peak_442
chr1	25281418	25281984	567	24.20	6.83921	2.98603	4.31555	C7KUGACXX_6_7955.sorted.filtered_peak_443
chr1	25291361	25292055	695	62.83	24.73332	4.51570	21.59922	C7KUGACXX_6_7955.sorted.filtered_peak_444
chr1	25319232	25319605	374	17.52	3.92631	2.40631	1.62986	C7KUGACXX_6_7955.sorted.filtered_peak_445
chr1	25348733	25349711	979	54.76	20.48413	4.32623	17.44712	C7KUGACXX_6_7955.sorted.filtered_peak_446
chr1	25357258	25357575	318	32.74	7.60655	2.79585	5.00366	C7KUGACXX_6_7955.sorted.filtered_peak_447
chr1	25358515	25359138	624	40.05	11.03135	3.20415	8.29506	C7KUGACXX_6_7955.sorted.filtered_peak_448
chr1	25363721	25364012	292	20.85	3.82964	2.22841	1.53946	C7KUGACXX_6_7955.sorted.filtered_peak_449
chr1	25391062	25391311	250	19.07	5.60750	2.95521	3.13682	C7KUGACXX_6_7955.sorted.filtered_peak_450
chr1	25426031	25426433	403	25.27	6.43004	2.83384	3.90242	C7KUGACXX_6_7955.sorted.filtered_peak_451
chr1	25558698	25559889	1192	34.48	12.56827	3.80787	9.80114	C7KUGACXX_6_7955.sorted.filtered_peak_452
chr1	25566035	25567049	1015	40.21	14.16495	3.83097	11.34513	C7KUGACXX_6_7955.sorted.filtered_peak_453
chr1	25573383	25574471	1089	55.33	21.90898	4.47735	18.84130	C7KUGACXX_6_7955.sorted.filtered_peak_454
chr1	25664704	25665895	1192	24.67	11.51176	4.35369	8.83935	C7KUGACXX_6_7955.sorted.filtered_peak_455
chr1	25682134	25682512	379	14.07	4.14895	2.72532	1.80470	C7KUGACXX_6_7955.sorted.filtered_peak_456
chr1	25756574	25757757	1184	57.20	20.16250	4.01001	17.15595	C7KUGACXX_6_7955.sorted.filtered_peak_457
chr1	25846996	25847301	306	18.41	5.77838	3.07727	3.29447	C7KUGACXX_6_7955.sorted.filtered_peak_458
chr1	25869877	25870421	545	27.64	9.95700	3.68635	7.28640	C7KUGACXX_6_7955.sorted.filtered_peak_459
chr1	25876129	25876475	347	19.65	4.93815	2.66307	2.52683	C7KUGACXX_6_7955.sorted.filtered_peak_460
chr1	25888977	25889274	298	20.99	4.32278	2.38532	1.97167	C7KUGACXX_6_7955.sorted.filtered_peak_461
chr1	25935089	25935447	359	19.46	6.82411	3.39083	4.27343	C7KUGACXX_6_7955.sorted.filtered_peak_462
chr1	25942944	25943372	429	40.86	12.04134	3.39996	9.25848	C7KUGACXX_6_7955.sorted.filtered_peak_463
chr1	25968915	25969584	670	22.22	6.98539	3.17798	4.44969	C7KUGACXX_6_7955.sorted.filtered_peak_464
chr1	26002464	26003119	656	22.23	6.85852	3.17472	4.30189	C7KUGACXX_6_7955.sorted.filtered_peak_465
chr1	26030843	26031135	293	15.98	5.25962	3.07147	2.80365	C7KUGACXX_6_7955.sorted.filtered_peak_466
chr1	26101286	26101833	548	26.55	8.97324	3.51375	6.32359	C7KUGACXX_6_7955.sorted.filtered_peak_467
chr1	26123102	26123440	339	21.80	5.88162	2.86420	3.39197	C7KUGACXX_6_7955.sorted.filtered_peak_468
chr1	26146012	26147501	1490	32.82	9.82184	3.24752	7.16254	C7KUGACXX_6_7955.sorted.filtered_peak_469
chr1	26185770	26186467	698	34.74	16.30850	4.81407	13.43192	C7KUGACXX_6_7955.sorted.filtered_peak_470
chr1	26202065	26202397	333	16.47	4.88686	2.86349	2.47797	C7KUGACXX_6_7955.sorted.filtered_peak_471
chr1	26221898	26222241	344	23.77	9.12971	3.83843	6.45924	C7KUGACXX_6_7955.sorted.filtered_peak_472
chr1	26231588	26232420	833	35.00	10.50138	3.33208	7.78641	C7KUGACXX_6_7955.sorted.filtered_peak_473
chr1	26232617	26233173	557	31.68	8.64532	3.10402	5.99206	C7KUGACXX_6_7955.sorted.filtered_peak_474
chr1	26249434	26249875	442	16.14	4.17225	2.58812	1.83685	C7KUGACXX_6_7955.sorted.filtered_peak_475
chr1	26297932	26298220	289	16.47	5.22334	3.00384	2.78600	C7KUGACXX_6_7955.sorted.filtered_peak_476
chr1	26317239	26317629	391	25.24	9.92833	3.94227	7.24015	C7KUGACXX_6_7955.sorted.filtered_peak_477
chr1	26324033	26325230	1198	71.33	36.83544	5.72317	33.46612	C7KUGACXX_6_7955.sorted.filtered_peak_478
chr1	26361784	26362778	995	35.34	11.71923	3.63793	8.95486	C7KUGACXX_6_7955.sorted.filtered_peak_479
chr1	26431475	26431800	326	18.67	7.04601	3.55735	4.48013	C7KUGACXX_6_7955.sorted.filtered_peak_480
chr1	26437506	26438881	1376	46.33	19.41844	4.39535	16.47869	C7KUGACXX_6_7955.sorted.filtered_peak_481
chr1	26452832	26453374	543	43.39	17.38762	4.51923	14.42009	C7KUGACXX_6_7955.sorted.filtered_peak_482
chr1	26471336	26471977	642	16.28	5.46603	3.12501	3.00054	C7KUGACXX_6_7955.sorted.filtered_peak_483
chr1	26490698	26491001	304	16.04	4.31748	2.65238	1.96970	C7KUGACXX_6_7955.sorted.filtered_peak_484
chr1	26496187	26496545	359	27.78	11.23367	4.17114	8.47607	C7KUGACXX_6_7955.sorted.filtered_peak_485
chr1	26560304	26561506	1203	67.45	30.50714	4.90109	27.27950	C7KUGACXX_6_7955.sorted.filtered_peak_486
chr1	26602100	26603006	907	24.35	4.65798	2.34141	2.28144	C7KUGACXX_6_7955.sorted.filtered_peak_487
chr1	26606213	26606717	505	32.54	5.78028	2.36035	3.29643	C7KUGACXX_6_7955.sorted.filtered_peak_488
chr1	26611191	26611707	517	43.52	10.09587	2.86165	7.39737	C7KUGACXX_6_7955.sorted.filtered_peak_489
chr1	26613845	26614253	409	31.13	5.71535	2.38314	3.24276	C7KUGACXX_6_7955.sorted.filtered_peak_490
chr1	26632914	26634060	1147	36.46	15.03727	4.16348	12.23330	C7KUGACXX_6_7955.sorted.filtered_peak_491
chr1	26641611	26641908	298	18.21	3.93616	2.38007	1.63234	C7KUGACXX_6_7955.sorted.filtered_peak_492
chr1	26644295	26644715	421	25.39	5.00155	2.40591	2.58711	C7KUGACXX_6_7955.sorted.filtered_peak_493
chr1	26647675	26648309	635	26.49	6.43607	2.71997	3.95437	C7KUGACXX_6_7955.sorted.filtered_peak_494
chr1	26662747	26663176	430	20.02	6.63123	3.25845	4.09959	C7KUGACXX_6_7955.sorted.filtered_peak_495
chr1	26690343	26690663	321	21.42	7.01048	3.30152	4.43844	C7KUGACXX_6_7955.sorted.filtered_peak_496
chr1	26704582	26705351	770	51.01	22.90102	5.18134	19.78728	C7KUGACXX_6_7955.sorted.filtered_peak_497
chr1	26735060	26735309	250	17.44	4.83114	2.77533	2.42025	C7KUGACXX_6_7955.sorted.filtered_peak_498
chr1	26743597	26743932	336	18.50	5.32879	2.88996	2.88129	C7KUGACXX_6_7955.sorted.filtered_peak_499
chr1	26758353	26759319	967	47.46	26.27624	5.67994	23.19172	C7KUGACXX_6_7955.sorted.filtered_peak_500
chr1	26798574	26799837	1264	45.67	15.55754	3.72156	12.70069	C7KUGACXX_6_7955.sorted.filtered_peak_501
chr1	26826669	26828147	1479	39.03	14.07485	3.97560	11.23216	C7KUGACXX_6_7955.sorted.filtered_peak_502
chr1	26855918	26856534	617	22.11	7.77853	3.49113	5.18843	C7KUGACXX_6_7955.sorted.filtered_peak_503
chr1	26868327	26869073	747	37.17	10.24980	3.22487	7.51755	C7KUGACXX_6_7955.sorted.filtered_peak_504
chr1	26872033	26872485	453	33.33	9.43992	3.18066	6.77466	C7KUGACXX_6_7955.sorted.filtered_peak_505
chr1	26946542	26948183	1642	50.09	16.69806	3.75519	13.79000	C7KUGACXX_6_7955.sorted.filtered_peak_506
chr1	27003922	27004243	322	16.62	5.67193	3.18809	3.18813	C7KUGACXX_6_7955.sorted.filtered_peak_507
chr1	27018829	27019217	389	37.83	6.33507	2.32338	3.82208	C7KUGACXX_6_7955.sorted.filtered_peak_508
chr1	27019409	27019893	485	44.67	8.44667	2.53539	5.81718	C7KUGACXX_6_7955.sorted.filtered_peak_509
chr1	27021883	27022582	700	49.88	9.14154	2.52944	6.47088	C7KUGACXX_6_7955.sorted.filtered_peak_510
chr1	27024617	27024866	250	36.57	5.60934	2.21679	3.13239	C7KUGACXX_6_7955.sorted.filtered_peak_511
chr1	27049716	27050294	579	19.35	4.91757	2.66652	2.51846	C7KUGACXX_6_7955.sorted.filtered_peak_512
chr1	27060558	27060841	284	14.35	4.05453	2.65696	1.74028	C7KUGACXX_6_7955.sorted.filtered_peak_513
chr1	27070470	27071150	681	35.10	13.41981	4.08987	10.60623	C7KUGACXX_6_7955.sorted.filtered_peak_514
chr1	27113718	27114992	1275	52.60	14.58574	3.32980	11.72802	C7KUGACXX_6_7955.sorted.filtered_peak_515
chr1	27126115	27126941	827	16.03	5.25551	3.05469	2.81599	C7KUGACXX_6_7955.sorted.filtered_peak_516
chr1	27147249	27147610	362	14.79	4.56323	2.85626	2.17524	C7KUGACXX_6_7955.sorted.filtered_peak_517
chr1	27152941	27153518	578	31.60	10.01236	3.43561	7.31703	C7KUGACXX_6_7955.sorted.filtered_peak_518
chr1	27159817	27160479	663	40.16	16.74416	4.41920	13.86070	C7KUGACXX_6_7955.sorted.filtered_peak_519
chr1	27191217	27192122	906	43.61	18.40015	4.63264	15.43298	C7KUGACXX_6_7955.sorted.filtered_peak_520
chr1	27216327	27217032	706	30.10	11.28529	3.89943	8.54256	C7KUGACXX_6_7955.sorted.filtered_peak_521
chr1	27226459	27227299	841	25.78	10.42984	3.96410	7.75823	C7KUGACXX_6_7955.sorted.filtered_peak_522
chr1	27247716	27248712	997	49.91	27.00425	5.54781	23.90608	C7KUGACXX_6_7955.sorted.filtered_peak_523
chr1	27319754	27320278	525	20.41	4.99064	2.63801	2.57659	C7KUGACXX_6_7955.sorted.filtered_peak_524
chr1	27324213	27324506	294	24.17	6.74999	3.01359	4.19266	C7KUGACXX_6_7955.sorted.filtered_peak_525
chr1	27371059	27371426	368	20.27	6.79588	3.31286	4.24674	C7KUGACXX_6_7955.sorted.filtered_peak_526
chr1	27372375	27372624	250	15.46	4.15014	2.62649	1.81517	C7KUGACXX_6_7955.sorted.filtered_peak_527
chr1	27438590	27438933	344	16.93	4.96385	2.84480	2.56516	C7KUGACXX_6_7955.sorted.filtered_peak_528
chr1	27463456	27464142	687	22.14	6.56137	3.06730	4.02809	C7KUGACXX_6_7955.sorted.filtered_peak_529
chr1	27481185	27482120	936	36.66	12.24900	3.64955	9.48143	C7KUGACXX_6_7955.sorted.filtered_peak_530
chr1	27560397	27561397	1001	68.27	32.22977	5.16795	28.97407	C7KUGACXX_6_7955.sorted.filtered_peak_531
chr1	27610836	27611410	575	17.23	6.08323	3.29685	3.57802	C7KUGACXX_6_7955.sorted.filtered_peak_532
chr1	27627159	27627614	456	24.10	7.83830	3.31792	5.26030	C7KUGACXX_6_7955.sorted.filtered_peak_533
chr1	27648273	27649108	836	43.48	18.97317	4.66687	16.01874	C7KUGACXX_6_7955.sorted.filtered_peak_534
chr1	27667993	27669213	1221	24.55	6.16098	2.74839	3.68749	C7KUGACXX_6_7955.sorted.filtered_peak_535
chr1	27669886	27670336	451	24.61	6.01155	2.74125	3.51488	C7KUGACXX_6_7955.sorted.filtered_peak_536
chr1	27683816	27684333	518	23.05	6.46260	2.98170	3.92930	C7KUGACXX_6_7955.sorted.filtered_peak_537
chr1	27692006	27692794	789	29.92	7.85672	2.98410	5.24784	C7KUGACXX_6_7955.sorted.filtered_peak_538
chr1	27718803	27719231	429	40.92	16.34860	4.35945	13.44069	C7KUGACXX_6_7955.sorted.filtered_peak_539
chr1	27721847	27722202	356	25.09	6.03524	2.71484	3.54173	C7KUGACXX_6_7955.sorted.filtered_peak_540
chr1	27730167	27730493	327	15.93	3.93447	2.50333	1.63632	C7KUGACXX_6_7955.sorted.filtered_peak_541
chr1	27744879	27745201	323	20.47	5.72213	2.87503	3.26692	C7KUGACXX_6_7955.sorted.filtered_peak_542
chr1	27757462	27757789	328	17.17	4.32355	2.58423	1.96982	C7KUGACXX_6_7955.sorted.filtered_peak_543
chr1	27782003	27782297	295	14.60	4.05042	2.63155	1.74068	C7KUGACXX_6_7955.sorted.filtered_peak_544
chr1	27816349	27817257	909	61.95	30.22336	5.58247	26.96729	C7KUGACXX_6_7955.sorted.filtered_peak_545
chr1	27848874	27849293	420	18.32	3.60709	2.25388	1.36104	C7KUGACXX_6_7955.sorted.filtered_peak_546
chr1	27883068	27883462	395	16.13	3.93344	2.48892	1.63703	C7KUGACXX_6_7955.sorted.filtered_peak_547
chr1	27894850	27895509	660	32.37	10.69931	3.52778	7.99496	C7KUGACXX_6_7955.sorted.filtered_peak_548
chr1	27930248	27930827	580	32.01	7.02292	2.65335	4.47473	C7KUGACXX_6_7955.sorted.filtered_peak_549
chr1	27935843	27936149	307	18.24	3.28790	2.13904	1.09621	C7KUGACXX_6_7955.sorted.filtered_peak_550
chr1	27944854	27945243	390	19.30	5.72520	2.97930	3.24995	C7KUGACXX_6_7955.sorted.filtered_peak_551
chr1	27970399	27970786	388	16.08	5.24772	3.03661	2.81772	C7KUGACXX_6_7955.sorted.filtered_peak_552
chr1	27985897	27986862	966	35.06	8.10656	2.78727	5.48725	C7KUGACXX_6_7955.sorted.filtered_peak_553
chr1	27989265	27990021	757	43.77	12.24423	3.31665	9.43975	C7KUGACXX_6_7955.sorted.filtered_peak_554
chr1	27995771	27996179	409	22.58	4.29452	2.30701	1.94794	C7KUGACXX_6_7955.sorted.filtered_peak_555
chr1	27998426	27999235	810	35.99	12.87326	3.87482	10.07951	C7KUGACXX_6_7955.sorted.filtered_peak_556
chr1	28051994	28052856	863	81.06	45.42968	6.30944	41.84330	C7KUGACXX_6_7955.sorted.filtered_peak_557
chr1	28099157	28100148	992	60.59	29.27818	5.12056	26.08711	C7KUGACXX_6_7955.sorted.filtered_peak_558
chr1	28157068	28157815	748	33.90	13.54836	4.14726	10.74515	C7KUGACXX_6_7955.sorted.filtered_peak_559
chr1	28184399	28184942	544	25.36	10.03778	3.95777	7.34714	C7KUGACXX_6_7955.sorted.filtered_peak_560
chr1	28195592	28196058	467	27.09	8.58267	3.35179	5.94760	C7KUGACXX_6_7955.sorted.filtered_peak_561
chr1	28198736	28199520	785	20.70	4.59552	2.48354	2.22536	C7KUGACXX_6_7955.sorted.filtered_peak_562
chr1	28213682	28214041	360	29.09	7.86114	3.03043	5.25115	C7KUGACXX_6_7955.sorted.filtered_peak_563
chr1	28217890	28218533	644	28.19	8.85271	3.31191	6.22998	C7KUGACXX_6_7955.sorted.filtered_peak_564
chr1	28240659	28241856	1198	52.45	25.14222	5.07257	22.06149	C7KUGACXX_6_7955.sorted.filtered_peak_565
chr1	28286150	28286782	633	24.87	8.69754	3.54988	6.06965	C7KUGACXX_6_7955.sorted.filtered_peak_566
chr1	28306212	28306665	454	15.56	5.01887	2.99515	2.58863	C7KUGACXX_6_7955.sorted.filtered_peak_567
chr1	28317472	28317862	391	17.54	6.09082	3.26218	3.59301	C7KUGACXX_6_7955.sorted.filtered_peak_568
chr1	28382860	28383307	448	14.63	3.69433	2.47746	1.43656	C7KUGACXX_6_7955.sorted.filtered_peak_569
chr1	28414449	28415473	1025	48.06	21.80574	4.80752	18.80932	C7KUGACXX_6_7955.sorted.filtered_peak_570
chr1	28495764	28496201	438	30.49	12.52932	4.31268	9.72588	C7KUGACXX_6_7955.sorted.filtered_peak_571
chr1	28525716	28526707	992	24.79	9.05239	3.63446	6.42116	C7KUGACXX_6_7955.sorted.filtered_peak_572
chr1	28535215	28535913	699	13.76	3.98194	2.66910	1.66160	C7KUGACXX_6_7955.sorted.filtered_peak_573
chr1	28559216	28559758	543	35.51	10.46894	3.28677	7.76625	C7KUGACXX_6_7955.sorted.filtered_peak_574
chr1	28562293	28562831	539	50.20	20.74471	4.56526	17.73376	C7KUGACXX_6_7955.sorted.filtered_peak_575
chr1	28573005	28573368	364	33.51	6.35686	2.46947	3.82699	C7KUGACXX_6_7955.sorted.filtered_peak_576
chr1	28573571	28574346	776	66.56	29.58070	4.86491	26.38257	C7KUGACXX_6_7955.sorted.filtered_peak_577
chr1	28575004	28575349	346	27.39	4.06329	2.08460	1.74942	C7KUGACXX_6_7955.sorted.filtered_peak_578
chr1	28582694	28583109	416	35.78	10.91202	3.41673	8.17350	C7KUGACXX_6_7955.sorted.filtered_peak_579
chr1	28585655	28586164	510	68.52	35.56914	6.12337	32.17094	C7KUGACXX_6_7955.sorted.filtered_peak_580
chr1	28655256	28655836	581	56.07	31.92822	6.61733	28.61969	C7KUGACXX_6_7955.sorted.filtered_peak_581
chr1	28695647	28696794	1148	22.04	7.94419	3.55942	5.34217	C7KUGACXX_6_7955.sorted.filtered_peak_582
chr1	28776396	28776645	250	14.23	4.24655	2.75586	1.89278	C7KUGACXX_6_7955.sorted.filtered_peak_583
chr1	28832057	28832729	673	59.41	25.62444	4.86275	22.47916	C7KUGACXX_6_7955.sorted.filtered_peak_584
chr1	28844190	28845242	1053	25.89	8.40771	3.32322	5.81336	C7KUGACXX_6_7955.sorted.filtered_peak_585
chr1	28879151	28880180	1030	51.70	25.82308	5.29403	22.71462	C7KUGACXX_6_7955.sorted.filtered_peak_586
chr1	28907581	28908704	1124	42.61	13.99112	3.65937	11.15630	C7KUGACXX_6_7955.sorted.filtered_peak_587
chr1	28969248	28970061	814	55.50	24.86410	5.02269	21.74523	C7KUGACXX_6_7955.sorted.filtered_peak_588
chr1	28974522	28975836	1315	59.74	24.58056	4.65601	21.45169	C7KUGACXX_6_7955.sorted.filtered_peak_589
chr1	28994831	28996668	1838	35.44	11.74410	3.64374	8.96840	C7KUGACXX_6_7955.sorted.filtered_peak_590
chr1	29062929	29064278	1350	53.18	24.98906	5.04656	21.90833	C7KUGACXX_6_7955.sorted.filtered_peak_591
chr1	29101686	29102161	476	23.10	8.47632	3.62430	5.86342	C7KUGACXX_6_7955.sorted.filtered_peak_592
chr1	29111691	29112000	310	14.78	4.55009	2.85501	2.15860	C7KUGACXX_6_7955.sorted.filtered_peak_593
chr1	29203794	29204166	373	17.69	6.30191	3.34848	3.78659	C7KUGACXX_6_7955.sorted.filtered_peak_594
chr1	29211518	29211931	414	29.81	6.96528	2.72476	4.43061	C7KUGACXX_6_7955.sorted.filtered_peak_595
chr1	29213277	29213988	712	35.74	9.82959	3.10661	7.17027	C7KUGACXX_6_7955.sorted.filtered_peak_596
chr1	29240618	29241938	1321	33.30	9.79875	3.23164	7.12799	C7KUGACXX_6_7955.sorted.filtered_peak_597
chr1	29253342	29253925	584	30.43	11.61517	3.92081	8.89013	C7KUGACXX_6_7955.sorted.filtered_peak_598
chr1	29254737	29255124	388	24.23	6.96904	3.05812	4.41513	C7KUGACXX_6_7955.sorted.filtered_peak_599
chr1	29450815	29451140	326	17.68	4.70479	2.70238	2.31378	C7KUGACXX_6_7955.sorted.filtered_peak_600
chr1	29507644	29509002	1359	58.25	22.94832	4.19817	19.91479	C7KUGACXX_6_7955.sorted.filtered_peak_601
chr1	29529379	29529714	336	22.53	8.00802	3.56351	5.38910	C7KUGACXX_6_7955.sorted.filtered_peak_602
chr1	29557134	29557670	537	30.34	11.95619	4.12253	9.17408	C7KUGACXX_6_7955.sorted.filtered_peak_603
chr1	29562408	29563125	718	22.06	7.07784	3.23804	4.52916	C7KUGACXX_6_7955.sorted.filtered_peak_604
chr1	30250438	30250768	331	13.42	3.70482	2.56411	1.44491	C7KUGACXX_6_7955.sorted.filtered_peak_605
chr1	30663972	30664525	554	31.51	11.69986	3.81655	8.98030	C7KUGACXX_6_7955.sorted.filtered_peak_606
chr1	30756098	30756381	284	18.06	5.46588	2.98726	2.99472	C7KUGACXX_6_7955.sorted.filtered_peak_607
chr1	31190837	31192231	1395	94.83	38.13032	4.59921	34.68480	C7KUGACXX_6_7955.sorted.filtered_peak_608
chr1	31216412	31217243	832	38.38	11.36070	3.36762	8.60699	C7KUGACXX_6_7955.sorted.filtered_peak_609
chr1	31222734	31222984	251	27.28	5.31446	2.43082	2.85601	C7KUGACXX_6_7955.sorted.filtered_peak_610
chr1	31229396	31229891	496	34.11	8.15007	2.84918	5.52955	C7KUGACXX_6_7955.sorted.filtered_peak_611
chr1	31252531	31252946	416	18.41	4.52042	2.58205	2.15163	C7KUGACXX_6_7955.sorted.filtered_peak_612
chr1	31274521	31274770	250	18.57	5.19223	2.82403	2.76203	C7KUGACXX_6_7955.sorted.filtered_peak_613
chr1	31297041	31297503	463	16.19	4.50812	2.72392	2.13852	C7KUGACXX_6_7955.sorted.filtered_peak_614
chr1	31402350	31402642	293	19.25	6.08276	3.13013	3.57326	C7KUGACXX_6_7955.sorted.filtered_peak_615
chr1	31482812	31483438	627	18.63	4.69739	2.64034	2.30512	C7KUGACXX_6_7955.sorted.filtered_peak_616
chr1	31537747	31538917	1171	42.21	16.55030	4.20312	13.67610	C7KUGACXX_6_7955.sorted.filtered_peak_617
chr1	31627408	31628287	880	16.35	4.64272	2.77082	2.25539	C7KUGACXX_6_7955.sorted.filtered_peak_618
chr1	31643825	31644096	272	13.15	3.65553	2.56052	1.37921	C7KUGACXX_6_7955.sorted.filtered_peak_619
chr1	31769259	31770102	844	65.36	36.27792	6.17174	32.92605	C7KUGACXX_6_7955.sorted.filtered_peak_620
chr1	31867626	31868017	392	20.59	8.37640	3.90627	5.73473	C7KUGACXX_6_7955.sorted.filtered_peak_621
chr1	32014393	32015078	686	23.69	9.15198	3.78500	6.51159	C7KUGACXX_6_7955.sorted.filtered_peak_622
chr1	32109944	32111007	1064	62.63	27.43442	5.07439	24.22830	C7KUGACXX_6_7955.sorted.filtered_peak_623
chr1	32170796	32171119	324	19.95	6.34567	3.16334	3.82490	C7KUGACXX_6_7955.sorted.filtered_peak_624
chr1	32216542	32216935	394	19.02	4.95253	2.70945	2.54024	C7KUGACXX_6_7955.sorted.filtered_peak_625
chr1	32253929	32255133	1205	31.89	8.45995	2.96911	5.85792	C7KUGACXX_6_7955.sorted.filtered_peak_626
chr1	32281464	32281918	455	16.88	5.56199	3.09844	3.11194	C7KUGACXX_6_7955.sorted.filtered_peak_627
chr1	32292579	32293158	580	19.37	5.69404	2.93959	3.23934	C7KUGACXX_6_7955.sorted.filtered_peak_628
chr1	32314141	32314531	391	19.77	7.75836	3.75757	5.14027	C7KUGACXX_6_7955.sorted.filtered_peak_629
chr1	32354791	32355357	567	18.59	6.51810	3.31642	4.00643	C7KUGACXX_6_7955.sorted.filtered_peak_630
chr1	32403350	32404416	1067	47.20	11.14020	2.86554	8.42437	C7KUGACXX_6_7955.sorted.filtered_peak_631
chr1	32405504	32405919	416	40.98	5.59773	2.12237	3.11609	C7KUGACXX_6_7955.sorted.filtered_peak_632
chr1	32409303	32410537	1235	31.78	7.58909	2.77563	5.02759	C7KUGACXX_6_7955.sorted.filtered_peak_633
chr1	32421630	32422108	479	28.61	10.88166	3.89885	8.17031	C7KUGACXX_6_7955.sorted.filtered_peak_634
chr1	32429749	32430353	605	19.18	6.97881	3.44714	4.43663	C7KUGACXX_6_7955.sorted.filtered_peak_635
chr1	32447349	32447974	626	19.94	5.17212	2.71291	2.76017	C7KUGACXX_6_7955.sorted.filtered_peak_636
chr1	32450310	32451406	1097	18.34	4.33182	2.51782	1.98100	C7KUGACXX_6_7955.sorted.filtered_peak_637
chr1	32478979	32480636	1658	64.52	28.29693	4.30271	25.21965	C7KUGACXX_6_7955.sorted.filtered_peak_638
chr1	32538292	32539314	1023	61.63	27.21949	5.05068	24.02886	C7KUGACXX_6_7955.sorted.filtered_peak_639
chr1	32573400	32574708	1309	36.48	13.58460	3.93343	10.79764	C7KUGACXX_6_7955.sorted.filtered_peak_640
chr1	32645014	32645827	814	56.81	25.65551	5.14640	22.50400	C7KUGACXX_6_7955.sorted.filtered_peak_641
chr1	32665888	32666568	681	25.31	5.50164	2.54747	3.05489	C7KUGACXX_6_7955.sorted.filtered_peak_642
chr1	32666935	32667398	464	23.01	3.93017	2.18122	1.63241	C7KUGACXX_6_7955.sorted.filtered_peak_643
chr1	32671043	32671448	406	31.51	10.38608	3.55315	7.67679	C7KUGACXX_6_7955.sorted.filtered_peak_644
chr1	32687665	32688319	655	37.36	17.72468	4.95635	14.80472	C7KUGACXX_6_7955.sorted.filtered_peak_645
chr1	32706090	32706508	419	18.02	6.61201	3.43969	4.07345	C7KUGACXX_6_7955.sorted.filtered_peak_646
chr1	32706839	32707149	311	13.69	3.94573	2.65768	1.62884	C7KUGACXX_6_7955.sorted.filtered_peak_647
chr1	32715460	32716038	579	45.00	14.00941	3.56948	11.17012	C7KUGACXX_6_7955.sorted.filtered_peak_648
chr1	32719291	32719693	403	27.71	4.07376	2.08046	1.75689	C7KUGACXX_6_7955.sorted.filtered_peak_649
chr1	32722342	32722722	381	23.73	5.62131	2.67519	3.14306	C7KUGACXX_6_7955.sorted.filtered_peak_650
chr1	32732727	32732981	255	16.62	5.34905	3.05090	2.89465	C7KUGACXX_6_7955.sorted.filtered_peak_651
chr1	32739203	32739579	377	16.98	4.95887	2.85338	2.54447	C7KUGACXX_6_7955.sorted.filtered_peak_652
chr1	32757224	32758281	1058	45.80	20.62825	4.76229	17.64880	C7KUGACXX_6_7955.sorted.filtered_peak_653
chr1	32785612	32786054	443	16.19	4.26876	2.61766	1.92949	C7KUGACXX_6_7955.sorted.filtered_peak_654
chr1	32787453	32787928	476	24.09	8.86545	3.74551	6.19369	C7KUGACXX_6_7955.sorted.filtered_peak_655
chr1	32800872	32801177	306	22.87	3.96901	2.19801	1.65914	C7KUGACXX_6_7955.sorted.filtered_peak_656
chr1	32801598	32801967	370	26.94	6.01070	2.62523	3.51516	C7KUGACXX_6_7955.sorted.filtered_peak_657
chr1	32802952	32803217	266	22.14	4.05520	2.25000	1.73977	C7KUGACXX_6_7955.sorted.filtered_peak_658
chr1	32816530	32817373	844	40.98	17.84076	4.78788	14.88866	C7KUGACXX_6_7955.sorted.filtered_peak_659
chr1	32837642	32838258	617	17.06	5.81243	3.21362	3.31988	C7KUGACXX_6_7955.sorted.filtered_peak_660
chr1	32859736	32860623	888	59.64	29.27182	5.52757	26.04249	C7KUGACXX_6_7955.sorted.filtered_peak_661
chr1	32879445	32879810	366	17.45	5.77248	3.14715	3.29533	C7KUGACXX_6_7955.sorted.filtered_peak_662
chr1	32986057	32986353	297	19.36	7.48766	3.68241	4.88970	C7KUGACXX_6_7955.sorted.filtered_peak_663
chr1	33093093	33093511	419	18.56	6.98842	3.53841	4.43047	C7KUGACXX_6_7955.sorted.filtered_peak_664
chr1	33115903	33117237	1335	62.25	24.85208	4.45265	21.74753	C7KUGACXX_6_7955.sorted.filtered_peak_665
chr1	33177810	33178171	362	17.79	6.42504	3.39882	3.89055	C7KUGACXX_6_7955.sorted.filtered_peak_666
chr1	33219238	33219639	402	20.01	5.68119	2.90995	3.20872	C7KUGACXX_6_7955.sorted.filtered_peak_667
chr1	33238619	33238874	256	18.73	5.37649	2.89623	2.91980	C7KUGACXX_6_7955.sorted.filtered_peak_668
chr1	33264477	33265380	904	30.58	13.71493	4.41382	10.95258	C7KUGACXX_6_7955.sorted.filtered_peak_669
chr1	33282597	33283403	807	52.59	22.21316	4.62207	19.16649	C7KUGACXX_6_7955.sorted.filtered_peak_670
chr1	33405464	33405776	313	13.87	3.63984	2.50355	1.37648	C7KUGACXX_6_7955.sorted.filtered_peak_671
chr1	33430108	33430771	664	40.55	14.42986	3.86627	11.60135	C7KUGACXX_6_7955.sorted.filtered_peak_672
chr1	33446716	33447290	575	25.91	8.62251	3.43272	6.00033	C7KUGACXX_6_7955.sorted.filtered_peak_673
chr1	33449936	33450333	398	22.48	5.77653	2.78329	3.30128	C7KUGACXX_6_7955.sorted.filtered_peak_674
chr1	33457953	33458630	678	23.59	7.08370	3.14944	4.51800	C7KUGACXX_6_7955.sorted.filtered_peak_675
chr1	33502200	33502893	694	38.40	17.61035	4.73593	14.72462	C7KUGACXX_6_7955.sorted.filtered_peak_676
chr1	33511264	33512007	744	27.01	10.46666	3.87570	7.77787	C7KUGACXX_6_7955.sorted.filtered_peak_677
chr1	33546477	33546887	411	43.00	21.23591	5.48103	18.18096	C7KUGACXX_6_7955.sorted.filtered_peak_678
chr1	33564691	33565572	882	32.15	10.71244	3.60193	7.98173	C7KUGACXX_6_7955.sorted.filtered_peak_679
chr1	33592540	33593439	900	72.23	36.45013	5.67342	33.06705	C7KUGACXX_6_7955.sorted.filtered_peak_680
chr1	33646395	33646749	355	27.22	7.86589	3.16003	5.24715	C7KUGACXX_6_7955.sorted.filtered_peak_681
chr1	33647461	33647910	450	24.04	6.19312	2.81746	3.69185	C7KUGACXX_6_7955.sorted.filtered_peak_682
chr1	33721760	33722471	712	18.39	4.16062	2.45340	1.83037	C7KUGACXX_6_7955.sorted.filtered_peak_683
chr1	33739097	33739354	258	17.74	4.93378	2.79738	2.51099	C7KUGACXX_6_7955.sorted.filtered_peak_684
chr1	33760778	33761442	665	14.50	4.17801	2.69395	1.85994	C7KUGACXX_6_7955.sorted.filtered_peak_685
chr1	33767943	33768256	314	18.23	5.82869	3.09035	3.35707	C7KUGACXX_6_7955.sorted.filtered_peak_686
chr1	33815317	33816121	805	35.10	11.92007	3.64942	9.16903	C7KUGACXX_6_7955.sorted.filtered_peak_687
chr1	33833374	33833736	363	19.28	5.65911	2.95224	3.19423	C7KUGACXX_6_7955.sorted.filtered_peak_688
chr1	33896357	33896982	626	26.19	8.35309	3.33700	5.73602	C7KUGACXX_6_7955.sorted.filtered_peak_689
chr1	33937860	33938308	449	36.77	14.15145	4.15723	11.30970	C7KUGACXX_6_7955.sorted.filtered_peak_690
chr1	35318292	35318788	497	21.78	7.09574	3.25418	4.55056	C7KUGACXX_6_7955.sorted.filtered_peak_691
chr1	35325018	35325671	654	35.17	12.39324	3.81658	9.60958	C7KUGACXX_6_7955.sorted.filtered_peak_692
chr1	35331839	35332312	474	25.85	8.10703	3.31371	5.48571	C7KUGACXX_6_7955.sorted.filtered_peak_693
chr1	35450575	35451078	504	25.69	10.03016	3.95452	7.32389	C7KUGACXX_6_7955.sorted.filtered_peak_694
chr1	35496797	35497751	955	38.15	15.49522	4.20172	12.68123	C7KUGACXX_6_7955.sorted.filtered_peak_695
chr1	35544734	35545451	718	34.13	15.18900	4.70954	12.30666	C7KUGACXX_6_7955.sorted.filtered_peak_696
chr1	35657392	35657937	546	42.38	10.88644	3.03405	8.17540	C7KUGACXX_6_7955.sorted.filtered_peak_697
chr1	35658233	35659125	893	62.00	25.49995	4.46937	22.40209	C7KUGACXX_6_7955.sorted.filtered_peak_698
chr1	35667795	35668083	289	16.42	5.52994	3.15091	3.05266	C7KUGACXX_6_7955.sorted.filtered_peak_699
chr1	35733982	35734689	708	34.31	13.47741	4.06935	10.69490	C7KUGACXX_6_7955.sorted.filtered_peak_700
chr1	35896865	35897206	342	19.41	5.70523	2.97026	3.22360	C7KUGACXX_6_7955.sorted.filtered_peak_701
chr1	35923304	35923588	285	19.17	5.88497	3.04571	3.39793	C7KUGACXX_6_7955.sorted.filtered_peak_702
chr1	35965317	35966040	724	22.64	8.60168	3.69154	5.98767	C7KUGACXX_6_7955.sorted.filtered_peak_703
chr1	35971526	35972334	809	29.63	10.18151	3.66367	7.46416	C7KUGACXX_6_7955.sorted.filtered_peak_704
chr1	35972630	35972982	353	19.51	4.36414	2.46311	2.01618	C7KUGACXX_6_7955.sorted.filtered_peak_705
chr1	36004677	36005209	533	18.48	4.34058	2.51299	1.98920	C7KUGACXX_6_7955.sorted.filtered_peak_706
chr1	36010673	36010922	250	16.38	4.54044	2.72641	2.15974	C7KUGACXX_6_7955.sorted.filtered_peak_707
chr1	36022778	36023522	745	49.21	18.42559	4.26439	15.44527	C7KUGACXX_6_7955.sorted.filtered_peak_708
chr1	36030240	36030501	262	22.08	4.77369	2.47825	2.37720	C7KUGACXX_6_7955.sorted.filtered_peak_709
chr1	36106992	36107508	517	43.92	19.34372	4.77518	16.36917	C7KUGACXX_6_7955.sorted.filtered_peak_710
chr1	36181126	36181585	460	18.56	4.70672	2.64807	2.31358	C7KUGACXX_6_7955.sorted.filtered_peak_711
chr1	36184340	36184864	525	24.47	8.09460	3.45588	5.45315	C7KUGACXX_6_7955.sorted.filtered_peak_712
chr1	36234896	36235859	964	39.64	16.30855	4.49279	13.39065	C7KUGACXX_6_7955.sorted.filtered_peak_713
chr1	36240174	36240538	365	19.32	4.82889	2.64630	2.43316	C7KUGACXX_6_7955.sorted.filtered_peak_714
chr1	36273842	36274116	275	15.26	3.29678	2.27318	1.09889	C7KUGACXX_6_7955.sorted.filtered_peak_715
chr1	36348378	36349141	764	38.45	16.78230	4.52542	13.91214	C7KUGACXX_6_7955.sorted.filtered_peak_716
chr1	36395964	36397242	1279	34.10	11.51176	3.51397	8.82129	C7KUGACXX_6_7955.sorted.filtered_peak_717
chr1	36554179	36554950	772	40.76	14.81040	4.02864	11.94231	C7KUGACXX_6_7955.sorted.filtered_peak_718
chr1	36565259	36565877	619	18.21	5.12686	2.82949	2.69763	C7KUGACXX_6_7955.sorted.filtered_peak_719
chr1	36574684	36575070	387	14.64	4.45201	2.81218	2.09479	C7KUGACXX_6_7955.sorted.filtered_peak_720
chr1	36614728	36615686	959	70.38	31.14827	4.97674	27.88430	C7KUGACXX_6_7955.sorted.filtered_peak_721
chr1	36621301	36621866	566	41.79	12.46768	3.49570	9.64550	C7KUGACXX_6_7955.sorted.filtered_peak_722
chr1	36653582	36654053	472	18.34	6.87273	3.49828	4.32771	C7KUGACXX_6_7955.sorted.filtered_peak_723
chr1	36689076	36690430	1355	77.92	34.93126	4.95731	31.58844	C7KUGACXX_6_7955.sorted.filtered_peak_724
chr1	36751026	36751338	313	24.05	9.99310	4.15682	7.27995	C7KUGACXX_6_7955.sorted.filtered_peak_725
chr1	36772282	36773038	757	39.08	15.79657	4.31059	12.92620	C7KUGACXX_6_7955.sorted.filtered_peak_726
chr1	36831883	36832192	310	19.91	5.90570	3.00252	3.41700	C7KUGACXX_6_7955.sorted.filtered_peak_727
chr1	36834497	36834968	472	21.34	5.39842	2.72639	2.94688	C7KUGACXX_6_7955.sorted.filtered_peak_728
chr1	36839371	36840582	1212	23.47	6.25887	2.86754	3.75818	C7KUGACXX_6_7955.sorted.filtered_peak_729
chr1	36851188	36852348	1161	64.70	26.77501	4.48655	23.62315	C7KUGACXX_6_7955.sorted.filtered_peak_730
chr1	36862960	36863747	788	27.34	9.67122	3.62966	7.00306	C7KUGACXX_6_7955.sorted.filtered_peak_731
chr1	36866688	36867096	409	17.27	3.76454	2.36090	1.48270	C7KUGACXX_6_7955.sorted.filtered_peak_732
chr1	36886400	36886755	356	17.95	6.57070	3.42728	4.03453	C7KUGACXX_6_7955.sorted.filtered_peak_733
chr1	36915925	36916492	568	35.51	15.23336	4.47156	12.38766	C7KUGACXX_6_7955.sorted.filtered_peak_734
chr1	36929754	36930364	611	39.47	17.46708	4.77122	14.52787	C7KUGACXX_6_7955.sorted.filtered_peak_735
chr1	37072436	37072864	429	14.69	3.58283	2.42625	1.33398	C7KUGACXX_6_7955.sorted.filtered_peak_736
chr1	37939927	37940299	373	45.24	11.02100	2.98203	8.28113	C7KUGACXX_6_7955.sorted.filtered_peak_737
chr1	37945137	37945594	458	41.22	9.10017	2.77271	6.43522	C7KUGACXX_6_7955.sorted.filtered_peak_738
chr1	37952949	37953241	293	20.03	5.37021	2.79625	2.92123	C7KUGACXX_6_7955.sorted.filtered_peak_739
chr1	37980171	37980804	634	33.14	13.65506	4.36353	10.82136	C7KUGACXX_6_7955.sorted.filtered_peak_740
chr1	38019539	38020128	590	32.53	14.30019	4.56731	11.45544	C7KUGACXX_6_7955.sorted.filtered_peak_741
chr1	38061184	38062004	821	42.44	20.03078	5.01401	17.04191	C7KUGACXX_6_7955.sorted.filtered_peak_742
chr1	38148080	38148398	319	15.92	4.42256	2.71206	2.05496	C7KUGACXX_6_7955.sorted.filtered_peak_743
chr1	38156031	38156519	489	63.73	25.14600	4.56409	21.99739	C7KUGACXX_6_7955.sorted.filtered_peak_744
chr1	38157636	38158344	709	60.83	23.34516	4.31191	20.27418	C7KUGACXX_6_7955.sorted.filtered_peak_745
chr1	38273423	38274393	971	30.14	10.38127	3.47033	7.75170	C7KUGACXX_6_7955.sorted.filtered_peak_746
chr1	38324937	38326120	1184	42.49	16.34836	4.19044	13.44701	C7KUGACXX_6_7955.sorted.filtered_peak_747
chr1	38397250	38397785	536	42.28	22.49925	5.89285	19.42232	C7KUGACXX_6_7955.sorted.filtered_peak_748
chr1	38412459	38412812	354	15.94	4.74560	2.82699	2.36310	C7KUGACXX_6_7955.sorted.filtered_peak_749
chr1	38455042	38456073	1032	31.82	13.86944	4.33765	11.08900	C7KUGACXX_6_7955.sorted.filtered_peak_750
chr1	38478013	38478961	949	43.84	16.62056	3.93819	13.76855	C7KUGACXX_6_7955.sorted.filtered_peak_751
chr1	38484708	38484957	250	17.73	5.32900	2.95522	2.87225	C7KUGACXX_6_7955.sorted.filtered_peak_752
chr1	38493726	38494227	502	16.51	3.72632	2.38664	1.45936	C7KUGACXX_6_7955.sorted.filtered_peak_753
chr1	38512449	38512822	374	20.60	5.64017	2.86725	3.16313	C7KUGACXX_6_7955.sorted.filtered_peak_754
chr1	39024836	39025521	686	28.11	8.28182	3.16624	5.67302	C7KUGACXX_6_7955.sorted.filtered_peak_755
chr1	39324730	39326071	1342	42.98	15.81613	3.91174	12.95504	C7KUGACXX_6_7955.sorted.filtered_peak_756
chr1	39338483	39339559	1077	44.38	18.62527	4.29309	15.71826	C7KUGACXX_6_7955.sorted.filtered_peak_757
chr1	39456354	39457279	926	43.77	19.00596	4.55904	16.06544	C7KUGACXX_6_7955.sorted.filtered_peak_758
chr1	39491581	39492765	1185	24.90	10.30408	4.12138	7.59330	C7KUGACXX_6_7955.sorted.filtered_peak_759
chr1	39564146	39564752	607	14.80	4.44140	2.78303	2.09510	C7KUGACXX_6_7955.sorted.filtered_peak_760
chr1	39649360	39649935	576	26.26	9.75258	3.84917	7.04288	C7KUGACXX_6_7955.sorted.filtered_peak_761
chr1	39657815	39658446	632	29.23	6.97246	2.75509	4.44055	C7KUGACXX_6_7955.sorted.filtered_peak_762
chr1	39662468	39663149	682	26.90	6.34820	2.68153	3.85918	C7KUGACXX_6_7955.sorted.filtered_peak_763
chr1	39670421	39671654	1234	22.10	6.48476	3.05353	3.95188	C7KUGACXX_6_7955.sorted.filtered_peak_764
chr1	39680806	39681567	762	19.97	5.57038	2.87633	3.10109	C7KUGACXX_6_7955.sorted.filtered_peak_765
chr1	39681987	39682363	377	18.11	4.36206	2.53705	2.01538	C7KUGACXX_6_7955.sorted.filtered_peak_766
chr1	39733850	39734167	318	21.44	5.35374	2.70485	2.90726	C7KUGACXX_6_7955.sorted.filtered_peak_767
chr1	39864176	39864671	496	16.46	5.13581	2.96145	2.71232	C7KUGACXX_6_7955.sorted.filtered_peak_768
chr1	39874197	39874895	699	34.45	12.39150	3.92027	9.58830	C7KUGACXX_6_7955.sorted.filtered_peak_769
chr1	39957044	39957469	426	21.91	9.32965	4.14172	6.64339	C7KUGACXX_6_7955.sorted.filtered_peak_770
chr1	39991525	39991963	439	17.24	6.05497	3.29892	3.54129	C7KUGACXX_6_7955.sorted.filtered_peak_771
chr1	40004888	40005159	272	21.89	9.24045	4.14110	6.54490	C7KUGACXX_6_7955.sorted.filtered_peak_772
chr1	40025010	40025431	422	14.73	3.91952	2.57269	1.62330	C7KUGACXX_6_7955.sorted.filtered_peak_773
chr1	40042159	40042734	576	26.54	7.42586	3.06036	4.83511	C7KUGACXX_6_7955.sorted.filtered_peak_774
chr1	40071732	40072131	400	19.49	7.63942	3.70559	5.04461	C7KUGACXX_6_7955.sorted.filtered_peak_775
chr1	40119247	40119603	357	17.57	4.63968	2.68310	2.25454	C7KUGACXX_6_7955.sorted.filtered_peak_776
chr1	40156900	40157525	626	27.01	8.82571	3.43139	6.18537	C7KUGACXX_6_7955.sorted.filtered_peak_777
chr1	40185744	40186067	324	16.47	4.89892	2.85994	2.49836	C7KUGACXX_6_7955.sorted.filtered_peak_778
chr1	40204317	40204922	606	26.49	10.39524	3.87400	7.72511	C7KUGACXX_6_7955.sorted.filtered_peak_779
chr1	40264850	40265199	350	22.99	10.16162	4.31796	7.44521	C7KUGACXX_6_7955.sorted.filtered_peak_780
chr1	40282319	40282778	460	16.29	5.19508	3.01024	2.75449	C7KUGACXX_6_7955.sorted.filtered_peak_781
chr1	40311360	40311798	439	17.16	4.28778	2.57318	1.93382	C7KUGACXX_6_7955.sorted.filtered_peak_782
chr1	40348835	40349386	552	34.06	16.74382	5.19107	13.82143	C7KUGACXX_6_7955.sorted.filtered_peak_783
chr1	40367519	40368162	644	18.41	5.32461	2.89540	2.87651	C7KUGACXX_6_7955.sorted.filtered_peak_784
chr1	40385150	40385437	288	14.22	4.23366	2.75271	1.87974	C7KUGACXX_6_7955.sorted.filtered_peak_785
chr1	40420629	40421269	641	22.36	6.38171	2.98981	3.86202	C7KUGACXX_6_7955.sorted.filtered_peak_786
chr1	40439194	40439506	313	19.83	6.91059	3.41239	4.34448	C7KUGACXX_6_7955.sorted.filtered_peak_787
chr1	40461680	40462027	348	15.89	5.22510	3.05616	2.77820	C7KUGACXX_6_7955.sorted.filtered_peak_788
chr1	40479821	40480070	250	14.85	4.59425	2.86651	2.20227	C7KUGACXX_6_7955.sorted.filtered_peak_789
chr1	40505243	40506637	1395	69.19	25.72775	4.18357	22.58140	C7KUGACXX_6_7955.sorted.filtered_peak_790
chr1	40525074	40525801	728	22.04	6.02460	2.88064	3.53835	C7KUGACXX_6_7955.sorted.filtered_peak_791
chr1	40544235	40544538	304	16.10	5.35084	3.09318	2.89327	C7KUGACXX_6_7955.sorted.filtered_peak_792
chr1	40562560	40563178	619	24.95	9.44139	3.82074	6.76199	C7KUGACXX_6_7955.sorted.filtered_peak_793
chr1	40626800	40627329	530	37.52	15.99138	4.55841	13.09972	C7KUGACXX_6_7955.sorted.filtered_peak_794
chr1	40707436	40707708	273	19.93	7.27957	3.54250	4.69378	C7KUGACXX_6_7955.sorted.filtered_peak_795
chr1	40723077	40724205	1129	48.31	19.11433	4.40378	16.13294	C7KUGACXX_6_7955.sorted.filtered_peak_796
chr1	40780985	40781576	592	26.76	7.93422	3.14931	5.34637	C7KUGACXX_6_7955.sorted.filtered_peak_797
chr1	40804412	40804742	331	19.28	6.31094	3.21838	3.78568	C7KUGACXX_6_7955.sorted.filtered_peak_798
chr1	40838998	40839550	553	40.45	14.03506	3.82656	11.20653	C7KUGACXX_6_7955.sorted.filtered_peak_799
chr1	40839780	40840690	911	27.34	5.52791	2.46992	3.06974	C7KUGACXX_6_7955.sorted.filtered_peak_800
chr1	40851240	40851957	718	53.89	18.24789	3.95127	15.26837	C7KUGACXX_6_7955.sorted.filtered_peak_801
chr1	40860578	40860900	323	22.60	4.81475	2.47063	2.41458	C7KUGACXX_6_7955.sorted.filtered_peak_802
chr1	40870334	40870777	444	24.14	8.11831	3.46517	5.48736	C7KUGACXX_6_7955.sorted.filtered_peak_803
chr1	40915560	40916870	1311	22.60	7.02575	3.18797	4.46914	C7KUGACXX_6_7955.sorted.filtered_peak_804
chr1	40942694	40943314	621	17.18	5.08646	2.88939	2.65919	C7KUGACXX_6_7955.sorted.filtered_peak_805
chr1	40973987	40974917	931	23.59	10.09890	4.13899	7.41918	C7KUGACXX_6_7955.sorted.filtered_peak_806
chr1	40996915	40997617	703	34.78	16.60730	4.89669	13.73505	C7KUGACXX_6_7955.sorted.filtered_peak_807
chr1	41077976	41078431	456	17.05	5.96295	3.26033	3.47147	C7KUGACXX_6_7955.sorted.filtered_peak_808
chr1	41131057	41131817	761	27.84	7.58103	3.00053	5.00182	C7KUGACXX_6_7955.sorted.filtered_peak_809
chr1	41134512	41134840	329	24.31	6.50030	2.92562	3.95864	C7KUGACXX_6_7955.sorted.filtered_peak_810
chr1	41157047	41158007	961	47.48	15.83476	3.86595	12.91664	C7KUGACXX_6_7955.sorted.filtered_peak_811
chr1	41164887	41165375	489	16.49	4.38047	2.64939	2.02650	C7KUGACXX_6_7955.sorted.filtered_peak_812
chr1	41174453	41175088	636	35.49	14.26009	4.36438	11.39365	C7KUGACXX_6_7955.sorted.filtered_peak_813
chr1	41230001	41230250	250	14.66	3.93118	2.58387	1.62253	C7KUGACXX_6_7955.sorted.filtered_peak_814
chr1	41267830	41268530	701	31.69	10.26482	3.53924	7.54261	C7KUGACXX_6_7955.sorted.filtered_peak_815
chr1	41284305	41284630	326	21.16	6.01982	2.93862	3.53677	C7KUGACXX_6_7955.sorted.filtered_peak_816
chr1	41315368	41315959	592	20.23	5.58240	2.85219	3.12537	C7KUGACXX_6_7955.sorted.filtered_peak_817
chr1	41327872	41328582	711	44.78	20.62633	4.99273	17.61045	C7KUGACXX_6_7955.sorted.filtered_peak_818
chr1	41341440	41341755	316	21.45	8.34786	3.79592	5.71264	C7KUGACXX_6_7955.sorted.filtered_peak_819
chr1	41445152	41445841	690	70.52	32.94280	5.52826	29.61073	C7KUGACXX_6_7955.sorted.filtered_peak_820
chr1	41469360	41469730	371	33.60	14.09559	4.45984	11.24702	C7KUGACXX_6_7955.sorted.filtered_peak_821
chr1	41826539	41827333	795	40.32	13.82658	3.76014	11.01052	C7KUGACXX_6_7955.sorted.filtered_peak_822
chr1	41981973	41982241	269	16.03	4.08728	2.56220	1.75958	C7KUGACXX_6_7955.sorted.filtered_peak_823
chr1	42039814	42040063	250	19.22	5.28714	2.81744	2.84779	C7KUGACXX_6_7955.sorted.filtered_peak_824
chr1	42127830	42128283	454	31.73	9.46632	3.27218	6.80404	C7KUGACXX_6_7955.sorted.filtered_peak_825
chr1	42132995	42133251	257	24.33	5.50906	2.61067	3.04131	C7KUGACXX_6_7955.sorted.filtered_peak_826
chr1	42138844	42139699	856	24.10	6.89906	3.00920	4.37114	C7KUGACXX_6_7955.sorted.filtered_peak_827
chr1	42149562	42149998	437	18.72	4.11269	2.41860	1.78518	C7KUGACXX_6_7955.sorted.filtered_peak_828
chr1	42216929	42217566	638	24.57	7.64154	3.22875	5.05922	C7KUGACXX_6_7955.sorted.filtered_peak_829
chr1	42257373	42257622	250	14.12	3.75802	2.54014	1.47695	C7KUGACXX_6_7955.sorted.filtered_peak_830
chr1	42268677	42269302	626	23.92	5.78069	2.71835	3.28736	C7KUGACXX_6_7955.sorted.filtered_peak_831
chr1	42315717	42316252	536	19.18	6.53600	3.28991	4.00903	C7KUGACXX_6_7955.sorted.filtered_peak_832
chr1	42328406	42328716	311	15.45	3.88055	2.50640	1.58514	C7KUGACXX_6_7955.sorted.filtered_peak_833
chr1	42357008	42358217	1210	28.08	8.33459	3.18049	5.72835	C7KUGACXX_6_7955.sorted.filtered_peak_834
chr1	42363681	42364360	680	28.83	9.64146	3.53619	6.95910	C7KUGACXX_6_7955.sorted.filtered_peak_835
chr1	42385481	42386126	646	38.69	12.04570	3.52753	9.25916	C7KUGACXX_6_7955.sorted.filtered_peak_836
chr1	42501097	42501917	821	50.31	20.19651	4.51980	17.17446	C7KUGACXX_6_7955.sorted.filtered_peak_837
chr1	42724083	42724366	284	13.43	3.80446	2.61081	1.50653	C7KUGACXX_6_7955.sorted.filtered_peak_838
chr1	42800469	42801338	870	38.69	14.02258	3.95390	11.18328	C7KUGACXX_6_7955.sorted.filtered_peak_839
chr1	42921582	42922750	1169	39.04	13.96503	4.01718	11.09483	C7KUGACXX_6_7955.sorted.filtered_peak_840
chr1	42928506	42929228	723	55.68	30.49910	6.12573	27.26113	C7KUGACXX_6_7955.sorted.filtered_peak_841
chr1	43123655	43124432	778	39.04	15.50704	4.24419	12.63930	C7KUGACXX_6_7955.sorted.filtered_peak_842
chr1	43147300	43148165	866	48.57	17.72746	3.88163	14.83726	C7KUGACXX_6_7955.sorted.filtered_peak_843
chr1	43148488	43148932	445	26.97	4.37295	2.17800	2.01954	C7KUGACXX_6_7955.sorted.filtered_peak_844
chr1	43222685	43222983	299	17.30	5.78259	3.17425	3.29365	C7KUGACXX_6_7955.sorted.filtered_peak_845
chr1	43232301	43233341	1041	67.90	34.17564	5.37498	30.87664	C7KUGACXX_6_7955.sorted.filtered_peak_846
chr1	43282207	43283481	1275	53.99	24.59803	4.63431	21.58187	C7KUGACXX_6_7955.sorted.filtered_peak_847
chr1	43311722	43312704	983	36.68	14.14997	4.00713	11.35041	C7KUGACXX_6_7955.sorted.filtered_peak_848
chr1	43388636	43389149	514	23.65	4.45823	2.31234	2.10098	C7KUGACXX_6_7955.sorted.filtered_peak_849
chr1	43389796	43390460	665	45.92	17.12138	4.23429	14.16674	C7KUGACXX_6_7955.sorted.filtered_peak_850
chr1	43396796	43397096	301	25.04	4.66069	2.32728	2.27052	C7KUGACXX_6_7955.sorted.filtered_peak_851
chr1	43397495	43398225	731	38.67	11.93099	3.42769	9.18128	C7KUGACXX_6_7955.sorted.filtered_peak_852
chr1	43402956	43403236	281	23.11	5.42392	2.64133	2.96747	C7KUGACXX_6_7955.sorted.filtered_peak_853
chr1	43423496	43424959	1464	43.46	12.62647	3.21985	9.88135	C7KUGACXX_6_7955.sorted.filtered_peak_854
chr1	43539304	43539836	533	15.84	4.21969	2.62243	1.88525	C7KUGACXX_6_7955.sorted.filtered_peak_855
chr1	43637635	43638516	882	41.91	19.83305	4.92235	16.87982	C7KUGACXX_6_7955.sorted.filtered_peak_856
chr1	43692893	43693216	324	15.73	4.23471	2.63726	1.89942	C7KUGACXX_6_7955.sorted.filtered_peak_857
chr1	43740172	43740617	446	13.73	3.58117	2.48534	1.33009	C7KUGACXX_6_7955.sorted.filtered_peak_858
chr1	43814878	43815299	422	27.15	10.89264	4.10547	8.15775	C7KUGACXX_6_7955.sorted.filtered_peak_859
chr1	43824068	43824787	720	42.02	20.70118	5.18572	17.70667	C7KUGACXX_6_7955.sorted.filtered_peak_860
chr1	43833202	43834201	1000	38.14	12.09475	3.46082	9.34699	C7KUGACXX_6_7955.sorted.filtered_peak_861
chr1	43855096	43855753	658	34.64	15.57865	4.58520	12.73706	C7KUGACXX_6_7955.sorted.filtered_peak_862
chr1	43919586	43919853	268	20.32	5.38586	2.78608	2.93201	C7KUGACXX_6_7955.sorted.filtered_peak_863
chr1	43920046	43920517	472	18.52	4.68786	2.64031	2.29881	C7KUGACXX_6_7955.sorted.filtered_peak_864
chr1	43994814	43995431	618	19.91	4.93486	2.65340	2.51725	C7KUGACXX_6_7955.sorted.filtered_peak_865
chr1	44115400	44116306	907	87.92	44.68977	6.27026	41.06179	C7KUGACXX_6_7955.sorted.filtered_peak_866
chr1	44172704	44173537	834	40.70	14.60930	3.86440	11.78159	C7KUGACXX_6_7955.sorted.filtered_peak_867
chr1	44412111	44412757	647	69.54	36.36262	6.22705	32.93648	C7KUGACXX_6_7955.sorted.filtered_peak_868
chr1	44435365	44435805	441	45.52	16.75210	4.10495	13.83243	C7KUGACXX_6_7955.sorted.filtered_peak_869
chr1	44440138	44440896	759	46.09	13.86744	3.52320	11.01841	C7KUGACXX_6_7955.sorted.filtered_peak_870
chr1	44457040	44457626	587	23.54	7.96017	3.42121	5.35993	C7KUGACXX_6_7955.sorted.filtered_peak_871
chr1	44471176	44471657	482	17.91	5.47683	3.00055	3.00797	C7KUGACXX_6_7955.sorted.filtered_peak_872
chr1	44495404	44496286	883	37.90	14.42393	4.02109	11.62164	C7KUGACXX_6_7955.sorted.filtered_peak_873
chr1	44678846	44679583	738	32.49	12.13377	3.97256	9.35833	C7KUGACXX_6_7955.sorted.filtered_peak_874
chr1	44820780	44821298	519	58.06	31.59438	6.32998	28.29456	C7KUGACXX_6_7955.sorted.filtered_peak_875
chr1	45060880	45061152	273	19.75	6.16312	3.11881	3.65082	C7KUGACXX_6_7955.sorted.filtered_peak_876
chr1	45097258	45098212	955	37.59	12.90715	3.78286	10.10649	C7KUGACXX_6_7955.sorted.filtered_peak_877
chr1	45139663	45140534	872	86.86	41.15293	5.79268	37.60817	C7KUGACXX_6_7955.sorted.filtered_peak_878
chr1	45180572	45181149	578	17.27	6.17865	3.30577	3.68104	C7KUGACXX_6_7955.sorted.filtered_peak_879
chr1	45187103	45187947	845	36.91	13.79277	4.01558	10.96656	C7KUGACXX_6_7955.sorted.filtered_peak_880
chr1	45196210	45197230	1021	49.85	20.55707	4.77373	17.49508	C7KUGACXX_6_7955.sorted.filtered_peak_881
chr1	45205051	45205827	777	42.80	21.43144	5.36089	18.40183	C7KUGACXX_6_7955.sorted.filtered_peak_882
chr1	45240881	45241652	772	38.46	17.93070	5.00105	14.98286	C7KUGACXX_6_7955.sorted.filtered_peak_883
chr1	45259323	45259584	262	16.77	5.79261	3.21533	3.30635	C7KUGACXX_6_7955.sorted.filtered_peak_884
chr1	45265359	45266455	1097	70.21	30.36365	4.80992	27.13771	C7KUGACXX_6_7955.sorted.filtered_peak_885
chr1	45273029	45273767	739	38.85	8.28172	2.69905	5.64601	C7KUGACXX_6_7955.sorted.filtered_peak_886
chr1	45275032	45275555	524	43.43	11.22073	3.04917	8.49998	C7KUGACXX_6_7955.sorted.filtered_peak_887
chr1	45279406	45279655	250	24.97	5.66254	2.63208	3.17514	C7KUGACXX_6_7955.sorted.filtered_peak_888
chr1	45285008	45286119	1112	38.79	15.52431	4.26207	12.67140	C7KUGACXX_6_7955.sorted.filtered_peak_889
chr1	45301388	45301890	503	17.24	6.05038	3.29861	3.53533	C7KUGACXX_6_7955.sorted.filtered_peak_890
chr1	45451918	45452673	756	32.90	14.89146	4.72484	12.02659	C7KUGACXX_6_7955.sorted.filtered_peak_891
chr1	45476830	45478149	1320	33.47	8.88183	3.03746	6.23491	C7KUGACXX_6_7955.sorted.filtered_peak_892
chr1	45671437	45672249	813	20.95	4.70763	2.51724	2.31321	C7KUGACXX_6_7955.sorted.filtered_peak_893
chr1	45769041	45770095	1055	61.11	26.46484	4.85939	23.30627	C7KUGACXX_6_7955.sorted.filtered_peak_894
chr1	45792383	45792658	276	14.20	4.16283	2.71614	1.84159	C7KUGACXX_6_7955.sorted.filtered_peak_895
chr1	45805264	45806300	1037	43.47	15.60377	3.97311	12.71882	C7KUGACXX_6_7955.sorted.filtered_peak_896
chr1	45956661	45957483	823	75.91	38.55403	5.82452	35.11192	C7KUGACXX_6_7955.sorted.filtered_peak_897
chr1	45965338	45966151	814	59.86	31.68709	5.99141	28.40651	C7KUGACXX_6_7955.sorted.filtered_peak_898
chr1	45987000	45987822	823	35.16	12.68457	3.94763	9.87070	C7KUGACXX_6_7955.sorted.filtered_peak_899
chr1	46009455	46010078	624	24.93	9.43589	3.79346	6.76384	C7KUGACXX_6_7955.sorted.filtered_peak_900
chr1	46016169	46017058	890	37.99	17.30981	4.83301	14.39281	C7KUGACXX_6_7955.sorted.filtered_peak_901
chr1	46035738	46036072	335	16.76	5.77372	3.21186	3.28771	C7KUGACXX_6_7955.sorted.filtered_peak_902
chr1	46048948	46050694	1747	55.87	17.50599	3.66052	14.55537	C7KUGACXX_6_7955.sorted.filtered_peak_903
chr1	46151901	46153258	1358	69.04	22.58544	3.87321	19.50329	C7KUGACXX_6_7955.sorted.filtered_peak_904
chr1	46153775	46154176	402	35.14	4.51419	2.01271	2.14738	C7KUGACXX_6_7955.sorted.filtered_peak_905
chr1	46215869	46216816	948	39.24	16.23014	4.31510	13.35801	C7KUGACXX_6_7955.sorted.filtered_peak_906
chr1	46268824	46269402	579	29.00	11.30790	3.92424	8.60683	C7KUGACXX_6_7955.sorted.filtered_peak_907
chr1	46309067	46309425	359	16.06	5.33806	3.08638	2.88443	C7KUGACXX_6_7955.sorted.filtered_peak_908
chr1	46502799	46503085	287	22.14	6.94291	3.20505	4.38520	C7KUGACXX_6_7955.sorted.filtered_peak_909
chr1	46550545	46550794	250	14.03	4.05553	2.68244	1.74270	C7KUGACXX_6_7955.sorted.filtered_peak_910
chr1	46598228	46599155	928	37.75	13.72239	3.92289	10.90716	C7KUGACXX_6_7955.sorted.filtered_peak_911
chr1	46632371	46632837	467	16.04	4.02650	2.53424	1.71596	C7KUGACXX_6_7955.sorted.filtered_peak_912
chr1	46645239	46645492	254	18.42	5.17995	2.85030	2.72992	C7KUGACXX_6_7955.sorted.filtered_peak_913
chr1	46663793	46664528	736	23.69	8.38696	3.51989	5.78295	C7KUGACXX_6_7955.sorted.filtered_peak_914
chr1	46712748	46713544	797	54.23	25.18284	5.17595	22.04989	C7KUGACXX_6_7955.sorted.filtered_peak_915
chr1	46768378	46769472	1095	43.93	17.36956	4.23294	14.47612	C7KUGACXX_6_7955.sorted.filtered_peak_916
chr1	46806081	46806992	912	31.25	11.03073	3.78522	8.28324	C7KUGACXX_6_7955.sorted.filtered_peak_917
chr1	46908404	46908698	295	21.04	5.92264	2.92608	3.43288	C7KUGACXX_6_7955.sorted.filtered_peak_918
chr1	46943114	46943411	298	17.04	3.78246	2.37918	1.50186	C7KUGACXX_6_7955.sorted.filtered_peak_919
chr1	46998506	46999194	689	21.39	6.03221	2.92010	3.54849	C7KUGACXX_6_7955.sorted.filtered_peak_920
chr1	47047257	47047753	497	26.18	9.08873	3.61067	6.41794	C7KUGACXX_6_7955.sorted.filtered_peak_921
chr1	47069606	47070249	644	46.39	19.77703	4.60559	16.80143	C7KUGACXX_6_7955.sorted.filtered_peak_922
chr1	47070838	47071136	299	23.86	4.91093	2.45032	2.49341	C7KUGACXX_6_7955.sorted.filtered_peak_923
chr1	47081958	47082881	924	25.99	7.71753	3.15818	5.12822	C7KUGACXX_6_7955.sorted.filtered_peak_924
chr1	47133585	47134258	674	19.50	4.95898	2.67659	2.55088	C7KUGACXX_6_7955.sorted.filtered_peak_925
chr1	47141448	47141885	438	19.08	5.24196	2.81240	2.80255	C7KUGACXX_6_7955.sorted.filtered_peak_926
chr1	47184442	47185347	906	55.83	26.18694	5.08197	23.06612	C7KUGACXX_6_7955.sorted.filtered_peak_927
chr1	47190782	47191231	450	15.86	4.79591	2.86448	2.40100	C7KUGACXX_6_7955.sorted.filtered_peak_928
chr1	47644873	47645206	334	28.40	9.76293	3.65005	7.06020	C7KUGACXX_6_7955.sorted.filtered_peak_929
chr1	47658402	47658805	404	16.29	3.70774	2.38988	1.43783	C7KUGACXX_6_7955.sorted.filtered_peak_930
chr1	47754942	47755293	352	18.88	7.14730	3.59551	4.56657	C7KUGACXX_6_7955.sorted.filtered_peak_931
chr1	47779643	47780485	843	63.32	35.44871	6.21093	32.11202	C7KUGACXX_6_7955.sorted.filtered_peak_932
chr1	47799146	47800319	1174	42.26	17.30178	4.44908	14.38292	C7KUGACXX_6_7955.sorted.filtered_peak_933
chr1	47902999	47903818	820	56.43	21.37589	4.35114	18.31929	C7KUGACXX_6_7955.sorted.filtered_peak_934
chr1	48192011	48192321	311	18.40	5.14841	2.83457	2.70625	C7KUGACXX_6_7955.sorted.filtered_peak_935
chr1	48463126	48463601	476	17.31	5.11408	2.88485	2.69016	C7KUGACXX_6_7955.sorted.filtered_peak_936
chr1	48937615	48938196	582	34.05	13.17989	4.07297	10.38734	C7KUGACXX_6_7955.sorted.filtered_peak_937
chr1	48963974	48964257	284	15.15	4.00892	2.58218	1.70135	C7KUGACXX_6_7955.sorted.filtered_peak_938
chr1	49242511	49242760	250	16.21	3.71573	2.39832	1.43675	C7KUGACXX_6_7955.sorted.filtered_peak_939
chr1	50798510	50799055	546	15.91	3.98802	2.52352	1.68233	C7KUGACXX_6_7955.sorted.filtered_peak_940
chr1	50814588	50814916	329	15.35	4.79755	2.91042	2.40255	C7KUGACXX_6_7955.sorted.filtered_peak_941
chr1	51339085	51339572	488	26.77	12.34163	4.67487	9.54664	C7KUGACXX_6_7955.sorted.filtered_peak_942
chr1	51425472	51426405	934	46.92	20.90688	4.72617	17.92315	C7KUGACXX_6_7955.sorted.filtered_peak_943
chr1	51433786	51434831	1046	40.04	11.83527	3.34578	9.08199	C7KUGACXX_6_7955.sorted.filtered_peak_944
chr1	51435392	51435974	583	28.16	5.04311	2.31501	2.62738	C7KUGACXX_6_7955.sorted.filtered_peak_945
chr1	51655120	51655650	531	18.62	6.07863	3.16038	3.58393	C7KUGACXX_6_7955.sorted.filtered_peak_946
chr1	51680654	51680903	250	15.04	4.70200	2.89915	2.30263	C7KUGACXX_6_7955.sorted.filtered_peak_947
chr1	51701362	51702285	924	40.71	16.23136	4.31561	13.34101	C7KUGACXX_6_7955.sorted.filtered_peak_948
chr1	51762563	51762830	268	17.15	4.82519	2.78586	2.41971	C7KUGACXX_6_7955.sorted.filtered_peak_949
chr1	51899131	51899861	731	21.43	7.46586	3.42738	4.89508	C7KUGACXX_6_7955.sorted.filtered_peak_950
chr1	51907974	51908223	250	19.94	5.11551	2.71564	2.68354	C7KUGACXX_6_7955.sorted.filtered_peak_951
chr1	51984774	51985286	513	33.95	7.07760	2.60431	4.51615	C7KUGACXX_6_7955.sorted.filtered_peak_952
chr1	51986529	51986814	286	31.25	6.21577	2.51238	3.69656	C7KUGACXX_6_7955.sorted.filtered_peak_953
chr1	52000590	52001032	443	15.30	4.42361	2.75066	2.06014	C7KUGACXX_6_7955.sorted.filtered_peak_954
chr1	52014511	52015261	751	14.07	4.15259	2.72604	1.80887	C7KUGACXX_6_7955.sorted.filtered_peak_955
chr1	52035053	52035683	631	17.77	5.02005	2.82314	2.59203	C7KUGACXX_6_7955.sorted.filtered_peak_956
chr1	52082420	52083109	690	34.74	14.39547	4.31662	11.57066	C7KUGACXX_6_7955.sorted.filtered_peak_957
chr1	52194714	52195917	1204	35.86	11.63331	3.42734	8.93645	C7KUGACXX_6_7955.sorted.filtered_peak_958
chr1	52344248	52345076	829	76.38	39.24399	5.99568	35.75022	C7KUGACXX_6_7955.sorted.filtered_peak_959
chr1	52467747	52468261	515	14.16	4.22219	2.74261	1.87945	C7KUGACXX_6_7955.sorted.filtered_peak_960
chr1	52498970	52499717	748	27.47	9.19135	3.42529	6.57069	C7KUGACXX_6_7955.sorted.filtered_peak_961
chr1	52520772	52521288	517	28.06	5.39571	2.41314	2.94297	C7KUGACXX_6_7955.sorted.filtered_peak_962
chr1	52521536	52522728	1193	33.25	8.06706	2.85841	5.45719	C7KUGACXX_6_7955.sorted.filtered_peak_963
chr1	52605491	52606017	527	18.27	5.84562	3.07881	3.38213	C7KUGACXX_6_7955.sorted.filtered_peak_964
chr1	52607555	52608258	704	20.17	5.89623	2.97331	3.41222	C7KUGACXX_6_7955.sorted.filtered_peak_965
chr1	52831483	52832365	883	77.53	37.70021	5.60868	34.27685	C7KUGACXX_6_7955.sorted.filtered_peak_966
chr1	52869482	52870791	1310	39.31	16.00975	4.13863	13.18773	C7KUGACXX_6_7955.sorted.filtered_peak_967
chr1	52889478	52890186	709	27.00	8.88138	3.48475	6.21412	C7KUGACXX_6_7955.sorted.filtered_peak_968
chr1	53017763	53019379	1617	30.94	7.56444	2.83165	4.98473	C7KUGACXX_6_7955.sorted.filtered_peak_969
chr1	53035244	53035580	337	14.84	4.49463	2.80944	2.14026	C7KUGACXX_6_7955.sorted.filtered_peak_970
chr1	53102598	53103444	847	33.63	9.65977	3.25629	6.96374	C7KUGACXX_6_7955.sorted.filtered_peak_971
chr1	53151855	53152179	325	25.89	12.17050	4.75379	9.37331	C7KUGACXX_6_7955.sorted.filtered_peak_972
chr1	53163672	53164283	612	25.24	7.74856	3.21560	5.15930	C7KUGACXX_6_7955.sorted.filtered_peak_973
chr1	53168560	53169264	705	41.48	18.46186	5.00846	15.46095	C7KUGACXX_6_7955.sorted.filtered_peak_974
chr1	53191730	53192489	760	37.19	16.48111	4.56714	13.61279	C7KUGACXX_6_7955.sorted.filtered_peak_975
chr1	53308317	53308566	250	15.03	4.69825	2.90026	2.29328	C7KUGACXX_6_7955.sorted.filtered_peak_976
chr1	53387071	53387548	478	21.99	6.58485	3.10410	4.03799	C7KUGACXX_6_7955.sorted.filtered_peak_977
chr1	53392821	53393543	723	19.75	6.22415	3.12685	3.71443	C7KUGACXX_6_7955.sorted.filtered_peak_978
chr1	53480382	53480993	612	23.61	10.04606	4.15162	7.35131	C7KUGACXX_6_7955.sorted.filtered_peak_979
chr1	53662088	53662631	544	33.72	13.15214	4.01451	10.39585	C7KUGACXX_6_7955.sorted.filtered_peak_980
chr1	53685714	53686537	824	54.46	24.91597	5.24944	21.76420	C7KUGACXX_6_7955.sorted.filtered_peak_981
chr1	53703840	53704740	901	32.01	13.03641	3.98332	10.30995	C7KUGACXX_6_7955.sorted.filtered_peak_982
chr1	53743998	53744309	312	18.32	4.78983	2.68538	2.39679	C7KUGACXX_6_7955.sorted.filtered_peak_983
chr1	53791599	53792175	577	43.06	12.56557	3.34496	9.78734	C7KUGACXX_6_7955.sorted.filtered_peak_984
chr1	53793070	53793335	266	27.00	4.30468	2.16076	1.95735	C7KUGACXX_6_7955.sorted.filtered_peak_985
chr1	53793677	53794018	342	35.61	8.25063	2.80345	5.63010	C7KUGACXX_6_7955.sorted.filtered_peak_986
chr1	53878752	53879597	846	30.22	10.49908	3.64709	7.79451	C7KUGACXX_6_7955.sorted.filtered_peak_987
chr1	54047957	54048238	282	25.08	7.77464	3.29158	5.15607	C7KUGACXX_6_7955.sorted.filtered_peak_988
chr1	54066062	54066350	289	20.99	7.14812	3.40178	4.56365	C7KUGACXX_6_7955.sorted.filtered_peak_989
chr1	54231417	54231885	469	21.37	6.59836	3.15074	4.05485	C7KUGACXX_6_7955.sorted.filtered_peak_990
chr1	54303658	54304508	851	59.83	28.24866	5.42697	25.02418	C7KUGACXX_6_7955.sorted.filtered_peak_991
chr1	54355314	54356065	752	34.70	14.07919	4.28358	11.24217	C7KUGACXX_6_7955.sorted.filtered_peak_992
chr1	54411105	54412340	1236	83.48	34.54452	4.82931	31.16459	C7KUGACXX_6_7955.sorted.filtered_peak_993
chr1	54425098	54425414	317	14.31	3.93011	2.59889	1.63801	C7KUGACXX_6_7955.sorted.filtered_peak_994
chr1	54518739	54519469	731	90.04	45.00782	6.07224	41.37684	C7KUGACXX_6_7955.sorted.filtered_peak_995
chr1	54535746	54536041	296	15.73	4.58498	2.78878	2.20393	C7KUGACXX_6_7955.sorted.filtered_peak_996
chr1	54547315	54547666	352	13.50	3.81358	2.61108	1.52427	C7KUGACXX_6_7955.sorted.filtered_peak_997
chr1	54665259	54666197	939	36.28	14.83168	4.16354	12.03825	C7KUGACXX_6_7955.sorted.filtered_peak_998
chr1	54871980	54872271	292	36.33	9.56976	3.07592	6.88245	C7KUGACXX_6_7955.sorted.filtered_peak_999
chr1	54872633	54873710	1078	29.71	6.37862	2.54197	3.91318	C7KUGACXX_6_7955.sorted.filtered_peak_1000
chr1	54953753	54954494	742	32.60	10.10742	3.30716	7.45574	C7KUGACXX_6_7955.sorted.filtered_peak_1001
chr1	54954736	54955485	750	25.17	5.74504	2.62777	3.27193	C7KUGACXX_6_7955.sorted.filtered_peak_1002
chr1	54965175	54965424	250	18.33	5.38513	2.93522	2.91963	C7KUGACXX_6_7955.sorted.filtered_peak_1003
chr1	55007620	55008670	1051	16.83	4.44248	2.65209	2.08014	C7KUGACXX_6_7955.sorted.filtered_peak_1004
chr1	55137728	55137977	250	18.04	5.63502	3.04438	3.16547	C7KUGACXX_6_7955.sorted.filtered_peak_1005
chr1	55181066	55181915	850	31.65	11.79404	3.92424	9.02899	C7KUGACXX_6_7955.sorted.filtered_peak_1006
chr1	55230025	55230799	775	72.19	37.46764	5.78225	34.07351	C7KUGACXX_6_7955.sorted.filtered_peak_1007
chr1	55266900	55267376	477	28.80	9.21263	3.46953	6.52310	C7KUGACXX_6_7955.sorted.filtered_peak_1008
chr1	55273076	55273348	273	20.16	4.83309	2.60495	2.42100	C7KUGACXX_6_7955.sorted.filtered_peak_1009
chr1	55352508	55353144	637	27.48	8.23051	3.22550	5.61090	C7KUGACXX_6_7955.sorted.filtered_peak_1010
chr1	55416381	55416664	284	16.37	5.51405	3.14232	3.04253	C7KUGACXX_6_7955.sorted.filtered_peak_1011
chr1	55431463	55432002	540	13.67	3.93538	2.65324	1.62177	C7KUGACXX_6_7955.sorted.filtered_peak_1012
chr1	55461486	55461827	342	23.96	6.73159	2.98270	4.20131	C7KUGACXX_6_7955.sorted.filtered_peak_1013
chr1	55462074	55462378	305	25.63	8.00471	3.29824	5.39127	C7KUGACXX_6_7955.sorted.filtered_peak_1014
chr1	55593582	55594236	655	21.58	6.24825	2.99558	3.74118	C7KUGACXX_6_7955.sorted.filtered_peak_1015
chr1	55604483	55604746	264	17.37	3.94489	2.42338	1.64384	C7KUGACXX_6_7955.sorted.filtered_peak_1016
chr1	55606248	55606666	419	20.29	5.22968	2.73137	2.79157	C7KUGACXX_6_7955.sorted.filtered_peak_1017
chr1	55668856	55669214	359	15.11	4.49676	2.79261	2.13634	C7KUGACXX_6_7955.sorted.filtered_peak_1018
chr1	55680852	55681414	563	38.63	11.25797	3.29998	8.52516	C7KUGACXX_6_7955.sorted.filtered_peak_1019
chr1	55723656	55724056	401	22.02	8.58923	3.80721	5.95388	C7KUGACXX_6_7955.sorted.filtered_peak_1020
chr1	55743231	55743624	394	16.47	3.98909	2.49295	1.67683	C7KUGACXX_6_7955.sorted.filtered_peak_1021
chr1	57773033	57773527	495	18.79	5.20776	2.80991	2.78308	C7KUGACXX_6_7955.sorted.filtered_peak_1022
chr1	59011609	59012786	1178	42.04	14.31666	3.66607	11.50890	C7KUGACXX_6_7955.sorted.filtered_peak_1023
chr1	59118249	59118623	375	19.57	5.58278	2.89835	3.12438	C7KUGACXX_6_7955.sorted.filtered_peak_1024
chr1	59165221	59165965	745	30.37	13.24145	4.35044	10.46756	C7KUGACXX_6_7955.sorted.filtered_peak_1025
chr1	59183843	59184367	525	19.59	6.80309	3.33316	4.28237	C7KUGACXX_6_7955.sorted.filtered_peak_1026
chr1	59199489	59199738	250	14.34	4.30749	2.77523	1.94694	C7KUGACXX_6_7955.sorted.filtered_peak_1027
chr1	59220432	59221614	1183	25.48	7.45868	3.14073	4.86683	C7KUGACXX_6_7955.sorted.filtered_peak_1028
chr1	59249397	59250927	1531	68.68	20.48174	3.38761	17.51198	C7KUGACXX_6_7955.sorted.filtered_peak_1029
chr1	59281655	59282307	653	33.77	11.07754	3.51709	8.36141	C7KUGACXX_6_7955.sorted.filtered_peak_1030
chr1	59369102	59369762	661	25.86	8.07713	3.26392	5.48445	C7KUGACXX_6_7955.sorted.filtered_peak_1031
chr1	59388100	59388762	663	16.71	5.12626	2.94306	2.69546	C7KUGACXX_6_7955.sorted.filtered_peak_1032
chr1	59398718	59399081	364	16.35	4.18960	2.58189	1.85441	C7KUGACXX_6_7955.sorted.filtered_peak_1033
chr1	59407377	59408051	675	37.49	14.58499	4.25361	11.71684	C7KUGACXX_6_7955.sorted.filtered_peak_1034
chr1	59434127	59434574	448	17.38	4.55619	2.66259	2.17983	C7KUGACXX_6_7955.sorted.filtered_peak_1035
chr1	59471115	59471374	260	18.53	4.85810	2.70809	2.44992	C7KUGACXX_6_7955.sorted.filtered_peak_1036
chr1	59485816	59486211	396	26.39	8.48916	3.39946	5.84358	C7KUGACXX_6_7955.sorted.filtered_peak_1037
chr1	59512297	59512823	527	16.05	3.98358	2.51435	1.67694	C7KUGACXX_6_7955.sorted.filtered_peak_1038
chr1	59537168	59537521	354	14.82	4.31874	2.74692	1.96144	C7KUGACXX_6_7955.sorted.filtered_peak_1039
chr1	59612205	59612834	630	21.16	5.39395	2.72687	2.95063	C7KUGACXX_6_7955.sorted.filtered_peak_1040
chr1	59762123	59762887	765	37.44	13.46739	3.84711	10.66861	C7KUGACXX_6_7955.sorted.filtered_peak_1041
chr1	60036187	60036504	318	18.08	5.40247	2.94265	2.95220	C7KUGACXX_6_7955.sorted.filtered_peak_1042
chr1	60164935	60165240	306	18.58	4.64506	2.61674	2.26931	C7KUGACXX_6_7955.sorted.filtered_peak_1043
chr1	60280134	60280587	454	25.15	7.82303	3.27530	5.21659	C7KUGACXX_6_7955.sorted.filtered_peak_1044
chr1	60392296	60392692	397	22.27	8.28285	3.66232	5.66671	C7KUGACXX_6_7955.sorted.filtered_peak_1045
chr1	60412812	60413260	449	17.96	4.66971	2.67208	2.27883	C7KUGACXX_6_7955.sorted.filtered_peak_1046
chr1	61482007	61482256	250	15.67	4.57643	2.78969	2.19435	C7KUGACXX_6_7955.sorted.filtered_peak_1047
chr1	61508679	61509080	402	18.31	5.41667	2.93062	2.96950	C7KUGACXX_6_7955.sorted.filtered_peak_1048
chr1	61515592	61516294	703	24.67	6.65986	2.94307	4.11687	C7KUGACXX_6_7955.sorted.filtered_peak_1049
chr1	61542610	61543157	548	40.08	10.47533	3.12227	7.73712	C7KUGACXX_6_7955.sorted.filtered_peak_1050
chr1	61543385	61544080	696	49.80	16.62677	3.78545	13.72360	C7KUGACXX_6_7955.sorted.filtered_peak_1051
chr1	61736421	61736893	473	14.58	4.27137	2.73819	1.93076	C7KUGACXX_6_7955.sorted.filtered_peak_1052
chr1	61918875	61919397	523	19.54	5.07321	2.73408	2.63176	C7KUGACXX_6_7955.sorted.filtered_peak_1053
chr1	62190462	62191241	780	30.02	12.50196	4.29935	9.71206	C7KUGACXX_6_7955.sorted.filtered_peak_1054
chr1	62207945	62208311	367	19.84	7.28918	3.52258	4.72532	C7KUGACXX_6_7955.sorted.filtered_peak_1055
chr1	62248347	62248720	374	21.49	7.48370	3.46386	4.89195	C7KUGACXX_6_7955.sorted.filtered_peak_1056
chr1	62737706	62738040	335	16.28	4.82218	2.85322	2.41400	C7KUGACXX_6_7955.sorted.filtered_peak_1057
chr1	62901643	62902829	1187	85.13	37.61926	5.02975	34.20939	C7KUGACXX_6_7955.sorted.filtered_peak_1058
chr1	63153682	63154313	632	17.40	4.73041	2.73068	2.33605	C7KUGACXX_6_7955.sorted.filtered_peak_1059
chr1	63249317	63250224	908	50.17	22.39183	4.85726	19.35987	C7KUGACXX_6_7955.sorted.filtered_peak_1060
chr1	63266476	63266739	264	14.35	4.30578	2.77760	1.94026	C7KUGACXX_6_7955.sorted.filtered_peak_1061
chr1	63789150	63789496	347	14.31	3.48222	2.40556	1.25561	C7KUGACXX_6_7955.sorted.filtered_peak_1062
chr1	63832918	63833692	775	43.96	22.10104	5.38752	19.06405	C7KUGACXX_6_7955.sorted.filtered_peak_1063
chr1	63907371	63907646	276	17.01	5.37292	3.02740	2.91473	C7KUGACXX_6_7955.sorted.filtered_peak_1064
chr1	63988545	63989622	1078	37.53	13.26040	3.83144	10.45987	C7KUGACXX_6_7955.sorted.filtered_peak_1065
chr1	64058894	64060294	1401	25.64	7.69403	3.16864	5.11015	C7KUGACXX_6_7955.sorted.filtered_peak_1066
chr1	64116755	64117074	320	15.84	4.88230	2.91140	2.47293	C7KUGACXX_6_7955.sorted.filtered_peak_1067
chr1	65292700	65293071	372	25.67	8.74023	3.50455	6.10236	C7KUGACXX_6_7955.sorted.filtered_peak_1068
chr1	65329743	65330230	488	28.50	11.16473	4.01099	8.43719	C7KUGACXX_6_7955.sorted.filtered_peak_1069
chr1	65348258	65348735	478	19.75	6.01617	3.04764	3.52666	C7KUGACXX_6_7955.sorted.filtered_peak_1070
chr1	65431535	65432580	1046	41.62	12.38557	3.35478	9.61673	C7KUGACXX_6_7955.sorted.filtered_peak_1071
chr1	65468105	65468915	811	18.52	4.46881	2.55434	2.11156	C7KUGACXX_6_7955.sorted.filtered_peak_1072
chr1	65532416	65533284	869	26.09	5.38735	2.48233	2.94331	C7KUGACXX_6_7955.sorted.filtered_peak_1073
chr1	65540782	65541301	520	15.64	4.95624	2.95478	2.54743	C7KUGACXX_6_7955.sorted.filtered_peak_1074
chr1	65613430	65613790	361	17.46	4.58400	2.67010	2.20228	C7KUGACXX_6_7955.sorted.filtered_peak_1075
chr1	65614325	65614761	437	16.71	4.09520	2.52400	1.76388	C7KUGACXX_6_7955.sorted.filtered_peak_1076
chr1	65719779	65720704	926	22.79	7.29085	3.20684	4.75589	C7KUGACXX_6_7955.sorted.filtered_peak_1077
chr1	65885550	65886597	1048	70.62	30.35627	4.83498	27.08665	C7KUGACXX_6_7955.sorted.filtered_peak_1078
chr1	65896788	65897116	329	16.68	4.92457	2.86323	2.51124	C7KUGACXX_6_7955.sorted.filtered_peak_1079
chr1	66153396	66153938	543	16.29	5.23692	3.02575	2.79594	C7KUGACXX_6_7955.sorted.filtered_peak_1080
chr1	66277620	66278123	504	40.80	17.35135	4.66566	14.40717	C7KUGACXX_6_7955.sorted.filtered_peak_1081
chr1	66295955	66296478	524	38.30	15.83742	4.42483	12.95837	C7KUGACXX_6_7955.sorted.filtered_peak_1082
chr1	66648206	66648915	710	17.32	5.79690	3.12021	3.34877	C7KUGACXX_6_7955.sorted.filtered_peak_1083
chr1	66649229	66649522	294	13.21	3.68337	2.57027	1.40227	C7KUGACXX_6_7955.sorted.filtered_peak_1084
chr1	66680655	66680937	283	19.80	5.86969	3.01163	3.36969	C7KUGACXX_6_7955.sorted.filtered_peak_1085
chr1	66740330	66741089	760	28.17	7.27153	2.89481	4.70895	C7KUGACXX_6_7955.sorted.filtered_peak_1086
chr1	66741874	66742248	375	27.25	6.63880	2.78883	4.09954	C7KUGACXX_6_7955.sorted.filtered_peak_1087
chr1	66747990	66748471	482	21.81	5.47015	2.71350	3.02347	C7KUGACXX_6_7955.sorted.filtered_peak_1088
chr1	66766728	66767123	396	23.95	8.70362	3.69278	6.04741	C7KUGACXX_6_7955.sorted.filtered_peak_1089
chr1	66796333	66796816	484	34.69	8.34107	2.87108	5.71155	C7KUGACXX_6_7955.sorted.filtered_peak_1090
chr1	66801498	66802242	745	40.56	10.32203	3.05062	7.60092	C7KUGACXX_6_7955.sorted.filtered_peak_1091
chr1	66815801	66816298	498	28.37	6.22595	2.59891	3.73657	C7KUGACXX_6_7955.sorted.filtered_peak_1092
chr1	66817653	66817905	253	24.56	5.03394	2.45339	2.60709	C7KUGACXX_6_7955.sorted.filtered_peak_1093
chr1	66823277	66823602	326	16.69	4.15095	2.54465	1.82045	C7KUGACXX_6_7955.sorted.filtered_peak_1094
chr1	66839984	66840637	654	23.61	6.13795	2.80386	3.66258	C7KUGACXX_6_7955.sorted.filtered_peak_1095
chr1	66911691	66912519	829	17.81	3.93691	2.39833	1.63632	C7KUGACXX_6_7955.sorted.filtered_peak_1096
chr1	67191818	67192067	250	16.98	4.51784	2.67981	2.14028	C7KUGACXX_6_7955.sorted.filtered_peak_1097
chr1	67254157	67254591	435	14.55	4.43265	2.81241	2.06241	C7KUGACXX_6_7955.sorted.filtered_peak_1098
chr1	67390277	67391158	882	77.30	32.90405	4.98742	29.58125	C7KUGACXX_6_7955.sorted.filtered_peak_1099
chr1	67395432	67396631	1200	42.76	10.14303	2.86380	7.46774	C7KUGACXX_6_7955.sorted.filtered_peak_1100
chr1	67518884	67520277	1394	28.64	7.86465	3.02911	5.26706	C7KUGACXX_6_7955.sorted.filtered_peak_1101
chr1	67614654	67615302	649	17.06	5.93505	3.24394	3.45227	C7KUGACXX_6_7955.sorted.filtered_peak_1102
chr1	67628655	67628993	339	17.42	5.70630	3.12800	3.22571	C7KUGACXX_6_7955.sorted.filtered_peak_1103
chr1	67636487	67637106	620	20.58	5.00895	2.63473	2.59147	C7KUGACXX_6_7955.sorted.filtered_peak_1104
chr1	67660143	67660541	399	21.09	5.85981	2.90978	3.36563	C7KUGACXX_6_7955.sorted.filtered_peak_1105
chr1	67727323	67727643	321	13.00	3.27349	2.38906	1.08577	C7KUGACXX_6_7955.sorted.filtered_peak_1106
chr1	67740302	67740845	544	16.41	5.22903	3.01071	2.78908	C7KUGACXX_6_7955.sorted.filtered_peak_1107
chr1	67760418	67761177	760	18.78	6.39086	3.29818	3.85617	C7KUGACXX_6_7955.sorted.filtered_peak_1108
chr1	67769857	67770108	252	20.35	4.74866	2.56610	2.34448	C7KUGACXX_6_7955.sorted.filtered_peak_1109
chr1	67772993	67773473	481	19.56	4.06549	2.36308	1.74164	C7KUGACXX_6_7955.sorted.filtered_peak_1110
chr1	67780048	67780361	314	19.46	4.59161	2.55335	2.21096	C7KUGACXX_6_7955.sorted.filtered_peak_1111
chr1	67798530	67799239	710	32.81	9.12159	3.15444	6.45431	C7KUGACXX_6_7955.sorted.filtered_peak_1112
chr1	67896032	67896919	888	53.83	20.03325	4.19607	17.02262	C7KUGACXX_6_7955.sorted.filtered_peak_1113
chr1	67965960	67966473	514	17.56	5.66598	3.09189	3.19508	C7KUGACXX_6_7955.sorted.filtered_peak_1114
chr1	68139873	68140857	985	20.19	5.90726	2.98853	3.40890	C7KUGACXX_6_7955.sorted.filtered_peak_1115
chr1	68150515	68151372	858	58.99	23.67738	4.45893	20.59302	C7KUGACXX_6_7955.sorted.filtered_peak_1116
chr1	68172711	68173034	324	13.28	3.56228	2.50701	1.32401	C7KUGACXX_6_7955.sorted.filtered_peak_1117
chr1	68962606	68962879	274	22.01	6.81896	3.18008	4.26480	C7KUGACXX_6_7955.sorted.filtered_peak_1118
chr1	70671057	70671565	509	48.67	24.99908	5.68555	21.87834	C7KUGACXX_6_7955.sorted.filtered_peak_1119
chr1	70686699	70687653	955	36.98	12.81253	3.78077	10.02192	C7KUGACXX_6_7955.sorted.filtered_peak_1120
chr1	70819825	70820859	1035	36.45	15.40748	4.25399	12.59665	C7KUGACXX_6_7955.sorted.filtered_peak_1121
chr1	70876208	70877141	934	45.28	18.03818	4.45303	15.07584	C7KUGACXX_6_7955.sorted.filtered_peak_1122
chr1	71546307	71547253	947	48.15	20.62592	4.65392	17.63197	C7KUGACXX_6_7955.sorted.filtered_peak_1123
chr1	73184746	73185169	424	13.28	3.68049	2.56396	1.41930	C7KUGACXX_6_7955.sorted.filtered_peak_1124
chr1	74663551	74664455	905	41.49	17.64889	4.45031	14.76056	C7KUGACXX_6_7955.sorted.filtered_peak_1125
chr1	74969766	74970108	343	15.34	3.58239	2.38988	1.34119	C7KUGACXX_6_7955.sorted.filtered_peak_1126
chr1	75198509	75199623	1115	33.56	11.57161	3.58981	8.86112	C7KUGACXX_6_7955.sorted.filtered_peak_1127
chr1	76098140	76098389	250	13.52	3.85423	2.62650	1.55131	C7KUGACXX_6_7955.sorted.filtered_peak_1128
chr1	76189904	76190639	736	37.14	14.09087	4.15967	11.23247	C7KUGACXX_6_7955.sorted.filtered_peak_1129
chr1	76251509	76252317	809	30.83	10.32929	3.58313	7.61599	C7KUGACXX_6_7955.sorted.filtered_peak_1130
chr1	76489428	76489876	449	18.81	5.66728	2.98577	3.20265	C7KUGACXX_6_7955.sorted.filtered_peak_1131
chr1	76540083	76540707	625	25.40	8.83174	3.59676	6.17297	C7KUGACXX_6_7955.sorted.filtered_peak_1132
chr1	76619834	76620695	862	29.88	10.30043	3.70283	7.57122	C7KUGACXX_6_7955.sorted.filtered_peak_1133
chr1	76760198	76760517	320	20.48	5.34754	2.77235	2.88837	C7KUGACXX_6_7955.sorted.filtered_peak_1134
chr1	77684615	77685347	733	33.23	12.67031	4.06105	9.87797	C7KUGACXX_6_7955.sorted.filtered_peak_1135
chr1	77896929	77897728	800	16.50	4.42920	2.66645	2.06784	C7KUGACXX_6_7955.sorted.filtered_peak_1136
chr1	77999382	77999719	338	16.17	5.38638	3.10386	2.92730	C7KUGACXX_6_7955.sorted.filtered_peak_1137
chr1	78148000	78149479	1480	53.61	17.44275	3.79243	14.49249	C7KUGACXX_6_7955.sorted.filtered_peak_1138
chr1	78224836	78225770	935	27.96	9.44658	3.48316	6.79256	C7KUGACXX_6_7955.sorted.filtered_peak_1139
chr1	78245090	78245642	553	26.37	10.17558	3.92271	7.46619	C7KUGACXX_6_7955.sorted.filtered_peak_1140
chr1	78443889	78445378	1490	51.75	17.41965	3.72106	14.51863	C7KUGACXX_6_7955.sorted.filtered_peak_1141
chr1	78469959	78470911	953	41.04	15.99481	4.20335	13.11277	C7KUGACXX_6_7955.sorted.filtered_peak_1142
chr1	78569275	78569682	408	13.51	3.84316	2.62388	1.53962	C7KUGACXX_6_7955.sorted.filtered_peak_1143
chr1	78707112	78707361	250	14.76	4.55788	2.85000	2.17707	C7KUGACXX_6_7955.sorted.filtered_peak_1144
chr1	79506174	79506537	364	14.20	3.60953	2.46964	1.36474	C7KUGACXX_6_7955.sorted.filtered_peak_1145
chr1	79518585	79518863	279	16.58	5.62992	3.17987	3.14515	C7KUGACXX_6_7955.sorted.filtered_peak_1146
chr1	83974139	83974444	306	19.68	6.82307	3.37136	4.27358	C7KUGACXX_6_7955.sorted.filtered_peak_1147
chr1	84278217	84278466	250	14.70	4.32442	2.75406	1.97475	C7KUGACXX_6_7955.sorted.filtered_peak_1148
chr1	84464740	84465279	540	19.05	4.84150	2.65596	2.45487	C7KUGACXX_6_7955.sorted.filtered_peak_1149
chr1	84543328	84544291	964	23.84	6.61640	2.98898	4.06655	C7KUGACXX_6_7955.sorted.filtered_peak_1150
chr1	84556376	84556892	517	17.57	5.12307	2.87410	2.69291	C7KUGACXX_6_7955.sorted.filtered_peak_1151
chr1	84609841	84610311	471	22.70	5.32174	2.62773	2.87412	C7KUGACXX_6_7955.sorted.filtered_peak_1152
chr1	84713151	84713618	468	17.05	5.21569	2.95033	2.78174	C7KUGACXX_6_7955.sorted.filtered_peak_1153
chr1	84831228	84831483	256	16.61	4.65884	2.76112	2.26499	C7KUGACXX_6_7955.sorted.filtered_peak_1154
chr1	84899461	84899927	467	23.88	7.42732	3.22375	4.85298	C7KUGACXX_6_7955.sorted.filtered_peak_1155
chr1	84907918	84908369	452	19.74	7.86539	3.75229	5.26669	C7KUGACXX_6_7955.sorted.filtered_peak_1156
chr1	84944801	84945650	850	32.75	12.55039	4.00384	9.78379	C7KUGACXX_6_7955.sorted.filtered_peak_1157
chr1	84971484	84972505	1022	48.51	17.05421	4.02026	14.10636	C7KUGACXX_6_7955.sorted.filtered_peak_1158
chr1	85039613	85040399	787	37.04	13.15551	3.92512	10.32648	C7KUGACXX_6_7955.sorted.filtered_peak_1159
chr1	85086350	85086912	563	31.24	11.56608	3.96168	8.79031	C7KUGACXX_6_7955.sorted.filtered_peak_1160
chr1	85155640	85156642	1003	46.11	16.58696	3.86388	13.72249	C7KUGACXX_6_7955.sorted.filtered_peak_1161
chr1	85248153	85248462	310	20.45	6.43864	3.16872	3.90506	C7KUGACXX_6_7955.sorted.filtered_peak_1162
chr1	85320056	85320393	338	19.63	6.17027	3.12740	3.65654	C7KUGACXX_6_7955.sorted.filtered_peak_1163
chr1	85328423	85329064	642	18.69	5.69031	3.00778	3.21894	C7KUGACXX_6_7955.sorted.filtered_peak_1164
chr1	85410654	85411292	639	34.91	15.26107	4.70241	12.37455	C7KUGACXX_6_7955.sorted.filtered_peak_1165
chr1	85492946	85493273	328	21.81	7.84196	3.55395	5.24081	C7KUGACXX_6_7955.sorted.filtered_peak_1166
chr1	85493563	85493876	314	14.44	3.57706	2.43955	1.33535	C7KUGACXX_6_7955.sorted.filtered_peak_1167
chr1	85527716	85528166	451	32.57	15.10513	4.81856	12.24955	C7KUGACXX_6_7955.sorted.filtered_peak_1168
chr1	85666300	85667222	923	23.53	6.17692	2.83497	3.67878	C7KUGACXX_6_7955.sorted.filtered_peak_1169
chr1	85725006	85725691	686	29.05	11.15453	3.88038	8.45332	C7KUGACXX_6_7955.sorted.filtered_peak_1170
chr1	85741827	85742805	979	62.05	27.45642	4.87289	24.28264	C7KUGACXX_6_7955.sorted.filtered_peak_1171
chr1	85763381	85764251	871	21.29	6.55234	3.12312	4.02874	C7KUGACXX_6_7955.sorted.filtered_peak_1172
chr1	86173888	86174533	646	27.52	10.17831	3.73503	7.51431	C7KUGACXX_6_7955.sorted.filtered_peak_1173
chr1	86861647	86862438	792	29.91	10.84903	3.86570	8.09590	C7KUGACXX_6_7955.sorted.filtered_peak_1174
chr1	86965718	86965976	259	20.02	5.45589	2.84003	2.98755	C7KUGACXX_6_7955.sorted.filtered_peak_1175
chr1	87169597	87170990	1394	43.93	15.27520	3.63187	12.48216	C7KUGACXX_6_7955.sorted.filtered_peak_1176
chr1	87299293	87299605	313	18.20	6.20708	3.25801	3.69892	C7KUGACXX_6_7955.sorted.filtered_peak_1177
chr1	87379489	87380533	1045	78.06	35.34665	5.07522	31.96517	C7KUGACXX_6_7955.sorted.filtered_peak_1178
chr1	87597608	87597869	262	17.88	4.39657	2.57192	2.03842	C7KUGACXX_6_7955.sorted.filtered_peak_1179
chr1	87793981	87794678	698	40.38	7.41345	2.48449	4.81654	C7KUGACXX_6_7955.sorted.filtered_peak_1180
chr1	87800573	87801080	508	27.37	4.18719	2.11926	1.85407	C7KUGACXX_6_7955.sorted.filtered_peak_1181
chr1	87827803	87828418	616	14.75	4.54601	2.84952	2.16179	C7KUGACXX_6_7955.sorted.filtered_peak_1182
chr1	87870001	87870400	400	30.95	12.24375	4.16553	9.45438	C7KUGACXX_6_7955.sorted.filtered_peak_1183
chr1	87901138	87901555	418	19.88	7.94519	3.76526	5.35474	C7KUGACXX_6_7955.sorted.filtered_peak_1184
chr1	87914976	87915359	384	16.24	5.16524	3.00151	2.73033	C7KUGACXX_6_7955.sorted.filtered_peak_1185
chr1	87987196	87987544	349	17.28	4.87744	2.79460	2.46920	C7KUGACXX_6_7955.sorted.filtered_peak_1186
chr1	88150050	88150338	289	16.92	4.29770	2.59059	1.94871	C7KUGACXX_6_7955.sorted.filtered_peak_1187
chr1	88646284	88646665	382	15.36	4.16361	2.63538	1.83711	C7KUGACXX_6_7955.sorted.filtered_peak_1188
chr1	89060983	89061412	430	14.24	4.25063	2.75694	1.89669	C7KUGACXX_6_7955.sorted.filtered_peak_1189
chr1	89121650	89122058	409	14.43	4.20508	2.71911	1.87169	C7KUGACXX_6_7955.sorted.filtered_peak_1190
chr1	89149537	89150597	1061	62.39	29.42455	4.92898	26.25855	C7KUGACXX_6_7955.sorted.filtered_peak_1191
chr1	89356881	89357535	655	38.03	13.75917	3.92640	10.93601	C7KUGACXX_6_7955.sorted.filtered_peak_1192
chr1	89449614	89449884	271	18.92	6.13670	3.17821	3.62351	C7KUGACXX_6_7955.sorted.filtered_peak_1193
chr1	89457932	89458921	990	41.41	12.44618	3.49652	9.63083	C7KUGACXX_6_7955.sorted.filtered_peak_1194
chr1	89464342	89464733	392	22.00	6.77370	3.14885	4.23093	C7KUGACXX_6_7955.sorted.filtered_peak_1195
chr1	89488063	89488710	648	23.60	8.52889	3.66393	5.87721	C7KUGACXX_6_7955.sorted.filtered_peak_1196
chr1	89530861	89531208	348	20.79	7.26715	3.42708	4.70089	C7KUGACXX_6_7955.sorted.filtered_peak_1197
chr1	89591641	89592631	991	30.48	8.16823	2.95393	5.58978	C7KUGACXX_6_7955.sorted.filtered_peak_1198
chr1	89664099	89664827	729	26.35	6.09398	2.68332	3.58341	C7KUGACXX_6_7955.sorted.filtered_peak_1199
chr1	89744650	89744980	331	21.40	3.83883	2.20913	1.54981	C7KUGACXX_6_7955.sorted.filtered_peak_1200
chr1	89752482	89753139	658	20.37	5.74103	2.89143	3.27775	C7KUGACXX_6_7955.sorted.filtered_peak_1201
chr1	89776179	89776668	490	19.28	5.20077	2.78082	2.77043	C7KUGACXX_6_7955.sorted.filtered_peak_1202
chr1	89823887	89824262	376	20.02	6.27498	3.12357	3.76576	C7KUGACXX_6_7955.sorted.filtered_peak_1203
chr1	89920513	89920984	472	15.81	4.81785	2.88489	2.41340	C7KUGACXX_6_7955.sorted.filtered_peak_1204
chr1	89930798	89931069	272	20.23	6.51896	3.20598	3.98939	C7KUGACXX_6_7955.sorted.filtered_peak_1205
chr1	89948860	89949147	288	18.73	6.72992	3.43485	4.18128	C7KUGACXX_6_7955.sorted.filtered_peak_1206
chr1	89989813	89990734	922	32.28	10.62678	3.54921	7.90985	C7KUGACXX_6_7955.sorted.filtered_peak_1207
chr1	90072776	90073119	344	37.48	6.88725	2.45467	4.32891	C7KUGACXX_6_7955.sorted.filtered_peak_1208
chr1	90073723	90074193	471	38.29	7.40911	2.52885	4.82887	C7KUGACXX_6_7955.sorted.filtered_peak_1209
chr1	90098143	90098992	850	45.94	13.34058	3.41331	10.51358	C7KUGACXX_6_7955.sorted.filtered_peak_1210
chr1	90123489	90123904	416	21.20	5.00927	2.60806	2.58244	C7KUGACXX_6_7955.sorted.filtered_peak_1211
chr1	90135766	90136054	289	20.51	5.17531	2.70265	2.73859	C7KUGACXX_6_7955.sorted.filtered_peak_1212
chr1	90185010	90185382	373	21.33	4.71942	2.49597	2.33326	C7KUGACXX_6_7955.sorted.filtered_peak_1213
chr1	90186861	90187366	506	25.52	6.11487	2.72469	3.60999	C7KUGACXX_6_7955.sorted.filtered_peak_1214
chr1	90205045	90205760	716	19.41	4.54206	2.53544	2.17159	C7KUGACXX_6_7955.sorted.filtered_peak_1215
chr1	90219664	90220286	623	13.82	3.77373	2.56819	1.49692	C7KUGACXX_6_7955.sorted.filtered_peak_1216
chr1	90228514	90229168	655	21.23	6.97773	3.23168	4.45441	C7KUGACXX_6_7955.sorted.filtered_peak_1217
chr1	90270258	90270545	288	16.04	4.08774	2.56174	1.76018	C7KUGACXX_6_7955.sorted.filtered_peak_1218
chr1	90286278	90287497	1220	23.93	6.72617	3.00931	4.17871	C7KUGACXX_6_7955.sorted.filtered_peak_1219
chr1	90308764	90309529	766	25.95	7.09156	2.99642	4.52322	C7KUGACXX_6_7955.sorted.filtered_peak_1220
chr1	90321244	90321612	369	21.84	7.25552	3.34005	4.68356	C7KUGACXX_6_7955.sorted.filtered_peak_1221
chr1	90336557	90337002	446	14.58	3.96355	2.60045	1.65149	C7KUGACXX_6_7955.sorted.filtered_peak_1222
chr1	90422603	90422852	250	14.30	3.44727	2.39010	1.22593	C7KUGACXX_6_7955.sorted.filtered_peak_1223
chr1	90460325	90461111	787	45.38	18.53921	4.42848	15.59129	C7KUGACXX_6_7955.sorted.filtered_peak_1224
chr1	91317127	91317428	302	18.08	4.90200	2.75119	2.49204	C7KUGACXX_6_7955.sorted.filtered_peak_1225
chr1	91486498	91488218	1721	46.69	15.46694	3.59829	12.64489	C7KUGACXX_6_7955.sorted.filtered_peak_1226
chr1	91590375	91590873	499	19.14	4.98221	2.72186	2.55505	C7KUGACXX_6_7955.sorted.filtered_peak_1227
chr1	91630842	91631164	323	17.48	5.36253	2.98019	2.91134	C7KUGACXX_6_7955.sorted.filtered_peak_1228
chr1	91852680	91853236	557	239.97	199.90744	13.80721	194.16061	C7KUGACXX_6_7955.sorted.filtered_peak_1229
chr1	91966206	91967195	990	44.60	15.36809	3.72668	12.54936	C7KUGACXX_6_7955.sorted.filtered_peak_1230
chr1	92014303	92015224	922	22.31	5.24319	2.62345	2.80133	C7KUGACXX_6_7955.sorted.filtered_peak_1231
chr1	92021217	92022254	1038	39.43	13.70964	3.63508	10.95893	C7KUGACXX_6_7955.sorted.filtered_peak_1232
chr1	92150099	92150754	656	19.36	5.53323	2.88472	3.08510	C7KUGACXX_6_7955.sorted.filtered_peak_1233
chr1	92163065	92163413	349	23.79	8.61623	3.66203	5.96724	C7KUGACXX_6_7955.sorted.filtered_peak_1234
chr1	92178811	92179477	667	32.75	13.10028	4.23426	10.28702	C7KUGACXX_6_7955.sorted.filtered_peak_1235
chr1	92269363	92270727	1365	38.77	11.61414	3.41145	8.84498	C7KUGACXX_6_7955.sorted.filtered_peak_1236
chr1	92343443	92343817	375	13.06	3.57006	2.52712	1.32525	C7KUGACXX_6_7955.sorted.filtered_peak_1237
chr1	92351332	92351906	575	27.96	8.42788	3.25651	5.79532	C7KUGACXX_6_7955.sorted.filtered_peak_1238
chr1	92413929	92414880	952	21.18	7.41883	3.44155	4.84217	C7KUGACXX_6_7955.sorted.filtered_peak_1239
chr1	92545729	92546490	762	24.33	7.97642	3.36880	5.37461	C7KUGACXX_6_7955.sorted.filtered_peak_1240
chr1	92589498	92589817	320	14.91	4.64509	2.87716	2.25519	C7KUGACXX_6_7955.sorted.filtered_peak_1241
chr1	92764038	92764753	716	33.36	12.96390	4.14049	10.15631	C7KUGACXX_6_7955.sorted.filtered_peak_1242
chr1	92781314	92782041	728	40.76	14.42870	3.94470	11.57088	C7KUGACXX_6_7955.sorted.filtered_peak_1243
chr1	92783486	92783735	250	22.68	4.52081	2.37128	2.15628	C7KUGACXX_6_7955.sorted.filtered_peak_1244
chr1	92789113	92789501	389	23.51	8.27521	3.57964	5.63744	C7KUGACXX_6_7955.sorted.filtered_peak_1245
chr1	92831077	92831745	669	22.66	5.96418	2.80704	3.49442	C7KUGACXX_6_7955.sorted.filtered_peak_1246
chr1	92876194	92876702	509	18.60	6.05226	3.16137	3.55328	C7KUGACXX_6_7955.sorted.filtered_peak_1247
chr1	92925221	92925675	455	18.39	5.15470	2.82030	2.72883	C7KUGACXX_6_7955.sorted.filtered_peak_1248
chr1	92950507	92951011	505	32.66	5.08164	2.19411	2.66123	C7KUGACXX_6_7955.sorted.filtered_peak_1249
chr1	92951328	92951876	549	39.51	8.34238	2.67850	5.71488	C7KUGACXX_6_7955.sorted.filtered_peak_1250
chr1	93002488	93002922	435	32.81	12.11623	3.97034	9.32719	C7KUGACXX_6_7955.sorted.filtered_peak_1251
chr1	93003539	93004366	828	22.34	5.39463	2.65279	2.95981	C7KUGACXX_6_7955.sorted.filtered_peak_1252
chr1	93028854	93029301	448	15.47	4.62775	2.82145	2.25138	C7KUGACXX_6_7955.sorted.filtered_peak_1253
chr1	93049445	93050309	865	25.48	7.26483	3.04545	4.70826	C7KUGACXX_6_7955.sorted.filtered_peak_1254
chr1	93249503	93249952	450	14.20	3.34432	2.35007	1.14044	C7KUGACXX_6_7955.sorted.filtered_peak_1255
chr1	93250507	93251166	660	18.68	5.85516	3.06852	3.37509	C7KUGACXX_6_7955.sorted.filtered_peak_1256
chr1	93297345	93298102	758	58.61	26.63368	5.19049	23.44932	C7KUGACXX_6_7955.sorted.filtered_peak_1257
chr1	93324354	93324874	521	23.80	9.18105	3.82238	6.52636	C7KUGACXX_6_7955.sorted.filtered_peak_1258
chr1	93343458	93343712	255	13.96	4.08843	2.70362	1.75706	C7KUGACXX_6_7955.sorted.filtered_peak_1259
chr1	93419112	93419435	324	25.31	6.98496	3.00651	4.42029	C7KUGACXX_6_7955.sorted.filtered_peak_1260
chr1	93425959	93427449	1491	34.93	6.44636	2.41045	3.94330	C7KUGACXX_6_7955.sorted.filtered_peak_1261
chr1	93427750	93428347	598	32.10	6.03791	2.43969	3.53204	C7KUGACXX_6_7955.sorted.filtered_peak_1262
chr1	93446314	93447162	849	28.17	9.42179	3.48418	6.77322	C7KUGACXX_6_7955.sorted.filtered_peak_1263
chr1	93459368	93460200	833	23.53	5.98731	2.76455	3.51246	C7KUGACXX_6_7955.sorted.filtered_peak_1264
chr1	93487150	93487447	298	18.14	5.78793	3.10392	3.30096	C7KUGACXX_6_7955.sorted.filtered_peak_1265
chr1	93507818	93508506	689	26.13	10.58527	4.02406	7.88460	C7KUGACXX_6_7955.sorted.filtered_peak_1266
chr1	93544419	93545258	840	30.99	10.39679	3.50272	7.72307	C7KUGACXX_6_7955.sorted.filtered_peak_1267
chr1	93545955	93546239	285	23.38	5.55593	2.66437	3.09427	C7KUGACXX_6_7955.sorted.filtered_peak_1268
chr1	93566374	93566623	250	14.07	4.14887	2.72539	1.80453	C7KUGACXX_6_7955.sorted.filtered_peak_1269
chr1	93645098	93647101	2004	58.60	18.04009	3.47874	15.11068	C7KUGACXX_6_7955.sorted.filtered_peak_1270
chr1	93811047	93812553	1507	31.92	7.41948	2.75120	4.85273	C7KUGACXX_6_7955.sorted.filtered_peak_1271
chr1	94095039	94095387	349	13.64	3.61386	2.50599	1.36215	C7KUGACXX_6_7955.sorted.filtered_peak_1272
chr1	94224567	94224910	344	16.32	4.57555	2.74585	2.19314	C7KUGACXX_6_7955.sorted.filtered_peak_1273
chr1	94311762	94313756	1995	39.31	9.87709	2.93675	7.21681	C7KUGACXX_6_7955.sorted.filtered_peak_1274
chr1	94343978	94345000	1023	28.95	8.59859	3.17577	5.98834	C7KUGACXX_6_7955.sorted.filtered_peak_1275
chr1	94374304	94375491	1188	36.64	13.97925	3.94358	11.19890	C7KUGACXX_6_7955.sorted.filtered_peak_1276
chr1	94482780	94483369	590	27.04	8.67937	3.41048	6.02382	C7KUGACXX_6_7955.sorted.filtered_peak_1277
chr1	94883463	94884268	806	57.38	25.52720	5.06525	22.37768	C7KUGACXX_6_7955.sorted.filtered_peak_1278
chr1	94947044	94947528	485	15.35	4.89799	2.95718	2.48021	C7KUGACXX_6_7955.sorted.filtered_peak_1279
chr1	95067851	95068151	301	20.19	6.58897	3.24733	4.04535	C7KUGACXX_6_7955.sorted.filtered_peak_1280
chr1	95319941	95320412	472	19.53	5.84943	2.99967	3.37005	C7KUGACXX_6_7955.sorted.filtered_peak_1281
chr1	95428405	95428866	462	15.41	4.59404	2.80860	2.22269	C7KUGACXX_6_7955.sorted.filtered_peak_1282
chr1	95538048	95538896	849	45.03	19.90600	4.94194	16.88040	C7KUGACXX_6_7955.sorted.filtered_peak_1283
chr1	95699419	95700083	665	43.73	19.62464	4.91495	16.62791	C7KUGACXX_6_7955.sorted.filtered_peak_1284
chr1	97168909	97169288	380	13.67	3.63821	2.51432	1.38438	C7KUGACXX_6_7955.sorted.filtered_peak_1285
chr1	97187106	97188062	957	39.84	15.59358	4.23155	12.71224	C7KUGACXX_6_7955.sorted.filtered_peak_1286
chr1	98256698	98257044	347	16.80	4.63774	2.73468	2.25066	C7KUGACXX_6_7955.sorted.filtered_peak_1287
chr1	98386217	98387172	956	40.91	13.80672	3.79000	10.96600	C7KUGACXX_6_7955.sorted.filtered_peak_1288
chr1	98407793	98408289	497	18.40	5.48148	2.96365	3.01220	C7KUGACXX_6_7955.sorted.filtered_peak_1289
chr1	98513899	98514196	298	22.55	5.62659	2.72224	3.16672	C7KUGACXX_6_7955.sorted.filtered_peak_1290
chr1	98519515	98520202	688	21.72	5.39446	2.71034	2.93183	C7KUGACXX_6_7955.sorted.filtered_peak_1291
chr1	98789402	98789922	521	18.99	5.31829	2.82132	2.89699	C7KUGACXX_6_7955.sorted.filtered_peak_1292
chr1	98853991	98854406	416	25.72	8.63358	3.47148	5.99538	C7KUGACXX_6_7955.sorted.filtered_peak_1293
chr1	98871222	98871640	419	23.36	6.01400	2.80448	3.52120	C7KUGACXX_6_7955.sorted.filtered_peak_1294
chr1	99336793	99337559	767	28.12	11.82121	4.14371	9.10383	C7KUGACXX_6_7955.sorted.filtered_peak_1295
chr1	100231940	100232256	317	15.23	4.23203	2.67150	1.89213	C7KUGACXX_6_7955.sorted.filtered_peak_1296
chr1	100250272	100250618	347	14.20	3.42139	2.38463	1.20767	C7KUGACXX_6_7955.sorted.filtered_peak_1297
chr1	100274295	100274719	425	18.42	5.88524	3.09723	3.41077	C7KUGACXX_6_7955.sorted.filtered_peak_1298
chr1	100286025	100286648	624	17.08	5.57959	3.08166	3.12615	C7KUGACXX_6_7955.sorted.filtered_peak_1299
chr1	100315394	100316126	733	25.00	8.98150	3.63322	6.33568	C7KUGACXX_6_7955.sorted.filtered_peak_1300
chr1	100435176	100436215	1040	23.73	7.09313	3.13172	4.52692	C7KUGACXX_6_7955.sorted.filtered_peak_1301
chr1	100494234	100494722	489	28.22	11.46669	4.17387	8.70838	C7KUGACXX_6_7955.sorted.filtered_peak_1302
chr1	100503244	100503983	740	30.06	7.40113	2.82336	4.84014	C7KUGACXX_6_7955.sorted.filtered_peak_1303
chr1	100504286	100504727	442	33.83	9.18956	3.12669	6.50890	C7KUGACXX_6_7955.sorted.filtered_peak_1304
chr1	100598096	100599020	925	42.61	16.40366	4.12821	13.51432	C7KUGACXX_6_7955.sorted.filtered_peak_1305
chr1	100714886	100715711	826	31.09	13.27796	4.23562	10.52192	C7KUGACXX_6_7955.sorted.filtered_peak_1306
chr1	100731219	100732307	1089	35.77	14.83520	4.14752	12.05689	C7KUGACXX_6_7955.sorted.filtered_peak_1307
chr1	100816788	100818359	1572	39.98	10.49616	3.09189	7.78282	C7KUGACXX_6_7955.sorted.filtered_peak_1308
chr1	100862223	100862506	284	21.42	4.28674	2.34895	1.94843	C7KUGACXX_6_7955.sorted.filtered_peak_1309
chr1	100865946	100866357	412	27.25	7.64016	3.06986	5.04913	C7KUGACXX_6_7955.sorted.filtered_peak_1310
chr1	100880370	100880660	291	19.96	6.22160	3.12125	3.70609	C7KUGACXX_6_7955.sorted.filtered_peak_1311
chr1	100905619	100906083	465	33.82	9.98608	3.29722	7.29131	C7KUGACXX_6_7955.sorted.filtered_peak_1312
chr1	100911160	100911435	276	26.81	5.46301	2.48339	3.00370	C7KUGACXX_6_7955.sorted.filtered_peak_1313
chr1	100918190	100918768	579	26.04	7.42060	3.03601	4.86989	C7KUGACXX_6_7955.sorted.filtered_peak_1314
chr1	101360788	101362447	1660	28.62	6.78942	2.71642	4.27018	C7KUGACXX_6_7955.sorted.filtered_peak_1315
chr1	101392776	101393174	399	21.59	6.50424	3.10666	3.96461	C7KUGACXX_6_7955.sorted.filtered_peak_1316
chr1	101415101	101415369	269	19.45	7.49612	3.69922	4.88632	C7KUGACXX_6_7955.sorted.filtered_peak_1317
chr1	101490783	101491739	957	30.86	9.83426	3.37102	7.17399	C7KUGACXX_6_7955.sorted.filtered_peak_1318
chr1	101547127	101547517	391	19.64	6.91195	3.40536	4.35526	C7KUGACXX_6_7955.sorted.filtered_peak_1319
chr1	101555296	101555545	250	13.76	3.68516	2.53247	1.41831	C7KUGACXX_6_7955.sorted.filtered_peak_1320
chr1	101577390	101578114	725	29.15	12.30114	4.36468	9.51077	C7KUGACXX_6_7955.sorted.filtered_peak_1321
chr1	101588085	101588416	332	23.55	8.91324	3.79843	6.25050	C7KUGACXX_6_7955.sorted.filtered_peak_1322
chr1	101593673	101594154	482	16.29	4.03262	2.52281	1.71653	C7KUGACXX_6_7955.sorted.filtered_peak_1323
chr1	101594476	101594972	497	16.25	4.14059	2.56704	1.81688	C7KUGACXX_6_7955.sorted.filtered_peak_1324
chr1	101602497	101603077	581	20.02	6.02041	2.99816	3.55075	C7KUGACXX_6_7955.sorted.filtered_peak_1325
chr1	101644319	101645193	875	18.40	4.92889	2.74215	2.51352	C7KUGACXX_6_7955.sorted.filtered_peak_1326
chr1	101664706	101665129	424	16.04	5.00619	2.95373	2.57916	C7KUGACXX_6_7955.sorted.filtered_peak_1327
chr1	101687488	101687816	329	13.62	3.90390	2.64377	1.59279	C7KUGACXX_6_7955.sorted.filtered_peak_1328
chr1	101701004	101702018	1015	30.18	4.08745	2.02120	1.77280	C7KUGACXX_6_7955.sorted.filtered_peak_1329
chr1	101704325	101704658	334	39.73	6.95367	2.39243	4.40469	C7KUGACXX_6_7955.sorted.filtered_peak_1330
chr1	101723452	101723801	350	17.15	4.29311	2.56895	1.95099	C7KUGACXX_6_7955.sorted.filtered_peak_1331
chr1	101728305	101728621	317	20.39	4.57845	2.49753	2.20629	C7KUGACXX_6_7955.sorted.filtered_peak_1332
chr1	101730406	101730655	250	18.31	4.48092	2.57756	2.11213	C7KUGACXX_6_7955.sorted.filtered_peak_1333
chr1	101744367	101744907	541	21.52	6.58353	3.11116	4.06305	C7KUGACXX_6_7955.sorted.filtered_peak_1334
chr1	101754023	101754511	489	19.58	4.86779	2.63481	2.47552	C7KUGACXX_6_7955.sorted.filtered_peak_1335
chr1	101759145	101759486	342	16.29	3.80727	2.42709	1.52538	C7KUGACXX_6_7955.sorted.filtered_peak_1336
chr1	101774778	101775764	987	34.55	10.36001	3.34100	7.64553	C7KUGACXX_6_7955.sorted.filtered_peak_1337
chr1	101822901	101823348	448	20.54	6.33965	3.11039	3.82042	C7KUGACXX_6_7955.sorted.filtered_peak_1338
chr1	101854681	101855050	370	16.18	4.66569	2.79130	2.28057	C7KUGACXX_6_7955.sorted.filtered_peak_1339
chr1	103627946	103628245	300	15.70	5.09320	3.02017	2.65307	C7KUGACXX_6_7955.sorted.filtered_peak_1340
chr1	104068178	104068953	776	49.16	19.60982	4.49563	16.59611	C7KUGACXX_6_7955.sorted.filtered_peak_1341
chr1	107599109	107600109	1001	23.51	6.59654	2.97303	4.07423	C7KUGACXX_6_7955.sorted.filtered_peak_1342
chr1	108328639	108329515	877	25.46	6.59217	2.85842	4.06605	C7KUGACXX_6_7955.sorted.filtered_peak_1343
chr1	108346775	108347029	255	17.79	5.41861	2.97844	2.96565	C7KUGACXX_6_7955.sorted.filtered_peak_1344
chr1	108383287	108383662	376	16.59	4.80238	2.81114	2.41183	C7KUGACXX_6_7955.sorted.filtered_peak_1345
chr1	108479527	108479997	471	24.55	7.52790	3.23974	4.92672	C7KUGACXX_6_7955.sorted.filtered_peak_1346
chr1	108506218	108506740	523	24.99	7.20281	3.08499	4.62959	C7KUGACXX_6_7955.sorted.filtered_peak_1347
chr1	108507007	108507307	301	18.49	3.79733	2.31511	1.51322	C7KUGACXX_6_7955.sorted.filtered_peak_1348
chr1	108602721	108602970	250	14.95	4.21569	2.68706	1.87384	C7KUGACXX_6_7955.sorted.filtered_peak_1349
chr1	108668188	108668514	327	18.60	6.89974	3.51727	4.34068	C7KUGACXX_6_7955.sorted.filtered_peak_1350
chr1	108742742	108743236	495	30.33	10.04639	3.52508	7.36362	C7KUGACXX_6_7955.sorted.filtered_peak_1351
chr1	109047246	109048022	777	16.33	4.70698	2.79693	2.31697	C7KUGACXX_6_7955.sorted.filtered_peak_1352
chr1	109055108	109055458	351	14.67	4.49793	2.83380	2.11969	C7KUGACXX_6_7955.sorted.filtered_peak_1353
chr1	109102303	109103109	807	35.22	9.28045	3.04253	6.61688	C7KUGACXX_6_7955.sorted.filtered_peak_1354
chr1	109133572	109134174	603	27.97	10.56375	3.83981	7.87047	C7KUGACXX_6_7955.sorted.filtered_peak_1355
chr1	109187555	109187804	250	26.00	5.11521	2.41935	2.68302	C7KUGACXX_6_7955.sorted.filtered_peak_1356
chr1	109189158	109189851	694	44.63	15.55106	3.94431	12.65821	C7KUGACXX_6_7955.sorted.filtered_peak_1357
chr1	109203569	109204226	658	32.92	13.57836	4.35756	10.75048	C7KUGACXX_6_7955.sorted.filtered_peak_1358
chr1	109234497	109235815	1319	54.89	19.82047	4.09944	16.82587	C7KUGACXX_6_7955.sorted.filtered_peak_1359
chr1	109246160	109246857	698	23.66	7.03342	3.10202	4.48658	C7KUGACXX_6_7955.sorted.filtered_peak_1360
chr1	109288966	109289800	835	48.64	20.26921	4.48541	17.28610	C7KUGACXX_6_7955.sorted.filtered_peak_1361
chr1	109370855	109371104	250	15.45	3.94129	2.53447	1.63359	C7KUGACXX_6_7955.sorted.filtered_peak_1362
chr1	109419333	109419852	520	31.07	11.77455	4.02580	8.99518	C7KUGACXX_6_7955.sorted.filtered_peak_1363
chr1	109499219	109499705	487	31.57	13.35616	4.43871	10.53302	C7KUGACXX_6_7955.sorted.filtered_peak_1364
chr1	109505596	109506401	806	41.68	18.78483	4.85185	15.82645	C7KUGACXX_6_7955.sorted.filtered_peak_1365
chr1	109584245	109585164	920	46.60	21.66138	5.00992	18.63827	C7KUGACXX_6_7955.sorted.filtered_peak_1366
chr1	109618169	109618967	799	28.78	12.64256	4.45209	9.85745	C7KUGACXX_6_7955.sorted.filtered_peak_1367
chr1	109633081	109633854	774	40.70	18.84187	5.04761	15.85624	C7KUGACXX_6_7955.sorted.filtered_peak_1368
chr1	109642433	109643668	1236	32.71	12.53469	3.82127	9.81556	C7KUGACXX_6_7955.sorted.filtered_peak_1369
chr1	109655172	109655622	451	25.05	6.02516	2.73510	3.51498	C7KUGACXX_6_7955.sorted.filtered_peak_1370
chr1	109656287	109657035	749	26.50	7.25456	2.97077	4.70538	C7KUGACXX_6_7955.sorted.filtered_peak_1371
chr1	109704780	109705550	771	21.50	8.20495	3.64024	5.61749	C7KUGACXX_6_7955.sorted.filtered_peak_1372
chr1	109736297	109736644	348	15.66	5.08292	3.01398	2.64809	C7KUGACXX_6_7955.sorted.filtered_peak_1373
chr1	109756279	109757163	885	48.38	18.18637	4.32107	15.19721	C7KUGACXX_6_7955.sorted.filtered_peak_1374
chr1	109792076	109792433	358	19.59	5.32938	2.80944	2.88515	C7KUGACXX_6_7955.sorted.filtered_peak_1375
chr1	109825615	109826408	794	38.39	16.59416	4.62016	13.69744	C7KUGACXX_6_7955.sorted.filtered_peak_1376
chr1	109940531	109940780	250	18.47	4.61932	2.62237	2.23341	C7KUGACXX_6_7955.sorted.filtered_peak_1377
chr1	109968074	109969578	1505	44.65	16.21153	3.78785	13.35790	C7KUGACXX_6_7955.sorted.filtered_peak_1378
chr1	110025931	110027001	1071	49.23	17.21132	3.82963	14.32402	C7KUGACXX_6_7955.sorted.filtered_peak_1379
chr1	110036446	110037089	644	41.83	16.21799	4.34824	13.28949	C7KUGACXX_6_7955.sorted.filtered_peak_1380
chr1	110044563	110045553	991	19.57	4.51910	2.52040	2.14353	C7KUGACXX_6_7955.sorted.filtered_peak_1381
chr1	110052226	110052475	250	17.94	5.08227	2.84122	2.64675	C7KUGACXX_6_7955.sorted.filtered_peak_1382
chr1	110074908	110075718	811	23.54	8.26601	3.55465	5.63503	C7KUGACXX_6_7955.sorted.filtered_peak_1383
chr1	110090614	110091688	1075	40.97	13.30687	3.45376	10.56620	C7KUGACXX_6_7955.sorted.filtered_peak_1384
chr1	110162295	110162575	281	25.85	5.37110	2.50650	2.90688	C7KUGACXX_6_7955.sorted.filtered_peak_1385
chr1	110163369	110163992	624	38.77	12.59969	3.62399	9.80739	C7KUGACXX_6_7955.sorted.filtered_peak_1386
chr1	110185813	110186342	530	18.47	6.91460	3.52229	4.35453	C7KUGACXX_6_7955.sorted.filtered_peak_1387
chr1	110198273	110198973	701	16.48	5.59642	3.13518	3.15085	C7KUGACXX_6_7955.sorted.filtered_peak_1388
chr1	110210418	110210790	373	16.87	5.82401	3.23325	3.32709	C7KUGACXX_6_7955.sorted.filtered_peak_1389
chr1	110282648	110283393	746	27.17	12.16659	4.52668	9.38273	C7KUGACXX_6_7955.sorted.filtered_peak_1390
chr1	110319475	110319823	349	22.96	7.42204	3.30148	4.84105	C7KUGACXX_6_7955.sorted.filtered_peak_1391
chr1	110333302	110333779	478	31.41	11.73202	3.90724	8.98800	C7KUGACXX_6_7955.sorted.filtered_peak_1392
chr1	110344944	110345289	346	21.45	6.65682	3.16353	4.11512	C7KUGACXX_6_7955.sorted.filtered_peak_1393
chr1	110448908	110449233	326	24.07	6.10859	2.80898	3.59617	C7KUGACXX_6_7955.sorted.filtered_peak_1394
chr1	110526889	110527599	711	44.72	20.30673	4.88457	17.31500	C7KUGACXX_6_7955.sorted.filtered_peak_1395
chr1	110546621	110546883	263	13.88	3.96703	2.65353	1.66559	C7KUGACXX_6_7955.sorted.filtered_peak_1396
chr1	110554234	110554496	263	15.18	4.37596	2.73893	2.01833	C7KUGACXX_6_7955.sorted.filtered_peak_1397
chr1	110576903	110577864	962	34.70	12.74880	3.73142	10.02858	C7KUGACXX_6_7955.sorted.filtered_peak_1398
chr1	110739789	110740054	266	17.81	3.67071	2.29924	1.40737	C7KUGACXX_6_7955.sorted.filtered_peak_1399
chr1	110745771	110746101	331	19.28	4.11562	2.39188	1.78819	C7KUGACXX_6_7955.sorted.filtered_peak_1400
chr1	110752567	110753054	488	42.34	14.76564	3.96125	11.87565	C7KUGACXX_6_7955.sorted.filtered_peak_1401
chr1	110855190	110855656	467	15.24	3.87713	2.52012	1.58185	C7KUGACXX_6_7955.sorted.filtered_peak_1402
chr1	110880866	110882236	1371	118.52	44.52491	4.61822	40.89675	C7KUGACXX_6_7955.sorted.filtered_peak_1403
chr1	110949856	110950784	929	28.04	11.28739	3.95900	8.59531	C7KUGACXX_6_7955.sorted.filtered_peak_1404
chr1	110955189	110955487	299	18.39	5.02588	2.77667	2.60871	C7KUGACXX_6_7955.sorted.filtered_peak_1405
chr1	111038649	111038953	305	19.99	5.49630	2.84932	3.03314	C7KUGACXX_6_7955.sorted.filtered_peak_1406
chr1	111161983	111162617	635	28.37	9.02875	3.39409	6.36866	C7KUGACXX_6_7955.sorted.filtered_peak_1407
chr1	111173297	111174410	1114	29.38	7.10000	2.77757	4.55194	C7KUGACXX_6_7955.sorted.filtered_peak_1408
chr1	111184375	111184714	340	24.13	6.58606	2.95181	4.04485	C7KUGACXX_6_7955.sorted.filtered_peak_1409
chr1	111189826	111190481	656	39.27	13.67577	3.86119	10.83933	C7KUGACXX_6_7955.sorted.filtered_peak_1410
chr1	111215233	111215633	401	31.08	5.18972	2.25754	2.76382	C7KUGACXX_6_7955.sorted.filtered_peak_1411
chr1	111217097	111217639	543	26.95	4.82700	2.30100	2.42705	C7KUGACXX_6_7955.sorted.filtered_peak_1412
chr1	111289145	111289586	442	13.95	3.83745	2.58580	1.55440	C7KUGACXX_6_7955.sorted.filtered_peak_1413
chr1	111308671	111309049	379	18.67	7.03437	3.55790	4.46646	C7KUGACXX_6_7955.sorted.filtered_peak_1414
chr1	111323608	111323870	263	21.27	6.02750	2.94353	3.53227	C7KUGACXX_6_7955.sorted.filtered_peak_1415
chr1	111329875	111330361	487	24.57	7.21918	3.14916	4.62580	C7KUGACXX_6_7955.sorted.filtered_peak_1416
chr1	111415486	111415901	416	28.51	5.16362	2.34302	2.72207	C7KUGACXX_6_7955.sorted.filtered_peak_1417
chr1	111417729	111418371	643	35.73	6.99076	2.49101	4.46184	C7KUGACXX_6_7955.sorted.filtered_peak_1418
chr1	111422585	111422969	385	37.44	9.21122	2.94905	6.53368	C7KUGACXX_6_7955.sorted.filtered_peak_1419
chr1	111423392	111423895	504	24.97	5.14019	2.47587	2.69571	C7KUGACXX_6_7955.sorted.filtered_peak_1420
chr1	111459592	111459928	337	14.28	4.28823	2.76315	1.93933	C7KUGACXX_6_7955.sorted.filtered_peak_1421
chr1	111505816	111507072	1257	63.04	30.09963	5.02815	26.88706	C7KUGACXX_6_7955.sorted.filtered_peak_1422
chr1	111573184	111573469	286	16.66	5.21559	2.98755	2.77207	C7KUGACXX_6_7955.sorted.filtered_peak_1423
chr1	111682248	111683192	945	39.61	15.30584	4.23739	12.42189	C7KUGACXX_6_7955.sorted.filtered_peak_1424
chr1	111746311	111746865	555	31.33	5.26658	2.28441	2.81249	C7KUGACXX_6_7955.sorted.filtered_peak_1425
chr1	111758437	111759154	718	59.92	22.26082	4.27475	19.18526	C7KUGACXX_6_7955.sorted.filtered_peak_1426
chr1	111764325	111764832	508	24.56	4.62391	2.33156	2.24085	C7KUGACXX_6_7955.sorted.filtered_peak_1427
chr1	111817403	111818048	646	14.56	4.23230	2.71925	1.90097	C7KUGACXX_6_7955.sorted.filtered_peak_1428
chr1	111876894	111877146	253	14.10	4.16817	2.73084	1.82326	C7KUGACXX_6_7955.sorted.filtered_peak_1429
chr1	111888909	111889303	395	17.82	4.96799	2.79796	2.54963	C7KUGACXX_6_7955.sorted.filtered_peak_1430
chr1	111948998	111949397	400	13.83	4.01713	2.68195	1.68976	C7KUGACXX_6_7955.sorted.filtered_peak_1431
chr1	111991588	111992336	749	60.24	29.65482	5.46138	26.44569	C7KUGACXX_6_7955.sorted.filtered_peak_1432
chr1	112013531	112013994	464	26.05	8.62587	3.43542	5.99941	C7KUGACXX_6_7955.sorted.filtered_peak_1433
chr1	112019375	112019867	493	27.62	8.74196	3.37982	6.09094	C7KUGACXX_6_7955.sorted.filtered_peak_1434
chr1	112050064	112051361	1298	30.56	7.65962	2.88479	5.06562	C7KUGACXX_6_7955.sorted.filtered_peak_1435
chr1	112135146	112135974	829	38.05	13.31888	3.76697	10.53325	C7KUGACXX_6_7955.sorted.filtered_peak_1436
chr1	112141135	112141579	445	26.11	7.00481	2.95335	4.44742	C7KUGACXX_6_7955.sorted.filtered_peak_1437
chr1	112146455	112147090	636	33.73	12.59940	4.01595	9.80328	C7KUGACXX_6_7955.sorted.filtered_peak_1438
chr1	112162154	112162973	820	39.44	11.12586	3.20436	8.41144	C7KUGACXX_6_7955.sorted.filtered_peak_1439
chr1	112203030	112203350	321	15.96	4.07564	2.55884	1.75050	C7KUGACXX_6_7955.sorted.filtered_peak_1440
chr1	112281612	112282399	788	25.14	6.26995	2.78966	3.75404	C7KUGACXX_6_7955.sorted.filtered_peak_1441
chr1	112297937	112298743	807	60.21	28.05964	5.41487	24.83451	C7KUGACXX_6_7955.sorted.filtered_peak_1442
chr1	112887433	112887867	435	16.03	4.30275	2.62694	1.98224	C7KUGACXX_6_7955.sorted.filtered_peak_1443
chr1	112912144	112912655	512	14.52	3.61430	2.45093	1.36510	C7KUGACXX_6_7955.sorted.filtered_peak_1444
chr1	112933468	112933771	304	22.09	6.87138	3.19098	4.31405	C7KUGACXX_6_7955.sorted.filtered_peak_1445
chr1	112938584	112939117	534	34.00	13.03326	4.11085	10.21718	C7KUGACXX_6_7955.sorted.filtered_peak_1446
chr1	113008738	113009243	506	23.66	9.07997	3.83448	6.41394	C7KUGACXX_6_7955.sorted.filtered_peak_1447
chr1	113044448	113044847	400	14.85	3.86579	2.53968	1.58012	C7KUGACXX_6_7955.sorted.filtered_peak_1448
chr1	113160716	113161899	1184	33.66	5.82520	2.32737	3.35031	C7KUGACXX_6_7955.sorted.filtered_peak_1449
chr1	113162162	113163066	905	43.24	11.63904	3.05370	8.94335	C7KUGACXX_6_7955.sorted.filtered_peak_1450
chr1	113217211	113217640	430	23.60	6.59370	2.98560	4.05585	C7KUGACXX_6_7955.sorted.filtered_peak_1451
chr1	113243411	113243748	338	26.46	5.28812	2.44518	2.84355	C7KUGACXX_6_7955.sorted.filtered_peak_1452
chr1	113247660	113248182	523	34.61	8.06370	2.80238	5.44948	C7KUGACXX_6_7955.sorted.filtered_peak_1453
chr1	113249602	113250137	536	27.93	5.58746	2.46507	3.12653	C7KUGACXX_6_7955.sorted.filtered_peak_1454
chr1	113257787	113258497	711	57.47	22.22382	4.26918	19.18650	C7KUGACXX_6_7955.sorted.filtered_peak_1455
chr1	113397984	113398382	399	13.21	3.68429	2.57058	1.40305	C7KUGACXX_6_7955.sorted.filtered_peak_1456
chr1	113480034	113480380	347	13.61	3.48777	2.44891	1.25520	C7KUGACXX_6_7955.sorted.filtered_peak_1457
chr1	113497909	113499245	1337	41.23	12.20307	3.30174	9.47106	C7KUGACXX_6_7955.sorted.filtered_peak_1458
chr1	113585371	113585625	255	15.42	4.92937	2.97019	2.50395	C7KUGACXX_6_7955.sorted.filtered_peak_1459
chr1	113589264	113589535	272	15.40	4.72125	2.86722	2.33843	C7KUGACXX_6_7955.sorted.filtered_peak_1460
chr1	113615228	113616336	1109	50.30	24.35083	5.35721	21.24489	C7KUGACXX_6_7955.sorted.filtered_peak_1461
chr1	113932584	113933225	642	36.15	12.82457	3.87955	10.02050	C7KUGACXX_6_7955.sorted.filtered_peak_1462
chr1	113995667	113996063	397	13.84	4.02404	2.68430	1.69564	C7KUGACXX_6_7955.sorted.filtered_peak_1463
chr1	114301434	114302224	791	22.41	6.35516	3.00066	3.82122	C7KUGACXX_6_7955.sorted.filtered_peak_1464
chr1	114326170	114327033	864	28.88	9.23354	3.38135	6.58568	C7KUGACXX_6_7955.sorted.filtered_peak_1465
chr1	114354382	114355372	991	63.57	27.65940	4.80783	24.46523	C7KUGACXX_6_7955.sorted.filtered_peak_1466
chr1	114414077	114415314	1238	30.18	6.99111	2.67263	4.47605	C7KUGACXX_6_7955.sorted.filtered_peak_1467
chr1	114423226	114423489	264	16.49	4.64411	2.75471	2.26443	C7KUGACXX_6_7955.sorted.filtered_peak_1468
chr1	114446909	114448283	1375	62.72	25.60688	4.32366	22.53657	C7KUGACXX_6_7955.sorted.filtered_peak_1469
chr1	114471710	114472411	702	44.43	11.72371	3.16298	8.94881	C7KUGACXX_6_7955.sorted.filtered_peak_1470
chr1	114472747	114473407	661	36.99	7.70036	2.61157	5.12600	C7KUGACXX_6_7955.sorted.filtered_peak_1471
chr1	114474045	114474296	252	31.93	4.98694	2.19648	2.56734	C7KUGACXX_6_7955.sorted.filtered_peak_1472
chr1	114483188	114483884	697	20.69	5.33992	2.73185	2.90641	C7KUGACXX_6_7955.sorted.filtered_peak_1473
chr1	114489797	114490141	345	14.18	3.46726	2.40697	1.24583	C7KUGACXX_6_7955.sorted.filtered_peak_1474
chr1	114825529	114825926	398	16.15	5.14467	2.99594	2.71565	C7KUGACXX_6_7955.sorted.filtered_peak_1475
chr1	114883894	114884290	397	28.23	8.09383	3.14598	5.48001	C7KUGACXX_6_7955.sorted.filtered_peak_1476
chr1	114884572	114885176	605	22.47	3.81668	2.16359	1.53218	C7KUGACXX_6_7955.sorted.filtered_peak_1477
chr1	114889089	114889545	457	37.70	13.32622	3.88745	10.50139	C7KUGACXX_6_7955.sorted.filtered_peak_1478
chr1	115053171	115054283	1113	46.93	17.04823	3.95655	14.15506	C7KUGACXX_6_7955.sorted.filtered_peak_1479
chr1	115123963	115124636	674	58.08	31.89391	6.32477	28.58999	C7KUGACXX_6_7955.sorted.filtered_peak_1480
chr1	115212488	115213137	650	28.36	9.15419	3.45832	6.47751	C7KUGACXX_6_7955.sorted.filtered_peak_1481
chr1	115258959	115259808	850	41.12	17.67903	4.61633	14.75418	C7KUGACXX_6_7955.sorted.filtered_peak_1482
chr1	115299988	115301061	1074	48.52	17.39200	3.93841	14.47602	C7KUGACXX_6_7955.sorted.filtered_peak_1483
chr1	115322923	115323583	661	46.58	25.67329	6.22543	22.51288	C7KUGACXX_6_7955.sorted.filtered_peak_1484
chr1	115605247	115606038	792	31.00	11.10211	3.63889	8.42170	C7KUGACXX_6_7955.sorted.filtered_peak_1485
chr1	115631933	115632339	407	18.38	5.33334	2.90134	2.88423	C7KUGACXX_6_7955.sorted.filtered_peak_1486
chr1	115641366	115642396	1031	32.61	13.48460	4.28548	10.68277	C7KUGACXX_6_7955.sorted.filtered_peak_1487
chr1	115681544	115681977	434	18.93	5.55915	2.95342	3.08654	C7KUGACXX_6_7955.sorted.filtered_peak_1488
chr1	116184478	116184846	369	19.36	5.73100	2.97475	3.25643	C7KUGACXX_6_7955.sorted.filtered_peak_1489
chr1	116185112	116185630	519	17.64	4.33617	2.56113	1.98640	C7KUGACXX_6_7955.sorted.filtered_peak_1490
chr1	116191599	116191848	250	16.08	4.23943	2.62088	1.89162	C7KUGACXX_6_7955.sorted.filtered_peak_1491
chr1	116430406	116430762	357	16.02	5.09228	2.98913	2.66293	C7KUGACXX_6_7955.sorted.filtered_peak_1492
chr1	116548990	116549596	607	17.77	4.26955	2.52937	1.92323	C7KUGACXX_6_7955.sorted.filtered_peak_1493
chr1	116681524	116682057	534	30.82	16.42448	5.48685	13.52818	C7KUGACXX_6_7955.sorted.filtered_peak_1494
chr1	116694435	116695109	675	21.22	6.07026	2.95271	3.57715	C7KUGACXX_6_7955.sorted.filtered_peak_1495
chr1	116711011	116711366	356	21.94	6.69307	3.13881	4.14569	C7KUGACXX_6_7955.sorted.filtered_peak_1496
chr1	116868474	116868934	461	20.66	6.52014	3.17522	3.98398	C7KUGACXX_6_7955.sorted.filtered_peak_1497
chr1	116915489	116916035	547	47.18	15.66408	3.72290	12.79801	C7KUGACXX_6_7955.sorted.filtered_peak_1498
chr1	116920457	116920815	359	27.75	4.81545	2.27302	2.41425	C7KUGACXX_6_7955.sorted.filtered_peak_1499
chr1	116961022	116961767	746	25.30	9.69071	3.73143	7.06062	C7KUGACXX_6_7955.sorted.filtered_peak_1500
chr1	117027884	117028381	498	17.59	5.16957	2.88323	2.74691	C7KUGACXX_6_7955.sorted.filtered_peak_1501
chr1	117046733	117047468	736	47.35	21.08060	4.80020	18.08810	C7KUGACXX_6_7955.sorted.filtered_peak_1502
chr1	117057581	117058615	1035	34.61	12.50941	3.72768	9.77637	C7KUGACXX_6_7955.sorted.filtered_peak_1503
chr1	117088207	117088456	250	15.17	3.41256	2.32726	1.19940	C7KUGACXX_6_7955.sorted.filtered_peak_1504
chr1	117099042	117099560	519	27.75	8.97191	3.43899	6.31131	C7KUGACXX_6_7955.sorted.filtered_peak_1505
chr1	117112704	117113827	1124	34.78	8.40337	2.86870	5.77339	C7KUGACXX_6_7955.sorted.filtered_peak_1506
chr1	117279950	117280490	541	34.96	9.83928	3.22422	7.13809	C7KUGACXX_6_7955.sorted.filtered_peak_1507
chr1	117281305	117281999	695	31.20	8.33592	3.00783	5.72276	C7KUGACXX_6_7955.sorted.filtered_peak_1508
chr1	117296810	117297276	467	26.07	8.14048	3.28493	5.53395	C7KUGACXX_6_7955.sorted.filtered_peak_1509
chr1	117312161	117312702	542	37.44	9.90374	3.09527	7.20336	C7KUGACXX_6_7955.sorted.filtered_peak_1510
chr1	117359085	117359439	355	21.57	4.80005	2.51074	2.40426	C7KUGACXX_6_7955.sorted.filtered_peak_1511
chr1	117360027	117360674	648	19.62	3.99682	2.33332	1.68659	C7KUGACXX_6_7955.sorted.filtered_peak_1512
chr1	117369879	117370312	434	15.99	4.05140	2.54718	1.73155	C7KUGACXX_6_7955.sorted.filtered_peak_1513
chr1	117420407	117421126	720	28.82	8.44402	3.22605	5.79896	C7KUGACXX_6_7955.sorted.filtered_peak_1514
chr1	117544185	117544525	341	19.10	5.48976	2.91135	3.02297	C7KUGACXX_6_7955.sorted.filtered_peak_1515
chr1	117551546	117552071	526	15.38	3.95895	2.54323	1.65774	C7KUGACXX_6_7955.sorted.filtered_peak_1516
chr1	117594111	117594635	525	17.95	5.08921	2.82563	2.66900	C7KUGACXX_6_7955.sorted.filtered_peak_1517
chr1	117602018	117603130	1113	49.64	19.33343	4.19317	16.37289	C7KUGACXX_6_7955.sorted.filtered_peak_1518
chr1	117664357	117665025	669	36.36	13.82153	4.16029	10.97134	C7KUGACXX_6_7955.sorted.filtered_peak_1519
chr1	117909185	117910141	957	38.20	9.37552	2.94691	6.69212	C7KUGACXX_6_7955.sorted.filtered_peak_1520
chr1	118077622	118078182	561	20.96	5.98701	2.95149	3.49698	C7KUGACXX_6_7955.sorted.filtered_peak_1521
chr1	118148015	118149064	1050	74.69	28.71694	4.34773	25.49885	C7KUGACXX_6_7955.sorted.filtered_peak_1522
chr1	118187276	118187584	309	20.72	7.39513	3.47370	4.82562	C7KUGACXX_6_7955.sorted.filtered_peak_1523
chr1	118198739	118199316	578	49.00	15.17189	3.54776	12.30963	C7KUGACXX_6_7955.sorted.filtered_peak_1524
chr1	118206835	118207630	796	44.83	15.71090	3.78003	12.88015	C7KUGACXX_6_7955.sorted.filtered_peak_1525
chr1	118216990	118217443	454	15.98	4.11289	2.57502	1.78070	C7KUGACXX_6_7955.sorted.filtered_peak_1526
chr1	118301549	118301841	293	18.97	4.44968	2.52877	2.08577	C7KUGACXX_6_7955.sorted.filtered_peak_1527
chr1	118471773	118472941	1169	40.73	16.99653	4.42219	14.10917	C7KUGACXX_6_7955.sorted.filtered_peak_1528
chr1	119551157	119551575	419	15.84	4.33554	2.67497	1.98555	C7KUGACXX_6_7955.sorted.filtered_peak_1529
chr1	119682592	119683544	953	67.96	33.04581	5.56940	29.74164	C7KUGACXX_6_7955.sorted.filtered_peak_1530
chr1	119817935	119818223	289	14.77	3.74781	2.49155	1.48141	C7KUGACXX_6_7955.sorted.filtered_peak_1531
chr1	119861061	119861657	597	15.17	3.89890	2.53290	1.60380	C7KUGACXX_6_7955.sorted.filtered_peak_1532
chr1	120532913	120533223	311	19.14	7.33474	3.64286	4.74497	C7KUGACXX_6_7955.sorted.filtered_peak_1533
chr1	120838221	120838851	631	22.32	9.80068	4.21888	7.11066	C7KUGACXX_6_7955.sorted.filtered_peak_1534
chr1	121258190	121258572	383	22.18	6.92048	3.18208	4.37323	C7KUGACXX_6_7955.sorted.filtered_peak_1535
chr1	121260624	121261673	1050	21.45	6.46886	3.03849	3.97146	C7KUGACXX_6_7955.sorted.filtered_peak_1536
chr1	121484310	121485517	1208	103.59	61.15586	7.45218	57.11334	C7KUGACXX_6_7955.sorted.filtered_peak_1537
chr1	142535449	142536331	883	55.98	9.44302	2.40670	6.78243	C7KUGACXX_6_7955.sorted.filtered_peak_1538
chr1	142536507	142537119	613	44.21	4.66142	1.89288	2.27900	C7KUGACXX_6_7955.sorted.filtered_peak_1539
chr1	142537375	142538950	1576	65.34	13.11046	2.74893	10.27246	C7KUGACXX_6_7955.sorted.filtered_peak_1540
chr1	142653911	142654288	378	20.22	8.12123	3.83799	5.49381	C7KUGACXX_6_7955.sorted.filtered_peak_1541
chr1	143533768	143534330	563	18.48	6.94661	3.52449	4.39380	C7KUGACXX_6_7955.sorted.filtered_peak_1542
chr1	144005370	144005670	301	18.19	4.74470	2.67626	2.36203	C7KUGACXX_6_7955.sorted.filtered_peak_1543
chr1	144007523	144007884	362	23.56	4.72922	2.39921	2.33869	C7KUGACXX_6_7955.sorted.filtered_peak_1544
chr1	144015799	144016090	292	25.40	5.38850	2.52735	2.92621	C7KUGACXX_6_7955.sorted.filtered_peak_1545
chr1	144018856	144019440	585	15.31	4.55200	2.80581	2.17967	C7KUGACXX_6_7955.sorted.filtered_peak_1546
chr1	144533453	144534254	802	57.58	21.27118	4.25066	18.22256	C7KUGACXX_6_7955.sorted.filtered_peak_1547
chr1	144536114	144536384	271	43.72	12.84517	3.43506	10.03146	C7KUGACXX_6_7955.sorted.filtered_peak_1548
chr1	144539814	144540143	330	16.81	5.08670	2.88963	2.68606	C7KUGACXX_6_7955.sorted.filtered_peak_1549
chr1	144907978	144908251	274	16.57	4.77144	2.81311	2.36476	C7KUGACXX_6_7955.sorted.filtered_peak_1550
chr1	144908488	144908819	332	19.03	5.82133	3.03371	3.33777	C7KUGACXX_6_7955.sorted.filtered_peak_1551
chr1	144931359	144932664	1306	69.94	16.09813	2.88869	13.23909	C7KUGACXX_6_7955.sorted.filtered_peak_1552
chr1	144989461	144989817	357	31.50	4.33987	2.05410	1.98895	C7KUGACXX_6_7955.sorted.filtered_peak_1553
chr1	144998885	144999153	269	37.89	5.56019	2.17787	3.08755	C7KUGACXX_6_7955.sorted.filtered_peak_1554
chr1	145004050	145004598	549	32.90	3.80864	1.90297	1.52879	C7KUGACXX_6_7955.sorted.filtered_peak_1555
chr1	145014972	145015339	368	31.78	3.77469	1.91667	1.49795	C7KUGACXX_6_7955.sorted.filtered_peak_1556
chr1	145039369	145040091	723	41.66	5.92294	2.15129	3.44168	C7KUGACXX_6_7955.sorted.filtered_peak_1557
chr1	145058951	145059706	756	39.08	5.05883	2.04183	2.64744	C7KUGACXX_6_7955.sorted.filtered_peak_1558
chr1	145096186	145096561	376	38.39	9.00594	2.85922	6.34465	C7KUGACXX_6_7955.sorted.filtered_peak_1559
chr1	145117526	145118003	478	24.66	4.05765	2.16359	1.74244	C7KUGACXX_6_7955.sorted.filtered_peak_1560
chr1	145139210	145139481	272	22.12	9.42381	4.18181	6.72173	C7KUGACXX_6_7955.sorted.filtered_peak_1561
chr1	145289948	145290440	493	15.42	4.48012	2.75962	2.12267	C7KUGACXX_6_7955.sorted.filtered_peak_1562
chr1	145290683	145291154	472	16.42	5.07873	2.92800	2.66970	C7KUGACXX_6_7955.sorted.filtered_peak_1563
chr1	145291475	145291904	430	16.99	5.37817	3.02320	2.92798	C7KUGACXX_6_7955.sorted.filtered_peak_1564
chr1	145292168	145292678	511	20.76	7.66804	3.58139	5.07822	C7KUGACXX_6_7955.sorted.filtered_peak_1565
chr1	145382151	145383156	1006	21.73	8.33837	3.71860	5.71817	C7KUGACXX_6_7955.sorted.filtered_peak_1566
chr1	145396661	145397862	1202	30.72	6.84545	2.65953	4.31029	C7KUGACXX_6_7955.sorted.filtered_peak_1567
chr1	145421657	145422022	366	17.99	5.83399	3.12178	3.34972	C7KUGACXX_6_7955.sorted.filtered_peak_1568
chr1	145427174	145427920	747	32.35	15.22364	4.95813	12.34033	C7KUGACXX_6_7955.sorted.filtered_peak_1569
chr1	145437534	145438586	1053	47.74	14.40750	3.40994	11.57513	C7KUGACXX_6_7955.sorted.filtered_peak_1570
chr1	145454445	145455822	1378	44.12	13.05600	3.26152	10.31697	C7KUGACXX_6_7955.sorted.filtered_peak_1571
chr1	145457230	145457502	273	31.16	5.70041	2.38134	3.22773	C7KUGACXX_6_7955.sorted.filtered_peak_1572
chr1	145470178	145470670	493	40.35	13.72848	3.81165	10.88882	C7KUGACXX_6_7955.sorted.filtered_peak_1573
chr1	145476710	145477487	778	49.24	15.80546	3.62782	12.92645	C7KUGACXX_6_7955.sorted.filtered_peak_1574
chr1	145507140	145508084	945	40.04	18.78934	4.98944	15.83020	C7KUGACXX_6_7955.sorted.filtered_peak_1575
chr1	145515779	145516541	763	62.05	33.71901	6.39471	30.37568	C7KUGACXX_6_7955.sorted.filtered_peak_1576
chr1	145548761	145549353	593	36.27	17.27697	5.08924	14.34825	C7KUGACXX_6_7955.sorted.filtered_peak_1577
chr1	145575512	145576386	875	36.55	11.63826	3.47258	8.90083	C7KUGACXX_6_7955.sorted.filtered_peak_1578
chr1	145589090	145589561	472	22.20	6.16208	2.94265	3.64408	C7KUGACXX_6_7955.sorted.filtered_peak_1579
chr1	145610566	145611361	796	30.52	15.86718	5.32974	12.98181	C7KUGACXX_6_7955.sorted.filtered_peak_1580
chr1	145744064	145744749	686	16.59	5.74151	3.18208	3.27894	C7KUGACXX_6_7955.sorted.filtered_peak_1581
chr1	146555836	146556729	894	23.23	7.39563	3.31214	4.79101	C7KUGACXX_6_7955.sorted.filtered_peak_1582
chr1	146643719	146644607	889	54.56	23.87644	4.96610	20.75619	C7KUGACXX_6_7955.sorted.filtered_peak_1583
chr1	146696747	146697315	569	17.24	6.07267	3.30026	3.56320	C7KUGACXX_6_7955.sorted.filtered_peak_1584
chr1	146714038	146715095	1058	45.99	17.09639	4.15548	14.16081	C7KUGACXX_6_7955.sorted.filtered_peak_1585
chr1	146966537	146967120	584	17.34	5.16842	2.91013	2.73403	C7KUGACXX_6_7955.sorted.filtered_peak_1586
chr1	147012899	147013544	646	21.10	4.53167	2.44859	2.15749	C7KUGACXX_6_7955.sorted.filtered_peak_1587
chr1	147016807	147017210	404	27.20	7.77471	3.12563	5.16622	C7KUGACXX_6_7955.sorted.filtered_peak_1588
chr1	147071311	147072200	890	62.60	29.22215	5.28135	26.00191	C7KUGACXX_6_7955.sorted.filtered_peak_1589
chr1	147089801	147090380	580	25.34	8.74163	3.56106	6.08853	C7KUGACXX_6_7955.sorted.filtered_peak_1590
chr1	147120109	147120514	406	26.72	8.59059	3.38931	5.95539	C7KUGACXX_6_7955.sorted.filtered_peak_1591
chr1	147142171	147142938	768	37.42	14.30957	4.12139	11.46209	C7KUGACXX_6_7955.sorted.filtered_peak_1592
chr1	147172069	147172468	400	18.74	5.57349	2.96935	3.10311	C7KUGACXX_6_7955.sorted.filtered_peak_1593
chr1	147726997	147727650	654	22.21	4.23591	2.30399	1.89818	C7KUGACXX_6_7955.sorted.filtered_peak_1594
chr1	147735448	147736265	818	21.03	8.07036	3.63612	5.50804	C7KUGACXX_6_7955.sorted.filtered_peak_1595
chr1	147752654	147752922	269	15.90	5.21561	3.05687	2.76521	C7KUGACXX_6_7955.sorted.filtered_peak_1596
chr1	147790471	147791217	747	17.30	6.17897	3.31004	3.67961	C7KUGACXX_6_7955.sorted.filtered_peak_1597
chr1	147806372	147807302	931	27.63	11.16055	4.08203	8.43331	C7KUGACXX_6_7955.sorted.filtered_peak_1598
chr1	148241374	148241732	359	33.52	19.36525	6.24407	16.35881	C7KUGACXX_6_7955.sorted.filtered_peak_1599
chr1	148549922	148550243	322	14.52	4.41056	2.80707	2.04078	C7KUGACXX_6_7955.sorted.filtered_peak_1600
chr1	148551282	148551971	690	17.50	6.24537	3.32694	3.74265	C7KUGACXX_6_7955.sorted.filtered_peak_1601
chr1	148556689	148557003	315	15.77	5.18974	3.03268	2.75976	C7KUGACXX_6_7955.sorted.filtered_peak_1602
chr1	149035007	149035274	268	16.92	5.83864	3.24122	3.33684	C7KUGACXX_6_7955.sorted.filtered_peak_1603
chr1	149204357	149204607	251	18.76	7.02325	3.57389	4.43986	C7KUGACXX_6_7955.sorted.filtered_peak_1604
chr1	149223189	149224152	964	49.30	21.87877	4.82793	18.83827	C7KUGACXX_6_7955.sorted.filtered_peak_1605
chr1	149224482	149224968	487	39.08	13.66123	3.85650	10.82947	C7KUGACXX_6_7955.sorted.filtered_peak_1606
chr1	149815101	149815556	456	16.76	5.33527	3.02963	2.88666	C7KUGACXX_6_7955.sorted.filtered_peak_1607
chr1	149817118	149817370	253	18.79	4.18206	2.44376	1.83832	C7KUGACXX_6_7955.sorted.filtered_peak_1608
chr1	149821269	149821853	585	17.28	5.48641	3.00327	3.07194	C7KUGACXX_6_7955.sorted.filtered_peak_1609
chr1	149858108	149858587	480	90.04	36.04944	4.76280	32.63481	C7KUGACXX_6_7955.sorted.filtered_peak_1610
chr1	149859384	149860223	840	53.91	13.19105	2.96471	10.41541	C7KUGACXX_6_7955.sorted.filtered_peak_1611
chr1	149870905	149871594	690	26.58	10.89190	4.17110	8.14898	C7KUGACXX_6_7955.sorted.filtered_peak_1612
chr1	149899339	149900364	1026	40.89	17.49259	4.50482	14.57779	C7KUGACXX_6_7955.sorted.filtered_peak_1613
chr1	149910937	149911397	461	14.68	3.65186	2.45481	1.39954	C7KUGACXX_6_7955.sorted.filtered_peak_1614
chr1	149934076	149934367	292	15.33	4.89092	2.95480	2.47462	C7KUGACXX_6_7955.sorted.filtered_peak_1615
chr1	149982292	149982928	637	20.44	5.80787	2.93176	3.31954	C7KUGACXX_6_7955.sorted.filtered_peak_1616
chr1	150039479	150040120	642	22.24	7.08303	3.25594	4.51049	C7KUGACXX_6_7955.sorted.filtered_peak_1617
chr1	150045035	150045432	398	13.88	3.74037	2.54824	1.46630	C7KUGACXX_6_7955.sorted.filtered_peak_1618
chr1	150078546	150078829	284	20.56	5.04298	2.65222	2.61545	C7KUGACXX_6_7955.sorted.filtered_peak_1619
chr1	150081759	150082508	750	20.92	5.77508	2.86999	3.30168	C7KUGACXX_6_7955.sorted.filtered_peak_1620
chr1	150121818	150122389	572	28.36	6.86775	2.80430	4.30552	C7KUGACXX_6_7955.sorted.filtered_peak_1621
chr1	150123656	150123944	289	22.74	4.04742	2.22581	1.73064	C7KUGACXX_6_7955.sorted.filtered_peak_1622
chr1	150159334	150160116	783	17.36	5.52892	3.05695	3.06201	C7KUGACXX_6_7955.sorted.filtered_peak_1623
chr1	150185661	150186435	775	47.24	24.43158	5.64362	21.32316	C7KUGACXX_6_7955.sorted.filtered_peak_1624
chr1	150206792	150207532	741	43.06	10.95101	3.05197	8.21657	C7KUGACXX_6_7955.sorted.filtered_peak_1625
chr1	150208190	150208859	670	60.31	22.55771	4.24475	19.49368	C7KUGACXX_6_7955.sorted.filtered_peak_1626
chr1	150227850	150228538	689	14.62	4.02302	2.61452	1.72096	C7KUGACXX_6_7955.sorted.filtered_peak_1627
chr1	150240703	150241836	1134	35.78	13.92444	3.89452	11.18812	C7KUGACXX_6_7955.sorted.filtered_peak_1628
chr1	150254702	150254971	270	20.03	5.57111	2.87998	3.09534	C7KUGACXX_6_7955.sorted.filtered_peak_1629
chr1	150266051	150266781	731	26.61	11.81872	4.50058	9.04021	C7KUGACXX_6_7955.sorted.filtered_peak_1630
chr1	150293734	150294267	534	42.46	22.77013	5.84712	19.70838	C7KUGACXX_6_7955.sorted.filtered_peak_1631
chr1	150335995	150337368	1374	67.18	28.15045	4.54592	24.97775	C7KUGACXX_6_7955.sorted.filtered_peak_1632
chr1	150388322	150388632	311	15.81	5.19449	3.04028	2.75858	C7KUGACXX_6_7955.sorted.filtered_peak_1633
chr1	150459479	150460236	758	36.89	18.81747	5.33282	15.86600	C7KUGACXX_6_7955.sorted.filtered_peak_1634
chr1	150487750	150488503	754	42.03	20.52273	5.22593	17.51594	C7KUGACXX_6_7955.sorted.filtered_peak_1635
chr1	150533541	150533967	427	35.44	4.75058	2.06015	2.35467	C7KUGACXX_6_7955.sorted.filtered_peak_1636
chr1	150534175	150535018	844	45.48	9.46381	2.62165	6.83669	C7KUGACXX_6_7955.sorted.filtered_peak_1637
chr1	150535278	150536172	895	40.94	4.93057	1.99407	2.51580	C7KUGACXX_6_7955.sorted.filtered_peak_1638
chr1	150539798	150540855	1058	42.40	10.09976	2.77019	7.48399	C7KUGACXX_6_7955.sorted.filtered_peak_1639
chr1	150551838	150552636	799	47.74	17.13512	3.90251	14.25748	C7KUGACXX_6_7955.sorted.filtered_peak_1640
chr1	150583884	150584456	573	47.92	22.36882	5.19578	19.29661	C7KUGACXX_6_7955.sorted.filtered_peak_1641
chr1	150586007	150586349	343	20.09	3.89872	2.28077	1.60308	C7KUGACXX_6_7955.sorted.filtered_peak_1642
chr1	150594055	150594397	343	22.92	10.14771	4.32653	7.43307	C7KUGACXX_6_7955.sorted.filtered_peak_1643
chr1	150601473	150602390	918	77.32	40.89780	6.48202	37.35417	C7KUGACXX_6_7955.sorted.filtered_peak_1644
chr1	150669357	150670093	737	51.35	26.67147	5.61622	23.54225	C7KUGACXX_6_7955.sorted.filtered_peak_1645
chr1	150738006	150738313	308	19.57	6.86275	3.40486	4.30386	C7KUGACXX_6_7955.sorted.filtered_peak_1646
chr1	150743434	150743690	257	19.75	6.69881	3.33782	4.14142	C7KUGACXX_6_7955.sorted.filtered_peak_1647
chr1	150848572	150849491	920	47.13	19.98285	4.47348	17.01977	C7KUGACXX_6_7955.sorted.filtered_peak_1648
chr1	150862476	150862852	377	15.00	4.69577	2.89428	2.29887	C7KUGACXX_6_7955.sorted.filtered_peak_1649
chr1	150894943	150895291	349	25.74	6.72716	2.90146	4.18032	C7KUGACXX_6_7955.sorted.filtered_peak_1650
chr1	150898379	150899139	761	37.52	14.93397	4.20755	12.08708	C7KUGACXX_6_7955.sorted.filtered_peak_1651
chr1	150946452	150946975	524	20.34	3.88813	2.26590	1.59297	C7KUGACXX_6_7955.sorted.filtered_peak_1652
chr1	150951761	150952294	534	23.16	6.37453	2.91662	3.87412	C7KUGACXX_6_7955.sorted.filtered_peak_1653
chr1	150980596	150981278	683	47.82	19.90152	4.54481	16.91213	C7KUGACXX_6_7955.sorted.filtered_peak_1654
chr1	150997028	150997481	454	19.90	7.93286	3.78145	5.32593	C7KUGACXX_6_7955.sorted.filtered_peak_1655
chr1	151019852	151020495	644	21.01	5.37149	2.74270	2.91742	C7KUGACXX_6_7955.sorted.filtered_peak_1656
chr1	151030148	151030564	417	35.29	8.06309	2.78856	5.43694	C7KUGACXX_6_7955.sorted.filtered_peak_1657
chr1	151031762	151032303	542	40.30	11.17683	3.26485	8.41162	C7KUGACXX_6_7955.sorted.filtered_peak_1658
chr1	151042866	151043884	1019	37.45	15.82015	4.61954	12.90204	C7KUGACXX_6_7955.sorted.filtered_peak_1659
chr1	151119002	151119572	571	34.92	16.18307	4.92080	13.27091	C7KUGACXX_6_7955.sorted.filtered_peak_1660
chr1	151128556	151129438	883	27.52	8.32981	3.24732	5.70774	C7KUGACXX_6_7955.sorted.filtered_peak_1661
chr1	151129753	151130002	250	22.92	4.99304	2.52262	2.56144	C7KUGACXX_6_7955.sorted.filtered_peak_1662
chr1	151138165	151138896	732	53.72	25.87614	5.26106	22.74876	C7KUGACXX_6_7955.sorted.filtered_peak_1663
chr1	151162129	151162868	740	34.32	15.17054	4.56225	12.32830	C7KUGACXX_6_7955.sorted.filtered_peak_1664
chr1	151170689	151171595	907	42.02	19.60881	4.58087	16.71941	C7KUGACXX_6_7955.sorted.filtered_peak_1665
chr1	151226878	151227485	608	39.68	20.34410	5.40672	17.36400	C7KUGACXX_6_7955.sorted.filtered_peak_1666
chr1	151253607	151255090	1484	74.29	25.15238	3.94143	22.00260	C7KUGACXX_6_7955.sorted.filtered_peak_1667
chr1	151284209	151284477	269	14.61	3.89146	2.56923	1.58677	C7KUGACXX_6_7955.sorted.filtered_peak_1668
chr1	151299471	151300496	1026	42.00	18.58088	4.69795	15.63946	C7KUGACXX_6_7955.sorted.filtered_peak_1669
chr1	151313440	151313826	387	17.13	4.86026	2.80567	2.44789	C7KUGACXX_6_7955.sorted.filtered_peak_1670
chr1	151319291	151320230	940	60.75	28.43411	5.17375	25.23179	C7KUGACXX_6_7955.sorted.filtered_peak_1671
chr1	151371679	151372364	686	37.51	16.91813	4.72127	14.03309	C7KUGACXX_6_7955.sorted.filtered_peak_1672
chr1	151416326	151416830	505	17.84	6.08514	3.22151	3.59949	C7KUGACXX_6_7955.sorted.filtered_peak_1673
chr1	151430470	151430722	253	25.76	5.22796	2.45626	2.78778	C7KUGACXX_6_7955.sorted.filtered_peak_1674
chr1	151431027	151432324	1298	29.71	7.36155	2.84396	4.79493	C7KUGACXX_6_7955.sorted.filtered_peak_1675
chr1	151483258	151484265	1008	23.99	7.51577	3.19975	4.95920	C7KUGACXX_6_7955.sorted.filtered_peak_1676
chr1	151507174	151507514	341	19.87	6.30487	3.15027	3.78798	C7KUGACXX_6_7955.sorted.filtered_peak_1677
chr1	151512443	151513114	672	38.23	15.88205	4.48175	12.98146	C7KUGACXX_6_7955.sorted.filtered_peak_1678
chr1	151566368	151566979	612	19.62	7.04106	3.40468	4.51417	C7KUGACXX_6_7955.sorted.filtered_peak_1679
chr1	151584208	151584940	733	37.15	15.38725	4.46248	12.50596	C7KUGACXX_6_7955.sorted.filtered_peak_1680
chr1	151735491	151736394	904	18.72	5.61665	2.98279	3.14622	C7KUGACXX_6_7955.sorted.filtered_peak_1681
chr1	151762624	151763627	1004	62.39	31.77818	5.52522	28.52544	C7KUGACXX_6_7955.sorted.filtered_peak_1682
chr1	151788230	151788524	295	15.17	3.83893	2.50917	1.54589	C7KUGACXX_6_7955.sorted.filtered_peak_1683
chr1	151803171	151803566	396	21.90	5.67023	2.77211	3.20834	C7KUGACXX_6_7955.sorted.filtered_peak_1684
chr1	151812081	151812437	357	25.19	6.94370	3.01555	4.36985	C7KUGACXX_6_7955.sorted.filtered_peak_1685
chr1	151870987	151871471	485	13.02	3.58310	2.53610	1.31723	C7KUGACXX_6_7955.sorted.filtered_peak_1686
chr1	151877362	151877832	471	16.10	3.75352	2.41641	1.48181	C7KUGACXX_6_7955.sorted.filtered_peak_1687
chr1	151881773	151882529	757	32.31	13.80136	4.18342	11.06049	C7KUGACXX_6_7955.sorted.filtered_peak_1688
chr1	151918105	151918641	537	32.51	10.46978	3.49571	7.75947	C7KUGACXX_6_7955.sorted.filtered_peak_1689
chr1	151956839	151957345	507	20.24	6.14551	3.04055	3.65627	C7KUGACXX_6_7955.sorted.filtered_peak_1690
chr1	151965679	151966924	1246	24.65	5.15149	2.48553	2.71510	C7KUGACXX_6_7955.sorted.filtered_peak_1691
chr1	152007125	152007930	806	30.05	8.54435	3.18556	5.88670	C7KUGACXX_6_7955.sorted.filtered_peak_1692
chr1	152008109	152008400	292	21.22	3.89252	2.23545	1.59058	C7KUGACXX_6_7955.sorted.filtered_peak_1693
chr1	152020159	152021232	1074	50.78	19.90618	4.14977	16.97564	C7KUGACXX_6_7955.sorted.filtered_peak_1694
chr1	152161301	152161785	485	19.84	3.99896	2.32314	1.69100	C7KUGACXX_6_7955.sorted.filtered_peak_1695
chr1	152162286	152162617	332	20.78	4.51071	2.44576	2.15367	C7KUGACXX_6_7955.sorted.filtered_peak_1696
chr1	152413330	152413650	321	20.70	5.53603	2.81649	3.06942	C7KUGACXX_6_7955.sorted.filtered_peak_1697
chr1	152430869	152431146	278	18.87	5.22131	2.82483	2.77927	C7KUGACXX_6_7955.sorted.filtered_peak_1698
chr1	152432373	152432911	539	17.66	4.70422	2.69899	2.31821	C7KUGACXX_6_7955.sorted.filtered_peak_1699
chr1	152595272	152595719	448	16.49	4.52811	2.71289	2.14968	C7KUGACXX_6_7955.sorted.filtered_peak_1700
chr1	153394980	153395254	275	19.79	7.73917	3.76125	5.11761	C7KUGACXX_6_7955.sorted.filtered_peak_1701
chr1	153505590	153505940	351	29.68	6.61933	2.67207	4.08117	C7KUGACXX_6_7955.sorted.filtered_peak_1702
chr1	153508138	153508991	854	37.50	9.72736	2.97619	7.08581	C7KUGACXX_6_7955.sorted.filtered_peak_1703
chr1	153517595	153518479	885	26.36	6.31275	2.73656	3.79514	C7KUGACXX_6_7955.sorted.filtered_peak_1704
chr1	153539047	153539347	301	19.34	5.79572	2.99850	3.31781	C7KUGACXX_6_7955.sorted.filtered_peak_1705
chr1	153606132	153607089	958	57.97	25.06667	4.89619	21.92277	C7KUGACXX_6_7955.sorted.filtered_peak_1706
chr1	153630916	153631554	639	43.45	22.40867	5.77495	19.32530	C7KUGACXX_6_7955.sorted.filtered_peak_1707
chr1	153643279	153644342	1064	63.88	33.11959	5.82202	29.81738	C7KUGACXX_6_7955.sorted.filtered_peak_1708
chr1	153699991	153700698	708	73.90	42.28007	6.70540	38.73616	C7KUGACXX_6_7955.sorted.filtered_peak_1709
chr1	153747842	153748756	915	21.71	5.07184	2.59203	2.64870	C7KUGACXX_6_7955.sorted.filtered_peak_1710
chr1	153755842	153756594	753	46.29	22.75992	5.42134	19.68911	C7KUGACXX_6_7955.sorted.filtered_peak_1711
chr1	153777737	153778449	713	32.04	13.11773	4.23484	10.32577	C7KUGACXX_6_7955.sorted.filtered_peak_1712
chr1	153895042	153896017	976	78.65	34.36347	4.94330	31.00493	C7KUGACXX_6_7955.sorted.filtered_peak_1713
chr1	153917619	153919222	1604	31.34	7.56319	2.82558	4.97736	C7KUGACXX_6_7955.sorted.filtered_peak_1714
chr1	153930568	153931442	875	56.59	17.73621	3.61921	14.79064	C7KUGACXX_6_7955.sorted.filtered_peak_1715
chr1	153935834	153936347	514	50.73	11.98696	2.92463	9.23227	C7KUGACXX_6_7955.sorted.filtered_peak_1716
chr1	153939676	153940518	843	42.44	10.80887	3.07265	8.06411	C7KUGACXX_6_7955.sorted.filtered_peak_1717
chr1	153949885	153950741	857	22.15	6.86343	3.17756	4.30952	C7KUGACXX_6_7955.sorted.filtered_peak_1718
chr1	153959238	153959651	414	22.08	5.08651	2.55986	2.68278	C7KUGACXX_6_7955.sorted.filtered_peak_1719
chr1	153962903	153963570	668	42.22	19.00542	4.93384	16.01614	C7KUGACXX_6_7955.sorted.filtered_peak_1720
chr1	154130130	154131052	923	29.96	12.28041	4.08159	9.54301	C7KUGACXX_6_7955.sorted.filtered_peak_1721
chr1	154154562	154155919	1358	35.30	9.60825	3.13197	6.91880	C7KUGACXX_6_7955.sorted.filtered_peak_1722
chr1	154192853	154193975	1123	66.58	29.70238	4.58662	26.52225	C7KUGACXX_6_7955.sorted.filtered_peak_1723
chr1	154244617	154245343	727	68.70	38.53222	6.63596	35.06532	C7KUGACXX_6_7955.sorted.filtered_peak_1724
chr1	154297172	154297840	669	27.23	4.99462	2.33889	2.57578	C7KUGACXX_6_7955.sorted.filtered_peak_1725
chr1	154300814	154301442	629	29.42	5.32066	2.34580	2.87720	C7KUGACXX_6_7955.sorted.filtered_peak_1726
chr1	154307467	154307906	440	24.80	7.54607	3.20445	4.95929	C7KUGACXX_6_7955.sorted.filtered_peak_1727
chr1	154315246	154315888	643	24.27	7.36756	3.17894	4.79382	C7KUGACXX_6_7955.sorted.filtered_peak_1728
chr1	154358855	154359468	614	17.55	6.30719	3.33644	3.80044	C7KUGACXX_6_7955.sorted.filtered_peak_1729
chr1	154377049	154377857	809	26.21	4.65654	2.27926	2.27384	C7KUGACXX_6_7955.sorted.filtered_peak_1730
chr1	154404121	154404432	312	20.62	6.21424	3.06280	3.70278	C7KUGACXX_6_7955.sorted.filtered_peak_1731
chr1	154435838	154436495	658	19.07	5.54408	2.91202	3.09369	C7KUGACXX_6_7955.sorted.filtered_peak_1732
chr1	154452312	154452773	462	16.79	5.25828	2.99050	2.81528	C7KUGACXX_6_7955.sorted.filtered_peak_1733
chr1	154531024	154532177	1154	66.20	28.18302	4.42949	25.05695	C7KUGACXX_6_7955.sorted.filtered_peak_1734
chr1	154580441	154580850	410	39.24	13.45587	3.80840	10.62523	C7KUGACXX_6_7955.sorted.filtered_peak_1735
chr1	154581417	154581666	250	21.27	3.76873	2.19085	1.48904	C7KUGACXX_6_7955.sorted.filtered_peak_1736
chr1	154582005	154582275	271	21.58	4.06279	2.27487	1.74264	C7KUGACXX_6_7955.sorted.filtered_peak_1737
chr1	154587337	154587590	254	16.80	4.52061	2.69437	2.13803	C7KUGACXX_6_7955.sorted.filtered_peak_1738
chr1	154599922	154600844	923	27.37	9.44906	3.56425	6.79370	C7KUGACXX_6_7955.sorted.filtered_peak_1739
chr1	154757450	154757786	337	17.96	5.12679	2.85393	2.69266	C7KUGACXX_6_7955.sorted.filtered_peak_1740
chr1	154763783	154764142	360	19.85	5.30347	2.78543	2.85901	C7KUGACXX_6_7955.sorted.filtered_peak_1741
chr1	154842722	154843026	305	22.77	8.24715	3.62340	5.61736	C7KUGACXX_6_7955.sorted.filtered_peak_1742
chr1	154851066	154851328	263	18.49	6.50539	3.38071	3.95725	C7KUGACXX_6_7955.sorted.filtered_peak_1743
chr1	154908969	154910298	1330	64.98	25.17851	4.40903	22.04016	C7KUGACXX_6_7955.sorted.filtered_peak_1744
chr1	154927558	154928857	1300	45.40	12.97284	3.24626	10.20962	C7KUGACXX_6_7955.sorted.filtered_peak_1745
chr1	154933844	154934727	884	36.18	12.12263	3.65951	9.34945	C7KUGACXX_6_7955.sorted.filtered_peak_1746
chr1	154946208	154947780	1573	76.92	27.48444	4.03506	24.29812	C7KUGACXX_6_7955.sorted.filtered_peak_1747
chr1	154955376	154956165	790	58.71	30.99256	5.84820	27.73062	C7KUGACXX_6_7955.sorted.filtered_peak_1748
chr1	154973453	154974983	1531	43.65	8.74881	2.55701	6.13790	C7KUGACXX_6_7955.sorted.filtered_peak_1749
chr1	154989971	154990369	399	26.73	8.15951	3.24071	5.55634	C7KUGACXX_6_7955.sorted.filtered_peak_1750
chr1	155023023	155024388	1366	32.24	9.51011	3.18361	6.87435	C7KUGACXX_6_7955.sorted.filtered_peak_1751
chr1	155034004	155034264	261	27.93	6.56164	2.73799	4.02261	C7KUGACXX_6_7955.sorted.filtered_peak_1752
chr1	155035917	155036763	847	29.16	7.70344	2.95038	5.11952	C7KUGACXX_6_7955.sorted.filtered_peak_1753
chr1	155043358	155043746	389	21.69	6.42213	3.05970	3.89311	C7KUGACXX_6_7955.sorted.filtered_peak_1754
chr1	155057154	155058341	1188	50.93	17.51567	3.85351	14.60543	C7KUGACXX_6_7955.sorted.filtered_peak_1755
chr1	155099350	155099733	384	17.95	3.97910	2.40827	1.67375	C7KUGACXX_6_7955.sorted.filtered_peak_1756
chr1	155107904	155108839	936	42.59	15.46753	3.88282	12.62079	C7KUGACXX_6_7955.sorted.filtered_peak_1757
chr1	155140004	155140676	673	22.20	6.79174	3.14518	4.24630	C7KUGACXX_6_7955.sorted.filtered_peak_1758
chr1	155145399	155146469	1071	43.51	14.16056	3.53278	11.36565	C7KUGACXX_6_7955.sorted.filtered_peak_1759
chr1	155163109	155163543	435	27.66	5.54634	2.47638	3.07484	C7KUGACXX_6_7955.sorted.filtered_peak_1760
chr1	155164297	155164873	577	40.13	14.29574	3.80436	11.48810	C7KUGACXX_6_7955.sorted.filtered_peak_1761
chr1	155176708	155177111	404	25.77	6.64038	2.85293	4.11429	C7KUGACXX_6_7955.sorted.filtered_peak_1762
chr1	155178265	155179165	901	31.97	11.58857	3.88901	8.81918	C7KUGACXX_6_7955.sorted.filtered_peak_1763
chr1	155189427	155189919	493	14.69	4.49462	2.83798	2.10820	C7KUGACXX_6_7955.sorted.filtered_peak_1764
chr1	155196406	155197684	1279	47.27	20.26434	4.35222	17.31089	C7KUGACXX_6_7955.sorted.filtered_peak_1765
chr1	155214156	155214943	788	53.84	23.58211	4.88872	20.49336	C7KUGACXX_6_7955.sorted.filtered_peak_1766
chr1	155220464	155220870	407	30.27	10.01988	3.54232	7.32204	C7KUGACXX_6_7955.sorted.filtered_peak_1767
chr1	155231693	155232439	747	43.24	20.03683	5.02665	17.02870	C7KUGACXX_6_7955.sorted.filtered_peak_1768
chr1	155242948	155243716	769	42.12	15.17095	3.89685	12.33027	C7KUGACXX_6_7955.sorted.filtered_peak_1769
chr1	155246929	155247478	550	31.95	8.10272	2.91449	5.49772	C7KUGACXX_6_7955.sorted.filtered_peak_1770
chr1	155248084	155248333	250	21.76	3.95478	2.23346	1.65196	C7KUGACXX_6_7955.sorted.filtered_peak_1771
chr1	155278177	155278958	782	59.75	31.14535	5.87254	27.88447	C7KUGACXX_6_7955.sorted.filtered_peak_1772
chr1	155292854	155294398	1545	37.90	9.24270	2.89699	6.59040	C7KUGACXX_6_7955.sorted.filtered_peak_1773
chr1	155484522	155484771	250	13.94	4.09075	2.70313	1.75935	C7KUGACXX_6_7955.sorted.filtered_peak_1774
chr1	155505847	155506417	571	25.58	9.21460	3.69248	6.54509	C7KUGACXX_6_7955.sorted.filtered_peak_1775
chr1	155532183	155533184	1002	38.60	14.90579	4.11382	12.07427	C7KUGACXX_6_7955.sorted.filtered_peak_1776
chr1	155579501	155580054	554	26.63	13.63301	4.99838	10.83233	C7KUGACXX_6_7955.sorted.filtered_peak_1777
chr1	155607101	155607407	307	19.87	7.79684	3.77576	5.17260	C7KUGACXX_6_7955.sorted.filtered_peak_1778
chr1	155658045	155659028	984	45.39	21.92893	5.38166	18.85401	C7KUGACXX_6_7955.sorted.filtered_peak_1779
chr1	155714962	155715640	679	32.29	17.41146	5.68059	14.47048	C7KUGACXX_6_7955.sorted.filtered_peak_1780
chr1	155826863	155827234	372	48.74	16.60017	3.89125	13.67579	C7KUGACXX_6_7955.sorted.filtered_peak_1781
chr1	155828964	155829935	972	43.15	13.30707	3.37125	10.55636	C7KUGACXX_6_7955.sorted.filtered_peak_1782
chr1	155830149	155830554	406	33.38	7.04614	2.61535	4.48976	C7KUGACXX_6_7955.sorted.filtered_peak_1783
chr1	155863205	155863676	472	15.84	5.18143	3.04561	2.73441	C7KUGACXX_6_7955.sorted.filtered_peak_1784
chr1	155880897	155881579	683	28.65	11.20747	3.92533	8.51945	C7KUGACXX_6_7955.sorted.filtered_peak_1785
chr1	155903879	155904600	722	51.27	25.08554	5.31239	21.98078	C7KUGACXX_6_7955.sorted.filtered_peak_1786
chr1	155915968	155916389	422	20.81	6.64273	3.21020	4.09736	C7KUGACXX_6_7955.sorted.filtered_peak_1787
chr1	155948209	155948486	278	27.84	5.90864	2.56560	3.41234	C7KUGACXX_6_7955.sorted.filtered_peak_1788
chr1	155959024	155959866	843	16.59	5.72084	3.18246	3.25315	C7KUGACXX_6_7955.sorted.filtered_peak_1789
chr1	155974621	155975161	541	18.14	6.69623	3.44243	4.17465	C7KUGACXX_6_7955.sorted.filtered_peak_1790
chr1	155990566	155990976	411	33.21	17.17996	5.56769	14.21706	C7KUGACXX_6_7955.sorted.filtered_peak_1791
chr1	156014920	156015194	275	16.68	5.46276	3.08664	3.00659	C7KUGACXX_6_7955.sorted.filtered_peak_1792
chr1	156023570	156024062	493	36.05	9.03193	2.97294	6.36197	C7KUGACXX_6_7955.sorted.filtered_peak_1793
chr1	156024284	156024842	559	52.61	20.77842	4.38056	17.77007	C7KUGACXX_6_7955.sorted.filtered_peak_1794
chr1	156052351	156052690	340	15.72	3.69892	2.41698	1.43431	C7KUGACXX_6_7955.sorted.filtered_peak_1795
chr1	156060512	156060841	330	17.41	6.20000	3.32979	3.68650	C7KUGACXX_6_7955.sorted.filtered_peak_1796
chr1	156066445	156067316	872	29.39	10.22229	3.65659	7.51639	C7KUGACXX_6_7955.sorted.filtered_peak_1797
chr1	156075980	156076602	623	38.39	14.67883	4.12248	11.83816	C7KUGACXX_6_7955.sorted.filtered_peak_1798
chr1	156084285	156084608	324	18.99	5.68472	2.98655	3.21341	C7KUGACXX_6_7955.sorted.filtered_peak_1799
chr1	156096610	156097278	669	24.20	6.24124	2.82654	3.73456	C7KUGACXX_6_7955.sorted.filtered_peak_1800
chr1	156115856	156116295	440	16.88	4.54198	2.68975	2.16534	C7KUGACXX_6_7955.sorted.filtered_peak_1801
chr1	156130674	156130939	266	16.39	4.34023	2.64262	1.98205	C7KUGACXX_6_7955.sorted.filtered_peak_1802
chr1	156163449	156164230	782	61.18	33.38117	6.02290	30.08465	C7KUGACXX_6_7955.sorted.filtered_peak_1803
chr1	156182605	156183168	564	69.40	13.79239	2.75240	10.92934	C7KUGACXX_6_7955.sorted.filtered_peak_1804
chr1	156186159	156186704	546	273.42	197.82777	10.78750	192.07819	C7KUGACXX_6_7955.sorted.filtered_peak_1805
chr1	156192789	156193070	282	16.10	4.29240	2.63317	1.95404	C7KUGACXX_6_7955.sorted.filtered_peak_1806
chr1	156195298	156195556	259	19.82	6.82168	3.36189	4.26976	C7KUGACXX_6_7955.sorted.filtered_peak_1807
chr1	156252228	156253028	801	57.10	25.57593	5.13030	22.41261	C7KUGACXX_6_7955.sorted.filtered_peak_1808
chr1	156307728	156308699	972	85.95	43.31986	5.85224	39.75579	C7KUGACXX_6_7955.sorted.filtered_peak_1809
chr1	156355479	156355771	293	21.68	5.66990	2.80149	3.19492	C7KUGACXX_6_7955.sorted.filtered_peak_1810
chr1	156415647	156415896	250	19.42	5.76059	2.98930	3.27625	C7KUGACXX_6_7955.sorted.filtered_peak_1811
chr1	156426334	156427451	1118	45.13	15.11439	3.82006	12.22679	C7KUGACXX_6_7955.sorted.filtered_peak_1812
chr1	156458951	156459233	283	20.92	4.78811	2.54691	2.38435	C7KUGACXX_6_7955.sorted.filtered_peak_1813
chr1	156470458	156471380	923	65.32	16.29602	3.20251	13.35332	C7KUGACXX_6_7955.sorted.filtered_peak_1814
chr1	156474657	156475395	739	74.62	22.38170	3.68464	19.28783	C7KUGACXX_6_7955.sorted.filtered_peak_1815
chr1	156494214	156494511	298	17.27	4.87174	2.79433	2.46447	C7KUGACXX_6_7955.sorted.filtered_peak_1816
chr1	156561154	156561888	735	25.95	9.22801	3.67495	6.55192	C7KUGACXX_6_7955.sorted.filtered_peak_1817
chr1	156571098	156571522	425	16.92	4.58311	2.71006	2.19538	C7KUGACXX_6_7955.sorted.filtered_peak_1818
chr1	156577889	156578168	280	17.61	6.29247	3.36580	3.76215	C7KUGACXX_6_7955.sorted.filtered_peak_1819
chr1	156578755	156579037	283	13.06	3.60679	2.54417	1.33731	C7KUGACXX_6_7955.sorted.filtered_peak_1820
chr1	156629737	156630359	623	30.35	8.12958	2.98558	5.53822	C7KUGACXX_6_7955.sorted.filtered_peak_1821
chr1	156659351	156659614	264	16.39	5.13463	2.98461	2.69050	C7KUGACXX_6_7955.sorted.filtered_peak_1822
chr1	156675819	156676244	426	25.12	8.08860	3.34236	5.47947	C7KUGACXX_6_7955.sorted.filtered_peak_1823
chr1	156698093	156699060	968	55.90	21.97026	4.46959	18.90262	C7KUGACXX_6_7955.sorted.filtered_peak_1824
chr1	156710597	156711541	945	84.77	43.54688	5.80199	40.00302	C7KUGACXX_6_7955.sorted.filtered_peak_1825
chr1	156721336	156721860	525	41.16	12.80412	3.47819	10.02604	C7KUGACXX_6_7955.sorted.filtered_peak_1826
chr1	156736591	156737482	892	69.60	34.14847	5.56743	30.81418	C7KUGACXX_6_7955.sorted.filtered_peak_1827
chr1	156777404	156777840	437	18.83	3.68408	2.25670	1.42496	C7KUGACXX_6_7955.sorted.filtered_peak_1828
chr1	156786191	156787057	867	51.46	21.56433	4.41194	18.58463	C7KUGACXX_6_7955.sorted.filtered_peak_1829
chr1	156829876	156830805	930	22.89	5.92165	2.78114	3.45167	C7KUGACXX_6_7955.sorted.filtered_peak_1830
chr1	156859931	156860198	268	18.69	5.29705	2.86797	2.84442	C7KUGACXX_6_7955.sorted.filtered_peak_1831
chr1	156861938	156862395	458	18.56	5.24240	2.83883	2.81144	C7KUGACXX_6_7955.sorted.filtered_peak_1832
chr1	157059934	157060271	338	16.23	5.43709	3.11700	2.97471	C7KUGACXX_6_7955.sorted.filtered_peak_1833
chr1	157103197	157103751	555	21.71	4.75666	2.49398	2.36507	C7KUGACXX_6_7955.sorted.filtered_peak_1834
chr1	157108048	157108778	731	29.12	6.89333	2.71366	4.37784	C7KUGACXX_6_7955.sorted.filtered_peak_1835
chr1	157550121	157550393	273	14.20	3.39897	2.37443	1.18721	C7KUGACXX_6_7955.sorted.filtered_peak_1836
chr1	157670685	157670934	250	16.66	4.07297	2.51168	1.75709	C7KUGACXX_6_7955.sorted.filtered_peak_1837
chr1	158082970	158083219	250	15.09	3.88272	2.53276	1.58879	C7KUGACXX_6_7955.sorted.filtered_peak_1838
chr1	158119375	158119814	440	24.19	7.80980	3.34529	5.20086	C7KUGACXX_6_7955.sorted.filtered_peak_1839
chr1	158173464	158173979	516	15.96	4.97094	2.93255	2.56112	C7KUGACXX_6_7955.sorted.filtered_peak_1840
chr1	158789318	158789672	355	22.40	8.23707	3.66101	5.60874	C7KUGACXX_6_7955.sorted.filtered_peak_1841
chr1	158894476	158894878	403	14.55	3.92750	2.58903	1.61525	C7KUGACXX_6_7955.sorted.filtered_peak_1842
chr1	158900268	158900814	547	28.27	8.13669	3.16038	5.51134	C7KUGACXX_6_7955.sorted.filtered_peak_1843
chr1	158968315	158968757	443	23.96	8.80712	3.70185	6.15510	C7KUGACXX_6_7955.sorted.filtered_peak_1844
chr1	158978549	158979046	498	31.43	7.03192	2.66552	4.50010	C7KUGACXX_6_7955.sorted.filtered_peak_1845
chr1	158979334	158979848	515	36.18	9.26557	2.96320	6.62462	C7KUGACXX_6_7955.sorted.filtered_peak_1846
chr1	158985248	158985582	335	28.83	8.46580	3.22237	5.82393	C7KUGACXX_6_7955.sorted.filtered_peak_1847
chr1	159046441	159047441	1001	53.45	20.39318	4.36423	17.36736	C7KUGACXX_6_7955.sorted.filtered_peak_1848
chr1	159750307	159751083	777	59.42	28.16081	5.36030	24.95210	C7KUGACXX_6_7955.sorted.filtered_peak_1849
chr1	159770001	159770401	401	18.95	4.56906	2.57501	2.18912	C7KUGACXX_6_7955.sorted.filtered_peak_1850
chr1	159796342	159796632	291	21.45	5.29142	2.68910	2.84346	C7KUGACXX_6_7955.sorted.filtered_peak_1851
chr1	159824490	159824969	480	23.26	7.78598	3.39012	5.19566	C7KUGACXX_6_7955.sorted.filtered_peak_1852
chr1	159861369	159861698	330	17.99	5.03973	2.81260	2.61753	C7KUGACXX_6_7955.sorted.filtered_peak_1853
chr1	159880182	159880614	433	26.64	10.16495	3.88676	7.46902	C7KUGACXX_6_7955.sorted.filtered_peak_1854
chr1	159892907	159893763	857	30.82	4.95289	2.21694	2.53567	C7KUGACXX_6_7955.sorted.filtered_peak_1855
chr1	159894112	159894637	526	29.45	4.35409	2.10008	2.00965	C7KUGACXX_6_7955.sorted.filtered_peak_1856
chr1	159895070	159895577	508	38.63	8.04676	2.64441	5.43719	C7KUGACXX_6_7955.sorted.filtered_peak_1857
chr1	160001125	160002039	915	27.76	9.88627	3.61694	7.23482	C7KUGACXX_6_7955.sorted.filtered_peak_1858
chr1	160016483	160016846	364	15.91	4.16815	2.59643	1.83877	C7KUGACXX_6_7955.sorted.filtered_peak_1859
chr1	160040062	160040339	278	18.85	5.10534	2.78056	2.67251	C7KUGACXX_6_7955.sorted.filtered_peak_1860
chr1	160055571	160055831	261	18.81	5.00740	2.74637	2.58431	C7KUGACXX_6_7955.sorted.filtered_peak_1861
chr1	160068199	160069251	1053	50.99	16.51846	3.65757	13.62411	C7KUGACXX_6_7955.sorted.filtered_peak_1862
chr1	160162919	160163348	430	17.57	5.59296	3.05965	3.13239	C7KUGACXX_6_7955.sorted.filtered_peak_1863
chr1	160175030	160175375	346	24.50	7.21503	3.09303	4.66169	C7KUGACXX_6_7955.sorted.filtered_peak_1864
chr1	160231389	160232904	1516	43.21	15.08630	3.66594	12.27375	C7KUGACXX_6_7955.sorted.filtered_peak_1865
chr1	160254202	160255122	921	25.36	9.06750	3.51614	6.47813	C7KUGACXX_6_7955.sorted.filtered_peak_1866
chr1	160261127	160261639	513	19.10	6.51626	3.28673	3.99524	C7KUGACXX_6_7955.sorted.filtered_peak_1867
chr1	160312634	160313397	764	32.03	12.30535	3.92867	9.57102	C7KUGACXX_6_7955.sorted.filtered_peak_1868
chr1	160345739	160346633	895	15.87	4.19400	2.61035	1.86211	C7KUGACXX_6_7955.sorted.filtered_peak_1869
chr1	160398514	160399321	808	20.49	4.75723	2.55401	2.36288	C7KUGACXX_6_7955.sorted.filtered_peak_1870
chr1	160399498	160399961	464	20.49	4.90891	2.61157	2.49335	C7KUGACXX_6_7955.sorted.filtered_peak_1871
chr1	160407556	160408373	818	19.04	6.87850	3.42209	4.34737	C7KUGACXX_6_7955.sorted.filtered_peak_1872
chr1	160430508	160430859	352	15.20	3.77590	2.47477	1.50050	C7KUGACXX_6_7955.sorted.filtered_peak_1873
chr1	160489684	160490267	584	20.59	4.44048	2.43775	2.08501	C7KUGACXX_6_7955.sorted.filtered_peak_1874
chr1	160492286	160493146	861	22.99	6.29019	2.88433	3.80402	C7KUGACXX_6_7955.sorted.filtered_peak_1875
chr1	160509808	160510739	932	25.83	8.16579	3.26778	5.57832	C7KUGACXX_6_7955.sorted.filtered_peak_1876
chr1	160537732	160538387	656	32.98	12.39056	3.96637	9.61611	C7KUGACXX_6_7955.sorted.filtered_peak_1877
chr1	160546340	160546634	295	24.41	5.16034	2.50181	2.71946	C7KUGACXX_6_7955.sorted.filtered_peak_1878
chr1	160576900	160577486	587	18.43	5.46742	2.92417	3.02876	C7KUGACXX_6_7955.sorted.filtered_peak_1879
chr1	160593038	160593410	373	30.80	7.53772	2.85251	4.94725	C7KUGACXX_6_7955.sorted.filtered_peak_1880
chr1	160607849	160608365	517	34.49	8.39403	2.88536	5.76965	C7KUGACXX_6_7955.sorted.filtered_peak_1881
chr1	160634457	160634959	503	25.18	7.35577	3.11930	4.77853	C7KUGACXX_6_7955.sorted.filtered_peak_1882
chr1	160635314	160635693	380	19.02	4.19624	2.43186	1.86230	C7KUGACXX_6_7955.sorted.filtered_peak_1883
chr1	160645312	160645697	386	27.10	7.74029	3.12445	5.13113	C7KUGACXX_6_7955.sorted.filtered_peak_1884
chr1	160651387	160651825	439	29.73	7.36476	2.86798	4.78205	C7KUGACXX_6_7955.sorted.filtered_peak_1885
chr1	160652736	160653361	626	29.70	8.16079	3.06998	5.54032	C7KUGACXX_6_7955.sorted.filtered_peak_1886
chr1	160681547	160681913	367	32.64	7.16226	2.67901	4.59049	C7KUGACXX_6_7955.sorted.filtered_peak_1887
chr1	160692481	160692782	302	17.95	4.24590	2.50623	1.90630	C7KUGACXX_6_7955.sorted.filtered_peak_1888
chr1	160696737	160697127	391	18.58	4.90988	2.72594	2.49457	C7KUGACXX_6_7955.sorted.filtered_peak_1889
chr1	160708893	160709154	262	21.57	7.37064	3.43789	4.77076	C7KUGACXX_6_7955.sorted.filtered_peak_1890
chr1	160714216	160714465	250	17.39	4.09799	2.48207	1.78023	C7KUGACXX_6_7955.sorted.filtered_peak_1891
chr1	160726005	160726563	559	23.14	7.64833	3.32787	5.07571	C7KUGACXX_6_7955.sorted.filtered_peak_1892
chr1	160737061	160737534	474	17.92	3.92018	2.38890	1.62320	C7KUGACXX_6_7955.sorted.filtered_peak_1893
chr1	160737813	160738380	568	22.41	6.31431	2.96199	3.80008	C7KUGACXX_6_7955.sorted.filtered_peak_1894
chr1	160765522	160766133	612	35.84	12.84640	3.88879	10.04707	C7KUGACXX_6_7955.sorted.filtered_peak_1895
chr1	160770928	160771177	250	18.78	4.29808	2.48157	1.95018	C7KUGACXX_6_7955.sorted.filtered_peak_1896
chr1	160807277	160808032	756	31.03	10.04485	3.54435	7.31983	C7KUGACXX_6_7955.sorted.filtered_peak_1897
chr1	160832400	160832864	465	28.76	12.05032	4.29784	9.27388	C7KUGACXX_6_7955.sorted.filtered_peak_1898
chr1	160921180	160921466	287	18.09	6.03289	3.21126	3.52503	C7KUGACXX_6_7955.sorted.filtered_peak_1899
chr1	160960150	160960411	262	16.05	5.31390	3.08436	2.85688	C7KUGACXX_6_7955.sorted.filtered_peak_1900
chr1	160966972	160967371	400	14.79	4.50886	2.82944	2.14304	C7KUGACXX_6_7955.sorted.filtered_peak_1901
chr1	160983361	160984124	764	24.50	9.57630	3.92284	6.88688	C7KUGACXX_6_7955.sorted.filtered_peak_1902
chr1	160990407	160991259	853	28.97	11.43076	3.97671	8.71125	C7KUGACXX_6_7955.sorted.filtered_peak_1903
chr1	161008450	161008943	494	26.43	8.84718	3.50669	6.18790	C7KUGACXX_6_7955.sorted.filtered_peak_1904
chr1	161015249	161016222	974	45.41	15.14364	3.72568	12.28555	C7KUGACXX_6_7955.sorted.filtered_peak_1905
chr1	161038020	161038561	542	42.86	11.82684	3.20499	9.07625	C7KUGACXX_6_7955.sorted.filtered_peak_1906
chr1	161039404	161040030	627	51.53	16.72427	3.70030	13.82040	C7KUGACXX_6_7955.sorted.filtered_peak_1907
chr1	161067210	161068330	1121	22.51	5.72189	2.74800	3.26149	C7KUGACXX_6_7955.sorted.filtered_peak_1908
chr1	161087223	161088184	962	33.12	10.37120	3.34676	7.69306	C7KUGACXX_6_7955.sorted.filtered_peak_1909
chr1	161102084	161102945	862	48.14	19.95916	4.55236	16.96996	C7KUGACXX_6_7955.sorted.filtered_peak_1910
chr1	161123473	161124192	720	37.71	17.02130	4.87744	14.08341	C7KUGACXX_6_7955.sorted.filtered_peak_1911
chr1	161128873	161129606	734	35.06	13.53974	3.97590	10.77555	C7KUGACXX_6_7955.sorted.filtered_peak_1912
chr1	161135601	161136654	1054	46.16	18.77808	4.34306	15.84884	C7KUGACXX_6_7955.sorted.filtered_peak_1913
chr1	161146810	161147585	776	30.64	10.39917	3.56596	7.70944	C7KUGACXX_6_7955.sorted.filtered_peak_1914
chr1	161155056	161155917	862	37.70	13.84759	3.88393	11.04225	C7KUGACXX_6_7955.sorted.filtered_peak_1915
chr1	161162322	161162642	321	19.78	6.44432	3.22225	3.91540	C7KUGACXX_6_7955.sorted.filtered_peak_1916
chr1	161171701	161172410	710	39.13	15.65188	4.21142	12.80773	C7KUGACXX_6_7955.sorted.filtered_peak_1917
chr1	161186768	161187045	278	17.14	4.69187	2.73684	2.29480	C7KUGACXX_6_7955.sorted.filtered_peak_1918
chr1	161195312	161196146	835	58.75	26.48281	4.99445	23.33990	C7KUGACXX_6_7955.sorted.filtered_peak_1919
chr1	161228398	161228829	432	16.05	5.31406	3.08481	2.85603	C7KUGACXX_6_7955.sorted.filtered_peak_1920
chr1	161275687	161276339	653	23.36	6.56300	2.98482	4.02890	C7KUGACXX_6_7955.sorted.filtered_peak_1921
chr1	161277009	161277258	250	17.39	3.57584	2.28347	1.33296	C7KUGACXX_6_7955.sorted.filtered_peak_1922
chr1	161283758	161284526	769	36.17	18.11703	5.20609	15.18246	C7KUGACXX_6_7955.sorted.filtered_peak_1923
chr1	161321040	161321832	793	18.51	6.61044	3.36807	4.08832	C7KUGACXX_6_7955.sorted.filtered_peak_1924
chr1	161359539	161360315	777	49.98	22.31760	4.99434	19.25730	C7KUGACXX_6_7955.sorted.filtered_peak_1925
chr1	161368802	161370185	1384	34.13	12.64323	3.78801	9.91782	C7KUGACXX_6_7955.sorted.filtered_peak_1926
chr1	161456840	161457164	325	20.89	6.49995	3.13315	3.97779	C7KUGACXX_6_7955.sorted.filtered_peak_1927
chr1	161493547	161494335	789	27.17	13.67506	5.09663	10.83709	C7KUGACXX_6_7955.sorted.filtered_peak_1928
chr1	161500572	161501146	575	37.40	20.35199	5.93856	17.31827	C7KUGACXX_6_7955.sorted.filtered_peak_1929
chr1	161509723	161510311	589	26.10	12.86331	4.90222	10.05982	C7KUGACXX_6_7955.sorted.filtered_peak_1930
chr1	161582189	161582723	535	30.24	15.99538	5.65163	13.05731	C7KUGACXX_6_7955.sorted.filtered_peak_1931
chr1	161591316	161591706	391	23.61	10.66534	4.45153	7.92610	C7KUGACXX_6_7955.sorted.filtered_peak_1932
chr1	161593154	161593411	258	15.13	4.75562	2.91760	2.34567	C7KUGACXX_6_7955.sorted.filtered_peak_1933
chr1	161696266	161697084	819	25.64	5.36211	2.48241	2.93342	C7KUGACXX_6_7955.sorted.filtered_peak_1934
chr1	161697310	161697698	389	27.07	6.18516	2.67545	3.66976	C7KUGACXX_6_7955.sorted.filtered_peak_1935
chr1	161708559	161709196	638	34.56	12.89905	4.01418	10.09714	C7KUGACXX_6_7955.sorted.filtered_peak_1936
chr1	161719302	161720307	1006	33.35	13.80838	4.19917	11.03057	C7KUGACXX_6_7955.sorted.filtered_peak_1937
chr1	161735699	161736617	919	27.83	9.35794	3.50437	6.70492	C7KUGACXX_6_7955.sorted.filtered_peak_1938
chr1	161761604	161761853	250	14.81	3.64195	2.44283	1.38679	C7KUGACXX_6_7955.sorted.filtered_peak_1939
chr1	161771722	161772112	391	13.44	3.58570	2.50756	1.33999	C7KUGACXX_6_7955.sorted.filtered_peak_1940
chr1	161904064	161904313	250	17.13	5.12192	2.92141	2.67856	C7KUGACXX_6_7955.sorted.filtered_peak_1941
chr1	162039222	162040021	800	17.71	4.11020	2.46722	1.78881	C7KUGACXX_6_7955.sorted.filtered_peak_1942
chr1	162122181	162122614	434	22.93	7.31148	3.24830	4.74643	C7KUGACXX_6_7955.sorted.filtered_peak_1943
chr1	162381717	162382062	346	18.74	5.67350	3.00663	3.19663	C7KUGACXX_6_7955.sorted.filtered_peak_1944
chr1	162467394	162468187	794	26.65	10.20777	3.80697	7.53848	C7KUGACXX_6_7955.sorted.filtered_peak_1945
chr1	162530812	162531624	813	48.96	21.26355	4.74439	18.24240	C7KUGACXX_6_7955.sorted.filtered_peak_1946
chr1	162793052	162793682	631	16.15	5.32610	3.07180	2.88315	C7KUGACXX_6_7955.sorted.filtered_peak_1947
chr1	162804928	162805532	605	17.84	5.52588	3.00626	3.07261	C7KUGACXX_6_7955.sorted.filtered_peak_1948
chr1	163291187	163292267	1081	45.17	18.03405	4.27091	15.10654	C7KUGACXX_6_7955.sorted.filtered_peak_1949
chr1	163902298	163902597	300	16.24	5.29703	3.05635	2.85405	C7KUGACXX_6_7955.sorted.filtered_peak_1950
chr1	164178417	164178810	394	13.05	3.59953	2.54169	1.33116	C7KUGACXX_6_7955.sorted.filtered_peak_1951
chr1	164528071	164528600	530	17.83	4.90682	2.77566	2.49183	C7KUGACXX_6_7955.sorted.filtered_peak_1952
chr1	164629637	164630320	684	20.70	7.09208	3.36825	4.52994	C7KUGACXX_6_7955.sorted.filtered_peak_1953
chr1	165362153	165362687	535	26.93	9.13313	3.51368	6.48633	C7KUGACXX_6_7955.sorted.filtered_peak_1954
chr1	165562238	165562698	461	19.14	4.18425	2.42732	1.84893	C7KUGACXX_6_7955.sorted.filtered_peak_1955
chr1	165567173	165567896	724	34.94	12.96286	3.97132	10.16938	C7KUGACXX_6_7955.sorted.filtered_peak_1956
chr1	165599871	165600801	931	63.79	31.30433	5.61694	28.03443	C7KUGACXX_6_7955.sorted.filtered_peak_1957
chr1	165609526	165609923	398	14.27	3.78707	2.54107	1.50470	C7KUGACXX_6_7955.sorted.filtered_peak_1958
chr1	165667316	165668295	980	36.28	14.74769	4.22825	11.93214	C7KUGACXX_6_7955.sorted.filtered_peak_1959
chr1	165737831	165738712	882	39.37	17.60345	4.69606	14.69053	C7KUGACXX_6_7955.sorted.filtered_peak_1960
chr1	165796636	165797543	908	20.16	4.44187	2.46005	2.07971	C7KUGACXX_6_7955.sorted.filtered_peak_1961
chr1	165840609	165840906	298	22.05	7.42094	3.39933	4.82817	C7KUGACXX_6_7955.sorted.filtered_peak_1962
chr1	166332870	166333160	291	14.44	4.35702	2.79296	1.98785	C7KUGACXX_6_7955.sorted.filtered_peak_1963
chr1	166458990	166459659	670	25.38	10.14509	3.96931	7.45894	C7KUGACXX_6_7955.sorted.filtered_peak_1964
chr1	166808262	166809310	1049	26.87	8.04816	3.16860	5.46361	C7KUGACXX_6_7955.sorted.filtered_peak_1965
chr1	166844901	166845944	1044	53.79	24.80028	4.76142	21.75783	C7KUGACXX_6_7955.sorted.filtered_peak_1966
chr1	166879723	166879988	266	20.98	6.80175	3.26579	4.24303	C7KUGACXX_6_7955.sorted.filtered_peak_1967
chr1	167028501	167028822	322	15.30	4.19903	2.65699	1.86539	C7KUGACXX_6_7955.sorted.filtered_peak_1968
chr1	167035852	167036125	274	18.00	5.69511	3.08396	3.20840	C7KUGACXX_6_7955.sorted.filtered_peak_1969
chr1	167059755	167060203	449	19.56	5.77438	2.98512	3.28917	C7KUGACXX_6_7955.sorted.filtered_peak_1970
chr1	167189315	167190319	1005	84.27	32.28620	4.46880	28.95523	C7KUGACXX_6_7955.sorted.filtered_peak_1971
chr1	167191214	167191754	541	47.30	8.88851	2.53569	6.24233	C7KUGACXX_6_7955.sorted.filtered_peak_1972
chr1	167282156	167282405	250	14.43	4.36671	2.79187	2.00312	C7KUGACXX_6_7955.sorted.filtered_peak_1973
chr1	167416812	167417495	684	25.22	6.06229	2.71757	3.56992	C7KUGACXX_6_7955.sorted.filtered_peak_1974
chr1	167424789	167425523	735	25.27	4.56636	2.28610	2.19246	C7KUGACXX_6_7955.sorted.filtered_peak_1975
chr1	167443471	167443720	250	16.00	3.80577	2.44635	1.51897	C7KUGACXX_6_7955.sorted.filtered_peak_1976
chr1	167458548	167458960	413	23.57	4.24413	2.25231	1.90639	C7KUGACXX_6_7955.sorted.filtered_peak_1977
chr1	167461535	167461881	347	22.15	3.79430	2.16812	1.51022	C7KUGACXX_6_7955.sorted.filtered_peak_1978
chr1	167468888	167469299	412	21.74	4.03575	2.25639	1.72557	C7KUGACXX_6_7955.sorted.filtered_peak_1979
chr1	167469706	167470124	419	21.37	3.90248	2.22882	1.61028	C7KUGACXX_6_7955.sorted.filtered_peak_1980
chr1	167486654	167488013	1360	28.01	5.59015	2.46766	3.12444	C7KUGACXX_6_7955.sorted.filtered_peak_1981
chr1	167503072	167503415	344	16.24	4.45199	2.69756	2.08523	C7KUGACXX_6_7955.sorted.filtered_peak_1982
chr1	167522491	167523458	968	35.61	10.97615	3.39336	8.25097	C7KUGACXX_6_7955.sorted.filtered_peak_1983
chr1	167569164	167569783	620	21.09	7.11810	3.35668	4.54881	C7KUGACXX_6_7955.sorted.filtered_peak_1984
chr1	167570532	167570825	294	15.25	3.60579	2.40575	1.36150	C7KUGACXX_6_7955.sorted.filtered_peak_1985
chr1	167586516	167587384	869	16.74	4.83788	2.82184	2.43253	C7KUGACXX_6_7955.sorted.filtered_peak_1986
chr1	167597298	167597893	596	40.46	11.09216	3.16372	8.36900	C7KUGACXX_6_7955.sorted.filtered_peak_1987
chr1	167606466	167606848	383	23.45	5.68722	2.71253	3.20312	C7KUGACXX_6_7955.sorted.filtered_peak_1988
chr1	167611449	167611766	318	22.95	6.56155	3.01820	4.02453	C7KUGACXX_6_7955.sorted.filtered_peak_1989
chr1	167657151	167657497	347	16.04	4.41973	2.69438	2.06350	C7KUGACXX_6_7955.sorted.filtered_peak_1990
chr1	167683598	167685174	1577	33.95	7.50474	2.72272	4.90231	C7KUGACXX_6_7955.sorted.filtered_peak_1991
chr1	167690796	167691364	569	35.15	12.91982	3.88727	10.14421	C7KUGACXX_6_7955.sorted.filtered_peak_1992
chr1	167772519	167772947	429	24.20	8.42422	3.52793	5.80553	C7KUGACXX_6_7955.sorted.filtered_peak_1993
chr1	167774425	167774790	366	22.94	7.00250	3.18340	4.43261	C7KUGACXX_6_7955.sorted.filtered_peak_1994
chr1	167905025	167906132	1108	78.05	33.53738	4.97338	30.19460	C7KUGACXX_6_7955.sorted.filtered_peak_1995
chr1	168051452	168051809	358	17.96	4.06815	2.43895	1.74936	C7KUGACXX_6_7955.sorted.filtered_peak_1996
chr1	168114932	168115283	352	15.27	4.02548	2.57557	1.72354	C7KUGACXX_6_7955.sorted.filtered_peak_1997
chr1	168147669	168148777	1109	47.08	21.82719	5.01141	18.78723	C7KUGACXX_6_7955.sorted.filtered_peak_1998
chr1	168194866	168195666	801	27.50	8.09583	3.14784	5.50177	C7KUGACXX_6_7955.sorted.filtered_peak_1999
chr1	168204593	168204980	388	16.22	3.63525	2.36530	1.38475	C7KUGACXX_6_7955.sorted.filtered_peak_2000
chr1	168206486	168206820	335	16.62	3.83074	2.42297	1.54631	C7KUGACXX_6_7955.sorted.filtered_peak_2001
chr1	168310181	168310568	388	16.70	3.65261	2.34593	1.39391	C7KUGACXX_6_7955.sorted.filtered_peak_2002
chr1	168311613	168312288	676	23.69	6.80293	2.99668	4.28278	C7KUGACXX_6_7955.sorted.filtered_peak_2003
chr1	168332202	168332882	681	41.31	17.21471	4.58022	14.27220	C7KUGACXX_6_7955.sorted.filtered_peak_2004
chr1	168361420	168361683	264	17.14	3.96852	2.44760	1.66277	C7KUGACXX_6_7955.sorted.filtered_peak_2005
chr1	168368290	168368567	278	17.88	5.10490	2.84815	2.67540	C7KUGACXX_6_7955.sorted.filtered_peak_2006
chr1	168378161	168378465	305	22.06	5.89930	2.85727	3.40586	C7KUGACXX_6_7955.sorted.filtered_peak_2007
chr1	168390507	168391145	639	36.89	15.22729	4.40525	12.36089	C7KUGACXX_6_7955.sorted.filtered_peak_2008
chr1	168408834	168409474	641	24.03	7.09962	3.07765	4.56547	C7KUGACXX_6_7955.sorted.filtered_peak_2009
chr1	168436774	168437023	250	19.67	4.35839	2.46018	2.00180	C7KUGACXX_6_7955.sorted.filtered_peak_2010
chr1	168437331	168437589	259	17.81	3.53414	2.24596	1.29531	C7KUGACXX_6_7955.sorted.filtered_peak_2011
chr1	168438921	168439299	379	24.11	6.49042	2.90811	3.97058	C7KUGACXX_6_7955.sorted.filtered_peak_2012
chr1	168482475	168482764	290	20.38	4.16503	2.35978	1.83188	C7KUGACXX_6_7955.sorted.filtered_peak_2013
chr1	168489415	168489911	497	23.17	6.29556	2.90205	3.78924	C7KUGACXX_6_7955.sorted.filtered_peak_2014
chr1	168504272	168504611	340	15.88	4.30822	2.65959	1.96286	C7KUGACXX_6_7955.sorted.filtered_peak_2015
chr1	168504878	168505317	440	19.20	6.70622	3.34627	4.17801	C7KUGACXX_6_7955.sorted.filtered_peak_2016
chr1	168572842	168573280	439	16.66	4.66719	2.74769	2.29052	C7KUGACXX_6_7955.sorted.filtered_peak_2017
chr1	169013281	169013993	713	26.19	8.67091	3.43011	6.03767	C7KUGACXX_6_7955.sorted.filtered_peak_2018
chr1	169075127	169075732	606	29.79	8.25982	3.02485	5.68159	C7KUGACXX_6_7955.sorted.filtered_peak_2019
chr1	169281399	169281968	570	29.70	12.26784	4.26410	9.49030	C7KUGACXX_6_7955.sorted.filtered_peak_2020
chr1	169336687	169337594	908	66.93	28.26886	4.87137	25.05626	C7KUGACXX_6_7955.sorted.filtered_peak_2021
chr1	169454839	169455567	729	32.10	11.36145	3.63298	8.66764	C7KUGACXX_6_7955.sorted.filtered_peak_2022
chr1	169574050	169574465	416	18.13	4.98803	2.78382	2.56547	C7KUGACXX_6_7955.sorted.filtered_peak_2023
chr1	169661845	169662604	760	37.05	10.19329	3.21259	7.46478	C7KUGACXX_6_7955.sorted.filtered_peak_2024
chr1	169663453	169663814	362	30.31	6.35820	2.57683	3.83591	C7KUGACXX_6_7955.sorted.filtered_peak_2025
chr1	169680455	169681321	867	18.18	5.07381	2.79608	2.66317	C7KUGACXX_6_7955.sorted.filtered_peak_2026
chr1	169763729	169764553	825	43.31	17.51141	4.31434	14.59473	C7KUGACXX_6_7955.sorted.filtered_peak_2027
chr1	169862643	169863627	985	67.18	26.08687	4.59528	22.89750	C7KUGACXX_6_7955.sorted.filtered_peak_2028
chr1	169898169	169898421	253	15.63	4.33468	2.69217	1.98343	C7KUGACXX_6_7955.sorted.filtered_peak_2029
chr1	170043478	170044152	675	71.69	37.24376	6.03744	33.81699	C7KUGACXX_6_7955.sorted.filtered_peak_2030
chr1	170500821	170501610	790	37.10	14.99776	4.40047	12.11206	C7KUGACXX_6_7955.sorted.filtered_peak_2031
chr1	170899003	170899286	284	18.43	6.01231	3.17136	3.50806	C7KUGACXX_6_7955.sorted.filtered_peak_2032
chr1	171157749	171158153	405	15.37	4.42399	2.74129	2.06267	C7KUGACXX_6_7955.sorted.filtered_peak_2033
chr1	171282906	171283447	542	30.70	14.43230	4.83829	11.58382	C7KUGACXX_6_7955.sorted.filtered_peak_2034
chr1	171454151	171455652	1502	47.15	15.18989	3.62872	12.32573	C7KUGACXX_6_7955.sorted.filtered_peak_2035
chr1	171614054	171614366	313	15.31	4.73849	2.88938	2.34715	C7KUGACXX_6_7955.sorted.filtered_peak_2036
chr1	171710348	171711906	1559	37.72	10.51218	3.17140	7.80845	C7KUGACXX_6_7955.sorted.filtered_peak_2037
chr1	171750133	171750954	822	88.74	43.76423	5.93719	40.16146	C7KUGACXX_6_7955.sorted.filtered_peak_2038
chr1	171763247	171763588	342	16.39	4.43853	2.67757	2.07710	C7KUGACXX_6_7955.sorted.filtered_peak_2039
chr1	171774641	171775130	490	15.96	3.72654	2.41321	1.45685	C7KUGACXX_6_7955.sorted.filtered_peak_2040
chr1	171810406	171810938	533	26.35	8.84770	3.48609	6.21053	C7KUGACXX_6_7955.sorted.filtered_peak_2041
chr1	172123576	172124020	445	16.09	4.26248	2.62779	1.91445	C7KUGACXX_6_7955.sorted.filtered_peak_2042
chr1	172150144	172151290	1147	24.75	6.90216	2.93428	4.39796	C7KUGACXX_6_7955.sorted.filtered_peak_2043
chr1	172172293	172172844	552	28.61	10.72898	3.94051	7.98314	C7KUGACXX_6_7955.sorted.filtered_peak_2044
chr1	172224347	172224829	483	13.68	3.84873	2.61424	1.55785	C7KUGACXX_6_7955.sorted.filtered_peak_2045
chr1	172327387	172328239	853	23.88	6.16543	2.83776	3.64983	C7KUGACXX_6_7955.sorted.filtered_peak_2046
chr1	172349887	172350412	526	23.51	8.22266	3.54482	5.59424	C7KUGACXX_6_7955.sorted.filtered_peak_2047
chr1	172363196	172363787	592	27.02	8.31004	3.30639	5.66773	C7KUGACXX_6_7955.sorted.filtered_peak_2048
chr1	172412950	172413722	773	20.90	4.83933	2.56013	2.43925	C7KUGACXX_6_7955.sorted.filtered_peak_2049
chr1	172501366	172502714	1349	92.90	37.63987	4.65006	34.21357	C7KUGACXX_6_7955.sorted.filtered_peak_2050
chr1	172607943	172608806	864	31.76	10.83022	3.68453	8.08941	C7KUGACXX_6_7955.sorted.filtered_peak_2051
chr1	172616118	172616589	472	19.00	5.53433	2.94245	3.05968	C7KUGACXX_6_7955.sorted.filtered_peak_2052
chr1	172627972	172628314	343	21.71	3.78987	2.18261	1.51395	C7KUGACXX_6_7955.sorted.filtered_peak_2053
chr1	172631787	172632352	566	33.79	10.10876	3.34778	7.39878	C7KUGACXX_6_7955.sorted.filtered_peak_2054
chr1	172639598	172640263	666	27.90	7.80144	2.99934	5.25025	C7KUGACXX_6_7955.sorted.filtered_peak_2055
chr1	172644178	172644723	546	24.81	6.87628	3.00110	4.31892	C7KUGACXX_6_7955.sorted.filtered_peak_2056
chr1	172666646	172667611	966	21.14	4.49094	2.42451	2.13565	C7KUGACXX_6_7955.sorted.filtered_peak_2057
chr1	172668321	172668721	401	34.82	11.72564	3.70680	8.94718	C7KUGACXX_6_7955.sorted.filtered_peak_2058
chr1	172677533	172678031	499	17.93	5.05003	2.81479	2.63380	C7KUGACXX_6_7955.sorted.filtered_peak_2059
chr1	172715433	172715687	255	22.88	6.13145	2.89176	3.61421	C7KUGACXX_6_7955.sorted.filtered_peak_2060
chr1	172788315	172788732	418	20.58	6.22213	3.05238	3.72091	C7KUGACXX_6_7955.sorted.filtered_peak_2061
chr1	172795420	172795843	424	19.25	6.12567	3.14249	3.61735	C7KUGACXX_6_7955.sorted.filtered_peak_2062
chr1	172807570	172807947	378	15.23	3.80418	2.48611	1.52264	C7KUGACXX_6_7955.sorted.filtered_peak_2063
chr1	172843551	172843878	328	14.20	3.84663	2.56689	1.56794	C7KUGACXX_6_7955.sorted.filtered_peak_2064
chr1	172863801	172864526	726	15.72	3.88379	2.49473	1.59033	C7KUGACXX_6_7955.sorted.filtered_peak_2065
chr1	172903134	172903409	276	16.22	4.97346	2.91778	2.55316	C7KUGACXX_6_7955.sorted.filtered_peak_2066
chr1	173174732	173175210	479	20.74	5.01879	2.62808	2.60296	C7KUGACXX_6_7955.sorted.filtered_peak_2067
chr1	173176300	173176639	340	20.07	4.64379	2.53945	2.25630	C7KUGACXX_6_7955.sorted.filtered_peak_2068
chr1	173267496	173267757	262	16.24	4.73110	2.81235	2.34108	C7KUGACXX_6_7955.sorted.filtered_peak_2069
chr1	173300486	173300804	319	14.70	3.96738	2.59587	1.65509	C7KUGACXX_6_7955.sorted.filtered_peak_2070
chr1	173379421	173380296	876	17.47	4.76437	2.73470	2.37285	C7KUGACXX_6_7955.sorted.filtered_peak_2071
chr1	173389498	173389783	286	15.12	4.66134	2.86279	2.28706	C7KUGACXX_6_7955.sorted.filtered_peak_2072
chr1	173398647	173399134	488	18.69	4.71923	2.64455	2.32536	C7KUGACXX_6_7955.sorted.filtered_peak_2073
chr1	173400416	173400666	251	20.29	5.37073	2.79521	2.90537	C7KUGACXX_6_7955.sorted.filtered_peak_2074
chr1	173445774	173446838	1065	44.28	15.42890	3.88154	12.55062	C7KUGACXX_6_7955.sorted.filtered_peak_2075
chr1	173520187	173520519	333	14.97	3.99604	2.58965	1.69132	C7KUGACXX_6_7955.sorted.filtered_peak_2076
chr1	173683823	173684735	913	35.85	14.27539	4.18308	11.45413	C7KUGACXX_6_7955.sorted.filtered_peak_2077
chr1	173793180	173794298	1119	53.37	21.62216	4.45601	18.59620	C7KUGACXX_6_7955.sorted.filtered_peak_2078
chr1	173836772	173838110	1339	70.78	21.57477	3.57625	18.54678	C7KUGACXX_6_7955.sorted.filtered_peak_2079
chr1	173990892	173991912	1021	33.21	11.67870	3.61226	8.97976	C7KUGACXX_6_7955.sorted.filtered_peak_2080
chr1	174122312	174122810	499	20.23	5.84619	2.95507	3.36145	C7KUGACXX_6_7955.sorted.filtered_peak_2081
chr1	174128008	174129195	1188	47.28	15.96236	3.68045	13.10260	C7KUGACXX_6_7955.sorted.filtered_peak_2082
chr1	174227039	174227542	504	15.08	4.31221	2.72109	1.95714	C7KUGACXX_6_7955.sorted.filtered_peak_2083
chr1	174768579	174769380	802	29.56	9.76918	3.55371	7.06964	C7KUGACXX_6_7955.sorted.filtered_peak_2084
chr1	174933620	174934460	841	39.38	9.07023	2.80225	6.43013	C7KUGACXX_6_7955.sorted.filtered_peak_2085
chr1	174934768	174935078	311	28.79	3.83014	1.99195	1.54546	C7KUGACXX_6_7955.sorted.filtered_peak_2086
chr1	174937848	174938252	405	36.73	7.24275	2.55053	4.66414	C7KUGACXX_6_7955.sorted.filtered_peak_2087
chr1	174968286	174969384	1099	104.89	44.95170	5.13083	41.32714	C7KUGACXX_6_7955.sorted.filtered_peak_2088
chr1	174992226	174992921	696	39.87	18.08002	4.87848	15.13049	C7KUGACXX_6_7955.sorted.filtered_peak_2089
chr1	174998825	174999125	301	20.23	6.55033	3.23374	4.00611	C7KUGACXX_6_7955.sorted.filtered_peak_2090
chr1	175124043	175124388	346	21.37	5.93051	2.91732	3.42945	C7KUGACXX_6_7955.sorted.filtered_peak_2091
chr1	175178165	175179084	920	31.55	12.45476	4.09502	9.67932	C7KUGACXX_6_7955.sorted.filtered_peak_2092
chr1	175288901	175289312	412	17.31	4.27999	2.55830	1.92981	C7KUGACXX_6_7955.sorted.filtered_peak_2093
chr1	175483733	175484142	410	20.04	6.05659	3.04343	3.56359	C7KUGACXX_6_7955.sorted.filtered_peak_2094
chr1	175570014	175570549	536	19.70	5.07472	2.69953	2.65987	C7KUGACXX_6_7955.sorted.filtered_peak_2095
chr1	176175857	176176998	1142	68.50	29.34306	4.88839	26.12606	C7KUGACXX_6_7955.sorted.filtered_peak_2096
chr1	177224442	177224822	381	22.21	7.44400	3.39166	4.85462	C7KUGACXX_6_7955.sorted.filtered_peak_2097
chr1	177352960	177353294	335	23.48	8.52451	3.66217	5.87640	C7KUGACXX_6_7955.sorted.filtered_peak_2098
chr1	177355200	177355754	555	21.75	6.60865	3.12185	4.06644	C7KUGACXX_6_7955.sorted.filtered_peak_2099
chr1	178269078	178269390	313	14.44	3.99519	2.62524	1.68230	C7KUGACXX_6_7955.sorted.filtered_peak_2100
chr1	178511333	178512190	858	25.36	7.68833	3.20012	5.09502	C7KUGACXX_6_7955.sorted.filtered_peak_2101
chr1	178693981	178694381	401	20.90	5.69412	2.86603	3.21129	C7KUGACXX_6_7955.sorted.filtered_peak_2102
chr1	178695344	178695627	284	20.69	5.59114	2.82659	3.12795	C7KUGACXX_6_7955.sorted.filtered_peak_2103
chr1	178971693	178972318	626	18.10	5.34057	2.92435	2.88868	C7KUGACXX_6_7955.sorted.filtered_peak_2104
chr1	178994768	178995792	1025	35.21	11.57292	3.49971	8.86418	C7KUGACXX_6_7955.sorted.filtered_peak_2105
chr1	179006067	179006571	505	18.09	6.16197	3.22040	3.67738	C7KUGACXX_6_7955.sorted.filtered_peak_2106
chr1	179050795	179051531	737	26.04	7.27348	3.01508	4.71562	C7KUGACXX_6_7955.sorted.filtered_peak_2107
chr1	179098882	179099296	415	19.01	6.09981	3.13854	3.60070	C7KUGACXX_6_7955.sorted.filtered_peak_2108
chr1	179197676	179198129	454	17.54	4.19599	2.51372	1.86117	C7KUGACXX_6_7955.sorted.filtered_peak_2109
chr1	179198675	179198966	292	18.70	4.77606	2.66301	2.37914	C7KUGACXX_6_7955.sorted.filtered_peak_2110
chr1	179262645	179263403	759	28.84	10.20482	3.64992	7.52825	C7KUGACXX_6_7955.sorted.filtered_peak_2111
chr1	179334692	179335376	685	43.84	21.43595	5.39771	18.39787	C7KUGACXX_6_7955.sorted.filtered_peak_2112
chr1	179338935	179339254	320	19.88	4.53767	2.51714	2.15278	C7KUGACXX_6_7955.sorted.filtered_peak_2113
chr1	179345268	179345517	250	14.01	4.12040	2.71580	1.78027	C7KUGACXX_6_7955.sorted.filtered_peak_2114
chr1	179678914	179679341	428	17.95	4.81711	2.73131	2.40931	C7KUGACXX_6_7955.sorted.filtered_peak_2115
chr1	179783716	179784542	827	27.85	9.24393	3.37855	6.63003	C7KUGACXX_6_7955.sorted.filtered_peak_2116
chr1	179851271	179852604	1334	60.27	22.14935	4.03565	19.11177	C7KUGACXX_6_7955.sorted.filtered_peak_2117
chr1	179923166	179924231	1066	60.57	26.62580	4.94534	23.46277	C7KUGACXX_6_7955.sorted.filtered_peak_2118
chr1	180123516	180124282	767	39.09	15.22358	4.22408	12.34650	C7KUGACXX_6_7955.sorted.filtered_peak_2119
chr1	180147844	180148162	319	14.75	3.75047	2.49559	1.48059	C7KUGACXX_6_7955.sorted.filtered_peak_2120
chr1	180182665	180182936	272	14.24	4.24830	2.75646	1.89405	C7KUGACXX_6_7955.sorted.filtered_peak_2121
chr1	180451638	180451917	280	21.76	7.38738	3.40940	4.79761	C7KUGACXX_6_7955.sorted.filtered_peak_2122
chr1	180471415	180472389	975	38.31	14.41990	4.09001	11.57044	C7KUGACXX_6_7955.sorted.filtered_peak_2123
chr1	180484996	180485308	313	17.92	6.29297	3.33352	3.77093	C7KUGACXX_6_7955.sorted.filtered_peak_2124
chr1	180502699	180503008	310	16.94	5.38222	3.03433	2.92634	C7KUGACXX_6_7955.sorted.filtered_peak_2125
chr1	180600846	180601721	876	47.57	21.17255	4.86486	18.14261	C7KUGACXX_6_7955.sorted.filtered_peak_2126
chr1	180832373	180832833	461	14.57	4.43664	2.81561	2.06237	C7KUGACXX_6_7955.sorted.filtered_peak_2127
chr1	180923364	180923859	496	18.77	5.01875	2.74686	2.60187	C7KUGACXX_6_7955.sorted.filtered_peak_2128
chr1	180950832	180951317	486	16.12	4.58858	2.75325	2.22351	C7KUGACXX_6_7955.sorted.filtered_peak_2129
chr1	180991073	180991339	267	27.19	5.52871	2.49224	3.05537	C7KUGACXX_6_7955.sorted.filtered_peak_2130
chr1	180991593	180992458	866	38.52	12.03891	3.49529	9.26220	C7KUGACXX_6_7955.sorted.filtered_peak_2131
chr1	181002551	181003482	932	31.00	10.06635	3.46417	7.37662	C7KUGACXX_6_7955.sorted.filtered_peak_2132
chr1	181031265	181031590	326	13.74	3.97301	2.66710	1.65196	C7KUGACXX_6_7955.sorted.filtered_peak_2133
chr1	181031932	181032346	415	13.98	4.00269	2.66272	1.69504	C7KUGACXX_6_7955.sorted.filtered_peak_2134
chr1	181057537	181058096	560	56.67	19.49491	3.96381	16.49902	C7KUGACXX_6_7955.sorted.filtered_peak_2135
chr1	181058831	181059565	735	34.36	6.91577	2.54128	4.37476	C7KUGACXX_6_7955.sorted.filtered_peak_2136
chr1	181068577	181069123	547	19.96	4.11780	2.36118	1.79181	C7KUGACXX_6_7955.sorted.filtered_peak_2137
chr1	181074149	181075012	864	42.70	13.78878	3.66170	10.94965	C7KUGACXX_6_7955.sorted.filtered_peak_2138
chr1	181103990	181104417	428	16.59	3.56516	2.31665	1.32018	C7KUGACXX_6_7955.sorted.filtered_peak_2139
chr1	181110563	181110938	376	21.21	4.27991	2.35880	1.93503	C7KUGACXX_6_7955.sorted.filtered_peak_2140
chr1	181111620	181111960	341	27.51	7.52996	3.02419	4.94341	C7KUGACXX_6_7955.sorted.filtered_peak_2141
chr1	181118696	181119232	537	21.69	6.48246	3.07084	3.95991	C7KUGACXX_6_7955.sorted.filtered_peak_2142
chr1	181128698	181129311	614	18.27	5.43344	2.95493	2.96681	C7KUGACXX_6_7955.sorted.filtered_peak_2143
chr1	181135555	181135940	386	16.60	4.48777	2.68095	2.12241	C7KUGACXX_6_7955.sorted.filtered_peak_2144
chr1	181149152	181149503	352	15.09	4.08456	2.62123	1.76459	C7KUGACXX_6_7955.sorted.filtered_peak_2145
chr1	181365288	181365789	502	18.91	5.05568	2.76037	2.62799	C7KUGACXX_6_7955.sorted.filtered_peak_2146
chr1	181906259	181906589	331	13.66	3.54620	2.47164	1.30616	C7KUGACXX_6_7955.sorted.filtered_peak_2147
chr1	181998491	181999484	994	65.51	32.52999	5.41081	29.27646	C7KUGACXX_6_7955.sorted.filtered_peak_2148
chr1	182023938	182024335	398	15.97	4.08222	2.55901	1.75871	C7KUGACXX_6_7955.sorted.filtered_peak_2149
chr1	182112373	182112659	287	22.85	8.92809	3.87626	6.26409	C7KUGACXX_6_7955.sorted.filtered_peak_2150
chr1	182228352	182229092	741	25.28	9.10527	3.70656	6.42991	C7KUGACXX_6_7955.sorted.filtered_peak_2151
chr1	182309589	182310144	556	13.59	3.63649	2.51987	1.38272	C7KUGACXX_6_7955.sorted.filtered_peak_2152
chr1	182360449	182361207	759	25.67	6.10385	2.72080	3.59708	C7KUGACXX_6_7955.sorted.filtered_peak_2153
chr1	182365872	182366229	358	22.88	6.88133	3.13086	4.32584	C7KUGACXX_6_7955.sorted.filtered_peak_2154
chr1	182399839	182400223	385	22.73	7.79474	3.42294	5.21160	C7KUGACXX_6_7955.sorted.filtered_peak_2155
chr1	182549683	182549932	250	15.43	4.64896	2.84067	2.26405	C7KUGACXX_6_7955.sorted.filtered_peak_2156
chr1	182557692	182558658	967	22.16	7.03861	3.21558	4.48632	C7KUGACXX_6_7955.sorted.filtered_peak_2157
chr1	182570551	182570973	423	28.71	5.33227	2.37324	2.89081	C7KUGACXX_6_7955.sorted.filtered_peak_2158
chr1	182573331	182573749	419	33.43	7.60806	2.74706	5.01744	C7KUGACXX_6_7955.sorted.filtered_peak_2159
chr1	182584884	182585650	767	34.52	10.63612	3.39284	7.92276	C7KUGACXX_6_7955.sorted.filtered_peak_2160
chr1	182702240	182702553	314	17.00	5.30554	2.99665	2.85667	C7KUGACXX_6_7955.sorted.filtered_peak_2161
chr1	182713832	182714096	265	13.79	3.99813	2.67618	1.67215	C7KUGACXX_6_7955.sorted.filtered_peak_2162
chr1	182758562	182759256	695	29.35	9.70430	3.51816	7.01830	C7KUGACXX_6_7955.sorted.filtered_peak_2163
chr1	182808057	182809285	1229	54.79	20.99872	4.30879	17.96481	C7KUGACXX_6_7955.sorted.filtered_peak_2164
chr1	183124927	183125233	307	14.43	4.35435	2.79188	1.98579	C7KUGACXX_6_7955.sorted.filtered_peak_2165
chr1	183178495	183178796	302	14.87	4.36399	2.75585	2.01274	C7KUGACXX_6_7955.sorted.filtered_peak_2166
chr1	183248279	183248528	250	16.60	4.18921	2.56548	1.85643	C7KUGACXX_6_7955.sorted.filtered_peak_2167
chr1	183250713	183251043	331	17.48	4.44260	2.60341	2.09196	C7KUGACXX_6_7955.sorted.filtered_peak_2168
chr1	183439338	183439698	361	38.71	6.38290	2.31011	3.86743	C7KUGACXX_6_7955.sorted.filtered_peak_2169
chr1	183440164	183441877	1714	51.80	12.63584	2.97830	9.86495	C7KUGACXX_6_7955.sorted.filtered_peak_2170
chr1	183559062	183559829	768	16.31	4.21350	2.59313	1.87612	C7KUGACXX_6_7955.sorted.filtered_peak_2171
chr1	183604611	183605512	902	60.01	23.82545	4.28608	20.77264	C7KUGACXX_6_7955.sorted.filtered_peak_2172
chr1	183624703	183624952	250	17.32	6.11037	3.31323	3.59349	C7KUGACXX_6_7955.sorted.filtered_peak_2173
chr1	183774043	183774668	626	16.10	4.62969	2.77435	2.25635	C7KUGACXX_6_7955.sorted.filtered_peak_2174
chr1	183811671	183812208	538	18.56	5.26235	2.86089	2.81926	C7KUGACXX_6_7955.sorted.filtered_peak_2175
chr1	183884955	183885583	629	29.64	10.62482	3.72366	7.92956	C7KUGACXX_6_7955.sorted.filtered_peak_2176
chr1	183925687	183926252	566	47.22	22.84392	5.38117	19.75872	C7KUGACXX_6_7955.sorted.filtered_peak_2177
chr1	184006201	184006582	382	15.52	3.55885	2.36882	1.31848	C7KUGACXX_6_7955.sorted.filtered_peak_2178
chr1	184020461	184021300	840	23.29	7.37678	3.21722	4.82781	C7KUGACXX_6_7955.sorted.filtered_peak_2179
chr1	184129419	184130005	587	25.74	6.59456	2.81353	4.09160	C7KUGACXX_6_7955.sorted.filtered_peak_2180
chr1	184349619	184349962	344	17.96	4.71192	2.69045	2.31206	C7KUGACXX_6_7955.sorted.filtered_peak_2181
chr1	184355978	184357253	1276	24.35	5.16674	2.48920	2.74436	C7KUGACXX_6_7955.sorted.filtered_peak_2182
chr1	184460789	184461076	288	21.23	6.01533	2.93835	3.52709	C7KUGACXX_6_7955.sorted.filtered_peak_2183
chr1	184712182	184712626	445	25.97	8.23937	3.31716	5.62643	C7KUGACXX_6_7955.sorted.filtered_peak_2184
chr1	184715039	184715511	473	20.03	4.67825	2.54237	2.30406	C7KUGACXX_6_7955.sorted.filtered_peak_2185
chr1	184723458	184724779	1322	66.20	25.69208	4.22600	22.58418	C7KUGACXX_6_7955.sorted.filtered_peak_2186
chr1	184774716	184775405	690	21.52	6.43457	3.06435	3.91505	C7KUGACXX_6_7955.sorted.filtered_peak_2187
chr1	184809695	184810188	494	29.19	9.94590	3.56278	7.27885	C7KUGACXX_6_7955.sorted.filtered_peak_2188
chr1	184812896	184813263	368	21.54	6.94487	3.25181	4.38512	C7KUGACXX_6_7955.sorted.filtered_peak_2189
chr1	184830060	184830319	260	14.48	4.37481	2.79781	2.00576	C7KUGACXX_6_7955.sorted.filtered_peak_2190
chr1	184836037	184836635	599	33.33	13.46979	4.30164	10.64311	C7KUGACXX_6_7955.sorted.filtered_peak_2191
chr1	184859522	184860119	598	26.30	8.23410	3.30031	5.61878	C7KUGACXX_6_7955.sorted.filtered_peak_2192
chr1	184922776	184923227	452	17.67	4.94653	2.79667	2.53530	C7KUGACXX_6_7955.sorted.filtered_peak_2193
chr1	184942877	184943815	939	25.92	6.17211	2.73244	3.65484	C7KUGACXX_6_7955.sorted.filtered_peak_2194
chr1	184951213	184951591	379	24.59	9.28934	3.79113	6.62806	C7KUGACXX_6_7955.sorted.filtered_peak_2195
chr1	185014340	185014913	574	27.87	8.18360	3.20181	5.55556	C7KUGACXX_6_7955.sorted.filtered_peak_2196
chr1	185125694	185126732	1039	69.52	26.67983	4.42250	23.48862	C7KUGACXX_6_7955.sorted.filtered_peak_2197
chr1	185147831	185148080	250	14.45	4.00127	2.62699	1.68799	C7KUGACXX_6_7955.sorted.filtered_peak_2198
chr1	185250315	185250683	369	18.30	5.97337	3.15900	3.47651	C7KUGACXX_6_7955.sorted.filtered_peak_2199
chr1	185285277	185285669	393	40.49	8.44903	2.65065	5.82754	C7KUGACXX_6_7955.sorted.filtered_peak_2200
chr1	185286044	185287277	1234	52.00	15.81192	3.47596	12.93646	C7KUGACXX_6_7955.sorted.filtered_peak_2201
chr1	185307910	185308626	717	20.87	6.66235	3.21951	4.10903	C7KUGACXX_6_7955.sorted.filtered_peak_2202
chr1	185389793	185390253	461	14.54	3.95965	2.60344	1.64635	C7KUGACXX_6_7955.sorted.filtered_peak_2203
chr1	185408878	185409589	712	29.89	10.36697	3.66011	7.65858	C7KUGACXX_6_7955.sorted.filtered_peak_2204
chr1	185529013	185529660	648	25.28	7.99776	3.31791	5.38469	C7KUGACXX_6_7955.sorted.filtered_peak_2205
chr1	185536086	185536545	460	25.71	8.73278	3.48822	6.10330	C7KUGACXX_6_7955.sorted.filtered_peak_2206
chr1	186273116	186273594	479	15.82	4.25157	2.63936	1.91277	C7KUGACXX_6_7955.sorted.filtered_peak_2207
chr1	186343830	186345138	1309	65.89	26.15160	4.38794	23.02715	C7KUGACXX_6_7955.sorted.filtered_peak_2208
chr1	186373663	186373935	273	15.59	5.03305	3.00032	2.59992	C7KUGACXX_6_7955.sorted.filtered_peak_2209
chr1	186587593	186588099	507	18.80	5.35266	2.86388	2.91719	C7KUGACXX_6_7955.sorted.filtered_peak_2210
chr1	186589993	186590308	316	18.31	5.40730	2.94210	2.94348	C7KUGACXX_6_7955.sorted.filtered_peak_2211
chr1	186649435	186649825	391	18.50	5.46615	2.93277	3.01367	C7KUGACXX_6_7955.sorted.filtered_peak_2212
chr1	186709374	186709687	314	15.62	3.54704	2.35869	1.30581	C7KUGACXX_6_7955.sorted.filtered_peak_2213
chr1	186797890	186798673	784	17.96	5.22447	2.88455	2.78671	C7KUGACXX_6_7955.sorted.filtered_peak_2214
chr1	191547176	191547665	490	13.46	3.77406	2.59188	1.50625	C7KUGACXX_6_7955.sorted.filtered_peak_2215
chr1	192446802	192447077	276	16.44	4.97476	2.90516	2.54963	C7KUGACXX_6_7955.sorted.filtered_peak_2216
chr1	192485770	192486457	688	35.63	13.99628	4.18860	11.16811	C7KUGACXX_6_7955.sorted.filtered_peak_2217
chr1	192499403	192499674	272	16.52	5.59964	3.16961	3.11859	C7KUGACXX_6_7955.sorted.filtered_peak_2218
chr1	192507994	192508462	469	28.56	9.38959	3.52589	6.69843	C7KUGACXX_6_7955.sorted.filtered_peak_2219
chr1	192514117	192514495	379	20.71	4.37335	2.41404	2.01600	C7KUGACXX_6_7955.sorted.filtered_peak_2220
chr1	192520211	192520460	250	20.47	4.66594	2.52888	2.27359	C7KUGACXX_6_7955.sorted.filtered_peak_2221
chr1	192528672	192529100	429	16.80	5.04666	2.90412	2.62407	C7KUGACXX_6_7955.sorted.filtered_peak_2222
chr1	192544451	192545009	559	40.47	11.95208	3.39500	9.17379	C7KUGACXX_6_7955.sorted.filtered_peak_2223
chr1	192578254	192578821	568	21.55	7.26130	3.36732	4.68382	C7KUGACXX_6_7955.sorted.filtered_peak_2224
chr1	192775025	192775363	339	38.88	9.49001	2.92683	6.81865	C7KUGACXX_6_7955.sorted.filtered_peak_2225
chr1	192777700	192778550	851	43.60	12.00547	3.21123	9.24347	C7KUGACXX_6_7955.sorted.filtered_peak_2226
chr1	192905783	192906120	338	17.05	4.61692	2.70925	2.23518	C7KUGACXX_6_7955.sorted.filtered_peak_2227
chr1	193027703	193028866	1164	42.51	14.94809	3.79199	12.10783	C7KUGACXX_6_7955.sorted.filtered_peak_2228
chr1	193073813	193074770	958	21.29	6.73943	3.19228	4.19905	C7KUGACXX_6_7955.sorted.filtered_peak_2229
chr1	193090732	193091776	1045	56.60	23.03053	4.52385	19.95347	C7KUGACXX_6_7955.sorted.filtered_peak_2230
chr1	193152331	193152724	394	18.15	4.57871	2.62898	2.19473	C7KUGACXX_6_7955.sorted.filtered_peak_2231
chr1	193280430	193280761	332	20.01	5.71721	2.93224	3.23372	C7KUGACXX_6_7955.sorted.filtered_peak_2232
chr1	193337584	193337920	337	13.54	3.53210	2.47337	1.29563	C7KUGACXX_6_7955.sorted.filtered_peak_2233
chr1	193376048	193376307	260	24.10	7.97136	3.43414	5.34120	C7KUGACXX_6_7955.sorted.filtered_peak_2234
chr1	193387456	193387705	250	15.23	3.65689	2.42860	1.40072	C7KUGACXX_6_7955.sorted.filtered_peak_2235
chr1	193418225	193418506	282	16.17	5.37837	3.10596	2.91279	C7KUGACXX_6_7955.sorted.filtered_peak_2236
chr1	193427784	193428197	414	19.37	4.48724	2.51833	2.12116	C7KUGACXX_6_7955.sorted.filtered_peak_2237
chr1	193448290	193448832	543	40.98	18.88755	5.09269	15.89121	C7KUGACXX_6_7955.sorted.filtered_peak_2238
chr1	193506847	193507160	314	25.78	7.84739	3.24640	5.23471	C7KUGACXX_6_7955.sorted.filtered_peak_2239
chr1	193508866	193509426	561	19.43	4.45453	2.49888	2.09700	C7KUGACXX_6_7955.sorted.filtered_peak_2240
chr1	193561356	193561773	418	21.12	5.99899	2.93843	3.50914	C7KUGACXX_6_7955.sorted.filtered_peak_2241
chr1	194021474	194021910	437	17.44	4.05352	2.46311	1.73765	C7KUGACXX_6_7955.sorted.filtered_peak_2242
chr1	194103634	194103938	305	15.48	4.97697	2.98135	2.55183	C7KUGACXX_6_7955.sorted.filtered_peak_2243
chr1	194264884	194265133	250	17.06	4.25273	2.56391	1.90507	C7KUGACXX_6_7955.sorted.filtered_peak_2244
chr1	195164568	195165172	605	15.84	4.22979	2.62557	1.89669	C7KUGACXX_6_7955.sorted.filtered_peak_2245
chr1	196527656	196527905	250	14.73	4.07911	2.64175	1.75323	C7KUGACXX_6_7955.sorted.filtered_peak_2246
chr1	196620851	196621169	319	18.16	4.86531	2.73204	2.45890	C7KUGACXX_6_7955.sorted.filtered_peak_2247
chr1	196629826	196630349	524	19.57	5.29105	2.79829	2.84976	C7KUGACXX_6_7955.sorted.filtered_peak_2248
chr1	196954884	196955224	341	13.18	3.66639	2.56433	1.38818	C7KUGACXX_6_7955.sorted.filtered_peak_2249
chr1	197115662	197116280	619	47.02	20.34018	4.77320	17.32335	C7KUGACXX_6_7955.sorted.filtered_peak_2250
chr1	197149498	197149749	252	15.08	4.69967	2.89838	2.30139	C7KUGACXX_6_7955.sorted.filtered_peak_2251
chr1	197170058	197170924	867	53.23	21.95565	4.54426	18.90765	C7KUGACXX_6_7955.sorted.filtered_peak_2252
chr1	197490350	197490674	325	16.15	3.83419	2.44319	1.55584	C7KUGACXX_6_7955.sorted.filtered_peak_2253
chr1	197730877	197731158	282	17.10	4.81893	2.78410	2.41835	C7KUGACXX_6_7955.sorted.filtered_peak_2254
chr1	197744136	197744928	793	34.03	7.35750	2.66999	4.78105	C7KUGACXX_6_7955.sorted.filtered_peak_2255
chr1	197745204	197746089	886	28.33	4.57389	2.19018	2.19957	C7KUGACXX_6_7955.sorted.filtered_peak_2256
chr1	197778050	197778525	476	15.47	4.61946	2.81968	2.24021	C7KUGACXX_6_7955.sorted.filtered_peak_2257
chr1	197837879	197838151	273	15.04	4.59725	2.84415	2.22473	C7KUGACXX_6_7955.sorted.filtered_peak_2258
chr1	197871577	197872245	669	32.77	12.34938	4.08613	9.53875	C7KUGACXX_6_7955.sorted.filtered_peak_2259
chr1	197918320	197918901	582	17.82	5.52623	3.03052	3.05136	C7KUGACXX_6_7955.sorted.filtered_peak_2260
chr1	198057589	198058031	443	17.88	6.08608	3.25759	3.56872	C7KUGACXX_6_7955.sorted.filtered_peak_2261
chr1	198071782	198072072	291	16.05	3.55325	2.34088	1.31439	C7KUGACXX_6_7955.sorted.filtered_peak_2262
chr1	198112999	198113472	474	14.53	4.42766	2.80870	2.06159	C7KUGACXX_6_7955.sorted.filtered_peak_2263
chr1	198125849	198126927	1079	34.20	6.30412	2.40264	3.80435	C7KUGACXX_6_7955.sorted.filtered_peak_2264
chr1	198127934	198128459	526	38.12	8.15990	2.67951	5.54782	C7KUGACXX_6_7955.sorted.filtered_peak_2265
chr1	198136553	198137380	828	23.90	6.49549	2.94135	3.96050	C7KUGACXX_6_7955.sorted.filtered_peak_2266
chr1	198148497	198148854	358	18.06	4.55143	2.62213	2.17343	C7KUGACXX_6_7955.sorted.filtered_peak_2267
chr1	198157208	198157649	442	23.69	6.93507	3.08186	4.38479	C7KUGACXX_6_7955.sorted.filtered_peak_2268
chr1	198322306	198322605	300	14.69	4.01235	2.61598	1.69195	C7KUGACXX_6_7955.sorted.filtered_peak_2269
chr1	198525970	198526487	518	30.65	10.91037	3.78252	8.17298	C7KUGACXX_6_7955.sorted.filtered_peak_2270
chr1	198533782	198534229	448	20.16	7.99726	3.81264	5.37155	C7KUGACXX_6_7955.sorted.filtered_peak_2271
chr1	198590101	198591029	929	34.81	7.85557	2.77509	5.23188	C7KUGACXX_6_7955.sorted.filtered_peak_2272
chr1	198607672	198608436	765	28.38	5.61458	2.45953	3.14585	C7KUGACXX_6_7955.sorted.filtered_peak_2273
chr1	198625708	198626084	377	29.25	4.96842	2.27158	2.54206	C7KUGACXX_6_7955.sorted.filtered_peak_2274
chr1	198638230	198638555	326	26.46	7.11628	2.97099	4.54554	C7KUGACXX_6_7955.sorted.filtered_peak_2275
chr1	198650671	198651472	802	53.42	16.16416	3.41329	13.31630	C7KUGACXX_6_7955.sorted.filtered_peak_2276
chr1	198757663	198757999	337	14.71	4.50776	2.83970	2.12498	C7KUGACXX_6_7955.sorted.filtered_peak_2277
chr1	198888931	198889345	415	18.72	3.49996	2.19728	1.26049	C7KUGACXX_6_7955.sorted.filtered_peak_2278
chr1	198904078	198904914	837	28.59	4.92019	2.26723	2.51572	C7KUGACXX_6_7955.sorted.filtered_peak_2279
chr1	198905765	198906045	281	24.36	3.57740	2.03542	1.33474	C7KUGACXX_6_7955.sorted.filtered_peak_2280
chr1	198906401	198906860	460	39.28	11.27521	3.28491	8.53412	C7KUGACXX_6_7955.sorted.filtered_peak_2281
chr1	199010544	199011136	593	32.05	11.58819	3.84942	8.83204	C7KUGACXX_6_7955.sorted.filtered_peak_2282
chr1	199058442	199059329	888	18.10	6.11408	3.21978	3.61339	C7KUGACXX_6_7955.sorted.filtered_peak_2283
chr1	199142472	199142921	450	32.06	11.50351	3.83497	8.74512	C7KUGACXX_6_7955.sorted.filtered_peak_2284
chr1	199195392	199195826	435	14.44	3.60479	2.45225	1.35760	C7KUGACXX_6_7955.sorted.filtered_peak_2285
chr1	199212493	199212934	442	20.38	7.43498	3.53651	4.85620	C7KUGACXX_6_7955.sorted.filtered_peak_2286
chr1	200098692	200099091	400	19.50	5.50926	2.88778	3.04699	C7KUGACXX_6_7955.sorted.filtered_peak_2287
chr1	200108818	200109179	362	16.04	4.20237	2.60651	1.86142	C7KUGACXX_6_7955.sorted.filtered_peak_2288
chr1	200123238	200123663	426	31.81	9.57128	3.33252	6.88404	C7KUGACXX_6_7955.sorted.filtered_peak_2289
chr1	200195372	200195894	523	15.63	4.02536	2.55853	1.70653	C7KUGACXX_6_7955.sorted.filtered_peak_2290
chr1	200271275	200271905	631	23.89	6.31156	2.87133	3.79500	C7KUGACXX_6_7955.sorted.filtered_peak_2291
chr1	200276521	200276820	300	20.27	5.59623	2.85867	3.13176	C7KUGACXX_6_7955.sorted.filtered_peak_2292
chr1	200321235	200321613	379	16.93	5.88687	3.24307	3.39467	C7KUGACXX_6_7955.sorted.filtered_peak_2293
chr1	200378414	200379507	1094	36.03	12.70331	3.72370	9.93984	C7KUGACXX_6_7955.sorted.filtered_peak_2294
chr1	200442860	200443234	375	20.27	6.12138	3.04686	3.61948	C7KUGACXX_6_7955.sorted.filtered_peak_2295
chr1	200452619	200453191	573	17.83	4.82260	2.73200	2.42790	C7KUGACXX_6_7955.sorted.filtered_peak_2296
chr1	200589739	200590221	483	34.48	14.56882	4.49486	11.71017	C7KUGACXX_6_7955.sorted.filtered_peak_2297
chr1	200597569	200597843	275	15.35	4.11222	2.61421	1.78788	C7KUGACXX_6_7955.sorted.filtered_peak_2298
chr1	200638490	200639635	1146	35.24	12.19616	3.74122	9.42598	C7KUGACXX_6_7955.sorted.filtered_peak_2299
chr1	200707921	200708300	380	21.43	6.11981	2.98042	3.60706	C7KUGACXX_6_7955.sorted.filtered_peak_2300
chr1	200838884	200839491	608	18.72	4.39834	2.52330	2.03904	C7KUGACXX_6_7955.sorted.filtered_peak_2301
chr1	200857327	200857779	453	23.79	7.69663	3.32204	5.10848	C7KUGACXX_6_7955.sorted.filtered_peak_2302
chr1	200874703	200875278	576	18.71	5.31542	2.84941	2.88715	C7KUGACXX_6_7955.sorted.filtered_peak_2303
chr1	200941114	200941428	315	18.90	4.87482	2.69019	2.46631	C7KUGACXX_6_7955.sorted.filtered_peak_2304
chr1	200988545	200988984	440	39.14	8.93859	2.80831	6.28721	C7KUGACXX_6_7955.sorted.filtered_peak_2305
chr1	200992660	200993074	415	46.76	12.95070	3.28666	10.14092	C7KUGACXX_6_7955.sorted.filtered_peak_2306
chr1	201012069	201012385	317	19.10	6.69133	3.36903	4.15019	C7KUGACXX_6_7955.sorted.filtered_peak_2307
chr1	201083355	201083810	456	22.54	6.54440	3.04818	4.00818	C7KUGACXX_6_7955.sorted.filtered_peak_2308
chr1	201123292	201123945	654	42.57	18.82620	4.81160	15.85717	C7KUGACXX_6_7955.sorted.filtered_peak_2309
chr1	201139737	201140616	880	18.05	4.70353	2.67561	2.31090	C7KUGACXX_6_7955.sorted.filtered_peak_2310
chr1	201223548	201223866	319	14.10	3.88543	2.59472	1.59918	C7KUGACXX_6_7955.sorted.filtered_peak_2311
chr1	201284856	201285105	250	15.40	4.20761	2.65319	1.87106	C7KUGACXX_6_7955.sorted.filtered_peak_2312
chr1	201354485	201354734	250	13.53	3.62694	2.51911	1.37662	C7KUGACXX_6_7955.sorted.filtered_peak_2313
chr1	201417290	201417546	257	18.28	5.85121	3.12307	3.35560	C7KUGACXX_6_7955.sorted.filtered_peak_2314
chr1	201449612	201450018	407	25.00	7.63246	3.24401	5.02299	C7KUGACXX_6_7955.sorted.filtered_peak_2315
chr1	201451016	201451451	436	23.45	6.79807	3.07171	4.24445	C7KUGACXX_6_7955.sorted.filtered_peak_2316
chr1	201476072	201476711	640	21.27	5.91820	2.90346	3.43116	C7KUGACXX_6_7955.sorted.filtered_peak_2317
chr1	201528830	201529120	291	17.57	5.07257	2.85081	2.64983	C7KUGACXX_6_7955.sorted.filtered_peak_2318
chr1	201673390	201673671	282	15.71	5.10731	3.02220	2.66959	C7KUGACXX_6_7955.sorted.filtered_peak_2319
chr1	201797993	201798788	796	45.20	18.30050	4.37357	15.37199	C7KUGACXX_6_7955.sorted.filtered_peak_2320
chr1	201865083	201865405	323	22.19	7.62284	3.45876	5.02264	C7KUGACXX_6_7955.sorted.filtered_peak_2321
chr1	201924280	201924987	708	45.99	23.85261	5.64125	20.76296	C7KUGACXX_6_7955.sorted.filtered_peak_2322
chr1	201951537	201952503	967	20.41	6.64982	3.21053	4.12310	C7KUGACXX_6_7955.sorted.filtered_peak_2323
chr1	201978588	201978958	371	18.15	6.12613	3.24058	3.61491	C7KUGACXX_6_7955.sorted.filtered_peak_2324
chr1	202104330	202104675	346	21.05	7.24815	3.41385	4.67001	C7KUGACXX_6_7955.sorted.filtered_peak_2325
chr1	202113322	202114030	709	24.26	5.96963	2.73061	3.48629	C7KUGACXX_6_7955.sorted.filtered_peak_2326
chr1	202129017	202129337	321	30.61	5.85017	2.43914	3.36263	C7KUGACXX_6_7955.sorted.filtered_peak_2327
chr1	202129587	202129906	320	30.95	6.01931	2.46896	3.51772	C7KUGACXX_6_7955.sorted.filtered_peak_2328
chr1	202133854	202134137	284	28.94	5.95868	2.53155	3.46106	C7KUGACXX_6_7955.sorted.filtered_peak_2329
chr1	202162046	202162494	449	15.80	5.15327	3.03839	2.70685	C7KUGACXX_6_7955.sorted.filtered_peak_2330
chr1	202172712	202172961	250	14.61	3.62690	2.45139	1.37188	C7KUGACXX_6_7955.sorted.filtered_peak_2331
chr1	202264619	202265074	456	31.67	13.37136	4.39975	10.55957	C7KUGACXX_6_7955.sorted.filtered_peak_2332
chr1	202284740	202285051	312	20.26	6.10232	3.06293	3.58604	C7KUGACXX_6_7955.sorted.filtered_peak_2333
chr1	202310774	202311578	805	52.69	26.35966	5.48597	23.22052	C7KUGACXX_6_7955.sorted.filtered_peak_2334
chr1	202317464	202318252	789	50.96	23.89608	5.16683	20.79015	C7KUGACXX_6_7955.sorted.filtered_peak_2335
chr1	202662219	202662570	352	14.12	3.82859	2.57312	1.53714	C7KUGACXX_6_7955.sorted.filtered_peak_2336
chr1	202779732	202780528	797	31.41	7.51428	2.77573	4.95846	C7KUGACXX_6_7955.sorted.filtered_peak_2337
chr1	202804731	202804980	250	17.22	3.84032	2.38795	1.55966	C7KUGACXX_6_7955.sorted.filtered_peak_2338
chr1	202806132	202806531	400	17.90	4.34081	2.55176	1.98203	C7KUGACXX_6_7955.sorted.filtered_peak_2339
chr1	202830152	202830814	663	17.07	4.62634	2.71563	2.23805	C7KUGACXX_6_7955.sorted.filtered_peak_2340
chr1	202857756	202858574	819	83.67	44.78040	6.57688	41.15326	C7KUGACXX_6_7955.sorted.filtered_peak_2341
chr1	202895969	202896669	701	38.92	19.27982	5.26176	16.30926	C7KUGACXX_6_7955.sorted.filtered_peak_2342
chr1	202926947	202927734	788	33.33	11.81735	3.65589	9.10033	C7KUGACXX_6_7955.sorted.filtered_peak_2343
chr1	202936233	202937147	915	32.40	11.70329	3.73990	8.98891	C7KUGACXX_6_7955.sorted.filtered_peak_2344
chr1	202968407	202969008	602	17.23	5.69072	3.11765	3.22321	C7KUGACXX_6_7955.sorted.filtered_peak_2345
chr1	202976079	202976967	889	31.58	12.25012	4.03777	9.47791	C7KUGACXX_6_7955.sorted.filtered_peak_2346
chr1	202995270	202995727	458	29.27	11.80058	4.13907	9.04953	C7KUGACXX_6_7955.sorted.filtered_peak_2347
chr1	203008577	203008955	379	17.88	4.04614	2.43413	1.73041	C7KUGACXX_6_7955.sorted.filtered_peak_2348
chr1	203236476	203236961	486	29.94	9.67337	3.50069	6.97436	C7KUGACXX_6_7955.sorted.filtered_peak_2349
chr1	203242099	203242917	819	23.63	4.58553	2.35737	2.20501	C7KUGACXX_6_7955.sorted.filtered_peak_2350
chr1	203256348	203256981	634	52.78	13.82553	3.17396	10.99736	C7KUGACXX_6_7955.sorted.filtered_peak_2351
chr1	203258621	203259101	481	43.11	8.98050	2.68190	6.32480	C7KUGACXX_6_7955.sorted.filtered_peak_2352
chr1	203259518	203260030	513	55.90	15.92085	3.39028	13.02983	C7KUGACXX_6_7955.sorted.filtered_peak_2353
chr1	203274080	203274995	916	56.35	20.46039	3.97116	17.47915	C7KUGACXX_6_7955.sorted.filtered_peak_2354
chr1	203289810	203290444	635	22.98	4.63721	2.39846	2.25171	C7KUGACXX_6_7955.sorted.filtered_peak_2355
chr1	203296323	203297365	1043	52.94	18.03620	3.92196	15.07256	C7KUGACXX_6_7955.sorted.filtered_peak_2356
chr1	203456593	203457138	546	23.69	8.33945	3.53609	5.72276	C7KUGACXX_6_7955.sorted.filtered_peak_2357
chr1	203473603	203474047	445	13.91	4.06310	2.69756	1.72880	C7KUGACXX_6_7955.sorted.filtered_peak_2358
chr1	203576344	203576879	536	27.81	12.79298	4.71117	9.98098	C7KUGACXX_6_7955.sorted.filtered_peak_2359
chr1	203594728	203595200	473	29.80	5.96728	2.49206	3.48029	C7KUGACXX_6_7955.sorted.filtered_peak_2360
chr1	203595522	203596077	556	33.44	7.70414	2.77784	5.10115	C7KUGACXX_6_7955.sorted.filtered_peak_2361
chr1	203619023	203619575	553	20.78	4.41531	2.42690	2.05117	C7KUGACXX_6_7955.sorted.filtered_peak_2362
chr1	203622156	203622655	500	31.88	10.31932	3.43659	7.64692	C7KUGACXX_6_7955.sorted.filtered_peak_2363
chr1	203642978	203643689	712	43.15	17.04522	4.41265	14.10093	C7KUGACXX_6_7955.sorted.filtered_peak_2364
chr1	203651615	203652126	512	17.72	5.62703	3.07608	3.14630	C7KUGACXX_6_7955.sorted.filtered_peak_2365
chr1	203671310	203671565	256	14.04	3.73670	2.53292	1.46544	C7KUGACXX_6_7955.sorted.filtered_peak_2366
chr1	203713146	203713424	279	16.90	5.83842	3.23695	3.34140	C7KUGACXX_6_7955.sorted.filtered_peak_2367
chr1	203733808	203734890	1083	31.26	12.76160	4.06028	10.01454	C7KUGACXX_6_7955.sorted.filtered_peak_2368
chr1	203764473	203765202	730	34.04	13.37887	3.94717	10.63186	C7KUGACXX_6_7955.sorted.filtered_peak_2369
chr1	203830461	203831035	575	46.85	27.74620	6.58481	24.56704	C7KUGACXX_6_7955.sorted.filtered_peak_2370
chr1	203889562	203889964	403	25.08	11.86303	4.71712	9.07986	C7KUGACXX_6_7955.sorted.filtered_peak_2371
chr1	204071378	204071872	495	14.70	3.74429	2.49757	1.47225	C7KUGACXX_6_7955.sorted.filtered_peak_2372
chr1	204120909	204121392	484	19.37	5.10010	2.73194	2.68419	C7KUGACXX_6_7955.sorted.filtered_peak_2373
chr1	204131702	204131951	250	16.68	5.58595	3.14615	3.11587	C7KUGACXX_6_7955.sorted.filtered_peak_2374
chr1	204332451	204333046	596	22.40	6.84201	3.16433	4.28086	C7KUGACXX_6_7955.sorted.filtered_peak_2375
chr1	204380520	204381399	880	62.52	26.38339	4.73606	23.21687	C7KUGACXX_6_7955.sorted.filtered_peak_2376
chr1	204415368	204415865	498	19.16	5.56159	2.92399	3.09966	C7KUGACXX_6_7955.sorted.filtered_peak_2377
chr1	204422316	204422731	416	20.39	6.41816	3.16131	3.88788	C7KUGACXX_6_7955.sorted.filtered_peak_2378
chr1	204463177	204464420	1244	34.47	10.06351	3.29465	7.35508	C7KUGACXX_6_7955.sorted.filtered_peak_2379
chr1	204475525	204476735	1211	36.77	11.45448	3.50725	8.68314	C7KUGACXX_6_7955.sorted.filtered_peak_2380
chr1	204485237	204485968	732	55.50	22.33061	4.60838	19.25077	C7KUGACXX_6_7955.sorted.filtered_peak_2381
chr1	204490273	204490637	365	22.01	4.06936	2.25891	1.75385	C7KUGACXX_6_7955.sorted.filtered_peak_2382
chr1	204513587	204513898	312	18.70	5.14884	2.80317	2.71681	C7KUGACXX_6_7955.sorted.filtered_peak_2383
chr1	204534983	204535288	306	20.20	6.74349	3.31463	4.18395	C7KUGACXX_6_7955.sorted.filtered_peak_2384
chr1	204547948	204548554	607	15.78	4.32356	2.66659	1.98605	C7KUGACXX_6_7955.sorted.filtered_peak_2385
chr1	204761028	204761412	385	14.25	4.13937	2.69954	1.82155	C7KUGACXX_6_7955.sorted.filtered_peak_2386
chr1	204776088	204776659	572	34.13	14.95400	4.69671	12.07009	C7KUGACXX_6_7955.sorted.filtered_peak_2387
chr1	205090956	205091871	916	46.56	19.81322	4.70446	16.81225	C7KUGACXX_6_7955.sorted.filtered_peak_2388
chr1	205110795	205111212	418	19.53	7.66823	3.71424	5.07140	C7KUGACXX_6_7955.sorted.filtered_peak_2389
chr1	205140549	205140977	429	18.42	6.54386	3.36274	4.01997	C7KUGACXX_6_7955.sorted.filtered_peak_2390
chr1	205168785	205169172	388	17.29	5.89379	3.21978	3.39950	C7KUGACXX_6_7955.sorted.filtered_peak_2391
chr1	205180226	205181275	1050	33.49	12.60965	4.02151	9.81138	C7KUGACXX_6_7955.sorted.filtered_peak_2392
chr1	205196722	205197124	403	22.93	4.97855	2.50166	2.56745	C7KUGACXX_6_7955.sorted.filtered_peak_2393
chr1	205198653	205199035	383	22.89	5.02396	2.51566	2.61139	C7KUGACXX_6_7955.sorted.filtered_peak_2394
chr1	205207235	205207582	348	14.41	3.83378	2.55656	1.54015	C7KUGACXX_6_7955.sorted.filtered_peak_2395
chr1	205225352	205225601	250	16.37	4.62359	2.76129	2.23913	C7KUGACXX_6_7955.sorted.filtered_peak_2396
chr1	205230527	205230823	297	15.38	4.82768	2.92164	2.43161	C7KUGACXX_6_7955.sorted.filtered_peak_2397
chr1	205242448	205243216	769	20.31	5.79479	2.91488	3.32424	C7KUGACXX_6_7955.sorted.filtered_peak_2398
chr1	205253891	205254191	301	39.58	8.15835	2.66417	5.51914	C7KUGACXX_6_7955.sorted.filtered_peak_2399
chr1	205254481	205255290	810	35.03	6.63000	2.41848	4.14426	C7KUGACXX_6_7955.sorted.filtered_peak_2400
chr1	205257247	205257747	501	44.64	11.02240	3.00127	8.28409	C7KUGACXX_6_7955.sorted.filtered_peak_2401
chr1	205282665	205283332	668	23.95	6.32928	2.87818	3.80649	C7KUGACXX_6_7955.sorted.filtered_peak_2402
chr1	205290543	205291327	785	25.20	6.50489	2.83211	3.99333	C7KUGACXX_6_7955.sorted.filtered_peak_2403
chr1	205304793	205305067	275	20.11	5.92038	2.98893	3.43287	C7KUGACXX_6_7955.sorted.filtered_peak_2404
chr1	205399801	205400239	439	18.75	6.22362	3.21076	3.71613	C7KUGACXX_6_7955.sorted.filtered_peak_2405
chr1	205410201	205410542	342	18.39	4.66640	2.64491	2.27675	C7KUGACXX_6_7955.sorted.filtered_peak_2406
chr1	205454464	205455018	555	21.04	4.74555	2.52111	2.35231	C7KUGACXX_6_7955.sorted.filtered_peak_2407
chr1	205493316	205493665	350	17.61	4.06194	2.45550	1.74428	C7KUGACXX_6_7955.sorted.filtered_peak_2408
chr1	205560863	205561460	598	24.90	7.68948	3.22875	5.10657	C7KUGACXX_6_7955.sorted.filtered_peak_2409
chr1	205600033	205601477	1445	45.79	16.01379	3.77325	13.15729	C7KUGACXX_6_7955.sorted.filtered_peak_2410
chr1	205628063	205628393	331	24.44	8.03209	3.39709	5.42007	C7KUGACXX_6_7955.sorted.filtered_peak_2411
chr1	205649353	205649787	435	15.93	4.50360	2.73831	2.13976	C7KUGACXX_6_7955.sorted.filtered_peak_2412
chr1	205680335	205680593	259	20.48	7.23919	3.49603	4.64234	C7KUGACXX_6_7955.sorted.filtered_peak_2413
chr1	205718335	205719765	1431	57.95	18.56669	3.78814	15.57755	C7KUGACXX_6_7955.sorted.filtered_peak_2414
chr1	205743758	205744870	1113	34.41	12.60265	3.92617	9.81860	C7KUGACXX_6_7955.sorted.filtered_peak_2415
chr1	205781911	205782592	682	48.26	21.22105	4.72224	18.21939	C7KUGACXX_6_7955.sorted.filtered_peak_2416
chr1	205819102	205819754	653	23.31	10.68345	4.39779	7.97820	C7KUGACXX_6_7955.sorted.filtered_peak_2417
chr1	206234482	206234731	250	17.00	4.92762	2.84663	2.50443	C7KUGACXX_6_7955.sorted.filtered_peak_2418
chr1	206643326	206644551	1226	24.97	5.24158	2.48035	2.81569	C7KUGACXX_6_7955.sorted.filtered_peak_2419
chr1	206680426	206680893	468	23.88	5.93920	2.76567	3.43985	C7KUGACXX_6_7955.sorted.filtered_peak_2420
chr1	206718160	206718428	269	15.08	4.57958	2.83665	2.20543	C7KUGACXX_6_7955.sorted.filtered_peak_2421
chr1	206725267	206725697	431	31.89	8.67598	3.05984	6.05087	C7KUGACXX_6_7955.sorted.filtered_peak_2422
chr1	206730136	206730912	777	39.59	9.77491	2.90701	7.11921	C7KUGACXX_6_7955.sorted.filtered_peak_2423
chr1	206736285	206736688	404	36.33	11.75641	3.61949	8.97806	C7KUGACXX_6_7955.sorted.filtered_peak_2424
chr1	206748507	206749002	496	44.78	13.26863	3.44300	10.44684	C7KUGACXX_6_7955.sorted.filtered_peak_2425
chr1	206753146	206753689	544	43.85	10.21091	2.81759	7.55178	C7KUGACXX_6_7955.sorted.filtered_peak_2426
chr1	206763346	206764026	681	43.06	16.04808	4.10941	13.15180	C7KUGACXX_6_7955.sorted.filtered_peak_2427
chr1	206785449	206786141	693	43.56	19.02624	4.73812	16.05252	C7KUGACXX_6_7955.sorted.filtered_peak_2428
chr1	206807666	206808186	521	20.48	4.38783	2.42253	2.03929	C7KUGACXX_6_7955.sorted.filtered_peak_2429
chr1	206808600	206809214	615	32.25	11.39360	3.82541	8.62113	C7KUGACXX_6_7955.sorted.filtered_peak_2430
chr1	206837383	206837874	492	16.77	4.22308	2.57148	1.87880	C7KUGACXX_6_7955.sorted.filtered_peak_2431
chr1	206859786	206860197	412	24.71	5.37665	2.53617	2.93740	C7KUGACXX_6_7955.sorted.filtered_peak_2432
chr1	206876991	206877540	550	24.23	5.62478	2.63475	3.16300	C7KUGACXX_6_7955.sorted.filtered_peak_2433
chr1	206889276	206889589	314	19.35	4.13242	2.39609	1.80443	C7KUGACXX_6_7955.sorted.filtered_peak_2434
chr1	206910378	206911051	674	23.41	4.19681	2.24550	1.86440	C7KUGACXX_6_7955.sorted.filtered_peak_2435
chr1	206913052	206913301	250	22.90	4.71141	2.41948	2.33144	C7KUGACXX_6_7955.sorted.filtered_peak_2436
chr1	206930955	206931550	596	22.15	7.79671	3.47179	5.20834	C7KUGACXX_6_7955.sorted.filtered_peak_2437
chr1	206939629	206940202	574	36.25	12.53272	3.80419	9.73227	C7KUGACXX_6_7955.sorted.filtered_peak_2438
chr1	206957712	206958238	527	31.10	7.88773	2.92325	5.28363	C7KUGACXX_6_7955.sorted.filtered_peak_2439
chr1	206959674	206960036	363	22.08	3.64519	2.12259	1.38735	C7KUGACXX_6_7955.sorted.filtered_peak_2440
chr1	206976367	206977219	853	45.42	17.28739	4.04773	14.41049	C7KUGACXX_6_7955.sorted.filtered_peak_2441
chr1	206982097	206982447	351	18.62	4.48210	2.55960	2.11471	C7KUGACXX_6_7955.sorted.filtered_peak_2442
chr1	206990250	206990701	452	23.94	7.86655	3.36288	5.27284	C7KUGACXX_6_7955.sorted.filtered_peak_2443
chr1	207095118	207095692	575	25.54	5.90660	2.65056	3.42806	C7KUGACXX_6_7955.sorted.filtered_peak_2444
chr1	207096406	207096784	379	28.61	7.29564	2.89478	4.72072	C7KUGACXX_6_7955.sorted.filtered_peak_2445
chr1	207098712	207098973	262	25.10	5.78853	2.65813	3.29717	C7KUGACXX_6_7955.sorted.filtered_peak_2446
chr1	207106733	207106988	256	18.22	4.69723	2.67192	2.29663	C7KUGACXX_6_7955.sorted.filtered_peak_2447
chr1	207178373	207178659	287	17.27	5.61991	3.09979	3.15070	C7KUGACXX_6_7955.sorted.filtered_peak_2448
chr1	207224043	207224566	524	29.68	7.68715	2.94813	5.08952	C7KUGACXX_6_7955.sorted.filtered_peak_2449
chr1	207226169	207226815	647	35.12	11.71819	3.67757	8.95013	C7KUGACXX_6_7955.sorted.filtered_peak_2450
chr1	207251164	207251489	326	18.70	5.28069	2.84808	2.84621	C7KUGACXX_6_7955.sorted.filtered_peak_2451
chr1	207271424	207271684	261	16.69	5.39031	3.06329	2.93140	C7KUGACXX_6_7955.sorted.filtered_peak_2452
chr1	207494357	207495390	1034	65.63	27.98916	4.75860	24.79819	C7KUGACXX_6_7955.sorted.filtered_peak_2453
chr1	207509234	207510723	1490	30.07	8.77066	3.18848	6.13071	C7KUGACXX_6_7955.sorted.filtered_peak_2454
chr1	207536777	207537076	300	15.87	4.00719	2.53686	1.69306	C7KUGACXX_6_7955.sorted.filtered_peak_2455
chr1	207752824	207753109	286	14.77	4.55259	2.85341	2.16481	C7KUGACXX_6_7955.sorted.filtered_peak_2456
chr1	207925092	207925831	740	36.46	15.27624	4.59297	12.37202	C7KUGACXX_6_7955.sorted.filtered_peak_2457
chr1	207997216	207997469	254	28.88	5.55607	2.43264	3.08363	C7KUGACXX_6_7955.sorted.filtered_peak_2458
chr1	207999051	207999614	564	42.09	12.47087	3.38777	9.69129	C7KUGACXX_6_7955.sorted.filtered_peak_2459
chr1	208035119	208035510	392	24.48	6.98894	3.06993	4.41782	C7KUGACXX_6_7955.sorted.filtered_peak_2460
chr1	208042397	208042651	255	24.01	4.51696	2.32568	2.13730	C7KUGACXX_6_7955.sorted.filtered_peak_2461
chr1	208046427	208046932	506	23.60	6.20065	2.84549	3.70106	C7KUGACXX_6_7955.sorted.filtered_peak_2462
chr1	208056306	208056631	326	23.92	6.47293	2.93480	3.93959	C7KUGACXX_6_7955.sorted.filtered_peak_2463
chr1	208056801	208057303	503	21.85	5.31230	2.67399	2.86167	C7KUGACXX_6_7955.sorted.filtered_peak_2464
chr1	208058498	208058752	255	22.86	5.94352	2.83239	3.43802	C7KUGACXX_6_7955.sorted.filtered_peak_2465
chr1	208136693	208137236	544	27.90	9.74228	3.63372	7.06181	C7KUGACXX_6_7955.sorted.filtered_peak_2466
chr1	208417891	208418857	967	23.92	6.13916	2.82885	3.62204	C7KUGACXX_6_7955.sorted.filtered_peak_2467
chr1	208825967	208826242	276	18.70	5.45557	2.92826	2.99204	C7KUGACXX_6_7955.sorted.filtered_peak_2468
chr1	209162183	209162557	375	13.98	4.11393	2.70917	1.78202	C7KUGACXX_6_7955.sorted.filtered_peak_2469
chr1	209686692	209687010	319	15.87	4.22366	2.62374	1.88609	C7KUGACXX_6_7955.sorted.filtered_peak_2470
chr1	209824629	209824923	295	22.48	6.56414	3.04338	4.03414	C7KUGACXX_6_7955.sorted.filtered_peak_2471
chr1	209833296	209833551	256	17.13	5.56184	3.10396	3.08346	C7KUGACXX_6_7955.sorted.filtered_peak_2472
chr1	209846590	209846889	300	21.91	6.82156	3.20109	4.25731	C7KUGACXX_6_7955.sorted.filtered_peak_2473
chr1	209920952	209921496	545	44.88	16.95926	4.22429	14.02609	C7KUGACXX_6_7955.sorted.filtered_peak_2474
chr1	209929169	209930131	963	36.13	8.71796	2.86687	6.08011	C7KUGACXX_6_7955.sorted.filtered_peak_2475
chr1	209941636	209942293	658	29.70	7.86308	3.01608	5.24142	C7KUGACXX_6_7955.sorted.filtered_peak_2476
chr1	209942552	209943088	537	32.81	9.75220	3.29876	7.06518	C7KUGACXX_6_7955.sorted.filtered_peak_2477
chr1	209957580	209958516	937	44.24	18.46961	4.38319	15.54359	C7KUGACXX_6_7955.sorted.filtered_peak_2478
chr1	210001037	210001683	647	41.08	16.80864	4.49491	13.87315	C7KUGACXX_6_7955.sorted.filtered_peak_2479
chr1	210484646	210485126	481	14.18	4.12441	2.70375	1.79983	C7KUGACXX_6_7955.sorted.filtered_peak_2480
chr1	210502189	210502609	421	16.45	4.59291	2.73905	2.21228	C7KUGACXX_6_7955.sorted.filtered_peak_2481
chr1	210505649	210505898	250	16.30	3.92115	2.47510	1.61964	C7KUGACXX_6_7955.sorted.filtered_peak_2482
chr1	210514172	210514512	341	15.80	4.35762	2.67659	2.02073	C7KUGACXX_6_7955.sorted.filtered_peak_2483
chr1	210547378	210547863	486	15.86	3.95923	2.51722	1.65986	C7KUGACXX_6_7955.sorted.filtered_peak_2484
chr1	211307417	211307672	256	17.59	3.97319	2.42460	1.66257	C7KUGACXX_6_7955.sorted.filtered_peak_2485
chr1	211402946	211403200	255	16.02	5.30427	3.07801	2.85230	C7KUGACXX_6_7955.sorted.filtered_peak_2486
chr1	211431758	211433089	1332	44.95	15.57265	3.68414	12.74456	C7KUGACXX_6_7955.sorted.filtered_peak_2487
chr1	211433997	211434374	378	25.74	3.94002	2.09695	1.64065	C7KUGACXX_6_7955.sorted.filtered_peak_2488
chr1	211496663	211497072	410	25.98	7.32467	3.04105	4.76144	C7KUGACXX_6_7955.sorted.filtered_peak_2489
chr1	211500052	211500472	421	26.31	5.92019	2.63340	3.42601	C7KUGACXX_6_7955.sorted.filtered_peak_2490
chr1	211509114	211509472	359	15.71	3.85008	2.48112	1.56680	C7KUGACXX_6_7955.sorted.filtered_peak_2491
chr1	211526659	211527148	490	16.07	4.11603	2.56888	1.78730	C7KUGACXX_6_7955.sorted.filtered_peak_2492
chr1	211555907	211556500	594	34.31	14.08307	4.27264	11.27240	C7KUGACXX_6_7955.sorted.filtered_peak_2493
chr1	211687265	211687601	337	22.92	5.85047	2.78879	3.35887	C7KUGACXX_6_7955.sorted.filtered_peak_2494
chr1	211688695	211689144	450	21.63	5.05340	2.60088	2.62100	C7KUGACXX_6_7955.sorted.filtered_peak_2495
chr1	211751183	211751432	250	31.38	5.31864	2.29712	2.85760	C7KUGACXX_6_7955.sorted.filtered_peak_2496
chr1	211752248	211753037	790	62.02	25.14068	4.43093	22.04350	C7KUGACXX_6_7955.sorted.filtered_peak_2497
chr1	211828573	211829054	482	15.68	4.52438	2.76741	2.14750	C7KUGACXX_6_7955.sorted.filtered_peak_2498
chr1	211848636	211849321	686	25.65	10.62706	4.05683	7.95011	C7KUGACXX_6_7955.sorted.filtered_peak_2499
chr1	211854080	211854695	616	21.76	7.84972	3.50563	5.27153	C7KUGACXX_6_7955.sorted.filtered_peak_2500
chr1	211868516	211868796	281	15.52	4.35143	2.70625	1.99552	C7KUGACXX_6_7955.sorted.filtered_peak_2501
chr1	211871868	211872183	316	20.91	6.33146	3.10167	3.79814	C7KUGACXX_6_7955.sorted.filtered_peak_2502
chr1	212003781	212004265	485	24.86	6.20944	2.79767	3.68801	C7KUGACXX_6_7955.sorted.filtered_peak_2503
chr1	212185403	212185699	297	15.00	4.26077	2.69979	1.91675	C7KUGACXX_6_7955.sorted.filtered_peak_2504
chr1	212208296	212209427	1132	79.38	32.98559	4.84182	29.66520	C7KUGACXX_6_7955.sorted.filtered_peak_2505
chr1	212214125	212214394	270	21.29	4.54704	2.44372	2.17430	C7KUGACXX_6_7955.sorted.filtered_peak_2506
chr1	212295128	212295412	285	21.11	7.53504	3.52497	4.93528	C7KUGACXX_6_7955.sorted.filtered_peak_2507
chr1	212298756	212299086	331	13.84	3.71233	2.53787	1.44322	C7KUGACXX_6_7955.sorted.filtered_peak_2508
chr1	212398634	212399267	634	25.48	10.49701	4.15580	7.76765	C7KUGACXX_6_7955.sorted.filtered_peak_2509
chr1	212407859	212408224	366	14.46	3.62263	2.45881	1.37251	C7KUGACXX_6_7955.sorted.filtered_peak_2510
chr1	212428638	212429129	492	15.44	3.70468	2.43582	1.44343	C7KUGACXX_6_7955.sorted.filtered_peak_2511
chr1	212429542	212430112	571	17.32	4.41480	2.61263	2.05050	C7KUGACXX_6_7955.sorted.filtered_peak_2512
chr1	212458101	212459661	1561	65.03	21.75201	3.65140	18.74717	C7KUGACXX_6_7955.sorted.filtered_peak_2513
chr1	212541412	212541692	281	14.58	4.44674	2.81803	2.07312	C7KUGACXX_6_7955.sorted.filtered_peak_2514
chr1	212587879	212588500	622	35.45	13.12638	4.00693	10.30958	C7KUGACXX_6_7955.sorted.filtered_peak_2515
chr1	212606015	212606585	571	21.97	6.75658	3.13711	4.21836	C7KUGACXX_6_7955.sorted.filtered_peak_2516
chr1	212629304	212629568	265	21.36	6.07561	2.97078	3.56400	C7KUGACXX_6_7955.sorted.filtered_peak_2517
chr1	212650470	212650783	314	15.92	4.32547	2.66149	1.97961	C7KUGACXX_6_7955.sorted.filtered_peak_2518
chr1	212662035	212662312	278	20.63	5.92807	2.96847	3.42658	C7KUGACXX_6_7955.sorted.filtered_peak_2519
chr1	212731864	212732626	763	39.22	16.75833	4.50063	13.86892	C7KUGACXX_6_7955.sorted.filtered_peak_2520
chr1	212740366	212740780	415	26.37	9.62255	3.74628	6.94331	C7KUGACXX_6_7955.sorted.filtered_peak_2521
chr1	212769467	212770205	739	33.89	13.75321	4.34584	10.91181	C7KUGACXX_6_7955.sorted.filtered_peak_2522
chr1	212781658	212782504	847	34.15	8.21020	2.78965	5.64065	C7KUGACXX_6_7955.sorted.filtered_peak_2523
chr1	212838643	212839148	506	17.80	6.02766	3.22937	3.52236	C7KUGACXX_6_7955.sorted.filtered_peak_2524
chr1	212873523	212873772	250	24.94	4.23613	2.20362	1.90408	C7KUGACXX_6_7955.sorted.filtered_peak_2525
chr1	212894809	212895600	792	14.70	4.22337	2.70894	1.88750	C7KUGACXX_6_7955.sorted.filtered_peak_2526
chr1	212901172	212901437	266	19.56	6.04692	3.10206	3.52965	C7KUGACXX_6_7955.sorted.filtered_peak_2527
chr1	212933560	212933844	285	15.20	4.79827	2.93046	2.38479	C7KUGACXX_6_7955.sorted.filtered_peak_2528
chr1	212964664	212965557	894	34.79	14.07017	4.18078	11.26460	C7KUGACXX_6_7955.sorted.filtered_peak_2529
chr1	213031103	213032023	921	30.58	10.34791	3.52808	7.67051	C7KUGACXX_6_7955.sorted.filtered_peak_2530
chr1	213188607	213189378	772	40.14	15.58264	4.12842	12.72028	C7KUGACXX_6_7955.sorted.filtered_peak_2531
chr1	213224353	213225159	807	21.91	7.64499	3.47096	5.05031	C7KUGACXX_6_7955.sorted.filtered_peak_2532
chr1	213256169	213256660	492	15.71	4.26992	2.65680	1.92610	C7KUGACXX_6_7955.sorted.filtered_peak_2533
chr1	214434858	214435122	265	15.85	4.30504	2.66471	1.95183	C7KUGACXX_6_7955.sorted.filtered_peak_2534
chr1	214453835	214454822	988	23.37	5.64704	2.69251	3.17588	C7KUGACXX_6_7955.sorted.filtered_peak_2535
chr1	214601149	214601713	565	30.16	12.19213	4.16029	9.42900	C7KUGACXX_6_7955.sorted.filtered_peak_2536
chr1	214612798	214613555	758	21.90	6.18747	2.93101	3.69869	C7KUGACXX_6_7955.sorted.filtered_peak_2537
chr1	214776112	214776884	773	43.57	21.07768	5.19376	18.05420	C7KUGACXX_6_7955.sorted.filtered_peak_2538
chr1	214801358	214801815	458	17.52	4.66675	2.69813	2.27881	C7KUGACXX_6_7955.sorted.filtered_peak_2539
chr1	215699977	215700313	337	17.04	4.98939	2.86150	2.57170	C7KUGACXX_6_7955.sorted.filtered_peak_2540
chr1	215716507	215716878	372	23.92	8.65591	3.65102	6.01487	C7KUGACXX_6_7955.sorted.filtered_peak_2541
chr1	215740584	215741069	486	17.53	3.95411	2.41981	1.65113	C7KUGACXX_6_7955.sorted.filtered_peak_2542
chr1	217655710	217656300	591	15.89	4.77735	2.85961	2.37598	C7KUGACXX_6_7955.sorted.filtered_peak_2543
chr1	217804291	217804858	568	42.90	20.44869	5.39451	17.39743	C7KUGACXX_6_7955.sorted.filtered_peak_2544
chr1	218458172	218458958	787	28.72	11.47325	4.09430	8.72374	C7KUGACXX_6_7955.sorted.filtered_peak_2545
chr1	218503479	218503729	251	13.77	3.72898	2.55116	1.45855	C7KUGACXX_6_7955.sorted.filtered_peak_2546
chr1	219273950	219274312	363	13.04	3.59123	2.53887	1.32412	C7KUGACXX_6_7955.sorted.filtered_peak_2547
chr1	219346824	219347619	796	36.08	14.33808	4.21799	11.50839	C7KUGACXX_6_7955.sorted.filtered_peak_2548
chr1	219634579	219634954	376	14.07	3.79464	2.55560	1.51894	C7KUGACXX_6_7955.sorted.filtered_peak_2549
chr1	220219184	220220238	1055	42.46	18.17490	4.45140	15.26265	C7KUGACXX_6_7955.sorted.filtered_peak_2550
chr1	220262996	220263651	656	47.18	18.70978	4.42374	15.72446	C7KUGACXX_6_7955.sorted.filtered_peak_2551
chr1	220267253	220267804	552	40.73	12.73977	3.58380	9.92200	C7KUGACXX_6_7955.sorted.filtered_peak_2552
chr1	220399378	220399682	305	15.75	3.89390	2.49615	1.60597	C7KUGACXX_6_7955.sorted.filtered_peak_2553
chr1	220445325	220446265	941	39.92	15.10655	4.01605	12.27392	C7KUGACXX_6_7955.sorted.filtered_peak_2554
chr1	220906517	220906792	276	14.48	4.38366	2.80055	2.01318	C7KUGACXX_6_7955.sorted.filtered_peak_2555
chr1	221052521	221053068	548	19.71	4.60922	2.53485	2.24121	C7KUGACXX_6_7955.sorted.filtered_peak_2556
chr1	221376714	221377134	421	18.51	5.90006	3.10720	3.41385	C7KUGACXX_6_7955.sorted.filtered_peak_2557
chr1	221881349	221881784	436	30.61	7.86574	2.94166	5.26017	C7KUGACXX_6_7955.sorted.filtered_peak_2558
chr1	221885654	221885974	321	29.34	5.58214	2.40463	3.13110	C7KUGACXX_6_7955.sorted.filtered_peak_2559
chr1	221886445	221886849	405	34.12	8.88151	3.02106	6.22564	C7KUGACXX_6_7955.sorted.filtered_peak_2560
chr1	221915185	221916466	1282	61.96	20.27095	3.72564	17.26282	C7KUGACXX_6_7955.sorted.filtered_peak_2561
chr1	221951131	221951686	556	24.40	6.58385	2.89887	4.07706	C7KUGACXX_6_7955.sorted.filtered_peak_2562
chr1	221957277	221957635	359	16.39	4.38786	2.65231	2.03851	C7KUGACXX_6_7955.sorted.filtered_peak_2563
chr1	221967682	221967956	275	17.56	4.61446	2.67047	2.23720	C7KUGACXX_6_7955.sorted.filtered_peak_2564
chr1	222013136	222013420	285	21.81	6.72732	3.18049	4.16600	C7KUGACXX_6_7955.sorted.filtered_peak_2565
chr1	222135213	222135462	250	14.68	3.62650	2.44689	1.37059	C7KUGACXX_6_7955.sorted.filtered_peak_2566
chr1	222593991	222594240	250	15.10	3.85851	2.51927	1.57154	C7KUGACXX_6_7955.sorted.filtered_peak_2567
chr1	222628458	222628746	289	20.07	6.39773	3.19181	3.86015	C7KUGACXX_6_7955.sorted.filtered_peak_2568
chr1	222638313	222639375	1063	22.03	8.57497	3.66963	5.98679	C7KUGACXX_6_7955.sorted.filtered_peak_2569
chr1	222726441	222726690	250	13.13	3.26996	2.37894	1.07980	C7KUGACXX_6_7955.sorted.filtered_peak_2570
chr1	222763069	222763686	618	32.58	14.40695	4.61197	11.55801	C7KUGACXX_6_7955.sorted.filtered_peak_2571
chr1	222790761	222791569	809	39.28	14.68599	4.06871	11.82936	C7KUGACXX_6_7955.sorted.filtered_peak_2572
chr1	222807776	222808057	282	18.37	4.94186	2.75358	2.52121	C7KUGACXX_6_7955.sorted.filtered_peak_2573
chr1	222817069	222818194	1126	40.14	15.94112	4.02961	13.10679	C7KUGACXX_6_7955.sorted.filtered_peak_2574
chr1	222826708	222827201	494	18.03	4.21856	2.49092	1.88025	C7KUGACXX_6_7955.sorted.filtered_peak_2575
chr1	222828057	222828675	619	26.50	9.04380	3.49396	6.41252	C7KUGACXX_6_7955.sorted.filtered_peak_2576
chr1	222885756	222886898	1143	45.53	16.09981	3.95241	13.19246	C7KUGACXX_6_7955.sorted.filtered_peak_2577
chr1	222988044	222988871	828	20.89	7.40506	3.46837	4.82864	C7KUGACXX_6_7955.sorted.filtered_peak_2578
chr1	223254561	223254982	422	19.26	4.71308	2.61087	2.31498	C7KUGACXX_6_7955.sorted.filtered_peak_2579
chr1	223307077	223307431	355	21.18	6.07618	2.96957	3.58068	C7KUGACXX_6_7955.sorted.filtered_peak_2580
chr1	223316215	223316831	617	22.69	6.95574	3.17196	4.39348	C7KUGACXX_6_7955.sorted.filtered_peak_2581
chr1	223422080	223422429	350	18.43	5.99671	3.15429	3.50336	C7KUGACXX_6_7955.sorted.filtered_peak_2582
chr1	223688630	223689262	633	20.23	6.09842	3.03735	3.60126	C7KUGACXX_6_7955.sorted.filtered_peak_2583
chr1	223884156	223884426	271	17.10	5.40845	3.03502	2.94655	C7KUGACXX_6_7955.sorted.filtered_peak_2584
chr1	223885904	223886159	256	20.62	7.25545	3.49016	4.65809	C7KUGACXX_6_7955.sorted.filtered_peak_2585
chr1	223900084	223900516	433	24.08	4.63277	2.35072	2.25210	C7KUGACXX_6_7955.sorted.filtered_peak_2586
chr1	223901560	223901811	252	22.91	3.91387	2.17855	1.61581	C7KUGACXX_6_7955.sorted.filtered_peak_2587
chr1	223904125	223904606	482	27.22	5.73928	2.54252	3.25802	C7KUGACXX_6_7955.sorted.filtered_peak_2588
chr1	223914322	223914806	485	26.89	10.04118	3.82187	7.34373	C7KUGACXX_6_7955.sorted.filtered_peak_2589
chr1	223963691	223964081	391	21.05	6.09846	2.98710	3.60087	C7KUGACXX_6_7955.sorted.filtered_peak_2590
chr1	224013554	224013806	253	17.09	4.67700	2.73893	2.27601	C7KUGACXX_6_7955.sorted.filtered_peak_2591
chr1	224019575	224020305	731	20.81	4.66434	2.50064	2.28767	C7KUGACXX_6_7955.sorted.filtered_peak_2592
chr1	224032814	224034398	1585	35.72	10.92492	3.21005	8.28192	C7KUGACXX_6_7955.sorted.filtered_peak_2593
chr1	224180169	224180546	378	36.11	22.15647	6.71361	19.09277	C7KUGACXX_6_7955.sorted.filtered_peak_2594
chr1	224200982	224201231	250	13.85	4.03137	2.68655	1.70198	C7KUGACXX_6_7955.sorted.filtered_peak_2595
chr1	224201566	224202100	535	15.59	5.06407	3.00062	2.63977	C7KUGACXX_6_7955.sorted.filtered_peak_2596
chr1	224283001	224283250	250	13.53	3.53276	2.47478	1.29684	C7KUGACXX_6_7955.sorted.filtered_peak_2597
chr1	224301583	224302397	815	26.88	8.52724	3.35579	5.88500	C7KUGACXX_6_7955.sorted.filtered_peak_2598
chr1	224303852	224304157	306	22.25	5.79130	2.80338	3.31020	C7KUGACXX_6_7955.sorted.filtered_peak_2599
chr1	224356583	224357166	584	20.03	7.76088	3.68993	5.16858	C7KUGACXX_6_7955.sorted.filtered_peak_2600
chr1	224370098	224371515	1418	29.78	9.33870	3.35831	6.68502	C7KUGACXX_6_7955.sorted.filtered_peak_2601
chr1	224393331	224393637	307	15.50	4.97467	2.98502	2.54419	C7KUGACXX_6_7955.sorted.filtered_peak_2602
chr1	224432973	224433315	343	13.85	4.03089	2.68628	1.70214	C7KUGACXX_6_7955.sorted.filtered_peak_2603
chr1	224454064	224454891	828	16.53	4.64961	2.74396	2.27937	C7KUGACXX_6_7955.sorted.filtered_peak_2604
chr1	224517434	224518437	1004	35.76	12.98554	3.94296	10.17930	C7KUGACXX_6_7955.sorted.filtered_peak_2605
chr1	224544205	224544939	735	33.51	13.31157	4.21245	10.49679	C7KUGACXX_6_7955.sorted.filtered_peak_2606
chr1	224567706	224568220	515	30.55	9.78552	3.46817	7.09691	C7KUGACXX_6_7955.sorted.filtered_peak_2607
chr1	224622377	224622858	482	30.24	7.86619	2.94632	5.27317	C7KUGACXX_6_7955.sorted.filtered_peak_2608
chr1	224685386	224686306	921	21.65	6.30149	2.98455	3.80510	C7KUGACXX_6_7955.sorted.filtered_peak_2609
chr1	224701441	224701773	333	24.41	9.19769	3.80844	6.52349	C7KUGACXX_6_7955.sorted.filtered_peak_2610
chr1	224811293	224812072	780	47.50	20.43615	4.64500	17.45768	C7KUGACXX_6_7955.sorted.filtered_peak_2611
chr1	224832338	224832671	334	13.99	3.92159	2.62033	1.63156	C7KUGACXX_6_7955.sorted.filtered_peak_2612
chr1	225038868	225039117	250	14.72	3.59487	2.42986	1.34255	C7KUGACXX_6_7955.sorted.filtered_peak_2613
chr1	225527081	225527330	250	16.76	5.49876	3.10002	3.03639	C7KUGACXX_6_7955.sorted.filtered_peak_2614
chr1	225615469	225616988	1520	38.69	10.06326	2.93659	7.41980	C7KUGACXX_6_7955.sorted.filtered_peak_2615
chr1	225632503	225633060	558	53.20	22.83525	4.88406	19.73644	C7KUGACXX_6_7955.sorted.filtered_peak_2616
chr1	225642394	225642808	415	22.88	8.96886	3.89688	6.29610	C7KUGACXX_6_7955.sorted.filtered_peak_2617
chr1	225648321	225648844	524	19.36	6.31857	3.19474	3.80405	C7KUGACXX_6_7955.sorted.filtered_peak_2618
chr1	225654848	225655896	1049	32.83	11.88249	3.89648	9.10657	C7KUGACXX_6_7955.sorted.filtered_peak_2619
chr1	225662605	225663184	580	19.12	5.91682	3.06752	3.42187	C7KUGACXX_6_7955.sorted.filtered_peak_2620
chr1	225964992	225966133	1142	47.37	20.58744	4.54033	17.60134	C7KUGACXX_6_7955.sorted.filtered_peak_2621
chr1	225997614	225997969	356	15.18	3.75495	2.47193	1.47281	C7KUGACXX_6_7955.sorted.filtered_peak_2622
chr1	226053840	226054183	344	15.04	4.36853	2.74452	2.01529	C7KUGACXX_6_7955.sorted.filtered_peak_2623
chr1	226069884	226070448	565	23.96	6.08148	2.77590	3.60056	C7KUGACXX_6_7955.sorted.filtered_peak_2624
chr1	226084733	226085278	546	30.13	12.45750	4.29834	9.66376	C7KUGACXX_6_7955.sorted.filtered_peak_2625
chr1	226111612	226112316	705	49.12	25.01209	5.63691	21.88506	C7KUGACXX_6_7955.sorted.filtered_peak_2626
chr1	226163693	226163959	267	16.12	5.34505	3.09770	2.88067	C7KUGACXX_6_7955.sorted.filtered_peak_2627
chr1	226186754	226187818	1065	64.51	26.37793	4.47878	23.24789	C7KUGACXX_6_7955.sorted.filtered_peak_2628
chr1	226249797	226251386	1590	47.23	14.06423	3.46157	11.21965	C7KUGACXX_6_7955.sorted.filtered_peak_2629
chr1	226270921	226271596	676	28.47	14.10841	4.91299	11.29381	C7KUGACXX_6_7955.sorted.filtered_peak_2630
chr1	226297341	226298440	1100	24.89	7.22572	3.05934	4.67535	C7KUGACXX_6_7955.sorted.filtered_peak_2631
chr1	226309202	226309866	665	32.31	9.37133	3.26881	6.68231	C7KUGACXX_6_7955.sorted.filtered_peak_2632
chr1	226310116	226310571	456	24.57	5.15159	2.47566	2.73172	C7KUGACXX_6_7955.sorted.filtered_peak_2633
chr1	226373959	226374666	708	30.57	12.64102	4.13397	9.90540	C7KUGACXX_6_7955.sorted.filtered_peak_2634
chr1	226411613	226411953	341	15.64	5.06310	3.00990	2.62761	C7KUGACXX_6_7955.sorted.filtered_peak_2635
chr1	226496537	226497274	738	33.48	12.56336	3.93186	9.80396	C7KUGACXX_6_7955.sorted.filtered_peak_2636
chr1	226521007	226521370	364	21.38	8.43998	3.81281	5.81521	C7KUGACXX_6_7955.sorted.filtered_peak_2637
chr1	226595249	226596235	987	38.44	11.98778	3.48185	9.22089	C7KUGACXX_6_7955.sorted.filtered_peak_2638
chr1	226612367	226612689	323	16.19	4.45977	2.70538	2.09012	C7KUGACXX_6_7955.sorted.filtered_peak_2639
chr1	226613110	226613529	420	14.41	3.61779	2.45788	1.37402	C7KUGACXX_6_7955.sorted.filtered_peak_2640
chr1	226632266	226633088	823	21.85	7.76011	3.48083	5.17365	C7KUGACXX_6_7955.sorted.filtered_peak_2641
chr1	226644859	226645348	490	16.19	4.09429	2.55276	1.77623	C7KUGACXX_6_7955.sorted.filtered_peak_2642
chr1	226814075	226814502	428	17.20	4.54907	2.67672	2.16907	C7KUGACXX_6_7955.sorted.filtered_peak_2643
chr1	226821901	226822172	272	20.76	5.62577	2.84608	3.15271	C7KUGACXX_6_7955.sorted.filtered_peak_2644
chr1	226840931	226841453	523	26.87	7.28442	2.96735	4.72422	C7KUGACXX_6_7955.sorted.filtered_peak_2645
chr1	226850418	226851137	720	57.15	24.29010	4.85242	21.16772	C7KUGACXX_6_7955.sorted.filtered_peak_2646
chr1	226862642	226863286	645	40.59	10.64770	3.07510	7.94107	C7KUGACXX_6_7955.sorted.filtered_peak_2647
chr1	226864939	226865193	255	29.44	4.14718	2.05467	1.81991	C7KUGACXX_6_7955.sorted.filtered_peak_2648
chr1	226867717	226868077	361	30.99	5.20030	2.26658	2.76835	C7KUGACXX_6_7955.sorted.filtered_peak_2649
chr1	226878228	226878706	479	18.96	4.83412	2.66886	2.43241	C7KUGACXX_6_7955.sorted.filtered_peak_2650
chr1	226890648	226891498	851	28.59	9.88870	3.52134	7.23620	C7KUGACXX_6_7955.sorted.filtered_peak_2651
chr1	226899646	226899995	350	28.45	7.91093	3.06535	5.30966	C7KUGACXX_6_7955.sorted.filtered_peak_2652
chr1	226926607	226927542	936	37.38	9.45193	2.93371	6.80993	C7KUGACXX_6_7955.sorted.filtered_peak_2653
chr1	226986136	226986519	384	22.82	8.71360	3.76469	6.07586	C7KUGACXX_6_7955.sorted.filtered_peak_2654
chr1	227015441	227016092	652	23.97	10.28342	4.11404	7.60901	C7KUGACXX_6_7955.sorted.filtered_peak_2655
chr1	227057918	227058503	586	18.73	5.96650	3.10883	3.47923	C7KUGACXX_6_7955.sorted.filtered_peak_2656
chr1	227070257	227071002	746	23.64	7.43113	3.21884	4.86987	C7KUGACXX_6_7955.sorted.filtered_peak_2657
chr1	227127182	227128224	1043	68.56	32.50342	5.23999	29.19836	C7KUGACXX_6_7955.sorted.filtered_peak_2658
chr1	227505985	227506281	297	19.31	4.38103	2.47870	2.03437	C7KUGACXX_6_7955.sorted.filtered_peak_2659
chr1	227730185	227730632	448	25.83	8.77611	3.51218	6.13454	C7KUGACXX_6_7955.sorted.filtered_peak_2660
chr1	227751023	227751707	685	32.05	12.64186	4.16944	9.84026	C7KUGACXX_6_7955.sorted.filtered_peak_2661
chr1	227916157	227916601	445	19.71	4.02716	2.34131	1.71188	C7KUGACXX_6_7955.sorted.filtered_peak_2662
chr1	227922787	227923409	623	51.13	20.01993	4.31368	17.03557	C7KUGACXX_6_7955.sorted.filtered_peak_2663
chr1	227936204	227936864	661	31.51	10.39675	3.56398	7.67389	C7KUGACXX_6_7955.sorted.filtered_peak_2664
chr1	227950231	227950754	524	45.11	13.10373	3.41972	10.27660	C7KUGACXX_6_7955.sorted.filtered_peak_2665
chr1	227953879	227954468	590	43.86	13.75304	3.53816	10.93792	C7KUGACXX_6_7955.sorted.filtered_peak_2666
chr1	227961827	227962154	328	23.14	6.34443	2.91841	3.83410	C7KUGACXX_6_7955.sorted.filtered_peak_2667
chr1	227975545	227976368	824	44.88	18.42610	4.47501	15.46978	C7KUGACXX_6_7955.sorted.filtered_peak_2668
chr1	228111921	228112170	250	14.35	3.96872	2.62028	1.65979	C7KUGACXX_6_7955.sorted.filtered_peak_2669
chr1	228122497	228122921	425	14.68	4.27287	2.73278	1.92923	C7KUGACXX_6_7955.sorted.filtered_peak_2670
chr1	228269909	228270589	681	57.48	23.39760	4.58310	20.31727	C7KUGACXX_6_7955.sorted.filtered_peak_2671
chr1	228290725	228291292	568	49.00	18.92846	4.25768	15.97027	C7KUGACXX_6_7955.sorted.filtered_peak_2672
chr1	228296806	228297443	638	50.06	23.93406	5.15333	20.86958	C7KUGACXX_6_7955.sorted.filtered_peak_2673
chr1	228318721	228319036	316	17.96	6.52320	3.42705	3.97976	C7KUGACXX_6_7955.sorted.filtered_peak_2674
chr1	228327416	228328330	915	90.62	46.00469	5.88371	42.35217	C7KUGACXX_6_7955.sorted.filtered_peak_2675
chr1	228353061	228354280	1220	94.80	41.86705	5.15755	38.34917	C7KUGACXX_6_7955.sorted.filtered_peak_2676
chr1	228361415	228361736	322	16.95	4.20544	2.54831	1.86833	C7KUGACXX_6_7955.sorted.filtered_peak_2677
chr1	228362216	228362534	319	18.90	5.26422	2.83586	2.81968	C7KUGACXX_6_7955.sorted.filtered_peak_2678
chr1	228373249	228373663	415	19.05	7.25889	3.62657	4.66906	C7KUGACXX_6_7955.sorted.filtered_peak_2679
chr1	228400994	228401457	464	28.78	8.83701	3.34727	6.16889	C7KUGACXX_6_7955.sorted.filtered_peak_2680
chr1	228463517	228463864	348	24.88	6.77970	2.96253	4.23041	C7KUGACXX_6_7955.sorted.filtered_peak_2681
chr1	228594090	228594981	892	39.80	13.25179	3.56513	10.49822	C7KUGACXX_6_7955.sorted.filtered_peak_2682
chr1	228645200	228645943	744	61.74	24.99606	4.72869	21.83256	C7KUGACXX_6_7955.sorted.filtered_peak_2683
chr1	228651224	228651778	555	31.43	7.24469	2.72219	4.69577	C7KUGACXX_6_7955.sorted.filtered_peak_2684
chr1	228652230	228652756	527	38.93	13.02057	3.68084	10.22592	C7KUGACXX_6_7955.sorted.filtered_peak_2685
chr1	228666733	228667459	727	20.84	6.30294	3.07373	3.78888	C7KUGACXX_6_7955.sorted.filtered_peak_2686
chr1	228674371	228675418	1048	44.89	16.38207	4.13591	13.45256	C7KUGACXX_6_7955.sorted.filtered_peak_2687
chr1	228688647	228689197	551	24.44	7.69023	3.27383	5.09915	C7KUGACXX_6_7955.sorted.filtered_peak_2688
chr1	228782588	228783021	434	17.00	5.95955	3.25653	3.46901	C7KUGACXX_6_7955.sorted.filtered_peak_2689
chr1	228870718	228871168	451	21.19	4.31357	2.37185	1.96677	C7KUGACXX_6_7955.sorted.filtered_peak_2690
chr1	228871357	228871787	431	19.07	3.33965	2.12678	1.14012	C7KUGACXX_6_7955.sorted.filtered_peak_2691
chr1	228892894	228893160	267	14.54	4.40313	2.80771	2.02884	C7KUGACXX_6_7955.sorted.filtered_peak_2692
chr1	228901413	228901675	263	16.63	4.86027	2.84342	2.45057	C7KUGACXX_6_7955.sorted.filtered_peak_2693
chr1	228929896	228930340	445	19.51	6.06234	3.09855	3.55474	C7KUGACXX_6_7955.sorted.filtered_peak_2694
chr1	228940449	228941046	598	18.61	5.39960	2.91352	2.94295	C7KUGACXX_6_7955.sorted.filtered_peak_2695
chr1	229171264	229171608	345	21.09	6.34084	3.08823	3.80863	C7KUGACXX_6_7955.sorted.filtered_peak_2696
chr1	229285018	229285342	325	16.21	3.92618	2.47863	1.63367	C7KUGACXX_6_7955.sorted.filtered_peak_2697
chr1	229322364	229322688	325	20.12	6.78098	3.31539	4.23093	C7KUGACXX_6_7955.sorted.filtered_peak_2698
chr1	229327936	229328353	418	15.08	4.49113	2.78938	2.13446	C7KUGACXX_6_7955.sorted.filtered_peak_2699
chr1	229335590	229335893	304	17.23	4.66402	2.71780	2.27692	C7KUGACXX_6_7955.sorted.filtered_peak_2700
chr1	229363208	229363563	356	23.40	7.73442	3.37717	5.13386	C7KUGACXX_6_7955.sorted.filtered_peak_2701
chr1	229389177	229389728	552	26.18	7.59930	3.08879	5.03182	C7KUGACXX_6_7955.sorted.filtered_peak_2702
chr1	229393829	229394483	655	20.09	5.14184	2.71722	2.70666	C7KUGACXX_6_7955.sorted.filtered_peak_2703
chr1	229406674	229407515	842	25.34	8.62278	3.38887	6.03561	C7KUGACXX_6_7955.sorted.filtered_peak_2704
chr1	229422230	229422707	478	14.53	4.39400	2.79722	2.02977	C7KUGACXX_6_7955.sorted.filtered_peak_2705
chr1	229461293	229461988	696	16.64	4.57704	2.71400	2.20432	C7KUGACXX_6_7955.sorted.filtered_peak_2706
chr1	229477910	229479133	1224	34.63	9.86746	3.19678	7.18284	C7KUGACXX_6_7955.sorted.filtered_peak_2707
chr1	229576721	229577336	616	17.04	5.62157	3.09102	3.17476	C7KUGACXX_6_7955.sorted.filtered_peak_2708
chr1	229643625	229644521	897	44.58	19.91221	4.77389	16.92692	C7KUGACXX_6_7955.sorted.filtered_peak_2709
chr1	229650455	229650792	338	17.44	6.20625	3.33622	3.68835	C7KUGACXX_6_7955.sorted.filtered_peak_2710
chr1	229694402	229695164	763	46.34	18.34197	4.44072	15.36733	C7KUGACXX_6_7955.sorted.filtered_peak_2711
chr1	229761030	229762300	1271	29.00	9.11074	3.25967	6.50965	C7KUGACXX_6_7955.sorted.filtered_peak_2712
chr1	230202421	230203225	805	44.23	16.33625	4.09936	13.42626	C7KUGACXX_6_7955.sorted.filtered_peak_2713
chr1	230245661	230246085	425	18.64	3.97002	2.36809	1.66805	C7KUGACXX_6_7955.sorted.filtered_peak_2714
chr1	230259411	230259913	503	23.68	6.64268	2.97891	4.11693	C7KUGACXX_6_7955.sorted.filtered_peak_2715
chr1	230777925	230778807	883	58.40	26.70553	5.25600	23.52516	C7KUGACXX_6_7955.sorted.filtered_peak_2716
chr1	231003807	231004376	570	16.73	4.50775	2.69226	2.12686	C7KUGACXX_6_7955.sorted.filtered_peak_2717
chr1	231053532	231053858	327	16.12	4.74080	2.82942	2.33997	C7KUGACXX_6_7955.sorted.filtered_peak_2718
chr1	231108537	231109038	502	24.97	6.68573	2.92493	4.14560	C7KUGACXX_6_7955.sorted.filtered_peak_2719
chr1	231113155	231113496	342	30.53	4.66205	2.15059	2.28095	C7KUGACXX_6_7955.sorted.filtered_peak_2720
chr1	231114304	231115152	849	53.86	21.06523	4.17100	18.09499	C7KUGACXX_6_7955.sorted.filtered_peak_2721
chr1	231175647	231176212	566	24.47	6.33629	2.81699	3.84389	C7KUGACXX_6_7955.sorted.filtered_peak_2722
chr1	231189438	231189829	392	16.91	5.88382	3.23924	3.39319	C7KUGACXX_6_7955.sorted.filtered_peak_2723
chr1	231347118	231347496	379	20.78	6.67626	3.20434	4.14486	C7KUGACXX_6_7955.sorted.filtered_peak_2724
chr1	231376582	231377353	772	30.97	10.94095	3.70072	8.22900	C7KUGACXX_6_7955.sorted.filtered_peak_2725
chr1	231473079	231474326	1248	60.26	23.85910	4.31866	20.79714	C7KUGACXX_6_7955.sorted.filtered_peak_2726
chr1	231512612	231513169	558	16.88	4.73141	2.75818	2.34291	C7KUGACXX_6_7955.sorted.filtered_peak_2727
chr1	231557647	231558510	864	31.64	7.38342	2.78502	4.79196	C7KUGACXX_6_7955.sorted.filtered_peak_2728
chr1	231596323	231596815	493	29.93	13.03022	4.49552	10.22165	C7KUGACXX_6_7955.sorted.filtered_peak_2729
chr1	231663788	231664704	917	51.03	21.63650	4.64591	18.61399	C7KUGACXX_6_7955.sorted.filtered_peak_2730
chr1	231739364	231740063	700	18.98	6.86935	3.48037	4.30092	C7KUGACXX_6_7955.sorted.filtered_peak_2731
chr1	231748179	231748998	820	26.62	10.12858	3.85031	7.44323	C7KUGACXX_6_7955.sorted.filtered_peak_2732
chr1	231762348	231763192	845	19.03	4.43503	2.51903	2.07474	C7KUGACXX_6_7955.sorted.filtered_peak_2733
chr1	231892524	231892923	400	18.38	6.21959	3.24470	3.70953	C7KUGACXX_6_7955.sorted.filtered_peak_2734
chr1	232054286	232054725	440	14.44	3.90860	2.58500	1.60701	C7KUGACXX_6_7955.sorted.filtered_peak_2735
chr1	232471196	232471445	250	14.57	4.44859	2.81699	2.07759	C7KUGACXX_6_7955.sorted.filtered_peak_2736
chr1	232664517	232664822	306	16.69	4.72172	2.77845	2.32522	C7KUGACXX_6_7955.sorted.filtered_peak_2737
chr1	232714359	232715001	643	25.52	8.73053	3.54520	6.07456	C7KUGACXX_6_7955.sorted.filtered_peak_2738
chr1	232736118	232736368	251	17.41	4.45408	2.62155	2.08413	C7KUGACXX_6_7955.sorted.filtered_peak_2739
chr1	232765743	232766567	825	26.31	8.03040	3.20584	5.44251	C7KUGACXX_6_7955.sorted.filtered_peak_2740
chr1	232868376	232868757	382	14.19	4.04494	2.65838	1.74090	C7KUGACXX_6_7955.sorted.filtered_peak_2741
chr1	232940979	232941504	526	21.31	6.64062	3.18471	4.08795	C7KUGACXX_6_7955.sorted.filtered_peak_2742
chr1	233059700	233060133	434	20.55	7.10722	3.41868	4.52816	C7KUGACXX_6_7955.sorted.filtered_peak_2743
chr1	233085930	233086687	758	34.81	12.50677	3.78783	9.75219	C7KUGACXX_6_7955.sorted.filtered_peak_2744
chr1	233248605	233249105	501	21.20	7.33775	3.40864	4.76923	C7KUGACXX_6_7955.sorted.filtered_peak_2745
chr1	233417473	233418094	622	21.63	6.44874	3.08211	3.91375	C7KUGACXX_6_7955.sorted.filtered_peak_2746
chr1	233430702	233431594	893	19.91	5.96299	3.01147	3.47836	C7KUGACXX_6_7955.sorted.filtered_peak_2747
chr1	233462967	233463423	457	26.07	8.09605	3.25553	5.49984	C7KUGACXX_6_7955.sorted.filtered_peak_2748
chr1	233530717	233531112	396	17.95	6.25025	3.32362	3.72281	C7KUGACXX_6_7955.sorted.filtered_peak_2749
chr1	233734534	233735151	618	18.25	5.81932	3.10877	3.32760	C7KUGACXX_6_7955.sorted.filtered_peak_2750
chr1	233749327	233749716	390	14.77	3.81921	2.52486	1.54001	C7KUGACXX_6_7955.sorted.filtered_peak_2751
chr1	233926875	233927200	326	19.82	7.81659	3.76580	5.20266	C7KUGACXX_6_7955.sorted.filtered_peak_2752
chr1	234201630	234201953	324	14.31	3.48516	2.40627	1.25970	C7KUGACXX_6_7955.sorted.filtered_peak_2753
chr1	234445818	234446305	488	16.91	4.29666	2.58943	1.94851	C7KUGACXX_6_7955.sorted.filtered_peak_2754
chr1	234462149	234462817	669	16.92	4.30099	2.58517	1.95905	C7KUGACXX_6_7955.sorted.filtered_peak_2755
chr1	234508845	234509747	903	44.79	18.05286	4.39683	15.11385	C7KUGACXX_6_7955.sorted.filtered_peak_2756
chr1	234544603	234545235	633	16.27	4.28287	2.62484	1.93085	C7KUGACXX_6_7955.sorted.filtered_peak_2757
chr1	234614022	234615102	1081	38.86	13.56011	3.78513	10.75503	C7KUGACXX_6_7955.sorted.filtered_peak_2758
chr1	234634912	234635220	309	20.47	5.75379	2.90749	3.27372	C7KUGACXX_6_7955.sorted.filtered_peak_2759
chr1	234735425	234736682	1258	32.08	6.96853	2.65463	4.41166	C7KUGACXX_6_7955.sorted.filtered_peak_2760
chr1	234743873	234744204	332	39.51	4.56786	1.94995	2.18807	C7KUGACXX_6_7955.sorted.filtered_peak_2761
chr1	234745803	234747285	1483	48.08	8.71422	2.46986	6.08894	C7KUGACXX_6_7955.sorted.filtered_peak_2762
chr1	234859601	234860498	898	23.74	5.20551	2.53470	2.77623	C7KUGACXX_6_7955.sorted.filtered_peak_2763
chr1	234861058	234861383	326	24.51	5.40723	2.57256	2.94738	C7KUGACXX_6_7955.sorted.filtered_peak_2764
chr1	234866910	234867316	407	21.53	6.26061	3.02979	3.73083	C7KUGACXX_6_7955.sorted.filtered_peak_2765
chr1	234894710	234895076	367	25.57	9.05411	3.61951	6.40977	C7KUGACXX_6_7955.sorted.filtered_peak_2766
chr1	234908052	234908793	742	27.97	7.78478	3.01263	5.21981	C7KUGACXX_6_7955.sorted.filtered_peak_2767
chr1	234913837	234914086	250	24.63	3.36787	1.96714	1.16167	C7KUGACXX_6_7955.sorted.filtered_peak_2768
chr1	234917394	234917679	286	23.53	3.95707	2.17036	1.65484	C7KUGACXX_6_7955.sorted.filtered_peak_2769
chr1	234918732	234918999	268	20.02	3.90186	2.28472	1.60434	C7KUGACXX_6_7955.sorted.filtered_peak_2770
chr1	234978614	234979014	401	20.22	4.33145	2.41982	1.98506	C7KUGACXX_6_7955.sorted.filtered_peak_2771
chr1	235047403	235047829	427	17.63	5.19349	2.90188	2.75147	C7KUGACXX_6_7955.sorted.filtered_peak_2772
chr1	235061806	235062272	467	19.16	5.05725	2.73778	2.63931	C7KUGACXX_6_7955.sorted.filtered_peak_2773
chr1	235090921	235091324	404	19.10	5.64722	2.96638	3.17738	C7KUGACXX_6_7955.sorted.filtered_peak_2774
chr1	235098863	235099461	599	40.30	13.34170	3.74965	10.50513	C7KUGACXX_6_7955.sorted.filtered_peak_2775
chr1	235116407	235116918	512	24.75	6.81040	2.95496	4.28421	C7KUGACXX_6_7955.sorted.filtered_peak_2776
chr1	235147421	235148321	901	68.53	29.15089	4.82443	25.91586	C7KUGACXX_6_7955.sorted.filtered_peak_2777
chr1	235247062	235247383	322	18.51	6.92751	3.52952	4.36623	C7KUGACXX_6_7955.sorted.filtered_peak_2778
chr1	235257154	235257469	316	20.45	8.05041	3.78185	5.43425	C7KUGACXX_6_7955.sorted.filtered_peak_2779
chr1	235267605	235268736	1132	21.45	5.49633	2.74048	3.04906	C7KUGACXX_6_7955.sorted.filtered_peak_2780
chr1	235291755	235292483	729	45.24	19.82761	4.63025	16.86281	C7KUGACXX_6_7955.sorted.filtered_peak_2781
chr1	235324057	235325207	1151	32.16	13.81470	4.45092	10.98996	C7KUGACXX_6_7955.sorted.filtered_peak_2782
chr1	235370553	235370887	335	16.89	4.98229	2.86857	2.56639	C7KUGACXX_6_7955.sorted.filtered_peak_2783
chr1	235460614	235461452	839	27.14	10.50038	3.82983	7.83177	C7KUGACXX_6_7955.sorted.filtered_peak_2784
chr1	235467867	235468272	406	16.25	5.45830	3.12108	2.99711	C7KUGACXX_6_7955.sorted.filtered_peak_2785
chr1	235491319	235492687	1369	82.62	29.93311	4.06695	26.71714	C7KUGACXX_6_7955.sorted.filtered_peak_2786
chr1	235530470	235531200	731	31.40	15.46860	5.12700	12.57999	C7KUGACXX_6_7955.sorted.filtered_peak_2787
chr1	235578672	235578921	250	14.01	3.70640	2.52375	1.43422	C7KUGACXX_6_7955.sorted.filtered_peak_2788
chr1	235580408	235580764	357	16.33	5.52615	3.13412	3.06436	C7KUGACXX_6_7955.sorted.filtered_peak_2789
chr1	235667304	235668577	1274	61.52	25.69664	4.51838	22.57742	C7KUGACXX_6_7955.sorted.filtered_peak_2790
chr1	235805328	235806174	847	35.42	12.62406	3.87148	9.82882	C7KUGACXX_6_7955.sorted.filtered_peak_2791
chr1	235812074	235812454	381	17.96	4.33051	2.53555	1.98750	C7KUGACXX_6_7955.sorted.filtered_peak_2792
chr1	236029470	236031005	1536	40.86	10.78213	2.98524	8.11380	C7KUGACXX_6_7955.sorted.filtered_peak_2793
chr1	236036434	236036787	354	26.67	7.83211	3.18191	5.21965	C7KUGACXX_6_7955.sorted.filtered_peak_2794
chr1	236039797	236040234	438	27.20	8.70814	3.40882	6.05449	C7KUGACXX_6_7955.sorted.filtered_peak_2795
chr1	236051498	236052070	573	22.71	7.19586	3.21628	4.64873	C7KUGACXX_6_7955.sorted.filtered_peak_2796
chr1	236080774	236081052	279	19.12	7.33627	3.63925	4.74993	C7KUGACXX_6_7955.sorted.filtered_peak_2797
chr1	236117983	236118235	253	17.80	5.59559	3.06458	3.11274	C7KUGACXX_6_7955.sorted.filtered_peak_2798
chr1	236134892	236135659	768	21.29	8.06596	3.66404	5.46509	C7KUGACXX_6_7955.sorted.filtered_peak_2799
chr1	236162091	236163213	1123	37.66	14.00017	4.09424	11.14211	C7KUGACXX_6_7955.sorted.filtered_peak_2800
chr1	236267092	236267380	289	14.15	3.67625	2.50318	1.40250	C7KUGACXX_6_7955.sorted.filtered_peak_2801
chr1	236272609	236272984	376	20.50	7.50562	3.56108	4.91471	C7KUGACXX_6_7955.sorted.filtered_peak_2802
chr1	236283887	236284157	271	17.81	5.65219	3.07892	3.17185	C7KUGACXX_6_7955.sorted.filtered_peak_2803
chr1	236305322	236306300	979	17.45	3.95528	2.42500	1.64951	C7KUGACXX_6_7955.sorted.filtered_peak_2804
chr1	236319909	236320404	496	30.21	11.63814	4.00485	8.88464	C7KUGACXX_6_7955.sorted.filtered_peak_2805
chr1	236444565	236445859	1295	40.10	13.80225	3.54880	11.06817	C7KUGACXX_6_7955.sorted.filtered_peak_2806
chr1	236558313	236558681	369	17.91	3.81421	2.34860	1.53152	C7KUGACXX_6_7955.sorted.filtered_peak_2807
chr1	236579469	236580109	641	21.24	7.67201	3.48505	5.10945	C7KUGACXX_6_7955.sorted.filtered_peak_2808
chr1	236629293	236629542	250	15.57	4.99989	2.99430	2.56635	C7KUGACXX_6_7955.sorted.filtered_peak_2809
chr1	236680273	236680793	521	16.85	4.57317	2.69706	2.20274	C7KUGACXX_6_7955.sorted.filtered_peak_2810
chr1	236687050	236687992	943	27.37	8.35862	3.27686	5.72870	C7KUGACXX_6_7955.sorted.filtered_peak_2811
chr1	236697372	236698005	634	20.11	7.41457	3.52118	4.85095	C7KUGACXX_6_7955.sorted.filtered_peak_2812
chr1	236767538	236768260	723	35.70	16.18824	4.79942	13.29425	C7KUGACXX_6_7955.sorted.filtered_peak_2813
chr1	236922655	236923068	414	14.15	4.09307	2.69075	1.77479	C7KUGACXX_6_7955.sorted.filtered_peak_2814
chr1	236958186	236959664	1479	39.11	14.62907	3.78194	11.86094	C7KUGACXX_6_7955.sorted.filtered_peak_2815
chr1	237433058	237433307	250	15.24	3.69491	2.44454	1.41889	C7KUGACXX_6_7955.sorted.filtered_peak_2816
chr1	237574893	237575513	621	23.69	9.72734	4.06920	7.03208	C7KUGACXX_6_7955.sorted.filtered_peak_2817
chr1	237670302	237670786	485	14.21	4.07963	2.67601	1.76983	C7KUGACXX_6_7955.sorted.filtered_peak_2818
chr1	237899998	237900438	441	19.09	5.74806	2.97532	3.29365	C7KUGACXX_6_7955.sorted.filtered_peak_2819
chr1	239750375	239750777	403	18.78	5.99556	3.12617	3.49718	C7KUGACXX_6_7955.sorted.filtered_peak_2820
chr1	239882300	239883330	1031	30.25	6.79071	2.67798	4.24571	C7KUGACXX_6_7955.sorted.filtered_peak_2821
chr1	240061273	240061651	379	16.78	4.84496	2.82633	2.43477	C7KUGACXX_6_7955.sorted.filtered_peak_2822
chr1	240703147	240703396	250	15.46	4.98151	2.97735	2.56385	C7KUGACXX_6_7955.sorted.filtered_peak_2823
chr1	240739604	240739864	261	15.90	4.94061	2.92912	2.52657	C7KUGACXX_6_7955.sorted.filtered_peak_2824
chr1	241008898	241009147	250	13.62	3.90530	2.64484	1.59277	C7KUGACXX_6_7955.sorted.filtered_peak_2825
chr1	241682579	241683402	824	45.34	21.05802	4.94583	18.06289	C7KUGACXX_6_7955.sorted.filtered_peak_2826
chr1	241694708	241695379	672	23.26	6.45882	2.95712	3.93560	C7KUGACXX_6_7955.sorted.filtered_peak_2827
chr1	241715136	241715540	405	15.86	4.07124	2.56366	1.74419	C7KUGACXX_6_7955.sorted.filtered_peak_2828
chr1	241790843	241791647	805	17.29	4.99452	2.84323	2.57547	C7KUGACXX_6_7955.sorted.filtered_peak_2829
chr1	241803456	241803982	527	36.36	12.70827	3.79168	9.92038	C7KUGACXX_6_7955.sorted.filtered_peak_2830
chr1	241840569	241840969	401	14.18	4.19753	2.73960	1.85061	C7KUGACXX_6_7955.sorted.filtered_peak_2831
chr1	242010963	242011623	661	46.79	21.84644	5.17809	18.80247	C7KUGACXX_6_7955.sorted.filtered_peak_2832
chr1	242310099	242310404	306	14.35	4.31718	2.77684	1.95859	C7KUGACXX_6_7955.sorted.filtered_peak_2833
chr1	242716924	242717173	250	15.92	5.03040	2.96397	2.61322	C7KUGACXX_6_7955.sorted.filtered_peak_2834
chr1	243264934	243265328	395	17.32	6.19161	3.31447	3.68819	C7KUGACXX_6_7955.sorted.filtered_peak_2835
chr1	243417800	243419530	1731	61.07	17.66199	3.43309	14.72664	C7KUGACXX_6_7955.sorted.filtered_peak_2836
chr1	243517784	243518074	291	13.27	3.34396	2.40447	1.13856	C7KUGACXX_6_7955.sorted.filtered_peak_2837
chr1	243759613	243760173	561	32.24	10.89247	3.62606	8.17063	C7KUGACXX_6_7955.sorted.filtered_peak_2838
chr1	243912491	243912888	398	14.98	4.07014	2.62430	1.74353	C7KUGACXX_6_7955.sorted.filtered_peak_2839
chr1	244001636	244001906	271	20.17	6.44837	3.20715	3.90523	C7KUGACXX_6_7955.sorted.filtered_peak_2840
chr1	244012530	244014337	1808	32.18	7.23842	2.65874	4.70418	C7KUGACXX_6_7955.sorted.filtered_peak_2841
chr1	244211007	244211991	985	62.65	23.00106	4.25908	19.89768	C7KUGACXX_6_7955.sorted.filtered_peak_2842
chr1	244238129	244238664	536	23.32	9.41787	3.88724	6.78544	C7KUGACXX_6_7955.sorted.filtered_peak_2843
chr1	244436338	244436654	317	17.39	6.18375	3.32667	3.66834	C7KUGACXX_6_7955.sorted.filtered_peak_2844
chr1	244462649	244463138	490	30.08	13.89400	4.80578	11.04841	C7KUGACXX_6_7955.sorted.filtered_peak_2845
chr1	244482875	244483261	387	24.71	6.47656	2.86706	3.95461	C7KUGACXX_6_7955.sorted.filtered_peak_2846
chr1	244486249	244486662	414	33.59	9.80812	3.28045	7.10900	C7KUGACXX_6_7955.sorted.filtered_peak_2847
chr1	244488880	244489134	255	24.74	6.89163	3.02461	4.32549	C7KUGACXX_6_7955.sorted.filtered_peak_2848
chr1	244558208	244558520	313	13.06	3.54106	2.51249	1.30966	C7KUGACXX_6_7955.sorted.filtered_peak_2849
chr1	244614705	244615738	1034	71.16	31.33361	4.69302	28.10932	C7KUGACXX_6_7955.sorted.filtered_peak_2850
chr1	244624416	244624963	548	25.35	10.84435	4.33816	8.09019	C7KUGACXX_6_7955.sorted.filtered_peak_2851
chr1	244763001	244763521	521	18.95	5.03732	2.74560	2.61336	C7KUGACXX_6_7955.sorted.filtered_peak_2852
chr1	244815876	244816867	992	69.15	31.18972	4.99640	27.92362	C7KUGACXX_6_7955.sorted.filtered_peak_2853
chr1	244997697	244999121	1425	62.36	21.97720	3.97923	18.95189	C7KUGACXX_6_7955.sorted.filtered_peak_2854
chr1	245025875	245026829	955	51.25	13.58893	3.13900	10.78720	C7KUGACXX_6_7955.sorted.filtered_peak_2855
chr1	245027641	245028199	559	57.25	16.83958	3.52872	13.90298	C7KUGACXX_6_7955.sorted.filtered_peak_2856
chr1	245133332	245134950	1619	43.51	14.28737	3.58729	11.48403	C7KUGACXX_6_7955.sorted.filtered_peak_2857
chr1	245206006	245206441	436	20.59	8.33115	3.89882	5.68676	C7KUGACXX_6_7955.sorted.filtered_peak_2858
chr1	246117028	246117425	398	19.02	4.74705	2.63461	2.34849	C7KUGACXX_6_7955.sorted.filtered_peak_2859
chr1	246166498	246166787	290	18.65	6.36698	3.30067	3.83337	C7KUGACXX_6_7955.sorted.filtered_peak_2860
chr1	246493213	246493479	267	15.51	4.67684	2.85238	2.28021	C7KUGACXX_6_7955.sorted.filtered_peak_2861
chr1	246660680	246661008	329	16.98	5.63224	3.13367	3.15775	C7KUGACXX_6_7955.sorted.filtered_peak_2862
chr1	246670056	246670812	757	32.94	11.79977	3.83942	9.02531	C7KUGACXX_6_7955.sorted.filtered_peak_2863
chr1	246729392	246730230	839	70.01	31.53346	5.18298	28.23363	C7KUGACXX_6_7955.sorted.filtered_peak_2864
chr1	246762872	246763306	435	13.90	3.73472	2.54200	1.46508	C7KUGACXX_6_7955.sorted.filtered_peak_2865
chr1	246765539	246765825	287	13.64	3.91781	2.64878	1.60407	C7KUGACXX_6_7955.sorted.filtered_peak_2866
chr1	246862405	246862800	396	22.20	9.62709	4.19680	6.94022	C7KUGACXX_6_7955.sorted.filtered_peak_2867
chr1	246887212	246888004	793	17.32	5.83482	3.14839	3.37640	C7KUGACXX_6_7955.sorted.filtered_peak_2868
chr1	247094804	247095726	923	61.00	28.95051	5.38538	25.71761	C7KUGACXX_6_7955.sorted.filtered_peak_2869
chr1	247241429	247242294	866	18.20	5.04195	2.78368	2.63222	C7KUGACXX_6_7955.sorted.filtered_peak_2870
chr1	247267258	247267990	733	26.12	11.19847	4.23430	8.48244	C7KUGACXX_6_7955.sorted.filtered_peak_2871
chr1	247373582	247374418	837	32.55	10.81983	3.48637	8.12989	C7KUGACXX_6_7955.sorted.filtered_peak_2872
chr1	247494438	247495248	811	21.67	5.10336	2.61166	2.67125	C7KUGACXX_6_7955.sorted.filtered_peak_2873
chr1	247553341	247553953	613	28.01	10.06431	3.70449	7.37917	C7KUGACXX_6_7955.sorted.filtered_peak_2874
chr1	247570561	247571068	508	23.98	7.08435	3.11661	4.51765	C7KUGACXX_6_7955.sorted.filtered_peak_2875
chr1	247573353	247573670	318	17.16	3.81349	2.38495	1.52743	C7KUGACXX_6_7955.sorted.filtered_peak_2876
chr1	247579042	247579604	563	16.76	5.64839	3.15425	3.18219	C7KUGACXX_6_7955.sorted.filtered_peak_2877
chr1	248020652	248021043	392	13.86	3.68473	2.52212	1.42285	C7KUGACXX_6_7955.sorted.filtered_peak_2878
chr1	248100333	248100795	463	18.25	5.53106	2.99896	3.05402	C7KUGACXX_6_7955.sorted.filtered_peak_2879
chr1	249119998	249121080	1083	58.15	24.84887	4.90954	21.69904	C7KUGACXX_6_7955.sorted.filtered_peak_2880
chr1	249131996	249133396	1401	49.16	16.77305	3.93713	13.83490	C7KUGACXX_6_7955.sorted.filtered_peak_2881
chr1	249152790	249153656	867	57.23	20.91009	4.10440	17.88549	C7KUGACXX_6_7955.sorted.filtered_peak_2882
chr1	249157310	249157592	283	27.17	4.76686	2.27646	2.37491	C7KUGACXX_6_7955.sorted.filtered_peak_2883
chr1	249167514	249168560	1047	38.41	15.72933	4.27395	12.88205	C7KUGACXX_6_7955.sorted.filtered_peak_2884
chr1	249200223	249201110	888	53.92	24.36395	5.19042	21.21986	C7KUGACXX_6_7955.sorted.filtered_peak_2885
chr1	249218994	249219279	286	19.50	7.62506	3.70893	5.02650	C7KUGACXX_6_7955.sorted.filtered_peak_2886
chr10	180794	181492	699	20.07	4.12898	2.35661	1.80771	C7KUGACXX_6_7955.sorted.filtered_peak_2887
chr10	222937	223186	250	15.44	4.91064	2.96543	2.48697	C7KUGACXX_6_7955.sorted.filtered_peak_2888
chr10	369870	370224	355	17.91	6.52280	3.42154	3.98464	C7KUGACXX_6_7955.sorted.filtered_peak_2889
chr10	375597	375877	281	16.71	3.64116	2.33934	1.38763	C7KUGACXX_6_7955.sorted.filtered_peak_2890
chr10	379574	379978	405	22.64	6.48391	3.01488	3.95313	C7KUGACXX_6_7955.sorted.filtered_peak_2891
chr10	496538	497338	801	18.04	5.93578	3.16089	3.44422	C7KUGACXX_6_7955.sorted.filtered_peak_2892
chr10	977470	978103	634	59.80	27.65225	5.25262	24.45471	C7KUGACXX_6_7955.sorted.filtered_peak_2893
chr10	1033836	1034743	908	38.21	16.94702	4.44248	14.08963	C7KUGACXX_6_7955.sorted.filtered_peak_2894
chr10	1089526	1090022	497	25.94	6.97064	2.93914	4.42269	C7KUGACXX_6_7955.sorted.filtered_peak_2895
chr10	1094446	1095567	1122	78.64	35.43024	5.02121	32.10322	C7KUGACXX_6_7955.sorted.filtered_peak_2896
chr10	1102051	1103110	1060	30.39	10.42029	3.54803	7.74033	C7KUGACXX_6_7955.sorted.filtered_peak_2897
chr10	1109021	1109673	653	21.25	7.11133	3.30901	4.56388	C7KUGACXX_6_7955.sorted.filtered_peak_2898
chr10	1155839	1156495	657	28.24	10.57499	3.93387	7.83069	C7KUGACXX_6_7955.sorted.filtered_peak_2899
chr10	3109566	3110053	488	22.48	4.89604	2.50795	2.47796	C7KUGACXX_6_7955.sorted.filtered_peak_2900
chr10	3110476	3110725	250	20.80	4.04995	2.30185	1.73110	C7KUGACXX_6_7955.sorted.filtered_peak_2901
chr10	3137488	3138255	768	18.60	5.12769	2.79875	2.70165	C7KUGACXX_6_7955.sorted.filtered_peak_2902
chr10	3214598	3215678	1081	68.95	31.83447	5.11921	28.56449	C7KUGACXX_6_7955.sorted.filtered_peak_2903
chr10	3235290	3235539	250	15.00	3.25073	2.26750	1.06752	C7KUGACXX_6_7955.sorted.filtered_peak_2904
chr10	3239730	3240239	510	23.42	7.54022	3.26931	4.97935	C7KUGACXX_6_7955.sorted.filtered_peak_2905
chr10	3269786	3270377	592	26.41	10.37309	3.98571	7.65808	C7KUGACXX_6_7955.sorted.filtered_peak_2906
chr10	3281852	3282109	258	19.97	5.75159	2.95635	3.25806	C7KUGACXX_6_7955.sorted.filtered_peak_2907
chr10	3664542	3664919	378	14.05	3.59115	2.47136	1.33220	C7KUGACXX_6_7955.sorted.filtered_peak_2908
chr10	3710804	3711443	640	20.21	5.87040	2.96063	3.38586	C7KUGACXX_6_7955.sorted.filtered_peak_2909
chr10	3782318	3782594	277	14.77	4.36327	2.76167	2.01661	C7KUGACXX_6_7955.sorted.filtered_peak_2910
chr10	3799530	3800627	1098	30.22	9.50271	3.37590	6.82988	C7KUGACXX_6_7955.sorted.filtered_peak_2911
chr10	3819296	3819568	273	25.13	4.90823	2.39570	2.49386	C7KUGACXX_6_7955.sorted.filtered_peak_2912
chr10	3827266	3827935	670	83.83	31.74185	4.34622	28.46555	C7KUGACXX_6_7955.sorted.filtered_peak_2913
chr10	3846734	3846983	250	27.95	4.47130	2.17961	2.09949	C7KUGACXX_6_7955.sorted.filtered_peak_2914
chr10	3847317	3847884	568	37.09	8.00455	2.68549	5.40033	C7KUGACXX_6_7955.sorted.filtered_peak_2915
chr10	3852316	3852972	657	33.40	6.56312	2.51162	4.02757	C7KUGACXX_6_7955.sorted.filtered_peak_2916
chr10	3871029	3871350	322	20.45	6.35326	3.14127	3.82047	C7KUGACXX_6_7955.sorted.filtered_peak_2917
chr10	3894506	3895003	498	32.11	13.08436	4.28986	10.27346	C7KUGACXX_6_7955.sorted.filtered_peak_2918
chr10	3915998	3916267	270	25.13	6.76163	2.95186	4.20597	C7KUGACXX_6_7955.sorted.filtered_peak_2919
chr10	3930045	3930462	418	25.61	9.00389	3.59234	6.35735	C7KUGACXX_6_7955.sorted.filtered_peak_2920
chr10	3934616	3935027	412	22.94	6.62078	3.03785	4.08465	C7KUGACXX_6_7955.sorted.filtered_peak_2921
chr10	3944042	3945058	1017	15.99	4.75410	2.84180	2.35360	C7KUGACXX_6_7955.sorted.filtered_peak_2922
chr10	3977389	3977676	288	21.83	7.63010	3.50753	5.01885	C7KUGACXX_6_7955.sorted.filtered_peak_2923
chr10	3988068	3988421	354	18.32	5.04946	2.78654	2.63147	C7KUGACXX_6_7955.sorted.filtered_peak_2924
chr10	4003280	4003849	570	14.95	3.74163	2.47950	1.46723	C7KUGACXX_6_7955.sorted.filtered_peak_2925
chr10	4014993	4015354	362	18.98	5.10433	2.77130	2.67400	C7KUGACXX_6_7955.sorted.filtered_peak_2926
chr10	4173719	4174266	548	21.48	5.19129	2.63641	2.77083	C7KUGACXX_6_7955.sorted.filtered_peak_2927
chr10	4276928	4277308	381	16.80	5.12265	2.91822	2.70886	C7KUGACXX_6_7955.sorted.filtered_peak_2928
chr10	4891829	4892423	595	19.45	5.62741	2.92301	3.16448	C7KUGACXX_6_7955.sorted.filtered_peak_2929
chr10	5114186	5114486	301	13.30	3.72117	2.58143	1.44026	C7KUGACXX_6_7955.sorted.filtered_peak_2930
chr10	5136656	5137085	430	18.41	4.70358	2.65726	2.31070	C7KUGACXX_6_7955.sorted.filtered_peak_2931
chr10	5174200	5174566	367	13.30	3.73109	2.58641	1.44300	C7KUGACXX_6_7955.sorted.filtered_peak_2932
chr10	5326534	5326783	250	15.91	4.23174	2.62668	1.88911	C7KUGACXX_6_7955.sorted.filtered_peak_2933
chr10	5333658	5334328	671	22.75	7.22843	3.25025	4.65795	C7KUGACXX_6_7955.sorted.filtered_peak_2934
chr10	5339266	5339741	476	22.94	8.79402	3.76070	6.16165	C7KUGACXX_6_7955.sorted.filtered_peak_2935
chr10	5359694	5360107	414	14.77	4.21656	2.69993	1.87656	C7KUGACXX_6_7955.sorted.filtered_peak_2936
chr10	5454210	5454664	455	20.98	6.82049	3.24197	4.28107	C7KUGACXX_6_7955.sorted.filtered_peak_2937
chr10	5489204	5489922	719	19.74	4.42541	2.47849	2.06375	C7KUGACXX_6_7955.sorted.filtered_peak_2938
chr10	5606093	5606857	765	20.73	5.60947	2.84181	3.13821	C7KUGACXX_6_7955.sorted.filtered_peak_2939
chr10	5665113	5665419	307	20.02	5.96105	3.02983	3.45309	C7KUGACXX_6_7955.sorted.filtered_peak_2940
chr10	5670807	5671163	357	18.32	4.49887	2.58713	2.12163	C7KUGACXX_6_7955.sorted.filtered_peak_2941
chr10	5671579	5672155	577	19.43	5.00312	2.69288	2.59665	C7KUGACXX_6_7955.sorted.filtered_peak_2942
chr10	5708280	5708821	542	13.81	3.61100	2.49223	1.35725	C7KUGACXX_6_7955.sorted.filtered_peak_2943
chr10	5726342	5727780	1439	40.22	12.92938	3.42086	10.17737	C7KUGACXX_6_7955.sorted.filtered_peak_2944
chr10	5734452	5735118	667	18.64	5.88974	3.10762	3.38891	C7KUGACXX_6_7955.sorted.filtered_peak_2945
chr10	5855044	5856150	1107	52.21	18.39720	3.86855	15.47175	C7KUGACXX_6_7955.sorted.filtered_peak_2946
chr10	5915491	5915770	280	20.32	8.19199	3.85689	5.56170	C7KUGACXX_6_7955.sorted.filtered_peak_2947
chr10	5931579	5932380	802	71.84	36.40589	5.58406	33.03395	C7KUGACXX_6_7955.sorted.filtered_peak_2948
chr10	6019410	6020159	750	31.36	9.78619	3.37470	7.10690	C7KUGACXX_6_7955.sorted.filtered_peak_2949
chr10	6056355	6056874	520	18.79	6.06791	3.16741	3.55511	C7KUGACXX_6_7955.sorted.filtered_peak_2950
chr10	6080196	6080713	518	23.27	6.31472	2.92833	3.78415	C7KUGACXX_6_7955.sorted.filtered_peak_2951
chr10	6087218	6087672	455	18.85	3.48756	2.18817	1.25847	C7KUGACXX_6_7955.sorted.filtered_peak_2952
chr10	6092721	6093453	733	60.64	19.28909	3.76483	16.29568	C7KUGACXX_6_7955.sorted.filtered_peak_2953
chr10	6094704	6095100	397	31.10	3.97666	1.97811	1.66553	C7KUGACXX_6_7955.sorted.filtered_peak_2954
chr10	6104039	6104652	614	33.14	8.66443	3.00991	6.02359	C7KUGACXX_6_7955.sorted.filtered_peak_2955
chr10	6114497	6114910	414	24.52	6.24880	2.82317	3.72994	C7KUGACXX_6_7955.sorted.filtered_peak_2956
chr10	6128335	6128639	305	29.63	5.27354	2.33814	2.81926	C7KUGACXX_6_7955.sorted.filtered_peak_2957
chr10	6130613	6131190	578	53.69	21.38767	4.50378	18.34083	C7KUGACXX_6_7955.sorted.filtered_peak_2958
chr10	6150963	6151216	254	18.49	6.47868	3.36813	3.93451	C7KUGACXX_6_7955.sorted.filtered_peak_2959
chr10	6172007	6172373	367	17.10	4.97606	2.84401	2.56546	C7KUGACXX_6_7955.sorted.filtered_peak_2960
chr10	6178031	6178310	280	16.46	3.80809	2.42212	1.51633	C7KUGACXX_6_7955.sorted.filtered_peak_2961
chr10	6186639	6187238	600	34.50	11.27622	3.54656	8.54564	C7KUGACXX_6_7955.sorted.filtered_peak_2962
chr10	6193182	6193713	532	21.28	7.31862	3.39480	4.75320	C7KUGACXX_6_7955.sorted.filtered_peak_2963
chr10	6205366	6206331	966	51.45	23.82886	5.11899	20.73137	C7KUGACXX_6_7955.sorted.filtered_peak_2964
chr10	6215254	6215522	269	18.09	4.93418	2.76809	2.51524	C7KUGACXX_6_7955.sorted.filtered_peak_2965
chr10	6243531	6243935	405	33.79	6.32047	2.45170	3.79049	C7KUGACXX_6_7955.sorted.filtered_peak_2966
chr10	6244374	6245646	1273	36.03	7.81381	2.68768	5.21035	C7KUGACXX_6_7955.sorted.filtered_peak_2967
chr10	6281121	6281538	418	16.77	5.76461	3.21452	3.27370	C7KUGACXX_6_7955.sorted.filtered_peak_2968
chr10	6309319	6309568	250	23.44	5.60267	2.68184	3.12959	C7KUGACXX_6_7955.sorted.filtered_peak_2969
chr10	6312178	6312791	614	43.82	16.74655	4.18547	13.84110	C7KUGACXX_6_7955.sorted.filtered_peak_2970
chr10	6317170	6317628	459	35.75	12.66658	3.86645	9.86913	C7KUGACXX_6_7955.sorted.filtered_peak_2971
chr10	6333579	6333954	376	20.05	7.98910	3.80692	5.36608	C7KUGACXX_6_7955.sorted.filtered_peak_2972
chr10	6342108	6342618	511	15.75	4.64864	2.80860	2.26708	C7KUGACXX_6_7955.sorted.filtered_peak_2973
chr10	6389625	6390628	1004	30.67	10.87470	3.66104	8.18141	C7KUGACXX_6_7955.sorted.filtered_peak_2974
chr10	6443657	6444039	383	17.80	5.60640	3.05263	3.13864	C7KUGACXX_6_7955.sorted.filtered_peak_2975
chr10	6451930	6452592	663	24.39	9.00178	3.75914	6.32839	C7KUGACXX_6_7955.sorted.filtered_peak_2976
chr10	6487733	6488073	341	16.95	5.88754	3.24691	3.39058	C7KUGACXX_6_7955.sorted.filtered_peak_2977
chr10	6515339	6516251	913	32.65	12.31681	4.04780	9.51579	C7KUGACXX_6_7955.sorted.filtered_peak_2978
chr10	6534164	6534445	282	22.58	5.69079	2.75733	3.21245	C7KUGACXX_6_7955.sorted.filtered_peak_2979
chr10	6535511	6535760	250	22.47	4.68932	2.43236	2.30771	C7KUGACXX_6_7955.sorted.filtered_peak_2980
chr10	6540724	6541282	559	28.34	8.59223	3.19271	6.00064	C7KUGACXX_6_7955.sorted.filtered_peak_2981
chr10	6549285	6549619	335	23.62	8.79355	3.73353	6.13946	C7KUGACXX_6_7955.sorted.filtered_peak_2982
chr10	6572130	6572686	557	32.08	13.20822	4.34007	10.38920	C7KUGACXX_6_7955.sorted.filtered_peak_2983
chr10	6584946	6585951	1006	32.11	11.10758	3.70567	8.37130	C7KUGACXX_6_7955.sorted.filtered_peak_2984
chr10	6600098	6600656	559	32.22	11.70886	3.88360	8.94197	C7KUGACXX_6_7955.sorted.filtered_peak_2985
chr10	6620226	6620486	261	25.10	4.37062	2.23896	2.01747	C7KUGACXX_6_7955.sorted.filtered_peak_2986
chr10	6621978	6622915	938	27.50	4.89898	2.29489	2.50200	C7KUGACXX_6_7955.sorted.filtered_peak_2987
chr10	6625440	6625738	299	29.02	6.30987	2.61990	3.78901	C7KUGACXX_6_7955.sorted.filtered_peak_2988
chr10	6633989	6634523	535	27.83	9.26869	3.53882	6.58863	C7KUGACXX_6_7955.sorted.filtered_peak_2989
chr10	6685897	6686181	285	21.19	7.35010	3.45623	4.75664	C7KUGACXX_6_7955.sorted.filtered_peak_2990
chr10	6689781	6690169	389	16.89	5.05668	2.89715	2.63449	C7KUGACXX_6_7955.sorted.filtered_peak_2991
chr10	6707859	6708240	382	23.99	8.67663	3.66894	6.02272	C7KUGACXX_6_7955.sorted.filtered_peak_2992
chr10	6720234	6720632	399	15.93	5.21768	3.05311	2.77586	C7KUGACXX_6_7955.sorted.filtered_peak_2993
chr10	6961931	6962263	333	28.20	11.31792	4.16204	8.55860	C7KUGACXX_6_7955.sorted.filtered_peak_2994
chr10	6969454	6970491	1038	28.53	9.05248	3.27548	6.44636	C7KUGACXX_6_7955.sorted.filtered_peak_2995
chr10	7000690	7001012	323	17.69	5.39389	2.97949	2.93744	C7KUGACXX_6_7955.sorted.filtered_peak_2996
chr10	7015877	7016319	443	24.98	8.78417	3.57370	6.15268	C7KUGACXX_6_7955.sorted.filtered_peak_2997
chr10	7087979	7088817	839	27.64	9.20155	3.47690	6.55115	C7KUGACXX_6_7955.sorted.filtered_peak_2998
chr10	7163091	7163500	410	17.02	5.26188	2.97458	2.81937	C7KUGACXX_6_7955.sorted.filtered_peak_2999
chr10	7234944	7235385	442	18.36	5.06327	2.80014	2.63151	C7KUGACXX_6_7955.sorted.filtered_peak_3000
chr10	7300928	7301455	528	22.69	5.93732	2.81239	3.45510	C7KUGACXX_6_7955.sorted.filtered_peak_3001
chr10	7311171	7311997	827	36.87	15.73157	4.47295	12.87353	C7KUGACXX_6_7955.sorted.filtered_peak_3002
chr10	7430884	7431611	728	13.50	3.67548	2.54548	1.41666	C7KUGACXX_6_7955.sorted.filtered_peak_3003
chr10	7451252	7451653	402	31.26	7.23145	2.75528	4.65670	C7KUGACXX_6_7955.sorted.filtered_peak_3004
chr10	7452807	7453210	404	23.91	3.88471	2.13685	1.59503	C7KUGACXX_6_7955.sorted.filtered_peak_3005
chr10	7513909	7514331	423	16.54	4.97575	2.89294	2.55548	C7KUGACXX_6_7955.sorted.filtered_peak_3006
chr10	7526328	7526849	522	45.58	20.45679	5.00407	17.42512	C7KUGACXX_6_7955.sorted.filtered_peak_3007
chr10	7527035	7527304	270	21.49	4.46210	2.40937	2.09252	C7KUGACXX_6_7955.sorted.filtered_peak_3008
chr10	7567366	7567698	333	17.08	4.34148	2.59320	1.99307	C7KUGACXX_6_7955.sorted.filtered_peak_3009
chr10	7729046	7729573	528	19.72	7.81821	3.74884	5.21892	C7KUGACXX_6_7955.sorted.filtered_peak_3010
chr10	7829802	7830778	977	40.78	16.05095	3.96709	13.23545	C7KUGACXX_6_7955.sorted.filtered_peak_3011
chr10	7860200	7860654	455	41.05	19.09781	5.09646	16.10214	C7KUGACXX_6_7955.sorted.filtered_peak_3012
chr10	8095386	8096041	656	40.91	7.76532	2.50964	5.17037	C7KUGACXX_6_7955.sorted.filtered_peak_3013
chr10	8096416	8096957	542	31.32	4.01147	1.98066	1.70205	C7KUGACXX_6_7955.sorted.filtered_peak_3014
chr10	8103393	8103829	437	24.46	3.79097	2.09021	1.51690	C7KUGACXX_6_7955.sorted.filtered_peak_3015
chr10	8130518	8130848	331	17.93	6.54573	3.42502	4.01011	C7KUGACXX_6_7955.sorted.filtered_peak_3016
chr10	8173324	8173729	406	19.42	4.91486	2.67855	2.49609	C7KUGACXX_6_7955.sorted.filtered_peak_3017
chr10	8175248	8175614	367	21.52	4.52739	2.43148	2.14821	C7KUGACXX_6_7955.sorted.filtered_peak_3018
chr10	8179011	8179899	889	18.27	3.77350	2.31325	1.49889	C7KUGACXX_6_7955.sorted.filtered_peak_3019
chr10	8201652	8202056	405	13.00	3.42052	2.45929	1.20906	C7KUGACXX_6_7955.sorted.filtered_peak_3020
chr10	8225152	8225766	615	23.46	9.07053	3.89204	6.38678	C7KUGACXX_6_7955.sorted.filtered_peak_3021
chr10	8280848	8281419	572	19.79	5.27086	2.76158	2.83998	C7KUGACXX_6_7955.sorted.filtered_peak_3022
chr10	8286949	8287439	491	18.26	4.81123	2.69251	2.42714	C7KUGACXX_6_7955.sorted.filtered_peak_3023
chr10	8374009	8374832	824	57.34	24.80162	4.79039	21.69656	C7KUGACXX_6_7955.sorted.filtered_peak_3024
chr10	8402271	8402752	482	26.90	8.64394	3.39202	6.00315	C7KUGACXX_6_7955.sorted.filtered_peak_3025
chr10	8444457	8445081	625	26.39	5.71779	2.57854	3.23121	C7KUGACXX_6_7955.sorted.filtered_peak_3026
chr10	8446622	8447097	476	33.45	10.18770	3.37712	7.48109	C7KUGACXX_6_7955.sorted.filtered_peak_3027
chr10	8458101	8458766	666	29.83	10.54828	3.72458	7.83320	C7KUGACXX_6_7955.sorted.filtered_peak_3028
chr10	8480564	8480968	405	16.15	5.34879	3.09079	2.89089	C7KUGACXX_6_7955.sorted.filtered_peak_3029
chr10	9741939	9742282	344	14.22	4.00063	2.64091	1.69567	C7KUGACXX_6_7955.sorted.filtered_peak_3030
chr10	11187298	11187745	448	31.42	7.96709	2.91544	5.36862	C7KUGACXX_6_7955.sorted.filtered_peak_3031
chr10	11191546	11191927	382	26.12	5.01157	2.37776	2.60001	C7KUGACXX_6_7955.sorted.filtered_peak_3032
chr10	11192543	11192804	262	24.57	5.21218	2.50419	2.77618	C7KUGACXX_6_7955.sorted.filtered_peak_3033
chr10	11205069	11205515	447	51.75	13.31309	3.17018	10.47728	C7KUGACXX_6_7955.sorted.filtered_peak_3034
chr10	11220558	11221115	558	54.82	16.04755	3.45580	13.14898	C7KUGACXX_6_7955.sorted.filtered_peak_3035
chr10	11267895	11268808	914	18.69	4.05218	2.39562	1.73784	C7KUGACXX_6_7955.sorted.filtered_peak_3036
chr10	11277840	11278192	353	18.87	3.74029	2.27646	1.46939	C7KUGACXX_6_7955.sorted.filtered_peak_3037
chr10	11312227	11312943	717	19.39	4.96780	2.68679	2.55729	C7KUGACXX_6_7955.sorted.filtered_peak_3038
chr10	11445074	11445504	431	34.79	16.76090	5.18749	13.82037	C7KUGACXX_6_7955.sorted.filtered_peak_3039
chr10	11450176	11450434	259	14.04	3.67517	2.51077	1.41140	C7KUGACXX_6_7955.sorted.filtered_peak_3040
chr10	11514180	11514433	254	15.56	5.00179	2.98814	2.57915	C7KUGACXX_6_7955.sorted.filtered_peak_3041
chr10	11726679	11727541	863	18.42	4.76221	2.68150	2.36092	C7KUGACXX_6_7955.sorted.filtered_peak_3042
chr10	11752584	11752988	405	13.78	3.89144	2.62605	1.59979	C7KUGACXX_6_7955.sorted.filtered_peak_3043
chr10	11799930	11800270	341	16.08	4.89589	2.88282	2.49955	C7KUGACXX_6_7955.sorted.filtered_peak_3044
chr10	11905670	11906192	523	27.42	11.39535	4.19223	8.65974	C7KUGACXX_6_7955.sorted.filtered_peak_3045
chr10	12084720	12085550	831	78.04	36.46378	5.45609	33.05042	C7KUGACXX_6_7955.sorted.filtered_peak_3046
chr10	12110515	12111418	904	47.26	24.91642	5.67363	21.80562	C7KUGACXX_6_7955.sorted.filtered_peak_3047
chr10	12164674	12165222	549	15.65	5.06832	3.00642	2.63906	C7KUGACXX_6_7955.sorted.filtered_peak_3048
chr10	12171173	12172168	996	46.34	22.10422	4.97742	19.08737	C7KUGACXX_6_7955.sorted.filtered_peak_3049
chr10	12223242	12223719	478	21.96	8.09833	3.59570	5.50319	C7KUGACXX_6_7955.sorted.filtered_peak_3050
chr10	12237350	12238570	1221	38.53	15.01468	4.15872	12.17856	C7KUGACXX_6_7955.sorted.filtered_peak_3051
chr10	12257028	12257306	279	14.76	4.34125	2.75140	1.99788	C7KUGACXX_6_7955.sorted.filtered_peak_3052
chr10	12304525	12304807	283	16.60	4.07633	2.51876	1.75634	C7KUGACXX_6_7955.sorted.filtered_peak_3053
chr10	12306259	12306748	490	26.18	9.86271	3.90536	7.14311	C7KUGACXX_6_7955.sorted.filtered_peak_3054
chr10	12390883	12391863	981	40.10	12.27511	3.48852	9.48811	C7KUGACXX_6_7955.sorted.filtered_peak_3055
chr10	12392569	12392857	289	31.86	7.19623	2.72489	4.62082	C7KUGACXX_6_7955.sorted.filtered_peak_3056
chr10	12401465	12401885	421	13.00	3.25257	2.37910	1.06813	C7KUGACXX_6_7955.sorted.filtered_peak_3057
chr10	12408036	12408309	274	17.44	6.18510	3.33595	3.66260	C7KUGACXX_6_7955.sorted.filtered_peak_3058
chr10	12490541	12491385	845	45.54	21.57656	5.16985	18.54144	C7KUGACXX_6_7955.sorted.filtered_peak_3059
chr10	12556167	12556451	285	15.11	4.74171	2.91396	2.33244	C7KUGACXX_6_7955.sorted.filtered_peak_3060
chr10	12629995	12630720	726	18.11	4.62406	2.64428	2.24316	C7KUGACXX_6_7955.sorted.filtered_peak_3061
chr10	12636452	12637004	553	23.74	8.45555	3.63015	5.80282	C7KUGACXX_6_7955.sorted.filtered_peak_3062
chr10	12647526	12648307	782	16.50	4.55457	2.71984	2.17739	C7KUGACXX_6_7955.sorted.filtered_peak_3063
chr10	12698550	12698819	270	19.54	6.27541	3.18373	3.75012	C7KUGACXX_6_7955.sorted.filtered_peak_3064
chr10	12753015	12753289	275	17.80	4.50854	2.62343	2.13171	C7KUGACXX_6_7955.sorted.filtered_peak_3065
chr10	13116861	13117273	413	13.78	3.99353	2.67423	1.66891	C7KUGACXX_6_7955.sorted.filtered_peak_3066
chr10	13141591	13142265	675	32.80	10.69270	3.57547	7.95685	C7KUGACXX_6_7955.sorted.filtered_peak_3067
chr10	13158221	13158729	509	16.53	5.58752	3.14402	3.13192	C7KUGACXX_6_7955.sorted.filtered_peak_3068
chr10	13203004	13203722	719	45.18	21.11225	5.12352	18.07252	C7KUGACXX_6_7955.sorted.filtered_peak_3069
chr10	13341767	13342277	511	36.34	10.70941	3.31994	7.98922	C7KUGACXX_6_7955.sorted.filtered_peak_3070
chr10	13343877	13344672	796	48.91	18.56232	4.27780	15.58972	C7KUGACXX_6_7955.sorted.filtered_peak_3071
chr10	13382275	13382717	443	14.04	3.77185	2.55187	1.49013	C7KUGACXX_6_7955.sorted.filtered_peak_3072
chr10	13389415	13391136	1722	30.41	7.05715	2.69584	4.53295	C7KUGACXX_6_7955.sorted.filtered_peak_3073
chr10	13413885	13414227	343	17.02	5.92621	3.25895	3.42595	C7KUGACXX_6_7955.sorted.filtered_peak_3074
chr10	13482355	13482832	478	15.09	3.71499	2.45922	1.44072	C7KUGACXX_6_7955.sorted.filtered_peak_3075
chr10	13628486	13629115	630	32.36	14.30034	4.41701	11.51299	C7KUGACXX_6_7955.sorted.filtered_peak_3076
chr10	13828941	13829540	600	39.01	16.81776	4.67438	13.89232	C7KUGACXX_6_7955.sorted.filtered_peak_3077
chr10	13837303	13837642	340	14.10	3.78673	2.55115	1.50934	C7KUGACXX_6_7955.sorted.filtered_peak_3078
chr10	14051344	14052005	662	23.73	7.30711	3.18216	4.74436	C7KUGACXX_6_7955.sorted.filtered_peak_3079
chr10	14226856	14227754	899	29.47	9.90006	3.57069	7.19954	C7KUGACXX_6_7955.sorted.filtered_peak_3080
chr10	14239001	14239256	256	18.67	6.85242	3.51288	4.28319	C7KUGACXX_6_7955.sorted.filtered_peak_3081
chr10	14541025	14541431	407	19.60	6.55265	3.28809	4.01131	C7KUGACXX_6_7955.sorted.filtered_peak_3082
chr10	14585109	14585378	270	16.89	4.22936	2.56252	1.89035	C7KUGACXX_6_7955.sorted.filtered_peak_3083
chr10	14598475	14598932	458	22.13	5.65284	2.77134	3.17577	C7KUGACXX_6_7955.sorted.filtered_peak_3084
chr10	14604160	14604692	533	20.48	4.51212	2.47179	2.13964	C7KUGACXX_6_7955.sorted.filtered_peak_3085
chr10	14606244	14606506	263	20.07	4.14441	2.36361	1.81764	C7KUGACXX_6_7955.sorted.filtered_peak_3086
chr10	14613822	14614455	634	24.63	6.16260	2.79594	3.64464	C7KUGACXX_6_7955.sorted.filtered_peak_3087
chr10	14625205	14625734	530	24.45	5.38129	2.55211	2.93867	C7KUGACXX_6_7955.sorted.filtered_peak_3088
chr10	14630099	14630478	380	24.23	5.00098	2.45868	2.57589	C7KUGACXX_6_7955.sorted.filtered_peak_3089
chr10	14646147	14646735	589	33.60	8.24340	2.88689	5.62490	C7KUGACXX_6_7955.sorted.filtered_peak_3090
chr10	14690054	14690781	728	36.65	13.05647	3.97879	10.21130	C7KUGACXX_6_7955.sorted.filtered_peak_3091
chr10	14701637	14702123	487	29.74	10.57414	3.78892	7.83841	C7KUGACXX_6_7955.sorted.filtered_peak_3092
chr10	14811030	14811292	263	15.96	4.89447	2.91319	2.47568	C7KUGACXX_6_7955.sorted.filtered_peak_3093
chr10	14879530	14880577	1048	59.28	27.39370	5.06479	24.22885	C7KUGACXX_6_7955.sorted.filtered_peak_3094
chr10	14920344	14921036	693	51.65	21.06822	4.55469	18.03773	C7KUGACXX_6_7955.sorted.filtered_peak_3095
chr10	14995707	14996558	852	39.49	14.16512	3.82774	11.35769	C7KUGACXX_6_7955.sorted.filtered_peak_3096
chr10	15001157	15002178	1022	52.68	22.48948	4.89720	19.39267	C7KUGACXX_6_7955.sorted.filtered_peak_3097
chr10	15126584	15126856	273	17.43	5.00301	2.83953	2.57915	C7KUGACXX_6_7955.sorted.filtered_peak_3098
chr10	15130463	15131002	540	20.73	6.81607	3.23280	4.29107	C7KUGACXX_6_7955.sorted.filtered_peak_3099
chr10	15138728	15139849	1122	59.71	27.61039	5.10782	24.43593	C7KUGACXX_6_7955.sorted.filtered_peak_3100
chr10	15148493	15148924	432	17.14	4.97880	2.83996	2.56765	C7KUGACXX_6_7955.sorted.filtered_peak_3101
chr10	15210308	15212182	1875	44.70	11.95150	3.04827	9.24613	C7KUGACXX_6_7955.sorted.filtered_peak_3102
chr10	15250885	15251293	409	36.23	15.71642	4.72917	12.79726	C7KUGACXX_6_7955.sorted.filtered_peak_3103
chr10	15251752	15252102	351	22.34	6.19961	2.95063	3.67980	C7KUGACXX_6_7955.sorted.filtered_peak_3104
chr10	15786328	15786613	286	14.85	3.56765	2.41139	1.31327	C7KUGACXX_6_7955.sorted.filtered_peak_3105
chr10	15901833	15902835	1003	24.96	8.55914	3.38957	5.98078	C7KUGACXX_6_7955.sorted.filtered_peak_3106
chr10	16478475	16479366	892	32.49	10.54579	3.36297	7.90001	C7KUGACXX_6_7955.sorted.filtered_peak_3107
chr10	16819528	16819777	250	17.40	4.66916	2.71097	2.27613	C7KUGACXX_6_7955.sorted.filtered_peak_3108
chr10	16829207	16829891	685	19.44	6.33123	3.17260	3.83288	C7KUGACXX_6_7955.sorted.filtered_peak_3109
chr10	16859050	16859987	938	90.44	47.80248	6.02193	44.13556	C7KUGACXX_6_7955.sorted.filtered_peak_3110
chr10	16869954	16870406	453	13.97	4.09518	2.70748	1.75813	C7KUGACXX_6_7955.sorted.filtered_peak_3111
chr10	16885301	16885628	328	17.55	6.33774	3.35593	3.82446	C7KUGACXX_6_7955.sorted.filtered_peak_3112
chr10	17044145	17044394	250	20.14	5.35175	2.78898	2.90033	C7KUGACXX_6_7955.sorted.filtered_peak_3113
chr10	17044959	17045452	494	22.94	6.96774	3.13233	4.42434	C7KUGACXX_6_7955.sorted.filtered_peak_3114
chr10	17065402	17065816	415	33.57	9.31544	3.15925	6.63970	C7KUGACXX_6_7955.sorted.filtered_peak_3115
chr10	17068783	17069306	524	36.04	9.78442	3.07864	7.13043	C7KUGACXX_6_7955.sorted.filtered_peak_3116
chr10	17071564	17071831	268	27.92	6.95317	2.85543	4.38523	C7KUGACXX_6_7955.sorted.filtered_peak_3117
chr10	17243054	17243846	793	33.70	11.06639	3.48321	8.36960	C7KUGACXX_6_7955.sorted.filtered_peak_3118
chr10	17248282	17248623	342	21.33	4.74096	2.50095	2.35005	C7KUGACXX_6_7955.sorted.filtered_peak_3119
chr10	17258184	17258708	525	21.17	7.68806	3.53776	5.10211	C7KUGACXX_6_7955.sorted.filtered_peak_3120
chr10	17269767	17270781	1015	40.91	6.28001	2.23622	3.77221	C7KUGACXX_6_7955.sorted.filtered_peak_3121
chr10	17271970	17272905	936	54.92	12.77959	2.98067	9.95609	C7KUGACXX_6_7955.sorted.filtered_peak_3122
chr10	17470631	17471155	525	34.68	12.08871	3.79080	9.30792	C7KUGACXX_6_7955.sorted.filtered_peak_3123
chr10	17485781	17486440	660	18.02	5.77581	3.09941	3.29409	C7KUGACXX_6_7955.sorted.filtered_peak_3124
chr10	17495095	17495414	320	17.34	3.88565	2.40324	1.58916	C7KUGACXX_6_7955.sorted.filtered_peak_3125
chr10	17496353	17496741	389	19.89	5.29580	2.77605	2.85450	C7KUGACXX_6_7955.sorted.filtered_peak_3126
chr10	17551255	17551532	278	21.26	5.28011	2.69896	2.83003	C7KUGACXX_6_7955.sorted.filtered_peak_3127
chr10	17553339	17553658	320	18.77	3.79316	2.30124	1.51228	C7KUGACXX_6_7955.sorted.filtered_peak_3128
chr10	17649331	17649878	548	15.68	4.91244	2.93463	2.50283	C7KUGACXX_6_7955.sorted.filtered_peak_3129
chr10	17658816	17659845	1030	15.94	4.16026	2.59195	1.83090	C7KUGACXX_6_7955.sorted.filtered_peak_3130
chr10	17685594	17686352	759	53.32	23.12113	4.85563	20.04158	C7KUGACXX_6_7955.sorted.filtered_peak_3131
chr10	17690615	17690881	267	24.12	4.14062	2.20754	1.80715	C7KUGACXX_6_7955.sorted.filtered_peak_3132
chr10	18760679	18760934	256	14.34	4.22323	2.73227	1.89268	C7KUGACXX_6_7955.sorted.filtered_peak_3133
chr10	18940252	18940904	653	42.11	17.04298	4.36538	14.13719	C7KUGACXX_6_7955.sorted.filtered_peak_3134
chr10	18947724	18948853	1130	40.70	14.31697	3.75610	11.50774	C7KUGACXX_6_7955.sorted.filtered_peak_3135
chr10	19683158	19683634	477	13.47	3.44492	2.43858	1.22031	C7KUGACXX_6_7955.sorted.filtered_peak_3136
chr10	21784597	21785282	686	22.64	6.13497	2.84228	3.66983	C7KUGACXX_6_7955.sorted.filtered_peak_3137
chr10	21822574	21823404	831	46.65	18.35586	4.30789	15.40648	C7KUGACXX_6_7955.sorted.filtered_peak_3138
chr10	21991633	21992089	457	16.57	5.66631	3.17771	3.19220	C7KUGACXX_6_7955.sorted.filtered_peak_3139
chr10	22030009	22030295	287	20.04	6.03922	3.05815	3.52671	C7KUGACXX_6_7955.sorted.filtered_peak_3140
chr10	22087011	22087604	594	14.13	3.89303	2.59738	1.60339	C7KUGACXX_6_7955.sorted.filtered_peak_3141
chr10	22278354	22278803	450	14.75	4.57001	2.84964	2.19339	C7KUGACXX_6_7955.sorted.filtered_peak_3142
chr10	22291907	22292951	1045	37.87	13.29683	3.71801	10.51394	C7KUGACXX_6_7955.sorted.filtered_peak_3143
chr10	22517984	22518725	742	36.84	12.34069	3.76682	9.52421	C7KUGACXX_6_7955.sorted.filtered_peak_3144
chr10	22519411	22519986	576	20.73	3.65993	2.17543	1.39998	C7KUGACXX_6_7955.sorted.filtered_peak_3145
chr10	22540641	22542261	1621	21.72	5.37475	2.68876	2.93197	C7KUGACXX_6_7955.sorted.filtered_peak_3146
chr10	22605058	22605757	700	41.12	12.89289	3.56933	10.08374	C7KUGACXX_6_7955.sorted.filtered_peak_3147
chr10	22610421	22610753	333	25.72	4.12642	2.14825	1.80556	C7KUGACXX_6_7955.sorted.filtered_peak_3148
chr10	22614383	22614840	458	27.53	5.58922	2.48478	3.12844	C7KUGACXX_6_7955.sorted.filtered_peak_3149
chr10	22622069	22622498	430	23.71	6.13382	2.82265	3.63556	C7KUGACXX_6_7955.sorted.filtered_peak_3150
chr10	22629013	22629990	978	32.82	8.51838	2.90269	5.93671	C7KUGACXX_6_7955.sorted.filtered_peak_3151
chr10	22725768	22726827	1060	31.94	8.94280	3.11770	6.29955	C7KUGACXX_6_7955.sorted.filtered_peak_3152
chr10	22794813	22795563	751	16.30	5.51992	3.13001	3.06327	C7KUGACXX_6_7955.sorted.filtered_peak_3153
chr10	22859664	22859913	250	17.33	4.54141	2.66176	2.16486	C7KUGACXX_6_7955.sorted.filtered_peak_3154
chr10	22862822	22863131	310	18.28	4.97744	2.77771	2.54654	C7KUGACXX_6_7955.sorted.filtered_peak_3155
chr10	22885834	22886413	580	17.40	4.68275	2.71177	2.29423	C7KUGACXX_6_7955.sorted.filtered_peak_3156
chr10	22895228	22895538	311	25.84	9.15508	3.67028	6.47772	C7KUGACXX_6_7955.sorted.filtered_peak_3157
chr10	22900670	22901121	452	30.43	9.72406	3.45335	7.03458	C7KUGACXX_6_7955.sorted.filtered_peak_3158
chr10	22919442	22919968	527	30.04	6.79562	2.68836	4.25689	C7KUGACXX_6_7955.sorted.filtered_peak_3159
chr10	22923060	22923449	390	29.90	7.43049	2.85815	4.85659	C7KUGACXX_6_7955.sorted.filtered_peak_3160
chr10	22935099	22935791	693	30.11	8.55340	3.11426	5.94053	C7KUGACXX_6_7955.sorted.filtered_peak_3161
chr10	22938411	22938660	250	20.74	3.53931	2.13500	1.29566	C7KUGACXX_6_7955.sorted.filtered_peak_3162
chr10	22944148	22944892	745	22.60	5.44175	2.65053	3.00508	C7KUGACXX_6_7955.sorted.filtered_peak_3163
chr10	22955385	22956182	798	24.31	7.56397	3.18848	5.01178	C7KUGACXX_6_7955.sorted.filtered_peak_3164
chr10	22970697	22971805	1109	33.34	10.05671	3.30367	7.37724	C7KUGACXX_6_7955.sorted.filtered_peak_3165
chr10	22972362	22972738	377	21.52	3.87202	2.21096	1.58572	C7KUGACXX_6_7955.sorted.filtered_peak_3166
chr10	22982336	22982749	414	17.97	4.37084	2.55501	2.01596	C7KUGACXX_6_7955.sorted.filtered_peak_3167
chr10	22989981	22990299	319	17.97	4.59104	2.63915	2.21080	C7KUGACXX_6_7955.sorted.filtered_peak_3168
chr10	22990537	22990852	316	16.22	3.67146	2.38002	1.40213	C7KUGACXX_6_7955.sorted.filtered_peak_3169
chr10	23003164	23003716	553	32.78	10.63484	3.42389	7.96969	C7KUGACXX_6_7955.sorted.filtered_peak_3170
chr10	23277849	23278130	282	19.39	5.73372	2.98003	3.25356	C7KUGACXX_6_7955.sorted.filtered_peak_3171
chr10	23384395	23384726	332	23.48	4.96756	2.47794	2.55316	C7KUGACXX_6_7955.sorted.filtered_peak_3172
chr10	23384919	23385327	409	22.38	4.60331	2.40628	2.23200	C7KUGACXX_6_7955.sorted.filtered_peak_3173
chr10	23657453	23658120	668	18.63	5.72153	3.02567	3.24932	C7KUGACXX_6_7955.sorted.filtered_peak_3174
chr10	23727514	23728345	832	50.67	17.98067	3.93998	15.04488	C7KUGACXX_6_7955.sorted.filtered_peak_3175
chr10	23737673	23737988	316	17.03	5.26315	2.97284	2.82206	C7KUGACXX_6_7955.sorted.filtered_peak_3176
chr10	24755241	24755560	320	20.03	5.36163	2.79749	2.90984	C7KUGACXX_6_7955.sorted.filtered_peak_3177
chr10	24792672	24792921	250	14.62	4.46270	2.82502	2.08502	C7KUGACXX_6_7955.sorted.filtered_peak_3178
chr10	24911089	24911354	266	19.92	5.90624	3.00516	3.41181	C7KUGACXX_6_7955.sorted.filtered_peak_3179
chr10	24911569	24912159	591	17.03	4.29414	2.57813	1.94974	C7KUGACXX_6_7955.sorted.filtered_peak_3180
chr10	24931810	24932207	398	19.61	6.64245	3.31739	4.09407	C7KUGACXX_6_7955.sorted.filtered_peak_3181
chr10	25013100	25013918	819	43.81	15.58339	3.75329	12.76342	C7KUGACXX_6_7955.sorted.filtered_peak_3182
chr10	25176600	25176925	326	27.82	10.68090	3.99550	7.93991	C7KUGACXX_6_7955.sorted.filtered_peak_3183
chr10	25210116	25210492	377	14.67	4.49716	2.83438	2.11739	C7KUGACXX_6_7955.sorted.filtered_peak_3184
chr10	25241256	25241856	601	15.06	3.84525	2.51863	1.55503	C7KUGACXX_6_7955.sorted.filtered_peak_3185
chr10	25304920	25306278	1359	65.13	28.13789	4.84580	24.93917	C7KUGACXX_6_7955.sorted.filtered_peak_3186
chr10	25351396	25351823	428	24.40	8.84906	3.65799	6.20680	C7KUGACXX_6_7955.sorted.filtered_peak_3187
chr10	25546673	25546959	287	15.25	4.52342	2.80082	2.14893	C7KUGACXX_6_7955.sorted.filtered_peak_3188
chr10	26624039	26624780	742	16.03	4.36945	2.66927	2.02498	C7KUGACXX_6_7955.sorted.filtered_peak_3189
chr10	26719644	26720166	523	16.13	5.14770	2.99530	2.71944	C7KUGACXX_6_7955.sorted.filtered_peak_3190
chr10	26727542	26728117	576	23.98	5.06276	2.46936	2.65852	C7KUGACXX_6_7955.sorted.filtered_peak_3191
chr10	26737294	26738112	819	28.84	8.87806	3.30965	6.23753	C7KUGACXX_6_7955.sorted.filtered_peak_3192
chr10	26763279	26763991	713	17.89	4.49800	2.61112	2.12476	C7KUGACXX_6_7955.sorted.filtered_peak_3193
chr10	26768721	26769175	455	19.64	4.38962	2.46650	2.03577	C7KUGACXX_6_7955.sorted.filtered_peak_3194
chr10	26770984	26771433	450	30.90	9.75108	3.40876	7.07200	C7KUGACXX_6_7955.sorted.filtered_peak_3195
chr10	26775906	26776693	788	24.26	6.92224	3.06965	4.35431	C7KUGACXX_6_7955.sorted.filtered_peak_3196
chr10	26986010	26987087	1078	24.29	8.50027	3.54811	5.87304	C7KUGACXX_6_7955.sorted.filtered_peak_3197
chr10	27010377	27010962	586	26.12	9.68953	3.82066	6.98826	C7KUGACXX_6_7955.sorted.filtered_peak_3198
chr10	27015067	27015374	308	17.27	4.47300	2.63422	2.11038	C7KUGACXX_6_7955.sorted.filtered_peak_3199
chr10	27028187	27028463	277	18.18	4.04833	2.41961	1.74103	C7KUGACXX_6_7955.sorted.filtered_peak_3200
chr10	27149333	27150324	992	79.09	36.12640	5.21565	32.72830	C7KUGACXX_6_7955.sorted.filtered_peak_3201
chr10	27158631	27158880	250	14.05	4.13823	2.72209	1.79441	C7KUGACXX_6_7955.sorted.filtered_peak_3202
chr10	27388799	27389868	1070	45.42	20.22559	4.74979	17.24671	C7KUGACXX_6_7955.sorted.filtered_peak_3203
chr10	27443141	27444656	1516	39.77	11.69844	3.31946	8.94771	C7KUGACXX_6_7955.sorted.filtered_peak_3204
chr10	27514587	27515007	421	18.63	6.88575	3.49229	4.33180	C7KUGACXX_6_7955.sorted.filtered_peak_3205
chr10	27529407	27529772	366	34.46	7.49572	2.67802	4.91225	C7KUGACXX_6_7955.sorted.filtered_peak_3206
chr10	27530812	27531440	629	49.18	16.34414	3.74076	13.45575	C7KUGACXX_6_7955.sorted.filtered_peak_3207
chr10	27531827	27532317	491	30.52	5.71600	2.40091	3.25030	C7KUGACXX_6_7955.sorted.filtered_peak_3208
chr10	27541381	27541947	567	23.40	9.47174	4.01026	6.78580	C7KUGACXX_6_7955.sorted.filtered_peak_3209
chr10	27753932	27754330	399	16.33	5.54894	3.13457	3.09291	C7KUGACXX_6_7955.sorted.filtered_peak_3210
chr10	27792749	27793513	765	57.80	30.75771	6.04947	27.49642	C7KUGACXX_6_7955.sorted.filtered_peak_3211
chr10	27857271	27857677	407	15.41	4.18886	2.64306	1.85614	C7KUGACXX_6_7955.sorted.filtered_peak_3212
chr10	28030890	28031581	692	21.64	6.24433	2.95887	3.76124	C7KUGACXX_6_7955.sorted.filtered_peak_3213
chr10	28208488	28208825	338	13.50	3.83583	2.61990	1.53941	C7KUGACXX_6_7955.sorted.filtered_peak_3214
chr10	28467115	28467545	431	16.02	4.30347	2.64930	1.95255	C7KUGACXX_6_7955.sorted.filtered_peak_3215
chr10	28591433	28592399	967	47.29	19.95658	4.36195	17.02510	C7KUGACXX_6_7955.sorted.filtered_peak_3216
chr10	28623206	28623723	518	38.10	15.11297	4.29764	12.24030	C7KUGACXX_6_7955.sorted.filtered_peak_3217
chr10	28656901	28657462	562	21.40	8.41806	3.84337	5.77194	C7KUGACXX_6_7955.sorted.filtered_peak_3218
chr10	28670802	28671148	347	19.66	7.13193	3.50317	4.55606	C7KUGACXX_6_7955.sorted.filtered_peak_3219
chr10	28683056	28683382	327	16.13	4.93932	2.89746	2.53358	C7KUGACXX_6_7955.sorted.filtered_peak_3220
chr10	28821191	28822986	1796	53.53	17.07936	3.46814	14.22361	C7KUGACXX_6_7955.sorted.filtered_peak_3221
chr10	28917104	28917710	607	16.51	4.33854	2.63446	1.98359	C7KUGACXX_6_7955.sorted.filtered_peak_3222
chr10	28952613	28953074	462	15.88	5.20138	3.05286	2.75167	C7KUGACXX_6_7955.sorted.filtered_peak_3223
chr10	28965927	28966632	706	27.36	8.25371	3.20284	5.65098	C7KUGACXX_6_7955.sorted.filtered_peak_3224
chr10	29593692	29593941	250	13.81	4.00671	2.67969	1.67814	C7KUGACXX_6_7955.sorted.filtered_peak_3225
chr10	29675358	29675623	266	16.10	5.33522	3.09244	2.87421	C7KUGACXX_6_7955.sorted.filtered_peak_3226
chr10	29698275	29698766	492	22.37	8.12736	3.58557	5.52180	C7KUGACXX_6_7955.sorted.filtered_peak_3227
chr10	29924673	29924922	250	15.79	3.81114	2.46046	1.53013	C7KUGACXX_6_7955.sorted.filtered_peak_3228
chr10	29947838	29948372	535	36.88	14.87999	4.32190	12.02040	C7KUGACXX_6_7955.sorted.filtered_peak_3229
chr10	29970569	29971243	675	21.57	6.78494	3.16268	4.25595	C7KUGACXX_6_7955.sorted.filtered_peak_3230
chr10	30024198	30025028	831	24.45	6.90146	2.99822	4.36453	C7KUGACXX_6_7955.sorted.filtered_peak_3231
chr10	30287304	30287732	429	18.70	4.55565	2.58245	2.17678	C7KUGACXX_6_7955.sorted.filtered_peak_3232
chr10	30291256	30291608	353	17.00	3.77759	2.37876	1.49963	C7KUGACXX_6_7955.sorted.filtered_peak_3233
chr10	30315880	30316776	897	43.95	17.71319	4.34357	14.79478	C7KUGACXX_6_7955.sorted.filtered_peak_3234
chr10	30574118	30574515	398	17.54	5.47962	3.03226	3.01283	C7KUGACXX_6_7955.sorted.filtered_peak_3235
chr10	30637710	30638463	754	31.63	10.76160	3.66386	8.02688	C7KUGACXX_6_7955.sorted.filtered_peak_3236
chr10	30648613	30648937	325	16.34	5.47804	3.13592	3.00428	C7KUGACXX_6_7955.sorted.filtered_peak_3237
chr10	30681517	30681994	478	14.85	4.59559	2.86676	2.20371	C7KUGACXX_6_7955.sorted.filtered_peak_3238
chr10	30703112	30703414	303	15.82	4.28991	2.65605	1.94591	C7KUGACXX_6_7955.sorted.filtered_peak_3239
chr10	30707626	30707935	310	21.68	6.89268	3.22972	4.33595	C7KUGACXX_6_7955.sorted.filtered_peak_3240
chr10	30716697	30717103	407	13.31	3.52928	2.48916	1.29573	C7KUGACXX_6_7955.sorted.filtered_peak_3241
chr10	30722610	30723770	1161	32.53	6.63090	2.50262	4.14183	C7KUGACXX_6_7955.sorted.filtered_peak_3242
chr10	30725983	30726343	361	29.92	5.27618	2.31899	2.83570	C7KUGACXX_6_7955.sorted.filtered_peak_3243
chr10	30744916	30745481	566	16.17	4.41436	2.68005	2.06075	C7KUGACXX_6_7955.sorted.filtered_peak_3244
chr10	30791147	30791866	720	32.07	12.57196	4.10649	9.78734	C7KUGACXX_6_7955.sorted.filtered_peak_3245
chr10	30799556	30799821	266	18.94	7.13793	3.60784	4.54459	C7KUGACXX_6_7955.sorted.filtered_peak_3246
chr10	30818295	30818944	650	40.84	17.55299	4.74665	14.59205	C7KUGACXX_6_7955.sorted.filtered_peak_3247
chr10	30879967	30880393	427	14.02	4.12913	2.71755	1.78981	C7KUGACXX_6_7955.sorted.filtered_peak_3248
chr10	30929110	30929470	361	13.36	3.76302	2.59705	1.47059	C7KUGACXX_6_7955.sorted.filtered_peak_3249
chr10	30959716	30960462	747	17.42	6.22838	3.33235	3.71662	C7KUGACXX_6_7955.sorted.filtered_peak_3250
chr10	30971366	30971697	332	19.19	6.23584	3.18013	3.72808	C7KUGACXX_6_7955.sorted.filtered_peak_3251
chr10	30976494	30977165	672	16.70	4.85700	2.81673	2.46891	C7KUGACXX_6_7955.sorted.filtered_peak_3252
chr10	30990320	30990761	442	34.43	15.71406	4.87046	12.81878	C7KUGACXX_6_7955.sorted.filtered_peak_3253
chr10	31048653	31048982	330	16.01	4.75552	2.83198	2.36765	C7KUGACXX_6_7955.sorted.filtered_peak_3254
chr10	31072855	31073513	659	27.33	7.29065	2.96354	4.71822	C7KUGACXX_6_7955.sorted.filtered_peak_3255
chr10	31287620	31288380	761	17.35	4.38088	2.58621	2.03531	C7KUGACXX_6_7955.sorted.filtered_peak_3256
chr10	31320431	31321542	1112	66.13	25.86635	4.57405	22.68351	C7KUGACXX_6_7955.sorted.filtered_peak_3257
chr10	31372663	31372929	267	17.63	5.76497	3.13716	3.27843	C7KUGACXX_6_7955.sorted.filtered_peak_3258
chr10	31390067	31390385	319	22.97	7.38783	3.31336	4.79425	C7KUGACXX_6_7955.sorted.filtered_peak_3259
chr10	31422813	31423144	332	19.42	3.97507	2.33785	1.66124	C7KUGACXX_6_7955.sorted.filtered_peak_3260
chr10	31425952	31426405	454	21.09	4.97675	2.59781	2.56035	C7KUGACXX_6_7955.sorted.filtered_peak_3261
chr10	31607325	31608678	1354	40.63	8.97284	2.75778	6.31679	C7KUGACXX_6_7955.sorted.filtered_peak_3262
chr10	31642619	31642921	303	19.44	5.84363	3.00318	3.37019	C7KUGACXX_6_7955.sorted.filtered_peak_3263
chr10	31892171	31892740	570	20.66	4.96732	2.60677	2.56520	C7KUGACXX_6_7955.sorted.filtered_peak_3264
chr10	31996554	31996909	356	22.03	6.61704	3.10615	4.07708	C7KUGACXX_6_7955.sorted.filtered_peak_3265
chr10	32034574	32034923	350	16.47	4.59939	2.74053	2.22123	C7KUGACXX_6_7955.sorted.filtered_peak_3266
chr10	32048782	32049553	772	60.17	29.64273	5.55487	26.41244	C7KUGACXX_6_7955.sorted.filtered_peak_3267
chr10	32097589	32097838	250	17.81	5.62713	3.06348	3.15336	C7KUGACXX_6_7955.sorted.filtered_peak_3268
chr10	32216601	32217017	417	23.80	3.46581	2.01654	1.24362	C7KUGACXX_6_7955.sorted.filtered_peak_3269
chr10	32217197	32217896	700	31.46	7.04941	2.67007	4.50820	C7KUGACXX_6_7955.sorted.filtered_peak_3270
chr10	32344563	32345719	1157	41.11	13.76557	3.68278	10.96004	C7KUGACXX_6_7955.sorted.filtered_peak_3271
chr10	32439652	32440079	428	22.91	8.00678	3.52729	5.38607	C7KUGACXX_6_7955.sorted.filtered_peak_3272
chr10	32533329	32533728	400	16.22	5.05782	2.95910	2.62764	C7KUGACXX_6_7955.sorted.filtered_peak_3273
chr10	32545669	32545938	270	20.50	8.23098	3.87412	5.59205	C7KUGACXX_6_7955.sorted.filtered_peak_3274
chr10	32606669	32606929	261	19.13	4.97418	2.72069	2.54638	C7KUGACXX_6_7955.sorted.filtered_peak_3275
chr10	32621110	32621690	581	27.32	9.05999	3.48774	6.40479	C7KUGACXX_6_7955.sorted.filtered_peak_3276
chr10	32634883	32636312	1430	48.44	14.12689	3.40636	11.28818	C7KUGACXX_6_7955.sorted.filtered_peak_3277
chr10	32646064	32646673	610	24.45	8.73977	3.61090	6.10742	C7KUGACXX_6_7955.sorted.filtered_peak_3278
chr10	32666591	32667049	459	22.83	4.35176	2.31372	2.00418	C7KUGACXX_6_7955.sorted.filtered_peak_3279
chr10	32667551	32667965	415	40.74	14.83852	4.00157	11.98339	C7KUGACXX_6_7955.sorted.filtered_peak_3280
chr10	32734645	32735417	773	32.84	11.61362	3.70067	8.88900	C7KUGACXX_6_7955.sorted.filtered_peak_3281
chr10	32748300	32748769	470	14.75	4.51749	2.84014	2.13806	C7KUGACXX_6_7955.sorted.filtered_peak_3282
chr10	33246841	33247449	609	28.19	6.45785	2.67562	3.94948	C7KUGACXX_6_7955.sorted.filtered_peak_3283
chr10	33269227	33270146	920	20.21	5.44968	2.81949	2.98916	C7KUGACXX_6_7955.sorted.filtered_peak_3284
chr10	33270731	33271055	325	17.78	4.15454	2.48065	1.82678	C7KUGACXX_6_7955.sorted.filtered_peak_3285
chr10	33297609	33298356	748	15.29	3.83057	2.49052	1.55076	C7KUGACXX_6_7955.sorted.filtered_peak_3286
chr10	33299096	33299541	446	15.66	4.21947	2.63517	1.88705	C7KUGACXX_6_7955.sorted.filtered_peak_3287
chr10	33398780	33399170	391	24.17	7.06556	3.09799	4.49892	C7KUGACXX_6_7955.sorted.filtered_peak_3288
chr10	33423049	33423434	386	19.38	5.94409	3.04432	3.46271	C7KUGACXX_6_7955.sorted.filtered_peak_3289
chr10	33428014	33428461	448	22.80	7.03663	3.17954	4.48031	C7KUGACXX_6_7955.sorted.filtered_peak_3290
chr10	33537617	33538011	395	20.42	6.51248	3.19278	3.97808	C7KUGACXX_6_7955.sorted.filtered_peak_3291
chr10	33619452	33619828	377	17.80	4.16643	2.47683	1.84999	C7KUGACXX_6_7955.sorted.filtered_peak_3292
chr10	34410709	34411040	332	18.70	5.68734	3.01294	3.20708	C7KUGACXX_6_7955.sorted.filtered_peak_3293
chr10	34569951	34570304	354	17.38	4.10412	2.48214	1.79079	C7KUGACXX_6_7955.sorted.filtered_peak_3294
chr10	34811372	34811751	380	15.58	4.29760	2.67561	1.95532	C7KUGACXX_6_7955.sorted.filtered_peak_3295
chr10	35157952	35158293	342	14.00	4.11625	2.71339	1.77838	C7KUGACXX_6_7955.sorted.filtered_peak_3296
chr10	35283555	35283935	381	19.80	7.17675	3.48540	4.61458	C7KUGACXX_6_7955.sorted.filtered_peak_3297
chr10	35310490	35310771	282	29.48	14.12117	5.03717	11.24864	C7KUGACXX_6_7955.sorted.filtered_peak_3298
chr10	35378895	35379848	954	40.41	16.40158	4.38721	13.50165	C7KUGACXX_6_7955.sorted.filtered_peak_3299
chr10	35409342	35409645	304	18.22	5.96032	3.15995	3.46391	C7KUGACXX_6_7955.sorted.filtered_peak_3300
chr10	35415439	35416322	884	84.41	37.90109	5.34314	34.44182	C7KUGACXX_6_7955.sorted.filtered_peak_3301
chr10	35438308	35438808	501	16.09	4.96890	2.92836	2.54988	C7KUGACXX_6_7955.sorted.filtered_peak_3302
chr10	35483922	35485332	1411	47.27	18.39870	4.13555	15.49547	C7KUGACXX_6_7955.sorted.filtered_peak_3303
chr10	35497482	35497756	275	26.92	9.83979	3.83798	7.11672	C7KUGACXX_6_7955.sorted.filtered_peak_3304
chr10	35507459	35507904	446	20.00	4.51994	2.50047	2.14588	C7KUGACXX_6_7955.sorted.filtered_peak_3305
chr10	35625157	35625733	577	30.18	8.36417	3.12941	5.71805	C7KUGACXX_6_7955.sorted.filtered_peak_3306
chr10	35931145	35931486	342	25.89	9.12031	3.65069	6.44779	C7KUGACXX_6_7955.sorted.filtered_peak_3307
chr10	38146036	38147263	1228	38.30	14.99295	3.93296	12.20856	C7KUGACXX_6_7955.sorted.filtered_peak_3308
chr10	38265054	38265984	931	62.93	31.28599	5.44793	28.02843	C7KUGACXX_6_7955.sorted.filtered_peak_3309
chr10	38299305	38300187	883	69.17	34.58797	6.11174	31.18567	C7KUGACXX_6_7955.sorted.filtered_peak_3310
chr10	38382852	38383801	950	28.39	11.63068	4.08303	8.90952	C7KUGACXX_6_7955.sorted.filtered_peak_3311
chr10	38691638	38692227	590	33.30	20.36185	6.20400	17.39043	C7KUGACXX_6_7955.sorted.filtered_peak_3312
chr10	38815759	38818705	2947	36.60	8.27315	2.74603	5.65716	C7KUGACXX_6_7955.sorted.filtered_peak_3313
chr10	39079484	39079766	283	23.01	10.10600	4.34398	7.37736	C7KUGACXX_6_7955.sorted.filtered_peak_3314
chr10	42355156	42355489	334	17.84	5.32439	2.93098	2.87810	C7KUGACXX_6_7955.sorted.filtered_peak_3315
chr10	42355734	42356473	740	18.97	5.76574	3.01181	3.28876	C7KUGACXX_6_7955.sorted.filtered_peak_3316
chr10	42358179	42358480	302	22.68	6.16416	2.90934	3.65232	C7KUGACXX_6_7955.sorted.filtered_peak_3317
chr10	42364628	42365172	545	17.22	5.97871	3.24849	3.49525	C7KUGACXX_6_7955.sorted.filtered_peak_3318
chr10	42379769	42380020	252	29.85	9.25331	3.43059	6.54862	C7KUGACXX_6_7955.sorted.filtered_peak_3319
chr10	42383598	42383849	252	29.64	8.18458	3.12021	5.54025	C7KUGACXX_6_7955.sorted.filtered_peak_3320
chr10	42384962	42385293	332	55.50	30.07151	6.34788	26.80459	C7KUGACXX_6_7955.sorted.filtered_peak_3321
chr10	42390846	42391140	295	39.99	20.96878	5.94141	17.89649	C7KUGACXX_6_7955.sorted.filtered_peak_3322
chr10	42396752	42397015	264	37.77	13.94655	4.15613	11.06654	C7KUGACXX_6_7955.sorted.filtered_peak_3323
chr10	42529314	42529710	397	29.64	12.23086	4.31317	9.42609	C7KUGACXX_6_7955.sorted.filtered_peak_3324
chr10	42531801	42532086	286	27.24	10.98608	4.18047	8.22601	C7KUGACXX_6_7955.sorted.filtered_peak_3325
chr10	43047928	43048749	822	43.47	20.40516	4.85692	17.45669	C7KUGACXX_6_7955.sorted.filtered_peak_3326
chr10	43133422	43134363	942	50.64	23.40865	5.29914	20.29317	C7KUGACXX_6_7955.sorted.filtered_peak_3327
chr10	43277786	43278700	915	29.39	11.60100	4.11888	8.83211	C7KUGACXX_6_7955.sorted.filtered_peak_3328
chr10	43600722	43601252	531	20.62	5.53412	2.81595	3.06874	C7KUGACXX_6_7955.sorted.filtered_peak_3329
chr10	43616332	43616664	333	22.76	6.65157	3.05803	4.11167	C7KUGACXX_6_7955.sorted.filtered_peak_3330
chr10	43616864	43617117	254	20.40	5.32367	2.76110	2.87303	C7KUGACXX_6_7955.sorted.filtered_peak_3331
chr10	43624734	43625141	408	27.30	9.26380	3.52257	6.61794	C7KUGACXX_6_7955.sorted.filtered_peak_3332
chr10	43633625	43634568	944	37.79	11.71607	3.44235	8.96521	C7KUGACXX_6_7955.sorted.filtered_peak_3333
chr10	43635920	43636244	325	25.77	4.77512	2.32197	2.38984	C7KUGACXX_6_7955.sorted.filtered_peak_3334
chr10	43779884	43780243	360	17.05	3.75815	2.36983	1.47754	C7KUGACXX_6_7955.sorted.filtered_peak_3335
chr10	43782726	43783126	401	24.22	8.00357	3.38544	5.40073	C7KUGACXX_6_7955.sorted.filtered_peak_3336
chr10	43789652	43790049	398	18.66	5.09943	2.77980	2.68324	C7KUGACXX_6_7955.sorted.filtered_peak_3337
chr10	43800192	43800504	313	14.19	4.23556	2.74712	1.89151	C7KUGACXX_6_7955.sorted.filtered_peak_3338
chr10	43818265	43818562	298	15.68	4.28528	2.66160	1.94816	C7KUGACXX_6_7955.sorted.filtered_peak_3339
chr10	43827591	43827895	305	21.72	8.88758	3.98604	6.22393	C7KUGACXX_6_7955.sorted.filtered_peak_3340
chr10	43843672	43844180	509	17.81	6.45923	3.40245	3.92664	C7KUGACXX_6_7955.sorted.filtered_peak_3341
chr10	43857068	43858268	1201	37.49	14.10635	3.86548	11.32928	C7KUGACXX_6_7955.sorted.filtered_peak_3342
chr10	43892011	43892356	346	26.29	5.65394	2.55543	3.18055	C7KUGACXX_6_7955.sorted.filtered_peak_3343
chr10	43892623	43893007	385	31.56	8.00946	2.94315	5.38913	C7KUGACXX_6_7955.sorted.filtered_peak_3344
chr10	43903162	43903411	250	39.92	6.82182	2.37023	4.27027	C7KUGACXX_6_7955.sorted.filtered_peak_3345
chr10	43904010	43905040	1031	60.90	19.61640	3.68913	16.65565	C7KUGACXX_6_7955.sorted.filtered_peak_3346
chr10	43913483	43913831	349	20.85	4.59155	2.47382	2.22214	C7KUGACXX_6_7955.sorted.filtered_peak_3347
chr10	43915607	43916630	1024	31.05	10.53446	3.63141	7.81756	C7KUGACXX_6_7955.sorted.filtered_peak_3348
chr10	43931877	43932895	1019	40.35	21.44576	5.78562	18.41209	C7KUGACXX_6_7955.sorted.filtered_peak_3349
chr10	43950749	43951555	807	58.58	24.84453	4.85358	21.70740	C7KUGACXX_6_7955.sorted.filtered_peak_3350
chr10	43957300	43957674	375	20.04	7.97587	3.80566	5.35602	C7KUGACXX_6_7955.sorted.filtered_peak_3351
chr10	44069841	44070209	369	20.17	5.83089	2.95685	3.34606	C7KUGACXX_6_7955.sorted.filtered_peak_3352
chr10	44091404	44091721	318	15.58	4.47391	2.75970	2.09137	C7KUGACXX_6_7955.sorted.filtered_peak_3353
chr10	44101686	44101935	250	17.29	5.87385	3.22648	3.37061	C7KUGACXX_6_7955.sorted.filtered_peak_3354
chr10	44143959	44144569	611	29.17	10.87449	3.93321	8.12353	C7KUGACXX_6_7955.sorted.filtered_peak_3355
chr10	44185323	44185871	549	26.86	8.56118	3.35948	5.92924	C7KUGACXX_6_7955.sorted.filtered_peak_3356
chr10	44311611	44312387	777	20.47	6.42466	3.08289	3.94508	C7KUGACXX_6_7955.sorted.filtered_peak_3357
chr10	44806612	44806977	366	18.65	4.49817	2.56328	2.12819	C7KUGACXX_6_7955.sorted.filtered_peak_3358
chr10	45072411	45072903	493	19.85	6.10454	3.09066	3.59248	C7KUGACXX_6_7955.sorted.filtered_peak_3359
chr10	45353167	45353462	296	23.48	6.41155	2.93666	3.88414	C7KUGACXX_6_7955.sorted.filtered_peak_3360
chr10	45360196	45360560	365	21.11	5.19329	2.67970	2.74695	C7KUGACXX_6_7955.sorted.filtered_peak_3361
chr10	45374157	45374442	286	20.74	6.01007	2.99003	3.50320	C7KUGACXX_6_7955.sorted.filtered_peak_3362
chr10	45428229	45428511	283	16.23	4.59220	2.76154	2.20654	C7KUGACXX_6_7955.sorted.filtered_peak_3363
chr10	45454773	45455419	647	34.46	14.35659	4.26567	11.55135	C7KUGACXX_6_7955.sorted.filtered_peak_3364
chr10	45470375	45470770	396	18.97	5.58065	2.93647	3.12112	C7KUGACXX_6_7955.sorted.filtered_peak_3365
chr10	45496127	45497213	1087	22.46	6.10182	2.85747	3.62523	C7KUGACXX_6_7955.sorted.filtered_peak_3366
chr10	45504018	45504472	455	19.21	7.39014	3.65562	4.79846	C7KUGACXX_6_7955.sorted.filtered_peak_3367
chr10	45914698	45915009	312	26.14	7.20645	3.01489	4.63449	C7KUGACXX_6_7955.sorted.filtered_peak_3368
chr10	45960537	45960886	350	18.64	5.76293	3.03613	3.28645	C7KUGACXX_6_7955.sorted.filtered_peak_3369
chr10	45966030	45966505	476	22.66	6.78922	3.10373	4.24954	C7KUGACXX_6_7955.sorted.filtered_peak_3370
chr10	46075894	46076732	839	17.79	4.80793	2.73262	2.40974	C7KUGACXX_6_7955.sorted.filtered_peak_3371
chr10	46089816	46090701	886	28.14	10.25368	3.65891	7.60321	C7KUGACXX_6_7955.sorted.filtered_peak_3372
chr10	46167614	46168609	996	38.50	19.71443	5.25433	16.74533	C7KUGACXX_6_7955.sorted.filtered_peak_3373
chr10	47149127	47149517	391	13.93	3.77436	2.56127	1.49399	C7KUGACXX_6_7955.sorted.filtered_peak_3374
chr10	47655668	47656228	561	23.08	9.18066	3.86858	6.54298	C7KUGACXX_6_7955.sorted.filtered_peak_3375
chr10	48354429	48355202	774	18.94	5.70722	2.99906	3.23020	C7KUGACXX_6_7955.sorted.filtered_peak_3376
chr10	48427295	48427595	301	17.37	4.57194	2.66995	2.19400	C7KUGACXX_6_7955.sorted.filtered_peak_3377
chr10	48532297	48532606	310	16.17	5.19666	3.01422	2.76373	C7KUGACXX_6_7955.sorted.filtered_peak_3378
chr10	48573194	48573658	465	15.38	4.58387	2.81783	2.20240	C7KUGACXX_6_7955.sorted.filtered_peak_3379
chr10	49514334	49515135	802	47.44	17.23057	3.90637	14.34568	C7KUGACXX_6_7955.sorted.filtered_peak_3380
chr10	49599277	49599581	305	18.73	4.75583	2.65799	2.35678	C7KUGACXX_6_7955.sorted.filtered_peak_3381
chr10	49864090	49864758	669	28.52	9.35322	3.40475	6.72648	C7KUGACXX_6_7955.sorted.filtered_peak_3382
chr10	49990313	49990578	266	15.55	4.27699	2.66493	1.94440	C7KUGACXX_6_7955.sorted.filtered_peak_3383
chr10	50039125	50039374	250	14.43	3.84212	2.55966	1.54317	C7KUGACXX_6_7955.sorted.filtered_peak_3384
chr10	50288130	50288392	263	19.41	5.00320	2.71318	2.57258	C7KUGACXX_6_7955.sorted.filtered_peak_3385
chr10	50385632	50385883	252	20.00	4.27967	2.41581	1.93227	C7KUGACXX_6_7955.sorted.filtered_peak_3386
chr10	50391717	50392153	437	23.14	4.83532	2.45462	2.43034	C7KUGACXX_6_7955.sorted.filtered_peak_3387
chr10	50615475	50615939	465	19.18	5.93251	3.07041	3.44106	C7KUGACXX_6_7955.sorted.filtered_peak_3388
chr10	50746767	50747744	978	42.96	17.38837	4.25576	14.48537	C7KUGACXX_6_7955.sorted.filtered_peak_3389
chr10	51488788	51489324	537	16.58	5.66622	3.17954	3.18850	C7KUGACXX_6_7955.sorted.filtered_peak_3390
chr10	51564921	51565544	624	40.26	16.60280	4.43586	13.69367	C7KUGACXX_6_7955.sorted.filtered_peak_3391
chr10	51572012	51572512	501	23.32	6.88528	3.08168	4.34490	C7KUGACXX_6_7955.sorted.filtered_peak_3392
chr10	52020498	52020920	423	16.77	5.78604	3.21373	3.29997	C7KUGACXX_6_7955.sorted.filtered_peak_3393
chr10	52156787	52157299	513	17.91	3.81464	2.34772	1.53555	C7KUGACXX_6_7955.sorted.filtered_peak_3394
chr10	52177710	52178373	664	21.84	5.62288	2.75969	3.16805	C7KUGACXX_6_7955.sorted.filtered_peak_3395
chr10	52272869	52273153	285	19.02	4.54866	2.56668	2.16845	C7KUGACXX_6_7955.sorted.filtered_peak_3396
chr10	52287280	52287665	386	15.85	4.74255	2.84500	2.35014	C7KUGACXX_6_7955.sorted.filtered_peak_3397
chr10	52364842	52365143	302	15.75	3.95423	2.52430	1.64323	C7KUGACXX_6_7955.sorted.filtered_peak_3398
chr10	52383616	52384841	1226	47.17	12.79603	3.22595	9.98814	C7KUGACXX_6_7955.sorted.filtered_peak_3399
chr10	52396297	52396997	701	23.96	7.01962	3.04910	4.48986	C7KUGACXX_6_7955.sorted.filtered_peak_3400
chr10	52499513	52499859	347	24.28	11.15144	4.57277	8.38970	C7KUGACXX_6_7955.sorted.filtered_peak_3401
chr10	53458985	53459907	923	51.82	21.90601	4.64921	18.87312	C7KUGACXX_6_7955.sorted.filtered_peak_3402
chr10	53467396	53467767	372	15.90	3.78473	2.44352	1.50344	C7KUGACXX_6_7955.sorted.filtered_peak_3403
chr10	58120899	58121541	643	45.43	18.42341	4.46098	15.46259	C7KUGACXX_6_7955.sorted.filtered_peak_3404
chr10	59922300	59922608	309	15.28	4.17978	2.64827	1.84820	C7KUGACXX_6_7955.sorted.filtered_peak_3405
chr10	60027317	60028148	832	56.20	15.59481	3.27643	12.73777	C7KUGACXX_6_7955.sorted.filtered_peak_3406
chr10	60028467	60029271	805	60.89	19.27602	3.60894	16.31997	C7KUGACXX_6_7955.sorted.filtered_peak_3407
chr10	60042469	60042808	340	15.72	4.84371	2.89961	2.44235	C7KUGACXX_6_7955.sorted.filtered_peak_3408
chr10	60094571	60095221	651	23.78	8.30743	3.53686	5.67715	C7KUGACXX_6_7955.sorted.filtered_peak_3409
chr10	60144703	60145395	693	40.10	15.47060	4.21024	12.58206	C7KUGACXX_6_7955.sorted.filtered_peak_3410
chr10	61639029	61639400	372	20.88	4.87127	2.57512	2.46632	C7KUGACXX_6_7955.sorted.filtered_peak_3411
chr10	61640718	61641378	661	24.07	6.38056	2.90387	3.84348	C7KUGACXX_6_7955.sorted.filtered_peak_3412
chr10	61666032	61666888	857	48.28	16.88568	3.97151	13.95695	C7KUGACXX_6_7955.sorted.filtered_peak_3413
chr10	61792501	61792750	250	15.35	4.16898	2.63809	1.84157	C7KUGACXX_6_7955.sorted.filtered_peak_3414
chr10	61996620	61997287	668	19.17	5.28725	2.82154	2.84701	C7KUGACXX_6_7955.sorted.filtered_peak_3415
chr10	62216138	62216406	269	17.42	5.43610	3.02785	2.96876	C7KUGACXX_6_7955.sorted.filtered_peak_3416
chr10	62468447	62468745	299	15.10	3.88725	2.53356	1.59247	C7KUGACXX_6_7955.sorted.filtered_peak_3417
chr10	62487717	62488175	459	23.04	5.51664	2.66120	3.06433	C7KUGACXX_6_7955.sorted.filtered_peak_3418
chr10	62537875	62538514	640	45.41	18.76416	4.44805	15.82128	C7KUGACXX_6_7955.sorted.filtered_peak_3419
chr10	62702511	62702878	368	19.86	4.73152	2.57701	2.34100	C7KUGACXX_6_7955.sorted.filtered_peak_3420
chr10	63046378	63046742	365	17.00	4.81733	2.78454	2.42496	C7KUGACXX_6_7955.sorted.filtered_peak_3421
chr10	63525340	63525738	399	17.61	5.08442	2.84982	2.66295	C7KUGACXX_6_7955.sorted.filtered_peak_3422
chr10	63595156	63595601	446	15.43	3.47004	2.33729	1.24307	C7KUGACXX_6_7955.sorted.filtered_peak_3423
chr10	63662804	63663372	569	34.96	6.00160	2.33676	3.50685	C7KUGACXX_6_7955.sorted.filtered_peak_3424
chr10	63697489	63697947	459	17.82	3.54763	2.25242	1.30320	C7KUGACXX_6_7955.sorted.filtered_peak_3425
chr10	63702887	63703775	889	24.71	6.52503	2.89652	3.98905	C7KUGACXX_6_7955.sorted.filtered_peak_3426
chr10	63720748	63721276	529	17.92	4.45099	2.58619	2.09389	C7KUGACXX_6_7955.sorted.filtered_peak_3427
chr10	63747791	63748113	323	27.22	6.50239	2.75330	3.97132	C7KUGACXX_6_7955.sorted.filtered_peak_3428
chr10	63752457	63753523	1067	34.24	9.74357	3.11043	7.10222	C7KUGACXX_6_7955.sorted.filtered_peak_3429
chr10	63798403	63798828	426	24.75	8.37240	3.46673	5.75563	C7KUGACXX_6_7955.sorted.filtered_peak_3430
chr10	63810582	63811185	604	37.86	7.78201	2.57668	5.22039	C7KUGACXX_6_7955.sorted.filtered_peak_3431
chr10	63842314	63842776	463	23.89	6.82165	3.03518	4.27291	C7KUGACXX_6_7955.sorted.filtered_peak_3432
chr10	63880822	63881373	552	14.70	4.47198	2.81456	2.11619	C7KUGACXX_6_7955.sorted.filtered_peak_3433
chr10	63943097	63943846	750	37.08	13.23508	3.72637	10.47711	C7KUGACXX_6_7955.sorted.filtered_peak_3434
chr10	64004602	64005271	670	21.32	6.45457	3.06898	3.94688	C7KUGACXX_6_7955.sorted.filtered_peak_3435
chr10	64028338	64028638	301	19.06	4.87827	2.67397	2.47961	C7KUGACXX_6_7955.sorted.filtered_peak_3436
chr10	64143760	64144296	537	30.21	10.66523	3.69463	7.95823	C7KUGACXX_6_7955.sorted.filtered_peak_3437
chr10	64197412	64197681	270	18.81	6.12235	3.17941	3.61304	C7KUGACXX_6_7955.sorted.filtered_peak_3438
chr10	64288102	64288968	867	15.10	4.74334	2.90203	2.35071	C7KUGACXX_6_7955.sorted.filtered_peak_3439
chr10	64391853	64392543	691	29.54	11.03531	3.91527	8.29486	C7KUGACXX_6_7955.sorted.filtered_peak_3440
chr10	64397021	64397788	768	25.47	7.41377	3.14261	4.81816	C7KUGACXX_6_7955.sorted.filtered_peak_3441
chr10	64440866	64441454	589	24.52	9.95353	4.03635	7.26245	C7KUGACXX_6_7955.sorted.filtered_peak_3442
chr10	64492697	64493424	728	35.83	12.59730	3.82051	9.80415	C7KUGACXX_6_7955.sorted.filtered_peak_3443
chr10	64539194	64539695	502	24.05	10.88712	4.40795	8.17190	C7KUGACXX_6_7955.sorted.filtered_peak_3444
chr10	64564119	64565192	1074	33.34	11.55938	3.62894	8.86108	C7KUGACXX_6_7955.sorted.filtered_peak_3445
chr10	64576003	64577084	1082	69.22	24.78191	4.10727	21.66872	C7KUGACXX_6_7955.sorted.filtered_peak_3446
chr10	64612903	64613332	430	19.65	3.73508	2.24340	1.46479	C7KUGACXX_6_7955.sorted.filtered_peak_3447
chr10	64615776	64616149	374	22.93	5.22635	2.59207	2.77968	C7KUGACXX_6_7955.sorted.filtered_peak_3448
chr10	64892739	64893655	917	39.66	15.44840	4.22759	12.56256	C7KUGACXX_6_7955.sorted.filtered_peak_3449
chr10	64917775	64918222	448	15.56	4.14662	2.61567	1.81583	C7KUGACXX_6_7955.sorted.filtered_peak_3450
chr10	64976900	64977211	312	19.40	5.49772	2.88690	3.03694	C7KUGACXX_6_7955.sorted.filtered_peak_3451
chr10	64985469	64985866	398	23.27	7.66157	3.34970	5.07715	C7KUGACXX_6_7955.sorted.filtered_peak_3452
chr10	64996239	64996511	273	19.04	6.75717	3.40911	4.20658	C7KUGACXX_6_7955.sorted.filtered_peak_3453
chr10	65001551	65001931	381	17.29	5.39655	3.00677	2.94304	C7KUGACXX_6_7955.sorted.filtered_peak_3454
chr10	65028485	65029265	781	46.32	15.47595	3.85164	12.57462	C7KUGACXX_6_7955.sorted.filtered_peak_3455
chr10	65148064	65148699	636	20.71	6.60619	3.20652	4.06456	C7KUGACXX_6_7955.sorted.filtered_peak_3456
chr10	65181446	65181699	254	15.66	5.03410	2.99762	2.60494	C7KUGACXX_6_7955.sorted.filtered_peak_3457
chr10	65225270	65225804	535	19.67	4.85180	2.64286	2.43594	C7KUGACXX_6_7955.sorted.filtered_peak_3458
chr10	65280681	65282152	1472	21.23	4.78484	2.51977	2.39168	C7KUGACXX_6_7955.sorted.filtered_peak_3459
chr10	65314410	65314863	454	13.70	3.94865	2.65967	1.62937	C7KUGACXX_6_7955.sorted.filtered_peak_3460
chr10	65389144	65390719	1576	25.95	6.57815	2.78648	4.07888	C7KUGACXX_6_7955.sorted.filtered_peak_3461
chr10	65467006	65467456	451	20.87	6.58259	3.17340	4.04840	C7KUGACXX_6_7955.sorted.filtered_peak_3462
chr10	65480244	65480505	262	22.58	6.42292	3.01836	3.87934	C7KUGACXX_6_7955.sorted.filtered_peak_3463
chr10	65626300	65626778	479	17.17	4.11310	2.50334	1.78628	C7KUGACXX_6_7955.sorted.filtered_peak_3464
chr10	65800962	65801320	359	17.67	4.90590	2.78857	2.49016	C7KUGACXX_6_7955.sorted.filtered_peak_3465
chr10	68685530	68685779	250	16.19	4.30158	2.63452	1.95442	C7KUGACXX_6_7955.sorted.filtered_peak_3466
chr10	69372512	69373318	807	32.14	14.33083	4.67079	11.47726	C7KUGACXX_6_7955.sorted.filtered_peak_3467
chr10	69523314	69524661	1348	51.60	19.02682	4.10406	16.05243	C7KUGACXX_6_7955.sorted.filtered_peak_3468
chr10	69539475	69539949	475	17.38	4.12189	2.49333	1.79870	C7KUGACXX_6_7955.sorted.filtered_peak_3469
chr10	69609107	69609730	624	25.14	10.24968	4.00794	7.56772	C7KUGACXX_6_7955.sorted.filtered_peak_3470
chr10	69643949	69645324	1376	41.93	14.48242	3.85573	11.62103	C7KUGACXX_6_7955.sorted.filtered_peak_3471
chr10	69834343	69835451	1109	45.56	17.49249	4.26637	14.55892	C7KUGACXX_6_7955.sorted.filtered_peak_3472
chr10	69898328	69898618	291	16.07	5.29215	3.07957	2.83542	C7KUGACXX_6_7955.sorted.filtered_peak_3473
chr10	69916269	69916573	305	18.75	5.65821	2.99542	3.18281	C7KUGACXX_6_7955.sorted.filtered_peak_3474
chr10	70091205	70092038	834	65.38	25.81044	4.49209	22.66358	C7KUGACXX_6_7955.sorted.filtered_peak_3475
chr10	70166666	70167445	780	25.09	10.24781	3.99688	7.56764	C7KUGACXX_6_7955.sorted.filtered_peak_3476
chr10	70231392	70231908	517	30.03	14.07493	4.88819	11.21939	C7KUGACXX_6_7955.sorted.filtered_peak_3477
chr10	70286789	70287558	770	41.80	22.79904	6.00965	19.72087	C7KUGACXX_6_7955.sorted.filtered_peak_3478
chr10	70310492	70310741	250	14.51	4.40384	2.80528	2.03318	C7KUGACXX_6_7955.sorted.filtered_peak_3479
chr10	70360075	70360562	488	23.24	7.77772	3.40365	5.17760	C7KUGACXX_6_7955.sorted.filtered_peak_3480
chr10	70480586	70481327	742	64.18	36.36760	6.56148	32.95507	C7KUGACXX_6_7955.sorted.filtered_peak_3481
chr10	70586798	70587340	543	17.19	5.23427	2.93870	2.80423	C7KUGACXX_6_7955.sorted.filtered_peak_3482
chr10	70660500	70661453	954	60.12	28.06600	5.18883	24.87568	C7KUGACXX_6_7955.sorted.filtered_peak_3483
chr10	70715360	70716446	1087	35.65	11.76951	3.59021	9.02133	C7KUGACXX_6_7955.sorted.filtered_peak_3484
chr10	70748239	70748951	713	33.97	12.47484	3.83404	9.71840	C7KUGACXX_6_7955.sorted.filtered_peak_3485
chr10	70764596	70764889	294	15.60	5.03214	3.00250	2.59723	C7KUGACXX_6_7955.sorted.filtered_peak_3486
chr10	70787338	70787777	440	18.66	6.97773	3.55618	4.40161	C7KUGACXX_6_7955.sorted.filtered_peak_3487
chr10	70803804	70804479	676	23.90	5.67433	2.68705	3.18879	C7KUGACXX_6_7955.sorted.filtered_peak_3488
chr10	70805094	70805761	668	35.36	12.79967	3.93317	9.99402	C7KUGACXX_6_7955.sorted.filtered_peak_3489
chr10	70815042	70815402	361	21.80	6.98150	3.20312	4.45269	C7KUGACXX_6_7955.sorted.filtered_peak_3490
chr10	70847439	70848104	666	38.94	10.42938	3.08252	7.73959	C7KUGACXX_6_7955.sorted.filtered_peak_3491
chr10	70848665	70848961	297	31.64	5.45825	2.31485	2.99698	C7KUGACXX_6_7955.sorted.filtered_peak_3492
chr10	70849733	70850051	319	37.71	8.10818	2.69401	5.49216	C7KUGACXX_6_7955.sorted.filtered_peak_3493
chr10	70852859	70853294	436	25.80	4.92155	2.36726	2.51517	C7KUGACXX_6_7955.sorted.filtered_peak_3494
chr10	70861583	70861832	250	14.49	3.79737	2.53342	1.51708	C7KUGACXX_6_7955.sorted.filtered_peak_3495
chr10	70883201	70884403	1203	61.07	26.53160	4.75583	23.39221	C7KUGACXX_6_7955.sorted.filtered_peak_3496
chr10	70939293	70940336	1044	44.94	18.76852	4.47829	15.81252	C7KUGACXX_6_7955.sorted.filtered_peak_3497
chr10	70982071	70982800	730	26.59	9.79119	3.70369	7.13042	C7KUGACXX_6_7955.sorted.filtered_peak_3498
chr10	70988772	70989508	737	22.69	6.33334	2.93229	3.83304	C7KUGACXX_6_7955.sorted.filtered_peak_3499
chr10	71077896	71079285	1390	35.01	10.57113	3.28683	7.88650	C7KUGACXX_6_7955.sorted.filtered_peak_3500
chr10	71087514	71088081	568	15.91	4.65552	2.79590	2.27693	C7KUGACXX_6_7955.sorted.filtered_peak_3501
chr10	71151888	71152620	733	19.67	6.23666	3.10899	3.74713	C7KUGACXX_6_7955.sorted.filtered_peak_3502
chr10	71168363	71168958	596	34.86	12.42317	3.90787	9.61497	C7KUGACXX_6_7955.sorted.filtered_peak_3503
chr10	71211041	71211359	319	15.84	3.52624	2.33943	1.28196	C7KUGACXX_6_7955.sorted.filtered_peak_3504
chr10	71225334	71225583	250	15.81	4.29742	2.66036	1.95322	C7KUGACXX_6_7955.sorted.filtered_peak_3505
chr10	71267495	71267871	377	23.33	8.38297	3.63992	5.73451	C7KUGACXX_6_7955.sorted.filtered_peak_3506
chr10	71853075	71853555	481	19.97	6.57867	3.27391	4.02556	C7KUGACXX_6_7955.sorted.filtered_peak_3507
chr10	71905448	71906906	1459	41.24	12.62595	3.36915	9.85836	C7KUGACXX_6_7955.sorted.filtered_peak_3508
chr10	71922440	71922888	449	16.48	5.14475	2.97675	2.70178	C7KUGACXX_6_7955.sorted.filtered_peak_3509
chr10	71929881	71930702	822	47.92	19.91557	4.53364	16.92699	C7KUGACXX_6_7955.sorted.filtered_peak_3510
chr10	71981143	71981572	430	15.74	4.86196	2.90453	2.45886	C7KUGACXX_6_7955.sorted.filtered_peak_3511
chr10	71992832	71993683	852	45.22	18.10813	4.12548	15.22261	C7KUGACXX_6_7955.sorted.filtered_peak_3512
chr10	72032581	72032875	295	17.93	4.99519	2.80356	2.57263	C7KUGACXX_6_7955.sorted.filtered_peak_3513
chr10	72115114	72115383	270	18.81	5.46000	2.91644	2.99936	C7KUGACXX_6_7955.sorted.filtered_peak_3514
chr10	72124190	72124609	420	24.38	9.95101	4.05976	7.25161	C7KUGACXX_6_7955.sorted.filtered_peak_3515
chr10	72142049	72142718	670	28.04	9.37634	3.53359	6.69675	C7KUGACXX_6_7955.sorted.filtered_peak_3516
chr10	72163614	72164234	621	40.41	18.84202	4.93879	15.88354	C7KUGACXX_6_7955.sorted.filtered_peak_3517
chr10	72164874	72165443	570	21.30	5.07690	2.61817	2.65641	C7KUGACXX_6_7955.sorted.filtered_peak_3518
chr10	72237445	72237809	365	18.50	3.89214	2.34440	1.60226	C7KUGACXX_6_7955.sorted.filtered_peak_3519
chr10	72309557	72310002	446	16.72	4.23488	2.57149	1.90377	C7KUGACXX_6_7955.sorted.filtered_peak_3520
chr10	72318853	72319371	519	19.72	5.65197	2.92382	3.17853	C7KUGACXX_6_7955.sorted.filtered_peak_3521
chr10	72335685	72336032	348	25.58	5.20622	2.46336	2.76501	C7KUGACXX_6_7955.sorted.filtered_peak_3522
chr10	72337895	72338545	651	31.04	8.93969	3.23716	6.26327	C7KUGACXX_6_7955.sorted.filtered_peak_3523
chr10	72362404	72363497	1094	25.20	6.41994	2.77648	3.93314	C7KUGACXX_6_7955.sorted.filtered_peak_3524
chr10	72370276	72370938	663	22.53	8.30886	3.69100	5.66343	C7KUGACXX_6_7955.sorted.filtered_peak_3525
chr10	72377963	72378289	327	14.12	3.49188	2.42177	1.26753	C7KUGACXX_6_7955.sorted.filtered_peak_3526
chr10	72416358	72416682	325	17.11	5.98426	3.27666	3.47697	C7KUGACXX_6_7955.sorted.filtered_peak_3527
chr10	72575370	72576109	740	29.70	10.75699	3.73361	8.05935	C7KUGACXX_6_7955.sorted.filtered_peak_3528
chr10	72647561	72648175	615	22.55	6.30303	2.96097	3.78097	C7KUGACXX_6_7955.sorted.filtered_peak_3529
chr10	73078740	73079540	801	29.10	9.26077	3.34039	6.61893	C7KUGACXX_6_7955.sorted.filtered_peak_3530
chr10	73136951	73137465	515	26.50	9.18566	3.58270	6.52453	C7KUGACXX_6_7955.sorted.filtered_peak_3531
chr10	73144091	73144394	304	19.66	5.77183	2.97109	3.28888	C7KUGACXX_6_7955.sorted.filtered_peak_3532
chr10	73487433	73487891	459	26.12	7.34082	3.04257	4.77311	C7KUGACXX_6_7955.sorted.filtered_peak_3533
chr10	73495904	73496358	455	20.42	4.51036	2.47584	2.13849	C7KUGACXX_6_7955.sorted.filtered_peak_3534
chr10	73502128	73502572	445	20.33	4.54480	2.49169	2.16885	C7KUGACXX_6_7955.sorted.filtered_peak_3535
chr10	73508315	73509143	829	33.97	9.77165	3.20397	7.10580	C7KUGACXX_6_7955.sorted.filtered_peak_3536
chr10	73516631	73517083	453	16.78	4.40852	2.63832	2.05870	C7KUGACXX_6_7955.sorted.filtered_peak_3537
chr10	73528515	73529195	681	37.06	8.51360	2.75071	5.91587	C7KUGACXX_6_7955.sorted.filtered_peak_3538
chr10	73533153	73533795	643	34.07	8.25216	2.83316	5.64808	C7KUGACXX_6_7955.sorted.filtered_peak_3539
chr10	73571712	73571961	250	17.70	4.96504	2.81076	2.54023	C7KUGACXX_6_7955.sorted.filtered_peak_3540
chr10	73610574	73611409	836	48.16	22.07502	4.90295	19.05240	C7KUGACXX_6_7955.sorted.filtered_peak_3541
chr10	73648542	73648875	334	15.45	4.95573	2.97645	2.53045	C7KUGACXX_6_7955.sorted.filtered_peak_3542
chr10	73656246	73656607	362	18.75	7.08508	3.57338	4.51421	C7KUGACXX_6_7955.sorted.filtered_peak_3543
chr10	73808201	73808695	495	26.73	10.68291	4.10757	7.93782	C7KUGACXX_6_7955.sorted.filtered_peak_3544
chr10	73846990	73847638	649	23.89	4.03015	2.18033	1.71505	C7KUGACXX_6_7955.sorted.filtered_peak_3545
chr10	73848204	73848918	715	25.22	4.68527	2.31900	2.30520	C7KUGACXX_6_7955.sorted.filtered_peak_3546
chr10	73867079	73867486	408	20.79	7.30923	3.44577	4.73349	C7KUGACXX_6_7955.sorted.filtered_peak_3547
chr10	73975398	73976253	856	62.22	29.21945	5.38084	25.98002	C7KUGACXX_6_7955.sorted.filtered_peak_3548
chr10	74007771	74009135	1365	44.67	16.88761	4.12870	13.98043	C7KUGACXX_6_7955.sorted.filtered_peak_3549
chr10	74019900	74021499	1600	52.06	17.92043	3.93243	14.97075	C7KUGACXX_6_7955.sorted.filtered_peak_3550
chr10	74033308	74034676	1369	54.62	18.59029	3.71664	15.69073	C7KUGACXX_6_7955.sorted.filtered_peak_3551
chr10	74045008	74045370	363	16.70	5.76243	3.20144	3.28322	C7KUGACXX_6_7955.sorted.filtered_peak_3552
chr10	74056909	74058153	1245	50.02	16.81171	3.85751	13.87485	C7KUGACXX_6_7955.sorted.filtered_peak_3553
chr10	74079309	74079945	637	41.78	13.92181	3.74625	11.08029	C7KUGACXX_6_7955.sorted.filtered_peak_3554
chr10	74080261	74080631	371	27.86	5.50237	2.45203	3.04029	C7KUGACXX_6_7955.sorted.filtered_peak_3555
chr10	74091370	74092048	679	35.80	6.16877	2.34543	3.66930	C7KUGACXX_6_7955.sorted.filtered_peak_3556
chr10	74094627	74095410	784	46.50	12.48342	3.15613	9.71023	C7KUGACXX_6_7955.sorted.filtered_peak_3557
chr10	74100246	74100670	425	20.93	4.87879	2.57647	2.46792	C7KUGACXX_6_7955.sorted.filtered_peak_3558
chr10	74114039	74114962	924	55.96	23.35408	4.81799	20.23357	C7KUGACXX_6_7955.sorted.filtered_peak_3559
chr10	74124070	74124456	387	24.55	8.85640	3.64713	6.21419	C7KUGACXX_6_7955.sorted.filtered_peak_3560
chr10	74129919	74130481	563	35.03	16.99728	5.12205	14.07457	C7KUGACXX_6_7955.sorted.filtered_peak_3561
chr10	74385454	74386304	851	34.68	15.37054	4.57270	12.51434	C7KUGACXX_6_7955.sorted.filtered_peak_3562
chr10	74451616	74452496	881	31.67	11.51636	3.71682	8.81045	C7KUGACXX_6_7955.sorted.filtered_peak_3563
chr10	74635318	74635704	387	15.64	5.05258	3.00493	2.62160	C7KUGACXX_6_7955.sorted.filtered_peak_3564
chr10	74701313	74701764	452	19.37	6.28896	3.18849	3.77067	C7KUGACXX_6_7955.sorted.filtered_peak_3565
chr10	74855868	74857117	1250	58.47	20.85658	3.98191	17.83733	C7KUGACXX_6_7955.sorted.filtered_peak_3566
chr10	74927472	74928310	839	32.61	13.90786	4.40194	11.08716	C7KUGACXX_6_7955.sorted.filtered_peak_3567
chr10	75006611	75007460	850	41.05	16.79188	4.25953	13.92811	C7KUGACXX_6_7955.sorted.filtered_peak_3568
chr10	75012057	75013045	989	41.87	17.77111	4.48888	14.85594	C7KUGACXX_6_7955.sorted.filtered_peak_3569
chr10	75118214	75118813	600	38.70	19.40470	5.21141	16.47081	C7KUGACXX_6_7955.sorted.filtered_peak_3570
chr10	75173080	75174190	1111	31.55	11.41493	3.81353	8.66694	C7KUGACXX_6_7955.sorted.filtered_peak_3571
chr10	75193284	75193533	250	13.44	3.80873	2.61299	1.50859	C7KUGACXX_6_7955.sorted.filtered_peak_3572
chr10	75254938	75256035	1098	56.14	22.14145	4.43979	19.09160	C7KUGACXX_6_7955.sorted.filtered_peak_3573
chr10	75289195	75289836	642	16.41	5.54013	3.12614	3.09603	C7KUGACXX_6_7955.sorted.filtered_peak_3574
chr10	75350999	75351366	368	14.07	3.39166	2.37962	1.18424	C7KUGACXX_6_7955.sorted.filtered_peak_3575
chr10	75385359	75386048	690	45.00	23.24181	5.46916	20.20398	C7KUGACXX_6_7955.sorted.filtered_peak_3576
chr10	75489982	75490709	728	26.00	13.08820	4.73829	10.35820	C7KUGACXX_6_7955.sorted.filtered_peak_3577
chr10	75503469	75504450	982	43.24	20.11561	4.87320	17.15730	C7KUGACXX_6_7955.sorted.filtered_peak_3578
chr10	75519165	75519552	388	26.70	9.94574	3.82778	7.24703	C7KUGACXX_6_7955.sorted.filtered_peak_3579
chr10	75531724	75532882	1159	47.64	13.92578	3.44543	11.08467	C7KUGACXX_6_7955.sorted.filtered_peak_3580
chr10	75541625	75542153	529	30.90	6.29335	2.55090	3.75971	C7KUGACXX_6_7955.sorted.filtered_peak_3581
chr10	75544833	75545724	892	49.55	17.61632	3.97315	14.68340	C7KUGACXX_6_7955.sorted.filtered_peak_3582
chr10	75570864	75571882	1019	55.78	24.22964	4.59391	21.15860	C7KUGACXX_6_7955.sorted.filtered_peak_3583
chr10	75608813	75609608	796	24.62	9.40437	3.68125	6.79644	C7KUGACXX_6_7955.sorted.filtered_peak_3584
chr10	75619250	75619637	388	19.58	6.30467	3.18086	3.78292	C7KUGACXX_6_7955.sorted.filtered_peak_3585
chr10	75625279	75625954	676	25.14	8.23101	3.37218	5.62876	C7KUGACXX_6_7955.sorted.filtered_peak_3586
chr10	75634129	75635008	880	32.02	8.18716	2.91698	5.59767	C7KUGACXX_6_7955.sorted.filtered_peak_3587
chr10	75639315	75639795	481	40.17	16.32356	4.47782	13.39761	C7KUGACXX_6_7955.sorted.filtered_peak_3588
chr10	75645799	75646354	556	15.97	5.12920	2.98624	2.71836	C7KUGACXX_6_7955.sorted.filtered_peak_3589
chr10	75668850	75669133	284	20.48	5.93256	2.97898	3.43262	C7KUGACXX_6_7955.sorted.filtered_peak_3590
chr10	75681854	75682137	284	17.14	5.74973	3.18040	3.26178	C7KUGACXX_6_7955.sorted.filtered_peak_3591
chr10	75692018	75692365	348	13.33	3.61243	2.52772	1.36553	C7KUGACXX_6_7955.sorted.filtered_peak_3592
chr10	75716271	75716923	653	23.56	8.35359	3.53982	5.73891	C7KUGACXX_6_7955.sorted.filtered_peak_3593
chr10	75751335	75752061	727	29.32	13.37946	4.55344	10.60300	C7KUGACXX_6_7955.sorted.filtered_peak_3594
chr10	75757183	75758211	1029	49.76	21.82356	4.85336	18.76479	C7KUGACXX_6_7955.sorted.filtered_peak_3595
chr10	75815882	75816261	380	19.29	6.31672	3.22613	3.78296	C7KUGACXX_6_7955.sorted.filtered_peak_3596
chr10	75910387	75911335	949	67.86	31.87154	5.51232	28.54123	C7KUGACXX_6_7955.sorted.filtered_peak_3597
chr10	75936063	75937026	964	43.66	19.92102	4.79581	16.95242	C7KUGACXX_6_7955.sorted.filtered_peak_3598
chr10	75983934	75984445	512	19.67	7.80685	3.73896	5.21100	C7KUGACXX_6_7955.sorted.filtered_peak_3599
chr10	75987669	75988256	588	16.76	4.53486	2.68923	2.16726	C7KUGACXX_6_7955.sorted.filtered_peak_3600
chr10	76345066	76346142	1077	26.14	6.11499	2.69985	3.60569	C7KUGACXX_6_7955.sorted.filtered_peak_3601
chr10	76349102	76349356	255	25.62	6.26385	2.78478	3.72998	C7KUGACXX_6_7955.sorted.filtered_peak_3602
chr10	76405809	76406202	394	14.76	4.53842	2.85104	2.14875	C7KUGACXX_6_7955.sorted.filtered_peak_3603
chr10	76498789	76499182	394	24.06	9.71491	4.02772	7.01780	C7KUGACXX_6_7955.sorted.filtered_peak_3604
chr10	76585616	76586845	1230	113.21	43.44268	4.58320	39.84820	C7KUGACXX_6_7955.sorted.filtered_peak_3605
chr10	76631602	76631851	250	13.24	3.68732	2.57009	1.41119	C7KUGACXX_6_7955.sorted.filtered_peak_3606
chr10	76657920	76658274	355	18.32	4.81329	2.69404	2.42066	C7KUGACXX_6_7955.sorted.filtered_peak_3607
chr10	76737685	76737946	262	16.88	4.86497	2.82059	2.45831	C7KUGACXX_6_7955.sorted.filtered_peak_3608
chr10	76768768	76769036	269	16.80	4.78232	2.79766	2.37673	C7KUGACXX_6_7955.sorted.filtered_peak_3609
chr10	76774403	76774652	250	20.54	5.64013	2.86534	3.16860	C7KUGACXX_6_7955.sorted.filtered_peak_3610
chr10	76870904	76872206	1303	44.17	16.90106	4.03464	14.03608	C7KUGACXX_6_7955.sorted.filtered_peak_3611
chr10	76925788	76926713	926	17.10	5.98518	3.25712	3.49497	C7KUGACXX_6_7955.sorted.filtered_peak_3612
chr10	76947750	76948038	289	18.69	7.02624	3.56219	4.45355	C7KUGACXX_6_7955.sorted.filtered_peak_3613
chr10	76969731	76970709	979	50.53	23.03588	5.07431	19.94182	C7KUGACXX_6_7955.sorted.filtered_peak_3614
chr10	76993877	76994469	593	53.85	19.28730	4.02918	16.31141	C7KUGACXX_6_7955.sorted.filtered_peak_3615
chr10	76995487	76996026	540	32.95	7.05885	2.62306	4.51284	C7KUGACXX_6_7955.sorted.filtered_peak_3616
chr10	77054741	77055138	398	16.42	4.61074	2.75333	2.22440	C7KUGACXX_6_7955.sorted.filtered_peak_3617
chr10	77532041	77532362	322	20.43	5.75890	2.91270	3.27998	C7KUGACXX_6_7955.sorted.filtered_peak_3618
chr10	77796306	77796555	250	15.68	4.13637	2.59891	1.81314	C7KUGACXX_6_7955.sorted.filtered_peak_3619
chr10	78871664	78871935	272	17.19	4.83965	2.79712	2.42317	C7KUGACXX_6_7955.sorted.filtered_peak_3620
chr10	78933448	78933881	434	16.76	4.54361	2.70431	2.15871	C7KUGACXX_6_7955.sorted.filtered_peak_3621
chr10	79561212	79561617	406	30.43	10.89845	3.78886	8.16593	C7KUGACXX_6_7955.sorted.filtered_peak_3622
chr10	79589373	79589631	259	14.23	3.94260	2.61521	1.64126	C7KUGACXX_6_7955.sorted.filtered_peak_3623
chr10	79596054	79596449	396	25.18	7.61699	3.18576	5.03628	C7KUGACXX_6_7955.sorted.filtered_peak_3624
chr10	79637447	79637874	428	19.30	5.99361	3.07105	3.50327	C7KUGACXX_6_7955.sorted.filtered_peak_3625
chr10	79789111	79789778	668	39.32	11.38012	3.26713	8.65342	C7KUGACXX_6_7955.sorted.filtered_peak_3626
chr10	79793307	79793981	675	53.03	20.33022	4.27594	17.32124	C7KUGACXX_6_7955.sorted.filtered_peak_3627
chr10	79807113	79807588	476	16.48	5.28424	3.02243	2.84394	C7KUGACXX_6_7955.sorted.filtered_peak_3628
chr10	80062652	80063490	839	56.29	25.26403	4.98518	22.15148	C7KUGACXX_6_7955.sorted.filtered_peak_3629
chr10	80733287	80733681	395	25.29	6.19375	2.74344	3.69774	C7KUGACXX_6_7955.sorted.filtered_peak_3630
chr10	80734322	80734653	332	21.60	4.60865	2.44982	2.23056	C7KUGACXX_6_7955.sorted.filtered_peak_3631
chr10	80785070	80785512	443	16.74	3.61669	2.32881	1.36328	C7KUGACXX_6_7955.sorted.filtered_peak_3632
chr10	80826987	80827678	692	28.62	5.01037	2.28490	2.60618	C7KUGACXX_6_7955.sorted.filtered_peak_3633
chr10	80828541	80829061	521	35.34	8.41224	2.83805	5.78742	C7KUGACXX_6_7955.sorted.filtered_peak_3634
chr10	80897418	80897758	341	18.91	5.50160	2.93200	3.03463	C7KUGACXX_6_7955.sorted.filtered_peak_3635
chr10	80955195	80955603	409	22.62	6.28598	2.94433	3.77214	C7KUGACXX_6_7955.sorted.filtered_peak_3636
chr10	81002434	81002690	257	25.37	4.98503	2.40961	2.56010	C7KUGACXX_6_7955.sorted.filtered_peak_3637
chr10	81045969	81046520	552	30.54	9.04543	3.25169	6.39067	C7KUGACXX_6_7955.sorted.filtered_peak_3638
chr10	81077486	81078009	524	26.10	6.61187	2.84897	4.07008	C7KUGACXX_6_7955.sorted.filtered_peak_3639
chr10	81082757	81083287	531	32.96	9.88694	3.36717	7.17441	C7KUGACXX_6_7955.sorted.filtered_peak_3640
chr10	81091447	81091895	449	25.65	8.95341	3.59302	6.29962	C7KUGACXX_6_7955.sorted.filtered_peak_3641
chr10	81106805	81108138	1334	25.52	5.53049	2.52984	3.09121	C7KUGACXX_6_7955.sorted.filtered_peak_3642
chr10	81134105	81134378	274	16.47	4.70627	2.79237	2.30830	C7KUGACXX_6_7955.sorted.filtered_peak_3643
chr10	81205107	81205937	831	62.26	26.36372	4.78728	23.20877	C7KUGACXX_6_7955.sorted.filtered_peak_3644
chr10	81321844	81322260	417	18.21	6.23667	3.27558	3.72237	C7KUGACXX_6_7955.sorted.filtered_peak_3645
chr10	81806824	81807297	474	13.21	3.66077	2.55875	1.39394	C7KUGACXX_6_7955.sorted.filtered_peak_3646
chr10	81838193	81839190	998	27.01	9.53814	3.65294	6.85764	C7KUGACXX_6_7955.sorted.filtered_peak_3647
chr10	81903575	81904540	966	15.94	5.14345	3.00316	2.72416	C7KUGACXX_6_7955.sorted.filtered_peak_3648
chr10	81947149	81948050	902	30.42	9.96840	3.54098	7.26480	C7KUGACXX_6_7955.sorted.filtered_peak_3649
chr10	81962944	81963593	650	32.72	8.83554	3.07624	6.18741	C7KUGACXX_6_7955.sorted.filtered_peak_3650
chr10	81965000	81965659	660	34.14	10.42967	3.30200	7.76521	C7KUGACXX_6_7955.sorted.filtered_peak_3651
chr10	82013338	82013652	315	16.79	5.78063	3.21759	3.28968	C7KUGACXX_6_7955.sorted.filtered_peak_3652
chr10	82138031	82138426	396	18.44	5.54438	2.97726	3.08027	C7KUGACXX_6_7955.sorted.filtered_peak_3653
chr10	82142778	82143108	331	22.90	8.95069	3.85037	6.29837	C7KUGACXX_6_7955.sorted.filtered_peak_3654
chr10	82167907	82168546	640	15.81	4.39711	2.70220	2.04224	C7KUGACXX_6_7955.sorted.filtered_peak_3655
chr10	82203420	82203992	573	14.32	3.37116	2.35421	1.16284	C7KUGACXX_6_7955.sorted.filtered_peak_3656
chr10	82213619	82214366	748	36.01	9.46710	3.02254	6.81321	C7KUGACXX_6_7955.sorted.filtered_peak_3657
chr10	82218875	82219183	309	26.71	4.71438	2.28300	2.31972	C7KUGACXX_6_7955.sorted.filtered_peak_3658
chr10	82225505	82225880	376	21.06	3.59792	2.14176	1.35028	C7KUGACXX_6_7955.sorted.filtered_peak_3659
chr10	82247470	82248229	760	22.25	5.35861	2.65758	2.91300	C7KUGACXX_6_7955.sorted.filtered_peak_3660
chr10	82258514	82259084	571	21.53	5.34435	2.70021	2.89426	C7KUGACXX_6_7955.sorted.filtered_peak_3661
chr10	82265323	82265659	337	19.30	5.76078	2.97205	3.30025	C7KUGACXX_6_7955.sorted.filtered_peak_3662
chr10	82295409	82295982	574	26.62	10.46988	4.07163	7.72820	C7KUGACXX_6_7955.sorted.filtered_peak_3663
chr10	82356478	82356744	267	17.42	4.54901	2.66196	2.16628	C7KUGACXX_6_7955.sorted.filtered_peak_3664
chr10	82459407	82459694	288	16.99	4.58511	2.70422	2.20072	C7KUGACXX_6_7955.sorted.filtered_peak_3665
chr10	85440221	85440705	485	23.04	7.04193	3.14678	4.50153	C7KUGACXX_6_7955.sorted.filtered_peak_3666
chr10	85631096	85631760	665	17.39	4.68648	2.70417	2.31090	C7KUGACXX_6_7955.sorted.filtered_peak_3667
chr10	85898662	85899675	1014	54.61	23.48197	4.53627	20.44040	C7KUGACXX_6_7955.sorted.filtered_peak_3668
chr10	86024388	86024666	279	17.35	4.58750	2.67882	2.20757	C7KUGACXX_6_7955.sorted.filtered_peak_3669
chr10	86027269	86027540	272	20.02	5.76139	2.95310	3.27136	C7KUGACXX_6_7955.sorted.filtered_peak_3670
chr10	86088002	86089166	1165	44.86	13.39066	3.27191	10.64730	C7KUGACXX_6_7955.sorted.filtered_peak_3671
chr10	86089912	86090323	412	42.96	8.64475	2.64118	5.98908	C7KUGACXX_6_7955.sorted.filtered_peak_3672
chr10	86093739	86094275	537	44.86	14.71738	3.74667	11.84615	C7KUGACXX_6_7955.sorted.filtered_peak_3673
chr10	88159399	88161151	1753	24.71	6.70167	2.85534	4.22160	C7KUGACXX_6_7955.sorted.filtered_peak_3674
chr10	88171199	88171546	348	17.49	5.31460	2.95836	2.87168	C7KUGACXX_6_7955.sorted.filtered_peak_3675
chr10	88172956	88173305	350	17.60	5.29063	2.92516	2.85771	C7KUGACXX_6_7955.sorted.filtered_peak_3676
chr10	88281114	88281953	840	43.73	17.65318	4.26813	14.75522	C7KUGACXX_6_7955.sorted.filtered_peak_3677
chr10	88344917	88345568	652	18.18	6.80543	3.46939	4.27436	C7KUGACXX_6_7955.sorted.filtered_peak_3678
chr10	88470699	88471596	898	29.19	10.02905	3.52514	7.38320	C7KUGACXX_6_7955.sorted.filtered_peak_3679
chr10	88515672	88516413	742	32.59	12.22384	3.88431	9.47149	C7KUGACXX_6_7955.sorted.filtered_peak_3680
chr10	88648921	88649212	292	17.16	5.87689	3.22260	3.38650	C7KUGACXX_6_7955.sorted.filtered_peak_3681
chr10	88699235	88699528	294	24.29	9.80226	4.04418	7.10297	C7KUGACXX_6_7955.sorted.filtered_peak_3682
chr10	88720195	88720455	261	16.41	4.70521	2.79647	2.30816	C7KUGACXX_6_7955.sorted.filtered_peak_3683
chr10	88730889	88731414	526	28.14	8.92651	3.41229	6.26010	C7KUGACXX_6_7955.sorted.filtered_peak_3684
chr10	88854330	88855504	1175	60.09	20.06788	3.89769	17.04362	C7KUGACXX_6_7955.sorted.filtered_peak_3685
chr10	89264293	89265212	920	29.06	9.20614	3.37427	6.55327	C7KUGACXX_6_7955.sorted.filtered_peak_3686
chr10	89577463	89578808	1346	36.59	12.37637	3.63793	9.61042	C7KUGACXX_6_7955.sorted.filtered_peak_3687
chr10	89621741	89622654	914	51.75	13.97786	3.23318	11.13939	C7KUGACXX_6_7955.sorted.filtered_peak_3688
chr10	89622890	89623502	613	39.27	6.98265	2.42481	4.41639	C7KUGACXX_6_7955.sorted.filtered_peak_3689
chr10	89824644	89824924	281	18.59	4.55869	2.58498	2.19060	C7KUGACXX_6_7955.sorted.filtered_peak_3690
chr10	89851153	89851924	772	27.26	8.31290	3.26029	5.68821	C7KUGACXX_6_7955.sorted.filtered_peak_3691
chr10	89953776	89954139	364	19.03	5.45947	2.89806	3.00576	C7KUGACXX_6_7955.sorted.filtered_peak_3692
chr10	90030796	90031760	965	30.56	8.67529	3.17755	6.01875	C7KUGACXX_6_7955.sorted.filtered_peak_3693
chr10	90145406	90145975	570	21.58	5.12185	2.61292	2.69848	C7KUGACXX_6_7955.sorted.filtered_peak_3694
chr10	90324910	90325159	250	13.44	3.80982	2.61244	1.51189	C7KUGACXX_6_7955.sorted.filtered_peak_3695
chr10	90342312	90343170	859	18.44	5.21782	2.84499	2.78691	C7KUGACXX_6_7955.sorted.filtered_peak_3696
chr10	90570057	90570452	396	14.89	3.76702	2.49475	1.49043	C7KUGACXX_6_7955.sorted.filtered_peak_3697
chr10	90584973	90585389	417	25.69	9.36213	3.71222	6.69213	C7KUGACXX_6_7955.sorted.filtered_peak_3698
chr10	90639719	90641074	1356	38.63	10.05884	3.08046	7.35633	C7KUGACXX_6_7955.sorted.filtered_peak_3699
chr10	90695130	90695417	288	24.02	6.31585	2.88051	3.78630	C7KUGACXX_6_7955.sorted.filtered_peak_3700
chr10	90734631	90734965	335	15.28	4.89062	2.94551	2.48688	C7KUGACXX_6_7955.sorted.filtered_peak_3701
chr10	90750089	90750639	551	29.34	6.02852	2.51805	3.54250	C7KUGACXX_6_7955.sorted.filtered_peak_3702
chr10	90750985	90751508	524	26.71	4.66178	2.26177	2.28439	C7KUGACXX_6_7955.sorted.filtered_peak_3703
chr10	90760784	90761074	291	21.48	4.88099	2.54521	2.47546	C7KUGACXX_6_7955.sorted.filtered_peak_3704
chr10	90844205	90844541	337	20.96	7.18180	3.37686	4.61931	C7KUGACXX_6_7955.sorted.filtered_peak_3705
chr10	90923368	90923932	565	18.23	5.34519	2.91613	2.89119	C7KUGACXX_6_7955.sorted.filtered_peak_3706
chr10	90976892	90977557	666	17.98	4.84026	2.72613	2.44222	C7KUGACXX_6_7955.sorted.filtered_peak_3707
chr10	91011379	91012053	675	49.25	26.03684	5.87990	22.88335	C7KUGACXX_6_7955.sorted.filtered_peak_3708
chr10	91061594	91062037	444	21.70	8.04887	3.63302	5.44291	C7KUGACXX_6_7955.sorted.filtered_peak_3709
chr10	91091990	91092927	938	26.96	5.85406	2.58189	3.36964	C7KUGACXX_6_7955.sorted.filtered_peak_3710
chr10	91093664	91094091	428	33.53	10.22514	3.41612	7.49995	C7KUGACXX_6_7955.sorted.filtered_peak_3711
chr10	91127307	91127621	315	19.36	7.03413	3.49203	4.46811	C7KUGACXX_6_7955.sorted.filtered_peak_3712
chr10	91151984	91152652	669	21.48	6.67030	3.13762	4.14237	C7KUGACXX_6_7955.sorted.filtered_peak_3713
chr10	91173928	91175072	1145	24.59	7.38431	3.17262	4.79992	C7KUGACXX_6_7955.sorted.filtered_peak_3714
chr10	91403439	91404242	804	35.12	11.14898	3.49452	8.41230	C7KUGACXX_6_7955.sorted.filtered_peak_3715
chr10	91404686	91405360	675	21.61	3.88093	2.21548	1.58408	C7KUGACXX_6_7955.sorted.filtered_peak_3716
chr10	91460788	91461717	930	53.17	23.32002	4.70393	20.26637	C7KUGACXX_6_7955.sorted.filtered_peak_3717
chr10	92606783	92607152	370	15.56	4.82327	2.91145	2.41679	C7KUGACXX_6_7955.sorted.filtered_peak_3718
chr10	92631196	92631906	711	26.56	8.74486	3.38649	6.12513	C7KUGACXX_6_7955.sorted.filtered_peak_3719
chr10	92720179	92720602	424	16.87	4.51945	2.68442	2.14362	C7KUGACXX_6_7955.sorted.filtered_peak_3720
chr10	92766122	92767026	905	20.26	6.01979	3.00722	3.52882	C7KUGACXX_6_7955.sorted.filtered_peak_3721
chr10	92922358	92923929	1572	28.82	6.46851	2.65689	3.94745	C7KUGACXX_6_7955.sorted.filtered_peak_3722
chr10	92961130	92961752	623	26.34	7.05555	2.91772	4.52879	C7KUGACXX_6_7955.sorted.filtered_peak_3723
chr10	92980053	92980885	833	36.38	13.88089	3.99026	11.08875	C7KUGACXX_6_7955.sorted.filtered_peak_3724
chr10	93058039	93058716	678	17.17	5.97159	3.25498	3.47432	C7KUGACXX_6_7955.sorted.filtered_peak_3725
chr10	93169285	93170702	1418	29.97	8.24963	3.04300	5.64792	C7KUGACXX_6_7955.sorted.filtered_peak_3726
chr10	93556627	93556903	277	24.78	4.95147	2.42076	2.53276	C7KUGACXX_6_7955.sorted.filtered_peak_3727
chr10	93557811	93558754	944	38.47	13.12162	3.54444	10.40148	C7KUGACXX_6_7955.sorted.filtered_peak_3728
chr10	93580233	93580546	314	13.63	3.61042	2.50456	1.36094	C7KUGACXX_6_7955.sorted.filtered_peak_3729
chr10	93661424	93661939	516	16.70	5.21618	2.97295	2.78685	C7KUGACXX_6_7955.sorted.filtered_peak_3730
chr10	93668064	93669183	1120	28.84	9.57468	3.51193	6.89578	C7KUGACXX_6_7955.sorted.filtered_peak_3731
chr10	93672593	93672944	352	19.79	4.20973	2.40160	1.87065	C7KUGACXX_6_7955.sorted.filtered_peak_3732
chr10	93683098	93683881	784	41.50	19.49189	4.99268	16.51283	C7KUGACXX_6_7955.sorted.filtered_peak_3733
chr10	93812436	93812697	262	14.10	3.80495	2.56082	1.52280	C7KUGACXX_6_7955.sorted.filtered_peak_3734
chr10	93971006	93971329	324	22.29	9.67033	4.21301	6.97416	C7KUGACXX_6_7955.sorted.filtered_peak_3735
chr10	93999689	94000689	1001	22.95	6.46115	2.96263	3.94910	C7KUGACXX_6_7955.sorted.filtered_peak_3736
chr10	94003034	94003303	270	19.21	4.92121	2.69014	2.50366	C7KUGACXX_6_7955.sorted.filtered_peak_3737
chr10	94050348	94051422	1075	39.44	13.94340	3.67048	11.18170	C7KUGACXX_6_7955.sorted.filtered_peak_3738
chr10	94276694	94277097	404	19.47	7.49316	3.67170	4.89749	C7KUGACXX_6_7955.sorted.filtered_peak_3739
chr10	94333553	94334736	1184	36.36	10.97463	3.37852	8.24368	C7KUGACXX_6_7955.sorted.filtered_peak_3740
chr10	94351274	94351787	514	48.35	16.54073	3.93826	13.60757	C7KUGACXX_6_7955.sorted.filtered_peak_3741
chr10	94352481	94353192	712	45.33	15.14842	3.65130	12.32964	C7KUGACXX_6_7955.sorted.filtered_peak_3742
chr10	94450071	94450427	357	19.83	4.26188	2.41650	1.92183	C7KUGACXX_6_7955.sorted.filtered_peak_3743
chr10	94459235	94459578	344	15.30	3.84822	2.50278	1.55671	C7KUGACXX_6_7955.sorted.filtered_peak_3744
chr10	94607916	94609023	1108	41.27	15.49876	3.94265	12.67978	C7KUGACXX_6_7955.sorted.filtered_peak_3745
chr10	94822488	94822743	256	17.66	5.26367	2.93597	2.80911	C7KUGACXX_6_7955.sorted.filtered_peak_3746
chr10	95139314	95139839	526	18.22	4.43512	2.56645	2.06746	C7KUGACXX_6_7955.sorted.filtered_peak_3747
chr10	95173014	95173517	504	23.49	8.01066	3.45907	5.39822	C7KUGACXX_6_7955.sorted.filtered_peak_3748
chr10	95222650	95223094	445	20.55	6.99878	3.34516	4.44840	C7KUGACXX_6_7955.sorted.filtered_peak_3749
chr10	95242139	95242545	407	19.85	5.35068	2.79897	2.90361	C7KUGACXX_6_7955.sorted.filtered_peak_3750
chr10	95255873	95256725	853	44.08	18.89634	4.55140	15.95866	C7KUGACXX_6_7955.sorted.filtered_peak_3751
chr10	95262576	95263249	674	16.76	4.55591	2.70179	2.17833	C7KUGACXX_6_7955.sorted.filtered_peak_3752
chr10	95271009	95271293	285	17.21	5.73210	3.15476	3.25393	C7KUGACXX_6_7955.sorted.filtered_peak_3753
chr10	95461818	95462854	1037	33.23	11.56055	3.73494	8.81026	C7KUGACXX_6_7955.sorted.filtered_peak_3754
chr10	95653540	95653980	441	26.31	7.73182	3.17174	5.12722	C7KUGACXX_6_7955.sorted.filtered_peak_3755
chr10	96059301	96059691	391	14.48	3.99605	2.62337	1.68125	C7KUGACXX_6_7955.sorted.filtered_peak_3756
chr10	96122366	96122995	630	37.91	16.99258	4.91716	14.04246	C7KUGACXX_6_7955.sorted.filtered_peak_3757
chr10	96305089	96305867	779	23.11	6.70097	3.05666	4.15106	C7KUGACXX_6_7955.sorted.filtered_peak_3758
chr10	96351310	96351651	342	16.69	5.20928	2.98537	2.76508	C7KUGACXX_6_7955.sorted.filtered_peak_3759
chr10	96892660	96892935	276	17.84	6.42229	3.40812	3.87684	C7KUGACXX_6_7955.sorted.filtered_peak_3760
chr10	96943199	96943658	460	18.51	5.27053	2.86683	2.82715	C7KUGACXX_6_7955.sorted.filtered_peak_3761
chr10	97050386	97050819	434	18.18	3.73819	2.30652	1.46128	C7KUGACXX_6_7955.sorted.filtered_peak_3762
chr10	97054780	97055344	565	24.83	7.78069	3.28453	5.17671	C7KUGACXX_6_7955.sorted.filtered_peak_3763
chr10	97123082	97123348	267	16.60	4.65063	2.76302	2.25067	C7KUGACXX_6_7955.sorted.filtered_peak_3764
chr10	97320842	97321416	575	38.17	14.63815	4.14329	11.78756	C7KUGACXX_6_7955.sorted.filtered_peak_3765
chr10	97415743	97416817	1075	33.11	12.73994	3.92502	9.99659	C7KUGACXX_6_7955.sorted.filtered_peak_3766
chr10	97453359	97454134	776	83.02	48.21706	7.07804	44.51731	C7KUGACXX_6_7955.sorted.filtered_peak_3767
chr10	97545191	97545440	250	17.44	3.99521	2.43701	1.69332	C7KUGACXX_6_7955.sorted.filtered_peak_3768
chr10	97591943	97592438	496	39.74	16.59883	4.57536	13.67073	C7KUGACXX_6_7955.sorted.filtered_peak_3769
chr10	97624756	97625336	581	19.36	5.25707	2.79194	2.82471	C7KUGACXX_6_7955.sorted.filtered_peak_3770
chr10	97666746	97668017	1272	21.93	6.34110	2.96132	3.85611	C7KUGACXX_6_7955.sorted.filtered_peak_3771
chr10	97723444	97723693	250	16.44	4.68727	2.76908	2.31115	C7KUGACXX_6_7955.sorted.filtered_peak_3772
chr10	97802894	97804065	1172	21.53	6.33608	2.99499	3.84314	C7KUGACXX_6_7955.sorted.filtered_peak_3773
chr10	97849497	97850236	740	36.99	15.21109	4.44360	12.32518	C7KUGACXX_6_7955.sorted.filtered_peak_3774
chr10	97889553	97890565	1013	32.65	11.71763	3.77916	8.98150	C7KUGACXX_6_7955.sorted.filtered_peak_3775
chr10	98134839	98135341	503	26.07	9.34708	3.70609	6.66513	C7KUGACXX_6_7955.sorted.filtered_peak_3776
chr10	98273496	98274131	636	25.51	7.18203	3.01855	4.63227	C7KUGACXX_6_7955.sorted.filtered_peak_3777
chr10	98346097	98347246	1150	33.25	9.99866	3.21804	7.34898	C7KUGACXX_6_7955.sorted.filtered_peak_3778
chr10	98411769	98412024	256	17.59	4.93647	2.80535	2.51665	C7KUGACXX_6_7955.sorted.filtered_peak_3779
chr10	98430593	98431422	830	18.06	4.32498	2.53398	1.96969	C7KUGACXX_6_7955.sorted.filtered_peak_3780
chr10	98480196	98481023	828	22.03	5.18757	2.59530	2.77122	C7KUGACXX_6_7955.sorted.filtered_peak_3781
chr10	98507965	98508311	347	13.34	3.75546	2.59483	1.46341	C7KUGACXX_6_7955.sorted.filtered_peak_3782
chr10	98525406	98525759	354	19.47	7.59278	3.70319	4.99221	C7KUGACXX_6_7955.sorted.filtered_peak_3783
chr10	98561219	98561645	427	56.75	37.27025	8.02531	33.82511	C7KUGACXX_6_7955.sorted.filtered_peak_3784
chr10	98591538	98592883	1346	48.29	15.24178	3.61501	12.37250	C7KUGACXX_6_7955.sorted.filtered_peak_3785
chr10	98776475	98776756	282	17.06	4.27036	2.56136	1.93897	C7KUGACXX_6_7955.sorted.filtered_peak_3786
chr10	98797239	98797578	340	18.39	5.18296	2.84361	2.74455	C7KUGACXX_6_7955.sorted.filtered_peak_3787
chr10	98832417	98832873	457	18.08	4.77281	2.69979	2.37456	C7KUGACXX_6_7955.sorted.filtered_peak_3788
chr10	98841418	98841748	331	18.37	6.46994	3.36779	3.93087	C7KUGACXX_6_7955.sorted.filtered_peak_3789
chr10	98856060	98856309	250	16.76	5.02676	2.90891	2.59547	C7KUGACXX_6_7955.sorted.filtered_peak_3790
chr10	98956023	98956744	722	23.54	8.24729	3.49551	5.64769	C7KUGACXX_6_7955.sorted.filtered_peak_3791
chr10	99051848	99052771	924	49.20	27.37334	5.66851	24.28610	C7KUGACXX_6_7955.sorted.filtered_peak_3792
chr10	99078595	99079605	1011	34.76	12.07357	3.75631	9.30737	C7KUGACXX_6_7955.sorted.filtered_peak_3793
chr10	99079841	99080248	408	21.60	4.46466	2.40674	2.09192	C7KUGACXX_6_7955.sorted.filtered_peak_3794
chr10	99094234	99094949	716	47.42	20.03483	4.72806	17.02154	C7KUGACXX_6_7955.sorted.filtered_peak_3795
chr10	99160809	99161360	552	32.29	16.13121	5.16175	13.25131	C7KUGACXX_6_7955.sorted.filtered_peak_3796
chr10	99166950	99167652	703	29.76	14.55294	5.00846	11.71458	C7KUGACXX_6_7955.sorted.filtered_peak_3797
chr10	99173720	99174027	308	16.71	5.62595	3.16977	3.14520	C7KUGACXX_6_7955.sorted.filtered_peak_3798
chr10	99178892	99179141	250	17.53	5.68975	3.12213	3.19939	C7KUGACXX_6_7955.sorted.filtered_peak_3799
chr10	99185353	99186526	1174	42.11	16.93668	3.96036	14.11349	C7KUGACXX_6_7955.sorted.filtered_peak_3800
chr10	99205243	99206211	969	45.13	21.16521	4.93150	18.18262	C7KUGACXX_6_7955.sorted.filtered_peak_3801
chr10	99257863	99258799	937	75.37	33.96469	5.20772	30.61946	C7KUGACXX_6_7955.sorted.filtered_peak_3802
chr10	99303028	99303348	321	13.82	3.69909	2.53048	1.43781	C7KUGACXX_6_7955.sorted.filtered_peak_3803
chr10	99313364	99313618	255	14.59	4.43409	2.81980	2.05211	C7KUGACXX_6_7955.sorted.filtered_peak_3804
chr10	99332146	99332541	396	14.46	4.35848	2.78932	1.99700	C7KUGACXX_6_7955.sorted.filtered_peak_3805
chr10	99392771	99393670	900	27.66	10.83292	3.98712	8.11372	C7KUGACXX_6_7955.sorted.filtered_peak_3806
chr10	99400013	99400639	627	67.35	37.29695	6.51530	33.86666	C7KUGACXX_6_7955.sorted.filtered_peak_3807
chr10	99408641	99409175	535	20.78	7.89704	3.68080	5.28574	C7KUGACXX_6_7955.sorted.filtered_peak_3808
chr10	99436551	99436917	367	16.32	5.52438	3.13315	3.06370	C7KUGACXX_6_7955.sorted.filtered_peak_3809
chr10	99446417	99447601	1185	37.79	14.65998	4.00087	11.86376	C7KUGACXX_6_7955.sorted.filtered_peak_3810
chr10	99461144	99461405	262	16.76	5.71903	3.21326	3.21868	C7KUGACXX_6_7955.sorted.filtered_peak_3811
chr10	99496473	99497239	767	38.22	16.16515	4.38785	13.30809	C7KUGACXX_6_7955.sorted.filtered_peak_3812
chr10	99609446	99609721	276	19.73	5.23039	2.77955	2.77599	C7KUGACXX_6_7955.sorted.filtered_peak_3813
chr10	99629186	99629618	433	24.94	8.39373	3.46105	5.76440	C7KUGACXX_6_7955.sorted.filtered_peak_3814
chr10	99783287	99783579	293	19.75	6.37025	3.21013	3.83176	C7KUGACXX_6_7955.sorted.filtered_peak_3815
chr10	99894164	99894981	818	35.38	13.15571	4.05141	10.32690	C7KUGACXX_6_7955.sorted.filtered_peak_3816
chr10	100174795	100175072	278	20.15	5.72343	2.92107	3.24465	C7KUGACXX_6_7955.sorted.filtered_peak_3817
chr10	100206176	100206869	694	20.05	6.28218	3.10094	3.78886	C7KUGACXX_6_7955.sorted.filtered_peak_3818
chr10	100227260	100227836	577	20.49	5.90268	2.96267	3.40963	C7KUGACXX_6_7955.sorted.filtered_peak_3819
chr10	100424273	100424571	299	16.32	4.33920	2.64414	1.98358	C7KUGACXX_6_7955.sorted.filtered_peak_3820
chr10	101190227	101190917	691	62.85	33.34061	6.12648	30.01792	C7KUGACXX_6_7955.sorted.filtered_peak_3821
chr10	101315522	101316086	565	17.28	4.79444	2.76728	2.38895	C7KUGACXX_6_7955.sorted.filtered_peak_3822
chr10	101380030	101381136	1107	77.30	33.12860	4.67152	29.84465	C7KUGACXX_6_7955.sorted.filtered_peak_3823
chr10	101418851	101419536	686	36.62	15.67480	4.48078	12.81958	C7KUGACXX_6_7955.sorted.filtered_peak_3824
chr10	101491664	101492547	884	39.95	17.36705	4.55064	14.46776	C7KUGACXX_6_7955.sorted.filtered_peak_3825
chr10	101588300	101588668	369	15.32	4.88307	2.95305	2.46679	C7KUGACXX_6_7955.sorted.filtered_peak_3826
chr10	101605616	101606070	455	15.12	4.22540	2.68008	1.87782	C7KUGACXX_6_7955.sorted.filtered_peak_3827
chr10	101754104	101754423	320	13.97	4.07751	2.69689	1.75535	C7KUGACXX_6_7955.sorted.filtered_peak_3828
chr10	101769514	101770027	514	28.63	10.01026	3.70142	7.29734	C7KUGACXX_6_7955.sorted.filtered_peak_3829
chr10	101805871	101806120	250	16.37	5.43971	3.11556	2.97542	C7KUGACXX_6_7955.sorted.filtered_peak_3830
chr10	101927350	101927861	512	16.94	4.22599	2.55558	1.89162	C7KUGACXX_6_7955.sorted.filtered_peak_3831
chr10	101945314	101946390	1077	34.21	11.21658	3.56680	8.47750	C7KUGACXX_6_7955.sorted.filtered_peak_3832
chr10	101964430	101964785	356	13.49	3.83482	2.62169	1.53113	C7KUGACXX_6_7955.sorted.filtered_peak_3833
chr10	101988782	101989552	771	24.55	8.47806	3.45624	5.87345	C7KUGACXX_6_7955.sorted.filtered_peak_3834
chr10	102027125	102027707	583	22.29	9.23038	4.01518	6.56466	C7KUGACXX_6_7955.sorted.filtered_peak_3835
chr10	102045772	102046724	953	35.98	14.06705	4.06689	11.27041	C7KUGACXX_6_7955.sorted.filtered_peak_3836
chr10	102086656	102087155	500	14.56	3.83992	2.54956	1.55316	C7KUGACXX_6_7955.sorted.filtered_peak_3837
chr10	102098434	102098717	284	15.38	3.56133	2.37764	1.32385	C7KUGACXX_6_7955.sorted.filtered_peak_3838
chr10	102106110	102106469	360	20.24	4.02976	2.31868	1.71927	C7KUGACXX_6_7955.sorted.filtered_peak_3839
chr10	102106694	102106969	276	26.03	6.91306	2.94357	4.35193	C7KUGACXX_6_7955.sorted.filtered_peak_3840
chr10	102130668	102131335	668	29.89	7.63402	2.94092	5.02747	C7KUGACXX_6_7955.sorted.filtered_peak_3841
chr10	102132935	102133938	1004	30.57	8.26470	3.05321	5.63762	C7KUGACXX_6_7955.sorted.filtered_peak_3842
chr10	102193541	102194039	499	22.61	9.92596	4.24341	7.23558	C7KUGACXX_6_7955.sorted.filtered_peak_3843
chr10	102241283	102241743	461	28.24	10.60581	3.84752	7.90917	C7KUGACXX_6_7955.sorted.filtered_peak_3844
chr10	102242123	102242590	468	21.61	6.10490	2.94772	3.60288	C7KUGACXX_6_7955.sorted.filtered_peak_3845
chr10	102268705	102269287	583	23.42	5.09026	2.52380	2.65895	C7KUGACXX_6_7955.sorted.filtered_peak_3846
chr10	102270711	102271148	438	29.55	8.29378	3.12562	5.66355	C7KUGACXX_6_7955.sorted.filtered_peak_3847
chr10	102289286	102289990	705	29.53	11.33477	3.90282	8.61841	C7KUGACXX_6_7955.sorted.filtered_peak_3848
chr10	102295283	102295973	691	45.44	22.38447	5.37547	19.33594	C7KUGACXX_6_7955.sorted.filtered_peak_3849
chr10	102672302	102673353	1052	44.71	17.77162	4.27062	14.83926	C7KUGACXX_6_7955.sorted.filtered_peak_3850
chr10	102729242	102729519	278	14.82	3.57749	2.41509	1.32869	C7KUGACXX_6_7955.sorted.filtered_peak_3851
chr10	102746878	102747410	533	31.12	13.17678	4.43759	10.35856	C7KUGACXX_6_7955.sorted.filtered_peak_3852
chr10	102756681	102758225	1545	26.25	5.06119	2.37874	2.65312	C7KUGACXX_6_7955.sorted.filtered_peak_3853
chr10	102758868	102759362	495	25.77	4.72713	2.30202	2.35778	C7KUGACXX_6_7955.sorted.filtered_peak_3854
chr10	102772597	102773084	488	14.90	4.28647	2.71600	1.94690	C7KUGACXX_6_7955.sorted.filtered_peak_3855
chr10	102778662	102779188	527	17.52	5.15123	2.88220	2.72724	C7KUGACXX_6_7955.sorted.filtered_peak_3856
chr10	102790759	102791356	598	39.10	14.08606	3.84728	11.28582	C7KUGACXX_6_7955.sorted.filtered_peak_3857
chr10	102791845	102792709	865	29.26	7.43994	2.82962	4.90966	C7KUGACXX_6_7955.sorted.filtered_peak_3858
chr10	102800951	102801268	318	24.04	6.45136	2.90804	3.93045	C7KUGACXX_6_7955.sorted.filtered_peak_3859
chr10	102802504	102803115	612	27.83	8.97382	3.36809	6.34459	C7KUGACXX_6_7955.sorted.filtered_peak_3860
chr10	102809852	102810288	437	13.74	3.79415	2.58332	1.51619	C7KUGACXX_6_7955.sorted.filtered_peak_3861
chr10	102819837	102821210	1374	44.30	15.46933	3.68892	12.66443	C7KUGACXX_6_7955.sorted.filtered_peak_3862
chr10	102827681	102827951	271	22.38	7.22653	3.28655	4.65232	C7KUGACXX_6_7955.sorted.filtered_peak_3863
chr10	102855422	102855686	265	16.90	4.14327	2.53053	1.80719	C7KUGACXX_6_7955.sorted.filtered_peak_3864
chr10	102901986	102902245	260	20.50	6.62555	3.25393	4.06667	C7KUGACXX_6_7955.sorted.filtered_peak_3865
chr10	102921546	102921846	301	21.13	7.03468	3.32215	4.47091	C7KUGACXX_6_7955.sorted.filtered_peak_3866
chr10	102973430	102973744	315	21.17	6.20683	3.03280	3.68270	C7KUGACXX_6_7955.sorted.filtered_peak_3867
chr10	103057604	103057955	352	17.59	5.64883	3.07935	3.18425	C7KUGACXX_6_7955.sorted.filtered_peak_3868
chr10	103113369	103114065	697	81.18	43.10069	6.41563	39.51816	C7KUGACXX_6_7955.sorted.filtered_peak_3869
chr10	103227140	103227635	496	19.74	6.03636	3.05806	3.53999	C7KUGACXX_6_7955.sorted.filtered_peak_3870
chr10	103329949	103330319	371	20.69	5.57799	2.83176	3.10891	C7KUGACXX_6_7955.sorted.filtered_peak_3871
chr10	103347676	103348230	555	24.60	9.74645	4.00110	7.03854	C7KUGACXX_6_7955.sorted.filtered_peak_3872
chr10	103453643	103455162	1520	23.70	6.77415	3.02462	4.23421	C7KUGACXX_6_7955.sorted.filtered_peak_3873
chr10	103539471	103539896	426	19.59	3.92431	2.30733	1.63047	C7KUGACXX_6_7955.sorted.filtered_peak_3874
chr10	103543028	103543422	395	22.89	5.28603	2.60564	2.84264	C7KUGACXX_6_7955.sorted.filtered_peak_3875
chr10	103577809	103578886	1078	72.39	31.66815	4.85647	28.38456	C7KUGACXX_6_7955.sorted.filtered_peak_3876
chr10	103590025	103590990	966	49.84	18.75445	4.24819	15.78486	C7KUGACXX_6_7955.sorted.filtered_peak_3877
chr10	103599444	103599709	266	20.40	4.43304	2.45214	2.06353	C7KUGACXX_6_7955.sorted.filtered_peak_3878
chr10	103815333	103816288	956	37.23	16.31465	4.56976	13.44116	C7KUGACXX_6_7955.sorted.filtered_peak_3879
chr10	103824724	103825453	730	41.05	18.65094	4.72292	15.72451	C7KUGACXX_6_7955.sorted.filtered_peak_3880
chr10	103832709	103832995	287	15.83	5.17457	3.04394	2.72822	C7KUGACXX_6_7955.sorted.filtered_peak_3881
chr10	103874645	103874918	274	29.11	5.40101	2.37821	2.95010	C7KUGACXX_6_7955.sorted.filtered_peak_3882
chr10	103879904	103880664	761	35.25	8.49217	2.89613	5.84560	C7KUGACXX_6_7955.sorted.filtered_peak_3883
chr10	103892249	103893225	977	66.53	31.71098	5.58933	28.38859	C7KUGACXX_6_7955.sorted.filtered_peak_3884
chr10	103911681	103912565	885	65.44	33.91688	5.81091	30.57850	C7KUGACXX_6_7955.sorted.filtered_peak_3885
chr10	103929182	103929531	350	18.38	6.85639	3.50587	4.30221	C7KUGACXX_6_7955.sorted.filtered_peak_3886
chr10	103985907	103986359	453	23.95	6.66942	2.99443	4.12251	C7KUGACXX_6_7955.sorted.filtered_peak_3887
chr10	103989539	103990113	575	25.04	6.95254	2.95628	4.42786	C7KUGACXX_6_7955.sorted.filtered_peak_3888
chr10	104001251	104001561	311	38.67	8.56675	2.75147	5.92643	C7KUGACXX_6_7955.sorted.filtered_peak_3889
chr10	104004768	104005647	880	68.22	29.58093	4.82848	26.35800	C7KUGACXX_6_7955.sorted.filtered_peak_3890
chr10	104153686	104154532	847	81.18	32.33202	4.69876	29.01356	C7KUGACXX_6_7955.sorted.filtered_peak_3891
chr10	104155062	104155513	452	42.70	6.71947	2.26777	4.19351	C7KUGACXX_6_7955.sorted.filtered_peak_3892
chr10	104159114	104159569	456	37.55	8.36319	2.75782	5.73460	C7KUGACXX_6_7955.sorted.filtered_peak_3893
chr10	104180358	104181397	1040	54.68	16.88070	3.61361	13.95351	C7KUGACXX_6_7955.sorted.filtered_peak_3894
chr10	104192068	104192694	627	38.40	15.47519	4.40015	12.58108	C7KUGACXX_6_7955.sorted.filtered_peak_3895
chr10	104209192	104210629	1438	38.44	13.30309	3.66036	10.53796	C7KUGACXX_6_7955.sorted.filtered_peak_3896
chr10	104220740	104221476	737	26.19	10.69976	4.05527	7.99969	C7KUGACXX_6_7955.sorted.filtered_peak_3897
chr10	104238664	104239069	406	17.74	5.23459	2.89377	2.80770	C7KUGACXX_6_7955.sorted.filtered_peak_3898
chr10	104261711	104262882	1172	84.04	25.99076	3.83691	22.79802	C7KUGACXX_6_7955.sorted.filtered_peak_3899
chr10	104263371	104263844	474	74.62	20.65891	3.43348	17.61299	C7KUGACXX_6_7955.sorted.filtered_peak_3900
chr10	104343729	104344119	391	14.41	4.33718	2.78719	1.96907	C7KUGACXX_6_7955.sorted.filtered_peak_3901
chr10	104401761	104402619	859	56.24	14.21326	2.99113	11.43847	C7KUGACXX_6_7955.sorted.filtered_peak_3902
chr10	104420684	104421437	754	18.05	5.50928	2.99531	3.04384	C7KUGACXX_6_7955.sorted.filtered_peak_3903
chr10	104433671	104434701	1031	22.92	6.29645	2.88552	3.81216	C7KUGACXX_6_7955.sorted.filtered_peak_3904
chr10	104473818	104474784	967	52.97	21.83141	4.28538	18.84721	C7KUGACXX_6_7955.sorted.filtered_peak_3905
chr10	104488824	104489325	502	14.66	4.25849	2.72656	1.91753	C7KUGACXX_6_7955.sorted.filtered_peak_3906
chr10	104503068	104503827	760	63.52	32.63037	5.63128	29.33440	C7KUGACXX_6_7955.sorted.filtered_peak_3907
chr10	104556136	104556719	584	18.88	6.08162	3.14623	3.58080	C7KUGACXX_6_7955.sorted.filtered_peak_3908
chr10	104594758	104595193	436	14.77	4.55207	2.85319	2.16421	C7KUGACXX_6_7955.sorted.filtered_peak_3909
chr10	104613829	104614439	611	45.41	23.12488	5.86894	20.00247	C7KUGACXX_6_7955.sorted.filtered_peak_3910
chr10	104677269	104678380	1112	78.73	33.21079	4.80815	29.85945	C7KUGACXX_6_7955.sorted.filtered_peak_3911
chr10	104813645	104814827	1183	19.89	6.38973	3.18298	3.86922	C7KUGACXX_6_7955.sorted.filtered_peak_3912
chr10	104952063	104952530	468	19.58	5.15949	2.73099	2.74692	C7KUGACXX_6_7955.sorted.filtered_peak_3913
chr10	104952733	104953256	524	21.59	6.01556	2.92316	3.51223	C7KUGACXX_6_7955.sorted.filtered_peak_3914
chr10	105004458	105004769	312	17.78	6.42040	3.39638	3.88522	C7KUGACXX_6_7955.sorted.filtered_peak_3915
chr10	105110341	105111224	884	24.28	10.71272	4.19385	8.03468	C7KUGACXX_6_7955.sorted.filtered_peak_3916
chr10	105127445	105128632	1188	36.43	15.70551	4.51819	12.82775	C7KUGACXX_6_7955.sorted.filtered_peak_3917
chr10	105155938	105156736	799	45.16	21.66715	5.19677	18.63227	C7KUGACXX_6_7955.sorted.filtered_peak_3918
chr10	105230729	105231453	725	26.94	10.09858	3.83186	7.39993	C7KUGACXX_6_7955.sorted.filtered_peak_3919
chr10	105245530	105245973	444	20.25	7.24364	3.49722	4.65923	C7KUGACXX_6_7955.sorted.filtered_peak_3920
chr10	105264134	105264474	341	21.85	6.97879	3.25326	4.41058	C7KUGACXX_6_7955.sorted.filtered_peak_3921
chr10	105343946	105344742	797	22.22	6.78134	3.10981	4.25522	C7KUGACXX_6_7955.sorted.filtered_peak_3922
chr10	105419796	105420224	429	20.79	5.61644	2.82887	3.15548	C7KUGACXX_6_7955.sorted.filtered_peak_3923
chr10	105437867	105438283	417	30.10	13.57165	4.67032	10.73692	C7KUGACXX_6_7955.sorted.filtered_peak_3924
chr10	105445952	105446304	353	23.53	8.45977	3.62871	5.81887	C7KUGACXX_6_7955.sorted.filtered_peak_3925
chr10	105472713	105473087	375	19.63	5.77032	2.97152	3.29345	C7KUGACXX_6_7955.sorted.filtered_peak_3926
chr10	105531953	105532595	643	20.70	6.74055	3.25471	4.19021	C7KUGACXX_6_7955.sorted.filtered_peak_3927
chr10	105560471	105560854	384	18.22	5.62781	3.02785	3.15551	C7KUGACXX_6_7955.sorted.filtered_peak_3928
chr10	105605782	105606058	277	16.75	5.72520	3.21101	3.22897	C7KUGACXX_6_7955.sorted.filtered_peak_3929
chr10	105647958	105648402	445	17.96	4.96966	2.79058	2.54898	C7KUGACXX_6_7955.sorted.filtered_peak_3930
chr10	105668062	105668520	459	26.35	6.48233	2.77385	3.97061	C7KUGACXX_6_7955.sorted.filtered_peak_3931
chr10	105670616	105671206	591	27.45	6.38951	2.69117	3.88335	C7KUGACXX_6_7955.sorted.filtered_peak_3932
chr10	105677596	105678465	870	51.15	18.57549	4.13146	15.60445	C7KUGACXX_6_7955.sorted.filtered_peak_3933
chr10	105707667	105708000	334	14.43	4.31648	2.77115	1.97048	C7KUGACXX_6_7955.sorted.filtered_peak_3934
[truncated: 2,507,591 more chars]
