# Supplementary material for: Potential impact of celiac disease genetic risk factors on T cell receptor signaling in gluten-specific CD4+ T cells
Source: Sci Rep. 2021 Apr 29;11:9252. doi: 10.1038/s41598-021-86612-5 (PMC8085175; doi:10.1038/s41598-021-86612-5)
Supplement: Supplementary file 1 — Supplementary Information. [file 41598_2021_86612_MOESM1_ESM.zip › data_supplements_manuscript/dhs_and_peakcalling/macs_peaks/C7KUGACXX_6_7956.sorted.filtered_peaks.broadPeak]

chr1	713843	714302	C7KUGACXX_6_7956.sorted.filtered_peak_1	255	.	8.32133	29.10719	25.52311
chr1	825744	826015	C7KUGACXX_6_7956.sorted.filtered_peak_2	31	.	3.26927	5.65234	3.13200
chr1	840030	840307	C7KUGACXX_6_7956.sorted.filtered_peak_3	26	.	2.80422	5.14090	2.67552
chr1	894463	894860	C7KUGACXX_6_7956.sorted.filtered_peak_4	110	.	3.95363	13.99255	11.03439
chr1	895720	895970	C7KUGACXX_6_7956.sorted.filtered_peak_5	14	.	2.20734	3.71412	1.40863
chr1	901514	902525	C7KUGACXX_6_7956.sorted.filtered_peak_6	21	.	2.47891	4.54382	2.13534
chr1	934384	934634	C7KUGACXX_6_7956.sorted.filtered_peak_7	18	.	2.57256	4.23141	1.85892
chr1	948426	949459	C7KUGACXX_6_7956.sorted.filtered_peak_8	75	.	3.65857	10.34010	7.57010
chr1	954532	955423	C7KUGACXX_6_7956.sorted.filtered_peak_9	49	.	2.87547	7.60669	4.96135
chr1	976140	976435	C7KUGACXX_6_7956.sorted.filtered_peak_10	49	.	3.08193	7.66324	4.99208
chr1	994551	995334	C7KUGACXX_6_7956.sorted.filtered_peak_11	29	.	2.58219	5.45231	2.94849
chr1	999478	999943	C7KUGACXX_6_7956.sorted.filtered_peak_12	44	.	2.77566	7.07329	4.46092
chr1	1004511	1005070	C7KUGACXX_6_7956.sorted.filtered_peak_13	60	.	3.20644	8.70832	6.01221
chr1	1034297	1034966	C7KUGACXX_6_7956.sorted.filtered_peak_14	19	.	2.71919	4.27105	1.91199
chr1	1051341	1052297	C7KUGACXX_6_7956.sorted.filtered_peak_15	170	.	4.31374	20.22725	17.02354
chr1	1057492	1057981	C7KUGACXX_6_7956.sorted.filtered_peak_16	38	.	2.85690	6.44979	3.87698
chr1	1072671	1073460	C7KUGACXX_6_7956.sorted.filtered_peak_17	30	.	2.80641	5.57768	3.07338
chr1	1079641	1079891	C7KUGACXX_6_7956.sorted.filtered_peak_18	19	.	2.69302	4.38682	1.98845
chr1	1092810	1093547	C7KUGACXX_6_7956.sorted.filtered_peak_19	44	.	3.28365	7.06286	4.45300
chr1	1136324	1137136	C7KUGACXX_6_7956.sorted.filtered_peak_20	88	.	3.22614	11.70997	8.84132
chr1	1143500	1144047	C7KUGACXX_6_7956.sorted.filtered_peak_21	36	.	2.40548	6.17435	3.61319
chr1	1152116	1152752	C7KUGACXX_6_7956.sorted.filtered_peak_22	58	.	2.57403	8.50143	5.82699
chr1	1167083	1167824	C7KUGACXX_6_7956.sorted.filtered_peak_23	157	.	4.06099	18.90092	15.77137
chr1	1186127	1186684	C7KUGACXX_6_7956.sorted.filtered_peak_24	42	.	3.39197	6.81745	4.21102
chr1	1208787	1209647	C7KUGACXX_6_7956.sorted.filtered_peak_25	60	.	3.39605	8.72112	6.02816
chr1	1227185	1227478	C7KUGACXX_6_7956.sorted.filtered_peak_26	23	.	2.87592	4.81540	2.39637
chr1	1243172	1244297	C7KUGACXX_6_7956.sorted.filtered_peak_27	113	.	3.26082	14.34947	11.38736
chr1	1259715	1260515	C7KUGACXX_6_7956.sorted.filtered_peak_28	106	.	3.83355	13.62029	10.69883
chr1	1284433	1285339	C7KUGACXX_6_7956.sorted.filtered_peak_29	42	.	2.86962	6.79449	4.22224
chr1	1294685	1295056	C7KUGACXX_6_7956.sorted.filtered_peak_30	15	.	2.57391	3.89450	1.56100
chr1	1306833	1307742	C7KUGACXX_6_7956.sorted.filtered_peak_31	32	.	2.39613	5.74687	3.20931
chr1	1310487	1311035	C7KUGACXX_6_7956.sorted.filtered_peak_32	155	.	3.90242	18.71170	15.55824
chr1	1334422	1335422	C7KUGACXX_6_7956.sorted.filtered_peak_33	146	.	4.22961	17.74904	14.64155
chr1	1342291	1343070	C7KUGACXX_6_7956.sorted.filtered_peak_34	78	.	3.72125	10.60742	7.82965
chr1	1376265	1376952	C7KUGACXX_6_7956.sorted.filtered_peak_35	24	.	2.92259	4.93517	2.49021
chr1	1406640	1407266	C7KUGACXX_6_7956.sorted.filtered_peak_36	139	.	5.94861	17.08662	13.99780
chr1	1446835	1447633	C7KUGACXX_6_7956.sorted.filtered_peak_37	196	.	6.33478	22.97258	19.63804
chr1	1509448	1510723	C7KUGACXX_6_7956.sorted.filtered_peak_38	77	.	3.46773	10.49723	7.74456
chr1	1550443	1551326	C7KUGACXX_6_7956.sorted.filtered_peak_39	160	.	4.19413	19.19416	16.00165
chr1	1565133	1566163	C7KUGACXX_6_7956.sorted.filtered_peak_40	64	.	3.16283	9.09431	6.41418
chr1	1590306	1590797	C7KUGACXX_6_7956.sorted.filtered_peak_41	234	.	8.02474	26.99468	23.48120
chr1	1609203	1609697	C7KUGACXX_6_7956.sorted.filtered_peak_42	33	.	3.31992	5.85007	3.32332
chr1	1610039	1610556	C7KUGACXX_6_7956.sorted.filtered_peak_43	20	.	2.87990	4.49316	2.09355
chr1	1624497	1624751	C7KUGACXX_6_7956.sorted.filtered_peak_44	75	.	4.58366	10.39963	7.56589
chr1	1655601	1656068	C7KUGACXX_6_7956.sorted.filtered_peak_45	240	.	8.08796	27.57590	24.03942
chr1	1709761	1710558	C7KUGACXX_6_7956.sorted.filtered_peak_46	64	.	2.97728	9.16783	6.42416
chr1	1711666	1712077	C7KUGACXX_6_7956.sorted.filtered_peak_47	35	.	2.51017	6.11298	3.55723
chr1	1755501	1755831	C7KUGACXX_6_7956.sorted.filtered_peak_48	25	.	2.96414	4.97507	2.51318
chr1	1808019	1808343	C7KUGACXX_6_7956.sorted.filtered_peak_49	24	.	2.81691	4.90329	2.46331
chr1	1822405	1823071	C7KUGACXX_6_7956.sorted.filtered_peak_50	129	.	3.81724	15.97023	12.96368
chr1	1840179	1840881	C7KUGACXX_6_7956.sorted.filtered_peak_51	123	.	4.12665	15.36518	12.33826
chr1	1850440	1851295	C7KUGACXX_6_7956.sorted.filtered_peak_52	164	.	4.03408	19.66376	16.47936
chr1	2064572	2065317	C7KUGACXX_6_7956.sorted.filtered_peak_53	198	.	4.89904	23.21540	19.87995
chr1	2120874	2121273	C7KUGACXX_6_7956.sorted.filtered_peak_54	31	.	2.72365	5.66187	3.14428
chr1	2126079	2126951	C7KUGACXX_6_7956.sorted.filtered_peak_55	98	.	3.45044	12.77392	9.87280
chr1	2130593	2130845	C7KUGACXX_6_7956.sorted.filtered_peak_56	26	.	2.36987	5.08557	2.61306
chr1	2136364	2137134	C7KUGACXX_6_7956.sorted.filtered_peak_57	122	.	3.92035	15.22773	12.22966
chr1	2143963	2144564	C7KUGACXX_6_7956.sorted.filtered_peak_58	17	.	2.61408	4.08030	1.72636
chr1	2158963	2159523	C7KUGACXX_6_7956.sorted.filtered_peak_59	172	.	3.83764	20.46130	17.24016
chr1	2165880	2166130	C7KUGACXX_6_7956.sorted.filtered_peak_60	28	.	2.41649	5.37406	2.86744
chr1	2186856	2187965	C7KUGACXX_6_7956.sorted.filtered_peak_61	40	.	3.01195	6.63468	4.05969
chr1	2221741	2222741	C7KUGACXX_6_7956.sorted.filtered_peak_62	59	.	3.11574	8.61455	5.96041
chr1	2231807	2232868	C7KUGACXX_6_7956.sorted.filtered_peak_63	77	.	3.25754	10.55957	7.72880
chr1	2313069	2313472	C7KUGACXX_6_7956.sorted.filtered_peak_64	39	.	3.15539	6.47616	3.90177
chr1	2322680	2323589	C7KUGACXX_6_7956.sorted.filtered_peak_65	157	.	4.26010	18.91046	15.77734
chr1	2343838	2344538	C7KUGACXX_6_7956.sorted.filtered_peak_66	108	.	3.35456	13.74169	10.82243
chr1	2345709	2346113	C7KUGACXX_6_7956.sorted.filtered_peak_67	20	.	2.12636	4.44504	2.04491
chr1	2457568	2458273	C7KUGACXX_6_7956.sorted.filtered_peak_68	129	.	3.57977	15.98023	12.91504
chr1	2477528	2478578	C7KUGACXX_6_7956.sorted.filtered_peak_69	32	.	2.22285	5.71915	3.21194
chr1	2479489	2479873	C7KUGACXX_6_7956.sorted.filtered_peak_70	29	.	2.22787	5.41334	2.92119
chr1	2480186	2480491	C7KUGACXX_6_7956.sorted.filtered_peak_71	66	.	2.82946	9.43759	6.68459
chr1	2487032	2488211	C7KUGACXX_6_7956.sorted.filtered_peak_72	33	.	2.63051	5.84876	3.33849
chr1	2509610	2510140	C7KUGACXX_6_7956.sorted.filtered_peak_73	64	.	3.61682	9.13909	6.40878
chr1	2517012	2517459	C7KUGACXX_6_7956.sorted.filtered_peak_74	22	.	2.18829	4.64327	2.22624
chr1	2517692	2518443	C7KUGACXX_6_7956.sorted.filtered_peak_75	154	.	3.93401	18.57159	15.42833
chr1	2574036	2574853	C7KUGACXX_6_7956.sorted.filtered_peak_76	68	.	3.55555	9.60195	6.81584
chr1	3369540	3369837	C7KUGACXX_6_7956.sorted.filtered_peak_77	16	.	2.53687	3.97924	1.63283
chr1	3400392	3400713	C7KUGACXX_6_7956.sorted.filtered_peak_78	15	.	2.61939	3.91249	1.59221
chr1	3418488	3418775	C7KUGACXX_6_7956.sorted.filtered_peak_79	69	.	3.95369	9.75964	6.97272
chr1	3535573	3535839	C7KUGACXX_6_7956.sorted.filtered_peak_80	34	.	3.01212	6.02262	3.47065
chr1	3541158	3541739	C7KUGACXX_6_7956.sorted.filtered_peak_81	222	.	5.24521	25.65074	22.20994
chr1	3566403	3566857	C7KUGACXX_6_7956.sorted.filtered_peak_82	89	.	3.86020	11.82404	8.96508
chr1	3663678	3664089	C7KUGACXX_6_7956.sorted.filtered_peak_83	46	.	3.40035	7.24135	4.60712
chr1	3688690	3689604	C7KUGACXX_6_7956.sorted.filtered_peak_84	29	.	2.66142	5.45237	2.94966
chr1	3712714	3713355	C7KUGACXX_6_7956.sorted.filtered_peak_85	60	.	3.72386	8.76006	6.05511
chr1	3773607	3774308	C7KUGACXX_6_7956.sorted.filtered_peak_86	146	.	4.48867	17.69331	14.60412
chr1	3807309	3807947	C7KUGACXX_6_7956.sorted.filtered_peak_87	21	.	2.78241	4.60808	2.18705
chr1	3816616	3818100	C7KUGACXX_6_7956.sorted.filtered_peak_88	153	.	3.78989	18.53083	15.36623
chr1	5732406	5732857	C7KUGACXX_6_7956.sorted.filtered_peak_89	35	.	2.78471	6.07504	3.52008
chr1	5975910	5976390	C7KUGACXX_6_7956.sorted.filtered_peak_90	21	.	2.79358	4.52710	2.12751
chr1	6015711	6016129	C7KUGACXX_6_7956.sorted.filtered_peak_91	41	.	3.21916	6.77465	4.17493
chr1	6052092	6052859	C7KUGACXX_6_7956.sorted.filtered_peak_92	254	.	5.15379	29.00291	25.41476
chr1	6086189	6086577	C7KUGACXX_6_7956.sorted.filtered_peak_93	44	.	2.83348	7.10210	4.47376
chr1	6086874	6087260	C7KUGACXX_6_7956.sorted.filtered_peak_94	22	.	2.38521	4.72119	2.29089
chr1	6087466	6087729	C7KUGACXX_6_7956.sorted.filtered_peak_95	17	.	2.25881	4.10081	1.74114
chr1	6088024	6088691	C7KUGACXX_6_7956.sorted.filtered_peak_96	20	.	2.33287	4.45815	2.06511
chr1	6187820	6188100	C7KUGACXX_6_7956.sorted.filtered_peak_97	52	.	3.58055	7.98727	5.29648
chr1	6259424	6259980	C7KUGACXX_6_7956.sorted.filtered_peak_98	191	.	5.06672	22.45563	19.14168
chr1	6265119	6265530	C7KUGACXX_6_7956.sorted.filtered_peak_99	13	.	2.29501	3.62827	1.35125
chr1	6265975	6266296	C7KUGACXX_6_7956.sorted.filtered_peak_100	23	.	2.60900	4.78796	2.35523
chr1	6295664	6296282	C7KUGACXX_6_7956.sorted.filtered_peak_101	113	.	4.05173	14.27426	11.30810
chr1	6320041	6320355	C7KUGACXX_6_7956.sorted.filtered_peak_102	63	.	3.58824	9.13910	6.37753
chr1	6321073	6321564	C7KUGACXX_6_7956.sorted.filtered_peak_103	18	.	2.44406	4.19556	1.82955
chr1	6408154	6408933	C7KUGACXX_6_7956.sorted.filtered_peak_104	37	.	2.99632	6.28818	3.72121
chr1	6419046	6419310	C7KUGACXX_6_7956.sorted.filtered_peak_105	17	.	2.55301	4.07306	1.71628
chr1	6453067	6454286	C7KUGACXX_6_7956.sorted.filtered_peak_106	122	.	4.12187	15.25229	12.25321
chr1	6520381	6520852	C7KUGACXX_6_7956.sorted.filtered_peak_107	74	.	3.64981	10.25992	7.45958
chr1	6525910	6526310	C7KUGACXX_6_7956.sorted.filtered_peak_108	19	.	2.40104	4.38324	1.99524
chr1	6535477	6536032	C7KUGACXX_6_7956.sorted.filtered_peak_109	30	.	2.93384	5.59701	3.09223
chr1	6550053	6550516	C7KUGACXX_6_7956.sorted.filtered_peak_110	16	.	2.37993	3.99231	1.66031
chr1	6605428	6605680	C7KUGACXX_6_7956.sorted.filtered_peak_111	26	.	3.06548	5.10589	2.62684
chr1	6614208	6614848	C7KUGACXX_6_7956.sorted.filtered_peak_112	94	.	4.49189	12.30873	9.41749
chr1	6639460	6640221	C7KUGACXX_6_7956.sorted.filtered_peak_113	84	.	3.83918	11.20040	8.40798
chr1	6661084	6661628	C7KUGACXX_6_7956.sorted.filtered_peak_114	62	.	2.79444	8.94625	6.23276
chr1	6662634	6663674	C7KUGACXX_6_7956.sorted.filtered_peak_115	77	.	3.04932	10.53607	7.70334
chr1	6673049	6674063	C7KUGACXX_6_7956.sorted.filtered_peak_116	135	.	3.93868	16.64262	13.58816
chr1	6684764	6685811	C7KUGACXX_6_7956.sorted.filtered_peak_117	33	.	2.83688	5.92053	3.39243
chr1	6761516	6762291	C7KUGACXX_6_7956.sorted.filtered_peak_118	102	.	4.38883	13.16055	10.27896
chr1	6844494	6845656	C7KUGACXX_6_7956.sorted.filtered_peak_119	314	.	4.83842	35.29391	31.44742
chr1	7764521	7764898	C7KUGACXX_6_7956.sorted.filtered_peak_120	46	.	3.33396	7.25773	4.62808
chr1	7812798	7813090	C7KUGACXX_6_7956.sorted.filtered_peak_121	19	.	2.76526	4.35787	1.96879
chr1	7830877	7831590	C7KUGACXX_6_7956.sorted.filtered_peak_122	83	.	3.77609	11.12353	8.34643
chr1	7843821	7844464	C7KUGACXX_6_7956.sorted.filtered_peak_123	125	.	4.39749	15.60487	12.58286
chr1	7962668	7963074	C7KUGACXX_6_7956.sorted.filtered_peak_124	20	.	2.85001	4.45041	2.06204
chr1	7990584	7991462	C7KUGACXX_6_7956.sorted.filtered_peak_125	53	.	3.43650	7.99841	5.31003
chr1	8000838	8001162	C7KUGACXX_6_7956.sorted.filtered_peak_126	21	.	2.51211	4.51025	2.11247
chr1	8009084	8009610	C7KUGACXX_6_7956.sorted.filtered_peak_127	61	.	3.40246	8.81529	6.10313
chr1	8013957	8014787	C7KUGACXX_6_7956.sorted.filtered_peak_128	109	.	4.18654	13.85660	10.91388
chr1	8021159	8022369	C7KUGACXX_6_7956.sorted.filtered_peak_129	153	.	4.24497	18.48942	15.35064
chr1	8086111	8086977	C7KUGACXX_6_7956.sorted.filtered_peak_130	24	.	2.63344	4.90605	2.47262
chr1	8157426	8157734	C7KUGACXX_6_7956.sorted.filtered_peak_131	41	.	3.37222	6.76388	4.15697
chr1	8212740	8213480	C7KUGACXX_6_7956.sorted.filtered_peak_132	45	.	3.34113	7.11365	4.51687
chr1	8229792	8230150	C7KUGACXX_6_7956.sorted.filtered_peak_133	85	.	4.48247	11.40210	8.52914
chr1	8242197	8242932	C7KUGACXX_6_7956.sorted.filtered_peak_134	101	.	4.51169	13.11861	10.17782
chr1	8342981	8343860	C7KUGACXX_6_7956.sorted.filtered_peak_135	27	.	3.08993	5.24804	2.79960
chr1	8378101	8378698	C7KUGACXX_6_7956.sorted.filtered_peak_136	17	.	2.54955	4.04693	1.70622
chr1	8487793	8488043	C7KUGACXX_6_7956.sorted.filtered_peak_137	26	.	2.63426	5.10597	2.63432
chr1	8556057	8556850	C7KUGACXX_6_7956.sorted.filtered_peak_138	26	.	3.02897	5.13752	2.67144
chr1	8570271	8570768	C7KUGACXX_6_7956.sorted.filtered_peak_139	19	.	2.77858	4.33619	1.94775
chr1	8585538	8586243	C7KUGACXX_6_7956.sorted.filtered_peak_140	41	.	3.02527	6.74988	4.18362
chr1	8604997	8605377	C7KUGACXX_6_7956.sorted.filtered_peak_141	13	.	2.57856	3.70492	1.39762
chr1	8620698	8621300	C7KUGACXX_6_7956.sorted.filtered_peak_142	51	.	3.37904	7.74327	5.11606
chr1	8662696	8662949	C7KUGACXX_6_7956.sorted.filtered_peak_143	27	.	2.96094	5.25297	2.76194
chr1	8664100	8664490	C7KUGACXX_6_7956.sorted.filtered_peak_144	23	.	2.84152	4.73228	2.30229
chr1	8739333	8739759	C7KUGACXX_6_7956.sorted.filtered_peak_145	17	.	2.65940	4.13777	1.77617
chr1	8761292	8761886	C7KUGACXX_6_7956.sorted.filtered_peak_146	115	.	4.14679	14.51253	11.51757
chr1	8763123	8763677	C7KUGACXX_6_7956.sorted.filtered_peak_147	15	.	2.24570	3.86922	1.54600
chr1	8772408	8773322	C7KUGACXX_6_7956.sorted.filtered_peak_148	27	.	3.07696	5.26231	2.77121
chr1	8877283	8878321	C7KUGACXX_6_7956.sorted.filtered_peak_149	81	.	3.52089	10.95111	8.14091
chr1	8908986	8909302	C7KUGACXX_6_7956.sorted.filtered_peak_150	25	.	3.09693	5.07251	2.59936
chr1	8918235	8918657	C7KUGACXX_6_7956.sorted.filtered_peak_151	15	.	2.45232	3.88360	1.55688
chr1	8937966	8939545	C7KUGACXX_6_7956.sorted.filtered_peak_152	91	.	3.07818	12.05904	9.19610
chr1	8959998	8960364	C7KUGACXX_6_7956.sorted.filtered_peak_153	105	.	4.85909	13.48896	10.53838
chr1	8978248	8978578	C7KUGACXX_6_7956.sorted.filtered_peak_154	34	.	3.30718	6.01659	3.47653
chr1	9006544	9006867	C7KUGACXX_6_7956.sorted.filtered_peak_155	86	.	4.30196	11.53695	8.67037
chr1	9030959	9031330	C7KUGACXX_6_7956.sorted.filtered_peak_156	26	.	3.05330	5.08721	2.63182
chr1	9047945	9048427	C7KUGACXX_6_7956.sorted.filtered_peak_157	27	.	2.94003	5.17030	2.70386
chr1	9065021	9065463	C7KUGACXX_6_7956.sorted.filtered_peak_158	25	.	2.99250	4.99428	2.54436
chr1	9188870	9190031	C7KUGACXX_6_7956.sorted.filtered_peak_159	46	.	2.99777	7.25394	4.63576
chr1	9223771	9224261	C7KUGACXX_6_7956.sorted.filtered_peak_160	31	.	3.11318	5.63737	3.11210
chr1	9241372	9241811	C7KUGACXX_6_7956.sorted.filtered_peak_161	34	.	3.08306	5.98939	3.43730
chr1	9294311	9295243	C7KUGACXX_6_7956.sorted.filtered_peak_162	62	.	3.29076	8.95011	6.22819
chr1	9299830	9300180	C7KUGACXX_6_7956.sorted.filtered_peak_163	25	.	2.59526	4.98457	2.52771
chr1	9335674	9335926	C7KUGACXX_6_7956.sorted.filtered_peak_164	33	.	3.04922	5.94187	3.38881
chr1	9375514	9375901	C7KUGACXX_6_7956.sorted.filtered_peak_165	26	.	2.90179	5.07389	2.60419
chr1	9473643	9473972	C7KUGACXX_6_7956.sorted.filtered_peak_166	33	.	3.06071	5.93519	3.38892
chr1	9486293	9486732	C7KUGACXX_6_7956.sorted.filtered_peak_167	41	.	2.70884	6.71908	4.12369
chr1	9488686	9489330	C7KUGACXX_6_7956.sorted.filtered_peak_168	192	.	4.73605	22.59038	19.28751
chr1	9555205	9555983	C7KUGACXX_6_7956.sorted.filtered_peak_169	32	.	3.20797	5.79413	3.29839
chr1	9599152	9599645	C7KUGACXX_6_7956.sorted.filtered_peak_170	171	.	5.30970	20.41844	17.19552
chr1	9599827	9600120	C7KUGACXX_6_7956.sorted.filtered_peak_171	48	.	3.18476	7.53040	4.87373
chr1	9648387	9649051	C7KUGACXX_6_7956.sorted.filtered_peak_172	124	.	4.12169	15.47644	12.47481
chr1	9687092	9687503	C7KUGACXX_6_7956.sorted.filtered_peak_173	85	.	3.27703	11.36420	8.51731
chr1	9689032	9690315	C7KUGACXX_6_7956.sorted.filtered_peak_174	35	.	2.49878	6.15488	3.59316
chr1	9712021	9712795	C7KUGACXX_6_7956.sorted.filtered_peak_175	38	.	2.61468	6.40012	3.84773
chr1	9777414	9778276	C7KUGACXX_6_7956.sorted.filtered_peak_176	58	.	3.03536	8.48524	5.81054
chr1	9784919	9785296	C7KUGACXX_6_7956.sorted.filtered_peak_177	18	.	2.45431	4.20872	1.83858
chr1	9788553	9789206	C7KUGACXX_6_7956.sorted.filtered_peak_178	20	.	2.46282	4.45601	2.06354
chr1	9860138	9860508	C7KUGACXX_6_7956.sorted.filtered_peak_179	39	.	3.42969	6.52402	3.94461
chr1	9883687	9884407	C7KUGACXX_6_7956.sorted.filtered_peak_180	53	.	3.04917	7.99129	5.34515
chr1	9970095	9971085	C7KUGACXX_6_7956.sorted.filtered_peak_181	252	.	5.19303	28.80275	25.22968
chr1	10002819	10003623	C7KUGACXX_6_7956.sorted.filtered_peak_182	85	.	4.23388	11.39069	8.55114
chr1	10092549	10093494	C7KUGACXX_6_7956.sorted.filtered_peak_183	211	.	5.29566	24.53637	21.14848
chr1	10134152	10134793	C7KUGACXX_6_7956.sorted.filtered_peak_184	39	.	3.39728	6.47008	3.92717
chr1	10230450	10230803	C7KUGACXX_6_7956.sorted.filtered_peak_185	69	.	4.25520	9.74033	6.95752
chr1	10269977	10270748	C7KUGACXX_6_7956.sorted.filtered_peak_186	120	.	4.33511	15.01125	12.00739
chr1	10276112	10276614	C7KUGACXX_6_7956.sorted.filtered_peak_187	13	.	2.47436	3.66545	1.37699
chr1	10368052	10368354	C7KUGACXX_6_7956.sorted.filtered_peak_188	34	.	3.15496	6.00887	3.46442
chr1	10458433	10459399	C7KUGACXX_6_7956.sorted.filtered_peak_189	156	.	4.57198	18.81273	15.65900
chr1	10490132	10491187	C7KUGACXX_6_7956.sorted.filtered_peak_190	112	.	4.02997	14.23783	11.28817
chr1	10508398	10508648	C7KUGACXX_6_7956.sorted.filtered_peak_191	21	.	2.92079	4.53188	2.11680
chr1	10532302	10532848	C7KUGACXX_6_7956.sorted.filtered_peak_192	87	.	3.59870	11.62801	8.77270
chr1	10534779	10535495	C7KUGACXX_6_7956.sorted.filtered_peak_193	55	.	3.05954	8.24450	5.57027
chr1	10554804	10555650	C7KUGACXX_6_7956.sorted.filtered_peak_194	58	.	3.42923	8.62038	5.89720
chr1	10570668	10571594	C7KUGACXX_6_7956.sorted.filtered_peak_195	102	.	3.65819	13.19057	10.24246
chr1	10581745	10582077	C7KUGACXX_6_7956.sorted.filtered_peak_196	18	.	2.49507	4.24176	1.86794
chr1	10585295	10585640	C7KUGACXX_6_7956.sorted.filtered_peak_197	40	.	3.11148	6.62919	4.03954
chr1	10599055	10599346	C7KUGACXX_6_7956.sorted.filtered_peak_198	45	.	3.34081	7.22313	4.58600
chr1	10754387	10755288	C7KUGACXX_6_7956.sorted.filtered_peak_199	80	.	3.47305	10.94248	8.09269
chr1	10926912	10927377	C7KUGACXX_6_7956.sorted.filtered_peak_200	35	.	3.10490	6.05701	3.51214
chr1	11021048	11021394	C7KUGACXX_6_7956.sorted.filtered_peak_201	27	.	3.15668	5.27128	2.78257
chr1	11072108	11073445	C7KUGACXX_6_7956.sorted.filtered_peak_202	161	.	4.56506	19.26673	16.10582
chr1	11097669	11097946	C7KUGACXX_6_7956.sorted.filtered_peak_203	55	.	4.03393	8.28505	5.56855
chr1	11119721	11120438	C7KUGACXX_6_7956.sorted.filtered_peak_204	76	.	3.44633	10.46717	7.69047
chr1	11120907	11121165	C7KUGACXX_6_7956.sorted.filtered_peak_205	29	.	2.58873	5.43450	2.93329
chr1	11123148	11123414	C7KUGACXX_6_7956.sorted.filtered_peak_206	33	.	2.72769	5.85066	3.31391
chr1	11159418	11160189	C7KUGACXX_6_7956.sorted.filtered_peak_207	100	.	4.39840	12.99890	10.08219
chr1	11301811	11302103	C7KUGACXX_6_7956.sorted.filtered_peak_208	28	.	3.17562	5.33343	2.83778
chr1	11322287	11323078	C7KUGACXX_6_7956.sorted.filtered_peak_209	172	.	5.05775	20.49535	17.29461
chr1	11332874	11333765	C7KUGACXX_6_7956.sorted.filtered_peak_210	128	.	4.52214	15.88268	12.84651
chr1	11444423	11444737	C7KUGACXX_6_7956.sorted.filtered_peak_211	13	.	2.55531	3.58090	1.31372
chr1	11538878	11539293	C7KUGACXX_6_7956.sorted.filtered_peak_212	21	.	2.77583	4.56387	2.15732
chr1	11724024	11725001	C7KUGACXX_6_7956.sorted.filtered_peak_213	47	.	3.33006	7.32280	4.70049
chr1	11740879	11741925	C7KUGACXX_6_7956.sorted.filtered_peak_214	86	.	3.65982	11.49010	8.66897
chr1	11753002	11753429	C7KUGACXX_6_7956.sorted.filtered_peak_215	33	.	3.17230	5.89077	3.35377
chr1	11779311	11780118	C7KUGACXX_6_7956.sorted.filtered_peak_216	48	.	3.56362	7.49026	4.82571
chr1	11790336	11790652	C7KUGACXX_6_7956.sorted.filtered_peak_217	17	.	2.53465	4.09611	1.74796
chr1	11795828	11796267	C7KUGACXX_6_7956.sorted.filtered_peak_218	52	.	3.05166	7.89276	5.23542
chr1	11865633	11866618	C7KUGACXX_6_7956.sorted.filtered_peak_219	151	.	3.99279	18.30016	15.18450
chr1	11898748	11899003	C7KUGACXX_6_7956.sorted.filtered_peak_220	31	.	3.06689	5.73414	3.19667
chr1	11954072	11954368	C7KUGACXX_6_7956.sorted.filtered_peak_221	41	.	3.59317	6.73790	4.13145
chr1	11967784	11969242	C7KUGACXX_6_7956.sorted.filtered_peak_222	88	.	3.11115	11.73186	8.84590
chr1	11969585	11970256	C7KUGACXX_6_7956.sorted.filtered_peak_223	34	.	2.32521	6.00616	3.47521
chr1	11986353	11986812	C7KUGACXX_6_7956.sorted.filtered_peak_224	141	.	5.66705	17.26570	14.17546
chr1	11994488	11995376	C7KUGACXX_6_7956.sorted.filtered_peak_225	57	.	3.63446	8.41085	5.75543
chr1	12039903	12040778	C7KUGACXX_6_7956.sorted.filtered_peak_226	183	.	4.71528	21.61943	18.37774
chr1	12073339	12073885	C7KUGACXX_6_7956.sorted.filtered_peak_227	45	.	3.08837	7.13024	4.52773
chr1	12079173	12079934	C7KUGACXX_6_7956.sorted.filtered_peak_228	209	.	5.59874	24.27380	20.92672
chr1	12100501	12100967	C7KUGACXX_6_7956.sorted.filtered_peak_229	89	.	3.92462	11.78498	8.91064
chr1	12107268	12108027	C7KUGACXX_6_7956.sorted.filtered_peak_230	79	.	3.56953	10.77527	7.93892
chr1	12127936	12128315	C7KUGACXX_6_7956.sorted.filtered_peak_231	24	.	2.47448	4.93432	2.49793
chr1	12138656	12139034	C7KUGACXX_6_7956.sorted.filtered_peak_232	14	.	2.37806	3.74711	1.44940
chr1	12147841	12148549	C7KUGACXX_6_7956.sorted.filtered_peak_233	45	.	3.25824	7.19492	4.57735
chr1	12178662	12178912	C7KUGACXX_6_7956.sorted.filtered_peak_234	25	.	3.02495	5.04147	2.57022
chr1	12184992	12185244	C7KUGACXX_6_7956.sorted.filtered_peak_235	43	.	3.37304	6.94631	4.32311
chr1	12192971	12193452	C7KUGACXX_6_7956.sorted.filtered_peak_236	27	.	2.90618	5.26475	2.78604
chr1	12210634	12210994	C7KUGACXX_6_7956.sorted.filtered_peak_237	39	.	2.84456	6.53010	3.95204
chr1	12217427	12217678	C7KUGACXX_6_7956.sorted.filtered_peak_238	20	.	2.27616	4.45445	2.05948
chr1	12221572	12222246	C7KUGACXX_6_7956.sorted.filtered_peak_239	48	.	2.76867	7.51246	4.87300
chr1	12233718	12234111	C7KUGACXX_6_7956.sorted.filtered_peak_240	135	.	3.75622	16.67221	13.58365
chr1	12237947	12238566	C7KUGACXX_6_7956.sorted.filtered_peak_241	42	.	2.73080	6.87861	4.25694
chr1	12289826	12290573	C7KUGACXX_6_7956.sorted.filtered_peak_242	49	.	3.51394	7.55569	4.94363
chr1	12356699	12356975	C7KUGACXX_6_7956.sorted.filtered_peak_243	28	.	3.06246	5.31238	2.82955
chr1	12405144	12405721	C7KUGACXX_6_7956.sorted.filtered_peak_244	20	.	2.69769	4.40574	2.03206
chr1	12467486	12467783	C7KUGACXX_6_7956.sorted.filtered_peak_245	25	.	2.93605	5.01226	2.55292
chr1	12494269	12494691	C7KUGACXX_6_7956.sorted.filtered_peak_246	40	.	2.88276	6.69633	4.09402
chr1	12495773	12496195	C7KUGACXX_6_7956.sorted.filtered_peak_247	25	.	2.51871	5.06517	2.59817
chr1	12509371	12509904	C7KUGACXX_6_7956.sorted.filtered_peak_248	62	.	3.49819	8.99514	6.28376
chr1	12533059	12533613	C7KUGACXX_6_7956.sorted.filtered_peak_249	26	.	2.72905	5.12338	2.66505
chr1	12570734	12571196	C7KUGACXX_6_7956.sorted.filtered_peak_250	68	.	3.84375	9.62923	6.86572
chr1	12664308	12664684	C7KUGACXX_6_7956.sorted.filtered_peak_251	70	.	3.84342	9.82686	7.05080
chr1	12677715	12678444	C7KUGACXX_6_7956.sorted.filtered_peak_252	23	.	2.30014	4.80228	2.36267
chr1	12679668	12680189	C7KUGACXX_6_7956.sorted.filtered_peak_253	21	.	2.26246	4.60304	2.19544
chr1	12718787	12719257	C7KUGACXX_6_7956.sorted.filtered_peak_254	14	.	2.64372	3.80309	1.49340
chr1	14026539	14026827	C7KUGACXX_6_7956.sorted.filtered_peak_255	28	.	2.53697	5.32839	2.82728
chr1	14027004	14027429	C7KUGACXX_6_7956.sorted.filtered_peak_256	17	.	2.26332	4.13365	1.77477
chr1	14029120	14029771	C7KUGACXX_6_7956.sorted.filtered_peak_257	36	.	2.65053	6.19651	3.65543
chr1	14057171	14057869	C7KUGACXX_6_7956.sorted.filtered_peak_258	49	.	3.09077	7.54398	4.90794
chr1	14075338	14076111	C7KUGACXX_6_7956.sorted.filtered_peak_259	94	.	3.61027	12.33130	9.46019
chr1	15438647	15439183	C7KUGACXX_6_7956.sorted.filtered_peak_260	13	.	2.48387	3.59610	1.31862
chr1	15575563	15575991	C7KUGACXX_6_7956.sorted.filtered_peak_261	53	.	3.40692	7.98947	5.30821
chr1	15649923	15650389	C7KUGACXX_6_7956.sorted.filtered_peak_262	22	.	2.79927	4.70248	2.27507
chr1	15672509	15672815	C7KUGACXX_6_7956.sorted.filtered_peak_263	35	.	2.81621	6.12287	3.56811
chr1	15735868	15736537	C7KUGACXX_6_7956.sorted.filtered_peak_264	62	.	3.00203	9.01489	6.26617
chr1	15738302	15738826	C7KUGACXX_6_7956.sorted.filtered_peak_265	28	.	2.37012	5.37745	2.88364
chr1	15743670	15744369	C7KUGACXX_6_7956.sorted.filtered_peak_266	40	.	2.90123	6.57146	4.01872
chr1	15757573	15757884	C7KUGACXX_6_7956.sorted.filtered_peak_267	17	.	2.55918	4.12469	1.76495
chr1	15850659	15851830	C7KUGACXX_6_7956.sorted.filtered_peak_268	206	.	3.70260	24.02628	20.64331
chr1	15852919	15853484	C7KUGACXX_6_7956.sorted.filtered_peak_269	174	.	3.39095	20.68836	17.45606
chr1	15905450	15906173	C7KUGACXX_6_7956.sorted.filtered_peak_270	38	.	3.47457	6.45019	3.88952
chr1	15911139	15911769	C7KUGACXX_6_7956.sorted.filtered_peak_271	44	.	3.64748	7.02690	4.41141
chr1	15929809	15930385	C7KUGACXX_6_7956.sorted.filtered_peak_272	91	.	4.56402	12.01908	9.15060
chr1	15943439	15944404	C7KUGACXX_6_7956.sorted.filtered_peak_273	116	.	3.82312	14.64040	11.68290
chr1	16023594	16023980	C7KUGACXX_6_7956.sorted.filtered_peak_274	22	.	2.95730	4.66031	2.23813
chr1	16160747	16162774	C7KUGACXX_6_7956.sorted.filtered_peak_275	101	.	2.95139	13.09507	10.17284
chr1	16173834	16174655	C7KUGACXX_6_7956.sorted.filtered_peak_276	173	.	4.24836	20.60516	17.37878
chr1	16175061	16175372	C7KUGACXX_6_7956.sorted.filtered_peak_277	18	.	2.13248	4.19292	1.83250
chr1	16245813	16246223	C7KUGACXX_6_7956.sorted.filtered_peak_278	70	.	4.02359	9.84748	7.05964
chr1	16275733	16276485	C7KUGACXX_6_7956.sorted.filtered_peak_279	109	.	3.37428	13.89131	10.93507
chr1	16291742	16292116	C7KUGACXX_6_7956.sorted.filtered_peak_280	32	.	2.65693	5.80415	3.28303
chr1	16292506	16293173	C7KUGACXX_6_7956.sorted.filtered_peak_281	43	.	2.94572	6.94102	4.32930
chr1	16301825	16303056	C7KUGACXX_6_7956.sorted.filtered_peak_282	137	.	4.24487	16.80704	13.77536
chr1	16382473	16382918	C7KUGACXX_6_7956.sorted.filtered_peak_283	58	.	4.01256	8.54135	5.85212
chr1	16405388	16406042	C7KUGACXX_6_7956.sorted.filtered_peak_284	51	.	3.37670	7.73841	5.10919
chr1	16494263	16494621	C7KUGACXX_6_7956.sorted.filtered_peak_285	23	.	2.83194	4.76429	2.32423
chr1	16514232	16514643	C7KUGACXX_6_7956.sorted.filtered_peak_286	29	.	3.10478	5.47199	2.97704
chr1	16532716	16533720	C7KUGACXX_6_7956.sorted.filtered_peak_287	114	.	3.76674	14.44054	11.48118
chr1	16542764	16543150	C7KUGACXX_6_7956.sorted.filtered_peak_288	12	.	2.20092	3.51900	1.25555
chr1	16543769	16544283	C7KUGACXX_6_7956.sorted.filtered_peak_289	36	.	2.84745	6.18801	3.63215
chr1	16563172	16564041	C7KUGACXX_6_7956.sorted.filtered_peak_290	83	.	3.74491	11.11432	8.34499
chr1	16570514	16571142	C7KUGACXX_6_7956.sorted.filtered_peak_291	23	.	2.76913	4.75980	2.32092
chr1	16678438	16679396	C7KUGACXX_6_7956.sorted.filtered_peak_292	105	.	4.24000	13.43809	10.51551
chr1	16693295	16694759	C7KUGACXX_6_7956.sorted.filtered_peak_293	188	.	4.30115	22.15280	18.85446
chr1	16747074	16747898	C7KUGACXX_6_7956.sorted.filtered_peak_294	27	.	3.02788	5.24263	2.75863
chr1	16766886	16768100	C7KUGACXX_6_7956.sorted.filtered_peak_295	47	.	3.01879	7.40333	4.76966
chr1	16825304	16826138	C7KUGACXX_6_7956.sorted.filtered_peak_296	78	.	4.50741	10.66479	7.89867
chr1	16840383	16841075	C7KUGACXX_6_7956.sorted.filtered_peak_297	38	.	3.49280	6.46069	3.89052
chr1	16939710	16940428	C7KUGACXX_6_7956.sorted.filtered_peak_298	106	.	3.47584	13.59915	10.65220
chr1	16970764	16971426	C7KUGACXX_6_7956.sorted.filtered_peak_299	102	.	4.64656	13.17963	10.27961
chr1	17036299	17036667	C7KUGACXX_6_7956.sorted.filtered_peak_300	36	.	3.06172	6.18285	3.62434
chr1	17053862	17054260	C7KUGACXX_6_7956.sorted.filtered_peak_301	46	.	3.50784	7.29002	4.66302
chr1	17222590	17223332	C7KUGACXX_6_7956.sorted.filtered_peak_302	79	.	4.56881	10.73900	7.92778
chr1	17230802	17232078	C7KUGACXX_6_7956.sorted.filtered_peak_303	110	.	3.60334	13.97738	11.04621
chr1	17240161	17241011	C7KUGACXX_6_7956.sorted.filtered_peak_304	135	.	4.92048	16.61162	13.58988
chr1	17338001	17338776	C7KUGACXX_6_7956.sorted.filtered_peak_305	50	.	3.26917	7.65926	5.02952
chr1	17380255	17380933	C7KUGACXX_6_7956.sorted.filtered_peak_306	215	.	5.35524	24.98577	21.57669
chr1	17764089	17764648	C7KUGACXX_6_7956.sorted.filtered_peak_307	35	.	2.50225	6.11583	3.55543
chr1	17764882	17765385	C7KUGACXX_6_7956.sorted.filtered_peak_308	20	.	2.19769	4.40501	2.02028
chr1	17766047	17766609	C7KUGACXX_6_7956.sorted.filtered_peak_309	28	.	2.41551	5.38050	2.88864
chr1	17820665	17821023	C7KUGACXX_6_7956.sorted.filtered_peak_310	39	.	3.52296	6.52217	3.93880
chr1	19228918	19229738	C7KUGACXX_6_7956.sorted.filtered_peak_311	159	.	4.44666	19.15849	15.98713
chr1	19239663	19239986	C7KUGACXX_6_7956.sorted.filtered_peak_312	15	.	2.65463	3.91558	1.57652
chr1	19252971	19253658	C7KUGACXX_6_7956.sorted.filtered_peak_313	62	.	3.17414	8.93484	6.22728
chr1	19278465	19278931	C7KUGACXX_6_7956.sorted.filtered_peak_314	44	.	2.58889	7.11593	4.49704
chr1	19283128	19283593	C7KUGACXX_6_7956.sorted.filtered_peak_315	124	.	3.61464	15.45161	12.43147
chr1	19337607	19337956	C7KUGACXX_6_7956.sorted.filtered_peak_316	43	.	3.23787	6.95748	4.34200
chr1	19400977	19401278	C7KUGACXX_6_7956.sorted.filtered_peak_317	24	.	2.79094	4.88500	2.44634
chr1	19536334	19537365	C7KUGACXX_6_7956.sorted.filtered_peak_318	134	.	3.94800	16.44296	13.41258
chr1	19567394	19567979	C7KUGACXX_6_7956.sorted.filtered_peak_319	16	.	2.61761	3.93994	1.61365
chr1	19577900	19578663	C7KUGACXX_6_7956.sorted.filtered_peak_320	127	.	4.56096	15.78713	12.74963
chr1	19638256	19638893	C7KUGACXX_6_7956.sorted.filtered_peak_321	94	.	3.69230	12.37464	9.48787
chr1	19717537	19718136	C7KUGACXX_6_7956.sorted.filtered_peak_322	80	.	3.76677	10.87115	8.02400
chr1	19789679	19790263	C7KUGACXX_6_7956.sorted.filtered_peak_323	54	.	3.34761	8.07319	5.40644
chr1	19803850	19804168	C7KUGACXX_6_7956.sorted.filtered_peak_324	26	.	2.71283	5.10789	2.62955
chr1	19811649	19812663	C7KUGACXX_6_7956.sorted.filtered_peak_325	95	.	3.46912	12.48052	9.57371
chr1	19822196	19822918	C7KUGACXX_6_7956.sorted.filtered_peak_326	38	.	3.31414	6.44556	3.86982
chr1	19908551	19909238	C7KUGACXX_6_7956.sorted.filtered_peak_327	21	.	2.89240	4.61609	2.19954
chr1	19922985	19924384	C7KUGACXX_6_7956.sorted.filtered_peak_328	110	.	3.59540	13.94373	11.02046
chr1	19933357	19933874	C7KUGACXX_6_7956.sorted.filtered_peak_329	29	.	2.97933	5.42747	2.93515
chr1	19970605	19970857	C7KUGACXX_6_7956.sorted.filtered_peak_330	29	.	2.86788	5.42404	2.91562
chr1	19986277	19986561	C7KUGACXX_6_7956.sorted.filtered_peak_331	22	.	2.67215	4.66339	2.24234
chr1	20014882	20015374	C7KUGACXX_6_7956.sorted.filtered_peak_332	14	.	2.61104	3.80463	1.48287
chr1	20030921	20031223	C7KUGACXX_6_7956.sorted.filtered_peak_333	18	.	2.77888	4.20822	1.84974
chr1	20125966	20126412	C7KUGACXX_6_7956.sorted.filtered_peak_334	25	.	2.83987	4.96107	2.50371
chr1	20126776	20127026	C7KUGACXX_6_7956.sorted.filtered_peak_335	16	.	2.53709	4.00595	1.65742
chr1	20137847	20138140	C7KUGACXX_6_7956.sorted.filtered_peak_336	16	.	2.75869	4.05143	1.69583
chr1	20208447	20209268	C7KUGACXX_6_7956.sorted.filtered_peak_337	104	.	4.02874	13.37186	10.47639
chr1	20385039	20385328	C7KUGACXX_6_7956.sorted.filtered_peak_338	29	.	3.16061	5.42895	2.95140
chr1	20478616	20479189	C7KUGACXX_6_7956.sorted.filtered_peak_339	27	.	2.89823	5.19265	2.71472
chr1	20511863	20512357	C7KUGACXX_6_7956.sorted.filtered_peak_340	22	.	2.53139	4.70104	2.28503
chr1	20834228	20835073	C7KUGACXX_6_7956.sorted.filtered_peak_341	66	.	3.73881	9.39556	6.67421
chr1	20959705	20960684	C7KUGACXX_6_7956.sorted.filtered_peak_342	43	.	3.08578	6.91707	4.31121
chr1	20966446	20966712	C7KUGACXX_6_7956.sorted.filtered_peak_343	17	.	2.68880	4.07763	1.72135
chr1	20987603	20988432	C7KUGACXX_6_7956.sorted.filtered_peak_344	133	.	4.24490	16.35425	13.33245
chr1	21023029	21023624	C7KUGACXX_6_7956.sorted.filtered_peak_345	43	.	3.31243	6.96786	4.34934
chr1	21059427	21059867	C7KUGACXX_6_7956.sorted.filtered_peak_346	29	.	2.79295	5.42216	2.92129
chr1	21112669	21114105	C7KUGACXX_6_7956.sorted.filtered_peak_347	140	.	3.74615	17.13462	14.05439
chr1	21258485	21259011	C7KUGACXX_6_7956.sorted.filtered_peak_348	18	.	2.68269	4.18552	1.82636
chr1	21318985	21319308	C7KUGACXX_6_7956.sorted.filtered_peak_349	15	.	2.63602	3.83574	1.51700
chr1	21348782	21349472	C7KUGACXX_6_7956.sorted.filtered_peak_350	103	.	4.84935	13.29028	10.34053
chr1	21502018	21502377	C7KUGACXX_6_7956.sorted.filtered_peak_351	20	.	2.25971	4.46568	2.05859
chr1	21502720	21504021	C7KUGACXX_6_7956.sorted.filtered_peak_352	116	.	3.66240	14.57546	11.66498
chr1	21619675	21621433	C7KUGACXX_6_7956.sorted.filtered_peak_353	42	.	2.58098	6.81263	4.23439
chr1	21650929	21651623	C7KUGACXX_6_7956.sorted.filtered_peak_354	34	.	2.86746	6.00495	3.46906
chr1	21660507	21661402	C7KUGACXX_6_7956.sorted.filtered_peak_355	62	.	3.30843	8.98541	6.29434
chr1	21671889	21672479	C7KUGACXX_6_7956.sorted.filtered_peak_356	56	.	3.27371	8.35088	5.66339
chr1	21766322	21766927	C7KUGACXX_6_7956.sorted.filtered_peak_357	68	.	4.25097	9.64170	6.89159
chr1	21985863	21986190	C7KUGACXX_6_7956.sorted.filtered_peak_358	12	.	2.32971	3.45139	1.20540
chr1	22094716	22095146	C7KUGACXX_6_7956.sorted.filtered_peak_359	39	.	3.38060	6.53848	3.96196
chr1	22108691	22109113	C7KUGACXX_6_7956.sorted.filtered_peak_360	27	.	2.25669	5.18217	2.71866
chr1	22109418	22110322	C7KUGACXX_6_7956.sorted.filtered_peak_361	170	.	4.17527	20.29490	17.06551
chr1	22263812	22264282	C7KUGACXX_6_7956.sorted.filtered_peak_362	22	.	2.80522	4.72913	2.29694
chr1	22283497	22284135	C7KUGACXX_6_7956.sorted.filtered_peak_363	27	.	2.97602	5.24915	2.76989
chr1	22345542	22346072	C7KUGACXX_6_7956.sorted.filtered_peak_364	97	.	4.94412	12.61182	9.71260
chr1	22351481	22352642	C7KUGACXX_6_7956.sorted.filtered_peak_365	111	.	3.90309	14.10541	11.11653
chr1	22366151	22366898	C7KUGACXX_6_7956.sorted.filtered_peak_366	92	.	4.35920	12.15187	9.28280
chr1	22378869	22379686	C7KUGACXX_6_7956.sorted.filtered_peak_367	104	.	3.72514	13.31595	10.40076
chr1	22379922	22380314	C7KUGACXX_6_7956.sorted.filtered_peak_368	15	.	2.20228	3.89184	1.56745
chr1	22778144	22779118	C7KUGACXX_6_7956.sorted.filtered_peak_369	91	.	4.05282	12.03658	9.15175
chr1	23212174	23212424	C7KUGACXX_6_7956.sorted.filtered_peak_370	13	.	2.54404	3.63744	1.34841
chr1	23290742	23291235	C7KUGACXX_6_7956.sorted.filtered_peak_371	14	.	2.63769	3.78874	1.49048
chr1	23345689	23346521	C7KUGACXX_6_7956.sorted.filtered_peak_372	123	.	4.58136	15.37136	12.37003
chr1	23426738	23427208	C7KUGACXX_6_7956.sorted.filtered_peak_373	31	.	2.82396	5.69832	3.17305
chr1	23429866	23430147	C7KUGACXX_6_7956.sorted.filtered_peak_374	33	.	2.88718	5.93521	3.38783
chr1	23445445	23446042	C7KUGACXX_6_7956.sorted.filtered_peak_375	22	.	2.77810	4.61757	2.20816
chr1	23474717	23474967	C7KUGACXX_6_7956.sorted.filtered_peak_376	14	.	2.65367	3.74692	1.43102
chr1	23494774	23495529	C7KUGACXX_6_7956.sorted.filtered_peak_377	35	.	2.92776	6.09693	3.56869
chr1	23669655	23669974	C7KUGACXX_6_7956.sorted.filtered_peak_378	14	.	2.01091	3.70145	1.40174
chr1	23670282	23671416	C7KUGACXX_6_7956.sorted.filtered_peak_379	151	.	3.95783	18.29641	15.17013
chr1	23694515	23695759	C7KUGACXX_6_7956.sorted.filtered_peak_380	190	.	4.52510	22.40168	19.09551
chr1	23730510	23730777	C7KUGACXX_6_7956.sorted.filtered_peak_381	33	.	3.23692	5.91883	3.37715
chr1	23810761	23811411	C7KUGACXX_6_7956.sorted.filtered_peak_382	83	.	3.91362	11.22521	8.38304
chr1	23823397	23823675	C7KUGACXX_6_7956.sorted.filtered_peak_383	17	.	2.76698	4.07192	1.71019
chr1	23857666	23858045	C7KUGACXX_6_7956.sorted.filtered_peak_384	37	.	2.72283	6.35097	3.78579
chr1	23866263	23866745	C7KUGACXX_6_7956.sorted.filtered_peak_385	90	.	4.36661	11.94940	9.07505
chr1	23871179	23871479	C7KUGACXX_6_7956.sorted.filtered_peak_386	24	.	2.71362	4.89550	2.44410
chr1	23881222	23881640	C7KUGACXX_6_7956.sorted.filtered_peak_387	34	.	2.57273	6.03345	3.49752
chr1	23885937	23886306	C7KUGACXX_6_7956.sorted.filtered_peak_388	41	.	2.71795	6.71238	4.11076
chr1	23903920	23904251	C7KUGACXX_6_7956.sorted.filtered_peak_389	13	.	2.57080	3.62497	1.34998
chr1	23946162	23946492	C7KUGACXX_6_7956.sorted.filtered_peak_390	29	.	2.80909	5.41621	2.93162
chr1	23961535	23961785	C7KUGACXX_6_7956.sorted.filtered_peak_391	26	.	2.94942	5.07879	2.60437
chr1	24017942	24018950	C7KUGACXX_6_7956.sorted.filtered_peak_392	86	.	4.13700	11.47375	8.62866
chr1	24069596	24070409	C7KUGACXX_6_7956.sorted.filtered_peak_393	56	.	3.35549	8.29272	5.62220
chr1	24098609	24098951	C7KUGACXX_6_7956.sorted.filtered_peak_394	49	.	3.65417	7.56385	4.91644
chr1	24104308	24105330	C7KUGACXX_6_7956.sorted.filtered_peak_395	37	.	2.93542	6.29889	3.72119
chr1	24126983	24127607	C7KUGACXX_6_7956.sorted.filtered_peak_396	142	.	4.00120	17.30356	14.24353
chr1	24151809	24152112	C7KUGACXX_6_7956.sorted.filtered_peak_397	36	.	3.22854	6.26004	3.69247
chr1	24164790	24165049	C7KUGACXX_6_7956.sorted.filtered_peak_398	15	.	2.71329	3.91552	1.57435
chr1	24194420	24195159	C7KUGACXX_6_7956.sorted.filtered_peak_399	105	.	4.30701	13.46680	10.56859
chr1	24285399	24286908	C7KUGACXX_6_7956.sorted.filtered_peak_400	119	.	3.87009	14.91405	11.91764
chr1	24306381	24307413	C7KUGACXX_6_7956.sorted.filtered_peak_401	128	.	3.79060	15.90551	12.89331
chr1	24438870	24439364	C7KUGACXX_6_7956.sorted.filtered_peak_402	21	.	2.87259	4.61393	2.19941
chr1	24476909	24477349	C7KUGACXX_6_7956.sorted.filtered_peak_403	31	.	3.10697	5.60453	3.10707
chr1	24525842	24526274	C7KUGACXX_6_7956.sorted.filtered_peak_404	31	.	2.90247	5.72366	3.19473
chr1	24528344	24528736	C7KUGACXX_6_7956.sorted.filtered_peak_405	12	.	2.35642	3.54122	1.27788
chr1	24604796	24605098	C7KUGACXX_6_7956.sorted.filtered_peak_406	13	.	2.63669	3.69851	1.38959
chr1	24648818	24649244	C7KUGACXX_6_7956.sorted.filtered_peak_407	20	.	2.43321	4.41158	2.02404
chr1	24717887	24718254	C7KUGACXX_6_7956.sorted.filtered_peak_408	13	.	2.38703	3.59802	1.33002
chr1	24718967	24719217	C7KUGACXX_6_7956.sorted.filtered_peak_409	18	.	2.57957	4.26387	1.88556
chr1	24739845	24740434	C7KUGACXX_6_7956.sorted.filtered_peak_410	33	.	2.55797	5.87391	3.36410
chr1	24741927	24742442	C7KUGACXX_6_7956.sorted.filtered_peak_411	100	.	3.70202	12.96142	10.02769
chr1	24807734	24808749	C7KUGACXX_6_7956.sorted.filtered_peak_412	27	.	3.10936	5.24513	2.77042
chr1	24828546	24829655	C7KUGACXX_6_7956.sorted.filtered_peak_413	45	.	2.74452	7.18219	4.57752
chr1	24861470	24862050	C7KUGACXX_6_7956.sorted.filtered_peak_414	47	.	2.99634	7.44817	4.78501
chr1	24862918	24863550	C7KUGACXX_6_7956.sorted.filtered_peak_415	60	.	3.13736	8.75899	6.06345
chr1	24969033	24970141	C7KUGACXX_6_7956.sorted.filtered_peak_416	175	.	4.11119	20.75618	17.53095
chr1	25022004	25022256	C7KUGACXX_6_7956.sorted.filtered_peak_417	34	.	3.36876	5.96651	3.41663
chr1	25071303	25072399	C7KUGACXX_6_7956.sorted.filtered_peak_418	188	.	4.48657	22.06094	18.81803
chr1	25174477	25175340	C7KUGACXX_6_7956.sorted.filtered_peak_419	66	.	3.44664	9.39669	6.67808
chr1	25183324	25183796	C7KUGACXX_6_7956.sorted.filtered_peak_420	15	.	2.53879	3.90012	1.58134
chr1	25237529	25238101	C7KUGACXX_6_7956.sorted.filtered_peak_421	84	.	3.50393	11.25922	8.41891
chr1	25251646	25251905	C7KUGACXX_6_7956.sorted.filtered_peak_422	28	.	2.21131	5.37223	2.88123
chr1	25256681	25257197	C7KUGACXX_6_7956.sorted.filtered_peak_423	55	.	2.60474	8.23134	5.54723
chr1	25281391	25282036	C7KUGACXX_6_7956.sorted.filtered_peak_424	68	.	3.23397	9.65225	6.89620
chr1	25291250	25292228	C7KUGACXX_6_7956.sorted.filtered_peak_425	107	.	3.21036	13.65373	10.74933
chr1	25293181	25293509	C7KUGACXX_6_7956.sorted.filtered_peak_426	18	.	2.02747	4.19256	1.82898
chr1	25319245	25319505	C7KUGACXX_6_7956.sorted.filtered_peak_427	20	.	2.56966	4.39970	2.00879
chr1	25348745	25349759	C7KUGACXX_6_7956.sorted.filtered_peak_428	113	.	3.44311	14.29089	11.31074
chr1	25357180	25357602	C7KUGACXX_6_7956.sorted.filtered_peak_429	28	.	2.35377	5.32211	2.84991
chr1	25358574	25359150	C7KUGACXX_6_7956.sorted.filtered_peak_430	58	.	2.82561	8.58441	5.88363
chr1	25392378	25392702	C7KUGACXX_6_7956.sorted.filtered_peak_431	18	.	2.49811	4.22454	1.84886
chr1	25558581	25559802	C7KUGACXX_6_7956.sorted.filtered_peak_432	54	.	3.18890	8.06895	5.46670
chr1	25565992	25566940	C7KUGACXX_6_7956.sorted.filtered_peak_433	72	.	3.41573	10.03720	7.26542
chr1	25573409	25574452	C7KUGACXX_6_7956.sorted.filtered_peak_434	134	.	3.94787	16.52304	13.46299
chr1	25664729	25666002	C7KUGACXX_6_7956.sorted.filtered_peak_435	88	.	4.27061	11.68954	8.89025
chr1	25756618	25757687	C7KUGACXX_6_7956.sorted.filtered_peak_436	126	.	3.79581	15.66878	12.63331
chr1	25762456	25762706	C7KUGACXX_6_7956.sorted.filtered_peak_437	14	.	2.34301	3.73659	1.43494
chr1	25869871	25870422	C7KUGACXX_6_7956.sorted.filtered_peak_438	37	.	3.08185	6.36279	3.79702
chr1	25876066	25876374	C7KUGACXX_6_7956.sorted.filtered_peak_439	24	.	2.74714	4.86630	2.42250
chr1	25889059	25889390	C7KUGACXX_6_7956.sorted.filtered_peak_440	22	.	2.66197	4.66138	2.26058
chr1	25934998	25935361	C7KUGACXX_6_7956.sorted.filtered_peak_441	32	.	3.06613	5.75535	3.22874
chr1	25942684	25943331	C7KUGACXX_6_7956.sorted.filtered_peak_442	37	.	2.65402	6.26289	3.71452
chr1	25968689	25969660	C7KUGACXX_6_7956.sorted.filtered_peak_443	45	.	3.10206	7.12877	4.51992
chr1	26002525	26003196	C7KUGACXX_6_7956.sorted.filtered_peak_444	36	.	3.06228	6.19769	3.62351
chr1	26031145	26031437	C7KUGACXX_6_7956.sorted.filtered_peak_445	14	.	2.64036	3.78770	1.48189
chr1	26101401	26102065	C7KUGACXX_6_7956.sorted.filtered_peak_446	32	.	3.01805	5.75354	3.23755
chr1	26123124	26123604	C7KUGACXX_6_7956.sorted.filtered_peak_447	21	.	2.46495	4.52674	2.11393
chr1	26146143	26147156	C7KUGACXX_6_7956.sorted.filtered_peak_448	67	.	3.25951	9.45940	6.71039
chr1	26185632	26186533	C7KUGACXX_6_7956.sorted.filtered_peak_449	52	.	3.39839	7.89369	5.22868
chr1	26221928	26222291	C7KUGACXX_6_7956.sorted.filtered_peak_450	49	.	3.38555	7.57674	4.91859
chr1	26231604	26232302	C7KUGACXX_6_7956.sorted.filtered_peak_451	62	.	3.13590	9.01211	6.28799
chr1	26232848	26233330	C7KUGACXX_6_7956.sorted.filtered_peak_452	49	.	2.91713	7.55910	4.91238
chr1	26249522	26249973	C7KUGACXX_6_7956.sorted.filtered_peak_453	17	.	2.56924	4.10074	1.75502
chr1	26297870	26298412	C7KUGACXX_6_7956.sorted.filtered_peak_454	25	.	2.87332	4.95747	2.50571
chr1	26317261	26317746	C7KUGACXX_6_7956.sorted.filtered_peak_455	35	.	3.16720	6.13659	3.58347
chr1	26324354	26325175	C7KUGACXX_6_7956.sorted.filtered_peak_456	169	.	4.38923	20.14798	16.97623
chr1	26361598	26362802	C7KUGACXX_6_7956.sorted.filtered_peak_457	37	.	2.84997	6.29329	3.72970
chr1	26431286	26431798	C7KUGACXX_6_7956.sorted.filtered_peak_458	16	.	2.63734	3.96636	1.63411
chr1	26437458	26438759	C7KUGACXX_6_7956.sorted.filtered_peak_459	89	.	3.55920	11.82289	8.94312
chr1	26452875	26453303	C7KUGACXX_6_7956.sorted.filtered_peak_460	60	.	3.34415	8.74081	6.02536
chr1	26471419	26472137	C7KUGACXX_6_7956.sorted.filtered_peak_461	33	.	3.14216	5.85935	3.34828
chr1	26496237	26496758	C7KUGACXX_6_7956.sorted.filtered_peak_462	40	.	3.11970	6.67987	4.07917
chr1	26560215	26561318	C7KUGACXX_6_7956.sorted.filtered_peak_463	233	.	4.80512	26.84488	23.37651
chr1	26602304	26602987	C7KUGACXX_6_7956.sorted.filtered_peak_464	30	.	2.44856	5.50910	3.00781
chr1	26611194	26611824	C7KUGACXX_6_7956.sorted.filtered_peak_465	62	.	2.77740	8.96927	6.22856
chr1	26632777	26633782	C7KUGACXX_6_7956.sorted.filtered_peak_466	83	.	3.64368	11.12196	8.33590
chr1	26644198	26644583	C7KUGACXX_6_7956.sorted.filtered_peak_467	24	.	2.43807	4.91887	2.48023
chr1	26647876	26648243	C7KUGACXX_6_7956.sorted.filtered_peak_468	29	.	2.68782	5.45393	2.96137
chr1	26662688	26663498	C7KUGACXX_6_7956.sorted.filtered_peak_469	29	.	3.09719	5.40270	2.90757
chr1	26685315	26685790	C7KUGACXX_6_7956.sorted.filtered_peak_470	29	.	2.78159	5.43460	2.92989
chr1	26690350	26691009	C7KUGACXX_6_7956.sorted.filtered_peak_471	22	.	2.64879	4.67227	2.24733
chr1	26704517	26705293	C7KUGACXX_6_7956.sorted.filtered_peak_472	103	.	4.12745	13.32496	10.38205
chr1	26735219	26735469	C7KUGACXX_6_7956.sorted.filtered_peak_473	14	.	2.52970	3.72748	1.43221
chr1	26743593	26743908	C7KUGACXX_6_7956.sorted.filtered_peak_474	42	.	3.42030	6.86884	4.26850
chr1	26758328	26759184	C7KUGACXX_6_7956.sorted.filtered_peak_475	180	.	5.39730	21.24892	18.03025
chr1	26798302	26799847	C7KUGACXX_6_7956.sorted.filtered_peak_476	95	.	3.27925	12.43352	9.57746
chr1	26826535	26827950	C7KUGACXX_6_7956.sorted.filtered_peak_477	82	.	3.57620	11.09687	8.25704
chr1	26855894	26856601	C7KUGACXX_6_7956.sorted.filtered_peak_478	51	.	3.50446	7.74628	5.10285
chr1	26868323	26869066	C7KUGACXX_6_7956.sorted.filtered_peak_479	68	.	2.99189	9.62597	6.88318
chr1	26872024	26872447	C7KUGACXX_6_7956.sorted.filtered_peak_480	48	.	2.85733	7.46929	4.82155
chr1	26928898	26929171	C7KUGACXX_6_7956.sorted.filtered_peak_481	34	.	3.20255	5.97283	3.41943
chr1	26946585	26948067	C7KUGACXX_6_7956.sorted.filtered_peak_482	142	.	3.95170	17.33686	14.22922
chr1	27004033	27004300	C7KUGACXX_6_7956.sorted.filtered_peak_483	26	.	3.11090	5.12088	2.64432
chr1	27018794	27019132	C7KUGACXX_6_7956.sorted.filtered_peak_484	25	.	2.13459	4.97481	2.51428
chr1	27019459	27019778	C7KUGACXX_6_7956.sorted.filtered_peak_485	36	.	2.26422	6.13420	3.60131
chr1	27021856	27022492	C7KUGACXX_6_7956.sorted.filtered_peak_486	80	.	2.73617	10.89984	8.09610
chr1	27023406	27023694	C7KUGACXX_6_7956.sorted.filtered_peak_487	33	.	2.17307	5.92299	3.38230
chr1	27060561	27060839	C7KUGACXX_6_7956.sorted.filtered_peak_488	22	.	2.92082	4.69424	2.25939
chr1	27070327	27071337	C7KUGACXX_6_7956.sorted.filtered_peak_489	82	.	3.50666	11.04424	8.25381
chr1	27113828	27115027	C7KUGACXX_6_7956.sorted.filtered_peak_490	86	.	2.90404	11.52568	8.68570
chr1	27126214	27127127	C7KUGACXX_6_7956.sorted.filtered_peak_491	28	.	3.03197	5.27551	2.80392
chr1	27152916	27153644	C7KUGACXX_6_7956.sorted.filtered_peak_492	36	.	2.81655	6.17865	3.62075
chr1	27159935	27160592	C7KUGACXX_6_7956.sorted.filtered_peak_493	78	.	3.54090	10.62491	7.83786
chr1	27165240	27165732	C7KUGACXX_6_7956.sorted.filtered_peak_494	43	.	3.43065	6.96470	4.35059
chr1	27179637	27179903	C7KUGACXX_6_7956.sorted.filtered_peak_495	27	.	2.94023	5.22039	2.74456
chr1	27191042	27192090	C7KUGACXX_6_7956.sorted.filtered_peak_496	115	.	4.09821	14.47207	11.53108
chr1	27216405	27217176	C7KUGACXX_6_7956.sorted.filtered_peak_497	55	.	3.33650	8.19902	5.53311
chr1	27226523	27227273	C7KUGACXX_6_7956.sorted.filtered_peak_498	87	.	4.31266	11.54858	8.71054
chr1	27247731	27248829	C7KUGACXX_6_7956.sorted.filtered_peak_499	164	.	5.08243	19.60471	16.43657
chr1	27319625	27320487	C7KUGACXX_6_7956.sorted.filtered_peak_500	15	.	2.40503	3.91387	1.58856
chr1	27371076	27371449	C7KUGACXX_6_7956.sorted.filtered_peak_501	67	.	3.87261	9.51012	6.75939
chr1	27372400	27372650	C7KUGACXX_6_7956.sorted.filtered_peak_502	22	.	2.76325	4.63957	2.21581
chr1	27429214	27429518	C7KUGACXX_6_7956.sorted.filtered_peak_503	33	.	3.00673	5.90261	3.35376
chr1	27438487	27438944	C7KUGACXX_6_7956.sorted.filtered_peak_504	30	.	3.02911	5.52943	3.02686
chr1	27463501	27464194	C7KUGACXX_6_7956.sorted.filtered_peak_505	35	.	2.94559	6.06928	3.53442
chr1	27481489	27482151	C7KUGACXX_6_7956.sorted.filtered_peak_506	79	.	3.73911	10.78866	7.95773
chr1	27524468	27524888	C7KUGACXX_6_7956.sorted.filtered_peak_507	15	.	2.71049	3.91230	1.57461
chr1	27560573	27561446	C7KUGACXX_6_7956.sorted.filtered_peak_508	193	.	4.68047	22.61690	19.33171
chr1	27648292	27649261	C7KUGACXX_6_7956.sorted.filtered_peak_509	97	.	3.85491	12.64433	9.78557
chr1	27668142	27668547	C7KUGACXX_6_7956.sorted.filtered_peak_510	23	.	2.46900	4.83249	2.38997
chr1	27668810	27669299	C7KUGACXX_6_7956.sorted.filtered_peak_511	20	.	2.37687	4.48572	2.09925
chr1	27669605	27670352	C7KUGACXX_6_7956.sorted.filtered_peak_512	47	.	2.92821	7.33477	4.70920
chr1	27686751	27687074	C7KUGACXX_6_7956.sorted.filtered_peak_513	11	.	2.12839	3.36399	1.13633
chr1	27692124	27693110	C7KUGACXX_6_7956.sorted.filtered_peak_514	33	.	2.62932	5.81340	3.31325
chr1	27718787	27719376	C7KUGACXX_6_7956.sorted.filtered_peak_515	38	.	2.79479	6.37916	3.83033
chr1	27810171	27810581	C7KUGACXX_6_7956.sorted.filtered_peak_516	12	.	2.52634	3.46901	1.22086
chr1	27816521	27817271	C7KUGACXX_6_7956.sorted.filtered_peak_517	251	.	5.69917	28.71023	25.14406
chr1	27894870	27895430	C7KUGACXX_6_7956.sorted.filtered_peak_518	63	.	3.34265	9.04401	6.30656
chr1	27930338	27930895	C7KUGACXX_6_7956.sorted.filtered_peak_519	46	.	2.74341	7.22493	4.60486
chr1	27944828	27945102	C7KUGACXX_6_7956.sorted.filtered_peak_520	44	.	3.24874	7.08598	4.45143
chr1	27958964	27959621	C7KUGACXX_6_7956.sorted.filtered_peak_521	39	.	2.79542	6.57329	3.98183
chr1	27970404	27970740	C7KUGACXX_6_7956.sorted.filtered_peak_522	25	.	2.96151	5.02408	2.55905
chr1	27985831	27987024	C7KUGACXX_6_7956.sorted.filtered_peak_523	39	.	2.57424	6.57067	3.98688
chr1	27989182	27989845	C7KUGACXX_6_7956.sorted.filtered_peak_524	34	.	2.46676	5.97172	3.42315
chr1	27995775	27996057	C7KUGACXX_6_7956.sorted.filtered_peak_525	20	.	2.37540	4.42731	2.03249
chr1	27998476	27999137	C7KUGACXX_6_7956.sorted.filtered_peak_526	116	.	4.20177	14.62868	11.64598
chr1	28051884	28052649	C7KUGACXX_6_7956.sorted.filtered_peak_527	250	.	5.73631	28.66496	25.09280
chr1	28099169	28100067	C7KUGACXX_6_7956.sorted.filtered_peak_528	167	.	4.66302	19.94604	16.73484
chr1	28157042	28157761	C7KUGACXX_6_7956.sorted.filtered_peak_529	104	.	4.43590	13.44993	10.49342
chr1	28184494	28184856	C7KUGACXX_6_7956.sorted.filtered_peak_530	40	.	3.45302	6.65239	4.06006
chr1	28195591	28196166	C7KUGACXX_6_7956.sorted.filtered_peak_531	16	.	2.38306	3.96055	1.62985
chr1	28198869	28199369	C7KUGACXX_6_7956.sorted.filtered_peak_532	40	.	2.94992	6.63393	4.03691
chr1	28217869	28218707	C7KUGACXX_6_7956.sorted.filtered_peak_533	35	.	2.83055	6.07065	3.53922
chr1	28240872	28241781	C7KUGACXX_6_7956.sorted.filtered_peak_534	158	.	4.61673	19.03257	15.88532
chr1	28286111	28286848	C7KUGACXX_6_7956.sorted.filtered_peak_535	69	.	3.66811	9.71036	6.96907
chr1	28382855	28383328	C7KUGACXX_6_7956.sorted.filtered_peak_536	38	.	3.32753	6.46466	3.87318
chr1	28414515	28415457	C7KUGACXX_6_7956.sorted.filtered_peak_537	149	.	4.67610	18.09812	14.97552
chr1	28441654	28442036	C7KUGACXX_6_7956.sorted.filtered_peak_538	15	.	2.68591	3.84146	1.51390
chr1	28495801	28496160	C7KUGACXX_6_7956.sorted.filtered_peak_539	65	.	4.06029	9.29923	6.54911
chr1	28498996	28499528	C7KUGACXX_6_7956.sorted.filtered_peak_540	27	.	2.88793	5.24025	2.75620
chr1	28525867	28526830	C7KUGACXX_6_7956.sorted.filtered_peak_541	60	.	3.67749	8.76085	6.06368
chr1	28535424	28535853	C7KUGACXX_6_7956.sorted.filtered_peak_542	21	.	2.93143	4.57995	2.16634
chr1	28559238	28559720	C7KUGACXX_6_7956.sorted.filtered_peak_543	69	.	3.34464	9.69914	6.94876
chr1	28562342	28562879	C7KUGACXX_6_7956.sorted.filtered_peak_544	106	.	3.95210	13.64268	10.69445
chr1	28572931	28573244	C7KUGACXX_6_7956.sorted.filtered_peak_545	27	.	2.32920	5.20684	2.73081
chr1	28573630	28574143	C7KUGACXX_6_7956.sorted.filtered_peak_546	246	.	5.06642	28.20573	24.65281
chr1	28582720	28583016	C7KUGACXX_6_7956.sorted.filtered_peak_547	31	.	2.64780	5.67315	3.15644
chr1	28585597	28586322	C7KUGACXX_6_7956.sorted.filtered_peak_548	127	.	4.02231	15.74320	12.74129
chr1	28655222	28655828	C7KUGACXX_6_7956.sorted.filtered_peak_549	240	.	6.12892	27.56977	24.05356
chr1	28686192	28686446	C7KUGACXX_6_7956.sorted.filtered_peak_550	21	.	2.94703	4.61611	2.19322
chr1	28695797	28696608	C7KUGACXX_6_7956.sorted.filtered_peak_551	59	.	3.76726	8.70991	5.97251
chr1	28776586	28776919	C7KUGACXX_6_7956.sorted.filtered_peak_552	14	.	2.65069	3.73868	1.42416
chr1	28832127	28832868	C7KUGACXX_6_7956.sorted.filtered_peak_553	172	.	4.51203	20.45779	17.23233
chr1	28844483	28845547	C7KUGACXX_6_7956.sorted.filtered_peak_554	73	.	3.60348	10.15308	7.36477
chr1	28879107	28880209	C7KUGACXX_6_7956.sorted.filtered_peak_555	134	.	4.37738	16.44006	13.40448
chr1	28907942	28909004	C7KUGACXX_6_7956.sorted.filtered_peak_556	88	.	3.52069	11.71861	8.86831
chr1	28969360	28970169	C7KUGACXX_6_7956.sorted.filtered_peak_557	103	.	3.72509	13.25997	10.33617
chr1	28974524	28975683	C7KUGACXX_6_7956.sorted.filtered_peak_558	154	.	4.24115	18.60540	15.45475
chr1	28994923	28996695	C7KUGACXX_6_7956.sorted.filtered_peak_559	61	.	3.30134	8.84485	6.10667
chr1	29062790	29064212	C7KUGACXX_6_7956.sorted.filtered_peak_560	135	.	4.02741	16.59703	13.58160
chr1	29101467	29102127	C7KUGACXX_6_7956.sorted.filtered_peak_561	24	.	2.87687	4.86273	2.40891
chr1	29111560	29111881	C7KUGACXX_6_7956.sorted.filtered_peak_562	37	.	3.44388	6.30690	3.74691
chr1	29203726	29204061	C7KUGACXX_6_7956.sorted.filtered_peak_563	15	.	2.62965	3.92491	1.59965
chr1	29211599	29211971	C7KUGACXX_6_7956.sorted.filtered_peak_564	47	.	2.84908	7.35254	4.72157
chr1	29213254	29213821	C7KUGACXX_6_7956.sorted.filtered_peak_565	61	.	3.02968	8.84979	6.15829
chr1	29240627	29242090	C7KUGACXX_6_7956.sorted.filtered_peak_566	59	.	3.06448	8.61188	5.93972
chr1	29253097	29253783	C7KUGACXX_6_7956.sorted.filtered_peak_567	59	.	3.49071	8.66352	5.98278
chr1	29450660	29451090	C7KUGACXX_6_7956.sorted.filtered_peak_568	29	.	2.92154	5.44856	2.94106
chr1	29507644	29508936	C7KUGACXX_6_7956.sorted.filtered_peak_569	131	.	3.73255	16.16607	13.14440
chr1	29529360	29529697	C7KUGACXX_6_7956.sorted.filtered_peak_570	66	.	3.88001	9.40347	6.64957
chr1	29557265	29557710	C7KUGACXX_6_7956.sorted.filtered_peak_571	85	.	3.91280	11.41687	8.56423
chr1	29562785	29563140	C7KUGACXX_6_7956.sorted.filtered_peak_572	22	.	2.59042	4.64224	2.23073
chr1	29586351	29586753	C7KUGACXX_6_7956.sorted.filtered_peak_573	27	.	2.94592	5.25588	2.77586
chr1	30161427	30161938	C7KUGACXX_6_7956.sorted.filtered_peak_574	14	.	2.43983	3.75214	1.45401
chr1	30184746	30185199	C7KUGACXX_6_7956.sorted.filtered_peak_575	40	.	2.98460	6.66253	4.07549
chr1	30192085	30192640	C7KUGACXX_6_7956.sorted.filtered_peak_576	21	.	2.90601	4.53499	2.12508
chr1	30265708	30266131	C7KUGACXX_6_7956.sorted.filtered_peak_577	11	.	2.52809	3.42249	1.17362
chr1	30663828	30664308	C7KUGACXX_6_7956.sorted.filtered_peak_578	24	.	2.59780	4.84285	2.40448
chr1	31190839	31192357	C7KUGACXX_6_7956.sorted.filtered_peak_579	141	.	3.45494	17.27655	14.19057
chr1	31216361	31217078	C7KUGACXX_6_7956.sorted.filtered_peak_580	78	.	3.20308	10.59502	7.80022
chr1	31229460	31229977	C7KUGACXX_6_7956.sorted.filtered_peak_581	42	.	2.63416	6.86260	4.26689
chr1	31230317	31230700	C7KUGACXX_6_7956.sorted.filtered_peak_582	24	.	2.31483	4.91614	2.46329
chr1	31252443	31252696	C7KUGACXX_6_7956.sorted.filtered_peak_583	20	.	2.63734	4.48259	2.07719
chr1	31255179	31255505	C7KUGACXX_6_7956.sorted.filtered_peak_584	15	.	2.49341	3.86438	1.54347
chr1	31263781	31264031	C7KUGACXX_6_7956.sorted.filtered_peak_585	21	.	2.90383	4.58029	2.16508
chr1	31274662	31275048	C7KUGACXX_6_7956.sorted.filtered_peak_586	26	.	2.92717	5.14953	2.67563
chr1	31391898	31392162	C7KUGACXX_6_7956.sorted.filtered_peak_587	19	.	2.86595	4.36870	1.97312
chr1	31402237	31402800	C7KUGACXX_6_7956.sorted.filtered_peak_588	39	.	3.20371	6.51493	3.93979
chr1	31482958	31483278	C7KUGACXX_6_7956.sorted.filtered_peak_589	18	.	2.58099	4.21597	1.84752
chr1	31509586	31509956	C7KUGACXX_6_7956.sorted.filtered_peak_590	29	.	2.97993	5.45328	2.95418
chr1	31537851	31539042	C7KUGACXX_6_7956.sorted.filtered_peak_591	93	.	3.73828	12.14735	9.31293
chr1	31627468	31628362	C7KUGACXX_6_7956.sorted.filtered_peak_592	28	.	2.95721	5.35132	2.87062
chr1	31769286	31770146	C7KUGACXX_6_7956.sorted.filtered_peak_593	191	.	4.97265	22.44805	19.14556
chr1	31867492	31867955	C7KUGACXX_6_7956.sorted.filtered_peak_594	15	.	2.71093	3.91452	1.57695
chr1	32014251	32015038	C7KUGACXX_6_7956.sorted.filtered_peak_595	43	.	3.29647	6.88288	4.31084
chr1	32109956	32110974	C7KUGACXX_6_7956.sorted.filtered_peak_596	185	.	4.45657	21.80518	18.51706
chr1	32170887	32171151	C7KUGACXX_6_7956.sorted.filtered_peak_597	43	.	3.21883	7.01845	4.39459
chr1	32234545	32234795	C7KUGACXX_6_7956.sorted.filtered_peak_598	22	.	2.52427	4.71429	2.28207
chr1	32253917	32255036	C7KUGACXX_6_7956.sorted.filtered_peak_599	47	.	2.86233	7.41173	4.77411
chr1	32292772	32293118	C7KUGACXX_6_7956.sorted.filtered_peak_600	37	.	3.27975	6.33713	3.75214
chr1	32313959	32314494	C7KUGACXX_6_7956.sorted.filtered_peak_601	22	.	2.93489	4.61584	2.21248
chr1	32354822	32355374	C7KUGACXX_6_7956.sorted.filtered_peak_602	34	.	3.15625	6.01941	3.47021
chr1	32356744	32357150	C7KUGACXX_6_7956.sorted.filtered_peak_603	17	.	2.67104	4.12575	1.77277
chr1	32377851	32378388	C7KUGACXX_6_7956.sorted.filtered_peak_604	11	.	2.45442	3.41038	1.17844
chr1	32394366	32394647	C7KUGACXX_6_7956.sorted.filtered_peak_605	27	.	2.46831	5.17471	2.70751
chr1	32403242	32404367	C7KUGACXX_6_7956.sorted.filtered_peak_606	48	.	2.43259	7.50370	4.84961
chr1	32405356	32405890	C7KUGACXX_6_7956.sorted.filtered_peak_607	54	.	2.40535	8.16869	5.48505
chr1	32409490	32410369	C7KUGACXX_6_7956.sorted.filtered_peak_608	58	.	2.92070	8.51206	5.80878
chr1	32421620	32422189	C7KUGACXX_6_7956.sorted.filtered_peak_609	63	.	3.53354	9.14059	6.38932
chr1	32423336	32423687	C7KUGACXX_6_7956.sorted.filtered_peak_610	32	.	2.84535	5.78466	3.25249
chr1	32429710	32430172	C7KUGACXX_6_7956.sorted.filtered_peak_611	36	.	3.39346	6.17829	3.62488
chr1	32479031	32479997	C7KUGACXX_6_7956.sorted.filtered_peak_612	231	.	4.61401	26.63643	23.18004
chr1	32538227	32539082	C7KUGACXX_6_7956.sorted.filtered_peak_613	201	.	4.91724	23.54222	20.19815
chr1	32573375	32574133	C7KUGACXX_6_7956.sorted.filtered_peak_614	106	.	3.92840	13.58315	10.66525
chr1	32644995	32646009	C7KUGACXX_6_7956.sorted.filtered_peak_615	209	.	4.78989	24.28486	20.92897
chr1	32666052	32666567	C7KUGACXX_6_7956.sorted.filtered_peak_616	24	.	2.40760	4.94403	2.49021
chr1	32671141	32671408	C7KUGACXX_6_7956.sorted.filtered_peak_617	45	.	2.95641	7.16075	4.52917
chr1	32687524	32688234	C7KUGACXX_6_7956.sorted.filtered_peak_618	118	.	4.60774	14.80392	11.80461
chr1	32705954	32707047	C7KUGACXX_6_7956.sorted.filtered_peak_619	16	.	2.73150	4.03711	1.69477
chr1	32715543	32716417	C7KUGACXX_6_7956.sorted.filtered_peak_620	42	.	2.61588	6.82610	4.23965
chr1	32739051	32739719	C7KUGACXX_6_7956.sorted.filtered_peak_621	31	.	3.01205	5.61801	3.10809
chr1	32757229	32758216	C7KUGACXX_6_7956.sorted.filtered_peak_622	111	.	4.13805	14.12370	11.15460
chr1	32785699	32786167	C7KUGACXX_6_7956.sorted.filtered_peak_623	57	.	3.66265	8.41537	5.70256
chr1	32816677	32817400	C7KUGACXX_6_7956.sorted.filtered_peak_624	119	.	4.20349	14.94637	11.95142
chr1	32837873	32838136	C7KUGACXX_6_7956.sorted.filtered_peak_625	34	.	3.26228	6.00384	3.44759
chr1	32859820	32860547	C7KUGACXX_6_7956.sorted.filtered_peak_626	210	.	5.29316	24.40801	21.02199
chr1	32966078	32966346	C7KUGACXX_6_7956.sorted.filtered_peak_627	24	.	3.03691	4.88836	2.43401
chr1	33093135	33093514	C7KUGACXX_6_7956.sorted.filtered_peak_628	33	.	3.32421	5.93803	3.39591
chr1	33115825	33117151	C7KUGACXX_6_7956.sorted.filtered_peak_629	145	.	4.01337	17.67393	14.58313
chr1	33167779	33168085	C7KUGACXX_6_7956.sorted.filtered_peak_630	19	.	2.84100	4.29284	1.90559
chr1	33177809	33178219	C7KUGACXX_6_7956.sorted.filtered_peak_631	51	.	3.80153	7.81387	5.15001
chr1	33219297	33219950	C7KUGACXX_6_7956.sorted.filtered_peak_632	22	.	2.66113	4.68998	2.26678
chr1	33252497	33252781	C7KUGACXX_6_7956.sorted.filtered_peak_633	39	.	3.49240	6.57150	3.97295
chr1	33264461	33265430	C7KUGACXX_6_7956.sorted.filtered_peak_634	75	.	3.74916	10.36319	7.58611
chr1	33266710	33267116	C7KUGACXX_6_7956.sorted.filtered_peak_635	43	.	3.12642	6.96959	4.36990
chr1	33282619	33283658	C7KUGACXX_6_7956.sorted.filtered_peak_636	97	.	3.47474	12.63657	9.77296
chr1	33429878	33430840	C7KUGACXX_6_7956.sorted.filtered_peak_637	69	.	3.18074	9.71841	6.97493
chr1	33446445	33447162	C7KUGACXX_6_7956.sorted.filtered_peak_638	43	.	3.04748	6.89483	4.31555
chr1	33457892	33458572	C7KUGACXX_6_7956.sorted.filtered_peak_639	24	.	2.64118	4.87990	2.43137
chr1	33490223	33490585	C7KUGACXX_6_7956.sorted.filtered_peak_640	19	.	2.81649	4.37161	1.99068
chr1	33502354	33502872	C7KUGACXX_6_7956.sorted.filtered_peak_641	147	.	4.96683	17.85331	14.74043
chr1	33511221	33511950	C7KUGACXX_6_7956.sorted.filtered_peak_642	52	.	3.45711	7.93440	5.29591
chr1	33546330	33547041	C7KUGACXX_6_7956.sorted.filtered_peak_643	53	.	3.27571	8.05327	5.37585
chr1	33564774	33565556	C7KUGACXX_6_7956.sorted.filtered_peak_644	78	.	3.65821	10.63659	7.82006
chr1	33592486	33593401	C7KUGACXX_6_7956.sorted.filtered_peak_645	201	.	4.45362	23.47553	20.14954
chr1	33646334	33647099	C7KUGACXX_6_7956.sorted.filtered_peak_646	32	.	2.72346	5.79630	3.28326
chr1	33647470	33647809	C7KUGACXX_6_7956.sorted.filtered_peak_647	29	.	2.67662	5.46192	2.96413
chr1	33761132	33761382	C7KUGACXX_6_7956.sorted.filtered_peak_648	38	.	3.39230	6.43112	3.84870
chr1	33815298	33815926	C7KUGACXX_6_7956.sorted.filtered_peak_649	84	.	3.52650	11.24778	8.40670
chr1	33833399	33833659	C7KUGACXX_6_7956.sorted.filtered_peak_650	25	.	2.80189	4.97667	2.51269
chr1	33896547	33896943	C7KUGACXX_6_7956.sorted.filtered_peak_651	59	.	3.52316	8.64953	5.92980
chr1	33937832	33938252	C7KUGACXX_6_7956.sorted.filtered_peak_652	61	.	3.31657	8.90531	6.17188
chr1	34098764	34099024	C7KUGACXX_6_7956.sorted.filtered_peak_653	26	.	2.97938	5.17788	2.69823
chr1	35318230	35318817	C7KUGACXX_6_7956.sorted.filtered_peak_654	29	.	2.99976	5.42244	2.92897
chr1	35324944	35325697	C7KUGACXX_6_7956.sorted.filtered_peak_655	85	.	3.58659	11.38671	8.54451
chr1	35331686	35332224	C7KUGACXX_6_7956.sorted.filtered_peak_656	57	.	3.27722	8.45515	5.74686
chr1	35450619	35451271	C7KUGACXX_6_7956.sorted.filtered_peak_657	48	.	3.33959	7.46409	4.82318
chr1	35496868	35497760	C7KUGACXX_6_7956.sorted.filtered_peak_658	95	.	4.03880	12.40110	9.50531
chr1	35544698	35545378	C7KUGACXX_6_7956.sorted.filtered_peak_659	82	.	4.30050	11.09250	8.26346
chr1	35657381	35659117	C7KUGACXX_6_7956.sorted.filtered_peak_660	106	.	3.37023	13.55914	10.64734
chr1	35733952	35734726	C7KUGACXX_6_7956.sorted.filtered_peak_661	87	.	3.89179	11.59805	8.76462
chr1	35764160	35764663	C7KUGACXX_6_7956.sorted.filtered_peak_662	12	.	2.58958	3.57344	1.29495
chr1	35923213	35923525	C7KUGACXX_6_7956.sorted.filtered_peak_663	26	.	2.95577	5.13778	2.66252
chr1	35965307	35965684	C7KUGACXX_6_7956.sorted.filtered_peak_664	83	.	4.32318	11.20113	8.35164
chr1	35971418	35972051	C7KUGACXX_6_7956.sorted.filtered_peak_665	62	.	3.64713	9.01491	6.26153
chr1	36004614	36004913	C7KUGACXX_6_7956.sorted.filtered_peak_666	16	.	2.47092	3.94911	1.61746
chr1	36022619	36023527	C7KUGACXX_6_7956.sorted.filtered_peak_667	129	.	3.73721	15.95528	12.94296
chr1	36030272	36030522	C7KUGACXX_6_7956.sorted.filtered_peak_668	20	.	2.50502	4.43694	2.03852
chr1	36106987	36107552	C7KUGACXX_6_7956.sorted.filtered_peak_669	76	.	3.70083	10.45957	7.66407
chr1	36172875	36173576	C7KUGACXX_6_7956.sorted.filtered_peak_670	21	.	2.77565	4.56318	2.14726
chr1	36184294	36184851	C7KUGACXX_6_7956.sorted.filtered_peak_671	37	.	3.01678	6.36443	3.78636
chr1	36234777	36235849	C7KUGACXX_6_7956.sorted.filtered_peak_672	96	.	3.85238	12.60728	9.69819
chr1	36273434	36273824	C7KUGACXX_6_7956.sorted.filtered_peak_673	18	.	2.48722	4.19034	1.82821
chr1	36348516	36349116	C7KUGACXX_6_7956.sorted.filtered_peak_674	104	.	4.17745	13.38795	10.47787
chr1	36395920	36397225	C7KUGACXX_6_7956.sorted.filtered_peak_675	73	.	3.34866	10.17940	7.39214
chr1	36554004	36554839	C7KUGACXX_6_7956.sorted.filtered_peak_676	81	.	3.34116	10.99242	8.16568
chr1	36565277	36565562	C7KUGACXX_6_7956.sorted.filtered_peak_677	54	.	3.63889	8.17129	5.46859
chr1	36594041	36594291	C7KUGACXX_6_7956.sorted.filtered_peak_678	18	.	2.75179	4.18005	1.80463
chr1	36614793	36615723	C7KUGACXX_6_7956.sorted.filtered_peak_679	173	.	4.10815	20.52722	17.31706
chr1	36621181	36621887	C7KUGACXX_6_7956.sorted.filtered_peak_680	76	.	3.00213	10.45009	7.65661
chr1	36653866	36654189	C7KUGACXX_6_7956.sorted.filtered_peak_681	28	.	3.16878	5.30215	2.80695
chr1	36688986	36690614	C7KUGACXX_6_7956.sorted.filtered_peak_682	156	.	3.90785	18.84656	15.67881
chr1	36772177	36772871	C7KUGACXX_6_7956.sorted.filtered_peak_683	117	.	4.32403	14.72848	11.75025
chr1	36789401	36789651	C7KUGACXX_6_7956.sorted.filtered_peak_684	18	.	2.45212	4.20449	1.84198
chr1	36839331	36840364	C7KUGACXX_6_7956.sorted.filtered_peak_685	35	.	2.82437	6.12217	3.57047
chr1	36851179	36852434	C7KUGACXX_6_7956.sorted.filtered_peak_686	152	.	3.82316	18.35120	15.21244
chr1	36862814	36863742	C7KUGACXX_6_7956.sorted.filtered_peak_687	63	.	3.34705	9.02275	6.30409
chr1	36886450	36886700	C7KUGACXX_6_7956.sorted.filtered_peak_688	29	.	3.11420	5.47874	2.96151
chr1	36915840	36916541	C7KUGACXX_6_7956.sorted.filtered_peak_689	66	.	3.81099	9.43894	6.69600
chr1	36929836	36930408	C7KUGACXX_6_7956.sorted.filtered_peak_690	88	.	4.10998	11.72356	8.89126
chr1	36939662	36939912	C7KUGACXX_6_7956.sorted.filtered_peak_691	19	.	2.70492	4.29622	1.91872
chr1	37899946	37900210	C7KUGACXX_6_7956.sorted.filtered_peak_692	20	.	2.77466	4.48298	2.08323
chr1	37920327	37920765	C7KUGACXX_6_7956.sorted.filtered_peak_693	25	.	3.07735	5.02864	2.56281
chr1	37939927	37940252	C7KUGACXX_6_7956.sorted.filtered_peak_694	30	.	2.26530	5.52783	3.01466
chr1	37944275	37944761	C7KUGACXX_6_7956.sorted.filtered_peak_695	20	.	2.00506	4.48893	2.09171
chr1	37945019	37945566	C7KUGACXX_6_7956.sorted.filtered_peak_696	51	.	2.50771	7.78719	5.15830
chr1	37952867	37953266	C7KUGACXX_6_7956.sorted.filtered_peak_697	14	.	2.40597	3.70287	1.40877
chr1	37979458	37980928	C7KUGACXX_6_7956.sorted.filtered_peak_698	50	.	3.30708	7.69992	5.05398
chr1	38019473	38020101	C7KUGACXX_6_7956.sorted.filtered_peak_699	57	.	3.50793	8.45059	5.78165
chr1	38061102	38061789	C7KUGACXX_6_7956.sorted.filtered_peak_700	101	.	4.14917	13.01921	10.10980
chr1	38148170	38148480	C7KUGACXX_6_7956.sorted.filtered_peak_701	17	.	2.60470	4.12922	1.78022
chr1	38156042	38156554	C7KUGACXX_6_7956.sorted.filtered_peak_702	150	.	3.84753	18.18858	15.04361
chr1	38157731	38158371	C7KUGACXX_6_7956.sorted.filtered_peak_703	160	.	3.92458	19.25587	16.08455
chr1	38273326	38274377	C7KUGACXX_6_7956.sorted.filtered_peak_704	57	.	3.09236	8.36729	5.71419
chr1	38325097	38326057	C7KUGACXX_6_7956.sorted.filtered_peak_705	120	.	4.21325	15.10173	12.07788
chr1	38396334	38396607	C7KUGACXX_6_7956.sorted.filtered_peak_706	24	.	2.77488	4.94125	2.48333
chr1	38397253	38397738	C7KUGACXX_6_7956.sorted.filtered_peak_707	120	.	4.93852	15.03005	12.00870
chr1	38455159	38456078	C7KUGACXX_6_7956.sorted.filtered_peak_708	94	.	4.04267	12.33704	9.46916
chr1	38471273	38471576	C7KUGACXX_6_7956.sorted.filtered_peak_709	29	.	2.64861	5.42506	2.91895
chr1	38478036	38478828	C7KUGACXX_6_7956.sorted.filtered_peak_710	124	.	3.92742	15.40499	12.40320
chr1	38484675	38484925	C7KUGACXX_6_7956.sorted.filtered_peak_711	19	.	2.72089	4.34836	1.95655
chr1	38493989	38494261	C7KUGACXX_6_7956.sorted.filtered_peak_712	21	.	2.57755	4.57041	2.16010
chr1	38495654	38496020	C7KUGACXX_6_7956.sorted.filtered_peak_713	29	.	2.81753	5.45883	2.96363
chr1	38512516	38512908	C7KUGACXX_6_7956.sorted.filtered_peak_714	20	.	2.52091	4.43074	2.02742
chr1	39024866	39025524	C7KUGACXX_6_7956.sorted.filtered_peak_715	31	.	2.79316	5.65068	3.14111
chr1	39324797	39325972	C7KUGACXX_6_7956.sorted.filtered_peak_716	102	.	3.54923	13.14793	10.28156
chr1	39338518	39339434	C7KUGACXX_6_7956.sorted.filtered_peak_717	146	.	4.39782	17.77719	14.67735
chr1	39456370	39457369	C7KUGACXX_6_7956.sorted.filtered_peak_718	100	.	3.81458	12.94516	10.07407
chr1	39491747	39492770	C7KUGACXX_6_7956.sorted.filtered_peak_719	39	.	3.30636	6.48411	3.91587
chr1	39564099	39564679	C7KUGACXX_6_7956.sorted.filtered_peak_720	19	.	2.76019	4.28679	1.90964
chr1	39571511	39571891	C7KUGACXX_6_7956.sorted.filtered_peak_721	21	.	2.57835	4.58175	2.17230
chr1	39649176	39650071	C7KUGACXX_6_7956.sorted.filtered_peak_722	41	.	2.98828	6.73711	4.14313
chr1	39651324	39651634	C7KUGACXX_6_7956.sorted.filtered_peak_723	26	.	2.59236	5.13121	2.66481
chr1	39657770	39658462	C7KUGACXX_6_7956.sorted.filtered_peak_724	69	.	3.04168	9.76284	6.97642
chr1	39662546	39662888	C7KUGACXX_6_7956.sorted.filtered_peak_725	29	.	2.43423	5.38748	2.90036
chr1	39670217	39671402	C7KUGACXX_6_7956.sorted.filtered_peak_726	46	.	3.16635	7.32200	4.69961
chr1	39680713	39680997	C7KUGACXX_6_7956.sorted.filtered_peak_727	23	.	2.66981	4.83611	2.38731
chr1	39681257	39681584	C7KUGACXX_6_7956.sorted.filtered_peak_728	22	.	2.64862	4.64778	2.22608
chr1	39864147	39864513	C7KUGACXX_6_7956.sorted.filtered_peak_729	24	.	2.85698	4.94370	2.49081
chr1	39874188	39874922	C7KUGACXX_6_7956.sorted.filtered_peak_730	82	.	3.64128	11.11953	8.29019
chr1	39957064	39957508	C7KUGACXX_6_7956.sorted.filtered_peak_731	36	.	3.33821	6.16883	3.60478
chr1	40004882	40005195	C7KUGACXX_6_7956.sorted.filtered_peak_732	35	.	3.41088	6.10421	3.54413
chr1	40041831	40042714	C7KUGACXX_6_7956.sorted.filtered_peak_733	35	.	2.84239	6.02467	3.51265
chr1	40071738	40072148	C7KUGACXX_6_7956.sorted.filtered_peak_734	21	.	2.93456	4.58884	2.17409
chr1	40157004	40157541	C7KUGACXX_6_7956.sorted.filtered_peak_735	43	.	3.17902	7.00442	4.38935
chr1	40204349	40204738	C7KUGACXX_6_7956.sorted.filtered_peak_736	63	.	3.76598	9.12491	6.38878
chr1	40254261	40255152	C7KUGACXX_6_7956.sorted.filtered_peak_737	22	.	2.96521	4.69464	2.27110
chr1	40264685	40265101	C7KUGACXX_6_7956.sorted.filtered_peak_738	19	.	2.74075	4.36402	1.97630
chr1	40265438	40265690	C7KUGACXX_6_7956.sorted.filtered_peak_739	28	.	3.04727	5.31573	2.81549
chr1	40348624	40349365	C7KUGACXX_6_7956.sorted.filtered_peak_740	108	.	4.31973	13.78375	10.85578
chr1	40367776	40368452	C7KUGACXX_6_7956.sorted.filtered_peak_741	19	.	2.54245	4.29130	1.91191
chr1	40420598	40421716	C7KUGACXX_6_7956.sorted.filtered_peak_742	33	.	2.82127	5.84664	3.32329
chr1	40505311	40506654	C7KUGACXX_6_7956.sorted.filtered_peak_743	110	.	3.28263	13.96842	11.03005
chr1	40524917	40525426	C7KUGACXX_6_7956.sorted.filtered_peak_744	22	.	2.60624	4.71289	2.28066
chr1	40562534	40563166	C7KUGACXX_6_7956.sorted.filtered_peak_745	48	.	3.43694	7.53850	4.88413
chr1	40618814	40619145	C7KUGACXX_6_7956.sorted.filtered_peak_746	22	.	2.97870	4.70691	2.27109
chr1	40626602	40627632	C7KUGACXX_6_7956.sorted.filtered_peak_747	76	.	3.49223	10.37462	7.60150
chr1	40652207	40652656	C7KUGACXX_6_7956.sorted.filtered_peak_748	16	.	2.65088	4.02883	1.68837
chr1	40723072	40724256	C7KUGACXX_6_7956.sorted.filtered_peak_749	120	.	4.21450	15.07195	12.06876
chr1	40781574	40781840	C7KUGACXX_6_7956.sorted.filtered_peak_750	17	.	2.34880	4.13671	1.77568
chr1	40807200	40807500	C7KUGACXX_6_7956.sorted.filtered_peak_751	22	.	2.68046	4.70440	2.28578
chr1	40839072	40840629	C7KUGACXX_6_7956.sorted.filtered_peak_752	65	.	3.11517	9.20196	6.50440
chr1	40851157	40852002	C7KUGACXX_6_7956.sorted.filtered_peak_753	77	.	2.98169	10.51245	7.72459
chr1	40860495	40860801	C7KUGACXX_6_7956.sorted.filtered_peak_754	15	.	2.29615	3.92868	1.59617
chr1	40870487	40870737	C7KUGACXX_6_7956.sorted.filtered_peak_755	31	.	2.69469	5.64835	3.12294
chr1	40915504	40917083	C7KUGACXX_6_7956.sorted.filtered_peak_756	64	.	3.20208	9.20873	6.46911
chr1	40942579	40942871	C7KUGACXX_6_7956.sorted.filtered_peak_757	16	.	2.58828	3.94231	1.60124
chr1	40943320	40943656	C7KUGACXX_6_7956.sorted.filtered_peak_758	12	.	2.41781	3.53319	1.27386
chr1	40974057	40974779	C7KUGACXX_6_7956.sorted.filtered_peak_759	58	.	3.84620	8.50601	5.82888
chr1	40996898	40997827	C7KUGACXX_6_7956.sorted.filtered_peak_760	66	.	3.66820	9.36724	6.64533
chr1	41131098	41131738	C7KUGACXX_6_7956.sorted.filtered_peak_761	53	.	3.22058	7.97133	5.31730
chr1	41156775	41158084	C7KUGACXX_6_7956.sorted.filtered_peak_762	85	.	3.31443	11.43998	8.57813
chr1	41174522	41175141	C7KUGACXX_6_7956.sorted.filtered_peak_763	81	.	3.90688	10.97560	8.14428
chr1	41267842	41268663	C7KUGACXX_6_7956.sorted.filtered_peak_764	66	.	3.43080	9.30590	6.61755
chr1	41315454	41315956	C7KUGACXX_6_7956.sorted.filtered_peak_765	26	.	2.82764	5.16524	2.69875
chr1	41327893	41328769	C7KUGACXX_6_7956.sorted.filtered_peak_766	135	.	4.51706	16.65029	13.58751
chr1	41341434	41341777	C7KUGACXX_6_7956.sorted.filtered_peak_767	36	.	3.12275	6.14467	3.61526
chr1	41414630	41414991	C7KUGACXX_6_7956.sorted.filtered_peak_768	20	.	2.69092	4.43748	2.03693
chr1	41418052	41418427	C7KUGACXX_6_7956.sorted.filtered_peak_769	20	.	2.73757	4.46882	2.06220
chr1	41445092	41446116	C7KUGACXX_6_7956.sorted.filtered_peak_770	157	.	3.96824	18.89133	15.76947
chr1	41469418	41469895	C7KUGACXX_6_7956.sorted.filtered_peak_771	27	.	2.87086	5.27891	2.79082
chr1	41826589	41827219	C7KUGACXX_6_7956.sorted.filtered_peak_772	99	.	3.70733	12.88621	9.95373
chr1	41981752	41982039	C7KUGACXX_6_7956.sorted.filtered_peak_773	17	.	2.53117	4.05379	1.70892
chr1	42039830	42040116	C7KUGACXX_6_7956.sorted.filtered_peak_774	35	.	2.99536	6.05833	3.50448
chr1	42127916	42128376	C7KUGACXX_6_7956.sorted.filtered_peak_775	69	.	3.19762	9.66651	6.90768
chr1	42139076	42139546	C7KUGACXX_6_7956.sorted.filtered_peak_776	25	.	2.59096	5.01047	2.55677
chr1	42194359	42194973	C7KUGACXX_6_7956.sorted.filtered_peak_777	18	.	2.46772	4.25263	1.89070
chr1	42204763	42205493	C7KUGACXX_6_7956.sorted.filtered_peak_778	31	.	2.74170	5.68425	3.17473
chr1	42216913	42217529	C7KUGACXX_6_7956.sorted.filtered_peak_779	48	.	3.04123	7.49944	4.87751
chr1	42268679	42268994	C7KUGACXX_6_7956.sorted.filtered_peak_780	34	.	2.58793	5.97942	3.43520
chr1	42272530	42272883	C7KUGACXX_6_7956.sorted.filtered_peak_781	54	.	2.89887	8.12465	5.44128
chr1	42328258	42328971	C7KUGACXX_6_7956.sorted.filtered_peak_782	80	.	3.85533	10.87319	8.04115
chr1	42357093	42357605	C7KUGACXX_6_7956.sorted.filtered_peak_783	53	.	3.16670	8.02800	5.37327
chr1	42358040	42358332	C7KUGACXX_6_7956.sorted.filtered_peak_784	16	.	2.30026	3.97458	1.64121
chr1	42363853	42364230	C7KUGACXX_6_7956.sorted.filtered_peak_785	55	.	3.26691	8.22336	5.53061
chr1	42385500	42386092	C7KUGACXX_6_7956.sorted.filtered_peak_786	44	.	2.87389	7.03946	4.42726
chr1	42500998	42502111	C7KUGACXX_6_7956.sorted.filtered_peak_787	88	.	3.62042	11.68396	8.88202
chr1	42638900	42639349	C7KUGACXX_6_7956.sorted.filtered_peak_788	15	.	2.48368	3.83326	1.50781
chr1	42785312	42785821	C7KUGACXX_6_7956.sorted.filtered_peak_789	17	.	2.57206	4.07612	1.72523
chr1	42800145	42801417	C7KUGACXX_6_7956.sorted.filtered_peak_790	86	.	3.47322	11.39579	8.61503
chr1	42845976	42846298	C7KUGACXX_6_7956.sorted.filtered_peak_791	15	.	2.56408	3.85328	1.52381
chr1	42921639	42922659	C7KUGACXX_6_7956.sorted.filtered_peak_792	113	.	4.04245	14.30581	11.31868
chr1	42928462	42929244	C7KUGACXX_6_7956.sorted.filtered_peak_793	154	.	4.97338	18.53469	15.40738
chr1	43123671	43124498	C7KUGACXX_6_7956.sorted.filtered_peak_794	104	.	3.92931	13.37159	10.46625
chr1	43147535	43148178	C7KUGACXX_6_7956.sorted.filtered_peak_795	116	.	3.72123	14.61826	11.64296
chr1	43232151	43233318	C7KUGACXX_6_7956.sorted.filtered_peak_796	158	.	4.26344	18.95165	15.82405
chr1	43282200	43283270	C7KUGACXX_6_7956.sorted.filtered_peak_797	178	.	4.69056	21.05560	17.85060
chr1	43311913	43312653	C7KUGACXX_6_7956.sorted.filtered_peak_798	104	.	3.97508	13.38736	10.48985
chr1	43379101	43379368	C7KUGACXX_6_7956.sorted.filtered_peak_799	50	.	3.66392	7.74729	5.07410
chr1	43388726	43389136	C7KUGACXX_6_7956.sorted.filtered_peak_800	15	.	2.12376	3.81172	1.50921
chr1	43389666	43390497	C7KUGACXX_6_7956.sorted.filtered_peak_801	161	.	4.26727	19.36367	16.19911
chr1	43396848	43397147	C7KUGACXX_6_7956.sorted.filtered_peak_802	40	.	2.75102	6.64358	4.04721
chr1	43397507	43398117	C7KUGACXX_6_7956.sorted.filtered_peak_803	34	.	2.59796	6.02086	3.47218
chr1	43423555	43424969	C7KUGACXX_6_7956.sorted.filtered_peak_804	79	.	3.08612	10.75675	7.97232
chr1	43637807	43638513	C7KUGACXX_6_7956.sorted.filtered_peak_805	111	.	4.23675	14.06876	11.11862
chr1	43693017	43693302	C7KUGACXX_6_7956.sorted.filtered_peak_806	39	.	3.22391	6.49602	3.90992
chr1	43814649	43815319	C7KUGACXX_6_7956.sorted.filtered_peak_807	28	.	2.79483	5.37286	2.87403
chr1	43824056	43824908	C7KUGACXX_6_7956.sorted.filtered_peak_808	108	.	3.95247	13.73993	10.87144
chr1	43832956	43834165	C7KUGACXX_6_7956.sorted.filtered_peak_809	69	.	3.27004	9.74197	6.99377
chr1	43855274	43855889	C7KUGACXX_6_7956.sorted.filtered_peak_810	108	.	4.35912	13.74456	10.82967
chr1	43919464	43919955	C7KUGACXX_6_7956.sorted.filtered_peak_811	29	.	2.80296	5.46571	2.97115
chr1	43920138	43920429	C7KUGACXX_6_7956.sorted.filtered_peak_812	24	.	2.70902	4.93286	2.48332
chr1	44047817	44048071	C7KUGACXX_6_7956.sorted.filtered_peak_813	34	.	3.07315	5.98656	3.42695
chr1	44115351	44116466	C7KUGACXX_6_7956.sorted.filtered_peak_814	202	.	4.54934	23.61049	20.27006
chr1	44172690	44173832	C7KUGACXX_6_7956.sorted.filtered_peak_815	83	.	3.44147	11.12263	8.34351
chr1	44412072	44412793	C7KUGACXX_6_7956.sorted.filtered_peak_816	197	.	4.85266	23.12658	19.78375
chr1	44435317	44435803	C7KUGACXX_6_7956.sorted.filtered_peak_817	141	.	4.07802	17.27262	14.17630
chr1	44440130	44440785	C7KUGACXX_6_7956.sorted.filtered_peak_818	88	.	3.23147	11.77313	8.89114
chr1	44456949	44457747	C7KUGACXX_6_7956.sorted.filtered_peak_819	47	.	3.25515	7.35045	4.70757
chr1	44471338	44471636	C7KUGACXX_6_7956.sorted.filtered_peak_820	19	.	2.77077	4.37114	1.98444
chr1	44495512	44496441	C7KUGACXX_6_7956.sorted.filtered_peak_821	71	.	3.38446	9.94004	7.18593
chr1	44678895	44679497	C7KUGACXX_6_7956.sorted.filtered_peak_822	60	.	3.34221	8.80468	6.06266
chr1	44820784	44821414	C7KUGACXX_6_7956.sorted.filtered_peak_823	110	.	4.39854	14.01678	11.06094
chr1	44998117	44998496	C7KUGACXX_6_7956.sorted.filtered_peak_824	17	.	2.76520	4.06846	1.70872
chr1	45097273	45098140	C7KUGACXX_6_7956.sorted.filtered_peak_825	77	.	3.36178	10.52238	7.72139
chr1	45139438	45140546	C7KUGACXX_6_7956.sorted.filtered_peak_826	210	.	4.68324	24.46829	21.09599
chr1	45180697	45181173	C7KUGACXX_6_7956.sorted.filtered_peak_827	31	.	3.01157	5.63129	3.10841
chr1	45187159	45187930	C7KUGACXX_6_7956.sorted.filtered_peak_828	58	.	3.12046	8.53376	5.80515
chr1	45196163	45197245	C7KUGACXX_6_7956.sorted.filtered_peak_829	105	.	3.98925	13.52807	10.57549
chr1	45204998	45205713	C7KUGACXX_6_7956.sorted.filtered_peak_830	130	.	4.74801	16.14515	13.09288
chr1	45213634	45214007	C7KUGACXX_6_7956.sorted.filtered_peak_831	17	.	2.78600	4.12922	1.76127
chr1	45240882	45241618	C7KUGACXX_6_7956.sorted.filtered_peak_832	112	.	3.92645	14.14833	11.20616
chr1	45251791	45252379	C7KUGACXX_6_7956.sorted.filtered_peak_833	37	.	2.97610	6.29281	3.71468
chr1	45259018	45259544	C7KUGACXX_6_7956.sorted.filtered_peak_834	13	.	2.61470	3.65136	1.35940
chr1	45265352	45266658	C7KUGACXX_6_7956.sorted.filtered_peak_835	157	.	3.99965	18.83548	15.70911
chr1	45273052	45273895	C7KUGACXX_6_7956.sorted.filtered_peak_836	58	.	2.63886	8.51778	5.80268
chr1	45275251	45275584	C7KUGACXX_6_7956.sorted.filtered_peak_837	73	.	2.79297	10.11584	7.32655
chr1	45279372	45279742	C7KUGACXX_6_7956.sorted.filtered_peak_838	43	.	2.81050	6.98920	4.38050
chr1	45285346	45286131	C7KUGACXX_6_7956.sorted.filtered_peak_839	88	.	3.94044	11.69083	8.81091
chr1	45301630	45302039	C7KUGACXX_6_7956.sorted.filtered_peak_840	12	.	2.58950	3.56709	1.27937
chr1	45451923	45452558	C7KUGACXX_6_7956.sorted.filtered_peak_841	132	.	5.09727	16.33017	13.28192
chr1	45476658	45477144	C7KUGACXX_6_7956.sorted.filtered_peak_842	23	.	2.34337	4.76512	2.32976
chr1	45477424	45478238	C7KUGACXX_6_7956.sorted.filtered_peak_843	56	.	2.90930	8.27764	5.63154
chr1	45671636	45672242	C7KUGACXX_6_7956.sorted.filtered_peak_844	19	.	2.56284	4.28819	1.90536
chr1	45769097	45770003	C7KUGACXX_6_7956.sorted.filtered_peak_845	170	.	4.50313	20.29146	17.05143
chr1	45792228	45792817	C7KUGACXX_6_7956.sorted.filtered_peak_846	24	.	2.86557	4.85150	2.42063
chr1	45805266	45806306	C7KUGACXX_6_7956.sorted.filtered_peak_847	124	.	4.04616	15.54058	12.48855
chr1	45956647	45957376	C7KUGACXX_6_7956.sorted.filtered_peak_848	225	.	5.18757	26.01774	22.57079
chr1	45965397	45966146	C7KUGACXX_6_7956.sorted.filtered_peak_849	189	.	5.19265	22.20377	18.91577
chr1	45986968	45988192	C7KUGACXX_6_7956.sorted.filtered_peak_850	85	.	3.64587	11.39122	8.57149
chr1	46009476	46010225	C7KUGACXX_6_7956.sorted.filtered_peak_851	48	.	3.45684	7.49890	4.87334
chr1	46016164	46016975	C7KUGACXX_6_7956.sorted.filtered_peak_852	103	.	4.50622	13.26590	10.34293
chr1	46035072	46036093	C7KUGACXX_6_7956.sorted.filtered_peak_853	23	.	2.94864	4.84037	2.39236
chr1	46048960	46050826	C7KUGACXX_6_7956.sorted.filtered_peak_854	95	.	3.22022	12.49490	9.59602
chr1	46151792	46153392	C7KUGACXX_6_7956.sorted.filtered_peak_855	132	.	3.36286	16.23730	13.21341
chr1	46153727	46154051	C7KUGACXX_6_7956.sorted.filtered_peak_856	21	.	2.03711	4.51529	2.10567
chr1	46215890	46216657	C7KUGACXX_6_7956.sorted.filtered_peak_857	107	.	4.16817	13.72846	10.78366
chr1	46268868	46269367	C7KUGACXX_6_7956.sorted.filtered_peak_858	97	.	4.23094	12.61247	9.71530
chr1	46598219	46599135	C7KUGACXX_6_7956.sorted.filtered_peak_859	88	.	3.55700	11.68220	8.82004
chr1	46663838	46664518	C7KUGACXX_6_7956.sorted.filtered_peak_860	31	.	2.88657	5.67078	3.16702
chr1	46712777	46713663	C7KUGACXX_6_7956.sorted.filtered_peak_861	156	.	4.51598	18.79738	15.64341
chr1	46768344	46769634	C7KUGACXX_6_7956.sorted.filtered_peak_862	99	.	3.52320	12.82174	9.94249
chr1	46806177	46806967	C7KUGACXX_6_7956.sorted.filtered_peak_863	55	.	3.21451	8.21128	5.52352
chr1	46908073	46908562	C7KUGACXX_6_7956.sorted.filtered_peak_864	17	.	2.55321	4.07898	1.72277
chr1	46931860	46932488	C7KUGACXX_6_7956.sorted.filtered_peak_865	18	.	2.70529	4.18831	1.82649
chr1	46943135	46943620	C7KUGACXX_6_7956.sorted.filtered_peak_866	15	.	2.46352	3.91621	1.58833
chr1	46987878	46988400	C7KUGACXX_6_7956.sorted.filtered_peak_867	36	.	3.16887	6.25422	3.68540
chr1	46998490	46999034	C7KUGACXX_6_7956.sorted.filtered_peak_868	22	.	2.63471	4.65714	2.24184
chr1	47047230	47047976	C7KUGACXX_6_7956.sorted.filtered_peak_869	65	.	3.51011	9.26390	6.52608
chr1	47069655	47070371	C7KUGACXX_6_7956.sorted.filtered_peak_870	121	.	4.12794	15.14892	12.14405
chr1	47081981	47082674	C7KUGACXX_6_7956.sorted.filtered_peak_871	26	.	2.58021	5.08516	2.61628
chr1	47133218	47133693	C7KUGACXX_6_7956.sorted.filtered_peak_872	13	.	2.35935	3.64246	1.35698
chr1	47134017	47134365	C7KUGACXX_6_7956.sorted.filtered_peak_873	37	.	2.98749	6.29230	3.72107
chr1	47141440	47141800	C7KUGACXX_6_7956.sorted.filtered_peak_874	22	.	2.68303	4.62451	2.20789
chr1	47184536	47185225	C7KUGACXX_6_7956.sorted.filtered_peak_875	165	.	4.43094	19.68600	16.51384
chr1	47190909	47191169	C7KUGACXX_6_7956.sorted.filtered_peak_876	36	.	3.08965	6.25627	3.68343
chr1	47645049	47645303	C7KUGACXX_6_7956.sorted.filtered_peak_877	17	.	2.55591	4.11238	1.75152
chr1	47658561	47658836	C7KUGACXX_6_7956.sorted.filtered_peak_878	29	.	3.07967	5.48311	2.98809
chr1	47779524	47780503	C7KUGACXX_6_7956.sorted.filtered_peak_879	192	.	4.93565	22.56645	19.25708
chr1	47799119	47800506	C7KUGACXX_6_7956.sorted.filtered_peak_880	91	.	3.79568	11.99809	9.11448
chr1	47902234	47902559	C7KUGACXX_6_7956.sorted.filtered_peak_881	30	.	2.46626	5.55263	3.05246
chr1	47903011	47903828	C7KUGACXX_6_7956.sorted.filtered_peak_882	113	.	3.82105	14.38072	11.37850
chr1	48192078	48192432	C7KUGACXX_6_7956.sorted.filtered_peak_883	12	.	2.43202	3.55435	1.29348
chr1	48463133	48463498	C7KUGACXX_6_7956.sorted.filtered_peak_884	15	.	2.56149	3.88709	1.55509
chr1	48937500	48938232	C7KUGACXX_6_7956.sorted.filtered_peak_885	68	.	3.64852	9.65428	6.87637
chr1	48963986	48964315	C7KUGACXX_6_7956.sorted.filtered_peak_886	12	.	2.46516	3.48659	1.23618
chr1	50798765	50799157	C7KUGACXX_6_7956.sorted.filtered_peak_887	25	.	2.85929	5.01813	2.55507
chr1	51339114	51339670	C7KUGACXX_6_7956.sorted.filtered_peak_888	29	.	3.15355	5.43165	2.92300
chr1	51425282	51426507	C7KUGACXX_6_7956.sorted.filtered_peak_889	95	.	3.58134	12.34029	9.50035
chr1	51433793	51434711	C7KUGACXX_6_7956.sorted.filtered_peak_890	71	.	3.11615	9.89740	7.14872
chr1	51435015	51435989	C7KUGACXX_6_7956.sorted.filtered_peak_891	26	.	2.37782	5.15191	2.69067
chr1	51442537	51442888	C7KUGACXX_6_7956.sorted.filtered_peak_892	26	.	2.83899	5.10957	2.63716
chr1	51701646	51702457	C7KUGACXX_6_7956.sorted.filtered_peak_893	89	.	3.80348	11.75140	8.92515
chr1	51899307	51899894	C7KUGACXX_6_7956.sorted.filtered_peak_894	45	.	3.41272	7.16908	4.54024
chr1	51907970	51908310	C7KUGACXX_6_7956.sorted.filtered_peak_895	19	.	2.67532	4.32995	1.94309
chr1	51956967	51957478	C7KUGACXX_6_7956.sorted.filtered_peak_896	14	.	2.53244	3.74649	1.43948
chr1	51970831	51971181	C7KUGACXX_6_7956.sorted.filtered_peak_897	47	.	3.32735	7.39810	4.74021
chr1	51984755	51985279	C7KUGACXX_6_7956.sorted.filtered_peak_898	31	.	2.39384	5.64263	3.11953
chr1	52000639	52001009	C7KUGACXX_6_7956.sorted.filtered_peak_899	36	.	3.38560	6.14181	3.60252
chr1	52024184	52024615	C7KUGACXX_6_7956.sorted.filtered_peak_900	14	.	2.65391	3.74746	1.43138
chr1	52035148	52035771	C7KUGACXX_6_7956.sorted.filtered_peak_901	35	.	3.16380	6.07263	3.51736
chr1	52082538	52083325	C7KUGACXX_6_7956.sorted.filtered_peak_902	111	.	4.32228	14.10948	11.16158
chr1	52194910	52195978	C7KUGACXX_6_7956.sorted.filtered_peak_903	80	.	3.48987	10.81435	8.07583
chr1	52344081	52345098	C7KUGACXX_6_7956.sorted.filtered_peak_904	173	.	4.33855	20.51719	17.31438
chr1	52456078	52456574	C7KUGACXX_6_7956.sorted.filtered_peak_905	27	.	3.07313	5.29217	2.79922
chr1	52468063	52468313	C7KUGACXX_6_7956.sorted.filtered_peak_906	25	.	3.09574	5.04661	2.56671
chr1	52498780	52499656	C7KUGACXX_6_7956.sorted.filtered_peak_907	63	.	3.53470	9.09411	6.38620
chr1	52520815	52521065	C7KUGACXX_6_7956.sorted.filtered_peak_908	13	.	2.08744	3.66911	1.36884
chr1	52521461	52522794	C7KUGACXX_6_7956.sorted.filtered_peak_909	61	.	3.04277	8.88313	6.15418
chr1	52605559	52606078	C7KUGACXX_6_7956.sorted.filtered_peak_910	18	.	2.64184	4.24199	1.86936
chr1	52607528	52607893	C7KUGACXX_6_7956.sorted.filtered_peak_911	26	.	2.79529	5.08393	2.62823
chr1	52831380	52832368	C7KUGACXX_6_7956.sorted.filtered_peak_912	209	.	4.45758	24.34327	20.95722
chr1	52869369	52870538	C7KUGACXX_6_7956.sorted.filtered_peak_913	65	.	3.19881	9.29773	6.56539
chr1	52889607	52890302	C7KUGACXX_6_7956.sorted.filtered_peak_914	25	.	2.78857	4.96859	2.51919
chr1	53017859	53019374	C7KUGACXX_6_7956.sorted.filtered_peak_915	38	.	2.63954	6.40969	3.86800
chr1	53102415	53103475	C7KUGACXX_6_7956.sorted.filtered_peak_916	52	.	3.00366	7.90516	5.23706
chr1	53132294	53132586	C7KUGACXX_6_7956.sorted.filtered_peak_917	18	.	2.81962	4.23623	1.85926
chr1	53163663	53164471	C7KUGACXX_6_7956.sorted.filtered_peak_918	26	.	2.65605	5.08313	2.63153
chr1	53168596	53169214	C7KUGACXX_6_7956.sorted.filtered_peak_919	80	.	3.96535	10.88486	8.04484
chr1	53191836	53192584	C7KUGACXX_6_7956.sorted.filtered_peak_920	91	.	3.81537	12.04847	9.17634
chr1	53308364	53308783	C7KUGACXX_6_7956.sorted.filtered_peak_921	19	.	2.86292	4.35748	1.96226
chr1	53386941	53387583	C7KUGACXX_6_7956.sorted.filtered_peak_922	35	.	2.98456	6.03892	3.50950
chr1	53392788	53393495	C7KUGACXX_6_7956.sorted.filtered_peak_923	31	.	3.02907	5.70777	3.19270
chr1	53480404	53480961	C7KUGACXX_6_7956.sorted.filtered_peak_924	52	.	3.67217	7.92467	5.27959
chr1	53647789	53648382	C7KUGACXX_6_7956.sorted.filtered_peak_925	22	.	2.75418	4.64520	2.23477
chr1	53662078	53663148	C7KUGACXX_6_7956.sorted.filtered_peak_926	55	.	3.18525	8.09471	5.50138
chr1	53685593	53686519	C7KUGACXX_6_7956.sorted.filtered_peak_927	153	.	4.34289	18.43606	15.30609
chr1	53703857	53704498	C7KUGACXX_6_7956.sorted.filtered_peak_928	96	.	4.06990	12.49483	9.63469
chr1	53791728	53792438	C7KUGACXX_6_7956.sorted.filtered_peak_929	60	.	2.91493	8.77114	6.08472
chr1	53793412	53794108	C7KUGACXX_6_7956.sorted.filtered_peak_930	28	.	2.38844	5.33679	2.86581
chr1	53859005	53859275	C7KUGACXX_6_7956.sorted.filtered_peak_931	15	.	2.66407	3.88940	1.57836
chr1	53878806	53879541	C7KUGACXX_6_7956.sorted.filtered_peak_932	92	.	3.85570	12.14886	9.25428
chr1	54204670	54205095	C7KUGACXX_6_7956.sorted.filtered_peak_933	41	.	3.26696	6.79764	4.19672
chr1	54303608	54304474	C7KUGACXX_6_7956.sorted.filtered_peak_934	148	.	4.53037	17.98732	14.85482
chr1	54354984	54356005	C7KUGACXX_6_7956.sorted.filtered_peak_935	76	.	3.53716	10.36217	7.61427
chr1	54411012	54412332	C7KUGACXX_6_7956.sorted.filtered_peak_936	184	.	3.92356	21.74041	18.47117
chr1	54518465	54519491	C7KUGACXX_6_7956.sorted.filtered_peak_937	205	.	4.70134	23.90113	20.56887
chr1	54665286	54666377	C7KUGACXX_6_7956.sorted.filtered_peak_938	73	.	3.64797	10.07704	7.36402
chr1	54695032	54695679	C7KUGACXX_6_7956.sorted.filtered_peak_939	26	.	2.71709	5.09883	2.64181
chr1	54696281	54697208	C7KUGACXX_6_7956.sorted.filtered_peak_940	17	.	2.50248	4.11490	1.75955
chr1	54750445	54750890	C7KUGACXX_6_7956.sorted.filtered_peak_941	32	.	2.65416	5.78517	3.24950
chr1	54752999	54753279	C7KUGACXX_6_7956.sorted.filtered_peak_942	16	.	2.24219	4.01514	1.67808
chr1	54872000	54872303	C7KUGACXX_6_7956.sorted.filtered_peak_943	50	.	2.74984	7.67655	5.03371
chr1	54873023	54873724	C7KUGACXX_6_7956.sorted.filtered_peak_944	32	.	2.45226	5.73682	3.21488
chr1	54953756	54954745	C7KUGACXX_6_7956.sorted.filtered_peak_945	49	.	2.94155	7.62579	4.99914
chr1	54955044	54955400	C7KUGACXX_6_7956.sorted.filtered_peak_946	14	.	2.20506	3.79133	1.48672
chr1	55118389	55118713	C7KUGACXX_6_7956.sorted.filtered_peak_947	17	.	2.77530	4.09175	1.72472
chr1	55181100	55181923	C7KUGACXX_6_7956.sorted.filtered_peak_948	70	.	3.79657	9.85507	7.07339
chr1	55224455	55224705	C7KUGACXX_6_7956.sorted.filtered_peak_949	16	.	2.63017	4.00971	1.66912
chr1	55230039	55230699	C7KUGACXX_6_7956.sorted.filtered_peak_950	329	.	6.13861	36.89533	32.99749
chr1	55266910	55267430	C7KUGACXX_6_7956.sorted.filtered_peak_951	71	.	3.52360	9.97264	7.17059
chr1	55272989	55273372	C7KUGACXX_6_7956.sorted.filtered_peak_952	22	.	2.58080	4.64955	2.22788
chr1	55352560	55353322	C7KUGACXX_6_7956.sorted.filtered_peak_953	28	.	2.68934	5.32761	2.83873
chr1	55593565	55594019	C7KUGACXX_6_7956.sorted.filtered_peak_954	54	.	3.53958	8.09294	5.42686
chr1	55606219	55606675	C7KUGACXX_6_7956.sorted.filtered_peak_955	23	.	2.69790	4.83025	2.38580
chr1	55680851	55681420	C7KUGACXX_6_7956.sorted.filtered_peak_956	56	.	3.05464	8.38916	5.66924
chr1	55723644	55724022	C7KUGACXX_6_7956.sorted.filtered_peak_957	33	.	3.13067	5.83379	3.30400
chr1	55743232	55743774	C7KUGACXX_6_7956.sorted.filtered_peak_958	21	.	2.67062	4.55892	2.15255
chr1	57175036	57175341	C7KUGACXX_6_7956.sorted.filtered_peak_959	26	.	3.00904	5.06874	2.60073
chr1	57772976	57773433	C7KUGACXX_6_7956.sorted.filtered_peak_960	19	.	2.70904	4.36719	1.97933
chr1	58857726	58858118	C7KUGACXX_6_7956.sorted.filtered_peak_961	29	.	3.06653	5.41266	2.91994
chr1	59011677	59012741	C7KUGACXX_6_7956.sorted.filtered_peak_962	121	.	3.88864	15.18217	12.19370
chr1	59165252	59165940	C7KUGACXX_6_7956.sorted.filtered_peak_963	66	.	3.72840	9.36259	6.65140
chr1	59183810	59184227	C7KUGACXX_6_7956.sorted.filtered_peak_964	17	.	2.71277	4.07855	1.72627
chr1	59205652	59206050	C7KUGACXX_6_7956.sorted.filtered_peak_965	22	.	2.80170	4.72852	2.29116
chr1	59220648	59221474	C7KUGACXX_6_7956.sorted.filtered_peak_966	25	.	2.62551	5.02196	2.56077
chr1	59249457	59250891	C7KUGACXX_6_7956.sorted.filtered_peak_967	119	.	2.98512	14.90556	11.95179
chr1	59281875	59282337	C7KUGACXX_6_7956.sorted.filtered_peak_968	80	.	3.46816	10.81813	8.00760
chr1	59369128	59369866	C7KUGACXX_6_7956.sorted.filtered_peak_969	59	.	3.38196	8.67827	5.96184
chr1	59388103	59388426	C7KUGACXX_6_7956.sorted.filtered_peak_970	33	.	3.04438	5.92299	3.37884
chr1	59407360	59407950	C7KUGACXX_6_7956.sorted.filtered_peak_971	39	.	2.91616	6.50661	3.92620
chr1	59408375	59408645	C7KUGACXX_6_7956.sorted.filtered_peak_972	27	.	2.66632	5.21483	2.72842
chr1	59473587	59474063	C7KUGACXX_6_7956.sorted.filtered_peak_973	28	.	2.65919	5.34560	2.85222
chr1	59485558	59486301	C7KUGACXX_6_7956.sorted.filtered_peak_974	22	.	2.57121	4.70359	2.29423
chr1	59492331	59492691	C7KUGACXX_6_7956.sorted.filtered_peak_975	17	.	2.60161	4.09628	1.75545
chr1	59537800	59538116	C7KUGACXX_6_7956.sorted.filtered_peak_976	14	.	2.48928	3.71863	1.43020
chr1	59612503	59612865	C7KUGACXX_6_7956.sorted.filtered_peak_977	24	.	2.59878	4.90864	2.46995
chr1	59762140	59763053	C7KUGACXX_6_7956.sorted.filtered_peak_978	89	.	3.48137	11.79328	8.96646
chr1	59942789	59943532	C7KUGACXX_6_7956.sorted.filtered_peak_979	100	.	3.89147	12.92918	10.04437
chr1	60026475	60026940	C7KUGACXX_6_7956.sorted.filtered_peak_980	21	.	2.92265	4.53702	2.12062
chr1	60036174	60036533	C7KUGACXX_6_7956.sorted.filtered_peak_981	45	.	3.32112	7.16564	4.54139
chr1	60225130	60225408	C7KUGACXX_6_7956.sorted.filtered_peak_982	34	.	3.08050	5.95024	3.41187
chr1	60280073	60280597	C7KUGACXX_6_7956.sorted.filtered_peak_983	22	.	2.74194	4.72586	2.29354
chr1	60413123	60413430	C7KUGACXX_6_7956.sorted.filtered_peak_984	17	.	2.72837	4.12389	1.75871
chr1	61508433	61509003	C7KUGACXX_6_7956.sorted.filtered_peak_985	30	.	3.04908	5.58149	3.06460
chr1	61515579	61516107	C7KUGACXX_6_7956.sorted.filtered_peak_986	43	.	3.10955	6.98529	4.39602
chr1	61542636	61543968	C7KUGACXX_6_7956.sorted.filtered_peak_987	45	.	2.60805	7.07753	4.50320
chr1	61918810	61919370	C7KUGACXX_6_7956.sorted.filtered_peak_988	21	.	2.72663	4.61905	2.19527
chr1	62190383	62191387	C7KUGACXX_6_7956.sorted.filtered_peak_989	69	.	3.85375	9.71708	6.97468
chr1	62207882	62208250	C7KUGACXX_6_7956.sorted.filtered_peak_990	44	.	3.47959	7.04641	4.41806
chr1	62248481	62248904	C7KUGACXX_6_7956.sorted.filtered_peak_991	15	.	2.57657	3.89980	1.56601
chr1	62901655	62902992	C7KUGACXX_6_7956.sorted.filtered_peak_992	213	.	4.29228	24.76636	21.37248
chr1	63153794	63154272	C7KUGACXX_6_7956.sorted.filtered_peak_993	29	.	2.91284	5.47964	2.98466
chr1	63249291	63250296	C7KUGACXX_6_7956.sorted.filtered_peak_994	115	.	4.07924	14.49894	11.53489
chr1	63577946	63578316	C7KUGACXX_6_7956.sorted.filtered_peak_995	21	.	2.77196	4.57437	2.16029
chr1	63832735	63833802	C7KUGACXX_6_7956.sorted.filtered_peak_996	74	.	3.71607	10.19792	7.41913
chr1	63988656	63989605	C7KUGACXX_6_7956.sorted.filtered_peak_997	93	.	3.79843	12.19763	9.32628
chr1	64058859	64060282	C7KUGACXX_6_7956.sorted.filtered_peak_998	53	.	3.21052	8.03945	5.35482
chr1	64081523	64081773	C7KUGACXX_6_7956.sorted.filtered_peak_999	31	.	3.05982	5.65371	3.13772
chr1	64358677	64358973	C7KUGACXX_6_7956.sorted.filtered_peak_1000	20	.	2.75102	4.49365	2.09443
chr1	64723593	64723843	C7KUGACXX_6_7956.sorted.filtered_peak_1001	12	.	2.59745	3.58916	1.29781
chr1	65211232	65211507	C7KUGACXX_6_7956.sorted.filtered_peak_1002	15	.	2.45174	3.91097	1.57878
chr1	65292667	65292987	C7KUGACXX_6_7956.sorted.filtered_peak_1003	41	.	3.26762	6.81150	4.19814
chr1	65329852	65330420	C7KUGACXX_6_7956.sorted.filtered_peak_1004	13	.	2.47003	3.67039	1.39049
chr1	65348347	65348699	C7KUGACXX_6_7956.sorted.filtered_peak_1005	17	.	2.66635	4.04624	1.70159
chr1	65399059	65399309	C7KUGACXX_6_7956.sorted.filtered_peak_1006	21	.	2.85063	4.54834	2.12730
chr1	65431544	65432744	C7KUGACXX_6_7956.sorted.filtered_peak_1007	77	.	3.22717	10.58780	7.78623
chr1	65466929	65467444	C7KUGACXX_6_7956.sorted.filtered_peak_1008	24	.	2.75982	4.94447	2.49054
chr1	65468329	65468579	C7KUGACXX_6_7956.sorted.filtered_peak_1009	20	.	2.60661	4.48760	2.07880
chr1	65532496	65533200	C7KUGACXX_6_7956.sorted.filtered_peak_1010	20	.	2.31779	4.48416	2.07964
chr1	65533459	65533709	C7KUGACXX_6_7956.sorted.filtered_peak_1011	18	.	2.27644	4.23528	1.85641
chr1	65541094	65541568	C7KUGACXX_6_7956.sorted.filtered_peak_1012	15	.	2.56708	3.88610	1.55089
chr1	65613301	65613690	C7KUGACXX_6_7956.sorted.filtered_peak_1013	21	.	2.68874	4.60905	2.19275
chr1	65614272	65614986	C7KUGACXX_6_7956.sorted.filtered_peak_1014	18	.	2.55272	4.23431	1.86709
chr1	65719856	65720513	C7KUGACXX_6_7956.sorted.filtered_peak_1015	65	.	3.68782	9.25259	6.51462
chr1	65859148	65859436	C7KUGACXX_6_7956.sorted.filtered_peak_1016	36	.	3.01856	6.21966	3.66103
chr1	65885437	65886703	C7KUGACXX_6_7956.sorted.filtered_peak_1017	120	.	3.53695	15.06078	12.05333
chr1	66153474	66153885	C7KUGACXX_6_7956.sorted.filtered_peak_1018	28	.	3.12450	5.28151	2.81269
chr1	66277707	66278227	C7KUGACXX_6_7956.sorted.filtered_peak_1019	81	.	3.46100	10.92804	8.10017
chr1	66295927	66296477	C7KUGACXX_6_7956.sorted.filtered_peak_1020	65	.	3.55312	9.23995	6.50874
chr1	66649429	66649679	C7KUGACXX_6_7956.sorted.filtered_peak_1021	25	.	3.05686	4.97196	2.51842
chr1	66719031	66719298	C7KUGACXX_6_7956.sorted.filtered_peak_1022	14	.	2.50860	3.77215	1.47345
chr1	66740371	66740987	C7KUGACXX_6_7956.sorted.filtered_peak_1023	22	.	2.43683	4.64313	2.22066
chr1	66741720	66742389	C7KUGACXX_6_7956.sorted.filtered_peak_1024	52	.	3.08381	7.90278	5.25109
chr1	66748031	66748401	C7KUGACXX_6_7956.sorted.filtered_peak_1025	19	.	2.48047	4.27770	1.90406
chr1	66749555	66749832	C7KUGACXX_6_7956.sorted.filtered_peak_1026	26	.	2.71337	5.15985	2.68183
chr1	66766842	66767158	C7KUGACXX_6_7956.sorted.filtered_peak_1027	59	.	3.70766	8.68687	5.96120
chr1	66796352	66796784	C7KUGACXX_6_7956.sorted.filtered_peak_1028	29	.	2.35130	5.44040	2.95822
chr1	66797808	66798325	C7KUGACXX_6_7956.sorted.filtered_peak_1029	24	.	2.14227	4.84472	2.40224
chr1	66801595	66802257	C7KUGACXX_6_7956.sorted.filtered_peak_1030	52	.	2.71322	7.96982	5.28273
chr1	66815665	66816129	C7KUGACXX_6_7956.sorted.filtered_peak_1031	18	.	2.29501	4.22161	1.85689
chr1	66840656	66840929	C7KUGACXX_6_7956.sorted.filtered_peak_1032	13	.	2.26073	3.61151	1.32001
chr1	66902127	66902469	C7KUGACXX_6_7956.sorted.filtered_peak_1033	29	.	2.87624	5.47124	2.97486
chr1	66911834	66912501	C7KUGACXX_6_7956.sorted.filtered_peak_1034	26	.	2.81743	5.15819	2.69475
chr1	67191710	67192005	C7KUGACXX_6_7956.sorted.filtered_peak_1035	15	.	2.57603	3.85459	1.54029
chr1	67198457	67198777	C7KUGACXX_6_7956.sorted.filtered_peak_1036	14	.	2.65721	3.75566	1.43752
chr1	67390295	67391269	C7KUGACXX_6_7956.sorted.filtered_peak_1037	172	.	4.04739	20.45047	17.22839
chr1	67395453	67396531	C7KUGACXX_6_7956.sorted.filtered_peak_1038	60	.	2.69452	8.78259	6.07675
chr1	67461626	67461954	C7KUGACXX_6_7956.sorted.filtered_peak_1039	19	.	2.64237	4.31635	1.92922
chr1	67518757	67520187	C7KUGACXX_6_7956.sorted.filtered_peak_1040	46	.	2.97700	7.27965	4.67551
chr1	67628616	67628949	C7KUGACXX_6_7956.sorted.filtered_peak_1041	70	.	4.15904	9.79716	7.02497
chr1	67636528	67637089	C7KUGACXX_6_7956.sorted.filtered_peak_1042	53	.	3.26840	8.04737	5.39721
chr1	67660021	67660578	C7KUGACXX_6_7956.sorted.filtered_peak_1043	34	.	2.85473	5.94638	3.43081
chr1	67740466	67740837	C7KUGACXX_6_7956.sorted.filtered_peak_1044	12	.	2.57285	3.52088	1.24074
chr1	67751823	67752153	C7KUGACXX_6_7956.sorted.filtered_peak_1045	13	.	2.62541	3.66864	1.36569
chr1	67760521	67761200	C7KUGACXX_6_7956.sorted.filtered_peak_1046	22	.	2.89782	4.67061	2.24300
chr1	67769749	67770085	C7KUGACXX_6_7956.sorted.filtered_peak_1047	43	.	2.98638	6.97472	4.35975
chr1	67772890	67773222	C7KUGACXX_6_7956.sorted.filtered_peak_1048	29	.	2.66019	5.51023	2.99821
chr1	67798484	67799315	C7KUGACXX_6_7956.sorted.filtered_peak_1049	49	.	3.05883	7.60086	4.95325
chr1	67894689	67895082	C7KUGACXX_6_7956.sorted.filtered_peak_1050	28	.	2.34137	5.30119	2.82335
chr1	67896019	67896949	C7KUGACXX_6_7956.sorted.filtered_peak_1051	105	.	3.48507	13.51342	10.59397
chr1	67925182	67925457	C7KUGACXX_6_7956.sorted.filtered_peak_1052	25	.	3.03961	4.94909	2.50349
chr1	67966086	67966659	C7KUGACXX_6_7956.sorted.filtered_peak_1053	38	.	3.45351	6.42173	3.84787
chr1	68118634	68118957	C7KUGACXX_6_7956.sorted.filtered_peak_1054	18	.	2.82925	4.26373	1.88302
chr1	68140034	68140489	C7KUGACXX_6_7956.sorted.filtered_peak_1055	31	.	2.99871	5.68808	3.16718
chr1	68150007	68151188	C7KUGACXX_6_7956.sorted.filtered_peak_1056	85	.	3.08750	11.32296	8.56362
chr1	68151724	68152087	C7KUGACXX_6_7956.sorted.filtered_peak_1057	14	.	2.02364	3.71060	1.41864
chr1	68225851	68226213	C7KUGACXX_6_7956.sorted.filtered_peak_1058	16	.	2.51042	3.97573	1.64344
chr1	68962629	68963061	C7KUGACXX_6_7956.sorted.filtered_peak_1059	59	.	3.66786	8.71435	5.99762
chr1	70670952	70671736	C7KUGACXX_6_7956.sorted.filtered_peak_1060	148	.	4.47339	18.00333	14.88851
chr1	70686860	70687646	C7KUGACXX_6_7956.sorted.filtered_peak_1061	106	.	4.05918	13.56474	10.62015
chr1	70820047	70820928	C7KUGACXX_6_7956.sorted.filtered_peak_1062	90	.	4.00862	11.87663	9.00060
chr1	70876351	70877131	C7KUGACXX_6_7956.sorted.filtered_peak_1063	140	.	4.66730	17.18540	14.08347
chr1	71231517	71231767	C7KUGACXX_6_7956.sorted.filtered_peak_1064	17	.	2.59262	4.06198	1.71170
chr1	71245157	71245505	C7KUGACXX_6_7956.sorted.filtered_peak_1065	22	.	2.86779	4.69006	2.26387
chr1	71375732	71376095	C7KUGACXX_6_7956.sorted.filtered_peak_1066	50	.	3.44361	7.71449	5.06265
chr1	71513214	71513589	C7KUGACXX_6_7956.sorted.filtered_peak_1067	19	.	2.57803	4.31070	1.92603
chr1	71546169	71547228	C7KUGACXX_6_7956.sorted.filtered_peak_1068	95	.	3.70498	12.38257	9.52397
chr1	72687805	72688073	C7KUGACXX_6_7956.sorted.filtered_peak_1069	18	.	2.80811	4.21469	1.84732
chr1	74663520	74664216	C7KUGACXX_6_7956.sorted.filtered_peak_1070	128	.	4.27492	15.92765	12.88241
chr1	75198496	75199457	C7KUGACXX_6_7956.sorted.filtered_peak_1071	61	.	3.32257	8.83427	6.12287
chr1	76189864	76190740	C7KUGACXX_6_7956.sorted.filtered_peak_1072	96	.	3.81382	12.59900	9.69355
chr1	76251421	76252513	C7KUGACXX_6_7956.sorted.filtered_peak_1073	84	.	3.62968	11.21297	8.41770
chr1	76311817	76312067	C7KUGACXX_6_7956.sorted.filtered_peak_1074	18	.	2.76748	4.28777	1.89910
chr1	76540248	76540521	C7KUGACXX_6_7956.sorted.filtered_peak_1075	18	.	2.58960	4.17322	1.80098
chr1	76619825	76620707	C7KUGACXX_6_7956.sorted.filtered_peak_1076	54	.	3.45241	8.19145	5.49918
chr1	77684607	77685295	C7KUGACXX_6_7956.sorted.filtered_peak_1077	86	.	3.92904	11.44615	8.60913
chr1	78147947	78149612	C7KUGACXX_6_7956.sorted.filtered_peak_1078	94	.	3.29540	12.35716	9.48078
chr1	78224746	78225745	C7KUGACXX_6_7956.sorted.filtered_peak_1079	56	.	3.33171	8.38777	5.69289
chr1	78244900	78245899	C7KUGACXX_6_7956.sorted.filtered_peak_1080	34	.	3.00248	5.99095	3.45155
chr1	78443937	78445431	C7KUGACXX_6_7956.sorted.filtered_peak_1081	102	.	3.51507	13.13784	10.22220
chr1	78470081	78470963	C7KUGACXX_6_7956.sorted.filtered_peak_1082	49	.	3.04487	7.63394	4.98786
chr1	78609255	78609543	C7KUGACXX_6_7956.sorted.filtered_peak_1083	17	.	2.58491	4.08589	1.74187
chr1	82851536	82851858	C7KUGACXX_6_7956.sorted.filtered_peak_1084	15	.	2.70086	3.88341	1.54932
chr1	83974116	83974725	C7KUGACXX_6_7956.sorted.filtered_peak_1085	25	.	2.91604	5.04645	2.58861
chr1	84464700	84465167	C7KUGACXX_6_7956.sorted.filtered_peak_1086	44	.	3.17994	7.04562	4.41098
chr1	84542998	84544120	C7KUGACXX_6_7956.sorted.filtered_peak_1087	26	.	2.76046	5.11821	2.65124
chr1	84609813	84610163	C7KUGACXX_6_7956.sorted.filtered_peak_1088	54	.	3.10912	8.14143	5.44018
chr1	84610890	84611190	C7KUGACXX_6_7956.sorted.filtered_peak_1089	36	.	2.74677	6.23765	3.68067
chr1	84629946	84630314	C7KUGACXX_6_7956.sorted.filtered_peak_1090	19	.	2.52745	4.29480	1.92054
chr1	84713194	84713573	C7KUGACXX_6_7956.sorted.filtered_peak_1091	26	.	2.95628	5.10606	2.65675
chr1	84764144	84764412	C7KUGACXX_6_7956.sorted.filtered_peak_1092	29	.	2.77678	5.47424	2.97429
chr1	84831129	84831712	C7KUGACXX_6_7956.sorted.filtered_peak_1093	21	.	2.68479	4.51976	2.11622
chr1	84899468	84899802	C7KUGACXX_6_7956.sorted.filtered_peak_1094	46	.	3.32475	7.31503	4.68373
chr1	84907579	84908412	C7KUGACXX_6_7956.sorted.filtered_peak_1095	52	.	3.90078	7.95259	5.28609
chr1	84944749	84945670	C7KUGACXX_6_7956.sorted.filtered_peak_1096	80	.	3.84374	10.91428	8.09640
chr1	84971150	84972733	C7KUGACXX_6_7956.sorted.filtered_peak_1097	118	.	3.57291	14.78732	11.81019
chr1	85039254	85040376	C7KUGACXX_6_7956.sorted.filtered_peak_1098	48	.	3.09861	7.49380	4.86240
chr1	85086331	85086922	C7KUGACXX_6_7956.sorted.filtered_peak_1099	78	.	3.95649	10.72771	7.89707
chr1	85155888	85156869	C7KUGACXX_6_7956.sorted.filtered_peak_1100	112	.	3.54476	14.17429	11.26762
chr1	85190124	85190375	C7KUGACXX_6_7956.sorted.filtered_peak_1101	25	.	3.05797	4.97078	2.51586
chr1	85219249	85219542	C7KUGACXX_6_7956.sorted.filtered_peak_1102	12	.	2.42031	3.52991	1.27153
chr1	85320084	85320382	C7KUGACXX_6_7956.sorted.filtered_peak_1103	23	.	2.77110	4.77781	2.34488
chr1	85328399	85328769	C7KUGACXX_6_7956.sorted.filtered_peak_1104	42	.	3.31735	6.84033	4.22912
chr1	85401931	85402237	C7KUGACXX_6_7956.sorted.filtered_peak_1105	11	.	2.48385	3.36676	1.13954
chr1	85410654	85411249	C7KUGACXX_6_7956.sorted.filtered_peak_1106	90	.	4.13587	11.91942	9.03306
chr1	85425095	85425345	C7KUGACXX_6_7956.sorted.filtered_peak_1107	19	.	2.75695	4.37804	1.98584
chr1	85438308	85438558	C7KUGACXX_6_7956.sorted.filtered_peak_1108	20	.	2.69991	4.40316	2.01310
chr1	85462426	85463254	C7KUGACXX_6_7956.sorted.filtered_peak_1109	16	.	2.30886	3.98429	1.64334
chr1	85492873	85493152	C7KUGACXX_6_7956.sorted.filtered_peak_1110	26	.	2.91343	5.16405	2.69864
chr1	85527589	85528163	C7KUGACXX_6_7956.sorted.filtered_peak_1111	81	.	3.93217	10.95006	8.15399
chr1	85666685	85667437	C7KUGACXX_6_7956.sorted.filtered_peak_1112	51	.	3.24920	7.77322	5.11919
chr1	85724771	85725615	C7KUGACXX_6_7956.sorted.filtered_peak_1113	72	.	3.73298	10.01203	7.27522
chr1	85741890	85742714	C7KUGACXX_6_7956.sorted.filtered_peak_1114	154	.	4.26779	18.61626	15.48056
chr1	85763686	85764289	C7KUGACXX_6_7956.sorted.filtered_peak_1115	68	.	3.74046	9.65568	6.86823
chr1	85984078	85984328	C7KUGACXX_6_7956.sorted.filtered_peak_1116	17	.	2.39447	4.10396	1.74679
chr1	86173829	86174427	C7KUGACXX_6_7956.sorted.filtered_peak_1117	110	.	4.50490	14.01527	11.06365
chr1	86861146	86862464	C7KUGACXX_6_7956.sorted.filtered_peak_1118	63	.	3.50529	9.05732	6.34033
chr1	87169650	87170970	C7KUGACXX_6_7956.sorted.filtered_peak_1119	84	.	3.38577	11.25964	8.43092
chr1	87299268	87299715	C7KUGACXX_6_7956.sorted.filtered_peak_1120	21	.	2.80455	4.53295	2.12742
chr1	87379631	87380855	C7KUGACXX_6_7956.sorted.filtered_peak_1121	179	.	4.20480	21.13496	17.90217
chr1	87399818	87400169	C7KUGACXX_6_7956.sorted.filtered_peak_1122	13	.	2.58536	3.59966	1.32970
chr1	87490761	87491040	C7KUGACXX_6_7956.sorted.filtered_peak_1123	20	.	2.82557	4.43763	2.03423
chr1	87597542	87597856	C7KUGACXX_6_7956.sorted.filtered_peak_1124	27	.	2.86390	5.26649	2.78315
chr1	87794004	87794707	C7KUGACXX_6_7956.sorted.filtered_peak_1125	35	.	2.33081	6.11206	3.57571
chr1	87800897	87801201	C7KUGACXX_6_7956.sorted.filtered_peak_1126	20	.	2.09270	4.40284	2.01967
chr1	87869776	87870391	C7KUGACXX_6_7956.sorted.filtered_peak_1127	36	.	3.01134	6.14810	3.60787
chr1	87901207	87901527	C7KUGACXX_6_7956.sorted.filtered_peak_1128	40	.	3.42872	6.59163	4.01246
chr1	87915136	87915448	C7KUGACXX_6_7956.sorted.filtered_peak_1129	44	.	3.47588	7.05006	4.41339
chr1	89149291	89150445	C7KUGACXX_6_7956.sorted.filtered_peak_1130	158	.	4.07677	19.02929	15.88147
chr1	89357042	89357653	C7KUGACXX_6_7956.sorted.filtered_peak_1131	126	.	4.33870	15.68988	12.66118
chr1	89401648	89401898	C7KUGACXX_6_7956.sorted.filtered_peak_1132	22	.	2.96355	4.69896	2.26435
chr1	89438902	89439185	C7KUGACXX_6_7956.sorted.filtered_peak_1133	24	.	3.01824	4.90513	2.45477
chr1	89445309	89445908	C7KUGACXX_6_7956.sorted.filtered_peak_1134	18	.	2.70052	4.16360	1.80352
chr1	89458000	89459099	C7KUGACXX_6_7956.sorted.filtered_peak_1135	71	.	3.13708	9.96649	7.19265
chr1	89487689	89488715	C7KUGACXX_6_7956.sorted.filtered_peak_1136	42	.	3.13393	6.83392	4.24204
chr1	89506816	89507115	C7KUGACXX_6_7956.sorted.filtered_peak_1137	32	.	3.14827	5.78829	3.25093
chr1	89530818	89531170	C7KUGACXX_6_7956.sorted.filtered_peak_1138	58	.	3.59547	8.52258	5.81551
chr1	89535693	89535963	C7KUGACXX_6_7956.sorted.filtered_peak_1139	24	.	3.03803	4.88034	2.42404
chr1	89591318	89592616	C7KUGACXX_6_7956.sorted.filtered_peak_1140	40	.	2.74357	6.62320	4.08579
chr1	89664331	89664712	C7KUGACXX_6_7956.sorted.filtered_peak_1141	24	.	2.54774	4.92734	2.48740
chr1	89740045	89740430	C7KUGACXX_6_7956.sorted.filtered_peak_1142	37	.	2.69283	6.29773	3.73615
chr1	89752460	89752973	C7KUGACXX_6_7956.sorted.filtered_peak_1143	75	.	3.67957	10.33601	7.54690
chr1	89775969	89776790	C7KUGACXX_6_7956.sorted.filtered_peak_1144	29	.	2.86424	5.37457	2.90554
chr1	89823998	89824258	C7KUGACXX_6_7956.sorted.filtered_peak_1145	16	.	2.58793	4.03136	1.69045
chr1	89916672	89916932	C7KUGACXX_6_7956.sorted.filtered_peak_1146	35	.	3.27851	6.09932	3.53475
chr1	89989467	89990910	C7KUGACXX_6_7956.sorted.filtered_peak_1147	63	.	3.17046	9.09304	6.39274
chr1	90011154	90011515	C7KUGACXX_6_7956.sorted.filtered_peak_1148	37	.	2.94454	6.33909	3.77906
chr1	90073845	90074719	C7KUGACXX_6_7956.sorted.filtered_peak_1149	30	.	2.23892	5.50376	3.01472
chr1	90098114	90099276	C7KUGACXX_6_7956.sorted.filtered_peak_1150	51	.	2.59632	7.75549	5.11292
chr1	90135590	90135961	C7KUGACXX_6_7956.sorted.filtered_peak_1151	18	.	2.55913	4.21875	1.84794
chr1	90167560	90167897	C7KUGACXX_6_7956.sorted.filtered_peak_1152	25	.	2.86984	5.03355	2.57015
chr1	90185018	90185568	C7KUGACXX_6_7956.sorted.filtered_peak_1153	50	.	2.95231	7.74348	5.09630
chr1	90190197	90190857	C7KUGACXX_6_7956.sorted.filtered_peak_1154	40	.	2.70378	6.60954	4.01799
chr1	90204649	90205169	C7KUGACXX_6_7956.sorted.filtered_peak_1155	46	.	3.13513	7.25466	4.61792
chr1	90205514	90205764	C7KUGACXX_6_7956.sorted.filtered_peak_1156	20	.	2.49412	4.39212	2.01120
chr1	90228322	90229043	C7KUGACXX_6_7956.sorted.filtered_peak_1157	60	.	3.50010	8.79176	6.08135
chr1	90246028	90246355	C7KUGACXX_6_7956.sorted.filtered_peak_1158	14	.	2.63064	3.78377	1.48285
chr1	90286156	90287392	C7KUGACXX_6_7956.sorted.filtered_peak_1159	35	.	2.94154	6.13611	3.57706
chr1	90308621	90309399	C7KUGACXX_6_7956.sorted.filtered_peak_1160	30	.	2.72105	5.55505	3.04590
chr1	90321287	90321651	C7KUGACXX_6_7956.sorted.filtered_peak_1161	36	.	3.14503	6.20002	3.63741
chr1	90378805	90379083	C7KUGACXX_6_7956.sorted.filtered_peak_1162	19	.	2.82026	4.29783	1.91933
chr1	90460267	90461438	C7KUGACXX_6_7956.sorted.filtered_peak_1163	78	.	3.42638	10.58843	7.80268
chr1	90900223	90900580	C7KUGACXX_6_7956.sorted.filtered_peak_1164	15	.	2.69340	3.86848	1.54045
chr1	91486929	91488109	C7KUGACXX_6_7956.sorted.filtered_peak_1165	95	.	3.51683	12.40268	9.52157
chr1	91520332	91520652	C7KUGACXX_6_7956.sorted.filtered_peak_1166	10	.	2.46478	3.29604	1.08582
chr1	91590355	91590854	C7KUGACXX_6_7956.sorted.filtered_peak_1167	45	.	3.35142	7.20422	4.57817
chr1	91630819	91631089	C7KUGACXX_6_7956.sorted.filtered_peak_1168	32	.	3.28541	5.80542	3.28325
chr1	91852679	91853235	C7KUGACXX_6_7956.sorted.filtered_peak_1169	1925	.	14.18332	198.51118	192.50732
chr1	91966050	91967020	C7KUGACXX_6_7956.sorted.filtered_peak_1170	91	.	3.58411	11.96900	9.10779
chr1	92014104	92014394	C7KUGACXX_6_7956.sorted.filtered_peak_1171	15	.	2.28818	3.87251	1.54691
chr1	92021456	92022255	C7KUGACXX_6_7956.sorted.filtered_peak_1172	100	.	3.60133	12.94178	10.02106
chr1	92068916	92069166	C7KUGACXX_6_7956.sorted.filtered_peak_1173	20	.	2.90048	4.46500	2.05478
chr1	92163031	92163385	C7KUGACXX_6_7956.sorted.filtered_peak_1174	18	.	2.69614	4.27531	1.88879
chr1	92178941	92179542	C7KUGACXX_6_7956.sorted.filtered_peak_1175	71	.	3.69447	9.91026	7.12570
chr1	92269456	92270663	C7KUGACXX_6_7956.sorted.filtered_peak_1176	61	.	3.11715	8.92143	6.19939
chr1	92350998	92351960	C7KUGACXX_6_7956.sorted.filtered_peak_1177	35	.	2.80224	6.11038	3.57128
chr1	92414037	92414634	C7KUGACXX_6_7956.sorted.filtered_peak_1178	47	.	3.51709	7.38804	4.76292
chr1	92532229	92532560	C7KUGACXX_6_7956.sorted.filtered_peak_1179	13	.	2.63543	3.69455	1.38591
chr1	92545798	92546404	C7KUGACXX_6_7956.sorted.filtered_peak_1180	47	.	3.34597	7.38811	4.76024
chr1	92763957	92764962	C7KUGACXX_6_7956.sorted.filtered_peak_1181	80	.	3.77843	10.79725	8.01502
chr1	92781361	92781988	C7KUGACXX_6_7956.sorted.filtered_peak_1182	100	.	3.92099	12.93673	10.01845
chr1	92789233	92789784	C7KUGACXX_6_7956.sorted.filtered_peak_1183	33	.	3.32072	5.92072	3.37963
chr1	92831341	92831638	C7KUGACXX_6_7956.sorted.filtered_peak_1184	29	.	2.81238	5.39803	2.90714
chr1	92833076	92833326	C7KUGACXX_6_7956.sorted.filtered_peak_1185	23	.	2.70062	4.80363	2.37785
chr1	92950656	92952602	C7KUGACXX_6_7956.sorted.filtered_peak_1186	31	.	2.25862	5.64221	3.13182
chr1	93002515	93002968	C7KUGACXX_6_7956.sorted.filtered_peak_1187	94	.	3.63467	12.32192	9.45485
chr1	93003584	93004618	C7KUGACXX_6_7956.sorted.filtered_peak_1188	43	.	2.75632	6.96429	4.35635
chr1	93029119	93029407	C7KUGACXX_6_7956.sorted.filtered_peak_1189	37	.	3.33484	6.28172	3.70888
chr1	93042935	93043380	C7KUGACXX_6_7956.sorted.filtered_peak_1190	17	.	2.29786	4.08883	1.74725
chr1	93049425	93050292	C7KUGACXX_6_7956.sorted.filtered_peak_1191	44	.	2.82975	7.11716	4.49149
chr1	93250674	93251238	C7KUGACXX_6_7956.sorted.filtered_peak_1192	30	.	2.97634	5.58826	3.07045
chr1	93297381	93298028	C7KUGACXX_6_7956.sorted.filtered_peak_1193	149	.	4.81609	18.10163	14.95052
chr1	93324322	93325049	C7KUGACXX_6_7956.sorted.filtered_peak_1194	37	.	3.11901	6.31612	3.73947
chr1	93342909	93343378	C7KUGACXX_6_7956.sorted.filtered_peak_1195	16	.	2.73569	4.01351	1.67798
chr1	93426135	93427501	C7KUGACXX_6_7956.sorted.filtered_peak_1196	28	.	2.26231	5.28912	2.80814
chr1	93427790	93428303	C7KUGACXX_6_7956.sorted.filtered_peak_1197	30	.	2.35983	5.54001	3.03057
chr1	93446687	93447118	C7KUGACXX_6_7956.sorted.filtered_peak_1198	57	.	3.29232	8.40435	5.71158
chr1	93459648	93459975	C7KUGACXX_6_7956.sorted.filtered_peak_1199	17	.	2.58578	4.16734	1.79643
chr1	93507830	93508569	C7KUGACXX_6_7956.sorted.filtered_peak_1200	51	.	3.38585	7.81159	5.19545
chr1	93544494	93545168	C7KUGACXX_6_7956.sorted.filtered_peak_1201	58	.	3.27107	8.58207	5.88137
chr1	93545969	93546377	C7KUGACXX_6_7956.sorted.filtered_peak_1202	27	.	2.60177	5.22007	2.75372
chr1	93645052	93646984	C7KUGACXX_6_7956.sorted.filtered_peak_1203	84	.	3.04654	11.30681	8.47152
chr1	93685076	93685383	C7KUGACXX_6_7956.sorted.filtered_peak_1204	47	.	3.50707	7.43326	4.79066
chr1	93811012	93811799	C7KUGACXX_6_7956.sorted.filtered_peak_1205	65	.	3.06179	9.30163	6.56884
chr1	93811993	93812326	C7KUGACXX_6_7956.sorted.filtered_peak_1206	28	.	2.42324	5.31152	2.82349
chr1	94080970	94081648	C7KUGACXX_6_7956.sorted.filtered_peak_1207	14	.	2.51435	3.76056	1.45683
chr1	94158530	94159086	C7KUGACXX_6_7956.sorted.filtered_peak_1208	37	.	3.09686	6.26629	3.71379
chr1	94311787	94313609	C7KUGACXX_6_7956.sorted.filtered_peak_1209	76	.	3.11979	10.44644	7.63425
chr1	94344137	94345183	C7KUGACXX_6_7956.sorted.filtered_peak_1210	73	.	3.48972	10.06078	7.31126
chr1	94374123	94374447	C7KUGACXX_6_7956.sorted.filtered_peak_1211	25	.	2.44131	5.06563	2.59985
chr1	94374697	94375639	C7KUGACXX_6_7956.sorted.filtered_peak_1212	117	.	4.05236	14.76311	11.78981
chr1	94482790	94483425	C7KUGACXX_6_7956.sorted.filtered_peak_1213	25	.	2.63123	5.00003	2.54620
chr1	94883443	94884372	C7KUGACXX_6_7956.sorted.filtered_peak_1214	123	.	3.73387	15.28321	12.30865
chr1	95007304	95007661	C7KUGACXX_6_7956.sorted.filtered_peak_1215	25	.	2.74528	4.95571	2.51010
chr1	95320294	95320548	C7KUGACXX_6_7956.sorted.filtered_peak_1216	29	.	2.98730	5.45629	2.96153
chr1	95428346	95428673	C7KUGACXX_6_7956.sorted.filtered_peak_1217	19	.	2.81874	4.29400	1.92983
chr1	95508795	95509242	C7KUGACXX_6_7956.sorted.filtered_peak_1218	23	.	2.89891	4.78746	2.35055
chr1	95538073	95538897	C7KUGACXX_6_7956.sorted.filtered_peak_1219	165	.	4.79446	19.74329	16.53870
chr1	95699387	95700105	C7KUGACXX_6_7956.sorted.filtered_peak_1220	113	.	4.32573	14.34530	11.37409
chr1	97187008	97187872	C7KUGACXX_6_7956.sorted.filtered_peak_1221	123	.	4.30374	15.41038	12.39187
chr1	97310841	97311297	C7KUGACXX_6_7956.sorted.filtered_peak_1222	16	.	2.70302	3.98974	1.65336
chr1	98385868	98387213	C7KUGACXX_6_7956.sorted.filtered_peak_1223	85	.	3.42657	11.38014	8.55117
chr1	98407918	98408350	C7KUGACXX_6_7956.sorted.filtered_peak_1224	24	.	2.74909	4.90711	2.46558
chr1	98496176	98496491	C7KUGACXX_6_7956.sorted.filtered_peak_1225	20	.	2.75705	4.40036	2.01950
chr1	98510783	98511033	C7KUGACXX_6_7956.sorted.filtered_peak_1226	12	.	2.29993	3.54551	1.28447
chr1	98519704	98520059	C7KUGACXX_6_7956.sorted.filtered_peak_1227	34	.	2.85686	6.00104	3.44904
chr1	98789491	98789744	C7KUGACXX_6_7956.sorted.filtered_peak_1228	37	.	3.17269	6.30016	3.72104
chr1	98853978	98854471	C7KUGACXX_6_7956.sorted.filtered_peak_1229	41	.	3.09675	6.73460	4.14245
chr1	98871262	98871718	C7KUGACXX_6_7956.sorted.filtered_peak_1230	15	.	2.31444	3.82125	1.50059
chr1	99263162	99263412	C7KUGACXX_6_7956.sorted.filtered_peak_1231	16	.	2.55601	3.94180	1.61522
chr1	99279597	99279855	C7KUGACXX_6_7956.sorted.filtered_peak_1232	20	.	2.89752	4.45262	2.04115
chr1	99336654	99337500	C7KUGACXX_6_7956.sorted.filtered_peak_1233	40	.	3.19692	6.65983	4.06178
chr1	99456897	99457213	C7KUGACXX_6_7956.sorted.filtered_peak_1234	22	.	2.89164	4.68162	2.25180
chr1	100231901	100232239	C7KUGACXX_6_7956.sorted.filtered_peak_1235	11	.	2.47459	3.32082	1.10574
chr1	100274251	100274612	C7KUGACXX_6_7956.sorted.filtered_peak_1236	30	.	3.05337	5.58158	3.06302
chr1	100285835	100286334	C7KUGACXX_6_7956.sorted.filtered_peak_1237	20	.	2.88919	4.49817	2.09933
chr1	100315497	100315965	C7KUGACXX_6_7956.sorted.filtered_peak_1238	51	.	3.56321	7.83521	5.16153
chr1	100434987	100436187	C7KUGACXX_6_7956.sorted.filtered_peak_1239	26	.	2.85273	5.12492	2.65118
chr1	100494241	100494868	C7KUGACXX_6_7956.sorted.filtered_peak_1240	64	.	4.02118	9.19394	6.46907
chr1	100503186	100504583	C7KUGACXX_6_7956.sorted.filtered_peak_1241	58	.	3.05873	8.57764	5.87957
chr1	100512358	100512608	C7KUGACXX_6_7956.sorted.filtered_peak_1242	17	.	2.56473	4.12562	1.76302
chr1	100598250	100598907	C7KUGACXX_6_7956.sorted.filtered_peak_1243	140	.	4.28145	17.08284	14.00903
chr1	100714766	100715784	C7KUGACXX_6_7956.sorted.filtered_peak_1244	44	.	3.12444	7.10506	4.49955
chr1	100731081	100732137	C7KUGACXX_6_7956.sorted.filtered_peak_1245	82	.	3.77964	10.99789	8.21105
chr1	100816832	100818366	C7KUGACXX_6_7956.sorted.filtered_peak_1246	59	.	2.82082	8.61566	5.90639
chr1	100830762	100831039	C7KUGACXX_6_7956.sorted.filtered_peak_1247	16	.	2.69537	3.96224	1.63683
chr1	100862182	100862466	C7KUGACXX_6_7956.sorted.filtered_peak_1248	17	.	2.38254	4.12029	1.76959
chr1	100865979	100866296	C7KUGACXX_6_7956.sorted.filtered_peak_1249	32	.	2.79658	5.81764	3.28185
chr1	100905716	100906045	C7KUGACXX_6_7956.sorted.filtered_peak_1250	50	.	2.96849	7.73779	5.08531
chr1	100918234	100918556	C7KUGACXX_6_7956.sorted.filtered_peak_1251	43	.	3.02788	6.98350	4.38141
chr1	101360401	101360955	C7KUGACXX_6_7956.sorted.filtered_peak_1252	13	.	2.12968	3.67396	1.38727
chr1	101361278	101362403	C7KUGACXX_6_7956.sorted.filtered_peak_1253	66	.	3.13129	9.37291	6.63280
chr1	101392764	101393288	C7KUGACXX_6_7956.sorted.filtered_peak_1254	24	.	2.77250	4.92433	2.47890
chr1	101490821	101492098	C7KUGACXX_6_7956.sorted.filtered_peak_1255	39	.	2.86243	6.45760	3.93292
chr1	101577348	101578127	C7KUGACXX_6_7956.sorted.filtered_peak_1256	83	.	4.17655	11.16131	8.33377
chr1	101588107	101588437	C7KUGACXX_6_7956.sorted.filtered_peak_1257	35	.	3.10871	6.15822	3.59966
chr1	101593833	101594521	C7KUGACXX_6_7956.sorted.filtered_peak_1258	14	.	2.47462	3.78535	1.47930
chr1	101644394	101644927	C7KUGACXX_6_7956.sorted.filtered_peak_1259	40	.	3.20912	6.65132	4.04738
chr1	101701148	101702169	C7KUGACXX_6_7956.sorted.filtered_peak_1260	27	.	2.23449	5.17328	2.70068
chr1	101744398	101744652	C7KUGACXX_6_7956.sorted.filtered_peak_1261	25	.	2.76442	5.01211	2.54582
chr1	101753994	101754340	C7KUGACXX_6_7956.sorted.filtered_peak_1262	30	.	2.78880	5.52439	3.03090
chr1	101759252	101759518	C7KUGACXX_6_7956.sorted.filtered_peak_1263	28	.	2.81292	5.32711	2.83241
chr1	101774867	101775663	C7KUGACXX_6_7956.sorted.filtered_peak_1264	29	.	2.64765	5.40124	2.91560
chr1	101822944	101823283	C7KUGACXX_6_7956.sorted.filtered_peak_1265	47	.	3.62097	7.42400	4.77762
chr1	101836595	101837046	C7KUGACXX_6_7956.sorted.filtered_peak_1266	13	.	2.62753	3.67306	1.36829
chr1	101845769	101846075	C7KUGACXX_6_7956.sorted.filtered_peak_1267	19	.	2.82821	4.35268	1.98565
chr1	103428744	103429148	C7KUGACXX_6_7956.sorted.filtered_peak_1268	11	.	2.51055	3.40278	1.17219
chr1	103627965	103628254	C7KUGACXX_6_7956.sorted.filtered_peak_1269	42	.	3.60833	6.82173	4.21717
chr1	104057599	104057872	C7KUGACXX_6_7956.sorted.filtered_peak_1270	15	.	2.67715	3.87527	1.56792
chr1	104067879	104069021	C7KUGACXX_6_7956.sorted.filtered_peak_1271	107	.	3.73806	13.61685	10.72860
chr1	107599058	107600177	C7KUGACXX_6_7956.sorted.filtered_peak_1272	36	.	3.02195	6.24741	3.69549
chr1	108329187	108329471	C7KUGACXX_6_7956.sorted.filtered_peak_1273	41	.	3.16429	6.79952	4.18447
chr1	108371816	108372066	C7KUGACXX_6_7956.sorted.filtered_peak_1274	16	.	2.67277	4.00298	1.65158
chr1	108479581	108479990	C7KUGACXX_6_7956.sorted.filtered_peak_1275	16	.	2.44962	4.00634	1.67606
chr1	108506185	108507025	C7KUGACXX_6_7956.sorted.filtered_peak_1276	30	.	2.78162	5.54987	3.04594
chr1	108508187	108508455	C7KUGACXX_6_7956.sorted.filtered_peak_1277	20	.	2.53444	4.40179	2.00780
chr1	108742264	108743563	C7KUGACXX_6_7956.sorted.filtered_peak_1278	25	.	2.62494	5.01503	2.55574
chr1	109102180	109103350	C7KUGACXX_6_7956.sorted.filtered_peak_1279	61	.	2.89986	8.82286	6.16117
chr1	109133482	109134125	C7KUGACXX_6_7956.sorted.filtered_peak_1280	86	.	3.81223	11.47095	8.61984
chr1	109189154	109189907	C7KUGACXX_6_7956.sorted.filtered_peak_1281	79	.	3.41851	10.76369	7.92289
chr1	109203619	109204531	C7KUGACXX_6_7956.sorted.filtered_peak_1282	64	.	3.57585	9.11823	6.40257
chr1	109234667	109235938	C7KUGACXX_6_7956.sorted.filtered_peak_1283	95	.	3.44532	12.47302	9.58468
chr1	109246182	109247004	C7KUGACXX_6_7956.sorted.filtered_peak_1284	53	.	3.33525	8.00893	5.32359
chr1	109288946	109290007	C7KUGACXX_6_7956.sorted.filtered_peak_1285	115	.	3.94417	14.47039	11.54127
chr1	109370772	109371080	C7KUGACXX_6_7956.sorted.filtered_peak_1286	38	.	3.42278	6.44037	3.85144
chr1	109419359	109419989	C7KUGACXX_6_7956.sorted.filtered_peak_1287	79	.	3.74896	10.77388	7.95373
chr1	109499292	109499776	C7KUGACXX_6_7956.sorted.filtered_peak_1288	82	.	3.97636	11.04012	8.21389
chr1	109505582	109506311	C7KUGACXX_6_7956.sorted.filtered_peak_1289	102	.	3.97592	13.17382	10.25480
chr1	109583991	109585015	C7KUGACXX_6_7956.sorted.filtered_peak_1290	129	.	4.60664	15.90613	12.91596
chr1	109618287	109618993	C7KUGACXX_6_7956.sorted.filtered_peak_1291	98	.	4.58318	12.73161	9.84354
chr1	109633052	109633782	C7KUGACXX_6_7956.sorted.filtered_peak_1292	112	.	4.37133	14.27330	11.29880
chr1	109642486	109643312	C7KUGACXX_6_7956.sorted.filtered_peak_1293	122	.	4.58432	15.23397	12.24855
chr1	109655325	109655632	C7KUGACXX_6_7956.sorted.filtered_peak_1294	25	.	2.47284	5.05931	2.59128
chr1	109656321	109656896	C7KUGACXX_6_7956.sorted.filtered_peak_1295	70	.	3.33093	9.84266	7.06812
chr1	109658349	109658798	C7KUGACXX_6_7956.sorted.filtered_peak_1296	16	.	2.28121	4.02063	1.67671
chr1	109704778	109705395	C7KUGACXX_6_7956.sorted.filtered_peak_1297	42	.	3.35866	6.90800	4.29465
chr1	109736338	109736626	C7KUGACXX_6_7956.sorted.filtered_peak_1298	42	.	3.40649	6.90259	4.29359
chr1	109756269	109757292	C7KUGACXX_6_7956.sorted.filtered_peak_1299	113	.	3.81047	14.33026	11.34053
chr1	109791903	109792461	C7KUGACXX_6_7956.sorted.filtered_peak_1300	24	.	2.81136	4.90781	2.45848
chr1	109825669	109826368	C7KUGACXX_6_7956.sorted.filtered_peak_1301	120	.	4.60285	15.06804	12.04626
chr1	109913986	109914361	C7KUGACXX_6_7956.sorted.filtered_peak_1302	14	.	2.62791	3.73769	1.44280
chr1	109967973	109969509	C7KUGACXX_6_7956.sorted.filtered_peak_1303	82	.	3.36570	11.06330	8.23319
chr1	110026034	110027015	C7KUGACXX_6_7956.sorted.filtered_peak_1304	83	.	3.23586	11.17490	8.34297
chr1	110036455	110037038	C7KUGACXX_6_7956.sorted.filtered_peak_1305	114	.	4.02536	14.46848	11.48735
chr1	110045243	110045643	C7KUGACXX_6_7956.sorted.filtered_peak_1306	19	.	2.52559	4.28103	1.91709
chr1	110052315	110052573	C7KUGACXX_6_7956.sorted.filtered_peak_1307	32	.	2.91405	5.74773	3.21240
chr1	110074928	110075736	C7KUGACXX_6_7956.sorted.filtered_peak_1308	41	.	3.22173	6.76262	4.18012
chr1	110090753	110091591	C7KUGACXX_6_7956.sorted.filtered_peak_1309	52	.	2.85775	7.89112	5.26121
chr1	110162057	110162543	C7KUGACXX_6_7956.sorted.filtered_peak_1310	43	.	2.75935	6.92191	4.31195
chr1	110163330	110163848	C7KUGACXX_6_7956.sorted.filtered_peak_1311	59	.	3.01849	8.68731	5.97406
chr1	110185927	110186355	C7KUGACXX_6_7956.sorted.filtered_peak_1312	52	.	3.88011	7.89833	5.23866
chr1	110198522	110199057	C7KUGACXX_6_7956.sorted.filtered_peak_1313	40	.	3.50335	6.62120	4.02983
chr1	110210936	110211319	C7KUGACXX_6_7956.sorted.filtered_peak_1314	17	.	2.79256	4.14576	1.77400
chr1	110282602	110283343	C7KUGACXX_6_7956.sorted.filtered_peak_1315	56	.	3.92218	8.35142	5.66615
chr1	110333244	110333744	C7KUGACXX_6_7956.sorted.filtered_peak_1316	39	.	2.95556	6.57498	3.99670
chr1	110344814	110345305	C7KUGACXX_6_7956.sorted.filtered_peak_1317	17	.	2.58638	4.12160	1.76234
chr1	110432846	110433144	C7KUGACXX_6_7956.sorted.filtered_peak_1318	23	.	2.68763	4.78668	2.34635
chr1	110448801	110449242	C7KUGACXX_6_7956.sorted.filtered_peak_1319	64	.	3.28040	9.14368	6.41076
chr1	110452998	110453468	C7KUGACXX_6_7956.sorted.filtered_peak_1320	16	.	2.24859	3.98073	1.64706
chr1	110476316	110476664	C7KUGACXX_6_7956.sorted.filtered_peak_1321	21	.	2.71581	4.51460	2.11038
chr1	110526860	110527854	C7KUGACXX_6_7956.sorted.filtered_peak_1322	71	.	3.30050	9.91238	7.17746
chr1	110546449	110547058	C7KUGACXX_6_7956.sorted.filtered_peak_1323	15	.	2.54725	3.89291	1.57873
chr1	110554143	110554405	C7KUGACXX_6_7956.sorted.filtered_peak_1324	18	.	2.71950	4.21261	1.84684
chr1	110576734	110577744	C7KUGACXX_6_7956.sorted.filtered_peak_1325	104	.	3.66234	13.35793	10.43338
chr1	110627238	110627556	C7KUGACXX_6_7956.sorted.filtered_peak_1326	32	.	2.94064	5.73228	3.22478
chr1	110745659	110746079	C7KUGACXX_6_7956.sorted.filtered_peak_1327	19	.	2.44351	4.34326	1.95490
chr1	110752467	110753009	C7KUGACXX_6_7956.sorted.filtered_peak_1328	88	.	3.39093	11.72019	8.85372
chr1	110880848	110882183	C7KUGACXX_6_7956.sorted.filtered_peak_1329	280	.	4.13946	31.78349	28.07547
chr1	110949835	110950549	C7KUGACXX_6_7956.sorted.filtered_peak_1330	100	.	4.15403	12.93054	10.05502
chr1	110955168	110955460	C7KUGACXX_6_7956.sorted.filtered_peak_1331	13	.	2.45140	3.66973	1.38945
chr1	110963674	110964014	C7KUGACXX_6_7956.sorted.filtered_peak_1332	18	.	2.74763	4.18765	1.81879
chr1	111038644	111038967	C7KUGACXX_6_7956.sorted.filtered_peak_1333	54	.	3.54311	8.10503	5.41475
chr1	111097959	111098410	C7KUGACXX_6_7956.sorted.filtered_peak_1334	23	.	2.81894	4.75226	2.31719
chr1	111162001	111162734	C7KUGACXX_6_7956.sorted.filtered_peak_1335	50	.	3.19477	7.73326	5.06374
chr1	111173481	111174199	C7KUGACXX_6_7956.sorted.filtered_peak_1336	30	.	2.46176	5.52318	3.02998
chr1	111189696	111190483	C7KUGACXX_6_7956.sorted.filtered_peak_1337	69	.	3.36012	9.71749	6.95269
chr1	111214672	111214960	C7KUGACXX_6_7956.sorted.filtered_peak_1338	32	.	2.40664	5.73833	3.20576
chr1	111308765	111309017	C7KUGACXX_6_7956.sorted.filtered_peak_1339	16	.	2.61132	4.00788	1.65546
chr1	111329811	111330319	C7KUGACXX_6_7956.sorted.filtered_peak_1340	25	.	2.79839	5.02387	2.56829
chr1	111417273	111418265	C7KUGACXX_6_7956.sorted.filtered_peak_1341	25	.	2.19230	4.96650	2.51211
chr1	111422600	111423879	C7KUGACXX_6_7956.sorted.filtered_peak_1342	34	.	2.49341	5.99946	3.46917
chr1	111505808	111507074	C7KUGACXX_6_7956.sorted.filtered_peak_1343	172	.	4.50584	20.43069	17.21224
chr1	111573119	111573434	C7KUGACXX_6_7956.sorted.filtered_peak_1344	27	.	3.07316	5.23948	2.76473
chr1	111681973	111683138	C7KUGACXX_6_7956.sorted.filtered_peak_1345	74	.	3.48137	10.25114	7.49385
chr1	111746315	111747379	C7KUGACXX_6_7956.sorted.filtered_peak_1346	38	.	2.50031	6.46921	3.88194
chr1	111758479	111759070	C7KUGACXX_6_7956.sorted.filtered_peak_1347	123	.	3.70619	15.38183	12.37103
chr1	111817455	111817738	C7KUGACXX_6_7956.sorted.filtered_peak_1348	16	.	2.65420	4.00101	1.66558
chr1	111889095	111889419	C7KUGACXX_6_7956.sorted.filtered_peak_1349	12	.	2.40997	3.53949	1.27411
chr1	111991566	111992432	C7KUGACXX_6_7956.sorted.filtered_peak_1350	175	.	4.34975	20.73977	17.54899
chr1	112013566	112013902	C7KUGACXX_6_7956.sorted.filtered_peak_1351	17	.	2.43738	4.07386	1.71889
chr1	112019398	112019811	C7KUGACXX_6_7956.sorted.filtered_peak_1352	22	.	2.50745	4.72562	2.29859
chr1	112050034	112051199	C7KUGACXX_6_7956.sorted.filtered_peak_1353	50	.	2.89393	7.76940	5.09543
chr1	112135270	112135922	C7KUGACXX_6_7956.sorted.filtered_peak_1354	159	.	4.38444	19.10610	15.92401
chr1	112146502	112147054	C7KUGACXX_6_7956.sorted.filtered_peak_1355	99	.	3.79210	12.89628	9.98640
chr1	112158992	112159299	C7KUGACXX_6_7956.sorted.filtered_peak_1356	21	.	2.30298	4.55563	2.15020
chr1	112162159	112163067	C7KUGACXX_6_7956.sorted.filtered_peak_1357	38	.	2.51324	6.39934	3.84930
chr1	112281364	112282625	C7KUGACXX_6_7956.sorted.filtered_peak_1358	44	.	2.97287	7.03945	4.46686
chr1	112297785	112298864	C7KUGACXX_6_7956.sorted.filtered_peak_1359	125	.	4.12627	15.54180	12.54124
chr1	112933419	112933816	C7KUGACXX_6_7956.sorted.filtered_peak_1360	53	.	3.46715	8.01591	5.33959
chr1	112938539	112939003	C7KUGACXX_6_7956.sorted.filtered_peak_1361	49	.	3.27042	7.57951	4.93755
chr1	113008752	113009221	C7KUGACXX_6_7956.sorted.filtered_peak_1362	75	.	3.91779	10.28157	7.50536
chr1	113044407	113044781	C7KUGACXX_6_7956.sorted.filtered_peak_1363	25	.	2.93190	4.95576	2.50648
chr1	113160612	113162950	C7KUGACXX_6_7956.sorted.filtered_peak_1364	33	.	2.38061	5.79682	3.30032
chr1	113217094	113217860	C7KUGACXX_6_7956.sorted.filtered_peak_1365	22	.	2.62857	4.70247	2.28855
chr1	113243075	113243708	C7KUGACXX_6_7956.sorted.filtered_peak_1366	22	.	2.35380	4.70038	2.27785
chr1	113247833	113248100	C7KUGACXX_6_7956.sorted.filtered_peak_1367	19	.	2.19475	4.34005	1.95009
chr1	113249733	113250122	C7KUGACXX_6_7956.sorted.filtered_peak_1368	21	.	2.32041	4.57150	2.15131
chr1	113257769	113258360	C7KUGACXX_6_7956.sorted.filtered_peak_1369	156	.	4.15765	18.77307	15.61159
chr1	113258906	113259196	C7KUGACXX_6_7956.sorted.filtered_peak_1370	13	.	2.04796	3.58012	1.31068
chr1	113497892	113499315	C7KUGACXX_6_7956.sorted.filtered_peak_1371	73	.	3.17114	10.09303	7.32690
chr1	113615152	113616408	C7KUGACXX_6_7956.sorted.filtered_peak_1372	149	.	4.73874	18.05752	14.94835
chr1	113932507	113933170	C7KUGACXX_6_7956.sorted.filtered_peak_1373	73	.	3.50765	10.17238	7.38224
chr1	114301414	114302484	C7KUGACXX_6_7956.sorted.filtered_peak_1374	30	.	2.75158	5.53633	3.03090
chr1	114326154	114327068	C7KUGACXX_6_7956.sorted.filtered_peak_1375	43	.	2.98677	6.96969	4.37294
chr1	114354172	114355375	C7KUGACXX_6_7956.sorted.filtered_peak_1376	151	.	3.87607	18.23189	15.14597
chr1	114414193	114414952	C7KUGACXX_6_7956.sorted.filtered_peak_1377	50	.	2.70190	7.60963	5.00865
chr1	114417025	114417373	C7KUGACXX_6_7956.sorted.filtered_peak_1378	21	.	2.26958	4.54431	2.13707
chr1	114447093	114448260	C7KUGACXX_6_7956.sorted.filtered_peak_1379	194	.	4.23246	22.78682	19.46251
chr1	114471723	114473692	C7KUGACXX_6_7956.sorted.filtered_peak_1380	55	.	2.75386	8.17204	5.55192
chr1	114483516	114483847	C7KUGACXX_6_7956.sorted.filtered_peak_1381	32	.	3.04594	5.77517	3.26105
chr1	114883991	114884296	C7KUGACXX_6_7956.sorted.filtered_peak_1382	36	.	2.88874	6.21054	3.64525
chr1	114888920	114889554	C7KUGACXX_6_7956.sorted.filtered_peak_1383	70	.	3.40764	9.81532	7.07824
chr1	115053208	115054465	C7KUGACXX_6_7956.sorted.filtered_peak_1384	76	.	3.18811	10.43871	7.64950
chr1	115123845	115124667	C7KUGACXX_6_7956.sorted.filtered_peak_1385	150	.	4.80636	18.21237	15.08321
chr1	115212348	115213532	C7KUGACXX_6_7956.sorted.filtered_peak_1386	41	.	3.11347	6.73578	4.15730
chr1	115258713	115259677	C7KUGACXX_6_7956.sorted.filtered_peak_1387	64	.	3.40195	9.13830	6.46199
chr1	115287970	115288220	C7KUGACXX_6_7956.sorted.filtered_peak_1388	20	.	2.84402	4.45360	2.04929
chr1	115299794	115300889	C7KUGACXX_6_7956.sorted.filtered_peak_1389	101	.	3.59276	13.08200	10.17741
chr1	115322720	115323578	C7KUGACXX_6_7956.sorted.filtered_peak_1390	118	.	4.53941	14.79097	11.81805
chr1	115605241	115606073	C7KUGACXX_6_7956.sorted.filtered_peak_1391	77	.	3.55056	10.48417	7.72989
chr1	115641536	115642575	C7KUGACXX_6_7956.sorted.filtered_peak_1392	70	.	3.69008	9.80156	7.04691
chr1	115681740	115682002	C7KUGACXX_6_7956.sorted.filtered_peak_1393	28	.	2.89391	5.30282	2.80438
chr1	115685810	115686146	C7KUGACXX_6_7956.sorted.filtered_peak_1394	19	.	2.72500	4.32627	1.94782
chr1	116184231	116185175	C7KUGACXX_6_7956.sorted.filtered_peak_1395	20	.	2.73289	4.44336	2.04962
chr1	116518790	116519156	C7KUGACXX_6_7956.sorted.filtered_peak_1396	13	.	2.44043	3.59248	1.32704
chr1	116681636	116682227	C7KUGACXX_6_7956.sorted.filtered_peak_1397	87	.	4.77000	11.61153	8.74806
chr1	116694244	116695031	C7KUGACXX_6_7956.sorted.filtered_peak_1398	24	.	2.72815	4.83690	2.40401
chr1	116711065	116711370	C7KUGACXX_6_7956.sorted.filtered_peak_1399	32	.	3.02440	5.79692	3.27772
chr1	116868466	116868743	C7KUGACXX_6_7956.sorted.filtered_peak_1400	24	.	2.78881	4.88526	2.43400
chr1	116915618	116916044	C7KUGACXX_6_7956.sorted.filtered_peak_1401	115	.	3.64424	14.52159	11.53655
chr1	116960924	116961591	C7KUGACXX_6_7956.sorted.filtered_peak_1402	47	.	3.30947	7.34072	4.70580
chr1	117027927	117028204	C7KUGACXX_6_7956.sorted.filtered_peak_1403	22	.	2.70029	4.72839	2.29670
chr1	117046969	117047476	C7KUGACXX_6_7956.sorted.filtered_peak_1404	136	.	4.14024	16.68510	13.61036
chr1	117057546	117058586	C7KUGACXX_6_7956.sorted.filtered_peak_1405	81	.	3.34235	10.99761	8.18545
chr1	117081312	117081714	C7KUGACXX_6_7956.sorted.filtered_peak_1406	16	.	2.41411	4.03058	1.68709
chr1	117087565	117087892	C7KUGACXX_6_7956.sorted.filtered_peak_1407	24	.	2.63280	4.92604	2.47224
chr1	117099099	117099598	C7KUGACXX_6_7956.sorted.filtered_peak_1408	72	.	3.56432	10.01456	7.23323
chr1	117112761	117113844	C7KUGACXX_6_7956.sorted.filtered_peak_1409	43	.	2.66938	7.00517	4.39166
chr1	117279895	117282047	C7KUGACXX_6_7956.sorted.filtered_peak_1410	44	.	2.68114	7.07586	4.46379
chr1	117296814	117297359	C7KUGACXX_6_7956.sorted.filtered_peak_1411	44	.	2.87061	7.04759	4.44787
chr1	117306769	117307333	C7KUGACXX_6_7956.sorted.filtered_peak_1412	15	.	2.02697	3.87233	1.54964
chr1	117312190	117312693	C7KUGACXX_6_7956.sorted.filtered_peak_1413	114	.	3.45026	14.45256	11.47695
chr1	117320361	117320837	C7KUGACXX_6_7956.sorted.filtered_peak_1414	24	.	3.04750	4.93260	2.48058
chr1	117359135	117359445	C7KUGACXX_6_7956.sorted.filtered_peak_1415	23	.	2.44249	4.82841	2.38340
chr1	117360191	117360569	C7KUGACXX_6_7956.sorted.filtered_peak_1416	17	.	2.31449	4.05639	1.71429
chr1	117369844	117370329	C7KUGACXX_6_7956.sorted.filtered_peak_1417	65	.	3.70864	9.31239	6.56474
chr1	117420341	117421091	C7KUGACXX_6_7956.sorted.filtered_peak_1418	54	.	3.24858	8.15376	5.49125
chr1	117476407	117476657	C7KUGACXX_6_7956.sorted.filtered_peak_1419	15	.	2.56534	3.83981	1.52563
chr1	117529490	117529979	C7KUGACXX_6_7956.sorted.filtered_peak_1420	15	.	2.48089	3.82830	1.50710
chr1	117544107	117544672	C7KUGACXX_6_7956.sorted.filtered_peak_1421	13	.	2.42246	3.58729	1.31761
chr1	117593875	117594372	C7KUGACXX_6_7956.sorted.filtered_peak_1422	18	.	2.51455	4.23807	1.87468
chr1	117602070	117603221	C7KUGACXX_6_7956.sorted.filtered_peak_1423	119	.	3.68965	14.89029	11.91863
chr1	117625984	117626502	C7KUGACXX_6_7956.sorted.filtered_peak_1424	14	.	2.61788	3.74091	1.44655
chr1	117664207	117664973	C7KUGACXX_6_7956.sorted.filtered_peak_1425	48	.	3.14976	7.52414	4.89055
chr1	117671297	117671833	C7KUGACXX_6_7956.sorted.filtered_peak_1426	15	.	2.56813	3.84615	1.53088
chr1	117908929	117910326	C7KUGACXX_6_7956.sorted.filtered_peak_1427	50	.	2.78034	7.68106	5.04492
chr1	118077565	118077829	C7KUGACXX_6_7956.sorted.filtered_peak_1428	18	.	2.56624	4.19239	1.82863
chr1	118148036	118148989	C7KUGACXX_6_7956.sorted.filtered_peak_1429	182	.	4.07075	21.47568	18.22631
chr1	118198707	118199227	C7KUGACXX_6_7956.sorted.filtered_peak_1430	77	.	3.06476	10.60401	7.79251
chr1	118206889	118207441	C7KUGACXX_6_7956.sorted.filtered_peak_1431	108	.	3.65927	13.82332	10.84207
chr1	118301466	118301806	C7KUGACXX_6_7956.sorted.filtered_peak_1432	40	.	3.27690	6.62275	4.03368
chr1	118471907	118472826	C7KUGACXX_6_7956.sorted.filtered_peak_1433	105	.	4.12299	13.50835	10.56398
chr1	119682539	119683560	C7KUGACXX_6_7956.sorted.filtered_peak_1434	233	.	5.11709	26.83227	23.35902
chr1	120254359	120254696	C7KUGACXX_6_7956.sorted.filtered_peak_1435	18	.	2.61433	4.18803	1.83329
chr1	120286693	120286943	C7KUGACXX_6_7956.sorted.filtered_peak_1436	17	.	2.53159	4.08706	1.73863
chr1	120325710	120325961	C7KUGACXX_6_7956.sorted.filtered_peak_1437	33	.	2.97544	5.89858	3.34704
chr1	120435987	120436403	C7KUGACXX_6_7956.sorted.filtered_peak_1438	37	.	3.22588	6.28650	3.72129
chr1	120510518	120510886	C7KUGACXX_6_7956.sorted.filtered_peak_1439	18	.	2.65509	4.20148	1.82864
chr1	120530433	120530831	C7KUGACXX_6_7956.sorted.filtered_peak_1440	13	.	2.56126	3.56692	1.30069
chr1	121258111	121258613	C7KUGACXX_6_7956.sorted.filtered_peak_1441	26	.	2.88762	5.05610	2.60396
chr1	121260595	121261629	C7KUGACXX_6_7956.sorted.filtered_peak_1442	35	.	3.07613	6.02258	3.51194
chr1	121484319	121485517	C7KUGACXX_6_7956.sorted.filtered_peak_1443	558	.	7.52640	60.34562	55.84833
chr1	142535437	142536760	C7KUGACXX_6_7956.sorted.filtered_peak_1444	46	.	2.30989	7.25408	4.62300
chr1	142537394	142538929	C7KUGACXX_6_7956.sorted.filtered_peak_1445	86	.	2.77687	11.56790	8.67716
chr1	142653931	142654290	C7KUGACXX_6_7956.sorted.filtered_peak_1446	30	.	3.23808	5.55221	3.04340
chr1	143535173	143535441	C7KUGACXX_6_7956.sorted.filtered_peak_1447	20	.	2.86684	4.43466	2.05491
chr1	143540114	143540507	C7KUGACXX_6_7956.sorted.filtered_peak_1448	37	.	3.33487	6.28561	3.73584
chr1	144015803	144016315	C7KUGACXX_6_7956.sorted.filtered_peak_1449	18	.	2.29783	4.20686	1.84316
chr1	144019089	144019465	C7KUGACXX_6_7956.sorted.filtered_peak_1450	29	.	3.11263	5.42947	2.93289
chr1	144526828	144527078	C7KUGACXX_6_7956.sorted.filtered_peak_1451	30	.	3.08358	5.52087	3.00541
chr1	144533423	144534325	C7KUGACXX_6_7956.sorted.filtered_peak_1452	73	.	3.06645	10.09244	7.32108
chr1	144854321	144854608	C7KUGACXX_6_7956.sorted.filtered_peak_1453	13	.	2.63138	3.68432	1.37813
chr1	144893727	144894057	C7KUGACXX_6_7956.sorted.filtered_peak_1454	17	.	2.64690	4.09254	1.73189
chr1	144908433	144908731	C7KUGACXX_6_7956.sorted.filtered_peak_1455	44	.	3.38840	7.03243	4.42877
chr1	144931486	144932681	C7KUGACXX_6_7956.sorted.filtered_peak_1456	134	.	3.01941	16.53808	13.48528
chr1	144987673	144988127	C7KUGACXX_6_7956.sorted.filtered_peak_1457	17	.	2.23207	4.06171	1.71089
chr1	145015014	145015383	C7KUGACXX_6_7956.sorted.filtered_peak_1458	37	.	2.33952	6.28012	3.71641
chr1	145024151	145024401	C7KUGACXX_6_7956.sorted.filtered_peak_1459	14	.	1.94437	3.73612	1.43271
chr1	145039414	145040181	C7KUGACXX_6_7956.sorted.filtered_peak_1460	57	.	2.42908	8.43148	5.78078
chr1	145058940	145059726	C7KUGACXX_6_7956.sorted.filtered_peak_1461	27	.	2.12143	5.27219	2.79838
chr1	145096245	145096495	C7KUGACXX_6_7956.sorted.filtered_peak_1462	32	.	2.45170	5.73967	3.20814
chr1	145139182	145139521	C7KUGACXX_6_7956.sorted.filtered_peak_1463	30	.	3.24492	5.55484	3.04013
chr1	145290775	145291213	C7KUGACXX_6_7956.sorted.filtered_peak_1464	24	.	2.96184	4.84650	2.41342
chr1	145291452	145291859	C7KUGACXX_6_7956.sorted.filtered_peak_1465	38	.	3.44411	6.46602	3.87446
chr1	145292332	145292702	C7KUGACXX_6_7956.sorted.filtered_peak_1466	39	.	3.41503	6.48933	3.91129
chr1	145382186	145383205	C7KUGACXX_6_7956.sorted.filtered_peak_1467	41	.	3.53514	6.74059	4.15250
chr1	145396685	145398521	C7KUGACXX_6_7956.sorted.filtered_peak_1468	22	.	2.29174	4.71924	2.29928
chr1	145421669	145421935	C7KUGACXX_6_7956.sorted.filtered_peak_1469	48	.	3.52779	7.46503	4.81634
chr1	145427375	145427936	C7KUGACXX_6_7956.sorted.filtered_peak_1470	62	.	3.76028	8.94786	6.21724
chr1	145437442	145438573	C7KUGACXX_6_7956.sorted.filtered_peak_1471	49	.	2.68790	7.56774	4.92626
chr1	145455116	145455888	C7KUGACXX_6_7956.sorted.filtered_peak_1472	91	.	3.35094	12.00380	9.14270
chr1	145470089	145470610	C7KUGACXX_6_7956.sorted.filtered_peak_1473	74	.	3.34680	10.18288	7.40131
chr1	145476757	145477278	C7KUGACXX_6_7956.sorted.filtered_peak_1474	122	.	3.73237	15.21045	12.21847
chr1	145507066	145508108	C7KUGACXX_6_7956.sorted.filtered_peak_1475	107	.	4.25928	13.73915	10.79053
chr1	145515912	145516653	C7KUGACXX_6_7956.sorted.filtered_peak_1476	150	.	4.67349	18.14848	15.04738
chr1	145548746	145549322	C7KUGACXX_6_7956.sorted.filtered_peak_1477	108	.	4.67400	13.84881	10.87317
chr1	145562661	145563092	C7KUGACXX_6_7956.sorted.filtered_peak_1478	14	.	2.55406	3.80034	1.49454
chr1	145575119	145576369	C7KUGACXX_6_7956.sorted.filtered_peak_1479	76	.	3.34984	10.42463	7.63324
chr1	145589143	145589798	C7KUGACXX_6_7956.sorted.filtered_peak_1480	30	.	2.82426	5.51426	3.01422
chr1	145610576	145611360	C7KUGACXX_6_7956.sorted.filtered_peak_1481	72	.	4.17190	10.02475	7.25446
chr1	145713498	145713822	C7KUGACXX_6_7956.sorted.filtered_peak_1482	17	.	2.63760	4.08096	1.72699
chr1	145743988	145744507	C7KUGACXX_6_7956.sorted.filtered_peak_1483	43	.	3.52020	6.95652	4.33642
chr1	146555901	146556735	C7KUGACXX_6_7956.sorted.filtered_peak_1484	51	.	3.40406	7.85959	5.18990
chr1	146643620	146644593	C7KUGACXX_6_7956.sorted.filtered_peak_1485	114	.	3.88695	14.35956	11.41879
chr1	146696707	146697216	C7KUGACXX_6_7956.sorted.filtered_peak_1486	14	.	2.66350	3.77618	1.45686
chr1	146714048	146715259	C7KUGACXX_6_7956.sorted.filtered_peak_1487	120	.	4.00444	15.05940	12.04681
chr1	146966804	146967104	C7KUGACXX_6_7956.sorted.filtered_peak_1488	18	.	2.72239	4.25374	1.89248
chr1	147013105	147013536	C7KUGACXX_6_7956.sorted.filtered_peak_1489	13	.	2.39619	3.68858	1.39563
chr1	147071298	147072158	C7KUGACXX_6_7956.sorted.filtered_peak_1490	165	.	4.45118	19.78170	16.59793
chr1	147089756	147090255	C7KUGACXX_6_7956.sorted.filtered_peak_1491	65	.	3.85094	9.27061	6.54542
chr1	147120090	147120513	C7KUGACXX_6_7956.sorted.filtered_peak_1492	44	.	3.23393	7.01312	4.42112
chr1	147142519	147143079	C7KUGACXX_6_7956.sorted.filtered_peak_1493	66	.	3.68368	9.46767	6.69439
chr1	147172054	147172472	C7KUGACXX_6_7956.sorted.filtered_peak_1494	22	.	2.83017	4.67867	2.25014
chr1	147394068	147394514	C7KUGACXX_6_7956.sorted.filtered_peak_1495	24	.	3.02711	4.87293	2.42666
chr1	147721187	147721457	C7KUGACXX_6_7956.sorted.filtered_peak_1496	27	.	2.59763	5.18062	2.70687
chr1	147727343	147727714	C7KUGACXX_6_7956.sorted.filtered_peak_1497	22	.	2.55235	4.73030	2.29641
chr1	147735670	147736092	C7KUGACXX_6_7956.sorted.filtered_peak_1498	42	.	3.61459	6.86712	4.25895
chr1	147790738	147791245	C7KUGACXX_6_7956.sorted.filtered_peak_1499	52	.	3.81062	7.92027	5.23488
chr1	147806388	147807174	C7KUGACXX_6_7956.sorted.filtered_peak_1500	51	.	3.54913	7.78751	5.12158
chr1	148241387	148241679	C7KUGACXX_6_7956.sorted.filtered_peak_1501	66	.	4.31948	9.44840	6.67846
chr1	148551649	148552718	C7KUGACXX_6_7956.sorted.filtered_peak_1502	23	.	2.87823	4.82560	2.38096
chr1	148556593	148556972	C7KUGACXX_6_7956.sorted.filtered_peak_1503	37	.	3.46504	6.34945	3.78033
chr1	149223197	149224143	C7KUGACXX_6_7956.sorted.filtered_peak_1504	133	.	4.38225	16.44542	13.38081
chr1	149224464	149224971	C7KUGACXX_6_7956.sorted.filtered_peak_1505	103	.	3.86188	13.23088	10.34624
chr1	149815168	149815646	C7KUGACXX_6_7956.sorted.filtered_peak_1506	13	.	2.47534	3.66462	1.38105
chr1	149815816	149816338	C7KUGACXX_6_7956.sorted.filtered_peak_1507	23	.	2.69937	4.73123	2.31016
chr1	149821511	149821850	C7KUGACXX_6_7956.sorted.filtered_peak_1508	35	.	3.25476	6.11173	3.56116
chr1	149857111	149857376	C7KUGACXX_6_7956.sorted.filtered_peak_1509	15	.	1.97558	3.91950	1.59794
chr1	149858157	149858555	C7KUGACXX_6_7956.sorted.filtered_peak_1510	146	.	3.60854	17.72177	14.60829
chr1	149858988	149860169	C7KUGACXX_6_7956.sorted.filtered_peak_1511	69	.	2.75556	9.73491	6.99429
chr1	149870898	149871632	C7KUGACXX_6_7956.sorted.filtered_peak_1512	51	.	3.49759	7.82025	5.16887
chr1	149899346	149900363	C7KUGACXX_6_7956.sorted.filtered_peak_1513	70	.	3.44793	9.81041	7.04626
chr1	149910979	149911339	C7KUGACXX_6_7956.sorted.filtered_peak_1514	32	.	2.97712	5.76755	3.24360
chr1	149934019	149934325	C7KUGACXX_6_7956.sorted.filtered_peak_1515	22	.	2.97094	4.68006	2.24662
chr1	149981692	149981986	C7KUGACXX_6_7956.sorted.filtered_peak_1516	24	.	2.66534	4.93863	2.48069
chr1	149982174	149982995	C7KUGACXX_6_7956.sorted.filtered_peak_1517	43	.	3.08263	6.95938	4.37272
chr1	150022486	150022902	C7KUGACXX_6_7956.sorted.filtered_peak_1518	28	.	3.19219	5.37230	2.86884
chr1	150039225	150040168	C7KUGACXX_6_7956.sorted.filtered_peak_1519	71	.	3.73159	9.90982	7.16775
chr1	150121781	150122437	C7KUGACXX_6_7956.sorted.filtered_peak_1520	56	.	3.04470	8.37708	5.68525
chr1	150123515	150124015	C7KUGACXX_6_7956.sorted.filtered_peak_1521	28	.	2.48310	5.35953	2.86898
chr1	150159158	150159930	C7KUGACXX_6_7956.sorted.filtered_peak_1522	39	.	3.36856	6.54942	3.97492
chr1	150185647	150186441	C7KUGACXX_6_7956.sorted.filtered_peak_1523	98	.	4.32102	12.74253	9.86071
chr1	150206493	150207556	C7KUGACXX_6_7956.sorted.filtered_peak_1524	58	.	2.68777	8.55673	5.86149
chr1	150208231	150208960	C7KUGACXX_6_7956.sorted.filtered_peak_1525	125	.	3.42847	15.52769	12.54279
chr1	150227877	150228800	C7KUGACXX_6_7956.sorted.filtered_peak_1526	32	.	3.07362	5.78746	3.27487
chr1	150240926	150241926	C7KUGACXX_6_7956.sorted.filtered_peak_1527	55	.	3.19421	8.24082	5.58986
chr1	150253668	150253992	C7KUGACXX_6_7956.sorted.filtered_peak_1528	20	.	2.60871	4.49473	2.08555
chr1	150254316	150254950	C7KUGACXX_6_7956.sorted.filtered_peak_1529	30	.	2.87967	5.57341	3.06463
chr1	150266060	150266784	C7KUGACXX_6_7956.sorted.filtered_peak_1530	84	.	4.27711	11.34328	8.48230
chr1	150293739	150294270	C7KUGACXX_6_7956.sorted.filtered_peak_1531	148	.	5.14075	17.98287	14.87698
chr1	150335847	150337318	C7KUGACXX_6_7956.sorted.filtered_peak_1532	158	.	3.71470	18.92476	15.80099
chr1	150459425	150460082	C7KUGACXX_6_7956.sorted.filtered_peak_1533	134	.	5.00236	16.56755	13.48882
chr1	150487735	150488405	C7KUGACXX_6_7956.sorted.filtered_peak_1534	129	.	4.69172	15.97565	12.92810
chr1	150505049	150505573	C7KUGACXX_6_7956.sorted.filtered_peak_1535	25	.	2.94768	5.00332	2.55529
chr1	150533479	150534873	C7KUGACXX_6_7956.sorted.filtered_peak_1536	26	.	2.09595	5.08904	2.62515
chr1	150535409	150536074	C7KUGACXX_6_7956.sorted.filtered_peak_1537	17	.	1.87604	4.11714	1.76231
chr1	150539797	150540786	C7KUGACXX_6_7956.sorted.filtered_peak_1538	43	.	2.44153	6.91031	4.32232
chr1	150551364	150552748	C7KUGACXX_6_7956.sorted.filtered_peak_1539	76	.	2.95492	10.32086	7.60737
chr1	150583863	150584430	C7KUGACXX_6_7956.sorted.filtered_peak_1540	161	.	4.81065	19.32283	16.14297
chr1	150585881	150586312	C7KUGACXX_6_7956.sorted.filtered_peak_1541	32	.	2.71070	5.76067	3.23562
chr1	150601138	150602451	C7KUGACXX_6_7956.sorted.filtered_peak_1542	198	.	4.69119	23.17785	19.84583
chr1	150669378	150670304	C7KUGACXX_6_7956.sorted.filtered_peak_1543	129	.	4.51356	15.91969	12.94868
chr1	150737949	150738409	C7KUGACXX_6_7956.sorted.filtered_peak_1544	40	.	3.20952	6.61133	4.02161
chr1	150848427	150849467	C7KUGACXX_6_7956.sorted.filtered_peak_1545	119	.	3.91363	14.96150	11.99322
chr1	150862541	150862870	C7KUGACXX_6_7956.sorted.filtered_peak_1546	15	.	2.68936	3.85126	1.52227
chr1	150898484	150899190	C7KUGACXX_6_7956.sorted.filtered_peak_1547	116	.	4.35746	14.68942	11.69976
chr1	150951953	150952375	C7KUGACXX_6_7956.sorted.filtered_peak_1548	49	.	3.26503	7.55972	4.90431
chr1	150980332	150981301	C7KUGACXX_6_7956.sorted.filtered_peak_1549	73	.	3.31247	10.08377	7.33838
chr1	150997085	150997425	C7KUGACXX_6_7956.sorted.filtered_peak_1550	15	.	2.69790	3.87228	1.53781
chr1	151019822	151020288	C7KUGACXX_6_7956.sorted.filtered_peak_1551	12	.	2.31872	3.54185	1.28219
chr1	151020492	151020797	C7KUGACXX_6_7956.sorted.filtered_peak_1552	16	.	2.44638	4.02394	1.68255
chr1	151030139	151030587	C7KUGACXX_6_7956.sorted.filtered_peak_1553	26	.	2.30860	5.08057	2.61039
chr1	151031708	151032312	C7KUGACXX_6_7956.sorted.filtered_peak_1554	62	.	2.92061	8.92535	6.20844
chr1	151042846	151043931	C7KUGACXX_6_7956.sorted.filtered_peak_1555	98	.	4.03933	12.83175	9.89516
chr1	151118794	151119582	C7KUGACXX_6_7956.sorted.filtered_peak_1556	56	.	3.31693	8.34684	5.68712
chr1	151128584	151129236	C7KUGACXX_6_7956.sorted.filtered_peak_1557	64	.	3.37666	9.17191	6.41875
chr1	151129646	151129985	C7KUGACXX_6_7956.sorted.filtered_peak_1558	40	.	2.83934	6.67886	4.07928
chr1	151138233	151138913	C7KUGACXX_6_7956.sorted.filtered_peak_1559	150	.	4.63566	18.23920	15.09470
chr1	151162112	151162881	C7KUGACXX_6_7956.sorted.filtered_peak_1560	55	.	3.45867	8.22183	5.57741
chr1	151170636	151171455	C7KUGACXX_6_7956.sorted.filtered_peak_1561	192	.	5.21589	22.55308	19.26689
chr1	151226962	151227599	C7KUGACXX_6_7956.sorted.filtered_peak_1562	95	.	4.20437	12.43616	9.57477
chr1	151253640	151255356	C7KUGACXX_6_7956.sorted.filtered_peak_1563	131	.	3.50985	16.22095	13.16037
chr1	151283998	151284570	C7KUGACXX_6_7956.sorted.filtered_peak_1564	58	.	3.67889	8.59642	5.86971
chr1	151299563	151300459	C7KUGACXX_6_7956.sorted.filtered_peak_1565	113	.	4.23871	14.26281	11.30293
chr1	151313413	151313826	C7KUGACXX_6_7956.sorted.filtered_peak_1566	18	.	2.59588	4.23501	1.86273
chr1	151319327	151320168	C7KUGACXX_6_7956.sorted.filtered_peak_1567	202	.	4.91991	23.57083	20.21519
chr1	151371725	151372210	C7KUGACXX_6_7956.sorted.filtered_peak_1568	147	.	5.10541	17.92541	14.79607
chr1	151416344	151416600	C7KUGACXX_6_7956.sorted.filtered_peak_1569	25	.	2.86869	5.05427	2.58801
chr1	151430503	151432123	C7KUGACXX_6_7956.sorted.filtered_peak_1570	35	.	2.73038	6.14166	3.57706
chr1	151483527	151484310	C7KUGACXX_6_7956.sorted.filtered_peak_1571	62	.	3.43298	8.91093	6.21980
chr1	151507183	151507642	C7KUGACXX_6_7956.sorted.filtered_peak_1572	20	.	2.62218	4.45773	2.06441
chr1	151512457	151513290	C7KUGACXX_6_7956.sorted.filtered_peak_1573	81	.	3.65861	10.92957	8.10056
chr1	151519989	151520369	C7KUGACXX_6_7956.sorted.filtered_peak_1574	15	.	2.69227	3.85908	1.52830
chr1	151547438	151547688	C7KUGACXX_6_7956.sorted.filtered_peak_1575	18	.	2.67251	4.26661	1.88738
chr1	151566607	151567047	C7KUGACXX_6_7956.sorted.filtered_peak_1576	29	.	3.02855	5.39006	2.90299
chr1	151584280	151585003	C7KUGACXX_6_7956.sorted.filtered_peak_1577	81	.	3.79028	11.04761	8.19624
chr1	151693760	151694058	C7KUGACXX_6_7956.sorted.filtered_peak_1578	14	.	2.49134	3.73901	1.44555
chr1	151735507	151736346	C7KUGACXX_6_7956.sorted.filtered_peak_1579	59	.	3.63240	8.60349	5.91796
chr1	151762541	151763449	C7KUGACXX_6_7956.sorted.filtered_peak_1580	187	.	4.94519	21.99206	18.72632
chr1	151803105	151803355	C7KUGACXX_6_7956.sorted.filtered_peak_1581	15	.	2.28895	3.82418	1.50971
chr1	151811884	151812561	C7KUGACXX_6_7956.sorted.filtered_peak_1582	44	.	2.89834	7.05609	4.45123
chr1	151881826	151882522	C7KUGACXX_6_7956.sorted.filtered_peak_1583	101	.	4.15839	13.04214	10.10816
chr1	151897543	151897894	C7KUGACXX_6_7956.sorted.filtered_peak_1584	12	.	2.58488	3.55425	1.26864
chr1	151906498	151906803	C7KUGACXX_6_7956.sorted.filtered_peak_1585	26	.	3.09313	5.14474	2.68323
chr1	151913794	151914136	C7KUGACXX_6_7956.sorted.filtered_peak_1586	39	.	2.92687	6.49751	3.91164
chr1	151918093	151918648	C7KUGACXX_6_7956.sorted.filtered_peak_1587	56	.	3.15060	8.36549	5.67467
chr1	151918838	151919313	C7KUGACXX_6_7956.sorted.filtered_peak_1588	16	.	2.32567	3.97232	1.63288
chr1	151940536	151940787	C7KUGACXX_6_7956.sorted.filtered_peak_1589	36	.	3.15059	6.24797	3.67200
chr1	151945390	151945712	C7KUGACXX_6_7956.sorted.filtered_peak_1590	44	.	3.31269	7.11285	4.48920
chr1	151956391	151957270	C7KUGACXX_6_7956.sorted.filtered_peak_1591	30	.	2.98592	5.58910	3.08692
chr1	151965829	151966912	C7KUGACXX_6_7956.sorted.filtered_peak_1592	32	.	2.59714	5.77279	3.24053
chr1	152007063	152007874	C7KUGACXX_6_7956.sorted.filtered_peak_1593	42	.	2.83848	6.83019	4.22262
chr1	152009224	152009508	C7KUGACXX_6_7956.sorted.filtered_peak_1594	11	.	2.09190	3.37003	1.13925
chr1	152020348	152021168	C7KUGACXX_6_7956.sorted.filtered_peak_1595	120	.	3.77120	15.05412	12.07611
chr1	152432418	152432832	C7KUGACXX_6_7956.sorted.filtered_peak_1596	25	.	2.95642	5.03753	2.56838
chr1	153325002	153325264	C7KUGACXX_6_7956.sorted.filtered_peak_1597	18	.	2.64196	4.18943	1.82261
chr1	153483393	153483687	C7KUGACXX_6_7956.sorted.filtered_peak_1598	23	.	2.78476	4.77804	2.36124
chr1	153505487	153506002	C7KUGACXX_6_7956.sorted.filtered_peak_1599	26	.	2.42533	5.06592	2.61426
chr1	153508528	153509105	C7KUGACXX_6_7956.sorted.filtered_peak_1600	33	.	2.49048	5.91984	3.37223
chr1	153517460	153518113	C7KUGACXX_6_7956.sorted.filtered_peak_1601	63	.	3.18803	9.05616	6.32019
chr1	153518288	153518560	C7KUGACXX_6_7956.sorted.filtered_peak_1602	16	.	2.25742	3.96132	1.62664
chr1	153538867	153539347	C7KUGACXX_6_7956.sorted.filtered_peak_1603	40	.	3.03354	6.61014	4.03015
chr1	153545007	153545314	C7KUGACXX_6_7956.sorted.filtered_peak_1604	20	.	2.76868	4.44898	2.06012
chr1	153606202	153607059	C7KUGACXX_6_7956.sorted.filtered_peak_1605	157	.	4.48184	18.93870	15.75197
chr1	153630928	153631545	C7KUGACXX_6_7956.sorted.filtered_peak_1606	123	.	4.74298	15.40653	12.36240
chr1	153643114	153644210	C7KUGACXX_6_7956.sorted.filtered_peak_1607	181	.	4.61906	21.35183	18.12830
chr1	153700010	153700972	C7KUGACXX_6_7956.sorted.filtered_peak_1608	213	.	5.06424	24.70678	21.34485
chr1	153715294	153715593	C7KUGACXX_6_7956.sorted.filtered_peak_1609	21	.	2.91690	4.53618	2.12785
chr1	153721777	153722278	C7KUGACXX_6_7956.sorted.filtered_peak_1610	35	.	3.26849	6.07211	3.52697
chr1	153747854	153748743	C7KUGACXX_6_7956.sorted.filtered_peak_1611	43	.	2.94258	6.96967	4.35905
chr1	153755717	153756481	C7KUGACXX_6_7956.sorted.filtered_peak_1612	100	.	4.22317	12.97351	10.03566
chr1	153769713	153769963	C7KUGACXX_6_7956.sorted.filtered_peak_1613	36	.	3.11449	6.19390	3.63319
chr1	153777711	153778274	C7KUGACXX_6_7956.sorted.filtered_peak_1614	40	.	3.22805	6.69729	4.09341
chr1	153895022	153896148	C7KUGACXX_6_7956.sorted.filtered_peak_1615	162	.	3.92287	19.49218	16.29841
chr1	153917548	153918801	C7KUGACXX_6_7956.sorted.filtered_peak_1616	25	.	2.41304	5.01132	2.57802
chr1	153919040	153919378	C7KUGACXX_6_7956.sorted.filtered_peak_1617	42	.	2.78761	6.88641	4.29609
chr1	153930405	153931390	C7KUGACXX_6_7956.sorted.filtered_peak_1618	100	.	3.33922	12.90828	10.00051
chr1	153935828	153936441	C7KUGACXX_6_7956.sorted.filtered_peak_1619	54	.	2.67111	8.15508	5.48445
chr1	153939863	153940466	C7KUGACXX_6_7956.sorted.filtered_peak_1620	39	.	2.62424	6.51751	3.95179
chr1	153949623	153950707	C7KUGACXX_6_7956.sorted.filtered_peak_1621	63	.	3.37914	9.04522	6.36890
chr1	153959279	153959597	C7KUGACXX_6_7956.sorted.filtered_peak_1622	54	.	3.11361	8.19592	5.49733
chr1	153962937	153963608	C7KUGACXX_6_7956.sorted.filtered_peak_1623	124	.	4.34264	15.42747	12.41228
chr1	154130146	154130655	C7KUGACXX_6_7956.sorted.filtered_peak_1624	109	.	4.55784	13.86434	10.90712
chr1	154154530	154155451	C7KUGACXX_6_7956.sorted.filtered_peak_1625	74	.	3.22069	10.28073	7.47750
chr1	154155632	154155900	C7KUGACXX_6_7956.sorted.filtered_peak_1626	46	.	2.77910	7.25773	4.62721
chr1	154192763	154194199	C7KUGACXX_6_7956.sorted.filtered_peak_1627	144	.	3.54599	17.54522	14.47261
chr1	154244542	154245295	C7KUGACXX_6_7956.sorted.filtered_peak_1628	207	.	5.16894	24.14658	20.76787
chr1	154297124	154297532	C7KUGACXX_6_7956.sorted.filtered_peak_1629	31	.	2.44549	5.61675	3.10666
chr1	154300934	154301286	C7KUGACXX_6_7956.sorted.filtered_peak_1630	33	.	2.42799	5.91895	3.38359
chr1	154310064	154310468	C7KUGACXX_6_7956.sorted.filtered_peak_1631	19	.	2.50187	4.32526	1.94053
chr1	154315363	154315708	C7KUGACXX_6_7956.sorted.filtered_peak_1632	43	.	3.08284	6.99952	4.38294
chr1	154325617	154325979	C7KUGACXX_6_7956.sorted.filtered_peak_1633	16	.	2.53808	4.02865	1.67917
chr1	154358902	154359849	C7KUGACXX_6_7956.sorted.filtered_peak_1634	45	.	3.37003	7.19273	4.59897
chr1	154376014	154376343	C7KUGACXX_6_7956.sorted.filtered_peak_1635	21	.	2.28035	4.51341	2.11944
chr1	154377627	154377982	C7KUGACXX_6_7956.sorted.filtered_peak_1636	18	.	2.18852	4.25364	1.89127
chr1	154379773	154380157	C7KUGACXX_6_7956.sorted.filtered_peak_1637	22	.	2.28917	4.65895	2.23166
chr1	154403996	154404627	C7KUGACXX_6_7956.sorted.filtered_peak_1638	77	.	3.70885	10.59516	7.76913
chr1	154417511	154417915	C7KUGACXX_6_7956.sorted.filtered_peak_1639	41	.	3.39378	6.77291	4.17509
chr1	154426352	154426749	C7KUGACXX_6_7956.sorted.filtered_peak_1640	12	.	2.59442	3.58075	1.29078
chr1	154436083	154436474	C7KUGACXX_6_7956.sorted.filtered_peak_1641	24	.	2.66009	4.94879	2.49638
chr1	154452297	154452861	C7KUGACXX_6_7956.sorted.filtered_peak_1642	38	.	3.30853	6.37306	3.82334
chr1	154531042	154532302	C7KUGACXX_6_7956.sorted.filtered_peak_1643	149	.	3.77134	18.08487	14.95315
chr1	154580022	154580846	C7KUGACXX_6_7956.sorted.filtered_peak_1644	94	.	3.55251	12.26950	9.43248
chr1	154581134	154581408	C7KUGACXX_6_7956.sorted.filtered_peak_1645	31	.	2.58420	5.69004	3.15837
chr1	154599799	154600836	C7KUGACXX_6_7956.sorted.filtered_peak_1646	57	.	3.31372	8.42817	5.78402
chr1	154642267	154642727	C7KUGACXX_6_7956.sorted.filtered_peak_1647	30	.	3.23862	5.52392	3.00740
chr1	154720389	154720851	C7KUGACXX_6_7956.sorted.filtered_peak_1648	30	.	2.74870	5.53649	3.03152
chr1	154731705	154732135	C7KUGACXX_6_7956.sorted.filtered_peak_1649	26	.	2.81463	5.12499	2.65820
chr1	154732947	154733360	C7KUGACXX_6_7956.sorted.filtered_peak_1650	16	.	2.49887	3.98300	1.65533
chr1	154763854	154764449	C7KUGACXX_6_7956.sorted.filtered_peak_1651	22	.	2.73875	4.72351	2.28827
chr1	154835954	154836432	C7KUGACXX_6_7956.sorted.filtered_peak_1652	28	.	2.86042	5.32839	2.83344
chr1	154842440	154842970	C7KUGACXX_6_7956.sorted.filtered_peak_1653	14	.	2.39272	3.69542	1.41192
chr1	154908960	154910070	C7KUGACXX_6_7956.sorted.filtered_peak_1654	191	.	4.42357	22.40043	19.10317
chr1	154927672	154928832	C7KUGACXX_6_7956.sorted.filtered_peak_1655	57	.	2.90224	8.42817	5.73554
chr1	154933865	154934904	C7KUGACXX_6_7956.sorted.filtered_peak_1656	62	.	3.14877	8.98696	6.24118
chr1	154946268	154948138	C7KUGACXX_6_7956.sorted.filtered_peak_1657	133	.	3.28912	16.34467	13.33126
chr1	154955322	154956152	C7KUGACXX_6_7956.sorted.filtered_peak_1658	182	.	4.94254	21.54291	18.29095
chr1	154973358	154974145	C7KUGACXX_6_7956.sorted.filtered_peak_1659	48	.	2.50230	7.50090	4.89586
chr1	154974418	154974928	C7KUGACXX_6_7956.sorted.filtered_peak_1660	67	.	2.69911	9.53899	6.78579
chr1	154989896	154990305	C7KUGACXX_6_7956.sorted.filtered_peak_1661	59	.	3.27838	8.65077	5.93915
chr1	155017429	155017710	C7KUGACXX_6_7956.sorted.filtered_peak_1662	19	.	2.64538	4.31113	1.92986
chr1	155023145	155024139	C7KUGACXX_6_7956.sorted.filtered_peak_1663	45	.	2.94122	7.17373	4.55285
chr1	155034011	155034348	C7KUGACXX_6_7956.sorted.filtered_peak_1664	42	.	2.78542	6.79953	4.21547
chr1	155035822	155036566	C7KUGACXX_6_7956.sorted.filtered_peak_1665	51	.	2.98765	7.75171	5.10474
chr1	155043412	155043679	C7KUGACXX_6_7956.sorted.filtered_peak_1666	16	.	2.48356	4.01377	1.66208
chr1	155057225	155058370	C7KUGACXX_6_7956.sorted.filtered_peak_1667	130	.	3.74587	16.12218	13.08503
chr1	155063901	155064415	C7KUGACXX_6_7956.sorted.filtered_peak_1668	24	.	2.72338	4.83855	2.40062
chr1	155107557	155108779	C7KUGACXX_6_7956.sorted.filtered_peak_1669	71	.	3.08963	9.90147	7.13181
chr1	155139958	155140585	C7KUGACXX_6_7956.sorted.filtered_peak_1670	33	.	2.87402	5.84293	3.31745
chr1	155145247	155146311	C7KUGACXX_6_7956.sorted.filtered_peak_1671	76	.	3.04481	10.37233	7.61538
chr1	155163042	155163687	C7KUGACXX_6_7956.sorted.filtered_peak_1672	31	.	2.48462	5.63929	3.13212
chr1	155164217	155164900	C7KUGACXX_6_7956.sorted.filtered_peak_1673	82	.	3.42936	11.05308	8.20033
chr1	155178407	155179203	C7KUGACXX_6_7956.sorted.filtered_peak_1674	41	.	2.99239	6.71870	4.13563
chr1	155196311	155197865	C7KUGACXX_6_7956.sorted.filtered_peak_1675	110	.	3.69251	13.93670	11.03159
chr1	155214129	155214793	C7KUGACXX_6_7956.sorted.filtered_peak_1676	111	.	3.88246	14.15039	11.19537
chr1	155220307	155220973	C7KUGACXX_6_7956.sorted.filtered_peak_1677	43	.	2.95777	6.91352	4.34062
chr1	155231350	155232421	C7KUGACXX_6_7956.sorted.filtered_peak_1678	97	.	3.80345	12.60976	9.75349
chr1	155242910	155243544	C7KUGACXX_6_7956.sorted.filtered_peak_1679	82	.	3.41437	11.07700	8.26980
chr1	155246988	155247880	C7KUGACXX_6_7956.sorted.filtered_peak_1680	38	.	2.65131	6.37858	3.84564
chr1	155278180	155278988	C7KUGACXX_6_7956.sorted.filtered_peak_1681	157	.	4.49401	18.88093	15.72540
chr1	155293146	155294354	C7KUGACXX_6_7956.sorted.filtered_peak_1682	57	.	2.86395	8.45194	5.74462
chr1	155505872	155506426	C7KUGACXX_6_7956.sorted.filtered_peak_1683	54	.	3.53733	8.10696	5.41978
chr1	155532150	155533134	C7KUGACXX_6_7956.sorted.filtered_peak_1684	124	.	4.25451	15.49051	12.49461
chr1	155579437	155580043	C7KUGACXX_6_7956.sorted.filtered_peak_1685	165	.	6.54216	19.73306	16.53176
chr1	155607117	155607427	C7KUGACXX_6_7956.sorted.filtered_peak_1686	43	.	3.68263	7.03219	4.39903
chr1	155622090	155622499	C7KUGACXX_6_7956.sorted.filtered_peak_1687	16	.	2.74620	4.01880	1.66956
chr1	155657961	155659016	C7KUGACXX_6_7956.sorted.filtered_peak_1688	140	.	4.68352	17.12073	14.04212
chr1	155715102	155715614	C7KUGACXX_6_7956.sorted.filtered_peak_1689	84	.	4.76736	11.30214	8.44214
chr1	155826863	155827273	C7KUGACXX_6_7956.sorted.filtered_peak_1690	57	.	2.80151	8.46156	5.76033
chr1	155828842	155830157	C7KUGACXX_6_7956.sorted.filtered_peak_1691	55	.	2.72501	8.17469	5.54681
chr1	155880858	155881665	C7KUGACXX_6_7956.sorted.filtered_peak_1692	41	.	3.10838	6.75817	4.17641
chr1	155903965	155904626	C7KUGACXX_6_7956.sorted.filtered_peak_1693	178	.	5.13126	21.06579	17.82890
chr1	155915980	155916492	C7KUGACXX_6_7956.sorted.filtered_peak_1694	32	.	2.88151	5.73903	3.21093
chr1	155947366	155947696	C7KUGACXX_6_7956.sorted.filtered_peak_1695	27	.	2.32038	5.28159	2.79841
chr1	155959200	155959815	C7KUGACXX_6_7956.sorted.filtered_peak_1696	29	.	3.18484	5.49956	2.99902
chr1	155974721	155974998	C7KUGACXX_6_7956.sorted.filtered_peak_1697	26	.	2.99102	5.11771	2.64633
chr1	155990529	155991165	C7KUGACXX_6_7956.sorted.filtered_peak_1698	63	.	3.84745	9.06432	6.35072
chr1	156023595	156024796	C7KUGACXX_6_7956.sorted.filtered_peak_1699	76	.	3.18246	10.45059	7.66706
chr1	156060475	156061004	C7KUGACXX_6_7956.sorted.filtered_peak_1700	39	.	3.48357	6.53921	3.96638
chr1	156066515	156067305	C7KUGACXX_6_7956.sorted.filtered_peak_1701	69	.	3.42217	9.64083	6.90055
chr1	156075991	156076605	C7KUGACXX_6_7956.sorted.filtered_peak_1702	89	.	3.81766	11.75601	8.90063
chr1	156083873	156084823	C7KUGACXX_6_7956.sorted.filtered_peak_1703	34	.	2.93184	5.93046	3.40036
chr1	156096890	156097333	C7KUGACXX_6_7956.sorted.filtered_peak_1704	94	.	3.87758	12.31550	9.43637
chr1	156115846	156116431	C7KUGACXX_6_7956.sorted.filtered_peak_1705	23	.	2.80981	4.82296	2.39267
chr1	156163276	156164245	C7KUGACXX_6_7956.sorted.filtered_peak_1706	126	.	4.02158	15.59156	12.63240
chr1	156182657	156183149	C7KUGACXX_6_7956.sorted.filtered_peak_1707	54	.	2.24715	8.17542	5.47128
chr1	156186158	156186704	C7KUGACXX_6_7956.sorted.filtered_peak_1708	1830	.	10.30187	188.93149	183.08330
chr1	156192772	156193080	C7KUGACXX_6_7956.sorted.filtered_peak_1709	26	.	2.70581	5.13934	2.66900
chr1	156195261	156195552	C7KUGACXX_6_7956.sorted.filtered_peak_1710	32	.	2.92050	5.75544	3.23616
chr1	156252161	156253053	C7KUGACXX_6_7956.sorted.filtered_peak_1711	129	.	4.17593	15.94745	12.91850
chr1	156265113	156265616	C7KUGACXX_6_7956.sorted.filtered_peak_1712	17	.	2.67120	4.10486	1.75103
chr1	156307662	156308713	C7KUGACXX_6_7956.sorted.filtered_peak_1713	299	.	5.24115	33.71786	29.99941
chr1	156355259	156355679	C7KUGACXX_6_7956.sorted.filtered_peak_1714	19	.	2.65607	4.36957	1.97815
chr1	156426153	156427545	C7KUGACXX_6_7956.sorted.filtered_peak_1715	73	.	3.33241	10.17032	7.37691
chr1	156450472	156450992	C7KUGACXX_6_7956.sorted.filtered_peak_1716	30	.	2.80274	5.47868	3.00010
chr1	156470475	156471378	C7KUGACXX_6_7956.sorted.filtered_peak_1717	86	.	2.82706	11.55727	8.68209
chr1	156474677	156475392	C7KUGACXX_6_7956.sorted.filtered_peak_1718	104	.	3.00066	13.37167	10.42399
chr1	156494340	156494724	C7KUGACXX_6_7956.sorted.filtered_peak_1719	25	.	2.92523	5.05581	2.58883
chr1	156561114	156561850	C7KUGACXX_6_7956.sorted.filtered_peak_1720	40	.	3.17888	6.69129	4.08667
chr1	156571126	156571525	C7KUGACXX_6_7956.sorted.filtered_peak_1721	25	.	2.80425	5.00656	2.55449
chr1	156577971	156578238	C7KUGACXX_6_7956.sorted.filtered_peak_1722	32	.	3.32151	5.77613	3.23278
chr1	156594189	156594461	C7KUGACXX_6_7956.sorted.filtered_peak_1723	14	.	2.45754	3.72838	1.42306
chr1	156595611	156595861	C7KUGACXX_6_7956.sorted.filtered_peak_1724	20	.	2.75762	4.50925	2.09503
chr1	156629772	156630399	C7KUGACXX_6_7956.sorted.filtered_peak_1725	37	.	2.84922	6.35154	3.77133
chr1	156659165	156659572	C7KUGACXX_6_7956.sorted.filtered_peak_1726	31	.	3.14592	5.63661	3.12013
chr1	156695622	156695872	C7KUGACXX_6_7956.sorted.filtered_peak_1727	16	.	2.05207	3.96489	1.62782
chr1	156698152	156699098	C7KUGACXX_6_7956.sorted.filtered_peak_1728	142	.	3.72723	17.33727	14.23439
chr1	156710532	156711491	C7KUGACXX_6_7956.sorted.filtered_peak_1729	201	.	4.16290	23.52306	20.18877
chr1	156721227	156722052	C7KUGACXX_6_7956.sorted.filtered_peak_1730	69	.	3.00685	9.61380	6.90141
chr1	156736554	156737697	C7KUGACXX_6_7956.sorted.filtered_peak_1731	163	.	4.23644	19.47810	16.32991
chr1	156783793	156784098	C7KUGACXX_6_7956.sorted.filtered_peak_1732	15	.	2.08663	3.86429	1.55161
chr1	156786280	156787121	C7KUGACXX_6_7956.sorted.filtered_peak_1733	112	.	3.67061	14.25155	11.28850
chr1	156791628	156791931	C7KUGACXX_6_7956.sorted.filtered_peak_1734	38	.	3.05058	6.40527	3.82839
chr1	156829546	156830508	C7KUGACXX_6_7956.sorted.filtered_peak_1735	32	.	2.76214	5.81274	3.28907
chr1	157060198	157060595	C7KUGACXX_6_7956.sorted.filtered_peak_1736	19	.	2.80885	4.39574	1.99440
chr1	157108046	157108611	C7KUGACXX_6_7956.sorted.filtered_peak_1737	82	.	3.37790	11.01640	8.20453
chr1	157125903	157126217	C7KUGACXX_6_7956.sorted.filtered_peak_1738	29	.	2.93307	5.43750	2.94265
chr1	158083100	158083425	C7KUGACXX_6_7956.sorted.filtered_peak_1739	14	.	2.59886	3.76489	1.45090
chr1	158094780	158095048	C7KUGACXX_6_7956.sorted.filtered_peak_1740	33	.	3.26587	5.85871	3.31857
chr1	158119492	158119793	C7KUGACXX_6_7956.sorted.filtered_peak_1741	36	.	3.10454	6.16707	3.60830
chr1	158173257	158173836	C7KUGACXX_6_7956.sorted.filtered_peak_1742	14	.	2.65311	3.74365	1.42701
chr1	158789131	158789702	C7KUGACXX_6_7956.sorted.filtered_peak_1743	32	.	3.01982	5.75050	3.25020
chr1	158894465	158894762	C7KUGACXX_6_7956.sorted.filtered_peak_1744	26	.	2.92134	5.05831	2.60131
chr1	158900226	158900720	C7KUGACXX_6_7956.sorted.filtered_peak_1745	29	.	2.72740	5.48130	2.98958
chr1	158901081	158901394	C7KUGACXX_6_7956.sorted.filtered_peak_1746	29	.	2.74504	5.40827	2.90955
chr1	158968380	158968749	C7KUGACXX_6_7956.sorted.filtered_peak_1747	41	.	3.38139	6.72356	4.11151
chr1	158978545	158979359	C7KUGACXX_6_7956.sorted.filtered_peak_1748	26	.	2.32381	5.08886	2.63399
chr1	158985248	158985657	C7KUGACXX_6_7956.sorted.filtered_peak_1749	43	.	2.81488	6.99755	4.38712
chr1	159046339	159047647	C7KUGACXX_6_7956.sorted.filtered_peak_1750	128	.	3.85367	15.88035	12.85238
chr1	159750304	159750916	C7KUGACXX_6_7956.sorted.filtered_peak_1751	183	.	4.89587	21.60859	18.32795
chr1	159795952	159796696	C7KUGACXX_6_7956.sorted.filtered_peak_1752	22	.	2.59409	4.67977	2.25015
chr1	159824473	159824811	C7KUGACXX_6_7956.sorted.filtered_peak_1753	33	.	2.99058	5.85728	3.33062
chr1	159880286	159880852	C7KUGACXX_6_7956.sorted.filtered_peak_1754	37	.	2.99053	6.25725	3.71226
chr1	159893406	159893665	C7KUGACXX_6_7956.sorted.filtered_peak_1755	19	.	2.12928	4.28266	1.91908
chr1	159894032	159894494	C7KUGACXX_6_7956.sorted.filtered_peak_1756	16	.	2.09090	4.03422	1.68893
chr1	159895181	159895560	C7KUGACXX_6_7956.sorted.filtered_peak_1757	64	.	2.93861	9.22478	6.47313
chr1	160001237	160002270	C7KUGACXX_6_7956.sorted.filtered_peak_1758	68	.	3.55680	9.55198	6.81988
chr1	160016303	160016733	C7KUGACXX_6_7956.sorted.filtered_peak_1759	29	.	3.06242	5.41430	2.93241
chr1	160040099	160040489	C7KUGACXX_6_7956.sorted.filtered_peak_1760	14	.	2.51576	3.79471	1.49109
chr1	160068298	160069214	C7KUGACXX_6_7956.sorted.filtered_peak_1761	77	.	3.12930	10.55685	7.73455
chr1	160162754	160163161	C7KUGACXX_6_7956.sorted.filtered_peak_1762	14	.	2.51772	3.69289	1.40859
chr1	160175035	160175657	C7KUGACXX_6_7956.sorted.filtered_peak_1763	18	.	2.46105	4.26075	1.89121
chr1	160175830	160176180	C7KUGACXX_6_7956.sorted.filtered_peak_1764	17	.	2.42083	4.12278	1.76315
chr1	160231368	160232902	C7KUGACXX_6_7956.sorted.filtered_peak_1765	97	.	3.51212	12.60439	9.71705
chr1	160254488	160255122	C7KUGACXX_6_7956.sorted.filtered_peak_1766	52	.	3.41012	7.94760	5.26630
chr1	160312752	160313415	C7KUGACXX_6_7956.sorted.filtered_peak_1767	82	.	3.74361	11.09284	8.29382
chr1	160399176	160399729	C7KUGACXX_6_7956.sorted.filtered_peak_1768	21	.	2.45345	4.56332	2.14768
chr1	160407710	160407990	C7KUGACXX_6_7956.sorted.filtered_peak_1769	26	.	2.78196	5.14737	2.67304
chr1	160423309	160423559	C7KUGACXX_6_7956.sorted.filtered_peak_1770	23	.	2.66571	4.82254	2.38580
chr1	160429976	160430378	C7KUGACXX_6_7956.sorted.filtered_peak_1771	16	.	2.35261	3.95904	1.62010
chr1	160430669	160431039	C7KUGACXX_6_7956.sorted.filtered_peak_1772	36	.	2.86200	6.15877	3.60108
chr1	160444129	160444613	C7KUGACXX_6_7956.sorted.filtered_peak_1773	22	.	2.96333	4.67079	2.24294
chr1	160489944	160490253	C7KUGACXX_6_7956.sorted.filtered_peak_1774	20	.	2.45373	4.44911	2.05447
chr1	160492277	160493177	C7KUGACXX_6_7956.sorted.filtered_peak_1775	36	.	2.93362	6.24117	3.67876
chr1	160509848	160510749	C7KUGACXX_6_7956.sorted.filtered_peak_1776	60	.	3.43493	8.81367	6.08317
chr1	160537705	160538404	C7KUGACXX_6_7956.sorted.filtered_peak_1777	92	.	3.64580	12.14764	9.24881
chr1	160576747	160577395	C7KUGACXX_6_7956.sorted.filtered_peak_1778	51	.	3.12560	7.79059	5.15022
chr1	160596844	160597161	C7KUGACXX_6_7956.sorted.filtered_peak_1779	15	.	1.95858	3.81190	1.50256
chr1	160607808	160608209	C7KUGACXX_6_7956.sorted.filtered_peak_1780	34	.	2.36487	6.04053	3.49204
chr1	160611429	160611759	C7KUGACXX_6_7956.sorted.filtered_peak_1781	18	.	1.97447	4.19508	1.83191
chr1	160616722	160617005	C7KUGACXX_6_7956.sorted.filtered_peak_1782	22	.	2.32105	4.68661	2.25770
chr1	160634692	160636189	C7KUGACXX_6_7956.sorted.filtered_peak_1783	26	.	2.61346	5.11718	2.65256
chr1	160642930	160643509	C7KUGACXX_6_7956.sorted.filtered_peak_1784	22	.	2.46458	4.68025	2.25331
chr1	160651286	160651586	C7KUGACXX_6_7956.sorted.filtered_peak_1785	17	.	2.18199	4.05175	1.70408
chr1	160652695	160653481	C7KUGACXX_6_7956.sorted.filtered_peak_1786	60	.	3.13396	8.75265	6.01774
chr1	160681328	160681930	C7KUGACXX_6_7956.sorted.filtered_peak_1787	22	.	2.25568	4.63401	2.20845
chr1	160692554	160692899	C7KUGACXX_6_7956.sorted.filtered_peak_1788	23	.	2.64873	4.79570	2.37207
chr1	160696493	160696950	C7KUGACXX_6_7956.sorted.filtered_peak_1789	24	.	2.71155	4.94338	2.49866
chr1	160708933	160709260	C7KUGACXX_6_7956.sorted.filtered_peak_1790	20	.	2.59029	4.42988	2.02569
chr1	160714175	160714591	C7KUGACXX_6_7956.sorted.filtered_peak_1791	18	.	2.54431	4.25803	1.87859
chr1	160726001	160726515	C7KUGACXX_6_7956.sorted.filtered_peak_1792	37	.	3.13437	6.30213	3.75867
chr1	160737311	160737744	C7KUGACXX_6_7956.sorted.filtered_peak_1793	13	.	2.35964	3.64487	1.35685
chr1	160737960	160738380	C7KUGACXX_6_7956.sorted.filtered_peak_1794	39	.	3.10759	6.54819	3.95149
chr1	160765496	160766162	C7KUGACXX_6_7956.sorted.filtered_peak_1795	44	.	2.98754	7.11293	4.47892
chr1	160807381	160808032	C7KUGACXX_6_7956.sorted.filtered_peak_1796	77	.	3.53415	10.58531	7.76514
chr1	160832238	160832843	C7KUGACXX_6_7956.sorted.filtered_peak_1797	30	.	3.01918	5.50239	3.00255
chr1	160848962	160849216	C7KUGACXX_6_7956.sorted.filtered_peak_1798	17	.	2.68791	4.08010	1.72468
chr1	160960302	160960577	C7KUGACXX_6_7956.sorted.filtered_peak_1799	18	.	2.77167	4.17532	1.81615
chr1	160967187	160967498	C7KUGACXX_6_7956.sorted.filtered_peak_1800	17	.	2.73958	4.13734	1.78089
chr1	160983328	160984229	C7KUGACXX_6_7956.sorted.filtered_peak_1801	44	.	3.45577	7.02522	4.40058
chr1	160990829	160991298	C7KUGACXX_6_7956.sorted.filtered_peak_1802	87	.	4.21609	11.57430	8.71654
chr1	161008508	161008983	C7KUGACXX_6_7956.sorted.filtered_peak_1803	82	.	3.83824	11.14008	8.29918
chr1	161014640	161016174	C7KUGACXX_6_7956.sorted.filtered_peak_1804	75	.	3.01645	10.32671	7.56902
chr1	161038034	161038697	C7KUGACXX_6_7956.sorted.filtered_peak_1805	39	.	2.59361	6.56472	3.98876
chr1	161039206	161039984	C7KUGACXX_6_7956.sorted.filtered_peak_1806	68	.	2.98535	9.61672	6.88055
chr1	161067341	161068148	C7KUGACXX_6_7956.sorted.filtered_peak_1807	26	.	2.51405	5.09940	2.64332
chr1	161087321	161088162	C7KUGACXX_6_7956.sorted.filtered_peak_1808	61	.	3.12489	8.88048	6.16248
chr1	161089490	161089762	C7KUGACXX_6_7956.sorted.filtered_peak_1809	32	.	2.58644	5.73648	3.20882
chr1	161101959	161103068	C7KUGACXX_6_7956.sorted.filtered_peak_1810	108	.	3.74420	13.75056	10.84111
chr1	161123389	161124206	C7KUGACXX_6_7956.sorted.filtered_peak_1811	79	.	3.88582	10.69997	7.90672
chr1	161128910	161129629	C7KUGACXX_6_7956.sorted.filtered_peak_1812	80	.	3.49465	10.83640	8.02007
chr1	161135597	161136530	C7KUGACXX_6_7956.sorted.filtered_peak_1813	137	.	4.13466	16.84194	13.77726
chr1	161146706	161147536	C7KUGACXX_6_7956.sorted.filtered_peak_1814	63	.	3.34787	9.06510	6.36182
chr1	161155103	161155553	C7KUGACXX_6_7956.sorted.filtered_peak_1815	94	.	3.82602	12.33820	9.44120
chr1	161162390	161162884	C7KUGACXX_6_7956.sorted.filtered_peak_1816	16	.	2.46891	3.96903	1.63336
chr1	161171695	161172467	C7KUGACXX_6_7956.sorted.filtered_peak_1817	107	.	3.83764	13.65189	10.73712
chr1	161186735	161186985	C7KUGACXX_6_7956.sorted.filtered_peak_1818	24	.	2.80151	4.87587	2.41720
chr1	161195366	161196065	C7KUGACXX_6_7956.sorted.filtered_peak_1819	150	.	4.12930	18.23694	15.09458
chr1	161197170	161197514	C7KUGACXX_6_7956.sorted.filtered_peak_1820	35	.	2.52380	6.12009	3.56076
chr1	161275797	161276619	C7KUGACXX_6_7956.sorted.filtered_peak_1821	31	.	2.89152	5.63806	3.13132
chr1	161283891	161284815	C7KUGACXX_6_7956.sorted.filtered_peak_1822	60	.	3.55183	8.77409	6.09543
chr1	161321097	161321739	C7KUGACXX_6_7956.sorted.filtered_peak_1823	42	.	3.47001	6.84632	4.24426
chr1	161337714	161338184	C7KUGACXX_6_7956.sorted.filtered_peak_1824	19	.	2.71859	4.32087	1.93924
chr1	161359477	161360386	C7KUGACXX_6_7956.sorted.filtered_peak_1825	115	.	3.80382	14.48312	11.51248
chr1	161368866	161370187	C7KUGACXX_6_7956.sorted.filtered_peak_1826	96	.	3.78282	12.53598	9.65110
chr1	161410191	161410545	C7KUGACXX_6_7956.sorted.filtered_peak_1827	26	.	3.10814	5.10892	2.63117
chr1	161493527	161494317	C7KUGACXX_6_7956.sorted.filtered_peak_1828	90	.	4.86519	11.92752	9.05909
chr1	161500555	161501175	C7KUGACXX_6_7956.sorted.filtered_peak_1829	132	.	5.89215	16.37535	13.28630
chr1	161509690	161510329	C7KUGACXX_6_7956.sorted.filtered_peak_1830	139	.	5.67306	17.02813	13.96244
chr1	161582186	161582753	C7KUGACXX_6_7956.sorted.filtered_peak_1831	175	.	6.79324	20.80149	17.54146
chr1	161591259	161591723	C7KUGACXX_6_7956.sorted.filtered_peak_1832	84	.	4.76083	11.34189	8.48832
chr1	161593114	161593601	C7KUGACXX_6_7956.sorted.filtered_peak_1833	55	.	4.01137	8.22891	5.52047
chr1	161696633	161697704	C7KUGACXX_6_7956.sorted.filtered_peak_1834	23	.	2.36270	4.76458	2.33554
chr1	161708606	161709160	C7KUGACXX_6_7956.sorted.filtered_peak_1835	63	.	3.46742	9.08847	6.34346
chr1	161713914	161714190	C7KUGACXX_6_7956.sorted.filtered_peak_1836	21	.	2.56895	4.58984	2.16746
chr1	161719285	161720313	C7KUGACXX_6_7956.sorted.filtered_peak_1837	82	.	3.74228	11.04974	8.21460
chr1	161735739	161736567	C7KUGACXX_6_7956.sorted.filtered_peak_1838	45	.	3.09444	7.14775	4.52158
chr1	161741907	161742362	C7KUGACXX_6_7956.sorted.filtered_peak_1839	22	.	2.69356	4.64020	2.22028
chr1	161904004	161904263	C7KUGACXX_6_7956.sorted.filtered_peak_1840	17	.	2.64929	4.14066	1.77391
chr1	162122098	162122610	C7KUGACXX_6_7956.sorted.filtered_peak_1841	40	.	3.28884	6.60825	4.01127
chr1	162467436	162468217	C7KUGACXX_6_7956.sorted.filtered_peak_1842	43	.	3.25778	6.96270	4.36140
chr1	162530763	162531843	C7KUGACXX_6_7956.sorted.filtered_peak_1843	97	.	3.62081	12.60095	9.73481
chr1	162792797	162793427	C7KUGACXX_6_7956.sorted.filtered_peak_1844	25	.	3.02758	4.96039	2.53280
chr1	162804825	162805399	C7KUGACXX_6_7956.sorted.filtered_peak_1845	25	.	3.02898	5.03924	2.59889
chr1	163291315	163292101	C7KUGACXX_6_7956.sorted.filtered_peak_1846	135	.	4.17637	16.63355	13.55101
chr1	164527937	164528544	C7KUGACXX_6_7956.sorted.filtered_peak_1847	36	.	3.34944	6.19669	3.63970
chr1	164629647	164630053	C7KUGACXX_6_7956.sorted.filtered_peak_1848	48	.	3.54392	7.51549	4.87501
chr1	165336728	165337158	C7KUGACXX_6_7956.sorted.filtered_peak_1849	19	.	2.71673	4.37571	1.97660
chr1	165362114	165362806	C7KUGACXX_6_7956.sorted.filtered_peak_1850	63	.	3.65261	9.11585	6.39389
chr1	165567142	165567881	C7KUGACXX_6_7956.sorted.filtered_peak_1851	111	.	3.92151	14.10362	11.18016
chr1	165599871	165600627	C7KUGACXX_6_7956.sorted.filtered_peak_1852	188	.	4.79440	22.14665	18.85320
chr1	165667367	165668147	C7KUGACXX_6_7956.sorted.filtered_peak_1853	107	.	4.32356	13.71401	10.76775
chr1	165737706	165738748	C7KUGACXX_6_7956.sorted.filtered_peak_1854	105	.	3.95763	13.48554	10.57079
chr1	165796677	165797219	C7KUGACXX_6_7956.sorted.filtered_peak_1855	31	.	2.81064	5.72539	3.19412
chr1	165797389	165797639	C7KUGACXX_6_7956.sorted.filtered_peak_1856	22	.	2.52786	4.66685	2.23588
chr1	165840697	165841005	C7KUGACXX_6_7956.sorted.filtered_peak_1857	14	.	2.50030	3.79914	1.49393
chr1	166050061	166050389	C7KUGACXX_6_7956.sorted.filtered_peak_1858	17	.	2.74489	4.05086	1.70402
chr1	166459019	166459621	C7KUGACXX_6_7956.sorted.filtered_peak_1859	50	.	3.69795	7.73612	5.06170
chr1	166808368	166809284	C7KUGACXX_6_7956.sorted.filtered_peak_1860	34	.	2.80857	6.03777	3.49956
chr1	166844981	166846069	C7KUGACXX_6_7956.sorted.filtered_peak_1861	127	.	4.17375	15.81079	12.79711
chr1	166879522	166879976	C7KUGACXX_6_7956.sorted.filtered_peak_1862	19	.	2.57533	4.34414	1.95347
chr1	166944610	166945352	C7KUGACXX_6_7956.sorted.filtered_peak_1863	23	.	2.55957	4.73421	2.30865
chr1	167013334	167013635	C7KUGACXX_6_7956.sorted.filtered_peak_1864	27	.	3.03312	5.25899	2.76918
chr1	167059856	167060145	C7KUGACXX_6_7956.sorted.filtered_peak_1865	12	.	2.52410	3.56369	1.27838
chr1	167189237	167190473	C7KUGACXX_6_7956.sorted.filtered_peak_1866	146	.	3.62218	17.79080	14.66343
chr1	167191253	167191735	C7KUGACXX_6_7956.sorted.filtered_peak_1867	34	.	2.30618	6.01597	3.47355
chr1	167233349	167233615	C7KUGACXX_6_7956.sorted.filtered_peak_1868	25	.	2.85883	5.06368	2.59322
chr1	167302407	167302896	C7KUGACXX_6_7956.sorted.filtered_peak_1869	18	.	2.76344	4.20786	1.85121
chr1	167312206	167312487	C7KUGACXX_6_7956.sorted.filtered_peak_1870	14	.	2.66389	3.77506	1.45436
chr1	167370519	167370777	C7KUGACXX_6_7956.sorted.filtered_peak_1871	25	.	3.08581	5.02885	2.55668
chr1	167416703	167417422	C7KUGACXX_6_7956.sorted.filtered_peak_1872	29	.	2.57008	5.42707	2.93534
chr1	167424489	167424888	C7KUGACXX_6_7956.sorted.filtered_peak_1873	17	.	2.23946	4.12375	1.76843
chr1	167443036	167443725	C7KUGACXX_6_7956.sorted.filtered_peak_1874	35	.	3.04611	6.10249	3.54662
chr1	167461237	167462046	C7KUGACXX_6_7956.sorted.filtered_peak_1875	25	.	2.50969	5.02890	2.57000
chr1	167468575	167469039	C7KUGACXX_6_7956.sorted.filtered_peak_1876	29	.	2.60183	5.44555	2.93945
chr1	167469782	167470119	C7KUGACXX_6_7956.sorted.filtered_peak_1877	35	.	2.72652	6.09529	3.55908
chr1	167486789	167487355	C7KUGACXX_6_7956.sorted.filtered_peak_1878	65	.	3.03925	9.27555	6.53807
chr1	167487693	167487955	C7KUGACXX_6_7956.sorted.filtered_peak_1879	45	.	2.75166	7.17988	4.53845
chr1	167502896	167503264	C7KUGACXX_6_7956.sorted.filtered_peak_1880	23	.	2.93240	4.72646	2.30363
chr1	167522627	167523422	C7KUGACXX_6_7956.sorted.filtered_peak_1881	79	.	3.51152	10.69156	7.90141
chr1	167597146	167597753	C7KUGACXX_6_7956.sorted.filtered_peak_1882	48	.	2.70922	7.43195	4.80872
chr1	167599448	167600152	C7KUGACXX_6_7956.sorted.filtered_peak_1883	18	.	2.13633	4.18867	1.81511
chr1	167611496	167611780	C7KUGACXX_6_7956.sorted.filtered_peak_1884	22	.	2.67570	4.68823	2.26750
chr1	167683474	167685005	C7KUGACXX_6_7956.sorted.filtered_peak_1885	48	.	2.68618	7.42640	4.81406
chr1	167690831	167691371	C7KUGACXX_6_7956.sorted.filtered_peak_1886	77	.	3.68347	10.59592	7.78952
chr1	167772658	167772990	C7KUGACXX_6_7956.sorted.filtered_peak_1887	35	.	3.10054	6.16074	3.59629
chr1	167774271	167774837	C7KUGACXX_6_7956.sorted.filtered_peak_1888	27	.	2.82280	5.27248	2.79741
chr1	167905083	167906377	C7KUGACXX_6_7956.sorted.filtered_peak_1889	161	.	3.94674	19.31080	16.17877
chr1	168051495	168051803	C7KUGACXX_6_7956.sorted.filtered_peak_1890	19	.	2.63711	4.28718	1.90583
chr1	168114953	168115337	C7KUGACXX_6_7956.sorted.filtered_peak_1891	33	.	3.22458	5.89115	3.36320
chr1	168147629	168148713	C7KUGACXX_6_7956.sorted.filtered_peak_1892	107	.	4.14255	13.69843	10.75752
chr1	168194929	168195579	C7KUGACXX_6_7956.sorted.filtered_peak_1893	58	.	3.24954	8.54223	5.86986
chr1	168206304	168206865	C7KUGACXX_6_7956.sorted.filtered_peak_1894	37	.	2.93435	6.32009	3.76253
chr1	168256401	168256651	C7KUGACXX_6_7956.sorted.filtered_peak_1895	25	.	3.01347	5.06630	2.58818
chr1	168311953	168312319	C7KUGACXX_6_7956.sorted.filtered_peak_1896	31	.	2.82189	5.63186	3.11650
chr1	168317362	168317717	C7KUGACXX_6_7956.sorted.filtered_peak_1897	17	.	2.77742	4.10549	1.74130
chr1	168329381	168329750	C7KUGACXX_6_7956.sorted.filtered_peak_1898	55	.	3.28178	8.23162	5.53443
chr1	168332282	168332777	C7KUGACXX_6_7956.sorted.filtered_peak_1899	49	.	3.12568	7.58859	4.92769
chr1	168361511	168361826	C7KUGACXX_6_7956.sorted.filtered_peak_1900	30	.	2.95166	5.54519	3.03106
chr1	168368369	168368719	C7KUGACXX_6_7956.sorted.filtered_peak_1901	36	.	3.13083	6.19536	3.64310
chr1	168378138	168378488	C7KUGACXX_6_7956.sorted.filtered_peak_1902	76	.	3.70687	10.47609	7.66112
chr1	168390584	168391059	C7KUGACXX_6_7956.sorted.filtered_peak_1903	84	.	3.83383	11.25134	8.40992
chr1	168409018	168409393	C7KUGACXX_6_7956.sorted.filtered_peak_1904	32	.	2.81976	5.80249	3.28961
chr1	168438973	168439382	C7KUGACXX_6_7956.sorted.filtered_peak_1905	16	.	2.39107	3.95115	1.61999
chr1	168479218	168479707	C7KUGACXX_6_7956.sorted.filtered_peak_1906	15	.	2.43227	3.88568	1.56076
chr1	168489433	168490011	C7KUGACXX_6_7956.sorted.filtered_peak_1907	20	.	2.47696	4.45542	2.08468
chr1	168504775	168505287	C7KUGACXX_6_7956.sorted.filtered_peak_1908	52	.	3.63574	7.88118	5.23366
chr1	168526936	168527226	C7KUGACXX_6_7956.sorted.filtered_peak_1909	21	.	2.66833	4.53978	2.13871
chr1	168688630	168688880	C7KUGACXX_6_7956.sorted.filtered_peak_1910	19	.	2.74016	4.32483	1.94081
chr1	169013573	169013942	C7KUGACXX_6_7956.sorted.filtered_peak_1911	44	.	3.18656	7.08310	4.45573
chr1	169075296	169076052	C7KUGACXX_6_7956.sorted.filtered_peak_1912	43	.	2.96680	6.94409	4.33066
chr1	169108370	169108643	C7KUGACXX_6_7956.sorted.filtered_peak_1913	20	.	2.71877	4.41634	2.01925
chr1	169281416	169281932	C7KUGACXX_6_7956.sorted.filtered_peak_1914	95	.	4.51090	12.40263	9.54123
chr1	169296003	169296433	C7KUGACXX_6_7956.sorted.filtered_peak_1915	12	.	2.55324	3.56356	1.29346
chr1	169336845	169337613	C7KUGACXX_6_7956.sorted.filtered_peak_1916	203	.	4.53308	23.68428	20.32382
chr1	169454446	169455502	C7KUGACXX_6_7956.sorted.filtered_peak_1917	83	.	3.62127	11.15573	8.38295
chr1	169555714	169556059	C7KUGACXX_6_7956.sorted.filtered_peak_1918	12	.	2.44386	3.55555	1.29239
chr1	169570345	169570595	C7KUGACXX_6_7956.sorted.filtered_peak_1919	17	.	2.57246	4.07030	1.71202
chr1	169573836	169574340	C7KUGACXX_6_7956.sorted.filtered_peak_1920	19	.	2.69738	4.35430	1.96842
chr1	169661869	169662603	C7KUGACXX_6_7956.sorted.filtered_peak_1921	29	.	2.56514	5.39579	2.90320
chr1	169681223	169681569	C7KUGACXX_6_7956.sorted.filtered_peak_1922	23	.	2.89308	4.79614	2.35874
chr1	169763673	169764440	C7KUGACXX_6_7956.sorted.filtered_peak_1923	141	.	4.58096	17.20921	14.12827
chr1	169862402	169863628	C7KUGACXX_6_7956.sorted.filtered_peak_1924	148	.	3.64637	17.90328	14.80155
chr1	169878045	169878306	C7KUGACXX_6_7956.sorted.filtered_peak_1925	22	.	2.96225	4.66870	2.24138
chr1	170038146	170038480	C7KUGACXX_6_7956.sorted.filtered_peak_1926	21	.	2.63406	4.56412	2.16414
chr1	170043431	170044281	C7KUGACXX_6_7956.sorted.filtered_peak_1927	179	.	4.65038	21.17889	17.95692
chr1	170500776	170501643	C7KUGACXX_6_7956.sorted.filtered_peak_1928	50	.	3.12144	7.75612	5.09512
chr1	171282804	171283449	C7KUGACXX_6_7956.sorted.filtered_peak_1929	56	.	3.78908	8.36085	5.66966
chr1	171454050	171455508	C7KUGACXX_6_7956.sorted.filtered_peak_1930	114	.	3.79229	14.45237	11.49579
chr1	171614032	171614410	C7KUGACXX_6_7956.sorted.filtered_peak_1931	14	.	2.61358	3.78904	1.47931
chr1	171710932	171711855	C7KUGACXX_6_7956.sorted.filtered_peak_1932	98	.	3.59846	12.70156	9.82309
chr1	171750128	171751135	C7KUGACXX_6_7956.sorted.filtered_peak_1933	226	.	4.82671	26.12197	22.68065
chr1	171786911	171787205	C7KUGACXX_6_7956.sorted.filtered_peak_1934	21	.	2.81179	4.57405	2.16317
chr1	171810248	171811084	C7KUGACXX_6_7956.sorted.filtered_peak_1935	28	.	2.82167	5.30875	2.84925
chr1	172086853	172087317	C7KUGACXX_6_7956.sorted.filtered_peak_1936	18	.	2.72057	4.19676	1.83033
chr1	172150124	172151145	C7KUGACXX_6_7956.sorted.filtered_peak_1937	51	.	3.06273	7.84146	5.18789
chr1	172172485	172172739	C7KUGACXX_6_7956.sorted.filtered_peak_1938	36	.	3.22979	6.22162	3.64604
chr1	172312920	172313180	C7KUGACXX_6_7956.sorted.filtered_peak_1939	19	.	2.57575	4.26349	1.90216
chr1	172327453	172328363	C7KUGACXX_6_7956.sorted.filtered_peak_1940	51	.	3.17912	7.80758	5.13844
chr1	172349873	172350445	C7KUGACXX_6_7956.sorted.filtered_peak_1941	36	.	3.01785	6.21727	3.65834
chr1	172363302	172363568	C7KUGACXX_6_7956.sorted.filtered_peak_1942	43	.	3.23000	7.00414	4.37371
chr1	172412859	172413618	C7KUGACXX_6_7956.sorted.filtered_peak_1943	56	.	3.39183	8.29649	5.61881
chr1	172501275	172502740	C7KUGACXX_6_7956.sorted.filtered_peak_1944	209	.	4.10483	24.28980	20.90168
chr1	172557752	172558349	C7KUGACXX_6_7956.sorted.filtered_peak_1945	30	.	3.18133	5.51625	3.01412
chr1	172608046	172609003	C7KUGACXX_6_7956.sorted.filtered_peak_1946	82	.	3.38890	11.01025	8.20355
chr1	172615981	172616583	C7KUGACXX_6_7956.sorted.filtered_peak_1947	29	.	2.81947	5.43760	2.95148
chr1	172627960	172628382	C7KUGACXX_6_7956.sorted.filtered_peak_1948	52	.	2.82589	7.87963	5.21720
chr1	172631639	172632311	C7KUGACXX_6_7956.sorted.filtered_peak_1949	89	.	3.30815	11.75917	8.91964
chr1	172639658	172640273	C7KUGACXX_6_7956.sorted.filtered_peak_1950	49	.	2.95105	7.59449	4.96083
chr1	172666816	172667141	C7KUGACXX_6_7956.sorted.filtered_peak_1951	16	.	2.21385	3.98377	1.64980
chr1	172668155	172668640	C7KUGACXX_6_7956.sorted.filtered_peak_1952	57	.	2.99232	8.47679	5.76612
chr1	172677531	172678018	C7KUGACXX_6_7956.sorted.filtered_peak_1953	90	.	3.93230	11.87971	9.00102
chr1	172715233	172715898	C7KUGACXX_6_7956.sorted.filtered_peak_1954	41	.	2.97966	6.72627	4.14571
chr1	172788036	172788787	C7KUGACXX_6_7956.sorted.filtered_peak_1955	34	.	3.04100	5.98325	3.45066
chr1	172807574	172808199	C7KUGACXX_6_7956.sorted.filtered_peak_1956	36	.	3.11852	6.20689	3.69776
chr1	172814485	172814775	C7KUGACXX_6_7956.sorted.filtered_peak_1957	11	.	2.50815	3.41216	1.17835
chr1	172863978	172864718	C7KUGACXX_6_7956.sorted.filtered_peak_1958	21	.	2.66791	4.51359	2.10915
chr1	172902991	172903268	C7KUGACXX_6_7956.sorted.filtered_peak_1959	37	.	3.42102	6.28870	3.73044
chr1	173379365	173379865	C7KUGACXX_6_7956.sorted.filtered_peak_1960	30	.	2.98724	5.56085	3.04920
chr1	173398515	173399198	C7KUGACXX_6_7956.sorted.filtered_peak_1961	20	.	2.56769	4.46906	2.07946
chr1	173400413	173400697	C7KUGACXX_6_7956.sorted.filtered_peak_1962	25	.	2.76696	5.02381	2.56833
chr1	173445475	173446877	C7KUGACXX_6_7956.sorted.filtered_peak_1963	78	.	3.36486	10.68161	7.85418
chr1	173683650	173684552	C7KUGACXX_6_7956.sorted.filtered_peak_1964	86	.	3.84344	11.53401	8.69375
chr1	173793088	173794297	C7KUGACXX_6_7956.sorted.filtered_peak_1965	139	.	4.16380	16.98664	13.92383
chr1	173836820	173838084	C7KUGACXX_6_7956.sorted.filtered_peak_1966	167	.	3.62184	19.93977	16.73763
chr1	173990859	173991873	C7KUGACXX_6_7956.sorted.filtered_peak_1967	112	.	4.20216	14.19972	11.28370
chr1	174122620	174122976	C7KUGACXX_6_7956.sorted.filtered_peak_1968	27	.	2.89507	5.17211	2.70095
chr1	174128037	174129117	C7KUGACXX_6_7956.sorted.filtered_peak_1969	92	.	3.34501	12.15841	9.29942
chr1	174739122	174739383	C7KUGACXX_6_7956.sorted.filtered_peak_1970	27	.	3.06836	5.29081	2.79688
chr1	174768498	174769672	C7KUGACXX_6_7956.sorted.filtered_peak_1971	48	.	3.14600	7.43510	4.84254
chr1	174933491	174934034	C7KUGACXX_6_7956.sorted.filtered_peak_1972	36	.	2.52423	6.23725	3.68387
chr1	174937845	174938130	C7KUGACXX_6_7956.sorted.filtered_peak_1973	35	.	2.48811	6.11703	3.55317
chr1	174968279	174969381	C7KUGACXX_6_7956.sorted.filtered_peak_1974	264	.	4.38040	30.09604	26.48481
chr1	174992070	174992960	C7KUGACXX_6_7956.sorted.filtered_peak_1975	122	.	4.27599	15.23225	12.26182
chr1	174998853	174999205	C7KUGACXX_6_7956.sorted.filtered_peak_1976	43	.	3.40276	6.91598	4.31953
chr1	175178234	175179094	C7KUGACXX_6_7956.sorted.filtered_peak_1977	49	.	3.16470	7.55712	4.91249
chr1	175288923	175289311	C7KUGACXX_6_7956.sorted.filtered_peak_1978	19	.	2.67908	4.37835	1.99672
chr1	175440210	175440460	C7KUGACXX_6_7956.sorted.filtered_peak_1979	15	.	2.49797	3.83928	1.53124
chr1	175448728	175449016	C7KUGACXX_6_7956.sorted.filtered_peak_1980	21	.	2.64861	4.60503	2.18331
chr1	175483501	175484274	C7KUGACXX_6_7956.sorted.filtered_peak_1981	38	.	2.98612	6.44018	3.88607
chr1	176175847	176176988	C7KUGACXX_6_7956.sorted.filtered_peak_1982	158	.	4.25238	19.04168	15.86945
chr1	177224339	177224769	C7KUGACXX_6_7956.sorted.filtered_peak_1983	18	.	2.61007	4.24161	1.86653
chr1	177225468	177225869	C7KUGACXX_6_7956.sorted.filtered_peak_1984	16	.	2.53753	3.97779	1.63211
chr1	177353186	177353491	C7KUGACXX_6_7956.sorted.filtered_peak_1985	13	.	2.34757	3.59459	1.30687
chr1	177354984	177355879	C7KUGACXX_6_7956.sorted.filtered_peak_1986	22	.	2.55193	4.68672	2.28713
chr1	177778771	177779205	C7KUGACXX_6_7956.sorted.filtered_peak_1987	21	.	2.93250	4.56903	2.14906
chr1	178511325	178512472	C7KUGACXX_6_7956.sorted.filtered_peak_1988	35	.	2.94869	6.05195	3.51889
chr1	178694176	178694443	C7KUGACXX_6_7956.sorted.filtered_peak_1989	28	.	2.92068	5.35842	2.86393
chr1	178695250	178695519	C7KUGACXX_6_7956.sorted.filtered_peak_1990	13	.	2.41803	3.65838	1.36923
chr1	178994808	178995879	C7KUGACXX_6_7956.sorted.filtered_peak_1991	48	.	3.01700	7.50789	4.88149
chr1	179006093	179006437	C7KUGACXX_6_7956.sorted.filtered_peak_1992	17	.	2.67228	4.09761	1.74817
chr1	179050919	179051610	C7KUGACXX_6_7956.sorted.filtered_peak_1993	24	.	2.59297	4.90717	2.45694
chr1	179090273	179090590	C7KUGACXX_6_7956.sorted.filtered_peak_1994	17	.	2.78553	4.12811	1.76070
chr1	179098851	179099155	C7KUGACXX_6_7956.sorted.filtered_peak_1995	55	.	3.68152	8.19722	5.50611
chr1	179198399	179198865	C7KUGACXX_6_7956.sorted.filtered_peak_1996	30	.	2.93603	5.52298	3.01644
chr1	179262649	179263372	C7KUGACXX_6_7956.sorted.filtered_peak_1997	61	.	3.49509	8.83726	6.11118
chr1	179268097	179268418	C7KUGACXX_6_7956.sorted.filtered_peak_1998	19	.	2.60107	4.29473	1.91391
chr1	179326994	179327244	C7KUGACXX_6_7956.sorted.filtered_peak_1999	12	.	2.58578	3.55675	1.27072
chr1	179334707	179335424	C7KUGACXX_6_7956.sorted.filtered_peak_2000	167	.	4.97522	19.98593	16.78406
[truncated: 24,431 more rows]
