# Supplementary material for: Potential impact of celiac disease genetic risk factors on T cell receptor signaling in gluten-specific CD4+ T cells
Source: Sci Rep. 2021 Apr 29;11:9252. doi: 10.1038/s41598-021-86612-5 (PMC8085175; doi:10.1038/s41598-021-86612-5)
Supplement: Supplementary file 1 — Supplementary Information. [file 41598_2021_86612_MOESM1_ESM.zip › data_supplements_manuscript/dhs_and_peakcalling/macs_peaks/C7KUGACXX_6_7956.sorted.filtered_peaks.xls]

# This file is generated by MACS version 2.2.6
# Command line: callpeak --treatment ./output/C7KUGACXX_6_7956.sorted.filtered.bam --name C7KUGACXX_6_7956.sorted.filtered --outdir ./output --format BAM --gsize hs --broad --nomodel --shift -125 --extsize 250 --bdg
# ARGUMENTS LIST:
# name = C7KUGACXX_6_7956.sorted.filtered
# format = BAM
# ChIP-seq file = ['./output/C7KUGACXX_6_7956.sorted.filtered.bam']
# control file = None
# effective genome size = 2.70e+09
# band width = 300
# model fold = [5, 50]
# qvalue cutoff for narrow/strong regions = 5.00e-02
# qvalue cutoff for broad/weak regions = 1.00e-01
# The maximum gap between significant sites is assigned as the read length/tag size.
# The minimum length of peaks is assigned as the predicted fragment length "d".
# Larger dataset will be scaled towards smaller dataset.
# Range for calculating regional lambda is: 10000 bps
# Broad region calling is on
# Paired-End mode is off

# tag size is determined as 42 bps
# total tags in treatment: 44069657
# tags after filtering in treatment: 44069656
# maximum duplicate tags at the same position in treatment = 1
# Redundant rate in treatment: 0.00
# Sequencing ends will be shifted towards 5' by 125 bp(s)
# d = 250
chr	start	end	length	pileup	-log10(pvalue)	fold_enrichment	-log10(qvalue)	name
chr1	713844	714302	459	41.28	29.10719	8.32133	25.52311	C7KUGACXX_6_7956.sorted.filtered_peak_1
chr1	825745	826015	271	15.62	5.65234	3.26927	3.13200	C7KUGACXX_6_7956.sorted.filtered_peak_2
chr1	840031	840307	277	18.64	5.14090	2.80422	2.67552	C7KUGACXX_6_7956.sorted.filtered_peak_3
chr1	894464	894860	397	38.70	13.99255	3.95363	11.03439	C7KUGACXX_6_7956.sorted.filtered_peak_4
chr1	895721	895970	250	20.38	3.71412	2.20734	1.40863	C7KUGACXX_6_7956.sorted.filtered_peak_5
chr1	901515	902525	1011	20.59	4.54382	2.47891	2.13534	C7KUGACXX_6_7956.sorted.filtered_peak_6
chr1	934385	934634	250	16.79	4.23141	2.57256	1.85892	C7KUGACXX_6_7956.sorted.filtered_peak_7
chr1	948427	949459	1033	29.24	10.34010	3.65857	7.57010	C7KUGACXX_6_7956.sorted.filtered_peak_8
chr1	954533	955423	891	30.43	7.60669	2.87547	4.96135	C7KUGACXX_6_7956.sorted.filtered_peak_9
chr1	976141	976435	295	27.62	7.66324	3.08193	4.99208	C7KUGACXX_6_7956.sorted.filtered_peak_10
chr1	994552	995334	783	24.54	5.45231	2.58219	2.94849	C7KUGACXX_6_7956.sorted.filtered_peak_11
chr1	999479	999943	465	29.71	7.07329	2.77566	4.46092	C7KUGACXX_6_7956.sorted.filtered_peak_12
chr1	1004512	1005070	559	29.39	8.70832	3.20644	6.01221	C7KUGACXX_6_7956.sorted.filtered_peak_13
chr1	1034298	1034966	669	14.72	4.27105	2.71919	1.91199	C7KUGACXX_6_7956.sorted.filtered_peak_14
chr1	1051342	1052297	956	50.78	20.22725	4.31374	17.02354	C7KUGACXX_6_7956.sorted.filtered_peak_15
chr1	1057493	1057981	489	24.84	6.44979	2.85690	3.87698	C7KUGACXX_6_7956.sorted.filtered_peak_16
chr1	1072672	1073460	789	20.90	5.57768	2.80641	3.07338	C7KUGACXX_6_7956.sorted.filtered_peak_17
chr1	1079642	1079891	250	16.00	4.38682	2.69302	1.98845	C7KUGACXX_6_7956.sorted.filtered_peak_18
chr1	1092811	1093547	737	21.59	7.06286	3.28365	4.45300	C7KUGACXX_6_7956.sorted.filtered_peak_19
chr1	1136325	1137136	812	42.49	11.70997	3.22614	8.84132	C7KUGACXX_6_7956.sorted.filtered_peak_20
chr1	1143501	1144047	547	34.11	6.17435	2.40548	3.61319	C7KUGACXX_6_7956.sorted.filtered_peak_21
chr1	1152117	1152752	636	42.40	8.50143	2.57403	5.82699	C7KUGACXX_6_7956.sorted.filtered_peak_22
chr1	1167084	1167824	741	51.45	18.90092	4.06099	15.77137	C7KUGACXX_6_7956.sorted.filtered_peak_23
chr1	1186128	1186684	557	19.42	6.81745	3.39197	4.21102	C7KUGACXX_6_7956.sorted.filtered_peak_24
chr1	1208788	1209647	860	26.63	8.72112	3.39605	6.02816	C7KUGACXX_6_7956.sorted.filtered_peak_25
chr1	1227186	1227478	293	15.73	4.81540	2.87592	2.39637	C7KUGACXX_6_7956.sorted.filtered_peak_26
chr1	1243173	1244297	1125	52.52	14.34947	3.26082	11.38736	C7KUGACXX_6_7956.sorted.filtered_peak_27
chr1	1259716	1260515	800	38.11	13.62029	3.83355	10.69883	C7KUGACXX_6_7956.sorted.filtered_peak_28
chr1	1284434	1285339	906	25.73	6.79449	2.86962	4.22224	C7KUGACXX_6_7956.sorted.filtered_peak_29
chr1	1294686	1295056	371	14.55	3.89450	2.57391	1.56100	C7KUGACXX_6_7956.sorted.filtered_peak_30
chr1	1306834	1307742	909	31.50	5.74687	2.39613	3.20931	C7KUGACXX_6_7956.sorted.filtered_peak_31
chr1	1310488	1311035	548	55.07	18.71170	3.90242	15.55824	C7KUGACXX_6_7956.sorted.filtered_peak_32
chr1	1334423	1335422	1000	45.16	17.74904	4.22961	14.64155	C7KUGACXX_6_7956.sorted.filtered_peak_33
chr1	1342292	1343070	779	29.22	10.60742	3.72125	7.82965	C7KUGACXX_6_7956.sorted.filtered_peak_34
chr1	1376266	1376952	687	15.85	4.93517	2.92259	2.49021	C7KUGACXX_6_7956.sorted.filtered_peak_35
chr1	1406641	1407266	626	29.22	17.08662	5.94861	13.99780	C7KUGACXX_6_7956.sorted.filtered_peak_36
chr1	1446836	1447633	798	39.81	22.97258	6.33478	19.63804	C7KUGACXX_6_7956.sorted.filtered_peak_37
chr1	1509449	1510723	1275	31.62	10.49723	3.46773	7.74456	C7KUGACXX_6_7956.sorted.filtered_peak_38
chr1	1550444	1551326	883	52.64	19.19416	4.19413	16.00165	C7KUGACXX_6_7956.sorted.filtered_peak_39
chr1	1565134	1566163	1030	30.34	9.09431	3.16283	6.41418	C7KUGACXX_6_7956.sorted.filtered_peak_40
chr1	1590307	1590797	491	39.77	26.99468	8.02474	23.48120	C7KUGACXX_6_7956.sorted.filtered_peak_41
chr1	1609204	1609697	494	15.87	5.85007	3.31992	3.32332	C7KUGACXX_6_7956.sorted.filtered_peak_42
chr1	1610040	1610556	517	14.08	4.49316	2.87990	2.09355	C7KUGACXX_6_7956.sorted.filtered_peak_43
chr1	1624498	1624751	254	22.29	10.39963	4.58366	7.56589	C7KUGACXX_6_7956.sorted.filtered_peak_44
chr1	1655602	1656068	467	40.20	27.57590	8.08796	24.03942	C7KUGACXX_6_7956.sorted.filtered_peak_45
chr1	1709762	1710558	797	36.35	9.16783	2.97728	6.42416	C7KUGACXX_6_7956.sorted.filtered_peak_46
chr1	1711667	1712077	411	30.58	6.11298	2.51017	3.55723	C7KUGACXX_6_7956.sorted.filtered_peak_47
chr1	1755502	1755831	330	15.75	4.97507	2.96414	2.51318	C7KUGACXX_6_7956.sorted.filtered_peak_48
chr1	1808020	1808343	324	17.08	4.90329	2.81691	2.46331	C7KUGACXX_6_7956.sorted.filtered_peak_49
chr1	1822406	1823071	666	45.52	15.97023	3.81724	12.96368	C7KUGACXX_6_7956.sorted.filtered_peak_50
chr1	1840180	1840881	702	40.89	15.36518	4.12665	12.33826	C7KUGACXX_6_7956.sorted.filtered_peak_51
chr1	1850441	1851295	855	54.56	19.66376	4.03408	16.47936	C7KUGACXX_6_7956.sorted.filtered_peak_52
chr1	2064573	2065317	745	53.34	23.21540	4.89904	19.87995	C7KUGACXX_6_7956.sorted.filtered_peak_53
chr1	2120875	2121273	399	23.01	5.66187	2.72365	3.14428	C7KUGACXX_6_7956.sorted.filtered_peak_54
chr1	2126080	2126951	872	41.75	12.77392	3.45044	9.87280	C7KUGACXX_6_7956.sorted.filtered_peak_55
chr1	2130594	2130845	252	27.20	5.08557	2.36987	2.61306	C7KUGACXX_6_7956.sorted.filtered_peak_56
chr1	2136365	2137134	770	42.29	15.22773	3.92035	12.22966	C7KUGACXX_6_7956.sorted.filtered_peak_57
chr1	2143964	2144564	601	15.16	4.08030	2.61408	1.72636	C7KUGACXX_6_7956.sorted.filtered_peak_58
chr1	2158964	2159523	560	62.14	20.46130	3.83764	17.24016	C7KUGACXX_6_7956.sorted.filtered_peak_59
chr1	2165881	2166130	250	28.20	5.37406	2.41649	2.86744	C7KUGACXX_6_7956.sorted.filtered_peak_60
chr1	2186857	2187965	1109	23.11	6.63468	3.01195	4.05969	C7KUGACXX_6_7956.sorted.filtered_peak_61
chr1	2221742	2222741	1000	29.21	8.61455	3.11574	5.96041	C7KUGACXX_6_7956.sorted.filtered_peak_62
chr1	2231808	2232868	1061	37.91	10.55957	3.25754	7.72880	C7KUGACXX_6_7956.sorted.filtered_peak_63
chr1	2313070	2313472	403	20.60	6.47616	3.15539	3.90177	C7KUGACXX_6_7956.sorted.filtered_peak_64
chr1	2322681	2323589	909	47.37	18.91046	4.26010	15.77734	C7KUGACXX_6_7956.sorted.filtered_peak_65
chr1	2343839	2344538	700	46.16	13.74169	3.35456	10.82243	C7KUGACXX_6_7956.sorted.filtered_peak_66
chr1	2345710	2346113	404	29.64	4.44504	2.12636	2.04491	C7KUGACXX_6_7956.sorted.filtered_peak_67
chr1	2457569	2458273	705	53.45	15.98023	3.57977	12.91504	C7KUGACXX_6_7956.sorted.filtered_peak_68
chr1	2477529	2478578	1050	36.58	5.71915	2.22285	3.21194	C7KUGACXX_6_7956.sorted.filtered_peak_69
chr1	2479490	2479873	384	34.26	5.41334	2.22787	2.92119	C7KUGACXX_6_7956.sorted.filtered_peak_70
chr1	2480187	2480491	305	41.34	9.43759	2.82946	6.68459	C7KUGACXX_6_7956.sorted.filtered_peak_71
chr1	2487033	2488211	1179	25.41	5.84876	2.63051	3.33849	C7KUGACXX_6_7956.sorted.filtered_peak_72
chr1	2509611	2510140	530	25.87	9.13909	3.61682	6.40878	C7KUGACXX_6_7956.sorted.filtered_peak_73
chr1	2517013	2517459	447	29.07	4.64327	2.18829	2.22624	C7KUGACXX_6_7956.sorted.filtered_peak_74
chr1	2517693	2518443	751	53.95	18.57159	3.93401	15.42833	C7KUGACXX_6_7956.sorted.filtered_peak_75
chr1	2574037	2574853	817	29.17	9.60195	3.55555	6.81584	C7KUGACXX_6_7956.sorted.filtered_peak_76
chr1	3369541	3369837	297	15.70	3.97924	2.53687	1.63283	C7KUGACXX_6_7956.sorted.filtered_peak_77
chr1	3400393	3400713	321	13.97	3.91249	2.61939	1.59221	C7KUGACXX_6_7956.sorted.filtered_peak_78
chr1	3418489	3418775	287	25.15	9.75964	3.95369	6.97272	C7KUGACXX_6_7956.sorted.filtered_peak_79
chr1	3535574	3535839	266	20.48	6.02262	3.01212	3.47065	C7KUGACXX_6_7956.sorted.filtered_peak_80
chr1	3541159	3541739	581	55.79	25.65074	5.24521	22.20994	C7KUGACXX_6_7956.sorted.filtered_peak_81
chr1	3566404	3566857	454	32.52	11.82404	3.86020	8.96508	C7KUGACXX_6_7956.sorted.filtered_peak_82
chr1	3663679	3664089	411	21.19	7.24135	3.40035	4.60712	C7KUGACXX_6_7956.sorted.filtered_peak_83
chr1	3688691	3689604	914	22.89	5.45237	2.66142	2.94966	C7KUGACXX_6_7956.sorted.filtered_peak_84
chr1	3712715	3713355	641	23.09	8.76006	3.72386	6.05511	C7KUGACXX_6_7956.sorted.filtered_peak_85
chr1	3773608	3774308	701	42.37	17.69331	4.48867	14.60412	C7KUGACXX_6_7956.sorted.filtered_peak_86
chr1	3807310	3807947	638	15.97	4.60808	2.78241	2.18705	C7KUGACXX_6_7956.sorted.filtered_peak_87
chr1	3816617	3818100	1484	57.26	18.53083	3.78989	15.36623	C7KUGACXX_6_7956.sorted.filtered_peak_88
chr1	5732407	5732857	451	24.31	6.07504	2.78471	3.52008	C7KUGACXX_6_7956.sorted.filtered_peak_89
chr1	5975911	5976390	480	15.30	4.52710	2.79358	2.12751	C7KUGACXX_6_7956.sorted.filtered_peak_90
chr1	6015712	6016129	418	21.23	6.77465	3.21916	4.17493	C7KUGACXX_6_7956.sorted.filtered_peak_91
chr1	6052093	6052859	767	66.90	29.00291	5.15379	25.41476	C7KUGACXX_6_7956.sorted.filtered_peak_92
chr1	6086190	6086577	388	28.99	7.10210	2.83348	4.47376	C7KUGACXX_6_7956.sorted.filtered_peak_93
chr1	6086875	6087260	386	24.00	4.72119	2.38521	2.29089	C7KUGACXX_6_7956.sorted.filtered_peak_94
chr1	6087467	6087729	263	22.36	4.10081	2.25881	1.74114	C7KUGACXX_6_7956.sorted.filtered_peak_95
chr1	6088025	6088691	667	23.09	4.45815	2.33287	2.06511	C7KUGACXX_6_7956.sorted.filtered_peak_96
chr1	6187821	6188100	280	22.45	7.98727	3.58055	5.29648	C7KUGACXX_6_7956.sorted.filtered_peak_97
chr1	6259425	6259980	556	49.81	22.45563	5.06672	19.14168	C7KUGACXX_6_7956.sorted.filtered_peak_98
chr1	6265120	6265530	411	17.57	3.62827	2.29501	1.35125	C7KUGACXX_6_7956.sorted.filtered_peak_99
chr1	6265976	6266296	321	19.64	4.78796	2.60900	2.35523	C7KUGACXX_6_7956.sorted.filtered_peak_100
chr1	6295665	6296282	618	38.00	14.27426	4.05173	11.30810	C7KUGACXX_6_7956.sorted.filtered_peak_101
chr1	6320042	6320355	314	27.00	9.13910	3.58824	6.37753	C7KUGACXX_6_7956.sorted.filtered_peak_102
chr1	6321074	6321564	491	18.82	4.19556	2.44406	1.82955	C7KUGACXX_6_7956.sorted.filtered_peak_103
chr1	6408155	6408933	779	21.87	6.28818	2.99632	3.72121	C7KUGACXX_6_7956.sorted.filtered_peak_104
chr1	6419047	6419310	264	16.07	4.07306	2.55301	1.71628	C7KUGACXX_6_7956.sorted.filtered_peak_105
chr1	6453068	6454286	1219	39.82	15.25229	4.12187	12.25321	C7KUGACXX_6_7956.sorted.filtered_peak_106
chr1	6520382	6520852	471	29.99	10.25992	3.64981	7.45958	C7KUGACXX_6_7956.sorted.filtered_peak_107
chr1	6525911	6526310	400	20.99	4.38324	2.40104	1.99524	C7KUGACXX_6_7956.sorted.filtered_peak_108
chr1	6535478	6536032	555	19.20	5.59701	2.93384	3.09223	C7KUGACXX_6_7956.sorted.filtered_peak_109
chr1	6550054	6550516	463	18.54	3.99231	2.37993	1.66031	C7KUGACXX_6_7956.sorted.filtered_peak_110
chr1	6605429	6605680	252	15.31	5.10589	3.06548	2.62684	C7KUGACXX_6_7956.sorted.filtered_peak_111
chr1	6614209	6614848	640	27.76	12.30873	4.49189	9.41749	C7KUGACXX_6_7956.sorted.filtered_peak_112
chr1	6639461	6640221	761	29.40	11.20040	3.83918	8.40798	C7KUGACXX_6_7956.sorted.filtered_peak_113
chr1	6661085	6661628	544	39.30	8.94625	2.79444	6.23276	C7KUGACXX_6_7956.sorted.filtered_peak_114
chr1	6662635	6663674	1040	42.24	10.53607	3.04932	7.70334	C7KUGACXX_6_7956.sorted.filtered_peak_115
chr1	6673050	6674063	1014	46.21	16.64262	3.93868	13.58816	C7KUGACXX_6_7956.sorted.filtered_peak_116
chr1	6684765	6685811	1047	22.21	5.92053	2.83688	3.39243	C7KUGACXX_6_7956.sorted.filtered_peak_117
chr1	6761517	6762291	775	29.88	13.16055	4.38883	10.27896	C7KUGACXX_6_7956.sorted.filtered_peak_118
chr1	6844495	6845656	1162	87.30	35.29391	4.83842	31.44742	C7KUGACXX_6_7956.sorted.filtered_peak_119
chr1	7764522	7764898	377	21.94	7.25773	3.33396	4.62808	C7KUGACXX_6_7956.sorted.filtered_peak_120
chr1	7812799	7813090	292	14.79	4.35787	2.76526	1.96879	C7KUGACXX_6_7956.sorted.filtered_peak_121
chr1	7830878	7831590	713	29.73	11.12353	3.77609	8.34643	C7KUGACXX_6_7956.sorted.filtered_peak_122
chr1	7843822	7844464	643	38.39	15.60487	4.39749	12.58286	C7KUGACXX_6_7956.sorted.filtered_peak_123
chr1	7962669	7963074	406	14.14	4.45041	2.85001	2.06204	C7KUGACXX_6_7956.sorted.filtered_peak_124
chr1	7990585	7991462	878	24.02	7.99841	3.43650	5.31003	C7KUGACXX_6_7956.sorted.filtered_peak_125
chr1	8000839	8001162	324	19.63	4.51025	2.51211	2.11247	C7KUGACXX_6_7956.sorted.filtered_peak_126
chr1	8009085	8009610	526	27.41	8.81529	3.40246	6.10313	C7KUGACXX_6_7956.sorted.filtered_peak_127
chr1	8013958	8014787	830	35.29	13.85660	4.18654	10.91388	C7KUGACXX_6_7956.sorted.filtered_peak_128
chr1	8021160	8022369	1210	46.48	18.48942	4.24497	15.35064	C7KUGACXX_6_7956.sorted.filtered_peak_129
chr1	8086112	8086977	866	19.82	4.90605	2.63344	2.47262	C7KUGACXX_6_7956.sorted.filtered_peak_130
chr1	8157427	8157734	308	19.54	6.76388	3.37222	4.15697	C7KUGACXX_6_7956.sorted.filtered_peak_131
chr1	8212741	8213480	740	20.68	7.11365	3.34113	4.51687	C7KUGACXX_6_7956.sorted.filtered_peak_132
chr1	8229793	8230150	358	25.83	11.40210	4.48247	8.52914	C7KUGACXX_6_7956.sorted.filtered_peak_133
chr1	8242198	8242932	735	30.57	13.11861	4.51169	10.17782	C7KUGACXX_6_7956.sorted.filtered_peak_134
chr1	8342982	8343860	879	15.27	5.24804	3.08993	2.79960	C7KUGACXX_6_7956.sorted.filtered_peak_135
chr1	8378102	8378698	597	15.82	4.04693	2.54955	1.70622	C7KUGACXX_6_7956.sorted.filtered_peak_136
chr1	8487794	8488043	250	21.35	5.10597	2.63426	2.63432	C7KUGACXX_6_7956.sorted.filtered_peak_137
chr1	8556058	8556850	793	15.63	5.13752	3.02897	2.67144	C7KUGACXX_6_7956.sorted.filtered_peak_138
chr1	8570272	8570768	497	14.43	4.33619	2.77858	1.94775	C7KUGACXX_6_7956.sorted.filtered_peak_139
chr1	8585539	8586243	705	23.19	6.74988	3.02527	4.18362	C7KUGACXX_6_7956.sorted.filtered_peak_140
chr1	8604998	8605377	380	13.24	3.70492	2.57856	1.39762	C7KUGACXX_6_7956.sorted.filtered_peak_141
chr1	8620699	8621300	602	22.77	7.74327	3.37904	5.11606	C7KUGACXX_6_7956.sorted.filtered_peak_142
chr1	8662697	8662949	253	17.28	5.25297	2.96094	2.76194	C7KUGACXX_6_7956.sorted.filtered_peak_143
chr1	8664101	8664490	390	15.85	4.73228	2.84152	2.30229	C7KUGACXX_6_7956.sorted.filtered_peak_144
chr1	8739334	8739759	426	14.86	4.13777	2.65940	1.77617	C7KUGACXX_6_7956.sorted.filtered_peak_145
chr1	8761293	8761886	594	38.39	14.51253	4.14679	11.51757	C7KUGACXX_6_7956.sorted.filtered_peak_146
chr1	8763124	8763677	554	20.69	3.86922	2.24570	1.54600	C7KUGACXX_6_7956.sorted.filtered_peak_147
chr1	8772409	8773322	914	15.92	5.26231	3.07696	2.77121	C7KUGACXX_6_7956.sorted.filtered_peak_148
chr1	8877284	8878321	1038	33.36	10.95111	3.52089	8.14091	C7KUGACXX_6_7956.sorted.filtered_peak_149
chr1	8908987	8909302	316	14.73	5.07251	3.09693	2.59936	C7KUGACXX_6_7956.sorted.filtered_peak_150
chr1	8918236	8918657	422	16.44	3.88360	2.45232	1.55688	C7KUGACXX_6_7956.sorted.filtered_peak_151
chr1	8937967	8939545	1579	46.49	12.05904	3.07818	9.19610	C7KUGACXX_6_7956.sorted.filtered_peak_152
chr1	8959999	8960364	366	28.44	13.48896	4.85909	10.53838	C7KUGACXX_6_7956.sorted.filtered_peak_153
chr1	8978249	8978578	330	16.77	6.01659	3.30718	3.47653	C7KUGACXX_6_7956.sorted.filtered_peak_154
chr1	9006545	9006867	323	27.55	11.53695	4.30196	8.67037	C7KUGACXX_6_7956.sorted.filtered_peak_155
chr1	9030960	9031330	371	15.14	5.08721	3.05330	2.63182	C7KUGACXX_6_7956.sorted.filtered_peak_156
chr1	9047946	9048427	482	16.82	5.17030	2.94003	2.70386	C7KUGACXX_6_7956.sorted.filtered_peak_157
chr1	9065022	9065463	442	15.35	4.99428	2.99250	2.54436	C7KUGACXX_6_7956.sorted.filtered_peak_158
chr1	9188871	9190031	1161	26.22	7.25394	2.99777	4.63576	C7KUGACXX_6_7956.sorted.filtered_peak_159
chr1	9223772	9224261	490	17.36	5.63737	3.11318	3.11210	C7KUGACXX_6_7956.sorted.filtered_peak_160
chr1	9241373	9241811	439	19.42	5.98939	3.08306	3.43730	C7KUGACXX_6_7956.sorted.filtered_peak_161
chr1	9294312	9295243	932	29.53	8.95011	3.29076	6.22819	C7KUGACXX_6_7956.sorted.filtered_peak_162
chr1	9299831	9300180	350	21.24	4.98457	2.59526	2.52771	C7KUGACXX_6_7956.sorted.filtered_peak_163
chr1	9335675	9335926	252	19.69	5.94187	3.04922	3.38881	C7KUGACXX_6_7956.sorted.filtered_peak_164
chr1	9375515	9375901	387	17.03	5.07389	2.90179	2.60419	C7KUGACXX_6_7956.sorted.filtered_peak_165
chr1	9473644	9473972	329	19.43	5.93519	3.06071	3.38892	C7KUGACXX_6_7956.sorted.filtered_peak_166
chr1	9486294	9486732	439	29.34	6.71908	2.70884	4.12369	C7KUGACXX_6_7956.sorted.filtered_peak_167
chr1	9488687	9489330	644	52.17	22.59038	4.73605	19.28751	C7KUGACXX_6_7956.sorted.filtered_peak_168
chr1	9555206	9555983	778	16.44	5.79413	3.20797	3.29839	C7KUGACXX_6_7956.sorted.filtered_peak_169
chr1	9599153	9599645	493	41.99	20.41844	5.30970	17.19552	C7KUGACXX_6_7956.sorted.filtered_peak_170
chr1	9599828	9600120	293	25.29	7.53040	3.18476	4.87373	C7KUGACXX_6_7956.sorted.filtered_peak_171
chr1	9648388	9649051	664	40.24	15.47644	4.12169	12.47481	C7KUGACXX_6_7956.sorted.filtered_peak_172
chr1	9687093	9687503	411	40.10	11.36420	3.27703	8.51731	C7KUGACXX_6_7956.sorted.filtered_peak_173
chr1	9689033	9690315	1283	31.12	6.15488	2.49878	3.59316	C7KUGACXX_6_7956.sorted.filtered_peak_174
chr1	9712022	9712795	774	29.15	6.40012	2.61468	3.84773	C7KUGACXX_6_7956.sorted.filtered_peak_175
chr1	9777415	9778276	862	30.98	8.48524	3.03536	5.81054	C7KUGACXX_6_7956.sorted.filtered_peak_176
chr1	9784920	9785296	377	18.76	4.20872	2.45431	1.83858	C7KUGACXX_6_7956.sorted.filtered_peak_177
chr1	9788554	9789206	653	20.23	4.45601	2.46282	2.06354	C7KUGACXX_6_7956.sorted.filtered_peak_178
chr1	9860139	9860508	370	17.71	6.52402	3.42969	3.94461	C7KUGACXX_6_7956.sorted.filtered_peak_179
chr1	9883688	9884407	720	28.39	7.99129	3.04917	5.34515	C7KUGACXX_6_7956.sorted.filtered_peak_180
chr1	9970096	9971085	990	63.79	28.80275	5.19303	25.22968	C7KUGACXX_6_7956.sorted.filtered_peak_181
chr1	10002820	10003623	804	27.07	11.39069	4.23388	8.55114	C7KUGACXX_6_7956.sorted.filtered_peak_182
chr1	10092550	10093494	945	51.13	24.53637	5.29566	21.14848	C7KUGACXX_6_7956.sorted.filtered_peak_183
chr1	10134153	10134793	641	17.27	6.47008	3.39728	3.92717	C7KUGACXX_6_7956.sorted.filtered_peak_184
chr1	10230451	10230803	353	22.35	9.74033	4.25520	6.95752	C7KUGACXX_6_7956.sorted.filtered_peak_185
chr1	10269978	10270748	771	36.93	15.01125	4.33511	12.00739	C7KUGACXX_6_7956.sorted.filtered_peak_186
chr1	10276113	10276614	502	14.52	3.66545	2.47436	1.37699	C7KUGACXX_6_7956.sorted.filtered_peak_187
chr1	10368053	10368354	302	18.48	6.00887	3.15496	3.46442	C7KUGACXX_6_7956.sorted.filtered_peak_188
chr1	10458434	10459399	966	43.99	18.81273	4.57198	15.65900	C7KUGACXX_6_7956.sorted.filtered_peak_189
chr1	10490133	10491187	1055	37.91	14.23783	4.02997	11.28817	C7KUGACXX_6_7956.sorted.filtered_peak_190
chr1	10508399	10508648	250	13.84	4.53188	2.92079	2.11680	C7KUGACXX_6_7956.sorted.filtered_peak_191
chr1	10532303	10532848	546	35.46	11.62801	3.59870	8.77270	C7KUGACXX_6_7956.sorted.filtered_peak_192
chr1	10534780	10535495	716	29.65	8.24450	3.05954	5.57027	C7KUGACXX_6_7956.sorted.filtered_peak_193
chr1	10554805	10555650	846	26.64	8.62038	3.42923	5.89720	C7KUGACXX_6_7956.sorted.filtered_peak_194
chr1	10570669	10571594	926	41.11	13.19057	3.65819	10.24246	C7KUGACXX_6_7956.sorted.filtered_peak_195
chr1	10581746	10582077	332	18.17	4.24176	2.49507	1.86794	C7KUGACXX_6_7956.sorted.filtered_peak_196
chr1	10585296	10585640	345	21.99	6.62919	3.11148	4.03954	C7KUGACXX_6_7956.sorted.filtered_peak_197
chr1	10599056	10599346	291	21.90	7.22313	3.34081	4.58600	C7KUGACXX_6_7956.sorted.filtered_peak_198
chr1	10754388	10755288	901	35.73	10.94248	3.47305	8.09269	C7KUGACXX_6_7956.sorted.filtered_peak_199
chr1	10926913	10927377	465	19.27	6.05701	3.10490	3.51214	C7KUGACXX_6_7956.sorted.filtered_peak_200
chr1	11021049	11021394	346	15.04	5.27128	3.15668	2.78257	C7KUGACXX_6_7956.sorted.filtered_peak_201
chr1	11072109	11073445	1337	44.57	19.26673	4.56506	16.10582	C7KUGACXX_6_7956.sorted.filtered_peak_202
chr1	11097670	11097946	277	19.49	8.28505	4.03393	5.56855	C7KUGACXX_6_7956.sorted.filtered_peak_203
chr1	11119722	11120438	717	32.64	10.46717	3.44633	7.69047	C7KUGACXX_6_7956.sorted.filtered_peak_204
chr1	11120908	11121165	258	24.28	5.43450	2.58873	2.93329	C7KUGACXX_6_7956.sorted.filtered_peak_205
chr1	11123149	11123414	266	24.08	5.85066	2.72769	3.31391	C7KUGACXX_6_7956.sorted.filtered_peak_206
chr1	11159419	11160189	771	30.73	12.99890	4.39840	10.08219	C7KUGACXX_6_7956.sorted.filtered_peak_207
chr1	11301812	11302103	292	15.20	5.33343	3.17562	2.83778	C7KUGACXX_6_7956.sorted.filtered_peak_208
chr1	11322288	11323078	791	42.93	20.49535	5.05775	17.29461	C7KUGACXX_6_7956.sorted.filtered_peak_209
chr1	11332875	11333765	891	37.85	15.88268	4.52214	12.84651	C7KUGACXX_6_7956.sorted.filtered_peak_210
chr1	11444424	11444737	314	12.67	3.58090	2.55531	1.31372	C7KUGACXX_6_7956.sorted.filtered_peak_211
chr1	11538879	11539293	415	15.69	4.56387	2.77583	2.15732	C7KUGACXX_6_7956.sorted.filtered_peak_212
chr1	11724025	11725001	977	21.84	7.32280	3.33006	4.70049	C7KUGACXX_6_7956.sorted.filtered_peak_213
chr1	11740880	11741925	1046	33.20	11.49010	3.65982	8.66897	C7KUGACXX_6_7956.sorted.filtered_peak_214
chr1	11753003	11753429	427	17.77	5.89077	3.17230	3.35377	C7KUGACXX_6_7956.sorted.filtered_peak_215
chr1	11779312	11780118	807	20.72	7.49026	3.56362	4.82571	C7KUGACXX_6_7956.sorted.filtered_peak_216
chr1	11790337	11790652	316	16.46	4.09611	2.53465	1.74796	C7KUGACXX_6_7956.sorted.filtered_peak_217
chr1	11795829	11796267	439	28.55	7.89276	3.05166	5.23542	C7KUGACXX_6_7956.sorted.filtered_peak_218
chr1	11865634	11866618	985	51.00	18.30016	3.99279	15.18450	C7KUGACXX_6_7956.sorted.filtered_peak_219
chr1	11898749	11899003	255	18.47	5.73414	3.06689	3.19667	C7KUGACXX_6_7956.sorted.filtered_peak_220
chr1	11954073	11954368	296	17.26	6.73790	3.59317	4.13145	C7KUGACXX_6_7956.sorted.filtered_peak_221
chr1	11967785	11969242	1458	46.13	11.73186	3.11115	8.84590	C7KUGACXX_6_7956.sorted.filtered_peak_222
chr1	11969586	11970256	671	34.99	6.00616	2.32521	3.47521	C7KUGACXX_6_7956.sorted.filtered_peak_223
chr1	11986354	11986812	459	31.81	17.26570	5.66705	14.17546	C7KUGACXX_6_7956.sorted.filtered_peak_224
chr1	11994489	11995376	888	21.97	8.41085	3.63446	5.75543	C7KUGACXX_6_7956.sorted.filtered_peak_225
chr1	12039904	12040778	875	48.73	21.61943	4.71528	18.37774	C7KUGACXX_6_7956.sorted.filtered_peak_226
chr1	12073340	12073885	546	24.26	7.13024	3.08837	4.52773	C7KUGACXX_6_7956.sorted.filtered_peak_227
chr1	12079174	12079934	761	45.61	24.27380	5.59874	20.92672	C7KUGACXX_6_7956.sorted.filtered_peak_228
chr1	12100502	12100967	466	32.14	11.78498	3.92462	8.91064	C7KUGACXX_6_7956.sorted.filtered_peak_229
chr1	12107269	12108027	759	33.44	10.77527	3.56953	7.93892	C7KUGACXX_6_7956.sorted.filtered_peak_230
chr1	12127937	12128315	379	23.13	4.93432	2.47448	2.49793	C7KUGACXX_6_7956.sorted.filtered_peak_231
chr1	12138657	12139034	378	16.81	3.74711	2.37806	1.44940	C7KUGACXX_6_7956.sorted.filtered_peak_232
chr1	12147842	12148549	708	22.43	7.19492	3.25824	4.57735	C7KUGACXX_6_7956.sorted.filtered_peak_233
chr1	12178663	12178912	250	15.39	5.04147	3.02495	2.57022	C7KUGACXX_6_7956.sorted.filtered_peak_234
chr1	12184993	12185244	252	20.40	6.94631	3.37304	4.32311	C7KUGACXX_6_7956.sorted.filtered_peak_235
chr1	12192972	12193452	481	17.84	5.26475	2.90618	2.78604	C7KUGACXX_6_7956.sorted.filtered_peak_236
chr1	12210635	12210994	360	25.57	6.53010	2.84456	3.95204	C7KUGACXX_6_7956.sorted.filtered_peak_237
chr1	12217428	12217678	251	24.70	4.45445	2.27616	2.05948	C7KUGACXX_6_7956.sorted.filtered_peak_238
chr1	12221573	12222246	674	32.07	7.51246	2.76867	4.87300	C7KUGACXX_6_7956.sorted.filtered_peak_239
chr1	12233719	12234111	393	52.00	16.67221	3.75622	13.58365	C7KUGACXX_6_7956.sorted.filtered_peak_240
chr1	12237948	12238566	619	30.19	6.87861	2.73080	4.25694	C7KUGACXX_6_7956.sorted.filtered_peak_241
chr1	12289827	12290573	747	20.26	7.55569	3.51394	4.94363	C7KUGACXX_6_7956.sorted.filtered_peak_242
chr1	12356700	12356975	276	16.20	5.31238	3.06246	2.82955	C7KUGACXX_6_7956.sorted.filtered_peak_243
chr1	12405145	12405721	577	15.79	4.40574	2.69769	2.03206	C7KUGACXX_6_7956.sorted.filtered_peak_244
chr1	12467487	12467783	297	16.24	5.01226	2.93605	2.55292	C7KUGACXX_6_7956.sorted.filtered_peak_245
chr1	12494270	12494691	422	26.04	6.69633	2.88276	4.09402	C7KUGACXX_6_7956.sorted.filtered_peak_246
chr1	12495774	12496195	422	23.36	5.06517	2.51871	2.59817	C7KUGACXX_6_7956.sorted.filtered_peak_247
chr1	12509372	12509904	533	26.37	8.99514	3.49819	6.28376	C7KUGACXX_6_7956.sorted.filtered_peak_248
chr1	12533060	12533613	554	19.59	5.12338	2.72905	2.66505	C7KUGACXX_6_7956.sorted.filtered_peak_249
chr1	12570735	12571196	462	25.30	9.62923	3.84375	6.86572	C7KUGACXX_6_7956.sorted.filtered_peak_250
chr1	12664309	12664684	376	26.19	9.82686	3.84342	7.05080	C7KUGACXX_6_7956.sorted.filtered_peak_251
chr1	12677716	12678444	729	26.90	4.80228	2.30014	2.36267	C7KUGACXX_6_7956.sorted.filtered_peak_252
chr1	12679669	12680189	521	26.20	4.60304	2.26246	2.19544	C7KUGACXX_6_7956.sorted.filtered_peak_253
chr1	12718788	12719257	470	12.97	3.80309	2.64372	1.49340	C7KUGACXX_6_7956.sorted.filtered_peak_254
chr1	14026540	14026827	288	24.86	5.32839	2.53697	2.82728	C7KUGACXX_6_7956.sorted.filtered_peak_255
chr1	14027005	14027429	425	22.44	4.13365	2.26332	1.77477	C7KUGACXX_6_7956.sorted.filtered_peak_256
chr1	14029121	14029771	651	27.24	6.19651	2.65053	3.65543	C7KUGACXX_6_7956.sorted.filtered_peak_257
chr1	14057172	14057869	698	26.24	7.54398	3.09077	4.90794	C7KUGACXX_6_7956.sorted.filtered_peak_258
chr1	14075339	14076111	773	36.75	12.33130	3.61027	9.46019	C7KUGACXX_6_7956.sorted.filtered_peak_259
chr1	15438648	15439183	536	13.85	3.59610	2.48387	1.31862	C7KUGACXX_6_7956.sorted.filtered_peak_260
chr1	15575564	15575991	428	24.27	7.98947	3.40692	5.30821	C7KUGACXX_6_7956.sorted.filtered_peak_261
chr1	15649924	15650389	466	16.28	4.70248	2.79927	2.27507	C7KUGACXX_6_7956.sorted.filtered_peak_262
chr1	15672510	15672815	306	23.96	6.12287	2.81621	3.56811	C7KUGACXX_6_7956.sorted.filtered_peak_263
chr1	15735869	15736537	669	35.69	9.01489	3.00203	6.26617	C7KUGACXX_6_7956.sorted.filtered_peak_264
chr1	15738303	15738826	524	29.25	5.37745	2.37012	2.88364	C7KUGACXX_6_7956.sorted.filtered_peak_265
chr1	15743671	15744369	699	24.36	6.57146	2.90123	4.01872	C7KUGACXX_6_7956.sorted.filtered_peak_266
chr1	15757574	15757884	311	16.32	4.12469	2.55918	1.76495	C7KUGACXX_6_7956.sorted.filtered_peak_267
chr1	15850660	15851830	1171	80.47	24.02628	3.70260	20.64331	C7KUGACXX_6_7956.sorted.filtered_peak_268
chr1	15852920	15853484	565	74.40	20.68836	3.39095	17.45606	C7KUGACXX_6_7956.sorted.filtered_peak_269
chr1	15905451	15906173	723	16.87	6.45019	3.47457	3.88952	C7KUGACXX_6_7956.sorted.filtered_peak_270
chr1	15911140	15911769	630	17.85	7.02690	3.64748	4.41141	C7KUGACXX_6_7956.sorted.filtered_peak_271
chr1	15929810	15930385	576	26.20	12.01908	4.56402	9.15060	C7KUGACXX_6_7956.sorted.filtered_peak_272
chr1	15943440	15944404	965	41.52	14.64040	3.82312	11.68290	C7KUGACXX_6_7956.sorted.filtered_peak_273
chr1	16023595	16023980	386	14.02	4.66031	2.95730	2.23813	C7KUGACXX_6_7956.sorted.filtered_peak_274
chr1	16160748	16162774	2027	55.21	13.09507	2.95139	10.17284	C7KUGACXX_6_7956.sorted.filtered_peak_275
chr1	16173835	16174655	821	54.74	20.60516	4.24836	17.37878	C7KUGACXX_6_7956.sorted.filtered_peak_276
chr1	16175062	16175372	311	26.91	4.19292	2.13248	1.83250	C7KUGACXX_6_7956.sorted.filtered_peak_277
chr1	16245814	16246223	410	24.59	9.84748	4.02359	7.05964	C7KUGACXX_6_7956.sorted.filtered_peak_278
chr1	16275734	16276485	752	47.79	13.89131	3.37428	10.93507	C7KUGACXX_6_7956.sorted.filtered_peak_279
chr1	16291743	16292116	374	24.92	5.80415	2.65693	3.28303	C7KUGACXX_6_7956.sorted.filtered_peak_280
chr1	16292507	16293173	667	26.03	6.94102	2.94572	4.32930	C7KUGACXX_6_7956.sorted.filtered_peak_281
chr1	16301826	16303056	1231	41.75	16.80704	4.24487	13.77536	C7KUGACXX_6_7956.sorted.filtered_peak_282
chr1	16382474	16382918	445	19.93	8.54135	4.01256	5.85212	C7KUGACXX_6_7956.sorted.filtered_peak_283
chr1	16405389	16406042	654	22.84	7.73841	3.37670	5.10919	C7KUGACXX_6_7956.sorted.filtered_peak_284
chr1	16494264	16494621	358	16.23	4.76429	2.83194	2.32423	C7KUGACXX_6_7956.sorted.filtered_peak_285
chr1	16514233	16514643	411	16.43	5.47199	3.10478	2.97704	C7KUGACXX_6_7956.sorted.filtered_peak_286
chr1	16532717	16533720	1004	42.38	14.44054	3.76674	11.48118	C7KUGACXX_6_7956.sorted.filtered_peak_287
chr1	16542765	16543150	386	18.79	3.51900	2.20092	1.25555	C7KUGACXX_6_7956.sorted.filtered_peak_288
chr1	16543770	16544283	514	23.66	6.18801	2.84745	3.63215	C7KUGACXX_6_7956.sorted.filtered_peak_289
chr1	16563173	16564041	869	29.55	11.11432	3.74491	8.34499	C7KUGACXX_6_7956.sorted.filtered_peak_290
chr1	16570515	16571142	628	17.07	4.75980	2.76913	2.32092	C7KUGACXX_6_7956.sorted.filtered_peak_291
chr1	16678439	16679396	958	32.98	13.43809	4.24000	10.51551	C7KUGACXX_6_7956.sorted.filtered_peak_292
chr1	16693296	16694759	1464	58.67	22.15280	4.30115	18.85446	C7KUGACXX_6_7956.sorted.filtered_peak_293
chr1	16747075	16747898	824	16.36	5.24263	3.02788	2.75863	C7KUGACXX_6_7956.sorted.filtered_peak_294
chr1	16766887	16768100	1214	26.75	7.40333	3.01879	4.76966	C7KUGACXX_6_7956.sorted.filtered_peak_295
chr1	16825305	16826138	834	21.90	10.66479	4.50741	7.89867	C7KUGACXX_6_7956.sorted.filtered_peak_296
chr1	16840384	16841075	692	16.75	6.46069	3.49280	3.89052	C7KUGACXX_6_7956.sorted.filtered_peak_297
chr1	16939711	16940428	718	45.52	13.59915	3.47584	10.65220	C7KUGACXX_6_7956.sorted.filtered_peak_298
chr1	16970765	16971426	662	28.21	13.17963	4.64656	10.27961	C7KUGACXX_6_7956.sorted.filtered_peak_299
chr1	17036300	17036667	368	20.50	6.18285	3.06172	3.62434	C7KUGACXX_6_7956.sorted.filtered_peak_300
chr1	17053863	17054260	398	20.04	7.29002	3.50784	4.66302	C7KUGACXX_6_7956.sorted.filtered_peak_301
chr1	17222591	17223332	742	22.53	10.73900	4.56881	7.92778	C7KUGACXX_6_7956.sorted.filtered_peak_302
chr1	17230803	17232078	1276	41.60	13.97738	3.60334	11.04621	C7KUGACXX_6_7956.sorted.filtered_peak_303
chr1	17240162	17241011	850	34.10	16.61162	4.92048	13.58988	C7KUGACXX_6_7956.sorted.filtered_peak_304
chr1	17338002	17338776	775	24.01	7.65926	3.26917	5.02952	C7KUGACXX_6_7956.sorted.filtered_peak_305
chr1	17380256	17380933	678	52.59	24.98577	5.35524	21.57669	C7KUGACXX_6_7956.sorted.filtered_peak_306
chr1	17764090	17764648	559	30.83	6.11583	2.50225	3.55543	C7KUGACXX_6_7956.sorted.filtered_peak_307
chr1	17764883	17765385	503	26.53	4.40501	2.19769	2.02028	C7KUGACXX_6_7956.sorted.filtered_peak_308
chr1	17766048	17766609	562	27.98	5.38050	2.41551	2.88864	C7KUGACXX_6_7956.sorted.filtered_peak_309
chr1	17820666	17821023	358	16.90	6.52217	3.52296	3.93880	C7KUGACXX_6_7956.sorted.filtered_peak_310
chr1	19228919	19229738	820	47.76	19.15849	4.44666	15.98713	C7KUGACXX_6_7956.sorted.filtered_peak_311
chr1	19239664	19239986	323	13.57	3.91558	2.65463	1.57652	C7KUGACXX_6_7956.sorted.filtered_peak_312
chr1	19252972	19253658	687	30.89	8.93484	3.17414	6.22728	C7KUGACXX_6_7956.sorted.filtered_peak_313
chr1	19278466	19278931	466	34.67	7.11593	2.58889	4.49704	C7KUGACXX_6_7956.sorted.filtered_peak_314
chr1	19283129	19283593	465	49.27	15.45161	3.61464	12.43147	C7KUGACXX_6_7956.sorted.filtered_peak_315
chr1	19337608	19337956	349	21.88	6.95748	3.23787	4.34200	C7KUGACXX_6_7956.sorted.filtered_peak_316
chr1	19400978	19401278	301	17.30	4.88500	2.79094	2.44634	C7KUGACXX_6_7956.sorted.filtered_peak_317
chr1	19536335	19537365	1031	44.94	16.44296	3.94800	13.41258	C7KUGACXX_6_7956.sorted.filtered_peak_318
chr1	19567395	19567979	585	14.18	3.93994	2.61761	1.61365	C7KUGACXX_6_7956.sorted.filtered_peak_319
chr1	19577901	19578663	763	37.43	15.78713	4.56096	12.74963	C7KUGACXX_6_7956.sorted.filtered_peak_320
chr1	19638257	19638893	637	36.62	12.37464	3.69230	9.48787	C7KUGACXX_6_7956.sorted.filtered_peak_321
chr1	19717538	19718136	599	31.36	10.87115	3.76677	8.02400	C7KUGACXX_6_7956.sorted.filtered_peak_322
chr1	19789680	19790263	584	24.88	8.07319	3.34761	5.40644	C7KUGACXX_6_7956.sorted.filtered_peak_323
chr1	19803851	19804168	318	20.06	5.10789	2.71283	2.62955	C7KUGACXX_6_7956.sorted.filtered_peak_324
chr1	19811650	19812663	1014	41.22	12.48052	3.46912	9.57371	C7KUGACXX_6_7956.sorted.filtered_peak_325
chr1	19822197	19822918	722	18.61	6.44556	3.31414	3.86982	C7KUGACXX_6_7956.sorted.filtered_peak_326
chr1	19908552	19909238	687	14.60	4.61609	2.89240	2.19954	C7KUGACXX_6_7956.sorted.filtered_peak_327
chr1	19922986	19924384	1399	41.18	13.94373	3.59540	11.02046	C7KUGACXX_6_7956.sorted.filtered_peak_328
chr1	19933358	19933874	517	17.77	5.42747	2.97933	2.93515	C7KUGACXX_6_7956.sorted.filtered_peak_329
chr1	19970606	19970857	252	19.46	5.42404	2.86788	2.91562	C7KUGACXX_6_7956.sorted.filtered_peak_330
chr1	19986278	19986561	284	17.87	4.66339	2.67215	2.24234	C7KUGACXX_6_7956.sorted.filtered_peak_331
chr1	20014883	20015374	492	13.43	3.80463	2.61104	1.48287	C7KUGACXX_6_7956.sorted.filtered_peak_332
chr1	20030922	20031223	302	13.64	4.20822	2.77888	1.84974	C7KUGACXX_6_7956.sorted.filtered_peak_333
chr1	20125967	20126412	446	17.21	4.96107	2.83987	2.50371	C7KUGACXX_6_7956.sorted.filtered_peak_334
chr1	20126777	20127026	250	15.85	4.00595	2.53709	1.65742	C7KUGACXX_6_7956.sorted.filtered_peak_335
chr1	20137848	20138140	293	13.02	4.05143	2.75869	1.69583	C7KUGACXX_6_7956.sorted.filtered_peak_336
chr1	20208448	20209268	821	34.22	13.37186	4.02874	10.47639	C7KUGACXX_6_7956.sorted.filtered_peak_337
chr1	20385040	20385328	289	15.54	5.42895	3.16061	2.95140	C7KUGACXX_6_7956.sorted.filtered_peak_338
chr1	20478617	20479189	573	17.65	5.19265	2.89823	2.71472	C7KUGACXX_6_7956.sorted.filtered_peak_339
chr1	20511864	20512357	494	20.46	4.70104	2.53139	2.28503	C7KUGACXX_6_7956.sorted.filtered_peak_340
chr1	20834229	20835073	845	25.08	9.39556	3.73881	6.67421	C7KUGACXX_6_7956.sorted.filtered_peak_341
chr1	20959706	20960684	979	23.49	6.91707	3.08578	4.31121	C7KUGACXX_6_7956.sorted.filtered_peak_342
chr1	20966447	20966712	266	14.10	4.07763	2.68880	1.72135	C7KUGACXX_6_7956.sorted.filtered_peak_343
chr1	20987604	20988432	829	41.00	16.35425	4.24490	13.33245	C7KUGACXX_6_7956.sorted.filtered_peak_344
chr1	21023030	21023624	595	21.00	6.96786	3.31243	4.34934	C7KUGACXX_6_7956.sorted.filtered_peak_345
chr1	21059428	21059867	440	20.49	5.42216	2.79295	2.92129	C7KUGACXX_6_7956.sorted.filtered_peak_346
chr1	21112670	21114105	1436	51.25	17.13462	3.74615	14.05439	C7KUGACXX_6_7956.sorted.filtered_peak_347
chr1	21258486	21259011	526	14.78	4.18552	2.68269	1.82636	C7KUGACXX_6_7956.sorted.filtered_peak_348
chr1	21318986	21319308	323	13.27	3.83574	2.63602	1.51700	C7KUGACXX_6_7956.sorted.filtered_peak_349
chr1	21348783	21349472	690	28.31	13.29028	4.84935	10.34053	C7KUGACXX_6_7956.sorted.filtered_peak_350
chr1	21502019	21502377	359	25.39	4.46568	2.25971	2.05859	C7KUGACXX_6_7956.sorted.filtered_peak_351
chr1	21502721	21504021	1301	41.45	14.57546	3.66240	11.66498	C7KUGACXX_6_7956.sorted.filtered_peak_352
chr1	21619676	21621433	1758	32.31	6.81263	2.58098	4.23439	C7KUGACXX_6_7956.sorted.filtered_peak_353
chr1	21650930	21651623	694	22.22	6.00495	2.86746	3.46906	C7KUGACXX_6_7956.sorted.filtered_peak_354
chr1	21660508	21661402	895	28.56	8.98541	3.30843	6.29434	C7KUGACXX_6_7956.sorted.filtered_peak_355
chr1	21671890	21672479	590	26.96	8.35088	3.27371	5.66339	C7KUGACXX_6_7956.sorted.filtered_peak_356
chr1	21766323	21766927	605	21.48	9.64170	4.25097	6.89159	C7KUGACXX_6_7956.sorted.filtered_peak_357
chr1	21985864	21986190	327	15.43	3.45139	2.32971	1.20540	C7KUGACXX_6_7956.sorted.filtered_peak_358
chr1	22094717	22095146	430	18.30	6.53848	3.38060	3.96196	C7KUGACXX_6_7956.sorted.filtered_peak_359
chr1	22108692	22109113	422	31.08	5.18217	2.25669	2.71866	C7KUGACXX_6_7956.sorted.filtered_peak_360
chr1	22109419	22110322	904	56.82	20.29490	4.17527	17.06551	C7KUGACXX_6_7956.sorted.filtered_peak_361
chr1	22263813	22264282	470	16.40	4.72913	2.80522	2.29694	C7KUGACXX_6_7956.sorted.filtered_peak_362
chr1	22283498	22284135	638	16.89	5.24915	2.97602	2.76989	C7KUGACXX_6_7956.sorted.filtered_peak_363
chr1	22345543	22346072	530	25.21	12.61182	4.94412	9.71260	C7KUGACXX_6_7956.sorted.filtered_peak_364
chr1	22351482	22352642	1161	40.93	14.10541	3.90309	11.11653	C7KUGACXX_6_7956.sorted.filtered_peak_365
chr1	22366152	22366898	747	28.12	12.15187	4.35920	9.28280	C7KUGACXX_6_7956.sorted.filtered_peak_366
chr1	22378870	22379686	817	38.56	13.31595	3.72514	10.40076	C7KUGACXX_6_7956.sorted.filtered_peak_367
chr1	22379923	22380314	392	22.05	3.89184	2.20228	1.56745	C7KUGACXX_6_7956.sorted.filtered_peak_368
chr1	22778145	22779118	974	31.57	12.03658	4.05282	9.15175	C7KUGACXX_6_7956.sorted.filtered_peak_369
chr1	23212175	23212424	250	13.27	3.63744	2.54404	1.34841	C7KUGACXX_6_7956.sorted.filtered_peak_370
chr1	23290743	23291235	493	12.90	3.78874	2.63769	1.49048	C7KUGACXX_6_7956.sorted.filtered_peak_371
chr1	23345690	23346521	832	35.04	15.37136	4.58136	12.37003	C7KUGACXX_6_7956.sorted.filtered_peak_372
chr1	23426739	23427208	470	21.53	5.69832	2.82396	3.17305	C7KUGACXX_6_7956.sorted.filtered_peak_373
chr1	23429867	23430147	281	21.91	5.93521	2.88718	3.38783	C7KUGACXX_6_7956.sorted.filtered_peak_374
chr1	23445446	23446042	597	16.00	4.61757	2.77810	2.20816	C7KUGACXX_6_7956.sorted.filtered_peak_375
chr1	23474718	23474967	250	12.48	3.74692	2.65367	1.43102	C7KUGACXX_6_7956.sorted.filtered_peak_376
chr1	23494775	23495529	755	21.44	6.09693	2.92776	3.56869	C7KUGACXX_6_7956.sorted.filtered_peak_377
chr1	23669656	23669974	319	26.65	3.70145	2.01091	1.40174	C7KUGACXX_6_7956.sorted.filtered_peak_378
chr1	23670283	23671416	1134	51.80	18.29641	3.95783	15.17013	C7KUGACXX_6_7956.sorted.filtered_peak_379
chr1	23694516	23695759	1244	55.80	22.40168	4.52510	19.09551	C7KUGACXX_6_7956.sorted.filtered_peak_380
chr1	23730511	23730777	267	17.24	5.91883	3.23692	3.37715	C7KUGACXX_6_7956.sorted.filtered_peak_381
chr1	23810762	23811411	650	30.22	11.22521	3.91362	8.38304	C7KUGACXX_6_7956.sorted.filtered_peak_382
chr1	23823398	23823675	278	13.06	4.07192	2.76698	1.71019	C7KUGACXX_6_7956.sorted.filtered_peak_383
chr1	23857667	23858045	379	26.84	6.35097	2.72283	3.78579	C7KUGACXX_6_7956.sorted.filtered_peak_384
chr1	23866264	23866745	482	28.01	11.94940	4.36661	9.07505	C7KUGACXX_6_7956.sorted.filtered_peak_385
chr1	23871180	23871479	300	18.68	4.89550	2.71362	2.44410	C7KUGACXX_6_7956.sorted.filtered_peak_386
chr1	23881223	23881640	418	28.15	6.03345	2.57273	3.49752	C7KUGACXX_6_7956.sorted.filtered_peak_387
chr1	23885938	23886306	369	29.19	6.71238	2.71795	4.11076	C7KUGACXX_6_7956.sorted.filtered_peak_388
chr1	23903921	23904251	331	12.75	3.62497	2.57080	1.34998	C7KUGACXX_6_7956.sorted.filtered_peak_389
chr1	23946163	23946492	330	19.98	5.41621	2.80909	2.93162	C7KUGACXX_6_7956.sorted.filtered_peak_390
chr1	23961536	23961785	250	16.49	5.07879	2.94942	2.60437	C7KUGACXX_6_7956.sorted.filtered_peak_391
chr1	24017943	24018950	1008	28.47	11.47375	4.13700	8.62866	C7KUGACXX_6_7956.sorted.filtered_peak_392
chr1	24069597	24070409	813	25.41	8.29272	3.35549	5.62220	C7KUGACXX_6_7956.sorted.filtered_peak_393
chr1	24098610	24098951	342	19.69	7.56385	3.65417	4.91644	C7KUGACXX_6_7956.sorted.filtered_peak_394
chr1	24104309	24105330	1022	23.06	6.29889	2.93542	3.72119	C7KUGACXX_6_7956.sorted.filtered_peak_395
chr1	24126984	24127607	624	46.84	17.30356	4.00120	14.24353	C7KUGACXX_6_7956.sorted.filtered_peak_396
chr1	24151810	24152112	303	18.85	6.26004	3.22854	3.69247	C7KUGACXX_6_7956.sorted.filtered_peak_397
chr1	24164791	24165049	259	12.78	3.91552	2.71329	1.57435	C7KUGACXX_6_7956.sorted.filtered_peak_398
chr1	24194421	24195159	739	31.48	13.46680	4.30701	10.56859	C7KUGACXX_6_7956.sorted.filtered_peak_399
chr1	24285400	24286908	1509	42.61	14.91405	3.87009	11.91764	C7KUGACXX_6_7956.sorted.filtered_peak_400
chr1	24306382	24307413	1032	45.67	15.90551	3.79060	12.89331	C7KUGACXX_6_7956.sorted.filtered_peak_401
chr1	24438871	24439364	494	14.79	4.61393	2.87259	2.19941	C7KUGACXX_6_7956.sorted.filtered_peak_402
chr1	24476910	24477349	440	16.96	5.60453	3.10697	3.10707	C7KUGACXX_6_7956.sorted.filtered_peak_403
chr1	24525843	24526274	432	20.48	5.72366	2.90247	3.19473	C7KUGACXX_6_7956.sorted.filtered_peak_404
chr1	24528345	24528736	392	15.62	3.54122	2.35642	1.27788	C7KUGACXX_6_7956.sorted.filtered_peak_405
chr1	24604797	24605098	302	12.40	3.69851	2.63669	1.38959	C7KUGACXX_6_7956.sorted.filtered_peak_406
chr1	24648819	24649244	426	20.50	4.41158	2.43321	2.02404	C7KUGACXX_6_7956.sorted.filtered_peak_407
chr1	24717888	24718254	367	15.49	3.59802	2.38703	1.33002	C7KUGACXX_6_7956.sorted.filtered_peak_408
chr1	24718968	24719217	250	16.90	4.26387	2.57957	1.88556	C7KUGACXX_6_7956.sorted.filtered_peak_409
chr1	24739846	24740434	589	27.08	5.87391	2.55797	3.36410	C7KUGACXX_6_7956.sorted.filtered_peak_410
chr1	24741928	24742442	515	39.53	12.96142	3.70202	10.02769	C7KUGACXX_6_7956.sorted.filtered_peak_411
chr1	24807735	24808749	1015	15.31	5.24513	3.10936	2.77042	C7KUGACXX_6_7956.sorted.filtered_peak_412
chr1	24828547	24829655	1109	30.34	7.18219	2.74452	4.57752	C7KUGACXX_6_7956.sorted.filtered_peak_413
chr1	24861471	24862050	580	28.13	7.44817	2.99634	4.78501	C7KUGACXX_6_7956.sorted.filtered_peak_414
chr1	24862919	24863550	632	30.72	8.75899	3.13736	6.06345	C7KUGACXX_6_7956.sorted.filtered_peak_415
chr1	24969034	24970141	1108	55.77	20.75618	4.11119	17.53095	C7KUGACXX_6_7956.sorted.filtered_peak_416
chr1	25022005	25022256	252	16.12	5.96651	3.36876	3.41663	C7KUGACXX_6_7956.sorted.filtered_peak_417
chr1	25071304	25072399	1096	52.41	22.06094	4.48657	18.81803	C7KUGACXX_6_7956.sorted.filtered_peak_418
chr1	25174478	25175340	863	28.19	9.39669	3.44664	6.67808	C7KUGACXX_6_7956.sorted.filtered_peak_419
chr1	25183325	25183796	472	15.09	3.90012	2.53879	1.58134	C7KUGACXX_6_7956.sorted.filtered_peak_420
chr1	25237530	25238101	572	35.56	11.25922	3.50393	8.41891	C7KUGACXX_6_7956.sorted.filtered_peak_421
chr1	25251647	25251905	259	34.58	5.37223	2.21131	2.88123	C7KUGACXX_6_7956.sorted.filtered_peak_422
chr1	25256682	25257197	516	40.92	8.23134	2.60474	5.54723	C7KUGACXX_6_7956.sorted.filtered_peak_423
chr1	25281392	25282036	645	33.35	9.65225	3.23397	6.89620	C7KUGACXX_6_7956.sorted.filtered_peak_424
chr1	25291251	25292228	978	48.96	13.65373	3.21036	10.74933	C7KUGACXX_6_7956.sorted.filtered_peak_425
chr1	25293182	25293509	328	31.18	4.19256	2.02747	1.82898	C7KUGACXX_6_7956.sorted.filtered_peak_426
chr1	25319246	25319505	260	17.93	4.39970	2.56966	2.00879	C7KUGACXX_6_7956.sorted.filtered_peak_427
chr1	25348746	25349759	1014	48.78	14.29089	3.44311	11.31074	C7KUGACXX_6_7956.sorted.filtered_peak_428
chr1	25357181	25357602	422	28.94	5.32211	2.35377	2.84991	C7KUGACXX_6_7956.sorted.filtered_peak_429
chr1	25358575	25359150	576	36.66	8.58441	2.82561	5.88363	C7KUGACXX_6_7956.sorted.filtered_peak_430
chr1	25392379	25392702	324	18.04	4.22454	2.49811	1.84886	C7KUGACXX_6_7956.sorted.filtered_peak_431
chr1	25558582	25559802	1221	25.16	8.06895	3.18890	5.46670	C7KUGACXX_6_7956.sorted.filtered_peak_432
chr1	25565993	25566940	948	31.96	10.03720	3.41573	7.26542	C7KUGACXX_6_7956.sorted.filtered_peak_433
chr1	25573410	25574452	1043	46.21	16.52304	3.94787	13.46299	C7KUGACXX_6_7956.sorted.filtered_peak_434
chr1	25664730	25666002	1273	25.95	11.68954	4.27061	8.89025	C7KUGACXX_6_7956.sorted.filtered_peak_435
chr1	25756619	25757687	1069	46.52	15.66878	3.79581	12.63331	C7KUGACXX_6_7956.sorted.filtered_peak_436
chr1	25762457	25762706	250	17.42	3.73659	2.34301	1.43494	C7KUGACXX_6_7956.sorted.filtered_peak_437
chr1	25869872	25870422	551	20.99	6.36279	3.08185	3.79702	C7KUGACXX_6_7956.sorted.filtered_peak_438
chr1	25876067	25876374	308	17.98	4.86630	2.74714	2.42250	C7KUGACXX_6_7956.sorted.filtered_peak_439
chr1	25889060	25889390	331	17.79	4.66138	2.66197	2.26058	C7KUGACXX_6_7956.sorted.filtered_peak_440
chr1	25934999	25935361	363	18.39	5.75535	3.06613	3.22874	C7KUGACXX_6_7956.sorted.filtered_peak_441
chr1	25942685	25943331	647	27.56	6.26289	2.65402	3.71452	C7KUGACXX_6_7956.sorted.filtered_peak_442
chr1	25968690	25969660	971	24.10	7.12877	3.10206	4.51992	C7KUGACXX_6_7956.sorted.filtered_peak_443
chr1	26002526	26003196	671	20.79	6.19769	3.06228	3.62351	C7KUGACXX_6_7956.sorted.filtered_peak_444
chr1	26031146	26031437	292	12.91	3.78770	2.64036	1.48189	C7KUGACXX_6_7956.sorted.filtered_peak_445
chr1	26101402	26102065	664	18.75	5.75354	3.01805	3.23755	C7KUGACXX_6_7956.sorted.filtered_peak_446
chr1	26123125	26123604	480	20.80	4.52674	2.46495	2.11393	C7KUGACXX_6_7956.sorted.filtered_peak_447
chr1	26146144	26147156	1013	32.01	9.45940	3.25951	6.71039	C7KUGACXX_6_7956.sorted.filtered_peak_448
chr1	26185633	26186533	901	23.63	7.89369	3.39839	5.22868	C7KUGACXX_6_7956.sorted.filtered_peak_449
chr1	26221929	26222291	363	22.79	7.57674	3.38555	4.91859	C7KUGACXX_6_7956.sorted.filtered_peak_450
chr1	26231605	26232302	698	32.28	9.01211	3.13590	6.28799	C7KUGACXX_6_7956.sorted.filtered_peak_451
chr1	26232849	26233330	482	29.50	7.55910	2.91713	4.91238	C7KUGACXX_6_7956.sorted.filtered_peak_452
chr1	26249523	26249973	451	15.86	4.10074	2.56924	1.75502	C7KUGACXX_6_7956.sorted.filtered_peak_453
chr1	26297871	26298412	542	16.64	4.95747	2.87332	2.50571	C7KUGACXX_6_7956.sorted.filtered_peak_454
chr1	26317262	26317746	485	18.94	6.13659	3.16720	3.58347	C7KUGACXX_6_7956.sorted.filtered_peak_455
chr1	26324355	26325175	821	48.40	20.14798	4.38923	16.97623	C7KUGACXX_6_7956.sorted.filtered_peak_456
chr1	26361599	26362802	1204	24.13	6.29329	2.84997	3.72970	C7KUGACXX_6_7956.sorted.filtered_peak_457
chr1	26431287	26431798	512	14.08	3.96636	2.63734	1.63411	C7KUGACXX_6_7956.sorted.filtered_peak_458
chr1	26437459	26438759	1301	36.99	11.82289	3.55920	8.94312	C7KUGACXX_6_7956.sorted.filtered_peak_459
chr1	26452876	26453303	428	28.06	8.74081	3.34415	6.02536	C7KUGACXX_6_7956.sorted.filtered_peak_460
chr1	26471420	26472137	718	17.65	5.85935	3.14216	3.34828	C7KUGACXX_6_7956.sorted.filtered_peak_461
chr1	26496238	26496758	521	22.18	6.67987	3.11970	4.07917	C7KUGACXX_6_7956.sorted.filtered_peak_462
chr1	26560216	26561318	1103	63.43	26.84488	4.80512	23.37651	C7KUGACXX_6_7956.sorted.filtered_peak_463
chr1	26602305	26602987	683	27.94	5.50910	2.44856	3.00781	C7KUGACXX_6_7956.sorted.filtered_peak_464
chr1	26611195	26611824	630	40.55	8.96927	2.77740	6.22856	C7KUGACXX_6_7956.sorted.filtered_peak_465
chr1	26632778	26633782	1005	31.18	11.12196	3.64368	8.33590	C7KUGACXX_6_7956.sorted.filtered_peak_466
chr1	26644199	26644583	385	23.90	4.91887	2.43807	2.48023	C7KUGACXX_6_7956.sorted.filtered_peak_467
chr1	26647877	26648243	367	22.31	5.45393	2.68782	2.96137	C7KUGACXX_6_7956.sorted.filtered_peak_468
chr1	26662689	26663498	810	16.24	5.40270	3.09719	2.90757	C7KUGACXX_6_7956.sorted.filtered_peak_469
chr1	26685316	26685790	475	20.79	5.43460	2.78159	2.92989	C7KUGACXX_6_7956.sorted.filtered_peak_470
chr1	26690351	26691009	659	18.34	4.67227	2.64879	2.24733	C7KUGACXX_6_7956.sorted.filtered_peak_471
chr1	26704518	26705293	776	35.00	13.32496	4.12745	10.38205	C7KUGACXX_6_7956.sorted.filtered_peak_472
chr1	26735220	26735469	250	14.04	3.72748	2.52970	1.43221	C7KUGACXX_6_7956.sorted.filtered_peak_473
chr1	26743594	26743908	315	19.31	6.86884	3.42030	4.26850	C7KUGACXX_6_7956.sorted.filtered_peak_474
chr1	26758329	26759184	856	40.36	21.24892	5.39730	18.03025	C7KUGACXX_6_7956.sorted.filtered_peak_475
chr1	26798303	26799847	1545	42.17	12.43352	3.27925	9.57746	C7KUGACXX_6_7956.sorted.filtered_peak_476
chr1	26826536	26827950	1415	33.99	11.09687	3.57620	8.25704	C7KUGACXX_6_7956.sorted.filtered_peak_477
chr1	26855895	26856601	707	21.63	7.74628	3.50446	5.10285	C7KUGACXX_6_7956.sorted.filtered_peak_478
chr1	26868324	26869066	743	37.55	9.62597	2.99189	6.88318	C7KUGACXX_6_7956.sorted.filtered_peak_479
chr1	26872025	26872447	423	30.39	7.46929	2.85733	4.82155	C7KUGACXX_6_7956.sorted.filtered_peak_480
chr1	26928899	26929171	273	17.97	5.97283	3.20255	3.41943	C7KUGACXX_6_7956.sorted.filtered_peak_481
chr1	26946586	26948067	1482	49.64	17.33686	3.95170	14.22922	C7KUGACXX_6_7956.sorted.filtered_peak_482
chr1	27004034	27004300	267	14.80	5.12088	3.11090	2.64432	C7KUGACXX_6_7956.sorted.filtered_peak_483
chr1	27018795	27019132	338	34.37	4.97481	2.13459	2.51428	C7KUGACXX_6_7956.sorted.filtered_peak_484
chr1	27019460	27019778	319	38.13	6.13420	2.26422	3.60131	C7KUGACXX_6_7956.sorted.filtered_peak_485
chr1	27021857	27022492	636	51.00	10.89984	2.73617	8.09610	C7KUGACXX_6_7956.sorted.filtered_peak_486
chr1	27023407	27023694	288	41.24	5.92299	2.17307	3.38230	C7KUGACXX_6_7956.sorted.filtered_peak_487
chr1	27060562	27060839	278	14.77	4.69424	2.92082	2.25939	C7KUGACXX_6_7956.sorted.filtered_peak_488
chr1	27070328	27071337	1010	33.29	11.04424	3.50666	8.25381	C7KUGACXX_6_7956.sorted.filtered_peak_489
chr1	27113829	27115027	1199	49.35	11.52568	2.90404	8.68570	C7KUGACXX_6_7956.sorted.filtered_peak_490
chr1	27126215	27127127	913	16.27	5.27551	3.03197	2.80392	C7KUGACXX_6_7956.sorted.filtered_peak_491
chr1	27152917	27153644	728	24.18	6.17865	2.81655	3.62075	C7KUGACXX_6_7956.sorted.filtered_peak_492
chr1	27159936	27160592	657	31.99	10.62491	3.54090	7.83786	C7KUGACXX_6_7956.sorted.filtered_peak_493
chr1	27165241	27165732	492	19.72	6.96470	3.43065	4.35059	C7KUGACXX_6_7956.sorted.filtered_peak_494
chr1	27179638	27179903	266	17.22	5.22039	2.94023	2.74456	C7KUGACXX_6_7956.sorted.filtered_peak_495
chr1	27191043	27192090	1048	36.37	14.47207	4.09821	11.53108	C7KUGACXX_6_7956.sorted.filtered_peak_496
chr1	27216406	27217176	771	25.21	8.19902	3.33650	5.53311	C7KUGACXX_6_7956.sorted.filtered_peak_497
chr1	27226524	27227273	750	26.52	11.54858	4.31266	8.71054	C7KUGACXX_6_7956.sorted.filtered_peak_498
chr1	27247732	27248829	1098	40.85	19.60471	5.08243	16.43657	C7KUGACXX_6_7956.sorted.filtered_peak_499
chr1	27319626	27320487	862	17.49	3.91387	2.40503	1.58856	C7KUGACXX_6_7956.sorted.filtered_peak_500
chr1	27371077	27371449	373	24.52	9.51012	3.87261	6.75939	C7KUGACXX_6_7956.sorted.filtered_peak_501
chr1	27372401	27372650	250	16.47	4.63957	2.76325	2.21581	C7KUGACXX_6_7956.sorted.filtered_peak_502
chr1	27429215	27429518	304	20.04	5.90261	3.00673	3.35376	C7KUGACXX_6_7956.sorted.filtered_peak_503
chr1	27438488	27438944	457	17.62	5.52943	3.02911	3.02686	C7KUGACXX_6_7956.sorted.filtered_peak_504
chr1	27463502	27464194	693	21.30	6.06928	2.94559	3.53442	C7KUGACXX_6_7956.sorted.filtered_peak_505
chr1	27481490	27482151	662	30.84	10.78866	3.73911	7.95773	C7KUGACXX_6_7956.sorted.filtered_peak_506
chr1	27524469	27524888	420	12.77	3.91230	2.71049	1.57461	C7KUGACXX_6_7956.sorted.filtered_peak_507
chr1	27560574	27561446	873	52.27	22.61690	4.68047	19.33171	C7KUGACXX_6_7956.sorted.filtered_peak_508
chr1	27648293	27649261	969	33.79	12.64433	3.85491	9.78557	C7KUGACXX_6_7956.sorted.filtered_peak_509
chr1	27668143	27668547	405	22.80	4.83249	2.46900	2.38997	C7KUGACXX_6_7956.sorted.filtered_peak_510
chr1	27668811	27669299	489	22.12	4.48572	2.37687	2.09925	C7KUGACXX_6_7956.sorted.filtered_peak_511
chr1	27669606	27670352	747	27.98	7.33477	2.92821	4.70920	C7KUGACXX_6_7956.sorted.filtered_peak_512
chr1	27686752	27687074	323	19.25	3.36399	2.12839	1.13633	C7KUGACXX_6_7956.sorted.filtered_peak_513
chr1	27692125	27693110	986	24.98	5.81340	2.62932	3.31325	C7KUGACXX_6_7956.sorted.filtered_peak_514
chr1	27718788	27719376	589	25.24	6.37916	2.79479	3.83033	C7KUGACXX_6_7956.sorted.filtered_peak_515
chr1	27810172	27810581	410	12.35	3.46901	2.52634	1.22086	C7KUGACXX_6_7956.sorted.filtered_peak_516
chr1	27816522	27817271	750	58.43	28.71023	5.69917	25.14406	C7KUGACXX_6_7956.sorted.filtered_peak_517
chr1	27894871	27895430	560	29.36	9.04401	3.34265	6.30656	C7KUGACXX_6_7956.sorted.filtered_peak_518
chr1	27930339	27930895	557	31.16	7.22493	2.74341	4.60486	C7KUGACXX_6_7956.sorted.filtered_peak_519
chr1	27944829	27945102	274	22.52	7.08598	3.24874	4.45143	C7KUGACXX_6_7956.sorted.filtered_peak_520
chr1	27958965	27959621	657	26.79	6.57329	2.79542	3.98183	C7KUGACXX_6_7956.sorted.filtered_peak_521
chr1	27970405	27970740	336	16.04	5.02408	2.96151	2.55905	C7KUGACXX_6_7956.sorted.filtered_peak_522
chr1	27985832	27987024	1193	31.57	6.57067	2.57424	3.98688	C7KUGACXX_6_7956.sorted.filtered_peak_523
chr1	27989183	27989845	663	30.85	5.97172	2.46676	3.42315	C7KUGACXX_6_7956.sorted.filtered_peak_524
chr1	27995776	27996057	282	21.97	4.42731	2.37540	2.03249	C7KUGACXX_6_7956.sorted.filtered_peak_525
chr1	27998477	27999137	661	37.37	14.62868	4.20177	11.64598	C7KUGACXX_6_7956.sorted.filtered_peak_526
chr1	28051885	28052649	765	56.57	28.66496	5.73631	25.09280	C7KUGACXX_6_7956.sorted.filtered_peak_527
chr1	28099170	28100067	898	47.33	19.94604	4.66302	16.73484	C7KUGACXX_6_7956.sorted.filtered_peak_528
chr1	28157043	28157761	719	32.19	13.44993	4.43590	10.49342	C7KUGACXX_6_7956.sorted.filtered_peak_529
chr1	28184495	28184856	362	18.14	6.65239	3.45302	4.06006	C7KUGACXX_6_7956.sorted.filtered_peak_530
chr1	28195592	28196166	575	18.31	3.96055	2.38306	1.62985	C7KUGACXX_6_7956.sorted.filtered_peak_531
chr1	28198870	28199369	500	24.52	6.63393	2.94992	4.03691	C7KUGACXX_6_7956.sorted.filtered_peak_532
chr1	28217870	28218707	838	22.97	6.07065	2.83055	3.53922	C7KUGACXX_6_7956.sorted.filtered_peak_533
chr1	28240873	28241781	909	43.80	19.03257	4.61673	15.88532	C7KUGACXX_6_7956.sorted.filtered_peak_534
chr1	28286112	28286848	737	26.96	9.71036	3.66811	6.96907	C7KUGACXX_6_7956.sorted.filtered_peak_535
chr1	28382856	28383328	473	18.79	6.46466	3.32753	3.87318	C7KUGACXX_6_7956.sorted.filtered_peak_536
chr1	28414516	28415457	942	42.22	18.09812	4.67610	14.97552	C7KUGACXX_6_7956.sorted.filtered_peak_537
chr1	28441655	28442036	382	12.65	3.84146	2.68591	1.51390	C7KUGACXX_6_7956.sorted.filtered_peak_538
chr1	28495802	28496160	359	22.37	9.29923	4.06029	6.54911	C7KUGACXX_6_7956.sorted.filtered_peak_539
chr1	28498997	28499528	532	18.07	5.24025	2.88793	2.75620	C7KUGACXX_6_7956.sorted.filtered_peak_540
chr1	28525868	28526830	963	23.61	8.76085	3.67749	6.06368	C7KUGACXX_6_7956.sorted.filtered_peak_541
chr1	28535425	28535853	429	13.89	4.57995	2.93143	2.16634	C7KUGACXX_6_7956.sorted.filtered_peak_542
chr1	28559239	28559720	482	31.43	9.69914	3.34464	6.94876	C7KUGACXX_6_7956.sorted.filtered_peak_543
chr1	28562343	28562879	537	37.52	13.64268	3.95210	10.69445	C7KUGACXX_6_7956.sorted.filtered_peak_544
chr1	28572932	28573244	313	29.12	5.20684	2.32920	2.73081	C7KUGACXX_6_7956.sorted.filtered_peak_545
chr1	28573631	28574143	513	64.47	28.20573	5.06642	24.65281	C7KUGACXX_6_7956.sorted.filtered_peak_546
chr1	28582721	28583016	296	24.46	5.67315	2.64780	3.15644	C7KUGACXX_6_7956.sorted.filtered_peak_547
chr1	28585598	28586322	725	41.92	15.74320	4.02231	12.74129	C7KUGACXX_6_7956.sorted.filtered_peak_548
chr1	28655223	28655828	606	51.92	27.56977	6.12892	24.05356	C7KUGACXX_6_7956.sorted.filtered_peak_549
chr1	28686193	28686446	254	13.97	4.61611	2.94703	2.19322	C7KUGACXX_6_7956.sorted.filtered_peak_550
chr1	28695798	28696608	811	23.37	8.70991	3.76726	5.97251	C7KUGACXX_6_7956.sorted.filtered_peak_551
chr1	28776587	28776919	333	12.47	3.73868	2.65069	1.42416	C7KUGACXX_6_7956.sorted.filtered_peak_552
chr1	28832128	28832868	741	50.41	20.45779	4.51203	17.23233	C7KUGACXX_6_7956.sorted.filtered_peak_553
chr1	28844484	28845547	1064	29.95	10.15308	3.60348	7.36477	C7KUGACXX_6_7956.sorted.filtered_peak_554
chr1	28879108	28880209	1102	39.00	16.44006	4.37738	13.40448	C7KUGACXX_6_7956.sorted.filtered_peak_555
chr1	28907943	28909004	1062	36.52	11.71861	3.52069	8.86831	C7KUGACXX_6_7956.sorted.filtered_peak_556
chr1	28969361	28970169	809	39.54	13.25997	3.72509	10.33617	C7KUGACXX_6_7956.sorted.filtered_peak_557
chr1	28974525	28975683	1159	48.20	18.60540	4.24115	15.45475	C7KUGACXX_6_7956.sorted.filtered_peak_558
chr1	28994924	28996695	1772	29.43	8.84485	3.30134	6.10667	C7KUGACXX_6_7956.sorted.filtered_peak_559
chr1	29062791	29064212	1422	43.61	16.59703	4.02741	13.58160	C7KUGACXX_6_7956.sorted.filtered_peak_560
chr1	29101468	29102127	660	16.23	4.86273	2.87687	2.40891	C7KUGACXX_6_7956.sorted.filtered_peak_561
chr1	29111561	29111881	321	16.72	6.30690	3.44388	3.74691	C7KUGACXX_6_7956.sorted.filtered_peak_562
chr1	29203727	29204061	335	13.93	3.92491	2.62965	1.59965	C7KUGACXX_6_7956.sorted.filtered_peak_563
chr1	29211600	29211971	372	29.76	7.35254	2.84908	4.72157	C7KUGACXX_6_7956.sorted.filtered_peak_564
chr1	29213255	29213821	567	32.89	8.84979	3.02968	6.15829	C7KUGACXX_6_7956.sorted.filtered_peak_565
chr1	29240628	29242090	1463	30.45	8.61188	3.06448	5.93972	C7KUGACXX_6_7956.sorted.filtered_peak_566
chr1	29253098	29253783	686	25.01	8.66352	3.49071	5.98278	C7KUGACXX_6_7956.sorted.filtered_peak_567
chr1	29450661	29451090	430	18.80	5.44856	2.92154	2.94106	C7KUGACXX_6_7956.sorted.filtered_peak_568
chr1	29507645	29508936	1292	47.34	16.16607	3.73255	13.14440	C7KUGACXX_6_7956.sorted.filtered_peak_569
chr1	29529361	29529697	337	24.38	9.40347	3.88001	6.64957	C7KUGACXX_6_7956.sorted.filtered_peak_570
chr1	29557266	29557710	445	30.82	11.41687	3.91280	8.56423	C7KUGACXX_6_7956.sorted.filtered_peak_571
chr1	29562786	29563140	355	18.98	4.64224	2.59042	2.23073	C7KUGACXX_6_7956.sorted.filtered_peak_572
chr1	29586352	29586753	402	17.36	5.25588	2.94592	2.77586	C7KUGACXX_6_7956.sorted.filtered_peak_573
chr1	30161428	30161938	511	15.72	3.75214	2.43983	1.45401	C7KUGACXX_6_7956.sorted.filtered_peak_574
chr1	30184747	30185199	453	23.76	6.66253	2.98460	4.07549	C7KUGACXX_6_7956.sorted.filtered_peak_575
chr1	30192086	30192640	555	14.00	4.53499	2.90601	2.12508	C7KUGACXX_6_7956.sorted.filtered_peak_576
chr1	30265709	30266131	423	12.01	3.42249	2.52809	1.17362	C7KUGACXX_6_7956.sorted.filtered_peak_577
chr1	30663829	30664308	480	20.22	4.84285	2.59780	2.40448	C7KUGACXX_6_7956.sorted.filtered_peak_578
chr1	31190840	31192357	1518	58.68	17.27655	3.45494	14.19057	C7KUGACXX_6_7956.sorted.filtered_peak_579
chr1	31216362	31217078	717	37.61	10.59502	3.20308	7.80022	C7KUGACXX_6_7956.sorted.filtered_peak_580
chr1	31229461	31229977	517	31.64	6.86260	2.63416	4.26689	C7KUGACXX_6_7956.sorted.filtered_peak_581
chr1	31230318	31230700	383	27.40	4.91614	2.31483	2.46329	C7KUGACXX_6_7956.sorted.filtered_peak_582
chr1	31252444	31252696	253	17.37	4.48259	2.63734	2.07719	C7KUGACXX_6_7956.sorted.filtered_peak_583
chr1	31255180	31255505	326	15.59	3.86438	2.49341	1.54347	C7KUGACXX_6_7956.sorted.filtered_peak_584
chr1	31263782	31264031	250	14.32	4.58029	2.90383	2.16508	C7KUGACXX_6_7956.sorted.filtered_peak_585
chr1	31274663	31275048	386	17.07	5.14953	2.92717	2.67563	C7KUGACXX_6_7956.sorted.filtered_peak_586
chr1	31391899	31392162	264	13.56	4.36870	2.86595	1.97312	C7KUGACXX_6_7956.sorted.filtered_peak_587
chr1	31402238	31402800	563	20.04	6.51493	3.20371	3.93979	C7KUGACXX_6_7956.sorted.filtered_peak_588
chr1	31482959	31483278	320	16.56	4.21597	2.58099	1.84752	C7KUGACXX_6_7956.sorted.filtered_peak_589
chr1	31509587	31509956	370	17.92	5.45328	2.97993	2.95418	C7KUGACXX_6_7956.sorted.filtered_peak_590
chr1	31537852	31539042	1191	33.63	12.14735	3.73828	9.31293	C7KUGACXX_6_7956.sorted.filtered_peak_591
chr1	31627469	31628362	894	17.58	5.35132	2.95721	2.87062	C7KUGACXX_6_7956.sorted.filtered_peak_592
chr1	31769287	31770146	860	49.64	22.44805	4.97265	19.14556	C7KUGACXX_6_7956.sorted.filtered_peak_593
chr1	31867493	31867955	463	12.77	3.91452	2.71093	1.57695	C7KUGACXX_6_7956.sorted.filtered_peak_594
chr1	32014252	32015038	787	20.10	6.88288	3.29647	4.31084	C7KUGACXX_6_7956.sorted.filtered_peak_595
chr1	32109957	32110974	1018	54.84	21.80518	4.45657	18.51706	C7KUGACXX_6_7956.sorted.filtered_peak_596
chr1	32170888	32171151	264	22.46	7.01845	3.21883	4.39459	C7KUGACXX_6_7956.sorted.filtered_peak_597
chr1	32234546	32234795	250	20.91	4.71429	2.52427	2.28207	C7KUGACXX_6_7956.sorted.filtered_peak_598
chr1	32253918	32255036	1119	29.76	7.41173	2.86233	4.77411	C7KUGACXX_6_7956.sorted.filtered_peak_599
chr1	32292773	32293118	346	18.82	6.33713	3.27975	3.75214	C7KUGACXX_6_7956.sorted.filtered_peak_600
chr1	32313960	32314494	535	14.04	4.61584	2.93489	2.21248	C7KUGACXX_6_7956.sorted.filtered_peak_601
chr1	32354823	32355374	552	18.59	6.01941	3.15625	3.47021	C7KUGACXX_6_7956.sorted.filtered_peak_602
chr1	32356745	32357150	406	14.59	4.12575	2.67104	1.77277	C7KUGACXX_6_7956.sorted.filtered_peak_603
chr1	32377852	32378388	537	13.00	3.41038	2.45442	1.17844	C7KUGACXX_6_7956.sorted.filtered_peak_604
chr1	32394367	32394647	281	25.13	5.17471	2.46831	2.70751	C7KUGACXX_6_7956.sorted.filtered_peak_605
chr1	32403243	32404367	1125	42.55	7.50370	2.43259	4.84961	C7KUGACXX_6_7956.sorted.filtered_peak_606
chr1	32405357	32405890	534	48.00	8.16869	2.40535	5.48505	C7KUGACXX_6_7956.sorted.filtered_peak_607
chr1	32409491	32410369	879	34.36	8.51206	2.92070	5.80878	C7KUGACXX_6_7956.sorted.filtered_peak_608
chr1	32421621	32422189	569	27.43	9.14059	3.53354	6.38932	C7KUGACXX_6_7956.sorted.filtered_peak_609
chr1	32423337	32423687	351	21.68	5.78466	2.84535	3.25249	C7KUGACXX_6_7956.sorted.filtered_peak_610
chr1	32429711	32430172	462	16.65	6.17829	3.39346	3.62488	C7KUGACXX_6_7956.sorted.filtered_peak_611
chr1	32479032	32479997	966	62.44	26.63643	4.61401	23.18004	C7KUGACXX_6_7956.sorted.filtered_peak_612
chr1	32538228	32539082	855	53.91	23.54222	4.91724	20.19815	C7KUGACXX_6_7956.sorted.filtered_peak_613
chr1	32573376	32574133	758	36.59	13.58315	3.92840	10.66525	C7KUGACXX_6_7956.sorted.filtered_peak_614
chr1	32644996	32646009	1014	56.02	24.28486	4.78989	20.92897	C7KUGACXX_6_7956.sorted.filtered_peak_615
chr1	32666053	32666567	515	25.06	4.94403	2.40760	2.49021	C7KUGACXX_6_7956.sorted.filtered_peak_616
chr1	32671142	32671408	267	27.03	7.16075	2.95641	4.52917	C7KUGACXX_6_7956.sorted.filtered_peak_617
chr1	32687525	32688234	710	33.77	14.80392	4.60774	11.80461	C7KUGACXX_6_7956.sorted.filtered_peak_618
chr1	32705955	32707047	1093	13.28	4.03711	2.73150	1.69477	C7KUGACXX_6_7956.sorted.filtered_peak_619
chr1	32715544	32716417	874	31.63	6.82610	2.61588	4.23965	C7KUGACXX_6_7956.sorted.filtered_peak_620
chr1	32739052	32739719	668	18.30	5.61801	3.01205	3.10809	C7KUGACXX_6_7956.sorted.filtered_peak_621
chr1	32757230	32758216	987	36.65	14.12370	4.13805	11.15460	C7KUGACXX_6_7956.sorted.filtered_peak_622
chr1	32785700	32786167	468	23.15	8.41537	3.66265	5.70256	C7KUGACXX_6_7956.sorted.filtered_peak_623
chr1	32816678	32817400	723	38.33	14.94637	4.20349	11.95142	C7KUGACXX_6_7956.sorted.filtered_peak_624
chr1	32837874	32838136	263	17.48	6.00384	3.26228	3.44759	C7KUGACXX_6_7956.sorted.filtered_peak_625
chr1	32859821	32860547	727	50.86	24.40801	5.29316	21.02199	C7KUGACXX_6_7956.sorted.filtered_peak_626
chr1	32966079	32966346	268	14.43	4.88836	3.03691	2.43401	C7KUGACXX_6_7956.sorted.filtered_peak_627
chr1	33093136	33093514	379	16.44	5.93803	3.32421	3.39591	C7KUGACXX_6_7956.sorted.filtered_peak_628
chr1	33115826	33117151	1326	48.63	17.67393	4.01337	14.58313	C7KUGACXX_6_7956.sorted.filtered_peak_629
chr1	33167780	33168085	306	13.43	4.29284	2.84100	1.90559	C7KUGACXX_6_7956.sorted.filtered_peak_630
chr1	33177810	33178219	410	19.36	7.81387	3.80153	5.15001	C7KUGACXX_6_7956.sorted.filtered_peak_631
chr1	33219298	33219950	653	18.22	4.68998	2.66113	2.26678	C7KUGACXX_6_7956.sorted.filtered_peak_632
chr1	33252498	33252781	284	17.60	6.57150	3.49240	3.97295	C7KUGACXX_6_7956.sorted.filtered_peak_633
chr1	33264462	33265430	969	28.43	10.36319	3.74916	7.58611	C7KUGACXX_6_7956.sorted.filtered_peak_634
chr1	33266711	33267116	406	23.02	6.96959	3.12642	4.36990	C7KUGACXX_6_7956.sorted.filtered_peak_635
chr1	33282620	33283658	1039	38.96	12.63657	3.47474	9.77296	C7KUGACXX_6_7956.sorted.filtered_peak_636
chr1	33429879	33430840	962	33.64	9.71841	3.18074	6.97493	C7KUGACXX_6_7956.sorted.filtered_peak_637
chr1	33446446	33447162	717	23.34	6.89483	3.04748	4.31555	C7KUGACXX_6_7956.sorted.filtered_peak_638
chr1	33457893	33458572	680	19.75	4.87990	2.64118	2.43137	C7KUGACXX_6_7956.sorted.filtered_peak_639
chr1	33490224	33490585	362	14.11	4.37161	2.81649	1.99068	C7KUGACXX_6_7956.sorted.filtered_peak_640
chr1	33502355	33502872	518	38.43	17.85331	4.96683	14.74043	C7KUGACXX_6_7956.sorted.filtered_peak_641
chr1	33511222	33511950	729	22.60	7.93440	3.45711	5.29591	C7KUGACXX_6_7956.sorted.filtered_peak_642
chr1	33546331	33547041	711	25.99	8.05327	3.27571	5.37585	C7KUGACXX_6_7956.sorted.filtered_peak_643
chr1	33564775	33565556	782	31.37	10.63659	3.65821	7.82006	C7KUGACXX_6_7956.sorted.filtered_peak_644
chr1	33592487	33593401	915	57.14	23.47553	4.45362	20.14954	C7KUGACXX_6_7956.sorted.filtered_peak_645
chr1	33646335	33647099	765	23.44	5.79630	2.72346	3.28326	C7KUGACXX_6_7956.sorted.filtered_peak_646
chr1	33647471	33647809	339	22.63	5.46192	2.67662	2.96413	C7KUGACXX_6_7956.sorted.filtered_peak_647
chr1	33761133	33761382	250	17.89	6.43112	3.39230	3.84870	C7KUGACXX_6_7956.sorted.filtered_peak_648
chr1	33815299	33815926	628	35.26	11.24778	3.52650	8.40670	C7KUGACXX_6_7956.sorted.filtered_peak_649
chr1	33833400	33833659	260	17.91	4.97667	2.80189	2.51269	C7KUGACXX_6_7956.sorted.filtered_peak_650
chr1	33896548	33896943	396	25.45	8.64953	3.52316	5.92980	C7KUGACXX_6_7956.sorted.filtered_peak_651
chr1	33937833	33938252	420	29.24	8.90531	3.31657	6.17188	C7KUGACXX_6_7956.sorted.filtered_peak_652
chr1	34098765	34099024	260	16.60	5.17788	2.97938	2.69823	C7KUGACXX_6_7956.sorted.filtered_peak_653
chr1	35318231	35318817	587	17.47	5.42244	2.99976	2.92897	C7KUGACXX_6_7956.sorted.filtered_peak_654
chr1	35324945	35325697	753	34.59	11.38671	3.58659	8.54451	C7KUGACXX_6_7956.sorted.filtered_peak_655
chr1	35331687	35332224	538	27.87	8.45515	3.27722	5.74686	C7KUGACXX_6_7956.sorted.filtered_peak_656
chr1	35450620	35451271	652	22.63	7.46409	3.33959	4.82318	C7KUGACXX_6_7956.sorted.filtered_peak_657
chr1	35496869	35497760	892	32.73	12.40110	4.03880	9.50531	C7KUGACXX_6_7956.sorted.filtered_peak_658
chr1	35544699	35545378	680	25.58	11.09250	4.30050	8.26346	C7KUGACXX_6_7956.sorted.filtered_peak_659
chr1	35657382	35659117	1736	44.20	13.55914	3.37023	10.64734	C7KUGACXX_6_7956.sorted.filtered_peak_660
chr1	35733953	35734726	774	30.69	11.59805	3.89179	8.76462	C7KUGACXX_6_7956.sorted.filtered_peak_661
chr1	35764161	35764663	503	12.20	3.57344	2.58958	1.29495	C7KUGACXX_6_7956.sorted.filtered_peak_662
chr1	35923214	35923525	312	16.65	5.13778	2.95577	2.66252	C7KUGACXX_6_7956.sorted.filtered_peak_663
chr1	35965308	35965684	377	26.23	11.20113	4.32318	8.35164	C7KUGACXX_6_7956.sorted.filtered_peak_664
chr1	35971419	35972051	633	25.77	9.01491	3.64713	6.26153	C7KUGACXX_6_7956.sorted.filtered_peak_665
chr1	36004615	36004913	299	16.54	3.94911	2.47092	1.61746	C7KUGACXX_6_7956.sorted.filtered_peak_666
chr1	36022620	36023527	908	47.79	15.95528	3.73721	12.94296	C7KUGACXX_6_7956.sorted.filtered_peak_667
chr1	36030273	36030522	250	19.34	4.43694	2.50502	2.03852	C7KUGACXX_6_7956.sorted.filtered_peak_668
chr1	36106988	36107552	565	29.70	10.45957	3.70083	7.66407	C7KUGACXX_6_7956.sorted.filtered_peak_669
chr1	36172876	36173576	701	15.80	4.56318	2.77565	2.14726	C7KUGACXX_6_7956.sorted.filtered_peak_670
chr1	36184295	36184851	557	22.08	6.36443	3.01678	3.78636	C7KUGACXX_6_7956.sorted.filtered_peak_671
chr1	36234778	36235849	1072	35.65	12.60728	3.85238	9.69819	C7KUGACXX_6_7956.sorted.filtered_peak_672
chr1	36273435	36273824	390	17.92	4.19034	2.48722	1.82821	C7KUGACXX_6_7956.sorted.filtered_peak_673
chr1	36348517	36349116	600	33.46	13.38795	4.17745	10.47787	C7KUGACXX_6_7956.sorted.filtered_peak_674
chr1	36395921	36397225	1305	33.85	10.17940	3.34866	7.39214	C7KUGACXX_6_7956.sorted.filtered_peak_675
chr1	36554005	36554839	835	37.14	10.99242	3.34116	8.16568	C7KUGACXX_6_7956.sorted.filtered_peak_676
chr1	36565278	36565562	285	22.57	8.17129	3.63889	5.46859	C7KUGACXX_6_7956.sorted.filtered_peak_677
chr1	36594042	36594291	250	13.93	4.18005	2.75179	1.80463	C7KUGACXX_6_7956.sorted.filtered_peak_678
chr1	36614794	36615723	930	56.25	20.52722	4.10815	17.31706	C7KUGACXX_6_7956.sorted.filtered_peak_679
chr1	36621182	36621887	706	41.63	10.45009	3.00213	7.65661	C7KUGACXX_6_7956.sorted.filtered_peak_680
chr1	36653867	36654189	323	15.10	5.30215	3.16878	2.80695	C7KUGACXX_6_7956.sorted.filtered_peak_681
chr1	36688987	36690614	1628	53.99	18.84656	3.90785	15.67881	C7KUGACXX_6_7956.sorted.filtered_peak_682
chr1	36772178	36772871	694	35.82	14.72848	4.32403	11.75025	C7KUGACXX_6_7956.sorted.filtered_peak_683
chr1	36789402	36789651	250	18.71	4.20449	2.45212	1.84198	C7KUGACXX_6_7956.sorted.filtered_peak_684
chr1	36839332	36840364	1033	23.70	6.12217	2.82437	3.57047	C7KUGACXX_6_7956.sorted.filtered_peak_685
chr1	36851180	36852434	1255	54.70	18.35120	3.82316	15.21244	C7KUGACXX_6_7956.sorted.filtered_peak_686
chr1	36862815	36863742	928	28.64	9.02275	3.34705	6.30409	C7KUGACXX_6_7956.sorted.filtered_peak_687
chr1	36886451	36886700	250	16.68	5.47874	3.11420	2.96151	C7KUGACXX_6_7956.sorted.filtered_peak_688
chr1	36915841	36916541	701	24.59	9.43894	3.81099	6.69600	C7KUGACXX_6_7956.sorted.filtered_peak_689
chr1	36929837	36930408	572	28.57	11.72356	4.10998	8.89126	C7KUGACXX_6_7956.sorted.filtered_peak_690
chr1	36939663	36939912	250	15.14	4.29622	2.70492	1.91872	C7KUGACXX_6_7956.sorted.filtered_peak_691
chr1	37899947	37900210	264	15.34	4.48298	2.77466	2.08323	C7KUGACXX_6_7956.sorted.filtered_peak_692
chr1	37920328	37920765	438	14.72	5.02864	3.07735	2.56281	C7KUGACXX_6_7956.sorted.filtered_peak_693
chr1	37939928	37940252	325	34.06	5.52783	2.26530	3.01466	C7KUGACXX_6_7956.sorted.filtered_peak_694
chr1	37944276	37944761	486	35.37	4.48893	2.00506	2.09171	C7KUGACXX_6_7956.sorted.filtered_peak_695
chr1	37945020	37945566	547	40.38	7.78719	2.50771	5.15830	C7KUGACXX_6_7956.sorted.filtered_peak_696
chr1	37952868	37953266	399	15.95	3.70287	2.40597	1.40877	C7KUGACXX_6_7956.sorted.filtered_peak_697
chr1	37979459	37980928	1470	23.78	7.69992	3.30708	5.05398	C7KUGACXX_6_7956.sorted.filtered_peak_698
chr1	38019474	38020101	628	23.76	8.45059	3.50793	5.78165	C7KUGACXX_6_7956.sorted.filtered_peak_699
chr1	38061103	38061789	687	32.71	13.01921	4.14917	10.10980	C7KUGACXX_6_7956.sorted.filtered_peak_700
chr1	38148171	38148480	310	15.56	4.12922	2.60470	1.78022	C7KUGACXX_6_7956.sorted.filtered_peak_701
chr1	38156043	38156554	512	55.09	18.18858	3.84753	15.04361	C7KUGACXX_6_7956.sorted.filtered_peak_702
chr1	38157732	38158371	640	56.21	19.25587	3.92458	16.08455	C7KUGACXX_6_7956.sorted.filtered_peak_703
chr1	38273327	38274377	1051	28.97	8.36729	3.09236	5.71419	C7KUGACXX_6_7956.sorted.filtered_peak_704
chr1	38325098	38326057	960	39.17	15.10173	4.21325	12.07788	C7KUGACXX_6_7956.sorted.filtered_peak_705
chr1	38396335	38396607	273	18.06	4.94125	2.77488	2.48333	C7KUGACXX_6_7956.sorted.filtered_peak_706
chr1	38397254	38397738	485	32.12	15.03005	4.93852	12.00870	C7KUGACXX_6_7956.sorted.filtered_peak_707
chr1	38455160	38456078	919	30.93	12.33704	4.04267	9.46916	C7KUGACXX_6_7956.sorted.filtered_peak_708
chr1	38471274	38471576	303	23.11	5.42506	2.64861	2.91895	C7KUGACXX_6_7956.sorted.filtered_peak_709
chr1	38478037	38478828	792	42.72	15.40499	3.92742	12.40320	C7KUGACXX_6_7956.sorted.filtered_peak_710
chr1	38484676	38484925	250	15.31	4.34836	2.72089	1.95655	C7KUGACXX_6_7956.sorted.filtered_peak_711
chr1	38493990	38494261	272	18.87	4.57041	2.57755	2.16010	C7KUGACXX_6_7956.sorted.filtered_peak_712
chr1	38495655	38496020	366	20.17	5.45883	2.81753	2.96363	C7KUGACXX_6_7956.sorted.filtered_peak_713
chr1	38512517	38512908	392	19.06	4.43074	2.52091	2.02742	C7KUGACXX_6_7956.sorted.filtered_peak_714
chr1	39024867	39025524	658	21.54	5.65068	2.79316	3.14111	C7KUGACXX_6_7956.sorted.filtered_peak_715
chr1	39324798	39325972	1175	39.59	13.14793	3.54923	10.28156	C7KUGACXX_6_7956.sorted.filtered_peak_716
chr1	39338519	39339434	916	43.11	17.77719	4.39782	14.67735	C7KUGACXX_6_7956.sorted.filtered_peak_717
chr1	39456371	39457369	999	35.08	12.94516	3.81458	10.07407	C7KUGACXX_6_7956.sorted.filtered_peak_718
chr1	39491748	39492770	1023	18.68	6.48411	3.30636	3.91587	C7KUGACXX_6_7956.sorted.filtered_peak_719
chr1	39564100	39564679	580	14.35	4.28679	2.76019	1.90964	C7KUGACXX_6_7956.sorted.filtered_peak_720
chr1	39571512	39571891	380	18.90	4.58175	2.57835	2.17230	C7KUGACXX_6_7956.sorted.filtered_peak_721
chr1	39649177	39650071	895	24.15	6.73711	2.98828	4.14313	C7KUGACXX_6_7956.sorted.filtered_peak_722
chr1	39651325	39651634	310	22.14	5.13121	2.59236	2.66481	C7KUGACXX_6_7956.sorted.filtered_peak_723
chr1	39657771	39658462	692	38.24	9.76284	3.04168	6.97642	C7KUGACXX_6_7956.sorted.filtered_peak_724
chr1	39662547	39662888	342	27.39	5.38748	2.43423	2.90036	C7KUGACXX_6_7956.sorted.filtered_peak_725
chr1	39670218	39671402	1185	24.08	7.32200	3.16635	4.69961	C7KUGACXX_6_7956.sorted.filtered_peak_726
chr1	39680714	39680997	284	19.09	4.83611	2.66981	2.38731	C7KUGACXX_6_7956.sorted.filtered_peak_727
chr1	39681258	39681584	327	18.15	4.64778	2.64862	2.22608	C7KUGACXX_6_7956.sorted.filtered_peak_728
chr1	39864148	39864513	366	16.89	4.94370	2.85698	2.49081	C7KUGACXX_6_7956.sorted.filtered_peak_729
chr1	39874189	39874922	734	32.84	11.11953	3.64128	8.29019	C7KUGACXX_6_7956.sorted.filtered_peak_730
chr1	39957065	39957508	444	17.28	6.16883	3.33821	3.60478	C7KUGACXX_6_7956.sorted.filtered_peak_731
chr1	40004883	40005195	313	16.33	6.10421	3.41088	3.54413	C7KUGACXX_6_7956.sorted.filtered_peak_732
chr1	40041832	40042714	883	22.20	6.02467	2.84239	3.51265	C7KUGACXX_6_7956.sorted.filtered_peak_733
chr1	40071739	40072148	410	13.91	4.58884	2.93456	2.17409	C7KUGACXX_6_7956.sorted.filtered_peak_734
chr1	40157005	40157541	537	22.69	7.00442	3.17902	4.38935	C7KUGACXX_6_7956.sorted.filtered_peak_735
chr1	40204350	40204738	389	24.41	9.12491	3.76598	6.38878	C7KUGACXX_6_7956.sorted.filtered_peak_736
chr1	40254262	40255152	891	14.06	4.69464	2.96521	2.27110	C7KUGACXX_6_7956.sorted.filtered_peak_737
chr1	40264686	40265101	416	15.10	4.36402	2.74075	1.97630	C7KUGACXX_6_7956.sorted.filtered_peak_738
chr1	40265439	40265690	252	16.60	5.31573	3.04727	2.81549	C7KUGACXX_6_7956.sorted.filtered_peak_739
chr1	40348625	40349365	741	33.02	13.78375	4.31973	10.85578	C7KUGACXX_6_7956.sorted.filtered_peak_740
chr1	40367777	40368452	676	17.65	4.29130	2.54245	1.91191	C7KUGACXX_6_7956.sorted.filtered_peak_741
chr1	40420599	40421716	1118	22.13	5.84664	2.82127	3.32329	C7KUGACXX_6_7956.sorted.filtered_peak_742
chr1	40505312	40506654	1343	48.50	13.96842	3.28263	11.03005	C7KUGACXX_6_7956.sorted.filtered_peak_743
chr1	40524918	40525426	509	19.35	4.71289	2.60624	2.28066	C7KUGACXX_6_7956.sorted.filtered_peak_744
chr1	40562535	40563166	632	21.92	7.53850	3.43694	4.88413	C7KUGACXX_6_7956.sorted.filtered_peak_745
chr1	40618815	40619145	331	14.13	4.70691	2.97870	2.27109	C7KUGACXX_6_7956.sorted.filtered_peak_746
chr1	40626603	40627632	1030	31.28	10.37462	3.49223	7.60150	C7KUGACXX_6_7956.sorted.filtered_peak_747
chr1	40652208	40652656	449	14.29	4.02883	2.65088	1.68837	C7KUGACXX_6_7956.sorted.filtered_peak_748
chr1	40723073	40724256	1184	39.01	15.07195	4.21450	12.06876	C7KUGACXX_6_7956.sorted.filtered_peak_749
chr1	40781575	40781840	266	20.39	4.13671	2.34880	1.77568	C7KUGACXX_6_7956.sorted.filtered_peak_750
chr1	40807201	40807500	300	17.92	4.70440	2.68046	2.28578	C7KUGACXX_6_7956.sorted.filtered_peak_751
chr1	40839073	40840629	1557	31.88	9.20196	3.11517	6.50440	C7KUGACXX_6_7956.sorted.filtered_peak_752
chr1	40851158	40852002	845	41.68	10.51245	2.98169	7.72459	C7KUGACXX_6_7956.sorted.filtered_peak_753
chr1	40860496	40860801	306	19.98	3.92868	2.29615	1.59617	C7KUGACXX_6_7956.sorted.filtered_peak_754
chr1	40870488	40870737	250	23.56	5.64835	2.69469	3.12294	C7KUGACXX_6_7956.sorted.filtered_peak_755
chr1	40915505	40917083	1579	31.93	9.20873	3.20208	6.46911	C7KUGACXX_6_7956.sorted.filtered_peak_756
chr1	40942580	40942871	292	14.66	3.94231	2.58828	1.60124	C7KUGACXX_6_7956.sorted.filtered_peak_757
chr1	40943321	40943656	336	14.48	3.53319	2.41781	1.27386	C7KUGACXX_6_7956.sorted.filtered_peak_758
chr1	40974058	40974779	722	20.81	8.50601	3.84620	5.82888	C7KUGACXX_6_7956.sorted.filtered_peak_759
chr1	40996899	40997827	929	25.44	9.36724	3.66820	6.64533	C7KUGACXX_6_7956.sorted.filtered_peak_760
chr1	41131099	41131738	640	26.00	7.97133	3.22058	5.31730	C7KUGACXX_6_7956.sorted.filtered_peak_761
chr1	41156776	41158084	1309	40.01	11.43998	3.31443	8.57813	C7KUGACXX_6_7956.sorted.filtered_peak_762
chr1	41174523	41175141	619	29.31	10.97560	3.90688	8.14428	C7KUGACXX_6_7956.sorted.filtered_peak_763
chr1	41267843	41268663	821	27.34	9.30590	3.43080	6.61755	C7KUGACXX_6_7956.sorted.filtered_peak_764
chr1	41315455	41315956	502	18.40	5.16524	2.82764	2.69875	C7KUGACXX_6_7956.sorted.filtered_peak_765
chr1	41327894	41328769	876	39.25	16.65029	4.51706	13.58751	C7KUGACXX_6_7956.sorted.filtered_peak_766
chr1	41341435	41341777	343	19.12	6.14467	3.12275	3.61526	C7KUGACXX_6_7956.sorted.filtered_peak_767
chr1	41414631	41414991	361	16.29	4.43748	2.69092	2.03693	C7KUGACXX_6_7956.sorted.filtered_peak_768
chr1	41418053	41418427	375	15.82	4.46882	2.73757	2.06220	C7KUGACXX_6_7956.sorted.filtered_peak_769
chr1	41445093	41446116	1024	53.21	18.89133	3.96824	15.76947	C7KUGACXX_6_7956.sorted.filtered_peak_770
chr1	41469419	41469895	477	18.53	5.27891	2.87086	2.79082	C7KUGACXX_6_7956.sorted.filtered_peak_771
chr1	41826590	41827219	630	39.17	12.88621	3.70733	9.95373	C7KUGACXX_6_7956.sorted.filtered_peak_772
chr1	41981753	41982039	287	16.26	4.05379	2.53117	1.70892	C7KUGACXX_6_7956.sorted.filtered_peak_773
chr1	42039831	42040116	286	20.86	6.05833	2.99536	3.50448	C7KUGACXX_6_7956.sorted.filtered_peak_774
chr1	42127917	42128376	460	34.28	9.66651	3.19762	6.90768	C7KUGACXX_6_7956.sorted.filtered_peak_775
chr1	42139077	42139546	470	21.46	5.01047	2.59096	2.55677	C7KUGACXX_6_7956.sorted.filtered_peak_776
chr1	42194360	42194973	614	18.65	4.25263	2.46772	1.89070	C7KUGACXX_6_7956.sorted.filtered_peak_777
chr1	42204764	42205493	730	22.60	5.68425	2.74170	3.17473	C7KUGACXX_6_7956.sorted.filtered_peak_778
chr1	42216914	42217529	616	26.44	7.49944	3.04123	4.87751	C7KUGACXX_6_7956.sorted.filtered_peak_779
chr1	42268680	42268994	315	27.72	5.97942	2.58793	3.43520	C7KUGACXX_6_7956.sorted.filtered_peak_780
chr1	42272531	42272883	353	32.88	8.12465	2.89887	5.44128	C7KUGACXX_6_7956.sorted.filtered_peak_781
chr1	42328259	42328971	713	29.83	10.87319	3.85533	8.04115	C7KUGACXX_6_7956.sorted.filtered_peak_782
chr1	42357094	42357605	512	27.02	8.02800	3.16670	5.37327	C7KUGACXX_6_7956.sorted.filtered_peak_783
chr1	42358041	42358332	292	20.22	3.97458	2.30026	1.64121	C7KUGACXX_6_7956.sorted.filtered_peak_784
chr1	42363854	42364230	377	27.02	8.22336	3.26691	5.53061	C7KUGACXX_6_7956.sorted.filtered_peak_785
chr1	42385501	42386092	592	27.65	7.03946	2.87389	4.42726	C7KUGACXX_6_7956.sorted.filtered_peak_786
chr1	42500999	42502111	1113	33.12	11.68396	3.62042	8.88202	C7KUGACXX_6_7956.sorted.filtered_peak_787
chr1	42638901	42639349	449	15.56	3.83326	2.48368	1.50781	C7KUGACXX_6_7956.sorted.filtered_peak_788
chr1	42785313	42785821	509	15.74	4.07612	2.57206	1.72523	C7KUGACXX_6_7956.sorted.filtered_peak_789
chr1	42800146	42801417	1272	34.06	11.39579	3.47322	8.61503	C7KUGACXX_6_7956.sorted.filtered_peak_790
chr1	42845977	42846298	322	14.45	3.85328	2.56408	1.52381	C7KUGACXX_6_7956.sorted.filtered_peak_791
chr1	42921640	42922659	1020	38.86	14.30581	4.04245	11.31868	C7KUGACXX_6_7956.sorted.filtered_peak_792
chr1	42928463	42929244	782	39.33	18.53469	4.97338	15.40738	C7KUGACXX_6_7956.sorted.filtered_peak_793
chr1	43123672	43124498	827	35.50	13.37159	3.92931	10.46625	C7KUGACXX_6_7956.sorted.filtered_peak_794
chr1	43147536	43148178	643	43.75	14.61826	3.72123	11.64296	C7KUGACXX_6_7956.sorted.filtered_peak_795
chr1	43232152	43233318	1167	45.61	18.95165	4.26344	15.82405	C7KUGACXX_6_7956.sorted.filtered_peak_796
chr1	43282201	43283270	1070	47.36	21.05560	4.69056	17.85060	C7KUGACXX_6_7956.sorted.filtered_peak_797
chr1	43311914	43312653	740	34.85	13.38736	3.97508	10.48985	C7KUGACXX_6_7956.sorted.filtered_peak_798
chr1	43379102	43379368	267	20.60	7.74729	3.66392	5.07410	C7KUGACXX_6_7956.sorted.filtered_peak_799
chr1	43388727	43389136	410	23.54	3.81172	2.12376	1.50921	C7KUGACXX_6_7956.sorted.filtered_peak_800
chr1	43389667	43390497	831	49.93	19.36367	4.26727	16.19911	C7KUGACXX_6_7956.sorted.filtered_peak_801
chr1	43396849	43397147	299	28.15	6.64358	2.75102	4.04721	C7KUGACXX_6_7956.sorted.filtered_peak_802
chr1	43397508	43398117	610	27.78	6.02086	2.59796	3.47218	C7KUGACXX_6_7956.sorted.filtered_peak_803
chr1	43423556	43424969	1414	39.41	10.75675	3.08612	7.97232	C7KUGACXX_6_7956.sorted.filtered_peak_804
chr1	43637808	43638513	706	34.86	14.06876	4.23675	11.11862	C7KUGACXX_6_7956.sorted.filtered_peak_805
chr1	43693018	43693302	285	20.01	6.49602	3.22391	3.90992	C7KUGACXX_6_7956.sorted.filtered_peak_806
chr1	43814650	43815319	670	20.23	5.37286	2.79483	2.87403	C7KUGACXX_6_7956.sorted.filtered_peak_807
chr1	43824057	43824908	852	34.13	13.73993	3.95247	10.87144	C7KUGACXX_6_7956.sorted.filtered_peak_808
chr1	43832957	43834165	1209	32.68	9.74197	3.27004	6.99377	C7KUGACXX_6_7956.sorted.filtered_peak_809
chr1	43855275	43855889	615	32.08	13.74456	4.35912	10.82967	C7KUGACXX_6_7956.sorted.filtered_peak_810
chr1	43919465	43919955	491	20.45	5.46571	2.80296	2.97115	C7KUGACXX_6_7956.sorted.filtered_peak_811
chr1	43920139	43920429	291	18.92	4.93286	2.70902	2.48332	C7KUGACXX_6_7956.sorted.filtered_peak_812
chr1	44047818	44048071	254	19.66	5.98656	3.07315	3.42695	C7KUGACXX_6_7956.sorted.filtered_peak_813
chr1	44115352	44116466	1115	57.47	23.61049	4.54934	20.27006	C7KUGACXX_6_7956.sorted.filtered_peak_814
chr1	44172691	44173832	1142	33.68	11.12263	3.44147	8.34351	C7KUGACXX_6_7956.sorted.filtered_peak_815
chr1	44412073	44412793	721	54.54	23.12658	4.85266	19.78375	C7KUGACXX_6_7956.sorted.filtered_peak_816
chr1	44435318	44435803	486	47.32	17.27262	4.07802	14.17630	C7KUGACXX_6_7956.sorted.filtered_peak_817
chr1	44440131	44440785	655	43.39	11.77313	3.23147	8.89114	C7KUGACXX_6_7956.sorted.filtered_peak_818
chr1	44456950	44457747	798	23.44	7.35045	3.25515	4.70757	C7KUGACXX_6_7956.sorted.filtered_peak_819
chr1	44471339	44471636	298	14.73	4.37114	2.77077	1.98444	C7KUGACXX_6_7956.sorted.filtered_peak_820
chr1	44495513	44496441	929	31.61	9.94004	3.38446	7.18593	C7KUGACXX_6_7956.sorted.filtered_peak_821
chr1	44678896	44679497	602	28.88	8.80468	3.34221	6.06266	C7KUGACXX_6_7956.sorted.filtered_peak_822
chr1	44820785	44821414	630	33.36	14.01678	4.39854	11.06094	C7KUGACXX_6_7956.sorted.filtered_peak_823
chr1	44998118	44998496	379	13.05	4.06846	2.76520	1.70872	C7KUGACXX_6_7956.sorted.filtered_peak_824
chr1	45097274	45098140	867	34.86	10.52238	3.36178	7.72139	C7KUGACXX_6_7956.sorted.filtered_peak_825
chr1	45139439	45140546	1108	59.57	24.46829	4.68324	21.09599	C7KUGACXX_6_7956.sorted.filtered_peak_826
chr1	45180698	45181173	476	18.55	5.63129	3.01157	3.10841	C7KUGACXX_6_7956.sorted.filtered_peak_827
chr1	45187160	45187930	771	31.25	8.53376	3.12046	5.80515	C7KUGACXX_6_7956.sorted.filtered_peak_828
chr1	45196164	45197245	1082	37.13	13.52807	3.98925	10.57549	C7KUGACXX_6_7956.sorted.filtered_peak_829
chr1	45204999	45205713	715	36.23	16.14515	4.74801	13.09288	C7KUGACXX_6_7956.sorted.filtered_peak_830
chr1	45213635	45214007	373	13.15	4.12922	2.78600	1.76127	C7KUGACXX_6_7956.sorted.filtered_peak_831
chr1	45240883	45241618	736	38.71	14.14833	3.92645	11.20616	C7KUGACXX_6_7956.sorted.filtered_peak_832
chr1	45251792	45252379	588	22.44	6.29281	2.97610	3.71468	C7KUGACXX_6_7956.sorted.filtered_peak_833
chr1	45259019	45259544	526	12.36	3.65136	2.61470	1.35940	C7KUGACXX_6_7956.sorted.filtered_peak_834
chr1	45265353	45266658	1306	51.46	18.83548	3.99965	15.70911	C7KUGACXX_6_7956.sorted.filtered_peak_835
chr1	45273053	45273895	843	42.16	8.51778	2.63886	5.80268	C7KUGACXX_6_7956.sorted.filtered_peak_836
chr1	45275252	45275584	333	46.06	10.11584	2.79297	7.32655	C7KUGACXX_6_7956.sorted.filtered_peak_837
chr1	45279373	45279742	370	28.61	6.98920	2.81050	4.38050	C7KUGACXX_6_7956.sorted.filtered_peak_838
chr1	45285347	45286131	785	31.95	11.69083	3.94044	8.81091	C7KUGACXX_6_7956.sorted.filtered_peak_839
chr1	45301631	45302039	409	12.16	3.56709	2.58950	1.27937	C7KUGACXX_6_7956.sorted.filtered_peak_840
chr1	45451924	45452558	635	33.54	16.33017	5.09727	13.28192	C7KUGACXX_6_7956.sorted.filtered_peak_841
chr1	45476659	45477144	486	25.43	4.76512	2.34337	2.32976	C7KUGACXX_6_7956.sorted.filtered_peak_842
chr1	45477425	45478238	814	31.94	8.27764	2.90930	5.63154	C7KUGACXX_6_7956.sorted.filtered_peak_843
chr1	45671637	45672242	606	17.32	4.28819	2.56284	1.90536	C7KUGACXX_6_7956.sorted.filtered_peak_844
chr1	45769098	45770003	906	51.56	20.29146	4.50313	17.05143	C7KUGACXX_6_7956.sorted.filtered_peak_845
chr1	45792229	45792817	589	16.08	4.85150	2.86557	2.42063	C7KUGACXX_6_7956.sorted.filtered_peak_846
chr1	45805267	45806306	1040	44.01	15.54058	4.04616	12.48855	C7KUGACXX_6_7956.sorted.filtered_peak_847
chr1	45956648	45957376	729	55.44	26.01774	5.18757	22.57079	C7KUGACXX_6_7956.sorted.filtered_peak_848
chr1	45965398	45966146	749	46.59	22.20377	5.19265	18.91577	C7KUGACXX_6_7956.sorted.filtered_peak_849
chr1	45986969	45988192	1224	32.69	11.39122	3.64587	8.57149	C7KUGACXX_6_7956.sorted.filtered_peak_850
chr1	46009477	46010225	749	20.99	7.49890	3.45684	4.87334	C7KUGACXX_6_7956.sorted.filtered_peak_851
chr1	46016165	46016975	811	30.40	13.26590	4.50622	10.34293	C7KUGACXX_6_7956.sorted.filtered_peak_852
chr1	46035073	46036093	1021	15.18	4.84037	2.94864	2.39236	C7KUGACXX_6_7956.sorted.filtered_peak_853
chr1	46048961	46050826	1866	45.48	12.49490	3.22022	9.59602	C7KUGACXX_6_7956.sorted.filtered_peak_854
chr1	46151793	46153392	1600	56.07	16.23730	3.36286	13.21341	C7KUGACXX_6_7956.sorted.filtered_peak_855
chr1	46153728	46154051	324	34.19	4.51529	2.03711	2.10567	C7KUGACXX_6_7956.sorted.filtered_peak_856
chr1	46215891	46216657	767	34.96	13.72846	4.16817	10.78366	C7KUGACXX_6_7956.sorted.filtered_peak_857
chr1	46268869	46269367	499	30.97	12.61247	4.23094	9.71530	C7KUGACXX_6_7956.sorted.filtered_peak_858
chr1	46598220	46599135	916	36.26	11.68220	3.55700	8.82004	C7KUGACXX_6_7956.sorted.filtered_peak_859
chr1	46663839	46664518	680	20.06	5.67078	2.88657	3.16702	C7KUGACXX_6_7956.sorted.filtered_peak_860
chr1	46712778	46713663	886	45.62	18.79738	4.51598	15.64341	C7KUGACXX_6_7956.sorted.filtered_peak_861
chr1	46768345	46769634	1290	39.92	12.82174	3.52320	9.94249	C7KUGACXX_6_7956.sorted.filtered_peak_862
chr1	46806178	46806967	790	27.69	8.21128	3.21451	5.52352	C7KUGACXX_6_7956.sorted.filtered_peak_863
chr1	46908074	46908562	489	16.07	4.07898	2.55321	1.72277	C7KUGACXX_6_7956.sorted.filtered_peak_864
chr1	46931861	46932488	628	14.53	4.18831	2.70529	1.82649	C7KUGACXX_6_7956.sorted.filtered_peak_865
chr1	46943136	46943620	485	16.45	3.91621	2.46352	1.58833	C7KUGACXX_6_7956.sorted.filtered_peak_866
chr1	46987879	46988400	522	19.56	6.25422	3.16887	3.68540	C7KUGACXX_6_7956.sorted.filtered_peak_867
chr1	46998491	46999034	544	18.36	4.65714	2.63471	2.24184	C7KUGACXX_6_7956.sorted.filtered_peak_868
chr1	47047231	47047976	746	27.45	9.26390	3.51011	6.52608	C7KUGACXX_6_7956.sorted.filtered_peak_869
chr1	47069656	47070371	716	39.93	15.14892	4.12794	12.14405	C7KUGACXX_6_7956.sorted.filtered_peak_870
chr1	47081982	47082674	693	22.20	5.08516	2.58021	2.61628	C7KUGACXX_6_7956.sorted.filtered_peak_871
chr1	47133219	47133693	475	16.37	3.64246	2.35935	1.35698	C7KUGACXX_6_7956.sorted.filtered_peak_872
chr1	47134018	47134365	348	22.14	6.29230	2.98749	3.72107	C7KUGACXX_6_7956.sorted.filtered_peak_873
chr1	47141441	47141800	360	17.50	4.62451	2.68303	2.20789	C7KUGACXX_6_7956.sorted.filtered_peak_874
chr1	47184537	47185225	689	48.21	19.68600	4.43094	16.51384	C7KUGACXX_6_7956.sorted.filtered_peak_875
chr1	47190910	47191169	260	20.61	6.25627	3.08965	3.68343	C7KUGACXX_6_7956.sorted.filtered_peak_876
chr1	47645050	47645303	254	16.31	4.11238	2.55591	1.75152	C7KUGACXX_6_7956.sorted.filtered_peak_877
chr1	47658562	47658836	275	16.83	5.48311	3.07967	2.98809	C7KUGACXX_6_7956.sorted.filtered_peak_878
chr1	47779525	47780503	979	49.58	22.56645	4.93565	19.25708	C7KUGACXX_6_7956.sorted.filtered_peak_879
chr1	47799120	47800506	1387	34.32	11.99809	3.79568	9.11448	C7KUGACXX_6_7956.sorted.filtered_peak_880
chr1	47902235	47902559	325	27.66	5.55263	2.46626	3.05246	C7KUGACXX_6_7956.sorted.filtered_peak_881
chr1	47903012	47903828	817	43.07	14.38072	3.82105	11.37850	C7KUGACXX_6_7956.sorted.filtered_peak_882
chr1	48192079	48192432	354	14.40	3.55435	2.43202	1.29348	C7KUGACXX_6_7956.sorted.filtered_peak_883
chr1	48463134	48463498	365	14.67	3.88709	2.56149	1.55509	C7KUGACXX_6_7956.sorted.filtered_peak_884
chr1	48937501	48938232	732	27.93	9.65428	3.64852	6.87637	C7KUGACXX_6_7956.sorted.filtered_peak_885
chr1	48963987	48964315	329	13.37	3.48659	2.46516	1.23618	C7KUGACXX_6_7956.sorted.filtered_peak_886
chr1	50798766	50799157	392	17.26	5.01813	2.85929	2.55507	C7KUGACXX_6_7956.sorted.filtered_peak_887
chr1	51339115	51339670	556	15.94	5.43165	3.15355	2.92300	C7KUGACXX_6_7956.sorted.filtered_peak_888
chr1	51425283	51426507	1225	35.86	12.34029	3.58134	9.50035	C7KUGACXX_6_7956.sorted.filtered_peak_889
chr1	51433794	51434711	918	35.82	9.89740	3.11615	7.14872	C7KUGACXX_6_7956.sorted.filtered_peak_890
chr1	51435016	51435989	974	27.13	5.15191	2.37782	2.69067	C7KUGACXX_6_7956.sorted.filtered_peak_891
chr1	51442538	51442888	351	18.05	5.10957	2.83899	2.63716	C7KUGACXX_6_7956.sorted.filtered_peak_892
chr1	51701647	51702457	811	31.56	11.75140	3.80348	8.92515	C7KUGACXX_6_7956.sorted.filtered_peak_893
chr1	51899308	51899894	587	20.69	7.16908	3.41272	4.54024	C7KUGACXX_6_7956.sorted.filtered_peak_894
chr1	51907971	51908310	340	15.87	4.32995	2.67532	1.94309	C7KUGACXX_6_7956.sorted.filtered_peak_895
chr1	51956968	51957478	511	14.17	3.74649	2.53244	1.43948	C7KUGACXX_6_7956.sorted.filtered_peak_896
chr1	51970832	51971181	350	22.93	7.39810	3.32735	4.74021	C7KUGACXX_6_7956.sorted.filtered_peak_897
chr1	51984756	51985279	524	30.69	5.64263	2.39384	3.11953	C7KUGACXX_6_7956.sorted.filtered_peak_898
chr1	52000640	52001009	370	16.48	6.14181	3.38560	3.60252	C7KUGACXX_6_7956.sorted.filtered_peak_899
chr1	52024185	52024615	431	12.48	3.74746	2.65391	1.43138	C7KUGACXX_6_7956.sorted.filtered_peak_900
chr1	52035149	52035771	623	18.81	6.07263	3.16380	3.51736	C7KUGACXX_6_7956.sorted.filtered_peak_901
chr1	52082539	52083325	787	34.05	14.10948	4.32228	11.16158	C7KUGACXX_6_7956.sorted.filtered_peak_902
chr1	52194911	52195978	1068	31.42	10.81435	3.48987	8.07583	C7KUGACXX_6_7956.sorted.filtered_peak_903
chr1	52344082	52345098	1017	50.68	20.51719	4.33855	17.31438	C7KUGACXX_6_7956.sorted.filtered_peak_904
chr1	52456079	52456574	496	16.07	5.29217	3.07313	2.79922	C7KUGACXX_6_7956.sorted.filtered_peak_905
chr1	52468064	52468313	250	14.73	5.04661	3.09574	2.56671	C7KUGACXX_6_7956.sorted.filtered_peak_906
chr1	52498781	52499656	876	26.05	9.09411	3.53470	6.38620	C7KUGACXX_6_7956.sorted.filtered_peak_907
chr1	52520816	52521065	250	23.49	3.66911	2.08744	1.36884	C7KUGACXX_6_7956.sorted.filtered_peak_908
chr1	52521462	52522794	1333	33.79	8.88313	3.04277	6.15418	C7KUGACXX_6_7956.sorted.filtered_peak_909
chr1	52605560	52606078	519	15.78	4.24199	2.64184	1.86936	C7KUGACXX_6_7956.sorted.filtered_peak_910
chr1	52607529	52607893	365	18.36	5.08393	2.79529	2.62823	C7KUGACXX_6_7956.sorted.filtered_peak_911
chr1	52831381	52832368	988	60.66	24.34327	4.45758	20.95722	C7KUGACXX_6_7956.sorted.filtered_peak_912
chr1	52869370	52870538	1169	31.75	9.29773	3.19881	6.56539	C7KUGACXX_6_7956.sorted.filtered_peak_913
chr1	52889608	52890302	695	17.82	4.96859	2.78857	2.51919	C7KUGACXX_6_7956.sorted.filtered_peak_914
chr1	53017860	53019374	1515	28.00	6.40969	2.63954	3.86800	C7KUGACXX_6_7956.sorted.filtered_peak_915
chr1	53102416	53103475	1060	29.61	7.90516	3.00366	5.23706	C7KUGACXX_6_7956.sorted.filtered_peak_916
chr1	53132295	53132586	292	13.33	4.23623	2.81962	1.85926	C7KUGACXX_6_7956.sorted.filtered_peak_917
chr1	53163664	53164471	808	20.53	5.08313	2.65605	2.63153	C7KUGACXX_6_7956.sorted.filtered_peak_918
chr1	53168597	53169214	618	28.97	10.88486	3.96535	8.04484	C7KUGACXX_6_7956.sorted.filtered_peak_919
chr1	53191837	53192584	748	33.90	12.04847	3.81537	9.17634	C7KUGACXX_6_7956.sorted.filtered_peak_920
chr1	53308365	53308783	419	13.55	4.35748	2.86292	1.96226	C7KUGACXX_6_7956.sorted.filtered_peak_921
chr1	53386942	53387583	642	20.44	6.03892	2.98456	3.50950	C7KUGACXX_6_7956.sorted.filtered_peak_922
chr1	53392789	53393495	707	18.51	5.70777	3.02907	3.19270	C7KUGACXX_6_7956.sorted.filtered_peak_923
chr1	53480405	53480961	557	20.42	7.92467	3.67217	5.27959	C7KUGACXX_6_7956.sorted.filtered_peak_924
chr1	53647790	53648382	593	16.48	4.64520	2.75418	2.23477	C7KUGACXX_6_7956.sorted.filtered_peak_925
chr1	53662079	53663148	1070	25.11	8.09471	3.18525	5.50138	C7KUGACXX_6_7956.sorted.filtered_peak_926
chr1	53685594	53686519	926	47.19	18.43606	4.34289	15.30609	C7KUGACXX_6_7956.sorted.filtered_peak_927
chr1	53703858	53704498	641	31.24	12.49483	4.06990	9.63469	C7KUGACXX_6_7956.sorted.filtered_peak_928
chr1	53791729	53792438	710	34.46	8.77114	2.91493	6.08472	C7KUGACXX_6_7956.sorted.filtered_peak_929
chr1	53793413	53794108	696	28.00	5.33679	2.38844	2.86581	C7KUGACXX_6_7956.sorted.filtered_peak_930
chr1	53859006	53859275	270	13.15	3.88940	2.66407	1.57836	C7KUGACXX_6_7956.sorted.filtered_peak_931
chr1	53878807	53879541	735	34.42	12.14886	3.85570	9.25428	C7KUGACXX_6_7956.sorted.filtered_peak_932
chr1	54204671	54205095	425	20.72	6.79764	3.26696	4.19672	C7KUGACXX_6_7956.sorted.filtered_peak_933
chr1	54303609	54304474	866	43.97	17.98732	4.53037	14.85482	C7KUGACXX_6_7956.sorted.filtered_peak_934
chr1	54354985	54356005	1021	30.43	10.36217	3.53716	7.61427	C7KUGACXX_6_7956.sorted.filtered_peak_935
chr1	54411013	54412332	1320	64.47	21.74041	3.92356	18.47117	C7KUGACXX_6_7956.sorted.filtered_peak_936
chr1	54518466	54519491	1026	54.45	23.90113	4.70134	20.56887	C7KUGACXX_6_7956.sorted.filtered_peak_937
chr1	54665287	54666377	1091	27.14	10.07704	3.64797	7.36402	C7KUGACXX_6_7956.sorted.filtered_peak_938
chr1	54695033	54695679	647	19.62	5.09883	2.71709	2.64181	C7KUGACXX_6_7956.sorted.filtered_peak_939
chr1	54696282	54697208	927	17.17	4.11490	2.50248	1.75955	C7KUGACXX_6_7956.sorted.filtered_peak_940
chr1	54750446	54750890	445	25.17	5.78517	2.65416	3.24950	C7KUGACXX_6_7956.sorted.filtered_peak_941
chr1	54753000	54753279	280	21.95	4.01514	2.24219	1.67808	C7KUGACXX_6_7956.sorted.filtered_peak_942
chr1	54872001	54872303	303	33.52	7.67655	2.74984	5.03371	C7KUGACXX_6_7956.sorted.filtered_peak_943
chr1	54873024	54873724	701	29.49	5.73682	2.45226	3.21488	C7KUGACXX_6_7956.sorted.filtered_peak_944
chr1	54953757	54954745	989	28.78	7.62579	2.94155	4.99914	C7KUGACXX_6_7956.sorted.filtered_peak_945
chr1	54955045	54955400	356	21.08	3.79133	2.20506	1.48672	C7KUGACXX_6_7956.sorted.filtered_peak_946
chr1	55118390	55118713	324	13.10	4.09175	2.77530	1.72472	C7KUGACXX_6_7956.sorted.filtered_peak_947
chr1	55181101	55181923	823	26.66	9.85507	3.79657	7.07339	C7KUGACXX_6_7956.sorted.filtered_peak_948
chr1	55224456	55224705	250	14.46	4.00971	2.63017	1.66912	C7KUGACXX_6_7956.sorted.filtered_peak_949
chr1	55230040	55230699	660	70.50	36.89533	6.13861	32.99749	C7KUGACXX_6_7956.sorted.filtered_peak_950
chr1	55266911	55267430	520	31.05	9.97264	3.52360	7.17059	C7KUGACXX_6_7956.sorted.filtered_peak_951
chr1	55272990	55273372	383	19.34	4.64955	2.58080	2.22788	C7KUGACXX_6_7956.sorted.filtered_peak_952
chr1	55352561	55353322	762	21.64	5.32761	2.68934	2.83873	C7KUGACXX_6_7956.sorted.filtered_peak_953
chr1	55593566	55594019	454	22.65	8.09294	3.53958	5.42686	C7KUGACXX_6_7956.sorted.filtered_peak_954
chr1	55606220	55606675	456	18.52	4.83025	2.69790	2.38580	C7KUGACXX_6_7956.sorted.filtered_peak_955
chr1	55680852	55681420	569	31.76	8.38916	3.05464	5.66924	C7KUGACXX_6_7956.sorted.filtered_peak_956
chr1	55723645	55724022	378	17.91	5.83379	3.13067	3.30400	C7KUGACXX_6_7956.sorted.filtered_peak_957
chr1	55743233	55743774	542	17.26	4.55892	2.67062	2.15255	C7KUGACXX_6_7956.sorted.filtered_peak_958
chr1	57175037	57175341	305	15.68	5.06874	3.00904	2.60073	C7KUGACXX_6_7956.sorted.filtered_peak_959
chr1	57772977	57773433	457	15.53	4.36719	2.70904	1.97933	C7KUGACXX_6_7956.sorted.filtered_peak_960
chr1	58857727	58858118	392	16.64	5.41266	3.06653	2.91994	C7KUGACXX_6_7956.sorted.filtered_peak_961
chr1	59011678	59012741	1064	41.65	15.18217	3.88864	12.19370	C7KUGACXX_6_7956.sorted.filtered_peak_962
chr1	59165253	59165940	688	24.53	9.36259	3.72840	6.65140	C7KUGACXX_6_7956.sorted.filtered_peak_963
chr1	59183811	59184227	417	13.75	4.07855	2.71277	1.72627	C7KUGACXX_6_7956.sorted.filtered_peak_964
chr1	59205653	59206050	398	16.50	4.72852	2.80170	2.29116	C7KUGACXX_6_7956.sorted.filtered_peak_965
chr1	59220649	59221474	826	20.91	5.02196	2.62551	2.56077	C7KUGACXX_6_7956.sorted.filtered_peak_966
chr1	59249458	59250891	1434	58.42	14.90556	2.98512	11.95179	C7KUGACXX_6_7956.sorted.filtered_peak_967
chr1	59281876	59282337	462	34.20	10.81813	3.46816	8.00760	C7KUGACXX_6_7956.sorted.filtered_peak_968
chr1	59369129	59369866	738	27.27	8.67827	3.38196	5.96184	C7KUGACXX_6_7956.sorted.filtered_peak_969
chr1	59388104	59388426	323	19.56	5.92299	3.04438	3.37884	C7KUGACXX_6_7956.sorted.filtered_peak_970
chr1	59407361	59407950	590	24.23	6.50661	2.91616	3.92620	C7KUGACXX_6_7956.sorted.filtered_peak_971
chr1	59408376	59408645	270	21.44	5.21483	2.66632	2.72842	C7KUGACXX_6_7956.sorted.filtered_peak_972
chr1	59473588	59474063	476	22.34	5.34560	2.65919	2.85222	C7KUGACXX_6_7956.sorted.filtered_peak_973
chr1	59485559	59486301	743	19.64	4.70359	2.57121	2.29423	C7KUGACXX_6_7956.sorted.filtered_peak_974
chr1	59492332	59492691	360	15.37	4.09628	2.60161	1.75545	C7KUGACXX_6_7956.sorted.filtered_peak_975
chr1	59537801	59538116	316	14.63	3.71863	2.48928	1.43020	C7KUGACXX_6_7956.sorted.filtered_peak_976
chr1	59612504	59612865	362	20.52	4.90864	2.59878	2.46995	C7KUGACXX_6_7956.sorted.filtered_peak_977
chr1	59762141	59763053	913	36.28	11.79328	3.48137	8.96646	C7KUGACXX_6_7956.sorted.filtered_peak_978
chr1	59942790	59943532	743	34.94	12.92918	3.89147	10.04437	C7KUGACXX_6_7956.sorted.filtered_peak_979
chr1	60026476	60026940	465	13.85	4.53702	2.92265	2.12062	C7KUGACXX_6_7956.sorted.filtered_peak_980
chr1	60036175	60036533	359	21.60	7.16564	3.32112	4.54139	C7KUGACXX_6_7956.sorted.filtered_peak_981
chr1	60225131	60225408	278	19.11	5.95024	3.08050	3.41187	C7KUGACXX_6_7956.sorted.filtered_peak_982
chr1	60280074	60280597	524	17.23	4.72586	2.74194	2.29354	C7KUGACXX_6_7956.sorted.filtered_peak_983
chr1	60413124	60413430	307	13.87	4.12389	2.72837	1.75871	C7KUGACXX_6_7956.sorted.filtered_peak_984
chr1	61508434	61509003	570	17.80	5.58149	3.04908	3.06460	C7KUGACXX_6_7956.sorted.filtered_peak_985
chr1	61515580	61516107	528	23.08	6.98529	3.10955	4.39602	C7KUGACXX_6_7956.sorted.filtered_peak_986
chr1	61542637	61543968	1332	32.16	7.07753	2.60805	4.50320	C7KUGACXX_6_7956.sorted.filtered_peak_987
chr1	61918811	61919370	560	16.85	4.61905	2.72663	2.19527	C7KUGACXX_6_7956.sorted.filtered_peak_988
chr1	62190384	62191387	1004	24.99	9.71708	3.85375	6.97468	C7KUGACXX_6_7956.sorted.filtered_peak_989
chr1	62207883	62208250	368	19.65	7.04641	3.47959	4.41806	C7KUGACXX_6_7956.sorted.filtered_peak_990
chr1	62248482	62248904	423	14.55	3.89980	2.57657	1.56601	C7KUGACXX_6_7956.sorted.filtered_peak_991
chr1	62901656	62902992	1337	65.03	24.76636	4.29228	21.37248	C7KUGACXX_6_7956.sorted.filtered_peak_992
chr1	63153795	63154272	478	18.88	5.47964	2.91284	2.98466	C7KUGACXX_6_7956.sorted.filtered_peak_993
chr1	63249292	63250296	1005	37.87	14.49894	4.07924	11.53489	C7KUGACXX_6_7956.sorted.filtered_peak_994
chr1	63577947	63578316	370	15.87	4.57437	2.77196	2.16029	C7KUGACXX_6_7956.sorted.filtered_peak_995
chr1	63832736	63833802	1067	28.09	10.19792	3.71607	7.41913	C7KUGACXX_6_7956.sorted.filtered_peak_996
chr1	63988657	63989605	949	34.14	12.19763	3.79843	9.32628	C7KUGACXX_6_7956.sorted.filtered_peak_997
chr1	64058860	64060282	1423	26.99	8.03945	3.21052	5.35482	C7KUGACXX_6_7956.sorted.filtered_peak_998
chr1	64081524	64081773	250	17.96	5.65371	3.05982	3.13772	C7KUGACXX_6_7956.sorted.filtered_peak_999
chr1	64358678	64358973	296	15.63	4.49365	2.75102	2.09443	C7KUGACXX_6_7956.sorted.filtered_peak_1000
chr1	64723594	64723843	250	12.20	3.58916	2.59745	1.29781	C7KUGACXX_6_7956.sorted.filtered_peak_1001
chr1	65211233	65211507	275	16.64	3.91097	2.45174	1.57878	C7KUGACXX_6_7956.sorted.filtered_peak_1002
chr1	65292668	65292987	320	20.98	6.81150	3.26762	4.19814	C7KUGACXX_6_7956.sorted.filtered_peak_1003
chr1	65329853	65330420	568	14.60	3.67039	2.47003	1.39049	C7KUGACXX_6_7956.sorted.filtered_peak_1004
chr1	65348348	65348699	352	14.20	4.04624	2.66635	1.70159	C7KUGACXX_6_7956.sorted.filtered_peak_1005
chr1	65399060	65399309	250	14.82	4.54834	2.85063	2.12730	C7KUGACXX_6_7956.sorted.filtered_peak_1006
chr1	65431545	65432744	1200	37.52	10.58780	3.22717	7.78623	C7KUGACXX_6_7956.sorted.filtered_peak_1007
chr1	65466930	65467444	515	18.25	4.94447	2.75982	2.49054	C7KUGACXX_6_7956.sorted.filtered_peak_1008
chr1	65468330	65468579	250	17.91	4.48760	2.60661	2.07880	C7KUGACXX_6_7956.sorted.filtered_peak_1009
chr1	65532497	65533200	704	23.89	4.48416	2.31779	2.07964	C7KUGACXX_6_7956.sorted.filtered_peak_1010
chr1	65533460	65533709	250	23.03	4.23528	2.27644	1.85641	C7KUGACXX_6_7956.sorted.filtered_peak_1011
chr1	65541095	65541568	474	14.61	3.88610	2.56708	1.55089	C7KUGACXX_6_7956.sorted.filtered_peak_1012
chr1	65613302	65613690	389	17.35	4.60905	2.68874	2.19275	C7KUGACXX_6_7956.sorted.filtered_peak_1013
chr1	65614273	65614986	714	17.06	4.23431	2.55272	1.86709	C7KUGACXX_6_7956.sorted.filtered_peak_1014
chr1	65719857	65720513	657	25.46	9.25259	3.68782	6.51462	C7KUGACXX_6_7956.sorted.filtered_peak_1015
chr1	65859149	65859436	288	21.26	6.21966	3.01856	3.66103	C7KUGACXX_6_7956.sorted.filtered_peak_1016
chr1	65885438	65886703	1266	48.80	15.06078	3.53695	12.05333	C7KUGACXX_6_7956.sorted.filtered_peak_1017
chr1	66153475	66153885	411	15.28	5.28151	3.12450	2.81269	C7KUGACXX_6_7956.sorted.filtered_peak_1018
chr1	66277708	66278227	520	35.08	10.92804	3.46100	8.10017	C7KUGACXX_6_7956.sorted.filtered_peak_1019
chr1	66295928	66296477	550	27.04	9.23995	3.55312	6.50874	C7KUGACXX_6_7956.sorted.filtered_peak_1020
chr1	66649430	66649679	250	14.53	4.97196	3.05686	2.51842	C7KUGACXX_6_7956.sorted.filtered_peak_1021
chr1	66719032	66719298	267	14.71	3.77215	2.50860	1.47345	C7KUGACXX_6_7956.sorted.filtered_peak_1022
chr1	66740372	66740987	616	22.18	4.64313	2.43683	2.22066	C7KUGACXX_6_7956.sorted.filtered_peak_1023
chr1	66741721	66742389	669	27.90	7.90278	3.08381	5.25109	C7KUGACXX_6_7956.sorted.filtered_peak_1024
chr1	66748032	66748401	370	18.68	4.27770	2.48047	1.90406	C7KUGACXX_6_7956.sorted.filtered_peak_1025
chr1	66749556	66749832	277	20.27	5.15985	2.71337	2.68183	C7KUGACXX_6_7956.sorted.filtered_peak_1026
chr1	66766843	66767158	316	23.66	8.68687	3.70766	5.96120	C7KUGACXX_6_7956.sorted.filtered_peak_1027
chr1	66796353	66796784	432	29.84	5.44040	2.35130	2.95822	C7KUGACXX_6_7956.sorted.filtered_peak_1028
chr1	66797809	66798325	517	32.70	4.84472	2.14227	2.40224	C7KUGACXX_6_7956.sorted.filtered_peak_1029
chr1	66801596	66802257	662	36.87	7.96982	2.71322	5.28273	C7KUGACXX_6_7956.sorted.filtered_peak_1030
chr1	66815666	66816129	464	22.28	4.22161	2.29501	1.85689	C7KUGACXX_6_7956.sorted.filtered_peak_1031
chr1	66840657	66840929	273	18.20	3.61151	2.26073	1.32001	C7KUGACXX_6_7956.sorted.filtered_peak_1032
chr1	66902128	66902469	342	19.39	5.47124	2.87624	2.97486	C7KUGACXX_6_7956.sorted.filtered_peak_1033
chr1	66911835	66912501	667	18.47	5.15819	2.81743	2.69475	C7KUGACXX_6_7956.sorted.filtered_peak_1034
chr1	67191711	67192005	295	14.21	3.85459	2.57603	1.54029	C7KUGACXX_6_7956.sorted.filtered_peak_1035
chr1	67198458	67198777	320	12.50	3.75566	2.65721	1.43752	C7KUGACXX_6_7956.sorted.filtered_peak_1036
chr1	67390296	67391269	974	58.43	20.45047	4.04739	17.22839	C7KUGACXX_6_7956.sorted.filtered_peak_1037
chr1	67395454	67396531	1078	41.30	8.78259	2.69452	6.07675	C7KUGACXX_6_7956.sorted.filtered_peak_1038
chr1	67461627	67461954	328	16.24	4.31635	2.64237	1.92922	C7KUGACXX_6_7956.sorted.filtered_peak_1039
chr1	67518758	67520187	1430	26.24	7.27965	2.97700	4.67551	C7KUGACXX_6_7956.sorted.filtered_peak_1040
chr1	67628617	67628949	333	23.11	9.79716	4.15904	7.02497	C7KUGACXX_6_7956.sorted.filtered_peak_1041
chr1	67636529	67637089	561	25.49	8.04737	3.26840	5.39721	C7KUGACXX_6_7956.sorted.filtered_peak_1042
chr1	67660022	67660578	557	21.95	5.94638	2.85473	3.43081	C7KUGACXX_6_7956.sorted.filtered_peak_1043
chr1	67740467	67740837	371	12.07	3.52088	2.57285	1.24074	C7KUGACXX_6_7956.sorted.filtered_peak_1044
chr1	67751824	67752153	330	12.34	3.66864	2.62541	1.36569	C7KUGACXX_6_7956.sorted.filtered_peak_1045
chr1	67760522	67761200	679	14.86	4.67061	2.89782	2.24300	C7KUGACXX_6_7956.sorted.filtered_peak_1046
chr1	67769750	67770085	336	25.48	6.97472	2.98638	4.35975	C7KUGACXX_6_7956.sorted.filtered_peak_1047
chr1	67772891	67773222	332	23.40	5.51023	2.66019	2.99821	C7KUGACXX_6_7956.sorted.filtered_peak_1048
chr1	67798485	67799315	831	27.09	7.60086	3.05883	4.95325	C7KUGACXX_6_7956.sorted.filtered_peak_1049
chr1	67894690	67895082	393	29.33	5.30119	2.34137	2.82335	C7KUGACXX_6_7956.sorted.filtered_peak_1050
chr1	67896020	67896949	930	43.63	13.51342	3.48507	10.59397	C7KUGACXX_6_7956.sorted.filtered_peak_1051
chr1	67925183	67925457	275	14.68	4.94909	3.03961	2.50349	C7KUGACXX_6_7956.sorted.filtered_peak_1052
chr1	67966087	67966659	573	17.19	6.42173	3.45351	3.84787	C7KUGACXX_6_7956.sorted.filtered_peak_1053
chr1	68118635	68118957	323	13.38	4.26373	2.82925	1.88302	C7KUGACXX_6_7956.sorted.filtered_peak_1054
chr1	68140035	68140489	455	18.92	5.68808	2.99871	3.16718	C7KUGACXX_6_7956.sorted.filtered_peak_1055
chr1	68150008	68151188	1181	40.03	11.32296	3.08750	8.56362	C7KUGACXX_6_7956.sorted.filtered_peak_1056
chr1	68151725	68152087	363	26.19	3.71060	2.02364	1.41864	C7KUGACXX_6_7956.sorted.filtered_peak_1057
chr1	68225852	68226213	362	16.08	3.97573	2.51042	1.64344	C7KUGACXX_6_7956.sorted.filtered_peak_1058
chr1	68962630	68963061	432	23.92	8.71435	3.66786	5.99762	C7KUGACXX_6_7956.sorted.filtered_peak_1059
chr1	70670953	70671736	784	43.41	18.00333	4.47339	14.88851	C7KUGACXX_6_7956.sorted.filtered_peak_1060
chr1	70686861	70687646	786	35.72	13.56474	4.05918	10.62015	C7KUGACXX_6_7956.sorted.filtered_peak_1061
chr1	70820048	70820928	881	31.22	11.87663	4.00862	9.00060	C7KUGACXX_6_7956.sorted.filtered_peak_1062
chr1	70876352	70877131	780	40.60	17.18540	4.66730	14.08347	C7KUGACXX_6_7956.sorted.filtered_peak_1063
chr1	71231518	71231767	250	15.39	4.06198	2.59262	1.71170	C7KUGACXX_6_7956.sorted.filtered_peak_1064
chr1	71245158	71245505	348	15.34	4.69006	2.86779	2.26387	C7KUGACXX_6_7956.sorted.filtered_peak_1065
chr1	71375733	71376095	363	22.45	7.71449	3.44361	5.06265	C7KUGACXX_6_7956.sorted.filtered_peak_1066
chr1	71513215	71513589	375	17.22	4.31070	2.57803	1.92603	C7KUGACXX_6_7956.sorted.filtered_peak_1067
chr1	71546170	71547228	1059	35.46	12.38257	3.70498	9.52397	C7KUGACXX_6_7956.sorted.filtered_peak_1068
chr1	72687806	72688073	268	13.39	4.21469	2.80811	1.84732	C7KUGACXX_6_7956.sorted.filtered_peak_1069
chr1	74663521	74664216	696	40.63	15.92765	4.27492	12.88241	C7KUGACXX_6_7956.sorted.filtered_peak_1070
chr1	75198497	75199457	961	28.37	8.83427	3.32257	6.12287	C7KUGACXX_6_7956.sorted.filtered_peak_1071
chr1	76189865	76190740	876	36.21	12.59900	3.81382	9.69355	C7KUGACXX_6_7956.sorted.filtered_peak_1072
chr1	76251422	76252513	1092	32.22	11.21297	3.62968	8.41770	C7KUGACXX_6_7956.sorted.filtered_peak_1073
chr1	76311818	76312067	250	14.34	4.28777	2.76748	1.89910	C7KUGACXX_6_7956.sorted.filtered_peak_1074
chr1	76540249	76540521	273	16.16	4.17322	2.58960	1.80098	C7KUGACXX_6_7956.sorted.filtered_peak_1075
chr1	76619826	76620707	882	24.54	8.19145	3.45241	5.49918	C7KUGACXX_6_7956.sorted.filtered_peak_1076
chr1	77684608	77685295	688	30.23	11.44615	3.92904	8.60913	C7KUGACXX_6_7956.sorted.filtered_peak_1077
chr1	78147948	78149612	1665	43.30	12.35716	3.29540	9.48078	C7KUGACXX_6_7956.sorted.filtered_peak_1078
chr1	78224747	78225745	999	26.46	8.38777	3.33171	5.69289	C7KUGACXX_6_7956.sorted.filtered_peak_1079
chr1	78244901	78245899	999	20.23	5.99095	3.00248	3.45155	C7KUGACXX_6_7956.sorted.filtered_peak_1080
chr1	78443938	78445431	1494	42.01	13.13784	3.51507	10.22220	C7KUGACXX_6_7956.sorted.filtered_peak_1081
chr1	78470082	78470963	882	27.38	7.63394	3.04487	4.98786	C7KUGACXX_6_7956.sorted.filtered_peak_1082
chr1	78609256	78609543	288	15.57	4.08589	2.58491	1.74187	C7KUGACXX_6_7956.sorted.filtered_peak_1083
chr1	82851537	82851858	322	12.72	3.88341	2.70086	1.54932	C7KUGACXX_6_7956.sorted.filtered_peak_1084
chr1	83974117	83974725	609	16.57	5.04645	2.91604	2.58861	C7KUGACXX_6_7956.sorted.filtered_peak_1085
chr1	84464701	84465167	467	23.28	7.04562	3.17994	4.41098	C7KUGACXX_6_7956.sorted.filtered_peak_1086
chr1	84542999	84544120	1122	19.15	5.11821	2.76046	2.65124	C7KUGACXX_6_7956.sorted.filtered_peak_1087
chr1	84609814	84610163	350	29.43	8.14143	3.10912	5.44018	C7KUGACXX_6_7956.sorted.filtered_peak_1088
chr1	84610891	84611190	300	25.73	6.23765	2.74677	3.68067	C7KUGACXX_6_7956.sorted.filtered_peak_1089
chr1	84629947	84630314	368	17.91	4.29480	2.52745	1.92054	C7KUGACXX_6_7956.sorted.filtered_peak_1090
chr1	84713195	84713573	379	16.23	5.10606	2.95628	2.65675	C7KUGACXX_6_7956.sorted.filtered_peak_1091
chr1	84764145	84764412	268	20.96	5.47424	2.77678	2.97429	C7KUGACXX_6_7956.sorted.filtered_peak_1092
chr1	84831130	84831712	583	16.77	4.51976	2.68479	2.11622	C7KUGACXX_6_7956.sorted.filtered_peak_1093
chr1	84899469	84899802	334	22.27	7.31503	3.32475	4.68373	C7KUGACXX_6_7956.sorted.filtered_peak_1094
chr1	84907580	84908412	833	18.82	7.95259	3.90078	5.28609	C7KUGACXX_6_7956.sorted.filtered_peak_1095
chr1	84944750	84945670	921	29.76	10.91428	3.84374	8.09640	C7KUGACXX_6_7956.sorted.filtered_peak_1096
chr1	84971151	84972733	1583	45.94	14.78732	3.57291	11.81019	C7KUGACXX_6_7956.sorted.filtered_peak_1097
chr1	85039255	85040376	1122	25.86	7.49380	3.09861	4.86240	C7KUGACXX_6_7956.sorted.filtered_peak_1098
chr1	85086332	85086922	591	28.43	10.72771	3.95649	7.89707	C7KUGACXX_6_7956.sorted.filtered_peak_1099
chr1	85155889	85156869	981	42.01	14.17429	3.54476	11.26762	C7KUGACXX_6_7956.sorted.filtered_peak_1100
chr1	85190125	85190375	251	14.60	4.97078	3.05797	2.51586	C7KUGACXX_6_7956.sorted.filtered_peak_1101
chr1	85219250	85219542	293	14.42	3.52991	2.42031	1.27153	C7KUGACXX_6_7956.sorted.filtered_peak_1102
chr1	85320085	85320382	298	17.05	4.77781	2.77110	2.34488	C7KUGACXX_6_7956.sorted.filtered_peak_1103
chr1	85328400	85328769	370	20.42	6.84033	3.31735	4.22912	C7KUGACXX_6_7956.sorted.filtered_peak_1104
chr1	85401932	85402237	306	12.22	3.36676	2.48385	1.13954	C7KUGACXX_6_7956.sorted.filtered_peak_1105
chr1	85410655	85411249	595	30.38	11.91942	4.13587	9.03306	C7KUGACXX_6_7956.sorted.filtered_peak_1106
chr1	85425096	85425345	250	15.01	4.37804	2.75695	1.98584	C7KUGACXX_6_7956.sorted.filtered_peak_1107
chr1	85438309	85438558	250	15.92	4.40316	2.69991	2.01310	C7KUGACXX_6_7956.sorted.filtered_peak_1108
chr1	85462427	85463254	828	20.11	3.98429	2.30886	1.64334	C7KUGACXX_6_7956.sorted.filtered_peak_1109
chr1	85492874	85493152	279	17.19	5.16405	2.91343	2.69864	C7KUGACXX_6_7956.sorted.filtered_peak_1110
chr1	85527590	85528163	574	28.18	10.95006	3.93217	8.15399	C7KUGACXX_6_7956.sorted.filtered_peak_1111
chr1	85666686	85667437	752	24.90	7.77322	3.24920	5.11919	C7KUGACXX_6_7956.sorted.filtered_peak_1112
chr1	85724772	85725615	844	26.53	10.01203	3.73298	7.27522	C7KUGACXX_6_7956.sorted.filtered_peak_1113
chr1	85741891	85742714	824	47.84	18.61626	4.26779	15.48056	C7KUGACXX_6_7956.sorted.filtered_peak_1114
chr1	85763687	85764289	603	27.17	9.65568	3.74046	6.86823	C7KUGACXX_6_7956.sorted.filtered_peak_1115
chr1	85984079	85984328	250	19.15	4.10396	2.39447	1.74679	C7KUGACXX_6_7956.sorted.filtered_peak_1116
chr1	86173830	86174427	598	32.39	14.01527	4.50490	11.06365	C7KUGACXX_6_7956.sorted.filtered_peak_1117
chr1	86861147	86862464	1318	26.59	9.05732	3.50529	6.34033	C7KUGACXX_6_7956.sorted.filtered_peak_1118
chr1	87169651	87170970	1320	36.67	11.25964	3.38577	8.43092	C7KUGACXX_6_7956.sorted.filtered_peak_1119
chr1	87299269	87299715	447	15.23	4.53295	2.80455	2.12742	C7KUGACXX_6_7956.sorted.filtered_peak_1120
chr1	87379632	87380855	1224	53.15	21.13496	4.20480	17.90217	C7KUGACXX_6_7956.sorted.filtered_peak_1121
chr1	87399819	87400169	351	12.41	3.59966	2.58536	1.32970	C7KUGACXX_6_7956.sorted.filtered_peak_1122
chr1	87490762	87491040	279	14.46	4.43763	2.82557	2.03423	C7KUGACXX_6_7956.sorted.filtered_peak_1123
chr1	87597543	87597856	314	18.56	5.26649	2.86390	2.78315	C7KUGACXX_6_7956.sorted.filtered_peak_1124
chr1	87794005	87794707	703	35.47	6.11206	2.33081	3.57571	C7KUGACXX_6_7956.sorted.filtered_peak_1125
chr1	87800898	87801201	304	30.33	4.40284	2.09270	2.01967	C7KUGACXX_6_7956.sorted.filtered_peak_1126
chr1	87869777	87870391	615	20.70	6.14810	3.01134	3.60787	C7KUGACXX_6_7956.sorted.filtered_peak_1127
chr1	87901208	87901527	320	17.92	6.59163	3.42872	4.01246	C7KUGACXX_6_7956.sorted.filtered_peak_1128
chr1	87915137	87915448	312	19.85	7.05006	3.47588	4.41339	C7KUGACXX_6_7956.sorted.filtered_peak_1129
chr1	89149292	89150445	1154	50.30	19.02929	4.07677	15.88147	C7KUGACXX_6_7956.sorted.filtered_peak_1130
chr1	89357043	89357653	611	39.21	15.68988	4.33870	12.66118	C7KUGACXX_6_7956.sorted.filtered_peak_1131
chr1	89401649	89401898	250	14.34	4.69896	2.96355	2.26435	C7KUGACXX_6_7956.sorted.filtered_peak_1132
chr1	89438903	89439185	283	14.73	4.90513	3.01824	2.45477	C7KUGACXX_6_7956.sorted.filtered_peak_1133
chr1	89445310	89445908	599	14.43	4.16360	2.70052	1.80352	C7KUGACXX_6_7956.sorted.filtered_peak_1134
chr1	89458001	89459099	1099	36.63	9.96649	3.13708	7.19265	C7KUGACXX_6_7956.sorted.filtered_peak_1135
chr1	89487690	89488715	1026	22.28	6.83392	3.13393	4.24204	C7KUGACXX_6_7956.sorted.filtered_peak_1136
chr1	89506817	89507115	299	17.68	5.78829	3.14827	3.25093	C7KUGACXX_6_7956.sorted.filtered_peak_1137
chr1	89530819	89531170	352	24.04	8.52258	3.59547	5.81551	C7KUGACXX_6_7956.sorted.filtered_peak_1138
chr1	89535694	89535963	270	14.45	4.88034	3.03803	2.42404	C7KUGACXX_6_7956.sorted.filtered_peak_1139
chr1	89591319	89592616	1298	26.52	6.62320	2.74357	4.08579	C7KUGACXX_6_7956.sorted.filtered_peak_1140
chr1	89664332	89664712	381	21.65	4.92734	2.54774	2.48740	C7KUGACXX_6_7956.sorted.filtered_peak_1141
chr1	89740046	89740430	385	27.12	6.29773	2.69283	3.73615	C7KUGACXX_6_7956.sorted.filtered_peak_1142
chr1	89752461	89752973	513	29.50	10.33601	3.67957	7.54690	C7KUGACXX_6_7956.sorted.filtered_peak_1143
chr1	89775970	89776790	821	18.74	5.37457	2.86424	2.90554	C7KUGACXX_6_7956.sorted.filtered_peak_1144
chr1	89823999	89824258	260	15.20	4.03136	2.58793	1.69045	C7KUGACXX_6_7956.sorted.filtered_peak_1145
chr1	89916673	89916932	260	17.75	6.09932	3.27851	3.53475	C7KUGACXX_6_7956.sorted.filtered_peak_1146
chr1	89989468	89990910	1443	30.89	9.09304	3.17046	6.39274	C7KUGACXX_6_7956.sorted.filtered_peak_1147
chr1	90011155	90011515	361	22.80	6.33909	2.94454	3.77906	C7KUGACXX_6_7956.sorted.filtered_peak_1148
chr1	90073846	90074719	874	34.19	5.50376	2.23892	3.01472	C7KUGACXX_6_7956.sorted.filtered_peak_1149
chr1	90098115	90099276	1162	37.71	7.75549	2.59632	5.11292	C7KUGACXX_6_7956.sorted.filtered_peak_1150
chr1	90135591	90135961	371	16.92	4.21875	2.55913	1.84794	C7KUGACXX_6_7956.sorted.filtered_peak_1151
chr1	90167561	90167897	337	17.22	5.03355	2.86984	2.57015	C7KUGACXX_6_7956.sorted.filtered_peak_1152
chr1	90185019	90185568	550	29.57	7.74348	2.95231	5.09630	C7KUGACXX_6_7956.sorted.filtered_peak_1153
chr1	90190198	90190857	660	28.97	6.60954	2.70378	4.01799	C7KUGACXX_6_7956.sorted.filtered_peak_1154
chr1	90204650	90205169	520	24.68	7.25466	3.13513	4.61792	C7KUGACXX_6_7956.sorted.filtered_peak_1155
chr1	90205515	90205764	250	19.12	4.39212	2.49412	2.01120	C7KUGACXX_6_7956.sorted.filtered_peak_1156
chr1	90228323	90229043	721	25.87	8.79176	3.50010	6.08135	C7KUGACXX_6_7956.sorted.filtered_peak_1157
chr1	90246029	90246355	327	12.98	3.78377	2.63064	1.48285	C7KUGACXX_6_7956.sorted.filtered_peak_1158
chr1	90286157	90287392	1236	22.03	6.13611	2.94154	3.57706	C7KUGACXX_6_7956.sorted.filtered_peak_1159
chr1	90308622	90309399	778	22.41	5.55505	2.72105	3.04590	C7KUGACXX_6_7956.sorted.filtered_peak_1160
chr1	90321288	90321651	364	19.55	6.20002	3.14503	3.63741	C7KUGACXX_6_7956.sorted.filtered_peak_1161
chr1	90378806	90379083	278	13.72	4.29783	2.82026	1.91933	C7KUGACXX_6_7956.sorted.filtered_peak_1162
chr1	90460268	90461438	1171	33.55	10.58843	3.42638	7.80268	C7KUGACXX_6_7956.sorted.filtered_peak_1163
chr1	90900224	90900580	357	12.68	3.86848	2.69340	1.54045	C7KUGACXX_6_7956.sorted.filtered_peak_1164
chr1	91486930	91488109	1180	39.20	12.40268	3.51683	9.52157	C7KUGACXX_6_7956.sorted.filtered_peak_1165
chr1	91520333	91520652	320	12.00	3.29604	2.46478	1.08582	C7KUGACXX_6_7956.sorted.filtered_peak_1166
chr1	91590356	91590854	499	21.45	7.20422	3.35142	4.57817	C7KUGACXX_6_7956.sorted.filtered_peak_1167
chr1	91630820	91631089	270	16.09	5.80542	3.28541	3.28325	C7KUGACXX_6_7956.sorted.filtered_peak_1168
chr1	91852680	91853235	556	234.97	198.51118	14.18332	192.50732	C7KUGACXX_6_7956.sorted.filtered_peak_1169
chr1	91966051	91967020	970	36.55	11.96900	3.58411	9.10779	C7KUGACXX_6_7956.sorted.filtered_peak_1170
chr1	92014105	92014394	290	19.71	3.87251	2.28818	1.54691	C7KUGACXX_6_7956.sorted.filtered_peak_1171
chr1	92021457	92022255	799	40.58	12.94178	3.60133	10.02106	C7KUGACXX_6_7956.sorted.filtered_peak_1172
chr1	92068917	92069166	250	13.74	4.46500	2.90048	2.05478	C7KUGACXX_6_7956.sorted.filtered_peak_1173
chr1	92163032	92163385	354	15.23	4.27531	2.69614	1.88879	C7KUGACXX_6_7956.sorted.filtered_peak_1174
chr1	92178942	92179542	601	28.18	9.91026	3.69447	7.12570	C7KUGACXX_6_7956.sorted.filtered_peak_1175
chr1	92269457	92270663	1207	32.16	8.92143	3.11715	6.19939	C7KUGACXX_6_7956.sorted.filtered_peak_1176
chr1	92350999	92351960	962	23.90	6.11038	2.80224	3.57128	C7KUGACXX_6_7956.sorted.filtered_peak_1177
chr1	92414038	92414634	597	20.09	7.38804	3.51709	4.76292	C7KUGACXX_6_7956.sorted.filtered_peak_1178
chr1	92532230	92532560	331	12.39	3.69455	2.63543	1.38591	C7KUGACXX_6_7956.sorted.filtered_peak_1179
chr1	92545799	92546404	606	22.23	7.38811	3.34597	4.76024	C7KUGACXX_6_7956.sorted.filtered_peak_1180
chr1	92763958	92764962	1005	29.27	10.79725	3.77843	8.01502	C7KUGACXX_6_7956.sorted.filtered_peak_1181
chr1	92781362	92781988	627	35.69	12.93673	3.92099	10.01845	C7KUGACXX_6_7956.sorted.filtered_peak_1182
chr1	92789234	92789784	551	16.33	5.92072	3.32072	3.37963	C7KUGACXX_6_7956.sorted.filtered_peak_1183
chr1	92831342	92831638	297	19.95	5.39803	2.81238	2.90714	C7KUGACXX_6_7956.sorted.filtered_peak_1184
chr1	92833077	92833326	250	18.17	4.80363	2.70062	2.37785	C7KUGACXX_6_7956.sorted.filtered_peak_1185
chr1	92950657	92952602	1946	34.83	5.64221	2.25862	3.13182	C7KUGACXX_6_7956.sorted.filtered_peak_1186
chr1	93002516	93002968	453	36.94	12.32192	3.63467	9.45485	C7KUGACXX_6_7956.sorted.filtered_peak_1187
chr1	93003585	93004618	1034	29.56	6.96429	2.75632	4.35635	C7KUGACXX_6_7956.sorted.filtered_peak_1188
chr1	93029120	93029407	288	17.91	6.28172	3.33484	3.70888	C7KUGACXX_6_7956.sorted.filtered_peak_1189
chr1	93042936	93043380	445	21.07	4.08883	2.29786	1.74725	C7KUGACXX_6_7956.sorted.filtered_peak_1190
chr1	93049426	93050292	867	29.10	7.11716	2.82975	4.49149	C7KUGACXX_6_7956.sorted.filtered_peak_1191
chr1	93250675	93251238	564	18.77	5.58826	2.97634	3.07045	C7KUGACXX_6_7956.sorted.filtered_peak_1192
chr1	93297382	93298028	647	41.76	18.10163	4.81609	14.95052	C7KUGACXX_6_7956.sorted.filtered_peak_1193
chr1	93324323	93325049	727	20.50	6.31612	3.11901	3.73947	C7KUGACXX_6_7956.sorted.filtered_peak_1194
chr1	93342910	93343378	469	13.05	4.01351	2.73569	1.67798	C7KUGACXX_6_7956.sorted.filtered_peak_1195
chr1	93426136	93427501	1366	31.93	5.28912	2.26231	2.80814	C7KUGACXX_6_7956.sorted.filtered_peak_1196
chr1	93427791	93428303	513	30.81	5.54001	2.35983	3.03057	C7KUGACXX_6_7956.sorted.filtered_peak_1197
chr1	93446688	93447118	431	27.25	8.40435	3.29232	5.71158	C7KUGACXX_6_7956.sorted.filtered_peak_1198
chr1	93459649	93459975	327	16.17	4.16734	2.58578	1.79643	C7KUGACXX_6_7956.sorted.filtered_peak_1199
chr1	93507831	93508569	739	22.55	7.81159	3.38585	5.19545	C7KUGACXX_6_7956.sorted.filtered_peak_1200
chr1	93544495	93545168	674	28.24	8.58207	3.27107	5.88137	C7KUGACXX_6_7956.sorted.filtered_peak_1201
chr1	93545970	93546377	408	22.39	5.22007	2.60177	2.75372	C7KUGACXX_6_7956.sorted.filtered_peak_1202
chr1	93645053	93646984	1932	43.75	11.30681	3.04654	8.47152	C7KUGACXX_6_7956.sorted.filtered_peak_1203
chr1	93685077	93685383	307	20.76	7.43326	3.50707	4.79066	C7KUGACXX_6_7956.sorted.filtered_peak_1204
chr1	93811013	93811799	787	34.72	9.30163	3.06179	6.56884	C7KUGACXX_6_7956.sorted.filtered_peak_1205
chr1	93811994	93812326	333	27.26	5.31152	2.42324	2.82349	C7KUGACXX_6_7956.sorted.filtered_peak_1206
chr1	94080971	94081648	678	14.54	3.76056	2.51435	1.45683	C7KUGACXX_6_7956.sorted.filtered_peak_1207
chr1	94158531	94159086	556	20.24	6.26629	3.09686	3.71379	C7KUGACXX_6_7956.sorted.filtered_peak_1208
chr1	94311788	94313609	1822	39.49	10.44644	3.11979	7.63425	C7KUGACXX_6_7956.sorted.filtered_peak_1209
chr1	94344138	94345183	1046	29.68	10.06078	3.48972	7.31126	C7KUGACXX_6_7956.sorted.filtered_peak_1210
chr1	94374124	94374447	324	25.10	5.06563	2.44131	2.59985	C7KUGACXX_6_7956.sorted.filtered_peak_1211
chr1	94374698	94375639	942	39.00	14.76311	4.05236	11.78981	C7KUGACXX_6_7956.sorted.filtered_peak_1212
chr1	94482791	94483425	635	20.60	5.00003	2.63123	2.54620	C7KUGACXX_6_7956.sorted.filtered_peak_1213
chr1	94883444	94884372	929	44.27	15.28321	3.73387	12.30865	C7KUGACXX_6_7956.sorted.filtered_peak_1214
chr1	95007305	95007661	357	18.40	4.95571	2.74528	2.51010	C7KUGACXX_6_7956.sorted.filtered_peak_1215
chr1	95320295	95320548	254	17.82	5.45629	2.98730	2.96153	C7KUGACXX_6_7956.sorted.filtered_peak_1216
chr1	95428347	95428673	327	13.61	4.29400	2.81874	1.92983	C7KUGACXX_6_7956.sorted.filtered_peak_1217
chr1	95508796	95509242	447	15.50	4.78746	2.89891	2.35055	C7KUGACXX_6_7956.sorted.filtered_peak_1218
chr1	95538074	95538897	824	45.65	19.74329	4.79446	16.53870	C7KUGACXX_6_7956.sorted.filtered_peak_1219
chr1	95699388	95700105	718	35.32	14.34530	4.32573	11.37409	C7KUGACXX_6_7956.sorted.filtered_peak_1220
chr1	97187009	97187872	864	38.88	15.41038	4.30374	12.39187	C7KUGACXX_6_7956.sorted.filtered_peak_1221
chr1	97310842	97311297	456	13.34	3.98974	2.70302	1.65336	C7KUGACXX_6_7956.sorted.filtered_peak_1222
chr1	98385869	98387213	1345	36.47	11.38014	3.42657	8.55117	C7KUGACXX_6_7956.sorted.filtered_peak_1223
chr1	98407919	98408350	432	18.09	4.90711	2.74909	2.46558	C7KUGACXX_6_7956.sorted.filtered_peak_1224
chr1	98496177	98496491	315	15.02	4.40036	2.75705	2.01950	C7KUGACXX_6_7956.sorted.filtered_peak_1225
chr1	98510784	98511033	250	16.72	3.54551	2.29993	1.28447	C7KUGACXX_6_7956.sorted.filtered_peak_1226
chr1	98519705	98520059	355	22.68	6.00104	2.85686	3.44904	C7KUGACXX_6_7956.sorted.filtered_peak_1227
chr1	98789492	98789744	253	19.84	6.30016	3.17269	3.72104	C7KUGACXX_6_7956.sorted.filtered_peak_1228
chr1	98853979	98854471	493	22.60	6.73460	3.09675	4.14245	C7KUGACXX_6_7956.sorted.filtered_peak_1229
chr1	98871263	98871718	456	18.72	3.82125	2.31444	1.50059	C7KUGACXX_6_7956.sorted.filtered_peak_1230
chr1	99263163	99263412	250	15.12	3.94180	2.55601	1.61522	C7KUGACXX_6_7956.sorted.filtered_peak_1231
chr1	99279598	99279855	258	13.72	4.45262	2.89752	2.04115	C7KUGACXX_6_7956.sorted.filtered_peak_1232
chr1	99336655	99337500	846	21.12	6.65983	3.19692	4.06178	C7KUGACXX_6_7956.sorted.filtered_peak_1233
chr1	99456898	99457213	316	14.99	4.68162	2.89164	2.25180	C7KUGACXX_6_7956.sorted.filtered_peak_1234
chr1	100231902	100232239	338	12.03	3.32082	2.47459	1.10574	C7KUGACXX_6_7956.sorted.filtered_peak_1235
chr1	100274252	100274612	361	17.79	5.58158	3.05337	3.06302	C7KUGACXX_6_7956.sorted.filtered_peak_1236
chr1	100285836	100286334	499	13.98	4.49817	2.88919	2.09933	C7KUGACXX_6_7956.sorted.filtered_peak_1237
chr1	100315498	100315965	468	21.88	7.83521	3.56321	5.16153	C7KUGACXX_6_7956.sorted.filtered_peak_1238
chr1	100434988	100436187	1200	17.94	5.12492	2.85273	2.65118	C7KUGACXX_6_7956.sorted.filtered_peak_1239
chr1	100494242	100494868	627	21.88	9.19394	4.02118	6.46907	C7KUGACXX_6_7956.sorted.filtered_peak_1240
chr1	100503187	100504583	1397	31.53	8.57764	3.05873	5.87957	C7KUGACXX_6_7956.sorted.filtered_peak_1241
chr1	100512359	100512608	250	16.26	4.12562	2.56473	1.76302	C7KUGACXX_6_7956.sorted.filtered_peak_1242
chr1	100598251	100598907	657	43.30	17.08284	4.28145	14.00903	C7KUGACXX_6_7956.sorted.filtered_peak_1243
chr1	100714767	100715784	1018	23.48	7.10506	3.12444	4.49955	C7KUGACXX_6_7956.sorted.filtered_peak_1244
chr1	100731082	100732137	1056	29.30	10.99789	3.77964	8.21105	C7KUGACXX_6_7956.sorted.filtered_peak_1245
chr1	100816833	100818366	1534	36.87	8.61566	2.82082	5.90639	C7KUGACXX_6_7956.sorted.filtered_peak_1246
chr1	100830763	100831039	277	13.23	3.96224	2.69537	1.63683	C7KUGACXX_6_7956.sorted.filtered_peak_1247
chr1	100862183	100862466	284	19.47	4.12029	2.38254	1.76959	C7KUGACXX_6_7956.sorted.filtered_peak_1248
chr1	100865980	100866296	317	22.66	5.81764	2.79658	3.28185	C7KUGACXX_6_7956.sorted.filtered_peak_1249
chr1	100905717	100906045	329	29.33	7.73779	2.96849	5.08531	C7KUGACXX_6_7956.sorted.filtered_peak_1250
chr1	100918235	100918556	322	24.60	6.98350	3.02788	4.38141	C7KUGACXX_6_7956.sorted.filtered_peak_1251
chr1	101360402	101360955	554	22.14	3.67396	2.12968	1.38727	C7KUGACXX_6_7956.sorted.filtered_peak_1252
chr1	101361279	101362403	1125	33.61	9.37291	3.13129	6.63280	C7KUGACXX_6_7956.sorted.filtered_peak_1253
chr1	101392765	101393288	524	17.87	4.92433	2.77250	2.47890	C7KUGACXX_6_7956.sorted.filtered_peak_1254
chr1	101490822	101492098	1277	23.61	6.45760	2.86243	3.93292	C7KUGACXX_6_7956.sorted.filtered_peak_1255
chr1	101577349	101578127	779	26.85	11.16131	4.17655	8.33377	C7KUGACXX_6_7956.sorted.filtered_peak_1256
chr1	101588108	101588437	330	19.85	6.15822	3.10871	3.59966	C7KUGACXX_6_7956.sorted.filtered_peak_1257
chr1	101593834	101594521	688	15.30	3.78535	2.47462	1.47930	C7KUGACXX_6_7956.sorted.filtered_peak_1258
chr1	101644395	101644927	533	21.03	6.65132	3.20912	4.04738	C7KUGACXX_6_7956.sorted.filtered_peak_1259
chr1	101701149	101702169	1021	32.05	5.17328	2.23449	2.70068	C7KUGACXX_6_7956.sorted.filtered_peak_1260
chr1	101744399	101744652	254	18.62	5.01211	2.76442	2.54582	C7KUGACXX_6_7956.sorted.filtered_peak_1261
chr1	101753995	101754340	346	20.83	5.52439	2.78880	3.03090	C7KUGACXX_6_7956.sorted.filtered_peak_1262
chr1	101759253	101759518	266	19.68	5.32711	2.81292	2.83241	C7KUGACXX_6_7956.sorted.filtered_peak_1263
chr1	101774868	101775663	796	22.65	5.40124	2.64765	2.91560	C7KUGACXX_6_7956.sorted.filtered_peak_1264
chr1	101822945	101823283	339	19.65	7.42400	3.62097	4.77762	C7KUGACXX_6_7956.sorted.filtered_peak_1265
chr1	101836596	101837046	451	12.35	3.67306	2.62753	1.36829	C7KUGACXX_6_7956.sorted.filtered_peak_1266
chr1	101845770	101846075	306	13.77	4.35268	2.82821	1.98565	C7KUGACXX_6_7956.sorted.filtered_peak_1267
chr1	103428745	103429148	404	12.11	3.40278	2.51055	1.17219	C7KUGACXX_6_7956.sorted.filtered_peak_1268
chr1	103627966	103628254	289	17.33	6.82173	3.60833	4.21717	C7KUGACXX_6_7956.sorted.filtered_peak_1269
chr1	104057600	104057872	273	12.92	3.87527	2.67715	1.56792	C7KUGACXX_6_7956.sorted.filtered_peak_1270
chr1	104067880	104069021	1142	37.64	13.61685	3.73806	10.72860	C7KUGACXX_6_7956.sorted.filtered_peak_1271
chr1	107599059	107600177	1119	21.12	6.24741	3.02195	3.69549	C7KUGACXX_6_7956.sorted.filtered_peak_1272
chr1	108329188	108329471	284	22.32	6.79952	3.16429	4.18447	C7KUGACXX_6_7956.sorted.filtered_peak_1273
chr1	108371817	108372066	250	13.85	4.00298	2.67277	1.65158	C7KUGACXX_6_7956.sorted.filtered_peak_1274
chr1	108479582	108479990	409	17.29	4.00634	2.44962	1.67606	C7KUGACXX_6_7956.sorted.filtered_peak_1275
chr1	108506186	108507025	840	21.27	5.54987	2.78162	3.04594	C7KUGACXX_6_7956.sorted.filtered_peak_1276
chr1	108508188	108508455	268	18.56	4.40179	2.53444	2.00780	C7KUGACXX_6_7956.sorted.filtered_peak_1277
chr1	108742265	108743563	1299	20.83	5.01503	2.62494	2.55574	C7KUGACXX_6_7956.sorted.filtered_peak_1278
chr1	109102181	109103350	1170	34.10	8.82286	2.89986	6.16117	C7KUGACXX_6_7956.sorted.filtered_peak_1279
chr1	109133483	109134125	643	32.15	11.47095	3.81223	8.61984	C7KUGACXX_6_7956.sorted.filtered_peak_1280
chr1	109189155	109189907	753	35.91	10.76369	3.41851	7.92289	C7KUGACXX_6_7956.sorted.filtered_peak_1281
chr1	109203620	109204531	912	26.01	9.11823	3.57585	6.40257	C7KUGACXX_6_7956.sorted.filtered_peak_1282
chr1	109234668	109235938	1271	40.87	12.47302	3.44532	9.58468	C7KUGACXX_6_7956.sorted.filtered_peak_1283
chr1	109246183	109247004	822	25.20	8.00893	3.33525	5.32359	C7KUGACXX_6_7956.sorted.filtered_peak_1284
chr1	109288947	109290007	1061	38.18	14.47039	3.94417	11.54127	C7KUGACXX_6_7956.sorted.filtered_peak_1285
chr1	109370773	109371080	308	17.70	6.44037	3.42278	3.85144	C7KUGACXX_6_7956.sorted.filtered_peak_1286
chr1	109419360	109419989	630	30.52	10.77388	3.74896	7.95373	C7KUGACXX_6_7956.sorted.filtered_peak_1287
chr1	109499293	109499776	484	28.71	11.04012	3.97636	8.21389	C7KUGACXX_6_7956.sorted.filtered_peak_1288
chr1	109505583	109506311	729	35.36	13.17382	3.97592	10.25480	C7KUGACXX_6_7956.sorted.filtered_peak_1289
chr1	109583992	109585015	1024	34.88	15.90613	4.60664	12.91596	C7KUGACXX_6_7956.sorted.filtered_peak_1290
chr1	109618288	109618993	706	27.64	12.73161	4.58318	9.84354	C7KUGACXX_6_7956.sorted.filtered_peak_1291
chr1	109633053	109633782	730	34.72	14.27330	4.37133	11.29880	C7KUGACXX_6_7956.sorted.filtered_peak_1292
chr1	109642487	109643312	826	34.03	15.23397	4.58432	12.24855	C7KUGACXX_6_7956.sorted.filtered_peak_1293
chr1	109655326	109655632	307	24.36	5.05931	2.47284	2.59128	C7KUGACXX_6_7956.sorted.filtered_peak_1294
chr1	109656322	109656896	575	32.67	9.84266	3.33093	7.06812	C7KUGACXX_6_7956.sorted.filtered_peak_1295
chr1	109658350	109658798	449	21.07	4.02063	2.28121	1.67671	C7KUGACXX_6_7956.sorted.filtered_peak_1296
chr1	109704779	109705395	617	20.25	6.90800	3.35866	4.29465	C7KUGACXX_6_7956.sorted.filtered_peak_1297
chr1	109736339	109736626	288	19.60	6.90259	3.40649	4.29359	C7KUGACXX_6_7956.sorted.filtered_peak_1298
chr1	109756270	109757292	1023	42.73	14.33026	3.81047	11.34053	C7KUGACXX_6_7956.sorted.filtered_peak_1299
chr1	109791904	109792461	558	17.26	4.90781	2.81136	2.45848	C7KUGACXX_6_7956.sorted.filtered_peak_1300
chr1	109825670	109826368	699	35.27	15.06804	4.60285	12.04626	C7KUGACXX_6_7956.sorted.filtered_peak_1301
chr1	109913987	109914361	375	12.75	3.73769	2.62791	1.44280	C7KUGACXX_6_7956.sorted.filtered_peak_1302
chr1	109967974	109969509	1536	36.59	11.06330	3.36570	8.23319	C7KUGACXX_6_7956.sorted.filtered_peak_1303
chr1	110026035	110027015	981	39.83	11.17490	3.23586	8.34297	C7KUGACXX_6_7956.sorted.filtered_peak_1304
chr1	110036456	110037038	583	39.30	14.46848	4.02536	11.48735	C7KUGACXX_6_7956.sorted.filtered_peak_1305
chr1	110045244	110045643	400	17.78	4.28103	2.52559	1.91709	C7KUGACXX_6_7956.sorted.filtered_peak_1306
chr1	110052316	110052573	258	20.54	5.74773	2.91405	3.21240	C7KUGACXX_6_7956.sorted.filtered_peak_1307
chr1	110074929	110075736	808	20.77	6.76262	3.22173	4.18012	C7KUGACXX_6_7956.sorted.filtered_peak_1308
chr1	110090754	110091591	838	31.23	7.89112	2.85775	5.26121	C7KUGACXX_6_7956.sorted.filtered_peak_1309
chr1	110162058	110162543	486	29.40	6.92191	2.75935	4.31195	C7KUGACXX_6_7956.sorted.filtered_peak_1310
chr1	110163331	110163848	518	33.12	8.68731	3.01849	5.97406	C7KUGACXX_6_7956.sorted.filtered_peak_1311
chr1	110185928	110186355	428	18.85	7.89833	3.88011	5.23866	C7KUGACXX_6_7956.sorted.filtered_peak_1312
chr1	110198523	110199057	535	17.55	6.62120	3.50335	4.02983	C7KUGACXX_6_7956.sorted.filtered_peak_1313
chr1	110210937	110211319	383	13.19	4.14576	2.79256	1.77400	C7KUGACXX_6_7956.sorted.filtered_peak_1314
chr1	110282603	110283343	741	19.88	8.35142	3.92218	5.66615	C7KUGACXX_6_7956.sorted.filtered_peak_1315
chr1	110333245	110333744	500	23.82	6.57498	2.95556	3.99670	C7KUGACXX_6_7956.sorted.filtered_peak_1316
chr1	110344815	110345305	491	15.84	4.12160	2.58638	1.76234	C7KUGACXX_6_7956.sorted.filtered_peak_1317
chr1	110432847	110433144	298	18.47	4.78668	2.68763	2.34635	C7KUGACXX_6_7956.sorted.filtered_peak_1318
chr1	110448802	110449242	441	30.61	9.14368	3.28040	6.41076	C7KUGACXX_6_7956.sorted.filtered_peak_1319
chr1	110452999	110453468	470	21.55	3.98073	2.24859	1.64706	C7KUGACXX_6_7956.sorted.filtered_peak_1320
chr1	110476317	110476664	348	16.35	4.51460	2.71581	2.11038	C7KUGACXX_6_7956.sorted.filtered_peak_1321
chr1	110526861	110527854	994	31.74	9.91238	3.30050	7.17746	C7KUGACXX_6_7956.sorted.filtered_peak_1322
chr1	110546450	110547058	609	14.90	3.89291	2.54725	1.57873	C7KUGACXX_6_7956.sorted.filtered_peak_1323
chr1	110554144	110554405	262	14.49	4.21261	2.71950	1.84684	C7KUGACXX_6_7956.sorted.filtered_peak_1324
chr1	110576735	110577744	1010	40.33	13.35793	3.66234	10.43338	C7KUGACXX_6_7956.sorted.filtered_peak_1325
chr1	110627239	110627556	318	19.67	5.73228	2.94064	3.22478	C7KUGACXX_6_7956.sorted.filtered_peak_1326
chr1	110745660	110746079	420	19.90	4.34326	2.44351	1.95490	C7KUGACXX_6_7956.sorted.filtered_peak_1327
chr1	110752468	110753009	542	39.55	11.72019	3.39093	8.85372	C7KUGACXX_6_7956.sorted.filtered_peak_1328
chr1	110880849	110882183	1335	92.23	31.78349	4.13946	28.07547	C7KUGACXX_6_7956.sorted.filtered_peak_1329
chr1	110949836	110950549	714	31.68	12.93054	4.15403	10.05502	C7KUGACXX_6_7956.sorted.filtered_peak_1330
chr1	110955169	110955460	292	14.88	3.66973	2.45140	1.38945	C7KUGACXX_6_7956.sorted.filtered_peak_1331
chr1	110963675	110964014	340	13.97	4.18765	2.74763	1.81879	C7KUGACXX_6_7956.sorted.filtered_peak_1332
chr1	111038645	111038967	323	23.12	8.10503	3.54311	5.41475	C7KUGACXX_6_7956.sorted.filtered_peak_1333
chr1	111097960	111098410	451	16.33	4.75226	2.81894	2.31719	C7KUGACXX_6_7956.sorted.filtered_peak_1334
chr1	111162002	111162734	733	26.03	7.73326	3.19477	5.06374	C7KUGACXX_6_7956.sorted.filtered_peak_1335
chr1	111173482	111174199	718	27.44	5.52318	2.46176	3.02998	C7KUGACXX_6_7956.sorted.filtered_peak_1336
chr1	111189697	111190483	787	31.75	9.71749	3.36012	6.95269	C7KUGACXX_6_7956.sorted.filtered_peak_1337
chr1	111214673	111214960	288	31.04	5.73833	2.40664	3.20576	C7KUGACXX_6_7956.sorted.filtered_peak_1338
chr1	111308766	111309017	252	14.76	4.00788	2.61132	1.65546	C7KUGACXX_6_7956.sorted.filtered_peak_1339
chr1	111329812	111330319	508	18.06	5.02387	2.79839	2.56829	C7KUGACXX_6_7956.sorted.filtered_peak_1340
chr1	111417274	111418265	992	31.79	4.96650	2.19230	2.51211	C7KUGACXX_6_7956.sorted.filtered_peak_1341
chr1	111422601	111423879	1279	30.11	5.99946	2.49341	3.46917	C7KUGACXX_6_7956.sorted.filtered_peak_1342
chr1	111505809	111507074	1266	48.49	20.43069	4.50584	17.21224	C7KUGACXX_6_7956.sorted.filtered_peak_1343
chr1	111573120	111573434	315	15.67	5.23948	3.07316	2.76473	C7KUGACXX_6_7956.sorted.filtered_peak_1344
chr1	111681974	111683138	1165	30.82	10.25114	3.48137	7.49385	C7KUGACXX_6_7956.sorted.filtered_peak_1345
chr1	111746316	111747379	1064	33.37	6.46921	2.50031	3.88194	C7KUGACXX_6_7956.sorted.filtered_peak_1346
chr1	111758480	111759070	591	46.95	15.38183	3.70619	12.37103	C7KUGACXX_6_7956.sorted.filtered_peak_1347
chr1	111817456	111817738	283	14.06	4.00101	2.65420	1.66558	C7KUGACXX_6_7956.sorted.filtered_peak_1348
chr1	111889096	111889419	324	14.66	3.53949	2.40997	1.27411	C7KUGACXX_6_7956.sorted.filtered_peak_1349
chr1	111991567	111992432	866	50.66	20.73977	4.34975	17.54899	C7KUGACXX_6_7956.sorted.filtered_peak_1350
chr1	112013567	112013902	336	18.11	4.07386	2.43738	1.71889	C7KUGACXX_6_7956.sorted.filtered_peak_1351
chr1	112019399	112019811	413	21.22	4.72562	2.50745	2.29859	C7KUGACXX_6_7956.sorted.filtered_peak_1352
chr1	112050035	112051199	1165	31.39	7.76940	2.89393	5.09543	C7KUGACXX_6_7956.sorted.filtered_peak_1353
chr1	112135271	112135922	652	49.37	19.10610	4.38444	15.92401	C7KUGACXX_6_7956.sorted.filtered_peak_1354
chr1	112146503	112147054	552	37.22	12.89628	3.79210	9.98640	C7KUGACXX_6_7956.sorted.filtered_peak_1355
chr1	112158993	112159299	307	24.79	4.55563	2.30298	2.15020	C7KUGACXX_6_7956.sorted.filtered_peak_1356
chr1	112162160	112163067	908	31.58	6.39934	2.51324	3.84930	C7KUGACXX_6_7956.sorted.filtered_peak_1357
chr1	112281365	112282625	1261	24.97	7.03945	2.97287	4.46686	C7KUGACXX_6_7956.sorted.filtered_peak_1358
chr1	112297786	112298864	1079	40.71	15.54180	4.12627	12.54124	C7KUGACXX_6_7956.sorted.filtered_peak_1359
chr1	112933420	112933816	397	23.43	8.01591	3.46715	5.33959	C7KUGACXX_6_7956.sorted.filtered_peak_1360
chr1	112938540	112939003	464	23.93	7.57951	3.27042	4.93755	C7KUGACXX_6_7956.sorted.filtered_peak_1361
chr1	113008753	113009221	469	26.44	10.28157	3.91779	7.50536	C7KUGACXX_6_7956.sorted.filtered_peak_1362
chr1	113044408	113044781	374	15.96	4.95576	2.93190	2.50648	C7KUGACXX_6_7956.sorted.filtered_peak_1363
chr1	113160613	113162950	2338	30.90	5.79682	2.38061	3.30032	C7KUGACXX_6_7956.sorted.filtered_peak_1364
chr1	113217095	113217860	766	18.70	4.70247	2.62857	2.28855	C7KUGACXX_6_7956.sorted.filtered_peak_1365
chr1	113243076	113243708	633	24.54	4.70038	2.35380	2.27785	C7KUGACXX_6_7956.sorted.filtered_peak_1366
chr1	113247834	113248100	267	26.28	4.34005	2.19475	1.95009	C7KUGACXX_6_7956.sorted.filtered_peak_1367
chr1	113249734	113250122	389	24.58	4.57150	2.32041	2.15131	C7KUGACXX_6_7956.sorted.filtered_peak_1368
chr1	113257770	113258360	591	51.43	18.77307	4.15765	15.61159	C7KUGACXX_6_7956.sorted.filtered_peak_1369
chr1	113258907	113259196	290	23.88	3.58012	2.04796	1.31068	C7KUGACXX_6_7956.sorted.filtered_peak_1370
chr1	113497893	113499315	1423	35.75	10.09303	3.17114	7.32690	C7KUGACXX_6_7956.sorted.filtered_peak_1371
chr1	113615153	113616408	1256	39.32	18.05752	4.73874	14.94835	C7KUGACXX_6_7956.sorted.filtered_peak_1372
chr1	113932508	113933170	663	31.09	10.17238	3.50765	7.38224	C7KUGACXX_6_7956.sorted.filtered_peak_1373
chr1	114301415	114302484	1070	21.71	5.53633	2.75158	3.03090	C7KUGACXX_6_7956.sorted.filtered_peak_1374
chr1	114326155	114327068	914	25.03	6.96969	2.98677	4.37294	C7KUGACXX_6_7956.sorted.filtered_peak_1375
chr1	114354173	114355375	1203	48.93	18.23189	3.87607	15.14597	C7KUGACXX_6_7956.sorted.filtered_peak_1376
chr1	114414194	114414952	759	32.86	7.60963	2.70190	5.00865	C7KUGACXX_6_7956.sorted.filtered_peak_1377
chr1	114417026	114417373	348	25.64	4.54431	2.26958	2.13707	C7KUGACXX_6_7956.sorted.filtered_peak_1378
chr1	114447094	114448260	1167	60.66	22.78682	4.23246	19.46251	C7KUGACXX_6_7956.sorted.filtered_peak_1379
chr1	114471724	114473692	1969	34.05	8.17204	2.75386	5.55192	C7KUGACXX_6_7956.sorted.filtered_peak_1380
chr1	114483517	114483847	331	18.55	5.77517	3.04594	3.26105	C7KUGACXX_6_7956.sorted.filtered_peak_1381
chr1	114883992	114884296	305	23.29	6.21054	2.88874	3.64525	C7KUGACXX_6_7956.sorted.filtered_peak_1382
chr1	114888921	114889554	634	30.32	9.81532	3.40764	7.07824	C7KUGACXX_6_7956.sorted.filtered_peak_1383
chr1	115053209	115054465	1257	36.93	10.43871	3.18811	7.64950	C7KUGACXX_6_7956.sorted.filtered_peak_1384
chr1	115123846	115124667	822	40.47	18.21237	4.80636	15.08321	C7KUGACXX_6_7956.sorted.filtered_peak_1385
chr1	115212349	115213532	1184	22.06	6.73578	3.11347	4.15730	C7KUGACXX_6_7956.sorted.filtered_peak_1386
chr1	115258714	115259677	964	26.92	9.13830	3.40195	6.46199	C7KUGACXX_6_7956.sorted.filtered_peak_1387
chr1	115287971	115288220	250	14.34	4.45360	2.84402	2.04929	C7KUGACXX_6_7956.sorted.filtered_peak_1388
chr1	115299795	115300889	1095	39.88	13.08200	3.59276	10.17741	C7KUGACXX_6_7956.sorted.filtered_peak_1389
chr1	115322721	115323578	858	33.78	14.79097	4.53941	11.81805	C7KUGACXX_6_7956.sorted.filtered_peak_1390
chr1	115605242	115606073	832	30.38	10.48417	3.55056	7.72989	C7KUGACXX_6_7956.sorted.filtered_peak_1391
chr1	115641537	115642575	1039	27.07	9.80156	3.69008	7.04691	C7KUGACXX_6_7956.sorted.filtered_peak_1392
chr1	115681741	115682002	262	18.47	5.30282	2.89391	2.80438	C7KUGACXX_6_7956.sorted.filtered_peak_1393
chr1	115685811	115686146	336	15.06	4.32627	2.72500	1.94782	C7KUGACXX_6_7956.sorted.filtered_peak_1394
chr1	116184232	116185175	944	15.58	4.44336	2.73289	2.04962	C7KUGACXX_6_7956.sorted.filtered_peak_1395
chr1	116518791	116519156	366	14.51	3.59248	2.44043	1.32704	C7KUGACXX_6_7956.sorted.filtered_peak_1396
chr1	116681637	116682227	591	23.77	11.61153	4.77000	8.74806	C7KUGACXX_6_7956.sorted.filtered_peak_1397
chr1	116694245	116695031	787	17.97	4.83690	2.72815	2.40401	C7KUGACXX_6_7956.sorted.filtered_peak_1398
chr1	116711066	116711370	305	18.94	5.79692	3.02440	3.27772	C7KUGACXX_6_7956.sorted.filtered_peak_1399
chr1	116868467	116868743	277	17.49	4.88526	2.78881	2.43400	C7KUGACXX_6_7956.sorted.filtered_peak_1400
chr1	116915619	116916044	426	45.51	14.52159	3.64424	11.53655	C7KUGACXX_6_7956.sorted.filtered_peak_1401
chr1	116960925	116961591	667	22.56	7.34072	3.30947	4.70580	C7KUGACXX_6_7956.sorted.filtered_peak_1402
chr1	117027928	117028204	277	17.90	4.72839	2.70029	2.29670	C7KUGACXX_6_7956.sorted.filtered_peak_1403
chr1	117046970	117047476	507	45.12	16.68510	4.14024	13.61036	C7KUGACXX_6_7956.sorted.filtered_peak_1404
chr1	117057547	117058586	1040	36.66	10.99761	3.34235	8.18545	C7KUGACXX_6_7956.sorted.filtered_peak_1405
chr1	117081313	117081714	402	18.23	4.03058	2.41411	1.68709	C7KUGACXX_6_7956.sorted.filtered_peak_1406
chr1	117087566	117087892	327	20.24	4.92604	2.63280	2.47224	C7KUGACXX_6_7956.sorted.filtered_peak_1407
chr1	117099100	117099598	499	30.08	10.01456	3.56432	7.23323	C7KUGACXX_6_7956.sorted.filtered_peak_1408
chr1	117112762	117113844	1083	31.82	7.00517	2.66938	4.39166	C7KUGACXX_6_7956.sorted.filtered_peak_1409
chr1	117279896	117282047	2152	31.87	7.07586	2.68114	4.46379	C7KUGACXX_6_7956.sorted.filtered_peak_1410
chr1	117296815	117297359	545	27.39	7.04759	2.87061	4.44787	C7KUGACXX_6_7956.sorted.filtered_peak_1411
chr1	117306770	117307333	564	27.80	3.87233	2.02697	1.54964	C7KUGACXX_6_7956.sorted.filtered_peak_1412
chr1	117312191	117312693	503	48.78	14.45256	3.45026	11.47695	C7KUGACXX_6_7956.sorted.filtered_peak_1413
chr1	117320362	117320837	476	14.50	4.93260	3.04750	2.48058	C7KUGACXX_6_7956.sorted.filtered_peak_1414
chr1	117359136	117359445	310	23.44	4.82841	2.44249	2.38340	C7KUGACXX_6_7956.sorted.filtered_peak_1415
chr1	117360192	117360569	378	20.53	4.05639	2.31449	1.71429	C7KUGACXX_6_7956.sorted.filtered_peak_1416
chr1	117369845	117370329	485	25.65	9.31239	3.70864	6.56474	C7KUGACXX_6_7956.sorted.filtered_peak_1417
chr1	117420342	117421091	750	26.30	8.15376	3.24858	5.49125	C7KUGACXX_6_7956.sorted.filtered_peak_1418
chr1	117476408	117476657	250	14.27	3.83981	2.56534	1.52563	C7KUGACXX_6_7956.sorted.filtered_peak_1419
chr1	117529491	117529979	489	15.58	3.82830	2.48089	1.50710	C7KUGACXX_6_7956.sorted.filtered_peak_1420
chr1	117544108	117544672	565	14.76	3.58729	2.42246	1.31761	C7KUGACXX_6_7956.sorted.filtered_peak_1421
chr1	117593876	117594372	497	17.74	4.23807	2.51455	1.87468	C7KUGACXX_6_7956.sorted.filtered_peak_1422
chr1	117602071	117603221	1151	44.12	14.89029	3.68965	11.91863	C7KUGACXX_6_7956.sorted.filtered_peak_1423
chr1	117625985	117626502	518	12.88	3.74091	2.61788	1.44655	C7KUGACXX_6_7956.sorted.filtered_peak_1424
chr1	117664208	117664973	766	25.11	7.52414	3.14976	4.89055	C7KUGACXX_6_7956.sorted.filtered_peak_1425
chr1	117671298	117671833	536	14.27	3.84615	2.56813	1.53088	C7KUGACXX_6_7956.sorted.filtered_peak_1426
chr1	117908930	117910326	1397	32.21	7.68106	2.78034	5.04492	C7KUGACXX_6_7956.sorted.filtered_peak_1427
chr1	118077566	118077829	264	16.62	4.19239	2.56624	1.82863	C7KUGACXX_6_7956.sorted.filtered_peak_1428
chr1	118148037	118148989	953	59.20	21.47568	4.07075	18.22631	C7KUGACXX_6_7956.sorted.filtered_peak_1429
chr1	118198708	118199227	520	41.27	10.60401	3.06476	7.79251	C7KUGACXX_6_7956.sorted.filtered_peak_1430
chr1	118206890	118207441	552	43.76	13.82332	3.65927	10.84207	C7KUGACXX_6_7956.sorted.filtered_peak_1431
chr1	118301467	118301806	340	19.86	6.62275	3.27690	4.03368	C7KUGACXX_6_7956.sorted.filtered_peak_1432
chr1	118471908	118472826	919	34.93	13.50835	4.12299	10.56398	C7KUGACXX_6_7956.sorted.filtered_peak_1433
chr1	119682540	119683560	1021	59.17	26.83227	5.11709	23.35902	C7KUGACXX_6_7956.sorted.filtered_peak_1434
chr1	120254360	120254696	337	15.75	4.18803	2.61433	1.83329	C7KUGACXX_6_7956.sorted.filtered_peak_1435
chr1	120286694	120286943	250	16.47	4.08706	2.53159	1.73863	C7KUGACXX_6_7956.sorted.filtered_peak_1436
chr1	120325711	120325961	251	20.49	5.89858	2.97544	3.34704	C7KUGACXX_6_7956.sorted.filtered_peak_1437
chr1	120435988	120436403	416	18.95	6.28650	3.22588	3.72129	C7KUGACXX_6_7956.sorted.filtered_peak_1438
chr1	120510519	120510886	368	15.36	4.20148	2.65509	1.82864	C7KUGACXX_6_7956.sorted.filtered_peak_1439
chr1	120530434	120530831	398	12.52	3.56692	2.56126	1.30069	C7KUGACXX_6_7956.sorted.filtered_peak_1440
chr1	121258112	121258613	502	16.96	5.05610	2.88762	2.60396	C7KUGACXX_6_7956.sorted.filtered_peak_1441
chr1	121260596	121261629	1034	18.85	6.02258	3.07613	3.51194	C7KUGACXX_6_7956.sorted.filtered_peak_1442
chr1	121484320	121485517	1198	101.71	60.34562	7.52640	55.84833	C7KUGACXX_6_7956.sorted.filtered_peak_1443
chr1	142535438	142536760	1323	45.72	7.25408	2.30989	4.62300	C7KUGACXX_6_7956.sorted.filtered_peak_1444
chr1	142537395	142538929	1535	56.14	11.56790	2.77687	8.67716	C7KUGACXX_6_7956.sorted.filtered_peak_1445
chr1	142653932	142654290	359	15.45	5.55221	3.23808	3.04340	C7KUGACXX_6_7956.sorted.filtered_peak_1446
chr1	143535174	143535441	268	13.78	4.43466	2.86684	2.05491	C7KUGACXX_6_7956.sorted.filtered_peak_1447
chr1	143540115	143540507	393	17.48	6.28561	3.33487	3.73584	C7KUGACXX_6_7956.sorted.filtered_peak_1448
chr1	144015804	144016315	512	22.11	4.20686	2.29783	1.84316	C7KUGACXX_6_7956.sorted.filtered_peak_1449
chr1	144019090	144019465	376	16.21	5.42947	3.11263	2.93289	C7KUGACXX_6_7956.sorted.filtered_peak_1450
chr1	144526829	144527078	250	17.16	5.52087	3.08358	3.00541	C7KUGACXX_6_7956.sorted.filtered_peak_1451
chr1	144533424	144534325	902	37.91	10.09244	3.06645	7.32108	C7KUGACXX_6_7956.sorted.filtered_peak_1452
chr1	144854322	144854608	287	12.37	3.68432	2.63138	1.37813	C7KUGACXX_6_7956.sorted.filtered_peak_1453
chr1	144893728	144894057	330	14.79	4.09254	2.64690	1.73189	C7KUGACXX_6_7956.sorted.filtered_peak_1454
chr1	144908434	144908731	298	20.15	7.03243	3.38840	4.42877	C7KUGACXX_6_7956.sorted.filtered_peak_1455
chr1	144931487	144932681	1195	69.12	16.53808	3.01941	13.48528	C7KUGACXX_6_7956.sorted.filtered_peak_1456
chr1	144987674	144988127	454	22.74	4.06171	2.23207	1.71089	C7KUGACXX_6_7956.sorted.filtered_peak_1457
chr1	145015015	145015383	369	36.99	6.28012	2.33952	3.71641	C7KUGACXX_6_7956.sorted.filtered_peak_1458
chr1	145024152	145024401	250	29.99	3.73612	1.94437	1.43271	C7KUGACXX_6_7956.sorted.filtered_peak_1459
chr1	145039415	145040181	767	46.51	8.43148	2.42908	5.78078	C7KUGACXX_6_7956.sorted.filtered_peak_1460
chr1	145058941	145059726	786	37.29	5.27219	2.12143	2.79838	C7KUGACXX_6_7956.sorted.filtered_peak_1461
chr1	145096246	145096495	250	29.70	5.73967	2.45170	3.20814	C7KUGACXX_6_7956.sorted.filtered_peak_1462
chr1	145139183	145139521	339	15.49	5.55484	3.24492	3.04013	C7KUGACXX_6_7956.sorted.filtered_peak_1463
chr1	145290776	145291213	438	14.92	4.84650	2.96184	2.41342	C7KUGACXX_6_7956.sorted.filtered_peak_1464
chr1	145291453	145291859	407	17.61	6.46602	3.44411	3.87446	C7KUGACXX_6_7956.sorted.filtered_peak_1465
chr1	145292333	145292702	370	17.70	6.48933	3.41503	3.91129	C7KUGACXX_6_7956.sorted.filtered_peak_1466
chr1	145382187	145383205	1019	17.51	6.74059	3.53514	4.15250	C7KUGACXX_6_7956.sorted.filtered_peak_1467
chr1	145396686	145398521	1836	26.26	4.71924	2.29174	2.29928	C7KUGACXX_6_7956.sorted.filtered_peak_1468
chr1	145421670	145421935	266	20.69	7.46503	3.52779	4.81634	C7KUGACXX_6_7956.sorted.filtered_peak_1469
chr1	145427376	145427936	561	23.91	8.94786	3.76028	6.21724	C7KUGACXX_6_7956.sorted.filtered_peak_1470
chr1	145437443	145438573	1131	34.22	7.56774	2.68790	4.92626	C7KUGACXX_6_7956.sorted.filtered_peak_1471
chr1	145455117	145455888	772	40.63	12.00380	3.35094	9.14270	C7KUGACXX_6_7956.sorted.filtered_peak_1472
chr1	145470090	145470610	521	33.62	10.18288	3.34680	7.40131	C7KUGACXX_6_7956.sorted.filtered_peak_1473
chr1	145476758	145477278	521	45.64	15.21045	3.73237	12.21847	C7KUGACXX_6_7956.sorted.filtered_peak_1474
chr1	145507067	145508108	1042	33.95	13.73915	4.25928	10.79053	C7KUGACXX_6_7956.sorted.filtered_peak_1475
chr1	145515913	145516653	741	41.52	18.14848	4.67349	15.04738	C7KUGACXX_6_7956.sorted.filtered_peak_1476
chr1	145548747	145549322	576	31.40	13.84881	4.67400	10.87317	C7KUGACXX_6_7956.sorted.filtered_peak_1477
chr1	145562662	145563092	431	14.16	3.80034	2.55406	1.49454	C7KUGACXX_6_7956.sorted.filtered_peak_1478
chr1	145575120	145576369	1250	34.09	10.42463	3.34984	7.63324	C7KUGACXX_6_7956.sorted.filtered_peak_1479
chr1	145589144	145589798	655	20.36	5.51426	2.82426	3.01422	C7KUGACXX_6_7956.sorted.filtered_peak_1480
chr1	145610577	145611360	784	23.33	10.02475	4.17190	7.25446	C7KUGACXX_6_7956.sorted.filtered_peak_1481
chr1	145713499	145713822	324	14.80	4.08096	2.63760	1.72699	C7KUGACXX_6_7956.sorted.filtered_peak_1482
chr1	145743989	145744507	519	18.87	6.95652	3.52020	4.33642	C7KUGACXX_6_7956.sorted.filtered_peak_1483
chr1	146555902	146556735	834	23.57	7.85959	3.40406	5.18990	C7KUGACXX_6_7956.sorted.filtered_peak_1484
chr1	146643621	146644593	973	39.26	14.35956	3.88695	11.41879	C7KUGACXX_6_7956.sorted.filtered_peak_1485
chr1	146696708	146697216	509	12.53	3.77618	2.66350	1.45686	C7KUGACXX_6_7956.sorted.filtered_peak_1486
chr1	146714049	146715259	1211	42.05	15.05940	4.00444	12.04681	C7KUGACXX_6_7956.sorted.filtered_peak_1487
chr1	146966805	146967104	300	14.62	4.25374	2.72239	1.89248	C7KUGACXX_6_7956.sorted.filtered_peak_1488
chr1	147013106	147013536	431	16.01	3.68858	2.39619	1.39563	C7KUGACXX_6_7956.sorted.filtered_peak_1489
chr1	147071299	147072158	860	48.77	19.78170	4.45118	16.59793	C7KUGACXX_6_7956.sorted.filtered_peak_1490
chr1	147089757	147090255	499	23.74	9.27061	3.85094	6.54542	C7KUGACXX_6_7956.sorted.filtered_peak_1491
chr1	147120091	147120513	423	21.77	7.01312	3.23393	4.42112	C7KUGACXX_6_7956.sorted.filtered_peak_1492
chr1	147142520	147143079	560	26.88	9.46767	3.68368	6.69439	C7KUGACXX_6_7956.sorted.filtered_peak_1493
chr1	147172055	147172472	418	15.78	4.67867	2.83017	2.25014	C7KUGACXX_6_7956.sorted.filtered_peak_1494
chr1	147394069	147394514	446	14.38	4.87293	3.02711	2.42666	C7KUGACXX_6_7956.sorted.filtered_peak_1495
chr1	147721188	147721457	270	22.38	5.18062	2.59763	2.70687	C7KUGACXX_6_7956.sorted.filtered_peak_1496
chr1	147727344	147727714	371	20.43	4.73030	2.55235	2.29641	C7KUGACXX_6_7956.sorted.filtered_peak_1497
chr1	147735671	147736092	422	17.43	6.86712	3.61459	4.25895	C7KUGACXX_6_7956.sorted.filtered_peak_1498
chr1	147790739	147791245	507	19.85	7.92027	3.81062	5.23488	C7KUGACXX_6_7956.sorted.filtered_peak_1499
chr1	147806389	147807174	786	21.65	7.78751	3.54913	5.12158	C7KUGACXX_6_7956.sorted.filtered_peak_1500
chr1	148241388	148241679	292	20.95	9.44840	4.31948	6.67846	C7KUGACXX_6_7956.sorted.filtered_peak_1501
chr1	148551650	148552718	1069	15.97	4.82560	2.87823	2.38096	C7KUGACXX_6_7956.sorted.filtered_peak_1502
chr1	148556594	148556972	379	16.60	6.34945	3.46504	3.78033	C7KUGACXX_6_7956.sorted.filtered_peak_1503
chr1	149223198	149224143	946	40.52	16.44542	4.38225	13.38081	C7KUGACXX_6_7956.sorted.filtered_peak_1504
chr1	149224465	149224971	507	35.83	13.23088	3.86188	10.34624	C7KUGACXX_6_7956.sorted.filtered_peak_1505
chr1	149815169	149815646	478	14.50	3.66462	2.47534	1.38105	C7KUGACXX_6_7956.sorted.filtered_peak_1506
chr1	149815817	149816338	522	17.78	4.73123	2.69937	2.31016	C7KUGACXX_6_7956.sorted.filtered_peak_1507
chr1	149821512	149821850	339	17.78	6.11173	3.25476	3.56116	C7KUGACXX_6_7956.sorted.filtered_peak_1508
chr1	149857112	149857376	265	30.52	3.91950	1.97558	1.59794	C7KUGACXX_6_7956.sorted.filtered_peak_1509
chr1	149858158	149858555	398	58.10	17.72177	3.60854	14.60829	C7KUGACXX_6_7956.sorted.filtered_peak_1510
chr1	149858989	149860169	1181	43.43	9.73491	2.75556	6.99429	C7KUGACXX_6_7956.sorted.filtered_peak_1511
chr1	149870899	149871632	734	21.95	7.82025	3.49759	5.16887	C7KUGACXX_6_7956.sorted.filtered_peak_1512
chr1	149899347	149900363	1017	30.64	9.81041	3.44793	7.04626	C7KUGACXX_6_7956.sorted.filtered_peak_1513
chr1	149910980	149911339	360	19.55	5.76755	2.97712	3.24360	C7KUGACXX_6_7956.sorted.filtered_peak_1514
chr1	149934020	149934325	306	14.09	4.68006	2.97094	2.24662	C7KUGACXX_6_7956.sorted.filtered_peak_1515
chr1	149981693	149981986	294	19.78	4.93863	2.66534	2.48069	C7KUGACXX_6_7956.sorted.filtered_peak_1516
chr1	149982175	149982995	821	23.28	6.95938	3.08263	4.37272	C7KUGACXX_6_7956.sorted.filtered_peak_1517
chr1	150022487	150022902	416	15.22	5.37230	3.19219	2.86884	C7KUGACXX_6_7956.sorted.filtered_peak_1518
chr1	150039226	150040168	943	26.70	9.90982	3.73159	7.16775	C7KUGACXX_6_7956.sorted.filtered_peak_1519
chr1	150121782	150122437	656	31.03	8.37708	3.04470	5.68525	C7KUGACXX_6_7956.sorted.filtered_peak_1520
chr1	150123516	150124015	500	26.06	5.35953	2.48310	2.86898	C7KUGACXX_6_7956.sorted.filtered_peak_1521
chr1	150159159	150159930	772	18.39	6.54942	3.36856	3.97492	C7KUGACXX_6_7956.sorted.filtered_peak_1522
chr1	150185648	150186441	794	29.74	12.74253	4.32102	9.86071	C7KUGACXX_6_7956.sorted.filtered_peak_1523
chr1	150206494	150207556	1063	39.96	8.55673	2.68777	5.86149	C7KUGACXX_6_7956.sorted.filtered_peak_1524
chr1	150208232	150208960	729	51.60	15.52769	3.42847	12.54279	C7KUGACXX_6_7956.sorted.filtered_peak_1525
chr1	150227878	150228800	923	18.17	5.78746	3.07362	3.27487	C7KUGACXX_6_7956.sorted.filtered_peak_1526
chr1	150240927	150241926	1000	26.86	8.24082	3.19421	5.58986	C7KUGACXX_6_7956.sorted.filtered_peak_1527
chr1	150253669	150253992	324	17.91	4.49473	2.60871	2.08555	C7KUGACXX_6_7956.sorted.filtered_peak_1528
chr1	150254317	150254950	634	19.89	5.57341	2.87967	3.06463	C7KUGACXX_6_7956.sorted.filtered_peak_1529
chr1	150266061	150266784	724	27.06	11.34328	4.27711	8.48230	C7KUGACXX_6_7956.sorted.filtered_peak_1530
chr1	150293740	150294270	531	36.52	17.98287	5.14075	14.87698	C7KUGACXX_6_7956.sorted.filtered_peak_1531
chr1	150335848	150337318	1471	54.85	18.92476	3.71470	15.80099	C7KUGACXX_6_7956.sorted.filtered_peak_1532
chr1	150459426	150460082	657	35.67	16.56755	5.00236	13.48882	C7KUGACXX_6_7956.sorted.filtered_peak_1533
chr1	150487736	150488405	670	36.32	15.97565	4.69172	12.92810	C7KUGACXX_6_7956.sorted.filtered_peak_1534
chr1	150505050	150505573	524	15.94	5.00332	2.94768	2.55529	C7KUGACXX_6_7956.sorted.filtered_peak_1535
chr1	150533480	150534873	1394	37.00	5.08904	2.09595	2.62515	C7KUGACXX_6_7956.sorted.filtered_peak_1536
chr1	150535410	150536074	665	38.55	4.11714	1.87604	1.76231	C7KUGACXX_6_7956.sorted.filtered_peak_1537
chr1	150539798	150540786	989	37.00	6.91031	2.44153	4.32232	C7KUGACXX_6_7956.sorted.filtered_peak_1538
chr1	150551365	150552748	1384	38.23	10.32086	2.95492	7.60737	C7KUGACXX_6_7956.sorted.filtered_peak_1539
chr1	150583864	150584430	567	44.36	19.32283	4.81065	16.14297	C7KUGACXX_6_7956.sorted.filtered_peak_1540
chr1	150585882	150586312	431	23.79	5.76067	2.71070	3.23562	C7KUGACXX_6_7956.sorted.filtered_peak_1541
chr1	150601139	150602451	1313	55.49	23.17785	4.69119	19.84583	C7KUGACXX_6_7956.sorted.filtered_peak_1542
chr1	150669379	150670304	926	35.76	15.91969	4.51356	12.94868	C7KUGACXX_6_7956.sorted.filtered_peak_1543
chr1	150737950	150738409	460	20.61	6.61133	3.20952	4.02161	C7KUGACXX_6_7956.sorted.filtered_peak_1544
chr1	150848428	150849467	1040	40.17	14.96150	3.91363	11.99322	C7KUGACXX_6_7956.sorted.filtered_peak_1545
chr1	150862542	150862870	329	12.66	3.85126	2.68936	1.52227	C7KUGACXX_6_7956.sorted.filtered_peak_1546
chr1	150898485	150899190	706	35.90	14.68942	4.35746	11.69976	C7KUGACXX_6_7956.sorted.filtered_peak_1547
chr1	150951954	150952375	422	24.21	7.55972	3.26503	4.90431	C7KUGACXX_6_7956.sorted.filtered_peak_1548
chr1	150980333	150981301	969	32.51	10.08377	3.31247	7.33838	C7KUGACXX_6_7956.sorted.filtered_peak_1549
chr1	150997086	150997425	340	12.71	3.87228	2.69790	1.53781	C7KUGACXX_6_7956.sorted.filtered_peak_1550
chr1	151019823	151020288	466	16.37	3.54185	2.31872	1.28219	C7KUGACXX_6_7956.sorted.filtered_peak_1551
chr1	151020493	151020797	305	17.54	4.02394	2.44638	1.68255	C7KUGACXX_6_7956.sorted.filtered_peak_1552
chr1	151030140	151030587	448	28.88	5.08057	2.30860	2.61039	C7KUGACXX_6_7956.sorted.filtered_peak_1553
chr1	151031709	151032312	604	36.15	8.92535	2.92061	6.20844	C7KUGACXX_6_7956.sorted.filtered_peak_1554
chr1	151042847	151043931	1085	34.73	12.83175	4.03933	9.89516	C7KUGACXX_6_7956.sorted.filtered_peak_1555
chr1	151118795	151119582	788	25.70	8.34684	3.31693	5.68712	C7KUGACXX_6_7956.sorted.filtered_peak_1556
chr1	151128585	151129236	652	29.66	9.17191	3.37666	6.41875	C7KUGACXX_6_7956.sorted.filtered_peak_1557
chr1	151129647	151129985	339	26.62	6.67886	2.83934	4.07928	C7KUGACXX_6_7956.sorted.filtered_peak_1558
chr1	151138234	151138913	680	43.54	18.23920	4.63566	15.09470	C7KUGACXX_6_7956.sorted.filtered_peak_1559
chr1	151162113	151162881	769	23.45	8.22183	3.45867	5.57741	C7KUGACXX_6_7956.sorted.filtered_peak_1560
chr1	151170637	151171455	819	46.54	22.55308	5.21589	19.26689	C7KUGACXX_6_7956.sorted.filtered_peak_1561
chr1	151226963	151227599	637	29.74	12.43616	4.20437	9.57477	C7KUGACXX_6_7956.sorted.filtered_peak_1562
chr1	151253641	151255356	1716	54.50	16.22095	3.50985	13.16037	C7KUGACXX_6_7956.sorted.filtered_peak_1563
chr1	151283999	151284570	572	23.70	8.59642	3.67889	5.86971	C7KUGACXX_6_7956.sorted.filtered_peak_1564
chr1	151299564	151300459	896	35.66	14.26281	4.23871	11.30293	C7KUGACXX_6_7956.sorted.filtered_peak_1565
chr1	151313414	151313826	413	16.44	4.23501	2.59588	1.86273	C7KUGACXX_6_7956.sorted.filtered_peak_1566
chr1	151319328	151320168	841	52.39	23.57083	4.91991	20.21519	C7KUGACXX_6_7956.sorted.filtered_peak_1567
chr1	151371726	151372210	485	37.99	17.92541	5.10541	14.79607	C7KUGACXX_6_7956.sorted.filtered_peak_1568
chr1	151416345	151416600	256	17.32	5.05427	2.86869	2.58801	C7KUGACXX_6_7956.sorted.filtered_peak_1569
chr1	151430504	151432123	1620	25.77	6.14166	2.73038	3.57706	C7KUGACXX_6_7956.sorted.filtered_peak_1570
chr1	151483528	151484310	783	26.52	8.91093	3.43298	6.21980	C7KUGACXX_6_7956.sorted.filtered_peak_1571
chr1	151507184	151507642	459	17.37	4.45773	2.62218	2.06441	C7KUGACXX_6_7956.sorted.filtered_peak_1572
chr1	151512458	151513290	833	32.29	10.92957	3.65861	8.10056	C7KUGACXX_6_7956.sorted.filtered_peak_1573
chr1	151519990	151520369	380	12.68	3.85908	2.69227	1.52830	C7KUGACXX_6_7956.sorted.filtered_peak_1574
chr1	151547439	151547688	250	15.49	4.26661	2.67251	1.88738	C7KUGACXX_6_7956.sorted.filtered_peak_1575
chr1	151566608	151567047	440	16.90	5.39006	3.02855	2.90299	C7KUGACXX_6_7956.sorted.filtered_peak_1576
chr1	151584281	151585003	723	31.51	11.04761	3.79028	8.19624	C7KUGACXX_6_7956.sorted.filtered_peak_1577
chr1	151693761	151694058	298	14.75	3.73901	2.49134	1.44555	C7KUGACXX_6_7956.sorted.filtered_peak_1578
chr1	151735508	151736346	839	23.24	8.60349	3.63240	5.91796	C7KUGACXX_6_7956.sorted.filtered_peak_1579
chr1	151762542	151763449	908	48.12	21.99206	4.94519	18.72632	C7KUGACXX_6_7956.sorted.filtered_peak_1580
chr1	151803106	151803355	250	19.28	3.82418	2.28895	1.50971	C7KUGACXX_6_7956.sorted.filtered_peak_1581
chr1	151811885	151812561	677	27.01	7.05609	2.89834	4.45123	C7KUGACXX_6_7956.sorted.filtered_peak_1582
chr1	151881827	151882522	696	33.70	13.04214	4.15839	10.10816	C7KUGACXX_6_7956.sorted.filtered_peak_1583
chr1	151897544	151897894	351	12.13	3.55425	2.58488	1.26864	C7KUGACXX_6_7956.sorted.filtered_peak_1584
chr1	151906499	151906803	305	15.03	5.14474	3.09313	2.68323	C7KUGACXX_6_7956.sorted.filtered_peak_1585
chr1	151913795	151914136	342	24.16	6.49751	2.92687	3.91164	C7KUGACXX_6_7956.sorted.filtered_peak_1586
chr1	151918094	151918648	555	29.11	8.36549	3.15060	5.67467	C7KUGACXX_6_7956.sorted.filtered_peak_1587
chr1	151918839	151919313	475	19.65	3.97232	2.32567	1.63288	C7KUGACXX_6_7956.sorted.filtered_peak_1588
chr1	151940537	151940787	251	19.87	6.24797	3.15059	3.67200	C7KUGACXX_6_7956.sorted.filtered_peak_1589
chr1	151945391	151945712	322	21.61	7.11285	3.31269	4.48920	C7KUGACXX_6_7956.sorted.filtered_peak_1590
chr1	151956392	151957270	879	18.43	5.58910	2.98592	3.08692	C7KUGACXX_6_7956.sorted.filtered_peak_1591
chr1	151965830	151966912	1083	26.30	5.77279	2.59714	3.24053	C7KUGACXX_6_7956.sorted.filtered_peak_1592
chr1	152007064	152007874	811	27.32	6.83019	2.83848	4.22262	C7KUGACXX_6_7956.sorted.filtered_peak_1593
chr1	152009225	152009508	284	20.34	3.37003	2.09190	1.13925	C7KUGACXX_6_7956.sorted.filtered_peak_1594
chr1	152020349	152021168	820	43.65	15.05412	3.77120	12.07611	C7KUGACXX_6_7956.sorted.filtered_peak_1595
chr1	152432419	152432832	414	16.19	5.03753	2.95642	2.56838	C7KUGACXX_6_7956.sorted.filtered_peak_1596
chr1	153325003	153325264	262	15.41	4.18943	2.64196	1.82261	C7KUGACXX_6_7956.sorted.filtered_peak_1597
chr1	153483394	153483687	294	16.74	4.77804	2.78476	2.36124	C7KUGACXX_6_7956.sorted.filtered_peak_1598
chr1	153505488	153506002	515	25.27	5.06592	2.42533	2.61426	C7KUGACXX_6_7956.sorted.filtered_peak_1599
chr1	153508529	153509105	577	29.91	5.91984	2.49048	3.37223	C7KUGACXX_6_7956.sorted.filtered_peak_1600
chr1	153517461	153518113	653	31.80	9.05616	3.18803	6.32019	C7KUGACXX_6_7956.sorted.filtered_peak_1601
chr1	153518289	153518560	272	21.21	3.96132	2.25742	1.62664	C7KUGACXX_6_7956.sorted.filtered_peak_1602
chr1	153538868	153539347	480	22.73	6.61014	3.03354	4.03015	C7KUGACXX_6_7956.sorted.filtered_peak_1603
chr1	153545008	153545314	307	15.16	4.44898	2.76868	2.06012	C7KUGACXX_6_7956.sorted.filtered_peak_1604
chr1	153606203	153607059	857	48.08	18.93870	4.48184	15.75197	C7KUGACXX_6_7956.sorted.filtered_peak_1605
chr1	153630929	153631545	617	35.30	15.40653	4.74298	12.36240	C7KUGACXX_6_7956.sorted.filtered_peak_1606
chr1	153643115	153644210	1096	48.00	21.35183	4.61906	18.12830	C7KUGACXX_6_7956.sorted.filtered_peak_1607
chr1	153700011	153700972	962	50.85	24.70678	5.06424	21.34485	C7KUGACXX_6_7956.sorted.filtered_peak_1608
chr1	153715295	153715593	299	13.82	4.53618	2.91690	2.12785	C7KUGACXX_6_7956.sorted.filtered_peak_1609
chr1	153721778	153722278	501	17.46	6.07211	3.26849	3.52697	C7KUGACXX_6_7956.sorted.filtered_peak_1610
chr1	153747855	153748743	889	26.07	6.96967	2.94258	4.35905	C7KUGACXX_6_7956.sorted.filtered_peak_1611
chr1	153755718	153756481	764	32.83	12.97351	4.22317	10.03566	C7KUGACXX_6_7956.sorted.filtered_peak_1612
chr1	153769714	153769963	250	19.89	6.19390	3.11449	3.63319	C7KUGACXX_6_7956.sorted.filtered_peak_1613
chr1	153777712	153778274	563	20.95	6.69729	3.22805	4.09341	C7KUGACXX_6_7956.sorted.filtered_peak_1614
chr1	153895023	153896148	1126	56.94	19.49218	3.92287	16.29841	C7KUGACXX_6_7956.sorted.filtered_peak_1615
chr1	153917549	153918801	1253	24.85	5.01132	2.41304	2.57802	C7KUGACXX_6_7956.sorted.filtered_peak_1616
chr1	153919041	153919378	338	28.26	6.88641	2.78761	4.29609	C7KUGACXX_6_7956.sorted.filtered_peak_1617
chr1	153930406	153931390	985	44.44	12.90828	3.33922	10.00051	C7KUGACXX_6_7956.sorted.filtered_peak_1618
chr1	153935829	153936441	613	37.97	8.15508	2.67111	5.48445	C7KUGACXX_6_7956.sorted.filtered_peak_1619
chr1	153939864	153940466	603	29.58	6.51751	2.62424	3.95179	C7KUGACXX_6_7956.sorted.filtered_peak_1620
chr1	153949624	153950707	1084	26.86	9.04522	3.37914	6.36890	C7KUGACXX_6_7956.sorted.filtered_peak_1621
chr1	153959280	153959597	318	29.50	8.19592	3.11361	5.49733	C7KUGACXX_6_7956.sorted.filtered_peak_1622
chr1	153962938	153963608	671	37.89	15.42747	4.34264	12.41228	C7KUGACXX_6_7956.sorted.filtered_peak_1623
chr1	154130147	154130655	509	31.78	13.86434	4.55784	10.90712	C7KUGACXX_6_7956.sorted.filtered_peak_1624
chr1	154154531	154155451	921	36.82	10.28073	3.22069	7.47750	C7KUGACXX_6_7956.sorted.filtered_peak_1625
chr1	154155633	154155900	268	30.91	7.25773	2.77910	4.62721	C7KUGACXX_6_7956.sorted.filtered_peak_1626
chr1	154192764	154194199	1436	53.43	17.54522	3.54599	14.47261	C7KUGACXX_6_7956.sorted.filtered_peak_1627
chr1	154244543	154245295	753	52.60	24.14658	5.16894	20.76787	C7KUGACXX_6_7956.sorted.filtered_peak_1628
chr1	154297125	154297532	408	28.70	5.61675	2.44549	3.10666	C7KUGACXX_6_7956.sorted.filtered_peak_1629
chr1	154300935	154301286	352	31.37	5.91895	2.42799	3.38359	C7KUGACXX_6_7956.sorted.filtered_peak_1630
chr1	154310065	154310468	404	18.65	4.32526	2.50187	1.94053	C7KUGACXX_6_7956.sorted.filtered_peak_1631
chr1	154315364	154315708	345	24.14	6.99952	3.08284	4.38294	C7KUGACXX_6_7956.sorted.filtered_peak_1632
chr1	154325618	154325979	362	15.98	4.02865	2.53808	1.67917	C7KUGACXX_6_7956.sorted.filtered_peak_1633
chr1	154358903	154359849	947	20.49	7.19273	3.37003	4.59897	C7KUGACXX_6_7956.sorted.filtered_peak_1634
chr1	154376015	154376343	329	24.89	4.51341	2.28035	2.11944	C7KUGACXX_6_7956.sorted.filtered_peak_1635
chr1	154377628	154377982	355	25.48	4.25364	2.18852	1.89127	C7KUGACXX_6_7956.sorted.filtered_peak_1636
chr1	154379774	154380157	384	26.08	4.65895	2.28917	2.23166	C7KUGACXX_6_7956.sorted.filtered_peak_1637
chr1	154403997	154404627	631	30.72	10.59516	3.70885	7.76913	C7KUGACXX_6_7956.sorted.filtered_peak_1638
chr1	154417512	154417915	404	19.18	6.77291	3.39378	4.17509	C7KUGACXX_6_7956.sorted.filtered_peak_1639
chr1	154426353	154426749	397	12.18	3.58075	2.59442	1.29078	C7KUGACXX_6_7956.sorted.filtered_peak_1640
chr1	154436084	154436474	391	19.81	4.94879	2.66009	2.49638	C7KUGACXX_6_7956.sorted.filtered_peak_1641
chr1	154452298	154452861	564	18.08	6.37306	3.30853	3.82334	C7KUGACXX_6_7956.sorted.filtered_peak_1642
chr1	154531043	154532302	1260	53.99	18.08487	3.77134	14.95315	C7KUGACXX_6_7956.sorted.filtered_peak_1643
chr1	154580023	154580846	824	36.80	12.26950	3.55251	9.43248	C7KUGACXX_6_7956.sorted.filtered_peak_1644
chr1	154581135	154581408	274	26.15	5.69004	2.58420	3.15837	C7KUGACXX_6_7956.sorted.filtered_peak_1645
chr1	154599800	154600836	1037	25.51	8.42817	3.31372	5.78402	C7KUGACXX_6_7956.sorted.filtered_peak_1646
chr1	154642268	154642727	460	15.45	5.52392	3.23862	3.00740	C7KUGACXX_6_7956.sorted.filtered_peak_1647
chr1	154720390	154720851	462	21.81	5.53649	2.74870	3.03152	C7KUGACXX_6_7956.sorted.filtered_peak_1648
chr1	154731706	154732135	430	18.43	5.12499	2.81463	2.65820	C7KUGACXX_6_7956.sorted.filtered_peak_1649
chr1	154732948	154733360	413	16.25	3.98300	2.49887	1.65533	C7KUGACXX_6_7956.sorted.filtered_peak_1650
chr1	154763855	154764449	595	17.31	4.72351	2.73875	2.28827	C7KUGACXX_6_7956.sorted.filtered_peak_1651
chr1	154835955	154836432	478	18.99	5.32839	2.86042	2.83344	C7KUGACXX_6_7956.sorted.filtered_peak_1652
chr1	154842441	154842970	530	16.05	3.69542	2.39272	1.41192	C7KUGACXX_6_7956.sorted.filtered_peak_1653
chr1	154908961	154910070	1110	57.56	22.40043	4.42357	19.10317	C7KUGACXX_6_7956.sorted.filtered_peak_1654
chr1	154927673	154928832	1160	33.85	8.42817	2.90224	5.73554	C7KUGACXX_6_7956.sorted.filtered_peak_1655
chr1	154933866	154934904	1039	32.64	8.98696	3.14877	6.24118	C7KUGACXX_6_7956.sorted.filtered_peak_1656
chr1	154946269	154948138	1870	56.17	16.34467	3.28912	13.33126	C7KUGACXX_6_7956.sorted.filtered_peak_1657
chr1	154955323	154956152	830	46.49	21.54291	4.94254	18.29095	C7KUGACXX_6_7956.sorted.filtered_peak_1658
chr1	154973359	154974145	787	38.42	7.50090	2.50230	4.89586	C7KUGACXX_6_7956.sorted.filtered_peak_1659
chr1	154974419	154974928	510	45.40	9.53899	2.69911	6.78579	C7KUGACXX_6_7956.sorted.filtered_peak_1660
chr1	154989897	154990305	409	28.60	8.65077	3.27838	5.93915	C7KUGACXX_6_7956.sorted.filtered_peak_1661
chr1	155017430	155017710	281	16.12	4.31113	2.64538	1.92986	C7KUGACXX_6_7956.sorted.filtered_peak_1662
chr1	155023146	155024139	994	27.04	7.17373	2.94122	4.55285	C7KUGACXX_6_7956.sorted.filtered_peak_1663
chr1	155034012	155034348	337	27.78	6.79953	2.78542	4.21547	C7KUGACXX_6_7956.sorted.filtered_peak_1664
chr1	155035823	155036566	744	28.80	7.75171	2.98765	5.10474	C7KUGACXX_6_7956.sorted.filtered_peak_1665
chr1	155043413	155043679	267	16.85	4.01377	2.48356	1.66208	C7KUGACXX_6_7956.sorted.filtered_peak_1666
chr1	155057226	155058370	1145	48.83	16.12218	3.74587	13.08503	C7KUGACXX_6_7956.sorted.filtered_peak_1667
chr1	155063902	155064415	514	18.14	4.83855	2.72338	2.40062	C7KUGACXX_6_7956.sorted.filtered_peak_1668
chr1	155107558	155108779	1222	36.92	9.90147	3.08963	7.13181	C7KUGACXX_6_7956.sorted.filtered_peak_1669
chr1	155139959	155140585	627	21.33	5.84293	2.87402	3.31745	C7KUGACXX_6_7956.sorted.filtered_peak_1670
chr1	155145248	155146311	1064	38.89	10.37233	3.04481	7.61538	C7KUGACXX_6_7956.sorted.filtered_peak_1671
chr1	155163043	155163687	645	27.77	5.63929	2.48462	3.13212	C7KUGACXX_6_7956.sorted.filtered_peak_1672
chr1	155164218	155164900	683	36.77	11.05308	3.42936	8.20033	C7KUGACXX_6_7956.sorted.filtered_peak_1673
chr1	155178408	155179203	796	23.70	6.71870	2.99239	4.13563	C7KUGACXX_6_7956.sorted.filtered_peak_1674
chr1	155196312	155197865	1554	38.89	13.93670	3.69251	11.03159	C7KUGACXX_6_7956.sorted.filtered_peak_1675
chr1	155214130	155214793	664	39.68	14.15039	3.88246	11.19537	C7KUGACXX_6_7956.sorted.filtered_peak_1676
chr1	155220308	155220973	666	24.88	6.91352	2.95777	4.34062	C7KUGACXX_6_7956.sorted.filtered_peak_1677
chr1	155231351	155232421	1071	34.08	12.60976	3.80345	9.75349	C7KUGACXX_6_7956.sorted.filtered_peak_1678
chr1	155242911	155243544	634	35.46	11.07700	3.41437	8.26980	C7KUGACXX_6_7956.sorted.filtered_peak_1679
chr1	155246989	155247880	892	27.91	6.37858	2.65131	3.84564	C7KUGACXX_6_7956.sorted.filtered_peak_1680
chr1	155278181	155278988	808	45.35	18.88093	4.49401	15.72540	C7KUGACXX_6_7956.sorted.filtered_peak_1681
chr1	155293147	155294354	1208	35.54	8.45194	2.86395	5.74462	C7KUGACXX_6_7956.sorted.filtered_peak_1682
chr1	155505873	155506426	554	23.16	8.10696	3.53733	5.41978	C7KUGACXX_6_7956.sorted.filtered_peak_1683
chr1	155532151	155533134	984	38.06	15.49051	4.25451	12.49461	C7KUGACXX_6_7956.sorted.filtered_peak_1684
chr1	155579438	155580043	606	32.24	19.73306	6.54216	16.53176	C7KUGACXX_6_7956.sorted.filtered_peak_1685
chr1	155607118	155607427	310	17.71	7.03219	3.68263	4.39903	C7KUGACXX_6_7956.sorted.filtered_peak_1686
chr1	155622091	155622499	409	12.97	4.01880	2.74620	1.66956	C7KUGACXX_6_7956.sorted.filtered_peak_1687
chr1	155657962	155659016	1055	38.70	17.12073	4.68352	14.04212	C7KUGACXX_6_7956.sorted.filtered_peak_1688
chr1	155715103	155715614	512	23.22	11.30214	4.76736	8.44214	C7KUGACXX_6_7956.sorted.filtered_peak_1689
chr1	155826864	155827273	410	36.83	8.46156	2.80151	5.76033	C7KUGACXX_6_7956.sorted.filtered_peak_1690
chr1	155828843	155830157	1315	34.94	8.17469	2.72501	5.54681	C7KUGACXX_6_7956.sorted.filtered_peak_1691
chr1	155880859	155881665	807	22.24	6.75817	3.10838	4.17641	C7KUGACXX_6_7956.sorted.filtered_peak_1692
chr1	155903966	155904626	661	44.83	21.06579	5.13126	17.82890	C7KUGACXX_6_7956.sorted.filtered_peak_1693
chr1	155915981	155916492	512	20.85	5.73903	2.88151	3.21093	C7KUGACXX_6_7956.sorted.filtered_peak_1694
chr1	155947367	155947696	330	30.01	5.28159	2.32038	2.79841	C7KUGACXX_6_7956.sorted.filtered_peak_1695
chr1	155959201	155959815	615	15.78	5.49956	3.18484	2.99902	C7KUGACXX_6_7956.sorted.filtered_peak_1696
chr1	155974722	155974998	277	16.14	5.11771	2.99102	2.64633	C7KUGACXX_6_7956.sorted.filtered_peak_1697
chr1	155990530	155991165	636	22.99	9.06432	3.84745	6.35072	C7KUGACXX_6_7956.sorted.filtered_peak_1698
chr1	156023596	156024796	1201	37.04	10.45059	3.18246	7.66706	C7KUGACXX_6_7956.sorted.filtered_peak_1699
chr1	156060476	156061004	529	17.26	6.53921	3.48357	3.96638	C7KUGACXX_6_7956.sorted.filtered_peak_1700
chr1	156066516	156067305	790	29.77	9.64083	3.42217	6.90055	C7KUGACXX_6_7956.sorted.filtered_peak_1701
chr1	156075992	156076605	614	32.78	11.75601	3.81766	8.90063	C7KUGACXX_6_7956.sorted.filtered_peak_1702
chr1	156083874	156084823	950	20.94	5.93046	2.93184	3.40036	C7KUGACXX_6_7956.sorted.filtered_peak_1703
chr1	156096891	156097333	443	33.94	12.31550	3.87758	9.43637	C7KUGACXX_6_7956.sorted.filtered_peak_1704
chr1	156115847	156116431	585	16.73	4.82296	2.80981	2.39267	C7KUGACXX_6_7956.sorted.filtered_peak_1705
chr1	156163277	156164245	969	39.88	15.59156	4.02158	12.63240	C7KUGACXX_6_7956.sorted.filtered_peak_1706
chr1	156182658	156183149	492	57.17	8.17542	2.24715	5.47128	C7KUGACXX_6_7956.sorted.filtered_peak_1707
chr1	156186159	156186704	546	267.85	188.93149	10.30187	183.08330	C7KUGACXX_6_7956.sorted.filtered_peak_1708
chr1	156192773	156193080	308	20.24	5.13934	2.70581	2.66900	C7KUGACXX_6_7956.sorted.filtered_peak_1709
chr1	156195262	156195552	291	20.19	5.75544	2.92050	3.23616	C7KUGACXX_6_7956.sorted.filtered_peak_1710
chr1	156252162	156253053	892	41.63	15.94745	4.17593	12.91850	C7KUGACXX_6_7956.sorted.filtered_peak_1711
chr1	156265114	156265616	503	14.50	4.10486	2.67120	1.75103	C7KUGACXX_6_7956.sorted.filtered_peak_1712
chr1	156307663	156308713	1051	71.32	33.71786	5.24115	29.99941	C7KUGACXX_6_7956.sorted.filtered_peak_1713
chr1	156355260	156355679	420	16.33	4.36957	2.65607	1.97815	C7KUGACXX_6_7956.sorted.filtered_peak_1714
chr1	156426154	156427545	1392	34.15	10.17032	3.33241	7.37691	C7KUGACXX_6_7956.sorted.filtered_peak_1715
chr1	156450473	156450992	520	20.23	5.47868	2.80274	3.00010	C7KUGACXX_6_7956.sorted.filtered_peak_1716
chr1	156470476	156471378	903	53.59	11.55727	2.82706	8.68209	C7KUGACXX_6_7956.sorted.filtered_peak_1717
chr1	156474678	156475392	715	56.72	13.37167	3.00066	10.42399	C7KUGACXX_6_7956.sorted.filtered_peak_1718
chr1	156494341	156494724	384	16.58	5.05581	2.92523	2.58883	C7KUGACXX_6_7956.sorted.filtered_peak_1719
chr1	156561115	156561850	736	21.57	6.69129	3.17888	4.08667	C7KUGACXX_6_7956.sorted.filtered_peak_1720
chr1	156571127	156571525	399	17.78	5.00656	2.80425	2.55449	C7KUGACXX_6_7956.sorted.filtered_peak_1721
chr1	156577972	156578238	267	15.88	5.77613	3.32151	3.23278	C7KUGACXX_6_7956.sorted.filtered_peak_1722
chr1	156594190	156594461	272	15.24	3.72838	2.45754	1.42306	C7KUGACXX_6_7956.sorted.filtered_peak_1723
chr1	156595612	156595861	250	15.79	4.50925	2.75762	2.09503	C7KUGACXX_6_7956.sorted.filtered_peak_1724
chr1	156629773	156630399	627	24.76	6.35154	2.84922	3.77133	C7KUGACXX_6_7956.sorted.filtered_peak_1725
chr1	156659166	156659572	407	16.88	5.63661	3.14592	3.12013	C7KUGACXX_6_7956.sorted.filtered_peak_1726
chr1	156695623	156695872	250	27.78	3.96489	2.05207	1.62782	C7KUGACXX_6_7956.sorted.filtered_peak_1727
chr1	156698153	156699098	946	53.43	17.33727	3.72723	14.23439	C7KUGACXX_6_7956.sorted.filtered_peak_1728
chr1	156710533	156711491	959	61.14	23.52306	4.16290	20.18877	C7KUGACXX_6_7956.sorted.filtered_peak_1729
chr1	156721228	156722052	825	35.91	9.61380	3.00685	6.90141	C7KUGACXX_6_7956.sorted.filtered_peak_1730
chr1	156736555	156737697	1143	48.25	19.47810	4.23644	16.32991	C7KUGACXX_6_7956.sorted.filtered_peak_1731
chr1	156783794	156784098	305	25.35	3.86429	2.08663	1.55161	C7KUGACXX_6_7956.sorted.filtered_peak_1732
chr1	156786281	156787121	841	43.56	14.25155	3.67061	11.28850	C7KUGACXX_6_7956.sorted.filtered_peak_1733
chr1	156791629	156791931	303	21.82	6.40527	3.05058	3.82839	C7KUGACXX_6_7956.sorted.filtered_peak_1734
chr1	156829547	156830508	962	23.05	5.81274	2.76214	3.28907	C7KUGACXX_6_7956.sorted.filtered_peak_1735
chr1	157060199	157060595	397	14.45	4.39574	2.80885	1.99440	C7KUGACXX_6_7956.sorted.filtered_peak_1736
chr1	157108047	157108611	565	36.13	11.01640	3.37790	8.20453	C7KUGACXX_6_7956.sorted.filtered_peak_1737
chr1	157125904	157126217	314	18.40	5.43750	2.93307	2.94265	C7KUGACXX_6_7956.sorted.filtered_peak_1738
chr1	158083101	158083425	325	13.33	3.76489	2.59886	1.45090	C7KUGACXX_6_7956.sorted.filtered_peak_1739
chr1	158094781	158095048	268	16.68	5.85871	3.26587	3.31857	C7KUGACXX_6_7956.sorted.filtered_peak_1740
chr1	158119493	158119793	301	19.88	6.16707	3.10454	3.60830	C7KUGACXX_6_7956.sorted.filtered_peak_1741
chr1	158173258	158173836	579	12.48	3.74365	2.65311	1.42701	C7KUGACXX_6_7956.sorted.filtered_peak_1742
chr1	158789132	158789702	571	18.57	5.75050	3.01982	3.25020	C7KUGACXX_6_7956.sorted.filtered_peak_1743
chr1	158894466	158894762	297	16.49	5.05831	2.92134	2.60131	C7KUGACXX_6_7956.sorted.filtered_peak_1744
chr1	158900227	158900720	494	21.65	5.48130	2.72740	2.98958	C7KUGACXX_6_7956.sorted.filtered_peak_1745
chr1	158901082	158901394	313	21.23	5.40827	2.74504	2.90955	C7KUGACXX_6_7956.sorted.filtered_peak_1746
chr1	158968381	158968749	369	19.40	6.72356	3.38139	4.11151	C7KUGACXX_6_7956.sorted.filtered_peak_1747
chr1	158978546	158979359	814	28.15	5.08886	2.32381	2.63399	C7KUGACXX_6_7956.sorted.filtered_peak_1748
chr1	158985249	158985657	409	28.48	6.99755	2.81488	4.38712	C7KUGACXX_6_7956.sorted.filtered_peak_1749
chr1	159046340	159047647	1308	45.98	15.88035	3.85367	12.85238	C7KUGACXX_6_7956.sorted.filtered_peak_1750
chr1	159750305	159750916	612	49.03	21.60859	4.89587	18.32795	C7KUGACXX_6_7956.sorted.filtered_peak_1751
chr1	159795953	159796696	744	19.37	4.67977	2.59409	2.25015	C7KUGACXX_6_7956.sorted.filtered_peak_1752
chr1	159824474	159824811	338	19.78	5.85728	2.99058	3.33062	C7KUGACXX_6_7956.sorted.filtered_peak_1753
chr1	159880287	159880852	566	21.51	6.25725	2.99053	3.71226	C7KUGACXX_6_7956.sorted.filtered_peak_1754
chr1	159893407	159893665	259	27.73	4.28266	2.12928	1.91908	C7KUGACXX_6_7956.sorted.filtered_peak_1755
chr1	159894033	159894494	462	26.96	4.03422	2.09090	1.68893	C7KUGACXX_6_7956.sorted.filtered_peak_1756
chr1	159895182	159895560	379	37.75	9.22478	2.93861	6.47313	C7KUGACXX_6_7956.sorted.filtered_peak_1757
chr1	160001238	160002270	1033	27.71	9.55198	3.55680	6.81988	C7KUGACXX_6_7956.sorted.filtered_peak_1758
chr1	160016304	160016733	430	16.65	5.41430	3.06242	2.93241	C7KUGACXX_6_7956.sorted.filtered_peak_1759
chr1	160040100	160040489	390	14.76	3.79471	2.51576	1.49109	C7KUGACXX_6_7956.sorted.filtered_peak_1760
chr1	160068299	160069214	916	39.95	10.55685	3.12930	7.73455	C7KUGACXX_6_7956.sorted.filtered_peak_1761
chr1	160162755	160163161	407	13.96	3.69289	2.51772	1.40859	C7KUGACXX_6_7956.sorted.filtered_peak_1762
chr1	160175036	160175657	622	18.91	4.26075	2.46105	1.89121	C7KUGACXX_6_7956.sorted.filtered_peak_1763
chr1	160175831	160176180	350	18.78	4.12278	2.42083	1.76315	C7KUGACXX_6_7956.sorted.filtered_peak_1764
chr1	160231369	160232902	1534	39.55	12.60439	3.51212	9.71705	C7KUGACXX_6_7956.sorted.filtered_peak_1765
chr1	160254489	160255122	634	24.02	7.94760	3.41012	5.26630	C7KUGACXX_6_7956.sorted.filtered_peak_1766
chr1	160312753	160313415	663	30.49	11.09284	3.74361	8.29382	C7KUGACXX_6_7956.sorted.filtered_peak_1767
chr1	160399177	160399729	553	21.29	4.56332	2.45345	2.14768	C7KUGACXX_6_7956.sorted.filtered_peak_1768
chr1	160407711	160407990	280	19.06	5.14737	2.78196	2.67304	C7KUGACXX_6_7956.sorted.filtered_peak_1769
chr1	160423310	160423559	250	18.93	4.82254	2.66571	2.38580	C7KUGACXX_6_7956.sorted.filtered_peak_1770
chr1	160429977	160430378	402	18.97	3.95904	2.35261	1.62010	C7KUGACXX_6_7956.sorted.filtered_peak_1771
chr1	160430670	160431039	370	23.32	6.15877	2.86200	3.60108	C7KUGACXX_6_7956.sorted.filtered_peak_1772
chr1	160444130	160444613	484	14.06	4.67079	2.96333	2.24294	C7KUGACXX_6_7956.sorted.filtered_peak_1773
chr1	160489945	160490253	309	20.40	4.44911	2.45373	2.05447	C7KUGACXX_6_7956.sorted.filtered_peak_1774
chr1	160492278	160493177	900	22.58	6.24117	2.93362	3.67876	C7KUGACXX_6_7956.sorted.filtered_peak_1775
chr1	160509849	160510749	901	27.29	8.81367	3.43493	6.08317	C7KUGACXX_6_7956.sorted.filtered_peak_1776
chr1	160537706	160538404	699	37.46	12.14764	3.64580	9.24881	C7KUGACXX_6_7956.sorted.filtered_peak_1777
chr1	160576748	160577395	648	26.53	7.79059	3.12560	5.15022	C7KUGACXX_6_7956.sorted.filtered_peak_1778
chr1	160596845	160597161	317	30.17	3.81190	1.95858	1.50256	C7KUGACXX_6_7956.sorted.filtered_peak_1779
chr1	160607809	160608209	401	34.27	6.04053	2.36487	3.49204	C7KUGACXX_6_7956.sorted.filtered_peak_1780
chr1	160611430	160611759	330	33.69	4.19508	1.97447	1.83191	C7KUGACXX_6_7956.sorted.filtered_peak_1781
chr1	160616723	160617005	283	25.42	4.68661	2.32105	2.25770	C7KUGACXX_6_7956.sorted.filtered_peak_1782
chr1	160634693	160636189	1497	21.60	5.11718	2.61346	2.65256	C7KUGACXX_6_7956.sorted.filtered_peak_1783
chr1	160642931	160643509	579	21.83	4.68025	2.46458	2.25331	C7KUGACXX_6_7956.sorted.filtered_peak_1784
chr1	160651287	160651586	300	24.07	4.05175	2.18199	1.70408	C7KUGACXX_6_7956.sorted.filtered_peak_1785
chr1	160652696	160653481	786	31.84	8.75265	3.13396	6.01774	C7KUGACXX_6_7956.sorted.filtered_peak_1786
chr1	160681329	160681930	602	26.92	4.63401	2.25568	2.20845	C7KUGACXX_6_7956.sorted.filtered_peak_1787
chr1	160692555	160692899	345	18.92	4.79570	2.64873	2.37207	C7KUGACXX_6_7956.sorted.filtered_peak_1788
chr1	160696494	160696950	457	18.83	4.94338	2.71155	2.49866	C7KUGACXX_6_7956.sorted.filtered_peak_1789
chr1	160708934	160709260	327	17.83	4.42988	2.59029	2.02569	C7KUGACXX_6_7956.sorted.filtered_peak_1790
chr1	160714176	160714591	416	17.44	4.25803	2.54431	1.87859	C7KUGACXX_6_7956.sorted.filtered_peak_1791
chr1	160726002	160726515	514	19.68	6.30213	3.13437	3.75867	C7KUGACXX_6_7956.sorted.filtered_peak_1792
chr1	160737312	160737744	433	16.39	3.64487	2.35964	1.35685	C7KUGACXX_6_7956.sorted.filtered_peak_1793
chr1	160737961	160738380	420	21.85	6.54819	3.10759	3.95149	C7KUGACXX_6_7956.sorted.filtered_peak_1794
chr1	160765497	160766162	666	26.37	7.11293	2.98754	4.47892	C7KUGACXX_6_7956.sorted.filtered_peak_1795
chr1	160807382	160808032	651	32.96	10.58531	3.53415	7.76514	C7KUGACXX_6_7956.sorted.filtered_peak_1796
chr1	160832239	160832843	605	17.63	5.50239	3.01918	3.00255	C7KUGACXX_6_7956.sorted.filtered_peak_1797
chr1	160848963	160849216	254	14.12	4.08010	2.68791	1.72468	C7KUGACXX_6_7956.sorted.filtered_peak_1798
chr1	160960303	160960577	275	13.57	4.17532	2.77167	1.81615	C7KUGACXX_6_7956.sorted.filtered_peak_1799
chr1	160967188	160967498	311	13.75	4.13734	2.73958	1.78089	C7KUGACXX_6_7956.sorted.filtered_peak_1800
chr1	160983329	160984229	901	19.72	7.02522	3.45577	4.40058	C7KUGACXX_6_7956.sorted.filtered_peak_1801
chr1	160990830	160991298	469	28.13	11.57430	4.21609	8.71654	C7KUGACXX_6_7956.sorted.filtered_peak_1802
chr1	161008509	161008983	475	30.87	11.14008	3.83824	8.29918	C7KUGACXX_6_7956.sorted.filtered_peak_1803
chr1	161014641	161016174	1534	39.01	10.32671	3.01645	7.56902	C7KUGACXX_6_7956.sorted.filtered_peak_1804
chr1	161038035	161038697	663	30.95	6.56472	2.59361	3.98876	C7KUGACXX_6_7956.sorted.filtered_peak_1805
chr1	161039207	161039984	778	37.13	9.61672	2.98535	6.88055	C7KUGACXX_6_7956.sorted.filtered_peak_1806
chr1	161067342	161068148	807	23.45	5.09940	2.51405	2.64332	C7KUGACXX_6_7956.sorted.filtered_peak_1807
chr1	161087322	161088162	841	31.69	8.88048	3.12489	6.16248	C7KUGACXX_6_7956.sorted.filtered_peak_1808
chr1	161089491	161089762	272	26.22	5.73648	2.58644	3.20882	C7KUGACXX_6_7956.sorted.filtered_peak_1809
chr1	161101960	161103068	1109	39.17	13.75056	3.74420	10.84111	C7KUGACXX_6_7956.sorted.filtered_peak_1810
chr1	161123390	161124206	817	27.97	10.69997	3.88582	7.90672	C7KUGACXX_6_7956.sorted.filtered_peak_1811
chr1	161128911	161129629	719	33.98	10.83640	3.49465	8.02007	C7KUGACXX_6_7956.sorted.filtered_peak_1812
chr1	161135598	161136530	933	45.00	16.84194	4.13466	13.77726	C7KUGACXX_6_7956.sorted.filtered_peak_1813
chr1	161146707	161147536	830	28.12	9.06510	3.34787	6.36182	C7KUGACXX_6_7956.sorted.filtered_peak_1814
chr1	161155104	161155553	450	35.17	12.33820	3.82602	9.44120	C7KUGACXX_6_7956.sorted.filtered_peak_1815
chr1	161162391	161162884	494	16.72	3.96903	2.46891	1.63336	C7KUGACXX_6_7956.sorted.filtered_peak_1816
chr1	161171696	161172467	772	37.80	13.65189	3.83764	10.73712	C7KUGACXX_6_7956.sorted.filtered_peak_1817
chr1	161186736	161186985	250	17.36	4.87587	2.80151	2.41720	C7KUGACXX_6_7956.sorted.filtered_peak_1818
chr1	161195367	161196065	699	50.45	18.23694	4.12930	15.09458	C7KUGACXX_6_7956.sorted.filtered_peak_1819
chr1	161197171	161197514	344	30.28	6.12009	2.52380	3.56076	C7KUGACXX_6_7956.sorted.filtered_peak_1820
chr1	161275798	161276619	822	19.91	5.63806	2.89152	3.13132	C7KUGACXX_6_7956.sorted.filtered_peak_1821
chr1	161283892	161284815	924	24.38	8.77409	3.55183	6.09543	C7KUGACXX_6_7956.sorted.filtered_peak_1822
chr1	161321098	161321739	642	18.69	6.84632	3.47001	4.24426	C7KUGACXX_6_7956.sorted.filtered_peak_1823
chr1	161337715	161338184	470	15.13	4.32087	2.71859	1.93924	C7KUGACXX_6_7956.sorted.filtered_peak_1824
chr1	161359478	161360386	909	41.60	14.48312	3.80382	11.51248	C7KUGACXX_6_7956.sorted.filtered_peak_1825
chr1	161368867	161370187	1321	35.58	12.53598	3.78282	9.65110	C7KUGACXX_6_7956.sorted.filtered_peak_1826
chr1	161410192	161410545	354	14.79	5.10892	3.10814	2.63117	C7KUGACXX_6_7956.sorted.filtered_peak_1827
chr1	161493528	161494317	790	23.72	11.92752	4.86519	9.05909	C7KUGACXX_6_7956.sorted.filtered_peak_1828
chr1	161500556	161501175	620	29.30	16.37535	5.89215	13.28630	C7KUGACXX_6_7956.sorted.filtered_peak_1829
chr1	161509691	161510329	639	30.79	17.02813	5.67306	13.96244	C7KUGACXX_6_7956.sorted.filtered_peak_1830
chr1	161582187	161582753	567	33.51	20.80149	6.79324	17.54146	C7KUGACXX_6_7956.sorted.filtered_peak_1831
chr1	161591260	161591723	464	23.19	11.34189	4.76083	8.48832	C7KUGACXX_6_7956.sorted.filtered_peak_1832
chr1	161593115	161593601	487	19.38	8.22891	4.01137	5.52047	C7KUGACXX_6_7956.sorted.filtered_peak_1833
chr1	161696634	161697704	1071	24.75	4.76458	2.36270	2.33554	C7KUGACXX_6_7956.sorted.filtered_peak_1834
chr1	161708607	161709160	554	27.99	9.08847	3.46742	6.34346	C7KUGACXX_6_7956.sorted.filtered_peak_1835
chr1	161713915	161714190	276	19.28	4.58984	2.56895	2.16746	C7KUGACXX_6_7956.sorted.filtered_peak_1836
chr1	161719286	161720313	1028	31.65	11.04974	3.74228	8.21460	C7KUGACXX_6_7956.sorted.filtered_peak_1837
chr1	161735740	161736567	828	24.60	7.14775	3.09444	4.52158	C7KUGACXX_6_7956.sorted.filtered_peak_1838
chr1	161741908	161742362	455	17.46	4.64020	2.69356	2.22028	C7KUGACXX_6_7956.sorted.filtered_peak_1839
chr1	161904005	161904263	259	15.02	4.14066	2.64929	1.77391	C7KUGACXX_6_7956.sorted.filtered_peak_1840
chr1	162122099	162122610	512	19.79	6.60825	3.28884	4.01127	C7KUGACXX_6_7956.sorted.filtered_peak_1841
chr1	162467437	162468217	781	21.24	6.96270	3.25778	4.36140	C7KUGACXX_6_7956.sorted.filtered_peak_1842
chr1	162530764	162531843	1080	36.89	12.60095	3.62081	9.73481	C7KUGACXX_6_7956.sorted.filtered_peak_1843
chr1	162792798	162793427	630	14.65	4.96039	3.02758	2.53280	C7KUGACXX_6_7956.sorted.filtered_peak_1844
chr1	162804826	162805399	574	15.04	5.03924	3.02898	2.59889	C7KUGACXX_6_7956.sorted.filtered_peak_1845
chr1	163291316	163292101	786	44.73	16.63355	4.17637	13.55101	C7KUGACXX_6_7956.sorted.filtered_peak_1846
chr1	164527938	164528544	607	17.16	6.19669	3.34944	3.63970	C7KUGACXX_6_7956.sorted.filtered_peak_1847
chr1	164629648	164630053	406	20.55	7.51549	3.54392	4.87501	C7KUGACXX_6_7956.sorted.filtered_peak_1848
chr1	165336729	165337158	430	15.57	4.37571	2.71673	1.97660	C7KUGACXX_6_7956.sorted.filtered_peak_1849
chr1	165362115	165362806	692	25.15	9.11585	3.65261	6.39389	C7KUGACXX_6_7956.sorted.filtered_peak_1850
chr1	165567143	165567881	739	37.99	14.10362	3.92151	11.18016	C7KUGACXX_6_7956.sorted.filtered_peak_1851
chr1	165599872	165600627	756	52.15	22.14665	4.79440	18.85320	C7KUGACXX_6_7956.sorted.filtered_peak_1852
chr1	165667368	165668147	780	33.58	13.71401	4.32356	10.76775	C7KUGACXX_6_7956.sorted.filtered_peak_1853
chr1	165737707	165738748	1042	35.53	13.48554	3.95763	10.57079	C7KUGACXX_6_7956.sorted.filtered_peak_1854
chr1	165796678	165797219	542	21.98	5.72539	2.81064	3.19412	C7KUGACXX_6_7956.sorted.filtered_peak_1855
chr1	165797390	165797639	250	20.55	4.66685	2.52786	2.23588	C7KUGACXX_6_7956.sorted.filtered_peak_1856
chr1	165840698	165841005	308	15.01	3.79914	2.50030	1.49393	C7KUGACXX_6_7956.sorted.filtered_peak_1857
chr1	166050062	166050389	328	13.23	4.05086	2.74489	1.70402	C7KUGACXX_6_7956.sorted.filtered_peak_1858
chr1	166459020	166459621	602	20.22	7.73612	3.69795	5.06170	C7KUGACXX_6_7956.sorted.filtered_peak_1859
chr1	166808369	166809284	916	23.36	6.03777	2.80857	3.49956	C7KUGACXX_6_7956.sorted.filtered_peak_1860
chr1	166844982	166846069	1088	39.13	15.81079	4.17375	12.79711	C7KUGACXX_6_7956.sorted.filtered_peak_1861
chr1	166879523	166879976	454	17.49	4.34414	2.57533	1.95347	C7KUGACXX_6_7956.sorted.filtered_peak_1862
chr1	166944611	166945352	742	20.18	4.73421	2.55957	2.30865	C7KUGACXX_6_7956.sorted.filtered_peak_1863
chr1	167013335	167013635	301	16.42	5.25899	3.03312	2.76918	C7KUGACXX_6_7956.sorted.filtered_peak_1864
chr1	167059857	167060145	289	13.05	3.56369	2.52410	1.27838	C7KUGACXX_6_7956.sorted.filtered_peak_1865
chr1	167189238	167190473	1236	56.97	17.79080	3.62218	14.66343	C7KUGACXX_6_7956.sorted.filtered_peak_1866
chr1	167191254	167191735	482	36.17	6.01597	2.30618	3.47355	C7KUGACXX_6_7956.sorted.filtered_peak_1867
chr1	167233350	167233615	266	17.56	5.06368	2.85883	2.59322	C7KUGACXX_6_7956.sorted.filtered_peak_1868
chr1	167302408	167302896	489	13.80	4.20786	2.76344	1.85121	C7KUGACXX_6_7956.sorted.filtered_peak_1869
chr1	167312207	167312487	281	12.53	3.77506	2.66389	1.45436	C7KUGACXX_6_7956.sorted.filtered_peak_1870
chr1	167370520	167370777	258	14.69	5.02885	3.08581	2.55668	C7KUGACXX_6_7956.sorted.filtered_peak_1871
chr1	167416704	167417422	719	24.42	5.42707	2.57008	2.93534	C7KUGACXX_6_7956.sorted.filtered_peak_1872
chr1	167424490	167424888	399	22.99	4.12375	2.23946	1.76843	C7KUGACXX_6_7956.sorted.filtered_peak_1873
chr1	167443037	167443725	689	20.37	6.10249	3.04611	3.54662	C7KUGACXX_6_7956.sorted.filtered_peak_1874
chr1	167461238	167462046	809	23.21	5.02890	2.50969	2.57000	C7KUGACXX_6_7956.sorted.filtered_peak_1875
chr1	167468576	167469039	464	24.13	5.44555	2.60183	2.93945	C7KUGACXX_6_7956.sorted.filtered_peak_1876
chr1	167469783	167470119	337	25.10	6.09529	2.72652	3.55908	C7KUGACXX_6_7956.sorted.filtered_peak_1877
chr1	167486790	167487355	566	35.34	9.27555	3.03925	6.53807	C7KUGACXX_6_7956.sorted.filtered_peak_1878
chr1	167487694	167487955	262	31.45	7.17988	2.75166	4.53845	C7KUGACXX_6_7956.sorted.filtered_peak_1879
chr1	167502897	167503264	368	14.67	4.72646	2.93240	2.30363	C7KUGACXX_6_7956.sorted.filtered_peak_1880
chr1	167522628	167523422	795	32.36	10.69156	3.51152	7.90141	C7KUGACXX_6_7956.sorted.filtered_peak_1881
chr1	167597147	167597753	607	32.82	7.43195	2.70922	4.80872	C7KUGACXX_6_7956.sorted.filtered_peak_1882
chr1	167599449	167600152	704	26.91	4.18867	2.13633	1.81511	C7KUGACXX_6_7956.sorted.filtered_peak_1883
chr1	167611497	167611780	284	17.96	4.68823	2.67570	2.26750	C7KUGACXX_6_7956.sorted.filtered_peak_1884
chr1	167683475	167685005	1531	32.94	7.42640	2.68618	4.81406	C7KUGACXX_6_7956.sorted.filtered_peak_1885
chr1	167690832	167691371	540	30.45	10.59592	3.68347	7.78952	C7KUGACXX_6_7956.sorted.filtered_peak_1886
chr1	167772659	167772990	332	20.02	6.16074	3.10054	3.59629	C7KUGACXX_6_7956.sorted.filtered_peak_1887
chr1	167774272	167774837	566	18.97	5.27248	2.82280	2.79741	C7KUGACXX_6_7956.sorted.filtered_peak_1888
chr1	167905084	167906377	1294	52.66	19.31080	3.94674	16.17877	C7KUGACXX_6_7956.sorted.filtered_peak_1889
chr1	168051496	168051803	308	16.14	4.28718	2.63711	1.90583	C7KUGACXX_6_7956.sorted.filtered_peak_1890
chr1	168114954	168115337	384	17.06	5.89115	3.22458	3.36320	C7KUGACXX_6_7956.sorted.filtered_peak_1891
chr1	168147630	168148713	1084	35.09	13.69843	4.14255	10.75752	C7KUGACXX_6_7956.sorted.filtered_peak_1892
chr1	168194930	168195579	650	27.64	8.54223	3.24954	5.86986	C7KUGACXX_6_7956.sorted.filtered_peak_1893
chr1	168206305	168206865	561	22.78	6.32009	2.93435	3.76253	C7KUGACXX_6_7956.sorted.filtered_peak_1894
chr1	168256402	168256651	250	15.71	5.06630	3.01347	2.58818	C7KUGACXX_6_7956.sorted.filtered_peak_1895
chr1	168311954	168312319	366	21.10	5.63186	2.82189	3.11650	C7KUGACXX_6_7956.sorted.filtered_peak_1896
chr1	168317363	168317717	355	13.11	4.10549	2.77742	1.74130	C7KUGACXX_6_7956.sorted.filtered_peak_1897
chr1	168329382	168329750	369	26.92	8.23162	3.28178	5.53443	C7KUGACXX_6_7956.sorted.filtered_peak_1898
chr1	168332283	168332777	495	26.39	7.58859	3.12568	4.92769	C7KUGACXX_6_7956.sorted.filtered_peak_1899
chr1	168361512	168361826	315	18.87	5.54519	2.95166	3.03106	C7KUGACXX_6_7956.sorted.filtered_peak_1900
chr1	168368370	168368719	350	19.61	6.19536	3.13083	3.64310	C7KUGACXX_6_7956.sorted.filtered_peak_1901
chr1	168378139	168378488	350	30.27	10.47609	3.70687	7.66112	C7KUGACXX_6_7956.sorted.filtered_peak_1902
chr1	168390585	168391059	475	31.07	11.25134	3.83383	8.40992	C7KUGACXX_6_7956.sorted.filtered_peak_1903
chr1	168409019	168409393	375	21.80	5.80249	2.81976	3.28961	C7KUGACXX_6_7956.sorted.filtered_peak_1904
chr1	168438974	168439382	409	18.05	3.95115	2.39107	1.61999	C7KUGACXX_6_7956.sorted.filtered_peak_1905
chr1	168479219	168479707	489	16.82	3.88568	2.43227	1.56076	C7KUGACXX_6_7956.sorted.filtered_peak_1906
chr1	168489434	168490011	578	19.61	4.45542	2.47696	2.08468	C7KUGACXX_6_7956.sorted.filtered_peak_1907
chr1	168504776	168505287	512	20.68	7.88118	3.63574	5.23366	C7KUGACXX_6_7956.sorted.filtered_peak_1908
chr1	168526937	168527226	290	17.16	4.53978	2.66833	2.13871	C7KUGACXX_6_7956.sorted.filtered_peak_1909
chr1	168688631	168688880	250	14.90	4.32483	2.74016	1.94081	C7KUGACXX_6_7956.sorted.filtered_peak_1910
chr1	169013574	169013942	369	23.10	7.08310	3.18656	4.45573	C7KUGACXX_6_7956.sorted.filtered_peak_1911
chr1	169075297	169076052	756	25.64	6.94409	2.96680	4.33066	C7KUGACXX_6_7956.sorted.filtered_peak_1912
chr1	169108371	169108643	273	15.76	4.41634	2.71877	2.01925	C7KUGACXX_6_7956.sorted.filtered_peak_1913
chr1	169281417	169281932	516	27.18	12.40263	4.51090	9.54123	C7KUGACXX_6_7956.sorted.filtered_peak_1914
chr1	169296004	169296433	430	12.62	3.56356	2.55324	1.29346	C7KUGACXX_6_7956.sorted.filtered_peak_1915
chr1	169336846	169337613	768	59.87	23.68428	4.53308	20.32382	C7KUGACXX_6_7956.sorted.filtered_peak_1916
chr1	169454447	169455502	1056	31.42	11.15573	3.62127	8.38295	C7KUGACXX_6_7956.sorted.filtered_peak_1917
chr1	169555715	169556059	345	14.22	3.55555	2.44386	1.29239	C7KUGACXX_6_7956.sorted.filtered_peak_1918
chr1	169570346	169570595	250	15.76	4.07030	2.57246	1.71202	C7KUGACXX_6_7956.sorted.filtered_peak_1919
chr1	169573837	169574340	504	15.63	4.35430	2.69738	1.96842	C7KUGACXX_6_7956.sorted.filtered_peak_1920
chr1	169661870	169662603	734	24.38	5.39579	2.56514	2.90320	C7KUGACXX_6_7956.sorted.filtered_peak_1921
chr1	169681224	169681569	346	15.62	4.79614	2.89308	2.35874	C7KUGACXX_6_7956.sorted.filtered_peak_1922
chr1	169763674	169764440	767	39.92	17.20921	4.58096	14.12827	C7KUGACXX_6_7956.sorted.filtered_peak_1923
chr1	169862403	169863628	1226	55.96	17.90328	3.64637	14.80155	C7KUGACXX_6_7956.sorted.filtered_peak_1924
chr1	169878046	169878306	261	14.05	4.66870	2.96225	2.24138	C7KUGACXX_6_7956.sorted.filtered_peak_1925
chr1	170038147	170038480	334	17.72	4.56412	2.63406	2.16414	C7KUGACXX_6_7956.sorted.filtered_peak_1926
chr1	170043432	170044281	850	49.04	21.17889	4.65038	17.95692	C7KUGACXX_6_7956.sorted.filtered_peak_1927
chr1	170500777	170501643	867	26.86	7.75612	3.12144	5.09512	C7KUGACXX_6_7956.sorted.filtered_peak_1928
chr1	171282805	171283449	645	21.34	8.36085	3.78908	5.66966	C7KUGACXX_6_7956.sorted.filtered_peak_1929
chr1	171454051	171455508	1458	40.70	14.45237	3.79229	11.49579	C7KUGACXX_6_7956.sorted.filtered_peak_1930
chr1	171614033	171614410	378	13.25	3.78904	2.61358	1.47931	C7KUGACXX_6_7956.sorted.filtered_peak_1931
chr1	171710933	171711855	923	38.56	12.70156	3.59846	9.82309	C7KUGACXX_6_7956.sorted.filtered_peak_1932
chr1	171750129	171751135	1007	60.19	26.12197	4.82671	22.68065	C7KUGACXX_6_7956.sorted.filtered_peak_1933
chr1	171786912	171787205	294	15.38	4.57405	2.81179	2.16317	C7KUGACXX_6_7956.sorted.filtered_peak_1934
chr1	171810249	171811084	836	18.98	5.30875	2.82167	2.84925	C7KUGACXX_6_7956.sorted.filtered_peak_1935
chr1	172086854	172087317	464	14.39	4.19676	2.72057	1.83033	C7KUGACXX_6_7956.sorted.filtered_peak_1936
chr1	172150125	172151145	1021	27.90	7.84146	3.06273	5.18789	C7KUGACXX_6_7956.sorted.filtered_peak_1937
chr1	172172486	172172739	254	18.84	6.22162	3.22979	3.64604	C7KUGACXX_6_7956.sorted.filtered_peak_1938
chr1	172312921	172313180	260	16.81	4.26349	2.57575	1.90216	C7KUGACXX_6_7956.sorted.filtered_peak_1939
chr1	172327454	172328363	910	26.47	7.80758	3.17912	5.13844	C7KUGACXX_6_7956.sorted.filtered_peak_1940
chr1	172349874	172350445	572	21.19	6.21727	3.01785	3.65834	C7KUGACXX_6_7956.sorted.filtered_peak_1941
chr1	172363303	172363568	266	22.40	7.00414	3.23000	4.37371	C7KUGACXX_6_7956.sorted.filtered_peak_1942
chr1	172412860	172413618	759	25.18	8.29649	3.39183	5.61881	C7KUGACXX_6_7956.sorted.filtered_peak_1943
chr1	172501276	172502740	1465	68.64	24.28980	4.10483	20.90168	C7KUGACXX_6_7956.sorted.filtered_peak_1944
chr1	172557753	172558349	597	15.89	5.51625	3.18133	3.01412	C7KUGACXX_6_7956.sorted.filtered_peak_1945
chr1	172608047	172609003	957	35.76	11.01025	3.38890	8.20355	C7KUGACXX_6_7956.sorted.filtered_peak_1946
chr1	172615982	172616583	602	19.91	5.43760	2.81947	2.95148	C7KUGACXX_6_7956.sorted.filtered_peak_1947
chr1	172627961	172628382	422	32.95	7.87963	2.82589	5.21720	C7KUGACXX_6_7956.sorted.filtered_peak_1948
chr1	172631640	172632311	672	40.10	11.75917	3.30815	8.91964	C7KUGACXX_6_7956.sorted.filtered_peak_1949
chr1	172639659	172640273	615	28.42	7.59449	2.95105	4.96083	C7KUGACXX_6_7956.sorted.filtered_peak_1950
chr1	172666817	172667141	325	22.52	3.98377	2.21385	1.64980	C7KUGACXX_6_7956.sorted.filtered_peak_1951
chr1	172668156	172668640	485	32.86	8.47679	2.99232	5.76612	C7KUGACXX_6_7956.sorted.filtered_peak_1952
chr1	172677532	172678018	487	32.27	11.87971	3.93230	9.00102	C7KUGACXX_6_7956.sorted.filtered_peak_1953
chr1	172715234	172715898	665	24.01	6.72627	2.97966	4.14571	C7KUGACXX_6_7956.sorted.filtered_peak_1954
chr1	172788037	172788787	751	19.58	5.98325	3.04100	3.45066	C7KUGACXX_6_7956.sorted.filtered_peak_1955
chr1	172807575	172808199	625	19.05	6.20689	3.11852	3.69776	C7KUGACXX_6_7956.sorted.filtered_peak_1956
chr1	172814486	172814775	290	12.20	3.41216	2.50815	1.17835	C7KUGACXX_6_7956.sorted.filtered_peak_1957
chr1	172863979	172864718	740	17.06	4.51359	2.66791	2.10915	C7KUGACXX_6_7956.sorted.filtered_peak_1958
chr1	172902992	172903268	277	16.88	6.28870	3.42102	3.73044	C7KUGACXX_6_7956.sorted.filtered_peak_1959
chr1	173379366	173379865	500	18.42	5.56085	2.98724	3.04920	C7KUGACXX_6_7956.sorted.filtered_peak_1960
chr1	173398516	173399198	683	18.30	4.46906	2.56769	2.07946	C7KUGACXX_6_7956.sorted.filtered_peak_1961
chr1	173400414	173400697	284	18.56	5.02381	2.76696	2.56833	C7KUGACXX_6_7956.sorted.filtered_peak_1962
chr1	173445476	173446877	1402	36.04	10.68161	3.36486	7.85418	C7KUGACXX_6_7956.sorted.filtered_peak_1963
chr1	173683651	173684552	902	31.51	11.53401	3.84344	8.69375	C7KUGACXX_6_7956.sorted.filtered_peak_1964
chr1	173793089	173794297	1209	44.27	16.98664	4.16380	13.92383	C7KUGACXX_6_7956.sorted.filtered_peak_1965
chr1	173836821	173838084	1264	65.73	19.93977	3.62184	16.73763	C7KUGACXX_6_7956.sorted.filtered_peak_1966
chr1	173990860	173991873	1014	34.07	14.19972	4.20216	11.28370	C7KUGACXX_6_7956.sorted.filtered_peak_1967
chr1	174122621	174122976	356	17.55	5.17211	2.89507	2.70095	C7KUGACXX_6_7956.sorted.filtered_peak_1968
chr1	174128038	174129117	1080	40.64	12.15841	3.34501	9.29942	C7KUGACXX_6_7956.sorted.filtered_peak_1969
chr1	174739123	174739383	261	16.18	5.29081	3.06836	2.79688	C7KUGACXX_6_7956.sorted.filtered_peak_1970
chr1	174768499	174769672	1174	24.02	7.43510	3.14600	4.84254	C7KUGACXX_6_7956.sorted.filtered_peak_1971
chr1	174933492	174934034	543	30.62	6.23725	2.52423	3.68387	C7KUGACXX_6_7956.sorted.filtered_peak_1972
chr1	174937846	174938130	285	31.38	6.11703	2.48811	3.55317	C7KUGACXX_6_7956.sorted.filtered_peak_1973
chr1	174968280	174969381	1102	79.88	30.09604	4.38040	26.48481	C7KUGACXX_6_7956.sorted.filtered_peak_1974
chr1	174992071	174992960	890	36.79	15.23225	4.27599	12.26182	C7KUGACXX_6_7956.sorted.filtered_peak_1975
chr1	174998854	174999205	352	19.52	6.91598	3.40276	4.31953	C7KUGACXX_6_7956.sorted.filtered_peak_1976
chr1	175178235	175179094	860	25.27	7.55712	3.16470	4.91249	C7KUGACXX_6_7956.sorted.filtered_peak_1977
chr1	175288924	175289311	388	16.01	4.37835	2.67908	1.99672	C7KUGACXX_6_7956.sorted.filtered_peak_1978
chr1	175440211	175440460	250	15.26	3.83928	2.49797	1.53124	C7KUGACXX_6_7956.sorted.filtered_peak_1979
chr1	175448729	175449016	288	17.96	4.60503	2.64861	2.18331	C7KUGACXX_6_7956.sorted.filtered_peak_1980
chr1	175483502	175484274	773	22.25	6.44018	2.98612	3.88607	C7KUGACXX_6_7956.sorted.filtered_peak_1981
chr1	176175848	176176988	1141	49.88	19.04168	4.25238	15.86945	C7KUGACXX_6_7956.sorted.filtered_peak_1982
chr1	177224340	177224769	430	16.23	4.24161	2.61007	1.86653	C7KUGACXX_6_7956.sorted.filtered_peak_1983
chr1	177225469	177225869	401	15.68	3.97779	2.53753	1.63211	C7KUGACXX_6_7956.sorted.filtered_peak_1984
chr1	177353187	177353491	305	16.24	3.59459	2.34757	1.30687	C7KUGACXX_6_7956.sorted.filtered_peak_1985
chr1	177354985	177355879	895	19.83	4.68672	2.55193	2.28713	C7KUGACXX_6_7956.sorted.filtered_peak_1986
chr1	177778772	177779205	434	13.90	4.56903	2.93250	2.14906	C7KUGACXX_6_7956.sorted.filtered_peak_1987
chr1	178511326	178512472	1147	21.16	6.05195	2.94869	3.51889	C7KUGACXX_6_7956.sorted.filtered_peak_1988
chr1	178694177	178694443	267	18.22	5.35842	2.92068	2.86393	C7KUGACXX_6_7956.sorted.filtered_peak_1989
chr1	178695251	178695519	269	15.42	3.65838	2.41803	1.36923	C7KUGACXX_6_7956.sorted.filtered_peak_1990
chr1	178994809	178995879	1071	27.07	7.50789	3.01700	4.88149	C7KUGACXX_6_7956.sorted.filtered_peak_1991
chr1	179006094	179006437	344	14.42	4.09761	2.67228	1.74817	C7KUGACXX_6_7956.sorted.filtered_peak_1992
chr1	179050920	179051610	691	20.77	4.90717	2.59297	2.45694	C7KUGACXX_6_7956.sorted.filtered_peak_1993
chr1	179090274	179090590	317	13.15	4.12811	2.78553	1.76070	C7KUGACXX_6_7956.sorted.filtered_peak_1994
chr1	179098852	179099155	304	21.95	8.19722	3.68152	5.50611	C7KUGACXX_6_7956.sorted.filtered_peak_1995
chr1	179198400	179198865	466	18.93	5.52298	2.93603	3.01644	C7KUGACXX_6_7956.sorted.filtered_peak_1996
chr1	179262650	179263372	723	26.50	8.83726	3.49509	6.11118	C7KUGACXX_6_7956.sorted.filtered_peak_1997
chr1	179268098	179268418	321	16.74	4.29473	2.60107	1.91391	C7KUGACXX_6_7956.sorted.filtered_peak_1998
chr1	179326995	179327244	250	12.14	3.55675	2.58578	1.27072	C7KUGACXX_6_7956.sorted.filtered_peak_1999
chr1	179334708	179335424	717	44.13	19.98593	4.97522	16.78406	C7KUGACXX_6_7956.sorted.filtered_peak_2000
chr1	179783829	179784593	765	18.49	4.50596	2.57872	2.09855	C7KUGACXX_6_7956.sorted.filtered_peak_2001
chr1	179846804	179847199	396	23.94	4.20291	2.23166	1.83774	C7KUGACXX_6_7956.sorted.filtered_peak_2002
chr1	179851038	179852382	1345	48.04	14.56861	3.44216	11.60821	C7KUGACXX_6_7956.sorted.filtered_peak_2003
chr1	179923141	179924474	1334	42.92	15.41684	3.90285	12.41774	C7KUGACXX_6_7956.sorted.filtered_peak_2004
chr1	180123530	180124417	888	40.92	13.40551	3.66671	10.47223	C7KUGACXX_6_7956.sorted.filtered_peak_2005
chr1	180471462	180472326	865	35.64	12.80578	3.95104	9.87642	C7KUGACXX_6_7956.sorted.filtered_peak_2006
chr1	180600632	180601867	1236	29.60	9.58251	3.29653	6.88872	C7KUGACXX_6_7956.sorted.filtered_peak_2007
chr1	180923081	180923648	568	15.63	4.24946	2.65454	1.87772	C7KUGACXX_6_7956.sorted.filtered_peak_2008
chr1	180990817	180992412	1596	29.13	6.60688	2.63101	4.05766	C7KUGACXX_6_7956.sorted.filtered_peak_2009
chr1	181002612	181003361	750	33.58	11.42719	3.72372	8.56699	C7KUGACXX_6_7956.sorted.filtered_peak_2010
chr1	181013459	181013967	509	17.64	7.12383	3.66500	4.51890	C7KUGACXX_6_7956.sorted.filtered_peak_2011
chr1	181031938	181032231	294	15.04	4.62065	2.86227	2.19656	C7KUGACXX_6_7956.sorted.filtered_peak_2012
chr1	181047401	181047703	303	12.54	3.70110	2.62517	1.41707	C7KUGACXX_6_7956.sorted.filtered_peak_2013
chr1	181057559	181058165	607	48.64	13.59182	3.31059	10.64754	C7KUGACXX_6_7956.sorted.filtered_peak_2014
chr1	181058911	181059575	665	34.04	6.59532	2.48072	4.02234	C7KUGACXX_6_7956.sorted.filtered_peak_2015
chr1	181068798	181069241	444	20.86	3.65759	2.16906	1.37479	C7KUGACXX_6_7956.sorted.filtered_peak_2016
chr1	181074295	181075026	732	45.56	15.04358	3.74251	12.03372	C7KUGACXX_6_7956.sorted.filtered_peak_2017
chr1	181103725	181104103	379	19.30	5.34897	2.83482	2.85831	C7KUGACXX_6_7956.sorted.filtered_peak_2018
chr1	181110200	181111013	814	23.96	5.98400	2.76412	3.44315	C7KUGACXX_6_7956.sorted.filtered_peak_2019
chr1	181111652	181111901	250	22.48	5.17600	2.60244	2.68999	C7KUGACXX_6_7956.sorted.filtered_peak_2020
chr1	181118700	181119253	554	23.47	7.10125	3.17352	4.46981	C7KUGACXX_6_7956.sorted.filtered_peak_2021
chr1	181128758	181129595	838	17.51	5.18778	2.90666	2.71501	C7KUGACXX_6_7956.sorted.filtered_peak_2022
chr1	181135545	181135954	410	16.75	4.99969	2.89380	2.53544	C7KUGACXX_6_7956.sorted.filtered_peak_2023
chr1	181365279	181365695	417	17.00	4.38570	2.61622	2.00401	C7KUGACXX_6_7956.sorted.filtered_peak_2024
chr1	181394054	181394346	293	17.45	5.32697	2.96766	2.84206	C7KUGACXX_6_7956.sorted.filtered_peak_2025
chr1	181998523	181999456	934	42.80	16.38281	4.19005	13.33119	C7KUGACXX_6_7956.sorted.filtered_peak_2026
chr1	182054061	182054325	265	21.38	5.12966	2.63269	2.66179	C7KUGACXX_6_7956.sorted.filtered_peak_2027
chr1	182218039	182218498	460	12.90	3.98211	2.73346	1.63968	C7KUGACXX_6_7956.sorted.filtered_peak_2028
chr1	182228350	182229007	658	16.73	5.23602	2.97167	2.76654	C7KUGACXX_6_7956.sorted.filtered_peak_2029
chr1	182360435	182361057	623	20.26	5.02213	2.66301	2.55997	C7KUGACXX_6_7956.sorted.filtered_peak_2030
chr1	182399822	182400188	367	17.94	5.62343	3.02408	3.13043	C7KUGACXX_6_7956.sorted.filtered_peak_2031
chr1	182557725	182558670	946	17.52	5.05864	2.85190	2.59615	C7KUGACXX_6_7956.sorted.filtered_peak_2032
chr1	182573205	182573819	615	34.89	9.78010	3.20880	7.00215	C7KUGACXX_6_7956.sorted.filtered_peak_2033
chr1	182583937	182584311	375	28.09	5.28145	2.38135	2.80364	C7KUGACXX_6_7956.sorted.filtered_peak_2034
chr1	182584898	182585721	824	40.65	12.98758	3.51231	10.10458	C7KUGACXX_6_7956.sorted.filtered_peak_2035
chr1	182598848	182599401	554	19.14	5.05968	2.72951	2.60833	C7KUGACXX_6_7956.sorted.filtered_peak_2036
chr1	182751441	182751709	269	20.29	6.08296	3.04388	3.53002	C7KUGACXX_6_7956.sorted.filtered_peak_2037
chr1	182758279	182759367	1089	23.79	6.57294	2.92143	4.01791	C7KUGACXX_6_7956.sorted.filtered_peak_2038
chr1	182808110	182809241	1132	48.36	17.52575	4.07115	14.42246	C7KUGACXX_6_7956.sorted.filtered_peak_2039
chr1	182993065	182993430	366	16.11	4.35958	2.66899	1.96992	C7KUGACXX_6_7956.sorted.filtered_peak_2040
chr1	183163470	183164285	816	13.78	4.01073	2.67968	1.66247	C7KUGACXX_6_7956.sorted.filtered_peak_2041
chr1	183439317	183439612	296	33.62	5.24255	2.21345	2.75516	C7KUGACXX_6_7956.sorted.filtered_peak_2042
chr1	183440094	183441891	1798	42.16	9.10266	2.68667	6.39479	C7KUGACXX_6_7956.sorted.filtered_peak_2043
chr1	183551539	183551893	355	12.05	3.50688	2.56781	1.22904	C7KUGACXX_6_7956.sorted.filtered_peak_2044
chr1	183602841	183603090	250	27.80	4.59827	2.21251	2.18505	C7KUGACXX_6_7956.sorted.filtered_peak_2045
chr1	183604664	183605688	1025	42.48	13.05000	3.40960	10.17151	C7KUGACXX_6_7956.sorted.filtered_peak_2046
chr1	183774282	183774694	413	16.60	4.77344	2.80239	2.34493	C7KUGACXX_6_7956.sorted.filtered_peak_2047
chr1	183811519	183812116	598	15.24	3.99590	2.56679	1.66873	C7KUGACXX_6_7956.sorted.filtered_peak_2048
chr1	183885133	183885711	579	25.25	9.60866	3.85749	6.84359	C7KUGACXX_6_7956.sorted.filtered_peak_2049
chr1	183925487	183926175	689	31.48	10.94118	3.70646	8.11759	C7KUGACXX_6_7956.sorted.filtered_peak_2050
chr1	184020290	184021226	937	30.26	11.51743	3.94258	8.67077	C7KUGACXX_6_7956.sorted.filtered_peak_2051
chr1	184129395	184129814	420	32.71	9.26810	3.19317	6.51979	C7KUGACXX_6_7956.sorted.filtered_peak_2052
chr1	184191772	184192029	258	19.45	5.92611	3.06404	3.37358	C7KUGACXX_6_7956.sorted.filtered_peak_2053
chr1	184355960	184357327	1368	25.18	5.56979	2.55762	3.08170	C7KUGACXX_6_7956.sorted.filtered_peak_2054
chr1	184460804	184461418	615	17.30	4.71952	2.74077	2.28152	C7KUGACXX_6_7956.sorted.filtered_peak_2055
chr1	184714976	184715344	369	19.84	4.92506	2.65381	2.47126	C7KUGACXX_6_7956.sorted.filtered_peak_2056
chr1	184723653	184724898	1246	51.62	20.23376	4.18463	17.05923	C7KUGACXX_6_7956.sorted.filtered_peak_2057
chr1	184774947	184775452	506	17.27	5.20287	2.93037	2.72771	C7KUGACXX_6_7956.sorted.filtered_peak_2058
chr1	184809655	184810072	418	26.59	9.17065	3.58358	6.43421	C7KUGACXX_6_7956.sorted.filtered_peak_2059
chr1	184812758	184813191	434	17.11	5.22058	2.93676	2.75893	C7KUGACXX_6_7956.sorted.filtered_peak_2060
chr1	184836072	184836885	814	26.66	7.90794	3.18709	5.23781	C7KUGACXX_6_7956.sorted.filtered_peak_2061
chr1	184852176	184852462	287	15.53	4.27686	2.66712	1.90707	C7KUGACXX_6_7956.sorted.filtered_peak_2062
chr1	184859562	184860106	545	23.86	6.58425	2.97053	3.99364	C7KUGACXX_6_7956.sorted.filtered_peak_2063
chr1	184861390	184861717	328	19.91	4.65120	2.54183	2.24014	C7KUGACXX_6_7956.sorted.filtered_peak_2064
chr1	184922764	184923139	376	18.39	5.45330	2.94639	2.95196	C7KUGACXX_6_7956.sorted.filtered_peak_2065
chr1	184942764	184943975	1212	20.88	4.62930	2.48690	2.21826	C7KUGACXX_6_7956.sorted.filtered_peak_2066
chr1	184951134	184951536	403	13.95	3.73184	2.53778	1.43896	C7KUGACXX_6_7956.sorted.filtered_peak_2067
chr1	185014270	185014859	590	29.97	8.40517	3.15050	5.68971	C7KUGACXX_6_7956.sorted.filtered_peak_2068
chr1	185125755	185126952	1198	55.99	18.47019	3.73361	15.33454	C7KUGACXX_6_7956.sorted.filtered_peak_2069
chr1	185147643	185148049	407	13.56	4.36376	2.86564	1.96663	C7KUGACXX_6_7956.sorted.filtered_peak_2070
chr1	185285356	185285956	601	30.65	5.18744	2.27970	2.71001	C7KUGACXX_6_7956.sorted.filtered_peak_2071
chr1	185286214	185287351	1138	43.72	12.10440	3.28541	9.20475	C7KUGACXX_6_7956.sorted.filtered_peak_2072
chr1	185308130	185308669	540	20.40	5.65556	2.85308	3.16585	C7KUGACXX_6_7956.sorted.filtered_peak_2073
chr1	185389782	185390387	606	17.68	5.32715	2.93386	2.85448	C7KUGACXX_6_7956.sorted.filtered_peak_2074
chr1	185408847	185409629	783	30.32	10.03395	3.56720	7.24526	C7KUGACXX_6_7956.sorted.filtered_peak_2075
chr1	185529024	185529448	425	23.06	6.59293	3.02160	4.00379	C7KUGACXX_6_7956.sorted.filtered_peak_2076
chr1	185536166	185536527	362	25.79	9.15729	3.66713	6.40925	C7KUGACXX_6_7956.sorted.filtered_peak_2077
chr1	186344055	186345230	1176	56.39	20.82876	4.11947	17.60467	C7KUGACXX_6_7956.sorted.filtered_peak_2078
chr1	186373745	186373998	254	14.66	4.63187	2.90089	2.20521	C7KUGACXX_6_7956.sorted.filtered_peak_2079
chr1	186425830	186426146	317	13.24	3.99226	2.70790	1.66492	C7KUGACXX_6_7956.sorted.filtered_peak_2080
chr1	186587458	186587936	479	19.27	6.20806	3.16516	3.65377	C7KUGACXX_6_7956.sorted.filtered_peak_2081
chr1	186612858	186613385	528	13.35	4.24783	2.82461	1.86772	C7KUGACXX_6_7956.sorted.filtered_peak_2082
chr1	186649420	186649947	528	20.81	6.30762	3.06957	3.75111	C7KUGACXX_6_7956.sorted.filtered_peak_2083
chr1	186707880	186708370	491	19.31	5.46916	2.87999	2.97132	C7KUGACXX_6_7956.sorted.filtered_peak_2084
chr1	186762197	186762462	266	15.35	5.24806	3.11885	2.76507	C7KUGACXX_6_7956.sorted.filtered_peak_2085
chr1	186797978	186798773	796	17.14	5.63229	3.12044	3.11760	C7KUGACXX_6_7956.sorted.filtered_peak_2086
chr1	186834540	186834821	282	13.72	4.14976	2.74840	1.79124	C7KUGACXX_6_7956.sorted.filtered_peak_2087
chr1	192127454	192127737	284	18.63	4.92263	2.73380	2.46227	C7KUGACXX_6_7956.sorted.filtered_peak_2088
chr1	192136094	192136482	389	20.40	4.70022	2.53645	2.27733	C7KUGACXX_6_7956.sorted.filtered_peak_2089
chr1	192485920	192486533	614	32.99	11.35341	3.71175	8.50651	C7KUGACXX_6_7956.sorted.filtered_peak_2090
chr1	192507943	192508463	521	20.60	5.53226	2.81595	3.03107	C7KUGACXX_6_7956.sorted.filtered_peak_2091
chr1	192514169	192514603	435	22.09	5.31897	2.65563	2.84064	C7KUGACXX_6_7956.sorted.filtered_peak_2092
chr1	192520099	192520462	364	24.92	6.02938	2.72155	3.49114	C7KUGACXX_6_7956.sorted.filtered_peak_2093
chr1	192544488	192545071	584	29.15	5.92960	2.52206	3.38407	C7KUGACXX_6_7956.sorted.filtered_peak_2094
chr1	192578225	192578526	302	16.93	5.43228	3.02432	2.96281	C7KUGACXX_6_7956.sorted.filtered_peak_2095
chr1	192775021	192775332	312	31.92	5.93106	2.40568	3.40599	C7KUGACXX_6_7956.sorted.filtered_peak_2096
chr1	192777663	192778652	990	40.55	9.68969	2.93503	6.90324	C7KUGACXX_6_7956.sorted.filtered_peak_2097
chr1	193027741	193029052	1312	39.73	12.24936	3.34636	9.40776	C7KUGACXX_6_7956.sorted.filtered_peak_2098
chr1	193074205	193074922	718	21.08	6.70453	3.17894	4.12893	C7KUGACXX_6_7956.sorted.filtered_peak_2099
chr1	193090775	193091783	1009	47.52	17.86991	4.15832	14.75169	C7KUGACXX_6_7956.sorted.filtered_peak_2100
chr1	193448177	193448817	641	23.68	7.88282	3.39024	5.22374	C7KUGACXX_6_7956.sorted.filtered_peak_2101
chr1	193509434	193509927	494	23.52	5.86113	2.76718	3.31791	C7KUGACXX_6_7956.sorted.filtered_peak_2102
chr1	193528998	193529401	404	12.29	3.63985	2.61503	1.34166	C7KUGACXX_6_7956.sorted.filtered_peak_2103
chr1	194258825	194259216	392	14.68	4.36791	2.77435	1.98058	C7KUGACXX_6_7956.sorted.filtered_peak_2104
chr1	196518630	196518994	365	12.66	3.65619	2.59308	1.37801	C7KUGACXX_6_7956.sorted.filtered_peak_2105
chr1	197115344	197116246	903	36.15	13.47562	3.94784	10.57098	C7KUGACXX_6_7956.sorted.filtered_peak_2106
chr1	197169854	197170995	1142	38.38	14.10176	3.85617	11.17181	C7KUGACXX_6_7956.sorted.filtered_peak_2107
chr1	197744179	197745830	1652	34.21	7.63395	2.71711	4.98466	C7KUGACXX_6_7956.sorted.filtered_peak_2108
chr1	197838096	197838558	463	14.16	4.57522	2.90797	2.17171	C7KUGACXX_6_7956.sorted.filtered_peak_2109
chr1	197871462	197872336	875	27.25	8.46377	3.29272	5.77292	C7KUGACXX_6_7956.sorted.filtered_peak_2110
chr1	197918530	197918857	328	16.05	4.79235	2.85435	2.35339	C7KUGACXX_6_7956.sorted.filtered_peak_2111
chr1	198057671	198058053	383	15.92	4.85686	2.89430	2.41098	C7KUGACXX_6_7956.sorted.filtered_peak_2112
chr1	198125586	198126940	1355	30.12	5.50295	2.34478	3.02781	C7KUGACXX_6_7956.sorted.filtered_peak_2113
chr1	198128088	198128494	407	40.24	10.70201	3.13272	7.88386	C7KUGACXX_6_7956.sorted.filtered_peak_2114
chr1	198136559	198137245	687	21.38	5.09841	2.62050	2.63578	C7KUGACXX_6_7956.sorted.filtered_peak_2115
chr1	198157248	198157716	469	20.21	6.23955	3.10360	3.67992	C7KUGACXX_6_7956.sorted.filtered_peak_2116
chr1	198489776	198490038	263	21.14	5.27004	2.70601	2.77696	C7KUGACXX_6_7956.sorted.filtered_peak_2117
chr1	198526100	198526385	286	21.93	7.41058	3.38961	4.76967	C7KUGACXX_6_7956.sorted.filtered_peak_2118
chr1	198533917	198534203	287	13.13	4.11657	2.78136	1.75070	C7KUGACXX_6_7956.sorted.filtered_peak_2119
chr1	198590105	198590985	881	36.28	8.80737	2.91792	6.07670	C7KUGACXX_6_7956.sorted.filtered_peak_2120
chr1	198607708	198608509	802	25.76	4.36771	2.21229	1.98973	C7KUGACXX_6_7956.sorted.filtered_peak_2121
chr1	198610800	198611122	323	27.24	4.76970	2.27417	2.34172	C7KUGACXX_6_7956.sorted.filtered_peak_2122
chr1	198625627	198626117	491	33.56	7.39728	2.69204	4.76201	C7KUGACXX_6_7956.sorted.filtered_peak_2123
chr1	198626722	198627048	327	37.77	9.82554	3.08165	7.03959	C7KUGACXX_6_7956.sorted.filtered_peak_2124
chr1	198638195	198638501	307	24.77	5.91731	2.69679	3.39052	C7KUGACXX_6_7956.sorted.filtered_peak_2125
chr1	198648775	198649213	439	35.04	5.84721	2.30565	3.31060	C7KUGACXX_6_7956.sorted.filtered_peak_2126
chr1	198650934	198651503	570	49.10	12.82184	3.14698	9.91371	C7KUGACXX_6_7956.sorted.filtered_peak_2127
chr1	198668457	198668766	310	14.38	3.48934	2.40454	1.23870	C7KUGACXX_6_7956.sorted.filtered_peak_2128
chr1	198671060	198671330	271	15.55	4.27768	2.66736	1.90624	C7KUGACXX_6_7956.sorted.filtered_peak_2129
chr1	198850294	198850731	438	17.63	6.12246	3.28131	3.56859	C7KUGACXX_6_7956.sorted.filtered_peak_2130
chr1	198903989	198904421	433	34.21	7.55345	2.70314	4.90724	C7KUGACXX_6_7956.sorted.filtered_peak_2131
chr1	198906266	198906828	563	31.28	7.15896	2.73300	4.53772	C7KUGACXX_6_7956.sorted.filtered_peak_2132
chr1	199010656	199011136	481	23.27	7.89030	3.43986	5.22289	C7KUGACXX_6_7956.sorted.filtered_peak_2133
chr1	199058586	199059298	713	19.95	7.42658	3.52306	4.80953	C7KUGACXX_6_7956.sorted.filtered_peak_2134
chr1	199142428	199142754	327	18.73	5.55668	2.95535	3.05041	C7KUGACXX_6_7956.sorted.filtered_peak_2135
chr1	199195401	199195650	250	14.82	3.84457	2.53268	1.53201	C7KUGACXX_6_7956.sorted.filtered_peak_2136
chr1	200098588	200099229	642	16.75	5.08426	2.92703	2.61178	C7KUGACXX_6_7956.sorted.filtered_peak_2137
chr1	200123221	200123692	472	25.65	6.30510	2.76844	3.74510	C7KUGACXX_6_7956.sorted.filtered_peak_2138
chr1	200195338	200195868	531	15.27	4.54683	2.80372	2.14464	C7KUGACXX_6_7956.sorted.filtered_peak_2139
chr1	200271374	200271920	547	21.33	6.14590	3.00310	3.57822	C7KUGACXX_6_7956.sorted.filtered_peak_2140
chr1	200321198	200321560	363	16.53	5.25924	2.99883	2.79349	C7KUGACXX_6_7956.sorted.filtered_peak_2141
chr1	200378668	200379700	1033	31.35	10.76805	3.60561	7.97322	C7KUGACXX_6_7956.sorted.filtered_peak_2142
chr1	200406882	200407209	328	16.50	5.65753	3.17441	3.14788	C7KUGACXX_6_7956.sorted.filtered_peak_2143
chr1	200442692	200443345	654	18.34	5.58238	2.99050	3.08007	C7KUGACXX_6_7956.sorted.filtered_peak_2144
chr1	200452661	200452987	327	23.02	7.81436	3.44329	5.14331	C7KUGACXX_6_7956.sorted.filtered_peak_2145
chr1	200589739	200590398	660	24.18	8.19754	3.38066	5.56361	C7KUGACXX_6_7956.sorted.filtered_peak_2146
chr1	200597394	200597809	416	17.78	5.47186	2.99951	2.97236	C7KUGACXX_6_7956.sorted.filtered_peak_2147
chr1	200609074	200609485	412	13.36	4.24387	2.82704	1.85828	C7KUGACXX_6_7956.sorted.filtered_peak_2148
chr1	200638517	200639462	946	36.30	12.53435	3.83005	9.61624	C7KUGACXX_6_7956.sorted.filtered_peak_2149
chr1	200708108	200708576	469	18.56	4.29659	2.49134	1.91808	C7KUGACXX_6_7956.sorted.filtered_peak_2150
chr1	200857221	200857760	540	24.51	6.32195	2.83095	3.76311	C7KUGACXX_6_7956.sorted.filtered_peak_2151
chr1	200874862	200875266	405	20.42	7.23088	3.46857	4.59549	C7KUGACXX_6_7956.sorted.filtered_peak_2152
chr1	200879035	200879284	250	14.46	3.99223	2.61671	1.66387	C7KUGACXX_6_7956.sorted.filtered_peak_2153
chr1	200988519	200988944	426	35.84	8.22343	2.76358	5.55689	C7KUGACXX_6_7956.sorted.filtered_peak_2154
chr1	200992623	200993039	417	31.84	6.19479	2.46561	3.65505	C7KUGACXX_6_7956.sorted.filtered_peak_2155
chr1	201083240	201083654	415	21.25	6.19567	3.00914	3.63847	C7KUGACXX_6_7956.sorted.filtered_peak_2156
chr1	201123273	201123879	607	45.48	20.44368	5.07369	17.19347	C7KUGACXX_6_7956.sorted.filtered_peak_2157
chr1	201140027	201140654	628	19.23	5.02512	2.71863	2.57315	C7KUGACXX_6_7956.sorted.filtered_peak_2158
chr1	201445760	201446009	250	16.09	4.24050	2.61565	1.87066	C7KUGACXX_6_7956.sorted.filtered_peak_2159
chr1	201451193	201451578	386	21.38	5.65715	2.81483	3.14058	C7KUGACXX_6_7956.sorted.filtered_peak_2160
chr1	201476139	201476468	330	23.16	7.57187	3.34668	4.91771	C7KUGACXX_6_7956.sorted.filtered_peak_2161
chr1	201797870	201798621	752	32.53	10.87249	3.57996	8.06002	C7KUGACXX_6_7956.sorted.filtered_peak_2162
chr1	201865116	201865394	279	21.81	6.82637	3.20730	4.21349	C7KUGACXX_6_7956.sorted.filtered_peak_2163
chr1	201924310	201924962	653	34.47	14.59691	4.35930	11.64697	C7KUGACXX_6_7956.sorted.filtered_peak_2164
chr1	201951284	201952275	992	22.64	7.45580	3.33263	4.81953	C7KUGACXX_6_7956.sorted.filtered_peak_2165
chr1	201978441	201978976	536	16.72	4.73526	2.77561	2.31120	C7KUGACXX_6_7956.sorted.filtered_peak_2166
chr1	202104334	202104834	501	18.88	6.68417	3.38940	4.09065	C7KUGACXX_6_7956.sorted.filtered_peak_2167
chr1	202113758	202114113	356	23.58	5.42839	2.61050	2.94169	C7KUGACXX_6_7956.sorted.filtered_peak_2168
chr1	202114377	202114819	443	19.99	3.73950	2.23026	1.44104	C7KUGACXX_6_7956.sorted.filtered_peak_2169
chr1	202129642	202130048	407	29.35	4.51358	2.14822	2.11373	C7KUGACXX_6_7956.sorted.filtered_peak_2170
chr1	202134805	202135082	278	28.64	5.23957	2.35969	2.75352	C7KUGACXX_6_7956.sorted.filtered_peak_2171
chr1	202264714	202265210	497	23.24	7.78037	3.39921	5.12491	C7KUGACXX_6_7956.sorted.filtered_peak_2172
chr1	202310786	202311405	620	47.70	24.05719	5.63317	20.67213	C7KUGACXX_6_7956.sorted.filtered_peak_2173
chr1	202317268	202318240	973	40.03	15.40740	4.04927	12.41582	C7KUGACXX_6_7956.sorted.filtered_peak_2174
chr1	202777144	202777487	344	26.85	4.34297	2.17670	1.95691	C7KUGACXX_6_7956.sorted.filtered_peak_2175
chr1	202779784	202780469	686	30.17	6.63854	2.63811	4.05784	C7KUGACXX_6_7956.sorted.filtered_peak_2176
chr1	202803848	202804097	250	17.58	4.03775	2.44451	1.70302	C7KUGACXX_6_7956.sorted.filtered_peak_2177
chr1	202804415	202805000	586	23.13	7.02664	3.17694	4.39817	C7KUGACXX_6_7956.sorted.filtered_peak_2178
chr1	202817362	202817670	309	17.75	5.72427	3.10899	3.19462	C7KUGACXX_6_7956.sorted.filtered_peak_2179
chr1	202830590	202831011	422	19.46	5.93737	3.04509	3.40041	C7KUGACXX_6_7956.sorted.filtered_peak_2180
chr1	202857593	202858551	959	52.27	22.94273	4.96439	19.60777	C7KUGACXX_6_7956.sorted.filtered_peak_2181
chr1	202895850	202896692	843	28.25	11.27604	4.06629	8.43794	C7KUGACXX_6_7956.sorted.filtered_peak_2182
chr1	202926978	202927758	781	25.73	7.33857	3.10692	4.68256	C7KUGACXX_6_7956.sorted.filtered_peak_2183
chr1	202935954	202936916	963	29.26	9.58633	3.49257	6.82485	C7KUGACXX_6_7956.sorted.filtered_peak_2184
chr1	202976040	202977076	1037	31.36	11.02572	3.61244	8.24447	C7KUGACXX_6_7956.sorted.filtered_peak_2185
chr1	202995232	202995824	593	23.13	6.71506	3.05603	4.11737	C7KUGACXX_6_7956.sorted.filtered_peak_2186
chr1	203236410	203236847	438	25.11	6.97897	3.00077	4.37104	C7KUGACXX_6_7956.sorted.filtered_peak_2187
chr1	203242224	203242729	506	31.40	8.23542	2.97374	5.56568	C7KUGACXX_6_7956.sorted.filtered_peak_2188
chr1	203256480	203257049	570	46.99	9.19671	2.61448	6.44693	C7KUGACXX_6_7956.sorted.filtered_peak_2189
chr1	203258558	203259087	530	51.02	11.43549	2.87811	8.57029	C7KUGACXX_6_7956.sorted.filtered_peak_2190
chr1	203259448	203259977	530	51.00	11.46630	2.88181	8.59999	C7KUGACXX_6_7956.sorted.filtered_peak_2191
chr1	203274090	203274937	848	48.34	14.28900	3.40190	11.33465	C7KUGACXX_6_7956.sorted.filtered_peak_2192
chr1	203290124	203290408	285	25.29	5.17667	2.46686	2.69891	C7KUGACXX_6_7956.sorted.filtered_peak_2193
chr1	203296168	203297333	1166	44.28	11.86377	3.16188	9.00529	C7KUGACXX_6_7956.sorted.filtered_peak_2194
chr1	203311492	203311820	329	18.80	5.00267	2.74445	2.54104	C7KUGACXX_6_7956.sorted.filtered_peak_2195
chr1	203320131	203320491	361	14.54	4.06038	2.64663	1.71410	C7KUGACXX_6_7956.sorted.filtered_peak_2196
chr1	203456726	203457071	346	20.39	7.62575	3.61180	4.96990	C7KUGACXX_6_7956.sorted.filtered_peak_2197
chr1	203576323	203576836	514	32.17	15.85844	5.19630	12.80888	C7KUGACXX_6_7956.sorted.filtered_peak_2198
chr1	203594665	203595386	722	27.59	5.48798	2.46175	2.97990	C7KUGACXX_6_7956.sorted.filtered_peak_2199
chr1	203595655	203596055	401	27.91	5.50640	2.45103	3.00133	C7KUGACXX_6_7956.sorted.filtered_peak_2200
chr1	203618426	203619206	781	19.53	4.15947	2.39444	1.79978	C7KUGACXX_6_7956.sorted.filtered_peak_2201
chr1	203619415	203619714	300	20.99	4.89453	2.57143	2.45303	C7KUGACXX_6_7956.sorted.filtered_peak_2202
chr1	203622349	203622612	264	25.81	7.25109	3.06219	4.60932	C7KUGACXX_6_7956.sorted.filtered_peak_2203
chr1	203643102	203643642	541	33.48	12.40083	3.98139	9.50060	C7KUGACXX_6_7956.sorted.filtered_peak_2204
chr1	203713186	203713594	409	15.46	4.60905	2.81940	2.19383	C7KUGACXX_6_7956.sorted.filtered_peak_2205
chr1	203725190	203725445	256	15.14	5.32114	3.17696	2.82142	C7KUGACXX_6_7956.sorted.filtered_peak_2206
chr1	203733945	203735028	1084	32.88	11.61371	3.80126	8.75374	C7KUGACXX_6_7956.sorted.filtered_peak_2207
chr1	203764397	203765287	891	27.26	8.84497	3.38154	6.14120	C7KUGACXX_6_7956.sorted.filtered_peak_2208
chr1	203830425	203831158	734	40.92	19.19413	5.13026	16.00819	C7KUGACXX_6_7956.sorted.filtered_peak_2209
chr1	203889609	203889921	313	18.70	7.79706	3.87749	5.12871	C7KUGACXX_6_7956.sorted.filtered_peak_2210
chr1	204098305	204098687	383	14.69	3.74809	2.49845	1.45489	C7KUGACXX_6_7956.sorted.filtered_peak_2211
chr1	204120895	204121212	318	18.67	4.57152	2.58298	2.16751	C7KUGACXX_6_7956.sorted.filtered_peak_2212
chr1	204131801	204132050	250	15.09	4.29508	2.71206	1.91451	C7KUGACXX_6_7956.sorted.filtered_peak_2213
chr1	204332431	204333161	731	23.76	6.70256	3.02622	4.09434	C7KUGACXX_6_7956.sorted.filtered_peak_2214
chr1	204367712	204367962	251	16.87	5.64641	3.16181	3.12056	C7KUGACXX_6_7956.sorted.filtered_peak_2215
chr1	204380346	204381419	1074	48.75	18.66621	4.06927	15.54057	C7KUGACXX_6_7956.sorted.filtered_peak_2216
chr1	204422182	204422718	537	29.49	11.37192	3.97715	8.54498	C7KUGACXX_6_7956.sorted.filtered_peak_2217
chr1	204463264	204464470	1207	34.79	10.43818	3.40010	7.61621	C7KUGACXX_6_7956.sorted.filtered_peak_2218
chr1	204475516	204476714	1199	35.36	10.28529	3.30037	7.47892	C7KUGACXX_6_7956.sorted.filtered_peak_2219
chr1	204485209	204485967	759	41.76	13.80223	3.70513	10.85234	C7KUGACXX_6_7956.sorted.filtered_peak_2220
chr1	204490224	204490549	326	20.02	3.79750	2.24967	1.48509	C7KUGACXX_6_7956.sorted.filtered_peak_2221
chr1	204513374	204513836	463	22.53	7.65578	3.40518	5.00962	C7KUGACXX_6_7956.sorted.filtered_peak_2222
chr1	204733048	204733308	261	17.41	5.25398	2.95538	2.75988	C7KUGACXX_6_7956.sorted.filtered_peak_2223
chr1	204776120	204776840	721	25.19	9.37914	3.76444	6.64179	C7KUGACXX_6_7956.sorted.filtered_peak_2224
chr1	205030752	205031028	277	14.32	3.50448	2.41461	1.25301	C7KUGACXX_6_7956.sorted.filtered_peak_2225
chr1	205090593	205091732	1140	37.45	15.77297	4.38768	12.77459	C7KUGACXX_6_7956.sorted.filtered_peak_2226
chr1	205140604	205140967	364	22.80	9.47584	4.05317	6.72422	C7KUGACXX_6_7956.sorted.filtered_peak_2227
chr1	205168650	205169178	529	23.60	8.77229	3.74129	6.04227	C7KUGACXX_6_7956.sorted.filtered_peak_2228
chr1	205173172	205173461	290	19.00	5.97082	3.10337	3.42497	C7KUGACXX_6_7956.sorted.filtered_peak_2229
chr1	205180258	205181371	1114	35.73	13.09201	3.83399	10.19750	C7KUGACXX_6_7956.sorted.filtered_peak_2230
chr1	205196870	205197197	328	26.91	6.12286	2.65755	3.57397	C7KUGACXX_6_7956.sorted.filtered_peak_2231
chr1	205206828	205207371	544	17.29	4.56121	2.66774	2.15939	C7KUGACXX_6_7956.sorted.filtered_peak_2232
chr1	205225320	205225573	254	16.48	4.55839	2.72397	2.14882	C7KUGACXX_6_7956.sorted.filtered_peak_2233
chr1	205242591	205242871	281	18.78	4.59512	2.59226	2.17985	C7KUGACXX_6_7956.sorted.filtered_peak_2234
chr1	205243155	205243435	281	18.80	4.70056	2.63730	2.26510	C7KUGACXX_6_7956.sorted.filtered_peak_2235
chr1	205253921	205254312	392	34.39	6.72380	2.51674	4.12285	C7KUGACXX_6_7956.sorted.filtered_peak_2236
chr1	205254984	205255289	306	33.48	6.75726	2.54931	4.16511	C7KUGACXX_6_7956.sorted.filtered_peak_2237
chr1	205255775	205256072	298	33.07	6.34939	2.48101	3.77112	C7KUGACXX_6_7956.sorted.filtered_peak_2238
chr1	205257252	205257747	496	41.05	10.59447	3.04551	7.79773	C7KUGACXX_6_7956.sorted.filtered_peak_2239
chr1	205282571	205283189	619	20.61	6.01730	2.96644	3.48831	C7KUGACXX_6_7956.sorted.filtered_peak_2240
chr1	205290161	205291103	943	22.89	5.36615	2.61103	2.90036	C7KUGACXX_6_7956.sorted.filtered_peak_2241
chr1	205399829	205400260	432	15.27	4.48369	2.77985	2.08386	C7KUGACXX_6_7956.sorted.filtered_peak_2242
chr1	205410102	205410448	347	20.51	5.85077	2.93862	3.31774	C7KUGACXX_6_7956.sorted.filtered_peak_2243
chr1	205418617	205419267	651	15.82	3.91525	2.50139	1.58594	C7KUGACXX_6_7956.sorted.filtered_peak_2244
chr1	205454609	205454909	301	18.77	4.76049	2.65207	2.33245	C7KUGACXX_6_7956.sorted.filtered_peak_2245
chr1	205560794	205561457	664	17.90	4.32584	2.54000	1.94435	C7KUGACXX_6_7956.sorted.filtered_peak_2246
chr1	205600104	205601596	1493	42.14	13.77876	3.60504	10.83103	C7KUGACXX_6_7956.sorted.filtered_peak_2247
chr1	205628096	205628381	286	20.36	6.76642	3.27952	4.17150	C7KUGACXX_6_7956.sorted.filtered_peak_2248
chr1	205649136	205649417	282	16.27	5.67282	3.21876	3.15443	C7KUGACXX_6_7956.sorted.filtered_peak_2249
chr1	205680505	205680757	253	15.54	4.31473	2.69042	1.92746	C7KUGACXX_6_7956.sorted.filtered_peak_2250
chr1	205718288	205719854	1567	46.09	12.85830	3.30437	9.93377	C7KUGACXX_6_7956.sorted.filtered_peak_2251
chr1	205744040	205744832	793	38.70	13.48998	3.86852	10.54502	C7KUGACXX_6_7956.sorted.filtered_peak_2252
chr1	205782078	205782788	711	32.04	10.67135	3.51136	7.89735	C7KUGACXX_6_7956.sorted.filtered_peak_2253
chr1	205819131	205819673	543	20.49	8.88690	4.07708	6.17713	C7KUGACXX_6_7956.sorted.filtered_peak_2254
chr1	205888172	205888429	258	17.54	5.70696	3.12609	3.17597	C7KUGACXX_6_7956.sorted.filtered_peak_2255
chr1	206234426	206234683	258	16.18	3.85207	2.45525	1.53191	C7KUGACXX_6_7956.sorted.filtered_peak_2256
chr1	206643613	206644107	495	24.40	4.69837	2.34276	2.29830	C7KUGACXX_6_7956.sorted.filtered_peak_2257
chr1	206644345	206644659	315	24.49	4.86906	2.40657	2.42512	C7KUGACXX_6_7956.sorted.filtered_peak_2258
chr1	206663538	206663858	321	14.34	4.72996	2.96914	2.30396	C7KUGACXX_6_7956.sorted.filtered_peak_2259
chr1	206680644	206680919	276	26.08	6.69235	2.88060	4.08832	C7KUGACXX_6_7956.sorted.filtered_peak_2260
chr1	206718126	206718601	476	18.01	6.31436	3.34664	3.73288	C7KUGACXX_6_7956.sorted.filtered_peak_2261
chr1	206725357	206725657	301	28.05	6.76052	2.79388	4.15241	C7KUGACXX_6_7956.sorted.filtered_peak_2262
chr1	206730005	206730705	701	39.67	10.04658	2.98462	7.28018	C7KUGACXX_6_7956.sorted.filtered_peak_2263
chr1	206736318	206736727	410	31.51	8.57531	3.08449	5.86357	C7KUGACXX_6_7956.sorted.filtered_peak_2264
chr1	206748613	206749033	421	31.57	4.82687	2.16362	2.39193	C7KUGACXX_6_7956.sorted.filtered_peak_2265
chr1	206753149	206753886	738	49.23	11.53051	2.91251	8.68358	C7KUGACXX_6_7956.sorted.filtered_peak_2266
chr1	206763158	206763959	802	36.21	12.86431	3.80665	9.96989	C7KUGACXX_6_7956.sorted.filtered_peak_2267
chr1	206785472	206786147	676	31.18	11.37280	3.87510	8.52111	C7KUGACXX_6_7956.sorted.filtered_peak_2268
chr1	206808606	206809220	615	31.83	10.61930	3.53923	7.83369	C7KUGACXX_6_7956.sorted.filtered_peak_2269
chr1	206837505	206837854	350	21.48	6.33301	3.03455	3.77117	C7KUGACXX_6_7956.sorted.filtered_peak_2270
chr1	206858013	206858402	390	22.64	4.70753	2.43623	2.27807	C7KUGACXX_6_7956.sorted.filtered_peak_2271
chr1	206858788	206859037	250	22.34	4.55588	2.40424	2.13950	C7KUGACXX_6_7956.sorted.filtered_peak_2272
chr1	206876986	206877397	412	26.18	6.52009	2.81236	3.93663	C7KUGACXX_6_7956.sorted.filtered_peak_2273
chr1	206890619	206890873	255	21.03	4.69384	2.51282	2.25877	C7KUGACXX_6_7956.sorted.filtered_peak_2274
chr1	206910370	206910768	399	22.19	4.42731	2.36891	2.02826	C7KUGACXX_6_7956.sorted.filtered_peak_2275
chr1	206930821	206931527	707	18.42	4.73992	2.66948	2.30643	C7KUGACXX_6_7956.sorted.filtered_peak_2276
chr1	206939686	206940201	516	40.69	11.20646	3.23004	8.35668	C7KUGACXX_6_7956.sorted.filtered_peak_2277
chr1	206957690	206958243	554	44.11	13.12132	3.44584	10.19328	C7KUGACXX_6_7956.sorted.filtered_peak_2278
chr1	206959944	206960218	275	29.31	4.94951	2.25711	2.49915	C7KUGACXX_6_7956.sorted.filtered_peak_2279
chr1	206976512	206977256	745	43.13	11.73761	3.18543	8.88692	C7KUGACXX_6_7956.sorted.filtered_peak_2280
chr1	206990189	206990811	623	21.67	7.16601	3.30141	4.55753	C7KUGACXX_6_7956.sorted.filtered_peak_2281
chr1	207095172	207095735	564	24.29	5.27807	2.52421	2.81071	C7KUGACXX_6_7956.sorted.filtered_peak_2282
chr1	207096422	207096758	337	26.33	6.25295	2.72508	3.68927	C7KUGACXX_6_7956.sorted.filtered_peak_2283
chr1	207224030	207224551	522	26.26	5.83849	2.58858	3.33108	C7KUGACXX_6_7956.sorted.filtered_peak_2284
chr1	207226187	207226675	489	29.08	7.33870	2.90408	4.68713	C7KUGACXX_6_7956.sorted.filtered_peak_2285
chr1	207251273	207251522	250	15.95	3.95605	2.51129	1.61974	C7KUGACXX_6_7956.sorted.filtered_peak_2286
chr1	207271269	207271845	577	12.78	3.69986	2.60626	1.41172	C7KUGACXX_6_7956.sorted.filtered_peak_2287
chr1	207494366	207495244	879	48.73	19.17874	4.37224	16.01528	C7KUGACXX_6_7956.sorted.filtered_peak_2288
chr1	207509204	207510593	1390	24.18	6.56626	2.90831	4.00547	C7KUGACXX_6_7956.sorted.filtered_peak_2289
chr1	207578198	207578547	350	16.47	5.31069	3.03901	2.82845	C7KUGACXX_6_7956.sorted.filtered_peak_2290
chr1	207925062	207925898	837	34.78	15.17710	4.62941	12.16328	C7KUGACXX_6_7956.sorted.filtered_peak_2291
chr1	207970824	207971133	310	16.65	4.07645	2.51882	1.72273	C7KUGACXX_6_7956.sorted.filtered_peak_2292
chr1	207972274	207972700	427	15.95	3.69333	2.39794	1.40905	C7KUGACXX_6_7956.sorted.filtered_peak_2293
chr1	207989093	207989426	334	17.09	3.92681	2.43288	1.60299	C7KUGACXX_6_7956.sorted.filtered_peak_2294
chr1	207997233	207997583	351	26.20	4.25240	2.16416	1.89519	C7KUGACXX_6_7956.sorted.filtered_peak_2295
chr1	207999121	207999649	529	37.84	10.08882	3.11739	7.30140	C7KUGACXX_6_7956.sorted.filtered_peak_2296
chr1	208005225	208005732	508	20.00	4.28331	2.41582	1.90882	C7KUGACXX_6_7956.sorted.filtered_peak_2297
chr1	208021516	208021814	299	13.95	3.61156	2.48626	1.32522	C7KUGACXX_6_7956.sorted.filtered_peak_2298
chr1	208035136	208035485	350	25.70	6.87455	2.95328	4.25861	C7KUGACXX_6_7956.sorted.filtered_peak_2299
chr1	208037362	208037611	250	21.54	3.63511	2.13910	1.35258	C7KUGACXX_6_7956.sorted.filtered_peak_2300
chr1	208042492	208042745	254	25.52	4.80442	2.35706	2.35267	C7KUGACXX_6_7956.sorted.filtered_peak_2301
chr1	208046523	208046952	430	26.41	7.55886	3.10614	4.91201	C7KUGACXX_6_7956.sorted.filtered_peak_2302
chr1	208056400	208056681	282	16.44	3.87076	2.44545	1.54901	C7KUGACXX_6_7956.sorted.filtered_peak_2303
chr1	208136607	208137402	796	24.88	7.83617	3.22933	5.20841	C7KUGACXX_6_7956.sorted.filtered_peak_2304
chr1	209162008	209162562	555	15.86	5.84989	3.31929	3.32366	C7KUGACXX_6_7956.sorted.filtered_peak_2305
chr1	209824630	209824951	322	22.38	7.19695	3.27718	4.56930	C7KUGACXX_6_7956.sorted.filtered_peak_2306
chr1	209846592	209846999	408	21.22	6.58272	3.14413	3.99788	C7KUGACXX_6_7956.sorted.filtered_peak_2307
chr1	209866105	209866534	430	14.24	3.99715	2.63845	1.66492	C7KUGACXX_6_7956.sorted.filtered_peak_2308
chr1	209920981	209921759	779	27.12	6.78880	2.82219	4.19895	C7KUGACXX_6_7956.sorted.filtered_peak_2309
chr1	209929055	209930291	1237	29.76	6.98741	2.72412	4.40205	C7KUGACXX_6_7956.sorted.filtered_peak_2310
chr1	209941477	209942137	661	26.17	5.75325	2.57462	3.24232	C7KUGACXX_6_7956.sorted.filtered_peak_2311
chr1	209942313	209943247	935	23.89	4.71525	2.38547	2.28761	C7KUGACXX_6_7956.sorted.filtered_peak_2312
chr1	209957587	209958417	831	44.33	17.92144	4.36305	14.81759	C7KUGACXX_6_7956.sorted.filtered_peak_2313
chr1	210000975	210001707	733	38.66	15.19963	4.24070	12.18407	C7KUGACXX_6_7956.sorted.filtered_peak_2314
chr1	210502024	210502539	516	16.36	4.33295	2.63600	1.95011	C7KUGACXX_6_7956.sorted.filtered_peak_2315
chr1	210516763	210517073	311	14.11	4.20582	2.74290	1.83431	C7KUGACXX_6_7956.sorted.filtered_peak_2316
chr1	210573959	210574208	250	14.12	4.49236	2.88024	2.08673	C7KUGACXX_6_7956.sorted.filtered_peak_2317
chr1	210580659	210580919	261	14.19	4.14003	2.71200	1.77312	C7KUGACXX_6_7956.sorted.filtered_peak_2318
chr1	211431901	211433094	1194	41.92	12.67521	3.46092	9.77098	C7KUGACXX_6_7956.sorted.filtered_peak_2319
chr1	211433530	211434354	825	28.75	5.35793	2.37567	2.87248	C7KUGACXX_6_7956.sorted.filtered_peak_2320
chr1	211496519	211497040	522	32.75	8.64467	3.06560	5.91196	C7KUGACXX_6_7956.sorted.filtered_peak_2321
chr1	211499919	211500231	313	23.96	3.72815	2.09041	1.43198	C7KUGACXX_6_7956.sorted.filtered_peak_2322
chr1	211500733	211501213	481	23.69	3.60682	2.06203	1.33371	C7KUGACXX_6_7956.sorted.filtered_peak_2323
chr1	211508355	211508639	285	20.69	6.02671	2.99659	3.47550	C7KUGACXX_6_7956.sorted.filtered_peak_2324
chr1	211555744	211556679	936	23.78	6.76267	3.00293	4.17639	C7KUGACXX_6_7956.sorted.filtered_peak_2325
chr1	211649641	211649896	256	19.02	6.07345	3.16010	3.50647	C7KUGACXX_6_7956.sorted.filtered_peak_2326
chr1	211688874	211689251	378	19.49	5.09844	2.73679	2.62980	C7KUGACXX_6_7956.sorted.filtered_peak_2327
chr1	211722103	211722390	288	14.06	4.49644	2.87498	2.10747	C7KUGACXX_6_7956.sorted.filtered_peak_2328
chr1	211752233	211753068	836	51.82	18.82808	4.11899	15.66774	C7KUGACXX_6_7956.sorted.filtered_peak_2329
chr1	211848899	211849253	355	26.98	11.26584	4.27119	8.41037	C7KUGACXX_6_7956.sorted.filtered_peak_2330
chr1	211854151	211854733	583	23.38	7.44538	3.30694	4.78695	C7KUGACXX_6_7956.sorted.filtered_peak_2331
chr1	212003652	212004492	841	22.10	5.41283	2.68767	2.91961	C7KUGACXX_6_7956.sorted.filtered_peak_2332
chr1	212208277	212209444	1168	59.55	20.81928	3.94695	17.60011	C7KUGACXX_6_7956.sorted.filtered_peak_2333
chr1	212295100	212295418	319	21.21	6.60730	3.15030	4.02692	C7KUGACXX_6_7956.sorted.filtered_peak_2334
chr1	212298697	212299007	311	15.68	4.59573	2.80139	2.17594	C7KUGACXX_6_7956.sorted.filtered_peak_2335
chr1	212398595	212399271	677	24.19	9.47846	3.92635	6.72195	C7KUGACXX_6_7956.sorted.filtered_peak_2336
chr1	212429771	212430032	262	17.60	4.75659	2.73483	2.31670	C7KUGACXX_6_7956.sorted.filtered_peak_2337
chr1	212458076	212459307	1232	55.71	18.08713	3.69919	14.97064	C7KUGACXX_6_7956.sorted.filtered_peak_2338
chr1	212541255	212541664	410	15.07	5.30776	3.16294	2.82060	C7KUGACXX_6_7956.sorted.filtered_peak_2339
chr1	212587901	212588574	674	31.59	11.26214	3.79016	8.42594	C7KUGACXX_6_7956.sorted.filtered_peak_2340
chr1	212606010	212606334	325	21.14	6.50555	3.12437	3.92967	C7KUGACXX_6_7956.sorted.filtered_peak_2341
chr1	212662006	212662311	306	19.39	5.51518	2.89403	3.01555	C7KUGACXX_6_7956.sorted.filtered_peak_2342
chr1	212731884	212732625	742	31.62	11.24999	3.77983	8.40960	C7KUGACXX_6_7956.sorted.filtered_peak_2343
chr1	212740155	212740754	600	22.66	7.51680	3.37574	4.86354	C7KUGACXX_6_7956.sorted.filtered_peak_2344
chr1	212769224	212770161	938	29.71	10.15950	3.56796	7.40062	C7KUGACXX_6_7956.sorted.filtered_peak_2345
chr1	212781669	212782556	888	33.38	8.09139	2.86222	5.41225	C7KUGACXX_6_7956.sorted.filtered_peak_2346
chr1	212803634	212803892	259	17.52	5.23599	2.93643	2.74679	C7KUGACXX_6_7956.sorted.filtered_peak_2347
chr1	212810018	212810328	311	17.41	5.51562	3.05140	3.00596	C7KUGACXX_6_7956.sorted.filtered_peak_2348
chr1	212838290	212839251	962	18.96	7.44779	3.67372	4.81696	C7KUGACXX_6_7956.sorted.filtered_peak_2349
chr1	212894672	212895472	801	19.78	6.83156	3.26193	4.29259	C7KUGACXX_6_7956.sorted.filtered_peak_2350
chr1	212895732	212896074	343	16.13	3.92540	2.48935	1.59259	C7KUGACXX_6_7956.sorted.filtered_peak_2351
chr1	212911688	212912007	320	17.78	5.80635	3.14155	3.27122	C7KUGACXX_6_7956.sorted.filtered_peak_2352
chr1	212964748	212965616	869	31.57	11.64181	3.85321	8.80213	C7KUGACXX_6_7956.sorted.filtered_peak_2353
chr1	213031098	213032373	1276	26.40	8.11285	3.18903	5.46858	C7KUGACXX_6_7956.sorted.filtered_peak_2354
chr1	213188507	213189355	849	39.37	14.52655	3.98849	11.56781	C7KUGACXX_6_7956.sorted.filtered_peak_2355
chr1	213224221	213225288	1068	25.68	9.89773	3.78269	7.15946	C7KUGACXX_6_7956.sorted.filtered_peak_2356
chr1	213256372	213256738	367	16.52	5.88030	3.27299	3.35654	C7KUGACXX_6_7956.sorted.filtered_peak_2357
chr1	214434885	214435214	330	17.36	5.85304	3.19240	3.32248	C7KUGACXX_6_7956.sorted.filtered_peak_2358
chr1	214454109	214454841	733	22.22	5.43570	2.66531	2.96434	C7KUGACXX_6_7956.sorted.filtered_peak_2359
chr1	214502214	214502763	550	18.33	4.65987	2.64620	2.23560	C7KUGACXX_6_7956.sorted.filtered_peak_2360
chr1	214600951	214601744	794	25.80	8.95279	3.57892	6.22274	C7KUGACXX_6_7956.sorted.filtered_peak_2361
chr1	214612774	214613308	535	25.16	7.32248	3.13586	4.67127	C7KUGACXX_6_7956.sorted.filtered_peak_2362
chr1	214776151	214776722	572	41.27	20.57846	5.47122	17.34101	C7KUGACXX_6_7956.sorted.filtered_peak_2363
chr1	215716338	215717030	693	17.74	4.89164	2.75256	2.46676	C7KUGACXX_6_7956.sorted.filtered_peak_2364
chr1	216731356	216731605	250	13.14	3.78173	2.62067	1.47143	C7KUGACXX_6_7956.sorted.filtered_peak_2365
chr1	217655481	217655990	510	15.20	4.11394	2.62625	1.75577	C7KUGACXX_6_7956.sorted.filtered_peak_2366
chr1	217804070	217804832	763	27.97	10.48472	3.90257	7.67141	C7KUGACXX_6_7956.sorted.filtered_peak_2367
chr1	218458267	218458840	574	25.62	10.40915	4.09126	7.60191	C7KUGACXX_6_7956.sorted.filtered_peak_2368
chr1	218550647	218551094	448	20.58	7.60019	3.60093	4.93702	C7KUGACXX_6_7956.sorted.filtered_peak_2369
chr1	219346980	219347815	836	29.98	10.88208	3.75030	8.07868	C7KUGACXX_6_7956.sorted.filtered_peak_2370
chr1	220219475	220220219	745	43.45	18.25241	4.60259	15.11122	C7KUGACXX_6_7956.sorted.filtered_peak_2371
chr1	220262874	220263515	642	41.02	15.54793	4.05135	12.55791	C7KUGACXX_6_7956.sorted.filtered_peak_2372
chr1	220267223	220267787	565	35.12	10.61163	3.38524	7.79401	C7KUGACXX_6_7956.sorted.filtered_peak_2373
chr1	220445506	220446348	843	37.98	16.31915	4.38068	13.31283	C7KUGACXX_6_7956.sorted.filtered_peak_2374
chr1	220906451	220906700	250	14.26	4.38870	2.82326	1.98787	C7KUGACXX_6_7956.sorted.filtered_peak_2375
chr1	221052476	221052800	325	19.27	4.40290	2.49373	2.01588	C7KUGACXX_6_7956.sorted.filtered_peak_2376
chr1	221273146	221273846	701	17.21	4.51308	2.65591	2.11320	C7KUGACXX_6_7956.sorted.filtered_peak_2377
chr1	221356527	221356776	250	14.35	4.56296	2.88581	2.15971	C7KUGACXX_6_7956.sorted.filtered_peak_2378
chr1	221881366	221881831	466	30.92	8.54832	3.09053	5.85346	C7KUGACXX_6_7956.sorted.filtered_peak_2379
chr1	221885635	221885962	328	26.95	5.33317	2.43301	2.85406	C7KUGACXX_6_7956.sorted.filtered_peak_2380
chr1	221886476	221886733	258	25.81	5.50873	2.54648	2.99333	C7KUGACXX_6_7956.sorted.filtered_peak_2381
chr1	221915174	221916449	1276	53.07	17.24152	3.60386	14.17959	C7KUGACXX_6_7956.sorted.filtered_peak_2382
chr1	221950809	221951492	684	21.61	5.52481	2.72628	3.04746	C7KUGACXX_6_7956.sorted.filtered_peak_2383
chr1	221956920	221957169	250	15.66	3.80951	2.46825	1.49300	C7KUGACXX_6_7956.sorted.filtered_peak_2384
chr1	222002851	222003127	277	15.59	3.55502	2.36112	1.29708	C7KUGACXX_6_7956.sorted.filtered_peak_2385
chr1	222013264	222013515	252	15.63	4.94364	2.95794	2.48736	C7KUGACXX_6_7956.sorted.filtered_peak_2386
chr1	222135080	222135330	251	15.35	5.37005	3.17487	2.87602	C7KUGACXX_6_7956.sorted.filtered_peak_2387
chr1	222628507	222628988	482	15.44	4.15729	2.62413	1.80361	C7KUGACXX_6_7956.sorted.filtered_peak_2388
chr1	222638166	222639063	898	20.98	7.73200	3.56871	5.08436	C7KUGACXX_6_7956.sorted.filtered_peak_2389
chr1	222762941	222763674	734	21.62	7.46186	3.39014	4.83904	C7KUGACXX_6_7956.sorted.filtered_peak_2390
chr1	222790873	222792117	1245	29.38	8.71502	3.12669	6.05136	C7KUGACXX_6_7956.sorted.filtered_peak_2391
chr1	222807799	222808048	250	15.60	4.46278	2.74877	2.05663	C7KUGACXX_6_7956.sorted.filtered_peak_2392
chr1	222817161	222818142	982	41.28	15.99359	4.17311	12.96178	C7KUGACXX_6_7956.sorted.filtered_peak_2393
chr1	222826731	222827213	483	20.97	5.99543	2.95753	3.45363	C7KUGACXX_6_7956.sorted.filtered_peak_2394
chr1	222828245	222828639	395	19.43	5.11817	2.72904	2.66756	C7KUGACXX_6_7956.sorted.filtered_peak_2395
chr1	222884809	222885468	660	24.35	4.01272	2.16094	1.66504	C7KUGACXX_6_7956.sorted.filtered_peak_2396
chr1	222885769	222886957	1189	42.05	13.53450	3.61004	10.59621	C7KUGACXX_6_7956.sorted.filtered_peak_2397
chr1	222988049	222988748	700	19.76	5.77109	2.94595	3.26100	C7KUGACXX_6_7956.sorted.filtered_peak_2398
chr1	223316251	223317141	891	23.30	7.32701	3.17977	4.72830	C7KUGACXX_6_7956.sorted.filtered_peak_2399
chr1	223688809	223689209	401	21.60	8.28656	3.75759	5.58614	C7KUGACXX_6_7956.sorted.filtered_peak_2400
chr1	223885913	223886221	309	19.60	5.41759	2.84133	2.92275	C7KUGACXX_6_7956.sorted.filtered_peak_2401
chr1	223888666	223889185	520	17.10	3.71955	2.35022	1.42398	C7KUGACXX_6_7956.sorted.filtered_peak_2402
chr1	223904154	223904606	453	25.22	4.71696	2.33397	2.29220	C7KUGACXX_6_7956.sorted.filtered_peak_2403
chr1	223914255	223914783	529	24.16	7.99504	3.35906	5.34319	C7KUGACXX_6_7956.sorted.filtered_peak_2404
chr1	224019651	224020223	573	17.05	4.18575	2.53733	1.81747	C7KUGACXX_6_7956.sorted.filtered_peak_2405
chr1	224033008	224034201	1194	38.39	12.65940	3.59448	9.77357	C7KUGACXX_6_7956.sorted.filtered_peak_2406
chr1	224180154	224180552	399	32.20	19.75110	6.53535	16.54859	C7KUGACXX_6_7956.sorted.filtered_peak_2407
chr1	224301596	224302606	1011	24.51	7.75024	3.25191	5.10809	C7KUGACXX_6_7956.sorted.filtered_peak_2408
chr1	224356740	224357014	275	13.94	4.59777	2.94100	2.17659	C7KUGACXX_6_7956.sorted.filtered_peak_2409
chr1	224370154	224371631	1478	29.77	9.02494	3.31497	6.28501	C7KUGACXX_6_7956.sorted.filtered_peak_2410
chr1	224432836	224433209	374	15.22	5.41931	3.19188	2.92687	C7KUGACXX_6_7956.sorted.filtered_peak_2411
chr1	224517627	224518279	653	31.57	10.39910	3.56437	7.59478	C7KUGACXX_6_7956.sorted.filtered_peak_2412
chr1	224528733	224528982	250	13.09	4.09124	2.77265	1.72905	C7KUGACXX_6_7956.sorted.filtered_peak_2413
chr1	224544316	224545379	1064	28.25	10.28005	3.71524	7.50577	C7KUGACXX_6_7956.sorted.filtered_peak_2414
chr1	224567711	224568118	408	21.19	5.66409	2.82440	3.14929	C7KUGACXX_6_7956.sorted.filtered_peak_2415
chr1	224621670	224622695	1026	26.99	5.61916	2.50379	3.12113	C7KUGACXX_6_7956.sorted.filtered_peak_2416
chr1	224685403	224686323	921	21.74	7.25530	3.32961	4.63326	C7KUGACXX_6_7956.sorted.filtered_peak_2417
chr1	224701258	224701764	507	18.05	5.06889	2.81702	2.61003	C7KUGACXX_6_7956.sorted.filtered_peak_2418
chr1	224803838	224804093	256	17.33	4.63725	2.69986	2.21730	C7KUGACXX_6_7956.sorted.filtered_peak_2419
chr1	224811145	224812108	964	31.38	10.08331	3.38867	7.33473	C7KUGACXX_6_7956.sorted.filtered_peak_2420
chr1	225615386	225616697	1312	37.86	10.73420	3.10262	7.98080	C7KUGACXX_6_7956.sorted.filtered_peak_2421
chr1	225632503	225633103	601	34.97	13.49122	4.06831	10.57218	C7KUGACXX_6_7956.sorted.filtered_peak_2422
chr1	225642232	225642926	695	26.97	11.22708	4.19214	8.39237	C7KUGACXX_6_7956.sorted.filtered_peak_2423
chr1	225648396	225648767	372	15.85	3.92979	2.50686	1.59472	C7KUGACXX_6_7956.sorted.filtered_peak_2424
chr1	225654888	225656168	1281	29.45	9.02612	3.30303	6.29910	C7KUGACXX_6_7956.sorted.filtered_peak_2425
chr1	225662601	225663011	411	16.66	4.98657	2.88643	2.53081	C7KUGACXX_6_7956.sorted.filtered_peak_2426
chr1	225965087	225966043	957	33.48	12.81373	3.87933	9.95783	C7KUGACXX_6_7956.sorted.filtered_peak_2427
chr1	225997757	225998226	470	16.26	4.74251	2.82016	2.30525	C7KUGACXX_6_7956.sorted.filtered_peak_2428
chr1	226053777	226054109	333	17.38	5.85163	3.18219	3.32724	C7KUGACXX_6_7956.sorted.filtered_peak_2429
chr1	226069779	226070242	464	22.20	5.77365	2.80534	3.24394	C7KUGACXX_6_7956.sorted.filtered_peak_2430
chr1	226084609	226085204	596	24.50	9.12442	3.70357	6.41215	C7KUGACXX_6_7956.sorted.filtered_peak_2431
chr1	226085576	226085867	292	15.54	3.54074	2.36085	1.27978	C7KUGACXX_6_7956.sorted.filtered_peak_2432
chr1	226111441	226112279	839	35.13	13.60392	4.14581	10.64904	C7KUGACXX_6_7956.sorted.filtered_peak_2433
chr1	226163690	226164005	316	17.42	6.88093	3.62427	4.27062	C7KUGACXX_6_7956.sorted.filtered_peak_2434
chr1	226186638	226187752	1115	47.71	16.97440	3.86318	13.92097	C7KUGACXX_6_7956.sorted.filtered_peak_2435
chr1	226249845	226251195	1351	41.78	10.32879	3.00636	7.51784	C7KUGACXX_6_7956.sorted.filtered_peak_2436
chr1	226270870	226271606	737	22.06	8.34219	3.75573	5.62646	C7KUGACXX_6_7956.sorted.filtered_peak_2437
chr1	226297373	226298800	1428	31.51	9.94526	3.44214	7.16714	C7KUGACXX_6_7956.sorted.filtered_peak_2438
chr1	226309284	226310599	1316	26.55	5.89067	2.57636	3.38550	C7KUGACXX_6_7956.sorted.filtered_peak_2439
chr1	226373854	226374628	775	21.88	7.39339	3.38458	4.75737	C7KUGACXX_6_7956.sorted.filtered_peak_2440
chr1	226496484	226497374	891	29.34	10.95407	3.70506	8.19920	C7KUGACXX_6_7956.sorted.filtered_peak_2441
chr1	226521076	226521470	395	17.66	6.41148	3.39104	3.84073	C7KUGACXX_6_7956.sorted.filtered_peak_2442
chr1	226595497	226596084	588	35.11	10.60124	3.36262	7.79532	C7KUGACXX_6_7956.sorted.filtered_peak_2443
chr1	226721169	226721522	354	12.83	3.70371	2.60325	1.41601	C7KUGACXX_6_7956.sorted.filtered_peak_2444
chr1	226735502	226735751	250	14.92	4.54963	2.83952	2.13485	C7KUGACXX_6_7956.sorted.filtered_peak_2445
chr1	226814220	226814623	404	18.98	6.33260	3.25249	3.75591	C7KUGACXX_6_7956.sorted.filtered_peak_2446
chr1	226841274	226841655	382	22.32	4.95260	2.53280	2.49483	C7KUGACXX_6_7956.sorted.filtered_peak_2447
chr1	226850331	226851176	846	36.53	12.56774	3.73573	9.67650	C7KUGACXX_6_7956.sorted.filtered_peak_2448
chr1	226862665	226863297	633	31.14	6.85335	2.64410	4.26804	C7KUGACXX_6_7956.sorted.filtered_peak_2449
chr1	226867778	226868053	276	31.06	5.98089	2.45871	3.43715	C7KUGACXX_6_7956.sorted.filtered_peak_2450
chr1	226878947	226879496	550	20.46	4.86104	2.59148	2.42413	C7KUGACXX_6_7956.sorted.filtered_peak_2451
chr1	226890810	226891454	645	29.60	9.87162	3.56720	7.08952	C7KUGACXX_6_7956.sorted.filtered_peak_2452
chr1	226899594	226899970	377	21.94	5.31679	2.66643	2.82920	C7KUGACXX_6_7956.sorted.filtered_peak_2453
chr1	226926574	226927445	872	31.64	7.55080	2.74196	4.95705	C7KUGACXX_6_7956.sorted.filtered_peak_2454
chr1	226986134	226986497	364	19.97	5.37809	2.80785	2.88604	C7KUGACXX_6_7956.sorted.filtered_peak_2455
chr1	227015556	227016144	589	20.54	7.31053	3.45831	4.68367	C7KUGACXX_6_7956.sorted.filtered_peak_2456
chr1	227057928	227058711	784	15.33	3.91017	2.52559	1.59037	C7KUGACXX_6_7956.sorted.filtered_peak_2457
chr1	227070358	227070936	579	21.13	5.67173	2.83375	3.15324	C7KUGACXX_6_7956.sorted.filtered_peak_2458
chr1	227127083	227128112	1030	55.40	23.33003	4.52083	19.99994	C7KUGACXX_6_7956.sorted.filtered_peak_2459
chr1	227422756	227423051	296	15.28	5.44270	3.20514	2.94374	C7KUGACXX_6_7956.sorted.filtered_peak_2460
chr1	227730232	227730613	382	27.05	9.61095	3.67017	6.85569	C7KUGACXX_6_7956.sorted.filtered_peak_2461
chr1	227751017	227751767	751	25.77	9.41804	3.70130	6.67918	C7KUGACXX_6_7956.sorted.filtered_peak_2462
chr1	227915816	227916283	468	19.74	3.78054	2.25564	1.47294	C7KUGACXX_6_7956.sorted.filtered_peak_2463
chr1	227922565	227923449	885	37.68	11.01123	3.26316	8.21743	C7KUGACXX_6_7956.sorted.filtered_peak_2464
chr1	227936291	227936891	601	26.90	7.37359	3.03709	4.72013	C7KUGACXX_6_7956.sorted.filtered_peak_2465
chr1	227950157	227950753	597	39.13	9.68353	2.98126	6.90950	C7KUGACXX_6_7956.sorted.filtered_peak_2466
chr1	227953964	227954427	464	36.09	8.40712	2.81851	5.70667	C7KUGACXX_6_7956.sorted.filtered_peak_2467
chr1	227975444	227976308	865	41.39	15.10241	3.90171	12.11441	C7KUGACXX_6_7956.sorted.filtered_peak_2468
chr1	228122433	228123184	752	22.34	8.07578	3.59079	5.39869	C7KUGACXX_6_7956.sorted.filtered_peak_2469
chr1	228134390	228134643	254	23.43	6.15357	2.87603	3.57899	C7KUGACXX_6_7956.sorted.filtered_peak_2470
chr1	228269985	228270719	735	44.88	14.48749	3.63190	11.51995	C7KUGACXX_6_7956.sorted.filtered_peak_2471
chr1	228290549	228291284	736	35.10	9.43467	3.05679	6.69458	C7KUGACXX_6_7956.sorted.filtered_peak_2472
chr1	228296773	228297580	808	32.82	10.24614	3.34890	7.48815	C7KUGACXX_6_7956.sorted.filtered_peak_2473
chr1	228318756	228319030	275	17.35	5.94476	3.24755	3.39468	C7KUGACXX_6_7956.sorted.filtered_peak_2474
chr1	228327264	228328353	1090	62.85	25.59888	4.49410	22.16249	C7KUGACXX_6_7956.sorted.filtered_peak_2475
chr1	228353022	228354379	1358	64.70	23.24094	4.08119	19.92835	C7KUGACXX_6_7956.sorted.filtered_peak_2476
chr1	228361379	228361833	455	20.60	4.98560	2.61489	2.54477	C7KUGACXX_6_7956.sorted.filtered_peak_2477
chr1	228373274	228373655	382	16.44	5.37145	3.05373	2.89425	C7KUGACXX_6_7956.sorted.filtered_peak_2478
chr1	228400977	228401493	517	18.99	5.10153	2.76149	2.63891	C7KUGACXX_6_7956.sorted.filtered_peak_2479
chr1	228594104	228595071	968	35.44	10.65038	3.31702	7.85978	C7KUGACXX_6_7956.sorted.filtered_peak_2480
chr1	228633489	228633800	312	14.24	4.23423	2.74923	1.85586	C7KUGACXX_6_7956.sorted.filtered_peak_2481
chr1	228645174	228645907	734	46.92	17.14783	4.12622	14.04440	C7KUGACXX_6_7956.sorted.filtered_peak_2482
chr1	228651446	228651851	406	24.87	5.17413	2.48344	2.69675	C7KUGACXX_6_7956.sorted.filtered_peak_2483
chr1	228652241	228652715	475	36.51	12.77572	3.81997	9.86765	C7KUGACXX_6_7956.sorted.filtered_peak_2484
chr1	228666783	228667636	854	16.98	4.41707	2.62744	2.03141	C7KUGACXX_6_7956.sorted.filtered_peak_2485
chr1	228674329	228675437	1109	44.66	16.93023	4.19375	13.85537	C7KUGACXX_6_7956.sorted.filtered_peak_2486
chr1	228688479	228689185	707	22.28	6.67517	3.07838	4.10013	C7KUGACXX_6_7956.sorted.filtered_peak_2487
chr1	228782701	228783144	444	14.63	5.03259	3.07654	2.57152	C7KUGACXX_6_7956.sorted.filtered_peak_2488
chr1	228783507	228783827	321	14.74	5.08197	3.09788	2.60941	C7KUGACXX_6_7956.sorted.filtered_peak_2489
chr1	228870890	228871394	505	18.45	4.03727	2.40592	1.69017	C7KUGACXX_6_7956.sorted.filtered_peak_2490
chr1	228929887	228930564	678	18.12	4.93187	2.75949	2.48430	C7KUGACXX_6_7956.sorted.filtered_peak_2491
chr1	229171244	229171678	435	18.09	4.81989	2.70952	2.39645	C7KUGACXX_6_7956.sorted.filtered_peak_2492
chr1	229363237	229363653	417	17.79	4.97319	2.80155	2.51786	C7KUGACXX_6_7956.sorted.filtered_peak_2493
chr1	229389167	229389632	466	20.22	5.06441	2.67893	2.59700	C7KUGACXX_6_7956.sorted.filtered_peak_2494
chr1	229406619	229407333	715	24.21	8.03171	3.43703	5.34016	C7KUGACXX_6_7956.sorted.filtered_peak_2495
chr1	229421957	229422367	411	14.73	4.47313	2.81722	2.06854	C7KUGACXX_6_7956.sorted.filtered_peak_2496
chr1	229461513	229461904	392	17.53	5.35568	2.97256	2.86607	C7KUGACXX_6_7956.sorted.filtered_peak_2497
chr1	229477970	229478980	1011	34.88	10.59071	3.37852	7.78720	C7KUGACXX_6_7956.sorted.filtered_peak_2498
chr1	229643663	229644548	886	32.30	12.59079	3.93139	9.73079	C7KUGACXX_6_7956.sorted.filtered_peak_2499
chr1	229650421	229650886	466	14.85	4.84854	2.97381	2.41122	C7KUGACXX_6_7956.sorted.filtered_peak_2500
chr1	229694347	229695049	703	37.50	13.03997	3.77586	10.13614	C7KUGACXX_6_7956.sorted.filtered_peak_2501
chr1	229761145	229762582	1438	27.35	8.54088	3.24947	5.86625	C7KUGACXX_6_7956.sorted.filtered_peak_2502
chr1	230202489	230203516	1028	37.97	12.75945	3.62723	9.88832	C7KUGACXX_6_7956.sorted.filtered_peak_2503
chr1	230240584	230240997	414	18.93	3.77493	2.28688	1.47273	C7KUGACXX_6_7956.sorted.filtered_peak_2504
chr1	230262624	230262897	274	18.73	4.06235	2.39718	1.71944	C7KUGACXX_6_7956.sorted.filtered_peak_2505
chr1	230344492	230345099	608	25.28	6.31064	2.80064	3.74112	C7KUGACXX_6_7956.sorted.filtered_peak_2506
chr1	230463478	230463979	502	16.34	4.98576	2.91896	2.52194	C7KUGACXX_6_7956.sorted.filtered_peak_2507
chr1	230562125	230562482	358	15.78	4.06415	2.56520	1.71369	C7KUGACXX_6_7956.sorted.filtered_peak_2508
chr1	230631623	230631939	317	15.03	4.36563	2.74291	1.98451	C7KUGACXX_6_7956.sorted.filtered_peak_2509
chr1	230677846	230678137	292	16.78	5.48468	3.07877	2.99492	C7KUGACXX_6_7956.sorted.filtered_peak_2510
chr1	230777782	230778796	1015	40.78	14.42393	3.92046	11.44820	C7KUGACXX_6_7956.sorted.filtered_peak_2511
chr1	231004019	231004430	412	20.81	6.03594	2.97411	3.49913	C7KUGACXX_6_7956.sorted.filtered_peak_2512
chr1	231053003	231053373	371	17.10	5.25684	2.96294	2.77585	C7KUGACXX_6_7956.sorted.filtered_peak_2513
chr1	231108549	231108990	442	21.85	6.24175	2.96766	3.69514	C7KUGACXX_6_7956.sorted.filtered_peak_2514
chr1	231114457	231115216	760	42.39	14.65919	3.84603	11.66975	C7KUGACXX_6_7956.sorted.filtered_peak_2515
chr1	231175898	231176255	358	25.94	7.32823	3.05523	4.70564	C7KUGACXX_6_7956.sorted.filtered_peak_2516
chr1	231347236	231347500	265	16.94	4.65778	2.73648	2.23091	C7KUGACXX_6_7956.sorted.filtered_peak_2517
chr1	231376451	231377191	741	29.17	10.06772	3.58111	7.30446	C7KUGACXX_6_7956.sorted.filtered_peak_2518
chr1	231473302	231474169	868	62.48	24.45354	4.56025	21.05655	C7KUGACXX_6_7956.sorted.filtered_peak_2519
chr1	231493636	231494108	473	20.27	6.34262	3.15108	3.76382	C7KUGACXX_6_7956.sorted.filtered_peak_2520
chr1	231512718	231513288	571	14.98	4.54605	2.82793	2.14332	C7KUGACXX_6_7956.sorted.filtered_peak_2521
chr1	231556657	231557093	437	23.55	4.14003	2.22649	1.77502	C7KUGACXX_6_7956.sorted.filtered_peak_2522
chr1	231557697	231558617	921	26.69	5.71527	2.54505	3.20493	C7KUGACXX_6_7956.sorted.filtered_peak_2523
chr1	231596378	231596757	380	27.43	11.94494	4.45456	9.05768	C7KUGACXX_6_7956.sorted.filtered_peak_2524
chr1	231663885	231664757	873	43.80	17.92922	4.51042	14.80900	C7KUGACXX_6_7956.sorted.filtered_peak_2525
chr1	231739686	231739994	309	15.69	4.59454	2.80160	2.17191	C7KUGACXX_6_7956.sorted.filtered_peak_2526
chr1	231741033	231741416	384	15.22	4.28229	2.70068	1.89437	C7KUGACXX_6_7956.sorted.filtered_peak_2527
chr1	231748097	231748733	637	16.86	5.22363	2.96889	2.74939	C7KUGACXX_6_7956.sorted.filtered_peak_2528
chr1	231762376	231762660	285	17.29	3.72719	2.34751	1.41636	C7KUGACXX_6_7956.sorted.filtered_peak_2529
chr1	231763241	231763797	557	17.66	3.75875	2.34030	1.45260	C7KUGACXX_6_7956.sorted.filtered_peak_2530
chr1	232109543	232109909	367	14.86	5.14938	3.11961	2.67211	C7KUGACXX_6_7956.sorted.filtered_peak_2531
chr1	232664553	232664826	274	18.73	6.61864	3.37958	4.03170	C7KUGACXX_6_7956.sorted.filtered_peak_2532
chr1	232714420	232715075	656	19.31	5.06678	2.72637	2.61336	C7KUGACXX_6_7956.sorted.filtered_peak_2533
chr1	232765780	232766238	459	29.54	8.88604	3.27087	6.16748	C7KUGACXX_6_7956.sorted.filtered_peak_2534
chr1	232940953	232941467	515	16.13	4.46900	2.70259	2.08348	C7KUGACXX_6_7956.sorted.filtered_peak_2535
chr1	233059572	233060119	548	20.71	6.27556	3.05865	3.72720	C7KUGACXX_6_7956.sorted.filtered_peak_2536
chr1	233085936	233086799	864	36.04	13.76621	3.87608	10.88063	C7KUGACXX_6_7956.sorted.filtered_peak_2537
chr1	233248689	233249233	545	20.74	6.74164	3.25824	4.13575	C7KUGACXX_6_7956.sorted.filtered_peak_2538
chr1	233417467	233418119	653	17.52	5.04052	2.83452	2.59124	C7KUGACXX_6_7956.sorted.filtered_peak_2539
chr1	233430791	233431617	827	21.18	5.62558	2.81480	3.11101	C7KUGACXX_6_7956.sorted.filtered_peak_2540
chr1	233463075	233463547	473	21.36	5.75771	2.85140	3.23011	C7KUGACXX_6_7956.sorted.filtered_peak_2541
chr1	233542758	233543056	299	14.69	4.30034	2.74668	1.91854	C7KUGACXX_6_7956.sorted.filtered_peak_2542
chr1	233734642	233735185	544	18.75	6.11213	3.16983	3.56387	C7KUGACXX_6_7956.sorted.filtered_peak_2543
chr1	233749442	233749729	288	15.54	3.54500	2.36195	1.28456	C7KUGACXX_6_7956.sorted.filtered_peak_2544
chr1	233763093	233763834	742	21.67	6.45656	3.04091	3.89789	C7KUGACXX_6_7956.sorted.filtered_peak_2545
chr1	233804663	233804935	273	14.35	4.07586	2.66208	1.73616	C7KUGACXX_6_7956.sorted.filtered_peak_2546
chr1	234201546	234201914	369	15.46	5.38191	3.15191	2.90035	C7KUGACXX_6_7956.sorted.filtered_peak_2547
chr1	234349626	234350000	375	19.69	5.98430	3.05861	3.43340	C7KUGACXX_6_7956.sorted.filtered_peak_2548
chr1	234406771	234407111	341	14.39	4.75444	2.96801	2.33479	C7KUGACXX_6_7956.sorted.filtered_peak_2549
chr1	234445726	234446283	558	16.39	5.03695	2.90944	2.59691	C7KUGACXX_6_7956.sorted.filtered_peak_2550
chr1	234462284	234462720	437	15.47	3.90507	2.51827	1.57488	C7KUGACXX_6_7956.sorted.filtered_peak_2551
chr1	234504128	234504642	515	19.64	3.76811	2.25809	1.46328	C7KUGACXX_6_7956.sorted.filtered_peak_2552
chr1	234508962	234509878	917	45.27	16.93763	4.07636	13.87125	C7KUGACXX_6_7956.sorted.filtered_peak_2553
chr1	234544550	234545392	843	18.88	4.84361	2.67416	2.41032	C7KUGACXX_6_7956.sorted.filtered_peak_2554
chr1	234613887	234615069	1183	31.62	8.86115	3.16107	6.12755	C7KUGACXX_6_7956.sorted.filtered_peak_2555
chr1	234735407	234736223	817	29.64	6.38649	2.62078	3.80396	C7KUGACXX_6_7956.sorted.filtered_peak_2556
chr1	234743923	234744211	289	40.46	4.90233	1.99877	2.45096	C7KUGACXX_6_7956.sorted.filtered_peak_2557
chr1	234745798	234747273	1476	45.43	7.77012	2.35641	5.15072	C7KUGACXX_6_7956.sorted.filtered_peak_2558
chr1	234835939	234836375	437	17.91	5.61683	3.03961	3.11054	C7KUGACXX_6_7956.sorted.filtered_peak_2559
chr1	234859494	234860296	803	32.20	8.25549	2.92805	5.58416	C7KUGACXX_6_7956.sorted.filtered_peak_2560
chr1	234866710	234867321	612	21.44	5.78948	2.84560	3.27344	C7KUGACXX_6_7956.sorted.filtered_peak_2561
chr1	234894593	234894889	297	20.81	6.72368	3.23233	4.12697	C7KUGACXX_6_7956.sorted.filtered_peak_2562
chr1	234908105	234908724	620	28.12	7.67678	2.99803	5.03815	C7KUGACXX_6_7956.sorted.filtered_peak_2563
chr1	234917556	234918060	505	22.28	3.95811	2.21353	1.62890	C7KUGACXX_6_7956.sorted.filtered_peak_2564
chr1	234978597	234978974	378	19.22	4.60795	2.57196	2.19073	C7KUGACXX_6_7956.sorted.filtered_peak_2565
chr1	235017709	235018189	481	15.40	4.00265	2.56159	1.66833	C7KUGACXX_6_7956.sorted.filtered_peak_2566
chr1	235029417	235029882	466	18.83	5.71848	3.00889	3.20224	C7KUGACXX_6_7956.sorted.filtered_peak_2567
chr1	235062623	235062998	376	20.52	4.93127	2.61415	2.48255	C7KUGACXX_6_7956.sorted.filtered_peak_2568
chr1	235098498	235099556	1059	33.56	9.35059	3.06009	6.64885	C7KUGACXX_6_7956.sorted.filtered_peak_2569
chr1	235110957	235111283	327	27.50	5.41610	2.43113	2.93131	C7KUGACXX_6_7956.sorted.filtered_peak_2570
chr1	235116401	235116977	577	31.20	7.87814	2.93424	5.19848	C7KUGACXX_6_7956.sorted.filtered_peak_2571
chr1	235147274	235148354	1081	57.65	20.54239	4.01760	17.32299	C7KUGACXX_6_7956.sorted.filtered_peak_2572
chr1	235246871	235247516	646	17.27	5.40875	3.00623	2.92047	C7KUGACXX_6_7956.sorted.filtered_peak_2573
chr1	235257173	235257422	250	14.24	4.39973	2.82941	1.99899	C7KUGACXX_6_7956.sorted.filtered_peak_2574
chr1	235267592	235267971	380	21.57	6.56588	3.12929	3.96999	C7KUGACXX_6_7956.sorted.filtered_peak_2575
chr1	235268171	235268723	553	19.25	5.10105	2.74609	2.63802	C7KUGACXX_6_7956.sorted.filtered_peak_2576
chr1	235291683	235292581	899	38.03	13.40579	3.74406	10.50548	C7KUGACXX_6_7956.sorted.filtered_peak_2577
chr1	235324077	235325053	977	30.46	11.83573	4.01792	8.97606	C7KUGACXX_6_7956.sorted.filtered_peak_2578
chr1	235408357	235408664	308	14.56	4.14074	2.67588	1.79473	C7KUGACXX_6_7956.sorted.filtered_peak_2579
chr1	235460902	235461375	474	25.34	9.59506	3.83384	6.83238	C7KUGACXX_6_7956.sorted.filtered_peak_2580
chr1	235467749	235468502	754	17.76	6.27879	3.30905	3.73079	C7KUGACXX_6_7956.sorted.filtered_peak_2581
chr1	235491349	235492565	1217	73.95	26.35114	4.18344	22.87437	C7KUGACXX_6_7956.sorted.filtered_peak_2582
chr1	235530467	235531216	750	25.67	11.56328	4.46040	8.71351	C7KUGACXX_6_7956.sorted.filtered_peak_2583
chr1	235586481	235586820	340	13.52	3.87839	2.64021	1.54567	C7KUGACXX_6_7956.sorted.filtered_peak_2584
chr1	235666971	235668712	1742	43.78	13.65157	3.36141	10.75830	C7KUGACXX_6_7956.sorted.filtered_peak_2585
chr1	235805101	235806203	1103	33.80	10.74610	3.40913	7.96376	C7KUGACXX_6_7956.sorted.filtered_peak_2586
chr1	235860928	235861268	341	19.99	8.74449	4.13110	6.01981	C7KUGACXX_6_7956.sorted.filtered_peak_2587
chr1	236029268	236029600	333	28.86	4.21173	2.08716	1.83971	C7KUGACXX_6_7956.sorted.filtered_peak_2588
chr1	236029950	236030769	820	46.09	12.59772	3.22827	9.69660	C7KUGACXX_6_7956.sorted.filtered_peak_2589
chr1	236031079	236031438	360	33.60	5.76475	2.33258	3.23348	C7KUGACXX_6_7956.sorted.filtered_peak_2590
chr1	236036353	236036878	526	30.50	8.40425	3.09639	5.70485	C7KUGACXX_6_7956.sorted.filtered_peak_2591
chr1	236039737	236040324	588	23.93	5.32277	2.57011	2.83001	C7KUGACXX_6_7956.sorted.filtered_peak_2592
chr1	236046791	236047231	441	19.53	3.70978	2.23941	1.41478	C7KUGACXX_6_7956.sorted.filtered_peak_2593
chr1	236051381	236051986	606	33.06	12.64593	4.08148	9.73175	C7KUGACXX_6_7956.sorted.filtered_peak_2594
chr1	236066486	236066767	282	16.45	5.89023	3.29843	3.35438	C7KUGACXX_6_7956.sorted.filtered_peak_2595
chr1	236095259	236095533	275	12.00	3.48186	2.55879	1.20813	C7KUGACXX_6_7956.sorted.filtered_peak_2596
chr1	236101819	236102399	581	15.66	4.02988	2.55681	1.68670	C7KUGACXX_6_7956.sorted.filtered_peak_2597
chr1	236134961	236135479	519	25.79	11.02064	4.26189	8.19682	C7KUGACXX_6_7956.sorted.filtered_peak_2598
chr1	236162097	236163216	1120	29.84	9.29603	3.32546	6.57038	C7KUGACXX_6_7956.sorted.filtered_peak_2599
chr1	236272657	236272957	301	16.01	4.55187	2.75763	2.13775	C7KUGACXX_6_7956.sorted.filtered_peak_2600
chr1	236305608	236306653	1046	20.12	4.87082	2.61439	2.43011	C7KUGACXX_6_7956.sorted.filtered_peak_2601
chr1	236319888	236320338	451	30.28	11.84905	4.04526	8.99213	C7KUGACXX_6_7956.sorted.filtered_peak_2602
chr1	236444735	236445790	1056	36.65	12.77309	3.55291	9.93760	C7KUGACXX_6_7956.sorted.filtered_peak_2603
chr1	236558341	236558976	636	21.91	5.78516	2.79491	3.28587	C7KUGACXX_6_7956.sorted.filtered_peak_2604
chr1	236559651	236559914	264	18.50	3.90078	2.35001	1.57944	C7KUGACXX_6_7956.sorted.filtered_peak_2605
chr1	236579402	236579976	575	22.82	8.46082	3.65916	5.77349	C7KUGACXX_6_7956.sorted.filtered_peak_2606
chr1	236680115	236680390	276	18.05	6.09208	3.23168	3.53970	C7KUGACXX_6_7956.sorted.filtered_peak_2607
chr1	236687011	236688229	1219	26.90	7.46663	3.03249	4.82295	C7KUGACXX_6_7956.sorted.filtered_peak_2608
chr1	236697162	236698019	858	20.25	7.04182	3.37032	4.44110	C7KUGACXX_6_7956.sorted.filtered_peak_2609
chr1	236767221	236768363	1143	26.76	9.19499	3.55011	6.46486	C7KUGACXX_6_7956.sorted.filtered_peak_2610
chr1	236958228	236959309	1082	40.24	13.97831	3.78177	11.02907	C7KUGACXX_6_7956.sorted.filtered_peak_2611
chr1	237412489	237412739	251	15.74	5.37689	3.14933	2.87255	C7KUGACXX_6_7956.sorted.filtered_peak_2612
chr1	237433230	237433479	250	14.26	3.52906	2.42958	1.27474	C7KUGACXX_6_7956.sorted.filtered_peak_2613
chr1	237503989	237504497	509	17.19	5.04352	2.87537	2.57852	C7KUGACXX_6_7956.sorted.filtered_peak_2614
chr1	237574972	237575321	350	19.56	7.32104	3.56585	4.69635	C7KUGACXX_6_7956.sorted.filtered_peak_2615
chr1	237900007	237900296	290	13.94	3.74427	2.54583	1.44672	C7KUGACXX_6_7956.sorted.filtered_peak_2616
chr1	239711220	239711482	263	13.16	3.97652	2.71005	1.64677	C7KUGACXX_6_7956.sorted.filtered_peak_2617
chr1	239750395	239750689	295	15.69	4.47997	2.75105	2.06878	C7KUGACXX_6_7956.sorted.filtered_peak_2618
chr1	239882339	239882835	497	25.06	5.05227	2.44265	2.58424	C7KUGACXX_6_7956.sorted.filtered_peak_2619
chr1	239883011	239883333	323	27.09	6.05239	2.62602	3.50958	C7KUGACXX_6_7956.sorted.filtered_peak_2620
chr1	241682632	241683355	724	36.78	14.05085	4.06666	11.09268	C7KUGACXX_6_7956.sorted.filtered_peak_2621
chr1	241694695	241695200	506	26.88	9.56404	3.71343	6.79321	C7KUGACXX_6_7956.sorted.filtered_peak_2622
chr1	241715188	241715493	306	17.46	5.47438	3.03444	2.96575	C7KUGACXX_6_7956.sorted.filtered_peak_2623
chr1	241774291	241774635	345	14.92	4.07442	2.62958	1.71328	C7KUGACXX_6_7956.sorted.filtered_peak_2624
chr1	241790821	241791070	250	17.94	5.58089	3.04354	3.06037	C7KUGACXX_6_7956.sorted.filtered_peak_2625
chr1	241803535	241803990	456	29.96	9.31788	3.39169	6.55846	C7KUGACXX_6_7956.sorted.filtered_peak_2626
chr1	241840589	241840924	336	15.63	5.63676	3.27289	3.11140	C7KUGACXX_6_7956.sorted.filtered_peak_2627
chr1	242010964	242011815	852	40.07	16.25515	4.43475	13.19572	C7KUGACXX_6_7956.sorted.filtered_peak_2628
chr1	242161861	242162192	332	14.76	4.94750	3.03128	2.49847	C7KUGACXX_6_7956.sorted.filtered_peak_2629
chr1	242626936	242627185	250	13.23	4.17099	2.80129	1.79561	C7KUGACXX_6_7956.sorted.filtered_peak_2630
chr1	243264934	243265339	406	14.66	5.03842	3.08286	2.57150	C7KUGACXX_6_7956.sorted.filtered_peak_2631
chr1	243418042	243419601	1560	47.00	13.05434	3.30037	10.12148	C7KUGACXX_6_7956.sorted.filtered_peak_2632
chr1	243759072	243760136	1065	29.78	9.16751	3.21093	6.49614	C7KUGACXX_6_7956.sorted.filtered_peak_2633
chr1	243761759	243762056	298	20.86	4.10665	2.31798	1.75235	C7KUGACXX_6_7956.sorted.filtered_peak_2634
chr1	244012417	244014440	2024	29.28	6.00327	2.52619	3.46163	C7KUGACXX_6_7956.sorted.filtered_peak_2635
chr1	244210996	244211945	950	47.09	17.52456	4.12232	14.43419	C7KUGACXX_6_7956.sorted.filtered_peak_2636
chr1	244238151	244238517	367	22.04	8.30184	3.69690	5.61546	C7KUGACXX_6_7956.sorted.filtered_peak_2637
chr1	244462590	244463146	557	25.18	10.06821	3.99761	7.28802	C7KUGACXX_6_7956.sorted.filtered_peak_2638
chr1	244482855	244483255	401	25.21	6.10218	2.73317	3.55188	C7KUGACXX_6_7956.sorted.filtered_peak_2639
chr1	244486222	244486744	523	28.25	6.29742	2.64973	3.72975	C7KUGACXX_6_7956.sorted.filtered_peak_2640
chr1	244488747	244489137	391	21.87	5.14973	2.61625	2.67984	C7KUGACXX_6_7956.sorted.filtered_peak_2641
chr1	244517155	244517574	420	14.95	4.83263	2.96486	2.38799	C7KUGACXX_6_7956.sorted.filtered_peak_2642
chr1	244598928	244599512	585	15.26	4.96995	2.99058	2.51754	C7KUGACXX_6_7956.sorted.filtered_peak_2643
chr1	244613973	244614565	593	29.45	4.65226	2.18611	2.22181	C7KUGACXX_6_7956.sorted.filtered_peak_2644
chr1	244614760	244615723	964	55.81	21.97772	4.19305	18.73472	C7KUGACXX_6_7956.sorted.filtered_peak_2645
chr1	244624410	244624978	569	19.47	7.18438	3.55182	4.54719	C7KUGACXX_6_7956.sorted.filtered_peak_2646
chr1	244763286	244763632	347	19.31	5.49819	2.89560	2.99692	C7KUGACXX_6_7956.sorted.filtered_peak_2647
chr1	244815686	244816864	1179	60.06	24.65674	4.47730	21.26258	C7KUGACXX_6_7956.sorted.filtered_peak_2648
chr1	244997693	244999112	1420	51.78	16.50041	3.59174	13.47064	C7KUGACXX_6_7956.sorted.filtered_peak_2649
chr1	245025890	245026876	987	43.33	10.30405	2.86582	7.53534	C7KUGACXX_6_7956.sorted.filtered_peak_2650
chr1	245027516	245028396	881	42.89	10.91554	2.93207	8.15084	C7KUGACXX_6_7956.sorted.filtered_peak_2651
chr1	245082282	245082592	311	13.92	3.72294	2.53348	1.43642	C7KUGACXX_6_7956.sorted.filtered_peak_2652
chr1	245133211	245134660	1450	42.40	13.91571	3.63067	10.97138	C7KUGACXX_6_7956.sorted.filtered_peak_2653
chr1	246280577	246280894	318	12.66	3.80092	2.66419	1.49928	C7KUGACXX_6_7956.sorted.filtered_peak_2654
chr1	246493124	246493600	477	18.81	7.64950	3.80988	4.98992	C7KUGACXX_6_7956.sorted.filtered_peak_2655
chr1	246660611	246661138	528	17.64	6.18921	3.32382	3.61833	C7KUGACXX_6_7956.sorted.filtered_peak_2656
chr1	246670105	246670971	867	26.90	8.32083	3.29310	5.62541	C7KUGACXX_6_7956.sorted.filtered_peak_2657
chr1	246729417	246730253	837	51.48	21.07219	4.48588	17.81675	C7KUGACXX_6_7956.sorted.filtered_peak_2658
chr1	246765507	246765862	356	12.81	3.93227	2.71857	1.58980	C7KUGACXX_6_7956.sorted.filtered_peak_2659
chr1	246862371	246862757	387	19.91	7.91632	3.78053	5.24321	C7KUGACXX_6_7956.sorted.filtered_peak_2660
chr1	246887228	246887811	584	22.42	8.82572	3.88946	6.08960	C7KUGACXX_6_7956.sorted.filtered_peak_2661
chr1	246888049	246888425	377	15.42	4.38672	2.72883	1.99007	C7KUGACXX_6_7956.sorted.filtered_peak_2662
chr1	247094864	247095739	876	48.33	20.30652	4.70854	17.08074	C7KUGACXX_6_7956.sorted.filtered_peak_2663
chr1	247241592	247242407	816	16.57	4.98202	2.88016	2.53511	C7KUGACXX_6_7956.sorted.filtered_peak_2664
chr1	247267347	247267922	576	17.92	6.85309	3.56094	4.24492	C7KUGACXX_6_7956.sorted.filtered_peak_2665
chr1	247373443	247373754	312	21.26	4.95850	2.58337	2.50878	C7KUGACXX_6_7956.sorted.filtered_peak_2666
chr1	247373945	247374345	401	23.30	5.93771	2.77823	3.41453	C7KUGACXX_6_7956.sorted.filtered_peak_2667
chr1	247494463	247495378	916	19.46	4.65249	2.57400	2.23255	C7KUGACXX_6_7956.sorted.filtered_peak_2668
chr1	247553540	247553951	412	24.27	8.48918	3.57175	5.77830	C7KUGACXX_6_7956.sorted.filtered_peak_2669
chr1	247570703	247571281	579	15.12	3.81578	2.50030	1.50655	C7KUGACXX_6_7956.sorted.filtered_peak_2670
chr1	247579147	247579568	422	13.80	4.01029	2.67778	1.66159	C7KUGACXX_6_7956.sorted.filtered_peak_2671
chr1	248020583	248020985	403	14.67	4.44909	2.80875	2.04991	C7KUGACXX_6_7956.sorted.filtered_peak_2672
chr1	248100265	248100735	471	17.49	6.17425	3.32471	3.61145	C7KUGACXX_6_7956.sorted.filtered_peak_2673
chr1	249119971	249121101	1131	49.70	19.16286	4.43249	15.96839	C7KUGACXX_6_7956.sorted.filtered_peak_2674
chr1	249132123	249133377	1255	40.29	13.99251	3.89679	11.00791	C7KUGACXX_6_7956.sorted.filtered_peak_2675
chr1	249152829	249153747	919	48.01	15.22371	3.54318	12.22543	C7KUGACXX_6_7956.sorted.filtered_peak_2676
chr1	249167605	249168726	1122	36.86	11.83131	3.57055	8.95668	C7KUGACXX_6_7956.sorted.filtered_peak_2677
chr1	249200280	249201116	837	39.19	13.87058	3.92527	10.90376	C7KUGACXX_6_7956.sorted.filtered_peak_2678
chr10	180676	181645	970	21.97	4.82267	2.50221	2.38751	C7KUGACXX_6_7956.sorted.filtered_peak_2679
chr10	182048	182343	296	19.54	3.61609	2.20604	1.34145	C7KUGACXX_6_7956.sorted.filtered_peak_2680
chr10	329875	330124	250	14.26	3.93547	2.61220	1.60410	C7KUGACXX_6_7956.sorted.filtered_peak_2681
chr10	369919	370315	397	15.72	5.46871	3.16121	2.97831	C7KUGACXX_6_7956.sorted.filtered_peak_2682
chr10	496689	497388	700	15.90	5.91906	3.32553	3.39860	C7KUGACXX_6_7956.sorted.filtered_peak_2683
chr10	977502	978040	539	45.26	20.48999	4.95648	17.27280	C7KUGACXX_6_7956.sorted.filtered_peak_2684
chr10	1033873	1034876	1004	30.88	11.67371	3.91669	8.82748	C7KUGACXX_6_7956.sorted.filtered_peak_2685
chr10	1089512	1089985	474	25.00	6.87106	2.96423	4.27441	C7KUGACXX_6_7956.sorted.filtered_peak_2686
chr10	1094484	1095602	1119	55.87	20.10432	4.00844	16.92120	C7KUGACXX_6_7956.sorted.filtered_peak_2687
chr10	1102059	1103053	995	32.31	10.07597	3.44315	7.27553	C7KUGACXX_6_7956.sorted.filtered_peak_2688
chr10	1109129	1109763	635	18.21	5.52433	2.99401	3.01183	C7KUGACXX_6_7956.sorted.filtered_peak_2689
chr10	1156067	1156589	523	26.29	10.98379	4.15620	8.17756	C7KUGACXX_6_7956.sorted.filtered_peak_2690
chr10	3109505	3109862	358	23.95	5.47374	2.62034	2.96499	C7KUGACXX_6_7956.sorted.filtered_peak_2691
chr10	3110369	3110768	400	19.46	3.45694	2.15331	1.20893	C7KUGACXX_6_7956.sorted.filtered_peak_2692
chr10	3137418	3138210	793	28.81	10.21670	3.65545	7.45006	C7KUGACXX_6_7956.sorted.filtered_peak_2693
chr10	3214390	3215476	1087	50.16	18.89324	4.08863	15.74526	C7KUGACXX_6_7956.sorted.filtered_peak_2694
chr10	3239688	3240207	520	22.49	6.39342	2.98375	3.82625	C7KUGACXX_6_7956.sorted.filtered_peak_2695
chr10	3270002	3270308	307	26.38	11.60188	4.45682	8.73365	C7KUGACXX_6_7956.sorted.filtered_peak_2696
chr10	3510338	3510777	440	22.76	6.21519	2.91764	3.65185	C7KUGACXX_6_7956.sorted.filtered_peak_2697
chr10	3511305	3511637	333	21.20	5.65324	2.82948	3.13151	C7KUGACXX_6_7956.sorted.filtered_peak_2698
chr10	3605626	3605875	250	15.27	5.07836	3.05312	2.60620	C7KUGACXX_6_7956.sorted.filtered_peak_2699
chr10	3665005	3665514	510	15.17	4.12644	2.63246	1.76466	C7KUGACXX_6_7956.sorted.filtered_peak_2700
chr10	3711066	3711431	366	17.91	5.70071	3.08420	3.17795	C7KUGACXX_6_7956.sorted.filtered_peak_2701
chr10	3782309	3782795	487	16.01	4.30589	2.64625	1.93321	C7KUGACXX_6_7956.sorted.filtered_peak_2702
chr10	3799571	3800649	1079	34.25	9.51507	3.17115	6.75074	C7KUGACXX_6_7956.sorted.filtered_peak_2703
chr10	3827206	3827930	725	55.10	13.47714	2.97758	10.56647	C7KUGACXX_6_7956.sorted.filtered_peak_2704
chr10	3846665	3847008	344	31.40	4.83593	2.17115	2.39930	C7KUGACXX_6_7956.sorted.filtered_peak_2705
chr10	3847354	3847870	517	43.25	9.17874	2.71906	6.43561	C7KUGACXX_6_7956.sorted.filtered_peak_2706
chr10	3852311	3852933	623	42.65	9.38547	2.80633	6.60873	C7KUGACXX_6_7956.sorted.filtered_peak_2707
chr10	3853489	3853878	390	26.76	4.25472	2.15715	1.87768	C7KUGACXX_6_7956.sorted.filtered_peak_2708
chr10	3870715	3871355	641	18.96	5.19840	2.80248	2.72511	C7KUGACXX_6_7956.sorted.filtered_peak_2709
chr10	3894455	3895094	640	30.91	10.88352	3.73581	8.05823	C7KUGACXX_6_7956.sorted.filtered_peak_2710
chr10	3907858	3908135	278	19.64	5.40741	2.83230	2.91698	C7KUGACXX_6_7956.sorted.filtered_peak_2711
chr10	3915981	3916230	250	23.08	5.87150	2.77741	3.34299	C7KUGACXX_6_7956.sorted.filtered_peak_2712
chr10	3929842	3930401	560	19.78	4.72307	2.57862	2.29856	C7KUGACXX_6_7956.sorted.filtered_peak_2713
chr10	3934658	3935130	473	19.89	4.56372	2.52250	2.14861	C7KUGACXX_6_7956.sorted.filtered_peak_2714
chr10	3944278	3944879	602	17.40	4.99122	2.82420	2.54482	C7KUGACXX_6_7956.sorted.filtered_peak_2715
chr10	3977241	3977840	600	24.12	9.08625	3.73202	6.36964	C7KUGACXX_6_7956.sorted.filtered_peak_2716
chr10	4003500	4003780	281	13.08	3.83157	2.64069	1.53003	C7KUGACXX_6_7956.sorted.filtered_peak_2717
chr10	4077433	4077823	391	13.43	3.81427	2.61486	1.49195	C7KUGACXX_6_7956.sorted.filtered_peak_2718
chr10	4173684	4174425	742	26.47	8.06147	3.26763	5.36974	C7KUGACXX_6_7956.sorted.filtered_peak_2719
chr10	4694177	4694549	373	15.31	5.00683	3.01086	2.54664	C7KUGACXX_6_7956.sorted.filtered_peak_2720
chr10	4891721	4892104	384	16.78	5.07641	2.91588	2.61003	C7KUGACXX_6_7956.sorted.filtered_peak_2721
chr10	5333733	5334305	573	21.54	6.10654	2.96522	3.55212	C7KUGACXX_6_7956.sorted.filtered_peak_2722
chr10	5339393	5339765	373	25.79	10.20198	3.99233	7.41696	C7KUGACXX_6_7956.sorted.filtered_peak_2723
chr10	5359466	5360016	551	18.07	5.57389	2.99392	3.08800	C7KUGACXX_6_7956.sorted.filtered_peak_2724
chr10	5489470	5489911	442	19.61	4.03815	2.34684	1.70137	C7KUGACXX_6_7956.sorted.filtered_peak_2725
chr10	5606147	5606473	327	16.41	4.31313	2.62678	1.92832	C7KUGACXX_6_7956.sorted.filtered_peak_2726
chr10	5665188	5665459	272	21.06	6.16010	3.01744	3.59903	C7KUGACXX_6_7956.sorted.filtered_peak_2727
chr10	5670905	5671492	588	19.76	4.31330	2.43788	1.93522	C7KUGACXX_6_7956.sorted.filtered_peak_2728
chr10	5726290	5727189	900	44.25	15.58841	3.80211	12.59912	C7KUGACXX_6_7956.sorted.filtered_peak_2729
chr10	5727360	5727748	389	30.39	6.65100	2.64256	4.06388	C7KUGACXX_6_7956.sorted.filtered_peak_2730
chr10	5734585	5735109	525	17.47	5.33253	2.96275	2.84666	C7KUGACXX_6_7956.sorted.filtered_peak_2731
chr10	5753406	5753657	252	15.45	5.16041	3.06989	2.68265	C7KUGACXX_6_7956.sorted.filtered_peak_2732
chr10	5817710	5818045	336	13.32	4.23617	2.81914	1.85994	C7KUGACXX_6_7956.sorted.filtered_peak_2733
chr10	5855023	5855989	967	47.10	14.00940	3.48005	11.03290	C7KUGACXX_6_7956.sorted.filtered_peak_2734
chr10	5888116	5888511	396	21.33	8.87333	4.02776	6.13663	C7KUGACXX_6_7956.sorted.filtered_peak_2735
chr10	5915491	5915815	325	16.79	6.26927	3.43665	3.69752	C7KUGACXX_6_7956.sorted.filtered_peak_2736
chr10	5931422	5932465	1044	45.47	17.02311	4.00502	13.96688	C7KUGACXX_6_7956.sorted.filtered_peak_2737
chr10	6013198	6013499	302	18.32	5.40221	2.93787	2.90285	C7KUGACXX_6_7956.sorted.filtered_peak_2738
chr10	6019236	6020117	882	26.70	7.21557	2.96391	4.59803	C7KUGACXX_6_7956.sorted.filtered_peak_2739
chr10	6056192	6056799	608	16.93	4.42706	2.64438	2.02889	C7KUGACXX_6_7956.sorted.filtered_peak_2740
chr10	6080108	6080666	559	20.05	4.28710	2.41365	1.91656	C7KUGACXX_6_7956.sorted.filtered_peak_2741
chr10	6086949	6087286	338	21.50	3.84473	2.20644	1.52793	C7KUGACXX_6_7956.sorted.filtered_peak_2742
chr10	6087477	6087749	273	22.12	4.04838	2.24841	1.70146	C7KUGACXX_6_7956.sorted.filtered_peak_2743
chr10	6092814	6093350	537	50.44	12.73229	3.09090	9.82136	C7KUGACXX_6_7956.sorted.filtered_peak_2744
chr10	6094551	6095167	617	41.11	7.91760	2.50973	5.27567	C7KUGACXX_6_7956.sorted.filtered_peak_2745
chr10	6104032	6104620	589	37.13	8.45880	2.81601	5.73861	C7KUGACXX_6_7956.sorted.filtered_peak_2746
chr10	6107876	6108186	311	28.54	4.61415	2.19172	2.20999	C7KUGACXX_6_7956.sorted.filtered_peak_2747
chr10	6112639	6112942	304	26.64	4.81231	2.30447	2.38701	C7KUGACXX_6_7956.sorted.filtered_peak_2748
chr10	6125584	6126042	459	29.19	6.08644	2.53488	3.55144	C7KUGACXX_6_7956.sorted.filtered_peak_2749
chr10	6130613	6131449	837	48.89	16.38763	3.72082	13.36064	C7KUGACXX_6_7956.sorted.filtered_peak_2750
chr10	6150987	6151265	279	16.57	4.73453	2.79678	2.30003	C7KUGACXX_6_7956.sorted.filtered_peak_2751
chr10	6171875	6172359	485	16.35	4.76663	2.82840	2.32393	C7KUGACXX_6_7956.sorted.filtered_peak_2752
chr10	6186650	6187154	505	38.77	13.32335	3.82923	10.37608	C7KUGACXX_6_7956.sorted.filtered_peak_2753
chr10	6193145	6193627	483	16.13	4.76238	2.84170	2.31908	C7KUGACXX_6_7956.sorted.filtered_peak_2754
chr10	6205146	6206176	1031	26.90	8.57091	3.38001	5.86221	C7KUGACXX_6_7956.sorted.filtered_peak_2755
chr10	6243637	6243927	291	28.65	5.74079	2.49316	3.20756	C7KUGACXX_6_7956.sorted.filtered_peak_2756
chr10	6244324	6245339	1016	31.43	7.60229	2.78948	4.97362	C7KUGACXX_6_7956.sorted.filtered_peak_2757
chr10	6281198	6281608	411	24.84	10.82714	4.33233	8.00443	C7KUGACXX_6_7956.sorted.filtered_peak_2758
chr10	6309176	6309585	410	27.55	7.34960	2.97147	4.71257	C7KUGACXX_6_7956.sorted.filtered_peak_2759
chr10	6312145	6312849	705	37.72	10.53860	3.23927	7.71641	C7KUGACXX_6_7956.sorted.filtered_peak_2760
chr10	6317161	6317648	488	42.68	15.78516	4.14318	12.73440	C7KUGACXX_6_7956.sorted.filtered_peak_2761
chr10	6333487	6333952	466	15.39	5.48263	3.22531	2.97046	C7KUGACXX_6_7956.sorted.filtered_peak_2762
chr10	6342233	6342642	410	15.71	4.61469	2.80305	2.19675	C7KUGACXX_6_7956.sorted.filtered_peak_2763
chr10	6389858	6390735	878	26.32	8.69405	3.37641	6.02667	C7KUGACXX_6_7956.sorted.filtered_peak_2764
chr10	6452041	6452608	568	18.83	6.65255	3.39703	4.05360	C7KUGACXX_6_7956.sorted.filtered_peak_2765
chr10	6458856	6459214	359	16.83	6.41000	3.49601	3.82549	C7KUGACXX_6_7956.sorted.filtered_peak_2766
chr10	6515379	6516257	879	25.44	7.66126	3.19347	5.00502	C7KUGACXX_6_7956.sorted.filtered_peak_2767
chr10	6535388	6535765	378	26.56	6.82107	2.86226	4.22892	C7KUGACXX_6_7956.sorted.filtered_peak_2768
chr10	6540694	6541206	513	26.03	7.13505	2.98242	4.52729	C7KUGACXX_6_7956.sorted.filtered_peak_2769
chr10	6571949	6572880	932	20.62	5.87870	2.93449	3.35332	C7KUGACXX_6_7956.sorted.filtered_peak_2770
chr10	6585006	6585987	982	28.98	12.10124	4.17195	9.25894	C7KUGACXX_6_7956.sorted.filtered_peak_2771
chr10	6600318	6600632	315	22.87	7.56128	3.35719	4.91424	C7KUGACXX_6_7956.sorted.filtered_peak_2772
chr10	6620690	6620978	289	28.68	3.83628	1.99720	1.51835	C7KUGACXX_6_7956.sorted.filtered_peak_2773
chr10	6621951	6622619	669	29.78	4.37155	2.09883	1.99165	C7KUGACXX_6_7956.sorted.filtered_peak_2774
chr10	6625362	6625769	408	35.12	7.29370	2.59366	4.67638	C7KUGACXX_6_7956.sorted.filtered_peak_2775
chr10	6633779	6634535	757	19.48	4.99638	2.68575	2.55476	C7KUGACXX_6_7956.sorted.filtered_peak_2776
chr10	6654373	6654631	259	18.93	4.83132	2.67535	2.38741	C7KUGACXX_6_7956.sorted.filtered_peak_2777
chr10	6685753	6686323	571	20.39	6.48736	3.16935	3.91497	C7KUGACXX_6_7956.sorted.filtered_peak_2778
chr10	6707863	6708172	310	22.33	8.38357	3.70278	5.68819	C7KUGACXX_6_7956.sorted.filtered_peak_2779
chr10	6962049	6962446	398	17.20	4.68928	2.73087	2.25938	C7KUGACXX_6_7956.sorted.filtered_peak_2780
chr10	6969471	6970282	812	28.14	9.16206	3.36507	6.46542	C7KUGACXX_6_7956.sorted.filtered_peak_2781
chr10	7000647	7000963	317	15.73	4.10958	2.58615	1.75627	C7KUGACXX_6_7956.sorted.filtered_peak_2782
chr10	7015956	7016489	534	15.86	4.40924	2.69855	2.03056	C7KUGACXX_6_7956.sorted.filtered_peak_2783
chr10	7072227	7072506	280	18.27	5.55313	2.99821	3.04171	C7KUGACXX_6_7956.sorted.filtered_peak_2784
chr10	7088111	7088877	767	23.65	7.91257	3.36637	5.27118	C7KUGACXX_6_7956.sorted.filtered_peak_2785
chr10	7234878	7235212	335	14.86	3.96672	2.58697	1.62119	C7KUGACXX_6_7956.sorted.filtered_peak_2786
chr10	7311174	7312064	891	34.76	12.72756	3.86238	9.84512	C7KUGACXX_6_7956.sorted.filtered_peak_2787
chr10	7452847	7453224	378	30.88	7.29928	2.77683	4.67620	C7KUGACXX_6_7956.sorted.filtered_peak_2788
chr10	7526173	7526885	713	27.20	8.12275	3.19909	5.45015	C7KUGACXX_6_7956.sorted.filtered_peak_2789
chr10	7729312	7729584	273	14.58	4.86228	3.00379	2.42785	C7KUGACXX_6_7956.sorted.filtered_peak_2790
chr10	7829660	7830642	983	32.95	11.70385	3.56786	8.92873	C7KUGACXX_6_7956.sorted.filtered_peak_2791
chr10	7860091	7860595	505	27.95	9.81711	3.63573	7.05889	C7KUGACXX_6_7956.sorted.filtered_peak_2792
chr10	8095376	8096747	1372	37.43	6.30601	2.32538	3.74867	C7KUGACXX_6_7956.sorted.filtered_peak_2793
chr10	8103645	8104129	485	27.06	4.73655	2.27550	2.30566	C7KUGACXX_6_7956.sorted.filtered_peak_2794
chr10	8130536	8130790	255	17.09	5.66080	3.13755	3.14501	C7KUGACXX_6_7956.sorted.filtered_peak_2795
chr10	8173271	8173898	628	25.22	7.44022	3.09431	4.83287	C7KUGACXX_6_7956.sorted.filtered_peak_2796
chr10	8175140	8175464	325	26.86	5.96284	2.61942	3.42160	C7KUGACXX_6_7956.sorted.filtered_peak_2797
chr10	8179212	8179947	736	27.25	8.16181	3.17398	5.50992	C7KUGACXX_6_7956.sorted.filtered_peak_2798
chr10	8201826	8202121	296	17.02	6.28037	3.41577	3.71106	C7KUGACXX_6_7956.sorted.filtered_peak_2799
chr10	8225020	8225637	618	22.23	7.23428	3.31405	4.59778	C7KUGACXX_6_7956.sorted.filtered_peak_2800
chr10	8287161	8287520	360	18.11	3.95546	2.39175	1.62232	C7KUGACXX_6_7956.sorted.filtered_peak_2801
chr10	8373608	8374788	1181	36.94	11.76653	3.45276	8.92924	C7KUGACXX_6_7956.sorted.filtered_peak_2802
chr10	8402186	8402777	592	24.80	7.94512	3.31119	5.28294	C7KUGACXX_6_7956.sorted.filtered_peak_2803
chr10	8408011	8408521	511	15.98	4.07738	2.55917	1.72208	C7KUGACXX_6_7956.sorted.filtered_peak_2804
chr10	8417134	8417383	250	13.72	3.69761	2.53875	1.41053	C7KUGACXX_6_7956.sorted.filtered_peak_2805
chr10	8444456	8444944	489	29.87	7.58785	2.91755	4.93024	C7KUGACXX_6_7956.sorted.filtered_peak_2806
chr10	8446697	8447016	320	29.76	7.41772	2.87172	4.78086	C7KUGACXX_6_7956.sorted.filtered_peak_2807
chr10	8458118	8458836	719	22.98	7.29065	3.26287	4.65244	C7KUGACXX_6_7956.sorted.filtered_peak_2808
chr10	8605484	8605807	324	14.92	4.44637	2.79008	2.05319	C7KUGACXX_6_7956.sorted.filtered_peak_2809
chr10	8642221	8642470	250	14.88	4.79818	2.95487	2.35931	C7KUGACXX_6_7956.sorted.filtered_peak_2810
chr10	9139465	9139753	289	12.99	3.79758	2.63608	1.49533	C7KUGACXX_6_7956.sorted.filtered_peak_2811
chr10	9344156	9344406	251	16.09	4.80184	2.86285	2.35398	C7KUGACXX_6_7956.sorted.filtered_peak_2812
chr10	11191503	11191895	393	25.86	6.16077	2.71143	3.61308	C7KUGACXX_6_7956.sorted.filtered_peak_2813
chr10	11205024	11205505	482	41.68	9.99961	2.91977	7.22164	C7KUGACXX_6_7956.sorted.filtered_peak_2814
chr10	11220658	11221131	474	46.84	11.58690	3.00615	8.74270	C7KUGACXX_6_7956.sorted.filtered_peak_2815
chr10	11222310	11222646	337	31.58	4.62026	2.11863	2.20191	C7KUGACXX_6_7956.sorted.filtered_peak_2816
chr10	11445128	11445465	338	22.27	8.62663	3.80457	5.91345	C7KUGACXX_6_7956.sorted.filtered_peak_2817
chr10	11581351	11581732	382	12.80	3.76832	2.63888	1.46874	C7KUGACXX_6_7956.sorted.filtered_peak_2818
chr10	11726867	11727307	441	20.13	5.95324	3.00982	3.40573	C7KUGACXX_6_7956.sorted.filtered_peak_2819
chr10	11752709	11753016	308	17.62	5.67690	3.10475	3.15022	C7KUGACXX_6_7956.sorted.filtered_peak_2820
chr10	11799792	11800475	684	14.54	4.37621	2.78964	1.98478	C7KUGACXX_6_7956.sorted.filtered_peak_2821
chr10	11905494	11905947	454	19.52	6.99337	3.45406	4.37611	C7KUGACXX_6_7956.sorted.filtered_peak_2822
chr10	12028632	12028993	362	16.29	5.96099	3.33403	3.42903	C7KUGACXX_6_7956.sorted.filtered_peak_2823
chr10	12084414	12085658	1245	50.75	18.99434	4.08367	15.85690	C7KUGACXX_6_7956.sorted.filtered_peak_2824
chr10	12110550	12111385	836	39.48	18.66652	4.88241	15.55578	C7KUGACXX_6_7956.sorted.filtered_peak_2825
chr10	12154748	12155017	270	13.29	4.21047	2.81321	1.83309	C7KUGACXX_6_7956.sorted.filtered_peak_2826
chr10	12164632	12164959	328	14.97	5.00261	3.02884	2.55475	C7KUGACXX_6_7956.sorted.filtered_peak_2827
chr10	12171154	12172140	987	30.42	11.85122	3.94894	9.01326	C7KUGACXX_6_7956.sorted.filtered_peak_2828
chr10	12223176	12223705	530	21.75	8.32389	3.71232	5.64250	C7KUGACXX_6_7956.sorted.filtered_peak_2829
chr10	12237573	12238518	946	38.16	15.03685	4.22796	12.04517	C7KUGACXX_6_7956.sorted.filtered_peak_2830
chr10	12256868	12257255	388	15.57	4.61518	2.81283	2.20032	C7KUGACXX_6_7956.sorted.filtered_peak_2831
chr10	12306258	12306723	466	22.94	8.57198	3.75737	5.84192	C7KUGACXX_6_7956.sorted.filtered_peak_2832
chr10	12390816	12392153	1338	29.55	6.62466	2.66100	4.04927	C7KUGACXX_6_7956.sorted.filtered_peak_2833
chr10	12392328	12392725	398	25.89	4.88182	2.35829	2.43398	C7KUGACXX_6_7956.sorted.filtered_peak_2834
chr10	12461350	12461689	340	17.48	6.28188	3.36527	3.71092	C7KUGACXX_6_7956.sorted.filtered_peak_2835
chr10	12490657	12491404	748	41.47	17.85337	4.74297	14.72358	C7KUGACXX_6_7956.sorted.filtered_peak_2836
chr10	12630229	12630652	424	17.69	5.21248	2.89808	2.74033	C7KUGACXX_6_7956.sorted.filtered_peak_2837
chr10	12636476	12636909	434	19.58	6.13510	3.11653	3.57605	C7KUGACXX_6_7956.sorted.filtered_peak_2838
chr10	12647555	12648228	674	14.72	4.10529	2.64918	1.75690	C7KUGACXX_6_7956.sorted.filtered_peak_2839
chr10	12686451	12686890	440	17.81	6.93137	3.59133	4.32571	C7KUGACXX_6_7956.sorted.filtered_peak_2840
chr10	12741221	12741597	377	18.62	5.83307	3.06724	3.30553	C7KUGACXX_6_7956.sorted.filtered_peak_2841
chr10	12988137	12988468	332	13.99	4.09179	2.70432	1.72737	C7KUGACXX_6_7956.sorted.filtered_peak_2842
chr10	13116842	13117098	257	17.33	6.75190	3.60881	4.13459	C7KUGACXX_6_7956.sorted.filtered_peak_2843
chr10	13141514	13142136	623	36.23	11.33789	3.53427	8.47166	C7KUGACXX_6_7956.sorted.filtered_peak_2844
chr10	13150030	13150411	382	15.81	5.38331	3.12273	2.89509	C7KUGACXX_6_7956.sorted.filtered_peak_2845
chr10	13158092	13158871	780	13.48	4.28085	2.82282	1.91756	C7KUGACXX_6_7956.sorted.filtered_peak_2846
chr10	13203055	13203757	703	30.61	12.66698	4.24109	9.77282	C7KUGACXX_6_7956.sorted.filtered_peak_2847
chr10	13341639	13342268	630	22.99	4.62268	2.39410	2.20590	C7KUGACXX_6_7956.sorted.filtered_peak_2848
chr10	13343898	13344648	751	47.31	19.13373	4.65126	15.93254	C7KUGACXX_6_7956.sorted.filtered_peak_2849
chr10	13389437	13390686	1250	27.50	6.36134	2.68282	3.80377	C7KUGACXX_6_7956.sorted.filtered_peak_2850
chr10	13628495	13629340	846	23.03	8.35589	3.59679	5.66772	C7KUGACXX_6_7956.sorted.filtered_peak_2851
chr10	13828943	13829498	556	29.39	11.20696	4.01118	8.35124	C7KUGACXX_6_7956.sorted.filtered_peak_2852
chr10	14051336	14051989	654	17.29	4.56787	2.66662	2.16704	C7KUGACXX_6_7956.sorted.filtered_peak_2853
chr10	14226995	14227576	582	25.52	9.14399	3.70388	6.38793	C7KUGACXX_6_7956.sorted.filtered_peak_2854
chr10	14606294	14606731	438	23.89	4.82550	2.41377	2.39070	C7KUGACXX_6_7956.sorted.filtered_peak_2855
chr10	14613906	14614511	606	22.04	5.32598	2.65601	2.84680	C7KUGACXX_6_7956.sorted.filtered_peak_2856
chr10	14625375	14625624	250	22.09	4.35695	2.35189	1.96393	C7KUGACXX_6_7956.sorted.filtered_peak_2857
chr10	14630080	14630821	742	21.96	3.88847	2.20532	1.56574	C7KUGACXX_6_7956.sorted.filtered_peak_2858
chr10	14646231	14646648	418	33.74	8.54869	2.95904	5.83785	C7KUGACXX_6_7956.sorted.filtered_peak_2859
chr10	14690178	14690748	571	32.46	11.63545	3.83614	8.77268	C7KUGACXX_6_7956.sorted.filtered_peak_2860
chr10	14701528	14702148	621	27.42	8.33664	3.29292	5.62485	C7KUGACXX_6_7956.sorted.filtered_peak_2861
chr10	14793187	14793545	359	12.50	3.76014	2.65812	1.44274	C7KUGACXX_6_7956.sorted.filtered_peak_2862
chr10	14879671	14880553	883	47.43	20.44263	4.73043	17.21543	C7KUGACXX_6_7956.sorted.filtered_peak_2863
chr10	14920331	14921010	680	41.53	15.49333	4.03450	12.48667	C7KUGACXX_6_7956.sorted.filtered_peak_2864
chr10	14995673	14996486	814	39.44	13.56784	3.86325	10.60904	C7KUGACXX_6_7956.sorted.filtered_peak_2865
chr10	15001066	15002212	1147	40.62	15.66533	4.20880	12.63571	C7KUGACXX_6_7956.sorted.filtered_peak_2866
chr10	15126670	15126945	276	15.78	4.36795	2.69279	1.98533	C7KUGACXX_6_7956.sorted.filtered_peak_2867
chr10	15130596	15131012	417	22.93	7.39601	3.31499	4.74459	C7KUGACXX_6_7956.sorted.filtered_peak_2868
chr10	15138693	15139883	1191	48.45	18.21679	4.13491	15.09221	C7KUGACXX_6_7956.sorted.filtered_peak_2869
chr10	15210285	15212020	1736	32.57	7.95178	2.84149	5.29455	C7KUGACXX_6_7956.sorted.filtered_peak_2870
chr10	15250859	15251278	420	27.70	10.21525	3.79625	7.43150	C7KUGACXX_6_7956.sorted.filtered_peak_2871
chr10	15251921	15252371	451	17.14	3.78824	2.37449	1.48546	C7KUGACXX_6_7956.sorted.filtered_peak_2872
chr10	15461133	15461564	432	12.90	3.98307	2.73499	1.63565	C7KUGACXX_6_7956.sorted.filtered_peak_2873
chr10	15873140	15873652	513	16.00	4.18319	2.59970	1.81738	C7KUGACXX_6_7956.sorted.filtered_peak_2874
chr10	15901774	15902722	949	23.47	8.04970	3.39748	5.40208	C7KUGACXX_6_7956.sorted.filtered_peak_2875
chr10	16478388	16479420	1033	32.64	9.79801	3.21439	7.07184	C7KUGACXX_6_7956.sorted.filtered_peak_2876
chr10	16512860	16513162	303	13.31	4.22625	2.81676	1.84941	C7KUGACXX_6_7956.sorted.filtered_peak_2877
chr10	16829521	16829815	295	22.69	7.83557	3.48844	5.16217	C7KUGACXX_6_7956.sorted.filtered_peak_2878
chr10	16858945	16859953	1009	57.43	24.65659	4.53915	21.29307	C7KUGACXX_6_7956.sorted.filtered_peak_2879
chr10	17009271	17009558	288	16.56	5.94552	3.30476	3.40826	C7KUGACXX_6_7956.sorted.filtered_peak_2880
chr10	17045061	17045526	466	32.17	12.37061	4.07652	9.47488	C7KUGACXX_6_7956.sorted.filtered_peak_2881
chr10	17065448	17066039	592	36.18	9.72871	3.07282	6.97785	C7KUGACXX_6_7956.sorted.filtered_peak_2882
chr10	17068800	17069199	400	34.92	6.79079	2.51143	4.18534	C7KUGACXX_6_7956.sorted.filtered_peak_2883
chr10	17071485	17071980	496	32.77	8.15067	2.90673	5.46857	C7KUGACXX_6_7956.sorted.filtered_peak_2884
chr10	17243188	17243916	729	32.80	10.35247	3.44843	7.56147	C7KUGACXX_6_7956.sorted.filtered_peak_2885
chr10	17248193	17248570	378	28.05	8.06141	3.12453	5.38955	C7KUGACXX_6_7956.sorted.filtered_peak_2886
chr10	17258251	17258623	373	14.86	3.81280	2.51713	1.50613	C7KUGACXX_6_7956.sorted.filtered_peak_2887
chr10	17269986	17271124	1139	35.69	5.95509	2.27925	3.44668	C7KUGACXX_6_7956.sorted.filtered_peak_2888
chr10	17271755	17272817	1063	42.11	8.50832	2.63442	5.79770	C7KUGACXX_6_7956.sorted.filtered_peak_2889
chr10	17299568	17300014	447	14.39	4.75253	2.96993	2.33014	C7KUGACXX_6_7956.sorted.filtered_peak_2890
chr10	17470626	17471055	430	19.71	4.51635	2.50980	2.11447	C7KUGACXX_6_7956.sorted.filtered_peak_2891
chr10	17486040	17486372	333	13.00	4.04157	2.75562	1.68594	C7KUGACXX_6_7956.sorted.filtered_peak_2892
chr10	17495193	17495796	604	17.72	4.75002	2.71526	2.32317	C7KUGACXX_6_7956.sorted.filtered_peak_2893
chr10	17496477	17496868	392	16.05	3.80853	2.44031	1.50591	C7KUGACXX_6_7956.sorted.filtered_peak_2894
chr10	17553342	17553606	265	16.55	4.09569	2.53011	1.74818	C7KUGACXX_6_7956.sorted.filtered_peak_2895
chr10	17649289	17649836	548	14.93	4.20359	2.68565	1.83005	C7KUGACXX_6_7956.sorted.filtered_peak_2896
chr10	17659145	17659878	734	17.19	5.21156	2.93882	2.73653	C7KUGACXX_6_7956.sorted.filtered_peak_2897
chr10	17685532	17686481	950	39.90	13.55268	3.70776	10.63540	C7KUGACXX_6_7956.sorted.filtered_peak_2898
chr10	18790129	18790378	250	12.27	3.48375	2.53879	1.23677	C7KUGACXX_6_7956.sorted.filtered_peak_2899
chr10	18940216	18941090	875	38.11	11.55209	3.34275	8.72703	C7KUGACXX_6_7956.sorted.filtered_peak_2900
chr10	18947776	18948803	1028	42.49	15.28122	3.92999	12.28071	C7KUGACXX_6_7956.sorted.filtered_peak_2901
chr10	19888860	19889109	250	12.28	3.63389	2.61320	1.33689	C7KUGACXX_6_7956.sorted.filtered_peak_2902
chr10	21389727	21390205	479	15.59	4.08537	2.58399	1.73899	C7KUGACXX_6_7956.sorted.filtered_peak_2903
chr10	21784705	21784994	290	18.18	4.55025	2.61554	2.13453	C7KUGACXX_6_7956.sorted.filtered_peak_2904
chr10	21814493	21814888	396	17.41	3.50902	2.25640	1.25513	C7KUGACXX_6_7956.sorted.filtered_peak_2905
chr10	21822482	21823926	1445	33.59	9.94498	3.21738	7.20553	C7KUGACXX_6_7956.sorted.filtered_peak_2906
chr10	21991543	21992049	507	15.42	5.21264	3.08116	2.74157	C7KUGACXX_6_7956.sorted.filtered_peak_2907
chr10	22029787	22030359	573	18.34	4.86854	2.72534	2.41995	C7KUGACXX_6_7956.sorted.filtered_peak_2908
chr10	22291803	22292961	1159	39.96	13.69464	3.72465	10.75474	C7KUGACXX_6_7956.sorted.filtered_peak_2909
chr10	22518009	22518835	827	32.07	10.10520	3.44596	7.32320	C7KUGACXX_6_7956.sorted.filtered_peak_2910
chr10	22519236	22519598	363	21.16	4.08220	2.30061	1.72383	C7KUGACXX_6_7956.sorted.filtered_peak_2911
chr10	22535582	22536250	669	29.46	8.89924	3.33268	6.14888	C7KUGACXX_6_7956.sorted.filtered_peak_2912
chr10	22540697	22542122	1426	26.87	6.83905	2.81438	4.26763	C7KUGACXX_6_7956.sorted.filtered_peak_2913
chr10	22605113	22605696	584	36.10	9.73940	3.15863	6.94819	C7KUGACXX_6_7956.sorted.filtered_peak_2914
chr10	22610219	22610682	464	29.57	4.89081	2.23564	2.44928	C7KUGACXX_6_7956.sorted.filtered_peak_2915
chr10	22614552	22614809	258	28.81	5.71939	2.48141	3.18812	C7KUGACXX_6_7956.sorted.filtered_peak_2916
chr10	22622111	22622478	368	22.34	5.14504	2.58867	2.67295	C7KUGACXX_6_7956.sorted.filtered_peak_2917
chr10	22628988	22630034	1047	32.07	7.46775	2.76913	4.82708	C7KUGACXX_6_7956.sorted.filtered_peak_2918
chr10	22656440	22656980	541	16.37	4.65490	2.76011	2.25235	C7KUGACXX_6_7956.sorted.filtered_peak_2919
chr10	22725551	22726860	1310	29.39	7.27689	2.80230	4.68214	C7KUGACXX_6_7956.sorted.filtered_peak_2920
chr10	22764930	22765300	371	17.54	5.28159	2.94106	2.80223	C7KUGACXX_6_7956.sorted.filtered_peak_2921
chr10	22781007	22781378	372	14.54	4.03982	2.63698	1.69622	C7KUGACXX_6_7956.sorted.filtered_peak_2922
chr10	22795035	22795376	342	19.02	6.90297	3.47623	4.29170	C7KUGACXX_6_7956.sorted.filtered_peak_2923
chr10	22886145	22886573	429	17.87	5.24120	2.90439	2.76069	C7KUGACXX_6_7956.sorted.filtered_peak_2924
chr10	22895256	22895510	255	23.38	7.04076	3.15968	4.41359	C7KUGACXX_6_7956.sorted.filtered_peak_2925
chr10	22900641	22901104	464	22.49	5.44286	2.67256	2.95273	C7KUGACXX_6_7956.sorted.filtered_peak_2926
chr10	22919322	22919932	611	29.15	7.61364	2.92083	4.98715	C7KUGACXX_6_7956.sorted.filtered_peak_2927
chr10	22935381	22935878	498	20.89	4.28193	2.37812	1.89865	C7KUGACXX_6_7956.sorted.filtered_peak_2928
chr10	22944573	22944822	250	21.04	4.90719	2.57636	2.46170	C7KUGACXX_6_7956.sorted.filtered_peak_2929
chr10	22955264	22956063	800	21.18	5.86911	2.87258	3.35883	C7KUGACXX_6_7956.sorted.filtered_peak_2930
chr10	22970779	22971879	1101	27.37	6.16840	2.64664	3.61757	C7KUGACXX_6_7956.sorted.filtered_peak_2931
chr10	22972075	22972536	462	23.49	4.43057	2.31234	2.04118	C7KUGACXX_6_7956.sorted.filtered_peak_2932
chr10	23003112	23003763	652	24.87	5.47706	2.55030	2.99771	C7KUGACXX_6_7956.sorted.filtered_peak_2933
chr10	23277804	23278090	287	20.30	6.04540	3.03647	3.49033	C7KUGACXX_6_7956.sorted.filtered_peak_2934
chr10	23357230	23357479	250	13.93	4.41532	2.85329	2.03179	C7KUGACXX_6_7956.sorted.filtered_peak_2935
chr10	23384612	23385027	416	20.93	5.40171	2.74456	2.91879	C7KUGACXX_6_7956.sorted.filtered_peak_2936
chr10	23447214	23447479	266	12.79	3.91967	2.71452	1.57838	C7KUGACXX_6_7956.sorted.filtered_peak_2937
chr10	23620848	23621211	364	15.90	4.99730	2.95820	2.54066	C7KUGACXX_6_7956.sorted.filtered_peak_2938
chr10	23651804	23652093	290	18.70	5.19160	2.82860	2.70897	C7KUGACXX_6_7956.sorted.filtered_peak_2939
chr10	23657773	23658126	354	21.41	7.37012	3.41801	4.72991	C7KUGACXX_6_7956.sorted.filtered_peak_2940
chr10	23701207	23701487	281	17.44	6.14000	3.31398	3.57741	C7KUGACXX_6_7956.sorted.filtered_peak_2941
chr10	23702716	23703036	321	14.88	4.52995	2.83576	2.11622	C7KUGACXX_6_7956.sorted.filtered_peak_2942
chr10	23727523	23728509	987	36.77	10.91169	3.24493	8.12847	C7KUGACXX_6_7956.sorted.filtered_peak_2943
chr10	23737515	23737876	362	12.74	3.88678	2.70226	1.55458	C7KUGACXX_6_7956.sorted.filtered_peak_2944
chr10	23803169	23803732	564	15.24	5.26315	3.12187	2.79076	C7KUGACXX_6_7956.sorted.filtered_peak_2945
chr10	24738150	24738586	437	12.55	3.78548	2.66800	1.46234	C7KUGACXX_6_7956.sorted.filtered_peak_2946
chr10	24755218	24755535	318	18.91	6.25411	3.20568	3.69872	C7KUGACXX_6_7956.sorted.filtered_peak_2947
chr10	24808879	24809174	296	13.60	3.68203	2.53908	1.40074	C7KUGACXX_6_7956.sorted.filtered_peak_2948
chr10	24892280	24892588	309	13.62	4.16223	2.76186	1.80418	C7KUGACXX_6_7956.sorted.filtered_peak_2949
chr10	24941797	24942102	306	12.87	3.96686	2.72930	1.62208	C7KUGACXX_6_7956.sorted.filtered_peak_2950
chr10	25012812	25014010	1199	33.98	9.76649	3.09742	7.05354	C7KUGACXX_6_7956.sorted.filtered_peak_2951
chr10	25176543	25176910	368	17.14	4.86232	2.79077	2.43127	C7KUGACXX_6_7956.sorted.filtered_peak_2952
chr10	25183376	25183625	250	17.06	4.91764	2.83181	2.46800	C7KUGACXX_6_7956.sorted.filtered_peak_2953
chr10	25209932	25210679	748	16.14	6.03693	3.37275	3.49635	C7KUGACXX_6_7956.sorted.filtered_peak_2954
chr10	25304929	25306177	1249	46.85	18.01016	4.29677	14.87569	C7KUGACXX_6_7956.sorted.filtered_peak_2955
chr10	25351343	25351741	399	23.33	7.68271	3.35813	5.02952	C7KUGACXX_6_7956.sorted.filtered_peak_2956
chr10	26624105	26624440	336	15.86	5.42185	3.15015	2.92127	C7KUGACXX_6_7956.sorted.filtered_peak_2957
chr10	26719598	26720104	507	17.56	5.97707	3.22344	3.43763	C7KUGACXX_6_7956.sorted.filtered_peak_2958
chr10	26727526	26727830	305	21.92	4.62490	2.43811	2.21503	C7KUGACXX_6_7956.sorted.filtered_peak_2959
chr10	26737614	26738041	428	26.66	9.05153	3.53980	6.31852	C7KUGACXX_6_7956.sorted.filtered_peak_2960
chr10	26763770	26764028	259	21.71	6.82619	3.21403	4.20989	C7KUGACXX_6_7956.sorted.filtered_peak_2961
chr10	26771023	26771393	371	28.04	8.47955	3.29057	5.76044	C7KUGACXX_6_7956.sorted.filtered_peak_2962
chr10	26775968	26777026	1059	25.49	7.83047	3.12513	5.23731	C7KUGACXX_6_7956.sorted.filtered_peak_2963
chr10	26986028	26986898	871	20.78	7.41970	3.48070	4.78613	C7KUGACXX_6_7956.sorted.filtered_peak_2964
chr10	27010490	27010807	318	22.48	7.81214	3.51699	5.12925	C7KUGACXX_6_7956.sorted.filtered_peak_2965
chr10	27149078	27150368	1291	52.03	18.68867	3.86668	15.56514	C7KUGACXX_6_7956.sorted.filtered_peak_2966
chr10	27312517	27312785	269	15.66	5.66190	3.27879	3.13594	C7KUGACXX_6_7956.sorted.filtered_peak_2967
chr10	27389021	27389896	876	44.42	19.60629	4.83707	16.41699	C7KUGACXX_6_7956.sorted.filtered_peak_2968
chr10	27443017	27444873	1857	42.14	12.74412	3.37653	9.86007	C7KUGACXX_6_7956.sorted.filtered_peak_2969
chr10	27514225	27514777	553	13.60	3.52466	2.46661	1.26544	C7KUGACXX_6_7956.sorted.filtered_peak_2970
chr10	27529440	27529899	460	31.16	5.49547	2.33472	2.99504	C7KUGACXX_6_7956.sorted.filtered_peak_2971
chr10	27530676	27531442	767	44.84	12.52453	3.30664	9.61229	C7KUGACXX_6_7956.sorted.filtered_peak_2972
chr10	27531929	27532315	387	28.15	4.20482	2.10623	1.82985	C7KUGACXX_6_7956.sorted.filtered_peak_2973
chr10	27541154	27541835	682	14.72	5.03105	3.07334	2.56950	C7KUGACXX_6_7956.sorted.filtered_peak_2974
chr10	27546378	27546798	421	13.57	4.35072	2.85074	1.97032	C7KUGACXX_6_7956.sorted.filtered_peak_2975
chr10	27792698	27793579	882	47.86	21.91544	4.94699	18.63750	C7KUGACXX_6_7956.sorted.filtered_peak_2976
chr10	27857428	27857946	519	14.96	5.20414	3.14056	2.71587	C7KUGACXX_6_7956.sorted.filtered_peak_2977
chr10	27945393	27945801	409	16.02	4.24831	2.61691	1.88628	C7KUGACXX_6_7956.sorted.filtered_peak_2978
chr10	28031284	28031636	353	21.60	6.63921	3.14673	4.04393	C7KUGACXX_6_7956.sorted.filtered_peak_2979
chr10	28591509	28592339	831	32.88	10.95158	3.58267	8.13250	C7KUGACXX_6_7956.sorted.filtered_peak_2980
chr10	28622434	28622696	263	19.17	5.09493	2.74766	2.63488	C7KUGACXX_6_7956.sorted.filtered_peak_2981
chr10	28623230	28624316	1087	22.34	6.80459	3.11099	4.22037	C7KUGACXX_6_7956.sorted.filtered_peak_2982
chr10	28656865	28657395	531	12.69	3.86529	2.69378	1.53488	C7KUGACXX_6_7956.sorted.filtered_peak_2983
chr10	28670736	28671154	419	16.18	5.56406	3.17711	3.05221	C7KUGACXX_6_7956.sorted.filtered_peak_2984
chr10	28821213	28822379	1167	59.29	21.52115	4.06849	18.27798	C7KUGACXX_6_7956.sorted.filtered_peak_2985
chr10	28822560	28822911	352	28.60	3.95095	2.02841	1.61619	C7KUGACXX_6_7956.sorted.filtered_peak_2986
chr10	28952778	28953094	317	17.28	5.89990	3.22292	3.36170	C7KUGACXX_6_7956.sorted.filtered_peak_2987
chr10	28966036	28966556	521	28.64	10.59079	3.86981	7.77131	C7KUGACXX_6_7956.sorted.filtered_peak_2988
chr10	29698225	29698773	549	16.53	5.54276	3.14765	3.02378	C7KUGACXX_6_7956.sorted.filtered_peak_2989
chr10	29879437	29880138	702	14.09	4.70005	2.97073	2.27315	C7KUGACXX_6_7956.sorted.filtered_peak_2990
chr10	29925237	29925534	298	15.73	5.20468	3.07036	2.71636	C7KUGACXX_6_7956.sorted.filtered_peak_2991
chr10	29947862	29948545	684	27.96	8.97049	3.39261	6.24883	C7KUGACXX_6_7956.sorted.filtered_peak_2992
chr10	29970629	29971138	510	20.92	7.42227	3.47196	4.79246	C7KUGACXX_6_7956.sorted.filtered_peak_2993
chr10	30024395	30024973	579	19.66	4.77477	2.60420	2.34457	C7KUGACXX_6_7956.sorted.filtered_peak_2994
chr10	30101074	30101338	265	14.01	4.49500	2.89121	2.09148	C7KUGACXX_6_7956.sorted.filtered_peak_2995
chr10	30287304	30287591	288	18.49	5.25943	2.86899	2.77158	C7KUGACXX_6_7956.sorted.filtered_peak_2996
chr10	30315837	30317030	1194	30.50	9.89086	3.39781	7.16402	C7KUGACXX_6_7956.sorted.filtered_peak_2997
chr10	30637643	30638465	823	26.95	8.65692	3.37848	5.95433	C7KUGACXX_6_7956.sorted.filtered_peak_2998
chr10	30681426	30681729	304	17.12	6.24162	3.37667	3.68192	C7KUGACXX_6_7956.sorted.filtered_peak_2999
chr10	30703030	30703294	265	16.61	4.88759	2.85174	2.44457	C7KUGACXX_6_7956.sorted.filtered_peak_3000
chr10	30707554	30707862	309	23.61	7.35927	3.25037	4.71478	C7KUGACXX_6_7956.sorted.filtered_peak_3001
chr10	30722351	30723543	1193	41.73	9.18006	2.74345	6.45908	C7KUGACXX_6_7956.sorted.filtered_peak_3002
chr10	30736000	30736344	345	17.55	5.36414	2.98246	2.86691	C7KUGACXX_6_7956.sorted.filtered_peak_3003
chr10	30791171	30791705	535	22.84	6.39108	2.96531	3.82149	C7KUGACXX_6_7956.sorted.filtered_peak_3004
chr10	30799487	30800266	780	18.95	6.42528	3.26016	3.85891	C7KUGACXX_6_7956.sorted.filtered_peak_3005
chr10	30818298	30818934	637	39.24	15.15477	4.24648	12.12974	C7KUGACXX_6_7956.sorted.filtered_peak_3006
chr10	30831654	30831903	250	13.01	3.98047	2.72576	1.64429	C7KUGACXX_6_7956.sorted.filtered_peak_3007
chr10	30870788	30871092	305	15.31	4.81159	2.92392	2.36932	C7KUGACXX_6_7956.sorted.filtered_peak_3008
chr10	30928945	30929203	259	15.86	5.70073	3.27400	3.17864	C7KUGACXX_6_7956.sorted.filtered_peak_3009
chr10	30959851	30960313	463	14.70	5.04718	3.08946	2.57573	C7KUGACXX_6_7956.sorted.filtered_peak_3010
chr10	30971290	30971732	443	33.92	13.80288	4.34345	10.83931	C7KUGACXX_6_7956.sorted.filtered_peak_3011
chr10	30976642	30976925	284	20.16	6.91085	3.38103	4.29061	C7KUGACXX_6_7956.sorted.filtered_peak_3012
chr10	30985011	30985364	354	13.87	3.89642	2.61784	1.58268	C7KUGACXX_6_7956.sorted.filtered_peak_3013
chr10	30990384	30990736	353	38.12	16.13590	4.65674	13.06346	C7KUGACXX_6_7956.sorted.filtered_peak_3014
chr10	31025740	31026061	322	20.57	6.63112	3.20153	4.05162	C7KUGACXX_6_7956.sorted.filtered_peak_3015
chr10	31036560	31036965	406	30.61	9.23311	3.31452	6.48344	C7KUGACXX_6_7956.sorted.filtered_peak_3016
chr10	31048233	31048728	496	18.52	5.76443	3.05319	3.24426	C7KUGACXX_6_7956.sorted.filtered_peak_3017
chr10	31072827	31073607	781	25.93	6.39193	2.75238	3.84177	C7KUGACXX_6_7956.sorted.filtered_peak_3018
chr10	31274832	31275141	310	13.63	3.46662	2.43974	1.21074	C7KUGACXX_6_7956.sorted.filtered_peak_3019
chr10	31287605	31288536	932	19.88	5.68469	2.91988	3.17066	C7KUGACXX_6_7956.sorted.filtered_peak_3020
chr10	31320270	31321514	1245	56.96	20.93003	4.28304	17.67299	C7KUGACXX_6_7956.sorted.filtered_peak_3021
chr10	31390008	31390385	378	26.93	9.63025	3.71206	6.86522	C7KUGACXX_6_7956.sorted.filtered_peak_3022
chr10	31422450	31423006	557	21.66	3.90412	2.21499	1.58979	C7KUGACXX_6_7956.sorted.filtered_peak_3023
chr10	31423545	31423970	426	31.03	8.53272	3.10157	5.82118	C7KUGACXX_6_7956.sorted.filtered_peak_3024
chr10	31426061	31426325	265	23.13	4.46567	2.34359	2.05913	C7KUGACXX_6_7956.sorted.filtered_peak_3025
chr10	31607208	31608606	1399	36.66	7.87331	2.67129	5.21153	C7KUGACXX_6_7956.sorted.filtered_peak_3026
chr10	31642506	31642826	321	14.53	3.58718	2.43798	1.31934	C7KUGACXX_6_7956.sorted.filtered_peak_3027
chr10	32034594	32034972	379	20.30	6.96523	3.35610	4.36323	C7KUGACXX_6_7956.sorted.filtered_peak_3028
chr10	32048019	32048335	317	23.53	4.81677	2.43258	2.37751	C7KUGACXX_6_7956.sorted.filtered_peak_3029
chr10	32048746	32049612	867	40.68	16.22702	4.20953	13.21091	C7KUGACXX_6_7956.sorted.filtered_peak_3030
chr10	32097421	32098136	716	16.94	4.79771	2.79366	2.35630	C7KUGACXX_6_7956.sorted.filtered_peak_3031
chr10	32217645	32217898	254	22.07	4.37921	2.34956	2.00082	C7KUGACXX_6_7956.sorted.filtered_peak_3032
chr10	32219202	32219477	276	20.00	3.75388	2.23515	1.45154	C7KUGACXX_6_7956.sorted.filtered_peak_3033
chr10	32344570	32345582	1013	36.65	10.40838	3.23766	7.61433	C7KUGACXX_6_7956.sorted.filtered_peak_3034
chr10	32428309	32428653	345	13.22	4.16091	2.79824	1.78624	C7KUGACXX_6_7956.sorted.filtered_peak_3035
chr10	32439624	32440058	435	21.77	7.63331	3.48973	4.97229	C7KUGACXX_6_7956.sorted.filtered_peak_3036
chr10	32533304	32533817	514	21.32	7.99534	3.64864	5.32519	C7KUGACXX_6_7956.sorted.filtered_peak_3037
chr10	32542321	32542570	250	12.90	3.92392	2.70685	1.59933	C7KUGACXX_6_7956.sorted.filtered_peak_3038
chr10	32621160	32621623	464	24.11	7.19266	3.14952	4.56351	C7KUGACXX_6_7956.sorted.filtered_peak_3039
chr10	32635182	32636298	1117	50.90	16.73643	3.88034	13.62881	C7KUGACXX_6_7956.sorted.filtered_peak_3040
chr10	32646063	32646645	583	18.99	5.89841	3.04549	3.38041	C7KUGACXX_6_7956.sorted.filtered_peak_3041
chr10	32667543	32668768	1226	23.31	4.86247	2.43636	2.44147	C7KUGACXX_6_7956.sorted.filtered_peak_3042
chr10	32734742	32735837	1096	31.14	11.52380	3.76168	8.71177	C7KUGACXX_6_7956.sorted.filtered_peak_3043
chr10	32748343	32748723	381	13.39	4.21826	2.81112	1.84862	C7KUGACXX_6_7956.sorted.filtered_peak_3044
chr10	33246844	33247357	514	27.56	5.68376	2.49675	3.18295	C7KUGACXX_6_7956.sorted.filtered_peak_3045
chr10	33269438	33269779	342	19.86	6.48042	3.21501	3.90760	C7KUGACXX_6_7956.sorted.filtered_peak_3046
chr10	33297710	33298132	423	18.34	6.54989	3.39404	3.96236	C7KUGACXX_6_7956.sorted.filtered_peak_3047
chr10	33398771	33399110	340	15.96	3.84844	2.46403	1.53801	C7KUGACXX_6_7956.sorted.filtered_peak_3048
chr10	33423080	33423433	354	15.68	4.67490	2.81652	2.27184	C7KUGACXX_6_7956.sorted.filtered_peak_3049
chr10	33428136	33428457	322	17.76	5.40883	2.97829	2.91025	C7KUGACXX_6_7956.sorted.filtered_peak_3050
chr10	33444644	33444943	300	15.57	3.90191	2.51152	1.56854	C7KUGACXX_6_7956.sorted.filtered_peak_3051
chr10	33500034	33500343	310	17.92	6.31181	3.31466	3.75655	C7KUGACXX_6_7956.sorted.filtered_peak_3052
chr10	33537563	33538060	498	18.20	5.50786	2.97885	3.01036	C7KUGACXX_6_7956.sorted.filtered_peak_3053
chr10	33619478	33619763	286	18.85	4.72332	2.62398	2.31445	C7KUGACXX_6_7956.sorted.filtered_peak_3054
chr10	33654841	33655177	337	15.68	4.14442	2.60068	1.79367	C7KUGACXX_6_7956.sorted.filtered_peak_3055
chr10	34410746	34411080	335	17.55	5.13886	2.89201	2.65986	C7KUGACXX_6_7956.sorted.filtered_peak_3056
chr10	34569994	34570243	250	15.61	4.24677	2.65847	1.86952	C7KUGACXX_6_7956.sorted.filtered_peak_3057
chr10	34944693	34944942	250	13.22	4.05222	2.74090	1.71420	C7KUGACXX_6_7956.sorted.filtered_peak_3058
chr10	35283538	35283942	405	17.49	5.75837	3.13462	3.23538	C7KUGACXX_6_7956.sorted.filtered_peak_3059
chr10	35308636	35308885	250	16.53	5.51160	3.13042	3.00055	C7KUGACXX_6_7956.sorted.filtered_peak_3060
chr10	35310496	35310771	276	22.13	8.56154	3.83940	5.83275	C7KUGACXX_6_7956.sorted.filtered_peak_3061
chr10	35379049	35379807	759	31.69	13.43645	4.44344	10.49380	C7KUGACXX_6_7956.sorted.filtered_peak_3062
chr10	35415302	35416494	1193	61.06	21.05346	3.99340	17.81366	C7KUGACXX_6_7956.sorted.filtered_peak_3063
chr10	35421183	35421517	335	22.59	4.46395	2.35672	2.07087	C7KUGACXX_6_7956.sorted.filtered_peak_3064
chr10	35438339	35438750	412	22.66	8.96577	3.91983	6.22054	C7KUGACXX_6_7956.sorted.filtered_peak_3065
chr10	35483908	35484215	308	30.37	6.63817	2.64020	4.05224	C7KUGACXX_6_7956.sorted.filtered_peak_3066
chr10	35484439	35485235	797	50.70	19.68858	4.33029	16.50390	C7KUGACXX_6_7956.sorted.filtered_peak_3067
chr10	35497626	35497909	284	20.31	6.85392	3.32952	4.24488	C7KUGACXX_6_7956.sorted.filtered_peak_3068
chr10	35507415	35507754	340	27.98	6.92438	2.82771	4.31877	C7KUGACXX_6_7956.sorted.filtered_peak_3069
chr10	35508363	35508629	267	27.09	6.76460	2.84746	4.15390	C7KUGACXX_6_7956.sorted.filtered_peak_3070
chr10	35625138	35625818	681	30.79	9.17143	3.29167	6.42731	C7KUGACXX_6_7956.sorted.filtered_peak_3071
chr10	35930962	35931216	255	19.54	4.77591	2.62081	2.33306	C7KUGACXX_6_7956.sorted.filtered_peak_3072
chr10	38146223	38147372	1150	37.01	13.36104	3.83262	10.45684	C7KUGACXX_6_7956.sorted.filtered_peak_3073
chr10	38264998	38266044	1047	41.53	15.94916	4.09393	12.93549	C7KUGACXX_6_7956.sorted.filtered_peak_3074
chr10	38299291	38300195	905	56.88	28.02268	5.74353	24.48461	C7KUGACXX_6_7956.sorted.filtered_peak_3075
chr10	38382784	38383773	990	25.10	9.58827	3.83160	6.83125	C7KUGACXX_6_7956.sorted.filtered_peak_3076
chr10	38691590	38692259	670	29.64	18.07644	6.03152	14.96914	C7KUGACXX_6_7956.sorted.filtered_peak_3077
chr10	38815788	38818711	2924	28.76	7.06023	2.82407	4.44441	C7KUGACXX_6_7956.sorted.filtered_peak_3078
chr10	42355103	42355384	282	16.38	5.56145	3.13997	3.06413	C7KUGACXX_6_7956.sorted.filtered_peak_3079
chr10	42355794	42356231	438	19.27	7.07527	3.48204	4.47049	C7KUGACXX_6_7956.sorted.filtered_peak_3080
chr10	42364623	42365001	379	23.98	12.00592	4.91757	9.13093	C7KUGACXX_6_7956.sorted.filtered_peak_3081
chr10	42384956	42385291	336	47.38	24.35904	5.79905	20.98536	C7KUGACXX_6_7956.sorted.filtered_peak_3082
chr10	42390847	42391141	295	30.76	17.09947	5.93848	13.98671	C7KUGACXX_6_7956.sorted.filtered_peak_3083
chr10	42396756	42397009	254	29.68	10.14809	3.71632	7.32186	C7KUGACXX_6_7956.sorted.filtered_peak_3084
chr10	42398573	42398853	281	31.78	11.29149	3.82721	8.44040	C7KUGACXX_6_7956.sorted.filtered_peak_3085
chr10	42529288	42529888	601	24.51	9.24489	3.75866	6.51477	C7KUGACXX_6_7956.sorted.filtered_peak_3086
chr10	42531793	42532055	263	28.78	11.93061	4.38750	9.01877	C7KUGACXX_6_7956.sorted.filtered_peak_3087
chr10	43047725	43048595	871	32.98	12.87934	4.05878	9.97911	C7KUGACXX_6_7956.sorted.filtered_peak_3088
chr10	43133408	43134422	1015	41.91	17.04734	4.46739	13.95209	C7KUGACXX_6_7956.sorted.filtered_peak_3089
chr10	43277812	43278864	1053	25.23	9.21626	3.63403	6.49919	C7KUGACXX_6_7956.sorted.filtered_peak_3090
chr10	43600924	43601328	405	26.54	8.44108	3.37485	5.73178	C7KUGACXX_6_7956.sorted.filtered_peak_3091
chr10	43616367	43616708	342	22.07	6.18609	2.94506	3.63212	C7KUGACXX_6_7956.sorted.filtered_peak_3092
chr10	43624729	43625097	369	29.54	9.41402	3.44766	6.65221	C7KUGACXX_6_7956.sorted.filtered_peak_3093
chr10	43633640	43634105	466	41.23	13.28412	3.64157	10.34496	C7KUGACXX_6_7956.sorted.filtered_peak_3094
chr10	43634284	43634606	323	33.91	8.73102	3.00298	6.01212	C7KUGACXX_6_7956.sorted.filtered_peak_3095
chr10	43782745	43783126	382	20.82	6.49058	3.14343	3.91872	C7KUGACXX_6_7956.sorted.filtered_peak_3096
chr10	43800002	43800491	490	20.03	6.66369	3.24739	4.09473	C7KUGACXX_6_7956.sorted.filtered_peak_3097
chr10	43818234	43818514	281	20.95	8.24147	3.83544	5.53304	C7KUGACXX_6_7956.sorted.filtered_peak_3098
chr10	43827565	43827868	304	13.17	3.79761	2.62675	1.48320	C7KUGACXX_6_7956.sorted.filtered_peak_3099
chr10	43843582	43844249	668	14.23	4.52157	2.87260	2.12578	C7KUGACXX_6_7956.sorted.filtered_peak_3100
chr10	43857136	43858253	1118	30.17	10.90382	3.64729	8.12346	C7KUGACXX_6_7956.sorted.filtered_peak_3101
chr10	43891635	43892945	1311	25.21	5.20525	2.46564	2.74096	C7KUGACXX_6_7956.sorted.filtered_peak_3102
chr10	43903136	43903539	404	34.14	4.59503	2.04895	2.19238	C7KUGACXX_6_7956.sorted.filtered_peak_3103
chr10	43904037	43905146	1110	55.42	16.26730	3.37203	13.26025	C7KUGACXX_6_7956.sorted.filtered_peak_3104
chr10	43915703	43916803	1101	23.99	8.32302	3.53936	5.62509	C7KUGACXX_6_7956.sorted.filtered_peak_3105
chr10	43931807	43932868	1062	33.83	16.44859	5.02160	13.40651	C7KUGACXX_6_7956.sorted.filtered_peak_3106
chr10	43950765	43951549	785	47.56	18.51593	4.30923	15.37637	C7KUGACXX_6_7956.sorted.filtered_peak_3107
chr10	43957404	43957677	274	12.77	3.91330	2.71098	1.57569	C7KUGACXX_6_7956.sorted.filtered_peak_3108
chr10	44069794	44070104	311	19.36	5.41099	2.86426	2.90966	C7KUGACXX_6_7956.sorted.filtered_peak_3109
chr10	44101729	44102039	311	16.64	5.80078	3.22243	3.28129	C7KUGACXX_6_7956.sorted.filtered_peak_3110
chr10	44143861	44144557	697	21.35	7.05008	3.23756	4.47514	C7KUGACXX_6_7956.sorted.filtered_peak_3111
chr10	44185256	44186003	748	18.71	5.07935	2.77214	2.62233	C7KUGACXX_6_7956.sorted.filtered_peak_3112
chr10	44311630	44312156	527	24.35	8.88584	3.71218	6.14834	C7KUGACXX_6_7956.sorted.filtered_peak_3113
chr10	44806310	44806939	630	17.87	4.83046	2.72379	2.40850	C7KUGACXX_6_7956.sorted.filtered_peak_3114
chr10	45360141	45360572	432	14.72	4.23354	2.71038	1.86650	C7KUGACXX_6_7956.sorted.filtered_peak_3115
chr10	45454704	45455331	628	30.18	10.77033	3.74984	7.95786	C7KUGACXX_6_7956.sorted.filtered_peak_3116
chr10	45496237	45497121	885	19.95	5.64446	2.91567	3.11792	C7KUGACXX_6_7956.sorted.filtered_peak_3117
chr10	45503812	45504393	582	15.17	5.34874	3.18181	2.85162	C7KUGACXX_6_7956.sorted.filtered_peak_3118
chr10	45916619	45916901	283	22.36	5.07595	2.56471	2.61179	C7KUGACXX_6_7956.sorted.filtered_peak_3119
chr10	45965739	45966297	559	16.42	4.09283	2.53844	1.74056	C7KUGACXX_6_7956.sorted.filtered_peak_3120
chr10	46076231	46076907	677	18.57	5.00426	2.75900	2.54534	C7KUGACXX_6_7956.sorted.filtered_peak_3121
chr10	46089813	46090549	737	23.76	7.28646	3.17131	4.66433	C7KUGACXX_6_7956.sorted.filtered_peak_3122
chr10	46167620	46168770	1151	31.63	14.34844	4.61426	11.40345	C7KUGACXX_6_7956.sorted.filtered_peak_3123
chr10	46983706	46983974	269	23.46	4.82446	2.44257	2.37701	C7KUGACXX_6_7956.sorted.filtered_peak_3124
chr10	47148709	47149036	328	16.06	4.94445	2.92005	2.49385	C7KUGACXX_6_7956.sorted.filtered_peak_3125
chr10	47639963	47640244	282	16.28	5.48740	3.14382	2.97384	C7KUGACXX_6_7956.sorted.filtered_peak_3126
chr10	47641138	47641559	422	12.34	3.57122	2.57682	1.30964	C7KUGACXX_6_7956.sorted.filtered_peak_3127
chr10	47655779	47656278	500	19.16	6.13268	3.15229	3.57648	C7KUGACXX_6_7956.sorted.filtered_peak_3128
chr10	48354579	48355205	627	23.84	8.94507	3.78555	6.20444	C7KUGACXX_6_7956.sorted.filtered_peak_3129
chr10	48659858	48660152	295	13.45	3.56165	2.49489	1.29769	C7KUGACXX_6_7956.sorted.filtered_peak_3130
chr10	48662270	48662644	375	12.43	3.71656	2.64267	1.40578	C7KUGACXX_6_7956.sorted.filtered_peak_3131
chr10	49514334	49515196	863	38.38	11.58575	3.33703	8.75752	C7KUGACXX_6_7956.sorted.filtered_peak_3132
chr10	49864285	49864705	421	20.68	5.41823	2.77730	2.92043	C7KUGACXX_6_7956.sorted.filtered_peak_3133
chr10	49990528	49990925	398	12.29	3.62195	2.60663	1.33577	C7KUGACXX_6_7956.sorted.filtered_peak_3134
chr10	50284926	50285480	555	29.12	7.72125	2.99990	5.05283	C7KUGACXX_6_7956.sorted.filtered_peak_3135
chr10	50288125	50288497	373	23.19	4.80540	2.44174	2.37207	C7KUGACXX_6_7956.sorted.filtered_peak_3136
chr10	50385435	50385928	494	35.72	11.31939	3.55402	8.45581	C7KUGACXX_6_7956.sorted.filtered_peak_3137
chr10	50391699	50392054	356	27.63	6.17061	2.62369	3.62862	C7KUGACXX_6_7956.sorted.filtered_peak_3138
chr10	50518085	50518345	261	17.52	4.99445	2.84009	2.52319	C7KUGACXX_6_7956.sorted.filtered_peak_3139
chr10	50605971	50606338	368	13.63	4.15418	2.76101	1.79072	C7KUGACXX_6_7956.sorted.filtered_peak_3140
chr10	50716448	50716895	448	18.82	6.02291	3.12791	3.48481	C7KUGACXX_6_7956.sorted.filtered_peak_3141
chr10	50746706	50747696	991	39.91	15.17195	4.09272	12.16506	C7KUGACXX_6_7956.sorted.filtered_peak_3142
chr10	51488462	51489331	870	13.59	4.40554	2.87103	2.01461	C7KUGACXX_6_7956.sorted.filtered_peak_3143
chr10	51564930	51565481	552	34.60	13.75781	4.17333	10.82494	C7KUGACXX_6_7956.sorted.filtered_peak_3144
chr10	51566935	51567184	250	19.64	3.66230	2.21792	1.37987	C7KUGACXX_6_7956.sorted.filtered_peak_3145
chr10	51572192	51572675	484	24.25	7.46339	3.25224	4.79942	C7KUGACXX_6_7956.sorted.filtered_peak_3146
chr10	52085212	52085562	351	14.18	3.56200	2.44981	1.28545	C7KUGACXX_6_7956.sorted.filtered_peak_3147
chr10	52156914	52157358	445	19.01	5.61946	2.95833	3.11387	C7KUGACXX_6_7956.sorted.filtered_peak_3148
chr10	52268090	52268403	314	18.58	4.56953	2.59490	2.15841	C7KUGACXX_6_7956.sorted.filtered_peak_3149
chr10	52271568	52271850	283	23.17	6.31615	2.92808	3.74588	C7KUGACXX_6_7956.sorted.filtered_peak_3150
chr10	52383550	52385244	1695	38.82	8.20895	2.63007	5.54305	C7KUGACXX_6_7956.sorted.filtered_peak_3151
chr10	52396360	52397042	683	21.76	5.97749	2.89240	3.43809	C7KUGACXX_6_7956.sorted.filtered_peak_3152
chr10	52499535	52500046	512	17.59	6.93205	3.66005	4.30143	C7KUGACXX_6_7956.sorted.filtered_peak_3153
chr10	53459019	53460028	1010	43.89	15.45422	3.89450	12.44768	C7KUGACXX_6_7956.sorted.filtered_peak_3154
chr10	53639075	53639324	250	14.23	3.45638	2.39866	1.21421	C7KUGACXX_6_7956.sorted.filtered_peak_3155
chr10	58120882	58121626	745	37.14	12.13342	3.53494	9.28236	C7KUGACXX_6_7956.sorted.filtered_peak_3156
chr10	60027533	60029247	1715	43.20	10.66248	2.98033	7.84923	C7KUGACXX_6_7956.sorted.filtered_peak_3157
chr10	60042443	60042773	331	17.96	5.44226	2.96334	2.95385	C7KUGACXX_6_7956.sorted.filtered_peak_3158
chr10	60094579	60094828	250	19.16	5.73633	2.99863	3.21092	C7KUGACXX_6_7956.sorted.filtered_peak_3159
chr10	60144735	60145440	706	32.66	10.72749	3.56656	7.91027	C7KUGACXX_6_7956.sorted.filtered_peak_3160
chr10	60290873	60291122	250	13.31	4.21751	2.81625	1.83841	C7KUGACXX_6_7956.sorted.filtered_peak_3161
chr10	61385643	61386194	552	15.40	3.64653	2.41346	1.36342	C7KUGACXX_6_7956.sorted.filtered_peak_3162
chr10	61639178	61639517	340	26.67	7.04033	2.91769	4.43296	C7KUGACXX_6_7956.sorted.filtered_peak_3163
chr10	61640718	61641110	393	23.56	4.82470	2.43332	2.38472	C7KUGACXX_6_7956.sorted.filtered_peak_3164
chr10	61646882	61647185	304	18.22	4.27562	2.50392	1.90096	C7KUGACXX_6_7956.sorted.filtered_peak_3165
chr10	61666147	61666928	782	37.49	10.48694	3.25392	7.66300	C7KUGACXX_6_7956.sorted.filtered_peak_3166
chr10	61996693	61997006	314	15.78	4.40188	2.70525	2.01381	C7KUGACXX_6_7956.sorted.filtered_peak_3167
chr10	62537856	62538427	572	43.01	16.94258	4.34009	13.85906	C7KUGACXX_6_7956.sorted.filtered_peak_3168
chr10	62702559	62703136	578	17.01	3.61096	2.31432	1.32553	C7KUGACXX_6_7956.sorted.filtered_peak_3169
chr10	63662866	63663540	675	34.34	5.11563	2.16020	2.65050	C7KUGACXX_6_7956.sorted.filtered_peak_3170
chr10	63702724	63703787	1064	23.15	5.22197	2.56759	2.75010	C7KUGACXX_6_7956.sorted.filtered_peak_3171
chr10	63747667	63747992	326	20.36	4.41268	2.44122	2.02341	C7KUGACXX_6_7956.sorted.filtered_peak_3172
chr10	63752442	63753435	994	32.41	9.52910	3.24387	6.78777	C7KUGACXX_6_7956.sorted.filtered_peak_3173
chr10	63778854	63779103	250	15.92	3.99834	2.53097	1.65017	C7KUGACXX_6_7956.sorted.filtered_peak_3174
chr10	63798526	63798779	254	21.40	5.83694	2.89492	3.28814	C7KUGACXX_6_7956.sorted.filtered_peak_3175
chr10	63810790	63811172	383	33.24	4.95979	2.14785	2.51861	C7KUGACXX_6_7956.sorted.filtered_peak_3176
chr10	63842439	63842773	335	19.96	5.26522	2.76569	2.78701	C7KUGACXX_6_7956.sorted.filtered_peak_3177
chr10	63880724	63881244	521	20.10	7.45008	3.60539	4.79107	C7KUGACXX_6_7956.sorted.filtered_peak_3178
chr10	63943157	63944257	1101	29.51	8.53076	3.09150	5.86636	C7KUGACXX_6_7956.sorted.filtered_peak_3179
chr10	63959422	63959722	301	16.26	5.65660	3.19339	3.15226	C7KUGACXX_6_7956.sorted.filtered_peak_3180
chr10	64004816	64005103	288	19.00	5.39527	2.88792	2.89152	C7KUGACXX_6_7956.sorted.filtered_peak_3181
chr10	64028455	64028765	311	15.86	3.61291	2.37220	1.33658	C7KUGACXX_6_7956.sorted.filtered_peak_3182
chr10	64143834	64144238	405	25.37	7.95889	3.29328	5.28603	C7KUGACXX_6_7956.sorted.filtered_peak_3183
chr10	64192915	64193232	318	16.49	4.94781	2.88491	2.49410	C7KUGACXX_6_7956.sorted.filtered_peak_3184
chr10	64288352	64288688	337	20.50	9.11742	4.23214	6.36655	C7KUGACXX_6_7956.sorted.filtered_peak_3185
chr10	64374310	64374621	312	20.38	4.25166	2.39017	1.87305	C7KUGACXX_6_7956.sorted.filtered_peak_3186
chr10	64380167	64380690	524	21.55	6.39774	3.05614	3.82832	C7KUGACXX_6_7956.sorted.filtered_peak_3187
chr10	64391757	64392598	842	33.84	11.48877	3.59882	8.66749	C7KUGACXX_6_7956.sorted.filtered_peak_3188
chr10	64397040	64398189	1150	32.15	8.66312	3.01352	5.97839	C7KUGACXX_6_7956.sorted.filtered_peak_3189
chr10	64407237	64407732	496	15.24	3.89689	2.52637	1.57927	C7KUGACXX_6_7956.sorted.filtered_peak_3190
chr10	64440977	64441581	605	31.73	13.00599	4.30933	10.08967	C7KUGACXX_6_7956.sorted.filtered_peak_3191
chr10	64492620	64493319	700	36.52	11.38537	3.42386	8.56746	C7KUGACXX_6_7956.sorted.filtered_peak_3192
chr10	64539177	64539525	349	17.94	6.49663	3.41592	3.90744	C7KUGACXX_6_7956.sorted.filtered_peak_3193
chr10	64564121	64565080	960	32.21	10.86938	3.62661	8.04831	C7KUGACXX_6_7956.sorted.filtered_peak_3194
chr10	64571123	64571620	498	33.21	7.34408	2.70581	4.70377	C7KUGACXX_6_7956.sorted.filtered_peak_3195
chr10	64575988	64577166	1179	63.91	18.68860	3.51061	15.52662	C7KUGACXX_6_7956.sorted.filtered_peak_3196
chr10	64612833	64613379	547	19.08	3.63113	2.22745	1.34996	C7KUGACXX_6_7956.sorted.filtered_peak_3197
chr10	64615780	64616448	669	24.44	6.19762	2.80130	3.64145	C7KUGACXX_6_7956.sorted.filtered_peak_3198
chr10	64892590	64893616	1027	31.24	12.08360	3.98262	9.22343	C7KUGACXX_6_7956.sorted.filtered_peak_3199
chr10	64917978	64918227	250	16.41	5.41180	3.09386	2.91447	C7KUGACXX_6_7956.sorted.filtered_peak_3200
chr10	64987097	64987536	440	14.46	3.46113	2.38656	1.21374	C7KUGACXX_6_7956.sorted.filtered_peak_3201
chr10	65001478	65001954	477	13.50	3.66113	2.53893	1.37833	C7KUGACXX_6_7956.sorted.filtered_peak_3202
chr10	65028528	65029205	678	34.55	10.20632	3.31604	7.42205	C7KUGACXX_6_7956.sorted.filtered_peak_3203
chr10	65148238	65148507	270	17.21	6.00364	3.27881	3.45063	C7KUGACXX_6_7956.sorted.filtered_peak_3204
chr10	65225040	65225311	272	17.84	4.71309	2.69922	2.27951	C7KUGACXX_6_7956.sorted.filtered_peak_3205
chr10	65225583	65226051	469	16.59	4.11397	2.53645	1.75984	C7KUGACXX_6_7956.sorted.filtered_peak_3206
chr10	65280659	65281566	908	23.49	6.08059	2.78235	3.56486	C7KUGACXX_6_7956.sorted.filtered_peak_3207
chr10	65281743	65282010	268	19.26	4.07133	2.38057	1.71482	C7KUGACXX_6_7956.sorted.filtered_peak_3208
chr10	65389305	65390756	1452	26.48	6.25485	2.70392	3.70033	C7KUGACXX_6_7956.sorted.filtered_peak_3209
chr10	65466986	65467459	474	23.79	8.52993	3.60646	5.83232	C7KUGACXX_6_7956.sorted.filtered_peak_3210
chr10	65800898	65801520	623	18.66	6.20921	3.20287	3.65923	C7KUGACXX_6_7956.sorted.filtered_peak_3211
chr10	67940594	67941016	423	12.42	3.54887	2.55837	1.29113	C7KUGACXX_6_7956.sorted.filtered_peak_3212
chr10	69372432	69373212	781	30.66	13.12445	4.41486	10.20164	C7KUGACXX_6_7956.sorted.filtered_peak_3213
chr10	69523286	69524764	1479	43.45	14.76720	3.70228	11.79718	C7KUGACXX_6_7956.sorted.filtered_peak_3214
chr10	69539428	69539965	538	18.17	4.97744	2.76595	2.53245	C7KUGACXX_6_7956.sorted.filtered_peak_3215
chr10	69550711	69551133	423	16.42	4.70995	2.79686	2.27773	C7KUGACXX_6_7956.sorted.filtered_peak_3216
chr10	69609074	69610051	978	22.51	7.68009	3.40154	5.03719	C7KUGACXX_6_7956.sorted.filtered_peak_3217
chr10	69643942	69645526	1585	31.55	9.51469	3.25181	6.78521	C7KUGACXX_6_7956.sorted.filtered_peak_3218
chr10	69834338	69835571	1234	34.22	10.54787	3.30829	7.77962	C7KUGACXX_6_7956.sorted.filtered_peak_3219
chr10	69975203	69975599	397	12.34	3.51922	2.55144	1.25815	C7KUGACXX_6_7956.sorted.filtered_peak_3220
chr10	69991204	69991453	250	12.58	3.67660	2.61076	1.39455	C7KUGACXX_6_7956.sorted.filtered_peak_3221
chr10	70091187	70092095	909	56.75	20.31814	4.10386	17.10378	C7KUGACXX_6_7956.sorted.filtered_peak_3222
chr10	70107729	70108119	391	13.34	3.85466	2.64122	1.52982	C7KUGACXX_6_7956.sorted.filtered_peak_3223
chr10	70166343	70167437	1095	21.48	6.87056	3.22827	4.26650	C7KUGACXX_6_7956.sorted.filtered_peak_3224
chr10	70231327	70231920	594	25.21	9.48402	3.80766	6.73291	C7KUGACXX_6_7956.sorted.filtered_peak_3225
chr10	70286723	70287545	823	33.97	17.82700	5.39924	14.70748	C7KUGACXX_6_7956.sorted.filtered_peak_3226
chr10	70360007	70360585	579	17.58	5.21310	2.88809	2.75907	C7KUGACXX_6_7956.sorted.filtered_peak_3227
chr10	70480581	70481817	1237	44.74	20.81950	4.86932	17.63567	C7KUGACXX_6_7956.sorted.filtered_peak_3228
chr10	70587132	70587381	250	18.27	7.19634	3.68610	4.55964	C7KUGACXX_6_7956.sorted.filtered_peak_3229
chr10	70660490	70661375	886	52.62	23.78541	5.07685	20.43359	C7KUGACXX_6_7956.sorted.filtered_peak_3230
chr10	70715391	70716451	1061	32.64	10.83606	3.54092	8.05178	C7KUGACXX_6_7956.sorted.filtered_peak_3231
chr10	70716808	70717121	314	23.95	5.68759	2.67515	3.17210	C7KUGACXX_6_7956.sorted.filtered_peak_3232
chr10	70748254	70748922	669	26.83	7.54592	3.08449	4.88430	C7KUGACXX_6_7956.sorted.filtered_peak_3233
chr10	70764614	70764899	286	18.05	6.41602	3.35160	3.85256	C7KUGACXX_6_7956.sorted.filtered_peak_3234
chr10	70804980	70805654	675	25.15	6.94163	2.96104	4.35225	C7KUGACXX_6_7956.sorted.filtered_peak_3235
chr10	70815040	70815401	362	27.61	10.29247	3.84583	7.49528	C7KUGACXX_6_7956.sorted.filtered_peak_3236
chr10	70821428	70821916	489	20.08	4.77028	2.58351	2.33571	C7KUGACXX_6_7956.sorted.filtered_peak_3237
chr10	70847393	70848290	898	36.27	8.96821	2.87803	6.27363	C7KUGACXX_6_7956.sorted.filtered_peak_3238
chr10	70848695	70848947	253	31.41	5.40005	2.31091	2.89926	C7KUGACXX_6_7956.sorted.filtered_peak_3239
chr10	70861311	70861832	522	15.64	5.05019	3.00168	2.58240	C7KUGACXX_6_7956.sorted.filtered_peak_3240
chr10	70883153	70884240	1088	47.82	17.99427	4.13789	14.88571	C7KUGACXX_6_7956.sorted.filtered_peak_3241
chr10	70884454	70884758	305	24.04	3.75440	2.09570	1.45385	C7KUGACXX_6_7956.sorted.filtered_peak_3242
chr10	70939251	70940309	1059	41.81	17.88414	4.58901	14.77962	C7KUGACXX_6_7956.sorted.filtered_peak_3243
chr10	70975788	70976104	317	12.61	3.57940	2.56181	1.30758	C7KUGACXX_6_7956.sorted.filtered_peak_3244
chr10	70982022	70982813	792	27.86	9.36977	3.56565	6.60851	C7KUGACXX_6_7956.sorted.filtered_peak_3245
chr10	70988763	70989459	697	23.42	6.07607	2.83759	3.51982	C7KUGACXX_6_7956.sorted.filtered_peak_3246
chr10	71077975	71079518	1544	32.07	9.21480	3.03866	6.55261	C7KUGACXX_6_7956.sorted.filtered_peak_3247
chr10	71104755	71105021	267	15.69	4.64244	2.81606	2.22506	C7KUGACXX_6_7956.sorted.filtered_peak_3248
chr10	71152248	71152618	371	15.65	4.25193	2.65246	1.88327	C7KUGACXX_6_7956.sorted.filtered_peak_3249
chr10	71168351	71168941	591	31.32	8.73747	3.16007	6.00251	C7KUGACXX_6_7956.sorted.filtered_peak_3250
chr10	71211115	71211798	684	17.26	4.17409	2.51659	1.81590	C7KUGACXX_6_7956.sorted.filtered_peak_3251
chr10	71267639	71267899	261	18.54	5.98195	3.15419	3.42976	C7KUGACXX_6_7956.sorted.filtered_peak_3252
chr10	71275486	71275990	505	13.27	4.08267	2.75194	1.73531	C7KUGACXX_6_7956.sorted.filtered_peak_3253
chr10	71389602	71389909	308	13.49	3.42280	2.42722	1.17924	C7KUGACXX_6_7956.sorted.filtered_peak_3254
chr10	71853105	71853690	586	18.20	5.47694	2.95356	2.99242	C7KUGACXX_6_7956.sorted.filtered_peak_3255
chr10	71905227	71906749	1523	34.42	8.93725	3.04047	6.19339	C7KUGACXX_6_7956.sorted.filtered_peak_3256
chr10	71922486	71922797	312	16.83	4.39392	2.63800	1.99634	C7KUGACXX_6_7956.sorted.filtered_peak_3257
chr10	71930059	71930634	576	43.34	15.98701	4.08528	12.94408	C7KUGACXX_6_7956.sorted.filtered_peak_3258
chr10	71992835	71993678	844	39.40	15.18194	4.20534	12.17325	C7KUGACXX_6_7956.sorted.filtered_peak_3259
chr10	72032740	72033055	316	15.28	4.46265	2.77308	2.06097	C7KUGACXX_6_7956.sorted.filtered_peak_3260
chr10	72124077	72124605	529	13.64	4.15189	2.75283	1.79977	C7KUGACXX_6_7956.sorted.filtered_peak_3261
chr10	72141969	72142738	770	23.67	7.78594	3.34189	5.13986	C7KUGACXX_6_7956.sorted.filtered_peak_3262
chr10	72163432	72164581	1150	27.15	8.77099	3.29277	6.11578	C7KUGACXX_6_7956.sorted.filtered_peak_3263
chr10	72309301	72310132	832	16.15	4.49962	2.72097	2.10251	C7KUGACXX_6_7956.sorted.filtered_peak_3264
chr10	72318826	72319271	446	17.58	4.95576	2.81366	2.49565	C7KUGACXX_6_7956.sorted.filtered_peak_3265
chr10	72338023	72338664	642	32.86	10.86829	3.59126	8.04648	C7KUGACXX_6_7956.sorted.filtered_peak_3266
chr10	72362242	72363113	872	27.72	8.66096	3.34597	5.94546	C7KUGACXX_6_7956.sorted.filtered_peak_3267
chr10	72370268	72370852	585	18.87	6.65125	3.38326	4.05733	C7KUGACXX_6_7956.sorted.filtered_peak_3268
chr10	72377946	72378423	478	30.72	12.62621	4.28210	9.72437	C7KUGACXX_6_7956.sorted.filtered_peak_3269
chr10	72416298	72416708	411	22.89	9.80851	4.16982	7.03858	C7KUGACXX_6_7956.sorted.filtered_peak_3270
chr10	72432084	72432346	263	16.74	4.72279	2.78006	2.28679	C7KUGACXX_6_7956.sorted.filtered_peak_3271
chr10	72518666	72519312	647	16.69	3.48180	2.27846	1.22568	C7KUGACXX_6_7956.sorted.filtered_peak_3272
chr10	72575425	72576476	1052	20.98	5.41867	2.74821	2.93569	C7KUGACXX_6_7956.sorted.filtered_peak_3273
chr10	72647624	72648458	835	19.00	4.86638	2.68068	2.42407	C7KUGACXX_6_7956.sorted.filtered_peak_3274
chr10	73063293	73063542	250	13.70	3.63821	2.51386	1.35742	C7KUGACXX_6_7956.sorted.filtered_peak_3275
chr10	73078609	73079439	831	28.96	9.03843	3.24260	6.36106	C7KUGACXX_6_7956.sorted.filtered_peak_3276
chr10	73136955	73137444	490	23.09	6.90857	3.13202	4.29211	C7KUGACXX_6_7956.sorted.filtered_peak_3277
chr10	73143998	73144253	256	17.27	6.19654	3.35658	3.62903	C7KUGACXX_6_7956.sorted.filtered_peak_3278
chr10	73458189	73458725	537	22.10	6.20509	2.95379	3.64599	C7KUGACXX_6_7956.sorted.filtered_peak_3279
chr10	73485916	73487730	1815	26.30	5.44596	2.48999	2.95699	C7KUGACXX_6_7956.sorted.filtered_peak_3280
chr10	73502338	73502611	274	25.65	7.30980	3.10183	4.65880	C7KUGACXX_6_7956.sorted.filtered_peak_3281
chr10	73508414	73508915	502	35.12	11.28596	3.53160	8.44833	C7KUGACXX_6_7956.sorted.filtered_peak_3282
chr10	73528603	73529402	800	34.69	6.63265	2.46414	4.06236	C7KUGACXX_6_7956.sorted.filtered_peak_3283
chr10	73533217	73533555	339	37.47	8.55357	2.80143	5.84402	C7KUGACXX_6_7956.sorted.filtered_peak_3284
chr10	73610481	73611365	885	32.89	12.04714	3.79664	9.19513	C7KUGACXX_6_7956.sorted.filtered_peak_3285
chr10	73648523	73648965	443	17.05	5.54118	3.09209	3.03229	C7KUGACXX_6_7956.sorted.filtered_peak_3286
chr10	73656163	73656642	480	18.45	6.60511	3.38646	4.02601	C7KUGACXX_6_7956.sorted.filtered_peak_3287
chr10	73808275	73808625	351	22.48	8.38650	3.69150	5.69031	C7KUGACXX_6_7956.sorted.filtered_peak_3288
chr10	73843542	73843819	278	26.57	5.78684	2.58491	3.25655	C7KUGACXX_6_7956.sorted.filtered_peak_3289
chr10	73866792	73867583	792	15.90	4.46556	2.72305	2.07550	C7KUGACXX_6_7956.sorted.filtered_peak_3290
chr10	73975392	73976253	862	54.36	24.54079	5.00515	21.15757	C7KUGACXX_6_7956.sorted.filtered_peak_3291
chr10	74007988	74008933	946	39.92	13.77835	3.84536	10.81707	C7KUGACXX_6_7956.sorted.filtered_peak_3292
chr10	74020181	74021491	1311	38.26	11.05948	3.29331	8.22340	C7KUGACXX_6_7956.sorted.filtered_peak_3293
chr10	74033242	74034038	797	37.10	9.24498	2.89042	6.54149	C7KUGACXX_6_7956.sorted.filtered_peak_3294
chr10	74045059	74045484	426	13.17	4.13232	2.78852	1.76134	C7KUGACXX_6_7956.sorted.filtered_peak_3295
chr10	74056914	74058225	1312	42.89	12.72465	3.40905	9.81362	C7KUGACXX_6_7956.sorted.filtered_peak_3296
chr10	74079069	74079971	903	29.01	7.99248	3.02332	5.33959	C7KUGACXX_6_7956.sorted.filtered_peak_3297
chr10	74091808	74092082	275	35.89	6.41546	2.40314	3.83678	C7KUGACXX_6_7956.sorted.filtered_peak_3298
chr10	74094569	74095495	927	38.28	8.56573	2.70257	5.90339	C7KUGACXX_6_7956.sorted.filtered_peak_3299
chr10	74114046	74114963	918	45.38	16.70081	4.12252	13.61938	C7KUGACXX_6_7956.sorted.filtered_peak_3300
chr10	74124037	74124358	322	20.00	6.39565	3.18474	3.81840	C7KUGACXX_6_7956.sorted.filtered_peak_3301
chr10	74129937	74130513	577	26.12	10.22480	4.00619	7.41990	C7KUGACXX_6_7956.sorted.filtered_peak_3302
chr10	74250650	74250950	301	12.43	3.67027	2.61947	1.39066	C7KUGACXX_6_7956.sorted.filtered_peak_3303
chr10	74385365	74386292	928	30.05	12.62671	4.24530	9.75228	C7KUGACXX_6_7956.sorted.filtered_peak_3304
chr10	74436230	74436527	298	19.60	8.42212	4.05417	5.70995	C7KUGACXX_6_7956.sorted.filtered_peak_3305
chr10	74451619	74452564	946	30.54	10.36903	3.49830	7.60634	C7KUGACXX_6_7956.sorted.filtered_peak_3306
chr10	74701497	74701765	269	18.47	7.07130	3.61361	4.43750	C7KUGACXX_6_7956.sorted.filtered_peak_3307
chr10	74820912	74821188	277	20.40	7.50796	3.61446	4.83632	C7KUGACXX_6_7956.sorted.filtered_peak_3308
chr10	74855758	74857110	1353	48.80	16.79034	3.72421	13.73874	C7KUGACXX_6_7956.sorted.filtered_peak_3309
chr10	74870216	74870479	264	13.30	4.03812	2.73145	1.69407	C7KUGACXX_6_7956.sorted.filtered_peak_3310
chr10	74927465	74928411	947	31.14	13.09739	4.26102	10.19650	C7KUGACXX_6_7956.sorted.filtered_peak_3311
chr10	75006571	75007501	931	33.28	11.77751	3.65751	8.96061	C7KUGACXX_6_7956.sorted.filtered_peak_3312
chr10	75012074	75012880	807	40.04	15.28922	4.22968	12.25540	C7KUGACXX_6_7956.sorted.filtered_peak_3313
chr10	75118119	75118946	828	26.74	9.68110	3.60628	6.96153	C7KUGACXX_6_7956.sorted.filtered_peak_3314
chr10	75172729	75174266	1538	28.95	9.89954	3.50575	7.16088	C7KUGACXX_6_7956.sorted.filtered_peak_3315
chr10	75254939	75256035	1097	45.23	16.41151	4.12288	13.32610	C7KUGACXX_6_7956.sorted.filtered_peak_3316
chr10	75289176	75289575	400	15.42	5.47614	3.22503	2.96380	C7KUGACXX_6_7956.sorted.filtered_peak_3317
chr10	75385405	75386074	670	33.69	14.87745	4.48801	11.92210	C7KUGACXX_6_7956.sorted.filtered_peak_3318
chr10	75403934	75404222	289	18.30	6.14645	3.22015	3.59228	C7KUGACXX_6_7956.sorted.filtered_peak_3319
chr10	75489987	75490655	669	24.44	11.43082	4.44885	8.62839	C7KUGACXX_6_7956.sorted.filtered_peak_3320
chr10	75503634	75504660	1027	40.51	18.94230	5.00771	15.77731	C7KUGACXX_6_7956.sorted.filtered_peak_3321
chr10	75518895	75519533	639	15.16	3.83379	2.50616	1.52007	C7KUGACXX_6_7956.sorted.filtered_peak_3322
chr10	75531888	75532856	969	46.32	13.72057	3.51344	10.74075	C7KUGACXX_6_7956.sorted.filtered_peak_3323
chr10	75541620	75542097	478	28.72	5.56534	2.43665	3.05517	C7KUGACXX_6_7956.sorted.filtered_peak_3324
chr10	75544863	75545859	997	41.23	12.84659	3.43355	9.97731	C7KUGACXX_6_7956.sorted.filtered_peak_3325
chr10	75570981	75571873	893	47.99	17.94001	4.08912	14.84384	C7KUGACXX_6_7956.sorted.filtered_peak_3326
chr10	75608672	75609454	783	26.56	9.30999	3.60322	6.57744	C7KUGACXX_6_7956.sorted.filtered_peak_3327
chr10	75625538	75626025	488	17.29	3.80652	2.37620	1.49262	C7KUGACXX_6_7956.sorted.filtered_peak_3328
chr10	75634033	75635163	1131	27.15	5.55474	2.48873	3.05260	C7KUGACXX_6_7956.sorted.filtered_peak_3329
chr10	75639380	75639793	414	28.51	8.93559	3.36223	6.20763	C7KUGACXX_6_7956.sorted.filtered_peak_3330
chr10	75645925	75646309	385	14.83	3.58141	2.41719	1.30719	C7KUGACXX_6_7956.sorted.filtered_peak_3331
chr10	75654155	75654741	587	21.48	7.52540	3.46689	4.87681	C7KUGACXX_6_7956.sorted.filtered_peak_3332
chr10	75668719	75669219	501	30.94	10.84217	3.69389	8.03507	C7KUGACXX_6_7956.sorted.filtered_peak_3333
chr10	75691976	75692311	336	13.44	3.68854	2.55485	1.39756	C7KUGACXX_6_7956.sorted.filtered_peak_3334
chr10	75700355	75700884	530	16.25	5.34214	3.05291	2.86755	C7KUGACXX_6_7956.sorted.filtered_peak_3335
chr10	75716132	75716717	586	23.83	7.72259	3.35755	5.05034	C7KUGACXX_6_7956.sorted.filtered_peak_3336
chr10	75728103	75728523	421	13.99	4.60993	2.95091	2.17938	C7KUGACXX_6_7956.sorted.filtered_peak_3337
chr10	75751649	75752094	446	21.59	7.71800	3.54453	5.05262	C7KUGACXX_6_7956.sorted.filtered_peak_3338
chr10	75757221	75758175	955	47.97	20.69668	4.70118	17.46430	C7KUGACXX_6_7956.sorted.filtered_peak_3339
chr10	75815824	75816414	591	17.36	5.12015	2.87552	2.66894	C7KUGACXX_6_7956.sorted.filtered_peak_3340
chr10	75837936	75838346	411	21.17	5.95787	2.92445	3.42288	C7KUGACXX_6_7956.sorted.filtered_peak_3341
chr10	75910264	75911483	1220	42.44	16.57751	4.15660	13.55369	C7KUGACXX_6_7956.sorted.filtered_peak_3342
chr10	75935919	75936928	1010	37.62	14.77595	4.16908	11.79826	C7KUGACXX_6_7956.sorted.filtered_peak_3343
chr10	75949779	75950209	431	16.66	4.90911	2.85853	2.46332	C7KUGACXX_6_7956.sorted.filtered_peak_3344
chr10	75983933	75984450	518	16.14	6.03330	3.37355	3.49332	C7KUGACXX_6_7956.sorted.filtered_peak_3345
chr10	76345045	76346063	1019	23.36	6.21793	2.88885	3.64804	C7KUGACXX_6_7956.sorted.filtered_peak_3346
chr10	76358615	76359151	537	14.33	4.75648	2.97414	2.33495	C7KUGACXX_6_7956.sorted.filtered_peak_3347
chr10	76498784	76499103	320	17.11	6.40881	3.43105	3.84756	C7KUGACXX_6_7956.sorted.filtered_peak_3348
chr10	76585538	76586828	1291	71.04	24.05879	3.95249	20.68793	C7KUGACXX_6_7956.sorted.filtered_peak_3349
chr10	76613907	76614209	303	13.70	4.30583	2.82181	1.93323	C7KUGACXX_6_7956.sorted.filtered_peak_3350
chr10	76614600	76614849	250	12.32	3.42371	2.50461	1.18609	C7KUGACXX_6_7956.sorted.filtered_peak_3351
chr10	76658055	76658512	458	14.65	3.58631	2.42854	1.31944	C7KUGACXX_6_7956.sorted.filtered_peak_3352
chr10	76660015	76660264	250	16.88	4.44862	2.65759	2.04481	C7KUGACXX_6_7956.sorted.filtered_peak_3353
chr10	76673272	76673540	269	12.10	3.41935	2.51899	1.18609	C7KUGACXX_6_7956.sorted.filtered_peak_3354
chr10	76737721	76738094	374	17.61	5.74992	3.12915	3.22476	C7KUGACXX_6_7956.sorted.filtered_peak_3355
chr10	76859739	76860075	337	16.89	4.82696	2.80393	2.39086	C7KUGACXX_6_7956.sorted.filtered_peak_3356
chr10	76870922	76871952	1031	35.39	12.54856	3.72109	9.68819	C7KUGACXX_6_7956.sorted.filtered_peak_3357
chr10	76925895	76926826	932	14.15	4.73575	2.98201	2.30464	C7KUGACXX_6_7956.sorted.filtered_peak_3358
chr10	76947749	76948082	334	13.36	4.24924	2.82648	1.86684	C7KUGACXX_6_7956.sorted.filtered_peak_3359
chr10	76969693	76970778	1086	38.59	15.72394	4.22886	12.73059	C7KUGACXX_6_7956.sorted.filtered_peak_3360
chr10	76990380	76990629	250	26.67	5.21186	2.42665	2.72466	C7KUGACXX_6_7956.sorted.filtered_peak_3361
chr10	76993677	76994596	920	38.09	10.24072	3.07403	7.47248	C7KUGACXX_6_7956.sorted.filtered_peak_3362
chr10	76995472	76995981	510	29.97	6.16156	2.54134	3.60565	C7KUGACXX_6_7956.sorted.filtered_peak_3363
chr10	77532203	77532488	286	15.81	4.89213	2.90946	2.45614	C7KUGACXX_6_7956.sorted.filtered_peak_3364
chr10	78302570	78302840	271	13.00	3.46769	2.48194	1.21077	C7KUGACXX_6_7956.sorted.filtered_peak_3365
chr10	79561027	79561754	728	25.28	7.86609	3.26404	5.20289	C7KUGACXX_6_7956.sorted.filtered_peak_3366
chr10	79633716	79634027	312	16.42	3.97122	2.48852	1.63506	C7KUGACXX_6_7956.sorted.filtered_peak_3367
chr10	79637474	79638022	549	17.77	4.75268	2.71460	2.32399	C7KUGACXX_6_7956.sorted.filtered_peak_3368
chr10	79788818	79789756	939	48.58	15.71302	3.73070	12.67334	C7KUGACXX_6_7956.sorted.filtered_peak_3369
chr10	79793302	79793759	458	46.91	15.26065	3.69729	12.25203	C7KUGACXX_6_7956.sorted.filtered_peak_3370
chr10	80062708	80063672	965	45.96	17.23144	4.18431	14.13436	C7KUGACXX_6_7956.sorted.filtered_peak_3371
chr10	80733294	80733589	296	26.56	6.49609	2.78077	3.91755	C7KUGACXX_6_7956.sorted.filtered_peak_3372
chr10	80734060	80734547	488	21.56	4.19524	2.32114	1.82280	C7KUGACXX_6_7956.sorted.filtered_peak_3373
chr10	80787535	80787843	309	16.05	3.41696	2.28503	1.18556	C7KUGACXX_6_7956.sorted.filtered_peak_3374
chr10	80827046	80827621	576	30.87	6.29631	2.53290	3.73928	C7KUGACXX_6_7956.sorted.filtered_peak_3375
chr10	80828442	80828986	545	34.54	8.38668	2.88278	5.68403	C7KUGACXX_6_7956.sorted.filtered_peak_3376
chr10	80955219	80955543	325	19.58	6.36226	3.19059	3.80130	C7KUGACXX_6_7956.sorted.filtered_peak_3377
chr10	81003472	81003767	296	27.42	5.13951	2.37010	2.67373	C7KUGACXX_6_7956.sorted.filtered_peak_3378
chr10	81046079	81046740	662	28.34	7.84573	3.05801	5.17916	C7KUGACXX_6_7956.sorted.filtered_peak_3379
chr10	81077491	81077819	329	25.01	5.32326	2.51897	2.83577	C7KUGACXX_6_7956.sorted.filtered_peak_3380
chr10	81082778	81083494	717	30.16	8.93158	3.19671	6.23432	C7KUGACXX_6_7956.sorted.filtered_peak_3381
chr10	81091482	81091854	373	22.53	6.82813	3.13520	4.22797	C7KUGACXX_6_7956.sorted.filtered_peak_3382
chr10	81106954	81107388	435	30.50	7.97789	2.95909	5.31686	C7KUGACXX_6_7956.sorted.filtered_peak_3383
chr10	81204392	81204722	331	26.31	4.82037	2.33106	2.37068	C7KUGACXX_6_7956.sorted.filtered_peak_3384
chr10	81205218	81205916	699	46.37	16.52807	4.04259	13.45289	C7KUGACXX_6_7956.sorted.filtered_peak_3385
chr10	81680234	81680607	374	13.27	4.19776	2.80779	1.82301	C7KUGACXX_6_7956.sorted.filtered_peak_3386
chr10	81806764	81807171	408	12.56	3.79086	2.66934	1.46810	C7KUGACXX_6_7956.sorted.filtered_peak_3387
chr10	81838198	81839214	1017	25.49	9.20234	3.71543	6.44781	C7KUGACXX_6_7956.sorted.filtered_peak_3388
chr10	81903734	81904758	1025	14.04	4.02225	2.66241	1.68761	C7KUGACXX_6_7956.sorted.filtered_peak_3389
chr10	81947293	81947838	546	21.12	6.04693	2.95562	3.50635	C7KUGACXX_6_7956.sorted.filtered_peak_3390
chr10	81956128	81956396	269	16.95	4.46471	2.65755	2.06092	C7KUGACXX_6_7956.sorted.filtered_peak_3391
chr10	81962987	81963539	553	27.54	5.88618	2.56137	3.35436	C7KUGACXX_6_7956.sorted.filtered_peak_3392
chr10	81965195	81965688	494	30.21	7.45456	2.85768	4.81089	C7KUGACXX_6_7956.sorted.filtered_peak_3393
chr10	82167888	82168343	456	16.70	4.07255	2.51330	1.72070	C7KUGACXX_6_7956.sorted.filtered_peak_3394
chr10	82213682	82214113	432	25.29	4.24967	2.19810	1.87710	C7KUGACXX_6_7956.sorted.filtered_peak_3395
chr10	82214315	82214827	513	26.37	4.02387	2.10468	1.67670	C7KUGACXX_6_7956.sorted.filtered_peak_3396
chr10	82218889	82219173	285	27.50	4.89137	2.30573	2.44081	C7KUGACXX_6_7956.sorted.filtered_peak_3397
chr10	82232088	82232368	281	21.96	5.65254	2.77389	3.14082	C7KUGACXX_6_7956.sorted.filtered_peak_3398
chr10	82247364	82248167	804	25.02	5.43479	2.52993	2.95967	C7KUGACXX_6_7956.sorted.filtered_peak_3399
chr10	82258461	82259091	631	21.01	5.84930	2.89910	3.32192	C7KUGACXX_6_7956.sorted.filtered_peak_3400
chr10	82295339	82296001	663	22.23	7.65451	3.47736	4.98376	C7KUGACXX_6_7956.sorted.filtered_peak_3401
chr10	85363486	85363908	423	15.63	5.04235	2.99362	2.58015	C7KUGACXX_6_7956.sorted.filtered_peak_3402
chr10	85440086	85440568	483	18.94	4.52745	2.56052	2.11614	C7KUGACXX_6_7956.sorted.filtered_peak_3403
chr10	85898587	85899665	1079	42.49	15.37321	3.89024	12.36247	C7KUGACXX_6_7956.sorted.filtered_peak_3404
chr10	85937371	85937792	422	12.45	3.49570	2.53125	1.24218	C7KUGACXX_6_7956.sorted.filtered_peak_3405
chr10	86087993	86089047	1055	43.42	14.29080	3.60542	11.35454	C7KUGACXX_6_7956.sorted.filtered_peak_3406
chr10	86093779	86094328	550	38.42	13.11320	3.78240	10.18655	C7KUGACXX_6_7956.sorted.filtered_peak_3407
chr10	87205823	87206141	319	13.31	3.95698	2.68390	1.63610	C7KUGACXX_6_7956.sorted.filtered_peak_3408
chr10	87372004	87372382	379	15.62	3.88616	2.50180	1.55358	C7KUGACXX_6_7956.sorted.filtered_peak_3409
chr10	88136848	88137189	342	15.20	4.90697	2.97316	2.45587	C7KUGACXX_6_7956.sorted.filtered_peak_3410
chr10	88159644	88160932	1289	23.10	5.34077	2.62073	2.84373	C7KUGACXX_6_7956.sorted.filtered_peak_3411
chr10	88171222	88171629	408	19.02	5.66032	2.96668	3.14859	C7KUGACXX_6_7956.sorted.filtered_peak_3412
chr10	88172856	88173378	523	17.95	4.94991	2.77642	2.50147	C7KUGACXX_6_7956.sorted.filtered_peak_3413
chr10	88280733	88281943	1211	34.06	12.11711	3.58989	9.31395	C7KUGACXX_6_7956.sorted.filtered_peak_3414
chr10	88345080	88345423	344	13.47	4.31913	2.84786	1.93181	C7KUGACXX_6_7956.sorted.filtered_peak_3415
chr10	88470930	88471610	681	26.68	7.80009	3.17889	5.12372	C7KUGACXX_6_7956.sorted.filtered_peak_3416
chr10	88515500	88516438	939	30.34	10.29231	3.51561	7.53382	C7KUGACXX_6_7956.sorted.filtered_peak_3417
chr10	88699207	88699554	348	29.61	12.04735	4.24404	9.15438	C7KUGACXX_6_7956.sorted.filtered_peak_3418
chr10	88730851	88731389	539	21.03	5.16934	2.66033	2.70530	C7KUGACXX_6_7956.sorted.filtered_peak_3419
chr10	88853607	88853857	251	27.70	3.88797	2.02997	1.57405	C7KUGACXX_6_7956.sorted.filtered_peak_3420
chr10	88854412	88855601	1190	49.19	14.93018	3.59844	11.90308	C7KUGACXX_6_7956.sorted.filtered_peak_3421
chr10	89264113	89265347	1235	23.24	6.58322	2.99472	4.00273	C7KUGACXX_6_7956.sorted.filtered_peak_3422
chr10	89521758	89522131	374	16.79	4.88790	2.83287	2.44897	C7KUGACXX_6_7956.sorted.filtered_peak_3423
chr10	89577454	89578863	1410	31.64	9.47910	3.22902	6.75020	C7KUGACXX_6_7956.sorted.filtered_peak_3424
chr10	89621710	89623461	1752	42.30	9.17681	2.72824	6.43843	C7KUGACXX_6_7956.sorted.filtered_peak_3425
chr10	89824976	89825253	278	17.55	3.99367	2.42677	1.67106	C7KUGACXX_6_7956.sorted.filtered_peak_3426
chr10	89851091	89851820	730	25.27	7.81413	3.27175	5.14113	C7KUGACXX_6_7956.sorted.filtered_peak_3427
chr10	89876794	89877428	635	21.65	5.86927	2.86546	3.34122	C7KUGACXX_6_7956.sorted.filtered_peak_3428
chr10	89898313	89898562	250	13.90	3.92234	2.63236	1.59624	C7KUGACXX_6_7956.sorted.filtered_peak_3429
chr10	89912619	89912912	294	18.33	5.02295	2.79098	2.55352	C7KUGACXX_6_7956.sorted.filtered_peak_3430
chr10	89930221	89930502	282	15.74	4.99534	2.97067	2.53379	C7KUGACXX_6_7956.sorted.filtered_peak_3431
chr10	89953755	89954446	692	25.38	8.46412	3.47981	5.75086	C7KUGACXX_6_7956.sorted.filtered_peak_3432
chr10	90030735	90031904	1170	31.68	8.74629	3.07828	6.05392	C7KUGACXX_6_7956.sorted.filtered_peak_3433
chr10	90073504	90073821	318	16.11	4.89594	2.87815	2.46786	C7KUGACXX_6_7956.sorted.filtered_peak_3434
chr10	90145438	90145882	445	19.48	4.92175	2.67469	2.46827	C7KUGACXX_6_7956.sorted.filtered_peak_3435
chr10	90216496	90216821	326	14.89	3.94543	2.57530	1.60757	C7KUGACXX_6_7956.sorted.filtered_peak_3436
chr10	90342342	90343244	903	18.37	5.23342	2.85586	2.76018	C7KUGACXX_6_7956.sorted.filtered_peak_3437
chr10	90553554	90553809	256	16.88	4.91053	2.84891	2.45495	C7KUGACXX_6_7956.sorted.filtered_peak_3438
chr10	90569888	90570288	401	18.82	5.53724	2.94294	3.03150	C7KUGACXX_6_7956.sorted.filtered_peak_3439
chr10	90585023	90585562	540	22.58	7.17596	3.24281	4.55534	C7KUGACXX_6_7956.sorted.filtered_peak_3440
chr10	90595381	90595862	482	26.74	7.90338	3.16948	5.24545	C7KUGACXX_6_7956.sorted.filtered_peak_3441
chr10	90639777	90640900	1124	37.67	11.19304	3.34865	8.35989	C7KUGACXX_6_7956.sorted.filtered_peak_3442
chr10	90661453	90661781	329	16.09	3.76464	2.42250	1.46200	C7KUGACXX_6_7956.sorted.filtered_peak_3443
chr10	90695141	90695628	488	16.95	3.77389	2.38097	1.47192	C7KUGACXX_6_7956.sorted.filtered_peak_3444
chr10	90750215	90750609	395	27.49	5.52419	2.46050	3.03357	C7KUGACXX_6_7956.sorted.filtered_peak_3445
chr10	90750833	90751515	683	26.16	4.68902	2.29423	2.26211	C7KUGACXX_6_7956.sorted.filtered_peak_3446
chr10	90760843	90761402	560	21.57	5.29753	2.67255	2.81727	C7KUGACXX_6_7956.sorted.filtered_peak_3447
chr10	90791843	90792109	267	17.19	5.72576	3.15353	3.20710	C7KUGACXX_6_7956.sorted.filtered_peak_3448
chr10	90844186	90844502	317	24.70	9.50356	3.88622	6.73824	C7KUGACXX_6_7956.sorted.filtered_peak_3449
chr10	90923378	90923836	459	21.37	8.06869	3.69926	5.37755	C7KUGACXX_6_7956.sorted.filtered_peak_3450
chr10	90977230	90977717	488	16.63	4.54363	2.71041	2.13094	C7KUGACXX_6_7956.sorted.filtered_peak_3451
chr10	91011351	91012035	685	38.07	16.89954	4.79002	13.81783	C7KUGACXX_6_7956.sorted.filtered_peak_3452
chr10	91087440	91087854	415	17.99	4.88651	2.75517	2.43848	C7KUGACXX_6_7956.sorted.filtered_peak_3453
chr10	91091991	91092671	681	19.84	3.99264	2.32167	1.65710	C7KUGACXX_6_7956.sorted.filtered_peak_3454
chr10	91093583	91094140	558	27.79	9.32254	3.51787	6.58230	C7KUGACXX_6_7956.sorted.filtered_peak_3455
chr10	91127334	91127603	270	14.48	4.90986	3.04649	2.45071	C7KUGACXX_6_7956.sorted.filtered_peak_3456
chr10	91152142	91152518	377	18.70	5.80562	3.05025	3.28637	C7KUGACXX_6_7956.sorted.filtered_peak_3457
chr10	91173913	91174839	927	23.99	8.03446	3.43377	5.35074	C7KUGACXX_6_7956.sorted.filtered_peak_3458
chr10	91403566	91405167	1602	25.81	6.67993	2.85322	4.10071	C7KUGACXX_6_7956.sorted.filtered_peak_3459
chr10	91460843	91461794	952	47.17	19.44673	4.39680	16.27305	C7KUGACXX_6_7956.sorted.filtered_peak_3460
chr10	91498576	91498825	250	14.99	4.31616	2.72623	1.93829	C7KUGACXX_6_7956.sorted.filtered_peak_3461
chr10	91621887	91622136	250	15.12	4.75811	2.91950	2.31651	C7KUGACXX_6_7956.sorted.filtered_peak_3462
chr10	92617476	92617768	293	16.93	4.29343	2.58140	1.92548	C7KUGACXX_6_7956.sorted.filtered_peak_3463
chr10	92631140	92632051	912	20.64	5.87165	2.89726	3.37102	C7KUGACXX_6_7956.sorted.filtered_peak_3464
chr10	92766076	92766910	835	16.80	4.72535	2.75676	2.31141	C7KUGACXX_6_7956.sorted.filtered_peak_3465
chr10	92922439	92923913	1475	29.81	7.78924	2.96170	5.12807	C7KUGACXX_6_7956.sorted.filtered_peak_3466
chr10	92960829	92961696	868	23.09	6.12404	2.85215	3.57919	C7KUGACXX_6_7956.sorted.filtered_peak_3467
chr10	92979972	92980840	869	31.42	10.99362	3.73728	8.16266	C7KUGACXX_6_7956.sorted.filtered_peak_3468
chr10	93057984	93058233	250	17.64	5.71822	3.11662	3.18942	C7KUGACXX_6_7956.sorted.filtered_peak_3469
chr10	93169369	93170484	1116	27.37	7.64195	2.99886	5.03132	C7KUGACXX_6_7956.sorted.filtered_peak_3470
chr10	93557630	93558564	935	34.35	10.77623	3.41908	7.98166	C7KUGACXX_6_7956.sorted.filtered_peak_3471
chr10	93661173	93661924	752	20.29	7.70623	3.64194	5.05704	C7KUGACXX_6_7956.sorted.filtered_peak_3472
chr10	93667810	93669103	1294	27.21	8.63773	3.26837	5.97256	C7KUGACXX_6_7956.sorted.filtered_peak_3473
chr10	93683020	93683947	928	29.70	11.99077	4.10856	9.13598	C7KUGACXX_6_7956.sorted.filtered_peak_3474
chr10	93704717	93705073	357	17.54	5.92901	3.19607	3.39971	C7KUGACXX_6_7956.sorted.filtered_peak_3475
chr10	93861028	93861394	367	18.85	7.36326	3.65579	4.73326	C7KUGACXX_6_7956.sorted.filtered_peak_3476
chr10	93971022	93971321	300	19.41	8.34445	4.01730	5.64513	C7KUGACXX_6_7956.sorted.filtered_peak_3477
chr10	93999623	93999876	254	18.24	4.41018	2.55932	2.00926	C7KUGACXX_6_7956.sorted.filtered_peak_3478
chr10	94000385	94000754	370	17.72	4.24958	2.52447	1.87738	C7KUGACXX_6_7956.sorted.filtered_peak_3479
chr10	94050508	94051268	761	34.77	11.72364	3.70805	8.84906	C7KUGACXX_6_7956.sorted.filtered_peak_3480
chr10	94276834	94277097	264	15.00	5.23906	3.14854	2.74943	C7KUGACXX_6_7956.sorted.filtered_peak_3481
chr10	94333418	94334518	1101	32.83	9.86489	3.34424	7.08552	C7KUGACXX_6_7956.sorted.filtered_peak_3482
chr10	94351260	94352007	748	35.93	11.64666	3.54622	8.80699	C7KUGACXX_6_7956.sorted.filtered_peak_3483
chr10	94352623	94353168	546	36.57	11.32324	3.46393	8.47364	C7KUGACXX_6_7956.sorted.filtered_peak_3484
chr10	94361826	94362230	405	13.64	3.49203	2.44954	1.23526	C7KUGACXX_6_7956.sorted.filtered_peak_3485
chr10	94449460	94450323	864	21.72	5.65126	2.79997	3.12686	C7KUGACXX_6_7956.sorted.filtered_peak_3486
chr10	94602880	94603187	308	18.86	5.68406	2.99881	3.16791	C7KUGACXX_6_7956.sorted.filtered_peak_3487
chr10	94608061	94609023	963	35.12	12.38443	3.80196	9.49755	C7KUGACXX_6_7956.sorted.filtered_peak_3488
chr10	94875153	94875579	427	13.94	3.96178	2.64720	1.62553	C7KUGACXX_6_7956.sorted.filtered_peak_3489
chr10	95139200	95139775	576	19.89	5.22769	2.75622	2.74903	C7KUGACXX_6_7956.sorted.filtered_peak_3490
chr10	95146564	95147012	449	15.94	3.84293	2.46456	1.52969	C7KUGACXX_6_7956.sorted.filtered_peak_3491
chr10	95242099	95242487	389	16.81	5.23780	2.97141	2.76487	C7KUGACXX_6_7956.sorted.filtered_peak_3492
chr10	95255876	95256716	841	34.58	12.39670	3.76550	9.53727	C7KUGACXX_6_7956.sorted.filtered_peak_3493
chr10	95461813	95462790	978	33.93	11.24594	3.61062	8.40484	C7KUGACXX_6_7956.sorted.filtered_peak_3494
chr10	95653368	95654038	671	19.27	5.48052	2.88176	2.98630	C7KUGACXX_6_7956.sorted.filtered_peak_3495
chr10	96122314	96123096	783	30.34	11.01782	3.77857	8.20883	C7KUGACXX_6_7956.sorted.filtered_peak_3496
chr10	96162033	96162994	962	16.54	5.30136	3.02643	2.82072	C7KUGACXX_6_7956.sorted.filtered_peak_3497
chr10	96305121	96305876	756	20.90	6.14066	3.01087	3.58873	C7KUGACXX_6_7956.sorted.filtered_peak_3498
chr10	96892782	96893031	250	12.85	3.95579	2.72548	1.61223	C7KUGACXX_6_7956.sorted.filtered_peak_3499
chr10	96943458	96943812	355	19.21	6.72193	3.37952	4.12196	C7KUGACXX_6_7956.sorted.filtered_peak_3500
chr10	96995765	96996330	566	16.44	4.92147	2.87447	2.47724	C7KUGACXX_6_7956.sorted.filtered_peak_3501
chr10	97050518	97051138	621	18.36	4.22038	2.47926	1.84480	C7KUGACXX_6_7956.sorted.filtered_peak_3502
chr10	97054893	97055383	491	19.64	5.64010	2.90535	3.14091	C7KUGACXX_6_7956.sorted.filtered_peak_3503
chr10	97320568	97321407	840	26.70	9.56337	3.61536	6.83410	C7KUGACXX_6_7956.sorted.filtered_peak_3504
chr10	97416086	97416818	733	33.19	12.05127	3.84781	9.17812	C7KUGACXX_6_7956.sorted.filtered_peak_3505
chr10	97453093	97454137	1045	46.71	20.22239	4.46975	17.05214	C7KUGACXX_6_7956.sorted.filtered_peak_3506
chr10	97501676	97502029	354	15.56	4.48595	2.75799	2.08123	C7KUGACXX_6_7956.sorted.filtered_peak_3507
chr10	97518411	97518863	453	24.47	6.16537	2.80797	3.59787	C7KUGACXX_6_7956.sorted.filtered_peak_3508
chr10	97591989	97592456	468	32.38	9.44172	3.27458	6.67608	C7KUGACXX_6_7956.sorted.filtered_peak_3509
chr10	97624763	97625158	396	21.44	6.77679	3.19838	4.17885	C7KUGACXX_6_7956.sorted.filtered_peak_3510
chr10	97666913	97667872	960	19.77	5.80029	2.97247	3.27307	C7KUGACXX_6_7956.sorted.filtered_peak_3511
chr10	97803137	97803930	794	22.49	6.95018	3.16049	4.35011	C7KUGACXX_6_7956.sorted.filtered_peak_3512
chr10	97833473	97833764	292	16.46	5.11824	2.96234	2.64835	C7KUGACXX_6_7956.sorted.filtered_peak_3513
chr10	97849449	97850258	810	30.41	11.00129	3.82954	8.16219	C7KUGACXX_6_7956.sorted.filtered_peak_3514
chr10	97889599	97890411	813	40.06	15.93472	4.43849	12.86701	C7KUGACXX_6_7956.sorted.filtered_peak_3515
chr10	97989412	97989698	287	16.40	5.32103	3.05327	2.83433	C7KUGACXX_6_7956.sorted.filtered_peak_3516
chr10	98135055	98135304	250	17.45	5.26593	2.93909	2.78917	C7KUGACXX_6_7956.sorted.filtered_peak_3517
chr10	98155708	98155957	250	16.18	5.15605	3.00670	2.67867	C7KUGACXX_6_7956.sorted.filtered_peak_3518
chr10	98346591	98347274	684	29.96	8.12373	3.06006	5.43239	C7KUGACXX_6_7956.sorted.filtered_peak_3519
chr10	98411652	98412014	363	16.89	5.22644	2.97379	2.74159	C7KUGACXX_6_7956.sorted.filtered_peak_3520
chr10	98479582	98480013	432	18.81	4.56250	2.57290	2.15978	C7KUGACXX_6_7956.sorted.filtered_peak_3521
chr10	98525450	98525747	298	16.76	6.41402	3.49550	3.83615	C7KUGACXX_6_7956.sorted.filtered_peak_3522
chr10	98561241	98561644	404	58.86	41.96121	9.18354	37.86599	C7KUGACXX_6_7956.sorted.filtered_peak_3523
chr10	98591619	98592836	1218	43.85	12.59333	3.33274	9.69312	C7KUGACXX_6_7956.sorted.filtered_peak_3524
chr10	98797182	98797628	447	18.84	6.31801	3.26774	3.73490	C7KUGACXX_6_7956.sorted.filtered_peak_3525
chr10	98832512	98832877	366	14.81	4.27350	2.72402	1.89751	C7KUGACXX_6_7956.sorted.filtered_peak_3526
chr10	98955951	98956644	694	18.02	5.60360	2.99739	3.12450	C7KUGACXX_6_7956.sorted.filtered_peak_3527
chr10	99038200	99038566	367	14.04	4.66865	2.95956	2.24518	C7KUGACXX_6_7956.sorted.filtered_peak_3528
chr10	99052022	99052780	759	42.34	20.69480	5.24608	17.45835	C7KUGACXX_6_7956.sorted.filtered_peak_3529
chr10	99078551	99079292	742	36.81	14.29627	4.22451	11.31100	C7KUGACXX_6_7956.sorted.filtered_peak_3530
chr10	99094219	99095093	875	34.68	12.11721	3.75548	9.25255	C7KUGACXX_6_7956.sorted.filtered_peak_3531
chr10	99160567	99161312	746	38.55	20.55623	5.74136	17.32866	C7KUGACXX_6_7956.sorted.filtered_peak_3532
chr10	99166980	99167519	540	29.27	13.16458	4.68214	10.22302	C7KUGACXX_6_7956.sorted.filtered_peak_3533
chr10	99173723	99174112	390	21.30	6.34028	3.04667	3.78182	C7KUGACXX_6_7956.sorted.filtered_peak_3534
chr10	99178875	99179198	324	21.07	4.64763	2.49027	2.22913	C7KUGACXX_6_7956.sorted.filtered_peak_3535
chr10	99182750	99183043	294	30.15	4.48183	2.12378	2.07441	C7KUGACXX_6_7956.sorted.filtered_peak_3536
chr10	99185445	99186100	656	49.71	15.75995	3.54671	12.74656	C7KUGACXX_6_7956.sorted.filtered_peak_3537
chr10	99188165	99188518	354	24.89	3.71743	2.06004	1.42519	C7KUGACXX_6_7956.sorted.filtered_peak_3538
chr10	99205280	99206307	1028	38.02	15.19659	4.19756	12.19444	C7KUGACXX_6_7956.sorted.filtered_peak_3539
chr10	99257625	99258702	1078	59.99	23.90914	4.29332	20.60051	C7KUGACXX_6_7956.sorted.filtered_peak_3540
chr10	99313334	99313860	527	15.15	5.33436	3.17879	2.83586	C7KUGACXX_6_7956.sorted.filtered_peak_3541
chr10	99393071	99393494	424	28.46	11.97876	4.33385	9.09868	C7KUGACXX_6_7956.sorted.filtered_peak_3542
chr10	99400048	99400737	690	50.93	25.02235	5.48449	21.62104	C7KUGACXX_6_7956.sorted.filtered_peak_3543
chr10	99408508	99409236	729	20.76	7.14859	3.36930	4.53665	C7KUGACXX_6_7956.sorted.filtered_peak_3544
chr10	99436608	99436948	341	15.11	4.29998	2.71286	1.91849	C7KUGACXX_6_7956.sorted.filtered_peak_3545
chr10	99446709	99447557	849	40.16	15.92338	4.31627	12.88190	C7KUGACXX_6_7956.sorted.filtered_peak_3546
chr10	99461148	99461503	356	16.57	6.27933	3.45842	3.70653	C7KUGACXX_6_7956.sorted.filtered_peak_3547
chr10	99496472	99497535	1064	32.30	12.04773	3.80723	9.21719	C7KUGACXX_6_7956.sorted.filtered_peak_3548
chr10	99609437	99609891	455	16.90	5.30904	2.99869	2.82941	C7KUGACXX_6_7956.sorted.filtered_peak_3549
chr10	99629044	99629381	338	15.29	3.84963	2.50297	1.53640	C7KUGACXX_6_7956.sorted.filtered_peak_3550
chr10	99674586	99674872	287	17.91	4.96275	2.79598	2.50099	C7KUGACXX_6_7956.sorted.filtered_peak_3551
chr10	99805561	99805883	323	16.45	4.77215	2.81584	2.33725	C7KUGACXX_6_7956.sorted.filtered_peak_3552
chr10	99894199	99894982	784	35.49	14.14406	4.17580	11.20120	C7KUGACXX_6_7956.sorted.filtered_peak_3553
chr10	100151243	100151531	289	16.91	4.47577	2.66636	2.06764	C7KUGACXX_6_7956.sorted.filtered_peak_3554
chr10	100205890	100206881	992	18.16	4.94967	2.75094	2.51418	C7KUGACXX_6_7956.sorted.filtered_peak_3555
chr10	100226891	100227645	755	16.94	4.38013	2.62207	1.99049	C7KUGACXX_6_7956.sorted.filtered_peak_3556
chr10	101190117	101191006	890	44.71	19.40545	4.54866	16.26341	C7KUGACXX_6_7956.sorted.filtered_peak_3557
chr10	101315496	101316098	603	20.92	7.33288	3.44589	4.70085	C7KUGACXX_6_7956.sorted.filtered_peak_3558
chr10	101380067	101381337	1271	50.52	17.57481	3.80690	14.49377	C7KUGACXX_6_7956.sorted.filtered_peak_3559
chr10	101418851	101419437	587	28.76	9.67110	3.58600	6.89565	C7KUGACXX_6_7956.sorted.filtered_peak_3560
chr10	101491387	101492562	1176	31.74	11.27984	3.70060	8.46205	C7KUGACXX_6_7956.sorted.filtered_peak_3561
chr10	101630035	101630443	409	13.77	4.49000	2.90638	2.07995	C7KUGACXX_6_7956.sorted.filtered_peak_3562
chr10	101754068	101754426	359	13.96	4.61907	2.94370	2.20124	C7KUGACXX_6_7956.sorted.filtered_peak_3563
chr10	101769348	101770148	801	22.76	6.91723	3.10674	4.33775	C7KUGACXX_6_7956.sorted.filtered_peak_3564
chr10	101805805	101806118	314	15.78	5.76053	3.30286	3.23139	C7KUGACXX_6_7956.sorted.filtered_peak_3565
chr10	101927333	101927582	250	15.01	4.51971	2.81803	2.11477	C7KUGACXX_6_7956.sorted.filtered_peak_3566
chr10	101945335	101946381	1047	29.44	9.61329	3.45526	6.86436	C7KUGACXX_6_7956.sorted.filtered_peak_3567
chr10	101989192	101989529	338	21.18	6.92402	3.28270	4.31028	C7KUGACXX_6_7956.sorted.filtered_peak_3568
chr10	102027000	102027637	638	20.82	7.45099	3.50466	4.80695	C7KUGACXX_6_7956.sorted.filtered_peak_3569
chr10	102045702	102046849	1148	28.36	8.66609	3.25932	5.97425	C7KUGACXX_6_7956.sorted.filtered_peak_3570
chr10	102106482	102106935	454	25.27	7.01591	3.01646	4.39510	C7KUGACXX_6_7956.sorted.filtered_peak_3571
chr10	102130383	102131347	965	28.26	6.80027	2.75768	4.22240	C7KUGACXX_6_7956.sorted.filtered_peak_3572
chr10	102133007	102133915	909	29.69	7.75415	2.92799	5.11090	C7KUGACXX_6_7956.sorted.filtered_peak_3573
chr10	102193237	102194124	888	17.09	6.81648	3.55867	4.24556	C7KUGACXX_6_7956.sorted.filtered_peak_3574
chr10	102241261	102242699	1439	20.26	5.22299	2.72849	2.74841	C7KUGACXX_6_7956.sorted.filtered_peak_3575
chr10	102268435	102268813	379	24.12	5.26039	2.54367	2.77693	C7KUGACXX_6_7956.sorted.filtered_peak_3576
chr10	102270723	102271120	398	21.06	4.12852	2.31760	1.76790	C7KUGACXX_6_7956.sorted.filtered_peak_3577
chr10	102278740	102278989	250	12.63	3.73070	2.63394	1.43868	C7KUGACXX_6_7956.sorted.filtered_peak_3578
chr10	102289375	102289797	423	28.95	10.11430	3.68067	7.33086	C7KUGACXX_6_7956.sorted.filtered_peak_3579
chr10	102295065	102295925	861	36.31	13.62560	3.90218	10.72713	C7KUGACXX_6_7956.sorted.filtered_peak_3580
chr10	102672334	102673312	979	38.54	12.99379	3.56683	10.11841	C7KUGACXX_6_7956.sorted.filtered_peak_3581
chr10	102746787	102747621	835	30.26	11.05622	3.84041	8.23164	C7KUGACXX_6_7956.sorted.filtered_peak_3582
chr10	102756885	102757623	739	25.60	5.53922	2.54356	3.04914	C7KUGACXX_6_7956.sorted.filtered_peak_3583
chr10	102772666	102773108	443	21.44	7.62460	3.48315	4.99098	C7KUGACXX_6_7956.sorted.filtered_peak_3584
chr10	102790729	102791382	654	34.63	8.71863	2.96911	5.99201	C7KUGACXX_6_7956.sorted.filtered_peak_3585
chr10	102791787	102792786	1000	29.86	6.22921	2.56248	3.66528	C7KUGACXX_6_7956.sorted.filtered_peak_3586
chr10	102802472	102802996	525	26.28	6.96874	2.95214	4.34292	C7KUGACXX_6_7956.sorted.filtered_peak_3587
chr10	102819838	102820921	1084	43.75	14.89352	3.73521	11.92797	C7KUGACXX_6_7956.sorted.filtered_peak_3588
chr10	102827527	102827776	250	16.56	3.74791	2.39183	1.44239	C7KUGACXX_6_7956.sorted.filtered_peak_3589
chr10	102902090	102902339	250	15.14	3.96348	2.56413	1.63414	C7KUGACXX_6_7956.sorted.filtered_peak_3590
chr10	102921387	102921974	588	17.03	4.06751	2.49252	1.71146	C7KUGACXX_6_7956.sorted.filtered_peak_3591
chr10	102973457	102973994	538	16.04	3.80335	2.43934	1.50085	C7KUGACXX_6_7956.sorted.filtered_peak_3592
chr10	103057836	103058180	345	13.74	3.58880	2.48788	1.31545	C7KUGACXX_6_7956.sorted.filtered_peak_3593
chr10	103113230	103114108	879	53.61	24.01517	4.74287	20.67906	C7KUGACXX_6_7956.sorted.filtered_peak_3594
chr10	103213568	103213979	412	20.56	7.39863	3.52734	4.74687	C7KUGACXX_6_7956.sorted.filtered_peak_3595
chr10	103227206	103227455	250	15.06	4.47618	2.79164	2.08040	C7KUGACXX_6_7956.sorted.filtered_peak_3596
chr10	103329856	103330296	441	23.82	7.70555	3.34035	5.04183	C7KUGACXX_6_7956.sorted.filtered_peak_3597
chr10	103347806	103348219	414	26.26	11.81943	4.55094	8.93682	C7KUGACXX_6_7956.sorted.filtered_peak_3598
chr10	103453719	103454338	620	24.79	7.65127	3.27512	4.97496	C7KUGACXX_6_7956.sorted.filtered_peak_3599
chr10	103454610	103455136	527	18.79	4.32519	2.49391	1.93870	C7KUGACXX_6_7956.sorted.filtered_peak_3600
chr10	103476430	103477003	574	17.74	6.67835	3.48518	4.09100	C7KUGACXX_6_7956.sorted.filtered_peak_3601
chr10	103543036	103543565	530	21.59	4.81868	2.52744	2.37027	C7KUGACXX_6_7956.sorted.filtered_peak_3602
chr10	103577796	103578889	1094	58.86	22.37549	4.28030	19.06790	C7KUGACXX_6_7956.sorted.filtered_peak_3603
chr10	103589715	103590973	1259	43.81	13.42850	3.46577	10.51504	C7KUGACXX_6_7956.sorted.filtered_peak_3604
chr10	103603266	103603545	280	19.80	4.14712	2.37245	1.80075	C7KUGACXX_6_7956.sorted.filtered_peak_3605
chr10	103618628	103618877	250	14.45	4.89490	3.04142	2.43706	C7KUGACXX_6_7956.sorted.filtered_peak_3606
chr10	103769688	103769967	280	16.01	5.10780	2.98546	2.65075	C7KUGACXX_6_7956.sorted.filtered_peak_3607
chr10	103815396	103816248	853	30.29	12.15145	4.13786	9.28955	C7KUGACXX_6_7956.sorted.filtered_peak_3608
chr10	103824680	103825671	992	30.42	10.28042	3.54848	7.51657	C7KUGACXX_6_7956.sorted.filtered_peak_3609
chr10	103874624	103874873	250	27.97	5.87796	2.55574	3.33691	C7KUGACXX_6_7956.sorted.filtered_peak_3610
chr10	103879839	103880530	692	31.39	7.29865	2.76965	4.66214	C7KUGACXX_6_7956.sorted.filtered_peak_3611
chr10	103892232	103893365	1134	47.63	19.61986	4.40337	16.46498	C7KUGACXX_6_7956.sorted.filtered_peak_3612
chr10	103911700	103912763	1064	47.23	19.43832	4.32810	16.29165	C7KUGACXX_6_7956.sorted.filtered_peak_3613
chr10	103929170	103929512	343	16.60	6.32327	3.46396	3.75533	C7KUGACXX_6_7956.sorted.filtered_peak_3614
chr10	103985832	103986185	354	23.75	5.92017	2.75013	3.38936	C7KUGACXX_6_7956.sorted.filtered_peak_3615
chr10	103989687	103990231	545	24.08	4.96692	2.45211	2.51399	C7KUGACXX_6_7956.sorted.filtered_peak_3616
chr10	104001244	104001565	322	34.54	7.89331	2.76836	5.22367	C7KUGACXX_6_7956.sorted.filtered_peak_3617
chr10	104004769	104005640	872	52.75	19.89683	4.11730	16.70134	C7KUGACXX_6_7956.sorted.filtered_peak_3618
chr10	104082809	104083260	452	14.07	4.57563	2.91613	2.17514	C7KUGACXX_6_7956.sorted.filtered_peak_3619
chr10	104153665	104154811	1147	56.77	16.61522	3.39566	13.56397	C7KUGACXX_6_7956.sorted.filtered_peak_3620
chr10	104155228	104155533	306	39.44	6.13703	2.24263	3.59165	C7KUGACXX_6_7956.sorted.filtered_peak_3621
chr10	104159352	104159601	250	27.18	4.08450	2.09731	1.73193	C7KUGACXX_6_7956.sorted.filtered_peak_3622
chr10	104180412	104181307	896	52.51	16.25279	3.56043	13.20989	C7KUGACXX_6_7956.sorted.filtered_peak_3623
chr10	104192113	104192611	499	35.70	11.85038	3.60547	8.99839	C7KUGACXX_6_7956.sorted.filtered_peak_3624
chr10	104195302	104195817	516	22.37	4.45314	2.36066	2.06762	C7KUGACXX_6_7956.sorted.filtered_peak_3625
chr10	104209326	104210902	1577	25.83	7.57954	3.07054	4.96500	C7KUGACXX_6_7956.sorted.filtered_peak_3626
chr10	104220628	104221394	767	22.53	7.41256	3.27359	4.80628	C7KUGACXX_6_7956.sorted.filtered_peak_3627
chr10	104238718	104239096	379	19.60	6.96462	3.43574	4.35123	C7KUGACXX_6_7956.sorted.filtered_peak_3628
chr10	104261735	104262858	1124	71.76	21.66736	3.72188	18.36596	C7KUGACXX_6_7956.sorted.filtered_peak_3629
chr10	104263366	104263823	458	64.65	17.57912	3.33124	14.46471	C7KUGACXX_6_7956.sorted.filtered_peak_3630
chr10	104401713	104402198	486	47.27	9.63007	2.66814	6.86531	C7KUGACXX_6_7956.sorted.filtered_peak_3631
chr10	104406024	104406377	354	44.58	6.70805	2.23626	4.11918	C7KUGACXX_6_7956.sorted.filtered_peak_3632
chr10	104420628	104421609	982	19.32	5.60240	2.92975	3.09251	C7KUGACXX_6_7956.sorted.filtered_peak_3633
chr10	104433874	104434501	628	18.09	4.36835	2.54031	1.99399	C7KUGACXX_6_7956.sorted.filtered_peak_3634
chr10	104473626	104474823	1198	44.37	14.21012	3.40557	11.30964	C7KUGACXX_6_7956.sorted.filtered_peak_3635
chr10	104503087	104503993	907	42.93	17.30340	4.23407	14.24472	C7KUGACXX_6_7956.sorted.filtered_peak_3636
chr10	104556159	104556477	319	15.78	4.82318	2.88360	2.39192	C7KUGACXX_6_7956.sorted.filtered_peak_3637
chr10	104594729	104595344	616	13.15	3.98354	2.71596	1.65105	C7KUGACXX_6_7956.sorted.filtered_peak_3638
chr10	104613681	104614480	800	33.65	15.37951	4.83574	12.35612	C7KUGACXX_6_7956.sorted.filtered_peak_3639
chr10	104677260	104678422	1163	57.81	22.37873	4.34422	19.05763	C7KUGACXX_6_7956.sorted.filtered_peak_3640
chr10	104695884	104696133	250	12.92	3.99568	2.74008	1.64548	C7KUGACXX_6_7956.sorted.filtered_peak_3641
chr10	104813640	104814563	924	18.66	6.21177	3.19566	3.66757	C7KUGACXX_6_7956.sorted.filtered_peak_3642
chr10	104829190	104829564	375	15.95	4.43162	2.70878	2.03942	C7KUGACXX_6_7956.sorted.filtered_peak_3643
chr10	104952272	104953318	1047	21.92	5.53990	2.72441	3.04726	C7KUGACXX_6_7956.sorted.filtered_peak_3644
chr10	104956985	104957249	265	24.73	6.69149	2.95907	4.08837	C7KUGACXX_6_7956.sorted.filtered_peak_3645
chr10	105004320	105004790	471	15.77	5.74204	3.30086	3.21214	C7KUGACXX_6_7956.sorted.filtered_peak_3646
chr10	105110721	105111100	380	26.86	12.28712	4.64725	9.38924	C7KUGACXX_6_7956.sorted.filtered_peak_3647
chr10	105127485	105128580	1096	32.13	13.44372	4.38253	10.49257	C7KUGACXX_6_7956.sorted.filtered_peak_3648
chr10	105155855	105156590	736	39.27	16.02203	4.27728	13.00969	C7KUGACXX_6_7956.sorted.filtered_peak_3649
chr10	105210856	105211132	277	17.76	4.43109	2.59253	2.03159	C7KUGACXX_6_7956.sorted.filtered_peak_3650
chr10	105211799	105212406	608	16.35	3.91114	2.46591	1.58870	C7KUGACXX_6_7956.sorted.filtered_peak_3651
chr10	105230960	105231349	390	23.97	8.88325	3.73953	6.15049	C7KUGACXX_6_7956.sorted.filtered_peak_3652
chr10	105264042	105264466	425	22.48	8.35666	3.69857	5.65317	C7KUGACXX_6_7956.sorted.filtered_peak_3653
chr10	105343749	105344755	1007	17.79	4.69433	2.69010	2.26983	C7KUGACXX_6_7956.sorted.filtered_peak_3654
chr10	105437699	105438270	572	20.30	6.44019	3.16597	3.86539	C7KUGACXX_6_7956.sorted.filtered_peak_3655
chr10	105456158	105456547	390	23.10	6.74036	3.07374	4.13888	C7KUGACXX_6_7956.sorted.filtered_peak_3656
chr10	105531984	105532613	630	20.41	6.28476	3.09453	3.72762	C7KUGACXX_6_7956.sorted.filtered_peak_3657
chr10	105560500	105560824	325	19.11	5.96803	3.09194	3.42375	C7KUGACXX_6_7956.sorted.filtered_peak_3658
chr10	105618897	105619302	406	15.16	3.80874	2.49310	1.50187	C7KUGACXX_6_7956.sorted.filtered_peak_3659
chr10	105667996	105668412	417	26.52	6.86189	2.88056	4.26578	C7KUGACXX_6_7956.sorted.filtered_peak_3660
chr10	105670597	105671040	444	26.55	6.19823	2.68305	3.65638	C7KUGACXX_6_7956.sorted.filtered_peak_3661
chr10	105677460	105678486	1027	38.22	11.03091	3.23667	8.22788	C7KUGACXX_6_7956.sorted.filtered_peak_3662
chr10	105726463	105727812	1350	28.94	8.36142	3.07319	5.70822	C7KUGACXX_6_7956.sorted.filtered_peak_3663
chr10	105742950	105743547	598	17.09	5.40179	3.02055	2.91130	C7KUGACXX_6_7956.sorted.filtered_peak_3664
chr10	105880681	105882104	1424	51.21	19.02921	4.03974	15.88139	C7KUGACXX_6_7956.sorted.filtered_peak_3665
chr10	105991803	105992520	718	28.39	12.45907	4.35590	9.59708	C7KUGACXX_6_7956.sorted.filtered_peak_3666
chr10	106020443	106020749	307	20.49	5.75658	2.88619	3.25385	C7KUGACXX_6_7956.sorted.filtered_peak_3667
chr10	106028228	106029289	1062	38.34	13.45740	3.73864	10.55446	C7KUGACXX_6_7956.sorted.filtered_peak_3668
chr10	106051152	106051552	401	20.36	7.93891	3.69883	5.28803	C7KUGACXX_6_7956.sorted.filtered_peak_3669
chr10	106088874	106089394	521	31.52	10.28349	3.55598	7.47774	C7KUGACXX_6_7956.sorted.filtered_peak_3670
chr10	106097646	106098646	1001	33.53	9.51385	3.15285	6.78429	C7KUGACXX_6_7956.sorted.filtered_peak_3671
chr10	106113047	106113665	619	32.76	9.08697	3.10094	6.36811	C7KUGACXX_6_7956.sorted.filtered_peak_3672
chr10	106340548	106340865	318	14.80	3.84030	2.53305	1.52693	C7KUGACXX_6_7956.sorted.filtered_peak_3673
chr10	111612648	111612938	291	13.64	3.65794	2.52494	1.37979	C7KUGACXX_6_7956.sorted.filtered_peak_3674
chr10	111674814	111675189	376	20.98	6.68458	3.20614	4.09175	C7KUGACXX_6_7956.sorted.filtered_peak_3675
chr10	111682954	111683534	581	24.80	7.18155	3.10642	4.54440	C7KUGACXX_6_7956.sorted.filtered_peak_3676
chr10	111693683	111694180	498	21.14	7.14294	3.33109	4.53787	C7KUGACXX_6_7956.sorted.filtered_peak_3677
chr10	111767134	111768413	1280	34.79	7.74182	2.74829	5.06292	C7KUGACXX_6_7956.sorted.filtered_peak_3678
chr10	111827781	111828419	639	24.79	6.15684	2.75190	3.62059	C7KUGACXX_6_7956.sorted.filtered_peak_3679
chr10	111836527	111836791	265	24.52	4.85161	2.39858	2.41578	C7KUGACXX_6_7956.sorted.filtered_peak_3680
chr10	111896934	111897195	262	18.88	4.91754	2.71352	2.46026	C7KUGACXX_6_7956.sorted.filtered_peak_3681
chr10	111897987	111898328	342	18.48	4.52240	2.58355	2.11691	C7KUGACXX_6_7956.sorted.filtered_peak_3682
chr10	111916443	111917415	973	20.06	6.21444	3.08713	3.66771	C7KUGACXX_6_7956.sorted.filtered_peak_3683
chr10	111969221	111969508	288	28.78	4.02743	2.04233	1.68566	C7KUGACXX_6_7956.sorted.filtered_peak_3684
chr10	111970887	111971240	354	40.51	9.09936	2.78764	6.36908	C7KUGACXX_6_7956.sorted.filtered_peak_3685
chr10	111985441	111986663	1223	40.33	11.02869	3.20030	8.18911	C7KUGACXX_6_7956.sorted.filtered_peak_3686
chr10	112011826	112012075	250	14.90	5.17088	3.12881	2.68690	C7KUGACXX_6_7956.sorted.filtered_peak_3687
chr10	112064256	112065133	878	39.99	15.30515	4.14381	12.29123	C7KUGACXX_6_7956.sorted.filtered_peak_3688
chr10	112095237	112095648	412	12.93	4.00251	2.74224	1.65159	C7KUGACXX_6_7956.sorted.filtered_peak_3689
chr10	112115849	112116803	955	37.05	8.72272	2.80881	6.02967	C7KUGACXX_6_7956.sorted.filtered_peak_3690
chr10	112147774	112148145	372	17.57	4.42333	2.59913	2.02942	C7KUGACXX_6_7956.sorted.filtered_peak_3691
chr10	112155532	112155972	441	29.00	9.78643	3.57842	7.01559	C7KUGACXX_6_7956.sorted.filtered_peak_3692
chr10	112174094	112174848	755	47.68	18.86436	4.37250	15.71585	C7KUGACXX_6_7956.sorted.filtered_peak_3693
chr10	112185628	112186503	876	43.09	15.93809	4.04618	12.92301	C7KUGACXX_6_7956.sorted.filtered_peak_3694
chr10	112201640	112202105	466	14.70	4.55037	2.85505	2.13636	C7KUGACXX_6_7956.sorted.filtered_peak_3695
chr10	112208517	112208766	250	15.19	5.07636	3.05805	2.60544	C7KUGACXX_6_7956.sorted.filtered_peak_3696
chr10	112257215	112257866	652	51.44	15.81675	3.56518	12.79196	C7KUGACXX_6_7956.sorted.filtered_peak_3697
chr10	112263572	112263977	406	31.40	6.43160	2.55619	3.85344	C7KUGACXX_6_7956.sorted.filtered_peak_3698
chr10	112282194	112282443	250	14.43	3.98398	2.62339	1.64182	C7KUGACXX_6_7956.sorted.filtered_peak_3699
chr10	112295638	112296271	634	22.69	7.63048	3.42407	4.96596	C7KUGACXX_6_7956.sorted.filtered_peak_3700
chr10	112316829	112317102	274	18.12	7.31099	3.76122	4.66074	C7KUGACXX_6_7956.sorted.filtered_peak_3701
chr10	112326994	112328003	1010	47.69	18.62275	4.32268	15.48125	C7KUGACXX_6_7956.sorted.filtered_peak_3702
chr10	112431948	112432388	441	23.55	7.86394	3.40192	5.19936	C7KUGACXX_6_7956.sorted.filtered_peak_3703
chr10	112506070	112506412	343	18.77	5.26191	2.83477	2.79161	C7KUGACXX_6_7956.sorted.filtered_peak_3704
chr10	112533837	112534389	553	24.59	8.15699	3.41297	5.47795	C7KUGACXX_6_7956.sorted.filtered_peak_3705
chr10	112602753	112603084	332	13.55	3.48960	2.45322	1.23752	C7KUGACXX_6_7956.sorted.filtered_peak_3706
chr10	112610022	112610465	444	17.02	4.00599	2.46772	1.65892	C7KUGACXX_6_7956.sorted.filtered_peak_3707
chr10	112617269	112617641	373	18.79	3.62198	2.23874	1.34031	C7KUGACXX_6_7956.sorted.filtered_peak_3708
chr10	112624385	112624788	404	35.33	9.56331	3.12532	6.80063	C7KUGACXX_6_7956.sorted.filtered_peak_3709
chr10	112631230	112632047	818	36.13	8.55955	2.84014	5.85783	C7KUGACXX_6_7956.sorted.filtered_peak_3710
chr10	112632439	112632698	260	31.42	6.08490	2.48233	3.51873	C7KUGACXX_6_7956.sorted.filtered_peak_3711
chr10	112653153	112653740	588	16.20	4.32516	2.63599	1.95821	C7KUGACXX_6_7956.sorted.filtered_peak_3712
chr10	112678269	112679499	1231	53.69	17.50878	3.75056	14.39359	C7KUGACXX_6_7956.sorted.filtered_peak_3713
chr10	112752780	112753074	295	12.59	3.53638	2.53961	1.27652	C7KUGACXX_6_7956.sorted.filtered_peak_3714
chr10	113358265	113358578	314	14.21	4.30533	2.78453	1.91789	C7KUGACXX_6_7956.sorted.filtered_peak_3715
chr10	113900075	113900446	372	14.67	3.81141	2.53042	1.49599	C7KUGACXX_6_7956.sorted.filtered_peak_3716
chr10	113942998	113943867	870	33.45	12.37646	3.80088	9.53366	C7KUGACXX_6_7956.sorted.filtered_peak_3717
chr10	114129138	114129409	272	18.14	6.80295	3.54604	4.18237	C7KUGACXX_6_7956.sorted.filtered_peak_3718
chr10	114135521	114136162	642	23.45	7.38993	3.26599	4.74448	C7KUGACXX_6_7956.sorted.filtered_peak_3719
chr10	114148950	114149683	734	20.33	7.03145	3.36183	4.43306	C7KUGACXX_6_7956.sorted.filtered_peak_3720
chr10	114206421	114207326	906	31.41	12.12869	3.95835	9.28463	C7KUGACXX_6_7956.sorted.filtered_peak_3721
chr10	114767309	114767695	387	13.35	3.86091	2.64155	1.53575	C7KUGACXX_6_7956.sorted.filtered_peak_3722
chr10	115323196	115323546	351	15.86	4.89952	2.90975	2.46350	C7KUGACXX_6_7956.sorted.filtered_peak_3723
chr10	115438969	115439696	728	22.40	5.20367	2.57668	2.75635	C7KUGACXX_6_7956.sorted.filtered_peak_3724
chr10	115439909	115440748	840	20.52	3.88632	2.25717	1.56508	C7KUGACXX_6_7956.sorted.filtered_peak_3725
chr10	115614108	115614724	617	21.40	5.13864	2.63547	2.66888	C7KUGACXX_6_7956.sorted.filtered_peak_3726
chr10	115720941	115721820	880	27.30	8.15677	3.16230	5.50346	C7KUGACXX_6_7956.sorted.filtered_peak_3727
chr10	115933598	115934598	1001	33.95	10.92540	3.56754	8.08146	C7KUGACXX_6_7956.sorted.filtered_peak_3728
chr10	116063831	116064541	711	16.35	4.13688	2.56160	1.77643	C7KUGACXX_6_7956.sorted.filtered_peak_3729
chr10	116230962	116231469	508	14.58	4.55149	2.86137	2.14407	C7KUGACXX_6_7956.sorted.filtered_peak_3730
chr10	116285805	116286932	1128	27.32	9.00206	3.47370	6.26738	C7KUGACXX_6_7956.sorted.filtered_peak_3731
chr10	116300875	116301499	625	28.95	8.59741	3.25219	5.87992	C7KUGACXX_6_7956.sorted.filtered_peak_3732
chr10	116304077	116304439	363	20.82	4.22819	2.35671	1.86482	C7KUGACXX_6_7956.sorted.filtered_peak_3733
chr10	116561189	116561768	580	17.98	4.90328	2.73536	2.48477	C7KUGACXX_6_7956.sorted.filtered_peak_3734
chr10	116581200	116581954	755	27.84	9.40613	3.53790	6.65840	C7KUGACXX_6_7956.sorted.filtered_peak_3735
chr10	116616442	116617003	562	15.38	4.48052	2.76878	2.08117	C7KUGACXX_6_7956.sorted.filtered_peak_3736
chr10	116685622	116685992	371	17.74	5.96101	3.19190	3.43092	C7KUGACXX_6_7956.sorted.filtered_peak_3737
chr10	116697407	116698359	953	26.09	9.48103	3.60974	6.77243	C7KUGACXX_6_7956.sorted.filtered_peak_3738
chr10	116730296	116730545	250	12.75	3.89682	2.70616	1.55954	C7KUGACXX_6_7956.sorted.filtered_peak_3739
chr10	116761797	116762057	261	12.84	3.95058	2.72334	1.60828	C7KUGACXX_6_7956.sorted.filtered_peak_3740
chr10	118547596	118547892	297	14.93	4.29760	2.71572	1.93252	C7KUGACXX_6_7956.sorted.filtered_peak_3741
chr10	118934507	118935293	787	17.10	4.30806	2.57595	1.93906	C7KUGACXX_6_7956.sorted.filtered_peak_3742
chr10	118976168	118976498	331	20.26	6.84259	3.30973	4.24985	C7KUGACXX_6_7956.sorted.filtered_peak_3743
chr10	119134610	119135429	820	26.24	6.55912	2.81333	3.97421	C7KUGACXX_6_7956.sorted.filtered_peak_3744
chr10	119805719	119806809	1091	28.73	9.04967	3.34218	6.33309	C7KUGACXX_6_7956.sorted.filtered_peak_3745
chr10	120101449	120102228	780	25.37	9.01847	3.56830	6.32163	C7KUGACXX_6_7956.sorted.filtered_peak_3746
chr10	120458040	120458534	495	14.23	4.72422	2.97005	2.30322	C7KUGACXX_6_7956.sorted.filtered_peak_3747
chr10	120489176	120489507	332	18.18	4.71625	2.66823	2.29390	C7KUGACXX_6_7956.sorted.filtered_peak_3748
chr10	120514323	120515175	853	47.86	20.25406	4.61898	17.04565	C7KUGACXX_6_7956.sorted.filtered_peak_3749
chr10	120788498	120789210	713	22.75	5.20965	2.58819	2.73198	C7KUGACXX_6_7956.sorted.filtered_peak_3750
chr10	120839334	120840930	1597	38.12	12.55193	3.65721	9.64724	C7KUGACXX_6_7956.sorted.filtered_peak_3751
chr10	120850074	120851054	981	25.01	9.83271	3.86484	7.08523	C7KUGACXX_6_7956.sorted.filtered_peak_3752
chr10	120863264	120864128	865	18.64	5.79992	3.05946	3.27313	C7KUGACXX_6_7956.sorted.filtered_peak_3753
chr10	120879962	120880351	390	13.10	4.10658	2.77552	1.74631	C7KUGACXX_6_7956.sorted.filtered_peak_3754
chr10	120891184	120891987	804	24.49	8.28112	3.44678	5.59683	C7KUGACXX_6_7956.sorted.filtered_peak_3755
chr10	120895065	120895315	251	22.49	5.54646	2.71511	3.03663	C7KUGACXX_6_7956.sorted.filtered_peak_3756
chr10	120924739	120925526	788	29.80	10.27975	3.68924	7.47253	C7KUGACXX_6_7956.sorted.filtered_peak_3757
chr10	120937718	120938826	1109	34.37	14.76474	4.45068	11.79720	C7KUGACXX_6_7956.sorted.filtered_peak_3758
chr10	120966020	120967271	1252	37.02	8.14173	2.68130	5.47922	C7KUGACXX_6_7956.sorted.filtered_peak_3759
chr10	120968689	120969178	490	32.73	5.65043	2.31601	3.14913	C7KUGACXX_6_7956.sorted.filtered_peak_3760
chr10	121013441	121013753	313	18.54	5.78213	3.06588	3.25207	C7KUGACXX_6_7956.sorted.filtered_peak_3761
chr10	121028112	121029020	909	34.48	11.19537	3.54554	8.36573	C7KUGACXX_6_7956.sorted.filtered_peak_3762
chr10	121060905	121061296	392	33.22	7.88634	2.82797	5.21574	C7KUGACXX_6_7956.sorted.filtered_peak_3763
chr10	121065411	121066422	1012	44.69	13.07734	3.34128	10.16606	C7KUGACXX_6_7956.sorted.filtered_peak_3764
chr10	121073150	121073570	421	22.37	6.12180	2.91216	3.56260	C7KUGACXX_6_7956.sorted.filtered_peak_3765
chr10	121074834	121075429	596	18.11	4.14135	2.45458	1.78780	C7KUGACXX_6_7956.sorted.filtered_peak_3766
chr10	121092544	121093152	609	15.67	4.78770	2.88355	2.35307	C7KUGACXX_6_7956.sorted.filtered_peak_3767
chr10	121238227	121238658	432	16.57	4.03803	2.50491	1.69564	C7KUGACXX_6_7956.sorted.filtered_peak_3768
chr10	121249035	121249618	584	21.52	7.32569	3.38025	4.69873	C7KUGACXX_6_7956.sorted.filtered_peak_3769
chr10	121275950	121276663	714	15.33	4.31971	2.70555	1.93025	C7KUGACXX_6_7956.sorted.filtered_peak_3770
chr10	121301554	121303101	1548	24.62	5.55654	2.58217	3.07033	C7KUGACXX_6_7956.sorted.filtered_peak_3771
chr10	121335743	121336079	337	12.87	3.79062	2.63956	1.49537	C7KUGACXX_6_7956.sorted.filtered_peak_3772
chr10	121355801	121356912	1112	46.53	15.10632	3.74341	12.08381	C7KUGACXX_6_7956.sorted.filtered_peak_3773
chr10	121402044	121402579	536	16.00	5.06572	2.96184	2.61901	C7KUGACXX_6_7956.sorted.filtered_peak_3774
chr10	121410524	121411187	664	30.16	7.88115	2.93337	5.24266	C7KUGACXX_6_7956.sorted.filtered_peak_3775
chr10	121423333	121423773	441	19.24	6.75492	3.36729	4.16467	C7KUGACXX_6_7956.sorted.filtered_peak_3776
chr10	121446103	121446678	576	18.37	6.41746	3.32441	3.84457	C7KUGACXX_6_7956.sorted.filtered_peak_3777
chr10	121464138	121464423	286	16.11	4.24942	2.62113	1.87435	C7KUGACXX_6_7956.sorted.filtered_peak_3778
chr10	121485186	121485903	718	36.70	12.83994	3.77555	9.94380	C7KUGACXX_6_7956.sorted.filtered_peak_3779
chr10	121509970	121510310	341	14.58	4.45394	2.82683	2.04382	C7KUGACXX_6_7956.sorted.filtered_peak_3780
chr10	121567587	121567845	259	13.76	3.88487	2.62244	1.55767	C7KUGACXX_6_7956.sorted.filtered_peak_3781
chr10	121632078	121633110	1033	36.31	12.30996	3.60316	9.46102	C7KUGACXX_6_7956.sorted.filtered_peak_3782
chr10	121651913	121652592	680	33.54	13.41848	4.19272	10.49259	C7KUGACXX_6_7956.sorted.filtered_peak_3783
chr10	122610490	122611408	919	18.80	7.83189	3.87299	5.16447	C7KUGACXX_6_7956.sorted.filtered_peak_3784
chr10	122702465	122702874	410	16.29	5.71608	3.23008	3.19966	C7KUGACXX_6_7956.sorted.filtered_peak_3785
chr10	123513622	123514038	417	16.23	6.08606	3.39142	3.53696	C7KUGACXX_6_7956.sorted.filtered_peak_3786
chr10	123686715	123688333	1619	25.12	8.30930	3.36776	5.63975	C7KUGACXX_6_7956.sorted.filtered_peak_3787
chr10	123733943	123735075	1133	24.08	7.84161	3.34793	5.17564	C7KUGACXX_6_7956.sorted.filtered_peak_3788
chr10	124058160	124058667	508	14.84	3.78892	2.50644	1.48865	C7KUGACXX_6_7956.sorted.filtered_peak_3789
chr10	124102179	124102549	371	14.00	3.70044	2.52160	1.40611	C7KUGACXX_6_7956.sorted.filtered_peak_3790
chr10	124133863	124134919	1057	28.06	8.17924	3.12167	5.52090	C7KUGACXX_6_7956.sorted.filtered_peak_3791
chr10	124275506	124275795	290	17.23	5.22870	2.94907	2.74528	C7KUGACXX_6_7956.sorted.filtered_peak_3792
chr10	124301124	124301439	316	15.83	4.94313	2.93285	2.49862	C7KUGACXX_6_7956.sorted.filtered_peak_3793
chr10	124638729	124639850	1122	35.71	13.10909	3.94137	10.19588	C7KUGACXX_6_7956.sorted.filtered_peak_3794
chr10	124713443	124714368	926	36.03	13.69448	3.94178	10.78415	C7KUGACXX_6_7956.sorted.filtered_peak_3795
chr10	124739642	124740636	995	42.20	18.36407	4.52808	15.28616	C7KUGACXX_6_7956.sorted.filtered_peak_3796
chr10	124767834	124768803	970	32.76	11.55503	3.57549	8.77262	C7KUGACXX_6_7956.sorted.filtered_peak_3797
chr10	124802894	124803143	250	15.52	4.99548	2.99804	2.52327	C7KUGACXX_6_7956.sorted.filtered_peak_3798
chr10	124892590	124892844	255	17.56	4.91639	2.79196	2.46560	C7KUGACXX_6_7956.sorted.filtered_peak_3799
chr10	124913468	124914365	898	52.30	17.37791	3.78278	14.28724	C7KUGACXX_6_7956.sorted.filtered_peak_3800
chr10	125000886	125001402	517	19.03	5.60844	2.94608	3.10326	C7KUGACXX_6_7956.sorted.filtered_peak_3801
chr10	125341722	125342091	370	13.70	3.95563	2.66153	1.61273	C7KUGACXX_6_7956.sorted.filtered_peak_3802
chr10	125795378	125795778	401	14.44	3.70479	2.49589	1.40791	C7KUGACXX_6_7956.sorted.filtered_peak_3803
chr10	125920262	125920804	543	12.83	3.94578	2.72133	1.60514	C7KUGACXX_6_7956.sorted.filtered_peak_3804
chr10	126077788	126078397	610	27.92	9.75251	3.60203	7.01052	C7KUGACXX_6_7956.sorted.filtered_peak_3805
chr10	126092078	126092344	267	19.36	7.55634	3.73497	4.88535	C7KUGACXX_6_7956.sorted.filtered_peak_3806
chr10	126106921	126107983	1063	32.34	11.95401	3.76031	9.13302	C7KUGACXX_6_7956.sorted.filtered_peak_3807
chr10	126150207	126150887	681	31.92	14.11316	4.63354	11.14549	C7KUGACXX_6_7956.sorted.filtered_peak_3808
chr10	126336402	126336712	311	19.66	3.48057	2.15314	1.22650	C7KUGACXX_6_7956.sorted.filtered_peak_3809
chr10	126377323	126378111	789	32.15	10.22594	3.46050	7.43239	C7KUGACXX_6_7956.sorted.filtered_peak_3810
chr10	126406574	126407383	810	31.65	7.08628	2.65187	4.50945	C7KUGACXX_6_7956.sorted.filtered_peak_3811
chr10	126407882	126408275	394	31.95	6.31676	2.50667	3.74573	C7KUGACXX_6_7956.sorted.filtered_peak_3812
chr10	126432584	126433325	742	32.45	7.18789	2.70344	4.55025	C7KUGACXX_6_7956.sorted.filtered_peak_3813
chr10	126479986	126480945	960	30.55	11.93932	4.08644	9.06530	C7KUGACXX_6_7956.sorted.filtered_peak_3814
chr10	126490170	126490974	805	19.32	7.44902	3.50830	4.88725	C7KUGACXX_6_7956.sorted.filtered_peak_3815
chr10	126605111	126606449	1339	33.54	11.18097	3.45911	8.40613	C7KUGACXX_6_7956.sorted.filtered_peak_3816
chr10	126664634	126665002	369	14.44	4.57551	2.88939	2.16271	C7KUGACXX_6_7956.sorted.filtered_peak_3817
chr10	126703717	126704203	487	16.63	5.41357	3.05975	2.93147	C7KUGACXX_6_7956.sorted.filtered_peak_3818
chr10	127210566	127210854	289	12.73	3.88377	2.70201	1.54747	C7KUGACXX_6_7956.sorted.filtered_peak_3819
chr10	127407458	127408590	1133	46.48	22.18086	4.98788	18.92056	C7KUGACXX_6_7956.sorted.filtered_peak_3820
chr10	127511515	127512448	934	47.54	18.57059	4.19667	15.46624	C7KUGACXX_6_7956.sorted.filtered_peak_3821
chr10	127574523	127575420	898	32.51	4.38546	2.04226	1.99821	C7KUGACXX_6_7956.sorted.filtered_peak_3822
chr10	127584147	127584417	271	48.19	6.16786	2.08902	3.60669	C7KUGACXX_6_7956.sorted.filtered_peak_3823
chr10	127585590	127585900	311	38.50	5.10931	2.07304	2.63873	C7KUGACXX_6_7956.sorted.filtered_peak_3824
chr10	127593874	127594355	482	23.24	10.69597	4.48027	7.88504	C7KUGACXX_6_7956.sorted.filtered_peak_3825
chr10	127702223	127702514	292	13.87	4.48946	2.87606	2.11470	C7KUGACXX_6_7956.sorted.filtered_peak_3826
chr10	127730390	127730682	293	16.88	5.33069	3.01285	2.84181	C7KUGACXX_6_7956.sorted.filtered_peak_3827
chr10	129091732	129092157	426	12.13	3.38097	2.49745	1.15372	C7KUGACXX_6_7956.sorted.filtered_peak_3828
chr10	129789470	129789831	362	23.94	7.41120	3.22015	4.77572	C7KUGACXX_6_7956.sorted.filtered_peak_3829
chr10	129809580	129810101	522	20.88	6.69640	3.20473	4.11304	C7KUGACXX_6_7956.sorted.filtered_peak_3830
chr10	129824967	129825351	385	13.92	3.94241	2.63804	1.61306	C7KUGACXX_6_7956.sorted.filtered_peak_3831
chr10	129845611	129846866	1256	25.14	6.28919	2.78577	3.73324	C7KUGACXX_6_7956.sorted.filtered_peak_3832
chr10	129861402	129861690	289	24.06	6.15303	2.80714	3.60579	C7KUGACXX_6_7956.sorted.filtered_peak_3833
chr10	129862803	129863256	454	22.81	5.20146	2.59026	2.71584	C7KUGACXX_6_7956.sorted.filtered_peak_3834
chr10	129893588	129894164	577	15.64	4.92989	2.92909	2.50089	C7KUGACXX_6_7956.sorted.filtered_peak_3835
chr10	129924457	129925140	684	33.17	11.70334	3.65793	8.89316	C7KUGACXX_6_7956.sorted.filtered_peak_3836
chr10	129948405	129948815	411	19.07	5.99178	3.10625	3.44618	C7KUGACXX_6_7956.sorted.filtered_peak_3837
chr10	129979091	129979546	456	19.58	5.79750	2.98169	3.27590	C7KUGACXX_6_7956.sorted.filtered_peak_3838
chr10	130008774	130009093	320	19.61	4.75790	2.60772	2.32131	C7KUGACXX_6_7956.sorted.filtered_peak_3839
chr10	130010175	130010441	267	21.43	5.48932	2.75728	2.98382	C7KUGACXX_6_7956.sorted.filtered_peak_3840
chr10	131265239	131265787	549	22.07	7.88164	3.52925	5.22338	C7KUGACXX_6_7956.sorted.filtered_peak_3841
chr10	131908333	131909941	1609	63.61	22.63675	4.12452	19.32227	C7KUGACXX_6_7956.sorted.filtered_peak_3842
chr10	131926095	131926380	286	17.14	6.00603	3.29636	3.44635	C7KUGACXX_6_7956.sorted.filtered_peak_3843
chr10	131934431	131935195	765	27.24	9.28629	3.50166	6.56767	C7KUGACXX_6_7956.sorted.filtered_peak_3844
chr10	131988430	131988751	322	23.10	7.72958	3.39637	5.07024	C7KUGACXX_6_7956.sorted.filtered_peak_3845
chr10	133110540	133110850	311	23.95	5.60528	2.65031	3.09570	C7KUGACXX_6_7956.sorted.filtered_peak_3846
chr10	133741828	133742134	307	13.66	3.62535	2.51072	1.34790	C7KUGACXX_6_7956.sorted.filtered_peak_3847
chr10	133785990	133786451	462	20.27	6.90432	3.36069	4.28606	C7KUGACXX_6_7956.sorted.filtered_peak_3848
chr10	133795321	133795770	450	21.00	5.53622	2.78180	3.04404	C7KUGACXX_6_7956.sorted.filtered_peak_3849
chr10	133836554	133836855	302	12.06	3.51372	2.57027	1.23476	C7KUGACXX_6_7956.sorted.filtered_peak_3850
chr10	134121082	134122060	979	30.27	9.40001	3.30420	6.68099	C7KUGACXX_6_7956.sorted.filtered_peak_3851
chr10	134144995	134146023	1029	48.63	17.30259	3.87324	14.22350	C7KUGACXX_6_7956.sorted.filtered_peak_3852
chr10	134210113	134210417	305	20.38	3.82462	2.24366	1.50890	C7KUGACXX_6_7956.sorted.filtered_peak_3853
chr10	134210824	134211073	250	25.65	6.27408	2.76889	3.70405	C7KUGACXX_6_7956.sorted.filtered_peak_3854
chr10	134261226	134261475	250	21.31	4.44870	2.41150	2.05331	C7KUGACXX_6_7956.sorted.filtered_peak_3855
chr10	134266561	134266990	430	26.47	8.37982	3.33801	5.68975	C7KUGACXX_6_7956.sorted.filtered_peak_3856
chr10	134350396	134351428	1033	56.70	22.49943	4.39454	19.21069	C7KUGACXX_6_7956.sorted.filtered_peak_3857
chr10	134385201	134385720	520	14.30	4.64600	2.93431	2.22647	C7KUGACXX_6_7956.sorted.filtered_peak_3858
chr10	135074912	135075623	712	28.43	6.47342	2.66887	3.90523	C7KUGACXX_6_7956.sorted.filtered_peak_3859
chr10	135092027	135092631	605	30.97	6.43913	2.54433	3.88652	C7KUGACXX_6_7956.sorted.filtered_peak_3860
chr10	135121348	135121908	561	26.54	4.79849	2.30512	2.36839	C7KUGACXX_6_7956.sorted.filtered_peak_3861
chr10	135122225	135122939	715	50.66	19.23703	4.24375	16.07492	C7KUGACXX_6_7956.sorted.filtered_peak_3862
chr10	135132052	135132564	513	15.35	5.51868	3.21915	3.02288	C7KUGACXX_6_7956.sorted.filtered_peak_3863
chr10	135143264	135143574	311	22.79	7.03966	3.19389	4.42092	C7KUGACXX_6_7956.sorted.filtered_peak_3864
chr10	135148655	135149410	756	23.94	6.49110	2.92883	3.91268	C7KUGACXX_6_7956.sorted.filtered_peak_3865
chr10	135171189	135171643	455	28.29	8.25000	3.19647	5.55126	C7KUGACXX_6_7956.sorted.filtered_peak_3866
chr10	135186699	135187197	499	31.99	11.35091	3.80515	8.49874	C7KUGACXX_6_7956.sorted.filtered_peak_3867
chr10	135191780	135192532	753	25.45	6.06117	2.71686	3.51517	C7KUGACXX_6_7956.sorted.filtered_peak_3868
chr10	135192806	135193067	262	20.14	3.78275	2.23579	1.48517	C7KUGACXX_6_7956.sorted.filtered_peak_3869
chr10	135202666	135203793	1128	26.80	5.55790	2.50392	3.05516	C7KUGACXX_6_7956.sorted.filtered_peak_3870
chr10	135207395	135207946	552	43.20	14.72575	3.80180	11.73382	C7KUGACXX_6_7956.sorted.filtered_peak_3871
chr10	135214226	135214645	420	14.69	4.30847	2.74918	1.92636	C7KUGACXX_6_7956.sorted.filtered_peak_3872
chr10	135333731	135334121	391	16.89	5.22400	2.96590	2.74631	C7KUGACXX_6_7956.sorted.filtered_peak_3873
chr10	135500609	135500858	250	17.22	6.67109	3.58546	4.05919	C7KUGACXX_6_7956.sorted.filtered_peak_3874
chr11	189545	190295	751	32.53	8.52830	3.00301	5.82133	C7KUGACXX_6_7956.sorted.filtered_peak_3875
chr11	191980	192660	681	33.34	7.10864	2.60337	4.51635	C7KUGACXX_6_7956.sorted.filtered_peak_3876
chr11	207114	207993	880	50.65	14.45366	3.19880	11.53667	C7KUGACXX_6_7956.sorted.filtered_peak_3877
chr11	208220	208921	702	35.09	5.71818	2.25885	3.21476	C7KUGACXX_6_7956.sorted.filtered_peak_3878
chr11	235854	237587	1734	42.08	12.24683	3.28214	9.39292	C7KUGACXX_6_7956.sorted.filtered_peak_3879
chr11	250598	250957	360	14.96	3.74809	2.47429	1.46377	C7KUGACXX_6_7956.sorted.filtered_peak_3880
chr11	267612	267941	330	26.04	5.47622	2.52247	2.97192	C7KUGACXX_6_7956.sorted.filtered_peak_3881
chr11	268878	269801	924	35.63	10.60911	3.28373	7.82442	C7KUGACXX_6_7956.sorted.filtered_peak_3882
chr11	288600	289262	663	26.85	6.20962	2.67434	3.66213	C7KUGACXX_6_7956.sorted.filtered_peak_3883
chr11	297545	297976	432	20.56	4.94266	2.61422	2.49639	C7KUGACXX_6_7956.sorted.filtered_peak_3884
chr11	313360	314275	916	26.28	7.12005	2.94898	4.51900	C7KUGACXX_6_7956.sorted.filtered_peak_3885
chr11	326814	327548	735	13.29	4.20551	2.81226	1.82747	C7KUGACXX_6_7956.sorted.filtered_peak_3886
chr11	355477	356457	981	22.83	6.28307	2.90139	3.73527	C7KUGACXX_6_7956.sorted.filtered_peak_3887
chr11	397214	397463	250	16.05	4.22384	2.61677	1.84824	C7KUGACXX_6_7956.sorted.filtered_peak_3888
chr11	406810	407753	944	35.33	10.16948	3.18260	7.41477	C7KUGACXX_6_7956.sorted.filtered_peak_3889
chr11	414968	415876	909	24.69	5.83346	2.66860	3.31851	C7KUGACXX_6_7956.sorted.filtered_peak_3890
chr11	448033	448559	527	43.25	13.81037	3.62293	10.85653	C7KUGACXX_6_7956.sorted.filtered_peak_3891
chr11	450025	450978	954	33.71	7.93269	2.80704	5.26525	C7KUGACXX_6_7956.sorted.filtered_peak_3892
chr11	456642	456961	320	14.28	3.69733	2.50457	1.39142	C7KUGACXX_6_7956.sorted.filtered_peak_3893
chr11	506315	507569	1255	65.06	24.17858	4.33195	20.78388	C7KUGACXX_6_7956.sorted.filtered_peak_3894
chr11	518552	519193	642	31.77	15.17590	5.00103	12.16004	C7KUGACXX_6_7956.sorted.filtered_peak_3895
chr11	535307	535971	665	38.52	9.91523	3.00902	7.15346	C7KUGACXX_6_7956.sorted.filtered_peak_3896
chr11	536986	537638	653	34.38	7.66481	2.71280	5.01711	C7KUGACXX_6_7956.sorted.filtered_peak_3897
chr11	560406	561278	873	38.75	10.54039	3.07463	7.77958	C7KUGACXX_6_7956.sorted.filtered_peak_3898
chr11	568325	568997	673	44.26	16.20169	4.09406	13.14857	C7KUGACXX_6_7956.sorted.filtered_peak_3899
chr11	575763	576627	865	52.59	19.35960	4.18915	16.17538	C7KUGACXX_6_7956.sorted.filtered_peak_3900
chr11	587671	588381	711	19.10	6.69799	3.34883	4.11972	C7KUGACXX_6_7956.sorted.filtered_peak_3901
chr11	615575	616207	633	38.91	11.48933	3.36530	8.63966	C7KUGACXX_6_7956.sorted.filtered_peak_3902
chr11	694889	696137	1249	74.26	26.70349	4.19911	23.21879	C7KUGACXX_6_7956.sorted.filtered_peak_3903
chr11	726284	726581	298	24.12	5.68322	2.67489	3.15931	C7KUGACXX_6_7956.sorted.filtered_peak_3904
chr11	728023	728417	395	22.48	5.58668	2.70588	3.09439	C7KUGACXX_6_7956.sorted.filtered_peak_3905
chr11	746842	747768	927	22.50	7.60423	3.40491	4.95429	C7KUGACXX_6_7956.sorted.filtered_peak_3906
chr11	777174	778079	906	28.69	9.18229	3.35233	6.47422	C7KUGACXX_6_7956.sorted.filtered_peak_3907
chr11	796145	796506	362	33.19	6.75149	2.56427	4.14953	C7KUGACXX_6_7956.sorted.filtered_peak_3908
chr11	797489	798411	923	36.49	8.41041	2.79506	5.71884	C7KUGACXX_6_7956.sorted.filtered_peak_3909
chr11	805116	805467	352	31.29	4.09311	2.00266	1.73614	C7KUGACXX_6_7956.sorted.filtered_peak_3910
chr11	809182	810216	1035	66.88	25.11460	4.14065	21.71937	C7KUGACXX_6_7956.sorted.filtered_peak_3911
chr11	819147	820360	1214	40.14	13.08605	3.63967	10.16834	C7KUGACXX_6_7956.sorted.filtered_peak_3912
chr11	832786	833166	381	20.80	4.59026	2.48116	2.17919	C7KUGACXX_6_7956.sorted.filtered_peak_3913
chr11	842315	842996	682	38.40	12.25877	3.61273	9.35686	C7KUGACXX_6_7956.sorted.filtered_peak_3914
chr11	910447	911120	674	36.11	14.06474	4.25117	11.08094	C7KUGACXX_6_7956.sorted.filtered_peak_3915
chr11	925614	926268	655	33.80	10.97601	3.54551	8.14631	C7KUGACXX_6_7956.sorted.filtered_peak_3916
chr11	1213206	1213602	397	15.40	5.54475	3.22714	3.04508	C7KUGACXX_6_7956.sorted.filtered_peak_3917
chr11	1224071	1224456	386	14.34	4.45648	2.83903	2.05707	C7KUGACXX_6_7956.sorted.filtered_peak_3918
chr11	1283860	1284125	266	17.22	6.13078	3.34312	3.56152	C7KUGACXX_6_7956.sorted.filtered_peak_3919
chr11	1330321	1331367	1047	46.75	16.09805	3.66989	13.11828	C7KUGACXX_6_7956.sorted.filtered_peak_3920
chr11	1404209	1404883	675	32.22	12.37671	4.11875	9.46917	C7KUGACXX_6_7956.sorted.filtered_peak_3921
chr11	1410644	1411344	701	30.84	11.20383	3.81295	8.37625	C7KUGACXX_6_7956.sorted.filtered_peak_3922
chr11	1593321	1593861	541	32.71	7.29965	2.70746	4.66818	C7KUGACXX_6_7956.sorted.filtered_peak_3923
chr11	1595423	1595779	357	23.79	3.95284	2.16140	1.61993	C7KUGACXX_6_7956.sorted.filtered_peak_3924
chr11	1674017	1674349	333	15.90	4.50831	2.74183	2.10345	C7KUGACXX_6_7956.sorted.filtered_peak_3925
chr11	1714550	1715051	502	19.52	5.48816	2.87808	2.98488	C7KUGACXX_6_7956.sorted.filtered_peak_3926
chr11	1784880	1785624	745	30.34	9.44100	3.32693	6.71723	C7KUGACXX_6_7956.sorted.filtered_peak_3927
chr11	1793418	1794036	619	14.58	4.15882	2.68976	1.79716	C7KUGACXX_6_7956.sorted.filtered_peak_3928
chr11	1865515	1865887	373	19.63	4.29222	2.43853	1.91128	C7KUGACXX_6_7956.sorted.filtered_peak_3929
chr11	1873984	1874450	467	31.49	6.75209	2.64027	4.13959	C7KUGACXX_6_7956.sorted.filtered_peak_3930
chr11	1903434	1903856	423	15.94	4.22717	2.62000	1.86171	C7KUGACXX_6_7956.sorted.filtered_peak_3931
chr11	1968477	1968762	286	18.05	4.22793	2.49849	1.85226	C7KUGACXX_6_7956.sorted.filtered_peak_3932
chr11	2098382	2099074	693	28.38	10.95883	4.01694	8.12163	C7KUGACXX_6_7956.sorted.filtered_peak_3933
chr11	2110786	2111092	307	14.66	3.58040	2.42843	1.30781	C7KUGACXX_6_7956.sorted.filtered_peak_3934
chr11	2172636	2173005	370	21.62	5.29435	2.68043	2.80670	C7KUGACXX_6_7956.sorted.filtered_peak_3935
chr11	2290276	2290701	426	22.55	4.69357	2.43677	2.26566	C7KUGACXX_6_7956.sorted.filtered_peak_3936
chr11	2326740	2327048	309	19.10	3.76457	2.27366	1.46793	C7KUGACXX_6_7956.sorted.filtered_peak_3937
[truncated: 2,297,523 more chars]
