# Supplementary material for: Potential impact of celiac disease genetic risk factors on T cell receptor signaling in gluten-specific CD4+ T cells
Source: Sci Rep. 2021 Apr 29;11:9252. doi: 10.1038/s41598-021-86612-5 (PMC8085175; doi:10.1038/s41598-021-86612-5)
Supplement: Supplementary file 1 — Supplementary Information. [file 41598_2021_86612_MOESM1_ESM.zip › data_supplements_manuscript/dhs_and_peakcalling/macs_peaks/C7KUGACXX_7_7957.sorted.filtered_peaks.broadPeak]

chr1	713838	714387	C7KUGACXX_7_7957.sorted.filtered_peak_1	291	.	8.98466	32.83403	29.12043
chr1	805113	805383	C7KUGACXX_7_7957.sorted.filtered_peak_2	30	.	3.28201	5.62547	3.05435
chr1	825692	826025	C7KUGACXX_7_7957.sorted.filtered_peak_3	27	.	3.13148	5.29495	2.77902
chr1	839680	840315	C7KUGACXX_7_7957.sorted.filtered_peak_4	32	.	3.08260	5.80066	3.22656
chr1	894231	894784	C7KUGACXX_7_7957.sorted.filtered_peak_5	38	.	2.69722	6.48748	3.88762
chr1	901599	902508	C7KUGACXX_7_7957.sorted.filtered_peak_6	44	.	2.93855	7.09297	4.44821
chr1	948533	949525	C7KUGACXX_7_7957.sorted.filtered_peak_7	94	.	3.97915	12.28149	9.42335
chr1	954643	955337	C7KUGACXX_7_7957.sorted.filtered_peak_8	100	.	3.91585	12.97374	10.01878
chr1	968397	968720	C7KUGACXX_7_7957.sorted.filtered_peak_9	39	.	3.27841	6.56418	3.93867
chr1	976038	976338	C7KUGACXX_7_7957.sorted.filtered_peak_10	38	.	2.98562	6.42247	3.81546
chr1	994461	995221	C7KUGACXX_7_7957.sorted.filtered_peak_11	44	.	3.16337	7.12821	4.45237
chr1	1004583	1005225	C7KUGACXX_7_7957.sorted.filtered_peak_12	61	.	3.47229	8.93501	6.19325
chr1	1051291	1052191	C7KUGACXX_7_7957.sorted.filtered_peak_13	197	.	4.79830	23.10950	19.79898
chr1	1057552	1057870	C7KUGACXX_7_7957.sorted.filtered_peak_14	47	.	3.35417	7.42440	4.73615
chr1	1092918	1093628	C7KUGACXX_7_7957.sorted.filtered_peak_15	30	.	3.07391	5.61503	3.05512
chr1	1136784	1137113	C7KUGACXX_7_7957.sorted.filtered_peak_16	32	.	2.70238	5.85113	3.27101
chr1	1143468	1143774	C7KUGACXX_7_7957.sorted.filtered_peak_17	31	.	2.48363	5.75784	3.18761
chr1	1152198	1152714	C7KUGACXX_7_7957.sorted.filtered_peak_18	28	.	2.24933	5.38270	2.83761
chr1	1166987	1167785	C7KUGACXX_7_7957.sorted.filtered_peak_19	182	.	4.14469	21.55299	18.25985
chr1	1186287	1186681	C7KUGACXX_7_7957.sorted.filtered_peak_20	70	.	4.10518	9.85151	7.02616
chr1	1208928	1209855	C7KUGACXX_7_7957.sorted.filtered_peak_21	53	.	3.18583	7.98296	5.30272
chr1	1243287	1244273	C7KUGACXX_7_7957.sorted.filtered_peak_22	110	.	3.18611	14.07485	11.07771
chr1	1259821	1260550	C7KUGACXX_7_7957.sorted.filtered_peak_23	133	.	4.11083	16.44467	13.34449
chr1	1284648	1285291	C7KUGACXX_7_7957.sorted.filtered_peak_24	60	.	3.23421	8.81728	6.03946
chr1	1310526	1311077	C7KUGACXX_7_7957.sorted.filtered_peak_25	228	.	4.71805	26.27966	22.81062
chr1	1334553	1335361	C7KUGACXX_7_7957.sorted.filtered_peak_26	134	.	4.03559	16.50874	13.45092
chr1	1342201	1343066	C7KUGACXX_7_7957.sorted.filtered_peak_27	94	.	3.90630	12.32092	9.46837
chr1	1406483	1407228	C7KUGACXX_7_7957.sorted.filtered_peak_28	67	.	4.24724	9.52376	6.76664
chr1	1446714	1447643	C7KUGACXX_7_7957.sorted.filtered_peak_29	164	.	5.98874	19.63009	16.41121
chr1	1509841	1510817	C7KUGACXX_7_7957.sorted.filtered_peak_30	143	.	4.12542	17.47415	14.35615
chr1	1529174	1529568	C7KUGACXX_7_7957.sorted.filtered_peak_31	13	.	2.62533	3.64930	1.30255
chr1	1550433	1551370	C7KUGACXX_7_7957.sorted.filtered_peak_32	176	.	4.17067	20.92592	17.64911
chr1	1564925	1565175	C7KUGACXX_7_7957.sorted.filtered_peak_33	15	.	2.22326	3.91542	1.54247
chr1	1565442	1566058	C7KUGACXX_7_7957.sorted.filtered_peak_34	93	.	3.77152	12.27631	9.36800
chr1	1590288	1590798	C7KUGACXX_7_7957.sorted.filtered_peak_35	304	.	9.09020	34.26167	30.47734
chr1	1609287	1609952	C7KUGACXX_7_7957.sorted.filtered_peak_36	34	.	3.40291	6.08280	3.48922
chr1	1624481	1624735	C7KUGACXX_7_7957.sorted.filtered_peak_37	51	.	3.93990	7.90362	5.17472
chr1	1655578	1656079	C7KUGACXX_7_7957.sorted.filtered_peak_38	290	.	7.81714	32.79290	29.06641
chr1	1660033	1660386	C7KUGACXX_7_7957.sorted.filtered_peak_39	34	.	3.05531	6.00764	3.41169
chr1	1709827	1710649	C7KUGACXX_7_7957.sorted.filtered_peak_40	40	.	2.53372	6.59770	4.00504
chr1	1711460	1712316	C7KUGACXX_7_7957.sorted.filtered_peak_41	41	.	2.58895	6.81236	4.17150
chr1	1789946	1790314	C7KUGACXX_7_7957.sorted.filtered_peak_42	17	.	2.59887	4.11068	1.72270
chr1	1822286	1823103	C7KUGACXX_7_7957.sorted.filtered_peak_43	99	.	3.48171	12.94285	9.99352
chr1	1840175	1840886	C7KUGACXX_7_7957.sorted.filtered_peak_44	112	.	3.99379	14.18141	11.21946
chr1	1850449	1851279	C7KUGACXX_7_7957.sorted.filtered_peak_45	149	.	4.06753	18.12674	14.99272
chr1	1981662	1981973	C7KUGACXX_7_7957.sorted.filtered_peak_46	34	.	3.08933	6.01834	3.41823
chr1	2064541	2065233	C7KUGACXX_7_7957.sorted.filtered_peak_47	228	.	5.26125	26.27985	22.80893
chr1	2080019	2080416	C7KUGACXX_7_7957.sorted.filtered_peak_48	19	.	2.75173	4.33164	1.90015
chr1	2120835	2121189	C7KUGACXX_7_7957.sorted.filtered_peak_49	33	.	2.87974	5.90776	3.32979
chr1	2126143	2126962	C7KUGACXX_7_7957.sorted.filtered_peak_50	95	.	3.45387	12.48771	9.54409
chr1	2130588	2130938	C7KUGACXX_7_7957.sorted.filtered_peak_51	44	.	2.66966	7.09007	4.43863
chr1	2136213	2137105	C7KUGACXX_7_7957.sorted.filtered_peak_52	79	.	3.26747	10.82127	7.99633
chr1	2143925	2144417	C7KUGACXX_7_7957.sorted.filtered_peak_53	39	.	3.16684	6.61488	3.99274
chr1	2158958	2159587	C7KUGACXX_7_7957.sorted.filtered_peak_54	209	.	4.16402	24.28962	20.90160
chr1	2165722	2166437	C7KUGACXX_7_7957.sorted.filtered_peak_55	67	.	2.79585	9.51554	6.76106
chr1	2187135	2187661	C7KUGACXX_7_7957.sorted.filtered_peak_56	58	.	3.50166	8.56752	5.81497
chr1	2222093	2222758	C7KUGACXX_7_7957.sorted.filtered_peak_57	33	.	2.91140	5.93469	3.34507
chr1	2231909	2232919	C7KUGACXX_7_7957.sorted.filtered_peak_58	62	.	3.10977	9.04315	6.28434
chr1	2322674	2323631	C7KUGACXX_7_7957.sorted.filtered_peak_59	172	.	4.14971	20.42276	17.21230
chr1	2343776	2344542	C7KUGACXX_7_7957.sorted.filtered_peak_60	112	.	3.49158	14.25106	11.27675
chr1	2455428	2455814	C7KUGACXX_7_7957.sorted.filtered_peak_61	34	.	2.31547	6.06410	3.47209
chr1	2457390	2458262	C7KUGACXX_7_7957.sorted.filtered_peak_62	185	.	3.96481	21.87361	18.57360
chr1	2477635	2478839	C7KUGACXX_7_7957.sorted.filtered_peak_63	64	.	2.68248	9.28684	6.48934
chr1	2479603	2479925	C7KUGACXX_7_7957.sorted.filtered_peak_64	17	.	1.99744	4.11648	1.71323
chr1	2480165	2480479	C7KUGACXX_7_7957.sorted.filtered_peak_65	79	.	2.93340	10.77710	7.91542
chr1	2486877	2488073	C7KUGACXX_7_7957.sorted.filtered_peak_66	35	.	2.66914	6.10593	3.50716
chr1	2509690	2510162	C7KUGACXX_7_7957.sorted.filtered_peak_67	53	.	3.41074	8.01970	5.32759
chr1	2517171	2518360	C7KUGACXX_7_7957.sorted.filtered_peak_68	132	.	3.42688	16.22648	13.23253
chr1	2573977	2575052	C7KUGACXX_7_7957.sorted.filtered_peak_69	67	.	3.34009	9.55936	6.76036
chr1	2703227	2703589	C7KUGACXX_7_7957.sorted.filtered_peak_70	18	.	2.83913	4.28015	1.85577
chr1	3407879	3408249	C7KUGACXX_7_7957.sorted.filtered_peak_71	42	.	3.16901	6.90035	4.26161
chr1	3418499	3418790	C7KUGACXX_7_7957.sorted.filtered_peak_72	60	.	3.81390	8.81225	6.03661
chr1	3535635	3535907	C7KUGACXX_7_7957.sorted.filtered_peak_73	11	.	2.33914	3.47266	1.17543
chr1	3540903	3541895	C7KUGACXX_7_7957.sorted.filtered_peak_74	139	.	4.08891	17.04362	13.97021
chr1	3566319	3566915	C7KUGACXX_7_7957.sorted.filtered_peak_75	67	.	3.63090	9.54307	6.79067
chr1	3663629	3664179	C7KUGACXX_7_7957.sorted.filtered_peak_76	22	.	2.77375	4.70159	2.23089
chr1	3688870	3689427	C7KUGACXX_7_7957.sorted.filtered_peak_77	34	.	2.87137	6.09041	3.49583
chr1	3712748	3713599	C7KUGACXX_7_7957.sorted.filtered_peak_78	76	.	3.75918	10.41993	7.61171
chr1	3773602	3774357	C7KUGACXX_7_7957.sorted.filtered_peak_79	182	.	4.50336	21.54813	18.26863
chr1	3816666	3818113	C7KUGACXX_7_7957.sorted.filtered_peak_80	160	.	3.69685	19.28202	16.06768
chr1	5389021	5389582	C7KUGACXX_7_7957.sorted.filtered_peak_81	18	.	2.65826	4.25121	1.82862
chr1	5449005	5449441	C7KUGACXX_7_7957.sorted.filtered_peak_82	33	.	3.02528	5.87886	3.30352
chr1	5732090	5732702	C7KUGACXX_7_7957.sorted.filtered_peak_83	19	.	2.34811	4.40151	1.96613
chr1	6035777	6036040	C7KUGACXX_7_7957.sorted.filtered_peak_84	22	.	2.60624	4.70533	2.22459
chr1	6051995	6052885	C7KUGACXX_7_7957.sorted.filtered_peak_85	159	.	4.05816	19.15249	15.95134
chr1	6086119	6086688	C7KUGACXX_7_7957.sorted.filtered_peak_86	66	.	3.16785	9.38808	6.61908
chr1	6088241	6088662	C7KUGACXX_7_7957.sorted.filtered_peak_87	27	.	2.47420	5.25821	2.72507
chr1	6259106	6260295	C7KUGACXX_7_7957.sorted.filtered_peak_88	122	.	4.01949	15.29566	12.29596
chr1	6295162	6296365	C7KUGACXX_7_7957.sorted.filtered_peak_89	72	.	3.26694	9.97262	7.21007
chr1	6319936	6320352	C7KUGACXX_7_7957.sorted.filtered_peak_90	14	.	2.38648	3.74964	1.41114
chr1	6408540	6409040	C7KUGACXX_7_7957.sorted.filtered_peak_91	32	.	2.94318	5.83794	3.27193
chr1	6418546	6419054	C7KUGACXX_7_7957.sorted.filtered_peak_92	22	.	2.73153	4.70787	2.23505
chr1	6419698	6420082	C7KUGACXX_7_7957.sorted.filtered_peak_93	21	.	2.73541	4.63345	2.16501
chr1	6453232	6454308	C7KUGACXX_7_7957.sorted.filtered_peak_94	153	.	4.44125	18.54070	15.37946
chr1	6519850	6520978	C7KUGACXX_7_7957.sorted.filtered_peak_95	84	.	3.36700	11.33069	8.47764
chr1	6525914	6526514	C7KUGACXX_7_7957.sorted.filtered_peak_96	31	.	2.64381	5.71668	3.15543
chr1	6535662	6535925	C7KUGACXX_7_7957.sorted.filtered_peak_97	30	.	3.10316	5.60539	3.03628
chr1	6549959	6550536	C7KUGACXX_7_7957.sorted.filtered_peak_98	17	.	2.53882	4.19996	1.78861
chr1	6588004	6588299	C7KUGACXX_7_7957.sorted.filtered_peak_99	19	.	2.87662	4.41742	1.98164
chr1	6614230	6614914	C7KUGACXX_7_7957.sorted.filtered_peak_100	103	.	4.61744	13.34944	10.37652
chr1	6639756	6640335	C7KUGACXX_7_7957.sorted.filtered_peak_101	158	.	4.79393	18.97202	15.81532
chr1	6661110	6661836	C7KUGACXX_7_7957.sorted.filtered_peak_102	46	.	2.53199	7.26901	4.61713
chr1	6662558	6663892	C7KUGACXX_7_7957.sorted.filtered_peak_103	54	.	2.64293	8.12653	5.43710
chr1	6672943	6674112	C7KUGACXX_7_7957.sorted.filtered_peak_104	146	.	3.96162	17.68756	14.62095
chr1	6685016	6685743	C7KUGACXX_7_7957.sorted.filtered_peak_105	24	.	2.52800	4.98909	2.49887
chr1	6761456	6762242	C7KUGACXX_7_7957.sorted.filtered_peak_106	106	.	4.29883	13.65664	10.68437
chr1	6844476	6845749	C7KUGACXX_7_7957.sorted.filtered_peak_107	268	.	4.35814	30.47496	26.85711
chr1	7764337	7764852	C7KUGACXX_7_7957.sorted.filtered_peak_108	19	.	2.73646	4.36574	1.92074
chr1	7830860	7831744	C7KUGACXX_7_7957.sorted.filtered_peak_109	34	.	3.02764	6.08110	3.47992
chr1	7843839	7844407	C7KUGACXX_7_7957.sorted.filtered_peak_110	168	.	4.92159	20.15116	16.89855
chr1	7962691	7962941	C7KUGACXX_7_7957.sorted.filtered_peak_111	21	.	2.94948	4.61337	2.15146
chr1	7990712	7991701	C7KUGACXX_7_7957.sorted.filtered_peak_112	25	.	2.84336	5.06371	2.55552
chr1	8008896	8009558	C7KUGACXX_7_7957.sorted.filtered_peak_113	39	.	3.09190	6.59237	3.97507
chr1	8013798	8014766	C7KUGACXX_7_7957.sorted.filtered_peak_114	47	.	3.14377	7.41361	4.77950
chr1	8021174	8022215	C7KUGACXX_7_7957.sorted.filtered_peak_115	160	.	4.32188	19.20651	16.02709
chr1	8086117	8086643	C7KUGACXX_7_7957.sorted.filtered_peak_116	37	.	3.07007	6.33170	3.71453
chr1	8212694	8213502	C7KUGACXX_7_7957.sorted.filtered_peak_117	53	.	3.50897	7.99736	5.30341
chr1	8229613	8230202	C7KUGACXX_7_7957.sorted.filtered_peak_118	68	.	3.80706	9.67589	6.86782
chr1	8242273	8243051	C7KUGACXX_7_7957.sorted.filtered_peak_119	77	.	4.04737	10.58552	7.73914
chr1	8378032	8378303	C7KUGACXX_7_7957.sorted.filtered_peak_120	37	.	3.24413	6.33361	3.70825
chr1	8487549	8488022	C7KUGACXX_7_7957.sorted.filtered_peak_121	22	.	2.32684	4.66981	2.20236
chr1	8556240	8556714	C7KUGACXX_7_7957.sorted.filtered_peak_122	13	.	2.64459	3.70243	1.34686
chr1	8570281	8570800	C7KUGACXX_7_7957.sorted.filtered_peak_123	23	.	2.87919	4.79385	2.32629
chr1	8585646	8586230	C7KUGACXX_7_7957.sorted.filtered_peak_124	75	.	3.66903	10.37307	7.53749
chr1	8620934	8621471	C7KUGACXX_7_7957.sorted.filtered_peak_125	24	.	2.82361	4.90087	2.42058
chr1	8761062	8761856	C7KUGACXX_7_7957.sorted.filtered_peak_126	75	.	3.51685	10.32348	7.52135
chr1	8772755	8773024	C7KUGACXX_7_7957.sorted.filtered_peak_127	29	.	3.07583	5.50490	2.96075
chr1	8877141	8878345	C7KUGACXX_7_7957.sorted.filtered_peak_128	76	.	3.27734	10.38338	7.60802
chr1	8938112	8939556	C7KUGACXX_7_7957.sorted.filtered_peak_129	124	.	3.42046	15.46108	12.43008
chr1	8978201	8978528	C7KUGACXX_7_7957.sorted.filtered_peak_130	27	.	3.02939	5.23530	2.71631
chr1	9030952	9031426	C7KUGACXX_7_7957.sorted.filtered_peak_131	38	.	3.29543	6.50561	3.87464
chr1	9064998	9065473	C7KUGACXX_7_7957.sorted.filtered_peak_132	24	.	2.87509	4.93948	2.43884
chr1	9188894	9189856	C7KUGACXX_7_7957.sorted.filtered_peak_133	66	.	3.56663	9.46267	6.68839
chr1	9241410	9241841	C7KUGACXX_7_7957.sorted.filtered_peak_134	38	.	3.20234	6.43790	3.80447
chr1	9294323	9295446	C7KUGACXX_7_7957.sorted.filtered_peak_135	77	.	3.55987	10.59560	7.74784
chr1	9299791	9300062	C7KUGACXX_7_7957.sorted.filtered_peak_136	15	.	2.32067	3.88624	1.51144
chr1	9473159	9473422	C7KUGACXX_7_7957.sorted.filtered_peak_137	36	.	3.07895	6.28287	3.65815
chr1	9486181	9486905	C7KUGACXX_7_7957.sorted.filtered_peak_138	51	.	2.72145	7.83217	5.15264
chr1	9488586	9489368	C7KUGACXX_7_7957.sorted.filtered_peak_139	114	.	3.50173	14.43134	11.47749
chr1	9551232	9551498	C7KUGACXX_7_7957.sorted.filtered_peak_140	18	.	2.85164	4.28962	1.84925
chr1	9599173	9599635	C7KUGACXX_7_7957.sorted.filtered_peak_141	135	.	5.14002	16.59309	13.50056
chr1	9648402	9648954	C7KUGACXX_7_7957.sorted.filtered_peak_142	102	.	3.90197	13.17603	10.23047
chr1	9675461	9675867	C7KUGACXX_7_7957.sorted.filtered_peak_143	13	.	2.59424	3.68617	1.35059
chr1	9687092	9687639	C7KUGACXX_7_7957.sorted.filtered_peak_144	59	.	2.97397	8.69998	5.92162
chr1	9689656	9690196	C7KUGACXX_7_7957.sorted.filtered_peak_145	65	.	3.02736	9.34622	6.55454
chr1	9712246	9713223	C7KUGACXX_7_7957.sorted.filtered_peak_146	58	.	2.86560	8.55814	5.87353
chr1	9749203	9749700	C7KUGACXX_7_7957.sorted.filtered_peak_147	22	.	2.47012	4.68544	2.21281
chr1	9777498	9778185	C7KUGACXX_7_7957.sorted.filtered_peak_148	87	.	3.43831	11.59981	8.72762
chr1	9788741	9789222	C7KUGACXX_7_7957.sorted.filtered_peak_149	17	.	2.48562	4.09351	1.70051
chr1	9860070	9860515	C7KUGACXX_7_7957.sorted.filtered_peak_150	38	.	3.42067	6.43373	3.81382
chr1	9883880	9884554	C7KUGACXX_7_7957.sorted.filtered_peak_151	40	.	2.96882	6.69243	4.05275
chr1	9927505	9927802	C7KUGACXX_7_7957.sorted.filtered_peak_152	36	.	3.28294	6.25273	3.62866
chr1	9934792	9935228	C7KUGACXX_7_7957.sorted.filtered_peak_153	18	.	2.64693	4.22189	1.80858
chr1	9970185	9971308	C7KUGACXX_7_7957.sorted.filtered_peak_154	240	.	4.79630	27.55588	24.06393
chr1	10002535	10003813	C7KUGACXX_7_7957.sorted.filtered_peak_155	50	.	3.42215	7.70642	5.02856
chr1	10010471	10010723	C7KUGACXX_7_7957.sorted.filtered_peak_156	32	.	3.33124	5.79303	3.20926
chr1	10092464	10093569	C7KUGACXX_7_7957.sorted.filtered_peak_157	168	.	4.61821	20.09259	16.86910
chr1	10134246	10135315	C7KUGACXX_7_7957.sorted.filtered_peak_158	67	.	3.85719	9.50698	6.73696
chr1	10269988	10270859	C7KUGACXX_7_7957.sorted.filtered_peak_159	75	.	3.74958	10.36178	7.55127
chr1	10368032	10368620	C7KUGACXX_7_7957.sorted.filtered_peak_160	24	.	2.89388	4.88899	2.40782
chr1	10458540	10459603	C7KUGACXX_7_7957.sorted.filtered_peak_161	161	.	4.74578	19.36033	16.17802
chr1	10489946	10490949	C7KUGACXX_7_7957.sorted.filtered_peak_162	158	.	4.45524	19.05672	15.89813
chr1	10532472	10532910	C7KUGACXX_7_7957.sorted.filtered_peak_163	88	.	3.63162	11.71774	8.84213
chr1	10534822	10535712	C7KUGACXX_7_7957.sorted.filtered_peak_164	39	.	2.81593	6.57708	3.95079
chr1	10554748	10555502	C7KUGACXX_7_7957.sorted.filtered_peak_165	43	.	3.16755	6.96786	4.32896
chr1	10570743	10571545	C7KUGACXX_7_7957.sorted.filtered_peak_166	76	.	3.49210	10.46091	7.62091
chr1	10585231	10585577	C7KUGACXX_7_7957.sorted.filtered_peak_167	14	.	2.59838	3.79012	1.42970
chr1	10754324	10754984	C7KUGACXX_7_7957.sorted.filtered_peak_168	46	.	3.03599	7.37738	4.68159
chr1	11072063	11073208	C7KUGACXX_7_7957.sorted.filtered_peak_169	149	.	4.54869	18.09690	14.97391
chr1	11119764	11120518	C7KUGACXX_7_7957.sorted.filtered_peak_170	63	.	3.15028	9.07681	6.32942
chr1	11159308	11160267	C7KUGACXX_7_7957.sorted.filtered_peak_171	82	.	3.89039	11.10766	8.25034
chr1	11322464	11323060	C7KUGACXX_7_7957.sorted.filtered_peak_172	216	.	5.68260	25.09792	21.67677
chr1	11332745	11334007	C7KUGACXX_7_7957.sorted.filtered_peak_173	109	.	3.87980	13.94901	10.97310
chr1	11710396	11710710	C7KUGACXX_7_7957.sorted.filtered_peak_174	23	.	2.57578	4.83111	2.34125
chr1	11714722	11714993	C7KUGACXX_7_7957.sorted.filtered_peak_175	26	.	2.78185	5.12038	2.60010
chr1	11724061	11724402	C7KUGACXX_7_7957.sorted.filtered_peak_176	30	.	3.04296	5.60731	3.04279
chr1	11724594	11725106	C7KUGACXX_7_7957.sorted.filtered_peak_177	42	.	3.38350	6.92382	4.27161
chr1	11740719	11741827	C7KUGACXX_7_7957.sorted.filtered_peak_178	67	.	3.47909	9.46671	6.70068
chr1	11779317	11780032	C7KUGACXX_7_7957.sorted.filtered_peak_179	30	.	3.18854	5.64635	3.09101
chr1	11790528	11790877	C7KUGACXX_7_7957.sorted.filtered_peak_180	12	.	2.43663	3.62146	1.29474
chr1	11795980	11796254	C7KUGACXX_7_7957.sorted.filtered_peak_181	53	.	3.25782	8.05408	5.32776
chr1	11845226	11845476	C7KUGACXX_7_7957.sorted.filtered_peak_182	16	.	2.65321	4.08597	1.67800
chr1	11865655	11866603	C7KUGACXX_7_7957.sorted.filtered_peak_183	157	.	4.00566	18.89796	15.71434
chr1	11967775	11969229	C7KUGACXX_7_7957.sorted.filtered_peak_184	80	.	3.05900	10.90945	8.04808
chr1	11969686	11970320	C7KUGACXX_7_7957.sorted.filtered_peak_185	21	.	2.14955	4.63850	2.16747
chr1	11986346	11986787	C7KUGACXX_7_7957.sorted.filtered_peak_186	139	.	5.34109	17.07402	13.94566
chr1	11994281	11995020	C7KUGACXX_7_7957.sorted.filtered_peak_187	75	.	3.86641	10.38526	7.55791
chr1	12039863	12040846	C7KUGACXX_7_7957.sorted.filtered_peak_188	151	.	4.25371	18.29928	15.17814
chr1	12050255	12050658	C7KUGACXX_7_7957.sorted.filtered_peak_189	17	.	2.77782	4.15061	1.75294
chr1	12079189	12079698	C7KUGACXX_7_7957.sorted.filtered_peak_190	220	.	5.72025	25.50117	22.06255
chr1	12107320	12107932	C7KUGACXX_7_7957.sorted.filtered_peak_191	90	.	4.10617	11.91236	9.03235
chr1	12112112	12112362	C7KUGACXX_7_7957.sorted.filtered_peak_192	24	.	2.54206	4.93031	2.42880
chr1	12147939	12148610	C7KUGACXX_7_7957.sorted.filtered_peak_193	23	.	2.77702	4.81666	2.32533
chr1	12184961	12185219	C7KUGACXX_7_7957.sorted.filtered_peak_194	22	.	2.83621	4.74509	2.25959
chr1	12210584	12211177	C7KUGACXX_7_7957.sorted.filtered_peak_195	59	.	3.03077	8.72891	5.97553
chr1	12221853	12222461	C7KUGACXX_7_7957.sorted.filtered_peak_196	57	.	2.90816	8.48002	5.76163
chr1	12233545	12234151	C7KUGACXX_7_7957.sorted.filtered_peak_197	60	.	2.91570	8.84948	6.09589
chr1	12239260	12239512	C7KUGACXX_7_7957.sorted.filtered_peak_198	17	.	2.38382	4.16113	1.74474
chr1	12289943	12290604	C7KUGACXX_7_7957.sorted.filtered_peak_199	28	.	2.98528	5.43749	2.89261
chr1	12405583	12406140	C7KUGACXX_7_7957.sorted.filtered_peak_200	30	.	3.01028	5.65982	3.09390
chr1	12509491	12509911	C7KUGACXX_7_7957.sorted.filtered_peak_201	51	.	3.43450	7.90763	5.18967
chr1	12533241	12533633	C7KUGACXX_7_7957.sorted.filtered_peak_202	22	.	2.63314	4.70516	2.24043
chr1	12570727	12571343	C7KUGACXX_7_7957.sorted.filtered_peak_203	16	.	2.64141	4.09362	1.69075
chr1	12664127	12664698	C7KUGACXX_7_7957.sorted.filtered_peak_204	63	.	3.62548	9.09174	6.32011
chr1	12678242	12678574	C7KUGACXX_7_7957.sorted.filtered_peak_205	23	.	2.34033	4.83942	2.34712
chr1	12679020	12679328	C7KUGACXX_7_7957.sorted.filtered_peak_206	19	.	2.25681	4.42526	1.97926
chr1	13992168	13992677	C7KUGACXX_7_7957.sorted.filtered_peak_207	19	.	2.82222	4.32940	1.90423
chr1	14026353	14027872	C7KUGACXX_7_7957.sorted.filtered_peak_208	20	.	2.36370	4.53863	2.08739
chr1	14029150	14029560	C7KUGACXX_7_7957.sorted.filtered_peak_209	21	.	2.39389	4.66010	2.19553
chr1	14057157	14057990	C7KUGACXX_7_7957.sorted.filtered_peak_210	56	.	3.07945	8.38532	5.66732
chr1	14075211	14076267	C7KUGACXX_7_7957.sorted.filtered_peak_211	77	.	3.40190	10.54134	7.72673
chr1	15295586	15296001	C7KUGACXX_7_7957.sorted.filtered_peak_212	15	.	2.73331	3.95124	1.55754
chr1	15668596	15668891	C7KUGACXX_7_7957.sorted.filtered_peak_213	32	.	2.77406	5.81057	3.22780
chr1	15672466	15672802	C7KUGACXX_7_7957.sorted.filtered_peak_214	45	.	3.00272	7.21017	4.53421
chr1	15735864	15736536	C7KUGACXX_7_7957.sorted.filtered_peak_215	47	.	2.83348	7.50005	4.79813
chr1	15743926	15744342	C7KUGACXX_7_7957.sorted.filtered_peak_216	18	.	2.49091	4.27459	1.84750
chr1	15757656	15757968	C7KUGACXX_7_7957.sorted.filtered_peak_217	22	.	2.82144	4.76293	2.28936
chr1	15850693	15851834	C7KUGACXX_7_7957.sorted.filtered_peak_218	185	.	3.54586	21.83318	18.52457
chr1	15852950	15853480	C7KUGACXX_7_7957.sorted.filtered_peak_219	164	.	3.34325	19.62924	16.40981
chr1	15905688	15905984	C7KUGACXX_7_7957.sorted.filtered_peak_220	15	.	2.56268	3.93306	1.56056
chr1	15911051	15911513	C7KUGACXX_7_7957.sorted.filtered_peak_221	28	.	3.09654	5.44306	2.89292
chr1	15929746	15930492	C7KUGACXX_7_7957.sorted.filtered_peak_222	111	.	4.52040	14.07746	11.10986
chr1	15943531	15944510	C7KUGACXX_7_7957.sorted.filtered_peak_223	99	.	3.47860	12.92176	9.98930
chr1	15946665	15946935	C7KUGACXX_7_7957.sorted.filtered_peak_224	40	.	2.61422	6.67220	4.02665
chr1	16023456	16024126	C7KUGACXX_7_7957.sorted.filtered_peak_225	26	.	2.98999	5.15944	2.63590
chr1	16118558	16118839	C7KUGACXX_7_7957.sorted.filtered_peak_226	57	.	4.08857	8.48335	5.72733
chr1	16160791	16162899	C7KUGACXX_7_7957.sorted.filtered_peak_227	98	.	2.91747	12.80933	9.88855
chr1	16173638	16174798	C7KUGACXX_7_7957.sorted.filtered_peak_228	116	.	3.42905	14.58288	11.61304
chr1	16245805	16246189	C7KUGACXX_7_7957.sorted.filtered_peak_229	62	.	4.04458	9.03529	6.26856
chr1	16276050	16276536	C7KUGACXX_7_7957.sorted.filtered_peak_230	127	.	4.14153	15.76152	12.70772
chr1	16292476	16292959	C7KUGACXX_7_7957.sorted.filtered_peak_231	19	.	2.60435	4.41622	1.98005
chr1	16302059	16302835	C7KUGACXX_7_7957.sorted.filtered_peak_232	89	.	3.88726	11.82694	8.95943
chr1	16382534	16382917	C7KUGACXX_7_7957.sorted.filtered_peak_233	18	.	2.84864	4.29221	1.85863
chr1	16405473	16405825	C7KUGACXX_7_7957.sorted.filtered_peak_234	24	.	2.81856	4.99309	2.48750
chr1	16494283	16494655	C7KUGACXX_7_7957.sorted.filtered_peak_235	14	.	2.64727	3.83267	1.48773
chr1	16514267	16514593	C7KUGACXX_7_7957.sorted.filtered_peak_236	23	.	2.95882	4.83798	2.34208
chr1	16532904	16533766	C7KUGACXX_7_7957.sorted.filtered_peak_237	91	.	3.44632	12.02896	9.11396
chr1	16543755	16544437	C7KUGACXX_7_7957.sorted.filtered_peak_238	76	.	3.56305	10.44924	7.62127
chr1	16563246	16563990	C7KUGACXX_7_7957.sorted.filtered_peak_239	86	.	3.81709	11.50023	8.64923
chr1	16570887	16571227	C7KUGACXX_7_7957.sorted.filtered_peak_240	30	.	2.98026	5.66181	3.09938
chr1	16678567	16679476	C7KUGACXX_7_7957.sorted.filtered_peak_241	127	.	4.15145	15.78434	12.72859
chr1	16693397	16694489	C7KUGACXX_7_7957.sorted.filtered_peak_242	186	.	4.31565	21.92862	18.60902
chr1	16747211	16747585	C7KUGACXX_7_7957.sorted.filtered_peak_243	25	.	3.07058	5.08283	2.59263
chr1	16766784	16768170	C7KUGACXX_7_7957.sorted.filtered_peak_244	41	.	2.83165	6.72084	4.13209
chr1	16825432	16826310	C7KUGACXX_7_7957.sorted.filtered_peak_245	55	.	3.99160	8.25043	5.52443
chr1	16840386	16840942	C7KUGACXX_7_7957.sorted.filtered_peak_246	88	.	4.88825	11.78958	8.88126
chr1	16939751	16940527	C7KUGACXX_7_7957.sorted.filtered_peak_247	51	.	2.82881	7.88559	5.16319
chr1	16952143	16952449	C7KUGACXX_7_7957.sorted.filtered_peak_248	17	.	2.52602	4.14273	1.72902
chr1	16957352	16957862	C7KUGACXX_7_7957.sorted.filtered_peak_249	23	.	2.75152	4.78000	2.30809
chr1	16970676	16971516	C7KUGACXX_7_7957.sorted.filtered_peak_250	103	.	4.68200	13.33672	10.37805
chr1	17053918	17054227	C7KUGACXX_7_7957.sorted.filtered_peak_251	48	.	3.66353	7.53883	4.83969
chr1	17222606	17223191	C7KUGACXX_7_7957.sorted.filtered_peak_252	36	.	3.46128	6.30207	3.69835
chr1	17230846	17232072	C7KUGACXX_7_7957.sorted.filtered_peak_253	117	.	3.64718	14.77653	11.79663
chr1	17240073	17240904	C7KUGACXX_7_7957.sorted.filtered_peak_254	151	.	5.01122	18.27333	15.13674
chr1	17338204	17338686	C7KUGACXX_7_7957.sorted.filtered_peak_255	56	.	3.41391	8.34959	5.60609
chr1	17372374	17372663	C7KUGACXX_7_7957.sorted.filtered_peak_256	14	.	2.57585	3.80273	1.45638
chr1	17379944	17380900	C7KUGACXX_7_7957.sorted.filtered_peak_257	157	.	4.27009	18.84542	15.71881
chr1	17763843	17764099	C7KUGACXX_7_7957.sorted.filtered_peak_258	25	.	2.29755	5.01306	2.51054
chr1	17766106	17766527	C7KUGACXX_7_7957.sorted.filtered_peak_259	22	.	2.27168	4.71372	2.25158
chr1	19228941	19229618	C7KUGACXX_7_7957.sorted.filtered_peak_260	165	.	4.63266	19.79892	16.56814
chr1	19253052	19253759	C7KUGACXX_7_7957.sorted.filtered_peak_261	73	.	3.25309	10.15903	7.34164
chr1	19278511	19278812	C7KUGACXX_7_7957.sorted.filtered_peak_262	31	.	2.30277	5.75044	3.17705
chr1	19282851	19283537	C7KUGACXX_7_7957.sorted.filtered_peak_263	106	.	3.38266	13.63050	10.67566
chr1	19310268	19310518	C7KUGACXX_7_7957.sorted.filtered_peak_264	19	.	2.88464	4.38848	1.93732
chr1	19337529	19337933	C7KUGACXX_7_7957.sorted.filtered_peak_265	28	.	2.97333	5.42492	2.88934
chr1	19400850	19401418	C7KUGACXX_7_7957.sorted.filtered_peak_266	60	.	3.37352	8.81467	6.06669
chr1	19512490	19512740	C7KUGACXX_7_7957.sorted.filtered_peak_267	13	.	2.58773	3.65755	1.32949
chr1	19535885	19537307	C7KUGACXX_7_7957.sorted.filtered_peak_268	70	.	3.22073	9.85777	7.06879
chr1	19567590	19568008	C7KUGACXX_7_7957.sorted.filtered_peak_269	24	.	2.83322	4.97685	2.47454
chr1	19577689	19578589	C7KUGACXX_7_7957.sorted.filtered_peak_270	104	.	4.08924	13.39967	10.46137
chr1	19638281	19639515	C7KUGACXX_7_7957.sorted.filtered_peak_271	72	.	3.30517	9.98055	7.22189
chr1	19717381	19718307	C7KUGACXX_7_7957.sorted.filtered_peak_272	86	.	3.57986	11.51880	8.65716
chr1	19789634	19790121	C7KUGACXX_7_7957.sorted.filtered_peak_273	104	.	4.11950	13.45947	10.49419
chr1	19803426	19804103	C7KUGACXX_7_7957.sorted.filtered_peak_274	23	.	2.58233	4.79273	2.31172
chr1	19811864	19812573	C7KUGACXX_7_7957.sorted.filtered_peak_275	142	.	3.96950	17.39357	14.25181
chr1	19822332	19822819	C7KUGACXX_7_7957.sorted.filtered_peak_276	33	.	3.13203	5.92549	3.34825
chr1	19832923	19833188	C7KUGACXX_7_7957.sorted.filtered_peak_277	15	.	2.71230	3.95110	1.58670
chr1	19923028	19924316	C7KUGACXX_7_7957.sorted.filtered_peak_278	107	.	3.66273	13.68508	10.73880
chr1	19933331	19933971	C7KUGACXX_7_7957.sorted.filtered_peak_279	28	.	2.86859	5.32529	2.80880
chr1	20126014	20126280	C7KUGACXX_7_7957.sorted.filtered_peak_280	32	.	3.08001	5.86026	3.27782
chr1	20126635	20127073	C7KUGACXX_7_7957.sorted.filtered_peak_281	27	.	2.86312	5.22107	2.70217
chr1	20208576	20209554	C7KUGACXX_7_7957.sorted.filtered_peak_282	102	.	3.84730	13.21950	10.28328
chr1	20478571	20479147	C7KUGACXX_7_7957.sorted.filtered_peak_283	26	.	3.01987	5.20477	2.69173
chr1	20511800	20512376	C7KUGACXX_7_7957.sorted.filtered_peak_284	26	.	2.73964	5.20290	2.67793
chr1	20649542	20649792	C7KUGACXX_7_7957.sorted.filtered_peak_285	22	.	2.75019	4.75131	2.26771
chr1	20834043	20834973	C7KUGACXX_7_7957.sorted.filtered_peak_286	73	.	3.60873	10.13873	7.33752
chr1	20959747	20960658	C7KUGACXX_7_7957.sorted.filtered_peak_287	48	.	3.22222	7.53551	4.85216
chr1	20987741	20988445	C7KUGACXX_7_7957.sorted.filtered_peak_288	159	.	4.44453	19.07446	15.91526
chr1	21023350	21023620	C7KUGACXX_7_7957.sorted.filtered_peak_289	28	.	2.96088	5.42234	2.87370
chr1	21044431	21044760	C7KUGACXX_7_7957.sorted.filtered_peak_290	20	.	2.77772	4.53713	2.07886
chr1	21059557	21059921	C7KUGACXX_7_7957.sorted.filtered_peak_291	41	.	3.20241	6.78006	4.12678
chr1	21112553	21114083	C7KUGACXX_7_7957.sorted.filtered_peak_292	138	.	3.72030	16.96838	13.85180
chr1	21318509	21318856	C7KUGACXX_7_7957.sorted.filtered_peak_293	17	.	2.80470	4.17591	1.76269
chr1	21348769	21349514	C7KUGACXX_7_7957.sorted.filtered_peak_294	99	.	4.40826	12.84491	9.90700
chr1	21503012	21503788	C7KUGACXX_7_7957.sorted.filtered_peak_295	160	.	4.39626	19.22758	16.04972
chr1	21620042	21620404	C7KUGACXX_7_7957.sorted.filtered_peak_296	22	.	2.30824	4.74509	2.27188
chr1	21620876	21621469	C7KUGACXX_7_7957.sorted.filtered_peak_297	31	.	2.48704	5.66409	3.10728
chr1	21660501	21661258	C7KUGACXX_7_7957.sorted.filtered_peak_298	41	.	2.98678	6.78776	4.16923
chr1	21671942	21672351	C7KUGACXX_7_7957.sorted.filtered_peak_299	43	.	3.03780	6.99652	4.34322
chr1	21766180	21766845	C7KUGACXX_7_7957.sorted.filtered_peak_300	64	.	4.24848	9.19791	6.41656
chr1	22100135	22100395	C7KUGACXX_7_7957.sorted.filtered_peak_301	13	.	2.48322	3.64627	1.31376
chr1	22108771	22110317	C7KUGACXX_7_7957.sorted.filtered_peak_302	141	.	3.63435	17.18689	14.13508
chr1	22345601	22346041	C7KUGACXX_7_7957.sorted.filtered_peak_303	62	.	4.09156	9.03836	6.28436
chr1	22351418	22352739	C7KUGACXX_7_7957.sorted.filtered_peak_304	112	.	3.73011	14.24945	11.24298
chr1	22366129	22366893	C7KUGACXX_7_7957.sorted.filtered_peak_305	192	.	5.42913	22.58696	19.28198
chr1	22378889	22380187	C7KUGACXX_7_7957.sorted.filtered_peak_306	86	.	3.44529	11.53385	8.67581
chr1	22416201	22416568	C7KUGACXX_7_7957.sorted.filtered_peak_307	32	.	3.05928	5.87123	3.28748
chr1	22778154	22779170	C7KUGACXX_7_7957.sorted.filtered_peak_308	45	.	3.00784	7.17292	4.53001
chr1	22968727	22969176	C7KUGACXX_7_7957.sorted.filtered_peak_309	13	.	2.59305	3.65293	1.31978
chr1	23345547	23346311	C7KUGACXX_7_7957.sorted.filtered_peak_310	113	.	4.31396	14.38456	11.39982
chr1	23426592	23427222	C7KUGACXX_7_7957.sorted.filtered_peak_311	35	.	2.97487	6.11411	3.52391
chr1	23445465	23445974	C7KUGACXX_7_7957.sorted.filtered_peak_312	22	.	2.75001	4.69315	2.21250
chr1	23495030	23495545	C7KUGACXX_7_7957.sorted.filtered_peak_313	43	.	3.12002	6.93714	4.30446
chr1	23670476	23671319	C7KUGACXX_7_7957.sorted.filtered_peak_314	125	.	3.77049	15.59864	12.59045
chr1	23694473	23695619	C7KUGACXX_7_7957.sorted.filtered_peak_315	196	.	4.38636	22.99407	19.65654
chr1	23810826	23811439	C7KUGACXX_7_7957.sorted.filtered_peak_316	132	.	4.81415	16.30639	13.21756
chr1	23823579	23823896	C7KUGACXX_7_7957.sorted.filtered_peak_317	45	.	3.73415	7.22770	4.55403
chr1	23854678	23855096	C7KUGACXX_7_7957.sorted.filtered_peak_318	60	.	2.94593	8.81355	6.05113
chr1	23857584	23858109	C7KUGACXX_7_7957.sorted.filtered_peak_319	22	.	2.31740	4.71204	2.23219
chr1	23866174	23866696	C7KUGACXX_7_7957.sorted.filtered_peak_320	76	.	4.07443	10.48599	7.62525
chr1	23881021	23881716	C7KUGACXX_7_7957.sorted.filtered_peak_321	49	.	2.76473	7.60339	4.91360
chr1	23885847	23886183	C7KUGACXX_7_7957.sorted.filtered_peak_322	67	.	3.10907	9.51451	6.71636
chr1	23928517	23928902	C7KUGACXX_7_7957.sorted.filtered_peak_323	19	.	2.69348	4.41259	1.98045
chr1	23939569	23940044	C7KUGACXX_7_7957.sorted.filtered_peak_324	31	.	2.85018	5.72470	3.16821
chr1	23945876	23946650	C7KUGACXX_7_7957.sorted.filtered_peak_325	57	.	3.32226	8.51036	5.77098
chr1	23961657	23961981	C7KUGACXX_7_7957.sorted.filtered_peak_326	15	.	2.54506	3.96571	1.58943
chr1	23963991	23964259	C7KUGACXX_7_7957.sorted.filtered_peak_327	37	.	3.22416	6.40117	3.78166
chr1	24018040	24018832	C7KUGACXX_7_7957.sorted.filtered_peak_328	78	.	3.88337	10.63650	7.81267
chr1	24069375	24070422	C7KUGACXX_7_7957.sorted.filtered_peak_329	27	.	2.74471	5.28756	2.78243
chr1	24098694	24098970	C7KUGACXX_7_7957.sorted.filtered_peak_330	18	.	2.74358	4.30852	1.88901
chr1	24104546	24105303	C7KUGACXX_7_7957.sorted.filtered_peak_331	68	.	3.54369	9.58059	6.80463
chr1	24117289	24117905	C7KUGACXX_7_7957.sorted.filtered_peak_332	23	.	2.60966	4.78729	2.30909
chr1	24127092	24127622	C7KUGACXX_7_7957.sorted.filtered_peak_333	124	.	3.96053	15.49991	12.45954
chr1	24151470	24152155	C7KUGACXX_7_7957.sorted.filtered_peak_334	40	.	3.25580	6.61296	4.01979
chr1	24164776	24165543	C7KUGACXX_7_7957.sorted.filtered_peak_335	16	.	2.77306	4.07064	1.66426
chr1	24194164	24195138	C7KUGACXX_7_7957.sorted.filtered_peak_336	53	.	3.48575	8.04921	5.37034
chr1	24285391	24287095	C7KUGACXX_7_7957.sorted.filtered_peak_337	110	.	3.76332	13.98512	11.00469
chr1	24306510	24307326	C7KUGACXX_7_7957.sorted.filtered_peak_338	130	.	3.92819	16.11331	13.04842
chr1	24391265	24391535	C7KUGACXX_7_7957.sorted.filtered_peak_339	13	.	2.63683	3.68108	1.33081
chr1	24525707	24526259	C7KUGACXX_7_7957.sorted.filtered_peak_340	24	.	3.00357	5.00329	2.49697
chr1	24648233	24648972	C7KUGACXX_7_7957.sorted.filtered_peak_341	34	.	2.85936	6.03685	3.47479
chr1	24717921	24718295	C7KUGACXX_7_7957.sorted.filtered_peak_342	13	.	2.29454	3.65896	1.32645
chr1	24718562	24718980	C7KUGACXX_7_7957.sorted.filtered_peak_343	47	.	3.20687	7.45908	4.77202
chr1	24740011	24740372	C7KUGACXX_7_7957.sorted.filtered_peak_344	16	.	2.17130	4.04053	1.64387
chr1	24741917	24742577	C7KUGACXX_7_7957.sorted.filtered_peak_345	117	.	3.72792	14.71286	11.72655
chr1	24807755	24808042	C7KUGACXX_7_7957.sorted.filtered_peak_346	17	.	2.59515	4.12214	1.72957
chr1	24808331	24808606	C7KUGACXX_7_7957.sorted.filtered_peak_347	20	.	2.68325	4.50644	2.04829
chr1	24828634	24829979	C7KUGACXX_7_7957.sorted.filtered_peak_348	54	.	2.68726	8.11659	5.42020
chr1	24861519	24861992	C7KUGACXX_7_7957.sorted.filtered_peak_349	39	.	2.83079	6.56591	3.94520
chr1	24862863	24863364	C7KUGACXX_7_7957.sorted.filtered_peak_350	34	.	2.66655	6.03850	3.44608
chr1	24913587	24913974	C7KUGACXX_7_7957.sorted.filtered_peak_351	23	.	2.95637	4.87692	2.37988
chr1	24969063	24970134	C7KUGACXX_7_7957.sorted.filtered_peak_352	240	.	4.62211	27.50144	24.03035
chr1	25071336	25072160	C7KUGACXX_7_7957.sorted.filtered_peak_353	140	.	4.42935	17.11188	14.00824
chr1	25174275	25175165	C7KUGACXX_7_7957.sorted.filtered_peak_354	70	.	3.66868	9.90875	7.09900
chr1	25237492	25237935	C7KUGACXX_7_7957.sorted.filtered_peak_355	40	.	2.98277	6.73652	4.09619
chr1	25251741	25252027	C7KUGACXX_7_7957.sorted.filtered_peak_356	20	.	2.17069	4.49819	2.03916
chr1	25256430	25257095	C7KUGACXX_7_7957.sorted.filtered_peak_357	53	.	2.70489	8.05985	5.35531
chr1	25281612	25282008	C7KUGACXX_7_7957.sorted.filtered_peak_358	49	.	3.06210	7.68050	4.98397
chr1	25291346	25292063	C7KUGACXX_7_7957.sorted.filtered_peak_359	115	.	3.44911	14.59077	11.56480
chr1	25311631	25311968	C7KUGACXX_7_7957.sorted.filtered_peak_360	43	.	3.09083	7.04256	4.39046
chr1	25319115	25319701	C7KUGACXX_7_7957.sorted.filtered_peak_361	28	.	2.58193	5.33316	2.81190
chr1	25348673	25349690	C7KUGACXX_7_7957.sorted.filtered_peak_362	141	.	3.83480	17.23157	14.10670
chr1	25357161	25357601	C7KUGACXX_7_7957.sorted.filtered_peak_363	14	.	2.09358	3.84879	1.49077
chr1	25358333	25359112	C7KUGACXX_7_7957.sorted.filtered_peak_364	48	.	2.69696	7.50413	4.85058
chr1	25363794	25364201	C7KUGACXX_7_7957.sorted.filtered_peak_365	16	.	2.31973	4.02567	1.63705
chr1	25422211	25422531	C7KUGACXX_7_7957.sorted.filtered_peak_366	31	.	2.85738	5.66603	3.10060
chr1	25558597	25559952	C7KUGACXX_7_7957.sorted.filtered_peak_367	63	.	3.31098	9.04918	6.30301
chr1	25566048	25566806	C7KUGACXX_7_7957.sorted.filtered_peak_368	122	.	4.20046	15.28747	12.23009
chr1	25573177	25574445	C7KUGACXX_7_7957.sorted.filtered_peak_369	179	.	4.27356	21.17669	17.93934
chr1	25594388	25594639	C7KUGACXX_7_7957.sorted.filtered_peak_370	51	.	3.94901	7.87672	5.13750
chr1	25664733	25665566	C7KUGACXX_7_7957.sorted.filtered_peak_371	96	.	4.49604	12.54364	9.62225
chr1	25756584	25757517	C7KUGACXX_7_7957.sorted.filtered_peak_372	129	.	3.84119	16.02105	12.94072
chr1	25869725	25870368	C7KUGACXX_7_7957.sorted.filtered_peak_373	25	.	2.77283	5.08739	2.57157
chr1	25876015	25876409	C7KUGACXX_7_7957.sorted.filtered_peak_374	30	.	2.89258	5.56661	3.00291
chr1	25888931	25889258	C7KUGACXX_7_7957.sorted.filtered_peak_375	67	.	3.58847	9.56800	6.76345
chr1	25942803	25943396	C7KUGACXX_7_7957.sorted.filtered_peak_376	40	.	2.64769	6.69366	4.07604
chr1	25968927	25969569	C7KUGACXX_7_7957.sorted.filtered_peak_377	33	.	3.08767	5.95333	3.38378
chr1	26002529	26003063	C7KUGACXX_7_7957.sorted.filtered_peak_378	47	.	3.33340	7.44254	4.75746
chr1	26101326	26101985	C7KUGACXX_7_7957.sorted.filtered_peak_379	51	.	3.48034	7.81094	5.10426
chr1	26146058	26147438	C7KUGACXX_7_7957.sorted.filtered_peak_380	54	.	2.94491	8.13329	5.40699
chr1	26185777	26186420	C7KUGACXX_7_7957.sorted.filtered_peak_381	65	.	3.73831	9.36421	6.55607
chr1	26202223	26202542	C7KUGACXX_7_7957.sorted.filtered_peak_382	14	.	2.62172	3.78132	1.42081
chr1	26231618	26232340	C7KUGACXX_7_7957.sorted.filtered_peak_383	38	.	2.80479	6.46611	3.84528
chr1	26232862	26233229	C7KUGACXX_7_7957.sorted.filtered_peak_384	45	.	2.97933	7.21175	4.54439
chr1	26297972	26298530	C7KUGACXX_7_7957.sorted.filtered_peak_385	26	.	2.82877	5.13473	2.62598
chr1	26317146	26317480	C7KUGACXX_7_7957.sorted.filtered_peak_386	39	.	3.21647	6.56914	3.94428
chr1	26324382	26325208	C7KUGACXX_7_7957.sorted.filtered_peak_387	182	.	4.52656	21.49097	18.22119
chr1	26361786	26362775	C7KUGACXX_7_7957.sorted.filtered_peak_388	41	.	3.05898	6.78682	4.15517
chr1	26437499	26438755	C7KUGACXX_7_7957.sorted.filtered_peak_389	113	.	3.87262	14.37522	11.36352
chr1	26452841	26453361	C7KUGACXX_7_7957.sorted.filtered_peak_390	117	.	4.01838	14.76724	11.74865
chr1	26471629	26472060	C7KUGACXX_7_7957.sorted.filtered_peak_391	31	.	3.30161	5.71981	3.15401
chr1	26496245	26497029	C7KUGACXX_7_7957.sorted.filtered_peak_392	36	.	3.11063	6.25810	3.67397
chr1	26560170	26561477	C7KUGACXX_7_7957.sorted.filtered_peak_393	235	.	4.70482	26.99130	23.55942
chr1	26602345	26603090	C7KUGACXX_7_7957.sorted.filtered_peak_394	31	.	2.46044	5.66144	3.10341
chr1	26606187	26606669	C7KUGACXX_7_7957.sorted.filtered_peak_395	33	.	2.29941	5.86842	3.30038
chr1	26611242	26611648	C7KUGACXX_7_7957.sorted.filtered_peak_396	26	.	2.13761	5.21909	2.69451
chr1	26613838	26614250	C7KUGACXX_7_7957.sorted.filtered_peak_397	46	.	2.52058	7.27968	4.62153
chr1	26632821	26633686	C7KUGACXX_7_7957.sorted.filtered_peak_398	111	.	4.21546	14.11508	11.14770
chr1	26648105	26648409	C7KUGACXX_7_7957.sorted.filtered_peak_399	24	.	2.48915	4.98765	2.48009
chr1	26662549	26663261	C7KUGACXX_7_7957.sorted.filtered_peak_400	21	.	2.79032	4.63923	2.17896
chr1	26690354	26690775	C7KUGACXX_7_7957.sorted.filtered_peak_401	31	.	2.92574	5.69752	3.13707
chr1	26704572	26705361	C7KUGACXX_7_7957.sorted.filtered_peak_402	214	.	4.83949	24.83313	21.41653
chr1	26710674	26710951	C7KUGACXX_7_7957.sorted.filtered_peak_403	31	.	3.00076	5.67173	3.10265
chr1	26718024	26718274	C7KUGACXX_7_7957.sorted.filtered_peak_404	15	.	2.59940	3.88139	1.51484
chr1	26758254	26759330	C7KUGACXX_7_7957.sorted.filtered_peak_405	138	.	4.64752	16.94905	13.87934
chr1	26798862	26799848	C7KUGACXX_7_7957.sorted.filtered_peak_406	103	.	3.37512	13.31315	10.36745
chr1	26826503	26827918	C7KUGACXX_7_7957.sorted.filtered_peak_407	83	.	3.68107	11.29112	8.39527
chr1	26868290	26869038	C7KUGACXX_7_7957.sorted.filtered_peak_408	48	.	2.73478	7.54674	4.86121
chr1	26872071	26872447	C7KUGACXX_7_7957.sorted.filtered_peak_409	16	.	2.24010	4.08568	1.68743
chr1	26946455	26948004	C7KUGACXX_7_7957.sorted.filtered_peak_410	99	.	3.57219	12.84798	9.93334
chr1	27018804	27019750	C7KUGACXX_7_7957.sorted.filtered_peak_411	52	.	2.56395	7.92413	5.22353
chr1	27021878	27022511	C7KUGACXX_7_7957.sorted.filtered_peak_412	91	.	2.82290	12.04352	9.16919
chr1	27070553	27071165	C7KUGACXX_7_7957.sorted.filtered_peak_413	99	.	3.98152	12.87903	9.94082
chr1	27113585	27114928	C7KUGACXX_7_7957.sorted.filtered_peak_414	99	.	3.20040	12.92357	9.96859
chr1	27126226	27126949	C7KUGACXX_7_7957.sorted.filtered_peak_415	24	.	2.95990	4.93407	2.43374
chr1	27147422	27147672	C7KUGACXX_7_7957.sorted.filtered_peak_416	12	.	2.60286	3.58549	1.24787
chr1	27152769	27153576	C7KUGACXX_7_7957.sorted.filtered_peak_417	45	.	3.06878	7.26857	4.57817
chr1	27159773	27160471	C7KUGACXX_7_7957.sorted.filtered_peak_418	92	.	3.75874	12.18063	9.27705
chr1	27165388	27165710	C7KUGACXX_7_7957.sorted.filtered_peak_419	33	.	3.15539	5.96823	3.37548
chr1	27191187	27192134	C7KUGACXX_7_7957.sorted.filtered_peak_420	113	.	4.05876	14.35452	11.37561
chr1	27216274	27217150	C7KUGACXX_7_7957.sorted.filtered_peak_421	54	.	3.36977	8.13364	5.42565
chr1	27226603	27227461	C7KUGACXX_7_7957.sorted.filtered_peak_422	58	.	3.63397	8.63084	5.89537
chr1	27247660	27248794	C7KUGACXX_7_7957.sorted.filtered_peak_423	84	.	3.61722	11.23739	8.41102
chr1	27320245	27320495	C7KUGACXX_7_7957.sorted.filtered_peak_424	14	.	2.52083	3.80899	1.45600
chr1	27324103	27324505	C7KUGACXX_7_7957.sorted.filtered_peak_425	20	.	2.64111	4.46684	2.02734
chr1	27371096	27371510	C7KUGACXX_7_7957.sorted.filtered_peak_426	35	.	3.31793	6.15839	3.56337
chr1	27423957	27424207	C7KUGACXX_7_7957.sorted.filtered_peak_427	15	.	2.62382	3.92600	1.55833
chr1	27438362	27438783	C7KUGACXX_7_7957.sorted.filtered_peak_428	19	.	2.65816	4.34507	1.90587
chr1	27463703	27464269	C7KUGACXX_7_7957.sorted.filtered_peak_429	44	.	3.17776	7.08950	4.44976
chr1	27481288	27482078	C7KUGACXX_7_7957.sorted.filtered_peak_430	77	.	3.50588	10.58760	7.76432
chr1	27488179	27488637	C7KUGACXX_7_7957.sorted.filtered_peak_431	31	.	3.30467	5.72230	3.14981
chr1	27524496	27524973	C7KUGACXX_7_7957.sorted.filtered_peak_432	23	.	3.04021	4.86346	2.36302
chr1	27560386	27561373	C7KUGACXX_7_7957.sorted.filtered_peak_433	206	.	4.82085	23.99549	20.64570
chr1	27611185	27611490	C7KUGACXX_7_7957.sorted.filtered_peak_434	42	.	3.63597	6.86841	4.21624
chr1	27648282	27649284	C7KUGACXX_7_7957.sorted.filtered_peak_435	62	.	3.18481	8.99019	6.24398
chr1	27668164	27669244	C7KUGACXX_7_7957.sorted.filtered_peak_436	35	.	2.83243	6.17651	3.57075
chr1	27669810	27670166	C7KUGACXX_7_7957.sorted.filtered_peak_437	29	.	2.63133	5.46313	2.92942
chr1	27684067	27684334	C7KUGACXX_7_7957.sorted.filtered_peak_438	60	.	3.52237	8.83144	6.04402
chr1	27691879	27692823	C7KUGACXX_7_7957.sorted.filtered_peak_439	30	.	2.55852	5.64755	3.08707
chr1	27693045	27693379	C7KUGACXX_7_7957.sorted.filtered_peak_440	24	.	2.43987	4.89042	2.40246
chr1	27718779	27719246	C7KUGACXX_7_7957.sorted.filtered_peak_441	95	.	4.04626	12.51955	9.58203
chr1	27743058	27743401	C7KUGACXX_7_7957.sorted.filtered_peak_442	19	.	2.70256	4.43106	1.99098
chr1	27744886	27745208	C7KUGACXX_7_7957.sorted.filtered_peak_443	28	.	2.95155	5.33819	2.82638
chr1	27781657	27782056	C7KUGACXX_7_7957.sorted.filtered_peak_444	22	.	2.83315	4.66199	2.21349
chr1	27800267	27800538	C7KUGACXX_7_7957.sorted.filtered_peak_445	17	.	2.79184	4.12150	1.70706
chr1	27816107	27817228	C7KUGACXX_7_7957.sorted.filtered_peak_446	129	.	4.08852	16.02397	12.97051
chr1	27852278	27852612	C7KUGACXX_7_7957.sorted.filtered_peak_447	18	.	2.59964	4.28903	1.86132
chr1	27882831	27883093	C7KUGACXX_7_7957.sorted.filtered_peak_448	20	.	2.64207	4.48213	2.04545
chr1	27894874	27895395	C7KUGACXX_7_7957.sorted.filtered_peak_449	50	.	3.21144	7.71502	5.02748
chr1	27930350	27930884	C7KUGACXX_7_7957.sorted.filtered_peak_450	56	.	2.99849	8.42583	5.67951
chr1	27944792	27945186	C7KUGACXX_7_7957.sorted.filtered_peak_451	31	.	2.82098	5.76494	3.19359
chr1	27949546	27950122	C7KUGACXX_7_7957.sorted.filtered_peak_452	27	.	2.76683	5.31434	2.77769
chr1	27970438	27970736	C7KUGACXX_7_7957.sorted.filtered_peak_453	20	.	2.90309	4.53171	2.08216
chr1	27986165	27986856	C7KUGACXX_7_7957.sorted.filtered_peak_454	30	.	2.42635	5.55993	3.00544
chr1	27989223	27989860	C7KUGACXX_7_7957.sorted.filtered_peak_455	50	.	2.75744	7.74224	5.04979
chr1	27998374	27999268	C7KUGACXX_7_7957.sorted.filtered_peak_456	64	.	3.49897	9.27502	6.49224
chr1	28051992	28053055	C7KUGACXX_7_7957.sorted.filtered_peak_457	223	.	5.04247	25.68981	22.30368
chr1	28099297	28100432	C7KUGACXX_7_7957.sorted.filtered_peak_458	139	.	3.94440	17.04258	13.96819
chr1	28156993	28157788	C7KUGACXX_7_7957.sorted.filtered_peak_459	107	.	4.01493	13.69537	10.71966
chr1	28184613	28184941	C7KUGACXX_7_7957.sorted.filtered_peak_460	28	.	3.14855	5.44397	2.89680
chr1	28195568	28195938	C7KUGACXX_7_7957.sorted.filtered_peak_461	72	.	3.61804	10.09258	7.25968
chr1	28198937	28199704	C7KUGACXX_7_7957.sorted.filtered_peak_462	26	.	2.55463	5.14737	2.64301
chr1	28213672	28214184	C7KUGACXX_7_7957.sorted.filtered_peak_463	46	.	3.15767	7.30491	4.64306
chr1	28240895	28241763	C7KUGACXX_7_7957.sorted.filtered_peak_464	166	.	4.84551	19.84965	16.66103
chr1	28269902	28270152	C7KUGACXX_7_7957.sorted.filtered_peak_465	27	.	3.02565	5.30798	2.76971
chr1	28286050	28286675	C7KUGACXX_7_7957.sorted.filtered_peak_466	46	.	3.28290	7.26214	4.60615
chr1	28401853	28402166	C7KUGACXX_7_7957.sorted.filtered_peak_467	14	.	2.69619	3.86145	1.49768
chr1	28414418	28415461	C7KUGACXX_7_7957.sorted.filtered_peak_468	136	.	4.11466	16.68623	13.63728
chr1	28495797	28496193	C7KUGACXX_7_7957.sorted.filtered_peak_469	98	.	4.40832	12.76104	9.80983
chr1	28525808	28526727	C7KUGACXX_7_7957.sorted.filtered_peak_470	41	.	3.17913	6.74759	4.10123
chr1	28535218	28535490	C7KUGACXX_7_7957.sorted.filtered_peak_471	19	.	2.87084	4.37056	1.93618
chr1	28559345	28559693	C7KUGACXX_7_7957.sorted.filtered_peak_472	78	.	3.36112	10.69691	7.84569
chr1	28562242	28562942	C7KUGACXX_7_7957.sorted.filtered_peak_473	100	.	3.59387	12.93059	10.01833
chr1	28573026	28574527	C7KUGACXX_7_7957.sorted.filtered_peak_474	94	.	3.13312	12.32881	9.48073
chr1	28574991	28575241	C7KUGACXX_7_7957.sorted.filtered_peak_475	24	.	2.24226	4.93366	2.44222
chr1	28582691	28583103	C7KUGACXX_7_7957.sorted.filtered_peak_476	35	.	2.70651	6.11870	3.53700
chr1	28585622	28586324	C7KUGACXX_7_7957.sorted.filtered_peak_477	132	.	4.13451	16.30737	13.24228
chr1	28655206	28655757	C7KUGACXX_7_7957.sorted.filtered_peak_478	189	.	5.17474	22.32088	18.99453
chr1	28686204	28686539	C7KUGACXX_7_7957.sorted.filtered_peak_479	26	.	3.15748	5.23119	2.69584
chr1	28695713	28696650	C7KUGACXX_7_7957.sorted.filtered_peak_480	49	.	3.44500	7.62710	4.93107
chr1	28832052	28833005	C7KUGACXX_7_7957.sorted.filtered_peak_481	147	.	4.03951	17.92931	14.79998
chr1	28844321	28845565	C7KUGACXX_7_7957.sorted.filtered_peak_482	39	.	3.08228	6.58532	3.96801
chr1	28864476	28865047	C7KUGACXX_7_7957.sorted.filtered_peak_483	18	.	2.80659	4.20779	1.80114
chr1	28879141	28880272	C7KUGACXX_7_7957.sorted.filtered_peak_484	171	.	4.54549	20.30223	17.10002
chr1	28907632	28908995	C7KUGACXX_7_7957.sorted.filtered_peak_485	77	.	3.25807	10.54535	7.72304
chr1	28969210	28970188	C7KUGACXX_7_7957.sorted.filtered_peak_486	133	.	3.93250	16.44931	13.37532
chr1	28974490	28975617	C7KUGACXX_7_7957.sorted.filtered_peak_487	142	.	4.12373	17.40033	14.28443
chr1	28994685	28996610	C7KUGACXX_7_7957.sorted.filtered_peak_488	62	.	3.06710	8.98237	6.21169
chr1	29062900	29063974	C7KUGACXX_7_7957.sorted.filtered_peak_489	144	.	4.04221	17.58442	14.46060
chr1	29101698	29102223	C7KUGACXX_7_7957.sorted.filtered_peak_490	21	.	2.82185	4.57463	2.13048
chr1	29111601	29111935	C7KUGACXX_7_7957.sorted.filtered_peak_491	47	.	3.76563	7.40310	4.73154
chr1	29117246	29117516	C7KUGACXX_7_7957.sorted.filtered_peak_492	24	.	3.07292	4.97992	2.47446
chr1	29211545	29211912	C7KUGACXX_7_7957.sorted.filtered_peak_493	48	.	2.93679	7.58943	4.89882
chr1	29213225	29213711	C7KUGACXX_7_7957.sorted.filtered_peak_494	22	.	2.38493	4.77446	2.29721
chr1	29240540	29242089	C7KUGACXX_7_7957.sorted.filtered_peak_495	57	.	3.10434	8.49479	5.79988
chr1	29253266	29253767	C7KUGACXX_7_7957.sorted.filtered_peak_496	99	.	3.93627	12.87954	9.93558
chr1	29254823	29255188	C7KUGACXX_7_7957.sorted.filtered_peak_497	28	.	2.63750	5.43324	2.89321
chr1	29507624	29508907	C7KUGACXX_7_7957.sorted.filtered_peak_498	137	.	3.87881	16.80376	13.71200
chr1	29529238	29529647	C7KUGACXX_7_7957.sorted.filtered_peak_499	37	.	3.15508	6.34724	3.73720
chr1	29557124	29557788	C7KUGACXX_7_7957.sorted.filtered_peak_500	62	.	3.41475	8.96478	6.22173
chr1	29562849	29563101	C7KUGACXX_7_7957.sorted.filtered_peak_501	29	.	2.83659	5.46118	2.91793
chr1	30663983	30664629	C7KUGACXX_7_7957.sorted.filtered_peak_502	75	.	3.60528	10.35961	7.55015
chr1	30755891	30756423	C7KUGACXX_7_7957.sorted.filtered_peak_503	29	.	2.75507	5.50419	2.95539
chr1	31190844	31192249	C7KUGACXX_7_7957.sorted.filtered_peak_504	190	.	3.81294	22.36614	19.07169
chr1	31216357	31217301	C7KUGACXX_7_7957.sorted.filtered_peak_505	75	.	3.03712	10.35355	7.52919
chr1	31229379	31230159	C7KUGACXX_7_7957.sorted.filtered_peak_506	38	.	2.50185	6.46565	3.87115
chr1	31252249	31252799	C7KUGACXX_7_7957.sorted.filtered_peak_507	27	.	2.86891	5.29708	2.77576
chr1	31402350	31402657	C7KUGACXX_7_7957.sorted.filtered_peak_508	24	.	3.06022	4.99018	2.49574
chr1	31538153	31538821	C7KUGACXX_7_7957.sorted.filtered_peak_509	115	.	4.13740	14.60793	11.57666
chr1	31627464	31628585	C7KUGACXX_7_7957.sorted.filtered_peak_510	39	.	3.13787	6.59560	3.96449
chr1	31769428	31770078	C7KUGACXX_7_7957.sorted.filtered_peak_511	207	.	5.07876	24.10162	20.73154
chr1	31895477	31895768	C7KUGACXX_7_7957.sorted.filtered_peak_512	17	.	2.68509	4.10776	1.71877
chr1	32014495	32014832	C7KUGACXX_7_7957.sorted.filtered_peak_513	33	.	3.21404	5.93559	3.35381
chr1	32110003	32111022	C7KUGACXX_7_7957.sorted.filtered_peak_514	205	.	4.64434	23.88440	20.50965
chr1	32253888	32255056	C7KUGACXX_7_7957.sorted.filtered_peak_515	22	.	2.45659	4.68027	2.21047
chr1	32314141	32314657	C7KUGACXX_7_7957.sorted.filtered_peak_516	18	.	2.85596	4.31896	1.88487
chr1	32354779	32355366	C7KUGACXX_7_7957.sorted.filtered_peak_517	65	.	4.25656	9.38500	6.59102
chr1	32403428	32404422	C7KUGACXX_7_7957.sorted.filtered_peak_518	61	.	2.63987	8.92319	6.17622
chr1	32405305	32405858	C7KUGACXX_7_7957.sorted.filtered_peak_519	33	.	2.17514	5.96273	3.38283
chr1	32409496	32410410	C7KUGACXX_7_7957.sorted.filtered_peak_520	55	.	2.89487	8.21598	5.50546
chr1	32421714	32422094	C7KUGACXX_7_7957.sorted.filtered_peak_521	15	.	2.61162	3.94000	1.56571
chr1	32429788	32430253	C7KUGACXX_7_7957.sorted.filtered_peak_522	32	.	3.26741	5.83884	3.26488
chr1	32447348	32447793	C7KUGACXX_7_7957.sorted.filtered_peak_523	15	.	2.42509	3.96049	1.58308
chr1	32450284	32450698	C7KUGACXX_7_7957.sorted.filtered_peak_524	34	.	3.04873	6.03417	3.43936
chr1	32478996	32479842	C7KUGACXX_7_7957.sorted.filtered_peak_525	263	.	5.02095	29.93972	26.33030
chr1	32537997	32539178	C7KUGACXX_7_7957.sorted.filtered_peak_526	136	.	4.06385	16.73651	13.66812
chr1	32567432	32567682	C7KUGACXX_7_7957.sorted.filtered_peak_527	16	.	2.74705	4.02036	1.63504
chr1	32573369	32574358	C7KUGACXX_7_7957.sorted.filtered_peak_528	108	.	4.02655	13.84710	10.87626
chr1	32644884	32645878	C7KUGACXX_7_7957.sorted.filtered_peak_529	125	.	3.86266	15.61099	12.57825
chr1	32666057	32666391	C7KUGACXX_7_7957.sorted.filtered_peak_530	39	.	2.80422	6.55044	3.92198
chr1	32666843	32667177	C7KUGACXX_7_7957.sorted.filtered_peak_531	15	.	2.23964	3.94632	1.57516
chr1	32671101	32671431	C7KUGACXX_7_7957.sorted.filtered_peak_532	28	.	2.61312	5.33906	2.81813
chr1	32687640	32688346	C7KUGACXX_7_7957.sorted.filtered_peak_533	98	.	4.24632	12.83234	9.89789
chr1	32713880	32714315	C7KUGACXX_7_7957.sorted.filtered_peak_534	18	.	2.15586	4.28045	1.85642
chr1	32715410	32716123	C7KUGACXX_7_7957.sorted.filtered_peak_535	79	.	3.02665	10.76772	7.90839
chr1	32729542	32729800	C7KUGACXX_7_7957.sorted.filtered_peak_536	31	.	3.25755	5.70372	3.12615
chr1	32739276	32739788	C7KUGACXX_7_7957.sorted.filtered_peak_537	18	.	2.70563	4.25140	1.83896
chr1	32757149	32758356	C7KUGACXX_7_7957.sorted.filtered_peak_538	102	.	3.86603	13.16810	10.22779
chr1	32785495	32785851	C7KUGACXX_7_7957.sorted.filtered_peak_539	48	.	3.44647	7.53617	4.84145
chr1	32816688	32817355	C7KUGACXX_7_7957.sorted.filtered_peak_540	92	.	3.93016	12.21586	9.27898
chr1	32837728	32838149	C7KUGACXX_7_7957.sorted.filtered_peak_541	57	.	3.79016	8.50736	5.76729
chr1	32859568	32860533	C7KUGACXX_7_7957.sorted.filtered_peak_542	151	.	4.67832	18.25868	15.10909
chr1	33093144	33093615	C7KUGACXX_7_7957.sorted.filtered_peak_543	43	.	3.59611	6.99436	4.33433
chr1	33115854	33117184	C7KUGACXX_7_7957.sorted.filtered_peak_544	172	.	4.08956	20.46114	17.23266
chr1	33177785	33178221	C7KUGACXX_7_7957.sorted.filtered_peak_545	20	.	2.87513	4.51189	2.06343
chr1	33264541	33265242	C7KUGACXX_7_7957.sorted.filtered_peak_546	79	.	3.66357	10.79838	7.98662
chr1	33266723	33267316	C7KUGACXX_7_7957.sorted.filtered_peak_547	45	.	3.09070	7.25278	4.58012
chr1	33282396	33284036	C7KUGACXX_7_7957.sorted.filtered_peak_548	83	.	3.13958	11.18569	8.38968
chr1	33430206	33430747	C7KUGACXX_7_7957.sorted.filtered_peak_549	123	.	3.99902	15.34295	12.30515
chr1	33446550	33447466	C7KUGACXX_7_7957.sorted.filtered_peak_550	37	.	2.94627	6.32761	3.71784
chr1	33457844	33458254	C7KUGACXX_7_7957.sorted.filtered_peak_551	21	.	2.72167	4.61665	2.14639
chr1	33502098	33502845	C7KUGACXX_7_7957.sorted.filtered_peak_552	113	.	4.47390	14.33374	11.38120
chr1	33546492	33546848	C7KUGACXX_7_7957.sorted.filtered_peak_553	73	.	3.79106	10.13897	7.33325
chr1	33547113	33547385	C7KUGACXX_7_7957.sorted.filtered_peak_554	11	.	2.29589	3.49966	1.19570
chr1	33554144	33554487	C7KUGACXX_7_7957.sorted.filtered_peak_555	24	.	2.83492	4.93516	2.43635
chr1	33564908	33565503	C7KUGACXX_7_7957.sorted.filtered_peak_556	59	.	3.41072	8.71461	5.94509
chr1	33592525	33593521	C7KUGACXX_7_7957.sorted.filtered_peak_557	185	.	4.46163	21.79931	18.52199
chr1	33646379	33646819	C7KUGACXX_7_7957.sorted.filtered_peak_558	54	.	3.25235	8.18561	5.45231
chr1	33647548	33647805	C7KUGACXX_7_7957.sorted.filtered_peak_559	30	.	2.73681	5.57440	3.02155
chr1	33722057	33722415	C7KUGACXX_7_7957.sorted.filtered_peak_560	19	.	2.55809	4.39774	1.97032
chr1	33761106	33761380	C7KUGACXX_7_7957.sorted.filtered_peak_561	17	.	2.76872	4.20600	1.78436
chr1	33767867	33768236	C7KUGACXX_7_7957.sorted.filtered_peak_562	13	.	2.48461	3.72948	1.38944
chr1	33814649	33816121	C7KUGACXX_7_7957.sorted.filtered_peak_563	42	.	2.77401	6.84432	4.23370
chr1	33833380	33833631	C7KUGACXX_7_7957.sorted.filtered_peak_564	26	.	2.96851	5.15349	2.62529
chr1	33937898	33938148	C7KUGACXX_7_7957.sorted.filtered_peak_565	29	.	2.92645	5.55986	2.99647
chr1	35208331	35208624	C7KUGACXX_7_7957.sorted.filtered_peak_566	27	.	3.07416	5.32419	2.78823
chr1	35318302	35318871	C7KUGACXX_7_7957.sorted.filtered_peak_567	40	.	3.22433	6.62886	4.01277
chr1	35324919	35325713	C7KUGACXX_7_7957.sorted.filtered_peak_568	57	.	3.10973	8.54977	5.79994
chr1	35331786	35332281	C7KUGACXX_7_7957.sorted.filtered_peak_569	35	.	2.72736	6.12396	3.52768
chr1	35450409	35451165	C7KUGACXX_7_7957.sorted.filtered_peak_570	51	.	3.43319	7.89861	5.19930
chr1	35496894	35497736	C7KUGACXX_7_7957.sorted.filtered_peak_571	116	.	4.26154	14.66064	11.67481
chr1	35544637	35545372	C7KUGACXX_7_7957.sorted.filtered_peak_572	83	.	3.96212	11.23513	8.38004
chr1	35657634	35658083	C7KUGACXX_7_7957.sorted.filtered_peak_573	46	.	2.66162	7.32674	4.67054
chr1	35658330	35659140	C7KUGACXX_7_7957.sorted.filtered_peak_574	151	.	4.04975	18.33471	15.17377
chr1	35734037	35734711	C7KUGACXX_7_7957.sorted.filtered_peak_575	77	.	3.80104	10.56139	7.75189
chr1	35916645	35916895	C7KUGACXX_7_7957.sorted.filtered_peak_576	22	.	2.78464	4.74136	2.25702
chr1	35965306	35965858	C7KUGACXX_7_7957.sorted.filtered_peak_577	25	.	2.84596	5.10298	2.59463
chr1	35971469	35972031	C7KUGACXX_7_7957.sorted.filtered_peak_578	70	.	3.67793	9.83866	7.04983
chr1	36004856	36005214	C7KUGACXX_7_7957.sorted.filtered_peak_579	12	.	2.43038	3.52371	1.22562
chr1	36022711	36023678	C7KUGACXX_7_7957.sorted.filtered_peak_580	104	.	3.57220	13.40902	10.48472
chr1	36034615	36034900	C7KUGACXX_7_7957.sorted.filtered_peak_581	15	.	2.41393	3.91105	1.54249
chr1	36106932	36107531	C7KUGACXX_7_7957.sorted.filtered_peak_582	102	.	3.94564	13.22761	10.25942
chr1	36184363	36184950	C7KUGACXX_7_7957.sorted.filtered_peak_583	38	.	3.07883	6.45652	3.83412
chr1	36234768	36235867	C7KUGACXX_7_7957.sorted.filtered_peak_584	68	.	3.58670	9.67687	6.88125
chr1	36273526	36273964	C7KUGACXX_7_7957.sorted.filtered_peak_585	23	.	2.59542	4.82927	2.35074
chr1	36348271	36349141	C7KUGACXX_7_7957.sorted.filtered_peak_586	85	.	3.60994	11.35010	8.54814
chr1	36396310	36397123	C7KUGACXX_7_7957.sorted.filtered_peak_587	83	.	3.61424	11.21901	8.36041
chr1	36554032	36554840	C7KUGACXX_7_7957.sorted.filtered_peak_588	93	.	3.56335	12.23613	9.31766
chr1	36565284	36565735	C7KUGACXX_7_7957.sorted.filtered_peak_589	31	.	2.93934	5.69750	3.14861
chr1	36574685	36575172	C7KUGACXX_7_7957.sorted.filtered_peak_590	17	.	2.66647	4.18895	1.76662
chr1	36589109	36589359	C7KUGACXX_7_7957.sorted.filtered_peak_591	11	.	2.49640	3.49771	1.19446
chr1	36614611	36615633	C7KUGACXX_7_7957.sorted.filtered_peak_592	153	.	3.79799	18.46402	15.32773
chr1	36616391	36616650	C7KUGACXX_7_7957.sorted.filtered_peak_593	22	.	2.12474	4.72413	2.24401
chr1	36621176	36621842	C7KUGACXX_7_7957.sorted.filtered_peak_594	51	.	2.80339	7.81363	5.11418
chr1	36627073	36627441	C7KUGACXX_7_7957.sorted.filtered_peak_595	16	.	2.28799	4.02052	1.62792
chr1	36653559	36654313	C7KUGACXX_7_7957.sorted.filtered_peak_596	34	.	3.37295	6.05645	3.48648
chr1	36689089	36690566	C7KUGACXX_7_7957.sorted.filtered_peak_597	180	.	4.11354	21.31276	18.05950
chr1	36751065	36751483	C7KUGACXX_7_7957.sorted.filtered_peak_598	32	.	3.18061	5.80566	3.23553
chr1	36772342	36772976	C7KUGACXX_7_7957.sorted.filtered_peak_599	97	.	4.05848	12.68769	9.78622
chr1	36789170	36789724	C7KUGACXX_7_7957.sorted.filtered_peak_600	21	.	2.50369	4.62666	2.16831
chr1	36834613	36834879	C7KUGACXX_7_7957.sorted.filtered_peak_601	24	.	2.58845	4.91596	2.41548
chr1	36839146	36840650	C7KUGACXX_7_7957.sorted.filtered_peak_602	40	.	2.81182	6.64419	4.05039
chr1	36851185	36852581	C7KUGACXX_7_7957.sorted.filtered_peak_603	156	.	3.68238	18.81462	15.65463
chr1	36863243	36863741	C7KUGACXX_7_7957.sorted.filtered_peak_604	82	.	3.72722	11.07475	8.21099
chr1	36886509	36887043	C7KUGACXX_7_7957.sorted.filtered_peak_605	23	.	2.92013	4.84773	2.35740
chr1	36915950	36916613	C7KUGACXX_7_7957.sorted.filtered_peak_606	66	.	3.57569	9.40146	6.66264
chr1	36929767	36930406	C7KUGACXX_7_7957.sorted.filtered_peak_607	92	.	3.99706	12.16137	9.23765
chr1	36939489	36939815	C7KUGACXX_7_7957.sorted.filtered_peak_608	11	.	2.45454	3.41056	1.13162
chr1	37920531	37920976	C7KUGACXX_7_7957.sorted.filtered_peak_609	33	.	3.22031	5.97358	3.39753
chr1	37939916	37940292	C7KUGACXX_7_7957.sorted.filtered_peak_610	44	.	2.49986	7.07478	4.42302
chr1	37979758	37980894	C7KUGACXX_7_7957.sorted.filtered_peak_611	69	.	3.64690	9.70651	6.93815
chr1	38019741	38020096	C7KUGACXX_7_7957.sorted.filtered_peak_612	82	.	3.99982	11.07946	8.20974
chr1	38061184	38061982	C7KUGACXX_7_7957.sorted.filtered_peak_613	114	.	4.22818	14.48908	11.47551
chr1	38148232	38148551	C7KUGACXX_7_7957.sorted.filtered_peak_614	14	.	2.49191	3.87142	1.49716
chr1	38156006	38156746	C7KUGACXX_7_7957.sorted.filtered_peak_615	127	.	3.57516	15.76483	12.71469
chr1	38157529	38158349	C7KUGACXX_7_7957.sorted.filtered_peak_616	95	.	3.10241	12.38754	9.54292
chr1	38259631	38259899	C7KUGACXX_7_7957.sorted.filtered_peak_617	16	.	2.60346	3.99993	1.60557
chr1	38273299	38274566	C7KUGACXX_7_7957.sorted.filtered_peak_618	35	.	2.69475	6.12438	3.54553
chr1	38324794	38325989	C7KUGACXX_7_7957.sorted.filtered_peak_619	91	.	3.77785	12.05466	9.16555
chr1	38397290	38397812	C7KUGACXX_7_7957.sorted.filtered_peak_620	113	.	4.67075	14.39050	11.38316
chr1	38455172	38456142	C7KUGACXX_7_7957.sorted.filtered_peak_621	106	.	4.01065	13.51691	10.62501
chr1	38478052	38478726	C7KUGACXX_7_7957.sorted.filtered_peak_622	97	.	3.64404	12.65817	9.72153
chr1	38495812	38496157	C7KUGACXX_7_7957.sorted.filtered_peak_623	11	.	2.35103	3.45896	1.17205
chr1	38512546	38512899	C7KUGACXX_7_7957.sorted.filtered_peak_624	29	.	3.01551	5.48355	2.93370
chr1	39025159	39025582	C7KUGACXX_7_7957.sorted.filtered_peak_625	58	.	3.46893	8.63622	5.88100
chr1	39325086	39325946	C7KUGACXX_7_7957.sorted.filtered_peak_626	120	.	3.82129	14.98836	12.00577
chr1	39338482	39339521	C7KUGACXX_7_7957.sorted.filtered_peak_627	138	.	4.28218	16.94144	13.85568
chr1	39456364	39457389	C7KUGACXX_7_7957.sorted.filtered_peak_628	116	.	3.97729	14.63706	11.65342
chr1	39491489	39492716	C7KUGACXX_7_7957.sorted.filtered_peak_629	71	.	3.92039	9.91552	7.11039
chr1	39558094	39558397	C7KUGACXX_7_7957.sorted.filtered_peak_630	30	.	3.27195	5.60728	3.04247
chr1	39564086	39564619	C7KUGACXX_7_7957.sorted.filtered_peak_631	37	.	3.39239	6.37171	3.76723
chr1	39571219	39571533	C7KUGACXX_7_7957.sorted.filtered_peak_632	15	.	2.46856	3.97503	1.58556
chr1	39649450	39649978	C7KUGACXX_7_7957.sorted.filtered_peak_633	38	.	3.04729	6.50759	3.88660
chr1	39657783	39658417	C7KUGACXX_7_7957.sorted.filtered_peak_634	45	.	2.69669	7.21097	4.55962
chr1	39662578	39662828	C7KUGACXX_7_7957.sorted.filtered_peak_635	25	.	2.42192	5.03611	2.53140
chr1	39670226	39671312	C7KUGACXX_7_7957.sorted.filtered_peak_636	44	.	3.13622	7.09535	4.42072
chr1	39680435	39681567	C7KUGACXX_7_7957.sorted.filtered_peak_637	23	.	2.66752	4.85746	2.38563
chr1	39696584	39696834	C7KUGACXX_7_7957.sorted.filtered_peak_638	16	.	2.77481	4.06935	1.65867
chr1	39874001	39874771	C7KUGACXX_7_7957.sorted.filtered_peak_639	69	.	3.41074	9.75605	6.97098
chr1	39956828	39957603	C7KUGACXX_7_7957.sorted.filtered_peak_640	29	.	3.15077	5.53088	2.98682
chr1	40041128	40041621	C7KUGACXX_7_7957.sorted.filtered_peak_641	13	.	2.16610	3.62143	1.30014
chr1	40042071	40042795	C7KUGACXX_7_7957.sorted.filtered_peak_642	60	.	3.23738	8.75571	6.00378
chr1	40156949	40157549	C7KUGACXX_7_7957.sorted.filtered_peak_643	56	.	3.42908	8.38909	5.64908
chr1	40185782	40186060	C7KUGACXX_7_7957.sorted.filtered_peak_644	34	.	3.31721	6.06316	3.46946
chr1	40204298	40204921	C7KUGACXX_7_7957.sorted.filtered_peak_645	51	.	3.30222	7.87472	5.15477
chr1	40264678	40265116	C7KUGACXX_7_7957.sorted.filtered_peak_646	50	.	3.81419	7.72469	5.03161
chr1	40311278	40311665	C7KUGACXX_7_7957.sorted.filtered_peak_647	24	.	2.75081	4.92723	2.43609
chr1	40348823	40349377	C7KUGACXX_7_7957.sorted.filtered_peak_648	131	.	5.04717	16.24245	13.18466
chr1	40367600	40368094	C7KUGACXX_7_7957.sorted.filtered_peak_649	18	.	2.67689	4.30574	1.87870
chr1	40439208	40439465	C7KUGACXX_7_7957.sorted.filtered_peak_650	19	.	2.85511	4.42658	1.99492
chr1	40461711	40462082	C7KUGACXX_7_7957.sorted.filtered_peak_651	17	.	2.79552	4.13597	1.72147
chr1	40505296	40506627	C7KUGACXX_7_7957.sorted.filtered_peak_652	148	.	3.63559	17.96573	14.81308
chr1	40562636	40563416	C7KUGACXX_7_7957.sorted.filtered_peak_653	67	.	3.56459	9.50880	6.75242
chr1	40618696	40619032	C7KUGACXX_7_7957.sorted.filtered_peak_654	27	.	3.10726	5.30173	2.77217
chr1	40626604	40627721	C7KUGACXX_7_7957.sorted.filtered_peak_655	50	.	3.12833	7.70047	5.01626
chr1	40707225	40707659	C7KUGACXX_7_7957.sorted.filtered_peak_656	34	.	2.93796	6.08588	3.49866
chr1	40723070	40724205	C7KUGACXX_7_7957.sorted.filtered_peak_657	109	.	3.75461	13.94896	10.99130
chr1	40780996	40781313	C7KUGACXX_7_7957.sorted.filtered_peak_658	42	.	3.02063	6.91641	4.26219
chr1	40804391	40804659	C7KUGACXX_7_7957.sorted.filtered_peak_659	31	.	3.01014	5.74723	3.17601
chr1	40838939	40839522	C7KUGACXX_7_7957.sorted.filtered_peak_660	96	.	3.55348	12.54568	9.62149
chr1	40839748	40840613	C7KUGACXX_7_7957.sorted.filtered_peak_661	24	.	2.33942	4.97014	2.47146
chr1	40851227	40851996	C7KUGACXX_7_7957.sorted.filtered_peak_662	76	.	3.09328	10.52613	7.65605
chr1	40915584	40916968	C7KUGACXX_7_7957.sorted.filtered_peak_663	63	.	3.45332	9.16015	6.38850
chr1	40942727	40943178	C7KUGACXX_7_7957.sorted.filtered_peak_664	36	.	3.18006	6.25852	3.65782
chr1	40974171	40974629	C7KUGACXX_7_7957.sorted.filtered_peak_665	50	.	3.79421	7.75305	5.03802
chr1	40996837	40997835	C7KUGACXX_7_7957.sorted.filtered_peak_666	90	.	3.96752	11.89700	9.01116
chr1	41006103	41006353	C7KUGACXX_7_7957.sorted.filtered_peak_667	19	.	2.89477	4.42059	1.96646
chr1	41077960	41078396	C7KUGACXX_7_7957.sorted.filtered_peak_668	31	.	3.21302	5.70286	3.13593
chr1	41131059	41131785	C7KUGACXX_7_7957.sorted.filtered_peak_669	48	.	3.19568	7.54072	4.87631
chr1	41156913	41158278	C7KUGACXX_7_7957.sorted.filtered_peak_670	97	.	3.41134	12.69391	9.77748
chr1	41174568	41175264	C7KUGACXX_7_7957.sorted.filtered_peak_671	54	.	3.17413	8.11623	5.40447
chr1	41267821	41268300	C7KUGACXX_7_7957.sorted.filtered_peak_672	28	.	2.76884	5.34949	2.82241
chr1	41327905	41328651	C7KUGACXX_7_7957.sorted.filtered_peak_673	135	.	4.59335	16.62424	13.52148
chr1	41341358	41341933	C7KUGACXX_7_7957.sorted.filtered_peak_674	33	.	2.93260	5.90797	3.34466
chr1	41417873	41418123	C7KUGACXX_7_7957.sorted.filtered_peak_675	18	.	2.83650	4.28190	1.86981
chr1	41445015	41445993	C7KUGACXX_7_7957.sorted.filtered_peak_676	166	.	4.30690	19.83790	16.63079
chr1	41469027	41469716	C7KUGACXX_7_7957.sorted.filtered_peak_677	35	.	3.04847	6.08608	3.51406
chr1	41811462	41811778	C7KUGACXX_7_7957.sorted.filtered_peak_678	16	.	2.78560	4.10636	1.69536
chr1	41826599	41827230	C7KUGACXX_7_7957.sorted.filtered_peak_679	76	.	3.50279	10.47301	7.63157
chr1	42039780	42040102	C7KUGACXX_7_7957.sorted.filtered_peak_680	30	.	3.07975	5.59981	3.05418
chr1	42127826	42128175	C7KUGACXX_7_7957.sorted.filtered_peak_681	29	.	2.68913	5.53105	2.98809
chr1	42138904	42139691	C7KUGACXX_7_7957.sorted.filtered_peak_682	38	.	2.81641	6.49814	3.89253
chr1	42257211	42257576	C7KUGACXX_7_7957.sorted.filtered_peak_683	19	.	2.69061	4.33597	1.90899
chr1	42268483	42269003	C7KUGACXX_7_7957.sorted.filtered_peak_684	28	.	2.62544	5.33700	2.82063
chr1	42269324	42269607	C7KUGACXX_7_7957.sorted.filtered_peak_685	23	.	2.51368	4.84118	2.35150
chr1	42357003	42357663	C7KUGACXX_7_7957.sorted.filtered_peak_686	38	.	2.88070	6.43452	3.83721
chr1	42363773	42364301	C7KUGACXX_7_7957.sorted.filtered_peak_687	39	.	2.91061	6.56268	3.93450
chr1	42385440	42386113	C7KUGACXX_7_7957.sorted.filtered_peak_688	60	.	3.20562	8.77266	6.00714
chr1	42500927	42501935	C7KUGACXX_7_7957.sorted.filtered_peak_689	106	.	3.85129	13.64876	10.67578
chr1	42785275	42785542	C7KUGACXX_7_7957.sorted.filtered_peak_690	23	.	2.75905	4.88201	2.39118
chr1	42785789	42786087	C7KUGACXX_7_7957.sorted.filtered_peak_691	18	.	2.61956	4.32485	1.89901
chr1	42799794	42800127	C7KUGACXX_7_7957.sorted.filtered_peak_692	13	.	2.17797	3.68302	1.35307
chr1	42800378	42801414	C7KUGACXX_7_7957.sorted.filtered_peak_693	67	.	3.27191	9.55083	6.77206
chr1	42846525	42846884	C7KUGACXX_7_7957.sorted.filtered_peak_694	15	.	2.72369	3.92928	1.54542
chr1	42921677	42922811	C7KUGACXX_7_7957.sorted.filtered_peak_695	88	.	3.55482	11.74989	8.83740
chr1	42928477	42929289	C7KUGACXX_7_7957.sorted.filtered_peak_696	155	.	4.65359	18.72561	15.59174
chr1	43123583	43124447	C7KUGACXX_7_7957.sorted.filtered_peak_697	111	.	3.92709	14.13156	11.14989
chr1	43147519	43148160	C7KUGACXX_7_7957.sorted.filtered_peak_698	140	.	4.11362	17.11328	14.02521
chr1	43148617	43148872	C7KUGACXX_7_7957.sorted.filtered_peak_699	27	.	2.43390	5.24105	2.70356
chr1	43212367	43212735	C7KUGACXX_7_7957.sorted.filtered_peak_700	12	.	2.43436	3.53959	1.23666
chr1	43232225	43233352	C7KUGACXX_7_7957.sorted.filtered_peak_701	188	.	4.36385	22.08297	18.81620
chr1	43273006	43273258	C7KUGACXX_7_7957.sorted.filtered_peak_702	21	.	2.94165	4.60479	2.14234
chr1	43282123	43283334	C7KUGACXX_7_7957.sorted.filtered_peak_703	211	.	4.62794	24.51533	21.18006
chr1	43311766	43312692	C7KUGACXX_7_7957.sorted.filtered_peak_704	80	.	3.53067	10.86267	8.03721
chr1	43388748	43389175	C7KUGACXX_7_7957.sorted.filtered_peak_705	13	.	2.11622	3.73934	1.39057
chr1	43389631	43390461	C7KUGACXX_7_7957.sorted.filtered_peak_706	116	.	3.83283	14.62472	11.60037
chr1	43396886	43397188	C7KUGACXX_7_7957.sorted.filtered_peak_707	23	.	2.30982	4.82606	2.34019
chr1	43397491	43398051	C7KUGACXX_7_7957.sorted.filtered_peak_708	101	.	3.50342	13.12841	10.17785
chr1	43406733	43407100	C7KUGACXX_7_7957.sorted.filtered_peak_709	12	.	2.17095	3.58485	1.26295
chr1	43423856	43425182	C7KUGACXX_7_7957.sorted.filtered_peak_710	54	.	2.80251	8.07536	5.41121
chr1	43539187	43539552	C7KUGACXX_7_7957.sorted.filtered_peak_711	17	.	2.62871	4.19821	1.79464
chr1	43637714	43638440	C7KUGACXX_7_7957.sorted.filtered_peak_712	149	.	4.44964	18.02944	14.90383
chr1	43824079	43824787	C7KUGACXX_7_7957.sorted.filtered_peak_713	111	.	4.22041	14.15546	11.17680
chr1	43833559	43834231	C7KUGACXX_7_7957.sorted.filtered_peak_714	106	.	3.84541	13.60910	10.61879
chr1	43855208	43855907	C7KUGACXX_7_7957.sorted.filtered_peak_715	70	.	3.52998	9.83460	7.06352
chr1	43919350	43920093	C7KUGACXX_7_7957.sorted.filtered_peak_716	29	.	2.86310	5.50319	2.95928
chr1	44115386	44116505	C7KUGACXX_7_7957.sorted.filtered_peak_717	234	.	4.65719	26.97257	23.49536
chr1	44172730	44173632	C7KUGACXX_7_7957.sorted.filtered_peak_718	53	.	3.08888	8.08391	5.39425
chr1	44229180	44229494	C7KUGACXX_7_7957.sorted.filtered_peak_719	13	.	2.61210	3.72526	1.37996
chr1	44412035	44412887	C7KUGACXX_7_7957.sorted.filtered_peak_720	177	.	4.61946	20.99038	17.71405
chr1	44435361	44435799	C7KUGACXX_7_7957.sorted.filtered_peak_721	74	.	3.18920	10.30546	7.47850
chr1	44440132	44440914	C7KUGACXX_7_7957.sorted.filtered_peak_722	102	.	3.33495	13.17147	10.22405
chr1	44457120	44457797	C7KUGACXX_7_7957.sorted.filtered_peak_723	43	.	3.26238	7.04794	4.38954
chr1	44471503	44471835	C7KUGACXX_7_7957.sorted.filtered_peak_724	12	.	2.46622	3.51035	1.20397
chr1	44495526	44496233	C7KUGACXX_7_7957.sorted.filtered_peak_725	94	.	3.77660	12.32959	9.42268
chr1	44678908	44679723	C7KUGACXX_7_7957.sorted.filtered_peak_726	47	.	3.04162	7.46391	4.77680
chr1	44820461	44821317	C7KUGACXX_7_7957.sorted.filtered_peak_727	144	.	4.72865	17.52279	14.41930
chr1	45097265	45098282	C7KUGACXX_7_7957.sorted.filtered_peak_728	72	.	3.29205	10.10790	7.26623
chr1	45118599	45118871	C7KUGACXX_7_7957.sorted.filtered_peak_729	25	.	2.76612	5.02240	2.51854
chr1	45139655	45140504	C7KUGACXX_7_7957.sorted.filtered_peak_730	265	.	5.25079	30.19959	26.58639
chr1	45180641	45181161	C7KUGACXX_7_7957.sorted.filtered_peak_731	46	.	3.56677	7.29296	4.60262
chr1	45187149	45187965	C7KUGACXX_7_7957.sorted.filtered_peak_732	47	.	3.18942	7.43104	4.73807
chr1	45196170	45197241	C7KUGACXX_7_7957.sorted.filtered_peak_733	75	.	3.63979	10.34114	7.51625
chr1	45205014	45205835	C7KUGACXX_7_7957.sorted.filtered_peak_734	122	.	4.43891	15.29531	12.25582
chr1	45240758	45241645	C7KUGACXX_7_7957.sorted.filtered_peak_735	128	.	4.24922	15.94048	12.88584
chr1	45251691	45252277	C7KUGACXX_7_7957.sorted.filtered_peak_736	20	.	2.57092	4.50612	2.05706
chr1	45259343	45259593	C7KUGACXX_7_7957.sorted.filtered_peak_737	17	.	2.79427	4.12673	1.70978
chr1	45265328	45266610	C7KUGACXX_7_7957.sorted.filtered_peak_738	186	.	4.15722	21.93978	18.65184
chr1	45273033	45273949	C7KUGACXX_7_7957.sorted.filtered_peak_739	60	.	2.49188	8.78538	6.02259
chr1	45275168	45275807	C7KUGACXX_7_7957.sorted.filtered_peak_740	95	.	2.83659	12.48172	9.57462
chr1	45284962	45286225	C7KUGACXX_7_7957.sorted.filtered_peak_741	71	.	3.38719	9.96652	7.17635
chr1	45301423	45301808	C7KUGACXX_7_7957.sorted.filtered_peak_742	23	.	3.01355	4.87558	2.38161
chr1	45451941	45452563	C7KUGACXX_7_7957.sorted.filtered_peak_743	94	.	4.31710	12.36256	9.44186
chr1	45477348	45478124	C7KUGACXX_7_7957.sorted.filtered_peak_744	63	.	3.03290	9.14823	6.38758
chr1	45671833	45672327	C7KUGACXX_7_7957.sorted.filtered_peak_745	21	.	2.75339	4.56274	2.10823
chr1	45769120	45770223	C7KUGACXX_7_7957.sorted.filtered_peak_746	228	.	4.98947	26.33736	22.86942
chr1	45805446	45806422	C7KUGACXX_7_7957.sorted.filtered_peak_747	120	.	4.08478	15.05596	12.02668
chr1	45825641	45825999	C7KUGACXX_7_7957.sorted.filtered_peak_748	16	.	2.77582	4.08023	1.67332
chr1	45956380	45957329	C7KUGACXX_7_7957.sorted.filtered_peak_749	170	.	4.35673	20.25261	17.03099
chr1	45965238	45966174	C7KUGACXX_7_7957.sorted.filtered_peak_750	175	.	4.56635	20.80718	17.58779
chr1	45986836	45987764	C7KUGACXX_7_7957.sorted.filtered_peak_751	68	.	3.41894	9.57126	6.80560
chr1	46009455	46009795	C7KUGACXX_7_7957.sorted.filtered_peak_752	48	.	3.49627	7.48301	4.80585
chr1	46016188	46017028	C7KUGACXX_7_7957.sorted.filtered_peak_753	117	.	4.56911	14.76217	11.76440
chr1	46035653	46036068	C7KUGACXX_7_7957.sorted.filtered_peak_754	33	.	3.34090	5.91269	3.34608
chr1	46048987	46050784	C7KUGACXX_7_7957.sorted.filtered_peak_755	94	.	3.22628	12.39097	9.45824
chr1	46151794	46154008	C7KUGACXX_7_7957.sorted.filtered_peak_756	89	.	2.95556	11.82260	8.96807
chr1	46215816	46216824	C7KUGACXX_7_7957.sorted.filtered_peak_757	128	.	4.25612	15.95589	12.89001
chr1	46268806	46269366	C7KUGACXX_7_7957.sorted.filtered_peak_758	72	.	3.75819	10.05388	7.28366
chr1	46309088	46309601	C7KUGACXX_7_7957.sorted.filtered_peak_759	20	.	2.89666	4.45659	2.01274
chr1	46528427	46528791	C7KUGACXX_7_7957.sorted.filtered_peak_760	15	.	2.54781	3.86727	1.50312
chr1	46531105	46531578	C7KUGACXX_7_7957.sorted.filtered_peak_761	15	.	2.48455	3.93743	1.56469
chr1	46597911	46599174	C7KUGACXX_7_7957.sorted.filtered_peak_762	77	.	3.49521	10.56868	7.73851
chr1	46663763	46664556	C7KUGACXX_7_7957.sorted.filtered_peak_763	49	.	3.26335	7.59767	4.94635
chr1	46712699	46713648	C7KUGACXX_7_7957.sorted.filtered_peak_764	93	.	3.72122	12.21163	9.32392
chr1	46768516	46769408	C7KUGACXX_7_7957.sorted.filtered_peak_765	121	.	3.82794	15.18397	12.16938
chr1	46806149	46806935	C7KUGACXX_7_7957.sorted.filtered_peak_766	38	.	2.95711	6.51433	3.89299
chr1	46908083	46908333	C7KUGACXX_7_7957.sorted.filtered_peak_767	27	.	2.88860	5.27363	2.74112
chr1	46993778	46994056	C7KUGACXX_7_7957.sorted.filtered_peak_768	43	.	3.29703	7.02382	4.35402
chr1	47047346	47047646	C7KUGACXX_7_7957.sorted.filtered_peak_769	24	.	2.80715	5.00232	2.49296
chr1	47069265	47070307	C7KUGACXX_7_7957.sorted.filtered_peak_770	106	.	3.66610	13.53237	10.60636
chr1	47081674	47082651	C7KUGACXX_7_7957.sorted.filtered_peak_771	24	.	2.44613	4.92284	2.43463
chr1	47141308	47141747	C7KUGACXX_7_7957.sorted.filtered_peak_772	13	.	2.40200	3.65819	1.33192
chr1	47184348	47185246	C7KUGACXX_7_7957.sorted.filtered_peak_773	126	.	3.90844	15.67103	12.65631
chr1	47644831	47645224	C7KUGACXX_7_7957.sorted.filtered_peak_774	25	.	2.90846	5.08291	2.57749
chr1	47779500	47780459	C7KUGACXX_7_7957.sorted.filtered_peak_775	140	.	4.19109	17.11607	14.05248
chr1	47799115	47800553	C7KUGACXX_7_7957.sorted.filtered_peak_776	76	.	3.42073	10.50540	7.65951
chr1	47902897	47903830	C7KUGACXX_7_7957.sorted.filtered_peak_777	73	.	3.15124	10.19099	7.37195
chr1	48937734	48938102	C7KUGACXX_7_7957.sorted.filtered_peak_778	41	.	3.30625	6.82018	4.17617
chr1	51100113	51100363	C7KUGACXX_7_7957.sorted.filtered_peak_779	14	.	2.67363	3.78357	1.41538
chr1	51190275	51190658	C7KUGACXX_7_7957.sorted.filtered_peak_780	26	.	3.12378	5.15250	2.63511
chr1	51339064	51339618	C7KUGACXX_7_7957.sorted.filtered_peak_781	31	.	3.16449	5.73910	3.16771
chr1	51425339	51426304	C7KUGACXX_7_7957.sorted.filtered_peak_782	142	.	4.25481	17.34287	14.24391
chr1	51433799	51434746	C7KUGACXX_7_7957.sorted.filtered_peak_783	68	.	3.11590	9.65118	6.86014
chr1	51435658	51435973	C7KUGACXX_7_7957.sorted.filtered_peak_784	24	.	2.35713	4.92894	2.43917
chr1	51442758	51443087	C7KUGACXX_7_7957.sorted.filtered_peak_785	24	.	2.84232	5.00687	2.49968
chr1	51701464	51702411	C7KUGACXX_7_7957.sorted.filtered_peak_786	67	.	3.46905	9.57045	6.78034
chr1	51762538	51762816	C7KUGACXX_7_7957.sorted.filtered_peak_787	24	.	2.85085	4.93123	2.44226
chr1	51899325	51899740	C7KUGACXX_7_7957.sorted.filtered_peak_788	101	.	4.44139	13.09555	10.12237
chr1	51984044	51984535	C7KUGACXX_7_7957.sorted.filtered_peak_789	15	.	2.01582	3.94015	1.56407
chr1	51984789	51985452	C7KUGACXX_7_7957.sorted.filtered_peak_790	30	.	2.29973	5.59389	3.03492
chr1	51986541	51986841	C7KUGACXX_7_7957.sorted.filtered_peak_791	31	.	2.34627	5.72466	3.16598
chr1	51999979	52001031	C7KUGACXX_7_7957.sorted.filtered_peak_792	26	.	2.86077	5.09889	2.60669
chr1	52035219	52035718	C7KUGACXX_7_7957.sorted.filtered_peak_793	38	.	3.35586	6.47500	3.84582
chr1	52082534	52083186	C7KUGACXX_7_7957.sorted.filtered_peak_794	74	.	3.73929	10.32548	7.47966
chr1	52194883	52195961	C7KUGACXX_7_7957.sorted.filtered_peak_795	59	.	3.11125	8.72342	5.97414
chr1	52344128	52345076	C7KUGACXX_7_7957.sorted.filtered_peak_796	232	.	4.75049	26.68687	23.22089
chr1	52498927	52499892	C7KUGACXX_7_7957.sorted.filtered_peak_797	56	.	3.26617	8.37576	5.67595
chr1	52520660	52521223	C7KUGACXX_7_7957.sorted.filtered_peak_798	35	.	2.57294	6.15005	3.55166
chr1	52521411	52522706	C7KUGACXX_7_7957.sorted.filtered_peak_799	61	.	2.99144	8.84044	6.11137
chr1	52607517	52607952	C7KUGACXX_7_7957.sorted.filtered_peak_800	19	.	2.61306	4.35607	1.92939
chr1	52831369	52832564	C7KUGACXX_7_7957.sorted.filtered_peak_801	190	.	4.16791	22.33287	19.06102
chr1	52869283	52870763	C7KUGACXX_7_7957.sorted.filtered_peak_802	72	.	3.32590	10.08193	7.27055
chr1	52889442	52890218	C7KUGACXX_7_7957.sorted.filtered_peak_803	60	.	3.64496	8.85176	6.09293
chr1	52989144	52989485	C7KUGACXX_7_7957.sorted.filtered_peak_804	31	.	3.27808	5.69540	3.13514
chr1	53017805	53018180	C7KUGACXX_7_7957.sorted.filtered_peak_805	44	.	2.90116	7.06435	4.41473
chr1	53018371	53019291	C7KUGACXX_7_7957.sorted.filtered_peak_806	41	.	2.87704	6.81876	4.18889
chr1	53102552	53103411	C7KUGACXX_7_7957.sorted.filtered_peak_807	102	.	3.39265	13.24603	10.25801
chr1	53151839	53152174	C7KUGACXX_7_7957.sorted.filtered_peak_808	96	.	4.74098	12.57552	9.64065
chr1	53163829	53164272	C7KUGACXX_7_7957.sorted.filtered_peak_809	41	.	2.97059	6.76209	4.11986
chr1	53168567	53169242	C7KUGACXX_7_7957.sorted.filtered_peak_810	111	.	4.30809	14.15616	11.13425
chr1	53191873	53192552	C7KUGACXX_7_7957.sorted.filtered_peak_811	82	.	3.80010	11.05487	8.20236
chr1	53387134	53387591	C7KUGACXX_7_7957.sorted.filtered_peak_812	21	.	2.75257	4.61703	2.14754
chr1	53392809	53393560	C7KUGACXX_7_7957.sorted.filtered_peak_813	21	.	2.80889	4.63830	2.17338
chr1	53480191	53480992	C7KUGACXX_7_7957.sorted.filtered_peak_814	56	.	3.73577	8.36795	5.68735
chr1	53662049	53662915	C7KUGACXX_7_7957.sorted.filtered_peak_815	87	.	3.69323	11.67536	8.79430
chr1	53685787	53686451	C7KUGACXX_7_7957.sorted.filtered_peak_816	135	.	4.23633	16.61854	13.50833
chr1	53703702	53704504	C7KUGACXX_7_7957.sorted.filtered_peak_817	75	.	3.47889	10.39337	7.59309
chr1	53791568	53792404	C7KUGACXX_7_7957.sorted.filtered_peak_818	63	.	2.91517	9.08024	6.33027
chr1	53793693	53794042	C7KUGACXX_7_7957.sorted.filtered_peak_819	26	.	2.36176	5.21061	2.69274
chr1	53859054	53859537	C7KUGACXX_7_7957.sorted.filtered_peak_820	25	.	2.92946	5.05780	2.54908
chr1	53878627	53879588	C7KUGACXX_7_7957.sorted.filtered_peak_821	66	.	3.38187	9.40086	6.63150
chr1	54231431	54231825	C7KUGACXX_7_7957.sorted.filtered_peak_822	20	.	2.59739	4.48607	2.03816
chr1	54303563	54304554	C7KUGACXX_7_7957.sorted.filtered_peak_823	165	.	4.55387	19.82916	16.59447
chr1	54355313	54355959	C7KUGACXX_7_7957.sorted.filtered_peak_824	68	.	3.43987	9.59481	6.81268
chr1	54411048	54412188	C7KUGACXX_7_7957.sorted.filtered_peak_825	208	.	4.09729	24.21086	20.83583
chr1	54518588	54519608	C7KUGACXX_7_7957.sorted.filtered_peak_826	291	.	5.32526	32.89809	29.19524
chr1	54665512	54666427	C7KUGACXX_7_7957.sorted.filtered_peak_827	77	.	3.59939	10.59043	7.79843
chr1	54752964	54753287	C7KUGACXX_7_7957.sorted.filtered_peak_828	27	.	2.57781	5.20555	2.70619
chr1	54872023	54872273	C7KUGACXX_7_7957.sorted.filtered_peak_829	32	.	2.39740	5.75480	3.20036
chr1	54872805	54873733	C7KUGACXX_7_7957.sorted.filtered_peak_830	29	.	2.34572	5.44067	2.92026
chr1	54930421	54930671	C7KUGACXX_7_7957.sorted.filtered_peak_831	17	.	2.81016	4.17772	1.75781
chr1	54947049	54947460	C7KUGACXX_7_7957.sorted.filtered_peak_832	27	.	2.73007	5.22734	2.70268
chr1	54953654	54954487	C7KUGACXX_7_7957.sorted.filtered_peak_833	35	.	2.67721	6.10146	3.51966
chr1	54954971	54955321	C7KUGACXX_7_7957.sorted.filtered_peak_834	15	.	2.22694	3.87674	1.50799
chr1	55007656	55008308	C7KUGACXX_7_7957.sorted.filtered_peak_835	27	.	2.96448	5.27840	2.74236
chr1	55181083	55181834	C7KUGACXX_7_7957.sorted.filtered_peak_836	81	.	3.87800	11.03647	8.19763
chr1	55230053	55230702	C7KUGACXX_7_7957.sorted.filtered_peak_837	272	.	5.55081	30.88088	27.24613
chr1	55266835	55267613	C7KUGACXX_7_7957.sorted.filtered_peak_838	44	.	2.95941	7.08734	4.44399
chr1	55352494	55353333	C7KUGACXX_7_7957.sorted.filtered_peak_839	18	.	2.59704	4.28660	1.86686
chr1	55593641	55594120	C7KUGACXX_7_7957.sorted.filtered_peak_840	26	.	2.83052	5.13100	2.62587
chr1	55606019	55606482	C7KUGACXX_7_7957.sorted.filtered_peak_841	27	.	2.79956	5.25197	2.71936
chr1	55680797	55681338	C7KUGACXX_7_7957.sorted.filtered_peak_842	58	.	3.22829	8.57939	5.85764
chr1	57773137	57773504	C7KUGACXX_7_7957.sorted.filtered_peak_843	60	.	3.59068	8.83023	6.07028
chr1	59011771	59012811	C7KUGACXX_7_7957.sorted.filtered_peak_844	95	.	3.59283	12.43804	9.50665
chr1	59114697	59115203	C7KUGACXX_7_7957.sorted.filtered_peak_845	17	.	2.69851	4.12405	1.72067
chr1	59165585	59165977	C7KUGACXX_7_7957.sorted.filtered_peak_846	95	.	4.54263	12.48060	9.54127
chr1	59183442	59184380	C7KUGACXX_7_7957.sorted.filtered_peak_847	26	.	2.91969	5.12664	2.62345
chr1	59192203	59192790	C7KUGACXX_7_7957.sorted.filtered_peak_848	19	.	2.86885	4.35322	1.91262
chr1	59205544	59206099	C7KUGACXX_7_7957.sorted.filtered_peak_849	19	.	2.64116	4.34256	1.90257
chr1	59220408	59221538	C7KUGACXX_7_7957.sorted.filtered_peak_850	30	.	2.79691	5.63894	3.07925
chr1	59249179	59250994	C7KUGACXX_7_7957.sorted.filtered_peak_851	127	.	2.92335	15.78724	12.79033
chr1	59278632	59279128	C7KUGACXX_7_7957.sorted.filtered_peak_852	69	.	2.96750	9.77578	6.98825
chr1	59280928	59281315	C7KUGACXX_7_7957.sorted.filtered_peak_853	34	.	2.45719	6.04258	3.44863
chr1	59281593	59282299	C7KUGACXX_7_7957.sorted.filtered_peak_854	60	.	2.86049	8.78264	6.04286
chr1	59323790	59324160	C7KUGACXX_7_7957.sorted.filtered_peak_855	25	.	2.88925	5.02852	2.52818
chr1	59369132	59369914	C7KUGACXX_7_7957.sorted.filtered_peak_856	97	.	3.90457	12.75489	9.78593
chr1	59388015	59388697	C7KUGACXX_7_7957.sorted.filtered_peak_857	75	.	3.97292	10.32118	7.50348
chr1	59395257	59395778	C7KUGACXX_7_7957.sorted.filtered_peak_858	48	.	2.92574	7.46494	4.81115
chr1	59399082	59399374	C7KUGACXX_7_7957.sorted.filtered_peak_859	23	.	2.42787	4.82852	2.34588
chr1	59407301	59408121	C7KUGACXX_7_7957.sorted.filtered_peak_860	92	.	3.68590	12.16421	9.25395
chr1	59433843	59434688	C7KUGACXX_7_7957.sorted.filtered_peak_861	94	.	3.79817	12.39104	9.49577
chr1	59485763	59486575	C7KUGACXX_7_7957.sorted.filtered_peak_862	61	.	3.10053	8.86910	6.14842
chr1	59510543	59510884	C7KUGACXX_7_7957.sorted.filtered_peak_863	19	.	2.42817	4.35197	1.92437
chr1	59512377	59512712	C7KUGACXX_7_7957.sorted.filtered_peak_864	41	.	3.06670	6.76689	4.12456
chr1	59536702	59537263	C7KUGACXX_7_7957.sorted.filtered_peak_865	27	.	2.82032	5.22583	2.71933
chr1	59612341	59612810	C7KUGACXX_7_7957.sorted.filtered_peak_866	25	.	2.58791	5.07719	2.57467
chr1	59761993	59762895	C7KUGACXX_7_7957.sorted.filtered_peak_867	75	.	3.39904	10.35754	7.55350
chr1	60036175	60036589	C7KUGACXX_7_7957.sorted.filtered_peak_868	32	.	2.97624	5.84737	3.28329
chr1	60225148	60225474	C7KUGACXX_7_7957.sorted.filtered_peak_869	24	.	3.02455	4.90537	2.41697
chr1	60280261	60280611	C7KUGACXX_7_7957.sorted.filtered_peak_870	22	.	2.85184	4.69853	2.22935
chr1	61508628	61509021	C7KUGACXX_7_7957.sorted.filtered_peak_871	29	.	3.14909	5.45996	2.91377
chr1	61515553	61516248	C7KUGACXX_7_7957.sorted.filtered_peak_872	35	.	2.99616	6.10989	3.51202
chr1	61542487	61543971	C7KUGACXX_7_7957.sorted.filtered_peak_873	60	.	3.01445	8.78586	6.05194
chr1	61784403	61784710	C7KUGACXX_7_7957.sorted.filtered_peak_874	16	.	2.63855	4.07646	1.66628
chr1	61918832	61919386	C7KUGACXX_7_7957.sorted.filtered_peak_875	50	.	3.45656	7.71235	5.00042
chr1	62190385	62191231	C7KUGACXX_7_7957.sorted.filtered_peak_876	79	.	3.89995	10.76154	7.91957
chr1	62901583	62902837	C7KUGACXX_7_7957.sorted.filtered_peak_877	190	.	3.82062	22.30709	19.00172
chr1	62916060	62916413	C7KUGACXX_7_7957.sorted.filtered_peak_878	18	.	2.70928	4.24179	1.83747
chr1	63153957	63154293	C7KUGACXX_7_7957.sorted.filtered_peak_879	16	.	2.63581	4.05304	1.64991
chr1	63249278	63250225	C7KUGACXX_7_7957.sorted.filtered_peak_880	169	.	4.52261	20.12604	16.91843
chr1	63832829	63833775	C7KUGACXX_7_7957.sorted.filtered_peak_881	126	.	4.36363	15.70216	12.63748
chr1	63988546	63989326	C7KUGACXX_7_7957.sorted.filtered_peak_882	100	.	3.88525	12.98657	10.04853
chr1	64058986	64060291	C7KUGACXX_7_7957.sorted.filtered_peak_883	31	.	2.73457	5.75394	3.18577
chr1	65292565	65292978	C7KUGACXX_7_7957.sorted.filtered_peak_884	44	.	3.27097	7.13751	4.46406
chr1	65329650	65330236	C7KUGACXX_7_7957.sorted.filtered_peak_885	43	.	3.20653	6.96554	4.31165
chr1	65431379	65432548	C7KUGACXX_7_7957.sorted.filtered_peak_886	92	.	3.17947	12.19100	9.26766
chr1	65468384	65468666	C7KUGACXX_7_7957.sorted.filtered_peak_887	30	.	3.10665	5.66179	3.08482
chr1	65534047	65534470	C7KUGACXX_7_7957.sorted.filtered_peak_888	17	.	2.33245	4.10806	1.70721
chr1	65719754	65720621	C7KUGACXX_7_7957.sorted.filtered_peak_889	66	.	3.57514	9.43921	6.65197
chr1	65885518	65886695	C7KUGACXX_7_7957.sorted.filtered_peak_890	186	.	4.23854	21.95189	18.65163
chr1	66153396	66153901	C7KUGACXX_7_7957.sorted.filtered_peak_891	48	.	3.80956	7.50435	4.81703
chr1	66277610	66278272	C7KUGACXX_7_7957.sorted.filtered_peak_892	95	.	3.93448	12.44124	9.51569
chr1	66295841	66296492	C7KUGACXX_7_7957.sorted.filtered_peak_893	79	.	3.82945	10.82732	7.97918
chr1	66648246	66648787	C7KUGACXX_7_7957.sorted.filtered_peak_894	29	.	2.94721	5.46300	2.91862
chr1	66713097	66713627	C7KUGACXX_7_7957.sorted.filtered_peak_895	19	.	2.38651	4.42017	1.98560
chr1	66741815	66742306	C7KUGACXX_7_7957.sorted.filtered_peak_896	33	.	2.64508	5.94366	3.37396
chr1	66748123	66748386	C7KUGACXX_7_7957.sorted.filtered_peak_897	25	.	2.59535	5.04405	2.52902
chr1	66766656	66767134	C7KUGACXX_7_7957.sorted.filtered_peak_898	23	.	2.68625	4.81581	2.32613
chr1	66797777	66798147	C7KUGACXX_7_7957.sorted.filtered_peak_899	15	.	1.96534	3.89511	1.52647
chr1	66801589	66802163	C7KUGACXX_7_7957.sorted.filtered_peak_900	44	.	2.48714	7.10356	4.44781
chr1	66815816	66816125	C7KUGACXX_7_7957.sorted.filtered_peak_901	15	.	2.15962	3.91838	1.54248
chr1	66823262	66823677	C7KUGACXX_7_7957.sorted.filtered_peak_902	15	.	2.35936	3.96890	1.58352
chr1	66840297	66840583	C7KUGACXX_7_7957.sorted.filtered_peak_903	15	.	2.28996	3.87922	1.50366
chr1	66902093	66902667	C7KUGACXX_7_7957.sorted.filtered_peak_904	34	.	3.02365	6.02024	3.45871
chr1	66911148	66911431	C7KUGACXX_7_7957.sorted.filtered_peak_905	17	.	2.47863	4.20122	1.77847
chr1	66911810	66912341	C7KUGACXX_7_7957.sorted.filtered_peak_906	21	.	2.56390	4.59557	2.13463
chr1	67198738	67199004	C7KUGACXX_7_7957.sorted.filtered_peak_907	16	.	2.73192	4.05351	1.66614
chr1	67390342	67391320	C7KUGACXX_7_7957.sorted.filtered_peak_908	191	.	4.08863	22.41633	19.10256
chr1	67395536	67396413	C7KUGACXX_7_7957.sorted.filtered_peak_909	57	.	2.69921	8.46737	5.73818
chr1	67447444	67447837	C7KUGACXX_7_7957.sorted.filtered_peak_910	19	.	2.76031	4.37588	1.93866
chr1	67518920	67520225	C7KUGACXX_7_7957.sorted.filtered_peak_911	39	.	2.81984	6.55726	3.92310
chr1	67614737	67615088	C7KUGACXX_7_7957.sorted.filtered_peak_912	22	.	2.98630	4.73357	2.26260
chr1	67628580	67628931	C7KUGACXX_7_7957.sorted.filtered_peak_913	22	.	2.96439	4.74792	2.27734
chr1	67636463	67636930	C7KUGACXX_7_7957.sorted.filtered_peak_914	40	.	2.98641	6.69965	4.06956
chr1	67660002	67660563	C7KUGACXX_7_7957.sorted.filtered_peak_915	49	.	3.07510	7.62454	4.94012
chr1	67730681	67730931	C7KUGACXX_7_7957.sorted.filtered_peak_916	15	.	2.67717	3.98254	1.58375
chr1	67773066	67773428	C7KUGACXX_7_7957.sorted.filtered_peak_917	14	.	2.37588	3.76957	1.41834
chr1	67798590	67799085	C7KUGACXX_7_7957.sorted.filtered_peak_918	72	.	3.49439	10.08364	7.25823
chr1	67873650	67873996	C7KUGACXX_7_7957.sorted.filtered_peak_919	26	.	3.14055	5.18414	2.65635
chr1	67896000	67896924	C7KUGACXX_7_7957.sorted.filtered_peak_920	149	.	4.09045	18.14371	14.96404
chr1	67966165	67966468	C7KUGACXX_7_7957.sorted.filtered_peak_921	28	.	3.13886	5.38802	2.84060
chr1	68140333	68140592	C7KUGACXX_7_7957.sorted.filtered_peak_922	19	.	2.72955	4.33310	1.90370
chr1	68150248	68151241	C7KUGACXX_7_7957.sorted.filtered_peak_923	126	.	3.64821	15.61881	12.60056
chr1	68201929	68202303	C7KUGACXX_7_7957.sorted.filtered_peak_924	17	.	2.61959	4.20265	1.78867
chr1	68226057	68226529	C7KUGACXX_7_7957.sorted.filtered_peak_925	13	.	2.44537	3.63730	1.30470
chr1	68962430	68962947	C7KUGACXX_7_7957.sorted.filtered_peak_926	69	.	3.67958	9.71661	6.92532
chr1	69243553	69243942	C7KUGACXX_7_7957.sorted.filtered_peak_927	23	.	2.86155	4.80564	2.30784
chr1	69254586	69254836	C7KUGACXX_7_7957.sorted.filtered_peak_928	28	.	2.84077	5.35482	2.83341
chr1	70670956	70671711	C7KUGACXX_7_7957.sorted.filtered_peak_929	159	.	4.55672	19.08777	15.92564
chr1	70686847	70687594	C7KUGACXX_7_7957.sorted.filtered_peak_930	138	.	4.53572	17.00102	13.86223
chr1	70819858	70820980	C7KUGACXX_7_7957.sorted.filtered_peak_931	90	.	3.92335	11.88477	9.00419
chr1	70876338	70877172	C7KUGACXX_7_7957.sorted.filtered_peak_932	124	.	4.24879	15.45614	12.40463
chr1	70975816	70976066	C7KUGACXX_7_7957.sorted.filtered_peak_933	28	.	3.05326	5.38682	2.84319
chr1	71513001	71513325	C7KUGACXX_7_7957.sorted.filtered_peak_934	17	.	2.64642	4.19462	1.78103
chr1	71546230	71547336	C7KUGACXX_7_7957.sorted.filtered_peak_935	106	.	3.74538	13.57491	10.63138
chr1	74663593	74664476	C7KUGACXX_7_7957.sorted.filtered_peak_936	120	.	4.06204	15.04913	12.05126
chr1	75198601	75199658	C7KUGACXX_7_7957.sorted.filtered_peak_937	66	.	3.33840	9.49446	6.68864
chr1	75603206	75603456	C7KUGACXX_7_7957.sorted.filtered_peak_938	13	.	2.61987	3.71400	1.37453
chr1	76189731	76190738	C7KUGACXX_7_7957.sorted.filtered_peak_939	71	.	3.29955	9.93728	7.17321
chr1	76251554	76252407	C7KUGACXX_7_7957.sorted.filtered_peak_940	93	.	3.85910	12.27352	9.37716
chr1	76457247	76457545	C7KUGACXX_7_7957.sorted.filtered_peak_941	18	.	2.84705	4.29931	1.86761
chr1	76489321	76489722	C7KUGACXX_7_7957.sorted.filtered_peak_942	27	.	2.95259	5.24153	2.71488
chr1	76540047	76540398	C7KUGACXX_7_7957.sorted.filtered_peak_943	28	.	3.00103	5.35911	2.81862
chr1	76620015	76620479	C7KUGACXX_7_7957.sorted.filtered_peak_944	24	.	2.85863	4.94932	2.45754
chr1	77279820	77280184	C7KUGACXX_7_7957.sorted.filtered_peak_945	16	.	2.65748	4.02319	1.64590
chr1	77598874	77599259	C7KUGACXX_7_7957.sorted.filtered_peak_946	15	.	2.69668	3.86635	1.50483
chr1	77684583	77685323	C7KUGACXX_7_7957.sorted.filtered_peak_947	60	.	3.68199	8.85241	6.07777
chr1	78147996	78149627	C7KUGACXX_7_7957.sorted.filtered_peak_948	115	.	3.45996	14.58308	11.57458
chr1	78224792	78225745	C7KUGACXX_7_7957.sorted.filtered_peak_949	52	.	3.30135	7.97967	5.27536
chr1	78245099	78245780	C7KUGACXX_7_7957.sorted.filtered_peak_950	52	.	3.57688	8.00617	5.29646
chr1	78444220	78445417	C7KUGACXX_7_7957.sorted.filtered_peak_951	153	.	4.00864	18.49017	15.31202
chr1	78470113	78470954	C7KUGACXX_7_7957.sorted.filtered_peak_952	67	.	3.34934	9.51286	6.73695
chr1	78580069	78580326	C7KUGACXX_7_7957.sorted.filtered_peak_953	30	.	3.16806	5.58108	3.01606
chr1	81856268	81856594	C7KUGACXX_7_7957.sorted.filtered_peak_954	15	.	2.60424	3.85756	1.50220
chr1	83974063	83974451	C7KUGACXX_7_7957.sorted.filtered_peak_955	26	.	2.93663	5.20146	2.69505
chr1	84543294	84543626	C7KUGACXX_7_7957.sorted.filtered_peak_956	20	.	2.65958	4.45375	2.00482
chr1	84609764	84610267	C7KUGACXX_7_7957.sorted.filtered_peak_957	59	.	3.21041	8.70004	5.95841
chr1	84610859	84611178	C7KUGACXX_7_7957.sorted.filtered_peak_958	13	.	2.22154	3.71136	1.37323
chr1	84900896	84901146	C7KUGACXX_7_7957.sorted.filtered_peak_959	23	.	2.68035	4.80426	2.31732
chr1	84907791	84908367	C7KUGACXX_7_7957.sorted.filtered_peak_960	71	.	4.39191	9.91754	7.12128
chr1	84944776	84945628	C7KUGACXX_7_7957.sorted.filtered_peak_961	52	.	3.21960	7.95384	5.25186
chr1	84971276	84972596	C7KUGACXX_7_7957.sorted.filtered_peak_962	78	.	3.17307	10.62461	7.81507
chr1	85039410	85040413	C7KUGACXX_7_7957.sorted.filtered_peak_963	53	.	3.30047	8.05237	5.33504
chr1	85086494	85086800	C7KUGACXX_7_7957.sorted.filtered_peak_964	29	.	2.90165	5.54634	2.99549
chr1	85155828	85156699	C7KUGACXX_7_7957.sorted.filtered_peak_965	84	.	3.41864	11.34375	8.49246
chr1	85410637	85411254	C7KUGACXX_7_7957.sorted.filtered_peak_966	97	.	4.12604	12.75776	9.79698
chr1	85462642	85463024	C7KUGACXX_7_7957.sorted.filtered_peak_967	16	.	2.35157	4.04139	1.65443
chr1	85492930	85493660	C7KUGACXX_7_7957.sorted.filtered_peak_968	21	.	2.76823	4.57184	2.11292
chr1	85527561	85528342	C7KUGACXX_7_7957.sorted.filtered_peak_969	49	.	3.30748	7.66152	4.99487
chr1	85666656	85666949	C7KUGACXX_7_7957.sorted.filtered_peak_970	21	.	2.71211	4.61050	2.14190
chr1	85725208	85725802	C7KUGACXX_7_7957.sorted.filtered_peak_971	92	.	3.96031	12.11521	9.20101
chr1	85741863	85742828	C7KUGACXX_7_7957.sorted.filtered_peak_972	144	.	3.99762	17.54522	14.44138
chr1	85763633	85764397	C7KUGACXX_7_7957.sorted.filtered_peak_973	24	.	2.93407	4.93750	2.44801
chr1	86173751	86174364	C7KUGACXX_7_7957.sorted.filtered_peak_974	71	.	3.76610	9.94481	7.13795
chr1	86845999	86846249	C7KUGACXX_7_7957.sorted.filtered_peak_975	34	.	3.19898	6.01459	3.41364
chr1	86854860	86855278	C7KUGACXX_7_7957.sorted.filtered_peak_976	37	.	3.27576	6.36800	3.75845
chr1	86861640	86862482	C7KUGACXX_7_7957.sorted.filtered_peak_977	79	.	3.65976	10.80951	7.94123
chr1	86895584	86895843	C7KUGACXX_7_7957.sorted.filtered_peak_978	35	.	3.25614	6.17570	3.55553
chr1	87169795	87171067	C7KUGACXX_7_7957.sorted.filtered_peak_979	85	.	3.31269	11.36287	8.52669
chr1	87299233	87299542	C7KUGACXX_7_7957.sorted.filtered_peak_980	35	.	3.43851	6.18359	3.57863
chr1	87379296	87380565	C7KUGACXX_7_7957.sorted.filtered_peak_981	158	.	3.87341	19.02669	15.89317
chr1	87597570	87597984	C7KUGACXX_7_7957.sorted.filtered_peak_982	25	.	2.84309	5.09728	2.57570
chr1	87793985	87794621	C7KUGACXX_7_7957.sorted.filtered_peak_983	43	.	2.47630	7.05038	4.37376
chr1	87800773	87801133	C7KUGACXX_7_7957.sorted.filtered_peak_984	48	.	2.58650	7.52492	4.83556
chr1	87869868	87870667	C7KUGACXX_7_7957.sorted.filtered_peak_985	71	.	3.55987	9.91825	7.15033
chr1	87901150	87901544	C7KUGACXX_7_7957.sorted.filtered_peak_986	62	.	4.16222	9.02391	6.26693
chr1	87915106	87915845	C7KUGACXX_7_7957.sorted.filtered_peak_987	24	.	2.87438	4.92350	2.42191
chr1	89149275	89150472	C7KUGACXX_7_7957.sorted.filtered_peak_988	164	.	4.03085	19.62064	16.47900
chr1	89266177	89266427	C7KUGACXX_7_7957.sorted.filtered_peak_989	15	.	2.70882	3.88830	1.50826
chr1	89356780	89357706	C7KUGACXX_7_7957.sorted.filtered_peak_990	70	.	3.42704	9.80429	7.02755
chr1	89457981	89458951	C7KUGACXX_7_7957.sorted.filtered_peak_991	80	.	3.44863	10.93816	8.05772
chr1	89487437	89488644	C7KUGACXX_7_7957.sorted.filtered_peak_992	17	.	2.64486	4.15746	1.74915
chr1	89535668	89535950	C7KUGACXX_7_7957.sorted.filtered_peak_993	31	.	3.16017	5.68628	3.11538
chr1	89591402	89591990	C7KUGACXX_7_7957.sorted.filtered_peak_994	28	.	2.56713	5.34844	2.81292
chr1	89664526	89665115	C7KUGACXX_7_7957.sorted.filtered_peak_995	18	.	2.45655	4.21009	1.80824
chr1	89744533	89745007	C7KUGACXX_7_7957.sorted.filtered_peak_996	26	.	2.66284	5.19993	2.68098
chr1	89752209	89752942	C7KUGACXX_7_7957.sorted.filtered_peak_997	46	.	3.03774	7.25830	4.60445
chr1	89776239	89776625	C7KUGACXX_7_7957.sorted.filtered_peak_998	20	.	2.57211	4.43959	2.00837
chr1	89828825	89829149	C7KUGACXX_7_7957.sorted.filtered_peak_999	36	.	3.31007	6.30443	3.68797
chr1	89990029	89991068	C7KUGACXX_7_7957.sorted.filtered_peak_1000	57	.	3.24820	8.52937	5.79942
chr1	90073890	90074327	C7KUGACXX_7_7957.sorted.filtered_peak_1001	22	.	2.09311	4.72918	2.25366
chr1	90077266	90077525	C7KUGACXX_7_7957.sorted.filtered_peak_1002	50	.	2.59859	7.80406	5.08066
chr1	90098079	90098935	C7KUGACXX_7_7957.sorted.filtered_peak_1003	54	.	2.83525	8.13523	5.40606
chr1	90123584	90123856	C7KUGACXX_7_7957.sorted.filtered_peak_1004	38	.	3.00266	6.46486	3.84769
chr1	90185055	90185400	C7KUGACXX_7_7957.sorted.filtered_peak_1005	24	.	2.54511	5.00433	2.49389
chr1	90186697	90187272	C7KUGACXX_7_7957.sorted.filtered_peak_1006	19	.	2.33605	4.40031	1.97941
chr1	90204752	90205985	C7KUGACXX_7_7957.sorted.filtered_peak_1007	45	.	2.87550	7.21298	4.56878
chr1	90228754	90229319	C7KUGACXX_7_7957.sorted.filtered_peak_1008	31	.	2.85769	5.65124	3.10459
chr1	90287095	90287559	C7KUGACXX_7_7957.sorted.filtered_peak_1009	17	.	2.51272	4.21542	1.79871
chr1	90308805	90309392	C7KUGACXX_7_7957.sorted.filtered_peak_1010	29	.	2.65193	5.47389	2.91745
chr1	90321073	90321667	C7KUGACXX_7_7957.sorted.filtered_peak_1011	25	.	2.77120	5.06195	2.55469
chr1	90372262	90372512	C7KUGACXX_7_7957.sorted.filtered_peak_1012	18	.	2.69802	4.31604	1.88382
chr1	90452914	90453168	C7KUGACXX_7_7957.sorted.filtered_peak_1013	16	.	2.55845	4.06303	1.65551
chr1	90460287	90461305	C7KUGACXX_7_7957.sorted.filtered_peak_1014	66	.	3.30900	9.40614	6.65554
chr1	91316835	91317411	C7KUGACXX_7_7957.sorted.filtered_peak_1015	17	.	2.57230	4.13096	1.72207
chr1	91486652	91487067	C7KUGACXX_7_7957.sorted.filtered_peak_1016	17	.	2.16765	4.10987	1.71282
chr1	91487239	91488112	C7KUGACXX_7_7957.sorted.filtered_peak_1017	104	.	3.55909	13.38902	10.42274
chr1	91630912	91631162	C7KUGACXX_7_7957.sorted.filtered_peak_1018	18	.	2.74881	4.23946	1.81423
chr1	91852681	91853232	C7KUGACXX_7_7957.sorted.filtered_peak_1019	1846	.	13.79202	190.57088	184.67755
chr1	91966222	91967022	C7KUGACXX_7_7957.sorted.filtered_peak_1020	80	.	3.43840	10.88891	8.03604
chr1	92021306	92022109	C7KUGACXX_7_7957.sorted.filtered_peak_1021	80	.	3.32808	10.87814	8.02540
chr1	92150129	92150607	C7KUGACXX_7_7957.sorted.filtered_peak_1022	29	.	2.92899	5.47357	2.93867
chr1	92163132	92163418	C7KUGACXX_7_7957.sorted.filtered_peak_1023	20	.	2.74737	4.55388	2.09762
chr1	92179064	92179377	C7KUGACXX_7_7957.sorted.filtered_peak_1024	55	.	3.64729	8.25096	5.50112
chr1	92269361	92270771	C7KUGACXX_7_7957.sorted.filtered_peak_1025	31	.	2.67720	5.70429	3.14989
chr1	92351369	92351836	C7KUGACXX_7_7957.sorted.filtered_peak_1026	36	.	2.96285	6.24206	3.63944
chr1	92414011	92414333	C7KUGACXX_7_7957.sorted.filtered_peak_1027	30	.	3.26268	5.59544	3.03753
chr1	92545742	92546375	C7KUGACXX_7_7957.sorted.filtered_peak_1028	51	.	3.48062	7.85653	5.15796
chr1	92764028	92765056	C7KUGACXX_7_7957.sorted.filtered_peak_1029	81	.	3.64052	10.93298	8.10853
chr1	92781307	92781994	C7KUGACXX_7_7957.sorted.filtered_peak_1030	65	.	3.21092	9.38064	6.58572
chr1	92789184	92789893	C7KUGACXX_7_7957.sorted.filtered_peak_1031	27	.	2.94262	5.31045	2.78085
chr1	92831154	92831703	C7KUGACXX_7_7957.sorted.filtered_peak_1032	37	.	3.00759	6.33704	3.73379
chr1	92876125	92876838	C7KUGACXX_7_7957.sorted.filtered_peak_1033	24	.	2.90926	4.92979	2.46112
chr1	92941946	92942196	C7KUGACXX_7_7957.sorted.filtered_peak_1034	30	.	2.65726	5.63283	3.06347
chr1	92950816	92951749	C7KUGACXX_7_7957.sorted.filtered_peak_1035	30	.	2.31925	5.57548	3.02806
chr1	92969003	92969335	C7KUGACXX_7_7957.sorted.filtered_peak_1036	20	.	2.89415	4.44196	2.00001
chr1	93002338	93003309	C7KUGACXX_7_7957.sorted.filtered_peak_1037	37	.	2.96351	6.30551	3.71278
chr1	93003623	93003954	C7KUGACXX_7_7957.sorted.filtered_peak_1038	50	.	3.27977	7.78119	5.07171
chr1	93028808	93029205	C7KUGACXX_7_7957.sorted.filtered_peak_1039	15	.	2.73291	3.95787	1.56876
chr1	93049369	93050314	C7KUGACXX_7_7957.sorted.filtered_peak_1040	26	.	2.62998	5.15405	2.64884
chr1	93297346	93298302	C7KUGACXX_7_7957.sorted.filtered_peak_1041	164	.	4.47048	19.61597	16.45006
chr1	93324593	93325171	C7KUGACXX_7_7957.sorted.filtered_peak_1042	30	.	3.03812	5.57156	3.01430
chr1	93343071	93343783	C7KUGACXX_7_7957.sorted.filtered_peak_1043	21	.	2.90816	4.62159	2.16149
chr1	93348422	93348771	C7KUGACXX_7_7957.sorted.filtered_peak_1044	21	.	2.81513	4.65825	2.19158
chr1	93425976	93426417	C7KUGACXX_7_7957.sorted.filtered_peak_1045	21	.	2.20786	4.62678	2.16430
chr1	93426712	93427364	C7KUGACXX_7_7957.sorted.filtered_peak_1046	24	.	2.25960	4.89348	2.40053
chr1	93427916	93428254	C7KUGACXX_7_7957.sorted.filtered_peak_1047	36	.	2.55075	6.29881	3.69256
chr1	93438736	93439124	C7KUGACXX_7_7957.sorted.filtered_peak_1048	16	.	2.44814	4.05908	1.67147
chr1	93446507	93447158	C7KUGACXX_7_7957.sorted.filtered_peak_1049	64	.	3.41979	9.16870	6.44223
chr1	93459762	93460018	C7KUGACXX_7_7957.sorted.filtered_peak_1050	29	.	2.65378	5.51297	2.96336
chr1	93507662	93508543	C7KUGACXX_7_7957.sorted.filtered_peak_1051	77	.	3.84956	10.59969	7.75577
chr1	93527798	93528085	C7KUGACXX_7_7957.sorted.filtered_peak_1052	22	.	3.00813	4.77435	2.28798
chr1	93544338	93545211	C7KUGACXX_7_7957.sorted.filtered_peak_1053	59	.	3.14307	8.67698	5.94429
chr1	93546004	93546367	C7KUGACXX_7_7957.sorted.filtered_peak_1054	14	.	2.21885	3.82495	1.46833
chr1	93621160	93621410	C7KUGACXX_7_7957.sorted.filtered_peak_1055	15	.	2.62040	3.95659	1.57621
chr1	93645095	93646995	C7KUGACXX_7_7957.sorted.filtered_peak_1056	94	.	3.06928	12.35659	9.44756
chr1	93684785	93685272	C7KUGACXX_7_7957.sorted.filtered_peak_1057	31	.	3.13472	5.68000	3.10522
chr1	93810967	93812491	C7KUGACXX_7_7957.sorted.filtered_peak_1058	48	.	2.71722	7.44908	4.81784
chr1	94073511	94073783	C7KUGACXX_7_7957.sorted.filtered_peak_1059	11	.	2.39485	3.45341	1.16434
chr1	94158777	94159044	C7KUGACXX_7_7957.sorted.filtered_peak_1060	17	.	2.68315	4.18294	1.76283
chr1	94283853	94284148	C7KUGACXX_7_7957.sorted.filtered_peak_1061	23	.	2.86127	4.87721	2.38226
chr1	94311763	94312411	C7KUGACXX_7_7957.sorted.filtered_peak_1062	56	.	2.87006	8.38099	5.62550
chr1	94312676	94313670	C7KUGACXX_7_7957.sorted.filtered_peak_1063	75	.	3.16164	10.35974	7.51320
chr1	94344062	94345136	C7KUGACXX_7_7957.sorted.filtered_peak_1064	42	.	2.99101	6.94178	4.28001
chr1	94369910	94370201	C7KUGACXX_7_7957.sorted.filtered_peak_1065	27	.	2.66149	5.25216	2.72279
chr1	94374451	94375623	C7KUGACXX_7_7957.sorted.filtered_peak_1066	51	.	3.23270	7.83151	5.12083
chr1	94482908	94483330	C7KUGACXX_7_7957.sorted.filtered_peak_1067	65	.	3.41861	9.28541	6.51396
chr1	94883230	94884124	C7KUGACXX_7_7957.sorted.filtered_peak_1068	124	.	3.82799	15.47701	12.45644
chr1	95273828	95274175	C7KUGACXX_7_7957.sorted.filtered_peak_1069	17	.	2.56254	4.17420	1.77336
chr1	95285376	95285885	C7KUGACXX_7_7957.sorted.filtered_peak_1070	24	.	2.84632	4.89391	2.40285
chr1	95320098	95320450	C7KUGACXX_7_7957.sorted.filtered_peak_1071	31	.	3.12594	5.69936	3.14548
chr1	95428352	95428624	C7KUGACXX_7_7957.sorted.filtered_peak_1072	25	.	2.96783	5.10832	2.59505
chr1	95509013	95509341	C7KUGACXX_7_7957.sorted.filtered_peak_1073	38	.	3.37746	6.44856	3.83197
chr1	95538029	95538951	C7KUGACXX_7_7957.sorted.filtered_peak_1074	129	.	4.12217	16.03473	12.95392
chr1	95699263	95700108	C7KUGACXX_7_7957.sorted.filtered_peak_1075	60	.	3.24318	8.80746	6.09089
chr1	97187143	97188112	C7KUGACXX_7_7957.sorted.filtered_peak_1076	77	.	3.57807	10.58593	7.76807
chr1	97749430	97749680	C7KUGACXX_7_7957.sorted.filtered_peak_1077	17	.	2.79743	4.14917	1.73666
chr1	98386292	98387164	C7KUGACXX_7_7957.sorted.filtered_peak_1078	66	.	3.25429	9.46699	6.66041
chr1	98407796	98408400	C7KUGACXX_7_7957.sorted.filtered_peak_1079	33	.	3.06040	5.86491	3.32789
chr1	98519272	98519936	C7KUGACXX_7_7957.sorted.filtered_peak_1080	21	.	2.69430	4.55760	2.10182
chr1	98789506	98789947	C7KUGACXX_7_7957.sorted.filtered_peak_1081	17	.	2.54136	4.19392	1.78060
chr1	98853797	98854495	C7KUGACXX_7_7957.sorted.filtered_peak_1082	47	.	3.16258	7.41699	4.76829
chr1	98871355	98871676	C7KUGACXX_7_7957.sorted.filtered_peak_1083	37	.	2.84741	6.31352	3.70381
chr1	99259832	99260219	C7KUGACXX_7_7957.sorted.filtered_peak_1084	24	.	2.94623	4.90270	2.41269
chr1	99336914	99337410	C7KUGACXX_7_7957.sorted.filtered_peak_1085	88	.	4.11528	11.75868	8.87531
chr1	100232005	100232322	C7KUGACXX_7_7957.sorted.filtered_peak_1086	34	.	3.40759	6.05300	3.45221
chr1	100274308	100274707	C7KUGACXX_7_7957.sorted.filtered_peak_1087	22	.	2.89339	4.70907	2.23669
chr1	100286107	100286426	C7KUGACXX_7_7957.sorted.filtered_peak_1088	58	.	4.07623	8.56264	5.80121
chr1	100315279	100315979	C7KUGACXX_7_7957.sorted.filtered_peak_1089	63	.	3.73573	9.16556	6.39876
chr1	100434972	100436056	C7KUGACXX_7_7957.sorted.filtered_peak_1090	45	.	3.32176	7.18958	4.51962
chr1	100494331	100494581	C7KUGACXX_7_7957.sorted.filtered_peak_1091	15	.	2.57927	3.94372	1.56402
chr1	100503417	100504139	C7KUGACXX_7_7957.sorted.filtered_peak_1092	52	.	2.96599	7.92352	5.24395
chr1	100504400	100504878	C7KUGACXX_7_7957.sorted.filtered_peak_1093	23	.	2.42090	4.84468	2.35165
chr1	100598123	100599099	C7KUGACXX_7_7957.sorted.filtered_peak_1094	65	.	3.02423	9.28462	6.52648
chr1	100715042	100715745	C7KUGACXX_7_7957.sorted.filtered_peak_1095	88	.	4.03383	11.80609	8.89913
chr1	100731349	100732177	C7KUGACXX_7_7957.sorted.filtered_peak_1096	116	.	4.10561	14.68576	11.66676
chr1	100816758	100818100	C7KUGACXX_7_7957.sorted.filtered_peak_1097	67	.	2.93420	9.55022	6.78033
chr1	100865908	100866296	C7KUGACXX_7_7957.sorted.filtered_peak_1098	49	.	3.11935	7.64536	4.95120
chr1	100905786	100906130	C7KUGACXX_7_7957.sorted.filtered_peak_1099	65	.	3.17557	9.33979	6.54086
chr1	100996524	100997109	C7KUGACXX_7_7957.sorted.filtered_peak_1100	41	.	3.10258	6.85384	4.19996
chr1	101361069	101361781	C7KUGACXX_7_7957.sorted.filtered_peak_1101	35	.	2.71834	6.12330	3.55979
chr1	101362172	101362602	C7KUGACXX_7_7957.sorted.filtered_peak_1102	15	.	2.23927	3.87210	1.50726
chr1	101392828	101393419	C7KUGACXX_7_7957.sorted.filtered_peak_1103	36	.	2.98946	6.21101	3.62068
chr1	101415125	101415536	C7KUGACXX_7_7957.sorted.filtered_peak_1104	33	.	3.36988	5.95313	3.36573
chr1	101490893	101491954	C7KUGACXX_7_7957.sorted.filtered_peak_1105	51	.	3.19786	7.82906	5.14232
chr1	101547136	101547469	C7KUGACXX_7_7957.sorted.filtered_peak_1106	45	.	3.40859	7.25931	4.57954
chr1	101577460	101578261	C7KUGACXX_7_7957.sorted.filtered_peak_1107	121	.	4.66444	15.14063	12.15252
chr1	101587991	101588505	C7KUGACXX_7_7957.sorted.filtered_peak_1108	32	.	3.03618	5.85151	3.27099
chr1	101602216	101602470	C7KUGACXX_7_7957.sorted.filtered_peak_1109	18	.	2.56997	4.22637	1.80496
chr1	101644124	101644678	C7KUGACXX_7_7957.sorted.filtered_peak_1110	16	.	2.66636	4.05295	1.67487
chr1	101701123	101702355	C7KUGACXX_7_7957.sorted.filtered_peak_1111	19	.	2.10016	4.42818	1.99378
chr1	101704566	101704962	C7KUGACXX_7_7957.sorted.filtered_peak_1112	16	.	1.99024	4.01109	1.62404
chr1	101744408	101744810	C7KUGACXX_7_7957.sorted.filtered_peak_1113	33	.	2.87152	5.94606	3.36217
chr1	101753986	101754292	C7KUGACXX_7_7957.sorted.filtered_peak_1114	32	.	2.85476	5.84725	3.26770
chr1	101774901	101775507	C7KUGACXX_7_7957.sorted.filtered_peak_1115	37	.	2.89942	6.38297	3.76797
chr1	101822975	101823280	C7KUGACXX_7_7957.sorted.filtered_peak_1116	43	.	3.53450	7.01349	4.36114
chr1	104067837	104068901	C7KUGACXX_7_7957.sorted.filtered_peak_1117	76	.	3.28573	10.45567	7.64251
chr1	106429345	106429638	C7KUGACXX_7_7957.sorted.filtered_peak_1118	11	.	2.58177	3.52699	1.19880
chr1	107599122	107599701	C7KUGACXX_7_7957.sorted.filtered_peak_1119	50	.	3.35423	7.76894	5.08182
chr1	108329027	108329424	C7KUGACXX_7_7957.sorted.filtered_peak_1120	18	.	2.52716	4.32030	1.89439
chr1	108478145	108478478	C7KUGACXX_7_7957.sorted.filtered_peak_1121	21	.	2.66447	4.62127	2.14975
chr1	108668331	108668703	C7KUGACXX_7_7957.sorted.filtered_peak_1122	15	.	2.66411	3.97389	1.58276
chr1	108742220	108743607	C7KUGACXX_7_7957.sorted.filtered_peak_1123	39	.	2.89225	6.59261	3.98417
chr1	109102354	109103173	C7KUGACXX_7_7957.sorted.filtered_peak_1124	64	.	3.09562	9.25986	6.47278
chr1	109133502	109134163	C7KUGACXX_7_7957.sorted.filtered_peak_1125	71	.	3.75088	9.95234	7.12021
chr1	109189277	109189837	C7KUGACXX_7_7957.sorted.filtered_peak_1126	139	.	3.98917	17.02266	13.90764
chr1	109203560	109204240	C7KUGACXX_7_7957.sorted.filtered_peak_1127	61	.	3.34472	8.94705	6.18256
chr1	109234531	109235918	C7KUGACXX_7_7957.sorted.filtered_peak_1128	94	.	3.43871	12.32069	9.42289
chr1	109288701	109289718	C7KUGACXX_7_7957.sorted.filtered_peak_1129	99	.	3.58432	12.86847	9.98607
chr1	109419336	109420109	C7KUGACXX_7_7957.sorted.filtered_peak_1130	56	.	3.25928	8.42826	5.69265
chr1	109499241	109499663	C7KUGACXX_7_7957.sorted.filtered_peak_1131	62	.	3.78353	9.00023	6.22737
chr1	109505585	109506323	C7KUGACXX_7_7957.sorted.filtered_peak_1132	99	.	4.01360	12.91510	9.97958
chr1	109584204	109585262	C7KUGACXX_7_7957.sorted.filtered_peak_1133	107	.	3.93758	13.68144	10.73234
chr1	109617892	109618958	C7KUGACXX_7_7957.sorted.filtered_peak_1134	77	.	4.06927	10.52854	7.70678
chr1	109632953	109633823	C7KUGACXX_7_7957.sorted.filtered_peak_1135	84	.	3.71139	11.26741	8.40186
chr1	109642450	109643438	C7KUGACXX_7_7957.sorted.filtered_peak_1136	65	.	3.36303	9.34670	6.58225
chr1	109655303	109655575	C7KUGACXX_7_7957.sorted.filtered_peak_1137	26	.	2.58622	5.23271	2.69722
chr1	109656332	109656804	C7KUGACXX_7_7957.sorted.filtered_peak_1138	67	.	3.44571	9.57483	6.78681
chr1	109704955	109705377	C7KUGACXX_7_7957.sorted.filtered_peak_1139	22	.	3.00619	4.77151	2.28604
chr1	109756208	109757376	C7KUGACXX_7_7957.sorted.filtered_peak_1140	87	.	3.57906	11.58553	8.70172
chr1	109820155	109820559	C7KUGACXX_7_7957.sorted.filtered_peak_1141	13	.	2.44806	3.70162	1.36426
chr1	109825276	109826531	C7KUGACXX_7_7957.sorted.filtered_peak_1142	61	.	3.49058	8.86920	6.14114
chr1	109968589	109969501	C7KUGACXX_7_7957.sorted.filtered_peak_1143	102	.	3.66252	13.21737	10.29882
chr1	110025854	110026960	C7KUGACXX_7_7957.sorted.filtered_peak_1144	100	.	3.30356	13.02227	10.08646
chr1	110036457	110037087	C7KUGACXX_7_7957.sorted.filtered_peak_1145	64	.	3.20692	9.25229	6.46271
chr1	110052236	110052512	C7KUGACXX_7_7957.sorted.filtered_peak_1146	33	.	3.17508	5.92008	3.32803
chr1	110074904	110075316	C7KUGACXX_7_7957.sorted.filtered_peak_1147	34	.	2.94483	6.08343	3.48832
chr1	110090953	110091715	C7KUGACXX_7_7957.sorted.filtered_peak_1148	115	.	3.74365	14.50801	11.53740
chr1	110162100	110162426	C7KUGACXX_7_7957.sorted.filtered_peak_1149	14	.	2.08586	3.77277	1.40976
chr1	110163484	110163850	C7KUGACXX_7_7957.sorted.filtered_peak_1150	40	.	2.64261	6.67786	4.04303
chr1	110185834	110186385	C7KUGACXX_7_7957.sorted.filtered_peak_1151	36	.	3.43868	6.23935	3.64416
chr1	110282844	110283520	C7KUGACXX_7_7957.sorted.filtered_peak_1152	31	.	3.27575	5.66447	3.10967
chr1	110319487	110319994	C7KUGACXX_7_7957.sorted.filtered_peak_1153	25	.	2.71972	5.02591	2.51140
chr1	110333222	110333953	C7KUGACXX_7_7957.sorted.filtered_peak_1154	48	.	2.96092	7.49825	4.83937
chr1	110344746	110346020	C7KUGACXX_7_7957.sorted.filtered_peak_1155	42	.	2.93582	6.87333	4.27609
chr1	110448962	110449241	C7KUGACXX_7_7957.sorted.filtered_peak_1156	38	.	2.79012	6.44281	3.80824
chr1	110526748	110527569	C7KUGACXX_7_7957.sorted.filtered_peak_1157	89	.	3.63556	11.85160	8.93953
chr1	110546515	110546849	C7KUGACXX_7_7957.sorted.filtered_peak_1158	14	.	2.59879	3.80992	1.45793
chr1	110554237	110554545	C7KUGACXX_7_7957.sorted.filtered_peak_1159	28	.	3.01362	5.43456	2.89557
chr1	110576972	110577674	C7KUGACXX_7_7957.sorted.filtered_peak_1160	88	.	3.53674	11.70580	8.80770
chr1	110648809	110649091	C7KUGACXX_7_7957.sorted.filtered_peak_1161	21	.	2.80565	4.57311	2.10272
chr1	110745678	110745935	C7KUGACXX_7_7957.sorted.filtered_peak_1162	33	.	2.84304	5.94930	3.36856
chr1	110752513	110753195	C7KUGACXX_7_7957.sorted.filtered_peak_1163	113	.	3.70906	14.33032	11.33344
chr1	110880853	110882234	C7KUGACXX_7_7957.sorted.filtered_peak_1164	308	.	4.19473	34.61068	30.82888
chr1	110949836	110950878	C7KUGACXX_7_7957.sorted.filtered_peak_1165	66	.	3.49237	9.39484	6.64058
chr1	111002910	111003373	C7KUGACXX_7_7957.sorted.filtered_peak_1166	23	.	2.89263	4.82191	2.34903
chr1	111162050	111162607	C7KUGACXX_7_7957.sorted.filtered_peak_1167	63	.	3.39088	9.17735	6.38089
chr1	111173407	111174294	C7KUGACXX_7_7957.sorted.filtered_peak_1168	53	.	2.87913	8.07497	5.34158
chr1	111189796	111190257	C7KUGACXX_7_7957.sorted.filtered_peak_1169	22	.	2.50045	4.75210	2.26663
chr1	111215216	111215540	C7KUGACXX_7_7957.sorted.filtered_peak_1170	15	.	2.08981	3.96275	1.58159
chr1	111308647	111308927	C7KUGACXX_7_7957.sorted.filtered_peak_1171	30	.	3.09256	5.55768	3.00306
chr1	111329587	111330305	C7KUGACXX_7_7957.sorted.filtered_peak_1172	34	.	2.79483	6.02130	3.45192
chr1	111372647	111372918	C7KUGACXX_7_7957.sorted.filtered_peak_1173	36	.	3.48023	6.29968	3.68124
chr1	111415543	111415858	C7KUGACXX_7_7957.sorted.filtered_peak_1174	18	.	2.11266	4.26410	1.84250
chr1	111417150	111418289	C7KUGACXX_7_7957.sorted.filtered_peak_1175	36	.	2.32196	6.23978	3.66560
chr1	111422542	111423153	C7KUGACXX_7_7957.sorted.filtered_peak_1176	30	.	2.35338	5.64489	3.09246
chr1	111459418	111459776	C7KUGACXX_7_7957.sorted.filtered_peak_1177	25	.	3.09158	5.03134	2.51804
chr1	111505904	111507104	C7KUGACXX_7_7957.sorted.filtered_peak_1178	134	.	4.01483	16.47511	13.44586
chr1	111682108	111683206	C7KUGACXX_7_7957.sorted.filtered_peak_1179	82	.	3.57846	11.03887	8.21996
chr1	111746252	111746502	C7KUGACXX_7_7957.sorted.filtered_peak_1180	28	.	2.26791	5.41334	2.85792
chr1	111746761	111747284	C7KUGACXX_7_7957.sorted.filtered_peak_1181	16	.	2.05818	4.09091	1.69244
chr1	111758373	111759197	C7KUGACXX_7_7957.sorted.filtered_peak_1182	124	.	3.58938	15.49678	12.44227
chr1	111764200	111764603	C7KUGACXX_7_7957.sorted.filtered_peak_1183	18	.	2.26127	4.25611	1.83544
chr1	111888755	111889040	C7KUGACXX_7_7957.sorted.filtered_peak_1184	24	.	2.89006	4.93235	2.43252
chr1	111991526	111992365	C7KUGACXX_7_7957.sorted.filtered_peak_1185	115	.	3.70337	14.55120	11.58657
chr1	112019363	112020138	C7KUGACXX_7_7957.sorted.filtered_peak_1186	27	.	2.76780	5.23780	2.71710
chr1	112050053	112051366	C7KUGACXX_7_7957.sorted.filtered_peak_1187	45	.	2.63612	7.20006	4.55142
chr1	112135505	112135951	C7KUGACXX_7_7957.sorted.filtered_peak_1188	62	.	3.15339	9.06044	6.28606
chr1	112146540	112147166	C7KUGACXX_7_7957.sorted.filtered_peak_1189	103	.	3.66393	13.34041	10.36573
chr1	112162169	112162459	C7KUGACXX_7_7957.sorted.filtered_peak_1190	69	.	3.11879	9.82423	6.99788
chr1	112162691	112163067	C7KUGACXX_7_7957.sorted.filtered_peak_1191	23	.	2.29079	4.85893	2.36723
chr1	112203166	112203495	C7KUGACXX_7_7957.sorted.filtered_peak_1192	15	.	2.46806	3.98519	1.59480
chr1	112281508	112282607	C7KUGACXX_7_7957.sorted.filtered_peak_1193	32	.	2.69980	5.84643	3.28001
chr1	112297770	112298895	C7KUGACXX_7_7957.sorted.filtered_peak_1194	124	.	3.88156	15.50081	12.47291
chr1	112312232	112312492	C7KUGACXX_7_7957.sorted.filtered_peak_1195	28	.	2.95107	5.42019	2.86864
chr1	112912376	112912647	C7KUGACXX_7_7957.sorted.filtered_peak_1196	18	.	2.64197	4.26979	1.84468
chr1	112938484	112939160	C7KUGACXX_7_7957.sorted.filtered_peak_1197	54	.	3.36303	8.17319	5.48533
chr1	113008698	113009477	C7KUGACXX_7_7957.sorted.filtered_peak_1198	28	.	2.87109	5.38359	2.86358
chr1	113160877	113162744	C7KUGACXX_7_7957.sorted.filtered_peak_1199	37	.	2.48186	6.35265	3.77740
chr1	113217322	113217592	C7KUGACXX_7_7957.sorted.filtered_peak_1200	19	.	2.54083	4.40706	1.96790
chr1	113217956	113218379	C7KUGACXX_7_7957.sorted.filtered_peak_1201	16	.	2.46561	4.09813	1.68857
chr1	113247561	113248078	C7KUGACXX_7_7957.sorted.filtered_peak_1202	34	.	2.62088	6.00659	3.41368
chr1	113249733	113250180	C7KUGACXX_7_7957.sorted.filtered_peak_1203	15	.	2.21964	3.94118	1.56195
chr1	113257783	113258397	C7KUGACXX_7_7957.sorted.filtered_peak_1204	112	.	3.72636	14.28473	11.27086
chr1	113497849	113499287	C7KUGACXX_7_7957.sorted.filtered_peak_1205	88	.	3.28493	11.71906	8.86514
chr1	113615201	113616367	C7KUGACXX_7_7957.sorted.filtered_peak_1206	154	.	4.71855	18.64220	15.47292
chr1	113685426	113685683	C7KUGACXX_7_7957.sorted.filtered_peak_1207	20	.	2.51614	4.49105	2.03313
chr1	113689353	113689858	C7KUGACXX_7_7957.sorted.filtered_peak_1208	37	.	3.10385	6.33343	3.72293
chr1	113932579	113933117	C7KUGACXX_7_7957.sorted.filtered_peak_1209	47	.	3.24222	7.46717	4.79000
chr1	114301712	114302713	C7KUGACXX_7_7957.sorted.filtered_peak_1210	40	.	2.92563	6.69903	4.07327
chr1	114326274	114326990	C7KUGACXX_7_7957.sorted.filtered_peak_1211	28	.	2.70454	5.35860	2.82060
chr1	114354170	114355389	C7KUGACXX_7_7957.sorted.filtered_peak_1212	139	.	3.83409	16.97785	13.92894
chr1	114414175	114415405	C7KUGACXX_7_7957.sorted.filtered_peak_1213	53	.	2.86858	8.01961	5.34116
chr1	114447120	114448245	C7KUGACXX_7_7957.sorted.filtered_peak_1214	198	.	4.29598	23.17045	19.85292
chr1	114471807	114472593	C7KUGACXX_7_7957.sorted.filtered_peak_1215	81	.	3.26544	10.99918	8.14400
chr1	114483293	114483752	C7KUGACXX_7_7957.sorted.filtered_peak_1216	25	.	2.84527	5.11458	2.59870
chr1	114825240	114825714	C7KUGACXX_7_7957.sorted.filtered_peak_1217	18	.	2.69764	4.27986	1.84577
chr1	114883938	114884292	C7KUGACXX_7_7957.sorted.filtered_peak_1218	14	.	2.37622	3.85300	1.48590
chr1	114888925	114889500	C7KUGACXX_7_7957.sorted.filtered_peak_1219	72	.	3.47526	10.05712	7.26004
chr1	115053455	115054604	C7KUGACXX_7_7957.sorted.filtered_peak_1220	76	.	3.14255	10.52626	7.69357
chr1	115123888	115124589	C7KUGACXX_7_7957.sorted.filtered_peak_1221	163	.	4.66836	19.54482	16.36341
chr1	115212553	115213281	C7KUGACXX_7_7957.sorted.filtered_peak_1222	48	.	3.29318	7.51925	4.86262
chr1	115258913	115259870	C7KUGACXX_7_7957.sorted.filtered_peak_1223	44	.	2.84082	7.05971	4.45126
chr1	115299945	115300955	C7KUGACXX_7_7957.sorted.filtered_peak_1224	141	.	3.87915	17.30454	14.18062
chr1	115322967	115323621	C7KUGACXX_7_7957.sorted.filtered_peak_1225	122	.	4.63418	15.25881	12.22293
chr1	115605354	115605750	C7KUGACXX_7_7957.sorted.filtered_peak_1226	51	.	3.40990	7.91379	5.19475
chr1	115641623	115642296	C7KUGACXX_7_7957.sorted.filtered_peak_1227	59	.	3.65451	8.76361	5.99739
chr1	115655509	115655759	C7KUGACXX_7_7957.sorted.filtered_peak_1228	20	.	2.73891	4.49595	2.04598
chr1	116681584	116682208	C7KUGACXX_7_7957.sorted.filtered_peak_1229	57	.	4.05860	8.48934	5.75261
chr1	116694640	116694961	C7KUGACXX_7_7957.sorted.filtered_peak_1230	27	.	2.80173	5.26824	2.73431
chr1	116710997	116711367	C7KUGACXX_7_7957.sorted.filtered_peak_1231	37	.	3.16612	6.41134	3.79070
chr1	116868489	116868984	C7KUGACXX_7_7957.sorted.filtered_peak_1232	19	.	2.59783	4.42197	1.97621
chr1	116915534	116916259	C7KUGACXX_7_7957.sorted.filtered_peak_1233	60	.	2.88576	8.70725	6.00226
chr1	116920380	116920731	C7KUGACXX_7_7957.sorted.filtered_peak_1234	36	.	2.57036	6.23108	3.61875
chr1	116960908	116961628	C7KUGACXX_7_7957.sorted.filtered_peak_1235	32	.	2.87116	5.84522	3.26438
chr1	117027885	117028218	C7KUGACXX_7_7957.sorted.filtered_peak_1236	28	.	3.04798	5.42183	2.88357
chr1	117046646	117047478	C7KUGACXX_7_7957.sorted.filtered_peak_1237	96	.	3.52297	12.58765	9.69357
chr1	117057578	117058499	C7KUGACXX_7_7957.sorted.filtered_peak_1238	53	.	3.04690	8.04321	5.34109
chr1	117099096	117099550	C7KUGACXX_7_7957.sorted.filtered_peak_1239	46	.	3.04957	7.35491	4.67646
chr1	117112529	117113950	C7KUGACXX_7_7957.sorted.filtered_peak_1240	38	.	2.52796	6.42565	3.81737
chr1	117279937	117280973	C7KUGACXX_7_7957.sorted.filtered_peak_1241	61	.	2.93760	8.90405	6.15366
chr1	117281291	117281987	C7KUGACXX_7_7957.sorted.filtered_peak_1242	41	.	2.63733	6.81583	4.16933
chr1	117296693	117297215	C7KUGACXX_7_7957.sorted.filtered_peak_1243	48	.	2.90925	7.54418	4.88005
chr1	117312070	117312721	C7KUGACXX_7_7957.sorted.filtered_peak_1244	85	.	3.03534	11.41219	8.52834
chr1	117334259	117334523	C7KUGACXX_7_7957.sorted.filtered_peak_1245	15	.	2.68510	3.86540	1.50689
chr1	117351377	117351913	C7KUGACXX_7_7957.sorted.filtered_peak_1246	19	.	2.07978	4.43207	1.98406
chr1	117359066	117359567	C7KUGACXX_7_7957.sorted.filtered_peak_1247	75	.	3.40897	10.35756	7.50862
chr1	117369721	117370149	C7KUGACXX_7_7957.sorted.filtered_peak_1248	24	.	2.90042	4.92403	2.42392
chr1	117420551	117420864	C7KUGACXX_7_7957.sorted.filtered_peak_1249	31	.	2.78050	5.66995	3.10513
chr1	117593712	117594406	C7KUGACXX_7_7957.sorted.filtered_peak_1250	38	.	3.17329	6.42377	3.81130
chr1	117601996	117603266	C7KUGACXX_7_7957.sorted.filtered_peak_1251	95	.	3.39928	12.46035	9.57180
chr1	117664327	117664945	C7KUGACXX_7_7957.sorted.filtered_peak_1252	62	.	3.65551	9.04960	6.26186
chr1	117671320	117671587	C7KUGACXX_7_7957.sorted.filtered_peak_1253	24	.	2.98109	4.93074	2.42646
chr1	117908979	117910449	C7KUGACXX_7_7957.sorted.filtered_peak_1254	40	.	2.58222	6.66860	4.04374
chr1	118148042	118149495	C7KUGACXX_7_7957.sorted.filtered_peak_1255	100	.	3.15966	12.92885	10.02768
chr1	118187318	118187580	C7KUGACXX_7_7957.sorted.filtered_peak_1256	46	.	3.31810	7.31780	4.63281
chr1	118198665	118199259	C7KUGACXX_7_7957.sorted.filtered_peak_1257	68	.	2.64574	9.66857	6.89083
chr1	118206843	118207405	C7KUGACXX_7_7957.sorted.filtered_peak_1258	93	.	3.40825	12.25770	9.35250
chr1	118277696	118278128	C7KUGACXX_7_7957.sorted.filtered_peak_1259	19	.	2.64077	4.37754	1.93941
chr1	118301495	118301942	C7KUGACXX_7_7957.sorted.filtered_peak_1260	14	.	2.51276	3.79134	1.44244
chr1	118471894	118472795	C7KUGACXX_7_7957.sorted.filtered_peak_1261	83	.	3.57145	11.20964	8.38416
chr1	119682584	119683605	C7KUGACXX_7_7957.sorted.filtered_peak_1262	211	.	4.45102	24.51573	21.16522
chr1	120254450	120254764	C7KUGACXX_7_7957.sorted.filtered_peak_1263	20	.	2.71211	4.56291	2.09895
chr1	120351674	120351958	C7KUGACXX_7_7957.sorted.filtered_peak_1264	25	.	2.94913	5.05595	2.54449
chr1	120530274	120530636	C7KUGACXX_7_7957.sorted.filtered_peak_1265	24	.	3.08075	5.00019	2.49202
chr1	120612030	120612280	C7KUGACXX_7_7957.sorted.filtered_peak_1266	34	.	3.39682	6.08185	3.49363
chr1	121258250	121258630	C7KUGACXX_7_7957.sorted.filtered_peak_1267	56	.	3.53462	8.38401	5.64432
chr1	121260774	121261560	C7KUGACXX_7_7957.sorted.filtered_peak_1268	39	.	3.13211	6.53837	3.90149
chr1	121484318	121485521	C7KUGACXX_7_7957.sorted.filtered_peak_1269	567	.	7.71635	61.24255	56.74713
chr1	142535568	142536752	C7KUGACXX_7_7957.sorted.filtered_peak_1270	34	.	2.18554	5.97951	3.40197
chr1	142537414	142539695	C7KUGACXX_7_7957.sorted.filtered_peak_1271	64	.	2.55272	9.21361	6.44499
chr1	142653919	142654224	C7KUGACXX_7_7957.sorted.filtered_peak_1272	33	.	3.36635	5.95735	3.37637
chr1	143540178	143540433	C7KUGACXX_7_7957.sorted.filtered_peak_1273	24	.	2.93995	4.97415	2.47943
chr1	144018738	144019439	C7KUGACXX_7_7957.sorted.filtered_peak_1274	18	.	2.73394	4.27910	1.86415
chr1	144526861	144527119	C7KUGACXX_7_7957.sorted.filtered_peak_1275	30	.	2.94652	5.66157	3.09846
chr1	144533625	144534313	C7KUGACXX_7_7957.sorted.filtered_peak_1276	87	.	3.20597	11.68270	8.77878
chr1	144536111	144536380	C7KUGACXX_7_7957.sorted.filtered_peak_1277	89	.	3.39911	11.88776	8.97140
chr1	144931444	144932645	C7KUGACXX_7_7957.sorted.filtered_peak_1278	121	.	2.96803	15.21362	12.19739
chr1	145039786	145040138	C7KUGACXX_7_7957.sorted.filtered_peak_1279	16	.	2.03966	4.08127	1.67880
chr1	145058969	145059628	C7KUGACXX_7_7957.sorted.filtered_peak_1280	31	.	2.24493	5.73212	3.16301
chr1	145291618	145291977	C7KUGACXX_7_7957.sorted.filtered_peak_1281	33	.	3.35661	5.90857	3.32643
chr1	145382724	145383368	C7KUGACXX_7_7957.sorted.filtered_peak_1282	23	.	3.02267	4.83969	2.35432
chr1	145396673	145398302	C7KUGACXX_7_7957.sorted.filtered_peak_1283	29	.	2.57372	5.52665	2.97321
chr1	145421661	145421978	C7KUGACXX_7_7957.sorted.filtered_peak_1284	32	.	3.17992	5.80586	3.24512
chr1	145427154	145427943	C7KUGACXX_7_7957.sorted.filtered_peak_1285	68	.	4.00758	9.60987	6.86445
chr1	145437489	145438623	C7KUGACXX_7_7957.sorted.filtered_peak_1286	57	.	2.67680	8.48831	5.75661
chr1	145455044	145456004	C7KUGACXX_7_7957.sorted.filtered_peak_1287	87	.	3.08025	11.62609	8.73442
chr1	145470029	145470849	C7KUGACXX_7_7957.sorted.filtered_peak_1288	72	.	3.28641	10.09844	7.29842
chr1	145476780	145477655	C7KUGACXX_7_7957.sorted.filtered_peak_1289	54	.	2.87433	8.18796	5.48870
chr1	145507057	145508047	C7KUGACXX_7_7957.sorted.filtered_peak_1290	128	.	4.53213	15.88121	12.80715
chr1	145515761	145516558	C7KUGACXX_7_7957.sorted.filtered_peak_1291	182	.	5.06459	21.52480	18.26056
chr1	145524718	145525050	C7KUGACXX_7_7957.sorted.filtered_peak_1292	14	.	2.64469	3.80632	1.45249
chr1	145548838	145549382	C7KUGACXX_7_7957.sorted.filtered_peak_1293	111	.	4.76461	14.14319	11.12890
chr1	145562677	145563026	C7KUGACXX_7_7957.sorted.filtered_peak_1294	28	.	2.98596	5.35881	2.82700
chr1	145574978	145576331	C7KUGACXX_7_7957.sorted.filtered_peak_1295	63	.	3.19307	9.12886	6.37481
chr1	145589308	145589808	C7KUGACXX_7_7957.sorted.filtered_peak_1296	18	.	2.54161	4.32202	1.89167
chr1	145610304	145611359	C7KUGACXX_7_7957.sorted.filtered_peak_1297	97	.	4.74876	12.61650	9.74480
chr1	145713426	145713797	C7KUGACXX_7_7957.sorted.filtered_peak_1298	30	.	2.98511	5.59020	3.03474
chr1	145743836	145744572	C7KUGACXX_7_7957.sorted.filtered_peak_1299	32	.	2.93311	5.80183	3.23492
chr1	146556019	146556666	C7KUGACXX_7_7957.sorted.filtered_peak_1300	60	.	3.86362	8.78409	6.02557
chr1	146643757	146644581	C7KUGACXX_7_7957.sorted.filtered_peak_1301	115	.	3.97899	14.57624	11.55458
chr1	146696495	146697076	C7KUGACXX_7_7957.sorted.filtered_peak_1302	21	.	2.94786	4.59185	2.12451
chr1	146714018	146714968	C7KUGACXX_7_7957.sorted.filtered_peak_1303	91	.	3.80633	12.03177	9.10125
chr1	147071006	147072181	C7KUGACXX_7_7957.sorted.filtered_peak_1304	104	.	3.62739	13.38433	10.45407
chr1	147120046	147120843	C7KUGACXX_7_7957.sorted.filtered_peak_1305	41	.	3.09382	6.79358	4.14458
chr1	147142324	147142919	C7KUGACXX_7_7957.sorted.filtered_peak_1306	81	.	3.86278	11.00275	8.17043
chr1	147393934	147394286	C7KUGACXX_7_7957.sorted.filtered_peak_1307	21	.	2.95502	4.64775	2.18401
chr1	147721159	147721464	C7KUGACXX_7_7957.sorted.filtered_peak_1308	38	.	2.92159	6.50731	3.88257
chr1	147735480	147736068	C7KUGACXX_7_7957.sorted.filtered_peak_1309	30	.	3.26644	5.60959	3.05195
chr1	147790406	147791130	C7KUGACXX_7_7957.sorted.filtered_peak_1310	35	.	3.36912	6.11787	3.55478
chr1	147806428	147807317	C7KUGACXX_7_7957.sorted.filtered_peak_1311	37	.	3.36251	6.31515	3.70840
chr1	148241375	148241679	C7KUGACXX_7_7957.sorted.filtered_peak_1312	90	.	4.96234	11.99997	9.07408
chr1	148551393	148552313	C7KUGACXX_7_7957.sorted.filtered_peak_1313	32	.	3.25389	5.77408	3.20240
chr1	148556637	148557009	C7KUGACXX_7_7957.sorted.filtered_peak_1314	63	.	4.24156	9.14719	6.36429
chr1	149223149	149224126	C7KUGACXX_7_7957.sorted.filtered_peak_1315	146	.	4.35668	17.75294	14.61225
chr1	149224480	149225028	C7KUGACXX_7_7957.sorted.filtered_peak_1316	100	.	3.69566	12.92366	10.01654
chr1	149851015	149851480	C7KUGACXX_7_7957.sorted.filtered_peak_1317	15	.	2.61764	3.89035	1.51361
chr1	149857239	149857547	C7KUGACXX_7_7957.sorted.filtered_peak_1318	17	.	1.98360	4.17750	1.76753
chr1	149858126	149858556	C7KUGACXX_7_7957.sorted.filtered_peak_1319	146	.	3.56289	17.85093	14.69780
chr1	149859445	149860250	C7KUGACXX_7_7957.sorted.filtered_peak_1320	105	.	3.18319	13.48384	10.50789
chr1	149870906	149871562	C7KUGACXX_7_7957.sorted.filtered_peak_1321	61	.	3.65239	8.93250	6.14935
chr1	149899424	149900391	C7KUGACXX_7_7957.sorted.filtered_peak_1322	96	.	3.62752	12.52418	9.61353
chr1	149981775	149982084	C7KUGACXX_7_7957.sorted.filtered_peak_1323	18	.	2.47714	4.31765	1.89402
chr1	149982370	149982907	C7KUGACXX_7_7957.sorted.filtered_peak_1324	31	.	2.80238	5.72882	3.17078
chr1	150038870	150040024	C7KUGACXX_7_7957.sorted.filtered_peak_1325	30	.	2.87707	5.57571	3.02893
chr1	150078546	150078869	C7KUGACXX_7_7957.sorted.filtered_peak_1326	37	.	3.06132	6.39992	3.77969
chr1	150121824	150122544	C7KUGACXX_7_7957.sorted.filtered_peak_1327	21	.	2.26197	4.56653	2.12543
chr1	150123274	150124419	C7KUGACXX_7_7957.sorted.filtered_peak_1328	37	.	2.54760	6.31287	3.72549
chr1	150159652	150159910	C7KUGACXX_7_7957.sorted.filtered_peak_1329	21	.	2.83232	4.60276	2.14193
chr1	150185766	150186446	C7KUGACXX_7_7957.sorted.filtered_peak_1330	158	.	5.24409	19.10075	15.88304
chr1	150206743	150207518	C7KUGACXX_7_7957.sorted.filtered_peak_1331	59	.	2.80692	8.66739	5.94301
chr1	150207908	150208846	C7KUGACXX_7_7957.sorted.filtered_peak_1332	116	.	3.49693	14.67583	11.69439
chr1	150241079	150241785	C7KUGACXX_7_7957.sorted.filtered_peak_1333	93	.	3.73183	12.24776	9.34297
chr1	150253961	150254947	C7KUGACXX_7_7957.sorted.filtered_peak_1334	17	.	2.57753	4.18190	1.77143
chr1	150266026	150266623	C7KUGACXX_7_7957.sorted.filtered_peak_1335	39	.	3.28323	6.53791	3.90848
chr1	150293732	150294438	C7KUGACXX_7_7957.sorted.filtered_peak_1336	173	.	5.37235	20.56230	17.34749
chr1	150335868	150337299	C7KUGACXX_7_7957.sorted.filtered_peak_1337	156	.	3.73129	18.77628	15.63340
chr1	150459398	150460153	C7KUGACXX_7_7957.sorted.filtered_peak_1338	107	.	4.64548	13.69844	10.73962
chr1	150487752	150488527	C7KUGACXX_7_7957.sorted.filtered_peak_1339	85	.	3.84577	11.37356	8.50178
chr1	150533570	150535264	C7KUGACXX_7_7957.sorted.filtered_peak_1340	30	.	2.16262	5.61831	3.07667
chr1	150535610	150536266	C7KUGACXX_7_7957.sorted.filtered_peak_1341	18	.	1.91832	4.32279	1.89630
chr1	150539745	150540247	C7KUGACXX_7_7957.sorted.filtered_peak_1342	46	.	2.53532	7.28659	4.61470
chr1	150551708	150552645	C7KUGACXX_7_7957.sorted.filtered_peak_1343	111	.	3.60477	14.17687	11.18272
chr1	150583800	150584463	C7KUGACXX_7_7957.sorted.filtered_peak_1344	89	.	3.69443	11.88127	8.99272
chr1	150586069	150586319	C7KUGACXX_7_7957.sorted.filtered_peak_1345	15	.	2.28476	3.95815	1.57290
chr1	150594074	150594324	C7KUGACXX_7_7957.sorted.filtered_peak_1346	35	.	3.25151	6.13574	3.52344
chr1	150601464	150602433	C7KUGACXX_7_7957.sorted.filtered_peak_1347	248	.	5.44563	28.41792	24.85417
chr1	150669406	150670044	C7KUGACXX_7_7957.sorted.filtered_peak_1348	79	.	3.88082	10.85190	7.99421
chr1	150737404	150737654	C7KUGACXX_7_7957.sorted.filtered_peak_1349	12	.	2.47844	3.61302	1.27224
chr1	150743181	150743586	C7KUGACXX_7_7957.sorted.filtered_peak_1350	27	.	2.89053	5.22784	2.70584
chr1	150848699	150849456	C7KUGACXX_7_7957.sorted.filtered_peak_1351	186	.	4.72580	21.95112	18.65602
chr1	150862476	150862855	C7KUGACXX_7_7957.sorted.filtered_peak_1352	13	.	2.64563	3.71890	1.37908
chr1	150898318	150899203	C7KUGACXX_7_7957.sorted.filtered_peak_1353	91	.	3.82540	12.09774	9.19642
chr1	150946637	150947404	C7KUGACXX_7_7957.sorted.filtered_peak_1354	29	.	2.66224	5.48069	2.94726
chr1	150952000	150952314	C7KUGACXX_7_7957.sorted.filtered_peak_1355	41	.	3.14668	6.83526	4.18007
chr1	150980285	150981468	C7KUGACXX_7_7957.sorted.filtered_peak_1356	55	.	3.01380	8.17793	5.50697
chr1	151020067	151020419	C7KUGACXX_7_7957.sorted.filtered_peak_1357	20	.	2.43546	4.47624	2.02695
chr1	151020634	151021188	C7KUGACXX_7_7957.sorted.filtered_peak_1358	40	.	2.89605	6.67302	4.03393
chr1	151028751	151029147	C7KUGACXX_7_7957.sorted.filtered_peak_1359	30	.	2.31574	5.57001	3.01740
chr1	151030180	151030812	C7KUGACXX_7_7957.sorted.filtered_peak_1360	34	.	2.38623	5.96888	3.40792
chr1	151031780	151032236	C7KUGACXX_7_7957.sorted.filtered_peak_1361	38	.	2.49384	6.52448	3.88870
chr1	151042854	151043849	C7KUGACXX_7_7957.sorted.filtered_peak_1362	113	.	4.09241	14.36272	11.33037
chr1	151118801	151119629	C7KUGACXX_7_7957.sorted.filtered_peak_1363	35	.	2.81189	6.08925	3.50949
chr1	151128582	151130149	C7KUGACXX_7_7957.sorted.filtered_peak_1364	43	.	2.82041	6.93627	4.31164
chr1	151138159	151138900	C7KUGACXX_7_7957.sorted.filtered_peak_1365	141	.	4.29257	17.20371	14.10579
chr1	151162303	151162836	C7KUGACXX_7_7957.sorted.filtered_peak_1366	44	.	3.33771	7.12522	4.45273
chr1	151170311	151171784	C7KUGACXX_7_7957.sorted.filtered_peak_1367	84	.	3.46011	11.21272	8.43055
chr1	151226844	151227397	C7KUGACXX_7_7957.sorted.filtered_peak_1368	112	.	4.45777	14.23689	11.23019
chr1	151253629	151255188	C7KUGACXX_7_7957.sorted.filtered_peak_1369	143	.	3.65376	17.50802	14.36590
chr1	151283989	151284388	C7KUGACXX_7_7957.sorted.filtered_peak_1370	38	.	3.12449	6.43322	3.81054
chr1	151299579	151300568	C7KUGACXX_7_7957.sorted.filtered_peak_1371	125	.	4.49471	15.55639	12.52051
chr1	151319308	151320294	C7KUGACXX_7_7957.sorted.filtered_peak_1372	161	.	4.22865	19.28597	16.11454
chr1	151371792	151372210	C7KUGACXX_7_7957.sorted.filtered_peak_1373	82	.	3.96254	11.14936	8.26904
chr1	151416128	151416627	C7KUGACXX_7_7957.sorted.filtered_peak_1374	22	.	2.86234	4.67606	2.22467
chr1	151431545	151432178	C7KUGACXX_7_7957.sorted.filtered_peak_1375	24	.	2.61009	4.95314	2.47438
chr1	151483490	151484171	C7KUGACXX_7_7957.sorted.filtered_peak_1376	20	.	2.68825	4.49836	2.03999
chr1	151512348	151513120	C7KUGACXX_7_7957.sorted.filtered_peak_1377	57	.	3.41242	8.44743	5.72224
chr1	151566416	151566935	C7KUGACXX_7_7957.sorted.filtered_peak_1378	24	.	2.96265	4.92985	2.43181
chr1	151584231	151584965	C7KUGACXX_7_7957.sorted.filtered_peak_1379	56	.	3.32619	8.39562	5.66622
chr1	151735606	151736141	C7KUGACXX_7_7957.sorted.filtered_peak_1380	49	.	3.47249	7.61432	4.90881
chr1	151762607	151763647	C7KUGACXX_7_7957.sorted.filtered_peak_1381	145	.	4.30822	17.62556	14.54700
chr1	151788154	151788469	C7KUGACXX_7_7957.sorted.filtered_peak_1382	15	.	2.35761	3.90419	1.53600
chr1	151812030	151812730	C7KUGACXX_7_7957.sorted.filtered_peak_1383	49	.	2.84990	7.66203	4.97354
chr1	151871025	151871508	C7KUGACXX_7_7957.sorted.filtered_peak_1384	25	.	3.09655	5.06711	2.55693
chr1	151877598	151878026	C7KUGACXX_7_7957.sorted.filtered_peak_1385	25	.	2.57954	4.99812	2.50374
chr1	151881809	151882570	C7KUGACXX_7_7957.sorted.filtered_peak_1386	108	.	3.97876	13.86031	10.86422
chr1	151918126	151918976	C7KUGACXX_7_7957.sorted.filtered_peak_1387	48	.	3.07257	7.47180	4.84077
chr1	151956731	151957375	C7KUGACXX_7_7957.sorted.filtered_peak_1388	26	.	2.81844	5.22980	2.69709
chr1	151966006	151966861	C7KUGACXX_7_7957.sorted.filtered_peak_1389	26	.	2.44816	5.21485	2.69166
chr1	152006966	152008109	C7KUGACXX_7_7957.sorted.filtered_peak_1390	42	.	2.85223	6.92058	4.28422
chr1	152009456	152009722	C7KUGACXX_7_7957.sorted.filtered_peak_1391	20	.	2.35722	4.53015	2.07099
chr1	152020134	152021102	C7KUGACXX_7_7957.sorted.filtered_peak_1392	144	.	4.03706	17.59037	14.48201
chr1	152319478	152319931	C7KUGACXX_7_7957.sorted.filtered_peak_1393	15	.	2.74285	3.97789	1.58013
chr1	152432668	152433206	C7KUGACXX_7_7957.sorted.filtered_peak_1394	21	.	2.71608	4.63717	2.17530
chr1	153508631	153508881	C7KUGACXX_7_7957.sorted.filtered_peak_1395	19	.	2.26474	4.38336	1.94992
chr1	153517484	153518458	C7KUGACXX_7_7957.sorted.filtered_peak_1396	50	.	2.78600	7.67912	5.00224
chr1	153538851	153539353	C7KUGACXX_7_7957.sorted.filtered_peak_1397	33	.	2.92444	5.93474	3.36517
chr1	153540973	153541223	C7KUGACXX_7_7957.sorted.filtered_peak_1398	22	.	2.56250	4.72008	2.24174
chr1	153606181	153607061	C7KUGACXX_7_7957.sorted.filtered_peak_1399	175	.	4.47765	20.84096	17.56416
chr1	153630908	153631527	C7KUGACXX_7_7957.sorted.filtered_peak_1400	88	.	3.95754	11.70843	8.80273
chr1	153642996	153644073	C7KUGACXX_7_7957.sorted.filtered_peak_1401	184	.	4.75458	21.70303	18.43639
chr1	153700006	153700980	C7KUGACXX_7_7957.sorted.filtered_peak_1402	241	.	5.26551	27.61488	24.12555
chr1	153721822	153722145	C7KUGACXX_7_7957.sorted.filtered_peak_1403	22	.	2.84252	4.72958	2.25505
chr1	153747412	153748351	C7KUGACXX_7_7957.sorted.filtered_peak_1404	28	.	2.67061	5.35161	2.82538
chr1	153755823	153756503	C7KUGACXX_7_7957.sorted.filtered_peak_1405	156	.	4.93373	18.81082	15.61131
chr1	153777731	153778165	C7KUGACXX_7_7957.sorted.filtered_peak_1406	20	.	2.69345	4.52762	2.06797
chr1	153861022	153861272	C7KUGACXX_7_7957.sorted.filtered_peak_1407	18	.	2.84060	4.26137	1.82711
chr1	153895007	153896112	C7KUGACXX_7_7957.sorted.filtered_peak_1408	211	.	4.22237	24.56163	21.16966
chr1	153917718	153919424	C7KUGACXX_7_7957.sorted.filtered_peak_1409	36	.	2.61517	6.28946	3.67610
chr1	153930547	153931406	C7KUGACXX_7_7957.sorted.filtered_peak_1410	74	.	2.87269	10.27861	7.47775
chr1	153935760	153936307	C7KUGACXX_7_7957.sorted.filtered_peak_1411	49	.	2.56537	7.59840	4.91945
chr1	153939764	153940463	C7KUGACXX_7_7957.sorted.filtered_peak_1412	31	.	2.49015	5.70540	3.14588
chr1	153949300	153950640	C7KUGACXX_7_7957.sorted.filtered_peak_1413	37	.	2.90282	6.29203	3.71212
chr1	153962978	153963580	C7KUGACXX_7_7957.sorted.filtered_peak_1414	111	.	4.13103	14.09950	11.12947
chr1	154087482	154087978	C7KUGACXX_7_7957.sorted.filtered_peak_1415	60	.	4.14152	8.80705	6.05337
chr1	154130137	154130993	C7KUGACXX_7_7957.sorted.filtered_peak_1416	72	.	3.68062	10.01250	7.24196
chr1	154154661	154155058	C7KUGACXX_7_7957.sorted.filtered_peak_1417	46	.	2.75249	7.35975	4.69174
chr1	154155648	154156067	C7KUGACXX_7_7957.sorted.filtered_peak_1418	24	.	2.35978	4.98412	2.49695
chr1	154192791	154193553	C7KUGACXX_7_7957.sorted.filtered_peak_1419	162	.	3.98651	19.42290	16.24480
chr1	154193889	154194242	C7KUGACXX_7_7957.sorted.filtered_peak_1420	23	.	2.19900	4.82110	2.33119
chr1	154244603	154245276	C7KUGACXX_7_7957.sorted.filtered_peak_1421	190	.	4.95180	22.36405	19.04268
chr1	154300988	154301327	C7KUGACXX_7_7957.sorted.filtered_peak_1422	33	.	2.46486	5.95667	3.39702
chr1	154309966	154310418	C7KUGACXX_7_7957.sorted.filtered_peak_1423	70	.	3.41153	9.86139	7.04893
chr1	154315168	154315744	C7KUGACXX_7_7957.sorted.filtered_peak_1424	40	.	2.78799	6.66139	4.02875
chr1	154325645	154326003	C7KUGACXX_7_7957.sorted.filtered_peak_1425	17	.	2.49244	4.12330	1.72056
chr1	154358033	154358453	C7KUGACXX_7_7957.sorted.filtered_peak_1426	29	.	2.87932	5.49944	2.94459
chr1	154358848	154359774	C7KUGACXX_7_7957.sorted.filtered_peak_1427	39	.	3.07433	6.53574	3.91153
chr1	154370895	154371146	C7KUGACXX_7_7957.sorted.filtered_peak_1428	33	.	3.09685	5.89560	3.30339
chr1	154377523	154377823	C7KUGACXX_7_7957.sorted.filtered_peak_1429	31	.	2.55025	5.73407	3.16114
chr1	154392089	154392360	C7KUGACXX_7_7957.sorted.filtered_peak_1430	16	.	2.62098	4.08772	1.68390
chr1	154452327	154452817	C7KUGACXX_7_7957.sorted.filtered_peak_1431	29	.	3.07345	5.51463	2.97701
chr1	154465812	154466081	C7KUGACXX_7_7957.sorted.filtered_peak_1432	21	.	2.80707	4.60607	2.13565
chr1	154531019	154532127	C7KUGACXX_7_7957.sorted.filtered_peak_1433	182	.	4.05343	21.53775	18.27662
chr1	154580338	154580826	C7KUGACXX_7_7957.sorted.filtered_peak_1434	86	.	3.58288	11.52709	8.66302
chr1	154599539	154600700	C7KUGACXX_7_7957.sorted.filtered_peak_1435	45	.	2.88899	7.12940	4.50174
chr1	154642197	154642479	C7KUGACXX_7_7957.sorted.filtered_peak_1436	21	.	2.95013	4.59910	2.13178
chr1	154720517	154720767	C7KUGACXX_7_7957.sorted.filtered_peak_1437	19	.	2.67766	4.37679	1.94381
chr1	154732903	154733159	C7KUGACXX_7_7957.sorted.filtered_peak_1438	23	.	2.83766	4.83709	2.34407
chr1	154763764	154764451	C7KUGACXX_7_7957.sorted.filtered_peak_1439	20	.	2.78982	4.47310	2.02717
chr1	154842764	154843056	C7KUGACXX_7_7957.sorted.filtered_peak_1440	70	.	3.97321	9.84760	7.01703
chr1	154908989	154910312	C7KUGACXX_7_7957.sorted.filtered_peak_1441	161	.	3.71972	19.35944	16.16378
chr1	154927603	154928901	C7KUGACXX_7_7957.sorted.filtered_peak_1442	49	.	2.67318	7.63942	4.95711
chr1	154933746	154934797	C7KUGACXX_7_7957.sorted.filtered_peak_1443	57	.	2.97379	8.48419	5.73361
chr1	154946172	154947895	C7KUGACXX_7_7957.sorted.filtered_peak_1444	167	.	3.52992	19.98218	16.79901
chr1	154955261	154956148	C7KUGACXX_7_7957.sorted.filtered_peak_1445	160	.	4.83332	19.19682	16.03805
chr1	154973491	154974926	C7KUGACXX_7_7957.sorted.filtered_peak_1446	42	.	2.42328	6.81116	4.20002
chr1	154989886	154990232	C7KUGACXX_7_7957.sorted.filtered_peak_1447	22	.	2.57750	4.76734	2.28397
chr1	155022969	155024271	C7KUGACXX_7_7957.sorted.filtered_peak_1448	25	.	2.55167	5.08774	2.58596
chr1	155035581	155036494	C7KUGACXX_7_7957.sorted.filtered_peak_1449	36	.	2.85341	6.21164	3.61183
chr1	155057198	155058426	C7KUGACXX_7_7957.sorted.filtered_peak_1450	130	.	3.82062	16.12507	13.05630
chr1	155107729	155108662	C7KUGACXX_7_7957.sorted.filtered_peak_1451	56	.	3.03981	8.34844	5.65955
chr1	155112653	155113188	C7KUGACXX_7_7957.sorted.filtered_peak_1452	28	.	2.63405	5.38595	2.85191
chr1	155145315	155146498	C7KUGACXX_7_7957.sorted.filtered_peak_1453	62	.	2.75584	8.99118	6.25249
chr1	155163123	155163553	C7KUGACXX_7_7957.sorted.filtered_peak_1454	20	.	2.35357	4.45700	2.00626
chr1	155164273	155164881	C7KUGACXX_7_7957.sorted.filtered_peak_1455	43	.	2.89056	7.03544	4.38822
chr1	155176707	155176965	C7KUGACXX_7_7957.sorted.filtered_peak_1456	31	.	2.76543	5.72355	3.14569
chr1	155177967	155179133	C7KUGACXX_7_7957.sorted.filtered_peak_1457	32	.	2.83939	5.79142	3.21388
chr1	155196459	155197808	C7KUGACXX_7_7957.sorted.filtered_peak_1458	94	.	3.60911	12.32472	9.48557
chr1	155214253	155215035	C7KUGACXX_7_7957.sorted.filtered_peak_1459	103	.	3.55426	13.22989	10.32459
chr1	155220479	155220826	C7KUGACXX_7_7957.sorted.filtered_peak_1460	52	.	3.19239	7.93364	5.22305
chr1	155231668	155232446	C7KUGACXX_7_7957.sorted.filtered_peak_1461	117	.	4.05949	14.73851	11.75318
chr1	155242863	155243555	C7KUGACXX_7_7957.sorted.filtered_peak_1462	73	.	3.19787	10.20722	7.39595
chr1	155246914	155247593	C7KUGACXX_7_7957.sorted.filtered_peak_1463	52	.	2.90629	7.90897	5.21475
chr1	155278158	155278991	C7KUGACXX_7_7957.sorted.filtered_peak_1464	164	.	4.60941	19.61117	16.44300
chr1	155293027	155294423	C7KUGACXX_7_7957.sorted.filtered_peak_1465	58	.	2.85835	8.57362	5.82429
chr1	155484594	155484997	C7KUGACXX_7_7957.sorted.filtered_peak_1466	15	.	2.68000	3.86598	1.50887
chr1	155505877	155506387	C7KUGACXX_7_7957.sorted.filtered_peak_1467	26	.	2.91925	5.17432	2.66110
chr1	155532113	155533167	C7KUGACXX_7_7957.sorted.filtered_peak_1468	133	.	4.35673	16.46009	13.39933
chr1	155579470	155580063	C7KUGACXX_7_7957.sorted.filtered_peak_1469	63	.	4.17089	9.06301	6.30811
chr1	155658028	155659009	C7KUGACXX_7_7957.sorted.filtered_peak_1470	150	.	4.86409	18.15459	15.00794
chr1	155714737	155715620	C7KUGACXX_7_7957.sorted.filtered_peak_1471	80	.	4.59151	10.91469	8.07988
chr1	155826828	155827233	C7KUGACXX_7_7957.sorted.filtered_peak_1472	70	.	3.04533	9.82733	7.02767
chr1	155828829	155829701	C7KUGACXX_7_7957.sorted.filtered_peak_1473	77	.	3.09523	10.62286	7.79503
chr1	155863260	155863718	C7KUGACXX_7_7957.sorted.filtered_peak_1474	23	.	3.01309	4.79567	2.30916
chr1	155881037	155881527	C7KUGACXX_7_7957.sorted.filtered_peak_1475	56	.	3.41594	8.36868	5.64623
chr1	155903856	155904819	C7KUGACXX_7_7957.sorted.filtered_peak_1476	125	.	4.28471	15.51900	12.50110
chr1	155916144	155916413	C7KUGACXX_7_7957.sorted.filtered_peak_1477	28	.	2.95504	5.43252	2.87973
chr1	155959008	155959998	C7KUGACXX_7_7957.sorted.filtered_peak_1478	25	.	2.99453	5.09359	2.59947
chr1	155974747	155975298	C7KUGACXX_7_7957.sorted.filtered_peak_1479	40	.	3.36957	6.62650	4.01419
chr1	155990124	155990374	C7KUGACXX_7_7957.sorted.filtered_peak_1480	14	.	2.45572	3.86666	1.49754
chr1	155990585	155991022	C7KUGACXX_7_7957.sorted.filtered_peak_1481	61	.	3.67256	8.95594	6.19465
chr1	156023620	156025205	C7KUGACXX_7_7957.sorted.filtered_peak_1482	58	.	2.81951	8.50476	5.81133
chr1	156052194	156052473	C7KUGACXX_7_7957.sorted.filtered_peak_1483	21	.	2.76232	4.56376	2.10746
chr1	156060308	156060855	C7KUGACXX_7_7957.sorted.filtered_peak_1484	29	.	3.15457	5.47370	2.95296
chr1	156066663	156067156	C7KUGACXX_7_7957.sorted.filtered_peak_1485	57	.	3.36322	8.41935	5.70008
chr1	156075994	156076627	C7KUGACXX_7_7957.sorted.filtered_peak_1486	44	.	3.35370	7.09677	4.44451
chr1	156096901	156097266	C7KUGACXX_7_7957.sorted.filtered_peak_1487	55	.	3.46097	8.28114	5.56651
chr1	156115760	156116058	C7KUGACXX_7_7957.sorted.filtered_peak_1488	35	.	3.16520	6.16994	3.56696
chr1	156163478	156164107	C7KUGACXX_7_7957.sorted.filtered_peak_1489	166	.	4.61504	19.87613	16.65877
chr1	156182619	156183148	C7KUGACXX_7_7957.sorted.filtered_peak_1490	62	.	2.33657	9.00125	6.21017
chr1	156186154	156186705	C7KUGACXX_7_7957.sorted.filtered_peak_1491	1894	.	10.81969	195.43384	189.46671
chr1	156195303	156195556	C7KUGACXX_7_7957.sorted.filtered_peak_1492	39	.	3.24707	6.61745	3.97406
chr1	156252071	156252957	C7KUGACXX_7_7957.sorted.filtered_peak_1493	168	.	4.48159	20.07475	16.83182
chr1	156265214	156265683	C7KUGACXX_7_7957.sorted.filtered_peak_1494	46	.	3.53703	7.33269	4.65687
chr1	156307736	156308704	C7KUGACXX_7_7957.sorted.filtered_peak_1495	312	.	5.33031	35.00493	31.21651
chr1	156355254	156355741	C7KUGACXX_7_7957.sorted.filtered_peak_1496	26	.	2.86720	5.11034	2.61379
chr1	156426238	156427531	C7KUGACXX_7_7957.sorted.filtered_peak_1497	76	.	3.39173	10.49285	7.64683
chr1	156470521	156471389	C7KUGACXX_7_7957.sorted.filtered_peak_1498	75	.	2.72884	10.36448	7.50856
chr1	156474523	156475350	C7KUGACXX_7_7957.sorted.filtered_peak_1499	102	.	2.97742	13.19161	10.24931
chr1	156561186	156561893	C7KUGACXX_7_7957.sorted.filtered_peak_1500	37	.	3.06026	6.35322	3.75136
chr1	156571156	156571586	C7KUGACXX_7_7957.sorted.filtered_peak_1501	105	.	4.56940	13.51058	10.53329
chr1	156629768	156630398	C7KUGACXX_7_7957.sorted.filtered_peak_1502	54	.	3.05008	8.13293	5.44138
chr1	156659290	156659832	C7KUGACXX_7_7957.sorted.filtered_peak_1503	21	.	2.86464	4.58547	2.12017
chr1	156698119	156699046	C7KUGACXX_7_7957.sorted.filtered_peak_1504	126	.	3.60905	15.63682	12.60136
chr1	156710544	156711460	C7KUGACXX_7_7957.sorted.filtered_peak_1505	235	.	4.44813	27.00725	23.54913
chr1	156721032	156722156	C7KUGACXX_7_7957.sorted.filtered_peak_1506	54	.	2.75690	8.17741	5.49608
chr1	156736487	156737641	C7KUGACXX_7_7957.sorted.filtered_peak_1507	143	.	4.00709	17.40454	14.31019
chr1	156786439	156787094	C7KUGACXX_7_7957.sorted.filtered_peak_1508	102	.	3.52484	13.19102	10.26374
chr1	156818551	156818821	C7KUGACXX_7_7957.sorted.filtered_peak_1509	30	.	2.93092	5.56871	3.01553
chr1	156829897	156830224	C7KUGACXX_7_7957.sorted.filtered_peak_1510	48	.	3.20632	7.52936	4.84005
chr1	156862056	156862350	C7KUGACXX_7_7957.sorted.filtered_peak_1511	26	.	2.91780	5.20956	2.69568
chr1	157103263	157103513	C7KUGACXX_7_7957.sorted.filtered_peak_1512	15	.	2.37630	3.88371	1.51945
chr1	157108051	157108839	C7KUGACXX_7_7957.sorted.filtered_peak_1513	48	.	2.92778	7.46787	4.83377
chr1	157399925	157400260	C7KUGACXX_7_7957.sorted.filtered_peak_1514	30	.	3.26234	5.61202	3.05762
chr1	157661074	157661510	C7KUGACXX_7_7957.sorted.filtered_peak_1515	17	.	2.82031	4.21140	1.78978
chr1	158119387	158119738	C7KUGACXX_7_7957.sorted.filtered_peak_1516	33	.	3.30097	5.94740	3.36136
chr1	158789115	158789668	C7KUGACXX_7_7957.sorted.filtered_peak_1517	80	.	3.79629	10.85885	8.02306
chr1	158900247	158901662	C7KUGACXX_7_7957.sorted.filtered_peak_1518	45	.	2.95230	7.23910	4.59064
chr1	158978547	158978804	C7KUGACXX_7_7957.sorted.filtered_peak_1519	26	.	2.38607	5.10337	2.60108
chr1	158979136	158979830	C7KUGACXX_7_7957.sorted.filtered_peak_1520	22	.	2.28957	4.76659	2.28935
chr1	158985266	158985694	C7KUGACXX_7_7957.sorted.filtered_peak_1521	38	.	2.74192	6.50023	3.87640
chr1	159046494	159047485	C7KUGACXX_7_7957.sorted.filtered_peak_1522	81	.	3.35610	11.02707	8.18740
chr1	159750325	159751145	C7KUGACXX_7_7957.sorted.filtered_peak_1523	93	.	3.85970	12.29139	9.39006
chr1	159796076	159796527	C7KUGACXX_7_7957.sorted.filtered_peak_1524	35	.	2.86752	6.10609	3.52211
chr1	159859838	159860108	C7KUGACXX_7_7957.sorted.filtered_peak_1525	18	.	2.71395	4.32962	1.89046
chr1	159880243	159880493	C7KUGACXX_7_7957.sorted.filtered_peak_1526	28	.	2.76408	5.38808	2.84557
chr1	159895102	159895689	C7KUGACXX_7_7957.sorted.filtered_peak_1527	48	.	2.64915	7.52087	4.84899
chr1	160001067	160002043	C7KUGACXX_7_7957.sorted.filtered_peak_1528	31	.	2.75574	5.67789	3.12586
chr1	160016793	160017092	C7KUGACXX_7_7957.sorted.filtered_peak_1529	26	.	3.07491	5.18526	2.65720
chr1	160053905	160054155	C7KUGACXX_7_7957.sorted.filtered_peak_1530	19	.	2.65493	4.40670	1.95678
chr1	160068041	160069210	C7KUGACXX_7_7957.sorted.filtered_peak_1531	101	.	3.35204	13.05685	10.13323
chr1	160162730	160163116	C7KUGACXX_7_7957.sorted.filtered_peak_1532	20	.	2.76061	4.53528	2.08347
chr1	160174760	160175367	C7KUGACXX_7_7957.sorted.filtered_peak_1533	24	.	2.64878	4.97185	2.48842
chr1	160231371	160232898	C7KUGACXX_7_7957.sorted.filtered_peak_1534	121	.	3.65081	15.15533	12.12064
chr1	160254295	160255186	C7KUGACXX_7_7957.sorted.filtered_peak_1535	57	.	3.41173	8.49473	5.75172
chr1	160312622	160313743	C7KUGACXX_7_7957.sorted.filtered_peak_1536	53	.	3.20273	8.08271	5.38885
chr1	160399068	160399443	C7KUGACXX_7_7957.sorted.filtered_peak_1537	35	.	2.80978	6.11868	3.52839
chr1	160407726	160408242	C7KUGACXX_7_7957.sorted.filtered_peak_1538	35	.	2.94341	6.12181	3.53575
chr1	160423320	160423625	C7KUGACXX_7_7957.sorted.filtered_peak_1539	24	.	2.75904	4.98994	2.48487
chr1	160430126	160430701	C7KUGACXX_7_7957.sorted.filtered_peak_1540	23	.	2.73529	4.87687	2.38888
chr1	160492187	160493103	C7KUGACXX_7_7957.sorted.filtered_peak_1541	30	.	2.86686	5.59502	3.04314
chr1	160509969	160510691	C7KUGACXX_7_7957.sorted.filtered_peak_1542	81	.	3.86575	11.05870	8.19268
chr1	160537780	160538307	C7KUGACXX_7_7957.sorted.filtered_peak_1543	62	.	3.31196	9.05220	6.28836
chr1	160548192	160548497	C7KUGACXX_7_7957.sorted.filtered_peak_1544	12	.	2.14277	3.50485	1.20832
chr1	160576730	160577247	C7KUGACXX_7_7957.sorted.filtered_peak_1545	61	.	3.62415	8.93886	6.17646
chr1	160607843	160608230	C7KUGACXX_7_7957.sorted.filtered_peak_1546	54	.	2.74439	8.15126	5.42903
chr1	160634218	160634776	C7KUGACXX_7_7957.sorted.filtered_peak_1547	18	.	2.55260	4.30428	1.87760
chr1	160635072	160635810	C7KUGACXX_7_7957.sorted.filtered_peak_1548	24	.	2.70056	4.91066	2.43679
chr1	160652819	160653733	C7KUGACXX_7_7957.sorted.filtered_peak_1549	63	.	3.28614	9.08744	6.31929
chr1	160681479	160681862	C7KUGACXX_7_7957.sorted.filtered_peak_1550	38	.	2.62149	6.44381	3.82617
chr1	160726240	160726512	C7KUGACXX_7_7957.sorted.filtered_peak_1551	34	.	3.18257	6.05000	3.45724
chr1	160737619	160738422	C7KUGACXX_7_7957.sorted.filtered_peak_1552	43	.	3.16227	7.01142	4.37327
chr1	160752117	160752385	C7KUGACXX_7_7957.sorted.filtered_peak_1553	29	.	3.26056	5.54402	2.97605
chr1	160765652	160766119	C7KUGACXX_7_7957.sorted.filtered_peak_1554	85	.	3.59936	11.40477	8.51705
chr1	160807235	160808178	C7KUGACXX_7_7957.sorted.filtered_peak_1555	77	.	3.48684	10.60655	7.77216
chr1	160825396	160825809	C7KUGACXX_7_7957.sorted.filtered_peak_1556	15	.	2.67250	3.87702	1.51002
chr1	160832515	160832769	C7KUGACXX_7_7957.sorted.filtered_peak_1557	41	.	3.43726	6.80657	4.13796
chr1	160921238	160921687	C7KUGACXX_7_7957.sorted.filtered_peak_1558	19	.	2.84830	4.43249	1.99655
chr1	160960115	160960595	C7KUGACXX_7_7957.sorted.filtered_peak_1559	29	.	3.22407	5.45619	2.90562
chr1	160983096	160984230	C7KUGACXX_7_7957.sorted.filtered_peak_1560	27	.	3.08907	5.31269	2.78641
chr1	160990777	160991203	C7KUGACXX_7_7957.sorted.filtered_peak_1561	39	.	3.33958	6.57263	3.93867
chr1	161008280	161008950	C7KUGACXX_7_7957.sorted.filtered_peak_1562	45	.	3.13022	7.17010	4.52663
chr1	161014883	161016177	C7KUGACXX_7_7957.sorted.filtered_peak_1563	85	.	3.21551	11.39252	8.53625
chr1	161038102	161038504	C7KUGACXX_7_7957.sorted.filtered_peak_1564	67	.	3.01757	9.52255	6.73100
chr1	161039367	161040057	C7KUGACXX_7_7957.sorted.filtered_peak_1565	66	.	2.94258	9.40022	6.63127
chr1	161067495	161068163	C7KUGACXX_7_7957.sorted.filtered_peak_1566	44	.	2.82743	7.16558	4.49183
chr1	161087657	161088374	C7KUGACXX_7_7957.sorted.filtered_peak_1567	56	.	3.15811	8.39435	5.66106
chr1	161102098	161103003	C7KUGACXX_7_7957.sorted.filtered_peak_1568	90	.	3.61093	11.98674	9.08261
chr1	161123486	161124151	C7KUGACXX_7_7957.sorted.filtered_peak_1569	66	.	3.46960	9.46070	6.67218
chr1	161128861	161129682	C7KUGACXX_7_7957.sorted.filtered_peak_1570	71	.	3.14419	9.95356	7.13751
chr1	161135510	161136333	C7KUGACXX_7_7957.sorted.filtered_peak_1571	136	.	3.91078	16.71221	13.62914
chr1	161146835	161147448	C7KUGACXX_7_7957.sorted.filtered_peak_1572	41	.	2.89187	6.74035	4.10471
chr1	161152073	161152410	C7KUGACXX_7_7957.sorted.filtered_peak_1573	60	.	2.97252	8.86506	6.09922
chr1	161155070	161155638	C7KUGACXX_7_7957.sorted.filtered_peak_1574	98	.	3.64359	12.74954	9.80324
chr1	161162228	161162710	C7KUGACXX_7_7957.sorted.filtered_peak_1575	37	.	3.03386	6.40155	3.78754
chr1	161171620	161172645	C7KUGACXX_7_7957.sorted.filtered_peak_1576	72	.	3.21144	9.98344	7.20906
chr1	161179682	161179955	C7KUGACXX_7_7957.sorted.filtered_peak_1577	36	.	3.29695	6.32246	3.69347
chr1	161195375	161196096	C7KUGACXX_7_7957.sorted.filtered_peak_1578	198	.	4.82056	23.17967	19.83286
chr1	161197011	161197342	C7KUGACXX_7_7957.sorted.filtered_peak_1579	16	.	2.17949	4.06825	1.66474
chr1	161275705	161276318	C7KUGACXX_7_7957.sorted.filtered_peak_1580	41	.	3.16829	6.80004	4.14815
chr1	161283870	161284491	C7KUGACXX_7_7957.sorted.filtered_peak_1581	69	.	3.83142	9.76646	6.95671
chr1	161359458	161360439	C7KUGACXX_7_7957.sorted.filtered_peak_1582	97	.	3.70987	12.68752	9.74317
chr1	161368888	161370085	C7KUGACXX_7_7957.sorted.filtered_peak_1583	97	.	3.74166	12.63453	9.72330
chr1	161493512	161494353	C7KUGACXX_7_7957.sorted.filtered_peak_1584	84	.	4.77597	11.37214	8.48316
chr1	161500570	161501159	C7KUGACXX_7_7957.sorted.filtered_peak_1585	66	.	4.24030	9.50095	6.69905
chr1	161509610	161510307	C7KUGACXX_7_7957.sorted.filtered_peak_1586	90	.	4.78915	11.93077	9.03871
chr1	161511927	161512179	C7KUGACXX_7_7957.sorted.filtered_peak_1587	38	.	3.49141	6.44176	3.81151
chr1	161591311	161591709	C7KUGACXX_7_7957.sorted.filtered_peak_1588	17	.	2.79223	4.12350	1.70872
chr1	161696973	161697655	C7KUGACXX_7_7957.sorted.filtered_peak_1589	19	.	2.44483	4.41042	1.97632
chr1	161708619	161709196	C7KUGACXX_7_7957.sorted.filtered_peak_1590	50	.	3.13477	7.75547	5.05681
chr1	161719115	161720266	C7KUGACXX_7_7957.sorted.filtered_peak_1591	54	.	3.34366	8.21282	5.48661
chr1	161735765	161736580	C7KUGACXX_7_7957.sorted.filtered_peak_1592	23	.	2.63369	4.87643	2.39524
chr1	161762341	161762702	C7KUGACXX_7_7957.sorted.filtered_peak_1593	11	.	2.58177	3.52699	1.19880
chr1	161903933	161904217	C7KUGACXX_7_7957.sorted.filtered_peak_1594	29	.	3.10259	5.47188	2.92560
chr1	162039169	162039479	C7KUGACXX_7_7957.sorted.filtered_peak_1595	13	.	2.49789	3.64059	1.30321
chr1	162467482	162468246	C7KUGACXX_7_7957.sorted.filtered_peak_1596	55	.	3.46890	8.31914	5.58169
chr1	162530805	162531876	C7KUGACXX_7_7957.sorted.filtered_peak_1597	80	.	3.40304	10.83745	8.00888
chr1	162792814	162793602	C7KUGACXX_7_7957.sorted.filtered_peak_1598	28	.	2.95672	5.34373	2.82541
chr1	162804938	162805684	C7KUGACXX_7_7957.sorted.filtered_peak_1599	33	.	2.95420	5.90373	3.33989
chr1	162817689	162818069	C7KUGACXX_7_7957.sorted.filtered_peak_1600	28	.	3.11968	5.44105	2.89639
chr1	163291369	163292165	C7KUGACXX_7_7957.sorted.filtered_peak_1601	185	.	4.60678	21.89959	18.59331
chr1	163330942	163331400	C7KUGACXX_7_7957.sorted.filtered_peak_1602	15	.	2.59803	3.98635	1.59511
chr1	164629751	164630019	C7KUGACXX_7_7957.sorted.filtered_peak_1603	19	.	2.88546	4.43840	1.99890
chr1	165362143	165362528	C7KUGACXX_7_7957.sorted.filtered_peak_1604	48	.	3.46583	7.55823	4.87216
chr1	165567005	165567763	C7KUGACXX_7_7957.sorted.filtered_peak_1605	69	.	3.51227	9.74986	6.97850
chr1	165599743	165600736	C7KUGACXX_7_7957.sorted.filtered_peak_1606	167	.	4.39871	19.90849	16.73182
chr1	165667276	165668089	C7KUGACXX_7_7957.sorted.filtered_peak_1607	102	.	4.29058	13.25514	10.28534
chr1	165737721	165738662	C7KUGACXX_7_7957.sorted.filtered_peak_1608	107	.	3.89920	13.68964	10.74197
chr1	165796668	165797638	C7KUGACXX_7_7957.sorted.filtered_peak_1609	23	.	2.62401	4.86093	2.38368
chr1	165840665	165840928	C7KUGACXX_7_7957.sorted.filtered_peak_1610	26	.	3.00696	5.16543	2.64553
chr1	165866628	165866946	C7KUGACXX_7_7957.sorted.filtered_peak_1611	16	.	2.50181	4.03763	1.64170
chr1	166458915	166459485	C7KUGACXX_7_7957.sorted.filtered_peak_1612	60	.	3.72475	8.81459	6.04347
chr1	166808341	166808865	C7KUGACXX_7_7957.sorted.filtered_peak_1613	60	.	3.37720	8.82987	6.08538
chr1	166844896	166846073	C7KUGACXX_7_7957.sorted.filtered_peak_1614	90	.	3.56695	11.87394	9.01011
chr1	167028418	167028685	C7KUGACXX_7_7957.sorted.filtered_peak_1615	18	.	2.70351	4.23169	1.80938
chr1	167035878	167036195	C7KUGACXX_7_7957.sorted.filtered_peak_1616	26	.	2.93746	5.15754	2.63845
chr1	167059695	167060063	C7KUGACXX_7_7957.sorted.filtered_peak_1617	14	.	2.64978	3.78459	1.43719
chr1	167189229	167190359	C7KUGACXX_7_7957.sorted.filtered_peak_1618	212	.	4.05297	24.71467	21.29174
chr1	167191197	167191738	C7KUGACXX_7_7957.sorted.filtered_peak_1619	22	.	2.04327	4.73712	2.27158
chr1	167370557	167370845	C7KUGACXX_7_7957.sorted.filtered_peak_1620	39	.	3.26410	6.60297	3.97515
chr1	167416718	167417517	C7KUGACXX_7_7957.sorted.filtered_peak_1621	20	.	2.56027	4.50673	2.06331
chr1	167461322	167461840	C7KUGACXX_7_7957.sorted.filtered_peak_1622	21	.	2.53478	4.58052	2.11585
chr1	167468690	167469188	C7KUGACXX_7_7957.sorted.filtered_peak_1623	11	.	2.20259	3.46960	1.17592
chr1	167486732	167487860	C7KUGACXX_7_7957.sorted.filtered_peak_1624	28	.	2.40791	5.40782	2.87556
chr1	167522504	167523447	C7KUGACXX_7_7957.sorted.filtered_peak_1625	49	.	3.08690	7.58806	4.91420
chr1	167569185	167569695	C7KUGACXX_7_7957.sorted.filtered_peak_1626	51	.	3.36914	7.81007	5.11116
chr1	167586613	167587003	C7KUGACXX_7_7957.sorted.filtered_peak_1627	23	.	2.75367	4.85939	2.37496
chr1	167597094	167597841	C7KUGACXX_7_7957.sorted.filtered_peak_1628	93	.	3.33372	12.26770	9.34955
chr1	167611137	167611753	C7KUGACXX_7_7957.sorted.filtered_peak_1629	55	.	3.35001	8.23923	5.53859
chr1	167657040	167657422	C7KUGACXX_7_7957.sorted.filtered_peak_1630	16	.	2.59460	4.04441	1.66181
chr1	167683629	167684433	C7KUGACXX_7_7957.sorted.filtered_peak_1631	34	.	2.51377	6.04433	3.47406
chr1	167684748	167685303	C7KUGACXX_7_7957.sorted.filtered_peak_1632	23	.	2.31207	4.85732	2.36938
chr1	167690489	167691514	C7KUGACXX_7_7957.sorted.filtered_peak_1633	61	.	3.17065	8.81957	6.10664
chr1	167713288	167713538	C7KUGACXX_7_7957.sorted.filtered_peak_1634	26	.	3.09712	5.18762	2.67927
chr1	167736861	167737289	C7KUGACXX_7_7957.sorted.filtered_peak_1635	15	.	2.71305	3.90191	1.52413
chr1	167772601	167772868	C7KUGACXX_7_7957.sorted.filtered_peak_1636	37	.	3.00646	6.35779	3.73563
chr1	167774174	167774886	C7KUGACXX_7_7957.sorted.filtered_peak_1637	83	.	3.87021	11.24186	8.39698
chr1	167904809	167906192	C7KUGACXX_7_7957.sorted.filtered_peak_1638	152	.	3.93022	18.42970	15.29379
chr1	168051368	168051757	C7KUGACXX_7_7957.sorted.filtered_peak_1639	15	.	2.56201	3.90092	1.52819
chr1	168147567	168148795	C7KUGACXX_7_7957.sorted.filtered_peak_1640	97	.	3.84656	12.72624	9.79320
chr1	168194865	168195338	C7KUGACXX_7_7957.sorted.filtered_peak_1641	68	.	3.55236	9.68394	6.88207
chr1	168332196	168332689	C7KUGACXX_7_7957.sorted.filtered_peak_1642	59	.	3.52187	8.70578	5.96207
chr1	168390427	168391015	C7KUGACXX_7_7957.sorted.filtered_peak_1643	84	.	3.84987	11.30647	8.43015
chr1	168408796	168409387	C7KUGACXX_7_7957.sorted.filtered_peak_1644	34	.	2.87873	5.97836	3.40189
chr1	168436709	168437117	C7KUGACXX_7_7957.sorted.filtered_peak_1645	25	.	2.70470	5.03201	2.52577
chr1	168489588	168489967	C7KUGACXX_7_7957.sorted.filtered_peak_1646	15	.	2.46573	3.86098	1.50025
chr1	168504540	168505161	C7KUGACXX_7_7957.sorted.filtered_peak_1647	44	.	3.34407	7.05372	4.41420
chr1	168572752	168573002	C7KUGACXX_7_7957.sorted.filtered_peak_1648	20	.	2.87724	4.54010	2.07948
chr1	169013402	169013934	C7KUGACXX_7_7957.sorted.filtered_peak_1649	23	.	2.73792	4.80072	2.32842
chr1	169075371	169075870	C7KUGACXX_7_7957.sorted.filtered_peak_1650	30	.	2.65395	5.60932	3.06764
chr1	169281371	169281786	C7KUGACXX_7_7957.sorted.filtered_peak_1651	25	.	2.86302	5.03660	2.54056
chr1	169336840	169337628	C7KUGACXX_7_7957.sorted.filtered_peak_1652	202	.	4.60425	23.59493	20.22387
chr1	169454725	169455465	C7KUGACXX_7_7957.sorted.filtered_peak_1653	64	.	3.45538	9.25349	6.48858
chr1	169555744	169556019	C7KUGACXX_7_7957.sorted.filtered_peak_1654	16	.	2.67357	4.01883	1.62589
chr1	169570169	169570533	C7KUGACXX_7_7957.sorted.filtered_peak_1655	16	.	2.68356	4.06123	1.66275
chr1	169662022	169662606	C7KUGACXX_7_7957.sorted.filtered_peak_1656	25	.	2.50511	5.03425	2.52256
chr1	169663461	169663838	C7KUGACXX_7_7957.sorted.filtered_peak_1657	48	.	2.98443	7.58880	4.89016
chr1	169681254	169681815	C7KUGACXX_7_7957.sorted.filtered_peak_1658	20	.	2.91577	4.54868	2.09600
chr1	169763701	169764408	C7KUGACXX_7_7957.sorted.filtered_peak_1659	215	.	5.11300	24.97223	21.54848
chr1	169778970	169779234	C7KUGACXX_7_7957.sorted.filtered_peak_1660	14	.	2.49696	3.79367	1.44446
chr1	169862698	169863644	C7KUGACXX_7_7957.sorted.filtered_peak_1661	163	.	3.75904	19.61536	16.38283
chr1	169877984	169878416	C7KUGACXX_7_7957.sorted.filtered_peak_1662	15	.	2.48560	3.87545	1.50852
chr1	170043415	170044296	C7KUGACXX_7_7957.sorted.filtered_peak_1663	218	.	4.94513	25.26137	21.85891
chr1	170500822	170501538	C7KUGACXX_7_7957.sorted.filtered_peak_1664	51	.	3.26949	7.87081	5.15466
chr1	171282944	171283307	C7KUGACXX_7_7957.sorted.filtered_peak_1665	60	.	3.98043	8.85808	6.09343
chr1	171454100	171455424	C7KUGACXX_7_7957.sorted.filtered_peak_1666	102	.	3.58729	13.18329	10.25530
chr1	171710835	171711836	C7KUGACXX_7_7957.sorted.filtered_peak_1667	94	.	3.38809	12.37665	9.47505
chr1	171750165	171750874	C7KUGACXX_7_7957.sorted.filtered_peak_1668	241	.	4.77121	27.61628	24.11110
chr1	171810193	171811030	C7KUGACXX_7_7957.sorted.filtered_peak_1669	30	.	2.93998	5.55433	3.00622
chr1	172150107	172151184	C7KUGACXX_7_7957.sorted.filtered_peak_1670	26	.	2.60866	5.13028	2.62666
chr1	172327540	172328373	C7KUGACXX_7_7957.sorted.filtered_peak_1671	41	.	3.09768	6.77682	4.16681
chr1	172349799	172350448	C7KUGACXX_7_7957.sorted.filtered_peak_1672	27	.	2.76329	5.27129	2.75585
chr1	172363290	172363574	C7KUGACXX_7_7957.sorted.filtered_peak_1673	22	.	2.68965	4.72647	2.24842
chr1	172368377	172368848	C7KUGACXX_7_7957.sorted.filtered_peak_1674	21	.	2.77249	4.57036	2.11037
chr1	172412897	172413358	C7KUGACXX_7_7957.sorted.filtered_peak_1675	26	.	2.72511	5.11940	2.62033
chr1	172501342	172502650	C7KUGACXX_7_7957.sorted.filtered_peak_1676	246	.	4.39905	28.22222	24.69819
chr1	172608034	172608801	C7KUGACXX_7_7957.sorted.filtered_peak_1677	86	.	3.73286	11.57657	8.67068
chr1	172631761	172632431	C7KUGACXX_7_7957.sorted.filtered_peak_1678	53	.	3.14980	8.03162	5.33604
chr1	172644215	172644659	C7KUGACXX_7_7957.sorted.filtered_peak_1679	24	.	2.73243	4.92804	2.42689
chr1	172668404	172668942	C7KUGACXX_7_7957.sorted.filtered_peak_1680	53	.	2.93746	8.00868	5.32166
chr1	172714119	172714424	C7KUGACXX_7_7957.sorted.filtered_peak_1681	28	.	2.70449	5.39170	2.85517
chr1	172715275	172715833	C7KUGACXX_7_7957.sorted.filtered_peak_1682	25	.	2.62138	5.03578	2.52903
chr1	172788208	172789058	C7KUGACXX_7_7957.sorted.filtered_peak_1683	23	.	2.80680	4.86301	2.37850
chr1	172795601	172795896	C7KUGACXX_7_7957.sorted.filtered_peak_1684	18	.	2.72389	4.28861	1.86868
chr1	172814628	172814878	C7KUGACXX_7_7957.sorted.filtered_peak_1685	17	.	2.76321	4.18949	1.77724
chr1	172864110	172864576	C7KUGACXX_7_7957.sorted.filtered_peak_1686	18	.	2.62862	4.29756	1.86408
chr1	172875986	172876366	C7KUGACXX_7_7957.sorted.filtered_peak_1687	12	.	2.60809	3.60000	1.26004
chr1	173379454	173379835	C7KUGACXX_7_7957.sorted.filtered_peak_1688	23	.	2.79110	4.81485	2.32706
chr1	173398889	173399223	C7KUGACXX_7_7957.sorted.filtered_peak_1689	23	.	2.79490	4.81813	2.33109
chr1	173445374	173446845	C7KUGACXX_7_7957.sorted.filtered_peak_1690	71	.	3.18457	9.91478	7.11075
chr1	173683713	173684818	C7KUGACXX_7_7957.sorted.filtered_peak_1691	52	.	3.23905	7.96177	5.27647
chr1	173793362	173794474	C7KUGACXX_7_7957.sorted.filtered_peak_1692	162	.	4.38723	19.42511	16.23236
chr1	173836792	173838006	C7KUGACXX_7_7957.sorted.filtered_peak_1693	169	.	3.59373	20.13462	16.91213
chr1	173990711	173991812	C7KUGACXX_7_7957.sorted.filtered_peak_1694	78	.	3.62115	10.65839	7.82677
chr1	174122317	174123077	C7KUGACXX_7_7957.sorted.filtered_peak_1695	45	.	3.15570	7.22687	4.56204
chr1	174128153	174129485	C7KUGACXX_7_7957.sorted.filtered_peak_1696	98	.	3.33948	12.80656	9.89156
chr1	174135775	174136085	C7KUGACXX_7_7957.sorted.filtered_peak_1697	13	.	2.47197	3.74881	1.39459
chr1	174383443	174383693	C7KUGACXX_7_7957.sorted.filtered_peak_1698	23	.	3.01963	4.83633	2.34808
chr1	174768517	174769131	C7KUGACXX_7_7957.sorted.filtered_peak_1699	34	.	2.88760	6.08753	3.49163
chr1	174769406	174769656	C7KUGACXX_7_7957.sorted.filtered_peak_1700	16	.	2.39815	4.00947	1.62085
chr1	174933633	174934014	C7KUGACXX_7_7957.sorted.filtered_peak_1701	83	.	2.81782	11.22289	8.35503
chr1	174937792	174938318	C7KUGACXX_7_7957.sorted.filtered_peak_1702	50	.	2.37201	7.70129	5.00489
chr1	174968009	174969577	C7KUGACXX_7_7957.sorted.filtered_peak_1703	208	.	3.67241	24.14483	20.81019
chr1	174992220	174993013	C7KUGACXX_7_7957.sorted.filtered_peak_1704	136	.	4.73541	16.68109	13.60198
chr1	174998906	174999222	C7KUGACXX_7_7957.sorted.filtered_peak_1705	39	.	3.33507	6.61737	3.98620
chr1	175121292	175121585	C7KUGACXX_7_7957.sorted.filtered_peak_1706	33	.	2.98490	5.93500	3.33988
chr1	175177912	175178902	C7KUGACXX_7_7957.sorted.filtered_peak_1707	76	.	3.53761	10.45211	7.62099
chr1	176175963	176177049	C7KUGACXX_7_7957.sorted.filtered_peak_1708	165	.	4.34698	19.81224	16.58006
chr1	177355343	177355742	C7KUGACXX_7_7957.sorted.filtered_peak_1709	30	.	2.98742	5.56825	3.01805
chr1	178460374	178460707	C7KUGACXX_7_7957.sorted.filtered_peak_1710	12	.	2.53406	3.51458	1.20711
chr1	178511509	178512140	C7KUGACXX_7_7957.sorted.filtered_peak_1711	38	.	3.09557	6.42893	3.82914
chr1	178994759	178995534	C7KUGACXX_7_7957.sorted.filtered_peak_1712	60	.	3.13349	8.83647	6.08110
chr1	179006137	179006481	C7KUGACXX_7_7957.sorted.filtered_peak_1713	13	.	2.48725	3.74575	1.39964
chr1	179008100	179008469	C7KUGACXX_7_7957.sorted.filtered_peak_1714	13	.	2.44927	3.66585	1.32520
chr1	179050601	179051487	C7KUGACXX_7_7957.sorted.filtered_peak_1715	36	.	2.84725	6.26498	3.64855
chr1	179098867	179099159	C7KUGACXX_7_7957.sorted.filtered_peak_1716	42	.	3.26763	6.87981	4.22300
chr1	179262448	179263451	C7KUGACXX_7_7957.sorted.filtered_peak_1717	47	.	3.14449	7.44880	4.78602
chr1	179268148	179268502	C7KUGACXX_7_7957.sorted.filtered_peak_1718	30	.	2.96380	5.61561	3.04812
chr1	179334707	179335605	C7KUGACXX_7_7957.sorted.filtered_peak_1719	107	.	4.19177	13.73442	10.75296
chr1	179783888	179784235	C7KUGACXX_7_7957.sorted.filtered_peak_1720	31	.	2.98918	5.75419	3.19244
chr1	179851052	179852325	C7KUGACXX_7_7957.sorted.filtered_peak_1721	138	.	3.63391	16.92924	13.83090
chr1	179923084	179924538	C7KUGACXX_7_7957.sorted.filtered_peak_1722	126	.	3.84011	15.61789	12.61685
chr1	180123468	180124388	C7KUGACXX_7_7957.sorted.filtered_peak_1723	92	.	3.46955	12.11599	9.22939
chr1	180148000	180148257	C7KUGACXX_7_7957.sorted.filtered_peak_1724	33	.	3.25220	5.95453	3.35590
chr1	180471210	180472339	C7KUGACXX_7_7957.sorted.filtered_peak_1725	79	.	3.64553	10.79871	7.92953
chr1	180600650	180601753	C7KUGACXX_7_7957.sorted.filtered_peak_1726	116	.	3.99035	14.65190	11.67129
chr1	180923354	180923604	C7KUGACXX_7_7957.sorted.filtered_peak_1727	13	.	2.46370	3.74496	1.38303
chr1	180991484	180992516	C7KUGACXX_7_7957.sorted.filtered_peak_1728	35	.	2.63575	6.20293	3.59741
chr1	181002425	181003357	C7KUGACXX_7_7957.sorted.filtered_peak_1729	78	.	3.59039	10.66931	7.80448
chr1	181013584	181013889	C7KUGACXX_7_7957.sorted.filtered_peak_1730	29	.	3.25896	5.55722	2.99417
chr1	181031682	181032238	C7KUGACXX_7_7957.sorted.filtered_peak_1731	32	.	3.24614	5.86899	3.29664
chr1	181057536	181058446	C7KUGACXX_7_7957.sorted.filtered_peak_1732	77	.	3.03093	10.50365	7.71150
chr1	181058834	181059143	C7KUGACXX_7_7957.sorted.filtered_peak_1733	20	.	2.20899	4.55463	2.09429
chr1	181068683	181068955	C7KUGACXX_7_7957.sorted.filtered_peak_1734	39	.	2.80192	6.60298	3.96309
chr1	181073921	181075049	C7KUGACXX_7_7957.sorted.filtered_peak_1735	89	.	3.16907	11.85953	8.96638
chr1	181111610	181111982	C7KUGACXX_7_7957.sorted.filtered_peak_1736	31	.	2.77872	5.70699	3.14148
chr1	181118568	181119145	C7KUGACXX_7_7957.sorted.filtered_peak_1737	52	.	3.19887	7.97637	5.28981
chr1	181135556	181135858	C7KUGACXX_7_7957.sorted.filtered_peak_1738	17	.	2.69176	4.10906	1.70633
chr1	181365330	181365763	C7KUGACXX_7_7957.sorted.filtered_peak_1739	22	.	2.76407	4.73540	2.26236
chr1	181998520	181999349	C7KUGACXX_7_7957.sorted.filtered_peak_1740	255	.	5.40633	29.06972	25.50575
chr1	182360339	182361139	C7KUGACXX_7_7957.sorted.filtered_peak_1741	25	.	2.65247	5.02346	2.52675
chr1	182557517	182558495	C7KUGACXX_7_7957.sorted.filtered_peak_1742	40	.	3.12608	6.70979	4.07454
chr1	182573196	182573942	C7KUGACXX_7_7957.sorted.filtered_peak_1743	39	.	2.65106	6.56724	3.96080
chr1	182584030	182584493	C7KUGACXX_7_7957.sorted.filtered_peak_1744	22	.	2.29947	4.75019	2.28624
chr1	182584833	182585634	C7KUGACXX_7_7957.sorted.filtered_peak_1745	98	.	3.54170	12.79957	9.86035
chr1	182598905	182599227	C7KUGACXX_7_7957.sorted.filtered_peak_1746	26	.	2.69829	5.11254	2.60069
chr1	182758484	182759210	C7KUGACXX_7_7957.sorted.filtered_peak_1747	61	.	3.26533	8.91516	6.16768
chr1	182808003	182809287	C7KUGACXX_7_7957.sorted.filtered_peak_1748	128	.	3.92751	15.93156	12.86034
chr1	182859143	182859513	C7KUGACXX_7_7957.sorted.filtered_peak_1749	29	.	3.16102	5.48690	2.93714
chr1	183163956	183164638	C7KUGACXX_7_7957.sorted.filtered_peak_1750	17	.	2.71904	4.18605	1.78152
chr1	183439352	183439637	C7KUGACXX_7_7957.sorted.filtered_peak_1751	13	.	1.97041	3.70261	1.35982
chr1	183440214	183441671	C7KUGACXX_7_7957.sorted.filtered_peak_1752	72	.	2.88932	10.00860	7.20019
chr1	183467493	183468097	C7KUGACXX_7_7957.sorted.filtered_peak_1753	24	.	2.89314	4.89528	2.41495
chr1	183558718	183559215	C7KUGACXX_7_7957.sorted.filtered_peak_1754	13	.	2.42741	3.72563	1.38777
chr1	183578260	183578614	C7KUGACXX_7_7957.sorted.filtered_peak_1755	13	.	2.63508	3.67643	1.32578
chr1	183604343	183605422	C7KUGACXX_7_7957.sorted.filtered_peak_1756	154	.	3.84161	18.55260	15.43490
chr1	183624459	183624913	C7KUGACXX_7_7957.sorted.filtered_peak_1757	14	.	2.64248	3.77955	1.43142
chr1	183774123	183774417	C7KUGACXX_7_7957.sorted.filtered_peak_1758	26	.	2.85380	5.21457	2.69372
chr1	183811222	183812195	C7KUGACXX_7_7957.sorted.filtered_peak_1759	39	.	3.10659	6.61029	3.99540
chr1	183884957	183885592	C7KUGACXX_7_7957.sorted.filtered_peak_1760	80	.	3.75670	10.87342	8.04646
chr1	183925484	183926369	C7KUGACXX_7_7957.sorted.filtered_peak_1761	100	.	3.64509	12.94802	10.01233
chr1	184002953	184003313	C7KUGACXX_7_7957.sorted.filtered_peak_1762	15	.	2.42188	3.88143	1.52553
chr1	184006276	184006580	C7KUGACXX_7_7957.sorted.filtered_peak_1763	27	.	2.76578	5.24213	2.72199
chr1	184020303	184021343	C7KUGACXX_7_7957.sorted.filtered_peak_1764	54	.	3.21045	8.17872	5.45716
chr1	184460756	184461109	C7KUGACXX_7_7957.sorted.filtered_peak_1765	33	.	2.99041	5.86352	3.30678
chr1	184712255	184712568	C7KUGACXX_7_7957.sorted.filtered_peak_1766	39	.	2.83135	6.53475	3.91505
chr1	184723560	184724854	C7KUGACXX_7_7957.sorted.filtered_peak_1767	150	.	3.78587	18.21638	15.09972
chr1	184774741	184775053	C7KUGACXX_7_7957.sorted.filtered_peak_1768	27	.	3.01521	5.31989	2.79047
chr1	184809584	184810065	C7KUGACXX_7_7957.sorted.filtered_peak_1769	75	.	3.87846	10.38382	7.53891
chr1	184812894	184813220	C7KUGACXX_7_7957.sorted.filtered_peak_1770	38	.	3.30170	6.46837	3.83501
chr1	184836114	184836738	C7KUGACXX_7_7957.sorted.filtered_peak_1771	83	.	3.91851	11.23686	8.35257
chr1	184859530	184860041	C7KUGACXX_7_7957.sorted.filtered_peak_1772	22	.	2.68579	4.72172	2.24278
chr1	184943048	184943396	C7KUGACXX_7_7957.sorted.filtered_peak_1773	29	.	2.71985	5.51168	2.96021
chr1	184943679	184943972	C7KUGACXX_7_7957.sorted.filtered_peak_1774	16	.	2.36643	4.00290	1.60961
chr1	184951099	184951681	C7KUGACXX_7_7957.sorted.filtered_peak_1775	17	.	2.64791	4.11966	1.70850
chr1	185014104	185014768	C7KUGACXX_7_7957.sorted.filtered_peak_1776	30	.	2.74895	5.59737	3.07416
chr1	185125436	185126778	C7KUGACXX_7_7957.sorted.filtered_peak_1777	156	.	3.68905	18.80243	15.65542
chr1	185139472	185139878	C7KUGACXX_7_7957.sorted.filtered_peak_1778	26	.	3.05057	5.16289	2.63663
chr1	185250390	185250771	C7KUGACXX_7_7957.sorted.filtered_peak_1779	33	.	2.97587	5.90245	3.33012
chr1	185285357	185286000	C7KUGACXX_7_7957.sorted.filtered_peak_1780	28	.	2.25988	5.37290	2.83563
chr1	185286214	185287302	C7KUGACXX_7_7957.sorted.filtered_peak_1781	97	.	3.24695	12.71298	9.76152
chr1	185307966	185308646	C7KUGACXX_7_7957.sorted.filtered_peak_1782	29	.	2.75636	5.50961	2.97493
chr1	185389842	185390520	C7KUGACXX_7_7957.sorted.filtered_peak_1783	20	.	2.60520	4.49780	2.05164
chr1	185408883	185409664	C7KUGACXX_7_7957.sorted.filtered_peak_1784	69	.	3.41556	9.75314	6.95879
chr1	185529095	185529588	C7KUGACXX_7_7957.sorted.filtered_peak_1785	47	.	3.13598	7.41919	4.72949
chr1	185536105	185536898	C7KUGACXX_7_7957.sorted.filtered_peak_1786	60	.	3.24714	8.77499	6.04251
chr1	186344052	186345223	C7KUGACXX_7_7957.sorted.filtered_peak_1787	158	.	3.93062	19.00748	15.83630
chr1	186587605	186587898	C7KUGACXX_7_7957.sorted.filtered_peak_1788	27	.	2.98227	5.29267	2.77118
chr1	192475867	192476145	C7KUGACXX_7_7957.sorted.filtered_peak_1789	14	.	2.67053	3.78050	1.41658
chr1	192485689	192486439	C7KUGACXX_7_7957.sorted.filtered_peak_1790	114	.	4.07005	14.42554	11.44209
chr1	192507997	192508418	C7KUGACXX_7_7957.sorted.filtered_peak_1791	57	.	3.22804	8.43779	5.70186
chr1	192544514	192545102	C7KUGACXX_7_7957.sorted.filtered_peak_1792	91	.	3.35001	12.02039	9.13572
chr1	192777632	192778759	C7KUGACXX_7_7957.sorted.filtered_peak_1793	59	.	2.87565	8.72038	5.95376
chr1	193027707	193029156	C7KUGACXX_7_7957.sorted.filtered_peak_1794	87	.	3.26135	11.61017	8.76619
chr1	193073448	193074682	C7KUGACXX_7_7957.sorted.filtered_peak_1795	30	.	2.91195	5.58512	3.05730
chr1	193090552	193091735	C7KUGACXX_7_7957.sorted.filtered_peak_1796	96	.	3.46620	12.57382	9.68077
chr1	193280432	193280682	C7KUGACXX_7_7957.sorted.filtered_peak_1797	37	.	3.02222	6.42347	3.79812
chr1	193337329	193337665	C7KUGACXX_7_7957.sorted.filtered_peak_1798	17	.	2.69658	4.12327	1.71965
chr1	193380995	193381272	C7KUGACXX_7_7957.sorted.filtered_peak_1799	23	.	2.62729	4.78655	2.30740
chr1	193387382	193387819	C7KUGACXX_7_7957.sorted.filtered_peak_1800	19	.	2.49142	4.34600	1.91420
chr1	193448159	193448846	C7KUGACXX_7_7957.sorted.filtered_peak_1801	134	.	4.27424	16.53539	13.45875
chr1	193561468	193562196	C7KUGACXX_7_7957.sorted.filtered_peak_1802	66	.	3.44408	9.40906	6.65294
chr1	193562373	193562700	C7KUGACXX_7_7957.sorted.filtered_peak_1803	23	.	2.55135	4.82807	2.35449
chr1	194120295	194120613	C7KUGACXX_7_7957.sorted.filtered_peak_1804	24	.	2.91112	4.86750	2.40139
chr1	194225338	194225609	C7KUGACXX_7_7957.sorted.filtered_peak_1805	30	.	3.28456	5.64584	3.07690
chr1	194264884	194265201	C7KUGACXX_7_7957.sorted.filtered_peak_1806	25	.	2.84463	5.08941	2.57292
chr1	195164607	195164950	C7KUGACXX_7_7957.sorted.filtered_peak_1807	18	.	2.69199	4.29370	1.86257
chr1	196554347	196554597	C7KUGACXX_7_7957.sorted.filtered_peak_1808	11	.	2.54398	3.48571	1.19473
chr1	197115343	197116264	C7KUGACXX_7_7957.sorted.filtered_peak_1809	56	.	2.97886	8.33141	5.62653
chr1	197169889	197170942	C7KUGACXX_7_7957.sorted.filtered_peak_1810	96	.	3.71989	12.58089	9.66139
chr1	197744098	197746047	C7KUGACXX_7_7957.sorted.filtered_peak_1811	31	.	2.38718	5.68423	3.14433
chr1	197815982	197816232	C7KUGACXX_7_7957.sorted.filtered_peak_1812	16	.	2.77236	4.06639	1.65912
chr1	197871667	197872645	C7KUGACXX_7_7957.sorted.filtered_peak_1813	55	.	3.22357	8.24754	5.53850
chr1	198057493	198057877	C7KUGACXX_7_7957.sorted.filtered_peak_1814	38	.	3.36322	6.44266	3.82145
chr1	198126388	198126949	C7KUGACXX_7_7957.sorted.filtered_peak_1815	46	.	2.69545	7.37694	4.69018
chr1	198128117	198128516	C7KUGACXX_7_7957.sorted.filtered_peak_1816	34	.	2.49410	6.08422	3.49260
chr1	198136676	198136959	C7KUGACXX_7_7957.sorted.filtered_peak_1817	30	.	2.78788	5.56996	3.01897
chr1	198157241	198157769	C7KUGACXX_7_7957.sorted.filtered_peak_1818	24	.	2.62696	4.96351	2.48037
chr1	198434487	198435016	C7KUGACXX_7_7957.sorted.filtered_peak_1819	19	.	2.66914	4.35884	1.92732
chr1	198489736	198490259	C7KUGACXX_7_7957.sorted.filtered_peak_1820	15	.	2.34731	3.95007	1.57279
chr1	198526009	198526325	C7KUGACXX_7_7957.sorted.filtered_peak_1821	34	.	2.93936	6.05574	3.46993
chr1	198581974	198582338	C7KUGACXX_7_7957.sorted.filtered_peak_1822	19	.	2.39377	4.40440	1.97158
chr1	198589852	198590995	C7KUGACXX_7_7957.sorted.filtered_peak_1823	63	.	2.77610	9.09614	6.32456
chr1	198607869	198608179	C7KUGACXX_7_7957.sorted.filtered_peak_1824	23	.	2.29913	4.88121	2.38307
chr1	198625593	198625999	C7KUGACXX_7_7957.sorted.filtered_peak_1825	24	.	2.27332	4.97520	2.48024
chr1	198626737	198627114	C7KUGACXX_7_7957.sorted.filtered_peak_1826	12	.	2.03590	3.62006	1.29525
chr1	198633671	198633923	C7KUGACXX_7_7957.sorted.filtered_peak_1827	17	.	2.21723	4.17827	1.76089
chr1	198638150	198638528	C7KUGACXX_7_7957.sorted.filtered_peak_1828	34	.	2.56393	6.02962	3.46044
chr1	198650890	198651566	C7KUGACXX_7_7957.sorted.filtered_peak_1829	100	.	3.16129	13.06532	10.09958
chr1	198904146	198904768	C7KUGACXX_7_7957.sorted.filtered_peak_1830	24	.	2.52574	4.91400	2.43983
chr1	198906424	198906682	C7KUGACXX_7_7957.sorted.filtered_peak_1831	27	.	2.65642	5.30068	2.76654
chr1	199010747	199011097	C7KUGACXX_7_7957.sorted.filtered_peak_1832	29	.	2.87791	5.51506	2.96748
chr1	199212669	199212919	C7KUGACXX_7_7957.sorted.filtered_peak_1833	14	.	2.62822	3.83327	1.45957
chr1	200123183	200123670	C7KUGACXX_7_7957.sorted.filtered_peak_1834	85	.	3.72214	11.38283	8.50526
chr1	200271499	200271777	C7KUGACXX_7_7957.sorted.filtered_peak_1835	38	.	3.33946	6.48298	3.84943
chr1	200378648	200379496	C7KUGACXX_7_7957.sorted.filtered_peak_1836	98	.	3.68111	12.75960	9.88299
chr1	200407004	200407254	C7KUGACXX_7_7957.sorted.filtered_peak_1837	21	.	2.80208	4.59224	2.12646
chr1	200443066	200443667	C7KUGACXX_7_7957.sorted.filtered_peak_1838	24	.	3.00184	4.94922	2.45822
chr1	200452584	200452834	C7KUGACXX_7_7957.sorted.filtered_peak_1839	15	.	2.67328	3.95472	1.56117
chr1	200479347	200479616	C7KUGACXX_7_7957.sorted.filtered_peak_1840	26	.	3.12773	5.21122	2.68387
chr1	200527888	200528253	C7KUGACXX_7_7957.sorted.filtered_peak_1841	14	.	2.66424	3.83270	1.47248
chr1	200589401	200590179	C7KUGACXX_7_7957.sorted.filtered_peak_1842	27	.	2.67644	5.22763	2.72666
chr1	200638533	200639525	C7KUGACXX_7_7957.sorted.filtered_peak_1843	87	.	3.82101	11.65049	8.75531
chr1	200708032	200708326	C7KUGACXX_7_7957.sorted.filtered_peak_1844	16	.	2.54063	4.00057	1.60535
chr1	200832025	200832587	C7KUGACXX_7_7957.sorted.filtered_peak_1845	22	.	2.41431	4.74304	2.27712
chr1	200849465	200849715	C7KUGACXX_7_7957.sorted.filtered_peak_1846	19	.	2.29572	4.32585	1.90795
chr1	200857243	200857780	C7KUGACXX_7_7957.sorted.filtered_peak_1847	73	.	3.18996	10.19342	7.38368
chr1	200874629	200875248	C7KUGACXX_7_7957.sorted.filtered_peak_1848	79	.	3.88655	10.84420	7.98347
chr1	200988515	200988933	C7KUGACXX_7_7957.sorted.filtered_peak_1849	59	.	2.85154	8.70776	5.93926
chr1	201012051	201012500	C7KUGACXX_7_7957.sorted.filtered_peak_1850	19	.	2.75680	4.37323	1.93603
chr1	201123373	201124072	C7KUGACXX_7_7957.sorted.filtered_peak_1851	72	.	3.65893	9.99475	7.20582
chr1	201475744	201476640	C7KUGACXX_7_7957.sorted.filtered_peak_1852	37	.	3.03052	6.33084	3.71674
chr1	201482044	201482295	C7KUGACXX_7_7957.sorted.filtered_peak_1853	23	.	2.90750	4.89929	2.39582
chr1	201797878	201798680	C7KUGACXX_7_7957.sorted.filtered_peak_1854	85	.	3.57759	11.37870	8.50472
chr1	201865148	201865403	C7KUGACXX_7_7957.sorted.filtered_peak_1855	43	.	3.28765	7.06294	4.38094
chr1	201924237	201924981	C7KUGACXX_7_7957.sorted.filtered_peak_1856	119	.	4.53211	14.95509	11.93485
chr1	201941741	201942010	C7KUGACXX_7_7957.sorted.filtered_peak_1857	48	.	3.81121	7.51622	4.81018
chr1	201951552	201952550	C7KUGACXX_7_7957.sorted.filtered_peak_1858	44	.	3.38481	7.06155	4.41026
chr1	201958310	201958675	C7KUGACXX_7_7957.sorted.filtered_peak_1859	13	.	2.60525	3.62575	1.30490
chr1	202104331	202104694	C7KUGACXX_7_7957.sorted.filtered_peak_1860	57	.	3.89307	8.45673	5.71747
chr1	202113637	202113977	C7KUGACXX_7_7957.sorted.filtered_peak_1861	21	.	2.57597	4.61972	2.15419
chr1	202162159	202162626	C7KUGACXX_7_7957.sorted.filtered_peak_1862	18	.	2.82958	4.23298	1.80415
chr1	202264636	202265193	C7KUGACXX_7_7957.sorted.filtered_peak_1863	74	.	3.87992	10.26660	7.44620
chr1	202310728	202311603	C7KUGACXX_7_7957.sorted.filtered_peak_1864	153	.	4.71958	18.49471	15.32930
chr1	202317347	202318582	C7KUGACXX_7_7957.sorted.filtered_peak_1865	148	.	4.43423	17.95743	14.84500
chr1	202779726	202780500	C7KUGACXX_7_7957.sorted.filtered_peak_1866	53	.	2.84241	8.07256	5.36857
chr1	202803984	202804414	C7KUGACXX_7_7957.sorted.filtered_peak_1867	23	.	2.64530	4.78806	2.31665
chr1	202804746	202805076	C7KUGACXX_7_7957.sorted.filtered_peak_1868	24	.	2.65643	4.91574	2.42380
chr1	202817338	202817843	C7KUGACXX_7_7957.sorted.filtered_peak_1869	18	.	2.65446	4.27528	1.85109
chr1	202830580	202831158	C7KUGACXX_7_7957.sorted.filtered_peak_1870	14	.	2.56652	3.87413	1.49669
chr1	202857679	202858546	C7KUGACXX_7_7957.sorted.filtered_peak_1871	239	.	5.14009	27.46931	23.97350
chr1	202895962	202896728	C7KUGACXX_7_7957.sorted.filtered_peak_1872	140	.	4.55811	17.13897	14.07865
chr1	202927161	202927984	C7KUGACXX_7_7957.sorted.filtered_peak_1873	51	.	3.11990	7.82426	5.11036
chr1	202936130	202936689	C7KUGACXX_7_7957.sorted.filtered_peak_1874	47	.	2.98061	7.43036	4.77988
chr1	202976000	202977019	C7KUGACXX_7_7957.sorted.filtered_peak_1875	71	.	3.57111	9.93389	7.12546
chr1	202995324	202995811	C7KUGACXX_7_7957.sorted.filtered_peak_1876	73	.	3.79074	10.15777	7.33254
chr1	203008430	203008810	C7KUGACXX_7_7957.sorted.filtered_peak_1877	19	.	2.69568	4.34625	1.91110
chr1	203236436	203236924	C7KUGACXX_7_7957.sorted.filtered_peak_1878	45	.	3.12389	7.26183	4.57447
chr1	203242207	203242554	C7KUGACXX_7_7957.sorted.filtered_peak_1879	29	.	2.52053	5.48257	2.93405
chr1	203247188	203247586	C7KUGACXX_7_7957.sorted.filtered_peak_1880	57	.	3.25903	8.49530	5.75284
chr1	203256474	203257002	C7KUGACXX_7_7957.sorted.filtered_peak_1881	29	.	2.23644	5.54095	2.98863
chr1	203258674	203259916	C7KUGACXX_7_7957.sorted.filtered_peak_1882	54	.	2.61100	8.19091	5.49047
chr1	203273938	203275190	C7KUGACXX_7_7957.sorted.filtered_peak_1883	54	.	2.68693	8.10767	5.41115
chr1	203289752	203290648	C7KUGACXX_7_7957.sorted.filtered_peak_1884	43	.	2.66425	6.98301	4.34705
chr1	203296142	203297360	C7KUGACXX_7_7957.sorted.filtered_peak_1885	115	.	3.41009	14.57265	11.56843
chr1	203309144	203309521	C7KUGACXX_7_7957.sorted.filtered_peak_1886	21	.	2.68525	4.56574	2.10040
chr1	203456664	203457204	C7KUGACXX_7_7957.sorted.filtered_peak_1887	19	.	2.76931	4.32680	1.90695
chr1	203576345	203576836	C7KUGACXX_7_7957.sorted.filtered_peak_1888	110	.	4.54032	14.08551	11.07561
chr1	203582359	203582614	C7KUGACXX_7_7957.sorted.filtered_peak_1889	57	.	3.75914	8.55929	5.79202
chr1	203594845	203595964	C7KUGACXX_7_7957.sorted.filtered_peak_1890	35	.	2.47907	6.12084	3.52077
chr1	203598466	203598859	C7KUGACXX_7_7957.sorted.filtered_peak_1891	16	.	2.12011	4.06120	1.66867
chr1	203622293	203622639	C7KUGACXX_7_7957.sorted.filtered_peak_1892	40	.	2.89600	6.69881	4.06899
chr1	203642636	203643554	C7KUGACXX_7_7957.sorted.filtered_peak_1893	87	.	3.54113	11.64299	8.79472
chr1	203651572	203652116	C7KUGACXX_7_7957.sorted.filtered_peak_1894	43	.	3.33919	6.98448	4.31788
chr1	203723571	203723992	C7KUGACXX_7_7957.sorted.filtered_peak_1895	17	.	2.79301	4.12715	1.71272
chr1	203733904	203735020	C7KUGACXX_7_7957.sorted.filtered_peak_1896	71	.	3.49964	9.87821	7.11593
chr1	203764401	203764789	C7KUGACXX_7_7957.sorted.filtered_peak_1897	118	.	4.18967	14.91561	11.88400
chr1	203764998	203765342	C7KUGACXX_7_7957.sorted.filtered_peak_1898	12	.	2.18359	3.59511	1.27087
chr1	203830462	203831104	C7KUGACXX_7_7957.sorted.filtered_peak_1899	162	.	4.99105	19.46163	16.23866
chr1	203889654	203889963	C7KUGACXX_7_7957.sorted.filtered_peak_1900	58	.	4.11271	8.60211	5.84470
chr1	204332515	204332800	C7KUGACXX_7_7957.sorted.filtered_peak_1901	13	.	2.40451	3.75426	1.39456
chr1	204367620	204368046	C7KUGACXX_7_7957.sorted.filtered_peak_1902	25	.	2.94625	5.06808	2.55607
chr1	204380422	204381468	C7KUGACXX_7_7957.sorted.filtered_peak_1903	142	.	3.81884	17.32768	14.20603
chr1	204422330	204422668	C7KUGACXX_7_7957.sorted.filtered_peak_1904	31	.	2.89008	5.74223	3.18071
chr1	204463390	204464408	C7KUGACXX_7_7957.sorted.filtered_peak_1905	58	.	3.19332	8.57790	5.83440
chr1	204475460	204476680	C7KUGACXX_7_7957.sorted.filtered_peak_1906	77	.	3.21727	10.59548	7.75230
chr1	204485154	204486006	C7KUGACXX_7_7957.sorted.filtered_peak_1907	136	.	3.95240	16.73739	13.64112
chr1	204490336	204490606	C7KUGACXX_7_7957.sorted.filtered_peak_1908	33	.	2.68666	5.89783	3.31139
chr1	204513466	204513978	C7KUGACXX_7_7957.sorted.filtered_peak_1909	47	.	3.29734	7.42866	4.75836
chr1	204776112	204776616	C7KUGACXX_7_7957.sorted.filtered_peak_1910	61	.	3.84274	8.95388	6.18802
chr1	205090995	205091775	C7KUGACXX_7_7957.sorted.filtered_peak_1911	182	.	4.94078	21.52429	18.22921
chr1	205110765	205111346	C7KUGACXX_7_7957.sorted.filtered_peak_1912	19	.	2.76254	4.42860	1.99282
chr1	205140599	205140979	C7KUGACXX_7_7957.sorted.filtered_peak_1913	55	.	3.74061	8.28243	5.54730
chr1	205180201	205181288	C7KUGACXX_7_7957.sorted.filtered_peak_1914	89	.	3.99436	11.82646	8.95549
chr1	205198668	205199392	C7KUGACXX_7_7957.sorted.filtered_peak_1915	29	.	2.55170	5.50751	2.98207
chr1	205242618	205242926	C7KUGACXX_7_7957.sorted.filtered_peak_1916	38	.	3.10601	6.43391	3.81865
chr1	205253880	205254253	C7KUGACXX_7_7957.sorted.filtered_peak_1917	55	.	2.65733	8.30970	5.56510
chr1	205254459	205255425	C7KUGACXX_7_7957.sorted.filtered_peak_1918	22	.	2.13362	4.75595	2.28434
chr1	205255739	205256025	C7KUGACXX_7_7957.sorted.filtered_peak_1919	36	.	2.35545	6.23000	3.63281
chr1	205257192	205257747	C7KUGACXX_7_7957.sorted.filtered_peak_1920	119	.	3.35718	14.95860	11.94660
chr1	205290169	205290466	C7KUGACXX_7_7957.sorted.filtered_peak_1921	17	.	2.39136	4.13043	1.72763
chr1	205290799	205291074	C7KUGACXX_7_7957.sorted.filtered_peak_1922	23	.	2.60316	4.88821	2.38847
chr1	205366165	205366474	C7KUGACXX_7_7957.sorted.filtered_peak_1923	32	.	3.34065	5.81635	3.22856
chr1	205399943	205400193	C7KUGACXX_7_7957.sorted.filtered_peak_1924	10	.	2.40736	3.32047	1.05782
chr1	205454639	205454966	C7KUGACXX_7_7957.sorted.filtered_peak_1925	12	.	2.38552	3.61080	1.28716
chr1	205560972	205561438	C7KUGACXX_7_7957.sorted.filtered_peak_1926	49	.	3.35723	7.63755	4.94808
chr1	205600145	205601532	C7KUGACXX_7_7957.sorted.filtered_peak_1927	83	.	3.25774	11.17367	8.30061
chr1	205680516	205680766	C7KUGACXX_7_7957.sorted.filtered_peak_1928	15	.	2.56504	3.88717	1.51505
chr1	205718143	205719787	C7KUGACXX_7_7957.sorted.filtered_peak_1929	79	.	3.04597	10.80370	7.94962
chr1	205743867	205745008	C7KUGACXX_7_7957.sorted.filtered_peak_1930	87	.	3.58740	11.60148	8.73733
chr1	205782042	205782591	C7KUGACXX_7_7957.sorted.filtered_peak_1931	102	.	3.97151	13.16377	10.21121
chr1	205818783	205819759	C7KUGACXX_7_7957.sorted.filtered_peak_1932	61	.	3.99706	8.86639	6.11734
chr1	205888124	205888438	C7KUGACXX_7_7957.sorted.filtered_peak_1933	23	.	2.83228	4.81540	2.33282
chr1	206644347	206644606	C7KUGACXX_7_7957.sorted.filtered_peak_1934	24	.	2.51545	4.93971	2.44628
chr1	206680560	206681111	C7KUGACXX_7_7957.sorted.filtered_peak_1935	24	.	2.68830	4.93493	2.44789
chr1	206718145	206718451	C7KUGACXX_7_7957.sorted.filtered_peak_1936	52	.	3.85850	7.93410	5.21102
chr1	206725217	206725654	C7KUGACXX_7_7957.sorted.filtered_peak_1937	28	.	2.54814	5.41334	2.86555
chr1	206730116	206730732	C7KUGACXX_7_7957.sorted.filtered_peak_1938	52	.	2.68686	7.91585	5.20395
chr1	206736357	206736779	C7KUGACXX_7_7957.sorted.filtered_peak_1939	28	.	2.37947	5.33836	2.80677
chr1	206748514	206748951	C7KUGACXX_7_7957.sorted.filtered_peak_1940	67	.	3.03645	9.56404	6.75455
chr1	206753171	206753705	C7KUGACXX_7_7957.sorted.filtered_peak_1941	59	.	2.71410	8.70446	5.95340
chr1	206757033	206757298	C7KUGACXX_7_7957.sorted.filtered_peak_1942	26	.	2.33093	5.18020	2.65312
chr1	206763370	206763777	C7KUGACXX_7_7957.sorted.filtered_peak_1943	37	.	2.92706	6.39418	3.78189
chr1	206785463	206786153	C7KUGACXX_7_7957.sorted.filtered_peak_1944	116	.	4.05357	14.70348	11.68753
chr1	206808437	206809171	C7KUGACXX_7_7957.sorted.filtered_peak_1945	52	.	3.08057	7.90443	5.22951
chr1	206858096	206858352	C7KUGACXX_7_7957.sorted.filtered_peak_1946	31	.	2.62051	5.71951	3.14370
chr1	206876973	206877396	C7KUGACXX_7_7957.sorted.filtered_peak_1947	28	.	2.58775	5.33649	2.81409
chr1	206889157	206889497	C7KUGACXX_7_7957.sorted.filtered_peak_1948	46	.	2.92598	7.32128	4.64818
chr1	206907981	206908231	C7KUGACXX_7_7957.sorted.filtered_peak_1949	17	.	2.33980	4.13205	1.73434
chr1	206931007	206931541	C7KUGACXX_7_7957.sorted.filtered_peak_1950	27	.	2.97156	5.27228	2.74084
chr1	206939699	206940234	C7KUGACXX_7_7957.sorted.filtered_peak_1951	25	.	2.54191	5.07548	2.56159
chr1	206942709	206942982	C7KUGACXX_7_7957.sorted.filtered_peak_1952	17	.	2.27212	4.13674	1.72447
chr1	206957678	206958196	C7KUGACXX_7_7957.sorted.filtered_peak_1953	26	.	2.57228	5.13681	2.61212
chr1	206976498	206977078	C7KUGACXX_7_7957.sorted.filtered_peak_1954	124	.	3.91114	15.55173	12.48022
chr1	206990176	206990457	C7KUGACXX_7_7957.sorted.filtered_peak_1955	21	.	2.67705	4.59158	2.13305
chr1	207038357	207038725	C7KUGACXX_7_7957.sorted.filtered_peak_1956	25	.	3.09654	5.09232	2.59642
chr1	207079108	207079358	C7KUGACXX_7_7957.sorted.filtered_peak_1957	26	.	2.85193	5.18362	2.66898
chr1	207095128	207095597	C7KUGACXX_7_7957.sorted.filtered_peak_1958	45	.	2.79408	7.25847	4.58408
chr1	207096236	207096800	C7KUGACXX_7_7957.sorted.filtered_peak_1959	44	.	2.74262	7.09600	4.44586
chr1	207223798	207224446	C7KUGACXX_7_7957.sorted.filtered_peak_1960	14	.	2.25450	3.83633	1.47740
chr1	207226200	207226746	C7KUGACXX_7_7957.sorted.filtered_peak_1961	35	.	2.76464	6.12164	3.52639
chr1	207494373	207495469	C7KUGACXX_7_7957.sorted.filtered_peak_1962	164	.	4.01010	19.62859	16.43836
chr1	207509356	207510209	C7KUGACXX_7_7957.sorted.filtered_peak_1963	39	.	3.05221	6.61728	3.98850
chr1	207752698	207752948	C7KUGACXX_7_7957.sorted.filtered_peak_1964	18	.	2.83737	4.24916	1.81461
chr1	207925124	207925768	C7KUGACXX_7_7957.sorted.filtered_peak_1965	90	.	4.22838	11.95400	9.03839
chr1	207970649	207971005	C7KUGACXX_7_7957.sorted.filtered_peak_1966	24	.	2.67703	4.93730	2.43754
chr1	207997344	207997619	C7KUGACXX_7_7957.sorted.filtered_peak_1967	38	.	2.52938	6.44632	3.81607
chr1	207999115	207999577	C7KUGACXX_7_7957.sorted.filtered_peak_1968	69	.	3.00631	9.79008	6.97413
chr1	208035115	208035442	C7KUGACXX_7_7957.sorted.filtered_peak_1969	25	.	2.56192	5.04999	2.54650
chr1	208042375	208042724	C7KUGACXX_7_7957.sorted.filtered_peak_1970	22	.	2.31024	4.66594	2.20859
chr1	208046543	208047128	C7KUGACXX_7_7957.sorted.filtered_peak_1971	17	.	2.38063	4.12146	1.71655
chr1	208056561	208057098	C7KUGACXX_7_7957.sorted.filtered_peak_1972	25	.	2.73035	5.08639	2.58073
chr1	208136498	208137439	C7KUGACXX_7_7957.sorted.filtered_peak_1973	51	.	3.21219	7.90603	5.19622
chr1	208418435	208418806	C7KUGACXX_7_7957.sorted.filtered_peak_1974	15	.	2.47663	3.89171	1.52488
chr1	209162043	209162640	C7KUGACXX_7_7957.sorted.filtered_peak_1975	51	.	3.80712	7.81997	5.14267
chr1	209742931	209743323	C7KUGACXX_7_7957.sorted.filtered_peak_1976	15	.	2.65774	3.95720	1.57156
chr1	209801122	209801383	C7KUGACXX_7_7957.sorted.filtered_peak_1977	36	.	3.23444	6.21642	3.60987
chr1	209846593	209846904	C7KUGACXX_7_7957.sorted.filtered_peak_1978	33	.	3.03933	5.91459	3.33736
chr1	209920984	209921516	C7KUGACXX_7_7957.sorted.filtered_peak_1979	39	.	2.77858	6.62606	3.99306
chr1	209929084	209930273	C7KUGACXX_7_7957.sorted.filtered_peak_1980	51	.	2.68829	7.84797	5.16203
chr1	209941610	209942281	C7KUGACXX_7_7957.sorted.filtered_peak_1981	53	.	3.01019	8.07161	5.34507
chr1	209942548	209943321	C7KUGACXX_7_7957.sorted.filtered_peak_1982	51	.	2.93573	7.81771	5.11846
chr1	209957568	209958365	C7KUGACXX_7_7957.sorted.filtered_peak_1983	141	.	3.83646	17.27903	14.18743
chr1	210000880	210001665	C7KUGACXX_7_7957.sorted.filtered_peak_1984	129	.	4.35117	15.99569	12.90361
chr1	210502251	210502709	C7KUGACXX_7_7957.sorted.filtered_peak_1985	23	.	2.98004	4.89294	2.39516
chr1	211432110	211433063	C7KUGACXX_7_7957.sorted.filtered_peak_1986	81	.	3.46283	11.01787	8.14913
chr1	211434105	211434365	C7KUGACXX_7_7957.sorted.filtered_peak_1987	19	.	2.28843	4.33976	1.91312
chr1	211500699	211501109	C7KUGACXX_7_7957.sorted.filtered_peak_1988	19	.	2.31457	4.37182	1.94120
chr1	211508983	211509580	C7KUGACXX_7_7957.sorted.filtered_peak_1989	19	.	2.58908	4.43270	1.98908
chr1	211555627	211556500	C7KUGACXX_7_7957.sorted.filtered_peak_1990	77	.	3.45367	10.56302	7.75982
chr1	211687417	211687667	C7KUGACXX_7_7957.sorted.filtered_peak_1991	18	.	2.67122	4.31818	1.89311
chr1	211688707	211689149	C7KUGACXX_7_7957.sorted.filtered_peak_1992	21	.	2.73105	4.56758	2.12388
chr1	211752265	211753206	C7KUGACXX_7_7957.sorted.filtered_peak_1993	137	.	3.75004	16.85980	13.75382
chr1	211808089	211808440	C7KUGACXX_7_7957.sorted.filtered_peak_1994	14	.	2.59051	3.78788	1.43696
chr1	211828418	211828898	C7KUGACXX_7_7957.sorted.filtered_peak_1995	22	.	2.85748	4.76409	2.28533
chr1	211848869	211849361	C7KUGACXX_7_7957.sorted.filtered_peak_1996	74	.	4.01704	10.31503	7.47668
chr1	211854108	211854657	C7KUGACXX_7_7957.sorted.filtered_peak_1997	64	.	3.62032	9.23415	6.45117
chr1	211913526	211913776	C7KUGACXX_7_7957.sorted.filtered_peak_1998	33	.	3.04067	5.97883	3.38919
chr1	212003766	212004366	C7KUGACXX_7_7957.sorted.filtered_peak_1999	64	.	3.50619	9.21154	6.41424
chr1	212208115	212209412	C7KUGACXX_7_7957.sorted.filtered_peak_2000	166	.	3.71255	19.78391	16.61352
[truncated: 20,527 more rows]
