# Supplementary material for: Potential impact of celiac disease genetic risk factors on T cell receptor signaling in gluten-specific CD4+ T cells
Source: Sci Rep. 2021 Apr 29;11:9252. doi: 10.1038/s41598-021-86612-5 (PMC8085175; doi:10.1038/s41598-021-86612-5)
Supplement: Supplementary file 1 — Supplementary Information. [file 41598_2021_86612_MOESM1_ESM.zip › data_supplements_manuscript/dhs_and_peakcalling/macs_peaks/C7KUGACXX_7_7957.sorted.filtered_peaks.xls]

# This file is generated by MACS version 2.2.6
# Command line: callpeak --treatment ./output/C7KUGACXX_7_7957.sorted.filtered.bam --name C7KUGACXX_7_7957.sorted.filtered --outdir ./output --format BAM --gsize hs --broad --nomodel --shift -125 --extsize 250 --bdg
# ARGUMENTS LIST:
# name = C7KUGACXX_7_7957.sorted.filtered
# format = BAM
# ChIP-seq file = ['./output/C7KUGACXX_7_7957.sorted.filtered.bam']
# control file = None
# effective genome size = 2.70e+09
# band width = 300
# model fold = [5, 50]
# qvalue cutoff for narrow/strong regions = 5.00e-02
# qvalue cutoff for broad/weak regions = 1.00e-01
# The maximum gap between significant sites is assigned as the read length/tag size.
# The minimum length of peaks is assigned as the predicted fragment length "d".
# Larger dataset will be scaled towards smaller dataset.
# Range for calculating regional lambda is: 10000 bps
# Broad region calling is on
# Paired-End mode is off

# tag size is determined as 42 bps
# total tags in treatment: 43581226
# tags after filtering in treatment: 43581225
# maximum duplicate tags at the same position in treatment = 1
# Redundant rate in treatment: 0.00
# Sequencing ends will be shifted towards 5' by 125 bp(s)
# d = 250
chr	start	end	length	pileup	-log10(pvalue)	fold_enrichment	-log10(qvalue)	name
chr1	713839	714387	549	44.24	32.83403	8.98466	29.12043	C7KUGACXX_7_7957.sorted.filtered_peak_1
chr1	805114	805383	270	15.53	5.62547	3.28201	3.05435	C7KUGACXX_7_7957.sorted.filtered_peak_2
chr1	825693	826025	333	15.23	5.29495	3.13148	2.77902	C7KUGACXX_7_7957.sorted.filtered_peak_3
chr1	839681	840315	635	18.43	5.80066	3.08260	3.22656	C7KUGACXX_7_7957.sorted.filtered_peak_4
chr1	894232	894784	553	27.86	6.48748	2.69722	3.88762	C7KUGACXX_7_7957.sorted.filtered_peak_5
chr1	901600	902508	909	26.31	7.09297	2.93855	4.44821	C7KUGACXX_7_7957.sorted.filtered_peak_6
chr1	948534	949525	992	31.01	12.28149	3.97915	9.42335	C7KUGACXX_7_7957.sorted.filtered_peak_7
chr1	954644	955337	694	36.26	12.97374	3.91585	10.01878	C7KUGACXX_7_7957.sorted.filtered_peak_8
chr1	968398	968720	323	19.62	6.56418	3.27841	3.93867	C7KUGACXX_7_7957.sorted.filtered_peak_9
chr1	976039	976338	300	22.54	6.42247	2.98562	3.81546	C7KUGACXX_7_7957.sorted.filtered_peak_10
chr1	994462	995221	760	23.74	7.12821	3.16337	4.45237	C7KUGACXX_7_7957.sorted.filtered_peak_11
chr1	1004584	1005225	642	26.28	8.93501	3.47229	6.19325	C7KUGACXX_7_7957.sorted.filtered_peak_12
chr1	1051292	1052191	900	52.24	23.10950	4.79830	19.79898	C7KUGACXX_7_7957.sorted.filtered_peak_13
chr1	1057553	1057870	318	22.57	7.42440	3.35417	4.73615	C7KUGACXX_7_7957.sorted.filtered_peak_14
chr1	1092919	1093628	710	17.59	5.61503	3.07391	3.05512	C7KUGACXX_7_7957.sorted.filtered_peak_15
chr1	1136785	1137113	329	24.53	5.85113	2.70238	3.27101	C7KUGACXX_7_7957.sorted.filtered_peak_16
chr1	1143469	1143774	306	28.82	5.75784	2.48363	3.18761	C7KUGACXX_7_7957.sorted.filtered_peak_17
chr1	1152199	1152714	516	33.44	5.38270	2.24933	2.83761	C7KUGACXX_7_7957.sorted.filtered_peak_18
chr1	1166988	1167785	798	59.29	21.55299	4.14469	18.25985	C7KUGACXX_7_7957.sorted.filtered_peak_19
chr1	1186288	1186681	394	24.01	9.85151	4.10518	7.02616	C7KUGACXX_7_7957.sorted.filtered_peak_20
chr1	1208929	1209855	927	26.02	7.98296	3.18583	5.30272	C7KUGACXX_7_7957.sorted.filtered_peak_21
chr1	1243288	1244273	986	54.27	14.07485	3.18611	11.07771	C7KUGACXX_7_7957.sorted.filtered_peak_22
chr1	1259822	1260550	729	45.25	16.44467	4.11083	13.34449	C7KUGACXX_7_7957.sorted.filtered_peak_23
chr1	1284649	1285291	643	30.51	8.81728	3.23421	6.03946	C7KUGACXX_7_7957.sorted.filtered_peak_24
chr1	1310527	1311077	551	65.19	26.27966	4.71805	22.81062	C7KUGACXX_7_7957.sorted.filtered_peak_25
chr1	1334554	1335361	808	43.30	16.50874	4.03559	13.45092	C7KUGACXX_7_7957.sorted.filtered_peak_26
chr1	1342202	1343066	865	31.36	12.32092	3.90630	9.46837	C7KUGACXX_7_7957.sorted.filtered_peak_27
chr1	1406484	1407228	745	20.39	9.52376	4.24724	6.76664	C7KUGACXX_7_7957.sorted.filtered_peak_28
chr1	1446715	1447643	929	34.68	19.63009	5.98874	16.41121	C7KUGACXX_7_7957.sorted.filtered_peak_29
chr1	1509842	1510817	976	46.97	17.47415	4.12542	14.35615	C7KUGACXX_7_7957.sorted.filtered_peak_30
chr1	1529175	1529568	394	12.22	3.64930	2.62533	1.30255	C7KUGACXX_7_7957.sorted.filtered_peak_31
chr1	1550434	1551370	937	58.62	20.92592	4.17067	17.64911	C7KUGACXX_7_7957.sorted.filtered_peak_32
chr1	1564926	1565175	250	21.68	3.91542	2.22326	1.54247	C7KUGACXX_7_7957.sorted.filtered_peak_33
chr1	1565443	1566058	616	35.05	12.27631	3.77152	9.36800	C7KUGACXX_7_7957.sorted.filtered_peak_34
chr1	1590289	1590798	510	47.49	34.26167	9.09020	30.47734	C7KUGACXX_7_7957.sorted.filtered_peak_35
chr1	1609288	1609952	665	16.13	6.08280	3.40291	3.48922	C7KUGACXX_7_7957.sorted.filtered_peak_36
chr1	1624482	1624735	254	18.84	7.90362	3.93990	5.17472	C7KUGACXX_7_7957.sorted.filtered_peak_37
chr1	1655579	1656079	501	51.26	32.79290	7.81714	29.06641	C7KUGACXX_7_7957.sorted.filtered_peak_38
chr1	1660034	1660386	353	19.81	6.00764	3.05531	3.41169	C7KUGACXX_7_7957.sorted.filtered_peak_39
chr1	1709828	1710649	822	31.82	6.59770	2.53372	4.00504	C7KUGACXX_7_7957.sorted.filtered_peak_40
chr1	1711461	1712316	856	32.67	6.81236	2.58895	4.17150	C7KUGACXX_7_7957.sorted.filtered_peak_41
chr1	1789947	1790314	368	15.48	4.11068	2.59887	1.72270	C7KUGACXX_7_7957.sorted.filtered_peak_42
chr1	1822287	1823103	817	42.58	12.94285	3.48171	9.99352	C7KUGACXX_7_7957.sorted.filtered_peak_43
chr1	1840176	1840886	711	37.67	14.18141	3.99379	11.21946	C7KUGACXX_7_7957.sorted.filtered_peak_44
chr1	1850450	1851279	830	49.21	18.12674	4.06753	14.99272	C7KUGACXX_7_7957.sorted.filtered_peak_45
chr1	1981663	1981973	311	19.54	6.01834	3.08933	3.41823	C7KUGACXX_7_7957.sorted.filtered_peak_46
chr1	2064542	2065233	692	57.10	26.27985	5.26125	22.80893	C7KUGACXX_7_7957.sorted.filtered_peak_47
chr1	2080020	2080416	397	14.81	4.33164	2.75173	1.90015	C7KUGACXX_7_7957.sorted.filtered_peak_48
chr1	2120836	2121189	354	21.69	5.90776	2.87974	3.32979	C7KUGACXX_7_7957.sorted.filtered_peak_49
chr1	2126144	2126962	819	42.02	12.48771	3.45387	9.54409	C7KUGACXX_7_7957.sorted.filtered_peak_50
chr1	2130589	2130938	350	32.22	7.09007	2.66966	4.43863	C7KUGACXX_7_7957.sorted.filtered_peak_51
chr1	2136214	2137105	892	36.35	10.82127	3.26747	7.99633	C7KUGACXX_7_7957.sorted.filtered_peak_52
chr1	2143926	2144417	492	21.04	6.61488	3.16684	3.99274	C7KUGACXX_7_7957.sorted.filtered_peak_53
chr1	2158959	2159587	629	68.15	24.28962	4.16402	20.90160	C7KUGACXX_7_7957.sorted.filtered_peak_54
chr1	2165723	2166437	715	40.96	9.51554	2.79585	6.76106	C7KUGACXX_7_7957.sorted.filtered_peak_55
chr1	2187136	2187661	526	25.44	8.56752	3.50166	5.81497	C7KUGACXX_7_7957.sorted.filtered_peak_56
chr1	2222094	2222758	665	21.49	5.93469	2.91140	3.34507	C7KUGACXX_7_7957.sorted.filtered_peak_57
chr1	2231910	2232919	1010	32.70	9.04315	3.10977	6.28434	C7KUGACXX_7_7957.sorted.filtered_peak_58
chr1	2322675	2323631	957	53.02	20.42276	4.14971	17.21230	C7KUGACXX_7_7957.sorted.filtered_peak_59
chr1	2343777	2344542	766	45.59	14.25106	3.49158	11.27675	C7KUGACXX_7_7957.sorted.filtered_peak_60
chr1	2455429	2455814	386	36.27	6.06410	2.31547	3.47209	C7KUGACXX_7_7957.sorted.filtered_peak_61
chr1	2457391	2458262	872	65.33	21.87361	3.96481	18.57360	C7KUGACXX_7_7957.sorted.filtered_peak_62
chr1	2477636	2478839	1204	45.60	9.28684	2.68248	6.48934	C7KUGACXX_7_7957.sorted.filtered_peak_63
chr1	2479604	2479925	322	31.79	4.11648	1.99744	1.71323	C7KUGACXX_7_7957.sorted.filtered_peak_64
chr1	2480166	2480479	314	45.86	10.77710	2.93340	7.91542	C7KUGACXX_7_7957.sorted.filtered_peak_65
chr1	2486878	2488073	1196	26.70	6.10593	2.66914	3.50716	C7KUGACXX_7_7957.sorted.filtered_peak_66
chr1	2509691	2510162	472	23.71	8.01970	3.41074	5.32759	C7KUGACXX_7_7957.sorted.filtered_peak_67
chr1	2517172	2518360	1189	50.44	16.22648	3.42688	13.23253	C7KUGACXX_7_7957.sorted.filtered_peak_68
chr1	2573978	2575052	1075	31.48	9.55936	3.34009	6.76036	C7KUGACXX_7_7957.sorted.filtered_peak_69
chr1	2703228	2703589	362	13.30	4.28015	2.83913	1.85577	C7KUGACXX_7_7957.sorted.filtered_peak_70
chr1	3407880	3408249	370	22.36	6.90035	3.16901	4.26161	C7KUGACXX_7_7957.sorted.filtered_peak_71
chr1	3418500	3418790	291	23.25	8.81225	3.81390	6.03661	C7KUGACXX_7_7957.sorted.filtered_peak_72
chr1	3535636	3535907	272	15.42	3.47266	2.33914	1.17543	C7KUGACXX_7_7957.sorted.filtered_peak_73
chr1	3540904	3541895	992	44.15	17.04362	4.08891	13.97021	C7KUGACXX_7_7957.sorted.filtered_peak_74
chr1	3566320	3566915	596	26.30	9.54307	3.63090	6.79067	C7KUGACXX_7_7957.sorted.filtered_peak_75
chr1	3663630	3664179	550	16.63	4.70159	2.77375	2.23089	C7KUGACXX_7_7957.sorted.filtered_peak_76
chr1	3688871	3689427	557	22.81	6.09041	2.87137	3.49583	C7KUGACXX_7_7957.sorted.filtered_peak_77
chr1	3712749	3713599	851	28.18	10.41993	3.75918	7.61171	C7KUGACXX_7_7957.sorted.filtered_peak_78
chr1	3773603	3774357	755	53.36	21.54813	4.50336	18.26863	C7KUGACXX_7_7957.sorted.filtered_peak_79
chr1	3816667	3818113	1447	61.87	19.28202	3.69685	16.06768	C7KUGACXX_7_7957.sorted.filtered_peak_80
chr1	5389022	5389582	561	15.61	4.25121	2.65826	1.82862	C7KUGACXX_7_7957.sorted.filtered_peak_81
chr1	5449006	5449441	436	19.48	5.87886	3.02528	3.30352	C7KUGACXX_7_7957.sorted.filtered_peak_82
chr1	5732091	5732702	612	22.37	4.40151	2.34811	1.96613	C7KUGACXX_7_7957.sorted.filtered_peak_83
chr1	6035778	6036040	263	19.36	4.70533	2.60624	2.22459	C7KUGACXX_7_7957.sorted.filtered_peak_84
chr1	6051996	6052885	890	54.47	19.15249	4.05816	15.95134	C7KUGACXX_7_7957.sorted.filtered_peak_85
chr1	6086120	6086688	569	32.97	9.38808	3.16785	6.61908	C7KUGACXX_7_7957.sorted.filtered_peak_86
chr1	6088242	6088662	421	25.71	5.25821	2.47420	2.72507	C7KUGACXX_7_7957.sorted.filtered_peak_87
chr1	6259107	6260295	1189	39.65	15.29566	4.01949	12.29596	C7KUGACXX_7_7957.sorted.filtered_peak_88
chr1	6295163	6296365	1203	32.53	9.97262	3.26694	7.21007	C7KUGACXX_7_7957.sorted.filtered_peak_89
chr1	6319937	6320352	416	16.65	3.74964	2.38648	1.41114	C7KUGACXX_7_7957.sorted.filtered_peak_90
chr1	6408541	6409040	500	20.33	5.83794	2.94318	3.27193	C7KUGACXX_7_7957.sorted.filtered_peak_91
chr1	6418547	6419054	508	17.24	4.70787	2.73153	2.23505	C7KUGACXX_7_7957.sorted.filtered_peak_92
chr1	6419699	6420082	384	16.77	4.63345	2.73541	2.16501	C7KUGACXX_7_7957.sorted.filtered_peak_93
chr1	6453233	6454308	1076	45.83	18.54070	4.44125	15.37946	C7KUGACXX_7_7957.sorted.filtered_peak_94
chr1	6519851	6520978	1128	36.86	11.33069	3.36700	8.47764	C7KUGACXX_7_7957.sorted.filtered_peak_95
chr1	6525915	6526514	600	24.74	5.71668	2.64381	3.15543	C7KUGACXX_7_7957.sorted.filtered_peak_96
chr1	6535663	6535925	263	17.37	5.60539	3.10316	3.03628	C7KUGACXX_7_7957.sorted.filtered_peak_97
chr1	6549960	6550536	577	17.08	4.19996	2.53882	1.78861	C7KUGACXX_7_7957.sorted.filtered_peak_98
chr1	6588005	6588299	295	13.67	4.41742	2.87662	1.98164	C7KUGACXX_7_7957.sorted.filtered_peak_99
chr1	6614231	6614914	684	29.99	13.34944	4.61744	10.37652	C7KUGACXX_7_7957.sorted.filtered_peak_100
chr1	6639757	6640335	579	41.85	18.97202	4.79393	15.81532	C7KUGACXX_7_7957.sorted.filtered_peak_101
chr1	6661111	6661836	726	36.61	7.26901	2.53199	4.61713	C7KUGACXX_7_7957.sorted.filtered_peak_102
chr1	6662559	6663892	1334	37.72	8.12653	2.64293	5.43710	C7KUGACXX_7_7957.sorted.filtered_peak_103
chr1	6672944	6674112	1169	46.05	17.68756	3.96162	14.62095	C7KUGACXX_7_7957.sorted.filtered_peak_104
chr1	6685017	6685743	727	22.43	4.98909	2.52800	2.49887	C7KUGACXX_7_7957.sorted.filtered_peak_105
chr1	6761457	6762242	786	33.31	13.65664	4.29883	10.68437	C7KUGACXX_7_7957.sorted.filtered_peak_106
chr1	6844477	6845749	1273	80.37	30.47496	4.35814	26.85711	C7KUGACXX_7_7957.sorted.filtered_peak_107
chr1	7764338	7764852	515	15.24	4.36574	2.73646	1.92074	C7KUGACXX_7_7957.sorted.filtered_peak_108
chr1	7830861	7831744	884	20.57	6.08110	3.02764	3.47992	C7KUGACXX_7_7957.sorted.filtered_peak_109
chr1	7843840	7844407	568	46.49	20.15116	4.92159	16.89855	C7KUGACXX_7_7957.sorted.filtered_peak_110
chr1	7962692	7962941	250	13.85	4.61337	2.94948	2.15146	C7KUGACXX_7_7957.sorted.filtered_peak_111
chr1	7990713	7991701	989	17.69	5.06371	2.84336	2.55552	C7KUGACXX_7_7957.sorted.filtered_peak_112
chr1	8008897	8009558	662	21.73	6.59237	3.09190	3.97507	C7KUGACXX_7_7957.sorted.filtered_peak_113
chr1	8013799	8014766	968	23.94	7.41361	3.14377	4.77950	C7KUGACXX_7_7957.sorted.filtered_peak_114
chr1	8021175	8022215	1041	48.26	19.20651	4.32188	16.02709	C7KUGACXX_7_7957.sorted.filtered_peak_115
chr1	8086118	8086643	526	21.18	6.33170	3.07007	3.71453	C7KUGACXX_7_7957.sorted.filtered_peak_116
chr1	8212695	8213502	808	22.32	7.99736	3.50897	5.30341	C7KUGACXX_7_7957.sorted.filtered_peak_117
chr1	8229614	8230202	589	26.05	9.67589	3.80706	6.86782	C7KUGACXX_7_7957.sorted.filtered_peak_118
chr1	8242274	8243051	778	26.51	10.58552	4.04737	7.73914	C7KUGACXX_7_7957.sorted.filtered_peak_119
chr1	8378033	8378303	271	19.19	6.33361	3.24413	3.70825	C7KUGACXX_7_7957.sorted.filtered_peak_120
chr1	8487550	8488022	473	25.02	4.66981	2.32684	2.20236	C7KUGACXX_7_7957.sorted.filtered_peak_121
chr1	8556241	8556714	474	12.32	3.70243	2.64459	1.34686	C7KUGACXX_7_7957.sorted.filtered_peak_122
chr1	8570282	8570800	519	15.65	4.79385	2.87919	2.32629	C7KUGACXX_7_7957.sorted.filtered_peak_123
chr1	8585647	8586230	584	30.08	10.37307	3.66903	7.53749	C7KUGACXX_7_7957.sorted.filtered_peak_124
chr1	8620935	8621471	537	16.95	4.90087	2.82361	2.42058	C7KUGACXX_7_7957.sorted.filtered_peak_125
chr1	8761063	8761856	794	30.97	10.32348	3.51685	7.52135	C7KUGACXX_7_7957.sorted.filtered_peak_126
chr1	8772756	8773024	269	17.02	5.50490	3.07583	2.96075	C7KUGACXX_7_7957.sorted.filtered_peak_127
chr1	8877142	8878345	1204	33.26	10.38338	3.27734	7.60802	C7KUGACXX_7_7957.sorted.filtered_peak_128
chr1	8938113	8939556	1444	52.21	15.46108	3.42046	12.43008	C7KUGACXX_7_7957.sorted.filtered_peak_129
chr1	8978202	8978528	327	16.17	5.23530	3.02939	2.71631	C7KUGACXX_7_7957.sorted.filtered_peak_130
chr1	9030953	9031426	474	19.30	6.50561	3.29543	3.87464	C7KUGACXX_7_7957.sorted.filtered_peak_131
chr1	9064999	9065473	475	16.65	4.93948	2.87509	2.43884	C7KUGACXX_7_7957.sorted.filtered_peak_132
chr1	9188895	9189856	962	27.35	9.46267	3.56663	6.68839	C7KUGACXX_7_7957.sorted.filtered_peak_133
chr1	9241411	9241841	431	20.15	6.43790	3.20234	3.80447	C7KUGACXX_7_7957.sorted.filtered_peak_134
chr1	9294324	9295446	1123	32.56	10.59560	3.55987	7.74784	C7KUGACXX_7_7957.sorted.filtered_peak_135
chr1	9299792	9300062	271	19.10	3.88624	2.32067	1.51144	C7KUGACXX_7_7957.sorted.filtered_peak_136
chr1	9473160	9473422	263	21.03	6.28287	3.07895	3.65815	C7KUGACXX_7_7957.sorted.filtered_peak_137
chr1	9486182	9486905	724	34.56	7.83217	2.72145	5.15264	C7KUGACXX_7_7957.sorted.filtered_peak_138
chr1	9488587	9489368	782	45.09	14.43134	3.50173	11.47749	C7KUGACXX_7_7957.sorted.filtered_peak_139
chr1	9551233	9551498	266	13.36	4.28962	2.85164	1.84925	C7KUGACXX_7_7957.sorted.filtered_peak_140
chr1	9599174	9599635	462	33.98	16.59309	5.14002	13.50056	C7KUGACXX_7_7957.sorted.filtered_peak_141
chr1	9648403	9648954	552	36.44	13.17603	3.90197	10.23047	C7KUGACXX_7_7957.sorted.filtered_peak_142
chr1	9675462	9675867	406	12.85	3.68617	2.59424	1.35059	C7KUGACXX_7_7957.sorted.filtered_peak_143
chr1	9687093	9687639	547	35.01	8.69998	2.97397	5.92162	C7KUGACXX_7_7957.sorted.filtered_peak_144
chr1	9689657	9690196	540	36.41	9.34622	3.02736	6.55454	C7KUGACXX_7_7957.sorted.filtered_peak_145
chr1	9712247	9713223	977	34.07	8.55814	2.86560	5.87353	C7KUGACXX_7_7957.sorted.filtered_peak_146
chr1	9749204	9749700	497	21.79	4.68544	2.47012	2.21281	C7KUGACXX_7_7957.sorted.filtered_peak_147
chr1	9777499	9778185	687	37.35	11.59981	3.43831	8.72762	C7KUGACXX_7_7957.sorted.filtered_peak_148
chr1	9788742	9789222	481	17.31	4.09351	2.48562	1.70051	C7KUGACXX_7_7957.sorted.filtered_peak_149
chr1	9860071	9860515	445	17.50	6.43373	3.42067	3.81382	C7KUGACXX_7_7957.sorted.filtered_peak_150
chr1	9883881	9884554	674	24.38	6.69243	2.96882	4.05275	C7KUGACXX_7_7957.sorted.filtered_peak_151
chr1	9927506	9927802	297	18.46	6.25273	3.28294	3.62866	C7KUGACXX_7_7957.sorted.filtered_peak_152
chr1	9934793	9935228	436	15.57	4.22189	2.64693	1.80858	C7KUGACXX_7_7957.sorted.filtered_peak_153
chr1	9970186	9971308	1123	62.57	27.55588	4.79630	24.06393	C7KUGACXX_7_7957.sorted.filtered_peak_154
chr1	10002536	10003813	1278	22.26	7.70642	3.42215	5.02856	C7KUGACXX_7_7957.sorted.filtered_peak_155
chr1	10010472	10010723	252	15.77	5.79303	3.33124	3.20926	C7KUGACXX_7_7957.sorted.filtered_peak_156
chr1	10092465	10093569	1105	46.79	20.09259	4.61821	16.86910	C7KUGACXX_7_7957.sorted.filtered_peak_157
chr1	10134247	10135315	1069	24.11	9.50698	3.85719	6.73696	C7KUGACXX_7_7957.sorted.filtered_peak_158
chr1	10269989	10270859	871	28.24	10.36178	3.74958	7.55127	C7KUGACXX_7_7957.sorted.filtered_peak_159
chr1	10368033	10368620	588	15.96	4.88899	2.89388	2.40782	C7KUGACXX_7_7957.sorted.filtered_peak_160
chr1	10458541	10459603	1063	42.28	19.36033	4.74578	16.17802	C7KUGACXX_7_7957.sorted.filtered_peak_161
chr1	10489947	10490949	1003	47.02	19.05672	4.45524	15.89813	C7KUGACXX_7_7957.sorted.filtered_peak_162
chr1	10532473	10532910	438	34.91	11.71774	3.63162	8.84213	C7KUGACXX_7_7957.sorted.filtered_peak_163
chr1	10534823	10535712	890	26.30	6.57708	2.81593	3.95079	C7KUGACXX_7_7957.sorted.filtered_peak_164
chr1	10554749	10555502	754	22.42	6.96786	3.16755	4.32896	C7KUGACXX_7_7957.sorted.filtered_peak_165
chr1	10570744	10571545	802	32.66	10.46091	3.49210	7.62091	C7KUGACXX_7_7957.sorted.filtered_peak_166
chr1	10585232	10585577	346	13.52	3.79012	2.59838	1.42970	C7KUGACXX_7_7957.sorted.filtered_peak_167
chr1	10754325	10754984	660	27.03	7.37738	3.03599	4.68159	C7KUGACXX_7_7957.sorted.filtered_peak_168
chr1	11072064	11073208	1145	41.94	18.09690	4.54869	14.97391	C7KUGACXX_7_7957.sorted.filtered_peak_169
chr1	11119765	11120518	754	31.91	9.07681	3.15028	6.32942	C7KUGACXX_7_7957.sorted.filtered_peak_170
chr1	11159309	11160267	959	29.38	11.10766	3.89039	8.25034	C7KUGACXX_7_7957.sorted.filtered_peak_171
chr1	11322465	11323060	596	49.92	25.09792	5.68260	21.67677	C7KUGACXX_7_7957.sorted.filtered_peak_172
chr1	11332746	11334007	1262	38.86	13.94901	3.87980	10.97310	C7KUGACXX_7_7957.sorted.filtered_peak_173
chr1	11710397	11710710	314	20.63	4.83111	2.57578	2.34125	C7KUGACXX_7_7957.sorted.filtered_peak_174
chr1	11714723	11714993	271	18.97	5.12038	2.78185	2.60010	C7KUGACXX_7_7957.sorted.filtered_peak_175
chr1	11724062	11724402	341	18.07	5.60731	3.04296	3.04279	C7KUGACXX_7_7957.sorted.filtered_peak_176
chr1	11724595	11725106	512	20.03	6.92382	3.38350	4.27161	C7KUGACXX_7_7957.sorted.filtered_peak_177
chr1	11740720	11741827	1108	28.23	9.46671	3.47909	6.70068	C7KUGACXX_7_7957.sorted.filtered_peak_178
chr1	11779318	11780032	715	16.30	5.64635	3.18854	3.09101	C7KUGACXX_7_7957.sorted.filtered_peak_179
chr1	11790529	11790877	349	14.82	3.62146	2.43663	1.29474	C7KUGACXX_7_7957.sorted.filtered_peak_180
chr1	11795981	11796254	274	26.53	8.05408	3.25782	5.32776	C7KUGACXX_7_7957.sorted.filtered_peak_181
chr1	11845227	11845476	250	14.67	4.08597	2.65321	1.67800	C7KUGACXX_7_7957.sorted.filtered_peak_182
chr1	11865656	11866603	948	53.45	18.89796	4.00566	15.71434	C7KUGACXX_7_7957.sorted.filtered_peak_183
chr1	11967776	11969229	1454	42.80	10.90945	3.05900	8.04808	C7KUGACXX_7_7957.sorted.filtered_peak_184
chr1	11969687	11970320	634	30.62	4.63850	2.14955	2.16747	C7KUGACXX_7_7957.sorted.filtered_peak_185
chr1	11986347	11986787	441	34.20	17.07402	5.34109	13.94566	C7KUGACXX_7_7957.sorted.filtered_peak_186
chr1	11994282	11995020	739	27.57	10.38526	3.86641	7.55791	C7KUGACXX_7_7957.sorted.filtered_peak_187
chr1	12039864	12040846	983	45.83	18.29928	4.25371	15.17814	C7KUGACXX_7_7957.sorted.filtered_peak_188
chr1	12050256	12050658	403	13.34	4.15061	2.77782	1.75294	C7KUGACXX_7_7957.sorted.filtered_peak_189
chr1	12079190	12079698	509	50.48	25.50117	5.72025	22.06255	C7KUGACXX_7_7957.sorted.filtered_peak_190
chr1	12107321	12107932	612	29.42	11.91236	4.10617	9.03235	C7KUGACXX_7_7957.sorted.filtered_peak_191
chr1	12112113	12112362	250	21.98	4.93031	2.54206	2.42880	C7KUGACXX_7_7957.sorted.filtered_peak_192
chr1	12147940	12148610	671	17.30	4.81666	2.77702	2.32533	C7KUGACXX_7_7957.sorted.filtered_peak_193
chr1	12184962	12185219	258	16.08	4.74509	2.83621	2.25959	C7KUGACXX_7_7957.sorted.filtered_peak_194
chr1	12210585	12211177	593	33.22	8.72891	3.03077	5.97553	C7KUGACXX_7_7957.sorted.filtered_peak_195
chr1	12221854	12222461	608	33.74	8.48002	2.90816	5.76163	C7KUGACXX_7_7957.sorted.filtered_peak_196
chr1	12233546	12234151	606	35.79	8.84948	2.91570	6.09589	C7KUGACXX_7_7957.sorted.filtered_peak_197
chr1	12239261	12239512	252	19.87	4.16113	2.38382	1.74474	C7KUGACXX_7_7957.sorted.filtered_peak_198
chr1	12289944	12290604	661	17.83	5.43749	2.98528	2.89261	C7KUGACXX_7_7957.sorted.filtered_peak_199
chr1	12405584	12406140	557	18.64	5.65982	3.01028	3.09390	C7KUGACXX_7_7957.sorted.filtered_peak_200
chr1	12509492	12509911	420	23.61	7.90763	3.43450	5.18967	C7KUGACXX_7_7957.sorted.filtered_peak_201
chr1	12533242	12533633	392	18.71	4.70516	2.63314	2.24043	C7KUGACXX_7_7957.sorted.filtered_peak_202
chr1	12570728	12571343	616	14.83	4.09362	2.64141	1.69075	C7KUGACXX_7_7957.sorted.filtered_peak_203
chr1	12664128	12664698	571	25.63	9.09174	3.62548	6.32011	C7KUGACXX_7_7957.sorted.filtered_peak_204
chr1	12678243	12678574	332	26.09	4.83942	2.34033	2.34712	C7KUGACXX_7_7957.sorted.filtered_peak_205
chr1	12679021	12679328	308	25.09	4.42526	2.25681	1.97926	C7KUGACXX_7_7957.sorted.filtered_peak_206
chr1	13992169	13992677	509	13.84	4.32940	2.82222	1.90423	C7KUGACXX_7_7957.sorted.filtered_peak_207
chr1	14026354	14027872	1519	23.04	4.53863	2.36370	2.08739	C7KUGACXX_7_7957.sorted.filtered_peak_208
chr1	14029151	14029560	410	23.21	4.66010	2.39389	2.19553	C7KUGACXX_7_7957.sorted.filtered_peak_209
chr1	14057158	14057990	833	30.24	8.38532	3.07945	5.66732	C7KUGACXX_7_7957.sorted.filtered_peak_210
chr1	14075212	14076267	1056	32.82	10.54134	3.40190	7.72673	C7KUGACXX_7_7957.sorted.filtered_peak_211
chr1	15295587	15296001	415	12.76	3.95124	2.73331	1.55754	C7KUGACXX_7_7957.sorted.filtered_peak_212
chr1	15668597	15668891	295	23.11	5.81057	2.77406	3.22780	C7KUGACXX_7_7957.sorted.filtered_peak_213
chr1	15672467	15672802	336	26.55	7.21017	3.00272	4.53421	C7KUGACXX_7_7957.sorted.filtered_peak_214
chr1	15735865	15736536	672	31.42	7.50005	2.83348	4.79813	C7KUGACXX_7_7957.sorted.filtered_peak_215
chr1	15743927	15744342	416	18.50	4.27459	2.49091	1.84750	C7KUGACXX_7_7957.sorted.filtered_peak_216
chr1	15757657	15757968	312	16.24	4.76293	2.82144	2.28936	C7KUGACXX_7_7957.sorted.filtered_peak_217
chr1	15850694	15851834	1141	75.95	21.83318	3.54586	18.52457	C7KUGACXX_7_7957.sorted.filtered_peak_218
chr1	15852951	15853480	530	72.50	19.62924	3.34325	16.40981	C7KUGACXX_7_7957.sorted.filtered_peak_219
chr1	15905689	15905984	296	14.97	3.93306	2.56268	1.56056	C7KUGACXX_7_7957.sorted.filtered_peak_220
chr1	15911052	15911513	462	16.55	5.44306	3.09654	2.89292	C7KUGACXX_7_7957.sorted.filtered_peak_221
chr1	15929747	15930492	746	31.61	14.07746	4.52040	11.10986	C7KUGACXX_7_7957.sorted.filtered_peak_222
chr1	15943532	15944510	979	41.56	12.92176	3.47860	9.98930	C7KUGACXX_7_7957.sorted.filtered_peak_223
chr1	15946666	15946935	270	31.64	6.67220	2.61422	4.02665	C7KUGACXX_7_7957.sorted.filtered_peak_224
chr1	16023457	16024126	670	16.40	5.15944	2.98999	2.63590	C7KUGACXX_7_7957.sorted.filtered_peak_225
chr1	16118559	16118839	281	19.59	8.48335	4.08857	5.72733	C7KUGACXX_7_7957.sorted.filtered_peak_226
chr1	16160792	16162899	2108	53.78	12.80933	2.91747	9.88855	C7KUGACXX_7_7957.sorted.filtered_peak_227
chr1	16173639	16174798	1160	46.69	14.58288	3.42905	11.61304	C7KUGACXX_7_7957.sorted.filtered_peak_228
chr1	16245806	16246189	384	21.38	9.03529	4.04458	6.26856	C7KUGACXX_7_7957.sorted.filtered_peak_229
chr1	16276051	16276536	486	41.50	15.76152	4.14153	12.70772	C7KUGACXX_7_7957.sorted.filtered_peak_230
chr1	16292477	16292959	483	17.40	4.41622	2.60435	1.98005	C7KUGACXX_7_7957.sorted.filtered_peak_231
chr1	16302060	16302835	776	31.09	11.82694	3.88726	8.95943	C7KUGACXX_7_7957.sorted.filtered_peak_232
chr1	16382535	16382917	383	13.34	4.29221	2.84864	1.85863	C7KUGACXX_7_7957.sorted.filtered_peak_233
chr1	16405474	16405825	352	17.68	4.99309	2.81856	2.48750	C7KUGACXX_7_7957.sorted.filtered_peak_234
chr1	16494284	16494655	372	12.99	3.83267	2.64727	1.48773	C7KUGACXX_7_7957.sorted.filtered_peak_235
chr1	16514268	16514593	326	15.08	4.83798	2.95882	2.34208	C7KUGACXX_7_7957.sorted.filtered_peak_236
chr1	16532905	16533766	862	39.97	12.02896	3.44632	9.11396	C7KUGACXX_7_7957.sorted.filtered_peak_237
chr1	16543756	16544437	682	31.34	10.44924	3.56305	7.62127	C7KUGACXX_7_7957.sorted.filtered_peak_238
chr1	16563247	16563990	744	30.86	11.50023	3.81709	8.64923	C7KUGACXX_7_7957.sorted.filtered_peak_239
chr1	16570888	16571227	340	19.00	5.66181	2.98026	3.09938	C7KUGACXX_7_7957.sorted.filtered_peak_240
chr1	16678568	16679476	909	40.99	15.78434	4.15145	12.72859	C7KUGACXX_7_7957.sorted.filtered_peak_241
chr1	16693398	16694489	1092	59.76	21.92862	4.31565	18.60902	C7KUGACXX_7_7957.sorted.filtered_peak_242
chr1	16747212	16747585	374	14.83	5.08283	3.07058	2.59263	C7KUGACXX_7_7957.sorted.filtered_peak_243
chr1	16766785	16768170	1386	25.46	6.72084	2.83165	4.13209	C7KUGACXX_7_7957.sorted.filtered_peak_244
chr1	16825433	16826310	878	19.10	8.25043	3.99160	5.52443	C7KUGACXX_7_7957.sorted.filtered_peak_245
chr1	16840387	16840942	556	23.61	11.78958	4.88825	8.88126	C7KUGACXX_7_7957.sorted.filtered_peak_246
chr1	16939752	16940527	776	33.54	7.88559	2.82881	5.16319	C7KUGACXX_7_7957.sorted.filtered_peak_247
chr1	16952144	16952449	306	16.99	4.14273	2.52602	1.72902	C7KUGACXX_7_7957.sorted.filtered_peak_248
chr1	16957353	16957862	510	17.36	4.78000	2.75152	2.30809	C7KUGACXX_7_7957.sorted.filtered_peak_249
chr1	16970677	16971516	840	28.79	13.33672	4.68200	10.37805	C7KUGACXX_7_7957.sorted.filtered_peak_250
chr1	17053919	17054227	309	19.82	7.53883	3.66353	4.83969	C7KUGACXX_7_7957.sorted.filtered_peak_251
chr1	17222607	17223191	585	16.43	6.30207	3.46128	3.69835	C7KUGACXX_7_7957.sorted.filtered_peak_252
chr1	17230847	17232072	1226	43.63	14.77653	3.64718	11.79663	C7KUGACXX_7_7957.sorted.filtered_peak_253
chr1	17240074	17240904	831	38.90	18.27333	5.01122	15.13674	C7KUGACXX_7_7957.sorted.filtered_peak_254
chr1	17338205	17338686	482	25.74	8.34959	3.41391	5.60609	C7KUGACXX_7_7957.sorted.filtered_peak_255
chr1	17372375	17372663	289	13.85	3.80273	2.57585	1.45638	C7KUGACXX_7_7957.sorted.filtered_peak_256
chr1	17379945	17380900	956	46.40	18.84542	4.27009	15.71881	C7KUGACXX_7_7957.sorted.filtered_peak_257
chr1	17763844	17764099	256	28.58	5.01306	2.29755	2.51054	C7KUGACXX_7_7957.sorted.filtered_peak_258
chr1	17766107	17766527	421	26.77	4.71372	2.27168	2.25158	C7KUGACXX_7_7957.sorted.filtered_peak_259
chr1	19228942	19229618	677	48.41	19.79892	4.63266	16.56814	C7KUGACXX_7_7957.sorted.filtered_peak_260
chr1	19253053	19253759	707	35.23	10.15903	3.25309	7.34164	C7KUGACXX_7_7957.sorted.filtered_peak_261
chr1	19278512	19278812	301	34.41	5.75044	2.30277	3.17705	C7KUGACXX_7_7957.sorted.filtered_peak_262
chr1	19282852	19283537	686	46.20	13.63050	3.38266	10.67566	C7KUGACXX_7_7957.sorted.filtered_peak_263
chr1	19310269	19310518	250	13.52	4.38848	2.88464	1.93732	C7KUGACXX_7_7957.sorted.filtered_peak_264
chr1	19337530	19337933	404	17.78	5.42492	2.97333	2.88934	C7KUGACXX_7_7957.sorted.filtered_peak_265
chr1	19400851	19401418	568	27.64	8.81467	3.37352	6.06669	C7KUGACXX_7_7957.sorted.filtered_peak_266
chr1	19512491	19512740	250	12.74	3.65755	2.58773	1.32949	C7KUGACXX_7_7957.sorted.filtered_peak_267
chr1	19535886	19537307	1422	33.68	9.85777	3.22073	7.06879	C7KUGACXX_7_7957.sorted.filtered_peak_268
chr1	19567591	19568008	418	17.36	4.97685	2.83322	2.47454	C7KUGACXX_7_7957.sorted.filtered_peak_269
chr1	19577690	19578589	900	34.06	13.39967	4.08924	10.46137	C7KUGACXX_7_7957.sorted.filtered_peak_270
chr1	19638282	19639515	1234	31.43	9.98055	3.30517	7.22189	C7KUGACXX_7_7957.sorted.filtered_peak_271
chr1	19717382	19718307	926	34.73	11.51880	3.57986	8.65716	C7KUGACXX_7_7957.sorted.filtered_peak_272
chr1	19789635	19790121	487	34.86	13.45947	4.11950	10.49419	C7KUGACXX_7_7957.sorted.filtered_peak_273
chr1	19803427	19804103	677	20.21	4.79273	2.58233	2.31172	C7KUGACXX_7_7957.sorted.filtered_peak_274
chr1	19811865	19812573	709	50.71	17.39357	3.96950	14.25181	C7KUGACXX_7_7957.sorted.filtered_peak_275
chr1	19822333	19822819	487	18.31	5.92549	3.13203	3.34825	C7KUGACXX_7_7957.sorted.filtered_peak_276
chr1	19832924	19833188	265	12.94	3.95110	2.71230	1.58670	C7KUGACXX_7_7957.sorted.filtered_peak_277
chr1	19923029	19924316	1288	40.16	13.68508	3.66273	10.73880	C7KUGACXX_7_7957.sorted.filtered_peak_278
chr1	19933332	19933971	640	18.59	5.32529	2.86859	2.80880	C7KUGACXX_7_7957.sorted.filtered_peak_279
chr1	20126015	20126280	266	18.80	5.86026	3.08001	3.27782	C7KUGACXX_7_7957.sorted.filtered_peak_280
chr1	20126636	20127073	438	18.26	5.22107	2.86312	2.70217	C7KUGACXX_7_7957.sorted.filtered_peak_281
chr1	20208577	20209554	978	36.45	13.21950	3.84730	10.28328	C7KUGACXX_7_7957.sorted.filtered_peak_282
chr1	20478572	20479147	576	16.16	5.20477	3.01987	2.69173	C7KUGACXX_7_7957.sorted.filtered_peak_283
chr1	20511801	20512376	576	20.07	5.20290	2.73964	2.67793	C7KUGACXX_7_7957.sorted.filtered_peak_284
chr1	20649543	20649792	250	17.32	4.75131	2.75019	2.26771	C7KUGACXX_7_7957.sorted.filtered_peak_285
chr1	20834044	20834973	930	29.14	10.13873	3.60873	7.33752	C7KUGACXX_7_7957.sorted.filtered_peak_286
chr1	20959748	20960658	911	24.39	7.53551	3.22222	4.85216	C7KUGACXX_7_7957.sorted.filtered_peak_287
chr1	20987742	20988445	704	46.25	19.07446	4.44453	15.91526	C7KUGACXX_7_7957.sorted.filtered_peak_288
chr1	21023351	21023620	270	18.13	5.42234	2.96088	2.87370	C7KUGACXX_7_7957.sorted.filtered_peak_289
chr1	21044432	21044760	329	15.62	4.53713	2.77772	2.07886	C7KUGACXX_7_7957.sorted.filtered_peak_290
chr1	21059558	21059921	364	21.67	6.78006	3.20241	4.12678	C7KUGACXX_7_7957.sorted.filtered_peak_291
chr1	21112554	21114083	1530	52.96	16.96838	3.72030	13.85180	C7KUGACXX_7_7957.sorted.filtered_peak_292
chr1	21318510	21318856	347	13.21	4.17591	2.80470	1.76269	C7KUGACXX_7_7957.sorted.filtered_peak_293
chr1	21348770	21349514	745	29.96	12.84491	4.40826	9.90700	C7KUGACXX_7_7957.sorted.filtered_peak_294
chr1	21503013	21503788	776	48.21	19.22758	4.39626	16.04972	C7KUGACXX_7_7957.sorted.filtered_peak_295
chr1	21620043	21620404	362	26.15	4.74509	2.30824	2.27188	C7KUGACXX_7_7957.sorted.filtered_peak_296
chr1	21620877	21621469	593	27.94	5.66409	2.48704	3.10728	C7KUGACXX_7_7957.sorted.filtered_peak_297
chr1	21660502	21661258	757	23.93	6.78776	2.98678	4.16923	C7KUGACXX_7_7957.sorted.filtered_peak_298
chr1	21671943	21672351	409	24.72	6.99652	3.03780	4.34322	C7KUGACXX_7_7957.sorted.filtered_peak_299
chr1	21766181	21766845	665	20.39	9.19791	4.24848	6.41656	C7KUGACXX_7_7957.sorted.filtered_peak_300
chr1	22100136	22100395	260	14.25	3.64627	2.48322	1.31376	C7KUGACXX_7_7957.sorted.filtered_peak_301
chr1	22108772	22110317	1546	51.26	17.18689	3.63435	14.13508	C7KUGACXX_7_7957.sorted.filtered_peak_302
chr1	22345602	22346041	440	20.98	9.03836	4.09156	6.28436	C7KUGACXX_7_7957.sorted.filtered_peak_303
chr1	22351419	22352739	1321	43.46	14.24945	3.73011	11.24298	C7KUGACXX_7_7957.sorted.filtered_peak_304
chr1	22366130	22366893	764	44.92	22.58696	5.42913	19.28198	C7KUGACXX_7_7957.sorted.filtered_peak_305
chr1	22378890	22380187	1298	36.32	11.53385	3.44529	8.67581	C7KUGACXX_7_7957.sorted.filtered_peak_306
chr1	22416202	22416568	367	19.09	5.87123	3.05928	3.28748	C7KUGACXX_7_7957.sorted.filtered_peak_307
chr1	22778155	22779170	1016	25.48	7.17292	3.00784	4.53001	C7KUGACXX_7_7957.sorted.filtered_peak_308
chr1	22968728	22969176	449	12.68	3.65293	2.59305	1.31978	C7KUGACXX_7_7957.sorted.filtered_peak_309
chr1	23345548	23346311	764	35.01	14.38456	4.31396	11.39982	C7KUGACXX_7_7957.sorted.filtered_peak_310
chr1	23426593	23427222	630	21.26	6.11411	2.97487	3.52391	C7KUGACXX_7_7957.sorted.filtered_peak_311
chr1	23445466	23445974	509	16.98	4.69315	2.75001	2.21250	C7KUGACXX_7_7957.sorted.filtered_peak_312
chr1	23495031	23495545	515	22.87	6.93714	3.12002	4.30446	C7KUGACXX_7_7957.sorted.filtered_peak_313
chr1	23670477	23671319	843	44.58	15.59864	3.77049	12.59045	C7KUGACXX_7_7957.sorted.filtered_peak_314
chr1	23694474	23695619	1146	59.97	22.99407	4.38636	19.65654	C7KUGACXX_7_7957.sorted.filtered_peak_315
chr1	23810827	23811439	613	36.31	16.30639	4.81415	13.21756	C7KUGACXX_7_7957.sorted.filtered_peak_316
chr1	23823580	23823896	317	17.80	7.22770	3.73415	4.55403	C7KUGACXX_7_7957.sorted.filtered_peak_317
chr1	23854679	23855096	418	35.49	8.81355	2.94593	6.05113	C7KUGACXX_7_7957.sorted.filtered_peak_318
chr1	23857585	23858109	525	25.73	4.71204	2.31740	2.23219	C7KUGACXX_7_7957.sorted.filtered_peak_319
chr1	23866175	23866696	522	26.48	10.48599	4.07443	7.62525	C7KUGACXX_7_7957.sorted.filtered_peak_320
chr1	23881022	23881716	695	33.13	7.60339	2.76473	4.91360	C7KUGACXX_7_7957.sorted.filtered_peak_321
chr1	23885848	23886183	336	35.61	9.51451	3.10907	6.71636	C7KUGACXX_7_7957.sorted.filtered_peak_322
chr1	23928518	23928902	385	16.00	4.41259	2.69348	1.98045	C7KUGACXX_7_7957.sorted.filtered_peak_323
chr1	23939570	23940044	475	20.99	5.72470	2.85018	3.16821	C7KUGACXX_7_7957.sorted.filtered_peak_324
chr1	23945877	23946650	774	27.24	8.51036	3.32226	5.77098	C7KUGACXX_7_7957.sorted.filtered_peak_325
chr1	23961658	23961981	324	15.40	3.96571	2.54506	1.58943	C7KUGACXX_7_7957.sorted.filtered_peak_326
chr1	23963992	23964259	268	19.56	6.40117	3.22416	3.78166	C7KUGACXX_7_7957.sorted.filtered_peak_327
chr1	24018041	24018832	792	27.71	10.63650	3.88337	7.81267	C7KUGACXX_7_7957.sorted.filtered_peak_328
chr1	24069376	24070422	1047	20.06	5.28756	2.74471	2.78243	C7KUGACXX_7_7957.sorted.filtered_peak_329
chr1	24098695	24098970	276	14.71	4.30852	2.74358	1.88901	C7KUGACXX_7_7957.sorted.filtered_peak_330
chr1	24104547	24105303	757	28.09	9.58059	3.54369	6.80463	C7KUGACXX_7_7957.sorted.filtered_peak_331
chr1	24117290	24117905	616	19.70	4.78729	2.60966	2.30909	C7KUGACXX_7_7957.sorted.filtered_peak_332
chr1	24127093	24127622	530	43.05	15.49991	3.96053	12.45954	C7KUGACXX_7_7957.sorted.filtered_peak_333
chr1	24151471	24152155	685	19.51	6.61296	3.25580	4.01979	C7KUGACXX_7_7957.sorted.filtered_peak_334
chr1	24164777	24165543	767	12.96	4.07064	2.77306	1.66426	C7KUGACXX_7_7957.sorted.filtered_peak_335
chr1	24194165	24195138	974	22.60	8.04921	3.48575	5.37034	C7KUGACXX_7_7957.sorted.filtered_peak_336
chr1	24285392	24287095	1704	40.98	13.98512	3.76332	11.00469	C7KUGACXX_7_7957.sorted.filtered_peak_337
chr1	24306511	24307326	816	45.67	16.11331	3.92819	13.04842	C7KUGACXX_7_7957.sorted.filtered_peak_338
chr1	24391266	24391535	270	12.29	3.68108	2.63683	1.33081	C7KUGACXX_7_7957.sorted.filtered_peak_339
chr1	24525708	24526259	552	15.36	5.00329	3.00357	2.49697	C7KUGACXX_7_7957.sorted.filtered_peak_340
chr1	24648234	24648972	739	22.18	6.03685	2.85936	3.47479	C7KUGACXX_7_7957.sorted.filtered_peak_341
chr1	24717922	24718295	374	17.81	3.65896	2.29454	1.32645	C7KUGACXX_7_7957.sorted.filtered_peak_342
chr1	24718563	24718980	418	24.50	7.45908	3.20687	4.77202	C7KUGACXX_7_7957.sorted.filtered_peak_343
chr1	24740012	24740372	361	24.33	4.04053	2.17130	1.64387	C7KUGACXX_7_7957.sorted.filtered_peak_344
chr1	24741918	24742577	660	43.28	14.71286	3.72792	11.72655	C7KUGACXX_7_7957.sorted.filtered_peak_345
chr1	24807756	24808042	287	15.62	4.12214	2.59515	1.72957	C7KUGACXX_7_7957.sorted.filtered_peak_346
chr1	24808332	24808606	275	16.86	4.50644	2.68325	2.04829	C7KUGACXX_7_7957.sorted.filtered_peak_347
chr1	24828635	24829979	1345	36.75	8.11659	2.68726	5.42020	C7KUGACXX_7_7957.sorted.filtered_peak_348
chr1	24861520	24861992	473	25.94	6.56591	2.83079	3.94520	C7KUGACXX_7_7957.sorted.filtered_peak_349
chr1	24862864	24863364	501	26.28	6.03850	2.66655	3.44608	C7KUGACXX_7_7957.sorted.filtered_peak_350
chr1	24913588	24913974	387	15.29	4.87692	2.95637	2.37988	C7KUGACXX_7_7957.sorted.filtered_peak_351
chr1	24969064	24970134	1071	64.23	27.50144	4.62211	24.03035	C7KUGACXX_7_7957.sorted.filtered_peak_352
chr1	25071337	25072160	824	41.46	17.11188	4.42935	14.00824	C7KUGACXX_7_7957.sorted.filtered_peak_353
chr1	25174276	25175165	890	28.25	9.90875	3.66868	7.09900	C7KUGACXX_7_7957.sorted.filtered_peak_354
chr1	25237493	25237935	443	24.39	6.73652	2.98277	4.09619	C7KUGACXX_7_7957.sorted.filtered_peak_355
chr1	25251742	25252027	286	28.60	4.49819	2.17069	2.03916	C7KUGACXX_7_7957.sorted.filtered_peak_356
chr1	25256431	25257095	665	36.74	8.05985	2.70489	5.35531	C7KUGACXX_7_7957.sorted.filtered_peak_357
chr1	25281613	25282008	396	27.60	7.68050	3.06210	4.98397	C7KUGACXX_7_7957.sorted.filtered_peak_358
chr1	25291347	25292063	717	50.25	14.59077	3.44911	11.56480	C7KUGACXX_7_7957.sorted.filtered_peak_359
chr1	25311632	25311968	337	24.05	7.04256	3.09083	4.39046	C7KUGACXX_7_7957.sorted.filtered_peak_360
chr1	25319116	25319701	586	23.52	5.33316	2.58193	2.81190	C7KUGACXX_7_7957.sorted.filtered_peak_361
chr1	25348674	25349690	1017	51.90	17.23157	3.83480	14.10670	C7KUGACXX_7_7957.sorted.filtered_peak_362
chr1	25357162	25357601	440	25.03	3.84879	2.09358	1.49077	C7KUGACXX_7_7957.sorted.filtered_peak_363
chr1	25358334	25359112	779	33.29	7.50413	2.69696	4.85058	C7KUGACXX_7_7957.sorted.filtered_peak_364
chr1	25363795	25364201	407	20.19	4.02567	2.31973	1.63705	C7KUGACXX_7_7957.sorted.filtered_peak_365
chr1	25422212	25422531	320	20.84	5.66603	2.85738	3.10060	C7KUGACXX_7_7957.sorted.filtered_peak_366
chr1	25558598	25559952	1355	29.05	9.04918	3.31098	6.30301	C7KUGACXX_7_7957.sorted.filtered_peak_367
chr1	25566049	25566806	758	40.60	15.28747	4.20046	12.23009	C7KUGACXX_7_7957.sorted.filtered_peak_368
chr1	25573178	25574445	1268	55.09	21.17669	4.27356	17.93934	C7KUGACXX_7_7957.sorted.filtered_peak_369
chr1	25594389	25594639	251	18.88	7.87672	3.94901	5.13750	C7KUGACXX_7_7957.sorted.filtered_peak_370
chr1	25664734	25665566	833	27.83	12.54364	4.49604	9.62225	C7KUGACXX_7_7957.sorted.filtered_peak_371
chr1	25756585	25757517	933	47.15	16.02105	3.84119	12.94072	C7KUGACXX_7_7957.sorted.filtered_peak_372
chr1	25869726	25870368	643	18.90	5.08739	2.77283	2.57157	C7KUGACXX_7_7957.sorted.filtered_peak_373
chr1	25876016	25876409	394	19.88	5.56661	2.89258	3.00291	C7KUGACXX_7_7957.sorted.filtered_peak_374
chr1	25888932	25889258	327	28.38	9.56800	3.58847	6.76345	C7KUGACXX_7_7957.sorted.filtered_peak_375
chr1	25942804	25943396	593	30.14	6.69366	2.64769	4.07604	C7KUGACXX_7_7957.sorted.filtered_peak_376
chr1	25968928	25969569	642	18.85	5.95333	3.08767	3.38378	C7KUGACXX_7_7957.sorted.filtered_peak_377
chr1	26002530	26003063	534	22.78	7.44254	3.33340	4.75746	C7KUGACXX_7_7957.sorted.filtered_peak_378
chr1	26101327	26101985	659	22.63	7.81094	3.48034	5.10426	C7KUGACXX_7_7957.sorted.filtered_peak_379
chr1	26146059	26147438	1380	31.85	8.13329	2.94491	5.40699	C7KUGACXX_7_7957.sorted.filtered_peak_380
chr1	26185778	26186420	643	25.98	9.36421	3.73831	6.55607	C7KUGACXX_7_7957.sorted.filtered_peak_381
chr1	26202224	26202542	319	13.13	3.78132	2.62172	1.42081	C7KUGACXX_7_7957.sorted.filtered_peak_382
chr1	26231619	26232340	722	26.03	6.46611	2.80479	3.84528	C7KUGACXX_7_7957.sorted.filtered_peak_383
chr1	26232863	26233229	367	26.80	7.21175	2.97933	4.54439	C7KUGACXX_7_7957.sorted.filtered_peak_384
chr1	26297973	26298530	558	18.24	5.13473	2.82877	2.62598	C7KUGACXX_7_7957.sorted.filtered_peak_385
chr1	26317147	26317480	334	20.27	6.56914	3.21647	3.94428	C7KUGACXX_7_7957.sorted.filtered_peak_386
chr1	26324383	26325208	826	51.88	21.49097	4.52656	18.22119	C7KUGACXX_7_7957.sorted.filtered_peak_387
chr1	26361787	26362775	989	23.18	6.78682	3.05898	4.15517	C7KUGACXX_7_7957.sorted.filtered_peak_388
chr1	26437500	26438755	1256	40.81	14.37522	3.87262	11.36352	C7KUGACXX_7_7957.sorted.filtered_peak_389
chr1	26452842	26453361	520	40.37	14.76724	4.01838	11.74865	C7KUGACXX_7_7957.sorted.filtered_peak_390
chr1	26471630	26472060	431	15.66	5.71981	3.30161	3.15401	C7KUGACXX_7_7957.sorted.filtered_peak_391
chr1	26496246	26497029	784	19.74	6.25810	3.11063	3.67397	C7KUGACXX_7_7957.sorted.filtered_peak_392
chr1	26560171	26561477	1307	62.68	26.99130	4.70482	23.55942	C7KUGACXX_7_7957.sorted.filtered_peak_393
chr1	26602346	26603090	745	28.65	5.66144	2.46044	3.10341	C7KUGACXX_7_7957.sorted.filtered_peak_394
chr1	26606188	26606669	482	35.03	5.86842	2.29941	3.30038	C7KUGACXX_7_7957.sorted.filtered_peak_395
chr1	26611243	26611648	406	36.44	5.21909	2.13761	2.69451	C7KUGACXX_7_7957.sorted.filtered_peak_396
chr1	26613839	26614250	412	37.17	7.27968	2.52058	4.62153	C7KUGACXX_7_7957.sorted.filtered_peak_397
chr1	26632822	26633686	865	34.74	14.11508	4.21546	11.14770	C7KUGACXX_7_7957.sorted.filtered_peak_398
chr1	26648106	26648409	304	23.52	4.98765	2.48915	2.48009	C7KUGACXX_7_7957.sorted.filtered_peak_399
chr1	26662550	26663261	712	16.00	4.63923	2.79032	2.17896	C7KUGACXX_7_7957.sorted.filtered_peak_400
chr1	26690355	26690775	421	19.93	5.69752	2.92574	3.13707	C7KUGACXX_7_7957.sorted.filtered_peak_401
chr1	26704573	26705361	789	59.71	24.83313	4.83949	21.41653	C7KUGACXX_7_7957.sorted.filtered_peak_402
chr1	26710675	26710951	277	18.90	5.67173	3.00076	3.10265	C7KUGACXX_7_7957.sorted.filtered_peak_403
chr1	26718025	26718274	250	14.07	3.88139	2.59940	1.51484	C7KUGACXX_7_7957.sorted.filtered_peak_404
chr1	26758255	26759330	1076	37.34	16.94905	4.64752	13.87934	C7KUGACXX_7_7957.sorted.filtered_peak_405
chr1	26798863	26799848	986	45.11	13.31315	3.37512	10.36745	C7KUGACXX_7_7957.sorted.filtered_peak_406
chr1	26826504	26827918	1415	33.97	11.29112	3.68107	8.39527	C7KUGACXX_7_7957.sorted.filtered_peak_407
chr1	26868291	26869038	748	33.20	7.54674	2.73478	4.86121	C7KUGACXX_7_7957.sorted.filtered_peak_408
chr1	26872072	26872447	376	22.69	4.08568	2.24010	1.68743	C7KUGACXX_7_7957.sorted.filtered_peak_409
chr1	26946456	26948004	1549	39.09	12.84798	3.57219	9.93334	C7KUGACXX_7_7957.sorted.filtered_peak_410
chr1	27018805	27019750	946	40.22	7.92413	2.56395	5.22353	C7KUGACXX_7_7957.sorted.filtered_peak_411
chr1	27021879	27022511	633	52.96	12.04352	2.82290	9.16919	C7KUGACXX_7_7957.sorted.filtered_peak_412
chr1	27070554	27071165	612	34.36	12.87903	3.98152	9.94082	C7KUGACXX_7_7957.sorted.filtered_peak_413
chr1	27113586	27114928	1343	48.72	12.92357	3.20040	9.96859	C7KUGACXX_7_7957.sorted.filtered_peak_414
chr1	27126227	27126949	723	15.57	4.93407	2.95990	2.43374	C7KUGACXX_7_7957.sorted.filtered_peak_415
chr1	27147423	27147672	250	12.11	3.58549	2.60286	1.24787	C7KUGACXX_7_7957.sorted.filtered_peak_416
chr1	27152770	27153576	807	25.98	7.26857	3.06878	4.57817	C7KUGACXX_7_7957.sorted.filtered_peak_417
chr1	27159774	27160471	698	34.73	12.18063	3.75874	9.27705	C7KUGACXX_7_7957.sorted.filtered_peak_418
chr1	27165389	27165710	322	18.43	5.96823	3.15539	3.37548	C7KUGACXX_7_7957.sorted.filtered_peak_419
chr1	27191188	27192134	947	37.16	14.35452	4.05876	11.37561	C7KUGACXX_7_7957.sorted.filtered_peak_420
chr1	27216275	27217150	876	24.79	8.13364	3.36977	5.42565	C7KUGACXX_7_7957.sorted.filtered_peak_421
chr1	27226604	27227461	858	23.81	8.63084	3.63397	5.89537	C7KUGACXX_7_7957.sorted.filtered_peak_422
chr1	27247661	27248794	1134	31.65	11.23739	3.61722	8.41102	C7KUGACXX_7_7957.sorted.filtered_peak_423
chr1	27320246	27320495	250	14.78	3.80899	2.52083	1.45600	C7KUGACXX_7_7957.sorted.filtered_peak_424
chr1	27324104	27324505	402	17.13	4.46684	2.64111	2.02734	C7KUGACXX_7_7957.sorted.filtered_peak_425
chr1	27371097	27371510	414	17.32	6.15839	3.31793	3.56337	C7KUGACXX_7_7957.sorted.filtered_peak_426
chr1	27423958	27424207	250	14.00	3.92600	2.62382	1.55833	C7KUGACXX_7_7957.sorted.filtered_peak_427
chr1	27438363	27438783	421	16.20	4.34507	2.65816	1.90587	C7KUGACXX_7_7957.sorted.filtered_peak_428
chr1	27463704	27464269	566	22.75	7.08950	3.17776	4.44976	C7KUGACXX_7_7957.sorted.filtered_peak_429
chr1	27481289	27482078	790	32.14	10.58760	3.50588	7.76432	C7KUGACXX_7_7957.sorted.filtered_peak_430
chr1	27488180	27488637	458	15.64	5.72230	3.30467	3.14981	C7KUGACXX_7_7957.sorted.filtered_peak_431
chr1	27524497	27524973	477	14.31	4.86346	3.04021	2.36302	C7KUGACXX_7_7957.sorted.filtered_peak_432
chr1	27560387	27561373	987	54.16	23.99549	4.82085	20.64570	C7KUGACXX_7_7957.sorted.filtered_peak_433
chr1	27611186	27611490	305	17.31	6.86841	3.63597	4.21624	C7KUGACXX_7_7957.sorted.filtered_peak_434
chr1	27648283	27649284	1002	30.81	8.99019	3.18481	6.24398	C7KUGACXX_7_7957.sorted.filtered_peak_435
chr1	27668165	27669244	1080	24.03	6.17651	2.83243	3.57075	C7KUGACXX_7_7957.sorted.filtered_peak_436
chr1	27669811	27670166	356	23.35	5.46313	2.63133	2.92942	C7KUGACXX_7_7957.sorted.filtered_peak_437
chr1	27684068	27684334	267	26.78	8.83144	3.52237	6.04402	C7KUGACXX_7_7957.sorted.filtered_peak_438
chr1	27691880	27692823	944	26.15	5.64755	2.55852	3.08707	C7KUGACXX_7_7957.sorted.filtered_peak_439
chr1	27693046	27693379	334	23.80	4.89042	2.43987	2.40246	C7KUGACXX_7_7957.sorted.filtered_peak_440
chr1	27718780	27719246	467	32.97	12.51955	4.04626	9.58203	C7KUGACXX_7_7957.sorted.filtered_peak_441
chr1	27743059	27743401	343	16.05	4.43106	2.70256	1.99098	C7KUGACXX_7_7957.sorted.filtered_peak_442
chr1	27744887	27745208	322	17.51	5.33819	2.95155	2.82638	C7KUGACXX_7_7957.sorted.filtered_peak_443
chr1	27781658	27782056	399	15.38	4.66199	2.83315	2.21349	C7KUGACXX_7_7957.sorted.filtered_peak_444
chr1	27800268	27800538	271	13.06	4.12150	2.79184	1.70706	C7KUGACXX_7_7957.sorted.filtered_peak_445
chr1	27816108	27817228	1121	42.25	16.02397	4.08852	12.97051	C7KUGACXX_7_7957.sorted.filtered_peak_446
chr1	27852279	27852612	334	16.76	4.28903	2.59964	1.86132	C7KUGACXX_7_7957.sorted.filtered_peak_447
chr1	27882832	27883093	262	17.16	4.48213	2.64207	2.04545	C7KUGACXX_7_7957.sorted.filtered_peak_448
chr1	27894875	27895395	521	25.24	7.71502	3.21144	5.02748	C7KUGACXX_7_7957.sorted.filtered_peak_449
chr1	27930351	27930884	534	32.55	8.42583	2.99849	5.67951	C7KUGACXX_7_7957.sorted.filtered_peak_450
chr1	27944793	27945186	394	21.89	5.76494	2.82098	3.19359	C7KUGACXX_7_7957.sorted.filtered_peak_451
chr1	27949547	27950122	576	20.25	5.31434	2.76683	2.77769	C7KUGACXX_7_7957.sorted.filtered_peak_452
chr1	27970439	27970736	298	14.02	4.53171	2.90309	2.08216	C7KUGACXX_7_7957.sorted.filtered_peak_453
chr1	27986166	27986856	691	28.95	5.55993	2.42635	3.00544	C7KUGACXX_7_7957.sorted.filtered_peak_454
chr1	27989224	27989860	637	33.67	7.74224	2.75744	5.04979	C7KUGACXX_7_7957.sorted.filtered_peak_455
chr1	27998375	27999268	894	27.99	9.27502	3.49897	6.49224	C7KUGACXX_7_7957.sorted.filtered_peak_456
chr1	28051993	28053055	1063	52.34	25.68981	5.04247	22.30368	C7KUGACXX_7_7957.sorted.filtered_peak_457
chr1	28099298	28100432	1135	45.19	17.04258	3.94440	13.96819	C7KUGACXX_7_7957.sorted.filtered_peak_458
chr1	28156994	28157788	795	36.93	13.69537	4.01493	10.71966	C7KUGACXX_7_7957.sorted.filtered_peak_459
chr1	28184614	28184941	328	15.97	5.44397	3.14855	2.89680	C7KUGACXX_7_7957.sorted.filtered_peak_460
chr1	28195569	28195938	370	30.03	10.09258	3.61804	7.25968	C7KUGACXX_7_7957.sorted.filtered_peak_461
chr1	28198938	28199704	767	22.88	5.14737	2.55463	2.64301	C7KUGACXX_7_7957.sorted.filtered_peak_462
chr1	28213673	28214184	512	24.18	7.30491	3.15767	4.64306	C7KUGACXX_7_7957.sorted.filtered_peak_463
chr1	28240896	28241763	868	43.88	19.84965	4.84551	16.66103	C7KUGACXX_7_7957.sorted.filtered_peak_464
chr1	28269903	28270152	250	16.73	5.30798	3.02565	2.76971	C7KUGACXX_7_7957.sorted.filtered_peak_465
chr1	28286051	28286675	625	22.19	7.26214	3.28290	4.60615	C7KUGACXX_7_7957.sorted.filtered_peak_466
chr1	28401854	28402166	313	12.64	3.86145	2.69619	1.49768	C7KUGACXX_7_7957.sorted.filtered_peak_467
chr1	28414419	28415461	1043	42.33	16.68623	4.11466	13.63728	C7KUGACXX_7_7957.sorted.filtered_peak_468
chr1	28495798	28496193	396	30.31	12.76104	4.40832	9.80983	C7KUGACXX_7_7957.sorted.filtered_peak_469
chr1	28525809	28526727	919	21.69	6.74759	3.17913	4.10123	C7KUGACXX_7_7957.sorted.filtered_peak_470
chr1	28535219	28535490	272	13.51	4.37056	2.87084	1.93618	C7KUGACXX_7_7957.sorted.filtered_peak_471
chr1	28559346	28559693	348	35.94	10.69691	3.36112	7.84569	C7KUGACXX_7_7957.sorted.filtered_peak_472
chr1	28562243	28562942	700	39.10	12.93059	3.59387	10.01833	C7KUGACXX_7_7957.sorted.filtered_peak_473
chr1	28573027	28574527	1501	42.66	12.32881	3.13312	9.48073	C7KUGACXX_7_7957.sorted.filtered_peak_474
chr1	28574992	28575241	250	29.75	4.93366	2.24226	2.44222	C7KUGACXX_7_7957.sorted.filtered_peak_475
chr1	28582692	28583103	412	25.67	6.11870	2.70651	3.53700	C7KUGACXX_7_7957.sorted.filtered_peak_476
chr1	28585623	28586324	702	43.00	16.30737	4.13451	13.24228	C7KUGACXX_7_7957.sorted.filtered_peak_477
chr1	28655207	28655757	551	49.09	22.32088	5.17474	18.99453	C7KUGACXX_7_7957.sorted.filtered_peak_478
chr1	28686205	28686539	335	14.90	5.23119	3.15748	2.69584	C7KUGACXX_7_7957.sorted.filtered_peak_479
chr1	28695714	28696650	937	22.16	7.62710	3.44500	4.93107	C7KUGACXX_7_7957.sorted.filtered_peak_480
chr1	28832053	28833005	953	48.89	17.92931	4.03951	14.79998	C7KUGACXX_7_7957.sorted.filtered_peak_481
chr1	28844322	28845565	1244	21.83	6.58532	3.08228	3.96801	C7KUGACXX_7_7957.sorted.filtered_peak_482
chr1	28864477	28865047	571	13.34	4.20779	2.80659	1.80114	C7KUGACXX_7_7957.sorted.filtered_peak_483
chr1	28879142	28880272	1131	46.92	20.30223	4.54549	17.10002	C7KUGACXX_7_7957.sorted.filtered_peak_484
chr1	28907633	28908995	1363	35.75	10.54535	3.25807	7.72304	C7KUGACXX_7_7957.sorted.filtered_peak_485
chr1	28969211	28970188	978	46.68	16.44931	3.93250	13.37532	C7KUGACXX_7_7957.sorted.filtered_peak_486
chr1	28974491	28975617	1127	47.01	17.40033	4.12373	14.28443	C7KUGACXX_7_7957.sorted.filtered_peak_487
chr1	28994686	28996610	1925	33.59	8.98237	3.06710	6.21169	C7KUGACXX_7_7957.sorted.filtered_peak_488
chr1	29062901	29063974	1074	48.22	17.58442	4.04221	14.46060	C7KUGACXX_7_7957.sorted.filtered_peak_489
chr1	29101699	29102223	525	15.15	4.57463	2.82185	2.13048	C7KUGACXX_7_7957.sorted.filtered_peak_490
chr1	29111602	29111935	334	17.96	7.40310	3.76563	4.73154	C7KUGACXX_7_7957.sorted.filtered_peak_491
chr1	29117247	29117516	270	14.47	4.97992	3.07292	2.47446	C7KUGACXX_7_7957.sorted.filtered_peak_492
chr1	29211546	29211912	367	29.25	7.58943	2.93679	4.89882	C7KUGACXX_7_7957.sorted.filtered_peak_493
chr1	29213226	29213711	486	24.33	4.77446	2.38493	2.29721	C7KUGACXX_7_7957.sorted.filtered_peak_494
chr1	29240541	29242089	1549	29.00	8.49479	3.10434	5.79988	C7KUGACXX_7_7957.sorted.filtered_peak_495
chr1	29253267	29253767	501	35.34	12.87954	3.93627	9.93558	C7KUGACXX_7_7957.sorted.filtered_peak_496
chr1	29254824	29255188	365	23.17	5.43324	2.63750	2.89321	C7KUGACXX_7_7957.sorted.filtered_peak_497
chr1	29507625	29508907	1283	48.58	16.80376	3.87881	13.71200	C7KUGACXX_7_7957.sorted.filtered_peak_498
chr1	29529239	29529647	409	20.03	6.34724	3.15508	3.73720	C7KUGACXX_7_7957.sorted.filtered_peak_499
chr1	29557125	29557788	664	27.48	8.96478	3.41475	6.22173	C7KUGACXX_7_7957.sorted.filtered_peak_500
chr1	29562850	29563101	252	19.98	5.46118	2.83659	2.91793	C7KUGACXX_7_7957.sorted.filtered_peak_501
chr1	30663984	30664629	646	29.87	10.35961	3.60528	7.55015	C7KUGACXX_7_7957.sorted.filtered_peak_502
chr1	30755892	30756423	532	21.47	5.50419	2.75507	2.95539	C7KUGACXX_7_7957.sorted.filtered_peak_503
chr1	31190845	31192249	1405	67.10	22.36614	3.81294	19.07169	C7KUGACXX_7_7957.sorted.filtered_peak_504
chr1	31216358	31217301	944	40.13	10.35355	3.03712	7.52919	C7KUGACXX_7_7957.sorted.filtered_peak_505
chr1	31229380	31230159	780	32.14	6.46565	2.50185	3.87115	C7KUGACXX_7_7957.sorted.filtered_peak_506
chr1	31252250	31252799	550	18.46	5.29708	2.86891	2.77576	C7KUGACXX_7_7957.sorted.filtered_peak_507
chr1	31402351	31402657	307	14.65	4.99018	3.06022	2.49574	C7KUGACXX_7_7957.sorted.filtered_peak_508
chr1	31538154	31538821	668	38.82	14.60793	4.13740	11.57666	C7KUGACXX_7_7957.sorted.filtered_peak_509
chr1	31627465	31628585	1121	21.44	6.59560	3.13787	3.96449	C7KUGACXX_7_7957.sorted.filtered_peak_510
chr1	31769429	31770078	650	52.52	24.10162	5.07876	20.73154	C7KUGACXX_7_7957.sorted.filtered_peak_511
chr1	31895478	31895768	291	14.26	4.10776	2.68509	1.71877	C7KUGACXX_7_7957.sorted.filtered_peak_512
chr1	32014496	32014832	337	17.56	5.93559	3.21404	3.35381	C7KUGACXX_7_7957.sorted.filtered_peak_513
chr1	32110004	32111022	1019	59.02	23.88440	4.64434	20.50965	C7KUGACXX_7_7957.sorted.filtered_peak_514
chr1	32253889	32255056	1168	21.97	4.68027	2.45659	2.21047	C7KUGACXX_7_7957.sorted.filtered_peak_515
chr1	32314142	32314657	516	13.38	4.31896	2.85596	1.88487	C7KUGACXX_7_7957.sorted.filtered_peak_516
chr1	32354780	32355366	587	21.05	9.38500	4.25656	6.59102	C7KUGACXX_7_7957.sorted.filtered_peak_517
chr1	32403429	32404422	994	43.38	8.92319	2.63987	6.17622	C7KUGACXX_7_7957.sorted.filtered_peak_518
chr1	32405306	32405858	553	41.26	5.96273	2.17514	3.38283	C7KUGACXX_7_7957.sorted.filtered_peak_519
chr1	32409497	32410410	914	32.80	8.21598	2.89487	5.50546	C7KUGACXX_7_7957.sorted.filtered_peak_520
chr1	32421715	32422094	380	14.26	3.94000	2.61162	1.56571	C7KUGACXX_7_7957.sorted.filtered_peak_521
chr1	32429789	32430253	465	16.46	5.83884	3.26741	3.26488	C7KUGACXX_7_7957.sorted.filtered_peak_522
chr1	32447349	32447793	445	17.45	3.96049	2.42509	1.58308	C7KUGACXX_7_7957.sorted.filtered_peak_523
chr1	32450285	32450698	414	20.04	6.03417	3.04873	3.43936	C7KUGACXX_7_7957.sorted.filtered_peak_524
chr1	32478997	32479842	846	67.38	29.93972	5.02095	26.33030	C7KUGACXX_7_7957.sorted.filtered_peak_525
chr1	32537998	32539178	1181	43.70	16.73651	4.06385	13.66812	C7KUGACXX_7_7957.sorted.filtered_peak_526
chr1	32567433	32567682	250	12.99	4.02036	2.74705	1.63504	C7KUGACXX_7_7957.sorted.filtered_peak_527
chr1	32573370	32574358	989	36.51	13.84710	4.02655	10.87626	C7KUGACXX_7_7957.sorted.filtered_peak_528
chr1	32644885	32645878	994	44.12	15.61099	3.86266	12.57825	C7KUGACXX_7_7957.sorted.filtered_peak_529
chr1	32666058	32666391	334	26.49	6.55044	2.80422	3.92198	C7KUGACXX_7_7957.sorted.filtered_peak_530
chr1	32666844	32667177	334	21.47	3.94632	2.23964	1.57516	C7KUGACXX_7_7957.sorted.filtered_peak_531
chr1	32671102	32671431	330	22.84	5.33906	2.61312	2.81813	C7KUGACXX_7_7957.sorted.filtered_peak_532
chr1	32687641	32688346	706	31.33	12.83234	4.24632	9.89789	C7KUGACXX_7_7957.sorted.filtered_peak_533
chr1	32713881	32714315	435	26.98	4.28045	2.15586	1.85642	C7KUGACXX_7_7957.sorted.filtered_peak_534
chr1	32715411	32716123	713	43.06	10.76772	3.02665	7.90839	C7KUGACXX_7_7957.sorted.filtered_peak_535
chr1	32729543	32729800	258	16.17	5.70372	3.25755	3.12615	C7KUGACXX_7_7957.sorted.filtered_peak_536
chr1	32739277	32739788	512	14.84	4.25140	2.70563	1.83896	C7KUGACXX_7_7957.sorted.filtered_peak_537
chr1	32757150	32758356	1207	36.12	13.16810	3.86603	10.22779	C7KUGACXX_7_7957.sorted.filtered_peak_538
chr1	32785496	32785851	356	21.90	7.53617	3.44647	4.84145	C7KUGACXX_7_7957.sorted.filtered_peak_539
chr1	32816689	32817355	667	34.00	12.21586	3.93016	9.27898	C7KUGACXX_7_7957.sorted.filtered_peak_540
chr1	32837729	32838149	421	21.91	8.50736	3.79016	5.76729	C7KUGACXX_7_7957.sorted.filtered_peak_541
chr1	32859569	32860533	965	41.80	18.25868	4.67832	15.10909	C7KUGACXX_7_7957.sorted.filtered_peak_542
chr1	33093145	33093615	471	18.21	6.99436	3.59611	4.33433	C7KUGACXX_7_7957.sorted.filtered_peak_543
chr1	33115855	33117184	1330	56.71	20.46114	4.08956	17.23266	C7KUGACXX_7_7957.sorted.filtered_peak_544
chr1	33177786	33178221	436	14.24	4.51189	2.87513	2.06343	C7KUGACXX_7_7957.sorted.filtered_peak_545
chr1	33264542	33265242	701	30.39	10.79838	3.66357	7.98662	C7KUGACXX_7_7957.sorted.filtered_peak_546
chr1	33266724	33267316	593	25.09	7.25278	3.09070	4.58012	C7KUGACXX_7_7957.sorted.filtered_peak_547
chr1	33282397	33284036	1640	38.13	11.18569	3.13958	8.38968	C7KUGACXX_7_7957.sorted.filtered_peak_548
chr1	33430207	33430747	541	42.30	15.34295	3.99902	12.30515	C7KUGACXX_7_7957.sorted.filtered_peak_549
chr1	33446551	33447466	916	22.82	6.32761	2.94627	3.71784	C7KUGACXX_7_7957.sorted.filtered_peak_550
chr1	33457845	33458254	410	16.92	4.61665	2.72167	2.14639	C7KUGACXX_7_7957.sorted.filtered_peak_551
chr1	33502099	33502845	747	32.12	14.33374	4.47390	11.38120	C7KUGACXX_7_7957.sorted.filtered_peak_552
chr1	33546493	33546848	356	27.46	10.13897	3.79106	7.33325	C7KUGACXX_7_7957.sorted.filtered_peak_553
chr1	33547114	33547385	272	16.49	3.49966	2.29589	1.19570	C7KUGACXX_7_7957.sorted.filtered_peak_554
chr1	33554145	33554487	343	17.13	4.93516	2.83492	2.43635	C7KUGACXX_7_7957.sorted.filtered_peak_555
chr1	33564909	33565503	595	27.43	8.71461	3.41072	5.94509	C7KUGACXX_7_7957.sorted.filtered_peak_556
chr1	33592526	33593521	996	53.42	21.79931	4.46163	18.52199	C7KUGACXX_7_7957.sorted.filtered_peak_557
chr1	33646380	33646819	440	27.13	8.18561	3.25235	5.45231	C7KUGACXX_7_7957.sorted.filtered_peak_558
chr1	33647549	33647805	257	22.20	5.57440	2.73681	3.02155	C7KUGACXX_7_7957.sorted.filtered_peak_559
chr1	33722058	33722415	358	18.01	4.39774	2.55809	1.97032	C7KUGACXX_7_7957.sorted.filtered_peak_560
chr1	33761107	33761380	274	13.85	4.20600	2.76872	1.78436	C7KUGACXX_7_7957.sorted.filtered_peak_561
chr1	33767868	33768236	369	14.78	3.72948	2.48461	1.38944	C7KUGACXX_7_7957.sorted.filtered_peak_562
chr1	33814650	33816121	1472	27.66	6.84432	2.77401	4.23370	C7KUGACXX_7_7957.sorted.filtered_peak_563
chr1	33833381	33833631	251	16.65	5.15349	2.96851	2.62529	C7KUGACXX_7_7957.sorted.filtered_peak_564
chr1	33937899	33938148	250	19.32	5.55986	2.92645	2.99647	C7KUGACXX_7_7957.sorted.filtered_peak_565
chr1	35208332	35208624	293	16.20	5.32419	3.07416	2.78823	C7KUGACXX_7_7957.sorted.filtered_peak_566
chr1	35318303	35318871	569	20.18	6.62886	3.22433	4.01277	C7KUGACXX_7_7957.sorted.filtered_peak_567
chr1	35324920	35325713	794	31.01	8.54977	3.10973	5.79994	C7KUGACXX_7_7957.sorted.filtered_peak_568
chr1	35331787	35332281	495	25.52	6.12396	2.72736	3.52768	C7KUGACXX_7_7957.sorted.filtered_peak_569
chr1	35450410	35451165	756	23.19	7.89861	3.43319	5.19930	C7KUGACXX_7_7957.sorted.filtered_peak_570
chr1	35496895	35497736	842	35.76	14.66064	4.26154	11.67481	C7KUGACXX_7_7957.sorted.filtered_peak_571
chr1	35544638	35545372	735	28.79	11.23513	3.96212	8.38004	C7KUGACXX_7_7957.sorted.filtered_peak_572
chr1	35657635	35658083	449	33.44	7.32674	2.66162	4.67054	C7KUGACXX_7_7957.sorted.filtered_peak_573
chr1	35658331	35659140	810	51.18	18.33471	4.04975	15.17377	C7KUGACXX_7_7957.sorted.filtered_peak_574
chr1	35734038	35734711	674	27.89	10.56139	3.80104	7.75189	C7KUGACXX_7_7957.sorted.filtered_peak_575
chr1	35916646	35916895	250	16.76	4.74136	2.78464	2.25702	C7KUGACXX_7_7957.sorted.filtered_peak_576
chr1	35965307	35965858	552	17.79	5.10298	2.84596	2.59463	C7KUGACXX_7_7957.sorted.filtered_peak_577
chr1	35971470	35972031	562	27.38	9.83866	3.67793	7.04983	C7KUGACXX_7_7957.sorted.filtered_peak_578
chr1	36004857	36005214	358	14.20	3.52371	2.43038	1.22562	C7KUGACXX_7_7957.sorted.filtered_peak_579
chr1	36022712	36023678	967	41.17	13.40902	3.57220	10.48472	C7KUGACXX_7_7957.sorted.filtered_peak_580
chr1	36034616	36034900	285	17.30	3.91105	2.41393	1.54249	C7KUGACXX_7_7957.sorted.filtered_peak_581
chr1	36106933	36107531	599	36.69	13.22761	3.94564	10.25942	C7KUGACXX_7_7957.sorted.filtered_peak_582
chr1	36184364	36184950	587	21.70	6.45652	3.07883	3.83412	C7KUGACXX_7_7957.sorted.filtered_peak_583
chr1	36234769	36235867	1099	28.27	9.67687	3.58670	6.88125	C7KUGACXX_7_7957.sorted.filtered_peak_584
chr1	36273527	36273964	438	20.15	4.82927	2.59542	2.35074	C7KUGACXX_7_7957.sorted.filtered_peak_585
chr1	36348272	36349141	870	31.84	11.35010	3.60994	8.54814	C7KUGACXX_7_7957.sorted.filtered_peak_586
chr1	36396311	36397123	813	33.36	11.21901	3.61424	8.36041	C7KUGACXX_7_7957.sorted.filtered_peak_587
chr1	36554033	36554840	808	38.23	12.23613	3.56335	9.31766	C7KUGACXX_7_7957.sorted.filtered_peak_588
chr1	36565285	36565735	451	19.52	5.69750	2.93934	3.14861	C7KUGACXX_7_7957.sorted.filtered_peak_589
chr1	36574686	36575172	487	15.11	4.18895	2.66647	1.76662	C7KUGACXX_7_7957.sorted.filtered_peak_590
chr1	36589110	36589359	250	13.00	3.49771	2.49640	1.19446	C7KUGACXX_7_7957.sorted.filtered_peak_591
chr1	36614612	36615633	1022	53.90	18.46402	3.79799	15.32773	C7KUGACXX_7_7957.sorted.filtered_peak_592
chr1	36616392	36616650	259	32.44	4.72413	2.12474	2.24401	C7KUGACXX_7_7957.sorted.filtered_peak_593
chr1	36621177	36621842	666	33.28	7.81363	2.80339	5.11418	C7KUGACXX_7_7957.sorted.filtered_peak_594
chr1	36627074	36627441	368	20.92	4.02052	2.28799	1.62792	C7KUGACXX_7_7957.sorted.filtered_peak_595
chr1	36653560	36654313	754	15.98	6.05645	3.37295	3.48648	C7KUGACXX_7_7957.sorted.filtered_peak_596
chr1	36689090	36690566	1477	57.26	21.31276	4.11354	18.05950	C7KUGACXX_7_7957.sorted.filtered_peak_597
chr1	36751066	36751483	418	17.29	5.80566	3.18061	3.23553	C7KUGACXX_7_7957.sorted.filtered_peak_598
chr1	36772343	36772976	634	32.13	12.68769	4.05848	9.78622	C7KUGACXX_7_7957.sorted.filtered_peak_599
chr1	36789171	36789724	554	20.60	4.62666	2.50369	2.16831	C7KUGACXX_7_7957.sorted.filtered_peak_600
chr1	36834614	36834879	266	21.00	4.91596	2.58845	2.41548	C7KUGACXX_7_7957.sorted.filtered_peak_601
chr1	36839147	36840650	1504	25.76	6.64419	2.81182	4.05039	C7KUGACXX_7_7957.sorted.filtered_peak_602
chr1	36851186	36852581	1396	58.18	18.81462	3.68238	15.65463	C7KUGACXX_7_7957.sorted.filtered_peak_603
chr1	36863244	36863741	498	31.69	11.07475	3.72722	8.21099	C7KUGACXX_7_7957.sorted.filtered_peak_604
chr1	36886510	36887043	534	15.59	4.84773	2.92013	2.35740	C7KUGACXX_7_7957.sorted.filtered_peak_605
chr1	36915951	36916613	663	26.24	9.40146	3.57569	6.66264	C7KUGACXX_7_7957.sorted.filtered_peak_606
chr1	36929768	36930406	639	32.45	12.16137	3.99706	9.23765	C7KUGACXX_7_7957.sorted.filtered_peak_607
chr1	36939490	36939815	326	13.00	3.41056	2.45454	1.13162	C7KUGACXX_7_7957.sorted.filtered_peak_608
chr1	37920532	37920976	445	17.51	5.97358	3.22031	3.39753	C7KUGACXX_7_7957.sorted.filtered_peak_609
chr1	37939917	37940292	376	36.78	7.07478	2.49986	4.42302	C7KUGACXX_7_7957.sorted.filtered_peak_610
chr1	37979759	37980894	1136	26.85	9.70651	3.64690	6.93815	C7KUGACXX_7_7957.sorted.filtered_peak_611
chr1	38019742	38020096	355	28.91	11.07946	3.99982	8.20974	C7KUGACXX_7_7957.sorted.filtered_peak_612
chr1	38061185	38061982	798	36.83	14.48908	4.22818	11.47551	C7KUGACXX_7_7957.sorted.filtered_peak_613
chr1	38148233	38148551	319	15.67	3.87142	2.49191	1.49716	C7KUGACXX_7_7957.sorted.filtered_peak_614
chr1	38156007	38156746	740	51.00	15.76483	3.57516	12.71469	C7KUGACXX_7_7957.sorted.filtered_peak_615
chr1	38157530	38158349	820	43.98	12.38754	3.10241	9.54292	C7KUGACXX_7_7957.sorted.filtered_peak_616
chr1	38259632	38259899	268	14.80	3.99993	2.60346	1.60557	C7KUGACXX_7_7957.sorted.filtered_peak_617
chr1	38273300	38274566	1267	25.71	6.12438	2.69475	3.54553	C7KUGACXX_7_7957.sorted.filtered_peak_618
chr1	38324795	38325989	1195	33.26	12.05466	3.77785	9.16555	C7KUGACXX_7_7957.sorted.filtered_peak_619
chr1	38397291	38397812	522	32.18	14.39050	4.67075	11.38316	C7KUGACXX_7_7957.sorted.filtered_peak_620
chr1	38455173	38456142	970	33.06	13.51691	4.01065	10.62501	C7KUGACXX_7_7957.sorted.filtered_peak_621
chr1	38478053	38478726	674	38.42	12.65817	3.64404	9.72153	C7KUGACXX_7_7957.sorted.filtered_peak_622
chr1	38495813	38496157	345	15.10	3.45896	2.35103	1.17205	C7KUGACXX_7_7957.sorted.filtered_peak_623
chr1	38512547	38512899	353	17.70	5.48355	3.01551	2.93370	C7KUGACXX_7_7957.sorted.filtered_peak_624
chr1	39025160	39025582	423	26.01	8.63622	3.46893	5.88100	C7KUGACXX_7_7957.sorted.filtered_peak_625
chr1	39325087	39325946	860	41.46	14.98836	3.82129	12.00577	C7KUGACXX_7_7957.sorted.filtered_peak_626
chr1	39338483	39339521	1039	42.53	16.94144	4.28218	13.85568	C7KUGACXX_7_7957.sorted.filtered_peak_627
chr1	39456365	39457389	1025	38.28	14.63706	3.97729	11.65342	C7KUGACXX_7_7957.sorted.filtered_peak_628
chr1	39491490	39492716	1227	25.36	9.91552	3.92039	7.11039	C7KUGACXX_7_7957.sorted.filtered_peak_629
chr1	39558095	39558397	303	15.48	5.60728	3.27195	3.04247	C7KUGACXX_7_7957.sorted.filtered_peak_630
chr1	39564087	39564619	533	17.35	6.37171	3.39239	3.76723	C7KUGACXX_7_7957.sorted.filtered_peak_631
chr1	39571220	39571533	314	16.84	3.97503	2.46856	1.58556	C7KUGACXX_7_7957.sorted.filtered_peak_632
chr1	39649451	39649978	528	22.23	6.50759	3.04729	3.88660	C7KUGACXX_7_7957.sorted.filtered_peak_633
chr1	39657784	39658417	634	31.78	7.21097	2.69669	4.55962	C7KUGACXX_7_7957.sorted.filtered_peak_634
chr1	39662579	39662828	250	25.29	5.03611	2.42192	2.53140	C7KUGACXX_7_7957.sorted.filtered_peak_635
chr1	39670227	39671312	1086	24.07	7.09535	3.13622	4.42072	C7KUGACXX_7_7957.sorted.filtered_peak_636
chr1	39680436	39681567	1132	18.93	4.85746	2.66752	2.38563	C7KUGACXX_7_7957.sorted.filtered_peak_637
chr1	39696585	39696834	250	12.97	4.06935	2.77481	1.65867	C7KUGACXX_7_7957.sorted.filtered_peak_638
chr1	39874002	39874771	770	30.77	9.75605	3.41074	6.97098	C7KUGACXX_7_7957.sorted.filtered_peak_639
chr1	39956829	39957603	775	16.25	5.53088	3.15077	2.98682	C7KUGACXX_7_7957.sorted.filtered_peak_640
chr1	40041129	40041621	493	20.62	3.62143	2.16610	1.30014	C7KUGACXX_7_7957.sorted.filtered_peak_641
chr1	40042072	40042795	724	29.48	8.75571	3.23738	6.00378	C7KUGACXX_7_7957.sorted.filtered_peak_642
chr1	40156950	40157549	600	25.49	8.38909	3.42908	5.64908	C7KUGACXX_7_7957.sorted.filtered_peak_643
chr1	40185783	40186060	278	16.99	6.06316	3.31721	3.46946	C7KUGACXX_7_7957.sorted.filtered_peak_644
chr1	40204299	40204921	623	25.16	7.87472	3.30222	5.15477	C7KUGACXX_7_7957.sorted.filtered_peak_645
chr1	40264679	40265116	438	18.83	7.72469	3.81419	5.03161	C7KUGACXX_7_7957.sorted.filtered_peak_646
chr1	40311279	40311665	387	18.20	4.92723	2.75081	2.43609	C7KUGACXX_7_7957.sorted.filtered_peak_647
chr1	40348824	40349377	554	33.23	16.24245	5.04717	13.18466	C7KUGACXX_7_7957.sorted.filtered_peak_648
chr1	40367601	40368094	494	15.67	4.30574	2.67689	1.87870	C7KUGACXX_7_7957.sorted.filtered_peak_649
chr1	40439209	40439465	257	13.96	4.42658	2.85511	1.99492	C7KUGACXX_7_7957.sorted.filtered_peak_650
chr1	40461712	40462082	371	13.08	4.13597	2.79552	1.72147	C7KUGACXX_7_7957.sorted.filtered_peak_651
chr1	40505297	40506627	1331	57.41	17.96573	3.63559	14.81308	C7KUGACXX_7_7957.sorted.filtered_peak_652
chr1	40562637	40563416	780	27.08	9.50880	3.56459	6.75242	C7KUGACXX_7_7957.sorted.filtered_peak_653
chr1	40618697	40619032	336	15.64	5.30173	3.10726	2.77217	C7KUGACXX_7_7957.sorted.filtered_peak_654
chr1	40626605	40627721	1117	26.33	7.70047	3.12833	5.01626	C7KUGACXX_7_7957.sorted.filtered_peak_655
chr1	40707226	40707659	434	21.63	6.08588	2.93796	3.49866	C7KUGACXX_7_7957.sorted.filtered_peak_656
chr1	40723071	40724205	1135	39.91	13.94896	3.75461	10.99130	C7KUGACXX_7_7957.sorted.filtered_peak_657
chr1	40780997	40781313	317	24.68	6.91641	3.02063	4.26219	C7KUGACXX_7_7957.sorted.filtered_peak_658
chr1	40804392	40804659	268	19.07	5.74723	3.01014	3.17601	C7KUGACXX_7_7957.sorted.filtered_peak_659
chr1	40838940	40839522	583	39.29	12.54568	3.55348	9.62149	C7KUGACXX_7_7957.sorted.filtered_peak_660
chr1	40839749	40840613	865	27.02	4.97014	2.33942	2.47146	C7KUGACXX_7_7957.sorted.filtered_peak_661
chr1	40851228	40851996	769	41.36	10.52613	3.09328	7.65605	C7KUGACXX_7_7957.sorted.filtered_peak_662
chr1	40915585	40916968	1384	27.96	9.16015	3.45332	6.38850	C7KUGACXX_7_7957.sorted.filtered_peak_663
chr1	40942728	40943178	451	19.31	6.25852	3.18006	3.65782	C7KUGACXX_7_7957.sorted.filtered_peak_664
chr1	40974172	40974629	458	19.40	7.75305	3.79421	5.03802	C7KUGACXX_7_7957.sorted.filtered_peak_665
chr1	40996838	40997835	998	30.98	11.89700	3.96752	9.01116	C7KUGACXX_7_7957.sorted.filtered_peak_666
chr1	41006104	41006353	250	13.58	4.42059	2.89477	1.96646	C7KUGACXX_7_7957.sorted.filtered_peak_667
chr1	41077961	41078396	436	16.45	5.70286	3.21302	3.13593	C7KUGACXX_7_7957.sorted.filtered_peak_668
chr1	41131060	41131785	726	24.39	7.54072	3.19568	4.87631	C7KUGACXX_7_7957.sorted.filtered_peak_669
chr1	41156914	41158278	1365	42.23	12.69391	3.41134	9.77748	C7KUGACXX_7_7957.sorted.filtered_peak_670
chr1	41174569	41175264	696	27.57	8.11623	3.17413	5.40447	C7KUGACXX_7_7957.sorted.filtered_peak_671
chr1	41267822	41268300	479	20.24	5.34949	2.76884	2.82241	C7KUGACXX_7_7957.sorted.filtered_peak_672
chr1	41327906	41328651	746	39.28	16.62424	4.59335	13.52148	C7KUGACXX_7_7957.sorted.filtered_peak_673
chr1	41341359	41341933	575	20.67	5.90797	2.93260	3.34466	C7KUGACXX_7_7957.sorted.filtered_peak_674
chr1	41417874	41418123	250	13.35	4.28190	2.83650	1.86981	C7KUGACXX_7_7957.sorted.filtered_peak_675
chr1	41445016	41445993	978	51.91	19.83790	4.30690	16.63079	C7KUGACXX_7_7957.sorted.filtered_peak_676
chr1	41469028	41469716	689	19.81	6.08608	3.04847	3.51406	C7KUGACXX_7_7957.sorted.filtered_peak_677
chr1	41811463	41811778	316	13.03	4.10636	2.78560	1.69536	C7KUGACXX_7_7957.sorted.filtered_peak_678
chr1	41826600	41827230	631	32.73	10.47301	3.50279	7.63157	C7KUGACXX_7_7957.sorted.filtered_peak_679
chr1	42039781	42040102	322	17.26	5.59981	3.07975	3.05418	C7KUGACXX_7_7957.sorted.filtered_peak_680
chr1	42127827	42128175	349	22.70	5.53105	2.68913	2.98809	C7KUGACXX_7_7957.sorted.filtered_peak_681
chr1	42138905	42139691	787	25.54	6.49814	2.81641	3.89253	C7KUGACXX_7_7957.sorted.filtered_peak_682
chr1	42257212	42257576	365	15.64	4.33597	2.69061	1.90899	C7KUGACXX_7_7957.sorted.filtered_peak_683
chr1	42268484	42269003	520	22.55	5.33700	2.62544	2.82063	C7KUGACXX_7_7957.sorted.filtered_peak_684
chr1	42269325	42269607	283	21.90	4.84118	2.51368	2.35150	C7KUGACXX_7_7957.sorted.filtered_peak_685
chr1	42357004	42357663	660	23.99	6.43452	2.88070	3.83721	C7KUGACXX_7_7957.sorted.filtered_peak_686
chr1	42363774	42364301	528	24.62	6.56268	2.91061	3.93450	C7KUGACXX_7_7957.sorted.filtered_peak_687
chr1	42385441	42386113	673	30.45	8.77266	3.20562	6.00714	C7KUGACXX_7_7957.sorted.filtered_peak_688
chr1	42500928	42501935	1008	39.12	13.64876	3.85129	10.67578	C7KUGACXX_7_7957.sorted.filtered_peak_689
chr1	42785276	42785542	267	17.88	4.88201	2.75905	2.39118	C7KUGACXX_7_7957.sorted.filtered_peak_690
chr1	42785790	42786087	298	16.58	4.32485	2.61956	1.89901	C7KUGACXX_7_7957.sorted.filtered_peak_691
chr1	42799795	42800127	333	20.82	3.68302	2.17797	1.35307	C7KUGACXX_7_7957.sorted.filtered_peak_692
chr1	42800379	42801414	1036	31.86	9.55083	3.27191	6.77206	C7KUGACXX_7_7957.sorted.filtered_peak_693
chr1	42846526	42846884	359	12.73	3.92928	2.72369	1.54542	C7KUGACXX_7_7957.sorted.filtered_peak_694
chr1	42921678	42922811	1134	37.52	11.74989	3.55482	8.83740	C7KUGACXX_7_7957.sorted.filtered_peak_695
chr1	42928478	42929289	812	41.92	18.72561	4.65359	15.59174	C7KUGACXX_7_7957.sorted.filtered_peak_696
chr1	43123584	43124447	864	38.34	14.13156	3.92709	11.14989	C7KUGACXX_7_7957.sorted.filtered_peak_697
chr1	43147520	43148160	641	45.17	17.11328	4.11362	14.02521	C7KUGACXX_7_7957.sorted.filtered_peak_698
chr1	43148618	43148872	255	26.74	5.24105	2.43390	2.70356	C7KUGACXX_7_7957.sorted.filtered_peak_699
chr1	43212368	43212735	368	14.26	3.53959	2.43436	1.23666	C7KUGACXX_7_7957.sorted.filtered_peak_700
chr1	43232226	43233352	1127	52.61	22.08297	4.36385	18.81620	C7KUGACXX_7_7957.sorted.filtered_peak_701
chr1	43273007	43273258	252	14.02	4.60479	2.94165	2.14234	C7KUGACXX_7_7957.sorted.filtered_peak_702
chr1	43282124	43283334	1211	56.55	24.51533	4.62794	21.18006	C7KUGACXX_7_7957.sorted.filtered_peak_703
chr1	43311767	43312692	926	32.46	10.86267	3.53067	8.03721	C7KUGACXX_7_7957.sorted.filtered_peak_704
chr1	43388749	43389175	427	23.22	3.73934	2.11622	1.39057	C7KUGACXX_7_7957.sorted.filtered_peak_705
chr1	43389632	43390461	830	43.04	14.62472	3.83283	11.60037	C7KUGACXX_7_7957.sorted.filtered_peak_706
chr1	43396887	43397188	302	26.78	4.82606	2.30982	2.34019	C7KUGACXX_7_7957.sorted.filtered_peak_707
chr1	43397492	43398051	560	42.51	13.12841	3.50342	10.17785	C7KUGACXX_7_7957.sorted.filtered_peak_708
chr1	43406734	43407100	367	20.19	3.58485	2.17095	1.26295	C7KUGACXX_7_7957.sorted.filtered_peak_709
chr1	43423857	43425182	1326	32.81	8.07536	2.80251	5.41121	C7KUGACXX_7_7957.sorted.filtered_peak_710
chr1	43539188	43539552	365	15.62	4.19821	2.62871	1.79464	C7KUGACXX_7_7957.sorted.filtered_peak_711
chr1	43637715	43638440	726	43.62	18.02944	4.44964	14.90383	C7KUGACXX_7_7957.sorted.filtered_peak_712
chr1	43824080	43824787	708	34.99	14.15546	4.22041	11.17680	C7KUGACXX_7_7957.sorted.filtered_peak_713
chr1	43833560	43834231	672	39.86	13.60910	3.84541	10.61879	C7KUGACXX_7_7957.sorted.filtered_peak_714
chr1	43855209	43855907	699	28.66	9.83460	3.52998	7.06352	C7KUGACXX_7_7957.sorted.filtered_peak_715
chr1	43919351	43920093	743	19.70	5.50319	2.86310	2.95928	C7KUGACXX_7_7957.sorted.filtered_peak_716
chr1	44115387	44116505	1119	64.03	26.97257	4.65719	23.49536	C7KUGACXX_7_7957.sorted.filtered_peak_717
chr1	44172731	44173632	902	28.05	8.08391	3.08888	5.39425	C7KUGACXX_7_7957.sorted.filtered_peak_718
chr1	44229181	44229494	314	12.89	3.72526	2.61210	1.37996	C7KUGACXX_7_7957.sorted.filtered_peak_719
chr1	44412036	44412887	852	52.04	20.99038	4.61946	17.71405	C7KUGACXX_7_7957.sorted.filtered_peak_720
chr1	44435362	44435799	438	37.06	10.30546	3.18920	7.47850	C7KUGACXX_7_7957.sorted.filtered_peak_721
chr1	44440133	44440914	782	45.96	13.17147	3.33495	10.22405	C7KUGACXX_7_7957.sorted.filtered_peak_722
chr1	44457121	44457797	677	21.87	7.04794	3.26238	4.38954	C7KUGACXX_7_7957.sorted.filtered_peak_723
chr1	44471504	44471835	332	13.53	3.51035	2.46622	1.20397	C7KUGACXX_7_7957.sorted.filtered_peak_724
chr1	44495527	44496233	707	35.26	12.32959	3.77660	9.42268	C7KUGACXX_7_7957.sorted.filtered_peak_725
chr1	44678909	44679723	815	27.10	7.46391	3.04162	4.77680	C7KUGACXX_7_7957.sorted.filtered_peak_726
chr1	44820462	44821317	856	38.94	17.52279	4.72865	14.41930	C7KUGACXX_7_7957.sorted.filtered_peak_727
chr1	45097266	45098282	1017	35.13	10.10790	3.29205	7.26623	C7KUGACXX_7_7957.sorted.filtered_peak_728
chr1	45118600	45118871	272	18.55	5.02240	2.76612	2.51854	C7KUGACXX_7_7957.sorted.filtered_peak_729
chr1	45139656	45140504	849	67.10	30.19959	5.25079	26.58639	C7KUGACXX_7_7957.sorted.filtered_peak_730
chr1	45180642	45181161	520	19.81	7.29296	3.56677	4.60262	C7KUGACXX_7_7957.sorted.filtered_peak_731
chr1	45187150	45187965	816	24.76	7.43104	3.18942	4.73807	C7KUGACXX_7_7957.sorted.filtered_peak_732
chr1	45196171	45197241	1071	30.04	10.34114	3.63979	7.51625	C7KUGACXX_7_7957.sorted.filtered_peak_733
chr1	45205015	45205835	821	36.35	15.29531	4.43891	12.25582	C7KUGACXX_7_7957.sorted.filtered_peak_734
chr1	45240759	45241645	887	40.22	15.94048	4.24922	12.88584	C7KUGACXX_7_7957.sorted.filtered_peak_735
chr1	45251692	45252277	586	18.56	4.50612	2.57092	2.05706	C7KUGACXX_7_7957.sorted.filtered_peak_736
chr1	45259344	45259593	250	13.07	4.12673	2.79427	1.70978	C7KUGACXX_7_7957.sorted.filtered_peak_737
chr1	45265329	45266610	1282	60.89	21.93978	4.15722	18.65184	C7KUGACXX_7_7957.sorted.filtered_peak_738
chr1	45273034	45273949	916	48.64	8.78538	2.49188	6.02259	C7KUGACXX_7_7957.sorted.filtered_peak_739
chr1	45275169	45275807	639	55.70	12.48172	2.83659	9.57462	C7KUGACXX_7_7957.sorted.filtered_peak_740
chr1	45284963	45286225	1263	31.45	9.96652	3.38719	7.17635	C7KUGACXX_7_7957.sorted.filtered_peak_741
chr1	45301424	45301808	385	14.66	4.87558	3.01355	2.38161	C7KUGACXX_7_7957.sorted.filtered_peak_742
chr1	45451942	45452563	622	29.38	12.36256	4.31710	9.44186	C7KUGACXX_7_7957.sorted.filtered_peak_743
chr1	45477349	45478124	776	34.51	9.14823	3.03290	6.38758	C7KUGACXX_7_7957.sorted.filtered_peak_744
chr1	45671834	45672327	494	16.11	4.56274	2.75339	2.10823	C7KUGACXX_7_7957.sorted.filtered_peak_745
chr1	45769121	45770223	1103	60.39	26.33736	4.98947	22.86942	C7KUGACXX_7_7957.sorted.filtered_peak_746
chr1	45805447	45806422	976	40.36	15.05596	4.08478	12.02668	C7KUGACXX_7_7957.sorted.filtered_peak_747
chr1	45825642	45825999	358	12.98	4.08023	2.77582	1.67332	C7KUGACXX_7_7957.sorted.filtered_peak_748
chr1	45956381	45957329	949	50.43	20.25261	4.35673	17.03099	C7KUGACXX_7_7957.sorted.filtered_peak_749
chr1	45965239	45966174	936	47.78	20.80718	4.56635	17.58779	C7KUGACXX_7_7957.sorted.filtered_peak_750
chr1	45986837	45987764	928	29.07	9.57126	3.41894	6.80560	C7KUGACXX_7_7957.sorted.filtered_peak_751
chr1	46009456	46009795	340	20.87	7.48301	3.49627	4.80585	C7KUGACXX_7_7957.sorted.filtered_peak_752
chr1	46016189	46017028	840	33.46	14.76217	4.56911	11.76440	C7KUGACXX_7_7957.sorted.filtered_peak_753
chr1	46035654	46036068	415	15.82	5.91269	3.34090	3.34608	C7KUGACXX_7_7957.sorted.filtered_peak_754
chr1	46048988	46050784	1797	45.58	12.39097	3.22628	9.45824	C7KUGACXX_7_7957.sorted.filtered_peak_755
chr1	46151795	46154008	2214	46.85	11.82260	2.95556	8.96807	C7KUGACXX_7_7957.sorted.filtered_peak_756
chr1	46215817	46216824	1008	40.33	15.95589	4.25612	12.89001	C7KUGACXX_7_7957.sorted.filtered_peak_757
chr1	46268807	46269366	560	26.62	10.05388	3.75819	7.28366	C7KUGACXX_7_7957.sorted.filtered_peak_758
chr1	46309089	46309601	513	13.59	4.45659	2.89666	2.01274	C7KUGACXX_7_7957.sorted.filtered_peak_759
chr1	46528428	46528791	364	14.76	3.86727	2.54781	1.50312	C7KUGACXX_7_7957.sorted.filtered_peak_760
chr1	46531106	46531578	473	16.23	3.93743	2.48455	1.56469	C7KUGACXX_7_7957.sorted.filtered_peak_761
chr1	46597912	46599174	1263	32.62	10.56868	3.49521	7.73851	C7KUGACXX_7_7957.sorted.filtered_peak_762
chr1	46663764	46664556	793	23.36	7.59767	3.26335	4.94635	C7KUGACXX_7_7957.sorted.filtered_peak_763
chr1	46712700	46713648	949	34.46	12.21163	3.72122	9.32392	C7KUGACXX_7_7957.sorted.filtered_peak_764
chr1	46768517	46769408	892	43.35	15.18397	3.82794	12.16938	C7KUGACXX_7_7957.sorted.filtered_peak_765
chr1	46806150	46806935	786	23.50	6.51433	2.95711	3.89299	C7KUGACXX_7_7957.sorted.filtered_peak_766
chr1	46908084	46908333	250	18.28	5.27363	2.88860	2.74112	C7KUGACXX_7_7957.sorted.filtered_peak_767
chr1	46993779	46994056	278	21.65	7.02382	3.29703	4.35402	C7KUGACXX_7_7957.sorted.filtered_peak_768
chr1	47047347	47047646	300	17.94	5.00232	2.80715	2.49296	C7KUGACXX_7_7957.sorted.filtered_peak_769
chr1	47069266	47070307	1042	38.91	13.53237	3.66610	10.60636	C7KUGACXX_7_7957.sorted.filtered_peak_770
chr1	47081675	47082651	977	23.81	4.92284	2.44613	2.43463	C7KUGACXX_7_7957.sorted.filtered_peak_771
chr1	47141309	47141747	439	15.67	3.65819	2.40200	1.33192	C7KUGACXX_7_7957.sorted.filtered_peak_772
chr1	47184349	47185246	898	42.72	15.67103	3.90844	12.65631	C7KUGACXX_7_7957.sorted.filtered_peak_773
chr1	47644832	47645224	393	16.85	5.08291	2.90846	2.57749	C7KUGACXX_7_7957.sorted.filtered_peak_774
chr1	47779501	47780459	959	42.51	17.11607	4.19109	14.05248	C7KUGACXX_7_7957.sorted.filtered_peak_775
chr1	47799116	47800553	1438	34.09	10.50540	3.42073	7.65951	C7KUGACXX_7_7957.sorted.filtered_peak_776
chr1	47902898	47903830	933	37.11	10.19099	3.15124	7.37195	C7KUGACXX_7_7957.sorted.filtered_peak_777
chr1	48937735	48938102	368	20.35	6.82018	3.30625	4.17617	C7KUGACXX_7_7957.sorted.filtered_peak_778
chr1	51100114	51100363	250	12.46	3.78357	2.67363	1.41538	C7KUGACXX_7_7957.sorted.filtered_peak_779
chr1	51190276	51190658	383	14.73	5.15250	3.12378	2.63511	C7KUGACXX_7_7957.sorted.filtered_peak_780
chr1	51339065	51339618	554	17.24	5.73910	3.16449	3.16771	C7KUGACXX_7_7957.sorted.filtered_peak_781
chr1	51425340	51426304	965	43.74	17.34287	4.25481	14.24391	C7KUGACXX_7_7957.sorted.filtered_peak_782
chr1	51433800	51434746	947	35.32	9.65118	3.11590	6.86014	C7KUGACXX_7_7957.sorted.filtered_peak_783
chr1	51435659	51435973	315	26.15	4.92894	2.35713	2.43917	C7KUGACXX_7_7957.sorted.filtered_peak_784
chr1	51442759	51443087	329	17.41	5.00687	2.84232	2.49968	C7KUGACXX_7_7957.sorted.filtered_peak_785
chr1	51701465	51702411	947	29.51	9.57045	3.46905	6.78034	C7KUGACXX_7_7957.sorted.filtered_peak_786
chr1	51762539	51762816	278	16.84	4.93123	2.85085	2.44226	C7KUGACXX_7_7957.sorted.filtered_peak_787
chr1	51899326	51899740	415	31.14	13.09555	4.44139	10.12237	C7KUGACXX_7_7957.sorted.filtered_peak_788
chr1	51984045	51984535	491	28.93	3.94015	2.01582	1.56407	C7KUGACXX_7_7957.sorted.filtered_peak_789
chr1	51984790	51985452	663	33.25	5.59389	2.29973	3.03492	C7KUGACXX_7_7957.sorted.filtered_peak_790
chr1	51986542	51986841	300	32.31	5.72466	2.34627	3.16598	C7KUGACXX_7_7957.sorted.filtered_peak_791
chr1	51999980	52001031	1052	17.39	5.09889	2.86077	2.60669	C7KUGACXX_7_7957.sorted.filtered_peak_792
chr1	52035220	52035718	499	18.46	6.47500	3.35586	3.84582	C7KUGACXX_7_7957.sorted.filtered_peak_793
chr1	52082535	52083186	652	29.39	10.32548	3.73929	7.47966	C7KUGACXX_7_7957.sorted.filtered_peak_794
chr1	52194884	52195961	1078	31.40	8.72342	3.11125	5.97414	C7KUGACXX_7_7957.sorted.filtered_peak_795
chr1	52344129	52345076	948	62.30	26.68687	4.75049	23.22089	C7KUGACXX_7_7957.sorted.filtered_peak_796
chr1	52498928	52499892	965	26.41	8.37576	3.26617	5.67595	C7KUGACXX_7_7957.sorted.filtered_peak_797
chr1	52520661	52521223	563	29.07	6.15005	2.57294	3.55166	C7KUGACXX_7_7957.sorted.filtered_peak_798
chr1	52521412	52522706	1295	33.44	8.84044	2.99144	6.11137	C7KUGACXX_7_7957.sorted.filtered_peak_799
chr1	52607518	52607952	435	16.89	4.35607	2.61306	1.92939	C7KUGACXX_7_7957.sorted.filtered_peak_800
chr1	52831370	52832564	1195	56.85	22.33287	4.16791	19.06102	C7KUGACXX_7_7957.sorted.filtered_peak_801
chr1	52869284	52870763	1480	32.96	10.08193	3.32590	7.27055	C7KUGACXX_7_7957.sorted.filtered_peak_802
chr1	52889443	52890218	776	24.68	8.85176	3.64496	6.09293	C7KUGACXX_7_7957.sorted.filtered_peak_803
chr1	52989145	52989485	341	15.74	5.69540	3.27808	3.13514	C7KUGACXX_7_7957.sorted.filtered_peak_804
chr1	53017806	53018180	375	27.07	7.06435	2.90116	4.41473	C7KUGACXX_7_7957.sorted.filtered_peak_805
chr1	53018372	53019291	920	26.19	6.81876	2.87704	4.18889	C7KUGACXX_7_7957.sorted.filtered_peak_806
chr1	53102553	53103411	859	46.88	13.24603	3.39265	10.25801	C7KUGACXX_7_7957.sorted.filtered_peak_807
chr1	53151840	53152174	335	26.71	12.57552	4.74098	9.64065	C7KUGACXX_7_7957.sorted.filtered_peak_808
chr1	53163830	53164272	443	24.85	6.76209	2.97059	4.11986	C7KUGACXX_7_7957.sorted.filtered_peak_809
chr1	53168568	53169242	675	36.05	14.15616	4.30809	11.13425	C7KUGACXX_7_7957.sorted.filtered_peak_810
chr1	53191874	53192552	679	30.12	11.05487	3.80010	8.20236	C7KUGACXX_7_7957.sorted.filtered_peak_811
chr1	53387135	53387591	457	16.50	4.61703	2.75257	2.14754	C7KUGACXX_7_7957.sorted.filtered_peak_812
chr1	53392810	53393560	751	15.75	4.63830	2.80889	2.17338	C7KUGACXX_7_7957.sorted.filtered_peak_813
chr1	53480192	53480992	801	20.66	8.36795	3.73577	5.68735	C7KUGACXX_7_7957.sorted.filtered_peak_814
chr1	53662050	53662915	866	33.75	11.67536	3.69323	8.79430	C7KUGACXX_7_7957.sorted.filtered_peak_815
chr1	53685788	53686451	664	44.35	16.61854	4.23633	13.50833	C7KUGACXX_7_7957.sorted.filtered_peak_816
chr1	53703703	53704504	802	31.59	10.39337	3.47889	7.59309	C7KUGACXX_7_7957.sorted.filtered_peak_817
chr1	53791569	53792404	836	36.25	9.08024	2.91517	6.33027	C7KUGACXX_7_7957.sorted.filtered_peak_818
chr1	53793694	53794042	349	28.13	5.21061	2.36176	2.69274	C7KUGACXX_7_7957.sorted.filtered_peak_819
chr1	53859055	53859537	483	16.51	5.05780	2.92946	2.54908	C7KUGACXX_7_7957.sorted.filtered_peak_820
chr1	53878628	53879588	961	29.49	9.40086	3.38187	6.63150	C7KUGACXX_7_7957.sorted.filtered_peak_821
chr1	54231432	54231825	394	18.05	4.48607	2.59739	2.03816	C7KUGACXX_7_7957.sorted.filtered_peak_822
chr1	54303564	54304554	991	49.41	19.82916	4.55387	16.59447	C7KUGACXX_7_7957.sorted.filtered_peak_823
chr1	54355314	54355959	646	29.55	9.59481	3.43987	6.81268	C7KUGACXX_7_7957.sorted.filtered_peak_824
chr1	54411049	54412188	1140	68.96	24.21086	4.09729	20.83583	C7KUGACXX_7_7957.sorted.filtered_peak_825
chr1	54518589	54519608	1020	71.19	32.89809	5.32526	29.19524	C7KUGACXX_7_7957.sorted.filtered_peak_826
chr1	54665513	54666427	915	29.81	10.59043	3.59939	7.79843	C7KUGACXX_7_7957.sorted.filtered_peak_827
chr1	54752965	54753287	323	22.65	5.20555	2.57781	2.70619	C7KUGACXX_7_7957.sorted.filtered_peak_828
chr1	54872024	54872273	250	30.91	5.75480	2.39740	3.20036	C7KUGACXX_7_7957.sorted.filtered_peak_829
chr1	54872806	54873733	928	29.96	5.44067	2.34572	2.92026	C7KUGACXX_7_7957.sorted.filtered_peak_830
chr1	54930422	54930671	250	13.15	4.17772	2.81016	1.75781	C7KUGACXX_7_7957.sorted.filtered_peak_831
chr1	54947050	54947460	411	20.32	5.22734	2.73007	2.70268	C7KUGACXX_7_7957.sorted.filtered_peak_832
chr1	54953655	54954487	833	26.10	6.10146	2.67721	3.51966	C7KUGACXX_7_7957.sorted.filtered_peak_833
chr1	54954972	54955321	350	21.27	3.87674	2.22694	1.50799	C7KUGACXX_7_7957.sorted.filtered_peak_834
chr1	55007657	55008308	652	17.34	5.27840	2.96448	2.74236	C7KUGACXX_7_7957.sorted.filtered_peak_835
chr1	55181084	55181834	751	28.96	11.03647	3.87800	8.19763	C7KUGACXX_7_7957.sorted.filtered_peak_836
chr1	55230054	55230702	649	63.85	30.88088	5.55081	27.24613	C7KUGACXX_7_7957.sorted.filtered_peak_837
chr1	55266836	55267613	778	26.11	7.08734	2.95941	4.44399	C7KUGACXX_7_7957.sorted.filtered_peak_838
chr1	55352495	55353333	839	16.72	4.28660	2.59704	1.86686	C7KUGACXX_7_7957.sorted.filtered_peak_839
chr1	55593642	55594120	479	18.14	5.13100	2.83052	2.62587	C7KUGACXX_7_7957.sorted.filtered_peak_840
chr1	55606020	55606482	463	19.44	5.25197	2.79956	2.71936	C7KUGACXX_7_7957.sorted.filtered_peak_841
chr1	55680798	55681338	541	28.56	8.57939	3.22829	5.85764	C7KUGACXX_7_7957.sorted.filtered_peak_842
chr1	57773138	57773504	367	25.34	8.83023	3.59068	6.07028	C7KUGACXX_7_7957.sorted.filtered_peak_843
chr1	59011772	59012811	1040	38.69	12.43804	3.59283	9.50665	C7KUGACXX_7_7957.sorted.filtered_peak_844
chr1	59114698	59115203	506	14.27	4.12405	2.69851	1.72067	C7KUGACXX_7_7957.sorted.filtered_peak_845
chr1	59165586	59165977	392	28.29	12.48060	4.54263	9.54127	C7KUGACXX_7_7957.sorted.filtered_peak_846
chr1	59183443	59184380	938	16.85	5.12664	2.91969	2.62345	C7KUGACXX_7_7957.sorted.filtered_peak_847
chr1	59192204	59192790	587	13.45	4.35322	2.86885	1.91262	C7KUGACXX_7_7957.sorted.filtered_peak_848
chr1	59205545	59206099	555	16.46	4.34256	2.64116	1.90257	C7KUGACXX_7_7957.sorted.filtered_peak_849
chr1	59220409	59221538	1130	21.62	5.63894	2.79691	3.07925	C7KUGACXX_7_7957.sorted.filtered_peak_850
chr1	59249180	59250994	1815	63.77	15.78724	2.92335	12.79033	C7KUGACXX_7_7957.sorted.filtered_peak_851
chr1	59278633	59279128	496	38.97	9.77578	2.96750	6.98825	C7KUGACXX_7_7957.sorted.filtered_peak_852
chr1	59280929	59281315	387	31.62	6.04258	2.45719	3.44863	C7KUGACXX_7_7957.sorted.filtered_peak_853
chr1	59281594	59282299	706	36.60	8.78264	2.86049	6.04286	C7KUGACXX_7_7957.sorted.filtered_peak_854
chr1	59323791	59324160	370	16.87	5.02852	2.88925	2.52818	C7KUGACXX_7_7957.sorted.filtered_peak_855
chr1	59369133	59369914	782	36.48	12.75489	3.90457	9.78593	C7KUGACXX_7_7957.sorted.filtered_peak_856
chr1	59388016	59388697	682	26.10	10.32118	3.97292	7.50348	C7KUGACXX_7_7957.sorted.filtered_peak_857
chr1	59395258	59395778	521	28.29	7.46494	2.92574	4.81115	C7KUGACXX_7_7957.sorted.filtered_peak_858
chr1	59399083	59399374	292	23.66	4.82852	2.42787	2.34588	C7KUGACXX_7_7957.sorted.filtered_peak_859
chr1	59407302	59408121	820	36.29	12.16421	3.68590	9.25395	C7KUGACXX_7_7957.sorted.filtered_peak_860
chr1	59433844	59434688	845	34.77	12.39104	3.79817	9.49577	C7KUGACXX_7_7957.sorted.filtered_peak_861
chr1	59485764	59486575	812	30.99	8.86910	3.10053	6.14842	C7KUGACXX_7_7957.sorted.filtered_peak_862
chr1	59510544	59510884	341	20.22	4.35197	2.42817	1.92437	C7KUGACXX_7_7957.sorted.filtered_peak_863
chr1	59512378	59512712	335	23.26	6.76689	3.06670	4.12456	C7KUGACXX_7_7957.sorted.filtered_peak_864
chr1	59536703	59537263	561	18.63	5.22583	2.82032	2.71933	C7KUGACXX_7_7957.sorted.filtered_peak_865
chr1	59612342	59612810	469	21.84	5.07719	2.58791	2.57467	C7KUGACXX_7_7957.sorted.filtered_peak_866
chr1	59761994	59762895	902	32.48	10.35754	3.39904	7.55350	C7KUGACXX_7_7957.sorted.filtered_peak_867
chr1	60036176	60036589	414	19.86	5.84737	2.97624	3.28329	C7KUGACXX_7_7957.sorted.filtered_peak_868
chr1	60225149	60225474	326	14.62	4.90537	3.02455	2.41697	C7KUGACXX_7_7957.sorted.filtered_peak_869
chr1	60280262	60280611	350	15.55	4.69853	2.85184	2.22935	C7KUGACXX_7_7957.sorted.filtered_peak_870
chr1	61508629	61509021	393	15.97	5.45996	3.14909	2.91377	C7KUGACXX_7_7957.sorted.filtered_peak_871
chr1	61515554	61516248	695	21.03	6.10989	2.99616	3.51202	C7KUGACXX_7_7957.sorted.filtered_peak_872
chr1	61542488	61543971	1484	33.02	8.78586	3.01445	6.05194	C7KUGACXX_7_7957.sorted.filtered_peak_873
chr1	61784404	61784710	307	14.82	4.07646	2.63855	1.66628	C7KUGACXX_7_7957.sorted.filtered_peak_874
chr1	61918833	61919386	554	22.67	7.71235	3.45656	5.00042	C7KUGACXX_7_7957.sorted.filtered_peak_875
chr1	62190386	62191231	846	28.35	10.76154	3.89995	7.91957	C7KUGACXX_7_7957.sorted.filtered_peak_876
chr1	62901584	62902837	1254	67.20	22.30709	3.82062	19.00172	C7KUGACXX_7_7957.sorted.filtered_peak_877
chr1	62916061	62916413	353	14.70	4.24179	2.70928	1.83747	C7KUGACXX_7_7957.sorted.filtered_peak_878
chr1	63153958	63154293	336	14.69	4.05304	2.63581	1.64991	C7KUGACXX_7_7957.sorted.filtered_peak_879
chr1	63249279	63250225	947	48.61	20.12604	4.52261	16.91843	C7KUGACXX_7_7957.sorted.filtered_peak_880
chr1	63832830	63833775	946	38.78	15.70216	4.36363	12.63748	C7KUGACXX_7_7957.sorted.filtered_peak_881
chr1	63988547	63989326	780	35.97	12.98657	3.88525	10.04853	C7KUGACXX_7_7957.sorted.filtered_peak_882
chr1	64058987	64060291	1305	23.28	5.75394	2.73457	3.18577	C7KUGACXX_7_7957.sorted.filtered_peak_883
chr1	65292566	65292978	413	22.35	7.13751	3.27097	4.46406	C7KUGACXX_7_7957.sorted.filtered_peak_884
chr1	65329651	65330236	586	22.21	6.96554	3.20653	4.31165	C7KUGACXX_7_7957.sorted.filtered_peak_885
chr1	65431380	65432548	1169	46.13	12.19100	3.17947	9.26766	C7KUGACXX_7_7957.sorted.filtered_peak_886
chr1	65468385	65468666	282	17.64	5.66179	3.10665	3.08482	C7KUGACXX_7_7957.sorted.filtered_peak_887
chr1	65534048	65534470	423	20.57	4.10806	2.33245	1.70721	C7KUGACXX_7_7957.sorted.filtered_peak_888
chr1	65719755	65720621	867	27.73	9.43921	3.57514	6.65197	C7KUGACXX_7_7957.sorted.filtered_peak_889
chr1	65885519	65886695	1177	58.35	21.95189	4.23854	18.65163	C7KUGACXX_7_7957.sorted.filtered_peak_890
chr1	66153397	66153901	505	18.19	7.50435	3.80956	4.81703	C7KUGACXX_7_7957.sorted.filtered_peak_891
chr1	66277611	66278272	662	33.88	12.44124	3.93448	9.51569	C7KUGACXX_7_7957.sorted.filtered_peak_892
chr1	66295842	66296492	651	29.63	10.82732	3.82945	7.97918	C7KUGACXX_7_7957.sorted.filtered_peak_893
chr1	66648247	66648787	541	18.41	5.46300	2.94721	2.91862	C7KUGACXX_7_7957.sorted.filtered_peak_894
chr1	66713098	66713627	530	21.60	4.42017	2.38651	1.98560	C7KUGACXX_7_7957.sorted.filtered_peak_895
chr1	66741816	66742306	491	25.92	5.94366	2.64508	3.37396	C7KUGACXX_7_7957.sorted.filtered_peak_896
chr1	66748124	66748386	263	21.73	5.04405	2.59535	2.52902	C7KUGACXX_7_7957.sorted.filtered_peak_897
chr1	66766657	66767134	478	18.67	4.81581	2.68625	2.32613	C7KUGACXX_7_7957.sorted.filtered_peak_898
chr1	66797778	66798147	370	30.75	3.89511	1.96534	1.52647	C7KUGACXX_7_7957.sorted.filtered_peak_899
chr1	66801590	66802163	574	37.50	7.10356	2.48714	4.44781	C7KUGACXX_7_7957.sorted.filtered_peak_900
chr1	66815817	66816125	309	23.54	3.91838	2.15962	1.54248	C7KUGACXX_7_7957.sorted.filtered_peak_901
chr1	66823263	66823677	415	18.87	3.96890	2.35936	1.58352	C7KUGACXX_7_7957.sorted.filtered_peak_902
chr1	66840298	66840583	286	19.74	3.87922	2.28996	1.50366	C7KUGACXX_7_7957.sorted.filtered_peak_903
chr1	66902094	66902667	574	19.83	6.02024	3.02365	3.45871	C7KUGACXX_7_7957.sorted.filtered_peak_904
chr1	66911149	66911431	283	18.26	4.20122	2.47863	1.77847	C7KUGACXX_7_7957.sorted.filtered_peak_905
chr1	66911811	66912341	531	19.29	4.59557	2.56390	2.13463	C7KUGACXX_7_7957.sorted.filtered_peak_906
chr1	67198739	67199004	266	13.34	4.05351	2.73192	1.66614	C7KUGACXX_7_7957.sorted.filtered_peak_907
chr1	67390343	67391320	978	63.35	22.41633	4.08863	19.10256	C7KUGACXX_7_7957.sorted.filtered_peak_908
chr1	67395537	67396413	877	39.24	8.46737	2.69921	5.73818	C7KUGACXX_7_7957.sorted.filtered_peak_909
chr1	67447445	67447837	393	14.95	4.37588	2.76031	1.93866	C7KUGACXX_7_7957.sorted.filtered_peak_910
chr1	67518921	67520225	1305	26.36	6.55726	2.81984	3.92310	C7KUGACXX_7_7957.sorted.filtered_peak_911
chr1	67614738	67615088	351	14.04	4.73357	2.98630	2.26260	C7KUGACXX_7_7957.sorted.filtered_peak_912
chr1	67628581	67628931	351	14.45	4.74792	2.96439	2.27734	C7KUGACXX_7_7957.sorted.filtered_peak_913
chr1	67636464	67636930	467	23.99	6.69965	2.98641	4.06956	C7KUGACXX_7_7957.sorted.filtered_peak_914
chr1	67660003	67660563	561	26.90	7.62454	3.07510	4.94012	C7KUGACXX_7_7957.sorted.filtered_peak_915
chr1	67730682	67730931	250	13.70	3.98254	2.67717	1.58375	C7KUGACXX_7_7957.sorted.filtered_peak_916
chr1	67773067	67773428	362	17.01	3.76957	2.37588	1.41834	C7KUGACXX_7_7957.sorted.filtered_peak_917
chr1	67798591	67799085	495	31.45	10.08364	3.49439	7.25823	C7KUGACXX_7_7957.sorted.filtered_peak_918
chr1	67873651	67873996	346	14.81	5.18414	3.14055	2.65635	C7KUGACXX_7_7957.sorted.filtered_peak_919
chr1	67896001	67896924	924	51.29	18.14371	4.09045	14.96404	C7KUGACXX_7_7957.sorted.filtered_peak_920
chr1	67966166	67966468	303	15.86	5.38802	3.13886	2.84060	C7KUGACXX_7_7957.sorted.filtered_peak_921
chr1	68140334	68140592	259	15.06	4.33310	2.72955	1.90370	C7KUGACXX_7_7957.sorted.filtered_peak_922
chr1	68150249	68151241	993	47.62	15.61881	3.64821	12.60056	C7KUGACXX_7_7957.sorted.filtered_peak_923
chr1	68201930	68202303	374	15.83	4.20265	2.61959	1.78867	C7KUGACXX_7_7957.sorted.filtered_peak_924
chr1	68226058	68226529	472	14.79	3.63730	2.44537	1.30470	C7KUGACXX_7_7957.sorted.filtered_peak_925
chr1	68962431	68962947	517	27.24	9.71661	3.67958	6.92532	C7KUGACXX_7_7957.sorted.filtered_peak_926
chr1	69243554	69243942	389	16.16	4.80564	2.86155	2.30784	C7KUGACXX_7_7957.sorted.filtered_peak_927
chr1	69254587	69254836	250	19.10	5.35482	2.84077	2.83341	C7KUGACXX_7_7957.sorted.filtered_peak_928
chr1	70670957	70671711	755	44.39	19.08777	4.55672	15.92564	C7KUGACXX_7_7957.sorted.filtered_peak_929
chr1	70686848	70687594	747	42.21	17.00102	4.53572	13.86223	C7KUGACXX_7_7957.sorted.filtered_peak_930
chr1	70819859	70820980	1122	31.38	11.88477	3.92335	9.00419	C7KUGACXX_7_7957.sorted.filtered_peak_931
chr1	70876339	70877172	834	39.94	15.45614	4.24879	12.40463	C7KUGACXX_7_7957.sorted.filtered_peak_932
chr1	70975817	70976066	250	16.80	5.38682	3.05326	2.84319	C7KUGACXX_7_7957.sorted.filtered_peak_933
chr1	71513002	71513325	324	15.42	4.19462	2.64642	1.78103	C7KUGACXX_7_7957.sorted.filtered_peak_934
chr1	71546231	71547336	1106	39.21	13.57491	3.74538	10.63138	C7KUGACXX_7_7957.sorted.filtered_peak_935
chr1	74663594	74664476	883	39.60	15.04913	4.06204	12.05126	C7KUGACXX_7_7957.sorted.filtered_peak_936
chr1	75198602	75199658	1057	31.47	9.49446	3.33840	6.68864	C7KUGACXX_7_7957.sorted.filtered_peak_937
chr1	75603207	75603456	250	12.71	3.71400	2.61987	1.37453	C7KUGACXX_7_7957.sorted.filtered_peak_938
chr1	76189732	76190738	1007	31.80	9.93728	3.29955	7.17321	C7KUGACXX_7_7957.sorted.filtered_peak_939
chr1	76251555	76252407	853	33.32	12.27352	3.85910	9.37716	C7KUGACXX_7_7957.sorted.filtered_peak_940
chr1	76457248	76457545	298	13.46	4.29931	2.84705	1.86761	C7KUGACXX_7_7957.sorted.filtered_peak_941
chr1	76489322	76489722	401	17.24	5.24153	2.95259	2.71488	C7KUGACXX_7_7957.sorted.filtered_peak_942
chr1	76540048	76540398	351	17.26	5.35911	3.00103	2.81862	C7KUGACXX_7_7957.sorted.filtered_peak_943
chr1	76620016	76620479	464	16.82	4.94932	2.85863	2.45754	C7KUGACXX_7_7957.sorted.filtered_peak_944
chr1	77279821	77280184	364	14.12	4.02319	2.65748	1.64590	C7KUGACXX_7_7957.sorted.filtered_peak_945
chr1	77598875	77599259	385	12.70	3.86635	2.69668	1.50483	C7KUGACXX_7_7957.sorted.filtered_peak_946
chr1	77684584	77685323	740	24.65	8.85241	3.68199	6.07777	C7KUGACXX_7_7957.sorted.filtered_peak_947
chr1	78147997	78149627	1631	49.00	14.58308	3.45996	11.57458	C7KUGACXX_7_7957.sorted.filtered_peak_948
chr1	78224793	78225745	953	24.96	7.97967	3.30135	5.27536	C7KUGACXX_7_7957.sorted.filtered_peak_949
chr1	78245100	78245780	681	22.07	8.00617	3.57688	5.29646	C7KUGACXX_7_7957.sorted.filtered_peak_950
chr1	78444221	78445417	1197	52.75	18.49017	4.00864	15.31202	C7KUGACXX_7_7957.sorted.filtered_peak_951
chr1	78470114	78470954	841	30.50	9.51286	3.34934	6.73695	C7KUGACXX_7_7957.sorted.filtered_peak_952
chr1	78580070	78580326	257	16.49	5.58108	3.16806	3.01606	C7KUGACXX_7_7957.sorted.filtered_peak_953
chr1	81856269	81856594	326	13.83	3.85756	2.60424	1.50220	C7KUGACXX_7_7957.sorted.filtered_peak_954
chr1	83974064	83974451	388	16.89	5.20146	2.93663	2.69505	C7KUGACXX_7_7957.sorted.filtered_peak_955
chr1	84543295	84543626	332	16.85	4.45375	2.65958	2.00482	C7KUGACXX_7_7957.sorted.filtered_peak_956
chr1	84609765	84610267	503	29.55	8.70004	3.21041	5.95841	C7KUGACXX_7_7957.sorted.filtered_peak_957
chr1	84610860	84611178	319	19.94	3.71136	2.22154	1.37323	C7KUGACXX_7_7957.sorted.filtered_peak_958
chr1	84900897	84901146	250	18.67	4.80426	2.68035	2.31732	C7KUGACXX_7_7957.sorted.filtered_peak_959
chr1	84907792	84908367	576	21.11	9.91754	4.39191	7.12128	C7KUGACXX_7_7957.sorted.filtered_peak_960
chr1	84944777	84945628	852	26.14	7.95384	3.21960	5.25186	C7KUGACXX_7_7957.sorted.filtered_peak_961
chr1	84971277	84972596	1320	37.23	10.62461	3.17307	7.81507	C7KUGACXX_7_7957.sorted.filtered_peak_962
chr1	85039411	85040413	1003	25.77	8.05237	3.30047	5.33504	C7KUGACXX_7_7957.sorted.filtered_peak_963
chr1	85086495	85086800	306	19.49	5.54634	2.90165	2.99549	C7KUGACXX_7_7957.sorted.filtered_peak_964
chr1	85155829	85156699	871	36.01	11.34375	3.41864	8.49246	C7KUGACXX_7_7957.sorted.filtered_peak_965
chr1	85410638	85411254	617	33.44	12.75776	4.12604	9.79698	C7KUGACXX_7_7957.sorted.filtered_peak_966
chr1	85462643	85463024	382	19.55	4.04139	2.35157	1.65443	C7KUGACXX_7_7957.sorted.filtered_peak_967
chr1	85492931	85493660	730	15.96	4.57184	2.76823	2.11292	C7KUGACXX_7_7957.sorted.filtered_peak_968
chr1	85527562	85528342	781	23.31	7.66152	3.30748	4.99487	C7KUGACXX_7_7957.sorted.filtered_peak_969
chr1	85666657	85666949	293	17.03	4.61050	2.71211	2.14190	C7KUGACXX_7_7957.sorted.filtered_peak_970
chr1	85725209	85725802	594	32.27	12.11521	3.96031	9.20101	C7KUGACXX_7_7957.sorted.filtered_peak_971
chr1	85741864	85742828	965	46.83	17.54522	3.99762	14.44138	C7KUGACXX_7_7957.sorted.filtered_peak_972
chr1	85763634	85764397	764	15.77	4.93750	2.93407	2.44801	C7KUGACXX_7_7957.sorted.filtered_peak_973
chr1	86173752	86174364	613	27.06	9.94481	3.76610	7.13795	C7KUGACXX_7_7957.sorted.filtered_peak_974
chr1	86846000	86846249	250	18.19	6.01459	3.19898	3.41364	C7KUGACXX_7_7957.sorted.filtered_peak_975
chr1	86854861	86855278	418	18.68	6.36800	3.27576	3.75845	C7KUGACXX_7_7957.sorted.filtered_peak_976
chr1	86861641	86862482	842	32.21	10.80951	3.65976	7.94123	C7KUGACXX_7_7957.sorted.filtered_peak_977
chr1	86895585	86895843	259	18.43	6.17570	3.25614	3.55553	C7KUGACXX_7_7957.sorted.filtered_peak_978
chr1	87169796	87171067	1272	37.35	11.36287	3.31269	8.52669	C7KUGACXX_7_7957.sorted.filtered_peak_979
chr1	87299234	87299542	309	16.44	6.18359	3.43851	3.57863	C7KUGACXX_7_7957.sorted.filtered_peak_980
chr1	87379297	87380565	1269	52.92	19.02669	3.87341	15.89317	C7KUGACXX_7_7957.sorted.filtered_peak_981
chr1	87597571	87597984	414	18.01	5.09728	2.84309	2.57570	C7KUGACXX_7_7957.sorted.filtered_peak_982
chr1	87793986	87794621	636	38.31	7.05038	2.47630	4.37376	C7KUGACXX_7_7957.sorted.filtered_peak_983
chr1	87800774	87801133	360	37.39	7.52492	2.58650	4.83556	C7KUGACXX_7_7957.sorted.filtered_peak_984
chr1	87869869	87870667	799	28.65	9.91825	3.55987	7.15033	C7KUGACXX_7_7957.sorted.filtered_peak_985
chr1	87901151	87901544	394	20.33	9.02391	4.16222	6.26693	C7KUGACXX_7_7957.sorted.filtered_peak_986
chr1	87915107	87915845	739	16.59	4.92350	2.87438	2.42191	C7KUGACXX_7_7957.sorted.filtered_peak_987
chr1	89149276	89150472	1197	49.85	19.62064	4.03085	16.47900	C7KUGACXX_7_7957.sorted.filtered_peak_988
chr1	89266178	89266427	250	12.64	3.88830	2.70882	1.50826	C7KUGACXX_7_7957.sorted.filtered_peak_989
chr1	89356781	89357706	926	29.98	9.80429	3.42704	7.02755	C7KUGACXX_7_7957.sorted.filtered_peak_990
chr1	89457982	89458951	970	35.94	10.93816	3.44863	8.05772	C7KUGACXX_7_7957.sorted.filtered_peak_991
chr1	89487438	89488644	1207	15.15	4.15746	2.64486	1.74915	C7KUGACXX_7_7957.sorted.filtered_peak_992
chr1	89535669	89535950	282	17.06	5.68628	3.16017	3.11538	C7KUGACXX_7_7957.sorted.filtered_peak_993
chr1	89591403	89591990	588	24.11	5.34844	2.56713	2.81292	C7KUGACXX_7_7957.sorted.filtered_peak_994
chr1	89664527	89665115	589	18.55	4.21009	2.45655	1.80824	C7KUGACXX_7_7957.sorted.filtered_peak_995
chr1	89744534	89745007	474	21.23	5.19993	2.66284	2.68098	C7KUGACXX_7_7957.sorted.filtered_peak_996
chr1	89752210	89752942	733	25.62	7.25830	3.03774	4.60445	C7KUGACXX_7_7957.sorted.filtered_peak_997
chr1	89776240	89776625	386	18.05	4.43959	2.57211	2.00837	C7KUGACXX_7_7957.sorted.filtered_peak_998
chr1	89828826	89829149	324	18.22	6.30443	3.31007	3.68797	C7KUGACXX_7_7957.sorted.filtered_peak_999
chr1	89990030	89991068	1039	28.25	8.52937	3.24820	5.79942	C7KUGACXX_7_7957.sorted.filtered_peak_1000
chr1	90073891	90074327	437	33.77	4.72918	2.09311	2.25366	C7KUGACXX_7_7957.sorted.filtered_peak_1001
chr1	90077267	90077525	259	39.38	7.80406	2.59859	5.08066	C7KUGACXX_7_7957.sorted.filtered_peak_1002
chr1	90098080	90098935	856	34.58	8.13523	2.83525	5.40606	C7KUGACXX_7_7957.sorted.filtered_peak_1003
chr1	90123585	90123856	272	22.66	6.46486	3.00266	3.84769	C7KUGACXX_7_7957.sorted.filtered_peak_1004
chr1	90185056	90185400	345	22.45	5.00433	2.54511	2.49389	C7KUGACXX_7_7957.sorted.filtered_peak_1005
chr1	90186698	90187272	575	22.50	4.40031	2.33605	1.97941	C7KUGACXX_7_7957.sorted.filtered_peak_1006
chr1	90204753	90205985	1233	27.92	7.21298	2.87550	4.56878	C7KUGACXX_7_7957.sorted.filtered_peak_1007
chr1	90228755	90229319	565	20.51	5.65124	2.85769	3.10459	C7KUGACXX_7_7957.sorted.filtered_peak_1008
chr1	90287096	90287559	464	17.71	4.21542	2.51272	1.79871	C7KUGACXX_7_7957.sorted.filtered_peak_1009
chr1	90308806	90309392	587	23.35	5.47389	2.65193	2.91745	C7KUGACXX_7_7957.sorted.filtered_peak_1010
chr1	90321074	90321667	594	18.70	5.06195	2.77120	2.55469	C7KUGACXX_7_7957.sorted.filtered_peak_1011
chr1	90372263	90372512	250	15.40	4.31604	2.69802	1.88382	C7KUGACXX_7_7957.sorted.filtered_peak_1012
chr1	90452915	90453168	254	15.95	4.06303	2.55845	1.65551	C7KUGACXX_7_7957.sorted.filtered_peak_1013
chr1	90460288	90461305	1018	30.20	9.40614	3.30900	6.65554	C7KUGACXX_7_7957.sorted.filtered_peak_1014
chr1	91316836	91317411	576	16.14	4.13096	2.57230	1.72207	C7KUGACXX_7_7957.sorted.filtered_peak_1015
chr1	91486653	91487067	415	24.99	4.10987	2.16765	1.71282	C7KUGACXX_7_7957.sorted.filtered_peak_1016
chr1	91487240	91488112	873	42.91	13.38902	3.55909	10.42274	C7KUGACXX_7_7957.sorted.filtered_peak_1017
chr1	91630913	91631162	250	14.31	4.23946	2.74881	1.81423	C7KUGACXX_7_7957.sorted.filtered_peak_1018
chr1	91852682	91853232	551	228.65	190.57088	13.79202	184.67755	C7KUGACXX_7_7957.sorted.filtered_peak_1019
chr1	91966223	91967022	800	35.01	10.88891	3.43840	8.03604	C7KUGACXX_7_7957.sorted.filtered_peak_1020
chr1	92021307	92022109	803	37.05	10.87814	3.32808	8.02540	C7KUGACXX_7_7957.sorted.filtered_peak_1021
chr1	92150130	92150607	478	18.53	5.47357	2.92899	2.93867	C7KUGACXX_7_7957.sorted.filtered_peak_1022
chr1	92163133	92163418	286	16.16	4.55388	2.74737	2.09762	C7KUGACXX_7_7957.sorted.filtered_peak_1023
chr1	92179065	92179377	313	22.85	8.25096	3.64729	5.50112	C7KUGACXX_7_7957.sorted.filtered_peak_1024
chr1	92269362	92270771	1410	23.87	5.70429	2.67720	3.14989	C7KUGACXX_7_7957.sorted.filtered_peak_1025
chr1	92351370	92351836	467	22.10	6.24206	2.96285	3.63944	C7KUGACXX_7_7957.sorted.filtered_peak_1026
chr1	92414012	92414333	322	15.43	5.59544	3.26268	3.03753	C7KUGACXX_7_7957.sorted.filtered_peak_1027
chr1	92545743	92546375	633	22.52	7.85653	3.48062	5.15796	C7KUGACXX_7_7957.sorted.filtered_peak_1028
chr1	92764029	92765056	1028	31.54	10.93298	3.64052	8.10853	C7KUGACXX_7_7957.sorted.filtered_peak_1029
chr1	92781308	92781994	687	32.93	9.38064	3.21092	6.58572	C7KUGACXX_7_7957.sorted.filtered_peak_1030
chr1	92789185	92789893	709	17.68	5.31045	2.94262	2.78085	C7KUGACXX_7_7957.sorted.filtered_peak_1031
chr1	92831155	92831703	549	21.86	6.33704	3.00759	3.73379	C7KUGACXX_7_7957.sorted.filtered_peak_1032
chr1	92876126	92876838	713	15.82	4.92979	2.90926	2.46112	C7KUGACXX_7_7957.sorted.filtered_peak_1033
chr1	92941947	92942196	250	24.23	5.63283	2.65726	3.06347	C7KUGACXX_7_7957.sorted.filtered_peak_1034
chr1	92950817	92951749	933	32.13	5.57548	2.31925	3.02806	C7KUGACXX_7_7957.sorted.filtered_peak_1035
chr1	92969004	92969335	332	13.58	4.44196	2.89415	2.00001	C7KUGACXX_7_7957.sorted.filtered_peak_1036
chr1	93002339	93003309	971	22.06	6.30551	2.96351	3.71278	C7KUGACXX_7_7957.sorted.filtered_peak_1037
chr1	93003624	93003954	331	25.05	7.78119	3.27977	5.07171	C7KUGACXX_7_7957.sorted.filtered_peak_1038
chr1	93028809	93029205	397	12.76	3.95787	2.73291	1.56876	C7KUGACXX_7_7957.sorted.filtered_peak_1039
chr1	93049370	93050314	945	21.45	5.15405	2.62998	2.64884	C7KUGACXX_7_7957.sorted.filtered_peak_1040
chr1	93297347	93298302	956	46.55	19.61597	4.47048	16.45006	C7KUGACXX_7_7957.sorted.filtered_peak_1041
chr1	93324594	93325171	578	17.86	5.57156	3.03812	3.01430	C7KUGACXX_7_7957.sorted.filtered_peak_1042
chr1	93343072	93343783	712	14.42	4.62159	2.90816	2.16149	C7KUGACXX_7_7957.sorted.filtered_peak_1043
chr1	93348423	93348771	349	15.81	4.65825	2.81513	2.19158	C7KUGACXX_7_7957.sorted.filtered_peak_1044
chr1	93425977	93426417	441	28.30	4.62678	2.20786	2.16430	C7KUGACXX_7_7957.sorted.filtered_peak_1045
chr1	93426713	93427364	652	28.88	4.89348	2.25960	2.40053	C7KUGACXX_7_7957.sorted.filtered_peak_1046
chr1	93427917	93428254	338	30.57	6.29881	2.55075	3.69256	C7KUGACXX_7_7957.sorted.filtered_peak_1047
chr1	93438737	93439124	388	17.68	4.05908	2.44814	1.67147	C7KUGACXX_7_7957.sorted.filtered_peak_1048
chr1	93446508	93447158	651	27.37	9.16870	3.41979	6.44223	C7KUGACXX_7_7957.sorted.filtered_peak_1049
chr1	93459763	93460018	256	23.39	5.51297	2.65378	2.96336	C7KUGACXX_7_7957.sorted.filtered_peak_1050
chr1	93507663	93508543	881	28.67	10.59969	3.84956	7.75577	C7KUGACXX_7_7957.sorted.filtered_peak_1051
chr1	93527799	93528085	287	14.15	4.77435	3.00813	2.28798	C7KUGACXX_7_7957.sorted.filtered_peak_1052
chr1	93544339	93545211	873	30.06	8.67698	3.14307	5.94429	C7KUGACXX_7_7957.sorted.filtered_peak_1053
chr1	93546005	93546367	363	21.02	3.82495	2.21885	1.46833	C7KUGACXX_7_7957.sorted.filtered_peak_1054
chr1	93621161	93621410	250	14.27	3.95659	2.62040	1.57621	C7KUGACXX_7_7957.sorted.filtered_peak_1055
chr1	93645096	93646995	1900	47.52	12.35659	3.06928	9.44756	C7KUGACXX_7_7957.sorted.filtered_peak_1056
chr1	93684786	93685272	487	17.35	5.68000	3.13472	3.10522	C7KUGACXX_7_7957.sorted.filtered_peak_1057
chr1	93810968	93812491	1524	31.53	7.44908	2.71722	4.81784	C7KUGACXX_7_7957.sorted.filtered_peak_1058
chr1	94073512	94073783	272	14.27	3.45341	2.39485	1.16434	C7KUGACXX_7_7957.sorted.filtered_peak_1059
chr1	94158778	94159044	267	14.85	4.18294	2.68315	1.76283	C7KUGACXX_7_7957.sorted.filtered_peak_1060
chr1	94283854	94284148	295	16.47	4.87721	2.86127	2.38226	C7KUGACXX_7_7957.sorted.filtered_peak_1061
chr1	94311764	94312411	648	35.45	8.38099	2.87006	5.62550	C7KUGACXX_7_7957.sorted.filtered_peak_1062
chr1	94312677	94313670	994	38.39	10.35974	3.16164	7.51320	C7KUGACXX_7_7957.sorted.filtered_peak_1063
chr1	94344063	94345136	1074	25.44	6.94178	2.99101	4.28001	C7KUGACXX_7_7957.sorted.filtered_peak_1064
chr1	94369911	94370201	291	21.72	5.25216	2.66149	2.72279	C7KUGACXX_7_7957.sorted.filtered_peak_1065
chr1	94374452	94375623	1172	25.82	7.83151	3.23270	5.12083	C7KUGACXX_7_7957.sorted.filtered_peak_1066
chr1	94482909	94483330	422	29.01	9.28541	3.41861	6.51396	C7KUGACXX_7_7957.sorted.filtered_peak_1067
chr1	94883231	94884124	894	43.79	15.47701	3.82799	12.45644	C7KUGACXX_7_7957.sorted.filtered_peak_1068
chr1	95273829	95274175	347	16.49	4.17420	2.56254	1.77336	C7KUGACXX_7_7957.sorted.filtered_peak_1069
chr1	95285377	95285885	509	16.73	4.89391	2.84632	2.40285	C7KUGACXX_7_7957.sorted.filtered_peak_1070
chr1	95320099	95320450	352	17.31	5.69936	3.12594	3.14548	C7KUGACXX_7_7957.sorted.filtered_peak_1071
chr1	95428353	95428624	272	16.31	5.10832	2.96783	2.59505	C7KUGACXX_7_7957.sorted.filtered_peak_1072
chr1	95509014	95509341	328	18.06	6.44856	3.37746	3.83197	C7KUGACXX_7_7957.sorted.filtered_peak_1073
chr1	95538030	95538951	922	43.17	16.03473	4.12217	12.95392	C7KUGACXX_7_7957.sorted.filtered_peak_1074
chr1	95699264	95700108	845	28.46	8.80746	3.24318	6.09089	C7KUGACXX_7_7957.sorted.filtered_peak_1075
chr1	97187144	97188112	969	31.12	10.58593	3.57807	7.76807	C7KUGACXX_7_7957.sorted.filtered_peak_1076
chr1	97749431	97749680	250	13.09	4.14917	2.79743	1.73666	C7KUGACXX_7_7957.sorted.filtered_peak_1077
chr1	98386293	98387164	872	32.95	9.46699	3.25429	6.66041	C7KUGACXX_7_7957.sorted.filtered_peak_1078
chr1	98407797	98408400	604	18.42	5.86491	3.06040	3.32789	C7KUGACXX_7_7957.sorted.filtered_peak_1079
chr1	98519273	98519936	664	16.86	4.55760	2.69430	2.10182	C7KUGACXX_7_7957.sorted.filtered_peak_1080
chr1	98789507	98789947	441	17.00	4.19392	2.54136	1.78060	C7KUGACXX_7_7957.sorted.filtered_peak_1081
chr1	98853798	98854495	698	24.22	7.41699	3.16258	4.76829	C7KUGACXX_7_7957.sorted.filtered_peak_1082
chr1	98871356	98871676	321	24.36	6.31352	2.84741	3.70381	C7KUGACXX_7_7957.sorted.filtered_peak_1083
chr1	99259833	99260219	387	15.50	4.90270	2.94623	2.41269	C7KUGACXX_7_7957.sorted.filtered_peak_1084
chr1	99336915	99337410	496	29.35	11.75868	4.11528	8.87531	C7KUGACXX_7_7957.sorted.filtered_peak_1085
chr1	100232006	100232322	317	16.16	6.05300	3.40759	3.45221	C7KUGACXX_7_7957.sorted.filtered_peak_1086
chr1	100274309	100274707	399	15.07	4.70907	2.89339	2.23669	C7KUGACXX_7_7957.sorted.filtered_peak_1087
chr1	100286108	100286426	319	20.02	8.56264	4.07623	5.80121	C7KUGACXX_7_7957.sorted.filtered_peak_1088
chr1	100315280	100315979	700	24.61	9.16556	3.73573	6.39876	C7KUGACXX_7_7957.sorted.filtered_peak_1089
chr1	100434973	100436056	1084	21.88	7.18958	3.32176	4.51962	C7KUGACXX_7_7957.sorted.filtered_peak_1090
chr1	100494332	100494581	250	14.78	3.94372	2.57927	1.56402	C7KUGACXX_7_7957.sorted.filtered_peak_1091
chr1	100503418	100504139	722	29.80	7.92352	2.96599	5.24395	C7KUGACXX_7_7957.sorted.filtered_peak_1092
chr1	100504401	100504878	478	24.07	4.84468	2.42090	2.35165	C7KUGACXX_7_7957.sorted.filtered_peak_1093
chr1	100598124	100599099	976	34.88	9.28462	3.02423	6.52648	C7KUGACXX_7_7957.sorted.filtered_peak_1094
chr1	100715043	100715745	703	30.87	11.80609	4.03383	8.89913	C7KUGACXX_7_7957.sorted.filtered_peak_1095
chr1	100731350	100732177	828	38.73	14.68576	4.10561	11.66676	C7KUGACXX_7_7957.sorted.filtered_peak_1096
chr1	100816759	100818100	1342	38.30	9.55022	2.93420	6.78033	C7KUGACXX_7_7957.sorted.filtered_peak_1097
chr1	100865909	100866296	388	26.53	7.64536	3.11935	4.95120	C7KUGACXX_7_7957.sorted.filtered_peak_1098
chr1	100905787	100906130	344	33.66	9.33979	3.17557	6.54086	C7KUGACXX_7_7957.sorted.filtered_peak_1099
chr1	100996525	100997109	585	23.31	6.85384	3.10258	4.19996	C7KUGACXX_7_7957.sorted.filtered_peak_1100
chr1	101361070	101361781	712	24.97	6.12330	2.71834	3.55979	C7KUGACXX_7_7957.sorted.filtered_peak_1101
chr1	101362173	101362602	430	20.92	3.87210	2.23927	1.50726	C7KUGACXX_7_7957.sorted.filtered_peak_1102
chr1	101392829	101393419	591	21.47	6.21101	2.98946	3.62068	C7KUGACXX_7_7957.sorted.filtered_peak_1103
chr1	101415126	101415536	411	15.97	5.95313	3.36988	3.36573	C7KUGACXX_7_7957.sorted.filtered_peak_1104
chr1	101490894	101491954	1061	25.60	7.82906	3.19786	5.14232	C7KUGACXX_7_7957.sorted.filtered_peak_1105
chr1	101547137	101547469	333	21.24	7.25931	3.40859	4.57954	C7KUGACXX_7_7957.sorted.filtered_peak_1106
chr1	101577461	101578261	801	32.41	15.14063	4.66444	12.15252	C7KUGACXX_7_7957.sorted.filtered_peak_1107
chr1	101587992	101588505	514	19.27	5.85151	3.03618	3.27099	C7KUGACXX_7_7957.sorted.filtered_peak_1108
chr1	101602217	101602470	254	16.82	4.22637	2.56997	1.80496	C7KUGACXX_7_7957.sorted.filtered_peak_1109
chr1	101644125	101644678	554	14.15	4.05295	2.66636	1.67487	C7KUGACXX_7_7957.sorted.filtered_peak_1110
chr1	101701124	101702355	1232	30.40	4.42818	2.10016	1.99378	C7KUGACXX_7_7957.sorted.filtered_peak_1111
chr1	101704567	101704962	396	30.91	4.01109	1.99024	1.62404	C7KUGACXX_7_7957.sorted.filtered_peak_1112
chr1	101744409	101744810	402	22.02	5.94606	2.87152	3.36217	C7KUGACXX_7_7957.sorted.filtered_peak_1113
chr1	101753987	101754292	306	21.90	5.84725	2.85476	3.26770	C7KUGACXX_7_7957.sorted.filtered_peak_1114
chr1	101774902	101775507	606	23.90	6.38297	2.89942	3.76797	C7KUGACXX_7_7957.sorted.filtered_peak_1115
chr1	101822976	101823280	305	18.75	7.01349	3.53450	4.36114	C7KUGACXX_7_7957.sorted.filtered_peak_1116
chr1	104067838	104068901	1064	34.75	10.45567	3.28573	7.64251	C7KUGACXX_7_7957.sorted.filtered_peak_1117
chr1	106429346	106429638	293	12.00	3.52699	2.58177	1.19880	C7KUGACXX_7_7957.sorted.filtered_peak_1118
chr1	107599123	107599701	579	23.51	7.76894	3.35423	5.08182	C7KUGACXX_7_7957.sorted.filtered_peak_1119
chr1	108329028	108329424	397	18.11	4.32030	2.52716	1.89439	C7KUGACXX_7_7957.sorted.filtered_peak_1120
chr1	108478146	108478478	333	17.83	4.62127	2.66447	2.14975	C7KUGACXX_7_7957.sorted.filtered_peak_1121
chr1	108668332	108668703	372	13.79	3.97389	2.66411	1.58276	C7KUGACXX_7_7957.sorted.filtered_peak_1122
chr1	108742221	108743607	1387	24.56	6.59261	2.89225	3.98417	C7KUGACXX_7_7957.sorted.filtered_peak_1123
chr1	109102355	109103173	819	34.55	9.25986	3.09562	6.47278	C7KUGACXX_7_7957.sorted.filtered_peak_1124
chr1	109133503	109134163	661	28.00	9.95234	3.75088	7.12021	C7KUGACXX_7_7957.sorted.filtered_peak_1125
chr1	109189278	109189837	560	48.40	17.02266	3.98917	13.90764	C7KUGACXX_7_7957.sorted.filtered_peak_1126
chr1	109203561	109204240	680	28.79	8.94705	3.34472	6.18256	C7KUGACXX_7_7957.sorted.filtered_peak_1127
chr1	109234532	109235918	1387	39.99	12.32069	3.43871	9.42289	C7KUGACXX_7_7957.sorted.filtered_peak_1128
chr1	109288702	109289718	1017	37.76	12.86847	3.58432	9.98607	C7KUGACXX_7_7957.sorted.filtered_peak_1129
chr1	109419337	109420109	773	27.81	8.42826	3.25928	5.69265	C7KUGACXX_7_7957.sorted.filtered_peak_1130
chr1	109499242	109499663	422	23.89	9.00023	3.78353	6.22737	C7KUGACXX_7_7957.sorted.filtered_peak_1131
chr1	109505586	109506323	738	33.62	12.91510	4.01360	9.97958	C7KUGACXX_7_7957.sorted.filtered_peak_1132
chr1	109584205	109585262	1058	36.28	13.68144	3.93758	10.73234	C7KUGACXX_7_7957.sorted.filtered_peak_1133
chr1	109617893	109618958	1066	25.45	10.52854	4.06927	7.70678	C7KUGACXX_7_7957.sorted.filtered_peak_1134
chr1	109632954	109633823	870	32.51	11.26741	3.71139	8.40186	C7KUGACXX_7_7957.sorted.filtered_peak_1135
chr1	109642451	109643438	988	29.50	9.34670	3.36303	6.58225	C7KUGACXX_7_7957.sorted.filtered_peak_1136
chr1	109655304	109655575	272	23.15	5.23271	2.58622	2.69722	C7KUGACXX_7_7957.sorted.filtered_peak_1137
chr1	109656333	109656804	472	29.75	9.57483	3.44571	6.78681	C7KUGACXX_7_7957.sorted.filtered_peak_1138
chr1	109704956	109705377	422	14.14	4.77151	3.00619	2.28604	C7KUGACXX_7_7957.sorted.filtered_peak_1139
chr1	109756209	109757376	1168	35.50	11.58553	3.57906	8.70172	C7KUGACXX_7_7957.sorted.filtered_peak_1140
chr1	109820156	109820559	404	15.18	3.70162	2.44806	1.36426	C7KUGACXX_7_7957.sorted.filtered_peak_1141
chr1	109825277	109826531	1255	25.87	8.86920	3.49058	6.14114	C7KUGACXX_7_7957.sorted.filtered_peak_1142
chr1	109968590	109969501	912	38.20	13.21737	3.66252	10.29882	C7KUGACXX_7_7957.sorted.filtered_peak_1143
chr1	110025855	110026960	1106	45.47	13.02227	3.30356	10.08646	C7KUGACXX_7_7957.sorted.filtered_peak_1144
chr1	110036458	110037087	630	32.58	9.25229	3.20692	6.46271	C7KUGACXX_7_7957.sorted.filtered_peak_1145
chr1	110052237	110052512	276	18.00	5.92008	3.17508	3.32803	C7KUGACXX_7_7957.sorted.filtered_peak_1146
chr1	110074905	110075316	412	21.65	6.08343	2.94483	3.48832	C7KUGACXX_7_7957.sorted.filtered_peak_1147
chr1	110090954	110091715	762	41.04	14.50801	3.74365	11.53740	C7KUGACXX_7_7957.sorted.filtered_peak_1148
chr1	110162101	110162426	326	24.58	3.77277	2.08586	1.40976	C7KUGACXX_7_7957.sorted.filtered_peak_1149
chr1	110163485	110163850	366	30.67	6.67786	2.64261	4.04303	C7KUGACXX_7_7957.sorted.filtered_peak_1150
chr1	110185835	110186385	551	16.39	6.23935	3.43868	3.64416	C7KUGACXX_7_7957.sorted.filtered_peak_1151
chr1	110282845	110283520	676	15.49	5.66447	3.27575	3.10967	C7KUGACXX_7_7957.sorted.filtered_peak_1152
chr1	110319488	110319994	507	19.43	5.02591	2.71972	2.51140	C7KUGACXX_7_7957.sorted.filtered_peak_1153
chr1	110333223	110333953	731	27.71	7.49825	2.96092	4.83937	C7KUGACXX_7_7957.sorted.filtered_peak_1154
chr1	110344747	110346020	1274	24.59	6.87333	2.93582	4.27609	C7KUGACXX_7_7957.sorted.filtered_peak_1155
chr1	110448963	110449241	279	26.49	6.44281	2.79012	3.80824	C7KUGACXX_7_7957.sorted.filtered_peak_1156
chr1	110526749	110527569	821	36.08	11.85160	3.63556	8.93953	C7KUGACXX_7_7957.sorted.filtered_peak_1157
chr1	110546516	110546849	334	13.64	3.80992	2.59879	1.45793	C7KUGACXX_7_7957.sorted.filtered_peak_1158
chr1	110554238	110554545	308	17.37	5.43456	3.01362	2.89557	C7KUGACXX_7_7957.sorted.filtered_peak_1159
chr1	110576973	110577674	702	36.80	11.70580	3.53674	8.80770	C7KUGACXX_7_7957.sorted.filtered_peak_1160
chr1	110648810	110649091	282	15.56	4.57311	2.80565	2.10272	C7KUGACXX_7_7957.sorted.filtered_peak_1161
chr1	110745679	110745935	257	22.53	5.94930	2.84304	3.36856	C7KUGACXX_7_7957.sorted.filtered_peak_1162
chr1	110752514	110753195	682	43.29	14.33032	3.70906	11.33344	C7KUGACXX_7_7957.sorted.filtered_peak_1163
chr1	110880854	110882234	1381	100.32	34.61068	4.19473	30.82888	C7KUGACXX_7_7957.sorted.filtered_peak_1164
chr1	110949837	110950878	1042	27.28	9.39484	3.49237	6.64058	C7KUGACXX_7_7957.sorted.filtered_peak_1165
chr1	111002911	111003373	463	15.64	4.82191	2.89263	2.34903	C7KUGACXX_7_7957.sorted.filtered_peak_1166
chr1	111162051	111162607	557	29.67	9.17735	3.39088	6.38089	C7KUGACXX_7_7957.sorted.filtered_peak_1167
chr1	111173408	111174294	887	33.46	8.07497	2.87913	5.34158	C7KUGACXX_7_7957.sorted.filtered_peak_1168
chr1	111189797	111190257	461	21.66	4.75210	2.50045	2.26663	C7KUGACXX_7_7957.sorted.filtered_peak_1169
chr1	111215217	111215540	324	26.33	3.96275	2.08981	1.58159	C7KUGACXX_7_7957.sorted.filtered_peak_1170
chr1	111308648	111308927	280	17.14	5.55768	3.09256	3.00306	C7KUGACXX_7_7957.sorted.filtered_peak_1171
chr1	111329588	111330305	718	23.30	6.02130	2.79483	3.45192	C7KUGACXX_7_7957.sorted.filtered_peak_1172
chr1	111372648	111372918	271	16.52	6.29968	3.48023	3.68124	C7KUGACXX_7_7957.sorted.filtered_peak_1173
chr1	111415544	111415858	315	28.41	4.26410	2.11266	1.84250	C7KUGACXX_7_7957.sorted.filtered_peak_1174
chr1	111417151	111418289	1139	36.09	6.23978	2.32196	3.66560	C7KUGACXX_7_7957.sorted.filtered_peak_1175
chr1	111422543	111423153	611	31.46	5.64489	2.35338	3.09246	C7KUGACXX_7_7957.sorted.filtered_peak_1176
chr1	111459419	111459776	358	14.57	5.03134	3.09158	2.51804	C7KUGACXX_7_7957.sorted.filtered_peak_1177
chr1	111505905	111507104	1200	42.19	16.47511	4.01483	13.44586	C7KUGACXX_7_7957.sorted.filtered_peak_1178
chr1	111682109	111683206	1098	32.25	11.03887	3.57846	8.21996	C7KUGACXX_7_7957.sorted.filtered_peak_1179
chr1	111746253	111746502	250	33.23	5.41334	2.26791	2.85792	C7KUGACXX_7_7957.sorted.filtered_peak_1180
chr1	111746762	111747284	523	28.80	4.09091	2.05818	1.69244	C7KUGACXX_7_7957.sorted.filtered_peak_1181
chr1	111758374	111759197	824	50.16	15.49678	3.58938	12.44227	C7KUGACXX_7_7957.sorted.filtered_peak_1182
chr1	111764201	111764603	403	23.52	4.25611	2.26127	1.83544	C7KUGACXX_7_7957.sorted.filtered_peak_1183
chr1	111888756	111889040	285	16.41	4.93235	2.89006	2.43252	C7KUGACXX_7_7957.sorted.filtered_peak_1184
chr1	111991527	111992365	839	42.06	14.55120	3.70337	11.58657	C7KUGACXX_7_7957.sorted.filtered_peak_1185
chr1	112019364	112020138	775	19.76	5.23780	2.76780	2.71710	C7KUGACXX_7_7957.sorted.filtered_peak_1186
chr1	112050054	112051366	1313	33.23	7.20006	2.63612	4.55142	C7KUGACXX_7_7957.sorted.filtered_peak_1187
chr1	112135506	112135951	446	32.57	9.06044	3.15339	6.28606	C7KUGACXX_7_7957.sorted.filtered_peak_1188
chr1	112146541	112147166	626	41.37	13.34041	3.66393	10.36573	C7KUGACXX_7_7957.sorted.filtered_peak_1189
chr1	112162170	112162459	290	37.29	9.82423	3.11879	6.99788	C7KUGACXX_7_7957.sorted.filtered_peak_1190
chr1	112162692	112163067	376	27.70	4.85893	2.29079	2.36723	C7KUGACXX_7_7957.sorted.filtered_peak_1191
chr1	112203167	112203495	329	16.90	3.98519	2.46806	1.59480	C7KUGACXX_7_7957.sorted.filtered_peak_1192
chr1	112281509	112282607	1099	24.30	5.84643	2.69980	3.28001	C7KUGACXX_7_7957.sorted.filtered_peak_1193
chr1	112297771	112298895	1125	43.48	15.50081	3.88156	12.47291	C7KUGACXX_7_7957.sorted.filtered_peak_1194
chr1	112312233	112312492	260	18.28	5.42019	2.95107	2.86864	C7KUGACXX_7_7957.sorted.filtered_peak_1195
chr1	112912377	112912647	271	15.94	4.26979	2.64197	1.84468	C7KUGACXX_7_7957.sorted.filtered_peak_1196
chr1	112938485	112939160	676	24.58	8.17319	3.36303	5.48533	C7KUGACXX_7_7957.sorted.filtered_peak_1197
chr1	113008699	113009477	779	18.80	5.38359	2.87109	2.86358	C7KUGACXX_7_7957.sorted.filtered_peak_1198
chr1	113160878	113162744	1867	31.75	6.35265	2.48186	3.77740	C7KUGACXX_7_7957.sorted.filtered_peak_1199
chr1	113217323	113217592	270	18.46	4.40706	2.54083	1.96790	C7KUGACXX_7_7957.sorted.filtered_peak_1200
chr1	113217957	113218379	423	17.77	4.09813	2.46561	1.68857	C7KUGACXX_7_7957.sorted.filtered_peak_1201
chr1	113247562	113248078	517	27.20	6.00659	2.62088	3.41368	C7KUGACXX_7_7957.sorted.filtered_peak_1202
chr1	113249734	113250180	447	22.04	3.94118	2.21964	1.56195	C7KUGACXX_7_7957.sorted.filtered_peak_1203
chr1	113257784	113258397	614	43.68	14.28473	3.72636	11.27086	C7KUGACXX_7_7957.sorted.filtered_peak_1204
chr1	113497850	113499287	1438	38.91	11.71906	3.28493	8.86514	C7KUGACXX_7_7957.sorted.filtered_peak_1205
chr1	113615202	113616367	1166	42.41	18.64220	4.71855	15.47292	C7KUGACXX_7_7957.sorted.filtered_peak_1206
chr1	113685427	113685683	257	19.56	4.49105	2.51614	2.03313	C7KUGACXX_7_7957.sorted.filtered_peak_1207
chr1	113689354	113689858	505	20.64	6.33343	3.10385	3.72293	C7KUGACXX_7_7957.sorted.filtered_peak_1208
chr1	113932580	113933117	538	23.88	7.46717	3.24222	4.79000	C7KUGACXX_7_7957.sorted.filtered_peak_1209
chr1	114301713	114302713	1001	24.75	6.69903	2.92563	4.07327	C7KUGACXX_7_7957.sorted.filtered_peak_1210
chr1	114326275	114326990	716	21.51	5.35860	2.70454	2.82060	C7KUGACXX_7_7957.sorted.filtered_peak_1211
chr1	114354171	114355389	1219	46.94	16.97785	3.83409	13.92894	C7KUGACXX_7_7957.sorted.filtered_peak_1212
chr1	114414176	114415405	1230	31.75	8.01961	2.86858	5.34116	C7KUGACXX_7_7957.sorted.filtered_peak_1213
chr1	114447121	114448245	1125	59.61	23.17045	4.29598	19.85292	C7KUGACXX_7_7957.sorted.filtered_peak_1214
chr1	114471808	114472593	786	38.53	10.99918	3.26544	8.14400	C7KUGACXX_7_7957.sorted.filtered_peak_1215
chr1	114483294	114483752	459	17.96	5.11458	2.84527	2.59870	C7KUGACXX_7_7957.sorted.filtered_peak_1216
chr1	114825241	114825714	474	15.23	4.27986	2.69764	1.84577	C7KUGACXX_7_7957.sorted.filtered_peak_1217
chr1	114883939	114884292	354	17.66	3.85300	2.37622	1.48590	C7KUGACXX_7_7957.sorted.filtered_peak_1218
chr1	114888926	114889500	575	30.75	10.05712	3.47526	7.26004	C7KUGACXX_7_7957.sorted.filtered_peak_1219
chr1	115053456	115054604	1149	38.39	10.52626	3.14255	7.69357	C7KUGACXX_7_7957.sorted.filtered_peak_1220
chr1	115123889	115124589	701	45.18	19.54482	4.66836	16.36341	C7KUGACXX_7_7957.sorted.filtered_peak_1221
chr1	115212554	115213281	728	22.84	7.51925	3.29318	4.86262	C7KUGACXX_7_7957.sorted.filtered_peak_1222
chr1	115258914	115259870	957	26.92	7.05971	2.84082	4.45126	C7KUGACXX_7_7957.sorted.filtered_peak_1223
chr1	115299946	115300955	1010	50.99	17.30454	3.87915	14.18062	C7KUGACXX_7_7957.sorted.filtered_peak_1224
chr1	115322968	115323621	654	34.66	15.25881	4.63418	12.22293	C7KUGACXX_7_7957.sorted.filtered_peak_1225
chr1	115605355	115605750	396	23.92	7.91379	3.40990	5.19475	C7KUGACXX_7_7957.sorted.filtered_peak_1226
chr1	115641624	115642296	673	24.57	8.76361	3.65451	5.99739	C7KUGACXX_7_7957.sorted.filtered_peak_1227
chr1	115655510	115655759	250	15.93	4.49595	2.73891	2.04598	C7KUGACXX_7_7957.sorted.filtered_peak_1228
chr1	116681585	116682208	624	19.44	8.48934	4.05860	5.75261	C7KUGACXX_7_7957.sorted.filtered_peak_1229
chr1	116694641	116694961	321	19.52	5.26824	2.80173	2.73431	C7KUGACXX_7_7957.sorted.filtered_peak_1230
chr1	116710998	116711367	370	20.24	6.41134	3.16612	3.79070	C7KUGACXX_7_7957.sorted.filtered_peak_1231
chr1	116868490	116868984	495	17.59	4.42197	2.59783	1.97621	C7KUGACXX_7_7957.sorted.filtered_peak_1232
chr1	116915535	116916259	725	34.36	8.70725	2.88576	6.00226	C7KUGACXX_7_7957.sorted.filtered_peak_1233
chr1	116920381	116920731	351	29.91	6.23108	2.57036	3.61875	C7KUGACXX_7_7957.sorted.filtered_peak_1234
chr1	116960909	116961628	720	21.63	5.84522	2.87116	3.26438	C7KUGACXX_7_7957.sorted.filtered_peak_1235
chr1	117027886	117028218	333	16.92	5.42183	3.04798	2.88357	C7KUGACXX_7_7957.sorted.filtered_peak_1236
chr1	117046647	117047478	832	38.52	12.58765	3.52297	9.69357	C7KUGACXX_7_7957.sorted.filtered_peak_1237
chr1	117057579	117058499	921	29.18	8.04321	3.04690	5.34109	C7KUGACXX_7_7957.sorted.filtered_peak_1238
chr1	117099097	117099550	454	26.34	7.35491	3.04957	4.67646	C7KUGACXX_7_7957.sorted.filtered_peak_1239
chr1	117112530	117113950	1421	31.64	6.42565	2.52796	3.81737	C7KUGACXX_7_7957.sorted.filtered_peak_1240
chr1	117279938	117280973	1036	35.34	8.90405	2.93760	6.15366	C7KUGACXX_7_7957.sorted.filtered_peak_1241
chr1	117281292	117281987	696	31.65	6.81583	2.63733	4.16933	C7KUGACXX_7_7957.sorted.filtered_peak_1242
chr1	117296694	117297215	522	29.05	7.54418	2.90925	4.88005	C7KUGACXX_7_7957.sorted.filtered_peak_1243
chr1	117312071	117312721	651	45.83	11.41219	3.03534	8.52834	C7KUGACXX_7_7957.sorted.filtered_peak_1244
chr1	117334260	117334523	264	12.81	3.86540	2.68510	1.50689	C7KUGACXX_7_7957.sorted.filtered_peak_1245
chr1	117351378	117351913	536	31.45	4.43207	2.07978	1.98406	C7KUGACXX_7_7957.sorted.filtered_peak_1246
chr1	117359067	117359567	501	34.13	10.35756	3.40897	7.50862	C7KUGACXX_7_7957.sorted.filtered_peak_1247
chr1	117369722	117370149	428	16.21	4.92403	2.90042	2.42392	C7KUGACXX_7_7957.sorted.filtered_peak_1248
chr1	117420552	117420864	313	22.06	5.66995	2.78050	3.10513	C7KUGACXX_7_7957.sorted.filtered_peak_1249
chr1	117593713	117594406	694	20.04	6.42377	3.17329	3.81130	C7KUGACXX_7_7957.sorted.filtered_peak_1250
chr1	117601997	117603266	1270	39.73	12.46035	3.39928	9.57180	C7KUGACXX_7_7957.sorted.filtered_peak_1251
chr1	117664328	117664945	618	25.67	9.04960	3.65551	6.26186	C7KUGACXX_7_7957.sorted.filtered_peak_1252
chr1	117671321	117671587	267	15.27	4.93074	2.98109	2.42646	C7KUGACXX_7_7957.sorted.filtered_peak_1253
chr1	117908980	117910449	1470	31.79	6.66860	2.58222	4.04374	C7KUGACXX_7_7957.sorted.filtered_peak_1254
chr1	118148043	118149495	1453	45.91	12.92885	3.15966	10.02768	C7KUGACXX_7_7957.sorted.filtered_peak_1255
chr1	118187319	118187580	262	22.55	7.31780	3.31810	4.63281	C7KUGACXX_7_7957.sorted.filtered_peak_1256
chr1	118198666	118199259	594	47.23	9.66857	2.64574	6.89083	C7KUGACXX_7_7957.sorted.filtered_peak_1257
chr1	118206844	118207405	562	40.70	12.25770	3.40825	9.35250	C7KUGACXX_7_7957.sorted.filtered_peak_1258
chr1	118277697	118278128	432	16.68	4.37754	2.64077	1.93941	C7KUGACXX_7_7957.sorted.filtered_peak_1259
chr1	118301496	118301942	447	14.77	3.79134	2.51276	1.44244	C7KUGACXX_7_7957.sorted.filtered_peak_1260
chr1	118471895	118472795	901	32.59	11.20964	3.57145	8.38416	C7KUGACXX_7_7957.sorted.filtered_peak_1261
chr1	119682585	119683605	1021	60.44	24.51573	4.45102	21.16522	C7KUGACXX_7_7957.sorted.filtered_peak_1262
chr1	120254451	120254764	314	16.72	4.56291	2.71211	2.09895	C7KUGACXX_7_7957.sorted.filtered_peak_1263
chr1	120351675	120351958	284	16.31	5.05595	2.94913	2.54449	C7KUGACXX_7_7957.sorted.filtered_peak_1264
chr1	120530275	120530636	362	14.56	5.00019	3.08075	2.49202	C7KUGACXX_7_7957.sorted.filtered_peak_1265
chr1	120612031	120612280	250	16.10	6.08185	3.39682	3.49363	C7KUGACXX_7_7957.sorted.filtered_peak_1266
chr1	121258251	121258630	380	24.12	8.38401	3.53462	5.64432	C7KUGACXX_7_7957.sorted.filtered_peak_1267
chr1	121260775	121261560	786	21.44	6.53837	3.13211	3.90149	C7KUGACXX_7_7957.sorted.filtered_peak_1268
chr1	121484319	121485521	1203	101.35	61.24255	7.71635	56.74713	C7KUGACXX_7_7957.sorted.filtered_peak_1269
chr1	142535569	142536752	1184	40.63	5.97951	2.18554	3.40197	C7KUGACXX_7_7957.sorted.filtered_peak_1270
chr1	142537415	142539695	2281	48.34	9.21361	2.55272	6.44499	C7KUGACXX_7_7957.sorted.filtered_peak_1271
chr1	142653920	142654224	305	15.95	5.95735	3.36635	3.37637	C7KUGACXX_7_7957.sorted.filtered_peak_1272
chr1	143540179	143540433	255	15.86	4.97415	2.93995	2.47943	C7KUGACXX_7_7957.sorted.filtered_peak_1273
chr1	144018739	144019439	701	14.64	4.27910	2.73394	1.86415	C7KUGACXX_7_7957.sorted.filtered_peak_1274
chr1	144526862	144527119	258	19.47	5.66157	2.94652	3.09846	C7KUGACXX_7_7957.sorted.filtered_peak_1275
chr1	144533626	144534313	688	43.29	11.68270	3.20597	8.77878	C7KUGACXX_7_7957.sorted.filtered_peak_1276
chr1	144536112	144536380	269	40.56	11.88776	3.39911	8.97140	C7KUGACXX_7_7957.sorted.filtered_peak_1277
chr1	144931445	144932645	1201	64.70	15.21362	2.96803	12.19739	C7KUGACXX_7_7957.sorted.filtered_peak_1278
chr1	145039787	145040138	352	29.54	4.08127	2.03966	1.67880	C7KUGACXX_7_7957.sorted.filtered_peak_1279
chr1	145058970	145059628	659	36.41	5.73212	2.24493	3.16301	C7KUGACXX_7_7957.sorted.filtered_peak_1280
chr1	145291619	145291977	359	15.90	5.90857	3.35661	3.32643	C7KUGACXX_7_7957.sorted.filtered_peak_1281
chr1	145382725	145383368	644	14.22	4.83969	3.02267	2.35432	C7KUGACXX_7_7957.sorted.filtered_peak_1282
chr1	145396674	145398302	1629	25.22	5.52665	2.57372	2.97321	C7KUGACXX_7_7957.sorted.filtered_peak_1283
chr1	145421662	145421978	317	17.15	5.80586	3.17992	3.24512	C7KUGACXX_7_7957.sorted.filtered_peak_1284
chr1	145427155	145427943	789	22.54	9.60987	4.00758	6.86445	C7KUGACXX_7_7957.sorted.filtered_peak_1285
chr1	145437490	145438623	1134	39.78	8.48831	2.67680	5.75661	C7KUGACXX_7_7957.sorted.filtered_peak_1286
chr1	145455045	145456004	960	45.44	11.62609	3.08025	8.73442	C7KUGACXX_7_7957.sorted.filtered_peak_1287
chr1	145470030	145470849	820	33.60	10.09844	3.28641	7.29842	C7KUGACXX_7_7957.sorted.filtered_peak_1288
chr1	145476781	145477655	875	32.79	8.18796	2.87433	5.48870	C7KUGACXX_7_7957.sorted.filtered_peak_1289
chr1	145507058	145508047	990	37.56	15.88121	4.53213	12.80715	C7KUGACXX_7_7957.sorted.filtered_peak_1290
chr1	145515762	145516558	797	46.42	21.52480	5.06459	18.26056	C7KUGACXX_7_7957.sorted.filtered_peak_1291
chr1	145524719	145525050	332	12.95	3.80632	2.64469	1.45249	C7KUGACXX_7_7957.sorted.filtered_peak_1292
chr1	145548839	145549382	544	31.27	14.14319	4.76461	11.12890	C7KUGACXX_7_7957.sorted.filtered_peak_1293
chr1	145562678	145563026	349	17.37	5.35881	2.98596	2.82700	C7KUGACXX_7_7957.sorted.filtered_peak_1294
chr1	145574979	145576331	1353	31.43	9.12886	3.19307	6.37481	C7KUGACXX_7_7957.sorted.filtered_peak_1295
chr1	145589309	145589808	500	17.92	4.32202	2.54161	1.89167	C7KUGACXX_7_7957.sorted.filtered_peak_1296
chr1	145610305	145611359	1055	25.36	12.61650	4.74876	9.74480	C7KUGACXX_7_7957.sorted.filtered_peak_1297
chr1	145713427	145713797	371	18.55	5.59020	2.98511	3.03474	C7KUGACXX_7_7957.sorted.filtered_peak_1298
chr1	145743837	145744572	736	20.28	5.80183	2.93311	3.23492	C7KUGACXX_7_7957.sorted.filtered_peak_1299
chr1	146556020	146556666	647	22.31	8.78409	3.86362	6.02557	C7KUGACXX_7_7957.sorted.filtered_peak_1300
chr1	146643758	146644581	824	40.67	14.57624	3.97899	11.55458	C7KUGACXX_7_7957.sorted.filtered_peak_1301
chr1	146696496	146697076	581	13.84	4.59185	2.94786	2.12451	C7KUGACXX_7_7957.sorted.filtered_peak_1302
chr1	146714019	146714968	950	34.90	12.03177	3.80633	9.10125	C7KUGACXX_7_7957.sorted.filtered_peak_1303
chr1	147071007	147072181	1175	40.33	13.38433	3.62739	10.45407	C7KUGACXX_7_7957.sorted.filtered_peak_1304
chr1	147120047	147120843	797	23.07	6.79358	3.09382	4.14458	C7KUGACXX_7_7957.sorted.filtered_peak_1305
chr1	147142325	147142919	595	28.91	11.00275	3.86278	8.17043	C7KUGACXX_7_7957.sorted.filtered_peak_1306
chr1	147393935	147394286	352	14.03	4.64775	2.95502	2.18401	C7KUGACXX_7_7957.sorted.filtered_peak_1307
chr1	147721160	147721464	305	24.23	6.50731	2.92159	3.88257	C7KUGACXX_7_7957.sorted.filtered_peak_1308
chr1	147735481	147736068	588	15.48	5.60959	3.26644	3.05195	C7KUGACXX_7_7957.sorted.filtered_peak_1309
chr1	147790407	147791130	724	16.26	6.11787	3.36912	3.55478	C7KUGACXX_7_7957.sorted.filtered_peak_1310
chr1	147806429	147807317	889	17.50	6.31515	3.36251	3.70840	C7KUGACXX_7_7957.sorted.filtered_peak_1311
chr1	148241376	148241679	304	23.99	11.99997	4.96234	9.07408	C7KUGACXX_7_7957.sorted.filtered_peak_1312
chr1	148551394	148552313	920	16.33	5.77408	3.25389	3.20240	C7KUGACXX_7_7957.sorted.filtered_peak_1313
chr1	148556638	148557009	372	20.36	9.14719	4.24156	6.36429	C7KUGACXX_7_7957.sorted.filtered_peak_1314
chr1	149223150	149224126	977	43.91	17.75294	4.35668	14.61225	C7KUGACXX_7_7957.sorted.filtered_peak_1315
chr1	149224481	149225028	548	37.17	12.92366	3.69566	10.01654	C7KUGACXX_7_7957.sorted.filtered_peak_1316
chr1	149851016	149851480	465	13.91	3.89035	2.61764	1.51361	C7KUGACXX_7_7957.sorted.filtered_peak_1317
chr1	149857240	149857547	308	33.12	4.17750	1.98360	1.76753	C7KUGACXX_7_7957.sorted.filtered_peak_1318
chr1	149858127	149858556	430	59.81	17.85093	3.56289	14.69780	C7KUGACXX_7_7957.sorted.filtered_peak_1319
chr1	149859446	149860250	805	51.27	13.48384	3.18319	10.50789	C7KUGACXX_7_7957.sorted.filtered_peak_1320
chr1	149870907	149871562	656	25.37	8.93250	3.65239	6.14935	C7KUGACXX_7_7957.sorted.filtered_peak_1321
chr1	149899425	149900391	967	37.23	12.52418	3.62752	9.61353	C7KUGACXX_7_7957.sorted.filtered_peak_1322
chr1	149981776	149982084	309	19.00	4.31765	2.47714	1.89402	C7KUGACXX_7_7957.sorted.filtered_peak_1323
chr1	149982371	149982907	537	21.84	5.72882	2.80238	3.17078	C7KUGACXX_7_7957.sorted.filtered_peak_1324
chr1	150038871	150040024	1154	19.86	5.57571	2.87707	3.02893	C7KUGACXX_7_7957.sorted.filtered_peak_1325
chr1	150078547	150078869	323	21.64	6.39992	3.06132	3.77969	C7KUGACXX_7_7957.sorted.filtered_peak_1326
chr1	150121825	150122544	720	25.87	4.56653	2.26197	2.12543	C7KUGACXX_7_7957.sorted.filtered_peak_1327
chr1	150123275	150124419	1145	30.20	6.31287	2.54760	3.72549	C7KUGACXX_7_7957.sorted.filtered_peak_1328
chr1	150159653	150159910	258	15.31	4.60276	2.83232	2.14193	C7KUGACXX_7_7957.sorted.filtered_peak_1329
chr1	150185767	150186446	680	40.54	19.10075	5.24409	15.88304	C7KUGACXX_7_7957.sorted.filtered_peak_1330
chr1	150206744	150207518	775	36.85	8.66739	2.80692	5.94301	C7KUGACXX_7_7957.sorted.filtered_peak_1331
chr1	150207909	150208846	938	47.01	14.67583	3.49693	11.69439	C7KUGACXX_7_7957.sorted.filtered_peak_1332
chr1	150241080	150241785	706	35.28	12.24776	3.73183	9.34297	C7KUGACXX_7_7957.sorted.filtered_peak_1333
chr1	150253962	150254947	986	16.37	4.18190	2.57753	1.77143	C7KUGACXX_7_7957.sorted.filtered_peak_1334
chr1	150266027	150266623	597	19.44	6.53791	3.28323	3.90848	C7KUGACXX_7_7957.sorted.filtered_peak_1335
chr1	150293733	150294438	706	40.73	20.56230	5.37235	17.34749	C7KUGACXX_7_7957.sorted.filtered_peak_1336
chr1	150335869	150337299	1431	55.47	18.77628	3.73129	15.63340	C7KUGACXX_7_7957.sorted.filtered_peak_1337
chr1	150459399	150460153	755	29.61	13.69844	4.64548	10.73962	C7KUGACXX_7_7957.sorted.filtered_peak_1338
chr1	150487753	150488527	775	31.11	11.37356	3.84577	8.50178	C7KUGACXX_7_7957.sorted.filtered_peak_1339
chr1	150533571	150535264	1694	38.37	5.61831	2.16262	3.07667	C7KUGACXX_7_7957.sorted.filtered_peak_1340
chr1	150535611	150536266	656	38.41	4.32279	1.91832	1.89630	C7KUGACXX_7_7957.sorted.filtered_peak_1341
chr1	150539746	150540247	502	37.38	7.28659	2.53532	4.61470	C7KUGACXX_7_7957.sorted.filtered_peak_1342
chr1	150551709	150552645	937	44.10	14.17687	3.60477	11.18272	C7KUGACXX_7_7957.sorted.filtered_peak_1343
chr1	150583801	150584463	663	34.58	11.88127	3.69443	8.99272	C7KUGACXX_7_7957.sorted.filtered_peak_1344
chr1	150586070	150586319	250	20.51	3.95815	2.28476	1.57290	C7KUGACXX_7_7957.sorted.filtered_peak_1345
chr1	150594075	150594324	250	18.22	6.13574	3.25151	3.52344	C7KUGACXX_7_7957.sorted.filtered_peak_1346
chr1	150601465	150602433	969	61.13	28.41792	5.44563	24.85417	C7KUGACXX_7_7957.sorted.filtered_peak_1347
chr1	150669407	150670044	638	29.22	10.85190	3.88082	7.99421	C7KUGACXX_7_7957.sorted.filtered_peak_1348
chr1	150737405	150737654	250	14.10	3.61302	2.47844	1.27224	C7KUGACXX_7_7957.sorted.filtered_peak_1349
chr1	150743182	150743586	405	17.97	5.22784	2.89053	2.70584	C7KUGACXX_7_7957.sorted.filtered_peak_1350
chr1	150848700	150849456	757	50.96	21.95112	4.72580	18.65602	C7KUGACXX_7_7957.sorted.filtered_peak_1351
chr1	150862477	150862855	379	12.41	3.71890	2.64563	1.37908	C7KUGACXX_7_7957.sorted.filtered_peak_1352
chr1	150898319	150899203	885	33.40	12.09774	3.82540	9.19642	C7KUGACXX_7_7957.sorted.filtered_peak_1353
chr1	150946638	150947404	767	22.78	5.48069	2.66224	2.94726	C7KUGACXX_7_7957.sorted.filtered_peak_1354
chr1	150952001	150952314	314	22.60	6.83526	3.14668	4.18007	C7KUGACXX_7_7957.sorted.filtered_peak_1355
chr1	150980286	150981468	1183	29.05	8.17793	3.01380	5.50697	C7KUGACXX_7_7957.sorted.filtered_peak_1356
chr1	151020068	151020419	352	21.01	4.47624	2.43546	2.02695	C7KUGACXX_7_7957.sorted.filtered_peak_1357
chr1	151020635	151021188	554	25.59	6.67302	2.89605	4.03393	C7KUGACXX_7_7957.sorted.filtered_peak_1358
chr1	151028752	151029147	396	32.37	5.57001	2.31574	3.01740	C7KUGACXX_7_7957.sorted.filtered_peak_1359
chr1	151030181	151030812	632	32.43	5.96888	2.38623	3.40792	C7KUGACXX_7_7957.sorted.filtered_peak_1360
chr1	151031781	151032236	456	33.98	6.52448	2.49384	3.88870	C7KUGACXX_7_7957.sorted.filtered_peak_1361
chr1	151042855	151043849	995	39.37	14.36272	4.09241	11.33037	C7KUGACXX_7_7957.sorted.filtered_peak_1362
chr1	151118802	151119629	828	23.48	6.08925	2.81189	3.50949	C7KUGACXX_7_7957.sorted.filtered_peak_1363
chr1	151128583	151130149	1567	27.53	6.93627	2.82041	4.31164	C7KUGACXX_7_7957.sorted.filtered_peak_1364
chr1	151138160	151138900	741	43.09	17.20371	4.29257	14.10579	C7KUGACXX_7_7957.sorted.filtered_peak_1365
chr1	151162304	151162836	533	21.51	7.12522	3.33771	4.45273	C7KUGACXX_7_7957.sorted.filtered_peak_1366
chr1	151170312	151171784	1473	32.17	11.21272	3.46011	8.43055	C7KUGACXX_7_7957.sorted.filtered_peak_1367
chr1	151226845	151227397	553	33.87	14.23689	4.45777	11.23019	C7KUGACXX_7_7957.sorted.filtered_peak_1368
chr1	151253630	151255188	1559	55.94	17.50802	3.65376	14.36590	C7KUGACXX_7_7957.sorted.filtered_peak_1369
chr1	151283990	151284388	399	20.88	6.43322	3.12449	3.81054	C7KUGACXX_7_7957.sorted.filtered_peak_1370
chr1	151299580	151300568	989	36.31	15.55639	4.49471	12.52051	C7KUGACXX_7_7957.sorted.filtered_peak_1371
chr1	151319309	151320294	986	48.45	19.28597	4.22865	16.11454	C7KUGACXX_7_7957.sorted.filtered_peak_1372
chr1	151371793	151372210	418	29.63	11.14936	3.96254	8.26904	C7KUGACXX_7_7957.sorted.filtered_peak_1373
chr1	151416129	151416627	499	15.18	4.67606	2.86234	2.22467	C7KUGACXX_7_7957.sorted.filtered_peak_1374
chr1	151431546	151432178	633	20.46	4.95314	2.61009	2.47438	C7KUGACXX_7_7957.sorted.filtered_peak_1375
chr1	151483491	151484171	681	16.71	4.49836	2.68825	2.03999	C7KUGACXX_7_7957.sorted.filtered_peak_1376
chr1	151512349	151513120	772	25.43	8.44743	3.41242	5.72224	C7KUGACXX_7_7957.sorted.filtered_peak_1377
chr1	151566417	151566935	519	15.48	4.92985	2.96265	2.43181	C7KUGACXX_7_7957.sorted.filtered_peak_1378
chr1	151584232	151584965	734	26.60	8.39562	3.32619	5.66622	C7KUGACXX_7_7957.sorted.filtered_peak_1379
chr1	151735607	151736141	535	22.07	7.61432	3.47249	4.90881	C7KUGACXX_7_7957.sorted.filtered_peak_1380
chr1	151762608	151763647	1040	42.21	17.62556	4.30822	14.54700	C7KUGACXX_7_7957.sorted.filtered_peak_1381
chr1	151788155	151788469	315	18.37	3.90419	2.35761	1.53600	C7KUGACXX_7_7957.sorted.filtered_peak_1382
chr1	151812031	151812730	700	31.37	7.66203	2.84990	4.97354	C7KUGACXX_7_7957.sorted.filtered_peak_1383
chr1	151871026	151871508	483	14.59	5.06711	3.09655	2.55693	C7KUGACXX_7_7957.sorted.filtered_peak_1384
chr1	151877599	151878026	428	21.52	4.99812	2.57954	2.50374	C7KUGACXX_7_7957.sorted.filtered_peak_1385
chr1	151881810	151882570	761	38.27	13.86031	3.97876	10.86422	C7KUGACXX_7_7957.sorted.filtered_peak_1386
chr1	151918127	151918976	850	25.08	7.47180	3.07257	4.84077	C7KUGACXX_7_7957.sorted.filtered_peak_1387
chr1	151956732	151957375	644	19.08	5.22980	2.81844	2.69709	C7KUGACXX_7_7957.sorted.filtered_peak_1388
chr1	151966007	151966861	855	25.90	5.21485	2.44816	2.69166	C7KUGACXX_7_7957.sorted.filtered_peak_1389
chr1	152006967	152008109	1143	27.10	6.92058	2.85223	4.28422	C7KUGACXX_7_7957.sorted.filtered_peak_1390
chr1	152009457	152009722	266	23.24	4.53015	2.35722	2.07099	C7KUGACXX_7_7957.sorted.filtered_peak_1391
chr1	152020135	152021102	968	47.57	17.59037	4.03706	14.48201	C7KUGACXX_7_7957.sorted.filtered_peak_1392
chr1	152319479	152319931	453	12.81	3.97789	2.74285	1.58013	C7KUGACXX_7_7957.sorted.filtered_peak_1393
chr1	152432669	152433206	538	16.96	4.63717	2.71608	2.17530	C7KUGACXX_7_7957.sorted.filtered_peak_1394
chr1	153508632	153508881	250	24.49	4.38336	2.26474	1.94992	C7KUGACXX_7_7957.sorted.filtered_peak_1395
chr1	153517485	153518458	974	32.15	7.67912	2.78600	5.00224	C7KUGACXX_7_7957.sorted.filtered_peak_1396
chr1	153538852	153539353	502	20.95	5.93474	2.92444	3.36517	C7KUGACXX_7_7957.sorted.filtered_peak_1397
chr1	153540974	153541223	250	20.18	4.72008	2.56250	2.24174	C7KUGACXX_7_7957.sorted.filtered_peak_1398
chr1	153606182	153607061	880	53.52	20.84096	4.47765	17.56416	C7KUGACXX_7_7957.sorted.filtered_peak_1399
chr1	153630909	153631527	619	31.66	11.70843	3.95754	8.80273	C7KUGACXX_7_7957.sorted.filtered_peak_1400
chr1	153642997	153644073	1077	48.58	21.70303	4.75458	18.43639	C7KUGACXX_7_7957.sorted.filtered_peak_1401
chr1	153700007	153700980	974	57.37	27.61488	5.26551	24.12555	C7KUGACXX_7_7957.sorted.filtered_peak_1402
chr1	153721823	153722145	323	15.82	4.72958	2.84252	2.25505	C7KUGACXX_7_7957.sorted.filtered_peak_1403
chr1	153747413	153748351	939	21.93	5.35161	2.67061	2.82538	C7KUGACXX_7_7957.sorted.filtered_peak_1404
chr1	153755824	153756503	680	42.24	18.81082	4.93373	15.61131	C7KUGACXX_7_7957.sorted.filtered_peak_1405
chr1	153777732	153778165	434	16.83	4.52762	2.69345	2.06797	C7KUGACXX_7_7957.sorted.filtered_peak_1406
chr1	153861023	153861272	250	13.30	4.26137	2.84060	1.82711	C7KUGACXX_7_7957.sorted.filtered_peak_1407
chr1	153895008	153896112	1105	65.67	24.56163	4.22237	21.16966	C7KUGACXX_7_7957.sorted.filtered_peak_1408
chr1	153917719	153919424	1706	29.08	6.28946	2.61517	3.67610	C7KUGACXX_7_7957.sorted.filtered_peak_1409
chr1	153930548	153931406	859	42.60	10.27861	2.87269	7.47775	C7KUGACXX_7_7957.sorted.filtered_peak_1410
chr1	153935761	153936307	547	37.98	7.59840	2.56537	4.91945	C7KUGACXX_7_7957.sorted.filtered_peak_1411
chr1	153939765	153940463	699	28.18	5.70540	2.49015	3.14588	C7KUGACXX_7_7957.sorted.filtered_peak_1412
chr1	153949301	153950640	1340	22.76	6.29203	2.90282	3.71212	C7KUGACXX_7_7957.sorted.filtered_peak_1413
chr1	153962979	153963580	602	35.75	14.09950	4.13103	11.12947	C7KUGACXX_7_7957.sorted.filtered_peak_1414
chr1	154087483	154087978	496	19.85	8.80705	4.14152	6.05337	C7KUGACXX_7_7957.sorted.filtered_peak_1415
chr1	154130138	154130993	856	27.10	10.01250	3.68062	7.24196	C7KUGACXX_7_7957.sorted.filtered_peak_1416
chr1	154154662	154155058	397	31.86	7.35975	2.75249	4.69174	C7KUGACXX_7_7957.sorted.filtered_peak_1417
chr1	154155649	154156067	419	26.33	4.98412	2.35978	2.49695	C7KUGACXX_7_7957.sorted.filtered_peak_1418
chr1	154192792	154193553	762	54.70	19.42290	3.98651	16.24480	C7KUGACXX_7_7957.sorted.filtered_peak_1419
chr1	154193890	154194242	353	30.39	4.82110	2.19900	2.33119	C7KUGACXX_7_7957.sorted.filtered_peak_1420
chr1	154244604	154245276	673	50.84	22.36405	4.95180	19.04268	C7KUGACXX_7_7957.sorted.filtered_peak_1421
chr1	154300989	154301327	339	30.08	5.95667	2.46486	3.39702	C7KUGACXX_7_7957.sorted.filtered_peak_1422
chr1	154309967	154310418	452	31.76	9.86139	3.41153	7.04893	C7KUGACXX_7_7957.sorted.filtered_peak_1423
chr1	154315169	154315744	576	27.37	6.66139	2.78799	4.02875	C7KUGACXX_7_7957.sorted.filtered_peak_1424
chr1	154325646	154326003	358	17.42	4.12330	2.49244	1.72056	C7KUGACXX_7_7957.sorted.filtered_peak_1425
chr1	154358034	154358453	420	19.62	5.49944	2.87932	2.94459	C7KUGACXX_7_7957.sorted.filtered_peak_1426
chr1	154358849	154359774	926	21.95	6.53574	3.07433	3.91153	C7KUGACXX_7_7957.sorted.filtered_peak_1427
chr1	154370896	154371146	251	18.85	5.89560	3.09685	3.30339	C7KUGACXX_7_7957.sorted.filtered_peak_1428
chr1	154377524	154377823	300	27.18	5.73407	2.55025	3.16114	C7KUGACXX_7_7957.sorted.filtered_peak_1429
chr1	154392090	154392360	271	15.14	4.08772	2.62098	1.68390	C7KUGACXX_7_7957.sorted.filtered_peak_1430
chr1	154452328	154452817	490	16.99	5.51463	3.07345	2.97701	C7KUGACXX_7_7957.sorted.filtered_peak_1431
chr1	154465813	154466081	269	15.67	4.60607	2.80707	2.13565	C7KUGACXX_7_7957.sorted.filtered_peak_1432
chr1	154531020	154532127	1108	57.99	21.53775	4.05343	18.27662	C7KUGACXX_7_7957.sorted.filtered_peak_1433
chr1	154580339	154580826	488	34.81	11.52709	3.58288	8.66302	C7KUGACXX_7_7957.sorted.filtered_peak_1434
chr1	154599540	154600700	1161	27.00	7.12940	2.88899	4.50174	C7KUGACXX_7_7957.sorted.filtered_peak_1435
chr1	154642198	154642479	282	13.85	4.59910	2.95013	2.13178	C7KUGACXX_7_7957.sorted.filtered_peak_1436
chr1	154720518	154720767	250	16.04	4.37679	2.67766	1.94381	C7KUGACXX_7_7957.sorted.filtered_peak_1437
chr1	154732904	154733159	256	16.62	4.83709	2.83766	2.34407	C7KUGACXX_7_7957.sorted.filtered_peak_1438
chr1	154763765	154764451	687	15.10	4.47310	2.78982	2.02717	C7KUGACXX_7_7957.sorted.filtered_peak_1439
chr1	154842765	154843056	292	25.42	9.84760	3.97321	7.01703	C7KUGACXX_7_7957.sorted.filtered_peak_1440
chr1	154908990	154910312	1323	60.43	19.35944	3.71972	16.16378	C7KUGACXX_7_7957.sorted.filtered_peak_1441
chr1	154927604	154928901	1298	35.24	7.63942	2.67318	4.95711	C7KUGACXX_7_7957.sorted.filtered_peak_1442
chr1	154933747	154934797	1051	33.49	8.48419	2.97379	5.73361	C7KUGACXX_7_7957.sorted.filtered_peak_1443
chr1	154946173	154947895	1723	64.26	19.98218	3.52992	16.79901	C7KUGACXX_7_7957.sorted.filtered_peak_1444
chr1	154955262	154956148	887	41.53	19.19682	4.83332	16.03805	C7KUGACXX_7_7957.sorted.filtered_peak_1445
chr1	154973492	154974926	1435	36.30	6.81116	2.42328	4.20002	C7KUGACXX_7_7957.sorted.filtered_peak_1446
chr1	154989887	154990232	346	20.21	4.76734	2.57750	2.28397	C7KUGACXX_7_7957.sorted.filtered_peak_1447
chr1	155022970	155024271	1302	22.58	5.08774	2.55167	2.58596	C7KUGACXX_7_7957.sorted.filtered_peak_1448
chr1	155035582	155036494	913	23.71	6.21164	2.85341	3.61183	C7KUGACXX_7_7957.sorted.filtered_peak_1449
chr1	155057199	155058426	1228	47.38	16.12507	3.82062	13.05630	C7KUGACXX_7_7957.sorted.filtered_peak_1450
chr1	155107730	155108662	933	29.37	8.34844	3.03981	5.65955	C7KUGACXX_7_7957.sorted.filtered_peak_1451
chr1	155112654	155113188	535	22.96	5.38595	2.63405	2.85191	C7KUGACXX_7_7957.sorted.filtered_peak_1452
chr1	155145316	155146498	1183	39.73	8.99118	2.75584	6.25249	C7KUGACXX_7_7957.sorted.filtered_peak_1453
chr1	155163124	155163553	430	22.78	4.45700	2.35357	2.00626	C7KUGACXX_7_7957.sorted.filtered_peak_1454
chr1	155164274	155164881	608	27.07	7.03544	2.89056	4.38822	C7KUGACXX_7_7957.sorted.filtered_peak_1455
chr1	155176708	155176965	258	22.82	5.72355	2.76543	3.14569	C7KUGACXX_7_7957.sorted.filtered_peak_1456
chr1	155177968	155179133	1166	21.83	5.79142	2.83939	3.21388	C7KUGACXX_7_7957.sorted.filtered_peak_1457
chr1	155196460	155197808	1349	33.75	12.32472	3.60911	9.48557	C7KUGACXX_7_7957.sorted.filtered_peak_1458
chr1	155214254	155215035	782	39.82	13.22989	3.55426	10.32459	C7KUGACXX_7_7957.sorted.filtered_peak_1459
chr1	155220480	155220826	347	26.71	7.93364	3.19239	5.22305	C7KUGACXX_7_7957.sorted.filtered_peak_1460
chr1	155231669	155232446	778	37.96	14.73851	4.05949	11.75318	C7KUGACXX_7_7957.sorted.filtered_peak_1461
chr1	155242864	155243555	692	35.94	10.20722	3.19787	7.39595	C7KUGACXX_7_7957.sorted.filtered_peak_1462
chr1	155246915	155247593	679	31.00	7.90897	2.90629	5.21475	C7KUGACXX_7_7957.sorted.filtered_peak_1463
chr1	155278159	155278991	833	44.84	19.61117	4.60941	16.44300	C7KUGACXX_7_7957.sorted.filtered_peak_1464
chr1	155293028	155294423	1396	36.20	8.57362	2.85835	5.82429	C7KUGACXX_7_7957.sorted.filtered_peak_1465
chr1	155484595	155484997	403	12.86	3.86598	2.68000	1.50887	C7KUGACXX_7_7957.sorted.filtered_peak_1466
chr1	155505878	155506387	510	17.22	5.17432	2.91925	2.66110	C7KUGACXX_7_7957.sorted.filtered_peak_1467
chr1	155532114	155533167	1054	40.01	16.46009	4.35673	13.39933	C7KUGACXX_7_7957.sorted.filtered_peak_1468
chr1	155579471	155580063	593	20.00	9.06301	4.17089	6.30811	C7KUGACXX_7_7957.sorted.filtered_peak_1469
chr1	155658029	155659009	981	39.70	18.15459	4.86409	15.00794	C7KUGACXX_7_7957.sorted.filtered_peak_1470
chr1	155714738	155715620	883	22.77	10.91469	4.59151	8.07988	C7KUGACXX_7_7957.sorted.filtered_peak_1471
chr1	155826829	155827233	405	37.84	9.82733	3.04533	7.02767	C7KUGACXX_7_7957.sorted.filtered_peak_1472
chr1	155828830	155829701	872	39.87	10.62286	3.09523	7.79503	C7KUGACXX_7_7957.sorted.filtered_peak_1473
chr1	155863261	155863718	458	14.17	4.79567	3.01309	2.30916	C7KUGACXX_7_7957.sorted.filtered_peak_1474
chr1	155881038	155881527	490	25.19	8.36868	3.41594	5.64623	C7KUGACXX_7_7957.sorted.filtered_peak_1475
chr1	155903857	155904819	963	37.40	15.51900	4.28471	12.50110	C7KUGACXX_7_7957.sorted.filtered_peak_1476
chr1	155916145	155916413	269	18.31	5.43252	2.95504	2.87973	C7KUGACXX_7_7957.sorted.filtered_peak_1477
chr1	155959009	155959998	990	15.70	5.09359	2.99453	2.59947	C7KUGACXX_7_7957.sorted.filtered_peak_1478
chr1	155974748	155975298	551	18.57	6.62650	3.36957	4.01419	C7KUGACXX_7_7957.sorted.filtered_peak_1479
chr1	155990125	155990374	250	16.26	3.86666	2.45572	1.49754	C7KUGACXX_7_7957.sorted.filtered_peak_1480
chr1	155990586	155991022	437	24.69	8.95594	3.67256	6.19465	C7KUGACXX_7_7957.sorted.filtered_peak_1481
chr1	156023621	156025205	1585	34.49	8.50476	2.81951	5.81133	C7KUGACXX_7_7957.sorted.filtered_peak_1482
chr1	156052195	156052473	279	16.02	4.56376	2.76232	2.10746	C7KUGACXX_7_7957.sorted.filtered_peak_1483
chr1	156060309	156060855	547	15.67	5.47370	3.15457	2.95296	C7KUGACXX_7_7957.sorted.filtered_peak_1484
chr1	156066664	156067156	493	26.17	8.41935	3.36322	5.70008	C7KUGACXX_7_7957.sorted.filtered_peak_1485
chr1	156075995	156076627	633	20.79	7.09677	3.35370	4.44451	C7KUGACXX_7_7957.sorted.filtered_peak_1486
chr1	156096902	156097266	365	24.42	8.28114	3.46097	5.56651	C7KUGACXX_7_7957.sorted.filtered_peak_1487
chr1	156115761	156116058	298	19.17	6.16994	3.16520	3.56696	C7KUGACXX_7_7957.sorted.filtered_peak_1488
chr1	156163479	156164107	629	47.59	19.87613	4.61504	16.65877	C7KUGACXX_7_7957.sorted.filtered_peak_1489
chr1	156182620	156183148	529	58.90	9.00125	2.33657	6.21017	C7KUGACXX_7_7957.sorted.filtered_peak_1490
chr1	156186155	156186705	551	270.42	195.43384	10.81969	189.46671	C7KUGACXX_7_7957.sorted.filtered_peak_1491
chr1	156195304	156195556	253	20.38	6.61745	3.24707	3.97406	C7KUGACXX_7_7957.sorted.filtered_peak_1492
chr1	156252072	156252957	886	51.18	20.07475	4.48159	16.83182	C7KUGACXX_7_7957.sorted.filtered_peak_1493
chr1	156265215	156265683	469	19.98	7.33269	3.53703	4.65687	C7KUGACXX_7_7957.sorted.filtered_peak_1494
chr1	156307737	156308704	968	76.74	35.00493	5.33031	31.21651	C7KUGACXX_7_7957.sorted.filtered_peak_1495
chr1	156355255	156355741	487	17.36	5.11034	2.86720	2.61379	C7KUGACXX_7_7957.sorted.filtered_peak_1496
chr1	156426239	156427531	1293	34.65	10.49285	3.39173	7.64683	C7KUGACXX_7_7957.sorted.filtered_peak_1497
chr1	156470522	156471389	868	50.61	10.36448	2.72884	7.50856	C7KUGACXX_7_7957.sorted.filtered_peak_1498
chr1	156474524	156475350	827	54.74	13.19161	2.97742	10.24931	C7KUGACXX_7_7957.sorted.filtered_peak_1499
chr1	156561187	156561893	707	21.05	6.35322	3.06026	3.75136	C7KUGACXX_7_7957.sorted.filtered_peak_1500
chr1	156571157	156571586	430	30.88	13.51058	4.56940	10.53329	C7KUGACXX_7_7957.sorted.filtered_peak_1501
chr1	156629769	156630398	630	29.08	8.13293	3.05008	5.44138	C7KUGACXX_7_7957.sorted.filtered_peak_1502
chr1	156659291	156659832	542	14.77	4.58547	2.86464	2.12017	C7KUGACXX_7_7957.sorted.filtered_peak_1503
chr1	156698120	156699046	927	48.89	15.63682	3.60905	12.60136	C7KUGACXX_7_7957.sorted.filtered_peak_1504
chr1	156710545	156711460	916	66.53	27.00725	4.44813	23.54913	C7KUGACXX_7_7957.sorted.filtered_peak_1505
chr1	156721033	156722156	1124	34.48	8.17741	2.75690	5.49608	C7KUGACXX_7_7957.sorted.filtered_peak_1506
chr1	156736488	156737641	1154	46.80	17.40454	4.00709	14.31019	C7KUGACXX_7_7957.sorted.filtered_peak_1507
chr1	156786440	156787094	655	41.33	13.19102	3.52484	10.26374	C7KUGACXX_7_7957.sorted.filtered_peak_1508
chr1	156818552	156818821	270	19.21	5.56871	2.93092	3.01553	C7KUGACXX_7_7957.sorted.filtered_peak_1509
chr1	156829898	156830224	327	24.78	7.52936	3.20632	4.84005	C7KUGACXX_7_7957.sorted.filtered_peak_1510
chr1	156862057	156862350	294	17.40	5.20956	2.91780	2.69568	C7KUGACXX_7_7957.sorted.filtered_peak_1511
chr1	157103264	157103513	250	17.85	3.88371	2.37630	1.51945	C7KUGACXX_7_7957.sorted.filtered_peak_1512
chr1	157108052	157108839	788	27.40	7.46787	2.92778	4.83377	C7KUGACXX_7_7957.sorted.filtered_peak_1513
chr1	157399926	157400260	335	15.43	5.61202	3.26234	3.05762	C7KUGACXX_7_7957.sorted.filtered_peak_1514
chr1	157661075	157661510	436	13.25	4.21140	2.82031	1.78978	C7KUGACXX_7_7957.sorted.filtered_peak_1515
chr1	158119388	158119738	351	16.66	5.94740	3.30097	3.36136	C7KUGACXX_7_7957.sorted.filtered_peak_1516
chr1	158789116	158789668	553	29.55	10.85885	3.79629	8.02306	C7KUGACXX_7_7957.sorted.filtered_peak_1517
chr1	158900248	158901662	1415	26.70	7.23910	2.95230	4.59064	C7KUGACXX_7_7957.sorted.filtered_peak_1518
chr1	158978548	158978804	257	26.52	5.10337	2.38607	2.60108	C7KUGACXX_7_7957.sorted.filtered_peak_1519
chr1	158979137	158979830	694	26.84	4.76659	2.28957	2.28935	C7KUGACXX_7_7957.sorted.filtered_peak_1520
chr1	158985267	158985694	428	27.43	6.50023	2.74192	3.87640	C7KUGACXX_7_7957.sorted.filtered_peak_1521
chr1	159046495	159047485	991	36.11	11.02707	3.35610	8.18740	C7KUGACXX_7_7957.sorted.filtered_peak_1522
chr1	159750326	159751145	820	33.65	12.29139	3.85970	9.39006	C7KUGACXX_7_7957.sorted.filtered_peak_1523
chr1	159796077	159796527	451	22.82	6.10609	2.86752	3.52211	C7KUGACXX_7_7957.sorted.filtered_peak_1524
chr1	159859839	159860108	270	15.30	4.32962	2.71395	1.89046	C7KUGACXX_7_7957.sorted.filtered_peak_1525
chr1	159880244	159880493	250	20.76	5.38808	2.76408	2.84557	C7KUGACXX_7_7957.sorted.filtered_peak_1526
chr1	159895103	159895689	587	35.11	7.52087	2.64915	4.84899	C7KUGACXX_7_7957.sorted.filtered_peak_1527
chr1	160001068	160002043	976	22.21	5.67789	2.75574	3.12586	C7KUGACXX_7_7957.sorted.filtered_peak_1528
chr1	160016794	160017092	299	15.55	5.18526	3.07491	2.65720	C7KUGACXX_7_7957.sorted.filtered_peak_1529
chr1	160053906	160054155	250	16.70	4.40670	2.65493	1.95678	C7KUGACXX_7_7957.sorted.filtered_peak_1530
chr1	160068042	160069210	1169	44.02	13.05685	3.35204	10.13323	C7KUGACXX_7_7957.sorted.filtered_peak_1531
chr1	160162731	160163116	386	15.86	4.53528	2.76061	2.08347	C7KUGACXX_7_7957.sorted.filtered_peak_1532
chr1	160174761	160175367	607	19.99	4.97185	2.64878	2.48842	C7KUGACXX_7_7957.sorted.filtered_peak_1533
chr1	160231372	160232898	1527	46.93	15.15533	3.65081	12.12064	C7KUGACXX_7_7957.sorted.filtered_peak_1534
chr1	160254296	160255186	891	26.07	8.49473	3.41173	5.75172	C7KUGACXX_7_7957.sorted.filtered_peak_1535
chr1	160312623	160313743	1121	26.38	8.08271	3.20273	5.38885	C7KUGACXX_7_7957.sorted.filtered_peak_1536
chr1	160399069	160399443	375	23.94	6.11868	2.80978	3.52839	C7KUGACXX_7_7957.sorted.filtered_peak_1537
chr1	160407727	160408242	516	21.60	6.12181	2.94341	3.53575	C7KUGACXX_7_7957.sorted.filtered_peak_1538
chr1	160423321	160423625	305	18.56	4.98994	2.75904	2.48487	C7KUGACXX_7_7957.sorted.filtered_peak_1539
chr1	160430127	160430701	575	18.17	4.87687	2.73529	2.38888	C7KUGACXX_7_7957.sorted.filtered_peak_1540
chr1	160492188	160493103	916	20.20	5.59502	2.86686	3.04314	C7KUGACXX_7_7957.sorted.filtered_peak_1541
chr1	160509970	160510691	722	30.26	11.05870	3.86575	8.19268	C7KUGACXX_7_7957.sorted.filtered_peak_1542
chr1	160537781	160538307	527	29.58	9.05220	3.31196	6.28836	C7KUGACXX_7_7957.sorted.filtered_peak_1543
chr1	160548193	160548497	305	20.21	3.50485	2.14277	1.20832	C7KUGACXX_7_7957.sorted.filtered_peak_1544
chr1	160576731	160577247	517	25.18	8.93886	3.62415	6.17646	C7KUGACXX_7_7957.sorted.filtered_peak_1545
chr1	160607844	160608230	387	36.68	8.15126	2.74439	5.42903	C7KUGACXX_7_7957.sorted.filtered_peak_1546
chr1	160634219	160634776	558	17.59	4.30428	2.55260	1.87760	C7KUGACXX_7_7957.sorted.filtered_peak_1547
chr1	160635073	160635810	738	18.69	4.91066	2.70056	2.43679	C7KUGACXX_7_7957.sorted.filtered_peak_1548
chr1	160652820	160653733	914	30.15	9.08744	3.28614	6.31929	C7KUGACXX_7_7957.sorted.filtered_peak_1549
chr1	160681480	160681862	383	29.71	6.44381	2.62149	3.82617	C7KUGACXX_7_7957.sorted.filtered_peak_1550
chr1	160726241	160726512	272	18.39	6.05000	3.18257	3.45724	C7KUGACXX_7_7957.sorted.filtered_peak_1551
chr1	160737620	160738422	803	22.64	7.01142	3.16227	4.37327	C7KUGACXX_7_7957.sorted.filtered_peak_1552
chr1	160752118	160752385	268	15.42	5.54402	3.26056	2.97605	C7KUGACXX_7_7957.sorted.filtered_peak_1553
chr1	160765653	160766119	467	35.03	11.40477	3.59936	8.51705	C7KUGACXX_7_7957.sorted.filtered_peak_1554
chr1	160807236	160808178	943	32.87	10.60655	3.48684	7.77216	C7KUGACXX_7_7957.sorted.filtered_peak_1555
chr1	160825397	160825809	413	13.06	3.87702	2.67250	1.51002	C7KUGACXX_7_7957.sorted.filtered_peak_1556
chr1	160832516	160832769	254	19.33	6.80657	3.43726	4.13796	C7KUGACXX_7_7957.sorted.filtered_peak_1557
chr1	160921239	160921687	449	14.09	4.43249	2.84830	1.99655	C7KUGACXX_7_7957.sorted.filtered_peak_1558
chr1	160960116	160960595	480	15.23	5.45619	3.22407	2.90562	C7KUGACXX_7_7957.sorted.filtered_peak_1559
chr1	160983097	160984230	1134	15.89	5.31269	3.08907	2.78641	C7KUGACXX_7_7957.sorted.filtered_peak_1560
chr1	160990778	160991203	426	19.02	6.57263	3.33958	3.93867	C7KUGACXX_7_7957.sorted.filtered_peak_1561
chr1	161008281	161008950	670	23.54	7.17010	3.13022	4.52663	C7KUGACXX_7_7957.sorted.filtered_peak_1562
chr1	161014884	161016177	1294	40.23	11.39252	3.21551	8.53625	C7KUGACXX_7_7957.sorted.filtered_peak_1563
chr1	161038103	161038504	402	37.07	9.52255	3.01757	6.73100	C7KUGACXX_7_7957.sorted.filtered_peak_1564
chr1	161039368	161040057	690	37.65	9.40022	2.94258	6.63127	C7KUGACXX_7_7957.sorted.filtered_peak_1565
chr1	161067496	161068163	668	29.49	7.16558	2.82743	4.49183	C7KUGACXX_7_7957.sorted.filtered_peak_1566
chr1	161087658	161088374	717	29.24	8.39435	3.15811	5.66106	C7KUGACXX_7_7957.sorted.filtered_peak_1567
chr1	161102099	161103003	905	36.49	11.98674	3.61093	9.08261	C7KUGACXX_7_7957.sorted.filtered_peak_1568
chr1	161123487	161124151	665	29.17	9.46070	3.46960	6.67218	C7KUGACXX_7_7957.sorted.filtered_peak_1569
chr1	161128862	161129682	821	36.49	9.95356	3.14419	7.13751	C7KUGACXX_7_7957.sorted.filtered_peak_1570
chr1	161135511	161136333	823	47.85	16.71221	3.91078	13.62914	C7KUGACXX_7_7957.sorted.filtered_peak_1571
chr1	161146836	161147448	613	25.83	6.74035	2.89187	4.10471	C7KUGACXX_7_7957.sorted.filtered_peak_1572
chr1	161152074	161152410	337	35.07	8.86506	2.97252	6.09922	C7KUGACXX_7_7957.sorted.filtered_peak_1573
chr1	161155071	161155638	568	39.20	12.74954	3.64359	9.80324	C7KUGACXX_7_7957.sorted.filtered_peak_1574
chr1	161162229	161162710	482	21.95	6.40155	3.03386	3.78754	C7KUGACXX_7_7957.sorted.filtered_peak_1575
chr1	161171621	161172645	1025	33.83	9.98344	3.21144	7.20906	C7KUGACXX_7_7957.sorted.filtered_peak_1576
chr1	161179683	161179955	273	18.63	6.32246	3.29695	3.69347	C7KUGACXX_7_7957.sorted.filtered_peak_1577
chr1	161195376	161196096	721	54.57	23.17967	4.82056	19.83286	C7KUGACXX_7_7957.sorted.filtered_peak_1578
chr1	161197012	161197342	331	24.37	4.06825	2.17949	1.66474	C7KUGACXX_7_7957.sorted.filtered_peak_1579
chr1	161275706	161276318	613	22.16	6.80004	3.16829	4.14815	C7KUGACXX_7_7957.sorted.filtered_peak_1580
chr1	161283871	161284491	621	26.04	9.76646	3.83142	6.95671	C7KUGACXX_7_7957.sorted.filtered_peak_1581
chr1	161359459	161360439	981	38.12	12.68752	3.70987	9.74317	C7KUGACXX_7_7957.sorted.filtered_peak_1582
chr1	161368889	161370085	1197	36.03	12.63453	3.74166	9.72330	C7KUGACXX_7_7957.sorted.filtered_peak_1583
chr1	161493513	161494353	841	23.25	11.37214	4.77597	8.48316	C7KUGACXX_7_7957.sorted.filtered_peak_1584
chr1	161500571	161501159	589	21.57	9.50095	4.24030	6.69905	C7KUGACXX_7_7957.sorted.filtered_peak_1585
chr1	161509611	161510307	697	24.10	11.93077	4.78915	9.03871	C7KUGACXX_7_7957.sorted.filtered_peak_1586
chr1	161511928	161512179	252	17.07	6.44176	3.49141	3.81151	C7KUGACXX_7_7957.sorted.filtered_peak_1587
chr1	161591312	161591709	398	13.06	4.12350	2.79223	1.70872	C7KUGACXX_7_7957.sorted.filtered_peak_1588
chr1	161696974	161697655	682	20.30	4.41042	2.44483	1.97632	C7KUGACXX_7_7957.sorted.filtered_peak_1589
chr1	161708620	161709196	577	26.76	7.75547	3.13477	5.05681	C7KUGACXX_7_7957.sorted.filtered_peak_1590
chr1	161719116	161720266	1151	25.64	8.21282	3.34366	5.48661	C7KUGACXX_7_7957.sorted.filtered_peak_1591
chr1	161735766	161736580	815	19.71	4.87643	2.63369	2.39524	C7KUGACXX_7_7957.sorted.filtered_peak_1592
chr1	161762342	161762702	361	12.00	3.52699	2.58177	1.19880	C7KUGACXX_7_7957.sorted.filtered_peak_1593
chr1	161903934	161904217	284	16.62	5.47188	3.10259	2.92560	C7KUGACXX_7_7957.sorted.filtered_peak_1594
chr1	162039170	162039479	310	14.00	3.64059	2.49789	1.30321	C7KUGACXX_7_7957.sorted.filtered_peak_1595
chr1	162467483	162468246	764	24.78	8.31914	3.46890	5.58169	C7KUGACXX_7_7957.sorted.filtered_peak_1596
chr1	162530806	162531876	1071	34.00	10.83745	3.40304	8.00888	C7KUGACXX_7_7957.sorted.filtered_peak_1597
chr1	162792815	162793602	788	17.53	5.34373	2.95672	2.82541	C7KUGACXX_7_7957.sorted.filtered_peak_1598
chr1	162804939	162805684	746	20.22	5.90373	2.95420	3.33989	C7KUGACXX_7_7957.sorted.filtered_peak_1599
chr1	162817690	162818069	380	16.25	5.44105	3.11968	2.89639	C7KUGACXX_7_7957.sorted.filtered_peak_1600
chr1	163291370	163292165	796	53.67	21.89959	4.60678	18.59331	C7KUGACXX_7_7957.sorted.filtered_peak_1601
chr1	163330943	163331400	458	14.80	3.98635	2.59803	1.59511	C7KUGACXX_7_7957.sorted.filtered_peak_1602
chr1	164629752	164630019	268	13.74	4.43840	2.88546	1.99890	C7KUGACXX_7_7957.sorted.filtered_peak_1603
chr1	165362144	165362528	385	21.57	7.55823	3.46583	4.87216	C7KUGACXX_7_7957.sorted.filtered_peak_1604
chr1	165567006	165567763	758	28.78	9.74986	3.51227	6.97850	C7KUGACXX_7_7957.sorted.filtered_peak_1605
chr1	165599744	165600736	993	49.42	19.90849	4.39871	16.73182	C7KUGACXX_7_7957.sorted.filtered_peak_1606
chr1	165667277	165668089	813	32.98	13.25514	4.29058	10.28534	C7KUGACXX_7_7957.sorted.filtered_peak_1607
chr1	165737722	165738662	941	36.76	13.68964	3.89920	10.74197	C7KUGACXX_7_7957.sorted.filtered_peak_1608
chr1	165796669	165797638	970	19.69	4.86093	2.62401	2.38368	C7KUGACXX_7_7957.sorted.filtered_peak_1609
chr1	165840666	165840928	263	16.18	5.16543	3.00696	2.64553	C7KUGACXX_7_7957.sorted.filtered_peak_1610
chr1	165866629	165866946	318	16.66	4.03763	2.50181	1.64170	C7KUGACXX_7_7957.sorted.filtered_peak_1611
chr1	166458916	166459485	570	24.03	8.81459	3.72475	6.04347	C7KUGACXX_7_7957.sorted.filtered_peak_1612
chr1	166808342	166808865	524	27.48	8.82987	3.37720	6.08538	C7KUGACXX_7_7957.sorted.filtered_peak_1613
chr1	166844897	166846073	1177	35.47	11.87394	3.56695	9.01011	C7KUGACXX_7_7957.sorted.filtered_peak_1614
chr1	167028419	167028685	267	14.85	4.23169	2.70351	1.80938	C7KUGACXX_7_7957.sorted.filtered_peak_1615
chr1	167035879	167036195	317	17.01	5.15754	2.93746	2.63845	C7KUGACXX_7_7957.sorted.filtered_peak_1616
chr1	167059696	167060063	368	12.76	3.78459	2.64978	1.43719	C7KUGACXX_7_7957.sorted.filtered_peak_1617
chr1	167189230	167190359	1130	71.53	24.71467	4.05297	21.29174	C7KUGACXX_7_7957.sorted.filtered_peak_1618
chr1	167191198	167191738	541	35.90	4.73712	2.04327	2.27158	C7KUGACXX_7_7957.sorted.filtered_peak_1619
chr1	167370558	167370845	288	19.93	6.60297	3.26410	3.97515	C7KUGACXX_7_7957.sorted.filtered_peak_1620
chr1	167416719	167417517	799	18.70	4.50673	2.56027	2.06331	C7KUGACXX_7_7957.sorted.filtered_peak_1621
chr1	167461323	167461840	518	19.79	4.58052	2.53478	2.11585	C7KUGACXX_7_7957.sorted.filtered_peak_1622
chr1	167468691	167469188	498	18.32	3.46960	2.20259	1.17592	C7KUGACXX_7_7957.sorted.filtered_peak_1623
chr1	167486733	167487860	1128	28.20	5.40782	2.40791	2.87556	C7KUGACXX_7_7957.sorted.filtered_peak_1624
chr1	167522505	167523447	943	26.43	7.58806	3.08690	4.91420	C7KUGACXX_7_7957.sorted.filtered_peak_1625
chr1	167569186	167569695	510	23.73	7.81007	3.36914	5.11116	C7KUGACXX_7_7957.sorted.filtered_peak_1626
chr1	167586614	167587003	390	17.81	4.85939	2.75367	2.37496	C7KUGACXX_7_7957.sorted.filtered_peak_1627
chr1	167597095	167597841	747	42.53	12.26770	3.33372	9.34955	C7KUGACXX_7_7957.sorted.filtered_peak_1628
chr1	167611138	167611753	616	25.35	8.23923	3.35001	5.53859	C7KUGACXX_7_7957.sorted.filtered_peak_1629
chr1	167657041	167657422	382	15.17	4.04441	2.59460	1.66181	C7KUGACXX_7_7957.sorted.filtered_peak_1630
chr1	167683630	167684433	804	29.47	6.04433	2.51377	3.47406	C7KUGACXX_7_7957.sorted.filtered_peak_1631
chr1	167684749	167685303	555	26.96	4.85732	2.31207	2.36938	C7KUGACXX_7_7957.sorted.filtered_peak_1632
chr1	167690490	167691514	1025	29.48	8.81957	3.17065	6.10664	C7KUGACXX_7_7957.sorted.filtered_peak_1633
chr1	167713289	167713538	250	15.16	5.18762	3.09712	2.67927	C7KUGACXX_7_7957.sorted.filtered_peak_1634
chr1	167736862	167737289	428	12.70	3.90191	2.71305	1.52413	C7KUGACXX_7_7957.sorted.filtered_peak_1635
chr1	167772602	167772868	267	22.28	6.35779	3.00646	3.73563	C7KUGACXX_7_7957.sorted.filtered_peak_1636
chr1	167774175	167774886	712	29.58	11.24186	3.87021	8.39698	C7KUGACXX_7_7957.sorted.filtered_peak_1637
chr1	167904810	167906192	1383	51.15	18.42970	3.93022	15.29379	C7KUGACXX_7_7957.sorted.filtered_peak_1638
chr1	168051369	168051757	389	14.76	3.90092	2.56201	1.52819	C7KUGACXX_7_7957.sorted.filtered_peak_1639
chr1	168147568	168148795	1228	35.30	12.72624	3.84656	9.79320	C7KUGACXX_7_7957.sorted.filtered_peak_1640
chr1	168194866	168195338	473	28.99	9.68394	3.55236	6.88207	C7KUGACXX_7_7957.sorted.filtered_peak_1641
chr1	168332197	168332689	493	25.40	8.70578	3.52187	5.96207	C7KUGACXX_7_7957.sorted.filtered_peak_1642
chr1	168390428	168391015	588	31.03	11.30647	3.84987	8.43015	C7KUGACXX_7_7957.sorted.filtered_peak_1643
chr1	168408797	168409387	591	21.89	5.97836	2.87873	3.40189	C7KUGACXX_7_7957.sorted.filtered_peak_1644
chr1	168436710	168437117	408	19.58	5.03201	2.70470	2.52577	C7KUGACXX_7_7957.sorted.filtered_peak_1645
chr1	168489589	168489967	379	16.02	3.86098	2.46573	1.50025	C7KUGACXX_7_7957.sorted.filtered_peak_1646
chr1	168504541	168505161	621	20.47	7.05372	3.34407	4.41420	C7KUGACXX_7_7957.sorted.filtered_peak_1647
chr1	168572753	168573002	250	14.42	4.54010	2.87724	2.07948	C7KUGACXX_7_7957.sorted.filtered_peak_1648
chr1	169013403	169013934	532	17.59	4.80072	2.73792	2.32842	C7KUGACXX_7_7957.sorted.filtered_peak_1649
chr1	169075372	169075870	499	23.69	5.60932	2.65395	3.06764	C7KUGACXX_7_7957.sorted.filtered_peak_1650
chr1	169281372	169281786	415	17.15	5.03660	2.86302	2.54056	C7KUGACXX_7_7957.sorted.filtered_peak_1651
chr1	169336841	169337628	788	59.63	23.59493	4.60425	20.22387	C7KUGACXX_7_7957.sorted.filtered_peak_1652
chr1	169454726	169455465	740	27.98	9.25349	3.45538	6.48858	C7KUGACXX_7_7957.sorted.filtered_peak_1653
chr1	169555745	169556019	275	13.95	4.01883	2.67357	1.62589	C7KUGACXX_7_7957.sorted.filtered_peak_1654
chr1	169570170	169570533	364	14.08	4.06123	2.68356	1.66275	C7KUGACXX_7_7957.sorted.filtered_peak_1655
chr1	169662023	169662606	584	23.46	5.03425	2.50511	2.52256	C7KUGACXX_7_7957.sorted.filtered_peak_1656
chr1	169663462	169663838	377	28.60	7.58880	2.98443	4.89016	C7KUGACXX_7_7957.sorted.filtered_peak_1657
chr1	169681255	169681815	561	13.98	4.54868	2.91577	2.09600	C7KUGACXX_7_7957.sorted.filtered_peak_1658
chr1	169763702	169764408	707	55.58	24.97223	5.11300	21.54848	C7KUGACXX_7_7957.sorted.filtered_peak_1659
chr1	169778971	169779234	264	15.01	3.79367	2.49696	1.44446	C7KUGACXX_7_7957.sorted.filtered_peak_1660
chr1	169862699	169863644	946	62.76	19.61536	3.75904	16.38283	C7KUGACXX_7_7957.sorted.filtered_peak_1661
chr1	169877985	169878416	432	15.84	3.87545	2.48560	1.50852	C7KUGACXX_7_7957.sorted.filtered_peak_1662
chr1	170043416	170044296	881	56.12	25.26137	4.94513	21.85891	C7KUGACXX_7_7957.sorted.filtered_peak_1663
chr1	170500823	170501538	716	25.52	7.87081	3.26949	5.15466	C7KUGACXX_7_7957.sorted.filtered_peak_1664
chr1	171282945	171283307	363	21.59	8.85808	3.98043	6.09343	C7KUGACXX_7_7957.sorted.filtered_peak_1665
chr1	171454101	171455424	1324	39.80	13.18329	3.58729	10.25530	C7KUGACXX_7_7957.sorted.filtered_peak_1666
chr1	171710836	171711836	1001	41.24	12.37665	3.38809	9.47505	C7KUGACXX_7_7957.sorted.filtered_peak_1667
chr1	171750166	171750874	709	65.38	27.61628	4.77121	24.11110	C7KUGACXX_7_7957.sorted.filtered_peak_1668
chr1	171810194	171811030	837	18.96	5.55433	2.93998	3.00622	C7KUGACXX_7_7957.sorted.filtered_peak_1669
chr1	172150108	172151184	1077	21.72	5.13028	2.60866	2.62666	C7KUGACXX_7_7957.sorted.filtered_peak_1670
chr1	172327541	172328373	833	22.10	6.77682	3.09768	4.16681	C7KUGACXX_7_7957.sorted.filtered_peak_1671
chr1	172349800	172350448	649	19.91	5.27129	2.76329	2.75585	C7KUGACXX_7_7957.sorted.filtered_peak_1672
chr1	172363291	172363574	284	18.06	4.72647	2.68965	2.24842	C7KUGACXX_7_7957.sorted.filtered_peak_1673
chr1	172368378	172368848	471	15.91	4.57036	2.77249	2.11037	C7KUGACXX_7_7957.sorted.filtered_peak_1674
chr1	172412898	172413358	461	19.63	5.11940	2.72511	2.62033	C7KUGACXX_7_7957.sorted.filtered_peak_1675
chr1	172501343	172502650	1308	73.96	28.22222	4.39905	24.69819	C7KUGACXX_7_7957.sorted.filtered_peak_1676
chr1	172608035	172608801	767	34.14	11.57657	3.73286	8.67068	C7KUGACXX_7_7957.sorted.filtered_peak_1677
chr1	172631762	172632431	670	27.24	8.03162	3.14980	5.33604	C7KUGACXX_7_7957.sorted.filtered_peak_1678
chr1	172644216	172644659	444	18.59	4.92804	2.73243	2.42689	C7KUGACXX_7_7957.sorted.filtered_peak_1679
chr1	172668405	172668942	538	30.66	8.00868	2.93746	5.32166	C7KUGACXX_7_7957.sorted.filtered_peak_1680
chr1	172714120	172714424	305	21.70	5.39170	2.70449	2.85517	C7KUGACXX_7_7957.sorted.filtered_peak_1681
chr1	172715276	172715833	558	21.06	5.03578	2.62138	2.52903	C7KUGACXX_7_7957.sorted.filtered_peak_1682
chr1	172788209	172789058	850	17.04	4.86301	2.80680	2.37850	C7KUGACXX_7_7957.sorted.filtered_peak_1683
chr1	172795602	172795896	295	14.85	4.28861	2.72389	1.86868	C7KUGACXX_7_7957.sorted.filtered_peak_1684
chr1	172814629	172814878	250	13.77	4.18949	2.76321	1.77724	C7KUGACXX_7_7957.sorted.filtered_peak_1685
chr1	172864111	172864576	466	16.34	4.29756	2.62862	1.86408	C7KUGACXX_7_7957.sorted.filtered_peak_1686
chr1	172875987	172876366	380	12.13	3.60000	2.60809	1.26004	C7KUGACXX_7_7957.sorted.filtered_peak_1687
chr1	173379455	173379835	381	17.04	4.81485	2.79110	2.32706	C7KUGACXX_7_7957.sorted.filtered_peak_1688
chr1	173398890	173399223	334	17.01	4.81813	2.79490	2.33109	C7KUGACXX_7_7957.sorted.filtered_peak_1689
chr1	173445375	173446845	1471	35.36	9.91478	3.18457	7.11075	C7KUGACXX_7_7957.sorted.filtered_peak_1690
chr1	173683714	173684818	1105	25.54	7.96177	3.23905	5.27647	C7KUGACXX_7_7957.sorted.filtered_peak_1691
chr1	173793363	173794474	1112	49.42	19.42511	4.38723	16.23236	C7KUGACXX_7_7957.sorted.filtered_peak_1692
chr1	173836793	173838006	1214	65.03	20.13462	3.59373	16.91213	C7KUGACXX_7_7957.sorted.filtered_peak_1693
chr1	173990712	173991812	1101	31.01	10.65839	3.62115	7.82677	C7KUGACXX_7_7957.sorted.filtered_peak_1694
chr1	174122318	174123077	760	24.04	7.22687	3.15570	4.56204	C7KUGACXX_7_7957.sorted.filtered_peak_1695
chr1	174128154	174129485	1332	43.30	12.80656	3.33948	9.89156	C7KUGACXX_7_7957.sorted.filtered_peak_1696
chr1	174135776	174136085	310	15.15	3.74881	2.47197	1.39459	C7KUGACXX_7_7957.sorted.filtered_peak_1697
chr1	174383444	174383693	250	14.38	4.83633	3.01963	2.34808	C7KUGACXX_7_7957.sorted.filtered_peak_1698
chr1	174768518	174769131	614	22.56	6.08753	2.88760	3.49163	C7KUGACXX_7_7957.sorted.filtered_peak_1699
chr1	174769407	174769656	250	18.39	4.00947	2.39815	1.62085	C7KUGACXX_7_7957.sorted.filtered_peak_1700
chr1	174933634	174934014	381	50.98	11.22289	2.81782	8.35503	C7KUGACXX_7_7957.sorted.filtered_peak_1701
chr1	174937793	174938318	526	46.18	7.70129	2.37201	5.00489	C7KUGACXX_7_7957.sorted.filtered_peak_1702
chr1	174968010	174969577	1568	73.16	24.14483	3.67241	20.81019	C7KUGACXX_7_7957.sorted.filtered_peak_1703
chr1	174992221	174993013	793	37.28	16.68109	4.73541	13.60198	C7KUGACXX_7_7957.sorted.filtered_peak_1704
chr1	174998907	174999222	316	19.15	6.61737	3.33507	3.98620	C7KUGACXX_7_7957.sorted.filtered_peak_1705
chr1	175121293	175121585	293	20.52	5.93500	2.98490	3.33988	C7KUGACXX_7_7957.sorted.filtered_peak_1706
chr1	175177913	175178902	990	31.60	10.45211	3.53761	7.62099	C7KUGACXX_7_7957.sorted.filtered_peak_1707
chr1	176175964	176177049	1086	52.06	19.81224	4.34698	16.58006	C7KUGACXX_7_7957.sorted.filtered_peak_1708
chr1	177355344	177355742	399	18.37	5.56825	2.98742	3.01805	C7KUGACXX_7_7957.sorted.filtered_peak_1709
chr1	178460375	178460707	333	12.55	3.51458	2.53406	1.20711	C7KUGACXX_7_7957.sorted.filtered_peak_1710
chr1	178511510	178512140	631	20.89	6.42893	3.09557	3.82914	C7KUGACXX_7_7957.sorted.filtered_peak_1711
chr1	178994760	178995534	775	31.49	8.83647	3.13349	6.08110	C7KUGACXX_7_7957.sorted.filtered_peak_1712
chr1	179006138	179006481	344	14.87	3.74575	2.48725	1.39964	C7KUGACXX_7_7957.sorted.filtered_peak_1713
chr1	179008101	179008469	369	14.94	3.66585	2.44927	1.32520	C7KUGACXX_7_7957.sorted.filtered_peak_1714
chr1	179050602	179051487	886	24.31	6.26498	2.84725	3.64855	C7KUGACXX_7_7957.sorted.filtered_peak_1715
chr1	179098868	179099159	292	21.30	6.87981	3.26763	4.22300	C7KUGACXX_7_7957.sorted.filtered_peak_1716
chr1	179262449	179263451	1003	24.78	7.44880	3.14449	4.78602	C7KUGACXX_7_7957.sorted.filtered_peak_1717
chr1	179268149	179268502	354	19.13	5.61561	2.96380	3.04812	C7KUGACXX_7_7957.sorted.filtered_peak_1718
chr1	179334708	179335605	898	35.23	13.73442	4.19177	10.75296	C7KUGACXX_7_7957.sorted.filtered_peak_1719
chr1	179783889	179784235	347	19.20	5.75419	2.98918	3.19244	C7KUGACXX_7_7957.sorted.filtered_peak_1720
chr1	179851053	179852325	1273	53.40	16.92924	3.63391	13.83090	C7KUGACXX_7_7957.sorted.filtered_peak_1721
chr1	179923085	179924538	1454	42.52	15.61789	3.84011	12.61685	C7KUGACXX_7_7957.sorted.filtered_peak_1722
chr1	180123469	180124388	920	38.08	12.11599	3.46955	9.22939	C7KUGACXX_7_7957.sorted.filtered_peak_1723
chr1	180148001	180148257	257	17.41	5.95453	3.25220	3.35590	C7KUGACXX_7_7957.sorted.filtered_peak_1724
chr1	180471211	180472339	1129	32.30	10.79871	3.64553	7.92953	C7KUGACXX_7_7957.sorted.filtered_peak_1725
chr1	180600651	180601753	1103	38.05	14.65190	3.99035	11.67129	C7KUGACXX_7_7957.sorted.filtered_peak_1726
chr1	180923355	180923604	250	15.28	3.74496	2.46370	1.38303	C7KUGACXX_7_7957.sorted.filtered_peak_1727
chr1	180991485	180992516	1032	27.99	6.20293	2.63575	3.59741	C7KUGACXX_7_7957.sorted.filtered_peak_1728
chr1	181002426	181003357	932	32.72	10.66931	3.59039	7.80448	C7KUGACXX_7_7957.sorted.filtered_peak_1729
chr1	181013585	181013889	305	15.41	5.55722	3.25896	2.99417	C7KUGACXX_7_7957.sorted.filtered_peak_1730
chr1	181031683	181032238	556	16.72	5.86899	3.24614	3.29664	C7KUGACXX_7_7957.sorted.filtered_peak_1731
chr1	181057537	181058446	910	39.80	10.50365	3.03093	7.71150	C7KUGACXX_7_7957.sorted.filtered_peak_1732
chr1	181058835	181059143	309	27.70	4.55463	2.20899	2.09429	C7KUGACXX_7_7957.sorted.filtered_peak_1733
chr1	181068684	181068955	272	27.07	6.60298	2.80192	3.96309	C7KUGACXX_7_7957.sorted.filtered_peak_1734
chr1	181073922	181075049	1128	43.78	11.85953	3.16907	8.96638	C7KUGACXX_7_7957.sorted.filtered_peak_1735
chr1	181111611	181111982	372	22.24	5.70699	2.77872	3.14148	C7KUGACXX_7_7957.sorted.filtered_peak_1736
chr1	181118569	181119145	577	26.15	7.97637	3.19887	5.28981	C7KUGACXX_7_7957.sorted.filtered_peak_1737
chr1	181135557	181135858	302	14.28	4.10906	2.69176	1.70633	C7KUGACXX_7_7957.sorted.filtered_peak_1738
chr1	181365331	181365763	433	16.91	4.73540	2.76407	2.26236	C7KUGACXX_7_7957.sorted.filtered_peak_1739
chr1	181998521	181999349	829	61.86	29.06972	5.40633	25.50575	C7KUGACXX_7_7957.sorted.filtered_peak_1740
chr1	182360340	182361139	800	20.32	5.02346	2.65247	2.52675	C7KUGACXX_7_7957.sorted.filtered_peak_1741
chr1	182557518	182558495	978	22.11	6.70979	3.12608	4.07454	C7KUGACXX_7_7957.sorted.filtered_peak_1742
chr1	182573197	182573942	746	29.26	6.56724	2.65106	3.96080	C7KUGACXX_7_7957.sorted.filtered_peak_1743
chr1	182584031	182584493	463	26.28	4.75019	2.29947	2.28624	C7KUGACXX_7_7957.sorted.filtered_peak_1744
chr1	182584834	182585634	801	40.53	12.79957	3.54170	9.86035	C7KUGACXX_7_7957.sorted.filtered_peak_1745
chr1	182598906	182599227	322	20.12	5.11254	2.69829	2.60069	C7KUGACXX_7_7957.sorted.filtered_peak_1746
chr1	182758485	182759210	726	29.41	8.91516	3.26533	6.16768	C7KUGACXX_7_7957.sorted.filtered_peak_1747
chr1	182808004	182809287	1284	45.36	15.93156	3.92751	12.86034	C7KUGACXX_7_7957.sorted.filtered_peak_1748
chr1	182859144	182859513	370	15.99	5.48690	3.16102	2.93714	C7KUGACXX_7_7957.sorted.filtered_peak_1749
chr1	183163957	183164638	682	14.26	4.18605	2.71904	1.78152	C7KUGACXX_7_7957.sorted.filtered_peak_1750
chr1	183439353	183439637	285	28.35	3.70261	1.97041	1.35982	C7KUGACXX_7_7957.sorted.filtered_peak_1751
chr1	183440215	183441671	1457	42.09	10.00860	2.88932	7.20019	C7KUGACXX_7_7957.sorted.filtered_peak_1752
chr1	183467494	183468097	604	15.98	4.89528	2.89314	2.41495	C7KUGACXX_7_7957.sorted.filtered_peak_1753
chr1	183558719	183559215	497	15.72	3.72563	2.42741	1.38777	C7KUGACXX_7_7957.sorted.filtered_peak_1754
chr1	183578261	183578614	354	12.28	3.67643	2.63508	1.32578	C7KUGACXX_7_7957.sorted.filtered_peak_1755
chr1	183604344	183605422	1079	52.31	18.55260	3.84161	15.43490	C7KUGACXX_7_7957.sorted.filtered_peak_1756
chr1	183624460	183624913	454	12.82	3.77955	2.64248	1.43142	C7KUGACXX_7_7957.sorted.filtered_peak_1757
chr1	183774124	183774417	294	18.38	5.21457	2.85380	2.69372	C7KUGACXX_7_7957.sorted.filtered_peak_1758
chr1	183811223	183812195	973	21.52	6.61029	3.10659	3.99540	C7KUGACXX_7_7957.sorted.filtered_peak_1759
chr1	183884958	183885592	635	29.86	10.87342	3.75670	8.04646	C7KUGACXX_7_7957.sorted.filtered_peak_1760
chr1	183925485	183926369	885	39.10	12.94802	3.64509	10.01233	C7KUGACXX_7_7957.sorted.filtered_peak_1761
chr1	184002954	184003313	360	16.91	3.88143	2.42188	1.52553	C7KUGACXX_7_7957.sorted.filtered_peak_1762
chr1	184006277	184006580	304	19.79	5.24213	2.76578	2.72199	C7KUGACXX_7_7957.sorted.filtered_peak_1763
chr1	184020304	184021343	1040	27.28	8.17872	3.21045	5.45716	C7KUGACXX_7_7957.sorted.filtered_peak_1764
chr1	184460757	184461109	353	19.57	5.86352	2.99041	3.30678	C7KUGACXX_7_7957.sorted.filtered_peak_1765
chr1	184712256	184712568	313	25.78	6.53475	2.83135	3.91505	C7KUGACXX_7_7957.sorted.filtered_peak_1766
chr1	184723561	184724854	1294	52.12	18.21638	3.78587	15.09972	C7KUGACXX_7_7957.sorted.filtered_peak_1767
chr1	184774742	184775053	312	16.79	5.31989	3.01521	2.79047	C7KUGACXX_7_7957.sorted.filtered_peak_1768
chr1	184809585	184810065	481	27.86	10.38382	3.87846	7.53891	C7KUGACXX_7_7957.sorted.filtered_peak_1769
chr1	184812895	184813220	326	19.12	6.46837	3.30170	3.83501	C7KUGACXX_7_7957.sorted.filtered_peak_1770
chr1	184836115	184836738	624	30.33	11.23686	3.91851	8.35257	C7KUGACXX_7_7957.sorted.filtered_peak_1771
chr1	184859531	184860041	511	18.09	4.72172	2.68579	2.24278	C7KUGACXX_7_7957.sorted.filtered_peak_1772
chr1	184943049	184943396	348	22.19	5.51168	2.71985	2.96021	C7KUGACXX_7_7957.sorted.filtered_peak_1773
chr1	184943680	184943972	293	19.03	4.00290	2.36643	1.60961	C7KUGACXX_7_7957.sorted.filtered_peak_1774
chr1	184951100	184951681	582	14.94	4.11966	2.64791	1.70850	C7KUGACXX_7_7957.sorted.filtered_peak_1775
chr1	185014105	185014768	664	21.59	5.59737	2.74895	3.07416	C7KUGACXX_7_7957.sorted.filtered_peak_1776
chr1	185125437	185126778	1342	56.55	18.80243	3.68905	15.65542	C7KUGACXX_7_7957.sorted.filtered_peak_1777
chr1	185139473	185139878	406	15.69	5.16289	3.05057	2.63663	C7KUGACXX_7_7957.sorted.filtered_peak_1778
chr1	185250391	185250771	381	20.17	5.90245	2.97587	3.33012	C7KUGACXX_7_7957.sorted.filtered_peak_1779
chr1	185285358	185286000	643	32.85	5.37290	2.25988	2.83563	C7KUGACXX_7_7957.sorted.filtered_peak_1780
chr1	185286215	185287302	1088	46.69	12.71298	3.24695	9.76152	C7KUGACXX_7_7957.sorted.filtered_peak_1781
chr1	185307967	185308646	680	21.30	5.50961	2.75636	2.97493	C7KUGACXX_7_7957.sorted.filtered_peak_1782
chr1	185389843	185390520	678	17.90	4.49780	2.60520	2.05164	C7KUGACXX_7_7957.sorted.filtered_peak_1783
chr1	185408884	185409664	781	30.73	9.75314	3.41556	6.95879	C7KUGACXX_7_7957.sorted.filtered_peak_1784
chr1	185529096	185529588	493	25.46	7.41919	3.13598	4.72949	C7KUGACXX_7_7957.sorted.filtered_peak_1785
chr1	185536106	185536898	793	28.93	8.77499	3.24714	6.04251	C7KUGACXX_7_7957.sorted.filtered_peak_1786
chr1	186344053	186345223	1171	54.59	19.00748	3.93062	15.83630	C7KUGACXX_7_7957.sorted.filtered_peak_1787
chr1	186587606	186587898	293	16.92	5.29267	2.98227	2.77118	C7KUGACXX_7_7957.sorted.filtered_peak_1788
chr1	192475868	192476145	278	12.45	3.78050	2.67053	1.41658	C7KUGACXX_7_7957.sorted.filtered_peak_1789
chr1	192485690	192486439	750	37.74	14.42554	4.07005	11.44209	C7KUGACXX_7_7957.sorted.filtered_peak_1790
chr1	192507998	192508418	421	28.50	8.43779	3.22804	5.70186	C7KUGACXX_7_7957.sorted.filtered_peak_1791
chr1	192544515	192545102	588	40.58	12.02039	3.35001	9.13572	C7KUGACXX_7_7957.sorted.filtered_peak_1792
chr1	192777633	192778759	1127	36.92	8.72038	2.87565	5.95376	C7KUGACXX_7_7957.sorted.filtered_peak_1793
chr1	193027708	193029156	1449	38.48	11.61017	3.26135	8.76619	C7KUGACXX_7_7957.sorted.filtered_peak_1794
chr1	193073449	193074682	1234	19.09	5.58512	2.91195	3.05730	C7KUGACXX_7_7957.sorted.filtered_peak_1795
chr1	193090553	193091735	1183	39.47	12.57382	3.46620	9.68077	C7KUGACXX_7_7957.sorted.filtered_peak_1796
chr1	193280433	193280682	250	22.33	6.42347	3.02222	3.79812	C7KUGACXX_7_7957.sorted.filtered_peak_1797
chr1	193337330	193337665	336	14.28	4.12327	2.69658	1.71965	C7KUGACXX_7_7957.sorted.filtered_peak_1798
chr1	193380996	193381272	277	19.38	4.78655	2.62729	2.30740	C7KUGACXX_7_7957.sorted.filtered_peak_1799
chr1	193387383	193387819	437	18.97	4.34600	2.49142	1.91420	C7KUGACXX_7_7957.sorted.filtered_peak_1800
chr1	193448160	193448846	687	42.01	16.53539	4.27424	13.45875	C7KUGACXX_7_7957.sorted.filtered_peak_1801
chr1	193561469	193562196	728	28.67	9.40906	3.44408	6.65294	C7KUGACXX_7_7957.sorted.filtered_peak_1802
chr1	193562374	193562700	327	20.91	4.82807	2.55135	2.35449	C7KUGACXX_7_7957.sorted.filtered_peak_1803
chr1	194120296	194120613	318	15.51	4.86750	2.91112	2.40139	C7KUGACXX_7_7957.sorted.filtered_peak_1804
chr1	194225339	194225609	271	15.54	5.64584	3.28456	3.07690	C7KUGACXX_7_7957.sorted.filtered_peak_1805
chr1	194264885	194265201	317	17.90	5.08941	2.84463	2.57292	C7KUGACXX_7_7957.sorted.filtered_peak_1806
chr1	195164608	195164950	343	15.40	4.29370	2.69199	1.86257	C7KUGACXX_7_7957.sorted.filtered_peak_1807
chr1	196554348	196554597	250	12.20	3.48571	2.54398	1.19473	C7KUGACXX_7_7957.sorted.filtered_peak_1808
chr1	197115344	197116264	921	31.05	8.33141	2.97886	5.62653	C7KUGACXX_7_7957.sorted.filtered_peak_1809
chr1	197169890	197170942	1053	36.49	12.58089	3.71989	9.66139	C7KUGACXX_7_7957.sorted.filtered_peak_1810
chr1	197744099	197746047	1949	30.27	5.68423	2.38718	3.14433	C7KUGACXX_7_7957.sorted.filtered_peak_1811
chr1	197815983	197816232	250	12.96	4.06639	2.77236	1.65912	C7KUGACXX_7_7957.sorted.filtered_peak_1812
chr1	197871668	197872645	978	27.09	8.24754	3.22357	5.53850	C7KUGACXX_7_7957.sorted.filtered_peak_1813
chr1	198057494	198057877	384	18.21	6.44266	3.36322	3.82145	C7KUGACXX_7_7957.sorted.filtered_peak_1814
chr1	198126389	198126949	561	33.68	7.37694	2.69545	4.69018	C7KUGACXX_7_7957.sorted.filtered_peak_1815
chr1	198128118	198128516	399	30.66	6.08422	2.49410	3.49260	C7KUGACXX_7_7957.sorted.filtered_peak_1816
chr1	198136677	198136959	283	21.24	5.56996	2.78788	3.01897	C7KUGACXX_7_7957.sorted.filtered_peak_1817
chr1	198157242	198157769	528	20.26	4.96351	2.62696	2.48037	C7KUGACXX_7_7957.sorted.filtered_peak_1818
chr1	198434488	198435016	529	16.06	4.35884	2.66914	1.92732	C7KUGACXX_7_7957.sorted.filtered_peak_1819
chr1	198489737	198490259	523	18.99	3.95007	2.34731	1.57279	C7KUGACXX_7_7957.sorted.filtered_peak_1820
chr1	198526010	198526325	316	21.49	6.05574	2.93936	3.46993	C7KUGACXX_7_7957.sorted.filtered_peak_1821
chr1	198581975	198582338	364	21.34	4.40440	2.39377	1.97158	C7KUGACXX_7_7957.sorted.filtered_peak_1822
chr1	198589853	198590995	1143	40.67	9.09614	2.77610	6.32456	C7KUGACXX_7_7957.sorted.filtered_peak_1823
chr1	198607870	198608179	310	27.66	4.88121	2.29913	2.38307	C7KUGACXX_7_7957.sorted.filtered_peak_1824
chr1	198625594	198625999	406	29.01	4.97520	2.27332	2.48024	C7KUGACXX_7_7957.sorted.filtered_peak_1825
chr1	198626738	198627114	377	24.78	3.62006	2.03590	1.29525	C7KUGACXX_7_7957.sorted.filtered_peak_1826
chr1	198633672	198633923	252	24.20	4.17827	2.21723	1.76089	C7KUGACXX_7_7957.sorted.filtered_peak_1827
chr1	198638151	198638528	378	28.00	6.02962	2.56393	3.46044	C7KUGACXX_7_7957.sorted.filtered_peak_1828
chr1	198650891	198651566	676	50.68	13.06532	3.16129	10.09958	C7KUGACXX_7_7957.sorted.filtered_peak_1829
chr1	198904147	198904768	622	21.78	4.91400	2.52574	2.43983	C7KUGACXX_7_7957.sorted.filtered_peak_1830
chr1	198906425	198906682	258	22.11	5.30068	2.65642	2.76654	C7KUGACXX_7_7957.sorted.filtered_peak_1831
chr1	199010748	199011097	350	19.59	5.51506	2.87791	2.96748	C7KUGACXX_7_7957.sorted.filtered_peak_1832
chr1	199212670	199212919	250	13.39	3.83327	2.62822	1.45957	C7KUGACXX_7_7957.sorted.filtered_peak_1833
chr1	200123184	200123670	487	32.97	11.38283	3.72214	8.50526	C7KUGACXX_7_7957.sorted.filtered_peak_1834
chr1	200271500	200271777	278	18.77	6.48298	3.33946	3.84943	C7KUGACXX_7_7957.sorted.filtered_peak_1835
chr1	200378649	200379496	848	36.01	12.75960	3.68111	9.88299	C7KUGACXX_7_7957.sorted.filtered_peak_1836
chr1	200407005	200407254	250	15.65	4.59224	2.80208	2.12646	C7KUGACXX_7_7957.sorted.filtered_peak_1837
chr1	200443067	200443667	601	15.04	4.94922	3.00184	2.45822	C7KUGACXX_7_7957.sorted.filtered_peak_1838
chr1	200452585	200452834	250	13.58	3.95472	2.67328	1.56117	C7KUGACXX_7_7957.sorted.filtered_peak_1839
chr1	200479348	200479616	269	15.12	5.21122	3.12773	2.68387	C7KUGACXX_7_7957.sorted.filtered_peak_1840
chr1	200527889	200528253	365	12.90	3.83270	2.66424	1.47248	C7KUGACXX_7_7957.sorted.filtered_peak_1841
chr1	200589402	200590179	778	20.82	5.22763	2.67644	2.72666	C7KUGACXX_7_7957.sorted.filtered_peak_1842
chr1	200638534	200639525	992	32.84	11.65049	3.82101	8.75531	C7KUGACXX_7_7957.sorted.filtered_peak_1843
chr1	200708033	200708326	294	15.77	4.00057	2.54063	1.60535	C7KUGACXX_7_7957.sorted.filtered_peak_1844
chr1	200832026	200832587	562	23.27	4.74304	2.41431	2.27712	C7KUGACXX_7_7957.sorted.filtered_peak_1845
chr1	200849466	200849715	250	23.07	4.32585	2.29572	1.90795	C7KUGACXX_7_7957.sorted.filtered_peak_1846
chr1	200857244	200857780	537	36.30	10.19342	3.18996	7.38368	C7KUGACXX_7_7957.sorted.filtered_peak_1847
chr1	200874630	200875248	619	29.06	10.84420	3.88655	7.98347	C7KUGACXX_7_7957.sorted.filtered_peak_1848
chr1	200988516	200988933	418	37.43	8.70776	2.85154	5.93926	C7KUGACXX_7_7957.sorted.filtered_peak_1849
chr1	201012052	201012500	449	14.98	4.37323	2.75680	1.93603	C7KUGACXX_7_7957.sorted.filtered_peak_1850
chr1	201123374	201124072	699	27.86	9.99475	3.65893	7.20582	C7KUGACXX_7_7957.sorted.filtered_peak_1851
chr1	201475745	201476640	896	21.73	6.33084	3.03052	3.71674	C7KUGACXX_7_7957.sorted.filtered_peak_1852
chr1	201482045	201482295	251	16.06	4.89929	2.90750	2.39582	C7KUGACXX_7_7957.sorted.filtered_peak_1853
chr1	201797879	201798680	802	34.65	11.37870	3.57759	8.50472	C7KUGACXX_7_7957.sorted.filtered_peak_1854
chr1	201865149	201865403	255	22.08	7.06294	3.28765	4.38094	C7KUGACXX_7_7957.sorted.filtered_peak_1855
chr1	201924238	201924981	744	34.50	14.95509	4.53211	11.93485	C7KUGACXX_7_7957.sorted.filtered_peak_1856
chr1	201941742	201942010	269	18.55	7.51622	3.81121	4.81018	C7KUGACXX_7_7957.sorted.filtered_peak_1857
chr1	201951553	201952550	998	20.45	7.06155	3.38481	4.41026	C7KUGACXX_7_7957.sorted.filtered_peak_1858
chr1	201958311	201958675	365	12.33	3.62575	2.60525	1.30490	C7KUGACXX_7_7957.sorted.filtered_peak_1859
chr1	202104332	202104694	363	20.75	8.45673	3.89307	5.71747	C7KUGACXX_7_7957.sorted.filtered_peak_1860
chr1	202113638	202113977	340	19.25	4.61972	2.57597	2.15419	C7KUGACXX_7_7957.sorted.filtered_peak_1861
chr1	202162160	202162626	467	13.25	4.23298	2.82958	1.80415	C7KUGACXX_7_7957.sorted.filtered_peak_1862
chr1	202264637	202265193	557	26.99	10.26660	3.87992	7.44620	C7KUGACXX_7_7957.sorted.filtered_peak_1863
chr1	202310729	202311603	875	42.70	18.49471	4.71958	15.32930	C7KUGACXX_7_7957.sorted.filtered_peak_1864
chr1	202317348	202318582	1235	42.79	17.95743	4.43423	14.84500	C7KUGACXX_7_7957.sorted.filtered_peak_1865
chr1	202779727	202780500	774	33.22	8.07256	2.84241	5.36857	C7KUGACXX_7_7957.sorted.filtered_peak_1866
chr1	202803985	202804414	430	18.99	4.78806	2.64530	2.31665	C7KUGACXX_7_7957.sorted.filtered_peak_1867
chr1	202804747	202805076	330	19.63	4.91574	2.65643	2.42380	C7KUGACXX_7_7957.sorted.filtered_peak_1868
chr1	202817339	202817843	505	15.81	4.27528	2.65446	1.85109	C7KUGACXX_7_7957.sorted.filtered_peak_1869
chr1	202830581	202831158	578	14.54	3.87413	2.56652	1.49669	C7KUGACXX_7_7957.sorted.filtered_peak_1870
chr1	202857680	202858546	867	61.04	27.46931	5.14009	23.97350	C7KUGACXX_7_7957.sorted.filtered_peak_1871
chr1	202895963	202896728	766	38.47	17.13897	4.55811	14.07865	C7KUGACXX_7_7957.sorted.filtered_peak_1872
chr1	202927162	202927984	823	27.62	7.82426	3.11990	5.11036	C7KUGACXX_7_7957.sorted.filtered_peak_1873
chr1	202936131	202936689	559	27.16	7.43036	2.98061	4.77988	C7KUGACXX_7_7957.sorted.filtered_peak_1874
chr1	202976001	202977019	1019	29.17	9.93389	3.57111	7.12546	C7KUGACXX_7_7957.sorted.filtered_peak_1875
chr1	202995325	202995811	487	27.91	10.15777	3.79074	7.33254	C7KUGACXX_7_7957.sorted.filtered_peak_1876
chr1	203008431	203008810	380	15.67	4.34625	2.69568	1.91110	C7KUGACXX_7_7957.sorted.filtered_peak_1877
chr1	203236437	203236924	488	25.11	7.26183	3.12389	4.57447	C7KUGACXX_7_7957.sorted.filtered_peak_1878
chr1	203242208	203242554	347	26.09	5.48257	2.52053	2.93405	C7KUGACXX_7_7957.sorted.filtered_peak_1879
chr1	203247189	203247586	398	28.37	8.49530	3.25903	5.75284	C7KUGACXX_7_7957.sorted.filtered_peak_1880
chr1	203256475	203257002	528	35.11	5.54095	2.23644	2.98863	C7KUGACXX_7_7957.sorted.filtered_peak_1881
chr1	203258675	203259916	1242	39.69	8.19091	2.61100	5.49047	C7KUGACXX_7_7957.sorted.filtered_peak_1882
chr1	203273939	203275190	1252	36.84	8.10767	2.68693	5.41115	C7KUGACXX_7_7957.sorted.filtered_peak_1883
chr1	203289753	203290648	896	31.28	6.98301	2.66425	4.34705	C7KUGACXX_7_7957.sorted.filtered_peak_1884
chr1	203296143	203297360	1218	49.83	14.57265	3.41009	11.56843	C7KUGACXX_7_7957.sorted.filtered_peak_1885
chr1	203309145	203309521	377	17.21	4.56574	2.68525	2.10040	C7KUGACXX_7_7957.sorted.filtered_peak_1886
chr1	203456665	203457204	540	14.46	4.32680	2.76931	1.90695	C7KUGACXX_7_7957.sorted.filtered_peak_1887
chr1	203576346	203576836	491	33.05	14.08551	4.54032	11.07561	C7KUGACXX_7_7957.sorted.filtered_peak_1888
chr1	203582360	203582614	255	22.93	8.55929	3.75914	5.79202	C7KUGACXX_7_7957.sorted.filtered_peak_1889
chr1	203594846	203595964	1119	31.51	6.12084	2.47907	3.52077	C7KUGACXX_7_7957.sorted.filtered_peak_1890
chr1	203598467	203598859	393	26.12	4.06120	2.12011	1.66867	C7KUGACXX_7_7957.sorted.filtered_peak_1891
chr1	203622294	203622639	346	25.40	6.69881	2.89600	4.06899	C7KUGACXX_7_7957.sorted.filtered_peak_1892
chr1	203642637	203643554	918	34.89	11.64299	3.54113	8.79472	C7KUGACXX_7_7957.sorted.filtered_peak_1893
chr1	203651573	203652116	544	20.92	6.98448	3.33919	4.31788	C7KUGACXX_7_7957.sorted.filtered_peak_1894
chr1	203723572	203723992	421	13.06	4.12715	2.79301	1.71272	C7KUGACXX_7_7957.sorted.filtered_peak_1895
chr1	203733905	203735020	1116	28.67	9.87821	3.49964	7.11593	C7KUGACXX_7_7957.sorted.filtered_peak_1896
chr1	203764402	203764789	388	38.85	14.91561	4.18967	11.88400	C7KUGACXX_7_7957.sorted.filtered_peak_1897
chr1	203764999	203765342	344	19.91	3.59511	2.18359	1.27087	C7KUGACXX_7_7957.sorted.filtered_peak_1898
chr1	203830463	203831104	642	43.16	19.46163	4.99105	16.23866	C7KUGACXX_7_7957.sorted.filtered_peak_1899
chr1	203889655	203889963	309	19.71	8.60211	4.11271	5.84470	C7KUGACXX_7_7957.sorted.filtered_peak_1900
chr1	204332516	204332800	285	16.37	3.75426	2.40451	1.39456	C7KUGACXX_7_7957.sorted.filtered_peak_1901
chr1	204367621	204368046	426	16.38	5.06808	2.94625	2.55607	C7KUGACXX_7_7957.sorted.filtered_peak_1902
chr1	204380423	204381468	1046	51.52	17.32768	3.81884	14.20603	C7KUGACXX_7_7957.sorted.filtered_peak_1903
chr1	204422331	204422668	338	20.57	5.74223	2.89008	3.18071	C7KUGACXX_7_7957.sorted.filtered_peak_1904
chr1	204463391	204464408	1018	29.55	8.57790	3.19332	5.83440	C7KUGACXX_7_7957.sorted.filtered_peak_1905
chr1	204475461	204476680	1220	37.85	10.59548	3.21727	7.75230	C7KUGACXX_7_7957.sorted.filtered_peak_1906
chr1	204485155	204486006	852	47.89	16.73739	3.95240	13.64112	C7KUGACXX_7_7957.sorted.filtered_peak_1907
chr1	204490337	204490606	270	25.24	5.89783	2.68666	3.31139	C7KUGACXX_7_7957.sorted.filtered_peak_1908
chr1	204513467	204513978	512	22.88	7.42866	3.29734	4.75836	C7KUGACXX_7_7957.sorted.filtered_peak_1909
chr1	204776113	204776616	504	23.04	8.95388	3.84274	6.18802	C7KUGACXX_7_7957.sorted.filtered_peak_1910
chr1	205090996	205091775	780	49.70	21.52429	4.94078	18.22921	C7KUGACXX_7_7957.sorted.filtered_peak_1911
chr1	205110766	205111346	581	15.14	4.42860	2.76254	1.99282	C7KUGACXX_7_7957.sorted.filtered_peak_1912
chr1	205140600	205140979	380	21.67	8.28243	3.74061	5.54730	C7KUGACXX_7_7957.sorted.filtered_peak_1913
chr1	205180202	205181288	1087	29.92	11.82646	3.99436	8.95549	C7KUGACXX_7_7957.sorted.filtered_peak_1914
chr1	205198669	205199392	724	24.96	5.50751	2.55170	2.98207	C7KUGACXX_7_7957.sorted.filtered_peak_1915
chr1	205242619	205242926	308	21.10	6.43391	3.10601	3.81865	C7KUGACXX_7_7957.sorted.filtered_peak_1916
chr1	205253881	205254253	373	40.45	8.30970	2.65733	5.56510	C7KUGACXX_7_7957.sorted.filtered_peak_1917
chr1	205254460	205255425	966	32.07	4.75595	2.13362	2.28434	C7KUGACXX_7_7957.sorted.filtered_peak_1918
chr1	205255740	205256025	286	35.83	6.23000	2.35545	3.63281	C7KUGACXX_7_7957.sorted.filtered_peak_1919
chr1	205257193	205257747	555	52.37	14.95860	3.35718	11.94660	C7KUGACXX_7_7957.sorted.filtered_peak_1920
chr1	205290170	205290466	297	19.43	4.13043	2.39136	1.72763	C7KUGACXX_7_7957.sorted.filtered_peak_1921
chr1	205290800	205291074	275	20.57	4.88821	2.60316	2.38847	C7KUGACXX_7_7957.sorted.filtered_peak_1922
chr1	205366166	205366474	309	15.82	5.81635	3.34065	3.22856	C7KUGACXX_7_7957.sorted.filtered_peak_1923
chr1	205399944	205400193	250	13.06	3.32047	2.40736	1.05782	C7KUGACXX_7_7957.sorted.filtered_peak_1924
chr1	205454640	205454966	327	15.64	3.61080	2.38552	1.28716	C7KUGACXX_7_7957.sorted.filtered_peak_1925
chr1	205560973	205561438	466	23.10	7.63755	3.35723	4.94808	C7KUGACXX_7_7957.sorted.filtered_peak_1926
chr1	205600146	205601532	1387	39.54	11.17367	3.25774	8.30061	C7KUGACXX_7_7957.sorted.filtered_peak_1927
chr1	205680517	205680766	250	14.62	3.88717	2.56504	1.51505	C7KUGACXX_7_7957.sorted.filtered_peak_1928
chr1	205718144	205719787	1644	42.51	10.80370	3.04597	7.94962	C7KUGACXX_7_7957.sorted.filtered_peak_1929
chr1	205743868	205745008	1141	34.84	11.60148	3.58740	8.73733	C7KUGACXX_7_7957.sorted.filtered_peak_1930
chr1	205782043	205782591	549	35.60	13.16377	3.97151	10.21121	C7KUGACXX_7_7957.sorted.filtered_peak_1931
chr1	205818784	205819759	976	21.07	8.86639	3.99706	6.11734	C7KUGACXX_7_7957.sorted.filtered_peak_1932
chr1	205888125	205888438	314	16.46	4.81540	2.83228	2.33282	C7KUGACXX_7_7957.sorted.filtered_peak_1933
chr1	206644348	206644606	259	22.50	4.93971	2.51545	2.44628	C7KUGACXX_7_7957.sorted.filtered_peak_1934
chr1	206680561	206681111	551	19.18	4.93493	2.68830	2.44789	C7KUGACXX_7_7957.sorted.filtered_peak_1935
chr1	206718146	206718451	306	19.51	7.93410	3.85850	5.21102	C7KUGACXX_7_7957.sorted.filtered_peak_1936
chr1	206725218	206725654	437	25.11	5.41334	2.54814	2.86555	C7KUGACXX_7_7957.sorted.filtered_peak_1937
chr1	206730117	206730732	616	36.93	7.91585	2.68686	5.20395	C7KUGACXX_7_7957.sorted.filtered_peak_1938
chr1	206736358	206736779	422	28.61	5.33836	2.37947	2.80677	C7KUGACXX_7_7957.sorted.filtered_peak_1939
chr1	206748515	206748951	437	37.50	9.56404	3.03645	6.75455	C7KUGACXX_7_7957.sorted.filtered_peak_1940
chr1	206753172	206753705	534	40.55	8.70446	2.71410	5.95340	C7KUGACXX_7_7957.sorted.filtered_peak_1941
chr1	206757034	206757298	265	29.03	5.18020	2.33093	2.65312	C7KUGACXX_7_7957.sorted.filtered_peak_1942
chr1	206763371	206763777	407	23.32	6.39418	2.92706	3.78189	C7KUGACXX_7_7957.sorted.filtered_peak_1943
chr1	206785464	206786153	690	39.75	14.70348	4.05357	11.68753	C7KUGACXX_7_7957.sorted.filtered_peak_1944
chr1	206808438	206809171	734	27.44	7.90443	3.08057	5.22951	C7KUGACXX_7_7957.sorted.filtered_peak_1945
chr1	206858097	206858352	256	25.50	5.71951	2.62051	3.14370	C7KUGACXX_7_7957.sorted.filtered_peak_1946
chr1	206876974	206877396	423	23.47	5.33649	2.58775	2.81409	C7KUGACXX_7_7957.sorted.filtered_peak_1947
chr1	206889158	206889497	340	28.27	7.32128	2.92598	4.64818	C7KUGACXX_7_7957.sorted.filtered_peak_1948
chr1	206907982	206908231	250	20.50	4.13205	2.33980	1.73434	C7KUGACXX_7_7957.sorted.filtered_peak_1949
chr1	206931008	206931541	534	17.16	5.27228	2.97156	2.74084	C7KUGACXX_7_7957.sorted.filtered_peak_1950
chr1	206939700	206940234	535	22.92	5.07548	2.54191	2.56159	C7KUGACXX_7_7957.sorted.filtered_peak_1951
chr1	206942710	206942982	273	22.30	4.13674	2.27212	1.72447	C7KUGACXX_7_7957.sorted.filtered_peak_1952
chr1	206957679	206958196	518	22.80	5.13681	2.57228	2.61212	C7KUGACXX_7_7957.sorted.filtered_peak_1953
chr1	206976499	206977078	580	45.49	15.55173	3.91114	12.48022	C7KUGACXX_7_7957.sorted.filtered_peak_1954
chr1	206990177	206990457	281	17.38	4.59158	2.67705	2.13305	C7KUGACXX_7_7957.sorted.filtered_peak_1955
chr1	207038358	207038725	368	14.64	5.09232	3.09654	2.59642	C7KUGACXX_7_7957.sorted.filtered_peak_1956
chr1	207079109	207079358	250	18.22	5.18362	2.85193	2.66898	C7KUGACXX_7_7957.sorted.filtered_peak_1957
chr1	207095129	207095597	469	30.57	7.25847	2.79408	4.58408	C7KUGACXX_7_7957.sorted.filtered_peak_1958
chr1	207096237	207096800	564	30.50	7.09600	2.74262	4.44586	C7KUGACXX_7_7957.sorted.filtered_peak_1959
chr1	207223799	207224446	648	20.18	3.83633	2.25450	1.47740	C7KUGACXX_7_7957.sorted.filtered_peak_1960
chr1	207226201	207226746	546	24.85	6.12164	2.76464	3.52639	C7KUGACXX_7_7957.sorted.filtered_peak_1961
chr1	207494374	207495469	1096	53.67	19.62859	4.01010	16.43836	C7KUGACXX_7_7957.sorted.filtered_peak_1962
chr1	207509357	207510209	853	22.62	6.61728	3.05221	3.98850	C7KUGACXX_7_7957.sorted.filtered_peak_1963
chr1	207752699	207752948	250	13.29	4.24916	2.83737	1.81461	C7KUGACXX_7_7957.sorted.filtered_peak_1964
chr1	207925125	207925768	644	29.42	11.95400	4.22838	9.03839	C7KUGACXX_7_7957.sorted.filtered_peak_1965
chr1	207970650	207971005	356	19.53	4.93730	2.67703	2.43754	C7KUGACXX_7_7957.sorted.filtered_peak_1966
chr1	207997345	207997619	275	32.41	6.44632	2.52938	3.81607	C7KUGACXX_7_7957.sorted.filtered_peak_1967
chr1	207999116	207999577	462	39.17	9.79008	3.00631	6.97413	C7KUGACXX_7_7957.sorted.filtered_peak_1968
chr1	208035116	208035442	327	22.24	5.04999	2.56192	2.54650	C7KUGACXX_7_7957.sorted.filtered_peak_1969
chr1	208042376	208042724	349	25.25	4.66594	2.31024	2.20859	C7KUGACXX_7_7957.sorted.filtered_peak_1970
chr1	208046544	208047128	585	19.60	4.12146	2.38063	1.71655	C7KUGACXX_7_7957.sorted.filtered_peak_1971
chr1	208056562	208057098	537	19.46	5.08639	2.73035	2.58073	C7KUGACXX_7_7957.sorted.filtered_peak_1972
chr1	208136499	208137439	941	26.25	7.90603	3.21219	5.19622	C7KUGACXX_7_7957.sorted.filtered_peak_1973
chr1	208418436	208418806	371	16.07	3.89171	2.47663	1.52488	C7KUGACXX_7_7957.sorted.filtered_peak_1974
chr1	209162044	209162640	597	18.73	7.81997	3.80712	5.14267	C7KUGACXX_7_7957.sorted.filtered_peak_1975
chr1	209742932	209743323	392	13.77	3.95720	2.65774	1.57156	C7KUGACXX_7_7957.sorted.filtered_peak_1976
chr1	209801123	209801383	261	18.59	6.21642	3.23444	3.60987	C7KUGACXX_7_7957.sorted.filtered_peak_1977
chr1	209846594	209846904	311	19.44	5.91459	3.03933	3.33736	C7KUGACXX_7_7957.sorted.filtered_peak_1978
chr1	209920985	209921516	532	27.41	6.62606	2.77858	3.99306	C7KUGACXX_7_7957.sorted.filtered_peak_1979
chr1	209929085	209930273	1189	35.33	7.84797	2.68829	5.16203	C7KUGACXX_7_7957.sorted.filtered_peak_1980
chr1	209941611	209942281	671	30.61	8.07161	3.01019	5.34507	C7KUGACXX_7_7957.sorted.filtered_peak_1981
chr1	209942549	209943321	773	30.34	7.81771	2.93573	5.11846	C7KUGACXX_7_7957.sorted.filtered_peak_1982
chr1	209957569	209958365	797	49.10	17.27903	3.83646	14.18743	C7KUGACXX_7_7957.sorted.filtered_peak_1983
chr1	210000881	210001665	785	40.77	15.99569	4.35117	12.90361	C7KUGACXX_7_7957.sorted.filtered_peak_1984
chr1	210502252	210502709	458	15.09	4.89294	2.98004	2.39516	C7KUGACXX_7_7957.sorted.filtered_peak_1985
chr1	211432111	211433063	953	35.53	11.01787	3.46283	8.14913	C7KUGACXX_7_7957.sorted.filtered_peak_1986
chr1	211434106	211434365	260	23.42	4.33976	2.28843	1.91312	C7KUGACXX_7_7957.sorted.filtered_peak_1987
chr1	211500700	211501109	410	22.99	4.37182	2.31457	1.94120	C7KUGACXX_7_7957.sorted.filtered_peak_1988
chr1	211508984	211509580	597	17.81	4.43270	2.58908	1.98908	C7KUGACXX_7_7957.sorted.filtered_peak_1989
chr1	211555628	211556500	873	32.26	10.56302	3.45367	7.75982	C7KUGACXX_7_7957.sorted.filtered_peak_1990
chr1	211687418	211687667	250	15.79	4.31818	2.67122	1.89311	C7KUGACXX_7_7957.sorted.filtered_peak_1991
chr1	211688708	211689149	442	16.32	4.56758	2.73105	2.12388	C7KUGACXX_7_7957.sorted.filtered_peak_1992
chr1	211752266	211753206	941	50.94	16.85980	3.75004	13.75382	C7KUGACXX_7_7957.sorted.filtered_peak_1993
chr1	211808090	211808440	351	13.59	3.78788	2.59051	1.43696	C7KUGACXX_7_7957.sorted.filtered_peak_1994
chr1	211828419	211828898	480	15.85	4.76409	2.85748	2.28533	C7KUGACXX_7_7957.sorted.filtered_peak_1995
chr1	211848870	211849361	492	26.21	10.31503	4.01704	7.47668	C7KUGACXX_7_7957.sorted.filtered_peak_1996
chr1	211854109	211854657	549	26.42	9.23415	3.62032	6.45117	C7KUGACXX_7_7957.sorted.filtered_peak_1997
chr1	211913527	211913776	250	19.84	5.97883	3.04067	3.38919	C7KUGACXX_7_7957.sorted.filtered_peak_1998
chr1	212003767	212004366	600	28.22	9.21154	3.50619	6.41424	C7KUGACXX_7_7957.sorted.filtered_peak_1999
chr1	212208116	212209412	1297	59.73	19.78391	3.71255	16.61352	C7KUGACXX_7_7957.sorted.filtered_peak_2000
chr1	212359882	212360198	317	14.68	4.10461	2.65279	1.70704	C7KUGACXX_7_7957.sorted.filtered_peak_2001
chr1	212398730	212399143	414	19.37	6.19352	3.16158	3.58405	C7KUGACXX_7_7957.sorted.filtered_peak_2002
chr1	212429272	212429839	568	17.57	4.98296	2.82384	2.47799	C7KUGACXX_7_7957.sorted.filtered_peak_2003
chr1	212458072	212459333	1262	56.49	19.30659	3.76935	16.13087	C7KUGACXX_7_7957.sorted.filtered_peak_2004
chr1	212587569	212588449	881	24.25	7.55030	3.16534	4.91312	C7KUGACXX_7_7957.sorted.filtered_peak_2005
chr1	212606029	212606732	704	20.10	6.20411	3.09582	3.60545	C7KUGACXX_7_7957.sorted.filtered_peak_2006
chr1	212650484	212650844	361	19.04	6.45602	3.28188	3.83972	C7KUGACXX_7_7957.sorted.filtered_peak_2007
chr1	212731985	212732594	610	28.32	9.19852	3.45852	6.41698	C7KUGACXX_7_7957.sorted.filtered_peak_2008
chr1	212740264	212740697	434	18.36	5.37790	2.91719	2.83981	C7KUGACXX_7_7957.sorted.filtered_peak_2009
chr1	212769419	212770176	758	26.10	9.16015	3.60534	6.39101	C7KUGACXX_7_7957.sorted.filtered_peak_2010
chr1	212781493	212782395	903	31.14	7.47394	2.78980	4.80662	C7KUGACXX_7_7957.sorted.filtered_peak_2011
chr1	212838576	212838933	358	16.72	6.49863	3.51984	3.88208	C7KUGACXX_7_7957.sorted.filtered_peak_2012
chr1	212894686	212895205	520	15.18	5.35037	3.17227	2.82107	C7KUGACXX_7_7957.sorted.filtered_peak_2013
chr1	212955813	212956429	617	16.25	5.64327	3.19628	3.08859	C7KUGACXX_7_7957.sorted.filtered_peak_2014
chr1	212964879	212965679	801	38.68	13.72221	3.81915	10.77009	C7KUGACXX_7_7957.sorted.filtered_peak_2015
chr1	212967948	212968372	425	23.57	4.90519	2.46245	2.40359	C7KUGACXX_7_7957.sorted.filtered_peak_2016
chr1	213031118	213031804	687	29.69	9.75409	3.53565	6.93726	C7KUGACXX_7_7957.sorted.filtered_peak_2017
chr1	213188713	213189380	668	38.95	15.88412	4.43969	12.80538	C7KUGACXX_7_7957.sorted.filtered_peak_2018
chr1	213224213	213225381	1169	23.96	8.09485	3.40692	5.38999	C7KUGACXX_7_7957.sorted.filtered_peak_2019
chr1	213263333	213263612	280	17.31	6.80921	3.63647	4.14709	C7KUGACXX_7_7957.sorted.filtered_peak_2020
chr1	214434955	214435391	437	16.15	4.52881	2.73056	2.08454	C7KUGACXX_7_7957.sorted.filtered_peak_2021
chr1	214453943	214455077	1135	26.42	6.19567	2.68044	3.61046	C7KUGACXX_7_7957.sorted.filtered_peak_2022
chr1	214601036	214601666	631	25.45	9.38393	3.74428	6.59973	C7KUGACXX_7_7957.sorted.filtered_peak_2023
chr1	214612649	214613166	518	17.73	4.79329	2.72820	2.32161	C7KUGACXX_7_7957.sorted.filtered_peak_2024
chr1	214775985	214776995	1011	37.23	15.64874	4.36239	12.61827	C7KUGACXX_7_7957.sorted.filtered_peak_2025
chr1	214801349	214801819	471	17.82	4.54094	2.62127	2.09207	C7KUGACXX_7_7957.sorted.filtered_peak_2026
chr1	215088686	215089038	353	12.24	3.52719	2.56324	1.22595	C7KUGACXX_7_7957.sorted.filtered_peak_2027
chr1	217250436	217250706	271	13.35	4.29638	2.85046	1.86122	C7KUGACXX_7_7957.sorted.filtered_peak_2028
chr1	217655791	217656101	311	17.14	6.09531	3.30813	3.50684	C7KUGACXX_7_7957.sorted.filtered_peak_2029
chr1	217804010	217804832	823	30.07	12.28495	4.19198	9.37868	C7KUGACXX_7_7957.sorted.filtered_peak_2030
chr1	218179386	218179689	304	12.67	3.89875	2.71548	1.51125	C7KUGACXX_7_7957.sorted.filtered_peak_2031
chr1	218354451	218354760	310	12.00	3.38786	2.51111	1.11459	C7KUGACXX_7_7957.sorted.filtered_peak_2032
chr1	218458157	218458998	842	24.80	8.31693	3.46410	5.57579	C7KUGACXX_7_7957.sorted.filtered_peak_2033
chr1	218503410	218503660	251	15.64	5.31169	3.12995	2.76821	C7KUGACXX_7_7957.sorted.filtered_peak_2034
chr1	219346955	219347823	869	28.08	8.74173	3.27187	6.01609	C7KUGACXX_7_7957.sorted.filtered_peak_2035
chr1	220218999	220220238	1240	36.62	13.72782	3.93885	10.78312	C7KUGACXX_7_7957.sorted.filtered_peak_2036
chr1	220262810	220263612	803	30.82	7.75805	2.89105	5.06808	C7KUGACXX_7_7957.sorted.filtered_peak_2037
chr1	220267181	220267934	754	31.57	8.10179	2.88776	5.42921	C7KUGACXX_7_7957.sorted.filtered_peak_2038
chr1	220445455	220446228	774	41.13	16.34616	4.26594	13.27052	C7KUGACXX_7_7957.sorted.filtered_peak_2039
chr1	221881492	221881759	268	27.18	5.71708	2.54481	3.14367	C7KUGACXX_7_7957.sorted.filtered_peak_2040
chr1	221885706	221885988	283	29.22	5.06432	2.29115	2.55449	C7KUGACXX_7_7957.sorted.filtered_peak_2041
chr1	221886336	221886759	424	39.46	10.81683	3.21944	7.95223	C7KUGACXX_7_7957.sorted.filtered_peak_2042
chr1	221915234	221916805	1572	47.91	13.27007	3.18106	10.34192	C7KUGACXX_7_7957.sorted.filtered_peak_2043
chr1	222002783	222003359	577	23.01	6.26563	2.93107	3.64562	C7KUGACXX_7_7957.sorted.filtered_peak_2044
chr1	222095322	222095588	267	12.78	3.96041	2.73668	1.56519	C7KUGACXX_7_7957.sorted.filtered_peak_2045
chr1	222638651	222639266	616	13.50	4.35084	2.85871	1.92247	C7KUGACXX_7_7957.sorted.filtered_peak_2046
chr1	222763065	222763649	585	27.96	11.31694	4.21697	8.41470	C7KUGACXX_7_7957.sorted.filtered_peak_2047
chr1	222790865	222791306	442	35.00	12.86399	3.96730	9.91518	C7KUGACXX_7_7957.sorted.filtered_peak_2048
chr1	222817048	222818124	1077	37.98	14.41175	3.92688	11.44627	C7KUGACXX_7_7957.sorted.filtered_peak_2049
chr1	222827948	222828614	667	22.58	7.64797	3.33766	4.99010	C7KUGACXX_7_7957.sorted.filtered_peak_2050
chr1	222885779	222887050	1272	46.95	14.31122	3.58975	11.28054	C7KUGACXX_7_7957.sorted.filtered_peak_2051
chr1	222988295	222989041	747	16.86	4.98533	2.86231	2.49653	C7KUGACXX_7_7957.sorted.filtered_peak_2052
chr1	223271985	223272234	250	13.32	4.27223	2.84313	1.83843	C7KUGACXX_7_7957.sorted.filtered_peak_2053
chr1	223306879	223307321	443	15.95	4.00155	2.52857	1.61007	C7KUGACXX_7_7957.sorted.filtered_peak_2054
chr1	223316225	223316705	481	18.87	5.55239	2.95072	2.99795	C7KUGACXX_7_7957.sorted.filtered_peak_2055
chr1	223885971	223886401	431	18.95	6.57371	3.33436	3.94769	C7KUGACXX_7_7957.sorted.filtered_peak_2056
chr1	223904089	223904652	564	28.71	5.80733	2.49701	3.23413	C7KUGACXX_7_7957.sorted.filtered_peak_2057
chr1	223914455	223914750	296	23.54	7.67087	3.34806	4.97288	C7KUGACXX_7_7957.sorted.filtered_peak_2058
chr1	223936664	223937063	400	20.32	5.70418	2.88064	3.15784	C7KUGACXX_7_7957.sorted.filtered_peak_2059
chr1	224032918	224034329	1412	30.36	8.76443	3.15429	6.03652	C7KUGACXX_7_7957.sorted.filtered_peak_2060
chr1	224180172	224180530	359	32.78	20.31501	6.70807	17.07061	C7KUGACXX_7_7957.sorted.filtered_peak_2061
chr1	224255583	224255840	258	12.72	3.90568	2.71191	1.53566	C7KUGACXX_7_7957.sorted.filtered_peak_2062
chr1	224294261	224294599	339	12.49	3.78656	2.67246	1.42877	C7KUGACXX_7_7957.sorted.filtered_peak_2063
chr1	224301601	224301966	366	24.92	7.53346	3.18715	4.85162	C7KUGACXX_7_7957.sorted.filtered_peak_2064
chr1	224356579	224357191	613	14.92	5.31179	3.16158	2.79388	C7KUGACXX_7_7957.sorted.filtered_peak_2065
chr1	224370172	224371485	1314	32.77	9.85899	3.33059	7.04971	C7KUGACXX_7_7957.sorted.filtered_peak_2066
chr1	224432836	224433331	496	16.88	6.52628	3.55000	3.88758	C7KUGACXX_7_7957.sorted.filtered_peak_2067
chr1	224517520	224518304	785	34.64	12.93784	4.04225	9.97831	C7KUGACXX_7_7957.sorted.filtered_peak_2068
chr1	224535961	224536365	405	12.59	3.85451	2.69840	1.47660	C7KUGACXX_7_7957.sorted.filtered_peak_2069
chr1	224544313	224545074	762	28.44	9.60391	3.48862	6.83359	C7KUGACXX_7_7957.sorted.filtered_peak_2070
chr1	224567756	224568146	391	27.56	9.51634	3.62465	6.71535	C7KUGACXX_7_7957.sorted.filtered_peak_2071
chr1	224622398	224622687	290	23.94	4.61413	2.34981	2.15972	C7KUGACXX_7_7957.sorted.filtered_peak_2072
chr1	224639081	224639382	302	13.07	4.13327	2.79508	1.71777	C7KUGACXX_7_7957.sorted.filtered_peak_2073
chr1	224701439	224701762	324	16.99	4.77974	2.77008	2.30731	C7KUGACXX_7_7957.sorted.filtered_peak_2074
chr1	224810999	224812017	1019	42.41	15.16982	3.90182	12.13683	C7KUGACXX_7_7957.sorted.filtered_peak_2075
chr1	225039266	225039548	283	15.49	3.96731	2.54657	1.57485	C7KUGACXX_7_7957.sorted.filtered_peak_2076
chr1	225615295	225616668	1374	44.01	12.09038	3.20371	9.18999	C7KUGACXX_7_7957.sorted.filtered_peak_2077
chr1	225632507	225633091	585	40.67	14.67078	3.99943	11.64562	C7KUGACXX_7_7957.sorted.filtered_peak_2078
chr1	225642436	225642747	312	19.54	6.44513	3.24582	3.81966	C7KUGACXX_7_7957.sorted.filtered_peak_2079
chr1	225654888	225655881	994	27.28	7.78277	3.11225	5.07845	C7KUGACXX_7_7957.sorted.filtered_peak_2080
chr1	225662708	225663009	302	19.64	6.67218	3.32888	4.03495	C7KUGACXX_7_7957.sorted.filtered_peak_2081
chr1	225964974	225966174	1201	33.01	11.37146	3.53672	8.53654	C7KUGACXX_7_7957.sorted.filtered_peak_2082
chr1	226069784	226070457	674	23.32	5.85931	2.74302	3.30326	C7KUGACXX_7_7957.sorted.filtered_peak_2083
chr1	226077048	226077389	342	13.15	3.83807	2.64831	1.47038	C7KUGACXX_7_7957.sorted.filtered_peak_2084
chr1	226084671	226085272	602	30.67	11.43915	3.93233	8.55575	C7KUGACXX_7_7957.sorted.filtered_peak_2085
chr1	226111673	226112323	651	32.45	11.43276	3.71546	8.57162	C7KUGACXX_7_7957.sorted.filtered_peak_2086
chr1	226163724	226163973	250	14.62	5.05093	3.10210	2.52943	C7KUGACXX_7_7957.sorted.filtered_peak_2087
chr1	226178710	226179021	312	14.45	3.70897	2.49751	1.37646	C7KUGACXX_7_7957.sorted.filtered_peak_2088
chr1	226186846	226187778	933	58.86	23.31598	4.35953	19.98575	C7KUGACXX_7_7957.sorted.filtered_peak_2089
chr1	226249493	226251312	1820	35.14	7.95337	2.72374	5.26156	C7KUGACXX_7_7957.sorted.filtered_peak_2090
chr1	226270752	226271609	858	23.67	9.54639	3.90775	6.77992	C7KUGACXX_7_7957.sorted.filtered_peak_2091
chr1	226297557	226298488	932	26.12	8.11541	3.30606	5.38441	C7KUGACXX_7_7957.sorted.filtered_peak_2092
chr1	226309196	226309811	616	32.58	8.50194	3.03116	5.74435	C7KUGACXX_7_7957.sorted.filtered_peak_2093
chr1	226374038	226374792	755	23.55	8.15309	3.48547	5.44056	C7KUGACXX_7_7957.sorted.filtered_peak_2094
chr1	226384709	226384970	262	15.56	5.63981	3.28799	3.06587	C7KUGACXX_7_7957.sorted.filtered_peak_2095
chr1	226496676	226497594	919	21.76	6.81072	3.16680	4.18085	C7KUGACXX_7_7957.sorted.filtered_peak_2096
chr1	226521129	226521496	368	17.78	6.70892	3.50041	4.08448	C7KUGACXX_7_7957.sorted.filtered_peak_2097
chr1	226595437	226596148	712	33.11	9.16531	3.13557	6.39334	C7KUGACXX_7_7957.sorted.filtered_peak_2098
chr1	226612274	226612929	656	16.71	4.48049	2.68128	2.02457	C7KUGACXX_7_7957.sorted.filtered_peak_2099
chr1	226632504	226633138	635	28.90	12.23292	4.25281	9.33977	C7KUGACXX_7_7957.sorted.filtered_peak_2100
chr1	226814005	226814515	511	18.32	5.79066	3.06119	3.24010	C7KUGACXX_7_7957.sorted.filtered_peak_2101
chr1	226821967	226822251	285	16.95	4.20231	2.54852	1.79109	C7KUGACXX_7_7957.sorted.filtered_peak_2102
chr1	226850444	226851083	640	44.19	15.15690	3.92056	12.09880	C7KUGACXX_7_7957.sorted.filtered_peak_2103
chr1	226862612	226863173	562	38.72	10.18025	3.10485	7.34569	C7KUGACXX_7_7957.sorted.filtered_peak_2104
chr1	226890812	226891519	708	30.11	9.65270	3.46673	6.85058	C7KUGACXX_7_7957.sorted.filtered_peak_2105
chr1	226899115	226899978	864	20.68	4.43305	2.43055	1.99898	C7KUGACXX_7_7957.sorted.filtered_peak_2106
chr1	226926678	226927601	924	39.70	9.45069	2.85320	6.68330	C7KUGACXX_7_7957.sorted.filtered_peak_2107
chr1	226986061	226987088	1028	24.27	7.84591	3.25382	5.18225	C7KUGACXX_7_7957.sorted.filtered_peak_2108
chr1	227015425	227016026	602	18.95	6.66401	3.36443	4.03673	C7KUGACXX_7_7957.sorted.filtered_peak_2109
chr1	227058136	227058469	334	17.77	6.07738	3.24316	3.49094	C7KUGACXX_7_7957.sorted.filtered_peak_2110
chr1	227070152	227070755	604	23.06	6.76105	3.02598	4.15074	C7KUGACXX_7_7957.sorted.filtered_peak_2111
chr1	227127183	227128150	968	59.51	25.59336	4.69324	22.17014	C7KUGACXX_7_7957.sorted.filtered_peak_2112
chr1	227751088	227751901	814	16.50	5.57104	3.11124	3.05583	C7KUGACXX_7_7957.sorted.filtered_peak_2113
chr1	227922837	227923455	619	42.15	12.90743	3.53756	9.94315	C7KUGACXX_7_7957.sorted.filtered_peak_2114
chr1	227936204	227936816	613	29.65	8.47712	3.12140	5.75678	C7KUGACXX_7_7957.sorted.filtered_peak_2115
chr1	227950112	227950730	619	50.06	12.75337	3.12006	9.80547	C7KUGACXX_7_7957.sorted.filtered_peak_2116
chr1	227953766	227954455	690	45.88	10.71584	2.84633	7.89104	C7KUGACXX_7_7957.sorted.filtered_peak_2117
chr1	227961869	227962185	317	19.98	4.34182	2.43659	1.91615	C7KUGACXX_7_7957.sorted.filtered_peak_2118
chr1	227975383	227976419	1037	40.44	13.17445	3.62628	10.21615	C7KUGACXX_7_7957.sorted.filtered_peak_2119
chr1	228057625	228057983	359	13.16	4.17574	2.81203	1.75053	C7KUGACXX_7_7957.sorted.filtered_peak_2120
chr1	228135473	228135779	307	20.52	4.26385	2.38863	1.83606	C7KUGACXX_7_7957.sorted.filtered_peak_2121
chr1	228269804	228270707	904	42.66	13.20749	3.48215	10.26178	C7KUGACXX_7_7957.sorted.filtered_peak_2122
chr1	228290686	228291274	589	42.15	12.51037	3.39099	9.58278	C7KUGACXX_7_7957.sorted.filtered_peak_2123
chr1	228296833	228297362	530	48.44	19.28030	4.44786	16.08061	C7KUGACXX_7_7957.sorted.filtered_peak_2124
chr1	228327405	228328317	913	68.36	27.90336	4.53191	24.39652	C7KUGACXX_7_7957.sorted.filtered_peak_2125
chr1	228353075	228354056	982	85.31	33.75466	4.71874	30.00785	C7KUGACXX_7_7957.sorted.filtered_peak_2126
chr1	228373252	228373773	522	13.85	4.29077	2.80379	1.86771	C7KUGACXX_7_7957.sorted.filtered_peak_2127
chr1	228401178	228401458	281	20.11	5.75054	2.93485	3.17880	C7KUGACXX_7_7957.sorted.filtered_peak_2128
chr1	228463296	228463878	583	22.08	6.85423	3.14971	4.22750	C7KUGACXX_7_7957.sorted.filtered_peak_2129
chr1	228593905	228595016	1112	38.39	10.74262	3.15263	7.92380	C7KUGACXX_7_7957.sorted.filtered_peak_2130
chr1	228645219	228645912	694	54.22	19.12284	4.05945	15.92175	C7KUGACXX_7_7957.sorted.filtered_peak_2131
chr1	228651301	228651893	593	38.27	7.59151	2.58994	4.88134	C7KUGACXX_7_7957.sorted.filtered_peak_2132
chr1	228652228	228652694	467	51.44	16.07457	3.64820	12.98999	C7KUGACXX_7_7957.sorted.filtered_peak_2133
chr1	228653440	228653858	419	33.02	6.12024	2.41434	3.53490	C7KUGACXX_7_7957.sorted.filtered_peak_2134
chr1	228666562	228667405	844	24.40	6.54513	2.89205	3.93617	C7KUGACXX_7_7957.sorted.filtered_peak_2135
chr1	228674299	228675442	1144	46.22	16.00926	3.85286	12.96148	C7KUGACXX_7_7957.sorted.filtered_peak_2136
chr1	228688677	228689139	463	18.28	4.81530	2.70194	2.33754	C7KUGACXX_7_7957.sorted.filtered_peak_2137
chr1	228782495	228782974	480	15.60	5.47149	3.19244	2.92446	C7KUGACXX_7_7957.sorted.filtered_peak_2138
chr1	228783246	228783663	418	16.82	5.70376	3.18803	3.13241	C7KUGACXX_7_7957.sorted.filtered_peak_2139
chr1	228800007	228800383	377	14.89	5.08965	3.08509	2.57853	C7KUGACXX_7_7957.sorted.filtered_peak_2140
chr1	228870755	228871293	539	20.24	4.83736	2.59067	2.35660	C7KUGACXX_7_7957.sorted.filtered_peak_2141
chr1	228929758	228930376	619	22.19	6.12825	2.91466	3.54135	C7KUGACXX_7_7957.sorted.filtered_peak_2142
chr1	228946814	228947123	310	13.29	3.50948	2.48137	1.21002	C7KUGACXX_7_7957.sorted.filtered_peak_2143
chr1	229335645	229335951	307	20.73	6.23334	3.06259	3.62950	C7KUGACXX_7_7957.sorted.filtered_peak_2144
chr1	229389149	229389645	497	21.63	4.67917	2.47063	2.21053	C7KUGACXX_7_7957.sorted.filtered_peak_2145
chr1	229406717	229407102	386	27.42	7.45720	3.02771	4.76100	C7KUGACXX_7_7957.sorted.filtered_peak_2146
chr1	229461323	229461936	614	19.75	5.15120	2.71652	2.65448	C7KUGACXX_7_7957.sorted.filtered_peak_2147
chr1	229462326	229462646	321	19.82	4.91742	2.64906	2.42214	C7KUGACXX_7_7957.sorted.filtered_peak_2148
chr1	229477999	229478904	906	30.50	7.41464	2.80679	4.75413	C7KUGACXX_7_7957.sorted.filtered_peak_2149
chr1	229576713	229577369	657	13.91	4.44753	2.85752	2.02717	C7KUGACXX_7_7957.sorted.filtered_peak_2150
chr1	229643727	229644661	935	37.23	13.77123	3.93765	10.80788	C7KUGACXX_7_7957.sorted.filtered_peak_2151
chr1	229694388	229695049	662	42.75	15.27080	4.05746	12.20283	C7KUGACXX_7_7957.sorted.filtered_peak_2152
chr1	229761242	229762405	1164	27.17	8.07363	3.15089	5.37696	C7KUGACXX_7_7957.sorted.filtered_peak_2153
chr1	230202337	230203162	826	40.12	12.97826	3.60737	10.03611	C7KUGACXX_7_7957.sorted.filtered_peak_2154
chr1	230348160	230348673	514	21.37	4.44442	2.40402	2.01105	C7KUGACXX_7_7957.sorted.filtered_peak_2155
chr1	230777947	230778731	785	40.25	15.41235	4.17351	12.37162	C7KUGACXX_7_7957.sorted.filtered_peak_2156
chr1	231003923	231004373	451	18.96	5.32192	2.85238	2.79065	C7KUGACXX_7_7957.sorted.filtered_peak_2157
chr1	231108544	231108935	392	20.40	3.87962	2.26226	1.50701	C7KUGACXX_7_7957.sorted.filtered_peak_2158
chr1	231113090	231113393	304	41.56	9.42827	2.83888	6.62832	C7KUGACXX_7_7957.sorted.filtered_peak_2159
chr1	231114354	231115153	800	48.51	14.90257	3.49273	11.89750	C7KUGACXX_7_7957.sorted.filtered_peak_2160
chr1	231175238	231176118	881	19.29	3.76943	2.26884	1.42075	C7KUGACXX_7_7957.sorted.filtered_peak_2161
chr1	231347085	231347348	264	18.76	5.68072	3.02000	3.10600	C7KUGACXX_7_7957.sorted.filtered_peak_2162
chr1	231376547	231377362	816	25.71	7.34239	3.05795	4.67226	C7KUGACXX_7_7957.sorted.filtered_peak_2163
chr1	231473121	231474168	1048	60.06	22.97930	4.37715	19.63755	C7KUGACXX_7_7957.sorted.filtered_peak_2164
chr1	231493672	231493932	261	16.77	5.08134	2.92571	2.56522	C7KUGACXX_7_7957.sorted.filtered_peak_2165
chr1	231557661	231558559	899	28.93	5.94835	2.52079	3.37032	C7KUGACXX_7_7957.sorted.filtered_peak_2166
chr1	231596158	231596741	584	18.68	6.37950	3.27999	3.77051	C7KUGACXX_7_7957.sorted.filtered_peak_2167
chr1	231663958	231664682	725	50.01	22.11025	4.93570	18.80701	C7KUGACXX_7_7957.sorted.filtered_peak_2168
chr1	231739404	231739998	595	20.61	6.84331	3.25537	4.21943	C7KUGACXX_7_7957.sorted.filtered_peak_2169
chr1	231748230	231748876	647	21.27	6.57879	3.13593	3.95426	C7KUGACXX_7_7957.sorted.filtered_peak_2170
chr1	232054483	232054919	437	17.88	5.24471	2.89320	2.72946	C7KUGACXX_7_7957.sorted.filtered_peak_2171
chr1	232714402	232714984	583	23.58	7.73472	3.29858	5.07072	C7KUGACXX_7_7957.sorted.filtered_peak_2172
chr1	232765813	232766160	348	23.51	7.20281	3.19309	4.53380	C7KUGACXX_7_7957.sorted.filtered_peak_2173
chr1	232766335	232766639	305	19.02	4.53576	2.55987	2.07772	C7KUGACXX_7_7957.sorted.filtered_peak_2174
chr1	232771532	232771853	322	15.36	5.14728	3.07548	2.62378	C7KUGACXX_7_7957.sorted.filtered_peak_2175
chr1	232940801	232941302	502	16.12	4.71374	2.81691	2.23471	C7KUGACXX_7_7957.sorted.filtered_peak_2176
chr1	233085896	233086830	935	37.70	12.80474	3.63189	9.89065	C7KUGACXX_7_7957.sorted.filtered_peak_2177
chr1	233248686	233249117	432	19.81	6.95285	3.40987	4.30022	C7KUGACXX_7_7957.sorted.filtered_peak_2178
chr1	233417445	233418025	581	24.70	9.22574	3.79962	6.42916	C7KUGACXX_7_7957.sorted.filtered_peak_2179
chr1	233430659	233431575	917	23.07	6.31271	2.93345	3.69852	C7KUGACXX_7_7957.sorted.filtered_peak_2180
chr1	233463737	233463986	250	18.52	4.72175	2.65620	2.24972	C7KUGACXX_7_7957.sorted.filtered_peak_2181
chr1	233492235	233492566	332	16.93	5.01508	2.87713	2.51796	C7KUGACXX_7_7957.sorted.filtered_peak_2182
chr1	234445762	234446240	479	16.52	4.50744	2.69481	2.06724	C7KUGACXX_7_7957.sorted.filtered_peak_2183
chr1	234450983	234451332	350	18.58	5.40481	2.90170	2.88057	C7KUGACXX_7_7957.sorted.filtered_peak_2184
chr1	234492982	234493252	271	16.20	4.43417	2.69357	1.99049	C7KUGACXX_7_7957.sorted.filtered_peak_2185
chr1	234508817	234509849	1033	45.04	15.14288	3.80471	12.10215	C7KUGACXX_7_7957.sorted.filtered_peak_2186
chr1	234536545	234536820	276	16.95	4.95060	2.85818	2.44785	C7KUGACXX_7_7957.sorted.filtered_peak_2187
chr1	234544513	234545353	841	17.13	4.41129	2.62178	1.97140	C7KUGACXX_7_7957.sorted.filtered_peak_2188
chr1	234613905	234615058	1154	29.38	8.72297	3.25855	5.96504	C7KUGACXX_7_7957.sorted.filtered_peak_2189
chr1	234634808	234635081	274	16.83	5.44400	3.07138	2.89963	C7KUGACXX_7_7957.sorted.filtered_peak_2190
chr1	234735624	234736134	511	27.61	7.04610	2.87751	4.38916	C7KUGACXX_7_7957.sorted.filtered_peak_2191
chr1	234745872	234747231	1360	41.59	6.53640	2.26883	3.91670	C7KUGACXX_7_7957.sorted.filtered_peak_2192
chr1	234859842	234860591	750	26.11	5.55651	2.54432	2.99606	C7KUGACXX_7_7957.sorted.filtered_peak_2193
chr1	234894680	234894978	299	19.51	5.91273	3.04461	3.32711	C7KUGACXX_7_7957.sorted.filtered_peak_2194
chr1	234907930	234908486	557	30.66	8.32173	3.02574	5.61094	C7KUGACXX_7_7957.sorted.filtered_peak_2195
chr1	234918421	234918705	285	19.95	3.59474	2.18296	1.26543	C7KUGACXX_7_7957.sorted.filtered_peak_2196
chr1	234978650	234978927	278	20.94	5.25447	2.70092	2.73336	C7KUGACXX_7_7957.sorted.filtered_peak_2197
chr1	235061613	235062119	507	25.99	5.97260	2.66612	3.38431	C7KUGACXX_7_7957.sorted.filtered_peak_2198
chr1	235062435	235062968	534	23.87	5.06107	2.48329	2.56234	C7KUGACXX_7_7957.sorted.filtered_peak_2199
chr1	235098742	235099523	782	40.52	14.50637	3.85784	11.52351	C7KUGACXX_7_7957.sorted.filtered_peak_2200
chr1	235147340	235148104	765	57.97	22.60470	4.50942	19.26685	C7KUGACXX_7_7957.sorted.filtered_peak_2201
chr1	235246657	235247158	502	13.44	4.33829	2.86708	1.89378	C7KUGACXX_7_7957.sorted.filtered_peak_2202
chr1	235267501	235268044	544	21.30	7.36881	3.43905	4.68392	C7KUGACXX_7_7957.sorted.filtered_peak_2203
chr1	235268528	235268822	295	16.03	4.32605	2.65123	1.90706	C7KUGACXX_7_7957.sorted.filtered_peak_2204
chr1	235291596	235292612	1017	32.85	11.97181	3.77196	9.11061	C7KUGACXX_7_7957.sorted.filtered_peak_2205
chr1	235324049	235325196	1148	28.87	10.20300	3.70410	7.37470	C7KUGACXX_7_7957.sorted.filtered_peak_2206
chr1	235408357	235408649	293	14.32	4.71473	2.95773	2.25088	C7KUGACXX_7_7957.sorted.filtered_peak_2207
chr1	235460836	235461430	595	20.91	6.79525	3.22535	4.16941	C7KUGACXX_7_7957.sorted.filtered_peak_2208
chr1	235491455	235492618	1164	71.79	26.57455	4.19181	23.12254	C7KUGACXX_7_7957.sorted.filtered_peak_2209
chr1	235500245	235500746	502	16.35	5.15856	2.98014	2.65109	C7KUGACXX_7_7957.sorted.filtered_peak_2210
chr1	235530427	235531203	777	27.73	12.54857	4.49939	9.64371	C7KUGACXX_7_7957.sorted.filtered_peak_2211
chr1	235580432	235580783	352	17.34	5.99308	3.26227	3.39997	C7KUGACXX_7_7957.sorted.filtered_peak_2212
chr1	235667158	235668645	1488	47.53	16.30583	3.61119	13.28960	C7KUGACXX_7_7957.sorted.filtered_peak_2213
chr1	235805326	235806011	686	24.41	6.67369	2.96938	4.03023	C7KUGACXX_7_7957.sorted.filtered_peak_2214
chr1	236029606	236031153	1548	41.47	10.25841	2.91725	7.45969	C7KUGACXX_7_7957.sorted.filtered_peak_2215
chr1	236036456	236036738	283	20.79	4.76446	2.54904	2.27739	C7KUGACXX_7_7957.sorted.filtered_peak_2216
chr1	236051477	236051744	268	17.54	4.67035	2.69936	2.20258	C7KUGACXX_7_7957.sorted.filtered_peak_2217
chr1	236134863	236135690	828	20.21	7.09799	3.34135	4.49093	C7KUGACXX_7_7957.sorted.filtered_peak_2218
chr1	236162123	236163204	1082	32.01	11.50497	3.82453	8.61839	C7KUGACXX_7_7957.sorted.filtered_peak_2219
chr1	236305852	236306229	378	21.30	5.76829	2.86460	3.19339	C7KUGACXX_7_7957.sorted.filtered_peak_2220
chr1	236319865	236320418	554	38.46	14.79192	4.25051	11.74811	C7KUGACXX_7_7957.sorted.filtered_peak_2221
chr1	236444728	236445801	1074	36.69	12.80940	3.67430	9.90767	C7KUGACXX_7_7957.sorted.filtered_peak_2222
chr1	236559215	236559611	397	16.51	4.12426	2.54485	1.72417	C7KUGACXX_7_7957.sorted.filtered_peak_2223
chr1	236579407	236580078	672	18.92	5.91690	3.06040	3.35122	C7KUGACXX_7_7957.sorted.filtered_peak_2224
chr1	236680003	236680506	504	22.82	8.73284	3.78304	5.98049	C7KUGACXX_7_7957.sorted.filtered_peak_2225
chr1	236687063	236688242	1180	23.87	5.98709	2.77684	3.39955	C7KUGACXX_7_7957.sorted.filtered_peak_2226
chr1	236697222	236698137	916	34.08	12.40526	3.88526	9.48605	C7KUGACXX_7_7957.sorted.filtered_peak_2227
chr1	236767301	236768270	970	27.53	9.18556	3.47472	6.42042	C7KUGACXX_7_7957.sorted.filtered_peak_2228
chr1	236958244	236959397	1154	37.64	12.81787	3.68198	9.89488	C7KUGACXX_7_7957.sorted.filtered_peak_2229
chr1	237574982	237575305	324	17.32	5.87045	3.21336	3.28790	C7KUGACXX_7_7957.sorted.filtered_peak_2230
chr1	237970125	237970421	297	16.99	6.03682	3.31891	3.43472	C7KUGACXX_7_7957.sorted.filtered_peak_2231
chr1	239882397	239883307	911	28.82	6.58072	2.70685	3.94359	C7KUGACXX_7_7957.sorted.filtered_peak_2232
chr1	241682719	241683296	578	32.54	11.35366	3.72426	8.48003	C7KUGACXX_7_7957.sorted.filtered_peak_2233
chr1	241694634	241695347	714	22.44	6.61584	3.05424	3.99203	C7KUGACXX_7_7957.sorted.filtered_peak_2234
chr1	241715330	241715672	343	15.35	4.83495	2.92818	2.35053	C7KUGACXX_7_7957.sorted.filtered_peak_2235
chr1	241803188	241803993	806	34.64	10.38256	3.28062	7.56874	C7KUGACXX_7_7957.sorted.filtered_peak_2236
chr1	242010990	242011653	664	46.58	22.07416	5.30989	18.76174	C7KUGACXX_7_7957.sorted.filtered_peak_2237
chr1	243418036	243419613	1578	46.78	12.10906	3.12440	9.18741	C7KUGACXX_7_7957.sorted.filtered_peak_2238
chr1	243759456	243760065	610	18.19	4.65080	2.64580	2.18790	C7KUGACXX_7_7957.sorted.filtered_peak_2239
chr1	244001508	244001880	373	18.23	4.67010	2.65104	2.20311	C7KUGACXX_7_7957.sorted.filtered_peak_2240
chr1	244012538	244013198	661	20.55	3.54389	2.14317	1.23300	C7KUGACXX_7_7957.sorted.filtered_peak_2241
chr1	244013566	244014489	924	22.32	4.33652	2.33144	1.90715	C7KUGACXX_7_7957.sorted.filtered_peak_2242
chr1	244210962	244211948	987	53.55	17.50536	3.76116	14.37022	C7KUGACXX_7_7957.sorted.filtered_peak_2243
chr1	244238164	244238670	507	17.35	5.80745	3.18309	3.22966	C7KUGACXX_7_7957.sorted.filtered_peak_2244
chr1	244436150	244436616	467	15.86	4.52706	2.75858	2.06841	C7KUGACXX_7_7957.sorted.filtered_peak_2245
chr1	244462733	244463165	433	26.24	11.00855	4.25502	8.13563	C7KUGACXX_7_7957.sorted.filtered_peak_2246
chr1	244483026	244483276	251	24.33	5.25333	2.54028	2.71235	C7KUGACXX_7_7957.sorted.filtered_peak_2247
chr1	244486105	244486673	569	29.76	7.95322	2.98791	5.25487	C7KUGACXX_7_7957.sorted.filtered_peak_2248
chr1	244614991	244615778	788	73.79	31.69110	4.97719	28.02281	C7KUGACXX_7_7957.sorted.filtered_peak_2249
chr1	244624441	244625089	649	23.93	9.93929	4.09432	7.12848	C7KUGACXX_7_7957.sorted.filtered_peak_2250
chr1	244815723	244816653	931	68.00	29.14379	4.78272	25.59891	C7KUGACXX_7_7957.sorted.filtered_peak_2251
chr1	244997741	244999253	1513	51.30	14.86335	3.34214	11.86146	C7KUGACXX_7_7957.sorted.filtered_peak_2252
chr1	245025950	245026759	810	38.50	7.26891	2.49158	4.60196	C7KUGACXX_7_7957.sorted.filtered_peak_2253
chr1	245027435	245028352	918	44.01	10.70767	2.96650	7.85486	C7KUGACXX_7_7957.sorted.filtered_peak_2254
chr1	245133558	245134961	1404	41.91	13.33324	3.45113	10.41366	C7KUGACXX_7_7957.sorted.filtered_peak_2255
chr1	245206060	245206396	337	12.38	3.53414	2.55580	1.22883	C7KUGACXX_7_7957.sorted.filtered_peak_2256
chr1	246119603	246120183	581	17.97	4.24331	2.50153	1.83413	C7KUGACXX_7_7957.sorted.filtered_peak_2257
chr1	246166343	246166660	318	14.24	4.31397	2.78557	1.87871	C7KUGACXX_7_7957.sorted.filtered_peak_2258
chr1	246280560	246280873	314	12.58	3.73030	2.63787	1.39126	C7KUGACXX_7_7957.sorted.filtered_peak_2259
chr1	246660716	246661107	392	16.13	4.67690	2.80401	2.20200	C7KUGACXX_7_7957.sorted.filtered_peak_2260
chr1	246670228	246670952	725	27.13	8.72369	3.40682	5.96305	C7KUGACXX_7_7957.sorted.filtered_peak_2261
chr1	246729389	246730364	976	43.27	13.62808	3.55565	10.66028	C7KUGACXX_7_7957.sorted.filtered_peak_2262
chr1	246862455	246862797	343	16.63	6.29780	3.45993	3.68967	C7KUGACXX_7_7957.sorted.filtered_peak_2263
chr1	247094859	247095699	841	49.62	21.52132	4.82264	18.23680	C7KUGACXX_7_7957.sorted.filtered_peak_2264
chr1	247241856	247242387	532	17.50	6.42406	3.41769	3.80621	C7KUGACXX_7_7957.sorted.filtered_peak_2265
chr1	247267539	247267954	416	24.50	9.38171	3.86847	6.58266	C7KUGACXX_7_7957.sorted.filtered_peak_2266
chr1	247373671	247374358	688	28.42	9.21954	3.45152	6.44116	C7KUGACXX_7_7957.sorted.filtered_peak_2267
chr1	247494886	247495230	345	16.45	4.34792	2.64301	1.90767	C7KUGACXX_7_7957.sorted.filtered_peak_2268
chr1	247553499	247553944	446	25.13	8.35997	3.47443	5.60989	C7KUGACXX_7_7957.sorted.filtered_peak_2269
chr1	248020479	248020911	433	14.52	3.86570	2.56377	1.48800	C7KUGACXX_7_7957.sorted.filtered_peak_2270
chr1	248069965	248070214	250	13.29	4.26774	2.83700	1.84232	C7KUGACXX_7_7957.sorted.filtered_peak_2271
chr1	248100317	248100685	369	14.16	4.09814	2.68725	1.71097	C7KUGACXX_7_7957.sorted.filtered_peak_2272
chr1	249119944	249121114	1171	52.81	19.32963	4.22752	16.11030	C7KUGACXX_7_7957.sorted.filtered_peak_2273
chr1	249132033	249133387	1355	35.99	10.89149	3.38662	8.03549	C7KUGACXX_7_7957.sorted.filtered_peak_2274
chr1	249152635	249153701	1067	41.64	10.45828	2.90126	7.67614	C7KUGACXX_7_7957.sorted.filtered_peak_2275
chr1	249157228	249157581	354	30.08	5.32929	2.33341	2.79304	C7KUGACXX_7_7957.sorted.filtered_peak_2276
chr1	249167468	249168688	1221	28.52	9.30573	3.48687	6.51437	C7KUGACXX_7_7957.sorted.filtered_peak_2277
chr1	249200232	249201115	884	43.08	16.71678	4.34936	13.60107	C7KUGACXX_7_7957.sorted.filtered_peak_2278
chr10	180930	182436	1507	19.31	4.29605	2.45451	1.87019	C7KUGACXX_7_7957.sorted.filtered_peak_2279
chr10	370095	370523	429	13.43	3.84141	2.62987	1.46964	C7KUGACXX_7_7957.sorted.filtered_peak_2280
chr10	379390	379859	470	19.53	5.17991	2.76903	2.65541	C7KUGACXX_7_7957.sorted.filtered_peak_2281
chr10	977462	978110	649	50.67	21.67402	4.81874	18.37544	C7KUGACXX_7_7957.sorted.filtered_peak_2282
chr10	1033789	1034889	1101	29.03	9.58242	3.40640	6.82116	C7KUGACXX_7_7957.sorted.filtered_peak_2283
chr10	1089505	1089843	339	21.16	4.70518	2.50589	2.22838	C7KUGACXX_7_7957.sorted.filtered_peak_2284
chr10	1094492	1095783	1292	58.54	19.37550	3.80935	16.18710	C7KUGACXX_7_7957.sorted.filtered_peak_2285
chr10	1102213	1103185	973	32.37	9.94622	3.37608	7.12805	C7KUGACXX_7_7957.sorted.filtered_peak_2286
chr10	1109301	1109556	256	18.02	5.65583	3.06509	3.08779	C7KUGACXX_7_7957.sorted.filtered_peak_2287
chr10	1155898	1156597	700	27.46	11.74781	4.33023	8.85424	C7KUGACXX_7_7957.sorted.filtered_peak_2288
chr10	1282485	1283069	585	14.74	4.17317	2.68141	1.76404	C7KUGACXX_7_7957.sorted.filtered_peak_2289
chr10	3110214	3111033	820	23.13	5.77081	2.72939	3.21833	C7KUGACXX_7_7957.sorted.filtered_peak_2290
chr10	3137418	3138142	725	25.73	7.31070	3.06940	4.63891	C7KUGACXX_7_7957.sorted.filtered_peak_2291
chr10	3214547	3215792	1246	47.20	16.81834	3.81989	13.76226	C7KUGACXX_7_7957.sorted.filtered_peak_2292
chr10	3239636	3240266	631	26.27	8.02471	3.17602	5.35421	C7KUGACXX_7_7957.sorted.filtered_peak_2293
chr10	3269706	3270274	569	19.99	6.02129	3.04804	3.42494	C7KUGACXX_7_7957.sorted.filtered_peak_2294
chr10	3710940	3711397	458	18.87	5.50255	2.93310	2.95034	C7KUGACXX_7_7957.sorted.filtered_peak_2295
chr10	3782359	3782689	331	16.18	4.59547	2.75635	2.14478	C7KUGACXX_7_7957.sorted.filtered_peak_2296
chr10	3799666	3800598	933	25.76	6.87858	2.90701	4.25326	C7KUGACXX_7_7957.sorted.filtered_peak_2297
chr10	3807271	3807553	283	18.58	4.42736	2.54532	1.97599	C7KUGACXX_7_7957.sorted.filtered_peak_2298
chr10	3824671	3825100	430	39.84	4.84161	1.99236	2.36282	C7KUGACXX_7_7957.sorted.filtered_peak_2299
chr10	3827318	3827967	650	61.44	16.41190	3.20116	13.35406	C7KUGACXX_7_7957.sorted.filtered_peak_2300
chr10	3846585	3846974	390	38.44	7.10489	2.46699	4.44274	C7KUGACXX_7_7957.sorted.filtered_peak_2301
chr10	3847364	3848292	929	39.96	6.93735	2.36828	4.30600	C7KUGACXX_7_7957.sorted.filtered_peak_2302
chr10	3852373	3852938	566	31.47	4.82323	2.16750	2.34231	C7KUGACXX_7_7957.sorted.filtered_peak_2303
chr10	3870883	3871202	320	15.01	3.40616	2.33377	1.13001	C7KUGACXX_7_7957.sorted.filtered_peak_2304
chr10	3894428	3894995	568	28.35	10.56182	3.85452	7.72520	C7KUGACXX_7_7957.sorted.filtered_peak_2305
chr10	3930137	3930465	329	20.25	4.60073	2.51558	2.13650	C7KUGACXX_7_7957.sorted.filtered_peak_2306
chr10	3934645	3934953	309	19.03	3.80525	2.29381	1.44913	C7KUGACXX_7_7957.sorted.filtered_peak_2307
chr10	3936153	3936427	275	22.68	6.59214	3.06660	3.94862	C7KUGACXX_7_7957.sorted.filtered_peak_2308
chr10	3944496	3944843	348	16.10	4.54592	2.74616	2.09435	C7KUGACXX_7_7957.sorted.filtered_peak_2309
chr10	3977138	3977704	567	21.52	7.11647	3.29662	4.47257	C7KUGACXX_7_7957.sorted.filtered_peak_2310
chr10	3988075	3988605	531	26.13	9.48485	3.67028	6.71802	C7KUGACXX_7_7957.sorted.filtered_peak_2311
chr10	4003334	4003676	343	18.78	7.21899	3.62833	4.54586	C7KUGACXX_7_7957.sorted.filtered_peak_2312
chr10	4014775	4015563	789	16.77	4.19509	2.55307	1.79060	C7KUGACXX_7_7957.sorted.filtered_peak_2313
chr10	4022971	4023220	250	17.94	4.14882	2.47309	1.73958	C7KUGACXX_7_7957.sorted.filtered_peak_2314
chr10	4101883	4102316	434	30.00	11.58758	4.04238	8.69906	C7KUGACXX_7_7957.sorted.filtered_peak_2315
chr10	4116778	4117564	787	21.36	6.17211	2.98233	3.58478	C7KUGACXX_7_7957.sorted.filtered_peak_2316
chr10	4122463	4122764	302	19.64	5.09925	2.73449	2.57731	C7KUGACXX_7_7957.sorted.filtered_peak_2317
chr10	4173544	4174211	668	32.59	9.49055	3.20855	6.71797	C7KUGACXX_7_7957.sorted.filtered_peak_2318
chr10	4277024	4277342	319	13.35	4.11086	2.75727	1.71927	C7KUGACXX_7_7957.sorted.filtered_peak_2319
chr10	4891801	4892208	408	18.89	6.15289	3.17008	3.56376	C7KUGACXX_7_7957.sorted.filtered_peak_2320
chr10	5136678	5137090	413	17.02	4.84563	2.80368	2.36094	C7KUGACXX_7_7957.sorted.filtered_peak_2321
chr10	5333457	5334565	1109	27.03	7.49941	2.99330	4.84017	C7KUGACXX_7_7957.sorted.filtered_peak_2322
chr10	5339412	5339675	264	22.22	6.68767	3.12318	4.04381	C7KUGACXX_7_7957.sorted.filtered_peak_2323
chr10	5359754	5360094	341	13.61	3.93869	2.66057	1.54982	C7KUGACXX_7_7957.sorted.filtered_peak_2324
chr10	5454146	5454425	280	14.57	4.73635	2.95596	2.25557	C7KUGACXX_7_7957.sorted.filtered_peak_2325
chr10	5665053	5665449	397	17.88	6.15256	3.27073	3.55395	C7KUGACXX_7_7957.sorted.filtered_peak_2326
chr10	5726157	5727717	1561	35.34	9.95685	3.12168	7.17581	C7KUGACXX_7_7957.sorted.filtered_peak_2327
chr10	5734806	5735127	322	14.47	4.25173	2.73823	1.83861	C7KUGACXX_7_7957.sorted.filtered_peak_2328
chr10	5817654	5817968	315	13.53	4.25983	2.81930	1.83932	C7KUGACXX_7_7957.sorted.filtered_peak_2329
chr10	5854830	5856117	1288	44.03	12.88108	3.31212	9.97199	C7KUGACXX_7_7957.sorted.filtered_peak_2330
chr10	5915507	5915826	320	18.20	7.50766	3.81295	4.81687	C7KUGACXX_7_7957.sorted.filtered_peak_2331
chr10	5931559	5932327	769	55.93	22.67579	4.45898	19.36602	C7KUGACXX_7_7957.sorted.filtered_peak_2332
chr10	6018857	6020077	1221	23.61	6.06379	2.78195	3.49765	C7KUGACXX_7_7957.sorted.filtered_peak_2333
chr10	6080255	6080644	390	22.59	6.34457	2.97875	3.72520	C7KUGACXX_7_7957.sorted.filtered_peak_2334
chr10	6092713	6093409	697	50.28	14.66579	3.49163	11.62559	C7KUGACXX_7_7957.sorted.filtered_peak_2335
chr10	6103864	6104635	772	25.41	4.98038	2.40326	2.47971	C7KUGACXX_7_7957.sorted.filtered_peak_2336
chr10	6130610	6131348	739	40.24	11.72671	3.35498	8.82356	C7KUGACXX_7_7957.sorted.filtered_peak_2337
chr10	6186594	6187180	587	35.24	10.79856	3.45461	7.92825	C7KUGACXX_7_7957.sorted.filtered_peak_2338
chr10	6193109	6193579	471	15.93	4.10938	2.57698	1.69905	C7KUGACXX_7_7957.sorted.filtered_peak_2339
chr10	6205113	6206330	1218	30.27	9.53143	3.36473	6.74916	C7KUGACXX_7_7957.sorted.filtered_peak_2340
chr10	6215047	6215368	322	15.96	4.26759	2.64042	1.84347	C7KUGACXX_7_7957.sorted.filtered_peak_2341
chr10	6243593	6243914	322	32.20	6.19203	2.47098	3.58562	C7KUGACXX_7_7957.sorted.filtered_peak_2342
chr10	6244404	6245495	1092	38.53	9.98374	2.98113	7.19835	C7KUGACXX_7_7957.sorted.filtered_peak_2343
chr10	6281211	6281624	414	21.97	8.28078	3.70633	5.54972	C7KUGACXX_7_7957.sorted.filtered_peak_2344
chr10	6309213	6309599	387	26.76	7.03005	2.90912	4.38837	C7KUGACXX_7_7957.sorted.filtered_peak_2345
chr10	6312199	6312811	613	41.74	13.25344	3.63459	10.27326	C7KUGACXX_7_7957.sorted.filtered_peak_2346
chr10	6317184	6317587	404	32.64	9.46113	3.23773	6.67158	C7KUGACXX_7_7957.sorted.filtered_peak_2347
chr10	6322169	6322576	408	14.37	3.62552	2.46857	1.29114	C7KUGACXX_7_7957.sorted.filtered_peak_2348
chr10	6333430	6333995	566	17.98	7.40252	3.76940	4.72708	C7KUGACXX_7_7957.sorted.filtered_peak_2349
chr10	6342076	6342436	361	18.78	6.67631	3.39703	4.04341	C7KUGACXX_7_7957.sorted.filtered_peak_2350
chr10	6389942	6390702	761	30.62	10.21889	3.53779	7.41380	C7KUGACXX_7_7957.sorted.filtered_peak_2351
chr10	6452028	6452623	596	22.27	6.68778	3.13194	4.03557	C7KUGACXX_7_7957.sorted.filtered_peak_2352
chr10	6515263	6516183	921	29.48	10.18863	3.67741	7.35795	C7KUGACXX_7_7957.sorted.filtered_peak_2353
chr10	6540759	6541058	300	26.56	7.43021	3.06578	4.74262	C7KUGACXX_7_7957.sorted.filtered_peak_2354
chr10	6572101	6572976	876	28.46	8.91118	3.30103	6.17105	C7KUGACXX_7_7957.sorted.filtered_peak_2355
chr10	6585004	6586166	1163	33.05	12.29368	3.93622	9.38065	C7KUGACXX_7_7957.sorted.filtered_peak_2356
chr10	6600194	6601005	812	29.73	8.64330	3.14840	5.91840	C7KUGACXX_7_7957.sorted.filtered_peak_2357
chr10	6622264	6622536	273	25.06	4.27450	2.21328	1.85441	C7KUGACXX_7_7957.sorted.filtered_peak_2358
chr10	6633999	6634374	376	21.36	5.69901	2.83073	3.13637	C7KUGACXX_7_7957.sorted.filtered_peak_2359
chr10	6707950	6708517	568	13.95	4.33180	2.80810	1.91342	C7KUGACXX_7_7957.sorted.filtered_peak_2360
chr10	6719954	6720484	531	14.49	4.70187	2.92784	2.24487	C7KUGACXX_7_7957.sorted.filtered_peak_2361
chr10	6961960	6962376	417	17.66	4.60266	2.65997	2.14598	C7KUGACXX_7_7957.sorted.filtered_peak_2362
chr10	6969446	6970269	824	30.78	10.08756	3.39715	7.32071	C7KUGACXX_7_7957.sorted.filtered_peak_2363
chr10	7000717	7000966	250	17.42	4.76365	2.74696	2.28324	C7KUGACXX_7_7957.sorted.filtered_peak_2364
chr10	7015841	7016221	381	23.65	6.95014	3.09766	4.29585	C7KUGACXX_7_7957.sorted.filtered_peak_2365
chr10	7088221	7088728	508	20.46	6.02480	2.98266	3.45015	C7KUGACXX_7_7957.sorted.filtered_peak_2366
chr10	7163200	7163479	280	16.63	4.67765	2.76807	2.20218	C7KUGACXX_7_7957.sorted.filtered_peak_2367
chr10	7285746	7286373	628	15.38	4.40575	2.73579	1.96516	C7KUGACXX_7_7957.sorted.filtered_peak_2368
chr10	7300969	7301320	352	18.25	4.17053	2.46802	1.75331	C7KUGACXX_7_7957.sorted.filtered_peak_2369
chr10	7311296	7311755	460	23.19	7.29495	3.22440	4.63740	C7KUGACXX_7_7957.sorted.filtered_peak_2370
chr10	7452839	7453231	393	24.24	4.64656	2.34521	2.19136	C7KUGACXX_7_7957.sorted.filtered_peak_2371
chr10	7526375	7527109	735	35.91	12.61553	3.73328	9.71175	C7KUGACXX_7_7957.sorted.filtered_peak_2372
chr10	7543313	7543647	335	13.34	4.29877	2.84874	1.86678	C7KUGACXX_7_7957.sorted.filtered_peak_2373
chr10	7567481	7567735	255	15.37	4.52385	2.79557	2.06432	C7KUGACXX_7_7957.sorted.filtered_peak_2374
chr10	7729317	7729759	443	12.73	3.68236	2.60190	1.34898	C7KUGACXX_7_7957.sorted.filtered_peak_2375
chr10	7829612	7830818	1207	38.07	12.98128	3.66905	10.04848	C7KUGACXX_7_7957.sorted.filtered_peak_2376
chr10	7860041	7860802	762	31.52	10.58804	3.59056	7.74744	C7KUGACXX_7_7957.sorted.filtered_peak_2377
chr10	7913834	7914214	381	12.61	3.87183	2.70374	1.49308	C7KUGACXX_7_7957.sorted.filtered_peak_2378
chr10	8095432	8096731	1300	38.12	6.84485	2.40440	4.22131	C7KUGACXX_7_7957.sorted.filtered_peak_2379
chr10	8102103	8102352	250	25.97	3.75418	2.04171	1.40719	C7KUGACXX_7_7957.sorted.filtered_peak_2380
chr10	8130490	8130794	305	21.56	8.71972	3.92913	5.96360	C7KUGACXX_7_7957.sorted.filtered_peak_2381
chr10	8173301	8173915	615	16.46	4.88356	2.84748	2.41154	C7KUGACXX_7_7957.sorted.filtered_peak_2382
chr10	8179326	8179845	520	14.49	3.76277	2.52015	1.41079	C7KUGACXX_7_7957.sorted.filtered_peak_2383
chr10	8225192	8225665	474	15.55	4.59902	2.81259	2.13264	C7KUGACXX_7_7957.sorted.filtered_peak_2384
chr10	8281020	8281285	266	17.10	4.84569	2.80277	2.35189	C7KUGACXX_7_7957.sorted.filtered_peak_2385
chr10	8373630	8374836	1207	32.26	10.31441	3.35091	7.53827	C7KUGACXX_7_7957.sorted.filtered_peak_2386
chr10	8402235	8402718	484	20.79	6.41759	3.12592	3.80125	C7KUGACXX_7_7957.sorted.filtered_peak_2387
chr10	8446667	8447000	334	27.56	7.23640	2.95180	4.55862	C7KUGACXX_7_7957.sorted.filtered_peak_2388
chr10	8458140	8458770	631	18.44	5.57544	2.99934	3.01116	C7KUGACXX_7_7957.sorted.filtered_peak_2389
chr10	11187225	11187756	532	28.88	5.88518	2.49973	3.32258	C7KUGACXX_7_7957.sorted.filtered_peak_2390
chr10	11191495	11191744	250	26.56	4.59618	2.25960	2.12474	C7KUGACXX_7_7957.sorted.filtered_peak_2391
chr10	11204898	11205553	656	51.18	14.45572	3.36258	11.43849	C7KUGACXX_7_7957.sorted.filtered_peak_2392
chr10	11220574	11221177	604	43.53	10.24600	2.93514	7.40029	C7KUGACXX_7_7957.sorted.filtered_peak_2393
chr10	11251972	11252258	287	21.61	4.95218	2.56540	2.45430	C7KUGACXX_7_7957.sorted.filtered_peak_2394
chr10	11268920	11269169	250	16.79	4.08517	2.51440	1.68001	C7KUGACXX_7_7957.sorted.filtered_peak_2395
chr10	11276951	11277419	469	18.86	3.90369	2.33724	1.53166	C7KUGACXX_7_7957.sorted.filtered_peak_2396
chr10	11277968	11278312	345	18.12	3.74548	2.31114	1.39967	C7KUGACXX_7_7957.sorted.filtered_peak_2397
chr10	11445131	11445441	311	20.67	6.99856	3.36412	4.33349	C7KUGACXX_7_7957.sorted.filtered_peak_2398
chr10	11726825	11727575	751	13.75	4.24700	2.78977	1.83289	C7KUGACXX_7_7957.sorted.filtered_peak_2399
chr10	11905680	11906024	345	22.39	9.67328	4.19410	6.87204	C7KUGACXX_7_7957.sorted.filtered_peak_2400
chr10	12028690	12028939	250	14.24	4.84055	3.02594	2.35190	C7KUGACXX_7_7957.sorted.filtered_peak_2401
chr10	12084635	12085644	1010	61.19	24.09408	4.47779	20.73247	C7KUGACXX_7_7957.sorted.filtered_peak_2402
chr10	12110580	12111281	702	42.15	19.32008	4.96614	16.12109	C7KUGACXX_7_7957.sorted.filtered_peak_2403
chr10	12164724	12164997	274	14.39	4.68553	2.94934	2.20997	C7KUGACXX_7_7957.sorted.filtered_peak_2404
chr10	12171284	12172021	738	45.17	21.20989	5.13137	17.93375	C7KUGACXX_7_7957.sorted.filtered_peak_2405
chr10	12223210	12223715	506	17.85	4.93306	2.78590	2.42881	C7KUGACXX_7_7957.sorted.filtered_peak_2406
chr10	12237269	12238324	1056	38.61	14.08996	3.92504	11.11600	C7KUGACXX_7_7957.sorted.filtered_peak_2407
chr10	12256755	12257117	363	15.57	4.54749	2.79026	2.08378	C7KUGACXX_7_7957.sorted.filtered_peak_2408
chr10	12304540	12304852	313	14.77	4.21165	2.69889	1.79549	C7KUGACXX_7_7957.sorted.filtered_peak_2409
chr10	12306256	12306717	462	19.54	6.54151	3.28252	3.90903	C7KUGACXX_7_7957.sorted.filtered_peak_2410
chr10	12390857	12391997	1141	33.59	6.71924	2.52775	4.09018	C7KUGACXX_7_7957.sorted.filtered_peak_2411
chr10	12392357	12392838	482	26.21	3.77608	2.04065	1.42655	C7KUGACXX_7_7957.sorted.filtered_peak_2412
chr10	12400823	12401291	469	14.13	4.05842	2.67676	1.66933	C7KUGACXX_7_7957.sorted.filtered_peak_2413
chr10	12408052	12408309	258	17.35	6.90733	3.64404	4.25424	C7KUGACXX_7_7957.sorted.filtered_peak_2414
chr10	12461537	12461839	303	15.68	4.39157	2.71246	1.95514	C7KUGACXX_7_7957.sorted.filtered_peak_2415
chr10	12490507	12491440	934	36.40	13.56486	3.85652	10.63871	C7KUGACXX_7_7957.sorted.filtered_peak_2416
chr10	12630033	12630790	758	19.60	4.47475	2.50038	2.03226	C7KUGACXX_7_7957.sorted.filtered_peak_2417
chr10	12636242	12637028	787	25.38	7.31437	3.09402	4.63927	C7KUGACXX_7_7957.sorted.filtered_peak_2418
chr10	12741194	12741443	250	16.02	4.71030	2.82065	2.23538	C7KUGACXX_7_7957.sorted.filtered_peak_2419
chr10	12753189	12753438	250	20.16	5.42659	2.80899	2.88642	C7KUGACXX_7_7957.sorted.filtered_peak_2420
chr10	13141447	13142560	1114	26.17	6.25100	2.69956	3.67313	C7KUGACXX_7_7957.sorted.filtered_peak_2421
chr10	13149848	13150252	405	16.58	5.07809	2.94098	2.55944	C7KUGACXX_7_7957.sorted.filtered_peak_2422
chr10	13158201	13158789	589	17.51	5.66075	3.08694	3.10721	C7KUGACXX_7_7957.sorted.filtered_peak_2423
chr10	13203061	13203677	617	33.00	13.02684	4.13264	10.08420	C7KUGACXX_7_7957.sorted.filtered_peak_2424
chr10	13330357	13330606	250	13.46	4.18099	2.78612	1.77239	C7KUGACXX_7_7957.sorted.filtered_peak_2425
chr10	13341520	13342221	702	25.86	5.61745	2.55895	3.07127	C7KUGACXX_7_7957.sorted.filtered_peak_2426
chr10	13343974	13344628	655	46.47	18.07907	4.45430	14.89902	C7KUGACXX_7_7957.sorted.filtered_peak_2427
chr10	13389696	13390641	946	29.35	7.24048	2.84032	4.57128	C7KUGACXX_7_7957.sorted.filtered_peak_2428
chr10	13628641	13629255	615	28.58	12.04515	4.22243	9.16453	C7KUGACXX_7_7957.sorted.filtered_peak_2429
chr10	13820233	13820582	350	15.39	4.74473	2.88923	2.26781	C7KUGACXX_7_7957.sorted.filtered_peak_2430
chr10	13828859	13829304	446	31.54	11.36538	3.84090	8.48347	C7KUGACXX_7_7957.sorted.filtered_peak_2431
chr10	14051374	14051940	567	19.79	5.27079	2.78431	2.73771	C7KUGACXX_7_7957.sorted.filtered_peak_2432
chr10	14101364	14101802	439	12.49	3.79581	2.67818	1.42533	C7KUGACXX_7_7957.sorted.filtered_peak_2433
chr10	14226923	14227568	646	20.56	6.66993	3.22959	4.03963	C7KUGACXX_7_7957.sorted.filtered_peak_2434
chr10	14611583	14612262	680	20.95	3.68373	2.17536	1.34913	C7KUGACXX_7_7957.sorted.filtered_peak_2435
chr10	14613789	14614393	605	24.65	5.86929	2.70557	3.28492	C7KUGACXX_7_7957.sorted.filtered_peak_2436
chr10	14625330	14625716	387	30.53	7.06123	2.74492	4.40153	C7KUGACXX_7_7957.sorted.filtered_peak_2437
chr10	14644060	14644368	309	26.57	5.13861	2.40433	2.62313	C7KUGACXX_7_7957.sorted.filtered_peak_2438
chr10	14646201	14646687	487	28.02	5.86830	2.53915	3.29636	C7KUGACXX_7_7957.sorted.filtered_peak_2439
chr10	14647320	14647569	250	22.51	3.54658	2.07906	1.23737	C7KUGACXX_7_7957.sorted.filtered_peak_2440
chr10	14687392	14687753	362	23.27	4.97255	2.49138	2.47001	C7KUGACXX_7_7957.sorted.filtered_peak_2441
chr10	14690010	14690836	827	31.11	8.55907	3.06401	5.83120	C7KUGACXX_7_7957.sorted.filtered_peak_2442
chr10	14701599	14702158	560	25.83	6.45571	2.81743	3.82919	C7KUGACXX_7_7957.sorted.filtered_peak_2443
chr10	14765304	14765553	250	14.89	5.22816	3.15612	2.69374	C7KUGACXX_7_7957.sorted.filtered_peak_2444
chr10	14879659	14880545	887	49.55	20.36021	4.45754	17.13474	C7KUGACXX_7_7957.sorted.filtered_peak_2445
chr10	14920249	14921051	803	41.32	13.74633	3.66827	10.77726	C7KUGACXX_7_7957.sorted.filtered_peak_2446
chr10	14995719	14996516	798	38.65	13.87824	3.93806	10.90131	C7KUGACXX_7_7957.sorted.filtered_peak_2447
chr10	15001137	15002260	1124	41.21	15.61700	4.21807	12.54497	C7KUGACXX_7_7957.sorted.filtered_peak_2448
chr10	15130459	15131134	676	19.25	5.75513	3.00786	3.17864	C7KUGACXX_7_7957.sorted.filtered_peak_2449
chr10	15138735	15139860	1126	48.54	18.94091	4.28243	15.76544	C7KUGACXX_7_7957.sorted.filtered_peak_2450
chr10	15210328	15212232	1905	38.37	9.34228	2.89443	6.57058	C7KUGACXX_7_7957.sorted.filtered_peak_2451
chr10	15250911	15251267	357	33.59	12.22683	3.90168	9.31211	C7KUGACXX_7_7957.sorted.filtered_peak_2452
chr10	15251635	15252204	570	21.91	5.15162	2.60071	2.64982	C7KUGACXX_7_7957.sorted.filtered_peak_2453
chr10	15901849	15902746	898	22.54	6.25177	2.93506	3.64713	C7KUGACXX_7_7957.sorted.filtered_peak_2454
chr10	16478265	16479412	1148	37.63	13.52625	3.79302	10.59028	C7KUGACXX_7_7957.sorted.filtered_peak_2455
chr10	16819512	16819761	250	15.45	4.10719	2.60702	1.70532	C7KUGACXX_7_7957.sorted.filtered_peak_2456
chr10	16829337	16829834	498	18.12	4.70062	2.67375	2.22535	C7KUGACXX_7_7957.sorted.filtered_peak_2457
chr10	16851429	16851678	250	15.37	4.00198	2.56732	1.61242	C7KUGACXX_7_7957.sorted.filtered_peak_2458
chr10	16859229	16859998	770	80.95	40.34178	5.86612	36.37024	C7KUGACXX_7_7957.sorted.filtered_peak_2459
chr10	17045030	17045558	529	32.70	14.18314	4.54314	11.18787	C7KUGACXX_7_7957.sorted.filtered_peak_2460
chr10	17065447	17066021	575	31.93	7.88181	2.87353	5.18932	C7KUGACXX_7_7957.sorted.filtered_peak_2461
chr10	17068765	17069259	495	42.25	10.19547	2.94714	7.36221	C7KUGACXX_7_7957.sorted.filtered_peak_2462
chr10	17071505	17072038	534	36.63	9.37992	3.01549	6.59330	C7KUGACXX_7_7957.sorted.filtered_peak_2463
chr10	17243185	17244068	884	32.03	9.60981	3.31070	6.81625	C7KUGACXX_7_7957.sorted.filtered_peak_2464
chr10	17248220	17248829	610	28.44	7.46811	2.94816	4.78655	C7KUGACXX_7_7957.sorted.filtered_peak_2465
chr10	17258206	17258658	453	23.24	8.14678	3.52745	5.42672	C7KUGACXX_7_7957.sorted.filtered_peak_2466
chr10	17270023	17271558	1536	45.17	7.04221	2.27330	4.39518	C7KUGACXX_7_7957.sorted.filtered_peak_2467
chr10	17271958	17272888	931	55.56	11.24446	2.73973	8.34099	C7KUGACXX_7_7957.sorted.filtered_peak_2468
chr10	17470647	17471185	539	28.00	8.14306	3.14153	5.44198	C7KUGACXX_7_7957.sorted.filtered_peak_2469
chr10	17485812	17486416	605	18.68	6.24886	3.24969	3.63350	C7KUGACXX_7_7957.sorted.filtered_peak_2470
chr10	17496461	17496712	252	22.87	6.71568	3.08884	4.06719	C7KUGACXX_7_7957.sorted.filtered_peak_2471
chr10	17551980	17552532	553	23.97	5.40316	2.56876	2.89379	C7KUGACXX_7_7957.sorted.filtered_peak_2472
chr10	17649501	17650067	567	16.70	4.87848	2.84167	2.38954	C7KUGACXX_7_7957.sorted.filtered_peak_2473
chr10	17685611	17686582	972	39.98	12.73242	3.51292	9.83107	C7KUGACXX_7_7957.sorted.filtered_peak_2474
chr10	18940211	18941010	800	36.23	11.39319	3.45548	8.53380	C7KUGACXX_7_7957.sorted.filtered_peak_2475
chr10	18947780	18948940	1161	36.06	10.43955	3.26078	7.60211	C7KUGACXX_7_7957.sorted.filtered_peak_2476
chr10	21784620	21785110	491	16.99	3.93541	2.44219	1.56143	C7KUGACXX_7_7957.sorted.filtered_peak_2477
chr10	21814497	21815486	990	22.60	4.84535	2.47885	2.36136	C7KUGACXX_7_7957.sorted.filtered_peak_2478
chr10	21822591	21823531	941	37.00	12.02064	3.56988	9.12675	C7KUGACXX_7_7957.sorted.filtered_peak_2479
chr10	21964031	21964457	427	13.13	3.76642	2.61639	1.40405	C7KUGACXX_7_7957.sorted.filtered_peak_2480
chr10	21991367	21992034	668	19.42	7.87947	3.85370	5.15771	C7KUGACXX_7_7957.sorted.filtered_peak_2481
chr10	22029599	22030315	717	31.33	9.68784	3.35278	6.89481	C7KUGACXX_7_7957.sorted.filtered_peak_2482
chr10	22291488	22291794	307	21.39	4.31917	2.36836	1.88557	C7KUGACXX_7_7957.sorted.filtered_peak_2483
chr10	22292124	22292953	830	35.88	12.94003	3.81910	10.01296	C7KUGACXX_7_7957.sorted.filtered_peak_2484
chr10	22517955	22518593	639	20.43	5.39609	2.78027	2.85644	C7KUGACXX_7_7957.sorted.filtered_peak_2485
chr10	22519333	22519682	350	16.53	3.60678	2.33424	1.29319	C7KUGACXX_7_7957.sorted.filtered_peak_2486
chr10	22541444	22541975	532	16.05	4.30128	2.64735	1.87400	C7KUGACXX_7_7957.sorted.filtered_peak_2487
chr10	22605020	22605982	963	33.58	7.97938	2.77924	5.29996	C7KUGACXX_7_7957.sorted.filtered_peak_2488
chr10	22614485	22614861	377	26.28	4.75520	2.30382	2.28228	C7KUGACXX_7_7957.sorted.filtered_peak_2489
chr10	22622010	22622481	472	25.05	5.60221	2.60612	3.03916	C7KUGACXX_7_7957.sorted.filtered_peak_2490
chr10	22629098	22629797	700	35.78	8.97257	2.93811	6.22211	C7KUGACXX_7_7957.sorted.filtered_peak_2491
chr10	22706168	22706434	267	12.77	3.94683	2.73014	1.56038	C7KUGACXX_7_7957.sorted.filtered_peak_2492
chr10	22725555	22726611	1057	24.38	6.63637	2.92745	4.02149	C7KUGACXX_7_7957.sorted.filtered_peak_2493
chr10	22794871	22795199	329	14.06	4.74025	2.99028	2.26535	C7KUGACXX_7_7957.sorted.filtered_peak_2494
chr10	22886100	22886393	294	16.67	3.81050	2.40864	1.46132	C7KUGACXX_7_7957.sorted.filtered_peak_2495
chr10	22895192	22895473	282	24.29	7.69318	3.30536	4.98994	C7KUGACXX_7_7957.sorted.filtered_peak_2496
chr10	22900666	22901304	639	24.80	6.86692	2.96239	4.24557	C7KUGACXX_7_7957.sorted.filtered_peak_2497
chr10	22919303	22919947	645	36.10	9.71962	3.10628	6.91856	C7KUGACXX_7_7957.sorted.filtered_peak_2498
chr10	22935020	22935661	642	30.79	7.21845	2.75208	4.56273	C7KUGACXX_7_7957.sorted.filtered_peak_2499
chr10	22955301	22956022	722	21.43	5.57594	2.76597	3.04110	C7KUGACXX_7_7957.sorted.filtered_peak_2500
chr10	22970714	22971690	977	27.05	6.68878	2.79881	4.06741	C7KUGACXX_7_7957.sorted.filtered_peak_2501
chr10	23003161	23003746	586	23.70	5.41399	2.60266	2.87797	C7KUGACXX_7_7957.sorted.filtered_peak_2502
chr10	23651992	23652279	288	16.91	3.74172	2.36905	1.40021	C7KUGACXX_7_7957.sorted.filtered_peak_2503
chr10	23652479	23652764	286	19.09	4.45597	2.52876	2.00497	C7KUGACXX_7_7957.sorted.filtered_peak_2504
chr10	23657728	23658167	440	23.83	7.44254	3.23381	4.76623	C7KUGACXX_7_7957.sorted.filtered_peak_2505
chr10	23727459	23728750	1292	37.21	9.18644	2.86231	6.44821	C7KUGACXX_7_7957.sorted.filtered_peak_2506
chr10	23737772	23738094	323	13.71	4.29540	2.81788	1.87504	C7KUGACXX_7_7957.sorted.filtered_peak_2507
chr10	25013086	25013916	831	28.43	7.56894	2.91439	4.92242	C7KUGACXX_7_7957.sorted.filtered_peak_2508
chr10	25176609	25176886	278	19.34	5.81472	2.99558	3.26054	C7KUGACXX_7_7957.sorted.filtered_peak_2509
chr10	25183717	25183966	250	15.02	4.04632	2.60419	1.65879	C7KUGACXX_7_7957.sorted.filtered_peak_2510
chr10	25304954	25306059	1106	52.06	20.89153	4.37515	17.65829	C7KUGACXX_7_7957.sorted.filtered_peak_2511
chr10	25369925	25370181	257	15.64	5.33425	3.14269	2.78575	C7KUGACXX_7_7957.sorted.filtered_peak_2512
chr10	26624035	26624320	286	15.40	5.43492	3.19253	2.90042	C7KUGACXX_7_7957.sorted.filtered_peak_2513
chr10	26726939	26727397	459	23.05	4.80446	2.45010	2.31839	C7KUGACXX_7_7957.sorted.filtered_peak_2514
chr10	26737335	26738233	899	25.70	5.53937	2.55449	2.98410	C7KUGACXX_7_7957.sorted.filtered_peak_2515
chr10	26757726	26758062	337	23.61	6.62146	2.99092	3.99526	C7KUGACXX_7_7957.sorted.filtered_peak_2516
chr10	26763363	26764032	670	25.76	6.86910	2.93996	4.21476	C7KUGACXX_7_7957.sorted.filtered_peak_2517
chr10	26764417	26764688	272	21.97	4.05067	2.25695	1.65536	C7KUGACXX_7_7957.sorted.filtered_peak_2518
chr10	26771001	26771403	403	32.74	7.98520	2.88171	5.26190	C7KUGACXX_7_7957.sorted.filtered_peak_2519
chr10	26775916	26776760	845	31.64	9.47476	3.27524	6.70048	C7KUGACXX_7_7957.sorted.filtered_peak_2520
chr10	26985983	26986872	890	20.12	7.07136	3.41690	4.41965	C7KUGACXX_7_7957.sorted.filtered_peak_2521
chr10	27010457	27010745	289	16.80	4.40697	2.63769	1.97238	C7KUGACXX_7_7957.sorted.filtered_peak_2522
chr10	27133260	27133586	327	13.75	3.67601	2.52908	1.33927	C7KUGACXX_7_7957.sorted.filtered_peak_2523
chr10	27149086	27150465	1380	59.89	21.89872	3.97924	18.64129	C7KUGACXX_7_7957.sorted.filtered_peak_2524
chr10	27388903	27389875	973	52.85	24.57400	5.08515	21.20754	C7KUGACXX_7_7957.sorted.filtered_peak_2525
chr10	27443042	27443533	492	37.41	11.46842	3.40934	8.60403	C7KUGACXX_7_7957.sorted.filtered_peak_2526
chr10	27443729	27444954	1226	30.25	7.05926	2.73925	4.41008	C7KUGACXX_7_7957.sorted.filtered_peak_2527
chr10	27529387	27530153	767	29.51	4.55321	2.15727	2.09303	C7KUGACXX_7_7957.sorted.filtered_peak_2528
chr10	27530709	27531359	651	44.54	11.68782	3.13360	8.78931	C7KUGACXX_7_7957.sorted.filtered_peak_2529
chr10	27531828	27532275	448	32.31	5.42168	2.27939	2.88935	C7KUGACXX_7_7957.sorted.filtered_peak_2530
chr10	27546382	27546813	432	21.37	9.52512	4.27657	6.72393	C7KUGACXX_7_7957.sorted.filtered_peak_2531
chr10	27761033	27761282	250	13.26	4.23009	2.83115	1.79722	C7KUGACXX_7_7957.sorted.filtered_peak_2532
chr10	27792795	27793537	743	54.10	25.07682	5.06857	21.67406	C7KUGACXX_7_7957.sorted.filtered_peak_2533
chr10	27802603	27802981	379	16.90	4.78228	2.78432	2.30574	C7KUGACXX_7_7957.sorted.filtered_peak_2534
chr10	27853398	27853670	273	13.97	3.92234	2.62234	1.55795	C7KUGACXX_7_7957.sorted.filtered_peak_2535
chr10	27857280	27857875	596	16.50	4.99332	2.89721	2.49603	C7KUGACXX_7_7957.sorted.filtered_peak_2536
chr10	28031209	28031609	401	16.33	4.93020	2.88840	2.43371	C7KUGACXX_7_7957.sorted.filtered_peak_2537
chr10	28467112	28467596	485	17.10	4.97394	2.85551	2.46763	C7KUGACXX_7_7957.sorted.filtered_peak_2538
chr10	28591628	28592343	716	41.37	15.92510	4.24505	12.84646	C7KUGACXX_7_7957.sorted.filtered_peak_2539
chr10	28623194	28624171	978	31.46	11.30011	3.79840	8.43212	C7KUGACXX_7_7957.sorted.filtered_peak_2540
chr10	28657169	28657447	279	18.00	7.30499	3.76695	4.61867	C7KUGACXX_7_7957.sorted.filtered_peak_2541
chr10	28821188	28822220	1033	62.91	21.92752	4.04399	18.62676	C7KUGACXX_7_7957.sorted.filtered_peak_2542
chr10	28822680	28822968	289	29.18	3.56941	1.91990	1.24693	C7KUGACXX_7_7957.sorted.filtered_peak_2543
chr10	28917135	28917384	250	16.10	4.59766	2.77058	2.13450	C7KUGACXX_7_7957.sorted.filtered_peak_2544
chr10	28952627	28953001	375	12.19	3.57681	2.59136	1.26063	C7KUGACXX_7_7957.sorted.filtered_peak_2545
chr10	28966048	28966531	484	18.88	4.98923	2.72910	2.49283	C7KUGACXX_7_7957.sorted.filtered_peak_2546
chr10	29698116	29698526	411	15.06	5.21912	3.12558	2.70302	C7KUGACXX_7_7957.sorted.filtered_peak_2547
chr10	29947827	29948532	706	24.47	9.55229	3.90298	6.75692	C7KUGACXX_7_7957.sorted.filtered_peak_2548
chr10	29970696	29971232	537	17.67	5.07053	2.85267	2.55331	C7KUGACXX_7_7957.sorted.filtered_peak_2549
chr10	30024597	30025067	471	16.45	4.61001	2.75116	2.14506	C7KUGACXX_7_7957.sorted.filtered_peak_2550
chr10	30315863	30316624	762	17.67	6.17159	3.28341	3.58423	C7KUGACXX_7_7957.sorted.filtered_peak_2551
chr10	30637699	30638448	750	23.64	6.99477	3.08495	4.36179	C7KUGACXX_7_7957.sorted.filtered_peak_2552
chr10	30722756	30723091	336	30.44	7.07372	2.75368	4.41180	C7KUGACXX_7_7957.sorted.filtered_peak_2553
chr10	30725800	30726561	762	24.38	4.27489	2.23650	1.85124	C7KUGACXX_7_7957.sorted.filtered_peak_2554
chr10	30790945	30791681	737	21.46	6.35817	3.03570	3.75919	C7KUGACXX_7_7957.sorted.filtered_peak_2555
chr10	30818397	30818860	464	19.52	5.12160	2.74354	2.60593	C7KUGACXX_7_7957.sorted.filtered_peak_2556
chr10	30959782	30960330	549	15.87	5.92064	3.34943	3.34838	C7KUGACXX_7_7957.sorted.filtered_peak_2557
chr10	30971377	30971687	311	18.96	6.38062	3.26514	3.76309	C7KUGACXX_7_7957.sorted.filtered_peak_2558
chr10	30990345	30990745	401	30.59	10.71847	3.74455	7.86233	C7KUGACXX_7_7957.sorted.filtered_peak_2559
chr10	31025772	31026116	345	18.16	6.45113	3.35781	3.83998	C7KUGACXX_7_7957.sorted.filtered_peak_2560
chr10	31034997	31035266	270	17.78	3.64560	2.29209	1.31178	C7KUGACXX_7_7957.sorted.filtered_peak_2561
chr10	31036641	31036939	299	24.97	6.40158	2.84546	3.78271	C7KUGACXX_7_7957.sorted.filtered_peak_2562
chr10	31072831	31073633	803	23.79	7.27642	3.12360	4.64735	C7KUGACXX_7_7957.sorted.filtered_peak_2563
chr10	31081034	31081316	283	16.72	4.33929	2.61844	1.91349	C7KUGACXX_7_7957.sorted.filtered_peak_2564
chr10	31287602	31288237	636	18.32	4.66359	2.64757	2.19429	C7KUGACXX_7_7957.sorted.filtered_peak_2565
chr10	31320371	31321474	1104	68.42	25.60233	4.38884	22.15105	C7KUGACXX_7_7957.sorted.filtered_peak_2566
chr10	31379631	31380137	507	16.53	4.36476	2.64613	1.92128	C7KUGACXX_7_7957.sorted.filtered_peak_2567
chr10	31390038	31390557	520	24.87	8.30263	3.48130	5.55469	C7KUGACXX_7_7957.sorted.filtered_peak_2568
chr10	31422676	31423115	440	20.38	4.26052	2.39369	1.83349	C7KUGACXX_7_7957.sorted.filtered_peak_2569
chr10	31607644	31608561	918	38.39	9.14658	2.85592	6.38554	C7KUGACXX_7_7957.sorted.filtered_peak_2570
chr10	31779956	31780205	250	13.17	3.62381	2.54470	1.29426	C7KUGACXX_7_7957.sorted.filtered_peak_2571
chr10	31996446	31996979	534	18.97	5.92468	3.07130	3.35279	C7KUGACXX_7_7957.sorted.filtered_peak_2572
chr10	32034574	32034865	292	17.48	5.00753	2.83808	2.50012	C7KUGACXX_7_7957.sorted.filtered_peak_2573
chr10	32048868	32049550	683	50.05	21.60755	4.83777	18.31198	C7KUGACXX_7_7957.sorted.filtered_peak_2574
chr10	32217274	32217981	708	23.20	4.29788	2.28026	1.88362	C7KUGACXX_7_7957.sorted.filtered_peak_2575
chr10	32219254	32219617	364	30.04	8.45912	3.12355	5.72370	C7KUGACXX_7_7957.sorted.filtered_peak_2576
chr10	32344803	32345702	900	38.58	11.67805	3.44822	8.77891	C7KUGACXX_7_7957.sorted.filtered_peak_2577
chr10	32439636	32439885	250	20.74	6.25859	3.07828	3.64682	C7KUGACXX_7_7957.sorted.filtered_peak_2578
chr10	32621256	32621623	368	15.65	3.88208	2.49924	1.50562	C7KUGACXX_7_7957.sorted.filtered_peak_2579
chr10	32635022	32636604	1583	45.82	12.37950	3.22424	9.44789	C7KUGACXX_7_7957.sorted.filtered_peak_2580
chr10	32641585	32641837	253	27.88	8.32010	3.26311	5.56936	C7KUGACXX_7_7957.sorted.filtered_peak_2581
chr10	32645967	32646695	729	22.32	5.59868	2.72668	3.05519	C7KUGACXX_7_7957.sorted.filtered_peak_2582
chr10	32656857	32657310	454	18.02	4.66736	2.67222	2.18792	C7KUGACXX_7_7957.sorted.filtered_peak_2583
chr10	32666522	32666791	270	20.96	4.13948	2.32774	1.72660	C7KUGACXX_7_7957.sorted.filtered_peak_2584
chr10	32667623	32668485	863	22.95	5.14982	2.53909	2.65512	C7KUGACXX_7_7957.sorted.filtered_peak_2585
chr10	32734652	32735721	1070	30.49	9.64452	3.46012	6.82659	C7KUGACXX_7_7957.sorted.filtered_peak_2586
chr10	32748298	32748562	265	16.70	5.85502	3.27855	3.25988	C7KUGACXX_7_7957.sorted.filtered_peak_2587
chr10	33247111	33247763	653	21.20	4.48489	2.42832	2.03726	C7KUGACXX_7_7957.sorted.filtered_peak_2588
chr10	33269260	33269878	619	15.99	4.61386	2.78423	2.14696	C7KUGACXX_7_7957.sorted.filtered_peak_2589
chr10	35283599	35284091	493	16.88	5.19906	2.96121	2.67399	C7KUGACXX_7_7957.sorted.filtered_peak_2590
chr10	35300673	35300927	255	16.91	5.55413	3.11104	2.99855	C7KUGACXX_7_7957.sorted.filtered_peak_2591
chr10	35310522	35310775	254	23.95	10.03032	4.21307	7.18552	C7KUGACXX_7_7957.sorted.filtered_peak_2592
chr10	35378988	35379908	921	30.03	9.11208	3.31384	6.34170	C7KUGACXX_7_7957.sorted.filtered_peak_2593
chr10	35415291	35416332	1042	67.79	25.17850	4.24075	21.77720	C7KUGACXX_7_7957.sorted.filtered_peak_2594
chr10	35438495	35438803	309	16.15	4.44475	2.69040	2.01763	C7KUGACXX_7_7957.sorted.filtered_peak_2595
chr10	35483999	35485244	1246	34.10	10.42746	3.28402	7.63848	C7KUGACXX_7_7957.sorted.filtered_peak_2596
chr10	35497480	35498001	522	17.89	5.57228	3.02413	3.02459	C7KUGACXX_7_7957.sorted.filtered_peak_2597
chr10	35507468	35507747	280	24.86	7.33983	3.17005	4.64319	C7KUGACXX_7_7957.sorted.filtered_peak_2598
chr10	35625205	35626134	930	21.96	4.77245	2.48136	2.30386	C7KUGACXX_7_7957.sorted.filtered_peak_2599
chr10	35668348	35668756	409	14.55	4.69478	2.93772	2.21787	C7KUGACXX_7_7957.sorted.filtered_peak_2600
chr10	38146170	38147166	997	42.75	15.89112	4.15353	12.80944	C7KUGACXX_7_7957.sorted.filtered_peak_2601
chr10	38264996	38265953	958	54.61	22.70942	4.69460	19.37560	C7KUGACXX_7_7957.sorted.filtered_peak_2602
chr10	38299316	38300197	882	64.49	31.04028	5.76277	27.38095	C7KUGACXX_7_7957.sorted.filtered_peak_2603
chr10	38382827	38383639	813	28.33	11.57671	4.05046	8.73712	C7KUGACXX_7_7957.sorted.filtered_peak_2604
chr10	38691605	38692217	613	21.76	10.89604	4.51957	8.10736	C7KUGACXX_7_7957.sorted.filtered_peak_2605
chr10	38816381	38818345	1965	30.05	8.71540	3.16152	5.99054	C7KUGACXX_7_7957.sorted.filtered_peak_2606
chr10	38818520	38818778	259	21.47	4.30451	2.35549	1.88114	C7KUGACXX_7_7957.sorted.filtered_peak_2607
chr10	39079488	39079762	275	18.79	7.87217	3.93079	5.14690	C7KUGACXX_7_7957.sorted.filtered_peak_2608
chr10	42354980	42355492	513	19.15	5.76574	3.01800	3.18803	C7KUGACXX_7_7957.sorted.filtered_peak_2609
chr10	42355977	42356523	547	17.73	4.71248	2.69698	2.24495	C7KUGACXX_7_7957.sorted.filtered_peak_2610
chr10	42358148	42358482	335	23.06	6.57652	3.02316	3.94165	C7KUGACXX_7_7957.sorted.filtered_peak_2611
chr10	42374081	42374340	260	19.20	8.22060	4.01168	5.48601	C7KUGACXX_7_7957.sorted.filtered_peak_2612
chr10	42383594	42383850	257	29.57	9.61944	3.55006	6.79285	C7KUGACXX_7_7957.sorted.filtered_peak_2613
chr10	42384955	42385307	353	42.64	20.95853	5.41335	17.70167	C7KUGACXX_7_7957.sorted.filtered_peak_2614
chr10	42390854	42391140	287	26.94	12.93995	4.91419	9.97466	C7KUGACXX_7_7957.sorted.filtered_peak_2615
chr10	42396752	42397015	264	35.51	14.84588	4.62709	11.77925	C7KUGACXX_7_7957.sorted.filtered_peak_2616
chr10	42529289	42529712	424	30.92	12.84642	4.41113	9.87221	C7KUGACXX_7_7957.sorted.filtered_peak_2617
chr10	42531802	42532053	252	27.38	10.38933	3.98462	7.52420	C7KUGACXX_7_7957.sorted.filtered_peak_2618
chr10	43048123	43048812	690	40.64	17.41541	4.43882	14.34261	C7KUGACXX_7_7957.sorted.filtered_peak_2619
chr10	43133390	43134244	855	40.30	16.45060	4.52558	13.34355	C7KUGACXX_7_7957.sorted.filtered_peak_2620
chr10	43277825	43278807	983	28.45	11.73453	4.17096	8.85116	C7KUGACXX_7_7957.sorted.filtered_peak_2621
chr10	43600704	43601188	485	20.20	5.22999	2.73980	2.70401	C7KUGACXX_7_7957.sorted.filtered_peak_2622
chr10	43616336	43616684	349	24.15	6.30765	2.86301	3.69340	C7KUGACXX_7_7957.sorted.filtered_peak_2623
chr10	43624725	43625272	548	25.73	6.27118	2.73844	3.68159	C7KUGACXX_7_7957.sorted.filtered_peak_2624
chr10	43633401	43634556	1156	31.04	8.10863	2.92755	5.42027	C7KUGACXX_7_7957.sorted.filtered_peak_2625
chr10	43782727	43783257	531	21.05	6.35532	3.06011	3.75884	C7KUGACXX_7_7957.sorted.filtered_peak_2626
chr10	43788784	43789148	365	17.59	4.13137	2.47984	1.74022	C7KUGACXX_7_7957.sorted.filtered_peak_2627
chr10	43827524	43827901	378	14.57	4.73099	2.94372	2.26213	C7KUGACXX_7_7957.sorted.filtered_peak_2628
chr10	43843614	43844255	642	16.29	6.13132	3.38424	3.56017	C7KUGACXX_7_7957.sorted.filtered_peak_2629
chr10	43857003	43858239	1237	32.19	11.34349	3.58423	8.52540	C7KUGACXX_7_7957.sorted.filtered_peak_2630
chr10	43891741	43892365	625	25.62	4.56789	2.27677	2.10981	C7KUGACXX_7_7957.sorted.filtered_peak_2631
chr10	43892595	43892996	402	33.71	7.99193	2.84327	5.26747	C7KUGACXX_7_7957.sorted.filtered_peak_2632
chr10	43902763	43903425	663	33.01	4.78972	2.11947	2.31367	C7KUGACXX_7_7957.sorted.filtered_peak_2633
chr10	43904175	43904869	695	51.77	14.97047	3.43625	11.93184	C7KUGACXX_7_7957.sorted.filtered_peak_2634
chr10	43915787	43916612	826	30.60	11.49391	4.02851	8.58117	C7KUGACXX_7_7957.sorted.filtered_peak_2635
chr10	43931856	43932906	1051	40.80	19.44625	5.05376	16.27238	C7KUGACXX_7_7957.sorted.filtered_peak_2636
chr10	43950803	43951832	1030	42.94	15.98425	4.00296	12.94131	C7KUGACXX_7_7957.sorted.filtered_peak_2637
chr10	43957320	43957620	301	15.71	5.79282	3.31810	3.22473	C7KUGACXX_7_7957.sorted.filtered_peak_2638
chr10	44069581	44070237	657	20.58	5.07214	2.64499	2.58440	C7KUGACXX_7_7957.sorted.filtered_peak_2639
chr10	44090554	44090983	430	14.23	4.70076	2.96085	2.23856	C7KUGACXX_7_7957.sorted.filtered_peak_2640
chr10	44144062	44144478	417	22.18	7.36171	3.34994	4.68297	C7KUGACXX_7_7957.sorted.filtered_peak_2641
chr10	44185386	44185884	499	16.48	4.58555	2.73524	2.12451	C7KUGACXX_7_7957.sorted.filtered_peak_2642
chr10	44806579	44806849	271	14.68	4.33643	2.76013	1.91025	C7KUGACXX_7_7957.sorted.filtered_peak_2643
chr10	45360292	45360591	300	20.94	6.93991	3.31473	4.28064	C7KUGACXX_7_7957.sorted.filtered_peak_2644
chr10	45374120	45374504	385	16.33	4.54987	2.73347	2.09410	C7KUGACXX_7_7957.sorted.filtered_peak_2645
chr10	45454836	45455357	522	28.77	10.12867	3.72110	7.29375	C7KUGACXX_7_7957.sorted.filtered_peak_2646
chr10	45470197	45470640	444	22.95	5.58546	2.70205	3.02711	C7KUGACXX_7_7957.sorted.filtered_peak_2647
chr10	45496635	45497065	431	21.24	5.74123	2.85833	3.17044	C7KUGACXX_7_7957.sorted.filtered_peak_2648
chr10	45503897	45504203	307	13.40	4.31658	2.86027	1.87388	C7KUGACXX_7_7957.sorted.filtered_peak_2649
chr10	45850528	45850789	262	13.41	3.97509	2.69242	1.58845	C7KUGACXX_7_7957.sorted.filtered_peak_2650
chr10	45914526	45915049	524	20.85	4.90352	2.57887	2.41922	C7KUGACXX_7_7957.sorted.filtered_peak_2651
chr10	46076028	46076436	409	17.37	4.66944	2.70961	2.20381	C7KUGACXX_7_7957.sorted.filtered_peak_2652
chr10	46089785	46090563	779	23.64	7.08823	3.09861	4.45013	C7KUGACXX_7_7957.sorted.filtered_peak_2653
chr10	46167547	46168685	1139	24.45	9.62010	3.83874	6.84680	C7KUGACXX_7_7957.sorted.filtered_peak_2654
chr10	47148160	47148590	431	13.98	3.95319	2.63849	1.58001	C7KUGACXX_7_7957.sorted.filtered_peak_2655
chr10	47655730	47656276	547	22.87	7.97102	3.51856	5.25248	C7KUGACXX_7_7957.sorted.filtered_peak_2656
chr10	48354682	48354931	250	15.17	3.95681	2.55857	1.58263	C7KUGACXX_7_7957.sorted.filtered_peak_2657
chr10	49514103	49515276	1174	33.99	10.51473	3.30017	7.72378	C7KUGACXX_7_7957.sorted.filtered_peak_2658
chr10	49864443	49864768	326	16.11	3.77752	2.42728	1.42302	C7KUGACXX_7_7957.sorted.filtered_peak_2659
chr10	50396282	50396567	286	34.80	8.54305	2.94042	5.77657	C7KUGACXX_7_7957.sorted.filtered_peak_2660
chr10	50462703	50463065	363	16.15	5.74018	3.25290	3.17578	C7KUGACXX_7_7957.sorted.filtered_peak_2661
chr10	50716410	50716677	268	17.44	4.94795	2.81990	2.44247	C7KUGACXX_7_7957.sorted.filtered_peak_2662
chr10	50746545	50747630	1086	40.61	14.09548	3.88280	11.09357	C7KUGACXX_7_7957.sorted.filtered_peak_2663
chr10	51488213	51489347	1135	15.29	5.61358	3.23520	3.08182	C7KUGACXX_7_7957.sorted.filtered_peak_2664
chr10	51564789	51565549	761	37.07	13.08324	3.79986	10.14847	C7KUGACXX_7_7957.sorted.filtered_peak_2665
chr10	51572145	51572710	566	20.06	5.62721	2.87012	3.08709	C7KUGACXX_7_7957.sorted.filtered_peak_2666
chr10	51593727	51594092	366	12.52	3.81321	2.68437	1.44011	C7KUGACXX_7_7957.sorted.filtered_peak_2667
chr10	52177782	52178214	433	14.51	3.91839	2.58905	1.53176	C7KUGACXX_7_7957.sorted.filtered_peak_2668
chr10	52191754	52192127	374	14.06	4.14771	2.71892	1.74084	C7KUGACXX_7_7957.sorted.filtered_peak_2669
chr10	52383690	52384794	1105	33.42	8.45345	2.95556	5.70559	C7KUGACXX_7_7957.sorted.filtered_peak_2670
chr10	52396394	52396685	292	19.18	5.71540	2.98996	3.14784	C7KUGACXX_7_7957.sorted.filtered_peak_2671
chr10	53458848	53459896	1049	45.33	15.31969	3.77196	12.29103	C7KUGACXX_7_7957.sorted.filtered_peak_2672
chr10	53638711	53639389	679	15.29	4.24080	2.67652	1.81937	C7KUGACXX_7_7957.sorted.filtered_peak_2673
chr10	53975540	53975792	253	16.75	5.79846	3.23422	3.21759	C7KUGACXX_7_7957.sorted.filtered_peak_2674
chr10	58120746	58121604	859	37.74	12.39931	3.51093	9.51678	C7KUGACXX_7_7957.sorted.filtered_peak_2675
chr10	60027581	60029212	1632	42.16	10.15695	2.83921	7.37947	C7KUGACXX_7_7957.sorted.filtered_peak_2676
chr10	60042477	60042844	368	18.52	5.58768	2.98803	3.03218	C7KUGACXX_7_7957.sorted.filtered_peak_2677
chr10	60144709	60145499	791	37.20	11.87288	3.53248	8.97964	C7KUGACXX_7_7957.sorted.filtered_peak_2678
chr10	60172698	60172982	285	12.69	3.91294	2.71837	1.52776	C7KUGACXX_7_7957.sorted.filtered_peak_2679
chr10	60290983	60291232	250	13.56	4.41212	2.89135	1.96024	C7KUGACXX_7_7957.sorted.filtered_peak_2680
chr10	61413839	61414246	408	14.49	4.98802	3.07614	2.48197	C7KUGACXX_7_7957.sorted.filtered_peak_2681
chr10	61569225	61569563	339	15.21	3.98587	2.56873	1.60643	C7KUGACXX_7_7957.sorted.filtered_peak_2682
chr10	61639195	61639679	485	24.24	5.37482	2.56759	2.83951	C7KUGACXX_7_7957.sorted.filtered_peak_2683
chr10	61666084	61666952	869	35.95	9.21770	3.02090	6.43587	C7KUGACXX_7_7957.sorted.filtered_peak_2684
chr10	61996883	61997175	293	15.47	3.88000	2.51043	1.49854	C7KUGACXX_7_7957.sorted.filtered_peak_2685
chr10	62473928	62474370	443	16.64	5.29361	3.01742	2.76688	C7KUGACXX_7_7957.sorted.filtered_peak_2686
chr10	62537859	62538634	776	39.55	14.21603	3.76781	11.27854	C7KUGACXX_7_7957.sorted.filtered_peak_2687
chr10	63046486	63046793	308	21.10	5.49799	2.77584	2.95451	C7KUGACXX_7_7957.sorted.filtered_peak_2688
chr10	63157365	63157676	312	12.96	3.80071	2.64223	1.44597	C7KUGACXX_7_7957.sorted.filtered_peak_2689
chr10	63510953	63511202	250	16.16	3.56370	2.33903	1.25316	C7KUGACXX_7_7957.sorted.filtered_peak_2690
chr10	63525399	63525812	414	20.90	6.79422	3.24803	4.15499	C7KUGACXX_7_7957.sorted.filtered_peak_2691
chr10	63595906	63596228	323	17.49	4.69620	2.70070	2.23998	C7KUGACXX_7_7957.sorted.filtered_peak_2692
chr10	63663099	63663452	354	27.28	3.83458	2.02885	1.47483	C7KUGACXX_7_7957.sorted.filtered_peak_2693
chr10	63693654	63693941	288	21.76	6.69004	3.14670	4.05355	C7KUGACXX_7_7957.sorted.filtered_peak_2694
chr10	63702854	63703289	436	23.55	6.21124	2.86106	3.60888	C7KUGACXX_7_7957.sorted.filtered_peak_2695
chr10	63721125	63721407	283	17.94	4.66610	2.67468	2.19085	C7KUGACXX_7_7957.sorted.filtered_peak_2696
chr10	63747770	63748118	349	25.06	5.55246	2.58463	3.00326	C7KUGACXX_7_7957.sorted.filtered_peak_2697
chr10	63752526	63753227	702	32.25	7.42374	2.71689	4.76906	C7KUGACXX_7_7957.sorted.filtered_peak_2698
chr10	63753488	63754020	533	22.85	3.59705	2.08359	1.27692	C7KUGACXX_7_7957.sorted.filtered_peak_2699
chr10	63776531	63776888	358	17.65	5.58179	3.05306	3.03120	C7KUGACXX_7_7957.sorted.filtered_peak_2700
chr10	63798405	63798959	555	22.18	6.04485	2.89436	3.45577	C7KUGACXX_7_7957.sorted.filtered_peak_2701
chr10	63807602	63807858	257	30.67	4.20084	2.04207	1.78251	C7KUGACXX_7_7957.sorted.filtered_peak_2702
chr10	63808647	63809067	421	29.27	3.74180	1.96016	1.39455	C7KUGACXX_7_7957.sorted.filtered_peak_2703
chr10	63810818	63811144	327	35.67	6.36505	2.39853	3.74835	C7KUGACXX_7_7957.sorted.filtered_peak_2704
chr10	63842076	63842980	905	19.83	4.22790	2.40612	1.81149	C7KUGACXX_7_7957.sorted.filtered_peak_2705
chr10	63943096	63943828	733	27.35	8.29442	3.28387	5.54785	C7KUGACXX_7_7957.sorted.filtered_peak_2706
chr10	64004708	64005366	659	21.33	5.62912	2.79843	3.07658	C7KUGACXX_7_7957.sorted.filtered_peak_2707
chr10	64028119	64028476	358	15.00	3.44502	2.35116	1.16211	C7KUGACXX_7_7957.sorted.filtered_peak_2708
chr10	64288101	64288881	781	13.56	4.39952	2.87908	1.96395	C7KUGACXX_7_7957.sorted.filtered_peak_2709
chr10	64391838	64392491	654	25.36	7.97801	3.26697	5.29229	C7KUGACXX_7_7957.sorted.filtered_peak_2710
chr10	64396971	64397614	644	33.28	10.66290	3.48577	7.82608	C7KUGACXX_7_7957.sorted.filtered_peak_2711
chr10	64492698	64493238	541	27.14	8.92536	3.43507	6.17896	C7KUGACXX_7_7957.sorted.filtered_peak_2712
chr10	64564113	64565019	907	29.43	8.82933	3.22338	6.09899	C7KUGACXX_7_7957.sorted.filtered_peak_2713
chr10	64576045	64577016	972	56.99	17.88312	3.69189	14.73073	C7KUGACXX_7_7957.sorted.filtered_peak_2714
chr10	64892700	64893541	842	36.74	14.24103	4.06084	11.26053	C7KUGACXX_7_7957.sorted.filtered_peak_2715
chr10	64917730	64918221	492	14.75	5.00111	3.06227	2.49799	C7KUGACXX_7_7957.sorted.filtered_peak_2716
chr10	64966864	64967227	364	17.69	3.98986	2.42766	1.59711	C7KUGACXX_7_7957.sorted.filtered_peak_2717
chr10	64985751	64986164	414	14.18	3.95485	2.62468	1.57874	C7KUGACXX_7_7957.sorted.filtered_peak_2718
chr10	64996132	64996584	453	16.71	4.70622	2.77378	2.22778	C7KUGACXX_7_7957.sorted.filtered_peak_2719
chr10	65001436	65002065	630	15.71	4.21498	2.63126	1.80637	C7KUGACXX_7_7957.sorted.filtered_peak_2720
chr10	65028489	65029299	811	41.54	12.46469	3.41214	9.54266	C7KUGACXX_7_7957.sorted.filtered_peak_2721
chr10	65148189	65148577	389	18.58	6.02417	3.15428	3.43572	C7KUGACXX_7_7957.sorted.filtered_peak_2722
chr10	65224995	65225263	269	16.91	4.08454	2.50596	1.68008	C7KUGACXX_7_7957.sorted.filtered_peak_2723
chr10	65225651	65226089	439	18.49	4.71779	2.66188	2.23928	C7KUGACXX_7_7957.sorted.filtered_peak_2724
chr10	65280501	65280941	441	24.67	5.65899	2.62766	3.10588	C7KUGACXX_7_7957.sorted.filtered_peak_2725
chr10	65281216	65281985	770	23.68	5.31615	2.56873	2.79390	C7KUGACXX_7_7957.sorted.filtered_peak_2726
chr10	65389043	65390654	1612	26.84	6.51752	2.77719	3.89479	C7KUGACXX_7_7957.sorted.filtered_peak_2727
chr10	65467006	65467255	250	17.70	5.69177	3.10488	3.11982	C7KUGACXX_7_7957.sorted.filtered_peak_2728
chr10	65800962	65801593	632	19.98	6.91440	3.31715	4.30162	C7KUGACXX_7_7957.sorted.filtered_peak_2729
chr10	69280688	69280980	293	16.55	5.53297	3.13295	2.98253	C7KUGACXX_7_7957.sorted.filtered_peak_2730
chr10	69372504	69373243	740	24.53	9.00255	3.69879	6.23558	C7KUGACXX_7_7957.sorted.filtered_peak_2731
chr10	69523740	69524722	983	44.53	16.81530	4.15541	13.71988	C7KUGACXX_7_7957.sorted.filtered_peak_2732
chr10	69550604	69550896	293	16.47	4.83913	2.84712	2.34675	C7KUGACXX_7_7957.sorted.filtered_peak_2733
chr10	69609080	69610014	935	25.80	9.71950	3.81177	6.91831	C7KUGACXX_7_7957.sorted.filtered_peak_2734
chr10	69643905	69645223	1319	35.88	11.58921	3.52572	8.71258	C7KUGACXX_7_7957.sorted.filtered_peak_2735
chr10	69834036	69835414	1379	30.34	7.34486	2.81768	4.67564	C7KUGACXX_7_7957.sorted.filtered_peak_2736
chr10	70091224	70091956	733	51.11	15.55864	3.60699	12.48989	C7KUGACXX_7_7957.sorted.filtered_peak_2737
chr10	70092310	70092611	302	28.92	3.82775	1.99061	1.46091	C7KUGACXX_7_7957.sorted.filtered_peak_2738
chr10	70108412	70108874	463	12.31	3.69764	2.64309	1.34237	C7KUGACXX_7_7957.sorted.filtered_peak_2739
chr10	70166672	70167425	754	16.18	5.64877	3.18505	3.10895	C7KUGACXX_7_7957.sorted.filtered_peak_2740
chr10	70231041	70232014	974	23.29	7.76637	3.36923	5.07727	C7KUGACXX_7_7957.sorted.filtered_peak_2741
chr10	70286611	70287559	949	32.21	16.40885	5.04178	13.36080	C7KUGACXX_7_7957.sorted.filtered_peak_2742
chr10	70310597	70310846	250	15.78	5.78275	3.33168	3.19726	C7KUGACXX_7_7957.sorted.filtered_peak_2743
chr10	70360089	70360380	292	23.10	8.12095	3.55563	5.39317	C7KUGACXX_7_7957.sorted.filtered_peak_2744
chr10	70385033	70385373	341	13.89	4.60667	2.95635	2.13279	C7KUGACXX_7_7957.sorted.filtered_peak_2745
chr10	70480622	70481579	958	44.54	20.29472	4.85298	17.07920	C7KUGACXX_7_7957.sorted.filtered_peak_2746
chr10	70660309	70661402	1094	46.76	18.20765	4.24106	15.06136	C7KUGACXX_7_7957.sorted.filtered_peak_2747
chr10	70715481	70716464	984	33.10	11.66482	3.77914	8.76673	C7KUGACXX_7_7957.sorted.filtered_peak_2748
chr10	70748343	70748912	570	28.02	9.84490	3.64359	7.04804	C7KUGACXX_7_7957.sorted.filtered_peak_2749
chr10	70787395	70787773	379	15.15	5.41412	3.20825	2.87059	C7KUGACXX_7_7957.sorted.filtered_peak_2750
chr10	70803676	70804393	718	25.34	5.95665	2.68570	3.37657	C7KUGACXX_7_7957.sorted.filtered_peak_2751
chr10	70805092	70805731	640	32.54	10.04026	3.39091	7.22596	C7KUGACXX_7_7957.sorted.filtered_peak_2752
chr10	70847406	70848037	632	31.05	7.09514	2.74124	4.42274	C7KUGACXX_7_7957.sorted.filtered_peak_2753
chr10	70883326	70884770	1445	43.66	15.91907	3.78054	12.91294	C7KUGACXX_7_7957.sorted.filtered_peak_2754
chr10	70939333	70940287	955	37.80	14.99105	4.24664	11.97078	C7KUGACXX_7_7957.sorted.filtered_peak_2755
chr10	70963920	70964220	301	22.30	6.49840	3.05850	3.86417	C7KUGACXX_7_7957.sorted.filtered_peak_2756
chr10	70982095	70982803	709	28.14	7.88886	3.11479	5.16242	C7KUGACXX_7_7957.sorted.filtered_peak_2757
chr10	70988756	70989570	815	31.43	7.77486	2.90025	5.05941	C7KUGACXX_7_7957.sorted.filtered_peak_2758
chr10	70997448	70997817	370	17.68	6.37603	3.38588	3.75951	C7KUGACXX_7_7957.sorted.filtered_peak_2759
chr10	71077946	71079234	1289	32.70	8.84650	3.05610	6.09452	C7KUGACXX_7_7957.sorted.filtered_peak_2760
chr10	71104597	71104872	276	16.05	4.11316	2.57045	1.70433	C7KUGACXX_7_7957.sorted.filtered_peak_2761
chr10	71152216	71152489	274	16.73	5.30437	3.02509	2.76647	C7KUGACXX_7_7957.sorted.filtered_peak_2762
chr10	71168377	71168898	522	26.84	8.09105	3.23518	5.36865	C7KUGACXX_7_7957.sorted.filtered_peak_2763
chr10	71210980	71211546	567	16.05	4.48625	2.72218	2.04615	C7KUGACXX_7_7957.sorted.filtered_peak_2764
chr10	71225348	71225597	250	18.11	4.82651	2.72719	2.33450	C7KUGACXX_7_7957.sorted.filtered_peak_2765
chr10	71267252	71267926	675	15.40	4.63709	2.83554	2.17670	C7KUGACXX_7_7957.sorted.filtered_peak_2766
chr10	71275420	71275842	423	13.83	4.46121	2.88440	2.02419	C7KUGACXX_7_7957.sorted.filtered_peak_2767
chr10	71853182	71853678	497	18.27	4.98382	2.77413	2.47951	C7KUGACXX_7_7957.sorted.filtered_peak_2768
chr10	71905448	71906891	1444	35.21	10.20596	3.29900	7.36674	C7KUGACXX_7_7957.sorted.filtered_peak_2769
chr10	71929950	71930651	702	54.22	23.71142	4.86655	20.36430	C7KUGACXX_7_7957.sorted.filtered_peak_2770
chr10	71981124	71981574	451	16.80	5.16103	2.94730	2.64340	C7KUGACXX_7_7957.sorted.filtered_peak_2771
chr10	71991905	71992174	270	30.16	7.03843	2.76167	4.37666	C7KUGACXX_7_7957.sorted.filtered_peak_2772
chr10	71992662	71993627	966	37.30	12.35522	3.50738	9.48148	C7KUGACXX_7_7957.sorted.filtered_peak_2773
chr10	72124070	72124697	628	19.16	6.19850	3.13110	3.63191	C7KUGACXX_7_7957.sorted.filtered_peak_2774
chr10	72141892	72142721	830	22.62	6.90087	3.13157	4.27049	C7KUGACXX_7_7957.sorted.filtered_peak_2775
chr10	72163580	72164542	963	29.07	10.40952	3.61844	7.62555	C7KUGACXX_7_7957.sorted.filtered_peak_2776
chr10	72165070	72165423	354	18.78	4.01629	2.38262	1.61969	C7KUGACXX_7_7957.sorted.filtered_peak_2777
chr10	72309450	72310158	709	15.84	4.85402	2.88342	2.38193	C7KUGACXX_7_7957.sorted.filtered_peak_2778
chr10	72318843	72319328	486	16.64	5.30854	3.02079	2.78732	C7KUGACXX_7_7957.sorted.filtered_peak_2779
chr10	72338090	72338529	440	23.80	7.23572	3.19274	4.55644	C7KUGACXX_7_7957.sorted.filtered_peak_2780
chr10	72362407	72363367	961	23.15	6.27010	2.87068	3.68860	C7KUGACXX_7_7957.sorted.filtered_peak_2781
chr10	72376728	72376996	269	15.47	5.12216	3.05357	2.59996	C7KUGACXX_7_7957.sorted.filtered_peak_2782
chr10	72575288	72575881	594	25.42	8.97618	3.57442	6.22823	C7KUGACXX_7_7957.sorted.filtered_peak_2783
chr10	73078645	73079449	805	25.39	7.40838	3.11281	4.72838	C7KUGACXX_7_7957.sorted.filtered_peak_2784
chr10	73136967	73137444	478	22.05	6.82950	3.16738	4.19299	C7KUGACXX_7_7957.sorted.filtered_peak_2785
chr10	73441906	73442203	298	13.89	4.06941	2.70032	1.66306	C7KUGACXX_7_7957.sorted.filtered_peak_2786
chr10	73454264	73454794	531	14.29	3.41385	2.37580	1.13115	C7KUGACXX_7_7957.sorted.filtered_peak_2787
chr10	73486721	73487076	356	20.41	5.23822	2.73242	2.70809	C7KUGACXX_7_7957.sorted.filtered_peak_2788
chr10	73487387	73487783	397	18.97	4.49626	2.54014	2.05103	C7KUGACXX_7_7957.sorted.filtered_peak_2789
chr10	73495899	73496148	250	17.22	3.76870	2.36701	1.40709	C7KUGACXX_7_7957.sorted.filtered_peak_2790
chr10	73502108	73502492	385	25.39	7.15899	3.05983	4.48415	C7KUGACXX_7_7957.sorted.filtered_peak_2791
chr10	73508309	73509182	874	28.35	7.67003	2.96976	5.00299	C7KUGACXX_7_7957.sorted.filtered_peak_2792
chr10	73516630	73516930	301	18.05	3.97121	2.40146	1.58818	C7KUGACXX_7_7957.sorted.filtered_peak_2793
chr10	73528605	73529171	567	34.07	8.77091	2.96525	6.03663	C7KUGACXX_7_7957.sorted.filtered_peak_2794
chr10	73533160	73533568	409	26.58	5.90226	2.60859	3.32470	C7KUGACXX_7_7957.sorted.filtered_peak_2795
chr10	73610627	73611431	805	39.17	15.33183	4.16871	12.31274	C7KUGACXX_7_7957.sorted.filtered_peak_2796
chr10	73656226	73656673	448	18.48	6.55887	3.37580	3.93504	C7KUGACXX_7_7957.sorted.filtered_peak_2797
chr10	73808363	73808626	264	16.89	4.74195	2.77544	2.25835	C7KUGACXX_7_7957.sorted.filtered_peak_2798
chr10	73847843	73848740	898	27.94	5.53239	2.44588	2.99729	C7KUGACXX_7_7957.sorted.filtered_peak_2799
chr10	73867088	73867420	333	19.31	5.65859	2.94644	3.10950	C7KUGACXX_7_7957.sorted.filtered_peak_2800
chr10	73869303	73869587	285	17.15	4.51310	2.65831	2.06844	C7KUGACXX_7_7957.sorted.filtered_peak_2801
chr10	73975278	73976816	1539	49.38	17.90880	4.00767	14.78679	C7KUGACXX_7_7957.sorted.filtered_peak_2802
chr10	74007707	74008981	1275	45.34	14.86430	3.73275	11.83249	C7KUGACXX_7_7957.sorted.filtered_peak_2803
chr10	74020265	74021593	1329	51.80	16.45348	3.71793	13.34962	C7KUGACXX_7_7957.sorted.filtered_peak_2804
chr10	74033368	74034555	1188	48.49	13.03154	3.08252	10.14398	C7KUGACXX_7_7957.sorted.filtered_peak_2805
chr10	74045107	74045399	293	18.12	6.84646	3.54777	4.19197	C7KUGACXX_7_7957.sorted.filtered_peak_2806
chr10	74056860	74058125	1266	31.75	8.17926	2.95472	5.46019	C7KUGACXX_7_7957.sorted.filtered_peak_2807
chr10	74079133	74080033	901	32.07	8.33368	2.96088	5.61612	C7KUGACXX_7_7957.sorted.filtered_peak_2808
chr10	74094624	74095457	834	38.15	8.45435	2.75562	5.70621	C7KUGACXX_7_7957.sorted.filtered_peak_2809
chr10	74114048	74115164	1117	42.09	13.80439	3.63172	10.84722	C7KUGACXX_7_7957.sorted.filtered_peak_2810
chr10	74124039	74124405	367	23.11	8.15866	3.56220	5.42980	C7KUGACXX_7_7957.sorted.filtered_peak_2811
chr10	74129950	74130494	545	27.39	12.13544	4.49938	9.22340	C7KUGACXX_7_7957.sorted.filtered_peak_2812
chr10	74385455	74386339	885	29.50	11.42903	4.01548	8.54698	C7KUGACXX_7_7957.sorted.filtered_peak_2813
chr10	74451580	74452272	693	35.27	12.78936	3.95047	9.83315	C7KUGACXX_7_7957.sorted.filtered_peak_2814
chr10	74671470	74671719	250	12.55	3.83175	2.69076	1.45630	C7KUGACXX_7_7957.sorted.filtered_peak_2815
chr10	74820851	74821101	251	14.33	4.54826	2.88658	2.09013	C7KUGACXX_7_7957.sorted.filtered_peak_2816
chr10	74836870	74837179	310	13.03	4.04411	2.75362	1.65860	C7KUGACXX_7_7957.sorted.filtered_peak_2817
chr10	74855747	74857076	1330	45.87	14.82475	3.55001	11.83165	C7KUGACXX_7_7957.sorted.filtered_peak_2818
chr10	74870110	74870540	431	17.22	5.88991	3.19713	3.33077	C7KUGACXX_7_7957.sorted.filtered_peak_2819
chr10	74927512	74928522	1011	23.06	8.50842	3.54600	5.81867	C7KUGACXX_7_7957.sorted.filtered_peak_2820
chr10	75006665	75007326	662	39.58	14.33621	3.93027	11.33888	C7KUGACXX_7_7957.sorted.filtered_peak_2821
chr10	75012081	75012861	781	32.86	11.12233	3.57145	8.28759	C7KUGACXX_7_7957.sorted.filtered_peak_2822
chr10	75118165	75118806	642	31.77	12.23034	4.04297	9.31226	C7KUGACXX_7_7957.sorted.filtered_peak_2823
chr10	75172769	75174099	1331	25.59	7.57919	3.13092	4.90317	C7KUGACXX_7_7957.sorted.filtered_peak_2824
chr10	75254770	75256153	1384	44.26	14.80174	3.67295	11.81170	C7KUGACXX_7_7957.sorted.filtered_peak_2825
chr10	75351101	75351549	449	18.25	7.49993	3.80025	4.81219	C7KUGACXX_7_7957.sorted.filtered_peak_2826
chr10	75385465	75386239	775	35.49	15.39382	4.44853	12.38130	C7KUGACXX_7_7957.sorted.filtered_peak_2827
chr10	75489938	75490669	732	21.13	8.16133	3.68354	5.46257	C7KUGACXX_7_7957.sorted.filtered_peak_2828
chr10	75503617	75504641	1025	42.04	17.95733	4.52353	14.85082	C7KUGACXX_7_7957.sorted.filtered_peak_2829
chr10	75531859	75532833	975	48.55	14.45128	3.53432	11.41987	C7KUGACXX_7_7957.sorted.filtered_peak_2830
chr10	75541616	75542174	559	35.60	7.60328	2.66165	4.90866	C7KUGACXX_7_7957.sorted.filtered_peak_2831
chr10	75544895	75545787	893	43.61	12.63980	3.36373	9.71007	C7KUGACXX_7_7957.sorted.filtered_peak_2832
chr10	75570863	75571885	1023	47.84	17.35613	3.95870	14.25142	C7KUGACXX_7_7957.sorted.filtered_peak_2833
chr10	75608818	75609238	421	29.15	9.89939	3.60917	7.08231	C7KUGACXX_7_7957.sorted.filtered_peak_2834
chr10	75619242	75619781	540	20.88	5.06402	2.64003	2.55591	C7KUGACXX_7_7957.sorted.filtered_peak_2835
chr10	75625397	75625745	349	19.91	4.62806	2.53994	2.16564	C7KUGACXX_7_7957.sorted.filtered_peak_2836
chr10	75634153	75634652	500	25.52	5.84787	2.65379	3.26689	C7KUGACXX_7_7957.sorted.filtered_peak_2837
chr10	75639262	75639832	571	32.11	11.07415	3.68931	8.21436	C7KUGACXX_7_7957.sorted.filtered_peak_2838
chr10	75645717	75646075	359	13.53	4.28227	2.81993	1.87417	C7KUGACXX_7_7957.sorted.filtered_peak_2839
chr10	75670771	75671041	271	17.54	4.60669	2.67947	2.13546	C7KUGACXX_7_7957.sorted.filtered_peak_2840
chr10	75716349	75716669	321	23.59	8.45018	3.62422	5.70688	C7KUGACXX_7_7957.sorted.filtered_peak_2841
chr10	75734127	75734777	651	15.43	5.45026	3.18284	2.92363	C7KUGACXX_7_7957.sorted.filtered_peak_2842
chr10	75751491	75752069	579	31.25	11.09247	3.69074	8.26236	C7KUGACXX_7_7957.sorted.filtered_peak_2843
chr10	75757256	75758277	1022	37.14	13.52280	3.85038	10.58746	C7KUGACXX_7_7957.sorted.filtered_peak_2844
chr10	75815816	75816443	628	15.09	4.65998	2.87158	2.19379	C7KUGACXX_7_7957.sorted.filtered_peak_2845
chr10	75910350	75911503	1154	50.26	20.31685	4.41630	17.10160	C7KUGACXX_7_7957.sorted.filtered_peak_2846
chr10	75936051	75936977	927	29.54	10.53512	3.71396	7.70548	C7KUGACXX_7_7957.sorted.filtered_peak_2847
chr10	75950176	75950595	420	14.92	4.99427	3.03302	2.49856	C7KUGACXX_7_7957.sorted.filtered_peak_2848
chr10	75984090	75984359	270	13.69	4.25256	2.79586	1.84128	C7KUGACXX_7_7957.sorted.filtered_peak_2849
chr10	75987610	75988137	528	18.30	5.59380	3.01606	3.02930	C7KUGACXX_7_7957.sorted.filtered_peak_2850
chr10	76025749	76026037	289	18.75	7.46859	3.75866	4.77054	C7KUGACXX_7_7957.sorted.filtered_peak_2851
chr10	76345184	76345715	532	19.22	4.21752	2.43159	1.79996	C7KUGACXX_7_7957.sorted.filtered_peak_2852
chr10	76585732	76586870	1139	87.01	33.27818	4.53728	29.54496	C7KUGACXX_7_7957.sorted.filtered_peak_2853
chr10	76657981	76658539	559	20.37	5.25249	2.73966	2.72196	C7KUGACXX_7_7957.sorted.filtered_peak_2854
chr10	76660072	76660451	380	21.86	5.73498	2.80068	3.17726	C7KUGACXX_7_7957.sorted.filtered_peak_2855
chr10	76859737	76860024	288	19.99	6.27719	3.14386	3.66342	C7KUGACXX_7_7957.sorted.filtered_peak_2856
chr10	76870911	76871502	592	48.47	19.56381	4.56664	16.34362	C7KUGACXX_7_7957.sorted.filtered_peak_2857
chr10	76926009	76926710	702	16.69	5.91814	3.24616	3.36038	C7KUGACXX_7_7957.sorted.filtered_peak_2858
chr10	76947757	76948053	297	16.20	6.10323	3.41672	3.50355	C7KUGACXX_7_7957.sorted.filtered_peak_2859
chr10	76969707	76970881	1175	47.64	19.62469	4.54440	16.42402	C7KUGACXX_7_7957.sorted.filtered_peak_2860
chr10	76993857	76994527	671	37.38	9.51958	2.98864	6.73833	C7KUGACXX_7_7957.sorted.filtered_peak_2861
chr10	76995628	76995985	358	28.90	5.70367	2.45634	3.14803	C7KUGACXX_7_7957.sorted.filtered_peak_2862
chr10	78871665	78871927	263	14.66	4.46868	2.82831	2.01049	C7KUGACXX_7_7957.sorted.filtered_peak_2863
chr10	78925450	78925733	284	14.29	4.70427	2.96057	2.23435	C7KUGACXX_7_7957.sorted.filtered_peak_2864
chr10	79561137	79561386	250	17.06	5.05928	2.89042	2.55301	C7KUGACXX_7_7957.sorted.filtered_peak_2865
chr10	79596036	79596610	575	32.87	9.16754	3.13648	6.39501	C7KUGACXX_7_7957.sorted.filtered_peak_2866
chr10	79597308	79597940	633	27.45	6.59755	2.76059	3.97265	C7KUGACXX_7_7957.sorted.filtered_peak_2867
chr10	79789062	79789782	721	40.74	11.78794	3.29376	8.90509	C7KUGACXX_7_7957.sorted.filtered_peak_2868
chr10	79793250	79794002	753	38.50	10.57653	3.15312	7.74576	C7KUGACXX_7_7957.sorted.filtered_peak_2869
chr10	80062679	80063586	908	35.99	11.24588	3.45627	8.38715	C7KUGACXX_7_7957.sorted.filtered_peak_2870
chr10	80733067	80733768	702	23.19	5.35018	2.61700	2.80971	C7KUGACXX_7_7957.sorted.filtered_peak_2871
chr10	80826927	80827280	354	22.26	3.54159	2.08609	1.23695	C7KUGACXX_7_7957.sorted.filtered_peak_2872
chr10	80828843	80829138	296	25.02	4.49040	2.27367	2.04617	C7KUGACXX_7_7957.sorted.filtered_peak_2873
chr10	80955144	80955490	347	20.50	5.83808	2.94357	3.25879	C7KUGACXX_7_7957.sorted.filtered_peak_2874
chr10	81045823	81046626	804	31.99	8.82925	3.05261	6.10145	C7KUGACXX_7_7957.sorted.filtered_peak_2875
chr10	81077264	81078063	800	30.50	6.69063	2.65708	4.05035	C7KUGACXX_7_7957.sorted.filtered_peak_2876
chr10	81082695	81083653	959	27.84	6.09524	2.60605	3.51076	C7KUGACXX_7_7957.sorted.filtered_peak_2877
chr10	81106778	81107386	609	27.05	5.99220	2.59937	3.42827	C7KUGACXX_7_7957.sorted.filtered_peak_2878
chr10	81107786	81108133	348	25.17	5.14191	2.46172	2.62433	C7KUGACXX_7_7957.sorted.filtered_peak_2879
chr10	81134340	81134592	253	15.46	5.01392	3.00758	2.49820	C7KUGACXX_7_7957.sorted.filtered_peak_2880
chr10	81204998	81205893	896	44.71	18.15231	4.43347	15.01844	C7KUGACXX_7_7957.sorted.filtered_peak_2881
chr10	81838274	81839168	895	20.38	6.49260	3.18773	3.86970	C7KUGACXX_7_7957.sorted.filtered_peak_2882
chr10	81947161	81948065	905	29.91	8.38043	3.09300	5.66128	C7KUGACXX_7_7957.sorted.filtered_peak_2883
chr10	81963103	81963582	480	26.19	6.20608	2.70922	3.61209	C7KUGACXX_7_7957.sorted.filtered_peak_2884
chr10	81964652	81965497	846	24.59	5.89149	2.66401	3.34843	C7KUGACXX_7_7957.sorted.filtered_peak_2885
chr10	82138029	82138478	450	12.74	3.94493	2.72930	1.55558	C7KUGACXX_7_7957.sorted.filtered_peak_2886
chr10	82204529	82204945	417	17.51	4.13067	2.48765	1.73261	C7KUGACXX_7_7957.sorted.filtered_peak_2887
chr10	82213667	82214387	721	32.36	6.21454	2.47664	3.60106	C7KUGACXX_7_7957.sorted.filtered_peak_2888
chr10	82218938	82219259	322	25.77	3.64032	2.01494	1.30810	C7KUGACXX_7_7957.sorted.filtered_peak_2889
chr10	82225420	82225907	488	30.85	6.61748	2.61198	3.99667	C7KUGACXX_7_7957.sorted.filtered_peak_2890
chr10	82252988	82253302	315	21.77	4.48769	2.40514	2.03638	C7KUGACXX_7_7957.sorted.filtered_peak_2891
chr10	82258584	82259010	427	19.73	4.89675	2.64209	2.40822	C7KUGACXX_7_7957.sorted.filtered_peak_2892
chr10	82295382	82296000	619	17.24	4.77878	2.76091	2.29559	C7KUGACXX_7_7957.sorted.filtered_peak_2893
chr10	85440356	85440606	251	17.90	4.62038	2.66155	2.14743	C7KUGACXX_7_7957.sorted.filtered_peak_2894
chr10	85898596	85899794	1199	46.60	18.36999	4.17686	15.22161	C7KUGACXX_7_7957.sorted.filtered_peak_2895
chr10	85937288	85937718	431	14.50	4.33433	2.77240	1.91011	C7KUGACXX_7_7957.sorted.filtered_peak_2896
chr10	85950768	85951187	420	14.36	3.92108	2.59668	1.54589	C7KUGACXX_7_7957.sorted.filtered_peak_2897
chr10	86087924	86089278	1355	40.34	8.89926	2.69585	6.16855	C7KUGACXX_7_7957.sorted.filtered_peak_2898
chr10	86089946	86090296	351	40.37	7.14545	2.43039	4.46868	C7KUGACXX_7_7957.sorted.filtered_peak_2899
chr10	86093721	86094256	536	29.40	5.97451	2.50640	3.40382	C7KUGACXX_7_7957.sorted.filtered_peak_2900
chr10	87153894	87154143	250	14.32	4.86547	3.03428	2.37536	C7KUGACXX_7_7957.sorted.filtered_peak_2901
chr10	87372220	87372550	331	18.75	5.44362	2.91433	2.90264	C7KUGACXX_7_7957.sorted.filtered_peak_2902
chr10	88136969	88137546	578	17.61	5.23796	2.91040	2.72194	C7KUGACXX_7_7957.sorted.filtered_peak_2903
chr10	88159550	88160606	1057	26.89	8.93541	3.43694	6.18835	C7KUGACXX_7_7957.sorted.filtered_peak_2904
chr10	88171080	88171437	358	16.04	4.25215	2.62912	1.82620	C7KUGACXX_7_7957.sorted.filtered_peak_2905
chr10	88172857	88173143	287	18.89	5.80818	3.04638	3.23231	C7KUGACXX_7_7957.sorted.filtered_peak_2906
chr10	88280698	88282080	1383	31.89	8.84692	3.03367	6.12733	C7KUGACXX_7_7957.sorted.filtered_peak_2907
chr10	88296226	88296541	316	13.49	4.38381	2.87683	1.94242	C7KUGACXX_7_7957.sorted.filtered_peak_2908
chr10	88345246	88345551	306	12.85	4.01129	2.75035	1.61625	C7KUGACXX_7_7957.sorted.filtered_peak_2909
chr10	88470620	88471550	931	23.98	6.37781	2.87925	3.77626	C7KUGACXX_7_7957.sorted.filtered_peak_2910
chr10	88515870	88516439	570	34.26	12.19276	3.82560	9.28097	C7KUGACXX_7_7957.sorted.filtered_peak_2911
chr10	88699240	88699532	293	20.27	6.65242	3.27352	4.00569	C7KUGACXX_7_7957.sorted.filtered_peak_2912
chr10	88730865	88731265	401	21.66	5.26439	2.66370	2.73693	C7KUGACXX_7_7957.sorted.filtered_peak_2913
chr10	88854338	88855520	1183	45.23	13.83197	3.55902	10.83183	C7KUGACXX_7_7957.sorted.filtered_peak_2914
chr10	89264350	89265398	1049	22.15	5.28192	2.63267	2.77039	C7KUGACXX_7_7957.sorted.filtered_peak_2915
chr10	89577611	89578602	992	32.05	10.55822	3.58736	7.70374	C7KUGACXX_7_7957.sorted.filtered_peak_2916
chr10	89621731	89623545	1815	36.86	7.47752	2.57682	4.80654	C7KUGACXX_7_7957.sorted.filtered_peak_2917
chr10	89851416	89851867	452	29.13	9.74803	3.60370	6.92004	C7KUGACXX_7_7957.sorted.filtered_peak_2918
chr10	90030729	90031787	1059	30.08	8.75793	3.13581	6.03827	C7KUGACXX_7_7957.sorted.filtered_peak_2919
chr10	90145384	90145959	576	20.88	5.23585	2.69238	2.71881	C7KUGACXX_7_7957.sorted.filtered_peak_2920
chr10	90342516	90343061	546	21.11	6.66066	3.19342	4.02388	C7KUGACXX_7_7957.sorted.filtered_peak_2921
chr10	90570088	90570753	666	13.72	3.95106	2.65883	1.56260	C7KUGACXX_7_7957.sorted.filtered_peak_2922
chr10	90585060	90585390	331	25.69	8.15358	3.35192	5.42375	C7KUGACXX_7_7957.sorted.filtered_peak_2923
chr10	90595396	90595724	329	28.85	8.77406	3.28608	6.02012	C7KUGACXX_7_7957.sorted.filtered_peak_2924
chr10	90639636	90641008	1373	37.72	10.13276	3.13688	7.30527	C7KUGACXX_7_7957.sorted.filtered_peak_2925
chr10	90695059	90695479	421	18.01	4.36584	2.55287	1.92967	C7KUGACXX_7_7957.sorted.filtered_peak_2926
chr10	90734554	90735221	668	19.14	6.14146	3.14098	3.55320	C7KUGACXX_7_7957.sorted.filtered_peak_2927
chr10	90750803	90751343	541	27.32	4.91037	2.31640	2.41091	C7KUGACXX_7_7957.sorted.filtered_peak_2928
chr10	90760870	90761747	878	19.78	3.71957	2.23138	1.38033	C7KUGACXX_7_7957.sorted.filtered_peak_2929
chr10	90923399	90923811	413	19.45	6.52931	3.27863	3.90195	C7KUGACXX_7_7957.sorted.filtered_peak_2930
chr10	90976832	90977317	486	16.76	4.40391	2.64388	1.96718	C7KUGACXX_7_7957.sorted.filtered_peak_2931
chr10	91011032	91011351	320	17.08	4.73657	2.75652	2.25688	C7KUGACXX_7_7957.sorted.filtered_peak_2932
chr10	91011552	91011965	414	31.29	14.34241	4.78813	11.33337	C7KUGACXX_7_7957.sorted.filtered_peak_2933
chr10	91061542	91061893	352	15.79	4.77214	2.86538	2.29506	C7KUGACXX_7_7957.sorted.filtered_peak_2934
chr10	91092099	91092634	536	19.20	3.96349	2.34214	1.58665	C7KUGACXX_7_7957.sorted.filtered_peak_2935
chr10	91093550	91094107	558	23.31	6.36935	2.90902	3.77359	C7KUGACXX_7_7957.sorted.filtered_peak_2936
chr10	91151807	91152405	599	16.62	4.66007	2.75667	2.19247	C7KUGACXX_7_7957.sorted.filtered_peak_2937
chr10	91173981	91174915	935	21.78	6.31379	3.01668	3.70200	C7KUGACXX_7_7957.sorted.filtered_peak_2938
chr10	91403574	91404185	612	20.98	5.24599	2.68151	2.73909	C7KUGACXX_7_7957.sorted.filtered_peak_2939
chr10	91404409	91404911	503	18.30	3.79528	2.32452	1.42815	C7KUGACXX_7_7957.sorted.filtered_peak_2940
chr10	91460831	91461725	895	50.86	19.39816	4.16960	16.22298	C7KUGACXX_7_7957.sorted.filtered_peak_2941
chr10	92631196	92632199	1004	23.09	6.60641	3.01709	3.98352	C7KUGACXX_7_7957.sorted.filtered_peak_2942
chr10	92766107	92766356	250	16.25	5.54944	3.18318	2.98013	C7KUGACXX_7_7957.sorted.filtered_peak_2943
chr10	92922392	92923646	1255	26.15	7.09540	2.99047	4.42558	C7KUGACXX_7_7957.sorted.filtered_peak_2944
chr10	92961154	92961463	310	21.10	5.09134	2.64119	2.57472	C7KUGACXX_7_7957.sorted.filtered_peak_2945
chr10	92979833	92980826	994	35.68	11.59660	3.55985	8.71351	C7KUGACXX_7_7957.sorted.filtered_peak_2946
chr10	93058050	93058333	284	17.58	5.82729	3.15656	3.25699	C7KUGACXX_7_7957.sorted.filtered_peak_2947
chr10	93169223	93170490	1268	26.04	8.15293	3.26460	5.44773	C7KUGACXX_7_7957.sorted.filtered_peak_2948
chr10	93557833	93558809	977	33.00	10.14527	3.34871	7.33713	C7KUGACXX_7_7957.sorted.filtered_peak_2949
chr10	93661695	93662125	431	15.43	4.66208	2.84733	2.19431	C7KUGACXX_7_7957.sorted.filtered_peak_2950
chr10	93667945	93668987	1043	24.68	7.45913	3.18425	4.77749	C7KUGACXX_7_7957.sorted.filtered_peak_2951
chr10	93683166	93684057	892	29.67	10.82086	3.82090	7.97304	C7KUGACXX_7_7957.sorted.filtered_peak_2952
chr10	94000074	94000722	649	23.58	6.90985	3.08372	4.26188	C7KUGACXX_7_7957.sorted.filtered_peak_2953
chr10	94050629	94051492	864	33.82	11.79008	3.73543	8.89192	C7KUGACXX_7_7957.sorted.filtered_peak_2954
chr10	94276773	94277123	351	16.79	6.31982	3.45376	3.71248	C7KUGACXX_7_7957.sorted.filtered_peak_2955
chr10	94333379	94334779	1401	30.59	9.63861	3.34853	6.87356	C7KUGACXX_7_7957.sorted.filtered_peak_2956
chr10	94351325	94351927	603	42.71	13.32028	3.52776	10.36173	C7KUGACXX_7_7957.sorted.filtered_peak_2957
chr10	94352536	94353157	622	40.60	11.78449	3.27874	8.91292	C7KUGACXX_7_7957.sorted.filtered_peak_2958
chr10	94449402	94449724	323	17.08	4.65036	2.72135	2.17971	C7KUGACXX_7_7957.sorted.filtered_peak_2959
chr10	94590804	94591140	337	13.78	4.57093	2.93526	2.11469	C7KUGACXX_7_7957.sorted.filtered_peak_2960
chr10	94607865	94608907	1043	37.02	12.99161	3.77882	10.06070	C7KUGACXX_7_7957.sorted.filtered_peak_2961
chr10	94724803	94725102	300	13.21	4.21341	2.82298	1.78724	C7KUGACXX_7_7957.sorted.filtered_peak_2962
chr10	95139501	95139767	267	17.22	4.65276	2.70650	2.19997	C7KUGACXX_7_7957.sorted.filtered_peak_2963
chr10	95172798	95173331	534	18.11	6.21144	3.24409	3.63363	C7KUGACXX_7_7957.sorted.filtered_peak_2964
chr10	95242002	95242546	545	15.18	5.05345	3.03698	2.54831	C7KUGACXX_7_7957.sorted.filtered_peak_2965
chr10	95255883	95256747	865	42.30	15.00556	3.75520	12.03121	C7KUGACXX_7_7957.sorted.filtered_peak_2966
chr10	95462103	95463047	945	31.36	9.03583	3.20162	6.26954	C7KUGACXX_7_7957.sorted.filtered_peak_2967
chr10	95653417	95654041	625	24.76	7.33939	3.13008	4.67257	C7KUGACXX_7_7957.sorted.filtered_peak_2968
chr10	96080059	96080500	442	13.56	3.60405	2.50678	1.28585	C7KUGACXX_7_7957.sorted.filtered_peak_2969
chr10	96122083	96123221	1139	29.21	10.34182	3.61309	7.55040	C7KUGACXX_7_7957.sorted.filtered_peak_2970
chr10	96305207	96305636	430	20.89	5.74226	2.87722	3.17469	C7KUGACXX_7_7957.sorted.filtered_peak_2971
chr10	97054871	97055257	387	17.46	5.06522	2.86632	2.54956	C7KUGACXX_7_7957.sorted.filtered_peak_2972
chr10	97320926	97321421	496	28.32	9.38834	3.53922	6.58835	C7KUGACXX_7_7957.sorted.filtered_peak_2973
chr10	97416123	97416861	739	26.32	8.86382	3.45304	6.12903	C7KUGACXX_7_7957.sorted.filtered_peak_2974
chr10	97453367	97454145	779	55.82	23.67046	4.68504	20.33138	C7KUGACXX_7_7957.sorted.filtered_peak_2975
chr10	97501390	97502098	709	15.22	4.21674	2.66207	1.80239	C7KUGACXX_7_7957.sorted.filtered_peak_2976
chr10	97515428	97515921	494	20.74	3.99280	2.28696	1.60018	C7KUGACXX_7_7957.sorted.filtered_peak_2977
chr10	97521746	97522211	466	20.98	4.58093	2.46963	2.12559	C7KUGACXX_7_7957.sorted.filtered_peak_2978
chr10	97545161	97545410	250	21.03	4.62398	2.48077	2.16327	C7KUGACXX_7_7957.sorted.filtered_peak_2979
chr10	97581550	97581810	261	24.70	7.89873	3.36424	5.16987	C7KUGACXX_7_7957.sorted.filtered_peak_2980
chr10	97591936	97592700	765	37.10	10.97357	3.28248	8.15104	C7KUGACXX_7_7957.sorted.filtered_peak_2981
chr10	97601577	97601892	316	19.12	3.67634	2.24462	1.33758	C7KUGACXX_7_7957.sorted.filtered_peak_2982
chr10	97624840	97625200	361	17.53	3.76399	2.34909	1.40732	C7KUGACXX_7_7957.sorted.filtered_peak_2983
chr10	97666869	97667912	1044	18.97	5.93007	3.06200	3.35936	C7KUGACXX_7_7957.sorted.filtered_peak_2984
chr10	97803114	97803915	802	20.05	5.88012	2.96941	3.31286	C7KUGACXX_7_7957.sorted.filtered_peak_2985
chr10	97804205	97804454	250	18.37	4.99118	2.76676	2.49293	C7KUGACXX_7_7957.sorted.filtered_peak_2986
chr10	97849461	97850218	758	32.73	11.28232	3.76942	8.38712	C7KUGACXX_7_7957.sorted.filtered_peak_2987
chr10	97889594	97890557	964	33.19	10.74419	3.56492	7.87711	C7KUGACXX_7_7957.sorted.filtered_peak_2988
chr10	98135127	98135416	290	19.68	6.58126	3.29427	3.94386	C7KUGACXX_7_7957.sorted.filtered_peak_2989
chr10	98155648	98155897	250	15.46	4.72614	2.86920	2.26003	C7KUGACXX_7_7957.sorted.filtered_peak_2990
chr10	98346147	98347289	1143	33.48	11.54722	3.63858	8.69217	C7KUGACXX_7_7957.sorted.filtered_peak_2991
chr10	98411632	98411930	299	13.08	3.61059	2.54455	1.26920	C7KUGACXX_7_7957.sorted.filtered_peak_2992
chr10	98479748	98480129	382	18.25	5.26659	2.88289	2.74014	C7KUGACXX_7_7957.sorted.filtered_peak_2993
chr10	98561219	98561648	430	57.18	41.20730	9.20407	37.19874	C7KUGACXX_7_7957.sorted.filtered_peak_2994
chr10	98591563	98592872	1310	43.16	12.77816	3.44458	9.82669	C7KUGACXX_7_7957.sorted.filtered_peak_2995
chr10	98955875	98956495	621	14.20	4.40491	2.83316	1.96032	C7KUGACXX_7_7957.sorted.filtered_peak_2996
chr10	99051796	99052844	1049	36.43	16.04377	4.42670	13.02397	C7KUGACXX_7_7957.sorted.filtered_peak_2997
chr10	99078618	99079237	620	31.86	10.66757	3.59555	7.82758	C7KUGACXX_7_7957.sorted.filtered_peak_2998
chr10	99079651	99080177	527	22.83	5.37537	2.65116	2.82489	C7KUGACXX_7_7957.sorted.filtered_peak_2999
chr10	99094311	99094957	647	44.86	17.61692	4.37264	14.47770	C7KUGACXX_7_7957.sorted.filtered_peak_3000
chr10	99160542	99161296	755	31.77	15.21871	4.74781	12.23530	C7KUGACXX_7_7957.sorted.filtered_peak_3001
chr10	99166950	99167692	743	24.54	9.28403	3.81311	6.50131	C7KUGACXX_7_7957.sorted.filtered_peak_3002
chr10	99178850	99179121	272	20.49	5.61310	2.85228	3.06143	C7KUGACXX_7_7957.sorted.filtered_peak_3003
chr10	99185198	99186529	1332	39.11	11.79228	3.14504	8.99051	C7KUGACXX_7_7957.sorted.filtered_peak_3004
chr10	99205231	99206378	1148	35.24	12.53624	3.73524	9.64354	C7KUGACXX_7_7957.sorted.filtered_peak_3005
chr10	99257934	99258759	826	64.37	26.02224	4.68183	22.56841	C7KUGACXX_7_7957.sorted.filtered_peak_3006
chr10	99294385	99294707	323	14.63	4.98338	3.05817	2.48829	C7KUGACXX_7_7957.sorted.filtered_peak_3007
chr10	99392928	99393640	713	23.79	7.89704	3.40269	5.18893	C7KUGACXX_7_7957.sorted.filtered_peak_3008
chr10	99400067	99400576	510	59.58	31.09855	6.16222	27.44108	C7KUGACXX_7_7957.sorted.filtered_peak_3009
chr10	99408822	99409156	335	19.04	5.56907	2.93915	3.01949	C7KUGACXX_7_7957.sorted.filtered_peak_3010
chr10	99446726	99447689	964	27.61	9.44674	3.54025	6.67451	C7KUGACXX_7_7957.sorted.filtered_peak_3011
chr10	99496459	99497291	833	39.23	14.88545	4.03139	11.87640	C7KUGACXX_7_7957.sorted.filtered_peak_3012
chr10	99518950	99519230	281	14.54	3.61797	2.45196	1.29553	C7KUGACXX_7_7957.sorted.filtered_peak_3013
chr10	99556444	99556737	294	19.59	6.13739	3.12107	3.53298	C7KUGACXX_7_7957.sorted.filtered_peak_3014
chr10	99609459	99609822	364	18.79	6.18494	3.20971	3.57958	C7KUGACXX_7_7957.sorted.filtered_peak_3015
chr10	99629171	99629701	531	28.03	9.44195	3.54674	6.65437	C7KUGACXX_7_7957.sorted.filtered_peak_3016
chr10	99893994	99894764	771	30.28	10.25644	3.59460	7.43510	C7KUGACXX_7_7957.sorted.filtered_peak_3017
chr10	100206059	100206756	698	21.72	6.31798	3.01063	3.71498	C7KUGACXX_7_7957.sorted.filtered_peak_3018
chr10	100227232	100227526	295	18.55	5.60607	2.99081	3.04862	C7KUGACXX_7_7957.sorted.filtered_peak_3019
chr10	100409742	100410168	427	12.18	3.48039	2.54402	1.18839	C7KUGACXX_7_7957.sorted.filtered_peak_3020
chr10	101190199	101190923	725	51.70	24.47303	5.16410	21.11070	C7KUGACXX_7_7957.sorted.filtered_peak_3021
chr10	101315683	101315939	257	14.98	5.16742	3.12043	2.64341	C7KUGACXX_7_7957.sorted.filtered_peak_3022
chr10	101379907	101381222	1316	58.83	22.99683	4.08217	19.71651	C7KUGACXX_7_7957.sorted.filtered_peak_3023
chr10	101418831	101419463	633	25.35	8.48430	3.47420	5.74125	C7KUGACXX_7_7957.sorted.filtered_peak_3024
chr10	101491566	101492526	961	38.17	14.04139	3.94761	11.06636	C7KUGACXX_7_7957.sorted.filtered_peak_3025
chr10	101605666	101605923	258	15.29	4.58324	2.82847	2.11883	C7KUGACXX_7_7957.sorted.filtered_peak_3026
chr10	101769242	101769973	732	19.17	5.73903	2.97442	3.19518	C7KUGACXX_7_7957.sorted.filtered_peak_3027
chr10	101805821	101806094	274	16.23	6.03920	3.39379	3.44401	C7KUGACXX_7_7957.sorted.filtered_peak_3028
chr10	101927725	101927974	250	16.03	4.65382	2.80242	2.18006	C7KUGACXX_7_7957.sorted.filtered_peak_3029
chr10	101945110	101946278	1169	28.32	8.04832	3.06777	5.35387	C7KUGACXX_7_7957.sorted.filtered_peak_3030
chr10	101989001	101989593	593	23.79	7.93429	3.41214	5.22474	C7KUGACXX_7_7957.sorted.filtered_peak_3031
chr10	102027041	102027770	730	22.94	8.21115	3.60957	5.47026	C7KUGACXX_7_7957.sorted.filtered_peak_3032
chr10	102045843	102046760	918	36.00	12.67686	3.84438	9.73207	C7KUGACXX_7_7957.sorted.filtered_peak_3033
chr10	102106559	102106994	436	28.52	7.85567	3.05845	5.15122	C7KUGACXX_7_7957.sorted.filtered_peak_3034
chr10	102130859	102131315	457	24.29	6.04605	2.76827	3.45664	C7KUGACXX_7_7957.sorted.filtered_peak_3035
chr10	102133102	102133995	894	24.92	6.18842	2.78325	3.58379	C7KUGACXX_7_7957.sorted.filtered_peak_3036
chr10	102193515	102193907	393	18.87	7.44532	3.69748	4.76472	C7KUGACXX_7_7957.sorted.filtered_peak_3037
chr10	102241293	102242044	752	19.65	5.48391	2.85808	2.94249	C7KUGACXX_7_7957.sorted.filtered_peak_3038
chr10	102270784	102271071	288	22.78	5.36850	2.63407	2.83699	C7KUGACXX_7_7957.sorted.filtered_peak_3039
chr10	102289331	102289998	668	26.33	7.40751	3.01771	4.75822	C7KUGACXX_7_7957.sorted.filtered_peak_3040
chr10	102295059	102295998	940	35.54	10.60264	3.27574	7.78962	C7KUGACXX_7_7957.sorted.filtered_peak_3041
chr10	102430871	102431120	250	13.55	4.28683	2.82862	1.86541	C7KUGACXX_7_7957.sorted.filtered_peak_3042
chr10	102672081	102673311	1231	36.46	11.00297	3.39139	8.13369	C7KUGACXX_7_7957.sorted.filtered_peak_3043
chr10	102746908	102747432	525	32.02	12.45092	4.12689	9.51838	C7KUGACXX_7_7957.sorted.filtered_peak_3044
chr10	102757244	102758074	831	27.64	5.53748	2.46889	2.98725	C7KUGACXX_7_7957.sorted.filtered_peak_3045
chr10	102790742	102791539	798	29.88	7.68549	2.89229	5.01650	C7KUGACXX_7_7957.sorted.filtered_peak_3046
chr10	102791900	102792652	753	24.99	5.01102	2.43129	2.50471	C7KUGACXX_7_7957.sorted.filtered_peak_3047
chr10	102802558	102802823	266	23.86	6.38033	2.90583	3.76503	C7KUGACXX_7_7957.sorted.filtered_peak_3048
chr10	102820209	102821281	1073	46.11	16.14938	3.83793	13.09763	C7KUGACXX_7_7957.sorted.filtered_peak_3049
chr10	102901888	102902265	378	16.68	4.95081	2.87848	2.44663	C7KUGACXX_7_7957.sorted.filtered_peak_3050
chr10	103057522	103057848	327	13.14	3.80157	2.63155	1.43753	C7KUGACXX_7_7957.sorted.filtered_peak_3051
chr10	103113348	103114235	888	54.97	23.94791	4.64667	20.62310	C7KUGACXX_7_7957.sorted.filtered_peak_3052
chr10	103227104	103227400	297	16.91	5.87347	3.25091	3.28977	C7KUGACXX_7_7957.sorted.filtered_peak_3053
chr10	103329763	103330169	407	16.02	3.81087	2.44465	1.45838	C7KUGACXX_7_7957.sorted.filtered_peak_3054
chr10	103347647	103348216	570	24.20	9.33430	3.88509	6.53375	C7KUGACXX_7_7957.sorted.filtered_peak_3055
chr10	103453491	103454410	920	22.27	5.73400	2.77404	3.17497	C7KUGACXX_7_7957.sorted.filtered_peak_3056
chr10	103454835	103455350	516	23.24	6.19855	2.86727	3.60573	C7KUGACXX_7_7957.sorted.filtered_peak_3057
chr10	103543014	103543511	498	22.84	5.10603	2.54733	2.60028	C7KUGACXX_7_7957.sorted.filtered_peak_3058
chr10	103577806	103578892	1087	59.85	21.71012	4.08836	18.41869	C7KUGACXX_7_7957.sorted.filtered_peak_3059
chr10	103589831	103590956	1126	45.79	12.80590	3.24639	9.88683	C7KUGACXX_7_7957.sorted.filtered_peak_3060
chr10	103618266	103618843	578	13.50	4.21858	2.79971	1.80749	C7KUGACXX_7_7957.sorted.filtered_peak_3061
chr10	103769710	103770181	472	16.67	4.82042	2.81263	2.34442	C7KUGACXX_7_7957.sorted.filtered_peak_3062
chr10	103815340	103816249	910	34.29	13.66213	4.31283	10.66042	C7KUGACXX_7_7957.sorted.filtered_peak_3063
chr10	103824676	103825313	638	30.24	11.43801	3.89710	8.57536	C7KUGACXX_7_7957.sorted.filtered_peak_3064
chr10	103832682	103833052	371	16.32	5.30998	3.05473	2.78281	C7KUGACXX_7_7957.sorted.filtered_peak_3065
chr10	103879890	103880528	639	38.23	10.03877	3.06620	7.22456	C7KUGACXX_7_7957.sorted.filtered_peak_3066
chr10	103892019	103893498	1480	47.29	18.13708	4.07955	15.02708	C7KUGACXX_7_7957.sorted.filtered_peak_3067
chr10	103911580	103912567	988	51.13	21.48705	4.46080	18.24319	C7KUGACXX_7_7957.sorted.filtered_peak_3068
chr10	103929200	103929535	336	15.93	5.90756	3.36323	3.31795	C7KUGACXX_7_7957.sorted.filtered_peak_3069
chr10	103985607	103986112	506	19.04	4.88350	2.68088	2.39950	C7KUGACXX_7_7957.sorted.filtered_peak_3070
chr10	103989558	103989879	322	22.48	6.00110	2.86161	3.41751	C7KUGACXX_7_7957.sorted.filtered_peak_3071
chr10	104001276	104001648	373	30.19	5.36284	2.31589	2.85438	C7KUGACXX_7_7957.sorted.filtered_peak_3072
chr10	104004862	104005616	755	50.77	18.26423	4.02116	15.11355	C7KUGACXX_7_7957.sorted.filtered_peak_3073
chr10	104082593	104083035	443	24.98	11.47675	4.58147	8.57808	C7KUGACXX_7_7957.sorted.filtered_peak_3074
chr10	104153681	104154509	829	60.39	20.43115	4.00741	17.17083	C7KUGACXX_7_7957.sorted.filtered_peak_3075
chr10	104159194	104159543	350	33.25	7.13314	2.65571	4.46377	C7KUGACXX_7_7957.sorted.filtered_peak_3076
chr10	104180198	104181385	1188	48.99	13.38858	3.22607	10.42556	C7KUGACXX_7_7957.sorted.filtered_peak_3077
chr10	104192220	104192683	464	30.23	10.06602	3.55271	7.25145	C7KUGACXX_7_7957.sorted.filtered_peak_3078
chr10	104209356	104210687	1332	32.57	9.82763	3.30728	7.03172	C7KUGACXX_7_7957.sorted.filtered_peak_3079
chr10	104220588	104221242	655	23.70	8.74913	3.64302	6.02525	C7KUGACXX_7_7957.sorted.filtered_peak_3080
chr10	104238702	104239178	477	19.23	5.70162	2.97544	3.14062	C7KUGACXX_7_7957.sorted.filtered_peak_3081
chr10	104261717	104262861	1145	79.84	23.86677	3.69713	20.47951	C7KUGACXX_7_7957.sorted.filtered_peak_3082
chr10	104263404	104263855	452	63.53	14.40373	2.93375	11.38650	C7KUGACXX_7_7957.sorted.filtered_peak_3083
chr10	104401760	104402606	847	50.78	11.10556	2.74858	8.27692	C7KUGACXX_7_7957.sorted.filtered_peak_3084
chr10	104405852	104406347	496	39.43	4.37972	1.91708	1.93547	C7KUGACXX_7_7957.sorted.filtered_peak_3085
chr10	104420523	104421469	947	23.84	7.84397	3.35228	5.15561	C7KUGACXX_7_7957.sorted.filtered_peak_3086
chr10	104436000	104436478	479	18.39	4.61413	2.62450	2.15317	C7KUGACXX_7_7957.sorted.filtered_peak_3087
chr10	104473432	104474718	1287	39.21	11.95283	3.22540	9.12004	C7KUGACXX_7_7957.sorted.filtered_peak_3088
chr10	104503221	104504115	895	44.75	18.18781	4.22490	15.09674	C7KUGACXX_7_7957.sorted.filtered_peak_3089
chr10	104556278	104556732	455	15.49	4.43082	2.74116	1.98416	C7KUGACXX_7_7957.sorted.filtered_peak_3090
chr10	104594696	104595202	507	14.68	4.66894	2.90976	2.20121	C7KUGACXX_7_7957.sorted.filtered_peak_3091
chr10	104613799	104614470	672	34.16	16.49782	5.21652	13.38657	C7KUGACXX_7_7957.sorted.filtered_peak_3092
chr10	104677259	104678623	1365	62.31	23.35607	4.23728	20.00393	C7KUGACXX_7_7957.sorted.filtered_peak_3093
chr10	104696002	104696279	278	12.34	3.71402	2.64840	1.35738	C7KUGACXX_7_7957.sorted.filtered_peak_3094
chr10	104813700	104814365	666	22.40	8.02218	3.49081	5.34501	C7KUGACXX_7_7957.sorted.filtered_peak_3095
chr10	104829521	104829870	350	13.65	3.63340	2.51224	1.31333	C7KUGACXX_7_7957.sorted.filtered_peak_3096
chr10	104952897	104953615	719	19.80	5.15220	2.72466	2.64412	C7KUGACXX_7_7957.sorted.filtered_peak_3097
chr10	105110328	105111286	959	21.11	7.78186	3.54768	5.10357	C7KUGACXX_7_7957.sorted.filtered_peak_3098
chr10	105127419	105128629	1211	30.61	11.42097	3.87363	8.54499	C7KUGACXX_7_7957.sorted.filtered_peak_3099
chr10	105155872	105156794	923	33.73	12.36834	3.80462	9.48706	C7KUGACXX_7_7957.sorted.filtered_peak_3100
chr10	105230765	105231451	687	37.55	13.58216	3.99678	10.59659	C7KUGACXX_7_7957.sorted.filtered_peak_3101
chr10	105245551	105245813	263	15.83	4.82481	2.88903	2.33742	C7KUGACXX_7_7957.sorted.filtered_peak_3102
chr10	105264090	105264453	364	21.17	6.58460	3.17117	3.94487	C7KUGACXX_7_7957.sorted.filtered_peak_3103
chr10	105344008	105344884	877	18.66	5.41153	2.90984	2.87098	C7KUGACXX_7_7957.sorted.filtered_peak_3104
chr10	105365587	105365836	250	13.50	4.35511	2.86645	1.92246	C7KUGACXX_7_7957.sorted.filtered_peak_3105
chr10	105456054	105456538	485	27.00	7.58808	3.09310	4.88463	C7KUGACXX_7_7957.sorted.filtered_peak_3106
chr10	105505114	105505562	449	16.48	4.03189	2.50864	1.64237	C7KUGACXX_7_7957.sorted.filtered_peak_3107
chr10	105531996	105532636	641	20.67	7.52641	3.57426	4.82435	C7KUGACXX_7_7957.sorted.filtered_peak_3108
chr10	105560238	105561004	767	26.71	9.28451	3.50924	6.54848	C7KUGACXX_7_7957.sorted.filtered_peak_3109
chr10	105605831	105606151	321	20.05	6.92283	3.39059	4.26343	C7KUGACXX_7_7957.sorted.filtered_peak_3110
chr10	105654171	105654551	381	16.57	4.10929	2.53430	1.71135	C7KUGACXX_7_7957.sorted.filtered_peak_3111
chr10	105667980	105668242	263	20.12	4.15914	2.36789	1.74933	C7KUGACXX_7_7957.sorted.filtered_peak_3112
chr10	105670674	105671094	421	26.50	6.28977	2.73376	3.67497	C7KUGACXX_7_7957.sorted.filtered_peak_3113
chr10	105677382	105678642	1261	41.98	11.91324	3.22742	9.03801	C7KUGACXX_7_7957.sorted.filtered_peak_3114
chr10	105726472	105727658	1187	26.18	6.83416	2.88865	4.19350	C7KUGACXX_7_7957.sorted.filtered_peak_3115
chr10	105742946	105743547	602	23.36	8.42129	3.64693	5.67013	C7KUGACXX_7_7957.sorted.filtered_peak_3116
chr10	105880900	105882184	1285	60.48	22.98704	4.27975	19.64909	C7KUGACXX_7_7957.sorted.filtered_peak_3117
chr10	105991907	105992496	590	33.68	15.75900	4.93323	12.69108	C7KUGACXX_7_7957.sorted.filtered_peak_3118
chr10	106006686	106007025	340	15.72	4.51366	2.75684	2.06214	C7KUGACXX_7_7957.sorted.filtered_peak_3119
chr10	106015233	106015567	335	19.07	3.89843	2.32693	1.52329	C7KUGACXX_7_7957.sorted.filtered_peak_3120
chr10	106020462	106020770	309	21.84	5.89754	2.87517	3.31412	C7KUGACXX_7_7957.sorted.filtered_peak_3121
chr10	106028350	106029273	924	46.36	19.46502	4.61706	16.26118	C7KUGACXX_7_7957.sorted.filtered_peak_3122
chr10	106034462	106034739	278	15.77	4.37620	2.68778	1.95635	C7KUGACXX_7_7957.sorted.filtered_peak_3123
chr10	106051178	106051769	592	18.96	6.70804	3.36509	4.08761	C7KUGACXX_7_7957.sorted.filtered_peak_3124
chr10	106065420	106065669	250	18.10	4.87138	2.74538	2.37413	C7KUGACXX_7_7957.sorted.filtered_peak_3125
chr10	106097841	106098645	805	28.17	7.56794	2.97484	4.88838	C7KUGACXX_7_7957.sorted.filtered_peak_3126
chr10	106112992	106113680	689	42.62	16.60741	4.18529	13.54209	C7KUGACXX_7_7957.sorted.filtered_peak_3127
chr10	111616508	111616789	282	14.10	3.81054	2.56300	1.45705	C7KUGACXX_7_7957.sorted.filtered_peak_3128
chr10	111674685	111675081	397	16.97	4.52830	2.67875	2.07639	C7KUGACXX_7_7957.sorted.filtered_peak_3129
chr10	111683014	111683646	633	27.23	8.98641	3.44427	6.23706	C7KUGACXX_7_7957.sorted.filtered_peak_3130
chr10	111693824	111694166	343	18.57	5.43444	2.93460	2.88329	C7KUGACXX_7_7957.sorted.filtered_peak_3131
chr10	111767246	111768364	1119	42.42	11.91383	3.26829	9.01713	C7KUGACXX_7_7957.sorted.filtered_peak_3132
chr10	111836370	111836869	500	24.34	4.72761	2.37059	2.25316	C7KUGACXX_7_7957.sorted.filtered_peak_3133
chr10	111896944	111897212	269	17.40	4.58173	2.67113	2.12664	C7KUGACXX_7_7957.sorted.filtered_peak_3134
chr10	111916616	111917164	549	22.90	6.29011	2.94005	3.67619	C7KUGACXX_7_7957.sorted.filtered_peak_3135
chr10	111970857	111971289	433	45.59	9.94005	2.78097	7.12018	C7KUGACXX_7_7957.sorted.filtered_peak_3136
chr10	111981568	111981854	287	27.96	4.75584	2.25570	2.27229	C7KUGACXX_7_7957.sorted.filtered_peak_3137
chr10	111985429	111986841	1413	36.89	8.81547	2.84851	6.07104	C7KUGACXX_7_7957.sorted.filtered_peak_3138
chr10	112064264	112065256	993	33.30	10.64435	3.45126	7.81300	C7KUGACXX_7_7957.sorted.filtered_peak_3139
chr10	112095200	112095813	614	13.04	4.11589	2.78749	1.70506	C7KUGACXX_7_7957.sorted.filtered_peak_3140
chr10	112116143	112116613	471	26.72	5.26127	2.42131	2.74453	C7KUGACXX_7_7957.sorted.filtered_peak_3141
chr10	112174107	112174876	770	34.92	11.45936	3.59561	8.57754	C7KUGACXX_7_7957.sorted.filtered_peak_3142
chr10	112185634	112185929	296	15.85	4.44896	2.72310	2.00814	C7KUGACXX_7_7957.sorted.filtered_peak_3143
chr10	112201680	112201937	258	13.73	4.26880	2.80365	1.85056	C7KUGACXX_7_7957.sorted.filtered_peak_3144
chr10	112257342	112257899	558	45.25	12.65107	3.21941	9.74450	C7KUGACXX_7_7957.sorted.filtered_peak_3145
chr10	112281979	112282529	551	18.03	5.44085	2.95758	2.90546	C7KUGACXX_7_7957.sorted.filtered_peak_3146
chr10	112295730	112296018	289	16.58	4.37924	2.64515	1.93847	C7KUGACXX_7_7957.sorted.filtered_peak_3147
chr10	112316818	112317109	292	15.01	4.33257	2.73365	1.90185	C7KUGACXX_7_7957.sorted.filtered_peak_3148
chr10	112326856	112327826	971	49.19	19.44499	4.42186	16.24314	C7KUGACXX_7_7957.sorted.filtered_peak_3149
chr10	112499729	112499980	252	17.92	4.68502	2.68466	2.20556	C7KUGACXX_7_7957.sorted.filtered_peak_3150
chr10	112533811	112534348	538	31.05	10.99127	3.74591	8.13610	C7KUGACXX_7_7957.sorted.filtered_peak_3151
chr10	112562346	112562827	482	19.88	4.77248	2.59668	2.29203	C7KUGACXX_7_7957.sorted.filtered_peak_3152
chr10	112617301	112617637	337	29.02	6.28937	2.61521	3.68062	C7KUGACXX_7_7957.sorted.filtered_peak_3153
chr10	112620285	112620992	708	30.26	5.03190	2.24852	2.53105	C7KUGACXX_7_7957.sorted.filtered_peak_3154
chr10	112624321	112624741	421	41.58	9.12886	2.74049	6.36858	C7KUGACXX_7_7957.sorted.filtered_peak_3155
chr10	112631233	112632189	957	34.83	7.24533	2.57990	4.60077	C7KUGACXX_7_7957.sorted.filtered_peak_3156
chr10	112678265	112679604	1340	53.65	16.97565	3.54067	13.88976	C7KUGACXX_7_7957.sorted.filtered_peak_3157
chr10	112752639	112753229	591	14.94	4.30029	2.71707	1.88480	C7KUGACXX_7_7957.sorted.filtered_peak_3158
chr10	113943159	113943913	755	33.22	11.44181	3.66032	8.58077	C7KUGACXX_7_7957.sorted.filtered_peak_3159
chr10	114129120	114129460	341	22.56	7.96518	3.55716	5.23928	C7KUGACXX_7_7957.sorted.filtered_peak_3160
chr10	114135004	114136085	1082	21.34	5.49524	2.75714	2.95354	C7KUGACXX_7_7957.sorted.filtered_peak_3161
chr10	114149106	114149619	514	17.43	5.05326	2.84966	2.55499	C7KUGACXX_7_7957.sorted.filtered_peak_3162
chr10	114206454	114207137	684	37.99	13.93940	4.06242	10.93378	C7KUGACXX_7_7957.sorted.filtered_peak_3163
chr10	115323239	115323564	326	14.97	4.10117	2.63626	1.69178	C7KUGACXX_7_7957.sorted.filtered_peak_3164
chr10	115439314	115440488	1175	24.99	6.34297	2.77531	3.76752	C7KUGACXX_7_7957.sorted.filtered_peak_3165
chr10	115559458	115559740	283	15.87	5.15830	3.02425	2.64698	C7KUGACXX_7_7957.sorted.filtered_peak_3166
chr10	115613794	115614583	790	26.30	6.02731	2.65816	3.44093	C7KUGACXX_7_7957.sorted.filtered_peak_3167
chr10	115720395	115721829	1435	40.60	11.93634	3.28063	9.05313	C7KUGACXX_7_7957.sorted.filtered_peak_3168
chr10	115933625	115934671	1047	36.12	12.40760	3.66723	9.50600	C7KUGACXX_7_7957.sorted.filtered_peak_3169
chr10	116064429	116064761	333	18.18	4.35587	2.52969	1.93473	C7KUGACXX_7_7957.sorted.filtered_peak_3170
chr10	116259399	116259734	336	15.49	4.41850	2.74146	1.96744	C7KUGACXX_7_7957.sorted.filtered_peak_3171
chr10	116285908	116287079	1172	28.25	8.26210	3.16795	5.54385	C7KUGACXX_7_7957.sorted.filtered_peak_3172
chr10	116300787	116301508	722	49.93	16.05003	3.72765	12.96899	C7KUGACXX_7_7957.sorted.filtered_peak_3173
chr10	116304041	116304545	505	29.72	5.35627	2.35687	2.81016	C7KUGACXX_7_7957.sorted.filtered_peak_3174
chr10	116560909	116561642	734	21.39	7.04773	3.30013	4.39234	C7KUGACXX_7_7957.sorted.filtered_peak_3175
chr10	116581333	116582080	748	23.28	4.96864	2.49013	2.46687	C7KUGACXX_7_7957.sorted.filtered_peak_3176
chr10	116582380	116582772	393	24.99	5.57549	2.59814	3.02047	C7KUGACXX_7_7957.sorted.filtered_peak_3177
chr10	116697565	116698472	908	30.01	11.13553	3.85419	8.27512	C7KUGACXX_7_7957.sorted.filtered_peak_3178
chr10	118547423	118547687	265	13.14	3.96942	2.70781	1.59448	C7KUGACXX_7_7957.sorted.filtered_peak_3179
chr10	118976267	118976834	568	14.08	3.91906	2.61704	1.54653	C7KUGACXX_7_7957.sorted.filtered_peak_3180
chr10	119134616	119135430	815	29.54	8.07018	3.05042	5.35103	C7KUGACXX_7_7957.sorted.filtered_peak_3181
chr10	119202284	119202533	250	12.34	3.71480	2.64948	1.35632	C7KUGACXX_7_7957.sorted.filtered_peak_3182
chr10	119590050	119590478	429	14.26	4.84448	3.02989	2.35107	C7KUGACXX_7_7957.sorted.filtered_peak_3183
chr10	119590784	119591126	343	13.60	4.44236	2.89929	1.99075	C7KUGACXX_7_7957.sorted.filtered_peak_3184
chr10	119806094	119806666	573	35.02	12.76164	3.99505	9.80228	C7KUGACXX_7_7957.sorted.filtered_peak_3185
chr10	120101388	120102217	830	30.34	11.04900	3.70391	8.22305	C7KUGACXX_7_7957.sorted.filtered_peak_3186
chr10	120219116	120219365	250	14.50	4.96828	3.07596	2.45650	C7KUGACXX_7_7957.sorted.filtered_peak_3187
chr10	120489197	120489497	301	16.47	3.78063	2.41063	1.41851	C7KUGACXX_7_7957.sorted.filtered_peak_3188
chr10	120514017	120514983	967	62.88	28.85801	5.13170	25.31448	C7KUGACXX_7_7957.sorted.filtered_peak_3189
chr10	120788776	120789229	454	17.31	3.90897	2.41227	1.53994	C7KUGACXX_7_7957.sorted.filtered_peak_3190
chr10	120790126	120790468	343	16.43	3.91128	2.46334	1.53599	C7KUGACXX_7_7957.sorted.filtered_peak_3191
chr10	120839432	120840823	1392	38.83	12.52047	3.60097	9.58697	C7KUGACXX_7_7957.sorted.filtered_peak_3192
chr10	120849990	120850950	961	24.05	8.58913	3.55446	5.86063	C7KUGACXX_7_7957.sorted.filtered_peak_3193
chr10	120863289	120864071	783	24.25	7.99571	3.38734	5.28882	C7KUGACXX_7_7957.sorted.filtered_peak_3194
chr10	120891034	120891483	450	17.34	4.22647	2.53951	1.80492	C7KUGACXX_7_7957.sorted.filtered_peak_3195
chr10	120924848	120925677	830	30.24	9.43907	3.38213	6.64528	C7KUGACXX_7_7957.sorted.filtered_peak_3196
chr10	120937662	120938820	1159	30.96	11.80291	3.92265	8.93009	C7KUGACXX_7_7957.sorted.filtered_peak_3197
chr10	120966340	120967216	877	39.90	9.09473	2.73921	6.36364	C7KUGACXX_7_7957.sorted.filtered_peak_3198
chr10	121028229	121028850	622	38.37	11.05326	3.31303	8.17941	C7KUGACXX_7_7957.sorted.filtered_peak_3199
chr10	121030468	121030908	441	31.48	7.36489	2.77618	4.68694	C7KUGACXX_7_7957.sorted.filtered_peak_3200
chr10	121060959	121061211	253	29.42	5.70411	2.45256	3.13249	C7KUGACXX_7_7957.sorted.filtered_peak_3201
chr10	121065452	121066460	1009	37.44	10.10248	3.03500	7.32209	C7KUGACXX_7_7957.sorted.filtered_peak_3202
chr10	121075079	121075419	341	19.27	5.29804	2.82245	2.76628	C7KUGACXX_7_7957.sorted.filtered_peak_3203
chr10	121092755	121093023	269	18.67	6.07194	3.17253	3.47658	C7KUGACXX_7_7957.sorted.filtered_peak_3204
chr10	121100806	121101232	427	12.86	3.68605	2.59460	1.34653	C7KUGACXX_7_7957.sorted.filtered_peak_3205
chr10	121204764	121205051	288	14.62	3.72993	2.49454	1.39452	C7KUGACXX_7_7957.sorted.filtered_peak_3206
chr10	121238275	121238632	358	19.18	4.89372	2.67347	2.41322	C7KUGACXX_7_7957.sorted.filtered_peak_3207
chr10	121248891	121249530	640	21.69	7.04348	3.26972	4.38982	C7KUGACXX_7_7957.sorted.filtered_peak_3208
chr10	121253868	121254214	347	19.22	4.44703	2.50440	2.01992	C7KUGACXX_7_7957.sorted.filtered_peak_3209
chr10	121261487	121262316	830	22.84	6.11790	2.85893	3.53803	C7KUGACXX_7_7957.sorted.filtered_peak_3210
chr10	121276022	121276801	780	24.52	7.46281	3.17108	4.79361	C7KUGACXX_7_7957.sorted.filtered_peak_3211
chr10	121277188	121277698	511	21.35	5.58069	2.78007	3.03686	C7KUGACXX_7_7957.sorted.filtered_peak_3212
chr10	121301682	121303116	1435	28.14	6.89682	2.76354	4.28408	C7KUGACXX_7_7957.sorted.filtered_peak_3213
chr10	121356046	121357031	986	52.24	19.60128	4.27084	16.38382	C7KUGACXX_7_7957.sorted.filtered_peak_3214
chr10	121402111	121402520	410	17.59	6.26028	3.36213	3.63995	C7KUGACXX_7_7957.sorted.filtered_peak_3215
chr10	121410411	121411134	724	32.96	9.49803	3.17646	6.74042	C7KUGACXX_7_7957.sorted.filtered_peak_3216
chr10	121423404	121423736	333	21.95	8.64563	3.87874	5.88055	C7KUGACXX_7_7957.sorted.filtered_peak_3217
chr10	121445998	121446456	459	21.52	7.89874	3.60836	5.18674	C7KUGACXX_7_7957.sorted.filtered_peak_3218
chr10	121484923	121485987	1065	38.28	14.39332	3.99438	11.40945	C7KUGACXX_7_7957.sorted.filtered_peak_3219
chr10	121567553	121567822	270	22.42	8.63146	3.82922	5.86545	C7KUGACXX_7_7957.sorted.filtered_peak_3220
chr10	121631911	121633205	1295	33.81	10.74210	3.42821	7.91659	C7KUGACXX_7_7957.sorted.filtered_peak_3221
chr10	121651827	121652690	864	31.36	11.13932	3.69992	8.30121	C7KUGACXX_7_7957.sorted.filtered_peak_3222
chr10	122610428	122611305	878	20.95	8.48518	3.90250	5.73856	C7KUGACXX_7_7957.sorted.filtered_peak_3223
chr10	122702423	122702692	270	17.40	6.34746	3.40676	3.72814	C7KUGACXX_7_7957.sorted.filtered_peak_3224
chr10	123660121	123660403	283	13.77	3.90810	2.63411	1.53014	C7KUGACXX_7_7957.sorted.filtered_peak_3225
chr10	123686426	123688158	1733	20.79	5.38369	2.75096	2.85170	C7KUGACXX_7_7957.sorted.filtered_peak_3226
chr10	123733728	123734963	1236	22.83	7.04896	3.15777	4.40668	C7KUGACXX_7_7957.sorted.filtered_peak_3227
chr10	124133835	124134662	828	31.43	10.87144	3.66887	8.02292	C7KUGACXX_7_7957.sorted.filtered_peak_3228
chr10	124167402	124167725	324	13.58	3.84165	2.61896	1.46963	C7KUGACXX_7_7957.sorted.filtered_peak_3229
chr10	124176550	124176799	250	17.09	5.30871	2.99719	2.76901	C7KUGACXX_7_7957.sorted.filtered_peak_3230
chr10	124181836	124182149	314	17.19	5.83487	3.20183	3.26308	C7KUGACXX_7_7957.sorted.filtered_peak_3231
chr10	124455941	124456190	250	13.32	4.06308	2.73885	1.67315	C7KUGACXX_7_7957.sorted.filtered_peak_3232
chr10	124638751	124639606	856	39.97	15.39490	4.15176	12.35844	C7KUGACXX_7_7957.sorted.filtered_peak_3233
chr10	124713462	124714308	847	43.32	17.16973	4.21564	14.09213	C7KUGACXX_7_7957.sorted.filtered_peak_3234
chr10	124739713	124740620	908	46.84	19.75757	4.46282	16.59740	C7KUGACXX_7_7957.sorted.filtered_peak_3235
chr10	124767983	124769015	1033	35.19	11.64075	3.54386	8.78932	C7KUGACXX_7_7957.sorted.filtered_peak_3236
chr10	124892703	124893014	312	18.54	5.02896	2.77254	2.51840	C7KUGACXX_7_7957.sorted.filtered_peak_3237
chr10	124913313	124914375	1063	51.74	17.07074	3.65618	13.98547	C7KUGACXX_7_7957.sorted.filtered_peak_3238
chr10	124919923	124920429	507	21.39	5.30525	2.69204	2.77422	C7KUGACXX_7_7957.sorted.filtered_peak_3239
chr10	125000990	125001487	498	22.17	6.80345	3.14802	4.16359	C7KUGACXX_7_7957.sorted.filtered_peak_3240
chr10	125795255	125795689	435	22.96	7.40056	3.29543	4.72377	C7KUGACXX_7_7957.sorted.filtered_peak_3241
chr10	125823241	125824577	1337	21.99	5.11186	2.59643	2.59906	C7KUGACXX_7_7957.sorted.filtered_peak_3242
chr10	125834102	125834499	398	16.34	3.96854	2.49292	1.58494	C7KUGACXX_7_7957.sorted.filtered_peak_3243
chr10	126043622	126043978	357	13.07	3.90560	2.68578	1.53346	C7KUGACXX_7_7957.sorted.filtered_peak_3244
chr10	126077773	126078196	424	31.70	10.46855	3.58850	7.61921	C7KUGACXX_7_7957.sorted.filtered_peak_3245
chr10	126107012	126107931	920	35.56	12.55355	3.74587	9.65269	C7KUGACXX_7_7957.sorted.filtered_peak_3246
chr10	126150177	126150880	704	42.63	18.02970	4.68663	14.87436	C7KUGACXX_7_7957.sorted.filtered_peak_3247
chr10	126218568	126218817	250	15.92	4.56968	2.77336	2.10606	C7KUGACXX_7_7957.sorted.filtered_peak_3248
chr10	126336341	126336603	263	23.98	4.25508	2.24873	1.82600	C7KUGACXX_7_7957.sorted.filtered_peak_3249
chr10	126336989	126337497	509	23.62	3.98988	2.17859	1.60391	C7KUGACXX_7_7957.sorted.filtered_peak_3250
chr10	126346399	126346737	339	25.09	7.19256	3.08282	4.51819	C7KUGACXX_7_7957.sorted.filtered_peak_3251
chr10	126377147	126378057	911	35.27	11.25132	3.45679	8.40518	C7KUGACXX_7_7957.sorted.filtered_peak_3252
chr10	126384988	126385409	422	26.20	5.64963	2.55828	3.09173	C7KUGACXX_7_7957.sorted.filtered_peak_3253
chr10	126396687	126396984	298	17.66	3.64894	2.29649	1.32558	C7KUGACXX_7_7957.sorted.filtered_peak_3254
chr10	126407885	126408267	383	27.05	5.05276	2.35217	2.55987	C7KUGACXX_7_7957.sorted.filtered_peak_3255
chr10	126411852	126412194	343	21.91	4.19365	2.30534	1.77841	C7KUGACXX_7_7957.sorted.filtered_peak_3256
chr10	126432851	126433173	323	32.14	6.50079	2.54358	3.87897	C7KUGACXX_7_7957.sorted.filtered_peak_3257
chr10	126480076	126481014	939	27.95	10.95480	4.03192	8.09099	C7KUGACXX_7_7957.sorted.filtered_peak_3258
chr10	126490167	126490626	460	25.63	10.71509	4.14142	7.88923	C7KUGACXX_7_7957.sorted.filtered_peak_3259
chr10	126604941	126606024	1084	37.57	13.56391	3.81105	10.63161	C7KUGACXX_7_7957.sorted.filtered_peak_3260
chr10	127407552	127408630	1079	48.27	21.93684	4.87585	18.65574	C7KUGACXX_7_7957.sorted.filtered_peak_3261
chr10	127511637	127512278	642	54.23	22.33359	4.79830	18.99562	C7KUGACXX_7_7957.sorted.filtered_peak_3262
chr10	127574495	127575443	949	36.18	5.01050	2.08821	2.52054	C7KUGACXX_7_7957.sorted.filtered_peak_3263
chr10	127585007	127585277	271	44.74	5.94369	2.11595	3.34895	C7KUGACXX_7_7957.sorted.filtered_peak_3264
chr10	127585664	127586123	460	37.46	4.37845	1.94621	1.94050	C7KUGACXX_7_7957.sorted.filtered_peak_3265
chr10	127593747	127594353	607	26.90	11.56349	4.35199	8.67189	C7KUGACXX_7_7957.sorted.filtered_peak_3266
chr10	127730294	127730741	448	13.63	3.79788	2.59334	1.44846	C7KUGACXX_7_7957.sorted.filtered_peak_3267
chr10	129789257	129789866	610	16.70	4.70125	2.75805	2.24106	C7KUGACXX_7_7957.sorted.filtered_peak_3268
chr10	129809680	129810149	470	19.97	6.20035	3.08836	3.61826	C7KUGACXX_7_7957.sorted.filtered_peak_3269
chr10	129845386	129846875	1490	26.22	7.20940	2.95309	4.57480	C7KUGACXX_7_7957.sorted.filtered_peak_3270
chr10	129861377	129861667	291	21.93	6.02795	2.90666	3.43847	C7KUGACXX_7_7957.sorted.filtered_peak_3271
chr10	129924563	129925336	774	27.81	8.09644	3.12542	5.39827	C7KUGACXX_7_7957.sorted.filtered_peak_3272
chr10	129948350	129948804	455	19.13	5.60576	2.95888	3.04060	C7KUGACXX_7_7957.sorted.filtered_peak_3273
chr10	129979080	129979795	716	17.59	4.76049	2.72351	2.29176	C7KUGACXX_7_7957.sorted.filtered_peak_3274
chr10	129985697	129986113	417	19.72	7.24612	3.53832	4.57405	C7KUGACXX_7_7957.sorted.filtered_peak_3275
chr10	130008662	130009164	503	21.31	4.54905	2.44943	2.08697	C7KUGACXX_7_7957.sorted.filtered_peak_3276
chr10	130010316	130010576	261	23.24	5.42296	2.64580	2.86672	C7KUGACXX_7_7957.sorted.filtered_peak_3277
chr10	131265118	131265858	741	30.06	10.51724	3.61457	7.71465	C7KUGACXX_7_7957.sorted.filtered_peak_3278
chr10	131908165	131909871	1707	63.54	20.37033	3.68880	17.14298	C7KUGACXX_7_7957.sorted.filtered_peak_3279
chr10	131934320	131935042	723	28.20	9.62274	3.56685	6.83521	C7KUGACXX_7_7957.sorted.filtered_peak_3280
chr10	131988216	131988902	687	17.88	5.19906	2.87292	2.68366	C7KUGACXX_7_7957.sorted.filtered_peak_3281
chr10	132468343	132468592	250	12.08	3.57188	2.59796	1.23645	C7KUGACXX_7_7957.sorted.filtered_peak_3282
chr10	133786297	133786640	344	19.04	4.70072	2.62213	2.22026	C7KUGACXX_7_7957.sorted.filtered_peak_3283
chr10	133795380	133795807	428	33.38	11.79696	3.78358	8.90528	C7KUGACXX_7_7957.sorted.filtered_peak_3284
chr10	133836622	133836881	260	13.94	3.91793	2.62738	1.54641	C7KUGACXX_7_7957.sorted.filtered_peak_3285
chr10	134071500	134071749	250	14.00	4.36913	2.82534	1.93984	C7KUGACXX_7_7957.sorted.filtered_peak_3286
chr10	134121204	134122135	932	31.70	9.92384	3.37160	7.12914	C7KUGACXX_7_7957.sorted.filtered_peak_3287
chr10	134145038	134146082	1045	53.83	19.24667	3.95989	16.06412	C7KUGACXX_7_7957.sorted.filtered_peak_3288
chr10	134177600	134178042	443	12.94	3.73290	2.61067	1.38738	C7KUGACXX_7_7957.sorted.filtered_peak_3289
chr10	134260938	134261625	688	24.39	6.06086	2.75421	3.47883	C7KUGACXX_7_7957.sorted.filtered_peak_3290
chr10	134266381	134267074	694	26.73	7.75875	3.11403	5.07522	C7KUGACXX_7_7957.sorted.filtered_peak_3291
chr10	134272054	134272339	286	16.22	4.16882	2.58379	1.75357	C7KUGACXX_7_7957.sorted.filtered_peak_3292
chr10	134350664	134351444	781	71.92	31.25052	5.08097	27.59328	C7KUGACXX_7_7957.sorted.filtered_peak_3293
chr10	135074945	135075822	878	26.23	4.81903	2.33130	2.32740	C7KUGACXX_7_7957.sorted.filtered_peak_3294
chr10	135092012	135092733	722	39.99	9.74362	2.96623	6.92122	C7KUGACXX_7_7957.sorted.filtered_peak_3295
chr10	135121661	135122938	1278	36.69	12.19522	3.58715	9.30557	C7KUGACXX_7_7957.sorted.filtered_peak_3296
chr10	135132179	135132657	479	15.42	5.57273	3.26040	3.01180	C7KUGACXX_7_7957.sorted.filtered_peak_3297
chr10	135143239	135143607	369	18.90	6.74754	3.40348	4.11641	C7KUGACXX_7_7957.sorted.filtered_peak_3298
chr10	135148873	135149439	567	16.29	4.16465	2.57897	1.75121	C7KUGACXX_7_7957.sorted.filtered_peak_3299
chr10	135171202	135171644	443	19.24	4.60252	2.57084	2.13748	C7KUGACXX_7_7957.sorted.filtered_peak_3300
chr10	135186812	135187185	374	27.69	7.99888	3.14185	5.29857	C7KUGACXX_7_7957.sorted.filtered_peak_3301
chr10	135191803	135192490	688	26.92	6.86693	2.88329	4.20870	C7KUGACXX_7_7957.sorted.filtered_peak_3302
chr10	135192741	135193198	458	21.32	4.44854	2.40563	2.01611	C7KUGACXX_7_7957.sorted.filtered_peak_3303
chr10	135202529	135203095	567	27.27	5.37243	2.44106	2.83545	C7KUGACXX_7_7957.sorted.filtered_peak_3304
chr10	135203388	135203885	498	28.34	5.07726	2.32279	2.56993	C7KUGACXX_7_7957.sorted.filtered_peak_3305
chr10	135207314	135207966	653	37.56	9.81101	3.07146	6.99678	C7KUGACXX_7_7957.sorted.filtered_peak_3306
chr10	135333744	135334165	422	16.01	5.69484	3.24750	3.13620	C7KUGACXX_7_7957.sorted.filtered_peak_3307
chr10	135500589	135500877	289	25.04	12.81607	5.17248	9.84962	C7KUGACXX_7_7957.sorted.filtered_peak_3308
chr11	189641	190288	648	27.34	6.72591	2.82015	4.07753	C7KUGACXX_7_7957.sorted.filtered_peak_3309
chr11	191544	192334	791	32.63	8.26818	2.91689	5.55502	C7KUGACXX_7_7957.sorted.filtered_peak_3310
chr11	207251	207977	727	64.63	22.60503	4.05202	19.28524	C7KUGACXX_7_7957.sorted.filtered_peak_3311
chr11	208550	208857	308	31.00	4.05951	2.00055	1.66559	C7KUGACXX_7_7957.sorted.filtered_peak_3312
chr11	235885	237270	1386	45.30	15.48866	3.72422	12.47146	C7KUGACXX_7_7957.sorted.filtered_peak_3313
chr11	267572	267944	373	28.28	7.02469	2.84797	4.36608	C7KUGACXX_7_7957.sorted.filtered_peak_3314
chr11	268865	269814	950	33.46	9.96266	3.30322	7.15464	C7KUGACXX_7_7957.sorted.filtered_peak_3315
chr11	288367	289239	873	21.48	4.31799	2.35843	1.89419	C7KUGACXX_7_7957.sorted.filtered_peak_3316
chr11	313861	314216	356	19.45	5.77085	2.97381	3.21372	C7KUGACXX_7_7957.sorted.filtered_peak_3317
chr11	355492	355978	487	18.58	5.69420	3.01667	3.13820	C7KUGACXX_7_7957.sorted.filtered_peak_3318
chr11	396852	397283	432	14.16	4.13364	2.70329	1.73257	C7KUGACXX_7_7957.sorted.filtered_peak_3319
chr11	406750	407697	948	44.35	16.69522	4.03002	13.64349	C7KUGACXX_7_7957.sorted.filtered_peak_3320
chr11	414703	415198	496	27.54	6.88902	2.81657	4.26330	C7KUGACXX_7_7957.sorted.filtered_peak_3321
chr11	416730	417026	297	24.48	5.10097	2.47620	2.58658	C7KUGACXX_7_7957.sorted.filtered_peak_3322
chr11	448020	448584	565	43.17	12.94726	3.50226	9.97682	C7KUGACXX_7_7957.sorted.filtered_peak_3323
chr11	450025	450581	557	38.94	10.25224	3.05434	7.44149	C7KUGACXX_7_7957.sorted.filtered_peak_3324
chr11	506275	507616	1342	62.08	21.58435	4.00529	18.29578	C7KUGACXX_7_7957.sorted.filtered_peak_3325
chr11	518514	519215	702	31.60	13.91283	4.58117	10.92612	C7KUGACXX_7_7957.sorted.filtered_peak_3326
chr11	535287	535943	657	36.42	8.97219	2.91424	6.21619	C7KUGACXX_7_7957.sorted.filtered_peak_3327
chr11	537089	537619	531	33.41	7.22984	2.66154	4.56319	C7KUGACXX_7_7957.sorted.filtered_peak_3328
chr11	560493	561275	783	42.81	13.09154	3.42023	10.16254	C7KUGACXX_7_7957.sorted.filtered_peak_3329
chr11	568381	568906	526	48.01	18.62674	4.29099	15.46341	C7KUGACXX_7_7957.sorted.filtered_peak_3330
chr11	575543	576646	1104	47.52	14.40959	3.43725	11.42820	C7KUGACXX_7_7957.sorted.filtered_peak_3331
chr11	587662	588454	793	45.79	21.98966	5.19149	18.71547	C7KUGACXX_7_7957.sorted.filtered_peak_3332
chr11	596134	596779	646	28.65	9.81815	3.54349	7.03560	C7KUGACXX_7_7957.sorted.filtered_peak_3333
chr11	615649	616160	512	35.76	9.11752	3.01019	6.33470	C7KUGACXX_7_7957.sorted.filtered_peak_3334
chr11	694890	696185	1296	89.58	34.32639	4.49327	30.56179	C7KUGACXX_7_7957.sorted.filtered_peak_3335
chr11	720806	721089	284	15.25	4.28715	2.69869	1.85305	C7KUGACXX_7_7957.sorted.filtered_peak_3336
chr11	728084	728402	319	18.72	5.12520	2.78848	2.62037	C7KUGACXX_7_7957.sorted.filtered_peak_3337
chr11	746734	747623	890	28.41	10.85912	3.79118	8.05033	C7KUGACXX_7_7957.sorted.filtered_peak_3338
chr11	748051	748300	250	17.47	3.80441	2.36839	1.43885	C7KUGACXX_7_7957.sorted.filtered_peak_3339
chr11	777289	777945	657	33.68	10.63081	3.52010	7.76418	C7KUGACXX_7_7957.sorted.filtered_peak_3340
chr11	797268	798509	1242	32.58	6.85323	2.56551	4.23850	C7KUGACXX_7_7957.sorted.filtered_peak_3341
chr11	809198	810315	1118	64.36	22.27472	3.86195	19.00597	C7KUGACXX_7_7957.sorted.filtered_peak_3342
chr11	819123	820335	1213	39.70	12.31958	3.52630	9.39190	C7KUGACXX_7_7957.sorted.filtered_peak_3343
chr11	842360	842987	628	34.87	11.74199	3.74680	8.82178	C7KUGACXX_7_7957.sorted.filtered_peak_3344
chr11	910596	911470	875	29.90	10.24134	3.63799	7.41128	C7KUGACXX_7_7957.sorted.filtered_peak_3345
chr11	925661	926213	553	35.00	11.38528	3.52746	8.51846	C7KUGACXX_7_7957.sorted.filtered_peak_3346
chr11	1050808	1051444	637	15.29	4.54298	2.79969	2.09258	C7KUGACXX_7_7957.sorted.filtered_peak_3347
chr11	1213189	1213569	381	21.69	10.18175	4.50677	7.34763	C7KUGACXX_7_7957.sorted.filtered_peak_3348
chr11	1224205	1224560	356	16.98	6.08137	3.33119	3.48103	C7KUGACXX_7_7957.sorted.filtered_peak_3349
chr11	1283345	1284176	832	20.27	7.43520	3.45486	4.79666	C7KUGACXX_7_7957.sorted.filtered_peak_3350
chr11	1330650	1331473	824	57.84	22.90775	4.40694	19.58046	C7KUGACXX_7_7957.sorted.filtered_peak_3351
chr11	1357580	1357847	268	16.94	3.75623	2.37237	1.41334	C7KUGACXX_7_7957.sorted.filtered_peak_3352
chr11	1404183	1404780	598	23.35	7.31721	3.26311	4.62980	C7KUGACXX_7_7957.sorted.filtered_peak_3353
chr11	1410708	1411232	525	34.23	13.90125	4.33398	10.91004	C7KUGACXX_7_7957.sorted.filtered_peak_3354
chr11	1593423	1593752	330	31.01	8.69931	3.13005	5.95591	C7KUGACXX_7_7957.sorted.filtered_peak_3355
chr11	1595682	1596223	542	20.64	4.37480	2.41650	1.93803	C7KUGACXX_7_7957.sorted.filtered_peak_3356
chr11	1610457	1610757	301	14.02	4.72077	2.98279	2.25051	C7KUGACXX_7_7957.sorted.filtered_peak_3357
chr11	1673904	1674244	341	18.64	6.11869	3.18442	3.52723	C7KUGACXX_7_7957.sorted.filtered_peak_3358
chr11	1715027	1715504	478	16.43	5.42146	3.09555	2.88219	C7KUGACXX_7_7957.sorted.filtered_peak_3359
chr11	1779157	1779795	639	23.99	4.92116	2.44737	2.42041	C7KUGACXX_7_7957.sorted.filtered_peak_3360
chr11	1785064	1785414	351	30.68	9.13469	3.29239	6.35095	C7KUGACXX_7_7957.sorted.filtered_peak_3361
chr11	1793832	1794081	250	18.26	5.80061	3.09224	3.23239	C7KUGACXX_7_7957.sorted.filtered_peak_3362
chr11	1871977	1872374	398	32.94	8.12199	2.89966	5.39812	C7KUGACXX_7_7957.sorted.filtered_peak_3363
chr11	1873928	1874456	529	33.45	8.19038	2.88178	5.46767	C7KUGACXX_7_7957.sorted.filtered_peak_3364
chr11	1903754	1904011	258	17.56	5.30427	2.94912	2.77438	C7KUGACXX_7_7957.sorted.filtered_peak_3365
chr11	1968422	1968713	292	21.75	6.62871	3.11406	4.00776	C7KUGACXX_7_7957.sorted.filtered_peak_3366
chr11	2173282	2173549	268	22.59	6.98338	3.20212	4.31951	C7KUGACXX_7_7957.sorted.filtered_peak_3367
chr11	2421130	2422112	983	72.39	27.82442	4.32021	24.34720	C7KUGACXX_7_7957.sorted.filtered_peak_3368
chr11	2488678	2488948	271	20.16	6.33537	3.16023	3.71274	C7KUGACXX_7_7957.sorted.filtered_peak_3369
chr11	2554006	2554523	518	19.22	5.09074	2.73872	2.59354	C7KUGACXX_7_7957.sorted.filtered_peak_3370
chr11	2721108	2721591	484	28.87	9.80249	3.60211	6.98906	C7KUGACXX_7_7957.sorted.filtered_peak_3371
chr11	2906943	2907336	394	32.80	10.25081	3.43762	7.41930	C7KUGACXX_7_7957.sorted.filtered_peak_3372
chr11	2914098	2914412	315	23.63	5.85998	2.75525	3.27781	C7KUGACXX_7_7957.sorted.filtered_peak_3373
chr11	2919878	2920167	290	23.09	4.26241	2.27802	1.84674	C7KUGACXX_7_7957.sorted.filtered_peak_3374
chr11	2923166	2923886	721	31.01	9.65039	3.27966	6.90934	C7KUGACXX_7_7957.sorted.filtered_peak_3375
chr11	3013205	3013915	711	48.12	13.40829	3.29642	10.43650	C7KUGACXX_7_7957.sorted.filtered_peak_3376
chr11	3035222	3036111	890	26.52	7.00500	2.91843	4.35990	C7KUGACXX_7_7957.sorted.filtered_peak_3377
chr11	3071097	3071654	558	20.78	6.20475	3.03970	3.60707	C7KUGACXX_7_7957.sorted.filtered_peak_3378
chr11	3078345	3078894	550	22.62	6.51516	3.00736	3.90165	C7KUGACXX_7_7957.sorted.filtered_peak_3379
chr11	3113023	3113277	255	15.33	4.60944	2.83636	2.14362	C7KUGACXX_7_7957.sorted.filtered_peak_3380
chr11	3400026	3400717	692	30.91	12.34092	4.12159	9.43008	C7KUGACXX_7_7957.sorted.filtered_peak_3381
chr11	3443688	3444257	570	20.99	9.48479	4.36672	6.66442	C7KUGACXX_7_7957.sorted.filtered_peak_3382
chr11	3806417	3806804	388	25.49	8.88699	3.58208	6.13391	C7KUGACXX_7_7957.sorted.filtered_peak_3383
chr11	3818379	3819346	968	66.14	29.13503	4.96855	25.56730	C7KUGACXX_7_7957.sorted.filtered_peak_3384
chr11	3829321	3829967	647	17.37	4.19662	2.52155	1.78270	C7KUGACXX_7_7957.sorted.filtered_peak_3385
chr11	3846043	3846319	277	19.10	6.40791	3.27221	3.78561	C7KUGACXX_7_7957.sorted.filtered_peak_3386
chr11	3860401	3860654	254	33.18	5.31030	2.24009	2.77245	C7KUGACXX_7_7957.sorted.filtered_peak_3387
chr11	3861772	3863116	1345	41.22	9.56524	2.81988	6.79168	C7KUGACXX_7_7957.sorted.filtered_peak_3388
chr11	3875673	3876757	1085	45.95	12.55826	3.21934	9.63158	C7KUGACXX_7_7957.sorted.filtered_peak_3389
chr11	3900627	3900880	254	14.70	4.25562	2.72679	1.83105	C7KUGACXX_7_7957.sorted.filtered_peak_3390
chr11	3926194	3926596	403	16.38	4.60851	2.75855	2.13899	C7KUGACXX_7_7957.sorted.filtered_peak_3391
chr11	3941018	3941709	692	18.35	6.55125	3.36305	3.93535	C7KUGACXX_7_7957.sorted.filtered_peak_3392
chr11	3968144	3968846	703	26.02	5.93083	2.63634	3.35975	C7KUGACXX_7_7957.sorted.filtered_peak_3393
chr11	3990873	3991145	273	12.94	3.92986	2.69991	1.56987	C7KUGACXX_7_7957.sorted.filtered_peak_3394
chr11	4011027	4011361	335	13.44	3.91302	2.66100	1.53141	C7KUGACXX_7_7957.sorted.filtered_peak_3395
chr11	4115663	4116319	657	34.30	9.80568	3.19541	7.01911	C7KUGACXX_7_7957.sorted.filtered_peak_3396
chr11	4208706	4209096	391	19.61	5.47163	2.86045	2.92854	C7KUGACXX_7_7957.sorted.filtered_peak_3397
chr11	4414344	4415380	1037	25.92	10.35345	3.97979	7.54177	C7KUGACXX_7_7957.sorted.filtered_peak_3398
chr11	4629133	4629886	754	29.35	9.40449	3.39858	6.63068	C7KUGACXX_7_7957.sorted.filtered_peak_3399
chr11	4658244	4658697	454	13.93	4.41306	2.85276	1.97964	C7KUGACXX_7_7957.sorted.filtered_peak_3400
chr11	5621582	5621833	252	15.68	5.72062	3.31233	3.14040	C7KUGACXX_7_7957.sorted.filtered_peak_3401
chr11	5645632	5646568	937	22.38	7.15093	3.21894	4.50508	C7KUGACXX_7_7957.sorted.filtered_peak_3402
chr11	5705768	5706535	768	24.85	8.12991	3.39008	5.40658	C7KUGACXX_7_7957.sorted.filtered_peak_3403
chr11	5710792	5711126	335	20.77	4.87513	2.57230	2.39764	C7KUGACXX_7_7957.sorted.filtered_peak_3404
chr11	5829690	5830137	448	14.48	4.69076	2.93301	2.22759	C7KUGACXX_7_7957.sorted.filtered_peak_3405
chr11	6255742	6256523	782	73.74	33.22854	5.21017	29.50237	C7KUGACXX_7_7957.sorted.filtered_peak_3406
chr11	6342102	6342351	250	12.82	3.74981	2.62651	1.40847	C7KUGACXX_7_7957.sorted.filtered_peak_3407
chr11	6399220	6399889	670	13.69	4.01486	2.69089	1.61650	C7KUGACXX_7_7957.sorted.filtered_peak_3408
chr11	6411116	6412435	1320	38.86	13.54838	3.68386	10.61926	C7KUGACXX_7_7957.sorted.filtered_peak_3409
chr11	6423541	6424709	1169	24.76	7.30291	3.07203	4.65611	C7KUGACXX_7_7957.sorted.filtered_peak_3410
chr11	6440192	6440864	673	18.72	5.16732	2.80178	2.65975	C7KUGACXX_7_7957.sorted.filtered_peak_3411
chr11	6494865	6495337	473	20.06	3.91416	2.28757	1.53782	C7KUGACXX_7_7957.sorted.filtered_peak_3412
chr11	6502430	6503132	703	40.99	14.29412	3.77609	11.31236	C7KUGACXX_7_7957.sorted.filtered_peak_3413
chr11	6624379	6625268	890	31.57	7.39029	2.72030	4.75938	C7KUGACXX_7_7957.sorted.filtered_peak_3414
chr11	6633286	6634092	807	46.78	15.69386	3.84602	12.62035	C7KUGACXX_7_7957.sorted.filtered_peak_3415
chr11	6639360	6639619	260	31.01	6.07144	2.48185	3.47681	C7KUGACXX_7_7957.sorted.filtered_peak_3416
chr11	6639908	6641013	1106	36.36	9.14328	2.89633	6.40866	C7KUGACXX_7_7957.sorted.filtered_peak_3417
chr11	6703996	6704979	984	55.27	23.30153	4.46549	19.99065	C7KUGACXX_7_7957.sorted.filtered_peak_3418
chr11	6766888	6768137	1250	27.35	6.98575	2.90092	4.31404	C7KUGACXX_7_7957.sorted.filtered_peak_3419
chr11	6776597	6776909	313	18.94	5.59967	2.96436	3.04136	C7KUGACXX_7_7957.sorted.filtered_peak_3420
chr11	7457958	7458223	266	17.06	4.92613	2.82964	2.43476	C7KUGACXX_7_7957.sorted.filtered_peak_3421
chr11	7534454	7535314	861	22.67	6.37497	2.93890	3.78388	C7KUGACXX_7_7957.sorted.filtered_peak_3422
chr11	8008320	8009025	706	45.99	19.16479	4.53340	15.98573	C7KUGACXX_7_7957.sorted.filtered_peak_3423
chr11	8703693	8704663	971	40.04	13.63440	3.71447	10.67749	C7KUGACXX_7_7957.sorted.filtered_peak_3424
chr11	8710021	8710811	791	44.26	16.69275	4.07252	13.63201	C7KUGACXX_7_7957.sorted.filtered_peak_3425
chr11	8932442	8933216	775	22.69	6.13968	2.90197	3.53644	C7KUGACXX_7_7957.sorted.filtered_peak_3426
chr11	8985582	8986232	651	38.32	14.78274	4.25795	11.74489	C7KUGACXX_7_7957.sorted.filtered_peak_3427
chr11	9025401	9025798	398	19.28	5.47318	2.89046	2.92839	C7KUGACXX_7_7957.sorted.filtered_peak_3428
chr11	9271591	9272202	612	19.42	6.38494	3.21077	3.78021	C7KUGACXX_7_7957.sorted.filtered_peak_3429
chr11	9335611	9336821	1211	42.53	16.38523	4.03440	13.34996	C7KUGACXX_7_7957.sorted.filtered_peak_3430
chr11	9385866	9386473	608	26.87	11.09589	4.22281	8.21786	C7KUGACXX_7_7957.sorted.filtered_peak_3431
chr11	9405927	9406904	978	21.42	8.14359	3.61169	5.46341	C7KUGACXX_7_7957.sorted.filtered_peak_3432
chr11	9481871	9483131	1261	65.06	27.04686	4.68018	23.56477	C7KUGACXX_7_7957.sorted.filtered_peak_3433
chr11	9528326	9528795	470	16.13	5.08270	2.96685	2.58017	C7KUGACXX_7_7957.sorted.filtered_peak_3434
chr11	9532354	9532673	320	22.14	8.23234	3.68233	5.49930	C7KUGACXX_7_7957.sorted.filtered_peak_3435
chr11	9556679	9557129	451	13.04	4.01144	2.73870	1.62631	C7KUGACXX_7_7957.sorted.filtered_peak_3436
chr11	9587416	9587922	507	36.38	14.71616	4.37353	11.68634	C7KUGACXX_7_7957.sorted.filtered_peak_3437
chr11	9594584	9595585	1002	47.64	12.21359	3.00899	9.32382	C7KUGACXX_7_7957.sorted.filtered_peak_3438
chr11	9622662	9623498	837	20.89	6.53606	3.14772	3.91940	C7KUGACXX_7_7957.sorted.filtered_peak_3439
chr11	9634861	9636209	1349	27.69	8.25435	3.17092	5.55414	C7KUGACXX_7_7957.sorted.filtered_peak_3440
chr11	9685211	9686038	828	15.94	5.24058	3.05091	2.71979	C7KUGACXX_7_7957.sorted.filtered_peak_3441
chr11	9779479	9780329	851	20.92	5.13208	2.64656	2.63598	C7KUGACXX_7_7957.sorted.filtered_peak_3442
chr11	10315610	10315911	302	19.43	6.01436	3.08415	3.42444	C7KUGACXX_7_7957.sorted.filtered_peak_3443
chr11	10477445	10478100	656	26.96	6.49648	2.74637	3.88402	C7KUGACXX_7_7957.sorted.filtered_peak_3444
chr11	10480557	10480983	427	24.92	5.78748	2.66333	3.21230	C7KUGACXX_7_7957.sorted.filtered_peak_3445
chr11	10562173	10562988	816	28.95	9.06153	3.36545	6.29402	C7KUGACXX_7_7957.sorted.filtered_peak_3446
chr11	10757347	10758071	725	22.23	6.93041	3.18618	4.29346	C7KUGACXX_7_7957.sorted.filtered_peak_3447
chr11	10764433	10764890	458	28.02	8.40668	3.24054	5.67228	C7KUGACXX_7_7957.sorted.filtered_peak_3448
chr11	10765068	10765567	500	20.52	4.23866	2.37712	1.81793	C7KUGACXX_7_7957.sorted.filtered_peak_3449
chr11	10772419	10773276	858	31.59	10.19118	3.48429	7.36787	C7KUGACXX_7_7957.sorted.filtered_peak_3450
chr11	10814273	10814529	257	17.16	4.86758	2.80727	2.37395	C7KUGACXX_7_7957.sorted.filtered_peak_3451
chr11	10829990	10831123	1134	51.89	16.97975	3.75256	13.86839	C7KUGACXX_7_7957.sorted.filtered_peak_3452
chr11	10878830	10880126	1297	44.99	13.96291	3.47289	10.99802	C7KUGACXX_7_7957.sorted.filtered_peak_3453
chr11	10900353	10900719	367	15.85	5.71988	3.29549	3.14493	C7KUGACXX_7_7957.sorted.filtered_peak_3454
chr11	11856496	11856822	327	14.73	4.86327	2.98426	2.38524	C7KUGACXX_7_7957.sorted.filtered_peak_3455
chr11	11863008	11864201	1194	30.17	8.03469	2.98064	5.32979	C7KUGACXX_7_7957.sorted.filtered_peak_3456
chr11	12108772	12109340	569	19.82	6.41429	3.20913	3.79020	C7KUGACXX_7_7957.sorted.filtered_peak_3457
chr11	12131650	12132381	732	24.09	6.92923	3.04321	4.28905	C7KUGACXX_7_7957.sorted.filtered_peak_3458
chr11	12195948	12196239	292	18.63	4.50897	2.57225	2.05363	C7KUGACXX_7_7957.sorted.filtered_peak_3459
chr11	12197318	12197598	281	18.27	3.93752	2.37720	1.56068	C7KUGACXX_7_7957.sorted.filtered_peak_3460
chr11	12237702	12238149	448	14.61	3.75185	2.50713	1.40687	C7KUGACXX_7_7957.sorted.filtered_peak_3461
chr11	12245334	12246430	1097	20.28	5.07410	2.66065	2.58206	C7KUGACXX_7_7957.sorted.filtered_peak_3462
chr11	12257493	12258400	908	24.21	6.75243	2.99014	4.11603	C7KUGACXX_7_7957.sorted.filtered_peak_3463
chr11	13229886	13230211	326	17.99	5.31183	2.92359	2.77806	C7KUGACXX_7_7957.sorted.filtered_peak_3464
chr11	13238585	13238889	305	14.79	4.34145	2.74508	1.92763	C7KUGACXX_7_7957.sorted.filtered_peak_3465
chr11	13298799	13299750	952	47.73	14.75931	3.53190	11.74709	C7KUGACXX_7_7957.sorted.filtered_peak_3466
chr11	13359605	13360059	455	18.25	4.00007	2.40232	1.61294	C7KUGACXX_7_7957.sorted.filtered_peak_3467
chr11	13484239	13485257	1019	33.12	10.85028	3.53732	8.00124	C7KUGACXX_7_7957.sorted.filtered_peak_3468
chr11	13689715	13690593	879	49.57	18.52818	4.12482	15.37617	C7KUGACXX_7_7957.sorted.filtered_peak_3469
chr11	13890622	13890937	316	13.77	4.54891	2.93314	2.08784	C7KUGACXX_7_7957.sorted.filtered_peak_3470
chr11	13945524	13946270	747	31.56	10.93442	3.67713	8.09205	C7KUGACXX_7_7957.sorted.filtered_peak_3471
chr11	13961874	13962381	508	15.70	5.73423	3.31369	3.15553	C7KUGACXX_7_7957.sorted.filtered_peak_3472
chr11	14096689	14096938	250	19.06	5.16760	2.79747	2.63901	C7KUGACXX_7_7957.sorted.filtered_peak_3473
chr11	14100458	14100819	362	17.58	4.37409	2.58223	1.93398	C7KUGACXX_7_7957.sorted.filtered_peak_3474
chr11	14292706	14292956	251	15.06	4.63409	2.86348	2.17362	C7KUGACXX_7_7957.sorted.filtered_peak_3475
chr11	14309735	14310123	389	14.03	4.61332	2.93678	2.16023	C7KUGACXX_7_7957.sorted.filtered_peak_3476
chr11	14341330	14341994	665	22.86	8.37051	3.59144	5.66754	C7KUGACXX_7_7957.sorted.filtered_peak_3477
chr11	14379904	14380280	377	16.71	4.07346	2.51193	1.67597	C7KUGACXX_7_7957.sorted.filtered_peak_3478
chr11	14380613	14381092	480	18.18	4.96420	2.77561	2.45825	C7KUGACXX_7_7957.sorted.filtered_peak_3479
chr11	14476740	14477192	453	13.22	3.87191	2.65980	1.49750	C7KUGACXX_7_7957.sorted.filtered_peak_3480
chr11	14520928	14522166	1239	28.80	8.42805	3.16328	5.71532	C7KUGACXX_7_7957.sorted.filtered_peak_3481
chr11	14541245	14542486	1242	35.83	12.94978	3.87004	10.01461	C7KUGACXX_7_7957.sorted.filtered_peak_3482
chr11	14558696	14559109	414	19.83	6.94564	3.41109	4.28738	C7KUGACXX_7_7957.sorted.filtered_peak_3483
chr11	14576531	14576953	423	18.01	5.40008	2.96483	2.84966	C7KUGACXX_7_7957.sorted.filtered_peak_3484
chr11	14599812	14600611	800	36.48	16.08373	4.60690	13.01788	C7KUGACXX_7_7957.sorted.filtered_peak_3485
chr11	14657765	14658014	250	13.43	4.05398	2.73044	1.65487	C7KUGACXX_7_7957.sorted.filtered_peak_3486
chr11	14665188	14665441	254	22.74	4.38180	2.33202	1.94279	C7KUGACXX_7_7957.sorted.filtered_peak_3487
chr11	14665961	14666379	419	24.27	4.93557	2.42951	2.44852	C7KUGACXX_7_7957.sorted.filtered_peak_3488
chr11	14786558	14787106	549	32.70	9.21012	3.18118	6.42929	C7KUGACXX_7_7957.sorted.filtered_peak_3489
chr11	14912821	14914101	1281	42.26	13.10023	3.55555	10.13612	C7KUGACXX_7_7957.sorted.filtered_peak_3490
chr11	14926370	14927296	927	21.65	4.70408	2.48092	2.23092	C7KUGACXX_7_7957.sorted.filtered_peak_3491
chr11	16627610	16627952	343	14.50	3.90305	2.58339	1.51738	C7KUGACXX_7_7957.sorted.filtered_peak_3492
chr11	16759608	16760555	948	40.92	15.56815	4.07158	12.52091	C7KUGACXX_7_7957.sorted.filtered_peak_3493
chr11	17098856	17099757	902	34.35	13.27023	3.99472	10.34476	C7KUGACXX_7_7957.sorted.filtered_peak_3494
chr11	17229182	17230101	920	24.28	8.39402	3.39709	5.71578	C7KUGACXX_7_7957.sorted.filtered_peak_3495
chr11	17297794	17298980	1187	31.16	8.77671	3.09874	6.04810	C7KUGACXX_7_7957.sorted.filtered_peak_3496
chr11	17307336	17307724	389	15.04	5.33075	3.18596	2.78960	C7KUGACXX_7_7957.sorted.filtered_peak_3497
chr11	17410801	17411265	465	18.52	4.43097	2.54555	1.98976	C7KUGACXX_7_7957.sorted.filtered_peak_3498
chr11	18013355	18013635	281	15.08	4.43987	2.78042	1.99196	C7KUGACXX_7_7957.sorted.filtered_peak_3499
chr11	18034309	18035308	1000	49.75	17.67266	4.00933	14.53605	C7KUGACXX_7_7957.sorted.filtered_peak_3500
chr11	18127176	18127850	675	24.30	8.66134	3.61897	5.91327	C7KUGACXX_7_7957.sorted.filtered_peak_3501
chr11	18265358	18265810	453	16.88	6.15015	3.36947	3.54982	C7KUGACXX_7_7957.sorted.filtered_peak_3502
chr11	18343296	18344266	971	56.05	22.70075	4.44623	19.41193	C7KUGACXX_7_7957.sorted.filtered_peak_3503
chr11	18404862	18406261	1400	26.66	8.27401	3.28811	5.55100	C7KUGACXX_7_7957.sorted.filtered_peak_3504
chr11	18415882	18416319	438	36.56	8.04487	2.73009	5.32282	C7KUGACXX_7_7957.sorted.filtered_peak_3505
chr11	18417161	18418131	971	50.69	18.18294	3.72189	15.11145	C7KUGACXX_7_7957.sorted.filtered_peak_3506
chr11	18547989	18549227	1239	36.36	12.88974	3.75591	9.97788	C7KUGACXX_7_7957.sorted.filtered_peak_3507
chr11	18561909	18562164	256	14.93	5.22775	3.15548	2.69608	C7KUGACXX_7_7957.sorted.filtered_peak_3508
chr11	18597061	18597405	345	12.24	3.52968	2.56417	1.22846	C7KUGACXX_7_7957.sorted.filtered_peak_3509
chr11	18609310	18610495	1186	25.56	6.61034	2.84855	3.99377	C7KUGACXX_7_7957.sorted.filtered_peak_3510
chr11	18639551	18639874	324	24.53	8.03820	3.39815	5.31850	C7KUGACXX_7_7957.sorted.filtered_peak_3511
chr11	18655320	18656571	1252	43.45	15.46671	3.88784	12.43365	C7KUGACXX_7_7957.sorted.filtered_peak_3512
chr11	18693709	18694075	367	18.07	6.59806	3.40233	3.98660	C7KUGACXX_7_7957.sorted.filtered_peak_3513
chr11	18719782	18720538	757	24.51	7.08072	3.05039	4.43402	C7KUGACXX_7_7957.sorted.filtered_peak_3514
chr11	18742707	18742993	287	17.31	4.20852	2.53258	1.79054	C7KUGACXX_7_7957.sorted.filtered_peak_3515
chr11	18785583	18786072	490	14.74	3.76535	2.50419	1.41899	C7KUGACXX_7_7957.sorted.filtered_peak_3516
chr11	19138386	19138881	496	40.05	16.62334	4.48111	13.53647	C7KUGACXX_7_7957.sorted.filtered_peak_3517
chr11	19262351	19262973	623	29.77	9.36700	3.35209	6.60754	C7KUGACXX_7_7957.sorted.filtered_peak_3518
chr11	19733886	19734449	564	18.99	4.84675	2.66957	2.36725	C7KUGACXX_7_7957.sorted.filtered_peak_3519
chr11	20385156	20385745	590	19.94	4.97844	2.67052	2.47006	C7KUGACXX_7_7957.sorted.filtered_peak_3520
chr11	20388979	20389302	324	18.34	3.77466	2.31551	1.41110	C7KUGACXX_7_7957.sorted.filtered_peak_3521
chr11	20408637	20409540	904	64.95	29.25634	5.02223	25.70206	C7KUGACXX_7_7957.sorted.filtered_peak_3522
chr11	22646382	22647621	1240	33.18	11.58440	3.62440	8.74372	C7KUGACXX_7_7957.sorted.filtered_peak_3523
chr11	22850796	22851684	889	25.80	7.76181	3.22032	5.05040	C7KUGACXX_7_7957.sorted.filtered_peak_3524
chr11	27384433	27385009	577	26.53	10.30450	3.91749	7.49105	C7KUGACXX_7_7957.sorted.filtered_peak_3525
chr11	27527807	27528785	979	36.09	13.89948	4.10417	10.91800	C7KUGACXX_7_7957.sorted.filtered_peak_3526
chr11	28129416	28130205	790	45.49	16.31313	3.88467	13.26656	C7KUGACXX_7_7957.sorted.filtered_peak_3527
chr11	28345697	28346187	491	13.46	4.30544	2.84649	1.87979	C7KUGACXX_7_7957.sorted.filtered_peak_3528
chr11	30344377	30345085	709	33.76	10.20431	3.39660	7.36174	C7KUGACXX_7_7957.sorted.filtered_peak_3529
chr11	31390979	31391898	920	30.12	11.43903	3.81490	8.61752	C7KUGACXX_7_7957.sorted.filtered_peak_3530
chr11	31530652	31531729	1078	32.03	12.64144	3.83535	9.78422	C7KUGACXX_7_7957.sorted.filtered_peak_3531
chr11	32113036	32113459	424	18.14	4.75691	2.69808	2.26911	C7KUGACXX_7_7957.sorted.filtered_peak_3532
chr11	32197772	32198038	267	19.56	7.30780	3.59947	4.62064	C7KUGACXX_7_7957.sorted.filtered_peak_3533
chr11	32604908	32605730	823	40.85	16.97689	4.44225	13.87724	C7KUGACXX_7_7957.sorted.filtered_peak_3534
chr11	32913963	32915143	1181	21.98	5.78968	2.80799	3.23016	C7KUGACXX_7_7957.sorted.filtered_peak_3535
chr11	33033192	33033472	281	17.92	6.18775	3.29485	3.57822	C7KUGACXX_7_7957.sorted.filtered_peak_3536
chr11	33060679	33061454	776	30.02	10.85427	3.83559	7.98595	C7KUGACXX_7_7957.sorted.filtered_peak_3537
chr11	33182712	33183318	607	22.99	6.32464	2.92988	3.71866	C7KUGACXX_7_7957.sorted.filtered_peak_3538
chr11	33278645	33279446	802	28.89	7.19881	2.86549	4.52295	C7KUGACXX_7_7957.sorted.filtered_peak_3539
chr11	33279710	33280298	589	27.22	6.54460	2.76668	3.91557	C7KUGACXX_7_7957.sorted.filtered_peak_3540
chr11	33562925	33563282	358	20.97	6.45553	3.13238	3.83082	C7KUGACXX_7_7957.sorted.filtered_peak_3541
chr11	33722013	33722857	845	40.44	15.13422	4.14749	12.08279	C7KUGACXX_7_7957.sorted.filtered_peak_3542
chr11	33744270	33744519	250	16.21	4.60462	2.76156	2.14706	C7KUGACXX_7_7957.sorted.filtered_peak_3543
chr11	33756770	33757061	292	21.73	5.53925	2.76312	2.98079	C7KUGACXX_7_7957.sorted.filtered_peak_3544
chr11	33757468	33758496	1029	19.58	4.47791	2.50176	2.03729	C7KUGACXX_7_7957.sorted.filtered_peak_3545
chr11	33795678	33796578	901	31.02	9.78771	3.40286	7.00087	C7KUGACXX_7_7957.sorted.filtered_peak_3546
chr11	34072830	34074556	1727	38.65	9.72710	3.00066	6.92255	C7KUGACXX_7_7957.sorted.filtered_peak_3547
chr11	34126675	34127368	694	52.39	22.11075	4.63880	18.83042	C7KUGACXX_7_7957.sorted.filtered_peak_3548
chr11	34183373	34183624	252	18.94	4.70624	2.62835	2.22771	C7KUGACXX_7_7957.sorted.filtered_peak_3549
chr11	34195924	34196216	293	22.11	7.45504	3.39676	4.76819	C7KUGACXX_7_7957.sorted.filtered_peak_3550
chr11	34220138	34220527	390	21.20	6.45480	3.10395	3.83538	C7KUGACXX_7_7957.sorted.filtered_peak_3551
chr11	34255632	34256142	511	23.74	6.99895	3.09997	4.35108	C7KUGACXX_7_7957.sorted.filtered_peak_3552
chr11	34270026	34270414	389	25.87	7.33578	3.06558	4.66178	C7KUGACXX_7_7957.sorted.filtered_peak_3553
chr11	34379391	34380378	988	37.75	10.16254	3.06109	7.36682	C7KUGACXX_7_7957.sorted.filtered_peak_3554
chr11	34380644	34381171	528	28.49	5.03278	2.31143	2.52038	C7KUGACXX_7_7957.sorted.filtered_peak_3555
chr11	34460174	34461025	852	40.82	17.31618	4.59989	14.18754	C7KUGACXX_7_7957.sorted.filtered_peak_3556
chr11	34587431	34587680	250	12.57	3.62506	2.58671	1.30212	C7KUGACXX_7_7957.sorted.filtered_peak_3557
chr11	34672159	34672455	297	15.35	4.78326	2.91138	2.29945	C7KUGACXX_7_7957.sorted.filtered_peak_3558
chr11	34937439	34938610	1172	36.04	12.24985	3.67112	9.33975	C7KUGACXX_7_7957.sorted.filtered_peak_3559
chr11	35034172	35034421	250	16.49	4.18391	2.57166	1.77299	C7KUGACXX_7_7957.sorted.filtered_peak_3560
chr11	35034991	35035455	465	16.80	4.52135	2.68833	2.06523	C7KUGACXX_7_7957.sorted.filtered_peak_3561
chr11	35051488	35051760	273	21.92	7.45533	3.43767	4.75396	C7KUGACXX_7_7957.sorted.filtered_peak_3562
chr11	35052259	35052611	353	16.34	3.95354	2.48461	1.57723	C7KUGACXX_7_7957.sorted.filtered_peak_3563
chr11	35061709	35062440	732	39.53	11.00833	3.23130	8.14866	C7KUGACXX_7_7957.sorted.filtered_peak_3564
chr11	35066664	35067369	706	37.04	9.73550	3.11035	6.91317	C7KUGACXX_7_7957.sorted.filtered_peak_3565
chr11	35068816	35069158	343	23.93	4.69997	2.37329	2.23811	C7KUGACXX_7_7957.sorted.filtered_peak_3566
chr11	35088360	35088942	583	16.85	4.37166	2.62571	1.93726	C7KUGACXX_7_7957.sorted.filtered_peak_3567
chr11	35099217	35099887	671	37.86	12.34195	3.69017	9.39544	C7KUGACXX_7_7957.sorted.filtered_peak_3568
chr11	35104136	35105325	1190	27.88	6.13059	2.62445	3.52809	C7KUGACXX_7_7957.sorted.filtered_peak_3569
chr11	35143758	35144234	477	23.43	7.24720	3.18697	4.59000	C7KUGACXX_7_7957.sorted.filtered_peak_3570
chr11	35160482	35160925	444	29.08	6.59601	2.68408	3.97292	C7KUGACXX_7_7957.sorted.filtered_peak_3571
chr11	35165722	35166037	316	25.16	3.87391	2.09775	1.50177	C7KUGACXX_7_7957.sorted.filtered_peak_3572
chr11	35187009	35188191	1183	44.86	12.68796	3.15902	9.81869	C7KUGACXX_7_7957.sorted.filtered_peak_3573
chr11	35294116	35294365	250	18.23	6.28120	3.31906	3.65226	C7KUGACXX_7_7957.sorted.filtered_peak_3574
chr11	35352318	35352885	568	25.43	8.73509	3.52353	5.99102	C7KUGACXX_7_7957.sorted.filtered_peak_3575
chr11	35507248	35507538	291	13.47	4.35760	2.87316	1.91180	C7KUGACXX_7_7957.sorted.filtered_peak_3576
chr11	35683968	35684933	966	16.51	4.50151	2.69191	2.05693	C7KUGACXX_7_7957.sorted.filtered_peak_3577
chr11	36310840	36311587	748	27.36	8.74616	3.32270	6.03237	C7KUGACXX_7_7957.sorted.filtered_peak_3578
chr11	36398585	36399390	806	25.11	5.20871	2.46098	2.71383	C7KUGACXX_7_7957.sorted.filtered_peak_3579
chr11	36406716	36407111	396	21.37	5.39281	2.72057	2.86029	C7KUGACXX_7_7957.sorted.filtered_peak_3580
chr11	36432896	36433224	329	17.22	3.51275	2.26730	1.21451	C7KUGACXX_7_7957.sorted.filtered_peak_3581
chr11	36442468	36443169	702	33.64	10.94479	3.56133	8.08251	C7KUGACXX_7_7957.sorted.filtered_peak_3582
chr11	36531090	36532074	985	25.82	8.71702	3.46287	5.98529	C7KUGACXX_7_7957.sorted.filtered_peak_3583
chr11	36768704	36769006	303	18.39	6.55447	3.39577	3.92434	C7KUGACXX_7_7957.sorted.filtered_peak_3584
chr11	43333262	43333962	701	30.88	12.02570	3.96380	9.15182	C7KUGACXX_7_7957.sorted.filtered_peak_3585
chr11	43380240	43380963	724	40.18	15.37004	4.04654	12.35121	C7KUGACXX_7_7957.sorted.filtered_peak_3586
chr11	43414298	43414585	288	14.17	4.09774	2.69393	1.69520	C7KUGACXX_7_7957.sorted.filtered_peak_3587
chr11	43665561	43665987	427	31.81	14.22311	4.72232	11.20679	C7KUGACXX_7_7957.sorted.filtered_peak_3588
chr11	43701848	43702657	810	42.58	20.00422	4.93677	16.80586	C7KUGACXX_7_7957.sorted.filtered_peak_3589
chr11	43890358	43890978	621	20.07	6.79408	3.30751	4.16147	C7KUGACXX_7_7957.sorted.filtered_peak_3590
chr11	43902069	43902573	505	25.44	9.73776	3.82290	6.95828	C7KUGACXX_7_7957.sorted.filtered_peak_3591
chr11	44087481	44087880	400	22.12	7.03282	3.23623	4.37635	C7KUGACXX_7_7957.sorted.filtered_peak_3592
chr11	44116933	44117365	433	25.65	8.09309	3.32291	5.36924	C7KUGACXX_7_7957.sorted.filtered_peak_3593
chr11	44560035	44560364	330	16.46	4.80140	2.82958	2.31891	C7KUGACXX_7_7957.sorted.filtered_peak_3594
chr11	44586602	44587457	856	43.87	11.39182	3.11404	8.50812	C7KUGACXX_7_7957.sorted.filtered_peak_3595
chr11	44590755	44591049	295	35.41	6.61041	2.44986	3.98681	C7KUGACXX_7_7957.sorted.filtered_peak_3596
chr11	44618137	44618846	710	21.65	4.70220	2.47575	2.23638	C7KUGACXX_7_7957.sorted.filtered_peak_3597
chr11	44702469	44703026	558	29.81	10.99873	3.82137	8.15144	C7KUGACXX_7_7957.sorted.filtered_peak_3598
chr11	44883677	44884405	729	36.20	13.38254	3.92777	10.43294	C7KUGACXX_7_7957.sorted.filtered_peak_3599
chr11	44932874	44933134	261	17.59	5.24022	2.93161	2.70601	C7KUGACXX_7_7957.sorted.filtered_peak_3600
chr11	45101763	45102190	428	19.28	5.83889	3.02301	3.26516	C7KUGACXX_7_7957.sorted.filtered_peak_3601
chr11	45124441	45124757	317	20.54	6.17583	3.06756	3.56739	C7KUGACXX_7_7957.sorted.filtered_peak_3602
chr11	45168306	45169207	902	25.07	6.96333	2.93742	4.35061	C7KUGACXX_7_7957.sorted.filtered_peak_3603
chr11	45361440	45362136	697	18.61	5.35676	2.88179	2.83243	C7KUGACXX_7_7957.sorted.filtered_peak_3604
chr11	45376803	45377129	327	20.35	6.81174	3.30590	4.16877	C7KUGACXX_7_7957.sorted.filtered_peak_3605
chr11	45792837	45793667	831	17.94	4.60604	2.64739	2.14026	C7KUGACXX_7_7957.sorted.filtered_peak_3606
chr11	45826254	45827026	773	36.16	12.58975	3.82015	9.64738	C7KUGACXX_7_7957.sorted.filtered_peak_3607
chr11	45855856	45856335	480	14.85	5.23265	3.14775	2.71008	C7KUGACXX_7_7957.sorted.filtered_peak_3608
chr11	45868402	45869261	860	41.38	14.43722	3.80577	11.44367	C7KUGACXX_7_7957.sorted.filtered_peak_3609
chr11	45906962	45907453	492	18.45	4.65604	2.62985	2.19795	C7KUGACXX_7_7957.sorted.filtered_peak_3610
chr11	45939242	45940139	898	54.02	20.55120	4.12431	17.34925	C7KUGACXX_7_7957.sorted.filtered_peak_3611
chr11	45951559	45952033	475	17.92	4.51119	2.61107	2.05941	C7KUGACXX_7_7957.sorted.filtered_peak_3612
chr11	46141074	46141351	278	30.82	4.86741	2.19237	2.38579	C7KUGACXX_7_7957.sorted.filtered_peak_3613
chr11	46142653	46143629	977	35.68	7.55717	2.64947	4.86973	C7KUGACXX_7_7957.sorted.filtered_peak_3614
chr11	46148724	46149084	361	25.17	7.59534	3.19555	4.90175	C7KUGACXX_7_7957.sorted.filtered_peak_3615
chr11	46260813	46261062	250	21.72	3.69879	2.15355	1.36081	C7KUGACXX_7_7957.sorted.filtered_peak_3616
chr11	46264817	46265365	549	27.41	7.27248	2.94390	4.61032	C7KUGACXX_7_7957.sorted.filtered_peak_3617
chr11	46330211	46330470	260	16.31	5.28609	3.04449	2.75638	C7KUGACXX_7_7957.sorted.filtered_peak_3618
chr11	46368685	46369094	410	31.89	8.62202	3.08280	5.86663	C7KUGACXX_7_7957.sorted.filtered_peak_3619
chr11	46550760	46551556	797	13.08	4.07038	2.75990	1.68727	C7KUGACXX_7_7957.sorted.filtered_peak_3620
chr11	46559400	46559654	255	15.80	5.11877	3.02565	2.59628	C7KUGACXX_7_7957.sorted.filtered_peak_3621
chr11	46581903	46582523	621	19.18	6.44624	3.25780	3.83469	C7KUGACXX_7_7957.sorted.filtered_peak_3622
chr11	46615263	46615841	579	23.73	7.73056	3.30013	5.06396	C7KUGACXX_7_7957.sorted.filtered_peak_3623
chr11	46638189	46639567	1379	39.67	14.27273	3.87067	11.29862	C7KUGACXX_7_7957.sorted.filtered_peak_3624
chr11	46692496	46692984	489	37.19	13.92119	4.06864	10.93392	C7KUGACXX_7_7957.sorted.filtered_peak_3625
chr11	46721767	46722705	939	51.67	19.57638	4.23436	16.36751	C7KUGACXX_7_7957.sorted.filtered_peak_3626
chr11	46848227	46848476	250	15.95	4.13757	2.58811	1.72224	C7KUGACXX_7_7957.sorted.filtered_peak_3627
chr11	46867225	46868251	1027	24.21	8.32576	3.39959	5.63766	C7KUGACXX_7_7957.sorted.filtered_peak_3628
chr11	46911241	46911513	273	14.99	5.02328	3.05170	2.51244	C7KUGACXX_7_7957.sorted.filtered_peak_3629
chr11	46957913	46958685	773	18.84	6.68867	3.36499	4.06948	C7KUGACXX_7_7957.sorted.filtered_peak_3630
chr11	47198084	47199244	1161	46.04	13.84535	3.51453	10.84399	C7KUGACXX_7_7957.sorted.filtered_peak_3631
chr11	47235928	47237202	1275	27.29	7.45749	3.00360	4.78341	C7KUGACXX_7_7957.sorted.filtered_peak_3632
chr11	47237489	47237942	454	20.58	3.86710	2.25071	1.49405	C7KUGACXX_7_7957.sorted.filtered_peak_3633
chr11	47269960	47270914	955	25.82	9.62402	3.78822	6.82815	C7KUGACXX_7_7957.sorted.filtered_peak_3634
chr11	47290506	47291808	1303	46.42	13.54669	3.44036	10.55672	C7KUGACXX_7_7957.sorted.filtered_peak_3635
chr11	47416322	47416594	273	20.16	4.84290	2.61016	2.34776	C7KUGACXX_7_7957.sorted.filtered_peak_3636
chr11	47421412	47421747	336	14.65	3.51957	2.40083	1.21299	C7KUGACXX_7_7957.sorted.filtered_peak_3637
chr11	47429572	47430618	1047	36.32	10.50612	3.21442	7.70153	C7KUGACXX_7_7957.sorted.filtered_peak_3638
chr11	47447648	47448424	777	40.50	17.36360	4.52963	14.25999	C7KUGACXX_7_7957.sorted.filtered_peak_3639
chr11	47545080	47545668	589	17.72	5.13808	2.87107	2.61917	C7KUGACXX_7_7957.sorted.filtered_peak_3640
chr11	47546014	47546263	250	14.92	3.75443	2.48803	1.40473	C7KUGACXX_7_7957.sorted.filtered_peak_3641
chr11	47573920	47575135	1216	34.09	11.41650	3.54445	8.56351	C7KUGACXX_7_7957.sorted.filtered_peak_3642
chr11	47586977	47587426	450	15.89	4.59822	2.78546	2.13307	C7KUGACXX_7_7957.sorted.filtered_peak_3643
chr11	47600070	47600769	700	36.30	14.12808	4.27216	11.10909	C7KUGACXX_7_7957.sorted.filtered_peak_3644
chr11	47663663	47664547	885	50.78	21.03026	4.54811	17.77369	C7KUGACXX_7_7957.sorted.filtered_peak_3645
chr11	47736377	47737113	737	16.23	5.04269	2.93196	2.54817	C7KUGACXX_7_7957.sorted.filtered_peak_3646
chr11	47788071	47788427	357	34.40	8.38659	2.90712	5.64079	C7KUGACXX_7_7957.sorted.filtered_peak_3647
chr11	47788661	47789573	913	58.12	24.80044	4.78133	21.40661	C7KUGACXX_7_7957.sorted.filtered_peak_3648
chr11	47869544	47870311	768	27.34	9.78359	3.70888	6.98161	C7KUGACXX_7_7957.sorted.filtered_peak_3649
chr11	47884678	47885011	334	17.09	5.95726	3.26848	3.36779	C7KUGACXX_7_7957.sorted.filtered_peak_3650
chr11	48023034	48023722	689	53.17	20.87416	4.45241	17.60796	C7KUGACXX_7_7957.sorted.filtered_peak_3651
chr11	48076728	48077792	1065	24.93	7.05267	3.01946	4.41074	C7KUGACXX_7_7957.sorted.filtered_peak_3652
chr11	48131447	48131748	302	19.40	5.70816	2.96100	3.15187	C7KUGACXX_7_7957.sorted.filtered_peak_3653
chr11	48329361	48329699	339	14.86	4.83520	2.97269	2.34697	C7KUGACXX_7_7957.sorted.filtered_peak_3654
chr11	57092302	57093092	791	38.47	14.42136	4.01498	11.44186	C7KUGACXX_7_7957.sorted.filtered_peak_3655
chr11	57102904	57103551	648	22.45	5.53261	2.69772	2.99153	C7KUGACXX_7_7957.sorted.filtered_peak_3656
chr11	57192255	57192808	554	24.66	6.38024	2.86951	3.75034	C7KUGACXX_7_7957.sorted.filtered_peak_3657
chr11	57260921	57261248	328	14.08	3.99311	2.65090	1.61181	C7KUGACXX_7_7957.sorted.filtered_peak_3658
chr11	57282369	57282682	314	16.85	4.53471	2.68866	2.07979	C7KUGACXX_7_7957.sorted.filtered_peak_3659
chr11	57298055	57298894	840	49.78	19.59031	4.33115	16.38571	C7KUGACXX_7_7957.sorted.filtered_peak_3660
chr11	57334551	57335507	957	20.86	4.77704	2.54642	2.29419	C7KUGACXX_7_7957.sorted.filtered_peak_3661
chr11	57335692	57336115	424	23.02	5.91883	2.80605	3.33684	C7KUGACXX_7_7957.sorted.filtered_peak_3662
chr11	57417358	57417700	343	21.90	6.05770	2.93096	3.45739	C7KUGACXX_7_7957.sorted.filtered_peak_3663
chr11	57424791	57425648	858	51.95	24.14940	5.05607	20.78864	C7KUGACXX_7_7957.sorted.filtered_peak_3664
chr11	57434338	57435809	1472	72.92	26.75830	4.20023	23.28745	C7KUGACXX_7_7957.sorted.filtered_peak_3665
chr11	57479189	57480391	1203	55.33	21.65685	4.34327	18.38045	C7KUGACXX_7_7957.sorted.filtered_peak_3666
chr11	57508580	57509618	1039	26.56	7.92670	3.16365	5.23208	C7KUGACXX_7_7957.sorted.filtered_peak_3667
chr11	57559464	57560073	610	46.60	21.48641	5.08021	18.20775	C7KUGACXX_7_7957.sorted.filtered_peak_3668
chr11	57568097	57568421	325	20.47	6.79557	3.29943	4.14827	C7KUGACXX_7_7957.sorted.filtered_peak_3669
chr11	58292545	58293000	456	14.91	3.95181	2.57611	1.57452	C7KUGACXX_7_7957.sorted.filtered_peak_3670
chr11	58345122	58346773	1652	71.97	17.17542	3.04440	14.06388	C7KUGACXX_7_7957.sorted.filtered_peak_3671
chr11	58347005	58347316	312	48.01	6.73758	2.18041	4.09688	C7KUGACXX_7_7957.sorted.filtered_peak_3672
chr11	58407954	58408243	290	12.90	4.01840	2.75507	1.62350	C7KUGACXX_7_7957.sorted.filtered_peak_3673
chr11	58903449	58903771	323	21.35	8.49017	3.87359	5.73778	C7KUGACXX_7_7957.sorted.filtered_peak_3674
chr11	58909758	58910915	1158	35.20	11.21863	3.47136	8.37509	C7KUGACXX_7_7957.sorted.filtered_peak_3675
chr11	58925998	58926297	300	17.51	4.91948	2.79410	2.42796	C7KUGACXX_7_7957.sorted.filtered_peak_3676
chr11	58939003	58939903	901	26.02	7.80910	3.21967	5.09496	C7KUGACXX_7_7957.sorted.filtered_peak_3677
chr11	59051940	59052189	250	12.60	3.86261	2.70054	1.48506	C7KUGACXX_7_7957.sorted.filtered_peak_3678
chr11	59278516	59278960	445	13.07	4.12666	2.79429	1.70962	C7KUGACXX_7_7957.sorted.filtered_peak_3679
chr11	59305152	59305414	263	13.64	4.46078	2.90699	2.00472	C7KUGACXX_7_7957.sorted.filtered_peak_3680
chr11	59317768	59318851	1084	21.07	6.18945	3.02285	3.58849	C7KUGACXX_7_7957.sorted.filtered_peak_3681
chr11	59327822	59328648	827	27.16	7.71398	3.11617	5.00421	C7KUGACXX_7_7957.sorted.filtered_peak_3682
chr11	59333498	59334129	632	17.72	5.35729	2.95926	2.82226	C7KUGACXX_7_7957.sorted.filtered_peak_3683
chr11	59382806	59384066	1261	81.78	33.98404	4.83163	30.25032	C7KUGACXX_7_7957.sorted.filtered_peak_3684
chr11	59436284	59437170	887	54.23	22.79928	4.75027	19.45633	C7KUGACXX_7_7957.sorted.filtered_peak_3685
chr11	59521510	59522151	642	21.04	5.99474	2.95139	3.40950	C7KUGACXX_7_7957.sorted.filtered_peak_3686
chr11	59534680	59535060	381	14.11	4.46699	2.86507	2.02373	C7KUGACXX_7_7957.sorted.filtered_peak_3687
chr11	59570035	59570305	271	16.16	4.72511	2.82018	2.24548	C7KUGACXX_7_7957.sorted.filtered_peak_3688
chr11	59577846	59578498	653	29.77	10.89922	3.89600	8.01956	C7KUGACXX_7_7957.sorted.filtered_peak_3689
chr11	59590392	59590803	412	13.51	4.40952	2.88139	1.97125	C7KUGACXX_7_7957.sorted.filtered_peak_3690
chr11	60609106	60610201	1096	36.64	11.59083	3.40369	8.73977	C7KUGACXX_7_7957.sorted.filtered_peak_3691
chr11	60673706	60674376	671	54.59	22.63522	4.58391	19.32382	C7KUGACXX_7_7957.sorted.filtered_peak_3692
chr11	60681191	60681985	795	43.94	13.20691	3.44456	10.26821	C7KUGACXX_7_7957.sorted.filtered_peak_3693
chr11	60682633	60683204	572	25.32	3.75423	2.05869	1.40380	C7KUGACXX_7_7957.sorted.filtered_peak_3694
chr11	60739027	60739318	292	25.27	5.52362	2.57011	2.96688	C7KUGACXX_7_7957.sorted.filtered_peak_3695
chr11	60746353	60746793	441	30.14	5.89536	2.45212	3.33810	C7KUGACXX_7_7957.sorted.filtered_peak_3696
chr11	60753462	60754228	767	35.63	7.65645	2.67570	4.95628	C7KUGACXX_7_7957.sorted.filtered_peak_3697
chr11	60762036	60762490	455	17.46	4.25730	2.54218	1.83153	C7KUGACXX_7_7957.sorted.filtered_peak_3698
chr11	60771878	60772499	622	18.02	4.70383	2.68338	2.22588	C7KUGACXX_7_7957.sorted.filtered_peak_3699
chr11	60793580	60793927	348	20.55	3.59262	2.15954	1.27594	C7KUGACXX_7_7957.sorted.filtered_peak_3700
chr11	60809453	60810851	1399	23.73	7.39336	3.17093	4.74889	C7KUGACXX_7_7957.sorted.filtered_peak_3701
chr11	60828457	60829025	569	22.72	7.30077	3.26623	4.64072	C7KUGACXX_7_7957.sorted.filtered_peak_3702
chr11	60838681	60839044	364	27.17	8.17194	3.24648	5.44084	C7KUGACXX_7_7957.sorted.filtered_peak_3703
chr11	60850814	60851567	754	36.10	10.06904	3.21399	7.23892	C7KUGACXX_7_7957.sorted.filtered_peak_3704
chr11	60858408	60858811	404	20.76	4.76494	2.54988	2.27784	C7KUGACXX_7_7957.sorted.filtered_peak_3705
chr11	60869813	60870237	425	23.16	5.66076	2.71735	3.09200	C7KUGACXX_7_7957.sorted.filtered_peak_3706
chr11	60897170	60897622	453	21.14	5.71594	2.86139	3.14055	C7KUGACXX_7_7957.sorted.filtered_peak_3707
chr11	60928391	60929393	1003	55.24	20.90759	4.27875	17.66257	C7KUGACXX_7_7957.sorted.filtered_peak_3708
chr11	60955029	60955286	258	14.24	4.83050	3.02746	2.33671	C7KUGACXX_7_7957.sorted.filtered_peak_3709
chr11	61100463	61101273	811	35.24	10.22681	3.20652	7.43910	C7KUGACXX_7_7957.sorted.filtered_peak_3710
chr11	61129084	61130296	1213	41.18	14.70972	3.90946	11.70017	C7KUGACXX_7_7957.sorted.filtered_peak_3711
chr11	61159725	61160415	691	16.25	4.61089	2.76583	2.14600	C7KUGACXX_7_7957.sorted.filtered_peak_3712
chr11	61196840	61197995	1156	40.12	14.06938	3.77014	11.08918	C7KUGACXX_7_7957.sorted.filtered_peak_3713
chr11	61213644	61214064	421	15.41	4.01299	2.56458	1.63085	C7KUGACXX_7_7957.sorted.filtered_peak_3714
chr11	61284307	61284599	293	15.60	4.55056	2.78695	2.08901	C7KUGACXX_7_7957.sorted.filtered_peak_3715
chr11	61348499	61349117	619	34.10	12.74451	4.06038	9.78744	C7KUGACXX_7_7957.sorted.filtered_peak_3716
chr11	61447639	61447930	292	20.15	5.72170	2.91729	3.15554	C7KUGACXX_7_7957.sorted.filtered_peak_3717
chr11	61463412	61463861	450	18.84	5.28997	2.84470	2.76687	C7KUGACXX_7_7957.sorted.filtered_peak_3718
chr11	61559701	61560518	818	42.37	15.82867	4.13087	12.76968	C7KUGACXX_7_7957.sorted.filtered_peak_3719
chr11	61582447	61583219	773	19.54	5.03015	2.69412	2.54422	C7KUGACXX_7_7957.sorted.filtered_peak_3720
chr11	61666668	61667036	369	22.05	6.10187	2.93542	3.49851	C7KUGACXX_7_7957.sorted.filtered_peak_3721
chr11	61734986	61735827	842	30.23	7.63912	2.81377	5.00515	C7KUGACXX_7_7957.sorted.filtered_peak_3722
chr11	61792868	61793602	735	43.27	20.27341	5.18518	17.02979	C7KUGACXX_7_7957.sorted.filtered_peak_3723
chr11	61849527	61849862	336	17.18	6.84982	3.61082	4.21376	C7KUGACXX_7_7957.sorted.filtered_peak_3724
chr11	61875578	61876006	429	16.78	3.83485	2.41536	1.47426	C7KUGACXX_7_7957.sorted.filtered_peak_3725
chr11	61879756	61880264	509	22.88	7.84289	3.44619	5.14647	C7KUGACXX_7_7957.sorted.filtered_peak_3726
chr11	61891058	61891800	743	44.57	18.24766	4.51550	15.08789	C7KUGACXX_7_7957.sorted.filtered_peak_3727
chr11	62078646	62078913	268	19.77	7.85110	3.80501	5.12665	C7KUGACXX_7_7957.sorted.filtered_peak_3728
chr11	62162290	62162552	263	15.14	4.63670	2.86338	2.16996	C7KUGACXX_7_7957.sorted.filtered_peak_3729
chr11	62169781	62170174	394	14.06	4.06422	2.68559	1.67066	C7KUGACXX_7_7957.sorted.filtered_peak_3730
chr11	62195171	62195594	424	17.94	5.27962	2.90736	2.74974	C7KUGACXX_7_7957.sorted.filtered_peak_3731
chr11	62319224	62319591	368	35.62	6.18913	2.35562	3.59340	C7KUGACXX_7_7957.sorted.filtered_peak_3732
chr11	62323875	62324664	790	58.34	14.83566	3.15445	11.81059	C7KUGACXX_7_7957.sorted.filtered_peak_3733
chr11	62333406	62333683	278	12.00	3.52699	2.58177	1.19880	C7KUGACXX_7_7957.sorted.filtered_peak_3734
chr11	62340971	62341994	1024	52.80	19.74399	4.02019	16.56249	C7KUGACXX_7_7957.sorted.filtered_peak_3735
chr11	62358494	62359604	1111	48.17	15.20337	3.44337	12.23237	C7KUGACXX_7_7957.sorted.filtered_peak_3736
chr11	62366563	62366999	437	50.26	11.37985	2.86664	8.50183	C7KUGACXX_7_7957.sorted.filtered_peak_3737
chr11	62368959	62369690	732	66.31	22.60639	3.88789	19.30872	C7KUGACXX_7_7957.sorted.filtered_peak_3738
chr11	62379908	62380693	786	46.90	15.97625	3.93192	12.88330	C7KUGACXX_7_7957.sorted.filtered_peak_3739
chr11	62389159	62390016	858	43.20	17.55070	4.34472	14.45479	C7KUGACXX_7_7957.sorted.filtered_peak_3740
chr11	62408296	62408596	301	21.92	7.19773	3.31498	4.52765	C7KUGACXX_7_7957.sorted.filtered_peak_3741
chr11	62413653	62414396	744	40.42	14.13845	3.82255	11.15047	C7KUGACXX_7_7957.sorted.filtered_peak_3742
chr11	62420296	62421043	748	37.23	14.08979	4.03404	11.11108	C7KUGACXX_7_7957.sorted.filtered_peak_3743
chr11	62432193	62433193	1001	35.26	10.45139	3.27672	7.64159	C7KUGACXX_7_7957.sorted.filtered_peak_3744
chr11	62438793	62439934	1142	28.15	6.88023	2.81899	4.22631	C7KUGACXX_7_7957.sorted.filtered_peak_3745
chr11	62446388	62446953	566	25.58	9.62829	3.75919	6.86238	C7KUGACXX_7_7957.sorted.filtered_peak_3746
chr11	62448280	62448781	502	16.15	3.81782	2.44225	1.45536	C7KUGACXX_7_7957.sorted.filtered_peak_3747
chr11	62462112	62462768	657	13.90	4.33918	2.81729	1.91804	C7KUGACXX_7_7957.sorted.filtered_peak_3748
chr11	62473393	62473933	541	33.97	7.01288	2.55743	4.38890	C7KUGACXX_7_7957.sorted.filtered_peak_3749
chr11	62476511	62477402	892	42.11	9.48443	2.76382	6.72207	C7KUGACXX_7_7957.sorted.filtered_peak_3750
chr11	62494371	62496211	1841	70.22	22.72013	3.68197	19.41047	C7KUGACXX_7_7957.sorted.filtered_peak_3751
chr11	62520964	62521995	1032	57.59	24.40427	4.75943	21.01903	C7KUGACXX_7_7957.sorted.filtered_peak_3752
chr11	62528777	62529496	720	31.89	12.05838	3.96709	9.15271	C7KUGACXX_7_7957.sorted.filtered_peak_3753
chr11	62538597	62539470	874	32.93	10.43168	3.50613	7.58092	C7KUGACXX_7_7957.sorted.filtered_peak_3754
chr11	62553996	62555237	1242	34.74	8.14649	2.78274	5.44005	C7KUGACXX_7_7957.sorted.filtered_peak_3755
chr11	62559138	62559674	537	32.75	7.40841	2.70442	4.75076	C7KUGACXX_7_7957.sorted.filtered_peak_3756
chr11	62572401	62573355	955	44.78	16.25600	3.89924	13.20461	C7KUGACXX_7_7957.sorted.filtered_peak_3757
chr11	62599007	62600035	1029	53.22	19.61530	4.15752	16.41625	C7KUGACXX_7_7957.sorted.filtered_peak_3758
chr11	62606940	62607360	421	42.92	9.18871	2.71595	6.41896	C7KUGACXX_7_7957.sorted.filtered_peak_3759
chr11	62607938	62608222	285	42.83	9.29659	2.77462	6.49836	C7KUGACXX_7_7957.sorted.filtered_peak_3760
chr11	62608812	62609678	867	49.33	13.35957	3.32064	10.36002	C7KUGACXX_7_7957.sorted.filtered_peak_3761
chr11	62622749	62623922	1174	61.55	23.61398	4.22567	20.27594	C7KUGACXX_7_7957.sorted.filtered_peak_3762
chr11	62629991	62630334	344	15.77	4.46808	2.72559	2.03281	C7KUGACXX_7_7957.sorted.filtered_peak_3763
chr11	62647876	62649275	1400	40.18	11.53073	3.30981	8.64398	C7KUGACXX_7_7957.sorted.filtered_peak_3764
chr11	62673442	62673758	317	18.31	4.80036	2.69777	2.31634	C7KUGACXX_7_7957.sorted.filtered_peak_3765
chr11	63040425	63040674	250	13.42	4.15082	2.77329	1.74972	C7KUGACXX_7_7957.sorted.filtered_peak_3766
chr11	63246353	63246644	292	15.28	5.38569	3.19576	2.84058	C7KUGACXX_7_7957.sorted.filtered_peak_3767
chr11	63286022	63286366	345	22.67	8.88365	3.87807	6.11101	C7KUGACXX_7_7957.sorted.filtered_peak_3768
chr11	63298914	63299326	413	30.38	8.55820	3.11866	5.82672	C7KUGACXX_7_7957.sorted.filtered_peak_3769
chr11	63302521	63302985	465	34.08	8.00772	2.82579	5.28444	C7KUGACXX_7_7957.sorted.filtered_peak_3770
chr11	63303216	63303465	250	31.32	6.36850	2.55303	3.74294	C7KUGACXX_7_7957.sorted.filtered_peak_3771
chr11	63321232	63321689	458	23.20	7.76620	3.40756	5.06321	C7KUGACXX_7_7957.sorted.filtered_peak_3772
chr11	63334436	63335118	683	23.56	8.10489	3.52865	5.36378	C7KUGACXX_7_7957.sorted.filtered_peak_3773
chr11	63341543	63341792	250	13.05	4.12070	2.79049	1.70751	C7KUGACXX_7_7957.sorted.filtered_peak_3774
chr11	63342090	63342357	268	14.76	5.13853	3.13014	2.60956	C7KUGACXX_7_7957.sorted.filtered_peak_3775
chr11	63349879	63350261	383	15.58	5.70311	3.29216	3.14044	C7KUGACXX_7_7957.sorted.filtered_peak_3776
chr11	63381443	63381794	352	15.61	5.18181	3.06340	2.65585	C7KUGACXX_7_7957.sorted.filtered_peak_3777
chr11	63403390	63403842	453	14.48	4.46831	2.83816	2.01441	C7KUGACXX_7_7957.sorted.filtered_peak_3778
chr11	63438520	63439420	901	38.04	15.20057	4.20388	12.19929	C7KUGACXX_7_7957.sorted.filtered_peak_3779
chr11	63448556	63449451	896	43.96	18.44651	4.52797	15.29373	C7KUGACXX_7_7957.sorted.filtered_peak_3780
chr11	63535050	63535597	548	17.38	4.21453	2.52665	1.80044	C7KUGACXX_7_7957.sorted.filtered_peak_3781
chr11	63580528	63581493	966	17.42	4.50034	2.62261	2.07293	C7KUGACXX_7_7957.sorted.filtered_peak_3782
chr11	63605833	63606694	862	94.47	42.94733	5.34517	38.89120	C7KUGACXX_7_7957.sorted.filtered_peak_3783
chr11	63633818	63634225	408	21.74	6.99806	3.23550	4.35937	C7KUGACXX_7_7957.sorted.filtered_peak_3784
chr11	63639459	63639839	381	19.29	5.89622	3.05255	3.31074	C7KUGACXX_7_7957.sorted.filtered_peak_3785
chr11	63655631	63656501	871	25.29	6.94719	2.99701	4.28869	C7KUGACXX_7_7957.sorted.filtered_peak_3786
chr11	63705777	63706803	1027	40.72	14.64314	3.87089	11.65510	C7KUGACXX_7_7957.sorted.filtered_peak_3787
chr11	63713342	63713659	318	16.78	4.71799	2.77471	2.23666	C7KUGACXX_7_7957.sorted.filtered_peak_3788
chr11	63719506	63719865	360	13.77	4.26020	2.79798	1.83957	C7KUGACXX_7_7957.sorted.filtered_peak_3789
chr11	63741715	63742519	805	45.00	22.08485	5.15584	18.81192	C7KUGACXX_7_7957.sorted.filtered_peak_3790
chr11	63753000	63754193	1194	28.09	9.83040	3.59297	7.05449	C7KUGACXX_7_7957.sorted.filtered_peak_3791
chr11	63920538	63920820	283	17.45	4.59609	2.67876	2.13063	C7KUGACXX_7_7957.sorted.filtered_peak_3792
chr11	63933189	63934088	900	16.17	5.03595	2.95358	2.52535	C7KUGACXX_7_7957.sorted.filtered_peak_3793
chr11	63952668	63953923	1256	75.42	30.01607	4.31727	26.46665	C7KUGACXX_7_7957.sorted.filtered_peak_3794
chr11	63993552	63993954	403	33.06	7.12423	2.64822	4.46619	C7KUGACXX_7_7957.sorted.filtered_peak_3795
chr11	63997691	63998268	578	41.37	10.06294	2.93837	7.24910	C7KUGACXX_7_7957.sorted.filtered_peak_3796
chr11	64008253	64009228	976	75.66	27.58296	4.35192	24.05777	C7KUGACXX_7_7957.sorted.filtered_peak_3797
chr11	64037095	64038298	1204	55.87	15.82412	3.34499	12.76482	C7KUGACXX_7_7957.sorted.filtered_peak_3798
chr11	64038951	64039212	262	33.76	4.62619	2.07131	2.15832	C7KUGACXX_7_7957.sorted.filtered_peak_3799
chr11	64052032	64053452	1421	49.61	14.05838	3.36892	11.04968	C7KUGACXX_7_7957.sorted.filtered_peak_3800
chr11	64071887	64073448	1562	59.90	19.59323	3.57533	16.41259	C7KUGACXX_7_7957.sorted.filtered_peak_3801
chr11	64084558	64085870	1313	72.54	27.72063	4.31623	24.23966	C7KUGACXX_7_7957.sorted.filtered_peak_3802
chr11	64099195	64099549	355	18.52	6.12548	3.21626	3.52006	C7KUGACXX_7_7957.sorted.filtered_peak_3803
chr11	64107160	64107792	633	22.85	5.09836	2.55573	2.57902	C7KUGACXX_7_7957.sorted.filtered_peak_3804
chr11	64110029	64110293	265	25.78	6.52229	2.84519	3.88775	C7KUGACXX_7_7957.sorted.filtered_peak_3805
chr11	64217041	64217443	403	15.72	5.43889	3.15547	2.90573	C7KUGACXX_7_7957.sorted.filtered_peak_3806
chr11	64321259	64321571	313	12.33	3.65002	2.61735	1.32392	C7KUGACXX_7_7957.sorted.filtered_peak_3807
chr11	64455887	64456136	250	16.68	4.95379	2.85953	2.47589	C7KUGACXX_7_7957.sorted.filtered_peak_3808
chr11	64490560	64491260	701	26.83	9.55861	3.69525	6.76143	C7KUGACXX_7_7957.sorted.filtered_peak_3809
chr11	64511132	64512072	941	39.13	5.82580	2.19454	3.25539	C7KUGACXX_7_7957.sorted.filtered_peak_3810
chr11	64512472	64513634	1163	43.84	7.92078	2.47089	5.20933	C7KUGACXX_7_7957.sorted.filtered_peak_3811
chr11	64531749	64532112	364	23.19	5.04985	2.51559	2.54572	C7KUGACXX_7_7957.sorted.filtered_peak_3812
chr11	64545095	64545481	387	43.59	6.83170	2.27819	4.19139	C7KUGACXX_7_7957.sorted.filtered_peak_3813
chr11	64545785	64546870	1086	83.43	32.35506	4.47701	28.67308	C7KUGACXX_7_7957.sorted.filtered_peak_3814
chr11	64570491	64571135	645	33.94	10.50005	3.36077	7.69009	C7KUGACXX_7_7957.sorted.filtered_peak_3815
chr11	64577793	64578567	775	25.17	8.38578	3.42069	5.66135	C7KUGACXX_7_7957.sorted.filtered_peak_3816
chr11	64611843	64612487	645	22.35	5.28790	2.63086	2.76276	C7KUGACXX_7_7957.sorted.filtered_peak_3817
chr11	64626997	64627336	340	29.12	6.81369	2.73448	4.17628	C7KUGACXX_7_7957.sorted.filtered_peak_3818
chr11	64645682	64646689	1008	61.45	20.69868	3.78184	17.47249	C7KUGACXX_7_7957.sorted.filtered_peak_3819
chr11	64655055	64655686	632	18.60	4.63024	2.61371	2.17097	C7KUGACXX_7_7957.sorted.filtered_peak_3820
chr11	64661742	64662065	324	17.18	4.62909	2.70915	2.16068	C7KUGACXX_7_7957.sorted.filtered_peak_3821
chr11	64683890	64685158	1269	50.73	19.55577	3.93133	16.41742	C7KUGACXX_7_7957.sorted.filtered_peak_3822
chr11	64691453	64692318	866	45.21	17.42277	4.35344	14.27761	C7KUGACXX_7_7957.sorted.filtered_peak_3823
chr11	64739416	64739703	288	14.18	4.39619	2.83403	1.94734	C7KUGACXX_7_7957.sorted.filtered_peak_3824
chr11	64780815	64781954	1140	33.82	12.04089	3.85567	9.12205	C7KUGACXX_7_7957.sorted.filtered_peak_3825
chr11	64794696	64795737	1042	36.08	13.77279	4.03819	10.82342	C7KUGACXX_7_7957.sorted.filtered_peak_3826
chr11	64808185	64809172	988	39.41	14.69732	4.12201	11.66868	C7KUGACXX_7_7957.sorted.filtered_peak_3827
chr11	64821434	64821683	250	13.53	4.36247	2.86537	1.93367	C7KUGACXX_7_7957.sorted.filtered_peak_3828
chr11	64845658	64846147	490	18.32	3.99623	2.39541	1.61392	C7KUGACXX_7_7957.sorted.filtered_peak_3829
chr11	64851272	64851981	710	51.12	19.48653	4.20999	16.30307	C7KUGACXX_7_7957.sorted.filtered_peak_3830
chr11	64863274	64864360	1087	24.63	7.67505	3.24635	4.98752	C7KUGACXX_7_7957.sorted.filtered_peak_3831
chr11	64879141	64879477	337	35.92	8.75202	2.91187	5.99137	C7KUGACXX_7_7957.sorted.filtered_peak_3832
chr11	64884553	64885560	1008	65.43	21.72142	3.74674	18.46882	C7KUGACXX_7_7957.sorted.filtered_peak_3833
chr11	64889452	64889993	542	45.96	11.70868	3.04939	8.82631	C7KUGACXX_7_7957.sorted.filtered_peak_3834
chr11	64901797	64902755	959	46.85	16.78165	4.10825	13.66500	C7KUGACXX_7_7957.sorted.filtered_peak_3835
chr11	64949061	64949489	429	22.12	5.95413	2.87732	3.36504	C7KUGACXX_7_7957.sorted.filtered_peak_3836
chr11	65028759	65029948	1190	40.30	14.25583	3.85017	11.27506	C7KUGACXX_7_7957.sorted.filtered_peak_3837
chr11	65082085	65083310	1226	19.49	5.39919	2.84340	2.86084	C7KUGACXX_7_7957.sorted.filtered_peak_3838
chr11	65101072	65101717	646	34.15	14.64936	4.37963	11.66333	C7KUGACXX_7_7957.sorted.filtered_peak_3839
chr11	65121563	65122522	960	29.82	10.33602	3.48465	7.58395	C7KUGACXX_7_7957.sorted.filtered_peak_3840
chr11	65149527	65150394	868	39.88	9.37228	2.88533	6.57626	C7KUGACXX_7_7957.sorted.filtered_peak_3841
chr11	65153746	65154217	472	35.28	7.48185	2.63533	4.80869	C7KUGACXX_7_7957.sorted.filtered_peak_3842
chr11	65186288	65186788	501	57.30	9.00134	2.33620	6.23756	C7KUGACXX_7_7957.sorted.filtered_peak_3843
chr11	65189535	65190317	783	50.39	5.08571	1.88215	2.58231	C7KUGACXX_7_7957.sorted.filtered_peak_3844
chr11	65221994	65222921	928	22.27	9.36366	3.91368	6.63043	C7KUGACXX_7_7957.sorted.filtered_peak_3845
chr11	65238898	65239878	981	17.37	4.90346	2.78466	2.42406	C7KUGACXX_7_7957.sorted.filtered_peak_3846
chr11	65244681	65245560	880	25.16	9.08673	3.58130	6.34813	C7KUGACXX_7_7957.sorted.filtered_peak_3847
chr11	65264574	65265552	979	57.90	16.00920	3.27367	12.95746	C7KUGACXX_7_7957.sorted.filtered_peak_3848
chr11	65265860	65266582	723	40.34	6.17716	2.23455	3.57871	C7KUGACXX_7_7957.sorted.filtered_peak_3849
chr11	65274597	65275245	649	24.66	4.75991	2.35486	2.30062	C7KUGACXX_7_7957.sorted.filtered_peak_3850
chr11	65278205	65278495	291	28.00	9.70250	3.67906	6.88003	C7KUGACXX_7_7957.sorted.filtered_peak_3851
chr11	65292466	65292963	498	19.47	4.22250	2.42257	1.80056	C7KUGACXX_7_7957.sorted.filtered_peak_3852
chr11	65307648	65308614	967	48.14	16.68924	3.91643	13.58535	C7KUGACXX_7_7957.sorted.filtered_peak_3853
chr11	65313786	65314447	662	40.98	15.60078	4.26237	12.51709	C7KUGACXX_7_7957.sorted.filtered_peak_3854
chr11	65337177	65338088	912	69.10	18.25698	3.26430	15.09718	C7KUGACXX_7_7957.sorted.filtered_peak_3855
chr11	65341758	65342181	424	47.74	5.70664	2.01383	3.15051	C7KUGACXX_7_7957.sorted.filtered_peak_3856
chr11	65343035	65343550	516	35.20	4.61233	2.03556	2.15102	C7KUGACXX_7_7957.sorted.filtered_peak_3857
chr11	65355848	65356430	583	20.79	5.17312	2.66773	2.67132	C7KUGACXX_7_7957.sorted.filtered_peak_3858
chr11	65382512	65383434	923	106.48	43.86499	4.82740	39.78493	C7KUGACXX_7_7957.sorted.filtered_peak_3859
chr11	65405384	65405700	317	31.29	7.01344	2.68510	4.36873	C7KUGACXX_7_7957.sorted.filtered_peak_3860
chr11	65407027	65407356	330	32.27	7.93093	2.88605	5.21567	C7KUGACXX_7_7957.sorted.filtered_peak_3861
chr11	65419753	65420719	967	76.40	27.92136	4.32317	24.39907	C7KUGACXX_7_7957.sorted.filtered_peak_3862
chr11	65430054	65431044	991	34.82	9.62627	3.13148	6.83446	C7KUGACXX_7_7957.sorted.filtered_peak_3863
chr11	65479240	65480117	878	53.33	21.88524	4.67231	18.58008	C7KUGACXX_7_7957.sorted.filtered_peak_3864
chr11	65487704	65488432	729	29.36	9.63815	3.54832	6.82108	C7KUGACXX_7_7957.sorted.filtered_peak_3865
chr11	65548314	65548644	331	23.77	6.14930	2.84170	3.54473	C7KUGACXX_7_7957.sorted.filtered_peak_3866
chr11	65585212	65586021	810	27.76	9.44363	3.59637	6.64620	C7KUGACXX_7_7957.sorted.filtered_peak_3867
chr11	65600915	65601553	639	24.33	9.25767	3.86022	6.45817	C7KUGACXX_7_7957.sorted.filtered_peak_3868
chr11	65624436	65624876	441	40.23	4.68536	1.96098	2.21148	C7KUGACXX_7_7957.sorted.filtered_peak_3869
chr11	65625331	65626053	723	63.78	15.75148	3.04193	12.71651	C7KUGACXX_7_7957.sorted.filtered_peak_3870
chr11	65626829	65627235	407	53.29	9.76795	2.53350	6.96061	C7KUGACXX_7_7957.sorted.filtered_peak_3871
chr11	65640918	65641375	458	36.30	15.28569	4.53623	12.23230	C7KUGACXX_7_7957.sorted.filtered_peak_3872
chr11	65655805	65656493	689	40.09	7.06855	2.39251	4.42615	C7KUGACXX_7_7957.sorted.filtered_peak_3873
chr11	65657839	65658296	458	52.81	14.52215	3.29044	11.51467	C7KUGACXX_7_7957.sorted.filtered_peak_3874
chr11	65667712	65668261	550	37.67	13.34000	3.88274	10.37396	C7KUGACXX_7_7957.sorted.filtered_peak_3875
chr11	65686282	65687352	1071	62.55	22.63922	4.13151	19.31977	C7KUGACXX_7_7957.sorted.filtered_peak_3876
chr11	65695327	65695876	550	26.62	10.27844	3.97141	7.43848	C7KUGACXX_7_7957.sorted.filtered_peak_3877
chr11	65728722	65729556	835	40.52	13.92293	3.68300	10.96800	C7KUGACXX_7_7957.sorted.filtered_peak_3878
chr11	65756422	65757010	589	21.20	7.73124	3.53802	5.05247	C7KUGACXX_7_7957.sorted.filtered_peak_3879
chr11	65769251	65770525	1275	51.23	17.91092	3.95847	14.76024	C7KUGACXX_7_7957.sorted.filtered_peak_3880
chr11	65789869	65790162	294	15.99	5.27926	3.06140	2.75679	C7KUGACXX_7_7957.sorted.filtered_peak_3881
chr11	65819227	65820171	945	53.69	21.10659	4.37829	17.85380	C7KUGACXX_7_7957.sorted.filtered_peak_3882
chr11	65837237	65838013	777	32.37	7.09985	2.67250	4.43797	C7KUGACXX_7_7957.sorted.filtered_peak_3883
chr11	65848041	65848317	277	19.93	4.25619	2.41386	1.82990	C7KUGACXX_7_7957.sorted.filtered_peak_3884
chr11	65848938	65849357	420	23.31	6.27877	2.90412	3.66946	C7KUGACXX_7_7957.sorted.filtered_peak_3885
chr11	65867916	65868496	581	22.09	6.64288	3.11651	4.00341	C7KUGACXX_7_7957.sorted.filtered_peak_3886
chr11	65883062	65883883	822	25.09	7.13036	3.01610	4.49187	C7KUGACXX_7_7957.sorted.filtered_peak_3887
chr11	65894267	65894742	476	19.40	6.00533	3.08172	3.41567	C7KUGACXX_7_7957.sorted.filtered_peak_3888
chr11	65990092	65990487	396	25.59	10.28765	4.08021	7.44210	C7KUGACXX_7_7957.sorted.filtered_peak_3889
chr11	66024544	66025477	934	35.16	9.71870	3.16056	6.91591	C7KUGACXX_7_7957.sorted.filtered_peak_3890
chr11	66025723	66025972	250	27.30	5.00761	2.34759	2.49386	C7KUGACXX_7_7957.sorted.filtered_peak_3891
chr11	66035057	66036413	1357	50.07	12.61141	2.94814	9.71372	C7KUGACXX_7_7957.sorted.filtered_peak_3892
chr11	66049787	66050501	715	34.11	10.95141	3.46058	8.11025	C7KUGACXX_7_7957.sorted.filtered_peak_3893
chr11	66056477	66057291	815	61.95	26.69120	4.71344	23.22285	C7KUGACXX_7_7957.sorted.filtered_peak_3894
chr11	66079374	66080587	1214	65.18	23.32270	4.25480	19.95822	C7KUGACXX_7_7957.sorted.filtered_peak_3895
chr11	66085350	66086025	676	17.85	3.73085	2.32034	1.39115	C7KUGACXX_7_7957.sorted.filtered_peak_3896
chr11	66095634	66096120	487	18.18	4.23214	2.49315	1.80762	C7KUGACXX_7_7957.sorted.filtered_peak_3897
chr11	66112292	66112952	661	41.72	13.14556	3.44278	10.24165	C7KUGACXX_7_7957.sorted.filtered_peak_3898
chr11	66115268	66115705	438	25.67	4.95105	2.37945	2.46451	C7KUGACXX_7_7957.sorted.filtered_peak_3899
chr11	66138776	66139977	1202	19.76	5.51596	2.87397	2.96172	C7KUGACXX_7_7957.sorted.filtered_peak_3900
chr11	66175895	66176571	677	23.81	8.04513	3.45710	5.32116	C7KUGACXX_7_7957.sorted.filtered_peak_3901
chr11	66189083	66189477	395	25.33	9.70329	3.89363	6.89020	C7KUGACXX_7_7957.sorted.filtered_peak_3902
chr11	66205935	66206702	768	38.77	18.68136	5.26597	15.49233	C7KUGACXX_7_7957.sorted.filtered_peak_3903
chr11	66233872	66234504	633	31.96	11.29988	3.76897	8.42372	C7KUGACXX_7_7957.sorted.filtered_peak_3904
chr11	66247445	66248305	861	43.61	15.46373	3.89590	12.42696	C7KUGACXX_7_7957.sorted.filtered_peak_3905
chr11	66277820	66278262	443	24.00	9.31546	3.89691	6.51954	C7KUGACXX_7_7957.sorted.filtered_peak_3906
chr11	66313187	66314204	1018	31.37	9.58129	3.29612	6.81577	C7KUGACXX_7_7957.sorted.filtered_peak_3907
chr11	66335887	66336270	384	19.41	7.57969	3.70296	4.88766	C7KUGACXX_7_7957.sorted.filtered_peak_3908
chr11	66360208	66360946	739	41.73	19.73662	5.06170	16.53961	C7KUGACXX_7_7957.sorted.filtered_peak_3909
chr11	66383744	66384725	982	56.36	20.95797	4.27890	17.68408	C7KUGACXX_7_7957.sorted.filtered_peak_3910
chr11	66405614	66406659	1046	42.57	15.21149	3.80593	12.21432	C7KUGACXX_7_7957.sorted.filtered_peak_3911
chr11	66444942	66446122	1181	36.18	13.55139	3.99869	10.58046	C7KUGACXX_7_7957.sorted.filtered_peak_3912
chr11	66462254	66462504	251	15.67	4.49260	2.76172	2.03115	C7KUGACXX_7_7957.sorted.filtered_peak_3913
chr11	66511820	66512769	950	27.86	9.32884	3.51559	6.55263	C7KUGACXX_7_7957.sorted.filtered_peak_3914
chr11	66610458	66611401	944	39.82	11.85288	3.38854	8.96452	C7KUGACXX_7_7957.sorted.filtered_peak_3915
chr11	66623484	66624470	987	29.03	7.83155	2.98055	5.14750	C7KUGACXX_7_7957.sorted.filtered_peak_3916
chr11	66725344	66726393	1050	36.62	15.27759	4.32982	12.27428	C7KUGACXX_7_7957.sorted.filtered_peak_3917
chr11	66885828	66886952	1125	45.47	15.12479	3.66160	12.10728	C7KUGACXX_7_7957.sorted.filtered_peak_3918
chr11	67007171	67008075	905	42.12	15.26658	3.88951	12.25180	C7KUGACXX_7_7957.sorted.filtered_peak_3919
chr11	67008337	67008706	370	31.55	7.86631	2.89626	5.16124	C7KUGACXX_7_7957.sorted.filtered_peak_3920
chr11	67035465	67035788	324	29.87	4.10494	2.03543	1.70877	C7KUGACXX_7_7957.sorted.filtered_peak_3921
chr11	67044904	67045522	619	45.34	13.57092	3.40708	10.62132	C7KUGACXX_7_7957.sorted.filtered_peak_3922
chr11	67055770	67056944	1175	48.96	12.10633	3.03674	9.19199	C7KUGACXX_7_7957.sorted.filtered_peak_3923
chr11	67084618	67085662	1045	47.08	18.84561	4.17366	15.71213	C7KUGACXX_7_7957.sorted.filtered_peak_3924
chr11	67112937	67113201	265	15.72	5.00185	2.96813	2.50649	C7KUGACXX_7_7957.sorted.filtered_peak_3925
chr11	67120515	67121465	951	50.02	15.98301	3.67183	12.91509	C7KUGACXX_7_7957.sorted.filtered_peak_3926
chr11	67140971	67141360	390	27.52	5.80272	2.55233	3.22771	C7KUGACXX_7_7957.sorted.filtered_peak_3927
chr11	67150099	67150407	309	18.78	6.19545	3.20967	3.59234	C7KUGACXX_7_7957.sorted.filtered_peak_3928
chr11	67158866	67159769	904	30.07	9.49648	3.33886	6.73936	C7KUGACXX_7_7957.sorted.filtered_peak_3929
chr11	67168986	67169716	731	49.81	13.88167	3.30687	10.89004	C7KUGACXX_7_7957.sorted.filtered_peak_3930
chr11	67176460	67176997	538	33.87	7.55241	2.71006	4.87070	C7KUGACXX_7_7957.sorted.filtered_peak_3931
chr11	67188381	67188953	573	37.96	12.44561	3.57699	9.54688	C7KUGACXX_7_7957.sorted.filtered_peak_3932
chr11	67195406	67196142	737	48.99	18.73822	4.32964	15.55220	C7KUGACXX_7_7957.sorted.filtered_peak_3933
chr11	67204652	67205215	564	38.64	6.85698	2.42690	4.19346	C7KUGACXX_7_7957.sorted.filtered_peak_3934
chr11	67232024	67232459	436	38.19	10.85301	3.26835	7.99032	C7KUGACXX_7_7957.sorted.filtered_peak_3935
chr11	67236341	67237015	675	30.71	7.80035	2.90916	5.10641	C7KUGACXX_7_7957.sorted.filtered_peak_3936
[truncated: 1,898,756 more chars]
