# Supplementary material for: Potential impact of celiac disease genetic risk factors on T cell receptor signaling in gluten-specific CD4+ T cells
Source: Sci Rep. 2021 Apr 29;11:9252. doi: 10.1038/s41598-021-86612-5 (PMC8085175; doi:10.1038/s41598-021-86612-5)
Supplement: Supplementary file 1 — Supplementary Information. [file 41598_2021_86612_MOESM1_ESM.zip › data_supplements_manuscript/dhs_and_peakcalling/macs_peaks/C7KUGACXX_7_7958.sorted.filtered_peaks.broadPeak]

chr1	713873	714379	C7KUGACXX_7_7958.sorted.filtered_peak_1	352	.	10.07747	38.82169	35.29691
chr1	762747	763034	C7KUGACXX_7_7958.sorted.filtered_peak_2	115	.	5.56226	14.39507	11.51504
chr1	805062	805374	C7KUGACXX_7_7958.sorted.filtered_peak_3	48	.	3.80258	7.38835	4.80147
chr1	840014	840324	C7KUGACXX_7_7958.sorted.filtered_peak_4	70	.	3.93950	9.73650	7.03302
chr1	894485	894829	C7KUGACXX_7_7958.sorted.filtered_peak_5	112	.	4.16336	14.06533	11.20408
chr1	901663	902512	C7KUGACXX_7_7958.sorted.filtered_peak_6	91	.	3.89860	11.95524	9.17488
chr1	948462	949365	C7KUGACXX_7_7958.sorted.filtered_peak_7	100	.	4.12887	12.78247	10.03434
chr1	954639	955767	C7KUGACXX_7_7958.sorted.filtered_peak_8	110	.	3.84312	13.86751	11.05281
chr1	968384	968762	C7KUGACXX_7_7958.sorted.filtered_peak_9	55	.	3.62394	8.12848	5.51181
chr1	976030	976381	C7KUGACXX_7_7958.sorted.filtered_peak_10	49	.	3.26887	7.53621	4.94771
chr1	994532	995350	C7KUGACXX_7_7958.sorted.filtered_peak_11	44	.	3.09718	7.01871	4.48047
chr1	1004435	1005116	C7KUGACXX_7_7958.sorted.filtered_peak_12	83	.	3.71353	11.08902	8.37284
chr1	1051322	1052157	C7KUGACXX_7_7958.sorted.filtered_peak_13	338	.	6.31540	37.35652	33.88434
chr1	1057470	1058028	C7KUGACXX_7_7958.sorted.filtered_peak_14	44	.	3.26713	7.04892	4.47681
chr1	1072727	1073448	C7KUGACXX_7_7958.sorted.filtered_peak_15	33	.	3.24409	5.84517	3.37499
chr1	1092814	1093555	C7KUGACXX_7_7958.sorted.filtered_peak_16	35	.	3.09199	6.10225	3.59819
chr1	1109081	1109402	C7KUGACXX_7_7958.sorted.filtered_peak_17	19	.	2.76297	4.33066	1.97600
chr1	1136361	1137083	C7KUGACXX_7_7958.sorted.filtered_peak_18	56	.	3.08052	8.20397	5.60531
chr1	1143432	1143938	C7KUGACXX_7_7958.sorted.filtered_peak_19	42	.	2.67381	6.76152	4.22159
chr1	1152144	1152739	C7KUGACXX_7_7958.sorted.filtered_peak_20	81	.	3.02921	10.86665	8.13009
chr1	1166865	1167894	C7KUGACXX_7_7958.sorted.filtered_peak_21	221	.	4.74938	25.24813	22.15939
chr1	1186017	1186677	C7KUGACXX_7_7958.sorted.filtered_peak_22	81	.	4.38717	10.89379	8.14500
chr1	1208878	1209817	C7KUGACXX_7_7958.sorted.filtered_peak_23	86	.	3.72560	11.38966	8.66270
chr1	1240747	1241197	C7KUGACXX_7_7958.sorted.filtered_peak_24	12	.	1.88030	3.48022	1.24285
chr1	1243263	1244145	C7KUGACXX_7_7958.sorted.filtered_peak_25	230	.	4.26253	26.22445	23.02502
chr1	1259725	1260511	C7KUGACXX_7_7958.sorted.filtered_peak_26	148	.	4.23776	17.82939	14.89953
chr1	1284598	1285405	C7KUGACXX_7_7958.sorted.filtered_peak_27	97	.	3.95375	12.58731	9.76217
chr1	1310442	1311070	C7KUGACXX_7_7958.sorted.filtered_peak_28	265	.	5.15596	29.82201	26.54538
chr1	1334537	1335435	C7KUGACXX_7_7958.sorted.filtered_peak_29	192	.	4.55184	22.25257	19.24609
chr1	1342343	1342944	C7KUGACXX_7_7958.sorted.filtered_peak_30	133	.	4.83004	16.29107	13.39648
chr1	1370670	1371198	C7KUGACXX_7_7958.sorted.filtered_peak_31	14	.	2.48348	3.79033	1.49976
chr1	1406565	1407262	C7KUGACXX_7_7958.sorted.filtered_peak_32	63	.	4.17743	8.97163	6.32894
chr1	1446909	1447652	C7KUGACXX_7_7958.sorted.filtered_peak_33	268	.	7.47960	30.15445	26.85964
chr1	1509850	1510684	C7KUGACXX_7_7958.sorted.filtered_peak_34	169	.	4.75819	20.00317	16.97726
chr1	1550393	1551381	C7KUGACXX_7_7958.sorted.filtered_peak_35	292	.	5.23672	32.58575	29.23045
chr1	1565055	1566069	C7KUGACXX_7_7958.sorted.filtered_peak_36	87	.	3.61652	11.47725	8.71353
chr1	1590288	1590796	C7KUGACXX_7_7958.sorted.filtered_peak_37	288	.	9.10823	32.26398	28.89509
chr1	1609285	1609796	C7KUGACXX_7_7958.sorted.filtered_peak_38	18	.	2.84431	4.22939	1.87016
chr1	1624310	1624765	C7KUGACXX_7_7958.sorted.filtered_peak_39	85	.	4.70584	11.28499	8.58114
chr1	1650490	1650740	C7KUGACXX_7_7958.sorted.filtered_peak_40	20	.	2.92838	4.48264	2.09928
chr1	1655601	1656085	C7KUGACXX_7_7958.sorted.filtered_peak_41	389	.	9.07176	42.60731	38.96123
chr1	1660006	1660268	C7KUGACXX_7_7958.sorted.filtered_peak_42	55	.	3.49460	8.20413	5.56136
chr1	1677489	1678026	C7KUGACXX_7_7958.sorted.filtered_peak_43	72	.	4.38341	9.95374	7.29833
chr1	1709679	1710572	C7KUGACXX_7_7958.sorted.filtered_peak_44	57	.	2.80910	8.40497	5.76916
chr1	1711615	1712218	C7KUGACXX_7_7958.sorted.filtered_peak_45	56	.	2.82447	8.32696	5.68182
chr1	1790071	1790349	C7KUGACXX_7_7958.sorted.filtered_peak_46	29	.	3.06413	5.40426	2.94602
chr1	1821890	1823272	C7KUGACXX_7_7958.sorted.filtered_peak_47	112	.	3.33193	13.96357	11.20330
chr1	1840066	1840905	C7KUGACXX_7_7958.sorted.filtered_peak_48	206	.	5.16959	23.80380	20.68203
chr1	1850417	1851428	C7KUGACXX_7_7958.sorted.filtered_peak_49	243	.	4.95895	27.56281	24.34046
chr1	1875293	1875664	C7KUGACXX_7_7958.sorted.filtered_peak_50	17	.	2.80725	4.12190	1.77450
chr1	1981623	1982103	C7KUGACXX_7_7958.sorted.filtered_peak_51	33	.	3.03426	5.84093	3.34422
chr1	2064533	2065261	C7KUGACXX_7_7958.sorted.filtered_peak_52	369	.	6.51482	40.57542	36.99783
chr1	2080113	2080860	C7KUGACXX_7_7958.sorted.filtered_peak_53	26	.	2.91367	5.02159	2.60870
chr1	2120823	2121243	C7KUGACXX_7_7958.sorted.filtered_peak_54	107	.	4.39243	13.61288	10.76602
chr1	2126068	2126896	C7KUGACXX_7_7958.sorted.filtered_peak_55	186	.	4.41068	21.71572	18.62730
chr1	2130678	2131043	C7KUGACXX_7_7958.sorted.filtered_peak_56	64	.	2.95467	9.13621	6.45395
chr1	2136118	2137083	C7KUGACXX_7_7958.sorted.filtered_peak_57	117	.	3.77590	14.58254	11.76159
chr1	2158829	2159570	C7KUGACXX_7_7958.sorted.filtered_peak_58	216	.	4.02228	24.72657	21.62361
chr1	2163192	2163641	C7KUGACXX_7_7958.sorted.filtered_peak_59	16	.	1.88643	3.95935	1.64389
chr1	2186920	2187842	C7KUGACXX_7_7958.sorted.filtered_peak_60	99	.	4.30795	12.80104	9.99008
chr1	2221615	2222847	C7KUGACXX_7_7958.sorted.filtered_peak_61	57	.	3.46194	8.32020	5.71408
chr1	2231806	2232934	C7KUGACXX_7_7958.sorted.filtered_peak_62	95	.	3.74032	12.34208	9.55720
chr1	2313325	2313575	C7KUGACXX_7_7958.sorted.filtered_peak_63	17	.	2.59504	4.08310	1.75156
chr1	2322823	2323414	C7KUGACXX_7_7958.sorted.filtered_peak_64	392	.	6.48755	42.90592	39.27431
chr1	2343692	2344556	C7KUGACXX_7_7958.sorted.filtered_peak_65	168	.	3.95112	19.86015	16.87145
chr1	2457361	2458273	C7KUGACXX_7_7958.sorted.filtered_peak_66	201	.	4.34626	23.26516	20.17821
chr1	2477479	2478964	C7KUGACXX_7_7958.sorted.filtered_peak_67	77	.	2.69246	10.52119	7.79511
chr1	2480147	2480481	C7KUGACXX_7_7958.sorted.filtered_peak_68	86	.	2.86247	11.41034	8.66279
chr1	2486999	2488084	C7KUGACXX_7_7958.sorted.filtered_peak_69	37	.	2.77452	6.23604	3.71847
chr1	2509688	2510099	C7KUGACXX_7_7958.sorted.filtered_peak_70	74	.	3.95645	10.13473	7.42380
chr1	2516899	2517413	C7KUGACXX_7_7958.sorted.filtered_peak_71	26	.	2.23157	5.06974	2.64609
chr1	2517703	2518529	C7KUGACXX_7_7958.sorted.filtered_peak_72	267	.	4.88066	30.03094	26.75229
chr1	2573950	2574916	C7KUGACXX_7_7958.sorted.filtered_peak_73	128	.	4.26699	15.78444	12.86650
chr1	3407645	3408464	C7KUGACXX_7_7958.sorted.filtered_peak_74	25	.	2.87308	4.93899	2.52794
chr1	3535607	3535961	C7KUGACXX_7_7958.sorted.filtered_peak_75	67	.	3.76681	9.40358	6.72154
chr1	3540979	3541962	C7KUGACXX_7_7958.sorted.filtered_peak_76	171	.	4.62006	20.16532	17.17661
chr1	3566289	3566921	C7KUGACXX_7_7958.sorted.filtered_peak_77	83	.	4.01422	11.10942	8.37627
chr1	3663616	3664177	C7KUGACXX_7_7958.sorted.filtered_peak_78	34	.	3.28829	5.95136	3.44955
chr1	3688941	3689732	C7KUGACXX_7_7958.sorted.filtered_peak_79	65	.	3.25585	9.12774	6.50871
chr1	3712608	3713608	C7KUGACXX_7_7958.sorted.filtered_peak_80	103	.	4.35754	13.10734	10.36548
chr1	3773438	3774357	C7KUGACXX_7_7958.sorted.filtered_peak_81	212	.	4.95293	24.38796	21.26125
chr1	3816691	3818118	C7KUGACXX_7_7958.sorted.filtered_peak_82	240	.	4.34625	27.27800	24.03786
chr1	5389153	5389666	C7KUGACXX_7_7958.sorted.filtered_peak_83	20	.	2.85994	4.35676	2.00504
chr1	5448834	5449448	C7KUGACXX_7_7958.sorted.filtered_peak_84	37	.	3.14528	6.27577	3.76918
chr1	5483099	5483455	C7KUGACXX_7_7958.sorted.filtered_peak_85	11	.	2.45010	3.42905	1.19661
chr1	5727007	5727508	C7KUGACXX_7_7958.sorted.filtered_peak_86	26	.	2.63334	5.03428	2.61092
chr1	5732443	5732849	C7KUGACXX_7_7958.sorted.filtered_peak_87	43	.	2.97355	6.85099	4.30261
chr1	5733923	5734305	C7KUGACXX_7_7958.sorted.filtered_peak_88	15	.	2.35582	3.89369	1.58928
chr1	5805697	5806022	C7KUGACXX_7_7958.sorted.filtered_peak_89	11	.	2.51052	3.39508	1.17035
chr1	5975929	5976179	C7KUGACXX_7_7958.sorted.filtered_peak_90	17	.	2.68845	4.11420	1.78370
chr1	6015619	6015976	C7KUGACXX_7_7958.sorted.filtered_peak_91	25	.	2.77234	4.99273	2.56422
chr1	6035309	6036092	C7KUGACXX_7_7958.sorted.filtered_peak_92	57	.	3.48258	8.32351	5.70742
chr1	6051946	6052875	C7KUGACXX_7_7958.sorted.filtered_peak_93	231	.	4.60275	26.35089	23.16139
chr1	6086139	6086551	C7KUGACXX_7_7958.sorted.filtered_peak_94	70	.	3.29246	9.72453	7.02981
chr1	6086835	6087536	C7KUGACXX_7_7958.sorted.filtered_peak_95	21	.	2.35816	4.58625	2.19920
chr1	6087966	6088680	C7KUGACXX_7_7958.sorted.filtered_peak_96	26	.	2.47399	5.10145	2.68171
chr1	6208668	6208927	C7KUGACXX_7_7958.sorted.filtered_peak_97	28	.	3.08066	5.35734	2.89265
chr1	6259151	6260026	C7KUGACXX_7_7958.sorted.filtered_peak_98	202	.	5.19511	23.32025	20.26309
chr1	6295672	6296380	C7KUGACXX_7_7958.sorted.filtered_peak_99	142	.	4.55226	17.17271	14.25014
chr1	6306790	6307094	C7KUGACXX_7_7958.sorted.filtered_peak_100	19	.	2.53004	4.33937	1.97329
chr1	6320017	6320358	C7KUGACXX_7_7958.sorted.filtered_peak_101	91	.	4.23166	11.90594	9.13259
chr1	6408330	6409029	C7KUGACXX_7_7958.sorted.filtered_peak_102	58	.	3.43652	8.46588	5.84222
chr1	6418873	6419231	C7KUGACXX_7_7958.sorted.filtered_peak_103	35	.	3.09757	6.10583	3.59937
chr1	6419846	6420169	C7KUGACXX_7_7958.sorted.filtered_peak_104	20	.	2.67997	4.42032	2.05154
chr1	6453144	6454298	C7KUGACXX_7_7958.sorted.filtered_peak_105	174	.	4.77821	20.44508	17.41801
chr1	6519983	6520923	C7KUGACXX_7_7958.sorted.filtered_peak_106	81	.	3.54910	10.89856	8.18755
chr1	6525721	6526452	C7KUGACXX_7_7958.sorted.filtered_peak_107	24	.	2.58749	4.80608	2.40406
chr1	6535670	6536071	C7KUGACXX_7_7958.sorted.filtered_peak_108	16	.	2.64716	3.91044	1.60311
chr1	6605421	6605803	C7KUGACXX_7_7958.sorted.filtered_peak_109	27	.	3.17405	5.24862	2.79889
chr1	6614093	6614994	C7KUGACXX_7_7958.sorted.filtered_peak_110	141	.	5.23845	16.97043	14.10490
chr1	6639523	6640532	C7KUGACXX_7_7958.sorted.filtered_peak_111	122	.	4.02557	15.04673	12.24425
chr1	6661143	6661740	C7KUGACXX_7_7958.sorted.filtered_peak_112	58	.	2.78390	8.51136	5.86507
chr1	6662324	6663647	C7KUGACXX_7_7958.sorted.filtered_peak_113	65	.	2.90519	9.22419	6.56536
chr1	6673091	6674085	C7KUGACXX_7_7958.sorted.filtered_peak_114	221	.	5.05907	25.30980	22.15490
chr1	6684847	6685577	C7KUGACXX_7_7958.sorted.filtered_peak_115	48	.	3.16945	7.37570	4.84024
chr1	6706449	6706796	C7KUGACXX_7_7958.sorted.filtered_peak_116	23	.	3.02058	4.77180	2.36419
chr1	6761573	6762210	C7KUGACXX_7_7958.sorted.filtered_peak_117	153	.	5.24483	18.24857	15.30445
chr1	6801573	6801840	C7KUGACXX_7_7958.sorted.filtered_peak_118	12	.	2.55826	3.54878	1.29530
chr1	6844496	6845668	C7KUGACXX_7_7958.sorted.filtered_peak_119	420	.	5.43127	45.81737	42.08617
chr1	7707121	7707508	C7KUGACXX_7_7958.sorted.filtered_peak_120	16	.	2.72095	3.91335	1.61066
chr1	7740378	7740700	C7KUGACXX_7_7958.sorted.filtered_peak_121	28	.	3.00990	5.30323	2.85694
chr1	7830940	7831507	C7KUGACXX_7_7958.sorted.filtered_peak_122	102	.	4.29301	12.99557	10.20554
chr1	7843803	7844425	C7KUGACXX_7_7958.sorted.filtered_peak_123	228	.	5.75596	26.07619	22.88265
chr1	7962674	7963037	C7KUGACXX_7_7958.sorted.filtered_peak_124	19	.	2.88605	4.35776	1.98778
chr1	7990689	7991404	C7KUGACXX_7_7958.sorted.filtered_peak_125	45	.	3.46785	7.15991	4.59363
chr1	8009095	8009510	C7KUGACXX_7_7958.sorted.filtered_peak_126	89	.	4.07575	11.76925	8.99582
chr1	8013947	8014643	C7KUGACXX_7_7958.sorted.filtered_peak_127	95	.	4.17648	12.34088	9.53601
chr1	8021138	8022097	C7KUGACXX_7_7958.sorted.filtered_peak_128	256	.	5.41088	28.88973	25.62022
chr1	8042382	8042711	C7KUGACXX_7_7958.sorted.filtered_peak_129	27	.	3.00279	5.16479	2.72975
chr1	8086291	8086616	C7KUGACXX_7_7958.sorted.filtered_peak_130	53	.	3.62027	7.93989	5.31509
chr1	8212693	8213469	C7KUGACXX_7_7958.sorted.filtered_peak_131	79	.	4.09710	10.65641	7.92575
chr1	8229547	8230303	C7KUGACXX_7_7958.sorted.filtered_peak_132	88	.	4.44338	11.61648	8.86584
chr1	8242239	8242998	C7KUGACXX_7_7958.sorted.filtered_peak_133	135	.	5.04240	16.49113	13.58369
chr1	8378054	8378479	C7KUGACXX_7_7958.sorted.filtered_peak_134	19	.	2.76282	4.29407	1.94023
chr1	8457179	8457727	C7KUGACXX_7_7958.sorted.filtered_peak_135	20	.	2.73820	4.42940	2.06039
chr1	8482539	8482789	C7KUGACXX_7_7958.sorted.filtered_peak_136	11	.	2.13484	3.40777	1.17347
chr1	8487603	8487869	C7KUGACXX_7_7958.sorted.filtered_peak_137	34	.	2.62437	5.90259	3.40348
chr1	8537210	8537579	C7KUGACXX_7_7958.sorted.filtered_peak_138	22	.	2.82879	4.67001	2.28774
chr1	8557388	8557638	C7KUGACXX_7_7958.sorted.filtered_peak_139	17	.	2.79898	4.10519	1.76365
chr1	8585692	8586334	C7KUGACXX_7_7958.sorted.filtered_peak_140	116	.	4.10859	14.46597	11.61224
chr1	8662650	8662927	C7KUGACXX_7_7958.sorted.filtered_peak_141	24	.	2.68062	4.80714	2.40542
chr1	8664060	8664383	C7KUGACXX_7_7958.sorted.filtered_peak_142	32	.	2.96976	5.70034	3.21665
chr1	8761127	8761810	C7KUGACXX_7_7958.sorted.filtered_peak_143	109	.	4.25082	13.71703	10.90534
chr1	8763374	8763734	C7KUGACXX_7_7958.sorted.filtered_peak_144	29	.	2.67092	5.35432	2.90678
chr1	8772842	8773307	C7KUGACXX_7_7958.sorted.filtered_peak_145	47	.	3.52032	7.35208	4.79835
chr1	8877172	8878386	C7KUGACXX_7_7958.sorted.filtered_peak_146	100	.	3.54353	12.83152	10.06365
chr1	8938023	8939602	C7KUGACXX_7_7958.sorted.filtered_peak_147	161	.	3.63237	19.13045	16.19001
chr1	8959983	8960313	C7KUGACXX_7_7958.sorted.filtered_peak_148	61	.	4.07487	8.79184	6.14765
chr1	8978153	8978509	C7KUGACXX_7_7958.sorted.filtered_peak_149	40	.	3.33963	6.51708	4.01072
chr1	9007503	9007753	C7KUGACXX_7_7958.sorted.filtered_peak_150	16	.	2.59475	3.92534	1.61681
chr1	9031041	9031434	C7KUGACXX_7_7958.sorted.filtered_peak_151	57	.	3.77513	8.42789	5.79413
chr1	9047848	9048370	C7KUGACXX_7_7958.sorted.filtered_peak_152	14	.	2.50568	3.77956	1.49406
chr1	9064686	9065519	C7KUGACXX_7_7958.sorted.filtered_peak_153	17	.	2.76555	4.07270	1.75323
chr1	9170665	9171095	C7KUGACXX_7_7958.sorted.filtered_peak_154	18	.	2.79110	4.14547	1.81554
chr1	9182247	9182539	C7KUGACXX_7_7958.sorted.filtered_peak_155	41	.	3.63729	6.75509	4.19414
chr1	9188892	9189959	C7KUGACXX_7_7958.sorted.filtered_peak_156	87	.	3.86196	11.44916	8.70627
chr1	9202294	9202555	C7KUGACXX_7_7958.sorted.filtered_peak_157	22	.	2.98632	4.66543	2.26782
chr1	9241409	9241877	C7KUGACXX_7_7958.sorted.filtered_peak_158	42	.	3.23576	6.86033	4.29965
chr1	9256337	9256835	C7KUGACXX_7_7958.sorted.filtered_peak_159	13	.	2.60507	3.59064	1.33233
chr1	9294152	9295275	C7KUGACXX_7_7958.sorted.filtered_peak_160	93	.	3.69784	12.07802	9.33755
chr1	9299837	9300087	C7KUGACXX_7_7958.sorted.filtered_peak_161	22	.	2.60228	4.69747	2.28894
chr1	9344260	9344510	C7KUGACXX_7_7958.sorted.filtered_peak_162	30	.	2.80770	5.48570	3.01293
chr1	9352755	9353091	C7KUGACXX_7_7958.sorted.filtered_peak_163	53	.	3.13312	7.95964	5.34828
chr1	9473293	9474030	C7KUGACXX_7_7958.sorted.filtered_peak_164	25	.	2.85103	4.95818	2.53492
chr1	9486464	9486728	C7KUGACXX_7_7958.sorted.filtered_peak_165	41	.	2.74175	6.72156	4.16271
chr1	9488650	9489345	C7KUGACXX_7_7958.sorted.filtered_peak_166	236	.	5.29219	26.85990	23.69672
chr1	9598887	9599642	C7KUGACXX_7_7958.sorted.filtered_peak_167	156	.	4.98635	18.56784	15.66800
chr1	9599860	9600124	C7KUGACXX_7_7958.sorted.filtered_peak_168	26	.	2.71792	5.11107	2.67137
chr1	9648429	9649180	C7KUGACXX_7_7958.sorted.filtered_peak_169	162	.	4.74614	19.20800	16.23813
chr1	9687078	9687709	C7KUGACXX_7_7958.sorted.filtered_peak_170	64	.	2.94580	9.09197	6.41698
chr1	9689291	9690209	C7KUGACXX_7_7958.sorted.filtered_peak_171	71	.	3.01935	9.87850	7.18830
chr1	9711607	9711878	C7KUGACXX_7_7958.sorted.filtered_peak_172	20	.	2.22416	4.36336	2.00643
chr1	9712118	9712854	C7KUGACXX_7_7958.sorted.filtered_peak_173	64	.	2.98006	9.05682	6.41943
chr1	9747137	9747569	C7KUGACXX_7_7958.sorted.filtered_peak_174	14	.	2.37227	3.78388	1.49188
chr1	9749250	9749741	C7KUGACXX_7_7958.sorted.filtered_peak_175	27	.	2.71731	5.19844	2.75692
chr1	9777449	9778104	C7KUGACXX_7_7958.sorted.filtered_peak_176	144	.	4.24666	17.35629	14.41831
chr1	9788460	9788741	C7KUGACXX_7_7958.sorted.filtered_peak_177	15	.	2.38301	3.83338	1.54495
chr1	9860080	9860520	C7KUGACXX_7_7958.sorted.filtered_peak_178	20	.	2.84814	4.41300	2.04903
chr1	9883739	9884755	C7KUGACXX_7_7958.sorted.filtered_peak_179	46	.	2.98337	7.13928	4.60072
chr1	9927211	9927885	C7KUGACXX_7_7958.sorted.filtered_peak_180	31	.	3.16407	5.61592	3.14657
chr1	9970106	9971303	C7KUGACXX_7_7958.sorted.filtered_peak_181	377	.	5.66820	41.36457	37.78577
chr1	10002636	10003957	C7KUGACXX_7_7958.sorted.filtered_peak_182	38	.	3.12652	6.38646	3.86936
chr1	10010423	10010718	C7KUGACXX_7_7958.sorted.filtered_peak_183	62	.	4.23416	8.93973	6.26870
chr1	10092549	10093538	C7KUGACXX_7_7958.sorted.filtered_peak_184	315	.	6.14931	34.91598	31.51739
chr1	10134477	10134788	C7KUGACXX_7_7958.sorted.filtered_peak_185	78	.	4.27086	10.60933	7.87388
chr1	10230335	10230671	C7KUGACXX_7_7958.sorted.filtered_peak_186	13	.	2.57659	3.59633	1.33542
chr1	10270089	10270829	C7KUGACXX_7_7958.sorted.filtered_peak_187	178	.	5.24488	20.85641	17.86373
chr1	10368000	10368493	C7KUGACXX_7_7958.sorted.filtered_peak_188	34	.	3.16571	5.95305	3.46419
chr1	10458598	10459589	C7KUGACXX_7_7958.sorted.filtered_peak_189	187	.	5.07871	21.78521	18.73869
chr1	10475263	10475513	C7KUGACXX_7_7958.sorted.filtered_peak_190	20	.	2.86961	4.43319	2.05362
chr1	10489912	10491090	C7KUGACXX_7_7958.sorted.filtered_peak_191	183	.	4.92192	21.33965	18.30625
chr1	10532203	10533023	C7KUGACXX_7_7958.sorted.filtered_peak_192	84	.	3.46983	11.14742	8.43098
chr1	10534792	10535366	C7KUGACXX_7_7958.sorted.filtered_peak_193	86	.	3.58054	11.40742	8.64965
chr1	10554794	10555529	C7KUGACXX_7_7958.sorted.filtered_peak_194	75	.	3.74753	10.23514	7.50921
chr1	10570903	10571556	C7KUGACXX_7_7958.sorted.filtered_peak_195	101	.	4.04951	12.95089	10.12672
chr1	10754472	10755175	C7KUGACXX_7_7958.sorted.filtered_peak_196	93	.	3.72733	12.12885	9.34668
chr1	10926998	10927515	C7KUGACXX_7_7958.sorted.filtered_peak_197	23	.	2.87125	4.71479	2.32635
chr1	11072042	11073293	C7KUGACXX_7_7958.sorted.filtered_peak_198	169	.	4.63479	19.89557	16.91615
chr1	11097522	11098302	C7KUGACXX_7_7958.sorted.filtered_peak_199	32	.	3.29418	5.69624	3.22908
chr1	11119933	11121138	C7KUGACXX_7_7958.sorted.filtered_peak_200	77	.	3.39935	10.38745	7.71916
chr1	11159327	11160208	C7KUGACXX_7_7958.sorted.filtered_peak_201	112	.	4.62732	14.06617	11.24085
chr1	11301676	11302138	C7KUGACXX_7_7958.sorted.filtered_peak_202	54	.	3.93022	8.11196	5.49329
chr1	11322148	11323245	C7KUGACXX_7_7958.sorted.filtered_peak_203	228	.	5.51860	25.91276	22.81355
chr1	11332718	11333828	C7KUGACXX_7_7958.sorted.filtered_peak_204	151	.	4.41319	18.07234	15.15621
chr1	11341113	11341446	C7KUGACXX_7_7958.sorted.filtered_peak_205	30	.	3.16400	5.54373	3.08271
chr1	11395751	11396071	C7KUGACXX_7_7958.sorted.filtered_peak_206	18	.	2.73375	4.17437	1.83546
chr1	11710460	11710725	C7KUGACXX_7_7958.sorted.filtered_peak_207	31	.	2.70018	5.61907	3.14124
chr1	11724086	11725072	C7KUGACXX_7_7958.sorted.filtered_peak_208	35	.	3.09434	6.04879	3.54159
chr1	11740697	11741844	C7KUGACXX_7_7958.sorted.filtered_peak_209	102	.	3.90513	12.96589	10.21269
chr1	11753018	11753498	C7KUGACXX_7_7958.sorted.filtered_peak_210	39	.	3.41137	6.48176	3.93996
chr1	11779305	11780132	C7KUGACXX_7_7958.sorted.filtered_peak_211	40	.	3.36219	6.62686	4.09734
chr1	11790429	11790697	C7KUGACXX_7_7958.sorted.filtered_peak_212	38	.	3.30767	6.35248	3.82717
chr1	11795919	11797036	C7KUGACXX_7_7958.sorted.filtered_peak_213	47	.	3.09791	7.30832	4.75876
chr1	11865704	11866619	C7KUGACXX_7_7958.sorted.filtered_peak_214	259	.	4.94076	29.20889	25.94067
chr1	11967794	11969231	C7KUGACXX_7_7958.sorted.filtered_peak_215	122	.	3.49649	15.18390	12.29975
chr1	11986324	11986813	C7KUGACXX_7_7958.sorted.filtered_peak_216	182	.	6.27674	21.35575	18.29981
chr1	11994283	11995037	C7KUGACXX_7_7958.sorted.filtered_peak_217	72	.	3.97256	9.89555	7.22641
chr1	12039878	12040818	C7KUGACXX_7_7958.sorted.filtered_peak_218	260	.	5.54891	29.27065	26.03674
chr1	12079185	12079772	C7KUGACXX_7_7958.sorted.filtered_peak_219	279	.	6.10272	31.22221	27.93524
chr1	12107415	12107981	C7KUGACXX_7_7958.sorted.filtered_peak_220	38	.	2.95238	6.34036	3.82997
chr1	12111947	12112393	C7KUGACXX_7_7958.sorted.filtered_peak_221	33	.	2.78583	5.87771	3.38611
chr1	12125992	12126321	C7KUGACXX_7_7958.sorted.filtered_peak_222	25	.	2.69043	4.94872	2.53474
chr1	12139667	12139917	C7KUGACXX_7_7958.sorted.filtered_peak_223	22	.	2.72509	4.59050	2.20012
chr1	12147733	12148227	C7KUGACXX_7_7958.sorted.filtered_peak_224	53	.	3.42315	8.00131	5.39713
chr1	12148640	12148909	C7KUGACXX_7_7958.sorted.filtered_peak_225	22	.	2.66507	4.59183	2.20376
chr1	12178573	12178947	C7KUGACXX_7_7958.sorted.filtered_peak_226	17	.	2.75712	4.07077	1.74567
chr1	12184932	12185206	C7KUGACXX_7_7958.sorted.filtered_peak_227	67	.	4.11240	9.44641	6.74438
chr1	12192978	12193331	C7KUGACXX_7_7958.sorted.filtered_peak_228	11	.	2.50008	3.42785	1.18830
chr1	12210527	12211173	C7KUGACXX_7_7958.sorted.filtered_peak_229	34	.	2.66713	5.94072	3.43746
chr1	12221750	12222423	C7KUGACXX_7_7958.sorted.filtered_peak_230	120	.	3.66298	14.93505	12.06495
chr1	12233668	12234125	C7KUGACXX_7_7958.sorted.filtered_peak_231	138	.	3.96693	16.76269	13.81791
chr1	12237973	12238248	C7KUGACXX_7_7958.sorted.filtered_peak_232	22	.	2.37805	4.63511	2.23729
chr1	12239174	12239424	C7KUGACXX_7_7958.sorted.filtered_peak_233	21	.	2.61142	4.53110	2.15056
chr1	12268901	12269300	C7KUGACXX_7_7958.sorted.filtered_peak_234	38	.	3.18386	6.33320	3.80362
chr1	12289880	12290273	C7KUGACXX_7_7958.sorted.filtered_peak_235	70	.	3.91226	9.70679	7.01584
chr1	12356578	12357022	C7KUGACXX_7_7958.sorted.filtered_peak_236	23	.	2.95671	4.69260	2.30771
chr1	12374520	12374821	C7KUGACXX_7_7958.sorted.filtered_peak_237	13	.	2.56747	3.61636	1.35325
chr1	12405249	12406148	C7KUGACXX_7_7958.sorted.filtered_peak_238	29	.	2.89713	5.38013	2.92018
chr1	12445158	12445470	C7KUGACXX_7_7958.sorted.filtered_peak_239	17	.	2.78868	4.06919	1.72855
chr1	12495796	12496181	C7KUGACXX_7_7958.sorted.filtered_peak_240	28	.	2.80945	5.32218	2.86988
chr1	12509527	12509999	C7KUGACXX_7_7958.sorted.filtered_peak_241	66	.	3.66516	9.30361	6.63593
chr1	12533100	12533537	C7KUGACXX_7_7958.sorted.filtered_peak_242	32	.	2.87844	5.73666	3.25118
chr1	12570781	12571236	C7KUGACXX_7_7958.sorted.filtered_peak_243	14	.	2.52804	3.72602	1.44110
chr1	12664291	12664717	C7KUGACXX_7_7958.sorted.filtered_peak_244	63	.	3.77183	9.06725	6.38531
chr1	12677875	12678545	C7KUGACXX_7_7958.sorted.filtered_peak_245	33	.	2.50060	5.84964	3.36778
chr1	12719090	12719509	C7KUGACXX_7_7958.sorted.filtered_peak_246	36	.	3.40024	6.16624	3.65783
chr1	13992181	13992755	C7KUGACXX_7_7958.sorted.filtered_peak_247	22	.	2.87245	4.62459	2.24849
chr1	14027159	14027506	C7KUGACXX_7_7958.sorted.filtered_peak_248	22	.	2.41392	4.58912	2.20575
chr1	14028956	14029633	C7KUGACXX_7_7958.sorted.filtered_peak_249	33	.	2.61650	5.77387	3.30767
chr1	14056891	14058136	C7KUGACXX_7_7958.sorted.filtered_peak_250	48	.	2.87182	7.37682	4.83179
chr1	14075391	14076388	C7KUGACXX_7_7958.sorted.filtered_peak_251	87	.	3.55253	11.47235	8.75602
chr1	14286757	14287203	C7KUGACXX_7_7958.sorted.filtered_peak_252	24	.	2.91228	4.85409	2.44686
chr1	15295541	15295876	C7KUGACXX_7_7958.sorted.filtered_peak_253	21	.	2.94659	4.54601	2.15958
chr1	15438669	15438919	C7KUGACXX_7_7958.sorted.filtered_peak_254	17	.	2.72001	4.12872	1.79654
chr1	15650082	15650515	C7KUGACXX_7_7958.sorted.filtered_peak_255	38	.	3.24642	6.34078	3.81071
chr1	15668531	15668830	C7KUGACXX_7_7958.sorted.filtered_peak_256	18	.	2.47104	4.19977	1.85551
chr1	15672424	15672793	C7KUGACXX_7_7958.sorted.filtered_peak_257	72	.	3.68557	9.91004	7.21051
chr1	15735880	15736750	C7KUGACXX_7_7958.sorted.filtered_peak_258	50	.	2.84007	7.61845	5.04939
chr1	15744095	15744347	C7KUGACXX_7_7958.sorted.filtered_peak_259	15	.	2.37588	3.82851	1.52989
chr1	15757466	15757986	C7KUGACXX_7_7958.sorted.filtered_peak_260	19	.	2.70583	4.25587	1.90849
chr1	15850691	15851868	C7KUGACXX_7_7958.sorted.filtered_peak_261	333	.	4.25605	36.77105	33.30716
chr1	15852931	15853454	C7KUGACXX_7_7958.sorted.filtered_peak_262	184	.	3.28768	21.51844	18.46375
chr1	15905609	15906049	C7KUGACXX_7_7958.sorted.filtered_peak_263	31	.	3.20037	5.63644	3.15213
chr1	15906218	15906468	C7KUGACXX_7_7958.sorted.filtered_peak_264	21	.	2.81709	4.53772	2.17027
chr1	15911047	15911646	C7KUGACXX_7_7958.sorted.filtered_peak_265	17	.	2.75313	4.03534	1.70757
chr1	15929763	15930547	C7KUGACXX_7_7958.sorted.filtered_peak_266	136	.	5.09694	16.53735	13.65557
chr1	15943397	15944370	C7KUGACXX_7_7958.sorted.filtered_peak_267	143	.	4.29326	17.31314	14.36407
chr1	16010704	16010954	C7KUGACXX_7_7958.sorted.filtered_peak_268	36	.	3.23844	6.21761	3.69385
chr1	16011290	16011752	C7KUGACXX_7_7958.sorted.filtered_peak_269	13	.	2.48074	3.57121	1.31155
chr1	16023420	16024132	C7KUGACXX_7_7958.sorted.filtered_peak_270	36	.	3.42799	6.13591	3.61831
chr1	16067874	16068124	C7KUGACXX_7_7958.sorted.filtered_peak_271	30	.	3.19702	5.50231	3.03743
chr1	16160793	16162866	C7KUGACXX_7_7958.sorted.filtered_peak_272	150	.	3.30074	17.97945	15.04807
chr1	16173746	16175376	C7KUGACXX_7_7958.sorted.filtered_peak_273	138	.	3.58404	16.68286	13.83717
chr1	16245897	16246152	C7KUGACXX_7_7958.sorted.filtered_peak_274	28	.	3.06923	5.32661	2.87980
chr1	16276012	16276491	C7KUGACXX_7_7958.sorted.filtered_peak_275	93	.	3.80384	12.11073	9.32940
chr1	16292468	16293160	C7KUGACXX_7_7958.sorted.filtered_peak_276	69	.	3.89891	9.61578	6.92512
chr1	16302022	16302938	C7KUGACXX_7_7958.sorted.filtered_peak_277	100	.	4.21406	12.83263	10.07066
chr1	16405372	16405827	C7KUGACXX_7_7958.sorted.filtered_peak_278	57	.	3.62914	8.40867	5.78405
chr1	16494191	16494473	C7KUGACXX_7_7958.sorted.filtered_peak_279	24	.	3.02742	4.85562	2.43753
chr1	16514306	16514602	C7KUGACXX_7_7958.sorted.filtered_peak_280	31	.	3.27539	5.63438	3.16220
chr1	16532771	16533736	C7KUGACXX_7_7958.sorted.filtered_peak_281	213	.	4.99472	24.54724	21.39185
chr1	16543393	16544436	C7KUGACXX_7_7958.sorted.filtered_peak_282	125	.	4.22821	15.37304	12.57801
chr1	16563148	16564050	C7KUGACXX_7_7958.sorted.filtered_peak_283	148	.	4.70575	17.80487	14.86870
chr1	16570875	16571227	C7KUGACXX_7_7958.sorted.filtered_peak_284	71	.	4.23010	9.86450	7.16059
chr1	16678552	16679458	C7KUGACXX_7_7958.sorted.filtered_peak_285	167	.	4.66007	19.73588	16.73506
chr1	16693359	16694504	C7KUGACXX_7_7958.sorted.filtered_peak_286	252	.	4.69297	28.53454	25.27075
chr1	16747233	16747760	C7KUGACXX_7_7958.sorted.filtered_peak_287	56	.	3.76196	8.23865	5.63355
chr1	16766923	16768124	C7KUGACXX_7_7958.sorted.filtered_peak_288	64	.	3.21936	9.11840	6.45069
chr1	16825397	16826351	C7KUGACXX_7_7958.sorted.filtered_peak_289	94	.	4.85430	12.20271	9.46429
chr1	16840422	16841036	C7KUGACXX_7_7958.sorted.filtered_peak_290	67	.	4.36938	9.48617	6.79459
chr1	16939712	16940457	C7KUGACXX_7_7958.sorted.filtered_peak_291	70	.	3.11478	9.69646	7.00522
chr1	16963320	16963618	C7KUGACXX_7_7958.sorted.filtered_peak_292	37	.	3.31586	6.31598	3.79240
chr1	16970778	16971475	C7KUGACXX_7_7958.sorted.filtered_peak_293	155	.	5.62993	18.46878	15.51015
chr1	17036259	17036609	C7KUGACXX_7_7958.sorted.filtered_peak_294	41	.	3.14034	6.69179	4.13458
chr1	17051735	17052175	C7KUGACXX_7_7958.sorted.filtered_peak_295	28	.	2.95579	5.32812	2.87480
chr1	17053796	17054168	C7KUGACXX_7_7958.sorted.filtered_peak_296	44	.	3.58451	6.95284	4.40423
chr1	17222587	17222861	C7KUGACXX_7_7958.sorted.filtered_peak_297	114	.	5.52737	14.35098	11.46838
chr1	17230806	17232094	C7KUGACXX_7_7958.sorted.filtered_peak_298	177	.	4.14730	20.71529	17.71977
chr1	17240054	17241099	C7KUGACXX_7_7958.sorted.filtered_peak_299	190	.	5.27705	22.06485	19.07309
chr1	17287253	17287505	C7KUGACXX_7_7958.sorted.filtered_peak_300	23	.	2.97048	4.70684	2.30688
chr1	17337857	17338687	C7KUGACXX_7_7958.sorted.filtered_peak_301	79	.	3.90971	10.67626	7.99820
chr1	17372238	17373077	C7KUGACXX_7_7958.sorted.filtered_peak_302	23	.	2.81200	4.72217	2.33495
chr1	17380300	17380919	C7KUGACXX_7_7958.sorted.filtered_peak_303	381	.	6.82067	41.72424	38.12537
chr1	17386268	17386655	C7KUGACXX_7_7958.sorted.filtered_peak_304	15	.	2.53283	3.86382	1.56485
chr1	17746366	17746678	C7KUGACXX_7_7958.sorted.filtered_peak_305	22	.	2.90677	4.59718	2.21545
chr1	17764004	17764507	C7KUGACXX_7_7958.sorted.filtered_peak_306	29	.	2.38434	5.35719	2.90836
chr1	17766089	17766454	C7KUGACXX_7_7958.sorted.filtered_peak_307	36	.	2.57729	6.21199	3.69864
chr1	19228934	19229631	C7KUGACXX_7_7958.sorted.filtered_peak_308	227	.	5.20924	25.92913	22.74347
chr1	19252957	19254316	C7KUGACXX_7_7958.sorted.filtered_peak_309	77	.	3.42499	10.34815	7.70013
chr1	19278379	19278883	C7KUGACXX_7_7958.sorted.filtered_peak_310	30	.	2.26452	5.50498	3.04683
chr1	19282880	19283603	C7KUGACXX_7_7958.sorted.filtered_peak_311	172	.	3.92501	20.23356	17.24618
chr1	19337583	19337938	C7KUGACXX_7_7958.sorted.filtered_peak_312	35	.	3.29468	6.07606	3.56855
chr1	19400966	19401585	C7KUGACXX_7_7958.sorted.filtered_peak_313	59	.	3.41740	8.56384	5.93543
chr1	19450507	19451058	C7KUGACXX_7_7958.sorted.filtered_peak_314	16	.	2.59002	3.91612	1.61107
chr1	19536313	19537328	C7KUGACXX_7_7958.sorted.filtered_peak_315	180	.	4.55783	21.11089	18.08908
chr1	19577853	19578741	C7KUGACXX_7_7958.sorted.filtered_peak_316	177	.	5.11386	20.76180	17.73706
chr1	19638388	19639116	C7KUGACXX_7_7958.sorted.filtered_peak_317	122	.	4.23058	15.10517	12.25403
chr1	19717395	19718112	C7KUGACXX_7_7958.sorted.filtered_peak_318	177	.	5.00994	20.86204	17.79818
chr1	19789440	19790104	C7KUGACXX_7_7958.sorted.filtered_peak_319	98	.	4.00841	12.60131	9.83422
chr1	19794904	19795376	C7KUGACXX_7_7958.sorted.filtered_peak_320	32	.	2.80689	5.68737	3.21766
chr1	19803502	19804287	C7KUGACXX_7_7958.sorted.filtered_peak_321	30	.	2.71124	5.48428	3.01665
chr1	19804795	19805045	C7KUGACXX_7_7958.sorted.filtered_peak_322	19	.	2.40338	4.26967	1.91218
chr1	19811718	19812624	C7KUGACXX_7_7958.sorted.filtered_peak_323	152	.	4.03763	18.25157	15.27328
chr1	19822391	19822809	C7KUGACXX_7_7958.sorted.filtered_peak_324	29	.	3.21335	5.42949	2.97027
chr1	19923069	19924379	C7KUGACXX_7_7958.sorted.filtered_peak_325	121	.	3.98047	15.05522	12.16553
chr1	19933233	19933891	C7KUGACXX_7_7958.sorted.filtered_peak_326	49	.	3.58704	7.55740	4.97412
chr1	19980219	19980637	C7KUGACXX_7_7958.sorted.filtered_peak_327	32	.	3.12753	5.77251	3.29158
chr1	20014602	20015153	C7KUGACXX_7_7958.sorted.filtered_peak_328	32	.	3.24030	5.76485	3.29257
chr1	20042167	20042417	C7KUGACXX_7_7958.sorted.filtered_peak_329	26	.	3.11565	5.05334	2.61902
chr1	20125843	20126764	C7KUGACXX_7_7958.sorted.filtered_peak_330	28	.	2.90040	5.25153	2.80831
chr1	20208587	20209293	C7KUGACXX_7_7958.sorted.filtered_peak_331	198	.	5.46441	22.93186	19.82984
chr1	20478695	20478967	C7KUGACXX_7_7958.sorted.filtered_peak_332	26	.	3.07077	5.05110	2.61842
chr1	20511886	20512152	C7KUGACXX_7_7958.sorted.filtered_peak_333	31	.	2.85312	5.61684	3.13346
chr1	20539328	20539578	C7KUGACXX_7_7958.sorted.filtered_peak_334	16	.	2.60205	4.00349	1.68699
chr1	20649602	20649883	C7KUGACXX_7_7958.sorted.filtered_peak_335	45	.	3.44226	7.13250	4.56647
chr1	20834005	20834980	C7KUGACXX_7_7958.sorted.filtered_peak_336	81	.	3.90997	10.86718	8.17722
chr1	20959590	20960924	C7KUGACXX_7_7958.sorted.filtered_peak_337	66	.	3.44982	9.27258	6.63854
chr1	20987625	20988388	C7KUGACXX_7_7958.sorted.filtered_peak_338	221	.	5.19378	25.28572	22.16928
chr1	21022994	21023558	C7KUGACXX_7_7958.sorted.filtered_peak_339	58	.	3.81830	8.52076	5.85717
chr1	21059353	21059921	C7KUGACXX_7_7958.sorted.filtered_peak_340	67	.	3.54877	9.37634	6.72749
chr1	21112376	21114109	C7KUGACXX_7_7958.sorted.filtered_peak_341	197	.	3.98975	22.77282	19.74658
chr1	21348693	21349546	C7KUGACXX_7_7958.sorted.filtered_peak_342	72	.	3.94314	9.96491	7.29283
chr1	21502994	21504016	C7KUGACXX_7_7958.sorted.filtered_peak_343	168	.	4.25168	19.82366	16.84090
chr1	21521681	21521957	C7KUGACXX_7_7958.sorted.filtered_peak_344	28	.	3.17636	5.26062	2.81268
chr1	21543613	21544005	C7KUGACXX_7_7958.sorted.filtered_peak_345	13	.	2.63890	3.64770	1.36100
chr1	21619686	21621473	C7KUGACXX_7_7958.sorted.filtered_peak_346	40	.	2.63124	6.54271	4.03725
chr1	21651049	21651306	C7KUGACXX_7_7958.sorted.filtered_peak_347	30	.	3.04630	5.49620	3.02503
chr1	21660550	21661343	C7KUGACXX_7_7958.sorted.filtered_peak_348	65	.	3.59602	9.23822	6.57961
chr1	21671972	21672436	C7KUGACXX_7_7958.sorted.filtered_peak_349	72	.	3.60044	10.00962	7.29919
chr1	21766246	21766951	C7KUGACXX_7_7958.sorted.filtered_peak_350	95	.	4.98997	12.32047	9.55320
chr1	21985723	21986129	C7KUGACXX_7_7958.sorted.filtered_peak_351	42	.	3.45830	6.76290	4.21635
chr1	22100138	22100390	C7KUGACXX_7_7958.sorted.filtered_peak_352	30	.	3.14512	5.57379	3.09705
chr1	22108604	22110355	C7KUGACXX_7_7958.sorted.filtered_peak_353	169	.	3.92392	19.91353	16.95071
chr1	22263775	22264055	C7KUGACXX_7_7958.sorted.filtered_peak_354	38	.	3.36532	6.34142	3.81115
chr1	22345525	22346086	C7KUGACXX_7_7958.sorted.filtered_peak_355	72	.	4.45776	9.97314	7.26767
chr1	22350890	22352644	C7KUGACXX_7_7958.sorted.filtered_peak_356	125	.	3.92632	15.42693	12.54535
chr1	22366107	22366827	C7KUGACXX_7_7958.sorted.filtered_peak_357	245	.	6.04324	27.81129	24.57953
chr1	22378935	22380265	C7KUGACXX_7_7958.sorted.filtered_peak_358	114	.	3.76704	14.25487	11.41504
chr1	22416241	22416864	C7KUGACXX_7_7958.sorted.filtered_peak_359	19	.	2.67560	4.31037	1.96171
chr1	22431429	22431681	C7KUGACXX_7_7958.sorted.filtered_peak_360	27	.	3.00600	5.17252	2.74336
chr1	22778131	22779170	C7KUGACXX_7_7958.sorted.filtered_peak_361	129	.	4.18197	15.76416	12.91061
chr1	23031006	23031268	C7KUGACXX_7_7958.sorted.filtered_peak_362	29	.	3.04900	5.46003	2.98595
chr1	23345467	23346565	C7KUGACXX_7_7958.sorted.filtered_peak_363	105	.	4.05139	13.29655	10.50914
chr1	23429859	23430109	C7KUGACXX_7_7958.sorted.filtered_peak_364	19	.	2.49084	4.34260	1.97976
chr1	23445252	23446052	C7KUGACXX_7_7958.sorted.filtered_peak_365	25	.	2.86996	4.98732	2.57424
chr1	23474626	23474876	C7KUGACXX_7_7958.sorted.filtered_peak_366	16	.	2.74750	3.94918	1.62142
chr1	23494985	23495583	C7KUGACXX_7_7958.sorted.filtered_peak_367	80	.	4.00852	10.78679	8.08331
chr1	23670263	23671421	C7KUGACXX_7_7958.sorted.filtered_peak_368	141	.	3.83685	17.00968	14.12159
chr1	23694444	23695745	C7KUGACXX_7_7958.sorted.filtered_peak_369	261	.	4.88477	29.36190	26.11816
chr1	23730190	23730771	C7KUGACXX_7_7958.sorted.filtered_peak_370	21	.	2.89022	4.51778	2.13570
chr1	23810660	23811427	C7KUGACXX_7_7958.sorted.filtered_peak_371	105	.	4.41446	13.34876	10.54125
chr1	23823387	23823792	C7KUGACXX_7_7958.sorted.filtered_peak_372	15	.	2.72331	3.88583	1.56896
chr1	23854712	23855264	C7KUGACXX_7_7958.sorted.filtered_peak_373	37	.	2.52250	6.28965	3.79348
chr1	23857663	23858123	C7KUGACXX_7_7958.sorted.filtered_peak_374	45	.	2.76731	7.06160	4.51823
chr1	23866214	23866728	C7KUGACXX_7_7958.sorted.filtered_peak_375	109	.	4.88527	13.72342	10.90334
chr1	23881213	23881832	C7KUGACXX_7_7958.sorted.filtered_peak_376	72	.	3.09099	9.91016	7.24395
chr1	23885901	23886254	C7KUGACXX_7_7958.sorted.filtered_peak_377	55	.	2.84273	8.13486	5.51794
chr1	23918843	23919372	C7KUGACXX_7_7958.sorted.filtered_peak_378	18	.	2.56773	4.16669	1.83583
chr1	23928635	23929107	C7KUGACXX_7_7958.sorted.filtered_peak_379	19	.	2.77587	4.27897	1.92958
chr1	23939698	23940034	C7KUGACXX_7_7958.sorted.filtered_peak_380	33	.	3.02662	5.82695	3.34043
chr1	23946157	23946691	C7KUGACXX_7_7958.sorted.filtered_peak_381	46	.	3.27067	7.20667	4.64804
chr1	23963938	23964188	C7KUGACXX_7_7958.sorted.filtered_peak_382	39	.	3.43007	6.48868	3.93741
chr1	24018025	24018973	C7KUGACXX_7_7958.sorted.filtered_peak_383	117	.	4.50596	14.57763	11.77905
chr1	24069587	24070673	C7KUGACXX_7_7958.sorted.filtered_peak_384	41	.	3.05089	6.65736	4.16040
chr1	24098708	24099186	C7KUGACXX_7_7958.sorted.filtered_peak_385	43	.	3.56014	6.87178	4.31236
chr1	24104461	24105303	C7KUGACXX_7_7958.sorted.filtered_peak_386	85	.	3.84242	11.27674	8.56483
chr1	24117233	24117839	C7KUGACXX_7_7958.sorted.filtered_peak_387	33	.	2.94130	5.83159	3.35230
chr1	24126908	24127868	C7KUGACXX_7_7958.sorted.filtered_peak_388	132	.	3.94895	16.02638	13.20363
chr1	24151634	24152150	C7KUGACXX_7_7958.sorted.filtered_peak_389	89	.	4.48268	11.73177	8.97095
chr1	24152444	24152694	C7KUGACXX_7_7958.sorted.filtered_peak_390	24	.	2.85062	4.88088	2.46413
chr1	24164910	24165551	C7KUGACXX_7_7958.sorted.filtered_peak_391	37	.	3.46726	6.24234	3.72764
chr1	24194347	24195281	C7KUGACXX_7_7958.sorted.filtered_peak_392	103	.	4.30725	13.15650	10.35201
chr1	24285295	24286671	C7KUGACXX_7_7958.sorted.filtered_peak_393	161	.	4.21193	19.15712	16.17041
chr1	24306509	24307306	C7KUGACXX_7_7958.sorted.filtered_peak_394	237	.	4.99980	26.91076	23.74255
chr1	24397458	24397814	C7KUGACXX_7_7958.sorted.filtered_peak_395	32	.	3.33841	5.78598	3.29301
chr1	24513735	24514151	C7KUGACXX_7_7958.sorted.filtered_peak_396	15	.	2.56634	3.83106	1.52951
chr1	24525785	24526240	C7KUGACXX_7_7958.sorted.filtered_peak_397	26	.	3.01732	5.03775	2.60611
chr1	24710898	24711359	C7KUGACXX_7_7958.sorted.filtered_peak_398	15	.	2.42041	3.79033	1.50066
chr1	24717766	24719020	C7KUGACXX_7_7958.sorted.filtered_peak_399	21	.	2.50329	4.48129	2.11370
chr1	24740129	24740452	C7KUGACXX_7_7958.sorted.filtered_peak_400	28	.	2.41631	5.26238	2.81047
chr1	24741944	24742790	C7KUGACXX_7_7958.sorted.filtered_peak_401	130	.	3.76085	15.91619	13.09903
chr1	24743345	24743656	C7KUGACXX_7_7958.sorted.filtered_peak_402	45	.	2.72950	7.14889	4.57263
chr1	24808239	24808875	C7KUGACXX_7_7958.sorted.filtered_peak_403	37	.	3.21751	6.22669	3.74337
chr1	24828356	24829767	C7KUGACXX_7_7958.sorted.filtered_peak_404	44	.	2.59957	6.97579	4.43044
chr1	24861512	24862197	C7KUGACXX_7_7958.sorted.filtered_peak_405	30	.	2.59275	5.51327	3.05259
chr1	24863012	24863453	C7KUGACXX_7_7958.sorted.filtered_peak_406	69	.	3.18231	9.61575	6.92678
chr1	24969114	24970103	C7KUGACXX_7_7958.sorted.filtered_peak_407	311	.	5.26511	34.52906	31.12985
chr1	25071352	25072162	C7KUGACXX_7_7958.sorted.filtered_peak_408	203	.	5.15238	23.45510	20.39195
chr1	25157225	25157475	C7KUGACXX_7_7958.sorted.filtered_peak_409	27	.	3.15109	5.16178	2.71585
chr1	25174411	25175373	C7KUGACXX_7_7958.sorted.filtered_peak_410	71	.	3.53944	9.79182	7.15269
chr1	25237620	25238223	C7KUGACXX_7_7958.sorted.filtered_peak_411	33	.	2.87801	5.87913	3.39815
chr1	25255539	25255812	C7KUGACXX_7_7958.sorted.filtered_peak_412	24	.	2.19250	4.84875	2.44116
chr1	25256497	25257117	C7KUGACXX_7_7958.sorted.filtered_peak_413	41	.	2.51955	6.65139	4.12965
chr1	25281467	25281900	C7KUGACXX_7_7958.sorted.filtered_peak_414	54	.	3.36098	8.09584	5.47546
chr1	25291275	25292039	C7KUGACXX_7_7958.sorted.filtered_peak_415	155	.	3.96266	18.55702	15.58089
chr1	25319287	25319673	C7KUGACXX_7_7958.sorted.filtered_peak_416	55	.	3.38456	8.13493	5.50103
chr1	25348748	25349747	C7KUGACXX_7_7958.sorted.filtered_peak_417	166	.	4.23641	19.71001	16.68374
chr1	25358692	25359212	C7KUGACXX_7_7958.sorted.filtered_peak_418	83	.	3.40728	11.09003	8.34404
chr1	25425931	25426377	C7KUGACXX_7_7958.sorted.filtered_peak_419	16	.	2.38483	3.90984	1.60760
chr1	25427947	25428255	C7KUGACXX_7_7958.sorted.filtered_peak_420	46	.	3.25490	7.19005	4.61554
chr1	25558658	25559893	C7KUGACXX_7_7958.sorted.filtered_peak_421	78	.	3.70174	10.52262	7.80913
chr1	25566043	25566966	C7KUGACXX_7_7958.sorted.filtered_peak_422	140	.	4.41379	16.94816	14.01215
chr1	25573273	25574463	C7KUGACXX_7_7958.sorted.filtered_peak_423	204	.	4.60264	23.53387	20.42346
chr1	25594370	25594653	C7KUGACXX_7_7958.sorted.filtered_peak_424	101	.	5.25587	12.98831	10.14767
chr1	25664699	25665541	C7KUGACXX_7_7958.sorted.filtered_peak_425	141	.	5.38444	17.06738	14.10682
chr1	25756538	25757738	C7KUGACXX_7_7958.sorted.filtered_peak_426	152	.	3.98968	18.26977	15.29546
chr1	25847023	25847274	C7KUGACXX_7_7958.sorted.filtered_peak_427	29	.	3.23029	5.39367	2.92291
chr1	25869717	25870501	C7KUGACXX_7_7958.sorted.filtered_peak_428	62	.	3.68842	8.88774	6.22896
chr1	25876062	25876472	C7KUGACXX_7_7958.sorted.filtered_peak_429	49	.	3.41799	7.55371	4.95879
chr1	25888829	25889379	C7KUGACXX_7_7958.sorted.filtered_peak_430	33	.	2.86210	5.85301	3.36612
chr1	25935114	25935364	C7KUGACXX_7_7958.sorted.filtered_peak_431	31	.	3.15980	5.64585	3.15487
chr1	25942948	25943372	C7KUGACXX_7_7958.sorted.filtered_peak_432	98	.	3.55986	12.60282	9.81930
chr1	25969084	25969533	C7KUGACXX_7_7958.sorted.filtered_peak_433	55	.	3.53951	8.14760	5.52973
chr1	26002374	26002908	C7KUGACXX_7_7958.sorted.filtered_peak_434	25	.	2.85308	5.01737	2.58948
chr1	26030855	26031237	C7KUGACXX_7_7958.sorted.filtered_peak_435	33	.	3.27800	5.81075	3.32743
chr1	26101382	26101859	C7KUGACXX_7_7958.sorted.filtered_peak_436	35	.	3.02446	6.04827	3.54707
chr1	26146041	26147408	C7KUGACXX_7_7958.sorted.filtered_peak_437	96	.	3.54299	12.42632	9.64323
chr1	26185450	26186538	C7KUGACXX_7_7958.sorted.filtered_peak_438	70	.	3.67268	9.68115	7.03106
chr1	26202139	26202413	C7KUGACXX_7_7958.sorted.filtered_peak_439	18	.	2.71979	4.23285	1.88900
chr1	26221919	26222223	C7KUGACXX_7_7958.sorted.filtered_peak_440	64	.	3.95047	9.17810	6.49861
chr1	26231526	26232260	C7KUGACXX_7_7958.sorted.filtered_peak_441	116	.	3.82116	14.52643	11.67793
chr1	26297810	26298137	C7KUGACXX_7_7958.sorted.filtered_peak_442	58	.	3.78271	8.45825	5.81137
chr1	26316938	26317571	C7KUGACXX_7_7958.sorted.filtered_peak_443	39	.	3.11137	6.46824	3.96117
chr1	26324260	26325037	C7KUGACXX_7_7958.sorted.filtered_peak_444	294	.	5.68204	32.77205	29.43704
chr1	26361787	26362668	C7KUGACXX_7_7958.sorted.filtered_peak_445	96	.	3.89474	12.42656	9.65074
chr1	26431452	26431736	C7KUGACXX_7_7958.sorted.filtered_peak_446	36	.	3.45575	6.12967	3.60558
chr1	26437496	26438809	C7KUGACXX_7_7958.sorted.filtered_peak_447	148	.	4.37961	17.83998	14.87545
chr1	26452783	26453405	C7KUGACXX_7_7958.sorted.filtered_peak_448	103	.	3.86912	13.16288	10.34819
chr1	26471707	26472113	C7KUGACXX_7_7958.sorted.filtered_peak_449	45	.	3.62902	7.17587	4.59376
chr1	26496151	26497009	C7KUGACXX_7_7958.sorted.filtered_peak_450	57	.	3.60829	8.40759	5.78504
chr1	26560311	26561415	C7KUGACXX_7_7958.sorted.filtered_peak_451	326	.	5.39977	36.10003	32.69154
chr1	26602683	26603052	C7KUGACXX_7_7958.sorted.filtered_peak_452	26	.	2.40775	5.13622	2.69713
chr1	26606108	26606762	C7KUGACXX_7_7958.sorted.filtered_peak_453	68	.	2.89258	9.58940	6.89731
chr1	26611292	26611783	C7KUGACXX_7_7958.sorted.filtered_peak_454	38	.	2.39659	6.37663	3.86058
chr1	26613825	26614258	C7KUGACXX_7_7958.sorted.filtered_peak_455	52	.	2.72993	7.89161	5.28698
chr1	26632668	26633754	C7KUGACXX_7_7958.sorted.filtered_peak_456	129	.	4.62560	15.84386	12.97920
chr1	26644210	26644874	C7KUGACXX_7_7958.sorted.filtered_peak_457	31	.	2.53639	5.55493	3.10206
chr1	26647732	26648286	C7KUGACXX_7_7958.sorted.filtered_peak_458	28	.	2.56476	5.28061	2.83340
chr1	26662776	26663416	C7KUGACXX_7_7958.sorted.filtered_peak_459	72	.	4.11123	10.00096	7.29286
chr1	26690340	26690658	C7KUGACXX_7_7958.sorted.filtered_peak_460	68	.	3.84157	9.50416	6.80716
chr1	26704558	26705289	C7KUGACXX_7_7958.sorted.filtered_peak_461	210	.	5.04776	24.19329	21.05417
chr1	26710653	26710903	C7KUGACXX_7_7958.sorted.filtered_peak_462	14	.	2.54358	3.74670	1.46175
chr1	26735048	26735344	C7KUGACXX_7_7958.sorted.filtered_peak_463	60	.	4.10958	8.67803	6.03192
chr1	26743609	26744075	C7KUGACXX_7_7958.sorted.filtered_peak_464	22	.	2.85441	4.59232	2.20402
chr1	26758273	26759232	C7KUGACXX_7_7958.sorted.filtered_peak_465	208	.	5.40287	23.88363	20.83339
chr1	26798568	26800042	C7KUGACXX_7_7958.sorted.filtered_peak_466	140	.	3.67913	16.91972	14.01902
chr1	26826509	26827943	C7KUGACXX_7_7958.sorted.filtered_peak_467	140	.	4.40863	17.01160	14.06910
chr1	26855887	26856610	C7KUGACXX_7_7958.sorted.filtered_peak_468	52	.	3.59182	7.81417	5.23677
chr1	26868359	26869201	C7KUGACXX_7_7958.sorted.filtered_peak_469	45	.	2.65480	7.05347	4.52570
chr1	26872086	26872462	C7KUGACXX_7_7958.sorted.filtered_peak_470	69	.	3.20530	9.62564	6.93932
chr1	26946569	26948013	C7KUGACXX_7_7958.sorted.filtered_peak_471	177	.	4.43074	20.80320	17.77771
chr1	27018881	27019723	C7KUGACXX_7_7958.sorted.filtered_peak_472	62	.	2.61502	8.84815	6.20434
chr1	27021860	27022584	C7KUGACXX_7_7958.sorted.filtered_peak_473	103	.	2.93906	13.14598	10.34918
chr1	27049947	27050210	C7KUGACXX_7_7958.sorted.filtered_peak_474	19	.	2.71314	4.26999	1.91228
chr1	27060443	27060849	C7KUGACXX_7_7958.sorted.filtered_peak_475	29	.	3.18266	5.37720	2.93492
chr1	27070354	27071105	C7KUGACXX_7_7958.sorted.filtered_peak_476	148	.	4.57531	17.80207	14.86424
chr1	27113662	27114937	C7KUGACXX_7_7958.sorted.filtered_peak_477	154	.	3.58552	18.45439	15.45650
chr1	27126362	27126902	C7KUGACXX_7_7958.sorted.filtered_peak_478	45	.	3.70288	7.10281	4.54700
chr1	27147227	27147775	C7KUGACXX_7_7958.sorted.filtered_peak_479	39	.	3.53590	6.48155	3.95489
chr1	27152748	27153524	C7KUGACXX_7_7958.sorted.filtered_peak_480	44	.	3.06315	7.00802	4.45197
chr1	27159692	27160527	C7KUGACXX_7_7958.sorted.filtered_peak_481	95	.	3.68842	12.28720	9.52792
chr1	27165236	27165742	C7KUGACXX_7_7958.sorted.filtered_peak_482	22	.	2.79111	4.65098	2.26165
chr1	27191230	27192143	C7KUGACXX_7_7958.sorted.filtered_peak_483	198	.	5.17598	22.90303	19.83054
chr1	27216224	27217179	C7KUGACXX_7_7958.sorted.filtered_peak_484	39	.	3.13307	6.53302	3.99965
chr1	27226332	27227457	C7KUGACXX_7_7958.sorted.filtered_peak_485	47	.	3.54601	7.30212	4.74514
chr1	27247688	27248910	C7KUGACXX_7_7958.sorted.filtered_peak_486	159	.	4.46883	18.82193	15.94557
chr1	27320029	27320619	C7KUGACXX_7_7958.sorted.filtered_peak_487	16	.	2.51829	3.97949	1.66552
chr1	27324165	27324487	C7KUGACXX_7_7958.sorted.filtered_peak_488	41	.	3.20858	6.71190	4.16095
chr1	27371066	27371571	C7KUGACXX_7_7958.sorted.filtered_peak_489	29	.	3.14115	5.38644	2.93975
chr1	27429272	27429522	C7KUGACXX_7_7958.sorted.filtered_peak_490	26	.	2.80750	5.10348	2.67293
chr1	27438418	27438940	C7KUGACXX_7_7958.sorted.filtered_peak_491	51	.	3.55307	7.73525	5.14081
chr1	27463473	27464305	C7KUGACXX_7_7958.sorted.filtered_peak_492	66	.	3.64532	9.35515	6.67982
chr1	27481274	27482117	C7KUGACXX_7_7958.sorted.filtered_peak_493	153	.	4.49572	18.34466	15.36590
chr1	27488180	27488444	C7KUGACXX_7_7958.sorted.filtered_peak_494	54	.	4.02230	8.08347	5.44036
chr1	27524428	27524772	C7KUGACXX_7_7958.sorted.filtered_peak_495	45	.	3.74269	7.13140	4.54962
chr1	27560644	27561469	C7KUGACXX_7_7958.sorted.filtered_peak_496	299	.	5.78173	33.32178	29.95242
chr1	27610831	27611415	C7KUGACXX_7_7958.sorted.filtered_peak_497	21	.	2.93800	4.50564	2.11784
chr1	27627380	27627633	C7KUGACXX_7_7958.sorted.filtered_peak_498	37	.	3.16205	6.23576	3.71658
chr1	27648269	27649340	C7KUGACXX_7_7958.sorted.filtered_peak_499	137	.	4.53148	16.68547	13.77753
chr1	27668274	27670201	C7KUGACXX_7_7958.sorted.filtered_peak_500	25	.	2.65225	4.93713	2.52085
chr1	27675890	27676170	C7KUGACXX_7_7958.sorted.filtered_peak_501	33	.	3.32009	5.81554	3.32236
chr1	27683794	27684259	C7KUGACXX_7_7958.sorted.filtered_peak_502	63	.	3.58050	8.96225	6.30071
chr1	27691905	27692851	C7KUGACXX_7_7958.sorted.filtered_peak_503	52	.	3.07814	7.79865	5.21917
chr1	27714995	27715252	C7KUGACXX_7_7958.sorted.filtered_peak_504	24	.	2.62740	4.85311	2.43658
chr1	27718708	27719258	C7KUGACXX_7_7958.sorted.filtered_peak_505	111	.	4.18622	13.99687	11.15625
chr1	27744952	27745235	C7KUGACXX_7_7958.sorted.filtered_peak_506	23	.	2.74619	4.73778	2.33681
chr1	27757444	27757759	C7KUGACXX_7_7958.sorted.filtered_peak_507	23	.	2.89113	4.71279	2.31408
chr1	27782094	27782418	C7KUGACXX_7_7958.sorted.filtered_peak_508	37	.	3.39765	6.22814	3.71631
chr1	27816166	27817260	C7KUGACXX_7_7958.sorted.filtered_peak_509	210	.	4.75501	24.12302	21.06467
chr1	27894852	27895470	C7KUGACXX_7_7958.sorted.filtered_peak_510	79	.	3.90076	10.66167	7.91739
chr1	27930274	27930887	C7KUGACXX_7_7958.sorted.filtered_peak_511	47	.	2.85424	7.34592	4.79142
chr1	27944926	27945231	C7KUGACXX_7_7958.sorted.filtered_peak_512	19	.	2.66907	4.27967	1.92504
chr1	27963023	27963662	C7KUGACXX_7_7958.sorted.filtered_peak_513	20	.	2.53353	4.37137	2.01460
chr1	27970475	27970759	C7KUGACXX_7_7958.sorted.filtered_peak_514	24	.	2.98591	4.86791	2.45373
chr1	27986112	27987096	C7KUGACXX_7_7958.sorted.filtered_peak_515	53	.	2.73294	7.93663	5.34757
chr1	27989223	27990018	C7KUGACXX_7_7958.sorted.filtered_peak_516	105	.	3.49690	13.38963	10.55343
chr1	27995748	27996012	C7KUGACXX_7_7958.sorted.filtered_peak_517	40	.	2.93831	6.64232	4.09367
chr1	27998383	27999149	C7KUGACXX_7_7958.sorted.filtered_peak_518	58	.	3.29836	8.49670	5.86914
chr1	28051982	28052769	C7KUGACXX_7_7958.sorted.filtered_peak_519	410	.	6.73899	44.69424	41.02466
chr1	28099184	28100293	C7KUGACXX_7_7958.sorted.filtered_peak_520	240	.	4.78805	27.16743	24.02129
chr1	28157006	28157835	C7KUGACXX_7_7958.sorted.filtered_peak_521	140	.	4.68721	17.01398	14.08867
chr1	28184543	28184889	C7KUGACXX_7_7958.sorted.filtered_peak_522	45	.	3.74347	7.17301	4.58769
chr1	28195530	28196025	C7KUGACXX_7_7958.sorted.filtered_peak_523	64	.	3.43024	9.07429	6.41125
chr1	28198873	28199455	C7KUGACXX_7_7958.sorted.filtered_peak_524	30	.	2.64445	5.49776	3.03740
chr1	28213766	28214217	C7KUGACXX_7_7958.sorted.filtered_peak_525	21	.	2.51523	4.50099	2.12094
chr1	28217824	28218387	C7KUGACXX_7_7958.sorted.filtered_peak_526	29	.	2.91060	5.38345	2.93620
chr1	28240610	28241656	C7KUGACXX_7_7958.sorted.filtered_peak_527	209	.	5.23030	23.96848	20.91740
chr1	28269909	28270280	C7KUGACXX_7_7958.sorted.filtered_peak_528	64	.	3.89691	9.09180	6.43287
chr1	28286077	28286883	C7KUGACXX_7_7958.sorted.filtered_peak_529	60	.	3.46079	8.68731	6.07101
chr1	28306134	28306716	C7KUGACXX_7_7958.sorted.filtered_peak_530	22	.	2.92569	4.63934	2.25670
chr1	28382768	28383018	C7KUGACXX_7_7958.sorted.filtered_peak_531	26	.	3.00353	5.07736	2.64141
chr1	28385729	28386006	C7KUGACXX_7_7958.sorted.filtered_peak_532	16	.	2.58209	3.89636	1.60473
chr1	28414785	28415505	C7KUGACXX_7_7958.sorted.filtered_peak_533	299	.	6.15252	33.38190	29.98814
chr1	28495780	28496244	C7KUGACXX_7_7958.sorted.filtered_peak_534	105	.	4.86023	13.34794	10.50043
chr1	28499133	28499444	C7KUGACXX_7_7958.sorted.filtered_peak_535	14	.	2.47711	3.75820	1.47575
chr1	28525749	28526826	C7KUGACXX_7_7958.sorted.filtered_peak_536	52	.	3.34113	7.85849	5.28522
chr1	28535243	28535764	C7KUGACXX_7_7958.sorted.filtered_peak_537	55	.	4.03210	8.17196	5.53404
chr1	28559215	28559752	C7KUGACXX_7_7958.sorted.filtered_peak_538	65	.	3.26918	9.14814	6.51619
chr1	28562351	28562950	C7KUGACXX_7_7958.sorted.filtered_peak_539	102	.	3.87996	13.04413	10.24177
chr1	28572972	28573406	C7KUGACXX_7_7958.sorted.filtered_peak_540	48	.	2.55803	7.44271	4.84461
chr1	28573575	28574512	C7KUGACXX_7_7958.sorted.filtered_peak_541	224	.	4.35912	25.56042	22.43295
chr1	28575051	28575345	C7KUGACXX_7_7958.sorted.filtered_peak_542	44	.	2.51061	7.07207	4.49982
chr1	28582720	28583100	C7KUGACXX_7_7958.sorted.filtered_peak_543	58	.	3.08745	8.51715	5.88207
chr1	28585590	28586183	C7KUGACXX_7_7958.sorted.filtered_peak_544	221	.	5.14301	25.27709	22.11364
chr1	28655227	28655842	C7KUGACXX_7_7958.sorted.filtered_peak_545	275	.	6.14478	30.87784	27.57160
chr1	28686224	28686536	C7KUGACXX_7_7958.sorted.filtered_peak_546	19	.	2.88705	4.35107	1.97736
chr1	28695967	28696636	C7KUGACXX_7_7958.sorted.filtered_peak_547	83	.	4.16526	11.14023	8.37515
chr1	28736146	28736452	C7KUGACXX_7_7958.sorted.filtered_peak_548	19	.	2.86113	4.28735	1.92618
chr1	28776561	28777044	C7KUGACXX_7_7958.sorted.filtered_peak_549	21	.	2.85950	4.51256	2.13421
chr1	28832056	28833164	C7KUGACXX_7_7958.sorted.filtered_peak_550	171	.	4.20971	20.09758	17.13004
chr1	28844528	28845225	C7KUGACXX_7_7958.sorted.filtered_peak_551	119	.	4.62361	14.78684	11.90423
chr1	28845434	28845686	C7KUGACXX_7_7958.sorted.filtered_peak_552	17	.	2.46979	4.12134	1.79454
chr1	28879135	28880249	C7KUGACXX_7_7958.sorted.filtered_peak_553	184	.	4.81957	21.51426	18.48447
chr1	28907547	28909005	C7KUGACXX_7_7958.sorted.filtered_peak_554	98	.	3.44453	12.64777	9.86622
chr1	28969201	28970182	C7KUGACXX_7_7958.sorted.filtered_peak_555	133	.	4.00009	16.26559	13.37708
chr1	28974485	28975686	C7KUGACXX_7_7958.sorted.filtered_peak_556	169	.	4.57602	19.95409	16.93628
chr1	28994668	28996639	C7KUGACXX_7_7958.sorted.filtered_peak_557	79	.	3.46355	10.72700	7.99284
chr1	29062817	29064083	C7KUGACXX_7_7958.sorted.filtered_peak_558	163	.	4.38347	19.33768	16.34950
chr1	29101626	29102035	C7KUGACXX_7_7958.sorted.filtered_peak_559	58	.	3.87626	8.46234	5.82729
chr1	29111428	29111950	C7KUGACXX_7_7958.sorted.filtered_peak_560	41	.	3.60086	6.70685	4.16290
chr1	29203790	29204063	C7KUGACXX_7_7958.sorted.filtered_peak_561	20	.	2.83903	4.46834	2.08812
chr1	29211517	29212082	C7KUGACXX_7_7958.sorted.filtered_peak_562	42	.	2.75848	6.82555	4.28985
chr1	29213260	29213753	C7KUGACXX_7_7958.sorted.filtered_peak_563	69	.	3.22603	9.65509	6.97254
chr1	29240629	29241773	C7KUGACXX_7_7958.sorted.filtered_peak_564	70	.	3.47344	9.69439	7.01830
chr1	29253193	29253939	C7KUGACXX_7_7958.sorted.filtered_peak_565	72	.	3.60881	9.94715	7.27767
chr1	29254831	29255133	C7KUGACXX_7_7958.sorted.filtered_peak_566	19	.	2.43706	4.29294	1.94059
chr1	29507626	29508824	C7KUGACXX_7_7958.sorted.filtered_peak_567	284	.	5.01215	31.83047	28.48855
chr1	29529147	29529699	C7KUGACXX_7_7958.sorted.filtered_peak_568	26	.	2.96255	5.03818	2.61945
chr1	29556997	29557957	C7KUGACXX_7_7958.sorted.filtered_peak_569	78	.	3.88716	10.50217	7.82161
chr1	29562797	29563047	C7KUGACXX_7_7958.sorted.filtered_peak_570	34	.	3.17039	5.97575	3.48018
chr1	29613348	29613675	C7KUGACXX_7_7958.sorted.filtered_peak_571	12	.	2.55019	3.52227	1.27521
chr1	30663676	30664584	C7KUGACXX_7_7958.sorted.filtered_peak_572	104	.	4.09941	13.18067	10.42235
chr1	30755985	30756478	C7KUGACXX_7_7958.sorted.filtered_peak_573	87	.	4.00235	11.45663	8.70009
chr1	30853215	30853611	C7KUGACXX_7_7958.sorted.filtered_peak_574	26	.	2.95310	5.09867	2.67538
chr1	31190828	31192300	C7KUGACXX_7_7958.sorted.filtered_peak_575	321	.	4.44308	35.52164	32.12362
chr1	31216437	31217304	C7KUGACXX_7_7958.sorted.filtered_peak_576	92	.	3.30766	11.99496	9.21833
chr1	31229400	31229870	C7KUGACXX_7_7958.sorted.filtered_peak_577	69	.	3.06419	9.68336	6.99810
chr1	31252163	31252796	C7KUGACXX_7_7958.sorted.filtered_peak_578	33	.	2.95191	5.78890	3.31535
chr1	31255254	31255675	C7KUGACXX_7_7958.sorted.filtered_peak_579	30	.	2.89932	5.50007	3.04229
chr1	31274662	31275045	C7KUGACXX_7_7958.sorted.filtered_peak_580	28	.	2.99394	5.25665	2.81483
chr1	31296920	31297550	C7KUGACXX_7_7958.sorted.filtered_peak_581	19	.	2.76847	4.27086	1.91627
chr1	31392095	31392378	C7KUGACXX_7_7958.sorted.filtered_peak_582	16	.	2.71368	3.90994	1.60676
chr1	31402319	31402592	C7KUGACXX_7_7958.sorted.filtered_peak_583	24	.	2.95536	4.85320	2.43573
chr1	31483223	31483651	C7KUGACXX_7_7958.sorted.filtered_peak_584	25	.	2.88792	5.01686	2.58596
chr1	31538218	31538894	C7KUGACXX_7_7958.sorted.filtered_peak_585	129	.	4.11848	15.87316	12.96885
chr1	31627509	31628457	C7KUGACXX_7_7958.sorted.filtered_peak_586	61	.	3.71425	8.82763	6.15841
chr1	31769254	31770406	C7KUGACXX_7_7958.sorted.filtered_peak_587	166	.	4.31323	19.59514	16.68369
chr1	31867518	31867966	C7KUGACXX_7_7958.sorted.filtered_peak_588	38	.	3.38999	6.35897	3.83100
chr1	31895600	31895851	C7KUGACXX_7_7958.sorted.filtered_peak_589	34	.	3.31197	5.91976	3.40941
chr1	32014589	32015085	C7KUGACXX_7_7958.sorted.filtered_peak_590	25	.	2.99337	5.00832	2.58056
chr1	32029662	32029912	C7KUGACXX_7_7958.sorted.filtered_peak_591	19	.	2.86261	4.28022	1.91416
chr1	32109893	32110978	C7KUGACXX_7_7958.sorted.filtered_peak_592	238	.	5.10860	27.07323	23.84875
chr1	32170653	32171004	C7KUGACXX_7_7958.sorted.filtered_peak_593	17	.	2.71962	4.09945	1.75974
chr1	32216879	32217159	C7KUGACXX_7_7958.sorted.filtered_peak_594	18	.	2.63362	4.17815	1.83321
chr1	32253811	32255022	C7KUGACXX_7_7958.sorted.filtered_peak_595	84	.	3.46045	11.14660	8.48858
chr1	32354920	32355391	C7KUGACXX_7_7958.sorted.filtered_peak_596	29	.	3.17790	5.37359	2.91069
chr1	32403316	32404341	C7KUGACXX_7_7958.sorted.filtered_peak_597	103	.	3.08463	13.13622	10.30511
chr1	32405491	32405741	C7KUGACXX_7_7958.sorted.filtered_peak_598	25	.	1.99736	4.90814	2.50485
chr1	32409504	32410581	C7KUGACXX_7_7958.sorted.filtered_peak_599	69	.	3.08093	9.64347	6.98953
chr1	32421666	32421995	C7KUGACXX_7_7958.sorted.filtered_peak_600	46	.	3.43508	7.24675	4.67775
chr1	32429771	32430255	C7KUGACXX_7_7958.sorted.filtered_peak_601	30	.	3.21153	5.51755	3.05552
chr1	32447560	32447849	C7KUGACXX_7_7958.sorted.filtered_peak_602	18	.	2.55772	4.14865	1.81736
chr1	32478819	32480078	C7KUGACXX_7_7958.sorted.filtered_peak_603	284	.	4.84556	31.79089	28.49319
chr1	32538228	32539229	C7KUGACXX_7_7958.sorted.filtered_peak_604	260	.	5.40979	29.32059	26.04521
chr1	32573441	32574405	C7KUGACXX_7_7958.sorted.filtered_peak_605	105	.	3.99443	13.40973	10.59947
chr1	32644968	32645818	C7KUGACXX_7_7958.sorted.filtered_peak_606	206	.	4.84231	23.76831	20.64509
chr1	32665568	32666392	C7KUGACXX_7_7958.sorted.filtered_peak_607	32	.	2.68368	5.72975	3.25056
chr1	32666678	32667345	C7KUGACXX_7_7958.sorted.filtered_peak_608	13	.	2.12893	3.57883	1.32288
chr1	32671056	32671420	C7KUGACXX_7_7958.sorted.filtered_peak_609	87	.	3.89123	11.49331	8.73537
chr1	32681180	32681656	C7KUGACXX_7_7958.sorted.filtered_peak_610	17	.	2.67103	4.10396	1.77125
chr1	32687698	32688333	C7KUGACXX_7_7958.sorted.filtered_peak_611	109	.	4.64665	13.73340	10.90408
chr1	32706129	32706558	C7KUGACXX_7_7958.sorted.filtered_peak_612	15	.	2.71650	3.88808	1.58716
chr1	32715454	32716011	C7KUGACXX_7_7958.sorted.filtered_peak_613	112	.	3.45502	14.14953	11.29089
chr1	32719317	32719702	C7KUGACXX_7_7958.sorted.filtered_peak_614	29	.	2.30292	5.42047	2.95406
chr1	32729453	32729801	C7KUGACXX_7_7958.sorted.filtered_peak_615	46	.	3.77519	7.26238	4.67594
chr1	32757190	32758375	C7KUGACXX_7_7958.sorted.filtered_peak_616	149	.	4.46091	17.85324	14.93102
chr1	32785562	32786044	C7KUGACXX_7_7958.sorted.filtered_peak_617	34	.	3.12738	5.90064	3.40762
chr1	32787376	32787859	C7KUGACXX_7_7958.sorted.filtered_peak_618	29	.	2.98874	5.41362	2.96013
chr1	32801729	32801979	C7KUGACXX_7_7958.sorted.filtered_peak_619	35	.	2.75506	6.07569	3.55697
chr1	32816621	32817606	C7KUGACXX_7_7958.sorted.filtered_peak_620	166	.	4.84072	19.63721	16.65170
chr1	32837572	32838277	C7KUGACXX_7_7958.sorted.filtered_peak_621	39	.	3.27615	6.51761	3.99616
chr1	32859695	32860705	C7KUGACXX_7_7958.sorted.filtered_peak_622	218	.	5.08118	24.96718	21.85805
chr1	32866230	32866775	C7KUGACXX_7_7958.sorted.filtered_peak_623	19	.	2.82218	4.30546	1.95489
chr1	32879621	32880027	C7KUGACXX_7_7958.sorted.filtered_peak_624	46	.	3.72188	7.26840	4.67474
chr1	33093130	33093587	C7KUGACXX_7_7958.sorted.filtered_peak_625	36	.	3.46142	6.17339	3.65292
chr1	33115997	33117319	C7KUGACXX_7_7958.sorted.filtered_peak_626	270	.	4.83782	30.37782	27.08090
chr1	33177774	33178153	C7KUGACXX_7_7958.sorted.filtered_peak_627	44	.	3.70976	7.02732	4.45315
chr1	33219363	33220008	C7KUGACXX_7_7958.sorted.filtered_peak_628	28	.	2.87243	5.29062	2.85000
chr1	33252383	33252745	C7KUGACXX_7_7958.sorted.filtered_peak_629	19	.	2.85896	4.27207	1.90791
chr1	33264574	33265182	C7KUGACXX_7_7958.sorted.filtered_peak_630	91	.	4.29348	11.97007	9.19425
chr1	33266754	33267149	C7KUGACXX_7_7958.sorted.filtered_peak_631	40	.	3.18001	6.64820	4.09813
chr1	33282625	33283568	C7KUGACXX_7_7958.sorted.filtered_peak_632	211	.	4.76457	24.21296	21.10545
chr1	33429399	33430749	C7KUGACXX_7_7958.sorted.filtered_peak_633	97	.	3.53538	12.45959	9.73571
chr1	33446813	33447448	C7KUGACXX_7_7958.sorted.filtered_peak_634	56	.	3.35181	8.17956	5.61086
chr1	33458164	33458520	C7KUGACXX_7_7958.sorted.filtered_peak_635	31	.	3.14090	5.59010	3.12090
chr1	33502211	33502869	C7KUGACXX_7_7958.sorted.filtered_peak_636	157	.	5.06817	18.72217	15.77194
chr1	33520868	33521211	C7KUGACXX_7_7958.sorted.filtered_peak_637	16	.	2.75188	3.96164	1.63236
chr1	33546447	33547054	C7KUGACXX_7_7958.sorted.filtered_peak_638	120	.	4.48396	14.88199	12.05918
chr1	33564844	33565550	C7KUGACXX_7_7958.sorted.filtered_peak_639	106	.	4.06211	13.48526	10.63659
chr1	33592473	33593390	C7KUGACXX_7_7958.sorted.filtered_peak_640	274	.	5.32727	30.79281	27.48378
chr1	33646438	33646725	C7KUGACXX_7_7958.sorted.filtered_peak_641	43	.	3.02314	6.92737	4.36369
chr1	33647201	33647938	C7KUGACXX_7_7958.sorted.filtered_peak_642	39	.	2.91682	6.39410	3.90006
chr1	33721940	33722807	C7KUGACXX_7_7958.sorted.filtered_peak_643	22	.	2.68254	4.62443	2.23259
chr1	33761119	33761413	C7KUGACXX_7_7958.sorted.filtered_peak_644	25	.	2.91250	4.93098	2.51501
chr1	33815269	33816013	C7KUGACXX_7_7958.sorted.filtered_peak_645	80	.	3.57687	10.78814	8.05131
chr1	33833407	33833679	C7KUGACXX_7_7958.sorted.filtered_peak_646	29	.	3.04578	5.41637	2.94739
chr1	33896511	33896761	C7KUGACXX_7_7958.sorted.filtered_peak_647	17	.	2.70892	4.12103	1.79185
chr1	33937848	33938224	C7KUGACXX_7_7958.sorted.filtered_peak_648	48	.	3.34955	7.45903	4.88752
chr1	34098751	34099056	C7KUGACXX_7_7958.sorted.filtered_peak_649	16	.	2.59096	3.95197	1.63786
chr1	35252214	35252726	C7KUGACXX_7_7958.sorted.filtered_peak_650	21	.	2.67538	4.54941	2.17520
chr1	35318230	35319178	C7KUGACXX_7_7958.sorted.filtered_peak_651	34	.	2.95154	5.93697	3.46050
chr1	35325142	35325739	C7KUGACXX_7_7958.sorted.filtered_peak_652	119	.	4.17077	14.81667	11.97682
chr1	35331814	35332276	C7KUGACXX_7_7958.sorted.filtered_peak_653	47	.	3.10026	7.26232	4.70521
chr1	35450702	35451155	C7KUGACXX_7_7958.sorted.filtered_peak_654	55	.	3.56182	8.12506	5.52186
chr1	35496691	35497718	C7KUGACXX_7_7958.sorted.filtered_peak_655	114	.	4.22803	14.23629	11.42926
chr1	35544638	35545414	C7KUGACXX_7_7958.sorted.filtered_peak_656	64	.	3.97937	9.11151	6.45605
chr1	35657319	35658118	C7KUGACXX_7_7958.sorted.filtered_peak_657	53	.	2.68807	7.90609	5.30999
chr1	35658383	35659119	C7KUGACXX_7_7958.sorted.filtered_peak_658	204	.	4.43783	23.52823	20.42507
chr1	35667685	35667969	C7KUGACXX_7_7958.sorted.filtered_peak_659	34	.	3.39667	5.93226	3.42210
chr1	35733998	35734693	C7KUGACXX_7_7958.sorted.filtered_peak_660	84	.	3.89565	11.20768	8.49138
chr1	35896807	35897108	C7KUGACXX_7_7958.sorted.filtered_peak_661	14	.	2.56652	3.78753	1.49584
chr1	35923168	35923478	C7KUGACXX_7_7958.sorted.filtered_peak_662	55	.	3.48775	8.22699	5.59440
chr1	35965224	35965869	C7KUGACXX_7_7958.sorted.filtered_peak_663	37	.	3.10481	6.24514	3.73321
chr1	35971623	35972437	C7KUGACXX_7_7958.sorted.filtered_peak_664	42	.	3.11945	6.81239	4.26112
chr1	36004390	36005300	C7KUGACXX_7_7958.sorted.filtered_peak_665	26	.	2.79103	5.12431	2.69869
chr1	36022732	36023563	C7KUGACXX_7_7958.sorted.filtered_peak_666	188	.	4.62651	21.91889	18.83649
chr1	36042955	36043647	C7KUGACXX_7_7958.sorted.filtered_peak_667	26	.	3.02962	5.11442	2.68563
chr1	36106937	36107503	C7KUGACXX_7_7958.sorted.filtered_peak_668	138	.	4.43249	16.80009	13.87026
chr1	36184212	36184872	C7KUGACXX_7_7958.sorted.filtered_peak_669	49	.	3.41236	7.55684	4.96785
chr1	36192285	36192815	C7KUGACXX_7_7958.sorted.filtered_peak_670	13	.	2.49673	3.60134	1.33914
chr1	36201981	36202231	C7KUGACXX_7_7958.sorted.filtered_peak_671	19	.	2.85549	4.33203	1.97388
chr1	36234775	36235886	C7KUGACXX_7_7958.sorted.filtered_peak_672	129	.	4.34071	15.84993	12.94943
chr1	36276600	36276896	C7KUGACXX_7_7958.sorted.filtered_peak_673	31	.	2.93348	5.65844	3.19906
chr1	36348508	36349280	C7KUGACXX_7_7958.sorted.filtered_peak_674	96	.	3.89562	12.36121	9.62431
chr1	36396019	36397182	C7KUGACXX_7_7958.sorted.filtered_peak_675	97	.	3.77649	12.55339	9.77815
chr1	36554076	36555025	C7KUGACXX_7_7958.sorted.filtered_peak_676	131	.	4.01715	16.01610	13.13806
chr1	36565047	36565921	C7KUGACXX_7_7958.sorted.filtered_peak_677	27	.	2.94414	5.18044	2.74534
chr1	36574531	36575049	C7KUGACXX_7_7958.sorted.filtered_peak_678	24	.	2.86991	4.83733	2.43034
chr1	36614689	36615907	C7KUGACXX_7_7958.sorted.filtered_peak_679	255	.	4.73207	28.76242	25.53514
chr1	36616499	36616786	C7KUGACXX_7_7958.sorted.filtered_peak_680	24	.	2.13083	4.87583	2.45468
chr1	36621337	36621877	C7KUGACXX_7_7958.sorted.filtered_peak_681	76	.	3.23855	10.39003	7.65040
chr1	36653754	36654096	C7KUGACXX_7_7958.sorted.filtered_peak_682	35	.	3.41832	6.05128	3.54516
chr1	36689077	36690483	C7KUGACXX_7_7958.sorted.filtered_peak_683	239	.	4.48204	27.18769	23.97973
chr1	36751040	36751362	C7KUGACXX_7_7958.sorted.filtered_peak_684	16	.	2.61618	3.91937	1.61327
chr1	36772079	36772847	C7KUGACXX_7_7958.sorted.filtered_peak_685	112	.	4.31018	14.13696	11.29373
chr1	36788753	36789649	C7KUGACXX_7_7958.sorted.filtered_peak_686	39	.	2.95378	6.43563	3.91853
chr1	36831849	36832234	C7KUGACXX_7_7958.sorted.filtered_peak_687	42	.	3.38648	6.78559	4.22529
chr1	36834475	36834839	C7KUGACXX_7_7958.sorted.filtered_peak_688	22	.	2.59459	4.66667	2.26927
chr1	36839336	36840294	C7KUGACXX_7_7958.sorted.filtered_peak_689	67	.	3.45220	9.41244	6.72680
chr1	36851155	36852363	C7KUGACXX_7_7958.sorted.filtered_peak_690	241	.	4.61577	27.42352	24.19749
chr1	36862788	36863733	C7KUGACXX_7_7958.sorted.filtered_peak_691	64	.	3.46334	9.05645	6.41108
chr1	36886236	36886890	C7KUGACXX_7_7958.sorted.filtered_peak_692	28	.	3.08028	5.29626	2.85275
chr1	36915901	36916443	C7KUGACXX_7_7958.sorted.filtered_peak_693	141	.	5.06611	17.04567	14.14498
chr1	36929638	36930392	C7KUGACXX_7_7958.sorted.filtered_peak_694	134	.	4.79332	16.35989	13.43824
chr1	36939742	36940053	C7KUGACXX_7_7958.sorted.filtered_peak_695	29	.	3.19892	5.39555	2.93930
chr1	37920405	37921011	C7KUGACXX_7_7958.sorted.filtered_peak_696	22	.	2.92819	4.61297	2.24050
chr1	37939885	37940314	C7KUGACXX_7_7958.sorted.filtered_peak_697	86	.	3.09017	11.41544	8.65182
chr1	37945206	37945553	C7KUGACXX_7_7958.sorted.filtered_peak_698	49	.	2.61523	7.48756	4.90313
chr1	37979633	37980765	C7KUGACXX_7_7958.sorted.filtered_peak_699	88	.	3.99953	11.61522	8.87927
chr1	38019608	38020098	C7KUGACXX_7_7958.sorted.filtered_peak_700	83	.	4.06807	11.07670	8.36215
chr1	38061135	38061963	C7KUGACXX_7_7958.sorted.filtered_peak_701	162	.	5.01668	19.15905	16.20193
chr1	38156025	38156544	C7KUGACXX_7_7958.sorted.filtered_peak_702	226	.	4.54531	25.79242	22.60869
chr1	38157598	38158468	C7KUGACXX_7_7958.sorted.filtered_peak_703	189	.	4.02974	21.91830	18.90973
chr1	38273314	38274316	C7KUGACXX_7_7958.sorted.filtered_peak_704	88	.	3.57076	11.58677	8.88930
chr1	38317203	38317744	C7KUGACXX_7_7958.sorted.filtered_peak_705	15	.	2.69307	3.86857	1.56982
chr1	38324973	38326099	C7KUGACXX_7_7958.sorted.filtered_peak_706	142	.	4.47536	17.15344	14.23726
chr1	38396566	38397737	C7KUGACXX_7_7958.sorted.filtered_peak_707	97	.	4.18369	12.44271	9.71660
chr1	38455133	38456193	C7KUGACXX_7_7958.sorted.filtered_peak_708	103	.	4.22909	13.14412	10.37374
chr1	38474985	38475266	C7KUGACXX_7_7958.sorted.filtered_peak_709	31	.	2.55753	5.67867	3.19758
chr1	38478091	38478750	C7KUGACXX_7_7958.sorted.filtered_peak_710	177	.	4.86497	20.77836	17.72550
chr1	38484685	38484935	C7KUGACXX_7_7958.sorted.filtered_peak_711	27	.	3.09592	5.16602	2.72082
chr1	38512337	38512780	C7KUGACXX_7_7958.sorted.filtered_peak_712	27	.	2.85943	5.21160	2.76734
chr1	39025183	39025580	C7KUGACXX_7_7958.sorted.filtered_peak_713	33	.	2.94689	5.88819	3.38946
chr1	39325060	39325936	C7KUGACXX_7_7958.sorted.filtered_peak_714	196	.	4.82433	22.68495	19.62721
chr1	39338393	39339529	C7KUGACXX_7_7958.sorted.filtered_peak_715	173	.	4.46291	20.38800	17.39444
chr1	39456374	39457385	C7KUGACXX_7_7958.sorted.filtered_peak_716	125	.	4.28044	15.47022	12.58739
chr1	39462714	39463297	C7KUGACXX_7_7958.sorted.filtered_peak_717	24	.	2.75307	4.86902	2.46077
chr1	39491469	39492660	C7KUGACXX_7_7958.sorted.filtered_peak_718	99	.	4.49616	12.67801	9.91029
chr1	39564266	39564588	C7KUGACXX_7_7958.sorted.filtered_peak_719	15	.	2.64144	3.80745	1.52023
chr1	39570808	39571069	C7KUGACXX_7_7958.sorted.filtered_peak_720	22	.	2.59648	4.60042	2.21048
chr1	39620509	39621100	C7KUGACXX_7_7958.sorted.filtered_peak_721	21	.	2.72079	4.52909	2.14698
chr1	39649413	39650046	C7KUGACXX_7_7958.sorted.filtered_peak_722	50	.	3.38740	7.62503	5.03629
chr1	39657776	39658419	C7KUGACXX_7_7958.sorted.filtered_peak_723	61	.	3.01230	8.75207	6.11554
chr1	39662566	39662946	C7KUGACXX_7_7958.sorted.filtered_peak_724	72	.	3.42397	9.90136	7.20519
chr1	39670126	39670481	C7KUGACXX_7_7958.sorted.filtered_peak_725	15	.	2.42073	3.86725	1.56834
chr1	39670756	39671281	C7KUGACXX_7_7958.sorted.filtered_peak_726	50	.	3.36154	7.65318	5.05591
chr1	39671573	39671959	C7KUGACXX_7_7958.sorted.filtered_peak_727	13	.	2.34879	3.62331	1.36323
chr1	39680461	39681515	C7KUGACXX_7_7958.sorted.filtered_peak_728	24	.	2.65213	4.86947	2.47260
chr1	39864022	39864281	C7KUGACXX_7_7958.sorted.filtered_peak_729	15	.	2.69886	3.81388	1.50436
chr1	39874227	39874774	C7KUGACXX_7_7958.sorted.filtered_peak_730	104	.	4.13996	13.23757	10.41026
chr1	39957086	39957571	C7KUGACXX_7_7958.sorted.filtered_peak_731	39	.	3.54519	6.50034	3.96277
chr1	40041503	40042782	C7KUGACXX_7_7958.sorted.filtered_peak_732	73	.	3.51528	9.99959	7.31720
chr1	40071814	40072142	C7KUGACXX_7_7958.sorted.filtered_peak_733	75	.	4.55782	10.25061	7.53003
chr1	40156967	40157597	C7KUGACXX_7_7958.sorted.filtered_peak_734	59	.	3.50295	8.62520	5.96835
chr1	40185786	40186054	C7KUGACXX_7_7958.sorted.filtered_peak_735	37	.	3.48897	6.26576	3.74007
chr1	40204313	40204710	C7KUGACXX_7_7958.sorted.filtered_peak_736	50	.	3.40046	7.60393	5.00661
chr1	40264776	40265187	C7KUGACXX_7_7958.sorted.filtered_peak_737	36	.	3.37592	6.16569	3.66764
chr1	40282318	40282759	C7KUGACXX_7_7958.sorted.filtered_peak_738	19	.	2.87407	4.32002	1.95255
chr1	40311135	40311624	C7KUGACXX_7_7958.sorted.filtered_peak_739	26	.	2.87325	5.11182	2.68888
chr1	40348848	40349375	C7KUGACXX_7_7958.sorted.filtered_peak_740	136	.	5.12720	16.51760	13.62755
chr1	40367465	40367776	C7KUGACXX_7_7958.sorted.filtered_peak_741	38	.	3.25271	6.31764	3.80291
chr1	40368003	40368267	C7KUGACXX_7_7958.sorted.filtered_peak_742	29	.	3.00296	5.43199	2.96462
chr1	40439200	40439465	C7KUGACXX_7_7958.sorted.filtered_peak_743	59	.	3.90466	8.57351	5.90675
chr1	40505235	40506604	C7KUGACXX_7_7958.sorted.filtered_peak_744	256	.	4.41548	28.92879	25.65814
chr1	40525134	40525681	C7KUGACXX_7_7958.sorted.filtered_peak_745	63	.	3.53605	8.95811	6.30563
chr1	40544227	40544666	C7KUGACXX_7_7958.sorted.filtered_peak_746	24	.	3.04105	4.83883	2.42651
chr1	40562478	40563304	C7KUGACXX_7_7958.sorted.filtered_peak_747	67	.	3.72062	9.40630	6.75125
chr1	40626660	40627403	C7KUGACXX_7_7958.sorted.filtered_peak_748	148	.	4.60881	17.78153	14.86530
chr1	40652130	40652540	C7KUGACXX_7_7958.sorted.filtered_peak_749	30	.	3.16623	5.49013	3.02151
chr1	40707419	40707686	C7KUGACXX_7_7958.sorted.filtered_peak_750	36	.	3.20352	6.20010	3.67855
chr1	40723109	40724195	C7KUGACXX_7_7958.sorted.filtered_peak_751	141	.	4.25526	17.02968	14.10045
chr1	40781035	40781394	C7KUGACXX_7_7958.sorted.filtered_peak_752	63	.	3.33298	9.02670	6.35646
chr1	40807471	40808182	C7KUGACXX_7_7958.sorted.filtered_peak_753	25	.	2.66697	4.99902	2.57582
chr1	40838975	40840665	C7KUGACXX_7_7958.sorted.filtered_peak_754	58	.	2.84375	8.45227	5.85985
chr1	40851275	40851966	C7KUGACXX_7_7958.sorted.filtered_peak_755	90	.	3.17580	11.78755	9.01839
chr1	40860528	40860797	C7KUGACXX_7_7958.sorted.filtered_peak_756	26	.	2.48564	5.11142	2.66896
chr1	40870512	40870815	C7KUGACXX_7_7958.sorted.filtered_peak_757	39	.	3.03261	6.50096	3.97495
chr1	40915458	40916606	C7KUGACXX_7_7958.sorted.filtered_peak_758	44	.	3.19333	6.93881	4.40052
chr1	40942666	40943545	C7KUGACXX_7_7958.sorted.filtered_peak_759	32	.	3.02548	5.71574	3.27099
chr1	40974134	40974857	C7KUGACXX_7_7958.sorted.filtered_peak_760	64	.	3.79379	9.10575	6.45481
chr1	40996792	40997788	C7KUGACXX_7_7958.sorted.filtered_peak_761	113	.	4.42006	14.17686	11.36769
chr1	41078013	41078268	C7KUGACXX_7_7958.sorted.filtered_peak_762	36	.	3.46833	6.17246	3.64662
chr1	41131035	41131789	C7KUGACXX_7_7958.sorted.filtered_peak_763	60	.	3.36003	8.63782	6.01596
chr1	41156923	41158067	C7KUGACXX_7_7958.sorted.filtered_peak_764	193	.	4.48843	22.46392	19.38162
chr1	41165344	41165594	C7KUGACXX_7_7958.sorted.filtered_peak_765	18	.	2.63289	4.17951	1.83612
chr1	41174453	41175226	C7KUGACXX_7_7958.sorted.filtered_peak_766	132	.	4.33540	16.19744	13.28628
chr1	41229793	41230214	C7KUGACXX_7_7958.sorted.filtered_peak_767	29	.	2.93864	5.35417	2.90094
chr1	41239884	41240134	C7KUGACXX_7_7958.sorted.filtered_peak_768	20	.	2.83996	4.39712	2.02450
chr1	41267944	41268592	C7KUGACXX_7_7958.sorted.filtered_peak_769	93	.	3.93151	12.05628	9.30990
chr1	41283929	41284689	C7KUGACXX_7_7958.sorted.filtered_peak_770	63	.	3.68871	9.03835	6.39346
chr1	41315479	41316035	C7KUGACXX_7_7958.sorted.filtered_peak_771	25	.	2.81262	4.97293	2.55238
chr1	41327872	41328585	C7KUGACXX_7_7958.sorted.filtered_peak_772	174	.	5.07638	20.50186	17.46284
chr1	41418191	41418510	C7KUGACXX_7_7958.sorted.filtered_peak_773	38	.	3.39481	6.35340	3.82487
chr1	41444957	41445869	C7KUGACXX_7_7958.sorted.filtered_peak_774	241	.	4.81099	27.35196	24.15697
chr1	41469064	41469736	C7KUGACXX_7_7958.sorted.filtered_peak_775	52	.	3.47171	7.79070	5.20018
chr1	41826640	41827283	C7KUGACXX_7_7958.sorted.filtered_peak_776	97	.	3.80394	12.53601	9.72711
chr1	42039791	42040102	C7KUGACXX_7_7958.sorted.filtered_peak_777	27	.	2.93281	5.17978	2.73597
chr1	42127891	42128463	C7KUGACXX_7_7958.sorted.filtered_peak_778	41	.	2.80617	6.65256	4.12488
chr1	42139151	42139681	C7KUGACXX_7_7958.sorted.filtered_peak_779	32	.	2.81307	5.72204	3.24777
chr1	42149399	42149999	C7KUGACXX_7_7958.sorted.filtered_peak_780	15	.	2.31181	3.79329	1.50549
chr1	42217059	42217328	C7KUGACXX_7_7958.sorted.filtered_peak_781	25	.	2.78229	5.02793	2.59504
chr1	42268644	42269124	C7KUGACXX_7_7958.sorted.filtered_peak_782	25	.	2.59729	4.92399	2.50598
chr1	42328558	42328998	C7KUGACXX_7_7958.sorted.filtered_peak_783	18	.	2.65100	4.16334	1.82753
chr1	42356865	42358020	C7KUGACXX_7_7958.sorted.filtered_peak_784	40	.	2.98255	6.62418	4.09919
chr1	42363836	42364265	C7KUGACXX_7_7958.sorted.filtered_peak_785	86	.	3.79997	11.35197	8.60535
chr1	42385427	42386149	C7KUGACXX_7_7958.sorted.filtered_peak_786	71	.	3.46483	9.89285	7.18978
chr1	42500917	42501939	C7KUGACXX_7_7958.sorted.filtered_peak_787	169	.	4.55892	19.98670	16.99324
chr1	42785303	42785576	C7KUGACXX_7_7958.sorted.filtered_peak_788	20	.	2.57877	4.38735	2.02648
chr1	42800081	42801411	C7KUGACXX_7_7958.sorted.filtered_peak_789	90	.	3.53323	11.82515	9.07789
chr1	42921568	42922787	C7KUGACXX_7_7958.sorted.filtered_peak_790	132	.	4.29753	16.18775	13.26857
chr1	42928435	42929288	C7KUGACXX_7_7958.sorted.filtered_peak_791	195	.	5.28654	22.55811	19.52068
chr1	42995382	42995659	C7KUGACXX_7_7958.sorted.filtered_peak_792	16	.	2.70922	3.91493	1.60895
chr1	43123608	43124251	C7KUGACXX_7_7958.sorted.filtered_peak_793	114	.	4.25582	14.30182	11.42927
chr1	43147551	43148147	C7KUGACXX_7_7958.sorted.filtered_peak_794	242	.	5.05470	27.45006	24.23781
chr1	43232192	43233449	C7KUGACXX_7_7958.sorted.filtered_peak_795	227	.	4.62863	25.83136	22.70945
chr1	43272648	43273268	C7KUGACXX_7_7958.sorted.filtered_peak_796	16	.	2.74909	3.99850	1.68800
chr1	43282305	43283321	C7KUGACXX_7_7958.sorted.filtered_peak_797	279	.	5.36884	31.21394	27.91668
chr1	43311907	43312568	C7KUGACXX_7_7958.sorted.filtered_peak_798	143	.	4.40377	17.28378	14.35900
chr1	43388671	43388968	C7KUGACXX_7_7958.sorted.filtered_peak_799	42	.	2.73671	6.81297	4.25899
chr1	43389668	43390613	C7KUGACXX_7_7958.sorted.filtered_peak_800	109	.	3.68608	13.73045	10.91267
chr1	43396885	43397270	C7KUGACXX_7_7958.sorted.filtered_peak_801	22	.	2.34844	4.68127	2.29252
chr1	43397479	43398068	C7KUGACXX_7_7958.sorted.filtered_peak_802	71	.	3.24800	9.87804	7.16838
chr1	43417316	43417638	C7KUGACXX_7_7958.sorted.filtered_peak_803	14	.	2.41574	3.71253	1.43165
chr1	43423875	43424927	C7KUGACXX_7_7958.sorted.filtered_peak_804	120	.	3.68443	14.92131	12.05984
chr1	43500103	43500722	C7KUGACXX_7_7958.sorted.filtered_peak_805	21	.	2.94639	4.54326	2.15748
chr1	43539314	43539605	C7KUGACXX_7_7958.sorted.filtered_peak_806	35	.	3.22544	6.05214	3.54683
chr1	43637674	43638471	C7KUGACXX_7_7958.sorted.filtered_peak_807	169	.	4.95168	19.94619	16.93118
chr1	43824070	43824896	C7KUGACXX_7_7958.sorted.filtered_peak_808	186	.	5.11113	21.63643	18.61832
chr1	43833352	43834209	C7KUGACXX_7_7958.sorted.filtered_peak_809	111	.	3.76944	14.02977	11.18599
chr1	43855296	43855930	C7KUGACXX_7_7958.sorted.filtered_peak_810	116	.	4.76022	14.48910	11.63672
chr1	43919518	43919813	C7KUGACXX_7_7958.sorted.filtered_peak_811	40	.	3.17947	6.63359	4.09025
chr1	43920168	43920482	C7KUGACXX_7_7958.sorted.filtered_peak_812	54	.	3.56268	8.09500	5.46781
chr1	44053307	44053557	C7KUGACXX_7_7958.sorted.filtered_peak_813	12	.	2.45450	3.45606	1.21730
chr1	44115268	44116460	C7KUGACXX_7_7958.sorted.filtered_peak_814	296	.	4.93722	33.00232	29.64337
chr1	44172661	44173595	C7KUGACXX_7_7958.sorted.filtered_peak_815	92	.	3.89189	11.99913	9.23060
chr1	44411940	44412768	C7KUGACXX_7_7958.sorted.filtered_peak_816	261	.	5.64886	29.45004	26.18276
chr1	44435237	44435808	C7KUGACXX_7_7958.sorted.filtered_peak_817	71	.	3.22070	9.78232	7.11360
chr1	44440150	44440929	C7KUGACXX_7_7958.sorted.filtered_peak_818	137	.	3.82982	16.61329	13.72594
chr1	44456912	44457766	C7KUGACXX_7_7958.sorted.filtered_peak_819	39	.	3.14690	6.43534	3.91262
chr1	44471365	44471615	C7KUGACXX_7_7958.sorted.filtered_peak_820	23	.	3.02473	4.76295	2.34929
chr1	44495520	44496461	C7KUGACXX_7_7958.sorted.filtered_peak_821	131	.	4.08382	16.03449	13.16487
chr1	44678368	44679552	C7KUGACXX_7_7958.sorted.filtered_peak_822	67	.	3.39955	9.36837	6.74187
chr1	44820664	44821473	C7KUGACXX_7_7958.sorted.filtered_peak_823	179	.	4.94159	20.98181	17.97483
chr1	45097238	45098434	C7KUGACXX_7_7958.sorted.filtered_peak_824	79	.	3.38758	10.63959	7.91277
chr1	45139666	45140474	C7KUGACXX_7_7958.sorted.filtered_peak_825	419	.	6.42616	45.65475	41.94645
chr1	45173730	45174116	C7KUGACXX_7_7958.sorted.filtered_peak_826	22	.	2.92177	4.69087	2.29311
chr1	45180630	45181171	C7KUGACXX_7_7958.sorted.filtered_peak_827	43	.	3.44484	6.87966	4.31177
chr1	45187202	45187970	C7KUGACXX_7_7958.sorted.filtered_peak_828	123	.	4.26376	15.25721	12.34360
chr1	45196171	45197275	C7KUGACXX_7_7958.sorted.filtered_peak_829	141	.	4.46439	17.09027	14.13775
chr1	45205042	45206023	C7KUGACXX_7_7958.sorted.filtered_peak_830	128	.	4.46802	15.71461	12.87919
chr1	45240835	45241664	C7KUGACXX_7_7958.sorted.filtered_peak_831	194	.	5.32045	22.51048	19.42415
chr1	45251784	45252292	C7KUGACXX_7_7958.sorted.filtered_peak_832	52	.	3.34963	7.89332	5.29109
chr1	45259215	45259618	C7KUGACXX_7_7958.sorted.filtered_peak_833	51	.	3.89550	7.71902	5.11229
chr1	45265337	45266396	C7KUGACXX_7_7958.sorted.filtered_peak_834	290	.	4.92108	32.33740	29.02461
chr1	45273031	45273949	C7KUGACXX_7_7958.sorted.filtered_peak_835	37	.	2.31156	6.27171	3.78139
chr1	45275169	45275829	C7KUGACXX_7_7958.sorted.filtered_peak_836	125	.	3.33240	15.41592	12.56485
chr1	45279384	45279648	C7KUGACXX_7_7958.sorted.filtered_peak_837	17	.	2.25448	4.08374	1.75455
chr1	45284924	45286060	C7KUGACXX_7_7958.sorted.filtered_peak_838	111	.	4.10553	13.91314	11.13049
chr1	45301446	45301813	C7KUGACXX_7_7958.sorted.filtered_peak_839	17	.	2.81581	4.14522	1.79471
chr1	45451981	45452696	C7KUGACXX_7_7958.sorted.filtered_peak_840	127	.	4.99974	15.61224	12.77030
chr1	45476835	45478056	C7KUGACXX_7_7958.sorted.filtered_peak_841	104	.	3.54790	13.24639	10.46031
chr1	45671943	45672231	C7KUGACXX_7_7958.sorted.filtered_peak_842	30	.	3.00514	5.49784	3.03419
chr1	45769122	45769982	C7KUGACXX_7_7958.sorted.filtered_peak_843	278	.	5.53569	31.22314	27.89823
chr1	45792416	45792666	C7KUGACXX_7_7958.sorted.filtered_peak_844	16	.	2.70903	3.92486	1.61127
chr1	45805269	45806514	C7KUGACXX_7_7958.sorted.filtered_peak_845	124	.	3.89963	15.35948	12.47103
chr1	45956464	45957390	C7KUGACXX_7_7958.sorted.filtered_peak_846	250	.	5.17620	28.28926	25.08121
chr1	45965269	45966158	C7KUGACXX_7_7958.sorted.filtered_peak_847	247	.	5.45088	27.88243	24.70348
chr1	45986816	45988143	C7KUGACXX_7_7958.sorted.filtered_peak_848	112	.	4.07970	14.00968	11.21796
chr1	46009465	46009966	C7KUGACXX_7_7958.sorted.filtered_peak_849	63	.	3.95715	9.00741	6.34782
chr1	46016166	46017054	C7KUGACXX_7_7958.sorted.filtered_peak_850	141	.	5.03140	17.04525	14.12609
chr1	46035571	46036052	C7KUGACXX_7_7958.sorted.filtered_peak_851	24	.	3.03723	4.90607	2.49685
chr1	46048952	46050802	C7KUGACXX_7_7958.sorted.filtered_peak_852	135	.	3.57464	16.43086	13.51686
chr1	46151740	46153383	C7KUGACXX_7_7958.sorted.filtered_peak_853	193	.	3.70422	22.44130	19.34521
chr1	46153643	46153963	C7KUGACXX_7_7958.sorted.filtered_peak_854	25	.	2.03083	4.98356	2.56810
chr1	46215935	46216851	C7KUGACXX_7_7958.sorted.filtered_peak_855	159	.	4.78111	18.94895	15.96384
chr1	46268840	46269411	C7KUGACXX_7_7958.sorted.filtered_peak_856	105	.	4.54691	13.36149	10.55904
chr1	46309119	46309436	C7KUGACXX_7_7958.sorted.filtered_peak_857	18	.	2.75999	4.18123	1.83858
chr1	46330246	46330496	C7KUGACXX_7_7958.sorted.filtered_peak_858	18	.	2.66952	4.16202	1.82230
chr1	46502746	46503062	C7KUGACXX_7_7958.sorted.filtered_peak_859	24	.	2.78758	4.88627	2.47404
chr1	46598134	46599162	C7KUGACXX_7_7958.sorted.filtered_peak_860	91	.	3.76989	11.89949	9.13171
chr1	46632267	46632609	C7KUGACXX_7_7958.sorted.filtered_peak_861	13	.	2.57266	3.60324	1.34380
chr1	46663742	46664475	C7KUGACXX_7_7958.sorted.filtered_peak_862	54	.	3.37806	8.06417	5.49574
chr1	46689204	46689454	C7KUGACXX_7_7958.sorted.filtered_peak_863	22	.	2.90742	4.59333	2.21783
chr1	46712634	46713537	C7KUGACXX_7_7958.sorted.filtered_peak_864	161	.	4.73048	19.11496	16.13751
chr1	46768579	46769646	C7KUGACXX_7_7958.sorted.filtered_peak_865	169	.	4.29617	19.92925	16.96491
chr1	46806063	46806942	C7KUGACXX_7_7958.sorted.filtered_peak_866	59	.	3.51334	8.61668	5.97635
chr1	46908039	46908578	C7KUGACXX_7_7958.sorted.filtered_peak_867	18	.	2.58483	4.21345	1.86709
chr1	46912367	46912757	C7KUGACXX_7_7958.sorted.filtered_peak_868	16	.	2.50498	3.92427	1.62014
chr1	46943175	46943614	C7KUGACXX_7_7958.sorted.filtered_peak_869	19	.	2.66015	4.32431	1.97085
chr1	46998949	46999199	C7KUGACXX_7_7958.sorted.filtered_peak_870	27	.	2.87486	5.15428	2.71317
chr1	47047271	47047808	C7KUGACXX_7_7958.sorted.filtered_peak_871	58	.	3.70993	8.51882	5.87435
chr1	47069607	47070582	C7KUGACXX_7_7958.sorted.filtered_peak_872	145	.	4.01732	17.40087	14.53569
chr1	47081639	47082651	C7KUGACXX_7_7958.sorted.filtered_peak_873	44	.	2.94860	7.00271	4.43989
chr1	47133689	47134415	C7KUGACXX_7_7958.sorted.filtered_peak_874	32	.	2.83178	5.72139	3.26074
chr1	47141300	47141821	C7KUGACXX_7_7958.sorted.filtered_peak_875	44	.	3.31450	6.97032	4.41088
chr1	47142349	47142616	C7KUGACXX_7_7958.sorted.filtered_peak_876	18	.	2.61517	4.24198	1.89777
chr1	47184352	47185206	C7KUGACXX_7_7958.sorted.filtered_peak_877	198	.	4.75223	22.86092	19.83266
chr1	47644840	47645161	C7KUGACXX_7_7958.sorted.filtered_peak_878	57	.	3.60198	8.35921	5.71813
chr1	47658478	47658914	C7KUGACXX_7_7958.sorted.filtered_peak_879	31	.	3.05551	5.58748	3.11160
chr1	47755087	47755356	C7KUGACXX_7_7958.sorted.filtered_peak_880	25	.	3.10425	5.01053	2.57609
chr1	47779178	47780317	C7KUGACXX_7_7958.sorted.filtered_peak_881	195	.	4.85916	22.59700	19.55762
chr1	47799176	47800516	C7KUGACXX_7_7958.sorted.filtered_peak_882	123	.	4.06750	15.22076	12.32915
chr1	47902406	47903971	C7KUGACXX_7_7958.sorted.filtered_peak_883	106	.	3.42825	13.43295	10.66030
chr1	48192033	48192293	C7KUGACXX_7_7958.sorted.filtered_peak_884	24	.	2.91982	4.89551	2.47598
chr1	48559401	48559940	C7KUGACXX_7_7958.sorted.filtered_peak_885	27	.	3.14059	5.17668	2.74359
chr1	48667949	48668313	C7KUGACXX_7_7958.sorted.filtered_peak_886	13	.	2.51134	3.63530	1.36582
chr1	48937488	48938173	C7KUGACXX_7_7958.sorted.filtered_peak_887	68	.	3.96871	9.56584	6.87325
chr1	48964074	48964324	C7KUGACXX_7_7958.sorted.filtered_peak_888	13	.	2.58260	3.56934	1.31587
chr1	50798796	50799177	C7KUGACXX_7_7958.sorted.filtered_peak_889	20	.	2.70795	4.46218	2.08716
chr1	51339110	51339659	C7KUGACXX_7_7958.sorted.filtered_peak_890	57	.	3.70273	8.34179	5.71163
chr1	51425491	51426360	C7KUGACXX_7_7958.sorted.filtered_peak_891	156	.	4.48643	18.63574	15.69092
chr1	51433750	51434665	C7KUGACXX_7_7958.sorted.filtered_peak_892	82	.	3.26257	10.94330	8.20362
chr1	51435464	51436235	C7KUGACXX_7_7958.sorted.filtered_peak_893	30	.	2.41890	5.50966	3.05475
chr1	51701339	51702285	C7KUGACXX_7_7958.sorted.filtered_peak_894	81	.	3.58319	10.83324	8.15396
chr1	51750774	51751039	C7KUGACXX_7_7958.sorted.filtered_peak_895	22	.	2.96189	4.59558	2.20906
chr1	51899171	51899901	C7KUGACXX_7_7958.sorted.filtered_peak_896	55	.	3.44516	8.10526	5.51525
chr1	51908055	51908561	C7KUGACXX_7_7958.sorted.filtered_peak_897	19	.	2.58752	4.32856	1.97740
chr1	51984669	51985309	C7KUGACXX_7_7958.sorted.filtered_peak_898	49	.	2.59353	7.57989	4.97260
chr1	51986419	51986873	C7KUGACXX_7_7958.sorted.filtered_peak_899	48	.	2.59666	7.40304	4.83891
chr1	52000643	52000995	C7KUGACXX_7_7958.sorted.filtered_peak_900	61	.	3.83579	8.75712	6.11639
chr1	52034776	52035497	C7KUGACXX_7_7958.sorted.filtered_peak_901	27	.	2.96251	5.21597	2.77444
chr1	52082520	52083363	C7KUGACXX_7_7958.sorted.filtered_peak_902	55	.	3.48752	8.20844	5.59610
chr1	52194891	52195925	C7KUGACXX_7_7958.sorted.filtered_peak_903	88	.	3.57546	11.57165	8.84748
chr1	52344072	52345238	C7KUGACXX_7_7958.sorted.filtered_peak_904	257	.	4.84964	28.97574	25.73352
chr1	52498834	52499812	C7KUGACXX_7_7958.sorted.filtered_peak_905	62	.	3.48021	8.86521	6.26868
chr1	52520650	52522709	C7KUGACXX_7_7958.sorted.filtered_peak_906	53	.	2.85956	7.97564	5.36937
chr1	52605450	52605794	C7KUGACXX_7_7958.sorted.filtered_peak_907	29	.	2.96701	5.43279	2.98393
chr1	52607525	52608246	C7KUGACXX_7_7958.sorted.filtered_peak_908	15	.	2.42867	3.82104	1.53249
chr1	52831586	52832502	C7KUGACXX_7_7958.sorted.filtered_peak_909	393	.	5.94789	42.94780	39.32802
chr1	52869302	52870783	C7KUGACXX_7_7958.sorted.filtered_peak_910	130	.	4.00206	15.94545	13.02972
chr1	52889484	52890139	C7KUGACXX_7_7958.sorted.filtered_peak_911	27	.	3.03173	5.20318	2.76075
chr1	52989201	52989464	C7KUGACXX_7_7958.sorted.filtered_peak_912	37	.	3.48726	6.26417	3.73828
chr1	53018058	53019319	C7KUGACXX_7_7958.sorted.filtered_peak_913	36	.	2.71770	6.16340	3.66740
chr1	53067825	53068330	C7KUGACXX_7_7958.sorted.filtered_peak_914	19	.	2.54686	4.24491	1.90303
chr1	53102433	53103435	C7KUGACXX_7_7958.sorted.filtered_peak_915	73	.	3.13661	10.01997	7.30067
chr1	53151812	53152186	C7KUGACXX_7_7958.sorted.filtered_peak_916	61	.	4.07821	8.80548	6.15429
chr1	53163694	53164184	C7KUGACXX_7_7958.sorted.filtered_peak_917	31	.	2.70187	5.57097	3.11682
chr1	53168570	53169272	C7KUGACXX_7_7958.sorted.filtered_peak_918	134	.	4.55030	16.36140	13.42336
chr1	53191722	53192557	C7KUGACXX_7_7958.sorted.filtered_peak_919	147	.	4.85533	17.64779	14.70508
chr1	53387056	53387635	C7KUGACXX_7_7958.sorted.filtered_peak_920	31	.	3.14829	5.61572	3.16449
chr1	53392766	53393584	C7KUGACXX_7_7958.sorted.filtered_peak_921	42	.	3.42875	6.75626	4.23841
chr1	53480317	53480906	C7KUGACXX_7_7958.sorted.filtered_peak_922	116	.	4.94159	14.53070	11.68091
chr1	53647553	53647822	C7KUGACXX_7_7958.sorted.filtered_peak_923	12	.	2.43004	3.50384	1.26292
chr1	53661917	53662957	C7KUGACXX_7_7958.sorted.filtered_peak_924	108	.	3.90508	13.66114	10.85169
chr1	53685745	53686564	C7KUGACXX_7_7958.sorted.filtered_peak_925	205	.	5.16426	23.66775	20.54374
chr1	53703824	53704571	C7KUGACXX_7_7958.sorted.filtered_peak_926	112	.	4.37856	14.10967	11.27076
chr1	53744065	53744315	C7KUGACXX_7_7958.sorted.filtered_peak_927	25	.	2.78693	4.98175	2.56640
chr1	53791581	53792242	C7KUGACXX_7_7958.sorted.filtered_peak_928	88	.	3.21727	11.66558	8.87707
chr1	53792982	53793282	C7KUGACXX_7_7958.sorted.filtered_peak_929	28	.	2.29515	5.25269	2.80177
chr1	53793708	53794072	C7KUGACXX_7_7958.sorted.filtered_peak_930	42	.	2.54291	6.77296	4.23230
chr1	53859031	53859533	C7KUGACXX_7_7958.sorted.filtered_peak_931	29	.	2.99659	5.43181	2.97621
chr1	53878936	53879595	C7KUGACXX_7_7958.sorted.filtered_peak_932	81	.	3.94130	10.88359	8.13925
chr1	53951312	53951615	C7KUGACXX_7_7958.sorted.filtered_peak_933	15	.	2.61987	3.81746	1.52100
chr1	54231436	54231996	C7KUGACXX_7_7958.sorted.filtered_peak_934	32	.	2.87092	5.71975	3.24356
chr1	54232515	54233006	C7KUGACXX_7_7958.sorted.filtered_peak_935	31	.	2.82674	5.62806	3.16085
chr1	54303583	54304585	C7KUGACXX_7_7958.sorted.filtered_peak_936	233	.	5.41701	26.48336	23.31722
chr1	54355219	54356108	C7KUGACXX_7_7958.sorted.filtered_peak_937	67	.	3.56182	9.37573	6.70259
chr1	54410994	54412300	C7KUGACXX_7_7958.sorted.filtered_peak_938	329	.	4.90971	36.35665	32.92283
chr1	54518772	54519641	C7KUGACXX_7_7958.sorted.filtered_peak_939	335	.	5.75856	36.99349	33.55534
chr1	54535547	54536127	C7KUGACXX_7_7958.sorted.filtered_peak_940	28	.	3.07233	5.25665	2.81447
chr1	54665385	54666344	C7KUGACXX_7_7958.sorted.filtered_peak_941	98	.	4.06990	12.65574	9.87551
chr1	54685875	54686125	C7KUGACXX_7_7958.sorted.filtered_peak_942	16	.	2.60730	3.98266	1.65674
chr1	54752895	54753226	C7KUGACXX_7_7958.sorted.filtered_peak_943	20	.	2.45041	4.44839	2.07386
chr1	54871994	54872313	C7KUGACXX_7_7958.sorted.filtered_peak_944	60	.	2.94423	8.68196	6.03105
chr1	54872779	54873624	C7KUGACXX_7_7958.sorted.filtered_peak_945	78	.	3.13121	10.47936	7.81672
chr1	54953581	54954548	C7KUGACXX_7_7958.sorted.filtered_peak_946	36	.	2.64756	6.08446	3.61040
chr1	54954722	54955301	C7KUGACXX_7_7958.sorted.filtered_peak_947	22	.	2.39867	4.59523	2.21406
chr1	55137715	55138057	C7KUGACXX_7_7958.sorted.filtered_peak_948	15	.	2.70519	3.87180	1.57255
chr1	55181065	55181885	C7KUGACXX_7_7958.sorted.filtered_peak_949	87	.	3.96721	11.49909	8.75084
chr1	55230055	55230781	C7KUGACXX_7_7958.sorted.filtered_peak_950	331	.	5.97295	36.55262	33.12119
chr1	55266582	55267418	C7KUGACXX_7_7958.sorted.filtered_peak_951	58	.	3.20129	8.46176	5.81900
chr1	55352570	55353121	C7KUGACXX_7_7958.sorted.filtered_peak_952	25	.	2.79283	5.00892	2.57982
chr1	55593644	55594028	C7KUGACXX_7_7958.sorted.filtered_peak_953	30	.	3.02460	5.54571	3.08042
chr1	55606270	55606649	C7KUGACXX_7_7958.sorted.filtered_peak_954	49	.	3.35920	7.60330	4.99889
chr1	55616735	55617241	C7KUGACXX_7_7958.sorted.filtered_peak_955	41	.	3.27639	6.66967	4.13965
chr1	55680884	55681439	C7KUGACXX_7_7958.sorted.filtered_peak_956	70	.	3.27781	9.78954	7.07424
chr1	55743099	55743548	C7KUGACXX_7_7958.sorted.filtered_peak_957	20	.	2.75346	4.43393	2.06277
chr1	57286578	57287042	C7KUGACXX_7_7958.sorted.filtered_peak_958	43	.	3.56287	6.95987	4.39744
chr1	57773137	57773616	C7KUGACXX_7_7958.sorted.filtered_peak_959	101	.	4.58321	12.89532	10.12201
chr1	58857913	58858240	C7KUGACXX_7_7958.sorted.filtered_peak_960	19	.	2.77236	4.25272	1.90140
chr1	58981537	58981978	C7KUGACXX_7_7958.sorted.filtered_peak_961	26	.	3.01524	5.06913	2.63991
chr1	59011666	59012787	C7KUGACXX_7_7958.sorted.filtered_peak_962	149	.	4.20525	17.90534	14.95318
chr1	59118145	59118568	C7KUGACXX_7_7958.sorted.filtered_peak_963	28	.	2.89560	5.24362	2.80019
chr1	59165193	59165987	C7KUGACXX_7_7958.sorted.filtered_peak_964	85	.	4.09194	11.25514	8.56264
chr1	59183674	59184296	C7KUGACXX_7_7958.sorted.filtered_peak_965	45	.	3.47391	7.09305	4.54217
chr1	59205550	59205817	C7KUGACXX_7_7958.sorted.filtered_peak_966	34	.	3.05316	5.90681	3.40548
chr1	59220488	59221495	C7KUGACXX_7_7958.sorted.filtered_peak_967	50	.	3.19277	7.58026	5.00077
chr1	59249331	59250923	C7KUGACXX_7_7958.sorted.filtered_peak_968	182	.	3.29099	21.26257	18.28658
chr1	59281150	59281577	C7KUGACXX_7_7958.sorted.filtered_peak_969	16	.	2.27151	3.98022	1.66577
chr1	59281874	59282280	C7KUGACXX_7_7958.sorted.filtered_peak_970	55	.	3.12332	8.18758	5.56471
chr1	59351599	59352014	C7KUGACXX_7_7958.sorted.filtered_peak_971	32	.	2.99949	5.69158	3.22931
chr1	59369040	59369881	C7KUGACXX_7_7958.sorted.filtered_peak_972	47	.	3.11825	7.29488	4.74203
chr1	59388057	59388534	C7KUGACXX_7_7958.sorted.filtered_peak_973	48	.	3.48445	7.47351	4.89537
chr1	59395360	59395648	C7KUGACXX_7_7958.sorted.filtered_peak_974	26	.	2.77629	5.08718	2.65424
chr1	59407424	59408046	C7KUGACXX_7_7958.sorted.filtered_peak_975	74	.	3.57613	10.13641	7.41615
chr1	59408348	59408696	C7KUGACXX_7_7958.sorted.filtered_peak_976	15	.	2.31917	3.87553	1.57742
chr1	59434008	59434639	C7KUGACXX_7_7958.sorted.filtered_peak_977	72	.	3.87051	9.98479	7.27456
chr1	59485889	59486477	C7KUGACXX_7_7958.sorted.filtered_peak_978	43	.	3.16424	6.90102	4.36534
chr1	59510551	59511047	C7KUGACXX_7_7958.sorted.filtered_peak_979	22	.	2.52571	4.62235	2.23886
chr1	59612283	59612876	C7KUGACXX_7_7958.sorted.filtered_peak_980	25	.	2.62583	4.97491	2.55337
chr1	59762119	59763060	C7KUGACXX_7_7958.sorted.filtered_peak_981	116	.	3.91552	14.44419	11.61848
chr1	59798705	59798955	C7KUGACXX_7_7958.sorted.filtered_peak_982	18	.	2.75751	4.19464	1.84174
chr1	60035884	60036420	C7KUGACXX_7_7958.sorted.filtered_peak_983	23	.	2.75538	4.70732	2.30780
chr1	60224973	60225389	C7KUGACXX_7_7958.sorted.filtered_peak_984	25	.	2.94658	5.02685	2.59689
chr1	60280178	60280747	C7KUGACXX_7_7958.sorted.filtered_peak_985	29	.	3.01052	5.43508	2.98934
chr1	61508430	61508975	C7KUGACXX_7_7958.sorted.filtered_peak_986	37	.	3.29460	6.25969	3.75547
chr1	61515582	61516045	C7KUGACXX_7_7958.sorted.filtered_peak_987	39	.	3.13960	6.45594	3.93112
chr1	61542467	61543980	C7KUGACXX_7_7958.sorted.filtered_peak_988	74	.	3.18281	10.15534	7.44909
chr1	61736840	61737102	C7KUGACXX_7_7958.sorted.filtered_peak_989	18	.	2.71724	4.21947	1.87982
chr1	61918769	61919172	C7KUGACXX_7_7958.sorted.filtered_peak_990	17	.	2.60379	4.02553	1.70575
chr1	62190390	62191269	C7KUGACXX_7_7958.sorted.filtered_peak_991	146	.	5.16988	17.57316	14.60211
chr1	62207921	62208218	C7KUGACXX_7_7958.sorted.filtered_peak_992	26	.	3.03229	5.10500	2.66452
chr1	62248302	62248747	C7KUGACXX_7_7958.sorted.filtered_peak_993	12	.	2.53526	3.49989	1.25428
chr1	62737448	62737868	C7KUGACXX_7_7958.sorted.filtered_peak_994	27	.	3.03700	5.13756	2.70380
chr1	62873183	62873433	C7KUGACXX_7_7958.sorted.filtered_peak_995	35	.	3.32654	6.12069	3.59761
chr1	62901774	62903072	C7KUGACXX_7_7958.sorted.filtered_peak_996	248	.	4.22820	28.02623	24.82602
chr1	63153776	63154397	C7KUGACXX_7_7958.sorted.filtered_peak_997	20	.	2.75921	4.42386	2.05390
chr1	63249276	63250332	C7KUGACXX_7_7958.sorted.filtered_peak_998	188	.	5.02469	21.91726	18.88563
chr1	63832681	63833739	C7KUGACXX_7_7958.sorted.filtered_peak_999	118	.	4.14037	14.66686	11.86380
chr1	63988508	63989548	C7KUGACXX_7_7958.sorted.filtered_peak_1000	116	.	4.00805	14.46356	11.60069
chr1	64058781	64060292	C7KUGACXX_7_7958.sorted.filtered_peak_1001	62	.	3.32045	8.84309	6.21030
chr1	64081590	64081846	C7KUGACXX_7_7958.sorted.filtered_peak_1002	37	.	3.21384	6.24579	3.72074
chr1	64116926	64117430	C7KUGACXX_7_7958.sorted.filtered_peak_1003	20	.	2.84222	4.46367	2.09400
chr1	65292596	65293133	C7KUGACXX_7_7958.sorted.filtered_peak_1004	26	.	2.67403	5.09607	2.66894
chr1	65329745	65330196	C7KUGACXX_7_7958.sorted.filtered_peak_1005	66	.	3.79082	9.33492	6.65523
chr1	65342968	65343284	C7KUGACXX_7_7958.sorted.filtered_peak_1006	26	.	2.91089	5.05511	2.62474
chr1	65431513	65432550	C7KUGACXX_7_7958.sorted.filtered_peak_1007	143	.	3.86608	17.32514	14.35312
chr1	65468068	65468915	C7KUGACXX_7_7958.sorted.filtered_peak_1008	32	.	2.86541	5.75484	3.28125
chr1	65532484	65533525	C7KUGACXX_7_7958.sorted.filtered_peak_1009	27	.	2.48566	5.19919	2.76713
chr1	65541092	65541483	C7KUGACXX_7_7958.sorted.filtered_peak_1010	19	.	2.70529	4.26124	1.91545
chr1	65614219	65614971	C7KUGACXX_7_7958.sorted.filtered_peak_1011	33	.	2.85896	5.89143	3.39883
chr1	65719555	65720601	C7KUGACXX_7_7958.sorted.filtered_peak_1012	35	.	2.95706	6.06173	3.57033
chr1	65885515	65886652	C7KUGACXX_7_7958.sorted.filtered_peak_1013	275	.	4.82530	30.81275	27.50299
chr1	66153430	66153956	C7KUGACXX_7_7958.sorted.filtered_peak_1014	26	.	3.06468	5.13554	2.68576
chr1	66277647	66278281	C7KUGACXX_7_7958.sorted.filtered_peak_1015	125	.	4.31610	15.43219	12.56032
chr1	66295995	66296523	C7KUGACXX_7_7958.sorted.filtered_peak_1016	107	.	4.36628	13.60003	10.77330
chr1	66332160	66332457	C7KUGACXX_7_7958.sorted.filtered_peak_1017	13	.	2.59486	3.66628	1.39163
chr1	66424610	66425061	C7KUGACXX_7_7958.sorted.filtered_peak_1018	26	.	2.89510	5.06842	2.63884
chr1	66634927	66635177	C7KUGACXX_7_7958.sorted.filtered_peak_1019	15	.	2.64808	3.82088	1.52695
chr1	66647799	66648629	C7KUGACXX_7_7958.sorted.filtered_peak_1020	49	.	3.38279	7.49142	4.92806
chr1	66680614	66681111	C7KUGACXX_7_7958.sorted.filtered_peak_1021	25	.	2.82411	4.97443	2.55009
chr1	66713347	66713796	C7KUGACXX_7_7958.sorted.filtered_peak_1022	26	.	2.42283	5.05434	2.62745
chr1	66740795	66741213	C7KUGACXX_7_7958.sorted.filtered_peak_1023	23	.	2.43258	4.73546	2.33395
chr1	66741869	66742190	C7KUGACXX_7_7958.sorted.filtered_peak_1024	25	.	2.45456	4.93030	2.52117
chr1	66756969	66757460	C7KUGACXX_7_7958.sorted.filtered_peak_1025	19	.	2.71898	4.24781	1.90621
chr1	66766669	66767174	C7KUGACXX_7_7958.sorted.filtered_peak_1026	53	.	3.54954	7.96839	5.33906
chr1	66796367	66796775	C7KUGACXX_7_7958.sorted.filtered_peak_1027	70	.	2.89664	9.74106	7.05946
chr1	66801540	66802284	C7KUGACXX_7_7958.sorted.filtered_peak_1028	65	.	2.74189	9.22222	6.52838
chr1	66815708	66816138	C7KUGACXX_7_7958.sorted.filtered_peak_1029	53	.	2.87692	7.90247	5.30062
chr1	66902124	66902531	C7KUGACXX_7_7958.sorted.filtered_peak_1030	24	.	2.67929	4.87037	2.44687
chr1	66911938	66912667	C7KUGACXX_7_7958.sorted.filtered_peak_1031	35	.	2.89225	6.07644	3.57231
chr1	67235286	67235748	C7KUGACXX_7_7958.sorted.filtered_peak_1032	38	.	2.99254	6.35824	3.83002
chr1	67390176	67391238	C7KUGACXX_7_7958.sorted.filtered_peak_1033	257	.	4.39343	29.01271	25.79251
chr1	67395619	67396479	C7KUGACXX_7_7958.sorted.filtered_peak_1034	83	.	2.93670	11.09699	8.37035
chr1	67461582	67462002	C7KUGACXX_7_7958.sorted.filtered_peak_1035	17	.	2.60507	4.04825	1.72679
chr1	67519468	67520285	C7KUGACXX_7_7958.sorted.filtered_peak_1036	105	.	3.79878	13.37544	10.52816
chr1	67628603	67628928	C7KUGACXX_7_7958.sorted.filtered_peak_1037	49	.	3.58831	7.57335	4.95907
chr1	67636426	67637131	C7KUGACXX_7_7958.sorted.filtered_peak_1038	50	.	3.12693	7.61558	5.03031
chr1	67660044	67660660	C7KUGACXX_7_7958.sorted.filtered_peak_1039	79	.	3.70109	10.72084	7.99956
chr1	67730729	67730997	C7KUGACXX_7_7958.sorted.filtered_peak_1040	36	.	3.22597	6.20986	3.68570
chr1	67760166	67760558	C7KUGACXX_7_7958.sorted.filtered_peak_1041	12	.	2.58120	3.54872	1.29980
chr1	67769742	67770092	C7KUGACXX_7_7958.sorted.filtered_peak_1042	20	.	2.61461	4.46610	2.08758
chr1	67798569	67799247	C7KUGACXX_7_7958.sorted.filtered_peak_1043	112	.	3.96337	14.05313	11.22035
chr1	67816422	67816761	C7KUGACXX_7_7958.sorted.filtered_peak_1044	27	.	2.93202	5.15844	2.71846
chr1	67895969	67896922	C7KUGACXX_7_7958.sorted.filtered_peak_1045	130	.	3.70515	15.93875	13.03325
chr1	67966176	67966478	C7KUGACXX_7_7958.sorted.filtered_peak_1046	20	.	2.84948	4.41295	2.04817
chr1	68150388	68151437	C7KUGACXX_7_7958.sorted.filtered_peak_1047	144	.	3.68583	17.28495	14.42840
chr1	68225935	68226308	C7KUGACXX_7_7958.sorted.filtered_peak_1048	27	.	2.96291	5.17649	2.73490
chr1	68962639	68962970	C7KUGACXX_7_7958.sorted.filtered_peak_1049	22	.	2.58031	4.61336	2.23333
chr1	69243603	69244217	C7KUGACXX_7_7958.sorted.filtered_peak_1050	36	.	3.20743	6.21025	3.69933
chr1	69254528	69255083	C7KUGACXX_7_7958.sorted.filtered_peak_1051	18	.	2.55304	4.22028	1.86800
chr1	70670903	70671927	C7KUGACXX_7_7958.sorted.filtered_peak_1052	198	.	4.85927	22.90751	19.84696
chr1	70686829	70687644	C7KUGACXX_7_7958.sorted.filtered_peak_1053	121	.	4.11406	14.95890	12.11016
chr1	70819881	70820842	C7KUGACXX_7_7958.sorted.filtered_peak_1054	125	.	4.34282	15.40893	12.51834
chr1	70876206	70877245	C7KUGACXX_7_7958.sorted.filtered_peak_1055	171	.	4.71790	20.15403	17.16988
chr1	71546401	71547210	C7KUGACXX_7_7958.sorted.filtered_peak_1056	215	.	5.12367	24.63810	21.51290
chr1	74663545	74664326	C7KUGACXX_7_7958.sorted.filtered_peak_1057	151	.	4.44343	18.07340	15.14492
chr1	75198259	75199680	C7KUGACXX_7_7958.sorted.filtered_peak_1058	86	.	3.46875	11.33714	8.64002
chr1	76189866	76190658	C7KUGACXX_7_7958.sorted.filtered_peak_1059	170	.	4.92927	20.12144	17.09566
chr1	76251632	76252408	C7KUGACXX_7_7958.sorted.filtered_peak_1060	101	.	4.00095	12.92061	10.12603
chr1	76540201	76540801	C7KUGACXX_7_7958.sorted.filtered_peak_1061	20	.	2.81606	4.47196	2.09831
chr1	76619840	76620488	C7KUGACXX_7_7958.sorted.filtered_peak_1062	47	.	3.51395	7.34955	4.76239
chr1	77591865	77592125	C7KUGACXX_7_7958.sorted.filtered_peak_1063	23	.	3.01007	4.79325	2.39162
chr1	77684555	77685387	C7KUGACXX_7_7958.sorted.filtered_peak_1064	62	.	3.62128	8.81413	6.20830
chr1	77896757	77897312	C7KUGACXX_7_7958.sorted.filtered_peak_1065	23	.	2.92090	4.78577	2.38569
chr1	77999412	78000055	C7KUGACXX_7_7958.sorted.filtered_peak_1066	20	.	2.84008	4.34988	2.01368
chr1	78147793	78149431	C7KUGACXX_7_7958.sorted.filtered_peak_1067	167	.	3.80561	19.74413	16.74755
chr1	78224713	78224963	C7KUGACXX_7_7958.sorted.filtered_peak_1068	27	.	2.65036	5.16822	2.73712
chr1	78225347	78225752	C7KUGACXX_7_7958.sorted.filtered_peak_1069	157	.	4.97995	18.72373	15.73139
chr1	78245044	78245667	C7KUGACXX_7_7958.sorted.filtered_peak_1070	78	.	4.00323	10.60315	7.87604
chr1	78443913	78445477	C7KUGACXX_7_7958.sorted.filtered_peak_1071	150	.	3.71167	18.01635	15.09154
chr1	78469984	78470954	C7KUGACXX_7_7958.sorted.filtered_peak_1072	96	.	3.60871	12.43174	9.67430
chr1	78580153	78580599	C7KUGACXX_7_7958.sorted.filtered_peak_1073	13	.	2.50803	3.65749	1.37964
chr1	79083291	79083721	C7KUGACXX_7_7958.sorted.filtered_peak_1074	18	.	2.70116	4.19530	1.85622
chr1	83974122	83974498	C7KUGACXX_7_7958.sorted.filtered_peak_1075	38	.	3.19965	6.34908	3.83693
chr1	84326228	84326862	C7KUGACXX_7_7958.sorted.filtered_peak_1076	20	.	2.72125	4.43192	2.06981
chr1	84464645	84464941	C7KUGACXX_7_7958.sorted.filtered_peak_1077	26	.	2.80071	5.02628	2.60812
chr1	84543191	84544171	C7KUGACXX_7_7958.sorted.filtered_peak_1078	37	.	3.11901	6.28443	3.77805
chr1	84556379	84556903	C7KUGACXX_7_7958.sorted.filtered_peak_1079	29	.	3.02568	5.39957	2.96236
chr1	84609759	84610267	C7KUGACXX_7_7958.sorted.filtered_peak_1080	98	.	3.80111	12.61802	9.83632
chr1	84899283	84899859	C7KUGACXX_7_7958.sorted.filtered_peak_1081	21	.	2.49299	4.48128	2.11377
chr1	84907741	84908372	C7KUGACXX_7_7958.sorted.filtered_peak_1082	107	.	5.27617	13.57010	10.73561
chr1	84944756	84945459	C7KUGACXX_7_7958.sorted.filtered_peak_1083	114	.	4.59088	14.29611	11.42007
chr1	84971553	84972537	C7KUGACXX_7_7958.sorted.filtered_peak_1084	139	.	3.95326	16.81659	13.90466
chr1	85039548	85040368	C7KUGACXX_7_7958.sorted.filtered_peak_1085	90	.	3.92872	11.82971	9.04637
chr1	85086345	85086909	C7KUGACXX_7_7958.sorted.filtered_peak_1086	73	.	3.95449	10.02536	7.30057
chr1	85155868	85156721	C7KUGACXX_7_7958.sorted.filtered_peak_1087	136	.	4.05336	16.55146	13.68253
chr1	85410432	85411397	C7KUGACXX_7_7958.sorted.filtered_peak_1088	128	.	4.49432	15.72111	12.82569
chr1	85454407	85454762	C7KUGACXX_7_7958.sorted.filtered_peak_1089	24	.	2.91661	4.89964	2.47625
chr1	85464514	85464891	C7KUGACXX_7_7958.sorted.filtered_peak_1090	22	.	2.51704	4.60603	2.22678
chr1	85493244	85493768	C7KUGACXX_7_7958.sorted.filtered_peak_1091	31	.	3.05401	5.65182	3.17301
chr1	85527507	85528232	C7KUGACXX_7_7958.sorted.filtered_peak_1092	86	.	4.15934	11.42112	8.67997
chr1	85576732	85577005	C7KUGACXX_7_7958.sorted.filtered_peak_1093	13	.	2.59988	3.65298	1.38221
chr1	85666530	85666961	C7KUGACXX_7_7958.sorted.filtered_peak_1094	20	.	2.61921	4.45931	2.09109
chr1	85725142	85725798	C7KUGACXX_7_7958.sorted.filtered_peak_1095	92	.	4.01460	12.03690	9.28600
chr1	85741665	85742844	C7KUGACXX_7_7958.sorted.filtered_peak_1096	175	.	4.18955	20.49389	17.53095
chr1	85763584	85764182	C7KUGACXX_7_7958.sorted.filtered_peak_1097	26	.	2.98651	5.09482	2.66478
chr1	86173695	86174325	C7KUGACXX_7_7958.sorted.filtered_peak_1098	71	.	3.85086	9.85747	7.16207
chr1	86854755	86855284	C7KUGACXX_7_7958.sorted.filtered_peak_1099	39	.	3.27136	6.47227	3.93195
chr1	86861421	86862513	C7KUGACXX_7_7958.sorted.filtered_peak_1100	90	.	3.82055	11.82828	9.07021
chr1	86895508	86895861	C7KUGACXX_7_7958.sorted.filtered_peak_1101	17	.	2.62827	4.04663	1.71508
chr1	87169610	87170880	C7KUGACXX_7_7958.sorted.filtered_peak_1102	147	.	3.87822	17.66895	14.79397
chr1	87379634	87380506	C7KUGACXX_7_7958.sorted.filtered_peak_1103	313	.	5.14302	34.80246	31.39199
chr1	87597454	87597796	C7KUGACXX_7_7958.sorted.filtered_peak_1104	39	.	3.28845	6.52936	3.99273
chr1	87794013	87794650	C7KUGACXX_7_7958.sorted.filtered_peak_1105	44	.	2.45658	7.00578	4.42971
chr1	87796946	87797418	C7KUGACXX_7_7958.sorted.filtered_peak_1106	15	.	1.87809	3.88127	1.57813
chr1	87800753	87801206	C7KUGACXX_7_7958.sorted.filtered_peak_1107	14	.	1.97604	3.75121	1.46835
chr1	87869991	87870438	C7KUGACXX_7_7958.sorted.filtered_peak_1108	106	.	4.24355	13.50538	10.66506
chr1	87901156	87901538	C7KUGACXX_7_7958.sorted.filtered_peak_1109	42	.	3.56190	6.76198	4.22960
chr1	87915062	87915363	C7KUGACXX_7_7958.sorted.filtered_peak_1110	15	.	2.59354	3.88126	1.57542
chr1	88419469	88419777	C7KUGACXX_7_7958.sorted.filtered_peak_1111	28	.	3.05598	5.30200	2.85568
chr1	89149357	89150918	C7KUGACXX_7_7958.sorted.filtered_peak_1112	172	.	3.84827	20.14815	17.20478
chr1	89266168	89266464	C7KUGACXX_7_7958.sorted.filtered_peak_1113	37	.	3.35834	6.27070	3.74689
chr1	89356822	89357670	C7KUGACXX_7_7958.sorted.filtered_peak_1114	159	.	4.47479	18.88118	15.93463
chr1	89401697	89401972	C7KUGACXX_7_7958.sorted.filtered_peak_1115	22	.	2.93907	4.67955	2.28240
chr1	89457985	89458932	C7KUGACXX_7_7958.sorted.filtered_peak_1116	126	.	3.94374	15.59476	12.67911
chr1	89487815	89488806	C7KUGACXX_7_7958.sorted.filtered_peak_1117	43	.	3.23390	6.90970	4.38335
chr1	89530783	89531210	C7KUGACXX_7_7958.sorted.filtered_peak_1118	62	.	3.69888	8.87466	6.22305
chr1	89591450	89592216	C7KUGACXX_7_7958.sorted.filtered_peak_1119	46	.	2.88396	7.17420	4.61934
chr1	89664165	89665145	C7KUGACXX_7_7958.sorted.filtered_peak_1120	20	.	2.38146	4.37217	2.00782
chr1	89744707	89745042	C7KUGACXX_7_7958.sorted.filtered_peak_1121	17	.	2.41499	4.08801	1.75767
chr1	89752289	89752952	C7KUGACXX_7_7958.sorted.filtered_peak_1122	70	.	3.60114	9.73657	7.06254
chr1	89776037	89776717	C7KUGACXX_7_7958.sorted.filtered_peak_1123	33	.	3.08959	5.81116	3.32405
chr1	89798051	89798301	C7KUGACXX_7_7958.sorted.filtered_peak_1124	13	.	2.62793	3.61730	1.33477
chr1	89823884	89824215	C7KUGACXX_7_7958.sorted.filtered_peak_1125	63	.	3.88744	9.07557	6.39811
chr1	89989788	89991205	C7KUGACXX_7_7958.sorted.filtered_peak_1126	52	.	2.98389	7.82893	5.23410
chr1	90072789	90073117	C7KUGACXX_7_7958.sorted.filtered_peak_1127	34	.	2.31743	5.92198	3.43325
chr1	90073823	90074201	C7KUGACXX_7_7958.sorted.filtered_peak_1128	59	.	2.67977	8.55720	5.91646
chr1	90074462	90074771	C7KUGACXX_7_7958.sorted.filtered_peak_1129	16	.	2.01346	3.98156	1.67040
chr1	90098171	90098799	C7KUGACXX_7_7958.sorted.filtered_peak_1130	73	.	2.97449	10.02149	7.30688
chr1	90135791	90136047	C7KUGACXX_7_7958.sorted.filtered_peak_1131	32	.	3.05510	5.77311	3.28268
chr1	90185075	90185325	C7KUGACXX_7_7958.sorted.filtered_peak_1132	24	.	2.47738	4.89419	2.47101
chr1	90186906	90187252	C7KUGACXX_7_7958.sorted.filtered_peak_1133	42	.	2.80365	6.80975	4.26444
chr1	90204832	90205778	C7KUGACXX_7_7958.sorted.filtered_peak_1134	49	.	3.12489	7.54614	4.94771
chr1	90223239	90223514	C7KUGACXX_7_7958.sorted.filtered_peak_1135	30	.	2.74435	5.52563	3.06469
chr1	90228482	90228861	C7KUGACXX_7_7958.sorted.filtered_peak_1136	72	.	3.69199	10.00379	7.29988
chr1	90286318	90287263	C7KUGACXX_7_7958.sorted.filtered_peak_1137	39	.	3.11678	6.52170	3.98250
chr1	90308796	90309662	C7KUGACXX_7_7958.sorted.filtered_peak_1138	66	.	3.22600	9.35404	6.69273
chr1	90321282	90321704	C7KUGACXX_7_7958.sorted.filtered_peak_1139	40	.	3.23490	6.59545	4.05959
chr1	90328781	90329031	C7KUGACXX_7_7958.sorted.filtered_peak_1140	26	.	2.73236	5.04389	2.60735
chr1	90422444	90422990	C7KUGACXX_7_7958.sorted.filtered_peak_1141	18	.	2.69685	4.20449	1.85590
chr1	90437019	90437335	C7KUGACXX_7_7958.sorted.filtered_peak_1142	20	.	2.74938	4.36938	2.00165
chr1	90452807	90453129	C7KUGACXX_7_7958.sorted.filtered_peak_1143	30	.	2.97638	5.52241	3.07648
chr1	90460269	90461304	C7KUGACXX_7_7958.sorted.filtered_peak_1144	108	.	3.85869	13.64780	10.85879
chr1	91316902	91317409	C7KUGACXX_7_7958.sorted.filtered_peak_1145	53	.	3.70486	7.97838	5.38871
chr1	91486959	91488310	C7KUGACXX_7_7958.sorted.filtered_peak_1146	105	.	3.44437	13.33408	10.55382
chr1	91852676	91853234	C7KUGACXX_7_7958.sorted.filtered_peak_1147	1906	.	13.72592	196.35045	190.61461
chr1	91966076	91967320	C7KUGACXX_7_7958.sorted.filtered_peak_1148	91	.	3.51589	11.89402	9.17501
chr1	92014061	92015134	C7KUGACXX_7_7958.sorted.filtered_peak_1149	24	.	2.46257	4.91024	2.48880
chr1	92021423	92022167	C7KUGACXX_7_7958.sorted.filtered_peak_1150	126	.	4.07308	15.59230	12.68825
chr1	92056791	92057098	C7KUGACXX_7_7958.sorted.filtered_peak_1151	26	.	2.96547	5.09848	2.66167
chr1	92163061	92163407	C7KUGACXX_7_7958.sorted.filtered_peak_1152	28	.	2.92212	5.34685	2.89958
chr1	92178985	92179567	C7KUGACXX_7_7958.sorted.filtered_peak_1153	19	.	2.64412	4.31710	1.95841
chr1	92269238	92270567	C7KUGACXX_7_7958.sorted.filtered_peak_1154	37	.	2.77183	6.23657	3.73784
chr1	92351051	92351993	C7KUGACXX_7_7958.sorted.filtered_peak_1155	31	.	2.81837	5.65133	3.18022
chr1	92392912	92393192	C7KUGACXX_7_7958.sorted.filtered_peak_1156	32	.	3.19810	5.70124	3.21767
chr1	92414054	92414682	C7KUGACXX_7_7958.sorted.filtered_peak_1157	20	.	2.81524	4.37522	2.00791
chr1	92545717	92546460	C7KUGACXX_7_7958.sorted.filtered_peak_1158	60	.	3.77724	8.66761	6.02556
chr1	92757222	92757587	C7KUGACXX_7_7958.sorted.filtered_peak_1159	19	.	2.68127	4.27274	1.92180
chr1	92763978	92764745	C7KUGACXX_7_7958.sorted.filtered_peak_1160	103	.	4.19198	13.20773	10.38616
chr1	92781205	92782039	C7KUGACXX_7_7958.sorted.filtered_peak_1161	103	.	3.62870	13.15754	10.32741
chr1	92788975	92789628	C7KUGACXX_7_7958.sorted.filtered_peak_1162	57	.	3.50824	8.33021	5.72489
chr1	92831279	92831598	C7KUGACXX_7_7958.sorted.filtered_peak_1163	42	.	3.14491	6.82505	4.26928
chr1	92833185	92833435	C7KUGACXX_7_7958.sorted.filtered_peak_1164	17	.	2.49625	4.04702	1.72405
chr1	92876405	92876920	C7KUGACXX_7_7958.sorted.filtered_peak_1165	17	.	2.72692	4.12210	1.78111
chr1	92939781	92940095	C7KUGACXX_7_7958.sorted.filtered_peak_1166	30	.	2.66945	5.54682	3.08155
chr1	92950611	92951145	C7KUGACXX_7_7958.sorted.filtered_peak_1167	17	.	2.00814	4.12810	1.78846
chr1	92951385	92951907	C7KUGACXX_7_7958.sorted.filtered_peak_1168	49	.	2.49844	7.49074	4.91459
chr1	93002226	93003291	C7KUGACXX_7_7958.sorted.filtered_peak_1169	37	.	2.90474	6.19768	3.70900
chr1	93003547	93004080	C7KUGACXX_7_7958.sorted.filtered_peak_1170	39	.	2.97890	6.50284	3.97519
chr1	93049412	93050362	C7KUGACXX_7_7958.sorted.filtered_peak_1171	40	.	2.87648	6.57682	4.04604
chr1	93064827	93065131	C7KUGACXX_7_7958.sorted.filtered_peak_1172	34	.	3.33302	5.91530	3.41602
chr1	93089005	93089255	C7KUGACXX_7_7958.sorted.filtered_peak_1173	16	.	2.75596	3.97552	1.64593
chr1	93249612	93250810	C7KUGACXX_7_7958.sorted.filtered_peak_1174	18	.	2.68203	4.19320	1.84855
chr1	93297354	93298041	C7KUGACXX_7_7958.sorted.filtered_peak_1175	194	.	5.08716	22.53099	19.42886
chr1	93324363	93324858	C7KUGACXX_7_7958.sorted.filtered_peak_1176	81	.	4.31928	10.82112	8.10356
chr1	93343352	93343749	C7KUGACXX_7_7958.sorted.filtered_peak_1177	32	.	3.30893	5.74098	3.26129
chr1	93425927	93426431	C7KUGACXX_7_7958.sorted.filtered_peak_1178	31	.	2.39646	5.60603	3.13027
chr1	93426775	93428308	C7KUGACXX_7_7958.sorted.filtered_peak_1179	48	.	2.71873	7.44244	4.87681
chr1	93433894	93434144	C7KUGACXX_7_7958.sorted.filtered_peak_1180	13	.	2.40839	3.66098	1.38973
chr1	93438539	93439097	C7KUGACXX_7_7958.sorted.filtered_peak_1181	15	.	2.32526	3.80554	1.51720
chr1	93446444	93447096	C7KUGACXX_7_7958.sorted.filtered_peak_1182	63	.	3.41258	9.03051	6.36953
chr1	93456398	93456776	C7KUGACXX_7_7958.sorted.filtered_peak_1183	29	.	2.74104	5.44609	2.99126
chr1	93459721	93460117	C7KUGACXX_7_7958.sorted.filtered_peak_1184	18	.	2.44084	4.23080	1.88418
chr1	93485885	93486135	C7KUGACXX_7_7958.sorted.filtered_peak_1185	11	.	2.49325	3.36741	1.14579
chr1	93507824	93508579	C7KUGACXX_7_7958.sorted.filtered_peak_1186	46	.	3.32884	7.19055	4.63306
chr1	93544329	93545012	C7KUGACXX_7_7958.sorted.filtered_peak_1187	111	.	3.83711	13.90666	11.11020
chr1	93637129	93637551	C7KUGACXX_7_7958.sorted.filtered_peak_1188	16	.	2.71197	3.96591	1.65308
chr1	93645131	93646950	C7KUGACXX_7_7958.sorted.filtered_peak_1189	158	.	3.56620	18.83138	15.83882
chr1	93684983	93685401	C7KUGACXX_7_7958.sorted.filtered_peak_1190	37	.	3.17319	6.20855	3.71487
chr1	93811039	93812339	C7KUGACXX_7_7958.sorted.filtered_peak_1191	61	.	2.89806	8.72734	6.11911
chr1	94081432	94081724	C7KUGACXX_7_7958.sorted.filtered_peak_1192	28	.	2.91683	5.25313	2.80502
chr1	94283812	94284062	C7KUGACXX_7_7958.sorted.filtered_peak_1193	32	.	3.19115	5.68566	3.20248
chr1	94311532	94312441	C7KUGACXX_7_7958.sorted.filtered_peak_1194	69	.	2.94015	9.59389	6.91075
chr1	94312653	94313613	C7KUGACXX_7_7958.sorted.filtered_peak_1195	94	.	3.26473	12.16794	9.40686
chr1	94337027	94337289	C7KUGACXX_7_7958.sorted.filtered_peak_1196	23	.	2.99825	4.71738	2.32160
chr1	94344091	94344987	C7KUGACXX_7_7958.sorted.filtered_peak_1197	71	.	3.46840	9.78831	7.13024
chr1	94374260	94375533	C7KUGACXX_7_7958.sorted.filtered_peak_1198	68	.	3.35231	9.49794	6.88824
chr1	94482793	94483444	C7KUGACXX_7_7958.sorted.filtered_peak_1199	90	.	3.88930	11.83655	9.09776
chr1	94883456	94884368	C7KUGACXX_7_7958.sorted.filtered_peak_1200	186	.	4.62265	21.74355	18.66912
chr1	94947085	94947385	C7KUGACXX_7_7958.sorted.filtered_peak_1201	34	.	3.40305	5.96615	3.45763
chr1	95067874	95068204	C7KUGACXX_7_7958.sorted.filtered_peak_1202	22	.	2.84250	4.67806	2.27819
chr1	95271434	95271730	C7KUGACXX_7_7958.sorted.filtered_peak_1203	33	.	2.88583	5.86265	3.37513
chr1	95319970	95320559	C7KUGACXX_7_7958.sorted.filtered_peak_1204	85	.	4.01966	11.31711	8.55122
chr1	95349214	95349516	C7KUGACXX_7_7958.sorted.filtered_peak_1205	55	.	3.90876	8.23011	5.58512
chr1	95428366	95428749	C7KUGACXX_7_7958.sorted.filtered_peak_1206	35	.	3.12299	6.05537	3.55261
chr1	95508792	95509226	C7KUGACXX_7_7958.sorted.filtered_peak_1207	26	.	2.98101	5.02446	2.60270
chr1	95538087	95538928	C7KUGACXX_7_7958.sorted.filtered_peak_1208	223	.	5.66121	25.49932	22.30928
chr1	95699246	95700111	C7KUGACXX_7_7958.sorted.filtered_peak_1209	139	.	4.58231	16.86748	13.98404
chr1	97187114	97188355	C7KUGACXX_7_7958.sorted.filtered_peak_1210	77	.	3.54458	10.46469	7.76244
chr1	98386128	98387185	C7KUGACXX_7_7958.sorted.filtered_peak_1211	61	.	3.18160	8.84778	6.19434
chr1	98407840	98408375	C7KUGACXX_7_7958.sorted.filtered_peak_1212	44	.	3.27855	6.97019	4.41689
chr1	98519707	98520042	C7KUGACXX_7_7958.sorted.filtered_peak_1213	31	.	2.90580	5.57666	3.10845
chr1	98789492	98790083	C7KUGACXX_7_7958.sorted.filtered_peak_1214	26	.	2.89683	5.08166	2.65618
chr1	98853426	98853725	C7KUGACXX_7_7958.sorted.filtered_peak_1215	29	.	2.72554	5.36807	2.90947
chr1	98854005	98854448	C7KUGACXX_7_7958.sorted.filtered_peak_1216	53	.	3.30420	7.99785	5.38075
chr1	98871220	98871696	C7KUGACXX_7_7958.sorted.filtered_peak_1217	48	.	2.99970	7.37960	4.80141
chr1	99336744	99337568	C7KUGACXX_7_7958.sorted.filtered_peak_1218	94	.	4.27671	12.18812	9.41126
chr1	100232081	100232474	C7KUGACXX_7_7958.sorted.filtered_peak_1219	25	.	3.10035	4.99563	2.56100
chr1	100286028	100286534	C7KUGACXX_7_7958.sorted.filtered_peak_1220	64	.	4.16914	9.10863	6.45852
chr1	100315234	100316202	C7KUGACXX_7_7958.sorted.filtered_peak_1221	42	.	3.11966	6.80800	4.26100
chr1	100435086	100436176	C7KUGACXX_7_7958.sorted.filtered_peak_1222	60	.	3.54544	8.73065	6.08525
chr1	100494319	100494819	C7KUGACXX_7_7958.sorted.filtered_peak_1223	42	.	3.40805	6.77255	4.24183
chr1	100503254	100504913	C7KUGACXX_7_7958.sorted.filtered_peak_1224	43	.	2.71686	6.93120	4.39309
chr1	100598109	100599067	C7KUGACXX_7_7958.sorted.filtered_peak_1225	133	.	4.25484	16.25122	13.34719
chr1	100714663	100715796	C7KUGACXX_7_7958.sorted.filtered_peak_1226	66	.	3.52220	9.27972	6.65696
chr1	100731309	100732440	C7KUGACXX_7_7958.sorted.filtered_peak_1227	94	.	3.68937	12.16673	9.43237
chr1	100816744	100818303	C7KUGACXX_7_7958.sorted.filtered_peak_1228	60	.	2.82039	8.65613	6.03033
chr1	100865897	100866363	C7KUGACXX_7_7958.sorted.filtered_peak_1229	53	.	3.24981	8.00060	5.38839
chr1	100905534	100906097	C7KUGACXX_7_7958.sorted.filtered_peak_1230	82	.	3.42021	11.00047	8.27888
chr1	100909775	100910060	C7KUGACXX_7_7958.sorted.filtered_peak_1231	25	.	2.30930	4.95715	2.52893
chr1	100911177	100911474	C7KUGACXX_7_7958.sorted.filtered_peak_1232	24	.	2.34451	4.88728	2.48450
chr1	100918239	100918546	C7KUGACXX_7_7958.sorted.filtered_peak_1233	37	.	2.79722	6.31107	3.79162
chr1	100996524	100997027	C7KUGACXX_7_7958.sorted.filtered_peak_1234	42	.	3.16303	6.77763	4.22725
chr1	101361097	101362476	C7KUGACXX_7_7958.sorted.filtered_peak_1235	66	.	3.11287	9.31369	6.68565
chr1	101392964	101393346	C7KUGACXX_7_7958.sorted.filtered_peak_1236	36	.	3.00877	6.20883	3.69427
chr1	101396101	101396411	C7KUGACXX_7_7958.sorted.filtered_peak_1237	14	.	2.42725	3.78737	1.49241
chr1	101415115	101415434	C7KUGACXX_7_7958.sorted.filtered_peak_1238	50	.	3.86237	7.61141	5.01428
chr1	101490992	101491768	C7KUGACXX_7_7958.sorted.filtered_peak_1239	92	.	3.94713	11.98339	9.21578
chr1	101546974	101547669	C7KUGACXX_7_7958.sorted.filtered_peak_1240	39	.	3.24690	6.47911	3.97580
chr1	101577401	101578157	C7KUGACXX_7_7958.sorted.filtered_peak_1241	64	.	3.94522	9.05284	6.41888
chr1	101593623	101593880	C7KUGACXX_7_7958.sorted.filtered_peak_1242	25	.	2.77408	4.95843	2.53328
chr1	101602390	101602963	C7KUGACXX_7_7958.sorted.filtered_peak_1243	20	.	2.60201	4.40755	2.04741
chr1	101644356	101645082	C7KUGACXX_7_7958.sorted.filtered_peak_1244	22	.	2.71362	4.60609	2.22017
chr1	101701096	101702485	C7KUGACXX_7_7958.sorted.filtered_peak_1245	43	.	2.47506	6.91060	4.35645
chr1	101744410	101744807	C7KUGACXX_7_7958.sorted.filtered_peak_1246	66	.	3.64592	9.36956	6.68525
chr1	101753998	101754295	C7KUGACXX_7_7958.sorted.filtered_peak_1247	26	.	2.62592	5.03720	2.62161
chr1	101756259	101756539	C7KUGACXX_7_7958.sorted.filtered_peak_1248	26	.	2.71708	5.06875	2.64005
chr1	101774918	101775731	C7KUGACXX_7_7958.sorted.filtered_peak_1249	35	.	2.78435	6.04230	3.53858
chr1	101822968	101823301	C7KUGACXX_7_7958.sorted.filtered_peak_1250	39	.	3.50599	6.51259	3.97509
chr1	101836759	101837010	C7KUGACXX_7_7958.sorted.filtered_peak_1251	31	.	3.30835	5.65700	3.17021
chr1	104057393	104057780	C7KUGACXX_7_7958.sorted.filtered_peak_1252	18	.	2.81516	4.23127	1.88282
chr1	104067971	104068993	C7KUGACXX_7_7958.sorted.filtered_peak_1253	132	.	4.02284	16.17780	13.29857
chr1	107599086	107600054	C7KUGACXX_7_7958.sorted.filtered_peak_1254	64	.	3.49497	9.08156	6.42155
chr1	108324937	108325328	C7KUGACXX_7_7958.sorted.filtered_peak_1255	23	.	2.57398	4.77566	2.36611
chr1	108328875	108329390	C7KUGACXX_7_7958.sorted.filtered_peak_1256	21	.	2.42119	4.47333	2.10141
chr1	108346778	108347355	C7KUGACXX_7_7958.sorted.filtered_peak_1257	49	.	3.58026	7.55668	4.96915
chr1	108371817	108372248	C7KUGACXX_7_7958.sorted.filtered_peak_1258	19	.	2.64539	4.27174	1.91959
chr1	108479140	108479978	C7KUGACXX_7_7958.sorted.filtered_peak_1259	26	.	2.76587	5.02556	2.61341
chr1	108506593	108506899	C7KUGACXX_7_7958.sorted.filtered_peak_1260	17	.	2.53359	4.11349	1.78160
chr1	108668191	108668497	C7KUGACXX_7_7958.sorted.filtered_peak_1261	38	.	3.35985	6.37618	3.85745
chr1	108742382	108743742	C7KUGACXX_7_7958.sorted.filtered_peak_1262	46	.	3.09677	7.26297	4.69742
chr1	109102279	109103052	C7KUGACXX_7_7958.sorted.filtered_peak_1263	104	.	3.57875	13.29579	10.47694
chr1	109112722	109113057	C7KUGACXX_7_7958.sorted.filtered_peak_1264	35	.	3.26323	6.04905	3.54511
chr1	109133473	109134051	C7KUGACXX_7_7958.sorted.filtered_peak_1265	48	.	3.39889	7.40608	4.83588
chr1	109187583	109187833	C7KUGACXX_7_7958.sorted.filtered_peak_1266	39	.	2.65225	6.47449	3.93241
chr1	109189165	109189890	C7KUGACXX_7_7958.sorted.filtered_peak_1267	143	.	4.10868	17.29564	14.35426
chr1	109203551	109204389	C7KUGACXX_7_7958.sorted.filtered_peak_1268	122	.	4.66556	15.17099	12.27955
chr1	109222402	109222664	C7KUGACXX_7_7958.sorted.filtered_peak_1269	22	.	2.99211	4.65702	2.24978
chr1	109234562	109235672	C7KUGACXX_7_7958.sorted.filtered_peak_1270	167	.	4.14476	19.77229	16.73757
chr1	109288899	109289769	C7KUGACXX_7_7958.sorted.filtered_peak_1271	184	.	4.64211	21.50751	18.47065
chr1	109370784	109371090	C7KUGACXX_7_7958.sorted.filtered_peak_1272	34	.	3.27453	5.94664	3.46055
chr1	109419372	109420246	C7KUGACXX_7_7958.sorted.filtered_peak_1273	72	.	3.70024	9.95529	7.27410
chr1	109499230	109500011	C7KUGACXX_7_7958.sorted.filtered_peak_1274	46	.	3.47569	7.23887	4.69470
chr1	109505652	109506319	C7KUGACXX_7_7958.sorted.filtered_peak_1275	115	.	4.64774	14.40676	11.53540
chr1	109584093	109585245	C7KUGACXX_7_7958.sorted.filtered_peak_1276	187	.	4.90377	21.78934	18.77861
chr1	109618007	109619023	C7KUGACXX_7_7958.sorted.filtered_peak_1277	75	.	3.95040	10.21788	7.55968
chr1	109632900	109633905	C7KUGACXX_7_7958.sorted.filtered_peak_1278	92	.	4.02453	12.08718	9.28659
chr1	109642450	109643442	C7KUGACXX_7_7958.sorted.filtered_peak_1279	113	.	4.27938	14.22229	11.37854
chr1	109655316	109655675	C7KUGACXX_7_7958.sorted.filtered_peak_1280	38	.	2.90877	6.33350	3.81610
chr1	109656273	109656997	C7KUGACXX_7_7958.sorted.filtered_peak_1281	48	.	3.12300	7.41383	4.85220
chr1	109756273	109757333	C7KUGACXX_7_7958.sorted.filtered_peak_1282	137	.	4.17990	16.68029	13.76355
chr1	109791964	109792467	C7KUGACXX_7_7958.sorted.filtered_peak_1283	25	.	2.77556	5.00453	2.58246
chr1	109825463	109826454	C7KUGACXX_7_7958.sorted.filtered_peak_1284	94	.	4.07981	12.22061	9.46814
chr1	109968008	109968323	C7KUGACXX_7_7958.sorted.filtered_peak_1285	28	.	2.40999	5.25323	2.80178
chr1	109968550	109969571	C7KUGACXX_7_7958.sorted.filtered_peak_1286	173	.	4.35507	20.36983	17.36615
chr1	110025745	110026968	C7KUGACXX_7_7958.sorted.filtered_peak_1287	170	.	4.09575	20.05853	17.08283
chr1	110036417	110037110	C7KUGACXX_7_7958.sorted.filtered_peak_1288	157	.	4.79045	18.74249	15.74193
chr1	110044760	110045011	C7KUGACXX_7_7958.sorted.filtered_peak_1289	23	.	2.66230	4.71758	2.31536
chr1	110045186	110045478	C7KUGACXX_7_7958.sorted.filtered_peak_1290	21	.	2.61526	4.53574	2.16598
chr1	110074934	110075404	C7KUGACXX_7_7958.sorted.filtered_peak_1291	34	.	3.03448	5.89426	3.40676
chr1	110089028	110089407	C7KUGACXX_7_7958.sorted.filtered_peak_1292	40	.	2.62619	6.57200	4.02729
chr1	110090675	110091727	C7KUGACXX_7_7958.sorted.filtered_peak_1293	123	.	3.77887	15.21267	12.36630
chr1	110162233	110162642	C7KUGACXX_7_7958.sorted.filtered_peak_1294	23	.	2.36791	4.78327	2.37604
chr1	110163409	110163841	C7KUGACXX_7_7958.sorted.filtered_peak_1295	85	.	3.41629	11.30475	8.56355
chr1	110182865	110183131	C7KUGACXX_7_7958.sorted.filtered_peak_1296	52	.	3.73322	7.88900	5.26025
chr1	110185955	110186307	C7KUGACXX_7_7958.sorted.filtered_peak_1297	53	.	3.90418	7.92541	5.30881
chr1	110282584	110283365	C7KUGACXX_7_7958.sorted.filtered_peak_1298	34	.	3.26484	5.87325	3.40581
chr1	110319501	110319787	C7KUGACXX_7_7958.sorted.filtered_peak_1299	37	.	3.13681	6.28183	3.77179
chr1	110333242	110333802	C7KUGACXX_7_7958.sorted.filtered_peak_1300	97	.	4.01991	12.54235	9.77258
chr1	110344781	110345365	C7KUGACXX_7_7958.sorted.filtered_peak_1301	37	.	3.00011	6.28835	3.77817
chr1	110448817	110449254	C7KUGACXX_7_7958.sorted.filtered_peak_1302	62	.	3.20647	8.94110	6.28771
chr1	110526997	110527925	C7KUGACXX_7_7958.sorted.filtered_peak_1303	112	.	3.91896	14.06522	11.26480
chr1	110546459	110546824	C7KUGACXX_7_7958.sorted.filtered_peak_1304	45	.	3.52314	7.11075	4.53572
chr1	110576703	110577601	C7KUGACXX_7_7958.sorted.filtered_peak_1305	115	.	3.88834	14.41319	11.59592
chr1	110745651	110745972	C7KUGACXX_7_7958.sorted.filtered_peak_1306	59	.	3.33799	8.61580	5.96660
chr1	110752373	110753238	C7KUGACXX_7_7958.sorted.filtered_peak_1307	114	.	3.60511	14.29238	11.49691
chr1	110880796	110882385	C7KUGACXX_7_7958.sorted.filtered_peak_1308	400	.	4.51295	43.72814	40.07269
chr1	110949897	110950786	C7KUGACXX_7_7958.sorted.filtered_peak_1309	94	.	3.87464	12.08735	9.41278
chr1	111002884	111003178	C7KUGACXX_7_7958.sorted.filtered_peak_1310	35	.	3.33805	6.06668	3.55278
chr1	111038657	111038975	C7KUGACXX_7_7958.sorted.filtered_peak_1311	32	.	3.07522	5.76784	3.28667
chr1	111067098	111067380	C7KUGACXX_7_7958.sorted.filtered_peak_1312	18	.	2.71177	4.19080	1.84361
chr1	111161971	111162731	C7KUGACXX_7_7958.sorted.filtered_peak_1313	92	.	3.79808	12.06314	9.29835
chr1	111173385	111174405	C7KUGACXX_7_7958.sorted.filtered_peak_1314	76	.	3.21152	10.36959	7.63909
chr1	111184180	111184778	C7KUGACXX_7_7958.sorted.filtered_peak_1315	34	.	2.86085	5.97410	3.49221
chr1	111189836	111190338	C7KUGACXX_7_7958.sorted.filtered_peak_1316	69	.	3.54060	9.66286	6.97850
chr1	111214718	111215493	C7KUGACXX_7_7958.sorted.filtered_peak_1317	34	.	2.42383	5.89302	3.42116
chr1	111217196	111217636	C7KUGACXX_7_7958.sorted.filtered_peak_1318	19	.	2.23251	4.31542	1.95780
chr1	111308331	111308994	C7KUGACXX_7_7958.sorted.filtered_peak_1319	60	.	3.73134	8.61793	6.00222
chr1	111329677	111330164	C7KUGACXX_7_7958.sorted.filtered_peak_1320	82	.	3.79401	10.94371	8.23433
chr1	111417196	111418310	C7KUGACXX_7_7958.sorted.filtered_peak_1321	33	.	2.30377	5.85018	3.39141
chr1	111422563	111422933	C7KUGACXX_7_7958.sorted.filtered_peak_1322	80	.	3.07119	10.80869	8.07300
chr1	111423411	111423859	C7KUGACXX_7_7958.sorted.filtered_peak_1323	29	.	2.45071	5.42245	2.95639
chr1	111459435	111459784	C7KUGACXX_7_7958.sorted.filtered_peak_1324	21	.	2.93319	4.49875	2.11585
chr1	111505758	111506981	C7KUGACXX_7_7958.sorted.filtered_peak_1325	233	.	4.89320	26.55060	23.35382
chr1	111573481	111573846	C7KUGACXX_7_7958.sorted.filtered_peak_1326	14	.	2.62286	3.71608	1.43914
chr1	111575015	111575265	C7KUGACXX_7_7958.sorted.filtered_peak_1327	15	.	2.68841	3.90957	1.59974
chr1	111682057	111683212	C7KUGACXX_7_7958.sorted.filtered_peak_1328	81	.	3.63409	10.82484	8.10310
chr1	111746382	111747367	C7KUGACXX_7_7958.sorted.filtered_peak_1329	35	.	2.35298	6.00475	3.51730
chr1	111758377	111759097	C7KUGACXX_7_7958.sorted.filtered_peak_1330	164	.	4.11579	19.43493	16.42944
chr1	111764317	111764730	C7KUGACXX_7_7958.sorted.filtered_peak_1331	35	.	2.62886	6.09331	3.59032
chr1	111889005	111889330	C7KUGACXX_7_7958.sorted.filtered_peak_1332	39	.	3.27044	6.47601	3.94532
chr1	111948894	111949553	C7KUGACXX_7_7958.sorted.filtered_peak_1333	31	.	3.25940	5.59348	3.11613
chr1	111991527	111992391	C7KUGACXX_7_7958.sorted.filtered_peak_1334	175	.	4.26749	20.55320	17.59698
chr1	112013522	112013994	C7KUGACXX_7_7958.sorted.filtered_peak_1335	26	.	2.71270	5.02820	2.60776
chr1	112019452	112019929	C7KUGACXX_7_7958.sorted.filtered_peak_1336	45	.	3.16475	7.14063	4.56046
chr1	112050213	112051371	C7KUGACXX_7_7958.sorted.filtered_peak_1337	60	.	3.04308	8.72731	6.09653
chr1	112135155	112135965	C7KUGACXX_7_7958.sorted.filtered_peak_1338	78	.	3.38285	10.53856	7.83520
chr1	112146536	112147034	C7KUGACXX_7_7958.sorted.filtered_peak_1339	136	.	4.17265	16.62232	13.68526
chr1	112158931	112159204	C7KUGACXX_7_7958.sorted.filtered_peak_1340	30	.	2.43273	5.55344	3.08414
chr1	112162080	112163451	C7KUGACXX_7_7958.sorted.filtered_peak_1341	45	.	2.49393	7.07205	4.57338
chr1	112281440	112282400	C7KUGACXX_7_7958.sorted.filtered_peak_1342	58	.	3.38007	8.44693	5.82688
chr1	112297679	112298710	C7KUGACXX_7_7958.sorted.filtered_peak_1343	243	.	5.22000	27.58433	24.39646
chr1	112887442	112887952	C7KUGACXX_7_7958.sorted.filtered_peak_1344	24	.	3.04726	4.84614	2.43041
chr1	112933460	112933823	C7KUGACXX_7_7958.sorted.filtered_peak_1345	58	.	3.63600	8.50694	5.86769
chr1	112938588	112939331	C7KUGACXX_7_7958.sorted.filtered_peak_1346	67	.	3.69086	9.42003	6.73403
chr1	113008612	113009133	C7KUGACXX_7_7958.sorted.filtered_peak_1347	44	.	3.38789	6.96368	4.41185
chr1	113160817	113163046	C7KUGACXX_7_7958.sorted.filtered_peak_1348	51	.	2.58279	7.72843	5.17081
chr1	113211420	113211685	C7KUGACXX_7_7958.sorted.filtered_peak_1349	29	.	3.04201	5.41411	2.95955
chr1	113217128	113217630	C7KUGACXX_7_7958.sorted.filtered_peak_1350	38	.	3.06137	6.32971	3.81235
chr1	113247590	113248094	C7KUGACXX_7_7958.sorted.filtered_peak_1351	42	.	2.74208	6.77623	4.24405
chr1	113249705	113250192	C7KUGACXX_7_7958.sorted.filtered_peak_1352	43	.	2.83997	6.86519	4.30484
chr1	113257620	113258539	C7KUGACXX_7_7958.sorted.filtered_peak_1353	165	.	4.10945	19.52619	16.56438
chr1	113258834	113259228	C7KUGACXX_7_7958.sorted.filtered_peak_1354	25	.	2.27619	4.92763	2.52388
chr1	113479845	113480513	C7KUGACXX_7_7958.sorted.filtered_peak_1355	17	.	2.58391	4.13413	1.79376
chr1	113498006	113499215	C7KUGACXX_7_7958.sorted.filtered_peak_1356	94	.	3.31275	12.26200	9.48516
chr1	113589288	113589588	C7KUGACXX_7_7958.sorted.filtered_peak_1357	59	.	4.14758	8.62977	5.97531
chr1	113615175	113616169	C7KUGACXX_7_7958.sorted.filtered_peak_1358	187	.	5.35474	21.80130	18.72649
chr1	113932602	113933184	C7KUGACXX_7_7958.sorted.filtered_peak_1359	67	.	3.48464	9.40197	6.71607
chr1	114301565	114302313	C7KUGACXX_7_7958.sorted.filtered_peak_1360	33	.	2.86546	5.82846	3.33741
chr1	114326168	114326986	C7KUGACXX_7_7958.sorted.filtered_peak_1361	51	.	3.19432	7.79002	5.17184
chr1	114354566	114355363	C7KUGACXX_7_7958.sorted.filtered_peak_1362	274	.	5.17419	30.70600	27.42607
chr1	114402185	114402435	C7KUGACXX_7_7958.sorted.filtered_peak_1363	17	.	2.80987	4.12532	1.77542
chr1	114414116	114415178	C7KUGACXX_7_7958.sorted.filtered_peak_1364	88	.	3.28250	11.63229	8.88940
chr1	114423302	114423580	C7KUGACXX_7_7958.sorted.filtered_peak_1365	41	.	3.44211	6.66629	4.11913
chr1	114447096	114448255	C7KUGACXX_7_7958.sorted.filtered_peak_1366	269	.	4.75103	30.24983	26.99018
chr1	114471604	114472506	C7KUGACXX_7_7958.sorted.filtered_peak_1367	87	.	3.29925	11.48121	8.70828
chr1	114472776	114473668	C7KUGACXX_7_7958.sorted.filtered_peak_1368	17	.	2.12632	4.09161	1.77023
chr1	114489829	114490525	C7KUGACXX_7_7958.sorted.filtered_peak_1369	20	.	2.75126	4.43232	2.06973
chr1	114825525	114825790	C7KUGACXX_7_7958.sorted.filtered_peak_1370	51	.	3.56243	7.79157	5.18496
chr1	114884034	114884356	C7KUGACXX_7_7958.sorted.filtered_peak_1371	35	.	2.93830	6.04901	3.55612
chr1	114889065	114889554	C7KUGACXX_7_7958.sorted.filtered_peak_1372	119	.	4.33044	14.80527	11.93276
chr1	115010685	115010935	C7KUGACXX_7_7958.sorted.filtered_peak_1373	23	.	2.87101	4.76441	2.36008
chr1	115053273	115054571	C7KUGACXX_7_7958.sorted.filtered_peak_1374	141	.	3.87573	17.07968	14.17828
chr1	115123889	115124688	C7KUGACXX_7_7958.sorted.filtered_peak_1375	201	.	5.28148	23.29158	20.19311
chr1	115212574	115213172	C7KUGACXX_7_7958.sorted.filtered_peak_1376	59	.	3.52473	8.56750	5.91091
chr1	115258979	115259681	C7KUGACXX_7_7958.sorted.filtered_peak_1377	123	.	4.15893	15.23009	12.39651
chr1	115299968	115300963	C7KUGACXX_7_7958.sorted.filtered_peak_1378	161	.	4.06227	19.14168	16.15984
chr1	115322985	115323610	C7KUGACXX_7_7958.sorted.filtered_peak_1379	192	.	5.62814	22.35223	19.26505
chr1	115605330	115605875	C7KUGACXX_7_7958.sorted.filtered_peak_1380	43	.	3.28430	6.83878	4.31250
chr1	115641503	115642288	C7KUGACXX_7_7958.sorted.filtered_peak_1381	66	.	3.83598	9.29287	6.61554
chr1	115655190	115655708	C7KUGACXX_7_7958.sorted.filtered_peak_1382	18	.	2.77343	4.24292	1.88978
chr1	115681560	115681970	C7KUGACXX_7_7958.sorted.filtered_peak_1383	59	.	3.82309	8.54699	5.91421
chr1	116138579	116138845	C7KUGACXX_7_7958.sorted.filtered_peak_1384	29	.	3.18171	5.37676	2.91369
chr1	116184893	116185548	C7KUGACXX_7_7958.sorted.filtered_peak_1385	29	.	3.04503	5.44194	2.98491
chr1	116681524	116682216	C7KUGACXX_7_7958.sorted.filtered_peak_1386	59	.	4.09846	8.61265	5.98341
chr1	116694473	116694973	C7KUGACXX_7_7958.sorted.filtered_peak_1387	22	.	2.75566	4.64250	2.25952
chr1	116868284	116868792	C7KUGACXX_7_7958.sorted.filtered_peak_1388	33	.	3.08098	5.88099	3.38821
chr1	116915410	116916075	C7KUGACXX_7_7958.sorted.filtered_peak_1389	88	.	3.18955	11.63163	8.88900
chr1	116920224	116920750	C7KUGACXX_7_7958.sorted.filtered_peak_1390	19	.	2.16439	4.35138	1.99038
chr1	116960917	116961622	C7KUGACXX_7_7958.sorted.filtered_peak_1391	48	.	3.39534	7.44319	4.86357
chr1	117046994	117047532	C7KUGACXX_7_7958.sorted.filtered_peak_1392	124	.	4.12962	15.36309	12.49028
chr1	117057620	117058578	C7KUGACXX_7_7958.sorted.filtered_peak_1393	77	.	3.50300	10.44313	7.71904
chr1	117098995	117099504	C7KUGACXX_7_7958.sorted.filtered_peak_1394	72	.	3.34028	9.93473	7.23105
chr1	117103217	117103488	C7KUGACXX_7_7958.sorted.filtered_peak_1395	15	.	2.23231	3.79226	1.50072
chr1	117112634	117113855	C7KUGACXX_7_7958.sorted.filtered_peak_1396	34	.	2.54334	5.95190	3.45501
chr1	117279771	117280950	C7KUGACXX_7_7958.sorted.filtered_peak_1397	65	.	3.07979	9.20804	6.53238
chr1	117281194	117281845	C7KUGACXX_7_7958.sorted.filtered_peak_1398	32	.	2.51443	5.67681	3.20080
chr1	117296794	117297146	C7KUGACXX_7_7958.sorted.filtered_peak_1399	40	.	2.84406	6.62101	4.09697
chr1	117311994	117312716	C7KUGACXX_7_7958.sorted.filtered_peak_1400	68	.	2.93660	9.52553	6.87658
chr1	117313158	117313497	C7KUGACXX_7_7958.sorted.filtered_peak_1401	20	.	2.22730	4.47064	2.09736
chr1	117351208	117351820	C7KUGACXX_7_7958.sorted.filtered_peak_1402	26	.	2.26854	5.06142	2.63692
chr1	117359104	117359455	C7KUGACXX_7_7958.sorted.filtered_peak_1403	53	.	3.18117	7.89712	5.30330
chr1	117375680	117376055	C7KUGACXX_7_7958.sorted.filtered_peak_1404	13	.	2.58404	3.67220	1.39591
chr1	117420541	117421177	C7KUGACXX_7_7958.sorted.filtered_peak_1405	38	.	2.96937	6.30660	3.82332
chr1	117476348	117476652	C7KUGACXX_7_7958.sorted.filtered_peak_1406	27	.	2.81935	5.22547	2.77673
chr1	117593896	117594524	C7KUGACXX_7_7958.sorted.filtered_peak_1407	51	.	3.45013	7.78801	5.18220
chr1	117602101	117603449	C7KUGACXX_7_7958.sorted.filtered_peak_1408	163	.	4.03854	19.32398	16.38479
chr1	117610407	117610657	C7KUGACXX_7_7958.sorted.filtered_peak_1409	20	.	2.81196	4.40638	2.03669
chr1	117636613	117636912	C7KUGACXX_7_7958.sorted.filtered_peak_1410	22	.	2.81834	4.68666	2.28965
chr1	117664290	117665095	C7KUGACXX_7_7958.sorted.filtered_peak_1411	109	.	4.27574	13.80884	10.97405
chr1	117908926	117910043	C7KUGACXX_7_7958.sorted.filtered_peak_1412	72	.	3.04350	9.93266	7.21621
chr1	118077540	118078133	C7KUGACXX_7_7958.sorted.filtered_peak_1413	41	.	3.15912	6.70019	4.14878
chr1	118148021	118149174	C7KUGACXX_7_7958.sorted.filtered_peak_1414	240	.	4.52573	27.24674	24.05224
chr1	118157965	118158334	C7KUGACXX_7_7958.sorted.filtered_peak_1415	43	.	3.16249	6.89522	4.33730
chr1	118187327	118187614	C7KUGACXX_7_7958.sorted.filtered_peak_1416	33	.	2.99971	5.80537	3.31700
chr1	118198752	118199243	C7KUGACXX_7_7958.sorted.filtered_peak_1417	60	.	2.67228	8.72073	6.08260
chr1	118201435	118201687	C7KUGACXX_7_7958.sorted.filtered_peak_1418	38	.	2.34144	6.35580	3.82002
chr1	118206919	118207445	C7KUGACXX_7_7958.sorted.filtered_peak_1419	156	.	4.20164	18.60473	15.63310
chr1	118217063	118217484	C7KUGACXX_7_7958.sorted.filtered_peak_1420	29	.	2.94937	5.42572	2.97768
chr1	118296807	118297069	C7KUGACXX_7_7958.sorted.filtered_peak_1421	23	.	2.73738	4.76304	2.35730
chr1	118471778	118472944	C7KUGACXX_7_7958.sorted.filtered_peak_1422	107	.	3.91233	13.51739	10.76128
chr1	119682512	119683544	C7KUGACXX_7_7958.sorted.filtered_peak_1423	284	.	5.34772	31.72703	28.42028
chr1	120254531	120254865	C7KUGACXX_7_7958.sorted.filtered_peak_1424	13	.	2.42695	3.62922	1.36300
chr1	120286730	120287028	C7KUGACXX_7_7958.sorted.filtered_peak_1425	22	.	2.72759	4.64506	2.25122
chr1	120530383	120530746	C7KUGACXX_7_7958.sorted.filtered_peak_1426	23	.	3.02509	4.77504	2.36431
chr1	120532963	120533252	C7KUGACXX_7_7958.sorted.filtered_peak_1427	22	.	3.00076	4.69047	2.28227
chr1	120612014	120612282	C7KUGACXX_7_7958.sorted.filtered_peak_1428	69	.	4.43294	9.67756	6.96764
chr1	120838223	120838846	C7KUGACXX_7_7958.sorted.filtered_peak_1429	57	.	3.98377	8.30046	5.70756
chr1	121258124	121258630	C7KUGACXX_7_7958.sorted.filtered_peak_1430	69	.	3.93946	9.69494	6.97917
chr1	121260807	121261572	C7KUGACXX_7_7958.sorted.filtered_peak_1431	32	.	2.90800	5.66488	3.22748
chr1	121484314	121485494	C7KUGACXX_7_7958.sorted.filtered_peak_1432	531	.	7.33676	57.10956	53.10606
chr1	142535464	142536697	C7KUGACXX_7_7958.sorted.filtered_peak_1433	40	.	2.25985	6.64341	4.08849
chr1	142537412	142539026	C7KUGACXX_7_7958.sorted.filtered_peak_1434	72	.	2.61492	9.97335	7.26766
chr1	142539217	142539644	C7KUGACXX_7_7958.sorted.filtered_peak_1435	22	.	1.96643	4.59441	2.21424
chr1	142653961	142654323	C7KUGACXX_7_7958.sorted.filtered_peak_1436	19	.	2.86929	4.29915	1.93102
chr1	143533875	143534442	C7KUGACXX_7_7958.sorted.filtered_peak_1437	22	.	2.98820	4.66873	2.26962
chr1	144018732	144019411	C7KUGACXX_7_7958.sorted.filtered_peak_1438	20	.	2.83259	4.38687	2.02572
chr1	144533583	144534286	C7KUGACXX_7_7958.sorted.filtered_peak_1439	140	.	3.91891	16.98903	14.05603
chr1	144536117	144536385	C7KUGACXX_7_7958.sorted.filtered_peak_1440	86	.	3.35411	11.44869	8.68695
chr1	144539131	144539473	C7KUGACXX_7_7958.sorted.filtered_peak_1441	12	.	2.38897	3.54446	1.28882
chr1	144892370	144892654	C7KUGACXX_7_7958.sorted.filtered_peak_1442	38	.	3.38667	6.39037	3.85205
chr1	144931748	144932637	C7KUGACXX_7_7958.sorted.filtered_peak_1443	192	.	3.54455	22.34822	19.26022
chr1	144987073	144987351	C7KUGACXX_7_7958.sorted.filtered_peak_1444	12	.	2.15607	3.47255	1.22998
chr1	145039206	145040071	C7KUGACXX_7_7958.sorted.filtered_peak_1445	27	.	2.18637	5.20929	2.77998
chr1	145046810	145047277	C7KUGACXX_7_7958.sorted.filtered_peak_1446	16	.	2.27193	4.01391	1.69587
chr1	145054822	145055145	C7KUGACXX_7_7958.sorted.filtered_peak_1447	11	.	2.01301	3.41047	1.17880
chr1	145058752	145059619	C7KUGACXX_7_7958.sorted.filtered_peak_1448	47	.	2.40390	7.31882	4.77239
chr1	145096181	145096792	C7KUGACXX_7_7958.sorted.filtered_peak_1449	82	.	3.15897	10.95308	8.22896
chr1	145110329	145110579	C7KUGACXX_7_7958.sorted.filtered_peak_1450	16	.	2.01705	3.92006	1.61314
chr1	145117942	145118305	C7KUGACXX_7_7958.sorted.filtered_peak_1451	30	.	2.55133	5.50300	3.04730
chr1	145139251	145139509	C7KUGACXX_7_7958.sorted.filtered_peak_1452	37	.	3.47760	6.23763	3.71461
chr1	145289802	145290063	C7KUGACXX_7_7958.sorted.filtered_peak_1453	33	.	3.26731	5.80342	3.31156
chr1	145290766	145291096	C7KUGACXX_7_7958.sorted.filtered_peak_1454	32	.	3.24211	5.72600	3.24379
chr1	145292374	145292667	C7KUGACXX_7_7958.sorted.filtered_peak_1455	34	.	3.27518	5.90545	3.41751
chr1	145382282	145383293	C7KUGACXX_7_7958.sorted.filtered_peak_1456	36	.	3.43369	6.15233	3.64991
chr1	145396689	145398380	C7KUGACXX_7_7958.sorted.filtered_peak_1457	34	.	2.52881	5.92313	3.43058
chr1	145421643	145421989	C7KUGACXX_7_7958.sorted.filtered_peak_1458	30	.	3.08070	5.49033	3.02267
chr1	145427407	145427948	C7KUGACXX_7_7958.sorted.filtered_peak_1459	175	.	6.11790	20.60242	17.56624
chr1	145437217	145438591	C7KUGACXX_7_7958.sorted.filtered_peak_1460	71	.	2.84792	9.79163	7.13192
chr1	145454598	145456027	C7KUGACXX_7_7958.sorted.filtered_peak_1461	92	.	3.05849	11.98073	9.24139
chr1	145457234	145457541	C7KUGACXX_7_7958.sorted.filtered_peak_1462	30	.	2.30067	5.51691	3.04735
chr1	145470187	145470800	C7KUGACXX_7_7958.sorted.filtered_peak_1463	101	.	3.68835	12.91935	10.13819
chr1	145476745	145477312	C7KUGACXX_7_7958.sorted.filtered_peak_1464	142	.	3.80655	17.14733	14.22622
chr1	145507147	145508106	C7KUGACXX_7_7958.sorted.filtered_peak_1465	138	.	4.70821	16.75321	13.84013
chr1	145515708	145516741	C7KUGACXX_7_7958.sorted.filtered_peak_1466	200	.	4.97715	23.15108	20.08028
chr1	145524705	145525003	C7KUGACXX_7_7958.sorted.filtered_peak_1467	14	.	2.60470	3.67589	1.40248
chr1	145548751	145549355	C7KUGACXX_7_7958.sorted.filtered_peak_1468	120	.	4.95348	14.99108	12.09647
chr1	145562664	145563211	C7KUGACXX_7_7958.sorted.filtered_peak_1469	45	.	3.46606	7.10989	4.52552
chr1	145575077	145576537	C7KUGACXX_7_7958.sorted.filtered_peak_1470	80	.	3.39105	10.74823	8.06490
chr1	145588672	145589826	C7KUGACXX_7_7958.sorted.filtered_peak_1471	42	.	3.04395	6.77020	4.27115
chr1	145610280	145611359	C7KUGACXX_7_7958.sorted.filtered_peak_1472	85	.	4.57515	11.26543	8.54722
chr1	145713402	145713845	C7KUGACXX_7_7958.sorted.filtered_peak_1473	16	.	2.67364	3.95829	1.64630
chr1	145743979	145744564	C7KUGACXX_7_7958.sorted.filtered_peak_1474	101	.	4.78118	13.00333	10.18954
chr1	146555827	146556725	C7KUGACXX_7_7958.sorted.filtered_peak_1475	35	.	3.03429	6.00739	3.51299
chr1	146643741	146644571	C7KUGACXX_7_7958.sorted.filtered_peak_1476	188	.	4.91740	21.92308	18.85845
chr1	146696790	146697357	C7KUGACXX_7_7958.sorted.filtered_peak_1477	47	.	3.75401	7.38649	4.78675
chr1	146713910	146714948	C7KUGACXX_7_7958.sorted.filtered_peak_1478	103	.	3.85669	13.19891	10.36353
chr1	146966892	146967142	C7KUGACXX_7_7958.sorted.filtered_peak_1479	15	.	2.65109	3.85548	1.54694
chr1	147016859	147017197	C7KUGACXX_7_7958.sorted.filtered_peak_1480	21	.	2.73889	4.49852	2.11783
chr1	147051321	147051673	C7KUGACXX_7_7958.sorted.filtered_peak_1481	11	.	2.41780	3.36288	1.13955
chr1	147070990	147072180	C7KUGACXX_7_7958.sorted.filtered_peak_1482	210	.	4.55798	24.09744	21.02742
chr1	147089814	147090223	C7KUGACXX_7_7958.sorted.filtered_peak_1483	38	.	3.26022	6.42177	3.89266
chr1	147101172	147101422	C7KUGACXX_7_7958.sorted.filtered_peak_1484	22	.	2.72581	4.63091	2.23953
chr1	147119972	147120477	C7KUGACXX_7_7958.sorted.filtered_peak_1485	61	.	3.44717	8.75129	6.12777
chr1	147120652	147120951	C7KUGACXX_7_7958.sorted.filtered_peak_1486	15	.	2.41123	3.88256	1.57962
chr1	147141784	147143023	C7KUGACXX_7_7958.sorted.filtered_peak_1487	88	.	3.85215	11.55678	8.85437
chr1	147172113	147172435	C7KUGACXX_7_7958.sorted.filtered_peak_1488	25	.	2.99069	4.95747	2.53323
chr1	147721194	147721456	C7KUGACXX_7_7958.sorted.filtered_peak_1489	30	.	2.70246	5.47857	3.00746
chr1	147735608	147736396	C7KUGACXX_7_7958.sorted.filtered_peak_1490	44	.	3.68126	6.97691	4.41533
chr1	147790477	147791171	C7KUGACXX_7_7958.sorted.filtered_peak_1491	36	.	3.31595	6.16716	3.66915
chr1	147806427	147807316	C7KUGACXX_7_7958.sorted.filtered_peak_1492	46	.	3.45023	7.20076	4.63897
chr1	148241362	148241709	C7KUGACXX_7_7958.sorted.filtered_peak_1493	135	.	6.02165	16.53866	13.59664
chr1	148551520	148552732	C7KUGACXX_7_7958.sorted.filtered_peak_1494	21	.	2.83182	4.53435	2.17633
chr1	148556284	148557057	C7KUGACXX_7_7958.sorted.filtered_peak_1495	30	.	3.27384	5.56854	3.09449
chr1	149204368	149204618	C7KUGACXX_7_7958.sorted.filtered_peak_1496	49	.	3.87236	7.55843	4.94595
chr1	149205893	149206156	C7KUGACXX_7_7958.sorted.filtered_peak_1497	23	.	3.01462	4.73558	2.32589
chr1	149223192	149224142	C7KUGACXX_7_7958.sorted.filtered_peak_1498	171	.	4.82342	20.10107	17.10577
chr1	149224495	149224981	C7KUGACXX_7_7958.sorted.filtered_peak_1499	85	.	3.60618	11.25068	8.52955
chr1	149815162	149815995	C7KUGACXX_7_7958.sorted.filtered_peak_1500	26	.	2.84085	5.06823	2.63284
chr1	149821431	149821846	C7KUGACXX_7_7958.sorted.filtered_peak_1501	41	.	3.33002	6.68558	4.14064
chr1	149850984	149851448	C7KUGACXX_7_7958.sorted.filtered_peak_1502	20	.	2.78384	4.44127	2.07370
chr1	149857151	149857401	C7KUGACXX_7_7958.sorted.filtered_peak_1503	26	.	2.02345	5.03825	2.60542
chr1	149858085	149858585	C7KUGACXX_7_7958.sorted.filtered_peak_1504	190	.	3.64921	22.09143	19.00119
chr1	149859012	149860294	C7KUGACXX_7_7958.sorted.filtered_peak_1505	112	.	2.98036	14.11821	11.29896
chr1	149870910	149871741	C7KUGACXX_7_7958.sorted.filtered_peak_1506	94	.	4.43746	12.23233	9.44184
chr1	149899295	149900384	C7KUGACXX_7_7958.sorted.filtered_peak_1507	141	.	4.27378	17.10275	14.18387
chr1	149982247	149982953	C7KUGACXX_7_7958.sorted.filtered_peak_1508	33	.	2.85705	5.84757	3.35774
chr1	150022587	150022841	C7KUGACXX_7_7958.sorted.filtered_peak_1509	41	.	3.63868	6.73200	4.16578
chr1	150039176	150040158	C7KUGACXX_7_7958.sorted.filtered_peak_1510	30	.	2.88918	5.52257	3.05563
chr1	150045055	150045365	C7KUGACXX_7_7958.sorted.filtered_peak_1511	12	.	2.38807	3.46619	1.22481
chr1	150064325	150064672	C7KUGACXX_7_7958.sorted.filtered_peak_1512	15	.	2.62647	3.80461	1.50785
chr1	150093562	150093812	C7KUGACXX_7_7958.sorted.filtered_peak_1513	14	.	2.69306	3.79778	1.49048
chr1	150121802	150122172	C7KUGACXX_7_7958.sorted.filtered_peak_1514	55	.	3.04574	8.16769	5.54480
chr1	150123438	150123871	C7KUGACXX_7_7958.sorted.filtered_peak_1515	28	.	2.51072	5.26509	2.81962
chr1	150159274	150159915	C7KUGACXX_7_7958.sorted.filtered_peak_1516	37	.	3.36817	6.25380	3.73716
chr1	150185564	150186519	C7KUGACXX_7_7958.sorted.filtered_peak_1517	152	.	4.95091	18.16118	15.21040
chr1	150206594	150207534	C7KUGACXX_7_7958.sorted.filtered_peak_1518	62	.	2.79079	8.88059	6.26090
chr1	150207855	150209003	C7KUGACXX_7_7958.sorted.filtered_peak_1519	114	.	3.35625	14.22911	11.43736
chr1	150227891	150228570	C7KUGACXX_7_7958.sorted.filtered_peak_1520	28	.	2.89818	5.31782	2.86972
chr1	150240686	150241735	C7KUGACXX_7_7958.sorted.filtered_peak_1521	104	.	3.99744	13.22744	10.45933
chr1	150253855	150255015	C7KUGACXX_7_7958.sorted.filtered_peak_1522	24	.	2.72400	4.86329	2.46156
chr1	150265946	150266636	C7KUGACXX_7_7958.sorted.filtered_peak_1523	109	.	4.78342	13.79497	10.96306
chr1	150293696	150294306	C7KUGACXX_7_7958.sorted.filtered_peak_1524	167	.	5.78069	19.76306	16.75765
chr1	150335827	150337273	C7KUGACXX_7_7958.sorted.filtered_peak_1525	193	.	3.89539	22.43601	19.39254
chr1	150358973	150359417	C7KUGACXX_7_7958.sorted.filtered_peak_1526	32	.	3.33272	5.75533	3.26640
chr1	150436918	150437170	C7KUGACXX_7_7958.sorted.filtered_peak_1527	34	.	3.42771	6.01684	3.49549
chr1	150459498	150460267	C7KUGACXX_7_7958.sorted.filtered_peak_1528	113	.	4.49440	14.13614	11.31806
chr1	150487647	150488480	C7KUGACXX_7_7958.sorted.filtered_peak_1529	173	.	5.11425	20.30138	17.30883
chr1	150505081	150505501	C7KUGACXX_7_7958.sorted.filtered_peak_1530	26	.	3.00478	5.05059	2.62406
chr1	150533483	150533989	C7KUGACXX_7_7958.sorted.filtered_peak_1531	63	.	2.48669	9.00869	6.34111
chr1	150534245	150535074	C7KUGACXX_7_7958.sorted.filtered_peak_1532	54	.	2.34993	8.08491	5.49860
chr1	150535315	150536240	C7KUGACXX_7_7958.sorted.filtered_peak_1533	30	.	1.99266	5.50895	3.05667
chr1	150539860	150540261	C7KUGACXX_7_7958.sorted.filtered_peak_1534	99	.	3.07073	12.76249	9.94393
chr1	150540481	150540802	C7KUGACXX_7_7958.sorted.filtered_peak_1535	19	.	2.06146	4.31940	1.96870
chr1	150551555	150552702	C7KUGACXX_7_7958.sorted.filtered_peak_1536	98	.	3.21325	12.57738	9.81220
chr1	150583890	150584524	C7KUGACXX_7_7958.sorted.filtered_peak_1537	143	.	4.62000	17.33243	14.38853
chr1	150585843	150586271	C7KUGACXX_7_7958.sorted.filtered_peak_1538	17	.	2.34567	4.07654	1.74825
chr1	150594043	150594563	C7KUGACXX_7_7958.sorted.filtered_peak_1539	23	.	2.81210	4.71800	2.32632
chr1	150601343	150602428	C7KUGACXX_7_7958.sorted.filtered_peak_1540	284	.	5.46695	31.79473	28.47192
chr1	150669351	150670255	C7KUGACXX_7_7958.sorted.filtered_peak_1541	121	.	4.38026	14.97478	12.14082
chr1	150737152	150737572	C7KUGACXX_7_7958.sorted.filtered_peak_1542	27	.	2.92450	5.21464	2.77883
chr1	150743201	150743652	C7KUGACXX_7_7958.sorted.filtered_peak_1543	23	.	2.88695	4.78002	2.37743
chr1	150848633	150849473	C7KUGACXX_7_7958.sorted.filtered_peak_1544	210	.	4.76708	24.12376	21.00619
chr1	150862333	150862861	C7KUGACXX_7_7958.sorted.filtered_peak_1545	12	.	2.54616	3.55011	1.29439
chr1	150898390	150899155	C7KUGACXX_7_7958.sorted.filtered_peak_1546	133	.	4.64677	16.23173	13.36462
chr1	150946973	150947454	C7KUGACXX_7_7958.sorted.filtered_peak_1547	31	.	2.66311	5.66991	3.19532
chr1	150951963	150952245	C7KUGACXX_7_7958.sorted.filtered_peak_1548	48	.	3.34195	7.42363	4.82125
chr1	150968300	150968576	C7KUGACXX_7_7958.sorted.filtered_peak_1549	19	.	2.88416	4.34718	1.97616
chr1	150980559	150981753	C7KUGACXX_7_7958.sorted.filtered_peak_1550	120	.	3.97483	14.95220	12.09956
chr1	151015831	151016086	C7KUGACXX_7_7958.sorted.filtered_peak_1551	22	.	2.78445	4.64357	2.24915
chr1	151020846	151021219	C7KUGACXX_7_7958.sorted.filtered_peak_1552	44	.	3.12396	6.96361	4.41209
chr1	151028789	151029091	C7KUGACXX_7_7958.sorted.filtered_peak_1553	33	.	2.32034	5.81002	3.33214
chr1	151030053	151030711	C7KUGACXX_7_7958.sorted.filtered_peak_1554	65	.	2.79483	9.23168	6.58794
chr1	151031771	151032273	C7KUGACXX_7_7958.sorted.filtered_peak_1555	45	.	2.54753	7.13748	4.55436
chr1	151042780	151043942	C7KUGACXX_7_7958.sorted.filtered_peak_1556	99	.	4.18355	12.81687	9.99040
chr1	151118901	151119832	C7KUGACXX_7_7958.sorted.filtered_peak_1557	65	.	3.42230	9.17565	6.53201
chr1	151128555	151129258	C7KUGACXX_7_7958.sorted.filtered_peak_1558	108	.	4.30491	13.72649	10.85866
chr1	151129590	151129891	C7KUGACXX_7_7958.sorted.filtered_peak_1559	20	.	2.45247	4.45787	2.08863
chr1	151138220	151139180	C7KUGACXX_7_7958.sorted.filtered_peak_1560	183	.	4.72793	21.36330	18.37419
chr1	151148122	151148380	C7KUGACXX_7_7958.sorted.filtered_peak_1561	16	.	2.74250	3.94733	1.63095
chr1	151161968	151162886	C7KUGACXX_7_7958.sorted.filtered_peak_1562	70	.	3.86061	9.74491	7.06787
chr1	151170474	151171735	C7KUGACXX_7_7958.sorted.filtered_peak_1563	174	.	4.35145	20.39833	17.46268
chr1	151226906	151227547	C7KUGACXX_7_7958.sorted.filtered_peak_1564	230	.	6.57348	26.27952	23.07476
chr1	151253645	151255250	C7KUGACXX_7_7958.sorted.filtered_peak_1565	222	.	4.05317	25.42923	22.24279
chr1	151284087	151284572	C7KUGACXX_7_7958.sorted.filtered_peak_1566	16	.	2.55507	3.95447	1.64308
chr1	151299605	151300618	C7KUGACXX_7_7958.sorted.filtered_peak_1567	139	.	4.66219	16.85017	13.92631
chr1	151313138	151313662	C7KUGACXX_7_7958.sorted.filtered_peak_1568	25	.	2.82435	4.98939	2.57826
chr1	151319192	151320308	C7KUGACXX_7_7958.sorted.filtered_peak_1569	170	.	4.53876	20.02991	17.03116
chr1	151371721	151372338	C7KUGACXX_7_7958.sorted.filtered_peak_1570	119	.	4.56046	14.81068	11.93917
chr1	151416289	151416652	C7KUGACXX_7_7958.sorted.filtered_peak_1571	32	.	3.33437	5.74546	3.25281
chr1	151430438	151430688	C7KUGACXX_7_7958.sorted.filtered_peak_1572	25	.	2.57368	5.01683	2.59838
chr1	151431131	151432295	C7KUGACXX_7_7958.sorted.filtered_peak_1573	28	.	2.62267	5.29658	2.85617
chr1	151483293	151484063	C7KUGACXX_7_7958.sorted.filtered_peak_1574	53	.	3.33691	7.94537	5.37479
chr1	151512154	151513218	C7KUGACXX_7_7958.sorted.filtered_peak_1575	57	.	3.44068	8.33360	5.75330
chr1	151566420	151567164	C7KUGACXX_7_7958.sorted.filtered_peak_1576	18	.	2.70477	4.21247	1.86539
chr1	151584065	151585164	C7KUGACXX_7_7958.sorted.filtered_peak_1577	129	.	4.39171	15.82749	12.98445
chr1	151735745	151736225	C7KUGACXX_7_7958.sorted.filtered_peak_1578	86	.	4.37424	11.43030	8.65398
chr1	151762517	151763640	C7KUGACXX_7_7958.sorted.filtered_peak_1579	161	.	4.46026	19.08131	16.17019
chr1	151788248	151788775	C7KUGACXX_7_7958.sorted.filtered_peak_1580	16	.	2.44209	3.96457	1.64833
chr1	151812095	151812559	C7KUGACXX_7_7958.sorted.filtered_peak_1581	46	.	2.88490	7.27457	4.69569
chr1	151871219	151871511	C7KUGACXX_7_7958.sorted.filtered_peak_1582	18	.	2.84410	4.24310	1.88931
chr1	151877573	151877958	C7KUGACXX_7_7958.sorted.filtered_peak_1583	22	.	2.54629	4.60898	2.21916
chr1	151881709	151882530	C7KUGACXX_7_7958.sorted.filtered_peak_1584	101	.	3.99005	12.96608	10.16947
chr1	151897655	151898140	C7KUGACXX_7_7958.sorted.filtered_peak_1585	19	.	2.85169	4.27946	1.92797
chr1	151906513	151906824	C7KUGACXX_7_7958.sorted.filtered_peak_1586	18	.	2.79558	4.22269	1.88018
chr1	151918115	151918787	C7KUGACXX_7_7958.sorted.filtered_peak_1587	73	.	3.63625	10.10935	7.39812
chr1	151940449	151940806	C7KUGACXX_7_7958.sorted.filtered_peak_1588	29	.	2.95644	5.36637	2.90296
chr1	151945404	151945656	C7KUGACXX_7_7958.sorted.filtered_peak_1589	21	.	2.73503	4.53751	2.15071
chr1	151956743	151957090	C7KUGACXX_7_7958.sorted.filtered_peak_1590	48	.	3.67570	7.46461	4.88856
chr1	151966032	151966989	C7KUGACXX_7_7958.sorted.filtered_peak_1591	34	.	2.53055	5.89322	3.40958
chr1	152007065	152007927	C7KUGACXX_7_7958.sorted.filtered_peak_1592	62	.	3.30890	8.91121	6.24223
chr1	152020193	152021074	C7KUGACXX_7_7958.sorted.filtered_peak_1593	173	.	4.67473	20.33714	17.35399
chr1	152161278	152161949	C7KUGACXX_7_7958.sorted.filtered_peak_1594	11	.	2.30309	3.36575	1.14062
chr1	152319708	152319964	C7KUGACXX_7_7958.sorted.filtered_peak_1595	44	.	3.62644	7.03296	4.46250
chr1	152430910	152431224	C7KUGACXX_7_7958.sorted.filtered_peak_1596	20	.	2.60189	4.40404	2.03719
chr1	152432416	152433213	C7KUGACXX_7_7958.sorted.filtered_peak_1597	59	.	3.57518	8.51892	5.91483
chr1	153507769	153508063	C7KUGACXX_7_7958.sorted.filtered_peak_1598	22	.	2.31935	4.65662	2.26024
chr1	153508532	153508963	C7KUGACXX_7_7958.sorted.filtered_peak_1599	45	.	2.68857	7.11404	4.54250
chr1	153517521	153518456	C7KUGACXX_7_7958.sorted.filtered_peak_1600	63	.	2.94057	8.97225	6.34160
chr1	153539158	153539517	C7KUGACXX_7_7958.sorted.filtered_peak_1601	17	.	2.62485	4.11953	1.78334
chr1	153606213	153607066	C7KUGACXX_7_7958.sorted.filtered_peak_1602	250	.	5.25740	28.30169	25.03680
chr1	153630928	153631702	C7KUGACXX_7_7958.sorted.filtered_peak_1603	174	.	5.29450	20.44189	17.42926
chr1	153643001	153644363	C7KUGACXX_7_7958.sorted.filtered_peak_1604	221	.	5.17807	25.24755	22.13886
chr1	153699934	153700984	C7KUGACXX_7_7958.sorted.filtered_peak_1605	273	.	5.22427	30.65552	27.39534
chr1	153721921	153722206	C7KUGACXX_7_7958.sorted.filtered_peak_1606	36	.	3.38382	6.13251	3.62082
chr1	153747786	153748567	C7KUGACXX_7_7958.sorted.filtered_peak_1607	57	.	3.20293	8.31899	5.71837
chr1	153755822	153756637	C7KUGACXX_7_7958.sorted.filtered_peak_1608	155	.	4.96155	18.52489	15.58299
chr1	153763539	153763838	C7KUGACXX_7_7958.sorted.filtered_peak_1609	21	.	2.74820	4.46948	2.10230
chr1	153777808	153778279	C7KUGACXX_7_7958.sorted.filtered_peak_1610	31	.	3.00614	5.64267	3.16881
chr1	153895044	153896112	C7KUGACXX_7_7958.sorted.filtered_peak_1611	219	.	4.26889	25.12765	21.99985
chr1	153917649	153919298	C7KUGACXX_7_7958.sorted.filtered_peak_1612	46	.	2.84328	7.20771	4.62748
chr1	153930183	153931412	C7KUGACXX_7_7958.sorted.filtered_peak_1613	103	.	3.26915	13.09394	10.33238
chr1	153935688	153936357	C7KUGACXX_7_7958.sorted.filtered_peak_1614	81	.	2.90360	10.89444	8.18012
chr1	153939645	153940496	C7KUGACXX_7_7958.sorted.filtered_peak_1615	54	.	2.75232	8.01747	5.40127
chr1	153949999	153950796	C7KUGACXX_7_7958.sorted.filtered_peak_1616	53	.	3.29734	7.93403	5.35283
chr1	153959199	153959627	C7KUGACXX_7_7958.sorted.filtered_peak_1617	29	.	2.67006	5.40582	2.96555
chr1	153962969	153963602	C7KUGACXX_7_7958.sorted.filtered_peak_1618	161	.	4.99033	19.12639	16.11837
chr1	154087418	154088045	C7KUGACXX_7_7958.sorted.filtered_peak_1619	51	.	3.87435	7.70759	5.11096
chr1	154130120	154131173	C7KUGACXX_7_7958.sorted.filtered_peak_1620	107	.	4.31229	13.57064	10.77106
chr1	154154654	154156074	C7KUGACXX_7_7958.sorted.filtered_peak_1621	58	.	2.85595	8.48594	5.86056
chr1	154192755	154194092	C7KUGACXX_7_7958.sorted.filtered_peak_1622	188	.	4.03849	21.85810	18.88313
chr1	154244546	154245482	C7KUGACXX_7_7958.sorted.filtered_peak_1623	222	.	5.15443	25.34628	22.24872
chr1	154297081	154297554	C7KUGACXX_7_7958.sorted.filtered_peak_1624	58	.	2.96052	8.43728	5.82124
chr1	154300888	154301249	C7KUGACXX_7_7958.sorted.filtered_peak_1625	23	.	2.26222	4.76249	2.35662
chr1	154309816	154310347	C7KUGACXX_7_7958.sorted.filtered_peak_1626	40	.	2.99256	6.59012	4.05669
chr1	154315291	154315984	C7KUGACXX_7_7958.sorted.filtered_peak_1627	48	.	3.11403	7.39922	4.81678
chr1	154317809	154318059	C7KUGACXX_7_7958.sorted.filtered_peak_1628	20	.	2.48507	4.43939	2.06343
chr1	154324942	154325707	C7KUGACXX_7_7958.sorted.filtered_peak_1629	12	.	2.34611	3.53019	1.27829
chr1	154358070	154358448	C7KUGACXX_7_7958.sorted.filtered_peak_1630	28	.	3.06880	5.31394	2.86604
chr1	154359074	154359575	C7KUGACXX_7_7958.sorted.filtered_peak_1631	33	.	3.16322	5.88146	3.37925
chr1	154370646	154371114	C7KUGACXX_7_7958.sorted.filtered_peak_1632	21	.	2.79636	4.48778	2.11095
chr1	154377263	154377745	C7KUGACXX_7_7958.sorted.filtered_peak_1633	21	.	2.23799	4.53402	2.15833
chr1	154391849	154392396	C7KUGACXX_7_7958.sorted.filtered_peak_1634	13	.	2.56622	3.59492	1.33236
chr1	154404080	154404458	C7KUGACXX_7_7958.sorted.filtered_peak_1635	33	.	3.19608	5.87418	3.38515
chr1	154435754	154436425	C7KUGACXX_7_7958.sorted.filtered_peak_1636	16	.	2.60812	3.98606	1.67250
chr1	154452389	154452819	C7KUGACXX_7_7958.sorted.filtered_peak_1637	48	.	3.57609	7.39919	4.82838
chr1	154531018	154532206	C7KUGACXX_7_7958.sorted.filtered_peak_1638	230	.	4.29918	26.18993	23.06379
chr1	154580334	154580886	C7KUGACXX_7_7958.sorted.filtered_peak_1639	139	.	4.10419	16.82343	13.93114
chr1	154599451	154599701	C7KUGACXX_7_7958.sorted.filtered_peak_1640	19	.	2.47203	4.33522	1.97097
chr1	154599995	154600829	C7KUGACXX_7_7958.sorted.filtered_peak_1641	66	.	3.54374	9.35380	6.69419
chr1	154642192	154642683	C7KUGACXX_7_7958.sorted.filtered_peak_1642	26	.	3.09690	5.04345	2.62428
chr1	154720512	154720918	C7KUGACXX_7_7958.sorted.filtered_peak_1643	30	.	2.99533	5.48287	3.02381
chr1	154732884	154733202	C7KUGACXX_7_7958.sorted.filtered_peak_1644	27	.	2.95883	5.15301	2.70867
chr1	154763739	154764053	C7KUGACXX_7_7958.sorted.filtered_peak_1645	43	.	3.34267	6.93989	4.38314
chr1	154842570	154843061	C7KUGACXX_7_7958.sorted.filtered_peak_1646	105	.	4.57537	13.34681	10.55382
chr1	154908839	154910330	C7KUGACXX_7_7958.sorted.filtered_peak_1647	206	.	4.11739	23.71856	20.61631
chr1	154915014	154915537	C7KUGACXX_7_7958.sorted.filtered_peak_1648	41	.	2.83833	6.69228	4.15356
chr1	154927566	154928830	C7KUGACXX_7_7958.sorted.filtered_peak_1649	109	.	3.53361	13.75657	10.91267
chr1	154933835	154934742	C7KUGACXX_7_7958.sorted.filtered_peak_1650	107	.	3.90382	13.58408	10.76109
chr1	154946174	154947627	C7KUGACXX_7_7958.sorted.filtered_peak_1651	255	.	4.08576	28.79217	25.52353
chr1	154955261	154956139	C7KUGACXX_7_7958.sorted.filtered_peak_1652	239	.	5.59174	27.12669	23.95277
chr1	154973435	154974956	C7KUGACXX_7_7958.sorted.filtered_peak_1653	93	.	2.87741	12.11497	9.37349
chr1	154990003	154990520	C7KUGACXX_7_7958.sorted.filtered_peak_1654	60	.	3.45290	8.64509	6.02528
chr1	155023001	155024099	C7KUGACXX_7_7958.sorted.filtered_peak_1655	57	.	3.09210	8.38885	5.76938
chr1	155034083	155034333	C7KUGACXX_7_7958.sorted.filtered_peak_1656	29	.	2.62599	5.42851	2.96350
chr1	155035202	155036536	C7KUGACXX_7_7958.sorted.filtered_peak_1657	42	.	2.84749	6.74301	4.22767
chr1	155057080	155058740	C7KUGACXX_7_7958.sorted.filtered_peak_1658	147	.	3.80818	17.68138	14.77351
chr1	155064025	155064275	C7KUGACXX_7_7958.sorted.filtered_peak_1659	25	.	2.89785	4.97498	2.54902
chr1	155066805	155067085	C7KUGACXX_7_7958.sorted.filtered_peak_1660	18	.	2.75091	4.16320	1.82029
chr1	155108054	155108836	C7KUGACXX_7_7958.sorted.filtered_peak_1661	117	.	3.80167	14.53693	11.72360
chr1	155112884	155113158	C7KUGACXX_7_7958.sorted.filtered_peak_1662	54	.	3.10859	8.07285	5.43637
chr1	155140089	155140582	C7KUGACXX_7_7958.sorted.filtered_peak_1663	28	.	3.03195	5.31415	2.86269
chr1	155145283	155146416	C7KUGACXX_7_7958.sorted.filtered_peak_1664	95	.	3.31922	12.33630	9.56605
chr1	155162841	155163590	C7KUGACXX_7_7958.sorted.filtered_peak_1665	55	.	3.03214	8.17177	5.56217
chr1	155164161	155164887	C7KUGACXX_7_7958.sorted.filtered_peak_1666	60	.	3.13552	8.64144	6.01865
chr1	155176668	155177002	C7KUGACXX_7_7958.sorted.filtered_peak_1667	38	.	2.77698	6.40032	3.86605
chr1	155178122	155179159	C7KUGACXX_7_7958.sorted.filtered_peak_1668	91	.	3.80376	11.92853	9.17418
chr1	155189495	155189858	C7KUGACXX_7_7958.sorted.filtered_peak_1669	38	.	3.52091	6.41999	3.89543
chr1	155196384	155197878	C7KUGACXX_7_7958.sorted.filtered_peak_1670	115	.	3.85481	14.34269	11.56779
chr1	155214163	155214962	C7KUGACXX_7_7958.sorted.filtered_peak_1671	115	.	3.88828	14.34235	11.52587
chr1	155220208	155220852	C7KUGACXX_7_7958.sorted.filtered_peak_1672	60	.	3.32617	8.68780	6.04005
chr1	155231725	155232556	C7KUGACXX_7_7958.sorted.filtered_peak_1673	169	.	4.89501	19.91103	16.91361
chr1	155242895	155243555	C7KUGACXX_7_7958.sorted.filtered_peak_1674	110	.	3.79705	13.91557	11.09434
chr1	155246921	155247271	C7KUGACXX_7_7958.sorted.filtered_peak_1675	93	.	3.64513	12.15619	9.36697
chr1	155278201	155278978	C7KUGACXX_7_7958.sorted.filtered_peak_1676	258	.	5.70222	29.09614	25.87058
chr1	155292922	155294422	C7KUGACXX_7_7958.sorted.filtered_peak_1677	104	.	3.31500	13.24850	10.44039
chr1	155484423	155484688	C7KUGACXX_7_7958.sorted.filtered_peak_1678	29	.	3.06445	5.44426	2.97436
chr1	155505911	155506465	C7KUGACXX_7_7958.sorted.filtered_peak_1679	42	.	3.14794	6.74344	4.20123
chr1	155532351	155533167	C7KUGACXX_7_7958.sorted.filtered_peak_1680	175	.	4.98313	20.61169	17.56913
chr1	155579561	155580068	C7KUGACXX_7_7958.sorted.filtered_peak_1681	161	.	6.40337	19.07068	16.10260
chr1	155658092	155659022	C7KUGACXX_7_7958.sorted.filtered_peak_1682	210	.	5.55396	24.21975	21.06823
chr1	155714874	155715636	C7KUGACXX_7_7958.sorted.filtered_peak_1683	111	.	5.40203	13.96187	11.12336
chr1	155826905	155827261	C7KUGACXX_7_7958.sorted.filtered_peak_1684	86	.	3.17001	11.35220	8.60771
chr1	155828815	155829527	C7KUGACXX_7_7958.sorted.filtered_peak_1685	161	.	4.02716	19.08447	16.10473
chr1	155829810	155830400	C7KUGACXX_7_7958.sorted.filtered_peak_1686	25	.	2.27637	5.01877	2.58535
chr1	155863218	155863739	C7KUGACXX_7_7958.sorted.filtered_peak_1687	57	.	4.05772	8.38054	5.74972
chr1	155880682	155881589	C7KUGACXX_7_7958.sorted.filtered_peak_1688	65	.	3.74276	9.17016	6.53925
chr1	155903970	155904696	C7KUGACXX_7_7958.sorted.filtered_peak_1689	229	.	5.67880	26.08634	22.94079
chr1	155915992	155916376	C7KUGACXX_7_7958.sorted.filtered_peak_1690	30	.	2.96881	5.50206	3.03585
chr1	155948189	155948485	C7KUGACXX_7_7958.sorted.filtered_peak_1691	56	.	2.95666	8.30918	5.67459
chr1	155958990	155959782	C7KUGACXX_7_7958.sorted.filtered_peak_1692	27	.	3.14917	5.16289	2.71922
chr1	155974678	155975374	C7KUGACXX_7_7958.sorted.filtered_peak_1693	51	.	3.59614	7.71018	5.12170
chr1	155990463	155990995	C7KUGACXX_7_7958.sorted.filtered_peak_1694	158	.	5.69775	18.79391	15.82110
chr1	156023539	156024776	C7KUGACXX_7_7958.sorted.filtered_peak_1695	97	.	3.44410	12.49628	9.71715
chr1	156036158	156036408	C7KUGACXX_7_7958.sorted.filtered_peak_1696	27	.	3.10916	5.18167	2.73874
chr1	156052171	156052475	C7KUGACXX_7_7958.sorted.filtered_peak_1697	36	.	3.30426	6.15709	3.64116
chr1	156066647	156067159	C7KUGACXX_7_7958.sorted.filtered_peak_1698	45	.	3.33391	7.07152	4.51410
chr1	156075918	156076451	C7KUGACXX_7_7958.sorted.filtered_peak_1699	85	.	3.97160	11.27536	8.51934
chr1	156096798	156097281	C7KUGACXX_7_7958.sorted.filtered_peak_1700	62	.	3.42269	8.95625	6.29967
chr1	156115758	156116098	C7KUGACXX_7_7958.sorted.filtered_peak_1701	34	.	3.24088	5.91440	3.42053
chr1	156163344	156164150	C7KUGACXX_7_7958.sorted.filtered_peak_1702	230	.	5.37133	26.18090	23.05277
chr1	156168749	156169251	C7KUGACXX_7_7958.sorted.filtered_peak_1703	19	.	2.56270	4.29566	1.93906
chr1	156182614	156183174	C7KUGACXX_7_7958.sorted.filtered_peak_1704	108	.	2.71945	13.65748	10.80461
chr1	156186155	156186707	C7KUGACXX_7_7958.sorted.filtered_peak_1705	1973	.	10.90030	203.23018	197.38791
chr1	156195304	156195581	C7KUGACXX_7_7958.sorted.filtered_peak_1706	39	.	3.27902	6.44221	3.90428
chr1	156252198	156253058	C7KUGACXX_7_7958.sorted.filtered_peak_1707	212	.	5.03625	24.44321	21.29834
chr1	156265289	156265785	C7KUGACXX_7_7958.sorted.filtered_peak_1708	44	.	3.32468	7.04364	4.47919
chr1	156307749	156308710	C7KUGACXX_7_7958.sorted.filtered_peak_1709	394	.	6.03373	43.08040	39.44730
chr1	156389956	156390275	C7KUGACXX_7_7958.sorted.filtered_peak_1710	13	.	2.37580	3.64559	1.37646
chr1	156415633	156416050	C7KUGACXX_7_7958.sorted.filtered_peak_1711	23	.	2.93001	4.73993	2.33086
chr1	156426284	156427439	C7KUGACXX_7_7958.sorted.filtered_peak_1712	119	.	3.94466	14.81229	11.94615
chr1	156470453	156471356	C7KUGACXX_7_7958.sorted.filtered_peak_1713	153	.	3.35431	18.34472	15.34184
chr1	156474525	156475365	C7KUGACXX_7_7958.sorted.filtered_peak_1714	179	.	3.57906	20.94886	17.90339
chr1	156541991	156542504	C7KUGACXX_7_7958.sorted.filtered_peak_1715	26	.	3.04135	5.05644	2.62982
chr1	156561335	156561812	C7KUGACXX_7_7958.sorted.filtered_peak_1716	64	.	3.78337	9.10820	6.45081
chr1	156570937	156571784	C7KUGACXX_7_7958.sorted.filtered_peak_1717	42	.	3.25926	6.84792	4.29528
chr1	156577898	156578233	C7KUGACXX_7_7958.sorted.filtered_peak_1718	62	.	4.10303	8.94988	6.28244
chr1	156595446	156595937	C7KUGACXX_7_7958.sorted.filtered_peak_1719	20	.	2.81516	4.39484	2.02909
chr1	156629819	156630279	C7KUGACXX_7_7958.sorted.filtered_peak_1720	80	.	3.39070	10.80275	8.08401
chr1	156631105	156631436	C7KUGACXX_7_7958.sorted.filtered_peak_1721	21	.	2.35018	4.56147	2.17718
chr1	156675825	156676238	C7KUGACXX_7_7958.sorted.filtered_peak_1722	19	.	2.70201	4.27786	1.92347
chr1	156698170	156699123	C7KUGACXX_7_7958.sorted.filtered_peak_1723	177	.	3.98650	20.75946	17.75661
chr1	156710555	156711585	C7KUGACXX_7_7958.sorted.filtered_peak_1724	297	.	4.96425	33.11121	29.78960
chr1	156721390	156722170	C7KUGACXX_7_7958.sorted.filtered_peak_1725	67	.	3.14927	9.43494	6.78387
chr1	156736504	156737645	C7KUGACXX_7_7958.sorted.filtered_peak_1726	203	.	4.68169	23.47864	20.39570
chr1	156771306	156771687	C7KUGACXX_7_7958.sorted.filtered_peak_1727	18	.	2.52201	4.22724	1.88534
chr1	156786276	156786947	C7KUGACXX_7_7958.sorted.filtered_peak_1728	173	.	4.46902	20.30716	17.30431
chr1	156808675	156808925	C7KUGACXX_7_7958.sorted.filtered_peak_1729	20	.	2.68783	4.37853	2.01232
chr1	156818558	156818901	C7KUGACXX_7_7958.sorted.filtered_peak_1730	39	.	3.19720	6.43936	3.90624
chr1	156829873	156830228	C7KUGACXX_7_7958.sorted.filtered_peak_1731	38	.	2.97627	6.38511	3.85326
chr1	156862104	156862393	C7KUGACXX_7_7958.sorted.filtered_peak_1732	51	.	3.74699	7.74520	5.14709
chr1	157103274	157103641	C7KUGACXX_7_7958.sorted.filtered_peak_1733	16	.	2.31748	3.98659	1.67011
chr1	157108067	157108559	C7KUGACXX_7_7958.sorted.filtered_peak_1734	71	.	3.32297	9.86033	7.16390
chr1	157125830	157126144	C7KUGACXX_7_7958.sorted.filtered_peak_1735	39	.	3.26002	6.49793	3.96976
chr1	157339719	157340056	C7KUGACXX_7_7958.sorted.filtered_peak_1736	19	.	2.89503	4.37543	1.99978
chr1	158094784	158095089	C7KUGACXX_7_7958.sorted.filtered_peak_1737	35	.	3.42592	6.05552	3.54336
chr1	158173648	158174186	C7KUGACXX_7_7958.sorted.filtered_peak_1738	25	.	3.02987	4.93796	2.52142
chr1	158789251	158789705	C7KUGACXX_7_7958.sorted.filtered_peak_1739	67	.	3.70965	9.45572	6.79907
chr1	158900184	158901049	C7KUGACXX_7_7958.sorted.filtered_peak_1740	40	.	2.82712	6.56951	4.03583
chr1	158968281	158968731	C7KUGACXX_7_7958.sorted.filtered_peak_1741	37	.	3.10453	6.24976	3.72121
chr1	158978536	158978936	C7KUGACXX_7_7958.sorted.filtered_peak_1742	49	.	2.77850	7.52332	4.93183
chr1	158979288	158979867	C7KUGACXX_7_7958.sorted.filtered_peak_1743	36	.	2.51397	6.13889	3.63774
chr1	158985279	158985700	C7KUGACXX_7_7958.sorted.filtered_peak_1744	50	.	2.99662	7.68056	5.09977
chr1	159037564	159037814	C7KUGACXX_7_7958.sorted.filtered_peak_1745	25	.	2.68957	4.93562	2.51573
chr1	159038007	159038451	C7KUGACXX_7_7958.sorted.filtered_peak_1746	24	.	2.65315	4.82675	2.43241
chr1	159046434	159047517	C7KUGACXX_7_7958.sorted.filtered_peak_1747	154	.	4.06752	18.44385	15.45720
chr1	159130831	159131140	C7KUGACXX_7_7958.sorted.filtered_peak_1748	14	.	2.60273	3.73445	1.44273
chr1	159750290	159750944	C7KUGACXX_7_7958.sorted.filtered_peak_1749	159	.	4.89463	18.92610	15.93385
chr1	159769931	159770469	C7KUGACXX_7_7958.sorted.filtered_peak_1750	14	.	2.39685	3.68466	1.40941
chr1	159796272	159796749	C7KUGACXX_7_7958.sorted.filtered_peak_1751	49	.	3.25283	7.53347	4.93983
chr1	159861379	159861653	C7KUGACXX_7_7958.sorted.filtered_peak_1752	27	.	2.90947	5.18534	2.75109
chr1	159879997	159880618	C7KUGACXX_7_7958.sorted.filtered_peak_1753	88	.	3.85668	11.63516	8.89528
chr1	159893050	159893751	C7KUGACXX_7_7958.sorted.filtered_peak_1754	48	.	2.68798	7.46042	4.86415
chr1	159894996	159895554	C7KUGACXX_7_7958.sorted.filtered_peak_1755	40	.	2.55204	6.62585	4.09844
chr1	160001397	160002097	C7KUGACXX_7_7958.sorted.filtered_peak_1756	101	.	4.08302	12.89251	10.11176
chr1	160068322	160069207	C7KUGACXX_7_7958.sorted.filtered_peak_1757	161	.	4.05532	19.11626	16.14795
chr1	160162894	160163163	C7KUGACXX_7_7958.sorted.filtered_peak_1758	34	.	3.22293	5.90005	3.40277
chr1	160174832	160175296	C7KUGACXX_7_7958.sorted.filtered_peak_1759	21	.	2.59443	4.55992	2.17895
chr1	160175487	160175790	C7KUGACXX_7_7958.sorted.filtered_peak_1760	17	.	2.45490	4.03788	1.71245
chr1	160231395	160232886	C7KUGACXX_7_7958.sorted.filtered_peak_1761	138	.	3.78094	16.80232	13.89817
chr1	160254419	160255135	C7KUGACXX_7_7958.sorted.filtered_peak_1762	79	.	4.09771	10.67587	7.94700
chr1	160261165	160261648	C7KUGACXX_7_7958.sorted.filtered_peak_1763	20	.	2.82457	4.38044	2.01857
chr1	160312617	160313420	C7KUGACXX_7_7958.sorted.filtered_peak_1764	95	.	3.85920	12.33203	9.57282
chr1	160346427	160346687	C7KUGACXX_7_7958.sorted.filtered_peak_1765	22	.	2.86825	4.69136	2.29808
chr1	160398628	160399251	C7KUGACXX_7_7958.sorted.filtered_peak_1766	32	.	2.68017	5.71060	3.23021
chr1	160399463	160399801	C7KUGACXX_7_7958.sorted.filtered_peak_1767	37	.	2.81638	6.24134	3.71929
chr1	160407277	160408068	C7KUGACXX_7_7958.sorted.filtered_peak_1768	16	.	2.42450	3.90538	1.60169
chr1	160413588	160413976	C7KUGACXX_7_7958.sorted.filtered_peak_1769	22	.	2.64179	4.58164	2.20729
chr1	160430317	160430978	C7KUGACXX_7_7958.sorted.filtered_peak_1770	20	.	2.65885	4.43491	2.07107
chr1	160441088	160441690	C7KUGACXX_7_7958.sorted.filtered_peak_1771	48	.	3.61361	7.45862	4.88746
chr1	160489679	160490036	C7KUGACXX_7_7958.sorted.filtered_peak_1772	14	.	2.33757	3.69978	1.42376
chr1	160492742	160493218	C7KUGACXX_7_7958.sorted.filtered_peak_1773	50	.	3.32088	7.65618	5.06192
chr1	160509591	160510668	C7KUGACXX_7_7958.sorted.filtered_peak_1774	63	.	3.34824	8.99776	6.36785
chr1	160537662	160538470	C7KUGACXX_7_7958.sorted.filtered_peak_1775	43	.	2.99852	6.89674	4.35334
chr1	160547487	160547737	C7KUGACXX_7_7958.sorted.filtered_peak_1776	18	.	2.29660	4.19499	1.84691
chr1	160548779	160549131	C7KUGACXX_7_7958.sorted.filtered_peak_1777	11	.	2.13148	3.38710	1.15491
chr1	160576846	160577096	C7KUGACXX_7_7958.sorted.filtered_peak_1778	21	.	2.64570	4.50736	2.13226
chr1	160593019	160593682	C7KUGACXX_7_7958.sorted.filtered_peak_1779	33	.	2.53547	5.82098	3.34733
chr1	160599161	160599967	C7KUGACXX_7_7958.sorted.filtered_peak_1780	32	.	2.42771	5.76148	3.27239
chr1	160607755	160608213	C7KUGACXX_7_7958.sorted.filtered_peak_1781	77	.	3.09059	10.51220	7.77267
chr1	160634647	160634915	C7KUGACXX_7_7958.sorted.filtered_peak_1782	24	.	2.73346	4.83431	2.42453
chr1	160635431	160635941	C7KUGACXX_7_7958.sorted.filtered_peak_1783	32	.	2.98497	5.73640	3.26231
chr1	160642876	160643560	C7KUGACXX_7_7958.sorted.filtered_peak_1784	21	.	2.54017	4.55090	2.16289
chr1	160645370	160645706	C7KUGACXX_7_7958.sorted.filtered_peak_1785	14	.	2.26546	3.70207	1.42199
chr1	160652667	160653703	C7KUGACXX_7_7958.sorted.filtered_peak_1786	40	.	2.90234	6.57209	4.02443
chr1	160681168	160682022	C7KUGACXX_7_7958.sorted.filtered_peak_1787	33	.	2.46080	5.77602	3.31112
chr1	160696324	160696953	C7KUGACXX_7_7958.sorted.filtered_peak_1788	41	.	3.15868	6.69779	4.17517
chr1	160725964	160726769	C7KUGACXX_7_7958.sorted.filtered_peak_1789	24	.	2.89832	4.87629	2.46585
chr1	160738097	160738440	C7KUGACXX_7_7958.sorted.filtered_peak_1790	69	.	3.73170	9.68243	6.99365
chr1	160751643	160752267	C7KUGACXX_7_7958.sorted.filtered_peak_1791	22	.	2.98869	4.69120	2.29728
chr1	160765673	160766143	C7KUGACXX_7_7958.sorted.filtered_peak_1792	123	.	4.28094	15.21031	12.32623
chr1	160807140	160808057	C7KUGACXX_7_7958.sorted.filtered_peak_1793	78	.	3.49885	10.58087	7.84148
chr1	160832136	160833033	C7KUGACXX_7_7958.sorted.filtered_peak_1794	46	.	3.38148	7.21670	4.67164
chr1	160921118	160921412	C7KUGACXX_7_7958.sorted.filtered_peak_1795	29	.	3.14428	5.45504	2.98892
chr1	160967082	160967409	C7KUGACXX_7_7958.sorted.filtered_peak_1796	29	.	3.23041	5.42556	2.95831
chr1	160983177	160984109	C7KUGACXX_7_7958.sorted.filtered_peak_1797	46	.	3.53947	7.18851	4.62973
chr1	160990840	160991386	C7KUGACXX_7_7958.sorted.filtered_peak_1798	47	.	3.48045	7.29327	4.71551
chr1	161008549	161008954	C7KUGACXX_7_7958.sorted.filtered_peak_1799	92	.	4.29248	12.04630	9.26295
chr1	161014859	161016203	C7KUGACXX_7_7958.sorted.filtered_peak_1800	84	.	3.17756	11.10804	8.40197
chr1	161038056	161038649	C7KUGACXX_7_7958.sorted.filtered_peak_1801	41	.	2.64008	6.73403	4.19528
chr1	161039403	161040143	C7KUGACXX_7_7958.sorted.filtered_peak_1802	91	.	3.30596	11.93489	9.19765
chr1	161067108	161068247	C7KUGACXX_7_7958.sorted.filtered_peak_1803	46	.	2.94018	7.21548	4.67856
chr1	161087373	161088516	C7KUGACXX_7_7958.sorted.filtered_peak_1804	71	.	3.38373	9.77164	7.10687
chr1	161102135	161103150	C7KUGACXX_7_7958.sorted.filtered_peak_1805	120	.	3.97213	14.90764	12.07531
chr1	161123461	161124159	C7KUGACXX_7_7958.sorted.filtered_peak_1806	126	.	4.71532	15.50568	12.62203
chr1	161128835	161129647	C7KUGACXX_7_7958.sorted.filtered_peak_1807	99	.	3.82856	12.74140	9.96274
chr1	161135533	161136411	C7KUGACXX_7_7958.sorted.filtered_peak_1808	179	.	4.48734	20.95588	17.90228
chr1	161146935	161147537	C7KUGACXX_7_7958.sorted.filtered_peak_1809	84	.	3.59711	11.23739	8.48811
chr1	161152093	161152449	C7KUGACXX_7_7958.sorted.filtered_peak_1810	30	.	2.39480	5.50537	3.05597
chr1	161155050	161155917	C7KUGACXX_7_7958.sorted.filtered_peak_1811	106	.	3.71114	13.43137	10.61188
chr1	161162318	161162834	C7KUGACXX_7_7958.sorted.filtered_peak_1812	39	.	3.24191	6.47078	3.94112
chr1	161171705	161172486	C7KUGACXX_7_7958.sorted.filtered_peak_1813	145	.	4.06465	17.41767	14.55894
chr1	161195314	161196151	C7KUGACXX_7_7958.sorted.filtered_peak_1814	256	.	4.98410	28.83168	25.60417
chr1	161275700	161276244	C7KUGACXX_7_7958.sorted.filtered_peak_1815	37	.	3.01608	6.27566	3.78052
chr1	161283620	161284634	C7KUGACXX_7_7958.sorted.filtered_peak_1816	99	.	4.19471	12.72980	9.98517
chr1	161321236	161321684	C7KUGACXX_7_7958.sorted.filtered_peak_1817	31	.	3.25637	5.63892	3.17251
chr1	161337609	161337964	C7KUGACXX_7_7958.sorted.filtered_peak_1818	25	.	2.89363	4.98564	2.56559
chr1	161359467	161360254	C7KUGACXX_7_7958.sorted.filtered_peak_1819	194	.	5.09247	22.50958	19.40936
chr1	161368798	161370125	C7KUGACXX_7_7958.sorted.filtered_peak_1820	122	.	4.21129	15.09897	12.21917
chr1	161493615	161494354	C7KUGACXX_7_7958.sorted.filtered_peak_1821	89	.	4.90028	11.68911	8.91718
chr1	161500571	161501160	C7KUGACXX_7_7958.sorted.filtered_peak_1822	123	.	5.53509	15.28403	12.39499
chr1	161509785	161510295	C7KUGACXX_7_7958.sorted.filtered_peak_1823	145	.	6.15999	17.48082	14.53225
chr1	161582236	161582733	C7KUGACXX_7_7958.sorted.filtered_peak_1824	34	.	3.38650	5.92115	3.41711
chr1	161591321	161591685	C7KUGACXX_7_7958.sorted.filtered_peak_1825	52	.	3.92261	7.83031	5.22015
chr1	161696410	161696947	C7KUGACXX_7_7958.sorted.filtered_peak_1826	29	.	2.65337	5.45987	2.98777
chr1	161697458	161697767	C7KUGACXX_7_7958.sorted.filtered_peak_1827	28	.	2.63149	5.30414	2.85730
chr1	161708575	161709080	C7KUGACXX_7_7958.sorted.filtered_peak_1828	35	.	2.90761	6.02933	3.52387
chr1	161719204	161720209	C7KUGACXX_7_7958.sorted.filtered_peak_1829	92	.	3.96407	11.98346	9.24333
chr1	161735673	161736501	C7KUGACXX_7_7958.sorted.filtered_peak_1830	42	.	3.05120	6.81258	4.27160
chr1	161762459	161762730	C7KUGACXX_7_7958.sorted.filtered_peak_1831	38	.	3.48713	6.38146	3.84456
chr1	161903893	161904364	C7KUGACXX_7_7958.sorted.filtered_peak_1832	35	.	3.16193	6.07374	3.57841
chr1	162467406	162468301	C7KUGACXX_7_7958.sorted.filtered_peak_1833	92	.	4.09191	12.03338	9.29307
chr1	162530997	162531785	C7KUGACXX_7_7958.sorted.filtered_peak_1834	204	.	5.31938	23.58657	20.48826
chr1	162793037	162793400	C7KUGACXX_7_7958.sorted.filtered_peak_1835	28	.	3.02469	5.29981	2.86239
chr1	162804960	162805532	C7KUGACXX_7_7958.sorted.filtered_peak_1836	40	.	3.25737	6.60318	4.05596
chr1	163291276	163292165	C7KUGACXX_7_7958.sorted.filtered_peak_1837	210	.	4.81606	24.13304	21.00580
chr1	165362242	165362578	C7KUGACXX_7_7958.sorted.filtered_peak_1838	62	.	3.78269	8.93006	6.27137
chr1	165567141	165567873	C7KUGACXX_7_7958.sorted.filtered_peak_1839	108	.	4.06103	13.66502	10.85698
chr1	165599888	165600782	C7KUGACXX_7_7958.sorted.filtered_peak_1840	226	.	4.87576	25.75976	22.62781
chr1	165667213	165668149	C7KUGACXX_7_7958.sorted.filtered_peak_1841	113	.	4.31360	14.13728	11.30647
chr1	165737774	165738852	C7KUGACXX_7_7958.sorted.filtered_peak_1842	166	.	4.73826	19.63916	16.63646
chr1	165796770	165797751	C7KUGACXX_7_7958.sorted.filtered_peak_1843	32	.	2.84891	5.72874	3.24975
chr1	165820328	165820656	C7KUGACXX_7_7958.sorted.filtered_peak_1844	17	.	2.62296	4.10534	1.77269
chr1	165840527	165841012	C7KUGACXX_7_7958.sorted.filtered_peak_1845	72	.	3.92609	9.97279	7.27704
chr1	165866542	165866960	C7KUGACXX_7_7958.sorted.filtered_peak_1846	23	.	2.82366	4.70233	2.30231
chr1	165883389	165883770	C7KUGACXX_7_7958.sorted.filtered_peak_1847	39	.	3.15719	6.49325	3.95973
chr1	166458883	166459645	C7KUGACXX_7_7958.sorted.filtered_peak_1848	41	.	3.25060	6.65197	4.10352
chr1	166808236	166808822	C7KUGACXX_7_7958.sorted.filtered_peak_1849	69	.	3.44149	9.62881	6.92971
chr1	166809110	166809515	C7KUGACXX_7_7958.sorted.filtered_peak_1850	13	.	2.20864	3.57976	1.32617
chr1	166844981	166846111	C7KUGACXX_7_7958.sorted.filtered_peak_1851	205	.	4.66600	23.60875	20.55253
chr1	166879643	166880144	C7KUGACXX_7_7958.sorted.filtered_peak_1852	29	.	2.94161	5.36984	2.92713
chr1	166945026	166945298	C7KUGACXX_7_7958.sorted.filtered_peak_1853	16	.	2.51539	3.98780	1.67154
chr1	167028430	167028734	C7KUGACXX_7_7958.sorted.filtered_peak_1854	20	.	2.77723	4.37671	2.02208
chr1	167073803	167074166	C7KUGACXX_7_7958.sorted.filtered_peak_1855	16	.	2.68627	3.95866	1.64630
chr1	167189241	167190290	C7KUGACXX_7_7958.sorted.filtered_peak_1856	287	.	4.50881	32.09951	28.73554
chr1	167191101	167191754	C7KUGACXX_7_7958.sorted.filtered_peak_1857	26	.	2.08247	5.10589	2.67388
chr1	167237167	167237565	C7KUGACXX_7_7958.sorted.filtered_peak_1858	30	.	3.10155	5.53061	3.06913
chr1	167411407	167411760	C7KUGACXX_7_7958.sorted.filtered_peak_1859	27	.	2.78906	5.17040	2.73154
chr1	167416919	167417409	C7KUGACXX_7_7958.sorted.filtered_peak_1860	54	.	3.23073	8.09021	5.47942
chr1	167424713	167425013	C7KUGACXX_7_7958.sorted.filtered_peak_1861	24	.	2.47148	4.91662	2.49821
chr1	167458901	167459217	C7KUGACXX_7_7958.sorted.filtered_peak_1862	15	.	2.24943	3.84468	1.54876
chr1	167461196	167461859	C7KUGACXX_7_7958.sorted.filtered_peak_1863	23	.	2.47486	4.77670	2.37362
chr1	167485917	167486358	C7KUGACXX_7_7958.sorted.filtered_peak_1864	13	.	2.06944	3.65800	1.38294
chr1	167486967	167487367	C7KUGACXX_7_7958.sorted.filtered_peak_1865	27	.	2.40110	5.16899	2.72788
chr1	167509614	167509891	C7KUGACXX_7_7958.sorted.filtered_peak_1866	23	.	2.60708	4.77054	2.37076
chr1	167522491	167523426	C7KUGACXX_7_7958.sorted.filtered_peak_1867	63	.	3.36708	9.00679	6.37589
chr1	167569289	167569772	C7KUGACXX_7_7958.sorted.filtered_peak_1868	28	.	2.81184	5.35115	2.89237
chr1	167586572	167587238	C7KUGACXX_7_7958.sorted.filtered_peak_1869	41	.	3.19982	6.71109	4.16305
chr1	167596954	167597832	C7KUGACXX_7_7958.sorted.filtered_peak_1870	55	.	2.73187	8.08017	5.50636
chr1	167611351	167611834	C7KUGACXX_7_7958.sorted.filtered_peak_1871	60	.	3.43213	8.68055	6.03548
chr1	167657169	167657431	C7KUGACXX_7_7958.sorted.filtered_peak_1872	39	.	3.22165	6.47454	3.92312
chr1	167683563	167684974	C7KUGACXX_7_7958.sorted.filtered_peak_1873	54	.	2.80708	8.03606	5.41602
chr1	167690605	167691529	C7KUGACXX_7_7958.sorted.filtered_peak_1874	57	.	3.14934	8.35452	5.77459
chr1	167772578	167772912	C7KUGACXX_7_7958.sorted.filtered_peak_1875	40	.	3.05233	6.56441	4.02475
chr1	167774096	167774854	C7KUGACXX_7_7958.sorted.filtered_peak_1876	59	.	3.45423	8.57049	5.91325
chr1	167904636	167906196	C7KUGACXX_7_7958.sorted.filtered_peak_1877	209	.	4.08543	23.97389	20.90058
chr1	168051372	168051775	C7KUGACXX_7_7958.sorted.filtered_peak_1878	31	.	2.96368	5.64247	3.17704
chr1	168147770	168148839	C7KUGACXX_7_7958.sorted.filtered_peak_1879	173	.	5.01249	20.41194	17.36634
chr1	168194874	168195688	C7KUGACXX_7_7958.sorted.filtered_peak_1880	66	.	3.51699	9.26554	6.63651
chr1	168204591	168204866	C7KUGACXX_7_7958.sorted.filtered_peak_1881	24	.	2.73593	4.90305	2.48172
chr1	168206361	168206745	C7KUGACXX_7_7958.sorted.filtered_peak_1882	14	.	2.43475	3.75218	1.46804
chr1	168312016	168312389	C7KUGACXX_7_7958.sorted.filtered_peak_1883	45	.	3.42361	7.15968	4.59019
chr1	168317631	168317881	C7KUGACXX_7_7958.sorted.filtered_peak_1884	43	.	3.68072	6.90311	4.33160
chr1	168332091	168332849	C7KUGACXX_7_7958.sorted.filtered_peak_1885	64	.	3.68616	9.07112	6.42843
chr1	168357530	168358035	C7KUGACXX_7_7958.sorted.filtered_peak_1886	12	.	2.42673	3.53097	1.28317
chr1	168378124	168378721	C7KUGACXX_7_7958.sorted.filtered_peak_1887	35	.	2.97675	6.04003	3.54818
chr1	168390597	168391056	C7KUGACXX_7_7958.sorted.filtered_peak_1888	68	.	3.71818	9.49466	6.81505
chr1	168408988	168409342	C7KUGACXX_7_7958.sorted.filtered_peak_1889	70	.	3.63042	9.72939	7.03498
chr1	168436476	168437034	C7KUGACXX_7_7958.sorted.filtered_peak_1890	31	.	2.78328	5.63849	3.17111
chr1	168489352	168489851	C7KUGACXX_7_7958.sorted.filtered_peak_1891	18	.	2.56780	4.18978	1.84885
chr1	168490741	168491293	C7KUGACXX_7_7958.sorted.filtered_peak_1892	17	.	2.54249	4.10065	1.77221
chr1	168504750	168505329	C7KUGACXX_7_7958.sorted.filtered_peak_1893	96	.	4.35658	12.43515	9.68275
chr1	169013260	169013986	C7KUGACXX_7_7958.sorted.filtered_peak_1894	48	.	3.24829	7.42323	4.87408
chr1	169075369	169076023	C7KUGACXX_7_7958.sorted.filtered_peak_1895	25	.	2.63823	4.94026	2.52713
chr1	169281423	169281949	C7KUGACXX_7_7958.sorted.filtered_peak_1896	63	.	3.77407	8.99496	6.33359
chr1	169317724	169318065	C7KUGACXX_7_7958.sorted.filtered_peak_1897	29	.	3.14455	5.38098	2.92994
chr1	169336832	169337821	C7KUGACXX_7_7958.sorted.filtered_peak_1898	225	.	4.67939	25.68533	22.51412
chr1	169454514	169455505	C7KUGACXX_7_7958.sorted.filtered_peak_1899	130	.	4.29026	15.94239	13.06913
chr1	169570628	169570897	C7KUGACXX_7_7958.sorted.filtered_peak_1900	15	.	2.60057	3.79935	1.51161
chr1	169574243	169574517	C7KUGACXX_7_7958.sorted.filtered_peak_1901	14	.	2.55267	3.71032	1.44327
chr1	169661867	169662533	C7KUGACXX_7_7958.sorted.filtered_peak_1902	34	.	2.72163	5.96190	3.45758
chr1	169663599	169664002	C7KUGACXX_7_7958.sorted.filtered_peak_1903	32	.	2.66412	5.76728	3.28578
chr1	169680759	169681456	C7KUGACXX_7_7958.sorted.filtered_peak_1904	42	.	3.50868	6.85122	4.29244
chr1	169763703	169764465	C7KUGACXX_7_7958.sorted.filtered_peak_1905	172	.	4.69936	20.29060	17.26291
chr1	169862660	169863627	C7KUGACXX_7_7958.sorted.filtered_peak_1906	242	.	4.53698	27.49983	24.25859
chr1	169877648	169878267	C7KUGACXX_7_7958.sorted.filtered_peak_1907	27	.	3.03636	5.15856	2.72614
chr1	169895301	169895611	C7KUGACXX_7_7958.sorted.filtered_peak_1908	28	.	3.01107	5.33912	2.88859
chr1	170043398	170044334	C7KUGACXX_7_7958.sorted.filtered_peak_1909	264	.	5.23988	29.73638	26.48084
chr1	170500845	170501656	C7KUGACXX_7_7958.sorted.filtered_peak_1910	90	.	3.84121	11.78056	9.02121
chr1	171282971	171283479	C7KUGACXX_7_7958.sorted.filtered_peak_1911	82	.	4.53501	11.00414	8.29065
chr1	171454117	171455472	C7KUGACXX_7_7958.sorted.filtered_peak_1912	144	.	3.94025	17.34913	14.45299
chr1	171710490	171711734	C7KUGACXX_7_7958.sorted.filtered_peak_1913	86	.	3.22944	11.29560	8.61572
chr1	171750156	171750994	C7KUGACXX_7_7958.sorted.filtered_peak_1914	368	.	5.76751	40.36212	36.81103
chr1	171763286	171763536	C7KUGACXX_7_7958.sorted.filtered_peak_1915	22	.	2.80814	4.65804	2.26219
chr1	171810291	171810967	C7KUGACXX_7_7958.sorted.filtered_peak_1916	79	.	4.13267	10.70669	7.98170
chr1	172123530	172124062	C7KUGACXX_7_7958.sorted.filtered_peak_1917	22	.	2.72501	4.64228	2.24733
chr1	172150024	172151157	C7KUGACXX_7_7958.sorted.filtered_peak_1918	59	.	3.18232	8.57670	5.92603
chr1	172224283	172224533	C7KUGACXX_7_7958.sorted.filtered_peak_1919	17	.	2.75607	4.01204	1.70203
chr1	172327428	172328301	C7KUGACXX_7_7958.sorted.filtered_peak_1920	37	.	3.03552	6.31838	3.79375
chr1	172349906	172350434	C7KUGACXX_7_7958.sorted.filtered_peak_1921	35	.	3.15402	6.00428	3.51386
chr1	172363236	172363632	C7KUGACXX_7_7958.sorted.filtered_peak_1922	37	.	3.04533	6.20998	3.70044
chr1	172412879	172413445	C7KUGACXX_7_7958.sorted.filtered_peak_1923	85	.	3.97410	11.32776	8.57434
chr1	172419085	172419391	C7KUGACXX_7_7958.sorted.filtered_peak_1924	21	.	2.73407	4.54812	2.16878
chr1	172501384	172502771	C7KUGACXX_7_7958.sorted.filtered_peak_1925	313	.	4.55117	34.75975	31.33782
chr1	172557851	172558147	C7KUGACXX_7_7958.sorted.filtered_peak_1926	19	.	2.79713	4.31026	1.95284
chr1	172607754	172608769	C7KUGACXX_7_7958.sorted.filtered_peak_1927	63	.	3.51790	8.98018	6.34476
chr1	172631858	172632290	C7KUGACXX_7_7958.sorted.filtered_peak_1928	53	.	3.33109	7.92456	5.30003
chr1	172639670	172640163	C7KUGACXX_7_7958.sorted.filtered_peak_1929	19	.	2.63510	4.34936	1.99096
chr1	172668157	172668933	C7KUGACXX_7_7958.sorted.filtered_peak_1930	68	.	3.35933	9.52975	6.88585
chr1	172677548	172677990	C7KUGACXX_7_7958.sorted.filtered_peak_1931	17	.	2.63283	4.10822	1.77632
chr1	172688850	172689137	C7KUGACXX_7_7958.sorted.filtered_peak_1932	17	.	2.62113	4.04215	1.71505
chr1	172714113	172714700	C7KUGACXX_7_7958.sorted.filtered_peak_1933	29	.	2.75161	5.44681	2.99278
chr1	172715253	172715794	C7KUGACXX_7_7958.sorted.filtered_peak_1934	41	.	2.98166	6.66992	4.14580
chr1	172788033	172788742	C7KUGACXX_7_7958.sorted.filtered_peak_1935	26	.	2.80971	5.04324	2.62693
chr1	172795194	172795781	C7KUGACXX_7_7958.sorted.filtered_peak_1936	20	.	2.61738	4.38876	2.02336
chr1	172807437	172807762	C7KUGACXX_7_7958.sorted.filtered_peak_1937	19	.	2.61376	4.32097	1.95699
chr1	172814597	172814917	C7KUGACXX_7_7958.sorted.filtered_peak_1938	62	.	3.96770	8.94585	6.28920
chr1	172852586	172852973	C7KUGACXX_7_7958.sorted.filtered_peak_1939	16	.	2.70007	4.01854	1.69399
chr1	172864213	172864624	C7KUGACXX_7_7958.sorted.filtered_peak_1940	53	.	3.57580	8.01189	5.39862
chr1	172903035	172903362	C7KUGACXX_7_7958.sorted.filtered_peak_1941	22	.	2.82706	4.58692	2.20383
chr1	173174723	173175097	C7KUGACXX_7_7958.sorted.filtered_peak_1942	18	.	2.57331	4.25197	1.89932
chr1	173389565	173389828	C7KUGACXX_7_7958.sorted.filtered_peak_1943	26	.	2.95194	5.07812	2.65156
chr1	173445702	173446783	C7KUGACXX_7_7958.sorted.filtered_peak_1944	99	.	3.65756	12.80174	9.97613
chr1	173683795	173684873	C7KUGACXX_7_7958.sorted.filtered_peak_1945	95	.	3.94493	12.27554	9.53082
chr1	173748972	173749374	C7KUGACXX_7_7958.sorted.filtered_peak_1946	19	.	2.89037	4.36641	1.99381
chr1	173793244	173794383	C7KUGACXX_7_7958.sorted.filtered_peak_1947	261	.	5.16831	29.34877	26.10279
chr1	173836770	173838132	C7KUGACXX_7_7958.sorted.filtered_peak_1948	196	.	3.60264	22.78864	19.68941
chr1	173990783	173991972	C7KUGACXX_7_7958.sorted.filtered_peak_1949	90	.	3.69311	11.78954	9.04365
chr1	174122356	174123087	C7KUGACXX_7_7958.sorted.filtered_peak_1950	22	.	2.58831	4.68806	2.29114
chr1	174128002	174129197	C7KUGACXX_7_7958.sorted.filtered_peak_1951	106	.	3.43705	13.51903	10.68619
chr1	174173773	174174071	C7KUGACXX_7_7958.sorted.filtered_peak_1952	17	.	2.64583	4.03524	1.71165
chr1	174713078	174713383	C7KUGACXX_7_7958.sorted.filtered_peak_1953	21	.	2.76396	4.52976	2.14690
chr1	174768580	174769525	C7KUGACXX_7_7958.sorted.filtered_peak_1954	59	.	3.29906	8.58746	5.98234
chr1	174933616	174934087	C7KUGACXX_7_7958.sorted.filtered_peak_1955	51	.	2.57785	7.70382	5.11973
chr1	174937277	174937539	C7KUGACXX_7_7958.sorted.filtered_peak_1956	26	.	2.16012	5.08791	2.64886
chr1	174937877	174938253	C7KUGACXX_7_7958.sorted.filtered_peak_1957	33	.	2.28408	5.80956	3.31348
chr1	174967870	174969542	C7KUGACXX_7_7958.sorted.filtered_peak_1958	296	.	4.13580	33.01745	29.69501
chr1	174992129	174992923	C7KUGACXX_7_7958.sorted.filtered_peak_1959	206	.	5.38371	23.75862	20.64721
chr1	174998854	174999212	C7KUGACXX_7_7958.sorted.filtered_peak_1960	28	.	3.08329	5.30876	2.86280
chr1	175161501	175162124	C7KUGACXX_7_7958.sorted.filtered_peak_1961	25	.	2.40776	4.96563	2.55209
chr1	175178066	175179098	C7KUGACXX_7_7958.sorted.filtered_peak_1962	81	.	3.61260	10.84245	8.10274
chr1	175288858	175289299	C7KUGACXX_7_7958.sorted.filtered_peak_1963	22	.	2.75882	4.69618	2.29981
chr1	176175898	176176998	C7KUGACXX_7_7958.sorted.filtered_peak_1964	273	.	5.17288	30.64795	27.35245
chr1	176799919	176800265	C7KUGACXX_7_7958.sorted.filtered_peak_1965	17	.	2.80781	4.12900	1.78564
chr1	177355201	177355742	C7KUGACXX_7_7958.sorted.filtered_peak_1966	18	.	2.63683	4.20550	1.86544
chr1	178501264	178501746	C7KUGACXX_7_7958.sorted.filtered_peak_1967	16	.	2.59033	3.91353	1.60964
chr1	178511137	178512203	C7KUGACXX_7_7958.sorted.filtered_peak_1968	27	.	2.90011	5.19173	2.75192
chr1	178693981	178694287	C7KUGACXX_7_7958.sorted.filtered_peak_1969	15	.	2.52600	3.79639	1.50741
chr1	178994772	178995567	C7KUGACXX_7_7958.sorted.filtered_peak_1970	92	.	3.80243	12.00753	9.21474
chr1	179006180	179006430	C7KUGACXX_7_7958.sorted.filtered_peak_1971	25	.	2.99515	4.97143	2.54309
chr1	179008156	179008421	C7KUGACXX_7_7958.sorted.filtered_peak_1972	32	.	3.16909	5.78141	3.28324
chr1	179050710	179051467	C7KUGACXX_7_7958.sorted.filtered_peak_1973	45	.	3.01855	7.12699	4.56340
chr1	179051777	179052111	C7KUGACXX_7_7958.sorted.filtered_peak_1974	19	.	2.38591	4.29317	1.94572
chr1	179098842	179099099	C7KUGACXX_7_7958.sorted.filtered_peak_1975	52	.	3.48453	7.85103	5.22612
chr1	179112083	179112385	C7KUGACXX_7_7958.sorted.filtered_peak_1976	20	.	2.70735	4.38641	2.02730
chr1	179198549	179198854	C7KUGACXX_7_7958.sorted.filtered_peak_1977	27	.	2.88220	5.16238	2.74075
chr1	179262556	179263354	C7KUGACXX_7_7958.sorted.filtered_peak_1978	78	.	3.66472	10.59436	7.89235
chr1	179334680	179335480	C7KUGACXX_7_7958.sorted.filtered_peak_1979	154	.	4.77551	18.39086	15.41357
chr1	179783609	179784437	C7KUGACXX_7_7958.sorted.filtered_peak_1980	77	.	3.74810	10.43266	7.76184
chr1	179846816	179847127	C7KUGACXX_7_7958.sorted.filtered_peak_1981	26	.	2.37593	5.05999	2.63382
chr1	179851115	179852440	C7KUGACXX_7_7958.sorted.filtered_peak_1982	161	.	3.84475	19.15115	16.19476
chr1	179923084	179924446	C7KUGACXX_7_7958.sorted.filtered_peak_1983	198	.	4.45613	22.86888	19.82317
chr1	180123483	180124492	C7KUGACXX_7_7958.sorted.filtered_peak_1984	129	.	4.01779	15.79813	12.90454
chr1	180182635	180182888	C7KUGACXX_7_7958.sorted.filtered_peak_1985	25	.	3.03808	4.97843	2.54655
chr1	180313208	180313468	C7KUGACXX_7_7958.sorted.filtered_peak_1986	24	.	3.05469	4.86472	2.44510
chr1	180471410	180472311	C7KUGACXX_7_7958.sorted.filtered_peak_1987	147	.	4.66142	17.75002	14.78606
chr1	180484973	180485342	C7KUGACXX_7_7958.sorted.filtered_peak_1988	40	.	3.41138	6.59389	4.05498
chr1	180600609	180601962	C7KUGACXX_7_7958.sorted.filtered_peak_1989	120	.	3.79101	14.84775	12.05125
chr1	180832386	180832686	C7KUGACXX_7_7958.sorted.filtered_peak_1990	28	.	3.17290	5.30452	2.85754
chr1	180983712	180984053	C7KUGACXX_7_7958.sorted.filtered_peak_1991	11	.	2.50784	3.40633	1.17769
chr1	180991138	180992506	C7KUGACXX_7_7958.sorted.filtered_peak_1992	63	.	3.04017	8.96980	6.32208
chr1	181002459	181003488	C7KUGACXX_7_7958.sorted.filtered_peak_1993	81	.	3.59037	10.84989	8.13153
chr1	181031335	181031846	C7KUGACXX_7_7958.sorted.filtered_peak_1994	20	.	2.76381	4.41974	2.05100
chr1	181057464	181058169	C7KUGACXX_7_7958.sorted.filtered_peak_1995	95	.	3.11669	12.36635	9.58670
chr1	181059074	181060115	C7KUGACXX_7_7958.sorted.filtered_peak_1996	38	.	2.38778	6.30106	3.82089
chr1	181074150	181075018	C7KUGACXX_7_7958.sorted.filtered_peak_1997	103	.	3.60421	13.14385	10.33907
chr1	181111531	181111963	C7KUGACXX_7_7958.sorted.filtered_peak_1998	45	.	3.05971	7.13267	4.56068
chr1	181118736	181119277	C7KUGACXX_7_7958.sorted.filtered_peak_1999	70	.	3.75468	9.74009	7.05556
chr1	181128619	181129576	C7KUGACXX_7_7958.sorted.filtered_peak_2000	30	.	3.09563	5.55344	3.07874
[truncated: 24,453 more rows]
