# Supplementary material for: Potential impact of celiac disease genetic risk factors on T cell receptor signaling in gluten-specific CD4+ T cells
Source: Sci Rep. 2021 Apr 29;11:9252. doi: 10.1038/s41598-021-86612-5 (PMC8085175; doi:10.1038/s41598-021-86612-5)
Supplement: Supplementary file 1 — Supplementary Information. [file 41598_2021_86612_MOESM1_ESM.zip › data_supplements_manuscript/dhs_and_peakcalling/macs_peaks/C7KUGACXX_7_7958.sorted.filtered_peaks.xls]

# This file is generated by MACS version 2.2.6
# Command line: callpeak --treatment ./output/C7KUGACXX_7_7958.sorted.filtered.bam --name C7KUGACXX_7_7958.sorted.filtered --outdir ./output --format BAM --gsize hs --broad --nomodel --shift -125 --extsize 250 --bdg
# ARGUMENTS LIST:
# name = C7KUGACXX_7_7958.sorted.filtered
# format = BAM
# ChIP-seq file = ['./output/C7KUGACXX_7_7958.sorted.filtered.bam']
# control file = None
# effective genome size = 2.70e+09
# band width = 300
# model fold = [5, 50]
# qvalue cutoff for narrow/strong regions = 5.00e-02
# qvalue cutoff for broad/weak regions = 1.00e-01
# The maximum gap between significant sites is assigned as the read length/tag size.
# The minimum length of peaks is assigned as the predicted fragment length "d".
# Larger dataset will be scaled towards smaller dataset.
# Range for calculating regional lambda is: 10000 bps
# Broad region calling is on
# Paired-End mode is off

# tag size is determined as 42 bps
# total tags in treatment: 42625999
# tags after filtering in treatment: 42625995
# maximum duplicate tags at the same position in treatment = 1
# Redundant rate in treatment: 0.00
# Sequencing ends will be shifted towards 5' by 125 bp(s)
# d = 250
chr	start	end	length	pileup	-log10(pvalue)	fold_enrichment	-log10(qvalue)	name
chr1	713874	714379	506	48.85	38.82169	10.07747	35.29691	C7KUGACXX_7_7958.sorted.filtered_peak_1
chr1	762748	763034	287	26.52	14.39507	5.56226	11.51504	C7KUGACXX_7_7958.sorted.filtered_peak_2
chr1	805063	805374	312	17.81	7.38835	3.80258	4.80147	C7KUGACXX_7_7958.sorted.filtered_peak_3
chr1	840015	840324	310	25.14	9.73650	3.93950	7.03302	C7KUGACXX_7_7958.sorted.filtered_peak_4
chr1	894486	894829	344	37.04	14.06533	4.16336	11.20408	C7KUGACXX_7_7958.sorted.filtered_peak_5
chr1	901664	902512	849	32.80	11.95524	3.89860	9.17488	C7KUGACXX_7_7958.sorted.filtered_peak_6
chr1	948463	949365	903	30.78	12.78247	4.12887	10.03434	C7KUGACXX_7_7958.sorted.filtered_peak_7
chr1	954640	955767	1128	39.22	13.86751	3.84312	11.05281	C7KUGACXX_7_7958.sorted.filtered_peak_8
chr1	968385	968762	378	22.14	8.12848	3.62394	5.51181	C7KUGACXX_7_7958.sorted.filtered_peak_9
chr1	976031	976381	351	23.85	7.53621	3.26887	4.94771	C7KUGACXX_7_7958.sorted.filtered_peak_10
chr1	994533	995350	818	23.43	7.01871	3.09718	4.48047	C7KUGACXX_7_7958.sorted.filtered_peak_11
chr1	1004436	1005116	681	31.05	11.08902	3.71353	8.37284	C7KUGACXX_7_7958.sorted.filtered_peak_12
chr1	1051323	1052157	835	68.62	37.35652	6.31540	33.88434	C7KUGACXX_7_7958.sorted.filtered_peak_13
chr1	1057471	1058028	558	21.93	7.04892	3.26713	4.47681	C7KUGACXX_7_7958.sorted.filtered_peak_14
chr1	1072728	1073448	721	16.42	5.84517	3.24409	3.37499	C7KUGACXX_7_7958.sorted.filtered_peak_15
chr1	1092815	1093555	741	19.66	6.10225	3.09199	3.59819	C7KUGACXX_7_7958.sorted.filtered_peak_16
chr1	1109082	1109402	321	14.60	4.33066	2.76297	1.97600	C7KUGACXX_7_7958.sorted.filtered_peak_17
chr1	1136362	1137083	722	29.01	8.20397	3.08052	5.60531	C7KUGACXX_7_7958.sorted.filtered_peak_18
chr1	1143433	1143938	506	30.13	6.76152	2.67381	4.22159	C7KUGACXX_7_7958.sorted.filtered_peak_19
chr1	1152145	1152739	595	43.30	10.86665	3.02921	8.13009	C7KUGACXX_7_7958.sorted.filtered_peak_20
chr1	1166866	1167894	1029	56.07	25.24813	4.74938	22.15939	C7KUGACXX_7_7958.sorted.filtered_peak_21
chr1	1186018	1186677	660	24.78	10.89379	4.38717	8.14500	C7KUGACXX_7_7958.sorted.filtered_peak_22
chr1	1208879	1209817	939	31.85	11.38966	3.72560	8.66270	C7KUGACXX_7_7958.sorted.filtered_peak_23
chr1	1240748	1241197	450	30.07	3.48022	1.88030	1.24285	C7KUGACXX_7_7958.sorted.filtered_peak_24
chr1	1243264	1244145	882	73.41	26.22445	4.26253	23.02502	C7KUGACXX_7_7958.sorted.filtered_peak_25
chr1	1259726	1260511	786	45.32	17.82939	4.23776	14.89953	C7KUGACXX_7_7958.sorted.filtered_peak_26
chr1	1284599	1285405	807	35.18	12.58731	3.95375	9.76217	C7KUGACXX_7_7958.sorted.filtered_peak_27
chr1	1310443	1311070	628	66.42	29.82201	5.15596	26.54538	C7KUGACXX_7_7958.sorted.filtered_peak_28
chr1	1334538	1335435	898	50.34	22.25257	4.55184	19.24609	C7KUGACXX_7_7958.sorted.filtered_peak_29
chr1	1342344	1342944	601	35.18	16.29107	4.83004	13.39648	C7KUGACXX_7_7958.sorted.filtered_peak_30
chr1	1370671	1371198	528	15.21	3.79033	2.48348	1.49976	C7KUGACXX_7_7958.sorted.filtered_peak_31
chr1	1406566	1407262	697	19.67	8.97163	4.17743	6.32894	C7KUGACXX_7_7958.sorted.filtered_peak_32
chr1	1446910	1447652	743	46.36	30.15445	7.47960	26.85964	C7KUGACXX_7_7958.sorted.filtered_peak_33
chr1	1509851	1510684	834	47.01	20.00317	4.75819	16.97726	C7KUGACXX_7_7958.sorted.filtered_peak_34
chr1	1550394	1551381	988	72.27	32.58575	5.23672	29.23045	C7KUGACXX_7_7958.sorted.filtered_peak_35
chr1	1565056	1566069	1014	34.98	11.47725	3.61652	8.71353	C7KUGACXX_7_7958.sorted.filtered_peak_36
chr1	1590289	1590796	508	44.06	32.26398	9.10823	28.89509	C7KUGACXX_7_7958.sorted.filtered_peak_37
chr1	1609286	1609796	511	13.07	4.22939	2.84431	1.87016	C7KUGACXX_7_7958.sorted.filtered_peak_38
chr1	1624311	1624765	455	22.28	11.28499	4.70584	8.58114	C7KUGACXX_7_7958.sorted.filtered_peak_39
chr1	1650491	1650740	250	13.49	4.48264	2.92838	2.09928	C7KUGACXX_7_7958.sorted.filtered_peak_40
chr1	1655602	1656085	484	61.51	42.60731	9.07176	38.96123	C7KUGACXX_7_7958.sorted.filtered_peak_41
chr1	1660007	1660268	262	24.34	8.20413	3.49460	5.56136	C7KUGACXX_7_7958.sorted.filtered_peak_42
chr1	1677490	1678026	537	20.68	9.95374	4.38341	7.29833	C7KUGACXX_7_7958.sorted.filtered_peak_43
chr1	1709680	1710572	893	36.44	8.40497	2.80910	5.76916	C7KUGACXX_7_7958.sorted.filtered_peak_44
chr1	1711616	1712218	603	36.05	8.32696	2.82447	5.68182	C7KUGACXX_7_7958.sorted.filtered_peak_45
chr1	1790072	1790349	278	16.67	5.40426	3.06413	2.94602	C7KUGACXX_7_7958.sorted.filtered_peak_46
chr1	1821891	1823272	1382	44.78	13.96357	3.33193	11.20330	C7KUGACXX_7_7958.sorted.filtered_peak_47
chr1	1840067	1840905	839	51.13	23.80380	5.16959	20.68203	C7KUGACXX_7_7958.sorted.filtered_peak_48
chr1	1850418	1851428	1011	62.42	27.56281	4.95895	24.34046	C7KUGACXX_7_7958.sorted.filtered_peak_49
chr1	1875294	1875664	371	12.89	4.12190	2.80725	1.77450	C7KUGACXX_7_7958.sorted.filtered_peak_50
chr1	1981624	1982103	480	19.30	5.84093	3.03426	3.34422	C7KUGACXX_7_7958.sorted.filtered_peak_51
chr1	2064534	2065261	728	76.62	40.57542	6.51482	36.99783	C7KUGACXX_7_7958.sorted.filtered_peak_52
chr1	2080114	2080860	747	16.31	5.02159	2.91367	2.60870	C7KUGACXX_7_7958.sorted.filtered_peak_53
chr1	2120824	2121243	420	33.12	13.61288	4.39243	10.76602	C7KUGACXX_7_7958.sorted.filtered_peak_54
chr1	2126069	2126896	828	57.55	21.71572	4.41068	18.62730	C7KUGACXX_7_7958.sorted.filtered_peak_55
chr1	2130679	2131043	365	37.27	9.13621	2.95467	6.45395	C7KUGACXX_7_7958.sorted.filtered_peak_56
chr1	2136119	2137083	965	41.37	14.58254	3.77590	11.76159	C7KUGACXX_7_7958.sorted.filtered_peak_57
chr1	2158830	2159570	741	69.00	24.72657	4.02228	21.62361	C7KUGACXX_7_7958.sorted.filtered_peak_58
chr1	2163193	2163641	449	35.90	3.95935	1.88643	1.64389	C7KUGACXX_7_7958.sorted.filtered_peak_59
chr1	2186921	2187842	922	31.37	12.80104	4.30795	9.99008	C7KUGACXX_7_7958.sorted.filtered_peak_60
chr1	2221616	2222847	1232	24.04	8.32020	3.46194	5.71408	C7KUGACXX_7_7958.sorted.filtered_peak_61
chr1	2231807	2232934	1128	35.92	12.34208	3.74032	9.55720	C7KUGACXX_7_7958.sorted.filtered_peak_62
chr1	2313326	2313575	250	15.46	4.08310	2.59504	1.75156	C7KUGACXX_7_7958.sorted.filtered_peak_63
chr1	2322824	2323414	591	78.59	42.90592	6.48755	39.27431	C7KUGACXX_7_7958.sorted.filtered_peak_64
chr1	2343693	2344556	864	55.58	19.86015	3.95112	16.87145	C7KUGACXX_7_7958.sorted.filtered_peak_65
chr1	2457362	2458273	912	60.91	23.26516	4.34626	20.17821	C7KUGACXX_7_7958.sorted.filtered_peak_66
chr1	2477480	2478964	1485	51.48	10.52119	2.69246	7.79511	C7KUGACXX_7_7958.sorted.filtered_peak_67
chr1	2480148	2480481	334	50.40	11.41034	2.86247	8.66279	C7KUGACXX_7_7958.sorted.filtered_peak_68
chr1	2487000	2488084	1085	25.30	6.23604	2.77452	3.71847	C7KUGACXX_7_7958.sorted.filtered_peak_69
chr1	2509689	2510099	411	26.05	10.13473	3.95645	7.42380	C7KUGACXX_7_7958.sorted.filtered_peak_70
chr1	2516900	2517413	514	31.15	5.06974	2.23157	2.64609	C7KUGACXX_7_7958.sorted.filtered_peak_71
chr1	2517704	2518529	826	70.12	30.03094	4.88066	26.75229	C7KUGACXX_7_7958.sorted.filtered_peak_72
chr1	2573951	2574916	966	40.96	15.78444	4.26699	12.86650	C7KUGACXX_7_7958.sorted.filtered_peak_73
chr1	3407646	3408464	819	16.51	4.93899	2.87308	2.52794	C7KUGACXX_7_7958.sorted.filtered_peak_74
chr1	3535608	3535961	354	25.54	9.40358	3.76681	6.72154	C7KUGACXX_7_7958.sorted.filtered_peak_75
chr1	3540980	3541962	983	46.23	20.16532	4.62006	17.17661	C7KUGACXX_7_7958.sorted.filtered_peak_76
chr1	3566290	3566921	632	28.18	11.10942	4.01422	8.37627	C7KUGACXX_7_7958.sorted.filtered_peak_77
chr1	3663617	3664177	561	16.82	5.95136	3.28829	3.44955	C7KUGACXX_7_7958.sorted.filtered_peak_78
chr1	3688942	3689732	791	29.46	9.12774	3.25585	6.50871	C7KUGACXX_7_7958.sorted.filtered_peak_79
chr1	3712609	3713608	1000	29.26	13.10734	4.35754	10.36548	C7KUGACXX_7_7958.sorted.filtered_peak_80
chr1	3773439	3774357	919	54.08	24.38796	4.95293	21.26125	C7KUGACXX_7_7958.sorted.filtered_peak_81
chr1	3816692	3818118	1427	75.01	27.27800	4.34625	24.03786	C7KUGACXX_7_7958.sorted.filtered_peak_82
chr1	5389154	5389666	513	13.51	4.35676	2.85994	2.00504	C7KUGACXX_7_7958.sorted.filtered_peak_83
chr1	5448835	5449448	614	19.65	6.27577	3.14528	3.76918	C7KUGACXX_7_7958.sorted.filtered_peak_84
chr1	5483100	5483455	356	13.19	3.42905	2.45010	1.19661	C7KUGACXX_7_7958.sorted.filtered_peak_85
chr1	5727008	5727508	501	20.78	5.03428	2.63334	2.61092	C7KUGACXX_7_7958.sorted.filtered_peak_86
chr1	5732444	5732849	406	24.97	6.85099	2.97355	4.30261	C7KUGACXX_7_7958.sorted.filtered_peak_87
chr1	5733924	5734305	382	18.33	3.89369	2.35582	1.58928	C7KUGACXX_7_7958.sorted.filtered_peak_88
chr1	5805698	5806022	325	12.05	3.39508	2.51052	1.17035	C7KUGACXX_7_7958.sorted.filtered_peak_89
chr1	5975930	5976179	250	14.30	4.11420	2.68845	1.78370	C7KUGACXX_7_7958.sorted.filtered_peak_90
chr1	6015620	6015976	357	18.36	4.99273	2.77234	2.56422	C7KUGACXX_7_7958.sorted.filtered_peak_91
chr1	6035310	6036092	783	24.06	8.32351	3.48258	5.70742	C7KUGACXX_7_7958.sorted.filtered_peak_92
chr1	6051947	6052875	929	65.78	26.35089	4.60275	23.16139	C7KUGACXX_7_7958.sorted.filtered_peak_93
chr1	6086140	6086551	412	33.01	9.72453	3.29246	7.02981	C7KUGACXX_7_7958.sorted.filtered_peak_94
chr1	6086836	6087536	701	23.65	4.58625	2.35816	2.19920	C7KUGACXX_7_7958.sorted.filtered_peak_95
chr1	6087967	6088680	714	24.25	5.10145	2.47399	2.68171	C7KUGACXX_7_7958.sorted.filtered_peak_96
chr1	6208669	6208927	259	16.41	5.35734	3.08066	2.89265	C7KUGACXX_7_7958.sorted.filtered_peak_97
chr1	6259152	6260026	875	47.34	23.32025	5.19511	20.26309	C7KUGACXX_7_7958.sorted.filtered_peak_98
chr1	6295673	6296380	708	40.10	17.17271	4.55226	14.25014	C7KUGACXX_7_7958.sorted.filtered_peak_99
chr1	6306791	6307094	304	18.26	4.33937	2.53004	1.97329	C7KUGACXX_7_7958.sorted.filtered_peak_100
chr1	6320018	6320358	341	29.17	11.90594	4.23166	9.13259	C7KUGACXX_7_7958.sorted.filtered_peak_101
chr1	6408331	6409029	699	25.31	8.46588	3.43652	5.84222	C7KUGACXX_7_7958.sorted.filtered_peak_102
chr1	6418874	6419231	358	19.67	6.10583	3.09757	3.59937	C7KUGACXX_7_7958.sorted.filtered_peak_103
chr1	6419847	6420169	323	16.27	4.42032	2.67997	2.05154	C7KUGACXX_7_7958.sorted.filtered_peak_104
chr1	6453145	6454298	1154	47.51	20.44508	4.77821	17.41801	C7KUGACXX_7_7958.sorted.filtered_peak_105
chr1	6519984	6520923	940	32.69	10.89856	3.54910	8.18755	C7KUGACXX_7_7958.sorted.filtered_peak_106
chr1	6525722	6526452	731	20.18	4.80608	2.58749	2.40406	C7KUGACXX_7_7958.sorted.filtered_peak_107
chr1	6535671	6536071	401	13.62	3.91044	2.64716	1.60311	C7KUGACXX_7_7958.sorted.filtered_peak_108
chr1	6605422	6605803	382	14.70	5.24862	3.17405	2.79889	C7KUGACXX_7_7958.sorted.filtered_peak_109
chr1	6614094	6614994	901	31.93	16.97043	5.23845	14.10490	C7KUGACXX_7_7958.sorted.filtered_peak_110
chr1	6639524	6640532	1009	37.48	15.04673	4.02557	12.24425	C7KUGACXX_7_7958.sorted.filtered_peak_111
chr1	6661144	6661740	597	37.78	8.51136	2.78390	5.86507	C7KUGACXX_7_7958.sorted.filtered_peak_112
chr1	6662325	6663647	1323	37.98	9.22419	2.90519	6.56536	C7KUGACXX_7_7958.sorted.filtered_peak_113
chr1	6673092	6674085	994	55.33	25.30980	5.05907	22.15490	C7KUGACXX_7_7958.sorted.filtered_peak_114
chr1	6684848	6685577	730	23.43	7.37570	3.16945	4.84024	C7KUGACXX_7_7958.sorted.filtered_peak_115
chr1	6706450	6706796	347	13.94	4.77180	3.02058	2.36419	C7KUGACXX_7_7958.sorted.filtered_peak_116
chr1	6761574	6762210	637	36.50	18.24857	5.24483	15.30445	C7KUGACXX_7_7958.sorted.filtered_peak_117
chr1	6801574	6801840	267	12.44	3.54878	2.55826	1.29530	C7KUGACXX_7_7958.sorted.filtered_peak_118
chr1	6844497	6845668	1172	102.47	45.81737	5.43127	42.08617	C7KUGACXX_7_7958.sorted.filtered_peak_119
chr1	7707122	7707508	387	12.67	3.91335	2.72095	1.61066	C7KUGACXX_7_7958.sorted.filtered_peak_120
chr1	7740379	7740700	322	16.75	5.30323	3.00990	2.85694	C7KUGACXX_7_7958.sorted.filtered_peak_121
chr1	7830941	7831507	567	31.15	12.99557	4.29301	10.20554	C7KUGACXX_7_7958.sorted.filtered_peak_122
chr1	7843804	7844425	622	52.43	26.07619	5.75596	22.88265	C7KUGACXX_7_7958.sorted.filtered_peak_123
chr1	7962675	7963037	363	13.28	4.35776	2.88605	1.98778	C7KUGACXX_7_7958.sorted.filtered_peak_124
chr1	7990690	7991404	715	19.94	7.15991	3.46785	4.59363	C7KUGACXX_7_7958.sorted.filtered_peak_125
chr1	8009096	8009510	415	30.24	11.76925	4.07575	8.99582	C7KUGACXX_7_7958.sorted.filtered_peak_126
chr1	8013948	8014643	696	31.46	12.34088	4.17648	9.53601	C7KUGACXX_7_7958.sorted.filtered_peak_127
chr1	8021139	8022097	959	59.60	28.88973	5.41088	25.62022	C7KUGACXX_7_7958.sorted.filtered_peak_128
chr1	8042383	8042711	329	16.16	5.16479	3.00279	2.72975	C7KUGACXX_7_7958.sorted.filtered_peak_129
chr1	8086292	8086616	325	21.78	7.93989	3.62027	5.31509	C7KUGACXX_7_7958.sorted.filtered_peak_130
chr1	8212694	8213469	776	26.25	10.65641	4.09710	7.92575	C7KUGACXX_7_7958.sorted.filtered_peak_131
chr1	8229548	8230303	756	26.04	11.61648	4.44338	8.86584	C7KUGACXX_7_7958.sorted.filtered_peak_132
chr1	8242240	8242998	759	34.31	16.49113	5.04240	13.58369	C7KUGACXX_7_7958.sorted.filtered_peak_133
chr1	8378055	8378479	425	14.43	4.29407	2.76282	1.94023	C7KUGACXX_7_7958.sorted.filtered_peak_134
chr1	8457180	8457727	548	15.53	4.42940	2.73820	2.06039	C7KUGACXX_7_7958.sorted.filtered_peak_135
chr1	8482540	8482789	250	19.48	3.40777	2.13484	1.17347	C7KUGACXX_7_7958.sorted.filtered_peak_136
chr1	8487604	8487869	266	26.49	5.90259	2.62437	3.40348	C7KUGACXX_7_7958.sorted.filtered_peak_137
chr1	8537211	8537579	369	15.53	4.67001	2.82879	2.28774	C7KUGACXX_7_7958.sorted.filtered_peak_138
chr1	8557389	8557638	250	12.85	4.10519	2.79898	1.76365	C7KUGACXX_7_7958.sorted.filtered_peak_139
chr1	8585693	8586334	642	38.35	14.46597	4.10859	11.61224	C7KUGACXX_7_7958.sorted.filtered_peak_140
chr1	8662651	8662927	277	18.57	4.80714	2.68062	2.40542	C7KUGACXX_7_7958.sorted.filtered_peak_141
chr1	8664061	8664383	323	19.37	5.70034	2.96976	3.21665	C7KUGACXX_7_7958.sorted.filtered_peak_142
chr1	8761128	8761810	683	33.65	13.71703	4.25082	10.90534	C7KUGACXX_7_7958.sorted.filtered_peak_143
chr1	8763375	8763734	360	22.03	5.35432	2.67092	2.90678	C7KUGACXX_7_7958.sorted.filtered_peak_144
chr1	8772843	8773307	465	19.80	7.35208	3.52032	4.79835	C7KUGACXX_7_7958.sorted.filtered_peak_145
chr1	8877173	8878386	1214	38.89	12.83152	3.54353	10.06365	C7KUGACXX_7_7958.sorted.filtered_peak_146
chr1	8938024	8939602	1579	59.12	19.13045	3.63237	16.19001	C7KUGACXX_7_7958.sorted.filtered_peak_147
chr1	8959984	8960313	330	20.33	8.79184	4.07487	6.14765	C7KUGACXX_7_7958.sorted.filtered_peak_148
chr1	8978154	8978509	356	18.27	6.51708	3.33963	4.01072	C7KUGACXX_7_7958.sorted.filtered_peak_149
chr1	9007504	9007753	250	14.38	3.92534	2.59475	1.61681	C7KUGACXX_7_7958.sorted.filtered_peak_150
chr1	9031042	9031434	393	21.80	8.42789	3.77513	5.79413	C7KUGACXX_7_7958.sorted.filtered_peak_151
chr1	9047849	9048370	522	14.79	3.77956	2.50568	1.49406	C7KUGACXX_7_7958.sorted.filtered_peak_152
chr1	9064687	9065519	833	13.02	4.07270	2.76555	1.75323	C7KUGACXX_7_7958.sorted.filtered_peak_153
chr1	9170666	9171095	430	13.15	4.14547	2.79110	1.81554	C7KUGACXX_7_7958.sorted.filtered_peak_154
chr1	9182248	9182539	292	16.99	6.75509	3.63729	4.19414	C7KUGACXX_7_7958.sorted.filtered_peak_155
chr1	9188893	9189959	1067	31.17	11.44916	3.86196	8.70627	C7KUGACXX_7_7958.sorted.filtered_peak_156
chr1	9202295	9202555	261	13.77	4.66543	2.98632	2.26782	C7KUGACXX_7_7958.sorted.filtered_peak_157
chr1	9241410	9241877	468	21.48	6.86033	3.23576	4.29965	C7KUGACXX_7_7958.sorted.filtered_peak_158
chr1	9256338	9256835	498	12.11	3.59064	2.60507	1.33233	C7KUGACXX_7_7958.sorted.filtered_peak_159
chr1	9294153	9295275	1123	34.21	12.07802	3.69784	9.33755	C7KUGACXX_7_7958.sorted.filtered_peak_160
chr1	9299838	9300087	250	19.46	4.69747	2.60228	2.28894	C7KUGACXX_7_7958.sorted.filtered_peak_161
chr1	9344261	9344510	250	20.68	5.48570	2.80770	3.01293	C7KUGACXX_7_7958.sorted.filtered_peak_162
chr1	9352756	9353091	336	27.78	7.95964	3.13312	5.34828	C7KUGACXX_7_7958.sorted.filtered_peak_163
chr1	9473294	9474030	737	17.03	4.95818	2.85103	2.53492	C7KUGACXX_7_7958.sorted.filtered_peak_164
chr1	9486465	9486728	264	29.00	6.72156	2.74175	4.16271	C7KUGACXX_7_7958.sorted.filtered_peak_165
chr1	9488651	9489345	695	55.77	26.85990	5.29219	23.69672	C7KUGACXX_7_7958.sorted.filtered_peak_166
chr1	9598888	9599642	755	37.07	18.56784	4.98635	15.66800	C7KUGACXX_7_7958.sorted.filtered_peak_167
chr1	9599861	9600124	264	19.94	5.11107	2.71792	2.67137	C7KUGACXX_7_7958.sorted.filtered_peak_168
chr1	9648430	9649180	751	43.08	19.20800	4.74614	16.23813	C7KUGACXX_7_7958.sorted.filtered_peak_169
chr1	9687079	9687709	631	37.17	9.09197	2.94580	6.41698	C7KUGACXX_7_7958.sorted.filtered_peak_170
chr1	9689292	9690209	918	38.54	9.87850	3.01935	7.18830	C7KUGACXX_7_7958.sorted.filtered_peak_171
chr1	9711608	9711878	271	25.45	4.36336	2.22416	2.00643	C7KUGACXX_7_7958.sorted.filtered_peak_172
chr1	9712119	9712854	736	34.79	9.05682	2.98006	6.41943	C7KUGACXX_7_7958.sorted.filtered_peak_173
chr1	9747138	9747569	432	17.18	3.78388	2.37227	1.49188	C7KUGACXX_7_7958.sorted.filtered_peak_174
chr1	9749251	9749741	491	20.37	5.19844	2.71731	2.75692	C7KUGACXX_7_7958.sorted.filtered_peak_175
chr1	9777450	9778104	655	45.19	17.35629	4.24666	14.41831	C7KUGACXX_7_7958.sorted.filtered_peak_176
chr1	9788461	9788741	281	17.25	3.83338	2.38301	1.54495	C7KUGACXX_7_7958.sorted.filtered_peak_177
chr1	9860081	9860520	440	13.98	4.41300	2.84814	2.04903	C7KUGACXX_7_7958.sorted.filtered_peak_178
chr1	9883740	9884755	1016	25.50	7.13928	2.98337	4.60072	C7KUGACXX_7_7958.sorted.filtered_peak_179
chr1	9927212	9927885	674	16.49	5.61592	3.16407	3.14657	C7KUGACXX_7_7958.sorted.filtered_peak_180
chr1	9970107	9971303	1197	81.49	41.36457	5.66820	37.78577	C7KUGACXX_7_7958.sorted.filtered_peak_181
chr1	10002637	10003957	1321	20.44	6.38646	3.12652	3.86936	C7KUGACXX_7_7958.sorted.filtered_peak_182
chr1	10010424	10010718	295	19.95	8.93973	4.23416	6.26870	C7KUGACXX_7_7958.sorted.filtered_peak_183
chr1	10092550	10093538	989	63.37	34.91598	6.14931	31.51739	C7KUGACXX_7_7958.sorted.filtered_peak_184
chr1	10134478	10134788	311	24.88	10.60933	4.27086	7.87388	C7KUGACXX_7_7958.sorted.filtered_peak_185
chr1	10230336	10230671	336	12.51	3.59633	2.57659	1.33542	C7KUGACXX_7_7958.sorted.filtered_peak_186
chr1	10270090	10270829	740	41.43	20.85641	5.24488	17.86373	C7KUGACXX_7_7958.sorted.filtered_peak_187
chr1	10368001	10368493	493	17.95	5.95305	3.16571	3.46419	C7KUGACXX_7_7958.sorted.filtered_peak_188
chr1	10458599	10459589	991	45.71	21.78521	5.07871	18.73869	C7KUGACXX_7_7958.sorted.filtered_peak_189
chr1	10475264	10475513	250	13.97	4.43319	2.86961	2.05362	C7KUGACXX_7_7958.sorted.filtered_peak_190
chr1	10489913	10491090	1178	47.84	21.33965	4.92192	18.30625	C7KUGACXX_7_7958.sorted.filtered_peak_191
chr1	10532204	10533023	820	34.73	11.14742	3.46983	8.43098	C7KUGACXX_7_7958.sorted.filtered_peak_192
chr1	10534793	10535366	574	35.13	11.40742	3.58054	8.64965	C7KUGACXX_7_7958.sorted.filtered_peak_193
chr1	10554795	10555529	735	28.93	10.23514	3.74753	7.50921	C7KUGACXX_7_7958.sorted.filtered_peak_194
chr1	10570904	10571556	653	34.78	12.95089	4.04951	10.12672	C7KUGACXX_7_7958.sorted.filtered_peak_195
chr1	10754473	10755175	703	35.62	12.12885	3.72733	9.34668	C7KUGACXX_7_7958.sorted.filtered_peak_196
chr1	10926999	10927515	517	15.31	4.71479	2.87125	2.32635	C7KUGACXX_7_7958.sorted.filtered_peak_197
chr1	11072043	11073293	1251	45.01	19.89557	4.63479	16.91615	C7KUGACXX_7_7958.sorted.filtered_peak_198
chr1	11097523	11098302	780	15.30	5.69624	3.29418	3.22908	C7KUGACXX_7_7958.sorted.filtered_peak_199
chr1	11119934	11121138	1205	31.86	10.38745	3.39935	7.71916	C7KUGACXX_7_7958.sorted.filtered_peak_200
chr1	11159328	11160208	881	30.81	14.06617	4.62732	11.24085	C7KUGACXX_7_7958.sorted.filtered_peak_201
chr1	11301677	11302138	462	19.32	8.11196	3.93022	5.49329	C7KUGACXX_7_7958.sorted.filtered_peak_202
chr1	11322149	11323245	1097	48.56	25.91276	5.51860	22.81355	C7KUGACXX_7_7958.sorted.filtered_peak_203
chr1	11332719	11333828	1110	43.20	18.07234	4.41319	15.15621	C7KUGACXX_7_7958.sorted.filtered_peak_204
chr1	11341114	11341446	333	16.13	5.54373	3.16400	3.08271	C7KUGACXX_7_7958.sorted.filtered_peak_205
chr1	11395752	11396071	320	14.11	4.17437	2.73375	1.83546	C7KUGACXX_7_7958.sorted.filtered_peak_206
chr1	11710461	11710725	265	23.20	5.61907	2.70018	3.14124	C7KUGACXX_7_7958.sorted.filtered_peak_207
chr1	11724087	11725072	986	19.46	6.04879	3.09434	3.54159	C7KUGACXX_7_7958.sorted.filtered_peak_208
chr1	11740698	11741844	1147	33.79	12.96589	3.90513	10.21269	C7KUGACXX_7_7958.sorted.filtered_peak_209
chr1	11753019	11753498	480	18.00	6.48176	3.41137	3.93996	C7KUGACXX_7_7958.sorted.filtered_peak_210
chr1	11779306	11780132	827	18.66	6.62686	3.36219	4.09734	C7KUGACXX_7_7958.sorted.filtered_peak_211
chr1	11790430	11790697	268	18.42	6.35248	3.30767	3.82717	C7KUGACXX_7_7958.sorted.filtered_peak_212
chr1	11795920	11797036	1117	24.49	7.30832	3.09791	4.75876	C7KUGACXX_7_7958.sorted.filtered_peak_213
chr1	11865705	11866619	915	67.69	29.20889	4.94076	25.94067	C7KUGACXX_7_7958.sorted.filtered_peak_214
chr1	11967795	11969231	1437	50.70	15.18390	3.49649	12.29975	C7KUGACXX_7_7958.sorted.filtered_peak_215
chr1	11986325	11986813	489	37.08	21.35575	6.27674	18.29981	C7KUGACXX_7_7958.sorted.filtered_peak_216
chr1	11994284	11995037	754	24.11	9.89555	3.97256	7.22641	C7KUGACXX_7_7958.sorted.filtered_peak_217
chr1	12039879	12040818	940	57.71	29.27065	5.54891	26.03674	C7KUGACXX_7_7958.sorted.filtered_peak_218
chr1	12079186	12079772	587	57.09	31.22221	6.10272	27.93524	C7KUGACXX_7_7958.sorted.filtered_peak_219
chr1	12107416	12107981	566	22.60	6.34036	2.95238	3.82997	C7KUGACXX_7_7958.sorted.filtered_peak_220
chr1	12111948	12112393	446	23.09	5.87771	2.78583	3.38611	C7KUGACXX_7_7958.sorted.filtered_peak_221
chr1	12125993	12126321	329	19.21	4.94872	2.69043	2.53474	C7KUGACXX_7_7958.sorted.filtered_peak_222
chr1	12139668	12139917	250	16.71	4.59050	2.72509	2.20012	C7KUGACXX_7_7958.sorted.filtered_peak_223
chr1	12147734	12148227	494	23.71	8.00131	3.42315	5.39713	C7KUGACXX_7_7958.sorted.filtered_peak_224
chr1	12148641	12148909	269	17.59	4.59183	2.66507	2.20376	C7KUGACXX_7_7958.sorted.filtered_peak_225
chr1	12178574	12178947	374	13.15	4.07077	2.75712	1.74567	C7KUGACXX_7_7958.sorted.filtered_peak_226
chr1	12184933	12185206	274	22.81	9.44641	4.11240	6.74438	C7KUGACXX_7_7958.sorted.filtered_peak_227
chr1	12192979	12193331	353	12.43	3.42785	2.50008	1.18830	C7KUGACXX_7_7958.sorted.filtered_peak_228
chr1	12210528	12211173	646	25.85	5.94072	2.66713	3.43746	C7KUGACXX_7_7958.sorted.filtered_peak_229
chr1	12221751	12222423	673	46.60	14.93505	3.66298	12.06495	C7KUGACXX_7_7958.sorted.filtered_peak_230
chr1	12233669	12234125	457	48.67	16.76269	3.96693	13.81791	C7KUGACXX_7_7958.sorted.filtered_peak_231
chr1	12237974	12238248	275	23.60	4.63511	2.37805	2.23729	C7KUGACXX_7_7958.sorted.filtered_peak_232
chr1	12239175	12239424	250	18.08	4.53110	2.61142	2.15056	C7KUGACXX_7_7958.sorted.filtered_peak_233
chr1	12268902	12269300	399	19.77	6.33320	3.18386	3.80362	C7KUGACXX_7_7958.sorted.filtered_peak_234
chr1	12289881	12290273	393	24.93	9.70679	3.91226	7.01584	C7KUGACXX_7_7958.sorted.filtered_peak_235
chr1	12356579	12357022	444	14.17	4.69260	2.95671	2.30771	C7KUGACXX_7_7958.sorted.filtered_peak_236
chr1	12374521	12374821	301	12.72	3.61636	2.56747	1.35325	C7KUGACXX_7_7958.sorted.filtered_peak_237
chr1	12405250	12406148	899	18.71	5.38013	2.89713	2.92018	C7KUGACXX_7_7958.sorted.filtered_peak_238
chr1	12445159	12445470	312	12.80	4.06919	2.78868	1.72855	C7KUGACXX_7_7958.sorted.filtered_peak_239
chr1	12495797	12496181	385	19.62	5.32218	2.80945	2.86988	C7KUGACXX_7_7958.sorted.filtered_peak_240
chr1	12509528	12509999	472	26.09	9.30361	3.66516	6.63593	C7KUGACXX_7_7958.sorted.filtered_peak_241
chr1	12533101	12533537	437	20.89	5.73666	2.87844	3.25118	C7KUGACXX_7_7958.sorted.filtered_peak_242
chr1	12570782	12571236	455	14.08	3.72602	2.52804	1.44110	C7KUGACXX_7_7958.sorted.filtered_peak_243
chr1	12664292	12664717	426	24.51	9.06725	3.77183	6.38531	C7KUGACXX_7_7958.sorted.filtered_peak_244
chr1	12677876	12678545	670	28.71	5.84964	2.50060	3.36778	C7KUGACXX_7_7958.sorted.filtered_peak_245
chr1	12719091	12719509	419	16.58	6.16624	3.40024	3.65783	C7KUGACXX_7_7958.sorted.filtered_peak_246
chr1	13992182	13992755	574	14.73	4.62459	2.87245	2.24849	C7KUGACXX_7_7958.sorted.filtered_peak_247
chr1	14027160	14027506	347	22.27	4.58912	2.41392	2.20575	C7KUGACXX_7_7958.sorted.filtered_peak_248
chr1	14028957	14029633	677	25.36	5.77387	2.61650	3.30767	C7KUGACXX_7_7958.sorted.filtered_peak_249
chr1	14056892	14058136	1245	28.27	7.37682	2.87182	4.83179	C7KUGACXX_7_7958.sorted.filtered_peak_250
chr1	14075392	14076388	997	33.77	11.47235	3.55253	8.75602	C7KUGACXX_7_7958.sorted.filtered_peak_251
chr1	14286758	14287203	446	15.63	4.85409	2.91228	2.44686	C7KUGACXX_7_7958.sorted.filtered_peak_252
chr1	15295542	15295876	335	13.58	4.54601	2.94659	2.15958	C7KUGACXX_7_7958.sorted.filtered_peak_253
chr1	15438670	15438919	250	14.00	4.12872	2.72001	1.79654	C7KUGACXX_7_7958.sorted.filtered_peak_254
chr1	15650083	15650515	433	19.10	6.34078	3.24642	3.81071	C7KUGACXX_7_7958.sorted.filtered_peak_255
chr1	15668532	15668830	299	18.34	4.19977	2.47104	1.85551	C7KUGACXX_7_7958.sorted.filtered_peak_256
chr1	15672425	15672793	369	28.18	9.91004	3.68557	7.21051	C7KUGACXX_7_7958.sorted.filtered_peak_257
chr1	15735881	15736750	870	30.80	7.61845	2.84007	5.04939	C7KUGACXX_7_7958.sorted.filtered_peak_258
chr1	15744096	15744347	252	17.47	3.82851	2.37588	1.52989	C7KUGACXX_7_7958.sorted.filtered_peak_259
chr1	15757467	15757986	520	14.88	4.25587	2.70583	1.90849	C7KUGACXX_7_7958.sorted.filtered_peak_260
chr1	15850692	15851868	1177	104.55	36.77105	4.25605	33.30716	C7KUGACXX_7_7958.sorted.filtered_peak_261
chr1	15852932	15853454	523	81.45	21.51844	3.28768	18.46375	C7KUGACXX_7_7958.sorted.filtered_peak_262
chr1	15905610	15906049	440	16.40	5.63644	3.20037	3.15213	C7KUGACXX_7_7958.sorted.filtered_peak_263
chr1	15906219	15906468	250	14.98	4.53772	2.81709	2.17027	C7KUGACXX_7_7958.sorted.filtered_peak_264
chr1	15911048	15911646	599	13.00	4.03534	2.75313	1.70757	C7KUGACXX_7_7958.sorted.filtered_peak_265
chr1	15929764	15930547	784	32.60	16.53735	5.09694	13.65557	C7KUGACXX_7_7958.sorted.filtered_peak_266
chr1	15943398	15944370	973	44.80	17.31314	4.29326	14.36407	C7KUGACXX_7_7958.sorted.filtered_peak_267
chr1	16010705	16010954	250	18.67	6.21761	3.23844	3.69385	C7KUGACXX_7_7958.sorted.filtered_peak_268
chr1	16011291	16011752	462	13.71	3.57121	2.48074	1.31155	C7KUGACXX_7_7958.sorted.filtered_peak_269
chr1	16023421	16024132	712	16.32	6.13591	3.42799	3.61831	C7KUGACXX_7_7958.sorted.filtered_peak_270
chr1	16067875	16068124	250	15.70	5.50231	3.19702	3.03743	C7KUGACXX_7_7958.sorted.filtered_peak_271
chr1	16160794	16162866	2073	62.31	17.97945	3.30074	15.04807	C7KUGACXX_7_7958.sorted.filtered_peak_272
chr1	16173747	16175376	1630	49.10	16.68286	3.58404	13.83717	C7KUGACXX_7_7958.sorted.filtered_peak_273
chr1	16245898	16246152	255	16.17	5.32661	3.06923	2.87980	C7KUGACXX_7_7958.sorted.filtered_peak_274
chr1	16276013	16276491	479	34.58	12.11073	3.80384	9.32940	C7KUGACXX_7_7958.sorted.filtered_peak_275
chr1	16292469	16293160	692	24.84	9.61578	3.89891	6.92512	C7KUGACXX_7_7958.sorted.filtered_peak_276
chr1	16302023	16302938	916	30.51	12.83263	4.21406	10.07066	C7KUGACXX_7_7958.sorted.filtered_peak_277
chr1	16405373	16405827	455	23.03	8.40867	3.62914	5.78405	C7KUGACXX_7_7958.sorted.filtered_peak_278
chr1	16494192	16494473	282	14.43	4.85562	3.02742	2.43753	C7KUGACXX_7_7958.sorted.filtered_peak_279
chr1	16514307	16514602	296	15.48	5.63438	3.27539	3.16220	C7KUGACXX_7_7958.sorted.filtered_peak_280
chr1	16532772	16533736	965	56.89	24.54724	4.99472	21.39185	C7KUGACXX_7_7958.sorted.filtered_peak_281
chr1	16543394	16544436	1043	36.05	15.37304	4.22821	12.57801	C7KUGACXX_7_7958.sorted.filtered_peak_282
chr1	16563149	16564050	902	39.91	17.80487	4.70575	14.86870	C7KUGACXX_7_7958.sorted.filtered_peak_283
chr1	16570876	16571227	352	22.80	9.86450	4.23010	7.16059	C7KUGACXX_7_7958.sorted.filtered_peak_284
chr1	16678553	16679458	906	46.21	19.73588	4.66007	16.73506	C7KUGACXX_7_7958.sorted.filtered_peak_285
chr1	16693360	16694504	1145	70.92	28.53454	4.69297	25.27075	C7KUGACXX_7_7958.sorted.filtered_peak_286
chr1	16747234	16747760	527	20.78	8.23865	3.76196	5.63355	C7KUGACXX_7_7958.sorted.filtered_peak_287
chr1	16766924	16768124	1201	31.54	9.11840	3.21936	6.45069	C7KUGACXX_7_7958.sorted.filtered_peak_288
chr1	16825398	16826351	954	23.50	12.20271	4.85430	9.46429	C7KUGACXX_7_7958.sorted.filtered_peak_289
chr1	16840423	16841036	614	20.61	9.48617	4.36938	6.79459	C7KUGACXX_7_7958.sorted.filtered_peak_290
chr1	16939713	16940457	745	36.22	9.69646	3.11478	7.00522	C7KUGACXX_7_7958.sorted.filtered_peak_291
chr1	16963321	16963618	298	18.12	6.31598	3.31586	3.79240	C7KUGACXX_7_7958.sorted.filtered_peak_292
chr1	16970779	16971475	697	34.35	18.46878	5.62993	15.51015	C7KUGACXX_7_7958.sorted.filtered_peak_293
chr1	17036260	17036609	350	22.06	6.69179	3.14034	4.13458	C7KUGACXX_7_7958.sorted.filtered_peak_294
chr1	17051736	17052175	440	17.62	5.32812	2.95579	2.87480	C7KUGACXX_7_7958.sorted.filtered_peak_295
chr1	17053797	17054168	372	17.95	6.95284	3.58451	4.40423	C7KUGACXX_7_7958.sorted.filtered_peak_296
chr1	17222588	17222861	274	26.81	14.35098	5.52737	11.46838	C7KUGACXX_7_7958.sorted.filtered_peak_297
chr1	17230807	17232094	1288	52.75	20.71529	4.14730	17.71977	C7KUGACXX_7_7958.sorted.filtered_peak_298
chr1	17240055	17241099	1045	42.19	22.06485	5.27705	19.07309	C7KUGACXX_7_7958.sorted.filtered_peak_299
chr1	17287254	17287505	252	14.24	4.70684	2.97048	2.30688	C7KUGACXX_7_7958.sorted.filtered_peak_300
chr1	17337858	17338687	830	26.92	10.67626	3.90971	7.99820	C7KUGACXX_7_7958.sorted.filtered_peak_301
chr1	17372239	17373077	839	16.04	4.72217	2.81200	2.33495	C7KUGACXX_7_7958.sorted.filtered_peak_302
chr1	17380301	17380919	619	73.24	41.72424	6.82067	38.12537	C7KUGACXX_7_7958.sorted.filtered_peak_303
chr1	17386269	17386655	387	14.95	3.86382	2.53283	1.56485	C7KUGACXX_7_7958.sorted.filtered_peak_304
chr1	17746367	17746678	312	14.28	4.59718	2.90677	2.21545	C7KUGACXX_7_7958.sorted.filtered_peak_305
chr1	17764005	17764507	503	28.53	5.35719	2.38434	2.90836	C7KUGACXX_7_7958.sorted.filtered_peak_306
chr1	17766090	17766454	365	29.31	6.21199	2.57729	3.69864	C7KUGACXX_7_7958.sorted.filtered_peak_307
chr1	19228935	19229631	697	57.37	25.92913	5.20924	22.74347	C7KUGACXX_7_7958.sorted.filtered_peak_308
chr1	19252958	19254316	1359	30.77	10.34815	3.42499	7.70013	C7KUGACXX_7_7958.sorted.filtered_peak_309
chr1	19278380	19278883	504	33.51	5.50498	2.26452	3.04683	C7KUGACXX_7_7958.sorted.filtered_peak_310
chr1	19282881	19283603	723	57.63	20.23356	3.92501	17.24618	C7KUGACXX_7_7958.sorted.filtered_peak_311
chr1	19337584	19337938	355	17.31	6.07606	3.29468	3.56855	C7KUGACXX_7_7958.sorted.filtered_peak_312
chr1	19400967	19401585	619	25.92	8.56384	3.41740	5.93543	C7KUGACXX_7_7958.sorted.filtered_peak_313
chr1	19450508	19451058	551	14.36	3.91612	2.59002	1.61107	C7KUGACXX_7_7958.sorted.filtered_peak_314
chr1	19536314	19537328	1015	50.13	21.11089	4.55783	18.08908	C7KUGACXX_7_7958.sorted.filtered_peak_315
chr1	19577854	19578741	888	43.91	20.76180	5.11386	17.73706	C7KUGACXX_7_7958.sorted.filtered_peak_316
chr1	19638389	19639116	728	37.89	15.10517	4.23058	12.25403	C7KUGACXX_7_7958.sorted.filtered_peak_317
chr1	19717396	19718112	717	47.13	20.86204	5.00994	17.79818	C7KUGACXX_7_7958.sorted.filtered_peak_318
chr1	19789441	19790104	664	32.58	12.60131	4.00841	9.83422	C7KUGACXX_7_7958.sorted.filtered_peak_319
chr1	19794905	19795376	472	21.59	5.68737	2.80689	3.21766	C7KUGACXX_7_7958.sorted.filtered_peak_320
chr1	19803503	19804287	785	22.21	5.48428	2.71124	3.01665	C7KUGACXX_7_7958.sorted.filtered_peak_321
chr1	19804796	19805045	250	20.26	4.26967	2.40338	1.91218	C7KUGACXX_7_7958.sorted.filtered_peak_322
chr1	19811719	19812624	906	51.66	18.25157	4.03763	15.27328	C7KUGACXX_7_7958.sorted.filtered_peak_323
chr1	19822392	19822809	418	15.19	5.42949	3.21335	2.97027	C7KUGACXX_7_7958.sorted.filtered_peak_324
chr1	19923070	19924379	1310	41.95	15.05522	3.98047	12.16553	C7KUGACXX_7_7958.sorted.filtered_peak_325
chr1	19933234	19933891	658	20.15	7.55740	3.58704	4.97412	C7KUGACXX_7_7958.sorted.filtered_peak_326
chr1	19980220	19980637	418	17.62	5.77251	3.12753	3.29158	C7KUGACXX_7_7958.sorted.filtered_peak_327
chr1	20014603	20015153	551	16.26	5.76485	3.24030	3.29257	C7KUGACXX_7_7958.sorted.filtered_peak_328
chr1	20042168	20042417	250	14.44	5.05334	3.11565	2.61902	C7KUGACXX_7_7958.sorted.filtered_peak_329
chr1	20125844	20126764	921	17.89	5.25153	2.90040	2.80831	C7KUGACXX_7_7958.sorted.filtered_peak_330
chr1	20208588	20209293	706	46.57	22.93186	5.46441	19.82984	C7KUGACXX_7_7958.sorted.filtered_peak_331
chr1	20478696	20478967	272	14.90	5.05110	3.07077	2.61842	C7KUGACXX_7_7958.sorted.filtered_peak_332
chr1	20511887	20512152	266	20.74	5.61684	2.85312	3.13346	C7KUGACXX_7_7958.sorted.filtered_peak_333
chr1	20539329	20539578	250	14.85	4.00349	2.60205	1.68699	C7KUGACXX_7_7958.sorted.filtered_peak_334
chr1	20649603	20649883	281	20.17	7.13250	3.44226	4.56647	C7KUGACXX_7_7958.sorted.filtered_peak_335
chr1	20834006	20834980	975	27.65	10.86718	3.90997	8.17722	C7KUGACXX_7_7958.sorted.filtered_peak_336
chr1	20959591	20960924	1334	27.46	9.27258	3.44982	6.63854	C7KUGACXX_7_7958.sorted.filtered_peak_337
chr1	20987626	20988388	763	52.54	25.28572	5.19378	22.16928	C7KUGACXX_7_7958.sorted.filtered_peak_338
chr1	21022995	21023558	564	22.26	8.52076	3.81830	5.85717	C7KUGACXX_7_7958.sorted.filtered_peak_339
chr1	21059354	21059921	568	27.21	9.37634	3.54877	6.72749	C7KUGACXX_7_7958.sorted.filtered_peak_340
chr1	21112377	21114109	1733	61.93	22.77282	3.98975	19.74658	C7KUGACXX_7_7958.sorted.filtered_peak_341
chr1	21348694	21349546	853	24.77	9.96491	3.94314	7.29283	C7KUGACXX_7_7958.sorted.filtered_peak_342
chr1	21502995	21504016	1022	50.67	19.82366	4.25168	16.84090	C7KUGACXX_7_7958.sorted.filtered_peak_343
chr1	21521682	21521957	276	14.71	5.26062	3.17636	2.81268	C7KUGACXX_7_7958.sorted.filtered_peak_344
chr1	21543614	21544005	392	12.05	3.64770	2.63890	1.36100	C7KUGACXX_7_7958.sorted.filtered_peak_345
chr1	21619687	21621473	1787	29.01	6.54271	2.63124	4.03725	C7KUGACXX_7_7958.sorted.filtered_peak_346
chr1	21651050	21651306	257	17.43	5.49620	3.04630	3.02503	C7KUGACXX_7_7958.sorted.filtered_peak_347
chr1	21660551	21661343	793	26.42	9.23822	3.59602	6.57961	C7KUGACXX_7_7958.sorted.filtered_peak_348
chr1	21671973	21672436	464	29.79	10.00962	3.60044	7.29919	C7KUGACXX_7_7958.sorted.filtered_peak_349
chr1	21766247	21766951	705	23.68	12.32047	4.98997	9.55320	C7KUGACXX_7_7958.sorted.filtered_peak_350
chr1	21985724	21986129	406	18.55	6.76290	3.45830	4.21635	C7KUGACXX_7_7958.sorted.filtered_peak_351
chr1	22100139	22100390	252	16.67	5.57379	3.14512	3.09705	C7KUGACXX_7_7958.sorted.filtered_peak_352
chr1	22108605	22110355	1751	54.95	19.91353	3.92392	16.95071	C7KUGACXX_7_7958.sorted.filtered_peak_353
chr1	22263776	22264055	280	17.82	6.34142	3.36532	3.81115	C7KUGACXX_7_7958.sorted.filtered_peak_354
chr1	22345526	22346086	561	21.36	9.97314	4.45776	7.26767	C7KUGACXX_7_7958.sorted.filtered_peak_355
chr1	22350891	22352644	1754	44.04	15.42693	3.92632	12.54535	C7KUGACXX_7_7958.sorted.filtered_peak_356
chr1	22366108	22366827	720	52.75	27.81129	6.04324	24.57953	C7KUGACXX_7_7958.sorted.filtered_peak_357
chr1	22378936	22380265	1330	41.24	14.25487	3.76704	11.41504	C7KUGACXX_7_7958.sorted.filtered_peak_358
chr1	22416242	22416864	623	15.61	4.31037	2.67560	1.96171	C7KUGACXX_7_7958.sorted.filtered_peak_359
chr1	22431430	22431681	252	16.05	5.17252	3.00600	2.74336	C7KUGACXX_7_7958.sorted.filtered_peak_360
chr1	22778132	22779170	1039	39.43	15.76416	4.18197	12.91061	C7KUGACXX_7_7958.sorted.filtered_peak_361
chr1	23031007	23031268	262	17.30	5.46003	3.04900	2.98595	C7KUGACXX_7_7958.sorted.filtered_peak_362
chr1	23345468	23346565	1098	33.73	13.29655	4.05139	10.50914	C7KUGACXX_7_7958.sorted.filtered_peak_363
chr1	23429860	23430109	250	18.99	4.34260	2.49084	1.97976	C7KUGACXX_7_7958.sorted.filtered_peak_364
chr1	23445253	23446052	800	16.77	4.98732	2.86996	2.57424	C7KUGACXX_7_7958.sorted.filtered_peak_365
chr1	23474627	23474876	250	12.59	3.94918	2.74750	1.62142	C7KUGACXX_7_7958.sorted.filtered_peak_366
chr1	23494986	23495583	598	26.90	10.78679	4.00852	8.08331	C7KUGACXX_7_7958.sorted.filtered_peak_367
chr1	23670264	23671421	1158	48.17	17.00968	3.83685	14.12159	C7KUGACXX_7_7958.sorted.filtered_peak_368
chr1	23694445	23695745	1301	66.57	29.36190	4.88477	26.11816	C7KUGACXX_7_7958.sorted.filtered_peak_369
chr1	23730191	23730771	581	14.13	4.51778	2.89022	2.13570	C7KUGACXX_7_7958.sorted.filtered_peak_370
chr1	23810661	23811427	767	31.42	13.34876	4.41446	10.54125	C7KUGACXX_7_7958.sorted.filtered_peak_371
chr1	23823388	23823792	405	12.47	3.88583	2.72331	1.56896	C7KUGACXX_7_7958.sorted.filtered_peak_372
chr1	23854713	23855264	552	30.59	6.28965	2.52250	3.79348	C7KUGACXX_7_7958.sorted.filtered_peak_373
chr1	23857664	23858123	460	29.50	7.06160	2.76731	4.51823	C7KUGACXX_7_7958.sorted.filtered_peak_374
chr1	23866215	23866728	514	28.45	13.72342	4.88527	10.90334	C7KUGACXX_7_7958.sorted.filtered_peak_375
chr1	23881214	23881832	619	36.39	9.91016	3.09099	7.24395	C7KUGACXX_7_7958.sorted.filtered_peak_376
chr1	23885902	23886254	353	33.99	8.13486	2.84273	5.51794	C7KUGACXX_7_7958.sorted.filtered_peak_377
chr1	23918844	23919372	529	16.35	4.16669	2.56773	1.83583	C7KUGACXX_7_7958.sorted.filtered_peak_378
chr1	23928636	23929107	472	14.11	4.27897	2.77587	1.92958	C7KUGACXX_7_7958.sorted.filtered_peak_379
chr1	23939699	23940034	336	19.17	5.82695	3.02662	3.34043	C7KUGACXX_7_7958.sorted.filtered_peak_380
chr1	23946158	23946691	534	22.20	7.20667	3.27067	4.64804	C7KUGACXX_7_7958.sorted.filtered_peak_381
chr1	23963939	23964188	250	17.99	6.48868	3.43007	3.93741	C7KUGACXX_7_7958.sorted.filtered_peak_382
chr1	24018026	24018973	948	31.98	14.57763	4.50596	11.77905	C7KUGACXX_7_7958.sorted.filtered_peak_383
chr1	24069588	24070673	1086	21.90	6.65736	3.05089	4.16040	C7KUGACXX_7_7958.sorted.filtered_peak_384
chr1	24098709	24099186	478	18.04	6.87178	3.56014	4.31236	C7KUGACXX_7_7958.sorted.filtered_peak_385
chr1	24104462	24105303	842	29.92	11.27674	3.84242	8.56483	C7KUGACXX_7_7958.sorted.filtered_peak_386
chr1	24117234	24117839	606	20.22	5.83159	2.94130	3.35230	C7KUGACXX_7_7958.sorted.filtered_peak_387
chr1	24126909	24127868	960	41.77	16.02638	3.94895	13.20363	C7KUGACXX_7_7958.sorted.filtered_peak_388
chr1	24151635	24152150	516	26.08	11.73177	4.48268	8.97095	C7KUGACXX_7_7958.sorted.filtered_peak_389
chr1	24152445	24152694	250	16.64	4.88088	2.85062	2.46413	C7KUGACXX_7_7958.sorted.filtered_peak_390
chr1	24164911	24165551	641	16.15	6.24234	3.46726	3.72764	C7KUGACXX_7_7958.sorted.filtered_peak_391
chr1	24194348	24195281	934	31.57	13.15650	4.30725	10.35201	C7KUGACXX_7_7958.sorted.filtered_peak_392
chr1	24285296	24286671	1376	51.06	19.15712	4.21193	16.17041	C7KUGACXX_7_7958.sorted.filtered_peak_393
chr1	24306510	24307306	797	58.87	26.91076	4.99980	23.74255	C7KUGACXX_7_7958.sorted.filtered_peak_394
chr1	24397459	24397814	356	15.66	5.78598	3.33841	3.29301	C7KUGACXX_7_7958.sorted.filtered_peak_395
chr1	24513736	24514151	416	14.22	3.83106	2.56634	1.52951	C7KUGACXX_7_7958.sorted.filtered_peak_396
chr1	24525786	24526240	455	15.39	5.03775	3.01732	2.60611	C7KUGACXX_7_7958.sorted.filtered_peak_397
chr1	24710899	24711359	461	16.29	3.79033	2.42041	1.50066	C7KUGACXX_7_7958.sorted.filtered_peak_398
chr1	24717767	24719020	1254	19.54	4.48129	2.50329	2.11370	C7KUGACXX_7_7958.sorted.filtered_peak_399
chr1	24740130	24740452	323	27.22	5.26238	2.41631	2.81047	C7KUGACXX_7_7958.sorted.filtered_peak_400
chr1	24741945	24742790	846	43.78	15.91619	3.76085	13.09903	C7KUGACXX_7_7958.sorted.filtered_peak_401
chr1	24743346	24743656	311	31.50	7.14889	2.72950	4.57263	C7KUGACXX_7_7958.sorted.filtered_peak_402
chr1	24808240	24808875	636	18.19	6.22669	3.21751	3.74337	C7KUGACXX_7_7958.sorted.filtered_peak_403
chr1	24828357	24829767	1411	32.95	6.97579	2.59957	4.43044	C7KUGACXX_7_7958.sorted.filtered_peak_404
chr1	24861513	24862197	685	24.51	5.51327	2.59275	3.05259	C7KUGACXX_7_7958.sorted.filtered_peak_405
chr1	24863013	24863453	441	34.42	9.61575	3.18231	6.92678	C7KUGACXX_7_7958.sorted.filtered_peak_406
chr1	24969115	24970103	989	74.96	34.52906	5.26511	31.12985	C7KUGACXX_7_7958.sorted.filtered_peak_407
chr1	25071353	25072162	810	47.92	23.45510	5.15238	20.39195	C7KUGACXX_7_7958.sorted.filtered_peak_408
chr1	25157226	25157475	250	14.59	5.16178	3.15109	2.71585	C7KUGACXX_7_7958.sorted.filtered_peak_409
chr1	25174412	25175373	962	27.91	9.79182	3.53944	7.15269	C7KUGACXX_7_7958.sorted.filtered_peak_410
chr1	25237621	25238223	603	21.32	5.87913	2.87801	3.39815	C7KUGACXX_7_7958.sorted.filtered_peak_411
chr1	25255540	25255812	273	30.73	4.84875	2.19250	2.44116	C7KUGACXX_7_7958.sorted.filtered_peak_412
chr1	25256498	25257117	620	33.17	6.65139	2.51955	4.12965	C7KUGACXX_7_7958.sorted.filtered_peak_413
chr1	25281468	25281900	433	25.17	8.09584	3.36098	5.47546	C7KUGACXX_7_7958.sorted.filtered_peak_414
chr1	25291276	25292039	764	53.25	18.55702	3.96266	15.58089	C7KUGACXX_7_7958.sorted.filtered_peak_415
chr1	25319288	25319673	386	25.27	8.13493	3.38456	5.50103	C7KUGACXX_7_7958.sorted.filtered_peak_416
chr1	25348749	25349747	999	53.27	19.71001	4.23641	16.68374	C7KUGACXX_7_7958.sorted.filtered_peak_417
chr1	25358693	25359212	520	36.64	11.09003	3.40728	8.34404	C7KUGACXX_7_7958.sorted.filtered_peak_418
chr1	25425932	25426377	446	17.88	3.90984	2.38483	1.60760	C7KUGACXX_7_7958.sorted.filtered_peak_419
chr1	25427948	25428255	308	22.64	7.19005	3.25490	4.61554	C7KUGACXX_7_7958.sorted.filtered_peak_420
chr1	25558659	25559893	1235	29.69	10.52262	3.70174	7.80913	C7KUGACXX_7_7958.sorted.filtered_peak_421
chr1	25566044	25566966	923	42.25	16.94816	4.41379	14.01215	C7KUGACXX_7_7958.sorted.filtered_peak_422
chr1	25573274	25574463	1190	57.08	23.53387	4.60264	20.42346	C7KUGACXX_7_7958.sorted.filtered_peak_423
chr1	25594371	25594653	283	25.00	12.98831	5.25587	10.14767	C7KUGACXX_7_7958.sorted.filtered_peak_424
chr1	25664700	25665541	842	34.09	17.06738	5.38444	14.10682	C7KUGACXX_7_7958.sorted.filtered_peak_425
chr1	25756539	25757738	1200	52.11	18.26977	3.98968	15.29546	C7KUGACXX_7_7958.sorted.filtered_peak_426
chr1	25847024	25847274	251	14.98	5.39367	3.23029	2.92291	C7KUGACXX_7_7958.sorted.filtered_peak_427
chr1	25869718	25870501	784	24.42	8.88774	3.68842	6.22896	C7KUGACXX_7_7958.sorted.filtered_peak_428
chr1	25876063	25876472	410	22.25	7.55371	3.41799	4.95879	C7KUGACXX_7_7958.sorted.filtered_peak_429
chr1	25888830	25889379	550	21.60	5.85301	2.86210	3.36612	C7KUGACXX_7_7958.sorted.filtered_peak_430
chr1	25935115	25935364	250	16.97	5.64585	3.15980	3.15487	C7KUGACXX_7_7958.sorted.filtered_peak_431
chr1	25942949	25943372	424	39.43	12.60282	3.55986	9.81930	C7KUGACXX_7_7958.sorted.filtered_peak_432
chr1	25969085	25969533	449	23.13	8.14760	3.53951	5.52973	C7KUGACXX_7_7958.sorted.filtered_peak_433
chr1	26002375	26002908	534	17.31	5.01737	2.85308	2.58948	C7KUGACXX_7_7958.sorted.filtered_peak_434
chr1	26030856	26031237	382	16.18	5.81075	3.27800	3.32743	C7KUGACXX_7_7958.sorted.filtered_peak_435
chr1	26101383	26101859	477	20.26	6.04827	3.02446	3.54707	C7KUGACXX_7_7958.sorted.filtered_peak_436
chr1	26146042	26147408	1367	38.60	12.42632	3.54299	9.64323	C7KUGACXX_7_7958.sorted.filtered_peak_437
chr1	26185451	26186538	1088	26.12	9.68115	3.67268	7.03106	C7KUGACXX_7_7958.sorted.filtered_peak_438
chr1	26202140	26202413	274	14.58	4.23285	2.71979	1.88900	C7KUGACXX_7_7958.sorted.filtered_peak_439
chr1	26221920	26222223	304	23.05	9.17810	3.95047	6.49861	C7KUGACXX_7_7958.sorted.filtered_peak_440
chr1	26231527	26232260	734	41.75	14.52643	3.82116	11.67793	C7KUGACXX_7_7958.sorted.filtered_peak_441
chr1	26297811	26298137	327	22.07	8.45825	3.78271	5.81137	C7KUGACXX_7_7958.sorted.filtered_peak_442
chr1	26316939	26317571	633	20.68	6.46824	3.11137	3.96117	C7KUGACXX_7_7958.sorted.filtered_peak_443
chr1	26324261	26325037	777	65.49	32.77205	5.68204	29.43704	C7KUGACXX_7_7958.sorted.filtered_peak_444
chr1	26361788	26362668	881	34.03	12.42656	3.89474	9.65074	C7KUGACXX_7_7958.sorted.filtered_peak_445
chr1	26431453	26431736	284	16.10	6.12967	3.45575	3.60558	C7KUGACXX_7_7958.sorted.filtered_peak_446
chr1	26437497	26438809	1313	44.62	17.83998	4.37961	14.87545	C7KUGACXX_7_7958.sorted.filtered_peak_447
chr1	26452784	26453405	622	37.15	13.16288	3.86912	10.34819	C7KUGACXX_7_7958.sorted.filtered_peak_448
chr1	26471708	26472113	406	18.65	7.17587	3.62902	4.59376	C7KUGACXX_7_7958.sorted.filtered_peak_449
chr1	26496152	26497009	858	22.99	8.40759	3.60829	5.78504	C7KUGACXX_7_7958.sorted.filtered_peak_450
chr1	26560312	26561415	1104	74.71	36.10003	5.39977	32.69154	C7KUGACXX_7_7958.sorted.filtered_peak_451
chr1	26602684	26603052	369	26.47	5.13622	2.40775	2.69713	C7KUGACXX_7_7958.sorted.filtered_peak_452
chr1	26606109	26606762	654	40.63	9.58940	2.89258	6.89731	C7KUGACXX_7_7958.sorted.filtered_peak_453
chr1	26611293	26611783	491	35.27	6.37663	2.39659	3.86058	C7KUGACXX_7_7958.sorted.filtered_peak_454
chr1	26613826	26614258	433	35.34	7.89161	2.72993	5.28698	C7KUGACXX_7_7958.sorted.filtered_peak_455
chr1	26632669	26633754	1086	34.92	15.84386	4.62560	12.97920	C7KUGACXX_7_7958.sorted.filtered_peak_456
chr1	26644211	26644874	664	25.78	5.55493	2.53639	3.10206	C7KUGACXX_7_7958.sorted.filtered_peak_457
chr1	26647733	26648286	554	23.73	5.28061	2.56476	2.83340	C7KUGACXX_7_7958.sorted.filtered_peak_458
chr1	26662777	26663416	640	24.14	10.00096	4.11123	7.29286	C7KUGACXX_7_7958.sorted.filtered_peak_459
chr1	26690341	26690658	318	25.37	9.50416	3.84157	6.80716	C7KUGACXX_7_7958.sorted.filtered_peak_460
chr1	26704559	26705289	731	55.19	24.19329	5.04776	21.05417	C7KUGACXX_7_7958.sorted.filtered_peak_461
chr1	26710654	26710903	250	13.96	3.74670	2.54358	1.46175	C7KUGACXX_7_7958.sorted.filtered_peak_462
chr1	26735049	26735344	296	19.82	8.67803	4.10958	6.03192	C7KUGACXX_7_7958.sorted.filtered_peak_463
chr1	26743610	26744075	466	14.99	4.59232	2.85441	2.20402	C7KUGACXX_7_7958.sorted.filtered_peak_464
chr1	26758274	26759232	959	44.55	23.88363	5.40287	20.83339	C7KUGACXX_7_7958.sorted.filtered_peak_465
chr1	26798569	26800042	1474	50.86	16.91972	3.67913	14.01902	C7KUGACXX_7_7958.sorted.filtered_peak_466
chr1	26826510	26827943	1434	42.88	17.01160	4.40863	14.06910	C7KUGACXX_7_7958.sorted.filtered_peak_467
chr1	26855888	26856610	723	20.74	7.81417	3.59182	5.23677	C7KUGACXX_7_7958.sorted.filtered_peak_468
chr1	26868360	26869201	842	31.27	7.05347	2.65480	4.52570	C7KUGACXX_7_7958.sorted.filtered_peak_469
chr1	26872087	26872462	376	34.01	9.62564	3.20530	6.93932	C7KUGACXX_7_7958.sorted.filtered_peak_470
chr1	26946570	26948013	1444	51.73	20.80320	4.43074	17.77771	C7KUGACXX_7_7958.sorted.filtered_peak_471
chr1	27018882	27019723	842	44.04	8.84815	2.61502	6.20434	C7KUGACXX_7_7958.sorted.filtered_peak_472
chr1	27021861	27022584	724	55.45	13.14598	2.93906	10.34918	C7KUGACXX_7_7958.sorted.filtered_peak_473
chr1	27049948	27050210	263	14.93	4.26999	2.71314	1.91228	C7KUGACXX_7_7958.sorted.filtered_peak_474
chr1	27060444	27060849	406	15.15	5.37720	3.18266	2.93492	C7KUGACXX_7_7958.sorted.filtered_peak_475
chr1	27070355	27071105	751	41.56	17.80207	4.57531	14.86424	C7KUGACXX_7_7958.sorted.filtered_peak_476
chr1	27113663	27114937	1275	63.03	18.45439	3.58552	15.45650	C7KUGACXX_7_7958.sorted.filtered_peak_477
chr1	27126363	27126902	540	17.37	7.10281	3.70288	4.54700	C7KUGACXX_7_7958.sorted.filtered_peak_478
chr1	27147228	27147775	548	16.49	6.48155	3.53590	3.95489	C7KUGACXX_7_7958.sorted.filtered_peak_479
chr1	27152749	27153524	776	24.17	7.00802	3.06315	4.45197	C7KUGACXX_7_7958.sorted.filtered_peak_480
chr1	27159693	27160527	835	35.48	12.28720	3.68842	9.52792	C7KUGACXX_7_7958.sorted.filtered_peak_481
chr1	27165237	27165742	506	16.10	4.65098	2.79111	2.26165	C7KUGACXX_7_7958.sorted.filtered_peak_482
chr1	27191231	27192143	913	47.61	22.90303	5.17598	19.83054	C7KUGACXX_7_7958.sorted.filtered_peak_483
chr1	27216225	27217179	955	21.13	6.53302	3.13307	3.99965	C7KUGACXX_7_7958.sorted.filtered_peak_484
chr1	27226333	27227457	1125	19.34	7.30212	3.54601	4.74514	C7KUGACXX_7_7958.sorted.filtered_peak_485
chr1	27247689	27248910	1222	40.64	18.82193	4.46883	15.94557	C7KUGACXX_7_7958.sorted.filtered_peak_486
chr1	27320030	27320619	590	15.99	3.97949	2.51829	1.66552	C7KUGACXX_7_7958.sorted.filtered_peak_487
chr1	27324166	27324487	322	21.16	6.71190	3.20858	4.16095	C7KUGACXX_7_7958.sorted.filtered_peak_488
chr1	27371067	27371571	505	15.56	5.38644	3.14115	2.93975	C7KUGACXX_7_7958.sorted.filtered_peak_489
chr1	27429273	27429522	250	18.39	5.10348	2.80750	2.67293	C7KUGACXX_7_7958.sorted.filtered_peak_490
chr1	27438419	27438940	522	21.30	7.73525	3.55307	5.14081	C7KUGACXX_7_7958.sorted.filtered_peak_491
chr1	27463474	27464305	832	26.40	9.35515	3.64532	6.67982	C7KUGACXX_7_7958.sorted.filtered_peak_492
chr1	27481275	27482117	843	45.07	18.34466	4.49572	15.36590	C7KUGACXX_7_7958.sorted.filtered_peak_493
chr1	27488181	27488444	264	18.90	8.08347	4.02230	5.44036	C7KUGACXX_7_7958.sorted.filtered_peak_494
chr1	27524429	27524772	344	17.51	7.13140	3.74269	4.54962	C7KUGACXX_7_7958.sorted.filtered_peak_495
chr1	27560645	27561469	825	66.70	33.32178	5.78173	29.95242	C7KUGACXX_7_7958.sorted.filtered_peak_496
chr1	27610832	27611415	584	13.53	4.50564	2.93800	2.11784	C7KUGACXX_7_7958.sorted.filtered_peak_497
chr1	27627381	27627633	253	19.47	6.23576	3.16205	3.71658	C7KUGACXX_7_7958.sorted.filtered_peak_498
chr1	27648270	27649340	1071	39.33	16.68547	4.53148	13.77753	C7KUGACXX_7_7958.sorted.filtered_peak_499
chr1	27668275	27670201	1927	19.85	4.93713	2.65225	2.52085	C7KUGACXX_7_7958.sorted.filtered_peak_500
chr1	27675891	27676170	280	15.96	5.81554	3.32009	3.32236	C7KUGACXX_7_7958.sorted.filtered_peak_501
chr1	27683795	27684259	465	25.82	8.96225	3.58050	6.30071	C7KUGACXX_7_7958.sorted.filtered_peak_502
chr1	27691906	27692851	946	27.32	7.79865	3.07814	5.21917	C7KUGACXX_7_7958.sorted.filtered_peak_503
chr1	27714996	27715252	257	19.89	4.85311	2.62740	2.43658	C7KUGACXX_7_7958.sorted.filtered_peak_504
chr1	27718709	27719258	550	35.95	13.99687	4.18622	11.15625	C7KUGACXX_7_7958.sorted.filtered_peak_505
chr1	27744953	27745235	283	17.26	4.73778	2.74619	2.33681	C7KUGACXX_7_7958.sorted.filtered_peak_506
chr1	27757445	27757759	315	15.16	4.71279	2.89113	2.31408	C7KUGACXX_7_7958.sorted.filtered_peak_507
chr1	27782095	27782418	324	16.84	6.22814	3.39765	3.71631	C7KUGACXX_7_7958.sorted.filtered_peak_508
chr1	27816167	27817260	1094	54.09	24.12302	4.75501	21.06467	C7KUGACXX_7_7958.sorted.filtered_peak_509
chr1	27894853	27895470	618	28.77	10.66167	3.90076	7.91739	C7KUGACXX_7_7958.sorted.filtered_peak_510
chr1	27930275	27930887	613	28.95	7.34592	2.85424	4.79142	C7KUGACXX_7_7958.sorted.filtered_peak_511
chr1	27944927	27945231	305	15.63	4.27967	2.66907	1.92504	C7KUGACXX_7_7958.sorted.filtered_peak_512
chr1	27963024	27963662	639	18.27	4.37137	2.53353	2.01460	C7KUGACXX_7_7958.sorted.filtered_peak_513
chr1	27970476	27970759	284	14.87	4.86791	2.98591	2.45373	C7KUGACXX_7_7958.sorted.filtered_peak_514
chr1	27986113	27987096	984	34.70	7.93663	2.73294	5.34757	C7KUGACXX_7_7958.sorted.filtered_peak_515
chr1	27989224	27990018	795	44.68	13.38963	3.49690	10.55343	C7KUGACXX_7_7958.sorted.filtered_peak_516
chr1	27995749	27996012	264	24.73	6.64232	2.93831	4.09367	C7KUGACXX_7_7958.sorted.filtered_peak_517
chr1	27998384	27999149	766	27.49	8.49670	3.29836	5.86914	C7KUGACXX_7_7958.sorted.filtered_peak_518
chr1	28051983	28052769	787	77.19	44.69424	6.73899	41.02466	C7KUGACXX_7_7958.sorted.filtered_peak_519
chr1	28099185	28100293	1109	59.39	27.16743	4.78805	24.02129	C7KUGACXX_7_7958.sorted.filtered_peak_520
chr1	28157007	28157835	829	38.65	17.01398	4.68721	14.08867	C7KUGACXX_7_7958.sorted.filtered_peak_521
chr1	28184544	28184889	346	17.71	7.17301	3.74347	4.58769	C7KUGACXX_7_7958.sorted.filtered_peak_522
chr1	28195531	28196025	495	28.16	9.07429	3.43024	6.41125	C7KUGACXX_7_7958.sorted.filtered_peak_523
chr1	28198874	28199455	582	23.35	5.49776	2.64445	3.03740	C7KUGACXX_7_7958.sorted.filtered_peak_524
chr1	28213767	28214217	451	19.59	4.50099	2.51523	2.12094	C7KUGACXX_7_7958.sorted.filtered_peak_525
chr1	28217825	28218387	563	18.38	5.38345	2.91060	2.93620	C7KUGACXX_7_7958.sorted.filtered_peak_526
chr1	28240611	28241656	1046	47.26	23.96848	5.23030	20.91740	C7KUGACXX_7_7958.sorted.filtered_peak_527
chr1	28269910	28270280	371	22.87	9.09180	3.89691	6.43287	C7KUGACXX_7_7958.sorted.filtered_peak_528
chr1	28286078	28286883	806	25.31	8.68731	3.46079	6.07101	C7KUGACXX_7_7958.sorted.filtered_peak_529
chr1	28306135	28306716	582	14.25	4.63934	2.92569	2.25670	C7KUGACXX_7_7958.sorted.filtered_peak_530
chr1	28382769	28383018	250	15.81	5.07736	3.00353	2.64141	C7KUGACXX_7_7958.sorted.filtered_peak_531
chr1	28385730	28386006	277	14.25	3.89636	2.58209	1.60473	C7KUGACXX_7_7958.sorted.filtered_peak_532
chr1	28414786	28415505	720	64.41	33.38190	6.15252	29.98814	C7KUGACXX_7_7958.sorted.filtered_peak_533
chr1	28495781	28496244	464	28.56	13.34794	4.86023	10.50043	C7KUGACXX_7_7958.sorted.filtered_peak_534
chr1	28499134	28499444	311	15.04	3.75820	2.47711	1.47575	C7KUGACXX_7_7958.sorted.filtered_peak_535
chr1	28525750	28526826	1077	23.36	7.85849	3.34113	5.28522	C7KUGACXX_7_7958.sorted.filtered_peak_536
chr1	28535244	28535764	521	18.95	8.17196	4.03210	5.53404	C7KUGACXX_7_7958.sorted.filtered_peak_537
chr1	28559216	28559752	537	29.92	9.14814	3.26918	6.51619	C7KUGACXX_7_7958.sorted.filtered_peak_538
chr1	28562352	28562950	599	36.11	13.04413	3.87996	10.24177	C7KUGACXX_7_7958.sorted.filtered_peak_539
chr1	28572973	28573406	434	38.06	7.44271	2.55803	4.84461	C7KUGACXX_7_7958.sorted.filtered_peak_540
chr1	28573576	28574512	937	65.12	25.56042	4.35912	22.43295	C7KUGACXX_7_7958.sorted.filtered_peak_541
chr1	28575052	28575345	294	36.96	7.07207	2.51061	4.49982	C7KUGACXX_7_7958.sorted.filtered_peak_542
chr1	28582721	28583100	380	30.89	8.51715	3.08745	5.88207	C7KUGACXX_7_7958.sorted.filtered_peak_543
chr1	28585591	28586183	593	55.65	25.27709	5.14301	22.11364	C7KUGACXX_7_7958.sorted.filtered_peak_544
chr1	28655228	28655842	615	58.32	30.87784	6.14478	27.57160	C7KUGACXX_7_7958.sorted.filtered_peak_545
chr1	28686225	28686536	312	13.28	4.35107	2.88705	1.97736	C7KUGACXX_7_7958.sorted.filtered_peak_546
chr1	28695968	28696636	669	27.82	11.14023	4.16526	8.37515	C7KUGACXX_7_7958.sorted.filtered_peak_547
chr1	28736147	28736452	306	13.15	4.28735	2.86113	1.92618	C7KUGACXX_7_7958.sorted.filtered_peak_548
chr1	28776562	28777044	483	14.39	4.51256	2.85950	2.13421	C7KUGACXX_7_7958.sorted.filtered_peak_549
chr1	28832057	28833164	1108	51.46	20.09758	4.20971	17.13004	C7KUGACXX_7_7958.sorted.filtered_peak_550
chr1	28844529	28845225	697	34.08	14.78684	4.62361	11.90423	C7KUGACXX_7_7958.sorted.filtered_peak_551
chr1	28845435	28845686	252	17.69	4.12134	2.46979	1.79454	C7KUGACXX_7_7958.sorted.filtered_peak_552
chr1	28879136	28880249	1114	47.21	21.51426	4.81957	18.48447	C7KUGACXX_7_7958.sorted.filtered_peak_553
chr1	28907548	28909005	1458	40.99	12.64777	3.44453	9.86622	C7KUGACXX_7_7958.sorted.filtered_peak_554
chr1	28969202	28970182	981	44.88	16.26559	4.00009	13.37708	C7KUGACXX_7_7958.sorted.filtered_peak_555
chr1	28974486	28975686	1201	48.38	19.95409	4.57602	16.93628	C7KUGACXX_7_7958.sorted.filtered_peak_556
chr1	28994669	28996639	1971	34.12	10.72700	3.46355	7.99284	C7KUGACXX_7_7958.sorted.filtered_peak_557
chr1	29062818	29064083	1266	47.95	19.33768	4.38347	16.34950	C7KUGACXX_7_7958.sorted.filtered_peak_558
chr1	29101627	29102035	409	20.97	8.46234	3.87626	5.82729	C7KUGACXX_7_7958.sorted.filtered_peak_559
chr1	29111429	29111950	522	16.81	6.70685	3.60086	4.16290	C7KUGACXX_7_7958.sorted.filtered_peak_560
chr1	29203791	29204063	273	14.50	4.46834	2.83903	2.08812	C7KUGACXX_7_7958.sorted.filtered_peak_561
chr1	29211518	29212082	565	28.49	6.82555	2.75848	4.28985	C7KUGACXX_7_7958.sorted.filtered_peak_562
chr1	29213261	29213753	493	33.65	9.65509	3.22603	6.97254	C7KUGACXX_7_7958.sorted.filtered_peak_563
chr1	29240630	29241773	1144	29.59	9.69439	3.47344	7.01830	C7KUGACXX_7_7958.sorted.filtered_peak_564
chr1	29253194	29253939	746	28.42	9.94715	3.60881	7.27767	C7KUGACXX_7_7958.sorted.filtered_peak_565
chr1	29254832	29255133	302	19.63	4.29294	2.43706	1.94059	C7KUGACXX_7_7958.sorted.filtered_peak_566
chr1	29507627	29508824	1198	74.29	31.83047	5.01215	28.48855	C7KUGACXX_7_7958.sorted.filtered_peak_567
chr1	29529148	29529699	552	15.92	5.03818	2.96255	2.61945	C7KUGACXX_7_7958.sorted.filtered_peak_568
chr1	29556998	29557957	960	26.61	10.50217	3.88716	7.82161	C7KUGACXX_7_7958.sorted.filtered_peak_569
chr1	29562798	29563047	250	18.14	5.97575	3.17039	3.48018	C7KUGACXX_7_7958.sorted.filtered_peak_570
chr1	29613349	29613675	327	12.36	3.52227	2.55019	1.27521	C7KUGACXX_7_7958.sorted.filtered_peak_571
chr1	30663677	30664584	908	32.25	13.18067	4.09941	10.42235	C7KUGACXX_7_7958.sorted.filtered_peak_572
chr1	30755986	30756478	493	29.92	11.45663	4.00235	8.70009	C7KUGACXX_7_7958.sorted.filtered_peak_573
chr1	30853216	30853611	396	16.31	5.09867	2.95310	2.67538	C7KUGACXX_7_7958.sorted.filtered_peak_574
chr1	31190829	31192300	1472	88.66	35.52164	4.44308	32.12362	C7KUGACXX_7_7958.sorted.filtered_peak_575
chr1	31216438	31217304	867	42.01	11.99496	3.30766	9.21833	C7KUGACXX_7_7958.sorted.filtered_peak_576
chr1	31229401	31229870	470	36.87	9.68336	3.06419	6.99810	C7KUGACXX_7_7958.sorted.filtered_peak_577
chr1	31252164	31252796	633	19.78	5.78890	2.95191	3.31535	C7KUGACXX_7_7958.sorted.filtered_peak_578
chr1	31255255	31255675	421	19.14	5.50007	2.89932	3.04229	C7KUGACXX_7_7958.sorted.filtered_peak_579
chr1	31274663	31275045	383	16.68	5.25665	2.99394	2.81483	C7KUGACXX_7_7958.sorted.filtered_peak_580
chr1	31296921	31297550	630	14.21	4.27086	2.76847	1.91627	C7KUGACXX_7_7958.sorted.filtered_peak_581
chr1	31392096	31392378	283	12.74	3.90994	2.71368	1.60676	C7KUGACXX_7_7958.sorted.filtered_peak_582
chr1	31402320	31402592	273	15.20	4.85320	2.95536	2.43573	C7KUGACXX_7_7958.sorted.filtered_peak_583
chr1	31483224	31483651	428	16.91	5.01686	2.88792	2.58596	C7KUGACXX_7_7958.sorted.filtered_peak_584
chr1	31538219	31538894	676	42.68	15.87316	4.11848	12.96885	C7KUGACXX_7_7958.sorted.filtered_peak_585
chr1	31627510	31628457	948	24.22	8.82763	3.71425	6.15841	C7KUGACXX_7_7958.sorted.filtered_peak_586
chr1	31769255	31770406	1152	45.98	19.59514	4.31323	16.68369	C7KUGACXX_7_7958.sorted.filtered_peak_587
chr1	31867519	31867966	448	17.58	6.35897	3.38999	3.83100	C7KUGACXX_7_7958.sorted.filtered_peak_588
chr1	31895601	31895851	251	16.61	5.91976	3.31197	3.40941	C7KUGACXX_7_7958.sorted.filtered_peak_589
chr1	32014590	32015085	496	15.55	5.00832	2.99337	2.58056	C7KUGACXX_7_7958.sorted.filtered_peak_590
chr1	32029663	32029912	250	13.16	4.28022	2.86261	1.91416	C7KUGACXX_7_7958.sorted.filtered_peak_591
chr1	32109894	32110978	1085	61.35	27.07323	5.10860	23.84875	C7KUGACXX_7_7958.sorted.filtered_peak_592
chr1	32170654	32171004	351	13.82	4.09945	2.71962	1.75974	C7KUGACXX_7_7958.sorted.filtered_peak_593
chr1	32216880	32217159	280	15.52	4.17815	2.63362	1.83321	C7KUGACXX_7_7958.sorted.filtered_peak_594
chr1	32253812	32255022	1211	32.54	11.14660	3.46045	8.48858	C7KUGACXX_7_7958.sorted.filtered_peak_595
chr1	32354921	32355391	471	15.39	5.37359	3.17790	2.91069	C7KUGACXX_7_7958.sorted.filtered_peak_596
chr1	32403317	32404341	1025	52.84	13.13622	3.08463	10.30511	C7KUGACXX_7_7958.sorted.filtered_peak_597
chr1	32405492	32405741	250	40.02	4.90814	1.99736	2.50485	C7KUGACXX_7_7958.sorted.filtered_peak_598
chr1	32409505	32410581	1077	34.89	9.64347	3.08093	6.98953	C7KUGACXX_7_7958.sorted.filtered_peak_599
chr1	32421667	32421995	329	20.60	7.24675	3.43508	4.67775	C7KUGACXX_7_7958.sorted.filtered_peak_600
chr1	32429772	32430255	484	15.59	5.51755	3.21153	3.05552	C7KUGACXX_7_7958.sorted.filtered_peak_601
chr1	32447561	32447849	289	16.42	4.14865	2.55772	1.81736	C7KUGACXX_7_7958.sorted.filtered_peak_602
chr1	32478820	32480078	1259	71.84	31.79089	4.84556	28.49319	C7KUGACXX_7_7958.sorted.filtered_peak_603
chr1	32538229	32539229	1001	63.20	29.32059	5.40979	26.04521	C7KUGACXX_7_7958.sorted.filtered_peak_604
chr1	32573442	32574405	964	36.05	13.40973	3.99443	10.59947	C7KUGACXX_7_7958.sorted.filtered_peak_605
chr1	32644969	32645818	850	56.01	23.76831	4.84231	20.64509	C7KUGACXX_7_7958.sorted.filtered_peak_606
chr1	32665569	32666392	824	24.07	5.72975	2.68368	3.25056	C7KUGACXX_7_7958.sorted.filtered_peak_607
chr1	32666679	32667345	667	21.31	3.57883	2.12893	1.32288	C7KUGACXX_7_7958.sorted.filtered_peak_608
chr1	32671057	32671420	364	31.30	11.49331	3.89123	8.73537	C7KUGACXX_7_7958.sorted.filtered_peak_609
chr1	32681181	32681656	476	14.48	4.10396	2.67103	1.77125	C7KUGACXX_7_7958.sorted.filtered_peak_610
chr1	32687699	32688333	635	30.45	13.73340	4.64665	10.90408	C7KUGACXX_7_7958.sorted.filtered_peak_611
chr1	32706130	32706558	429	12.54	3.88808	2.71650	1.58716	C7KUGACXX_7_7958.sorted.filtered_peak_612
chr1	32715455	32716011	557	48.16	14.14953	3.45502	11.29089	C7KUGACXX_7_7958.sorted.filtered_peak_613
chr1	32719318	32719702	385	31.90	5.42047	2.30292	2.95406	C7KUGACXX_7_7958.sorted.filtered_peak_614
chr1	32729454	32729801	348	17.68	7.26238	3.77519	4.67594	C7KUGACXX_7_7958.sorted.filtered_peak_615
chr1	32757191	32758375	1185	41.53	17.85324	4.46091	14.93102	C7KUGACXX_7_7958.sorted.filtered_peak_616
chr1	32785563	32786044	482	18.33	5.90064	3.12738	3.40762	C7KUGACXX_7_7958.sorted.filtered_peak_617
chr1	32787377	32787859	483	17.57	5.41362	2.98874	2.96013	C7KUGACXX_7_7958.sorted.filtered_peak_618
chr1	32801730	32801979	250	25.02	6.07569	2.75506	3.55697	C7KUGACXX_7_7958.sorted.filtered_peak_619
chr1	32816622	32817606	985	43.97	19.63721	4.84072	16.65170	C7KUGACXX_7_7958.sorted.filtered_peak_620
chr1	32837573	32838277	705	19.18	6.51761	3.27615	3.99616	C7KUGACXX_7_7958.sorted.filtered_peak_621
chr1	32859696	32860705	1010	52.60	24.96718	5.08118	21.85805	C7KUGACXX_7_7958.sorted.filtered_peak_622
chr1	32866231	32866775	545	13.68	4.30546	2.82218	1.95489	C7KUGACXX_7_7958.sorted.filtered_peak_623
chr1	32879622	32880027	406	18.35	7.26840	3.72188	4.67474	C7KUGACXX_7_7958.sorted.filtered_peak_624
chr1	33093131	33093587	457	16.12	6.17339	3.46142	3.65292	C7KUGACXX_7_7958.sorted.filtered_peak_625
chr1	33115998	33117319	1322	72.24	30.37782	4.83782	27.08090	C7KUGACXX_7_7958.sorted.filtered_peak_626
chr1	33177775	33178153	379	17.35	7.02732	3.70976	4.45315	C7KUGACXX_7_7958.sorted.filtered_peak_627
chr1	33219364	33220008	645	18.42	5.29062	2.87243	2.85000	C7KUGACXX_7_7958.sorted.filtered_peak_628
chr1	33252384	33252745	362	13.14	4.27207	2.85896	1.90791	C7KUGACXX_7_7958.sorted.filtered_peak_629
chr1	33264575	33265182	608	28.66	11.97007	4.29348	9.19425	C7KUGACXX_7_7958.sorted.filtered_peak_630
chr1	33266755	33267149	395	21.28	6.64820	3.18001	4.09813	C7KUGACXX_7_7958.sorted.filtered_peak_631
chr1	33282626	33283568	943	55.72	24.21296	4.76457	21.10545	C7KUGACXX_7_7958.sorted.filtered_peak_632
chr1	33429400	33430749	1350	36.51	12.45959	3.53538	9.73571	C7KUGACXX_7_7958.sorted.filtered_peak_633
chr1	33446814	33447448	635	24.29	8.17956	3.35181	5.61086	C7KUGACXX_7_7958.sorted.filtered_peak_634
chr1	33458165	33458520	356	16.68	5.59010	3.14090	3.12090	C7KUGACXX_7_7958.sorted.filtered_peak_635
chr1	33502212	33502869	658	38.84	18.72217	5.06817	15.77194	C7KUGACXX_7_7958.sorted.filtered_peak_636
chr1	33520869	33521211	343	12.61	3.96164	2.75188	1.63236	C7KUGACXX_7_7958.sorted.filtered_peak_637
chr1	33546448	33547054	607	33.54	14.88199	4.48396	12.05918	C7KUGACXX_7_7958.sorted.filtered_peak_638
chr1	33564845	33565550	706	36.56	13.48526	4.06211	10.63659	C7KUGACXX_7_7958.sorted.filtered_peak_639
chr1	33592474	33593390	917	65.90	30.79281	5.32727	27.48378	C7KUGACXX_7_7958.sorted.filtered_peak_640
chr1	33646439	33646725	287	24.76	6.92737	3.02314	4.36369	C7KUGACXX_7_7958.sorted.filtered_peak_641
chr1	33647202	33647938	737	22.97	6.39410	2.91682	3.90006	C7KUGACXX_7_7958.sorted.filtered_peak_642
chr1	33721941	33722807	867	17.52	4.62443	2.68254	2.23259	C7KUGACXX_7_7958.sorted.filtered_peak_643
chr1	33761120	33761413	294	16.00	4.93098	2.91250	2.51501	C7KUGACXX_7_7958.sorted.filtered_peak_644
chr1	33815270	33816013	744	32.84	10.78814	3.57687	8.05131	C7KUGACXX_7_7958.sorted.filtered_peak_645
chr1	33833408	33833679	272	17.09	5.41637	3.04578	2.94739	C7KUGACXX_7_7958.sorted.filtered_peak_646
chr1	33896512	33896761	250	14.07	4.12103	2.70892	1.79185	C7KUGACXX_7_7958.sorted.filtered_peak_647
chr1	33937849	33938224	376	22.27	7.45903	3.34955	4.88752	C7KUGACXX_7_7958.sorted.filtered_peak_648
chr1	34098752	34099056	305	14.67	3.95197	2.59096	1.63786	C7KUGACXX_7_7958.sorted.filtered_peak_649
chr1	35252215	35252726	512	17.07	4.54941	2.67538	2.17520	C7KUGACXX_7_7958.sorted.filtered_peak_650
chr1	35318231	35319178	948	20.29	5.93697	2.95154	3.46050	C7KUGACXX_7_7958.sorted.filtered_peak_651
chr1	35325143	35325739	597	37.63	14.81667	4.17077	11.97682	C7KUGACXX_7_7958.sorted.filtered_peak_652
chr1	35331815	35332276	462	24.66	7.26232	3.10026	4.70521	C7KUGACXX_7_7958.sorted.filtered_peak_653
chr1	35450703	35451155	453	22.46	8.12506	3.56182	5.52186	C7KUGACXX_7_7958.sorted.filtered_peak_654
chr1	35496692	35497718	1027	34.38	14.23629	4.22803	11.42926	C7KUGACXX_7_7958.sorted.filtered_peak_655
chr1	35544639	35545414	776	22.02	9.11151	3.97937	6.45605	C7KUGACXX_7_7958.sorted.filtered_peak_656
chr1	35657320	35658118	799	36.24	7.90609	2.68807	5.30999	C7KUGACXX_7_7958.sorted.filtered_peak_657
chr1	35658384	35659119	736	59.17	23.52823	4.43783	20.42507	C7KUGACXX_7_7958.sorted.filtered_peak_658
chr1	35667686	35667969	284	15.80	5.93226	3.39667	3.42210	C7KUGACXX_7_7958.sorted.filtered_peak_659
chr1	35733999	35734693	695	29.19	11.20768	3.89565	8.49138	C7KUGACXX_7_7958.sorted.filtered_peak_660
chr1	35896808	35897108	301	13.93	3.78753	2.56652	1.49584	C7KUGACXX_7_7958.sorted.filtered_peak_661
chr1	35923169	35923478	310	24.24	8.22699	3.48775	5.59440	C7KUGACXX_7_7958.sorted.filtered_peak_662
chr1	35965225	35965869	645	20.12	6.24514	3.10481	3.73321	C7KUGACXX_7_7958.sorted.filtered_peak_663
chr1	35971624	35972437	814	22.67	6.81239	3.11945	4.26112	C7KUGACXX_7_7958.sorted.filtered_peak_664
chr1	36004391	36005300	910	18.63	5.12431	2.79103	2.69869	C7KUGACXX_7_7958.sorted.filtered_peak_665
chr1	36022733	36023563	831	54.42	21.91889	4.62651	18.83649	C7KUGACXX_7_7958.sorted.filtered_peak_666
chr1	36042956	36043647	692	15.57	5.11442	3.02962	2.68563	C7KUGACXX_7_7958.sorted.filtered_peak_667
chr1	36106938	36107503	566	41.40	16.80009	4.43249	13.87026	C7KUGACXX_7_7958.sorted.filtered_peak_668
chr1	36184213	36184872	660	22.21	7.55684	3.41236	4.96785	C7KUGACXX_7_7958.sorted.filtered_peak_669
chr1	36192286	36192815	530	13.67	3.60134	2.49673	1.33914	C7KUGACXX_7_7958.sorted.filtered_peak_670
chr1	36201982	36202231	250	13.48	4.33203	2.85549	1.97388	C7KUGACXX_7_7958.sorted.filtered_peak_671
chr1	36234776	36235886	1111	39.69	15.84993	4.34071	12.94943	C7KUGACXX_7_7958.sorted.filtered_peak_672
chr1	36276601	36276896	296	19.33	5.65844	2.93348	3.19906	C7KUGACXX_7_7958.sorted.filtered_peak_673
chr1	36348509	36349280	772	32.16	12.36121	3.89562	9.62431	C7KUGACXX_7_7958.sorted.filtered_peak_674
chr1	36396020	36397182	1163	35.60	12.55339	3.77649	9.77815	C7KUGACXX_7_7958.sorted.filtered_peak_675
chr1	36554077	36555025	949	43.09	16.01610	4.01715	13.13806	C7KUGACXX_7_7958.sorted.filtered_peak_676
chr1	36565048	36565921	874	16.95	5.18044	2.94414	2.74534	C7KUGACXX_7_7958.sorted.filtered_peak_677
chr1	36574532	36575049	518	16.06	4.83733	2.86991	2.43034	C7KUGACXX_7_7958.sorted.filtered_peak_678
chr1	36614690	36615907	1218	67.43	28.76242	4.73207	25.53514	C7KUGACXX_7_7958.sorted.filtered_peak_679
chr1	36616500	36616786	287	33.70	4.87583	2.13083	2.45468	C7KUGACXX_7_7958.sorted.filtered_peak_680
chr1	36621338	36621877	540	37.60	10.39003	3.23855	7.65040	C7KUGACXX_7_7958.sorted.filtered_peak_681
chr1	36653755	36654096	342	15.91	6.05128	3.41832	3.54516	C7KUGACXX_7_7958.sorted.filtered_peak_682
chr1	36689078	36690483	1406	67.16	27.18769	4.48204	23.97973	C7KUGACXX_7_7958.sorted.filtered_peak_683
chr1	36751041	36751362	322	14.07	3.91937	2.61618	1.61327	C7KUGACXX_7_7958.sorted.filtered_peak_684
chr1	36772080	36772847	768	34.44	14.13696	4.31018	11.29373	C7KUGACXX_7_7958.sorted.filtered_peak_685
chr1	36788754	36789649	896	23.08	6.43563	2.95378	3.91853	C7KUGACXX_7_7958.sorted.filtered_peak_686
chr1	36831850	36832234	385	19.51	6.78559	3.38648	4.22529	C7KUGACXX_7_7958.sorted.filtered_peak_687
chr1	36834476	36834839	364	19.24	4.66667	2.59459	2.26927	C7KUGACXX_7_7958.sorted.filtered_peak_688
chr1	36839337	36840294	958	29.28	9.41244	3.45220	6.72680	C7KUGACXX_7_7958.sorted.filtered_peak_689
chr1	36851156	36852363	1208	67.51	27.42352	4.61577	24.19749	C7KUGACXX_7_7958.sorted.filtered_peak_690
chr1	36862789	36863733	945	26.93	9.05645	3.46334	6.41108	C7KUGACXX_7_7958.sorted.filtered_peak_691
chr1	36886237	36886890	654	15.88	5.29626	3.08028	2.85275	C7KUGACXX_7_7958.sorted.filtered_peak_692
chr1	36915902	36916443	542	34.73	17.04567	5.06611	14.14498	C7KUGACXX_7_7958.sorted.filtered_peak_693
chr1	36929639	36930392	754	36.76	16.35989	4.79332	13.43824	C7KUGACXX_7_7958.sorted.filtered_peak_694
chr1	36939743	36940053	311	15.18	5.39555	3.19892	2.93930	C7KUGACXX_7_7958.sorted.filtered_peak_695
chr1	37920406	37921011	606	14.03	4.61297	2.92819	2.24050	C7KUGACXX_7_7958.sorted.filtered_peak_696
chr1	37939886	37940314	429	44.66	11.41544	3.09017	8.65182	C7KUGACXX_7_7958.sorted.filtered_peak_697
chr1	37945207	37945553	347	36.11	7.48756	2.61523	4.90313	C7KUGACXX_7_7958.sorted.filtered_peak_698
chr1	37979634	37980765	1132	29.44	11.61522	3.99953	8.87927	C7KUGACXX_7_7958.sorted.filtered_peak_699
chr1	38019609	38020098	490	27.27	11.07670	4.06807	8.36215	C7KUGACXX_7_7958.sorted.filtered_peak_700
chr1	38061136	38061963	828	39.60	19.15905	5.01668	16.20193	C7KUGACXX_7_7958.sorted.filtered_peak_701
chr1	38156026	38156544	519	66.17	25.79242	4.54531	22.60869	C7KUGACXX_7_7958.sorted.filtered_peak_702
chr1	38157599	38158468	870	58.94	21.91830	4.02974	18.90973	C7KUGACXX_7_7958.sorted.filtered_peak_703
chr1	38273315	38274316	1002	33.36	11.58677	3.57076	8.88930	C7KUGACXX_7_7958.sorted.filtered_peak_704
chr1	38317204	38317744	541	12.72	3.86857	2.69307	1.56982	C7KUGACXX_7_7958.sorted.filtered_peak_705
chr1	38324974	38326099	1126	40.27	17.15344	4.47536	14.23726	C7KUGACXX_7_7958.sorted.filtered_peak_706
chr1	38396567	38397737	1171	28.88	12.44271	4.18369	9.71660	C7KUGACXX_7_7958.sorted.filtered_peak_707
chr1	38455134	38456193	1060	31.02	13.14412	4.22909	10.37374	C7KUGACXX_7_7958.sorted.filtered_peak_708
chr1	38474986	38475266	281	26.49	5.67867	2.55753	3.19758	C7KUGACXX_7_7958.sorted.filtered_peak_709
chr1	38478092	38478750	659	47.77	20.77836	4.86497	17.72550	C7KUGACXX_7_7958.sorted.filtered_peak_710
chr1	38484686	38484935	250	15.22	5.16602	3.09592	2.72082	C7KUGACXX_7_7958.sorted.filtered_peak_711
chr1	38512338	38512780	443	18.30	5.21160	2.85943	2.76734	C7KUGACXX_7_7958.sorted.filtered_peak_712
chr1	39025184	39025580	397	20.72	5.88819	2.94689	3.38946	C7KUGACXX_7_7958.sorted.filtered_peak_713
chr1	39325061	39325936	876	51.30	22.68495	4.82433	19.62721	C7KUGACXX_7_7958.sorted.filtered_peak_714
chr1	39338394	39339529	1136	48.52	20.38800	4.46291	17.39444	C7KUGACXX_7_7958.sorted.filtered_peak_715
chr1	39456375	39457385	1011	39.12	15.47022	4.28044	12.58739	C7KUGACXX_7_7958.sorted.filtered_peak_716
chr1	39462715	39463297	583	17.81	4.86902	2.75307	2.46077	C7KUGACXX_7_7958.sorted.filtered_peak_717
chr1	39491470	39492660	1191	27.85	12.67801	4.49616	9.91029	C7KUGACXX_7_7958.sorted.filtered_peak_718
chr1	39564267	39564588	322	12.94	3.80745	2.64144	1.52023	C7KUGACXX_7_7958.sorted.filtered_peak_719
chr1	39570809	39571069	261	18.77	4.60042	2.59648	2.21048	C7KUGACXX_7_7958.sorted.filtered_peak_720
chr1	39620510	39621100	591	16.35	4.52909	2.72079	2.14698	C7KUGACXX_7_7958.sorted.filtered_peak_721
chr1	39649414	39650046	633	22.64	7.62503	3.38740	5.03629	C7KUGACXX_7_7958.sorted.filtered_peak_722
chr1	39657777	39658419	643	33.09	8.75207	3.01230	6.11554	C7KUGACXX_7_7958.sorted.filtered_peak_723
chr1	39662567	39662946	380	31.57	9.90136	3.42397	7.20519	C7KUGACXX_7_7958.sorted.filtered_peak_724
chr1	39670127	39670481	355	16.89	3.86725	2.42073	1.56834	C7KUGACXX_7_7958.sorted.filtered_peak_725
chr1	39670757	39671281	525	23.23	7.65318	3.36154	5.05591	C7KUGACXX_7_7958.sorted.filtered_peak_726
chr1	39671574	39671959	386	16.41	3.62331	2.34879	1.36323	C7KUGACXX_7_7958.sorted.filtered_peak_727
chr1	39680462	39681515	1054	19.23	4.86947	2.65213	2.47260	C7KUGACXX_7_7958.sorted.filtered_peak_728
chr1	39864023	39864281	259	12.35	3.81388	2.69886	1.50436	C7KUGACXX_7_7958.sorted.filtered_peak_729
chr1	39874228	39874774	547	34.39	13.23757	4.13996	10.41026	C7KUGACXX_7_7958.sorted.filtered_peak_730
chr1	39957087	39957571	485	16.74	6.50034	3.54519	3.96277	C7KUGACXX_7_7958.sorted.filtered_peak_731
chr1	40041504	40042782	1279	30.13	9.99959	3.51528	7.31720	C7KUGACXX_7_7958.sorted.filtered_peak_732
chr1	40071815	40072142	328	21.55	10.25061	4.55782	7.53003	C7KUGACXX_7_7958.sorted.filtered_peak_733
chr1	40156968	40157597	630	25.75	8.62520	3.50295	5.96835	C7KUGACXX_7_7958.sorted.filtered_peak_734
chr1	40185787	40186054	268	16.26	6.26576	3.48897	3.74007	C7KUGACXX_7_7958.sorted.filtered_peak_735
chr1	40204314	40204710	397	22.60	7.60393	3.40046	5.00661	C7KUGACXX_7_7958.sorted.filtered_peak_736
chr1	40264777	40265187	411	16.61	6.16569	3.37592	3.66764	C7KUGACXX_7_7958.sorted.filtered_peak_737
chr1	40282319	40282759	441	13.22	4.32002	2.87407	1.95255	C7KUGACXX_7_7958.sorted.filtered_peak_738
chr1	40311136	40311624	489	17.37	5.11182	2.87325	2.68888	C7KUGACXX_7_7958.sorted.filtered_peak_739
chr1	40348849	40349375	527	33.06	16.51760	5.12720	13.62755	C7KUGACXX_7_7958.sorted.filtered_peak_740
chr1	40367466	40367776	311	18.70	6.31764	3.25271	3.80291	C7KUGACXX_7_7958.sorted.filtered_peak_741
chr1	40368004	40368267	264	17.67	5.43199	3.00296	2.96462	C7KUGACXX_7_7958.sorted.filtered_peak_742
chr1	40439201	40439465	265	21.68	8.57351	3.90466	5.90675	C7KUGACXX_7_7958.sorted.filtered_peak_743
chr1	40505236	40506604	1369	74.83	28.92879	4.41548	25.65814	C7KUGACXX_7_7958.sorted.filtered_peak_744
chr1	40525135	40525681	547	26.12	8.95811	3.53605	6.30563	C7KUGACXX_7_7958.sorted.filtered_peak_745
chr1	40544228	40544666	439	14.04	4.83883	3.04105	2.42651	C7KUGACXX_7_7958.sorted.filtered_peak_746
chr1	40562479	40563304	826	25.29	9.40630	3.72062	6.75125	C7KUGACXX_7_7958.sorted.filtered_peak_747
chr1	40626661	40627403	743	40.04	17.78153	4.60881	14.86530	C7KUGACXX_7_7958.sorted.filtered_peak_748
chr1	40652131	40652540	410	15.97	5.49013	3.16623	3.02151	C7KUGACXX_7_7958.sorted.filtered_peak_749
chr1	40707420	40707686	267	18.96	6.20010	3.20352	3.67855	C7KUGACXX_7_7958.sorted.filtered_peak_750
chr1	40723110	40724195	1086	43.84	17.02968	4.25526	14.10045	C7KUGACXX_7_7958.sorted.filtered_peak_751
chr1	40781036	40781394	359	29.62	9.02670	3.33298	6.35646	C7KUGACXX_7_7958.sorted.filtered_peak_752
chr1	40807472	40808182	711	20.01	4.99902	2.66697	2.57582	C7KUGACXX_7_7958.sorted.filtered_peak_753
chr1	40838976	40840665	1690	34.05	8.45227	2.84375	5.85985	C7KUGACXX_7_7958.sorted.filtered_peak_754
chr1	40851276	40851966	691	44.09	11.78755	3.17580	9.01839	C7KUGACXX_7_7958.sorted.filtered_peak_755
chr1	40860529	40860797	269	24.52	5.11142	2.48564	2.66896	C7KUGACXX_7_7958.sorted.filtered_peak_756
chr1	40870513	40870815	303	22.30	6.50096	3.03261	3.97495	C7KUGACXX_7_7958.sorted.filtered_peak_757
chr1	40915459	40916606	1148	21.83	6.93881	3.19333	4.40052	C7KUGACXX_7_7958.sorted.filtered_peak_758
chr1	40942667	40943545	879	18.08	5.71574	3.02548	3.27099	C7KUGACXX_7_7958.sorted.filtered_peak_759
chr1	40974135	40974857	723	23.53	9.10575	3.79379	6.45481	C7KUGACXX_7_7958.sorted.filtered_peak_760
chr1	40996793	40997788	996	32.62	14.17686	4.42006	11.36769	C7KUGACXX_7_7958.sorted.filtered_peak_761
chr1	41078014	41078268	255	16.17	6.17246	3.46833	3.64662	C7KUGACXX_7_7958.sorted.filtered_peak_762
chr1	41131036	41131789	754	26.81	8.63782	3.36003	6.01596	C7KUGACXX_7_7958.sorted.filtered_peak_763
chr1	41156924	41158067	1144	57.14	22.46392	4.48843	19.38162	C7KUGACXX_7_7958.sorted.filtered_peak_764
chr1	41165345	41165594	250	15.52	4.17951	2.63289	1.83612	C7KUGACXX_7_7958.sorted.filtered_peak_765
chr1	41174454	41175226	773	40.76	16.19744	4.33540	13.28628	C7KUGACXX_7_7958.sorted.filtered_peak_766
chr1	41229794	41230214	421	17.93	5.35417	2.93864	2.90094	C7KUGACXX_7_7958.sorted.filtered_peak_767
chr1	41239885	41240134	250	14.08	4.39712	2.83996	2.02450	C7KUGACXX_7_7958.sorted.filtered_peak_768
chr1	41267945	41268592	648	31.64	12.05628	3.93151	9.30990	C7KUGACXX_7_7958.sorted.filtered_peak_769
chr1	41283930	41284689	760	24.52	9.03835	3.68871	6.39346	C7KUGACXX_7_7958.sorted.filtered_peak_770
chr1	41315480	41316035	556	17.59	4.97293	2.81262	2.55238	C7KUGACXX_7_7958.sorted.filtered_peak_771
chr1	41327873	41328585	713	44.48	20.50186	5.07638	17.46284	C7KUGACXX_7_7958.sorted.filtered_peak_772
chr1	41418192	41418510	319	17.52	6.35340	3.39481	3.82487	C7KUGACXX_7_7958.sorted.filtered_peak_773
chr1	41444958	41445869	912	64.44	27.35196	4.81099	24.15697	C7KUGACXX_7_7958.sorted.filtered_peak_774
chr1	41469065	41469736	672	22.32	7.79070	3.47171	5.20018	C7KUGACXX_7_7958.sorted.filtered_peak_775
chr1	41826641	41827283	643	36.71	12.53601	3.80394	9.72711	C7KUGACXX_7_7958.sorted.filtered_peak_776
chr1	42039792	42040102	311	17.17	5.17978	2.93281	2.73597	C7KUGACXX_7_7958.sorted.filtered_peak_777
chr1	42127892	42128463	572	26.72	6.65256	2.80617	4.12488	C7KUGACXX_7_7958.sorted.filtered_peak_778
chr1	42139152	42139681	530	21.58	5.72204	2.81307	3.24777	C7KUGACXX_7_7958.sorted.filtered_peak_779
chr1	42149400	42149999	600	18.54	3.79329	2.31181	1.50549	C7KUGACXX_7_7958.sorted.filtered_peak_780
chr1	42217060	42217328	269	18.46	5.02793	2.78229	2.59504	C7KUGACXX_7_7958.sorted.filtered_peak_781
chr1	42268645	42269124	480	20.82	4.92399	2.59729	2.50598	C7KUGACXX_7_7958.sorted.filtered_peak_782
chr1	42328559	42328998	440	15.15	4.16334	2.65100	1.82753	C7KUGACXX_7_7958.sorted.filtered_peak_783
chr1	42356866	42358020	1155	23.46	6.62418	2.98255	4.09919	C7KUGACXX_7_7958.sorted.filtered_peak_784
chr1	42363837	42364265	429	31.71	11.35197	3.79997	8.60535	C7KUGACXX_7_7958.sorted.filtered_peak_785
chr1	42385428	42386149	722	31.12	9.89285	3.46483	7.18978	C7KUGACXX_7_7958.sorted.filtered_peak_786
chr1	42500918	42501939	1022	47.06	19.98670	4.55892	16.99324	C7KUGACXX_7_7958.sorted.filtered_peak_787
chr1	42785304	42785576	273	17.68	4.38735	2.57877	2.02648	C7KUGACXX_7_7958.sorted.filtered_peak_788
chr1	42800082	42801411	1330	36.56	11.82515	3.53323	9.07789	C7KUGACXX_7_7958.sorted.filtered_peak_789
chr1	42921569	42922787	1219	41.16	16.18775	4.29753	13.26857	C7KUGACXX_7_7958.sorted.filtered_peak_790
chr1	42928436	42929288	853	44.97	22.55811	5.28654	19.52068	C7KUGACXX_7_7958.sorted.filtered_peak_791
chr1	42995383	42995659	277	12.82	3.91493	2.70922	1.60895	C7KUGACXX_7_7958.sorted.filtered_peak_792
chr1	43123609	43124251	643	36.71	14.30182	4.25582	11.42927	C7KUGACXX_7_7958.sorted.filtered_peak_793
chr1	43147552	43148147	596	61.88	27.45006	5.05470	24.23781	C7KUGACXX_7_7958.sorted.filtered_peak_794
chr1	43232193	43233449	1257	58.03	25.83136	4.62863	22.70945	C7KUGACXX_7_7958.sorted.filtered_peak_795
chr1	43272649	43273268	620	12.81	3.99850	2.74909	1.68800	C7KUGACXX_7_7958.sorted.filtered_peak_796
chr1	43282306	43283321	1016	65.07	31.21394	5.36884	27.91668	C7KUGACXX_7_7958.sorted.filtered_peak_797
chr1	43311908	43312568	661	42.53	17.28378	4.40377	14.35900	C7KUGACXX_7_7958.sorted.filtered_peak_798
chr1	43388672	43388968	297	29.35	6.81297	2.73671	4.25899	C7KUGACXX_7_7958.sorted.filtered_peak_799
chr1	43389669	43390613	945	41.20	13.73045	3.68608	10.91267	C7KUGACXX_7_7958.sorted.filtered_peak_800
chr1	43396886	43397270	385	24.43	4.68127	2.34844	2.29252	C7KUGACXX_7_7958.sorted.filtered_peak_801
chr1	43397480	43398068	589	34.67	9.87804	3.24800	7.16838	C7KUGACXX_7_7958.sorted.filtered_peak_802
chr1	43417317	43417638	322	15.84	3.71253	2.41574	1.43165	C7KUGACXX_7_7958.sorted.filtered_peak_803
chr1	43423876	43424927	1052	45.29	14.92131	3.68443	12.05984	C7KUGACXX_7_7958.sorted.filtered_peak_804
chr1	43500104	43500722	619	13.58	4.54326	2.94639	2.15748	C7KUGACXX_7_7958.sorted.filtered_peak_805
chr1	43539315	43539605	291	17.90	6.05214	3.22544	3.54683	C7KUGACXX_7_7958.sorted.filtered_peak_806
chr1	43637675	43638471	797	44.52	19.94619	4.95168	16.93118	C7KUGACXX_7_7958.sorted.filtered_peak_807
chr1	43824071	43824896	826	44.33	21.63643	5.11113	18.61832	C7KUGACXX_7_7958.sorted.filtered_peak_808
chr1	43833353	43834209	857	41.51	14.02977	3.76944	11.18599	C7KUGACXX_7_7958.sorted.filtered_peak_809
chr1	43855297	43855930	634	31.29	14.48910	4.76022	11.63672	C7KUGACXX_7_7958.sorted.filtered_peak_810
chr1	43919519	43919813	295	21.12	6.63359	3.17947	4.09025	C7KUGACXX_7_7958.sorted.filtered_peak_811
chr1	43920169	43920482	314	22.90	8.09500	3.56268	5.46781	C7KUGACXX_7_7958.sorted.filtered_peak_812
chr1	44053308	44053557	250	13.31	3.45606	2.45450	1.21730	C7KUGACXX_7_7958.sorted.filtered_peak_813
chr1	44115269	44116460	1192	75.71	33.00232	4.93722	29.64337	C7KUGACXX_7_7958.sorted.filtered_peak_814
chr1	44172662	44173595	934	32.47	11.99913	3.89189	9.23060	C7KUGACXX_7_7958.sorted.filtered_peak_815
chr1	44411941	44412768	828	59.59	29.45004	5.64886	26.18276	C7KUGACXX_7_7958.sorted.filtered_peak_816
chr1	44435238	44435808	571	33.43	9.78232	3.22070	7.11360	C7KUGACXX_7_7958.sorted.filtered_peak_817
chr1	44440151	44440929	779	47.59	16.61329	3.82982	13.72594	C7KUGACXX_7_7958.sorted.filtered_peak_818
chr1	44456913	44457766	854	20.47	6.43534	3.14690	3.91262	C7KUGACXX_7_7958.sorted.filtered_peak_819
chr1	44471366	44471615	250	13.97	4.76295	3.02473	2.34929	C7KUGACXX_7_7958.sorted.filtered_peak_820
chr1	44495521	44496461	941	42.57	16.03449	4.08382	13.16487	C7KUGACXX_7_7958.sorted.filtered_peak_821
chr1	44678369	44679552	1184	28.29	9.36837	3.39955	6.74187	C7KUGACXX_7_7958.sorted.filtered_peak_822
chr1	44820665	44821473	809	44.56	20.98181	4.94159	17.97483	C7KUGACXX_7_7958.sorted.filtered_peak_823
chr1	45097239	45098434	1196	34.97	10.63959	3.38758	7.91277	C7KUGACXX_7_7958.sorted.filtered_peak_824
chr1	45139667	45140474	808	88.58	45.65475	6.42616	41.94645	C7KUGACXX_7_7958.sorted.filtered_peak_825
chr1	45173731	45174116	386	14.65	4.69087	2.92177	2.29311	C7KUGACXX_7_7958.sorted.filtered_peak_826
chr1	45180631	45181171	541	19.35	6.87966	3.44484	4.31177	C7KUGACXX_7_7958.sorted.filtered_peak_827
chr1	45187203	45187970	768	40.23	15.25721	4.26376	12.34360	C7KUGACXX_7_7958.sorted.filtered_peak_828
chr1	45196172	45197275	1104	42.22	17.09027	4.46439	14.13775	C7KUGACXX_7_7958.sorted.filtered_peak_829
chr1	45205043	45206023	981	35.02	15.71461	4.46802	12.87919	C7KUGACXX_7_7958.sorted.filtered_peak_830
chr1	45240836	45241664	829	46.95	22.51048	5.32045	19.42415	C7KUGACXX_7_7958.sorted.filtered_peak_831
chr1	45251785	45252292	508	24.26	7.89332	3.34963	5.29109	C7KUGACXX_7_7958.sorted.filtered_peak_832
chr1	45259216	45259618	403	18.27	7.71902	3.89550	5.11229	C7KUGACXX_7_7958.sorted.filtered_peak_833
chr1	45265338	45266396	1059	73.90	32.33740	4.92108	29.02461	C7KUGACXX_7_7958.sorted.filtered_peak_834
chr1	45273032	45273949	918	36.90	6.27171	2.31156	3.78139	C7KUGACXX_7_7958.sorted.filtered_peak_835
chr1	45275170	45275829	660	53.19	15.41592	3.33240	12.56485	C7KUGACXX_7_7958.sorted.filtered_peak_836
chr1	45279385	45279648	264	22.29	4.08374	2.25448	1.75455	C7KUGACXX_7_7958.sorted.filtered_peak_837
chr1	45284925	45286060	1136	34.67	13.91314	4.10553	11.13049	C7KUGACXX_7_7958.sorted.filtered_peak_838
chr1	45301447	45301813	367	12.93	4.14522	2.81581	1.79471	C7KUGACXX_7_7958.sorted.filtered_peak_839
chr1	45451982	45452696	715	31.06	15.61224	4.99974	12.77030	C7KUGACXX_7_7958.sorted.filtered_peak_840
chr1	45476836	45478056	1221	40.94	13.24639	3.54790	10.46031	C7KUGACXX_7_7958.sorted.filtered_peak_841
chr1	45671944	45672231	288	17.85	5.49784	3.00514	3.03419	C7KUGACXX_7_7958.sorted.filtered_peak_842
chr1	45769123	45769982	860	64.84	31.22314	5.53569	27.89823	C7KUGACXX_7_7958.sorted.filtered_peak_843
chr1	45792417	45792666	250	12.92	3.92486	2.70903	1.61127	C7KUGACXX_7_7958.sorted.filtered_peak_844
chr1	45805270	45806514	1245	44.32	15.35948	3.89963	12.47103	C7KUGACXX_7_7958.sorted.filtered_peak_845
chr1	45956465	45957390	926	60.15	28.28926	5.17620	25.08121	C7KUGACXX_7_7958.sorted.filtered_peak_846
chr1	45965270	45966158	889	54.92	27.88243	5.45088	24.70348	C7KUGACXX_7_7958.sorted.filtered_peak_847
chr1	45986817	45988143	1327	34.79	14.00968	4.07970	11.21796	C7KUGACXX_7_7958.sorted.filtered_peak_848
chr1	46009466	46009966	501	22.10	9.00741	3.95715	6.34782	C7KUGACXX_7_7958.sorted.filtered_peak_849
chr1	46016167	46017054	888	35.75	17.04525	5.03140	14.12609	C7KUGACXX_7_7958.sorted.filtered_peak_850
chr1	46035572	46036052	481	14.45	4.90607	3.03723	2.49685	C7KUGACXX_7_7958.sorted.filtered_peak_851
chr1	46048953	46050802	1850	53.15	16.43086	3.57464	13.51686	C7KUGACXX_7_7958.sorted.filtered_peak_852
chr1	46151741	46153383	1643	72.64	22.44130	3.70422	19.34521	C7KUGACXX_7_7958.sorted.filtered_peak_853
chr1	46153644	46153963	320	39.18	4.98356	2.03083	2.56810	C7KUGACXX_7_7958.sorted.filtered_peak_854
chr1	46215936	46216851	916	42.89	18.94895	4.78111	15.96384	C7KUGACXX_7_7958.sorted.filtered_peak_855
chr1	46268841	46269411	571	29.94	13.36149	4.54691	10.55904	C7KUGACXX_7_7958.sorted.filtered_peak_856
chr1	46309120	46309436	317	13.73	4.18123	2.75999	1.83858	C7KUGACXX_7_7958.sorted.filtered_peak_857
chr1	46330247	46330496	250	14.83	4.16202	2.66952	1.82230	C7KUGACXX_7_7958.sorted.filtered_peak_858
chr1	46502747	46503062	316	17.45	4.88627	2.78758	2.47404	C7KUGACXX_7_7958.sorted.filtered_peak_859
chr1	46598135	46599162	1028	33.74	11.89949	3.76989	9.13171	C7KUGACXX_7_7958.sorted.filtered_peak_860
chr1	46632268	46632609	342	12.58	3.60324	2.57266	1.34380	C7KUGACXX_7_7958.sorted.filtered_peak_861
chr1	46663743	46664475	733	23.68	8.06417	3.37806	5.49574	C7KUGACXX_7_7958.sorted.filtered_peak_862
chr1	46689205	46689454	250	14.20	4.59333	2.90742	2.21783	C7KUGACXX_7_7958.sorted.filtered_peak_863
chr1	46712635	46713537	903	42.60	19.11496	4.73048	16.13751	C7KUGACXX_7_7958.sorted.filtered_peak_864
chr1	46768580	46769646	1067	50.42	19.92925	4.29617	16.96491	C7KUGACXX_7_7958.sorted.filtered_peak_865
chr1	46806064	46806942	879	25.17	8.61668	3.51334	5.97635	C7KUGACXX_7_7958.sorted.filtered_peak_866
chr1	46908040	46908578	539	16.48	4.21345	2.58483	1.86709	C7KUGACXX_7_7958.sorted.filtered_peak_867
chr1	46912368	46912757	390	15.82	3.92427	2.50498	1.62014	C7KUGACXX_7_7958.sorted.filtered_peak_868
chr1	46943176	46943614	439	15.95	4.32431	2.66015	1.97085	C7KUGACXX_7_7958.sorted.filtered_peak_869
chr1	46998950	46999199	250	17.81	5.15428	2.87486	2.71317	C7KUGACXX_7_7958.sorted.filtered_peak_870
chr1	47047272	47047808	537	22.90	8.51882	3.70993	5.87435	C7KUGACXX_7_7958.sorted.filtered_peak_871
chr1	47069608	47070582	975	44.48	17.40087	4.01732	14.53569	C7KUGACXX_7_7958.sorted.filtered_peak_872
chr1	47081640	47082651	1012	26.26	7.00271	2.94860	4.43989	C7KUGACXX_7_7958.sorted.filtered_peak_873
chr1	47133690	47134415	726	21.09	5.72139	2.83178	3.26074	C7KUGACXX_7_7958.sorted.filtered_peak_874
chr1	47141301	47141821	521	20.96	6.97032	3.31450	4.41088	C7KUGACXX_7_7958.sorted.filtered_peak_875
chr1	47142350	47142616	267	16.09	4.24198	2.61517	1.89777	C7KUGACXX_7_7958.sorted.filtered_peak_876
chr1	47184353	47185206	854	50.49	22.86092	4.75223	19.83266	C7KUGACXX_7_7958.sorted.filtered_peak_877
chr1	47644841	47645161	321	23.49	8.35921	3.60198	5.71813	C7KUGACXX_7_7958.sorted.filtered_peak_878
chr1	47658479	47658914	436	17.73	5.58748	3.05551	3.11160	C7KUGACXX_7_7958.sorted.filtered_peak_879
chr1	47755088	47755356	269	14.36	5.01053	3.10425	2.57609	C7KUGACXX_7_7958.sorted.filtered_peak_880
chr1	47779179	47780317	1139	47.84	22.59700	4.85916	19.55762	C7KUGACXX_7_7958.sorted.filtered_peak_881
chr1	47799177	47800516	1340	41.55	15.22076	4.06750	12.32915	C7KUGACXX_7_7958.sorted.filtered_peak_882
chr1	47902407	47903971	1565	42.74	13.43295	3.42825	10.66030	C7KUGACXX_7_7958.sorted.filtered_peak_883
chr1	48192034	48192293	260	15.83	4.89551	2.91982	2.47598	C7KUGACXX_7_7958.sorted.filtered_peak_884
chr1	48559402	48559940	539	14.54	5.17668	3.14059	2.74359	C7KUGACXX_7_7958.sorted.filtered_peak_885
chr1	48667950	48668313	364	13.70	3.63530	2.51134	1.36582	C7KUGACXX_7_7958.sorted.filtered_peak_886
chr1	48937489	48938173	685	23.99	9.56584	3.96871	6.87325	C7KUGACXX_7_7958.sorted.filtered_peak_887
chr1	48964075	48964324	250	12.26	3.56934	2.58260	1.31587	C7KUGACXX_7_7958.sorted.filtered_peak_888
chr1	50798797	50799177	381	16.14	4.46218	2.70795	2.08716	C7KUGACXX_7_7958.sorted.filtered_peak_889
chr1	51339111	51339659	549	22.10	8.34179	3.70273	5.71163	C7KUGACXX_7_7958.sorted.filtered_peak_890
chr1	51425492	51426360	869	43.85	18.63574	4.48643	15.69092	C7KUGACXX_7_7958.sorted.filtered_peak_891
chr1	51433751	51434665	915	38.58	10.94330	3.26257	8.20362	C7KUGACXX_7_7958.sorted.filtered_peak_892
chr1	51435465	51436235	771	28.56	5.50966	2.41890	3.05475	C7KUGACXX_7_7958.sorted.filtered_peak_893
chr1	51701340	51702285	946	31.06	10.83324	3.58319	8.15396	C7KUGACXX_7_7958.sorted.filtered_peak_894
chr1	51750775	51751039	265	13.70	4.59558	2.96189	2.20906	C7KUGACXX_7_7958.sorted.filtered_peak_895
chr1	51899172	51899901	730	23.31	8.10526	3.44516	5.51525	C7KUGACXX_7_7958.sorted.filtered_peak_896
chr1	51908056	51908561	506	17.06	4.32856	2.58752	1.97740	C7KUGACXX_7_7958.sorted.filtered_peak_897
chr1	51984670	51985309	640	38.03	7.57989	2.59353	4.97260	C7KUGACXX_7_7958.sorted.filtered_peak_898
chr1	51986420	51986873	454	35.73	7.40304	2.59666	4.83891	C7KUGACXX_7_7958.sorted.filtered_peak_899
chr1	52000644	52000995	352	22.27	8.75712	3.83579	6.11639	C7KUGACXX_7_7958.sorted.filtered_peak_900
chr1	52034777	52035497	721	16.94	5.21597	2.96251	2.77444	C7KUGACXX_7_7958.sorted.filtered_peak_901
chr1	52082521	52083363	843	23.65	8.20844	3.48752	5.59610	C7KUGACXX_7_7958.sorted.filtered_peak_902
chr1	52194892	52195925	1034	34.12	11.57165	3.57546	8.84748	C7KUGACXX_7_7958.sorted.filtered_peak_903
chr1	52344073	52345238	1166	64.49	28.97574	4.84964	25.73352	C7KUGACXX_7_7958.sorted.filtered_peak_904
chr1	52498835	52499812	978	25.06	8.86521	3.48021	6.26868	C7KUGACXX_7_7958.sorted.filtered_peak_905
chr1	52520651	52522709	2059	32.57	7.97564	2.85956	5.36937	C7KUGACXX_7_7958.sorted.filtered_peak_906
chr1	52605451	52605794	344	17.84	5.43279	2.96701	2.98393	C7KUGACXX_7_7958.sorted.filtered_peak_907
chr1	52607526	52608246	721	16.32	3.82104	2.42867	1.53249	C7KUGACXX_7_7958.sorted.filtered_peak_908
chr1	52831587	52832502	916	84.50	42.94780	5.94789	39.32802	C7KUGACXX_7_7958.sorted.filtered_peak_909
chr1	52869303	52870783	1481	44.58	15.94545	4.00206	13.02972	C7KUGACXX_7_7958.sorted.filtered_peak_910
chr1	52889485	52890139	655	16.08	5.20318	3.03173	2.76075	C7KUGACXX_7_7958.sorted.filtered_peak_911
chr1	52989202	52989464	263	16.25	6.26417	3.48726	3.73828	C7KUGACXX_7_7958.sorted.filtered_peak_912
chr1	53018059	53019319	1261	25.62	6.16340	2.71770	3.66740	C7KUGACXX_7_7958.sorted.filtered_peak_913
chr1	53067826	53068330	505	17.19	4.24491	2.54686	1.90303	C7KUGACXX_7_7958.sorted.filtered_peak_914
chr1	53102434	53103435	1002	37.64	10.01997	3.13661	7.30067	C7KUGACXX_7_7958.sorted.filtered_peak_915
chr1	53151813	53152186	374	20.38	8.80548	4.07821	6.15429	C7KUGACXX_7_7958.sorted.filtered_peak_916
chr1	53163695	53164184	490	22.48	5.57097	2.70187	3.11682	C7KUGACXX_7_7958.sorted.filtered_peak_917
chr1	53168571	53169272	702	40.02	16.36140	4.55030	13.42336	C7KUGACXX_7_7958.sorted.filtered_peak_918
chr1	53191723	53192557	835	38.94	17.64779	4.85533	14.70508	C7KUGACXX_7_7958.sorted.filtered_peak_919
chr1	53387057	53387635	579	16.49	5.61572	3.14829	3.16449	C7KUGACXX_7_7958.sorted.filtered_peak_920
chr1	53392767	53393584	818	18.22	6.75626	3.42875	4.23841	C7KUGACXX_7_7958.sorted.filtered_peak_921
chr1	53480318	53480906	589	30.09	14.53070	4.94159	11.68091	C7KUGACXX_7_7958.sorted.filtered_peak_922
chr1	53647554	53647822	269	14.08	3.50384	2.43004	1.26292	C7KUGACXX_7_7958.sorted.filtered_peak_923
chr1	53661918	53662957	1040	37.20	13.66114	3.90508	10.85169	C7KUGACXX_7_7958.sorted.filtered_peak_924
chr1	53685746	53686564	819	52.16	23.66775	5.16426	20.54374	C7KUGACXX_7_7958.sorted.filtered_peak_925
chr1	53703825	53704571	747	33.81	14.10967	4.37856	11.27076	C7KUGACXX_7_7958.sorted.filtered_peak_926
chr1	53744066	53744315	250	17.93	4.98175	2.78693	2.56640	C7KUGACXX_7_7958.sorted.filtered_peak_927
chr1	53791582	53792242	661	43.53	11.66558	3.21727	8.87707	C7KUGACXX_7_7958.sorted.filtered_peak_928
chr1	53792983	53793282	300	30.72	5.25269	2.29515	2.80177	C7KUGACXX_7_7958.sorted.filtered_peak_929
chr1	53793709	53794072	364	33.64	6.77296	2.54291	4.23230	C7KUGACXX_7_7958.sorted.filtered_peak_930
chr1	53859032	53859533	502	17.59	5.43181	2.99659	2.97621	C7KUGACXX_7_7958.sorted.filtered_peak_931
chr1	53878937	53879595	659	28.94	10.88359	3.94130	8.13925	C7KUGACXX_7_7958.sorted.filtered_peak_932
chr1	53951313	53951615	303	13.41	3.81746	2.61987	1.52100	C7KUGACXX_7_7958.sorted.filtered_peak_933
chr1	54231437	54231996	560	20.74	5.71975	2.87092	3.24356	C7KUGACXX_7_7958.sorted.filtered_peak_934
chr1	54232516	54233006	491	20.88	5.62806	2.82674	3.16085	C7KUGACXX_7_7958.sorted.filtered_peak_935
chr1	54303584	54304585	1002	53.90	26.48336	5.41701	23.31722	C7KUGACXX_7_7958.sorted.filtered_peak_936
chr1	54355220	54356108	889	27.44	9.37573	3.56182	6.70259	C7KUGACXX_7_7958.sorted.filtered_peak_937
chr1	54410995	54412300	1306	84.33	36.35665	4.90971	32.92283	C7KUGACXX_7_7958.sorted.filtered_peak_938
chr1	54518773	54519641	869	73.17	36.99349	5.75856	33.55534	C7KUGACXX_7_7958.sorted.filtered_peak_939
chr1	54535548	54536127	580	15.76	5.25665	3.07233	2.81447	C7KUGACXX_7_7958.sorted.filtered_peak_940
chr1	54665386	54666344	959	32.30	12.65574	4.06990	9.87551	C7KUGACXX_7_7958.sorted.filtered_peak_941
chr1	54685876	54686125	250	14.64	3.98266	2.60730	1.65674	C7KUGACXX_7_7958.sorted.filtered_peak_942
chr1	54752896	54753226	331	20.53	4.44839	2.45041	2.07386	C7KUGACXX_7_7958.sorted.filtered_peak_943
chr1	54871995	54872313	319	34.83	8.68196	2.94423	6.03105	C7KUGACXX_7_7958.sorted.filtered_peak_944
chr1	54872780	54873624	845	36.70	10.47936	3.13121	7.81672	C7KUGACXX_7_7958.sorted.filtered_peak_945
chr1	54953582	54954548	967	26.02	6.08446	2.64756	3.61040	C7KUGACXX_7_7958.sorted.filtered_peak_946
chr1	54954723	54955301	579	22.62	4.59523	2.39867	2.21406	C7KUGACXX_7_7958.sorted.filtered_peak_947
chr1	55137716	55138057	342	12.62	3.87180	2.70519	1.57255	C7KUGACXX_7_7958.sorted.filtered_peak_948
chr1	55181066	55181885	820	29.84	11.49909	3.96721	8.75084	C7KUGACXX_7_7958.sorted.filtered_peak_949
chr1	55230056	55230781	726	68.15	36.55262	5.97295	33.12119	C7KUGACXX_7_7958.sorted.filtered_peak_950
chr1	55266583	55267418	836	29.00	8.46176	3.20129	5.81900	C7KUGACXX_7_7958.sorted.filtered_peak_951
chr1	55352571	55353121	551	18.14	5.00892	2.79283	2.57982	C7KUGACXX_7_7958.sorted.filtered_peak_952
chr1	55593645	55594028	384	17.81	5.54571	3.02460	3.08042	C7KUGACXX_7_7958.sorted.filtered_peak_953
chr1	55606271	55606649	379	23.27	7.60330	3.35920	4.99889	C7KUGACXX_7_7958.sorted.filtered_peak_954
chr1	55616736	55617241	506	19.83	6.66967	3.27639	4.13965	C7KUGACXX_7_7958.sorted.filtered_peak_955
chr1	55680885	55681439	555	34.12	9.78954	3.27781	7.07424	C7KUGACXX_7_7958.sorted.filtered_peak_956
chr1	55743100	55743548	449	15.33	4.43393	2.75346	2.06277	C7KUGACXX_7_7958.sorted.filtered_peak_957
chr1	57286579	57287042	464	18.33	6.95987	3.56287	4.39744	C7KUGACXX_7_7958.sorted.filtered_peak_958
chr1	57773138	57773616	479	27.89	12.89532	4.58321	10.12201	C7KUGACXX_7_7958.sorted.filtered_peak_959
chr1	58857914	58858240	327	14.02	4.25272	2.77236	1.90140	C7KUGACXX_7_7958.sorted.filtered_peak_960
chr1	58981538	58981978	441	15.56	5.06913	3.01524	2.63991	C7KUGACXX_7_7958.sorted.filtered_peak_961
chr1	59011667	59012787	1121	47.15	17.90534	4.20525	14.95318	C7KUGACXX_7_7958.sorted.filtered_peak_962
chr1	59118146	59118568	423	17.95	5.24362	2.89560	2.80019	C7KUGACXX_7_7958.sorted.filtered_peak_963
chr1	59165194	59165987	794	26.58	11.25514	4.09194	8.56264	C7KUGACXX_7_7958.sorted.filtered_peak_964
chr1	59183675	59184296	622	19.36	7.09305	3.47391	4.54217	C7KUGACXX_7_7958.sorted.filtered_peak_965
chr1	59205551	59205817	267	19.38	5.90681	3.05316	3.40548	C7KUGACXX_7_7958.sorted.filtered_peak_966
chr1	59220489	59221495	1007	24.69	7.58026	3.19277	5.00077	C7KUGACXX_7_7958.sorted.filtered_peak_967
chr1	59249332	59250923	1592	71.46	21.26257	3.29099	18.28658	C7KUGACXX_7_7958.sorted.filtered_peak_968
chr1	59281151	59281577	427	20.99	3.98022	2.27151	1.66577	C7KUGACXX_7_7958.sorted.filtered_peak_969
chr1	59281875	59282280	406	28.93	8.18758	3.12332	5.56471	C7KUGACXX_7_7958.sorted.filtered_peak_970
chr1	59351600	59352014	415	18.57	5.69158	2.99949	3.22931	C7KUGACXX_7_7958.sorted.filtered_peak_971
chr1	59369041	59369881	841	24.39	7.29488	3.11825	4.74203	C7KUGACXX_7_7958.sorted.filtered_peak_972
chr1	59388058	59388534	477	21.01	7.47351	3.48445	4.89537	C7KUGACXX_7_7958.sorted.filtered_peak_973
chr1	59395361	59395648	288	18.83	5.08718	2.77629	2.65424	C7KUGACXX_7_7958.sorted.filtered_peak_974
chr1	59407425	59408046	622	30.74	10.13641	3.57613	7.41615	C7KUGACXX_7_7958.sorted.filtered_peak_975
chr1	59408349	59408696	348	18.98	3.87553	2.31917	1.57742	C7KUGACXX_7_7958.sorted.filtered_peak_976
chr1	59434009	59434639	631	26.62	9.98479	3.87051	7.27456	C7KUGACXX_7_7958.sorted.filtered_peak_977
chr1	59485890	59486477	588	22.18	6.90102	3.16424	4.36534	C7KUGACXX_7_7958.sorted.filtered_peak_978
chr1	59510552	59511047	496	20.11	4.62235	2.52571	2.23886	C7KUGACXX_7_7958.sorted.filtered_peak_979
chr1	59612284	59612876	593	20.55	4.97491	2.62583	2.55337	C7KUGACXX_7_7958.sorted.filtered_peak_980
chr1	59762120	59763060	941	39.31	14.44419	3.91552	11.61848	C7KUGACXX_7_7958.sorted.filtered_peak_981
chr1	59798706	59798955	250	13.91	4.19464	2.75751	1.84174	C7KUGACXX_7_7958.sorted.filtered_peak_982
chr1	60035885	60036420	536	16.90	4.70732	2.75538	2.30780	C7KUGACXX_7_7958.sorted.filtered_peak_983
chr1	60224974	60225389	416	16.18	5.02685	2.94658	2.59689	C7KUGACXX_7_7958.sorted.filtered_peak_984
chr1	60280179	60280747	569	17.23	5.43508	3.01052	2.98934	C7KUGACXX_7_7958.sorted.filtered_peak_985
chr1	61508431	61508975	545	17.84	6.25969	3.29460	3.75547	C7KUGACXX_7_7958.sorted.filtered_peak_986
chr1	61515583	61516045	463	20.72	6.45594	3.13960	3.93112	C7KUGACXX_7_7958.sorted.filtered_peak_987
chr1	61542468	61543980	1513	36.60	10.15534	3.18281	7.44909	C7KUGACXX_7_7958.sorted.filtered_peak_988
chr1	61736841	61737102	262	14.51	4.21947	2.71724	1.87982	C7KUGACXX_7_7958.sorted.filtered_peak_989
chr1	61918770	61919172	403	14.96	4.02553	2.60379	1.70575	C7KUGACXX_7_7958.sorted.filtered_peak_990
chr1	62190391	62191269	879	37.22	17.57316	5.16988	14.60211	C7KUGACXX_7_7958.sorted.filtered_peak_991
chr1	62207922	62208218	297	15.66	5.10500	3.03229	2.66452	C7KUGACXX_7_7958.sorted.filtered_peak_992
chr1	62248303	62248747	445	12.41	3.49989	2.53526	1.25428	C7KUGACXX_7_7958.sorted.filtered_peak_993
chr1	62737449	62737868	420	15.66	5.13756	3.03700	2.70380	C7KUGACXX_7_7958.sorted.filtered_peak_994
chr1	62873184	62873433	250	17.38	6.12069	3.32654	3.59761	C7KUGACXX_7_7958.sorted.filtered_peak_995
chr1	62901775	62903072	1298	73.73	28.02623	4.22820	24.82602	C7KUGACXX_7_7958.sorted.filtered_peak_996
chr1	63153777	63154397	621	15.19	4.42386	2.75921	2.05390	C7KUGACXX_7_7958.sorted.filtered_peak_997
chr1	63249277	63250332	1056	46.69	21.91726	5.02469	18.88563	C7KUGACXX_7_7958.sorted.filtered_peak_998
chr1	63832682	63833739	1058	36.02	14.66686	4.14037	11.86380	C7KUGACXX_7_7958.sorted.filtered_peak_999
chr1	63988509	63989548	1040	39.68	14.46356	4.00805	11.60069	C7KUGACXX_7_7958.sorted.filtered_peak_1000
chr1	64058782	64060292	1511	28.07	8.84309	3.32045	6.21030	C7KUGACXX_7_7958.sorted.filtered_peak_1001
chr1	64081591	64081846	256	19.02	6.24579	3.21384	3.72074	C7KUGACXX_7_7958.sorted.filtered_peak_1002
chr1	64116927	64117430	504	14.33	4.46367	2.84222	2.09400	C7KUGACXX_7_7958.sorted.filtered_peak_1003
chr1	65292597	65293133	537	20.42	5.09607	2.67403	2.66894	C7KUGACXX_7_7958.sorted.filtered_peak_1004
chr1	65329746	65330196	451	25.05	9.33492	3.79082	6.65523	C7KUGACXX_7_7958.sorted.filtered_peak_1005
chr1	65342969	65343284	316	16.79	5.05511	2.91089	2.62474	C7KUGACXX_7_7958.sorted.filtered_peak_1006
chr1	65431514	65432550	1037	52.93	17.32514	3.86608	14.35312	C7KUGACXX_7_7958.sorted.filtered_peak_1007
chr1	65468069	65468915	847	20.85	5.75484	2.86541	3.28125	C7KUGACXX_7_7958.sorted.filtered_peak_1008
chr1	65532485	65533525	1041	24.73	5.19919	2.48566	2.76713	C7KUGACXX_7_7958.sorted.filtered_peak_1009
chr1	65541093	65541483	391	14.89	4.26124	2.70529	1.91545	C7KUGACXX_7_7958.sorted.filtered_peak_1010
chr1	65614220	65614971	752	21.89	5.89143	2.85896	3.39883	C7KUGACXX_7_7958.sorted.filtered_peak_1011
chr1	65719556	65720601	1046	21.00	6.06173	2.95706	3.57033	C7KUGACXX_7_7958.sorted.filtered_peak_1012
chr1	65885516	65886652	1137	72.13	30.81275	4.82530	27.50299	C7KUGACXX_7_7958.sorted.filtered_peak_1013
chr1	66153431	66153956	526	15.49	5.13554	3.06468	2.68576	C7KUGACXX_7_7958.sorted.filtered_peak_1014
chr1	66277648	66278281	634	38.47	15.43219	4.31610	12.56032	C7KUGACXX_7_7958.sorted.filtered_peak_1015
chr1	66295996	66296523	528	32.76	13.60003	4.36628	10.77330	C7KUGACXX_7_7958.sorted.filtered_peak_1016
chr1	66332161	66332457	297	12.72	3.66628	2.59486	1.39163	C7KUGACXX_7_7958.sorted.filtered_peak_1017
chr1	66424611	66425061	451	17.02	5.06842	2.89510	2.63884	C7KUGACXX_7_7958.sorted.filtered_peak_1018
chr1	66634928	66635177	250	12.99	3.82088	2.64808	1.52695	C7KUGACXX_7_7958.sorted.filtered_peak_1019
chr1	66647800	66648629	830	21.84	7.49142	3.38279	4.92806	C7KUGACXX_7_7958.sorted.filtered_peak_1020
chr1	66680615	66681111	497	17.48	4.97443	2.82411	2.55009	C7KUGACXX_7_7958.sorted.filtered_peak_1021
chr1	66713348	66713796	449	25.42	5.05434	2.42283	2.62745	C7KUGACXX_7_7958.sorted.filtered_peak_1022
chr1	66740796	66741213	418	22.96	4.73546	2.43258	2.33395	C7KUGACXX_7_7958.sorted.filtered_peak_1023
chr1	66741870	66742190	321	23.62	4.93030	2.45456	2.52117	C7KUGACXX_7_7958.sorted.filtered_peak_1024
chr1	66756970	66757460	491	14.63	4.24781	2.71898	1.90621	C7KUGACXX_7_7958.sorted.filtered_peak_1025
chr1	66766670	66767174	505	22.69	7.96839	3.54954	5.33906	C7KUGACXX_7_7958.sorted.filtered_peak_1026
chr1	66796368	66796775	408	40.84	9.74106	2.89664	7.05946	C7KUGACXX_7_7958.sorted.filtered_peak_1027
chr1	66801541	66802284	744	43.65	9.22222	2.74189	6.52838	C7KUGACXX_7_7958.sorted.filtered_peak_1028
chr1	66815709	66816138	430	31.98	7.90247	2.87692	5.30062	C7KUGACXX_7_7958.sorted.filtered_peak_1029
chr1	66902125	66902531	407	19.17	4.87037	2.67929	2.44687	C7KUGACXX_7_7958.sorted.filtered_peak_1030
chr1	66911939	66912667	729	22.34	6.07644	2.89225	3.57231	C7KUGACXX_7_7958.sorted.filtered_peak_1031
chr1	67235287	67235748	462	22.34	6.35824	2.99254	3.83002	C7KUGACXX_7_7958.sorted.filtered_peak_1032
chr1	67390177	67391238	1062	74.39	29.01271	4.39343	25.79251	C7KUGACXX_7_7958.sorted.filtered_peak_1033
chr1	67395620	67396479	860	46.09	11.09699	2.93670	8.37035	C7KUGACXX_7_7958.sorted.filtered_peak_1034
chr1	67461583	67462002	420	15.07	4.04825	2.60507	1.72679	C7KUGACXX_7_7958.sorted.filtered_peak_1035
chr1	67519469	67520285	817	39.98	13.37544	3.79878	10.52816	C7KUGACXX_7_7958.sorted.filtered_peak_1036
chr1	67628604	67628928	325	20.84	7.57335	3.58831	4.95907	C7KUGACXX_7_7958.sorted.filtered_peak_1037
chr1	67636427	67637131	705	26.02	7.61558	3.12693	5.03031	C7KUGACXX_7_7958.sorted.filtered_peak_1038
chr1	67660045	67660660	616	30.72	10.72084	3.70109	7.99956	C7KUGACXX_7_7958.sorted.filtered_peak_1039
chr1	67730730	67730997	268	18.76	6.20986	3.22597	3.68570	C7KUGACXX_7_7958.sorted.filtered_peak_1040
chr1	67760167	67760558	392	12.14	3.54872	2.58120	1.29980	C7KUGACXX_7_7958.sorted.filtered_peak_1041
chr1	67769743	67770092	350	17.67	4.46610	2.61461	2.08758	C7KUGACXX_7_7958.sorted.filtered_peak_1042
chr1	67798570	67799247	678	38.43	14.05313	3.96337	11.22035	C7KUGACXX_7_7958.sorted.filtered_peak_1043
chr1	67816423	67816761	339	17.06	5.15844	2.93202	2.71846	C7KUGACXX_7_7958.sorted.filtered_peak_1044
chr1	67895970	67896922	953	49.36	15.93875	3.70515	13.03325	C7KUGACXX_7_7958.sorted.filtered_peak_1045
chr1	67966177	67966478	302	13.96	4.41295	2.84948	2.04817	C7KUGACXX_7_7958.sorted.filtered_peak_1046
chr1	68150389	68151437	1049	49.60	17.28495	3.68583	14.42840	C7KUGACXX_7_7958.sorted.filtered_peak_1047
chr1	68225936	68226308	373	16.78	5.17649	2.96291	2.73490	C7KUGACXX_7_7958.sorted.filtered_peak_1048
chr1	68962640	68962970	331	19.00	4.61336	2.58031	2.23333	C7KUGACXX_7_7958.sorted.filtered_peak_1049
chr1	69243604	69244217	614	18.74	6.21025	3.20743	3.69933	C7KUGACXX_7_7958.sorted.filtered_peak_1050
chr1	69254529	69255083	555	17.06	4.22028	2.55304	1.86800	C7KUGACXX_7_7958.sorted.filtered_peak_1051
chr1	70670904	70671927	1024	50.23	22.90751	4.85927	19.84696	C7KUGACXX_7_7958.sorted.filtered_peak_1052
chr1	70686830	70687644	815	38.94	14.95890	4.11406	12.11016	C7KUGACXX_7_7958.sorted.filtered_peak_1053
chr1	70819882	70820842	961	38.70	15.40893	4.34282	12.51834	C7KUGACXX_7_7958.sorted.filtered_peak_1054
chr1	70876207	70877245	1039	46.22	20.15403	4.71790	17.16988	C7KUGACXX_7_7958.sorted.filtered_peak_1055
chr1	71546402	71547210	809	54.14	24.63810	5.12367	21.51290	C7KUGACXX_7_7958.sorted.filtered_peak_1056
chr1	74663546	74664326	781	42.91	18.07340	4.44343	15.14492	C7KUGACXX_7_7958.sorted.filtered_peak_1057
chr1	75198260	75199680	1421	34.10	11.33714	3.46875	8.64002	C7KUGACXX_7_7958.sorted.filtered_peak_1058
chr1	76189867	76190658	792	45.65	20.12144	4.92927	17.09566	C7KUGACXX_7_7958.sorted.filtered_peak_1059
chr1	76251633	76252408	776	33.98	12.92061	4.00095	10.12603	C7KUGACXX_7_7958.sorted.filtered_peak_1060
chr1	76540202	76540801	600	14.78	4.47196	2.81606	2.09831	C7KUGACXX_7_7958.sorted.filtered_peak_1061
chr1	76619841	76620488	648	20.44	7.34955	3.51395	4.76239	C7KUGACXX_7_7958.sorted.filtered_peak_1062
chr1	77591866	77592125	260	14.21	4.79325	3.01007	2.39162	C7KUGACXX_7_7958.sorted.filtered_peak_1063
chr1	77684556	77685387	832	23.67	8.81413	3.62128	6.20830	C7KUGACXX_7_7958.sorted.filtered_peak_1064
chr1	77896758	77897312	555	15.14	4.78577	2.92090	2.38569	C7KUGACXX_7_7958.sorted.filtered_peak_1065
chr1	77999413	78000055	643	13.55	4.34988	2.84008	2.01368	C7KUGACXX_7_7958.sorted.filtered_peak_1066
chr1	78147794	78149431	1638	59.47	19.74413	3.80561	16.74755	C7KUGACXX_7_7958.sorted.filtered_peak_1067
chr1	78224714	78224963	250	21.24	5.16822	2.65036	2.73712	C7KUGACXX_7_7958.sorted.filtered_peak_1068
chr1	78225348	78225752	405	41.19	18.72373	4.97995	15.73139	C7KUGACXX_7_7958.sorted.filtered_peak_1069
chr1	78245045	78245667	623	27.08	10.60315	4.00323	7.87604	C7KUGACXX_7_7958.sorted.filtered_peak_1070
chr1	78443914	78445477	1564	54.05	18.01635	3.71167	15.09154	C7KUGACXX_7_7958.sorted.filtered_peak_1071
chr1	78469985	78470954	970	36.89	12.43174	3.60871	9.67430	C7KUGACXX_7_7958.sorted.filtered_peak_1072
chr1	78580154	78580599	446	13.92	3.65749	2.50803	1.37964	C7KUGACXX_7_7958.sorted.filtered_peak_1073
chr1	79083292	79083721	430	14.59	4.19530	2.70116	1.85622	C7KUGACXX_7_7958.sorted.filtered_peak_1074
chr1	83974123	83974498	376	19.29	6.34908	3.19965	3.83693	C7KUGACXX_7_7958.sorted.filtered_peak_1075
chr1	84326229	84326862	634	15.72	4.43192	2.72125	2.06981	C7KUGACXX_7_7958.sorted.filtered_peak_1076
chr1	84464646	84464941	296	18.01	5.02628	2.80071	2.60812	C7KUGACXX_7_7958.sorted.filtered_peak_1077
chr1	84543192	84544171	980	20.04	6.28443	3.11901	3.77805	C7KUGACXX_7_7958.sorted.filtered_peak_1078
chr1	84556380	84556903	524	16.81	5.39957	3.02568	2.96236	C7KUGACXX_7_7958.sorted.filtered_peak_1079
chr1	84609760	84610267	508	35.87	12.61802	3.80111	9.83632	C7KUGACXX_7_7958.sorted.filtered_peak_1080
chr1	84899284	84899859	576	19.74	4.48128	2.49299	2.11377	C7KUGACXX_7_7958.sorted.filtered_peak_1081
chr1	84907742	84908372	631	25.69	13.57010	5.27617	10.73561	C7KUGACXX_7_7958.sorted.filtered_peak_1082
chr1	84944757	84945459	703	33.58	14.29611	4.59088	11.42007	C7KUGACXX_7_7958.sorted.filtered_peak_1083
chr1	84971554	84972537	984	46.70	16.81659	3.95326	13.90466	C7KUGACXX_7_7958.sorted.filtered_peak_1084
chr1	85039549	85040368	820	32.45	11.82971	3.92872	9.04637	C7KUGACXX_7_7958.sorted.filtered_peak_1085
chr1	85086346	85086909	564	26.23	10.02536	3.95449	7.30057	C7KUGACXX_7_7958.sorted.filtered_peak_1086
chr1	85155869	85156721	853	43.01	16.55146	4.05336	13.68253	C7KUGACXX_7_7958.sorted.filtered_peak_1087
chr1	85410433	85411397	965	37.59	15.72111	4.49432	12.82569	C7KUGACXX_7_7958.sorted.filtered_peak_1088
chr1	85454408	85454762	355	15.92	4.89964	2.91661	2.47625	C7KUGACXX_7_7958.sorted.filtered_peak_1089
chr1	85464515	85464891	377	20.12	4.60603	2.51704	2.22678	C7KUGACXX_7_7958.sorted.filtered_peak_1090
chr1	85493245	85493768	524	18.04	5.65182	3.05401	3.17301	C7KUGACXX_7_7958.sorted.filtered_peak_1091
chr1	85527508	85528232	725	27.69	11.42112	4.15934	8.67997	C7KUGACXX_7_7958.sorted.filtered_peak_1092
chr1	85576733	85577005	273	12.58	3.65298	2.59988	1.38221	C7KUGACXX_7_7958.sorted.filtered_peak_1093
chr1	85666531	85666961	431	17.43	4.45931	2.61921	2.09109	C7KUGACXX_7_7958.sorted.filtered_peak_1094
chr1	85725143	85725798	656	30.78	12.03690	4.01460	9.28600	C7KUGACXX_7_7958.sorted.filtered_peak_1095
chr1	85741666	85742844	1179	51.79	20.49389	4.18955	17.53095	C7KUGACXX_7_7958.sorted.filtered_peak_1096
chr1	85763585	85764182	598	16.02	5.09482	2.98651	2.66478	C7KUGACXX_7_7958.sorted.filtered_peak_1097
chr1	86173696	86174325	630	26.12	9.85747	3.85086	7.16207	C7KUGACXX_7_7958.sorted.filtered_peak_1098
chr1	86854756	86855284	529	19.42	6.47227	3.27136	3.93195	C7KUGACXX_7_7958.sorted.filtered_peak_1099
chr1	86861422	86862513	1092	32.69	11.82828	3.82055	9.07021	C7KUGACXX_7_7958.sorted.filtered_peak_1100
chr1	86895509	86895861	353	14.75	4.04663	2.62827	1.71508	C7KUGACXX_7_7958.sorted.filtered_peak_1101
chr1	87169611	87170880	1270	47.92	17.66895	3.87822	14.79397	C7KUGACXX_7_7958.sorted.filtered_peak_1102
chr1	87379635	87380506	872	76.26	34.80246	5.14302	31.39199	C7KUGACXX_7_7958.sorted.filtered_peak_1103
chr1	87597455	87597796	342	19.33	6.52936	3.28845	3.99273	C7KUGACXX_7_7958.sorted.filtered_peak_1104
chr1	87794014	87794650	637	38.54	7.00578	2.45658	4.42971	C7KUGACXX_7_7958.sorted.filtered_peak_1105
chr1	87796947	87797418	472	35.39	3.88127	1.87809	1.57813	C7KUGACXX_7_7958.sorted.filtered_peak_1106
chr1	87800754	87801206	453	28.62	3.75121	1.97604	1.46835	C7KUGACXX_7_7958.sorted.filtered_peak_1107
chr1	87869992	87870438	447	34.21	13.50538	4.24355	10.66506	C7KUGACXX_7_7958.sorted.filtered_peak_1108
chr1	87901157	87901538	382	17.24	6.76198	3.56190	4.22960	C7KUGACXX_7_7958.sorted.filtered_peak_1109
chr1	87915063	87915363	301	14.15	3.88126	2.59354	1.57542	C7KUGACXX_7_7958.sorted.filtered_peak_1110
chr1	88419470	88419777	308	16.24	5.30200	3.05598	2.85568	C7KUGACXX_7_7958.sorted.filtered_peak_1111
chr1	89149358	89150918	1561	53.92	20.14815	3.84827	17.20478	C7KUGACXX_7_7958.sorted.filtered_peak_1112
chr1	89266169	89266464	296	17.55	6.27070	3.35834	3.74689	C7KUGACXX_7_7958.sorted.filtered_peak_1113
chr1	89356823	89357670	848	44.53	18.88118	4.47479	15.93463	C7KUGACXX_7_7958.sorted.filtered_peak_1114
chr1	89401698	89401972	275	14.43	4.67955	2.93907	2.28240	C7KUGACXX_7_7958.sorted.filtered_peak_1115
chr1	89457986	89458932	947	45.52	15.59476	3.94374	12.67911	C7KUGACXX_7_7958.sorted.filtered_peak_1116
chr1	89487816	89488806	991	20.91	6.90970	3.23390	4.38335	C7KUGACXX_7_7958.sorted.filtered_peak_1117
chr1	89530784	89531210	427	24.16	8.87466	3.69888	6.22305	C7KUGACXX_7_7958.sorted.filtered_peak_1118
chr1	89591451	89592216	766	27.84	7.17420	2.88396	4.61934	C7KUGACXX_7_7958.sorted.filtered_peak_1119
chr1	89664166	89665145	980	21.45	4.37217	2.38146	2.00782	C7KUGACXX_7_7958.sorted.filtered_peak_1120
chr1	89744708	89745042	335	18.60	4.08801	2.41499	1.75767	C7KUGACXX_7_7958.sorted.filtered_peak_1121
chr1	89752290	89752952	663	27.88	9.73657	3.60114	7.06254	C7KUGACXX_7_7958.sorted.filtered_peak_1122
chr1	89776038	89776717	680	18.32	5.81116	3.08959	3.32405	C7KUGACXX_7_7958.sorted.filtered_peak_1123
chr1	89798052	89798301	250	12.00	3.61730	2.62793	1.33477	C7KUGACXX_7_7958.sorted.filtered_peak_1124
chr1	89823885	89824215	331	23.34	9.07557	3.88744	6.39811	C7KUGACXX_7_7958.sorted.filtered_peak_1125
chr1	89989789	89991205	1417	29.39	7.82893	2.98389	5.23410	C7KUGACXX_7_7958.sorted.filtered_peak_1126
chr1	90072790	90073117	328	34.83	5.92198	2.31743	3.43325	C7KUGACXX_7_7958.sorted.filtered_peak_1127
chr1	90073824	90074201	378	40.79	8.55720	2.67977	5.91646	C7KUGACXX_7_7958.sorted.filtered_peak_1128
chr1	90074463	90074771	309	29.48	3.98156	2.01346	1.67040	C7KUGACXX_7_7958.sorted.filtered_peak_1129
chr1	90098172	90098799	628	41.15	10.02149	2.97449	7.30688	C7KUGACXX_7_7958.sorted.filtered_peak_1130
chr1	90135792	90136047	256	18.66	5.77311	3.05510	3.28268	C7KUGACXX_7_7958.sorted.filtered_peak_1131
chr1	90185076	90185325	250	23.15	4.89419	2.47738	2.47101	C7KUGACXX_7_7958.sorted.filtered_peak_1132
chr1	90186907	90187252	346	27.76	6.80975	2.80365	4.26444	C7KUGACXX_7_7958.sorted.filtered_peak_1133
chr1	90204833	90205778	946	26.14	7.54614	3.12489	4.94771	C7KUGACXX_7_7958.sorted.filtered_peak_1134
chr1	90223240	90223514	275	21.74	5.52563	2.74435	3.06469	C7KUGACXX_7_7958.sorted.filtered_peak_1135
chr1	90228483	90228861	379	28.51	10.00379	3.69199	7.29988	C7KUGACXX_7_7958.sorted.filtered_peak_1136
chr1	90286319	90287263	945	21.48	6.52170	3.11678	3.98250	C7KUGACXX_7_7958.sorted.filtered_peak_1137
chr1	90308797	90309662	866	32.01	9.35404	3.22600	6.69273	C7KUGACXX_7_7958.sorted.filtered_peak_1138
chr1	90321283	90321704	422	20.12	6.59545	3.23490	4.05959	C7KUGACXX_7_7958.sorted.filtered_peak_1139
chr1	90328782	90329031	250	19.34	5.04389	2.73236	2.60735	C7KUGACXX_7_7958.sorted.filtered_peak_1140
chr1	90422445	90422990	546	14.76	4.20449	2.69685	1.85590	C7KUGACXX_7_7958.sorted.filtered_peak_1141
chr1	90437020	90437335	316	15.05	4.36938	2.74938	2.00165	C7KUGACXX_7_7958.sorted.filtered_peak_1142
chr1	90452808	90453129	322	18.02	5.52241	2.97638	3.07648	C7KUGACXX_7_7958.sorted.filtered_peak_1143
chr1	90460270	90461304	1035	36.96	13.64780	3.85869	10.85879	C7KUGACXX_7_7958.sorted.filtered_peak_1144
chr1	91316903	91317409	507	20.36	7.97838	3.70486	5.38871	C7KUGACXX_7_7958.sorted.filtered_peak_1145
chr1	91486960	91488310	1351	42.44	13.33408	3.44437	10.55382	C7KUGACXX_7_7958.sorted.filtered_peak_1146
chr1	91852677	91853234	558	236.36	196.35045	13.72592	190.61461	C7KUGACXX_7_7958.sorted.filtered_peak_1147
chr1	91966077	91967320	1244	35.82	11.89402	3.51589	9.17501	C7KUGACXX_7_7958.sorted.filtered_peak_1148
chr1	92014062	92015134	1073	23.56	4.91024	2.46257	2.48880	C7KUGACXX_7_7958.sorted.filtered_peak_1149
chr1	92021424	92022167	744	42.85	15.59230	4.07308	12.68825	C7KUGACXX_7_7958.sorted.filtered_peak_1150
chr1	92056792	92057098	307	16.33	5.09848	2.96547	2.66167	C7KUGACXX_7_7958.sorted.filtered_peak_1151
chr1	92163062	92163407	346	18.00	5.34685	2.92212	2.89958	C7KUGACXX_7_7958.sorted.filtered_peak_1152
chr1	92178986	92179567	582	16.18	4.31710	2.64412	1.95841	C7KUGACXX_7_7958.sorted.filtered_peak_1153
chr1	92269239	92270567	1329	24.80	6.23657	2.77183	3.73784	C7KUGACXX_7_7958.sorted.filtered_peak_1154
chr1	92351052	92351993	942	21.18	5.65133	2.81837	3.18022	C7KUGACXX_7_7958.sorted.filtered_peak_1155
chr1	92392913	92393192	280	16.67	5.70124	3.19810	3.21767	C7KUGACXX_7_7958.sorted.filtered_peak_1156
chr1	92414055	92414682	628	14.20	4.37522	2.81524	2.00791	C7KUGACXX_7_7958.sorted.filtered_peak_1157
chr1	92545718	92546460	743	22.48	8.66761	3.77724	6.02556	C7KUGACXX_7_7958.sorted.filtered_peak_1158
chr1	92757223	92757587	365	15.41	4.27274	2.68127	1.92180	C7KUGACXX_7_7958.sorted.filtered_peak_1159
chr1	92763979	92764745	767	33.67	13.20773	4.19198	10.38616	C7KUGACXX_7_7958.sorted.filtered_peak_1160
chr1	92781206	92782039	834	41.46	13.15754	3.62870	10.32741	C7KUGACXX_7_7958.sorted.filtered_peak_1161
chr1	92788976	92789628	653	23.72	8.33021	3.50824	5.72489	C7KUGACXX_7_7958.sorted.filtered_peak_1162
chr1	92831280	92831598	319	22.49	6.82505	3.14491	4.26928	C7KUGACXX_7_7958.sorted.filtered_peak_1163
chr1	92833186	92833435	250	16.78	4.04702	2.49625	1.72405	C7KUGACXX_7_7958.sorted.filtered_peak_1164
chr1	92876406	92876920	515	13.89	4.12210	2.72692	1.78111	C7KUGACXX_7_7958.sorted.filtered_peak_1165
chr1	92939782	92940095	314	23.24	5.54682	2.66945	3.08155	C7KUGACXX_7_7958.sorted.filtered_peak_1166
chr1	92950612	92951145	534	31.42	4.12810	2.00814	1.78846	C7KUGACXX_7_7958.sorted.filtered_peak_1167
chr1	92951386	92951907	522	39.41	7.49074	2.49844	4.91459	C7KUGACXX_7_7958.sorted.filtered_peak_1168
chr1	93002227	93003291	1065	22.23	6.19768	2.90474	3.70900	C7KUGACXX_7_7958.sorted.filtered_peak_1169
chr1	93003548	93004080	533	23.15	6.50284	2.97890	3.97519	C7KUGACXX_7_7958.sorted.filtered_peak_1170
chr1	93049413	93050362	950	25.15	6.57682	2.87648	4.04604	C7KUGACXX_7_7958.sorted.filtered_peak_1171
chr1	93064828	93065131	304	16.23	5.91530	3.33302	3.41602	C7KUGACXX_7_7958.sorted.filtered_peak_1172
chr1	93089006	93089255	250	12.63	3.97552	2.75596	1.64593	C7KUGACXX_7_7958.sorted.filtered_peak_1173
chr1	93249613	93250810	1198	14.85	4.19320	2.68203	1.84855	C7KUGACXX_7_7958.sorted.filtered_peak_1174
chr1	93297355	93298041	687	50.41	22.53099	5.08716	19.42886	C7KUGACXX_7_7958.sorted.filtered_peak_1175
chr1	93324364	93324858	495	24.54	10.82112	4.31928	8.10356	C7KUGACXX_7_7958.sorted.filtered_peak_1176
chr1	93343353	93343749	397	15.64	5.74098	3.30893	3.26129	C7KUGACXX_7_7958.sorted.filtered_peak_1177
chr1	93425928	93426431	504	30.21	5.60603	2.39646	3.13027	C7KUGACXX_7_7958.sorted.filtered_peak_1178
chr1	93426776	93428308	1533	32.68	7.44244	2.71873	4.87681	C7KUGACXX_7_7958.sorted.filtered_peak_1179
chr1	93433895	93434144	250	15.60	3.66098	2.40839	1.38973	C7KUGACXX_7_7958.sorted.filtered_peak_1180
chr1	93438540	93439097	558	18.28	3.80554	2.32526	1.51720	C7KUGACXX_7_7958.sorted.filtered_peak_1181
chr1	93446445	93447096	652	28.22	9.03051	3.41258	6.36953	C7KUGACXX_7_7958.sorted.filtered_peak_1182
chr1	93456399	93456776	378	21.27	5.44609	2.74104	2.99126	C7KUGACXX_7_7958.sorted.filtered_peak_1183
chr1	93459722	93460117	396	19.12	4.23080	2.44084	1.88418	C7KUGACXX_7_7958.sorted.filtered_peak_1184
chr1	93485886	93486135	250	12.10	3.36741	2.49325	1.14579	C7KUGACXX_7_7958.sorted.filtered_peak_1185
chr1	93507825	93508579	755	21.41	7.19055	3.32884	4.63306	C7KUGACXX_7_7958.sorted.filtered_peak_1186
chr1	93544330	93545012	683	38.39	13.90666	3.83711	11.11020	C7KUGACXX_7_7958.sorted.filtered_peak_1187
chr1	93637130	93637551	422	13.08	3.96591	2.71197	1.65308	C7KUGACXX_7_7958.sorted.filtered_peak_1188
chr1	93645132	93646950	1819	61.72	18.83138	3.56620	15.83882	C7KUGACXX_7_7958.sorted.filtered_peak_1189
chr1	93684984	93685401	418	18.83	6.20855	3.17319	3.71487	C7KUGACXX_7_7958.sorted.filtered_peak_1190
chr1	93811040	93812339	1300	34.31	8.72734	2.89806	6.11911	C7KUGACXX_7_7958.sorted.filtered_peak_1191
chr1	94081433	94081724	292	17.75	5.25313	2.91683	2.80502	C7KUGACXX_7_7958.sorted.filtered_peak_1192
chr1	94283813	94284062	250	16.68	5.68566	3.19115	3.20248	C7KUGACXX_7_7958.sorted.filtered_peak_1193
chr1	94311533	94312441	909	39.27	9.59389	2.94015	6.91075	C7KUGACXX_7_7958.sorted.filtered_peak_1194
chr1	94312654	94313613	960	43.00	12.16794	3.26473	9.40686	C7KUGACXX_7_7958.sorted.filtered_peak_1195
chr1	94337028	94337289	262	13.96	4.71738	2.99825	2.32160	C7KUGACXX_7_7958.sorted.filtered_peak_1196
chr1	94344092	94344987	896	29.12	9.78831	3.46840	7.13024	C7KUGACXX_7_7958.sorted.filtered_peak_1197
chr1	94374261	94375533	1273	28.95	9.49794	3.35231	6.88824	C7KUGACXX_7_7958.sorted.filtered_peak_1198
chr1	94482794	94483444	651	31.37	11.83655	3.88930	9.09776	C7KUGACXX_7_7958.sorted.filtered_peak_1199
chr1	94883457	94884368	912	52.62	21.74355	4.62265	18.66912	C7KUGACXX_7_7958.sorted.filtered_peak_1200
chr1	94947086	94947385	300	15.84	5.96615	3.40305	3.45763	C7KUGACXX_7_7958.sorted.filtered_peak_1201
chr1	95067875	95068204	330	15.61	4.67806	2.84250	2.27819	C7KUGACXX_7_7958.sorted.filtered_peak_1202
chr1	95271435	95271730	296	21.29	5.86265	2.88583	3.37513	C7KUGACXX_7_7958.sorted.filtered_peak_1203
chr1	95319971	95320559	589	29.71	11.31711	4.01966	8.55122	C7KUGACXX_7_7958.sorted.filtered_peak_1204
chr1	95349215	95349516	302	20.27	8.23011	3.90876	5.58512	C7KUGACXX_7_7958.sorted.filtered_peak_1205
chr1	95428367	95428749	383	19.07	6.05537	3.12299	3.55261	C7KUGACXX_7_7958.sorted.filtered_peak_1206
chr1	95508793	95509226	434	15.68	5.02446	2.98101	2.60270	C7KUGACXX_7_7958.sorted.filtered_peak_1207
chr1	95538088	95538928	841	52.10	25.49932	5.66121	22.30928	C7KUGACXX_7_7958.sorted.filtered_peak_1208
chr1	95699247	95700111	865	38.19	16.86748	4.58231	13.98404	C7KUGACXX_7_7958.sorted.filtered_peak_1209
chr1	97187115	97188355	1241	31.41	10.46469	3.54458	7.76244	C7KUGACXX_7_7958.sorted.filtered_peak_1210
chr1	98386129	98387185	1057	30.95	8.84778	3.18160	6.19434	C7KUGACXX_7_7958.sorted.filtered_peak_1211
chr1	98407841	98408375	535	21.24	6.97019	3.27855	4.41689	C7KUGACXX_7_7958.sorted.filtered_peak_1212
chr1	98519708	98520042	335	19.48	5.57666	2.90580	3.10845	C7KUGACXX_7_7958.sorted.filtered_peak_1213
chr1	98789493	98790083	591	16.98	5.08166	2.89683	2.65618	C7KUGACXX_7_7958.sorted.filtered_peak_1214
chr1	98853427	98853725	299	21.30	5.36807	2.72554	2.90947	C7KUGACXX_7_7958.sorted.filtered_peak_1215
chr1	98854006	98854448	443	25.50	7.99785	3.30420	5.38075	C7KUGACXX_7_7958.sorted.filtered_peak_1216
chr1	98871221	98871696	476	27.13	7.37960	2.99970	4.80141	C7KUGACXX_7_7958.sorted.filtered_peak_1217
chr1	99336745	99337568	824	29.12	12.18812	4.27671	9.41126	C7KUGACXX_7_7958.sorted.filtered_peak_1218
chr1	100232082	100232474	393	14.34	4.99563	3.10035	2.56100	C7KUGACXX_7_7958.sorted.filtered_peak_1219
chr1	100286029	100286534	506	20.42	9.10863	4.16914	6.45852	C7KUGACXX_7_7958.sorted.filtered_peak_1220
chr1	100315235	100316202	968	22.58	6.80800	3.11966	4.26100	C7KUGACXX_7_7958.sorted.filtered_peak_1221
chr1	100435087	100436176	1090	25.24	8.73065	3.54544	6.08525	C7KUGACXX_7_7958.sorted.filtered_peak_1222
chr1	100494320	100494819	500	18.81	6.77255	3.40805	4.24183	C7KUGACXX_7_7958.sorted.filtered_peak_1223
chr1	100503255	100504913	1659	29.67	6.93120	2.71686	4.39309	C7KUGACXX_7_7958.sorted.filtered_peak_1224
chr1	100598110	100599067	958	41.10	16.25122	4.25484	13.34719	C7KUGACXX_7_7958.sorted.filtered_peak_1225
chr1	100714664	100715796	1133	26.35	9.27972	3.52220	6.65696	C7KUGACXX_7_7958.sorted.filtered_peak_1226
chr1	100731310	100732440	1131	34.15	12.16673	3.68937	9.43237	C7KUGACXX_7_7958.sorted.filtered_peak_1227
chr1	100816745	100818303	1559	36.80	8.65613	2.82039	6.03033	C7KUGACXX_7_7958.sorted.filtered_peak_1228
chr1	100865898	100866363	466	26.12	8.00060	3.24981	5.38839	C7KUGACXX_7_7958.sorted.filtered_peak_1229
chr1	100905535	100906097	563	35.40	11.00047	3.42021	8.27888	C7KUGACXX_7_7958.sorted.filtered_peak_1230
chr1	100909776	100910060	285	27.97	4.95715	2.30930	2.52893	C7KUGACXX_7_7958.sorted.filtered_peak_1231
chr1	100911178	100911474	297	26.00	4.88728	2.34451	2.48450	C7KUGACXX_7_7958.sorted.filtered_peak_1232
chr1	100918240	100918546	307	25.24	6.31107	2.79722	3.79162	C7KUGACXX_7_7958.sorted.filtered_peak_1233
chr1	100996525	100997027	503	21.95	6.77763	3.16303	4.22725	C7KUGACXX_7_7958.sorted.filtered_peak_1234
chr1	101361098	101362476	1379	32.63	9.31369	3.11287	6.68565	C7KUGACXX_7_7958.sorted.filtered_peak_1235
chr1	101392965	101393346	382	21.30	6.20883	3.00877	3.69427	C7KUGACXX_7_7958.sorted.filtered_peak_1236
chr1	101396102	101396411	310	16.18	3.78737	2.42725	1.49241	C7KUGACXX_7_7958.sorted.filtered_peak_1237
chr1	101415116	101415434	319	18.11	7.61141	3.86237	5.01428	C7KUGACXX_7_7958.sorted.filtered_peak_1238
chr1	101490993	101491768	776	31.83	11.98339	3.94713	9.21578	C7KUGACXX_7_7958.sorted.filtered_peak_1239
chr1	101546975	101547669	695	19.10	6.47911	3.24690	3.97580	C7KUGACXX_7_7958.sorted.filtered_peak_1240
chr1	101577402	101578157	756	21.81	9.05284	3.94522	6.41888	C7KUGACXX_7_7958.sorted.filtered_peak_1241
chr1	101593624	101593880	257	18.15	4.95843	2.77408	2.53328	C7KUGACXX_7_7958.sorted.filtered_peak_1242
chr1	101602391	101602963	573	17.30	4.40755	2.60201	2.04741	C7KUGACXX_7_7958.sorted.filtered_peak_1243
chr1	101644357	101645082	726	16.88	4.60609	2.71362	2.22017	C7KUGACXX_7_7958.sorted.filtered_peak_1244
chr1	101701097	101702485	1389	36.65	6.91060	2.47506	4.35645	C7KUGACXX_7_7958.sorted.filtered_peak_1245
chr1	101744411	101744807	397	26.79	9.36956	3.64592	6.68525	C7KUGACXX_7_7958.sorted.filtered_peak_1246
chr1	101753999	101754295	297	20.82	5.03720	2.62592	2.62161	C7KUGACXX_7_7958.sorted.filtered_peak_1247
chr1	101756260	101756539	280	19.59	5.06875	2.71708	2.64005	C7KUGACXX_7_7958.sorted.filtered_peak_1248
chr1	101774919	101775731	813	24.00	6.04230	2.78435	3.53858	C7KUGACXX_7_7958.sorted.filtered_peak_1249
chr1	101822969	101823301	333	17.08	6.51259	3.50599	3.97509	C7KUGACXX_7_7958.sorted.filtered_peak_1250
chr1	101836760	101837010	251	15.38	5.65700	3.30835	3.17021	C7KUGACXX_7_7958.sorted.filtered_peak_1251
chr1	104057394	104057780	387	13.42	4.23127	2.81516	1.88282	C7KUGACXX_7_7958.sorted.filtered_peak_1252
chr1	104067972	104068993	1022	42.94	16.17780	4.02284	13.29857	C7KUGACXX_7_7958.sorted.filtered_peak_1253
chr1	107599087	107600054	968	27.24	9.08156	3.49497	6.42155	C7KUGACXX_7_7958.sorted.filtered_peak_1254
chr1	108324938	108325328	391	20.37	4.77566	2.57398	2.36611	C7KUGACXX_7_7958.sorted.filtered_peak_1255
chr1	108328876	108329390	515	21.25	4.47333	2.42119	2.10141	C7KUGACXX_7_7958.sorted.filtered_peak_1256
chr1	108346779	108347355	577	20.31	7.55668	3.58026	4.96915	C7KUGACXX_7_7958.sorted.filtered_peak_1257
chr1	108371818	108372248	431	15.88	4.27174	2.64539	1.91959	C7KUGACXX_7_7958.sorted.filtered_peak_1258
chr1	108479141	108479978	838	18.40	5.02556	2.76587	2.61341	C7KUGACXX_7_7958.sorted.filtered_peak_1259
chr1	108506594	108506899	306	16.59	4.11349	2.53359	1.78160	C7KUGACXX_7_7958.sorted.filtered_peak_1260
chr1	108668192	108668497	306	17.84	6.37618	3.35985	3.85745	C7KUGACXX_7_7958.sorted.filtered_peak_1261
chr1	108742383	108743742	1360	24.74	7.26297	3.09677	4.69742	C7KUGACXX_7_7958.sorted.filtered_peak_1262
chr1	109102280	109103052	773	42.05	13.29579	3.57875	10.47694	C7KUGACXX_7_7958.sorted.filtered_peak_1263
chr1	109112723	109113057	335	17.52	6.04905	3.26323	3.54511	C7KUGACXX_7_7958.sorted.filtered_peak_1264
chr1	109133474	109134051	578	21.49	7.40608	3.39889	4.83588	C7KUGACXX_7_7958.sorted.filtered_peak_1265
chr1	109187584	109187833	250	29.48	6.47449	2.65225	3.93241	C7KUGACXX_7_7958.sorted.filtered_peak_1266
chr1	109189166	109189890	725	47.42	17.29564	4.10868	14.35426	C7KUGACXX_7_7958.sorted.filtered_peak_1267
chr1	109203552	109204389	838	34.74	15.17099	4.66556	12.27955	C7KUGACXX_7_7958.sorted.filtered_peak_1268
chr1	109222403	109222664	262	13.80	4.65702	2.99211	2.24978	C7KUGACXX_7_7958.sorted.filtered_peak_1269
chr1	109234563	109235672	1110	55.85	19.77229	4.14476	16.73757	C7KUGACXX_7_7958.sorted.filtered_peak_1270
chr1	109288900	109289769	870	49.74	21.50751	4.64211	18.47065	C7KUGACXX_7_7958.sorted.filtered_peak_1271
chr1	109370785	109371090	306	16.73	5.94664	3.27453	3.46055	C7KUGACXX_7_7958.sorted.filtered_peak_1272
chr1	109419373	109420246	874	27.68	9.95529	3.70024	7.27410	C7KUGACXX_7_7958.sorted.filtered_peak_1273
chr1	109499231	109500011	781	19.71	7.23887	3.47569	4.69470	C7KUGACXX_7_7958.sorted.filtered_peak_1274
chr1	109505653	109506319	667	32.99	14.40676	4.64774	11.53540	C7KUGACXX_7_7958.sorted.filtered_peak_1275
chr1	109584094	109585245	1152	46.79	21.78934	4.90377	18.77861	C7KUGACXX_7_7958.sorted.filtered_peak_1276
chr1	109618008	109619023	1016	24.65	10.21788	3.95040	7.55968	C7KUGACXX_7_7958.sorted.filtered_peak_1277
chr1	109632901	109633905	1005	32.34	12.08718	4.02453	9.28659	C7KUGACXX_7_7958.sorted.filtered_peak_1278
chr1	109642451	109643442	992	35.04	14.22229	4.27938	11.37854	C7KUGACXX_7_7958.sorted.filtered_peak_1279
chr1	109655317	109655675	359	23.33	6.33350	2.90877	3.81610	C7KUGACXX_7_7958.sorted.filtered_peak_1280
chr1	109656274	109656997	724	24.92	7.41383	3.12300	4.85220	C7KUGACXX_7_7958.sorted.filtered_peak_1281
chr1	109756274	109757333	1060	43.82	16.68029	4.17990	13.76355	C7KUGACXX_7_7958.sorted.filtered_peak_1282
chr1	109791965	109792467	503	18.29	5.00453	2.77556	2.58246	C7KUGACXX_7_7958.sorted.filtered_peak_1283
chr1	109825464	109826454	991	30.71	12.22061	4.07981	9.46814	C7KUGACXX_7_7958.sorted.filtered_peak_1284
chr1	109968009	109968323	315	27.33	5.25323	2.40999	2.80178	C7KUGACXX_7_7958.sorted.filtered_peak_1285
chr1	109968551	109969571	1021	50.93	20.36983	4.35507	17.36615	C7KUGACXX_7_7958.sorted.filtered_peak_1286
chr1	110025746	110026968	1223	53.75	20.05853	4.09575	17.08283	C7KUGACXX_7_7958.sorted.filtered_peak_1287
chr1	110036418	110037110	693	43.77	18.74249	4.79045	15.74193	C7KUGACXX_7_7958.sorted.filtered_peak_1288
chr1	110044761	110045011	251	18.46	4.71758	2.66230	2.31536	C7KUGACXX_7_7958.sorted.filtered_peak_1289
chr1	110045187	110045478	292	17.91	4.53574	2.61526	2.16598	C7KUGACXX_7_7958.sorted.filtered_peak_1290
chr1	110074935	110075404	470	19.37	5.89426	3.03448	3.40676	C7KUGACXX_7_7958.sorted.filtered_peak_1291
chr1	110089029	110089407	379	30.69	6.57200	2.62619	4.02729	C7KUGACXX_7_7958.sorted.filtered_peak_1292
chr1	110090676	110091727	1052	43.53	15.21267	3.77887	12.36630	C7KUGACXX_7_7958.sorted.filtered_peak_1293
chr1	110162234	110162642	409	24.89	4.78327	2.36791	2.37604	C7KUGACXX_7_7958.sorted.filtered_peak_1294
chr1	110163410	110163841	432	37.04	11.30475	3.41629	8.56355	C7KUGACXX_7_7958.sorted.filtered_peak_1295
chr1	110182866	110183131	266	20.64	7.88900	3.73322	5.26025	C7KUGACXX_7_7958.sorted.filtered_peak_1296
chr1	110185956	110186307	352	19.02	7.92541	3.90418	5.30881	C7KUGACXX_7_7958.sorted.filtered_peak_1297
chr1	110282585	110283365	781	16.23	5.87325	3.26484	3.40581	C7KUGACXX_7_7958.sorted.filtered_peak_1298
chr1	110319502	110319787	286	19.88	6.28183	3.13681	3.77179	C7KUGACXX_7_7958.sorted.filtered_peak_1299
chr1	110333243	110333802	560	32.47	12.54235	4.01991	9.77258	C7KUGACXX_7_7958.sorted.filtered_peak_1300
chr1	110344782	110345365	584	21.67	6.28835	3.00011	3.77817	C7KUGACXX_7_7958.sorted.filtered_peak_1301
chr1	110448818	110449254	437	30.78	8.94110	3.20647	6.28771	C7KUGACXX_7_7958.sorted.filtered_peak_1302
chr1	110526998	110527925	928	37.21	14.06522	3.91896	11.26480	C7KUGACXX_7_7958.sorted.filtered_peak_1303
chr1	110546460	110546824	365	19.38	7.11075	3.52314	4.53572	C7KUGACXX_7_7958.sorted.filtered_peak_1304
chr1	110576704	110577601	898	39.12	14.41319	3.88834	11.59592	C7KUGACXX_7_7958.sorted.filtered_peak_1305
chr1	110745652	110745972	321	27.82	8.61580	3.33799	5.96660	C7KUGACXX_7_7958.sorted.filtered_peak_1306
chr1	110752374	110753238	865	42.65	14.29238	3.60511	11.49691	C7KUGACXX_7_7958.sorted.filtered_peak_1307
chr1	110880797	110882385	1589	116.88	43.72814	4.51295	40.07269	C7KUGACXX_7_7958.sorted.filtered_peak_1308
chr1	110949898	110950786	889	30.06	12.08735	3.87464	9.41278	C7KUGACXX_7_7958.sorted.filtered_peak_1309
chr1	111002885	111003178	294	16.89	6.06668	3.33805	3.55278	C7KUGACXX_7_7958.sorted.filtered_peak_1310
chr1	111038658	111038975	318	18.27	5.76784	3.07522	3.28667	C7KUGACXX_7_7958.sorted.filtered_peak_1311
chr1	111067099	111067380	282	14.51	4.19080	2.71177	1.84361	C7KUGACXX_7_7958.sorted.filtered_peak_1312
chr1	111161972	111162731	760	33.99	12.06314	3.79808	9.29835	C7KUGACXX_7_7958.sorted.filtered_peak_1313
chr1	111173386	111174405	1020	37.33	10.36959	3.21152	7.63909	C7KUGACXX_7_7958.sorted.filtered_peak_1314
chr1	111184181	111184778	598	21.96	5.97410	2.86085	3.49221	C7KUGACXX_7_7958.sorted.filtered_peak_1315
chr1	111189837	111190338	502	28.86	9.66286	3.54060	6.97850	C7KUGACXX_7_7958.sorted.filtered_peak_1316
chr1	111214719	111215493	775	30.86	5.89302	2.42383	3.42116	C7KUGACXX_7_7958.sorted.filtered_peak_1317
chr1	111217197	111217636	440	24.85	4.31542	2.23251	1.95780	C7KUGACXX_7_7958.sorted.filtered_peak_1318
chr1	111308332	111308994	663	22.35	8.61793	3.73134	6.00222	C7KUGACXX_7_7958.sorted.filtered_peak_1319
chr1	111329678	111330164	487	29.83	10.94371	3.79401	8.23433	C7KUGACXX_7_7958.sorted.filtered_peak_1320
chr1	111417197	111418310	1114	33.74	5.85018	2.30377	3.39141	C7KUGACXX_7_7958.sorted.filtered_peak_1321
chr1	111422564	111422933	370	41.96	10.80869	3.07119	8.07300	C7KUGACXX_7_7958.sorted.filtered_peak_1322
chr1	111423412	111423859	448	27.51	5.42245	2.45071	2.95639	C7KUGACXX_7_7958.sorted.filtered_peak_1323
chr1	111459436	111459784	349	13.52	4.49875	2.93319	2.11585	C7KUGACXX_7_7958.sorted.filtered_peak_1324
chr1	111505759	111506981	1223	58.83	26.55060	4.89320	23.35382	C7KUGACXX_7_7958.sorted.filtered_peak_1325
chr1	111573482	111573846	365	12.66	3.71608	2.62286	1.43914	C7KUGACXX_7_7958.sorted.filtered_peak_1326
chr1	111575016	111575265	250	13.06	3.90957	2.68841	1.59974	C7KUGACXX_7_7958.sorted.filtered_peak_1327
chr1	111682058	111683212	1155	31.59	10.82484	3.63409	8.10310	C7KUGACXX_7_7958.sorted.filtered_peak_1328
chr1	111746383	111747367	985	33.84	6.00475	2.35298	3.51730	C7KUGACXX_7_7958.sorted.filtered_peak_1329
chr1	111758378	111759097	720	54.05	19.43493	4.11579	16.42944	C7KUGACXX_7_7958.sorted.filtered_peak_1330
chr1	111764318	111764730	413	27.36	6.09331	2.62886	3.59032	C7KUGACXX_7_7958.sorted.filtered_peak_1331
chr1	111889006	111889330	325	19.26	6.47601	3.27044	3.94532	C7KUGACXX_7_7958.sorted.filtered_peak_1332
chr1	111948895	111949553	659	15.54	5.59348	3.25940	3.11613	C7KUGACXX_7_7958.sorted.filtered_peak_1333
chr1	111991528	111992391	864	50.41	20.55320	4.26749	17.59698	C7KUGACXX_7_7958.sorted.filtered_peak_1334
chr1	112013523	112013994	472	19.32	5.02820	2.71270	2.60776	C7KUGACXX_7_7958.sorted.filtered_peak_1335
chr1	112019453	112019929	477	23.80	7.14063	3.16475	4.56046	C7KUGACXX_7_7958.sorted.filtered_peak_1336
chr1	112050214	112051371	1158	32.33	8.72731	3.04308	6.09653	C7KUGACXX_7_7958.sorted.filtered_peak_1337
chr1	112135156	112135965	810	34.13	10.53856	3.38285	7.83520	C7KUGACXX_7_7958.sorted.filtered_peak_1338
chr1	112146537	112147034	498	44.83	16.62232	4.17265	13.68526	C7KUGACXX_7_7958.sorted.filtered_peak_1339
chr1	112158932	112159204	273	28.76	5.55344	2.43273	3.08414	C7KUGACXX_7_7958.sorted.filtered_peak_1340
chr1	112162081	112163451	1371	34.89	7.07205	2.49393	4.57338	C7KUGACXX_7_7958.sorted.filtered_peak_1341
chr1	112281441	112282400	960	25.82	8.44693	3.38007	5.82688	C7KUGACXX_7_7958.sorted.filtered_peak_1342
chr1	112297680	112298710	1031	59.37	27.58433	5.22000	24.39646	C7KUGACXX_7_7958.sorted.filtered_peak_1343
chr1	112887443	112887952	510	14.07	4.84614	3.04726	2.43041	C7KUGACXX_7_7958.sorted.filtered_peak_1344
chr1	112933461	112933823	363	23.52	8.50694	3.63600	5.86769	C7KUGACXX_7_7958.sorted.filtered_peak_1345
chr1	112938589	112939331	743	26.44	9.42003	3.69086	6.73403	C7KUGACXX_7_7958.sorted.filtered_peak_1346
chr1	113008613	113009133	521	19.97	6.96368	3.38789	4.41185	C7KUGACXX_7_7958.sorted.filtered_peak_1347
chr1	113160818	113163046	2229	36.53	7.72843	2.58279	5.17081	C7KUGACXX_7_7958.sorted.filtered_peak_1348
chr1	113211421	113211685	265	16.94	5.41411	3.04201	2.95955	C7KUGACXX_7_7958.sorted.filtered_peak_1349
chr1	113217129	113217630	502	21.14	6.32971	3.06137	3.81235	C7KUGACXX_7_7958.sorted.filtered_peak_1350
chr1	113247591	113248094	504	28.44	6.77623	2.74208	4.24405	C7KUGACXX_7_7958.sorted.filtered_peak_1351
chr1	113249706	113250192	487	27.59	6.86519	2.83997	4.30484	C7KUGACXX_7_7958.sorted.filtered_peak_1352
chr1	113257621	113258539	919	51.32	19.52619	4.10945	16.56438	C7KUGACXX_7_7958.sorted.filtered_peak_1353
chr1	113258835	113259228	394	28.23	4.92763	2.27619	2.52388	C7KUGACXX_7_7958.sorted.filtered_peak_1354
chr1	113479846	113480513	668	15.99	4.13413	2.58391	1.79376	C7KUGACXX_7_7958.sorted.filtered_peak_1355
chr1	113498007	113499215	1209	42.35	12.26200	3.31275	9.48516	C7KUGACXX_7_7958.sorted.filtered_peak_1356
chr1	113589289	113589588	300	19.52	8.62977	4.14758	5.97531	C7KUGACXX_7_7958.sorted.filtered_peak_1357
chr1	113615176	113616169	994	44.94	21.80130	5.35474	18.72649	C7KUGACXX_7_7958.sorted.filtered_peak_1358
chr1	113932603	113933184	582	28.97	9.40197	3.48464	6.71607	C7KUGACXX_7_7958.sorted.filtered_peak_1359
chr1	114301566	114302313	748	21.57	5.82846	2.86546	3.33741	C7KUGACXX_7_7958.sorted.filtered_peak_1360
chr1	114326169	114326986	818	26.45	7.79002	3.19432	5.17184	C7KUGACXX_7_7958.sorted.filtered_peak_1361
chr1	114354567	114355363	797	66.63	30.70600	5.17419	27.42607	C7KUGACXX_7_7958.sorted.filtered_peak_1362
chr1	114402186	114402435	250	12.90	4.12532	2.80987	1.77542	C7KUGACXX_7_7958.sorted.filtered_peak_1363
chr1	114414117	114415178	1062	39.82	11.63229	3.28250	8.88940	C7KUGACXX_7_7958.sorted.filtered_peak_1364
chr1	114423303	114423580	278	18.34	6.66629	3.44211	4.11913	C7KUGACXX_7_7958.sorted.filtered_peak_1365
chr1	114447097	114448255	1159	69.69	30.24983	4.75103	26.99018	C7KUGACXX_7_7958.sorted.filtered_peak_1366
chr1	114471605	114472506	902	40.69	11.48121	3.29925	8.70828	C7KUGACXX_7_7958.sorted.filtered_peak_1367
chr1	114472777	114473668	892	26.01	4.09161	2.12632	1.77023	C7KUGACXX_7_7958.sorted.filtered_peak_1368
chr1	114489830	114490525	696	15.25	4.43232	2.75126	2.06973	C7KUGACXX_7_7958.sorted.filtered_peak_1369
chr1	114825526	114825790	265	21.62	7.79157	3.56243	5.18496	C7KUGACXX_7_7958.sorted.filtered_peak_1370
chr1	114884035	114884356	322	21.42	6.04901	2.93830	3.55612	C7KUGACXX_7_7958.sorted.filtered_peak_1371
chr1	114889066	114889554	489	36.92	14.80527	4.33044	11.93276	C7KUGACXX_7_7958.sorted.filtered_peak_1372
chr1	115010686	115010935	250	15.68	4.76441	2.87101	2.36008	C7KUGACXX_7_7958.sorted.filtered_peak_1373
chr1	115053274	115054571	1298	48.55	17.07968	3.87573	14.17828	C7KUGACXX_7_7958.sorted.filtered_peak_1374
chr1	115123890	115124688	799	48.41	23.29158	5.28148	20.19311	C7KUGACXX_7_7958.sorted.filtered_peak_1375
chr1	115212575	115213172	598	25.29	8.56750	3.52473	5.91091	C7KUGACXX_7_7958.sorted.filtered_peak_1376
chr1	115258980	115259681	702	38.17	15.23009	4.15893	12.39651	C7KUGACXX_7_7958.sorted.filtered_peak_1377
chr1	115299969	115300963	995	53.39	19.14168	4.06227	16.15984	C7KUGACXX_7_7958.sorted.filtered_peak_1378
chr1	115322986	115323610	625	43.95	22.35223	5.62814	19.26505	C7KUGACXX_7_7958.sorted.filtered_peak_1379
chr1	115605331	115605875	545	20.25	6.83878	3.28430	4.31250	C7KUGACXX_7_7958.sorted.filtered_peak_1380
chr1	115641504	115642288	785	24.37	9.29287	3.83598	6.61554	C7KUGACXX_7_7958.sorted.filtered_peak_1381
chr1	115655191	115655708	518	13.98	4.24292	2.77343	1.88978	C7KUGACXX_7_7958.sorted.filtered_peak_1382
chr1	115681561	115681970	410	21.59	8.54699	3.82309	5.91421	C7KUGACXX_7_7958.sorted.filtered_peak_1383
chr1	116138580	116138845	266	15.37	5.37676	3.18171	2.91369	C7KUGACXX_7_7958.sorted.filtered_peak_1384
chr1	116184894	116185548	655	17.02	5.44194	3.04503	2.98491	C7KUGACXX_7_7958.sorted.filtered_peak_1385
chr1	116681525	116682216	692	19.27	8.61265	4.09846	5.98341	C7KUGACXX_7_7958.sorted.filtered_peak_1386
chr1	116694474	116694973	500	16.43	4.64250	2.75566	2.25952	C7KUGACXX_7_7958.sorted.filtered_peak_1387
chr1	116868285	116868792	508	18.78	5.88099	3.08098	3.38821	C7KUGACXX_7_7958.sorted.filtered_peak_1388
chr1	116915411	116916075	665	41.83	11.63163	3.18955	8.88900	C7KUGACXX_7_7958.sorted.filtered_peak_1389
chr1	116920225	116920750	526	27.36	4.35138	2.16439	1.99038	C7KUGACXX_7_7958.sorted.filtered_peak_1390
chr1	116960918	116961622	705	21.83	7.44319	3.39534	4.86357	C7KUGACXX_7_7958.sorted.filtered_peak_1391
chr1	117046995	117047532	538	40.41	15.36309	4.12962	12.49028	C7KUGACXX_7_7958.sorted.filtered_peak_1392
chr1	117057621	117058578	958	32.68	10.44313	3.50300	7.71904	C7KUGACXX_7_7958.sorted.filtered_peak_1393
chr1	117098996	117099504	509	33.14	9.93473	3.34028	7.23105	C7KUGACXX_7_7958.sorted.filtered_peak_1394
chr1	117103218	117103488	271	20.36	3.79226	2.23231	1.50072	C7KUGACXX_7_7958.sorted.filtered_peak_1395
chr1	117112635	117113855	1221	28.42	5.95190	2.54334	3.45501	C7KUGACXX_7_7958.sorted.filtered_peak_1396
chr1	117279772	117280950	1179	34.68	9.20804	3.07979	6.53238	C7KUGACXX_7_7958.sorted.filtered_peak_1397
chr1	117281195	117281845	651	27.39	5.67681	2.51443	3.20080	C7KUGACXX_7_7958.sorted.filtered_peak_1398
chr1	117296795	117297146	352	25.72	6.62101	2.84406	4.09697	C7KUGACXX_7_7958.sorted.filtered_peak_1399
chr1	117311995	117312716	722	37.85	9.52553	2.93660	6.87658	C7KUGACXX_7_7958.sorted.filtered_peak_1400
chr1	117313159	117313497	339	26.33	4.47064	2.22730	2.09736	C7KUGACXX_7_7958.sorted.filtered_peak_1401
chr1	117351209	117351820	612	29.78	5.06142	2.26854	2.63692	C7KUGACXX_7_7958.sorted.filtered_peak_1402
chr1	117359105	117359455	351	26.32	7.89712	3.18117	5.30330	C7KUGACXX_7_7958.sorted.filtered_peak_1403
chr1	117375681	117376055	375	12.89	3.67220	2.58404	1.39591	C7KUGACXX_7_7958.sorted.filtered_peak_1404
chr1	117420542	117421177	636	21.68	6.30660	2.96937	3.82332	C7KUGACXX_7_7958.sorted.filtered_peak_1405
chr1	117476349	117476652	304	19.00	5.22547	2.81935	2.77673	C7KUGACXX_7_7958.sorted.filtered_peak_1406
chr1	117593897	117594524	628	22.78	7.78801	3.45013	5.18220	C7KUGACXX_7_7958.sorted.filtered_peak_1407
chr1	117602102	117603449	1348	51.11	19.32398	4.03854	16.38479	C7KUGACXX_7_7958.sorted.filtered_peak_1408
chr1	117610408	117610657	250	14.47	4.40638	2.81196	2.03669	C7KUGACXX_7_7958.sorted.filtered_peak_1409
chr1	117636614	117636912	299	15.94	4.68666	2.81834	2.28965	C7KUGACXX_7_7958.sorted.filtered_peak_1410
chr1	117664291	117665095	805	34.49	13.80884	4.27574	10.97405	C7KUGACXX_7_7958.sorted.filtered_peak_1411
chr1	117908927	117910043	1117	39.20	9.93266	3.04350	7.21621	C7KUGACXX_7_7958.sorted.filtered_peak_1412
chr1	118077541	118078133	593	21.74	6.70019	3.15912	4.14878	C7KUGACXX_7_7958.sorted.filtered_peak_1413
chr1	118148022	118149174	1153	68.41	27.24674	4.52573	24.05224	C7KUGACXX_7_7958.sorted.filtered_peak_1414
chr1	118157966	118158334	369	22.54	6.89522	3.16249	4.33730	C7KUGACXX_7_7958.sorted.filtered_peak_1415
chr1	118187328	118187614	287	19.47	5.80537	2.99971	3.31700	C7KUGACXX_7_7958.sorted.filtered_peak_1416
chr1	118198753	118199243	491	41.40	8.72073	2.67228	6.08260	C7KUGACXX_7_7958.sorted.filtered_peak_1417
chr1	118201436	118201687	252	37.89	6.35580	2.34144	3.82002	C7KUGACXX_7_7958.sorted.filtered_peak_1418
chr1	118206920	118207445	526	49.69	18.60473	4.20164	15.63310	C7KUGACXX_7_7958.sorted.filtered_peak_1419
chr1	118217064	118217484	421	18.04	5.42572	2.94937	2.97768	C7KUGACXX_7_7958.sorted.filtered_peak_1420
chr1	118296808	118297069	262	17.55	4.76304	2.73738	2.35730	C7KUGACXX_7_7958.sorted.filtered_peak_1421
chr1	118471779	118472944	1166	34.80	13.51739	3.91233	10.76128	C7KUGACXX_7_7958.sorted.filtered_peak_1422
chr1	119682513	119683544	1032	67.52	31.72703	5.34772	28.42028	C7KUGACXX_7_7958.sorted.filtered_peak_1423
chr1	120254532	120254865	334	15.07	3.62922	2.42695	1.36300	C7KUGACXX_7_7958.sorted.filtered_peak_1424
chr1	120286731	120287028	298	16.97	4.64506	2.72759	2.25122	C7KUGACXX_7_7958.sorted.filtered_peak_1425
chr1	120530384	120530746	363	13.97	4.77504	3.02509	2.36431	C7KUGACXX_7_7958.sorted.filtered_peak_1426
chr1	120532964	120533252	289	13.84	4.69047	3.00076	2.28227	C7KUGACXX_7_7958.sorted.filtered_peak_1427
chr1	120612015	120612282	268	20.93	9.67756	4.43294	6.96764	C7KUGACXX_7_7958.sorted.filtered_peak_1428
chr1	120838224	120838846	623	18.71	8.30046	3.98377	5.70756	C7KUGACXX_7_7958.sorted.filtered_peak_1429
chr1	121258125	121258630	506	25.26	9.69494	3.93946	6.97917	C7KUGACXX_7_7958.sorted.filtered_peak_1430
chr1	121260808	121261572	765	19.26	5.66488	2.90800	3.22748	C7KUGACXX_7_7958.sorted.filtered_peak_1431
chr1	121484315	121485494	1180	96.53	57.10956	7.33676	53.10606	C7KUGACXX_7_7958.sorted.filtered_peak_1432
chr1	142535465	142536697	1233	43.62	6.64341	2.25985	4.08849	C7KUGACXX_7_7958.sorted.filtered_peak_1433
chr1	142537413	142539026	1614	51.35	9.97335	2.61492	7.26766	C7KUGACXX_7_7958.sorted.filtered_peak_1434
chr1	142539218	142539644	427	38.56	4.59441	1.96643	2.21424	C7KUGACXX_7_7958.sorted.filtered_peak_1435
chr1	142653962	142654323	362	13.19	4.29915	2.86929	1.93102	C7KUGACXX_7_7958.sorted.filtered_peak_1436
chr1	143533876	143534442	567	13.78	4.66873	2.98820	2.26962	C7KUGACXX_7_7958.sorted.filtered_peak_1437
chr1	144018733	144019411	679	14.03	4.38687	2.83259	2.02572	C7KUGACXX_7_7958.sorted.filtered_peak_1438
chr1	144533584	144534286	703	48.98	16.98903	3.91891	14.05603	C7KUGACXX_7_7958.sorted.filtered_peak_1439
chr1	144536118	144536385	268	39.35	11.44869	3.35411	8.68695	C7KUGACXX_7_7958.sorted.filtered_peak_1440
chr1	144539132	144539473	342	15.08	3.54446	2.38897	1.28882	C7KUGACXX_7_7958.sorted.filtered_peak_1441
chr1	144892371	144892654	284	17.88	6.39037	3.38667	3.85205	C7KUGACXX_7_7958.sorted.filtered_peak_1442
chr1	144931749	144932637	889	77.15	22.34822	3.54455	19.26022	C7KUGACXX_7_7958.sorted.filtered_peak_1443
chr1	144987074	144987351	278	19.51	3.47255	2.15607	1.22998	C7KUGACXX_7_7958.sorted.filtered_peak_1444
chr1	145039207	145040071	865	33.84	5.20929	2.18637	2.77998	C7KUGACXX_7_7958.sorted.filtered_peak_1445
chr1	145046811	145047277	467	21.22	4.01391	2.27193	1.69587	C7KUGACXX_7_7958.sorted.filtered_peak_1446
chr1	145054823	145055145	323	23.37	3.41047	2.01301	1.17880	C7KUGACXX_7_7958.sorted.filtered_peak_1447
chr1	145058753	145059619	867	40.62	7.31882	2.40390	4.77239	C7KUGACXX_7_7958.sorted.filtered_peak_1448
chr1	145096182	145096792	611	40.21	10.95308	3.15897	8.22896	C7KUGACXX_7_7958.sorted.filtered_peak_1449
chr1	145110330	145110579	250	28.69	3.92006	2.01705	1.61314	C7KUGACXX_7_7958.sorted.filtered_peak_1450
chr1	145117943	145118305	363	25.23	5.50300	2.55133	3.04730	C7KUGACXX_7_7958.sorted.filtered_peak_1451
chr1	145139252	145139509	258	16.20	6.23763	3.47760	3.71461	C7KUGACXX_7_7958.sorted.filtered_peak_1452
chr1	145289803	145290063	261	16.40	5.80342	3.26731	3.31156	C7KUGACXX_7_7958.sorted.filtered_peak_1453
chr1	145290767	145291096	330	16.26	5.72600	3.24211	3.24379	C7KUGACXX_7_7958.sorted.filtered_peak_1454
chr1	145292375	145292667	293	16.60	5.90545	3.27518	3.41751	C7KUGACXX_7_7958.sorted.filtered_peak_1455
chr1	145382283	145383293	1011	15.99	6.15233	3.43369	3.64991	C7KUGACXX_7_7958.sorted.filtered_peak_1456
chr1	145396690	145398380	1691	28.59	5.92313	2.52881	3.43058	C7KUGACXX_7_7958.sorted.filtered_peak_1457
chr1	145421644	145421989	346	16.93	5.49033	3.08070	3.02267	C7KUGACXX_7_7958.sorted.filtered_peak_1458
chr1	145427408	145427948	541	36.60	20.60242	6.11790	17.56624	C7KUGACXX_7_7958.sorted.filtered_peak_1459
chr1	145437218	145438591	1374	40.88	9.79163	2.84792	7.13192	C7KUGACXX_7_7958.sorted.filtered_peak_1460
chr1	145454599	145456027	1429	45.23	11.98073	3.05849	9.24139	C7KUGACXX_7_7958.sorted.filtered_peak_1461
chr1	145457235	145457541	307	32.58	5.51691	2.30067	3.04735	C7KUGACXX_7_7958.sorted.filtered_peak_1462
chr1	145470188	145470800	613	38.10	12.91935	3.68835	10.13819	C7KUGACXX_7_7958.sorted.filtered_peak_1463
chr1	145476746	145477312	567	50.81	17.14733	3.80655	14.22622	C7KUGACXX_7_7958.sorted.filtered_peak_1464
chr1	145507148	145508106	959	37.52	16.75321	4.70821	13.84013	C7KUGACXX_7_7958.sorted.filtered_peak_1465
chr1	145515709	145516741	1033	50.12	23.15108	4.97715	20.08028	C7KUGACXX_7_7958.sorted.filtered_peak_1466
chr1	145524706	145525003	298	12.65	3.67589	2.60470	1.40248	C7KUGACXX_7_7958.sorted.filtered_peak_1467
chr1	145548752	145549355	604	32.09	14.99108	4.95348	12.09647	C7KUGACXX_7_7958.sorted.filtered_peak_1468
chr1	145562665	145563211	547	20.14	7.10989	3.46606	4.52552	C7KUGACXX_7_7958.sorted.filtered_peak_1469
chr1	145575078	145576537	1460	33.56	10.74823	3.39105	8.06490	C7KUGACXX_7_7958.sorted.filtered_peak_1470
chr1	145588673	145589826	1154	22.38	6.77020	3.04395	4.27115	C7KUGACXX_7_7958.sorted.filtered_peak_1471
chr1	145610281	145611359	1079	23.48	11.26543	4.57515	8.54722	C7KUGACXX_7_7958.sorted.filtered_peak_1472
chr1	145713403	145713845	443	13.50	3.95829	2.67364	1.64630	C7KUGACXX_7_7958.sorted.filtered_peak_1473
chr1	145743980	145744564	585	27.56	13.00333	4.78118	10.18954	C7KUGACXX_7_7958.sorted.filtered_peak_1474
chr1	146555828	146556725	898	19.87	6.00739	3.03429	3.51299	C7KUGACXX_7_7958.sorted.filtered_peak_1475
chr1	146643742	146644571	830	49.45	21.92308	4.91740	18.85845	C7KUGACXX_7_7958.sorted.filtered_peak_1476
chr1	146696791	146697357	567	18.48	7.38649	3.75401	4.78675	C7KUGACXX_7_7958.sorted.filtered_peak_1477
chr1	146713911	146714948	1038	38.23	13.19891	3.85669	10.36353	C7KUGACXX_7_7958.sorted.filtered_peak_1478
chr1	146966893	146967142	250	13.21	3.85548	2.65109	1.54694	C7KUGACXX_7_7958.sorted.filtered_peak_1479
chr1	147016860	147017197	338	15.98	4.49852	2.73889	2.11783	C7KUGACXX_7_7958.sorted.filtered_peak_1480
chr1	147051322	147051673	352	13.20	3.36288	2.41780	1.13955	C7KUGACXX_7_7958.sorted.filtered_peak_1481
chr1	147070991	147072180	1190	57.37	24.09744	4.55798	21.02742	C7KUGACXX_7_7958.sorted.filtered_peak_1482
chr1	147089815	147090223	409	19.26	6.42177	3.26022	3.89266	C7KUGACXX_7_7958.sorted.filtered_peak_1483
chr1	147101173	147101422	250	16.90	4.63091	2.72581	2.23953	C7KUGACXX_7_7958.sorted.filtered_peak_1484
chr1	147119973	147120477	505	26.10	8.75129	3.44717	6.12777	C7KUGACXX_7_7958.sorted.filtered_peak_1485
chr1	147120653	147120951	299	17.16	3.88256	2.41123	1.57962	C7KUGACXX_7_7958.sorted.filtered_peak_1486
chr1	147141785	147143023	1239	29.98	11.55678	3.85215	8.85437	C7KUGACXX_7_7958.sorted.filtered_peak_1487
chr1	147172114	147172435	322	15.26	4.95747	2.99069	2.53323	C7KUGACXX_7_7958.sorted.filtered_peak_1488
chr1	147721195	147721456	262	22.40	5.47857	2.70246	3.00746	C7KUGACXX_7_7958.sorted.filtered_peak_1489
chr1	147735609	147736396	788	17.21	6.97691	3.68126	4.41533	C7KUGACXX_7_7958.sorted.filtered_peak_1490
chr1	147790478	147791171	694	17.20	6.16716	3.31595	3.66915	C7KUGACXX_7_7958.sorted.filtered_peak_1491
chr1	147806428	147807316	889	20.23	7.20076	3.45023	4.63897	C7KUGACXX_7_7958.sorted.filtered_peak_1492
chr1	148241363	148241709	347	28.79	16.53866	6.02165	13.59664	C7KUGACXX_7_7958.sorted.filtered_peak_1493
chr1	148551521	148552732	1212	14.65	4.53435	2.83182	2.17633	C7KUGACXX_7_7958.sorted.filtered_peak_1494
chr1	148556285	148557057	773	15.20	5.56854	3.27384	3.09449	C7KUGACXX_7_7958.sorted.filtered_peak_1495
chr1	149204369	149204618	250	18.16	7.55843	3.87236	4.94595	C7KUGACXX_7_7958.sorted.filtered_peak_1496
chr1	149205894	149206156	263	13.91	4.73558	3.01462	2.32589	C7KUGACXX_7_7958.sorted.filtered_peak_1497
chr1	149223193	149224142	950	44.61	20.10107	4.82342	17.10577	C7KUGACXX_7_7958.sorted.filtered_peak_1498
chr1	149224496	149224981	486	33.49	11.25068	3.60618	8.52955	C7KUGACXX_7_7958.sorted.filtered_peak_1499
chr1	149815163	149815995	833	17.85	5.06823	2.84085	2.63284	C7KUGACXX_7_7958.sorted.filtered_peak_1500
chr1	149821432	149821846	415	19.53	6.68558	3.33002	4.14064	C7KUGACXX_7_7958.sorted.filtered_peak_1501
chr1	149850985	149851448	464	14.93	4.44127	2.78384	2.07370	C7KUGACXX_7_7958.sorted.filtered_peak_1502
chr1	149857152	149857401	250	40.53	5.03825	2.02345	2.60542	C7KUGACXX_7_7958.sorted.filtered_peak_1503
chr1	149858086	149858585	500	73.77	22.09143	3.64921	19.00119	C7KUGACXX_7_7958.sorted.filtered_peak_1504
chr1	149859013	149860294	1282	57.94	14.11821	2.98036	11.29896	C7KUGACXX_7_7958.sorted.filtered_peak_1505
chr1	149870911	149871741	831	28.30	12.23233	4.43746	9.44184	C7KUGACXX_7_7958.sorted.filtered_peak_1506
chr1	149899296	149900384	1089	42.73	17.10275	4.27378	14.18387	C7KUGACXX_7_7958.sorted.filtered_peak_1507
chr1	149982248	149982953	706	21.73	5.84757	2.85705	3.35774	C7KUGACXX_7_7958.sorted.filtered_peak_1508
chr1	150022588	150022841	254	17.00	6.73200	3.63868	4.16578	C7KUGACXX_7_7958.sorted.filtered_peak_1509
chr1	150039177	150040158	982	19.50	5.52257	2.88918	3.05563	C7KUGACXX_7_7958.sorted.filtered_peak_1510
chr1	150045056	150045365	310	14.46	3.46619	2.38807	1.22481	C7KUGACXX_7_7958.sorted.filtered_peak_1511
chr1	150064326	150064672	347	13.18	3.80461	2.62647	1.50785	C7KUGACXX_7_7958.sorted.filtered_peak_1512
chr1	150093563	150093812	250	12.32	3.79778	2.69306	1.49048	C7KUGACXX_7_7958.sorted.filtered_peak_1513
chr1	150121803	150122172	370	30.22	8.16769	3.04574	5.54480	C7KUGACXX_7_7958.sorted.filtered_peak_1514
chr1	150123439	150123871	433	24.75	5.26509	2.51072	2.81962	C7KUGACXX_7_7958.sorted.filtered_peak_1515
chr1	150159275	150159915	641	17.24	6.25380	3.36817	3.73716	C7KUGACXX_7_7958.sorted.filtered_peak_1516
chr1	150185565	150186519	955	39.00	18.16118	4.95091	15.21040	C7KUGACXX_7_7958.sorted.filtered_peak_1517
chr1	150206595	150207534	940	38.06	8.88059	2.79079	6.26090	C7KUGACXX_7_7958.sorted.filtered_peak_1518
chr1	150207856	150209003	1148	46.51	14.22911	3.35625	11.43736	C7KUGACXX_7_7958.sorted.filtered_peak_1519
chr1	150227892	150228570	679	18.28	5.31782	2.89818	2.86972	C7KUGACXX_7_7958.sorted.filtered_peak_1520
chr1	150240687	150241735	1049	33.68	13.22744	3.99744	10.45933	C7KUGACXX_7_7958.sorted.filtered_peak_1521
chr1	150253856	150255015	1160	18.12	4.86329	2.72400	2.46156	C7KUGACXX_7_7958.sorted.filtered_peak_1522
chr1	150265947	150266636	690	29.47	13.79497	4.78342	10.96306	C7KUGACXX_7_7958.sorted.filtered_peak_1523
chr1	150293697	150294306	610	36.68	19.76306	5.78069	16.75765	C7KUGACXX_7_7958.sorted.filtered_peak_1524
chr1	150335828	150337273	1446	63.70	22.43601	3.89539	19.39254	C7KUGACXX_7_7958.sorted.filtered_peak_1525
chr1	150358974	150359417	444	15.49	5.75533	3.33272	3.26640	C7KUGACXX_7_7958.sorted.filtered_peak_1526
chr1	150436919	150437170	252	15.96	6.01684	3.42771	3.49549	C7KUGACXX_7_7958.sorted.filtered_peak_1527
chr1	150459499	150460267	769	31.94	14.13614	4.49440	11.31806	C7KUGACXX_7_7958.sorted.filtered_peak_1528
chr1	150487648	150488480	833	41.68	20.30138	5.11425	17.30883	C7KUGACXX_7_7958.sorted.filtered_peak_1529
chr1	150505082	150505501	420	15.58	5.05059	3.00478	2.62406	C7KUGACXX_7_7958.sorted.filtered_peak_1530
chr1	150533484	150533989	506	50.56	9.00869	2.48669	6.34111	C7KUGACXX_7_7958.sorted.filtered_peak_1531
chr1	150534246	150535074	829	48.15	8.08491	2.34993	5.49860	C7KUGACXX_7_7958.sorted.filtered_peak_1532
chr1	150535316	150536240	925	46.62	5.50895	1.99266	3.05667	C7KUGACXX_7_7958.sorted.filtered_peak_1533
chr1	150539861	150540261	401	51.88	12.76249	3.07073	9.94393	C7KUGACXX_7_7958.sorted.filtered_peak_1534
chr1	150540482	150540802	321	30.87	4.31940	2.06146	1.96870	C7KUGACXX_7_7958.sorted.filtered_peak_1535
chr1	150551556	150552702	1147	44.90	12.57738	3.21325	9.81220	C7KUGACXX_7_7958.sorted.filtered_peak_1536
chr1	150583891	150584524	634	40.89	17.33243	4.62000	14.38853	C7KUGACXX_7_7958.sorted.filtered_peak_1537
chr1	150585844	150586271	428	19.95	4.07654	2.34567	1.74825	C7KUGACXX_7_7958.sorted.filtered_peak_1538
chr1	150594044	150594563	520	16.13	4.71800	2.81210	2.32632	C7KUGACXX_7_7958.sorted.filtered_peak_1539
chr1	150601344	150602428	1085	66.87	31.79473	5.46695	28.47192	C7KUGACXX_7_7958.sorted.filtered_peak_1540
chr1	150669352	150670255	904	35.41	14.97478	4.38026	12.14082	C7KUGACXX_7_7958.sorted.filtered_peak_1541
chr1	150737153	150737572	420	17.37	5.21464	2.92450	2.77883	C7KUGACXX_7_7958.sorted.filtered_peak_1542
chr1	150743202	150743652	451	15.56	4.78002	2.88695	2.37743	C7KUGACXX_7_7958.sorted.filtered_peak_1543
chr1	150848634	150849473	840	55.62	24.12376	4.76708	21.00619	C7KUGACXX_7_7958.sorted.filtered_peak_1544
chr1	150862334	150862861	528	12.60	3.55011	2.54616	1.29439	C7KUGACXX_7_7958.sorted.filtered_peak_1545
chr1	150898391	150899155	765	35.96	16.23173	4.64677	13.36462	C7KUGACXX_7_7958.sorted.filtered_peak_1546
chr1	150946974	150947454	481	24.05	5.66991	2.66311	3.19532	C7KUGACXX_7_7958.sorted.filtered_peak_1547
chr1	150951964	150952245	282	22.91	7.42363	3.34195	4.82125	C7KUGACXX_7_7958.sorted.filtered_peak_1548
chr1	150968301	150968576	276	13.27	4.34718	2.88416	1.97616	C7KUGACXX_7_7958.sorted.filtered_peak_1549
chr1	150980560	150981753	1194	40.43	14.95220	3.97483	12.09956	C7KUGACXX_7_7958.sorted.filtered_peak_1550
chr1	151015832	151016086	255	16.19	4.64357	2.78445	2.24915	C7KUGACXX_7_7958.sorted.filtered_peak_1551
chr1	151020847	151021219	373	23.24	6.96361	3.12396	4.41209	C7KUGACXX_7_7958.sorted.filtered_peak_1552
chr1	151028790	151029091	302	33.85	5.81002	2.32034	3.33214	C7KUGACXX_7_7958.sorted.filtered_peak_1553
chr1	151030054	151030711	658	40.01	9.23168	2.79483	6.58794	C7KUGACXX_7_7958.sorted.filtered_peak_1554
chr1	151031772	151032273	502	36.46	7.13748	2.54753	4.55436	C7KUGACXX_7_7958.sorted.filtered_peak_1555
chr1	151042781	151043942	1162	33.12	12.81687	4.18355	9.99040	C7KUGACXX_7_7958.sorted.filtered_peak_1556
chr1	151118902	151119832	931	27.85	9.17565	3.42230	6.53201	C7KUGACXX_7_7958.sorted.filtered_peak_1557
chr1	151128556	151129258	703	34.97	13.72649	4.30491	10.85866	C7KUGACXX_7_7958.sorted.filtered_peak_1558
chr1	151129591	151129891	301	20.49	4.45787	2.45247	2.08863	C7KUGACXX_7_7958.sorted.filtered_peak_1559
chr1	151138221	151139180	960	46.99	21.36330	4.72793	18.37419	C7KUGACXX_7_7958.sorted.filtered_peak_1560
chr1	151148123	151148380	258	12.64	3.94733	2.74250	1.63095	C7KUGACXX_7_7958.sorted.filtered_peak_1561
chr1	151161969	151162886	918	25.02	9.74491	3.86061	7.06787	C7KUGACXX_7_7958.sorted.filtered_peak_1562
chr1	151170475	151171735	1261	47.09	20.39833	4.35145	17.46268	C7KUGACXX_7_7958.sorted.filtered_peak_1563
chr1	151226907	151227547	641	46.04	26.27952	6.57348	23.07476	C7KUGACXX_7_7958.sorted.filtered_peak_1564
chr1	151253646	151255250	1605	74.73	25.42923	4.05317	22.24279	C7KUGACXX_7_7958.sorted.filtered_peak_1565
chr1	151284088	151284572	485	15.19	3.95447	2.55507	1.64308	C7KUGACXX_7_7958.sorted.filtered_peak_1566
chr1	151299606	151300618	1013	39.04	16.85017	4.66219	13.92631	C7KUGACXX_7_7958.sorted.filtered_peak_1567
chr1	151313139	151313662	524	17.36	4.98939	2.82435	2.57826	C7KUGACXX_7_7958.sorted.filtered_peak_1568
chr1	151319193	151320308	1116	47.09	20.02991	4.53876	17.03116	C7KUGACXX_7_7958.sorted.filtered_peak_1569
chr1	151371722	151372338	617	34.63	14.81068	4.56046	11.93917	C7KUGACXX_7_7958.sorted.filtered_peak_1570
chr1	151416290	151416652	363	15.49	5.74546	3.33437	3.25281	C7KUGACXX_7_7958.sorted.filtered_peak_1571
chr1	151430439	151430688	250	21.73	5.01683	2.57368	2.59838	C7KUGACXX_7_7958.sorted.filtered_peak_1572
chr1	151431132	151432295	1164	22.49	5.29658	2.62267	2.85617	C7KUGACXX_7_7958.sorted.filtered_peak_1573
chr1	151483294	151484063	770	23.87	7.94537	3.33691	5.37479	C7KUGACXX_7_7958.sorted.filtered_peak_1574
chr1	151512155	151513218	1064	23.79	8.33360	3.44068	5.75330	C7KUGACXX_7_7958.sorted.filtered_peak_1575
chr1	151566421	151567164	744	14.69	4.21247	2.70477	1.86539	C7KUGACXX_7_7958.sorted.filtered_peak_1576
chr1	151584066	151585164	1099	36.41	15.82749	4.39171	12.98445	C7KUGACXX_7_7958.sorted.filtered_peak_1577
chr1	151735746	151736225	480	26.75	11.43030	4.37424	8.65398	C7KUGACXX_7_7958.sorted.filtered_peak_1578
chr1	151762518	151763640	1123	43.10	19.08131	4.46026	16.17019	C7KUGACXX_7_7958.sorted.filtered_peak_1579
chr1	151788249	151788775	527	17.21	3.96457	2.44209	1.64833	C7KUGACXX_7_7958.sorted.filtered_peak_1580
chr1	151812096	151812559	464	28.73	7.27457	2.88490	4.69569	C7KUGACXX_7_7958.sorted.filtered_peak_1581
chr1	151871220	151871511	292	13.07	4.24310	2.84410	1.88931	C7KUGACXX_7_7958.sorted.filtered_peak_1582
chr1	151877574	151877958	385	19.73	4.60898	2.54629	2.21916	C7KUGACXX_7_7958.sorted.filtered_peak_1583
chr1	151881710	151882530	821	34.36	12.96608	3.99005	10.16947	C7KUGACXX_7_7958.sorted.filtered_peak_1584
chr1	151897656	151898140	485	13.25	4.27946	2.85169	1.92797	C7KUGACXX_7_7958.sorted.filtered_peak_1585
chr1	151906514	151906824	311	13.55	4.22269	2.79558	1.88018	C7KUGACXX_7_7958.sorted.filtered_peak_1586
chr1	151918116	151918787	672	29.44	10.10935	3.63625	7.39812	C7KUGACXX_7_7958.sorted.filtered_peak_1587
chr1	151940450	151940806	357	17.93	5.36637	2.95644	2.90296	C7KUGACXX_7_7958.sorted.filtered_peak_1588
chr1	151945405	151945656	252	16.27	4.53751	2.73503	2.15071	C7KUGACXX_7_7958.sorted.filtered_peak_1589
chr1	151956744	151957090	347	18.95	7.46461	3.67570	4.88856	C7KUGACXX_7_7958.sorted.filtered_peak_1590
chr1	151966033	151966989	957	28.24	5.89322	2.53055	3.40958	C7KUGACXX_7_7958.sorted.filtered_peak_1591
chr1	152007066	152007927	862	29.61	8.91121	3.30890	6.24223	C7KUGACXX_7_7958.sorted.filtered_peak_1592
chr1	152020194	152021074	881	46.11	20.33714	4.67473	17.35399	C7KUGACXX_7_7958.sorted.filtered_peak_1593
chr1	152161279	152161949	671	15.25	3.36575	2.30309	1.14062	C7KUGACXX_7_7958.sorted.filtered_peak_1594
chr1	152319709	152319964	256	18.08	7.03296	3.62644	4.46250	C7KUGACXX_7_7958.sorted.filtered_peak_1595
chr1	152430911	152431224	314	17.37	4.40404	2.60189	2.03719	C7KUGACXX_7_7958.sorted.filtered_peak_1596
chr1	152432417	152433213	797	23.35	8.51892	3.57518	5.91483	C7KUGACXX_7_7958.sorted.filtered_peak_1597
chr1	153507770	153508063	294	25.23	4.65662	2.31935	2.26024	C7KUGACXX_7_7958.sorted.filtered_peak_1598
chr1	153508533	153508963	431	32.19	7.11404	2.68857	4.54250	C7KUGACXX_7_7958.sorted.filtered_peak_1599
chr1	153517522	153518456	935	34.95	8.97225	2.94057	6.34160	C7KUGACXX_7_7958.sorted.filtered_peak_1600
chr1	153539159	153539517	359	15.28	4.11953	2.62485	1.78334	C7KUGACXX_7_7958.sorted.filtered_peak_1601
chr1	153606214	153607066	853	62.43	28.30169	5.25740	25.03680	C7KUGACXX_7_7958.sorted.filtered_peak_1602
chr1	153630929	153631702	774	42.12	20.44189	5.29450	17.42926	C7KUGACXX_7_7958.sorted.filtered_peak_1603
chr1	153643002	153644363	1362	51.83	25.24755	5.17807	22.13886	C7KUGACXX_7_7958.sorted.filtered_peak_1604
chr1	153699935	153700984	1050	62.81	30.65552	5.22427	27.39534	C7KUGACXX_7_7958.sorted.filtered_peak_1605
chr1	153721922	153722206	285	16.67	6.13251	3.38382	3.62082	C7KUGACXX_7_7958.sorted.filtered_peak_1606
chr1	153747787	153748567	781	27.56	8.31899	3.20293	5.71837	C7KUGACXX_7_7958.sorted.filtered_peak_1607
chr1	153755823	153756637	815	39.51	18.52489	4.96155	15.58299	C7KUGACXX_7_7958.sorted.filtered_peak_1608
chr1	153763540	153763838	299	15.55	4.46948	2.74820	2.10230	C7KUGACXX_7_7958.sorted.filtered_peak_1609
chr1	153777809	153778279	471	18.50	5.64267	3.00614	3.16881	C7KUGACXX_7_7958.sorted.filtered_peak_1610
chr1	153895045	153896112	1068	64.72	25.12765	4.26889	21.99985	C7KUGACXX_7_7958.sorted.filtered_peak_1611
chr1	153917650	153919298	1649	29.34	7.20771	2.84328	4.62748	C7KUGACXX_7_7958.sorted.filtered_peak_1612
chr1	153930184	153931412	1229	43.81	13.09394	3.26915	10.33238	C7KUGACXX_7_7958.sorted.filtered_peak_1613
chr1	153935689	153936357	669	45.94	10.89444	2.90360	8.18012	C7KUGACXX_7_7958.sorted.filtered_peak_1614
chr1	153939646	153940496	851	35.65	8.01747	2.75232	5.40127	C7KUGACXX_7_7958.sorted.filtered_peak_1615
chr1	153950000	153950796	797	24.37	7.93403	3.29734	5.35283	C7KUGACXX_7_7958.sorted.filtered_peak_1616
chr1	153959200	153959627	428	22.13	5.40582	2.67006	2.96555	C7KUGACXX_7_7958.sorted.filtered_peak_1617
chr1	153962970	153963602	633	42.31	19.12639	4.99033	16.11837	C7KUGACXX_7_7958.sorted.filtered_peak_1618
chr1	154087419	154088045	627	18.17	7.70759	3.87435	5.11096	C7KUGACXX_7_7958.sorted.filtered_peak_1619
chr1	154130121	154131173	1053	32.25	13.57064	4.31229	10.77106	C7KUGACXX_7_7958.sorted.filtered_peak_1620
chr1	154154655	154156074	1420	35.12	8.48594	2.85595	5.86056	C7KUGACXX_7_7958.sorted.filtered_peak_1621
chr1	154192756	154194092	1337	54.68	21.85810	4.03849	18.88313	C7KUGACXX_7_7958.sorted.filtered_peak_1622
chr1	154244547	154245482	936	50.85	25.34628	5.15443	22.24872	C7KUGACXX_7_7958.sorted.filtered_peak_1623
chr1	154297082	154297554	473	32.70	8.43728	2.96052	5.82124	C7KUGACXX_7_7958.sorted.filtered_peak_1624
chr1	154300889	154301249	361	27.73	4.76249	2.26222	2.35662	C7KUGACXX_7_7958.sorted.filtered_peak_1625
chr1	154309817	154310347	531	23.30	6.59012	2.99256	4.05669	C7KUGACXX_7_7958.sorted.filtered_peak_1626
chr1	154315292	154315984	693	25.49	7.39922	3.11403	4.81678	C7KUGACXX_7_7958.sorted.filtered_peak_1627
chr1	154317810	154318059	250	19.79	4.43939	2.48507	2.06343	C7KUGACXX_7_7958.sorted.filtered_peak_1628
chr1	154324943	154325707	765	15.71	3.53019	2.34611	1.27829	C7KUGACXX_7_7958.sorted.filtered_peak_1629
chr1	154358071	154358448	378	16.17	5.31394	3.06880	2.86604	C7KUGACXX_7_7958.sorted.filtered_peak_1630
chr1	154359075	154359575	501	17.97	5.88146	3.16322	3.37925	C7KUGACXX_7_7958.sorted.filtered_peak_1631
chr1	154370647	154371114	468	15.11	4.48778	2.79636	2.11095	C7KUGACXX_7_7958.sorted.filtered_peak_1632
chr1	154377264	154377745	482	26.50	4.53402	2.23799	2.15833	C7KUGACXX_7_7958.sorted.filtered_peak_1633
chr1	154391850	154392396	547	12.63	3.59492	2.56622	1.33236	C7KUGACXX_7_7958.sorted.filtered_peak_1634
chr1	154404081	154404458	378	17.35	5.87418	3.19608	3.38515	C7KUGACXX_7_7958.sorted.filtered_peak_1635
chr1	154435755	154436425	671	14.55	3.98606	2.60812	1.67250	C7KUGACXX_7_7958.sorted.filtered_peak_1636
chr1	154452390	154452819	430	19.72	7.39919	3.57609	4.82838	C7KUGACXX_7_7958.sorted.filtered_peak_1637
chr1	154531019	154532206	1188	64.96	26.18993	4.29918	23.06379	C7KUGACXX_7_7958.sorted.filtered_peak_1638
chr1	154580335	154580886	552	44.26	16.82343	4.10419	13.93114	C7KUGACXX_7_7958.sorted.filtered_peak_1639
chr1	154599452	154599701	250	19.30	4.33522	2.47203	1.97097	C7KUGACXX_7_7958.sorted.filtered_peak_1640
chr1	154599996	154600829	834	27.30	9.35380	3.54374	6.69419	C7KUGACXX_7_7958.sorted.filtered_peak_1641
chr1	154642193	154642683	491	14.32	5.04345	3.09690	2.62428	C7KUGACXX_7_7958.sorted.filtered_peak_1642
chr1	154720513	154720918	406	17.79	5.48287	2.99533	3.02381	C7KUGACXX_7_7958.sorted.filtered_peak_1643
chr1	154732885	154733202	318	16.75	5.15301	2.95883	2.70867	C7KUGACXX_7_7958.sorted.filtered_peak_1644
chr1	154763740	154764053	314	20.48	6.93989	3.34267	4.38314	C7KUGACXX_7_7958.sorted.filtered_peak_1645
chr1	154842571	154843061	491	29.62	13.34681	4.57537	10.55382	C7KUGACXX_7_7958.sorted.filtered_peak_1646
chr1	154908840	154910330	1491	65.21	23.71856	4.11739	20.61631	C7KUGACXX_7_7958.sorted.filtered_peak_1647
chr1	154915015	154915537	523	26.31	6.69228	2.83833	4.15356	C7KUGACXX_7_7958.sorted.filtered_peak_1648
chr1	154927567	154928830	1264	44.94	13.75657	3.53361	10.91267	C7KUGACXX_7_7958.sorted.filtered_peak_1649
chr1	154933836	154934742	907	37.77	13.58408	3.90382	10.76109	C7KUGACXX_7_7958.sorted.filtered_peak_1650
chr1	154946175	154947627	1453	82.05	28.79217	4.08576	25.52353	C7KUGACXX_7_7958.sorted.filtered_peak_1651
chr1	154955262	154956139	878	52.19	27.12669	5.59174	23.95277	C7KUGACXX_7_7958.sorted.filtered_peak_1652
chr1	154973436	154974956	1521	49.97	12.11497	2.87741	9.37349	C7KUGACXX_7_7958.sorted.filtered_peak_1653
chr1	154990004	154990520	517	25.67	8.64509	3.45290	6.02528	C7KUGACXX_7_7958.sorted.filtered_peak_1654
chr1	155023002	155024099	1098	29.83	8.38885	3.09210	5.76938	C7KUGACXX_7_7958.sorted.filtered_peak_1655
chr1	155034084	155034333	250	23.52	5.42851	2.62599	2.96350	C7KUGACXX_7_7958.sorted.filtered_peak_1656
chr1	155035203	155036536	1334	25.73	6.74301	2.84749	4.22767	C7KUGACXX_7_7958.sorted.filtered_peak_1657
chr1	155057081	155058740	1660	51.40	17.68138	3.80818	14.77351	C7KUGACXX_7_7958.sorted.filtered_peak_1658
chr1	155064026	155064275	250	16.52	4.97498	2.89785	2.54902	C7KUGACXX_7_7958.sorted.filtered_peak_1659
chr1	155066806	155067085	280	13.77	4.16320	2.75091	1.82029	C7KUGACXX_7_7958.sorted.filtered_peak_1660
chr1	155108055	155108836	782	40.88	14.53693	3.80167	11.72360	C7KUGACXX_7_7958.sorted.filtered_peak_1661
chr1	155112885	155113158	274	29.21	8.07285	3.10859	5.43637	C7KUGACXX_7_7958.sorted.filtered_peak_1662
chr1	155140090	155140582	493	16.66	5.31415	3.03195	2.86269	C7KUGACXX_7_7958.sorted.filtered_peak_1663
chr1	155145284	155146416	1133	41.75	12.33630	3.31922	9.56605	C7KUGACXX_7_7958.sorted.filtered_peak_1664
chr1	155162842	155163590	749	30.21	8.17177	3.03214	5.56217	C7KUGACXX_7_7958.sorted.filtered_peak_1665
chr1	155164162	155164887	726	30.04	8.64144	3.13552	6.01865	C7KUGACXX_7_7958.sorted.filtered_peak_1666
chr1	155176669	155177002	334	26.35	6.40032	2.77698	3.86605	C7KUGACXX_7_7958.sorted.filtered_peak_1667
chr1	155178123	155179159	1037	33.44	11.92853	3.80376	9.17418	C7KUGACXX_7_7958.sorted.filtered_peak_1668
chr1	155189496	155189858	363	16.42	6.41999	3.52091	3.89543	C7KUGACXX_7_7958.sorted.filtered_peak_1669
chr1	155196385	155197878	1494	36.60	14.34269	3.85481	11.56779	C7KUGACXX_7_7958.sorted.filtered_peak_1670
chr1	155214164	155214962	799	39.42	14.34235	3.88828	11.52587	C7KUGACXX_7_7958.sorted.filtered_peak_1671
chr1	155220209	155220852	644	28.02	8.68780	3.32617	6.04005	C7KUGACXX_7_7958.sorted.filtered_peak_1672
chr1	155231726	155232556	831	43.93	19.91103	4.89501	16.91361	C7KUGACXX_7_7958.sorted.filtered_peak_1673
chr1	155242896	155243555	660	39.74	13.91557	3.79705	11.09434	C7KUGACXX_7_7958.sorted.filtered_peak_1674
chr1	155246922	155247271	350	37.18	12.15619	3.64513	9.36697	C7KUGACXX_7_7958.sorted.filtered_peak_1675
chr1	155278202	155278978	777	55.48	29.09614	5.70222	25.87058	C7KUGACXX_7_7958.sorted.filtered_peak_1676
chr1	155292923	155294422	1500	46.56	13.24850	3.31500	10.44039	C7KUGACXX_7_7958.sorted.filtered_peak_1677
chr1	155484424	155484688	265	16.99	5.44426	3.06445	2.97436	C7KUGACXX_7_7958.sorted.filtered_peak_1678
chr1	155505912	155506465	554	21.80	6.74344	3.14794	4.20123	C7KUGACXX_7_7958.sorted.filtered_peak_1679
chr1	155532352	155533167	816	46.41	20.61169	4.98313	17.56913	C7KUGACXX_7_7958.sorted.filtered_peak_1680
chr1	155579562	155580068	507	30.68	19.07068	6.40337	16.10260	C7KUGACXX_7_7958.sorted.filtered_peak_1681
chr1	155658093	155659022	930	49.57	24.21975	5.55396	21.06823	C7KUGACXX_7_7958.sorted.filtered_peak_1682
chr1	155714875	155715636	762	25.72	13.96187	5.40203	11.12336	C7KUGACXX_7_7958.sorted.filtered_peak_1683
chr1	155826906	155827261	356	41.96	11.35220	3.17001	8.60771	C7KUGACXX_7_7958.sorted.filtered_peak_1684
chr1	155828816	155829527	712	53.01	19.08447	4.02716	16.10473	C7KUGACXX_7_7958.sorted.filtered_peak_1685
chr1	155829811	155830400	590	29.48	5.01877	2.27637	2.58535	C7KUGACXX_7_7958.sorted.filtered_peak_1686
chr1	155863219	155863739	521	19.07	8.38054	4.05772	5.74972	C7KUGACXX_7_7958.sorted.filtered_peak_1687
chr1	155880683	155881589	907	23.75	9.17016	3.74276	6.53925	C7KUGACXX_7_7958.sorted.filtered_peak_1688
chr1	155903971	155904696	726	49.81	26.08634	5.67880	22.94079	C7KUGACXX_7_7958.sorted.filtered_peak_1689
chr1	155915993	155916376	384	18.33	5.50206	2.96881	3.03585	C7KUGACXX_7_7958.sorted.filtered_peak_1690
chr1	155948190	155948485	296	32.79	8.30918	2.95666	5.67459	C7KUGACXX_7_7958.sorted.filtered_peak_1691
chr1	155958991	155959782	792	14.63	5.16289	3.14917	2.71922	C7KUGACXX_7_7958.sorted.filtered_peak_1692
chr1	155974679	155975374	696	20.66	7.71018	3.59614	5.12170	C7KUGACXX_7_7958.sorted.filtered_peak_1693
chr1	155990464	155990995	532	34.91	18.79391	5.69775	15.82110	C7KUGACXX_7_7958.sorted.filtered_peak_1694
chr1	156023540	156024776	1237	40.50	12.49628	3.44410	9.71715	C7KUGACXX_7_7958.sorted.filtered_peak_1695
chr1	156036159	156036408	250	15.12	5.18167	3.10916	2.73874	C7KUGACXX_7_7958.sorted.filtered_peak_1696
chr1	156052172	156052475	304	17.62	6.15709	3.30426	3.64116	C7KUGACXX_7_7958.sorted.filtered_peak_1697
chr1	156066648	156067159	512	20.95	7.07152	3.33391	4.51410	C7KUGACXX_7_7958.sorted.filtered_peak_1698
chr1	156075919	156076451	533	29.91	11.27536	3.97160	8.51934	C7KUGACXX_7_7958.sorted.filtered_peak_1699
chr1	156096799	156097281	483	27.76	8.95625	3.42269	6.29967	C7KUGACXX_7_7958.sorted.filtered_peak_1700
chr1	156115759	156116098	340	17.12	5.91440	3.24088	3.42053	C7KUGACXX_7_7958.sorted.filtered_peak_1701
chr1	156163345	156164150	806	51.97	26.18090	5.37133	23.05277	C7KUGACXX_7_7958.sorted.filtered_peak_1702
chr1	156168750	156169251	502	17.46	4.29566	2.56270	1.93906	C7KUGACXX_7_7958.sorted.filtered_peak_1703
chr1	156182615	156183174	560	69.74	13.65748	2.71945	10.80461	C7KUGACXX_7_7958.sorted.filtered_peak_1704
chr1	156186156	156186707	552	279.70	203.23018	10.90030	197.38791	C7KUGACXX_7_7958.sorted.filtered_peak_1705
chr1	156195305	156195581	277	19.22	6.44221	3.27902	3.90428	C7KUGACXX_7_7958.sorted.filtered_peak_1706
chr1	156252199	156253058	860	55.01	24.44321	5.03625	21.29834	C7KUGACXX_7_7958.sorted.filtered_peak_1707
chr1	156265290	156265785	496	21.09	7.04364	3.32468	4.47919	C7KUGACXX_7_7958.sorted.filtered_peak_1708
chr1	156307750	156308710	961	84.18	43.08040	6.03373	39.44730	C7KUGACXX_7_7958.sorted.filtered_peak_1709
chr1	156389957	156390275	319	16.11	3.64559	2.37580	1.37646	C7KUGACXX_7_7958.sorted.filtered_peak_1710
chr1	156415634	156416050	417	14.92	4.73993	2.93001	2.33086	C7KUGACXX_7_7958.sorted.filtered_peak_1711
chr1	156426285	156427439	1155	41.33	14.81229	3.94466	11.94615	C7KUGACXX_7_7958.sorted.filtered_peak_1712
chr1	156470454	156471356	903	69.07	18.34472	3.35431	15.34184	C7KUGACXX_7_7958.sorted.filtered_peak_1713
chr1	156474526	156475365	840	70.82	20.94886	3.57906	17.90339	C7KUGACXX_7_7958.sorted.filtered_peak_1714
chr1	156541992	156542504	513	15.15	5.05644	3.04135	2.62982	C7KUGACXX_7_7958.sorted.filtered_peak_1715
chr1	156561336	156561812	477	24.04	9.10820	3.78337	6.45081	C7KUGACXX_7_7958.sorted.filtered_peak_1716
chr1	156570938	156571784	847	21.04	6.84792	3.25926	4.29528	C7KUGACXX_7_7958.sorted.filtered_peak_1717
chr1	156577899	156578233	335	20.89	8.94988	4.10303	6.28244	C7KUGACXX_7_7958.sorted.filtered_peak_1718
chr1	156595447	156595937	491	14.29	4.39484	2.81516	2.02909	C7KUGACXX_7_7958.sorted.filtered_peak_1719
chr1	156629820	156630279	460	35.34	10.80275	3.39070	8.08401	C7KUGACXX_7_7958.sorted.filtered_peak_1720
chr1	156631106	156631436	331	23.63	4.56147	2.35018	2.17718	C7KUGACXX_7_7958.sorted.filtered_peak_1721
chr1	156675826	156676238	413	15.10	4.27786	2.70201	1.92347	C7KUGACXX_7_7958.sorted.filtered_peak_1722
chr1	156698171	156699123	953	57.10	20.75946	3.98650	17.75661	C7KUGACXX_7_7958.sorted.filtered_peak_1723
chr1	156710556	156711585	1030	73.42	33.11121	4.96425	29.78960	C7KUGACXX_7_7958.sorted.filtered_peak_1724
chr1	156721391	156722170	780	33.28	9.43494	3.14927	6.78387	C7KUGACXX_7_7958.sorted.filtered_peak_1725
chr1	156736505	156737645	1141	54.21	23.47864	4.68169	20.39570	C7KUGACXX_7_7958.sorted.filtered_peak_1726
chr1	156771307	156771687	381	17.56	4.22724	2.52201	1.88534	C7KUGACXX_7_7958.sorted.filtered_peak_1727
chr1	156786277	156786947	671	50.14	20.30716	4.46902	17.30431	C7KUGACXX_7_7958.sorted.filtered_peak_1728
chr1	156808676	156808925	250	15.96	4.37853	2.68783	2.01232	C7KUGACXX_7_7958.sorted.filtered_peak_1729
chr1	156818559	156818901	343	20.06	6.43936	3.19720	3.90624	C7KUGACXX_7_7958.sorted.filtered_peak_1730
chr1	156829874	156830228	355	22.76	6.38511	2.97627	3.85326	C7KUGACXX_7_7958.sorted.filtered_peak_1731
chr1	156862105	156862393	289	19.47	7.74520	3.74699	5.14709	C7KUGACXX_7_7958.sorted.filtered_peak_1732
chr1	157103275	157103641	367	19.95	3.98659	2.31748	1.67011	C7KUGACXX_7_7958.sorted.filtered_peak_1733
chr1	157108068	157108559	492	32.95	9.86033	3.32297	7.16390	C7KUGACXX_7_7958.sorted.filtered_peak_1734
chr1	157125831	157126144	314	19.40	6.49793	3.26002	3.96976	C7KUGACXX_7_7958.sorted.filtered_peak_1735
chr1	157339720	157340056	337	13.32	4.37543	2.89503	1.99978	C7KUGACXX_7_7958.sorted.filtered_peak_1736
chr1	158094785	158095089	305	15.95	6.05552	3.42592	3.54336	C7KUGACXX_7_7958.sorted.filtered_peak_1737
chr1	158173649	158174186	538	14.70	4.93796	3.02987	2.52142	C7KUGACXX_7_7958.sorted.filtered_peak_1738
chr1	158789252	158789705	454	25.62	9.45572	3.70965	6.79907	C7KUGACXX_7_7958.sorted.filtered_peak_1739
chr1	158900185	158901049	865	26.00	6.56951	2.82712	4.03583	C7KUGACXX_7_7958.sorted.filtered_peak_1740
chr1	158968282	158968731	450	20.44	6.24976	3.10453	3.72121	C7KUGACXX_7_7958.sorted.filtered_peak_1741
chr1	158978537	158978936	400	32.20	7.52332	2.77850	4.93183	C7KUGACXX_7_7958.sorted.filtered_peak_1742
chr1	158979289	158979867	579	30.12	6.13889	2.51397	3.63774	C7KUGACXX_7_7958.sorted.filtered_peak_1743
chr1	158985280	158985700	421	28.32	7.68056	2.99662	5.09977	C7KUGACXX_7_7958.sorted.filtered_peak_1744
chr1	159037565	159037814	250	19.25	4.93562	2.68957	2.51573	C7KUGACXX_7_7958.sorted.filtered_peak_1745
chr1	159038008	159038451	444	18.98	4.82675	2.65315	2.43241	C7KUGACXX_7_7958.sorted.filtered_peak_1746
chr1	159046435	159047517	1083	51.89	18.44385	4.06752	15.45720	C7KUGACXX_7_7958.sorted.filtered_peak_1747
chr1	159130832	159131140	309	13.07	3.73445	2.60273	1.44273	C7KUGACXX_7_7958.sorted.filtered_peak_1748
chr1	159750291	159750944	654	42.48	18.92610	4.89463	15.93385	C7KUGACXX_7_7958.sorted.filtered_peak_1749
chr1	159769932	159770469	538	15.94	3.68466	2.39685	1.40941	C7KUGACXX_7_7958.sorted.filtered_peak_1750
chr1	159796273	159796749	477	24.19	7.53347	3.25283	4.93983	C7KUGACXX_7_7958.sorted.filtered_peak_1751
chr1	159861380	159861653	274	17.38	5.18534	2.90947	2.75109	C7KUGACXX_7_7958.sorted.filtered_peak_1752
chr1	159879998	159880618	621	31.16	11.63516	3.85668	8.89528	C7KUGACXX_7_7958.sorted.filtered_peak_1753
chr1	159893051	159893751	701	34.38	7.46042	2.68798	4.86415	C7KUGACXX_7_7958.sorted.filtered_peak_1754
chr1	159894997	159895554	558	32.21	6.62585	2.55204	4.09844	C7KUGACXX_7_7958.sorted.filtered_peak_1755
chr1	160001398	160002097	700	32.72	12.89251	4.08302	10.11176	C7KUGACXX_7_7958.sorted.filtered_peak_1756
chr1	160068323	160069207	885	52.22	19.11626	4.05532	16.14795	C7KUGACXX_7_7958.sorted.filtered_peak_1757
chr1	160162895	160163163	269	17.30	5.90005	3.22293	3.40277	C7KUGACXX_7_7958.sorted.filtered_peak_1758
chr1	160174833	160175296	464	18.51	4.55992	2.59443	2.17895	C7KUGACXX_7_7958.sorted.filtered_peak_1759
chr1	160175488	160175790	303	17.49	4.03788	2.45490	1.71245	C7KUGACXX_7_7958.sorted.filtered_peak_1760
chr1	160231396	160232886	1491	48.18	16.80232	3.78094	13.89817	C7KUGACXX_7_7958.sorted.filtered_peak_1761
chr1	160254420	160255135	716	26.25	10.67587	4.09771	7.94700	C7KUGACXX_7_7958.sorted.filtered_peak_1762
chr1	160261166	160261648	483	14.08	4.38044	2.82457	2.01857	C7KUGACXX_7_7958.sorted.filtered_peak_1763
chr1	160312618	160313420	803	33.40	12.33203	3.85920	9.57282	C7KUGACXX_7_7958.sorted.filtered_peak_1764
chr1	160346428	160346687	260	15.30	4.69136	2.86825	2.29808	C7KUGACXX_7_7958.sorted.filtered_peak_1765
chr1	160398629	160399251	623	24.03	5.71060	2.68017	3.23021	C7KUGACXX_7_7958.sorted.filtered_peak_1766
chr1	160399464	160399801	338	24.72	6.24134	2.81638	3.71929	C7KUGACXX_7_7958.sorted.filtered_peak_1767
chr1	160407278	160408068	791	17.09	3.90538	2.42450	1.60169	C7KUGACXX_7_7958.sorted.filtered_peak_1768
chr1	160413589	160413976	388	17.70	4.58164	2.64179	2.20729	C7KUGACXX_7_7958.sorted.filtered_peak_1769
chr1	160430318	160430978	661	16.66	4.43491	2.65885	2.07107	C7KUGACXX_7_7958.sorted.filtered_peak_1770
chr1	160441089	160441690	602	19.51	7.45862	3.61361	4.88746	C7KUGACXX_7_7958.sorted.filtered_peak_1771
chr1	160489680	160490036	357	17.27	3.69978	2.33757	1.42376	C7KUGACXX_7_7958.sorted.filtered_peak_1772
chr1	160492743	160493218	476	23.70	7.65618	3.32088	5.06192	C7KUGACXX_7_7958.sorted.filtered_peak_1773
chr1	160509592	160510668	1077	27.95	8.99776	3.34824	6.36785	C7KUGACXX_7_7958.sorted.filtered_peak_1774
chr1	160537663	160538470	808	24.56	6.89674	2.99852	4.35334	C7KUGACXX_7_7958.sorted.filtered_peak_1775
chr1	160547488	160547737	250	22.17	4.19499	2.29660	1.84691	C7KUGACXX_7_7958.sorted.filtered_peak_1776
chr1	160548780	160549131	352	19.38	3.38710	2.13148	1.15491	C7KUGACXX_7_7958.sorted.filtered_peak_1777
chr1	160576847	160577096	250	17.30	4.50736	2.64570	2.13226	C7KUGACXX_7_7958.sorted.filtered_peak_1778
chr1	160593020	160593682	663	27.58	5.82098	2.53547	3.34733	C7KUGACXX_7_7958.sorted.filtered_peak_1779
chr1	160599162	160599967	806	30.46	5.76148	2.42771	3.27239	C7KUGACXX_7_7958.sorted.filtered_peak_1780
chr1	160607756	160608213	458	40.89	10.51220	3.09059	7.77267	C7KUGACXX_7_7958.sorted.filtered_peak_1781
chr1	160634648	160634915	268	18.00	4.83431	2.73346	2.42453	C7KUGACXX_7_7958.sorted.filtered_peak_1782
chr1	160635432	160635941	510	19.18	5.73640	2.98497	3.26231	C7KUGACXX_7_7958.sorted.filtered_peak_1783
chr1	160642877	160643560	684	19.51	4.55090	2.54017	2.16289	C7KUGACXX_7_7958.sorted.filtered_peak_1784
chr1	160645371	160645706	336	18.82	3.70207	2.26546	1.42199	C7KUGACXX_7_7958.sorted.filtered_peak_1785
chr1	160652668	160653703	1036	25.03	6.57209	2.90234	4.02443	C7KUGACXX_7_7958.sorted.filtered_peak_1786
chr1	160681169	160682022	854	29.00	5.77602	2.46080	3.31112	C7KUGACXX_7_7958.sorted.filtered_peak_1787
chr1	160696325	160696953	629	21.20	6.69779	3.15868	4.17517	C7KUGACXX_7_7958.sorted.filtered_peak_1788
chr1	160725965	160726769	805	15.89	4.87629	2.89832	2.46585	C7KUGACXX_7_7958.sorted.filtered_peak_1789
chr1	160738098	160738440	343	26.79	9.68243	3.73170	6.99365	C7KUGACXX_7_7958.sorted.filtered_peak_1790
chr1	160751644	160752267	624	13.89	4.69120	2.98869	2.29728	C7KUGACXX_7_7958.sorted.filtered_peak_1791
chr1	160765674	160766143	470	38.67	15.21031	4.28094	12.32623	C7KUGACXX_7_7958.sorted.filtered_peak_1792
chr1	160807141	160808057	917	33.50	10.58087	3.49885	7.84148	C7KUGACXX_7_7958.sorted.filtered_peak_1793
chr1	160832137	160833033	897	20.62	7.21670	3.38148	4.67164	C7KUGACXX_7_7958.sorted.filtered_peak_1794
chr1	160921119	160921412	294	16.04	5.45504	3.14428	2.98892	C7KUGACXX_7_7958.sorted.filtered_peak_1795
chr1	160967083	160967409	327	15.09	5.42556	3.23041	2.95831	C7KUGACXX_7_7958.sorted.filtered_peak_1796
chr1	160983178	160984109	932	19.15	7.18851	3.53947	4.62973	C7KUGACXX_7_7958.sorted.filtered_peak_1797
chr1	160990841	160991386	546	20.43	7.29327	3.48045	4.71551	C7KUGACXX_7_7958.sorted.filtered_peak_1798
chr1	161008550	161008954	405	28.99	12.04630	4.29248	9.26295	C7KUGACXX_7_7958.sorted.filtered_peak_1799
chr1	161014860	161016203	1344	39.35	11.10804	3.17756	8.40197	C7KUGACXX_7_7958.sorted.filtered_peak_1800
chr1	161038057	161038649	593	30.82	6.73403	2.64008	4.19528	C7KUGACXX_7_7958.sorted.filtered_peak_1801
chr1	161039404	161040143	740	40.28	11.93489	3.30596	9.19765	C7KUGACXX_7_7958.sorted.filtered_peak_1802
chr1	161067109	161068247	1139	26.26	7.21548	2.94018	4.67856	C7KUGACXX_7_7958.sorted.filtered_peak_1803
chr1	161087374	161088516	1143	30.72	9.77164	3.38373	7.10687	C7KUGACXX_7_7958.sorted.filtered_peak_1804
chr1	161102136	161103150	1015	39.58	14.90764	3.97213	12.07531	C7KUGACXX_7_7958.sorted.filtered_peak_1805
chr1	161123462	161124159	698	34.53	15.50568	4.71532	12.62203	C7KUGACXX_7_7958.sorted.filtered_peak_1806
chr1	161128836	161129647	812	35.20	12.74140	3.82856	9.96274	C7KUGACXX_7_7958.sorted.filtered_peak_1807
chr1	161135534	161136411	878	53.36	20.95588	4.48734	17.90228	C7KUGACXX_7_7958.sorted.filtered_peak_1808
chr1	161146936	161147537	602	34.05	11.23739	3.59711	8.48811	C7KUGACXX_7_7958.sorted.filtered_peak_1809
chr1	161152094	161152449	356	28.97	5.50537	2.39480	3.05597	C7KUGACXX_7_7958.sorted.filtered_peak_1810
chr1	161155051	161155917	867	40.12	13.43137	3.71114	10.61188	C7KUGACXX_7_7958.sorted.filtered_peak_1811
chr1	161162319	161162834	516	19.60	6.47078	3.24191	3.94112	C7KUGACXX_7_7958.sorted.filtered_peak_1812
chr1	161171706	161172486	781	44.17	17.41767	4.06465	14.55894	C7KUGACXX_7_7958.sorted.filtered_peak_1813
chr1	161195315	161196151	837	64.42	28.83168	4.98410	25.60417	C7KUGACXX_7_7958.sorted.filtered_peak_1814
chr1	161275701	161276244	544	21.06	6.27566	3.01608	3.78052	C7KUGACXX_7_7958.sorted.filtered_peak_1815
chr1	161283621	161284634	1014	30.30	12.72980	4.19471	9.98517	C7KUGACXX_7_7958.sorted.filtered_peak_1816
chr1	161321237	161321684	448	15.61	5.63892	3.25637	3.17251	C7KUGACXX_7_7958.sorted.filtered_peak_1817
chr1	161337610	161337964	355	16.59	4.98564	2.89363	2.56559	C7KUGACXX_7_7958.sorted.filtered_peak_1818
chr1	161359468	161360254	787	49.87	22.50958	5.09247	19.40936	C7KUGACXX_7_7958.sorted.filtered_peak_1819
chr1	161368799	161370125	1327	38.63	15.09897	4.21129	12.21917	C7KUGACXX_7_7958.sorted.filtered_peak_1820
chr1	161493616	161494354	739	23.24	11.68911	4.90028	8.91718	C7KUGACXX_7_7958.sorted.filtered_peak_1821
chr1	161500572	161501160	589	28.14	15.28403	5.53509	12.39499	C7KUGACXX_7_7958.sorted.filtered_peak_1822
chr1	161509786	161510295	510	29.47	17.48082	6.15999	14.53225	C7KUGACXX_7_7958.sorted.filtered_peak_1823
chr1	161582237	161582733	497	15.75	5.92115	3.38650	3.41711	C7KUGACXX_7_7958.sorted.filtered_peak_1824
chr1	161591322	161591685	364	18.40	7.83031	3.92261	5.22015	C7KUGACXX_7_7958.sorted.filtered_peak_1825
chr1	161696411	161696947	537	23.26	5.45987	2.65337	2.98777	C7KUGACXX_7_7958.sorted.filtered_peak_1826
chr1	161697459	161697767	309	22.45	5.30414	2.63149	2.85730	C7KUGACXX_7_7958.sorted.filtered_peak_1827
chr1	161708576	161709080	505	21.96	6.02933	2.90761	3.52387	C7KUGACXX_7_7958.sorted.filtered_peak_1828
chr1	161719205	161720209	1005	30.47	11.98346	3.96407	9.24333	C7KUGACXX_7_7958.sorted.filtered_peak_1829
chr1	161735674	161736501	828	23.38	6.81258	3.05120	4.27160	C7KUGACXX_7_7958.sorted.filtered_peak_1830
chr1	161762460	161762730	271	16.87	6.38146	3.48713	3.84456	C7KUGACXX_7_7958.sorted.filtered_peak_1831
chr1	161903894	161904364	471	18.58	6.07374	3.16193	3.57841	C7KUGACXX_7_7958.sorted.filtered_peak_1832
chr1	162467407	162468301	895	29.50	12.03338	4.09191	9.29307	C7KUGACXX_7_7958.sorted.filtered_peak_1833
chr1	162530998	162531785	788	48.31	23.58657	5.31938	20.48826	C7KUGACXX_7_7958.sorted.filtered_peak_1834
chr1	162793038	162793400	363	16.40	5.29981	3.02469	2.86239	C7KUGACXX_7_7958.sorted.filtered_peak_1835
chr1	162804961	162805532	572	20.12	6.60318	3.25737	4.05596	C7KUGACXX_7_7958.sorted.filtered_peak_1836
chr1	163291277	163292165	889	56.32	24.13304	4.81606	21.00580	C7KUGACXX_7_7958.sorted.filtered_peak_1837
chr1	165362243	165362578	336	23.67	8.93006	3.78269	6.27137	C7KUGACXX_7_7958.sorted.filtered_peak_1838
chr1	165567142	165567873	732	35.36	13.66502	4.06103	10.85698	C7KUGACXX_7_7958.sorted.filtered_peak_1839
chr1	165599889	165600782	894	58.61	25.75976	4.87576	22.62781	C7KUGACXX_7_7958.sorted.filtered_peak_1840
chr1	165667214	165668149	936	34.47	14.13728	4.31360	11.30647	C7KUGACXX_7_7958.sorted.filtered_peak_1841
chr1	165737775	165738852	1078	44.41	19.63916	4.73826	16.63646	C7KUGACXX_7_7958.sorted.filtered_peak_1842
chr1	165796771	165797751	981	21.20	5.72874	2.84891	3.24975	C7KUGACXX_7_7958.sorted.filtered_peak_1843
chr1	165820329	165820656	328	15.20	4.10534	2.62296	1.77269	C7KUGACXX_7_7958.sorted.filtered_peak_1844
chr1	165840528	165841012	485	25.72	9.97279	3.92609	7.27704	C7KUGACXX_7_7958.sorted.filtered_peak_1845
chr1	165866543	165866960	418	15.96	4.70233	2.82366	2.30231	C7KUGACXX_7_7958.sorted.filtered_peak_1846
chr1	165883390	165883770	381	20.73	6.49325	3.15719	3.95973	C7KUGACXX_7_7958.sorted.filtered_peak_1847
chr1	166458884	166459645	762	20.41	6.65197	3.25060	4.10352	C7KUGACXX_7_7958.sorted.filtered_peak_1848
chr1	166808237	166808822	586	30.60	9.62881	3.44149	6.92971	C7KUGACXX_7_7958.sorted.filtered_peak_1849
chr1	166809111	166809515	405	19.17	3.57976	2.20864	1.32617	C7KUGACXX_7_7958.sorted.filtered_peak_1850
chr1	166844982	166846111	1130	52.03	23.60875	4.66600	20.55253	C7KUGACXX_7_7958.sorted.filtered_peak_1851
chr1	166879644	166880144	501	17.77	5.36984	2.94161	2.92713	C7KUGACXX_7_7958.sorted.filtered_peak_1852
chr1	166945027	166945298	272	16.09	3.98780	2.51539	1.67154	C7KUGACXX_7_7958.sorted.filtered_peak_1853
chr1	167028431	167028734	304	14.64	4.37671	2.77723	2.02208	C7KUGACXX_7_7958.sorted.filtered_peak_1854
chr1	167073804	167074166	363	13.32	3.95866	2.68627	1.64630	C7KUGACXX_7_7958.sorted.filtered_peak_1855
chr1	167189242	167190290	1049	83.36	32.09951	4.50881	28.73554	C7KUGACXX_7_7958.sorted.filtered_peak_1856
chr1	167191102	167191754	653	37.87	5.10589	2.08247	2.67388	C7KUGACXX_7_7958.sorted.filtered_peak_1857
chr1	167237168	167237565	398	16.81	5.53061	3.10155	3.06913	C7KUGACXX_7_7958.sorted.filtered_peak_1858
chr1	167411408	167411760	353	19.03	5.17040	2.78906	2.73154	C7KUGACXX_7_7958.sorted.filtered_peak_1859
chr1	167416920	167417409	490	26.66	8.09021	3.23073	5.47942	C7KUGACXX_7_7958.sorted.filtered_peak_1860
chr1	167424714	167425013	300	23.32	4.91662	2.47148	2.49821	C7KUGACXX_7_7958.sorted.filtered_peak_1861
chr1	167458902	167459217	316	20.35	3.84468	2.24943	1.54876	C7KUGACXX_7_7958.sorted.filtered_peak_1862
chr1	167461197	167461859	663	22.22	4.77670	2.47486	2.37362	C7KUGACXX_7_7958.sorted.filtered_peak_1863
chr1	167485918	167486358	441	23.97	3.65800	2.06944	1.38294	C7KUGACXX_7_7958.sorted.filtered_peak_1864
chr1	167486968	167487367	400	26.85	5.16899	2.40110	2.72788	C7KUGACXX_7_7958.sorted.filtered_peak_1865
chr1	167509615	167509891	277	19.63	4.77054	2.60708	2.37076	C7KUGACXX_7_7958.sorted.filtered_peak_1866
chr1	167522492	167523426	935	28.00	9.00679	3.36708	6.37589	C7KUGACXX_7_7958.sorted.filtered_peak_1867
chr1	167569290	167569772	483	19.80	5.35115	2.81184	2.89237	C7KUGACXX_7_7958.sorted.filtered_peak_1868
chr1	167586573	167587238	666	21.25	6.71109	3.19982	4.16305	C7KUGACXX_7_7958.sorted.filtered_peak_1869
chr1	167596955	167597832	878	35.01	8.08017	2.73187	5.50636	C7KUGACXX_7_7958.sorted.filtered_peak_1870
chr1	167611352	167611834	483	26.44	8.68055	3.43213	6.03548	C7KUGACXX_7_7958.sorted.filtered_peak_1871
chr1	167657170	167657431	262	20.22	6.47454	3.22165	3.92312	C7KUGACXX_7_7958.sorted.filtered_peak_1872
chr1	167683564	167684974	1411	34.51	8.03606	2.80708	5.41602	C7KUGACXX_7_7958.sorted.filtered_peak_1873
chr1	167690606	167691529	924	27.64	8.35452	3.14934	5.77459	C7KUGACXX_7_7958.sorted.filtered_peak_1874
chr1	167772579	167772912	334	22.49	6.56441	3.05233	4.02475	C7KUGACXX_7_7958.sorted.filtered_peak_1875
chr1	167774097	167774854	758	26.24	8.57049	3.45423	5.91325	C7KUGACXX_7_7958.sorted.filtered_peak_1876
chr1	167904637	167906196	1560	63.93	23.97389	4.08543	20.90058	C7KUGACXX_7_7958.sorted.filtered_peak_1877
chr1	168051373	168051775	403	19.02	5.64247	2.96368	3.17704	C7KUGACXX_7_7958.sorted.filtered_peak_1878
chr1	168147771	168148839	1069	45.35	20.41194	5.01249	17.36634	C7KUGACXX_7_7958.sorted.filtered_peak_1879
chr1	168194875	168195688	814	26.66	9.26554	3.51699	6.63651	C7KUGACXX_7_7958.sorted.filtered_peak_1880
chr1	168204592	168204866	275	18.43	4.90305	2.73593	2.48172	C7KUGACXX_7_7958.sorted.filtered_peak_1881
chr1	168206362	168206745	384	15.79	3.75218	2.43475	1.46804	C7KUGACXX_7_7958.sorted.filtered_peak_1882
chr1	168312017	168312389	373	20.53	7.15968	3.42361	4.59019	C7KUGACXX_7_7958.sorted.filtered_peak_1883
chr1	168317632	168317881	250	17.21	6.90311	3.68072	4.33160	C7KUGACXX_7_7958.sorted.filtered_peak_1884
chr1	168332092	168332849	758	24.64	9.07112	3.68616	6.42843	C7KUGACXX_7_7958.sorted.filtered_peak_1885
chr1	168357531	168358035	505	14.31	3.53097	2.42673	1.28317	C7KUGACXX_7_7958.sorted.filtered_peak_1886
chr1	168378125	168378721	597	20.77	6.04003	2.97675	3.54818	C7KUGACXX_7_7958.sorted.filtered_peak_1887
chr1	168390598	168391056	459	26.22	9.49466	3.71818	6.81505	C7KUGACXX_7_7958.sorted.filtered_peak_1888
chr1	168408989	168409342	354	28.25	9.72939	3.63042	7.03498	C7KUGACXX_7_7958.sorted.filtered_peak_1889
chr1	168436477	168437034	558	21.64	5.63849	2.78328	3.17111	C7KUGACXX_7_7958.sorted.filtered_peak_1890
chr1	168489353	168489851	499	16.56	4.18978	2.56780	1.84885	C7KUGACXX_7_7958.sorted.filtered_peak_1891
chr1	168490742	168491293	552	16.37	4.10065	2.54249	1.77221	C7KUGACXX_7_7958.sorted.filtered_peak_1892
chr1	168504751	168505329	579	28.36	12.43515	4.35658	9.68275	C7KUGACXX_7_7958.sorted.filtered_peak_1893
chr1	169013261	169013986	726	22.78	7.42323	3.24829	4.87408	C7KUGACXX_7_7958.sorted.filtered_peak_1894
chr1	169075370	169076023	654	20.08	4.94026	2.63823	2.52713	C7KUGACXX_7_7958.sorted.filtered_peak_1895
chr1	169281424	169281949	526	23.88	8.99496	3.77407	6.33359	C7KUGACXX_7_7958.sorted.filtered_peak_1896
chr1	169317725	169318065	341	15.61	5.38098	3.14455	2.92994	C7KUGACXX_7_7958.sorted.filtered_peak_1897
chr1	169336833	169337821	989	63.02	25.68533	4.67939	22.51412	C7KUGACXX_7_7958.sorted.filtered_peak_1898
chr1	169454515	169455505	991	39.47	15.94239	4.29026	13.06913	C7KUGACXX_7_7958.sorted.filtered_peak_1899
chr1	169570629	169570897	269	13.54	3.79935	2.60057	1.51161	C7KUGACXX_7_7958.sorted.filtered_peak_1900
chr1	169574244	169574517	274	13.54	3.71032	2.55267	1.44327	C7KUGACXX_7_7958.sorted.filtered_peak_1901
chr1	169661868	169662533	666	24.87	5.96190	2.72163	3.45758	C7KUGACXX_7_7958.sorted.filtered_peak_1902
chr1	169663600	169664002	403	24.64	5.76728	2.66412	3.28578	C7KUGACXX_7_7958.sorted.filtered_peak_1903
chr1	169680760	169681456	697	18.45	6.85122	3.50868	4.29244	C7KUGACXX_7_7958.sorted.filtered_peak_1904
chr1	169763704	169764465	762	48.05	20.29060	4.69936	17.26291	C7KUGACXX_7_7958.sorted.filtered_peak_1905
chr1	169862661	169863627	967	72.17	27.49983	4.53698	24.25859	C7KUGACXX_7_7958.sorted.filtered_peak_1906
chr1	169877649	169878267	619	15.71	5.15856	3.03636	2.72614	C7KUGACXX_7_7958.sorted.filtered_peak_1907
chr1	169895302	169895611	310	16.92	5.33912	3.01107	2.88859	C7KUGACXX_7_7958.sorted.filtered_peak_1908
chr1	170043399	170044334	936	62.43	29.73638	5.23988	26.48084	C7KUGACXX_7_7958.sorted.filtered_peak_1909
chr1	170500846	170501656	811	32.43	11.78056	3.84121	9.02121	C7KUGACXX_7_7958.sorted.filtered_peak_1910
chr1	171282972	171283479	508	23.22	11.00414	4.53501	8.29065	C7KUGACXX_7_7958.sorted.filtered_peak_1911
chr1	171454118	171455472	1355	46.26	17.34913	3.94025	14.45299	C7KUGACXX_7_7958.sorted.filtered_peak_1912
chr1	171710491	171711734	1244	37.96	11.29560	3.22944	8.61572	C7KUGACXX_7_7958.sorted.filtered_peak_1913
chr1	171750157	171750994	838	81.83	40.36212	5.76751	36.81103	C7KUGACXX_7_7958.sorted.filtered_peak_1914
chr1	171763287	171763536	250	15.95	4.65804	2.80814	2.26219	C7KUGACXX_7_7958.sorted.filtered_peak_1915
chr1	171810292	171810967	676	26.04	10.70669	4.13267	7.98170	C7KUGACXX_7_7958.sorted.filtered_peak_1916
chr1	172123531	172124062	532	17.02	4.64228	2.72501	2.24733	C7KUGACXX_7_7958.sorted.filtered_peak_1917
chr1	172150025	172151157	1133	29.89	8.57670	3.18232	5.92603	C7KUGACXX_7_7958.sorted.filtered_peak_1918
chr1	172224284	172224533	250	12.78	4.01204	2.75607	1.70203	C7KUGACXX_7_7958.sorted.filtered_peak_1919
chr1	172327429	172328301	873	21.47	6.31838	3.03552	3.79375	C7KUGACXX_7_7958.sorted.filtered_peak_1920
chr1	172349907	172350434	528	18.29	6.00428	3.15402	3.51386	C7KUGACXX_7_7958.sorted.filtered_peak_1921
chr1	172363237	172363632	396	20.74	6.20998	3.04533	3.70044	C7KUGACXX_7_7958.sorted.filtered_peak_1922
chr1	172412880	172413445	566	29.80	11.32776	3.97410	8.57434	C7KUGACXX_7_7958.sorted.filtered_peak_1923
chr1	172419086	172419391	306	16.26	4.54812	2.73407	2.16878	C7KUGACXX_7_7958.sorted.filtered_peak_1924
chr1	172501385	172502771	1387	89.46	34.75975	4.55117	31.33782	C7KUGACXX_7_7958.sorted.filtered_peak_1925
chr1	172557852	172558147	296	14.03	4.31026	2.79713	1.95284	C7KUGACXX_7_7958.sorted.filtered_peak_1926
chr1	172607755	172608769	1015	25.97	8.98018	3.51790	6.34476	C7KUGACXX_7_7958.sorted.filtered_peak_1927
chr1	172631859	172632290	432	25.05	7.92456	3.33109	5.30003	C7KUGACXX_7_7958.sorted.filtered_peak_1928
chr1	172639671	172640163	493	16.55	4.34936	2.63510	1.99096	C7KUGACXX_7_7958.sorted.filtered_peak_1929
chr1	172668158	172668933	776	29.87	9.52975	3.35933	6.88585	C7KUGACXX_7_7958.sorted.filtered_peak_1930
chr1	172677549	172677990	442	15.07	4.10822	2.63283	1.77632	C7KUGACXX_7_7958.sorted.filtered_peak_1931
chr1	172688851	172689137	287	14.82	4.04215	2.62113	1.71505	C7KUGACXX_7_7958.sorted.filtered_peak_1932
chr1	172714114	172714700	587	21.08	5.44681	2.75161	2.99278	C7KUGACXX_7_7958.sorted.filtered_peak_1933
chr1	172715254	172715794	541	23.64	6.66992	2.98166	4.14580	C7KUGACXX_7_7958.sorted.filtered_peak_1934
chr1	172788034	172788742	709	17.90	5.04324	2.80971	2.62693	C7KUGACXX_7_7958.sorted.filtered_peak_1935
chr1	172795195	172795781	587	17.06	4.38876	2.61738	2.02336	C7KUGACXX_7_7958.sorted.filtered_peak_1936
chr1	172807438	172807762	325	16.76	4.32097	2.61376	1.95699	C7KUGACXX_7_7958.sorted.filtered_peak_1937
chr1	172814598	172814917	320	21.89	8.94585	3.96770	6.28920	C7KUGACXX_7_7958.sorted.filtered_peak_1938
chr1	172852587	172852973	387	13.54	4.01854	2.70007	1.69399	C7KUGACXX_7_7958.sorted.filtered_peak_1939
chr1	172864214	172864624	411	22.24	8.01189	3.57580	5.39862	C7KUGACXX_7_7958.sorted.filtered_peak_1940
chr1	172903036	172903362	327	15.24	4.58692	2.82706	2.20383	C7KUGACXX_7_7958.sorted.filtered_peak_1941
chr1	173174724	173175097	374	16.90	4.25197	2.57331	1.89932	C7KUGACXX_7_7958.sorted.filtered_peak_1942
chr1	173389566	173389828	263	16.29	5.07812	2.95194	2.65156	C7KUGACXX_7_7958.sorted.filtered_peak_1943
chr1	173445703	173446783	1081	39.97	12.80174	3.65756	9.97613	C7KUGACXX_7_7958.sorted.filtered_peak_1944
chr1	173683796	173684873	1078	31.88	12.27554	3.94493	9.53082	C7KUGACXX_7_7958.sorted.filtered_peak_1945
chr1	173748973	173749374	402	13.30	4.36641	2.89037	1.99381	C7KUGACXX_7_7958.sorted.filtered_peak_1946
chr1	173793245	173794383	1139	64.40	29.34877	5.16831	26.10279	C7KUGACXX_7_7958.sorted.filtered_peak_1947
chr1	173836771	173838132	1362	76.44	22.78864	3.60264	19.68941	C7KUGACXX_7_7958.sorted.filtered_peak_1948
chr1	173990784	173991972	1189	33.63	11.78954	3.69311	9.04365	C7KUGACXX_7_7958.sorted.filtered_peak_1949
chr1	174122357	174123087	731	19.44	4.68806	2.58831	2.29114	C7KUGACXX_7_7958.sorted.filtered_peak_1950
chr1	174128003	174129197	1195	45.58	13.51903	3.43705	10.68619	C7KUGACXX_7_7958.sorted.filtered_peak_1951
chr1	174173774	174174071	298	14.38	4.03524	2.64583	1.71165	C7KUGACXX_7_7958.sorted.filtered_peak_1952
chr1	174713079	174713383	305	15.83	4.52976	2.76396	2.14690	C7KUGACXX_7_7958.sorted.filtered_peak_1953
chr1	174768581	174769525	945	26.92	8.58746	3.29906	5.98234	C7KUGACXX_7_7958.sorted.filtered_peak_1954
chr1	174933617	174934087	471	38.23	7.70382	2.57785	5.11973	C7KUGACXX_7_7958.sorted.filtered_peak_1955
chr1	174937278	174937539	262	34.37	5.08791	2.16012	2.64886	C7KUGACXX_7_7958.sorted.filtered_peak_1956
chr1	174937878	174938253	376	35.65	5.80956	2.28408	3.31348	C7KUGACXX_7_7958.sorted.filtered_peak_1957
chr1	174967871	174969542	1672	88.58	33.01745	4.13580	29.69501	C7KUGACXX_7_7958.sorted.filtered_peak_1958
chr1	174992130	174992923	794	48.39	23.75862	5.38371	20.64721	C7KUGACXX_7_7958.sorted.filtered_peak_1959
chr1	174998855	174999212	358	15.90	5.30876	3.08329	2.86280	C7KUGACXX_7_7958.sorted.filtered_peak_1960
chr1	175161502	175162124	623	25.03	4.96563	2.40776	2.55209	C7KUGACXX_7_7958.sorted.filtered_peak_1961
chr1	175178067	175179098	1032	32.44	10.84245	3.61260	8.10274	C7KUGACXX_7_7958.sorted.filtered_peak_1962
chr1	175288859	175289299	441	16.78	4.69618	2.75882	2.29981	C7KUGACXX_7_7958.sorted.filtered_peak_1963
chr1	176175899	176176998	1100	68.95	30.64795	5.17288	27.35245	C7KUGACXX_7_7958.sorted.filtered_peak_1964
chr1	176799920	176800265	346	12.90	4.12900	2.80781	1.78564	C7KUGACXX_7_7958.sorted.filtered_peak_1965
chr1	177355202	177355742	541	15.56	4.20550	2.63683	1.86544	C7KUGACXX_7_7958.sorted.filtered_peak_1966
chr1	178501265	178501746	482	14.34	3.91353	2.59033	1.60964	C7KUGACXX_7_7958.sorted.filtered_peak_1967
chr1	178511138	178512203	1066	17.58	5.19173	2.90011	2.75192	C7KUGACXX_7_7958.sorted.filtered_peak_1968
chr1	178693982	178694287	306	14.62	3.79639	2.52600	1.50741	C7KUGACXX_7_7958.sorted.filtered_peak_1969
chr1	178994773	178995567	795	34.64	12.00753	3.80243	9.21474	C7KUGACXX_7_7958.sorted.filtered_peak_1970
chr1	179006181	179006430	250	15.36	4.97143	2.99515	2.54309	C7KUGACXX_7_7958.sorted.filtered_peak_1971
chr1	179008157	179008421	265	17.46	5.78141	3.16909	3.28324	C7KUGACXX_7_7958.sorted.filtered_peak_1972
chr1	179050711	179051467	757	25.50	7.12699	3.01855	4.56340	C7KUGACXX_7_7958.sorted.filtered_peak_1973
chr1	179051778	179052111	334	20.68	4.29317	2.38591	1.94572	C7KUGACXX_7_7958.sorted.filtered_peak_1974
chr1	179098843	179099099	257	22.98	7.85103	3.48453	5.22612	C7KUGACXX_7_7958.sorted.filtered_peak_1975
chr1	179112084	179112385	302	15.66	4.38641	2.70735	2.02730	C7KUGACXX_7_7958.sorted.filtered_peak_1976
chr1	179198550	179198854	305	17.48	5.16238	2.88220	2.74075	C7KUGACXX_7_7958.sorted.filtered_peak_1977
chr1	179262557	179263354	798	30.06	10.59436	3.66472	7.89235	C7KUGACXX_7_7958.sorted.filtered_peak_1978
chr1	179334681	179335480	800	42.59	18.39086	4.77551	15.41357	C7KUGACXX_7_7958.sorted.filtered_peak_1979
chr1	179783610	179784437	828	27.82	10.43266	3.74810	7.76184	C7KUGACXX_7_7958.sorted.filtered_peak_1980
chr1	179846817	179847127	311	26.68	5.05999	2.37593	2.63382	C7KUGACXX_7_7958.sorted.filtered_peak_1981
chr1	179851116	179852440	1325	54.56	19.15115	3.84475	16.19476	C7KUGACXX_7_7958.sorted.filtered_peak_1982
chr1	179923085	179924446	1362	54.93	22.86888	4.45613	19.82317	C7KUGACXX_7_7958.sorted.filtered_peak_1983
chr1	180123484	180124492	1009	43.27	15.79813	4.01779	12.90454	C7KUGACXX_7_7958.sorted.filtered_peak_1984
chr1	180182636	180182888	253	14.95	4.97843	3.03808	2.54655	C7KUGACXX_7_7958.sorted.filtered_peak_1985
chr1	180313209	180313468	260	14.11	4.86472	3.05469	2.44510	C7KUGACXX_7_7958.sorted.filtered_peak_1986
chr1	180471411	180472311	901	41.61	17.75002	4.66142	14.78606	C7KUGACXX_7_7958.sorted.filtered_peak_1987
chr1	180484974	180485342	369	18.29	6.59389	3.41138	4.05498	C7KUGACXX_7_7958.sorted.filtered_peak_1988
chr1	180600610	180601962	1353	40.03	14.84775	3.79101	12.05125	C7KUGACXX_7_7958.sorted.filtered_peak_1989
chr1	180832387	180832686	300	14.98	5.30452	3.17290	2.85754	C7KUGACXX_7_7958.sorted.filtered_peak_1990
chr1	180983713	180984053	341	12.17	3.40633	2.50784	1.17769	C7KUGACXX_7_7958.sorted.filtered_peak_1991
chr1	180991139	180992506	1368	33.34	8.96980	3.04017	6.32208	C7KUGACXX_7_7958.sorted.filtered_peak_1992
chr1	181002460	181003488	1029	32.10	10.84989	3.59037	8.13153	C7KUGACXX_7_7958.sorted.filtered_peak_1993
chr1	181031336	181031846	511	15.10	4.41974	2.76381	2.05100	C7KUGACXX_7_7958.sorted.filtered_peak_1994
chr1	181057465	181058169	705	47.65	12.36635	3.11669	9.58670	C7KUGACXX_7_7958.sorted.filtered_peak_1995
chr1	181059075	181060115	1041	33.99	6.30106	2.38778	3.82089	C7KUGACXX_7_7958.sorted.filtered_peak_1996
chr1	181074151	181075018	868	40.40	13.14385	3.60421	10.33907	C7KUGACXX_7_7958.sorted.filtered_peak_1997
chr1	181111532	181111963	432	25.13	7.13267	3.05971	4.56068	C7KUGACXX_7_7958.sorted.filtered_peak_1998
chr1	181118737	181119277	541	26.50	9.74009	3.75468	7.05556	C7KUGACXX_7_7958.sorted.filtered_peak_1999
chr1	181128620	181129576	957	17.10	5.55344	3.09563	3.07874	C7KUGACXX_7_7958.sorted.filtered_peak_2000
chr1	181135736	181136012	277	17.96	6.06024	3.24448	3.54126	C7KUGACXX_7_7958.sorted.filtered_peak_2001
chr1	181159080	181159329	250	12.88	3.68382	2.59341	1.40108	C7KUGACXX_7_7958.sorted.filtered_peak_2002
chr1	181365605	181365861	257	17.19	5.45039	3.03726	2.98802	C7KUGACXX_7_7958.sorted.filtered_peak_2003
chr1	181394040	181394361	322	20.57	7.30471	3.48774	4.71698	C7KUGACXX_7_7958.sorted.filtered_peak_2004
chr1	181998343	181999369	1027	59.95	27.31977	5.10647	24.11852	C7KUGACXX_7_7958.sorted.filtered_peak_2005
chr1	182023781	182024100	320	14.65	3.67952	2.47055	1.40793	C7KUGACXX_7_7958.sorted.filtered_peak_2006
chr1	182112335	182112809	475	15.28	4.14325	2.63139	1.81049	C7KUGACXX_7_7958.sorted.filtered_peak_2007
chr1	182228335	182229279	945	16.32	5.79790	3.23944	3.32795	C7KUGACXX_7_7958.sorted.filtered_peak_2008
chr1	182360223	182361141	919	19.90	4.57431	2.51706	2.19681	C7KUGACXX_7_7958.sorted.filtered_peak_2009
chr1	182365890	182366212	323	24.54	8.54342	3.55560	5.90469	C7KUGACXX_7_7958.sorted.filtered_peak_2010
chr1	182399876	182400151	276	15.19	4.44937	2.75778	2.09050	C7KUGACXX_7_7958.sorted.filtered_peak_2011
chr1	182557646	182558727	1082	20.74	6.43495	3.10912	3.92102	C7KUGACXX_7_7958.sorted.filtered_peak_2012
chr1	182573378	182573805	428	34.67	9.64938	3.18230	6.95504	C7KUGACXX_7_7958.sorted.filtered_peak_2013
chr1	182585220	182585606	387	32.75	10.14808	3.41428	7.44080	C7KUGACXX_7_7958.sorted.filtered_peak_2014
chr1	182758393	182759230	838	38.43	14.34699	3.92800	11.53912	C7KUGACXX_7_7958.sorted.filtered_peak_2015
chr1	182808059	182809258	1200	54.79	21.88301	4.28905	18.87572	C7KUGACXX_7_7958.sorted.filtered_peak_2016
chr1	182859144	182859571	428	15.51	5.25069	3.07730	2.82119	C7KUGACXX_7_7958.sorted.filtered_peak_2017
chr1	183163851	183164593	743	17.69	5.79259	3.10949	3.32724	C7KUGACXX_7_7958.sorted.filtered_peak_2018
chr1	183439312	183439593	282	32.89	5.35207	2.25535	2.89561	C7KUGACXX_7_7958.sorted.filtered_peak_2019
chr1	183440616	183441858	1243	48.71	13.41560	3.24095	10.60837	C7KUGACXX_7_7958.sorted.filtered_peak_2020
chr1	183447489	183447755	267	15.68	3.54294	2.35336	1.28962	C7KUGACXX_7_7958.sorted.filtered_peak_2021
chr1	183467517	183468012	496	18.78	6.01024	3.11913	3.52034	C7KUGACXX_7_7958.sorted.filtered_peak_2022
chr1	183604544	183605383	840	61.22	24.09502	4.35783	20.98966	C7KUGACXX_7_7958.sorted.filtered_peak_2023
chr1	183624650	183624899	250	15.15	4.94083	2.99154	2.52191	C7KUGACXX_7_7958.sorted.filtered_peak_2024
chr1	183774235	183774770	536	15.58	3.68201	2.41849	1.40734	C7KUGACXX_7_7958.sorted.filtered_peak_2025
chr1	183811698	183811976	279	17.80	5.03058	2.83089	2.59596	C7KUGACXX_7_7958.sorted.filtered_peak_2026
chr1	183884941	183885661	721	27.27	9.30670	3.52607	6.65273	C7KUGACXX_7_7958.sorted.filtered_peak_2027
chr1	183925657	183926219	563	43.13	18.20491	4.60814	15.24555	C7KUGACXX_7_7958.sorted.filtered_peak_2028
chr1	184020477	184021374	898	29.86	11.37309	3.85134	8.66242	C7KUGACXX_7_7958.sorted.filtered_peak_2029
chr1	184129556	184129811	256	20.36	4.82123	2.59365	2.40405	C7KUGACXX_7_7958.sorted.filtered_peak_2030
chr1	184356552	184356854	303	21.17	5.50075	2.78294	3.02686	C7KUGACXX_7_7958.sorted.filtered_peak_2031
chr1	184460811	184461284	474	18.06	5.16190	2.86147	2.71758	C7KUGACXX_7_7958.sorted.filtered_peak_2032
chr1	184712227	184712710	484	22.67	6.36513	2.94030	3.86186	C7KUGACXX_7_7958.sorted.filtered_peak_2033
chr1	184715045	184715358	314	20.03	4.48471	2.48305	2.11404	C7KUGACXX_7_7958.sorted.filtered_peak_2034
chr1	184723463	184724844	1382	65.83	25.41743	4.28724	22.26641	C7KUGACXX_7_7958.sorted.filtered_peak_2035
chr1	184774455	184775211	757	15.52	4.68467	2.84527	2.29100	C7KUGACXX_7_7958.sorted.filtered_peak_2036
chr1	184809745	184810067	323	24.37	8.15362	3.46411	5.51991	C7KUGACXX_7_7958.sorted.filtered_peak_2037
chr1	184812766	184813529	764	17.70	6.14233	3.26169	3.64378	C7KUGACXX_7_7958.sorted.filtered_peak_2038
chr1	184836079	184836966	888	37.25	14.26204	4.16534	11.41144	C7KUGACXX_7_7958.sorted.filtered_peak_2039
chr1	184859634	184860309	676	17.59	4.08163	2.46373	1.75526	C7KUGACXX_7_7958.sorted.filtered_peak_2040
chr1	184942597	184943817	1221	23.27	4.99859	2.49890	2.57350	C7KUGACXX_7_7958.sorted.filtered_peak_2041
chr1	184951068	184951532	465	15.48	3.94661	2.53451	1.63110	C7KUGACXX_7_7958.sorted.filtered_peak_2042
chr1	185014279	185015222	944	25.04	6.64098	2.87476	4.12314	C7KUGACXX_7_7958.sorted.filtered_peak_2043
chr1	185125505	185126951	1447	70.34	26.62578	4.32789	23.43840	C7KUGACXX_7_7958.sorted.filtered_peak_2044
chr1	185139628	185139884	257	17.28	6.74954	3.61536	4.18434	C7KUGACXX_7_7958.sorted.filtered_peak_2045
chr1	185207671	185207921	251	14.57	5.13574	3.14838	2.68614	C7KUGACXX_7_7958.sorted.filtered_peak_2046
chr1	185250259	185250699	441	18.58	5.71941	3.02958	3.24191	C7KUGACXX_7_7958.sorted.filtered_peak_2047
chr1	185285886	185287282	1397	61.30	19.41858	3.60878	16.44051	C7KUGACXX_7_7958.sorted.filtered_peak_2048
chr1	185307818	185308730	913	27.13	9.71297	3.71514	7.01752	C7KUGACXX_7_7958.sorted.filtered_peak_2049
chr1	185389711	185390539	829	28.22	9.18329	3.37908	6.54748	C7KUGACXX_7_7958.sorted.filtered_peak_2050
chr1	185408860	185409670	811	41.73	16.85065	4.52300	13.89543	C7KUGACXX_7_7958.sorted.filtered_peak_2051
chr1	185528920	185529564	645	27.92	9.53119	3.54385	6.87042	C7KUGACXX_7_7958.sorted.filtered_peak_2052
chr1	185536015	185536778	764	31.14	11.25314	3.74901	8.54523	C7KUGACXX_7_7958.sorted.filtered_peak_2053
chr1	185663202	185663640	439	16.70	5.02027	2.90772	2.58745	C7KUGACXX_7_7958.sorted.filtered_peak_2054
chr1	185703364	185703621	258	17.02	5.81071	3.22872	3.30701	C7KUGACXX_7_7958.sorted.filtered_peak_2055
chr1	185786799	185787210	412	12.85	3.66220	2.58081	1.39027	C7KUGACXX_7_7958.sorted.filtered_peak_2056
chr1	186344097	186345315	1219	62.67	24.99900	4.35337	21.87945	C7KUGACXX_7_7958.sorted.filtered_peak_2057
chr1	186390150	186390704	555	14.67	4.20905	2.70519	1.86114	C7KUGACXX_7_7958.sorted.filtered_peak_2058
chr1	186797934	186798266	333	17.77	6.65072	3.48970	4.10500	C7KUGACXX_7_7958.sorted.filtered_peak_2059
chr1	187120531	187120780	250	14.63	4.77200	2.96492	2.36583	C7KUGACXX_7_7958.sorted.filtered_peak_2060
chr1	188843024	188843338	315	12.33	3.54660	2.56490	1.29603	C7KUGACXX_7_7958.sorted.filtered_peak_2061
chr1	192443053	192443329	277	15.96	3.72901	2.41621	1.44205	C7KUGACXX_7_7958.sorted.filtered_peak_2062
chr1	192485723	192486504	782	31.62	10.67316	3.58581	7.96539	C7KUGACXX_7_7958.sorted.filtered_peak_2063
chr1	192500186	192500490	305	15.80	4.28310	2.64876	1.94059	C7KUGACXX_7_7958.sorted.filtered_peak_2064
chr1	192507873	192508431	559	29.72	9.29820	3.35634	6.63964	C7KUGACXX_7_7958.sorted.filtered_peak_2065
chr1	192514174	192514600	427	23.54	5.97553	2.77986	3.48811	C7KUGACXX_7_7958.sorted.filtered_peak_2066
chr1	192544467	192545084	618	48.53	15.90241	3.74920	13.00387	C7KUGACXX_7_7958.sorted.filtered_peak_2067
chr1	192578167	192578627	461	18.88	6.24985	3.21630	3.73354	C7KUGACXX_7_7958.sorted.filtered_peak_2068
chr1	192775015	192775279	265	31.35	5.52518	2.34220	3.05131	C7KUGACXX_7_7958.sorted.filtered_peak_2069
chr1	192777693	192778606	914	39.51	9.07673	2.78674	6.43153	C7KUGACXX_7_7958.sorted.filtered_peak_2070
chr1	193027689	193028869	1181	40.28	13.19094	3.60601	10.38745	C7KUGACXX_7_7958.sorted.filtered_peak_2071
chr1	193073807	193074699	893	20.25	6.18815	3.07704	3.67655	C7KUGACXX_7_7958.sorted.filtered_peak_2072
chr1	193090561	193091744	1184	47.79	18.31519	4.22015	15.35576	C7KUGACXX_7_7958.sorted.filtered_peak_2073
chr1	193155625	193155917	293	20.78	4.94037	2.60202	2.52343	C7KUGACXX_7_7958.sorted.filtered_peak_2074
chr1	193210267	193210858	592	15.87	4.40942	2.70327	2.04517	C7KUGACXX_7_7958.sorted.filtered_peak_2075
chr1	193280302	193280990	689	17.38	4.50034	2.63722	2.12639	C7KUGACXX_7_7958.sorted.filtered_peak_2076
chr1	193337708	193337957	250	14.78	3.81151	2.52235	1.51752	C7KUGACXX_7_7958.sorted.filtered_peak_2077
chr1	193375986	193376433	448	20.40	5.33177	2.76448	2.87737	C7KUGACXX_7_7958.sorted.filtered_peak_2078
chr1	193387216	193387934	719	22.65	7.03817	3.18879	4.47909	C7KUGACXX_7_7958.sorted.filtered_peak_2079
chr1	193418074	193418634	561	14.29	4.67777	2.95021	2.28263	C7KUGACXX_7_7958.sorted.filtered_peak_2080
chr1	193427844	193428224	381	28.78	5.04948	2.29607	2.62772	C7KUGACXX_7_7958.sorted.filtered_peak_2081
chr1	193448124	193448843	720	50.08	23.53541	5.13433	20.44501	C7KUGACXX_7_7958.sorted.filtered_peak_2082
chr1	193476719	193476968	250	13.50	4.48630	2.93080	2.10136	C7KUGACXX_7_7958.sorted.filtered_peak_2083
chr1	193506678	193507053	376	24.15	5.12977	2.49838	2.69569	C7KUGACXX_7_7958.sorted.filtered_peak_2084
chr1	193508902	193509391	490	27.01	6.45763	2.75268	3.92481	C7KUGACXX_7_7958.sorted.filtered_peak_2085
chr1	193509740	193510013	274	24.86	5.48827	2.57977	3.01856	C7KUGACXX_7_7958.sorted.filtered_peak_2086
chr1	193538863	193539128	266	13.12	4.26276	2.85506	1.90097	C7KUGACXX_7_7958.sorted.filtered_peak_2087
chr1	193561453	193562406	954	21.99	6.04603	2.85742	3.57776	C7KUGACXX_7_7958.sorted.filtered_peak_2088
chr1	194120103	194120544	442	15.38	3.90625	2.52015	1.60329	C7KUGACXX_7_7958.sorted.filtered_peak_2089
chr1	194194989	194195271	283	16.60	4.92815	2.86674	2.51463	C7KUGACXX_7_7958.sorted.filtered_peak_2090
chr1	194264872	194265121	250	19.19	5.59534	2.93766	3.12488	C7KUGACXX_7_7958.sorted.filtered_peak_2091
chr1	195164499	195165121	623	20.24	6.44861	3.19028	3.91169	C7KUGACXX_7_7958.sorted.filtered_peak_2092
chr1	196620752	196621001	250	13.03	3.57761	2.53252	1.32527	C7KUGACXX_7_7958.sorted.filtered_peak_2093
chr1	197115456	197116319	864	39.90	13.49047	3.72919	10.66592	C7KUGACXX_7_7958.sorted.filtered_peak_2094
chr1	197169708	197171012	1305	38.78	12.98208	3.49878	10.23898	C7KUGACXX_7_7958.sorted.filtered_peak_2095
chr1	197744275	197745901	1627	34.11	7.36697	2.65828	4.79028	C7KUGACXX_7_7958.sorted.filtered_peak_2096
chr1	197777934	197778183	250	14.65	4.71064	2.93687	2.30670	C7KUGACXX_7_7958.sorted.filtered_peak_2097
chr1	197871608	197872246	639	39.41	16.16915	4.55520	13.22946	C7KUGACXX_7_7958.sorted.filtered_peak_2098
chr1	197918415	197918823	409	16.70	5.32182	3.02330	2.87196	C7KUGACXX_7_7958.sorted.filtered_peak_2099
chr1	198071645	198071900	256	16.94	5.04476	2.89589	2.61279	C7KUGACXX_7_7958.sorted.filtered_peak_2100
chr1	198125929	198127248	1320	35.86	6.66196	2.46078	4.10971	C7KUGACXX_7_7958.sorted.filtered_peak_2101
chr1	198127957	198128341	385	29.90	4.23052	2.06628	1.88331	C7KUGACXX_7_7958.sorted.filtered_peak_2102
chr1	198136665	198136985	321	26.54	7.52040	3.09654	4.92158	C7KUGACXX_7_7958.sorted.filtered_peak_2103
chr1	198156993	198157685	693	21.61	6.50081	3.09189	3.96628	C7KUGACXX_7_7958.sorted.filtered_peak_2104
chr1	198171317	198171713	397	15.01	3.90184	2.54512	1.59768	C7KUGACXX_7_7958.sorted.filtered_peak_2105
chr1	198222519	198222939	421	13.37	4.40983	2.90501	2.03240	C7KUGACXX_7_7958.sorted.filtered_peak_2106
chr1	198434513	198435020	508	16.99	4.76139	2.76643	2.36161	C7KUGACXX_7_7958.sorted.filtered_peak_2107
chr1	198489809	198490080	272	18.77	4.37853	2.51833	2.00989	C7KUGACXX_7_7958.sorted.filtered_peak_2108
chr1	198526048	198526452	405	25.09	8.02582	3.35378	5.40267	C7KUGACXX_7_7958.sorted.filtered_peak_2109
chr1	198533806	198534097	292	15.05	5.45421	3.24467	2.98281	C7KUGACXX_7_7958.sorted.filtered_peak_2110
chr1	198580312	198580561	250	19.60	3.61937	2.20478	1.35295	C7KUGACXX_7_7958.sorted.filtered_peak_2111
chr1	198589934	198591025	1092	46.32	12.26892	3.20297	9.46645	C7KUGACXX_7_7958.sorted.filtered_peak_2112
chr1	198596732	198597148	417	21.94	4.70716	2.46858	2.30714	C7KUGACXX_7_7958.sorted.filtered_peak_2113
chr1	198607612	198607917	306	27.00	5.53157	2.49555	3.06284	C7KUGACXX_7_7958.sorted.filtered_peak_2114
chr1	198608128	198608599	472	24.07	4.13012	2.20449	1.79504	C7KUGACXX_7_7958.sorted.filtered_peak_2115
chr1	198625606	198626060	455	31.79	6.07937	2.44535	3.58516	C7KUGACXX_7_7958.sorted.filtered_peak_2116
chr1	198626621	198626993	373	31.73	6.39207	2.53169	3.86431	C7KUGACXX_7_7958.sorted.filtered_peak_2117
chr1	198633809	198634122	314	22.97	4.13165	2.24089	1.80119	C7KUGACXX_7_7958.sorted.filtered_peak_2118
chr1	198638118	198638488	371	25.88	5.65217	2.56902	3.17982	C7KUGACXX_7_7958.sorted.filtered_peak_2119
chr1	198648851	198649119	269	35.00	4.19533	1.95245	1.84933	C7KUGACXX_7_7958.sorted.filtered_peak_2120
chr1	198650887	198651710	824	55.14	14.02281	3.09613	11.19526	C7KUGACXX_7_7958.sorted.filtered_peak_2121
chr1	198888959	198889356	398	17.93	4.19990	2.49355	1.85150	C7KUGACXX_7_7958.sorted.filtered_peak_2122
chr1	198904028	198904465	438	26.01	5.87306	2.62848	3.38497	C7KUGACXX_7_7958.sorted.filtered_peak_2123
chr1	198906429	198906773	345	28.53	7.62738	3.00618	5.02310	C7KUGACXX_7_7958.sorted.filtered_peak_2124
chr1	199010636	199011104	469	26.83	9.30871	3.58993	6.64346	C7KUGACXX_7_7958.sorted.filtered_peak_2125
chr1	199058921	199059176	256	15.45	5.69991	3.32598	3.20536	C7KUGACXX_7_7958.sorted.filtered_peak_2126
chr1	199142524	199142991	468	19.10	5.36613	2.84865	2.91999	C7KUGACXX_7_7958.sorted.filtered_peak_2127
chr1	200098739	200099107	369	16.21	5.59641	3.17878	3.13039	C7KUGACXX_7_7958.sorted.filtered_peak_2128
chr1	200122369	200122712	344	24.49	6.25143	2.83139	3.72770	C7KUGACXX_7_7958.sorted.filtered_peak_2129
chr1	200123252	200123694	443	34.27	12.00492	3.83167	9.21214	C7KUGACXX_7_7958.sorted.filtered_peak_2130
chr1	200195368	200196009	642	14.46	4.02498	2.62964	1.70917	C7KUGACXX_7_7958.sorted.filtered_peak_2131
chr1	200271363	200271734	372	20.43	6.31042	3.11110	3.79331	C7KUGACXX_7_7958.sorted.filtered_peak_2132
chr1	200276692	200277103	412	15.99	4.49531	2.73748	2.11369	C7KUGACXX_7_7958.sorted.filtered_peak_2133
chr1	200378715	200379793	1079	39.65	15.45438	4.09467	12.59679	C7KUGACXX_7_7958.sorted.filtered_peak_2134
chr1	200407008	200407328	321	18.92	6.04376	3.14116	3.53523	C7KUGACXX_7_7958.sorted.filtered_peak_2135
chr1	200442863	200443606	744	21.65	7.58344	3.45767	4.99389	C7KUGACXX_7_7958.sorted.filtered_peak_2136
chr1	200452504	200452915	412	13.47	4.47159	2.92584	2.08823	C7KUGACXX_7_7958.sorted.filtered_peak_2137
chr1	200457821	200458070	250	15.06	5.32559	3.19300	2.86353	C7KUGACXX_7_7958.sorted.filtered_peak_2138
chr1	200589448	200590200	753	29.08	9.53084	3.44409	6.87267	C7KUGACXX_7_7958.sorted.filtered_peak_2139
chr1	200597336	200597825	490	21.16	6.44532	3.11531	3.90811	C7KUGACXX_7_7958.sorted.filtered_peak_2140
chr1	200638412	200639399	988	42.18	17.13667	4.47463	14.19989	C7KUGACXX_7_7958.sorted.filtered_peak_2141
chr1	200707637	200708374	738	16.53	4.23840	2.58191	1.90340	C7KUGACXX_7_7958.sorted.filtered_peak_2142
chr1	200772070	200772388	319	13.70	4.60586	2.97230	2.20714	C7KUGACXX_7_7958.sorted.filtered_peak_2143
chr1	200818441	200818813	373	13.22	3.82107	2.63273	1.51878	C7KUGACXX_7_7958.sorted.filtered_peak_2144
chr1	200831883	200832845	963	26.11	4.79329	2.32634	2.38509	C7KUGACXX_7_7958.sorted.filtered_peak_2145
chr1	200854721	200854970	250	22.45	3.45869	2.05331	1.21979	C7KUGACXX_7_7958.sorted.filtered_peak_2146
chr1	200857181	200857946	766	26.98	5.63598	2.49728	3.18521	C7KUGACXX_7_7958.sorted.filtered_peak_2147
chr1	200874690	200875225	536	17.94	5.76160	3.08432	3.29202	C7KUGACXX_7_7958.sorted.filtered_peak_2148
chr1	200941211	200941696	486	16.14	4.20734	2.60080	1.86276	C7KUGACXX_7_7958.sorted.filtered_peak_2149
chr1	200988483	200989124	642	33.31	6.80693	2.54837	4.27354	C7KUGACXX_7_7958.sorted.filtered_peak_2150
chr1	200992569	200993102	534	39.54	10.19538	3.02323	7.50379	C7KUGACXX_7_7958.sorted.filtered_peak_2151
chr1	201012111	201012382	272	15.76	4.89716	2.91989	2.48426	C7KUGACXX_7_7958.sorted.filtered_peak_2152
chr1	201083365	201083783	419	16.66	4.72047	2.77372	2.32751	C7KUGACXX_7_7958.sorted.filtered_peak_2153
chr1	201123171	201123898	728	44.24	19.59397	4.76517	16.60153	C7KUGACXX_7_7958.sorted.filtered_peak_2154
chr1	201140512	201140764	253	16.35	4.62008	2.76795	2.22019	C7KUGACXX_7_7958.sorted.filtered_peak_2155
chr1	201404892	201405395	504	14.22	4.92880	3.07678	2.50228	C7KUGACXX_7_7958.sorted.filtered_peak_2156
chr1	201417317	201417566	250	15.76	4.32995	2.68322	1.96632	C7KUGACXX_7_7958.sorted.filtered_peak_2157
chr1	201449706	201449987	282	20.50	5.12795	2.69045	2.68534	C7KUGACXX_7_7958.sorted.filtered_peak_2158
chr1	201475815	201476662	848	23.61	8.21032	3.46486	5.60696	C7KUGACXX_7_7958.sorted.filtered_peak_2159
chr1	201482007	201482308	302	17.33	6.13695	3.32515	3.62102	C7KUGACXX_7_7958.sorted.filtered_peak_2160
chr1	201528500	201528825	326	15.18	4.47030	2.77781	2.09981	C7KUGACXX_7_7958.sorted.filtered_peak_2161
chr1	201798017	201798828	812	37.82	15.05870	4.30821	12.17527	C7KUGACXX_7_7958.sorted.filtered_peak_2162
chr1	201865118	201865370	253	20.30	6.06785	3.04967	3.55027	C7KUGACXX_7_7958.sorted.filtered_peak_2163
chr1	201924295	201924997	703	40.62	19.07829	5.10349	16.08423	C7KUGACXX_7_7958.sorted.filtered_peak_2164
chr1	201951404	201952392	989	19.28	7.23863	3.54900	4.67489	C7KUGACXX_7_7958.sorted.filtered_peak_2165
chr1	202104597	202104877	281	14.15	4.20176	2.73671	1.86606	C7KUGACXX_7_7958.sorted.filtered_peak_2166
chr1	202113503	202114025	523	21.34	5.69810	2.82358	3.22394	C7KUGACXX_7_7958.sorted.filtered_peak_2167
chr1	202133863	202134205	343	32.35	7.77181	2.82013	5.17688	C7KUGACXX_7_7958.sorted.filtered_peak_2168
chr1	202161970	202162238	269	16.01	6.04415	3.43294	3.52348	C7KUGACXX_7_7958.sorted.filtered_peak_2169
chr1	202264636	202265082	447	29.67	14.60397	5.09282	11.73394	C7KUGACXX_7_7958.sorted.filtered_peak_2170
chr1	202310756	202311572	817	46.61	20.03221	4.70001	17.01595	C7KUGACXX_7_7958.sorted.filtered_peak_2171
chr1	202317446	202318302	857	46.16	21.55045	4.98107	18.52607	C7KUGACXX_7_7958.sorted.filtered_peak_2172
chr1	202598251	202598700	450	17.07	6.83419	3.64875	4.28173	C7KUGACXX_7_7958.sorted.filtered_peak_2173
chr1	202662101	202662368	268	14.11	4.37849	2.82426	2.01165	C7KUGACXX_7_7958.sorted.filtered_peak_2174
chr1	202779632	202780535	904	34.07	8.99879	2.98518	6.37158	C7KUGACXX_7_7958.sorted.filtered_peak_2175
chr1	202804618	202805066	449	21.94	6.70174	3.15226	4.14611	C7KUGACXX_7_7958.sorted.filtered_peak_2176
chr1	202830582	202830969	388	15.38	4.38700	2.73532	2.01363	C7KUGACXX_7_7958.sorted.filtered_peak_2177
chr1	202857643	202858661	1019	73.86	37.06718	5.95372	33.60832	C7KUGACXX_7_7958.sorted.filtered_peak_2178
chr1	202895923	202896689	767	41.65	21.05321	5.47092	18.01242	C7KUGACXX_7_7958.sorted.filtered_peak_2179
chr1	202926949	202927758	810	31.78	11.06919	3.60644	8.37425	C7KUGACXX_7_7958.sorted.filtered_peak_2180
chr1	202935956	202937012	1057	28.10	8.92908	3.34165	6.29644	C7KUGACXX_7_7958.sorted.filtered_peak_2181
chr1	202976025	202976910	886	39.89	17.93417	4.72935	15.00166	C7KUGACXX_7_7958.sorted.filtered_peak_2182
chr1	202995330	202995973	644	28.68	11.48705	4.01257	8.76907	C7KUGACXX_7_7958.sorted.filtered_peak_2183
chr1	203236431	203236965	535	27.70	10.01285	3.73702	7.32108	C7KUGACXX_7_7958.sorted.filtered_peak_2184
chr1	203240225	203240495	271	23.03	4.46948	2.34484	2.09692	C7KUGACXX_7_7958.sorted.filtered_peak_2185
chr1	203242215	203242646	432	23.31	4.92513	2.47505	2.50623	C7KUGACXX_7_7958.sorted.filtered_peak_2186
chr1	203247390	203247771	382	17.49	3.78805	2.36020	1.49964	C7KUGACXX_7_7958.sorted.filtered_peak_2187
chr1	203256422	203256936	515	48.70	11.64124	2.93198	8.89970	C7KUGACXX_7_7958.sorted.filtered_peak_2188
chr1	203258577	203260019	1443	40.73	7.99224	2.54679	5.39212	C7KUGACXX_7_7958.sorted.filtered_peak_2189
chr1	203274125	203274886	762	55.72	21.84204	4.45403	18.77654	C7KUGACXX_7_7958.sorted.filtered_peak_2190
chr1	203289704	203290467	764	28.36	6.73307	2.75613	4.18563	C7KUGACXX_7_7958.sorted.filtered_peak_2191
chr1	203296164	203297394	1231	51.81	15.94839	3.57960	13.03940	C7KUGACXX_7_7958.sorted.filtered_peak_2192
chr1	203456543	203457138	596	15.26	4.65146	2.85208	2.26241	C7KUGACXX_7_7958.sorted.filtered_peak_2193
chr1	203576343	203576992	650	18.55	7.38364	3.65774	4.82503	C7KUGACXX_7_7958.sorted.filtered_peak_2194
chr1	203582202	203582644	443	15.87	6.03023	3.38866	3.53903	C7KUGACXX_7_7958.sorted.filtered_peak_2195
chr1	203594837	203596041	1205	34.65	6.94462	2.55655	4.38302	C7KUGACXX_7_7958.sorted.filtered_peak_2196
chr1	203619031	203619454	424	21.33	4.72865	2.49422	2.34018	C7KUGACXX_7_7958.sorted.filtered_peak_2197
chr1	203622010	203622671	662	28.70	8.25764	3.17763	5.61920	C7KUGACXX_7_7958.sorted.filtered_peak_2198
chr1	203643024	203643639	616	47.38	20.22726	4.81612	17.18723	C7KUGACXX_7_7958.sorted.filtered_peak_2199
chr1	203651583	203652114	532	19.40	7.23909	3.56429	4.66119	C7KUGACXX_7_7958.sorted.filtered_peak_2200
chr1	203733548	203734965	1418	31.03	10.76475	3.58289	8.08594	C7KUGACXX_7_7958.sorted.filtered_peak_2201
chr1	203764376	203765335	960	30.78	11.62633	3.92849	8.87180	C7KUGACXX_7_7958.sorted.filtered_peak_2202
chr1	203830423	203831103	681	52.75	28.18805	5.97517	24.95886	C7KUGACXX_7_7958.sorted.filtered_peak_2203
chr1	203889626	203889922	297	20.48	9.33468	4.34314	6.64103	C7KUGACXX_7_7958.sorted.filtered_peak_2204
chr1	204332543	204333183	641	21.79	6.88824	3.23566	4.31951	C7KUGACXX_7_7958.sorted.filtered_peak_2205
chr1	204346933	204347368	436	14.71	4.08993	2.64913	1.75757	C7KUGACXX_7_7958.sorted.filtered_peak_2206
chr1	204367664	204368151	488	16.92	5.60411	3.10454	3.14432	C7KUGACXX_7_7958.sorted.filtered_peak_2207
chr1	204380461	204381521	1061	56.42	22.01183	4.31142	18.95465	C7KUGACXX_7_7958.sorted.filtered_peak_2208
chr1	204415511	204415791	281	19.55	5.74148	2.97835	3.25252	C7KUGACXX_7_7958.sorted.filtered_peak_2209
chr1	204422323	204422609	287	16.20	4.14216	2.56774	1.81477	C7KUGACXX_7_7958.sorted.filtered_peak_2210
chr1	204463259	204464466	1208	31.00	9.62235	3.39225	6.93291	C7KUGACXX_7_7958.sorted.filtered_peak_2211
chr1	204475557	204476691	1135	37.44	12.31067	3.65651	9.51683	C7KUGACXX_7_7958.sorted.filtered_peak_2212
chr1	204485204	204486014	811	49.96	19.31668	4.30071	16.32866	C7KUGACXX_7_7958.sorted.filtered_peak_2213
chr1	204490269	204490682	414	29.07	8.37415	3.17358	5.73608	C7KUGACXX_7_7958.sorted.filtered_peak_2214
chr1	204513425	204514007	583	28.47	11.15067	4.02847	8.40971	C7KUGACXX_7_7958.sorted.filtered_peak_2215
chr1	204732864	204733131	268	15.12	5.18327	3.11448	2.73679	C7KUGACXX_7_7958.sorted.filtered_peak_2216
chr1	204776105	204776667	563	27.21	10.32398	3.96243	7.58532	C7KUGACXX_7_7958.sorted.filtered_peak_2217
chr1	205090941	205091885	945	50.61	23.02815	5.08444	19.93357	C7KUGACXX_7_7958.sorted.filtered_peak_2218
chr1	205110822	205111293	472	14.70	5.04573	3.09040	2.61255	C7KUGACXX_7_7958.sorted.filtered_peak_2219
chr1	205140585	205140890	306	21.22	8.74227	3.98924	6.08222	C7KUGACXX_7_7958.sorted.filtered_peak_2220
chr1	205141886	205142162	277	14.14	4.46517	2.84637	2.10643	C7KUGACXX_7_7958.sorted.filtered_peak_2221
chr1	205180146	205181217	1072	39.13	16.69136	4.43170	13.81290	C7KUGACXX_7_7958.sorted.filtered_peak_2222
chr1	205198665	205199149	485	32.14	9.53942	3.27198	6.86870	C7KUGACXX_7_7958.sorted.filtered_peak_2223
chr1	205225291	205225610	320	19.30	6.41748	3.26310	3.88026	C7KUGACXX_7_7958.sorted.filtered_peak_2224
chr1	205242585	205242979	395	22.84	8.22225	3.60542	5.58993	C7KUGACXX_7_7958.sorted.filtered_peak_2225
chr1	205253931	205254231	301	36.85	6.86339	2.47625	4.29864	C7KUGACXX_7_7958.sorted.filtered_peak_2226
chr1	205254565	205255525	961	40.35	8.92526	2.72042	6.30159	C7KUGACXX_7_7958.sorted.filtered_peak_2227
chr1	205255792	205256183	392	33.43	5.29672	2.22287	2.85187	C7KUGACXX_7_7958.sorted.filtered_peak_2228
chr1	205257158	205257768	611	50.72	13.61366	3.25138	10.77053	C7KUGACXX_7_7958.sorted.filtered_peak_2229
chr1	205290403	205291118	716	22.24	5.60363	2.72794	3.14582	C7KUGACXX_7_7958.sorted.filtered_peak_2230
chr1	205399764	205400083	320	17.56	5.46878	3.02019	3.00503	C7KUGACXX_7_7958.sorted.filtered_peak_2231
chr1	205409780	205410555	776	20.00	6.00530	3.02847	3.50555	C7KUGACXX_7_7958.sorted.filtered_peak_2232
chr1	205561039	205561481	443	24.14	8.91791	3.74702	6.24758	C7KUGACXX_7_7958.sorted.filtered_peak_2233
chr1	205600068	205601445	1378	44.76	14.91320	3.62271	12.07075	C7KUGACXX_7_7958.sorted.filtered_peak_2234
chr1	205628167	205628775	609	16.74	4.96670	2.87969	2.54103	C7KUGACXX_7_7958.sorted.filtered_peak_2235
chr1	205649085	205649523	439	12.88	3.86790	2.68064	1.56874	C7KUGACXX_7_7958.sorted.filtered_peak_2236
chr1	205680260	205680539	280	13.10	4.03218	2.74229	1.71307	C7KUGACXX_7_7958.sorted.filtered_peak_2237
chr1	205718282	205719824	1543	53.46	17.07277	3.67813	14.14055	C7KUGACXX_7_7958.sorted.filtered_peak_2238
chr1	205744144	205745019	876	41.81	16.83298	4.34226	13.91492	C7KUGACXX_7_7958.sorted.filtered_peak_2239
chr1	205760756	205761052	297	14.45	4.90109	3.04174	2.48513	C7KUGACXX_7_7958.sorted.filtered_peak_2240
chr1	205782057	205782762	706	39.45	15.86037	4.24280	12.99769	C7KUGACXX_7_7958.sorted.filtered_peak_2241
chr1	205818894	205819616	723	20.65	8.15380	3.76653	5.53779	C7KUGACXX_7_7958.sorted.filtered_peak_2242
chr1	205888084	205888341	258	13.15	4.20443	2.82488	1.86176	C7KUGACXX_7_7958.sorted.filtered_peak_2243
chr1	206234455	206234727	273	18.55	6.69533	3.43881	4.14440	C7KUGACXX_7_7958.sorted.filtered_peak_2244
chr1	206301934	206302266	333	13.03	3.84626	2.65415	1.55340	C7KUGACXX_7_7958.sorted.filtered_peak_2245
chr1	206643237	206643892	656	24.57	5.85909	2.70346	3.36239	C7KUGACXX_7_7958.sorted.filtered_peak_2246
chr1	206680461	206680984	524	24.17	7.30249	3.16263	4.73155	C7KUGACXX_7_7958.sorted.filtered_peak_2247
chr1	206718147	206718637	491	13.22	4.25789	2.84167	1.90935	C7KUGACXX_7_7958.sorted.filtered_peak_2248
chr1	206725229	206725667	439	26.13	6.40375	2.77381	3.87950	C7KUGACXX_7_7958.sorted.filtered_peak_2249
chr1	206730169	206730767	599	41.76	11.65532	3.23912	8.90181	C7KUGACXX_7_7958.sorted.filtered_peak_2250
chr1	206736297	206736771	475	39.88	12.54349	3.56200	9.73998	C7KUGACXX_7_7958.sorted.filtered_peak_2251
chr1	206748522	206749120	599	42.46	11.06913	3.09953	8.32905	C7KUGACXX_7_7958.sorted.filtered_peak_2252
chr1	206753225	206753732	508	40.38	8.25716	2.63221	5.62962	C7KUGACXX_7_7958.sorted.filtered_peak_2253
chr1	206763304	206764003	700	33.54	12.35899	3.84289	9.60899	C7KUGACXX_7_7958.sorted.filtered_peak_2254
chr1	206785421	206786210	790	41.03	17.97311	4.67649	15.02157	C7KUGACXX_7_7958.sorted.filtered_peak_2255
chr1	206807742	206807992	251	21.53	5.12106	2.63596	2.67409	C7KUGACXX_7_7958.sorted.filtered_peak_2256
chr1	206808382	206809261	880	30.05	10.53241	3.66725	7.83149	C7KUGACXX_7_7958.sorted.filtered_peak_2257
chr1	206858070	206858413	344	21.13	4.19642	2.33364	1.85731	C7KUGACXX_7_7958.sorted.filtered_peak_2258
chr1	206859805	206860126	322	24.19	5.47251	2.60738	3.00498	C7KUGACXX_7_7958.sorted.filtered_peak_2259
chr1	206876935	206877890	956	20.51	4.35194	2.41618	1.99111	C7KUGACXX_7_7958.sorted.filtered_peak_2260
chr1	206889201	206889728	528	29.34	7.87696	2.98466	5.29231	C7KUGACXX_7_7958.sorted.filtered_peak_2261
chr1	206907896	206908146	251	20.33	4.31719	2.41473	1.95704	C7KUGACXX_7_7958.sorted.filtered_peak_2262
chr1	206931023	206931524	502	17.12	5.13303	2.90734	2.70461	C7KUGACXX_7_7958.sorted.filtered_peak_2263
chr1	206939687	206940062	376	25.23	6.60236	2.89582	4.05821	C7KUGACXX_7_7958.sorted.filtered_peak_2264
chr1	206957716	206958229	514	24.63	6.72142	2.94379	4.18958	C7KUGACXX_7_7958.sorted.filtered_peak_2265
chr1	206976530	206977048	519	50.92	19.19808	4.34824	16.17615	C7KUGACXX_7_7958.sorted.filtered_peak_2266
chr1	206990173	206990704	532	21.30	7.83231	3.60894	5.22213	C7KUGACXX_7_7958.sorted.filtered_peak_2267
chr1	207002731	207003052	322	13.69	4.04068	2.70126	1.71255	C7KUGACXX_7_7958.sorted.filtered_peak_2268
chr1	207038285	207038534	250	13.09	3.93021	2.69572	1.61878	C7KUGACXX_7_7958.sorted.filtered_peak_2269
chr1	207095044	207095587	544	29.07	7.21562	2.86878	4.63021	C7KUGACXX_7_7958.sorted.filtered_peak_2270
chr1	207096147	207096806	660	26.45	5.96833	2.62598	3.47986	C7KUGACXX_7_7958.sorted.filtered_peak_2271
chr1	207224210	207224553	344	26.88	6.96174	2.89153	4.40667	C7KUGACXX_7_7958.sorted.filtered_peak_2272
chr1	207226181	207226687	507	31.13	9.18587	3.30516	6.49402	C7KUGACXX_7_7958.sorted.filtered_peak_2273
chr1	207494373	207495367	995	68.20	30.14897	4.89723	26.88149	C7KUGACXX_7_7958.sorted.filtered_peak_2274
chr1	207509211	207510295	1085	23.54	7.05497	3.15446	4.47709	C7KUGACXX_7_7958.sorted.filtered_peak_2275
chr1	207570833	207571107	275	13.41	4.08775	2.74811	1.75121	C7KUGACXX_7_7958.sorted.filtered_peak_2276
chr1	207578317	207578608	292	18.18	6.02782	3.20496	3.51427	C7KUGACXX_7_7958.sorted.filtered_peak_2277
chr1	207752728	207752977	250	13.86	4.71017	3.00347	2.30511	C7KUGACXX_7_7958.sorted.filtered_peak_2278
chr1	207925069	207925840	772	35.35	15.67271	4.73326	12.76896	C7KUGACXX_7_7958.sorted.filtered_peak_2279
chr1	207997329	207997622	294	35.05	7.86317	2.76716	5.23808	C7KUGACXX_7_7958.sorted.filtered_peak_2280
chr1	207998947	207999849	903	38.34	10.11750	3.03152	7.43957	C7KUGACXX_7_7958.sorted.filtered_peak_2281
chr1	208035078	208035488	411	22.32	5.91720	2.84097	3.42565	C7KUGACXX_7_7958.sorted.filtered_peak_2282
chr1	208042321	208042629	309	24.69	5.36877	2.53279	2.93061	C7KUGACXX_7_7958.sorted.filtered_peak_2283
chr1	208046438	208046760	323	19.45	4.37082	2.47624	2.00509	C7KUGACXX_7_7958.sorted.filtered_peak_2284
chr1	208056194	208057343	1150	24.51	6.90203	3.00264	4.35355	C7KUGACXX_7_7958.sorted.filtered_peak_2285
chr1	208136680	208137372	693	28.97	10.55720	3.79726	7.83944	C7KUGACXX_7_7958.sorted.filtered_peak_2286
chr1	209162153	209162561	409	14.90	5.08417	3.09416	2.64108	C7KUGACXX_7_7958.sorted.filtered_peak_2287
chr1	209742828	209743152	325	21.79	7.12964	3.30781	4.55600	C7KUGACXX_7_7958.sorted.filtered_peak_2288
chr1	209846483	209846922	440	17.32	4.69260	2.72550	2.29391	C7KUGACXX_7_7958.sorted.filtered_peak_2289
chr1	209883452	209883755	304	17.21	5.03369	2.86941	2.60420	C7KUGACXX_7_7958.sorted.filtered_peak_2290
chr1	209920959	209921494	536	36.63	11.28398	3.49699	8.51359	C7KUGACXX_7_7958.sorted.filtered_peak_2291
chr1	209929061	209929977	917	40.15	11.38589	3.24205	8.64327	C7KUGACXX_7_7958.sorted.filtered_peak_2292
chr1	209941461	209942202	742	29.44	7.01498	2.76221	4.46507	C7KUGACXX_7_7958.sorted.filtered_peak_2293
chr1	209942617	209943140	524	33.50	8.93902	3.04785	6.29024	C7KUGACXX_7_7958.sorted.filtered_peak_2294
chr1	209957476	209958435	960	52.60	21.70324	4.43851	18.68381	C7KUGACXX_7_7958.sorted.filtered_peak_2295
chr1	209979546	209979873	328	16.18	5.17484	3.00710	2.73612	C7KUGACXX_7_7958.sorted.filtered_peak_2296
chr1	210000905	210001667	763	39.10	15.49642	4.28315	12.60554	C7KUGACXX_7_7958.sorted.filtered_peak_2297
chr1	210484686	210484962	277	14.47	4.97373	3.06864	2.55593	C7KUGACXX_7_7958.sorted.filtered_peak_2298
chr1	210501957	210502703	747	16.39	5.19160	2.97729	2.76677	C7KUGACXX_7_7958.sorted.filtered_peak_2299
chr1	210580577	210581080	504	12.85	3.76863	2.63421	1.48106	C7KUGACXX_7_7958.sorted.filtered_peak_2300
chr1	210757700	210757949	250	13.28	4.35132	2.88668	1.97792	C7KUGACXX_7_7958.sorted.filtered_peak_2301
chr1	211431923	211433394	1472	37.81	11.69944	3.38063	8.98035	C7KUGACXX_7_7958.sorted.filtered_peak_2302
chr1	211433639	211434327	689	24.93	4.45912	2.26863	2.08942	C7KUGACXX_7_7958.sorted.filtered_peak_2303
chr1	211454946	211455195	250	13.27	4.14293	2.77600	1.81651	C7KUGACXX_7_7958.sorted.filtered_peak_2304
chr1	211496750	211497067	318	28.53	8.76418	3.33681	6.10514	C7KUGACXX_7_7958.sorted.filtered_peak_2305
chr1	211499869	211500209	341	20.96	3.72219	2.18590	1.44342	C7KUGACXX_7_7958.sorted.filtered_peak_2306
chr1	211508948	211509503	556	18.90	5.20829	2.80898	2.77138	C7KUGACXX_7_7958.sorted.filtered_peak_2307
chr1	211555910	211556589	680	38.42	14.15258	3.98284	11.31640	C7KUGACXX_7_7958.sorted.filtered_peak_2308
chr1	211687462	211687740	279	18.39	4.30482	2.50635	1.94779	C7KUGACXX_7_7958.sorted.filtered_peak_2309
chr1	211688577	211689179	603	21.85	5.94321	2.85814	3.46564	C7KUGACXX_7_7958.sorted.filtered_peak_2310
chr1	211752173	211753116	944	46.14	16.60867	3.88175	13.71840	C7KUGACXX_7_7958.sorted.filtered_peak_2311
chr1	211848860	211849316	457	24.90	8.67449	3.54081	6.04884	C7KUGACXX_7_7958.sorted.filtered_peak_2312
chr1	211854062	211854727	666	27.18	9.59384	3.55157	6.95361	C7KUGACXX_7_7958.sorted.filtered_peak_2313
chr1	211871865	211872185	321	25.41	9.23850	3.73068	6.55713	C7KUGACXX_7_7958.sorted.filtered_peak_2314
chr1	212003745	212004477	733	20.52	5.04487	2.65552	2.61638	C7KUGACXX_7_7958.sorted.filtered_peak_2315
chr1	212208281	212209299	1019	76.94	29.25699	4.43814	25.99256	C7KUGACXX_7_7958.sorted.filtered_peak_2316
chr1	212295180	212295429	250	14.46	4.34731	2.77990	1.99466	C7KUGACXX_7_7958.sorted.filtered_peak_2317
chr1	212359991	212360299	309	14.52	4.74634	2.96834	2.33636	C7KUGACXX_7_7958.sorted.filtered_peak_2318
chr1	212398658	212399408	751	22.50	8.11494	3.56217	5.51266	C7KUGACXX_7_7958.sorted.filtered_peak_2319
chr1	212429279	212430267	989	20.31	6.51098	3.12467	4.01974	C7KUGACXX_7_7958.sorted.filtered_peak_2320
chr1	212458072	212459701	1630	58.48	21.25468	3.80080	18.28804	C7KUGACXX_7_7958.sorted.filtered_peak_2321
chr1	212533388	212533836	449	12.14	3.69384	2.65555	1.40080	C7KUGACXX_7_7958.sorted.filtered_peak_2322
chr1	212541332	212541581	250	12.75	3.94389	2.72885	1.63681	C7KUGACXX_7_7958.sorted.filtered_peak_2323
chr1	212587569	212588632	1064	32.12	11.31743	3.69763	8.59178	C7KUGACXX_7_7958.sorted.filtered_peak_2324
chr1	212606016	212606780	765	21.29	6.35434	3.01678	3.85722	C7KUGACXX_7_7958.sorted.filtered_peak_2325
chr1	212629294	212629587	294	18.61	5.35150	2.89500	2.89508	C7KUGACXX_7_7958.sorted.filtered_peak_2326
chr1	212687252	212687522	271	14.23	4.61328	2.92372	2.22557	C7KUGACXX_7_7958.sorted.filtered_peak_2327
chr1	212731881	212732594	714	37.40	14.85410	4.18695	12.00360	C7KUGACXX_7_7958.sorted.filtered_peak_2328
chr1	212740254	212740731	478	20.41	6.08147	3.02634	3.57704	C7KUGACXX_7_7958.sorted.filtered_peak_2329
chr1	212769199	212770238	1040	24.98	7.64948	3.17332	5.07865	C7KUGACXX_7_7958.sorted.filtered_peak_2330
chr1	212781492	212782524	1033	35.77	9.86504	3.12408	7.19064	C7KUGACXX_7_7958.sorted.filtered_peak_2331
chr1	212838565	212839211	647	14.48	4.96555	3.07075	2.53995	C7KUGACXX_7_7958.sorted.filtered_peak_2332
chr1	212894746	212895245	500	18.84	7.58526	3.75690	4.99742	C7KUGACXX_7_7958.sorted.filtered_peak_2333
chr1	212964698	212965710	1013	35.55	13.36309	4.01064	10.55983	C7KUGACXX_7_7958.sorted.filtered_peak_2334
chr1	212968029	212968296	268	20.26	4.08627	2.33815	1.75709	C7KUGACXX_7_7958.sorted.filtered_peak_2335
chr1	213031140	213031882	743	34.12	13.17850	4.00928	10.39914	C7KUGACXX_7_7958.sorted.filtered_peak_2336
chr1	213152739	213153026	288	14.87	3.81705	2.51749	1.52486	C7KUGACXX_7_7958.sorted.filtered_peak_2337
chr1	213188401	213189375	975	43.11	18.33158	4.55100	15.37992	C7KUGACXX_7_7958.sorted.filtered_peak_2338
chr1	213224229	213225155	927	21.31	7.15771	3.33188	4.59407	C7KUGACXX_7_7958.sorted.filtered_peak_2339
chr1	213256216	213256743	528	14.90	4.00752	2.59894	1.69303	C7KUGACXX_7_7958.sorted.filtered_peak_2340
chr1	214434833	214435234	402	22.08	7.41942	3.35614	4.84518	C7KUGACXX_7_7958.sorted.filtered_peak_2341
chr1	214453993	214455014	1022	31.01	9.48361	3.33141	6.80562	C7KUGACXX_7_7958.sorted.filtered_peak_2342
chr1	214502160	214502431	272	23.47	7.07520	3.16528	4.50109	C7KUGACXX_7_7958.sorted.filtered_peak_2343
chr1	214601094	214601596	503	32.34	15.08683	4.92697	12.19724	C7KUGACXX_7_7958.sorted.filtered_peak_2344
chr1	214612775	214613403	629	18.51	5.14711	2.79276	2.73220	C7KUGACXX_7_7958.sorted.filtered_peak_2345
chr1	214776096	214776816	721	43.20	22.52802	5.60990	19.46914	C7KUGACXX_7_7958.sorted.filtered_peak_2346
chr1	214801445	214801767	323	17.54	4.12032	2.48008	1.79191	C7KUGACXX_7_7958.sorted.filtered_peak_2347
chr1	214805502	214805862	361	22.57	6.25812	2.94295	3.73878	C7KUGACXX_7_7958.sorted.filtered_peak_2348
chr1	215766089	215766519	431	14.89	3.81016	2.51377	1.51590	C7KUGACXX_7_7958.sorted.filtered_peak_2349
chr1	217655775	217656171	397	13.02	3.78056	2.63000	1.48255	C7KUGACXX_7_7958.sorted.filtered_peak_2350
chr1	217804067	217804840	774	35.34	16.40709	4.84848	13.51864	C7KUGACXX_7_7958.sorted.filtered_peak_2351
chr1	218457992	218458987	996	29.94	11.33624	3.78284	8.63699	C7KUGACXX_7_7958.sorted.filtered_peak_2352
chr1	218550681	218550930	250	14.58	5.16754	3.14941	2.72455	C7KUGACXX_7_7958.sorted.filtered_peak_2353
chr1	219346812	219347704	893	43.11	17.78605	4.39884	14.85661	C7KUGACXX_7_7958.sorted.filtered_peak_2354
chr1	220219084	220220225	1142	38.37	16.22664	4.19859	13.40202	C7KUGACXX_7_7958.sorted.filtered_peak_2355
chr1	220262998	220263697	700	38.92	13.26701	3.68871	10.47010	C7KUGACXX_7_7958.sorted.filtered_peak_2356
chr1	220267032	220267770	739	36.35	10.55885	3.19516	7.88496	C7KUGACXX_7_7958.sorted.filtered_peak_2357
chr1	220445196	220446249	1054	47.98	20.43712	4.55142	17.44336	C7KUGACXX_7_7958.sorted.filtered_peak_2358
chr1	220906424	220906737	314	20.06	7.78492	3.71028	5.18196	C7KUGACXX_7_7958.sorted.filtered_peak_2359
chr1	220983606	220983968	363	14.20	4.14182	2.70762	1.81079	C7KUGACXX_7_7958.sorted.filtered_peak_2360
chr1	221376741	221376990	250	12.67	3.99970	2.76330	1.66900	C7KUGACXX_7_7958.sorted.filtered_peak_2361
chr1	221608850	221609099	250	16.16	4.33551	2.65651	1.97154	C7KUGACXX_7_7958.sorted.filtered_peak_2362
chr1	221885650	221886025	376	31.79	6.51714	2.55677	3.98357	C7KUGACXX_7_7958.sorted.filtered_peak_2363
chr1	221886267	221887033	767	32.96	7.57693	2.72045	5.01185	C7KUGACXX_7_7958.sorted.filtered_peak_2364
chr1	221899338	221899854	517	17.22	3.54335	2.27902	1.29433	C7KUGACXX_7_7958.sorted.filtered_peak_2365
chr1	221915131	221916645	1515	68.38	22.91212	3.84952	19.81407	C7KUGACXX_7_7958.sorted.filtered_peak_2366
chr1	221951245	221951508	264	20.10	5.11763	2.70847	2.67943	C7KUGACXX_7_7958.sorted.filtered_peak_2367
chr1	222002753	222003366	614	27.85	10.18444	3.80746	7.46787	C7KUGACXX_7_7958.sorted.filtered_peak_2368
chr1	222135012	222135269	258	16.06	6.10187	3.44828	3.57950	C7KUGACXX_7_7958.sorted.filtered_peak_2369
chr1	222182483	222182786	304	13.88	4.23296	2.77850	1.87732	C7KUGACXX_7_7958.sorted.filtered_peak_2370
chr1	222578017	222578368	352	12.36	3.82057	2.70128	1.51014	C7KUGACXX_7_7958.sorted.filtered_peak_2371
chr1	222593876	222594338	463	21.15	7.07690	3.29390	4.53475	C7KUGACXX_7_7958.sorted.filtered_peak_2372
chr1	222628476	222628733	258	18.11	6.04416	3.22204	3.52812	C7KUGACXX_7_7958.sorted.filtered_peak_2373
chr1	222638471	222639091	621	21.76	8.78306	3.91077	6.13264	C7KUGACXX_7_7958.sorted.filtered_peak_2374
chr1	222763121	222763724	604	29.58	13.53684	4.71209	10.70556	C7KUGACXX_7_7958.sorted.filtered_peak_2375
chr1	222790820	222791580	761	39.42	14.28559	3.99644	11.42616	C7KUGACXX_7_7958.sorted.filtered_peak_2376
chr1	222817072	222818140	1069	46.81	19.34543	4.55359	16.35246	C7KUGACXX_7_7958.sorted.filtered_peak_2377
chr1	222828070	222828752	683	27.56	10.15349	3.70706	7.49002	C7KUGACXX_7_7958.sorted.filtered_peak_2378
chr1	222885729	222887143	1415	55.41	18.76823	3.93038	15.77777	C7KUGACXX_7_7958.sorted.filtered_peak_2379
chr1	222987908	222988819	912	23.35	8.98120	3.72328	6.36304	C7KUGACXX_7_7958.sorted.filtered_peak_2380
chr1	223316103	223316879	777	18.99	6.00014	3.09690	3.50706	C7KUGACXX_7_7958.sorted.filtered_peak_2381
chr1	223688779	223689495	717	22.33	7.96196	3.48126	5.38643	C7KUGACXX_7_7958.sorted.filtered_peak_2382
chr1	223885722	223886262	541	15.24	4.29625	2.69960	1.94149	C7KUGACXX_7_7958.sorted.filtered_peak_2383
chr1	223903859	223904616	758	27.60	6.19701	2.59529	3.72653	C7KUGACXX_7_7958.sorted.filtered_peak_2384
chr1	223913893	223914930	1038	17.49	4.72619	2.71094	2.34248	C7KUGACXX_7_7958.sorted.filtered_peak_2385
chr1	223936732	223937078	347	19.12	5.15401	2.77205	2.72624	C7KUGACXX_7_7958.sorted.filtered_peak_2386
chr1	223963872	223964262	391	13.95	3.86431	2.60162	1.56108	C7KUGACXX_7_7958.sorted.filtered_peak_2387
chr1	224032559	224034149	1591	36.75	11.27885	3.31387	8.58401	C7KUGACXX_7_7958.sorted.filtered_peak_2388
chr1	224180171	224180546	376	37.90	26.24650	7.86337	23.07144	C7KUGACXX_7_7958.sorted.filtered_peak_2389
chr1	224294462	224294758	297	18.63	7.93532	3.96872	5.30890	C7KUGACXX_7_7958.sorted.filtered_peak_2390
chr1	224301566	224302526	961	25.29	7.22674	3.03829	4.67387	C7KUGACXX_7_7958.sorted.filtered_peak_2391
chr1	224356788	224357090	303	19.41	8.08295	3.93995	5.45082	C7KUGACXX_7_7958.sorted.filtered_peak_2392
chr1	224370051	224371526	1476	29.38	9.71066	3.56441	7.00138	C7KUGACXX_7_7958.sorted.filtered_peak_2393
chr1	224432924	224433321	398	15.69	5.63493	3.25341	3.16191	C7KUGACXX_7_7958.sorted.filtered_peak_2394
chr1	224454307	224454591	285	18.11	6.54361	3.41858	4.00427	C7KUGACXX_7_7958.sorted.filtered_peak_2395
chr1	224517494	224518359	866	29.96	9.81028	3.47364	7.13405	C7KUGACXX_7_7958.sorted.filtered_peak_2396
chr1	224521085	224521414	330	21.39	4.85849	2.54029	2.45016	C7KUGACXX_7_7958.sorted.filtered_peak_2397
chr1	224544300	224545124	825	28.82	10.56548	3.79344	7.84508	C7KUGACXX_7_7958.sorted.filtered_peak_2398
chr1	224567587	224568141	555	24.40	7.70599	3.29239	5.10275	C7KUGACXX_7_7958.sorted.filtered_peak_2399
chr1	224618314	224618630	317	26.06	5.50390	2.52466	3.03836	C7KUGACXX_7_7958.sorted.filtered_peak_2400
chr1	224622372	224622832	461	33.37	8.72588	3.00166	6.08668	C7KUGACXX_7_7958.sorted.filtered_peak_2401
chr1	224645242	224645491	250	16.47	5.38465	3.08190	2.92168	C7KUGACXX_7_7958.sorted.filtered_peak_2402
chr1	224685653	224686243	591	20.28	5.95467	2.96685	3.47289	C7KUGACXX_7_7958.sorted.filtered_peak_2403
chr1	224701423	224701787	365	20.75	6.76390	3.27079	4.20279	C7KUGACXX_7_7958.sorted.filtered_peak_2404
chr1	224811115	224812138	1024	51.58	21.55725	4.52700	18.51796	C7KUGACXX_7_7958.sorted.filtered_peak_2405
chr1	224832277	224832599	323	22.18	7.81803	3.51727	5.21018	C7KUGACXX_7_7958.sorted.filtered_peak_2406
chr1	225615333	225616686	1354	36.53	9.47676	2.98606	6.82107	C7KUGACXX_7_7958.sorted.filtered_peak_2407
chr1	225632557	225633141	585	43.49	18.26124	4.61709	15.28986	C7KUGACXX_7_7958.sorted.filtered_peak_2408
chr1	225642023	225642884	862	18.09	5.59431	2.98413	3.15357	C7KUGACXX_7_7958.sorted.filtered_peak_2409
chr1	225648494	225648788	295	15.35	3.98278	2.55418	1.66954	C7KUGACXX_7_7958.sorted.filtered_peak_2410
chr1	225654829	225656121	1293	32.13	9.20967	3.20396	6.53593	C7KUGACXX_7_7958.sorted.filtered_peak_2411
chr1	225662654	225663010	357	18.39	5.78109	3.07228	3.29617	C7KUGACXX_7_7958.sorted.filtered_peak_2412
chr1	225964975	225966207	1233	40.83	15.99462	4.03426	13.13596	C7KUGACXX_7_7958.sorted.filtered_peak_2413
chr1	226053841	226054167	327	15.27	4.97292	2.99779	2.55068	C7KUGACXX_7_7958.sorted.filtered_peak_2414
chr1	226069185	226070405	1221	22.40	5.36705	2.65177	2.91819	C7KUGACXX_7_7958.sorted.filtered_peak_2415
chr1	226084640	226085269	630	33.60	15.36232	4.70178	12.50971	C7KUGACXX_7_7958.sorted.filtered_peak_2416
chr1	226111654	226112260	607	43.25	21.42029	5.32400	18.38599	C7KUGACXX_7_7958.sorted.filtered_peak_2417
chr1	226163694	226164047	354	20.53	9.22229	4.23711	6.55482	C7KUGACXX_7_7958.sorted.filtered_peak_2418
chr1	226178631	226179121	491	16.20	4.88577	2.87794	2.47408	C7KUGACXX_7_7958.sorted.filtered_peak_2419
chr1	226186816	226187864	1049	69.57	29.92480	4.78252	26.66220	C7KUGACXX_7_7958.sorted.filtered_peak_2420
chr1	226249598	226251239	1642	48.55	14.62115	3.41386	11.78943	C7KUGACXX_7_7958.sorted.filtered_peak_2421
chr1	226270889	226271568	680	24.39	11.17959	4.44745	8.45600	C7KUGACXX_7_7958.sorted.filtered_peak_2422
chr1	226288298	226288547	250	14.37	4.83439	3.01438	2.42925	C7KUGACXX_7_7958.sorted.filtered_peak_2423
chr1	226297515	226298541	1027	22.42	7.97709	3.52130	5.37071	C7KUGACXX_7_7958.sorted.filtered_peak_2424
chr1	226309239	226310297	1059	32.70	9.44771	3.21047	6.78258	C7KUGACXX_7_7958.sorted.filtered_peak_2425
chr1	226373962	226374812	851	23.67	8.47641	3.53552	5.87197	C7KUGACXX_7_7958.sorted.filtered_peak_2426
chr1	226384768	226385017	250	15.15	5.34507	3.17089	2.90158	C7KUGACXX_7_7958.sorted.filtered_peak_2427
chr1	226496657	226497053	397	29.56	11.33024	4.00102	8.57759	C7KUGACXX_7_7958.sorted.filtered_peak_2428
chr1	226520849	226521514	666	18.66	7.64075	3.79019	5.05524	C7KUGACXX_7_7958.sorted.filtered_peak_2429
chr1	226595308	226596149	842	41.83	15.51545	4.09837	12.61972	C7KUGACXX_7_7958.sorted.filtered_peak_2430
chr1	226612160	226613190	1031	14.65	3.65644	2.46057	1.38659	C7KUGACXX_7_7958.sorted.filtered_peak_2431
chr1	226632434	226633042	609	23.36	9.52023	3.94065	6.87165	C7KUGACXX_7_7958.sorted.filtered_peak_2432
chr1	226813944	226814431	488	13.62	3.91247	2.64921	1.60290	C7KUGACXX_7_7958.sorted.filtered_peak_2433
chr1	226831478	226832033	556	14.77	3.68212	2.46459	1.40731	C7KUGACXX_7_7958.sorted.filtered_peak_2434
chr1	226841185	226841434	250	17.16	4.24705	2.55635	1.89762	C7KUGACXX_7_7958.sorted.filtered_peak_2435
chr1	226850386	226851126	741	46.96	17.68666	4.23998	14.72927	C7KUGACXX_7_7958.sorted.filtered_peak_2436
chr1	226862530	226863175	646	47.35	15.44491	3.73902	12.55396	C7KUGACXX_7_7958.sorted.filtered_peak_2437
chr1	226878306	226878581	276	17.74	3.61044	2.27844	1.34650	C7KUGACXX_7_7958.sorted.filtered_peak_2438
chr1	226879132	226879536	405	19.58	4.50419	2.51821	2.12076	C7KUGACXX_7_7958.sorted.filtered_peak_2439
chr1	226890933	226891675	743	26.41	9.43939	3.64490	6.77613	C7KUGACXX_7_7958.sorted.filtered_peak_2440
chr1	226926849	226927668	820	41.62	11.42177	3.22046	8.66248	C7KUGACXX_7_7958.sorted.filtered_peak_2441
chr1	226986106	226986983	878	23.77	8.52815	3.60253	5.89501	C7KUGACXX_7_7958.sorted.filtered_peak_2442
chr1	227015501	227016028	528	20.96	7.57448	3.57155	4.96478	C7KUGACXX_7_7958.sorted.filtered_peak_2443
chr1	227058095	227058786	692	19.49	6.40683	3.21830	3.88592	C7KUGACXX_7_7958.sorted.filtered_peak_2444
chr1	227070223	227070994	772	25.93	8.86028	3.49312	6.22982	C7KUGACXX_7_7958.sorted.filtered_peak_2445
chr1	227102959	227103302	344	15.34	4.73847	2.89426	2.33156	C7KUGACXX_7_7958.sorted.filtered_peak_2446
chr1	227127058	227128299	1242	62.21	28.28470	4.77347	25.08093	C7KUGACXX_7_7958.sorted.filtered_peak_2447
chr1	227730226	227730628	403	26.34	10.58667	4.09780	7.84932	C7KUGACXX_7_7958.sorted.filtered_peak_2448
chr1	227751023	227751732	710	21.78	7.69154	3.51543	5.08679	C7KUGACXX_7_7958.sorted.filtered_peak_2449
chr1	227915806	227916325	520	19.43	4.15445	2.39361	1.82478	C7KUGACXX_7_7958.sorted.filtered_peak_2450
chr1	227922693	227923479	787	46.90	16.48031	3.92868	13.56974	C7KUGACXX_7_7958.sorted.filtered_peak_2451
chr1	227936174	227936983	810	34.13	10.96258	3.55424	8.20977	C7KUGACXX_7_7958.sorted.filtered_peak_2452
chr1	227950156	227950738	583	52.44	16.72848	3.64919	13.81997	C7KUGACXX_7_7958.sorted.filtered_peak_2453
chr1	227953860	227954566	707	43.12	11.27178	3.08180	8.54333	C7KUGACXX_7_7958.sorted.filtered_peak_2454
chr1	227961706	227962199	494	20.43	6.55840	3.20690	4.02077	C7KUGACXX_7_7958.sorted.filtered_peak_2455
chr1	227975385	227976565	1181	47.53	17.93881	4.02683	15.02076	C7KUGACXX_7_7958.sorted.filtered_peak_2456
chr1	228057360	228057896	537	12.42	3.85469	2.71318	1.54029	C7KUGACXX_7_7958.sorted.filtered_peak_2457
chr1	228134312	228134805	494	19.45	4.51732	2.52467	2.14309	C7KUGACXX_7_7958.sorted.filtered_peak_2458
chr1	228149450	228149886	437	12.92	4.14151	2.81381	1.79263	C7KUGACXX_7_7958.sorted.filtered_peak_2459
chr1	228269841	228270818	978	43.28	14.44636	3.61304	11.64025	C7KUGACXX_7_7958.sorted.filtered_peak_2460
chr1	228289921	228290275	355	25.02	4.97357	2.41715	2.55106	C7KUGACXX_7_7958.sorted.filtered_peak_2461
chr1	228290537	228291265	729	33.85	9.97373	3.16755	7.32926	C7KUGACXX_7_7958.sorted.filtered_peak_2462
chr1	228296683	228297337	655	54.13	25.90987	5.18710	22.77983	C7KUGACXX_7_7958.sorted.filtered_peak_2463
chr1	228318736	228319016	281	17.15	5.54140	3.09329	3.06262	C7KUGACXX_7_7958.sorted.filtered_peak_2464
chr1	228327441	228328337	897	93.60	47.49633	5.87649	43.73151	C7KUGACXX_7_7958.sorted.filtered_peak_2465
chr1	228353031	228354261	1231	98.07	42.84855	5.05582	39.24153	C7KUGACXX_7_7958.sorted.filtered_peak_2466
chr1	228373204	228373695	492	17.87	6.64040	3.47827	4.09407	C7KUGACXX_7_7958.sorted.filtered_peak_2467
chr1	228401033	228401457	425	22.29	6.36297	2.99778	3.84111	C7KUGACXX_7_7958.sorted.filtered_peak_2468
chr1	228463437	228463988	552	30.18	10.66952	3.74219	7.94254	C7KUGACXX_7_7958.sorted.filtered_peak_2469
chr1	228594114	228595067	954	42.54	14.17213	3.65412	11.35622	C7KUGACXX_7_7958.sorted.filtered_peak_2470
chr1	228644891	228645937	1047	54.24	18.99932	3.96975	16.02758	C7KUGACXX_7_7958.sorted.filtered_peak_2471
chr1	228651290	228651792	503	38.06	9.45914	2.94477	6.79283	C7KUGACXX_7_7958.sorted.filtered_peak_2472
chr1	228652250	228652729	480	44.89	14.66240	3.73384	11.78924	C7KUGACXX_7_7958.sorted.filtered_peak_2473
chr1	228653496	228653769	274	25.15	3.95707	2.12254	1.64081	C7KUGACXX_7_7958.sorted.filtered_peak_2474
chr1	228666511	228667471	961	24.38	8.39107	3.53283	5.75127	C7KUGACXX_7_7958.sorted.filtered_peak_2475
chr1	228674250	228675671	1422	45.87	15.96751	3.83688	13.09876	C7KUGACXX_7_7958.sorted.filtered_peak_2476
chr1	228688637	228689179	543	24.06	8.11302	3.42945	5.50230	C7KUGACXX_7_7958.sorted.filtered_peak_2477
chr1	228782465	228783448	984	16.50	6.47145	3.53773	3.94109	C7KUGACXX_7_7958.sorted.filtered_peak_2478
chr1	228831059	228831435	377	12.88	3.73759	2.61012	1.46257	C7KUGACXX_7_7958.sorted.filtered_peak_2479
chr1	228870545	228871532	988	21.12	5.36195	2.70694	2.92677	C7KUGACXX_7_7958.sorted.filtered_peak_2480
chr1	228901440	228901793	354	16.30	5.53457	3.15644	3.06508	C7KUGACXX_7_7958.sorted.filtered_peak_2481
chr1	228929911	228930282	372	17.71	4.49785	2.62008	2.11998	C7KUGACXX_7_7958.sorted.filtered_peak_2482
chr1	229163311	229163572	262	16.55	5.26662	3.01602	2.81922	C7KUGACXX_7_7958.sorted.filtered_peak_2483
chr1	229265249	229265498	250	13.96	4.12829	2.72513	1.78853	C7KUGACXX_7_7958.sorted.filtered_peak_2484
chr1	229335415	229335942	528	18.61	5.82003	3.07045	3.33149	C7KUGACXX_7_7958.sorted.filtered_peak_2485
chr1	229363053	229363414	362	15.96	3.81252	2.44803	1.52190	C7KUGACXX_7_7958.sorted.filtered_peak_2486
chr1	229389004	229389743	740	26.74	8.47039	3.26964	5.87882	C7KUGACXX_7_7958.sorted.filtered_peak_2487
chr1	229406624	229407210	587	34.94	11.74053	3.70152	8.95970	C7KUGACXX_7_7958.sorted.filtered_peak_2488
chr1	229422127	229422470	344	17.08	5.51508	3.07780	3.04367	C7KUGACXX_7_7958.sorted.filtered_peak_2489
chr1	229461881	229462280	400	20.53	5.62241	2.86152	3.14315	C7KUGACXX_7_7958.sorted.filtered_peak_2490
chr1	229477744	229479145	1402	38.10	10.62680	3.20489	7.90883	C7KUGACXX_7_7958.sorted.filtered_peak_2491
chr1	229576564	229577041	478	14.98	5.01750	3.04633	2.58969	C7KUGACXX_7_7958.sorted.filtered_peak_2492
chr1	229643662	229644579	918	39.93	17.61102	4.58615	14.68880	C7KUGACXX_7_7958.sorted.filtered_peak_2493
chr1	229650459	229650817	359	14.55	5.14684	3.14256	2.70706	C7KUGACXX_7_7958.sorted.filtered_peak_2494
chr1	229693698	229693970	273	30.32	6.73112	2.67482	4.17936	C7KUGACXX_7_7958.sorted.filtered_peak_2495
chr1	229694363	229695044	682	51.38	19.89114	4.44638	16.85404	C7KUGACXX_7_7958.sorted.filtered_peak_2496
chr1	229761015	229762511	1497	29.57	9.47480	3.28211	6.86539	C7KUGACXX_7_7958.sorted.filtered_peak_2497
chr1	230202364	230203207	844	45.68	17.26246	4.13163	14.33648	C7KUGACXX_7_7958.sorted.filtered_peak_2498
chr1	230245669	230246178	510	17.44	4.65935	2.69704	2.27070	C7KUGACXX_7_7958.sorted.filtered_peak_2499
chr1	230348278	230348625	348	19.42	4.30283	2.45086	1.94941	C7KUGACXX_7_7958.sorted.filtered_peak_2500
chr1	230777931	230778785	855	47.57	21.49267	5.04315	18.42713	C7KUGACXX_7_7958.sorted.filtered_peak_2501
chr1	231003920	231004343	424	18.92	5.17088	2.79057	2.73920	C7KUGACXX_7_7958.sorted.filtered_peak_2502
chr1	231108602	231109116	515	26.67	7.20186	2.97130	4.63228	C7KUGACXX_7_7958.sorted.filtered_peak_2503
chr1	231113178	231113551	374	36.33	6.88162	2.48426	4.32676	C7KUGACXX_7_7958.sorted.filtered_peak_2504
chr1	231114169	231115139	971	49.96	17.72047	3.82105	14.83398	C7KUGACXX_7_7958.sorted.filtered_peak_2505
chr1	231155994	231156349	356	17.05	6.24945	3.38810	3.73090	C7KUGACXX_7_7958.sorted.filtered_peak_2506
chr1	231175901	231176400	500	20.60	5.28073	2.72661	2.83867	C7KUGACXX_7_7958.sorted.filtered_peak_2507
chr1	231189575	231189824	250	14.96	4.99716	3.03191	2.57614	C7KUGACXX_7_7958.sorted.filtered_peak_2508
chr1	231347095	231347436	342	16.67	5.22778	2.98637	2.78826	C7KUGACXX_7_7958.sorted.filtered_peak_2509
chr1	231376537	231377888	1352	28.31	8.43305	3.17029	5.82749	C7KUGACXX_7_7958.sorted.filtered_peak_2510
chr1	231473151	231474159	1009	69.61	28.03306	4.67487	24.79429	C7KUGACXX_7_7958.sorted.filtered_peak_2511
chr1	231493602	231494106	505	16.72	5.17931	2.95919	2.74335	C7KUGACXX_7_7958.sorted.filtered_peak_2512
chr1	231557619	231558513	895	33.48	9.50480	3.25353	6.79641	C7KUGACXX_7_7958.sorted.filtered_peak_2513
chr1	231596147	231596758	612	21.27	7.85955	3.61073	5.25174	C7KUGACXX_7_7958.sorted.filtered_peak_2514
chr1	231663915	231664784	870	50.16	21.61253	4.71245	18.57131	C7KUGACXX_7_7958.sorted.filtered_peak_2515
chr1	231665826	231666075	250	29.50	7.03372	2.79263	4.46481	C7KUGACXX_7_7958.sorted.filtered_peak_2516
chr1	231739447	231740029	583	29.12	12.71663	4.51284	9.91079	C7KUGACXX_7_7958.sorted.filtered_peak_2517
chr1	231748257	231748936	680	21.62	6.83183	3.16222	4.30430	C7KUGACXX_7_7958.sorted.filtered_peak_2518
chr1	231761938	231762768	831	21.44	4.54211	2.42961	2.17095	C7KUGACXX_7_7958.sorted.filtered_peak_2519
chr1	232054166	232054700	535	16.78	4.66845	2.74692	2.27462	C7KUGACXX_7_7958.sorted.filtered_peak_2520
chr1	232714225	232715035	811	24.68	7.85383	3.31465	5.24534	C7KUGACXX_7_7958.sorted.filtered_peak_2521
chr1	232765789	232766102	314	27.65	10.21188	3.84043	7.49620	C7KUGACXX_7_7958.sorted.filtered_peak_2522
chr1	232771590	232771891	302	19.06	6.73025	3.39775	4.18336	C7KUGACXX_7_7958.sorted.filtered_peak_2523
chr1	232940948	232941573	626	21.15	6.33622	3.07080	3.80953	C7KUGACXX_7_7958.sorted.filtered_peak_2524
chr1	233085881	233086975	1095	39.24	15.65898	4.09872	12.81605	C7KUGACXX_7_7958.sorted.filtered_peak_2525
chr1	233248473	233249065	593	17.44	5.06854	2.84586	2.65045	C7KUGACXX_7_7958.sorted.filtered_peak_2526
chr1	233417517	233418378	862	20.49	6.48429	3.13801	3.97558	C7KUGACXX_7_7958.sorted.filtered_peak_2527
chr1	233430607	233431619	1013	21.25	6.16974	3.00192	3.65924	C7KUGACXX_7_7958.sorted.filtered_peak_2528
chr1	233462685	233463492	808	18.52	4.62608	2.61770	2.23808	C7KUGACXX_7_7958.sorted.filtered_peak_2529
chr1	233530630	233530907	278	17.93	6.15572	3.26616	3.64638	C7KUGACXX_7_7958.sorted.filtered_peak_2530
chr1	233621199	233621448	250	12.69	3.69570	2.61063	1.41999	C7KUGACXX_7_7958.sorted.filtered_peak_2531
chr1	233734400	233735102	703	17.17	5.28666	2.96217	2.84785	C7KUGACXX_7_7958.sorted.filtered_peak_2532
chr1	234348745	234349001	257	17.02	3.77653	2.37691	1.48814	C7KUGACXX_7_7958.sorted.filtered_peak_2533
chr1	234349720	234350091	372	16.87	3.74268	2.37086	1.46150	C7KUGACXX_7_7958.sorted.filtered_peak_2534
chr1	234366280	234366648	369	16.95	4.23399	2.55872	1.88963	C7KUGACXX_7_7958.sorted.filtered_peak_2535
chr1	234445780	234446289	510	15.80	4.16693	2.60309	1.83518	C7KUGACXX_7_7958.sorted.filtered_peak_2536
chr1	234508773	234509709	937	49.01	18.77663	4.26606	15.80010	C7KUGACXX_7_7958.sorted.filtered_peak_2537
chr1	234544435	234544943	509	20.11	6.63757	3.24299	4.10994	C7KUGACXX_7_7958.sorted.filtered_peak_2538
chr1	234613961	234615105	1145	30.30	9.85690	3.50074	7.16050	C7KUGACXX_7_7958.sorted.filtered_peak_2539
chr1	234634895	234635321	427	15.28	3.84091	2.50287	1.53587	C7KUGACXX_7_7958.sorted.filtered_peak_2540
chr1	234735357	234736654	1298	28.92	5.93447	2.51751	3.44308	C7KUGACXX_7_7958.sorted.filtered_peak_2541
chr1	234743885	234744225	341	41.56	4.92380	1.98420	2.50385	C7KUGACXX_7_7958.sorted.filtered_peak_2542
chr1	234745792	234747271	1480	47.95	8.26807	2.42635	5.63744	C7KUGACXX_7_7958.sorted.filtered_peak_2543
chr1	234835947	234836317	371	12.48	3.83573	2.69947	1.53846	C7KUGACXX_7_7958.sorted.filtered_peak_2544
chr1	234859320	234860386	1067	26.29	6.56069	2.77859	4.05035	C7KUGACXX_7_7958.sorted.filtered_peak_2545
chr1	234867167	234867433	267	18.45	5.90241	3.11189	3.41360	C7KUGACXX_7_7958.sorted.filtered_peak_2546
chr1	234894598	234895043	446	20.90	6.57879	3.18419	4.03443	C7KUGACXX_7_7958.sorted.filtered_peak_2547
chr1	234908091	234908780	690	28.95	8.09568	3.06574	5.49334	C7KUGACXX_7_7958.sorted.filtered_peak_2548
chr1	234913883	234914232	350	28.28	4.79950	2.25804	2.38596	C7KUGACXX_7_7958.sorted.filtered_peak_2549
chr1	234916838	234917222	385	22.75	3.57401	2.08020	1.31413	C7KUGACXX_7_7958.sorted.filtered_peak_2550
chr1	234918240	234918738	499	21.73	4.38137	2.36928	2.02142	C7KUGACXX_7_7958.sorted.filtered_peak_2551
chr1	234978786	234979210	425	21.88	5.80070	2.81657	3.32720	C7KUGACXX_7_7958.sorted.filtered_peak_2552
chr1	234980948	234981260	313	19.33	4.55387	2.54645	2.17339	C7KUGACXX_7_7958.sorted.filtered_peak_2553
chr1	235047435	235047802	368	16.86	4.86788	2.81717	2.46317	C7KUGACXX_7_7958.sorted.filtered_peak_2554
chr1	235061642	235062837	1196	26.19	7.72470	3.10139	5.15368	C7KUGACXX_7_7958.sorted.filtered_peak_2555
chr1	235090838	235091449	612	16.56	4.06297	2.51473	1.73793	C7KUGACXX_7_7958.sorted.filtered_peak_2556
chr1	235098845	235099456	612	42.87	16.45956	4.14834	13.57279	C7KUGACXX_7_7958.sorted.filtered_peak_2557
chr1	235114503	235114823	321	19.59	4.23890	2.42337	1.88800	C7KUGACXX_7_7958.sorted.filtered_peak_2558
chr1	235124841	235125278	438	16.97	4.21122	2.54854	1.87241	C7KUGACXX_7_7958.sorted.filtered_peak_2559
chr1	235147342	235148488	1147	53.02	19.47330	4.00458	16.49167	C7KUGACXX_7_7958.sorted.filtered_peak_2560
chr1	235176775	235177070	296	13.10	4.11919	2.78470	1.79103	C7KUGACXX_7_7958.sorted.filtered_peak_2561
chr1	235246765	235247274	510	15.20	4.98411	3.00981	2.55860	C7KUGACXX_7_7958.sorted.filtered_peak_2562
chr1	235257222	235257494	273	19.76	8.45154	4.08176	5.78908	C7KUGACXX_7_7958.sorted.filtered_peak_2563
chr1	235267597	235268021	425	21.99	6.62278	3.10729	4.07935	C7KUGACXX_7_7958.sorted.filtered_peak_2564
chr1	235268357	235268838	482	20.16	5.59889	2.86190	3.13569	C7KUGACXX_7_7958.sorted.filtered_peak_2565
chr1	235291657	235292589	933	38.66	15.54796	4.15273	12.70427	C7KUGACXX_7_7958.sorted.filtered_peak_2566
chr1	235323987	235325094	1108	34.01	13.82552	4.23995	11.00099	C7KUGACXX_7_7958.sorted.filtered_peak_2567
chr1	235397996	235398306	311	12.00	3.61730	2.62793	1.33477	C7KUGACXX_7_7958.sorted.filtered_peak_2568
chr1	235460800	235461405	606	27.15	9.91641	3.74684	7.22735	C7KUGACXX_7_7958.sorted.filtered_peak_2569
chr1	235468282	235468546	265	13.01	3.84374	2.65979	1.54233	C7KUGACXX_7_7958.sorted.filtered_peak_2570
chr1	235491251	235492673	1423	79.91	30.02885	4.18142	26.79334	C7KUGACXX_7_7958.sorted.filtered_peak_2571
chr1	235500018	235500523	506	13.10	4.25205	2.85074	1.89219	C7KUGACXX_7_7958.sorted.filtered_peak_2572
chr1	235530364	235531159	796	27.24	12.68236	4.69187	9.88229	C7KUGACXX_7_7958.sorted.filtered_peak_2573
chr1	235580125	235580714	590	13.10	3.94436	2.70009	1.63383	C7KUGACXX_7_7958.sorted.filtered_peak_2574
chr1	235667418	235668641	1224	61.08	25.42825	4.54884	22.29011	C7KUGACXX_7_7958.sorted.filtered_peak_2575
chr1	235677090	235677339	250	13.39	4.25779	2.83135	1.90526	C7KUGACXX_7_7958.sorted.filtered_peak_2576
chr1	235805268	235806148	881	22.38	6.63894	3.07638	4.10236	C7KUGACXX_7_7958.sorted.filtered_peak_2577
chr1	235812325	235812823	499	15.62	4.22821	2.63974	1.88903	C7KUGACXX_7_7958.sorted.filtered_peak_2578
chr1	236019199	236019684	486	15.76	3.86618	2.48522	1.56747	C7KUGACXX_7_7958.sorted.filtered_peak_2579
chr1	236029601	236030971	1371	46.64	14.44698	3.33056	11.66830	C7KUGACXX_7_7958.sorted.filtered_peak_2580
chr1	236036589	236036838	250	19.58	5.53978	2.90042	3.06379	C7KUGACXX_7_7958.sorted.filtered_peak_2581
chr1	236039762	236040183	422	18.36	4.61970	2.62293	2.23671	C7KUGACXX_7_7958.sorted.filtered_peak_2582
chr1	236050966	236051234	269	18.88	4.68723	2.62481	2.28707	C7KUGACXX_7_7958.sorted.filtered_peak_2583
chr1	236051453	236051976	524	23.27	7.09295	3.13519	4.54867	C7KUGACXX_7_7958.sorted.filtered_peak_2584
chr1	236086942	236087244	303	16.55	5.57928	3.13408	3.11822	C7KUGACXX_7_7958.sorted.filtered_peak_2585
chr1	236134883	236135410	528	21.30	7.45114	3.41542	4.88612	C7KUGACXX_7_7958.sorted.filtered_peak_2586
chr1	236162066	236163197	1132	33.75	12.39340	3.97349	9.58713	C7KUGACXX_7_7958.sorted.filtered_peak_2587
chr1	236221567	236222075	509	13.51	4.20912	2.79719	1.86184	C7KUGACXX_7_7958.sorted.filtered_peak_2588
chr1	236266982	236267446	465	15.34	4.30167	2.69429	1.95183	C7KUGACXX_7_7958.sorted.filtered_peak_2589
chr1	236305703	236306210	508	18.05	3.78446	2.32897	1.49533	C7KUGACXX_7_7958.sorted.filtered_peak_2590
chr1	236306543	236306853	311	19.73	4.63811	2.55970	2.24044	C7KUGACXX_7_7958.sorted.filtered_peak_2591
chr1	236319883	236320518	636	37.31	15.91300	4.59747	13.00855	C7KUGACXX_7_7958.sorted.filtered_peak_2592
chr1	236444664	236445824	1161	41.40	15.27145	3.78732	12.46173	C7KUGACXX_7_7958.sorted.filtered_peak_2593
chr1	236579400	236579863	464	26.13	10.56408	4.10140	7.83469	C7KUGACXX_7_7958.sorted.filtered_peak_2594
chr1	236680070	236680560	491	18.34	6.58237	3.40362	4.04236	C7KUGACXX_7_7958.sorted.filtered_peak_2595
chr1	236687000	236688063	1064	25.50	7.63906	3.15585	5.06045	C7KUGACXX_7_7958.sorted.filtered_peak_2596
chr1	236697266	236698020	755	18.24	5.35814	2.91406	2.90714	C7KUGACXX_7_7958.sorted.filtered_peak_2597
chr1	236767150	236768283	1134	39.27	16.74765	4.55302	13.84015	C7KUGACXX_7_7958.sorted.filtered_peak_2598
chr1	236958148	236959574	1427	42.77	15.46358	3.83563	12.60880	C7KUGACXX_7_7958.sorted.filtered_peak_2599
chr1	237044431	237044693	263	13.05	3.98986	2.72892	1.67095	C7KUGACXX_7_7958.sorted.filtered_peak_2600
chr1	237161294	237161734	441	13.54	3.98003	2.68475	1.65401	C7KUGACXX_7_7958.sorted.filtered_peak_2601
chr1	237575013	237575640	628	17.62	6.08670	3.25280	3.58953	C7KUGACXX_7_7958.sorted.filtered_peak_2602
chr1	237970101	237970537	437	14.26	3.69037	2.50158	1.41768	C7KUGACXX_7_7958.sorted.filtered_peak_2603
chr1	239199201	239199504	304	13.92	4.76531	3.01642	2.36002	C7KUGACXX_7_7958.sorted.filtered_peak_2604
chr1	239881587	239881836	250	23.90	3.97940	2.16514	1.66127	C7KUGACXX_7_7958.sorted.filtered_peak_2605
chr1	239882310	239883466	1157	29.94	6.92508	2.73563	4.36441	C7KUGACXX_7_7958.sorted.filtered_peak_2606
chr1	239974666	239974978	313	16.50	4.95978	2.89738	2.53429	C7KUGACXX_7_7958.sorted.filtered_peak_2607
chr1	240061280	240061779	500	21.44	8.39808	3.80496	5.76876	C7KUGACXX_7_7958.sorted.filtered_peak_2608
chr1	241682316	241683527	1212	37.60	13.85030	3.76848	11.09578	C7KUGACXX_7_7958.sorted.filtered_peak_2609
chr1	241694653	241695404	752	22.96	7.35920	3.25917	4.78853	C7KUGACXX_7_7958.sorted.filtered_peak_2610
chr1	241715088	241715469	382	15.17	4.24836	2.68458	1.89964	C7KUGACXX_7_7958.sorted.filtered_peak_2611
chr1	241774384	241774676	293	19.73	5.90036	3.01714	3.40264	C7KUGACXX_7_7958.sorted.filtered_peak_2612
chr1	241790924	241791483	560	14.82	4.11407	2.65223	1.77567	C7KUGACXX_7_7958.sorted.filtered_peak_2613
chr1	241803253	241803987	735	36.90	13.25562	3.86447	10.45329	C7KUGACXX_7_7958.sorted.filtered_peak_2614
chr1	242011003	242011816	814	46.34	22.82423	5.39325	19.75988	C7KUGACXX_7_7958.sorted.filtered_peak_2615
chr1	242161671	242161959	289	14.93	4.85947	2.97374	2.44762	C7KUGACXX_7_7958.sorted.filtered_peak_2616
chr1	243418195	243419659	1465	57.79	17.34421	3.57988	14.38219	C7KUGACXX_7_7958.sorted.filtered_peak_2617
chr1	243759662	243760027	366	30.12	11.39112	3.99438	8.62228	C7KUGACXX_7_7958.sorted.filtered_peak_2618
chr1	243912044	243912317	274	18.16	5.96857	3.17218	3.46750	C7KUGACXX_7_7958.sorted.filtered_peak_2619
chr1	244001516	244001916	401	21.93	7.63053	3.48044	5.02742	C7KUGACXX_7_7958.sorted.filtered_peak_2620
chr1	244006529	244006797	269	16.42	3.90158	2.46011	1.59600	C7KUGACXX_7_7958.sorted.filtered_peak_2621
chr1	244013301	244014046	746	31.16	8.72285	3.10965	6.09199	C7KUGACXX_7_7958.sorted.filtered_peak_2622
chr1	244210949	244211991	1043	65.25	25.24008	4.31907	22.10051	C7KUGACXX_7_7958.sorted.filtered_peak_2623
chr1	244238140	244238732	593	16.35	5.63850	3.18418	3.17001	C7KUGACXX_7_7958.sorted.filtered_peak_2624
chr1	244436435	244436684	250	16.16	5.41268	3.12526	2.94641	C7KUGACXX_7_7958.sorted.filtered_peak_2625
chr1	244462553	244463155	603	28.54	12.70661	4.52698	9.91493	C7KUGACXX_7_7958.sorted.filtered_peak_2626
chr1	244482858	244483491	634	24.16	6.22444	2.84349	3.69979	C7KUGACXX_7_7958.sorted.filtered_peak_2627
chr1	244486254	244486673	420	36.28	11.55776	3.54895	8.78824	C7KUGACXX_7_7958.sorted.filtered_peak_2628
chr1	244614660	244615778	1119	79.16	38.10972	5.17612	34.66930	C7KUGACXX_7_7958.sorted.filtered_peak_2629
chr1	244624387	244625085	699	21.29	8.03017	3.66729	5.42071	C7KUGACXX_7_7958.sorted.filtered_peak_2630
chr1	244763270	244763616	347	22.45	6.66027	3.06913	4.12767	C7KUGACXX_7_7958.sorted.filtered_peak_2631
chr1	244815880	244816879	1000	77.07	36.95353	5.23683	33.50977	C7KUGACXX_7_7958.sorted.filtered_peak_2632
chr1	244997673	244999112	1440	56.67	18.19004	3.70171	15.23286	C7KUGACXX_7_7958.sorted.filtered_peak_2633
chr1	245025907	245026935	1029	56.60	14.98271	3.15467	12.13755	C7KUGACXX_7_7958.sorted.filtered_peak_2634
chr1	245027461	245028297	837	60.72	17.78793	3.44479	14.85254	C7KUGACXX_7_7958.sorted.filtered_peak_2635
chr1	245133288	245134868	1581	49.96	18.43074	4.08982	15.48419	C7KUGACXX_7_7958.sorted.filtered_peak_2636
chr1	245181819	245182182	364	12.82	4.08863	2.79436	1.74732	C7KUGACXX_7_7958.sorted.filtered_peak_2637
chr1	245205807	245206447	641	16.95	5.39810	3.02410	2.95058	C7KUGACXX_7_7958.sorted.filtered_peak_2638
chr1	245319758	245320093	336	24.10	7.73887	3.31994	5.13984	C7KUGACXX_7_7958.sorted.filtered_peak_2639
chr1	245635527	245635897	371	12.00	3.61730	2.62793	1.33477	C7KUGACXX_7_7958.sorted.filtered_peak_2640
chr1	246117092	246117447	356	17.25	4.00442	2.45719	1.68073	C7KUGACXX_7_7958.sorted.filtered_peak_2641
chr1	246119663	246120052	390	16.79	4.05813	2.49730	1.73467	C7KUGACXX_7_7958.sorted.filtered_peak_2642
chr1	246166502	246166822	321	14.30	4.48908	2.84658	2.12340	C7KUGACXX_7_7958.sorted.filtered_peak_2643
chr1	246646887	246647136	250	13.35	4.40133	2.90152	2.02618	C7KUGACXX_7_7958.sorted.filtered_peak_2644
chr1	246660585	246660912	328	16.73	5.67135	3.17000	3.19757	C7KUGACXX_7_7958.sorted.filtered_peak_2645
chr1	246670133	246670998	866	31.86	11.33745	3.85035	8.56361	C7KUGACXX_7_7958.sorted.filtered_peak_2646
chr1	246729373	246730503	1131	60.42	22.05721	4.00635	19.03491	C7KUGACXX_7_7958.sorted.filtered_peak_2647
chr1	246732794	246733099	306	30.60	3.97169	1.98861	1.65442	C7KUGACXX_7_7958.sorted.filtered_peak_2648
chr1	246862423	246862873	451	24.63	10.48617	4.20588	7.77392	C7KUGACXX_7_7958.sorted.filtered_peak_2649
chr1	246887341	246887919	579	13.06	4.22865	2.84165	1.87302	C7KUGACXX_7_7958.sorted.filtered_peak_2650
chr1	247094889	247095702	814	67.20	33.03738	5.63612	29.68844	C7KUGACXX_7_7958.sorted.filtered_peak_2651
chr1	247241905	247242302	398	16.02	5.52211	3.18275	3.04646	C7KUGACXX_7_7958.sorted.filtered_peak_2652
chr1	247267251	247268005	755	26.12	10.94226	4.19606	8.20927	C7KUGACXX_7_7958.sorted.filtered_peak_2653
chr1	247373640	247374411	772	37.37	13.39397	3.86120	10.58318	C7KUGACXX_7_7958.sorted.filtered_peak_2654
chr1	247494426	247494728	303	19.12	4.61578	2.57888	2.23090	C7KUGACXX_7_7958.sorted.filtered_peak_2655
chr1	247494977	247495350	374	18.97	4.46610	2.53596	2.09353	C7KUGACXX_7_7958.sorted.filtered_peak_2656
chr1	247553424	247554126	703	29.67	12.35022	4.36078	9.54507	C7KUGACXX_7_7958.sorted.filtered_peak_2657
chr1	247570537	247570887	351	20.95	6.43528	3.11291	3.91124	C7KUGACXX_7_7958.sorted.filtered_peak_2658
chr1	247573400	247573666	267	17.98	5.40152	2.94495	2.95278	C7KUGACXX_7_7958.sorted.filtered_peak_2659
chr1	247579231	247579617	387	15.74	5.30101	3.10497	2.84517	C7KUGACXX_7_7958.sorted.filtered_peak_2660
chr1	248020773	248021452	680	15.28	4.70630	2.86866	2.32163	C7KUGACXX_7_7958.sorted.filtered_peak_2661
chr1	248100298	248100547	250	16.30	6.01197	3.37997	3.50138	C7KUGACXX_7_7958.sorted.filtered_peak_2662
chr1	249119996	249121073	1078	64.58	27.48276	4.99556	24.24012	C7KUGACXX_7_7958.sorted.filtered_peak_2663
chr1	249132146	249133404	1259	42.62	15.01149	3.89926	12.13622	C7KUGACXX_7_7958.sorted.filtered_peak_2664
chr1	249152718	249153689	972	45.48	15.61599	3.81333	12.73341	C7KUGACXX_7_7958.sorted.filtered_peak_2665
chr1	249167496	249168600	1105	30.31	10.62609	3.64413	7.93349	C7KUGACXX_7_7958.sorted.filtered_peak_2666
chr1	249200042	249201080	1039	53.20	22.49005	4.74508	19.41317	C7KUGACXX_7_7958.sorted.filtered_peak_2667
chr10	173901	174186	286	13.77	4.59719	2.96186	2.20865	C7KUGACXX_7_7958.sorted.filtered_peak_2668
chr10	180597	181533	937	23.03	5.65304	2.70945	3.18358	C7KUGACXX_7_7958.sorted.filtered_peak_2669
chr10	182058	182312	255	21.61	4.92544	2.56208	2.49947	C7KUGACXX_7_7958.sorted.filtered_peak_2670
chr10	369670	370155	486	15.80	5.98085	3.39533	3.48108	C7KUGACXX_7_7958.sorted.filtered_peak_2671
chr10	379608	379988	381	25.98	9.26163	3.67198	6.58558	C7KUGACXX_7_7958.sorted.filtered_peak_2672
chr10	496591	497183	593	13.39	4.36574	2.88083	2.00520	C7KUGACXX_7_7958.sorted.filtered_peak_2673
chr10	977468	978208	741	57.43	27.60741	5.32839	24.41754	C7KUGACXX_7_7958.sorted.filtered_peak_2674
chr10	1033843	1034759	917	33.94	13.58000	4.10806	10.78510	C7KUGACXX_7_7958.sorted.filtered_peak_2675
chr10	1089556	1089927	372	26.32	7.47575	3.08910	4.88294	C7KUGACXX_7_7958.sorted.filtered_peak_2676
chr10	1094328	1095639	1312	70.07	27.08258	4.32441	23.92372	C7KUGACXX_7_7958.sorted.filtered_peak_2677
chr10	1102208	1103204	997	34.17	11.50298	3.60134	8.76415	C7KUGACXX_7_7958.sorted.filtered_peak_2678
chr10	1109220	1109903	684	19.37	6.11683	3.12252	3.61055	C7KUGACXX_7_7958.sorted.filtered_peak_2679
chr10	1155828	1156843	1016	23.17	8.43733	3.54522	5.84638	C7KUGACXX_7_7958.sorted.filtered_peak_2680
chr10	1195777	1196127	351	14.77	4.87104	2.99222	2.46102	C7KUGACXX_7_7958.sorted.filtered_peak_2681
chr10	1282361	1282807	447	18.45	7.03574	3.56594	4.47576	C7KUGACXX_7_7958.sorted.filtered_peak_2682
chr10	3110473	3110927	455	24.76	6.53825	2.91020	3.99191	C7KUGACXX_7_7958.sorted.filtered_peak_2683
chr10	3137672	3138385	714	19.89	5.16592	2.71755	2.74491	C7KUGACXX_7_7958.sorted.filtered_peak_2684
chr10	3214576	3215663	1088	68.14	31.56474	5.03338	28.27375	C7KUGACXX_7_7958.sorted.filtered_peak_2685
chr10	3235112	3235376	265	18.24	5.63190	3.03919	3.14703	C7KUGACXX_7_7958.sorted.filtered_peak_2686
chr10	3239951	3240254	304	18.42	4.88696	2.70820	2.49069	C7KUGACXX_7_7958.sorted.filtered_peak_2687
chr10	3269968	3270291	324	21.70	9.38475	4.18811	6.69478	C7KUGACXX_7_7958.sorted.filtered_peak_2688
chr10	3710764	3711277	514	20.77	7.74403	3.61776	5.14572	C7KUGACXX_7_7958.sorted.filtered_peak_2689
chr10	3799575	3800769	1195	27.14	7.88050	3.11501	5.29048	C7KUGACXX_7_7958.sorted.filtered_peak_2690
chr10	3807352	3807624	273	19.27	4.47757	2.52845	2.09364	C7KUGACXX_7_7958.sorted.filtered_peak_2691
chr10	3824484	3825314	831	39.45	4.00074	1.83713	1.69269	C7KUGACXX_7_7958.sorted.filtered_peak_2692
chr10	3827386	3827989	604	81.24	26.84945	3.92967	23.64746	C7KUGACXX_7_7958.sorted.filtered_peak_2693
chr10	3846540	3846980	441	34.01	6.52513	2.48559	3.98714	C7KUGACXX_7_7958.sorted.filtered_peak_2694
chr10	3847336	3847836	501	43.35	10.28152	2.90364	7.57689	C7KUGACXX_7_7958.sorted.filtered_peak_2695
chr10	3852314	3852932	619	38.64	8.89882	2.82894	6.24058	C7KUGACXX_7_7958.sorted.filtered_peak_2696
chr10	3853500	3853802	303	24.03	3.67954	2.07423	1.40196	C7KUGACXX_7_7958.sorted.filtered_peak_2697
chr10	3871101	3871432	332	22.78	7.42340	3.33729	4.82959	C7KUGACXX_7_7958.sorted.filtered_peak_2698
chr10	3894511	3895026	516	27.71	10.00331	3.81205	7.27583	C7KUGACXX_7_7958.sorted.filtered_peak_2699
chr10	3917169	3917857	689	20.72	4.69664	2.51335	2.31410	C7KUGACXX_7_7958.sorted.filtered_peak_2700
chr10	3928984	3929361	378	15.14	4.07462	2.61438	1.74623	C7KUGACXX_7_7958.sorted.filtered_peak_2701
chr10	3930086	3930382	297	22.06	6.80793	3.16525	4.25633	C7KUGACXX_7_7958.sorted.filtered_peak_2702
chr10	3934598	3934889	292	22.89	5.92466	2.82000	3.42125	C7KUGACXX_7_7958.sorted.filtered_peak_2703
chr10	3936081	3936349	269	17.64	4.21349	2.51192	1.87263	C7KUGACXX_7_7958.sorted.filtered_peak_2704
chr10	3944156	3945212	1057	20.41	6.61792	3.15636	4.11450	C7KUGACXX_7_7958.sorted.filtered_peak_2705
chr10	3977441	3977839	399	21.83	7.59662	3.47058	4.99766	C7KUGACXX_7_7958.sorted.filtered_peak_2706
chr10	3988131	3988701	571	23.32	6.97612	3.09177	4.43515	C7KUGACXX_7_7958.sorted.filtered_peak_2707
chr10	4003024	4003658	635	18.90	7.04065	3.50160	4.49471	C7KUGACXX_7_7958.sorted.filtered_peak_2708
chr10	4014710	4015360	651	16.58	4.17774	2.55810	1.84340	C7KUGACXX_7_7958.sorted.filtered_peak_2709
chr10	4022628	4023194	567	22.53	7.17354	3.22962	4.61665	C7KUGACXX_7_7958.sorted.filtered_peak_2710
chr10	4101959	4102298	340	17.54	5.64345	3.08602	3.16929	C7KUGACXX_7_7958.sorted.filtered_peak_2711
chr10	4116664	4117418	755	19.81	6.24579	3.14014	3.72623	C7KUGACXX_7_7958.sorted.filtered_peak_2712
chr10	4122270	4122932	663	16.63	4.32864	2.61966	1.97344	C7KUGACXX_7_7958.sorted.filtered_peak_2713
chr10	4163668	4164039	372	13.68	3.66868	2.52952	1.39362	C7KUGACXX_7_7958.sorted.filtered_peak_2714
chr10	4170279	4170528	250	19.16	3.94053	2.33521	1.63119	C7KUGACXX_7_7958.sorted.filtered_peak_2715
chr10	4173688	4174384	697	28.15	8.08227	3.13179	5.46763	C7KUGACXX_7_7958.sorted.filtered_peak_2716
chr10	4868075	4869014	940	17.75	5.29049	2.92834	2.84334	C7KUGACXX_7_7958.sorted.filtered_peak_2717
chr10	4877665	4877914	250	15.31	4.62604	2.83755	2.24192	C7KUGACXX_7_7958.sorted.filtered_peak_2718
chr10	4891661	4892224	564	16.64	5.31051	3.01127	2.87214	C7KUGACXX_7_7958.sorted.filtered_peak_2719
chr10	5136844	5137143	300	16.50	4.95536	2.88960	2.53290	C7KUGACXX_7_7958.sorted.filtered_peak_2720
chr10	5325292	5325721	430	17.62	4.95038	2.81366	2.52029	C7KUGACXX_7_7958.sorted.filtered_peak_2721
chr10	5333767	5334633	867	28.10	9.14890	3.45717	6.48097	C7KUGACXX_7_7958.sorted.filtered_peak_2722
chr10	5339362	5339779	418	25.86	8.89408	3.56417	6.23548	C7KUGACXX_7_7958.sorted.filtered_peak_2723
chr10	5359803	5360075	273	12.57	3.67446	2.61070	1.40228	C7KUGACXX_7_7958.sorted.filtered_peak_2724
chr10	5454337	5454679	343	21.43	9.00727	4.06021	6.34156	C7KUGACXX_7_7958.sorted.filtered_peak_2725
chr10	5476074	5476472	399	15.03	4.38522	2.74790	2.02640	C7KUGACXX_7_7958.sorted.filtered_peak_2726
chr10	5606275	5606852	578	16.48	5.27961	3.02473	2.83129	C7KUGACXX_7_7958.sorted.filtered_peak_2727
chr10	5665085	5665467	383	15.04	4.32812	2.72627	1.97116	C7KUGACXX_7_7958.sorted.filtered_peak_2728
chr10	5671708	5672141	434	20.43	6.38097	3.11874	3.86957	C7KUGACXX_7_7958.sorted.filtered_peak_2729
chr10	5726312	5728006	1695	40.40	12.41589	3.37483	9.66554	C7KUGACXX_7_7958.sorted.filtered_peak_2730
chr10	5734602	5734969	368	19.68	7.39730	3.60662	4.80874	C7KUGACXX_7_7958.sorted.filtered_peak_2731
chr10	5817627	5818025	399	18.80	7.43834	3.70430	4.85178	C7KUGACXX_7_7958.sorted.filtered_peak_2732
chr10	5855109	5856073	965	58.23	20.86692	4.08268	17.83269	C7KUGACXX_7_7958.sorted.filtered_peak_2733
chr10	5915349	5915754	406	16.02	5.77461	3.27455	3.29781	C7KUGACXX_7_7958.sorted.filtered_peak_2734
chr10	5931270	5932350	1081	56.31	25.87058	4.86283	22.77432	C7KUGACXX_7_7958.sorted.filtered_peak_2735
chr10	6017897	6018234	338	21.50	4.53132	2.43454	2.14533	C7KUGACXX_7_7958.sorted.filtered_peak_2736
chr10	6018605	6018868	264	21.48	4.80400	2.51787	2.40220	C7KUGACXX_7_7958.sorted.filtered_peak_2737
chr10	6019131	6020045	915	25.73	6.94737	2.95168	4.39604	C7KUGACXX_7_7958.sorted.filtered_peak_2738
chr10	6056404	6056794	391	17.60	6.18708	3.30916	3.67338	C7KUGACXX_7_7958.sorted.filtered_peak_2739
chr10	6080197	6080677	481	21.42	6.44413	3.10796	3.89892	C7KUGACXX_7_7958.sorted.filtered_peak_2740
chr10	6087036	6087613	578	20.31	4.67330	2.53086	2.28760	C7KUGACXX_7_7958.sorted.filtered_peak_2741
chr10	6092721	6093463	743	48.33	14.50898	3.47700	11.65458	C7KUGACXX_7_7958.sorted.filtered_peak_2742
chr10	6094659	6094951	293	29.72	4.31801	2.09287	1.95736	C7KUGACXX_7_7958.sorted.filtered_peak_2743
chr10	6103977	6104600	624	28.79	6.77986	2.73470	4.24247	C7KUGACXX_7_7958.sorted.filtered_peak_2744
chr10	6112715	6113012	298	22.90	4.65899	2.40741	2.27134	C7KUGACXX_7_7958.sorted.filtered_peak_2745
chr10	6128399	6128662	264	31.88	5.83694	2.38898	3.35184	C7KUGACXX_7_7958.sorted.filtered_peak_2746
chr10	6130634	6131598	965	47.15	16.81253	3.75972	13.95028	C7KUGACXX_7_7958.sorted.filtered_peak_2747
chr10	6171888	6172273	386	18.62	6.68077	3.41773	4.14011	C7KUGACXX_7_7958.sorted.filtered_peak_2748
chr10	6177001	6177334	334	26.85	10.29674	3.92074	7.58283	C7KUGACXX_7_7958.sorted.filtered_peak_2749
chr10	6186575	6187198	624	35.99	10.77778	3.36799	8.04235	C7KUGACXX_7_7958.sorted.filtered_peak_2750
chr10	6193123	6193786	664	23.28	7.91267	3.46289	5.29353	C7KUGACXX_7_7958.sorted.filtered_peak_2751
chr10	6205301	6206252	952	41.92	17.86184	4.70944	14.88533	C7KUGACXX_7_7958.sorted.filtered_peak_2752
chr10	6215169	6215492	324	19.85	6.84609	3.35933	4.29741	C7KUGACXX_7_7958.sorted.filtered_peak_2753
chr10	6243511	6244367	857	36.10	7.20646	2.53827	4.65044	C7KUGACXX_7_7958.sorted.filtered_peak_2754
chr10	6244558	6245486	929	46.24	13.33379	3.28729	10.53763	C7KUGACXX_7_7958.sorted.filtered_peak_2755
chr10	6281145	6281558	414	17.53	6.55422	3.45617	4.02317	C7KUGACXX_7_7958.sorted.filtered_peak_2756
chr10	6309094	6309600	507	24.61	6.58541	2.89841	4.06391	C7KUGACXX_7_7958.sorted.filtered_peak_2757
chr10	6312243	6312757	515	41.58	14.79631	3.92708	11.93519	C7KUGACXX_7_7958.sorted.filtered_peak_2758
chr10	6317116	6317573	458	32.29	10.41598	3.53001	7.69233	C7KUGACXX_7_7958.sorted.filtered_peak_2759
chr10	6333383	6334016	634	21.67	10.40722	4.58204	7.68901	C7KUGACXX_7_7958.sorted.filtered_peak_2760
chr10	6342098	6342722	625	16.25	5.46768	3.12986	3.00518	C7KUGACXX_7_7958.sorted.filtered_peak_2761
chr10	6390000	6390604	605	23.32	7.55182	3.31702	4.96124	C7KUGACXX_7_7958.sorted.filtered_peak_2762
chr10	6443792	6444069	278	18.55	6.25000	3.25545	3.72678	C7KUGACXX_7_7958.sorted.filtered_peak_2763
chr10	6452102	6452652	551	22.75	8.58218	3.71746	5.95209	C7KUGACXX_7_7958.sorted.filtered_peak_2764
chr10	6487820	6488266	447	13.09	4.23803	2.84733	1.87783	C7KUGACXX_7_7958.sorted.filtered_peak_2765
chr10	6515350	6516141	792	32.46	12.85303	4.17881	10.04548	C7KUGACXX_7_7958.sorted.filtered_peak_2766
chr10	6535554	6535868	315	19.22	4.45320	2.51523	2.08485	C7KUGACXX_7_7958.sorted.filtered_peak_2767
chr10	6540686	6541115	430	27.94	9.01511	3.40994	6.36852	C7KUGACXX_7_7958.sorted.filtered_peak_2768
chr10	6571885	6572911	1027	25.64	8.49285	3.29248	5.92349	C7KUGACXX_7_7958.sorted.filtered_peak_2769
chr10	6584998	6585751	754	31.77	13.10477	4.36291	10.27896	C7KUGACXX_7_7958.sorted.filtered_peak_2770
chr10	6600079	6600838	760	35.49	12.86282	3.88494	10.06874	C7KUGACXX_7_7958.sorted.filtered_peak_2771
chr10	6621941	6622563	623	28.54	5.16210	2.34182	2.71902	C7KUGACXX_7_7958.sorted.filtered_peak_2772
chr10	6634079	6634549	471	21.58	6.92268	3.25522	4.35751	C7KUGACXX_7_7958.sorted.filtered_peak_2773
chr10	6689910	6690199	290	19.05	6.66087	3.37355	4.11294	C7KUGACXX_7_7958.sorted.filtered_peak_2774
chr10	6707951	6708209	259	19.71	6.97568	3.43872	4.40624	C7KUGACXX_7_7958.sorted.filtered_peak_2775
chr10	6711334	6711598	265	17.12	4.74863	2.76102	2.34254	C7KUGACXX_7_7958.sorted.filtered_peak_2776
chr10	6828888	6829137	250	12.69	3.58267	2.55660	1.31767	C7KUGACXX_7_7958.sorted.filtered_peak_2777
chr10	6961984	6962500	517	16.81	4.64387	2.73988	2.24776	C7KUGACXX_7_7958.sorted.filtered_peak_2778
chr10	6969462	6970500	1039	29.79	9.25512	3.36803	6.57957	C7KUGACXX_7_7958.sorted.filtered_peak_2779
chr10	7000372	7000993	622	16.39	4.47679	2.68223	2.11981	C7KUGACXX_7_7958.sorted.filtered_peak_2780
chr10	7015911	7016396	486	24.33	8.54903	3.55878	5.91992	C7KUGACXX_7_7958.sorted.filtered_peak_2781
chr10	7088147	7088750	604	27.12	10.04562	3.82167	7.34072	C7KUGACXX_7_7958.sorted.filtered_peak_2782
chr10	7234930	7235274	345	15.86	4.64696	2.80927	2.25404	C7KUGACXX_7_7958.sorted.filtered_peak_2783
chr10	7300929	7301248	320	22.97	6.49664	3.00297	3.95835	C7KUGACXX_7_7958.sorted.filtered_peak_2784
chr10	7311188	7311857	670	32.31	12.24268	4.03387	9.45565	C7KUGACXX_7_7958.sorted.filtered_peak_2785
chr10	7452107	7452583	477	26.76	4.97631	2.35575	2.54750	C7KUGACXX_7_7958.sorted.filtered_peak_2786
chr10	7452860	7453206	347	28.96	5.99338	2.53279	3.49623	C7KUGACXX_7_7958.sorted.filtered_peak_2787
chr10	7513678	7514054	377	16.21	4.86273	2.87585	2.44562	C7KUGACXX_7_7958.sorted.filtered_peak_2788
chr10	7526314	7527101	788	34.20	12.04681	3.82861	9.25884	C7KUGACXX_7_7958.sorted.filtered_peak_2789
chr10	7534373	7534694	322	16.56	4.87857	2.84953	2.46834	C7KUGACXX_7_7958.sorted.filtered_peak_2790
chr10	7567419	7567737	319	23.79	8.87872	3.76357	6.21241	C7KUGACXX_7_7958.sorted.filtered_peak_2791
chr10	7829651	7830797	1147	39.73	14.38403	3.77257	11.59014	C7KUGACXX_7_7958.sorted.filtered_peak_2792
chr10	7860006	7860803	798	28.66	9.58999	3.40586	6.96403	C7KUGACXX_7_7958.sorted.filtered_peak_2793
chr10	8068934	8069293	360	12.63	3.75682	2.64807	1.47080	C7KUGACXX_7_7958.sorted.filtered_peak_2794
chr10	8095287	8096315	1029	39.53	7.09932	2.38757	4.56913	C7KUGACXX_7_7958.sorted.filtered_peak_2795
chr10	8096510	8097103	594	34.05	4.36442	2.00157	2.00918	C7KUGACXX_7_7958.sorted.filtered_peak_2796
chr10	8103232	8103776	545	28.13	5.24068	2.35973	2.80981	C7KUGACXX_7_7958.sorted.filtered_peak_2797
chr10	8130516	8131104	589	20.75	7.87671	3.66658	5.26847	C7KUGACXX_7_7958.sorted.filtered_peak_2798
chr10	8179056	8179649	594	18.19	5.07702	2.80899	2.65149	C7KUGACXX_7_7958.sorted.filtered_peak_2799
chr10	8225177	8225790	614	16.93	5.62409	3.13489	3.14836	C7KUGACXX_7_7958.sorted.filtered_peak_2800
chr10	8280982	8281422	441	19.70	6.71049	3.32485	4.16408	C7KUGACXX_7_7958.sorted.filtered_peak_2801
chr10	8287051	8287700	650	17.48	4.74118	2.73152	2.33933	C7KUGACXX_7_7958.sorted.filtered_peak_2802
chr10	8373995	8374785	791	46.46	19.04001	4.66188	16.01913	C7KUGACXX_7_7958.sorted.filtered_peak_2803
chr10	8402108	8402797	690	18.95	6.10818	3.11253	3.63178	C7KUGACXX_7_7958.sorted.filtered_peak_2804
chr10	8444491	8444846	356	23.79	4.87168	2.43549	2.46003	C7KUGACXX_7_7958.sorted.filtered_peak_2805
chr10	8446640	8447041	402	30.21	8.50897	3.13306	5.87053	C7KUGACXX_7_7958.sorted.filtered_peak_2806
chr10	8458134	8458884	751	21.60	6.94539	3.24856	4.38463	C7KUGACXX_7_7958.sorted.filtered_peak_2807
chr10	11187183	11187737	555	32.84	8.92484	3.12357	6.24912	C7KUGACXX_7_7958.sorted.filtered_peak_2808
chr10	11205046	11205614	569	54.64	16.98176	3.61027	14.06018	C7KUGACXX_7_7958.sorted.filtered_peak_2809
chr10	11220526	11221111	586	46.60	11.36512	2.98582	8.61394	C7KUGACXX_7_7958.sorted.filtered_peak_2810
chr10	11268014	11268407	394	22.34	6.12053	2.91062	3.61209	C7KUGACXX_7_7958.sorted.filtered_peak_2811
chr10	11277925	11278456	532	18.82	3.96101	2.35889	1.64761	C7KUGACXX_7_7958.sorted.filtered_peak_2812
chr10	11312644	11312893	250	17.85	4.62341	2.65503	2.23890	C7KUGACXX_7_7958.sorted.filtered_peak_2813
chr10	11328492	11328780	289	16.36	5.74108	3.24251	3.25385	C7KUGACXX_7_7958.sorted.filtered_peak_2814
chr10	11445078	11445463	386	26.15	11.30555	4.32959	8.56185	C7KUGACXX_7_7958.sorted.filtered_peak_2815
chr10	11905573	11905937	365	16.82	5.94382	3.28625	3.44342	C7KUGACXX_7_7958.sorted.filtered_peak_2816
chr10	12084729	12085613	885	76.78	37.94781	5.77235	34.46302	C7KUGACXX_7_7958.sorted.filtered_peak_2817
chr10	12110471	12111270	800	50.86	27.64464	6.06965	24.44404	C7KUGACXX_7_7958.sorted.filtered_peak_2818
chr10	12164606	12165063	458	14.85	5.26745	3.16102	2.82942	C7KUGACXX_7_7958.sorted.filtered_peak_2819
chr10	12171221	12172017	797	51.05	26.83834	5.71935	23.67655	C7KUGACXX_7_7958.sorted.filtered_peak_2820
chr10	12223263	12223764	502	24.55	9.73586	3.92945	7.05434	C7KUGACXX_7_7958.sorted.filtered_peak_2821
chr10	12237396	12238635	1240	38.17	13.78850	3.98047	10.94006	C7KUGACXX_7_7958.sorted.filtered_peak_2822
chr10	12256906	12257222	317	14.25	4.13387	2.69890	1.80344	C7KUGACXX_7_7958.sorted.filtered_peak_2823
chr10	12306201	12306730	530	27.86	11.53438	4.21191	8.78197	C7KUGACXX_7_7958.sorted.filtered_peak_2824
chr10	12390785	12391847	1063	43.51	11.92045	3.27391	9.12509	C7KUGACXX_7_7958.sorted.filtered_peak_2825
chr10	12392373	12392782	410	31.08	5.99580	2.46358	3.49082	C7KUGACXX_7_7958.sorted.filtered_peak_2826
chr10	12408024	12408366	343	18.59	7.97706	3.96106	5.36026	C7KUGACXX_7_7958.sorted.filtered_peak_2827
chr10	12461426	12461745	320	17.87	6.43661	3.40549	3.89650	C7KUGACXX_7_7958.sorted.filtered_peak_2828
chr10	12490642	12491337	696	46.18	20.03363	4.86457	16.99718	C7KUGACXX_7_7958.sorted.filtered_peak_2829
chr10	12576995	12577283	289	12.11	3.38732	2.50255	1.16270	C7KUGACXX_7_7958.sorted.filtered_peak_2830
chr10	12630147	12630825	679	27.02	9.51128	3.68380	6.81943	C7KUGACXX_7_7958.sorted.filtered_peak_2831
chr10	12636257	12637026	770	30.62	12.06671	4.16742	9.27307	C7KUGACXX_7_7958.sorted.filtered_peak_2832
chr10	12647901	12648415	515	15.32	4.97283	2.98512	2.55626	C7KUGACXX_7_7958.sorted.filtered_peak_2833
chr10	12659475	12659740	266	13.48	3.81125	2.60993	1.52392	C7KUGACXX_7_7958.sorted.filtered_peak_2834
chr10	12698551	12698895	345	13.95	4.76461	3.02193	2.35400	C7KUGACXX_7_7958.sorted.filtered_peak_2835
chr10	13141425	13142898	1474	28.11	7.28097	2.91103	4.70813	C7KUGACXX_7_7958.sorted.filtered_peak_2836
chr10	13149997	13150356	360	17.82	6.12852	3.24233	3.63431	C7KUGACXX_7_7958.sorted.filtered_peak_2837
chr10	13157997	13158777	781	19.66	6.35179	3.19186	3.82685	C7KUGACXX_7_7958.sorted.filtered_peak_2838
chr10	13203028	13203900	873	35.68	15.39489	4.39766	12.56223	C7KUGACXX_7_7958.sorted.filtered_peak_2839
chr10	13341921	13342227	307	28.18	5.85721	2.51804	3.38153	C7KUGACXX_7_7958.sorted.filtered_peak_2840
chr10	13343880	13344647	768	61.16	27.68646	5.29850	24.44628	C7KUGACXX_7_7958.sorted.filtered_peak_2841
chr10	13389267	13390667	1401	30.91	7.81468	2.91054	5.21316	C7KUGACXX_7_7958.sorted.filtered_peak_2842
chr10	13482525	13482774	250	16.23	5.25430	3.04177	2.80767	C7KUGACXX_7_7958.sorted.filtered_peak_2843
chr10	13628590	13629303	714	25.96	9.63022	3.69994	6.97764	C7KUGACXX_7_7958.sorted.filtered_peak_2844
chr10	13701943	13702229	287	15.35	5.11756	3.05829	2.67871	C7KUGACXX_7_7958.sorted.filtered_peak_2845
chr10	13828945	13829548	604	36.80	14.95916	4.24259	12.12961	C7KUGACXX_7_7958.sorted.filtered_peak_2846
chr10	14051406	14052051	646	22.29	7.10640	3.25766	4.53383	C7KUGACXX_7_7958.sorted.filtered_peak_2847
chr10	14226797	14227751	955	22.36	7.00527	3.22325	4.43298	C7KUGACXX_7_7958.sorted.filtered_peak_2848
chr10	14238951	14239235	285	12.49	3.88772	2.72240	1.57582	C7KUGACXX_7_7958.sorted.filtered_peak_2849
chr10	14549894	14550143	250	13.78	4.29678	2.81800	1.93618	C7KUGACXX_7_7958.sorted.filtered_peak_2850
chr10	14570520	14570878	359	17.62	5.04248	2.84064	2.61284	C7KUGACXX_7_7958.sorted.filtered_peak_2851
chr10	14585079	14585523	445	18.70	5.25398	2.84663	2.80796	C7KUGACXX_7_7958.sorted.filtered_peak_2852
chr10	14596546	14596817	272	25.18	5.74683	2.64042	3.25898	C7KUGACXX_7_7958.sorted.filtered_peak_2853
chr10	14598382	14598720	339	25.64	5.36370	2.50237	2.91045	C7KUGACXX_7_7958.sorted.filtered_peak_2854
chr10	14606250	14606589	340	21.48	3.97327	2.24678	1.66188	C7KUGACXX_7_7958.sorted.filtered_peak_2855
chr10	14613847	14614430	584	25.83	7.08051	3.00718	4.50504	C7KUGACXX_7_7958.sorted.filtered_peak_2856
chr10	14625249	14625498	250	26.31	5.72031	2.57413	3.24120	C7KUGACXX_7_7958.sorted.filtered_peak_2857
chr10	14629856	14630784	929	28.46	5.98833	2.54065	3.49987	C7KUGACXX_7_7958.sorted.filtered_peak_2858
chr10	14644016	14644325	310	26.06	5.33212	2.47803	2.87987	C7KUGACXX_7_7958.sorted.filtered_peak_2859
chr10	14646247	14646603	357	27.94	6.09984	2.61359	3.58726	C7KUGACXX_7_7958.sorted.filtered_peak_2860
chr10	14689969	14690785	817	38.70	15.80161	4.49369	12.88365	C7KUGACXX_7_7958.sorted.filtered_peak_2861
chr10	14701575	14702320	746	25.30	7.84902	3.27324	5.23954	C7KUGACXX_7_7958.sorted.filtered_peak_2862
chr10	14879627	14880584	958	59.89	25.08383	4.58222	21.95169	C7KUGACXX_7_7958.sorted.filtered_peak_2863
chr10	14920359	14921033	675	51.65	22.20218	4.77249	19.13922	C7KUGACXX_7_7958.sorted.filtered_peak_2864
chr10	14995801	14996578	778	43.56	16.09432	4.08936	13.19157	C7KUGACXX_7_7958.sorted.filtered_peak_2865
chr10	15001186	15002331	1146	43.62	16.76768	4.23539	13.84211	C7KUGACXX_7_7958.sorted.filtered_peak_2866
chr10	15130485	15130998	514	17.65	5.98127	3.20908	3.48794	C7KUGACXX_7_7958.sorted.filtered_peak_2867
chr10	15138742	15139783	1042	60.61	27.27577	5.15189	24.06322	C7KUGACXX_7_7958.sorted.filtered_peak_2868
chr10	15148426	15148748	323	18.23	7.63397	3.88290	5.02758	C7KUGACXX_7_7958.sorted.filtered_peak_2869
chr10	15210284	15212174	1891	46.64	13.11362	3.17976	10.35267	C7KUGACXX_7_7958.sorted.filtered_peak_2870
chr10	15227242	15227633	392	14.13	3.80895	2.56095	1.51276	C7KUGACXX_7_7958.sorted.filtered_peak_2871
chr10	15250831	15251315	485	30.97	12.92291	4.32121	10.12268	C7KUGACXX_7_7958.sorted.filtered_peak_2872
chr10	15610208	15610492	285	13.01	4.19550	2.83303	1.83958	C7KUGACXX_7_7958.sorted.filtered_peak_2873
chr10	15832223	15832479	257	18.99	3.89957	2.33113	1.59042	C7KUGACXX_7_7958.sorted.filtered_peak_2874
chr10	15901852	15902858	1007	22.50	8.79807	3.73181	6.18993	C7KUGACXX_7_7958.sorted.filtered_peak_2875
chr10	16478472	16479483	1012	45.45	18.27361	4.33873	15.32749	C7KUGACXX_7_7958.sorted.filtered_peak_2876
chr10	16829522	16830353	832	23.56	7.97354	3.38387	5.38558	C7KUGACXX_7_7958.sorted.filtered_peak_2877
chr10	16859150	16860027	878	83.79	43.38560	5.90103	39.76133	C7KUGACXX_7_7958.sorted.filtered_peak_2878
chr10	16869943	16870435	493	14.33	4.82321	3.01097	2.41669	C7KUGACXX_7_7958.sorted.filtered_peak_2879
chr10	16885254	16885924	671	14.35	4.17004	2.70833	1.83563	C7KUGACXX_7_7958.sorted.filtered_peak_2880
chr10	17044914	17045634	721	21.33	6.18334	2.96702	3.69569	C7KUGACXX_7_7958.sorted.filtered_peak_2881
chr10	17065430	17066001	572	37.90	11.90085	3.47244	9.15268	C7KUGACXX_7_7958.sorted.filtered_peak_2882
chr10	17068761	17069143	383	32.22	6.22174	2.48179	3.69774	C7KUGACXX_7_7958.sorted.filtered_peak_2883
chr10	17071302	17071911	610	31.42	7.82219	2.87822	5.22613	C7KUGACXX_7_7958.sorted.filtered_peak_2884
chr10	17243094	17243889	796	37.66	13.60793	3.93655	10.78636	C7KUGACXX_7_7958.sorted.filtered_peak_2885
chr10	17248224	17248637	414	26.55	6.73751	2.85482	4.18629	C7KUGACXX_7_7958.sorted.filtered_peak_2886
chr10	17258065	17258562	498	22.45	8.14103	3.59658	5.52475	C7KUGACXX_7_7958.sorted.filtered_peak_2887
chr10	17269767	17271052	1286	41.90	6.06058	2.14488	3.59741	C7KUGACXX_7_7958.sorted.filtered_peak_2888
chr10	17271761	17272872	1112	60.93	14.67838	3.08173	11.79202	C7KUGACXX_7_7958.sorted.filtered_peak_2889
chr10	17299785	17300042	258	19.01	6.95037	3.52106	4.37084	C7KUGACXX_7_7958.sorted.filtered_peak_2890
chr10	17448188	17448437	250	12.89	4.11695	2.80691	1.76809	C7KUGACXX_7_7958.sorted.filtered_peak_2891
chr10	17470517	17471146	630	27.05	6.86209	2.85221	4.31156	C7KUGACXX_7_7958.sorted.filtered_peak_2892
chr10	17486093	17486456	364	17.78	6.74790	3.51030	4.20784	C7KUGACXX_7_7958.sorted.filtered_peak_2893
chr10	17496188	17496945	758	18.52	4.62852	2.61841	2.24004	C7KUGACXX_7_7958.sorted.filtered_peak_2894
chr10	17551307	17551578	272	25.15	5.59746	2.59393	3.12496	C7KUGACXX_7_7958.sorted.filtered_peak_2895
chr10	17649532	17649875	344	14.08	4.04809	2.67538	1.72581	C7KUGACXX_7_7958.sorted.filtered_peak_2896
chr10	17685524	17686640	1117	41.45	13.96891	3.65428	11.16764	C7KUGACXX_7_7958.sorted.filtered_peak_2897
chr10	17690559	17690879	321	26.56	5.27112	2.44109	2.81886	C7KUGACXX_7_7958.sorted.filtered_peak_2898
chr10	18940300	18940991	692	46.31	17.26065	4.06201	14.35567	C7KUGACXX_7_7958.sorted.filtered_peak_2899
chr10	18947383	18949051	1669	39.80	12.41890	3.42588	9.66481	C7KUGACXX_7_7958.sorted.filtered_peak_2900
chr10	21784676	21785343	668	20.38	5.67177	2.89062	3.18793	C7KUGACXX_7_7958.sorted.filtered_peak_2901
chr10	21814341	21815016	676	23.52	5.91505	2.77451	3.41908	C7KUGACXX_7_7958.sorted.filtered_peak_2902
chr10	21822526	21823756	1231	40.16	13.20362	3.53893	10.43635	C7KUGACXX_7_7958.sorted.filtered_peak_2903
chr10	21991512	21992086	575	16.77	5.92548	3.24970	3.44584	C7KUGACXX_7_7958.sorted.filtered_peak_2904
chr10	22029803	22030273	471	29.48	10.49194	3.74862	7.77714	C7KUGACXX_7_7958.sorted.filtered_peak_2905
chr10	22278524	22278805	282	17.61	6.39033	3.41547	3.85044	C7KUGACXX_7_7958.sorted.filtered_peak_2906
chr10	22291857	22292970	1114	36.83	14.05411	3.88671	11.27173	C7KUGACXX_7_7958.sorted.filtered_peak_2907
chr10	22517984	22519065	1082	22.98	6.07122	2.83695	3.57856	C7KUGACXX_7_7958.sorted.filtered_peak_2908
chr10	22540592	22541219	628	23.37	7.16586	3.17176	4.60317	C7KUGACXX_7_7958.sorted.filtered_peak_2909
chr10	22597446	22597695	250	13.56	4.32760	2.84223	1.97510	C7KUGACXX_7_7958.sorted.filtered_peak_2910
chr10	22604963	22605913	951	38.14	10.97528	3.29602	8.23848	C7KUGACXX_7_7958.sorted.filtered_peak_2911
chr10	22609637	22609937	301	29.16	3.99438	2.02604	1.67162	C7KUGACXX_7_7958.sorted.filtered_peak_2912
chr10	22614392	22614839	448	34.04	9.23367	3.10264	6.56817	C7KUGACXX_7_7958.sorted.filtered_peak_2913
chr10	22622096	22622403	308	20.64	4.66726	2.51660	2.27650	C7KUGACXX_7_7958.sorted.filtered_peak_2914
chr10	22629002	22630114	1113	34.04	8.03511	2.77820	5.44642	C7KUGACXX_7_7958.sorted.filtered_peak_2915
chr10	22725624	22726759	1136	26.21	7.18644	2.94580	4.64524	C7KUGACXX_7_7958.sorted.filtered_peak_2916
chr10	22780883	22781204	322	17.24	5.78087	3.17832	3.29200	C7KUGACXX_7_7958.sorted.filtered_peak_2917
chr10	22795037	22795328	292	18.62	7.91660	3.95431	5.29809	C7KUGACXX_7_7958.sorted.filtered_peak_2918
chr10	22859526	22860052	527	17.98	5.12064	2.83612	2.69762	C7KUGACXX_7_7958.sorted.filtered_peak_2919
chr10	22886019	22886543	525	19.27	6.27002	3.15430	3.78092	C7KUGACXX_7_7958.sorted.filtered_peak_2920
chr10	22895239	22895600	362	19.32	5.73616	2.97572	3.26074	C7KUGACXX_7_7958.sorted.filtered_peak_2921
chr10	22900549	22901035	487	22.55	5.87407	2.80310	3.39405	C7KUGACXX_7_7958.sorted.filtered_peak_2922
chr10	22919288	22920046	759	36.98	10.03324	3.12452	7.33767	C7KUGACXX_7_7958.sorted.filtered_peak_2923
chr10	22935043	22935729	687	28.44	7.20888	2.87133	4.64074	C7KUGACXX_7_7958.sorted.filtered_peak_2924
chr10	22938633	22938882	250	22.61	3.76351	2.14485	1.47643	C7KUGACXX_7_7958.sorted.filtered_peak_2925
chr10	22955274	22955969	696	26.07	8.81937	3.51054	6.16765	C7KUGACXX_7_7958.sorted.filtered_peak_2926
chr10	22970704	22971737	1034	30.74	9.05489	3.26092	6.38383	C7KUGACXX_7_7958.sorted.filtered_peak_2927
chr10	23003175	23003753	579	25.94	6.70457	2.88610	4.15133	C7KUGACXX_7_7958.sorted.filtered_peak_2928
chr10	23277803	23278186	384	20.58	6.69011	3.22653	4.15455	C7KUGACXX_7_7958.sorted.filtered_peak_2929
chr10	23651941	23652309	369	15.76	3.66523	2.39927	1.39368	C7KUGACXX_7_7958.sorted.filtered_peak_2930
chr10	23657540	23658168	629	24.14	7.44101	3.19926	4.86963	C7KUGACXX_7_7958.sorted.filtered_peak_2931
chr10	23727482	23728696	1215	47.16	16.08225	3.60883	13.25993	C7KUGACXX_7_7958.sorted.filtered_peak_2932
chr10	23737496	23738088	593	17.25	5.34966	2.99399	2.89649	C7KUGACXX_7_7958.sorted.filtered_peak_2933
chr10	25013215	25013870	656	34.84	10.81097	3.40813	8.09150	C7KUGACXX_7_7958.sorted.filtered_peak_2934
chr10	25176645	25176894	250	16.94	4.79509	2.79045	2.38593	C7KUGACXX_7_7958.sorted.filtered_peak_2935
chr10	25209854	25210735	882	15.85	5.80980	3.31594	3.32415	C7KUGACXX_7_7958.sorted.filtered_peak_2936
chr10	25304944	25306307	1364	57.26	23.56970	4.54896	20.47142	C7KUGACXX_7_7958.sorted.filtered_peak_2937
chr10	25369560	25370223	664	15.06	4.40863	2.75807	2.04906	C7KUGACXX_7_7958.sorted.filtered_peak_2938
chr10	26164324	26164825	502	12.25	3.75490	2.67758	1.45349	C7KUGACXX_7_7958.sorted.filtered_peak_2939
chr10	26624045	26624553	509	17.98	6.50748	3.35179	4.00871	C7KUGACXX_7_7958.sorted.filtered_peak_2940
chr10	26719918	26720173	256	15.37	5.48585	3.23572	3.01106	C7KUGACXX_7_7958.sorted.filtered_peak_2941
chr10	26726729	26727324	596	23.22	4.25056	2.27145	1.90051	C7KUGACXX_7_7958.sorted.filtered_peak_2942
chr10	26737385	26738306	922	35.82	11.76531	3.53208	9.02614	C7KUGACXX_7_7958.sorted.filtered_peak_2943
chr10	26757446	26758068	623	20.23	5.98349	3.01297	3.47907	C7KUGACXX_7_7958.sorted.filtered_peak_2944
chr10	26763293	26764068	776	21.52	5.77425	2.81823	3.30600	C7KUGACXX_7_7958.sorted.filtered_peak_2945
chr10	26768678	26769263	586	23.90	4.78178	2.38564	2.39720	C7KUGACXX_7_7958.sorted.filtered_peak_2946
chr10	26771077	26771460	384	26.33	5.34189	2.46983	2.88822	C7KUGACXX_7_7958.sorted.filtered_peak_2947
chr10	26775963	26776779	817	28.80	8.93702	3.38644	6.25997	C7KUGACXX_7_7958.sorted.filtered_peak_2948
chr10	26832652	26832901	250	12.94	3.92471	2.70259	1.61914	C7KUGACXX_7_7958.sorted.filtered_peak_2949
chr10	26985962	26987005	1044	29.60	11.96136	4.22053	9.17398	C7KUGACXX_7_7958.sorted.filtered_peak_2950
chr10	27010369	27010811	443	31.10	12.96026	4.36861	10.14350	C7KUGACXX_7_7958.sorted.filtered_peak_2951
chr10	27026784	27027063	280	28.31	6.78464	2.77855	4.23407	C7KUGACXX_7_7958.sorted.filtered_peak_2952
chr10	27028018	27028592	575	27.44	6.22467	2.63731	3.72980	C7KUGACXX_7_7958.sorted.filtered_peak_2953
chr10	27094359	27094608	250	14.61	3.69204	2.48072	1.41617	C7KUGACXX_7_7958.sorted.filtered_peak_2954
chr10	27149040	27150318	1279	68.82	26.52634	4.23562	23.36740	C7KUGACXX_7_7958.sorted.filtered_peak_2955
chr10	27388885	27389937	1053	44.10	20.18546	4.83239	17.20156	C7KUGACXX_7_7958.sorted.filtered_peak_2956
chr10	27442842	27444887	2046	39.22	10.09592	2.96822	7.42456	C7KUGACXX_7_7958.sorted.filtered_peak_2957
chr10	27514717	27514966	250	13.32	3.50382	2.47599	1.25876	C7KUGACXX_7_7958.sorted.filtered_peak_2958
chr10	27529512	27529922	411	30.71	5.25939	2.29062	2.81883	C7KUGACXX_7_7958.sorted.filtered_peak_2959
chr10	27530700	27531510	811	43.63	11.81039	3.20177	9.03687	C7KUGACXX_7_7958.sorted.filtered_peak_2960
chr10	27531734	27532284	551	35.05	7.18972	2.56962	4.63817	C7KUGACXX_7_7958.sorted.filtered_peak_2961
chr10	27541407	27541656	250	13.74	4.63184	2.98058	2.23126	C7KUGACXX_7_7958.sorted.filtered_peak_2962
chr10	27792834	27793509	676	68.32	38.99991	6.70599	35.49512	C7KUGACXX_7_7958.sorted.filtered_peak_2963
chr10	27802732	27803083	352	13.71	3.62051	2.50365	1.35442	C7KUGACXX_7_7958.sorted.filtered_peak_2964
chr10	27847482	27847764	283	14.75	4.50796	2.82885	2.13903	C7KUGACXX_7_7958.sorted.filtered_peak_2965
chr10	27857365	27857698	334	21.63	7.56166	3.47636	4.96774	C7KUGACXX_7_7958.sorted.filtered_peak_2966
chr10	28031179	28031659	481	19.06	6.45036	3.27859	3.92123	C7KUGACXX_7_7958.sorted.filtered_peak_2967
chr10	28467091	28467589	499	15.63	4.33867	2.69309	1.97994	C7KUGACXX_7_7958.sorted.filtered_peak_2968
chr10	28591484	28592347	864	43.24	17.13200	4.34801	14.19005	C7KUGACXX_7_7958.sorted.filtered_peak_2969
chr10	28623183	28624296	1114	30.59	9.46244	3.29905	6.81572	C7KUGACXX_7_7958.sorted.filtered_peak_2970
chr10	28657094	28657488	395	19.90	8.07009	3.85467	5.44495	C7KUGACXX_7_7958.sorted.filtered_peak_2971
chr10	28682903	28683291	389	15.02	5.14498	3.09882	2.70859	C7KUGACXX_7_7958.sorted.filtered_peak_2972
chr10	28721120	28721416	297	12.15	3.59782	2.60499	1.34280	C7KUGACXX_7_7958.sorted.filtered_peak_2973
chr10	28821279	28823002	1724	54.82	17.58171	3.47883	14.71980	C7KUGACXX_7_7958.sorted.filtered_peak_2974
chr10	28917158	28917573	416	14.77	4.40543	2.77939	2.04434	C7KUGACXX_7_7958.sorted.filtered_peak_2975
chr10	28952618	28953123	506	14.16	4.89305	3.06507	2.46981	C7KUGACXX_7_7958.sorted.filtered_peak_2976
chr10	28966096	28966426	331	23.79	8.10666	3.47507	5.48298	C7KUGACXX_7_7958.sorted.filtered_peak_2977
chr10	29698139	29698643	505	14.99	4.75579	2.92456	2.35092	C7KUGACXX_7_7958.sorted.filtered_peak_2978
chr10	29879609	29879955	347	19.64	8.74943	4.17230	6.09306	C7KUGACXX_7_7958.sorted.filtered_peak_2979
chr10	29947869	29948400	532	24.29	9.44297	3.91787	6.75166	C7KUGACXX_7_7958.sorted.filtered_peak_2980
chr10	29970572	29971345	774	21.00	7.09355	3.32557	4.54233	C7KUGACXX_7_7958.sorted.filtered_peak_2981
chr10	30024570	30025191	622	17.85	5.43301	2.97341	2.97857	C7KUGACXX_7_7958.sorted.filtered_peak_2982
chr10	30316055	30316562	508	21.67	7.85854	3.58680	5.24332	C7KUGACXX_7_7958.sorted.filtered_peak_2983
chr10	30637713	30638485	773	25.00	8.15524	3.37707	5.53957	C7KUGACXX_7_7958.sorted.filtered_peak_2984
chr10	30681470	30681758	289	15.26	5.53710	3.26921	3.05796	C7KUGACXX_7_7958.sorted.filtered_peak_2985
chr10	30703039	30703617	579	16.72	4.73505	2.77440	2.34174	C7KUGACXX_7_7958.sorted.filtered_peak_2986
chr10	30707687	30707959	273	16.77	4.27364	2.58613	1.92612	C7KUGACXX_7_7958.sorted.filtered_peak_2987
chr10	30716534	30716825	292	13.42	3.77704	2.59905	1.48863	C7KUGACXX_7_7958.sorted.filtered_peak_2988
chr10	30722710	30723184	475	30.84	6.25501	2.53543	3.73229	C7KUGACXX_7_7958.sorted.filtered_peak_2989
chr10	30725750	30726329	580	31.95	6.74469	2.58495	4.21428	C7KUGACXX_7_7958.sorted.filtered_peak_2990
chr10	30744884	30745463	580	16.20	5.24194	3.03026	2.80169	C7KUGACXX_7_7958.sorted.filtered_peak_2991
chr10	30790946	30791776	831	22.92	6.84175	3.06240	4.31781	C7KUGACXX_7_7958.sorted.filtered_peak_2992
chr10	30799366	30799779	414	12.98	4.16758	2.82185	1.81906	C7KUGACXX_7_7958.sorted.filtered_peak_2993
chr10	30818337	30818928	592	28.70	11.87960	4.30954	9.08938	C7KUGACXX_7_7958.sorted.filtered_peak_2994
chr10	30823539	30823859	321	19.24	6.73058	3.38900	4.17496	C7KUGACXX_7_7958.sorted.filtered_peak_2995
chr10	30873269	30873634	366	13.14	3.57850	2.52502	1.32626	C7KUGACXX_7_7958.sorted.filtered_peak_2996
chr10	30879928	30880455	528	15.22	5.48296	3.22769	3.02752	C7KUGACXX_7_7958.sorted.filtered_peak_2997
chr10	30959717	30960337	621	17.10	6.95215	3.65942	4.40343	C7KUGACXX_7_7958.sorted.filtered_peak_2998
chr10	30971397	30971646	250	16.27	4.90550	2.88483	2.49109	C7KUGACXX_7_7958.sorted.filtered_peak_2999
chr10	30976281	30976969	689	14.73	4.14647	2.66611	1.81643	C7KUGACXX_7_7958.sorted.filtered_peak_3000
chr10	30990330	30991108	779	32.20	13.50992	4.26114	10.71866	C7KUGACXX_7_7958.sorted.filtered_peak_3001
chr10	31039894	31040253	360	19.14	4.73145	2.62059	2.33282	C7KUGACXX_7_7958.sorted.filtered_peak_3002
chr10	31072766	31073276	511	23.81	7.94335	3.42017	5.33086	C7KUGACXX_7_7958.sorted.filtered_peak_3003
chr10	31274696	31274974	279	14.13	3.82375	2.56481	1.53132	C7KUGACXX_7_7958.sorted.filtered_peak_3004
chr10	31287538	31288016	479	30.78	12.19705	4.18639	9.40263	C7KUGACXX_7_7958.sorted.filtered_peak_3005
chr10	31320412	31321565	1154	78.26	33.47519	5.19127	30.07242	C7KUGACXX_7_7958.sorted.filtered_peak_3006
chr10	31379456	31380180	725	19.61	6.28136	3.14752	3.77365	C7KUGACXX_7_7958.sorted.filtered_peak_3007
chr10	31389967	31390365	399	21.81	7.24190	3.34672	4.65922	C7KUGACXX_7_7958.sorted.filtered_peak_3008
chr10	31422611	31423107	497	21.16	5.37750	2.73268	2.92047	C7KUGACXX_7_7958.sorted.filtered_peak_3009
chr10	31607206	31608576	1371	43.20	10.19640	2.94634	7.46136	C7KUGACXX_7_7958.sorted.filtered_peak_3010
chr10	31892148	31892628	481	16.63	4.34712	2.63010	1.98565	C7KUGACXX_7_7958.sorted.filtered_peak_3011
chr10	31996493	31996949	457	18.62	6.12597	3.19474	3.61466	C7KUGACXX_7_7958.sorted.filtered_peak_3012
chr10	32034540	32034904	365	23.82	9.65551	4.00967	6.97192	C7KUGACXX_7_7958.sorted.filtered_peak_3013
chr10	32048798	32049563	766	59.77	29.33282	5.52460	26.07441	C7KUGACXX_7_7958.sorted.filtered_peak_3014
chr10	32217525	32217968	444	31.64	7.93741	2.91118	5.32679	C7KUGACXX_7_7958.sorted.filtered_peak_3015
chr10	32218233	32218579	347	27.03	5.71057	2.53831	3.23291	C7KUGACXX_7_7958.sorted.filtered_peak_3016
chr10	32344547	32345678	1132	46.09	14.23443	3.57804	11.37512	C7KUGACXX_7_7958.sorted.filtered_peak_3017
chr10	32439546	32440091	546	24.29	7.98077	3.41856	5.35119	C7KUGACXX_7_7958.sorted.filtered_peak_3018
chr10	32479633	32480319	687	15.55	5.81344	3.34527	3.32370	C7KUGACXX_7_7958.sorted.filtered_peak_3019
chr10	32545621	32546079	459	16.36	5.99817	3.33397	3.51110	C7KUGACXX_7_7958.sorted.filtered_peak_3020
chr10	32606741	32607088	348	20.65	5.90951	2.95533	3.41083	C7KUGACXX_7_7958.sorted.filtered_peak_3021
chr10	32621127	32621723	597	20.06	4.79332	2.59532	2.38375	C7KUGACXX_7_7958.sorted.filtered_peak_3022
chr10	32634840	32636392	1553	52.36	15.51066	3.49649	12.61741	C7KUGACXX_7_7958.sorted.filtered_peak_3023
chr10	32641455	32641820	366	20.54	5.11473	2.66527	2.69227	C7KUGACXX_7_7958.sorted.filtered_peak_3024
chr10	32646046	32646705	660	22.65	7.29152	3.30683	4.69956	C7KUGACXX_7_7958.sorted.filtered_peak_3025
chr10	32656770	32657480	711	19.53	5.92455	3.01354	3.44391	C7KUGACXX_7_7958.sorted.filtered_peak_3026
chr10	32666563	32666862	300	26.84	5.50926	2.50306	3.03373	C7KUGACXX_7_7958.sorted.filtered_peak_3027
chr10	32667485	32668563	1079	32.22	8.87751	3.02512	6.26774	C7KUGACXX_7_7958.sorted.filtered_peak_3028
chr10	32734628	32735681	1054	35.52	13.39573	3.81974	10.64713	C7KUGACXX_7_7958.sorted.filtered_peak_3029
chr10	32748115	32748567	453	19.42	6.76949	3.38997	4.20981	C7KUGACXX_7_7958.sorted.filtered_peak_3030
chr10	33247043	33247458	416	31.82	9.26363	3.23040	6.59479	C7KUGACXX_7_7958.sorted.filtered_peak_3031
chr10	33269484	33269919	436	17.48	5.42161	3.00279	2.96350	C7KUGACXX_7_7958.sorted.filtered_peak_3032
chr10	33297700	33298005	306	13.56	3.95006	2.67077	1.62486	C7KUGACXX_7_7958.sorted.filtered_peak_3033
chr10	33482322	33482780	459	12.64	3.97793	2.75612	1.65040	C7KUGACXX_7_7958.sorted.filtered_peak_3034
chr10	35283623	35283941	319	18.20	6.46894	3.38644	3.92915	C7KUGACXX_7_7958.sorted.filtered_peak_3035
chr10	35300600	35301019	420	13.27	3.88984	2.65841	1.58379	C7KUGACXX_7_7958.sorted.filtered_peak_3036
chr10	35310494	35310777	284	23.24	9.78588	4.17886	7.07483	C7KUGACXX_7_7958.sorted.filtered_peak_3037
chr10	35347224	35347629	406	12.40	3.47735	2.52567	1.23308	C7KUGACXX_7_7958.sorted.filtered_peak_3038
chr10	35379007	35379924	918	41.51	17.77635	4.68006	14.82012	C7KUGACXX_7_7958.sorted.filtered_peak_3039
chr10	35415441	35416654	1214	82.96	32.91636	4.51712	29.59737	C7KUGACXX_7_7958.sorted.filtered_peak_3040
chr10	35421081	35421391	311	35.31	8.48493	2.89240	5.83510	C7KUGACXX_7_7958.sorted.filtered_peak_3041
chr10	35424886	35425218	333	25.21	6.72871	2.91021	4.19402	C7KUGACXX_7_7958.sorted.filtered_peak_3042
chr10	35438352	35438872	521	22.03	7.58460	3.43636	4.99414	C7KUGACXX_7_7958.sorted.filtered_peak_3043
chr10	35483958	35484207	250	24.90	4.40648	2.25067	2.04841	C7KUGACXX_7_7958.sorted.filtered_peak_3044
chr10	35484520	35485422	903	52.44	20.65857	4.53230	17.60205	C7KUGACXX_7_7958.sorted.filtered_peak_3045
chr10	35497395	35498182	788	17.42	5.36243	2.98674	2.90659	C7KUGACXX_7_7958.sorted.filtered_peak_3046
chr10	35507386	35507796	411	20.75	4.72461	2.53298	2.32218	C7KUGACXX_7_7958.sorted.filtered_peak_3047
chr10	35625145	35625684	540	22.66	5.77309	2.76931	3.29716	C7KUGACXX_7_7958.sorted.filtered_peak_3048
chr10	35630442	35630791	350	22.46	6.55219	3.04476	4.01794	C7KUGACXX_7_7958.sorted.filtered_peak_3049
chr10	38146074	38147201	1128	42.62	15.97919	4.06985	13.08614	C7KUGACXX_7_7958.sorted.filtered_peak_3050
chr10	38264766	38266078	1313	58.76	26.85553	4.83346	23.70909	C7KUGACXX_7_7958.sorted.filtered_peak_3051
chr10	38299162	38300188	1027	65.09	31.90660	5.74781	28.56913	C7KUGACXX_7_7958.sorted.filtered_peak_3052
chr10	38382818	38383429	612	35.03	16.96100	5.01195	14.05059	C7KUGACXX_7_7958.sorted.filtered_peak_3053
chr10	38691616	38692234	619	26.63	15.20654	5.58603	12.34548	C7KUGACXX_7_7958.sorted.filtered_peak_3054
chr10	38815842	38816730	889	28.66	6.07595	2.56626	3.57484	C7KUGACXX_7_7958.sorted.filtered_peak_3055
chr10	38816991	38818593	1603	32.15	8.36801	3.00270	5.73083	C7KUGACXX_7_7958.sorted.filtered_peak_3056
chr10	39079488	39079762	275	21.32	9.85402	4.47178	7.13329	C7KUGACXX_7_7958.sorted.filtered_peak_3057
chr10	42355110	42356463	1354	19.93	6.25205	3.10088	3.75571	C7KUGACXX_7_7958.sorted.filtered_peak_3058
chr10	42358108	42358488	381	19.88	4.99825	2.65260	2.60048	C7KUGACXX_7_7958.sorted.filtered_peak_3059
chr10	42364654	42365188	535	15.57	5.77626	3.34897	3.27682	C7KUGACXX_7_7958.sorted.filtered_peak_3060
chr10	42374076	42374354	279	19.64	8.52268	4.07024	5.88813	C7KUGACXX_7_7958.sorted.filtered_peak_3061
chr10	42384957	42385297	341	48.42	25.15570	5.91452	21.99131	C7KUGACXX_7_7958.sorted.filtered_peak_3062
chr10	42390851	42391134	284	26.06	12.50467	4.86986	9.69073	C7KUGACXX_7_7958.sorted.filtered_peak_3063
chr10	42396753	42397016	264	39.97	17.36131	4.91171	14.37207	C7KUGACXX_7_7958.sorted.filtered_peak_3064
chr10	42529286	42529702	417	24.48	10.62966	4.26550	7.91183	C7KUGACXX_7_7958.sorted.filtered_peak_3065
chr10	42530542	42530791	250	19.88	7.17261	3.50923	4.59138	C7KUGACXX_7_7958.sorted.filtered_peak_3066
chr10	42531804	42532075	272	25.30	11.45268	4.57353	8.67814	C7KUGACXX_7_7958.sorted.filtered_peak_3067
chr10	43047749	43048797	1049	40.57	16.58410	4.33885	13.68035	C7KUGACXX_7_7958.sorted.filtered_peak_3068
chr10	43133433	43134433	1001	48.81	22.20181	5.12719	19.11080	C7KUGACXX_7_7958.sorted.filtered_peak_3069
chr10	43277760	43278605	846	31.70	12.61985	4.21482	9.80624	C7KUGACXX_7_7958.sorted.filtered_peak_3070
chr10	43600718	43601258	541	19.93	5.80943	2.96921	3.31737	C7KUGACXX_7_7958.sorted.filtered_peak_3071
chr10	43616173	43616756	584	28.87	9.49536	3.52526	6.79872	C7KUGACXX_7_7958.sorted.filtered_peak_3072
chr10	43624747	43625117	371	26.23	6.61147	2.81454	4.08989	C7KUGACXX_7_7958.sorted.filtered_peak_3073
chr10	43633492	43634592	1101	38.88	11.60053	3.29076	8.87147	C7KUGACXX_7_7958.sorted.filtered_peak_3074
chr10	43700632	43700951	320	17.78	4.27817	2.53234	1.92300	C7KUGACXX_7_7958.sorted.filtered_peak_3075
chr10	43727099	43727348	250	15.54	4.06154	2.57926	1.73180	C7KUGACXX_7_7958.sorted.filtered_peak_3076
chr10	43782703	43783473	771	23.04	7.18601	3.23390	4.60396	C7KUGACXX_7_7958.sorted.filtered_peak_3077
chr10	43788775	43789030	256	18.38	4.89955	2.73603	2.48024	C7KUGACXX_7_7958.sorted.filtered_peak_3078
chr10	43789455	43790075	621	18.89	5.12695	2.78649	2.68805	C7KUGACXX_7_7958.sorted.filtered_peak_3079
chr10	43795094	43795480	387	16.28	4.43059	2.68449	2.05949	C7KUGACXX_7_7958.sorted.filtered_peak_3080
chr10	43843886	43844459	574	17.30	6.17653	3.33970	3.65965	C7KUGACXX_7_7958.sorted.filtered_peak_3081
chr10	43857279	43858291	1013	44.94	19.55874	4.65687	16.57409	C7KUGACXX_7_7958.sorted.filtered_peak_3082
chr10	43891836	43893023	1188	32.20	7.80200	2.79735	5.22961	C7KUGACXX_7_7958.sorted.filtered_peak_3083
chr10	43902858	43903395	538	37.96	5.21631	2.10525	2.77240	C7KUGACXX_7_7958.sorted.filtered_peak_3084
chr10	43904174	43905244	1071	60.23	17.20956	3.36308	14.29243	C7KUGACXX_7_7958.sorted.filtered_peak_3085
chr10	43915666	43916610	945	26.69	10.17489	3.88957	7.47279	C7KUGACXX_7_7958.sorted.filtered_peak_3086
chr10	43931771	43932709	939	49.65	26.67964	5.96173	23.49483	C7KUGACXX_7_7958.sorted.filtered_peak_3087
chr10	43947494	43947770	277	25.05	4.04148	2.14751	1.71457	C7KUGACXX_7_7958.sorted.filtered_peak_3088
chr10	43950748	43951666	919	56.23	23.44153	4.66686	20.33865	C7KUGACXX_7_7958.sorted.filtered_peak_3089
chr10	43957287	43957676	390	15.66	5.85979	3.36857	3.35977	C7KUGACXX_7_7958.sorted.filtered_peak_3090
chr10	44069902	44070207	306	21.59	5.85169	2.87760	3.35420	C7KUGACXX_7_7958.sorted.filtered_peak_3091
chr10	44091330	44091633	304	14.19	3.41505	2.38271	1.18477	C7KUGACXX_7_7958.sorted.filtered_peak_3092
chr10	44143766	44144705	940	22.79	7.09316	3.21161	4.52385	C7KUGACXX_7_7958.sorted.filtered_peak_3093
chr10	44185355	44185859	505	20.14	6.13524	3.06089	3.63291	C7KUGACXX_7_7958.sorted.filtered_peak_3094
chr10	44311825	44312143	319	22.54	8.88806	3.85897	6.23590	C7KUGACXX_7_7958.sorted.filtered_peak_3095
chr10	44806480	44806747	268	16.11	5.39752	3.12464	2.92929	C7KUGACXX_7_7958.sorted.filtered_peak_3096
chr10	45360253	45360603	351	22.38	7.70796	3.44743	5.10876	C7KUGACXX_7_7958.sorted.filtered_peak_3097
chr10	45428208	45428523	316	16.22	4.94104	2.91078	2.51347	C7KUGACXX_7_7958.sorted.filtered_peak_3098
chr10	45454664	45455538	875	27.68	8.74027	3.29360	6.12203	C7KUGACXX_7_7958.sorted.filtered_peak_3099
chr10	45470128	45470561	434	22.70	5.18055	2.58403	2.73880	C7KUGACXX_7_7958.sorted.filtered_peak_3100
chr10	45496193	45496651	459	26.66	8.85473	3.45544	6.21801	C7KUGACXX_7_7958.sorted.filtered_peak_3101
chr10	45496880	45497344	465	17.61	3.79918	2.35864	1.50995	C7KUGACXX_7_7958.sorted.filtered_peak_3102
chr10	45503874	45504432	559	15.19	5.59826	3.27284	3.13259	C7KUGACXX_7_7958.sorted.filtered_peak_3103
chr10	45745639	45746041	403	12.57	3.75470	2.65024	1.47175	C7KUGACXX_7_7958.sorted.filtered_peak_3104
chr10	45914417	45914901	485	19.75	4.60639	2.53420	2.22621	C7KUGACXX_7_7958.sorted.filtered_peak_3105
chr10	45960426	45960780	355	17.22	5.49169	3.04718	3.03295	C7KUGACXX_7_7958.sorted.filtered_peak_3106
chr10	46053104	46053430	327	13.28	4.19355	2.80147	1.86062	C7KUGACXX_7_7958.sorted.filtered_peak_3107
chr10	46075933	46076466	534	15.37	4.38053	2.72113	2.01803	C7KUGACXX_7_7958.sorted.filtered_peak_3108
chr10	46089882	46090561	680	31.13	12.59342	4.10316	9.82960	C7KUGACXX_7_7958.sorted.filtered_peak_3109
chr10	46167611	46168655	1045	33.53	16.40871	5.05321	13.50186	C7KUGACXX_7_7958.sorted.filtered_peak_3110
chr10	47148439	47148688	250	15.39	4.72529	2.87034	2.33540	C7KUGACXX_7_7958.sorted.filtered_peak_3111
chr10	47639943	47640212	270	15.83	5.32741	3.11375	2.86885	C7KUGACXX_7_7958.sorted.filtered_peak_3112
chr10	47640828	47641249	422	13.93	4.21540	2.76709	1.85981	C7KUGACXX_7_7958.sorted.filtered_peak_3113
chr10	47655661	47656301	641	31.20	13.55523	4.54026	10.72107	C7KUGACXX_7_7958.sorted.filtered_peak_3114
chr10	48354461	48355157	697	19.54	6.61943	3.28294	4.09262	C7KUGACXX_7_7958.sorted.filtered_peak_3115
chr10	48427121	48427543	423	14.70	3.68946	2.47222	1.41440	C7KUGACXX_7_7958.sorted.filtered_peak_3116
chr10	49514357	49515248	892	37.87	13.16975	3.71072	10.38398	C7KUGACXX_7_7958.sorted.filtered_peak_3117
chr10	49571666	49572046	381	16.23	5.26781	3.03968	2.82576	C7KUGACXX_7_7958.sorted.filtered_peak_3118
chr10	49864328	49864789	462	21.84	6.66871	3.14070	4.11897	C7KUGACXX_7_7958.sorted.filtered_peak_3119
chr10	50288094	50288614	521	19.49	4.58448	2.54624	2.20319	C7KUGACXX_7_7958.sorted.filtered_peak_3120
chr10	50385513	50385775	263	21.90	6.30449	3.01796	3.77374	C7KUGACXX_7_7958.sorted.filtered_peak_3121
chr10	50396323	50396615	293	28.99	6.13074	2.56515	3.62638	C7KUGACXX_7_7958.sorted.filtered_peak_3122
chr10	50517880	50518357	478	15.43	3.94141	2.53421	1.62776	C7KUGACXX_7_7958.sorted.filtered_peak_3123
chr10	50615709	50616117	409	16.09	5.30836	3.07674	2.85843	C7KUGACXX_7_7958.sorted.filtered_peak_3124
chr10	50716324	50716627	304	16.60	5.47577	3.09713	3.01517	C7KUGACXX_7_7958.sorted.filtered_peak_3125
chr10	50746625	50747781	1157	49.07	20.36827	4.64896	17.32933	C7KUGACXX_7_7958.sorted.filtered_peak_3126
chr10	51488747	51489390	644	16.36	6.42566	3.51020	3.90759	C7KUGACXX_7_7958.sorted.filtered_peak_3127
chr10	51564933	51565640	708	39.09	14.56220	4.04791	11.70449	C7KUGACXX_7_7958.sorted.filtered_peak_3128
chr10	51572074	51572669	596	26.29	9.44790	3.71154	6.76192	C7KUGACXX_7_7958.sorted.filtered_peak_3129
chr10	52177705	52178401	697	18.90	5.55762	2.92640	3.10205	C7KUGACXX_7_7958.sorted.filtered_peak_3130
chr10	52383709	52384842	1134	38.90	11.48394	3.27267	8.75945	C7KUGACXX_7_7958.sorted.filtered_peak_3131
chr10	52396340	52396951	612	21.32	7.14394	3.36616	4.56160	C7KUGACXX_7_7958.sorted.filtered_peak_3132
chr10	52412957	52413316	360	14.89	5.17078	3.11554	2.74008	C7KUGACXX_7_7958.sorted.filtered_peak_3133
chr10	52499499	52499866	368	15.66	5.85161	3.36786	3.35050	C7KUGACXX_7_7958.sorted.filtered_peak_3134
chr10	53459031	53459907	877	53.86	23.16014	4.82164	20.06675	C7KUGACXX_7_7958.sorted.filtered_peak_3135
chr10	53467623	53468056	434	15.18	4.16952	2.65247	1.83027	C7KUGACXX_7_7958.sorted.filtered_peak_3136
chr10	53638706	53639279	574	14.54	3.99615	2.61528	1.67814	C7KUGACXX_7_7958.sorted.filtered_peak_3137
chr10	53975662	53975989	328	15.19	4.39697	2.74673	2.03049	C7KUGACXX_7_7958.sorted.filtered_peak_3138
chr10	58120761	58121673	913	38.62	12.89669	3.55937	10.13683	C7KUGACXX_7_7958.sorted.filtered_peak_3139
chr10	60027568	60029272	1705	53.51	14.75518	3.19526	11.92459	C7KUGACXX_7_7958.sorted.filtered_peak_3140
chr10	60042345	60042899	555	18.26	6.13405	3.22139	3.62802	C7KUGACXX_7_7958.sorted.filtered_peak_3141
chr10	60059253	60059773	521	12.14	3.69699	2.65669	1.40352	C7KUGACXX_7_7958.sorted.filtered_peak_3142
chr10	60094585	60094975	391	18.34	4.87182	2.71352	2.46723	C7KUGACXX_7_7958.sorted.filtered_peak_3143
chr10	60144460	60145488	1029	37.23	12.40826	3.58392	9.65228	C7KUGACXX_7_7958.sorted.filtered_peak_3144
chr10	61385846	61386355	510	15.87	4.47463	2.73369	2.10104	C7KUGACXX_7_7958.sorted.filtered_peak_3145
chr10	61413718	61414066	349	13.83	4.11555	2.72839	1.77076	C7KUGACXX_7_7958.sorted.filtered_peak_3146
chr10	61639136	61639552	417	23.71	6.53537	2.96466	3.99190	C7KUGACXX_7_7958.sorted.filtered_peak_3147
chr10	61666017	61666979	963	40.53	12.69444	3.56377	9.88782	C7KUGACXX_7_7958.sorted.filtered_peak_3148
chr10	61792682	61792963	282	13.02	3.81227	2.64197	1.51799	C7KUGACXX_7_7958.sorted.filtered_peak_3149
chr10	62487715	62488092	378	22.96	5.04896	2.53067	2.62026	C7KUGACXX_7_7958.sorted.filtered_peak_3150
chr10	62491340	62491810	471	21.95	4.13391	2.27991	1.80259	C7KUGACXX_7_7958.sorted.filtered_peak_3151
chr10	62537868	62538512	645	46.64	20.37746	4.73698	17.37556	C7KUGACXX_7_7958.sorted.filtered_peak_3152
chr10	62576358	62576650	293	16.80	4.92369	2.85784	2.50196	C7KUGACXX_7_7958.sorted.filtered_peak_3153
chr10	63046241	63046734	494	17.92	4.77682	2.71492	2.37195	C7KUGACXX_7_7958.sorted.filtered_peak_3154
chr10	63512278	63512552	275	21.39	6.02766	2.94866	3.51804	C7KUGACXX_7_7958.sorted.filtered_peak_3155
chr10	63525413	63525758	346	17.65	5.58863	3.05647	3.12070	C7KUGACXX_7_7958.sorted.filtered_peak_3156
chr10	63697542	63697791	250	22.82	5.26825	2.60935	2.81584	C7KUGACXX_7_7958.sorted.filtered_peak_3157
chr10	63702798	63703677	880	25.55	6.43684	2.82645	3.90266	C7KUGACXX_7_7958.sorted.filtered_peak_3158
chr10	63721074	63721391	318	19.10	5.58599	2.94830	3.11118	C7KUGACXX_7_7958.sorted.filtered_peak_3159
chr10	63747676	63748079	404	25.33	4.96516	2.39907	2.54773	C7KUGACXX_7_7958.sorted.filtered_peak_3160
chr10	63752181	63753305	1125	33.49	7.67007	2.72839	5.08818	C7KUGACXX_7_7958.sorted.filtered_peak_3161
chr10	63753594	63754061	468	25.72	4.55152	2.26806	2.17261	C7KUGACXX_7_7958.sorted.filtered_peak_3162
chr10	63776541	63776854	314	19.99	5.56254	2.87940	3.08535	C7KUGACXX_7_7958.sorted.filtered_peak_3163
chr10	63798455	63798764	310	27.22	8.69457	3.40083	6.04115	C7KUGACXX_7_7958.sorted.filtered_peak_3164
chr10	63810784	63811158	375	43.04	8.57482	2.60868	5.93197	C7KUGACXX_7_7958.sorted.filtered_peak_3165
chr10	63842429	63842925	497	25.43	8.16770	3.34663	5.55017	C7KUGACXX_7_7958.sorted.filtered_peak_3166
chr10	63943046	63943790	745	37.67	14.11579	4.06116	11.27690	C7KUGACXX_7_7958.sorted.filtered_peak_3167
chr10	64004801	64005112	312	21.00	5.00630	2.61134	2.58324	C7KUGACXX_7_7958.sorted.filtered_peak_3168
chr10	64028228	64028749	522	18.12	4.77092	2.69097	2.37621	C7KUGACXX_7_7958.sorted.filtered_peak_3169
chr10	64143575	64144334	760	17.21	4.12643	2.50198	1.79880	C7KUGACXX_7_7958.sorted.filtered_peak_3170
chr10	64288210	64288637	428	16.60	6.55325	3.55702	4.02246	C7KUGACXX_7_7958.sorted.filtered_peak_3171
chr10	64370437	64370707	271	16.10	6.15636	3.44910	3.64467	C7KUGACXX_7_7958.sorted.filtered_peak_3172
chr10	64391812	64392472	661	24.11	8.44873	3.51402	5.83986	C7KUGACXX_7_7958.sorted.filtered_peak_3173
chr10	64396945	64397925	981	27.24	8.09829	3.10398	5.53285	C7KUGACXX_7_7958.sorted.filtered_peak_3174
chr10	64441092	64441353	262	15.10	4.80429	2.94295	2.39039	C7KUGACXX_7_7958.sorted.filtered_peak_3175
chr10	64492707	64493355	649	28.35	9.83288	3.64917	7.13337	C7KUGACXX_7_7958.sorted.filtered_peak_3176
chr10	64539267	64539524	258	14.88	5.32912	3.20524	2.86868	C7KUGACXX_7_7958.sorted.filtered_peak_3177
chr10	64563986	64564936	951	34.27	11.61575	3.62045	8.89023	C7KUGACXX_7_7958.sorted.filtered_peak_3178
chr10	64576037	64577066	1030	75.23	30.44280	4.64759	27.15201	C7KUGACXX_7_7958.sorted.filtered_peak_3179
chr10	64892616	64893629	1014	46.79	20.57925	4.67843	17.56948	C7KUGACXX_7_7958.sorted.filtered_peak_3180
chr10	64917975	64918248	274	18.47	6.76880	3.47335	4.21566	C7KUGACXX_7_7958.sorted.filtered_peak_3181
chr10	64964448	64964745	298	18.57	4.79766	2.68074	2.39324	C7KUGACXX_7_7958.sorted.filtered_peak_3182
chr10	64966711	64967335	625	19.44	4.61679	2.55634	2.23753	C7KUGACXX_7_7958.sorted.filtered_peak_3183
chr10	64976877	64977162	286	15.86	4.27168	2.64319	1.92442	C7KUGACXX_7_7958.sorted.filtered_peak_3184
chr10	64985518	64985984	467	18.53	6.25410	3.25913	3.72952	C7KUGACXX_7_7958.sorted.filtered_peak_3185
chr10	64996181	64996494	314	19.95	7.41229	3.60038	4.81335	C7KUGACXX_7_7958.sorted.filtered_peak_3186
chr10	65001605	65002090	486	14.01	3.91927	2.62192	1.61093	C7KUGACXX_7_7958.sorted.filtered_peak_3187
chr10	65012687	65012990	304	13.84	3.76282	2.55689	1.48254	C7KUGACXX_7_7958.sorted.filtered_peak_3188
chr10	65028473	65029258	786	45.67	14.11393	3.61210	11.24542	C7KUGACXX_7_7958.sorted.filtered_peak_3189
chr10	65148026	65148570	545	19.17	5.77411	3.00492	3.29201	C7KUGACXX_7_7958.sorted.filtered_peak_3190
chr10	65224890	65225700	811	19.16	5.38498	2.86371	2.92742	C7KUGACXX_7_7958.sorted.filtered_peak_3191
chr10	65280568	65280975	408	23.68	5.67915	2.69605	3.19451	C7KUGACXX_7_7958.sorted.filtered_peak_3192
chr10	65281194	65281990	797	26.76	7.62493	3.02701	5.07494	C7KUGACXX_7_7958.sorted.filtered_peak_3193
chr10	65314484	65314784	301	14.00	4.79339	3.03133	2.38118	C7KUGACXX_7_7958.sorted.filtered_peak_3194
chr10	65389152	65390761	1610	27.65	6.43747	2.71425	3.90617	C7KUGACXX_7_7958.sorted.filtered_peak_3195
chr10	65480053	65480460	408	15.44	3.54004	2.36600	1.28763	C7KUGACXX_7_7958.sorted.filtered_peak_3196
chr10	65800847	65801394	548	23.05	8.38533	3.65007	5.74740	C7KUGACXX_7_7958.sorted.filtered_peak_3197
chr10	69372512	69373389	878	28.24	10.46186	3.86754	7.73279	C7KUGACXX_7_7958.sorted.filtered_peak_3198
chr10	69523428	69524791	1364	45.80	15.59486	3.76082	12.72467	C7KUGACXX_7_7958.sorted.filtered_peak_3199
chr10	69539545	69539959	415	21.56	6.33158	3.03389	3.81372	C7KUGACXX_7_7958.sorted.filtered_peak_3200
chr10	69609080	69609912	833	23.19	9.41663	3.90171	6.77687	C7KUGACXX_7_7958.sorted.filtered_peak_3201
chr10	69643863	69645262	1400	39.32	13.50051	3.69224	10.70525	C7KUGACXX_7_7958.sorted.filtered_peak_3202
chr10	69834331	69835536	1206	42.34	14.86938	3.91472	12.00261	C7KUGACXX_7_7958.sorted.filtered_peak_3203
chr10	69916223	69916472	250	12.51	3.90488	2.73061	1.58472	C7KUGACXX_7_7958.sorted.filtered_peak_3204
chr10	70091184	70091983	800	61.96	23.43221	4.29101	20.32826	C7KUGACXX_7_7958.sorted.filtered_peak_3205
chr10	70108259	70108625	367	12.98	4.17526	2.82581	1.82242	C7KUGACXX_7_7958.sorted.filtered_peak_3206
chr10	70166357	70167453	1097	22.28	7.19787	3.29924	4.61595	C7KUGACXX_7_7958.sorted.filtered_peak_3207
chr10	70231423	70231917	495	30.17	12.94530	4.50411	10.11650	C7KUGACXX_7_7958.sorted.filtered_peak_3208
chr10	70286757	70287567	811	40.59	21.85068	5.80716	18.78901	C7KUGACXX_7_7958.sorted.filtered_peak_3209
chr10	70310548	70310853	306	16.11	6.14805	3.45965	3.62482	C7KUGACXX_7_7958.sorted.filtered_peak_3210
chr10	70319827	70320195	369	12.75	3.81489	2.66638	1.52117	C7KUGACXX_7_7958.sorted.filtered_peak_3211
chr10	70359992	70360549	558	19.80	6.50398	3.23540	3.97081	C7KUGACXX_7_7958.sorted.filtered_peak_3212
chr10	70480550	70481362	813	57.54	29.54613	5.93913	26.25541	C7KUGACXX_7_7958.sorted.filtered_peak_3213
chr10	70586929	70587427	499	19.46	7.87442	3.76634	5.28540	C7KUGACXX_7_7958.sorted.filtered_peak_3214
chr10	70660318	70661461	1144	51.54	21.27818	4.48440	18.23539	C7KUGACXX_7_7958.sorted.filtered_peak_3215
chr10	70715451	70716419	969	36.84	12.92574	3.77297	10.14243	C7KUGACXX_7_7958.sorted.filtered_peak_3216
chr10	70716813	70717250	438	25.99	6.20498	2.71643	3.70329	C7KUGACXX_7_7958.sorted.filtered_peak_3217
chr10	70748090	70749017	928	23.59	7.10985	3.11008	4.56639	C7KUGACXX_7_7958.sorted.filtered_peak_3218
chr10	70756858	70757111	254	12.92	4.13592	2.81306	1.78566	C7KUGACXX_7_7958.sorted.filtered_peak_3219
chr10	70764657	70764935	279	17.27	6.68980	3.57883	4.13494	C7KUGACXX_7_7958.sorted.filtered_peak_3220
chr10	70787378	70787761	384	17.20	6.93280	3.67974	4.36882	C7KUGACXX_7_7958.sorted.filtered_peak_3221
chr10	70804025	70804400	376	20.22	5.31338	2.76110	2.87003	C7KUGACXX_7_7958.sorted.filtered_peak_3222
chr10	70805005	70805747	743	27.62	10.04332	3.76448	7.33821	C7KUGACXX_7_7958.sorted.filtered_peak_3223
chr10	70815095	70815412	318	24.65	9.28775	3.80381	6.61379	C7KUGACXX_7_7958.sorted.filtered_peak_3224
chr10	70821493	70821751	259	22.63	7.00648	3.22370	4.42377	C7KUGACXX_7_7958.sorted.filtered_peak_3225
chr10	70847488	70848161	674	38.16	10.70407	3.18466	7.99682	C7KUGACXX_7_7958.sorted.filtered_peak_3226
chr10	70848663	70848987	325	31.88	6.34758	2.50770	3.82817	C7KUGACXX_7_7958.sorted.filtered_peak_3227
chr10	70883325	70884268	944	71.35	33.39522	5.34584	30.03602	C7KUGACXX_7_7958.sorted.filtered_peak_3228
chr10	70939302	70940339	1038	44.57	19.14187	4.67817	16.15112	C7KUGACXX_7_7958.sorted.filtered_peak_3229
chr10	70962096	70962359	264	20.83	6.04200	3.00115	3.52637	C7KUGACXX_7_7958.sorted.filtered_peak_3230
chr10	70963837	70964245	409	24.54	8.09955	3.39567	5.48998	C7KUGACXX_7_7958.sorted.filtered_peak_3231
chr10	70982077	70982872	796	33.65	13.29717	4.16841	10.47921	C7KUGACXX_7_7958.sorted.filtered_peak_3232
chr10	70988709	70989517	809	22.62	6.39274	2.96128	3.88319	C7KUGACXX_7_7958.sorted.filtered_peak_3233
chr10	70997390	70997778	389	20.55	8.07514	3.78374	5.45692	C7KUGACXX_7_7958.sorted.filtered_peak_3234
chr10	71077772	71078962	1191	42.09	13.80200	3.70522	10.95702	C7KUGACXX_7_7958.sorted.filtered_peak_3235
chr10	71087284	71088001	718	14.07	3.95058	2.63090	1.63948	C7KUGACXX_7_7958.sorted.filtered_peak_3236
chr10	71152067	71152541	475	18.52	5.78376	3.04278	3.31668	C7KUGACXX_7_7958.sorted.filtered_peak_3237
chr10	71168319	71168947	629	36.95	13.35953	4.02336	10.50998	C7KUGACXX_7_7958.sorted.filtered_peak_3238
chr10	71267452	71267912	461	22.05	9.26227	4.09578	6.57874	C7KUGACXX_7_7958.sorted.filtered_peak_3239
chr10	71275489	71275774	286	17.72	6.93007	3.62781	4.36473	C7KUGACXX_7_7958.sorted.filtered_peak_3240
chr10	71389841	71390116	276	15.67	5.27585	3.10287	2.82134	C7KUGACXX_7_7958.sorted.filtered_peak_3241
chr10	71399021	71399275	255	18.70	6.06519	3.18787	3.54043	C7KUGACXX_7_7958.sorted.filtered_peak_3242
chr10	71853014	71853555	542	20.99	7.08403	3.32593	4.53220	C7KUGACXX_7_7958.sorted.filtered_peak_3243
chr10	71892501	71892840	340	14.08	4.09850	2.69893	1.76995	C7KUGACXX_7_7958.sorted.filtered_peak_3244
chr10	71905478	71906705	1228	38.47	12.68017	3.65919	9.87358	C7KUGACXX_7_7958.sorted.filtered_peak_3245
chr10	71928831	71929107	277	24.55	5.64799	2.63353	3.17343	C7KUGACXX_7_7958.sorted.filtered_peak_3246
chr10	71930017	71930625	609	51.53	23.61627	5.06899	20.51599	C7KUGACXX_7_7958.sorted.filtered_peak_3247
chr10	71981301	71981584	284	18.62	7.02477	3.57307	4.45153	C7KUGACXX_7_7958.sorted.filtered_peak_3248
chr10	71992267	71993667	1401	40.31	14.16335	3.59721	11.40643	C7KUGACXX_7_7958.sorted.filtered_peak_3249
chr10	72082971	72083259	289	16.96	5.50601	3.08289	3.03801	C7KUGACXX_7_7958.sorted.filtered_peak_3250
chr10	72124201	72124610	410	26.73	12.87060	4.87181	10.05283	C7KUGACXX_7_7958.sorted.filtered_peak_3251
chr10	72141811	72142802	992	21.14	6.37195	3.09207	3.83780	C7KUGACXX_7_7958.sorted.filtered_peak_3252
chr10	72163631	72164695	1065	37.11	15.33362	4.17712	12.51506	C7KUGACXX_7_7958.sorted.filtered_peak_3253
chr10	72192706	72193049	344	17.95	5.65198	3.05524	3.17931	C7KUGACXX_7_7958.sorted.filtered_peak_3254
chr10	72309532	72310146	615	15.56	4.64090	2.82276	2.25347	C7KUGACXX_7_7958.sorted.filtered_peak_3255
chr10	72318822	72319352	531	22.88	8.00050	3.50737	5.39187	C7KUGACXX_7_7958.sorted.filtered_peak_3256
chr10	72337988	72338590	603	26.69	8.40161	3.31819	5.77600	C7KUGACXX_7_7958.sorted.filtered_peak_3257
chr10	72339355	72339744	390	20.09	4.54678	2.50892	2.15871	C7KUGACXX_7_7958.sorted.filtered_peak_3258
chr10	72362060	72363349	1290	23.46	6.83406	3.02511	4.30729	C7KUGACXX_7_7958.sorted.filtered_peak_3259
chr10	72370344	72370812	469	14.50	4.15170	2.68702	1.81871	C7KUGACXX_7_7958.sorted.filtered_peak_3260
chr10	72575428	72575944	517	27.91	10.83361	3.94696	8.11961	C7KUGACXX_7_7958.sorted.filtered_peak_3261
chr10	72647546	72648476	931	21.58	5.96699	2.92023	3.45850	C7KUGACXX_7_7958.sorted.filtered_peak_3262
chr10	72685447	72685767	321	13.97	4.01205	2.66845	1.69222	C7KUGACXX_7_7958.sorted.filtered_peak_3263
chr10	73078737	73079603	867	28.83	8.79525	3.30396	6.13794	C7KUGACXX_7_7958.sorted.filtered_peak_3264
chr10	73136922	73137537	616	21.23	7.88064	3.58093	5.29255	C7KUGACXX_7_7958.sorted.filtered_peak_3265
chr10	73143817	73144405	589	15.11	5.11137	3.04608	2.70038	C7KUGACXX_7_7958.sorted.filtered_peak_3266
chr10	73486625	73487780	1156	21.83	5.64678	2.75240	3.19130	C7KUGACXX_7_7958.sorted.filtered_peak_3267
chr10	73495975	73496224	250	20.69	5.12418	2.67893	2.68151	C7KUGACXX_7_7958.sorted.filtered_peak_3268
chr10	73508319	73508920	602	38.30	12.07965	3.47434	9.33009	C7KUGACXX_7_7958.sorted.filtered_peak_3269
chr10	73516415	73516844	430	17.30	4.02783	2.45851	1.70995	C7KUGACXX_7_7958.sorted.filtered_peak_3270
chr10	73528606	73529158	553	41.21	11.04185	3.15412	8.30164	C7KUGACXX_7_7958.sorted.filtered_peak_3271
chr10	73533240	73533694	455	39.33	11.36851	3.31801	8.61805	C7KUGACXX_7_7958.sorted.filtered_peak_3272
chr10	73571710	73572087	378	17.35	5.69065	3.11880	3.21505	C7KUGACXX_7_7958.sorted.filtered_peak_3273
chr10	73610452	73611461	1010	40.51	17.12798	4.34150	14.25293	C7KUGACXX_7_7958.sorted.filtered_peak_3274
chr10	73656271	73656863	593	15.49	5.69906	3.30220	3.22068	C7KUGACXX_7_7958.sorted.filtered_peak_3275
chr10	73808076	73808721	646	19.62	7.07153	3.43727	4.52467	C7KUGACXX_7_7958.sorted.filtered_peak_3276
chr10	73846816	73847187	372	28.48	5.48435	2.41537	3.03189	C7KUGACXX_7_7958.sorted.filtered_peak_3277
chr10	73848027	73848556	530	27.17	5.10691	2.36743	2.67886	C7KUGACXX_7_7958.sorted.filtered_peak_3278
chr10	73866909	73867384	476	18.30	4.93441	2.74499	2.52431	C7KUGACXX_7_7958.sorted.filtered_peak_3279
chr10	73869147	73869619	473	16.80	4.32250	2.60919	1.96255	C7KUGACXX_7_7958.sorted.filtered_peak_3280
chr10	73975373	73976387	1015	57.16	24.94026	4.93011	21.79242	C7KUGACXX_7_7958.sorted.filtered_peak_3281
chr10	74007809	74009105	1297	49.41	18.21924	4.14670	15.24958	C7KUGACXX_7_7958.sorted.filtered_peak_3282
chr10	74020040	74021485	1446	48.97	15.75241	3.63874	12.86728	C7KUGACXX_7_7958.sorted.filtered_peak_3283
chr10	74033156	74034004	849	64.48	22.85610	3.94761	19.80777	C7KUGACXX_7_7958.sorted.filtered_peak_3284
chr10	74034212	74034755	544	32.74	4.29812	2.01371	1.95211	C7KUGACXX_7_7958.sorted.filtered_peak_3285
chr10	74045062	74045398	337	15.58	5.83663	3.35135	3.34629	C7KUGACXX_7_7958.sorted.filtered_peak_3286
chr10	74056968	74058324	1357	39.46	12.71095	3.57342	9.92156	C7KUGACXX_7_7958.sorted.filtered_peak_3287
chr10	74079162	74080044	883	28.36	7.70406	3.00149	5.11633	C7KUGACXX_7_7958.sorted.filtered_peak_3288
chr10	74094472	74095463	992	45.01	12.25825	3.13812	9.51636	C7KUGACXX_7_7958.sorted.filtered_peak_3289
chr10	74114001	74114964	964	56.60	24.01758	4.79641	20.89634	C7KUGACXX_7_7958.sorted.filtered_peak_3290
chr10	74124039	74124441	403	20.40	7.20917	3.46297	4.62791	C7KUGACXX_7_7958.sorted.filtered_peak_3291
chr10	74129908	74130481	574	24.35	9.39809	3.88586	6.71163	C7KUGACXX_7_7958.sorted.filtered_peak_3292
chr10	74385510	74386329	820	35.72	16.58927	4.73882	13.70775	C7KUGACXX_7_7958.sorted.filtered_peak_3293
chr10	74435989	74436422	434	15.02	5.43354	3.23857	2.96320	C7KUGACXX_7_7958.sorted.filtered_peak_3294
chr10	74451587	74452365	779	42.89	17.92784	4.54191	14.97272	C7KUGACXX_7_7958.sorted.filtered_peak_3295
chr10	74594080	74594339	260	16.97	5.93645	3.27760	3.42986	C7KUGACXX_7_7958.sorted.filtered_peak_3296
chr10	74855808	74857076	1269	61.49	22.96543	4.23217	19.86428	C7KUGACXX_7_7958.sorted.filtered_peak_3297
chr10	74870136	74870767	632	15.31	5.29346	3.13769	2.84557	C7KUGACXX_7_7958.sorted.filtered_peak_3298
chr10	74927483	74928433	951	30.03	13.44765	4.32240	10.69602	C7KUGACXX_7_7958.sorted.filtered_peak_3299
chr10	75006501	75007287	787	47.37	19.27004	4.46074	16.27343	C7KUGACXX_7_7958.sorted.filtered_peak_3300
chr10	75012057	75012872	816	48.95	21.51445	4.86345	18.45672	C7KUGACXX_7_7958.sorted.filtered_peak_3301
chr10	75023802	75024181	380	12.14	3.39124	2.50193	1.16515	C7KUGACXX_7_7958.sorted.filtered_peak_3302
chr10	75118026	75118824	799	43.59	20.45793	5.10610	17.43368	C7KUGACXX_7_7958.sorted.filtered_peak_3303
chr10	75173021	75174274	1254	29.55	10.67545	3.68675	7.98064	C7KUGACXX_7_7958.sorted.filtered_peak_3304
chr10	75254920	75255972	1053	60.24	24.45994	4.71013	21.30494	C7KUGACXX_7_7958.sorted.filtered_peak_3305
chr10	75289129	75289500	372	18.82	8.08300	4.00657	5.44980	C7KUGACXX_7_7958.sorted.filtered_peak_3306
chr10	75351103	75351467	365	18.76	7.07236	3.55913	4.50819	C7KUGACXX_7_7958.sorted.filtered_peak_3307
chr10	75385406	75386396	991	37.90	18.07157	4.75274	15.19419	C7KUGACXX_7_7958.sorted.filtered_peak_3308
chr10	75403995	75404252	258	18.83	6.41249	3.31380	3.86767	C7KUGACXX_7_7958.sorted.filtered_peak_3309
chr10	75489930	75490683	754	26.78	13.10874	4.83877	10.31056	C7KUGACXX_7_7958.sorted.filtered_peak_3310
chr10	75503569	75504621	1053	52.66	26.73233	5.58189	23.55149	C7KUGACXX_7_7958.sorted.filtered_peak_3311
chr10	75519152	75519478	327	16.55	5.02697	2.91513	2.60161	C7KUGACXX_7_7958.sorted.filtered_peak_3312
chr10	75531858	75532854	997	53.74	18.21578	3.96785	15.22204	C7KUGACXX_7_7958.sorted.filtered_peak_3313
chr10	75541602	75542171	570	34.52	8.12163	2.78812	5.52362	C7KUGACXX_7_7958.sorted.filtered_peak_3314
chr10	75544884	75545643	760	49.35	16.98809	3.93290	14.05365	C7KUGACXX_7_7958.sorted.filtered_peak_3315
chr10	75570838	75571900	1063	52.20	20.35767	4.21959	17.35056	C7KUGACXX_7_7958.sorted.filtered_peak_3316
chr10	75608805	75609615	811	28.20	12.27323	4.26740	9.54921	C7KUGACXX_7_7958.sorted.filtered_peak_3317
chr10	75619160	75619667	508	33.52	13.72868	4.36189	10.88585	C7KUGACXX_7_7958.sorted.filtered_peak_3318
chr10	75625200	75625695	496	17.82	4.23340	2.51125	1.88452	C7KUGACXX_7_7958.sorted.filtered_peak_3319
chr10	75633996	75635114	1119	31.78	8.86427	3.09533	6.24171	C7KUGACXX_7_7958.sorted.filtered_peak_3320
chr10	75639371	75639928	558	30.79	10.37474	3.57924	7.67053	C7KUGACXX_7_7958.sorted.filtered_peak_3321
chr10	75645804	75646104	301	21.06	8.31580	3.82970	5.68178	C7KUGACXX_7_7958.sorted.filtered_peak_3322
chr10	75668690	75669074	385	17.24	4.50340	2.65111	2.12658	C7KUGACXX_7_7958.sorted.filtered_peak_3323
chr10	75681798	75682103	306	15.74	5.76208	3.29331	3.28929	C7KUGACXX_7_7958.sorted.filtered_peak_3324
chr10	75700333	75700722	390	25.27	11.58968	4.60896	8.80894	C7KUGACXX_7_7958.sorted.filtered_peak_3325
chr10	75716143	75716704	562	22.39	8.06900	3.58921	5.44746	C7KUGACXX_7_7958.sorted.filtered_peak_3326
chr10	75734105	75734495	391	14.10	4.87269	3.05214	2.45790	C7KUGACXX_7_7958.sorted.filtered_peak_3327
chr10	75751394	75752040	647	29.84	13.48604	4.65894	10.66215	C7KUGACXX_7_7958.sorted.filtered_peak_3328
chr10	75757178	75758270	1093	47.45	21.62709	4.84743	18.60478	C7KUGACXX_7_7958.sorted.filtered_peak_3329
chr10	75815698	75816520	823	15.61	4.45235	2.73697	2.08922	C7KUGACXX_7_7958.sorted.filtered_peak_3330
chr10	75910197	75911290	1094	53.83	23.41117	4.76580	20.31518	C7KUGACXX_7_7958.sorted.filtered_peak_3331
chr10	75935890	75937115	1226	35.21	14.30326	4.17486	11.50197	C7KUGACXX_7_7958.sorted.filtered_peak_3332
chr10	75949821	75950213	393	12.37	3.82743	2.70296	1.51743	C7KUGACXX_7_7958.sorted.filtered_peak_3333
chr10	75987824	75988213	390	17.58	4.71425	2.71094	2.32014	C7KUGACXX_7_7958.sorted.filtered_peak_3334
chr10	76345157	76346226	1070	24.69	5.94833	2.71649	3.45427	C7KUGACXX_7_7958.sorted.filtered_peak_3335
chr10	76498795	76499286	492	22.09	8.95687	3.93877	6.30159	C7KUGACXX_7_7958.sorted.filtered_peak_3336
chr10	76585506	76586836	1331	107.61	41.41074	4.56535	37.81013	C7KUGACXX_7_7958.sorted.filtered_peak_3337
chr10	76657959	76658244	286	23.31	8.09622	3.53180	5.46684	C7KUGACXX_7_7958.sorted.filtered_peak_3338
chr10	76660004	76660302	299	21.53	6.58741	3.12641	4.05191	C7KUGACXX_7_7958.sorted.filtered_peak_3339
chr10	76870946	76872252	1307	42.04	15.62990	3.74422	12.85365	C7KUGACXX_7_7958.sorted.filtered_peak_3340
chr10	76925881	76926692	812	19.30	7.19605	3.56773	4.61394	C7KUGACXX_7_7958.sorted.filtered_peak_3341
chr10	76947734	76948235	502	18.05	7.52851	3.83233	4.93679	C7KUGACXX_7_7958.sorted.filtered_peak_3342
chr10	76969696	76970707	1012	59.51	27.06560	5.16685	23.84586	C7KUGACXX_7_7958.sorted.filtered_peak_3343
chr10	76993743	76994580	838	47.92	15.07651	3.55213	12.22045	C7KUGACXX_7_7958.sorted.filtered_peak_3344
chr10	76995305	76996008	704	32.79	6.89910	2.59669	4.35672	C7KUGACXX_7_7958.sorted.filtered_peak_3345
chr10	77054854	77055366	513	13.56	3.68998	2.54611	1.41835	C7KUGACXX_7_7958.sorted.filtered_peak_3346
chr10	77103750	77104194	445	12.53	3.56138	2.55810	1.30350	C7KUGACXX_7_7958.sorted.filtered_peak_3347
chr10	78744615	78744941	327	18.06	6.15284	3.26029	3.63700	C7KUGACXX_7_7958.sorted.filtered_peak_3348
chr10	78933644	78933971	328	17.53	6.63745	3.50106	4.10121	C7KUGACXX_7_7958.sorted.filtered_peak_3349
chr10	79471085	79471526	442	17.64	5.15974	2.87919	2.72701	C7KUGACXX_7_7958.sorted.filtered_peak_3350
chr10	79561137	79561618	482	19.42	6.16337	3.14676	3.64679	C7KUGACXX_7_7958.sorted.filtered_peak_3351
chr10	79595987	79596478	492	42.32	16.84469	4.40931	13.90593	C7KUGACXX_7_7958.sorted.filtered_peak_3352
chr10	79597378	79597686	309	32.44	10.17964	3.47218	7.45950	C7KUGACXX_7_7958.sorted.filtered_peak_3353
chr10	79788778	79789746	969	39.09	11.38282	3.28511	8.64488	C7KUGACXX_7_7958.sorted.filtered_peak_3354
chr10	79793301	79793957	657	48.79	16.98422	3.89511	14.06590	C7KUGACXX_7_7958.sorted.filtered_peak_3355
chr10	79828934	79829286	353	12.60	3.90333	2.72005	1.59737	C7KUGACXX_7_7958.sorted.filtered_peak_3356
chr10	80062757	80063569	813	45.66	19.08025	4.51725	16.10840	C7KUGACXX_7_7958.sorted.filtered_peak_3357
chr10	80733248	80733979	732	29.76	9.39859	3.34204	6.75472	C7KUGACXX_7_7958.sorted.filtered_peak_3358
chr10	80787287	80787714	428	17.74	5.58747	3.04712	3.11558	C7KUGACXX_7_7958.sorted.filtered_peak_3359
chr10	80808025	80808286	262	19.94	6.17772	3.12081	3.65168	C7KUGACXX_7_7958.sorted.filtered_peak_3360
chr10	80827058	80827513	456	30.14	7.11727	2.78039	4.54622	C7KUGACXX_7_7958.sorted.filtered_peak_3361
chr10	80828445	80828825	381	28.56	6.39231	2.65693	3.86764	C7KUGACXX_7_7958.sorted.filtered_peak_3362
chr10	80955222	80955574	353	17.33	5.04441	2.85572	2.62091	C7KUGACXX_7_7958.sorted.filtered_peak_3363
chr10	81003084	81003957	874	25.27	4.37823	2.23516	2.01773	C7KUGACXX_7_7958.sorted.filtered_peak_3364
chr10	81045965	81046579	615	24.77	6.88268	3.00799	4.32312	C7KUGACXX_7_7958.sorted.filtered_peak_3365
chr10	81077307	81077983	677	32.71	9.87848	3.30470	7.20366	C7KUGACXX_7_7958.sorted.filtered_peak_3366
chr10	81082798	81083398	601	28.50	8.52553	3.22960	5.89547	C7KUGACXX_7_7958.sorted.filtered_peak_3367
chr10	81091340	81091836	497	16.66	5.29939	3.01625	2.85291	C7KUGACXX_7_7958.sorted.filtered_peak_3368
chr10	81106688	81108069	1382	29.09	7.54207	2.82990	5.01523	C7KUGACXX_7_7958.sorted.filtered_peak_3369
chr10	81134343	81134674	332	16.41	5.44762	3.09464	2.99471	C7KUGACXX_7_7958.sorted.filtered_peak_3370
chr10	81205069	81206068	1000	44.13	16.60515	3.97519	13.73441	C7KUGACXX_7_7958.sorted.filtered_peak_3371
chr10	81307897	81308146	250	14.13	4.87616	3.05818	2.45643	C7KUGACXX_7_7958.sorted.filtered_peak_3372
chr10	81321929	81322197	269	15.22	5.57327	3.27972	3.09559	C7KUGACXX_7_7958.sorted.filtered_peak_3373
chr10	81838126	81839168	1043	24.19	8.12072	3.41625	5.51216	C7KUGACXX_7_7958.sorted.filtered_peak_3374
chr10	81903645	81904362	718	14.38	3.90579	2.58685	1.59785	C7KUGACXX_7_7958.sorted.filtered_peak_3375
chr10	81947133	81948078	946	35.68	11.84322	3.67137	9.06136	C7KUGACXX_7_7958.sorted.filtered_peak_3376
chr10	81962976	81963558	583	29.72	6.50781	2.63444	3.97844	C7KUGACXX_7_7958.sorted.filtered_peak_3377
chr10	81964633	81965767	1135	30.20	7.31551	2.77993	4.76264	C7KUGACXX_7_7958.sorted.filtered_peak_3378
chr10	82138069	82138468	400	15.71	5.13792	3.03812	2.69684	C7KUGACXX_7_7958.sorted.filtered_peak_3379
chr10	82204443	82204859	417	19.24	5.51018	2.90240	3.04655	C7KUGACXX_7_7958.sorted.filtered_peak_3380
chr10	82213586	82214214	629	36.59	8.20120	2.76159	5.57549	C7KUGACXX_7_7958.sorted.filtered_peak_3381
chr10	82218914	82219165	252	30.25	5.53709	2.37627	3.06903	C7KUGACXX_7_7958.sorted.filtered_peak_3382
chr10	82225727	82226124	398	24.28	3.83324	2.11080	1.53767	C7KUGACXX_7_7958.sorted.filtered_peak_3383
chr10	82231823	82232257	435	22.16	4.66262	2.43838	2.27447	C7KUGACXX_7_7958.sorted.filtered_peak_3384
chr10	82247577	82248001	425	30.31	7.87264	2.95535	5.26916	C7KUGACXX_7_7958.sorted.filtered_peak_3385
chr10	82258815	82259087	273	19.72	5.78061	2.98204	3.28561	C7KUGACXX_7_7958.sorted.filtered_peak_3386
chr10	82265213	82265462	250	16.02	4.80448	2.84824	2.40776	C7KUGACXX_7_7958.sorted.filtered_peak_3387
chr10	82295387	82296014	628	25.35	9.82033	3.96242	7.10430	C7KUGACXX_7_7958.sorted.filtered_peak_3388
chr10	83122742	83122991	250	13.30	4.36888	2.89164	1.99485	C7KUGACXX_7_7958.sorted.filtered_peak_3389
chr10	85440105	85440758	654	23.95	7.12064	3.11977	4.56060	C7KUGACXX_7_7958.sorted.filtered_peak_3390
chr10	85631374	85631623	250	16.55	4.88731	2.86357	2.46692	C7KUGACXX_7_7958.sorted.filtered_peak_3391
chr10	85898575	85899764	1190	55.13	23.27698	4.46932	20.20275	C7KUGACXX_7_7958.sorted.filtered_peak_3392
chr10	85907715	85908051	337	14.61	3.94555	2.59293	1.62828	C7KUGACXX_7_7958.sorted.filtered_peak_3393
chr10	85937283	85937689	407	17.93	6.37810	3.36917	3.84268	C7KUGACXX_7_7958.sorted.filtered_peak_3394
chr10	86088007	86089169	1163	48.38	15.36518	3.56145	12.50053	C7KUGACXX_7_7958.sorted.filtered_peak_3395
chr10	86089930	86090252	323	36.67	6.37471	2.37094	3.84637	C7KUGACXX_7_7958.sorted.filtered_peak_3396
chr10	86093648	86094218	571	31.99	8.32573	3.00753	5.68836	C7KUGACXX_7_7958.sorted.filtered_peak_3397
chr10	86297265	86297519	255	17.13	5.25637	2.97800	2.79782	C7KUGACXX_7_7958.sorted.filtered_peak_3398
chr10	87372006	87372618	613	18.68	6.03948	3.15130	3.53775	C7KUGACXX_7_7958.sorted.filtered_peak_3399
chr10	88137018	88137371	354	19.41	6.76215	3.37767	4.21074	C7KUGACXX_7_7958.sorted.filtered_peak_3400
chr10	88159435	88160794	1360	24.51	6.68057	2.93556	4.14815	C7KUGACXX_7_7958.sorted.filtered_peak_3401
chr10	88171292	88171584	293	19.49	6.46939	3.24410	3.94308	C7KUGACXX_7_7958.sorted.filtered_peak_3402
chr10	88172916	88173485	570	24.44	9.46531	3.85534	6.79103	C7KUGACXX_7_7958.sorted.filtered_peak_3403
chr10	88281182	88282056	875	41.74	15.37321	3.96662	12.51309	C7KUGACXX_7_7958.sorted.filtered_peak_3404
chr10	88345172	88345478	307	16.40	6.42032	3.51753	3.89713	C7KUGACXX_7_7958.sorted.filtered_peak_3405
chr10	88470665	88471594	930	29.18	8.58195	3.18542	5.95910	C7KUGACXX_7_7958.sorted.filtered_peak_3406
chr10	88515847	88516482	636	36.55	15.16514	4.38349	12.30326	C7KUGACXX_7_7958.sorted.filtered_peak_3407
chr10	88648758	88649115	358	13.69	4.26484	2.80781	1.91017	C7KUGACXX_7_7958.sorted.filtered_peak_3408
chr10	88699198	88699562	365	27.57	11.03551	4.11768	8.28688	C7KUGACXX_7_7958.sorted.filtered_peak_3409
chr10	88720206	88720497	292	16.82	4.66773	2.74708	2.27133	C7KUGACXX_7_7958.sorted.filtered_peak_3410
chr10	88730849	88731445	597	30.16	10.50029	3.68703	7.78558	C7KUGACXX_7_7958.sorted.filtered_peak_3411
chr10	88854330	88855480	1151	53.56	17.09652	3.67596	14.16565	C7KUGACXX_7_7958.sorted.filtered_peak_3412
chr10	89264162	89265011	850	22.41	6.46469	3.02695	3.92917	C7KUGACXX_7_7958.sorted.filtered_peak_3413
chr10	89577490	89578702	1213	41.56	15.47206	4.09312	12.58347	C7KUGACXX_7_7958.sorted.filtered_peak_3414
chr10	89621751	89623515	1765	43.11	8.89184	2.65905	6.23840	C7KUGACXX_7_7958.sorted.filtered_peak_3415
chr10	89851226	89851969	744	33.23	12.72930	4.05097	9.93568	C7KUGACXX_7_7958.sorted.filtered_peak_3416
chr10	89912487	89912911	425	18.02	5.74008	3.09222	3.25488	C7KUGACXX_7_7958.sorted.filtered_peak_3417
chr10	89954023	89954354	332	16.03	4.30304	2.64646	1.94881	C7KUGACXX_7_7958.sorted.filtered_peak_3418
chr10	90030739	90031940	1202	34.51	10.77171	3.42561	8.04901	C7KUGACXX_7_7958.sorted.filtered_peak_3419
chr10	90145265	90145951	687	28.21	8.39585	3.19216	5.77881	C7KUGACXX_7_7958.sorted.filtered_peak_3420
chr10	90342473	90343258	786	21.05	7.33614	3.39477	4.77670	C7KUGACXX_7_7958.sorted.filtered_peak_3421
chr10	90584915	90585396	482	26.42	9.15311	3.56181	6.50239	C7KUGACXX_7_7958.sorted.filtered_peak_3422
chr10	90595415	90595737	323	24.45	6.09544	2.77728	3.58631	C7KUGACXX_7_7958.sorted.filtered_peak_3423
chr10	90626696	90627056	361	15.70	4.77255	2.87474	2.36738	C7KUGACXX_7_7958.sorted.filtered_peak_3424
chr10	90639605	90640813	1209	39.04	11.03747	3.31697	8.26760	C7KUGACXX_7_7958.sorted.filtered_peak_3425
chr10	90661315	90661564	250	18.02	4.47446	2.59394	2.09873	C7KUGACXX_7_7958.sorted.filtered_peak_3426
chr10	90694609	90694950	342	24.02	7.15529	3.11068	4.60372	C7KUGACXX_7_7958.sorted.filtered_peak_3427
chr10	90695142	90695471	330	26.54	8.88465	3.53261	6.21405	C7KUGACXX_7_7958.sorted.filtered_peak_3428
chr10	90734541	90735222	682	17.02	5.72047	3.15639	3.24796	C7KUGACXX_7_7958.sorted.filtered_peak_3429
chr10	90749937	90750582	646	27.62	4.96368	2.30484	2.55984	C7KUGACXX_7_7958.sorted.filtered_peak_3430
chr10	90750982	90751565	584	26.93	4.14535	2.12069	1.81127	C7KUGACXX_7_7958.sorted.filtered_peak_3431
chr10	90923305	90924120	816	19.02	5.44719	2.88367	2.99656	C7KUGACXX_7_7958.sorted.filtered_peak_3432
chr10	90966944	90967407	464	18.36	4.82028	2.70556	2.41119	C7KUGACXX_7_7958.sorted.filtered_peak_3433
chr10	90976987	90977463	477	17.27	4.54462	2.66741	2.16072	C7KUGACXX_7_7958.sorted.filtered_peak_3434
chr10	91011276	91011969	694	32.85	14.15302	4.49696	11.31085	C7KUGACXX_7_7958.sorted.filtered_peak_3435
chr10	91020184	91020463	280	21.69	7.52908	3.48297	4.92373	C7KUGACXX_7_7958.sorted.filtered_peak_3436
chr10	91061535	91061879	345	19.28	6.71968	3.37024	4.17150	C7KUGACXX_7_7958.sorted.filtered_peak_3437
chr10	91092112	91092906	795	21.82	4.82658	2.49981	2.43449	C7KUGACXX_7_7958.sorted.filtered_peak_3438
chr10	91093497	91094010	514	24.46	6.63459	2.92863	4.10623	C7KUGACXX_7_7958.sorted.filtered_peak_3439
chr10	91151788	91152801	1014	19.97	5.64580	2.89293	3.17761	C7KUGACXX_7_7958.sorted.filtered_peak_3440
chr10	91174052	91174870	819	27.07	9.18199	3.56646	6.50700	C7KUGACXX_7_7958.sorted.filtered_peak_3441
chr10	91403467	91404226	760	27.08	7.42556	2.99014	4.85872	C7KUGACXX_7_7958.sorted.filtered_peak_3442
chr10	91460974	91461883	910	52.80	19.82572	4.19745	16.82161	C7KUGACXX_7_7958.sorted.filtered_peak_3443
chr10	91498416	91498946	531	17.39	5.03262	2.82927	2.62566	C7KUGACXX_7_7958.sorted.filtered_peak_3444
chr10	91620477	91620984	508	16.76	4.24901	2.58088	1.89774	C7KUGACXX_7_7958.sorted.filtered_peak_3445
chr10	92483744	92484036	293	12.92	3.76442	2.62720	1.47663	C7KUGACXX_7_7958.sorted.filtered_peak_3446
chr10	92631158	92632008	851	25.49	8.37835	3.32231	5.78854	C7KUGACXX_7_7958.sorted.filtered_peak_3447
chr10	92765829	92766717	889	15.82	4.82320	2.86368	2.43436	C7KUGACXX_7_7958.sorted.filtered_peak_3448
chr10	92922516	92923656	1141	33.76	10.60981	3.49611	7.86873	C7KUGACXX_7_7958.sorted.filtered_peak_3449
chr10	92960961	92961629	669	22.98	5.56109	2.68601	3.09570	C7KUGACXX_7_7958.sorted.filtered_peak_3450
chr10	92979869	92981013	1145	32.11	11.99574	3.78070	9.28535	C7KUGACXX_7_7958.sorted.filtered_peak_3451
chr10	93058034	93058372	339	18.72	6.96357	3.51279	4.40657	C7KUGACXX_7_7958.sorted.filtered_peak_3452
chr10	93149529	93149921	393	14.05	3.87941	2.59889	1.57723	C7KUGACXX_7_7958.sorted.filtered_peak_3453
chr10	93169439	93170558	1120	33.22	10.81279	3.48626	8.10712	C7KUGACXX_7_7958.sorted.filtered_peak_3454
chr10	93557756	93559258	1503	34.40	10.57533	3.18415	7.94908	C7KUGACXX_7_7958.sorted.filtered_peak_3455
chr10	93661355	93661973	619	22.70	9.76122	4.18751	7.06896	C7KUGACXX_7_7958.sorted.filtered_peak_3456
chr10	93668111	93669065	955	27.17	8.29564	3.25773	5.67698	C7KUGACXX_7_7958.sorted.filtered_peak_3457
chr10	93683128	93684097	970	38.07	17.74315	4.86039	14.81615	C7KUGACXX_7_7958.sorted.filtered_peak_3458
chr10	93704451	93704904	454	12.84	3.71343	2.60875	1.43165	C7KUGACXX_7_7958.sorted.filtered_peak_3459
chr10	93752165	93752426	262	13.26	4.26347	2.84210	1.91680	C7KUGACXX_7_7958.sorted.filtered_peak_3460
chr10	93847601	93847894	294	17.47	5.64719	3.09580	3.17187	C7KUGACXX_7_7958.sorted.filtered_peak_3461
chr10	93970938	93971298	361	18.85	7.49209	3.72968	4.90050	C7KUGACXX_7_7958.sorted.filtered_peak_3462
chr10	94000062	94000596	535	20.85	6.00923	2.96858	3.51369	C7KUGACXX_7_7958.sorted.filtered_peak_3463
chr10	94050413	94051601	1189	36.61	13.33829	3.77594	10.58323	C7KUGACXX_7_7958.sorted.filtered_peak_3464
chr10	94075199	94075448	250	13.20	4.30817	2.86953	1.94287	C7KUGACXX_7_7958.sorted.filtered_peak_3465
chr10	94276636	94277113	478	14.71	4.80322	2.96171	2.40252	C7KUGACXX_7_7958.sorted.filtered_peak_3466
chr10	94333317	94334843	1527	29.18	8.16256	3.03929	5.57342	C7KUGACXX_7_7958.sorted.filtered_peak_3467
chr10	94351277	94351934	658	46.98	16.69831	3.84707	13.82637	C7KUGACXX_7_7958.sorted.filtered_peak_3468
chr10	94352620	94353062	443	47.71	15.69360	3.73460	12.80764	C7KUGACXX_7_7958.sorted.filtered_peak_3469
chr10	94602690	94603156	467	16.04	4.12470	2.57467	1.78950	C7KUGACXX_7_7958.sorted.filtered_peak_3470
chr10	94608010	94608727	718	51.57	21.58463	4.81730	18.49951	C7KUGACXX_7_7958.sorted.filtered_peak_3471
chr10	94760160	94760409	250	13.10	3.95855	2.70615	1.64778	C7KUGACXX_7_7958.sorted.filtered_peak_3472
chr10	95071525	95071774	250	14.13	4.88005	3.05892	2.45813	C7KUGACXX_7_7958.sorted.filtered_peak_3473
chr10	95136215	95136471	257	24.11	8.10052	3.48857	5.45757	C7KUGACXX_7_7958.sorted.filtered_peak_3474
chr10	95139292	95139710	419	16.74	4.05028	2.49548	1.73174	C7KUGACXX_7_7958.sorted.filtered_peak_3475
chr10	95172915	95173492	578	22.95	8.52298	3.74223	5.86188	C7KUGACXX_7_7958.sorted.filtered_peak_3476
chr10	95222718	95222992	275	13.59	4.28801	2.82276	1.93861	C7KUGACXX_7_7958.sorted.filtered_peak_3477
chr10	95255832	95256714	883	44.93	17.53335	4.22798	14.60650	C7KUGACXX_7_7958.sorted.filtered_peak_3478
chr10	95269812	95270061	250	15.74	4.06006	2.56575	1.72894	C7KUGACXX_7_7958.sorted.filtered_peak_3479
chr10	95461667	95462863	1197	32.52	10.22465	3.42017	7.52359	C7KUGACXX_7_7958.sorted.filtered_peak_3480
chr10	95653511	95654083	573	21.75	6.59306	3.07415	4.08116	C7KUGACXX_7_7958.sorted.filtered_peak_3481
chr10	95966276	95966546	271	12.33	3.44235	2.51335	1.20469	C7KUGACXX_7_7958.sorted.filtered_peak_3482
chr10	96122338	96123168	831	31.82	12.25817	4.11693	9.45532	C7KUGACXX_7_7958.sorted.filtered_peak_3483
chr10	96162820	96163153	334	12.48	3.54991	2.55494	1.29614	C7KUGACXX_7_7958.sorted.filtered_peak_3484
chr10	96304951	96306361	1411	20.50	5.77293	2.90106	3.29768	C7KUGACXX_7_7958.sorted.filtered_peak_3485
chr10	96389818	96390067	250	13.75	4.66044	2.98195	2.26671	C7KUGACXX_7_7958.sorted.filtered_peak_3486
chr10	96943305	96943604	300	17.39	5.83108	3.18039	3.33972	C7KUGACXX_7_7958.sorted.filtered_peak_3487
chr10	97006306	97006563	258	16.91	4.35377	2.61545	1.98865	C7KUGACXX_7_7958.sorted.filtered_peak_3488
chr10	97024489	97024893	405	12.61	3.80889	2.67560	1.51204	C7KUGACXX_7_7958.sorted.filtered_peak_3489
chr10	97050616	97050943	328	16.47	4.48423	2.69645	2.10564	C7KUGACXX_7_7958.sorted.filtered_peak_3490
chr10	97123140	97123423	284	16.39	5.10052	2.96361	2.66198	C7KUGACXX_7_7958.sorted.filtered_peak_3491
chr10	97320519	97321398	880	29.46	10.02465	3.56028	7.34330	C7KUGACXX_7_7958.sorted.filtered_peak_3492
chr10	97416072	97416750	679	28.50	10.42668	3.77488	7.72232	C7KUGACXX_7_7958.sorted.filtered_peak_3493
chr10	97453186	97454151	966	72.76	39.55681	6.20687	36.04224	C7KUGACXX_7_7958.sorted.filtered_peak_3494
chr10	97521868	97522312	445	22.99	4.77293	2.43580	2.37634	C7KUGACXX_7_7958.sorted.filtered_peak_3495
chr10	97591883	97592706	824	41.21	12.55868	3.42606	9.78869	C7KUGACXX_7_7958.sorted.filtered_peak_3496
chr10	97624978	97625308	331	23.47	6.95961	3.12100	4.39208	C7KUGACXX_7_7958.sorted.filtered_peak_3497
chr10	97666818	97668048	1231	19.96	5.76255	2.94013	3.28383	C7KUGACXX_7_7958.sorted.filtered_peak_3498
chr10	97723383	97723870	488	15.81	4.82294	2.88920	2.41082	C7KUGACXX_7_7958.sorted.filtered_peak_3499
chr10	97803091	97803980	890	23.90	8.35962	3.56874	5.71843	C7KUGACXX_7_7958.sorted.filtered_peak_3500
chr10	97849415	97850281	867	36.36	15.37509	4.48079	12.49394	C7KUGACXX_7_7958.sorted.filtered_peak_3501
chr10	97889364	97890541	1178	36.19	13.50313	3.99105	10.68930	C7KUGACXX_7_7958.sorted.filtered_peak_3502
chr10	97989112	97989396	285	14.40	4.19843	2.72133	1.85474	C7KUGACXX_7_7958.sorted.filtered_peak_3503
chr10	98135106	98135399	294	21.05	8.96280	4.11299	6.28950	C7KUGACXX_7_7958.sorted.filtered_peak_3504
chr10	98273521	98273770	250	15.48	3.56458	2.37471	1.30678	C7KUGACXX_7_7958.sorted.filtered_peak_3505
chr10	98346605	98347230	626	33.16	11.59869	3.75256	8.83926	C7KUGACXX_7_7958.sorted.filtered_peak_3506
chr10	98430314	98430842	529	14.17	4.09259	2.68094	1.77516	C7KUGACXX_7_7958.sorted.filtered_peak_3507
chr10	98480237	98480942	706	20.71	5.65156	2.82796	3.19546	C7KUGACXX_7_7958.sorted.filtered_peak_3508
chr10	98561252	98561645	394	55.47	40.32547	9.39093	36.74338	C7KUGACXX_7_7958.sorted.filtered_peak_3509
chr10	98591573	98592920	1348	55.14	17.79560	3.79078	14.82303	C7KUGACXX_7_7958.sorted.filtered_peak_3510
chr10	98797126	98797425	300	14.10	4.49404	2.88342	2.11256	C7KUGACXX_7_7958.sorted.filtered_peak_3511
chr10	98956161	98956673	513	21.70	7.91442	3.61788	5.28965	C7KUGACXX_7_7958.sorted.filtered_peak_3512
chr10	99038273	99038820	548	16.68	6.66373	3.57352	4.13599	C7KUGACXX_7_7958.sorted.filtered_peak_3513
chr10	99051874	99052772	899	43.93	22.36946	5.39810	19.30343	C7KUGACXX_7_7958.sorted.filtered_peak_3514
chr10	99078561	99079293	733	37.38	14.78231	4.25883	11.92260	C7KUGACXX_7_7958.sorted.filtered_peak_3515
chr10	99079567	99080063	497	19.59	3.87477	2.29298	1.57107	C7KUGACXX_7_7958.sorted.filtered_peak_3516
chr10	99094367	99094944	578	52.19	23.78099	5.26914	20.63325	C7KUGACXX_7_7958.sorted.filtered_peak_3517
chr10	99160731	99161342	612	42.18	21.89656	5.69292	18.82618	C7KUGACXX_7_7958.sorted.filtered_peak_3518
chr10	99166947	99167492	546	23.87	9.69308	4.06461	6.99120	C7KUGACXX_7_7958.sorted.filtered_peak_3519
chr10	99178892	99179217	326	19.47	6.35533	3.22346	3.82091	C7KUGACXX_7_7958.sorted.filtered_peak_3520
chr10	99185389	99186128	740	52.11	23.44788	4.66304	20.40612	C7KUGACXX_7_7958.sorted.filtered_peak_3521
chr10	99205234	99206390	1157	39.18	17.23460	4.50275	14.33236	C7KUGACXX_7_7958.sorted.filtered_peak_3522
chr10	99223405	99223772	368	12.08	3.53471	2.57923	1.28892	C7KUGACXX_7_7958.sorted.filtered_peak_3523
chr10	99257883	99259048	1166	70.28	30.69822	4.79027	27.45685	C7KUGACXX_7_7958.sorted.filtered_peak_3524
chr10	99392917	99393665	749	23.80	9.09559	3.77140	6.44900	C7KUGACXX_7_7958.sorted.filtered_peak_3525
chr10	99399916	99401187	1272	55.59	28.18788	5.31982	25.00824	C7KUGACXX_7_7958.sorted.filtered_peak_3526
chr10	99408581	99409060	480	21.68	8.90949	3.90443	6.28772	C7KUGACXX_7_7958.sorted.filtered_peak_3527
chr10	99436544	99436997	454	13.06	4.22487	2.84285	1.86611	C7KUGACXX_7_7958.sorted.filtered_peak_3528
chr10	99446683	99447529	847	31.52	12.51727	4.10752	9.74399	C7KUGACXX_7_7958.sorted.filtered_peak_3529
chr10	99461186	99461468	283	17.12	6.84427	3.66178	4.27854	C7KUGACXX_7_7958.sorted.filtered_peak_3530
chr10	99473759	99474119	361	14.73	4.54980	2.85540	2.16751	C7KUGACXX_7_7958.sorted.filtered_peak_3531
chr10	99496582	99497533	952	39.01	16.48416	4.35275	13.61317	C7KUGACXX_7_7958.sorted.filtered_peak_3532
chr10	99551592	99552100	509	14.50	3.70989	2.49507	1.43360	C7KUGACXX_7_7958.sorted.filtered_peak_3533
chr10	99609248	99609951	704	21.62	6.66656	3.16352	4.11210	C7KUGACXX_7_7958.sorted.filtered_peak_3534
chr10	99629173	99629709	537	22.69	7.57511	3.36865	4.98839	C7KUGACXX_7_7958.sorted.filtered_peak_3535
chr10	99674647	99674911	265	13.67	4.19516	2.77562	1.85016	C7KUGACXX_7_7958.sorted.filtered_peak_3536
chr10	99893866	99894905	1040	32.28	12.28521	3.85938	9.55201	C7KUGACXX_7_7958.sorted.filtered_peak_3537
chr10	100150873	100151526	654	19.13	6.32298	3.21887	3.80280	C7KUGACXX_7_7958.sorted.filtered_peak_3538
chr10	100205779	100206861	1083	22.67	6.99455	3.18465	4.43234	C7KUGACXX_7_7958.sorted.filtered_peak_3539
chr10	100227018	100227593	576	18.17	6.08459	3.21363	3.57539	C7KUGACXX_7_7958.sorted.filtered_peak_3540
chr10	101190123	101190846	724	65.75	35.35885	6.24195	31.94543	C7KUGACXX_7_7958.sorted.filtered_peak_3541
chr10	101195800	101196084	285	16.17	4.59522	2.76554	2.20598	C7KUGACXX_7_7958.sorted.filtered_peak_3542
chr10	101315583	101316023	441	18.98	6.51754	3.31346	3.98134	C7KUGACXX_7_7958.sorted.filtered_peak_3543
chr10	101380078	101381081	1004	69.68	28.94974	4.63352	25.71079	C7KUGACXX_7_7958.sorted.filtered_peak_3544
chr10	101418842	101419369	528	28.03	9.67340	3.62505	6.98498	C7KUGACXX_7_7958.sorted.filtered_peak_3545
chr10	101491438	101492633	1196	39.56	15.56291	4.21075	12.69302	C7KUGACXX_7_7958.sorted.filtered_peak_3546
chr10	101605621	101606119	499	18.83	6.65033	3.34387	4.13550	C7KUGACXX_7_7958.sorted.filtered_peak_3547
chr10	101769340	101769890	551	23.18	8.91934	3.84297	6.25086	C7KUGACXX_7_7958.sorted.filtered_peak_3548
chr10	101927895	101928148	254	16.32	4.18239	2.57919	1.84677	C7KUGACXX_7_7958.sorted.filtered_peak_3549
chr10	101945151	101946346	1196	31.60	9.36669	3.21010	6.72166	C7KUGACXX_7_7958.sorted.filtered_peak_3550
chr10	101988686	101989485	800	23.30	8.50865	3.62308	5.88513	C7KUGACXX_7_7958.sorted.filtered_peak_3551
chr10	102027030	102027686	657	21.98	9.37889	4.03334	6.73429	C7KUGACXX_7_7958.sorted.filtered_peak_3552
chr10	102045876	102046770	895	38.93	15.91401	4.31029	13.03625	C7KUGACXX_7_7958.sorted.filtered_peak_3553
chr10	102098276	102098729	454	17.04	5.86706	3.23132	3.37531	C7KUGACXX_7_7958.sorted.filtered_peak_3554
chr10	102106665	102106974	310	26.23	7.44116	3.10150	4.83924	C7KUGACXX_7_7958.sorted.filtered_peak_3555
chr10	102130684	102131370	687	24.39	4.82628	2.39940	2.41538	C7KUGACXX_7_7958.sorted.filtered_peak_3556
chr10	102132867	102133968	1102	31.96	8.90171	3.12719	6.24660	C7KUGACXX_7_7958.sorted.filtered_peak_3557
chr10	102193157	102193949	793	21.04	9.52857	4.15606	6.89654	C7KUGACXX_7_7958.sorted.filtered_peak_3558
chr10	102241293	102242009	717	22.74	6.70608	3.08644	4.15382	C7KUGACXX_7_7958.sorted.filtered_peak_3559
chr10	102242212	102242542	331	20.00	5.05870	2.68532	2.63441	C7KUGACXX_7_7958.sorted.filtered_peak_3560
chr10	102268569	102269272	704	22.78	5.20704	2.58296	2.77033	C7KUGACXX_7_7958.sorted.filtered_peak_3561
chr10	102270582	102270976	395	21.69	4.87140	2.53076	2.46231	C7KUGACXX_7_7958.sorted.filtered_peak_3562
chr10	102289238	102290136	899	24.66	8.31942	3.46641	5.69069	C7KUGACXX_7_7958.sorted.filtered_peak_3563
chr10	102295206	102296015	810	42.04	18.01874	4.60169	15.07210	C7KUGACXX_7_7958.sorted.filtered_peak_3564
chr10	102379145	102379485	341	14.23	3.99761	2.63948	1.68145	C7KUGACXX_7_7958.sorted.filtered_peak_3565
chr10	102672180	102673433	1254	48.07	16.60542	3.87470	13.68581	C7KUGACXX_7_7958.sorted.filtered_peak_3566
chr10	102746907	102747478	572	29.42	11.93195	4.24096	9.14084	C7KUGACXX_7_7958.sorted.filtered_peak_3567
chr10	102757296	102757703	408	26.66	5.21968	2.40145	2.79623	C7KUGACXX_7_7958.sorted.filtered_peak_3568
chr10	102758862	102759531	670	28.99	6.43601	2.61848	3.93185	C7KUGACXX_7_7958.sorted.filtered_peak_3569
chr10	102772586	102772913	328	20.28	7.09881	3.43458	4.52317	C7KUGACXX_7_7958.sorted.filtered_peak_3570
chr10	102790773	102791364	592	39.74	13.08617	3.70546	10.26204	C7KUGACXX_7_7958.sorted.filtered_peak_3571
chr10	102791779	102792735	957	31.18	7.94497	2.93445	5.33466	C7KUGACXX_7_7958.sorted.filtered_peak_3572
chr10	102802406	102803019	614	29.33	10.54192	3.73526	7.82973	C7KUGACXX_7_7958.sorted.filtered_peak_3573
chr10	102810014	102810282	269	13.73	4.18749	2.76692	1.84281	C7KUGACXX_7_7958.sorted.filtered_peak_3574
chr10	102819836	102821179	1344	43.98	15.47499	3.77540	12.62220	C7KUGACXX_7_7958.sorted.filtered_peak_3575
chr10	102835417	102835839	423	13.17	4.28555	2.86500	1.91798	C7KUGACXX_7_7958.sorted.filtered_peak_3576
chr10	102855389	102855650	262	13.98	4.01553	2.66806	1.69828	C7KUGACXX_7_7958.sorted.filtered_peak_3577
chr10	102921518	102921795	278	17.95	5.69814	3.08534	3.21224	C7KUGACXX_7_7958.sorted.filtered_peak_3578
chr10	102973406	102973713	308	19.37	6.12204	3.11801	3.62121	C7KUGACXX_7_7958.sorted.filtered_peak_3579
chr10	103113402	103114250	849	63.83	33.67582	5.85088	30.32991	C7KUGACXX_7_7958.sorted.filtered_peak_3580
chr10	103213728	103214048	321	13.16	3.64299	2.55472	1.37785	C7KUGACXX_7_7958.sorted.filtered_peak_3581
chr10	103227215	103227542	328	13.46	4.30991	2.85138	1.95099	C7KUGACXX_7_7958.sorted.filtered_peak_3582
chr10	103329624	103330307	684	23.54	7.54942	3.27955	4.97006	C7KUGACXX_7_7958.sorted.filtered_peak_3583
chr10	103347688	103348310	623	23.08	9.26843	3.97727	6.58738	C7KUGACXX_7_7958.sorted.filtered_peak_3584
chr10	103362401	103362865	465	14.97	4.58333	2.85076	2.19695	C7KUGACXX_7_7958.sorted.filtered_peak_3585
chr10	103453602	103455070	1469	21.92	6.40940	3.02560	3.88935	C7KUGACXX_7_7958.sorted.filtered_peak_3586
chr10	103543021	103543356	336	26.50	6.89657	2.89683	4.34308	C7KUGACXX_7_7958.sorted.filtered_peak_3587
chr10	103577855	103578956	1102	79.76	34.34033	4.82629	30.93989	C7KUGACXX_7_7958.sorted.filtered_peak_3588
chr10	103589393	103589889	497	27.82	3.89622	2.03154	1.59223	C7KUGACXX_7_7958.sorted.filtered_peak_3589
chr10	103590193	103590936	744	70.27	29.48609	5.00867	26.19289	C7KUGACXX_7_7958.sorted.filtered_peak_3590
chr10	103599489	103599757	269	21.57	5.03783	2.59981	2.60591	C7KUGACXX_7_7958.sorted.filtered_peak_3591
chr10	103600441	103600754	314	26.89	8.00139	3.21247	5.37979	C7KUGACXX_7_7958.sorted.filtered_peak_3592
chr10	103618119	103618697	579	12.30	3.78582	2.68816	1.48115	C7KUGACXX_7_7958.sorted.filtered_peak_3593
chr10	103634973	103635402	430	13.68	4.18857	2.76775	1.84691	C7KUGACXX_7_7958.sorted.filtered_peak_3594
chr10	103769446	103769960	515	15.59	4.92366	2.95001	2.50690	C7KUGACXX_7_7958.sorted.filtered_peak_3595
chr10	103815279	103816358	1080	39.28	17.24186	4.78472	14.28848	C7KUGACXX_7_7958.sorted.filtered_peak_3596
chr10	103824693	103825446	754	44.02	21.73424	5.37534	18.67965	C7KUGACXX_7_7958.sorted.filtered_peak_3597
chr10	103832717	103833044	328	19.15	8.15042	3.97672	5.52651	C7KUGACXX_7_7958.sorted.filtered_peak_3598
chr10	103874658	103874932	275	30.53	6.24052	2.54205	3.72063	C7KUGACXX_7_7958.sorted.filtered_peak_3599
chr10	103879806	103880532	727	36.84	8.64853	2.85126	6.00032	C7KUGACXX_7_7958.sorted.filtered_peak_3600
chr10	103892172	103893158	987	66.16	30.73608	5.46337	27.41204	C7KUGACXX_7_7958.sorted.filtered_peak_3601
chr10	103911559	103912586	1028	57.78	27.06109	4.83269	23.93279	C7KUGACXX_7_7958.sorted.filtered_peak_3602
chr10	103929257	103929514	258	18.84	8.04328	4.01163	5.40151	C7KUGACXX_7_7958.sorted.filtered_peak_3603
chr10	103985876	103986392	517	20.66	5.68828	2.86354	3.21645	C7KUGACXX_7_7958.sorted.filtered_peak_3604
chr10	103989381	103989881	501	20.81	4.92406	2.59922	2.50426	C7KUGACXX_7_7958.sorted.filtered_peak_3605
chr10	104001237	104001609	373	33.82	6.31565	2.42936	3.80495	C7KUGACXX_7_7958.sorted.filtered_peak_3606
chr10	104004860	104005766	907	61.82	25.12753	4.39609	22.01351	C7KUGACXX_7_7958.sorted.filtered_peak_3607
chr10	104153629	104155522	1894	57.35	17.91098	3.49950	15.01351	C7KUGACXX_7_7958.sorted.filtered_peak_3608
chr10	104159170	104159599	430	32.95	6.57499	2.53689	4.03188	C7KUGACXX_7_7958.sorted.filtered_peak_3609
chr10	104180427	104181338	912	57.20	19.84600	4.09618	16.80204	C7KUGACXX_7_7958.sorted.filtered_peak_3610
chr10	104192045	104192689	645	36.62	14.65547	4.29184	11.79136	C7KUGACXX_7_7958.sorted.filtered_peak_3611
chr10	104195312	104195755	444	19.08	3.83082	2.29772	1.53928	C7KUGACXX_7_7958.sorted.filtered_peak_3612
chr10	104209332	104210724	1393	41.76	15.19337	3.95770	12.33074	C7KUGACXX_7_7958.sorted.filtered_peak_3613
chr10	104220714	104221324	611	31.33	13.77472	4.64969	10.91917	C7KUGACXX_7_7958.sorted.filtered_peak_3614
chr10	104238702	104239133	432	21.50	7.94032	3.60555	5.34296	C7KUGACXX_7_7958.sorted.filtered_peak_3615
chr10	104261712	104262889	1178	93.79	31.29176	4.10178	27.95619	C7KUGACXX_7_7958.sorted.filtered_peak_3616
chr10	104263350	104263837	488	66.74	15.30638	2.93821	12.43145	C7KUGACXX_7_7958.sorted.filtered_peak_3617
chr10	104343660	104343952	293	17.99	6.48722	3.39832	3.95527	C7KUGACXX_7_7958.sorted.filtered_peak_3618
chr10	104401763	104402569	807	50.30	13.98995	3.20868	11.19860	C7KUGACXX_7_7958.sorted.filtered_peak_3619
chr10	104406022	104406336	315	34.32	3.79824	1.87668	1.50825	C7KUGACXX_7_7958.sorted.filtered_peak_3620
chr10	104420713	104421294	582	21.67	7.29137	3.34187	4.73058	C7KUGACXX_7_7958.sorted.filtered_peak_3621
chr10	104433914	104434639	726	21.17	5.98966	2.90961	3.51381	C7KUGACXX_7_7958.sorted.filtered_peak_3622
chr10	104473598	104474725	1128	44.18	15.75134	3.79683	12.91102	C7KUGACXX_7_7958.sorted.filtered_peak_3623
chr10	104503127	104503821	695	56.77	28.64443	5.65783	25.41753	C7KUGACXX_7_7958.sorted.filtered_peak_3624
chr10	104594809	104595218	410	15.54	5.77700	3.34384	3.28091	C7KUGACXX_7_7958.sorted.filtered_peak_3625
chr10	104613731	104614447	717	43.03	21.97627	5.75242	18.88869	C7KUGACXX_7_7958.sorted.filtered_peak_3626
chr10	104677224	104678474	1251	81.09	35.45073	4.92801	32.01815	C7KUGACXX_7_7958.sorted.filtered_peak_3627
chr10	104813645	104814393	749	21.84	8.26616	3.63811	5.66622	C7KUGACXX_7_7958.sorted.filtered_peak_3628
chr10	104829259	104829651	393	14.65	5.18321	3.15939	2.73497	C7KUGACXX_7_7958.sorted.filtered_peak_3629
chr10	104951844	104952476	633	17.78	3.81838	2.35441	1.52557	C7KUGACXX_7_7958.sorted.filtered_peak_3630
chr10	104952646	104953286	641	23.50	6.75581	3.01264	4.22704	C7KUGACXX_7_7958.sorted.filtered_peak_3631
chr10	105004441	105004790	350	14.24	4.95197	3.08017	2.52666	C7KUGACXX_7_7958.sorted.filtered_peak_3632
chr10	105110634	105111291	658	21.77	8.90517	3.94668	6.25617	C7KUGACXX_7_7958.sorted.filtered_peak_3633
chr10	105127457	105128642	1186	38.54	16.17583	4.52540	13.25422	C7KUGACXX_7_7958.sorted.filtered_peak_3634
chr10	105156040	105157135	1096	41.34	19.03812	4.80130	16.09823	C7KUGACXX_7_7958.sorted.filtered_peak_3635
chr10	105212093	105212347	255	18.94	4.69017	2.62205	2.28837	C7KUGACXX_7_7958.sorted.filtered_peak_3636
chr10	105230832	105231438	607	41.34	15.80697	4.16916	12.91129	C7KUGACXX_7_7958.sorted.filtered_peak_3637
chr10	105264007	105264396	390	22.07	8.26842	3.69833	5.63577	C7KUGACXX_7_7958.sorted.filtered_peak_3638
chr10	105343977	105344780	804	17.82	5.01670	2.82116	2.58646	C7KUGACXX_7_7958.sorted.filtered_peak_3639
chr10	105419365	105420039	675	15.81	3.66706	2.39775	1.39315	C7KUGACXX_7_7958.sorted.filtered_peak_3640
chr10	105437745	105438396	652	22.13	9.14838	3.95106	6.51212	C7KUGACXX_7_7958.sorted.filtered_peak_3641
chr10	105445986	105446253	268	15.91	4.95484	2.93234	2.53853	C7KUGACXX_7_7958.sorted.filtered_peak_3642
chr10	105456058	105456610	553	20.29	5.41834	2.77968	2.97848	C7KUGACXX_7_7958.sorted.filtered_peak_3643
chr10	105507766	105508015	250	14.80	4.36058	2.76224	2.00006	C7KUGACXX_7_7958.sorted.filtered_peak_3644
chr10	105517451	105517729	279	17.95	5.04844	2.81296	2.62817	C7KUGACXX_7_7958.sorted.filtered_peak_3645
chr10	105531961	105532624	664	22.73	8.83354	3.86304	6.16862	C7KUGACXX_7_7958.sorted.filtered_peak_3646
chr10	105560331	105560931	601	21.81	7.50844	3.40594	4.93549	C7KUGACXX_7_7958.sorted.filtered_peak_3647
chr10	105605890	105606139	250	13.58	4.30052	2.83208	1.94836	C7KUGACXX_7_7958.sorted.filtered_peak_3648
chr10	105647940	105648382	443	16.49	4.24478	2.59773	1.89499	C7KUGACXX_7_7958.sorted.filtered_peak_3649
chr10	105654205	105654647	443	21.02	5.61748	2.82546	3.14295	C7KUGACXX_7_7958.sorted.filtered_peak_3650
chr10	105668044	105668568	525	22.40	4.68996	2.43517	2.30027	C7KUGACXX_7_7958.sorted.filtered_peak_3651
chr10	105670598	105671162	565	34.59	10.71488	3.45449	7.97881	C7KUGACXX_7_7958.sorted.filtered_peak_3652
chr10	105677593	105678621	1029	50.31	18.45755	4.00323	15.51557	C7KUGACXX_7_7958.sorted.filtered_peak_3653
chr10	105726463	105727470	1008	30.80	8.98100	3.12742	6.36974	C7KUGACXX_7_7958.sorted.filtered_peak_3654
chr10	105743021	105743754	734	21.01	7.50452	3.44134	4.94763	C7KUGACXX_7_7958.sorted.filtered_peak_3655
chr10	105880813	105882263	1451	60.48	25.15817	4.29112	22.08039	C7KUGACXX_7_7958.sorted.filtered_peak_3656
chr10	105991718	105992553	836	32.90	15.20260	4.65687	12.35598	C7KUGACXX_7_7958.sorted.filtered_peak_3657
chr10	106006823	106007159	337	18.74	6.85858	3.48012	4.30178	C7KUGACXX_7_7958.sorted.filtered_peak_3658
chr10	106014522	106014781	260	17.36	3.62640	2.30401	1.36510	C7KUGACXX_7_7958.sorted.filtered_peak_3659
chr10	106028340	106029119	780	56.94	27.48623	5.40017	24.26739	C7KUGACXX_7_7958.sorted.filtered_peak_3660
chr10	106051170	106051670	501	24.15	8.70814	3.62205	6.07112	C7KUGACXX_7_7958.sorted.filtered_peak_3661
chr10	106088661	106089634	974	24.74	5.94030	2.70561	3.45346	C7KUGACXX_7_7958.sorted.filtered_peak_3662
chr10	106097535	106098650	1116	32.33	9.37447	3.23183	6.69894	C7KUGACXX_7_7958.sorted.filtered_peak_3663
chr10	106113014	106113613	600	36.60	12.42567	3.72171	9.63567	C7KUGACXX_7_7958.sorted.filtered_peak_3664
chr10	106340445	106340733	289	13.09	4.06548	2.75773	1.74349	C7KUGACXX_7_7958.sorted.filtered_peak_3665
chr10	111674752	111675023	272	15.91	4.47521	2.73501	2.09544	C7KUGACXX_7_7958.sorted.filtered_peak_3666
chr10	111682768	111683670	903	31.59	11.53116	3.73252	8.82712	C7KUGACXX_7_7958.sorted.filtered_peak_3667
chr10	111693717	111694259	543	15.85	5.60391	3.20255	3.14952	C7KUGACXX_7_7958.sorted.filtered_peak_3668
chr10	111767286	111768170	885	46.46	13.85981	3.51558	11.00127	C7KUGACXX_7_7958.sorted.filtered_peak_3669
chr10	111769837	111770136	300	31.56	5.43524	2.30253	2.98239	C7KUGACXX_7_7958.sorted.filtered_peak_3670
chr10	111817896	111818292	397	15.41	3.50890	2.35451	1.26177	C7KUGACXX_7_7958.sorted.filtered_peak_3671
chr10	111829525	111829829	305	23.98	5.85140	2.71507	3.37099	C7KUGACXX_7_7958.sorted.filtered_peak_3672
chr10	111836541	111836977	437	31.11	8.05245	2.97378	5.43405	C7KUGACXX_7_7958.sorted.filtered_peak_3673
chr10	111846256	111846507	252	18.12	3.86398	2.35710	1.56067	C7KUGACXX_7_7958.sorted.filtered_peak_3674
chr10	111897018	111897316	299	19.78	5.84105	3.00322	3.34098	C7KUGACXX_7_7958.sorted.filtered_peak_3675
chr10	111898022	111898327	306	23.02	7.84087	3.44656	5.23434	C7KUGACXX_7_7958.sorted.filtered_peak_3676
chr10	111916427	111917172	746	32.38	12.21599	3.96832	9.44443	C7KUGACXX_7_7958.sorted.filtered_peak_3677
chr10	111969468	111970150	683	33.82	4.41201	2.01999	2.04780	C7KUGACXX_7_7958.sorted.filtered_peak_3678
chr10	111970598	111971493	896	45.00	9.71091	2.65614	7.08166	C7KUGACXX_7_7958.sorted.filtered_peak_3679
chr10	111981496	111981865	370	34.97	7.31338	2.62581	4.72967	C7KUGACXX_7_7958.sorted.filtered_peak_3680
chr10	111985444	111986682	1239	49.84	14.37901	3.45087	11.50106	C7KUGACXX_7_7958.sorted.filtered_peak_3681
chr10	112064341	112065189	849	41.69	16.86261	4.28760	13.96173	C7KUGACXX_7_7958.sorted.filtered_peak_3682
chr10	112071133	112071449	317	18.69	6.03748	3.14036	3.54265	C7KUGACXX_7_7958.sorted.filtered_peak_3683
chr10	112113252	112113611	360	32.33	7.13140	2.67404	4.56975	C7KUGACXX_7_7958.sorted.filtered_peak_3684
chr10	112115813	112116722	910	32.62	7.30683	2.68519	4.74895	C7KUGACXX_7_7958.sorted.filtered_peak_3685
chr10	112155582	112156174	593	15.30	4.08887	2.61000	1.75569	C7KUGACXX_7_7958.sorted.filtered_peak_3686
chr10	112174067	112174822	756	41.61	18.93543	4.85383	15.97642	C7KUGACXX_7_7958.sorted.filtered_peak_3687
chr10	112201585	112201915	331	21.02	8.27442	3.81151	5.64149	C7KUGACXX_7_7958.sorted.filtered_peak_3688
chr10	112257101	112258123	1023	47.95	11.95061	2.96708	9.20877	C7KUGACXX_7_7958.sorted.filtered_peak_3689
chr10	112263681	112264193	513	36.82	8.99449	2.90483	6.34577	C7KUGACXX_7_7958.sorted.filtered_peak_3690
chr10	112281880	112282478	599	15.38	5.28649	3.11034	2.85498	C7KUGACXX_7_7958.sorted.filtered_peak_3691
chr10	112288459	112288976	518	17.04	4.85893	2.78971	2.46331	C7KUGACXX_7_7958.sorted.filtered_peak_3692
chr10	112295665	112296536	872	18.51	6.21615	3.22482	3.70820	C7KUGACXX_7_7958.sorted.filtered_peak_3693
chr10	112316654	112317102	449	15.94	5.29040	3.07834	2.84288	C7KUGACXX_7_7958.sorted.filtered_peak_3694
chr10	112326790	112328002	1213	44.19	14.97995	3.68166	12.15807	C7KUGACXX_7_7958.sorted.filtered_peak_3695
chr10	112370049	112370467	419	15.84	4.68292	2.82480	2.28533	C7KUGACXX_7_7958.sorted.filtered_peak_3696
chr10	112431859	112432343	485	19.22	6.16736	3.13524	3.67037	C7KUGACXX_7_7958.sorted.filtered_peak_3697
chr10	112533882	112534258	377	18.51	5.50989	2.95839	3.04542	C7KUGACXX_7_7958.sorted.filtered_peak_3698
chr10	112543234	112543652	419	18.68	5.72815	3.01724	3.25595	C7KUGACXX_7_7958.sorted.filtered_peak_3699
chr10	112562346	112562787	442	23.61	7.42246	3.25824	4.83382	C7KUGACXX_7_7958.sorted.filtered_peak_3700
chr10	112602909	112603279	371	18.04	5.73703	3.08209	3.25837	C7KUGACXX_7_7958.sorted.filtered_peak_3701
chr10	112610713	112610962	250	19.91	5.15684	2.73353	2.71597	C7KUGACXX_7_7958.sorted.filtered_peak_3702
chr10	112617342	112617605	264	24.62	5.23342	2.49614	2.80273	C7KUGACXX_7_7958.sorted.filtered_peak_3703
chr10	112620313	112620859	547	32.33	7.06263	2.66031	4.50183	C7KUGACXX_7_7958.sorted.filtered_peak_3704
chr10	112624375	112624943	569	36.77	7.82660	2.66767	5.22169	C7KUGACXX_7_7958.sorted.filtered_peak_3705
chr10	112631329	112632361	1033	34.99	7.94397	2.70437	5.36758	C7KUGACXX_7_7958.sorted.filtered_peak_3706
chr10	112653327	112653615	289	14.50	4.21157	2.72046	1.86411	C7KUGACXX_7_7958.sorted.filtered_peak_3707
chr10	112678282	112679638	1357	61.37	21.39030	3.89956	18.34646	C7KUGACXX_7_7958.sorted.filtered_peak_3708
chr10	112752588	112753192	605	16.00	5.24987	3.04731	2.81580	C7KUGACXX_7_7958.sorted.filtered_peak_3709
chr10	113943131	113943966	836	31.49	10.93411	3.61304	8.22901	C7KUGACXX_7_7958.sorted.filtered_peak_3710
chr10	114074650	114074980	331	15.66	5.45525	3.17851	2.99339	C7KUGACXX_7_7958.sorted.filtered_peak_3711
chr10	114129079	114129556	478	27.34	12.76969	4.70156	9.97419	C7KUGACXX_7_7958.sorted.filtered_peak_3712
chr10	114135060	114136086	1027	21.61	6.66903	3.13441	4.13587	C7KUGACXX_7_7958.sorted.filtered_peak_3713
chr10	114149225	114149568	344	20.37	7.45926	3.57685	4.85751	C7KUGACXX_7_7958.sorted.filtered_peak_3714
chr10	114206508	114207326	819	36.20	14.76554	4.32505	11.91925	C7KUGACXX_7_7958.sorted.filtered_peak_3715
chr10	114291697	114292297	601	16.85	5.08903	2.91191	2.66411	C7KUGACXX_7_7958.sorted.filtered_peak_3716
chr10	115438869	115440934	2066	24.74	6.41602	2.79629	3.92734	C7KUGACXX_7_7958.sorted.filtered_peak_3717
chr10	115613714	115614542	829	23.88	5.47002	2.61527	3.00792	C7KUGACXX_7_7958.sorted.filtered_peak_3718
chr10	115720387	115721816	1430	40.48	12.58811	3.44099	9.81166	C7KUGACXX_7_7958.sorted.filtered_peak_3719
chr10	115933615	115934521	907	42.36	15.82022	3.97365	12.96169	C7KUGACXX_7_7958.sorted.filtered_peak_3720
chr10	116063833	116064601	769	20.64	6.85845	3.27614	4.31741	C7KUGACXX_7_7958.sorted.filtered_peak_3721
chr10	116259101	116259772	672	19.90	6.25266	3.08139	3.77116	C7KUGACXX_7_7958.sorted.filtered_peak_3722
chr10	116286099	116287115	1017	31.92	10.89443	3.61003	8.17644	C7KUGACXX_7_7958.sorted.filtered_peak_3723
chr10	116300850	116301491	642	35.26	9.00969	3.01535	6.33529	C7KUGACXX_7_7958.sorted.filtered_peak_3724
chr10	116304017	116304430	414	36.99	10.72335	3.31208	7.98706	C7KUGACXX_7_7958.sorted.filtered_peak_3725
chr10	116363918	116364282	365	14.30	3.95065	2.61648	1.63184	C7KUGACXX_7_7958.sorted.filtered_peak_3726
chr10	116364689	116365002	314	14.75	4.11100	2.65394	1.77610	C7KUGACXX_7_7958.sorted.filtered_peak_3727
chr10	116561018	116561644	627	27.60	10.34613	3.84661	7.63796	C7KUGACXX_7_7958.sorted.filtered_peak_3728
chr10	116570601	116570850	250	12.81	3.85735	2.68115	1.55988	C7KUGACXX_7_7958.sorted.filtered_peak_3729
chr10	116581111	116581942	832	26.58	7.52685	3.07712	4.93605	C7KUGACXX_7_7958.sorted.filtered_peak_3730
chr10	116615861	116616583	723	14.05	3.94212	2.62480	1.63749	C7KUGACXX_7_7958.sorted.filtered_peak_3731
chr10	116697570	116698478	909	29.91	11.12564	3.88043	8.38548	C7KUGACXX_7_7958.sorted.filtered_peak_3732
chr10	118281074	118281536	463	12.59	3.90589	2.72379	1.60035	C7KUGACXX_7_7958.sorted.filtered_peak_3733
chr10	118547614	118547886	273	15.20	5.16025	3.08993	2.72263	C7KUGACXX_7_7958.sorted.filtered_peak_3734
chr10	118934384	118934726	343	14.81	3.75638	2.49500	1.47140	C7KUGACXX_7_7958.sorted.filtered_peak_3735
chr10	118976176	118976679	504	20.65	6.74485	3.27178	4.18479	C7KUGACXX_7_7958.sorted.filtered_peak_3736
chr10	119133338	119133868	531	25.08	6.54893	2.90083	3.99633	C7KUGACXX_7_7958.sorted.filtered_peak_3737
chr10	119134668	119135337	670	27.66	8.21238	3.17897	5.60781	C7KUGACXX_7_7958.sorted.filtered_peak_3738
chr10	119590418	119590733	316	12.11	3.67710	2.64951	1.38636	C7KUGACXX_7_7958.sorted.filtered_peak_3739
chr10	119795035	119795351	317	14.83	3.94736	2.57628	1.64295	C7KUGACXX_7_7958.sorted.filtered_peak_3740
chr10	119806058	119806658	601	40.30	15.98053	4.43061	13.05093	C7KUGACXX_7_7958.sorted.filtered_peak_3741
chr10	120101231	120102228	998	30.71	12.11178	3.81894	9.43132	C7KUGACXX_7_7958.sorted.filtered_peak_3742
chr10	120219052	120219315	264	16.86	5.37614	3.03636	2.91829	C7KUGACXX_7_7958.sorted.filtered_peak_3743
chr10	120458022	120458295	274	15.54	5.72921	3.32752	3.23680	C7KUGACXX_7_7958.sorted.filtered_peak_3744
chr10	120489260	120489561	302	18.46	4.77147	2.67593	2.37121	C7KUGACXX_7_7958.sorted.filtered_peak_3745
chr10	120514155	120514975	821	66.81	33.93509	5.73959	30.55520	C7KUGACXX_7_7958.sorted.filtered_peak_3746
chr10	120788711	120789205	495	20.52	5.46749	2.81204	2.99716	C7KUGACXX_7_7958.sorted.filtered_peak_3747
chr10	120839538	120840777	1240	45.72	15.63023	3.84569	12.72996	C7KUGACXX_7_7958.sorted.filtered_peak_3748
chr10	120850095	120850947	853	34.60	14.55080	4.36132	11.71110	C7KUGACXX_7_7958.sorted.filtered_peak_3749
chr10	120863320	120864138	819	22.45	7.67120	3.44062	5.07269	C7KUGACXX_7_7958.sorted.filtered_peak_3750
chr10	120879992	120880241	250	15.64	5.82240	3.36456	3.31868	C7KUGACXX_7_7958.sorted.filtered_peak_3751
chr10	120891181	120891871	691	20.92	7.82284	3.62751	5.22312	C7KUGACXX_7_7958.sorted.filtered_peak_3752
chr10	120924836	120925638	803	35.21	14.42382	4.33312	11.58284	C7KUGACXX_7_7958.sorted.filtered_peak_3753
chr10	120937702	120938734	1033	44.63	21.85119	5.39514	18.78025	C7KUGACXX_7_7958.sorted.filtered_peak_3754
chr10	120966282	120967673	1392	44.38	10.82516	2.85938	8.14232	C7KUGACXX_7_7958.sorted.filtered_peak_3755
chr10	121028052	121029009	958	39.11	12.06362	3.36600	9.33605	C7KUGACXX_7_7958.sorted.filtered_peak_3756
chr10	121030515	121031170	656	32.46	8.06157	2.84788	5.47915	C7KUGACXX_7_7958.sorted.filtered_peak_3757
chr10	121060717	121061364	648	30.99	7.97022	2.89046	5.39482	C7KUGACXX_7_7958.sorted.filtered_peak_3758
chr10	121065452	121066488	1037	41.56	13.65503	3.65131	10.82617	C7KUGACXX_7_7958.sorted.filtered_peak_3759
chr10	121074791	121075323	533	16.26	3.73275	2.40247	1.44763	C7KUGACXX_7_7958.sorted.filtered_peak_3760
chr10	121204998	121205442	445	14.40	3.43818	2.37946	1.20191	C7KUGACXX_7_7958.sorted.filtered_peak_3761
chr10	121226159	121226408	250	14.34	4.99549	3.10177	2.55906	C7KUGACXX_7_7958.sorted.filtered_peak_3762
chr10	121237805	121238591	787	17.29	4.69603	2.71372	2.31488	C7KUGACXX_7_7958.sorted.filtered_peak_3763
chr10	121248879	121249586	708	26.57	9.93715	3.86818	7.22510	C7KUGACXX_7_7958.sorted.filtered_peak_3764
chr10	121261690	121262407	718	21.82	5.84709	2.82033	3.38263	C7KUGACXX_7_7958.sorted.filtered_peak_3765
chr10	121275887	121276741	855	19.74	5.75822	2.96338	3.27208	C7KUGACXX_7_7958.sorted.filtered_peak_3766
chr10	121276932	121277719	788	17.69	4.57042	2.64580	2.18753	C7KUGACXX_7_7958.sorted.filtered_peak_3767
chr10	121301583	121303229	1647	24.26	5.33877	2.52990	2.91094	C7KUGACXX_7_7958.sorted.filtered_peak_3768
chr10	121335205	121335751	547	13.43	4.46465	2.91652	2.09010	C7KUGACXX_7_7958.sorted.filtered_peak_3769
chr10	121356046	121356961	916	64.39	28.38234	5.09886	25.12439	C7KUGACXX_7_7958.sorted.filtered_peak_3770
chr10	121402113	121402409	297	13.57	4.53317	2.94525	2.14458	C7KUGACXX_7_7958.sorted.filtered_peak_3771
chr10	121410343	121411481	1139	28.77	7.65366	2.88712	5.11598	C7KUGACXX_7_7958.sorted.filtered_peak_3772
chr10	121423129	121424153	1025	18.62	6.01889	3.13483	3.52665	C7KUGACXX_7_7958.sorted.filtered_peak_3773
chr10	121446152	121446550	399	15.85	5.18247	3.04298	2.74176	C7KUGACXX_7_7958.sorted.filtered_peak_3774
chr10	121463950	121464506	557	16.09	4.37058	2.66819	2.01140	C7KUGACXX_7_7958.sorted.filtered_peak_3775
chr10	121485056	121486082	1027	48.14	20.13509	4.45222	17.15948	C7KUGACXX_7_7958.sorted.filtered_peak_3776
chr10	121509958	121510391	434	16.19	4.90708	2.90130	2.48003	C7KUGACXX_7_7958.sorted.filtered_peak_3777
chr10	121567411	121567982	572	19.44	6.61378	3.30409	4.07675	C7KUGACXX_7_7958.sorted.filtered_peak_3778
chr10	121619006	121619281	276	15.43	5.02634	3.01184	2.59741	C7KUGACXX_7_7958.sorted.filtered_peak_3779
chr10	121631491	121633091	1601	34.90	10.42678	3.23424	7.75159	C7KUGACXX_7_7958.sorted.filtered_peak_3780
chr10	121651903	121652864	962	33.14	14.46833	4.46231	11.65455	C7KUGACXX_7_7958.sorted.filtered_peak_3781
chr10	122610606	122611466	861	22.36	9.34309	4.04026	6.67569	C7KUGACXX_7_7958.sorted.filtered_peak_3782
chr10	123275985	123276332	348	14.75	4.30144	2.73777	1.94728	C7KUGACXX_7_7958.sorted.filtered_peak_3783
chr10	123686865	123688102	1238	31.72	11.41076	3.72825	8.68161	C7KUGACXX_7_7958.sorted.filtered_peak_3784
chr10	123733947	123735017	1071	24.21	8.64713	3.59491	6.01633	C7KUGACXX_7_7958.sorted.filtered_peak_3785
chr10	124133845	124134352	508	33.81	12.75256	4.04919	9.94472	C7KUGACXX_7_7958.sorted.filtered_peak_3786
chr10	124134597	124134885	289	18.75	3.72561	2.27798	1.44296	C7KUGACXX_7_7958.sorted.filtered_peak_3787
chr10	124181839	124182160	322	17.74	5.09596	2.85441	2.66102	C7KUGACXX_7_7958.sorted.filtered_peak_3788
chr10	124638634	124639618	985	45.65	19.18616	4.45739	16.22479	C7KUGACXX_7_7958.sorted.filtered_peak_3789
chr10	124713425	124714327	903	47.53	22.15557	4.87063	19.12758	C7KUGACXX_7_7958.sorted.filtered_peak_3790
chr10	124739743	124740467	725	58.98	28.58014	5.65343	25.32900	C7KUGACXX_7_7958.sorted.filtered_peak_3791
chr10	124767794	124768712	919	44.69	20.47882	4.71185	17.52333	C7KUGACXX_7_7958.sorted.filtered_peak_3792
chr10	124802871	124803212	342	13.39	4.13982	2.77403	1.80024	C7KUGACXX_7_7958.sorted.filtered_peak_3793
chr10	124892561	124892859	299	21.42	7.26830	3.39986	4.68146	C7KUGACXX_7_7958.sorted.filtered_peak_3794
chr10	124913461	124914436	976	55.47	20.65706	4.11995	17.63433	C7KUGACXX_7_7958.sorted.filtered_peak_3795
chr10	124919783	124920523	741	21.15	4.88925	2.55413	2.48857	C7KUGACXX_7_7958.sorted.filtered_peak_3796
chr10	125000750	125001692	943	22.17	6.03031	2.84388	3.56206	C7KUGACXX_7_7958.sorted.filtered_peak_3797
chr10	125754137	125754466	330	17.73	5.58243	3.05669	3.10531	C7KUGACXX_7_7958.sorted.filtered_peak_3798
chr10	125755232	125755542	311	14.68	3.86403	2.55260	1.56485	C7KUGACXX_7_7958.sorted.filtered_peak_3799
chr10	125824226	125824491	266	17.58	5.08435	2.86282	2.64806	C7KUGACXX_7_7958.sorted.filtered_peak_3800
chr10	125834017	125834286	270	16.67	4.69826	2.75953	2.31038	C7KUGACXX_7_7958.sorted.filtered_peak_3801
chr10	125919798	125920066	269	14.29	4.96767	3.09021	2.53604	C7KUGACXX_7_7958.sorted.filtered_peak_3802
chr10	125978648	125978897	250	14.32	3.95043	2.61602	1.62998	C7KUGACXX_7_7958.sorted.filtered_peak_3803
chr10	126043467	126043757	291	14.13	4.69294	2.97232	2.29682	C7KUGACXX_7_7958.sorted.filtered_peak_3804
chr10	126077533	126078149	617	32.01	12.40110	4.05034	9.61919	C7KUGACXX_7_7958.sorted.filtered_peak_3805
chr10	126092075	126092415	341	19.99	7.71313	3.66219	5.12458	C7KUGACXX_7_7958.sorted.filtered_peak_3806
chr10	126107011	126107985	975	41.17	15.60456	3.95031	12.76773	C7KUGACXX_7_7958.sorted.filtered_peak_3807
chr10	126150127	126150813	687	46.61	23.13211	5.65041	20.01153	C7KUGACXX_7_7958.sorted.filtered_peak_3808
chr10	126218766	126219031	266	14.21	4.81978	3.03098	2.40641	C7KUGACXX_7_7958.sorted.filtered_peak_3809
chr10	126228923	126229172	250	12.26	3.44638	2.52041	1.21029	C7KUGACXX_7_7958.sorted.filtered_peak_3810
chr10	126315401	126316076	676	16.43	4.51296	2.69564	2.14799	C7KUGACXX_7_7958.sorted.filtered_peak_3811
chr10	126336374	126336727	354	26.76	6.04075	2.64302	3.53607	C7KUGACXX_7_7958.sorted.filtered_peak_3812
chr10	126339461	126339710	250	22.22	3.82085	2.17176	1.52982	C7KUGACXX_7_7958.sorted.filtered_peak_3813
chr10	126346426	126346770	345	22.39	6.34602	2.98471	3.82283	C7KUGACXX_7_7958.sorted.filtered_peak_3814
chr10	126377303	126377910	608	37.48	14.81753	4.30341	11.94190	C7KUGACXX_7_7958.sorted.filtered_peak_3815
chr10	126385152	126385575	424	21.79	4.57171	2.42906	2.18862	C7KUGACXX_7_7958.sorted.filtered_peak_3816
chr10	126406738	126407104	367	27.91	5.67381	2.48936	3.20175	C7KUGACXX_7_7958.sorted.filtered_peak_3817
chr10	126407906	126408389	484	27.56	5.10874	2.35310	2.67997	C7KUGACXX_7_7958.sorted.filtered_peak_3818
chr10	126411741	126412159	419	26.61	5.62584	2.54174	3.14346	C7KUGACXX_7_7958.sorted.filtered_peak_3819
chr10	126432420	126433296	877	33.02	6.34984	2.48645	3.81574	C7KUGACXX_7_7958.sorted.filtered_peak_3820
chr10	126480169	126481019	851	31.08	11.82255	4.03130	9.04730	C7KUGACXX_7_7958.sorted.filtered_peak_3821
chr10	126490101	126490857	757	24.94	10.81617	4.21914	8.11016	C7KUGACXX_7_7958.sorted.filtered_peak_3822
chr10	126604931	126605932	1002	39.88	14.62375	3.90427	11.79358	C7KUGACXX_7_7958.sorted.filtered_peak_3823
chr10	127407372	127408619	1248	48.49	23.26426	4.86622	20.23549	C7KUGACXX_7_7958.sorted.filtered_peak_3824
chr10	127511465	127512284	820	58.66	25.83396	4.95141	22.68361	C7KUGACXX_7_7958.sorted.filtered_peak_3825
chr10	127574477	127574980	504	38.14	6.11116	2.25398	3.63385	C7KUGACXX_7_7958.sorted.filtered_peak_3826
chr10	127585023	127585278	256	43.91	5.13360	1.98546	2.69039	C7KUGACXX_7_7958.sorted.filtered_peak_3827
chr10	127585570	127585939	370	38.46	4.31919	1.91913	1.95940	C7KUGACXX_7_7958.sorted.filtered_peak_3828
chr10	127593823	127594417	595	21.66	7.90189	3.60080	5.28836	C7KUGACXX_7_7958.sorted.filtered_peak_3829
chr10	129652208	129652634	427	15.49	4.83681	2.91003	2.43867	C7KUGACXX_7_7958.sorted.filtered_peak_3830
chr10	129809580	129810108	529	25.47	11.08911	4.28568	8.36576	C7KUGACXX_7_7958.sorted.filtered_peak_3831
chr10	129816721	129816970	250	12.77	3.76460	2.63763	1.48127	C7KUGACXX_7_7958.sorted.filtered_peak_3832
chr10	129845572	129846791	1220	30.40	8.80249	3.15532	6.16732	C7KUGACXX_7_7958.sorted.filtered_peak_3833
chr10	129861323	129861684	362	27.35	8.63411	3.35544	5.99418	C7KUGACXX_7_7958.sorted.filtered_peak_3834
chr10	129867583	129867973	391	17.23	4.87435	2.78463	2.47359	C7KUGACXX_7_7958.sorted.filtered_peak_3835
chr10	129893756	129894049	294	16.52	5.43189	3.07728	2.98001	C7KUGACXX_7_7958.sorted.filtered_peak_3836
chr10	129924571	129925239	669	31.58	9.93393	3.42458	7.23413	C7KUGACXX_7_7958.sorted.filtered_peak_3837
chr10	129948317	129948578	262	17.47	6.12100	3.31631	3.59776	C7KUGACXX_7_7958.sorted.filtered_peak_3838
chr10	129978988	129979679	692	24.78	7.78691	3.24726	5.20092	C7KUGACXX_7_7958.sorted.filtered_peak_3839
chr10	129985802	129986446	645	16.39	5.61316	3.18792	3.13356	C7KUGACXX_7_7958.sorted.filtered_peak_3840
chr10	130008552	130009261	710	26.01	7.92695	3.20004	5.33746	C7KUGACXX_7_7958.sorted.filtered_peak_3841
chr10	130010254	130010515	262	25.37	6.94925	3.00723	4.37352	C7KUGACXX_7_7958.sorted.filtered_peak_3842
chr10	131264986	131265686	701	35.29	14.65168	4.37734	11.80665	C7KUGACXX_7_7958.sorted.filtered_peak_3843
chr10	131908251	131909832	1582	81.41	32.47529	4.64653	29.12976	C7KUGACXX_7_7958.sorted.filtered_peak_3844
chr10	131926079	131926328	250	16.13	5.58394	3.19351	3.10911	C7KUGACXX_7_7958.sorted.filtered_peak_3845
chr10	131934295	131935045	751	27.51	10.39209	3.77592	7.72404	C7KUGACXX_7_7958.sorted.filtered_peak_3846
chr10	131988258	131988918	661	20.37	6.04325	2.98462	3.56621	C7KUGACXX_7_7958.sorted.filtered_peak_3847
chr10	133786014	133786644	631	21.17	6.88895	3.22220	4.35583	C7KUGACXX_7_7958.sorted.filtered_peak_3848
chr10	133794794	133795804	1011	28.76	8.61331	3.21002	5.98902	C7KUGACXX_7_7958.sorted.filtered_peak_3849
chr10	134121331	134122063	733	39.75	15.38685	4.27588	12.48514	C7KUGACXX_7_7958.sorted.filtered_peak_3850
chr10	134145054	134146096	1043	61.61	24.13633	4.27952	21.03547	C7KUGACXX_7_7958.sorted.filtered_peak_3851
chr10	134260387	134260662	276	20.91	3.60811	2.15120	1.34284	C7KUGACXX_7_7958.sorted.filtered_peak_3852
chr10	134260841	134261469	629	30.46	7.87281	2.97755	5.24949	C7KUGACXX_7_7958.sorted.filtered_peak_3853
chr10	134266341	134267137	797	27.66	7.37772	2.90743	4.83190	C7KUGACXX_7_7958.sorted.filtered_peak_3854
chr10	134350547	134351427	881	80.97	38.84175	5.45155	35.34185	C7KUGACXX_7_7958.sorted.filtered_peak_3855
chr10	134385483	134385800	318	14.76	5.09557	3.09890	2.66643	C7KUGACXX_7_7958.sorted.filtered_peak_3856
chr10	134775912	134776242	331	16.81	5.23415	2.97377	2.79279	C7KUGACXX_7_7958.sorted.filtered_peak_3857
chr10	135074897	135076020	1124	29.17	6.63274	2.67889	4.10498	C7KUGACXX_7_7958.sorted.filtered_peak_3858
chr10	135091954	135092706	753	43.46	13.45572	3.49583	10.63885	C7KUGACXX_7_7958.sorted.filtered_peak_3859
chr10	135121319	135122930	1612	41.21	13.70114	3.58855	10.91143	C7KUGACXX_7_7958.sorted.filtered_peak_3860
chr10	135132038	135132512	475	19.55	8.43633	3.99065	5.82328	C7KUGACXX_7_7958.sorted.filtered_peak_3861
chr10	135143278	135143611	334	18.97	6.44384	3.29229	3.90914	C7KUGACXX_7_7958.sorted.filtered_peak_3862
chr10	135148884	135149344	461	20.32	6.17395	3.07734	3.65448	C7KUGACXX_7_7958.sorted.filtered_peak_3863
chr10	135150188	135150542	355	16.29	4.02407	2.51585	1.70415	C7KUGACXX_7_7958.sorted.filtered_peak_3864
chr10	135171198	135171632	435	24.27	6.76662	3.00952	4.20726	C7KUGACXX_7_7958.sorted.filtered_peak_3865
chr10	135186697	135187338	642	35.37	13.99431	4.20891	11.16031	C7KUGACXX_7_7958.sorted.filtered_peak_3866
chr10	135191837	135192527	691	25.88	7.07327	3.01554	4.48946	C7KUGACXX_7_7958.sorted.filtered_peak_3867
chr10	135192871	135193215	345	21.55	5.32744	2.68825	2.88040	C7KUGACXX_7_7958.sorted.filtered_peak_3868
chr10	135203373	135203708	336	25.51	5.58944	2.57941	3.11337	C7KUGACXX_7_7958.sorted.filtered_peak_3869
chr10	135207395	135207992	598	44.04	16.74176	4.20591	13.81266	C7KUGACXX_7_7958.sorted.filtered_peak_3870
chr10	135218937	135219413	477	12.49	3.56857	2.56395	1.31157	C7KUGACXX_7_7958.sorted.filtered_peak_3871
chr10	135333673	135334312	640	17.29	5.33360	2.96233	2.89848	C7KUGACXX_7_7958.sorted.filtered_peak_3872
chr10	135500583	135500866	284	22.71	11.10117	4.79320	8.33583	C7KUGACXX_7_7958.sorted.filtered_peak_3873
chr11	189531	190353	823	25.67	6.57711	2.83202	4.05352	C7KUGACXX_7_7958.sorted.filtered_peak_3874
chr11	191465	192517	1053	29.43	7.04232	2.78339	4.48479	C7KUGACXX_7_7958.sorted.filtered_peak_3875
chr11	207230	208057	828	67.44	27.34216	4.48823	24.15966	C7KUGACXX_7_7958.sorted.filtered_peak_3876
chr11	208228	208934	707	31.79	4.78069	2.14875	2.37886	C7KUGACXX_7_7958.sorted.filtered_peak_3877
chr11	235927	237136	1210	54.47	21.47792	4.49108	18.40313	C7KUGACXX_7_7958.sorted.filtered_peak_3878
chr11	250530	251092	563	16.19	4.93120	2.88846	2.52449	C7KUGACXX_7_7958.sorted.filtered_peak_3879
chr11	267506	267912	407	32.12	8.78425	3.12178	6.11837	C7KUGACXX_7_7958.sorted.filtered_peak_3880
chr11	268883	269824	942	36.65	11.02758	3.36235	8.29759	C7KUGACXX_7_7958.sorted.filtered_peak_3881
chr11	288457	289126	670	20.27	3.69567	2.20366	1.42169	C7KUGACXX_7_7958.sorted.filtered_peak_3882
chr11	313862	314469	608	23.72	8.10524	3.45560	5.49821	C7KUGACXX_7_7958.sorted.filtered_peak_3883
chr11	355929	356505	577	27.02	11.13908	4.11817	8.41238	C7KUGACXX_7_7958.sorted.filtered_peak_3884
chr11	397224	397521	298	17.75	7.31292	3.78978	4.72319	C7KUGACXX_7_7958.sorted.filtered_peak_3885
chr11	406667	407768	1102	41.55	15.82327	3.97693	12.98308	C7KUGACXX_7_7958.sorted.filtered_peak_3886
chr11	414491	415655	1165	31.67	10.66415	3.46892	8.00950	C7KUGACXX_7_7958.sorted.filtered_peak_3887
chr11	448043	448763	721	42.15	12.82249	3.46479	10.02044	C7KUGACXX_7_7958.sorted.filtered_peak_3888
chr11	449944	450602	659	44.54	13.94318	3.53197	11.12017	C7KUGACXX_7_7958.sorted.filtered_peak_3889
chr11	450789	451141	353	26.15	3.88800	2.07416	1.58222	C7KUGACXX_7_7958.sorted.filtered_peak_3890
chr11	456669	456936	268	17.74	5.94817	3.21193	3.44101	C7KUGACXX_7_7958.sorted.filtered_peak_3891
chr11	506283	507614	1332	83.38	35.27540	4.94997	31.84434	C7KUGACXX_7_7958.sorted.filtered_peak_3892
chr11	518567	519268	702	35.42	19.82757	5.82484	16.85654	C7KUGACXX_7_7958.sorted.filtered_peak_3893
chr11	535374	536044	671	37.26	10.68376	3.21696	7.98374	C7KUGACXX_7_7958.sorted.filtered_peak_3894
chr11	537248	537638	391	42.72	14.28615	3.78295	11.42592	C7KUGACXX_7_7958.sorted.filtered_peak_3895
chr11	554888	555170	283	26.20	6.87982	2.92428	4.31569	C7KUGACXX_7_7958.sorted.filtered_peak_3896
chr11	560449	561273	825	46.03	15.51621	3.71253	12.66669	C7KUGACXX_7_7958.sorted.filtered_peak_3897
chr11	568216	568927	712	55.11	26.35972	5.30154	23.19493	C7KUGACXX_7_7958.sorted.filtered_peak_3898
chr11	575531	576622	1092	62.58	27.05746	4.80481	23.89124	C7KUGACXX_7_7958.sorted.filtered_peak_3899
chr11	587717	588417	701	19.82	7.65928	3.64261	5.08006	C7KUGACXX_7_7958.sorted.filtered_peak_3900
chr11	596453	596758	306	23.61	9.70144	4.09965	6.99352	C7KUGACXX_7_7958.sorted.filtered_peak_3901
chr11	615358	616218	861	40.14	12.95567	3.53954	10.17769	C7KUGACXX_7_7958.sorted.filtered_peak_3902
chr11	694888	696154	1267	128.62	57.69924	5.52956	53.65357	C7KUGACXX_7_7958.sorted.filtered_peak_3903
chr11	720623	721115	493	18.17	4.48961	2.58654	2.11713	C7KUGACXX_7_7958.sorted.filtered_peak_3904
chr11	746820	747916	1097	24.65	8.21058	3.34447	5.61945	C7KUGACXX_7_7958.sorted.filtered_peak_3905
chr11	748189	748438	250	16.59	3.54004	2.30656	1.28422	C7KUGACXX_7_7958.sorted.filtered_peak_3906
chr11	777093	777937	845	37.42	14.61337	4.05559	11.79137	C7KUGACXX_7_7958.sorted.filtered_peak_3907
chr11	796154	796672	519	30.41	5.83087	2.43475	3.34786	C7KUGACXX_7_7958.sorted.filtered_peak_3908
chr11	797286	798615	1330	36.69	8.92894	2.89184	6.27935	C7KUGACXX_7_7958.sorted.filtered_peak_3909
chr11	805118	805547	430	33.53	5.15634	2.19684	2.71035	C7KUGACXX_7_7958.sorted.filtered_peak_3910
chr11	809188	810306	1119	71.42	29.74022	4.59316	26.50798	C7KUGACXX_7_7958.sorted.filtered_peak_3911
chr11	819119	820339	1221	47.17	17.30937	4.11628	14.36910	C7KUGACXX_7_7958.sorted.filtered_peak_3912
chr11	832728	833165	438	18.74	4.04404	2.38900	1.72195	C7KUGACXX_7_7958.sorted.filtered_peak_3913
chr11	842115	842982	868	39.09	14.72804	4.08086	11.88703	C7KUGACXX_7_7958.sorted.filtered_peak_3914
chr11	849324	849783	460	16.33	3.85481	2.44227	1.55812	C7KUGACXX_7_7958.sorted.filtered_peak_3915
chr11	910440	911176	737	42.73	19.73864	5.04656	16.72567	C7KUGACXX_7_7958.sorted.filtered_peak_3916
chr11	925576	926072	497	41.66	16.74996	4.41271	13.82288	C7KUGACXX_7_7958.sorted.filtered_peak_3917
chr11	1283799	1284283	485	23.31	8.79308	3.74594	6.14862	C7KUGACXX_7_7958.sorted.filtered_peak_3918
chr11	1330532	1331443	912	56.38	23.73617	4.56340	20.64733	C7KUGACXX_7_7958.sorted.filtered_peak_3919
chr11	1404187	1404844	658	25.15	9.72231	3.88472	7.03359	C7KUGACXX_7_7958.sorted.filtered_peak_3920
chr11	1410691	1411297	607	44.81	23.45518	5.71095	20.36428	C7KUGACXX_7_7958.sorted.filtered_peak_3921
chr11	1474964	1475213	250	14.42	3.77674	2.53103	1.48752	C7KUGACXX_7_7958.sorted.filtered_peak_3922
chr11	1593368	1594055	688	39.16	12.31102	3.38291	9.58410	C7KUGACXX_7_7958.sorted.filtered_peak_3923
chr11	1610242	1610841	600	19.44	8.77674	4.13286	6.14561	C7KUGACXX_7_7958.sorted.filtered_peak_3924
chr11	1714563	1715099	537	16.58	4.90249	2.86032	2.48789	C7KUGACXX_7_7958.sorted.filtered_peak_3925
chr11	1715287	1715538	252	17.87	5.62596	3.06929	3.13963	C7KUGACXX_7_7958.sorted.filtered_peak_3926
chr11	1779175	1779827	653	20.39	4.90228	2.60308	2.49212	C7KUGACXX_7_7958.sorted.filtered_peak_3927
chr11	1784971	1785634	664	28.70	9.48406	3.42405	6.84478	C7KUGACXX_7_7958.sorted.filtered_peak_3928
chr11	1793491	1794040	550	16.79	5.41766	3.06875	2.95115	C7KUGACXX_7_7958.sorted.filtered_peak_3929
chr11	1871956	1872307	352	27.03	6.13279	2.66205	3.61939	C7KUGACXX_7_7958.sorted.filtered_peak_3930
[truncated: 2,304,063 more chars]
