# Supplementary material for: Potential impact of celiac disease genetic risk factors on T cell receptor signaling in gluten-specific CD4+ T cells
Source: Sci Rep. 2021 Apr 29;11:9252. doi: 10.1038/s41598-021-86612-5 (PMC8085175; doi:10.1038/s41598-021-86612-5)
Supplement: Supplementary file 1 — Supplementary Information. [file 41598_2021_86612_MOESM1_ESM.zip › data_supplements_manuscript/dhs_and_peakcalling/macs_peaks/C7KUGACXX_7_7959.sorted.filtered_peaks.broadPeak]

chr1	713852	714394	C7KUGACXX_7_7959.sorted.filtered_peak_1	285	.	9.56842	31.91755	28.58677
chr1	762731	763079	C7KUGACXX_7_7959.sorted.filtered_peak_2	77	.	4.90466	10.49124	7.74769
chr1	805201	805451	C7KUGACXX_7_7959.sorted.filtered_peak_3	14	.	2.78322	3.72598	1.41370
chr1	840001	840626	C7KUGACXX_7_7959.sorted.filtered_peak_4	51	.	3.45864	7.69446	5.11541
chr1	894175	894978	C7KUGACXX_7_7959.sorted.filtered_peak_5	55	.	3.29159	8.09237	5.51029
chr1	901547	902716	C7KUGACXX_7_7959.sorted.filtered_peak_6	23	.	2.60916	4.71098	2.31024
chr1	948487	949279	C7KUGACXX_7_7959.sorted.filtered_peak_7	98	.	4.41296	12.60668	9.82094
chr1	954637	955503	C7KUGACXX_7_7959.sorted.filtered_peak_8	149	.	4.56514	17.88906	14.90945
chr1	968353	968768	C7KUGACXX_7_7959.sorted.filtered_peak_9	47	.	3.54062	7.38649	4.78729
chr1	976070	976384	C7KUGACXX_7_7959.sorted.filtered_peak_10	66	.	3.82329	9.41292	6.69957
chr1	994662	995286	C7KUGACXX_7_7959.sorted.filtered_peak_11	95	.	4.21125	12.39265	9.57502
chr1	1004374	1004944	C7KUGACXX_7_7959.sorted.filtered_peak_12	118	.	4.62356	14.76768	11.88696
chr1	1014985	1015824	C7KUGACXX_7_7959.sorted.filtered_peak_13	23	.	3.16532	4.74090	2.31177
chr1	1034272	1034610	C7KUGACXX_7_7959.sorted.filtered_peak_14	21	.	3.08687	4.54165	2.13875
chr1	1051248	1052043	C7KUGACXX_7_7959.sorted.filtered_peak_15	288	.	6.17434	32.17815	28.82109
chr1	1057360	1058167	C7KUGACXX_7_7959.sorted.filtered_peak_16	17	.	2.64747	4.11752	1.76141
chr1	1072732	1072989	C7KUGACXX_7_7959.sorted.filtered_peak_17	27	.	3.21186	5.21756	2.75259
chr1	1092735	1093407	C7KUGACXX_7_7959.sorted.filtered_peak_18	26	.	3.13396	5.11333	2.66165
chr1	1108822	1109326	C7KUGACXX_7_7959.sorted.filtered_peak_19	16	.	2.81337	4.03544	1.69010
chr1	1136267	1137094	C7KUGACXX_7_7959.sorted.filtered_peak_20	50	.	3.18137	7.67454	5.07265
chr1	1143454	1143986	C7KUGACXX_7_7959.sorted.filtered_peak_21	33	.	2.62553	5.83075	3.33552
chr1	1152164	1152698	C7KUGACXX_7_7959.sorted.filtered_peak_22	55	.	2.82039	8.24233	5.57246
chr1	1167209	1167825	C7KUGACXX_7_7959.sorted.filtered_peak_23	342	.	6.15743	37.78973	34.28918
chr1	1185961	1186673	C7KUGACXX_7_7959.sorted.filtered_peak_24	56	.	3.96541	8.32150	5.69779
chr1	1209044	1209859	C7KUGACXX_7_7959.sorted.filtered_peak_25	104	.	4.38030	13.23883	10.46464
chr1	1243265	1244292	C7KUGACXX_7_7959.sorted.filtered_peak_26	219	.	4.58495	25.12179	21.93396
chr1	1259711	1260524	C7KUGACXX_7_7959.sorted.filtered_peak_27	162	.	4.60386	19.22442	16.21816
chr1	1284453	1285339	C7KUGACXX_7_7959.sorted.filtered_peak_28	100	.	4.18210	12.86962	10.04819
chr1	1310445	1311093	C7KUGACXX_7_7959.sorted.filtered_peak_29	302	.	5.74573	33.62920	30.21494
chr1	1334374	1335289	C7KUGACXX_7_7959.sorted.filtered_peak_30	157	.	4.55500	18.70139	15.73117
chr1	1342283	1343088	C7KUGACXX_7_7959.sorted.filtered_peak_31	140	.	5.05676	16.97323	14.06665
chr1	1376292	1376747	C7KUGACXX_7_7959.sorted.filtered_peak_32	20	.	2.98870	4.49396	2.09192
chr1	1406712	1407241	C7KUGACXX_7_7959.sorted.filtered_peak_33	143	.	6.53500	17.26305	14.32112
chr1	1446849	1447641	C7KUGACXX_7_7959.sorted.filtered_peak_34	197	.	6.57604	22.85096	19.74449
chr1	1509660	1510633	C7KUGACXX_7_7959.sorted.filtered_peak_35	179	.	4.91106	20.99518	17.96243
chr1	1550394	1551394	C7KUGACXX_7_7959.sorted.filtered_peak_36	287	.	5.37527	32.12210	28.75859
chr1	1565192	1566116	C7KUGACXX_7_7959.sorted.filtered_peak_37	87	.	3.63177	11.55079	8.79730
chr1	1590289	1590803	C7KUGACXX_7_7959.sorted.filtered_peak_38	313	.	10.16955	34.79920	31.34150
chr1	1609122	1609598	C7KUGACXX_7_7959.sorted.filtered_peak_39	23	.	3.18463	4.80295	2.37190
chr1	1610376	1610649	C7KUGACXX_7_7959.sorted.filtered_peak_40	10	.	2.63075	3.34134	1.08498
chr1	1623839	1624089	C7KUGACXX_7_7959.sorted.filtered_peak_41	57	.	4.38822	8.46458	5.78185
chr1	1624308	1624751	C7KUGACXX_7_7959.sorted.filtered_peak_42	80	.	4.88226	10.73442	8.04066
chr1	1655593	1656087	C7KUGACXX_7_7959.sorted.filtered_peak_43	358	.	9.46791	39.44627	35.87303
chr1	1660010	1660279	C7KUGACXX_7_7959.sorted.filtered_peak_44	62	.	3.91610	8.97565	6.26935
chr1	1677742	1678028	C7KUGACXX_7_7959.sorted.filtered_peak_45	110	.	5.86934	13.93666	11.04998
chr1	1709758	1710657	C7KUGACXX_7_7959.sorted.filtered_peak_46	75	.	3.26097	10.32961	7.58105
chr1	1711584	1712110	C7KUGACXX_7_7959.sorted.filtered_peak_47	54	.	2.90721	8.05557	5.40612
chr1	1790159	1790409	C7KUGACXX_7_7959.sorted.filtered_peak_48	30	.	3.22739	5.52948	3.02970
chr1	1821659	1821931	C7KUGACXX_7_7959.sorted.filtered_peak_49	14	.	2.10726	3.82177	1.49878
chr1	1822260	1823118	C7KUGACXX_7_7959.sorted.filtered_peak_50	162	.	4.26053	19.24711	16.24844
chr1	1840124	1840880	C7KUGACXX_7_7959.sorted.filtered_peak_51	191	.	5.24724	22.22508	19.18108
chr1	1850471	1851312	C7KUGACXX_7_7959.sorted.filtered_peak_52	249	.	5.04777	28.20112	24.96667
chr1	1981519	1982089	C7KUGACXX_7_7959.sorted.filtered_peak_53	43	.	3.55065	6.89214	4.33199
chr1	2064375	2065267	C7KUGACXX_7_7959.sorted.filtered_peak_54	300	.	6.07428	33.40491	30.03400
chr1	2080034	2080507	C7KUGACXX_7_7959.sorted.filtered_peak_55	16	.	2.69162	3.95592	1.62526
chr1	2120787	2121426	C7KUGACXX_7_7959.sorted.filtered_peak_56	68	.	3.74820	9.54673	6.87227
chr1	2126144	2126951	C7KUGACXX_7_7959.sorted.filtered_peak_57	164	.	4.32487	19.51105	16.44205
chr1	2130627	2130961	C7KUGACXX_7_7959.sorted.filtered_peak_58	62	.	2.95714	8.96011	6.26639
chr1	2136143	2137157	C7KUGACXX_7_7959.sorted.filtered_peak_59	169	.	4.25326	19.87988	16.90682
chr1	2158939	2159557	C7KUGACXX_7_7959.sorted.filtered_peak_60	376	.	5.40404	41.23290	37.63214
chr1	2165867	2166407	C7KUGACXX_7_7959.sorted.filtered_peak_61	33	.	2.46464	5.88363	3.37874
chr1	2186771	2187823	C7KUGACXX_7_7959.sorted.filtered_peak_62	53	.	3.44476	8.00392	5.35329
chr1	2221453	2222812	C7KUGACXX_7_7959.sorted.filtered_peak_63	69	.	3.77963	9.64214	6.94892
chr1	2231663	2232947	C7KUGACXX_7_7959.sorted.filtered_peak_64	83	.	3.58544	11.11280	8.36339
chr1	2313019	2313680	C7KUGACXX_7_7959.sorted.filtered_peak_65	20	.	2.92717	4.47191	2.07206
chr1	2322625	2323460	C7KUGACXX_7_7959.sorted.filtered_peak_66	310	.	5.76770	34.44073	31.06591
chr1	2343729	2344555	C7KUGACXX_7_7959.sorted.filtered_peak_67	199	.	4.59748	23.07124	19.95808
chr1	2457552	2458265	C7KUGACXX_7_7959.sorted.filtered_peak_68	222	.	4.83718	25.42262	22.23059
chr1	2477452	2478721	C7KUGACXX_7_7959.sorted.filtered_peak_69	79	.	2.78283	10.71385	7.97522
chr1	2479243	2479955	C7KUGACXX_7_7959.sorted.filtered_peak_70	29	.	2.18124	5.44690	2.97201
chr1	2480184	2480520	C7KUGACXX_7_7959.sorted.filtered_peak_71	65	.	2.69784	9.21061	6.53101
chr1	2486996	2488565	C7KUGACXX_7_7959.sorted.filtered_peak_72	25	.	2.58448	5.03109	2.58337
chr1	2509413	2510448	C7KUGACXX_7_7959.sorted.filtered_peak_73	53	.	3.65893	7.97376	5.36592
chr1	2516980	2517366	C7KUGACXX_7_7959.sorted.filtered_peak_74	18	.	2.10703	4.18435	1.82792
chr1	2517739	2518500	C7KUGACXX_7_7959.sorted.filtered_peak_75	287	.	5.18754	32.10939	28.77960
chr1	2573870	2574881	C7KUGACXX_7_7959.sorted.filtered_peak_76	114	.	4.03140	14.20103	11.40298
chr1	3369724	3370013	C7KUGACXX_7_7959.sorted.filtered_peak_77	20	.	2.95509	4.44976	2.05355
chr1	3541011	3541895	C7KUGACXX_7_7959.sorted.filtered_peak_78	210	.	5.02395	24.16734	21.08120
chr1	3566471	3566898	C7KUGACXX_7_7959.sorted.filtered_peak_79	129	.	5.36802	15.90709	12.96952
chr1	3663737	3664177	C7KUGACXX_7_7959.sorted.filtered_peak_80	64	.	4.13273	9.14127	6.45256
chr1	3688848	3689434	C7KUGACXX_7_7959.sorted.filtered_peak_81	58	.	3.43744	8.53039	5.89934
chr1	3712530	3713554	C7KUGACXX_7_7959.sorted.filtered_peak_82	60	.	3.85929	8.69625	6.06446
chr1	3773255	3774489	C7KUGACXX_7_7959.sorted.filtered_peak_83	180	.	4.82447	21.04858	18.04939
chr1	3816542	3818094	C7KUGACXX_7_7959.sorted.filtered_peak_84	216	.	4.23543	24.86080	21.67915
chr1	4712676	4713116	C7KUGACXX_7_7959.sorted.filtered_peak_85	29	.	3.41720	5.46072	2.96928
chr1	5388971	5389530	C7KUGACXX_7_7959.sorted.filtered_peak_86	23	.	3.03958	4.71125	2.30276
chr1	5448934	5449430	C7KUGACXX_7_7959.sorted.filtered_peak_87	75	.	4.12666	10.33003	7.59817
chr1	5574634	5574940	C7KUGACXX_7_7959.sorted.filtered_peak_88	29	.	3.17099	5.45170	2.97672
chr1	5727298	5727564	C7KUGACXX_7_7959.sorted.filtered_peak_89	20	.	2.60646	4.42959	2.03314
chr1	5732317	5732824	C7KUGACXX_7_7959.sorted.filtered_peak_90	24	.	2.67961	4.85518	2.42844
chr1	5805945	5806262	C7KUGACXX_7_7959.sorted.filtered_peak_91	12	.	2.72237	3.56652	1.27245
chr1	6015312	6016126	C7KUGACXX_7_7959.sorted.filtered_peak_92	22	.	2.80867	4.63157	2.23161
chr1	6035249	6035982	C7KUGACXX_7_7959.sorted.filtered_peak_93	45	.	3.39993	7.16793	4.57869
chr1	6052023	6052934	C7KUGACXX_7_7959.sorted.filtered_peak_94	229	.	4.83843	26.17796	22.98125
chr1	6086128	6086912	C7KUGACXX_7_7959.sorted.filtered_peak_95	92	.	3.73391	12.03625	9.24708
chr1	6088219	6088677	C7KUGACXX_7_7959.sorted.filtered_peak_96	36	.	2.74485	6.12682	3.60637
chr1	6208792	6209150	C7KUGACXX_7_7959.sorted.filtered_peak_97	19	.	2.85783	4.28160	1.90555
chr1	6259338	6260205	C7KUGACXX_7_7959.sorted.filtered_peak_98	227	.	5.72698	25.92482	22.78581
chr1	6266053	6266417	C7KUGACXX_7_7959.sorted.filtered_peak_99	16	.	2.63859	3.99528	1.65128
chr1	6295583	6296363	C7KUGACXX_7_7959.sorted.filtered_peak_100	167	.	4.94472	19.77196	16.76987
chr1	6306774	6307110	C7KUGACXX_7_7959.sorted.filtered_peak_101	53	.	3.62426	7.97005	5.32250
chr1	6320062	6320379	C7KUGACXX_7_7959.sorted.filtered_peak_102	29	.	3.06565	5.47707	2.99150
chr1	6403367	6403756	C7KUGACXX_7_7959.sorted.filtered_peak_103	20	.	2.87236	4.44067	2.04302
chr1	6408144	6409175	C7KUGACXX_7_7959.sorted.filtered_peak_104	43	.	3.32290	6.88692	4.30932
chr1	6418954	6419209	C7KUGACXX_7_7959.sorted.filtered_peak_105	25	.	3.05238	5.04702	2.59532
chr1	6425174	6425474	C7KUGACXX_7_7959.sorted.filtered_peak_106	32	.	3.49220	5.75331	3.26344
chr1	6453135	6454273	C7KUGACXX_7_7959.sorted.filtered_peak_107	157	.	4.87150	18.75635	15.74331
chr1	6465312	6465562	C7KUGACXX_7_7959.sorted.filtered_peak_108	14	.	2.81084	3.78652	1.45781
chr1	6483540	6483835	C7KUGACXX_7_7959.sorted.filtered_peak_109	49	.	3.72080	7.60111	4.97005
chr1	6520416	6520966	C7KUGACXX_7_7959.sorted.filtered_peak_110	53	.	3.33262	7.95352	5.32312
chr1	6525706	6526531	C7KUGACXX_7_7959.sorted.filtered_peak_111	14	.	2.33221	3.75139	1.44210
chr1	6535568	6535908	C7KUGACXX_7_7959.sorted.filtered_peak_112	20	.	3.00545	4.49515	2.09134
chr1	6546579	6546915	C7KUGACXX_7_7959.sorted.filtered_peak_113	16	.	2.58922	4.04584	1.69364
chr1	6557521	6557806	C7KUGACXX_7_7959.sorted.filtered_peak_114	29	.	3.18101	5.43809	2.95421
chr1	6614250	6615079	C7KUGACXX_7_7959.sorted.filtered_peak_115	92	.	4.61074	11.94727	9.23448
chr1	6639605	6640396	C7KUGACXX_7_7959.sorted.filtered_peak_116	284	.	6.63968	31.72033	28.40903
chr1	6661071	6661500	C7KUGACXX_7_7959.sorted.filtered_peak_117	58	.	2.90020	8.49582	5.82736
chr1	6662529	6663722	C7KUGACXX_7_7959.sorted.filtered_peak_118	46	.	2.72128	7.29272	4.67954
chr1	6673066	6673969	C7KUGACXX_7_7959.sorted.filtered_peak_119	206	.	5.13272	23.68144	20.60600
chr1	6685004	6685579	C7KUGACXX_7_7959.sorted.filtered_peak_120	83	.	4.19621	11.07407	8.32580
chr1	6706403	6706901	C7KUGACXX_7_7959.sorted.filtered_peak_121	20	.	3.04552	4.43045	2.04057
chr1	6761548	6762157	C7KUGACXX_7_7959.sorted.filtered_peak_122	116	.	5.21130	14.53610	11.66087
chr1	6844479	6845644	C7KUGACXX_7_7959.sorted.filtered_peak_123	384	.	5.35169	42.09576	38.45712
chr1	7707423	7707828	C7KUGACXX_7_7959.sorted.filtered_peak_124	19	.	3.02340	4.38446	1.99684
chr1	7740399	7740702	C7KUGACXX_7_7959.sorted.filtered_peak_125	24	.	3.08058	4.91184	2.48204
chr1	7764561	7765066	C7KUGACXX_7_7959.sorted.filtered_peak_126	44	.	3.59529	7.05301	4.46890
chr1	7830888	7831640	C7KUGACXX_7_7959.sorted.filtered_peak_127	69	.	3.90983	9.69427	6.97646
chr1	7843801	7844417	C7KUGACXX_7_7959.sorted.filtered_peak_128	264	.	6.46715	29.73301	26.41522
chr1	7990794	7991618	C7KUGACXX_7_7959.sorted.filtered_peak_129	40	.	3.45477	6.64882	4.08186
chr1	8008933	8009425	C7KUGACXX_7_7959.sorted.filtered_peak_130	61	.	3.80068	8.81196	6.16660
chr1	8013856	8014846	C7KUGACXX_7_7959.sorted.filtered_peak_131	66	.	3.75535	9.34485	6.67231
chr1	8021149	8022230	C7KUGACXX_7_7959.sorted.filtered_peak_132	240	.	5.38552	27.27846	24.04550
chr1	8042386	8042664	C7KUGACXX_7_7959.sorted.filtered_peak_133	24	.	3.14293	4.93372	2.48006
chr1	8075148	8075425	C7KUGACXX_7_7959.sorted.filtered_peak_134	21	.	2.88857	4.49915	2.10035
chr1	8086301	8086551	C7KUGACXX_7_7959.sorted.filtered_peak_135	33	.	3.13406	5.86911	3.34205
chr1	8212737	8213583	C7KUGACXX_7_7959.sorted.filtered_peak_136	62	.	3.84900	8.86444	6.20795
chr1	8229400	8230176	C7KUGACXX_7_7959.sorted.filtered_peak_137	62	.	3.88320	8.94695	6.27349
chr1	8242287	8242888	C7KUGACXX_7_7959.sorted.filtered_peak_138	125	.	5.26738	15.51345	12.59479
chr1	8378039	8378319	C7KUGACXX_7_7959.sorted.filtered_peak_139	28	.	3.21511	5.31737	2.84070
chr1	8455728	8456080	C7KUGACXX_7_7959.sorted.filtered_peak_140	17	.	2.68449	4.11920	1.75559
chr1	8483902	8484805	C7KUGACXX_7_7959.sorted.filtered_peak_141	16	.	2.29647	3.94406	1.60415
chr1	8487710	8487966	C7KUGACXX_7_7959.sorted.filtered_peak_142	40	.	2.93138	6.62994	4.05724
chr1	8509012	8509391	C7KUGACXX_7_7959.sorted.filtered_peak_143	20	.	2.99915	4.48623	2.08323
chr1	8537373	8537690	C7KUGACXX_7_7959.sorted.filtered_peak_144	14	.	2.72691	3.79638	1.47864
chr1	8570300	8570731	C7KUGACXX_7_7959.sorted.filtered_peak_145	11	.	2.67417	3.45264	1.18506
chr1	8585553	8586400	C7KUGACXX_7_7959.sorted.filtered_peak_146	79	.	3.84466	10.67301	7.95911
chr1	8621156	8621478	C7KUGACXX_7_7959.sorted.filtered_peak_147	26	.	3.09858	5.11956	2.66569
chr1	8761131	8761764	C7KUGACXX_7_7959.sorted.filtered_peak_148	90	.	4.13195	11.77702	9.00002
chr1	8772456	8773216	C7KUGACXX_7_7959.sorted.filtered_peak_149	43	.	3.70629	6.97454	4.39938
chr1	8783511	8783796	C7KUGACXX_7_7959.sorted.filtered_peak_150	11	.	2.64139	3.39726	1.16281
chr1	8877354	8878344	C7KUGACXX_7_7959.sorted.filtered_peak_151	107	.	4.09698	13.55809	10.76623
chr1	8909009	8909286	C7KUGACXX_7_7959.sorted.filtered_peak_152	12	.	2.65471	3.54378	1.26093
chr1	8938042	8939575	C7KUGACXX_7_7959.sorted.filtered_peak_153	130	.	3.54773	15.95330	13.07697
chr1	8959969	8960342	C7KUGACXX_7_7959.sorted.filtered_peak_154	58	.	4.15132	8.48881	5.83989
chr1	8978287	8978540	C7KUGACXX_7_7959.sorted.filtered_peak_155	31	.	3.33184	5.66851	3.16070
chr1	9006550	9006820	C7KUGACXX_7_7959.sorted.filtered_peak_156	52	.	3.74812	7.84852	5.20502
chr1	9022960	9023220	C7KUGACXX_7_7959.sorted.filtered_peak_157	19	.	3.00552	4.36656	1.97720
chr1	9030917	9031440	C7KUGACXX_7_7959.sorted.filtered_peak_158	46	.	3.89823	7.30193	4.67741
chr1	9047891	9048351	C7KUGACXX_7_7959.sorted.filtered_peak_159	26	.	3.17633	5.10911	2.65829
chr1	9064939	9065457	C7KUGACXX_7_7959.sorted.filtered_peak_160	31	.	3.29434	5.65568	3.14999
chr1	9170865	9171115	C7KUGACXX_7_7959.sorted.filtered_peak_161	14	.	2.78650	3.74204	1.43784
chr1	9188807	9189818	C7KUGACXX_7_7959.sorted.filtered_peak_162	71	.	3.81849	9.90447	7.18324
chr1	9223091	9223341	C7KUGACXX_7_7959.sorted.filtered_peak_163	11	.	2.64659	3.38025	1.11736
chr1	9241204	9242212	C7KUGACXX_7_7959.sorted.filtered_peak_164	37	.	3.25909	6.33056	3.79454
chr1	9256368	9256687	C7KUGACXX_7_7959.sorted.filtered_peak_165	20	.	2.86489	4.42994	2.03823
chr1	9294196	9295443	C7KUGACXX_7_7959.sorted.filtered_peak_166	103	.	3.93645	13.15635	10.36655
chr1	9335579	9336035	C7KUGACXX_7_7959.sorted.filtered_peak_167	24	.	3.09388	4.89726	2.47191
chr1	9344152	9344676	C7KUGACXX_7_7959.sorted.filtered_peak_168	44	.	3.34398	6.98552	4.42320
chr1	9352714	9353005	C7KUGACXX_7_7959.sorted.filtered_peak_169	33	.	2.98245	5.82201	3.31351
chr1	9353702	9353985	C7KUGACXX_7_7959.sorted.filtered_peak_170	18	.	2.56384	4.24667	1.87279
chr1	9375124	9375728	C7KUGACXX_7_7959.sorted.filtered_peak_171	16	.	2.83878	4.04909	1.69379
chr1	9470582	9470923	C7KUGACXX_7_7959.sorted.filtered_peak_172	13	.	2.63270	3.66827	1.36747
chr1	9473199	9473449	C7KUGACXX_7_7959.sorted.filtered_peak_173	19	.	2.77057	4.34583	1.95146
chr1	9488674	9489333	C7KUGACXX_7_7959.sorted.filtered_peak_174	307	.	6.17471	34.17928	30.76785
chr1	9551177	9551456	C7KUGACXX_7_7959.sorted.filtered_peak_175	27	.	3.30902	5.20581	2.75617
chr1	9555006	9555618	C7KUGACXX_7_7959.sorted.filtered_peak_176	20	.	3.05032	4.46919	2.07665
chr1	9599156	9600057	C7KUGACXX_7_7959.sorted.filtered_peak_177	178	.	5.57654	20.87778	17.86277
chr1	9648477	9649213	C7KUGACXX_7_7959.sorted.filtered_peak_178	148	.	4.88464	17.74026	14.80935
chr1	9675512	9675909	C7KUGACXX_7_7959.sorted.filtered_peak_179	13	.	2.76968	3.69611	1.39090
chr1	9687018	9687820	C7KUGACXX_7_7959.sorted.filtered_peak_180	63	.	3.02603	8.95533	6.30104
chr1	9689416	9690208	C7KUGACXX_7_7959.sorted.filtered_peak_181	36	.	2.58351	6.18709	3.65762
chr1	9712050	9712730	C7KUGACXX_7_7959.sorted.filtered_peak_182	27	.	2.50717	5.24247	2.76851
chr1	9715211	9715489	C7KUGACXX_7_7959.sorted.filtered_peak_183	32	.	2.57105	5.74079	3.22671
chr1	9747199	9747528	C7KUGACXX_7_7959.sorted.filtered_peak_184	11	.	2.28892	3.45189	1.18341
chr1	9749131	9749690	C7KUGACXX_7_7959.sorted.filtered_peak_185	34	.	2.92529	5.95025	3.45525
chr1	9764774	9765071	C7KUGACXX_7_7959.sorted.filtered_peak_186	14	.	2.78487	3.72814	1.41394
chr1	9777537	9778255	C7KUGACXX_7_7959.sorted.filtered_peak_187	94	.	3.70341	12.29500	9.49848
chr1	9788585	9789286	C7KUGACXX_7_7959.sorted.filtered_peak_188	21	.	2.74053	4.60322	2.19510
chr1	9844585	9844846	C7KUGACXX_7_7959.sorted.filtered_peak_189	24	.	3.07763	4.89957	2.45767
chr1	9860117	9860504	C7KUGACXX_7_7959.sorted.filtered_peak_190	54	.	4.23745	8.10070	5.45656
chr1	9883876	9884584	C7KUGACXX_7_7959.sorted.filtered_peak_191	102	.	4.02637	13.00447	10.20065
chr1	9927554	9927853	C7KUGACXX_7_7959.sorted.filtered_peak_192	30	.	3.24387	5.49418	3.00164
chr1	9934944	9935218	C7KUGACXX_7_7959.sorted.filtered_peak_193	18	.	2.84910	4.24727	1.86962
chr1	9953688	9954028	C7KUGACXX_7_7959.sorted.filtered_peak_194	16	.	2.89726	4.03026	1.68365
chr1	9970126	9971282	C7KUGACXX_7_7959.sorted.filtered_peak_195	321	.	5.61643	35.57494	32.13379
chr1	10002515	10003819	C7KUGACXX_7_7959.sorted.filtered_peak_196	64	.	3.74906	9.05603	6.41589
chr1	10010419	10010904	C7KUGACXX_7_7959.sorted.filtered_peak_197	34	.	3.54076	5.96631	3.43818
chr1	10092559	10093395	C7KUGACXX_7_7959.sorted.filtered_peak_198	347	.	6.90261	38.29659	34.77097
chr1	10134139	10134943	C7KUGACXX_7_7959.sorted.filtered_peak_199	18	.	2.79341	4.21941	1.84936
chr1	10269897	10270792	C7KUGACXX_7_7959.sorted.filtered_peak_200	83	.	3.99278	11.09999	8.39139
chr1	10275913	10276300	C7KUGACXX_7_7959.sorted.filtered_peak_201	23	.	3.02324	4.80105	2.36815
chr1	10368055	10368308	C7KUGACXX_7_7959.sorted.filtered_peak_202	38	.	3.57705	6.42048	3.85872
chr1	10384536	10384872	C7KUGACXX_7_7959.sorted.filtered_peak_203	13	.	2.76434	3.67309	1.36410
chr1	10458579	10459520	C7KUGACXX_7_7959.sorted.filtered_peak_204	178	.	5.17634	20.88244	17.86153
chr1	10490207	10490972	C7KUGACXX_7_7959.sorted.filtered_peak_205	245	.	6.04617	27.85751	24.59748
chr1	10532110	10532896	C7KUGACXX_7_7959.sorted.filtered_peak_206	119	.	4.07548	14.75773	11.92962
chr1	10534822	10535548	C7KUGACXX_7_7959.sorted.filtered_peak_207	55	.	3.17956	8.17877	5.52130
chr1	10554680	10555535	C7KUGACXX_7_7959.sorted.filtered_peak_208	44	.	3.37856	7.02061	4.43664
chr1	10570647	10571621	C7KUGACXX_7_7959.sorted.filtered_peak_209	56	.	3.33152	8.32455	5.66732
chr1	10754376	10755192	C7KUGACXX_7_7959.sorted.filtered_peak_210	50	.	3.23263	7.62607	5.01561
chr1	10927357	10927836	C7KUGACXX_7_7959.sorted.filtered_peak_211	17	.	2.70115	4.06727	1.71256
chr1	10970016	10970497	C7KUGACXX_7_7959.sorted.filtered_peak_212	18	.	2.90559	4.20873	1.83434
chr1	11072045	11073287	C7KUGACXX_7_7959.sorted.filtered_peak_213	169	.	4.98433	19.98738	16.98283
chr1	11097618	11098188	C7KUGACXX_7_7959.sorted.filtered_peak_214	36	.	3.61249	6.12791	3.61437
chr1	11119753	11120534	C7KUGACXX_7_7959.sorted.filtered_peak_215	122	.	4.54818	15.08857	12.20119
chr1	11159393	11160301	C7KUGACXX_7_7959.sorted.filtered_peak_216	91	.	4.44686	11.86640	9.10242
chr1	11287648	11288175	C7KUGACXX_7_7959.sorted.filtered_peak_217	11	.	2.63627	3.38382	1.15680
chr1	11322408	11323183	C7KUGACXX_7_7959.sorted.filtered_peak_218	283	.	6.76410	31.70686	28.38196
chr1	11332766	11333897	C7KUGACXX_7_7959.sorted.filtered_peak_219	134	.	4.50419	16.30921	13.44319
chr1	11714776	11715187	C7KUGACXX_7_7959.sorted.filtered_peak_220	19	.	2.68387	4.30439	1.92317
chr1	11724048	11724954	C7KUGACXX_7_7959.sorted.filtered_peak_221	47	.	3.83685	7.37313	4.77367
chr1	11740884	11741862	C7KUGACXX_7_7959.sorted.filtered_peak_222	111	.	4.37665	13.95570	11.10400
chr1	11753188	11753469	C7KUGACXX_7_7959.sorted.filtered_peak_223	31	.	3.36081	5.62738	3.12108
chr1	11779432	11780122	C7KUGACXX_7_7959.sorted.filtered_peak_224	30	.	3.33473	5.55649	3.07199
chr1	11790239	11790639	C7KUGACXX_7_7959.sorted.filtered_peak_225	32	.	3.36930	5.71715	3.21165
chr1	11795924	11796653	C7KUGACXX_7_7959.sorted.filtered_peak_226	68	.	3.78902	9.53248	6.86288
chr1	11809235	11809554	C7KUGACXX_7_7959.sorted.filtered_peak_227	24	.	3.09367	4.93283	2.48724
chr1	11865607	11866589	C7KUGACXX_7_7959.sorted.filtered_peak_228	226	.	4.62004	25.80086	22.62954
chr1	11898748	11899053	C7KUGACXX_7_7959.sorted.filtered_peak_229	28	.	3.33848	5.37286	2.89413
chr1	11953757	11954345	C7KUGACXX_7_7959.sorted.filtered_peak_230	32	.	3.49105	5.77131	3.28362
chr1	11967791	11969210	C7KUGACXX_7_7959.sorted.filtered_peak_231	124	.	3.74797	15.39086	12.48997
chr1	11986328	11986804	C7KUGACXX_7_7959.sorted.filtered_peak_232	196	.	6.65007	22.71848	19.61296
chr1	11994192	11994953	C7KUGACXX_7_7959.sorted.filtered_peak_233	91	.	4.44415	11.92995	9.19238
chr1	12039891	12040780	C7KUGACXX_7_7959.sorted.filtered_peak_234	217	.	5.61528	24.83404	21.70650
chr1	12073307	12073685	C7KUGACXX_7_7959.sorted.filtered_peak_235	12	.	2.46901	3.48030	1.20707
chr1	12079163	12079886	C7KUGACXX_7_7959.sorted.filtered_peak_236	177	.	5.31497	20.82142	17.77520
chr1	12100744	12101081	C7KUGACXX_7_7959.sorted.filtered_peak_237	32	.	3.50233	5.73658	3.23918
chr1	12107449	12107933	C7KUGACXX_7_7959.sorted.filtered_peak_238	49	.	3.47917	7.54449	4.94752
chr1	12112045	12112341	C7KUGACXX_7_7959.sorted.filtered_peak_239	27	.	2.82207	5.23973	2.76470
chr1	12125793	12126189	C7KUGACXX_7_7959.sorted.filtered_peak_240	24	.	2.72380	4.84607	2.41213
chr1	12147767	12148295	C7KUGACXX_7_7959.sorted.filtered_peak_241	45	.	3.52304	7.11147	4.53146
chr1	12178493	12178943	C7KUGACXX_7_7959.sorted.filtered_peak_242	19	.	2.94907	4.30577	1.91937
chr1	12184914	12185304	C7KUGACXX_7_7959.sorted.filtered_peak_243	40	.	3.46383	6.63295	4.06328
chr1	12193007	12193345	C7KUGACXX_7_7959.sorted.filtered_peak_244	34	.	3.56263	5.95062	3.44706
chr1	12210367	12211220	C7KUGACXX_7_7959.sorted.filtered_peak_245	54	.	3.16763	8.10259	5.46339
chr1	12221840	12222490	C7KUGACXX_7_7959.sorted.filtered_peak_246	39	.	2.70661	6.50664	3.95405
chr1	12233620	12234160	C7KUGACXX_7_7959.sorted.filtered_peak_247	124	.	4.00811	15.36544	12.46266
chr1	12238010	12238288	C7KUGACXX_7_7959.sorted.filtered_peak_248	17	.	2.36920	4.08879	1.73396
chr1	12269005	12269379	C7KUGACXX_7_7959.sorted.filtered_peak_249	21	.	2.79808	4.56790	2.16061
chr1	12289791	12290567	C7KUGACXX_7_7959.sorted.filtered_peak_250	67	.	4.16020	9.44640	6.75835
chr1	12495709	12495985	C7KUGACXX_7_7959.sorted.filtered_peak_251	32	.	3.08703	5.77234	3.25937
chr1	12509397	12509930	C7KUGACXX_7_7959.sorted.filtered_peak_252	83	.	4.25178	11.09737	8.33355
chr1	12533203	12533528	C7KUGACXX_7_7959.sorted.filtered_peak_253	17	.	2.67047	4.05175	1.70273
chr1	12570776	12571155	C7KUGACXX_7_7959.sorted.filtered_peak_254	25	.	3.22892	4.99575	2.55491
chr1	12664159	12664713	C7KUGACXX_7_7959.sorted.filtered_peak_255	60	.	3.64405	8.70898	6.04667
chr1	12677596	12678022	C7KUGACXX_7_7959.sorted.filtered_peak_256	20	.	2.34076	4.48664	2.09217
chr1	12678301	12678568	C7KUGACXX_7_7959.sorted.filtered_peak_257	15	.	2.19924	3.84891	1.52275
chr1	12678868	12679416	C7KUGACXX_7_7959.sorted.filtered_peak_258	22	.	2.37563	4.65311	2.23481
chr1	12719125	12719459	C7KUGACXX_7_7959.sorted.filtered_peak_259	32	.	3.32385	5.72230	3.20747
chr1	13992104	13992973	C7KUGACXX_7_7959.sorted.filtered_peak_260	24	.	3.12908	4.84107	2.40504
chr1	14026529	14027518	C7KUGACXX_7_7959.sorted.filtered_peak_261	36	.	2.80830	6.19431	3.65994
chr1	14029057	14029615	C7KUGACXX_7_7959.sorted.filtered_peak_262	17	.	2.34039	4.08167	1.75219
chr1	14057210	14057932	C7KUGACXX_7_7959.sorted.filtered_peak_263	72	.	3.43407	9.95507	7.23891
chr1	14075377	14076076	C7KUGACXX_7_7959.sorted.filtered_peak_264	169	.	4.96691	19.92664	16.90033
chr1	15295371	15295791	C7KUGACXX_7_7959.sorted.filtered_peak_265	22	.	3.12553	4.62702	2.20708
chr1	15455051	15455375	C7KUGACXX_7_7959.sorted.filtered_peak_266	31	.	3.37362	5.68337	3.17717
chr1	15575489	15575947	C7KUGACXX_7_7959.sorted.filtered_peak_267	14	.	2.65139	3.81743	1.49759
chr1	15650055	15650403	C7KUGACXX_7_7959.sorted.filtered_peak_268	26	.	3.09920	5.14777	2.68426
chr1	15668540	15668914	C7KUGACXX_7_7959.sorted.filtered_peak_269	19	.	2.54794	4.30298	1.92130
chr1	15672396	15672763	C7KUGACXX_7_7959.sorted.filtered_peak_270	54	.	3.37188	8.09810	5.46363
chr1	15735806	15736554	C7KUGACXX_7_7959.sorted.filtered_peak_271	68	.	3.20365	9.59172	6.88897
chr1	15757624	15757879	C7KUGACXX_7_7959.sorted.filtered_peak_272	32	.	3.34522	5.80452	3.28165
chr1	15850713	15851820	C7KUGACXX_7_7959.sorted.filtered_peak_273	313	.	4.38010	34.80810	31.37084
chr1	15852948	15853549	C7KUGACXX_7_7959.sorted.filtered_peak_274	138	.	3.06709	16.75200	13.81991
chr1	15905598	15905927	C7KUGACXX_7_7959.sorted.filtered_peak_275	23	.	3.12608	4.76356	2.33815
chr1	15906132	15906493	C7KUGACXX_7_7959.sorted.filtered_peak_276	26	.	3.19440	5.08859	2.63316
chr1	15911158	15911800	C7KUGACXX_7_7959.sorted.filtered_peak_277	30	.	3.41946	5.54026	3.04588
chr1	15929741	15930513	C7KUGACXX_7_7959.sorted.filtered_peak_278	134	.	5.33274	16.34172	13.47487
chr1	15943347	15945143	C7KUGACXX_7_7959.sorted.filtered_peak_279	80	.	3.25126	10.72017	8.05330
chr1	16010755	16011143	C7KUGACXX_7_7959.sorted.filtered_peak_280	11	.	2.41758	3.37638	1.14045
chr1	16023423	16024179	C7KUGACXX_7_7959.sorted.filtered_peak_281	29	.	3.34577	5.38439	2.91039
chr1	16142096	16142374	C7KUGACXX_7_7959.sorted.filtered_peak_282	25	.	3.26624	5.04743	2.59915
chr1	16160759	16162770	C7KUGACXX_7_7959.sorted.filtered_peak_283	137	.	3.37381	16.71104	13.78065
chr1	16173710	16174756	C7KUGACXX_7_7959.sorted.filtered_peak_284	194	.	4.41651	22.56559	19.49512
chr1	16245911	16246237	C7KUGACXX_7_7959.sorted.filtered_peak_285	43	.	3.81277	6.92593	4.34032
chr1	16276036	16276772	C7KUGACXX_7_7959.sorted.filtered_peak_286	58	.	3.41438	8.54922	5.89547
chr1	16292557	16293123	C7KUGACXX_7_7959.sorted.filtered_peak_287	31	.	3.20680	5.67526	3.17751
chr1	16301988	16302855	C7KUGACXX_7_7959.sorted.filtered_peak_288	141	.	5.08020	16.99500	14.10326
chr1	16405433	16405881	C7KUGACXX_7_7959.sorted.filtered_peak_289	52	.	3.81510	7.89157	5.27384
chr1	16514292	16514599	C7KUGACXX_7_7959.sorted.filtered_peak_290	35	.	3.62903	6.08749	3.55112
chr1	16532850	16533738	C7KUGACXX_7_7959.sorted.filtered_peak_291	154	.	4.54909	18.44741	15.44430
chr1	16543245	16544281	C7KUGACXX_7_7959.sorted.filtered_peak_292	80	.	3.70799	10.71290	8.00865
chr1	16563203	16563899	C7KUGACXX_7_7959.sorted.filtered_peak_293	90	.	4.21837	11.85361	9.09671
chr1	16570691	16571227	C7KUGACXX_7_7959.sorted.filtered_peak_294	29	.	3.20076	5.41297	2.93523
chr1	16678586	16679452	C7KUGACXX_7_7959.sorted.filtered_peak_295	167	.	4.98517	19.72575	16.73955
chr1	16693297	16694495	C7KUGACXX_7_7959.sorted.filtered_peak_296	236	.	4.75669	26.83540	23.61311
chr1	16747087	16747623	C7KUGACXX_7_7959.sorted.filtered_peak_297	56	.	3.96855	8.28094	5.62480
chr1	16766973	16768103	C7KUGACXX_7_7959.sorted.filtered_peak_298	70	.	3.56431	9.73296	7.00235
chr1	16825478	16826347	C7KUGACXX_7_7959.sorted.filtered_peak_299	67	.	4.44628	9.37648	6.72677
chr1	16840346	16840926	C7KUGACXX_7_7959.sorted.filtered_peak_300	121	.	6.01016	15.03959	12.15845
chr1	16939751	16940478	C7KUGACXX_7_7959.sorted.filtered_peak_301	75	.	3.35571	10.22922	7.50232
chr1	16970463	16971427	C7KUGACXX_7_7959.sorted.filtered_peak_302	73	.	4.38556	10.05895	7.35668
chr1	17036270	17036594	C7KUGACXX_7_7959.sorted.filtered_peak_303	37	.	3.26374	6.27643	3.72405
chr1	17053918	17054357	C7KUGACXX_7_7959.sorted.filtered_peak_304	20	.	3.00104	4.47157	2.06913
chr1	17222569	17223329	C7KUGACXX_7_7959.sorted.filtered_peak_305	58	.	4.23055	8.45324	5.83371
chr1	17230790	17232020	C7KUGACXX_7_7959.sorted.filtered_peak_306	173	.	4.39119	20.35799	17.32259
chr1	17240098	17240978	C7KUGACXX_7_7959.sorted.filtered_peak_307	199	.	5.86969	23.04155	19.96814
chr1	17278198	17278448	C7KUGACXX_7_7959.sorted.filtered_peak_308	30	.	3.46321	5.57784	3.07306
chr1	17287113	17287363	C7KUGACXX_7_7959.sorted.filtered_peak_309	22	.	3.07691	4.70116	2.27599
chr1	17337880	17338657	C7KUGACXX_7_7959.sorted.filtered_peak_310	43	.	3.37977	6.85013	4.30866
chr1	17372220	17372931	C7KUGACXX_7_7959.sorted.filtered_peak_311	21	.	2.94738	4.50271	2.10412
chr1	17380210	17380912	C7KUGACXX_7_7959.sorted.filtered_peak_312	292	.	6.34999	32.60219	29.26723
chr1	17732709	17732959	C7KUGACXX_7_7959.sorted.filtered_peak_313	18	.	2.94085	4.21880	1.85282
chr1	17746380	17746697	C7KUGACXX_7_7959.sorted.filtered_peak_314	32	.	3.37351	5.79332	3.28533
chr1	17763801	17764532	C7KUGACXX_7_7959.sorted.filtered_peak_315	27	.	2.49491	5.22973	2.78280
chr1	17766022	17766491	C7KUGACXX_7_7959.sorted.filtered_peak_316	53	.	3.04771	8.02490	5.38346
chr1	19228928	19229578	C7KUGACXX_7_7959.sorted.filtered_peak_317	247	.	5.79715	28.06419	24.78732
chr1	19252943	19253850	C7KUGACXX_7_7959.sorted.filtered_peak_318	90	.	3.78933	11.83140	9.07646
chr1	19278366	19278898	C7KUGACXX_7_7959.sorted.filtered_peak_319	54	.	2.73634	8.11692	5.48882
chr1	19282782	19283589	C7KUGACXX_7_7959.sorted.filtered_peak_320	132	.	3.63891	16.08002	13.24219
chr1	19337679	19337999	C7KUGACXX_7_7959.sorted.filtered_peak_321	36	.	3.48673	6.23309	3.69629
chr1	19400836	19401504	C7KUGACXX_7_7959.sorted.filtered_peak_322	53	.	3.38761	7.99595	5.36679
chr1	19536426	19537217	C7KUGACXX_7_7959.sorted.filtered_peak_323	213	.	5.18669	24.45247	21.30504
chr1	19577839	19578433	C7KUGACXX_7_7959.sorted.filtered_peak_324	191	.	6.04080	22.31068	19.17182
chr1	19638191	19639146	C7KUGACXX_7_7959.sorted.filtered_peak_325	107	.	4.10918	13.47948	10.70380
chr1	19717404	19718168	C7KUGACXX_7_7959.sorted.filtered_peak_326	135	.	4.67239	16.56626	13.59908
chr1	19789498	19790154	C7KUGACXX_7_7959.sorted.filtered_peak_327	121	.	4.73406	15.00257	12.13190
chr1	19795853	19796155	C7KUGACXX_7_7959.sorted.filtered_peak_328	15	.	2.60756	3.84156	1.51186
chr1	19803376	19803632	C7KUGACXX_7_7959.sorted.filtered_peak_329	21	.	2.59679	4.58052	2.16471
chr1	19803824	19804745	C7KUGACXX_7_7959.sorted.filtered_peak_330	35	.	2.93784	6.07337	3.54845
chr1	19811894	19812681	C7KUGACXX_7_7959.sorted.filtered_peak_331	241	.	4.96349	27.34382	24.11054
chr1	19837618	19837988	C7KUGACXX_7_7959.sorted.filtered_peak_332	19	.	2.97995	4.31135	1.95734
chr1	19923068	19923827	C7KUGACXX_7_7959.sorted.filtered_peak_333	199	.	5.06376	23.04626	19.95846
chr1	19923996	19924351	C7KUGACXX_7_7959.sorted.filtered_peak_334	29	.	2.56606	5.39361	2.90904
chr1	19933269	19933875	C7KUGACXX_7_7959.sorted.filtered_peak_335	79	.	4.40041	10.76047	7.99312
chr1	19980050	19980544	C7KUGACXX_7_7959.sorted.filtered_peak_336	19	.	2.86247	4.34853	1.96032
chr1	20014661	20015180	C7KUGACXX_7_7959.sorted.filtered_peak_337	17	.	2.88239	4.03902	1.70885
chr1	20042109	20042444	C7KUGACXX_7_7959.sorted.filtered_peak_338	26	.	3.30025	5.14790	2.69406
chr1	20125829	20126876	C7KUGACXX_7_7959.sorted.filtered_peak_339	33	.	3.35339	5.92640	3.39501
chr1	20208592	20209376	C7KUGACXX_7_7959.sorted.filtered_peak_340	170	.	5.29075	19.99763	17.03678
chr1	20244523	20244773	C7KUGACXX_7_7959.sorted.filtered_peak_341	24	.	3.09215	4.88652	2.45193
chr1	20478807	20479110	C7KUGACXX_7_7959.sorted.filtered_peak_342	32	.	3.33485	5.72707	3.21720
chr1	20511733	20512110	C7KUGACXX_7_7959.sorted.filtered_peak_343	21	.	2.61416	4.56213	2.15034
chr1	20512582	20512968	C7KUGACXX_7_7959.sorted.filtered_peak_344	20	.	2.55731	4.42949	2.03886
chr1	20539203	20539682	C7KUGACXX_7_7959.sorted.filtered_peak_345	24	.	3.08067	4.84314	2.40581
chr1	20649529	20649884	C7KUGACXX_7_7959.sorted.filtered_peak_346	35	.	3.24981	6.07089	3.54071
chr1	20820291	20820553	C7KUGACXX_7_7959.sorted.filtered_peak_347	36	.	3.29685	6.18264	3.63646
chr1	20834141	20834861	C7KUGACXX_7_7959.sorted.filtered_peak_348	104	.	4.42864	13.34011	10.47036
chr1	20959716	20960740	C7KUGACXX_7_7959.sorted.filtered_peak_349	68	.	3.84031	9.52330	6.85550
chr1	20987714	20988485	C7KUGACXX_7_7959.sorted.filtered_peak_350	202	.	5.36973	23.39287	20.28743
chr1	21022980	21023615	C7KUGACXX_7_7959.sorted.filtered_peak_351	59	.	4.01195	8.66886	5.98327
chr1	21044364	21044675	C7KUGACXX_7_7959.sorted.filtered_peak_352	11	.	2.53384	3.32783	1.11205
chr1	21059497	21059886	C7KUGACXX_7_7959.sorted.filtered_peak_353	26	.	2.92738	5.09925	2.63605
chr1	21112861	21114051	C7KUGACXX_7_7959.sorted.filtered_peak_354	274	.	4.96154	30.79732	27.48848
chr1	21259069	21259498	C7KUGACXX_7_7959.sorted.filtered_peak_355	13	.	2.68351	3.61581	1.32206
chr1	21348739	21349391	C7KUGACXX_7_7959.sorted.filtered_peak_356	86	.	4.76127	11.45722	8.66768
chr1	21501852	21502753	C7KUGACXX_7_7959.sorted.filtered_peak_357	14	.	2.18650	3.76636	1.46143
chr1	21503010	21503850	C7KUGACXX_7_7959.sorted.filtered_peak_358	178	.	4.73716	20.89444	17.84789
chr1	21516342	21516700	C7KUGACXX_7_7959.sorted.filtered_peak_359	10	.	2.60583	3.28007	1.03395
chr1	21521555	21521988	C7KUGACXX_7_7959.sorted.filtered_peak_360	20	.	3.03800	4.40711	2.01807
chr1	21581793	21582246	C7KUGACXX_7_7959.sorted.filtered_peak_361	13	.	2.62634	3.68413	1.37715
chr1	21606648	21606943	C7KUGACXX_7_7959.sorted.filtered_peak_362	29	.	3.35244	5.46915	2.97483
chr1	21619947	21620309	C7KUGACXX_7_7959.sorted.filtered_peak_363	13	.	2.17294	3.68285	1.38542
chr1	21620503	21621559	C7KUGACXX_7_7959.sorted.filtered_peak_364	38	.	2.77072	6.36847	3.81557
chr1	21660589	21661167	C7KUGACXX_7_7959.sorted.filtered_peak_365	80	.	4.01576	10.76325	8.00725
chr1	21671858	21672479	C7KUGACXX_7_7959.sorted.filtered_peak_366	72	.	3.82199	9.91693	7.22239
chr1	21766339	21766777	C7KUGACXX_7_7959.sorted.filtered_peak_367	103	.	5.60378	13.16028	10.32309
chr1	21978205	21978785	C7KUGACXX_7_7959.sorted.filtered_peak_368	16	.	2.74981	3.98345	1.64123
chr1	21985701	21985960	C7KUGACXX_7_7959.sorted.filtered_peak_369	39	.	3.63222	6.49981	3.93956
chr1	22099934	22100476	C7KUGACXX_7_7959.sorted.filtered_peak_370	32	.	3.37172	5.72873	3.22803
chr1	22108664	22110341	C7KUGACXX_7_7959.sorted.filtered_peak_371	158	.	3.94897	18.74299	15.81457
chr1	22263766	22264066	C7KUGACXX_7_7959.sorted.filtered_peak_372	32	.	3.38110	5.80330	3.28915
chr1	22345480	22346098	C7KUGACXX_7_7959.sorted.filtered_peak_373	67	.	4.48707	9.43348	6.71927
chr1	22350963	22351213	C7KUGACXX_7_7959.sorted.filtered_peak_374	29	.	2.48523	5.46025	2.96680
chr1	22351391	22352635	C7KUGACXX_7_7959.sorted.filtered_peak_375	164	.	4.52205	19.50269	16.45344
chr1	22366102	22366871	C7KUGACXX_7_7959.sorted.filtered_peak_376	201	.	5.84484	23.22814	20.10486
chr1	22378925	22380272	C7KUGACXX_7_7959.sorted.filtered_peak_377	77	.	3.41392	10.49666	7.79724
chr1	22416197	22416450	C7KUGACXX_7_7959.sorted.filtered_peak_378	19	.	2.84495	4.30580	1.92080
chr1	22778129	22778969	C7KUGACXX_7_7959.sorted.filtered_peak_379	138	.	4.65180	16.74330	13.82118
chr1	23031032	23031282	C7KUGACXX_7_7959.sorted.filtered_peak_380	20	.	2.86611	4.39862	2.00208
chr1	23345668	23346458	C7KUGACXX_7_7959.sorted.filtered_peak_381	184	.	5.57081	21.53251	18.48001
chr1	23426833	23427147	C7KUGACXX_7_7959.sorted.filtered_peak_382	15	.	2.52977	3.84583	1.51900
chr1	23445400	23445971	C7KUGACXX_7_7959.sorted.filtered_peak_383	44	.	3.46710	6.99710	4.41112
chr1	23495015	23495583	C7KUGACXX_7_7959.sorted.filtered_peak_384	76	.	4.14097	10.33589	7.60497
chr1	23670444	23671371	C7KUGACXX_7_7959.sorted.filtered_peak_385	168	.	4.31852	19.85315	16.88049
chr1	23694486	23695627	C7KUGACXX_7_7959.sorted.filtered_peak_386	243	.	5.14255	27.54238	24.31006
chr1	23810577	23811432	C7KUGACXX_7_7959.sorted.filtered_peak_387	94	.	4.27797	12.21982	9.42409
chr1	23823219	23823876	C7KUGACXX_7_7959.sorted.filtered_peak_388	23	.	3.15303	4.72504	2.30462
chr1	23854600	23855142	C7KUGACXX_7_7959.sorted.filtered_peak_389	36	.	2.70914	6.20393	3.67479
chr1	23857555	23857999	C7KUGACXX_7_7959.sorted.filtered_peak_390	52	.	3.07272	7.83478	5.21265
chr1	23866186	23866774	C7KUGACXX_7_7959.sorted.filtered_peak_391	118	.	5.09049	14.77518	11.88766
chr1	23871224	23871551	C7KUGACXX_7_7959.sorted.filtered_peak_392	26	.	3.04317	5.13182	2.67621
chr1	23881037	23881843	C7KUGACXX_7_7959.sorted.filtered_peak_393	68	.	3.22381	9.57489	6.87730
chr1	23885894	23886242	C7KUGACXX_7_7959.sorted.filtered_peak_394	73	.	3.32623	10.07243	7.34461
chr1	23903567	23903819	C7KUGACXX_7_7959.sorted.filtered_peak_395	18	.	2.88660	4.21131	1.84319
chr1	23918785	23919099	C7KUGACXX_7_7959.sorted.filtered_peak_396	16	.	2.74379	3.95119	1.61175
chr1	23946071	23946494	C7KUGACXX_7_7959.sorted.filtered_peak_397	29	.	3.04922	5.40563	2.93824
chr1	24017969	24018800	C7KUGACXX_7_7959.sorted.filtered_peak_398	91	.	4.58355	11.94829	9.17928
chr1	24046775	24047205	C7KUGACXX_7_7959.sorted.filtered_peak_399	11	.	2.67208	3.44771	1.18222
chr1	24069379	24070269	C7KUGACXX_7_7959.sorted.filtered_peak_400	52	.	3.35864	7.78564	5.20709
chr1	24098643	24099112	C7KUGACXX_7_7959.sorted.filtered_peak_401	33	.	3.48423	5.83575	3.32585
chr1	24104645	24105296	C7KUGACXX_7_7959.sorted.filtered_peak_402	109	.	4.69197	13.86630	10.99996
chr1	24117242	24117771	C7KUGACXX_7_7959.sorted.filtered_peak_403	49	.	3.54853	7.53443	4.92180
chr1	24127001	24127782	C7KUGACXX_7_7959.sorted.filtered_peak_404	166	.	4.73281	19.58370	16.60198
chr1	24136283	24136592	C7KUGACXX_7_7959.sorted.filtered_peak_405	45	.	3.83724	7.14360	4.54830
chr1	24151734	24152138	C7KUGACXX_7_7959.sorted.filtered_peak_406	100	.	5.13631	12.87511	10.03550
chr1	24164810	24165323	C7KUGACXX_7_7959.sorted.filtered_peak_407	34	.	3.58894	6.00953	3.48988
chr1	24194521	24195364	C7KUGACXX_7_7959.sorted.filtered_peak_408	64	.	3.74091	9.13648	6.49819
chr1	24285371	24286755	C7KUGACXX_7_7959.sorted.filtered_peak_409	155	.	4.29850	18.57926	15.58643
chr1	24306464	24307361	C7KUGACXX_7_7959.sorted.filtered_peak_410	185	.	4.74762	21.60044	18.53057
chr1	24397198	24397685	C7KUGACXX_7_7959.sorted.filtered_peak_411	34	.	3.57390	5.98150	3.47176
chr1	24476642	24477302	C7KUGACXX_7_7959.sorted.filtered_peak_412	24	.	3.05614	4.84481	2.43033
chr1	24525773	24526284	C7KUGACXX_7_7959.sorted.filtered_peak_413	22	.	2.99593	4.63975	2.23414
chr1	24604070	24604320	C7KUGACXX_7_7959.sorted.filtered_peak_414	10	.	2.63343	3.34791	1.09043
chr1	24710851	24711173	C7KUGACXX_7_7959.sorted.filtered_peak_415	30	.	3.15189	5.59527	3.08999
chr1	24718371	24719288	C7KUGACXX_7_7959.sorted.filtered_peak_416	26	.	2.85468	5.06212	2.61466
chr1	24740091	24740440	C7KUGACXX_7_7959.sorted.filtered_peak_417	56	.	3.05734	8.27037	5.61979
chr1	24741887	24742605	C7KUGACXX_7_7959.sorted.filtered_peak_418	160	.	4.49216	18.98749	16.00953
chr1	24807724	24807974	C7KUGACXX_7_7959.sorted.filtered_peak_419	25	.	3.09856	5.02593	2.56261
chr1	24828721	24829996	C7KUGACXX_7_7959.sorted.filtered_peak_420	48	.	2.71505	7.40256	4.83296
chr1	24861506	24862122	C7KUGACXX_7_7959.sorted.filtered_peak_421	63	.	3.48216	9.01718	6.34487
chr1	24863051	24863403	C7KUGACXX_7_7959.sorted.filtered_peak_422	70	.	3.44459	9.81368	7.09155
chr1	24913510	24913992	C7KUGACXX_7_7959.sorted.filtered_peak_423	22	.	3.02620	4.70730	2.29714
chr1	24969098	24970133	C7KUGACXX_7_7959.sorted.filtered_peak_424	327	.	5.42421	36.17483	32.74186
chr1	25071317	25072210	C7KUGACXX_7_7959.sorted.filtered_peak_425	160	.	4.91395	18.97062	16.01362
chr1	25174384	25175191	C7KUGACXX_7_7959.sorted.filtered_peak_426	81	.	4.07275	10.83467	8.10553
chr1	25237754	25238018	C7KUGACXX_7_7959.sorted.filtered_peak_427	16	.	2.60266	4.04851	1.68957
chr1	25251664	25252064	C7KUGACXX_7_7959.sorted.filtered_peak_428	19	.	2.20182	4.30463	1.92509
chr1	25256449	25257173	C7KUGACXX_7_7959.sorted.filtered_peak_429	40	.	2.59543	6.60729	4.05981
chr1	25281376	25281948	C7KUGACXX_7_7959.sorted.filtered_peak_430	27	.	2.80750	5.15540	2.70143
chr1	25291298	25292050	C7KUGACXX_7_7959.sorted.filtered_peak_431	187	.	4.57960	21.79401	18.71202
chr1	25311585	25311953	C7KUGACXX_7_7959.sorted.filtered_peak_432	39	.	3.38279	6.54226	3.99148
chr1	25318752	25319020	C7KUGACXX_7_7959.sorted.filtered_peak_433	20	.	2.64481	4.41686	2.02152
chr1	25319204	25319742	C7KUGACXX_7_7959.sorted.filtered_peak_434	30	.	2.91513	5.56695	3.08675
chr1	25348779	25349733	C7KUGACXX_7_7959.sorted.filtered_peak_435	148	.	4.35162	17.80631	14.81736
chr1	25358412	25359109	C7KUGACXX_7_7959.sorted.filtered_peak_436	71	.	3.26605	9.84697	7.16414
chr1	25427941	25428191	C7KUGACXX_7_7959.sorted.filtered_peak_437	34	.	3.26087	6.00057	3.45806
chr1	25558651	25559875	C7KUGACXX_7_7959.sorted.filtered_peak_438	48	.	3.41488	7.46974	4.88168
chr1	25566053	25566920	C7KUGACXX_7_7959.sorted.filtered_peak_439	163	.	4.86867	19.36052	16.35609
chr1	25573445	25574451	C7KUGACXX_7_7959.sorted.filtered_peak_440	266	.	5.10151	29.96818	26.65110
chr1	25594385	25594666	C7KUGACXX_7_7959.sorted.filtered_peak_441	67	.	4.67971	9.51475	6.79453
chr1	25664729	25666113	C7KUGACXX_7_7959.sorted.filtered_peak_442	57	.	3.74089	8.32866	5.71422
chr1	25756566	25757672	C7KUGACXX_7_7959.sorted.filtered_peak_443	165	.	4.42724	19.57798	16.56131
chr1	25869773	25870403	C7KUGACXX_7_7959.sorted.filtered_peak_444	46	.	3.45378	7.22768	4.62837
chr1	25876126	25876402	C7KUGACXX_7_7959.sorted.filtered_peak_445	38	.	3.36413	6.41311	3.86386
chr1	25888949	25889435	C7KUGACXX_7_7959.sorted.filtered_peak_446	28	.	2.85846	5.34294	2.87680
chr1	25935079	25935444	C7KUGACXX_7_7959.sorted.filtered_peak_447	33	.	3.21541	5.88935	3.36900
chr1	25942757	25943388	C7KUGACXX_7_7959.sorted.filtered_peak_448	110	.	3.90282	13.90246	11.09674
chr1	25969127	25969589	C7KUGACXX_7_7959.sorted.filtered_peak_449	86	.	4.49323	11.48389	8.68583
chr1	26002356	26002797	C7KUGACXX_7_7959.sorted.filtered_peak_450	36	.	3.40947	6.14383	3.61821
chr1	26030996	26031246	C7KUGACXX_7_7959.sorted.filtered_peak_451	35	.	3.45826	6.04474	3.50760
chr1	26092790	26093040	C7KUGACXX_7_7959.sorted.filtered_peak_452	12	.	2.70633	3.52727	1.23992
chr1	26101259	26101851	C7KUGACXX_7_7959.sorted.filtered_peak_453	47	.	3.62650	7.39966	4.77637
chr1	26123029	26123567	C7KUGACXX_7_7959.sorted.filtered_peak_454	17	.	2.56923	4.10604	1.76202
chr1	26146056	26147484	C7KUGACXX_7_7959.sorted.filtered_peak_455	107	.	3.77373	13.52801	10.73632
chr1	26185613	26186593	C7KUGACXX_7_7959.sorted.filtered_peak_456	84	.	3.94423	11.15078	8.45592
chr1	26221917	26222174	C7KUGACXX_7_7959.sorted.filtered_peak_457	67	.	4.11609	9.52802	6.79282
chr1	26231583	26232221	C7KUGACXX_7_7959.sorted.filtered_peak_458	75	.	3.61146	10.32346	7.57248
chr1	26232843	26233219	C7KUGACXX_7_7959.sorted.filtered_peak_459	36	.	2.87437	6.23254	3.69594
chr1	26297617	26298356	C7KUGACXX_7_7959.sorted.filtered_peak_460	32	.	3.21456	5.75090	3.26517
chr1	26317062	26317546	C7KUGACXX_7_7959.sorted.filtered_peak_461	31	.	3.19555	5.62975	3.14792
chr1	26324329	26325031	C7KUGACXX_7_7959.sorted.filtered_peak_462	356	.	6.68474	39.21561	35.67934
chr1	26361795	26362784	C7KUGACXX_7_7959.sorted.filtered_peak_463	52	.	3.36706	7.88217	5.24531
chr1	26437298	26438822	C7KUGACXX_7_7959.sorted.filtered_peak_464	118	.	3.89207	14.72245	11.86833
chr1	26452632	26453343	C7KUGACXX_7_7959.sorted.filtered_peak_465	120	.	4.40233	14.92861	12.07584
chr1	26471462	26471944	C7KUGACXX_7_7959.sorted.filtered_peak_466	25	.	3.16202	4.97384	2.52756
chr1	26496200	26496871	C7KUGACXX_7_7959.sorted.filtered_peak_467	73	.	4.03459	10.05331	7.38344
chr1	26560312	26561136	C7KUGACXX_7_7959.sorted.filtered_peak_468	430	.	7.09451	46.84159	43.08075
chr1	26602146	26602930	C7KUGACXX_7_7959.sorted.filtered_peak_469	22	.	2.40796	4.67686	2.26369
chr1	26606144	26606680	C7KUGACXX_7_7959.sorted.filtered_peak_470	43	.	2.53451	6.88043	4.30966
chr1	26611186	26611792	C7KUGACXX_7_7959.sorted.filtered_peak_471	25	.	2.20734	5.02202	2.58354
chr1	26613891	26614234	C7KUGACXX_7_7959.sorted.filtered_peak_472	44	.	2.66495	7.05113	4.46638
chr1	26632943	26633742	C7KUGACXX_7_7959.sorted.filtered_peak_473	135	.	4.86176	16.43135	13.55548
chr1	26647811	26648284	C7KUGACXX_7_7959.sorted.filtered_peak_474	30	.	2.80010	5.53005	3.04139
chr1	26662670	26663373	C7KUGACXX_7_7959.sorted.filtered_peak_475	56	.	3.92276	8.26559	5.60497
chr1	26685309	26685689	C7KUGACXX_7_7959.sorted.filtered_peak_476	16	.	2.65561	3.99704	1.65753
chr1	26690317	26690851	C7KUGACXX_7_7959.sorted.filtered_peak_477	47	.	3.62670	7.35550	4.74555
chr1	26704534	26705340	C7KUGACXX_7_7959.sorted.filtered_peak_478	262	.	5.73709	29.53984	26.23449
chr1	26710546	26711145	C7KUGACXX_7_7959.sorted.filtered_peak_479	17	.	2.78727	4.11447	1.75782
chr1	26717948	26718270	C7KUGACXX_7_7959.sorted.filtered_peak_480	19	.	2.86194	4.37958	1.99456
chr1	26743546	26743874	C7KUGACXX_7_7959.sorted.filtered_peak_481	42	.	3.64458	6.84526	4.26363
chr1	26758468	26759222	C7KUGACXX_7_7959.sorted.filtered_peak_482	298	.	7.11824	33.16145	29.80197
chr1	26798792	26799852	C7KUGACXX_7_7959.sorted.filtered_peak_483	138	.	4.05897	16.72657	13.83042
chr1	26826685	26827935	C7KUGACXX_7_7959.sorted.filtered_peak_484	146	.	4.69825	17.69312	14.67778
chr1	26856105	26856683	C7KUGACXX_7_7959.sorted.filtered_peak_485	38	.	3.42654	6.41711	3.88108
chr1	26868338	26868780	C7KUGACXX_7_7959.sorted.filtered_peak_486	57	.	3.05991	8.41504	5.76333
chr1	26872029	26872481	C7KUGACXX_7_7959.sorted.filtered_peak_487	79	.	3.71505	10.74420	7.97174
chr1	26928949	26929218	C7KUGACXX_7_7959.sorted.filtered_peak_488	36	.	3.50456	6.23487	3.68260
chr1	26946576	26947912	C7KUGACXX_7_7959.sorted.filtered_peak_489	172	.	4.54453	20.35913	17.29528
chr1	27003953	27004237	C7KUGACXX_7_7959.sorted.filtered_peak_490	23	.	3.16070	4.74501	2.32466
chr1	27018766	27019216	C7KUGACXX_7_7959.sorted.filtered_peak_491	36	.	2.42080	6.15038	3.61967
chr1	27019459	27019759	C7KUGACXX_7_7959.sorted.filtered_peak_492	33	.	2.33848	5.81241	3.30832
chr1	27021884	27022547	C7KUGACXX_7_7959.sorted.filtered_peak_493	124	.	3.34363	15.31528	12.42302
chr1	27060457	27060767	C7KUGACXX_7_7959.sorted.filtered_peak_494	24	.	3.15801	4.91199	2.47088
chr1	27070344	27070976	C7KUGACXX_7_7959.sorted.filtered_peak_495	119	.	4.50109	14.80787	11.91877
chr1	27113690	27114828	C7KUGACXX_7_7959.sorted.filtered_peak_496	148	.	3.77373	17.90684	14.89203
chr1	27115598	27115886	C7KUGACXX_7_7959.sorted.filtered_peak_497	33	.	2.33545	5.85726	3.33650
chr1	27126620	27127086	C7KUGACXX_7_7959.sorted.filtered_peak_498	13	.	2.77492	3.70156	1.38991
chr1	27147246	27147603	C7KUGACXX_7_7959.sorted.filtered_peak_499	41	.	3.80689	6.66872	4.10486
chr1	27152800	27153520	C7KUGACXX_7_7959.sorted.filtered_peak_500	43	.	3.15159	6.94855	4.38892
chr1	27159956	27160591	C7KUGACXX_7_7959.sorted.filtered_peak_501	179	.	5.26346	21.02866	17.97566
chr1	27165271	27165606	C7KUGACXX_7_7959.sorted.filtered_peak_502	19	.	2.98947	4.33230	1.94720
chr1	27191156	27192138	C7KUGACXX_7_7959.sorted.filtered_peak_503	159	.	4.93335	18.92240	15.91498
chr1	27204493	27204743	C7KUGACXX_7_7959.sorted.filtered_peak_504	33	.	3.51643	5.91192	3.39081
chr1	27216323	27217347	C7KUGACXX_7_7959.sorted.filtered_peak_505	53	.	3.51370	7.93024	5.32306
chr1	27226607	27227311	C7KUGACXX_7_7959.sorted.filtered_peak_506	91	.	4.46437	11.88645	9.10434
chr1	27247504	27248569	C7KUGACXX_7_7959.sorted.filtered_peak_507	148	.	4.64054	17.78593	14.89853
chr1	27265002	27265252	C7KUGACXX_7_7959.sorted.filtered_peak_508	12	.	2.72861	3.58610	1.29238
chr1	27324225	27324604	C7KUGACXX_7_7959.sorted.filtered_peak_509	23	.	2.83147	4.79223	2.36475
chr1	27371068	27371527	C7KUGACXX_7_7959.sorted.filtered_peak_510	72	.	4.53766	9.92766	7.21851
chr1	27438562	27438982	C7KUGACXX_7_7959.sorted.filtered_peak_511	50	.	3.72460	7.71419	5.08755
chr1	27463470	27464163	C7KUGACXX_7_7959.sorted.filtered_peak_512	55	.	3.66727	8.23348	5.57752
chr1	27481243	27482139	C7KUGACXX_7_7959.sorted.filtered_peak_513	123	.	4.47203	15.25163	12.33452
chr1	27524550	27524925	C7KUGACXX_7_7959.sorted.filtered_peak_514	28	.	3.37653	5.34300	2.86192
chr1	27560531	27561476	C7KUGACXX_7_7959.sorted.filtered_peak_515	260	.	5.78259	29.23910	26.01110
chr1	27611178	27611505	C7KUGACXX_7_7959.sorted.filtered_peak_516	69	.	4.71687	9.70278	6.97833
chr1	27627296	27627776	C7KUGACXX_7_7959.sorted.filtered_peak_517	23	.	2.88366	4.74366	2.32497
chr1	27648318	27649106	C7KUGACXX_7_7959.sorted.filtered_peak_518	213	.	5.38332	24.49033	21.35970
chr1	27668132	27668639	C7KUGACXX_7_7959.sorted.filtered_peak_519	20	.	2.56305	4.48714	2.09100
chr1	27669651	27670173	C7KUGACXX_7_7959.sorted.filtered_peak_520	32	.	2.84964	5.74194	3.24643
chr1	27683778	27684333	C7KUGACXX_7_7959.sorted.filtered_peak_521	58	.	3.67317	8.50964	5.84523
chr1	27691989	27692823	C7KUGACXX_7_7959.sorted.filtered_peak_522	77	.	3.73734	10.52479	7.76431
chr1	27718482	27719214	C7KUGACXX_7_7959.sorted.filtered_peak_523	97	.	3.97449	12.52292	9.76683
chr1	27757288	27757754	C7KUGACXX_7_7959.sorted.filtered_peak_524	14	.	2.65243	3.78332	1.46391
chr1	27816501	27817243	C7KUGACXX_7_7959.sorted.filtered_peak_525	273	.	6.17543	30.73837	27.39163
chr1	27894895	27895469	C7KUGACXX_7_7959.sorted.filtered_peak_526	103	.	4.45320	13.17223	10.34492
chr1	27930576	27930880	C7KUGACXX_7_7959.sorted.filtered_peak_527	55	.	3.13194	8.24302	5.59217
chr1	27944695	27945160	C7KUGACXX_7_7959.sorted.filtered_peak_528	44	.	3.44987	6.99854	4.43401
chr1	27970539	27970876	C7KUGACXX_7_7959.sorted.filtered_peak_529	27	.	3.18668	5.24303	2.77233
chr1	27986028	27987050	C7KUGACXX_7_7959.sorted.filtered_peak_530	61	.	2.95499	8.80544	6.16558
chr1	27989227	27990024	C7KUGACXX_7_7959.sorted.filtered_peak_531	53	.	2.87032	7.99974	5.35889
chr1	27998589	27999196	C7KUGACXX_7_7959.sorted.filtered_peak_532	149	.	5.28291	17.93869	14.92813
chr1	28051968	28052637	C7KUGACXX_7_7959.sorted.filtered_peak_533	547	.	8.49754	58.87401	54.77663
chr1	28099162	28100070	C7KUGACXX_7_7959.sorted.filtered_peak_534	269	.	5.57480	30.26634	26.97613
chr1	28157038	28157702	C7KUGACXX_7_7959.sorted.filtered_peak_535	159	.	5.22897	19.00311	15.98227
chr1	28184587	28184889	C7KUGACXX_7_7959.sorted.filtered_peak_536	32	.	3.40465	5.72251	3.20394
chr1	28195717	28196308	C7KUGACXX_7_7959.sorted.filtered_peak_537	28	.	2.76047	5.27906	2.80142
chr1	28198833	28199339	C7KUGACXX_7_7959.sorted.filtered_peak_538	42	.	3.06875	6.84411	4.26501
chr1	28213720	28214221	C7KUGACXX_7_7959.sorted.filtered_peak_539	28	.	2.83994	5.27939	2.80998
chr1	28217812	28218248	C7KUGACXX_7_7959.sorted.filtered_peak_540	11	.	2.43288	3.39171	1.14334
chr1	28240884	28241678	C7KUGACXX_7_7959.sorted.filtered_peak_541	248	.	6.32836	28.08941	24.86715
chr1	28286085	28286808	C7KUGACXX_7_7959.sorted.filtered_peak_542	61	.	3.81283	8.82198	6.16335
chr1	28306181	28306456	C7KUGACXX_7_7959.sorted.filtered_peak_543	17	.	2.92920	4.09698	1.73236
chr1	28319037	28319301	C7KUGACXX_7_7959.sorted.filtered_peak_544	20	.	2.96117	4.46092	2.06127
chr1	28382791	28383213	C7KUGACXX_7_7959.sorted.filtered_peak_545	17	.	2.73915	4.11994	1.76040
chr1	28414562	28415485	C7KUGACXX_7_7959.sorted.filtered_peak_546	211	.	5.65843	24.25928	21.13557
chr1	28495784	28496242	C7KUGACXX_7_7959.sorted.filtered_peak_547	90	.	4.60223	11.80595	9.00855
chr1	28525854	28526791	C7KUGACXX_7_7959.sorted.filtered_peak_548	55	.	3.71158	8.22473	5.56775
chr1	28535459	28535713	C7KUGACXX_7_7959.sorted.filtered_peak_549	33	.	3.56460	5.86108	3.33033
chr1	28559373	28559728	C7KUGACXX_7_7959.sorted.filtered_peak_550	62	.	3.30283	8.95100	6.26976
chr1	28562170	28562971	C7KUGACXX_7_7959.sorted.filtered_peak_551	86	.	3.64056	11.33357	8.61346
chr1	28573008	28574422	C7KUGACXX_7_7959.sorted.filtered_peak_552	120	.	3.44436	14.85838	12.05286
chr1	28582744	28583128	C7KUGACXX_7_7959.sorted.filtered_peak_553	50	.	3.04426	7.61310	5.00328
chr1	28585602	28586377	C7KUGACXX_7_7959.sorted.filtered_peak_554	167	.	4.69243	19.70337	16.71974
chr1	28655252	28655809	C7KUGACXX_7_7959.sorted.filtered_peak_555	248	.	6.41462	28.10108	24.84230
chr1	28686192	28686442	C7KUGACXX_7_7959.sorted.filtered_peak_556	17	.	2.92232	4.07852	1.71447
chr1	28695873	28696642	C7KUGACXX_7_7959.sorted.filtered_peak_557	50	.	3.80664	7.66046	5.02656
chr1	28743908	28744172	C7KUGACXX_7_7959.sorted.filtered_peak_558	10	.	2.59429	3.26382	1.04642
chr1	28776495	28776854	C7KUGACXX_7_7959.sorted.filtered_peak_559	30	.	3.45986	5.58704	3.08874
chr1	28832115	28832910	C7KUGACXX_7_7959.sorted.filtered_peak_560	205	.	4.82277	23.71418	20.59350
chr1	28844503	28845615	C7KUGACXX_7_7959.sorted.filtered_peak_561	62	.	3.73615	8.92578	6.25394
chr1	28879095	28880216	C7KUGACXX_7_7959.sorted.filtered_peak_562	175	.	5.10745	20.47233	17.50202
chr1	28907469	28908830	C7KUGACXX_7_7959.sorted.filtered_peak_563	95	.	3.66011	12.35304	9.57228
chr1	28969162	28970045	C7KUGACXX_7_7959.sorted.filtered_peak_564	195	.	4.93162	22.67086	19.58187
chr1	28974456	28975435	C7KUGACXX_7_7959.sorted.filtered_peak_565	190	.	4.84100	22.13903	19.04967
chr1	28994817	28996628	C7KUGACXX_7_7959.sorted.filtered_peak_566	75	.	3.56979	10.23348	7.54409
chr1	29062814	29063841	C7KUGACXX_7_7959.sorted.filtered_peak_567	216	.	5.12835	24.83729	21.68708
chr1	29101496	29102210	C7KUGACXX_7_7959.sorted.filtered_peak_568	29	.	3.18447	5.37692	2.90758
chr1	29111449	29111835	C7KUGACXX_7_7959.sorted.filtered_peak_569	13	.	2.77906	3.71121	1.39751
chr1	29203761	29204019	C7KUGACXX_7_7959.sorted.filtered_peak_570	16	.	2.89434	4.02067	1.67376
chr1	29211499	29211911	C7KUGACXX_7_7959.sorted.filtered_peak_571	59	.	3.12007	8.57756	5.93199
chr1	29213232	29213903	C7KUGACXX_7_7959.sorted.filtered_peak_572	47	.	2.88437	7.36870	4.78262
chr1	29240638	29241402	C7KUGACXX_7_7959.sorted.filtered_peak_573	90	.	3.88052	11.82838	9.01730
chr1	29241755	29242139	C7KUGACXX_7_7959.sorted.filtered_peak_574	34	.	2.79448	5.98164	3.45899
chr1	29253316	29254419	C7KUGACXX_7_7959.sorted.filtered_peak_575	62	.	3.50025	8.87281	6.24374
chr1	29254739	29255097	C7KUGACXX_7_7959.sorted.filtered_peak_576	24	.	2.67228	4.85130	2.41281
chr1	29507659	29508983	C7KUGACXX_7_7959.sorted.filtered_peak_577	219	.	4.78180	25.06511	21.91496
chr1	29524029	29524358	C7KUGACXX_7_7959.sorted.filtered_peak_578	39	.	3.66500	6.55539	3.99570
chr1	29529355	29529841	C7KUGACXX_7_7959.sorted.filtered_peak_579	23	.	3.08969	4.72894	2.30588
chr1	29557129	29557820	C7KUGACXX_7_7959.sorted.filtered_peak_580	114	.	4.68115	14.30682	11.46609
chr1	29562781	29563101	C7KUGACXX_7_7959.sorted.filtered_peak_581	46	.	3.53507	7.21612	4.60405
chr1	29586142	29586524	C7KUGACXX_7_7959.sorted.filtered_peak_582	20	.	3.02219	4.40562	2.03464
chr1	30184613	30185160	C7KUGACXX_7_7959.sorted.filtered_peak_583	13	.	2.55661	3.57927	1.30608
chr1	30663951	30664574	C7KUGACXX_7_7959.sorted.filtered_peak_584	161	.	5.04007	19.16092	16.16234
chr1	30755897	30756388	C7KUGACXX_7_7959.sorted.filtered_peak_585	33	.	3.03577	5.86216	3.34300
chr1	31190834	31192238	C7KUGACXX_7_7959.sorted.filtered_peak_586	378	.	5.01512	41.37907	37.81659
chr1	31216416	31217394	C7KUGACXX_7_7959.sorted.filtered_peak_587	85	.	3.42117	11.34091	8.56513
chr1	31229390	31230049	C7KUGACXX_7_7959.sorted.filtered_peak_588	30	.	2.49623	5.51392	3.03867
chr1	31252480	31252830	C7KUGACXX_7_7959.sorted.filtered_peak_589	56	.	3.62217	8.33325	5.68035
chr1	31274664	31275103	C7KUGACXX_7_7959.sorted.filtered_peak_590	18	.	2.80709	4.19994	1.83321
chr1	31392307	31392557	C7KUGACXX_7_7959.sorted.filtered_peak_591	22	.	3.12100	4.62755	2.21336
chr1	31482914	31483239	C7KUGACXX_7_7959.sorted.filtered_peak_592	33	.	3.26343	5.81822	3.30616
chr1	31538165	31538898	C7KUGACXX_7_7959.sorted.filtered_peak_593	125	.	4.48569	15.40487	12.50533
chr1	31627533	31628525	C7KUGACXX_7_7959.sorted.filtered_peak_594	40	.	3.38849	6.59526	4.07404
chr1	31654539	31654972	C7KUGACXX_7_7959.sorted.filtered_peak_595	16	.	2.81461	4.01990	1.67188
chr1	31769265	31770304	C7KUGACXX_7_7959.sorted.filtered_peak_596	176	.	4.87734	20.60631	17.63370
chr1	31867528	31867964	C7KUGACXX_7_7959.sorted.filtered_peak_597	39	.	3.57116	6.54004	3.97346
chr1	31885857	31886107	C7KUGACXX_7_7959.sorted.filtered_peak_598	15	.	2.85443	3.90197	1.56420
chr1	32014584	32014944	C7KUGACXX_7_7959.sorted.filtered_peak_599	30	.	3.14321	5.53184	3.03963
chr1	32109910	32111011	C7KUGACXX_7_7959.sorted.filtered_peak_600	241	.	5.21068	27.37790	24.13135
chr1	32253838	32255153	C7KUGACXX_7_7959.sorted.filtered_peak_601	56	.	3.20974	8.31613	5.69157
chr1	32281298	32281850	C7KUGACXX_7_7959.sorted.filtered_peak_602	19	.	2.81408	4.27417	1.90290
chr1	32292620	32293189	C7KUGACXX_7_7959.sorted.filtered_peak_603	28	.	3.19750	5.32848	2.87076
chr1	32354833	32355318	C7KUGACXX_7_7959.sorted.filtered_peak_604	60	.	4.12967	8.76493	6.07929
chr1	32403420	32404387	C7KUGACXX_7_7959.sorted.filtered_peak_605	87	.	3.07146	11.50831	8.73507
chr1	32405429	32405734	C7KUGACXX_7_7959.sorted.filtered_peak_606	31	.	2.18962	5.69872	3.19922
chr1	32409310	32410625	C7KUGACXX_7_7959.sorted.filtered_peak_607	46	.	2.81105	7.19871	4.61131
chr1	32421669	32422060	C7KUGACXX_7_7959.sorted.filtered_peak_608	37	.	3.38130	6.24647	3.70751
chr1	32447475	32447728	C7KUGACXX_7_7959.sorted.filtered_peak_609	23	.	2.77965	4.72069	2.30223
chr1	32478974	32479713	C7KUGACXX_7_7959.sorted.filtered_peak_610	415	.	6.50888	45.26674	41.56970
chr1	32538076	32539142	C7KUGACXX_7_7959.sorted.filtered_peak_611	236	.	5.38045	26.81643	23.62818
chr1	32573415	32574278	C7KUGACXX_7_7959.sorted.filtered_peak_612	83	.	4.10694	11.15185	8.36985
chr1	32644962	32645764	C7KUGACXX_7_7959.sorted.filtered_peak_613	256	.	5.59270	28.94851	25.68326
chr1	32666008	32666537	C7KUGACXX_7_7959.sorted.filtered_peak_614	22	.	2.46783	4.65014	2.24213
chr1	32666750	32667334	C7KUGACXX_7_7959.sorted.filtered_peak_615	27	.	2.56301	5.20705	2.75582
chr1	32671043	32671492	C7KUGACXX_7_7959.sorted.filtered_peak_616	59	.	3.43087	8.64066	5.96488
chr1	32687599	32688173	C7KUGACXX_7_7959.sorted.filtered_peak_617	151	.	5.87491	18.13235	15.15012
chr1	32705989	32706239	C7KUGACXX_7_7959.sorted.filtered_peak_618	16	.	2.82402	3.95903	1.61767
chr1	32715455	32716156	C7KUGACXX_7_7959.sorted.filtered_peak_619	112	.	3.53630	14.11678	11.26273
chr1	32722385	32722687	C7KUGACXX_7_7959.sorted.filtered_peak_620	18	.	2.45686	4.21931	1.84794
chr1	32757050	32757994	C7KUGACXX_7_7959.sorted.filtered_peak_621	168	.	5.02239	19.83583	16.84753
chr1	32785568	32785894	C7KUGACXX_7_7959.sorted.filtered_peak_622	21	.	2.86824	4.54426	2.14335
chr1	32787484	32787849	C7KUGACXX_7_7959.sorted.filtered_peak_623	24	.	2.98817	4.85424	2.42221
chr1	32801637	32802002	C7KUGACXX_7_7959.sorted.filtered_peak_624	34	.	2.92640	5.98326	3.46760
chr1	32816685	32817480	C7KUGACXX_7_7959.sorted.filtered_peak_625	170	.	5.25672	20.11127	17.05268
chr1	32837803	32838158	C7KUGACXX_7_7959.sorted.filtered_peak_626	39	.	3.53357	6.46162	3.92124
chr1	32859562	32860591	C7KUGACXX_7_7959.sorted.filtered_peak_627	170	.	4.92028	20.01088	17.02563
chr1	32866302	32866613	C7KUGACXX_7_7959.sorted.filtered_peak_628	16	.	2.80836	3.95914	1.62136
chr1	32986047	32986303	C7KUGACXX_7_7959.sorted.filtered_peak_629	37	.	3.69442	6.27802	3.72627
chr1	33077759	33078023	C7KUGACXX_7_7959.sorted.filtered_peak_630	26	.	3.30934	5.14089	2.67242
chr1	33093130	33093535	C7KUGACXX_7_7959.sorted.filtered_peak_631	59	.	4.10277	8.62594	5.96529
chr1	33115990	33117344	C7KUGACXX_7_7959.sorted.filtered_peak_632	260	.	4.86591	29.33425	26.06154
chr1	33177838	33178199	C7KUGACXX_7_7959.sorted.filtered_peak_633	25	.	3.23338	4.94695	2.50497
chr1	33219288	33219581	C7KUGACXX_7_7959.sorted.filtered_peak_634	29	.	3.04035	5.44299	2.96046
chr1	33238593	33238878	C7KUGACXX_7_7959.sorted.filtered_peak_635	14	.	2.61491	3.71722	1.41286
chr1	33264499	33265070	C7KUGACXX_7_7959.sorted.filtered_peak_636	84	.	4.30903	11.22987	8.46527
chr1	33266806	33267190	C7KUGACXX_7_7959.sorted.filtered_peak_637	26	.	2.92299	5.15059	2.68783
chr1	33282644	33283515	C7KUGACXX_7_7959.sorted.filtered_peak_638	198	.	4.85379	22.97414	19.89325
chr1	33405341	33405623	C7KUGACXX_7_7959.sorted.filtered_peak_639	36	.	3.53897	6.21319	3.66594
chr1	33429758	33430770	C7KUGACXX_7_7959.sorted.filtered_peak_640	120	.	4.07320	14.82149	12.01431
chr1	33446624	33447118	C7KUGACXX_7_7959.sorted.filtered_peak_641	55	.	3.51797	8.21760	5.58944
chr1	33458079	33458477	C7KUGACXX_7_7959.sorted.filtered_peak_642	12	.	2.50400	3.52457	1.24605
chr1	33502375	33502976	C7KUGACXX_7_7959.sorted.filtered_peak_643	214	.	6.64214	24.61433	21.47527
chr1	33520835	33521505	C7KUGACXX_7_7959.sorted.filtered_peak_644	14	.	2.78845	3.77694	1.46930
chr1	33546429	33546899	C7KUGACXX_7_7959.sorted.filtered_peak_645	141	.	5.16096	17.11323	14.17858
chr1	33554172	33554642	C7KUGACXX_7_7959.sorted.filtered_peak_646	23	.	3.00584	4.80434	2.36816
chr1	33564693	33565556	C7KUGACXX_7_7959.sorted.filtered_peak_647	136	.	4.64748	16.54714	13.64168
chr1	33592595	33593490	C7KUGACXX_7_7959.sorted.filtered_peak_648	264	.	5.57633	29.70115	26.42392
chr1	33646318	33646641	C7KUGACXX_7_7959.sorted.filtered_peak_649	31	.	2.77045	5.61165	3.11987
chr1	33647454	33647932	C7KUGACXX_7_7959.sorted.filtered_peak_650	65	.	3.49520	9.21474	6.53312
chr1	33722065	33722711	C7KUGACXX_7_7959.sorted.filtered_peak_651	30	.	2.95422	5.54929	3.05384
chr1	33739113	33739419	C7KUGACXX_7_7959.sorted.filtered_peak_652	33	.	3.36336	5.81575	3.31815
chr1	33760947	33761416	C7KUGACXX_7_7959.sorted.filtered_peak_653	29	.	3.11353	5.41728	2.94550
chr1	33767988	33768262	C7KUGACXX_7_7959.sorted.filtered_peak_654	33	.	3.29340	5.88755	3.36636
chr1	33815107	33816131	C7KUGACXX_7_7959.sorted.filtered_peak_655	76	.	3.57586	10.39012	7.69726
chr1	33833403	33833679	C7KUGACXX_7_7959.sorted.filtered_peak_656	32	.	3.18168	5.72248	3.21909
chr1	33896689	33896939	C7KUGACXX_7_7959.sorted.filtered_peak_657	28	.	3.08469	5.32224	2.84593
chr1	33937867	33938505	C7KUGACXX_7_7959.sorted.filtered_peak_658	38	.	3.28796	6.38245	3.83444
chr1	34098734	34098991	C7KUGACXX_7_7959.sorted.filtered_peak_659	32	.	3.21311	5.75394	3.23439
chr1	35208286	35208566	C7KUGACXX_7_7959.sorted.filtered_peak_660	32	.	3.14878	5.73905	3.22317
chr1	35252056	35252364	C7KUGACXX_7_7959.sorted.filtered_peak_661	15	.	2.82644	3.85625	1.53841
chr1	35318275	35318815	C7KUGACXX_7_7959.sorted.filtered_peak_662	50	.	3.53287	7.70419	5.09037
chr1	35325206	35325739	C7KUGACXX_7_7959.sorted.filtered_peak_663	101	.	4.05331	12.97882	10.14889
chr1	35331551	35332298	C7KUGACXX_7_7959.sorted.filtered_peak_664	66	.	3.62684	9.35550	6.66679
chr1	35450599	35451163	C7KUGACXX_7_7959.sorted.filtered_peak_665	42	.	3.43607	6.80251	4.24330
chr1	35496934	35497721	C7KUGACXX_7_7959.sorted.filtered_peak_666	173	.	5.28409	20.43668	17.38877
chr1	35544575	35545336	C7KUGACXX_7_7959.sorted.filtered_peak_667	82	.	4.57643	11.05676	8.29658
chr1	35657416	35658160	C7KUGACXX_7_7959.sorted.filtered_peak_668	51	.	2.75618	7.74947	5.16972
chr1	35658381	35659121	C7KUGACXX_7_7959.sorted.filtered_peak_669	215	.	4.81872	24.68384	21.52973
chr1	35734023	35734767	C7KUGACXX_7_7959.sorted.filtered_peak_670	81	.	4.17791	10.86984	8.10809
chr1	35751809	35752139	C7KUGACXX_7_7959.sorted.filtered_peak_671	18	.	2.95824	4.18699	1.82064
chr1	35964904	35966014	C7KUGACXX_7_7959.sorted.filtered_peak_672	27	.	3.12067	5.24335	2.78304
chr1	35971592	35972426	C7KUGACXX_7_7959.sorted.filtered_peak_673	35	.	3.10723	6.01224	3.50292
chr1	36022872	36023492	C7KUGACXX_7_7959.sorted.filtered_peak_674	217	.	5.31276	24.90346	21.71548
chr1	36043479	36043784	C7KUGACXX_7_7959.sorted.filtered_peak_675	19	.	2.91937	4.34739	1.96488
chr1	36106718	36107407	C7KUGACXX_7_7959.sorted.filtered_peak_676	110	.	4.12652	13.88118	11.08735
chr1	36181156	36181406	C7KUGACXX_7_7959.sorted.filtered_peak_677	17	.	2.66012	4.14977	1.78304
chr1	36184138	36184878	C7KUGACXX_7_7959.sorted.filtered_peak_678	38	.	3.32931	6.39688	3.83821
chr1	36192027	36192759	C7KUGACXX_7_7959.sorted.filtered_peak_679	17	.	2.92134	4.13120	1.77713
chr1	36234930	36235837	C7KUGACXX_7_7959.sorted.filtered_peak_680	103	.	4.34039	13.18868	10.32877
chr1	36276581	36276887	C7KUGACXX_7_7959.sorted.filtered_peak_681	41	.	3.37554	6.67736	4.11248
chr1	36348515	36349258	C7KUGACXX_7_7959.sorted.filtered_peak_682	104	.	4.33969	13.25850	10.44959
chr1	36396136	36397350	C7KUGACXX_7_7959.sorted.filtered_peak_683	78	.	3.55408	10.52398	7.81811
chr1	36488971	36489249	C7KUGACXX_7_7959.sorted.filtered_peak_684	31	.	3.47627	5.64723	3.14933
chr1	36553924	36555161	C7KUGACXX_7_7959.sorted.filtered_peak_685	81	.	3.48673	10.84550	8.13547
chr1	36565319	36565821	C7KUGACXX_7_7959.sorted.filtered_peak_686	20	.	2.87370	4.42943	2.03209
chr1	36574716	36574980	C7KUGACXX_7_7959.sorted.filtered_peak_687	21	.	3.02469	4.60912	2.19522
chr1	36614728	36615643	C7KUGACXX_7_7959.sorted.filtered_peak_688	237	.	4.77436	26.95871	23.74885
chr1	36621307	36621858	C7KUGACXX_7_7959.sorted.filtered_peak_689	73	.	3.33703	10.10625	7.35702
chr1	36626598	36627026	C7KUGACXX_7_7959.sorted.filtered_peak_690	17	.	2.34008	4.11031	1.75619
chr1	36653737	36654117	C7KUGACXX_7_7959.sorted.filtered_peak_691	61	.	4.44862	8.82175	6.14844
chr1	36689040	36690474	C7KUGACXX_7_7959.sorted.filtered_peak_692	276	.	4.88005	31.04105	27.69612
chr1	36751066	36751415	C7KUGACXX_7_7959.sorted.filtered_peak_693	40	.	3.63800	6.65312	4.08372
chr1	36771917	36772812	C7KUGACXX_7_7959.sorted.filtered_peak_694	70	.	3.75965	9.71457	7.05264
chr1	36839232	36840336	C7KUGACXX_7_7959.sorted.filtered_peak_695	33	.	2.84806	5.90216	3.39136
chr1	36851023	36852443	C7KUGACXX_7_7959.sorted.filtered_peak_696	240	.	4.47345	27.26032	24.06152
chr1	36862772	36863745	C7KUGACXX_7_7959.sorted.filtered_peak_697	49	.	3.44281	7.56232	4.96915
chr1	36886382	36886699	C7KUGACXX_7_7959.sorted.filtered_peak_698	56	.	4.05872	8.35967	5.69771
chr1	36915809	36916523	C7KUGACXX_7_7959.sorted.filtered_peak_699	86	.	4.08253	11.33106	8.60602
chr1	36929750	36930498	C7KUGACXX_7_7959.sorted.filtered_peak_700	85	.	3.95519	11.22449	8.50017
chr1	37115946	37116229	C7KUGACXX_7_7959.sorted.filtered_peak_701	20	.	3.01662	4.48575	2.08572
chr1	37920429	37920781	C7KUGACXX_7_7959.sorted.filtered_peak_702	37	.	3.58324	6.28521	3.75670
chr1	37939907	37940304	C7KUGACXX_7_7959.sorted.filtered_peak_703	78	.	3.04329	10.62006	7.88332
chr1	37945252	37945558	C7KUGACXX_7_7959.sorted.filtered_peak_704	49	.	2.71971	7.55834	4.94474
chr1	37952984	37953372	C7KUGACXX_7_7959.sorted.filtered_peak_705	46	.	3.50931	7.22473	4.62193
chr1	37979871	37980818	C7KUGACXX_7_7959.sorted.filtered_peak_706	97	.	4.35898	12.54848	9.77432
chr1	38019589	38020126	C7KUGACXX_7_7959.sorted.filtered_peak_707	104	.	4.90345	13.34014	10.49785
chr1	38061181	38061798	C7KUGACXX_7_7959.sorted.filtered_peak_708	180	.	5.66178	21.07705	18.02471
chr1	38156040	38156544	C7KUGACXX_7_7959.sorted.filtered_peak_709	212	.	4.79633	24.38100	21.22215
chr1	38157771	38158319	C7KUGACXX_7_7959.sorted.filtered_peak_710	209	.	4.76330	24.06709	20.91248
chr1	38273377	38274387	C7KUGACXX_7_7959.sorted.filtered_peak_711	67	.	3.60620	9.47550	6.78653
chr1	38324630	38326031	C7KUGACXX_7_7959.sorted.filtered_peak_712	98	.	4.02595	12.60953	9.87029
chr1	38367036	38367306	C7KUGACXX_7_7959.sorted.filtered_peak_713	22	.	3.12538	4.62547	2.20572
chr1	38396950	38397925	C7KUGACXX_7_7959.sorted.filtered_peak_714	99	.	4.42058	12.73128	9.97362
chr1	38455104	38456041	C7KUGACXX_7_7959.sorted.filtered_peak_715	112	.	4.55519	14.12773	11.29665
chr1	38474817	38475115	C7KUGACXX_7_7959.sorted.filtered_peak_716	12	.	2.17511	3.55090	1.27507
chr1	38478072	38478710	C7KUGACXX_7_7959.sorted.filtered_peak_717	158	.	4.88152	18.82361	15.83330
chr1	38484317	38484881	C7KUGACXX_7_7959.sorted.filtered_peak_718	12	.	2.62298	3.55249	1.28856
chr1	39025051	39025460	C7KUGACXX_7_7959.sorted.filtered_peak_719	44	.	3.26505	6.97774	4.40611
chr1	39300885	39301188	C7KUGACXX_7_7959.sorted.filtered_peak_720	51	.	3.99115	7.75489	5.11515
chr1	39324965	39325908	C7KUGACXX_7_7959.sorted.filtered_peak_721	158	.	4.68754	18.81644	15.88860
chr1	39338364	39339567	C7KUGACXX_7_7959.sorted.filtered_peak_722	187	.	4.91366	21.71744	18.74015
chr1	39456516	39457320	C7KUGACXX_7_7959.sorted.filtered_peak_723	160	.	4.72623	19.03735	16.08094
chr1	39462736	39463124	C7KUGACXX_7_7959.sorted.filtered_peak_724	33	.	3.22071	5.83486	3.33200
chr1	39491795	39492683	C7KUGACXX_7_7959.sorted.filtered_peak_725	95	.	4.73279	12.37927	9.56051
chr1	39557839	39558113	C7KUGACXX_7_7959.sorted.filtered_peak_726	13	.	2.77059	3.69497	1.38734
chr1	39564157	39564610	C7KUGACXX_7_7959.sorted.filtered_peak_727	25	.	3.09028	4.96759	2.53127
chr1	39620858	39621221	C7KUGACXX_7_7959.sorted.filtered_peak_728	14	.	2.67224	3.81410	1.49085
chr1	39649326	39649894	C7KUGACXX_7_7959.sorted.filtered_peak_729	34	.	3.18897	5.97570	3.43817
chr1	39657810	39658418	C7KUGACXX_7_7959.sorted.filtered_peak_730	34	.	2.60086	5.95785	3.44869
chr1	39662479	39662918	C7KUGACXX_7_7959.sorted.filtered_peak_731	81	.	3.57613	10.86060	8.11028
chr1	39670177	39671585	C7KUGACXX_7_7959.sorted.filtered_peak_732	36	.	2.96873	6.12721	3.62474
chr1	39680579	39680928	C7KUGACXX_7_7959.sorted.filtered_peak_733	29	.	3.00410	5.47787	2.98801
chr1	39681280	39681681	C7KUGACXX_7_7959.sorted.filtered_peak_734	59	.	3.83573	8.64317	5.96801
chr1	39724355	39724610	C7KUGACXX_7_7959.sorted.filtered_peak_735	24	.	3.03860	4.84687	2.40033
chr1	39794112	39794362	C7KUGACXX_7_7959.sorted.filtered_peak_736	18	.	2.80283	4.25449	1.88266
chr1	39864212	39864509	C7KUGACXX_7_7959.sorted.filtered_peak_737	13	.	2.62977	3.57928	1.31805
chr1	39874179	39874801	C7KUGACXX_7_7959.sorted.filtered_peak_738	90	.	4.25486	11.89872	9.08931
chr1	39956865	39957420	C7KUGACXX_7_7959.sorted.filtered_peak_739	69	.	4.55555	9.64089	6.91863
chr1	40042184	40042801	C7KUGACXX_7_7959.sorted.filtered_peak_740	112	.	4.57910	14.05826	11.20402
chr1	40071873	40072123	C7KUGACXX_7_7959.sorted.filtered_peak_741	27	.	3.31743	5.17726	2.71273
chr1	40157015	40157559	C7KUGACXX_7_7959.sorted.filtered_peak_742	41	.	3.22943	6.75535	4.17323
chr1	40187523	40187773	C7KUGACXX_7_7959.sorted.filtered_peak_743	14	.	2.77472	3.74447	1.44629
chr1	40204307	40204883	C7KUGACXX_7_7959.sorted.filtered_peak_744	104	.	4.51135	13.22026	10.41647
chr1	40254421	40254784	C7KUGACXX_7_7959.sorted.filtered_peak_745	11	.	2.66891	3.43512	1.16304
chr1	40264791	40265193	C7KUGACXX_7_7959.sorted.filtered_peak_746	42	.	3.84525	6.81560	4.24783
chr1	40311378	40311636	C7KUGACXX_7_7959.sorted.filtered_peak_747	25	.	3.08958	5.03469	2.57299
chr1	40348767	40349382	C7KUGACXX_7_7959.sorted.filtered_peak_748	155	.	5.59253	18.50713	15.52491
chr1	40367401	40368152	C7KUGACXX_7_7959.sorted.filtered_peak_749	24	.	2.90802	4.92255	2.49815
chr1	40439203	40439606	C7KUGACXX_7_7959.sorted.filtered_peak_750	27	.	3.27133	5.18847	2.71992
chr1	40505246	40506621	C7KUGACXX_7_7959.sorted.filtered_peak_751	215	.	4.09457	24.73977	21.56870
chr1	40525138	40525678	C7KUGACXX_7_7959.sorted.filtered_peak_752	67	.	3.64316	9.41343	6.73227
chr1	40544273	40544523	C7KUGACXX_7_7959.sorted.filtered_peak_753	14	.	2.82506	3.82793	1.49780
chr1	40562564	40563297	C7KUGACXX_7_7959.sorted.filtered_peak_754	60	.	3.83325	8.71851	6.07229
chr1	40618700	40619194	C7KUGACXX_7_7959.sorted.filtered_peak_755	16	.	2.78874	4.03965	1.69407
chr1	40626594	40627689	C7KUGACXX_7_7959.sorted.filtered_peak_756	94	.	4.04764	12.16791	9.44231
chr1	40707197	40707697	C7KUGACXX_7_7959.sorted.filtered_peak_757	63	.	4.06816	9.04514	6.34468
chr1	40723248	40724251	C7KUGACXX_7_7959.sorted.filtered_peak_758	174	.	4.87025	20.51867	17.45732
chr1	40778214	40778464	C7KUGACXX_7_7959.sorted.filtered_peak_759	27	.	2.78589	5.21044	2.75273
chr1	40780980	40781412	C7KUGACXX_7_7959.sorted.filtered_peak_760	29	.	2.83714	5.45931	2.98387
chr1	40804416	40804737	C7KUGACXX_7_7959.sorted.filtered_peak_761	30	.	3.10777	5.55706	3.07133
chr1	40807921	40808224	C7KUGACXX_7_7959.sorted.filtered_peak_762	39	.	3.21101	6.54882	3.97321
chr1	40838967	40840520	C7KUGACXX_7_7959.sorted.filtered_peak_763	71	.	3.16536	9.85320	7.19268
chr1	40851266	40852096	C7KUGACXX_7_7959.sorted.filtered_peak_764	69	.	3.04366	9.70478	6.98821
chr1	40870166	40870608	C7KUGACXX_7_7959.sorted.filtered_peak_765	16	.	2.55354	4.02214	1.68749
chr1	40915527	40916800	C7KUGACXX_7_7959.sorted.filtered_peak_766	37	.	3.15368	6.31024	3.79391
chr1	40942802	40943601	C7KUGACXX_7_7959.sorted.filtered_peak_767	29	.	3.02282	5.42822	2.96927
chr1	40974029	40974891	C7KUGACXX_7_7959.sorted.filtered_peak_768	47	.	3.84154	7.31781	4.74372
chr1	40997003	40997718	C7KUGACXX_7_7959.sorted.filtered_peak_769	122	.	4.82223	15.15866	12.28751
chr1	41131091	41131862	C7KUGACXX_7_7959.sorted.filtered_peak_770	56	.	3.47222	8.27064	5.62649
chr1	41134568	41134913	C7KUGACXX_7_7959.sorted.filtered_peak_771	46	.	3.41070	7.24551	4.64041
chr1	41157045	41158186	C7KUGACXX_7_7959.sorted.filtered_peak_772	154	.	4.18706	18.48138	15.49108
chr1	41174453	41175316	C7KUGACXX_7_7959.sorted.filtered_peak_773	84	.	3.96524	11.26814	8.48703
chr1	41267897	41268543	C7KUGACXX_7_7959.sorted.filtered_peak_774	70	.	3.81211	9.74617	7.02053
chr1	41284203	41284601	C7KUGACXX_7_7959.sorted.filtered_peak_775	52	.	3.71384	7.84615	5.21456
chr1	41315540	41315958	C7KUGACXX_7_7959.sorted.filtered_peak_776	18	.	2.70788	4.21293	1.84097
chr1	41327879	41328725	C7KUGACXX_7_7959.sorted.filtered_peak_777	231	.	6.30073	26.38400	23.16732
chr1	41445126	41445992	C7KUGACXX_7_7959.sorted.filtered_peak_778	254	.	5.27191	28.66886	25.41570
chr1	41469317	41469704	C7KUGACXX_7_7959.sorted.filtered_peak_779	73	.	4.33169	10.13215	7.38639
chr1	41630003	41630253	C7KUGACXX_7_7959.sorted.filtered_peak_780	10	.	2.60583	3.28007	1.03395
chr1	41707358	41707914	C7KUGACXX_7_7959.sorted.filtered_peak_781	15	.	2.55724	3.92064	1.58414
chr1	41826572	41827239	C7KUGACXX_7_7959.sorted.filtered_peak_782	106	.	4.33581	13.54541	10.68410
chr1	42039855	42040154	C7KUGACXX_7_7959.sorted.filtered_peak_783	31	.	3.17005	5.63400	3.13764
chr1	42127893	42128205	C7KUGACXX_7_7959.sorted.filtered_peak_784	28	.	2.87989	5.34368	2.87254
chr1	42138777	42139706	C7KUGACXX_7_7959.sorted.filtered_peak_785	46	.	3.20148	7.24852	4.66684
chr1	42149554	42150069	C7KUGACXX_7_7959.sorted.filtered_peak_786	40	.	3.04225	6.56238	4.02705
chr1	42155494	42155770	C7KUGACXX_7_7959.sorted.filtered_peak_787	22	.	2.97229	4.68013	2.26003
chr1	42194352	42194602	C7KUGACXX_7_7959.sorted.filtered_peak_788	23	.	2.88794	4.79353	2.36212
chr1	42216933	42217477	C7KUGACXX_7_7959.sorted.filtered_peak_789	16	.	2.62966	3.95925	1.61984
chr1	42257950	42258619	C7KUGACXX_7_7959.sorted.filtered_peak_790	25	.	3.00915	4.96187	2.52359
chr1	42268628	42269091	C7KUGACXX_7_7959.sorted.filtered_peak_791	20	.	2.70483	4.49986	2.09895
chr1	42277595	42277870	C7KUGACXX_7_7959.sorted.filtered_peak_792	19	.	2.69892	4.32769	1.94378
chr1	42328392	42328832	C7KUGACXX_7_7959.sorted.filtered_peak_793	12	.	2.52422	3.48903	1.23517
chr1	42356981	42357828	C7KUGACXX_7_7959.sorted.filtered_peak_794	52	.	3.32281	7.86765	5.25185
chr1	42363761	42364293	C7KUGACXX_7_7959.sorted.filtered_peak_795	66	.	3.59702	9.31249	6.61037
chr1	42385470	42386324	C7KUGACXX_7_7959.sorted.filtered_peak_796	51	.	3.07761	7.76132	5.15167
chr1	42500964	42501917	C7KUGACXX_7_7959.sorted.filtered_peak_797	170	.	4.75590	20.07382	17.05061
chr1	42639000	42639250	C7KUGACXX_7_7959.sorted.filtered_peak_798	22	.	2.73475	4.69728	2.27453
chr1	42800112	42801661	C7KUGACXX_7_7959.sorted.filtered_peak_799	75	.	3.50473	10.25864	7.55408
chr1	42921569	42922796	C7KUGACXX_7_7959.sorted.filtered_peak_800	131	.	4.37473	16.06986	13.11323
chr1	42928567	42929307	C7KUGACXX_7_7959.sorted.filtered_peak_801	241	.	6.22175	27.37998	24.18612
chr1	42995355	42995615	C7KUGACXX_7_7959.sorted.filtered_peak_802	19	.	2.92784	4.30899	1.92663
chr1	43123612	43124459	C7KUGACXX_7_7959.sorted.filtered_peak_803	119	.	4.47877	14.86493	11.99714
chr1	43147316	43148130	C7KUGACXX_7_7959.sorted.filtered_peak_804	117	.	3.81990	14.61371	11.79639
chr1	43148385	43148985	C7KUGACXX_7_7959.sorted.filtered_peak_805	22	.	2.35859	4.71190	2.29557
chr1	43232278	43233305	C7KUGACXX_7_7959.sorted.filtered_peak_806	266	.	5.37776	29.94081	26.69106
chr1	43243391	43243658	C7KUGACXX_7_7959.sorted.filtered_peak_807	15	.	2.73390	3.86832	1.55488
chr1	43272589	43272871	C7KUGACXX_7_7959.sorted.filtered_peak_808	13	.	2.65803	3.60768	1.31300
chr1	43281947	43283316	C7KUGACXX_7_7959.sorted.filtered_peak_809	249	.	5.21257	28.14012	24.95018
chr1	43311772	43312608	C7KUGACXX_7_7959.sorted.filtered_peak_810	96	.	3.94649	12.41839	9.67350
chr1	43388673	43389159	C7KUGACXX_7_7959.sorted.filtered_peak_811	16	.	2.24593	4.03253	1.68482
chr1	43389693	43390475	C7KUGACXX_7_7959.sorted.filtered_peak_812	123	.	4.00331	15.25049	12.35310
chr1	43397479	43398055	C7KUGACXX_7_7959.sorted.filtered_peak_813	79	.	3.68885	10.64579	7.90578
chr1	43423967	43424941	C7KUGACXX_7_7959.sorted.filtered_peak_814	107	.	3.68661	13.54785	10.72245
chr1	43637625	43638690	C7KUGACXX_7_7959.sorted.filtered_peak_815	108	.	4.27447	13.66442	10.84804
chr1	43693019	43693269	C7KUGACXX_7_7959.sorted.filtered_peak_816	24	.	3.08115	4.90108	2.45521
chr1	43824003	43824789	C7KUGACXX_7_7959.sorted.filtered_peak_817	175	.	5.27193	20.57411	17.56236
chr1	43833342	43834243	C7KUGACXX_7_7959.sorted.filtered_peak_818	142	.	4.52512	17.23590	14.27776
chr1	43855145	43855944	C7KUGACXX_7_7959.sorted.filtered_peak_819	98	.	4.38106	12.65617	9.86585
chr1	43919435	43920028	C7KUGACXX_7_7959.sorted.filtered_peak_820	20	.	2.74392	4.41343	2.03785
chr1	43994798	43995108	C7KUGACXX_7_7959.sorted.filtered_peak_821	13	.	2.51957	3.61822	1.32373
chr1	44115398	44116398	C7KUGACXX_7_7959.sorted.filtered_peak_822	339	.	5.67403	37.39306	33.91200
chr1	44172705	44173843	C7KUGACXX_7_7959.sorted.filtered_peak_823	86	.	3.87107	11.41058	8.65582
chr1	44412020	44412914	C7KUGACXX_7_7959.sorted.filtered_peak_824	241	.	5.58267	27.32412	24.10808
chr1	44435320	44435790	C7KUGACXX_7_7959.sorted.filtered_peak_825	112	.	3.86454	14.12941	11.27428
chr1	44440109	44440919	C7KUGACXX_7_7959.sorted.filtered_peak_826	111	.	3.71257	14.01666	11.15796
chr1	44457073	44457576	C7KUGACXX_7_7959.sorted.filtered_peak_827	41	.	3.27999	6.68567	4.12399
chr1	44495494	44496358	C7KUGACXX_7_7959.sorted.filtered_peak_828	143	.	4.70128	17.30696	14.35103
chr1	44502339	44502757	C7KUGACXX_7_7959.sorted.filtered_peak_829	24	.	3.04091	4.89032	2.44813
chr1	44678674	44679458	C7KUGACXX_7_7959.sorted.filtered_peak_830	76	.	3.76874	10.37380	7.65047
chr1	44820783	44821416	C7KUGACXX_7_7959.sorted.filtered_peak_831	252	.	6.26721	28.41957	25.20336
chr1	45060815	45061150	C7KUGACXX_7_7959.sorted.filtered_peak_832	30	.	3.35844	5.49388	3.00088
chr1	45097246	45098528	C7KUGACXX_7_7959.sorted.filtered_peak_833	87	.	3.65158	11.53182	8.77697
chr1	45118423	45118818	C7KUGACXX_7_7959.sorted.filtered_peak_834	36	.	3.22141	6.16718	3.62668
chr1	45139651	45140534	C7KUGACXX_7_7959.sorted.filtered_peak_835	375	.	6.30742	41.10935	37.51189
chr1	45173397	45173857	C7KUGACXX_7_7959.sorted.filtered_peak_836	26	.	3.29764	5.14927	2.69966
chr1	45180688	45181175	C7KUGACXX_7_7959.sorted.filtered_peak_837	25	.	3.14849	5.02653	2.59475
chr1	45187028	45187946	C7KUGACXX_7_7959.sorted.filtered_peak_838	101	.	3.97577	12.97790	10.14236
chr1	45196292	45197242	C7KUGACXX_7_7959.sorted.filtered_peak_839	121	.	4.48922	15.03592	12.11802
chr1	45204988	45205792	C7KUGACXX_7_7959.sorted.filtered_peak_840	141	.	5.01231	17.01163	14.11419
chr1	45240662	45242087	C7KUGACXX_7_7959.sorted.filtered_peak_841	80	.	3.84238	10.76520	8.03766
chr1	45251868	45252268	C7KUGACXX_7_7959.sorted.filtered_peak_842	23	.	2.75872	4.77222	2.34117
chr1	45259161	45259651	C7KUGACXX_7_7959.sorted.filtered_peak_843	25	.	3.26817	5.02808	2.57181
chr1	45265361	45266291	C7KUGACXX_7_7959.sorted.filtered_peak_844	281	.	5.28451	31.54997	28.19528
chr1	45273003	45273777	C7KUGACXX_7_7959.sorted.filtered_peak_845	41	.	2.41368	6.71931	4.14444
chr1	45274907	45275618	C7KUGACXX_7_7959.sorted.filtered_peak_846	73	.	2.86678	10.08078	7.35381
chr1	45285053	45286187	C7KUGACXX_7_7959.sorted.filtered_peak_847	108	.	4.27681	13.65808	10.82277
chr1	45301541	45301867	C7KUGACXX_7_7959.sorted.filtered_peak_848	61	.	4.44975	8.81696	6.12228
chr1	45390862	45391118	C7KUGACXX_7_7959.sorted.filtered_peak_849	22	.	3.13625	4.64485	2.21726
chr1	45451903	45452548	C7KUGACXX_7_7959.sorted.filtered_peak_850	145	.	5.57729	17.54820	14.58691
chr1	45476853	45478228	C7KUGACXX_7_7959.sorted.filtered_peak_851	67	.	3.19413	9.44688	6.79294
chr1	45671558	45672476	C7KUGACXX_7_7959.sorted.filtered_peak_852	17	.	2.65137	4.08609	1.73586
chr1	45769121	45770095	C7KUGACXX_7_7959.sorted.filtered_peak_853	299	.	5.68268	33.36999	29.98545
chr1	45805262	45806412	C7KUGACXX_7_7959.sorted.filtered_peak_854	123	.	4.20308	15.27192	12.38457
chr1	45956453	45957428	C7KUGACXX_7_7959.sorted.filtered_peak_855	217	.	5.20092	24.90971	21.78179
chr1	45965226	45966183	C7KUGACXX_7_7959.sorted.filtered_peak_856	221	.	5.32849	25.27681	22.13840
chr1	45987002	45987882	C7KUGACXX_7_7959.sorted.filtered_peak_857	82	.	3.93224	11.04368	8.26628
chr1	46009447	46009951	C7KUGACXX_7_7959.sorted.filtered_peak_858	69	.	4.35857	9.64450	6.93089
chr1	46016135	46017083	C7KUGACXX_7_7959.sorted.filtered_peak_859	148	.	5.18447	17.72466	14.81468
chr1	46035582	46036092	C7KUGACXX_7_7959.sorted.filtered_peak_860	33	.	3.45457	5.90894	3.38527
chr1	46048968	46050830	C7KUGACXX_7_7959.sorted.filtered_peak_861	117	.	3.64618	14.63239	11.74018
chr1	46151658	46153182	C7KUGACXX_7_7959.sorted.filtered_peak_862	240	.	4.13235	27.27548	24.05918
chr1	46153668	46154144	C7KUGACXX_7_7959.sorted.filtered_peak_863	19	.	1.95165	4.28846	1.90577
chr1	46215789	46216783	C7KUGACXX_7_7959.sorted.filtered_peak_864	153	.	4.83664	18.29652	15.37166
chr1	46251136	46251386	C7KUGACXX_7_7959.sorted.filtered_peak_865	20	.	3.05480	4.42943	2.02698
chr1	46268922	46269407	C7KUGACXX_7_7959.sorted.filtered_peak_866	122	.	5.07304	15.14971	12.24628
chr1	46502729	46503192	C7KUGACXX_7_7959.sorted.filtered_peak_867	27	.	3.08202	5.24925	2.77887
chr1	46598238	46599153	C7KUGACXX_7_7959.sorted.filtered_peak_868	103	.	4.10124	13.14538	10.30765
chr1	46632224	46632589	C7KUGACXX_7_7959.sorted.filtered_peak_869	29	.	3.14475	5.46618	2.97805
chr1	46663893	46664400	C7KUGACXX_7_7959.sorted.filtered_peak_870	77	.	4.23661	10.50852	7.74876
chr1	46712731	46713611	C7KUGACXX_7_7959.sorted.filtered_peak_871	176	.	5.09402	20.69459	17.66197
chr1	46768760	46769624	C7KUGACXX_7_7959.sorted.filtered_peak_872	230	.	5.41027	26.22682	23.02896
chr1	46806200	46806962	C7KUGACXX_7_7959.sorted.filtered_peak_873	83	.	4.11266	11.06176	8.30658
chr1	46943115	46943439	C7KUGACXX_7_7959.sorted.filtered_peak_874	22	.	2.92209	4.65667	2.24707
chr1	47047314	47047888	C7KUGACXX_7_7959.sorted.filtered_peak_875	71	.	4.06335	9.79227	7.11199
chr1	47069539	47070429	C7KUGACXX_7_7959.sorted.filtered_peak_876	156	.	4.55421	18.60572	15.64845
chr1	47081662	47082693	C7KUGACXX_7_7959.sorted.filtered_peak_877	33	.	2.84953	5.88497	3.36874
chr1	47133646	47134514	C7KUGACXX_7_7959.sorted.filtered_peak_878	25	.	2.83040	4.98043	2.53536
chr1	47184385	47185254	C7KUGACXX_7_7959.sorted.filtered_peak_879	194	.	5.26676	22.55813	19.49165
chr1	47190943	47191256	C7KUGACXX_7_7959.sorted.filtered_peak_880	52	.	3.97869	7.91785	5.27222
chr1	47644888	47645304	C7KUGACXX_7_7959.sorted.filtered_peak_881	36	.	3.19446	6.19617	3.66300
chr1	47658586	47658837	C7KUGACXX_7_7959.sorted.filtered_peak_882	39	.	3.44698	6.50487	3.93701
chr1	47754970	47755312	C7KUGACXX_7_7959.sorted.filtered_peak_883	51	.	4.15188	7.75785	5.12477
chr1	47779549	47780361	C7KUGACXX_7_7959.sorted.filtered_peak_884	279	.	6.20843	31.23912	27.91797
chr1	47799068	47800552	C7KUGACXX_7_7959.sorted.filtered_peak_885	96	.	3.88980	12.39694	9.61925
chr1	47902806	47903951	C7KUGACXX_7_7959.sorted.filtered_peak_886	137	.	3.95913	16.65290	13.75716
chr1	48176015	48176429	C7KUGACXX_7_7959.sorted.filtered_peak_887	18	.	2.74568	4.18239	1.83200
chr1	48192084	48192394	C7KUGACXX_7_7959.sorted.filtered_peak_888	14	.	2.66892	3.78906	1.47004
chr1	48463284	48463541	C7KUGACXX_7_7959.sorted.filtered_peak_889	40	.	3.59041	6.67213	4.09260
chr1	48559462	48559840	C7KUGACXX_7_7959.sorted.filtered_peak_890	25	.	3.20420	5.02777	2.57342
chr1	48937588	48938151	C7KUGACXX_7_7959.sorted.filtered_peak_891	58	.	3.97050	8.49742	5.86048
chr1	49162839	49163102	C7KUGACXX_7_7959.sorted.filtered_peak_892	12	.	2.62385	3.54252	1.27207
chr1	51190180	51190785	C7KUGACXX_7_7959.sorted.filtered_peak_893	29	.	3.38247	5.42405	2.95831
chr1	51338887	51339415	C7KUGACXX_7_7959.sorted.filtered_peak_894	47	.	3.71993	7.34295	4.73744
chr1	51425436	51426473	C7KUGACXX_7_7959.sorted.filtered_peak_895	166	.	4.72768	19.68570	16.69294
chr1	51433757	51434747	C7KUGACXX_7_7959.sorted.filtered_peak_896	92	.	3.62964	12.05820	9.25043
chr1	51435682	51435977	C7KUGACXX_7_7959.sorted.filtered_peak_897	23	.	2.40405	4.76670	2.33703
chr1	51701510	51702457	C7KUGACXX_7_7959.sorted.filtered_peak_898	94	.	4.03291	12.18240	9.41093
chr1	51762187	51762481	C7KUGACXX_7_7959.sorted.filtered_peak_899	16	.	2.74828	4.01419	1.66305
chr1	51797031	51797281	C7KUGACXX_7_7959.sorted.filtered_peak_900	19	.	2.94939	4.36688	1.97085
chr1	51899143	51899855	C7KUGACXX_7_7959.sorted.filtered_peak_901	77	.	4.03524	10.51638	7.78220
chr1	51908354	51908620	C7KUGACXX_7_7959.sorted.filtered_peak_902	30	.	2.94838	5.58473	3.08431
chr1	51984788	51985274	C7KUGACXX_7_7959.sorted.filtered_peak_903	57	.	2.80874	8.39027	5.72961
chr1	51986471	51986796	C7KUGACXX_7_7959.sorted.filtered_peak_904	47	.	2.73176	7.39152	4.78533
chr1	52000545	52001014	C7KUGACXX_7_7959.sorted.filtered_peak_905	45	.	3.52587	7.11833	4.51456
chr1	52014557	52014882	C7KUGACXX_7_7959.sorted.filtered_peak_906	28	.	3.38357	5.37205	2.89089
chr1	52035060	52035590	C7KUGACXX_7_7959.sorted.filtered_peak_907	16	.	2.80535	4.03852	1.69782
chr1	52082358	52083108	C7KUGACXX_7_7959.sorted.filtered_peak_908	119	.	4.82598	14.76241	11.90922
chr1	52194809	52195663	C7KUGACXX_7_7959.sorted.filtered_peak_909	106	.	4.15482	13.49151	10.67218
chr1	52343911	52345077	C7KUGACXX_7_7959.sorted.filtered_peak_910	292	.	5.49830	32.64035	29.29796
chr1	52456251	52456514	C7KUGACXX_7_7959.sorted.filtered_peak_911	25	.	3.20200	5.00980	2.56248
chr1	52468005	52468313	C7KUGACXX_7_7959.sorted.filtered_peak_912	29	.	3.40497	5.44633	2.96426
chr1	52499019	52499839	C7KUGACXX_7_7959.sorted.filtered_peak_913	71	.	3.79252	9.82615	7.14192
chr1	52520712	52521169	C7KUGACXX_7_7959.sorted.filtered_peak_914	65	.	3.13169	9.23079	6.53138
chr1	52521673	52522766	C7KUGACXX_7_7959.sorted.filtered_peak_915	85	.	3.44146	11.30076	8.53874
chr1	52607238	52607835	C7KUGACXX_7_7959.sorted.filtered_peak_916	17	.	2.56152	4.09892	1.75816
chr1	52831418	52832350	C7KUGACXX_7_7959.sorted.filtered_peak_917	338	.	5.72908	37.34774	33.88396
chr1	52869384	52870753	C7KUGACXX_7_7959.sorted.filtered_peak_918	98	.	3.94622	12.65034	9.84264
chr1	52889500	52890171	C7KUGACXX_7_7959.sorted.filtered_peak_919	39	.	3.27467	6.46513	3.91632
chr1	52989138	52989428	C7KUGACXX_7_7959.sorted.filtered_peak_920	25	.	3.24920	5.02293	2.58633
chr1	53017621	53019341	C7KUGACXX_7_7959.sorted.filtered_peak_921	38	.	2.95847	6.39653	3.86778
chr1	53067880	53068473	C7KUGACXX_7_7959.sorted.filtered_peak_922	15	.	2.62678	3.89544	1.56206
chr1	53102631	53103480	C7KUGACXX_7_7959.sorted.filtered_peak_923	67	.	3.22633	9.51154	6.78158
chr1	53151885	53152172	C7KUGACXX_7_7959.sorted.filtered_peak_924	58	.	4.18939	8.54768	5.87596
chr1	53163546	53164338	C7KUGACXX_7_7959.sorted.filtered_peak_925	40	.	3.13689	6.58623	4.02782
chr1	53168566	53169272	C7KUGACXX_7_7959.sorted.filtered_peak_926	96	.	4.25693	12.50779	9.67314
chr1	53191790	53192677	C7KUGACXX_7_7959.sorted.filtered_peak_927	123	.	4.48784	15.16211	12.30959
chr1	53308411	53308738	C7KUGACXX_7_7959.sorted.filtered_peak_928	19	.	3.02634	4.37696	1.99196
chr1	53387030	53387627	C7KUGACXX_7_7959.sorted.filtered_peak_929	47	.	3.64856	7.33272	4.75432
chr1	53392717	53393193	C7KUGACXX_7_7959.sorted.filtered_peak_930	39	.	3.50618	6.49465	3.94057
chr1	53480222	53481154	C7KUGACXX_7_7959.sorted.filtered_peak_931	55	.	3.84717	8.18542	5.57234
chr1	53647752	53648044	C7KUGACXX_7_7959.sorted.filtered_peak_932	26	.	3.27176	5.13229	2.66808
chr1	53662101	53662959	C7KUGACXX_7_7959.sorted.filtered_peak_933	146	.	4.61042	17.52286	14.64133
chr1	53685790	53686616	C7KUGACXX_7_7959.sorted.filtered_peak_934	190	.	5.12383	22.15575	19.05049
chr1	53703882	53704608	C7KUGACXX_7_7959.sorted.filtered_peak_935	126	.	4.86628	15.50884	12.62115
chr1	53771923	53772173	C7KUGACXX_7_7959.sorted.filtered_peak_936	13	.	2.55455	3.59320	1.32392
chr1	53791593	53792449	C7KUGACXX_7_7959.sorted.filtered_peak_937	81	.	3.36501	10.92332	8.16826
chr1	53793031	53794092	C7KUGACXX_7_7959.sorted.filtered_peak_938	36	.	2.58924	6.11711	3.60931
chr1	53858940	53859319	C7KUGACXX_7_7959.sorted.filtered_peak_939	25	.	3.11252	5.03657	2.59658
chr1	53878755	53879501	C7KUGACXX_7_7959.sorted.filtered_peak_940	79	.	4.05272	10.76009	7.99920
chr1	54050837	54051183	C7KUGACXX_7_7959.sorted.filtered_peak_941	53	.	3.82566	7.99407	5.35292
chr1	54231235	54231634	C7KUGACXX_7_7959.sorted.filtered_peak_942	14	.	2.50823	3.74534	1.43052
chr1	54232470	54232934	C7KUGACXX_7_7959.sorted.filtered_peak_943	11	.	2.39969	3.46170	1.19161
chr1	54303605	54304556	C7KUGACXX_7_7959.sorted.filtered_peak_944	210	.	5.47973	24.22155	21.06873
chr1	54355219	54355977	C7KUGACXX_7_7959.sorted.filtered_peak_945	152	.	5.14340	18.23658	15.25772
chr1	54411011	54412340	C7KUGACXX_7_7959.sorted.filtered_peak_946	316	.	5.00078	35.09019	31.65503
chr1	54518581	54519498	C7KUGACXX_7_7959.sorted.filtered_peak_947	370	.	6.04611	40.66593	37.08906
chr1	54535602	54535987	C7KUGACXX_7_7959.sorted.filtered_peak_948	22	.	3.01067	4.62388	2.20583
chr1	54665487	54666368	C7KUGACXX_7_7959.sorted.filtered_peak_949	131	.	4.81889	16.04154	13.19602
chr1	54871998	54872325	C7KUGACXX_7_7959.sorted.filtered_peak_950	44	.	2.72979	7.01658	4.44340
chr1	54872980	54873605	C7KUGACXX_7_7959.sorted.filtered_peak_951	69	.	3.19653	9.65756	6.93941
chr1	54946859	54947117	C7KUGACXX_7_7959.sorted.filtered_peak_952	24	.	2.92528	4.88476	2.43725
chr1	54953588	54955609	C7KUGACXX_7_7959.sorted.filtered_peak_953	37	.	2.72617	6.30650	3.78199
chr1	54965130	54965634	C7KUGACXX_7_7959.sorted.filtered_peak_954	13	.	2.67880	3.70210	1.39644
chr1	55137705	55138129	C7KUGACXX_7_7959.sorted.filtered_peak_955	19	.	2.99984	4.32379	1.95827
chr1	55181054	55181878	C7KUGACXX_7_7959.sorted.filtered_peak_956	70	.	3.92209	9.77989	7.05644
chr1	55229901	55230660	C7KUGACXX_7_7959.sorted.filtered_peak_957	317	.	6.21471	35.20129	31.79663
chr1	55266868	55267526	C7KUGACXX_7_7959.sorted.filtered_peak_958	76	.	3.81064	10.35019	7.60340
chr1	55352633	55353188	C7KUGACXX_7_7959.sorted.filtered_peak_959	34	.	3.15838	5.94342	3.41381
chr1	55462096	55462402	C7KUGACXX_7_7959.sorted.filtered_peak_960	20	.	2.86855	4.46652	2.07797
chr1	55593701	55594029	C7KUGACXX_7_7959.sorted.filtered_peak_961	60	.	4.15373	8.69107	6.01497
chr1	55604648	55605183	C7KUGACXX_7_7959.sorted.filtered_peak_962	15	.	2.48669	3.85797	1.53093
chr1	55606021	55606606	C7KUGACXX_7_7959.sorted.filtered_peak_963	29	.	2.88814	5.40602	2.92956
chr1	55680862	55681539	C7KUGACXX_7_7959.sorted.filtered_peak_964	64	.	3.44909	9.17418	6.48580
chr1	55723721	55724112	C7KUGACXX_7_7959.sorted.filtered_peak_965	23	.	2.88603	4.77942	2.35617
chr1	57286533	57286802	C7KUGACXX_7_7959.sorted.filtered_peak_966	14	.	2.72183	3.79788	1.49240
chr1	57772995	57773594	C7KUGACXX_7_7959.sorted.filtered_peak_967	80	.	4.26688	10.85346	8.09391
chr1	59011609	59012766	C7KUGACXX_7_7959.sorted.filtered_peak_968	139	.	4.09979	16.90361	13.98453
chr1	59165067	59165951	C7KUGACXX_7_7959.sorted.filtered_peak_969	69	.	4.11202	9.59301	6.91610
chr1	59183624	59184364	C7KUGACXX_7_7959.sorted.filtered_peak_970	39	.	3.36245	6.52405	3.98119
chr1	59205585	59205950	C7KUGACXX_7_7959.sorted.filtered_peak_971	19	.	2.90820	4.38021	1.99348
chr1	59220435	59221384	C7KUGACXX_7_7959.sorted.filtered_peak_972	43	.	3.29465	6.93042	4.38035
chr1	59249152	59250817	C7KUGACXX_7_7959.sorted.filtered_peak_973	183	.	3.39961	21.29283	18.33225
chr1	59281098	59281351	C7KUGACXX_7_7959.sorted.filtered_peak_974	17	.	2.35207	4.13458	1.78685
chr1	59281755	59282302	C7KUGACXX_7_7959.sorted.filtered_peak_975	75	.	3.60872	10.28162	7.54726
chr1	59369032	59369577	C7KUGACXX_7_7959.sorted.filtered_peak_976	40	.	3.18647	6.63257	4.06267
chr1	59388057	59388581	C7KUGACXX_7_7959.sorted.filtered_peak_977	40	.	3.61420	6.66789	4.08333
chr1	59407216	59408049	C7KUGACXX_7_7959.sorted.filtered_peak_978	77	.	3.62929	10.47991	7.74117
chr1	59433952	59434632	C7KUGACXX_7_7959.sorted.filtered_peak_979	58	.	3.60194	8.49738	5.82567
chr1	59485849	59486549	C7KUGACXX_7_7959.sorted.filtered_peak_980	24	.	2.69034	4.86353	2.43731
chr1	59512345	59512631	C7KUGACXX_7_7959.sorted.filtered_peak_981	22	.	2.79824	4.66709	2.24280
chr1	59537025	59537275	C7KUGACXX_7_7959.sorted.filtered_peak_982	15	.	2.63408	3.83643	1.51455
chr1	59762083	59763035	C7KUGACXX_7_7959.sorted.filtered_peak_983	95	.	3.85441	12.32457	9.53784
chr1	60225143	60225515	C7KUGACXX_7_7959.sorted.filtered_peak_984	31	.	3.21728	5.66973	3.17859
chr1	60280260	60280616	C7KUGACXX_7_7959.sorted.filtered_peak_985	13	.	2.58042	3.64119	1.35514
chr1	60413080	60413354	C7KUGACXX_7_7959.sorted.filtered_peak_986	34	.	3.47958	6.02635	3.48808
chr1	61508451	61508963	C7KUGACXX_7_7959.sorted.filtered_peak_987	15	.	2.79575	3.82634	1.50532
chr1	61515564	61516079	C7KUGACXX_7_7959.sorted.filtered_peak_988	25	.	2.81686	4.98678	2.52842
chr1	61542560	61543932	C7KUGACXX_7_7959.sorted.filtered_peak_989	68	.	3.27704	9.50198	6.80762
chr1	62190457	62191323	C7KUGACXX_7_7959.sorted.filtered_peak_990	115	.	4.78685	14.43669	11.55509
chr1	62737728	62737978	C7KUGACXX_7_7959.sorted.filtered_peak_991	23	.	3.04460	4.79509	2.36462
chr1	62901768	62903024	C7KUGACXX_7_7959.sorted.filtered_peak_992	305	.	4.92708	33.92108	30.52406
chr1	62915966	62916413	C7KUGACXX_7_7959.sorted.filtered_peak_993	24	.	3.10615	4.90600	2.47156
chr1	63153950	63154207	C7KUGACXX_7_7959.sorted.filtered_peak_994	19	.	2.85107	4.31400	1.92922
chr1	63249187	63250127	C7KUGACXX_7_7959.sorted.filtered_peak_995	249	.	5.85102	28.21320	24.98987
chr1	63832882	63834033	C7KUGACXX_7_7959.sorted.filtered_peak_996	121	.	4.37791	14.99940	12.16961
chr1	63988439	63989637	C7KUGACXX_7_7959.sorted.filtered_peak_997	119	.	4.21814	14.85979	11.97772
chr1	64058884	64060272	C7KUGACXX_7_7959.sorted.filtered_peak_998	55	.	3.31446	8.20432	5.55086
chr1	64081533	64081838	C7KUGACXX_7_7959.sorted.filtered_peak_999	37	.	3.50227	6.29005	3.75863
chr1	64475047	64475356	C7KUGACXX_7_7959.sorted.filtered_peak_1000	13	.	2.75594	3.65839	1.35639
chr1	65210146	65210765	C7KUGACXX_7_7959.sorted.filtered_peak_1001	24	.	2.92689	4.86709	2.42599
chr1	65292816	65293242	C7KUGACXX_7_7959.sorted.filtered_peak_1002	31	.	2.87916	5.62244	3.13390
chr1	65329741	65330248	C7KUGACXX_7_7959.sorted.filtered_peak_1003	57	.	3.73159	8.39552	5.73394
chr1	65330624	65330874	C7KUGACXX_7_7959.sorted.filtered_peak_1004	12	.	2.44178	3.52577	1.24678
chr1	65342990	65343353	C7KUGACXX_7_7959.sorted.filtered_peak_1005	32	.	3.29919	5.79021	3.27290
chr1	65431372	65432637	C7KUGACXX_7_7959.sorted.filtered_peak_1006	136	.	3.94224	16.59220	13.64764
chr1	65532733	65533008	C7KUGACXX_7_7959.sorted.filtered_peak_1007	30	.	2.66267	5.49783	3.00267
chr1	65533285	65533562	C7KUGACXX_7_7959.sorted.filtered_peak_1008	17	.	2.35587	4.09210	1.73459
chr1	65541083	65541349	C7KUGACXX_7_7959.sorted.filtered_peak_1009	45	.	3.81319	7.14398	4.53387
chr1	65614386	65614898	C7KUGACXX_7_7959.sorted.filtered_peak_1010	38	.	3.12475	6.33937	3.80013
chr1	65719796	65720458	C7KUGACXX_7_7959.sorted.filtered_peak_1011	55	.	3.64722	8.13584	5.51058
chr1	65775306	65775686	C7KUGACXX_7_7959.sorted.filtered_peak_1012	15	.	2.83404	3.85737	1.52799
chr1	65885523	65886807	C7KUGACXX_7_7959.sorted.filtered_peak_1013	244	.	4.78242	27.66098	24.45473
chr1	66153349	66153869	C7KUGACXX_7_7959.sorted.filtered_peak_1014	38	.	3.55952	6.39907	3.84290
chr1	66277592	66278267	C7KUGACXX_7_7959.sorted.filtered_peak_1015	109	.	4.20756	13.76967	10.91227
chr1	66295875	66296472	C7KUGACXX_7_7959.sorted.filtered_peak_1016	90	.	4.37955	11.79616	9.00627
chr1	66332066	66332325	C7KUGACXX_7_7959.sorted.filtered_peak_1017	17	.	2.92364	4.08416	1.72224
chr1	66556795	66557079	C7KUGACXX_7_7959.sorted.filtered_peak_1018	39	.	3.54728	6.52254	3.95318
chr1	66647750	66648639	C7KUGACXX_7_7959.sorted.filtered_peak_1019	41	.	3.28439	6.67344	4.11617
chr1	66680655	66681046	C7KUGACXX_7_7959.sorted.filtered_peak_1020	27	.	3.00456	5.20034	2.73312
chr1	66740812	66741213	C7KUGACXX_7_7959.sorted.filtered_peak_1021	24	.	2.53828	4.89124	2.46148
chr1	66741793	66742217	C7KUGACXX_7_7959.sorted.filtered_peak_1022	29	.	2.65628	5.42409	2.95350
chr1	66748038	66748297	C7KUGACXX_7_7959.sorted.filtered_peak_1023	22	.	2.77132	4.71942	2.29353
chr1	66757091	66757500	C7KUGACXX_7_7959.sorted.filtered_peak_1024	29	.	3.13055	5.40981	2.93015
chr1	66766702	66767164	C7KUGACXX_7_7959.sorted.filtered_peak_1025	23	.	2.90344	4.81006	2.38240
chr1	66796231	66796785	C7KUGACXX_7_7959.sorted.filtered_peak_1026	48	.	2.82290	7.46871	4.87178
chr1	66797928	66798263	C7KUGACXX_7_7959.sorted.filtered_peak_1027	13	.	1.99437	3.67368	1.37631
chr1	66801558	66802226	C7KUGACXX_7_7959.sorted.filtered_peak_1028	65	.	2.91790	9.23281	6.54021
chr1	66815725	66816311	C7KUGACXX_7_7959.sorted.filtered_peak_1029	20	.	2.35345	4.43093	2.04650
chr1	66817635	66817953	C7KUGACXX_7_7959.sorted.filtered_peak_1030	40	.	2.90067	6.65094	4.09704
chr1	66840328	66840760	C7KUGACXX_7_7959.sorted.filtered_peak_1031	32	.	2.82657	5.72067	3.21563
chr1	66902211	66902666	C7KUGACXX_7_7959.sorted.filtered_peak_1032	15	.	2.65196	3.93503	1.59726
chr1	66911164	66911434	C7KUGACXX_7_7959.sorted.filtered_peak_1033	39	.	3.22133	6.57647	3.99841
chr1	66912111	66912378	C7KUGACXX_7_7959.sorted.filtered_peak_1034	34	.	3.02711	5.99496	3.47357
chr1	67235295	67235650	C7KUGACXX_7_7959.sorted.filtered_peak_1035	17	.	2.67303	4.11064	1.75344
chr1	67390213	67391308	C7KUGACXX_7_7959.sorted.filtered_peak_1036	253	.	4.53699	28.57173	25.33512
chr1	67395477	67396454	C7KUGACXX_7_7959.sorted.filtered_peak_1037	98	.	3.07537	12.58841	9.82248
chr1	67518941	67520255	C7KUGACXX_7_7959.sorted.filtered_peak_1038	42	.	2.95768	6.84258	4.26338
chr1	67628680	67628977	C7KUGACXX_7_7959.sorted.filtered_peak_1039	24	.	3.19512	4.89082	2.45265
chr1	67636502	67637144	C7KUGACXX_7_7959.sorted.filtered_peak_1040	45	.	3.23541	7.11842	4.55465
chr1	67659964	67660570	C7KUGACXX_7_7959.sorted.filtered_peak_1041	59	.	3.41140	8.62185	5.95700
chr1	67730619	67730869	C7KUGACXX_7_7959.sorted.filtered_peak_1042	24	.	3.12689	4.92644	2.47774
chr1	67740306	67740608	C7KUGACXX_7_7959.sorted.filtered_peak_1043	26	.	3.28122	5.07448	2.61931
chr1	67760369	67760954	C7KUGACXX_7_7959.sorted.filtered_peak_1044	10	.	2.62977	3.33892	1.08295
chr1	67769777	67770137	C7KUGACXX_7_7959.sorted.filtered_peak_1045	15	.	2.58216	3.92080	1.58561
chr1	67773007	67773507	C7KUGACXX_7_7959.sorted.filtered_peak_1046	15	.	2.48970	3.87097	1.54109
chr1	67798473	67799390	C7KUGACXX_7_7959.sorted.filtered_peak_1047	46	.	3.03698	7.19529	4.61326
chr1	67816506	67816756	C7KUGACXX_7_7959.sorted.filtered_peak_1048	17	.	2.66084	4.14039	1.77977
chr1	67895982	67896863	C7KUGACXX_7_7959.sorted.filtered_peak_1049	159	.	4.27414	18.95369	15.92694
chr1	67966148	67966656	C7KUGACXX_7_7959.sorted.filtered_peak_1050	40	.	3.60727	6.57738	4.03775
chr1	68000398	68000773	C7KUGACXX_7_7959.sorted.filtered_peak_1051	16	.	2.76359	3.93713	1.61108
chr1	68118383	68118813	C7KUGACXX_7_7959.sorted.filtered_peak_1052	11	.	2.62764	3.35632	1.12637
chr1	68140216	68140654	C7KUGACXX_7_7959.sorted.filtered_peak_1053	13	.	2.57653	3.61290	1.32399
chr1	68150528	68151428	C7KUGACXX_7_7959.sorted.filtered_peak_1054	155	.	4.00553	18.54435	15.59821
chr1	68151848	68152198	C7KUGACXX_7_7959.sorted.filtered_peak_1055	28	.	2.36857	5.30121	2.82549
chr1	68202081	68202331	C7KUGACXX_7_7959.sorted.filtered_peak_1056	14	.	2.61808	3.81389	1.49303
chr1	68936269	68936519	C7KUGACXX_7_7959.sorted.filtered_peak_1057	15	.	2.70545	3.86677	1.53849
chr1	68961850	68962135	C7KUGACXX_7_7959.sorted.filtered_peak_1058	17	.	2.57096	4.14743	1.78503
chr1	68962437	68962982	C7KUGACXX_7_7959.sorted.filtered_peak_1059	41	.	3.30328	6.78744	4.19920
chr1	69243577	69244314	C7KUGACXX_7_7959.sorted.filtered_peak_1060	30	.	3.27988	5.50132	3.00917
chr1	69254461	69254912	C7KUGACXX_7_7959.sorted.filtered_peak_1061	44	.	3.46559	7.07030	4.49358
chr1	69285081	69285406	C7KUGACXX_7_7959.sorted.filtered_peak_1062	24	.	3.08423	4.93938	2.49843
chr1	70662022	70662419	C7KUGACXX_7_7959.sorted.filtered_peak_1063	22	.	3.13944	4.67020	2.24900
chr1	70670875	70671725	C7KUGACXX_7_7959.sorted.filtered_peak_1064	150	.	4.57241	18.07142	15.09003
chr1	70686691	70687682	C7KUGACXX_7_7959.sorted.filtered_peak_1065	125	.	4.29931	15.43957	12.58870
chr1	70820021	70820868	C7KUGACXX_7_7959.sorted.filtered_peak_1066	142	.	4.97668	17.25558	14.26346
chr1	70876267	70877276	C7KUGACXX_7_7959.sorted.filtered_peak_1067	127	.	4.66808	15.69684	12.79534
chr1	71151025	71151286	C7KUGACXX_7_7959.sorted.filtered_peak_1068	24	.	3.15374	4.92078	2.47058
chr1	71546491	71547209	C7KUGACXX_7_7959.sorted.filtered_peak_1069	207	.	5.66160	23.91367	20.76370
chr1	71976493	71976904	C7KUGACXX_7_7959.sorted.filtered_peak_1070	10	.	2.60583	3.28007	1.03395
chr1	74663482	74664364	C7KUGACXX_7_7959.sorted.filtered_peak_1071	128	.	4.53129	15.80038	12.88319
chr1	75198548	75199676	C7KUGACXX_7_7959.sorted.filtered_peak_1072	89	.	3.65898	11.72383	8.96534
chr1	76189765	76190631	C7KUGACXX_7_7959.sorted.filtered_peak_1073	115	.	4.43924	14.38880	11.52567
chr1	76251466	76252329	C7KUGACXX_7_7959.sorted.filtered_peak_1074	106	.	4.19273	13.51349	10.66552
chr1	76457282	76457827	C7KUGACXX_7_7959.sorted.filtered_peak_1075	28	.	3.31428	5.27356	2.80869
chr1	76619847	76620719	C7KUGACXX_7_7959.sorted.filtered_peak_1076	41	.	3.41954	6.75895	4.19662
chr1	77072473	77072723	C7KUGACXX_7_7959.sorted.filtered_peak_1077	20	.	3.03603	4.39634	2.00709
chr1	77684587	77685344	C7KUGACXX_7_7959.sorted.filtered_peak_1078	74	.	4.03411	10.11550	7.41157
chr1	77896894	77897911	C7KUGACXX_7_7959.sorted.filtered_peak_1079	29	.	3.27968	5.35617	2.90335
chr1	77999406	77999703	C7KUGACXX_7_7959.sorted.filtered_peak_1080	17	.	2.84465	4.08075	1.71655
chr1	78147970	78149516	C7KUGACXX_7_7959.sorted.filtered_peak_1081	157	.	4.01187	18.75225	15.73302
chr1	78224814	78225909	C7KUGACXX_7_7959.sorted.filtered_peak_1082	82	.	3.83965	11.01233	8.26380
chr1	78245074	78245904	C7KUGACXX_7_7959.sorted.filtered_peak_1083	75	.	4.17813	10.25693	7.54867
chr1	78392307	78392557	C7KUGACXX_7_7959.sorted.filtered_peak_1084	16	.	2.88393	3.98519	1.63846
chr1	78443904	78445508	C7KUGACXX_7_7959.sorted.filtered_peak_1085	135	.	3.69671	16.41457	13.50028
chr1	78469946	78470902	C7KUGACXX_7_7959.sorted.filtered_peak_1086	111	.	4.02949	14.00990	11.17078
chr1	78580003	78580478	C7KUGACXX_7_7959.sorted.filtered_peak_1087	15	.	2.78101	3.82996	1.50728
chr1	79506467	79506770	C7KUGACXX_7_7959.sorted.filtered_peak_1088	14	.	2.69207	3.74273	1.44179
chr1	82623506	82623756	C7KUGACXX_7_7959.sorted.filtered_peak_1089	12	.	2.70436	3.55167	1.29828
chr1	83974086	83974608	C7KUGACXX_7_7959.sorted.filtered_peak_1090	34	.	3.32370	5.94320	3.43942
chr1	84464747	84465213	C7KUGACXX_7_7959.sorted.filtered_peak_1091	47	.	3.43478	7.36740	4.76034
chr1	84543513	84543950	C7KUGACXX_7_7959.sorted.filtered_peak_1092	47	.	3.55035	7.37255	4.76961
chr1	84597820	84598198	C7KUGACXX_7_7959.sorted.filtered_peak_1093	12	.	2.70668	3.55538	1.29690
chr1	84609762	84610338	C7KUGACXX_7_7959.sorted.filtered_peak_1094	79	.	3.80669	10.68543	7.93329
chr1	84899484	84899838	C7KUGACXX_7_7959.sorted.filtered_peak_1095	24	.	2.89565	4.87782	2.43938
chr1	84907696	84908373	C7KUGACXX_7_7959.sorted.filtered_peak_1096	38	.	3.68323	6.38898	3.86477
chr1	84944811	84945508	C7KUGACXX_7_7959.sorted.filtered_peak_1097	102	.	4.49609	13.04937	10.21632
chr1	84971275	84972476	C7KUGACXX_7_7959.sorted.filtered_peak_1098	124	.	4.06568	15.37762	12.47439
chr1	85038799	85039287	C7KUGACXX_7_7959.sorted.filtered_peak_1099	34	.	2.89983	5.96888	3.44884
chr1	85039502	85040260	C7KUGACXX_7_7959.sorted.filtered_peak_1100	68	.	3.70054	9.61233	6.87473
chr1	85086411	85086951	C7KUGACXX_7_7959.sorted.filtered_peak_1101	72	.	4.04357	9.99900	7.27602
chr1	85155725	85156760	C7KUGACXX_7_7959.sorted.filtered_peak_1102	137	.	4.38756	16.62548	13.70597
chr1	85238125	85238531	C7KUGACXX_7_7959.sorted.filtered_peak_1103	19	.	2.85662	4.35434	1.96533
chr1	85320066	85320336	C7KUGACXX_7_7959.sorted.filtered_peak_1104	35	.	3.44835	6.10179	3.55741
chr1	85328419	85328740	C7KUGACXX_7_7959.sorted.filtered_peak_1105	46	.	3.73132	7.28530	4.68019
chr1	85401937	85402385	C7KUGACXX_7_7959.sorted.filtered_peak_1106	18	.	2.86073	4.18835	1.83199
chr1	85410452	85411266	C7KUGACXX_7_7959.sorted.filtered_peak_1107	125	.	4.67723	15.50563	12.58319
chr1	85438294	85438557	C7KUGACXX_7_7959.sorted.filtered_peak_1108	15	.	2.62945	3.92548	1.58384
chr1	85462442	85463220	C7KUGACXX_7_7959.sorted.filtered_peak_1109	26	.	2.64223	5.15236	2.69362
chr1	85493071	85493676	C7KUGACXX_7_7959.sorted.filtered_peak_1110	25	.	3.02202	5.02109	2.58899
chr1	85514055	85514307	C7KUGACXX_7_7959.sorted.filtered_peak_1111	16	.	2.66827	4.01471	1.66318
chr1	85516416	85516734	C7KUGACXX_7_7959.sorted.filtered_peak_1112	24	.	2.96975	4.88749	2.44594
chr1	85527400	85528166	C7KUGACXX_7_7959.sorted.filtered_peak_1113	83	.	4.22632	11.01899	8.30715
chr1	85666490	85667227	C7KUGACXX_7_7959.sorted.filtered_peak_1114	37	.	3.24781	6.24072	3.70607
chr1	85724730	85725634	C7KUGACXX_7_7959.sorted.filtered_peak_1115	49	.	3.32286	7.51401	4.93628
chr1	85741883	85742813	C7KUGACXX_7_7959.sorted.filtered_peak_1116	256	.	5.23154	28.88562	25.63757
chr1	85763835	85764256	C7KUGACXX_7_7959.sorted.filtered_peak_1117	30	.	3.04022	5.48070	3.00319
chr1	85986263	85986513	C7KUGACXX_7_7959.sorted.filtered_peak_1118	21	.	2.61784	4.52518	2.11423
chr1	86173741	86174493	C7KUGACXX_7_7959.sorted.filtered_peak_1119	57	.	3.69630	8.37597	5.74035
chr1	86846060	86846469	C7KUGACXX_7_7959.sorted.filtered_peak_1120	17	.	2.79774	4.10861	1.74578
chr1	86854989	86855239	C7KUGACXX_7_7959.sorted.filtered_peak_1121	22	.	2.88435	4.60258	2.20206
chr1	86861631	86862455	C7KUGACXX_7_7959.sorted.filtered_peak_1122	91	.	4.32440	11.99468	9.16615
chr1	86967864	86968207	C7KUGACXX_7_7959.sorted.filtered_peak_1123	14	.	2.67354	3.80404	1.47893
chr1	87169681	87170684	C7KUGACXX_7_7959.sorted.filtered_peak_1124	119	.	4.12111	14.84326	11.96655
chr1	87299261	87299572	C7KUGACXX_7_7959.sorted.filtered_peak_1125	19	.	2.93843	4.31824	1.93333
chr1	87379492	87380628	C7KUGACXX_7_7959.sorted.filtered_peak_1126	262	.	4.95379	29.52134	26.26032
chr1	87758702	87758952	C7KUGACXX_7_7959.sorted.filtered_peak_1127	17	.	2.75029	4.06246	1.70150
chr1	87794085	87794581	C7KUGACXX_7_7959.sorted.filtered_peak_1128	49	.	2.64630	7.54708	4.92840
chr1	87800639	87801082	C7KUGACXX_7_7959.sorted.filtered_peak_1129	46	.	2.69794	7.24233	4.62430
chr1	87869954	87870445	C7KUGACXX_7_7959.sorted.filtered_peak_1130	82	.	4.00107	11.02196	8.24340
chr1	87901083	87901508	C7KUGACXX_7_7959.sorted.filtered_peak_1131	24	.	3.15194	4.94006	2.49779
chr1	89149211	89150465	C7KUGACXX_7_7959.sorted.filtered_peak_1132	191	.	4.52298	22.21676	19.19566
chr1	89266191	89266571	C7KUGACXX_7_7959.sorted.filtered_peak_1133	34	.	3.55241	5.91857	3.40265
chr1	89356821	89357669	C7KUGACXX_7_7959.sorted.filtered_peak_1134	105	.	4.08474	13.35869	10.54460
chr1	89458078	89459016	C7KUGACXX_7_7959.sorted.filtered_peak_1135	130	.	4.12767	15.97764	13.06637
chr1	89487790	89488680	C7KUGACXX_7_7959.sorted.filtered_peak_1136	51	.	3.49615	7.70081	5.11387
chr1	89530882	89531207	C7KUGACXX_7_7959.sorted.filtered_peak_1137	23	.	2.86070	4.81201	2.38420
chr1	89535646	89535919	C7KUGACXX_7_7959.sorted.filtered_peak_1138	25	.	3.08619	5.02280	2.56517
chr1	89591399	89592139	C7KUGACXX_7_7959.sorted.filtered_peak_1139	67	.	3.46249	9.49161	6.79499
chr1	89664131	89664445	C7KUGACXX_7_7959.sorted.filtered_peak_1140	18	.	2.42935	4.15810	1.80148
chr1	89664699	89665065	C7KUGACXX_7_7959.sorted.filtered_peak_1141	12	.	2.25514	3.47483	1.20349
chr1	89743501	89743751	C7KUGACXX_7_7959.sorted.filtered_peak_1142	17	.	2.43518	4.15254	1.78869
chr1	89744874	89745170	C7KUGACXX_7_7959.sorted.filtered_peak_1143	19	.	2.51208	4.35164	1.96611
chr1	89752262	89753046	C7KUGACXX_7_7959.sorted.filtered_peak_1144	60	.	3.67241	8.67377	6.03662
chr1	89776208	89776470	C7KUGACXX_7_7959.sorted.filtered_peak_1145	23	.	2.87813	4.74767	2.31507
chr1	89823865	89824191	C7KUGACXX_7_7959.sorted.filtered_peak_1146	69	.	4.35483	9.64653	6.92731
chr1	89948774	89949161	C7KUGACXX_7_7959.sorted.filtered_peak_1147	33	.	3.46544	5.86024	3.34726
chr1	89989944	89991065	C7KUGACXX_7_7959.sorted.filtered_peak_1148	44	.	3.12244	7.01271	4.44738
chr1	90018190	90018636	C7KUGACXX_7_7959.sorted.filtered_peak_1149	15	.	2.66176	3.83248	1.50747
chr1	90073869	90074271	C7KUGACXX_7_7959.sorted.filtered_peak_1150	12	.	1.96841	3.45774	1.20147
chr1	90098207	90099116	C7KUGACXX_7_7959.sorted.filtered_peak_1151	60	.	2.85853	8.69788	6.06677
chr1	90108841	90109177	C7KUGACXX_7_7959.sorted.filtered_peak_1152	14	.	2.80014	3.76876	1.45010
chr1	90123493	90123766	C7KUGACXX_7_7959.sorted.filtered_peak_1153	29	.	2.90640	5.47760	2.99092
chr1	90185053	90185535	C7KUGACXX_7_7959.sorted.filtered_peak_1154	35	.	2.96079	6.10036	3.57707
chr1	90186950	90187207	C7KUGACXX_7_7959.sorted.filtered_peak_1155	25	.	2.61968	4.95873	2.51611
chr1	90204967	90205796	C7KUGACXX_7_7959.sorted.filtered_peak_1156	31	.	2.79657	5.62321	3.15369
chr1	90219827	90220095	C7KUGACXX_7_7959.sorted.filtered_peak_1157	20	.	2.84288	4.40655	2.01687
chr1	90223218	90223536	C7KUGACXX_7_7959.sorted.filtered_peak_1158	38	.	3.12864	6.35226	3.80327
chr1	90228615	90229237	C7KUGACXX_7_7959.sorted.filtered_peak_1159	42	.	3.37657	6.79265	4.21671
chr1	90286193	90287136	C7KUGACXX_7_7959.sorted.filtered_peak_1160	35	.	3.07749	6.05330	3.53038
chr1	90308580	90309562	C7KUGACXX_7_7959.sorted.filtered_peak_1161	56	.	3.24917	8.24619	5.61190
chr1	90321226	90321616	C7KUGACXX_7_7959.sorted.filtered_peak_1162	22	.	2.81318	4.67863	2.25951
chr1	90328796	90329294	C7KUGACXX_7_7959.sorted.filtered_peak_1163	17	.	2.60811	4.15076	1.78642
chr1	90336506	90336756	C7KUGACXX_7_7959.sorted.filtered_peak_1164	25	.	3.10678	4.96687	2.51449
chr1	90371948	90372455	C7KUGACXX_7_7959.sorted.filtered_peak_1165	22	.	2.98938	4.65794	2.23762
chr1	90418669	90418951	C7KUGACXX_7_7959.sorted.filtered_peak_1166	17	.	2.87660	4.11296	1.75725
chr1	90452636	90453012	C7KUGACXX_7_7959.sorted.filtered_peak_1167	14	.	2.64859	3.78374	1.46680
chr1	90460417	90461169	C7KUGACXX_7_7959.sorted.filtered_peak_1168	139	.	4.60048	16.92300	13.95506
chr1	91317049	91317320	C7KUGACXX_7_7959.sorted.filtered_peak_1169	20	.	2.75270	4.39530	2.01040
chr1	91486918	91488087	C7KUGACXX_7_7959.sorted.filtered_peak_1170	109	.	3.71109	13.73061	10.90718
chr1	91852680	91853235	C7KUGACXX_7_7959.sorted.filtered_peak_1171	1944	.	14.49960	200.29564	194.43149
chr1	91966029	91967212	C7KUGACXX_7_7959.sorted.filtered_peak_1172	62	.	3.15515	8.87671	6.22232
chr1	91995394	91995718	C7KUGACXX_7_7959.sorted.filtered_peak_1173	13	.	2.48982	3.59598	1.32641
chr1	92014086	92015114	C7KUGACXX_7_7959.sorted.filtered_peak_1174	33	.	2.75119	5.84665	3.35079
chr1	92021436	92022287	C7KUGACXX_7_7959.sorted.filtered_peak_1175	110	.	3.99178	13.86720	11.02760
chr1	92056837	92057087	C7KUGACXX_7_7959.sorted.filtered_peak_1176	25	.	3.19750	4.97822	2.52001
chr1	92150092	92150641	C7KUGACXX_7_7959.sorted.filtered_peak_1177	33	.	3.18371	5.89907	3.39773
chr1	92269388	92270583	C7KUGACXX_7_7959.sorted.filtered_peak_1178	56	.	3.42343	8.32516	5.65306
chr1	92350335	92350721	C7KUGACXX_7_7959.sorted.filtered_peak_1179	14	.	2.39815	3.69810	1.40787
chr1	92351355	92351885	C7KUGACXX_7_7959.sorted.filtered_peak_1180	24	.	2.70886	4.85680	2.42413
chr1	92414108	92414543	C7KUGACXX_7_7959.sorted.filtered_peak_1181	21	.	2.98447	4.60994	2.19281
chr1	92545815	92546438	C7KUGACXX_7_7959.sorted.filtered_peak_1182	75	.	4.16435	10.30769	7.56224
chr1	92763963	92764752	C7KUGACXX_7_7959.sorted.filtered_peak_1183	144	.	4.87139	17.42298	14.47417
chr1	92775705	92775996	C7KUGACXX_7_7959.sorted.filtered_peak_1184	42	.	3.46288	6.81271	4.23059
chr1	92781331	92782104	C7KUGACXX_7_7959.sorted.filtered_peak_1185	114	.	4.10243	14.28735	11.40606
chr1	92783390	92783680	C7KUGACXX_7_7959.sorted.filtered_peak_1186	31	.	2.71693	5.64251	3.14251
chr1	92789089	92789898	C7KUGACXX_7_7959.sorted.filtered_peak_1187	61	.	4.10375	8.77433	6.12131
chr1	92831315	92831780	C7KUGACXX_7_7959.sorted.filtered_peak_1188	56	.	3.56265	8.28184	5.62879
chr1	92876301	92876888	C7KUGACXX_7_7959.sorted.filtered_peak_1189	29	.	3.22726	5.46855	2.97626
chr1	92925418	92925847	C7KUGACXX_7_7959.sorted.filtered_peak_1190	21	.	2.91069	4.58608	2.17538
chr1	92950641	92951867	C7KUGACXX_7_7959.sorted.filtered_peak_1191	43	.	2.53544	6.87254	4.31872
chr1	93002577	93002970	C7KUGACXX_7_7959.sorted.filtered_peak_1192	55	.	3.53477	8.21259	5.56507
chr1	93003557	93004041	C7KUGACXX_7_7959.sorted.filtered_peak_1193	42	.	3.22487	6.82395	4.24517
chr1	93042445	93042695	C7KUGACXX_7_7959.sorted.filtered_peak_1194	20	.	2.56313	4.48748	2.09448
chr1	93049354	93050228	C7KUGACXX_7_7959.sorted.filtered_peak_1195	27	.	2.63842	5.17014	2.72088
chr1	93249805	93250092	C7KUGACXX_7_7959.sorted.filtered_peak_1196	18	.	2.87220	4.21713	1.84512
chr1	93250500	93251056	C7KUGACXX_7_7959.sorted.filtered_peak_1197	23	.	3.05395	4.74643	2.33136
chr1	93297300	93298056	C7KUGACXX_7_7959.sorted.filtered_peak_1198	215	.	5.33594	24.68550	21.52021
chr1	93324447	93325018	C7KUGACXX_7_7959.sorted.filtered_peak_1199	35	.	3.26755	6.04954	3.53746
chr1	93426671	93427420	C7KUGACXX_7_7959.sorted.filtered_peak_1200	51	.	2.83032	7.82014	5.17682
chr1	93427590	93428303	C7KUGACXX_7_7959.sorted.filtered_peak_1201	36	.	2.57666	6.15518	3.62506
chr1	93446646	93447211	C7KUGACXX_7_7959.sorted.filtered_peak_1202	120	.	4.77941	14.90973	12.01624
chr1	93459658	93459945	C7KUGACXX_7_7959.sorted.filtered_peak_1203	26	.	2.80084	5.14820	2.68657
chr1	93487230	93487827	C7KUGACXX_7_7959.sorted.filtered_peak_1204	19	.	2.91072	4.29384	1.91942
chr1	93507965	93508468	C7KUGACXX_7_7959.sorted.filtered_peak_1205	76	.	4.24123	10.36300	7.65314
chr1	93544490	93545215	C7KUGACXX_7_7959.sorted.filtered_peak_1206	76	.	3.49016	10.41098	7.69763
chr1	93620930	93621180	C7KUGACXX_7_7959.sorted.filtered_peak_1207	16	.	2.81139	3.97928	1.63211
chr1	93637105	93637547	C7KUGACXX_7_7959.sorted.filtered_peak_1208	16	.	2.76594	3.96712	1.63020
chr1	93645068	93647112	C7KUGACXX_7_7959.sorted.filtered_peak_1209	127	.	3.40132	15.58053	12.70586
chr1	93685047	93685427	C7KUGACXX_7_7959.sorted.filtered_peak_1210	31	.	3.30356	5.69056	3.18860
chr1	93811022	93811970	C7KUGACXX_7_7959.sorted.filtered_peak_1211	102	.	3.66472	13.04418	10.20354
chr1	94311579	94312380	C7KUGACXX_7_7959.sorted.filtered_peak_1212	66	.	3.11689	9.34621	6.66424
chr1	94312673	94313682	C7KUGACXX_7_7959.sorted.filtered_peak_1213	91	.	3.46917	11.94025	9.16298
chr1	94344268	94344950	C7KUGACXX_7_7959.sorted.filtered_peak_1214	58	.	3.59171	8.55053	5.89671
chr1	94374243	94375490	C7KUGACXX_7_7959.sorted.filtered_peak_1215	68	.	3.53307	9.46710	6.83470
chr1	94482872	94483462	C7KUGACXX_7_7959.sorted.filtered_peak_1216	80	.	4.06327	10.81797	8.08703
chr1	94511278	94511587	C7KUGACXX_7_7959.sorted.filtered_peak_1217	15	.	2.70830	3.89551	1.56261
chr1	94883422	94884483	C7KUGACXX_7_7959.sorted.filtered_peak_1218	209	.	4.91449	24.07159	20.97278
chr1	94947059	94947403	C7KUGACXX_7_7959.sorted.filtered_peak_1219	23	.	3.16918	4.75948	2.33253
chr1	95319972	95320528	C7KUGACXX_7_7959.sorted.filtered_peak_1220	29	.	3.03889	5.44067	2.97150
chr1	95508996	95509276	C7KUGACXX_7_7959.sorted.filtered_peak_1221	50	.	3.86353	7.70548	5.07028
chr1	95538043	95538898	C7KUGACXX_7_7959.sorted.filtered_peak_1222	254	.	6.01791	28.74842	25.48339
chr1	95699125	95700120	C7KUGACXX_7_7959.sorted.filtered_peak_1223	112	.	4.25828	14.10201	11.28753
chr1	97187089	97188309	C7KUGACXX_7_7959.sorted.filtered_peak_1224	90	.	4.02861	11.81632	9.03984
chr1	97696515	97696765	C7KUGACXX_7_7959.sorted.filtered_peak_1225	12	.	2.68925	3.48510	1.20466
chr1	98064912	98065162	C7KUGACXX_7_7959.sorted.filtered_peak_1226	15	.	2.84021	3.87406	1.54704
chr1	98103630	98103900	C7KUGACXX_7_7959.sorted.filtered_peak_1227	13	.	2.75491	3.65021	1.34531
chr1	98386315	98387199	C7KUGACXX_7_7959.sorted.filtered_peak_1228	75	.	3.55788	10.27622	7.54498
chr1	98407830	98408365	C7KUGACXX_7_7959.sorted.filtered_peak_1229	45	.	3.45830	7.09174	4.50666
chr1	98519709	98520003	C7KUGACXX_7_7959.sorted.filtered_peak_1230	28	.	2.91099	5.38123	2.89400
chr1	98789363	98789760	C7KUGACXX_7_7959.sorted.filtered_peak_1231	31	.	3.15379	5.67662	3.18272
chr1	98854014	98854516	C7KUGACXX_7_7959.sorted.filtered_peak_1232	47	.	3.32065	7.38724	4.78465
chr1	98871253	98871672	C7KUGACXX_7_7959.sorted.filtered_peak_1233	29	.	2.90156	5.38597	2.91191
chr1	99127198	99127448	C7KUGACXX_7_7959.sorted.filtered_peak_1234	15	.	2.83371	3.84881	1.51482
chr1	99336754	99337537	C7KUGACXX_7_7959.sorted.filtered_peak_1235	87	.	4.54879	11.53266	8.77647
chr1	100231907	100232303	C7KUGACXX_7_7959.sorted.filtered_peak_1236	25	.	3.26958	5.04268	2.59059
chr1	100274149	100274539	C7KUGACXX_7_7959.sorted.filtered_peak_1237	33	.	3.28172	5.81067	3.30895
chr1	100286087	100286633	C7KUGACXX_7_7959.sorted.filtered_peak_1238	26	.	3.21848	5.06515	2.62281
chr1	100315227	100316106	C7KUGACXX_7_7959.sorted.filtered_peak_1239	43	.	3.40910	6.93158	4.39205
chr1	100435190	100436137	C7KUGACXX_7_7959.sorted.filtered_peak_1240	50	.	3.71843	7.64772	5.01431
chr1	100494303	100494768	C7KUGACXX_7_7959.sorted.filtered_peak_1241	43	.	3.54556	6.91577	4.33861
chr1	100503256	100504538	C7KUGACXX_7_7959.sorted.filtered_peak_1242	47	.	2.98278	7.31920	4.74104
chr1	100512391	100512760	C7KUGACXX_7_7959.sorted.filtered_peak_1243	44	.	3.61997	7.03431	4.45405
chr1	100597991	100598914	C7KUGACXX_7_7959.sorted.filtered_peak_1244	143	.	4.60383	17.28940	14.34166
chr1	100715230	100715859	C7KUGACXX_7_7959.sorted.filtered_peak_1245	97	.	4.30409	12.55002	9.75179
chr1	100731191	100732155	C7KUGACXX_7_7959.sorted.filtered_peak_1246	117	.	4.29901	14.63004	11.74451
chr1	100816794	100818351	C7KUGACXX_7_7959.sorted.filtered_peak_1247	73	.	3.18090	10.11778	7.38189
chr1	100865928	100866296	C7KUGACXX_7_7959.sorted.filtered_peak_1248	84	.	4.06135	11.25334	8.47991
chr1	100905629	100906048	C7KUGACXX_7_7959.sorted.filtered_peak_1249	92	.	3.76606	12.01286	9.21237
chr1	100909717	100909981	C7KUGACXX_7_7959.sorted.filtered_peak_1250	22	.	2.38453	4.66258	2.24495
chr1	100918209	100918534	C7KUGACXX_7_7959.sorted.filtered_peak_1251	33	.	2.91552	5.87286	3.36721
chr1	100924972	100925354	C7KUGACXX_7_7959.sorted.filtered_peak_1252	35	.	3.21784	6.06507	3.52574
chr1	100996479	100997033	C7KUGACXX_7_7959.sorted.filtered_peak_1253	19	.	2.73888	4.30196	1.92215
chr1	101112387	101112978	C7KUGACXX_7_7959.sorted.filtered_peak_1254	14	.	2.81530	3.81021	1.48764
chr1	101360842	101362393	C7KUGACXX_7_7959.sorted.filtered_peak_1255	58	.	3.17019	8.47980	5.86250
chr1	101392627	101393348	C7KUGACXX_7_7959.sorted.filtered_peak_1256	47	.	3.37294	7.31376	4.71034
chr1	101415092	101415704	C7KUGACXX_7_7959.sorted.filtered_peak_1257	21	.	3.07327	4.55362	2.17428
chr1	101490956	101491961	C7KUGACXX_7_7959.sorted.filtered_peak_1258	88	.	3.90506	11.59330	8.86345
chr1	101546802	101547431	C7KUGACXX_7_7959.sorted.filtered_peak_1259	47	.	3.77952	7.34914	4.78399
chr1	101577529	101578036	C7KUGACXX_7_7959.sorted.filtered_peak_1260	77	.	4.50988	10.46513	7.73610
chr1	101588199	101588457	C7KUGACXX_7_7959.sorted.filtered_peak_1261	21	.	2.92500	4.56117	2.14431
chr1	101593968	101594370	C7KUGACXX_7_7959.sorted.filtered_peak_1262	17	.	2.74723	4.06631	1.71048
chr1	101644437	101645031	C7KUGACXX_7_7959.sorted.filtered_peak_1263	18	.	2.74684	4.23264	1.86065
chr1	101701792	101702474	C7KUGACXX_7_7959.sorted.filtered_peak_1264	26	.	2.33558	5.15133	2.69942
chr1	101723365	101723764	C7KUGACXX_7_7959.sorted.filtered_peak_1265	36	.	3.29006	6.20953	3.67936
chr1	101744459	101744781	C7KUGACXX_7_7959.sorted.filtered_peak_1266	34	.	3.24990	5.97799	3.44451
chr1	101753805	101754233	C7KUGACXX_7_7959.sorted.filtered_peak_1267	35	.	3.11697	6.08408	3.54897
chr1	101774881	101775826	C7KUGACXX_7_7959.sorted.filtered_peak_1268	26	.	2.69840	5.13084	2.67114
chr1	101804411	101804836	C7KUGACXX_7_7959.sorted.filtered_peak_1269	17	.	2.93192	4.12782	1.76659
chr1	101822757	101823282	C7KUGACXX_7_7959.sorted.filtered_peak_1270	40	.	3.52218	6.58716	4.03524
chr1	103170282	103170573	C7KUGACXX_7_7959.sorted.filtered_peak_1271	12	.	2.70995	3.53661	1.24809
chr1	104004244	104004494	C7KUGACXX_7_7959.sorted.filtered_peak_1272	10	.	2.60583	3.28007	1.03395
chr1	104067867	104068925	C7KUGACXX_7_7959.sorted.filtered_peak_1273	150	.	4.35028	18.06088	15.09523
chr1	107599157	107600134	C7KUGACXX_7_7959.sorted.filtered_peak_1274	35	.	3.09277	6.08652	3.57354
chr1	108328600	108329560	C7KUGACXX_7_7959.sorted.filtered_peak_1275	29	.	2.83639	5.40100	2.93747
chr1	108346790	108347210	C7KUGACXX_7_7959.sorted.filtered_peak_1276	58	.	3.88057	8.49794	5.82566
chr1	108371864	108372323	C7KUGACXX_7_7959.sorted.filtered_peak_1277	14	.	2.64666	3.80265	1.48333
chr1	108479520	108479964	C7KUGACXX_7_7959.sorted.filtered_peak_1278	13	.	2.45956	3.67220	1.37509
chr1	108506213	108507153	C7KUGACXX_7_7959.sorted.filtered_peak_1279	24	.	2.87104	4.90076	2.46684
chr1	108508050	108508361	C7KUGACXX_7_7959.sorted.filtered_peak_1280	20	.	2.75993	4.46332	2.08419
chr1	108668273	108668691	C7KUGACXX_7_7959.sorted.filtered_peak_1281	21	.	2.89273	4.51299	2.10875
chr1	108742316	108743490	C7KUGACXX_7_7959.sorted.filtered_peak_1282	51	.	3.33400	7.81615	5.18738
chr1	109102268	109103713	C7KUGACXX_7_7959.sorted.filtered_peak_1283	48	.	2.81350	7.34912	4.82735
chr1	109112801	109113282	C7KUGACXX_7_7959.sorted.filtered_peak_1284	17	.	2.91444	4.08522	1.74221
chr1	109133482	109133992	C7KUGACXX_7_7959.sorted.filtered_peak_1285	99	.	4.64257	12.82359	9.99622
chr1	109187556	109187806	C7KUGACXX_7_7959.sorted.filtered_peak_1286	27	.	2.48246	5.17937	2.70631
chr1	109189116	109189879	C7KUGACXX_7_7959.sorted.filtered_peak_1287	168	.	4.57053	19.89726	16.86443
chr1	109203568	109204246	C7KUGACXX_7_7959.sorted.filtered_peak_1288	109	.	4.54100	13.86804	10.99189
chr1	109234539	109235713	C7KUGACXX_7_7959.sorted.filtered_peak_1289	112	.	3.88244	14.16284	11.29868
chr1	109246300	109246577	C7KUGACXX_7_7959.sorted.filtered_peak_1290	19	.	2.70709	4.28766	1.91081
chr1	109288896	109289783	C7KUGACXX_7_7959.sorted.filtered_peak_1291	151	.	4.58853	18.12876	15.17031
chr1	109419352	109420261	C7KUGACXX_7_7959.sorted.filtered_peak_1292	72	.	3.96965	9.96180	7.26431
chr1	109499210	109499739	C7KUGACXX_7_7959.sorted.filtered_peak_1293	52	.	3.80876	7.91237	5.27299
chr1	109505540	109506321	C7KUGACXX_7_7959.sorted.filtered_peak_1294	152	.	5.18876	18.21679	15.21502
chr1	109584298	109585076	C7KUGACXX_7_7959.sorted.filtered_peak_1295	212	.	5.56678	24.39747	21.26221
chr1	109618189	109619030	C7KUGACXX_7_7959.sorted.filtered_peak_1296	94	.	4.90662	12.19842	9.41067
chr1	109633079	109634100	C7KUGACXX_7_7959.sorted.filtered_peak_1297	81	.	3.86161	10.89898	8.16086
chr1	109642522	109643489	C7KUGACXX_7_7959.sorted.filtered_peak_1298	114	.	4.46598	14.34809	11.47209
chr1	109655305	109655641	C7KUGACXX_7_7959.sorted.filtered_peak_1299	45	.	3.22691	7.18570	4.58548
chr1	109656424	109656844	C7KUGACXX_7_7959.sorted.filtered_peak_1300	56	.	3.48947	8.34970	5.69580
chr1	109756116	109757553	C7KUGACXX_7_7959.sorted.filtered_peak_1301	107	.	3.86144	13.60791	10.79801
chr1	109791976	109792290	C7KUGACXX_7_7959.sorted.filtered_peak_1302	29	.	3.13548	5.41892	2.92582
chr1	109825642	109826379	C7KUGACXX_7_7959.sorted.filtered_peak_1303	156	.	5.78647	18.67937	15.67760
chr1	109913865	109914115	C7KUGACXX_7_7959.sorted.filtered_peak_1304	13	.	2.67814	3.65878	1.35532
chr1	109968064	109969701	C7KUGACXX_7_7959.sorted.filtered_peak_1305	134	.	4.08536	16.30310	13.44862
chr1	110026063	110026993	C7KUGACXX_7_7959.sorted.filtered_peak_1306	225	.	5.12694	25.78650	22.57517
chr1	110036452	110037176	C7KUGACXX_7_7959.sorted.filtered_peak_1307	95	.	4.05785	12.34357	9.51280
chr1	110044933	110045365	C7KUGACXX_7_7959.sorted.filtered_peak_1308	21	.	2.72253	4.58115	2.17553
chr1	110052086	110052633	C7KUGACXX_7_7959.sorted.filtered_peak_1309	51	.	3.68371	7.77707	5.15523
chr1	110075020	110075653	C7KUGACXX_7_7959.sorted.filtered_peak_1310	29	.	3.13331	5.46480	2.97920
chr1	110089083	110089361	C7KUGACXX_7_7959.sorted.filtered_peak_1311	13	.	2.08878	3.64407	1.36308
chr1	110090619	110091736	C7KUGACXX_7_7959.sorted.filtered_peak_1312	117	.	3.65913	14.54662	11.74342
chr1	110162336	110162587	C7KUGACXX_7_7959.sorted.filtered_peak_1313	29	.	2.70661	5.47949	2.98010
chr1	110163471	110163855	C7KUGACXX_7_7959.sorted.filtered_peak_1314	113	.	4.27179	14.23394	11.35509
chr1	110185987	110186647	C7KUGACXX_7_7959.sorted.filtered_peak_1315	29	.	3.32527	5.47981	2.99166
chr1	110198385	110198776	C7KUGACXX_7_7959.sorted.filtered_peak_1316	36	.	3.50404	6.24531	3.69547
chr1	110282767	110283091	C7KUGACXX_7_7959.sorted.filtered_peak_1317	34	.	3.57738	5.94140	3.42240
chr1	110319476	110319764	C7KUGACXX_7_7959.sorted.filtered_peak_1318	29	.	3.10781	5.41463	2.92856
chr1	110333348	110333926	C7KUGACXX_7_7959.sorted.filtered_peak_1319	86	.	3.90104	11.40982	8.62111
chr1	110344757	110345390	C7KUGACXX_7_7959.sorted.filtered_peak_1320	29	.	2.85373	5.40644	2.92421
chr1	110448838	110449165	C7KUGACXX_7_7959.sorted.filtered_peak_1321	76	.	3.66635	10.39010	7.65275
chr1	110527046	110527662	C7KUGACXX_7_7959.sorted.filtered_peak_1322	153	.	4.98109	18.29148	15.32056
chr1	110576892	110577607	C7KUGACXX_7_7959.sorted.filtered_peak_1323	120	.	4.42036	14.91914	12.01935
chr1	110745636	110746117	C7KUGACXX_7_7959.sorted.filtered_peak_1324	25	.	2.79510	4.95320	2.51217
chr1	110752511	110753248	C7KUGACXX_7_7959.sorted.filtered_peak_1325	123	.	3.96799	15.23912	12.37674
chr1	110880775	110882227	C7KUGACXX_7_7959.sorted.filtered_peak_1326	349	.	4.47923	38.43742	34.91006
chr1	110950109	110950809	C7KUGACXX_7_7959.sorted.filtered_peak_1327	71	.	4.03413	9.88191	7.16967
chr1	111002844	111003390	C7KUGACXX_7_7959.sorted.filtered_peak_1328	31	.	3.46829	5.65333	3.16686
chr1	111038627	111038963	C7KUGACXX_7_7959.sorted.filtered_peak_1329	33	.	3.25369	5.83429	3.31966
chr1	111067157	111067518	C7KUGACXX_7_7959.sorted.filtered_peak_1330	24	.	3.10634	4.89131	2.45958
chr1	111098030	111098315	C7KUGACXX_7_7959.sorted.filtered_peak_1331	16	.	2.75674	4.04479	1.68854
chr1	111162037	111162743	C7KUGACXX_7_7959.sorted.filtered_peak_1332	61	.	3.53531	8.80558	6.14300
chr1	111173368	111174370	C7KUGACXX_7_7959.sorted.filtered_peak_1333	41	.	2.86618	6.69701	4.14014
chr1	111184434	111184688	C7KUGACXX_7_7959.sorted.filtered_peak_1334	29	.	2.98285	5.45730	2.96597
chr1	111189823	111190365	C7KUGACXX_7_7959.sorted.filtered_peak_1335	83	.	4.03284	11.10620	8.33436
chr1	111214669	111214989	C7KUGACXX_7_7959.sorted.filtered_peak_1336	26	.	2.38093	5.08533	2.63275
chr1	111217304	111217654	C7KUGACXX_7_7959.sorted.filtered_peak_1337	21	.	2.35019	4.58921	2.18679
chr1	111329548	111330485	C7KUGACXX_7_7959.sorted.filtered_peak_1338	43	.	3.03662	6.86784	4.30018
chr1	111372675	111372979	C7KUGACXX_7_7959.sorted.filtered_peak_1339	33	.	3.54717	5.86263	3.34825
chr1	111415532	111415881	C7KUGACXX_7_7959.sorted.filtered_peak_1340	17	.	2.17858	4.05816	1.71006
chr1	111417755	111418329	C7KUGACXX_7_7959.sorted.filtered_peak_1341	47	.	2.60023	7.32176	4.72100
chr1	111422537	111422949	C7KUGACXX_7_7959.sorted.filtered_peak_1342	56	.	2.84727	8.32910	5.67943
chr1	111423498	111423914	C7KUGACXX_7_7959.sorted.filtered_peak_1343	31	.	2.57928	5.60054	3.10941
chr1	111459448	111459796	C7KUGACXX_7_7959.sorted.filtered_peak_1344	42	.	3.85100	6.83606	4.25939
chr1	111505798	111507106	C7KUGACXX_7_7959.sorted.filtered_peak_1345	202	.	4.73711	23.36167	20.28753
chr1	111575019	111575302	C7KUGACXX_7_7959.sorted.filtered_peak_1346	20	.	3.06958	4.48616	2.08598
chr1	111681985	111683212	C7KUGACXX_7_7959.sorted.filtered_peak_1347	63	.	3.45325	8.95483	6.31162
chr1	111743021	111743271	C7KUGACXX_7_7959.sorted.filtered_peak_1348	14	.	2.01667	3.78664	1.47237
chr1	111746210	111747382	C7KUGACXX_7_7959.sorted.filtered_peak_1349	43	.	2.53736	6.91558	4.37992
chr1	111758454	111759304	C7KUGACXX_7_7959.sorted.filtered_peak_1350	167	.	4.35134	19.71827	16.71178
chr1	111764462	111764712	C7KUGACXX_7_7959.sorted.filtered_peak_1351	23	.	2.50991	4.76954	2.33135
chr1	111765491	111765864	C7KUGACXX_7_7959.sorted.filtered_peak_1352	17	.	2.41158	4.12877	1.77942
chr1	111888972	111889371	C7KUGACXX_7_7959.sorted.filtered_peak_1353	15	.	2.71015	3.89637	1.56144
chr1	111948965	111949714	C7KUGACXX_7_7959.sorted.filtered_peak_1354	46	.	3.88437	7.26375	4.67204
chr1	111991684	111992437	C7KUGACXX_7_7959.sorted.filtered_peak_1355	202	.	4.88127	23.32067	20.23696
chr1	112013701	112014045	C7KUGACXX_7_7959.sorted.filtered_peak_1356	24	.	2.95468	4.85131	2.42211
chr1	112019341	112019900	C7KUGACXX_7_7959.sorted.filtered_peak_1357	33	.	3.09623	5.79258	3.30194
chr1	112050244	112051161	C7KUGACXX_7_7959.sorted.filtered_peak_1358	39	.	2.74712	6.52645	3.98740
chr1	112135184	112135970	C7KUGACXX_7_7959.sorted.filtered_peak_1359	81	.	3.57505	10.85207	8.10002
chr1	112141214	112141467	C7KUGACXX_7_7959.sorted.filtered_peak_1360	23	.	2.47324	4.83238	2.38945
chr1	112146488	112147023	C7KUGACXX_7_7959.sorted.filtered_peak_1361	160	.	4.83377	19.05291	16.03499
chr1	112159032	112159300	C7KUGACXX_7_7959.sorted.filtered_peak_1362	24	.	2.45279	4.90543	2.46582
chr1	112162198	112162969	C7KUGACXX_7_7959.sorted.filtered_peak_1363	47	.	2.72313	7.34165	4.78052
chr1	112281672	112282231	C7KUGACXX_7_7959.sorted.filtered_peak_1364	62	.	3.57478	8.95992	6.28558
chr1	112297699	112298866	C7KUGACXX_7_7959.sorted.filtered_peak_1365	238	.	5.10229	26.98058	23.80297
chr1	112912921	112913193	C7KUGACXX_7_7959.sorted.filtered_peak_1366	16	.	2.75901	3.98025	1.63981
chr1	112938578	112939166	C7KUGACXX_7_7959.sorted.filtered_peak_1367	64	.	3.87158	9.12028	6.42190
chr1	113008756	113009300	C7KUGACXX_7_7959.sorted.filtered_peak_1368	45	.	3.64960	7.13178	4.54985
chr1	113160777	113162583	C7KUGACXX_7_7959.sorted.filtered_peak_1369	47	.	2.73191	7.28079	4.70157
chr1	113162823	113163097	C7KUGACXX_7_7959.sorted.filtered_peak_1370	30	.	2.47085	5.56398	3.07608
chr1	113247510	113248264	C7KUGACXX_7_7959.sorted.filtered_peak_1371	31	.	2.62824	5.61558	3.14288
chr1	113249681	113250152	C7KUGACXX_7_7959.sorted.filtered_peak_1372	34	.	2.78931	6.02603	3.48454
chr1	113257581	113258480	C7KUGACXX_7_7959.sorted.filtered_peak_1373	186	.	4.55724	21.67275	18.60281
chr1	113351907	113352157	C7KUGACXX_7_7959.sorted.filtered_peak_1374	12	.	2.70924	3.53424	1.24558
chr1	113498279	113499274	C7KUGACXX_7_7959.sorted.filtered_peak_1375	94	.	3.56256	12.27243	9.47151
chr1	113500065	113500397	C7KUGACXX_7_7959.sorted.filtered_peak_1376	15	.	2.16543	3.84036	1.52067
chr1	113589109	113589566	C7KUGACXX_7_7959.sorted.filtered_peak_1377	39	.	3.60975	6.51961	3.96755
chr1	113615187	113616193	C7KUGACXX_7_7959.sorted.filtered_peak_1378	280	.	6.33704	31.39456	28.04353
chr1	113683222	113683472	C7KUGACXX_7_7959.sorted.filtered_peak_1379	25	.	3.14510	4.99403	2.54386
chr1	113932587	113933136	C7KUGACXX_7_7959.sorted.filtered_peak_1380	70	.	3.85220	9.76459	7.04181
chr1	114301414	114302530	C7KUGACXX_7_7959.sorted.filtered_peak_1381	42	.	3.29169	6.84677	4.25584
chr1	114326136	114327004	C7KUGACXX_7_7959.sorted.filtered_peak_1382	39	.	3.08403	6.52165	3.96038
chr1	114354508	114355401	C7KUGACXX_7_7959.sorted.filtered_peak_1383	280	.	5.41007	31.38150	28.05971
chr1	114378428	114378678	C7KUGACXX_7_7959.sorted.filtered_peak_1384	14	.	2.79280	3.74238	1.42122
chr1	114414158	114415300	C7KUGACXX_7_7959.sorted.filtered_peak_1385	78	.	3.26445	10.48468	7.80325
chr1	114423942	114424311	C7KUGACXX_7_7959.sorted.filtered_peak_1386	19	.	2.87310	4.38692	1.99375
chr1	114447087	114448139	C7KUGACXX_7_7959.sorted.filtered_peak_1387	304	.	5.20995	33.82085	30.41355
chr1	114471689	114473657	C7KUGACXX_7_7959.sorted.filtered_peak_1388	51	.	2.78229	7.71095	5.14761
chr1	114483366	114483778	C7KUGACXX_7_7959.sorted.filtered_peak_1389	16	.	2.77839	4.04612	1.69338
chr1	114825121	114825696	C7KUGACXX_7_7959.sorted.filtered_peak_1390	29	.	3.18901	5.47873	2.98697
chr1	114883933	114884258	C7KUGACXX_7_7959.sorted.filtered_peak_1391	36	.	3.20519	6.16979	3.63603
chr1	114888932	114889547	C7KUGACXX_7_7959.sorted.filtered_peak_1392	90	.	4.11488	11.86568	9.07987
chr1	115053444	115054244	C7KUGACXX_7_7959.sorted.filtered_peak_1393	144	.	4.36501	17.44058	14.46213
chr1	115123874	115124676	C7KUGACXX_7_7959.sorted.filtered_peak_1394	172	.	4.92501	20.26846	17.25685
chr1	115212391	115213114	C7KUGACXX_7_7959.sorted.filtered_peak_1395	54	.	3.66112	8.04574	5.40456
chr1	115258944	115259841	C7KUGACXX_7_7959.sorted.filtered_peak_1396	113	.	4.33870	14.21714	11.38839
chr1	115299968	115300894	C7KUGACXX_7_7959.sorted.filtered_peak_1397	155	.	4.25125	18.53206	15.54305
chr1	115322760	115323581	C7KUGACXX_7_7959.sorted.filtered_peak_1398	172	.	5.59453	20.25157	17.26101
chr1	115605133	115605985	C7KUGACXX_7_7959.sorted.filtered_peak_1399	30	.	3.09252	5.48581	3.01384
chr1	115641670	115642547	C7KUGACXX_7_7959.sorted.filtered_peak_1400	47	.	3.45638	7.41193	4.79211
chr1	115681777	115682027	C7KUGACXX_7_7959.sorted.filtered_peak_1401	30	.	3.27880	5.57367	3.07080
chr1	115727398	115727823	C7KUGACXX_7_7959.sorted.filtered_peak_1402	13	.	2.59923	3.62860	1.33035
chr1	116138551	116139058	C7KUGACXX_7_7959.sorted.filtered_peak_1403	24	.	3.03220	4.88367	2.44069
chr1	116150814	116151148	C7KUGACXX_7_7959.sorted.filtered_peak_1404	31	.	3.37040	5.66279	3.15230
chr1	116185288	116185538	C7KUGACXX_7_7959.sorted.filtered_peak_1405	13	.	2.61340	3.69352	1.38790
chr1	116549046	116549450	C7KUGACXX_7_7959.sorted.filtered_peak_1406	14	.	2.61395	3.80260	1.48261
chr1	116681661	116682116	C7KUGACXX_7_7959.sorted.filtered_peak_1407	68	.	4.60609	9.52510	6.84846
chr1	116694494	116694956	C7KUGACXX_7_7959.sorted.filtered_peak_1408	14	.	2.56279	3.74231	1.42709
chr1	116711062	116711406	C7KUGACXX_7_7959.sorted.filtered_peak_1409	30	.	3.26061	5.56478	3.06301
chr1	116868296	116868792	C7KUGACXX_7_7959.sorted.filtered_peak_1410	32	.	3.09301	5.71219	3.20956
chr1	116915430	116916143	C7KUGACXX_7_7959.sorted.filtered_peak_1411	84	.	3.36974	11.15915	8.42612
chr1	116920275	116920714	C7KUGACXX_7_7959.sorted.filtered_peak_1412	16	.	2.20915	4.02474	1.68080
chr1	116960736	116961638	C7KUGACXX_7_7959.sorted.filtered_peak_1413	55	.	3.48088	8.21999	5.59577
chr1	116974857	116975247	C7KUGACXX_7_7959.sorted.filtered_peak_1414	18	.	2.85957	4.20777	1.84646
chr1	117046736	117047531	C7KUGACXX_7_7959.sorted.filtered_peak_1415	176	.	5.10810	20.66309	17.64144
chr1	117057567	117058622	C7KUGACXX_7_7959.sorted.filtered_peak_1416	73	.	3.65987	10.06896	7.36287
chr1	117087169	117087419	C7KUGACXX_7_7959.sorted.filtered_peak_1417	27	.	2.74714	5.17854	2.71337
chr1	117087855	117088497	C7KUGACXX_7_7959.sorted.filtered_peak_1418	20	.	2.59419	4.40610	2.01720
chr1	117099094	117099563	C7KUGACXX_7_7959.sorted.filtered_peak_1419	37	.	2.89097	6.33254	3.79278
chr1	117112612	117113924	C7KUGACXX_7_7959.sorted.filtered_peak_1420	46	.	2.81671	7.21289	4.63265
chr1	117279915	117281071	C7KUGACXX_7_7959.sorted.filtered_peak_1421	72	.	3.32457	10.02136	7.28685
chr1	117281388	117281867	C7KUGACXX_7_7959.sorted.filtered_peak_1422	40	.	2.75487	6.63811	4.07764
chr1	117296632	117297233	C7KUGACXX_7_7959.sorted.filtered_peak_1423	61	.	3.54632	8.79566	6.10851
chr1	117312057	117312701	C7KUGACXX_7_7959.sorted.filtered_peak_1424	107	.	3.69146	13.55613	10.72844
chr1	117320634	117320953	C7KUGACXX_7_7959.sorted.filtered_peak_1425	19	.	3.00137	4.31655	1.94109
chr1	117350871	117351342	C7KUGACXX_7_7959.sorted.filtered_peak_1426	15	.	2.09270	3.89985	1.57335
chr1	117351677	117351929	C7KUGACXX_7_7959.sorted.filtered_peak_1427	19	.	2.19690	4.37143	1.97551
chr1	117359077	117359463	C7KUGACXX_7_7959.sorted.filtered_peak_1428	15	.	2.36573	3.86925	1.53748
chr1	117369574	117370159	C7KUGACXX_7_7959.sorted.filtered_peak_1429	14	.	2.64264	3.73667	1.42480
chr1	117390513	117390763	C7KUGACXX_7_7959.sorted.filtered_peak_1430	13	.	2.77050	3.69171	1.38215
chr1	117420522	117421043	C7KUGACXX_7_7959.sorted.filtered_peak_1431	48	.	3.35801	7.42283	4.84076
chr1	117529638	117530081	C7KUGACXX_7_7959.sorted.filtered_peak_1432	34	.	3.22062	6.00900	3.48772
chr1	117602053	117603279	C7KUGACXX_7_7959.sorted.filtered_peak_1433	204	.	4.52429	23.54686	20.47814
chr1	117610400	117610717	C7KUGACXX_7_7959.sorted.filtered_peak_1434	14	.	2.65024	3.75072	1.43749
chr1	117619887	117620330	C7KUGACXX_7_7959.sorted.filtered_peak_1435	18	.	2.83538	4.20491	1.83142
chr1	117664397	117665115	C7KUGACXX_7_7959.sorted.filtered_peak_1436	81	.	4.10074	10.85021	8.10520
chr1	117909125	117910555	C7KUGACXX_7_7959.sorted.filtered_peak_1437	70	.	3.24079	9.70526	7.00396
chr1	118077715	118078060	C7KUGACXX_7_7959.sorted.filtered_peak_1438	26	.	3.00199	5.15157	2.69688
chr1	118148050	118149237	C7KUGACXX_7_7959.sorted.filtered_peak_1439	215	.	4.43638	24.70573	21.56278
chr1	118187277	118187952	C7KUGACXX_7_7959.sorted.filtered_peak_1440	36	.	3.21961	6.14635	3.64369
chr1	118198729	118199269	C7KUGACXX_7_7959.sorted.filtered_peak_1441	81	.	2.99641	10.96525	8.18833
chr1	118201341	118201720	C7KUGACXX_7_7959.sorted.filtered_peak_1442	18	.	2.02835	4.24619	1.87828
chr1	118206885	118207565	C7KUGACXX_7_7959.sorted.filtered_peak_1443	131	.	4.07104	16.09801	13.17667
chr1	118216981	118217376	C7KUGACXX_7_7959.sorted.filtered_peak_1444	15	.	2.60195	3.86346	1.53463
chr1	118296720	118297001	C7KUGACXX_7_7959.sorted.filtered_peak_1445	13	.	2.62005	3.69052	1.38003
chr1	118471992	118472640	C7KUGACXX_7_7959.sorted.filtered_peak_1446	144	.	4.92930	17.41744	14.45997
chr1	119682529	119683583	C7KUGACXX_7_7959.sorted.filtered_peak_1447	270	.	5.34185	30.32373	27.03738
chr1	120254344	120254609	C7KUGACXX_7_7959.sorted.filtered_peak_1448	20	.	2.82705	4.41063	2.01223
chr1	120491279	120491606	C7KUGACXX_7_7959.sorted.filtered_peak_1449	15	.	2.69965	3.87981	1.54642
chr1	120510482	120510972	C7KUGACXX_7_7959.sorted.filtered_peak_1450	23	.	3.06414	4.76994	2.33898
chr1	120530425	120531346	C7KUGACXX_7_7959.sorted.filtered_peak_1451	18	.	2.96015	4.19448	1.82742
chr1	120612007	120612275	C7KUGACXX_7_7959.sorted.filtered_peak_1452	72	.	4.82981	10.02332	7.27509
chr1	120838217	120838849	C7KUGACXX_7_7959.sorted.filtered_peak_1453	55	.	4.20609	8.13787	5.51839
chr1	121258179	121258631	C7KUGACXX_7_7959.sorted.filtered_peak_1454	20	.	2.69546	4.48060	2.09424
chr1	121260831	121261707	C7KUGACXX_7_7959.sorted.filtered_peak_1455	66	.	3.81251	9.34061	6.69049
chr1	121484321	121485509	C7KUGACXX_7_7959.sorted.filtered_peak_1456	549	.	7.54227	59.02898	54.96994
chr1	142535534	142536739	C7KUGACXX_7_7959.sorted.filtered_peak_1457	25	.	2.16447	5.00010	2.54930
chr1	142537351	142539330	C7KUGACXX_7_7959.sorted.filtered_peak_1458	55	.	2.60064	8.16416	5.52682
chr1	143540248	143540498	C7KUGACXX_7_7959.sorted.filtered_peak_1459	27	.	3.22340	5.19346	2.73741
chr1	144533492	144534269	C7KUGACXX_7_7959.sorted.filtered_peak_1460	159	.	4.39373	18.99980	15.98360
chr1	144536121	144536390	C7KUGACXX_7_7959.sorted.filtered_peak_1461	77	.	3.38262	10.48697	7.73870
chr1	144931448	144932694	C7KUGACXX_7_7959.sorted.filtered_peak_1462	164	.	3.49390	19.43745	16.43184
chr1	145039837	145040276	C7KUGACXX_7_7959.sorted.filtered_peak_1463	22	.	2.18978	4.62609	2.21397
chr1	145058969	145059471	C7KUGACXX_7_7959.sorted.filtered_peak_1464	45	.	2.56594	7.09364	4.51805
chr1	145096182	145096642	C7KUGACXX_7_7959.sorted.filtered_peak_1465	55	.	3.05455	8.16787	5.50361
chr1	145117404	145117868	C7KUGACXX_7_7959.sorted.filtered_peak_1466	30	.	2.73487	5.54836	3.05767
chr1	145139139	145139453	C7KUGACXX_7_7959.sorted.filtered_peak_1467	60	.	4.42780	8.73687	6.06574
chr1	145290609	145291065	C7KUGACXX_7_7959.sorted.filtered_peak_1468	20	.	2.97670	4.47445	2.06883
chr1	145292408	145292702	C7KUGACXX_7_7959.sorted.filtered_peak_1469	47	.	3.88768	7.38047	4.76394
chr1	145382149	145383088	C7KUGACXX_7_7959.sorted.filtered_peak_1470	41	.	3.78164	6.72511	4.18224
chr1	145396835	145398113	C7KUGACXX_7_7959.sorted.filtered_peak_1471	35	.	2.65780	6.11302	3.58635
chr1	145421649	145421977	C7KUGACXX_7_7959.sorted.filtered_peak_1472	44	.	3.76108	7.01833	4.42423
chr1	145427166	145427982	C7KUGACXX_7_7959.sorted.filtered_peak_1473	131	.	5.41076	16.02237	13.13198
chr1	145437476	145438647	C7KUGACXX_7_7959.sorted.filtered_peak_1474	92	.	3.21107	12.00466	9.21104
chr1	145454576	145456073	C7KUGACXX_7_7959.sorted.filtered_peak_1475	99	.	3.28703	12.76862	9.96945
chr1	145470216	145470855	C7KUGACXX_7_7959.sorted.filtered_peak_1476	88	.	3.76030	11.63946	8.85113
chr1	145476761	145477622	C7KUGACXX_7_7959.sorted.filtered_peak_1477	94	.	3.60292	12.15130	9.40194
chr1	145507200	145508063	C7KUGACXX_7_7959.sorted.filtered_peak_1478	166	.	5.39620	19.68127	16.65968
chr1	145515739	145516614	C7KUGACXX_7_7959.sorted.filtered_peak_1479	179	.	5.41091	21.00928	17.98700
chr1	145524707	145525047	C7KUGACXX_7_7959.sorted.filtered_peak_1480	21	.	3.08853	4.53002	2.12137
chr1	145548746	145549383	C7KUGACXX_7_7959.sorted.filtered_peak_1481	129	.	5.13941	15.86119	12.92860
chr1	145562672	145563168	C7KUGACXX_7_7959.sorted.filtered_peak_1482	41	.	3.59450	6.72314	4.13710
chr1	145574982	145576407	C7KUGACXX_7_7959.sorted.filtered_peak_1483	77	.	3.56302	10.44062	7.72100
chr1	145589091	145589781	C7KUGACXX_7_7959.sorted.filtered_peak_1484	33	.	3.10693	5.90988	3.39046
chr1	145610452	145611307	C7KUGACXX_7_7959.sorted.filtered_peak_1485	144	.	5.75734	17.38157	14.48618
chr1	145744088	145744697	C7KUGACXX_7_7959.sorted.filtered_peak_1486	77	.	4.46605	10.50600	7.77552
chr1	146555939	146556729	C7KUGACXX_7_7959.sorted.filtered_peak_1487	39	.	3.38274	6.50913	3.96323
chr1	146643476	146644599	C7KUGACXX_7_7959.sorted.filtered_peak_1488	148	.	4.35307	17.82816	14.89562
chr1	146696714	146697347	C7KUGACXX_7_7959.sorted.filtered_peak_1489	34	.	3.58297	6.00733	3.49259
chr1	146713883	146715133	C7KUGACXX_7_7959.sorted.filtered_peak_1490	98	.	3.86895	12.59304	9.80281
chr1	146861718	146861980	C7KUGACXX_7_7959.sorted.filtered_peak_1491	23	.	3.17885	4.80318	2.38125
chr1	147070977	147072118	C7KUGACXX_7_7959.sorted.filtered_peak_1492	212	.	4.92209	24.35638	21.25011
chr1	147112393	147112866	C7KUGACXX_7_7959.sorted.filtered_peak_1493	16	.	2.71553	4.01825	1.67454
chr1	147119806	147120654	C7KUGACXX_7_7959.sorted.filtered_peak_1494	35	.	3.08676	6.08858	3.59722
chr1	147141660	147141910	C7KUGACXX_7_7959.sorted.filtered_peak_1495	14	.	2.36245	3.73617	1.43067
chr1	147142210	147143005	C7KUGACXX_7_7959.sorted.filtered_peak_1496	96	.	4.24499	12.44154	9.63876
chr1	147735494	147736314	C7KUGACXX_7_7959.sorted.filtered_peak_1497	35	.	3.59060	6.03744	3.50699
chr1	147806393	147807323	C7KUGACXX_7_7959.sorted.filtered_peak_1498	48	.	3.78092	7.44477	4.82619
chr1	148241371	148241721	C7KUGACXX_7_7959.sorted.filtered_peak_1499	158	.	6.97889	18.83351	15.82084
chr1	148550135	148550402	C7KUGACXX_7_7959.sorted.filtered_peak_1500	19	.	3.01840	4.33320	1.94145
chr1	148550770	148551024	C7KUGACXX_7_7959.sorted.filtered_peak_1501	27	.	3.36128	5.27265	2.78832
chr1	148551251	148551889	C7KUGACXX_7_7959.sorted.filtered_peak_1502	12	.	2.65847	3.50694	1.23233
chr1	148556268	148557020	C7KUGACXX_7_7959.sorted.filtered_peak_1503	26	.	3.29634	5.12171	2.66131
chr1	149204112	149204616	C7KUGACXX_7_7959.sorted.filtered_peak_1504	17	.	2.95279	4.16442	1.79486
chr1	149223175	149224160	C7KUGACXX_7_7959.sorted.filtered_peak_1505	149	.	4.43733	17.95366	14.98307
chr1	149224451	149224968	C7KUGACXX_7_7959.sorted.filtered_peak_1506	132	.	4.18973	16.15515	13.26504
chr1	149815170	149815449	C7KUGACXX_7_7959.sorted.filtered_peak_1507	20	.	2.85590	4.44381	2.05214
chr1	149858124	149858565	C7KUGACXX_7_7959.sorted.filtered_peak_1508	190	.	3.93023	22.17074	19.07403
chr1	149859122	149860240	C7KUGACXX_7_7959.sorted.filtered_peak_1509	127	.	3.29791	15.58123	12.71848
chr1	149870926	149871623	C7KUGACXX_7_7959.sorted.filtered_peak_1510	84	.	4.46891	11.22684	8.44503
chr1	149899344	149900363	C7KUGACXX_7_7959.sorted.filtered_peak_1511	114	.	4.51979	14.35072	11.48646
chr1	149911019	149911408	C7KUGACXX_7_7959.sorted.filtered_peak_1512	21	.	2.92382	4.51892	2.11140
chr1	149982263	149983083	C7KUGACXX_7_7959.sorted.filtered_peak_1513	42	.	3.46074	6.76874	4.20003
chr1	150039221	150040155	C7KUGACXX_7_7959.sorted.filtered_peak_1514	25	.	3.00436	4.95426	2.51693
chr1	150045170	150045424	C7KUGACXX_7_7959.sorted.filtered_peak_1515	24	.	3.00690	4.91354	2.47639
chr1	150081761	150082185	C7KUGACXX_7_7959.sorted.filtered_peak_1516	15	.	2.49441	3.90459	1.56690
chr1	150121898	150122188	C7KUGACXX_7_7959.sorted.filtered_peak_1517	21	.	2.46316	4.61187	2.19380
chr1	150123486	150123991	C7KUGACXX_7_7959.sorted.filtered_peak_1518	36	.	2.79700	6.14172	3.61892
chr1	150159224	150159754	C7KUGACXX_7_7959.sorted.filtered_peak_1519	20	.	3.01089	4.43538	2.03854
chr1	150185737	150186441	C7KUGACXX_7_7959.sorted.filtered_peak_1520	208	.	6.05254	24.01758	20.88362
chr1	150206588	150207324	C7KUGACXX_7_7959.sorted.filtered_peak_1521	44	.	2.60814	7.04495	4.47178
chr1	150207888	150209002	C7KUGACXX_7_7959.sorted.filtered_peak_1522	176	.	4.16429	20.63481	17.60542
chr1	150227878	150228147	C7KUGACXX_7_7959.sorted.filtered_peak_1523	48	.	3.85410	7.53402	4.89777
chr1	150240811	150241827	C7KUGACXX_7_7959.sorted.filtered_peak_1524	94	.	4.01513	12.19927	9.45695
chr1	150254272	150254952	C7KUGACXX_7_7959.sorted.filtered_peak_1525	47	.	3.67708	7.36746	4.74463
chr1	150266017	150266666	C7KUGACXX_7_7959.sorted.filtered_peak_1526	163	.	6.29034	19.34829	16.31562
chr1	150293716	150294181	C7KUGACXX_7_7959.sorted.filtered_peak_1527	180	.	6.50176	21.17622	18.07906
chr1	150335950	150337336	C7KUGACXX_7_7959.sorted.filtered_peak_1528	229	.	4.41616	26.07089	22.92340
chr1	150347738	150348165	C7KUGACXX_7_7959.sorted.filtered_peak_1529	12	.	2.70046	3.51606	1.23689
chr1	150436932	150437229	C7KUGACXX_7_7959.sorted.filtered_peak_1530	30	.	3.45291	5.57779	3.08447
chr1	150459454	150460250	C7KUGACXX_7_7959.sorted.filtered_peak_1531	129	.	5.05696	15.78966	12.92643
chr1	150487766	150488489	C7KUGACXX_7_7959.sorted.filtered_peak_1532	129	.	4.70877	15.88985	12.99562
chr1	150533511	150534117	C7KUGACXX_7_7959.sorted.filtered_peak_1533	31	.	2.22880	5.64035	3.14076
chr1	150534361	150536072	C7KUGACXX_7_7959.sorted.filtered_peak_1534	37	.	2.26216	6.32182	3.78250
chr1	150539850	150540895	C7KUGACXX_7_7959.sorted.filtered_peak_1535	43	.	2.46758	6.85269	4.31961
chr1	150551771	150552587	C7KUGACXX_7_7959.sorted.filtered_peak_1536	195	.	4.41751	22.62896	19.52666
chr1	150583876	150584440	C7KUGACXX_7_7959.sorted.filtered_peak_1537	110	.	4.45760	13.94186	11.08216
chr1	150586095	150586356	C7KUGACXX_7_7959.sorted.filtered_peak_1538	25	.	2.70103	4.95751	2.50670
chr1	150601445	150602369	C7KUGACXX_7_7959.sorted.filtered_peak_1539	287	.	6.10000	32.15026	28.77210
chr1	150669305	150670048	C7KUGACXX_7_7959.sorted.filtered_peak_1540	157	.	5.33179	18.75229	15.78477
chr1	150737121	150737598	C7KUGACXX_7_7959.sorted.filtered_peak_1541	17	.	2.59933	4.09907	1.74603
chr1	150738068	150738429	C7KUGACXX_7_7959.sorted.filtered_peak_1542	28	.	3.01077	5.36203	2.88225
chr1	150743353	150743698	C7KUGACXX_7_7959.sorted.filtered_peak_1543	91	.	4.88284	11.98940	9.18886
chr1	150848686	150849472	C7KUGACXX_7_7959.sorted.filtered_peak_1544	214	.	5.29735	24.63098	21.47519
chr1	150862411	150862835	C7KUGACXX_7_7959.sorted.filtered_peak_1545	32	.	3.40276	5.75083	3.24754
chr1	150898327	150899179	C7KUGACXX_7_7959.sorted.filtered_peak_1546	120	.	4.45552	14.94080	12.08913
chr1	150946984	150947465	C7KUGACXX_7_7959.sorted.filtered_peak_1547	50	.	3.19391	7.62904	5.02020
chr1	150951760	150952309	C7KUGACXX_7_7959.sorted.filtered_peak_1548	25	.	2.74278	5.02011	2.56346
chr1	150980348	150981351	C7KUGACXX_7_7959.sorted.filtered_peak_1549	109	.	4.00679	13.79760	10.97715
chr1	150997182	150997525	C7KUGACXX_7_7959.sorted.filtered_peak_1550	12	.	2.71174	3.54214	1.25365
chr1	151020035	151020329	C7KUGACXX_7_7959.sorted.filtered_peak_1551	23	.	2.70458	4.73478	2.30961
chr1	151020635	151021158	C7KUGACXX_7_7959.sorted.filtered_peak_1552	29	.	2.86009	5.42873	2.95946
chr1	151028721	151029019	C7KUGACXX_7_7959.sorted.filtered_peak_1553	46	.	2.64688	7.29486	4.69408
chr1	151029953	151030703	C7KUGACXX_7_7959.sorted.filtered_peak_1554	41	.	2.54257	6.63565	4.11612
chr1	151031737	151032342	C7KUGACXX_7_7959.sorted.filtered_peak_1555	55	.	2.83898	8.23928	5.57901
chr1	151042856	151043892	C7KUGACXX_7_7959.sorted.filtered_peak_1556	112	.	4.41359	14.11011	11.21125
chr1	151118806	151119582	C7KUGACXX_7_7959.sorted.filtered_peak_1557	79	.	4.04137	10.63492	7.95146
chr1	151128573	151129211	C7KUGACXX_7_7959.sorted.filtered_peak_1558	75	.	3.91726	10.25568	7.50536
chr1	151129710	151130072	C7KUGACXX_7_7959.sorted.filtered_peak_1559	32	.	2.87733	5.74795	3.24002
chr1	151138108	151138938	C7KUGACXX_7_7959.sorted.filtered_peak_1560	215	.	5.52638	24.70417	21.57177
chr1	151162138	151162910	C7KUGACXX_7_7959.sorted.filtered_peak_1561	55	.	3.74764	8.18079	5.57161
chr1	151170466	151171590	C7KUGACXX_7_7959.sorted.filtered_peak_1562	202	.	5.12885	23.29014	20.25653
chr1	151226901	151227675	C7KUGACXX_7_7959.sorted.filtered_peak_1563	137	.	5.11857	16.62259	13.72772
chr1	151253649	151255113	C7KUGACXX_7_7959.sorted.filtered_peak_1564	232	.	4.39786	26.44369	23.20206
chr1	151284067	151284371	C7KUGACXX_7_7959.sorted.filtered_peak_1565	33	.	3.24584	5.90768	3.39006
chr1	151299520	151300546	C7KUGACXX_7_7959.sorted.filtered_peak_1566	143	.	4.69575	17.21752	14.30897
chr1	151313390	151313754	C7KUGACXX_7_7959.sorted.filtered_peak_1567	42	.	3.50409	6.81798	4.24553
chr1	151319262	151320238	C7KUGACXX_7_7959.sorted.filtered_peak_1568	226	.	5.39248	25.80262	22.62573
chr1	151371718	151372570	C7KUGACXX_7_7959.sorted.filtered_peak_1569	120	.	4.71915	14.91915	12.06508
chr1	151392597	151392847	C7KUGACXX_7_7959.sorted.filtered_peak_1570	18	.	2.96496	4.19098	1.81498
chr1	151416335	151416663	C7KUGACXX_7_7959.sorted.filtered_peak_1571	56	.	4.11544	8.28183	5.61648
chr1	151431112	151432172	C7KUGACXX_7_7959.sorted.filtered_peak_1572	43	.	3.04259	6.85490	4.30847
chr1	151445347	151445872	C7KUGACXX_7_7959.sorted.filtered_peak_1573	13	.	2.73702	3.60806	1.31178
chr1	151483397	151484237	C7KUGACXX_7_7959.sorted.filtered_peak_1574	43	.	3.48559	6.88427	4.31710
chr1	151512525	151513114	C7KUGACXX_7_7959.sorted.filtered_peak_1575	68	.	3.85857	9.51891	6.82261
chr1	151566729	151566997	C7KUGACXX_7_7959.sorted.filtered_peak_1576	51	.	3.99516	7.83307	5.19160
chr1	151584192	151584865	C7KUGACXX_7_7959.sorted.filtered_peak_1577	187	.	5.83926	21.82188	18.71455
chr1	151735488	151736210	C7KUGACXX_7_7959.sorted.filtered_peak_1578	48	.	3.45388	7.45102	4.85748
chr1	151762810	151763822	C7KUGACXX_7_7959.sorted.filtered_peak_1579	200	.	5.33683	23.17432	20.08008
chr1	151788258	151788550	C7KUGACXX_7_7959.sorted.filtered_peak_1580	22	.	2.75452	4.70123	2.28894
chr1	151802959	151803479	C7KUGACXX_7_7959.sorted.filtered_peak_1581	41	.	2.93848	6.68097	4.12662
chr1	151812118	151812533	C7KUGACXX_7_7959.sorted.filtered_peak_1582	48	.	3.07521	7.40082	4.80500
chr1	151871106	151871385	C7KUGACXX_7_7959.sorted.filtered_peak_1583	20	.	3.03276	4.39120	2.00255
chr1	151876211	151876505	C7KUGACXX_7_7959.sorted.filtered_peak_1584	16	.	2.89398	4.00372	1.64957
chr1	151877541	151878054	C7KUGACXX_7_7959.sorted.filtered_peak_1585	16	.	2.47254	3.95370	1.63091
chr1	151881527	151882469	C7KUGACXX_7_7959.sorted.filtered_peak_1586	100	.	4.29740	12.91785	10.09272
chr1	151918134	151919041	C7KUGACXX_7_7959.sorted.filtered_peak_1587	70	.	3.58960	9.71871	7.05538
chr1	151940239	151941046	C7KUGACXX_7_7959.sorted.filtered_peak_1588	29	.	3.06189	5.42312	2.94758
chr1	151956869	151957311	C7KUGACXX_7_7959.sorted.filtered_peak_1589	31	.	3.11286	5.63423	3.12575
chr1	151965976	151966767	C7KUGACXX_7_7959.sorted.filtered_peak_1590	30	.	2.63577	5.55047	3.06325
chr1	152007031	152008053	C7KUGACXX_7_7959.sorted.filtered_peak_1591	55	.	3.26231	8.20229	5.55755
chr1	152020325	152021105	C7KUGACXX_7_7959.sorted.filtered_peak_1592	178	.	4.94123	20.94345	17.87651
chr1	152430987	152431279	C7KUGACXX_7_7959.sorted.filtered_peak_1593	18	.	2.68623	4.18108	1.82085
chr1	152432445	152432939	C7KUGACXX_7_7959.sorted.filtered_peak_1594	21	.	2.84593	4.50905	2.10375
chr1	152951536	152951865	C7KUGACXX_7_7959.sorted.filtered_peak_1595	13	.	2.74845	3.63640	1.33976
chr1	153324962	153325252	C7KUGACXX_7_7959.sorted.filtered_peak_1596	18	.	2.80407	4.23232	1.85366
chr1	153508549	153508889	C7KUGACXX_7_7959.sorted.filtered_peak_1597	44	.	2.83951	7.02883	4.44141
chr1	153516994	153518461	C7KUGACXX_7_7959.sorted.filtered_peak_1598	51	.	3.05064	7.74590	5.14630
chr1	153539064	153539592	C7KUGACXX_7_7959.sorted.filtered_peak_1599	22	.	2.76306	4.67435	2.27139
chr1	153541077	153541501	C7KUGACXX_7_7959.sorted.filtered_peak_1600	15	.	2.47361	3.83019	1.50436
chr1	153606108	153607050	C7KUGACXX_7_7959.sorted.filtered_peak_1601	206	.	5.16646	23.84621	20.68993
chr1	153630851	153631568	C7KUGACXX_7_7959.sorted.filtered_peak_1602	173	.	5.55233	20.41597	17.35858
chr1	153642988	153644047	C7KUGACXX_7_7959.sorted.filtered_peak_1603	284	.	6.03357	31.72440	28.41979
chr1	153699939	153700678	C7KUGACXX_7_7959.sorted.filtered_peak_1604	380	.	6.80597	41.66380	38.06071
chr1	153721856	153722244	C7KUGACXX_7_7959.sorted.filtered_peak_1605	43	.	3.62770	6.94302	4.35934
chr1	153747910	153748728	C7KUGACXX_7_7959.sorted.filtered_peak_1606	51	.	3.30488	7.71895	5.11720
chr1	153755783	153756588	C7KUGACXX_7_7959.sorted.filtered_peak_1607	173	.	5.45401	20.35869	17.30041
chr1	153777938	153778408	C7KUGACXX_7_7959.sorted.filtered_peak_1608	15	.	2.68937	3.82351	1.50225
chr1	153853709	153854124	C7KUGACXX_7_7959.sorted.filtered_peak_1609	12	.	2.72544	3.57731	1.28421
chr1	153895076	153896073	C7KUGACXX_7_7959.sorted.filtered_peak_1610	266	.	5.01046	29.88015	26.61068
chr1	153917607	153919310	C7KUGACXX_7_7959.sorted.filtered_peak_1611	42	.	2.81217	6.83809	4.26976
chr1	153930546	153931405	C7KUGACXX_7_7959.sorted.filtered_peak_1612	142	.	3.77262	17.22412	14.26920
chr1	153935794	153936512	C7KUGACXX_7_7959.sorted.filtered_peak_1613	81	.	3.02952	10.91759	8.19435
chr1	153939623	153940435	C7KUGACXX_7_7959.sorted.filtered_peak_1614	51	.	2.83012	7.72347	5.10282
chr1	153949659	153950965	C7KUGACXX_7_7959.sorted.filtered_peak_1615	43	.	3.26071	6.97117	4.39194
chr1	153959091	153959624	C7KUGACXX_7_7959.sorted.filtered_peak_1616	38	.	2.94009	6.36515	3.81862
chr1	153962957	153963576	C7KUGACXX_7_7959.sorted.filtered_peak_1617	188	.	5.48391	21.96153	18.86499
chr1	154087391	154088219	C7KUGACXX_7_7959.sorted.filtered_peak_1618	38	.	3.69393	6.37875	3.84666
chr1	154130153	154131019	C7KUGACXX_7_7959.sorted.filtered_peak_1619	107	.	4.63568	13.51425	10.71305
chr1	154154637	154155907	C7KUGACXX_7_7959.sorted.filtered_peak_1620	49	.	2.87100	7.55767	4.93938
chr1	154171575	154172067	C7KUGACXX_7_7959.sorted.filtered_peak_1621	31	.	3.49178	5.66501	3.15434
chr1	154192743	154193900	C7KUGACXX_7_7959.sorted.filtered_peak_1622	254	.	4.81853	28.66594	25.44998
chr1	154244530	154245398	C7KUGACXX_7_7959.sorted.filtered_peak_1623	228	.	5.38467	25.99466	22.85433
chr1	154254791	154255041	C7KUGACXX_7_7959.sorted.filtered_peak_1624	15	.	2.85167	3.91337	1.58248
chr1	154297066	154297656	C7KUGACXX_7_7959.sorted.filtered_peak_1625	45	.	2.87795	7.17082	4.56238
chr1	154300966	154301227	C7KUGACXX_7_7959.sorted.filtered_peak_1626	37	.	2.64804	6.34966	3.79876
chr1	154309829	154310330	C7KUGACXX_7_7959.sorted.filtered_peak_1627	31	.	2.87528	5.63749	3.15629
chr1	154315326	154316174	C7KUGACXX_7_7959.sorted.filtered_peak_1628	55	.	3.36802	8.13688	5.51005
chr1	154325085	154325914	C7KUGACXX_7_7959.sorted.filtered_peak_1629	13	.	2.58826	3.60785	1.31775
chr1	154357916	154358315	C7KUGACXX_7_7959.sorted.filtered_peak_1630	44	.	3.66830	7.08329	4.48635
chr1	154359045	154359515	C7KUGACXX_7_7959.sorted.filtered_peak_1631	27	.	3.04812	5.17013	2.70555
chr1	154370766	154371379	C7KUGACXX_7_7959.sorted.filtered_peak_1632	32	.	3.26281	5.82253	3.29843
chr1	154391852	154392106	C7KUGACXX_7_7959.sorted.filtered_peak_1633	13	.	2.62778	3.70969	1.39772
chr1	154404152	154404441	C7KUGACXX_7_7959.sorted.filtered_peak_1634	17	.	2.88454	4.15709	1.79451
chr1	154436184	154436520	C7KUGACXX_7_7959.sorted.filtered_peak_1635	14	.	2.69100	3.77691	1.46857
chr1	154452323	154452818	C7KUGACXX_7_7959.sorted.filtered_peak_1636	25	.	3.08421	5.02793	2.57893
chr1	154531011	154532189	C7KUGACXX_7_7959.sorted.filtered_peak_1637	246	.	4.74055	27.82994	24.62970
chr1	154540333	154540633	C7KUGACXX_7_7959.sorted.filtered_peak_1638	31	.	3.34635	5.66319	3.16587
chr1	154580334	154580874	C7KUGACXX_7_7959.sorted.filtered_peak_1639	126	.	4.45634	15.51475	12.60074
chr1	154600140	154600841	C7KUGACXX_7_7959.sorted.filtered_peak_1640	80	.	4.00136	10.82028	8.05162
chr1	154642139	154642519	C7KUGACXX_7_7959.sorted.filtered_peak_1641	42	.	3.84757	6.80514	4.22971
chr1	154720572	154720822	C7KUGACXX_7_7959.sorted.filtered_peak_1642	20	.	2.85279	4.45468	2.06207
chr1	154732938	154733249	C7KUGACXX_7_7959.sorted.filtered_peak_1643	24	.	3.01100	4.87258	2.44529
chr1	154763804	154764269	C7KUGACXX_7_7959.sorted.filtered_peak_1644	23	.	2.87436	4.79018	2.37206
chr1	154842651	154843035	C7KUGACXX_7_7959.sorted.filtered_peak_1645	19	.	2.82757	4.36014	1.98681
chr1	154908934	154910318	C7KUGACXX_7_7959.sorted.filtered_peak_1646	239	.	4.39319	27.13615	23.94592
chr1	154915118	154915513	C7KUGACXX_7_7959.sorted.filtered_peak_1647	14	.	2.27433	3.76520	1.45002
chr1	154927616	154928803	C7KUGACXX_7_7959.sorted.filtered_peak_1648	81	.	3.32921	10.92829	8.18523
chr1	154933828	154934746	C7KUGACXX_7_7959.sorted.filtered_peak_1649	136	.	4.40816	16.62654	13.66691
chr1	154946165	154947817	C7KUGACXX_7_7959.sorted.filtered_peak_1650	211	.	3.80767	24.24369	21.12627
chr1	154955293	154956153	C7KUGACXX_7_7959.sorted.filtered_peak_1651	224	.	6.01702	25.62152	22.47012
chr1	154973299	154974974	C7KUGACXX_7_7959.sorted.filtered_peak_1652	90	.	2.99027	11.80598	9.04714
chr1	154990077	154990380	C7KUGACXX_7_7959.sorted.filtered_peak_1653	29	.	2.98657	5.39060	2.91242
chr1	155017431	155017737	C7KUGACXX_7_7959.sorted.filtered_peak_1654	23	.	3.03888	4.73083	2.31241
chr1	155022948	155024262	C7KUGACXX_7_7959.sorted.filtered_peak_1655	58	.	3.32688	8.50019	5.85523
chr1	155033980	155034462	C7KUGACXX_7_7959.sorted.filtered_peak_1656	29	.	2.62057	5.41131	2.93849
chr1	155035573	155036673	C7KUGACXX_7_7959.sorted.filtered_peak_1657	37	.	2.79639	6.25489	3.73315
chr1	155043357	155043702	C7KUGACXX_7_7959.sorted.filtered_peak_1658	23	.	2.83235	4.73112	2.30149
chr1	155057251	155058110	C7KUGACXX_7_7959.sorted.filtered_peak_1659	205	.	4.79037	23.77477	20.59823
chr1	155063907	155064261	C7KUGACXX_7_7959.sorted.filtered_peak_1660	26	.	3.01324	5.10912	2.65141
chr1	155107897	155108853	C7KUGACXX_7_7959.sorted.filtered_peak_1661	81	.	3.54294	10.88418	8.18048
chr1	155112907	155113191	C7KUGACXX_7_7959.sorted.filtered_peak_1662	23	.	2.61066	4.77633	2.35312
chr1	155140412	155140668	C7KUGACXX_7_7959.sorted.filtered_peak_1663	36	.	3.12225	6.22194	3.68218
chr1	155145362	155146374	C7KUGACXX_7_7959.sorted.filtered_peak_1664	111	.	3.61840	14.03723	11.17055
chr1	155162972	155163790	C7KUGACXX_7_7959.sorted.filtered_peak_1665	34	.	2.69697	5.94098	3.42351
chr1	155164223	155164887	C7KUGACXX_7_7959.sorted.filtered_peak_1666	84	.	3.65266	11.24251	8.46757
chr1	155178163	155179310	C7KUGACXX_7_7959.sorted.filtered_peak_1667	80	.	3.77949	10.77505	8.03904
chr1	155188995	155189809	C7KUGACXX_7_7959.sorted.filtered_peak_1668	23	.	3.14585	4.71910	2.30562
chr1	155196405	155197805	C7KUGACXX_7_7959.sorted.filtered_peak_1669	133	.	4.38122	16.22939	13.35156
chr1	155214122	155214968	C7KUGACXX_7_7959.sorted.filtered_peak_1670	159	.	4.72490	18.94985	15.96440
chr1	155220318	155220852	C7KUGACXX_7_7959.sorted.filtered_peak_1671	70	.	3.78359	9.74686	7.04547
chr1	155225151	155225471	C7KUGACXX_7_7959.sorted.filtered_peak_1672	46	.	3.24654	7.20742	4.62081
chr1	155231762	155232498	C7KUGACXX_7_7959.sorted.filtered_peak_1673	135	.	4.87582	16.46250	13.56041
chr1	155242934	155243704	C7KUGACXX_7_7959.sorted.filtered_peak_1674	87	.	3.55370	11.47672	8.75872
chr1	155246950	155247329	C7KUGACXX_7_7959.sorted.filtered_peak_1675	83	.	3.55619	11.08059	8.32515
chr1	155278135	155279128	C7KUGACXX_7_7959.sorted.filtered_peak_1676	213	.	5.18343	24.43177	21.35410
chr1	155292859	155294362	C7KUGACXX_7_7959.sorted.filtered_peak_1677	88	.	3.34731	11.68145	8.87954
chr1	155484411	155484786	C7KUGACXX_7_7959.sorted.filtered_peak_1678	23	.	3.18910	4.81007	2.37693
chr1	155505878	155506368	C7KUGACXX_7_7959.sorted.filtered_peak_1679	30	.	3.17698	5.51796	3.03625
chr1	155532156	155533203	C7KUGACXX_7_7959.sorted.filtered_peak_1680	148	.	4.70246	17.85257	14.89866
chr1	155579464	155580048	C7KUGACXX_7_7959.sorted.filtered_peak_1681	75	.	4.80805	10.29835	7.58153
chr1	155658070	155659017	C7KUGACXX_7_7959.sorted.filtered_peak_1682	196	.	5.36516	22.74453	19.62357
chr1	155714901	155715603	C7KUGACXX_7_7959.sorted.filtered_peak_1683	89	.	5.09386	11.74324	8.97549
chr1	155826858	155827240	C7KUGACXX_7_7959.sorted.filtered_peak_1684	76	.	3.14574	10.34848	7.62731
chr1	155828806	155830204	C7KUGACXX_7_7959.sorted.filtered_peak_1685	96	.	3.28471	12.35861	9.63645
chr1	155863002	155863737	C7KUGACXX_7_7959.sorted.filtered_peak_1686	28	.	3.30015	5.27572	2.81254
chr1	155880590	155881569	C7KUGACXX_7_7959.sorted.filtered_peak_1687	63	.	3.70899	9.00846	6.35431
chr1	155903879	155904584	C7KUGACXX_7_7959.sorted.filtered_peak_1688	158	.	4.99538	18.88995	15.89312
chr1	155916033	155916372	C7KUGACXX_7_7959.sorted.filtered_peak_1689	20	.	2.85901	4.48093	2.08936
chr1	155958989	155959895	C7KUGACXX_7_7959.sorted.filtered_peak_1690	34	.	3.41453	5.96019	3.46238
chr1	155974716	155975162	C7KUGACXX_7_7959.sorted.filtered_peak_1691	49	.	3.73936	7.57827	4.95238
chr1	155990235	155991075	C7KUGACXX_7_7959.sorted.filtered_peak_1692	79	.	4.31423	10.70184	7.96109
chr1	156023562	156024914	C7KUGACXX_7_7959.sorted.filtered_peak_1693	83	.	3.42259	11.12674	8.38856
chr1	156066609	156067332	C7KUGACXX_7_7959.sorted.filtered_peak_1694	68	.	3.90152	9.48151	6.80535
chr1	156075993	156076452	C7KUGACXX_7_7959.sorted.filtered_peak_1695	139	.	5.33538	16.89650	13.91148
chr1	156084369	156084723	C7KUGACXX_7_7959.sorted.filtered_peak_1696	31	.	3.32485	5.63492	3.14364
chr1	156096808	156097341	C7KUGACXX_7_7959.sorted.filtered_peak_1697	36	.	3.13450	6.15238	3.64126
chr1	156115760	156116282	C7KUGACXX_7_7959.sorted.filtered_peak_1698	33	.	3.27205	5.81440	3.32526
chr1	156163404	156164219	C7KUGACXX_7_7959.sorted.filtered_peak_1699	233	.	5.56427	26.55043	23.37412
chr1	156182638	156183186	C7KUGACXX_7_7959.sorted.filtered_peak_1700	88	.	2.62487	11.64291	8.83144
chr1	156186155	156186709	C7KUGACXX_7_7959.sorted.filtered_peak_1701	1880	.	11.01204	193.82524	188.09430
chr1	156195273	156195561	C7KUGACXX_7_7959.sorted.filtered_peak_1702	53	.	3.96463	7.97319	5.33311
chr1	156252188	156253100	C7KUGACXX_7_7959.sorted.filtered_peak_1703	226	.	5.39059	25.78399	22.60257
chr1	156264999	156265642	C7KUGACXX_7_7959.sorted.filtered_peak_1704	35	.	3.40835	6.11345	3.57984
chr1	156307734	156308702	C7KUGACXX_7_7959.sorted.filtered_peak_1705	419	.	6.29320	45.61111	41.90233
chr1	156355449	156355724	C7KUGACXX_7_7959.sorted.filtered_peak_1706	28	.	3.08963	5.29090	2.80910
chr1	156391525	156391780	C7KUGACXX_7_7959.sorted.filtered_peak_1707	31	.	3.05947	5.68206	3.16904
chr1	156415748	156416149	C7KUGACXX_7_7959.sorted.filtered_peak_1708	12	.	2.55095	3.49312	1.21627
chr1	156426261	156427421	C7KUGACXX_7_7959.sorted.filtered_peak_1709	126	.	4.23747	15.55530	12.62068
chr1	156470483	156471371	C7KUGACXX_7_7959.sorted.filtered_peak_1710	133	.	3.34369	16.32475	13.34868
chr1	156474499	156475348	C7KUGACXX_7_7959.sorted.filtered_peak_1711	147	.	3.40394	17.75242	14.78248
chr1	156542278	156542801	C7KUGACXX_7_7959.sorted.filtered_peak_1712	22	.	3.02254	4.65656	2.24036
chr1	156561045	156561678	C7KUGACXX_7_7959.sorted.filtered_peak_1713	64	.	3.84199	9.10056	6.45521
chr1	156571045	156571612	C7KUGACXX_7_7959.sorted.filtered_peak_1714	71	.	4.32615	9.82314	7.11097
chr1	156577887	156578184	C7KUGACXX_7_7959.sorted.filtered_peak_1715	33	.	3.49251	5.83932	3.32129
chr1	156578741	156579150	C7KUGACXX_7_7959.sorted.filtered_peak_1716	36	.	3.57683	6.14796	3.60300
chr1	156595844	156596094	C7KUGACXX_7_7959.sorted.filtered_peak_1717	19	.	2.96541	4.34677	1.96436
chr1	156629753	156630358	C7KUGACXX_7_7959.sorted.filtered_peak_1718	92	.	3.76396	12.08411	9.27438
chr1	156631109	156631435	C7KUGACXX_7_7959.sorted.filtered_peak_1719	27	.	2.55129	5.22848	2.76512
chr1	156676014	156676290	C7KUGACXX_7_7959.sorted.filtered_peak_1720	23	.	2.88818	4.77130	2.33984
chr1	156697980	156699096	C7KUGACXX_7_7959.sorted.filtered_peak_1721	128	.	3.84666	15.80163	12.89685
chr1	156710419	156711415	C7KUGACXX_7_7959.sorted.filtered_peak_1722	304	.	5.28168	33.80350	30.42830
chr1	156721367	156722129	C7KUGACXX_7_7959.sorted.filtered_peak_1723	89	.	3.58441	11.68109	8.93601
chr1	156736625	156737650	C7KUGACXX_7_7959.sorted.filtered_peak_1724	217	.	5.10057	24.86798	21.72236
chr1	156786277	156787089	C7KUGACXX_7_7959.sorted.filtered_peak_1725	143	.	4.18846	17.29524	14.36463
chr1	156818549	156818906	C7KUGACXX_7_7959.sorted.filtered_peak_1726	65	.	3.89759	9.29268	6.59177
chr1	156829966	156830221	C7KUGACXX_7_7959.sorted.filtered_peak_1727	33	.	3.13406	5.87806	3.34923
chr1	156862093	156862479	C7KUGACXX_7_7959.sorted.filtered_peak_1728	43	.	3.51582	6.94891	4.35476
chr1	156933515	156933766	C7KUGACXX_7_7959.sorted.filtered_peak_1729	24	.	2.97418	4.83887	2.40825
chr1	157108080	157108659	C7KUGACXX_7_7959.sorted.filtered_peak_1730	59	.	3.26184	8.61432	5.94803
chr1	157133464	157133765	C7KUGACXX_7_7959.sorted.filtered_peak_1731	21	.	2.99707	4.51623	2.10645
chr1	157475650	157475959	C7KUGACXX_7_7959.sorted.filtered_peak_1732	13	.	2.76291	3.67281	1.36663
chr1	157694507	157694757	C7KUGACXX_7_7959.sorted.filtered_peak_1733	11	.	2.68539	3.47562	1.19676
chr1	158119561	158119834	C7KUGACXX_7_7959.sorted.filtered_peak_1734	28	.	3.25348	5.32857	2.84940
chr1	158173437	158173864	C7KUGACXX_7_7959.sorted.filtered_peak_1735	23	.	3.14270	4.80512	2.37747
chr1	158789008	158789713	C7KUGACXX_7_7959.sorted.filtered_peak_1736	57	.	3.82098	8.37330	5.73269
chr1	158900248	158900694	C7KUGACXX_7_7959.sorted.filtered_peak_1737	62	.	3.46457	8.93152	6.24450
chr1	158900863	158901434	C7KUGACXX_7_7959.sorted.filtered_peak_1738	37	.	2.92714	6.25699	3.71276
chr1	158968296	158968717	C7KUGACXX_7_7959.sorted.filtered_peak_1739	16	.	2.67604	4.04203	1.68878
chr1	158978574	158978919	C7KUGACXX_7_7959.sorted.filtered_peak_1740	45	.	2.77489	7.15123	4.56292
chr1	158979519	158979815	C7KUGACXX_7_7959.sorted.filtered_peak_1741	36	.	2.58176	6.16999	3.63471
chr1	158985341	158985636	C7KUGACXX_7_7959.sorted.filtered_peak_1742	52	.	3.17368	7.90557	5.26842
chr1	159025045	159025362	C7KUGACXX_7_7959.sorted.filtered_peak_1743	11	.	2.43858	3.42449	1.16882
chr1	159037668	159038120	C7KUGACXX_7_7959.sorted.filtered_peak_1744	36	.	3.21806	6.19804	3.66403
chr1	159046460	159047444	C7KUGACXX_7_7959.sorted.filtered_peak_1745	159	.	4.45230	18.96403	15.96224
chr1	159130879	159131209	C7KUGACXX_7_7959.sorted.filtered_peak_1746	29	.	3.38281	5.42609	2.95822
chr1	159183981	159184290	C7KUGACXX_7_7959.sorted.filtered_peak_1747	13	.	2.63441	3.57743	1.30491
chr1	159750290	159751190	C7KUGACXX_7_7959.sorted.filtered_peak_1748	117	.	4.53181	14.57656	11.73244
chr1	159770026	159770357	C7KUGACXX_7_7959.sorted.filtered_peak_1749	34	.	2.97033	5.93035	3.40680
chr1	159796054	159796845	C7KUGACXX_7_7959.sorted.filtered_peak_1750	35	.	2.97418	6.04540	3.52041
chr1	159824359	159824792	C7KUGACXX_7_7959.sorted.filtered_peak_1751	17	.	2.79205	4.09476	1.73556
chr1	159861356	159861649	C7KUGACXX_7_7959.sorted.filtered_peak_1752	21	.	2.83755	4.58595	2.18385
chr1	159880052	159880839	C7KUGACXX_7_7959.sorted.filtered_peak_1753	76	.	3.71858	10.36528	7.66080
chr1	159893082	159893858	C7KUGACXX_7_7959.sorted.filtered_peak_1754	52	.	2.78215	7.93887	5.29606
chr1	159895161	159895704	C7KUGACXX_7_7959.sorted.filtered_peak_1755	27	.	2.32534	5.20276	2.73863
chr1	159906221	159906666	C7KUGACXX_7_7959.sorted.filtered_peak_1756	30	.	3.15128	5.52686	3.04138
chr1	160001249	160002133	C7KUGACXX_7_7959.sorted.filtered_peak_1757	50	.	3.46777	7.69639	5.09195
chr1	160016503	160017143	C7KUGACXX_7_7959.sorted.filtered_peak_1758	12	.	2.54636	3.48063	1.20652
chr1	160068156	160069320	C7KUGACXX_7_7959.sorted.filtered_peak_1759	109	.	3.74869	13.75347	10.92775
chr1	160162747	160163118	C7KUGACXX_7_7959.sorted.filtered_peak_1760	20	.	3.01212	4.39897	2.00539
chr1	160175141	160175493	C7KUGACXX_7_7959.sorted.filtered_peak_1761	19	.	2.70084	4.34223	1.95283
chr1	160231933	160232898	C7KUGACXX_7_7959.sorted.filtered_peak_1762	180	.	4.66228	21.07574	18.06049
chr1	160254186	160255179	C7KUGACXX_7_7959.sorted.filtered_peak_1763	64	.	3.76109	9.16489	6.49663
chr1	160261130	160261380	C7KUGACXX_7_7959.sorted.filtered_peak_1764	29	.	3.27533	5.45521	2.96737
chr1	160312635	160313524	C7KUGACXX_7_7959.sorted.filtered_peak_1765	86	.	3.88848	11.38177	8.65002
chr1	160398867	160399150	C7KUGACXX_7_7959.sorted.filtered_peak_1766	14	.	2.43250	3.79376	1.48020
chr1	160399531	160399784	C7KUGACXX_7_7959.sorted.filtered_peak_1767	25	.	2.76267	5.04123	2.59741
chr1	160407663	160408202	C7KUGACXX_7_7959.sorted.filtered_peak_1768	41	.	3.22890	6.72733	4.15046
chr1	160416736	160417140	C7KUGACXX_7_7959.sorted.filtered_peak_1769	21	.	2.74207	4.56980	2.16730
chr1	160430114	160430382	C7KUGACXX_7_7959.sorted.filtered_peak_1770	15	.	2.58292	3.83740	1.51768
chr1	160491843	160492280	C7KUGACXX_7_7959.sorted.filtered_peak_1771	32	.	3.08426	5.73983	3.22849
chr1	160492543	160493135	C7KUGACXX_7_7959.sorted.filtered_peak_1772	20	.	2.73479	4.49825	2.09593
chr1	160509811	160510790	C7KUGACXX_7_7959.sorted.filtered_peak_1773	39	.	3.09934	6.50590	3.97754
chr1	160537317	160538410	C7KUGACXX_7_7959.sorted.filtered_peak_1774	28	.	2.76085	5.35369	2.89545
chr1	160547419	160547839	C7KUGACXX_7_7959.sorted.filtered_peak_1775	15	.	2.33348	3.82644	1.50896
chr1	160576681	160577262	C7KUGACXX_7_7959.sorted.filtered_peak_1776	32	.	3.03534	5.74380	3.23502
chr1	160599138	160599880	C7KUGACXX_7_7959.sorted.filtered_peak_1777	33	.	2.60413	5.88075	3.37281
chr1	160607812	160608404	C7KUGACXX_7_7959.sorted.filtered_peak_1778	63	.	3.03062	9.01139	6.33227
chr1	160634618	160635064	C7KUGACXX_7_7959.sorted.filtered_peak_1779	36	.	3.07444	6.15941	3.63584
chr1	160635316	160635618	C7KUGACXX_7_7959.sorted.filtered_peak_1780	24	.	2.74055	4.86542	2.43143
chr1	160643118	160643463	C7KUGACXX_7_7959.sorted.filtered_peak_1781	12	.	2.38311	3.55026	1.26486
chr1	160645371	160645706	C7KUGACXX_7_7959.sorted.filtered_peak_1782	36	.	3.06508	6.15661	3.63249
chr1	160652689	160653612	C7KUGACXX_7_7959.sorted.filtered_peak_1783	71	.	3.52430	9.89777	7.16623
chr1	160681556	160681926	C7KUGACXX_7_7959.sorted.filtered_peak_1784	34	.	2.58594	5.97859	3.45297
chr1	160696686	160696995	C7KUGACXX_7_7959.sorted.filtered_peak_1785	42	.	3.52180	6.82063	4.24622
chr1	160726100	160726562	C7KUGACXX_7_7959.sorted.filtered_peak_1786	42	.	3.61618	6.80422	4.22476
chr1	160737152	160737527	C7KUGACXX_7_7959.sorted.filtered_peak_1787	18	.	2.58077	4.24777	1.87672
chr1	160737912	160738390	C7KUGACXX_7_7959.sorted.filtered_peak_1788	54	.	3.53784	8.07549	5.45077
chr1	160751740	160752358	C7KUGACXX_7_7959.sorted.filtered_peak_1789	30	.	3.40317	5.57238	3.08288
chr1	160765631	160766122	C7KUGACXX_7_7959.sorted.filtered_peak_1790	81	.	3.84041	10.93616	8.18185
chr1	160767799	160768102	C7KUGACXX_7_7959.sorted.filtered_peak_1791	21	.	2.50840	4.53138	2.13735
chr1	160807263	160808104	C7KUGACXX_7_7959.sorted.filtered_peak_1792	60	.	3.46490	8.66476	6.00624
chr1	160832214	160832906	C7KUGACXX_7_7959.sorted.filtered_peak_1793	31	.	3.27062	5.68985	3.19974
chr1	160921168	160921480	C7KUGACXX_7_7959.sorted.filtered_peak_1794	63	.	4.50328	9.04977	6.36985
chr1	160960122	160960600	C7KUGACXX_7_7959.sorted.filtered_peak_1795	20	.	3.01136	4.46281	2.06604
chr1	160983358	160983943	C7KUGACXX_7_7959.sorted.filtered_peak_1796	62	.	4.14553	8.88246	6.22442
chr1	160990502	160991304	C7KUGACXX_7_7959.sorted.filtered_peak_1797	34	.	3.37255	6.01529	3.49737
chr1	161008514	161008947	C7KUGACXX_7_7959.sorted.filtered_peak_1798	114	.	4.84496	14.29583	11.40492
chr1	161014858	161016158	C7KUGACXX_7_7959.sorted.filtered_peak_1799	95	.	3.41372	12.35578	9.59947
chr1	161037979	161038647	C7KUGACXX_7_7959.sorted.filtered_peak_1800	86	.	3.40640	11.38327	8.61134
chr1	161038984	161040063	C7KUGACXX_7_7959.sorted.filtered_peak_1801	61	.	2.92103	8.69363	6.10477
chr1	161067206	161068445	C7KUGACXX_7_7959.sorted.filtered_peak_1802	41	.	2.90902	6.70408	4.14058
chr1	161087413	161088230	C7KUGACXX_7_7959.sorted.filtered_peak_1803	97	.	4.06188	12.55579	9.72209
chr1	161102083	161103030	C7KUGACXX_7_7959.sorted.filtered_peak_1804	163	.	4.61334	19.31111	16.31174
chr1	161123425	161124201	C7KUGACXX_7_7959.sorted.filtered_peak_1805	72	.	3.90725	9.94720	7.22540
chr1	161128833	161129626	C7KUGACXX_7_7959.sorted.filtered_peak_1806	87	.	3.80421	11.45683	8.73817
chr1	161135595	161136458	C7KUGACXX_7_7959.sorted.filtered_peak_1807	191	.	5.03768	22.21230	19.13272
chr1	161146955	161147658	C7KUGACXX_7_7959.sorted.filtered_peak_1808	58	.	3.47009	8.52881	5.87114
chr1	161152036	161152478	C7KUGACXX_7_7959.sorted.filtered_peak_1809	78	.	3.33265	10.60158	7.85087
chr1	161155085	161155796	C7KUGACXX_7_7959.sorted.filtered_peak_1810	119	.	4.02547	14.81423	11.94294
chr1	161162273	161162617	C7KUGACXX_7_7959.sorted.filtered_peak_1811	52	.	3.77977	7.83919	5.22426
chr1	161171637	161172457	C7KUGACXX_7_7959.sorted.filtered_peak_1812	131	.	4.30971	15.99859	13.10334
chr1	161195362	161196031	C7KUGACXX_7_7959.sorted.filtered_peak_1813	240	.	5.42972	27.27986	24.04964
chr1	161197176	161197426	C7KUGACXX_7_7959.sorted.filtered_peak_1814	34	.	2.62588	5.96844	3.44045
chr1	161275699	161276313	C7KUGACXX_7_7959.sorted.filtered_peak_1815	13	.	2.58862	3.65135	1.35893
chr1	161283875	161284426	C7KUGACXX_7_7959.sorted.filtered_peak_1816	121	.	5.26003	15.03768	12.15262
chr1	161321392	161321750	C7KUGACXX_7_7959.sorted.filtered_peak_1817	37	.	3.70163	6.31511	3.76419
chr1	161359353	161360414	C7KUGACXX_7_7959.sorted.filtered_peak_1818	139	.	4.44270	16.83325	13.94480
chr1	161368816	161369944	C7KUGACXX_7_7959.sorted.filtered_peak_1819	131	.	4.60581	16.13602	13.19131
chr1	161456914	161457164	C7KUGACXX_7_7959.sorted.filtered_peak_1820	19	.	2.83673	4.35739	1.96651
chr1	161493474	161494331	C7KUGACXX_7_7959.sorted.filtered_peak_1821	58	.	4.34477	8.49898	5.84906
chr1	161500546	161501167	C7KUGACXX_7_7959.sorted.filtered_peak_1822	91	.	5.08995	11.92223	9.10094
chr1	161509645	161510301	C7KUGACXX_7_7959.sorted.filtered_peak_1823	109	.	5.68251	13.76106	10.93088
chr1	161582201	161582706	C7KUGACXX_7_7959.sorted.filtered_peak_1824	87	.	5.21823	11.56042	8.76560
chr1	161591303	161591631	C7KUGACXX_7_7959.sorted.filtered_peak_1825	48	.	4.06114	7.48727	4.87526
chr1	161593176	161593432	C7KUGACXX_7_7959.sorted.filtered_peak_1826	16	.	2.88837	3.99151	1.64020
chr1	161695911	161696710	C7KUGACXX_7_7959.sorted.filtered_peak_1827	21	.	2.49351	4.59193	2.18626
chr1	161697396	161697698	C7KUGACXX_7_7959.sorted.filtered_peak_1828	32	.	2.78102	5.81910	3.29773
chr1	161708604	161709172	C7KUGACXX_7_7959.sorted.filtered_peak_1829	73	.	3.73866	10.02666	7.30709
chr1	161719220	161720122	C7KUGACXX_7_7959.sorted.filtered_peak_1830	90	.	4.12907	11.76511	9.02416
chr1	161735814	161736489	C7KUGACXX_7_7959.sorted.filtered_peak_1831	55	.	3.49868	8.15328	5.52108
chr1	161741563	161741902	C7KUGACXX_7_7959.sorted.filtered_peak_1832	17	.	2.69022	4.10650	1.74124
chr1	161742266	161742614	C7KUGACXX_7_7959.sorted.filtered_peak_1833	14	.	2.61065	3.81489	1.49153
chr1	162039458	162039958	C7KUGACXX_7_7959.sorted.filtered_peak_1834	17	.	2.74207	4.05721	1.70352
chr1	162376587	162376866	C7KUGACXX_7_7959.sorted.filtered_peak_1835	28	.	3.32661	5.29799	2.83915
chr1	162467305	162468211	C7KUGACXX_7_7959.sorted.filtered_peak_1836	60	.	3.87260	8.68404	6.01314
chr1	162530953	162531609	C7KUGACXX_7_7959.sorted.filtered_peak_1837	203	.	5.38172	23.40524	20.30098
chr1	162709718	162710131	C7KUGACXX_7_7959.sorted.filtered_peak_1838	10	.	2.60583	3.28007	1.03395
chr1	162792949	162793286	C7KUGACXX_7_7959.sorted.filtered_peak_1839	20	.	3.02059	4.49476	2.09770
chr1	162804936	162805378	C7KUGACXX_7_7959.sorted.filtered_peak_1840	64	.	4.13301	9.08370	6.40124
chr1	163291235	163292154	C7KUGACXX_7_7959.sorted.filtered_peak_1841	203	.	5.02435	23.46844	20.35294
chr1	164580005	164580255	C7KUGACXX_7_7959.sorted.filtered_peak_1842	12	.	2.72940	3.58418	1.28803
chr1	164756253	164756818	C7KUGACXX_7_7959.sorted.filtered_peak_1843	12	.	2.66206	3.59186	1.29916
chr1	165362232	165362741	C7KUGACXX_7_7959.sorted.filtered_peak_1844	49	.	3.61518	7.62071	4.99532
chr1	165567212	165567924	C7KUGACXX_7_7959.sorted.filtered_peak_1845	95	.	4.07949	12.32539	9.53547
chr1	165599880	165601039	C7KUGACXX_7_7959.sorted.filtered_peak_1846	224	.	5.16130	25.57678	22.45098
chr1	165648069	165648319	C7KUGACXX_7_7959.sorted.filtered_peak_1847	22	.	3.06837	4.66254	2.24607
chr1	165667271	165668044	C7KUGACXX_7_7959.sorted.filtered_peak_1848	189	.	5.98722	22.07351	18.95774
chr1	165737734	165738772	C7KUGACXX_7_7959.sorted.filtered_peak_1849	156	.	5.04166	18.65956	15.68149
chr1	165796685	165797521	C7KUGACXX_7_7959.sorted.filtered_peak_1850	23	.	2.72179	4.83014	2.39341
chr1	165840573	165840992	C7KUGACXX_7_7959.sorted.filtered_peak_1851	17	.	2.70969	4.08545	1.72893
chr1	165883523	165883773	C7KUGACXX_7_7959.sorted.filtered_peak_1852	30	.	3.22639	5.54389	3.04925
chr1	166458949	166459665	C7KUGACXX_7_7959.sorted.filtered_peak_1853	49	.	3.70351	7.57798	4.94900
chr1	166808279	166809020	C7KUGACXX_7_7959.sorted.filtered_peak_1854	40	.	3.19052	6.64953	4.08111
chr1	166844992	166845949	C7KUGACXX_7_7959.sorted.filtered_peak_1855	170	.	5.06178	20.07592	17.07442
chr1	166879663	166880125	C7KUGACXX_7_7959.sorted.filtered_peak_1856	42	.	3.50099	6.81855	4.23909
chr1	167013122	167013510	C7KUGACXX_7_7959.sorted.filtered_peak_1857	23	.	3.02540	4.74147	2.31630
chr1	167028077	167028599	C7KUGACXX_7_7959.sorted.filtered_peak_1858	19	.	2.87113	4.26427	1.90457
chr1	167189248	167190454	C7KUGACXX_7_7959.sorted.filtered_peak_1859	259	.	4.34578	29.17215	25.90358
chr1	167191223	167191710	C7KUGACXX_7_7959.sorted.filtered_peak_1860	31	.	2.21061	5.66849	3.16296
chr1	167397586	167397864	C7KUGACXX_7_7959.sorted.filtered_peak_1861	31	.	3.04974	5.62510	3.11800
chr1	167411470	167411887	C7KUGACXX_7_7959.sorted.filtered_peak_1862	31	.	3.09301	5.60669	3.10688
chr1	167416805	167417313	C7KUGACXX_7_7959.sorted.filtered_peak_1863	54	.	3.35279	8.05204	5.42132
chr1	167461436	167461829	C7KUGACXX_7_7959.sorted.filtered_peak_1864	18	.	2.43987	4.19131	1.82430
chr1	167469758	167470102	C7KUGACXX_7_7959.sorted.filtered_peak_1865	14	.	2.35062	3.70543	1.41324
chr1	167486812	167488237	C7KUGACXX_7_7959.sorted.filtered_peak_1866	27	.	2.45172	5.13488	2.70252
chr1	167502910	167503301	C7KUGACXX_7_7959.sorted.filtered_peak_1867	30	.	3.18305	5.48323	3.00503
chr1	167522470	167523318	C7KUGACXX_7_7959.sorted.filtered_peak_1868	68	.	3.63693	9.50823	6.83208
chr1	167569287	167569782	C7KUGACXX_7_7959.sorted.filtered_peak_1869	22	.	2.82332	4.61306	2.20348
chr1	167586857	167587331	C7KUGACXX_7_7959.sorted.filtered_peak_1870	36	.	3.35790	6.12338	3.60151
chr1	167587509	167587917	C7KUGACXX_7_7959.sorted.filtered_peak_1871	16	.	2.69550	3.95662	1.62230
chr1	167596998	167597884	C7KUGACXX_7_7959.sorted.filtered_peak_1872	70	.	3.06261	9.74804	7.04685
chr1	167611266	167611832	C7KUGACXX_7_7959.sorted.filtered_peak_1873	91	.	4.28769	11.95691	9.17327
chr1	167656947	167657413	C7KUGACXX_7_7959.sorted.filtered_peak_1874	37	.	3.52252	6.30624	3.78662
chr1	167683544	167684514	C7KUGACXX_7_7959.sorted.filtered_peak_1875	63	.	3.11999	9.04431	6.34345
chr1	167684767	167685179	C7KUGACXX_7_7959.sorted.filtered_peak_1876	37	.	2.62851	6.31465	3.78174
chr1	167690966	167691527	C7KUGACXX_7_7959.sorted.filtered_peak_1877	88	.	4.13847	11.65249	8.88534
chr1	167731111	167731511	C7KUGACXX_7_7959.sorted.filtered_peak_1878	14	.	2.79673	3.76602	1.45876
chr1	167772645	167773010	C7KUGACXX_7_7959.sorted.filtered_peak_1879	55	.	3.57479	8.23091	5.58736
chr1	167774230	167774873	C7KUGACXX_7_7959.sorted.filtered_peak_1880	52	.	3.51875	7.93269	5.29994
chr1	167904740	167906202	C7KUGACXX_7_7959.sorted.filtered_peak_1881	179	.	4.11619	20.93885	17.91151
chr1	168115137	168115612	C7KUGACXX_7_7959.sorted.filtered_peak_1882	20	.	3.05134	4.45985	2.07388
chr1	168147661	168148912	C7KUGACXX_7_7959.sorted.filtered_peak_1883	154	.	4.86096	18.47372	15.48643
chr1	168194822	168195705	C7KUGACXX_7_7959.sorted.filtered_peak_1884	64	.	3.58582	9.11220	6.42926
chr1	168204632	168205009	C7KUGACXX_7_7959.sorted.filtered_peak_1885	21	.	2.86000	4.56971	2.16883
chr1	168206339	168206669	C7KUGACXX_7_7959.sorted.filtered_peak_1886	15	.	2.69079	3.91467	1.58021
chr1	168311792	168312290	C7KUGACXX_7_7959.sorted.filtered_peak_1887	37	.	3.10606	6.28499	3.75017
chr1	168332229	168332718	C7KUGACXX_7_7959.sorted.filtered_peak_1888	55	.	3.76255	8.22526	5.58432
chr1	168378117	168378551	C7KUGACXX_7_7959.sorted.filtered_peak_1889	55	.	3.66666	8.14254	5.50877
chr1	168390491	168391199	C7KUGACXX_7_7959.sorted.filtered_peak_1890	58	.	3.66263	8.46083	5.82009
chr1	168408914	168409282	C7KUGACXX_7_7959.sorted.filtered_peak_1891	56	.	3.63157	8.31097	5.65032
chr1	168436570	168437081	C7KUGACXX_7_7959.sorted.filtered_peak_1892	36	.	2.96652	6.18431	3.65571
chr1	168489439	168489911	C7KUGACXX_7_7959.sorted.filtered_peak_1893	20	.	2.71910	4.45887	2.05735
chr1	168490872	168491133	C7KUGACXX_7_7959.sorted.filtered_peak_1894	35	.	3.20781	6.12649	3.57801
chr1	168504643	168505379	C7KUGACXX_7_7959.sorted.filtered_peak_1895	57	.	3.87258	8.42821	5.79883
chr1	169013434	169013980	C7KUGACXX_7_7959.sorted.filtered_peak_1896	85	.	4.23950	11.31870	8.54478
chr1	169075394	169075866	C7KUGACXX_7_7959.sorted.filtered_peak_1897	39	.	3.06387	6.45866	3.91171
chr1	169281424	169281814	C7KUGACXX_7_7959.sorted.filtered_peak_1898	63	.	3.95566	9.07828	6.38005
chr1	169336859	169337624	C7KUGACXX_7_7959.sorted.filtered_peak_1899	272	.	5.55326	30.58076	27.24006
chr1	169396281	169396825	C7KUGACXX_7_7959.sorted.filtered_peak_1900	17	.	2.89646	4.11741	1.75718
chr1	169454864	169455705	C7KUGACXX_7_7959.sorted.filtered_peak_1901	93	.	3.99906	12.12856	9.35004
chr1	169573975	169574250	C7KUGACXX_7_7959.sorted.filtered_peak_1902	26	.	3.13967	5.08276	2.61780
chr1	169613569	169613819	C7KUGACXX_7_7959.sorted.filtered_peak_1903	19	.	3.01736	4.35191	1.96839
chr1	169661869	169662602	C7KUGACXX_7_7959.sorted.filtered_peak_1904	42	.	3.07521	6.76830	4.22550
chr1	169680601	169681026	C7KUGACXX_7_7959.sorted.filtered_peak_1905	20	.	2.87782	4.43225	2.03497
chr1	169763656	169764689	C7KUGACXX_7_7959.sorted.filtered_peak_1906	122	.	4.10797	15.15322	12.26459
chr1	169862631	169863647	C7KUGACXX_7_7959.sorted.filtered_peak_1907	235	.	4.57399	26.80726	23.57816
chr1	169895218	169895633	C7KUGACXX_7_7959.sorted.filtered_peak_1908	21	.	2.89183	4.51019	2.10682
chr1	170043349	170044163	C7KUGACXX_7_7959.sorted.filtered_peak_1909	254	.	5.54861	28.74735	25.48002
chr1	170500699	170501702	C7KUGACXX_7_7959.sorted.filtered_peak_1910	68	.	3.70216	9.45523	6.80548
chr1	171282699	171283482	C7KUGACXX_7_7959.sorted.filtered_peak_1911	38	.	3.50054	6.32735	3.81160
chr1	171306701	171306951	C7KUGACXX_7_7959.sorted.filtered_peak_1912	12	.	2.69879	3.50856	1.22420
chr1	171454167	171455474	C7KUGACXX_7_7959.sorted.filtered_peak_1913	148	.	4.36406	17.79246	14.86285
chr1	171613966	171614425	C7KUGACXX_7_7959.sorted.filtered_peak_1914	20	.	2.93493	4.46689	2.07103
chr1	171710385	171711838	C7KUGACXX_7_7959.sorted.filtered_peak_1915	76	.	3.23567	10.34797	7.67703
chr1	171750130	171750958	C7KUGACXX_7_7959.sorted.filtered_peak_1916	369	.	6.24785	40.50062	36.92503
chr1	171786833	171787210	C7KUGACXX_7_7959.sorted.filtered_peak_1917	40	.	3.61810	6.59162	4.02913
chr1	171810166	171810804	C7KUGACXX_7_7959.sorted.filtered_peak_1918	56	.	3.65251	8.24626	5.60839
chr1	172086923	172087384	C7KUGACXX_7_7959.sorted.filtered_peak_1919	54	.	3.86216	8.02965	5.41408
chr1	172123789	172124258	C7KUGACXX_7_7959.sorted.filtered_peak_1920	22	.	2.84810	4.63087	2.21498
chr1	172150031	172151137	C7KUGACXX_7_7959.sorted.filtered_peak_1921	50	.	3.18867	7.63790	5.02476
chr1	172327546	172327817	C7KUGACXX_7_7959.sorted.filtered_peak_1922	33	.	3.02906	5.91083	3.38899
chr1	172328025	172328318	C7KUGACXX_7_7959.sorted.filtered_peak_1923	25	.	2.81245	5.04524	2.58709
chr1	172349890	172350427	C7KUGACXX_7_7959.sorted.filtered_peak_1924	68	.	3.96142	9.52845	6.80900
chr1	172363285	172363786	C7KUGACXX_7_7959.sorted.filtered_peak_1925	34	.	3.12853	5.93656	3.40838
chr1	172412785	172413446	C7KUGACXX_7_7959.sorted.filtered_peak_1926	80	.	4.15759	10.78510	8.04538
chr1	172501353	172502760	C7KUGACXX_7_7959.sorted.filtered_peak_1927	290	.	4.56078	32.39172	29.04703
chr1	172607985	172608781	C7KUGACXX_7_7959.sorted.filtered_peak_1928	56	.	3.42560	8.35677	5.69014
chr1	172631735	172632320	C7KUGACXX_7_7959.sorted.filtered_peak_1929	44	.	3.25337	7.02689	4.44481
chr1	172644360	172644969	C7KUGACXX_7_7959.sorted.filtered_peak_1930	28	.	3.09532	5.34571	2.87842
chr1	172668347	172668717	C7KUGACXX_7_7959.sorted.filtered_peak_1931	75	.	3.73950	10.32857	7.59075
chr1	172714208	172714458	C7KUGACXX_7_7959.sorted.filtered_peak_1932	25	.	2.70496	5.04899	2.59364
chr1	172715427	172715936	C7KUGACXX_7_7959.sorted.filtered_peak_1933	44	.	3.13394	7.04540	4.46421
chr1	172788378	172788888	C7KUGACXX_7_7959.sorted.filtered_peak_1934	34	.	3.09381	5.99943	3.48618
chr1	172864306	172864709	C7KUGACXX_7_7959.sorted.filtered_peak_1935	65	.	4.09224	9.22186	6.53477
chr1	173174556	173174965	C7KUGACXX_7_7959.sorted.filtered_peak_1936	14	.	2.61888	3.78385	1.48053
chr1	173379396	173379807	C7KUGACXX_7_7959.sorted.filtered_peak_1937	46	.	3.53796	7.20025	4.60690
chr1	173398706	173399341	C7KUGACXX_7_7959.sorted.filtered_peak_1938	21	.	2.72927	4.56929	2.16802
chr1	173445691	173446762	C7KUGACXX_7_7959.sorted.filtered_peak_1939	134	.	4.36660	16.42710	13.47591
chr1	173683711	173684708	C7KUGACXX_7_7959.sorted.filtered_peak_1940	83	.	3.89682	11.11888	8.38279
chr1	173793161	173794260	C7KUGACXX_7_7959.sorted.filtered_peak_1941	236	.	5.28535	26.87915	23.68297
chr1	173836820	173838218	C7KUGACXX_7_7959.sorted.filtered_peak_1942	193	.	3.71038	22.40431	19.33249
chr1	173991034	173991813	C7KUGACXX_7_7959.sorted.filtered_peak_1943	99	.	4.32287	12.76720	9.95387
chr1	174122349	174123028	C7KUGACXX_7_7959.sorted.filtered_peak_1944	52	.	3.49559	7.93563	5.28880
chr1	174127971	174129399	C7KUGACXX_7_7959.sorted.filtered_peak_1945	121	.	3.56572	14.97212	12.13111
chr1	174135075	174135745	C7KUGACXX_7_7959.sorted.filtered_peak_1946	14	.	2.57099	3.79812	1.48472
chr1	174173879	174174364	C7KUGACXX_7_7959.sorted.filtered_peak_1947	21	.	2.99439	4.50222	2.10203
chr1	174713103	174713383	C7KUGACXX_7_7959.sorted.filtered_peak_1948	28	.	3.14332	5.34442	2.86954
chr1	174768486	174769593	C7KUGACXX_7_7959.sorted.filtered_peak_1949	60	.	3.49872	8.70350	6.04762
chr1	174933473	174934062	C7KUGACXX_7_7959.sorted.filtered_peak_1950	47	.	2.58461	7.31135	4.74897
chr1	174967955	174969557	C7KUGACXX_7_7959.sorted.filtered_peak_1951	333	.	4.66192	36.85521	33.37844
chr1	174992220	174992950	C7KUGACXX_7_7959.sorted.filtered_peak_1952	200	.	5.74377	23.20676	20.07561
chr1	174998865	174999159	C7KUGACXX_7_7959.sorted.filtered_peak_1953	47	.	3.73034	7.31911	4.71380
chr1	175111049	175111548	C7KUGACXX_7_7959.sorted.filtered_peak_1954	23	.	2.96049	4.77302	2.35930
chr1	175161428	175162018	C7KUGACXX_7_7959.sorted.filtered_peak_1955	19	.	2.30111	4.32969	1.94544
chr1	175177871	175179057	C7KUGACXX_7_7959.sorted.filtered_peak_1956	75	.	3.67912	10.28294	7.56861
chr1	175196397	175196740	C7KUGACXX_7_7959.sorted.filtered_peak_1957	17	.	2.91308	4.08076	1.73349
chr1	175288633	175289108	C7KUGACXX_7_7959.sorted.filtered_peak_1958	30	.	2.94246	5.50149	3.00918
chr1	175587927	175588199	C7KUGACXX_7_7959.sorted.filtered_peak_1959	12	.	2.70173	3.52756	1.25732
chr1	176175921	176176959	C7KUGACXX_7_7959.sorted.filtered_peak_1960	238	.	4.94969	27.02917	23.81251
chr1	177355044	177355674	C7KUGACXX_7_7959.sorted.filtered_peak_1961	14	.	2.66424	3.71148	1.41344
chr1	178280094	178280453	C7KUGACXX_7_7959.sorted.filtered_peak_1962	16	.	2.90392	4.03399	1.68178
chr1	178511341	178511965	C7KUGACXX_7_7959.sorted.filtered_peak_1963	32	.	3.09826	5.78953	3.28021
chr1	178971860	178972200	C7KUGACXX_7_7959.sorted.filtered_peak_1964	28	.	3.16769	5.32376	2.84598
chr1	178994787	178995558	C7KUGACXX_7_7959.sorted.filtered_peak_1965	86	.	3.81559	11.41335	8.62863
chr1	179006152	179006404	C7KUGACXX_7_7959.sorted.filtered_peak_1966	14	.	2.61445	3.76632	1.45866
chr1	179050389	179051327	C7KUGACXX_7_7959.sorted.filtered_peak_1967	43	.	3.20983	6.96963	4.38224
chr1	179090252	179090563	C7KUGACXX_7_7959.sorted.filtered_peak_1968	27	.	3.34551	5.24374	2.76751
chr1	179098829	179099123	C7KUGACXX_7_7959.sorted.filtered_peak_1969	36	.	3.46214	6.17662	3.64671
chr1	179198426	179198809	C7KUGACXX_7_7959.sorted.filtered_peak_1970	17	.	2.69175	4.06309	1.71172
chr1	179262606	179263477	C7KUGACXX_7_7959.sorted.filtered_peak_1971	41	.	3.03910	6.66275	4.11459
chr1	179268126	179268430	C7KUGACXX_7_7959.sorted.filtered_peak_1972	38	.	3.18527	6.34269	3.80375
chr1	179334670	179335302	C7KUGACXX_7_7959.sorted.filtered_peak_1973	170	.	5.36616	20.10880	17.06085
chr1	179399582	179399832	C7KUGACXX_7_7959.sorted.filtered_peak_1974	19	.	2.98980	4.27651	1.90073
chr1	179783761	179784231	C7KUGACXX_7_7959.sorted.filtered_peak_1975	79	.	4.23466	10.65605	7.90313
chr1	179846791	179847105	C7KUGACXX_7_7959.sorted.filtered_peak_1976	51	.	2.88107	7.71389	5.10789
chr1	179851186	179852522	C7KUGACXX_7_7959.sorted.filtered_peak_1977	158	.	4.00755	18.85815	15.84015
chr1	179923085	179924569	C7KUGACXX_7_7959.sorted.filtered_peak_1978	158	.	4.11577	18.74707	15.80750
chr1	180123518	180124374	C7KUGACXX_7_7959.sorted.filtered_peak_1979	103	.	4.10958	13.18358	10.35421
chr1	180198856	180199318	C7KUGACXX_7_7959.sorted.filtered_peak_1980	26	.	3.00349	5.07749	2.61737
chr1	180471320	180472558	C7KUGACXX_7_7959.sorted.filtered_peak_1981	76	.	3.79312	10.35209	7.65397
chr1	180484813	180485303	C7KUGACXX_7_7959.sorted.filtered_peak_1982	26	.	3.24892	5.09700	2.65881
chr1	180600874	180601675	C7KUGACXX_7_7959.sorted.filtered_peak_1983	203	.	5.38669	23.49041	20.34507
chr1	180923445	180923733	C7KUGACXX_7_7959.sorted.filtered_peak_1984	49	.	3.91230	7.55856	4.92300
chr1	180991136	180992579	C7KUGACXX_7_7959.sorted.filtered_peak_1985	59	.	3.06020	8.53708	5.93205
chr1	181002444	181003219	C7KUGACXX_7_7959.sorted.filtered_peak_1986	78	.	3.77340	10.53205	7.82555
chr1	181031690	181032402	C7KUGACXX_7_7959.sorted.filtered_peak_1987	24	.	3.13099	4.93240	2.49476
chr1	181057571	181058437	C7KUGACXX_7_7959.sorted.filtered_peak_1988	103	.	3.33357	13.09252	10.31965
chr1	181058907	181059739	C7KUGACXX_7_7959.sorted.filtered_peak_1989	24	.	2.27880	4.84544	2.42119
chr1	181068644	181069076	C7KUGACXX_7_7959.sorted.filtered_peak_1990	19	.	2.55980	4.33319	1.94879
chr1	181074196	181075045	C7KUGACXX_7_7959.sorted.filtered_peak_1991	102	.	3.76587	13.07111	10.27245
chr1	181118725	181119115	C7KUGACXX_7_7959.sorted.filtered_peak_1992	72	.	3.98440	9.95963	7.23791
chr1	181135568	181135978	C7KUGACXX_7_7959.sorted.filtered_peak_1993	49	.	3.86085	7.59185	4.97814
chr1	181365298	181365768	C7KUGACXX_7_7959.sorted.filtered_peak_1994	16	.	2.68213	4.01011	1.66289
chr1	181394114	181394364	C7KUGACXX_7_7959.sorted.filtered_peak_1995	18	.	2.82551	4.25617	1.87273
chr1	181998483	181999366	C7KUGACXX_7_7959.sorted.filtered_peak_1996	283	.	6.10919	31.65828	28.31444
chr1	182023920	182024183	C7KUGACXX_7_7959.sorted.filtered_peak_1997	14	.	2.59508	3.70319	1.40686
chr1	182056345	182056720	C7KUGACXX_7_7959.sorted.filtered_peak_1998	14	.	2.49679	3.73460	1.42126
chr1	182112314	182112588	C7KUGACXX_7_7959.sorted.filtered_peak_1999	25	.	3.17862	5.03509	2.57365
chr1	182360550	182361176	C7KUGACXX_7_7959.sorted.filtered_peak_2000	18	.	2.52671	4.24450	1.87525
[truncated: 24,213 more rows]
