# Supplementary material for: Potential impact of celiac disease genetic risk factors on T cell receptor signaling in gluten-specific CD4+ T cells
Source: Sci Rep. 2021 Apr 29;11:9252. doi: 10.1038/s41598-021-86612-5 (PMC8085175; doi:10.1038/s41598-021-86612-5)
Supplement: Supplementary file 1 — Supplementary Information. [file 41598_2021_86612_MOESM1_ESM.zip › data_supplements_manuscript/dhs_and_peakcalling/macs_peaks/C7KUGACXX_7_7959.sorted.filtered_peaks.xls]

# This file is generated by MACS version 2.2.6
# Command line: callpeak --treatment ./output/C7KUGACXX_7_7959.sorted.filtered.bam --name C7KUGACXX_7_7959.sorted.filtered --outdir ./output --format BAM --gsize hs --broad --nomodel --shift -125 --extsize 250 --bdg
# ARGUMENTS LIST:
# name = C7KUGACXX_7_7959.sorted.filtered
# format = BAM
# ChIP-seq file = ['./output/C7KUGACXX_7_7959.sorted.filtered.bam']
# control file = None
# effective genome size = 2.70e+09
# band width = 300
# model fold = [5, 50]
# qvalue cutoff for narrow/strong regions = 5.00e-02
# qvalue cutoff for broad/weak regions = 1.00e-01
# The maximum gap between significant sites is assigned as the read length/tag size.
# The minimum length of peaks is assigned as the predicted fragment length "d".
# Larger dataset will be scaled towards smaller dataset.
# Range for calculating regional lambda is: 10000 bps
# Broad region calling is on
# Paired-End mode is off

# tag size is determined as 42 bps
# total tags in treatment: 34790033
# tags after filtering in treatment: 34790029
# maximum duplicate tags at the same position in treatment = 1
# Redundant rate in treatment: 0.00
# Sequencing ends will be shifted towards 5' by 125 bp(s)
# d = 250
chr	start	end	length	pileup	-log10(pvalue)	fold_enrichment	-log10(qvalue)	name
chr1	713853	714394	542	39.39	31.91755	9.56842	28.58677	C7KUGACXX_7_7959.sorted.filtered_peak_1
chr1	762732	763079	348	19.70	10.49124	4.90466	7.74769	C7KUGACXX_7_7959.sorted.filtered_peak_2
chr1	805202	805451	250	10.75	3.72598	2.78322	1.41370	C7KUGACXX_7_7959.sorted.filtered_peak_3
chr1	840002	840626	625	21.53	7.69446	3.45864	5.11541	C7KUGACXX_7_7959.sorted.filtered_peak_4
chr1	894176	894978	803	24.68	8.09237	3.29159	5.51029	C7KUGACXX_7_7959.sorted.filtered_peak_5
chr1	901548	902716	1169	18.90	4.71098	2.60916	2.31024	C7KUGACXX_7_7959.sorted.filtered_peak_6
chr1	948488	949279	792	28.22	12.60668	4.41296	9.82094	C7KUGACXX_7_7959.sorted.filtered_peak_7
chr1	954638	955503	866	43.06	17.88906	4.56514	14.90945	C7KUGACXX_7_7959.sorted.filtered_peak_8
chr1	968354	968768	415	20.05	7.38649	3.54062	4.78729	C7KUGACXX_7_7959.sorted.filtered_peak_9
chr1	976071	976384	314	25.16	9.41292	3.82329	6.69957	C7KUGACXX_7_7959.sorted.filtered_peak_10
chr1	994663	995286	624	30.90	12.39265	4.21125	9.57502	C7KUGACXX_7_7959.sorted.filtered_peak_11
chr1	1004375	1004944	570	33.38	14.76768	4.62356	11.88696	C7KUGACXX_7_7959.sorted.filtered_peak_12
chr1	1014986	1015824	839	12.36	4.74090	3.16532	2.31177	C7KUGACXX_7_7959.sorted.filtered_peak_13
chr1	1034273	1034610	338	12.03	4.54165	3.08687	2.13875	C7KUGACXX_7_7959.sorted.filtered_peak_14
chr1	1051249	1052043	795	59.74	32.17815	6.17434	28.82109	C7KUGACXX_7_7959.sorted.filtered_peak_15
chr1	1057361	1058167	807	14.90	4.11752	2.64747	1.76141	C7KUGACXX_7_7959.sorted.filtered_peak_16
chr1	1072733	1072989	257	14.20	5.21756	3.21186	2.75259	C7KUGACXX_7_7959.sorted.filtered_peak_17
chr1	1092736	1093407	672	14.43	5.11333	3.13396	2.66165	C7KUGACXX_7_7959.sorted.filtered_peak_18
chr1	1108823	1109326	504	12.19	4.03544	2.81337	1.69010	C7KUGACXX_7_7959.sorted.filtered_peak_19
chr1	1136268	1137094	827	25.23	7.67454	3.18137	5.07265	C7KUGACXX_7_7959.sorted.filtered_peak_20
chr1	1143455	1143986	532	25.66	5.83075	2.62553	3.33552	C7KUGACXX_7_7959.sorted.filtered_peak_21
chr1	1152165	1152698	534	35.96	8.24233	2.82039	5.57246	C7KUGACXX_7_7959.sorted.filtered_peak_22
chr1	1167210	1167825	616	71.26	37.78973	6.15743	34.28918	C7KUGACXX_7_7959.sorted.filtered_peak_23
chr1	1185962	1186673	712	19.15	8.32150	3.96541	5.69779	C7KUGACXX_7_7959.sorted.filtered_peak_24
chr1	1209045	1209859	815	29.67	13.23883	4.38030	10.46464	C7KUGACXX_7_7959.sorted.filtered_peak_25
chr1	1243266	1244292	1027	64.14	25.12179	4.58495	21.93396	C7KUGACXX_7_7959.sorted.filtered_peak_26
chr1	1259712	1260524	813	45.35	19.22442	4.60386	16.21816	C7KUGACXX_7_7959.sorted.filtered_peak_27
chr1	1284454	1285339	886	32.35	12.86962	4.18210	10.04819	C7KUGACXX_7_7959.sorted.filtered_peak_28
chr1	1310446	1311093	648	69.99	33.62920	5.74573	30.21494	C7KUGACXX_7_7959.sorted.filtered_peak_29
chr1	1334375	1335289	915	43.32	18.70139	4.55500	15.73117	C7KUGACXX_7_7959.sorted.filtered_peak_30
chr1	1342284	1343088	805	34.06	16.97323	5.05676	14.06665	C7KUGACXX_7_7959.sorted.filtered_peak_31
chr1	1376293	1376747	455	12.86	4.49396	2.98870	2.09192	C7KUGACXX_7_7959.sorted.filtered_peak_32
chr1	1406713	1407241	529	26.59	17.26305	6.53500	14.32112	C7KUGACXX_7_7959.sorted.filtered_peak_33
chr1	1446850	1447641	792	37.32	22.85096	6.57604	19.74449	C7KUGACXX_7_7959.sorted.filtered_peak_34
chr1	1509661	1510633	973	45.87	20.99518	4.91106	17.96243	C7KUGACXX_7_7959.sorted.filtered_peak_35
chr1	1550395	1551394	1000	70.56	32.12210	5.37527	28.75859	C7KUGACXX_7_7959.sorted.filtered_peak_36
chr1	1565193	1566116	924	33.37	11.55079	3.63177	8.79730	C7KUGACXX_7_7959.sorted.filtered_peak_37
chr1	1590290	1590803	514	44.20	34.79920	10.16955	31.34150	C7KUGACXX_7_7959.sorted.filtered_peak_38
chr1	1609123	1609598	476	12.44	4.80295	3.18463	2.37190	C7KUGACXX_7_7959.sorted.filtered_peak_39
chr1	1610377	1610649	273	10.11	3.34134	2.63075	1.08498	C7KUGACXX_7_7959.sorted.filtered_peak_40
chr1	1623840	1624089	250	17.52	8.46458	4.38822	5.78185	C7KUGACXX_7_7959.sorted.filtered_peak_41
chr1	1624309	1624751	443	19.61	10.73442	4.88226	8.04066	C7KUGACXX_7_7959.sorted.filtered_peak_42
chr1	1655594	1656087	494	54.35	39.44627	9.46791	35.87303	C7KUGACXX_7_7959.sorted.filtered_peak_43
chr1	1660011	1660279	269	22.94	8.97565	3.91610	6.26935	C7KUGACXX_7_7959.sorted.filtered_peak_44
chr1	1677743	1678028	286	23.78	13.93666	5.86934	11.04998	C7KUGACXX_7_7959.sorted.filtered_peak_45
chr1	1709759	1710657	899	36.36	10.32961	3.26097	7.58105	C7KUGACXX_7_7959.sorted.filtered_peak_46
chr1	1711585	1712110	526	32.78	8.05557	2.90721	5.40612	C7KUGACXX_7_7959.sorted.filtered_peak_47
chr1	1790160	1790409	250	15.62	5.52948	3.22739	3.02970	C7KUGACXX_7_7959.sorted.filtered_peak_48
chr1	1821660	1821931	272	24.32	3.82177	2.10726	1.49878	C7KUGACXX_7_7959.sorted.filtered_peak_49
chr1	1822261	1823118	858	50.30	19.24711	4.26053	16.24844	C7KUGACXX_7_7959.sorted.filtered_peak_50
chr1	1840125	1840880	756	44.61	22.22508	5.24724	19.18108	C7KUGACXX_7_7959.sorted.filtered_peak_51
chr1	1850472	1851312	841	62.36	28.20112	5.04777	24.96667	C7KUGACXX_7_7959.sorted.filtered_peak_52
chr1	1981520	1982089	570	17.87	6.89214	3.55065	4.33199	C7KUGACXX_7_7959.sorted.filtered_peak_53
chr1	2064376	2065267	892	63.12	33.40491	6.07428	30.03400	C7KUGACXX_7_7959.sorted.filtered_peak_54
chr1	2080035	2080507	473	13.30	3.95592	2.69162	1.62526	C7KUGACXX_7_7959.sorted.filtered_peak_55
chr1	2120788	2121426	639	25.55	9.54673	3.74820	6.87227	C7KUGACXX_7_7959.sorted.filtered_peak_56
chr1	2126145	2126951	807	53.34	19.51105	4.32487	16.44205	C7KUGACXX_7_7959.sorted.filtered_peak_57
chr1	2130628	2130961	334	36.27	8.96011	2.95714	6.26639	C7KUGACXX_7_7959.sorted.filtered_peak_58
chr1	2136144	2137157	1014	48.39	19.87988	4.25326	16.90682	C7KUGACXX_7_7959.sorted.filtered_peak_59
chr1	2158940	2159557	618	91.71	41.23290	5.40404	37.63214	C7KUGACXX_7_7959.sorted.filtered_peak_60
chr1	2165868	2166407	540	29.76	5.88363	2.46464	3.37874	C7KUGACXX_7_7959.sorted.filtered_peak_61
chr1	2186772	2187823	1052	23.97	8.00392	3.44476	5.35329	C7KUGACXX_7_7959.sorted.filtered_peak_62
chr1	2221454	2222812	1359	25.76	9.64214	3.77963	6.94892	C7KUGACXX_7_7959.sorted.filtered_peak_63
chr1	2231664	2232947	1284	33.28	11.11280	3.58544	8.36339	C7KUGACXX_7_7959.sorted.filtered_peak_64
chr1	2313020	2313680	661	13.45	4.47191	2.92717	2.07206	C7KUGACXX_7_7959.sorted.filtered_peak_65
chr1	2322626	2323460	835	65.67	34.44073	5.76770	31.06591	C7KUGACXX_7_7959.sorted.filtered_peak_66
chr1	2343730	2344555	826	56.14	23.07124	4.59748	19.95808	C7KUGACXX_7_7959.sorted.filtered_peak_67
chr1	2457553	2458265	713	61.26	25.42262	4.83718	22.23059	C7KUGACXX_7_7959.sorted.filtered_peak_68
chr1	2477453	2478721	1269	48.57	10.71385	2.78283	7.97522	C7KUGACXX_7_7959.sorted.filtered_peak_69
chr1	2479244	2479955	712	36.12	5.44690	2.18124	2.97201	C7KUGACXX_7_7959.sorted.filtered_peak_70
chr1	2480185	2480520	336	43.38	9.21061	2.69784	6.53101	C7KUGACXX_7_7959.sorted.filtered_peak_71
chr1	2486997	2488565	1569	21.64	5.03109	2.58448	2.58337	C7KUGACXX_7_7959.sorted.filtered_peak_72
chr1	2509414	2510448	1035	20.73	7.97376	3.65893	5.36592	C7KUGACXX_7_7959.sorted.filtered_peak_73
chr1	2516981	2517366	386	27.74	4.18435	2.10703	1.82792	C7KUGACXX_7_7959.sorted.filtered_peak_74
chr1	2517740	2518500	761	70.38	32.10939	5.18754	28.77960	C7KUGACXX_7_7959.sorted.filtered_peak_75
chr1	2573871	2574881	1011	35.08	14.20103	4.03140	11.40298	C7KUGACXX_7_7959.sorted.filtered_peak_76
chr1	3369725	3370013	289	13.01	4.44976	2.95509	2.05355	C7KUGACXX_7_7959.sorted.filtered_peak_77
chr1	3541012	3541895	884	50.23	24.16734	5.02395	21.08120	C7KUGACXX_7_7959.sorted.filtered_peak_78
chr1	3566472	3566898	427	31.13	15.90709	5.36802	12.96952	C7KUGACXX_7_7959.sorted.filtered_peak_79
chr1	3663738	3664177	440	21.13	9.14127	4.13273	6.45256	C7KUGACXX_7_7959.sorted.filtered_peak_80
chr1	3688849	3689434	586	25.27	8.53039	3.43744	5.89934	C7KUGACXX_7_7959.sorted.filtered_peak_81
chr1	3712531	3713554	1024	20.97	8.69625	3.85929	6.06446	C7KUGACXX_7_7959.sorted.filtered_peak_82
chr1	3773256	3774489	1234	44.59	21.04858	4.82447	18.04939	C7KUGACXX_7_7959.sorted.filtered_peak_83
chr1	3816543	3818094	1552	67.86	24.86080	4.23543	21.67915	C7KUGACXX_7_7959.sorted.filtered_peak_84
chr1	4712677	4713116	440	13.43	5.46072	3.41720	2.96928	C7KUGACXX_7_7959.sorted.filtered_peak_85
chr1	5388972	5389530	559	13.40	4.71125	3.03958	2.30276	C7KUGACXX_7_7959.sorted.filtered_peak_86
chr1	5448935	5449430	496	24.89	10.33003	4.12666	7.59817	C7KUGACXX_7_7959.sorted.filtered_peak_87
chr1	5574635	5574940	306	15.56	5.45170	3.17099	2.97672	C7KUGACXX_7_7959.sorted.filtered_peak_88
chr1	5727299	5727564	266	17.52	4.42959	2.60646	2.03314	C7KUGACXX_7_7959.sorted.filtered_peak_89
chr1	5732318	5732824	507	18.84	4.85518	2.67961	2.42844	C7KUGACXX_7_7959.sorted.filtered_peak_90
chr1	5805946	5806262	317	10.49	3.56652	2.72237	1.27245	C7KUGACXX_7_7959.sorted.filtered_peak_91
chr1	6015313	6016126	814	15.53	4.63157	2.80867	2.23161	C7KUGACXX_7_7959.sorted.filtered_peak_92
chr1	6035250	6035982	733	20.72	7.16793	3.39993	4.57869	C7KUGACXX_7_7959.sorted.filtered_peak_93
chr1	6052024	6052934	911	61.35	26.17796	4.83843	22.98125	C7KUGACXX_7_7959.sorted.filtered_peak_94
chr1	6086129	6086912	784	34.92	12.03625	3.73391	9.24708	C7KUGACXX_7_7959.sorted.filtered_peak_95
chr1	6088220	6088677	458	24.95	6.12682	2.74485	3.60637	C7KUGACXX_7_7959.sorted.filtered_peak_96
chr1	6208793	6209150	358	13.17	4.28160	2.85783	1.90555	C7KUGACXX_7_7959.sorted.filtered_peak_97
chr1	6259339	6260205	867	47.47	25.92482	5.72698	22.78581	C7KUGACXX_7_7959.sorted.filtered_peak_98
chr1	6266054	6266417	364	14.24	3.99528	2.63859	1.65128	C7KUGACXX_7_7959.sorted.filtered_peak_99
chr1	6295584	6296363	780	42.17	19.77196	4.94472	16.76987	C7KUGACXX_7_7959.sorted.filtered_peak_100
chr1	6306775	6307110	336	21.83	7.97005	3.62426	5.32250	C7KUGACXX_7_7959.sorted.filtered_peak_101
chr1	6320063	6320379	317	17.01	5.47707	3.06565	2.99150	C7KUGACXX_7_7959.sorted.filtered_peak_102
chr1	6403368	6403756	389	13.91	4.44067	2.87236	2.04302	C7KUGACXX_7_7959.sorted.filtered_peak_103
chr1	6408145	6409175	1031	20.46	6.88692	3.32290	4.30932	C7KUGACXX_7_7959.sorted.filtered_peak_104
chr1	6418955	6419209	255	15.03	5.04702	3.05238	2.59532	C7KUGACXX_7_7959.sorted.filtered_peak_105
chr1	6425175	6425474	300	13.74	5.75331	3.49220	3.26344	C7KUGACXX_7_7959.sorted.filtered_peak_106
chr1	6453136	6454273	1138	42.41	18.75635	4.87150	15.74331	C7KUGACXX_7_7959.sorted.filtered_peak_107
chr1	6465313	6465562	250	10.87	3.78652	2.81084	1.45781	C7KUGACXX_7_7959.sorted.filtered_peak_108
chr1	6483541	6483835	295	19.54	7.60111	3.72080	4.97005	C7KUGACXX_7_7959.sorted.filtered_peak_109
chr1	6520417	6520966	550	24.81	7.95352	3.33262	5.32312	C7KUGACXX_7_7959.sorted.filtered_peak_110
chr1	6525707	6526531	825	17.77	3.75139	2.33221	1.44210	C7KUGACXX_7_7959.sorted.filtered_peak_111
chr1	6535569	6535908	340	12.71	4.49515	3.00545	2.09134	C7KUGACXX_7_7959.sorted.filtered_peak_112
chr1	6546580	6546915	336	15.28	4.04584	2.58922	1.69364	C7KUGACXX_7_7959.sorted.filtered_peak_113
chr1	6557522	6557806	285	15.56	5.43809	3.18101	2.95421	C7KUGACXX_7_7959.sorted.filtered_peak_114
chr1	6614251	6615079	829	23.62	11.94727	4.61074	9.23448	C7KUGACXX_7_7959.sorted.filtered_peak_115
chr1	6639606	6640396	791	53.68	31.72033	6.63968	28.40903	C7KUGACXX_7_7959.sorted.filtered_peak_116
chr1	6661072	6661500	429	35.01	8.49582	2.90020	5.82736	C7KUGACXX_7_7959.sorted.filtered_peak_117
chr1	6662530	6663722	1193	32.69	7.29272	2.72128	4.67954	C7KUGACXX_7_7959.sorted.filtered_peak_118
chr1	6673067	6673969	903	47.73	23.68144	5.13272	20.60600	C7KUGACXX_7_7959.sorted.filtered_peak_119
chr1	6685005	6685579	575	26.35	11.07407	4.19621	8.32580	C7KUGACXX_7_7959.sorted.filtered_peak_120
chr1	6706404	6706901	498	11.86	4.43045	3.04552	2.04057	C7KUGACXX_7_7959.sorted.filtered_peak_121
chr1	6761549	6762157	609	28.16	14.53610	5.21130	11.66087	C7KUGACXX_7_7959.sorted.filtered_peak_122
chr1	6844480	6845644	1165	93.51	42.09576	5.35169	38.45712	C7KUGACXX_7_7959.sorted.filtered_peak_123
chr1	7707424	7707828	405	11.99	4.38446	3.02340	1.99684	C7KUGACXX_7_7959.sorted.filtered_peak_124
chr1	7740400	7740702	303	13.97	4.91184	3.08058	2.48204	C7KUGACXX_7_7959.sorted.filtered_peak_125
chr1	7764562	7765066	505	18.29	7.05301	3.59529	4.46890	C7KUGACXX_7_7959.sorted.filtered_peak_126
chr1	7830889	7831640	752	24.98	9.69427	3.90983	6.97646	C7KUGACXX_7_7959.sorted.filtered_peak_127
chr1	7843802	7844417	616	54.92	29.73301	6.46715	26.41522	C7KUGACXX_7_7959.sorted.filtered_peak_128
chr1	7990795	7991618	824	18.06	6.64882	3.45477	4.08186	C7KUGACXX_7_7959.sorted.filtered_peak_129
chr1	8008934	8009425	492	22.23	8.81196	3.80068	6.16660	C7KUGACXX_7_7959.sorted.filtered_peak_130
chr1	8013857	8014846	990	24.66	9.34485	3.75535	6.67231	C7KUGACXX_7_7959.sorted.filtered_peak_131
chr1	8021150	8022230	1081	56.61	27.27846	5.38552	24.04550	C7KUGACXX_7_7959.sorted.filtered_peak_132
chr1	8042387	8042664	278	13.61	4.93372	3.14293	2.48006	C7KUGACXX_7_7959.sorted.filtered_peak_133
chr1	8075149	8075425	277	13.99	4.49915	2.88857	2.10035	C7KUGACXX_7_7959.sorted.filtered_peak_134
chr1	8086302	8086551	250	18.24	5.86911	3.13406	3.34205	C7KUGACXX_7_7959.sorted.filtered_peak_135
chr1	8212738	8213583	846	22.11	8.86444	3.84900	6.20795	C7KUGACXX_7_7959.sorted.filtered_peak_136
chr1	8229401	8230176	776	22.41	8.94695	3.88320	6.27349	C7KUGACXX_7_7959.sorted.filtered_peak_137
chr1	8242288	8242888	601	30.78	15.51345	5.26738	12.59479	C7KUGACXX_7_7959.sorted.filtered_peak_138
chr1	8378040	8378319	280	14.72	5.31737	3.21511	2.84070	C7KUGACXX_7_7959.sorted.filtered_peak_139
chr1	8455729	8456080	352	14.43	4.11920	2.68449	1.75559	C7KUGACXX_7_7959.sorted.filtered_peak_140
chr1	8483903	8484805	903	20.07	3.94406	2.29647	1.60415	C7KUGACXX_7_7959.sorted.filtered_peak_141
chr1	8487711	8487966	256	24.83	6.62994	2.93138	4.05724	C7KUGACXX_7_7959.sorted.filtered_peak_142
chr1	8509013	8509391	379	12.74	4.48623	2.99915	2.08323	C7KUGACXX_7_7959.sorted.filtered_peak_143
chr1	8537374	8537690	317	11.81	3.79638	2.72691	1.47864	C7KUGACXX_7_7959.sorted.filtered_peak_144
chr1	8570301	8570731	431	10.32	3.45264	2.67417	1.18506	C7KUGACXX_7_7959.sorted.filtered_peak_145
chr1	8585554	8586400	847	28.13	10.67301	3.84466	7.95911	C7KUGACXX_7_7959.sorted.filtered_peak_146
chr1	8621157	8621478	322	14.80	5.11956	3.09858	2.66569	C7KUGACXX_7_7959.sorted.filtered_peak_147
chr1	8761132	8761764	633	29.10	11.77702	4.13195	9.00002	C7KUGACXX_7_7959.sorted.filtered_peak_148
chr1	8772457	8773216	760	17.03	6.97454	3.70629	4.39938	C7KUGACXX_7_7959.sorted.filtered_peak_149
chr1	8783512	8783796	285	10.34	3.39726	2.64139	1.16281	C7KUGACXX_7_7959.sorted.filtered_peak_150
chr1	8877355	8878344	990	33.45	13.55809	4.09698	10.76623	C7KUGACXX_7_7959.sorted.filtered_peak_151
chr1	8909010	8909286	277	11.16	3.54378	2.65471	1.26093	C7KUGACXX_7_7959.sorted.filtered_peak_152
chr1	8938043	8939575	1533	50.15	15.95330	3.54773	13.07697	C7KUGACXX_7_7959.sorted.filtered_peak_153
chr1	8959970	8960342	373	18.59	8.48881	4.15132	5.83989	C7KUGACXX_7_7959.sorted.filtered_peak_154
chr1	8978288	8978540	253	15.18	5.66851	3.33184	3.16070	C7KUGACXX_7_7959.sorted.filtered_peak_155
chr1	9006551	9006820	270	20.24	7.84852	3.74812	5.20502	C7KUGACXX_7_7959.sorted.filtered_peak_156
chr1	9022961	9023220	260	12.08	4.36656	3.00552	1.97720	C7KUGACXX_7_7959.sorted.filtered_peak_157
chr1	9030918	9031440	523	17.08	7.30193	3.89823	4.67741	C7KUGACXX_7_7959.sorted.filtered_peak_158
chr1	9047892	9048351	460	13.95	5.10911	3.17633	2.65829	C7KUGACXX_7_7959.sorted.filtered_peak_159
chr1	9064940	9065457	518	15.45	5.65568	3.29434	3.14999	C7KUGACXX_7_7959.sorted.filtered_peak_160
chr1	9170866	9171115	250	10.84	3.74204	2.78650	1.43784	C7KUGACXX_7_7959.sorted.filtered_peak_161
chr1	9188808	9189818	1011	26.51	9.90447	3.81849	7.18324	C7KUGACXX_7_7959.sorted.filtered_peak_162
chr1	9223092	9223341	250	10.17	3.38025	2.64659	1.11736	C7KUGACXX_7_7959.sorted.filtered_peak_163
chr1	9241205	9242212	1008	18.67	6.33056	3.25909	3.79454	C7KUGACXX_7_7959.sorted.filtered_peak_164
chr1	9256369	9256687	319	13.88	4.42994	2.86489	2.03823	C7KUGACXX_7_7959.sorted.filtered_peak_165
chr1	9294197	9295443	1247	34.74	13.15635	3.93645	10.36655	C7KUGACXX_7_7959.sorted.filtered_peak_166
chr1	9335580	9336035	456	13.73	4.89726	3.09388	2.47191	C7KUGACXX_7_7959.sorted.filtered_peak_167
chr1	9344153	9344676	524	20.23	6.98552	3.34398	4.42320	C7KUGACXX_7_7959.sorted.filtered_peak_168
chr1	9352715	9353005	291	19.75	5.82201	2.98245	3.31351	C7KUGACXX_7_7959.sorted.filtered_peak_169
chr1	9353703	9353985	283	17.03	4.24667	2.56384	1.87279	C7KUGACXX_7_7959.sorted.filtered_peak_170
chr1	9375125	9375728	604	12.07	4.04909	2.83878	1.69379	C7KUGACXX_7_7959.sorted.filtered_peak_171
chr1	9470583	9470923	341	12.26	3.66827	2.63270	1.36747	C7KUGACXX_7_7959.sorted.filtered_peak_172
chr1	9473200	9473449	250	14.67	4.34583	2.77057	1.95146	C7KUGACXX_7_7959.sorted.filtered_peak_173
chr1	9488675	9489333	659	64.48	34.17928	6.17471	30.76785	C7KUGACXX_7_7959.sorted.filtered_peak_174
chr1	9551178	9551456	279	13.10	5.20581	3.30902	2.75617	C7KUGACXX_7_7959.sorted.filtered_peak_175
chr1	9555007	9555618	612	12.05	4.46919	3.05032	2.07665	C7KUGACXX_7_7959.sorted.filtered_peak_176
chr1	9599157	9600057	901	38.30	20.87778	5.57654	17.86277	C7KUGACXX_7_7959.sorted.filtered_peak_177
chr1	9648478	9649213	736	37.29	17.74026	4.88464	14.80935	C7KUGACXX_7_7959.sorted.filtered_peak_178
chr1	9675513	9675909	397	10.69	3.69611	2.76968	1.39090	C7KUGACXX_7_7959.sorted.filtered_peak_179
chr1	9687019	9687820	802	33.24	8.95533	3.02603	6.30104	C7KUGACXX_7_7959.sorted.filtered_peak_180
chr1	9689417	9690208	792	28.90	6.18709	2.58351	3.65762	C7KUGACXX_7_7959.sorted.filtered_peak_181
chr1	9712051	9712730	680	24.84	5.24247	2.50717	2.76851	C7KUGACXX_7_7959.sorted.filtered_peak_182
chr1	9715212	9715489	278	26.69	5.74079	2.57105	3.22671	C7KUGACXX_7_7959.sorted.filtered_peak_183
chr1	9747200	9747528	329	16.24	3.45189	2.28892	1.18341	C7KUGACXX_7_7959.sorted.filtered_peak_184
chr1	9749132	9749690	559	20.68	5.95025	2.92529	3.45525	C7KUGACXX_7_7959.sorted.filtered_peak_185
chr1	9764775	9765071	297	10.76	3.72814	2.78487	1.41394	C7KUGACXX_7_7959.sorted.filtered_peak_186
chr1	9777538	9778255	718	36.08	12.29500	3.70341	9.49848	C7KUGACXX_7_7959.sorted.filtered_peak_187
chr1	9788586	9789286	701	16.47	4.60322	2.74053	2.19510	C7KUGACXX_7_7959.sorted.filtered_peak_188
chr1	9844586	9844846	261	14.06	4.89957	3.07763	2.45767	C7KUGACXX_7_7959.sorted.filtered_peak_189
chr1	9860118	9860504	387	16.99	8.10070	4.23745	5.45656	C7KUGACXX_7_7959.sorted.filtered_peak_190
chr1	9883877	9884584	708	33.85	13.00447	4.02637	10.20065	C7KUGACXX_7_7959.sorted.filtered_peak_191
chr1	9927555	9927853	299	15.21	5.49418	3.24387	3.00164	C7KUGACXX_7_7959.sorted.filtered_peak_192
chr1	9934945	9935218	274	13.12	4.24727	2.84910	1.86962	C7KUGACXX_7_7959.sorted.filtered_peak_193
chr1	9953689	9954028	340	11.23	4.03026	2.89726	1.68365	C7KUGACXX_7_7959.sorted.filtered_peak_194
chr1	9970127	9971282	1156	70.82	35.57494	5.61643	32.13379	C7KUGACXX_7_7959.sorted.filtered_peak_195
chr1	10002516	10003819	1304	23.25	9.05603	3.74906	6.41589	C7KUGACXX_7_7959.sorted.filtered_peak_196
chr1	10010420	10010904	485	14.58	5.96631	3.54076	3.43818	C7KUGACXX_7_7959.sorted.filtered_peak_197
chr1	10092560	10093395	836	63.96	38.29659	6.90261	34.77097	C7KUGACXX_7_7959.sorted.filtered_peak_198
chr1	10134140	10134943	804	13.56	4.21941	2.79341	1.84936	C7KUGACXX_7_7959.sorted.filtered_peak_199
chr1	10269898	10270792	895	27.08	11.09999	3.99278	8.39139	C7KUGACXX_7_7959.sorted.filtered_peak_200
chr1	10275914	10276300	387	14.11	4.80105	3.02324	2.36815	C7KUGACXX_7_7959.sorted.filtered_peak_201
chr1	10368056	10368308	253	16.18	6.42048	3.57705	3.85872	C7KUGACXX_7_7959.sorted.filtered_peak_202
chr1	10384537	10384872	336	10.67	3.67309	2.76434	1.36410	C7KUGACXX_7_7959.sorted.filtered_peak_203
chr1	10458580	10459520	941	41.92	20.88244	5.17634	17.86153	C7KUGACXX_7_7959.sorted.filtered_peak_204
chr1	10490208	10490972	765	53.76	27.85751	6.04617	24.59748	C7KUGACXX_7_7959.sorted.filtered_peak_205
chr1	10532111	10532896	786	37.27	14.75773	4.07548	11.92962	C7KUGACXX_7_7959.sorted.filtered_peak_206
chr1	10534823	10535548	726	28.41	8.17877	3.17956	5.52130	C7KUGACXX_7_7959.sorted.filtered_peak_207
chr1	10554681	10555535	855	20.33	7.02061	3.37856	4.43664	C7KUGACXX_7_7959.sorted.filtered_peak_208
chr1	10570648	10571621	974	26.54	8.32455	3.33152	5.66732	C7KUGACXX_7_7959.sorted.filtered_peak_209
chr1	10754377	10755192	816	24.62	7.62607	3.23263	5.01561	C7KUGACXX_7_7959.sorted.filtered_peak_210
chr1	10927358	10927836	479	13.87	4.06727	2.70115	1.71256	C7KUGACXX_7_7959.sorted.filtered_peak_211
chr1	10970017	10970497	481	12.25	4.20873	2.90559	1.83434	C7KUGACXX_7_7959.sorted.filtered_peak_212
chr1	11072046	11073287	1242	42.41	19.98738	4.98433	16.98283	C7KUGACXX_7_7959.sorted.filtered_peak_213
chr1	11097619	11098188	570	14.32	6.12791	3.61249	3.61437	C7KUGACXX_7_7959.sorted.filtered_peak_214
chr1	11119754	11120534	781	35.12	15.08857	4.54818	12.20119	C7KUGACXX_7_7959.sorted.filtered_peak_215
chr1	11159394	11160301	908	25.75	11.86640	4.44686	9.10242	C7KUGACXX_7_7959.sorted.filtered_peak_216
chr1	11287649	11288175	527	10.31	3.38382	2.63627	1.15680	C7KUGACXX_7_7959.sorted.filtered_peak_217
chr1	11322409	11323183	775	53.19	31.70686	6.76410	28.38196	C7KUGACXX_7_7959.sorted.filtered_peak_218
chr1	11332767	11333897	1131	36.78	16.30921	4.50419	13.44319	C7KUGACXX_7_7959.sorted.filtered_peak_219
chr1	11714777	11715187	411	15.53	4.30439	2.68387	1.92317	C7KUGACXX_7_7959.sorted.filtered_peak_220
chr1	11724049	11724954	906	17.40	7.37313	3.83685	4.77367	C7KUGACXX_7_7959.sorted.filtered_peak_221
chr1	11740885	11741862	978	33.25	13.95570	4.37665	11.10400	C7KUGACXX_7_7959.sorted.filtered_peak_222
chr1	11753189	11753469	281	14.74	5.62738	3.36081	3.12108	C7KUGACXX_7_7959.sorted.filtered_peak_223
chr1	11779433	11780122	690	14.42	5.55649	3.33473	3.07199	C7KUGACXX_7_7959.sorted.filtered_peak_224
chr1	11790240	11790639	400	15.01	5.71715	3.36930	3.21165	C7KUGACXX_7_7959.sorted.filtered_peak_225
chr1	11795925	11796653	729	24.82	9.53248	3.78902	6.86288	C7KUGACXX_7_7959.sorted.filtered_peak_226
chr1	11809236	11809554	319	14.07	4.93283	3.09367	2.48724	C7KUGACXX_7_7959.sorted.filtered_peak_227
chr1	11865608	11866589	982	60.45	25.80086	4.62004	22.62954	C7KUGACXX_7_7959.sorted.filtered_peak_228
chr1	11898749	11899053	305	13.73	5.37286	3.33848	2.89413	C7KUGACXX_7_7959.sorted.filtered_peak_229
chr1	11953758	11954345	588	13.95	5.77131	3.49105	3.28362	C7KUGACXX_7_7959.sorted.filtered_peak_230
chr1	11967792	11969210	1419	46.37	15.39086	3.74797	12.48997	C7KUGACXX_7_7959.sorted.filtered_peak_231
chr1	11986329	11986804	476	37.39	22.71848	6.65007	19.61296	C7KUGACXX_7_7959.sorted.filtered_peak_232
chr1	11994193	11994953	761	25.70	11.92995	4.44415	9.19238	C7KUGACXX_7_7959.sorted.filtered_peak_233
chr1	12039892	12040780	889	47.93	24.83404	5.61528	21.70650	C7KUGACXX_7_7959.sorted.filtered_peak_234
chr1	12073308	12073685	378	13.27	3.48030	2.46901	1.20707	C7KUGACXX_7_7959.sorted.filtered_peak_235
chr1	12079164	12079886	723	41.80	20.82142	5.31497	17.77520	C7KUGACXX_7_7959.sorted.filtered_peak_236
chr1	12100745	12101081	337	13.83	5.73658	3.50233	3.23918	C7KUGACXX_7_7959.sorted.filtered_peak_237
chr1	12107450	12107933	484	21.21	7.54449	3.47917	4.94752	C7KUGACXX_7_7959.sorted.filtered_peak_238
chr1	12112046	12112341	296	19.06	5.23973	2.82207	2.76470	C7KUGACXX_7_7959.sorted.filtered_peak_239
chr1	12125794	12126189	396	18.18	4.84607	2.72380	2.41213	C7KUGACXX_7_7959.sorted.filtered_peak_240
chr1	12147768	12148295	528	19.11	7.11147	3.52304	4.53146	C7KUGACXX_7_7959.sorted.filtered_peak_241
chr1	12178494	12178943	450	12.33	4.30577	2.94907	1.91937	C7KUGACXX_7_7959.sorted.filtered_peak_242
chr1	12184915	12185304	390	17.97	6.63295	3.46383	4.06328	C7KUGACXX_7_7959.sorted.filtered_peak_243
chr1	12193008	12193345	338	14.11	5.95062	3.56263	3.44706	C7KUGACXX_7_7959.sorted.filtered_peak_244
chr1	12210368	12211220	853	27.84	8.10259	3.16763	5.46339	C7KUGACXX_7_7959.sorted.filtered_peak_245
chr1	12221841	12222490	650	27.97	6.50664	2.70661	3.95405	C7KUGACXX_7_7959.sorted.filtered_peak_246
chr1	12233621	12234160	540	42.52	15.36544	4.00811	12.46266	C7KUGACXX_7_7959.sorted.filtered_peak_247
chr1	12238011	12238288	278	19.52	4.08879	2.36920	1.73396	C7KUGACXX_7_7959.sorted.filtered_peak_248
chr1	12269006	12269379	374	15.55	4.56790	2.79808	2.16061	C7KUGACXX_7_7959.sorted.filtered_peak_249
chr1	12289792	12290567	776	21.49	9.44640	4.16020	6.75835	C7KUGACXX_7_7959.sorted.filtered_peak_250
chr1	12495710	12495985	276	18.25	5.77234	3.08703	3.25937	C7KUGACXX_7_7959.sorted.filtered_peak_251
chr1	12509398	12509930	533	26.27	11.09737	4.25178	8.33355	C7KUGACXX_7_7959.sorted.filtered_peak_252
chr1	12533204	12533528	325	14.12	4.05175	2.67047	1.70273	C7KUGACXX_7_7959.sorted.filtered_peak_253
chr1	12570777	12571155	379	12.96	4.99575	3.22892	2.55491	C7KUGACXX_7_7959.sorted.filtered_peak_254
chr1	12664160	12664713	554	23.88	8.70898	3.64405	6.04667	C7KUGACXX_7_7959.sorted.filtered_peak_255
chr1	12677597	12678022	426	23.22	4.48664	2.34076	2.09217	C7KUGACXX_7_7959.sorted.filtered_peak_256
chr1	12678302	12678568	267	21.77	3.84891	2.19924	1.52275	C7KUGACXX_7_7959.sorted.filtered_peak_257
chr1	12678869	12679416	548	23.68	4.65311	2.37563	2.23481	C7KUGACXX_7_7959.sorted.filtered_peak_258
chr1	12719126	12719459	334	15.53	5.72230	3.32385	3.20747	C7KUGACXX_7_7959.sorted.filtered_peak_259
chr1	13992105	13992973	869	13.22	4.84107	3.12908	2.40504	C7KUGACXX_7_7959.sorted.filtered_peak_260
chr1	14026530	14027518	989	24.39	6.19431	2.80830	3.65994	C7KUGACXX_7_7959.sorted.filtered_peak_261
chr1	14029058	14029615	558	19.94	4.08167	2.34039	1.75219	C7KUGACXX_7_7959.sorted.filtered_peak_262
chr1	14057211	14057932	722	31.30	9.95507	3.43407	7.23891	C7KUGACXX_7_7959.sorted.filtered_peak_263
chr1	14075378	14076076	699	43.28	19.92664	4.96691	16.90033	C7KUGACXX_7_7959.sorted.filtered_peak_264
chr1	15295372	15295791	420	12.19	4.62702	3.12553	2.20708	C7KUGACXX_7_7959.sorted.filtered_peak_265
chr1	15455052	15455375	324	14.85	5.68337	3.37362	3.17717	C7KUGACXX_7_7959.sorted.filtered_peak_266
chr1	15575490	15575947	458	12.94	3.81743	2.65139	1.49759	C7KUGACXX_7_7959.sorted.filtered_peak_267
chr1	15650056	15650403	348	15.05	5.14777	3.09920	2.68426	C7KUGACXX_7_7959.sorted.filtered_peak_268
chr1	15668541	15668914	374	17.67	4.30298	2.54794	1.92130	C7KUGACXX_7_7959.sorted.filtered_peak_269
chr1	15672397	15672763	367	24.68	8.09810	3.37188	5.46363	C7KUGACXX_7_7959.sorted.filtered_peak_270
chr1	15735807	15736554	748	33.53	9.59172	3.20365	6.88897	C7KUGACXX_7_7959.sorted.filtered_peak_271
chr1	15757625	15757879	255	15.73	5.80452	3.34522	3.28165	C7KUGACXX_7_7959.sorted.filtered_peak_272
chr1	15850714	15851820	1107	96.99	34.80810	4.38010	31.37084	C7KUGACXX_7_7959.sorted.filtered_peak_273
chr1	15852949	15853549	601	68.24	16.75200	3.06709	13.81991	C7KUGACXX_7_7959.sorted.filtered_peak_274
chr1	15905599	15905927	329	12.85	4.76356	3.12608	2.33815	C7KUGACXX_7_7959.sorted.filtered_peak_275
chr1	15906133	15906493	361	13.76	5.08859	3.19440	2.63316	C7KUGACXX_7_7959.sorted.filtered_peak_276
chr1	15911159	15911800	642	13.75	5.54026	3.41946	3.04588	C7KUGACXX_7_7959.sorted.filtered_peak_277
chr1	15929742	15930513	772	29.55	16.34172	5.33274	13.47487	C7KUGACXX_7_7959.sorted.filtered_peak_278
chr1	15943348	15945143	1796	34.19	10.72017	3.25126	8.05330	C7KUGACXX_7_7959.sorted.filtered_peak_279
chr1	16010756	16011143	388	13.31	3.37638	2.41758	1.14045	C7KUGACXX_7_7959.sorted.filtered_peak_280
chr1	16023424	16024179	756	13.63	5.38439	3.34577	2.91039	C7KUGACXX_7_7959.sorted.filtered_peak_281
chr1	16142097	16142374	278	12.79	5.04743	3.26624	2.59915	C7KUGACXX_7_7959.sorted.filtered_peak_282
chr1	16160760	16162770	2011	57.69	16.71104	3.37381	13.78065	C7KUGACXX_7_7959.sorted.filtered_peak_283
chr1	16173711	16174756	1046	55.71	22.56559	4.41651	19.49512	C7KUGACXX_7_7959.sorted.filtered_peak_284
chr1	16245912	16246237	326	16.07	6.92593	3.81277	4.34032	C7KUGACXX_7_7959.sorted.filtered_peak_285
chr1	16276037	16276772	736	26.05	8.54922	3.41438	5.89547	C7KUGACXX_7_7959.sorted.filtered_peak_286
chr1	16292558	16293123	566	16.35	5.67526	3.20680	3.17751	C7KUGACXX_7_7959.sorted.filtered_peak_287
chr1	16301989	16302855	867	32.93	16.99500	5.08020	14.10326	C7KUGACXX_7_7959.sorted.filtered_peak_288
chr1	16405434	16405881	448	19.29	7.89157	3.81510	5.27384	C7KUGACXX_7_7959.sorted.filtered_peak_289
chr1	16514293	16514599	307	14.32	6.08749	3.62903	3.55112	C7KUGACXX_7_7959.sorted.filtered_peak_290
chr1	16532851	16533738	888	45.32	18.44741	4.54909	15.44430	C7KUGACXX_7_7959.sorted.filtered_peak_291
chr1	16543246	16544281	1036	29.01	10.71290	3.70799	8.00865	C7KUGACXX_7_7959.sorted.filtered_peak_292
chr1	16563204	16563899	696	27.70	11.85361	4.21837	9.09671	C7KUGACXX_7_7959.sorted.filtered_peak_293
chr1	16570692	16571227	536	15.19	5.41297	3.20076	2.93523	C7KUGACXX_7_7959.sorted.filtered_peak_294
chr1	16678587	16679452	866	40.61	19.72575	4.98517	16.73955	C7KUGACXX_7_7959.sorted.filtered_peak_295
chr1	16693298	16694495	1198	64.57	26.83540	4.75669	23.61311	C7KUGACXX_7_7959.sorted.filtered_peak_296
chr1	16747088	16747623	536	19.64	8.28094	3.96855	5.62480	C7KUGACXX_7_7959.sorted.filtered_peak_297
chr1	16766974	16768103	1130	29.37	9.73296	3.56431	7.00235	C7KUGACXX_7_7959.sorted.filtered_peak_298
chr1	16825479	16826347	869	18.43	9.37648	4.44628	6.72677	C7KUGACXX_7_7959.sorted.filtered_peak_299
chr1	16840347	16840926	580	24.37	15.03959	6.01016	12.15845	C7KUGACXX_7_7959.sorted.filtered_peak_300
chr1	16939752	16940478	727	33.62	10.22922	3.35571	7.50232	C7KUGACXX_7_7959.sorted.filtered_peak_301
chr1	16970464	16971427	964	21.43	10.05895	4.38556	7.35668	C7KUGACXX_7_7959.sorted.filtered_peak_302
chr1	17036271	17036594	324	18.65	6.27643	3.26374	3.72405	C7KUGACXX_7_7959.sorted.filtered_peak_303
chr1	17053919	17054357	439	12.65	4.47157	3.00104	2.06913	C7KUGACXX_7_7959.sorted.filtered_peak_304
chr1	17222570	17223329	760	17.42	8.45324	4.23055	5.83371	C7KUGACXX_7_7959.sorted.filtered_peak_305
chr1	17230791	17232020	1230	50.36	20.35799	4.39119	17.32259	C7KUGACXX_7_7959.sorted.filtered_peak_306
chr1	17240099	17240978	880	41.44	23.04155	5.86969	19.96814	C7KUGACXX_7_7959.sorted.filtered_peak_307
chr1	17278199	17278448	250	13.62	5.57784	3.46321	3.07306	C7KUGACXX_7_7959.sorted.filtered_peak_308
chr1	17287114	17287363	250	13.05	4.70116	3.07691	2.27599	C7KUGACXX_7_7959.sorted.filtered_peak_309
chr1	17337881	17338657	777	19.01	6.85013	3.37977	4.30866	C7KUGACXX_7_7959.sorted.filtered_peak_310
chr1	17372221	17372931	711	13.34	4.50271	2.94738	2.10412	C7KUGACXX_7_7959.sorted.filtered_peak_311
chr1	17380211	17380912	702	57.50	32.60219	6.34999	29.26723	C7KUGACXX_7_7959.sorted.filtered_peak_312
chr1	17732710	17732959	250	11.89	4.21880	2.94085	1.85282	C7KUGACXX_7_7959.sorted.filtered_peak_313
chr1	17746381	17746697	317	15.28	5.79332	3.37351	3.28533	C7KUGACXX_7_7959.sorted.filtered_peak_314
chr1	17763802	17764532	731	24.58	5.22973	2.49491	2.78280	C7KUGACXX_7_7959.sorted.filtered_peak_315
chr1	17766023	17766491	469	29.46	8.02490	3.04771	5.38346	C7KUGACXX_7_7959.sorted.filtered_peak_316
chr1	19228929	19229578	650	56.59	28.06419	5.79715	24.78732	C7KUGACXX_7_7959.sorted.filtered_peak_317
chr1	19252944	19253850	907	31.99	11.83140	3.78933	9.07646	C7KUGACXX_7_7959.sorted.filtered_peak_318
chr1	19278367	19278898	532	36.15	8.11692	2.73634	5.48882	C7KUGACXX_7_7959.sorted.filtered_peak_319
chr1	19282783	19283589	807	46.50	16.08002	3.63891	13.24219	C7KUGACXX_7_7959.sorted.filtered_peak_320
chr1	19337680	19337999	320	16.02	6.23309	3.48673	3.69629	C7KUGACXX_7_7959.sorted.filtered_peak_321
chr1	19400837	19401504	668	24.14	7.99595	3.38761	5.36679	C7KUGACXX_7_7959.sorted.filtered_peak_322
chr1	19536427	19537217	791	51.98	24.45247	5.18669	21.30504	C7KUGACXX_7_7959.sorted.filtered_peak_323
chr1	19577840	19578433	594	42.40	22.31068	6.04080	19.17182	C7KUGACXX_7_7959.sorted.filtered_peak_324
chr1	19638192	19639146	955	32.60	13.47948	4.10918	10.70380	C7KUGACXX_7_7959.sorted.filtered_peak_325
chr1	19717405	19718168	764	39.22	16.56626	4.67239	13.59908	C7KUGACXX_7_7959.sorted.filtered_peak_326
chr1	19789499	19790154	656	32.62	15.00257	4.73406	12.13190	C7KUGACXX_7_7959.sorted.filtered_peak_327
chr1	19795854	19796155	302	13.72	3.84156	2.60756	1.51186	C7KUGACXX_7_7959.sorted.filtered_peak_328
chr1	19803377	19803632	256	18.70	4.58052	2.59679	2.16471	C7KUGACXX_7_7959.sorted.filtered_peak_329
chr1	19803825	19804745	921	21.68	6.07337	2.93784	3.54845	C7KUGACXX_7_7959.sorted.filtered_peak_330
chr1	19811895	19812681	787	63.73	27.34382	4.96349	24.11054	C7KUGACXX_7_7959.sorted.filtered_peak_331
chr1	19837619	19837988	370	11.84	4.31135	2.97995	1.95734	C7KUGACXX_7_7959.sorted.filtered_peak_332
chr1	19923069	19923827	759	49.14	23.04626	5.06376	19.95846	C7KUGACXX_7_7959.sorted.filtered_peak_333
chr1	19923997	19924351	355	24.50	5.39361	2.56606	2.90904	C7KUGACXX_7_7959.sorted.filtered_peak_334
chr1	19933270	19933875	606	24.32	10.76047	4.40041	7.99312	C7KUGACXX_7_7959.sorted.filtered_peak_335
chr1	19980051	19980544	494	13.50	4.34853	2.86247	1.96032	C7KUGACXX_7_7959.sorted.filtered_peak_336
chr1	20014662	20015180	519	11.46	4.03902	2.88239	1.70885	C7KUGACXX_7_7959.sorted.filtered_peak_337
chr1	20042110	20042444	335	12.93	5.14790	3.30025	2.69406	C7KUGACXX_7_7959.sorted.filtered_peak_338
chr1	20125830	20126876	1047	16.17	5.92640	3.35339	3.39501	C7KUGACXX_7_7959.sorted.filtered_peak_339
chr1	20208593	20209376	784	38.05	19.99763	5.29075	17.03678	C7KUGACXX_7_7959.sorted.filtered_peak_340
chr1	20244524	20244773	250	13.76	4.88652	3.09215	2.45193	C7KUGACXX_7_7959.sorted.filtered_peak_341
chr1	20478808	20479110	303	15.39	5.72707	3.33485	3.21720	C7KUGACXX_7_7959.sorted.filtered_peak_342
chr1	20511734	20512110	377	18.26	4.56213	2.61416	2.15034	C7KUGACXX_7_7959.sorted.filtered_peak_343
chr1	20512583	20512968	386	18.27	4.42949	2.55731	2.03886	C7KUGACXX_7_7959.sorted.filtered_peak_344
chr1	20539204	20539682	479	13.77	4.84314	3.08067	2.40581	C7KUGACXX_7_7959.sorted.filtered_peak_345
chr1	20649530	20649884	355	17.73	6.07089	3.24981	3.54071	C7KUGACXX_7_7959.sorted.filtered_peak_346
chr1	20820292	20820553	262	17.87	6.18264	3.29685	3.63646	C7KUGACXX_7_7959.sorted.filtered_peak_347
chr1	20834142	20834861	720	32.25	13.34011	4.42864	10.47036	C7KUGACXX_7_7959.sorted.filtered_peak_348
chr1	20959717	20960740	1024	24.01	9.52330	3.84031	6.85550	C7KUGACXX_7_7959.sorted.filtered_peak_349
chr1	20987715	20988485	771	47.14	23.39287	5.36973	20.28743	C7KUGACXX_7_7959.sorted.filtered_peak_350
chr1	21022981	21023615	635	20.88	8.66886	4.01195	5.98327	C7KUGACXX_7_7959.sorted.filtered_peak_351
chr1	21044365	21044675	311	11.24	3.32783	2.53384	1.11205	C7KUGACXX_7_7959.sorted.filtered_peak_352
chr1	21059498	21059886	389	16.84	5.09925	2.92738	2.63605	C7KUGACXX_7_7959.sorted.filtered_peak_353
chr1	21112862	21114051	1190	71.81	30.79732	4.96154	27.48848	C7KUGACXX_7_7959.sorted.filtered_peak_354
chr1	21259070	21259498	429	11.27	3.61581	2.68351	1.32206	C7KUGACXX_7_7959.sorted.filtered_peak_355
chr1	21348740	21349391	652	23.64	11.45722	4.76127	8.66768	C7KUGACXX_7_7959.sorted.filtered_peak_356
chr1	21501853	21502753	901	21.35	3.76636	2.18650	1.46143	C7KUGACXX_7_7959.sorted.filtered_peak_357
chr1	21503011	21503850	840	47.73	20.89444	4.73716	17.84789	C7KUGACXX_7_7959.sorted.filtered_peak_358
chr1	21516343	21516700	358	10.00	3.28007	2.60583	1.03395	C7KUGACXX_7_7959.sorted.filtered_peak_359
chr1	21521556	21521988	433	11.82	4.40711	3.03800	2.01807	C7KUGACXX_7_7959.sorted.filtered_peak_360
chr1	21581794	21582246	453	12.44	3.68413	2.62634	1.37715	C7KUGACXX_7_7959.sorted.filtered_peak_361
chr1	21606649	21606943	295	14.11	5.46915	3.35244	2.97483	C7KUGACXX_7_7959.sorted.filtered_peak_362
chr1	21619948	21620309	362	20.98	3.68285	2.17294	1.38542	C7KUGACXX_7_7959.sorted.filtered_peak_363
chr1	21620504	21621559	1056	26.20	6.36847	2.77072	3.81557	C7KUGACXX_7_7959.sorted.filtered_peak_364
chr1	21660590	21661167	578	27.54	10.76325	4.01576	8.00725	C7KUGACXX_7_7959.sorted.filtered_peak_365
chr1	21671859	21672479	621	25.93	9.91693	3.82199	7.22239	C7KUGACXX_7_7959.sorted.filtered_peak_366
chr1	21766340	21766777	438	22.66	13.16028	5.60378	10.32309	C7KUGACXX_7_7959.sorted.filtered_peak_367
chr1	21978206	21978785	580	12.73	3.98345	2.74981	1.64123	C7KUGACXX_7_7959.sorted.filtered_peak_368
chr1	21985702	21985960	259	15.88	6.49981	3.63222	3.93956	C7KUGACXX_7_7959.sorted.filtered_peak_369
chr1	22099935	22100476	542	14.97	5.72873	3.37172	3.22803	C7KUGACXX_7_7959.sorted.filtered_peak_370
chr1	22108665	22110341	1677	49.68	18.74299	3.94897	15.81457	C7KUGACXX_7_7959.sorted.filtered_peak_371
chr1	22263767	22264066	300	15.33	5.80330	3.38110	3.28915	C7KUGACXX_7_7959.sorted.filtered_peak_372
chr1	22345481	22346098	618	19.72	9.43348	4.48707	6.71927	C7KUGACXX_7_7959.sorted.filtered_peak_373
chr1	22350964	22351213	250	26.89	5.46025	2.48523	2.96680	C7KUGACXX_7_7959.sorted.filtered_peak_374
chr1	22351392	22352635	1244	49.41	19.50269	4.52205	16.45344	C7KUGACXX_7_7959.sorted.filtered_peak_375
chr1	22366103	22366871	769	43.93	23.22814	5.84484	20.10486	C7KUGACXX_7_7959.sorted.filtered_peak_376
chr1	22378926	22380272	1347	32.33	10.49666	3.41392	7.79724	C7KUGACXX_7_7959.sorted.filtered_peak_377
chr1	22416198	22416450	253	13.47	4.30580	2.84495	1.92080	C7KUGACXX_7_7959.sorted.filtered_peak_378
chr1	22778130	22778969	840	37.76	16.74330	4.65180	13.82118	C7KUGACXX_7_7959.sorted.filtered_peak_379
chr1	23031033	23031282	250	13.75	4.39862	2.86611	2.00208	C7KUGACXX_7_7959.sorted.filtered_peak_380
chr1	23345669	23346458	790	41.36	21.53251	5.57081	18.48001	C7KUGACXX_7_7959.sorted.filtered_peak_381
chr1	23426834	23427147	314	14.88	3.84583	2.52977	1.51900	C7KUGACXX_7_7959.sorted.filtered_peak_382
chr1	23445401	23445971	571	19.33	6.99710	3.46710	4.41112	C7KUGACXX_7_7959.sorted.filtered_peak_383
chr1	23495016	23495583	568	24.73	10.33589	4.14097	7.60497	C7KUGACXX_7_7959.sorted.filtered_peak_384
chr1	23670445	23671371	927	48.17	19.85315	4.31852	16.88049	C7KUGACXX_7_7959.sorted.filtered_peak_385
chr1	23694487	23695627	1141	59.86	27.54238	5.14255	24.31006	C7KUGACXX_7_7959.sorted.filtered_peak_386
chr1	23810578	23811432	855	29.15	12.21982	4.27797	9.42409	C7KUGACXX_7_7959.sorted.filtered_peak_387
chr1	23823220	23823876	657	12.31	4.72504	3.15303	2.30462	C7KUGACXX_7_7959.sorted.filtered_peak_388
chr1	23854601	23855142	542	26.23	6.20393	2.70914	3.67479	C7KUGACXX_7_7959.sorted.filtered_peak_389
chr1	23857556	23857999	444	27.98	7.83478	3.07272	5.21265	C7KUGACXX_7_7959.sorted.filtered_peak_390
chr1	23866187	23866774	588	29.95	14.77518	5.09049	11.88766	C7KUGACXX_7_7959.sorted.filtered_peak_391
chr1	23871225	23871551	327	15.55	5.13182	3.04317	2.67621	C7KUGACXX_7_7959.sorted.filtered_peak_392
chr1	23881038	23881843	806	33.07	9.57489	3.22381	6.87730	C7KUGACXX_7_7959.sorted.filtered_peak_393
chr1	23885895	23886242	348	33.79	10.07243	3.32623	7.34461	C7KUGACXX_7_7959.sorted.filtered_peak_394
chr1	23903568	23903819	252	12.39	4.21131	2.88660	1.84319	C7KUGACXX_7_7959.sorted.filtered_peak_395
chr1	23918786	23919099	314	12.63	3.95119	2.74379	1.61175	C7KUGACXX_7_7959.sorted.filtered_peak_396
chr1	23946072	23946494	423	16.61	5.40563	3.04922	2.93824	C7KUGACXX_7_7959.sorted.filtered_peak_397
chr1	24017970	24018800	831	25.08	11.94829	4.58355	9.17928	C7KUGACXX_7_7959.sorted.filtered_peak_398
chr1	24046776	24047205	430	10.31	3.44771	2.67208	1.18222	C7KUGACXX_7_7959.sorted.filtered_peak_399
chr1	24069380	24070269	890	22.68	7.78564	3.35864	5.20709	C7KUGACXX_7_7959.sorted.filtered_peak_400
chr1	24098644	24099112	469	14.41	5.83575	3.48423	3.32585	C7KUGACXX_7_7959.sorted.filtered_peak_401
chr1	24104646	24105296	651	30.51	13.86630	4.69197	10.99996	C7KUGACXX_7_7959.sorted.filtered_peak_402
chr1	24117243	24117771	529	20.65	7.53443	3.54853	4.92180	C7KUGACXX_7_7959.sorted.filtered_peak_403
chr1	24127002	24127782	781	43.90	19.58370	4.73281	16.60198	C7KUGACXX_7_7959.sorted.filtered_peak_404
chr1	24136284	24136592	309	16.63	7.14360	3.83724	4.54830	C7KUGACXX_7_7959.sorted.filtered_peak_405
chr1	24151735	24152138	404	24.88	12.87511	5.13631	10.03550	C7KUGACXX_7_7959.sorted.filtered_peak_406
chr1	24164811	24165323	513	14.15	6.00953	3.58894	3.48988	C7KUGACXX_7_7959.sorted.filtered_peak_407
chr1	24194522	24195364	843	23.38	9.13648	3.74091	6.49819	C7KUGACXX_7_7959.sorted.filtered_peak_408
chr1	24285372	24286755	1384	47.57	18.57926	4.29850	15.58643	C7KUGACXX_7_7959.sorted.filtered_peak_409
chr1	24306465	24307361	897	49.55	21.60044	4.74762	18.53057	C7KUGACXX_7_7959.sorted.filtered_peak_410
chr1	24397199	24397685	487	14.09	5.98150	3.57390	3.47176	C7KUGACXX_7_7959.sorted.filtered_peak_411
chr1	24476643	24477302	660	13.73	4.84481	3.05614	2.43033	C7KUGACXX_7_7959.sorted.filtered_peak_412
chr1	24525774	24526284	511	13.52	4.63975	2.99593	2.23414	C7KUGACXX_7_7959.sorted.filtered_peak_413
chr1	24604071	24604320	250	10.12	3.34791	2.63343	1.09043	C7KUGACXX_7_7959.sorted.filtered_peak_414
chr1	24710852	24711173	322	16.73	5.59527	3.15189	3.08999	C7KUGACXX_7_7959.sorted.filtered_peak_415
chr1	24718372	24719288	917	17.43	5.06212	2.85468	2.61466	C7KUGACXX_7_7959.sorted.filtered_peak_416
chr1	24740092	24740440	349	30.59	8.27037	3.05734	5.61979	C7KUGACXX_7_7959.sorted.filtered_peak_417
chr1	24741888	24742605	718	45.60	18.98749	4.49216	16.00953	C7KUGACXX_7_7959.sorted.filtered_peak_418
chr1	24807725	24807974	250	14.56	5.02593	3.09856	2.56261	C7KUGACXX_7_7959.sorted.filtered_peak_419
chr1	24828722	24829996	1275	31.63	7.40256	2.71505	4.83296	C7KUGACXX_7_7959.sorted.filtered_peak_420
chr1	24861507	24862122	616	27.00	9.01718	3.48216	6.34487	C7KUGACXX_7_7959.sorted.filtered_peak_421
chr1	24863052	24863403	352	31.11	9.81368	3.44459	7.09155	C7KUGACXX_7_7959.sorted.filtered_peak_422
chr1	24913511	24913992	482	13.49	4.70730	3.02620	2.29714	C7KUGACXX_7_7959.sorted.filtered_peak_423
chr1	24969099	24970133	1035	73.54	36.17483	5.42421	32.74186	C7KUGACXX_7_7959.sorted.filtered_peak_424
chr1	25071318	25072210	893	39.59	18.97062	4.91395	16.01362	C7KUGACXX_7_7959.sorted.filtered_peak_425
chr1	25174385	25175191	807	26.26	10.83467	4.07275	8.10553	C7KUGACXX_7_7959.sorted.filtered_peak_426
chr1	25237755	25238018	264	15.15	4.04851	2.60266	1.68957	C7KUGACXX_7_7959.sorted.filtered_peak_427
chr1	25251665	25252064	400	25.68	4.30463	2.20182	1.92509	C7KUGACXX_7_7959.sorted.filtered_peak_428
chr1	25256450	25257173	724	30.95	6.60729	2.59543	4.05981	C7KUGACXX_7_7959.sorted.filtered_peak_429
chr1	25281377	25281948	572	18.59	5.15540	2.80750	2.70143	C7KUGACXX_7_7959.sorted.filtered_peak_430
chr1	25291299	25292050	752	53.10	21.79401	4.57960	18.71202	C7KUGACXX_7_7959.sorted.filtered_peak_431
chr1	25311586	25311953	368	18.21	6.54226	3.38279	3.99148	C7KUGACXX_7_7959.sorted.filtered_peak_432
chr1	25318753	25319020	268	16.83	4.41686	2.64481	2.02152	C7KUGACXX_7_7959.sorted.filtered_peak_433
chr1	25319205	25319742	538	19.22	5.56695	2.91513	3.08675	C7KUGACXX_7_7959.sorted.filtered_peak_434
chr1	25348780	25349733	954	46.12	17.80631	4.35162	14.81736	C7KUGACXX_7_7959.sorted.filtered_peak_435
chr1	25358413	25359109	697	32.58	9.84697	3.26605	7.16414	C7KUGACXX_7_7959.sorted.filtered_peak_436
chr1	25427942	25428191	250	17.57	6.00057	3.26087	3.45806	C7KUGACXX_7_7959.sorted.filtered_peak_437
chr1	25558652	25559875	1224	21.24	7.46974	3.41488	4.88168	C7KUGACXX_7_7959.sorted.filtered_peak_438
chr1	25566054	25566920	867	42.79	19.36052	4.86867	16.35609	C7KUGACXX_7_7959.sorted.filtered_peak_439
chr1	25573446	25574451	1006	67.30	29.96818	5.10151	26.65110	C7KUGACXX_7_7959.sorted.filtered_peak_440
chr1	25594386	25594666	281	18.75	9.51475	4.67971	6.79453	C7KUGACXX_7_7959.sorted.filtered_peak_441
chr1	25664730	25666113	1384	20.87	8.32866	3.74089	5.71422	C7KUGACXX_7_7959.sorted.filtered_peak_442
chr1	25756567	25757672	1106	49.09	19.57798	4.42724	16.56131	C7KUGACXX_7_7959.sorted.filtered_peak_443
chr1	25869774	25870403	630	20.44	7.22768	3.45378	4.62837	C7KUGACXX_7_7959.sorted.filtered_peak_444
chr1	25876127	25876402	276	17.98	6.41311	3.36413	3.86386	C7KUGACXX_7_7959.sorted.filtered_peak_445
chr1	25888950	25889435	486	18.85	5.34294	2.85846	2.87680	C7KUGACXX_7_7959.sorted.filtered_peak_446
chr1	25935080	25935444	365	17.34	5.88935	3.21541	3.36900	C7KUGACXX_7_7959.sorted.filtered_peak_447
chr1	25942758	25943388	631	37.17	13.90246	3.90282	11.09674	C7KUGACXX_7_7959.sorted.filtered_peak_448
chr1	25969128	25969589	462	25.90	11.48389	4.49323	8.68583	C7KUGACXX_7_7959.sorted.filtered_peak_449
chr1	26002357	26002797	441	16.27	6.14383	3.40947	3.61821	C7KUGACXX_7_7959.sorted.filtered_peak_450
chr1	26030997	26031246	250	15.70	6.04474	3.45826	3.50760	C7KUGACXX_7_7959.sorted.filtered_peak_451
chr1	26092791	26093040	250	10.42	3.52727	2.70633	1.23992	C7KUGACXX_7_7959.sorted.filtered_peak_452
chr1	26101260	26101851	592	19.70	7.39966	3.62650	4.77637	C7KUGACXX_7_7959.sorted.filtered_peak_453
chr1	26123030	26123567	538	15.92	4.10604	2.56923	1.76202	C7KUGACXX_7_7959.sorted.filtered_peak_454
chr1	26146057	26147484	1428	37.16	13.52801	3.77373	10.73632	C7KUGACXX_7_7959.sorted.filtered_peak_455
chr1	26185614	26186593	980	27.14	11.15078	3.94423	8.45592	C7KUGACXX_7_7959.sorted.filtered_peak_456
chr1	26221918	26222174	257	23.19	9.52802	4.11609	6.79282	C7KUGACXX_7_7959.sorted.filtered_peak_457
chr1	26231584	26232221	638	31.06	10.32346	3.61146	7.57248	C7KUGACXX_7_7959.sorted.filtered_peak_458
chr1	26232844	26233219	376	23.40	6.23254	2.87437	3.69594	C7KUGACXX_7_7959.sorted.filtered_peak_459
chr1	26297618	26298356	739	16.35	5.75090	3.21456	3.26517	C7KUGACXX_7_7959.sorted.filtered_peak_460
chr1	26317063	26317546	484	16.11	5.62975	3.19555	3.14792	C7KUGACXX_7_7959.sorted.filtered_peak_461
chr1	26324330	26325031	702	69.21	39.21561	6.68474	35.67934	C7KUGACXX_7_7959.sorted.filtered_peak_462
chr1	26361796	26362784	989	24.25	7.88217	3.36706	5.24531	C7KUGACXX_7_7959.sorted.filtered_peak_463
chr1	26437299	26438822	1524	40.19	14.72245	3.89207	11.86833	C7KUGACXX_7_7959.sorted.filtered_peak_464
chr1	26452633	26453343	711	35.13	14.92861	4.40233	12.07584	C7KUGACXX_7_7959.sorted.filtered_peak_465
chr1	26471463	26471944	482	13.51	4.97384	3.16202	2.52756	C7KUGACXX_7_7959.sorted.filtered_peak_466
chr1	26496201	26496871	671	23.57	10.05331	4.03459	7.38344	C7KUGACXX_7_7959.sorted.filtered_peak_467
chr1	26560313	26561136	824	83.80	46.84159	7.09451	43.08075	C7KUGACXX_7_7959.sorted.filtered_peak_468
chr1	26602147	26602930	784	23.00	4.67686	2.40796	2.26369	C7KUGACXX_7_7959.sorted.filtered_peak_469
chr1	26606145	26606680	536	34.32	6.88043	2.53451	4.30966	C7KUGACXX_7_7959.sorted.filtered_peak_470
chr1	26611187	26611792	606	31.46	5.02202	2.20734	2.58354	C7KUGACXX_7_7959.sorted.filtered_peak_471
chr1	26613892	26614234	343	32.24	7.05113	2.66495	4.46638	C7KUGACXX_7_7959.sorted.filtered_peak_472
chr1	26632944	26633742	799	33.23	16.43135	4.86176	13.55548	C7KUGACXX_7_7959.sorted.filtered_peak_473
chr1	26647812	26648284	473	20.85	5.53005	2.80010	3.04139	C7KUGACXX_7_7959.sorted.filtered_peak_474
chr1	26662671	26663373	703	20.13	8.26559	3.92276	5.60497	C7KUGACXX_7_7959.sorted.filtered_peak_475
chr1	26685310	26685689	380	14.00	3.99704	2.65561	1.65753	C7KUGACXX_7_7959.sorted.filtered_peak_476
chr1	26690318	26690851	534	19.34	7.35550	3.62670	4.74555	C7KUGACXX_7_7959.sorted.filtered_peak_477
chr1	26704535	26705340	806	60.65	29.53984	5.73709	26.23449	C7KUGACXX_7_7959.sorted.filtered_peak_478
chr1	26710547	26711145	599	13.02	4.11447	2.78727	1.75782	C7KUGACXX_7_7959.sorted.filtered_peak_479
chr1	26717949	26718270	322	13.61	4.37958	2.86194	1.99456	C7KUGACXX_7_7959.sorted.filtered_peak_480
chr1	26743547	26743874	328	17.23	6.84526	3.64458	4.26363	C7KUGACXX_7_7959.sorted.filtered_peak_481
chr1	26758469	26759222	754	52.55	33.16145	7.11824	29.80197	C7KUGACXX_7_7959.sorted.filtered_peak_482
chr1	26798793	26799852	1060	42.68	16.72657	4.05897	13.83042	C7KUGACXX_7_7959.sorted.filtered_peak_483
chr1	26826686	26827935	1250	42.77	17.69312	4.69825	14.67778	C7KUGACXX_7_7959.sorted.filtered_peak_484
chr1	26856106	26856683	578	17.24	6.41711	3.42654	3.88108	C7KUGACXX_7_7959.sorted.filtered_peak_485
chr1	26868339	26868780	442	30.88	8.41504	3.05991	5.76333	C7KUGACXX_7_7959.sorted.filtered_peak_486
chr1	26872030	26872481	452	31.38	10.74420	3.71505	7.97174	C7KUGACXX_7_7959.sorted.filtered_peak_487
chr1	26928950	26929218	269	16.12	6.23487	3.50456	3.68260	C7KUGACXX_7_7959.sorted.filtered_peak_488
chr1	26946577	26947912	1336	50.92	20.35913	4.54453	17.29528	C7KUGACXX_7_7959.sorted.filtered_peak_489
chr1	27003954	27004237	284	12.39	4.74501	3.16070	2.32466	C7KUGACXX_7_7959.sorted.filtered_peak_490
chr1	27018767	27019216	450	33.18	6.15038	2.42080	3.61967	C7KUGACXX_7_7959.sorted.filtered_peak_491
chr1	27019460	27019759	300	33.26	5.81241	2.33848	3.30832	C7KUGACXX_7_7959.sorted.filtered_peak_492
chr1	27021885	27022547	663	53.92	15.31528	3.34363	12.42302	C7KUGACXX_7_7959.sorted.filtered_peak_493
chr1	27060458	27060767	310	13.27	4.91199	3.15801	2.47088	C7KUGACXX_7_7959.sorted.filtered_peak_494
chr1	27070345	27070976	632	34.91	14.80787	4.50109	11.91877	C7KUGACXX_7_7959.sorted.filtered_peak_495
chr1	27113691	27114828	1138	56.91	17.90684	3.77373	14.89203	C7KUGACXX_7_7959.sorted.filtered_peak_496
chr1	27115599	27115886	288	34.15	5.85726	2.33545	3.33650	C7KUGACXX_7_7959.sorted.filtered_peak_497
chr1	27126621	27127086	466	10.71	3.70156	2.77492	1.38991	C7KUGACXX_7_7959.sorted.filtered_peak_498
chr1	27147247	27147603	357	15.07	6.66872	3.80689	4.10486	C7KUGACXX_7_7959.sorted.filtered_peak_499
chr1	27152801	27153520	720	22.40	6.94855	3.15159	4.38892	C7KUGACXX_7_7959.sorted.filtered_peak_500
chr1	27159957	27160591	635	43.47	21.02866	5.26346	17.97566	C7KUGACXX_7_7959.sorted.filtered_peak_501
chr1	27165272	27165606	335	12.01	4.33230	2.98947	1.94720	C7KUGACXX_7_7959.sorted.filtered_peak_502
chr1	27191157	27192138	982	41.26	18.92240	4.93335	15.91498	C7KUGACXX_7_7959.sorted.filtered_peak_503
chr1	27204494	27204743	250	14.53	5.91192	3.51643	3.39081	C7KUGACXX_7_7959.sorted.filtered_peak_504
chr1	27216324	27217347	1024	21.82	7.93024	3.51370	5.32306	C7KUGACXX_7_7959.sorted.filtered_peak_505
chr1	27226608	27227311	704	26.47	11.88645	4.46437	9.10434	C7KUGACXX_7_7959.sorted.filtered_peak_506
chr1	27247505	27248569	1065	37.59	17.78593	4.64054	14.89853	C7KUGACXX_7_7959.sorted.filtered_peak_507
chr1	27265003	27265252	250	10.52	3.58610	2.72861	1.29238	C7KUGACXX_7_7959.sorted.filtered_peak_508
chr1	27324226	27324604	379	16.26	4.79223	2.83147	2.36475	C7KUGACXX_7_7959.sorted.filtered_peak_509
chr1	27371069	27371527	459	20.38	9.92766	4.53766	7.21851	C7KUGACXX_7_7959.sorted.filtered_peak_510
chr1	27438563	27438982	420	19.72	7.71419	3.72460	5.08755	C7KUGACXX_7_7959.sorted.filtered_peak_511
chr1	27463471	27464163	693	22.31	8.23348	3.66727	5.57752	C7KUGACXX_7_7959.sorted.filtered_peak_512
chr1	27481244	27482139	896	36.88	15.25163	4.47203	12.33452	C7KUGACXX_7_7959.sorted.filtered_peak_513
chr1	27524551	27524925	375	13.25	5.34300	3.37653	2.86192	C7KUGACXX_7_7959.sorted.filtered_peak_514
chr1	27560532	27561476	945	55.33	29.23910	5.78259	26.01110	C7KUGACXX_7_7959.sorted.filtered_peak_515
chr1	27611179	27611505	327	18.91	9.70278	4.71687	6.97833	C7KUGACXX_7_7959.sorted.filtered_peak_516
chr1	27627297	27627776	480	15.33	4.74366	2.88366	2.32497	C7KUGACXX_7_7959.sorted.filtered_peak_517
chr1	27648319	27649106	788	48.60	24.49033	5.38332	21.35970	C7KUGACXX_7_7959.sorted.filtered_peak_518
chr1	27668133	27668639	507	18.58	4.48714	2.56305	2.09100	C7KUGACXX_7_7959.sorted.filtered_peak_519
chr1	27669652	27670173	522	21.16	5.74194	2.84964	3.24643	C7KUGACXX_7_7959.sorted.filtered_peak_520
chr1	27683779	27684333	555	23.19	8.50964	3.67317	5.84523	C7KUGACXX_7_7959.sorted.filtered_peak_521
chr1	27691990	27692823	834	30.12	10.52479	3.73734	7.76431	C7KUGACXX_7_7959.sorted.filtered_peak_522
chr1	27718483	27719214	732	31.96	12.52292	3.97449	9.76683	C7KUGACXX_7_7959.sorted.filtered_peak_523
chr1	27757289	27757754	466	12.71	3.78332	2.65243	1.46391	C7KUGACXX_7_7959.sorted.filtered_peak_524
chr1	27816502	27817243	742	59.37	30.73837	6.17543	27.39163	C7KUGACXX_7_7959.sorted.filtered_peak_525
chr1	27894896	27895469	574	30.50	13.17223	4.45320	10.34492	C7KUGACXX_7_7959.sorted.filtered_peak_526
chr1	27930577	27930880	304	29.26	8.24302	3.13194	5.59217	C7KUGACXX_7_7959.sorted.filtered_peak_527
chr1	27944696	27945160	465	19.23	6.99854	3.44987	4.43401	C7KUGACXX_7_7959.sorted.filtered_peak_528
chr1	27970540	27970876	337	14.61	5.24303	3.18668	2.77233	C7KUGACXX_7_7959.sorted.filtered_peak_529
chr1	27986029	27987050	1022	33.62	8.80544	2.95499	6.16558	C7KUGACXX_7_7959.sorted.filtered_peak_530
chr1	27989228	27990024	797	32.82	7.99974	2.87032	5.35889	C7KUGACXX_7_7959.sorted.filtered_peak_531
chr1	27998590	27999196	607	37.40	17.93869	5.28291	14.92813	C7KUGACXX_7_7959.sorted.filtered_peak_532
chr1	28051969	28052637	669	91.31	58.87401	8.49754	54.77663	C7KUGACXX_7_7959.sorted.filtered_peak_533
chr1	28099163	28100070	908	59.39	30.26634	5.57480	26.97613	C7KUGACXX_7_7959.sorted.filtered_peak_534
chr1	28157039	28157702	664	39.45	19.00311	5.22897	15.98227	C7KUGACXX_7_7959.sorted.filtered_peak_535
chr1	28184588	28184889	302	14.85	5.72251	3.40465	3.20394	C7KUGACXX_7_7959.sorted.filtered_peak_536
chr1	28195718	28196308	591	20.22	5.27906	2.76047	2.80142	C7KUGACXX_7_7959.sorted.filtered_peak_537
chr1	28198834	28199339	506	23.60	6.84411	3.06875	4.26501	C7KUGACXX_7_7959.sorted.filtered_peak_538
chr1	28213721	28214221	501	18.90	5.27939	2.83994	2.80998	C7KUGACXX_7_7959.sorted.filtered_peak_539
chr1	28217813	28218248	436	13.18	3.39171	2.43288	1.14334	C7KUGACXX_7_7959.sorted.filtered_peak_540
chr1	28240885	28241678	794	49.87	28.08941	6.32836	24.86715	C7KUGACXX_7_7959.sorted.filtered_peak_541
chr1	28286086	28286808	723	22.44	8.82198	3.81283	6.16335	C7KUGACXX_7_7959.sorted.filtered_peak_542
chr1	28306182	28306456	275	11.37	4.09698	2.92920	1.73236	C7KUGACXX_7_7959.sorted.filtered_peak_543
chr1	28319038	28319301	264	13.04	4.46092	2.96117	2.06127	C7KUGACXX_7_7959.sorted.filtered_peak_544
chr1	28382792	28383213	422	13.71	4.11994	2.73915	1.76040	C7KUGACXX_7_7959.sorted.filtered_peak_545
chr1	28414563	28415485	923	46.02	24.25928	5.65843	21.13557	C7KUGACXX_7_7959.sorted.filtered_peak_546
chr1	28495785	28496242	458	25.67	11.80595	4.60223	9.00855	C7KUGACXX_7_7959.sorted.filtered_peak_547
chr1	28525855	28526791	937	21.88	8.22473	3.71158	5.56775	C7KUGACXX_7_7959.sorted.filtered_peak_548
chr1	28535460	28535713	254	14.05	5.86108	3.56460	3.33033	C7KUGACXX_7_7959.sorted.filtered_peak_549
chr1	28559374	28559728	355	29.43	8.95100	3.30283	6.26976	C7KUGACXX_7_7959.sorted.filtered_peak_550
chr1	28562171	28562971	801	31.87	11.33357	3.64056	8.61346	C7KUGACXX_7_7959.sorted.filtered_peak_551
chr1	28573009	28574422	1414	44.63	14.85838	3.44436	12.05286	C7KUGACXX_7_7959.sorted.filtered_peak_552
chr1	28582745	28583128	384	27.39	7.61310	3.04426	5.00328	C7KUGACXX_7_7959.sorted.filtered_peak_553
chr1	28585603	28586377	775	43.66	19.70337	4.69243	16.71974	C7KUGACXX_7_7959.sorted.filtered_peak_554
chr1	28655253	28655809	557	50.31	28.10108	6.41462	24.84230	C7KUGACXX_7_7959.sorted.filtered_peak_555
chr1	28686193	28686442	250	11.34	4.07852	2.92232	1.71447	C7KUGACXX_7_7959.sorted.filtered_peak_556
chr1	28695874	28696642	769	18.98	7.66046	3.80664	5.02656	C7KUGACXX_7_7959.sorted.filtered_peak_557
chr1	28743909	28744172	264	10.03	3.26382	2.59429	1.04642	C7KUGACXX_7_7959.sorted.filtered_peak_558
chr1	28776496	28776854	359	13.61	5.58704	3.45986	3.08874	C7KUGACXX_7_7959.sorted.filtered_peak_559
chr1	28832116	28832910	795	53.87	23.71418	4.82277	20.59350	C7KUGACXX_7_7959.sorted.filtered_peak_560
chr1	28844504	28845615	1112	23.89	8.92578	3.73615	6.25394	C7KUGACXX_7_7959.sorted.filtered_peak_561
chr1	28879096	28880216	1121	39.84	20.47233	5.10745	17.50202	C7KUGACXX_7_7959.sorted.filtered_peak_562
chr1	28907470	28908830	1361	36.06	12.35304	3.66011	9.57228	C7KUGACXX_7_7959.sorted.filtered_peak_563
chr1	28969163	28970045	883	50.02	22.67086	4.93162	19.58187	C7KUGACXX_7_7959.sorted.filtered_peak_564
chr1	28974457	28975435	979	51.49	22.13903	4.84100	19.04967	C7KUGACXX_7_7959.sorted.filtered_peak_565
chr1	28994818	28996628	1811	28.95	10.23348	3.56979	7.54409	C7KUGACXX_7_7959.sorted.filtered_peak_566
chr1	29062815	29063841	1027	53.87	24.83729	5.12835	21.68708	C7KUGACXX_7_7959.sorted.filtered_peak_567
chr1	29101497	29102210	714	15.09	5.37692	3.18447	2.90758	C7KUGACXX_7_7959.sorted.filtered_peak_568
chr1	29111450	29111835	386	10.73	3.71121	2.77906	1.39751	C7KUGACXX_7_7959.sorted.filtered_peak_569
chr1	29203762	29204019	258	11.29	4.02067	2.89434	1.67376	C7KUGACXX_7_7959.sorted.filtered_peak_570
chr1	29211500	29211911	412	30.31	8.57756	3.12007	5.93199	C7KUGACXX_7_7959.sorted.filtered_peak_571
chr1	29213233	29213903	671	28.71	7.36870	2.88437	4.78262	C7KUGACXX_7_7959.sorted.filtered_peak_572
chr1	29240639	29241402	764	33.05	11.82838	3.88052	9.01730	C7KUGACXX_7_7959.sorted.filtered_peak_573
chr1	29241756	29242139	384	23.44	5.98164	2.79448	3.45899	C7KUGACXX_7_7959.sorted.filtered_peak_574
chr1	29253317	29254419	1103	25.10	8.87281	3.50025	6.24374	C7KUGACXX_7_7959.sorted.filtered_peak_575
chr1	29254740	29255097	358	19.09	4.85130	2.67228	2.41281	C7KUGACXX_7_7959.sorted.filtered_peak_576
chr1	29507660	29508983	1324	57.95	25.06511	4.78180	21.91496	C7KUGACXX_7_7959.sorted.filtered_peak_577
chr1	29524030	29524358	329	15.83	6.55539	3.66500	3.99570	C7KUGACXX_7_7959.sorted.filtered_peak_578
chr1	29529356	29529841	486	13.02	4.72894	3.08969	2.30588	C7KUGACXX_7_7959.sorted.filtered_peak_579
chr1	29557130	29557820	691	30.82	14.30682	4.68115	11.46609	C7KUGACXX_7_7959.sorted.filtered_peak_580
chr1	29562782	29563101	320	19.85	7.21612	3.53507	4.60405	C7KUGACXX_7_7959.sorted.filtered_peak_581
chr1	29586143	29586524	382	11.76	4.40562	3.02219	2.03464	C7KUGACXX_7_7959.sorted.filtered_peak_582
chr1	30184614	30185160	547	12.65	3.57927	2.55661	1.30608	C7KUGACXX_7_7959.sorted.filtered_peak_583
chr1	30663952	30664574	623	40.28	19.16092	5.04007	16.16234	C7KUGACXX_7_7959.sorted.filtered_peak_584
chr1	30755898	30756388	491	19.30	5.86216	3.03577	3.34300	C7KUGACXX_7_7959.sorted.filtered_peak_585
chr1	31190835	31192238	1404	93.26	41.37907	5.01512	37.81659	C7KUGACXX_7_7959.sorted.filtered_peak_586
chr1	31216417	31217394	978	37.45	11.34091	3.42117	8.56513	C7KUGACXX_7_7959.sorted.filtered_peak_587
chr1	31229391	31230049	659	26.42	5.51392	2.49623	3.03867	C7KUGACXX_7_7959.sorted.filtered_peak_588
chr1	31252481	31252830	350	22.99	8.33325	3.62217	5.68035	C7KUGACXX_7_7959.sorted.filtered_peak_589
chr1	31274665	31275103	439	13.26	4.19994	2.80709	1.83321	C7KUGACXX_7_7959.sorted.filtered_peak_590
chr1	31392308	31392557	250	12.17	4.62755	3.12100	2.21336	C7KUGACXX_7_7959.sorted.filtered_peak_591
chr1	31482915	31483239	325	16.48	5.81822	3.26343	3.30616	C7KUGACXX_7_7959.sorted.filtered_peak_592
chr1	31538166	31538898	733	36.22	15.40487	4.48569	12.50533	C7KUGACXX_7_7959.sorted.filtered_peak_593
chr1	31627534	31628525	992	17.71	6.59526	3.38849	4.07404	C7KUGACXX_7_7959.sorted.filtered_peak_594
chr1	31654540	31654972	433	12.14	4.01990	2.81461	1.67188	C7KUGACXX_7_7959.sorted.filtered_peak_595
chr1	31769266	31770304	1039	42.69	20.60631	4.87734	17.63370	C7KUGACXX_7_7959.sorted.filtered_peak_596
chr1	31867529	31867964	436	16.64	6.54004	3.57116	3.97346	C7KUGACXX_7_7959.sorted.filtered_peak_597
chr1	31885858	31886107	250	11.07	3.90197	2.85443	1.56420	C7KUGACXX_7_7959.sorted.filtered_peak_598
chr1	32014585	32014944	360	16.42	5.53184	3.14321	3.03963	C7KUGACXX_7_7959.sorted.filtered_peak_599
chr1	32109911	32111011	1101	60.39	27.37790	5.21068	24.13135	C7KUGACXX_7_7959.sorted.filtered_peak_600
chr1	32253839	32255153	1315	27.27	8.31613	3.20974	5.69157	C7KUGACXX_7_7959.sorted.filtered_peak_601
chr1	32281299	32281850	552	13.54	4.27417	2.81408	1.90290	C7KUGACXX_7_7959.sorted.filtered_peak_602
chr1	32292621	32293189	569	14.66	5.32848	3.19750	2.87076	C7KUGACXX_7_7959.sorted.filtered_peak_603
chr1	32354834	32355318	485	20.17	8.76493	4.12967	6.07929	C7KUGACXX_7_7959.sorted.filtered_peak_604
chr1	32403421	32404387	967	44.50	11.50831	3.07146	8.73507	C7KUGACXX_7_7959.sorted.filtered_peak_605
chr1	32405430	32405734	305	38.21	5.69872	2.18962	3.19922	C7KUGACXX_7_7959.sorted.filtered_peak_606
chr1	32409311	32410625	1315	29.44	7.19871	2.81105	4.61131	C7KUGACXX_7_7959.sorted.filtered_peak_607
chr1	32421670	32422060	391	17.07	6.24647	3.38130	3.70751	C7KUGACXX_7_7959.sorted.filtered_peak_608
chr1	32447476	32447728	253	16.61	4.72069	2.77965	2.30223	C7KUGACXX_7_7959.sorted.filtered_peak_609
chr1	32478975	32479713	739	82.57	45.26674	6.50888	41.56970	C7KUGACXX_7_7959.sorted.filtered_peak_610
chr1	32538077	32539142	1066	55.51	26.81643	5.38045	23.62818	C7KUGACXX_7_7959.sorted.filtered_peak_611
chr1	32573416	32574278	863	28.24	11.15185	4.10694	8.36985	C7KUGACXX_7_7959.sorted.filtered_peak_612
chr1	32644963	32645764	802	59.52	28.94851	5.59270	25.68326	C7KUGACXX_7_7959.sorted.filtered_peak_613
chr1	32666009	32666537	529	21.46	4.65014	2.46783	2.24213	C7KUGACXX_7_7959.sorted.filtered_peak_614
chr1	32666751	32667334	584	23.01	5.20705	2.56301	2.75582	C7KUGACXX_7_7959.sorted.filtered_peak_615
chr1	32671044	32671492	449	26.63	8.64066	3.43087	5.96488	C7KUGACXX_7_7959.sorted.filtered_peak_616
chr1	32687600	32688173	574	32.34	18.13235	5.87491	15.15012	C7KUGACXX_7_7959.sorted.filtered_peak_617
chr1	32705990	32706239	250	11.73	3.95903	2.82402	1.61767	C7KUGACXX_7_7959.sorted.filtered_peak_618
chr1	32715456	32716156	701	45.45	14.11678	3.53630	11.26273	C7KUGACXX_7_7959.sorted.filtered_peak_619
chr1	32722386	32722687	302	18.70	4.21931	2.45686	1.84794	C7KUGACXX_7_7959.sorted.filtered_peak_620
chr1	32757051	32757994	944	40.99	19.83583	5.02239	16.84753	C7KUGACXX_7_7959.sorted.filtered_peak_621
chr1	32785569	32785894	326	14.50	4.54426	2.86824	2.14335	C7KUGACXX_7_7959.sorted.filtered_peak_622
chr1	32787485	32787849	365	14.73	4.85424	2.98817	2.42221	C7KUGACXX_7_7959.sorted.filtered_peak_623
chr1	32801638	32802002	365	21.29	5.98326	2.92640	3.46760	C7KUGACXX_7_7959.sorted.filtered_peak_624
chr1	32816686	32817480	795	42.46	20.11127	5.25672	17.05268	C7KUGACXX_7_7959.sorted.filtered_peak_625
chr1	32837804	32838158	355	16.33	6.46162	3.53357	3.92124	C7KUGACXX_7_7959.sorted.filtered_peak_626
chr1	32859563	32860591	1029	41.94	20.01088	4.92028	17.02563	C7KUGACXX_7_7959.sorted.filtered_peak_627
chr1	32866303	32866613	311	11.85	3.95914	2.80836	1.62136	C7KUGACXX_7_7959.sorted.filtered_peak_628
chr1	32986048	32986303	256	14.60	6.27802	3.69442	3.72627	C7KUGACXX_7_7959.sorted.filtered_peak_629
chr1	33077760	33078023	264	12.97	5.14089	3.30934	2.67242	C7KUGACXX_7_7959.sorted.filtered_peak_630
chr1	33093131	33093535	405	19.61	8.62594	4.10277	5.96529	C7KUGACXX_7_7959.sorted.filtered_peak_631
chr1	33115991	33117344	1354	67.53	29.33425	4.86591	26.06154	C7KUGACXX_7_7959.sorted.filtered_peak_632
chr1	33177839	33178199	361	12.65	4.94695	3.23338	2.50497	C7KUGACXX_7_7959.sorted.filtered_peak_633
chr1	33219289	33219581	293	17.13	5.44299	3.04035	2.96046	C7KUGACXX_7_7959.sorted.filtered_peak_634
chr1	33238594	33238878	285	12.79	3.71722	2.61491	1.41286	C7KUGACXX_7_7959.sorted.filtered_peak_635
chr1	33264500	33265070	571	26.05	11.22987	4.30903	8.46527	C7KUGACXX_7_7959.sorted.filtered_peak_636
chr1	33266807	33267190	384	17.10	5.15059	2.92299	2.68783	C7KUGACXX_7_7959.sorted.filtered_peak_637
chr1	33282645	33283515	871	50.56	22.97414	4.85379	19.89325	C7KUGACXX_7_7959.sorted.filtered_peak_638
chr1	33405342	33405623	282	15.65	6.21319	3.53897	3.66594	C7KUGACXX_7_7959.sorted.filtered_peak_639
chr1	33429759	33430770	1012	36.19	14.82149	4.07320	12.01431	C7KUGACXX_7_7959.sorted.filtered_peak_640
chr1	33446625	33447118	494	23.29	8.21760	3.51797	5.58944	C7KUGACXX_7_7959.sorted.filtered_peak_641
chr1	33458080	33458477	398	13.07	3.52457	2.50400	1.24605	C7KUGACXX_7_7959.sorted.filtered_peak_642
chr1	33502376	33502976	601	40.37	24.61433	6.64214	21.47527	C7KUGACXX_7_7959.sorted.filtered_peak_643
chr1	33520836	33521505	670	11.01	3.77694	2.78845	1.46930	C7KUGACXX_7_7959.sorted.filtered_peak_644
chr1	33546430	33546899	470	34.59	17.11323	5.16096	14.17858	C7KUGACXX_7_7959.sorted.filtered_peak_645
chr1	33554173	33554642	470	14.35	4.80434	3.00584	2.36816	C7KUGACXX_7_7959.sorted.filtered_peak_646
chr1	33564694	33565556	863	37.26	16.54714	4.64748	13.64168	C7KUGACXX_7_7959.sorted.filtered_peak_647
chr1	33592596	33593490	895	60.07	29.70115	5.57633	26.42392	C7KUGACXX_7_7959.sorted.filtered_peak_648
chr1	33646319	33646641	323	21.78	5.61165	2.77045	3.11987	C7KUGACXX_7_7959.sorted.filtered_peak_649
chr1	33647455	33647932	478	27.62	9.21474	3.49520	6.53312	C7KUGACXX_7_7959.sorted.filtered_peak_650
chr1	33722066	33722711	646	18.80	5.54929	2.95422	3.05384	C7KUGACXX_7_7959.sorted.filtered_peak_651
chr1	33739114	33739419	306	15.32	5.81575	3.36336	3.31815	C7KUGACXX_7_7959.sorted.filtered_peak_652
chr1	33760948	33761416	469	16.08	5.41728	3.11353	2.94550	C7KUGACXX_7_7959.sorted.filtered_peak_653
chr1	33767989	33768262	274	16.58	5.88755	3.29340	3.36636	C7KUGACXX_7_7959.sorted.filtered_peak_654
chr1	33815108	33816131	1024	29.70	10.39012	3.57586	7.69726	C7KUGACXX_7_7959.sorted.filtered_peak_655
chr1	33833404	33833679	276	16.85	5.72248	3.18168	3.21909	C7KUGACXX_7_7959.sorted.filtered_peak_656
chr1	33896690	33896939	250	16.03	5.32224	3.08469	2.84593	C7KUGACXX_7_7959.sorted.filtered_peak_657
chr1	33937868	33938505	638	18.63	6.38245	3.28796	3.83444	C7KUGACXX_7_7959.sorted.filtered_peak_658
chr1	34098735	34098991	257	16.83	5.75394	3.21311	3.23439	C7KUGACXX_7_7959.sorted.filtered_peak_659
chr1	35208287	35208566	280	17.45	5.73905	3.14878	3.22317	C7KUGACXX_7_7959.sorted.filtered_peak_660
chr1	35252057	35252364	308	11.08	3.85625	2.82644	1.53841	C7KUGACXX_7_7959.sorted.filtered_peak_661
chr1	35318276	35318815	540	21.32	7.70419	3.53287	5.09037	C7KUGACXX_7_7959.sorted.filtered_peak_662
chr1	35325207	35325739	533	34.11	12.97882	4.05331	10.14889	C7KUGACXX_7_7959.sorted.filtered_peak_663
chr1	35331552	35332298	747	26.50	9.35550	3.62684	6.66679	C7KUGACXX_7_7959.sorted.filtered_peak_664
chr1	35450600	35451163	564	18.63	6.80251	3.43607	4.24330	C7KUGACXX_7_7959.sorted.filtered_peak_665
chr1	35496935	35497721	787	42.03	20.43668	5.28409	17.38877	C7KUGACXX_7_7959.sorted.filtered_peak_666
chr1	35544576	35545336	761	23.36	11.05676	4.57643	8.29658	C7KUGACXX_7_7959.sorted.filtered_peak_667
chr1	35657417	35658160	744	32.77	7.74947	2.75618	5.16972	C7KUGACXX_7_7959.sorted.filtered_peak_668
chr1	35658382	35659121	740	57.26	24.68384	4.81872	21.52973	C7KUGACXX_7_7959.sorted.filtered_peak_669
chr1	35734024	35734767	744	26.29	10.86984	4.17791	8.10809	C7KUGACXX_7_7959.sorted.filtered_peak_670
chr1	35751810	35752139	330	11.49	4.18699	2.95824	1.82064	C7KUGACXX_7_7959.sorted.filtered_peak_671
chr1	35964905	35966014	1110	15.17	5.24335	3.12067	2.78304	C7KUGACXX_7_7959.sorted.filtered_peak_672
chr1	35971593	35972426	834	18.77	6.01224	3.10723	3.50292	C7KUGACXX_7_7959.sorted.filtered_peak_673
chr1	36022873	36023492	620	53.93	24.90346	5.31276	21.71548	C7KUGACXX_7_7959.sorted.filtered_peak_674
chr1	36043480	36043784	305	12.86	4.34739	2.91937	1.96488	C7KUGACXX_7_7959.sorted.filtered_peak_675
chr1	36106719	36107407	689	33.82	13.88118	4.12652	11.08735	C7KUGACXX_7_7959.sorted.filtered_peak_676
chr1	36181157	36181406	250	14.97	4.14977	2.66012	1.78304	C7KUGACXX_7_7959.sorted.filtered_peak_677
chr1	36184139	36184878	740	18.44	6.39688	3.32931	3.83821	C7KUGACXX_7_7959.sorted.filtered_peak_678
chr1	36192028	36192759	732	11.62	4.13120	2.92134	1.77713	C7KUGACXX_7_7959.sorted.filtered_peak_679
chr1	36234931	36235837	907	32.61	13.18868	4.34039	10.32877	C7KUGACXX_7_7959.sorted.filtered_peak_680
chr1	36276582	36276887	306	18.99	6.67736	3.37554	4.11248	C7KUGACXX_7_7959.sorted.filtered_peak_681
chr1	36348516	36349258	743	30.75	13.25850	4.33969	10.44959	C7KUGACXX_7_7959.sorted.filtered_peak_682
chr1	36396137	36397350	1214	30.64	10.52398	3.55408	7.81811	C7KUGACXX_7_7959.sorted.filtered_peak_683
chr1	36488972	36489249	278	13.69	5.64723	3.47627	3.14933	C7KUGACXX_7_7959.sorted.filtered_peak_684
chr1	36553925	36555161	1237	32.79	10.84550	3.48673	8.13547	C7KUGACXX_7_7959.sorted.filtered_peak_685
chr1	36565320	36565821	502	13.81	4.42943	2.87370	2.03209	C7KUGACXX_7_7959.sorted.filtered_peak_686
chr1	36574717	36574980	264	13.08	4.60912	3.02469	2.19522	C7KUGACXX_7_7959.sorted.filtered_peak_687
chr1	36614729	36615643	915	64.11	26.95871	4.77436	23.74885	C7KUGACXX_7_7959.sorted.filtered_peak_688
chr1	36621308	36621858	551	34.43	10.10625	3.33703	7.35702	C7KUGACXX_7_7959.sorted.filtered_peak_689
chr1	36626599	36627026	428	20.36	4.11031	2.34008	1.75619	C7KUGACXX_7_7959.sorted.filtered_peak_690
chr1	36653738	36654117	380	17.78	8.82175	4.44862	6.14844	C7KUGACXX_7_7959.sorted.filtered_peak_691
chr1	36689041	36690474	1434	70.61	31.04105	4.88005	27.69612	C7KUGACXX_7_7959.sorted.filtered_peak_692
chr1	36751067	36751415	349	16.52	6.65312	3.63800	4.08372	C7KUGACXX_7_7959.sorted.filtered_peak_693
chr1	36771918	36772812	895	25.23	9.71457	3.75965	7.05264	C7KUGACXX_7_7959.sorted.filtered_peak_694
chr1	36839233	36840336	1104	21.98	5.90216	2.84806	3.39136	C7KUGACXX_7_7959.sorted.filtered_peak_695
chr1	36851024	36852443	1420	65.12	27.26032	4.47345	24.06152	C7KUGACXX_7_7959.sorted.filtered_peak_696
chr1	36862773	36863745	973	21.51	7.56232	3.44281	4.96915	C7KUGACXX_7_7959.sorted.filtered_peak_697
chr1	36886383	36886699	317	19.22	8.35967	4.05872	5.69771	C7KUGACXX_7_7959.sorted.filtered_peak_698
chr1	36915810	36916523	714	27.22	11.33106	4.08253	8.60602	C7KUGACXX_7_7959.sorted.filtered_peak_699
chr1	36929751	36930498	748	28.04	11.22449	3.95519	8.50017	C7KUGACXX_7_7959.sorted.filtered_peak_700
chr1	37115947	37116229	283	12.55	4.48575	3.01662	2.08572	C7KUGACXX_7_7959.sorted.filtered_peak_701
chr1	37920430	37920781	352	15.20	6.28521	3.58324	3.75670	C7KUGACXX_7_7959.sorted.filtered_peak_702
chr1	37939908	37940304	397	41.31	10.62006	3.04329	7.88332	C7KUGACXX_7_7959.sorted.filtered_peak_703
chr1	37945253	37945558	306	33.78	7.55834	2.71971	4.94474	C7KUGACXX_7_7959.sorted.filtered_peak_704
chr1	37952985	37953372	388	20.01	7.22473	3.50931	4.62193	C7KUGACXX_7_7959.sorted.filtered_peak_705
chr1	37979872	37980818	947	28.55	12.54848	4.35898	9.77432	C7KUGACXX_7_7959.sorted.filtered_peak_706
chr1	38019590	38020126	537	27.41	13.34014	4.90345	10.49785	C7KUGACXX_7_7959.sorted.filtered_peak_707
chr1	38061182	38061798	617	39.80	21.07705	5.66178	18.02471	C7KUGACXX_7_7959.sorted.filtered_peak_708
chr1	38156041	38156544	504	57.86	24.38100	4.79633	21.22215	C7KUGACXX_7_7959.sorted.filtered_peak_709
chr1	38157772	38158319	548	57.58	24.06709	4.76330	20.91248	C7KUGACXX_7_7959.sorted.filtered_peak_710
chr1	38273378	38274387	1010	27.05	9.47550	3.60620	6.78653	C7KUGACXX_7_7959.sorted.filtered_peak_711
chr1	38324631	38326031	1401	30.11	12.60953	4.02595	9.87029	C7KUGACXX_7_7959.sorted.filtered_peak_712
chr1	38367037	38367306	270	12.19	4.62547	3.12538	2.20572	C7KUGACXX_7_7959.sorted.filtered_peak_713
chr1	38396951	38397925	975	27.55	12.73128	4.42058	9.97362	C7KUGACXX_7_7959.sorted.filtered_peak_714
chr1	38455105	38456041	937	30.89	14.12773	4.55519	11.29665	C7KUGACXX_7_7959.sorted.filtered_peak_715
chr1	38474818	38475115	298	19.73	3.55090	2.17511	1.27507	C7KUGACXX_7_7959.sorted.filtered_peak_716
chr1	38478073	38478710	638	41.15	18.82361	4.88152	15.83330	C7KUGACXX_7_7959.sorted.filtered_peak_717
chr1	38484318	38484881	564	11.57	3.55249	2.62298	1.28856	C7KUGACXX_7_7959.sorted.filtered_peak_718
chr1	39025052	39025460	409	21.33	6.97774	3.26505	4.40611	C7KUGACXX_7_7959.sorted.filtered_peak_719
chr1	39300886	39301188	303	17.84	7.75489	3.99115	5.11515	C7KUGACXX_7_7959.sorted.filtered_peak_720
chr1	39324966	39325908	943	40.22	18.81644	4.68754	15.88860	C7KUGACXX_7_7959.sorted.filtered_peak_721
chr1	39338365	39339567	1203	43.39	21.71744	4.91366	18.74015	C7KUGACXX_7_7959.sorted.filtered_peak_722
chr1	39456517	39457320	804	41.65	19.03735	4.72623	16.08094	C7KUGACXX_7_7959.sorted.filtered_peak_723
chr1	39462737	39463124	388	16.79	5.83486	3.22071	3.33200	C7KUGACXX_7_7959.sorted.filtered_peak_724
chr1	39491796	39492683	888	26.09	12.37927	4.73279	9.56051	C7KUGACXX_7_7959.sorted.filtered_peak_725
chr1	39557840	39558113	274	10.70	3.69497	2.77059	1.38734	C7KUGACXX_7_7959.sorted.filtered_peak_726
chr1	39564158	39564610	453	14.17	4.96759	3.09028	2.53127	C7KUGACXX_7_7959.sorted.filtered_peak_727
chr1	39620859	39621221	363	12.66	3.81410	2.67224	1.49085	C7KUGACXX_7_7959.sorted.filtered_peak_728
chr1	39649327	39649894	568	18.19	5.97570	3.18897	3.43817	C7KUGACXX_7_7959.sorted.filtered_peak_729
chr1	39657811	39658418	608	26.87	5.95785	2.60086	3.44869	C7KUGACXX_7_7959.sorted.filtered_peak_730
chr1	39662480	39662918	439	32.89	10.86060	3.57613	8.11028	C7KUGACXX_7_7959.sorted.filtered_peak_731
chr1	39670178	39671585	1408	20.77	6.12721	2.96873	3.62474	C7KUGACXX_7_7959.sorted.filtered_peak_732
chr1	39680580	39680928	349	17.76	5.47787	3.00410	2.98801	C7KUGACXX_7_7959.sorted.filtered_peak_733
chr1	39681281	39681681	401	22.17	8.64317	3.83573	5.96801	C7KUGACXX_7_7959.sorted.filtered_peak_734
chr1	39724356	39724610	255	14.27	4.84687	3.03860	2.40033	C7KUGACXX_7_7959.sorted.filtered_peak_735
chr1	39794113	39794362	250	13.62	4.25449	2.80283	1.88266	C7KUGACXX_7_7959.sorted.filtered_peak_736
chr1	39864213	39864509	297	11.64	3.57928	2.62977	1.31805	C7KUGACXX_7_7959.sorted.filtered_peak_737
chr1	39874180	39874801	622	29.24	11.89872	4.25486	9.08931	C7KUGACXX_7_7959.sorted.filtered_peak_738
chr1	39956866	39957420	555	19.75	9.64089	4.55555	6.91863	C7KUGACXX_7_7959.sorted.filtered_peak_739
chr1	40042185	40042801	617	31.57	14.05826	4.57910	11.20402	C7KUGACXX_7_7959.sorted.filtered_peak_740
chr1	40071874	40072123	250	13.00	5.17726	3.31743	2.71273	C7KUGACXX_7_7959.sorted.filtered_peak_741
chr1	40157016	40157559	544	21.16	6.75535	3.22943	4.17323	C7KUGACXX_7_7959.sorted.filtered_peak_742
chr1	40187524	40187773	250	10.99	3.74447	2.77472	1.44629	C7KUGACXX_7_7959.sorted.filtered_peak_743
chr1	40204308	40204883	576	29.28	13.22026	4.51135	10.41647	C7KUGACXX_7_7959.sorted.filtered_peak_744
chr1	40254422	40254784	363	10.27	3.43512	2.66891	1.16304	C7KUGACXX_7_7959.sorted.filtered_peak_745
chr1	40264792	40265193	402	15.24	6.81560	3.84525	4.24783	C7KUGACXX_7_7959.sorted.filtered_peak_746
chr1	40311379	40311636	258	14.66	5.03469	3.08958	2.57299	C7KUGACXX_7_7959.sorted.filtered_peak_747
chr1	40348768	40349382	615	34.48	18.50713	5.59253	15.52491	C7KUGACXX_7_7959.sorted.filtered_peak_748
chr1	40367402	40368152	751	15.83	4.92255	2.90802	2.49815	C7KUGACXX_7_7959.sorted.filtered_peak_749
chr1	40439204	40439606	403	13.56	5.18847	3.27133	2.71992	C7KUGACXX_7_7959.sorted.filtered_peak_750
chr1	40505247	40506621	1375	69.19	24.73977	4.09457	21.56870	C7KUGACXX_7_7959.sorted.filtered_peak_751
chr1	40525139	40525678	540	26.33	9.41343	3.64316	6.73227	C7KUGACXX_7_7959.sorted.filtered_peak_752
chr1	40544274	40544523	250	10.93	3.82793	2.82506	1.49780	C7KUGACXX_7_7959.sorted.filtered_peak_753
chr1	40562565	40563297	733	21.77	8.71851	3.83325	6.07229	C7KUGACXX_7_7959.sorted.filtered_peak_754
chr1	40618701	40619194	494	12.61	4.03965	2.78874	1.69407	C7KUGACXX_7_7959.sorted.filtered_peak_755
chr1	40626595	40627689	1095	28.98	12.16791	4.04764	9.44231	C7KUGACXX_7_7959.sorted.filtered_peak_756
chr1	40707198	40707697	500	21.67	9.04514	4.06816	6.34468	C7KUGACXX_7_7959.sorted.filtered_peak_757
chr1	40723249	40724251	1003	46.66	20.51867	4.87025	17.45732	C7KUGACXX_7_7959.sorted.filtered_peak_758
chr1	40778215	40778464	250	19.20	5.21044	2.78589	2.75273	C7KUGACXX_7_7959.sorted.filtered_peak_759
chr1	40780981	40781412	432	19.73	5.45931	2.83714	2.98387	C7KUGACXX_7_7959.sorted.filtered_peak_760
chr1	40804417	40804737	321	16.79	5.55706	3.10777	3.07133	C7KUGACXX_7_7959.sorted.filtered_peak_761
chr1	40807922	40808224	303	20.58	6.54882	3.21101	3.97321	C7KUGACXX_7_7959.sorted.filtered_peak_762
chr1	40838968	40840520	1553	33.02	9.85320	3.16536	7.19268	C7KUGACXX_7_7959.sorted.filtered_peak_763
chr1	40851267	40852096	830	37.74	9.70478	3.04366	6.98821	C7KUGACXX_7_7959.sorted.filtered_peak_764
chr1	40870167	40870608	442	15.63	4.02214	2.55354	1.68749	C7KUGACXX_7_7959.sorted.filtered_peak_765
chr1	40915528	40916800	1273	19.42	6.31024	3.15368	3.79391	C7KUGACXX_7_7959.sorted.filtered_peak_766
chr1	40942803	40943601	799	16.92	5.42822	3.02282	2.96927	C7KUGACXX_7_7959.sorted.filtered_peak_767
chr1	40974030	40974891	862	16.59	7.31781	3.84154	4.74372	C7KUGACXX_7_7959.sorted.filtered_peak_768
chr1	40997004	40997718	715	32.11	15.15866	4.82223	12.28751	C7KUGACXX_7_7959.sorted.filtered_peak_769
chr1	41131092	41131862	771	24.29	8.27064	3.47222	5.62649	C7KUGACXX_7_7959.sorted.filtered_peak_770
chr1	41134569	41134913	345	21.08	7.24551	3.41070	4.64041	C7KUGACXX_7_7959.sorted.filtered_peak_771
chr1	41157046	41158186	1141	49.17	18.48138	4.18706	15.49108	C7KUGACXX_7_7959.sorted.filtered_peak_772
chr1	41174454	41175316	863	29.94	11.26814	3.96524	8.48703	C7KUGACXX_7_7959.sorted.filtered_peak_773
chr1	41267898	41268543	646	26.38	9.74617	3.81211	7.02053	C7KUGACXX_7_7959.sorted.filtered_peak_774
chr1	41284204	41284601	398	20.28	7.84615	3.71384	5.21456	C7KUGACXX_7_7959.sorted.filtered_peak_775
chr1	41315541	41315958	418	14.63	4.21293	2.70788	1.84097	C7KUGACXX_7_7959.sorted.filtered_peak_776
chr1	41327880	41328725	846	47.32	26.38400	6.30073	23.16732	C7KUGACXX_7_7959.sorted.filtered_peak_777
chr1	41445127	41445992	866	62.86	28.66886	5.27191	25.41570	C7KUGACXX_7_7959.sorted.filtered_peak_778
chr1	41469318	41469704	387	23.02	10.13215	4.33169	7.38639	C7KUGACXX_7_7959.sorted.filtered_peak_779
chr1	41630004	41630253	250	10.00	3.28007	2.60583	1.03395	C7KUGACXX_7_7959.sorted.filtered_peak_780
chr1	41707359	41707914	556	14.95	3.92064	2.55724	1.58414	C7KUGACXX_7_7959.sorted.filtered_peak_781
chr1	41826573	41827239	667	33.41	13.54541	4.33581	10.68410	C7KUGACXX_7_7959.sorted.filtered_peak_782
chr1	42039856	42040154	299	16.51	5.63400	3.17005	3.13764	C7KUGACXX_7_7959.sorted.filtered_peak_783
chr1	42127894	42128205	312	18.62	5.34368	2.87989	2.87254	C7KUGACXX_7_7959.sorted.filtered_peak_784
chr1	42138778	42139706	929	23.12	7.24852	3.20148	4.66684	C7KUGACXX_7_7959.sorted.filtered_peak_785
chr1	42149555	42150069	515	22.20	6.56238	3.04225	4.02705	C7KUGACXX_7_7959.sorted.filtered_peak_786
chr1	42155495	42155770	276	14.03	4.68013	2.97229	2.26003	C7KUGACXX_7_7959.sorted.filtered_peak_787
chr1	42194353	42194602	250	15.64	4.79353	2.88794	2.36212	C7KUGACXX_7_7959.sorted.filtered_peak_788
chr1	42216934	42217477	544	14.12	3.95925	2.62966	1.61984	C7KUGACXX_7_7959.sorted.filtered_peak_789
chr1	42257951	42258619	669	15.05	4.96187	3.00915	2.52359	C7KUGACXX_7_7959.sorted.filtered_peak_790
chr1	42268629	42269091	463	16.45	4.49986	2.70483	2.09895	C7KUGACXX_7_7959.sorted.filtered_peak_791
chr1	42277596	42277870	275	15.46	4.32769	2.69892	1.94378	C7KUGACXX_7_7959.sorted.filtered_peak_792
chr1	42328393	42328832	440	12.48	3.48903	2.52422	1.23517	C7KUGACXX_7_7959.sorted.filtered_peak_793
chr1	42356982	42357828	847	24.26	7.86765	3.32281	5.25185	C7KUGACXX_7_7959.sorted.filtered_peak_794
chr1	42363762	42364293	532	27.09	9.31249	3.59702	6.61037	C7KUGACXX_7_7959.sorted.filtered_peak_795
chr1	42385471	42386324	854	27.19	7.76132	3.07761	5.15167	C7KUGACXX_7_7959.sorted.filtered_peak_796
chr1	42500965	42501917	953	45.83	20.07382	4.75590	17.05061	C7KUGACXX_7_7959.sorted.filtered_peak_797
chr1	42639001	42639250	250	17.17	4.69728	2.73475	2.27453	C7KUGACXX_7_7959.sorted.filtered_peak_798
chr1	42800113	42801661	1549	30.77	10.25864	3.50473	7.55408	C7KUGACXX_7_7959.sorted.filtered_peak_799
chr1	42921570	42922796	1227	41.16	16.06986	4.37473	13.11323	C7KUGACXX_7_7959.sorted.filtered_peak_800
chr1	42928568	42929307	740	48.19	27.37998	6.22175	24.18612	C7KUGACXX_7_7959.sorted.filtered_peak_801
chr1	42995356	42995615	260	12.53	4.30899	2.92784	1.92663	C7KUGACXX_7_7959.sorted.filtered_peak_802
chr1	43123613	43124459	847	34.08	14.86493	4.47877	11.99714	C7KUGACXX_7_7959.sorted.filtered_peak_803
chr1	43147317	43148130	814	39.76	14.61371	3.81990	11.79639	C7KUGACXX_7_7959.sorted.filtered_peak_804
chr1	43148386	43148985	600	24.38	4.71190	2.35859	2.29557	C7KUGACXX_7_7959.sorted.filtered_peak_805
chr1	43232279	43233305	1027	58.57	29.94081	5.37776	26.69106	C7KUGACXX_7_7959.sorted.filtered_peak_806
chr1	43243392	43243658	267	12.20	3.86832	2.73390	1.55488	C7KUGACXX_7_7959.sorted.filtered_peak_807
chr1	43272590	43272871	282	11.51	3.60768	2.65803	1.31300	C7KUGACXX_7_7959.sorted.filtered_peak_808
chr1	43281948	43283316	1369	57.86	28.14012	5.21257	24.95018	C7KUGACXX_7_7959.sorted.filtered_peak_809
chr1	43311773	43312608	836	31.36	12.41839	3.94649	9.67350	C7KUGACXX_7_7959.sorted.filtered_peak_810
chr1	43388674	43389159	486	22.09	4.03253	2.24593	1.68482	C7KUGACXX_7_7959.sorted.filtered_peak_811
chr1	43389694	43390475	782	42.12	15.25049	4.00331	12.35310	C7KUGACXX_7_7959.sorted.filtered_peak_812
chr1	43397480	43398055	576	30.43	10.64579	3.68885	7.90578	C7KUGACXX_7_7959.sorted.filtered_peak_813
chr1	43423968	43424941	974	39.96	13.54785	3.68661	10.72245	C7KUGACXX_7_7959.sorted.filtered_peak_814
chr1	43637626	43638690	1065	32.39	13.66442	4.27447	10.84804	C7KUGACXX_7_7959.sorted.filtered_peak_815
chr1	43693020	43693269	250	14.07	4.90108	3.08115	2.45521	C7KUGACXX_7_7959.sorted.filtered_peak_816
chr1	43824004	43824789	786	40.76	20.57411	5.27193	17.56236	C7KUGACXX_7_7959.sorted.filtered_peak_817
chr1	43833343	43834243	901	41.09	17.23590	4.52512	14.27776	C7KUGACXX_7_7959.sorted.filtered_peak_818
chr1	43855146	43855944	799	28.85	12.65617	4.38106	9.86585	C7KUGACXX_7_7959.sorted.filtered_peak_819
chr1	43919436	43920028	593	15.21	4.41343	2.74392	2.03785	C7KUGACXX_7_7959.sorted.filtered_peak_820
chr1	43994799	43995108	310	13.48	3.61822	2.51957	1.32373	C7KUGACXX_7_7959.sorted.filtered_peak_821
chr1	44115399	44116398	1000	77.26	37.39306	5.67403	33.91200	C7KUGACXX_7_7959.sorted.filtered_peak_822
chr1	44172706	44173843	1138	30.44	11.41058	3.87107	8.65582	C7KUGACXX_7_7959.sorted.filtered_peak_823
chr1	44412021	44412914	894	55.17	27.32412	5.58267	24.10808	C7KUGACXX_7_7959.sorted.filtered_peak_824
chr1	44435321	44435790	470	40.23	14.12941	3.86454	11.27428	C7KUGACXX_7_7959.sorted.filtered_peak_825
chr1	44440110	44440919	810	41.99	14.01666	3.71257	11.15796	C7KUGACXX_7_7959.sorted.filtered_peak_826
chr1	44457074	44457576	503	19.98	6.68567	3.27999	4.12399	C7KUGACXX_7_7959.sorted.filtered_peak_827
chr1	44495495	44496358	864	39.84	17.30696	4.70128	14.35103	C7KUGACXX_7_7959.sorted.filtered_peak_828
chr1	44502340	44502757	418	14.38	4.89032	3.04091	2.44813	C7KUGACXX_7_7959.sorted.filtered_peak_829
chr1	44678675	44679458	784	28.38	10.37380	3.76874	7.65047	C7KUGACXX_7_7959.sorted.filtered_peak_830
chr1	44820784	44821416	633	49.71	28.41957	6.26721	25.20336	C7KUGACXX_7_7959.sorted.filtered_peak_831
chr1	45060816	45061150	335	14.14	5.49388	3.35844	3.00088	C7KUGACXX_7_7959.sorted.filtered_peak_832
chr1	45097247	45098528	1282	33.64	11.53182	3.65158	8.77697	C7KUGACXX_7_7959.sorted.filtered_peak_833
chr1	45118424	45118818	395	18.53	6.16718	3.22141	3.62668	C7KUGACXX_7_7959.sorted.filtered_peak_834
chr1	45139652	45140534	883	79.75	41.10935	6.30742	37.51189	C7KUGACXX_7_7959.sorted.filtered_peak_835
chr1	45173398	45173857	460	12.92	5.14927	3.29764	2.69966	C7KUGACXX_7_7959.sorted.filtered_peak_836
chr1	45180689	45181175	487	13.71	5.02653	3.14849	2.59475	C7KUGACXX_7_7959.sorted.filtered_peak_837
chr1	45187029	45187946	918	35.35	12.97790	3.97577	10.14236	C7KUGACXX_7_7959.sorted.filtered_peak_838
chr1	45196293	45197242	950	36.57	15.03592	4.48922	12.11802	C7KUGACXX_7_7959.sorted.filtered_peak_839
chr1	45204989	45205792	804	34.08	17.01163	5.01231	14.11419	C7KUGACXX_7_7959.sorted.filtered_peak_840
chr1	45240663	45242087	1425	28.29	10.76520	3.84238	8.03766	C7KUGACXX_7_7959.sorted.filtered_peak_841
chr1	45251869	45252268	400	17.27	4.77222	2.75872	2.34117	C7KUGACXX_7_7959.sorted.filtered_peak_842
chr1	45259162	45259651	490	12.80	5.02808	3.26817	2.57181	C7KUGACXX_7_7959.sorted.filtered_peak_843
chr1	45265362	45266291	930	70.24	31.54997	5.28451	28.19528	C7KUGACXX_7_7959.sorted.filtered_peak_844
chr1	45273004	45273777	774	37.72	6.71931	2.41368	4.14444	C7KUGACXX_7_7959.sorted.filtered_peak_845
chr1	45274908	45275618	711	43.44	10.08078	2.86678	7.35381	C7KUGACXX_7_7959.sorted.filtered_peak_846
chr1	45285054	45286187	1134	33.18	13.65808	4.27681	10.82277	C7KUGACXX_7_7959.sorted.filtered_peak_847
chr1	45301542	45301867	326	18.18	8.81696	4.44975	6.12228	C7KUGACXX_7_7959.sorted.filtered_peak_848
chr1	45390863	45391118	256	12.24	4.64485	3.13625	2.21726	C7KUGACXX_7_7959.sorted.filtered_peak_849
chr1	45451904	45452548	645	32.77	17.54820	5.57729	14.58691	C7KUGACXX_7_7959.sorted.filtered_peak_850
chr1	45476854	45478228	1375	31.53	9.44688	3.19413	6.79294	C7KUGACXX_7_7959.sorted.filtered_peak_851
chr1	45671559	45672476	918	14.64	4.08609	2.65137	1.73586	C7KUGACXX_7_7959.sorted.filtered_peak_852
chr1	45769122	45770095	974	67.51	33.36999	5.68268	29.98545	C7KUGACXX_7_7959.sorted.filtered_peak_853
chr1	45805263	45806412	1150	39.32	15.27192	4.20308	12.38457	C7KUGACXX_7_7959.sorted.filtered_peak_854
chr1	45956454	45957428	975	50.87	24.90971	5.20092	21.78179	C7KUGACXX_7_7959.sorted.filtered_peak_855
chr1	45965227	45966183	957	50.42	25.27681	5.32849	22.13840	C7KUGACXX_7_7959.sorted.filtered_peak_856
chr1	45987003	45987882	880	29.63	11.04368	3.93224	8.26628	C7KUGACXX_7_7959.sorted.filtered_peak_857
chr1	46009448	46009951	504	21.03	9.64450	4.35857	6.93089	C7KUGACXX_7_7959.sorted.filtered_peak_858
chr1	46016136	46017083	948	34.69	17.72466	5.18447	14.81468	C7KUGACXX_7_7959.sorted.filtered_peak_859
chr1	46035583	46036092	510	15.04	5.90894	3.45457	3.38527	C7KUGACXX_7_7959.sorted.filtered_peak_860
chr1	46048969	46050830	1862	45.66	14.63239	3.64618	11.74018	C7KUGACXX_7_7959.sorted.filtered_peak_861
chr1	46151659	46153182	1524	77.19	27.27548	4.13235	24.05918	C7KUGACXX_7_7959.sorted.filtered_peak_862
chr1	46153669	46154144	476	36.11	4.28846	1.95165	1.90577	C7KUGACXX_7_7959.sorted.filtered_peak_863
chr1	46215790	46216783	994	38.05	18.29652	4.83664	15.37166	C7KUGACXX_7_7959.sorted.filtered_peak_864
chr1	46251137	46251386	250	11.90	4.42943	3.05480	2.02698	C7KUGACXX_7_7959.sorted.filtered_peak_865
chr1	46268923	46269407	485	31.17	15.14971	5.07304	12.24628	C7KUGACXX_7_7959.sorted.filtered_peak_866
chr1	46502730	46503192	463	15.72	5.24925	3.08202	2.77887	C7KUGACXX_7_7959.sorted.filtered_peak_867
chr1	46598239	46599153	915	34.03	13.14538	4.10124	10.30765	C7KUGACXX_7_7959.sorted.filtered_peak_868
chr1	46632225	46632589	365	16.10	5.46618	3.14475	2.97805	C7KUGACXX_7_7959.sorted.filtered_peak_869
chr1	46663894	46664400	507	24.93	10.50852	4.23661	7.74876	C7KUGACXX_7_7959.sorted.filtered_peak_870
chr1	46712732	46713611	880	42.80	20.69459	5.09402	17.66197	C7KUGACXX_7_7959.sorted.filtered_peak_871
chr1	46768761	46769624	864	55.13	26.22682	5.41027	23.02896	C7KUGACXX_7_7959.sorted.filtered_peak_872
chr1	46806201	46806962	762	27.23	11.06176	4.11266	8.30658	C7KUGACXX_7_7959.sorted.filtered_peak_873
chr1	46943116	46943439	324	14.42	4.65667	2.92209	2.24707	C7KUGACXX_7_7959.sorted.filtered_peak_874
chr1	47047315	47047888	574	23.13	9.79227	4.06335	7.11199	C7KUGACXX_7_7959.sorted.filtered_peak_875
chr1	47069540	47070429	890	43.12	18.60572	4.55421	15.64845	C7KUGACXX_7_7959.sorted.filtered_peak_876
chr1	47081663	47082693	1031	21.97	5.88497	2.84953	3.36874	C7KUGACXX_7_7959.sorted.filtered_peak_877
chr1	47133647	47134514	868	17.36	4.98043	2.83040	2.53536	C7KUGACXX_7_7959.sorted.filtered_peak_878
chr1	47184386	47185254	869	44.69	22.55813	5.26676	19.49165	C7KUGACXX_7_7959.sorted.filtered_peak_879
chr1	47190944	47191256	313	18.51	7.91785	3.97869	5.27222	C7KUGACXX_7_7959.sorted.filtered_peak_880
chr1	47644889	47645304	416	18.85	6.19617	3.19446	3.66300	C7KUGACXX_7_7959.sorted.filtered_peak_881
chr1	47658587	47658837	251	17.75	6.50487	3.44698	3.93701	C7KUGACXX_7_7959.sorted.filtered_peak_882
chr1	47754971	47755312	342	16.53	7.75785	4.15188	5.12477	C7KUGACXX_7_7959.sorted.filtered_peak_883
chr1	47779550	47780361	812	56.75	31.23912	6.20843	27.91797	C7KUGACXX_7_7959.sorted.filtered_peak_884
chr1	47799069	47800552	1484	33.31	12.39694	3.88980	9.61925	C7KUGACXX_7_7959.sorted.filtered_peak_885
chr1	47902807	47903951	1145	45.27	16.65290	3.95913	13.75716	C7KUGACXX_7_7959.sorted.filtered_peak_886
chr1	48176016	48176429	414	13.84	4.18239	2.74568	1.83200	C7KUGACXX_7_7959.sorted.filtered_peak_887
chr1	48192085	48192394	310	12.55	3.78906	2.66892	1.47004	C7KUGACXX_7_7959.sorted.filtered_peak_888
chr1	48463285	48463541	257	17.09	6.67213	3.59041	4.09260	C7KUGACXX_7_7959.sorted.filtered_peak_889
chr1	48559463	48559840	378	13.40	5.02777	3.20420	2.57342	C7KUGACXX_7_7959.sorted.filtered_peak_890
chr1	48937589	48938151	563	19.87	8.49742	3.97050	5.86048	C7KUGACXX_7_7959.sorted.filtered_peak_891
chr1	49162840	49163102	263	11.51	3.54252	2.62385	1.27207	C7KUGACXX_7_7959.sorted.filtered_peak_892
chr1	51190181	51190785	605	13.28	5.42405	3.38247	2.95831	C7KUGACXX_7_7959.sorted.filtered_peak_893
chr1	51338888	51339415	528	18.34	7.34295	3.71993	4.73744	C7KUGACXX_7_7959.sorted.filtered_peak_894
chr1	51425437	51426473	1037	43.62	19.68570	4.72768	16.69294	C7KUGACXX_7_7959.sorted.filtered_peak_895
chr1	51433758	51434747	990	37.00	12.05820	3.62964	9.25043	C7KUGACXX_7_7959.sorted.filtered_peak_896
chr1	51435683	51435977	295	23.82	4.76670	2.40405	2.33703	C7KUGACXX_7_7959.sorted.filtered_peak_897
chr1	51701511	51702457	947	30.75	12.18240	4.03291	9.41093	C7KUGACXX_7_7959.sorted.filtered_peak_898
chr1	51762188	51762481	294	12.95	4.01419	2.74828	1.66305	C7KUGACXX_7_7959.sorted.filtered_peak_899
chr1	51797032	51797281	250	12.66	4.36688	2.94939	1.97085	C7KUGACXX_7_7959.sorted.filtered_peak_900
chr1	51899144	51899855	712	26.28	10.51638	4.03524	7.78220	C7KUGACXX_7_7959.sorted.filtered_peak_901
chr1	51908355	51908620	266	19.09	5.58473	2.94838	3.08431	C7KUGACXX_7_7959.sorted.filtered_peak_902
chr1	51984789	51985274	486	36.48	8.39027	2.80874	5.72961	C7KUGACXX_7_7959.sorted.filtered_peak_903
chr1	51986472	51986796	325	32.70	7.39152	2.73176	4.78533	C7KUGACXX_7_7959.sorted.filtered_peak_904
chr1	52000546	52001014	469	19.48	7.11833	3.52587	4.51456	C7KUGACXX_7_7959.sorted.filtered_peak_905
chr1	52014558	52014882	325	13.28	5.37205	3.38357	2.89089	C7KUGACXX_7_7959.sorted.filtered_peak_906
chr1	52035061	52035590	530	12.36	4.03852	2.80535	1.69782	C7KUGACXX_7_7959.sorted.filtered_peak_907
chr1	52082359	52083108	750	30.69	14.76241	4.82598	11.90922	C7KUGACXX_7_7959.sorted.filtered_peak_908
chr1	52194810	52195663	854	33.62	13.49151	4.15482	10.67218	C7KUGACXX_7_7959.sorted.filtered_peak_909
chr1	52343912	52345077	1166	65.70	32.64035	5.49830	29.29796	C7KUGACXX_7_7959.sorted.filtered_peak_910
chr1	52456252	52456514	263	13.30	5.00980	3.20200	2.56248	C7KUGACXX_7_7959.sorted.filtered_peak_911
chr1	52468006	52468313	308	13.37	5.44633	3.40497	2.96426	C7KUGACXX_7_7959.sorted.filtered_peak_912
chr1	52499020	52499839	820	25.51	9.82615	3.79252	7.14192	C7KUGACXX_7_7959.sorted.filtered_peak_913
chr1	52520713	52521169	457	33.76	9.23079	3.13169	6.53138	C7KUGACXX_7_7959.sorted.filtered_peak_914
chr1	52521674	52522766	1093	36.37	11.30076	3.44146	8.53874	C7KUGACXX_7_7959.sorted.filtered_peak_915
chr1	52607239	52607835	597	15.97	4.09892	2.56152	1.75816	C7KUGACXX_7_7959.sorted.filtered_peak_916
chr1	52831419	52832350	932	73.51	37.34774	5.72908	33.88396	C7KUGACXX_7_7959.sorted.filtered_peak_917
chr1	52869385	52870753	1369	33.48	12.65034	3.94622	9.84264	C7KUGACXX_7_7959.sorted.filtered_peak_918
chr1	52889501	52890171	671	19.02	6.46513	3.27467	3.91632	C7KUGACXX_7_7959.sorted.filtered_peak_919
chr1	52989139	52989428	290	12.82	5.02293	3.24920	2.58633	C7KUGACXX_7_7959.sorted.filtered_peak_920
chr1	53017622	53019341	1720	22.55	6.39653	2.95847	3.86778	C7KUGACXX_7_7959.sorted.filtered_peak_921
chr1	53067881	53068473	593	13.78	3.89544	2.62678	1.56206	C7KUGACXX_7_7959.sorted.filtered_peak_922
chr1	53102632	53103480	849	33.95	9.51154	3.22633	6.78158	C7KUGACXX_7_7959.sorted.filtered_peak_923
chr1	53151886	53152172	287	19.00	8.54768	4.18939	5.87596	C7KUGACXX_7_7959.sorted.filtered_peak_924
chr1	53163547	53164338	792	21.21	6.58623	3.13689	4.02782	C7KUGACXX_7_7959.sorted.filtered_peak_925
chr1	53168567	53169272	706	31.24	12.50779	4.25693	9.67314	C7KUGACXX_7_7959.sorted.filtered_peak_926
chr1	53191791	53192677	887	34.75	15.16211	4.48784	12.30959	C7KUGACXX_7_7959.sorted.filtered_peak_927
chr1	53308412	53308738	327	11.78	4.37696	3.02634	1.99196	C7KUGACXX_7_7959.sorted.filtered_peak_928
chr1	53387031	53387627	597	18.55	7.33272	3.64856	4.75432	C7KUGACXX_7_7959.sorted.filtered_peak_929
chr1	53392718	53393193	476	16.87	6.49465	3.50618	3.94057	C7KUGACXX_7_7959.sorted.filtered_peak_930
chr1	53480223	53481154	932	19.60	8.18542	3.84717	5.57234	C7KUGACXX_7_7959.sorted.filtered_peak_931
chr1	53647753	53648044	292	13.31	5.13229	3.27176	2.66808	C7KUGACXX_7_7959.sorted.filtered_peak_932
chr1	53662102	53662959	858	37.53	17.52286	4.61042	14.64133	C7KUGACXX_7_7959.sorted.filtered_peak_933
chr1	53685791	53686616	826	49.00	22.15575	5.12383	19.05049	C7KUGACXX_7_7959.sorted.filtered_peak_934
chr1	53703883	53704608	726	32.85	15.50884	4.86628	12.62115	C7KUGACXX_7_7959.sorted.filtered_peak_935
chr1	53771924	53772173	250	12.77	3.59320	2.55455	1.32392	C7KUGACXX_7_7959.sorted.filtered_peak_936
chr1	53791594	53792449	856	36.22	10.92332	3.36501	8.16826	C7KUGACXX_7_7959.sorted.filtered_peak_937
chr1	53793032	53794092	1061	27.74	6.11711	2.58924	3.60931	C7KUGACXX_7_7959.sorted.filtered_peak_938
chr1	53858941	53859319	379	14.24	5.03657	3.11252	2.59658	C7KUGACXX_7_7959.sorted.filtered_peak_939
chr1	53878756	53879501	746	27.27	10.76009	4.05272	7.99920	C7KUGACXX_7_7959.sorted.filtered_peak_940
chr1	54050838	54051183	346	19.80	7.99407	3.82566	5.35292	C7KUGACXX_7_7959.sorted.filtered_peak_941
chr1	54231236	54231634	399	14.54	3.74534	2.50823	1.43052	C7KUGACXX_7_7959.sorted.filtered_peak_942
chr1	54232471	54232934	464	14.24	3.46170	2.39969	1.19161	C7KUGACXX_7_7959.sorted.filtered_peak_943
chr1	54303606	54304556	951	49.44	24.22155	5.47973	21.06873	C7KUGACXX_7_7959.sorted.filtered_peak_944
chr1	54355220	54355977	758	37.56	18.23658	5.14340	15.25772	C7KUGACXX_7_7959.sorted.filtered_peak_945
chr1	54411012	54412340	1329	81.59	35.09019	5.00078	31.65503	C7KUGACXX_7_7959.sorted.filtered_peak_946
chr1	54518582	54519498	917	80.34	40.66593	6.04611	37.08906	C7KUGACXX_7_7959.sorted.filtered_peak_947
chr1	54535603	54535987	385	13.40	4.62388	3.01067	2.20583	C7KUGACXX_7_7959.sorted.filtered_peak_948
chr1	54665488	54666368	881	32.53	16.04154	4.81889	13.19602	C7KUGACXX_7_7959.sorted.filtered_peak_949
chr1	54871999	54872325	327	30.10	7.01658	2.72979	4.44340	C7KUGACXX_7_7959.sorted.filtered_peak_950
chr1	54872981	54873605	625	34.56	9.65756	3.19653	6.93941	C7KUGACXX_7_7959.sorted.filtered_peak_951
chr1	54946860	54947117	258	15.78	4.88476	2.92528	2.43725	C7KUGACXX_7_7959.sorted.filtered_peak_952
chr1	54953589	54955609	2021	26.02	6.30650	2.72617	3.78199	C7KUGACXX_7_7959.sorted.filtered_peak_953
chr1	54965131	54965634	504	11.88	3.70210	2.67880	1.39644	C7KUGACXX_7_7959.sorted.filtered_peak_954
chr1	55137706	55138129	424	11.80	4.32379	2.99984	1.95827	C7KUGACXX_7_7959.sorted.filtered_peak_955
chr1	55181055	55181878	824	25.26	9.77989	3.92209	7.05644	C7KUGACXX_7_7959.sorted.filtered_peak_956
chr1	55229902	55230660	759	64.41	35.20129	6.21471	31.79663	C7KUGACXX_7_7959.sorted.filtered_peak_957
chr1	55266869	55267526	658	28.60	10.35019	3.81064	7.60340	C7KUGACXX_7_7959.sorted.filtered_peak_958
chr1	55352634	55353188	555	18.31	5.94342	3.15838	3.41381	C7KUGACXX_7_7959.sorted.filtered_peak_959
chr1	55462097	55462402	306	13.94	4.46652	2.86855	2.07797	C7KUGACXX_7_7959.sorted.filtered_peak_960
chr1	55593702	55594029	328	19.65	8.69107	4.15373	6.01497	C7KUGACXX_7_7959.sorted.filtered_peak_961
chr1	55604649	55605183	535	15.67	3.85797	2.48669	1.53093	C7KUGACXX_7_7959.sorted.filtered_peak_962
chr1	55606022	55606606	585	18.78	5.40602	2.88814	2.92956	C7KUGACXX_7_7959.sorted.filtered_peak_963
chr1	55680863	55681539	677	28.27	9.17418	3.44909	6.48580	C7KUGACXX_7_7959.sorted.filtered_peak_964
chr1	55723722	55724112	391	15.49	4.77942	2.88603	2.35617	C7KUGACXX_7_7959.sorted.filtered_peak_965
chr1	57286534	57286802	269	11.90	3.79788	2.72183	1.49240	C7KUGACXX_7_7959.sorted.filtered_peak_966
chr1	57772996	57773594	599	25.45	10.85346	4.26688	8.09391	C7KUGACXX_7_7959.sorted.filtered_peak_967
chr1	59011610	59012766	1157	43.60	16.90361	4.09979	13.98453	C7KUGACXX_7_7959.sorted.filtered_peak_968
chr1	59165068	59165951	884	21.94	9.59301	4.11202	6.91610	C7KUGACXX_7_7959.sorted.filtered_peak_969
chr1	59183625	59184364	740	18.17	6.52405	3.36245	3.98119	C7KUGACXX_7_7959.sorted.filtered_peak_970
chr1	59205586	59205950	365	13.15	4.38021	2.90820	1.99348	C7KUGACXX_7_7959.sorted.filtered_peak_971
chr1	59220436	59221384	949	20.33	6.93042	3.29465	4.38035	C7KUGACXX_7_7959.sorted.filtered_peak_972
chr1	59249153	59250817	1665	65.53	21.29283	3.39961	18.33225	C7KUGACXX_7_7959.sorted.filtered_peak_973
chr1	59281099	59281351	253	20.17	4.13458	2.35207	1.78685	C7KUGACXX_7_7959.sorted.filtered_peak_974
chr1	59281756	59282302	547	30.39	10.28162	3.60872	7.54726	C7KUGACXX_7_7959.sorted.filtered_peak_975
chr1	59369033	59369577	545	21.10	6.63257	3.18647	4.06267	C7KUGACXX_7_7959.sorted.filtered_peak_976
chr1	59388058	59388581	524	16.97	6.66789	3.61420	4.08333	C7KUGACXX_7_7959.sorted.filtered_peak_977
chr1	59407217	59408049	833	30.75	10.47991	3.62929	7.74117	C7KUGACXX_7_7959.sorted.filtered_peak_978
chr1	59433953	59434632	680	24.11	8.49738	3.60194	5.82567	C7KUGACXX_7_7959.sorted.filtered_peak_979
chr1	59485850	59486549	700	18.64	4.86353	2.69034	2.43731	C7KUGACXX_7_7959.sorted.filtered_peak_980
chr1	59512346	59512631	286	16.15	4.66709	2.79824	2.24280	C7KUGACXX_7_7959.sorted.filtered_peak_981
chr1	59537026	59537275	250	13.33	3.83643	2.63408	1.51455	C7KUGACXX_7_7959.sorted.filtered_peak_982
chr1	59762084	59763035	952	33.37	12.32457	3.85441	9.53784	C7KUGACXX_7_7959.sorted.filtered_peak_983
chr1	60225144	60225515	372	16.10	5.66973	3.21728	3.17859	C7KUGACXX_7_7959.sorted.filtered_peak_984
chr1	60280261	60280616	356	12.74	3.64119	2.58042	1.35514	C7KUGACXX_7_7959.sorted.filtered_peak_985
chr1	60413081	60413354	274	15.46	6.02635	3.47958	3.48808	C7KUGACXX_7_7959.sorted.filtered_peak_986
chr1	61508452	61508963	512	11.28	3.82634	2.79575	1.50532	C7KUGACXX_7_7959.sorted.filtered_peak_987
chr1	61515565	61516079	515	17.77	4.98678	2.81686	2.52842	C7KUGACXX_7_7959.sorted.filtered_peak_988
chr1	61542561	61543932	1372	31.67	9.50198	3.27704	6.80762	C7KUGACXX_7_7959.sorted.filtered_peak_989
chr1	62190458	62191323	866	31.27	14.43669	4.78685	11.55509	C7KUGACXX_7_7959.sorted.filtered_peak_990
chr1	62737729	62737978	250	13.87	4.79509	3.04460	2.36462	C7KUGACXX_7_7959.sorted.filtered_peak_991
chr1	62901769	62903024	1256	79.42	33.92108	4.92708	30.52406	C7KUGACXX_7_7959.sorted.filtered_peak_992
chr1	62915967	62916413	447	13.78	4.90600	3.10615	2.47156	C7KUGACXX_7_7959.sorted.filtered_peak_993
chr1	63153951	63154207	257	13.44	4.31400	2.85107	1.92922	C7KUGACXX_7_7959.sorted.filtered_peak_994
chr1	63249188	63250127	940	54.41	28.21320	5.85102	24.98987	C7KUGACXX_7_7959.sorted.filtered_peak_995
chr1	63832883	63834033	1151	33.90	14.99940	4.37791	12.16961	C7KUGACXX_7_7959.sorted.filtered_peak_996
chr1	63988440	63989637	1198	37.76	14.85979	4.21814	11.97772	C7KUGACXX_7_7959.sorted.filtered_peak_997
chr1	64058885	64060272	1388	26.18	8.20432	3.31446	5.55086	C7KUGACXX_7_7959.sorted.filtered_peak_998
chr1	64081534	64081838	305	16.01	6.29005	3.50227	3.75863	C7KUGACXX_7_7959.sorted.filtered_peak_999
chr1	64475048	64475356	309	10.63	3.65839	2.75594	1.35639	C7KUGACXX_7_7959.sorted.filtered_peak_1000
chr1	65210147	65210765	619	15.58	4.86709	2.92689	2.42599	C7KUGACXX_7_7959.sorted.filtered_peak_1001
chr1	65292817	65293242	426	20.00	5.62244	2.87916	3.13390	C7KUGACXX_7_7959.sorted.filtered_peak_1002
chr1	65329742	65330248	507	22.21	8.39552	3.73159	5.73394	C7KUGACXX_7_7959.sorted.filtered_peak_1003
chr1	65330625	65330874	250	14.05	3.52577	2.44178	1.24678	C7KUGACXX_7_7959.sorted.filtered_peak_1004
chr1	65342991	65343353	363	16.04	5.79021	3.29919	3.27290	C7KUGACXX_7_7959.sorted.filtered_peak_1005
chr1	65431373	65432637	1265	47.49	16.59220	3.94224	13.64764	C7KUGACXX_7_7959.sorted.filtered_peak_1006
chr1	65532734	65533008	275	23.23	5.49783	2.66267	3.00267	C7KUGACXX_7_7959.sorted.filtered_peak_1007
chr1	65533286	65533562	277	19.91	4.09210	2.35587	1.73459	C7KUGACXX_7_7959.sorted.filtered_peak_1008
chr1	65541084	65541349	266	17.13	7.14398	3.81319	4.53387	C7KUGACXX_7_7959.sorted.filtered_peak_1009
chr1	65614387	65614898	512	20.25	6.33937	3.12475	3.80013	C7KUGACXX_7_7959.sorted.filtered_peak_1010
chr1	65719797	65720458	662	21.59	8.13584	3.64722	5.51058	C7KUGACXX_7_7959.sorted.filtered_peak_1011
chr1	65775307	65775686	380	10.96	3.85737	2.83404	1.52799	C7KUGACXX_7_7959.sorted.filtered_peak_1012
chr1	65885524	65886807	1284	63.07	27.66098	4.78242	24.45473	C7KUGACXX_7_7959.sorted.filtered_peak_1013
chr1	66153350	66153869	520	16.20	6.39907	3.55952	3.84290	C7KUGACXX_7_7959.sorted.filtered_peak_1014
chr1	66277593	66278267	675	35.16	13.76967	4.20756	10.91227	C7KUGACXX_7_7959.sorted.filtered_peak_1015
chr1	66295876	66296472	597	27.36	11.79616	4.37955	9.00627	C7KUGACXX_7_7959.sorted.filtered_peak_1016
chr1	66332067	66332325	259	11.34	4.08416	2.92364	1.72224	C7KUGACXX_7_7959.sorted.filtered_peak_1017
chr1	66556796	66557079	284	16.88	6.52254	3.54728	3.95318	C7KUGACXX_7_7959.sorted.filtered_peak_1018
chr1	66647751	66648639	889	19.82	6.67344	3.28439	4.11617	C7KUGACXX_7_7959.sorted.filtered_peak_1019
chr1	66680656	66681046	391	16.38	5.20034	3.00456	2.73312	C7KUGACXX_7_7959.sorted.filtered_peak_1020
chr1	66740813	66741213	401	21.70	4.89124	2.53828	2.46148	C7KUGACXX_7_7959.sorted.filtered_peak_1021
chr1	66741794	66742217	424	22.53	5.42409	2.65628	2.95350	C7KUGACXX_7_7959.sorted.filtered_peak_1022
chr1	66748039	66748297	259	16.79	4.71942	2.77132	2.29353	C7KUGACXX_7_7959.sorted.filtered_peak_1023
chr1	66757092	66757500	409	15.92	5.40981	3.13055	2.93015	C7KUGACXX_7_7959.sorted.filtered_peak_1024
chr1	66766703	66767164	462	15.45	4.81006	2.90344	2.38240	C7KUGACXX_7_7959.sorted.filtered_peak_1025
chr1	66796232	66796785	554	30.67	7.46871	2.82290	4.87178	C7KUGACXX_7_7959.sorted.filtered_peak_1026
chr1	66797929	66798263	335	26.95	3.67368	1.99437	1.37631	C7KUGACXX_7_7959.sorted.filtered_peak_1027
chr1	66801559	66802226	668	38.03	9.23281	2.91790	6.54021	C7KUGACXX_7_7959.sorted.filtered_peak_1028
chr1	66815726	66816311	586	22.39	4.43093	2.35345	2.04650	C7KUGACXX_7_7959.sorted.filtered_peak_1029
chr1	66817636	66817953	318	25.01	6.65094	2.90067	4.09704	C7KUGACXX_7_7959.sorted.filtered_peak_1030
chr1	66840329	66840760	432	21.50	5.72067	2.82657	3.21563	C7KUGACXX_7_7959.sorted.filtered_peak_1031
chr1	66902212	66902666	455	13.70	3.93503	2.65196	1.59726	C7KUGACXX_7_7959.sorted.filtered_peak_1032
chr1	66911165	66911434	270	20.63	6.57647	3.22133	3.99841	C7KUGACXX_7_7959.sorted.filtered_peak_1033
chr1	66912112	66912378	267	20.00	5.99496	3.02711	3.47357	C7KUGACXX_7_7959.sorted.filtered_peak_1034
chr1	67235296	67235650	355	14.49	4.11064	2.67303	1.75344	C7KUGACXX_7_7959.sorted.filtered_peak_1035
chr1	67390214	67391308	1095	71.54	28.57173	4.53699	25.33512	C7KUGACXX_7_7959.sorted.filtered_peak_1036
chr1	67395478	67396454	977	47.88	12.58841	3.07537	9.82248	C7KUGACXX_7_7959.sorted.filtered_peak_1037
chr1	67518942	67520255	1314	25.22	6.84258	2.95768	4.26338	C7KUGACXX_7_7959.sorted.filtered_peak_1038
chr1	67628681	67628977	297	12.84	4.89082	3.19512	2.45265	C7KUGACXX_7_7959.sorted.filtered_peak_1039
chr1	67636503	67637144	642	21.98	7.11842	3.23541	4.55465	C7KUGACXX_7_7959.sorted.filtered_peak_1040
chr1	67659965	67660570	606	26.48	8.62185	3.41140	5.95700	C7KUGACXX_7_7959.sorted.filtered_peak_1041
chr1	67730620	67730869	250	13.68	4.92644	3.12689	2.47774	C7KUGACXX_7_7959.sorted.filtered_peak_1042
chr1	67740307	67740608	302	12.85	5.07448	3.28122	2.61931	C7KUGACXX_7_7959.sorted.filtered_peak_1043
chr1	67760370	67760954	585	10.10	3.33892	2.62977	1.08295	C7KUGACXX_7_7959.sorted.filtered_peak_1044
chr1	67769778	67770137	360	14.61	3.92080	2.58216	1.58561	C7KUGACXX_7_7959.sorted.filtered_peak_1045
chr1	67773008	67773507	500	15.71	3.87097	2.48970	1.54109	C7KUGACXX_7_7959.sorted.filtered_peak_1046
chr1	67798474	67799390	917	25.24	7.19529	3.03698	4.61326	C7KUGACXX_7_7959.sorted.filtered_peak_1047
chr1	67816507	67816756	250	14.87	4.14039	2.66084	1.77977	C7KUGACXX_7_7959.sorted.filtered_peak_1048
chr1	67895983	67896863	881	50.31	18.95369	4.27414	15.92694	C7KUGACXX_7_7959.sorted.filtered_peak_1049
chr1	67966149	67966656	508	16.07	6.57738	3.60727	4.03775	C7KUGACXX_7_7959.sorted.filtered_peak_1050
chr1	68000399	68000773	375	12.21	3.93713	2.76359	1.61108	C7KUGACXX_7_7959.sorted.filtered_peak_1051
chr1	68118384	68118813	430	10.23	3.35632	2.62764	1.12637	C7KUGACXX_7_7959.sorted.filtered_peak_1052
chr1	68140217	68140654	438	12.62	3.61290	2.57653	1.32399	C7KUGACXX_7_7959.sorted.filtered_peak_1053
chr1	68150529	68151428	900	49.31	18.54435	4.00553	15.59821	C7KUGACXX_7_7959.sorted.filtered_peak_1054
chr1	68151849	68152198	350	28.72	5.30121	2.36857	2.82549	C7KUGACXX_7_7959.sorted.filtered_peak_1055
chr1	68202082	68202331	250	13.40	3.81389	2.61808	1.49303	C7KUGACXX_7_7959.sorted.filtered_peak_1056
chr1	68936270	68936519	250	12.58	3.86677	2.70545	1.53849	C7KUGACXX_7_7959.sorted.filtered_peak_1057
chr1	68961851	68962135	285	16.23	4.14743	2.57096	1.78503	C7KUGACXX_7_7959.sorted.filtered_peak_1058
chr1	68962438	68962982	545	20.58	6.78744	3.30328	4.19920	C7KUGACXX_7_7959.sorted.filtered_peak_1059
chr1	69243578	69244314	737	14.91	5.50132	3.27988	3.00917	C7KUGACXX_7_7959.sorted.filtered_peak_1060
chr1	69254462	69254912	451	19.48	7.07030	3.46559	4.49358	C7KUGACXX_7_7959.sorted.filtered_peak_1061
chr1	69285082	69285406	325	14.14	4.93938	3.08423	2.49843	C7KUGACXX_7_7959.sorted.filtered_peak_1062
chr1	70662023	70662419	397	12.25	4.67020	3.13944	2.24900	C7KUGACXX_7_7959.sorted.filtered_peak_1063
chr1	70670876	70671725	850	43.02	18.07142	4.57241	15.09003	C7KUGACXX_7_7959.sorted.filtered_peak_1064
chr1	70686692	70687682	991	36.47	15.43957	4.29931	12.58870	C7KUGACXX_7_7959.sorted.filtered_peak_1065
chr1	70820022	70820868	847	38.16	17.25558	4.97668	14.26346	C7KUGACXX_7_7959.sorted.filtered_peak_1066
chr1	70876268	70877276	1009	35.32	15.69684	4.66808	12.79534	C7KUGACXX_7_7959.sorted.filtered_peak_1067
chr1	71151026	71151286	261	13.43	4.92078	3.15374	2.47058	C7KUGACXX_7_7959.sorted.filtered_peak_1068
chr1	71546492	71547209	718	48.01	23.91367	5.66160	20.76370	C7KUGACXX_7_7959.sorted.filtered_peak_1069
chr1	71976494	71976904	411	10.00	3.28007	2.60583	1.03395	C7KUGACXX_7_7959.sorted.filtered_peak_1070
chr1	74663483	74664364	882	37.13	15.80038	4.53129	12.88319	C7KUGACXX_7_7959.sorted.filtered_peak_1071
chr1	75198549	75199676	1128	34.08	11.72383	3.65898	8.96534	C7KUGACXX_7_7959.sorted.filtered_peak_1072
chr1	76189766	76190631	866	33.98	14.38880	4.43924	11.52567	C7KUGACXX_7_7959.sorted.filtered_peak_1073
chr1	76251467	76252329	863	34.19	13.51349	4.19273	10.66552	C7KUGACXX_7_7959.sorted.filtered_peak_1074
chr1	76457283	76457827	545	13.45	5.27356	3.31428	2.80869	C7KUGACXX_7_7959.sorted.filtered_peak_1075
chr1	76619848	76620719	872	18.70	6.75895	3.41954	4.19662	C7KUGACXX_7_7959.sorted.filtered_peak_1076
chr1	77072474	77072723	250	11.82	4.39634	3.03603	2.00709	C7KUGACXX_7_7959.sorted.filtered_peak_1077
chr1	77684588	77685344	757	24.63	10.11550	4.03411	7.41157	C7KUGACXX_7_7959.sorted.filtered_peak_1078
chr1	77896895	77897911	1017	13.87	5.35617	3.27968	2.90335	C7KUGACXX_7_7959.sorted.filtered_peak_1079
chr1	77999407	77999703	297	12.22	4.08075	2.84465	1.71655	C7KUGACXX_7_7959.sorted.filtered_peak_1080
chr1	78147971	78149516	1546	54.15	18.75225	4.01187	15.73302	C7KUGACXX_7_7959.sorted.filtered_peak_1081
chr1	78224815	78225909	1095	29.47	11.01233	3.83965	8.26380	C7KUGACXX_7_7959.sorted.filtered_peak_1082
chr1	78245075	78245904	830	23.72	10.25693	4.17813	7.54867	C7KUGACXX_7_7959.sorted.filtered_peak_1083
chr1	78392308	78392557	250	11.17	3.98519	2.88393	1.63846	C7KUGACXX_7_7959.sorted.filtered_peak_1084
chr1	78443905	78445508	1604	49.01	16.41457	3.69671	13.50028	C7KUGACXX_7_7959.sorted.filtered_peak_1085
chr1	78469947	78470902	956	36.37	14.00990	4.02949	11.17078	C7KUGACXX_7_7959.sorted.filtered_peak_1086
chr1	78580004	78580478	475	11.45	3.82996	2.78101	1.50728	C7KUGACXX_7_7959.sorted.filtered_peak_1087
chr1	79506468	79506770	303	11.96	3.74273	2.69207	1.44179	C7KUGACXX_7_7959.sorted.filtered_peak_1088
chr1	82623507	82623756	250	10.56	3.55167	2.70436	1.29828	C7KUGACXX_7_7959.sorted.filtered_peak_1089
chr1	83974087	83974608	522	16.13	5.94320	3.32370	3.43942	C7KUGACXX_7_7959.sorted.filtered_peak_1090
chr1	84464748	84465213	466	21.26	7.36740	3.43478	4.76034	C7KUGACXX_7_7959.sorted.filtered_peak_1091
chr1	84543514	84543950	437	20.01	7.37255	3.55035	4.76961	C7KUGACXX_7_7959.sorted.filtered_peak_1092
chr1	84597821	84598198	378	10.56	3.55538	2.70668	1.29690	C7KUGACXX_7_7959.sorted.filtered_peak_1093
chr1	84609763	84610338	576	29.45	10.68543	3.80669	7.93329	C7KUGACXX_7_7959.sorted.filtered_peak_1094
chr1	84899485	84899838	354	16.04	4.87782	2.89565	2.43938	C7KUGACXX_7_7959.sorted.filtered_peak_1095
chr1	84907697	84908373	677	14.55	6.38898	3.68323	3.86477	C7KUGACXX_7_7959.sorted.filtered_peak_1096
chr1	84944812	84945508	697	30.03	13.04937	4.49609	10.21632	C7KUGACXX_7_7959.sorted.filtered_peak_1097
chr1	84971276	84972476	1201	41.43	15.37762	4.06568	12.47439	C7KUGACXX_7_7959.sorted.filtered_peak_1098
chr1	85038800	85039287	488	21.75	5.96888	2.89983	3.44884	C7KUGACXX_7_7959.sorted.filtered_peak_1099
chr1	85039503	85040260	758	27.64	9.61233	3.70054	6.87473	C7KUGACXX_7_7959.sorted.filtered_peak_1100
chr1	85086412	85086951	540	24.62	9.99900	4.04357	7.27602	C7KUGACXX_7_7959.sorted.filtered_peak_1101
chr1	85155726	85156760	1035	39.98	16.62548	4.38756	13.70597	C7KUGACXX_7_7959.sorted.filtered_peak_1102
chr1	85238126	85238531	406	13.58	4.35434	2.85662	1.96533	C7KUGACXX_7_7959.sorted.filtered_peak_1103
chr1	85320067	85320336	270	16.06	6.10179	3.44835	3.55741	C7KUGACXX_7_7959.sorted.filtered_peak_1104
chr1	85328420	85328740	321	18.11	7.28530	3.73132	4.68019	C7KUGACXX_7_7959.sorted.filtered_peak_1105
chr1	85401938	85402385	448	12.46	4.18835	2.86073	1.83199	C7KUGACXX_7_7959.sorted.filtered_peak_1106
chr1	85410453	85411266	814	35.62	15.50563	4.67723	12.58319	C7KUGACXX_7_7959.sorted.filtered_peak_1107
chr1	85438295	85438557	263	13.95	3.92548	2.62945	1.58384	C7KUGACXX_7_7959.sorted.filtered_peak_1108
chr1	85462443	85463220	778	21.32	5.15236	2.64223	2.69362	C7KUGACXX_7_7959.sorted.filtered_peak_1109
chr1	85493072	85493676	605	15.01	5.02109	3.02202	2.58899	C7KUGACXX_7_7959.sorted.filtered_peak_1110
chr1	85514056	85514307	252	13.99	4.01471	2.66827	1.66318	C7KUGACXX_7_7959.sorted.filtered_peak_1111
chr1	85516417	85516734	318	15.19	4.88749	2.96975	2.44594	C7KUGACXX_7_7959.sorted.filtered_peak_1112
chr1	85527401	85528166	766	25.08	11.01899	4.22632	8.30715	C7KUGACXX_7_7959.sorted.filtered_peak_1113
chr1	85666491	85667227	737	18.41	6.24072	3.24781	3.70607	C7KUGACXX_7_7959.sorted.filtered_peak_1114
chr1	85724731	85725634	904	22.16	7.51401	3.32286	4.93628	C7KUGACXX_7_7959.sorted.filtered_peak_1115
chr1	85741884	85742813	930	60.94	28.88562	5.23154	25.63757	C7KUGACXX_7_7959.sorted.filtered_peak_1116
chr1	85763836	85764256	421	17.21	5.48070	3.04022	3.00319	C7KUGACXX_7_7959.sorted.filtered_peak_1117
chr1	85986264	85986513	250	17.98	4.52518	2.61784	2.11423	C7KUGACXX_7_7959.sorted.filtered_peak_1118
chr1	86173742	86174493	752	21.91	8.37597	3.69630	5.74035	C7KUGACXX_7_7959.sorted.filtered_peak_1119
chr1	86846061	86846469	409	12.93	4.10861	2.79774	1.74578	C7KUGACXX_7_7959.sorted.filtered_peak_1120
chr1	86854990	86855239	250	14.58	4.60258	2.88435	2.20206	C7KUGACXX_7_7959.sorted.filtered_peak_1121
chr1	86861632	86862455	824	29.28	11.99468	4.32440	9.16615	C7KUGACXX_7_7959.sorted.filtered_peak_1122
chr1	86967865	86968207	343	12.61	3.80404	2.67354	1.47893	C7KUGACXX_7_7959.sorted.filtered_peak_1123
chr1	87169682	87170684	1003	38.81	14.84326	4.12111	11.96655	C7KUGACXX_7_7959.sorted.filtered_peak_1124
chr1	87299262	87299572	311	12.48	4.31824	2.93843	1.93333	C7KUGACXX_7_7959.sorted.filtered_peak_1125
chr1	87379493	87380628	1136	65.58	29.52134	4.95379	26.26032	C7KUGACXX_7_7959.sorted.filtered_peak_1126
chr1	87758703	87758952	250	13.22	4.06246	2.75029	1.70150	C7KUGACXX_7_7959.sorted.filtered_peak_1127
chr1	87794086	87794581	496	35.84	7.54708	2.64630	4.92840	C7KUGACXX_7_7959.sorted.filtered_peak_1128
chr1	87800640	87801082	443	33.26	7.24233	2.69794	4.62430	C7KUGACXX_7_7959.sorted.filtered_peak_1129
chr1	87869955	87870445	491	28.99	11.02196	4.00107	8.24340	C7KUGACXX_7_7959.sorted.filtered_peak_1130
chr1	87901084	87901508	425	13.44	4.94006	3.15194	2.49779	C7KUGACXX_7_7959.sorted.filtered_peak_1131
chr1	89149212	89150465	1254	50.28	22.21676	4.52298	19.19566	C7KUGACXX_7_7959.sorted.filtered_peak_1132
chr1	89266192	89266571	380	14.17	5.91857	3.55241	3.40265	C7KUGACXX_7_7959.sorted.filtered_peak_1133
chr1	89356822	89357669	848	33.70	13.35869	4.08474	10.54460	C7KUGACXX_7_7959.sorted.filtered_peak_1134
chr1	89458079	89459016	938	42.27	15.97764	4.12767	13.06637	C7KUGACXX_7_7959.sorted.filtered_peak_1135
chr1	89487791	89488680	890	21.12	7.70081	3.49615	5.11387	C7KUGACXX_7_7959.sorted.filtered_peak_1136
chr1	89530883	89531207	325	16.06	4.81201	2.86070	2.38420	C7KUGACXX_7_7959.sorted.filtered_peak_1137
chr1	89535647	89535919	273	14.61	5.02280	3.08619	2.56517	C7KUGACXX_7_7959.sorted.filtered_peak_1138
chr1	89591400	89592139	740	29.08	9.49161	3.46249	6.79499	C7KUGACXX_7_7959.sorted.filtered_peak_1139
chr1	89664132	89664445	314	18.72	4.15810	2.42935	1.80148	C7KUGACXX_7_7959.sorted.filtered_peak_1140
chr1	89664700	89665065	366	17.16	3.47483	2.25514	1.20349	C7KUGACXX_7_7959.sorted.filtered_peak_1141
chr1	89743502	89743751	250	18.71	4.15254	2.43518	1.78869	C7KUGACXX_7_7959.sorted.filtered_peak_1142
chr1	89744875	89745170	296	18.62	4.35164	2.51208	1.96611	C7KUGACXX_7_7959.sorted.filtered_peak_1143
chr1	89752263	89753046	784	23.06	8.67377	3.67241	6.03662	C7KUGACXX_7_7959.sorted.filtered_peak_1144
chr1	89776209	89776470	262	15.60	4.74767	2.87813	2.31507	C7KUGACXX_7_7959.sorted.filtered_peak_1145
chr1	89823866	89824191	326	21.23	9.64653	4.35483	6.92731	C7KUGACXX_7_7959.sorted.filtered_peak_1146
chr1	89948775	89949161	387	14.67	5.86024	3.46544	3.34726	C7KUGACXX_7_7959.sorted.filtered_peak_1147
chr1	89989945	89991065	1121	23.01	7.01271	3.12244	4.44738	C7KUGACXX_7_7959.sorted.filtered_peak_1148
chr1	90018191	90018636	446	12.89	3.83248	2.66176	1.50747	C7KUGACXX_7_7959.sorted.filtered_peak_1149
chr1	90073870	90074271	402	25.61	3.45774	1.96841	1.20147	C7KUGACXX_7_7959.sorted.filtered_peak_1150
chr1	90098208	90099116	909	35.05	8.69788	2.85853	6.06677	C7KUGACXX_7_7959.sorted.filtered_peak_1151
chr1	90108842	90109177	336	10.82	3.76876	2.80014	1.45010	C7KUGACXX_7_7959.sorted.filtered_peak_1152
chr1	90123494	90123766	273	19.05	5.47760	2.90640	2.99092	C7KUGACXX_7_7959.sorted.filtered_peak_1153
chr1	90185054	90185535	482	21.35	6.10036	2.96079	3.57707	C7KUGACXX_7_7959.sorted.filtered_peak_1154
chr1	90186951	90187207	257	20.58	4.95873	2.61968	2.51611	C7KUGACXX_7_7959.sorted.filtered_peak_1155
chr1	90204968	90205796	829	20.91	5.62321	2.79657	3.15369	C7KUGACXX_7_7959.sorted.filtered_peak_1156
chr1	90219828	90220095	268	14.04	4.40655	2.84288	2.01687	C7KUGACXX_7_7959.sorted.filtered_peak_1157
chr1	90223219	90223536	318	20.51	6.35226	3.12864	3.80327	C7KUGACXX_7_7959.sorted.filtered_peak_1158
chr1	90228616	90229237	622	19.48	6.79265	3.37657	4.21671	C7KUGACXX_7_7959.sorted.filtered_peak_1159
chr1	90286194	90287136	943	19.52	6.05330	3.07749	3.53038	C7KUGACXX_7_7959.sorted.filtered_peak_1160
chr1	90308581	90309562	982	26.93	8.24619	3.24917	5.61190	C7KUGACXX_7_7959.sorted.filtered_peak_1161
chr1	90321227	90321616	390	15.95	4.67863	2.81318	2.25951	C7KUGACXX_7_7959.sorted.filtered_peak_1162
chr1	90328797	90329294	498	15.70	4.15076	2.60811	1.78642	C7KUGACXX_7_7959.sorted.filtered_peak_1163
chr1	90336507	90336756	250	14.14	4.96687	3.10678	2.51449	C7KUGACXX_7_7959.sorted.filtered_peak_1164
chr1	90371949	90372455	507	13.78	4.65794	2.98938	2.23762	C7KUGACXX_7_7959.sorted.filtered_peak_1165
chr1	90418670	90418951	282	11.98	4.11296	2.87660	1.75725	C7KUGACXX_7_7959.sorted.filtered_peak_1166
chr1	90452637	90453012	376	12.75	3.78374	2.64859	1.46680	C7KUGACXX_7_7959.sorted.filtered_peak_1167
chr1	90460418	90461169	752	40.50	16.92300	4.60048	13.95506	C7KUGACXX_7_7959.sorted.filtered_peak_1168
chr1	91317050	91317320	271	15.08	4.39530	2.75270	2.01040	C7KUGACXX_7_7959.sorted.filtered_peak_1169
chr1	91486919	91488087	1169	39.87	13.73061	3.71109	10.90718	C7KUGACXX_7_7959.sorted.filtered_peak_1170
chr1	91852681	91853235	555	233.96	200.29564	14.49960	194.43149	C7KUGACXX_7_7959.sorted.filtered_peak_1171
chr1	91966030	91967212	1183	30.76	8.87671	3.15515	6.22232	C7KUGACXX_7_7959.sorted.filtered_peak_1172
chr1	91995395	91995718	324	13.74	3.59598	2.48982	1.32641	C7KUGACXX_7_7959.sorted.filtered_peak_1173
chr1	92014087	92015114	1028	23.06	5.84665	2.75119	3.35079	C7KUGACXX_7_7959.sorted.filtered_peak_1174
chr1	92021437	92022287	851	37.25	13.86720	3.99178	11.02760	C7KUGACXX_7_7959.sorted.filtered_peak_1175
chr1	92056838	92057087	250	13.34	4.97822	3.19750	2.52001	C7KUGACXX_7_7959.sorted.filtered_peak_1176
chr1	92150093	92150641	549	17.41	5.89907	3.18371	3.39773	C7KUGACXX_7_7959.sorted.filtered_peak_1177
chr1	92269389	92270583	1195	25.70	8.32516	3.42343	5.65306	C7KUGACXX_7_7959.sorted.filtered_peak_1178
chr1	92350336	92350721	386	16.02	3.69810	2.39815	1.40787	C7KUGACXX_7_7959.sorted.filtered_peak_1179
chr1	92351356	92351885	530	18.45	4.85680	2.70886	2.42413	C7KUGACXX_7_7959.sorted.filtered_peak_1180
chr1	92414109	92414543	435	13.60	4.60994	2.98447	2.19281	C7KUGACXX_7_7959.sorted.filtered_peak_1181
chr1	92545816	92546438	623	24.70	10.30769	4.16435	7.56224	C7KUGACXX_7_7959.sorted.filtered_peak_1182
chr1	92763964	92764752	789	38.17	17.42298	4.87139	14.47417	C7KUGACXX_7_7959.sorted.filtered_peak_1183
chr1	92775706	92775996	291	18.81	6.81271	3.46288	4.23059	C7KUGACXX_7_7959.sorted.filtered_peak_1184
chr1	92781332	92782104	773	38.09	14.28735	4.10243	11.40606	C7KUGACXX_7_7959.sorted.filtered_peak_1185
chr1	92783391	92783680	290	22.98	5.64251	2.71693	3.14251	C7KUGACXX_7_7959.sorted.filtered_peak_1186
chr1	92789090	92789898	809	19.71	8.77433	4.10375	6.12131	C7KUGACXX_7_7959.sorted.filtered_peak_1187
chr1	92831316	92831780	465	23.47	8.28184	3.56265	5.62879	C7KUGACXX_7_7959.sorted.filtered_peak_1188
chr1	92876302	92876888	587	15.27	5.46855	3.22726	2.97626	C7KUGACXX_7_7959.sorted.filtered_peak_1189
chr1	92925419	92925847	429	14.26	4.58608	2.91069	2.17538	C7KUGACXX_7_7959.sorted.filtered_peak_1190
chr1	92950642	92951867	1226	33.69	6.87254	2.53544	4.31872	C7KUGACXX_7_7959.sorted.filtered_peak_1191
chr1	93002578	93002970	393	23.51	8.21259	3.53477	5.56507	C7KUGACXX_7_7959.sorted.filtered_peak_1192
chr1	93003558	93004041	484	21.40	6.82395	3.22487	4.24517	C7KUGACXX_7_7959.sorted.filtered_peak_1193
chr1	93042446	93042695	250	18.54	4.48748	2.56313	2.09448	C7KUGACXX_7_7959.sorted.filtered_peak_1194
chr1	93049355	93050228	874	21.29	5.17014	2.63842	2.72088	C7KUGACXX_7_7959.sorted.filtered_peak_1195
chr1	93249806	93250092	287	12.67	4.21713	2.87220	1.84512	C7KUGACXX_7_7959.sorted.filtered_peak_1196
chr1	93250501	93251056	556	13.38	4.74643	3.05395	2.33136	C7KUGACXX_7_7959.sorted.filtered_peak_1197
chr1	93297301	93298056	756	52.31	24.68550	5.33594	21.52021	C7KUGACXX_7_7959.sorted.filtered_peak_1198
chr1	93324448	93325018	571	17.10	6.04954	3.26755	3.53746	C7KUGACXX_7_7959.sorted.filtered_peak_1199
chr1	93426672	93427420	749	33.17	7.82014	2.83032	5.17682	C7KUGACXX_7_7959.sorted.filtered_peak_1200
chr1	93427591	93428303	713	28.93	6.15518	2.57666	3.62506	C7KUGACXX_7_7959.sorted.filtered_peak_1201
chr1	93446647	93447211	565	32.81	14.90973	4.77941	12.01624	C7KUGACXX_7_7959.sorted.filtered_peak_1202
chr1	93459659	93459945	287	18.82	5.14820	2.80084	2.68657	C7KUGACXX_7_7959.sorted.filtered_peak_1203
chr1	93487231	93487827	597	12.55	4.29384	2.91072	1.91942	C7KUGACXX_7_7959.sorted.filtered_peak_1204
chr1	93507966	93508468	503	23.47	10.36300	4.24123	7.65314	C7KUGACXX_7_7959.sorted.filtered_peak_1205
chr1	93544491	93545215	725	31.63	10.41098	3.49016	7.69763	C7KUGACXX_7_7959.sorted.filtered_peak_1206
chr1	93620931	93621180	250	11.98	3.97928	2.81139	1.63211	C7KUGACXX_7_7959.sorted.filtered_peak_1207
chr1	93637106	93637547	442	12.46	3.96712	2.76594	1.63020	C7KUGACXX_7_7959.sorted.filtered_peak_1208
chr1	93645069	93647112	2044	50.88	15.58053	3.40132	12.70586	C7KUGACXX_7_7959.sorted.filtered_peak_1209
chr1	93685048	93685427	380	15.40	5.69056	3.30356	3.18860	C7KUGACXX_7_7959.sorted.filtered_peak_1210
chr1	93811023	93811970	948	39.92	13.04418	3.66472	10.20354	C7KUGACXX_7_7959.sorted.filtered_peak_1211
chr1	94311580	94312380	801	33.83	9.34621	3.11689	6.66424	C7KUGACXX_7_7959.sorted.filtered_peak_1212
chr1	94312674	94313682	1009	37.64	11.94025	3.46917	9.16298	C7KUGACXX_7_7959.sorted.filtered_peak_1213
chr1	94344269	94344950	682	23.91	8.55053	3.59171	5.89671	C7KUGACXX_7_7959.sorted.filtered_peak_1214
chr1	94374244	94375490	1247	26.13	9.46710	3.53307	6.83470	C7KUGACXX_7_7959.sorted.filtered_peak_1215
chr1	94482873	94483462	590	26.52	10.81797	4.06327	8.08703	C7KUGACXX_7_7959.sorted.filtered_peak_1216
chr1	94511279	94511587	309	12.71	3.89551	2.70830	1.56261	C7KUGACXX_7_7959.sorted.filtered_peak_1217
chr1	94883423	94884483	1061	52.63	24.07159	4.91449	20.97278	C7KUGACXX_7_7959.sorted.filtered_peak_1218
chr1	94947060	94947403	344	12.38	4.75948	3.16918	2.33253	C7KUGACXX_7_7959.sorted.filtered_peak_1219
chr1	95319973	95320528	556	16.95	5.44067	3.03889	2.97150	C7KUGACXX_7_7959.sorted.filtered_peak_1220
chr1	95508997	95509276	280	18.64	7.70548	3.86353	5.07028	C7KUGACXX_7_7959.sorted.filtered_peak_1221
chr1	95538044	95538898	855	54.59	28.74842	6.01791	25.48339	C7KUGACXX_7_7959.sorted.filtered_peak_1222
chr1	95699126	95700120	995	33.33	14.10201	4.25828	11.28753	C7KUGACXX_7_7959.sorted.filtered_peak_1223
chr1	97187090	97188309	1220	30.23	11.81632	4.02861	9.03984	C7KUGACXX_7_7959.sorted.filtered_peak_1224
chr1	97696516	97696765	250	10.35	3.48510	2.68925	1.20466	C7KUGACXX_7_7959.sorted.filtered_peak_1225
chr1	98064913	98065162	250	11.03	3.87406	2.84021	1.54704	C7KUGACXX_7_7959.sorted.filtered_peak_1226
chr1	98103631	98103900	270	10.63	3.65021	2.75491	1.34531	C7KUGACXX_7_7959.sorted.filtered_peak_1227
chr1	98386316	98387199	884	30.82	10.27622	3.55788	7.54498	C7KUGACXX_7_7959.sorted.filtered_peak_1228
chr1	98407831	98408365	535	19.72	7.09174	3.45830	4.50666	C7KUGACXX_7_7959.sorted.filtered_peak_1229
chr1	98519710	98520003	294	18.58	5.38123	2.91099	2.89400	C7KUGACXX_7_7959.sorted.filtered_peak_1230
chr1	98789364	98789760	397	16.83	5.67662	3.15379	3.18272	C7KUGACXX_7_7959.sorted.filtered_peak_1231
chr1	98854015	98854516	502	22.49	7.38724	3.32065	4.78465	C7KUGACXX_7_7959.sorted.filtered_peak_1232
chr1	98871254	98871672	419	18.51	5.38597	2.90156	2.91191	C7KUGACXX_7_7959.sorted.filtered_peak_1233
chr1	99127199	99127448	250	10.96	3.84881	2.83371	1.51482	C7KUGACXX_7_7959.sorted.filtered_peak_1234
chr1	99336755	99337537	783	24.43	11.53266	4.54879	8.77647	C7KUGACXX_7_7959.sorted.filtered_peak_1235
chr1	100231908	100232303	396	12.80	5.04268	3.26958	2.59059	C7KUGACXX_7_7959.sorted.filtered_peak_1236
chr1	100274150	100274539	390	16.08	5.81067	3.28172	3.30895	C7KUGACXX_7_7959.sorted.filtered_peak_1237
chr1	100286088	100286633	546	13.28	5.06515	3.21848	2.62281	C7KUGACXX_7_7959.sorted.filtered_peak_1238
chr1	100315228	100316106	879	18.97	6.93158	3.40910	4.39205	C7KUGACXX_7_7959.sorted.filtered_peak_1239
chr1	100435191	100436137	947	19.70	7.64772	3.71843	5.01431	C7KUGACXX_7_7959.sorted.filtered_peak_1240
chr1	100494304	100494768	465	18.26	6.91577	3.54556	4.33861	C7KUGACXX_7_7959.sorted.filtered_peak_1241
chr1	100503257	100504538	1282	26.38	7.31920	2.98278	4.74104	C7KUGACXX_7_7959.sorted.filtered_peak_1242
chr1	100512392	100512760	369	17.89	7.03431	3.61997	4.45405	C7KUGACXX_7_7959.sorted.filtered_peak_1243
chr1	100597992	100598914	923	40.38	17.28940	4.60383	14.34166	C7KUGACXX_7_7959.sorted.filtered_peak_1244
chr1	100715231	100715859	629	29.70	12.55002	4.30409	9.75179	C7KUGACXX_7_7959.sorted.filtered_peak_1245
chr1	100731192	100732155	964	36.34	14.63004	4.29901	11.74451	C7KUGACXX_7_7959.sorted.filtered_peak_1246
chr1	100816795	100818351	1557	36.67	10.11778	3.18090	7.38189	C7KUGACXX_7_7959.sorted.filtered_peak_1247
chr1	100865929	100866296	368	28.73	11.25334	4.06135	8.47991	C7KUGACXX_7_7959.sorted.filtered_peak_1248
chr1	100905630	100906048	419	34.71	12.01286	3.76606	9.21237	C7KUGACXX_7_7959.sorted.filtered_peak_1249
chr1	100909718	100909981	264	23.54	4.66258	2.38453	2.24495	C7KUGACXX_7_7959.sorted.filtered_peak_1250
chr1	100918210	100918534	325	20.80	5.87286	2.91552	3.36721	C7KUGACXX_7_7959.sorted.filtered_peak_1251
chr1	100924973	100925354	382	18.24	6.06507	3.21784	3.52574	C7KUGACXX_7_7959.sorted.filtered_peak_1252
chr1	100996480	100997033	554	14.73	4.30196	2.73888	1.92215	C7KUGACXX_7_7959.sorted.filtered_peak_1253
chr1	101112388	101112978	591	10.88	3.81021	2.81530	1.48764	C7KUGACXX_7_7959.sorted.filtered_peak_1254
chr1	101360843	101362393	1551	28.01	8.47980	3.17019	5.86250	C7KUGACXX_7_7959.sorted.filtered_peak_1255
chr1	101392628	101393348	721	21.72	7.31376	3.37294	4.71034	C7KUGACXX_7_7959.sorted.filtered_peak_1256
chr1	101415093	101415704	612	12.14	4.55362	3.07327	2.17428	C7KUGACXX_7_7959.sorted.filtered_peak_1257
chr1	101490957	101491961	1005	29.67	11.59330	3.90506	8.86345	C7KUGACXX_7_7959.sorted.filtered_peak_1258
chr1	101546803	101547431	629	17.28	7.34914	3.77952	4.78399	C7KUGACXX_7_7959.sorted.filtered_peak_1259
chr1	101577530	101578036	507	21.97	10.46513	4.50988	7.73610	C7KUGACXX_7_7959.sorted.filtered_peak_1260
chr1	101588200	101588457	258	14.01	4.56117	2.92500	2.14431	C7KUGACXX_7_7959.sorted.filtered_peak_1261
chr1	101593969	101594370	402	13.23	4.06631	2.74723	1.71048	C7KUGACXX_7_7959.sorted.filtered_peak_1262
chr1	101644438	101645031	594	14.24	4.23264	2.74684	1.86065	C7KUGACXX_7_7959.sorted.filtered_peak_1263
chr1	101701793	101702474	682	28.23	5.15133	2.33558	2.69942	C7KUGACXX_7_7959.sorted.filtered_peak_1264
chr1	101723366	101723764	399	17.84	6.20953	3.29006	3.67936	C7KUGACXX_7_7959.sorted.filtered_peak_1265
chr1	101744460	101744781	322	17.48	5.97799	3.24990	3.44451	C7KUGACXX_7_7959.sorted.filtered_peak_1266
chr1	101753806	101754233	428	19.40	6.08408	3.11697	3.54897	C7KUGACXX_7_7959.sorted.filtered_peak_1267
chr1	101774882	101775826	945	20.28	5.13084	2.69840	2.67114	C7KUGACXX_7_7959.sorted.filtered_peak_1268
chr1	101804412	101804836	425	11.52	4.12782	2.93192	1.76659	C7KUGACXX_7_7959.sorted.filtered_peak_1269
chr1	101822758	101823282	525	16.98	6.58716	3.52218	4.03524	C7KUGACXX_7_7959.sorted.filtered_peak_1270
chr1	103170283	103170573	291	10.44	3.53661	2.70995	1.24809	C7KUGACXX_7_7959.sorted.filtered_peak_1271
chr1	104004245	104004494	250	10.00	3.28007	2.60583	1.03395	C7KUGACXX_7_7959.sorted.filtered_peak_1272
chr1	104067868	104068925	1058	44.82	18.06088	4.35028	15.09523	C7KUGACXX_7_7959.sorted.filtered_peak_1273
chr1	107599158	107600134	977	19.24	6.08652	3.09277	3.57354	C7KUGACXX_7_7959.sorted.filtered_peak_1274
chr1	108328601	108329560	960	19.37	5.40100	2.83639	2.93747	C7KUGACXX_7_7959.sorted.filtered_peak_1275
chr1	108346791	108347210	420	21.29	8.49794	3.88057	5.82566	C7KUGACXX_7_7959.sorted.filtered_peak_1276
chr1	108371865	108372323	459	12.88	3.80265	2.64666	1.48333	C7KUGACXX_7_7959.sorted.filtered_peak_1277
chr1	108479521	108479964	444	14.78	3.67220	2.45956	1.37509	C7KUGACXX_7_7959.sorted.filtered_peak_1278
chr1	108506214	108507153	940	16.34	4.90076	2.87104	2.46684	C7KUGACXX_7_7959.sorted.filtered_peak_1279
chr1	108508051	108508361	311	15.32	4.46332	2.75993	2.08419	C7KUGACXX_7_7959.sorted.filtered_peak_1280
chr1	108668274	108668691	418	14.04	4.51299	2.89273	2.10875	C7KUGACXX_7_7959.sorted.filtered_peak_1281
chr1	108742317	108743490	1174	24.15	7.81615	3.33400	5.18738	C7KUGACXX_7_7959.sorted.filtered_peak_1282
chr1	109102269	109103713	1445	27.91	7.34912	2.81350	4.82735	C7KUGACXX_7_7959.sorted.filtered_peak_1283
chr1	109112802	109113282	481	11.33	4.08522	2.91444	1.74221	C7KUGACXX_7_7959.sorted.filtered_peak_1284
chr1	109133483	109133992	510	28.10	12.82359	4.64257	9.99622	C7KUGACXX_7_7959.sorted.filtered_peak_1285
chr1	109187557	109187806	250	25.04	5.17937	2.48246	2.70631	C7KUGACXX_7_7959.sorted.filtered_peak_1286
chr1	109189117	109189879	763	48.63	19.89726	4.57053	16.86443	C7KUGACXX_7_7959.sorted.filtered_peak_1287
chr1	109203569	109204246	678	32.41	13.86804	4.54100	10.99189	C7KUGACXX_7_7959.sorted.filtered_peak_1288
chr1	109234540	109235713	1174	40.32	14.16284	3.88244	11.29868	C7KUGACXX_7_7959.sorted.filtered_peak_1289
chr1	109246301	109246577	277	15.13	4.28766	2.70709	1.91081	C7KUGACXX_7_7959.sorted.filtered_peak_1290
chr1	109288897	109289783	887	41.54	18.12876	4.58853	15.17031	C7KUGACXX_7_7959.sorted.filtered_peak_1291
chr1	109419353	109420261	909	24.86	9.96180	3.96965	7.26431	C7KUGACXX_7_7959.sorted.filtered_peak_1292
chr1	109499211	109499739	529	19.77	7.91237	3.80876	5.27299	C7KUGACXX_7_7959.sorted.filtered_peak_1293
chr1	109505541	109506321	781	38.45	18.21679	5.18876	15.21502	C7KUGACXX_7_7959.sorted.filtered_peak_1294
chr1	109584299	109585076	778	47.31	24.39747	5.56678	21.26221	C7KUGACXX_7_7959.sorted.filtered_peak_1295
chr1	109618190	109619030	841	23.85	12.19842	4.90662	9.41067	C7KUGACXX_7_7959.sorted.filtered_peak_1296
chr1	109633080	109634100	1021	29.00	10.89898	3.86161	8.16086	C7KUGACXX_7_7959.sorted.filtered_peak_1297
chr1	109642523	109643489	967	33.58	14.34809	4.46598	11.47209	C7KUGACXX_7_7959.sorted.filtered_peak_1298
chr1	109655306	109655641	336	23.03	7.18570	3.22691	4.58548	C7KUGACXX_7_7959.sorted.filtered_peak_1299
chr1	109656425	109656844	420	24.57	8.34970	3.48947	5.69580	C7KUGACXX_7_7959.sorted.filtered_peak_1300
chr1	109756117	109757553	1437	37.13	13.60791	3.86144	10.79801	C7KUGACXX_7_7959.sorted.filtered_peak_1301
chr1	109791977	109792290	314	16.08	5.41892	3.13548	2.92582	C7KUGACXX_7_7959.sorted.filtered_peak_1302
chr1	109825643	109826379	737	34.39	18.67937	5.78647	15.67760	C7KUGACXX_7_7959.sorted.filtered_peak_1303
chr1	109913866	109914115	250	11.60	3.65878	2.67814	1.35532	C7KUGACXX_7_7959.sorted.filtered_peak_1304
chr1	109968065	109969701	1637	40.54	16.30310	4.08536	13.44862	C7KUGACXX_7_7959.sorted.filtered_peak_1305
chr1	110026064	110026993	930	58.62	25.78650	5.12694	22.57517	C7KUGACXX_7_7959.sorted.filtered_peak_1306
chr1	110036453	110037176	724	32.90	12.34357	4.05785	9.51280	C7KUGACXX_7_7959.sorted.filtered_peak_1307
chr1	110044934	110045365	432	16.59	4.58115	2.72253	2.17553	C7KUGACXX_7_7959.sorted.filtered_peak_1308
chr1	110052087	110052633	547	20.24	7.77707	3.68371	5.15523	C7KUGACXX_7_7959.sorted.filtered_peak_1309
chr1	110075021	110075653	633	16.14	5.46480	3.13331	2.97920	C7KUGACXX_7_7959.sorted.filtered_peak_1310
chr1	110089084	110089361	278	23.11	3.64407	2.08878	1.36308	C7KUGACXX_7_7959.sorted.filtered_peak_1311
chr1	110090620	110091736	1117	40.93	14.54662	3.65913	11.74342	C7KUGACXX_7_7959.sorted.filtered_peak_1312
chr1	110162337	110162587	251	22.40	5.47949	2.70661	2.98010	C7KUGACXX_7_7959.sorted.filtered_peak_1313
chr1	110163472	110163855	384	35.83	14.23394	4.27179	11.35509	C7KUGACXX_7_7959.sorted.filtered_peak_1314
chr1	110185988	110186647	660	14.27	5.47981	3.32527	2.99166	C7KUGACXX_7_7959.sorted.filtered_peak_1315
chr1	110198386	110198776	391	16.12	6.24531	3.50404	3.69547	C7KUGACXX_7_7959.sorted.filtered_peak_1316
chr1	110282768	110283091	324	14.15	5.94140	3.57738	3.42240	C7KUGACXX_7_7959.sorted.filtered_peak_1317
chr1	110319477	110319764	288	16.27	5.41463	3.10781	2.92856	C7KUGACXX_7_7959.sorted.filtered_peak_1318
chr1	110333349	110333926	578	31.19	11.40982	3.90104	8.62111	C7KUGACXX_7_7959.sorted.filtered_peak_1319
chr1	110344758	110345390	633	19.43	5.40644	2.85373	2.92421	C7KUGACXX_7_7959.sorted.filtered_peak_1320
chr1	110448839	110449165	327	30.15	10.39010	3.66635	7.65275	C7KUGACXX_7_7959.sorted.filtered_peak_1321
chr1	110527047	110527662	616	39.07	18.29148	4.98109	15.32056	C7KUGACXX_7_7959.sorted.filtered_peak_1322
chr1	110576893	110577607	715	36.09	14.91914	4.42036	12.01935	C7KUGACXX_7_7959.sorted.filtered_peak_1323
chr1	110745637	110746117	481	17.69	4.95320	2.79510	2.51217	C7KUGACXX_7_7959.sorted.filtered_peak_1324
chr1	110752512	110753248	737	40.76	15.23912	3.96799	12.37674	C7KUGACXX_7_7959.sorted.filtered_peak_1325
chr1	110880776	110882227	1452	103.69	38.43742	4.47923	34.91006	C7KUGACXX_7_7959.sorted.filtered_peak_1326
chr1	110950110	110950809	700	24.19	9.88191	4.03413	7.16967	C7KUGACXX_7_7959.sorted.filtered_peak_1327
chr1	111002845	111003390	546	13.70	5.65333	3.46829	3.16686	C7KUGACXX_7_7959.sorted.filtered_peak_1328
chr1	111038628	111038963	336	16.63	5.83429	3.25369	3.31966	C7KUGACXX_7_7959.sorted.filtered_peak_1329
chr1	111067158	111067518	361	13.63	4.89131	3.10634	2.45958	C7KUGACXX_7_7959.sorted.filtered_peak_1330
chr1	111098031	111098315	285	13.03	4.04479	2.75674	1.68854	C7KUGACXX_7_7959.sorted.filtered_peak_1331
chr1	111162038	111162743	706	25.50	8.80558	3.53531	6.14300	C7KUGACXX_7_7959.sorted.filtered_peak_1332
chr1	111173369	111174370	1002	25.80	6.69701	2.86618	4.14014	C7KUGACXX_7_7959.sorted.filtered_peak_1333
chr1	111184435	111184688	254	18.00	5.45730	2.98285	2.96597	C7KUGACXX_7_7959.sorted.filtered_peak_1334
chr1	111189824	111190365	542	28.54	11.10620	4.03284	8.33436	C7KUGACXX_7_7959.sorted.filtered_peak_1335
chr1	111214670	111214989	320	26.74	5.08533	2.38093	2.63275	C7KUGACXX_7_7959.sorted.filtered_peak_1336
chr1	111217305	111217654	350	23.66	4.58921	2.35019	2.18679	C7KUGACXX_7_7959.sorted.filtered_peak_1337
chr1	111329549	111330485	937	23.89	6.86784	3.03662	4.30018	C7KUGACXX_7_7959.sorted.filtered_peak_1338
chr1	111372676	111372979	304	13.97	5.86263	3.54717	3.34825	C7KUGACXX_7_7959.sorted.filtered_peak_1339
chr1	111415533	111415881	349	24.19	4.05816	2.17858	1.71006	C7KUGACXX_7_7959.sorted.filtered_peak_1340
chr1	111417756	111418329	574	35.48	7.32176	2.60023	4.72100	C7KUGACXX_7_7959.sorted.filtered_peak_1341
chr1	111422538	111422949	412	34.86	8.32910	2.84727	5.67943	C7KUGACXX_7_7959.sorted.filtered_peak_1342
chr1	111423499	111423914	416	25.28	5.60054	2.57928	3.10941	C7KUGACXX_7_7959.sorted.filtered_peak_1343
chr1	111459449	111459796	348	15.40	6.83606	3.85100	4.25939	C7KUGACXX_7_7959.sorted.filtered_peak_1344
chr1	111505799	111507106	1308	49.82	23.36167	4.73711	20.28753	C7KUGACXX_7_7959.sorted.filtered_peak_1345
chr1	111575020	111575302	283	11.96	4.48616	3.06958	2.08598	C7KUGACXX_7_7959.sorted.filtered_peak_1346
chr1	111681986	111683212	1227	26.08	8.95483	3.45325	6.31162	C7KUGACXX_7_7959.sorted.filtered_peak_1347
chr1	111743022	111743271	250	27.22	3.78664	2.01667	1.47237	C7KUGACXX_7_7959.sorted.filtered_peak_1348
chr1	111746211	111747382	1172	33.28	6.91558	2.53736	4.37992	C7KUGACXX_7_7959.sorted.filtered_peak_1349
chr1	111758455	111759304	850	49.97	19.71827	4.35134	16.71178	C7KUGACXX_7_7959.sorted.filtered_peak_1350
chr1	111764463	111764712	250	21.66	4.76954	2.50991	2.33135	C7KUGACXX_7_7959.sorted.filtered_peak_1351
chr1	111765492	111765864	373	18.88	4.12877	2.41158	1.77942	C7KUGACXX_7_7959.sorted.filtered_peak_1352
chr1	111888973	111889371	399	12.71	3.89637	2.71015	1.56144	C7KUGACXX_7_7959.sorted.filtered_peak_1353
chr1	111948966	111949714	749	16.49	7.26375	3.88437	4.67204	C7KUGACXX_7_7959.sorted.filtered_peak_1354
chr1	111991685	111992437	753	50.71	23.32067	4.88127	20.23696	C7KUGACXX_7_7959.sorted.filtered_peak_1355
chr1	112013702	112014045	344	15.07	4.85131	2.95468	2.42211	C7KUGACXX_7_7959.sorted.filtered_peak_1356
chr1	112019342	112019900	559	17.85	5.79258	3.09623	3.30194	C7KUGACXX_7_7959.sorted.filtered_peak_1357
chr1	112050245	112051161	917	26.87	6.52645	2.74712	3.98740	C7KUGACXX_7_7959.sorted.filtered_peak_1358
chr1	112135185	112135970	786	32.74	10.85207	3.57505	8.10002	C7KUGACXX_7_7959.sorted.filtered_peak_1359
chr1	112141215	112141467	253	22.85	4.83238	2.47324	2.38945	C7KUGACXX_7_7959.sorted.filtered_peak_1360
chr1	112146489	112147023	535	43.54	19.05291	4.83377	16.03499	C7KUGACXX_7_7959.sorted.filtered_peak_1361
chr1	112159033	112159300	268	23.67	4.90543	2.45279	2.46582	C7KUGACXX_7_7959.sorted.filtered_peak_1362
chr1	112162199	112162969	771	31.22	7.34165	2.72313	4.78052	C7KUGACXX_7_7959.sorted.filtered_peak_1363
chr1	112281673	112282231	559	25.75	8.95992	3.57478	6.28558	C7KUGACXX_7_7959.sorted.filtered_peak_1364
chr1	112297700	112298866	1167	57.94	26.98058	5.10229	23.80297	C7KUGACXX_7_7959.sorted.filtered_peak_1365
chr1	112912922	112913193	272	12.61	3.98025	2.75901	1.63981	C7KUGACXX_7_7959.sorted.filtered_peak_1366
chr1	112938579	112939166	588	23.61	9.12028	3.87158	6.42190	C7KUGACXX_7_7959.sorted.filtered_peak_1367
chr1	113008757	113009300	544	18.09	7.13178	3.64960	4.54985	C7KUGACXX_7_7959.sorted.filtered_peak_1368
chr1	113160778	113162583	1806	31.27	7.28079	2.73191	4.70157	C7KUGACXX_7_7959.sorted.filtered_peak_1369
chr1	113162824	113163097	274	27.67	5.56398	2.47085	3.07608	C7KUGACXX_7_7959.sorted.filtered_peak_1370
chr1	113247511	113248264	754	24.11	5.61558	2.62824	3.14288	C7KUGACXX_7_7959.sorted.filtered_peak_1371
chr1	113249682	113250152	471	24.17	6.02603	2.78931	3.48454	C7KUGACXX_7_7959.sorted.filtered_peak_1372
chr1	113257582	113258480	899	52.38	21.67275	4.55724	18.60281	C7KUGACXX_7_7959.sorted.filtered_peak_1373
chr1	113351908	113352157	250	10.44	3.53424	2.70924	1.24558	C7KUGACXX_7_7959.sorted.filtered_peak_1374
chr1	113498280	113499274	995	38.16	12.27243	3.56256	9.47151	C7KUGACXX_7_7959.sorted.filtered_peak_1375
chr1	113500066	113500397	332	22.65	3.84036	2.16543	1.52067	C7KUGACXX_7_7959.sorted.filtered_peak_1376
chr1	113589110	113589566	457	16.10	6.51961	3.60975	3.96755	C7KUGACXX_7_7959.sorted.filtered_peak_1377
chr1	113615188	113616193	1006	57.81	31.39456	6.33704	28.04353	C7KUGACXX_7_7959.sorted.filtered_peak_1378
chr1	113683223	113683472	250	13.81	4.99403	3.14510	2.54386	C7KUGACXX_7_7959.sorted.filtered_peak_1379
chr1	113932588	113933136	549	25.99	9.76459	3.85220	7.04181	C7KUGACXX_7_7959.sorted.filtered_peak_1380
chr1	114301415	114302530	1116	20.90	6.84677	3.29169	4.25584	C7KUGACXX_7_7959.sorted.filtered_peak_1381
chr1	114326137	114327004	868	21.86	6.52165	3.08403	3.96038	C7KUGACXX_7_7959.sorted.filtered_peak_1382
chr1	114354509	114355401	893	64.84	31.38150	5.41007	28.05971	C7KUGACXX_7_7959.sorted.filtered_peak_1383
chr1	114378429	114378678	250	10.79	3.74238	2.79280	1.42122	C7KUGACXX_7_7959.sorted.filtered_peak_1384
chr1	114414159	114415300	1142	33.88	10.48468	3.26445	7.80325	C7KUGACXX_7_7959.sorted.filtered_peak_1385
chr1	114423943	114424311	369	13.59	4.38692	2.87310	1.99375	C7KUGACXX_7_7959.sorted.filtered_peak_1386
chr1	114447088	114448139	1052	74.63	33.82085	5.20995	30.41355	C7KUGACXX_7_7959.sorted.filtered_peak_1387
chr1	114471690	114473657	1968	31.07	7.71095	2.78229	5.14761	C7KUGACXX_7_7959.sorted.filtered_peak_1388
chr1	114483367	114483778	412	12.79	4.04612	2.77839	1.69338	C7KUGACXX_7_7959.sorted.filtered_peak_1389
chr1	114825122	114825696	575	15.71	5.47873	3.18901	2.98697	C7KUGACXX_7_7959.sorted.filtered_peak_1390
chr1	114883934	114884258	325	18.67	6.16979	3.20519	3.63603	C7KUGACXX_7_7959.sorted.filtered_peak_1391
chr1	114888933	114889547	615	29.83	11.86568	4.11488	9.07987	C7KUGACXX_7_7959.sorted.filtered_peak_1392
chr1	115053445	115054244	800	44.33	17.44058	4.36501	14.46213	C7KUGACXX_7_7959.sorted.filtered_peak_1393
chr1	115123875	115124676	802	43.43	20.26846	4.92501	17.25685	C7KUGACXX_7_7959.sorted.filtered_peak_1394
chr1	115212392	115213114	723	21.49	8.04574	3.66112	5.40456	C7KUGACXX_7_7959.sorted.filtered_peak_1395
chr1	115258945	115259841	897	33.06	14.21714	4.33870	11.38839	C7KUGACXX_7_7959.sorted.filtered_peak_1396
chr1	115299969	115300894	926	48.38	18.53206	4.25125	15.54305	C7KUGACXX_7_7959.sorted.filtered_peak_1397
chr1	115322761	115323581	821	37.15	20.25157	5.59453	17.26101	C7KUGACXX_7_7959.sorted.filtered_peak_1398
chr1	115605134	115605985	852	16.40	5.48581	3.09252	3.01384	C7KUGACXX_7_7959.sorted.filtered_peak_1399
chr1	115641671	115642547	877	21.41	7.41193	3.45638	4.79211	C7KUGACXX_7_7959.sorted.filtered_peak_1400
chr1	115681778	115682027	250	15.29	5.57367	3.27880	3.07080	C7KUGACXX_7_7959.sorted.filtered_peak_1401
chr1	115727399	115727823	425	12.42	3.62860	2.59923	1.33035	C7KUGACXX_7_7959.sorted.filtered_peak_1402
chr1	116138552	116139058	507	14.45	4.88367	3.03220	2.44069	C7KUGACXX_7_7959.sorted.filtered_peak_1403
chr1	116150815	116151148	334	14.83	5.66279	3.37040	3.15230	C7KUGACXX_7_7959.sorted.filtered_peak_1404
chr1	116185289	116185538	250	12.63	3.69352	2.61340	1.38790	C7KUGACXX_7_7959.sorted.filtered_peak_1405
chr1	116549047	116549450	404	13.39	3.80260	2.61395	1.48261	C7KUGACXX_7_7959.sorted.filtered_peak_1406
chr1	116681662	116682116	455	18.44	9.52510	4.60609	6.84846	C7KUGACXX_7_7959.sorted.filtered_peak_1407
chr1	116694495	116694956	462	13.69	3.74231	2.56279	1.42709	C7KUGACXX_7_7959.sorted.filtered_peak_1408
chr1	116711063	116711406	344	15.41	5.56478	3.26061	3.06301	C7KUGACXX_7_7959.sorted.filtered_peak_1409
chr1	116868297	116868792	496	17.83	5.71219	3.09301	3.20956	C7KUGACXX_7_7959.sorted.filtered_peak_1410
chr1	116915431	116916143	713	36.11	11.15915	3.36974	8.42612	C7KUGACXX_7_7959.sorted.filtered_peak_1411
chr1	116920276	116920714	439	23.02	4.02474	2.20915	1.68080	C7KUGACXX_7_7959.sorted.filtered_peak_1412
chr1	116960737	116961638	902	23.43	8.21999	3.48088	5.59577	C7KUGACXX_7_7959.sorted.filtered_peak_1413
chr1	116974858	116975247	390	12.73	4.20777	2.85957	1.84646	C7KUGACXX_7_7959.sorted.filtered_peak_1414
chr1	117046737	117047531	795	43.02	20.66309	5.10810	17.64144	C7KUGACXX_7_7959.sorted.filtered_peak_1415
chr1	117057568	117058622	1055	28.32	10.06896	3.65987	7.36287	C7KUGACXX_7_7959.sorted.filtered_peak_1416
chr1	117087170	117087419	250	19.79	5.17854	2.74714	2.71337	C7KUGACXX_7_7959.sorted.filtered_peak_1417
chr1	117087856	117088497	642	17.52	4.40610	2.59419	2.01720	C7KUGACXX_7_7959.sorted.filtered_peak_1418
chr1	117099095	117099563	469	23.60	6.33254	2.89097	3.79278	C7KUGACXX_7_7959.sorted.filtered_peak_1419
chr1	117112613	117113924	1312	29.26	7.21289	2.81671	4.63265	C7KUGACXX_7_7959.sorted.filtered_peak_1420
chr1	117279916	117281071	1156	33.91	10.02136	3.32457	7.28685	C7KUGACXX_7_7959.sorted.filtered_peak_1421
chr1	117281389	117281867	479	27.75	6.63811	2.75487	4.07764	C7KUGACXX_7_7959.sorted.filtered_peak_1422
chr1	117296633	117297233	601	25.93	8.79566	3.54632	6.10851	C7KUGACXX_7_7959.sorted.filtered_peak_1423
chr1	117312058	117312701	644	40.27	13.55613	3.69146	10.72844	C7KUGACXX_7_7959.sorted.filtered_peak_1424
chr1	117320635	117320953	319	11.69	4.31655	3.00137	1.94109	C7KUGACXX_7_7959.sorted.filtered_peak_1425
chr1	117350872	117351342	471	25.47	3.89985	2.09270	1.57335	C7KUGACXX_7_7959.sorted.filtered_peak_1426
chr1	117351678	117351929	252	26.57	4.37143	2.19690	1.97551	C7KUGACXX_7_7959.sorted.filtered_peak_1427
chr1	117359078	117359463	386	17.97	3.86925	2.36573	1.53748	C7KUGACXX_7_7959.sorted.filtered_peak_1428
chr1	117369575	117370159	585	12.54	3.73667	2.64264	1.42480	C7KUGACXX_7_7959.sorted.filtered_peak_1429
chr1	117390514	117390763	250	10.70	3.69171	2.77050	1.38215	C7KUGACXX_7_7959.sorted.filtered_peak_1430
chr1	117420523	117421043	521	21.72	7.42283	3.35801	4.84076	C7KUGACXX_7_7959.sorted.filtered_peak_1431
chr1	117529639	117530081	443	17.73	6.00900	3.22062	3.48772	C7KUGACXX_7_7959.sorted.filtered_peak_1432
chr1	117602054	117603279	1226	55.16	23.54686	4.52429	20.47814	C7KUGACXX_7_7959.sorted.filtered_peak_1433
chr1	117610401	117610717	317	12.53	3.75072	2.65024	1.43749	C7KUGACXX_7_7959.sorted.filtered_peak_1434
chr1	117619888	117620330	443	13.05	4.20491	2.83538	1.83142	C7KUGACXX_7_7959.sorted.filtered_peak_1435
chr1	117664398	117665115	718	26.65	10.85021	4.10074	8.10520	C7KUGACXX_7_7959.sorted.filtered_peak_1436
chr1	117909126	117910555	1430	33.42	9.70526	3.24079	7.00396	C7KUGACXX_7_7959.sorted.filtered_peak_1437
chr1	118077716	118078060	345	16.02	5.15157	3.00199	2.69688	C7KUGACXX_7_7959.sorted.filtered_peak_1438
chr1	118148051	118149237	1187	61.57	24.70573	4.43638	21.56278	C7KUGACXX_7_7959.sorted.filtered_peak_1439
chr1	118187278	118187952	675	17.97	6.14635	3.21961	3.64369	C7KUGACXX_7_7959.sorted.filtered_peak_1440
chr1	118198730	118199269	540	45.22	10.96525	2.99641	8.18833	C7KUGACXX_7_7959.sorted.filtered_peak_1441
chr1	118201342	118201720	379	31.54	4.24619	2.02835	1.87828	C7KUGACXX_7_7959.sorted.filtered_peak_1442
chr1	118206886	118207565	680	43.57	16.09801	4.07104	13.17667	C7KUGACXX_7_7959.sorted.filtered_peak_1443
chr1	118216982	118217376	395	13.92	3.86346	2.60195	1.53463	C7KUGACXX_7_7959.sorted.filtered_peak_1444
chr1	118296721	118297001	281	12.56	3.69052	2.62005	1.38003	C7KUGACXX_7_7959.sorted.filtered_peak_1445
chr1	118471993	118472640	648	37.58	17.41744	4.92930	14.45997	C7KUGACXX_7_7959.sorted.filtered_peak_1446
chr1	119682530	119683583	1054	63.34	30.32373	5.34185	27.03738	C7KUGACXX_7_7959.sorted.filtered_peak_1447
chr1	120254345	120254609	265	14.34	4.41063	2.82705	2.01223	C7KUGACXX_7_7959.sorted.filtered_peak_1448
chr1	120491280	120491606	327	12.73	3.87981	2.69965	1.54642	C7KUGACXX_7_7959.sorted.filtered_peak_1449
chr1	120510483	120510972	490	13.57	4.76994	3.06414	2.33898	C7KUGACXX_7_7959.sorted.filtered_peak_1450
chr1	120530426	120531346	921	11.52	4.19448	2.96015	1.82742	C7KUGACXX_7_7959.sorted.filtered_peak_1451
chr1	120612008	120612275	268	19.39	10.02332	4.82981	7.27509	C7KUGACXX_7_7959.sorted.filtered_peak_1452
chr1	120838218	120838849	632	16.76	8.13787	4.20609	5.51839	C7KUGACXX_7_7959.sorted.filtered_peak_1453
chr1	121258180	121258631	452	16.31	4.48060	2.69546	2.09424	C7KUGACXX_7_7959.sorted.filtered_peak_1454
chr1	121260832	121261707	876	23.32	9.34061	3.81251	6.69049	C7KUGACXX_7_7959.sorted.filtered_peak_1455
chr1	121484322	121485509	1188	97.68	59.02898	7.54227	54.96994	C7KUGACXX_7_7959.sorted.filtered_peak_1456
chr1	142535535	142536739	1205	33.28	5.00010	2.16447	2.54930	C7KUGACXX_7_7959.sorted.filtered_peak_1457
chr1	142537352	142539330	1979	40.53	8.16416	2.60064	5.52682	C7KUGACXX_7_7959.sorted.filtered_peak_1458
chr1	143540249	143540498	250	13.84	5.19346	3.22340	2.73741	C7KUGACXX_7_7959.sorted.filtered_peak_1459
chr1	144533493	144534269	777	48.76	18.99980	4.39373	15.98360	C7KUGACXX_7_7959.sorted.filtered_peak_1460
chr1	144536122	144536390	269	34.82	10.48697	3.38262	7.73870	C7KUGACXX_7_7959.sorted.filtered_peak_1461
chr1	144931449	144932694	1246	66.66	19.43745	3.49390	16.43184	C7KUGACXX_7_7959.sorted.filtered_peak_1462
chr1	145039838	145040276	439	28.88	4.62609	2.18978	2.21397	C7KUGACXX_7_7959.sorted.filtered_peak_1463
chr1	145058970	145059471	502	34.73	7.09364	2.56594	4.51805	C7KUGACXX_7_7959.sorted.filtered_peak_1464
chr1	145096183	145096642	460	30.59	8.16787	3.05455	5.50361	C7KUGACXX_7_7959.sorted.filtered_peak_1465
chr1	145117405	145117868	464	22.10	5.54836	2.73487	3.05767	C7KUGACXX_7_7959.sorted.filtered_peak_1466
chr1	145139140	145139453	314	17.69	8.73687	4.42780	6.06574	C7KUGACXX_7_7959.sorted.filtered_peak_1467
chr1	145290610	145291065	456	12.92	4.47445	2.97670	2.06883	C7KUGACXX_7_7959.sorted.filtered_peak_1468
chr1	145292409	145292702	294	17.27	7.38047	3.88768	4.76394	C7KUGACXX_7_7959.sorted.filtered_peak_1469
chr1	145382150	145383088	939	14.97	6.72511	3.78164	4.18224	C7KUGACXX_7_7959.sorted.filtered_peak_1470
chr1	145396836	145398113	1278	26.78	6.11302	2.65780	3.58635	C7KUGACXX_7_7959.sorted.filtered_peak_1471
chr1	145421650	145421977	328	16.91	7.01833	3.76108	4.42423	C7KUGACXX_7_7959.sorted.filtered_peak_1472
chr1	145427167	145427982	816	29.75	16.02237	5.41076	13.13198	C7KUGACXX_7_7959.sorted.filtered_peak_1473
chr1	145437477	145438647	1171	43.35	12.00466	3.21107	9.21104	C7KUGACXX_7_7959.sorted.filtered_peak_1474
chr1	145454577	145456073	1497	43.97	12.76862	3.28703	9.96945	C7KUGACXX_7_7959.sorted.filtered_peak_1475
chr1	145470217	145470855	639	33.42	11.63946	3.76030	8.85113	C7KUGACXX_7_7959.sorted.filtered_peak_1476
chr1	145476762	145477622	861	35.67	12.15130	3.60292	9.40194	C7KUGACXX_7_7959.sorted.filtered_peak_1477
chr1	145507201	145508063	863	38.61	19.68127	5.39620	16.65968	C7KUGACXX_7_7959.sorted.filtered_peak_1478
chr1	145515740	145516614	875	41.11	21.00928	5.41091	17.98700	C7KUGACXX_7_7959.sorted.filtered_peak_1479
chr1	145524708	145525047	340	12.04	4.53002	3.08853	2.12137	C7KUGACXX_7_7959.sorted.filtered_peak_1480
chr1	145548747	145549383	637	32.75	15.86119	5.13941	12.92860	C7KUGACXX_7_7959.sorted.filtered_peak_1481
chr1	145562673	145563168	496	17.35	6.72314	3.59450	4.13710	C7KUGACXX_7_7959.sorted.filtered_peak_1482
chr1	145574983	145576407	1425	30.44	10.44062	3.56302	7.72100	C7KUGACXX_7_7959.sorted.filtered_peak_1483
chr1	145589092	145589781	690	18.60	5.90988	3.10693	3.39046	C7KUGACXX_7_7959.sorted.filtered_peak_1484
chr1	145610453	145611307	855	29.19	17.38157	5.75734	14.48618	C7KUGACXX_7_7959.sorted.filtered_peak_1485
chr1	145744089	145744697	609	22.48	10.50600	4.46605	7.77552	C7KUGACXX_7_7959.sorted.filtered_peak_1486
chr1	146555940	146556729	790	17.97	6.50913	3.38274	3.96323	C7KUGACXX_7_7959.sorted.filtered_peak_1487
chr1	146643477	146644599	1123	43.32	17.82816	4.35307	14.89562	C7KUGACXX_7_7959.sorted.filtered_peak_1488
chr1	146696715	146697347	633	14.12	6.00733	3.58297	3.49259	C7KUGACXX_7_7959.sorted.filtered_peak_1489
chr1	146713884	146715133	1250	34.02	12.59304	3.86895	9.80281	C7KUGACXX_7_7959.sorted.filtered_peak_1490
chr1	146861719	146861980	262	12.51	4.80318	3.17885	2.38125	C7KUGACXX_7_7959.sorted.filtered_peak_1491
chr1	147070978	147072118	1141	53.22	24.35638	4.92209	21.25011	C7KUGACXX_7_7959.sorted.filtered_peak_1492
chr1	147112394	147112866	473	13.35	4.01825	2.71553	1.67454	C7KUGACXX_7_7959.sorted.filtered_peak_1493
chr1	147119807	147120654	848	18.93	6.08858	3.08676	3.59722	C7KUGACXX_7_7959.sorted.filtered_peak_1494
chr1	147141661	147141910	250	17.02	3.73617	2.36245	1.43067	C7KUGACXX_7_7959.sorted.filtered_peak_1495
chr1	147142211	147143005	795	30.20	12.44154	4.24499	9.63876	C7KUGACXX_7_7959.sorted.filtered_peak_1496
chr1	147735495	147736314	820	14.41	6.03744	3.59060	3.50699	C7KUGACXX_7_7959.sorted.filtered_peak_1497
chr1	147806394	147807323	930	18.35	7.44477	3.78092	4.82619	C7KUGACXX_7_7959.sorted.filtered_peak_1498
chr1	148241372	148241721	350	28.46	18.83351	6.97889	15.82084	C7KUGACXX_7_7959.sorted.filtered_peak_1499
chr1	148550136	148550402	267	11.74	4.33320	3.01840	1.94145	C7KUGACXX_7_7959.sorted.filtered_peak_1500
chr1	148550771	148551024	254	13.19	5.27265	3.36128	2.78832	C7KUGACXX_7_7959.sorted.filtered_peak_1501
chr1	148551252	148551889	638	10.87	3.50694	2.65847	1.23233	C7KUGACXX_7_7959.sorted.filtered_peak_1502
chr1	148556269	148557020	752	12.91	5.12171	3.29634	2.66131	C7KUGACXX_7_7959.sorted.filtered_peak_1503
chr1	149204113	149204616	504	11.46	4.16442	2.95279	1.79486	C7KUGACXX_7_7959.sorted.filtered_peak_1504
chr1	149223176	149224160	985	43.25	17.95366	4.43733	14.98307	C7KUGACXX_7_7959.sorted.filtered_peak_1505
chr1	149224452	149224968	517	41.02	16.15515	4.18973	13.26504	C7KUGACXX_7_7959.sorted.filtered_peak_1506
chr1	149815171	149815449	279	14.06	4.44381	2.85590	2.05214	C7KUGACXX_7_7959.sorted.filtered_peak_1507
chr1	149858125	149858565	441	66.33	22.17074	3.93023	19.07403	C7KUGACXX_7_7959.sorted.filtered_peak_1508
chr1	149859123	149860240	1118	54.07	15.58123	3.29791	12.71848	C7KUGACXX_7_7959.sorted.filtered_peak_1509
chr1	149870927	149871623	697	25.24	11.22684	4.46891	8.44503	C7KUGACXX_7_7959.sorted.filtered_peak_1510
chr1	149899345	149900363	1019	32.74	14.35072	4.51979	11.48646	C7KUGACXX_7_7959.sorted.filtered_peak_1511
chr1	149911020	149911408	389	13.75	4.51892	2.92382	2.11140	C7KUGACXX_7_7959.sorted.filtered_peak_1512
chr1	149982264	149983083	820	18.51	6.76874	3.46074	4.20003	C7KUGACXX_7_7959.sorted.filtered_peak_1513
chr1	150039222	150040155	934	15.01	4.95426	3.00436	2.51693	C7KUGACXX_7_7959.sorted.filtered_peak_1514
chr1	150045171	150045424	254	14.83	4.91354	3.00690	2.47639	C7KUGACXX_7_7959.sorted.filtered_peak_1515
chr1	150081762	150082185	424	15.87	3.90459	2.49441	1.56690	C7KUGACXX_7_7959.sorted.filtered_peak_1516
chr1	150121899	150122188	290	21.43	4.61187	2.46316	2.19380	C7KUGACXX_7_7959.sorted.filtered_peak_1517
chr1	150123487	150123991	505	24.25	6.14172	2.79700	3.61892	C7KUGACXX_7_7959.sorted.filtered_peak_1518
chr1	150159225	150159754	530	12.37	4.43538	3.01089	2.03854	C7KUGACXX_7_7959.sorted.filtered_peak_1519
chr1	150185738	150186441	704	43.10	24.01758	6.05254	20.88362	C7KUGACXX_7_7959.sorted.filtered_peak_1520
chr1	150206589	150207324	736	33.28	7.04495	2.60814	4.47178	C7KUGACXX_7_7959.sorted.filtered_peak_1521
chr1	150207889	150209002	1114	54.93	20.63481	4.16429	17.60542	C7KUGACXX_7_7959.sorted.filtered_peak_1522
chr1	150227879	150228147	269	18.30	7.53402	3.85410	4.89777	C7KUGACXX_7_7959.sorted.filtered_peak_1523
chr1	150240812	150241827	1016	30.28	12.19927	4.01513	9.45695	C7KUGACXX_7_7959.sorted.filtered_peak_1524
chr1	150254273	150254952	680	19.13	7.36746	3.67708	4.74463	C7KUGACXX_7_7959.sorted.filtered_peak_1525
chr1	150266018	150266666	649	33.24	19.34829	6.29034	16.31562	C7KUGACXX_7_7959.sorted.filtered_peak_1526
chr1	150293717	150294181	465	36.22	21.17622	6.50176	18.07906	C7KUGACXX_7_7959.sorted.filtered_peak_1527
chr1	150335951	150337336	1386	63.81	26.07089	4.41616	22.92340	C7KUGACXX_7_7959.sorted.filtered_peak_1528
chr1	150347739	150348165	427	10.42	3.51606	2.70046	1.23689	C7KUGACXX_7_7959.sorted.filtered_peak_1529
chr1	150436933	150437229	297	13.58	5.57779	3.45291	3.08447	C7KUGACXX_7_7959.sorted.filtered_peak_1530
chr1	150459455	150460250	796	30.71	15.78966	5.05696	12.92643	C7KUGACXX_7_7959.sorted.filtered_peak_1531
chr1	150487767	150488489	723	34.67	15.88985	4.70877	12.99562	C7KUGACXX_7_7959.sorted.filtered_peak_1532
chr1	150533512	150534117	606	36.20	5.64035	2.22880	3.14076	C7KUGACXX_7_7959.sorted.filtered_peak_1533
chr1	150534362	150536072	1711	40.36	6.32182	2.26216	3.78250	C7KUGACXX_7_7959.sorted.filtered_peak_1534
chr1	150539851	150540895	1045	34.81	6.85269	2.46758	4.31961	C7KUGACXX_7_7959.sorted.filtered_peak_1535
chr1	150551772	150552587	816	57.86	22.62896	4.41751	19.52666	C7KUGACXX_7_7959.sorted.filtered_peak_1536
chr1	150583877	150584440	564	32.87	13.94186	4.45760	11.08216	C7KUGACXX_7_7959.sorted.filtered_peak_1537
chr1	150586096	150586356	261	19.30	4.95751	2.70103	2.50670	C7KUGACXX_7_7959.sorted.filtered_peak_1538
chr1	150601446	150602369	924	62.92	32.15026	6.10000	28.77210	C7KUGACXX_7_7959.sorted.filtered_peak_1539
chr1	150669306	150670048	743	36.56	18.75229	5.33179	15.78477	C7KUGACXX_7_7959.sorted.filtered_peak_1540
chr1	150737122	150737598	477	15.43	4.09907	2.59933	1.74603	C7KUGACXX_7_7959.sorted.filtered_peak_1541
chr1	150738069	150738429	361	17.09	5.36203	3.01077	2.88225	C7KUGACXX_7_7959.sorted.filtered_peak_1542
chr1	150743354	150743698	345	24.19	11.98940	4.88284	9.18886	C7KUGACXX_7_7959.sorted.filtered_peak_1543
chr1	150848687	150849472	786	51.75	24.63098	5.29735	21.47519	C7KUGACXX_7_7959.sorted.filtered_peak_1544
chr1	150862412	150862835	424	14.73	5.75083	3.40276	3.24754	C7KUGACXX_7_7959.sorted.filtered_peak_1545
chr1	150898328	150899179	852	34.00	14.94080	4.45552	12.08913	C7KUGACXX_7_7959.sorted.filtered_peak_1546
chr1	150946985	150947465	481	25.13	7.62904	3.19391	5.02020	C7KUGACXX_7_7959.sorted.filtered_peak_1547
chr1	150951761	150952309	549	19.02	5.02011	2.74278	2.56346	C7KUGACXX_7_7959.sorted.filtered_peak_1548
chr1	150980349	150981351	1003	35.67	13.79760	4.00679	10.97715	C7KUGACXX_7_7959.sorted.filtered_peak_1549
chr1	150997183	150997525	343	10.45	3.54214	2.71174	1.25365	C7KUGACXX_7_7959.sorted.filtered_peak_1550
chr1	151020036	151020329	294	17.85	4.73478	2.70458	2.30961	C7KUGACXX_7_7959.sorted.filtered_peak_1551
chr1	151020636	151021158	523	19.20	5.42873	2.86009	2.95946	C7KUGACXX_7_7959.sorted.filtered_peak_1552
chr1	151028722	151029019	298	34.26	7.29486	2.64688	4.69408	C7KUGACXX_7_7959.sorted.filtered_peak_1553
chr1	151029954	151030703	750	31.69	6.63565	2.54257	4.11612	C7KUGACXX_7_7959.sorted.filtered_peak_1554
chr1	151031738	151032342	605	35.19	8.23928	2.83898	5.57901	C7KUGACXX_7_7959.sorted.filtered_peak_1555
chr1	151042857	151043892	1036	34.87	14.11011	4.41359	11.21125	C7KUGACXX_7_7959.sorted.filtered_peak_1556
chr1	151118807	151119582	776	25.10	10.63492	4.04137	7.95146	C7KUGACXX_7_7959.sorted.filtered_peak_1557
chr1	151128574	151129211	638	27.11	10.25568	3.91726	7.50536	C7KUGACXX_7_7959.sorted.filtered_peak_1558
chr1	151129711	151130072	362	20.88	5.74795	2.87733	3.24002	C7KUGACXX_7_7959.sorted.filtered_peak_1559
chr1	151138109	151138938	830	48.72	24.70417	5.52638	21.57177	C7KUGACXX_7_7959.sorted.filtered_peak_1560
chr1	151162139	151162910	772	20.41	8.18079	3.74764	5.57161	C7KUGACXX_7_7959.sorted.filtered_peak_1561
chr1	151170467	151171590	1124	45.77	23.29014	5.12885	20.25653	C7KUGACXX_7_7959.sorted.filtered_peak_1562
chr1	151226902	151227675	774	32.97	16.62259	5.11857	13.72772	C7KUGACXX_7_7959.sorted.filtered_peak_1563
chr1	151253650	151255113	1464	71.78	26.44369	4.39786	23.20206	C7KUGACXX_7_7959.sorted.filtered_peak_1564
chr1	151284068	151284371	304	17.02	5.90768	3.24584	3.39006	C7KUGACXX_7_7959.sorted.filtered_peak_1565
chr1	151299521	151300546	1026	38.06	17.21752	4.69575	14.30897	C7KUGACXX_7_7959.sorted.filtered_peak_1566
chr1	151313391	151313754	364	18.27	6.81798	3.50409	4.24553	C7KUGACXX_7_7959.sorted.filtered_peak_1567
chr1	151319263	151320238	976	52.26	25.80262	5.39248	22.62573	C7KUGACXX_7_7959.sorted.filtered_peak_1568
chr1	151371719	151372570	852	32.16	14.91915	4.71915	12.06508	C7KUGACXX_7_7959.sorted.filtered_peak_1569
chr1	151392598	151392847	250	11.52	4.19098	2.96496	1.81498	C7KUGACXX_7_7959.sorted.filtered_peak_1570
chr1	151416336	151416663	328	18.69	8.28183	4.11544	5.61648	C7KUGACXX_7_7959.sorted.filtered_peak_1571
chr1	151431113	151432172	1060	23.17	6.85490	3.04259	4.30847	C7KUGACXX_7_7959.sorted.filtered_peak_1572
chr1	151445348	151445872	525	10.55	3.60806	2.73702	1.31178	C7KUGACXX_7_7959.sorted.filtered_peak_1573
chr1	151483398	151484237	840	18.51	6.88427	3.48559	4.31710	C7KUGACXX_7_7959.sorted.filtered_peak_1574
chr1	151512526	151513114	589	24.47	9.51891	3.85857	6.82261	C7KUGACXX_7_7959.sorted.filtered_peak_1575
chr1	151566730	151566997	268	18.08	7.83307	3.99516	5.19160	C7KUGACXX_7_7959.sorted.filtered_peak_1576
chr1	151584193	151584865	673	41.97	21.82188	5.83926	18.71455	C7KUGACXX_7_7959.sorted.filtered_peak_1577
chr1	151735489	151736210	722	21.05	7.45102	3.45388	4.85748	C7KUGACXX_7_7959.sorted.filtered_peak_1578
chr1	151762811	151763822	1012	46.52	23.17432	5.33683	20.08008	C7KUGACXX_7_7959.sorted.filtered_peak_1579
chr1	151788259	151788550	292	16.80	4.70123	2.75452	2.28894	C7KUGACXX_7_7959.sorted.filtered_peak_1580
chr1	151802960	151803479	520	24.50	6.68097	2.93848	4.12662	C7KUGACXX_7_7959.sorted.filtered_peak_1581
chr1	151812119	151812533	415	25.87	7.40082	3.07521	4.80500	C7KUGACXX_7_7959.sorted.filtered_peak_1582
chr1	151871107	151871385	279	11.80	4.39120	3.03276	2.00255	C7KUGACXX_7_7959.sorted.filtered_peak_1583
chr1	151876212	151876505	294	11.22	4.00372	2.89398	1.64957	C7KUGACXX_7_7959.sorted.filtered_peak_1584
chr1	151877542	151878054	513	16.48	3.95370	2.47254	1.63091	C7KUGACXX_7_7959.sorted.filtered_peak_1585
chr1	151881528	151882469	942	30.96	12.91785	4.29740	10.09272	C7KUGACXX_7_7959.sorted.filtered_peak_1586
chr1	151918135	151919041	907	27.08	9.71871	3.58960	7.05538	C7KUGACXX_7_7959.sorted.filtered_peak_1587
chr1	151940240	151941046	807	16.73	5.42312	3.06189	2.94758	C7KUGACXX_7_7959.sorted.filtered_peak_1588
chr1	151956870	151957311	442	17.36	5.63423	3.11286	3.12575	C7KUGACXX_7_7959.sorted.filtered_peak_1589
chr1	151965977	151966767	791	23.80	5.55047	2.63577	3.06325	C7KUGACXX_7_7959.sorted.filtered_peak_1590
chr1	152007032	152008053	1022	26.77	8.20229	3.26231	5.55755	C7KUGACXX_7_7959.sorted.filtered_peak_1591
chr1	152020326	152021105	780	47.24	20.94345	4.94123	17.87651	C7KUGACXX_7_7959.sorted.filtered_peak_1592
chr1	152430988	152431279	292	14.71	4.18108	2.68623	1.82085	C7KUGACXX_7_7959.sorted.filtered_peak_1593
chr1	152432446	152432939	494	14.62	4.50905	2.84593	2.10375	C7KUGACXX_7_7959.sorted.filtered_peak_1594
chr1	152951537	152951865	329	10.63	3.63640	2.74845	1.33976	C7KUGACXX_7_7959.sorted.filtered_peak_1595
chr1	153324963	153325252	290	13.56	4.23232	2.80407	1.85366	C7KUGACXX_7_7959.sorted.filtered_peak_1596
chr1	153508550	153508889	340	28.37	7.02883	2.83951	4.44141	C7KUGACXX_7_7959.sorted.filtered_peak_1597
chr1	153516995	153518461	1467	27.46	7.74590	3.05064	5.14630	C7KUGACXX_7_7959.sorted.filtered_peak_1598
chr1	153539065	153539592	528	16.44	4.67435	2.76306	2.27139	C7KUGACXX_7_7959.sorted.filtered_peak_1599
chr1	153541078	153541501	424	15.70	3.83019	2.47361	1.50436	C7KUGACXX_7_7959.sorted.filtered_peak_1600
chr1	153606109	153607050	942	52.71	23.84621	5.16646	20.68993	C7KUGACXX_7_7959.sorted.filtered_peak_1601
chr1	153630852	153631568	717	40.66	20.41597	5.55233	17.35858	C7KUGACXX_7_7959.sorted.filtered_peak_1602
chr1	153642989	153644047	1059	57.77	31.72440	6.03357	28.41979	C7KUGACXX_7_7959.sorted.filtered_peak_1603
chr1	153699940	153700678	739	71.79	41.66380	6.80597	38.06071	C7KUGACXX_7_7959.sorted.filtered_peak_1604
chr1	153721857	153722244	388	17.65	6.94302	3.62770	4.35934	C7KUGACXX_7_7959.sorted.filtered_peak_1605
chr1	153747911	153748728	818	23.87	7.71895	3.30488	5.11720	C7KUGACXX_7_7959.sorted.filtered_peak_1606
chr1	153755784	153756588	805	41.27	20.35869	5.45401	17.30041	C7KUGACXX_7_7959.sorted.filtered_peak_1607
chr1	153777939	153778408	470	12.50	3.82351	2.68937	1.50225	C7KUGACXX_7_7959.sorted.filtered_peak_1608
chr1	153853710	153854124	415	10.50	3.57731	2.72544	1.28421	C7KUGACXX_7_7959.sorted.filtered_peak_1609
chr1	153895077	153896073	997	65.90	29.88015	5.01046	26.61068	C7KUGACXX_7_7959.sorted.filtered_peak_1610
chr1	153917608	153919310	1703	27.66	6.83809	2.81217	4.26976	C7KUGACXX_7_7959.sorted.filtered_peak_1611
chr1	153930547	153931405	859	51.11	17.22412	3.77262	14.26920	C7KUGACXX_7_7959.sorted.filtered_peak_1612
chr1	153935795	153936512	718	41.88	10.91759	3.02952	8.19435	C7KUGACXX_7_7959.sorted.filtered_peak_1613
chr1	153939624	153940435	812	32.02	7.72347	2.83012	5.10282	C7KUGACXX_7_7959.sorted.filtered_peak_1614
chr1	153949660	153950965	1306	21.43	6.97117	3.26071	4.39194	C7KUGACXX_7_7959.sorted.filtered_peak_1615
chr1	153959092	153959624	533	23.18	6.36515	2.94009	3.81862	C7KUGACXX_7_7959.sorted.filtered_peak_1616
chr1	153962958	153963576	619	44.56	21.96153	5.48391	18.86499	C7KUGACXX_7_7959.sorted.filtered_peak_1617
chr1	154087392	154088219	828	14.59	6.37875	3.69393	3.84666	C7KUGACXX_7_7959.sorted.filtered_peak_1618
chr1	154130154	154131019	866	28.79	13.51425	4.63568	10.71305	C7KUGACXX_7_7959.sorted.filtered_peak_1619
chr1	154154638	154155907	1270	30.61	7.55767	2.87100	4.93938	C7KUGACXX_7_7959.sorted.filtered_peak_1620
chr1	154171576	154172067	492	13.74	5.66501	3.49178	3.15434	C7KUGACXX_7_7959.sorted.filtered_peak_1621
chr1	154192744	154193900	1157	62.43	28.66594	4.81853	25.44998	C7KUGACXX_7_7959.sorted.filtered_peak_1622
chr1	154244531	154245398	868	51.41	25.99466	5.38467	22.85433	C7KUGACXX_7_7959.sorted.filtered_peak_1623
chr1	154254792	154255041	250	11.04	3.91337	2.85167	1.58248	C7KUGACXX_7_7959.sorted.filtered_peak_1624
chr1	154297067	154297656	590	28.73	7.17082	2.87795	4.56238	C7KUGACXX_7_7959.sorted.filtered_peak_1625
chr1	154300967	154301227	261	28.61	6.34966	2.64804	3.79876	C7KUGACXX_7_7959.sorted.filtered_peak_1626
chr1	154309830	154310330	501	20.06	5.63749	2.87528	3.15629	C7KUGACXX_7_7959.sorted.filtered_peak_1627
chr1	154315327	154316174	848	24.72	8.13688	3.36802	5.51005	C7KUGACXX_7_7959.sorted.filtered_peak_1628
chr1	154325086	154325914	829	12.42	3.60785	2.58826	1.31775	C7KUGACXX_7_7959.sorted.filtered_peak_1629
chr1	154357917	154358315	399	17.92	7.08329	3.66830	4.48635	C7KUGACXX_7_7959.sorted.filtered_peak_1630
chr1	154359046	154359515	470	15.72	5.17013	3.04812	2.70555	C7KUGACXX_7_7959.sorted.filtered_peak_1631
chr1	154370767	154371379	613	16.66	5.82253	3.26281	3.29843	C7KUGACXX_7_7959.sorted.filtered_peak_1632
chr1	154391853	154392106	254	12.58	3.70969	2.62778	1.39772	C7KUGACXX_7_7959.sorted.filtered_peak_1633
chr1	154404153	154404441	289	12.15	4.15709	2.88454	1.79451	C7KUGACXX_7_7959.sorted.filtered_peak_1634
chr1	154436185	154436520	336	12.20	3.77691	2.69100	1.46857	C7KUGACXX_7_7959.sorted.filtered_peak_1635
chr1	154452324	154452818	495	14.53	5.02793	3.08421	2.57893	C7KUGACXX_7_7959.sorted.filtered_peak_1636
chr1	154531012	154532189	1178	62.76	27.82994	4.74055	24.62970	C7KUGACXX_7_7959.sorted.filtered_peak_1637
chr1	154540334	154540633	300	14.97	5.66319	3.34635	3.16587	C7KUGACXX_7_7959.sorted.filtered_peak_1638
chr1	154580335	154580874	540	37.29	15.51475	4.45634	12.60074	C7KUGACXX_7_7959.sorted.filtered_peak_1639
chr1	154600141	154600841	701	28.11	10.82028	4.00136	8.05162	C7KUGACXX_7_7959.sorted.filtered_peak_1640
chr1	154642140	154642519	380	15.24	6.80514	3.84757	4.22971	C7KUGACXX_7_7959.sorted.filtered_peak_1641
chr1	154720573	154720822	250	14.20	4.45468	2.85279	2.06207	C7KUGACXX_7_7959.sorted.filtered_peak_1642
chr1	154732939	154733249	311	14.47	4.87258	3.01100	2.44529	C7KUGACXX_7_7959.sorted.filtered_peak_1643
chr1	154763805	154764269	465	15.59	4.79018	2.87436	2.37206	C7KUGACXX_7_7959.sorted.filtered_peak_1644
chr1	154842652	154843035	384	13.76	4.36014	2.82757	1.98681	C7KUGACXX_7_7959.sorted.filtered_peak_1645
chr1	154908935	154910318	1384	69.11	27.13615	4.39319	23.94592	C7KUGACXX_7_7959.sorted.filtered_peak_1646
chr1	154915119	154915513	395	19.14	3.76520	2.27433	1.45002	C7KUGACXX_7_7959.sorted.filtered_peak_1647
chr1	154927617	154928803	1187	36.47	10.92829	3.32921	8.18523	C7KUGACXX_7_7959.sorted.filtered_peak_1648
chr1	154933829	154934746	918	42.07	16.62654	4.40816	13.66691	C7KUGACXX_7_7959.sorted.filtered_peak_1649
chr1	154946166	154947817	1652	71.00	24.24369	3.80767	21.12627	C7KUGACXX_7_7959.sorted.filtered_peak_1650
chr1	154955294	154956153	860	45.69	25.62152	6.01702	22.47012	C7KUGACXX_7_7959.sorted.filtered_peak_1651
chr1	154973300	154974974	1675	46.16	11.80598	2.99027	9.04714	C7KUGACXX_7_7959.sorted.filtered_peak_1652
chr1	154990078	154990380	303	17.48	5.39060	2.98657	2.91242	C7KUGACXX_7_7959.sorted.filtered_peak_1653
chr1	155017432	155017737	306	13.56	4.73083	3.03888	2.31241	C7KUGACXX_7_7959.sorted.filtered_peak_1654
chr1	155022949	155024262	1314	26.56	8.50019	3.32688	5.85523	C7KUGACXX_7_7959.sorted.filtered_peak_1655
chr1	155033981	155034462	482	23.20	5.41131	2.62057	2.93849	C7KUGACXX_7_7959.sorted.filtered_peak_1656
chr1	155035574	155036673	1100	24.44	6.25489	2.79639	3.73315	C7KUGACXX_7_7959.sorted.filtered_peak_1657
chr1	155043358	155043702	345	16.07	4.73112	2.83235	2.30149	C7KUGACXX_7_7959.sorted.filtered_peak_1658
chr1	155057252	155058110	859	58.63	23.77477	4.79037	20.59823	C7KUGACXX_7_7959.sorted.filtered_peak_1659
chr1	155063908	155064261	354	15.78	5.10912	3.01324	2.65141	C7KUGACXX_7_7959.sorted.filtered_peak_1660
chr1	155107898	155108853	956	31.53	10.88418	3.54294	8.18048	C7KUGACXX_7_7959.sorted.filtered_peak_1661
chr1	155112908	155113191	284	19.54	4.77633	2.61066	2.35312	C7KUGACXX_7_7959.sorted.filtered_peak_1662
chr1	155140413	155140668	256	19.88	6.22194	3.12225	3.68218	C7KUGACXX_7_7959.sorted.filtered_peak_1663
chr1	155145363	155146374	1012	43.95	14.03723	3.61840	11.17055	C7KUGACXX_7_7959.sorted.filtered_peak_1664
chr1	155162973	155163790	818	25.00	5.94098	2.69697	3.42351	C7KUGACXX_7_7959.sorted.filtered_peak_1665
chr1	155164224	155164887	664	33.53	11.24251	3.65266	8.46757	C7KUGACXX_7_7959.sorted.filtered_peak_1666
chr1	155178164	155179310	1147	29.83	10.77505	3.77949	8.03904	C7KUGACXX_7_7959.sorted.filtered_peak_1667
chr1	155188996	155189809	814	12.29	4.71910	3.14585	2.30562	C7KUGACXX_7_7959.sorted.filtered_peak_1668
chr1	155196406	155197805	1400	37.12	16.22939	4.38122	13.35156	C7KUGACXX_7_7959.sorted.filtered_peak_1669
chr1	155214123	155214968	846	42.86	18.94985	4.72490	15.96440	C7KUGACXX_7_7959.sorted.filtered_peak_1670
chr1	155220319	155220852	534	26.16	9.74686	3.78359	7.04547	C7KUGACXX_7_7959.sorted.filtered_peak_1671
chr1	155225152	155225471	320	22.65	7.20742	3.24654	4.62081	C7KUGACXX_7_7959.sorted.filtered_peak_1672
chr1	155231763	155232498	736	34.55	16.46250	4.87582	13.56041	C7KUGACXX_7_7959.sorted.filtered_peak_1673
chr1	155242935	155243704	770	33.57	11.47672	3.55370	8.75872	C7KUGACXX_7_7959.sorted.filtered_peak_1674
chr1	155246951	155247329	379	34.01	11.08059	3.55619	8.32515	C7KUGACXX_7_7959.sorted.filtered_peak_1675
chr1	155278136	155279128	993	48.82	24.43177	5.18343	21.35410	C7KUGACXX_7_7959.sorted.filtered_peak_1676
chr1	155292860	155294362	1503	40.55	11.68145	3.34731	8.87954	C7KUGACXX_7_7959.sorted.filtered_peak_1677
chr1	155484412	155484786	375	12.46	4.81007	3.18910	2.37693	C7KUGACXX_7_7959.sorted.filtered_peak_1678
chr1	155505879	155506368	490	15.91	5.51796	3.17698	3.03625	C7KUGACXX_7_7959.sorted.filtered_peak_1679
chr1	155532157	155533203	1047	40.44	17.85257	4.70246	14.89866	C7KUGACXX_7_7959.sorted.filtered_peak_1680
chr1	155579465	155580048	584	19.30	10.29835	4.80805	7.58153	C7KUGACXX_7_7959.sorted.filtered_peak_1681
chr1	155658071	155659017	947	47.10	22.74453	5.36516	19.62357	C7KUGACXX_7_7959.sorted.filtered_peak_1682
chr1	155714902	155715603	702	21.60	11.74324	5.09386	8.97549	C7KUGACXX_7_7959.sorted.filtered_peak_1683
chr1	155826859	155827240	382	37.72	10.34848	3.14574	7.62731	C7KUGACXX_7_7959.sorted.filtered_peak_1684
chr1	155828807	155830204	1398	39.39	12.35861	3.28471	9.63645	C7KUGACXX_7_7959.sorted.filtered_peak_1685
chr1	155863003	155863737	735	13.51	5.27572	3.30015	2.81254	C7KUGACXX_7_7959.sorted.filtered_peak_1686
chr1	155880591	155881569	979	23.76	9.00846	3.70899	6.35431	C7KUGACXX_7_7959.sorted.filtered_peak_1687
chr1	155903880	155904584	705	40.68	18.88995	4.99538	15.89312	C7KUGACXX_7_7959.sorted.filtered_peak_1688
chr1	155916034	155916372	339	14.20	4.48093	2.85901	2.08936	C7KUGACXX_7_7959.sorted.filtered_peak_1689
chr1	155958990	155959895	906	15.28	5.96019	3.41453	3.46238	C7KUGACXX_7_7959.sorted.filtered_peak_1690
chr1	155974717	155975162	446	19.22	7.57827	3.73936	4.95238	C7KUGACXX_7_7959.sorted.filtered_peak_1691
chr1	155990236	155991075	840	24.21	10.70184	4.31423	7.96109	C7KUGACXX_7_7959.sorted.filtered_peak_1692
chr1	156023563	156024914	1352	34.88	11.12674	3.42259	8.38856	C7KUGACXX_7_7959.sorted.filtered_peak_1693
chr1	156066610	156067332	723	23.69	9.48151	3.90152	6.80535	C7KUGACXX_7_7959.sorted.filtered_peak_1694
chr1	156075994	156076452	459	34.37	16.89650	5.33538	13.91148	C7KUGACXX_7_7959.sorted.filtered_peak_1695
chr1	156084370	156084723	354	14.97	5.63492	3.32485	3.14364	C7KUGACXX_7_7959.sorted.filtered_peak_1696
chr1	156096809	156097341	533	18.92	6.15238	3.13450	3.64126	C7KUGACXX_7_7959.sorted.filtered_peak_1697
chr1	156115761	156116282	522	15.96	5.81440	3.27205	3.32526	C7KUGACXX_7_7959.sorted.filtered_peak_1698
chr1	156163405	156164219	815	52.59	26.55043	5.56427	23.37412	C7KUGACXX_7_7959.sorted.filtered_peak_1699
chr1	156182639	156183186	548	62.54	11.64291	2.62487	8.83144	C7KUGACXX_7_7959.sorted.filtered_peak_1700
chr1	156186156	156186709	554	264.84	193.82524	11.01204	188.09430	C7KUGACXX_7_7959.sorted.filtered_peak_1701
chr1	156195274	156195561	288	18.62	7.97319	3.96463	5.33311	C7KUGACXX_7_7959.sorted.filtered_peak_1702
chr1	156252189	156253100	912	52.43	25.78399	5.39059	22.60257	C7KUGACXX_7_7959.sorted.filtered_peak_1703
chr1	156265000	156265642	643	16.27	6.11345	3.40835	3.57984	C7KUGACXX_7_7959.sorted.filtered_peak_1704
chr1	156307735	156308702	968	85.59	45.61111	6.29320	41.90233	C7KUGACXX_7_7959.sorted.filtered_peak_1705
chr1	156355450	156355724	275	15.94	5.29090	3.08963	2.80910	C7KUGACXX_7_7959.sorted.filtered_peak_1706
chr1	156391526	156391780	255	18.24	5.68206	3.05947	3.16904	C7KUGACXX_7_7959.sorted.filtered_peak_1707
chr1	156415749	156416149	401	12.17	3.49312	2.55095	1.21627	C7KUGACXX_7_7959.sorted.filtered_peak_1708
chr1	156426262	156427421	1160	40.99	15.55530	4.23747	12.62068	C7KUGACXX_7_7959.sorted.filtered_peak_1709
chr1	156470484	156471371	888	61.62	16.32475	3.34369	13.34868	C7KUGACXX_7_7959.sorted.filtered_peak_1710
chr1	156474500	156475348	849	62.72	17.75242	3.40394	14.78248	C7KUGACXX_7_7959.sorted.filtered_peak_1711
chr1	156542279	156542801	523	13.39	4.65656	3.02254	2.24036	C7KUGACXX_7_7959.sorted.filtered_peak_1712
chr1	156561046	156561678	633	22.57	9.10056	3.84199	6.45521	C7KUGACXX_7_7959.sorted.filtered_peak_1713
chr1	156571046	156571612	567	21.66	9.82314	4.32615	7.11097	C7KUGACXX_7_7959.sorted.filtered_peak_1714
chr1	156577888	156578184	297	14.47	5.83932	3.49251	3.32129	C7KUGACXX_7_7959.sorted.filtered_peak_1715
chr1	156578742	156579150	409	15.10	6.14796	3.57683	3.60300	C7KUGACXX_7_7959.sorted.filtered_peak_1716
chr1	156595845	156596094	250	12.32	4.34677	2.96541	1.96436	C7KUGACXX_7_7959.sorted.filtered_peak_1717
chr1	156629754	156630358	605	35.15	12.08411	3.76396	9.27438	C7KUGACXX_7_7959.sorted.filtered_peak_1718
chr1	156631110	156631435	326	23.63	5.22848	2.55129	2.76512	C7KUGACXX_7_7959.sorted.filtered_peak_1719
chr1	156676015	156676290	276	15.54	4.77130	2.88818	2.33984	C7KUGACXX_7_7959.sorted.filtered_peak_1720
chr1	156697981	156699096	1116	45.54	15.80163	3.84666	12.89685	C7KUGACXX_7_7959.sorted.filtered_peak_1721
chr1	156710420	156711415	996	70.88	33.80350	5.28168	30.42830	C7KUGACXX_7_7959.sorted.filtered_peak_1722
chr1	156721368	156722129	762	34.60	11.68109	3.58441	8.93601	C7KUGACXX_7_7959.sorted.filtered_peak_1723
chr1	156736626	156737650	1025	53.31	24.86798	5.10057	21.72236	C7KUGACXX_7_7959.sorted.filtered_peak_1724
chr1	156786278	156787089	812	44.36	17.29524	4.18846	14.36463	C7KUGACXX_7_7959.sorted.filtered_peak_1725
chr1	156818550	156818906	357	23.87	9.29268	3.89759	6.59177	C7KUGACXX_7_7959.sorted.filtered_peak_1726
chr1	156829967	156830221	255	18.32	5.87806	3.13406	3.34923	C7KUGACXX_7_7959.sorted.filtered_peak_1727
chr1	156862094	156862479	386	18.87	6.94891	3.51582	4.35476	C7KUGACXX_7_7959.sorted.filtered_peak_1728
chr1	156933516	156933766	251	14.82	4.83887	2.97418	2.40825	C7KUGACXX_7_7959.sorted.filtered_peak_1729
chr1	157108081	157108659	579	28.66	8.61432	3.26184	5.94803	C7KUGACXX_7_7959.sorted.filtered_peak_1730
chr1	157133465	157133765	301	12.94	4.51623	2.99707	2.10645	C7KUGACXX_7_7959.sorted.filtered_peak_1731
chr1	157475651	157475959	309	10.66	3.67281	2.76291	1.36663	C7KUGACXX_7_7959.sorted.filtered_peak_1732
chr1	157694508	157694757	250	10.34	3.47562	2.68539	1.19676	C7KUGACXX_7_7959.sorted.filtered_peak_1733
chr1	158119562	158119834	273	14.35	5.32857	3.25348	2.84940	C7KUGACXX_7_7959.sorted.filtered_peak_1734
chr1	158173438	158173864	427	12.88	4.80512	3.14270	2.37747	C7KUGACXX_7_7959.sorted.filtered_peak_1735
chr1	158789009	158789713	705	20.90	8.37330	3.82098	5.73269	C7KUGACXX_7_7959.sorted.filtered_peak_1736
chr1	158900249	158900694	446	27.28	8.93152	3.46457	6.24450	C7KUGACXX_7_7959.sorted.filtered_peak_1737
chr1	158900864	158901434	571	22.88	6.25699	2.92714	3.71276	C7KUGACXX_7_7959.sorted.filtered_peak_1738
chr1	158968297	158968717	421	14.03	4.04203	2.67604	1.68878	C7KUGACXX_7_7959.sorted.filtered_peak_1739
chr1	158978575	158978919	345	30.15	7.15123	2.77489	4.56292	C7KUGACXX_7_7959.sorted.filtered_peak_1740
chr1	158979520	158979815	296	29.02	6.16999	2.58176	3.63471	C7KUGACXX_7_7959.sorted.filtered_peak_1741
chr1	158985342	158985636	295	27.03	7.90557	3.17368	5.26842	C7KUGACXX_7_7959.sorted.filtered_peak_1742
chr1	159025046	159025362	317	13.32	3.42449	2.43858	1.16882	C7KUGACXX_7_7959.sorted.filtered_peak_1743
chr1	159037669	159038120	452	18.54	6.19804	3.21806	3.66403	C7KUGACXX_7_7959.sorted.filtered_peak_1744
chr1	159046461	159047444	984	47.19	18.96403	4.45230	15.96224	C7KUGACXX_7_7959.sorted.filtered_peak_1745
chr1	159130880	159131209	330	13.48	5.42609	3.38281	2.95822	C7KUGACXX_7_7959.sorted.filtered_peak_1746
chr1	159183982	159184290	309	11.62	3.57743	2.63441	1.30491	C7KUGACXX_7_7959.sorted.filtered_peak_1747
chr1	159750291	159751190	900	32.42	14.57656	4.53181	11.73244	C7KUGACXX_7_7959.sorted.filtered_peak_1748
chr1	159770027	159770357	331	20.58	5.93035	2.97033	3.40680	C7KUGACXX_7_7959.sorted.filtered_peak_1749
chr1	159796055	159796845	791	20.93	6.04540	2.97418	3.52041	C7KUGACXX_7_7959.sorted.filtered_peak_1750
chr1	159824360	159824792	433	12.91	4.09476	2.79205	1.73556	C7KUGACXX_7_7959.sorted.filtered_peak_1751
chr1	159861357	159861649	293	15.01	4.58595	2.83755	2.18385	C7KUGACXX_7_7959.sorted.filtered_peak_1752
chr1	159880053	159880839	787	28.39	10.36528	3.71858	7.66080	C7KUGACXX_7_7959.sorted.filtered_peak_1753
chr1	159893083	159893858	776	34.85	7.93887	2.78215	5.29606	C7KUGACXX_7_7959.sorted.filtered_peak_1754
chr1	159895162	159895704	543	29.20	5.20276	2.32534	2.73863	C7KUGACXX_7_7959.sorted.filtered_peak_1755
chr1	159906222	159906666	445	16.23	5.52686	3.15128	3.04138	C7KUGACXX_7_7959.sorted.filtered_peak_1756
chr1	160001250	160002133	884	21.76	7.69639	3.46777	5.09195	C7KUGACXX_7_7959.sorted.filtered_peak_1757
chr1	160016504	160017143	640	12.14	3.48063	2.54636	1.20652	C7KUGACXX_7_7959.sorted.filtered_peak_1758
chr1	160068157	160069320	1164	39.46	13.75347	3.74869	10.92775	C7KUGACXX_7_7959.sorted.filtered_peak_1759
chr1	160162748	160163118	371	12.18	4.39897	3.01212	2.00539	C7KUGACXX_7_7959.sorted.filtered_peak_1760
chr1	160175142	160175493	352	15.55	4.34223	2.70084	1.95283	C7KUGACXX_7_7959.sorted.filtered_peak_1761
chr1	160231934	160232898	965	47.17	21.07574	4.66228	18.06049	C7KUGACXX_7_7959.sorted.filtered_peak_1762
chr1	160254187	160255179	993	23.88	9.16489	3.76109	6.49663	C7KUGACXX_7_7959.sorted.filtered_peak_1763
chr1	160261131	160261380	250	14.73	5.45521	3.27533	2.96737	C7KUGACXX_7_7959.sorted.filtered_peak_1764
chr1	160312636	160313524	889	29.35	11.38177	3.88848	8.65002	C7KUGACXX_7_7959.sorted.filtered_peak_1765
chr1	160398868	160399150	283	16.09	3.79376	2.43250	1.48020	C7KUGACXX_7_7959.sorted.filtered_peak_1766
chr1	160399532	160399784	253	18.61	5.04123	2.76267	2.59741	C7KUGACXX_7_7959.sorted.filtered_peak_1767
chr1	160407664	160408202	539	21.03	6.72733	3.22890	4.15046	C7KUGACXX_7_7959.sorted.filtered_peak_1768
chr1	160416737	160417140	404	16.20	4.56980	2.74207	2.16730	C7KUGACXX_7_7959.sorted.filtered_peak_1769
chr1	160430115	160430382	268	13.94	3.83740	2.58292	1.51768	C7KUGACXX_7_7959.sorted.filtered_peak_1770
chr1	160491844	160492280	437	18.10	5.73983	3.08426	3.22849	C7KUGACXX_7_7959.sorted.filtered_peak_1771
chr1	160492544	160493135	592	15.97	4.49825	2.73479	2.09593	C7KUGACXX_7_7959.sorted.filtered_peak_1772
chr1	160509812	160510790	979	20.96	6.50590	3.09934	3.97754	C7KUGACXX_7_7959.sorted.filtered_peak_1773
chr1	160537318	160538410	1093	20.28	5.35369	2.76085	2.89545	C7KUGACXX_7_7959.sorted.filtered_peak_1774
chr1	160547420	160547839	420	18.32	3.82644	2.33348	1.50896	C7KUGACXX_7_7959.sorted.filtered_peak_1775
chr1	160576682	160577262	581	18.68	5.74380	3.03534	3.23502	C7KUGACXX_7_7959.sorted.filtered_peak_1776
chr1	160599139	160599880	742	26.43	5.88075	2.60413	3.37281	C7KUGACXX_7_7959.sorted.filtered_peak_1777
chr1	160607813	160608404	592	34.39	9.01139	3.03062	6.33227	C7KUGACXX_7_7959.sorted.filtered_peak_1778
chr1	160634619	160635064	446	20.00	6.15941	3.07444	3.63584	C7KUGACXX_7_7959.sorted.filtered_peak_1779
chr1	160635317	160635618	302	18.02	4.86542	2.74055	2.43143	C7KUGACXX_7_7959.sorted.filtered_peak_1780
chr1	160643119	160643463	345	15.23	3.55026	2.38311	1.26486	C7KUGACXX_7_7959.sorted.filtered_peak_1781
chr1	160645372	160645706	335	20.14	6.15661	3.06508	3.63249	C7KUGACXX_7_7959.sorted.filtered_peak_1782
chr1	160652690	160653612	923	30.40	9.89777	3.52430	7.16623	C7KUGACXX_7_7959.sorted.filtered_peak_1783
chr1	160681557	160681926	370	27.73	5.97859	2.58594	3.45297	C7KUGACXX_7_7959.sorted.filtered_peak_1784
chr1	160696687	160696995	309	18.11	6.82063	3.52180	4.24622	C7KUGACXX_7_7959.sorted.filtered_peak_1785
chr1	160726101	160726562	462	17.24	6.80422	3.61618	4.22476	C7KUGACXX_7_7959.sorted.filtered_peak_1786
chr1	160737153	160737527	375	16.70	4.24777	2.58077	1.87672	C7KUGACXX_7_7959.sorted.filtered_peak_1787
chr1	160737913	160738390	478	22.62	8.07549	3.53784	5.45077	C7KUGACXX_7_7959.sorted.filtered_peak_1788
chr1	160751741	160752358	618	13.95	5.57238	3.40317	3.08288	C7KUGACXX_7_7959.sorted.filtered_peak_1789
chr1	160765632	160766122	491	29.79	10.93616	3.84041	8.18185	C7KUGACXX_7_7959.sorted.filtered_peak_1790
chr1	160767800	160768102	303	19.82	4.53138	2.50840	2.13735	C7KUGACXX_7_7959.sorted.filtered_peak_1791
chr1	160807264	160808104	841	25.84	8.66476	3.46490	6.00624	C7KUGACXX_7_7959.sorted.filtered_peak_1792
chr1	160832215	160832906	692	15.57	5.68985	3.27062	3.19974	C7KUGACXX_7_7959.sorted.filtered_peak_1793
chr1	160921169	160921480	312	18.24	9.04977	4.50328	6.36985	C7KUGACXX_7_7959.sorted.filtered_peak_1794
chr1	160960123	160960600	478	12.48	4.46281	3.01136	2.06604	C7KUGACXX_7_7959.sorted.filtered_peak_1795
chr1	160983359	160983943	585	19.80	8.88246	4.14553	6.22442	C7KUGACXX_7_7959.sorted.filtered_peak_1796
chr1	160990503	160991304	802	16.11	6.01529	3.37255	3.49737	C7KUGACXX_7_7959.sorted.filtered_peak_1797
chr1	161008515	161008947	433	30.96	14.29583	4.84496	11.40492	C7KUGACXX_7_7959.sorted.filtered_peak_1798
chr1	161014859	161016158	1300	38.55	12.35578	3.41372	9.59947	C7KUGACXX_7_7959.sorted.filtered_peak_1799
chr1	161037980	161038647	668	37.76	11.38327	3.40640	8.61134	C7KUGACXX_7_7959.sorted.filtered_peak_1800
chr1	161038985	161040063	1079	32.37	8.69363	2.92103	6.10477	C7KUGACXX_7_7959.sorted.filtered_peak_1801
chr1	161067207	161068445	1239	25.25	6.70408	2.90902	4.14058	C7KUGACXX_7_7959.sorted.filtered_peak_1802
chr1	161087414	161088230	817	33.32	12.55579	4.06188	9.72209	C7KUGACXX_7_7959.sorted.filtered_peak_1803
chr1	161102084	161103030	947	45.23	19.31111	4.61334	16.31174	C7KUGACXX_7_7959.sorted.filtered_peak_1804
chr1	161123426	161124201	776	25.91	9.94720	3.90725	7.22540	C7KUGACXX_7_7959.sorted.filtered_peak_1805
chr1	161128834	161129626	793	30.13	11.45683	3.80421	8.73817	C7KUGACXX_7_7959.sorted.filtered_peak_1806
chr1	161135596	161136458	863	47.82	22.21230	5.03768	19.13272	C7KUGACXX_7_7959.sorted.filtered_peak_1807
chr1	161146956	161147658	703	25.45	8.52881	3.47009	5.87114	C7KUGACXX_7_7959.sorted.filtered_peak_1808
chr1	161152037	161152478	442	36.06	10.60158	3.33265	7.85087	C7KUGACXX_7_7959.sorted.filtered_peak_1809
chr1	161155086	161155796	711	39.73	14.81423	4.02547	11.94294	C7KUGACXX_7_7959.sorted.filtered_peak_1810
chr1	161162274	161162617	344	19.48	7.83919	3.77977	5.22426	C7KUGACXX_7_7959.sorted.filtered_peak_1811
chr1	161171638	161172457	820	39.08	15.99859	4.30971	13.10334	C7KUGACXX_7_7959.sorted.filtered_peak_1812
chr1	161195363	161196031	669	57.45	27.27986	5.42972	24.04964	C7KUGACXX_7_7959.sorted.filtered_peak_1813
chr1	161197177	161197426	250	26.84	5.96844	2.62588	3.44045	C7KUGACXX_7_7959.sorted.filtered_peak_1814
chr1	161275700	161276313	614	12.70	3.65135	2.58862	1.35893	C7KUGACXX_7_7959.sorted.filtered_peak_1815
chr1	161283876	161284426	551	28.96	15.03768	5.26003	12.15262	C7KUGACXX_7_7959.sorted.filtered_peak_1816
chr1	161321393	161321750	358	14.63	6.31511	3.70163	3.76419	C7KUGACXX_7_7959.sorted.filtered_peak_1817
chr1	161359354	161360414	1061	38.58	16.83325	4.44270	13.94480	C7KUGACXX_7_7959.sorted.filtered_peak_1818
chr1	161368817	161369944	1128	38.16	16.13602	4.60581	13.19131	C7KUGACXX_7_7959.sorted.filtered_peak_1819
chr1	161456915	161457164	250	13.85	4.35739	2.83673	1.96651	C7KUGACXX_7_7959.sorted.filtered_peak_1820
chr1	161493475	161494331	857	17.34	8.49898	4.34477	5.84906	C7KUGACXX_7_7959.sorted.filtered_peak_1821
chr1	161500547	161501167	621	23.12	11.92223	5.08995	9.10094	C7KUGACXX_7_7959.sorted.filtered_peak_1822
chr1	161509646	161510301	656	23.01	13.76106	5.68251	10.93088	C7KUGACXX_7_7959.sorted.filtered_peak_1823
chr1	161582202	161582706	505	21.03	11.56042	5.21823	8.76560	C7KUGACXX_7_7959.sorted.filtered_peak_1824
chr1	161591304	161591631	328	16.14	7.48727	4.06114	4.87526	C7KUGACXX_7_7959.sorted.filtered_peak_1825
chr1	161593177	161593432	256	11.19	3.99151	2.88837	1.64020	C7KUGACXX_7_7959.sorted.filtered_peak_1826
chr1	161695912	161696710	799	20.52	4.59193	2.49351	2.18626	C7KUGACXX_7_7959.sorted.filtered_peak_1827
chr1	161697397	161697698	302	23.00	5.81910	2.78102	3.29773	C7KUGACXX_7_7959.sorted.filtered_peak_1828
chr1	161708605	161709172	568	27.66	10.02666	3.73866	7.30709	C7KUGACXX_7_7959.sorted.filtered_peak_1829
chr1	161719221	161720122	902	27.83	11.76511	4.12907	9.02416	C7KUGACXX_7_7959.sorted.filtered_peak_1830
chr1	161735815	161736489	675	23.32	8.15328	3.49868	5.52108	C7KUGACXX_7_7959.sorted.filtered_peak_1831
chr1	161741564	161741902	339	14.27	4.10650	2.69022	1.74124	C7KUGACXX_7_7959.sorted.filtered_peak_1832
chr1	161742267	161742614	348	13.51	3.81489	2.61065	1.49153	C7KUGACXX_7_7959.sorted.filtered_peak_1833
chr1	162039459	162039958	500	13.27	4.05721	2.74207	1.70352	C7KUGACXX_7_7959.sorted.filtered_peak_1834
chr1	162376588	162376866	279	13.40	5.29799	3.32661	2.83915	C7KUGACXX_7_7959.sorted.filtered_peak_1835
chr1	162467306	162468211	906	21.82	8.68404	3.87260	6.01314	C7KUGACXX_7_7959.sorted.filtered_peak_1836
chr1	162530954	162531609	656	47.16	23.40524	5.38172	20.30098	C7KUGACXX_7_7959.sorted.filtered_peak_1837
chr1	162709719	162710131	413	10.00	3.28007	2.60583	1.03395	C7KUGACXX_7_7959.sorted.filtered_peak_1838
chr1	162792950	162793286	337	12.52	4.49476	3.02059	2.09770	C7KUGACXX_7_7959.sorted.filtered_peak_1839
chr1	162804937	162805378	442	20.89	9.08370	4.13301	6.40124	C7KUGACXX_7_7959.sorted.filtered_peak_1840
chr1	163291236	163292154	919	51.69	23.46844	5.02435	20.35294	C7KUGACXX_7_7959.sorted.filtered_peak_1841
chr1	164580006	164580255	250	10.52	3.58418	2.72940	1.28803	C7KUGACXX_7_7959.sorted.filtered_peak_1842
chr1	164756254	164756818	565	11.37	3.59186	2.66206	1.29916	C7KUGACXX_7_7959.sorted.filtered_peak_1843
chr1	165362233	165362741	509	20.48	7.62071	3.61518	4.99532	C7KUGACXX_7_7959.sorted.filtered_peak_1844
chr1	165567213	165567924	712	31.19	12.32539	4.07949	9.53547	C7KUGACXX_7_7959.sorted.filtered_peak_1845
chr1	165599881	165601039	1159	54.39	25.57678	5.16130	22.45098	C7KUGACXX_7_7959.sorted.filtered_peak_1846
chr1	165648070	165648319	250	12.91	4.66254	3.06837	2.24607	C7KUGACXX_7_7959.sorted.filtered_peak_1847
chr1	165667272	165668044	773	41.66	22.07351	5.98722	18.95774	C7KUGACXX_7_7959.sorted.filtered_peak_1848
chr1	165737735	165738772	1038	39.08	18.65956	5.04166	15.68149	C7KUGACXX_7_7959.sorted.filtered_peak_1849
chr1	165796686	165797521	836	18.18	4.83014	2.72179	2.39341	C7KUGACXX_7_7959.sorted.filtered_peak_1850
chr1	165840574	165840992	419	13.87	4.08545	2.70969	1.72893	C7KUGACXX_7_7959.sorted.filtered_peak_1851
chr1	165883524	165883773	250	15.58	5.54389	3.22639	3.04925	C7KUGACXX_7_7959.sorted.filtered_peak_1852
chr1	166458950	166459665	716	19.58	7.57798	3.70351	4.94900	C7KUGACXX_7_7959.sorted.filtered_peak_1853
chr1	166808280	166809020	741	21.06	6.64953	3.19052	4.08111	C7KUGACXX_7_7959.sorted.filtered_peak_1854
chr1	166844993	166845949	957	41.38	20.07592	5.06178	17.07442	C7KUGACXX_7_7959.sorted.filtered_peak_1855
chr1	166879664	166880125	462	18.42	6.81855	3.50099	4.23909	C7KUGACXX_7_7959.sorted.filtered_peak_1856
chr1	167013123	167013510	388	13.77	4.74147	3.02540	2.31630	C7KUGACXX_7_7959.sorted.filtered_peak_1857
chr1	167028078	167028599	522	12.79	4.26427	2.87113	1.90457	C7KUGACXX_7_7959.sorted.filtered_peak_1858
chr1	167189249	167190454	1206	73.95	29.17215	4.34578	25.90358	C7KUGACXX_7_7959.sorted.filtered_peak_1859
chr1	167191224	167191710	487	37.33	5.66849	2.21061	3.16296	C7KUGACXX_7_7959.sorted.filtered_peak_1860
chr1	167397587	167397864	278	18.06	5.62510	3.04974	3.11800	C7KUGACXX_7_7959.sorted.filtered_peak_1861
chr1	167411471	167411887	417	17.38	5.60669	3.09301	3.10688	C7KUGACXX_7_7959.sorted.filtered_peak_1862
chr1	167416806	167417313	508	24.82	8.05204	3.35279	5.42132	C7KUGACXX_7_7959.sorted.filtered_peak_1863
chr1	167461437	167461829	393	18.84	4.19131	2.43987	1.82430	C7KUGACXX_7_7959.sorted.filtered_peak_1864
chr1	167469759	167470102	344	16.96	3.70543	2.35062	1.41324	C7KUGACXX_7_7959.sorted.filtered_peak_1865
chr1	167486813	167488237	1425	24.62	5.13488	2.45172	2.70252	C7KUGACXX_7_7959.sorted.filtered_peak_1866
chr1	167502911	167503301	391	15.61	5.48323	3.18305	3.00503	C7KUGACXX_7_7959.sorted.filtered_peak_1867
chr1	167522471	167523318	848	26.32	9.50823	3.63693	6.83208	C7KUGACXX_7_7959.sorted.filtered_peak_1868
chr1	167569288	167569782	495	15.40	4.61306	2.82332	2.20348	C7KUGACXX_7_7959.sorted.filtered_peak_1869
chr1	167586858	167587331	474	16.67	6.12338	3.35790	3.60151	C7KUGACXX_7_7959.sorted.filtered_peak_1870
chr1	167587510	167587917	408	13.21	3.95662	2.69550	1.62230	C7KUGACXX_7_7959.sorted.filtered_peak_1871
chr1	167596999	167597884	886	36.77	9.74804	3.06261	7.04685	C7KUGACXX_7_7959.sorted.filtered_peak_1872
chr1	167611267	167611832	566	28.36	11.95691	4.28769	9.17327	C7KUGACXX_7_7959.sorted.filtered_peak_1873
chr1	167656948	167657413	466	15.83	6.30624	3.52252	3.78662	C7KUGACXX_7_7959.sorted.filtered_peak_1874
chr1	167683545	167684514	970	33.46	9.04431	3.11999	6.34345	C7KUGACXX_7_7959.sorted.filtered_peak_1875
chr1	167684768	167685179	412	28.53	6.31465	2.62851	3.78174	C7KUGACXX_7_7959.sorted.filtered_peak_1876
chr1	167690967	167691527	561	28.57	11.65249	4.13847	8.88534	C7KUGACXX_7_7959.sorted.filtered_peak_1877
chr1	167731112	167731511	400	10.85	3.76602	2.79673	1.45876	C7KUGACXX_7_7959.sorted.filtered_peak_1878
chr1	167772646	167773010	365	23.10	8.23091	3.57479	5.58736	C7KUGACXX_7_7959.sorted.filtered_peak_1879
chr1	167774231	167774873	643	22.47	7.93269	3.51875	5.29994	C7KUGACXX_7_7959.sorted.filtered_peak_1880
chr1	167904741	167906202	1462	55.65	20.93885	4.11619	17.91151	C7KUGACXX_7_7959.sorted.filtered_peak_1881
chr1	168115138	168115612	475	11.93	4.45985	3.05134	2.07388	C7KUGACXX_7_7959.sorted.filtered_peak_1882
chr1	168147662	168148912	1251	40.52	18.47372	4.86096	15.48643	C7KUGACXX_7_7959.sorted.filtered_peak_1883
chr1	168194823	168195705	883	26.19	9.11220	3.58582	6.42926	C7KUGACXX_7_7959.sorted.filtered_peak_1884
chr1	168204633	168205009	377	14.67	4.56971	2.86000	2.16883	C7KUGACXX_7_7959.sorted.filtered_peak_1885
chr1	168206340	168206669	330	13.01	3.91467	2.69079	1.58021	C7KUGACXX_7_7959.sorted.filtered_peak_1886
chr1	168311793	168312290	498	20.18	6.28499	3.10606	3.75017	C7KUGACXX_7_7959.sorted.filtered_peak_1887
chr1	168332230	168332718	489	21.07	8.22526	3.76255	5.58432	C7KUGACXX_7_7959.sorted.filtered_peak_1888
chr1	168378118	168378551	434	21.63	8.14254	3.66666	5.50877	C7KUGACXX_7_7959.sorted.filtered_peak_1889
chr1	168390492	168391199	708	22.67	8.46083	3.66263	5.82009	C7KUGACXX_7_7959.sorted.filtered_peak_1890
chr1	168408915	168409282	368	23.02	8.31097	3.63157	5.65032	C7KUGACXX_7_7959.sorted.filtered_peak_1891
chr1	168436571	168437081	511	21.73	6.18431	2.96652	3.65571	C7KUGACXX_7_7959.sorted.filtered_peak_1892
chr1	168489440	168489911	472	16.00	4.45887	2.71910	2.05735	C7KUGACXX_7_7959.sorted.filtered_peak_1893
chr1	168490873	168491133	261	18.66	6.12649	3.20781	3.57801	C7KUGACXX_7_7959.sorted.filtered_peak_1894
chr1	168504644	168505379	736	20.22	8.42821	3.87258	5.79883	C7KUGACXX_7_7959.sorted.filtered_peak_1895
chr1	169013435	169013980	546	27.22	11.31870	4.23950	8.54478	C7KUGACXX_7_7959.sorted.filtered_peak_1896
chr1	169075395	169075866	472	21.68	6.45866	3.06387	3.91171	C7KUGACXX_7_7959.sorted.filtered_peak_1897
chr1	169281425	169281814	390	22.66	9.07828	3.95566	6.38005	C7KUGACXX_7_7959.sorted.filtered_peak_1898
chr1	169336860	169337624	765	65.06	30.58076	5.55326	27.24006	C7KUGACXX_7_7959.sorted.filtered_peak_1899
chr1	169396282	169396825	544	11.85	4.11741	2.89646	1.75718	C7KUGACXX_7_7959.sorted.filtered_peak_1900
chr1	169454865	169455705	841	31.31	12.12856	3.99906	9.35004	C7KUGACXX_7_7959.sorted.filtered_peak_1901
chr1	169573976	169574250	275	14.40	5.08276	3.13967	2.61780	C7KUGACXX_7_7959.sorted.filtered_peak_1902
chr1	169613570	169613819	250	11.74	4.35191	3.01736	1.96839	C7KUGACXX_7_7959.sorted.filtered_peak_1903
chr1	169661870	169662602	733	22.56	6.76830	3.07521	4.22550	C7KUGACXX_7_7959.sorted.filtered_peak_1904
chr1	169680602	169681026	425	13.78	4.43225	2.87782	2.03497	C7KUGACXX_7_7959.sorted.filtered_peak_1905
chr1	169763657	169764689	1033	39.93	15.15322	4.10797	12.26459	C7KUGACXX_7_7959.sorted.filtered_peak_1906
chr1	169862632	169863647	1016	67.96	26.80726	4.57399	23.57816	C7KUGACXX_7_7959.sorted.filtered_peak_1907
chr1	169895219	169895633	415	14.04	4.51019	2.89183	2.10682	C7KUGACXX_7_7959.sorted.filtered_peak_1908
chr1	170043350	170044163	814	58.65	28.74735	5.54861	25.48002	C7KUGACXX_7_7959.sorted.filtered_peak_1909
chr1	170500700	170501702	1003	24.73	9.45523	3.70216	6.80548	C7KUGACXX_7_7959.sorted.filtered_peak_1910
chr1	171282700	171283482	783	15.89	6.32735	3.50054	3.81160	C7KUGACXX_7_7959.sorted.filtered_peak_1911
chr1	171306702	171306951	250	10.39	3.50856	2.69879	1.22420	C7KUGACXX_7_7959.sorted.filtered_peak_1912
chr1	171454168	171455474	1307	42.78	17.79246	4.36406	14.86285	C7KUGACXX_7_7959.sorted.filtered_peak_1913
chr1	171613967	171614425	459	13.33	4.46689	2.93493	2.07103	C7KUGACXX_7_7959.sorted.filtered_peak_1914
chr1	171710386	171711838	1453	34.15	10.34797	3.23567	7.67703	C7KUGACXX_7_7959.sorted.filtered_peak_1915
chr1	171750131	171750958	828	77.70	40.50062	6.24785	36.92503	C7KUGACXX_7_7959.sorted.filtered_peak_1916
chr1	171786834	171787210	377	16.36	6.59162	3.61810	4.02913	C7KUGACXX_7_7959.sorted.filtered_peak_1917
chr1	171810167	171810804	638	22.26	8.24626	3.65251	5.60839	C7KUGACXX_7_7959.sorted.filtered_peak_1918
chr1	172086924	172087384	461	19.21	8.02965	3.86216	5.41408	C7KUGACXX_7_7959.sorted.filtered_peak_1919
chr1	172123790	172124258	469	15.22	4.63087	2.84810	2.21498	C7KUGACXX_7_7959.sorted.filtered_peak_1920
chr1	172150032	172151137	1106	25.22	7.63790	3.18867	5.02476	C7KUGACXX_7_7959.sorted.filtered_peak_1921
chr1	172327547	172327817	271	19.65	5.91083	3.02906	3.38899	C7KUGACXX_7_7959.sorted.filtered_peak_1922
chr1	172328026	172328318	293	18.11	5.04524	2.81245	2.58709	C7KUGACXX_7_7959.sorted.filtered_peak_1923
chr1	172349891	172350427	537	24.17	9.52845	3.96142	6.80900	C7KUGACXX_7_7959.sorted.filtered_peak_1924
chr1	172363286	172363786	501	18.61	5.93656	3.12853	3.40838	C7KUGACXX_7_7959.sorted.filtered_peak_1925
chr1	172412786	172413446	661	25.72	10.78510	4.15759	8.04538	C7KUGACXX_7_7959.sorted.filtered_peak_1926
chr1	172501354	172502760	1407	80.06	32.39172	4.56078	29.04703	C7KUGACXX_7_7959.sorted.filtered_peak_1927
chr1	172607986	172608781	796	25.68	8.35677	3.42560	5.69014	C7KUGACXX_7_7959.sorted.filtered_peak_1928
chr1	172631736	172632320	585	21.88	7.02689	3.25337	4.44481	C7KUGACXX_7_7959.sorted.filtered_peak_1929
chr1	172644361	172644969	609	15.87	5.34571	3.09532	2.87842	C7KUGACXX_7_7959.sorted.filtered_peak_1930
chr1	172668348	172668717	370	28.94	10.32857	3.73950	7.59075	C7KUGACXX_7_7959.sorted.filtered_peak_1931
chr1	172714209	172714458	250	19.71	5.04899	2.70496	2.59364	C7KUGACXX_7_7959.sorted.filtered_peak_1932
chr1	172715428	172715936	509	23.39	7.04540	3.13394	4.46421	C7KUGACXX_7_7959.sorted.filtered_peak_1933
chr1	172788379	172788888	510	19.04	5.99943	3.09381	3.48618	C7KUGACXX_7_7959.sorted.filtered_peak_1934
chr1	172864307	172864709	403	21.66	9.22186	4.09224	6.53477	C7KUGACXX_7_7959.sorted.filtered_peak_1935
chr1	173174557	173174965	409	13.15	3.78385	2.61888	1.48053	C7KUGACXX_7_7959.sorted.filtered_peak_1936
chr1	173379397	173379807	411	19.46	7.20025	3.53796	4.60690	C7KUGACXX_7_7959.sorted.filtered_peak_1937
chr1	173398707	173399341	635	16.42	4.56929	2.72927	2.16802	C7KUGACXX_7_7959.sorted.filtered_peak_1938
chr1	173445692	173446762	1071	41.81	16.42710	4.36660	13.47591	C7KUGACXX_7_7959.sorted.filtered_peak_1939
chr1	173683712	173684708	997	28.89	11.11888	3.89682	8.38279	C7KUGACXX_7_7959.sorted.filtered_peak_1940
chr1	173793162	173794260	1099	56.99	26.87915	5.28535	23.68297	C7KUGACXX_7_7959.sorted.filtered_peak_1941
chr1	173836821	173838218	1398	68.77	22.40431	3.71038	19.33249	C7KUGACXX_7_7959.sorted.filtered_peak_1942
chr1	173991035	173991813	779	30.39	12.76720	4.32287	9.95387	C7KUGACXX_7_7959.sorted.filtered_peak_1943
chr1	174122350	174123028	679	23.10	7.93563	3.49559	5.28880	C7KUGACXX_7_7959.sorted.filtered_peak_1944
chr1	174127972	174129399	1428	44.42	14.97212	3.56572	12.13111	C7KUGACXX_7_7959.sorted.filtered_peak_1945
chr1	174135076	174135745	670	13.91	3.79812	2.57099	1.48472	C7KUGACXX_7_7959.sorted.filtered_peak_1946
chr1	174173880	174174364	485	12.82	4.50222	2.99439	2.10203	C7KUGACXX_7_7959.sorted.filtered_peak_1947
chr1	174713104	174713383	280	15.48	5.34442	3.14332	2.86954	C7KUGACXX_7_7959.sorted.filtered_peak_1948
chr1	174768487	174769593	1107	25.54	8.70350	3.49872	6.04762	C7KUGACXX_7_7959.sorted.filtered_peak_1949
chr1	174933474	174934062	589	34.81	7.31135	2.58461	4.74897	C7KUGACXX_7_7959.sorted.filtered_peak_1950
chr1	174967956	174969557	1602	92.30	36.85521	4.66192	33.37844	C7KUGACXX_7_7959.sorted.filtered_peak_1951
chr1	174992221	174992950	730	44.79	23.20676	5.74377	20.07561	C7KUGACXX_7_7959.sorted.filtered_peak_1952
chr1	174998866	174999159	294	18.23	7.31911	3.73034	4.71380	C7KUGACXX_7_7959.sorted.filtered_peak_1953
chr1	175111050	175111548	499	14.48	4.77302	2.96049	2.35930	C7KUGACXX_7_7959.sorted.filtered_peak_1954
chr1	175161429	175162018	590	23.08	4.32969	2.30111	1.94544	C7KUGACXX_7_7959.sorted.filtered_peak_1955
chr1	175177872	175179057	1186	28.63	10.28294	3.67912	7.56861	C7KUGACXX_7_7959.sorted.filtered_peak_1956
chr1	175196398	175196740	343	11.30	4.08076	2.91308	1.73349	C7KUGACXX_7_7959.sorted.filtered_peak_1957
chr1	175288634	175289108	475	18.72	5.50149	2.94246	3.00918	C7KUGACXX_7_7959.sorted.filtered_peak_1958
chr1	175587928	175588199	272	10.48	3.52756	2.70173	1.25732	C7KUGACXX_7_7959.sorted.filtered_peak_1959
chr1	176175922	176176959	1038	61.89	27.02917	4.94969	23.81251	C7KUGACXX_7_7959.sorted.filtered_peak_1960
chr1	177355045	177355674	630	12.11	3.71148	2.66424	1.41344	C7KUGACXX_7_7959.sorted.filtered_peak_1961
chr1	178280095	178280453	359	11.27	4.03399	2.90392	1.68178	C7KUGACXX_7_7959.sorted.filtered_peak_1962
chr1	178511342	178511965	624	18.12	5.78953	3.09826	3.28021	C7KUGACXX_7_7959.sorted.filtered_peak_1963
chr1	178971861	178972200	340	15.17	5.32376	3.16769	2.84598	C7KUGACXX_7_7959.sorted.filtered_peak_1964
chr1	178994788	178995558	771	32.12	11.41335	3.81559	8.62863	C7KUGACXX_7_7959.sorted.filtered_peak_1965
chr1	179006153	179006404	252	13.13	3.76632	2.61445	1.45866	C7KUGACXX_7_7959.sorted.filtered_peak_1966
chr1	179050390	179051327	938	22.25	6.96963	3.20983	4.38224	C7KUGACXX_7_7959.sorted.filtered_peak_1967
chr1	179090253	179090563	311	13.20	5.24374	3.34551	2.76751	C7KUGACXX_7_7959.sorted.filtered_peak_1968
chr1	179098830	179099123	294	15.98	6.17662	3.46214	3.64671	C7KUGACXX_7_7959.sorted.filtered_peak_1969
chr1	179198427	179198809	383	13.93	4.06309	2.69175	1.71172	C7KUGACXX_7_7959.sorted.filtered_peak_1970
chr1	179262607	179263477	871	22.79	6.66275	3.03910	4.11459	C7KUGACXX_7_7959.sorted.filtered_peak_1971
chr1	179268127	179268430	304	19.54	6.34269	3.18527	3.80375	C7KUGACXX_7_7959.sorted.filtered_peak_1972
chr1	179334671	179335302	632	41.27	20.10880	5.36616	17.06085	C7KUGACXX_7_7959.sorted.filtered_peak_1973
chr1	179399583	179399832	250	11.62	4.27651	2.98980	1.90073	C7KUGACXX_7_7959.sorted.filtered_peak_1974
chr1	179783762	179784231	470	25.26	10.65605	4.23466	7.90313	C7KUGACXX_7_7959.sorted.filtered_peak_1975
chr1	179846792	179847105	314	30.43	7.71389	2.88107	5.10789	C7KUGACXX_7_7959.sorted.filtered_peak_1976
chr1	179851187	179852522	1336	54.07	18.85815	4.00755	15.84015	C7KUGACXX_7_7959.sorted.filtered_peak_1977
chr1	179923086	179924569	1484	46.74	18.74707	4.11577	15.80750	C7KUGACXX_7_7959.sorted.filtered_peak_1978
chr1	180123519	180124374	856	33.75	13.18358	4.10958	10.35421	C7KUGACXX_7_7959.sorted.filtered_peak_1979
chr1	180198857	180199318	462	15.78	5.07749	3.00349	2.61737	C7KUGACXX_7_7959.sorted.filtered_peak_1980
chr1	180471321	180472558	1238	27.33	10.35209	3.79312	7.65397	C7KUGACXX_7_7959.sorted.filtered_peak_1981
chr1	180484814	180485303	490	13.16	5.09700	3.24892	2.65881	C7KUGACXX_7_7959.sorted.filtered_peak_1982
chr1	180600875	180601675	801	48.54	23.49041	5.38669	20.34507	C7KUGACXX_7_7959.sorted.filtered_peak_1983
chr1	180923446	180923733	288	17.89	7.55856	3.91230	4.92300	C7KUGACXX_7_7959.sorted.filtered_peak_1984
chr1	180991137	180992579	1443	29.53	8.53708	3.06020	5.93205	C7KUGACXX_7_7959.sorted.filtered_peak_1985
chr1	181002445	181003219	775	28.19	10.53205	3.77340	7.82555	C7KUGACXX_7_7959.sorted.filtered_peak_1986
chr1	181031691	181032402	712	13.54	4.93240	3.13099	2.49476	C7KUGACXX_7_7959.sorted.filtered_peak_1987
chr1	181057572	181058437	866	43.21	13.09252	3.33357	10.31965	C7KUGACXX_7_7959.sorted.filtered_peak_1988
chr1	181058908	181059739	832	27.58	4.84544	2.27880	2.42119	C7KUGACXX_7_7959.sorted.filtered_peak_1989
chr1	181068645	181069076	432	17.63	4.33319	2.55980	1.94879	C7KUGACXX_7_7959.sorted.filtered_peak_1990
chr1	181074197	181075045	849	37.00	13.07111	3.76587	10.27245	C7KUGACXX_7_7959.sorted.filtered_peak_1991
chr1	181118726	181119115	390	25.03	9.95963	3.98440	7.23791	C7KUGACXX_7_7959.sorted.filtered_peak_1992
chr1	181135569	181135978	410	18.03	7.59185	3.86085	4.97814	C7KUGACXX_7_7959.sorted.filtered_peak_1993
chr1	181365299	181365768	470	13.77	4.01011	2.68213	1.66289	C7KUGACXX_7_7959.sorted.filtered_peak_1994
chr1	181394115	181394364	250	13.45	4.25617	2.82551	1.87273	C7KUGACXX_7_7959.sorted.filtered_peak_1995
chr1	181998484	181999366	883	60.45	31.65828	6.10919	28.31444	C7KUGACXX_7_7959.sorted.filtered_peak_1996
chr1	182023921	182024183	263	12.99	3.70319	2.59508	1.40686	C7KUGACXX_7_7959.sorted.filtered_peak_1997
chr1	182056346	182056720	375	14.64	3.73460	2.49679	1.42126	C7KUGACXX_7_7959.sorted.filtered_peak_1998
chr1	182112315	182112588	274	13.75	5.03509	3.17862	2.57365	C7KUGACXX_7_7959.sorted.filtered_peak_1999
chr1	182360551	182361176	626	17.53	4.24450	2.52671	1.87525	C7KUGACXX_7_7959.sorted.filtered_peak_2000
chr1	182399821	182400070	250	15.22	4.85090	2.94360	2.41830	C7KUGACXX_7_7959.sorted.filtered_peak_2001
chr1	182557876	182558558	683	18.08	5.14767	2.84951	2.68380	C7KUGACXX_7_7959.sorted.filtered_peak_2002
chr1	182573133	182573942	810	23.21	5.23976	2.56829	2.77853	C7KUGACXX_7_7959.sorted.filtered_peak_2003
chr1	182584083	182584378	296	22.03	5.88192	2.85337	3.36332	C7KUGACXX_7_7959.sorted.filtered_peak_2004
chr1	182584650	182585866	1217	20.98	5.61019	2.80179	3.12768	C7KUGACXX_7_7959.sorted.filtered_peak_2005
chr1	182758582	182759208	627	35.93	14.12449	4.23071	11.25380	C7KUGACXX_7_7959.sorted.filtered_peak_2006
chr1	182808069	182809269	1201	52.04	21.50755	4.51266	18.46120	C7KUGACXX_7_7959.sorted.filtered_peak_2007
chr1	183163895	183164179	285	17.70	7.56814	3.91306	4.94504	C7KUGACXX_7_7959.sorted.filtered_peak_2008
chr1	183188339	183188588	250	12.91	4.26035	2.87440	1.88394	C7KUGACXX_7_7959.sorted.filtered_peak_2009
chr1	183440180	183441801	1622	48.00	14.31321	3.34789	11.49018	C7KUGACXX_7_7959.sorted.filtered_peak_2010
chr1	183457083	183457365	283	11.24	3.97168	2.87047	1.64716	C7KUGACXX_7_7959.sorted.filtered_peak_2011
chr1	183467500	183467825	326	14.93	5.57806	3.29072	3.10308	C7KUGACXX_7_7959.sorted.filtered_peak_2012
chr1	183604547	183605508	962	56.50	22.97985	4.36212	19.90859	C7KUGACXX_7_7959.sorted.filtered_peak_2013
chr1	183624334	183624901	568	12.98	4.77451	3.11274	2.35324	C7KUGACXX_7_7959.sorted.filtered_peak_2014
chr1	183654306	183654588	283	10.93	3.83650	2.82589	1.50954	C7KUGACXX_7_7959.sorted.filtered_peak_2015
chr1	183774453	183774702	250	14.24	4.16650	2.71565	1.80207	C7KUGACXX_7_7959.sorted.filtered_peak_2016
chr1	183811432	183812034	603	20.45	8.15466	3.80085	5.51505	C7KUGACXX_7_7959.sorted.filtered_peak_2017
chr1	183857253	183857617	365	13.06	3.91689	2.68694	1.58490	C7KUGACXX_7_7959.sorted.filtered_peak_2018
chr1	183885092	183885777	686	21.18	7.68444	3.51536	5.07912	C7KUGACXX_7_7959.sorted.filtered_peak_2019
chr1	183925588	183926218	631	43.75	20.79103	5.31793	17.71134	C7KUGACXX_7_7959.sorted.filtered_peak_2020
chr1	184020444	184021343	900	23.95	8.33819	3.51269	5.69139	C7KUGACXX_7_7959.sorted.filtered_peak_2021
chr1	184129526	184129885	360	18.84	5.09400	2.77786	2.63537	C7KUGACXX_7_7959.sorted.filtered_peak_2022
chr1	184356020	184356515	496	18.01	4.87530	2.73759	2.44871	C7KUGACXX_7_7959.sorted.filtered_peak_2023
chr1	184356762	184357011	250	15.85	3.67262	2.39761	1.38104	C7KUGACXX_7_7959.sorted.filtered_peak_2024
chr1	184460771	184461034	264	18.86	6.94882	3.51135	4.36013	C7KUGACXX_7_7959.sorted.filtered_peak_2025
chr1	184712172	184712803	632	25.05	8.97339	3.62095	6.30451	C7KUGACXX_7_7959.sorted.filtered_peak_2026
chr1	184714923	184715319	397	23.40	6.69715	3.03266	4.12680	C7KUGACXX_7_7959.sorted.filtered_peak_2027
chr1	184723644	184724852	1209	63.96	26.79495	4.52186	23.61120	C7KUGACXX_7_7959.sorted.filtered_peak_2028
chr1	184774818	184775230	413	12.52	4.01095	2.77862	1.67502	C7KUGACXX_7_7959.sorted.filtered_peak_2029
chr1	184809667	184810135	469	15.53	4.54767	2.77779	2.16207	C7KUGACXX_7_7959.sorted.filtered_peak_2030
chr1	184812957	184813272	316	15.69	5.98122	3.42160	3.45540	C7KUGACXX_7_7959.sorted.filtered_peak_2031
chr1	184836055	184836803	749	27.50	11.12598	4.17589	8.34747	C7KUGACXX_7_7959.sorted.filtered_peak_2032
chr1	184859720	184860145	426	17.71	5.48908	3.00946	3.00284	C7KUGACXX_7_7959.sorted.filtered_peak_2033
chr1	184942601	184943850	1250	18.26	4.41699	2.55211	2.02887	C7KUGACXX_7_7959.sorted.filtered_peak_2034
chr1	184951277	184951559	283	15.45	4.74692	2.88610	2.31513	C7KUGACXX_7_7959.sorted.filtered_peak_2035
chr1	185014195	185014749	555	22.73	7.19285	3.25481	4.59118	C7KUGACXX_7_7959.sorted.filtered_peak_2036
chr1	185125242	185125535	294	25.06	3.27010	1.92876	1.05193	C7KUGACXX_7_7959.sorted.filtered_peak_2037
chr1	185125755	185126895	1141	62.28	25.19098	4.60512	22.01606	C7KUGACXX_7_7959.sorted.filtered_peak_2038
chr1	185285861	185287283	1423	55.64	17.07862	3.53883	14.14603	C7KUGACXX_7_7959.sorted.filtered_peak_2039
chr1	185307716	185308712	997	23.76	8.78036	3.67913	6.11976	C7KUGACXX_7_7959.sorted.filtered_peak_2040
chr1	185373999	185374248	250	10.65	3.66209	2.75887	1.35703	C7KUGACXX_7_7959.sorted.filtered_peak_2041
chr1	185381710	185381959	250	11.00	3.38914	2.58605	1.12914	C7KUGACXX_7_7959.sorted.filtered_peak_2042
chr1	185389766	185390577	812	25.88	8.80741	3.53923	6.12515	C7KUGACXX_7_7959.sorted.filtered_peak_2043
chr1	185408872	185409661	790	41.54	18.28839	4.86123	15.28601	C7KUGACXX_7_7959.sorted.filtered_peak_2044
chr1	185528987	185529497	511	31.97	13.51416	4.47429	10.65054	C7KUGACXX_7_7959.sorted.filtered_peak_2045
chr1	185530658	185531001	344	17.68	4.19659	2.49636	1.83790	C7KUGACXX_7_7959.sorted.filtered_peak_2046
chr1	185536091	185536566	476	28.25	11.56536	4.23302	8.77221	C7KUGACXX_7_7959.sorted.filtered_peak_2047
chr1	185537603	185537852	250	17.82	4.87771	2.76351	2.43574	C7KUGACXX_7_7959.sorted.filtered_peak_2048
chr1	185663244	185663515	272	13.38	4.31661	2.85402	1.93693	C7KUGACXX_7_7959.sorted.filtered_peak_2049
chr1	186343594	186345226	1633	56.46	23.64748	4.44373	20.57597	C7KUGACXX_7_7959.sorted.filtered_peak_2050
chr1	186373661	186374019	359	13.78	4.95321	3.12165	2.51551	C7KUGACXX_7_7959.sorted.filtered_peak_2051
chr1	186587589	186587867	279	16.13	6.40928	3.56035	3.86232	C7KUGACXX_7_7959.sorted.filtered_peak_2052
chr1	186691755	186692004	250	11.34	4.09035	2.92343	1.73197	C7KUGACXX_7_7959.sorted.filtered_peak_2053
chr1	186979614	186979950	337	11.80	4.02309	2.84970	1.67580	C7KUGACXX_7_7959.sorted.filtered_peak_2054
chr1	187056549	187056827	279	11.48	3.91584	2.82420	1.58334	C7KUGACXX_7_7959.sorted.filtered_peak_2055
chr1	192485846	192486486	641	34.56	15.08356	4.63883	12.18446	C7KUGACXX_7_7959.sorted.filtered_peak_2056
chr1	192507900	192508503	604	29.88	11.68511	3.98094	8.93419	C7KUGACXX_7_7959.sorted.filtered_peak_2057
chr1	192514182	192514541	360	16.88	4.05640	2.49446	1.71077	C7KUGACXX_7_7959.sorted.filtered_peak_2058
chr1	192519692	192520404	713	17.80	4.18336	2.49114	1.81885	C7KUGACXX_7_7959.sorted.filtered_peak_2059
chr1	192544490	192545187	698	37.50	11.26215	3.31834	8.51811	C7KUGACXX_7_7959.sorted.filtered_peak_2060
chr1	192578354	192578666	313	16.21	5.04575	2.95439	2.58990	C7KUGACXX_7_7959.sorted.filtered_peak_2061
chr1	192777787	192778607	821	42.34	12.67114	3.28499	9.90722	C7KUGACXX_7_7959.sorted.filtered_peak_2062
chr1	192988620	192988922	303	12.26	4.23849	2.91460	1.86892	C7KUGACXX_7_7959.sorted.filtered_peak_2063
chr1	193027756	193029236	1481	37.95	12.77993	3.55845	9.99937	C7KUGACXX_7_7959.sorted.filtered_peak_2064
chr1	193073597	193074943	1347	18.83	5.95055	3.08860	3.44249	C7KUGACXX_7_7959.sorted.filtered_peak_2065
chr1	193090720	193091702	983	50.16	22.00117	5.00368	18.88888	C7KUGACXX_7_7959.sorted.filtered_peak_2066
chr1	193152452	193152703	252	19.75	4.21915	2.40881	1.84201	C7KUGACXX_7_7959.sorted.filtered_peak_2067
chr1	193280395	193280761	367	19.05	6.35505	3.21373	3.82614	C7KUGACXX_7_7959.sorted.filtered_peak_2068
chr1	193307113	193307619	507	11.08	3.37106	2.56927	1.11167	C7KUGACXX_7_7959.sorted.filtered_peak_2069
chr1	193376086	193376421	336	15.49	4.29790	2.68624	1.91779	C7KUGACXX_7_7959.sorted.filtered_peak_2070
chr1	193381098	193381491	394	17.46	5.22705	2.92724	2.75831	C7KUGACXX_7_7959.sorted.filtered_peak_2071
chr1	193387650	193387908	259	16.90	5.00841	2.88668	2.55216	C7KUGACXX_7_7959.sorted.filtered_peak_2072
chr1	193407057	193407306	250	14.35	4.81398	3.00526	2.38103	C7KUGACXX_7_7959.sorted.filtered_peak_2073
chr1	193417957	193418500	544	10.77	3.71004	2.76875	1.42017	C7KUGACXX_7_7959.sorted.filtered_peak_2074
chr1	193426806	193427158	353	27.63	7.16772	2.92070	4.57072	C7KUGACXX_7_7959.sorted.filtered_peak_2075
chr1	193431809	193432205	397	22.49	4.73711	2.44140	2.32416	C7KUGACXX_7_7959.sorted.filtered_peak_2076
chr1	193448148	193449045	898	38.06	16.58641	4.51209	13.69643	C7KUGACXX_7_7959.sorted.filtered_peak_2077
chr1	193509167	193509931	765	20.79	4.90133	2.59406	2.45538	C7KUGACXX_7_7959.sorted.filtered_peak_2078
chr1	193528988	193529240	253	10.53	3.58911	2.73105	1.29234	C7KUGACXX_7_7959.sorted.filtered_peak_2079
chr1	193561134	193562246	1113	20.52	6.45484	3.08593	3.94298	C7KUGACXX_7_7959.sorted.filtered_peak_2080
chr1	193635461	193635905	445	12.28	3.96795	2.78016	1.63122	C7KUGACXX_7_7959.sorted.filtered_peak_2081
chr1	194021292	194021743	452	13.37	3.92588	2.67087	1.59964	C7KUGACXX_7_7959.sorted.filtered_peak_2082
chr1	194120048	194120451	404	14.87	4.66577	2.88141	2.25829	C7KUGACXX_7_7959.sorted.filtered_peak_2083
chr1	194194971	194195512	542	15.66	5.00338	2.96734	2.56051	C7KUGACXX_7_7959.sorted.filtered_peak_2084
chr1	194258494	194258922	429	12.93	3.84638	2.66534	1.52241	C7KUGACXX_7_7959.sorted.filtered_peak_2085
chr1	195164480	195164941	462	18.36	6.65166	3.40844	4.09787	C7KUGACXX_7_7959.sorted.filtered_peak_2086
chr1	196629866	196630183	318	13.91	4.43799	2.87262	2.03897	C7KUGACXX_7_7959.sorted.filtered_peak_2087
chr1	197115660	197116308	649	44.73	18.59347	4.68267	15.56992	C7KUGACXX_7_7959.sorted.filtered_peak_2088
chr1	197169830	197171001	1172	39.13	17.02341	4.39177	14.14408	C7KUGACXX_7_7959.sorted.filtered_peak_2089
chr1	197360585	197360834	250	11.91	3.72730	2.68495	1.43911	C7KUGACXX_7_7959.sorted.filtered_peak_2090
chr1	197498883	197499253	371	10.95	3.85175	2.83095	1.52477	C7KUGACXX_7_7959.sorted.filtered_peak_2091
chr1	197744102	197744928	827	30.99	7.56839	2.80062	4.98570	C7KUGACXX_7_7959.sorted.filtered_peak_2092
chr1	197745318	197745909	592	32.00	7.95814	2.86172	5.34784	C7KUGACXX_7_7959.sorted.filtered_peak_2093
chr1	197837946	197838195	250	11.55	3.54534	2.62238	1.28347	C7KUGACXX_7_7959.sorted.filtered_peak_2094
chr1	197871583	197872442	860	24.71	8.63440	3.54690	5.97510	C7KUGACXX_7_7959.sorted.filtered_peak_2095
chr1	197918312	197918801	490	15.40	6.12302	3.51722	3.58457	C7KUGACXX_7_7959.sorted.filtered_peak_2096
chr1	198071573	198071863	291	16.90	6.56748	3.56718	3.99505	C7KUGACXX_7_7959.sorted.filtered_peak_2097
chr1	198125723	198126946	1224	29.38	6.27231	2.58898	3.73050	C7KUGACXX_7_7959.sorted.filtered_peak_2098
chr1	198127903	198128449	547	26.58	5.02845	2.37104	2.57670	C7KUGACXX_7_7959.sorted.filtered_peak_2099
chr1	198136501	198137122	622	24.75	8.08458	3.36223	5.45550	C7KUGACXX_7_7959.sorted.filtered_peak_2100
chr1	198157098	198157595	498	22.76	9.14466	3.93363	6.45778	C7KUGACXX_7_7959.sorted.filtered_peak_2101
chr1	198222627	198222969	343	11.24	4.02848	2.89984	1.67710	C7KUGACXX_7_7959.sorted.filtered_peak_2102
chr1	198434558	198434970	413	14.07	4.60381	2.92652	2.19456	C7KUGACXX_7_7959.sorted.filtered_peak_2103
chr1	198489644	198489951	308	17.50	5.36927	2.98955	2.88177	C7KUGACXX_7_7959.sorted.filtered_peak_2104
chr1	198503793	198504238	446	12.80	4.34928	2.92333	1.96478	C7KUGACXX_7_7959.sorted.filtered_peak_2105
chr1	198526058	198526426	369	22.18	8.39133	3.70985	5.74019	C7KUGACXX_7_7959.sorted.filtered_peak_2106
chr1	198589888	198591068	1181	37.03	9.49393	3.02375	6.78845	C7KUGACXX_7_7959.sorted.filtered_peak_2107
chr1	198607493	198607742	250	21.62	4.49934	2.40847	2.10572	C7KUGACXX_7_7959.sorted.filtered_peak_2108
chr1	198608058	198608338	281	25.28	5.94496	2.69646	3.41671	C7KUGACXX_7_7959.sorted.filtered_peak_2109
chr1	198626509	198626843	335	25.40	5.21468	2.46643	2.75416	C7KUGACXX_7_7959.sorted.filtered_peak_2110
chr1	198638165	198638730	566	22.66	5.94703	2.81311	3.44139	C7KUGACXX_7_7959.sorted.filtered_peak_2111
chr1	198650886	198651619	734	47.36	11.61021	3.00150	8.82380	C7KUGACXX_7_7959.sorted.filtered_peak_2112
chr1	198903986	198904428	443	22.34	5.15052	2.59692	2.68461	C7KUGACXX_7_7959.sorted.filtered_peak_2113
chr1	198906563	198906833	271	18.72	3.89812	2.34248	1.56272	C7KUGACXX_7_7959.sorted.filtered_peak_2114
chr1	199010524	199011179	656	18.33	5.85769	3.08636	3.35935	C7KUGACXX_7_7959.sorted.filtered_peak_2115
chr1	199058630	199058997	368	10.91	3.78612	2.79852	1.48937	C7KUGACXX_7_7959.sorted.filtered_peak_2116
chr1	199142667	199142943	277	17.82	5.52728	3.02890	3.02796	C7KUGACXX_7_7959.sorted.filtered_peak_2117
chr1	199187581	199187831	251	11.69	3.79889	2.74436	1.47485	C7KUGACXX_7_7959.sorted.filtered_peak_2118
chr1	199212431	199212818	388	11.66	3.81590	2.75462	1.49169	C7KUGACXX_7_7959.sorted.filtered_peak_2119
chr1	200098717	200099103	387	15.17	5.59237	3.29422	3.09284	C7KUGACXX_7_7959.sorted.filtered_peak_2120
chr1	200123239	200123698	460	27.07	9.53362	3.65769	6.82637	C7KUGACXX_7_7959.sorted.filtered_peak_2121
chr1	200271430	200271779	350	17.43	7.05056	3.71583	4.45288	C7KUGACXX_7_7959.sorted.filtered_peak_2122
chr1	200321238	200321632	395	12.15	4.45478	3.03148	2.07160	C7KUGACXX_7_7959.sorted.filtered_peak_2123
chr1	200378761	200379602	842	34.72	13.88642	4.10051	11.06861	C7KUGACXX_7_7959.sorted.filtered_peak_2124
chr1	200442861	200443411	551	15.40	5.77563	3.33281	3.27608	C7KUGACXX_7_7959.sorted.filtered_peak_2125
chr1	200452439	200452688	250	12.73	4.23098	2.87327	1.86226	C7KUGACXX_7_7959.sorted.filtered_peak_2126
chr1	200479357	200479606	250	12.88	4.62064	3.05786	2.20037	C7KUGACXX_7_7959.sorted.filtered_peak_2127
chr1	200589722	200590340	619	24.38	8.88989	3.63494	6.23478	C7KUGACXX_7_7959.sorted.filtered_peak_2128
chr1	200597325	200597872	548	15.50	4.33155	2.69695	1.94749	C7KUGACXX_7_7959.sorted.filtered_peak_2129
chr1	200638569	200639677	1109	33.27	13.95242	4.36203	11.10998	C7KUGACXX_7_7959.sorted.filtered_peak_2130
chr1	200831935	200832334	400	20.41	3.88746	2.26217	1.55951	C7KUGACXX_7_7959.sorted.filtered_peak_2131
chr1	200832601	200833033	433	22.70	4.87383	2.47883	2.45079	C7KUGACXX_7_7959.sorted.filtered_peak_2132
chr1	200857160	200857941	782	24.69	5.71799	2.63560	3.22555	C7KUGACXX_7_7959.sorted.filtered_peak_2133
chr1	200874886	200875347	462	18.45	7.43017	3.74105	4.82407	C7KUGACXX_7_7959.sorted.filtered_peak_2134
chr1	200988572	200988989	418	34.99	7.95194	2.76246	5.31917	C7KUGACXX_7_7959.sorted.filtered_peak_2135
chr1	200992610	200993085	476	40.93	12.50525	3.45971	9.69761	C7KUGACXX_7_7959.sorted.filtered_peak_2136
chr1	201083585	201083899	315	13.73	4.31062	2.81474	1.93835	C7KUGACXX_7_7959.sorted.filtered_peak_2137
chr1	201123230	201123847	618	34.86	14.57128	4.44836	11.68265	C7KUGACXX_7_7959.sorted.filtered_peak_2138
chr1	201405016	201405332	317	11.44	4.13889	2.94410	1.77333	C7KUGACXX_7_7959.sorted.filtered_peak_2139
chr1	201417084	201417398	315	11.07	3.91316	2.85825	1.57149	C7KUGACXX_7_7959.sorted.filtered_peak_2140
chr1	201438013	201438539	527	14.32	5.27655	3.21499	2.81943	C7KUGACXX_7_7959.sorted.filtered_peak_2141
chr1	201449592	201450054	463	23.55	8.37019	3.61482	5.70006	C7KUGACXX_7_7959.sorted.filtered_peak_2142
chr1	201475940	201476657	718	28.48	11.58008	4.07637	8.83224	C7KUGACXX_7_7959.sorted.filtered_peak_2143
chr1	201481902	201482339	438	13.86	5.05890	3.15473	2.61969	C7KUGACXX_7_7959.sorted.filtered_peak_2144
chr1	201528675	201529226	552	14.91	5.20682	3.12289	2.74954	C7KUGACXX_7_7959.sorted.filtered_peak_2145
chr1	201798017	201798858	842	31.66	11.42747	3.86310	8.63857	C7KUGACXX_7_7959.sorted.filtered_peak_2146
chr1	201924282	201924984	703	40.98	23.17543	6.18446	20.05721	C7KUGACXX_7_7959.sorted.filtered_peak_2147
chr1	201951451	201952515	1065	16.39	5.23149	2.99421	2.77858	C7KUGACXX_7_7959.sorted.filtered_peak_2148
chr1	202046684	202047116	433	10.28	3.44070	2.67118	1.16769	C7KUGACXX_7_7959.sorted.filtered_peak_2149
chr1	202104286	202105097	812	13.25	3.99148	2.70816	1.65288	C7KUGACXX_7_7959.sorted.filtered_peak_2150
chr1	202112914	202113163	250	16.45	4.14207	2.55598	1.77768	C7KUGACXX_7_7959.sorted.filtered_peak_2151
chr1	202113372	202114022	651	21.19	6.65361	3.14840	4.10495	C7KUGACXX_7_7959.sorted.filtered_peak_2152
chr1	202129620	202129869	250	22.18	4.08367	2.25724	1.73738	C7KUGACXX_7_7959.sorted.filtered_peak_2153
chr1	202139962	202140211	250	13.09	4.46117	2.94900	2.06617	C7KUGACXX_7_7959.sorted.filtered_peak_2154
chr1	202161827	202162278	452	13.79	5.63978	3.45367	3.14792	C7KUGACXX_7_7959.sorted.filtered_peak_2155
chr1	202170338	202170759	422	12.22	3.98814	2.78992	1.64854	C7KUGACXX_7_7959.sorted.filtered_peak_2156
chr1	202264535	202265202	668	23.47	9.40646	3.89985	6.72971	C7KUGACXX_7_7959.sorted.filtered_peak_2157
chr1	202284535	202285072	538	15.18	4.53899	2.80651	2.13800	C7KUGACXX_7_7959.sorted.filtered_peak_2158
chr1	202310791	202311588	798	48.61	25.00727	5.53520	21.87162	C7KUGACXX_7_7959.sorted.filtered_peak_2159
chr1	202317389	202318541	1153	43.87	21.01127	4.93769	18.02116	C7KUGACXX_7_7959.sorted.filtered_peak_2160
chr1	202598433	202598684	252	16.58	6.79452	3.69923	4.21318	C7KUGACXX_7_7959.sorted.filtered_peak_2161
chr1	202777469	202777752	284	26.29	4.92479	2.35453	2.48309	C7KUGACXX_7_7959.sorted.filtered_peak_2162
chr1	202779774	202780398	625	34.54	10.21124	3.23545	7.51677	C7KUGACXX_7_7959.sorted.filtered_peak_2163
chr1	202789072	202789514	443	10.72	3.70308	2.77607	1.39018	C7KUGACXX_7_7959.sorted.filtered_peak_2164
chr1	202804711	202805041	331	19.87	6.90663	3.38000	4.32774	C7KUGACXX_7_7959.sorted.filtered_peak_2165
chr1	202857636	202858529	894	72.71	38.54970	6.22344	35.03218	C7KUGACXX_7_7959.sorted.filtered_peak_2166
chr1	202895839	202896625	787	37.31	18.99564	5.22628	16.02222	C7KUGACXX_7_7959.sorted.filtered_peak_2167
chr1	202926967	202927919	953	28.68	11.96422	4.10872	9.21837	C7KUGACXX_7_7959.sorted.filtered_peak_2168
chr1	202936107	202937101	995	31.55	12.58450	4.10521	9.79018	C7KUGACXX_7_7959.sorted.filtered_peak_2169
chr1	202968424	202968916	493	12.52	4.58897	3.07236	2.17987	C7KUGACXX_7_7959.sorted.filtered_peak_2170
chr1	202976078	202976993	916	34.23	15.43367	4.61270	12.55643	C7KUGACXX_7_7959.sorted.filtered_peak_2171
chr1	202995358	202995934	577	30.89	13.90359	4.64570	11.04900	C7KUGACXX_7_7959.sorted.filtered_peak_2172
chr1	203008706	203008985	280	13.73	4.08427	2.72221	1.72741	C7KUGACXX_7_7959.sorted.filtered_peak_2173
chr1	203105096	203105360	265	11.31	4.01706	2.89040	1.68203	C7KUGACXX_7_7959.sorted.filtered_peak_2174
chr1	203236514	203236968	455	21.71	6.37634	3.04941	3.82109	C7KUGACXX_7_7959.sorted.filtered_peak_2175
chr1	203242211	203242704	494	30.05	8.96878	3.26431	6.29031	C7KUGACXX_7_7959.sorted.filtered_peak_2176
chr1	203256368	203256957	590	52.38	13.83783	3.22019	10.96715	C7KUGACXX_7_7959.sorted.filtered_peak_2177
chr1	203258570	203259153	584	41.93	8.30349	2.60608	5.64250	C7KUGACXX_7_7959.sorted.filtered_peak_2178
chr1	203259460	203259944	485	48.99	11.83571	3.00102	9.03278	C7KUGACXX_7_7959.sorted.filtered_peak_2179
chr1	203274146	203274943	798	54.29	20.95860	4.33195	17.90972	C7KUGACXX_7_7959.sorted.filtered_peak_2180
chr1	203289676	203290457	782	23.84	6.28336	2.87062	3.74052	C7KUGACXX_7_7959.sorted.filtered_peak_2181
chr1	203296307	203297356	1050	47.82	17.83190	4.12436	14.86083	C7KUGACXX_7_7959.sorted.filtered_peak_2182
chr1	203456572	203457130	559	15.29	5.53135	3.25090	3.03692	C7KUGACXX_7_7959.sorted.filtered_peak_2183
chr1	203473714	203474149	436	13.40	4.24696	2.82453	1.86581	C7KUGACXX_7_7959.sorted.filtered_peak_2184
chr1	203562786	203563035	250	11.14	3.95479	2.87615	1.60454	C7KUGACXX_7_7959.sorted.filtered_peak_2185
chr1	203576326	203576796	471	21.90	10.38918	4.57208	7.63750	C7KUGACXX_7_7959.sorted.filtered_peak_2186
chr1	203582269	203582562	294	16.31	6.33240	3.51896	3.77741	C7KUGACXX_7_7959.sorted.filtered_peak_2187
chr1	203594760	203595286	527	30.83	6.56564	2.59733	4.01510	C7KUGACXX_7_7959.sorted.filtered_peak_2188
chr1	203595622	203596097	476	32.75	7.07227	2.65840	4.47856	C7KUGACXX_7_7959.sorted.filtered_peak_2189
chr1	203619302	203619911	610	19.56	4.37184	2.46341	1.99619	C7KUGACXX_7_7959.sorted.filtered_peak_2190
chr1	203622041	203622663	623	29.53	9.11632	3.31735	6.43746	C7KUGACXX_7_7959.sorted.filtered_peak_2191
chr1	203630653	203630902	250	12.39	3.51249	2.54410	1.23390	C7KUGACXX_7_7959.sorted.filtered_peak_2192
chr1	203632075	203632600	526	13.90	4.08673	2.70916	1.72753	C7KUGACXX_7_7959.sorted.filtered_peak_2193
chr1	203642842	203643650	809	48.16	23.31779	5.28307	20.22240	C7KUGACXX_7_7959.sorted.filtered_peak_2194
chr1	203651396	203652502	1107	16.96	5.56060	3.07515	3.08746	C7KUGACXX_7_7959.sorted.filtered_peak_2195
chr1	203713348	203713849	502	12.34	4.51483	3.05377	2.11182	C7KUGACXX_7_7959.sorted.filtered_peak_2196
chr1	203733929	203735032	1104	27.54	11.13265	4.08476	8.37298	C7KUGACXX_7_7959.sorted.filtered_peak_2197
chr1	203764428	203765157	730	31.96	14.64868	4.47095	11.84584	C7KUGACXX_7_7959.sorted.filtered_peak_2198
chr1	203830426	203831097	672	46.07	24.66594	5.89583	21.51159	C7KUGACXX_7_7959.sorted.filtered_peak_2199
chr1	203889547	203889847	301	15.72	7.17983	3.96187	4.58583	C7KUGACXX_7_7959.sorted.filtered_peak_2200
chr1	204073477	204073812	336	12.44	4.27842	2.91511	1.90484	C7KUGACXX_7_7959.sorted.filtered_peak_2201
chr1	204098144	204098683	540	11.40	3.54274	2.63256	1.25942	C7KUGACXX_7_7959.sorted.filtered_peak_2202
chr1	204332516	204333332	817	17.82	5.87920	3.15551	3.37010	C7KUGACXX_7_7959.sorted.filtered_peak_2203
chr1	204380406	204381415	1010	56.10	23.29117	4.63402	20.16571	C7KUGACXX_7_7959.sorted.filtered_peak_2204
chr1	204400467	204400787	321	16.96	7.08881	3.78236	4.49509	C7KUGACXX_7_7959.sorted.filtered_peak_2205
chr1	204422336	204422726	391	14.98	4.28059	2.70293	1.92333	C7KUGACXX_7_7959.sorted.filtered_peak_2206
chr1	204463367	204464392	1026	28.22	9.04405	3.45962	6.33618	C7KUGACXX_7_7959.sorted.filtered_peak_2207
chr1	204475605	204476713	1109	34.41	11.58491	3.74527	8.76997	C7KUGACXX_7_7959.sorted.filtered_peak_2208
chr1	204485242	204485981	740	45.36	18.80482	4.62125	15.79362	C7KUGACXX_7_7959.sorted.filtered_peak_2209
chr1	204490274	204490675	402	23.67	6.94355	3.09320	4.36651	C7KUGACXX_7_7959.sorted.filtered_peak_2210
chr1	204513419	204513897	479	18.06	5.66932	3.04905	3.17443	C7KUGACXX_7_7959.sorted.filtered_peak_2211
chr1	204776074	204776735	662	27.72	11.99723	4.42393	9.19441	C7KUGACXX_7_7959.sorted.filtered_peak_2212
chr1	205090977	205091710	734	48.68	24.10720	5.66574	20.94563	C7KUGACXX_7_7959.sorted.filtered_peak_2213
chr1	205140556	205140868	313	17.74	7.00660	3.64131	4.42226	C7KUGACXX_7_7959.sorted.filtered_peak_2214
chr1	205168750	205169147	398	10.81	3.68001	2.75284	1.39942	C7KUGACXX_7_7959.sorted.filtered_peak_2215
chr1	205180337	205181062	726	37.87	17.22618	4.97224	14.24059	C7KUGACXX_7_7959.sorted.filtered_peak_2216
chr1	205198645	205199072	428	32.28	10.78071	3.61772	8.02430	C7KUGACXX_7_7959.sorted.filtered_peak_2217
chr1	205225318	205225669	352	19.14	7.37910	3.64609	4.77107	C7KUGACXX_7_7959.sorted.filtered_peak_2218
chr1	205242610	205242946	337	24.49	11.18912	4.54702	8.40829	C7KUGACXX_7_7959.sorted.filtered_peak_2219
chr1	205254888	205255252	365	36.12	8.48418	2.82194	5.83508	C7KUGACXX_7_7959.sorted.filtered_peak_2220
chr1	205255733	205256061	329	32.99	6.84121	2.58796	4.26612	C7KUGACXX_7_7959.sorted.filtered_peak_2221
chr1	205257170	205257764	595	44.17	12.78279	3.41375	9.93435	C7KUGACXX_7_7959.sorted.filtered_peak_2222
chr1	205290564	205291073	510	17.21	4.44836	2.63438	2.04998	C7KUGACXX_7_7959.sorted.filtered_peak_2223
chr1	205304759	205305008	250	12.29	4.14938	2.87332	1.77685	C7KUGACXX_7_7959.sorted.filtered_peak_2224
chr1	205366290	205366539	250	13.00	5.16995	3.31651	2.70411	C7KUGACXX_7_7959.sorted.filtered_peak_2225
chr1	205410179	205410857	679	13.65	4.12404	2.73447	1.78759	C7KUGACXX_7_7959.sorted.filtered_peak_2226
chr1	205560934	205561455	522	23.34	8.29656	3.58310	5.64171	C7KUGACXX_7_7959.sorted.filtered_peak_2227
chr1	205600209	205601557	1349	42.31	15.28558	3.88338	12.41942	C7KUGACXX_7_7959.sorted.filtered_peak_2228
chr1	205626772	205627170	399	13.51	4.18534	2.78205	1.81641	C7KUGACXX_7_7959.sorted.filtered_peak_2229
chr1	205628153	205628419	267	16.37	5.47948	3.13616	2.98046	C7KUGACXX_7_7959.sorted.filtered_peak_2230
chr1	205718119	205719745	1627	44.38	13.94933	3.57670	11.09240	C7KUGACXX_7_7959.sorted.filtered_peak_2231
chr1	205744152	205744920	769	41.18	18.41328	4.94666	15.40696	C7KUGACXX_7_7959.sorted.filtered_peak_2232
chr1	205760804	205761053	250	14.42	4.68333	2.93649	2.26901	C7KUGACXX_7_7959.sorted.filtered_peak_2233
chr1	205781704	205782887	1184	27.24	10.37984	3.64702	7.73545	C7KUGACXX_7_7959.sorted.filtered_peak_2234
chr1	205818833	205819642	810	22.22	10.68325	4.49090	7.96576	C7KUGACXX_7_7959.sorted.filtered_peak_2235
chr1	205888108	205888601	494	13.89	5.35188	3.31631	2.87009	C7KUGACXX_7_7959.sorted.filtered_peak_2236
chr1	206643602	206643893	292	25.61	7.53312	3.15834	4.91136	C7KUGACXX_7_7959.sorted.filtered_peak_2237
chr1	206680607	206680941	335	19.52	6.92695	3.44697	4.33444	C7KUGACXX_7_7959.sorted.filtered_peak_2238
chr1	206718161	206718545	385	15.46	6.68561	3.75447	4.12642	C7KUGACXX_7_7959.sorted.filtered_peak_2239
chr1	206725269	206725667	399	30.31	8.97227	3.25613	6.29189	C7KUGACXX_7_7959.sorted.filtered_peak_2240
chr1	206730113	206730954	842	31.12	6.10105	2.48594	3.56664	C7KUGACXX_7_7959.sorted.filtered_peak_2241
chr1	206736354	206736784	431	32.27	10.53786	3.52909	7.80456	C7KUGACXX_7_7959.sorted.filtered_peak_2242
chr1	206748577	206749033	457	33.87	7.91379	2.81560	5.27298	C7KUGACXX_7_7959.sorted.filtered_peak_2243
chr1	206753269	206754029	761	40.08	10.04885	2.95473	7.35235	C7KUGACXX_7_7959.sorted.filtered_peak_2244
chr1	206763331	206764005	675	23.63	7.95446	3.42335	5.32721	C7KUGACXX_7_7959.sorted.filtered_peak_2245
chr1	206785462	206786143	682	45.19	21.81895	5.23096	18.75119	C7KUGACXX_7_7959.sorted.filtered_peak_2246
chr1	206808484	206809191	708	29.35	10.91011	3.88886	8.14791	C7KUGACXX_7_7959.sorted.filtered_peak_2247
chr1	206858628	206859182	555	20.02	4.85682	2.61363	2.42310	C7KUGACXX_7_7959.sorted.filtered_peak_2248
chr1	206859612	206860115	504	17.90	3.78819	2.33882	1.47115	C7KUGACXX_7_7959.sorted.filtered_peak_2249
chr1	206877108	206877540	433	18.76	4.18476	2.43904	1.82057	C7KUGACXX_7_7959.sorted.filtered_peak_2250
chr1	206877887	206878205	319	18.45	3.92375	2.36096	1.59671	C7KUGACXX_7_7959.sorted.filtered_peak_2251
chr1	206889316	206889864	549	18.75	4.26833	2.47216	1.89213	C7KUGACXX_7_7959.sorted.filtered_peak_2252
chr1	206931219	206931549	331	17.58	6.50631	3.43692	3.96055	C7KUGACXX_7_7959.sorted.filtered_peak_2253
chr1	206939697	206940139	443	23.77	6.09136	2.82169	3.55587	C7KUGACXX_7_7959.sorted.filtered_peak_2254
chr1	206942691	206943105	415	25.59	6.16617	2.74504	3.62266	C7KUGACXX_7_7959.sorted.filtered_peak_2255
chr1	206957854	206958189	336	22.17	5.93638	2.86301	3.41559	C7KUGACXX_7_7959.sorted.filtered_peak_2256
chr1	206976402	206977199	798	37.55	13.67255	3.87684	10.85007	C7KUGACXX_7_7959.sorted.filtered_peak_2257
chr1	206982454	206982947	494	14.33	3.62745	2.47045	1.33778	C7KUGACXX_7_7959.sorted.filtered_peak_2258
chr1	206990104	206990559	456	19.27	7.39693	3.65055	4.78382	C7KUGACXX_7_7959.sorted.filtered_peak_2259
chr1	207079188	207079437	250	14.05	3.91312	2.61571	1.57701	C7KUGACXX_7_7959.sorted.filtered_peak_2260
chr1	207085961	207086346	386	14.61	3.64246	2.45714	1.34748	C7KUGACXX_7_7959.sorted.filtered_peak_2261
chr1	207095024	207095574	551	25.88	6.95944	2.96299	4.37164	C7KUGACXX_7_7959.sorted.filtered_peak_2262
chr1	207095795	207096089	295	19.05	3.61284	2.22367	1.33218	C7KUGACXX_7_7959.sorted.filtered_peak_2263
chr1	207096444	207096728	285	24.73	6.36914	2.83198	3.82852	C7KUGACXX_7_7959.sorted.filtered_peak_2264
chr1	207223993	207224555	563	21.20	5.42749	2.72902	2.95745	C7KUGACXX_7_7959.sorted.filtered_peak_2265
chr1	207226169	207226646	478	21.08	5.28146	2.69182	2.82207	C7KUGACXX_7_7959.sorted.filtered_peak_2266
chr1	207251181	207251484	304	16.78	5.43443	3.06070	2.95751	C7KUGACXX_7_7959.sorted.filtered_peak_2267
chr1	207494387	207495491	1105	64.23	29.67839	5.02845	26.41988	C7KUGACXX_7_7959.sorted.filtered_peak_2268
chr1	207509261	207510616	1356	21.02	6.27088	3.04518	3.73036	C7KUGACXX_7_7959.sorted.filtered_peak_2269
chr1	207672874	207673195	322	13.97	4.64788	2.96430	2.22767	C7KUGACXX_7_7959.sorted.filtered_peak_2270
chr1	207925096	207925840	745	32.22	14.45392	4.68640	11.57002	C7KUGACXX_7_7959.sorted.filtered_peak_2271
chr1	207997194	207997458	265	28.96	6.14018	2.58267	3.59900	C7KUGACXX_7_7959.sorted.filtered_peak_2272
chr1	207999060	207999651	592	41.50	13.11628	3.58331	10.27727	C7KUGACXX_7_7959.sorted.filtered_peak_2273
chr1	208035156	208035462	307	25.52	8.02450	3.32184	5.37740	C7KUGACXX_7_7959.sorted.filtered_peak_2274
chr1	208037288	208037616	329	21.52	4.62378	2.45528	2.22086	C7KUGACXX_7_7959.sorted.filtered_peak_2275
chr1	208046436	208047073	638	17.93	4.54158	2.61943	2.14029	C7KUGACXX_7_7959.sorted.filtered_peak_2276
chr1	208056420	208057313	894	19.52	5.95828	3.03882	3.44679	C7KUGACXX_7_7959.sorted.filtered_peak_2277
chr1	208136692	208137239	548	28.80	12.09041	4.24595	9.31430	C7KUGACXX_7_7959.sorted.filtered_peak_2278
chr1	208825728	208826066	339	12.74	4.00137	2.75867	1.65593	C7KUGACXX_7_7959.sorted.filtered_peak_2279
chr1	209162149	209162963	815	15.86	6.46434	3.58244	3.92638	C7KUGACXX_7_7959.sorted.filtered_peak_2280
chr1	209739503	209739752	250	14.71	4.27903	2.73710	1.89561	C7KUGACXX_7_7959.sorted.filtered_peak_2281
chr1	209833295	209833570	276	13.22	4.64289	3.02297	2.23112	C7KUGACXX_7_7959.sorted.filtered_peak_2282
chr1	209846558	209846924	367	19.85	7.91590	3.78133	5.28562	C7KUGACXX_7_7959.sorted.filtered_peak_2283
chr1	209920980	209921548	569	34.22	10.96743	3.52900	8.20904	C7KUGACXX_7_7959.sorted.filtered_peak_2284
chr1	209929116	209930579	1464	28.67	7.22026	2.82857	4.65110	C7KUGACXX_7_7959.sorted.filtered_peak_2285
chr1	209941341	209942324	984	24.16	5.62328	2.62655	3.14658	C7KUGACXX_7_7959.sorted.filtered_peak_2286
chr1	209942559	209943207	649	26.68	6.74460	2.84270	4.17613	C7KUGACXX_7_7959.sorted.filtered_peak_2287
chr1	209957527	209958258	732	49.13	23.03373	5.06026	19.93894	C7KUGACXX_7_7959.sorted.filtered_peak_2288
chr1	210001016	210001674	659	38.99	18.81330	5.17190	15.80576	C7KUGACXX_7_7959.sorted.filtered_peak_2289
chr1	210502312	210502703	392	12.30	4.19940	2.89413	1.82816	C7KUGACXX_7_7959.sorted.filtered_peak_2290
chr1	211307514	211307830	317	13.76	3.77348	2.57071	1.45720	C7KUGACXX_7_7959.sorted.filtered_peak_2291
chr1	211431902	211432986	1085	38.87	12.39470	3.56039	9.58793	C7KUGACXX_7_7959.sorted.filtered_peak_2292
chr1	211433764	211434222	459	26.07	5.26792	2.46177	2.79181	C7KUGACXX_7_7959.sorted.filtered_peak_2293
chr1	211496638	211497090	453	18.96	4.16403	2.41731	1.81257	C7KUGACXX_7_7959.sorted.filtered_peak_2294
chr1	211500769	211501133	365	19.65	3.70680	2.23279	1.39746	C7KUGACXX_7_7959.sorted.filtered_peak_2295
chr1	211508930	211509567	638	18.66	5.68027	3.00740	3.18434	C7KUGACXX_7_7959.sorted.filtered_peak_2296
chr1	211555832	211556652	821	37.19	15.64527	4.52416	12.73581	C7KUGACXX_7_7959.sorted.filtered_peak_2297
chr1	211688605	211689112	508	19.80	6.27423	3.15385	3.72888	C7KUGACXX_7_7959.sorted.filtered_peak_2298
chr1	211752188	211753122	935	51.19	20.36884	4.33483	17.34711	C7KUGACXX_7_7959.sorted.filtered_peak_2299
chr1	211828414	211828898	485	15.95	5.69329	3.23611	3.20298	C7KUGACXX_7_7959.sorted.filtered_peak_2300
chr1	211848694	211849302	609	28.89	14.89385	5.31185	11.99211	C7KUGACXX_7_7959.sorted.filtered_peak_2301
chr1	211854094	211854608	515	20.08	7.94171	3.79446	5.29791	C7KUGACXX_7_7959.sorted.filtered_peak_2302
chr1	211868569	211869103	535	13.37	4.25814	2.83078	1.87783	C7KUGACXX_7_7959.sorted.filtered_peak_2303
chr1	212003563	212004506	944	20.87	6.01856	2.93330	3.51965	C7KUGACXX_7_7959.sorted.filtered_peak_2304
chr1	212208109	212209340	1232	67.73	28.56998	4.61790	25.35376	C7KUGACXX_7_7959.sorted.filtered_peak_2305
chr1	212398746	212399361	616	18.44	7.45022	3.73776	4.84763	C7KUGACXX_7_7959.sorted.filtered_peak_2306
chr1	212408000	212408257	258	14.47	5.36676	3.25981	2.88675	C7KUGACXX_7_7959.sorted.filtered_peak_2307
chr1	212428458	212428769	312	14.88	3.75994	2.49036	1.44959	C7KUGACXX_7_7959.sorted.filtered_peak_2308
chr1	212429722	212430252	531	20.16	6.25999	3.12918	3.70777	C7KUGACXX_7_7959.sorted.filtered_peak_2309
chr1	212458035	212459497	1463	51.48	19.09058	3.84986	16.14557	C7KUGACXX_7_7959.sorted.filtered_peak_2310
chr1	212587782	212588533	752	27.21	10.81493	3.98386	8.07752	C7KUGACXX_7_7959.sorted.filtered_peak_2311
chr1	212606009	212606665	657	17.55	5.30583	2.93927	2.83867	C7KUGACXX_7_7959.sorted.filtered_peak_2312
chr1	212706078	212706327	250	11.82	3.85680	2.75389	1.53498	C7KUGACXX_7_7959.sorted.filtered_peak_2313
chr1	212731978	212732773	796	31.34	12.22826	3.99642	9.45082	C7KUGACXX_7_7959.sorted.filtered_peak_2314
chr1	212740110	212740815	706	16.89	5.37600	3.03016	2.90221	C7KUGACXX_7_7959.sorted.filtered_peak_2315
chr1	212769612	212770448	837	22.34	9.69663	4.06245	7.03372	C7KUGACXX_7_7959.sorted.filtered_peak_2316
chr1	212781684	212782587	904	30.83	8.08134	2.93092	5.47601	C7KUGACXX_7_7959.sorted.filtered_peak_2317
chr1	212838447	212839109	663	14.96	6.73620	3.77938	4.20673	C7KUGACXX_7_7959.sorted.filtered_peak_2318
chr1	212856546	212856880	335	14.02	4.24539	2.77223	1.87252	C7KUGACXX_7_7959.sorted.filtered_peak_2319
chr1	212885813	212886099	287	11.33	4.07508	2.92098	1.71237	C7KUGACXX_7_7959.sorted.filtered_peak_2320
chr1	212894761	212895034	274	11.75	4.34580	3.01795	1.96044	C7KUGACXX_7_7959.sorted.filtered_peak_2321
chr1	212923306	212923689	384	12.31	3.99633	2.78741	1.66055	C7KUGACXX_7_7959.sorted.filtered_peak_2322
chr1	212956050	212956334	285	12.51	4.47938	3.02060	2.07582	C7KUGACXX_7_7959.sorted.filtered_peak_2323
chr1	212964769	212965587	819	29.05	11.01175	3.98362	8.23276	C7KUGACXX_7_7959.sorted.filtered_peak_2324
chr1	212967917	212968364	448	17.04	3.97994	2.45781	1.63509	C7KUGACXX_7_7959.sorted.filtered_peak_2325
chr1	213031141	213031883	743	26.33	10.25766	3.91873	7.54090	C7KUGACXX_7_7959.sorted.filtered_peak_2326
chr1	213032259	213032510	252	17.72	4.73361	2.71497	2.30366	C7KUGACXX_7_7959.sorted.filtered_peak_2327
chr1	213188724	213189375	652	41.34	20.51743	5.54739	17.44627	C7KUGACXX_7_7959.sorted.filtered_peak_2328
chr1	213224246	213225277	1032	20.81	7.33058	3.41061	4.74696	C7KUGACXX_7_7959.sorted.filtered_peak_2329
chr1	213606345	213606727	383	10.91	3.81513	2.82138	1.48394	C7KUGACXX_7_7959.sorted.filtered_peak_2330
chr1	214434834	214435188	355	20.00	7.44084	3.58408	4.82978	C7KUGACXX_7_7959.sorted.filtered_peak_2331
chr1	214454093	214455046	954	26.65	8.53675	3.35123	5.88575	C7KUGACXX_7_7959.sorted.filtered_peak_2332
chr1	214502249	214502543	295	14.44	4.06828	2.65703	1.71700	C7KUGACXX_7_7959.sorted.filtered_peak_2333
chr1	214600902	214601832	931	23.65	10.32988	4.16636	7.63635	C7KUGACXX_7_7959.sorted.filtered_peak_2334
chr1	214612928	214613230	303	15.74	4.87255	2.90970	2.43950	C7KUGACXX_7_7959.sorted.filtered_peak_2335
chr1	214693911	214694237	327	10.62	3.64519	2.75296	1.34106	C7KUGACXX_7_7959.sorted.filtered_peak_2336
chr1	214776006	214776773	768	39.14	20.78988	5.57054	17.76966	C7KUGACXX_7_7959.sorted.filtered_peak_2337
chr1	214805424	214805789	366	22.52	8.24872	3.61789	5.61141	C7KUGACXX_7_7959.sorted.filtered_peak_2338
chr1	217655198	217656167	970	13.86	4.37772	2.83944	1.99493	C7KUGACXX_7_7959.sorted.filtered_peak_2339
chr1	217804003	217804837	835	33.56	15.47391	4.80073	12.58562	C7KUGACXX_7_7959.sorted.filtered_peak_2340
chr1	218458163	218458977	815	24.81	10.23541	4.08070	7.50809	C7KUGACXX_7_7959.sorted.filtered_peak_2341
chr1	218503449	218503920	472	14.50	5.32779	3.23505	2.85582	C7KUGACXX_7_7959.sorted.filtered_peak_2342
chr1	219346978	219347755	778	29.15	10.45941	3.70199	7.74263	C7KUGACXX_7_7959.sorted.filtered_peak_2343
chr1	220219115	220220225	1111	38.71	17.53877	4.65242	14.62178	C7KUGACXX_7_7959.sorted.filtered_peak_2344
chr1	220262830	220263583	754	39.00	15.90107	4.21695	13.03669	C7KUGACXX_7_7959.sorted.filtered_peak_2345
chr1	220267243	220267765	523	33.53	11.01652	3.56220	8.26361	C7KUGACXX_7_7959.sorted.filtered_peak_2346
chr1	220445437	220446276	840	42.21	18.35892	4.59075	15.39696	C7KUGACXX_7_7959.sorted.filtered_peak_2347
chr1	220835387	220835636	250	10.50	3.57260	2.72359	1.28017	C7KUGACXX_7_7959.sorted.filtered_peak_2348
chr1	221122285	221122588	304	11.28	4.03876	2.90804	1.67907	C7KUGACXX_7_7959.sorted.filtered_peak_2349
chr1	221881489	221881745	257	20.49	4.69235	2.53566	2.26964	C7KUGACXX_7_7959.sorted.filtered_peak_2350
chr1	221885597	221885974	378	29.25	7.25163	2.85419	4.65120	C7KUGACXX_7_7959.sorted.filtered_peak_2351
chr1	221886289	221886879	591	27.83	6.96844	2.82937	4.39811	C7KUGACXX_7_7959.sorted.filtered_peak_2352
chr1	221915051	221916508	1458	59.50	21.09604	3.89581	18.05631	C7KUGACXX_7_7959.sorted.filtered_peak_2353
chr1	221951046	221951773	728	18.96	5.26603	2.82447	2.80544	C7KUGACXX_7_7959.sorted.filtered_peak_2354
chr1	222002812	222003393	582	22.74	7.74581	3.44637	5.11370	C7KUGACXX_7_7959.sorted.filtered_peak_2355
chr1	222594098	222594495	398	15.27	5.66714	3.31859	3.16164	C7KUGACXX_7_7959.sorted.filtered_peak_2356
chr1	222628495	222628744	250	14.37	5.22074	3.20091	2.75390	C7KUGACXX_7_7959.sorted.filtered_peak_2357
chr1	222638353	222639277	925	20.77	8.29616	3.82050	5.65551	C7KUGACXX_7_7959.sorted.filtered_peak_2358
chr1	222762973	222763640	668	25.81	11.45403	4.48775	8.65766	C7KUGACXX_7_7959.sorted.filtered_peak_2359
chr1	222790858	222791573	716	31.43	11.85352	3.88671	9.09471	C7KUGACXX_7_7959.sorted.filtered_peak_2360
chr1	222807820	222808096	277	17.20	6.79807	3.62603	4.21751	C7KUGACXX_7_7959.sorted.filtered_peak_2361
chr1	222817158	222818156	999	41.00	19.65626	4.89505	16.67196	C7KUGACXX_7_7959.sorted.filtered_peak_2362
chr1	222828045	222828614	570	21.27	7.77100	3.58883	5.14028	C7KUGACXX_7_7959.sorted.filtered_peak_2363
chr1	222885749	222887202	1454	47.75	15.74518	3.79273	12.82101	C7KUGACXX_7_7959.sorted.filtered_peak_2364
chr1	222946121	222946551	431	11.14	3.54042	2.65513	1.25823	C7KUGACXX_7_7959.sorted.filtered_peak_2365
chr1	222987958	222988817	860	14.89	4.35061	2.74981	1.96598	C7KUGACXX_7_7959.sorted.filtered_peak_2366
chr1	223254732	223255080	349	15.27	5.54518	3.25765	3.05204	C7KUGACXX_7_7959.sorted.filtered_peak_2367
chr1	223297197	223297446	250	12.96	4.33247	2.89955	1.95484	C7KUGACXX_7_7959.sorted.filtered_peak_2368
chr1	223306913	223307452	540	14.73	4.35651	2.75911	1.97414	C7KUGACXX_7_7959.sorted.filtered_peak_2369
chr1	223316104	223316806	703	18.12	7.44325	3.73305	4.85421	C7KUGACXX_7_7959.sorted.filtered_peak_2370
chr1	223688755	223689239	485	19.46	7.99121	3.89220	5.34176	C7KUGACXX_7_7959.sorted.filtered_peak_2371
chr1	223900067	223900651	585	19.85	4.50264	2.50013	2.10463	C7KUGACXX_7_7959.sorted.filtered_peak_2372
chr1	223904057	223904467	411	18.38	3.53052	2.22246	1.25159	C7KUGACXX_7_7959.sorted.filtered_peak_2373
chr1	223914149	223914716	568	17.62	6.33832	3.38344	3.78252	C7KUGACXX_7_7959.sorted.filtered_peak_2374
chr1	223936699	223937048	350	13.27	3.86131	2.64634	1.54364	C7KUGACXX_7_7959.sorted.filtered_peak_2375
chr1	224032615	224034193	1579	31.97	11.14540	3.51601	8.46344	C7KUGACXX_7_7959.sorted.filtered_peak_2376
chr1	224180135	224180554	420	36.90	27.95015	8.97941	24.67693	C7KUGACXX_7_7959.sorted.filtered_peak_2377
chr1	224301616	224302130	515	25.16	8.74462	3.53927	6.08529	C7KUGACXX_7_7959.sorted.filtered_peak_2378
chr1	224356598	224357109	512	13.02	5.20393	3.32063	2.74227	C7KUGACXX_7_7959.sorted.filtered_peak_2379
chr1	224370136	224371344	1209	31.03	11.13870	3.75153	8.38532	C7KUGACXX_7_7959.sorted.filtered_peak_2380
chr1	224380028	224380443	416	14.26	5.79419	3.49730	3.27586	C7KUGACXX_7_7959.sorted.filtered_peak_2381
chr1	224399122	224399440	319	10.16	3.37222	2.64323	1.11124	C7KUGACXX_7_7959.sorted.filtered_peak_2382
chr1	224423803	224424056	254	12.47	4.80927	3.19149	2.37117	C7KUGACXX_7_7959.sorted.filtered_peak_2383
chr1	224432731	224433319	589	10.50	3.57190	2.72368	1.27871	C7KUGACXX_7_7959.sorted.filtered_peak_2384
chr1	224517514	224518375	862	35.60	15.68456	4.65040	12.78121	C7KUGACXX_7_7959.sorted.filtered_peak_2385
chr1	224535950	224536308	359	10.12	3.34877	2.63378	1.09115	C7KUGACXX_7_7959.sorted.filtered_peak_2386
chr1	224544299	224545074	776	31.08	14.83037	4.75122	11.98021	C7KUGACXX_7_7959.sorted.filtered_peak_2387
chr1	224567700	224568127	428	24.90	9.00848	3.69435	6.31548	C7KUGACXX_7_7959.sorted.filtered_peak_2388
chr1	224618291	224618733	443	20.78	4.06496	2.30941	1.70903	C7KUGACXX_7_7959.sorted.filtered_peak_2389
chr1	224622378	224622898	521	26.82	6.58709	2.78438	4.03392	C7KUGACXX_7_7959.sorted.filtered_peak_2390
chr1	224685321	224686271	951	20.34	6.85073	3.24520	4.31129	C7KUGACXX_7_7959.sorted.filtered_peak_2391
chr1	224701461	224701960	500	16.72	5.66350	3.16681	3.16714	C7KUGACXX_7_7959.sorted.filtered_peak_2392
chr1	224811110	224812129	1020	40.25	16.10376	4.22450	13.20218	C7KUGACXX_7_7959.sorted.filtered_peak_2393
chr1	225615321	225616647	1327	35.05	11.59059	3.42564	8.87505	C7KUGACXX_7_7959.sorted.filtered_peak_2394
chr1	225632518	225633081	564	48.00	23.01986	5.38338	19.89545	C7KUGACXX_7_7959.sorted.filtered_peak_2395
chr1	225642197	225642837	641	17.60	7.08723	3.64376	4.52014	C7KUGACXX_7_7959.sorted.filtered_peak_2396
chr1	225654817	225655968	1152	32.14	11.54588	3.76311	8.77909	C7KUGACXX_7_7959.sorted.filtered_peak_2397
chr1	225662361	225663272	912	15.74	4.88070	2.89277	2.46381	C7KUGACXX_7_7959.sorted.filtered_peak_2398
chr1	225964969	225966140	1172	35.27	14.59335	4.26660	11.73859	C7KUGACXX_7_7959.sorted.filtered_peak_2399
chr1	225997766	225998021	256	12.89	4.91850	3.20718	2.47372	C7KUGACXX_7_7959.sorted.filtered_peak_2400
chr1	226053871	226054120	250	12.56	4.27008	2.90864	1.88666	C7KUGACXX_7_7959.sorted.filtered_peak_2401
chr1	226069319	226070174	856	20.92	5.94211	2.94779	3.41715	C7KUGACXX_7_7959.sorted.filtered_peak_2402
chr1	226084628	226085271	644	22.23	8.69730	3.75239	6.06414	C7KUGACXX_7_7959.sorted.filtered_peak_2403
chr1	226099054	226099347	294	18.15	7.57590	3.87563	4.94338	C7KUGACXX_7_7959.sorted.filtered_peak_2404
chr1	226111547	226112267	721	31.57	13.82841	4.46146	10.99136	C7KUGACXX_7_7959.sorted.filtered_peak_2405
chr1	226163667	226163979	313	21.24	9.85101	4.47392	7.11001	C7KUGACXX_7_7959.sorted.filtered_peak_2406
chr1	226178562	226178828	267	13.54	3.90294	2.64915	1.57175	C7KUGACXX_7_7959.sorted.filtered_peak_2407
chr1	226186653	226187879	1227	63.04	26.86869	4.48025	23.68431	C7KUGACXX_7_7959.sorted.filtered_peak_2408
chr1	226249770	226251433	1664	38.31	11.14354	3.24453	8.40351	C7KUGACXX_7_7959.sorted.filtered_peak_2409
chr1	226270903	226271647	745	27.22	14.06782	5.27176	11.18453	C7KUGACXX_7_7959.sorted.filtered_peak_2410
chr1	226297480	226298159	680	19.53	7.16980	3.51834	4.57546	C7KUGACXX_7_7959.sorted.filtered_peak_2411
chr1	226309216	226309946	731	35.37	13.04534	3.97824	10.21712	C7KUGACXX_7_7959.sorted.filtered_peak_2412
chr1	226374190	226374765	576	22.14	8.94554	3.89964	6.27817	C7KUGACXX_7_7959.sorted.filtered_peak_2413
chr1	226496679	226497407	729	26.26	11.11321	4.13871	8.39314	C7KUGACXX_7_7959.sorted.filtered_peak_2414
chr1	226521000	226521368	369	14.42	5.55451	3.34100	3.06813	C7KUGACXX_7_7959.sorted.filtered_peak_2415
chr1	226595471	226596251	781	35.09	11.79281	3.63228	9.02374	C7KUGACXX_7_7959.sorted.filtered_peak_2416
chr1	226612352	226613024	673	15.81	4.63529	2.80373	2.22356	C7KUGACXX_7_7959.sorted.filtered_peak_2417
chr1	226632505	226633036	532	21.98	9.01280	3.93800	6.34499	C7KUGACXX_7_7959.sorted.filtered_peak_2418
chr1	226814051	226814747	697	17.18	6.92634	3.63535	4.36198	C7KUGACXX_7_7959.sorted.filtered_peak_2419
chr1	226821848	226822163	316	20.28	6.93112	3.36230	4.34698	C7KUGACXX_7_7959.sorted.filtered_peak_2420
chr1	226841104	226841542	439	15.77	4.19439	2.62229	1.82886	C7KUGACXX_7_7959.sorted.filtered_peak_2421
chr1	226850420	226851083	664	38.46	15.54986	4.41871	12.63168	C7KUGACXX_7_7959.sorted.filtered_peak_2422
chr1	226862542	226863166	625	38.89	12.13763	3.48982	9.34458	C7KUGACXX_7_7959.sorted.filtered_peak_2423
chr1	226867814	226868063	250	24.78	4.84313	2.38256	2.41837	C7KUGACXX_7_7959.sorted.filtered_peak_2424
chr1	226879049	226879725	677	16.21	4.48311	2.70793	2.08899	C7KUGACXX_7_7959.sorted.filtered_peak_2425
chr1	226890735	226891488	754	24.18	9.65112	3.92330	6.95142	C7KUGACXX_7_7959.sorted.filtered_peak_2426
chr1	226899437	226900176	740	23.67	6.69643	3.01486	4.12419	C7KUGACXX_7_7959.sorted.filtered_peak_2427
chr1	226926870	226927546	677	38.16	10.81247	3.22849	8.06770	C7KUGACXX_7_7959.sorted.filtered_peak_2428
chr1	226986056	226986898	843	21.91	8.44067	3.76287	5.78495	C7KUGACXX_7_7959.sorted.filtered_peak_2429
chr1	227015761	227016138	378	22.05	9.87727	4.34630	7.14691	C7KUGACXX_7_7959.sorted.filtered_peak_2430
chr1	227058051	227058499	449	18.12	7.37640	3.73947	4.78073	C7KUGACXX_7_7959.sorted.filtered_peak_2431
chr1	227070255	227070882	628	24.10	9.24718	3.82961	6.55798	C7KUGACXX_7_7959.sorted.filtered_peak_2432
chr1	227127173	227128338	1166	56.48	26.38947	4.72538	23.26319	C7KUGACXX_7_7959.sorted.filtered_peak_2433
chr1	227730243	227730797	555	22.73	9.65871	4.07158	6.97710	C7KUGACXX_7_7959.sorted.filtered_peak_2434
chr1	227751114	227751653	540	21.55	8.83095	4.02151	6.12962	C7KUGACXX_7_7959.sorted.filtered_peak_2435
chr1	227916188	227916616	429	17.95	4.10231	2.45123	1.75305	C7KUGACXX_7_7959.sorted.filtered_peak_2436
chr1	227922547	227923441	895	48.20	19.78772	4.32977	16.81683	C7KUGACXX_7_7959.sorted.filtered_peak_2437
chr1	227936192	227936926	735	32.54	11.25007	3.71619	8.47756	C7KUGACXX_7_7959.sorted.filtered_peak_2438
chr1	227950150	227950740	591	42.53	11.98025	3.26976	9.19205	C7KUGACXX_7_7959.sorted.filtered_peak_2439
chr1	227953951	227954631	681	41.54	12.81914	3.39995	10.04825	C7KUGACXX_7_7959.sorted.filtered_peak_2440
chr1	227961849	227962213	365	20.70	7.51620	3.53616	4.90613	C7KUGACXX_7_7959.sorted.filtered_peak_2441
chr1	227975418	227976375	958	54.37	25.02879	5.16160	21.85243	C7KUGACXX_7_7959.sorted.filtered_peak_2442
chr1	228072937	228073394	458	14.00	3.25092	2.32035	1.03974	C7KUGACXX_7_7959.sorted.filtered_peak_2443
chr1	228122540	228122850	311	11.38	3.64703	2.69053	1.34738	C7KUGACXX_7_7959.sorted.filtered_peak_2444
chr1	228269810	228270795	986	45.67	18.77510	4.28187	15.83185	C7KUGACXX_7_7959.sorted.filtered_peak_2445
chr1	228290517	228291315	799	39.15	13.81021	3.78152	10.98976	C7KUGACXX_7_7959.sorted.filtered_peak_2446
chr1	228296677	228297328	652	45.02	21.64942	5.24160	18.58287	C7KUGACXX_7_7959.sorted.filtered_peak_2447
chr1	228318718	228319017	300	15.03	6.03345	3.51142	3.50523	C7KUGACXX_7_7959.sorted.filtered_peak_2448
chr1	228327353	228328353	1001	78.67	39.51613	5.71891	35.96712	C7KUGACXX_7_7959.sorted.filtered_peak_2449
chr1	228353008	228354030	1023	103.80	49.54484	5.86406	45.72058	C7KUGACXX_7_7959.sorted.filtered_peak_2450
chr1	228373193	228373706	514	16.61	6.81394	3.66744	4.25556	C7KUGACXX_7_7959.sorted.filtered_peak_2451
chr1	228400723	228401494	772	16.30	4.59061	2.74470	2.18422	C7KUGACXX_7_7959.sorted.filtered_peak_2452
chr1	228463390	228463955	566	24.65	8.60780	3.54137	5.94942	C7KUGACXX_7_7959.sorted.filtered_peak_2453
chr1	228594169	228594986	818	39.73	14.74651	3.97920	11.87585	C7KUGACXX_7_7959.sorted.filtered_peak_2454
chr1	228644945	228645938	994	43.78	16.01350	3.90942	13.12182	C7KUGACXX_7_7959.sorted.filtered_peak_2455
chr1	228646212	228646461	250	30.18	6.40831	2.60206	3.85022	C7KUGACXX_7_7959.sorted.filtered_peak_2456
chr1	228651278	228651859	582	30.93	7.12922	2.69876	4.56286	C7KUGACXX_7_7959.sorted.filtered_peak_2457
chr1	228652230	228652703	474	44.95	16.19773	4.04036	13.26111	C7KUGACXX_7_7959.sorted.filtered_peak_2458
chr1	228653479	228653740	262	25.40	4.74857	2.33697	2.32319	C7KUGACXX_7_7959.sorted.filtered_peak_2459
chr1	228666493	228666984	492	19.36	6.41400	3.22525	3.87078	C7KUGACXX_7_7959.sorted.filtered_peak_2460
chr1	228674218	228675197	980	48.75	20.12573	4.72896	17.05362	C7KUGACXX_7_7959.sorted.filtered_peak_2461
chr1	228688514	228689186	673	23.52	9.39977	3.86225	6.73340	C7KUGACXX_7_7959.sorted.filtered_peak_2462
chr1	228782502	228783148	647	13.35	4.91507	3.15603	2.46739	C7KUGACXX_7_7959.sorted.filtered_peak_2463
chr1	228783337	228783670	334	12.47	4.03047	2.79250	1.69114	C7KUGACXX_7_7959.sorted.filtered_peak_2464
chr1	228870718	228871515	798	18.48	5.32573	2.87240	2.86223	C7KUGACXX_7_7959.sorted.filtered_peak_2465
chr1	228901180	228901591	412	11.82	3.70057	2.68026	1.41151	C7KUGACXX_7_7959.sorted.filtered_peak_2466
chr1	228940759	228941168	410	13.60	4.15503	2.75368	1.80254	C7KUGACXX_7_7959.sorted.filtered_peak_2467
chr1	229163271	229163786	516	13.71	4.33834	2.83604	1.95421	C7KUGACXX_7_7959.sorted.filtered_peak_2468
chr1	229322305	229322712	408	12.82	4.02410	2.76368	1.67495	C7KUGACXX_7_7959.sorted.filtered_peak_2469
chr1	229335636	229335964	329	17.66	5.73461	3.11612	3.22801	C7KUGACXX_7_7959.sorted.filtered_peak_2470
chr1	229363055	229363607	553	22.78	8.50276	3.70575	5.84121	C7KUGACXX_7_7959.sorted.filtered_peak_2471
chr1	229389338	229389769	432	24.00	7.84683	3.36681	5.21359	C7KUGACXX_7_7959.sorted.filtered_peak_2472
chr1	229393819	229394511	693	15.36	3.93512	2.53582	1.60622	C7KUGACXX_7_7959.sorted.filtered_peak_2473
chr1	229406664	229407426	763	26.54	9.42300	3.56058	6.76777	C7KUGACXX_7_7959.sorted.filtered_peak_2474
chr1	229421986	229422918	933	16.31	5.90445	3.30739	3.38948	C7KUGACXX_7_7959.sorted.filtered_peak_2475
chr1	229462391	229462663	273	16.41	4.46573	2.69139	2.07002	C7KUGACXX_7_7959.sorted.filtered_peak_2476
chr1	229477857	229478931	1075	37.56	12.71990	3.65356	9.92845	C7KUGACXX_7_7959.sorted.filtered_peak_2477
chr1	229576709	229577102	394	15.96	7.15560	3.92212	4.56525	C7KUGACXX_7_7959.sorted.filtered_peak_2478
chr1	229643522	229644556	1035	35.28	14.24557	4.06939	11.43692	C7KUGACXX_7_7959.sorted.filtered_peak_2479
chr1	229693731	229694052	322	21.27	4.34196	2.37792	1.95874	C7KUGACXX_7_7959.sorted.filtered_peak_2480
chr1	229694257	229695112	856	40.56	16.50416	4.36478	13.58318	C7KUGACXX_7_7959.sorted.filtered_peak_2481
chr1	229761477	229762275	799	28.66	11.44683	4.01134	8.70294	C7KUGACXX_7_7959.sorted.filtered_peak_2482
chr1	230202371	230203263	893	40.51	16.09018	4.10662	13.22839	C7KUGACXX_7_7959.sorted.filtered_peak_2483
chr1	230259408	230259872	465	17.93	5.30772	2.91424	2.84721	C7KUGACXX_7_7959.sorted.filtered_peak_2484
chr1	230347864	230348704	841	18.03	4.27782	2.51118	1.90594	C7KUGACXX_7_7959.sorted.filtered_peak_2485
chr1	230406412	230406684	273	13.42	3.94892	2.67335	1.62435	C7KUGACXX_7_7959.sorted.filtered_peak_2486
chr1	230710794	230711043	250	11.48	4.15548	2.94906	1.78943	C7KUGACXX_7_7959.sorted.filtered_peak_2487
chr1	230777920	230778661	742	37.98	16.82277	4.90113	13.84210	C7KUGACXX_7_7959.sorted.filtered_peak_2488
chr1	231003984	231004476	493	24.72	11.90536	4.69535	9.13055	C7KUGACXX_7_7959.sorted.filtered_peak_2489
chr1	231108573	231109072	500	25.94	8.02547	3.27601	5.38471	C7KUGACXX_7_7959.sorted.filtered_peak_2490
chr1	231113021	231113468	448	31.45	5.80673	2.39577	3.30145	C7KUGACXX_7_7959.sorted.filtered_peak_2491
chr1	231114433	231115134	702	57.20	24.31673	4.80904	21.17075	C7KUGACXX_7_7959.sorted.filtered_peak_2492
chr1	231175665	231176076	412	17.63	4.48756	2.62253	2.08576	C7KUGACXX_7_7959.sorted.filtered_peak_2493
chr1	231347086	231347442	357	18.42	7.05238	3.59252	4.46140	C7KUGACXX_7_7959.sorted.filtered_peak_2494
chr1	231376603	231377477	875	31.09	11.98932	3.87813	9.24749	C7KUGACXX_7_7959.sorted.filtered_peak_2495
chr1	231473079	231474333	1255	61.12	24.84456	4.49581	21.69603	C7KUGACXX_7_7959.sorted.filtered_peak_2496
chr1	231493336	231494133	798	15.50	5.38756	3.12230	2.93511	C7KUGACXX_7_7959.sorted.filtered_peak_2497
chr1	231557645	231558526	882	34.91	10.83018	3.45233	8.07559	C7KUGACXX_7_7959.sorted.filtered_peak_2498
chr1	231596339	231596764	426	20.88	8.89857	4.08493	6.21150	C7KUGACXX_7_7959.sorted.filtered_peak_2499
chr1	231663763	231664781	1019	48.46	22.66213	5.13334	19.57732	C7KUGACXX_7_7959.sorted.filtered_peak_2500
chr1	231739451	231740039	589	20.50	8.21499	3.85583	5.55869	C7KUGACXX_7_7959.sorted.filtered_peak_2501
chr1	231748310	231749085	776	22.70	9.14864	3.96103	6.45552	C7KUGACXX_7_7959.sorted.filtered_peak_2502
chr1	231762212	231762531	320	25.88	8.03569	3.30263	5.38904	C7KUGACXX_7_7959.sorted.filtered_peak_2503
chr1	231763130	231763578	449	18.91	4.22740	2.44799	1.85833	C7KUGACXX_7_7959.sorted.filtered_peak_2504
chr1	231917634	231917883	250	13.51	5.45249	3.41359	2.96023	C7KUGACXX_7_7959.sorted.filtered_peak_2505
chr1	232054563	232054813	251	18.24	5.95729	3.16193	3.42870	C7KUGACXX_7_7959.sorted.filtered_peak_2506
chr1	232109689	232110128	440	11.89	4.42286	3.05220	2.02389	C7KUGACXX_7_7959.sorted.filtered_peak_2507
chr1	232664459	232664853	395	12.12	3.88279	2.74815	1.56420	C7KUGACXX_7_7959.sorted.filtered_peak_2508
chr1	232714350	232715017	668	21.97	8.09129	3.53688	5.49489	C7KUGACXX_7_7959.sorted.filtered_peak_2509
chr1	232736136	232736385	250	15.26	4.84459	2.94250	2.40739	C7KUGACXX_7_7959.sorted.filtered_peak_2510
chr1	232765489	232766235	747	19.77	6.41377	3.18232	3.88200	C7KUGACXX_7_7959.sorted.filtered_peak_2511
chr1	232771558	232771807	250	14.90	4.94485	3.02057	2.49788	C7KUGACXX_7_7959.sorted.filtered_peak_2512
chr1	232940785	232941330	546	15.16	4.45669	2.77458	2.06330	C7KUGACXX_7_7959.sorted.filtered_peak_2513
chr1	232941551	232941800	250	15.07	4.43194	2.77822	2.03221	C7KUGACXX_7_7959.sorted.filtered_peak_2514
chr1	233085891	233086952	1062	32.96	13.28081	4.01810	10.50407	C7KUGACXX_7_7959.sorted.filtered_peak_2515
chr1	233248725	233249220	496	16.59	5.70995	3.20054	3.20265	C7KUGACXX_7_7959.sorted.filtered_peak_2516
chr1	233417609	233418035	427	21.27	8.27623	3.74947	5.64163	C7KUGACXX_7_7959.sorted.filtered_peak_2517
chr1	233430791	233431560	770	14.39	4.48989	2.85032	2.09692	C7KUGACXX_7_7959.sorted.filtered_peak_2518
chr1	233462892	233463598	707	17.84	5.69405	3.07121	3.19781	C7KUGACXX_7_7959.sorted.filtered_peak_2519
chr1	233530682	233530967	286	14.88	6.39015	3.71468	3.83517	C7KUGACXX_7_7959.sorted.filtered_peak_2520
chr1	233734640	233735162	523	15.00	5.57104	3.29230	3.08065	C7KUGACXX_7_7959.sorted.filtered_peak_2521
chr1	233926859	233927120	262	12.79	5.02695	3.26763	2.57258	C7KUGACXX_7_7959.sorted.filtered_peak_2522
chr1	234201613	234201944	332	11.37	3.99801	2.87106	1.67187	C7KUGACXX_7_7959.sorted.filtered_peak_2523
chr1	234348747	234349012	266	15.12	4.29905	2.71027	1.92507	C7KUGACXX_7_7959.sorted.filtered_peak_2524
chr1	234366230	234366672	443	16.51	5.50219	3.12151	3.00883	C7KUGACXX_7_7959.sorted.filtered_peak_2525
chr1	234462167	234462715	549	15.33	4.88242	2.95935	2.43587	C7KUGACXX_7_7959.sorted.filtered_peak_2526
chr1	234492315	234493101	787	14.12	4.53210	2.88044	2.14148	C7KUGACXX_7_7959.sorted.filtered_peak_2527
chr1	234508916	234509868	953	48.69	19.35841	4.42495	16.33707	C7KUGACXX_7_7959.sorted.filtered_peak_2528
chr1	234536511	234536760	250	13.66	4.08014	2.72250	1.72924	C7KUGACXX_7_7959.sorted.filtered_peak_2529
chr1	234544570	234544968	399	16.58	5.26704	3.00736	2.80256	C7KUGACXX_7_7959.sorted.filtered_peak_2530
chr1	234613859	234615128	1270	29.43	10.46287	3.79520	7.69789	C7KUGACXX_7_7959.sorted.filtered_peak_2531
chr1	234634619	234635009	391	13.12	3.93861	2.69665	1.60227	C7KUGACXX_7_7959.sorted.filtered_peak_2532
chr1	234735450	234736705	1256	29.04	7.05078	2.81705	4.45700	C7KUGACXX_7_7959.sorted.filtered_peak_2533
chr1	234745754	234747420	1667	43.25	8.09248	2.52001	5.44921	C7KUGACXX_7_7959.sorted.filtered_peak_2534
chr1	234812057	234812337	281	12.92	4.56283	3.02193	2.14919	C7KUGACXX_7_7959.sorted.filtered_peak_2535
chr1	234835958	234836346	389	12.19	4.37339	2.99876	1.98116	C7KUGACXX_7_7959.sorted.filtered_peak_2536
chr1	234859462	234860308	847	26.87	6.94867	2.89803	4.36648	C7KUGACXX_7_7959.sorted.filtered_peak_2537
chr1	234861027	234861298	272	23.05	5.07353	2.53586	2.61478	C7KUGACXX_7_7959.sorted.filtered_peak_2538
chr1	234894686	234894993	308	23.49	10.16523	4.27132	7.42489	C7KUGACXX_7_7959.sorted.filtered_peak_2539
chr1	234908002	234908736	735	23.49	6.66625	2.97764	4.12921	C7KUGACXX_7_7959.sorted.filtered_peak_2540
chr1	234981043	234981475	433	17.88	5.28368	2.90318	2.82703	C7KUGACXX_7_7959.sorted.filtered_peak_2541
chr1	235047374	235047852	479	14.31	4.78554	3.00016	2.34950	C7KUGACXX_7_7959.sorted.filtered_peak_2542
chr1	235061691	235062783	1093	19.35	5.43951	2.85404	2.96546	C7KUGACXX_7_7959.sorted.filtered_peak_2543
chr1	235098839	235099367	529	43.66	20.52473	5.17337	17.47390	C7KUGACXX_7_7959.sorted.filtered_peak_2544
chr1	235106969	235107346	378	15.58	4.53995	2.77875	2.14246	C7KUGACXX_7_7959.sorted.filtered_peak_2545
chr1	235114559	235114855	297	17.38	4.38893	2.59411	2.00780	C7KUGACXX_7_7959.sorted.filtered_peak_2546
chr1	235147378	235148189	812	63.65	29.99287	5.39476	26.70258	C7KUGACXX_7_7959.sorted.filtered_peak_2547
chr1	235246749	235247357	609	15.19	5.08782	3.05516	2.63364	C7KUGACXX_7_7959.sorted.filtered_peak_2548
chr1	235257195	235257485	291	12.35	4.75198	3.16220	2.33032	C7KUGACXX_7_7959.sorted.filtered_peak_2549
chr1	235267601	235267871	271	21.24	7.14216	3.36859	4.53804	C7KUGACXX_7_7959.sorted.filtered_peak_2550
chr1	235268499	235268791	293	20.78	6.92871	3.31736	4.34442	C7KUGACXX_7_7959.sorted.filtered_peak_2551
chr1	235291639	235292630	992	40.88	18.51937	4.70055	15.57356	C7KUGACXX_7_7959.sorted.filtered_peak_2552
chr1	235324229	235325021	793	32.97	15.31126	4.80179	12.41799	C7KUGACXX_7_7959.sorted.filtered_peak_2553
chr1	235438699	235438964	266	13.11	4.90174	3.17692	2.45580	C7KUGACXX_7_7959.sorted.filtered_peak_2554
chr1	235460574	235461486	913	24.09	10.38782	4.13656	7.68877	C7KUGACXX_7_7959.sorted.filtered_peak_2555
chr1	235468164	235468864	701	13.30	5.30557	3.34013	2.84395	C7KUGACXX_7_7959.sorted.filtered_peak_2556
chr1	235491434	235492633	1200	71.43	29.04746	4.49086	25.81118	C7KUGACXX_7_7959.sorted.filtered_peak_2557
chr1	235530256	235531284	1029	23.67	9.30135	3.87531	6.61032	C7KUGACXX_7_7959.sorted.filtered_peak_2558
chr1	235667460	235668631	1172	55.77	24.28520	4.62767	21.17192	C7KUGACXX_7_7959.sorted.filtered_peak_2559
chr1	235731203	235731800	598	10.60	3.63824	2.74858	1.33797	C7KUGACXX_7_7959.sorted.filtered_peak_2560
chr1	235805562	235806283	722	17.36	5.13357	2.86889	2.69786	C7KUGACXX_7_7959.sorted.filtered_peak_2561
chr1	236029693	236031409	1717	41.23	12.25647	3.18651	9.53271	C7KUGACXX_7_7959.sorted.filtered_peak_2562
chr1	236036320	236036765	446	16.93	3.63967	2.32981	1.34720	C7KUGACXX_7_7959.sorted.filtered_peak_2563
chr1	236039850	236040316	467	23.54	6.96300	3.10976	4.37982	C7KUGACXX_7_7959.sorted.filtered_peak_2564
chr1	236051385	236052010	626	19.46	7.19941	3.50646	4.61663	C7KUGACXX_7_7959.sorted.filtered_peak_2565
chr1	236134832	236135692	861	17.33	7.84921	3.96379	5.26042	C7KUGACXX_7_7959.sorted.filtered_peak_2566
chr1	236162084	236163212	1129	29.72	10.90150	3.88310	8.12805	C7KUGACXX_7_7959.sorted.filtered_peak_2567
chr1	236266957	236267283	327	11.37	3.42462	2.57464	1.18392	C7KUGACXX_7_7959.sorted.filtered_peak_2568
chr1	236283716	236283984	269	13.70	5.21159	3.27083	2.73756	C7KUGACXX_7_7959.sorted.filtered_peak_2569
chr1	236305538	236306754	1217	16.00	4.26238	2.63108	1.89662	C7KUGACXX_7_7959.sorted.filtered_peak_2570
chr1	236319674	236320407	734	27.32	10.83296	4.01184	8.09630	C7KUGACXX_7_7959.sorted.filtered_peak_2571
chr1	236444575	236445777	1203	37.28	14.10503	3.91829	11.28570	C7KUGACXX_7_7959.sorted.filtered_peak_2572
chr1	236558020	236558269	250	13.87	3.68377	2.52293	1.38986	C7KUGACXX_7_7959.sorted.filtered_peak_2573
chr1	236558443	236558887	445	16.57	5.11985	2.94341	2.67150	C7KUGACXX_7_7959.sorted.filtered_peak_2574
chr1	236579309	236579892	584	20.47	9.88812	4.47929	7.18839	C7KUGACXX_7_7959.sorted.filtered_peak_2575
chr1	236680065	236680624	560	18.85	6.63617	3.37594	4.06979	C7KUGACXX_7_7959.sorted.filtered_peak_2576
chr1	236686896	236688079	1184	22.19	7.21111	3.28340	4.61857	C7KUGACXX_7_7959.sorted.filtered_peak_2577
chr1	236697444	236697932	489	20.71	8.09825	3.78644	5.44562	C7KUGACXX_7_7959.sorted.filtered_peak_2578
chr1	236767398	236768334	937	29.17	11.77159	4.15184	8.98201	C7KUGACXX_7_7959.sorted.filtered_peak_2579
chr1	236922630	236923080	451	10.38	3.50149	2.69502	1.22019	C7KUGACXX_7_7959.sorted.filtered_peak_2580
chr1	236958111	236959188	1078	45.26	20.73215	4.88244	17.71318	C7KUGACXX_7_7959.sorted.filtered_peak_2581
chr1	237574978	237575509	532	14.75	5.46167	3.26506	2.98224	C7KUGACXX_7_7959.sorted.filtered_peak_2582
chr1	238645500	238645749	250	12.12	4.58287	3.10710	2.16892	C7KUGACXX_7_7959.sorted.filtered_peak_2583
chr1	238919426	238919766	341	11.35	4.03112	2.89033	1.70096	C7KUGACXX_7_7959.sorted.filtered_peak_2584
chr1	239376687	239376989	303	10.00	3.28007	2.60583	1.03395	C7KUGACXX_7_7959.sorted.filtered_peak_2585
chr1	239750678	239750933	256	10.43	3.53324	2.70883	1.24474	C7KUGACXX_7_7959.sorted.filtered_peak_2586
chr1	239882299	239883518	1220	24.24	6.15438	2.78275	3.63429	C7KUGACXX_7_7959.sorted.filtered_peak_2587
chr1	240061452	240061760	309	14.26	4.89155	3.05302	2.45086	C7KUGACXX_7_7959.sorted.filtered_peak_2588
chr1	241682619	241683329	711	32.87	15.07421	4.76001	12.18205	C7KUGACXX_7_7959.sorted.filtered_peak_2589
chr1	241694719	241695338	620	20.93	6.83060	3.25460	4.26079	C7KUGACXX_7_7959.sorted.filtered_peak_2590
chr1	241714869	241715437	569	13.32	4.46973	2.94046	2.06875	C7KUGACXX_7_7959.sorted.filtered_peak_2591
chr1	241790805	241791278	474	15.85	5.93109	3.38095	3.40616	C7KUGACXX_7_7959.sorted.filtered_peak_2592
chr1	241803398	241803994	597	37.61	16.45235	4.57162	13.55410	C7KUGACXX_7_7959.sorted.filtered_peak_2593
chr1	242010938	242011660	723	46.64	24.52020	6.06997	21.33528	C7KUGACXX_7_7959.sorted.filtered_peak_2594
chr1	242161899	242162148	250	12.22	4.62998	3.12994	2.20539	C7KUGACXX_7_7959.sorted.filtered_peak_2595
chr1	243418218	243419623	1406	53.91	17.81625	3.86094	14.82588	C7KUGACXX_7_7959.sorted.filtered_peak_2596
chr1	243531581	243531944	364	11.08	3.59135	2.68768	1.30388	C7KUGACXX_7_7959.sorted.filtered_peak_2597
chr1	243611093	243611368	276	10.87	3.80299	2.81284	1.48096	C7KUGACXX_7_7959.sorted.filtered_peak_2598
chr1	243759640	243760079	440	21.65	7.76152	3.53063	5.14312	C7KUGACXX_7_7959.sorted.filtered_peak_2599
chr1	243838117	243838455	339	10.35	3.48650	2.68925	1.20702	C7KUGACXX_7_7959.sorted.filtered_peak_2600
chr1	244001536	244001804	269	16.26	6.25468	3.46616	3.71994	C7KUGACXX_7_7959.sorted.filtered_peak_2601
chr1	244012873	244013259	387	20.27	4.33841	2.42020	1.95763	C7KUGACXX_7_7959.sorted.filtered_peak_2602
chr1	244013526	244014144	619	27.62	8.49365	3.30487	5.83075	C7KUGACXX_7_7959.sorted.filtered_peak_2603
chr1	244210809	244212019	1211	55.57	19.94758	4.13435	16.89417	C7KUGACXX_7_7959.sorted.filtered_peak_2604
chr1	244238022	244238694	673	15.68	5.73761	3.30477	3.22650	C7KUGACXX_7_7959.sorted.filtered_peak_2605
chr1	244436104	244436654	551	15.59	5.51910	3.20838	3.02910	C7KUGACXX_7_7959.sorted.filtered_peak_2606
chr1	244462734	244463150	417	25.65	11.86219	4.61925	9.06667	C7KUGACXX_7_7959.sorted.filtered_peak_2607
chr1	244482915	244483300	386	23.16	6.54658	2.98539	3.99407	C7KUGACXX_7_7959.sorted.filtered_peak_2608
chr1	244486147	244486700	554	30.76	10.42702	3.61173	7.69407	C7KUGACXX_7_7959.sorted.filtered_peak_2609
chr1	244614818	244615730	913	70.45	34.43818	5.34805	31.06459	C7KUGACXX_7_7959.sorted.filtered_peak_2610
chr1	244624422	244624987	566	20.70	9.26060	4.21849	6.57334	C7KUGACXX_7_7959.sorted.filtered_peak_2611
chr1	244815879	244816813	935	71.58	35.75036	5.53118	32.32832	C7KUGACXX_7_7959.sorted.filtered_peak_2612
chr1	244998017	244999137	1121	63.96	24.22758	4.43614	21.06391	C7KUGACXX_7_7959.sorted.filtered_peak_2613
chr1	245025853	245026888	1036	45.74	11.69094	2.98837	8.94964	C7KUGACXX_7_7959.sorted.filtered_peak_2614
chr1	245027485	245028324	840	47.63	13.13290	3.16005	10.33504	C7KUGACXX_7_7959.sorted.filtered_peak_2615
chr1	245133350	245134754	1405	50.30	20.40575	4.36930	17.38406	C7KUGACXX_7_7959.sorted.filtered_peak_2616
chr1	246119644	246120096	453	15.32	3.93618	2.54038	1.60227	C7KUGACXX_7_7959.sorted.filtered_peak_2617
chr1	246493210	246493624	415	12.99	4.90123	3.17734	2.46779	C7KUGACXX_7_7959.sorted.filtered_peak_2618
chr1	246669888	246670803	916	25.12	8.70929	3.55877	6.03904	C7KUGACXX_7_7959.sorted.filtered_peak_2619
chr1	246690758	246691156	399	12.41	4.28349	2.92369	1.90550	C7KUGACXX_7_7959.sorted.filtered_peak_2620
chr1	246697673	246698056	384	10.72	3.70633	2.77547	1.39727	C7KUGACXX_7_7959.sorted.filtered_peak_2621
chr1	246729370	246730299	930	49.84	19.01987	4.23894	16.01954	C7KUGACXX_7_7959.sorted.filtered_peak_2622
chr1	246852670	246853080	411	11.08	3.92513	2.86183	1.58430	C7KUGACXX_7_7959.sorted.filtered_peak_2623
chr1	246862370	246862830	461	20.36	10.48792	4.81591	7.74336	C7KUGACXX_7_7959.sorted.filtered_peak_2624
chr1	246887424	246888132	709	12.99	4.66154	3.05899	2.24372	C7KUGACXX_7_7959.sorted.filtered_peak_2625
chr1	247094829	247095717	889	51.23	25.13488	5.47716	21.95894	C7KUGACXX_7_7959.sorted.filtered_peak_2626
chr1	247241804	247242173	370	15.00	5.20824	3.12916	2.73964	C7KUGACXX_7_7959.sorted.filtered_peak_2627
chr1	247267243	247267981	739	23.82	10.43421	4.27031	7.69866	C7KUGACXX_7_7959.sorted.filtered_peak_2628
chr1	247373633	247374418	786	29.29	9.80448	3.56362	7.08265	C7KUGACXX_7_7959.sorted.filtered_peak_2629
chr1	247494442	247494898	457	17.03	4.51269	2.66618	2.11252	C7KUGACXX_7_7959.sorted.filtered_peak_2630
chr1	247536111	247536360	250	15.09	6.60505	3.79823	4.03346	C7KUGACXX_7_7959.sorted.filtered_peak_2631
chr1	247553350	247553966	617	18.67	7.52145	3.73699	4.91862	C7KUGACXX_7_7959.sorted.filtered_peak_2632
chr1	247570360	247571090	731	17.03	5.26225	2.97988	2.78634	C7KUGACXX_7_7959.sorted.filtered_peak_2633
chr1	247578888	247579533	646	15.38	5.24015	3.07306	2.80819	C7KUGACXX_7_7959.sorted.filtered_peak_2634
chr1	247650436	247650744	309	12.70	4.66633	3.09494	2.24740	C7KUGACXX_7_7959.sorted.filtered_peak_2635
chr1	248020734	248021079	346	12.19	4.06931	2.83435	1.71564	C7KUGACXX_7_7959.sorted.filtered_peak_2636
chr1	248100272	248100569	298	15.45	5.79425	3.34806	3.28632	C7KUGACXX_7_7959.sorted.filtered_peak_2637
chr1	248907234	248907483	250	10.81	3.76809	2.79854	1.45176	C7KUGACXX_7_7959.sorted.filtered_peak_2638
chr1	249120000	249121072	1073	57.61	25.14437	5.04733	21.94635	C7KUGACXX_7_7959.sorted.filtered_peak_2639
chr1	249131975	249133441	1467	37.16	12.49487	3.66689	9.68781	C7KUGACXX_7_7959.sorted.filtered_peak_2640
chr1	249152607	249153700	1094	42.79	14.80881	3.74535	11.95519	C7KUGACXX_7_7959.sorted.filtered_peak_2641
chr1	249157279	249157682	404	26.67	5.51647	2.49552	3.03439	C7KUGACXX_7_7959.sorted.filtered_peak_2642
chr1	249167822	249168672	851	29.87	12.21047	4.29290	9.38605	C7KUGACXX_7_7959.sorted.filtered_peak_2643
chr1	249200224	249201123	900	49.33	23.39279	5.44761	20.23743	C7KUGACXX_7_7959.sorted.filtered_peak_2644
chr1	249218977	249219267	291	13.70	5.67550	3.48340	3.17453	C7KUGACXX_7_7959.sorted.filtered_peak_2645
chr10	173624	174116	493	11.39	4.13297	2.93398	1.77693	C7KUGACXX_7_7959.sorted.filtered_peak_2646
chr10	180859	182294	1436	18.88	4.58182	2.57723	2.18038	C7KUGACXX_7_7959.sorted.filtered_peak_2647
chr10	369901	370169	269	13.58	5.54845	3.45390	3.04504	C7KUGACXX_7_7959.sorted.filtered_peak_2648
chr10	379460	379968	509	19.07	6.49568	3.26466	3.95954	C7KUGACXX_7_7959.sorted.filtered_peak_2649
chr10	496511	497370	860	12.87	4.68275	3.07447	2.27143	C7KUGACXX_7_7959.sorted.filtered_peak_2650
chr10	977459	978086	628	61.24	31.88615	6.05459	28.52838	C7KUGACXX_7_7959.sorted.filtered_peak_2651
chr10	1033642	1034666	1025	28.60	12.37323	4.24544	9.61109	C7KUGACXX_7_7959.sorted.filtered_peak_2652
chr10	1089481	1090015	535	21.55	6.48833	3.09959	3.93267	C7KUGACXX_7_7959.sorted.filtered_peak_2653
chr10	1094535	1095657	1123	64.71	27.87328	4.85952	24.66104	C7KUGACXX_7_7959.sorted.filtered_peak_2654
chr10	1102068	1103063	996	29.72	11.15963	3.89049	8.39728	C7KUGACXX_7_7959.sorted.filtered_peak_2655
chr10	1109132	1109623	492	14.68	5.75059	3.42113	3.24120	C7KUGACXX_7_7959.sorted.filtered_peak_2656
chr10	1155879	1156652	774	23.70	10.11998	4.14163	7.41728	C7KUGACXX_7_7959.sorted.filtered_peak_2657
chr10	1282396	1282748	353	17.10	7.05823	3.74252	4.46785	C7KUGACXX_7_7959.sorted.filtered_peak_2658
chr10	3110317	3110960	644	17.95	4.43113	2.57891	2.03549	C7KUGACXX_7_7959.sorted.filtered_peak_2659
chr10	3137607	3138208	602	19.88	6.35861	3.14314	3.83175	C7KUGACXX_7_7959.sorted.filtered_peak_2660
chr10	3214708	3215690	983	67.93	33.19984	5.54829	29.83784	C7KUGACXX_7_7959.sorted.filtered_peak_2661
chr10	3239755	3240167	413	19.34	7.27470	3.57819	4.67783	C7KUGACXX_7_7959.sorted.filtered_peak_2662
chr10	3269828	3270329	502	18.61	8.10165	3.98695	5.47219	C7KUGACXX_7_7959.sorted.filtered_peak_2663
chr10	3710848	3711507	660	15.53	4.66962	2.83636	2.25812	C7KUGACXX_7_7959.sorted.filtered_peak_2664
chr10	3751204	3751523	320	11.61	3.83945	2.77013	1.51540	C7KUGACXX_7_7959.sorted.filtered_peak_2665
chr10	3782278	3782846	569	15.14	5.14646	3.08351	2.68882	C7KUGACXX_7_7959.sorted.filtered_peak_2666
chr10	3799555	3800622	1068	26.50	8.41663	3.32071	5.77524	C7KUGACXX_7_7959.sorted.filtered_peak_2667
chr10	3824286	3824987	702	41.31	5.03186	1.99164	2.60559	C7KUGACXX_7_7959.sorted.filtered_peak_2668
chr10	3827348	3828094	747	64.86	18.82352	3.35915	15.87221	C7KUGACXX_7_7959.sorted.filtered_peak_2669
chr10	3847283	3847777	495	43.97	12.97169	3.41740	10.13756	C7KUGACXX_7_7959.sorted.filtered_peak_2670
chr10	3852335	3852958	624	31.63	6.55630	2.57439	3.99841	C7KUGACXX_7_7959.sorted.filtered_peak_2671
chr10	3853577	3853890	314	23.36	4.28171	2.27217	1.91148	C7KUGACXX_7_7959.sorted.filtered_peak_2672
chr10	3870952	3871347	396	19.16	7.57331	3.71210	4.96654	C7KUGACXX_7_7959.sorted.filtered_peak_2673
chr10	3894473	3894921	449	29.25	12.46583	4.40119	9.64761	C7KUGACXX_7_7959.sorted.filtered_peak_2674
chr10	3915932	3916249	318	26.77	9.19704	3.59120	6.50502	C7KUGACXX_7_7959.sorted.filtered_peak_2675
chr10	3930056	3930467	412	18.67	5.29069	2.85569	2.82440	C7KUGACXX_7_7959.sorted.filtered_peak_2676
chr10	3934575	3935063	489	20.73	6.65165	3.23040	4.07536	C7KUGACXX_7_7959.sorted.filtered_peak_2677
chr10	3944353	3944955	603	19.31	6.86839	3.43694	4.28469	C7KUGACXX_7_7959.sorted.filtered_peak_2678
chr10	3977120	3977722	603	13.83	4.25046	2.78708	1.88007	C7KUGACXX_7_7959.sorted.filtered_peak_2679
chr10	3988067	3988478	412	20.64	7.80601	3.64302	5.18356	C7KUGACXX_7_7959.sorted.filtered_peak_2680
chr10	4015076	4015422	347	15.14	4.82359	2.93607	2.39642	C7KUGACXX_7_7959.sorted.filtered_peak_2681
chr10	4022774	4023233	460	23.42	9.69259	4.06951	6.98253	C7KUGACXX_7_7959.sorted.filtered_peak_2682
chr10	4101986	4102369	384	21.22	9.92942	4.45459	7.20460	C7KUGACXX_7_7959.sorted.filtered_peak_2683
chr10	4116663	4117374	712	14.27	4.49126	2.85992	2.09805	C7KUGACXX_7_7959.sorted.filtered_peak_2684
chr10	4163911	4164204	294	15.72	6.11727	3.48641	3.58039	C7KUGACXX_7_7959.sorted.filtered_peak_2685
chr10	4173541	4174309	769	31.61	9.87833	3.38083	7.17188	C7KUGACXX_7_7959.sorted.filtered_peak_2686
chr10	4224041	4224290	250	13.11	4.29525	2.87438	1.91173	C7KUGACXX_7_7959.sorted.filtered_peak_2687
chr10	4418880	4419129	250	10.83	3.76269	2.80218	1.43579	C7KUGACXX_7_7959.sorted.filtered_peak_2688
chr10	4868182	4868513	332	15.71	4.68389	2.82657	2.27468	C7KUGACXX_7_7959.sorted.filtered_peak_2689
chr10	4868684	4869003	320	21.89	9.12673	4.05933	6.42673	C7KUGACXX_7_7959.sorted.filtered_peak_2690
chr10	4891852	4892178	327	16.30	5.62941	3.19611	3.12812	C7KUGACXX_7_7959.sorted.filtered_peak_2691
chr10	5136486	5136949	464	15.77	5.39109	3.14333	2.90965	C7KUGACXX_7_7959.sorted.filtered_peak_2692
chr10	5333700	5334536	837	23.12	7.14697	3.18282	4.56558	C7KUGACXX_7_7959.sorted.filtered_peak_2693
chr10	5336071	5336353	283	23.50	6.46463	2.96770	3.89728	C7KUGACXX_7_7959.sorted.filtered_peak_2694
chr10	5339407	5339734	328	16.58	4.58934	2.73013	2.17712	C7KUGACXX_7_7959.sorted.filtered_peak_2695
chr10	5359843	5360092	250	11.14	3.88425	2.83163	1.57705	C7KUGACXX_7_7959.sorted.filtered_peak_2696
chr10	5453985	5454667	683	13.06	4.38299	2.90691	2.00720	C7KUGACXX_7_7959.sorted.filtered_peak_2697
chr10	5476034	5476321	288	16.13	5.17544	3.02049	2.70532	C7KUGACXX_7_7959.sorted.filtered_peak_2698
chr10	5489552	5489896	345	18.65	5.67042	2.99730	3.17923	C7KUGACXX_7_7959.sorted.filtered_peak_2699
chr10	5665159	5665444	286	12.70	4.32284	2.91662	1.94058	C7KUGACXX_7_7959.sorted.filtered_peak_2700
chr10	5671848	5672136	289	15.06	4.99824	3.02351	2.55672	C7KUGACXX_7_7959.sorted.filtered_peak_2701
chr10	5726284	5727725	1442	36.27	12.99612	3.66587	10.23147	C7KUGACXX_7_7959.sorted.filtered_peak_2702
chr10	5734624	5734904	281	15.14	5.37173	3.18680	2.89381	C7KUGACXX_7_7959.sorted.filtered_peak_2703
chr10	5817558	5818013	456	14.24	5.59428	3.39240	3.09591	C7KUGACXX_7_7959.sorted.filtered_peak_2704
chr10	5855234	5855984	751	55.47	23.11405	4.54151	20.02080	C7KUGACXX_7_7959.sorted.filtered_peak_2705
chr10	5915429	5915776	348	14.28	6.09648	3.61949	3.57204	C7KUGACXX_7_7959.sorted.filtered_peak_2706
chr10	5931355	5932335	981	57.32	27.10383	5.18631	23.92146	C7KUGACXX_7_7959.sorted.filtered_peak_2707
chr10	6018829	6019980	1152	21.06	5.76098	2.85755	3.26404	C7KUGACXX_7_7959.sorted.filtered_peak_2708
chr10	6056453	6056782	330	14.90	5.83051	3.41925	3.32277	C7KUGACXX_7_7959.sorted.filtered_peak_2709
chr10	6080146	6080764	619	18.78	5.31024	2.85096	2.84689	C7KUGACXX_7_7959.sorted.filtered_peak_2710
chr10	6092695	6093407	713	50.44	16.36609	3.74921	13.42120	C7KUGACXX_7_7959.sorted.filtered_peak_2711
chr10	6104137	6104721	585	30.92	9.27083	3.26352	6.59526	C7KUGACXX_7_7959.sorted.filtered_peak_2712
chr10	6130613	6131177	565	43.18	17.97721	4.63600	14.97725	C7KUGACXX_7_7959.sorted.filtered_peak_2713
chr10	6171794	6172463	670	15.30	4.79740	2.91803	2.36615	C7KUGACXX_7_7959.sorted.filtered_peak_2714
chr10	6177005	6177275	271	18.34	5.40570	2.93680	2.91872	C7KUGACXX_7_7959.sorted.filtered_peak_2715
chr10	6186623	6187061	439	29.72	8.99762	3.26443	6.33972	C7KUGACXX_7_7959.sorted.filtered_peak_2716
chr10	6193138	6193700	563	21.37	8.66282	3.91441	5.99716	C7KUGACXX_7_7959.sorted.filtered_peak_2717
chr10	6205319	6206343	1025	29.12	12.36221	4.36366	9.55192	C7KUGACXX_7_7959.sorted.filtered_peak_2718
chr10	6214993	6215682	690	16.34	5.79926	3.24728	3.30530	C7KUGACXX_7_7959.sorted.filtered_peak_2719
chr10	6243515	6244080	566	29.46	5.74610	2.43361	3.26189	C7KUGACXX_7_7959.sorted.filtered_peak_2720
chr10	6244308	6245374	1067	36.65	9.74793	3.03986	7.05548	C7KUGACXX_7_7959.sorted.filtered_peak_2721
chr10	6281282	6281531	250	14.68	6.35845	3.71544	3.80631	C7KUGACXX_7_7959.sorted.filtered_peak_2722
chr10	6309162	6309541	380	19.91	5.16104	2.72570	2.70503	C7KUGACXX_7_7959.sorted.filtered_peak_2723
chr10	6312195	6312845	651	38.25	14.75700	4.18016	11.87079	C7KUGACXX_7_7959.sorted.filtered_peak_2724
chr10	6317167	6317589	423	34.81	13.32272	4.13176	10.47092	C7KUGACXX_7_7959.sorted.filtered_peak_2725
chr10	6322341	6322594	254	18.29	6.82283	3.53272	4.23160	C7KUGACXX_7_7959.sorted.filtered_peak_2726
chr10	6333521	6333952	432	15.11	6.29939	3.63007	3.75713	C7KUGACXX_7_7959.sorted.filtered_peak_2727
chr10	6342072	6342782	711	15.79	5.56367	3.18507	3.09119	C7KUGACXX_7_7959.sorted.filtered_peak_2728
chr10	6389706	6390653	948	20.30	7.12007	3.34573	4.56348	C7KUGACXX_7_7959.sorted.filtered_peak_2729
chr10	6451930	6452612	683	25.92	10.02941	3.95859	7.29402	C7KUGACXX_7_7959.sorted.filtered_peak_2730
chr10	6459114	6459447	334	11.69	4.26049	2.97503	1.90536	C7KUGACXX_7_7959.sorted.filtered_peak_2731
chr10	6487954	6488256	303	10.48	3.56613	2.72062	1.27548	C7KUGACXX_7_7959.sorted.filtered_peak_2732
chr10	6515306	6516226	921	22.63	8.38887	3.63567	5.75085	C7KUGACXX_7_7959.sorted.filtered_peak_2733
chr10	6536971	6537279	309	21.64	6.44685	3.08415	3.88327	C7KUGACXX_7_7959.sorted.filtered_peak_2734
chr10	6540665	6541083	419	19.83	6.67236	3.27701	4.11810	C7KUGACXX_7_7959.sorted.filtered_peak_2735
chr10	6549250	6549552	303	13.26	4.50293	2.95548	2.10784	C7KUGACXX_7_7959.sorted.filtered_peak_2736
chr10	6572103	6573051	949	25.54	8.76068	3.43363	6.12595	C7KUGACXX_7_7959.sorted.filtered_peak_2737
chr10	6584855	6586040	1186	23.32	8.40401	3.59455	5.75385	C7KUGACXX_7_7959.sorted.filtered_peak_2738
chr10	6600171	6600803	633	33.04	14.72685	4.64958	11.84980	C7KUGACXX_7_7959.sorted.filtered_peak_2739
chr10	6622142	6622710	569	25.28	5.01690	2.41287	2.57448	C7KUGACXX_7_7959.sorted.filtered_peak_2740
chr10	6625407	6625770	364	27.59	7.07323	2.88914	4.48635	C7KUGACXX_7_7959.sorted.filtered_peak_2741
chr10	6634122	6634421	300	18.72	5.60050	2.97398	3.10683	C7KUGACXX_7_7959.sorted.filtered_peak_2742
chr10	6961802	6962575	774	17.92	6.06699	3.21106	3.55227	C7KUGACXX_7_7959.sorted.filtered_peak_2743
chr10	6969275	6970296	1022	26.84	9.69841	3.70177	6.99782	C7KUGACXX_7_7959.sorted.filtered_peak_2744
chr10	7000704	7000976	273	15.90	5.25424	3.07599	2.77735	C7KUGACXX_7_7959.sorted.filtered_peak_2745
chr10	7015873	7016421	549	14.26	4.22423	2.74463	1.84729	C7KUGACXX_7_7959.sorted.filtered_peak_2746
chr10	7088145	7088911	767	23.76	9.84685	3.99800	7.16015	C7KUGACXX_7_7959.sorted.filtered_peak_2747
chr10	7235332	7235582	251	12.93	4.28767	2.88198	1.91482	C7KUGACXX_7_7959.sorted.filtered_peak_2748
chr10	7300919	7301434	516	26.15	9.22228	3.60308	6.54939	C7KUGACXX_7_7959.sorted.filtered_peak_2749
chr10	7311157	7312066	910	26.59	9.67569	3.68386	6.98969	C7KUGACXX_7_7959.sorted.filtered_peak_2750
chr10	7430664	7431223	560	11.66	3.97129	2.83749	1.62801	C7KUGACXX_7_7959.sorted.filtered_peak_2751
chr10	7452703	7453116	414	27.34	7.13330	2.92357	4.54028	C7KUGACXX_7_7959.sorted.filtered_peak_2752
chr10	7526327	7527076	750	39.97	15.64616	4.17389	12.75629	C7KUGACXX_7_7959.sorted.filtered_peak_2753
chr10	7567286	7567922	637	12.62	3.81660	2.67599	1.49420	C7KUGACXX_7_7959.sorted.filtered_peak_2754
chr10	7729238	7729549	312	15.67	7.00934	3.91730	4.41341	C7KUGACXX_7_7959.sorted.filtered_peak_2755
chr10	7805845	7806161	317	10.82	3.65982	2.74329	1.38027	C7KUGACXX_7_7959.sorted.filtered_peak_2756
chr10	7829772	7830674	903	39.39	17.55956	4.54370	14.64063	C7KUGACXX_7_7959.sorted.filtered_peak_2757
chr10	7860055	7860983	929	30.61	12.22943	3.95328	9.49057	C7KUGACXX_7_7959.sorted.filtered_peak_2758
chr10	7914019	7914332	314	14.51	5.51155	3.30819	3.02912	C7KUGACXX_7_7959.sorted.filtered_peak_2759
chr10	8095375	8096244	870	37.15	7.94447	2.66876	5.31324	C7KUGACXX_7_7959.sorted.filtered_peak_2760
chr10	8102006	8102363	358	26.71	5.35006	2.45596	2.87233	C7KUGACXX_7_7959.sorted.filtered_peak_2761
chr10	8130534	8131020	487	18.79	7.66031	3.78014	5.05268	C7KUGACXX_7_7959.sorted.filtered_peak_2762
chr10	8179206	8180050	845	19.43	5.67989	2.94732	3.18248	C7KUGACXX_7_7959.sorted.filtered_peak_2763
chr10	8225111	8225675	565	19.47	7.90353	3.85971	5.25540	C7KUGACXX_7_7959.sorted.filtered_peak_2764
chr10	8280937	8281405	469	17.05	6.01041	3.30947	3.46964	C7KUGACXX_7_7959.sorted.filtered_peak_2765
chr10	8287120	8287745	626	18.83	6.33134	3.20992	3.81032	C7KUGACXX_7_7959.sorted.filtered_peak_2766
chr10	8374034	8374794	761	43.68	20.35079	5.05784	17.31431	C7KUGACXX_7_7959.sorted.filtered_peak_2767
chr10	8402329	8402843	515	19.68	7.16227	3.50948	4.56912	C7KUGACXX_7_7959.sorted.filtered_peak_2768
chr10	8407987	8408273	287	15.20	5.45315	3.22871	2.96150	C7KUGACXX_7_7959.sorted.filtered_peak_2769
chr10	8446637	8447103	467	31.67	11.10798	3.76415	8.33574	C7KUGACXX_7_7959.sorted.filtered_peak_2770
chr10	8458197	8458770	574	18.02	7.12110	3.66822	4.52500	C7KUGACXX_7_7959.sorted.filtered_peak_2771
chr10	9250998	9251467	470	12.45	4.18481	2.87343	1.81329	C7KUGACXX_7_7959.sorted.filtered_peak_2772
chr10	9373564	9373910	347	12.43	4.64772	3.11475	2.23292	C7KUGACXX_7_7959.sorted.filtered_peak_2773
chr10	11155156	11155461	306	15.89	5.64297	3.21889	3.15897	C7KUGACXX_7_7959.sorted.filtered_peak_2774
chr10	11187220	11187904	685	26.62	7.41550	3.06374	4.79650	C7KUGACXX_7_7959.sorted.filtered_peak_2775
chr10	11204904	11205520	617	45.60	11.98259	3.08495	9.21531	C7KUGACXX_7_7959.sorted.filtered_peak_2776
chr10	11206703	11207057	355	34.79	5.04168	2.13834	2.58709	C7KUGACXX_7_7959.sorted.filtered_peak_2777
chr10	11220268	11221111	844	44.27	11.06742	3.01748	8.30360	C7KUGACXX_7_7959.sorted.filtered_peak_2778
chr10	11252299	11252574	276	19.38	4.52538	2.53440	2.11933	C7KUGACXX_7_7959.sorted.filtered_peak_2779
chr10	11268394	11268673	280	17.26	4.45299	2.63397	2.05063	C7KUGACXX_7_7959.sorted.filtered_peak_2780
chr10	11278077	11278421	345	19.89	4.91904	2.65002	2.47155	C7KUGACXX_7_7959.sorted.filtered_peak_2781
chr10	11328766	11329015	250	13.19	4.80083	3.10327	2.37639	C7KUGACXX_7_7959.sorted.filtered_peak_2782
chr10	11443445	11443746	302	13.34	3.69786	2.56790	1.39177	C7KUGACXX_7_7959.sorted.filtered_peak_2783
chr10	11445136	11445455	320	23.87	11.04572	4.57913	8.27165	C7KUGACXX_7_7959.sorted.filtered_peak_2784
chr10	11726788	11727571	784	12.26	3.97248	2.77465	1.65333	C7KUGACXX_7_7959.sorted.filtered_peak_2785
chr10	11824831	11825160	330	12.09	4.57277	3.10210	2.16280	C7KUGACXX_7_7959.sorted.filtered_peak_2786
chr10	11905495	11906086	592	15.89	6.44506	3.58822	3.90215	C7KUGACXX_7_7959.sorted.filtered_peak_2787
chr10	12028286	12028890	605	11.55	4.22683	2.97385	1.85437	C7KUGACXX_7_7959.sorted.filtered_peak_2788
chr10	12084461	12085676	1216	61.82	28.28132	5.06711	25.06447	C7KUGACXX_7_7959.sorted.filtered_peak_2789
chr10	12110511	12111254	744	49.05	28.26564	6.43769	25.02962	C7KUGACXX_7_7959.sorted.filtered_peak_2790
chr10	12164667	12165094	428	13.87	5.75959	3.52352	3.24347	C7KUGACXX_7_7959.sorted.filtered_peak_2791
chr10	12171174	12172368	1195	42.97	21.62681	5.21315	18.59411	C7KUGACXX_7_7959.sorted.filtered_peak_2792
chr10	12223354	12223729	376	22.16	9.10837	4.01034	6.41678	C7KUGACXX_7_7959.sorted.filtered_peak_2793
chr10	12237326	12238533	1208	33.63	11.83206	3.68457	9.08481	C7KUGACXX_7_7959.sorted.filtered_peak_2794
chr10	12306262	12306758	497	20.76	8.88266	4.11853	6.18761	C7KUGACXX_7_7959.sorted.filtered_peak_2795
chr10	12390885	12391717	833	39.55	11.69948	3.40259	8.89813	C7KUGACXX_7_7959.sorted.filtered_peak_2796
chr10	12408035	12408294	260	12.66	4.93655	3.23634	2.48810	C7KUGACXX_7_7959.sorted.filtered_peak_2797
chr10	12461625	12461874	250	12.00	4.17486	2.91478	1.80381	C7KUGACXX_7_7959.sorted.filtered_peak_2798
chr10	12490642	12491450	809	38.79	19.85446	5.35253	16.85789	C7KUGACXX_7_7959.sorted.filtered_peak_2799
chr10	12630164	12630792	629	22.44	7.92230	3.55930	5.27076	C7KUGACXX_7_7959.sorted.filtered_peak_2800
chr10	12636354	12636995	642	24.19	9.27953	3.78591	6.60000	C7KUGACXX_7_7959.sorted.filtered_peak_2801
chr10	12698524	12698894	371	15.31	5.76968	3.33607	3.27521	C7KUGACXX_7_7959.sorted.filtered_peak_2802
chr10	12741186	12741612	427	14.36	4.51240	2.86434	2.11348	C7KUGACXX_7_7959.sorted.filtered_peak_2803
chr10	12753100	12753384	285	21.44	7.48406	3.47257	4.86742	C7KUGACXX_7_7959.sorted.filtered_peak_2804
chr10	13116748	13117139	392	10.62	3.64309	2.75321	1.33686	C7KUGACXX_7_7959.sorted.filtered_peak_2805
chr10	13141450	13142301	852	30.62	10.72060	3.72619	7.96328	C7KUGACXX_7_7959.sorted.filtered_peak_2806
chr10	13149991	13150268	278	12.14	4.00083	2.80662	1.65631	C7KUGACXX_7_7959.sorted.filtered_peak_2807
chr10	13158382	13158801	420	18.60	7.74870	3.87390	5.11913	C7KUGACXX_7_7959.sorted.filtered_peak_2808
chr10	13203033	13203694	662	34.89	16.77564	4.95146	13.85461	C7KUGACXX_7_7959.sorted.filtered_peak_2809
chr10	13330163	13330537	375	12.74	4.58554	3.05025	2.17217	C7KUGACXX_7_7959.sorted.filtered_peak_2810
chr10	13341855	13342295	441	32.62	9.81998	3.32260	7.11085	C7KUGACXX_7_7959.sorted.filtered_peak_2811
chr10	13343952	13344614	663	56.85	27.78145	5.67582	24.53274	C7KUGACXX_7_7959.sorted.filtered_peak_2812
chr10	13389289	13390587	1299	32.41	10.22009	3.42995	7.49980	C7KUGACXX_7_7959.sorted.filtered_peak_2813
chr10	13413752	13414196	445	11.82	4.37994	3.03611	1.98281	C7KUGACXX_7_7959.sorted.filtered_peak_2814
chr10	13628656	13629131	476	33.74	17.25813	5.45023	14.28745	C7KUGACXX_7_7959.sorted.filtered_peak_2815
chr10	13702068	13702317	250	12.89	4.10990	2.80055	1.75019	C7KUGACXX_7_7959.sorted.filtered_peak_2816
chr10	13820114	13820633	520	10.83	3.77510	2.80337	1.45427	C7KUGACXX_7_7959.sorted.filtered_peak_2817
chr10	13828935	13829400	466	37.58	17.58413	5.05364	14.60265	C7KUGACXX_7_7959.sorted.filtered_peak_2818
chr10	14029513	14029762	250	13.45	4.85436	3.11744	2.40960	C7KUGACXX_7_7959.sorted.filtered_peak_2819
chr10	14051271	14052005	735	19.58	6.60389	3.31290	4.03019	C7KUGACXX_7_7959.sorted.filtered_peak_2820
chr10	14226958	14227782	825	18.61	6.32162	3.24537	3.79238	C7KUGACXX_7_7959.sorted.filtered_peak_2821
chr10	14585089	14585921	833	16.96	4.93659	2.83918	2.50140	C7KUGACXX_7_7959.sorted.filtered_peak_2822
chr10	14598468	14598717	250	19.50	4.30640	2.45018	1.92447	C7KUGACXX_7_7959.sorted.filtered_peak_2823
chr10	14613822	14614485	664	24.37	7.47751	3.19517	4.87857	C7KUGACXX_7_7959.sorted.filtered_peak_2824
chr10	14625265	14625618	354	20.67	4.78426	2.54752	2.36397	C7KUGACXX_7_7959.sorted.filtered_peak_2825
chr10	14630120	14630516	397	24.25	5.37947	2.56737	2.90087	C7KUGACXX_7_7959.sorted.filtered_peak_2826
chr10	14646278	14646969	692	30.55	9.36302	3.29501	6.70263	C7KUGACXX_7_7959.sorted.filtered_peak_2827
chr10	14690016	14690779	764	35.08	14.30712	4.41738	11.41075	C7KUGACXX_7_7959.sorted.filtered_peak_2828
chr10	14701498	14702143	646	25.08	9.24690	3.76491	6.54248	C7KUGACXX_7_7959.sorted.filtered_peak_2829
chr10	14765189	14765520	332	11.70	4.23855	2.97650	1.86402	C7KUGACXX_7_7959.sorted.filtered_peak_2830
chr10	14879734	14880573	840	51.25	23.39055	4.85151	20.30452	C7KUGACXX_7_7959.sorted.filtered_peak_2831
chr10	14920201	14921182	982	37.08	14.30050	4.12530	11.43980	C7KUGACXX_7_7959.sorted.filtered_peak_2832
chr10	14995475	14996537	1063	33.82	12.80899	3.87051	10.04074	C7KUGACXX_7_7959.sorted.filtered_peak_2833
chr10	15001155	15002357	1203	36.98	14.53705	4.23766	11.66000	C7KUGACXX_7_7959.sorted.filtered_peak_2834
chr10	15130484	15131108	625	16.87	7.30526	3.83836	4.72175	C7KUGACXX_7_7959.sorted.filtered_peak_2835
chr10	15138737	15139737	1001	56.30	28.97560	5.72094	25.72412	C7KUGACXX_7_7959.sorted.filtered_peak_2836
chr10	15210349	15211477	1129	48.72	16.41765	3.80165	13.48233	C7KUGACXX_7_7959.sorted.filtered_peak_2837
chr10	15211661	15212112	452	34.10	7.50263	2.71010	4.88130	C7KUGACXX_7_7959.sorted.filtered_peak_2838
chr10	15230713	15230964	252	12.85	4.29004	2.89384	1.91137	C7KUGACXX_7_7959.sorted.filtered_peak_2839
chr10	15250800	15251260	461	26.26	10.67933	4.10395	7.93707	C7KUGACXX_7_7959.sorted.filtered_peak_2840
chr10	15476086	15476396	311	13.57	5.61191	3.45058	3.12614	C7KUGACXX_7_7959.sorted.filtered_peak_2841
chr10	15837299	15837819	521	19.41	5.05952	2.72423	2.60653	C7KUGACXX_7_7959.sorted.filtered_peak_2842
chr10	15863331	15863668	338	20.26	6.15213	3.07748	3.61041	C7KUGACXX_7_7959.sorted.filtered_peak_2843
chr10	15901780	15902736	957	18.10	5.35975	2.93179	2.88261	C7KUGACXX_7_7959.sorted.filtered_peak_2844
chr10	16237174	16237423	250	12.53	4.85060	3.20425	2.41194	C7KUGACXX_7_7959.sorted.filtered_peak_2845
chr10	16478461	16479349	889	35.73	13.50337	3.97705	10.67561	C7KUGACXX_7_7959.sorted.filtered_peak_2846
chr10	16829379	16830582	1204	21.51	7.45012	3.43442	4.84028	C7KUGACXX_7_7959.sorted.filtered_peak_2847
chr10	16851350	16851615	266	13.94	4.90722	3.09973	2.45993	C7KUGACXX_7_7959.sorted.filtered_peak_2848
chr10	16859133	16859998	866	76.06	41.01489	6.29015	37.43047	C7KUGACXX_7_7959.sorted.filtered_peak_2849
chr10	16944860	16945139	280	10.63	3.65328	2.75454	1.35115	C7KUGACXX_7_7959.sorted.filtered_peak_2850
chr10	17045135	17045576	442	18.13	6.55542	3.40458	3.99693	C7KUGACXX_7_7959.sorted.filtered_peak_2851
chr10	17065434	17066117	684	30.81	9.23975	3.24745	6.56831	C7KUGACXX_7_7959.sorted.filtered_peak_2852
chr10	17068779	17069086	308	33.38	8.11230	2.87569	5.46582	C7KUGACXX_7_7959.sorted.filtered_peak_2853
chr10	17071480	17071935	456	30.27	8.78514	3.22514	6.10054	C7KUGACXX_7_7959.sorted.filtered_peak_2854
chr10	17242946	17243861	916	32.35	11.72149	3.77916	8.95961	C7KUGACXX_7_7959.sorted.filtered_peak_2855
chr10	17248264	17248680	417	25.90	8.49650	3.44310	5.83071	C7KUGACXX_7_7959.sorted.filtered_peak_2856
chr10	17258235	17258654	420	22.58	8.02515	3.57906	5.37306	C7KUGACXX_7_7959.sorted.filtered_peak_2857
chr10	17270059	17270822	764	43.91	7.98231	2.47695	5.34708	C7KUGACXX_7_7959.sorted.filtered_peak_2858
chr10	17271256	17271591	336	34.75	4.18461	1.95422	1.81425	C7KUGACXX_7_7959.sorted.filtered_peak_2859
chr10	17271860	17272867	1008	58.87	15.36041	3.26467	12.42542	C7KUGACXX_7_7959.sorted.filtered_peak_2860
chr10	17299732	17300046	315	15.65	5.48969	3.19497	3.00140	C7KUGACXX_7_7959.sorted.filtered_peak_2861
chr10	17470373	17471305	933	25.64	8.04875	3.22963	5.44649	C7KUGACXX_7_7959.sorted.filtered_peak_2862
chr10	17485855	17486458	604	17.18	6.45883	3.43382	3.92865	C7KUGACXX_7_7959.sorted.filtered_peak_2863
chr10	17495621	17496923	1303	20.56	5.45576	2.78327	2.98641	C7KUGACXX_7_7959.sorted.filtered_peak_2864
chr10	17553248	17553547	300	19.79	4.40324	2.46380	2.01843	C7KUGACXX_7_7959.sorted.filtered_peak_2865
chr10	17649478	17649804	327	18.94	7.94697	3.92164	5.30337	C7KUGACXX_7_7959.sorted.filtered_peak_2866
chr10	17659243	17659746	504	15.17	6.21769	3.58856	3.67515	C7KUGACXX_7_7959.sorted.filtered_peak_2867
chr10	17685743	17686662	920	42.58	16.92619	4.26892	14.00164	C7KUGACXX_7_7959.sorted.filtered_peak_2868
chr10	18410804	18411208	405	11.27	3.50240	2.62398	1.22304	C7KUGACXX_7_7959.sorted.filtered_peak_2869
chr10	18940261	18941050	790	42.82	18.26418	4.47578	15.32371	C7KUGACXX_7_7959.sorted.filtered_peak_2870
chr10	18947846	18948832	987	43.92	18.28730	4.49763	15.30872	C7KUGACXX_7_7959.sorted.filtered_peak_2871
chr10	19053355	19053604	250	10.96	3.85307	2.83259	1.52400	C7KUGACXX_7_7959.sorted.filtered_peak_2872
chr10	21147197	21147496	300	12.26	4.30191	2.94664	1.92467	C7KUGACXX_7_7959.sorted.filtered_peak_2873
chr10	21784681	21785922	1242	18.84	5.46637	2.89851	2.99250	C7KUGACXX_7_7959.sorted.filtered_peak_2874
chr10	21814391	21815566	1176	18.25	4.43770	2.55728	2.05127	C7KUGACXX_7_7959.sorted.filtered_peak_2875
chr10	21822574	21823804	1231	37.84	14.93814	4.17267	12.06577	C7KUGACXX_7_7959.sorted.filtered_peak_2876
chr10	21991558	21992042	485	16.15	6.38637	3.55561	3.83280	C7KUGACXX_7_7959.sorted.filtered_peak_2877
chr10	22029831	22030344	514	25.43	9.31943	3.75287	6.61707	C7KUGACXX_7_7959.sorted.filtered_peak_2878
chr10	22291719	22293086	1368	34.00	11.50208	3.65587	8.73084	C7KUGACXX_7_7959.sorted.filtered_peak_2879
chr10	22311531	22311942	412	14.07	4.86634	3.06360	2.42469	C7KUGACXX_7_7959.sorted.filtered_peak_2880
chr10	22518026	22518715	690	27.29	10.04765	3.87153	7.29283	C7KUGACXX_7_7959.sorted.filtered_peak_2881
chr10	22535812	22536101	290	14.33	4.71988	2.97077	2.29307	C7KUGACXX_7_7959.sorted.filtered_peak_2882
chr10	22540882	22541734	853	18.24	6.02398	3.17618	3.50013	C7KUGACXX_7_7959.sorted.filtered_peak_2883
chr10	22604764	22605759	996	32.81	10.30771	3.45498	7.57141	C7KUGACXX_7_7959.sorted.filtered_peak_2884
chr10	22610330	22610678	349	24.51	3.99567	2.15284	1.64983	C7KUGACXX_7_7959.sorted.filtered_peak_2885
chr10	22614488	22614876	389	23.74	5.29888	2.55546	2.84029	C7KUGACXX_7_7959.sorted.filtered_peak_2886
chr10	22622093	22622415	323	21.28	6.15829	2.99521	3.62264	C7KUGACXX_7_7959.sorted.filtered_peak_2887
chr10	22629111	22629895	785	29.47	7.85595	2.98228	5.23636	C7KUGACXX_7_7959.sorted.filtered_peak_2888
chr10	22725768	22726684	917	21.53	6.32256	3.03219	3.78022	C7KUGACXX_7_7959.sorted.filtered_peak_2889
chr10	22794914	22795163	250	10.86	3.78312	2.80874	1.45649	C7KUGACXX_7_7959.sorted.filtered_peak_2890
chr10	22859830	22860091	262	13.65	4.10009	2.73172	1.74922	C7KUGACXX_7_7959.sorted.filtered_peak_2891
chr10	22885778	22886397	620	17.42	5.09301	2.86637	2.64473	C7KUGACXX_7_7959.sorted.filtered_peak_2892
chr10	22895201	22895740	540	16.98	4.71571	2.74439	2.30672	C7KUGACXX_7_7959.sorted.filtered_peak_2893
chr10	22900681	22901042	362	26.68	9.37760	3.66142	6.66958	C7KUGACXX_7_7959.sorted.filtered_peak_2894
chr10	22919167	22919969	803	27.06	6.33832	2.68363	3.81687	C7KUGACXX_7_7959.sorted.filtered_peak_2895
chr10	22935158	22935833	676	25.72	7.00605	2.98155	4.41916	C7KUGACXX_7_7959.sorted.filtered_peak_2896
chr10	22955372	22956180	809	22.47	6.47268	2.99772	3.92897	C7KUGACXX_7_7959.sorted.filtered_peak_2897
chr10	22970696	22971778	1083	26.98	8.27651	3.28661	5.62078	C7KUGACXX_7_7959.sorted.filtered_peak_2898
chr10	23003235	23003700	466	20.43	5.00770	2.64522	2.56077	C7KUGACXX_7_7959.sorted.filtered_peak_2899
chr10	23277880	23278129	250	17.46	5.97850	3.23824	3.45373	C7KUGACXX_7_7959.sorted.filtered_peak_2900
chr10	23447308	23447589	282	13.41	5.44028	3.40558	2.96000	C7KUGACXX_7_7959.sorted.filtered_peak_2901
chr10	23603555	23604048	494	14.39	5.10895	3.14277	2.65150	C7KUGACXX_7_7959.sorted.filtered_peak_2902
chr10	23651930	23652264	335	17.55	4.78996	2.73954	2.36400	C7KUGACXX_7_7959.sorted.filtered_peak_2903
chr10	23657695	23658204	510	21.45	7.26149	3.37446	4.66381	C7KUGACXX_7_7959.sorted.filtered_peak_2904
chr10	23727556	23728516	961	46.54	17.76718	4.21639	14.80413	C7KUGACXX_7_7959.sorted.filtered_peak_2905
chr10	23737623	23738100	478	19.46	7.67316	3.71318	5.05923	C7KUGACXX_7_7959.sorted.filtered_peak_2906
chr10	24485467	24485881	415	11.18	3.61495	2.69142	1.32300	C7KUGACXX_7_7959.sorted.filtered_peak_2907
chr10	24809094	24809343	250	11.34	3.58402	2.66144	1.29205	C7KUGACXX_7_7959.sorted.filtered_peak_2908
chr10	24931656	24932125	470	13.75	3.94827	2.65468	1.60773	C7KUGACXX_7_7959.sorted.filtered_peak_2909
chr10	25012964	25014014	1051	33.10	10.47080	3.34540	7.77701	C7KUGACXX_7_7959.sorted.filtered_peak_2910
chr10	25176555	25176907	353	25.72	12.19833	4.73825	9.39087	C7KUGACXX_7_7959.sorted.filtered_peak_2911
chr10	25210067	25210567	501	10.90	3.81386	2.81904	1.48673	C7KUGACXX_7_7959.sorted.filtered_peak_2912
chr10	25304957	25306327	1371	52.82	23.54300	4.74233	20.45666	C7KUGACXX_7_7959.sorted.filtered_peak_2913
chr10	25351460	25351766	307	13.61	4.99529	3.16304	2.54557	C7KUGACXX_7_7959.sorted.filtered_peak_2914
chr10	26623997	26624379	383	14.35	6.13974	3.63713	3.60594	C7KUGACXX_7_7959.sorted.filtered_peak_2915
chr10	26719651	26720092	442	14.59	4.98379	3.05573	2.54245	C7KUGACXX_7_7959.sorted.filtered_peak_2916
chr10	26727007	26727272	266	21.55	4.67486	2.48131	2.24916	C7KUGACXX_7_7959.sorted.filtered_peak_2917
chr10	26727539	26727825	287	22.23	5.16825	2.61001	2.69978	C7KUGACXX_7_7959.sorted.filtered_peak_2918
chr10	26728651	26728900	250	19.56	3.68981	2.23142	1.38082	C7KUGACXX_7_7959.sorted.filtered_peak_2919
chr10	26737381	26738178	798	30.33	9.80919	3.48629	7.08913	C7KUGACXX_7_7959.sorted.filtered_peak_2920
chr10	26757600	26758034	435	14.85	3.89358	2.55337	1.55897	C7KUGACXX_7_7959.sorted.filtered_peak_2921
chr10	26763424	26764095	672	24.71	8.41042	3.41609	5.79871	C7KUGACXX_7_7959.sorted.filtered_peak_2922
chr10	26768699	26768984	286	26.27	6.45046	2.80009	3.88518	C7KUGACXX_7_7959.sorted.filtered_peak_2923
chr10	26770970	26771490	521	30.13	8.57018	3.16201	5.90277	C7KUGACXX_7_7959.sorted.filtered_peak_2924
chr10	26775919	26776745	827	26.14	7.98542	3.24647	5.35375	C7KUGACXX_7_7959.sorted.filtered_peak_2925
chr10	26985962	26986970	1009	24.93	9.77190	3.98912	7.03704	C7KUGACXX_7_7959.sorted.filtered_peak_2926
chr10	27010465	27010807	343	23.68	9.17353	3.87885	6.47365	C7KUGACXX_7_7959.sorted.filtered_peak_2927
chr10	27015085	27015488	404	20.06	6.73322	3.30865	4.15974	C7KUGACXX_7_7959.sorted.filtered_peak_2928
chr10	27026752	27027004	253	22.73	5.42356	2.66031	2.94219	C7KUGACXX_7_7959.sorted.filtered_peak_2929
chr10	27028121	27028630	510	26.98	7.18417	2.95818	4.58921	C7KUGACXX_7_7959.sorted.filtered_peak_2930
chr10	27149292	27150326	1035	74.26	34.69532	5.21951	31.28259	C7KUGACXX_7_7959.sorted.filtered_peak_2931
chr10	27170802	27171180	379	10.23	3.41241	2.65967	1.14414	C7KUGACXX_7_7959.sorted.filtered_peak_2932
chr10	27312360	27312609	250	10.58	3.62637	2.74356	1.32848	C7KUGACXX_7_7959.sorted.filtered_peak_2933
chr10	27388843	27390023	1181	43.53	19.84773	4.75164	16.87767	C7KUGACXX_7_7959.sorted.filtered_peak_2934
chr10	27443005	27443556	552	37.85	11.14611	3.33927	8.37978	C7KUGACXX_7_7959.sorted.filtered_peak_2935
chr10	27443726	27444887	1162	38.44	11.82260	3.33109	9.07642	C7KUGACXX_7_7959.sorted.filtered_peak_2936
chr10	27514320	27515347	1028	13.05	4.00791	2.73348	1.66035	C7KUGACXX_7_7959.sorted.filtered_peak_2937
chr10	27530664	27531411	748	46.89	15.55204	3.80729	12.62696	C7KUGACXX_7_7959.sorted.filtered_peak_2938
chr10	27531641	27532344	704	35.28	8.70335	2.90556	6.04694	C7KUGACXX_7_7959.sorted.filtered_peak_2939
chr10	27541376	27541695	320	12.43	4.75254	3.14046	2.34393	C7KUGACXX_7_7959.sorted.filtered_peak_2940
chr10	27546410	27546751	342	13.65	5.64237	3.46286	3.15030	C7KUGACXX_7_7959.sorted.filtered_peak_2941
chr10	27753818	27754291	474	11.15	3.98283	2.87730	1.64564	C7KUGACXX_7_7959.sorted.filtered_peak_2942
chr10	27792626	27793551	926	45.42	21.81232	5.23067	18.73078	C7KUGACXX_7_7959.sorted.filtered_peak_2943
chr10	27857337	27857888	552	16.90	7.04317	3.73215	4.47013	C7KUGACXX_7_7959.sorted.filtered_peak_2944
chr10	28467015	28467602	588	16.04	5.25746	3.05869	2.78561	C7KUGACXX_7_7959.sorted.filtered_peak_2945
chr10	28591467	28592337	871	39.62	18.39970	4.78061	15.44328	C7KUGACXX_7_7959.sorted.filtered_peak_2946
chr10	28623194	28624436	1243	24.78	7.82938	3.21666	5.23437	C7KUGACXX_7_7959.sorted.filtered_peak_2947
chr10	28656843	28657474	632	13.02	5.05917	3.25105	2.61658	C7KUGACXX_7_7959.sorted.filtered_peak_2948
chr10	28670900	28671154	255	16.15	6.75184	3.74116	4.16674	C7KUGACXX_7_7959.sorted.filtered_peak_2949
chr10	28821245	28822690	1446	51.47	18.93460	3.98942	15.97064	C7KUGACXX_7_7959.sorted.filtered_peak_2950
chr10	28966091	28966467	377	24.36	9.33840	3.86979	6.62866	C7KUGACXX_7_7959.sorted.filtered_peak_2951
chr10	29698316	29698700	385	13.68	5.33675	3.33178	2.85778	C7KUGACXX_7_7959.sorted.filtered_peak_2952
chr10	29879572	29879880	309	12.80	5.02983	3.26914	2.57329	C7KUGACXX_7_7959.sorted.filtered_peak_2953
chr10	29947672	29948303	632	21.75	8.85250	3.92176	6.18619	C7KUGACXX_7_7959.sorted.filtered_peak_2954
chr10	29970684	29971130	447	22.79	9.20331	3.95624	6.51352	C7KUGACXX_7_7959.sorted.filtered_peak_2955
chr10	30024423	30025016	594	15.10	5.49242	3.24730	3.00463	C7KUGACXX_7_7959.sorted.filtered_peak_2956
chr10	30287267	30287600	334	17.95	6.91390	3.57208	4.33778	C7KUGACXX_7_7959.sorted.filtered_peak_2957
chr10	30315906	30316645	740	18.94	7.99501	3.85294	5.38606	C7KUGACXX_7_7959.sorted.filtered_peak_2958
chr10	30637703	30638567	865	24.24	9.10028	3.75853	6.41563	C7KUGACXX_7_7959.sorted.filtered_peak_2959
chr10	30662559	30663088	530	11.84	4.39892	3.04092	2.00342	C7KUGACXX_7_7959.sorted.filtered_peak_2960
chr10	30681574	30681823	250	11.93	4.34028	3.00660	1.95320	C7KUGACXX_7_7959.sorted.filtered_peak_2961
chr10	30703065	30703466	402	11.24	3.37904	2.55915	1.14564	C7KUGACXX_7_7959.sorted.filtered_peak_2962
chr10	30707609	30707953	345	19.01	7.85406	3.85796	5.22361	C7KUGACXX_7_7959.sorted.filtered_peak_2963
chr10	30722525	30723601	1077	26.14	5.20919	2.43291	2.75101	C7KUGACXX_7_7959.sorted.filtered_peak_2964
chr10	30725790	30726402	613	28.08	6.19146	2.62244	3.65677	C7KUGACXX_7_7959.sorted.filtered_peak_2965
chr10	30745232	30745546	315	14.51	5.32942	3.22658	2.85959	C7KUGACXX_7_7959.sorted.filtered_peak_2966
chr10	30791138	30791536	399	24.83	10.54268	4.24716	7.78955	C7KUGACXX_7_7959.sorted.filtered_peak_2967
chr10	30818417	30818920	504	17.53	5.62363	3.07105	3.13026	C7KUGACXX_7_7959.sorted.filtered_peak_2968
chr10	30823549	30823811	263	16.25	5.09947	2.97754	2.63501	C7KUGACXX_7_7959.sorted.filtered_peak_2969
chr10	30880141	30880490	350	13.91	5.85243	3.53175	3.34810	C7KUGACXX_7_7959.sorted.filtered_peak_2970
chr10	30928962	30929241	280	12.85	5.08284	3.28013	2.63133	C7KUGACXX_7_7959.sorted.filtered_peak_2971
chr10	30959586	30959842	257	12.19	4.62599	3.12571	2.20420	C7KUGACXX_7_7959.sorted.filtered_peak_2972
chr10	30971398	30971647	250	16.81	6.36945	3.47875	3.81333	C7KUGACXX_7_7959.sorted.filtered_peak_2973
chr10	30976686	30977035	350	14.07	5.28652	3.24463	2.82083	C7KUGACXX_7_7959.sorted.filtered_peak_2974
chr10	30990294	30991110	817	25.95	9.63271	3.75945	6.93560	C7KUGACXX_7_7959.sorted.filtered_peak_2975
chr10	31039840	31040163	324	18.13	4.44611	2.57779	2.04469	C7KUGACXX_7_7959.sorted.filtered_peak_2976
chr10	31072910	31073582	673	19.86	5.35062	2.80561	2.87191	C7KUGACXX_7_7959.sorted.filtered_peak_2977
chr10	31287542	31288006	465	22.51	8.26813	3.60039	5.64120	C7KUGACXX_7_7959.sorted.filtered_peak_2978
chr10	31320418	31321554	1137	80.37	37.25419	5.60003	33.74070	C7KUGACXX_7_7959.sorted.filtered_peak_2979
chr10	31379667	31380124	458	15.50	5.42406	3.18328	2.93604	C7KUGACXX_7_7959.sorted.filtered_peak_2980
chr10	31389980	31390419	440	21.52	6.98883	3.28655	4.39427	C7KUGACXX_7_7959.sorted.filtered_peak_2981
chr10	31422631	31423053	423	17.19	4.60637	2.68686	2.20238	C7KUGACXX_7_7959.sorted.filtered_peak_2982
chr10	31607306	31608614	1309	39.99	10.54851	3.10216	7.80262	C7KUGACXX_7_7959.sorted.filtered_peak_2983
chr10	31892393	31892668	276	13.65	4.53033	2.93419	2.12667	C7KUGACXX_7_7959.sorted.filtered_peak_2984
chr10	31996618	31996867	250	15.52	5.53252	3.22912	3.03567	C7KUGACXX_7_7959.sorted.filtered_peak_2985
chr10	32034633	32034882	250	12.09	3.97161	2.79986	1.62143	C7KUGACXX_7_7959.sorted.filtered_peak_2986
chr10	32048862	32049631	770	58.33	31.77340	6.27486	28.44416	C7KUGACXX_7_7959.sorted.filtered_peak_2987
chr10	32097669	32098149	481	13.57	4.07385	2.72237	1.73195	C7KUGACXX_7_7959.sorted.filtered_peak_2988
chr10	32217641	32218013	373	25.86	7.11612	2.98984	4.52971	C7KUGACXX_7_7959.sorted.filtered_peak_2989
chr10	32344578	32345758	1181	38.41	13.14344	3.69028	10.33025	C7KUGACXX_7_7959.sorted.filtered_peak_2990
chr10	32439540	32440048	509	23.35	10.31261	4.26533	7.59286	C7KUGACXX_7_7959.sorted.filtered_peak_2991
chr10	32479801	32480172	372	13.74	5.62570	3.45184	3.13791	C7KUGACXX_7_7959.sorted.filtered_peak_2992
chr10	32545603	32545935	333	16.07	6.41464	3.56162	3.86932	C7KUGACXX_7_7959.sorted.filtered_peak_2993
chr10	32621247	32621686	440	21.76	7.39793	3.41120	4.78380	C7KUGACXX_7_7959.sorted.filtered_peak_2994
chr10	32634868	32636487	1620	45.41	13.92523	3.49036	11.07111	C7KUGACXX_7_7959.sorted.filtered_peak_2995
chr10	32641414	32641776	363	19.98	5.47003	2.83650	2.98352	C7KUGACXX_7_7959.sorted.filtered_peak_2996
chr10	32646074	32646624	551	23.09	7.62212	3.37052	4.99774	C7KUGACXX_7_7959.sorted.filtered_peak_2997
chr10	32656846	32657418	573	14.48	4.15714	2.68987	1.79794	C7KUGACXX_7_7959.sorted.filtered_peak_2998
chr10	32666645	32666993	349	19.31	3.94912	2.32940	1.61468	C7KUGACXX_7_7959.sorted.filtered_peak_2999
chr10	32667602	32668476	875	29.19	9.78538	3.38179	7.16078	C7KUGACXX_7_7959.sorted.filtered_peak_3000
chr10	32734661	32735559	899	36.46	15.54394	4.49945	12.64719	C7KUGACXX_7_7959.sorted.filtered_peak_3001
chr10	32748275	32748586	312	17.75	7.20125	3.75038	4.59177	C7KUGACXX_7_7959.sorted.filtered_peak_3002
chr10	33247037	33247448	412	24.63	8.21970	3.44167	5.56948	C7KUGACXX_7_7959.sorted.filtered_peak_3003
chr10	33269506	33269777	272	14.43	4.38049	2.80386	1.98659	C7KUGACXX_7_7959.sorted.filtered_peak_3004
chr10	33297653	33298112	460	14.24	5.43568	3.30237	2.95922	C7KUGACXX_7_7959.sorted.filtered_peak_3005
chr10	33428026	33428275	250	16.58	6.16104	3.40451	3.62480	C7KUGACXX_7_7959.sorted.filtered_peak_3006
chr10	35047456	35047705	250	10.68	3.67967	2.76652	1.37062	C7KUGACXX_7_7959.sorted.filtered_peak_3007
chr10	35283372	35284149	778	10.66	3.66542	2.75956	1.36391	C7KUGACXX_7_7959.sorted.filtered_peak_3008
chr10	35300702	35300951	250	12.77	4.26209	2.88636	1.88364	C7KUGACXX_7_7959.sorted.filtered_peak_3009
chr10	35310496	35310774	279	21.55	10.49391	4.69346	7.73563	C7KUGACXX_7_7959.sorted.filtered_peak_3010
chr10	35379135	35379896	762	35.77	15.44731	4.60340	12.53775	C7KUGACXX_7_7959.sorted.filtered_peak_3011
chr10	35415405	35416265	861	85.80	39.71274	5.55101	36.15324	C7KUGACXX_7_7959.sorted.filtered_peak_3012
chr10	35421121	35421398	278	27.38	6.62357	2.77900	4.06028	C7KUGACXX_7_7959.sorted.filtered_peak_3013
chr10	35438184	35438800	617	25.01	11.19384	4.35888	8.45947	C7KUGACXX_7_7959.sorted.filtered_peak_3014
chr10	35483954	35485380	1427	35.97	11.82710	3.55157	9.06312	C7KUGACXX_7_7959.sorted.filtered_peak_3015
chr10	35507365	35507694	330	20.55	6.40871	3.14462	3.85364	C7KUGACXX_7_7959.sorted.filtered_peak_3016
chr10	35625020	35625788	769	25.05	8.59018	3.53011	5.92533	C7KUGACXX_7_7959.sorted.filtered_peak_3017
chr10	38146180	38147361	1182	39.03	15.29118	4.13545	12.40555	C7KUGACXX_7_7959.sorted.filtered_peak_3018
chr10	38265019	38266111	1093	53.55	25.58046	5.21018	22.42371	C7KUGACXX_7_7959.sorted.filtered_peak_3019
chr10	38299210	38300233	1024	61.75	31.53435	6.11275	28.18312	C7KUGACXX_7_7959.sorted.filtered_peak_3020
chr10	38327172	38327582	411	10.14	3.36435	2.64012	1.10412	C7KUGACXX_7_7959.sorted.filtered_peak_3021
chr10	38382826	38383693	868	28.32	13.73372	4.69437	10.93328	C7KUGACXX_7_7959.sorted.filtered_peak_3022
chr10	38691288	38692235	948	17.29	8.90225	4.33334	6.28634	C7KUGACXX_7_7959.sorted.filtered_peak_3023
chr10	38815795	38816761	967	22.59	5.15096	2.58558	2.68193	C7KUGACXX_7_7959.sorted.filtered_peak_3024
chr10	38817025	38818784	1760	25.01	6.90744	2.99186	4.32592	C7KUGACXX_7_7959.sorted.filtered_peak_3025
chr10	39079483	39079738	256	14.80	6.41298	3.74311	3.84920	C7KUGACXX_7_7959.sorted.filtered_peak_3026
chr10	42355880	42356519	640	15.86	5.21402	3.05216	2.74530	C7KUGACXX_7_7959.sorted.filtered_peak_3027
chr10	42364624	42365191	568	16.98	7.57390	3.95757	4.96907	C7KUGACXX_7_7959.sorted.filtered_peak_3028
chr10	42374073	42374327	255	15.30	6.79579	3.86184	4.21473	C7KUGACXX_7_7959.sorted.filtered_peak_3029
chr10	42379766	42380023	258	30.62	12.28843	4.32133	9.43743	C7KUGACXX_7_7959.sorted.filtered_peak_3030
chr10	42384966	42385301	336	37.08	17.68224	5.13518	14.70516	C7KUGACXX_7_7959.sorted.filtered_peak_3031
chr10	42390856	42391138	283	24.16	11.28223	4.65381	8.49056	C7KUGACXX_7_7959.sorted.filtered_peak_3032
chr10	42396760	42397009	250	30.25	10.62362	3.81539	7.83952	C7KUGACXX_7_7959.sorted.filtered_peak_3033
chr10	42398573	42398853	281	30.39	11.01863	3.85619	8.25173	C7KUGACXX_7_7959.sorted.filtered_peak_3034
chr10	42529288	42529745	458	26.45	12.40802	4.69919	9.59470	C7KUGACXX_7_7959.sorted.filtered_peak_3035
chr10	42531801	42532073	273	24.88	11.19118	4.54084	8.39668	C7KUGACXX_7_7959.sorted.filtered_peak_3036
chr10	43047813	43048746	934	35.78	16.93247	4.74043	14.04434	C7KUGACXX_7_7959.sorted.filtered_peak_3037
chr10	43133363	43134447	1085	45.79	21.65529	5.17205	18.59451	C7KUGACXX_7_7959.sorted.filtered_peak_3038
chr10	43277765	43278611	847	29.35	14.14823	5.00583	11.25931	C7KUGACXX_7_7959.sorted.filtered_peak_3039
chr10	43600696	43601260	565	16.53	4.81583	2.82858	2.38172	C7KUGACXX_7_7959.sorted.filtered_peak_3040
chr10	43616361	43617067	707	19.50	5.97374	3.03328	3.46544	C7KUGACXX_7_7959.sorted.filtered_peak_3041
chr10	43624759	43625072	314	22.18	7.16728	3.27353	4.57845	C7KUGACXX_7_7959.sorted.filtered_peak_3042
chr10	43633504	43634598	1095	33.89	10.07074	3.23902	7.37487	C7KUGACXX_7_7959.sorted.filtered_peak_3043
chr10	43782785	43783196	412	18.23	6.50295	3.38021	3.94532	C7KUGACXX_7_7959.sorted.filtered_peak_3044
chr10	43789449	43790059	611	19.44	6.15507	3.10121	3.64845	C7KUGACXX_7_7959.sorted.filtered_peak_3045
chr10	43795090	43795576	487	16.15	5.41352	3.12920	2.91714	C7KUGACXX_7_7959.sorted.filtered_peak_3046
chr10	43843609	43844251	643	14.02	5.47436	3.34082	2.99773	C7KUGACXX_7_7959.sorted.filtered_peak_3047
chr10	43857263	43858291	1029	37.07	16.28116	4.55344	13.38115	C7KUGACXX_7_7959.sorted.filtered_peak_3048
chr10	43891855	43893010	1156	27.55	6.71271	2.78062	4.15282	C7KUGACXX_7_7959.sorted.filtered_peak_3049
chr10	43904113	43905236	1124	55.42	18.50113	3.72863	15.55059	C7KUGACXX_7_7959.sorted.filtered_peak_3050
chr10	43915693	43916763	1071	21.73	8.47516	3.82030	5.80953	C7KUGACXX_7_7959.sorted.filtered_peak_3051
chr10	43931926	43932729	804	51.06	29.14604	6.66821	25.86161	C7KUGACXX_7_7959.sorted.filtered_peak_3052
chr10	43950790	43951693	904	45.67	19.28958	4.47208	16.31303	C7KUGACXX_7_7959.sorted.filtered_peak_3053
chr10	44069791	44070241	451	21.17	6.57965	3.13655	4.03528	C7KUGACXX_7_7959.sorted.filtered_peak_3054
chr10	44124215	44124490	276	10.63	3.56482	2.70865	1.30194	C7KUGACXX_7_7959.sorted.filtered_peak_3055
chr10	44144051	44144713	663	27.49	11.70265	4.25979	8.93875	C7KUGACXX_7_7959.sorted.filtered_peak_3056
chr10	44185167	44185889	723	18.56	5.92688	3.10475	3.41540	C7KUGACXX_7_7959.sorted.filtered_peak_3057
chr10	44311824	44312141	318	17.51	6.97510	3.64209	4.39660	C7KUGACXX_7_7959.sorted.filtered_peak_3058
chr10	45360205	45360562	358	16.06	6.07842	3.42265	3.54556	C7KUGACXX_7_7959.sorted.filtered_peak_3059
chr10	45428195	45428460	266	16.05	5.63392	3.22520	3.13277	C7KUGACXX_7_7959.sorted.filtered_peak_3060
chr10	45454634	45455505	872	28.68	11.06419	3.86414	8.33936	C7KUGACXX_7_7959.sorted.filtered_peak_3061
chr10	45470177	45470729	553	21.95	6.32805	2.98868	3.79510	C7KUGACXX_7_7959.sorted.filtered_peak_3062
chr10	45496216	45497126	911	18.65	5.01473	2.75262	2.57074	C7KUGACXX_7_7959.sorted.filtered_peak_3063
chr10	45503688	45504540	853	13.90	5.84469	3.53020	3.34135	C7KUGACXX_7_7959.sorted.filtered_peak_3064
chr10	45730513	45730886	374	11.95	4.49251	3.06734	2.09684	C7KUGACXX_7_7959.sorted.filtered_peak_3065
chr10	45914702	45915021	320	22.02	6.03223	2.90180	3.50411	C7KUGACXX_7_7959.sorted.filtered_peak_3066
chr10	45965611	45966303	693	12.40	3.98156	2.77036	1.65051	C7KUGACXX_7_7959.sorted.filtered_peak_3067
chr10	46089821	46090762	942	29.24	11.27980	3.96277	8.52131	C7KUGACXX_7_7959.sorted.filtered_peak_3068
chr10	46167627	46168572	946	34.38	18.00287	5.59066	15.00529	C7KUGACXX_7_7959.sorted.filtered_peak_3069
chr10	46983520	46983884	365	18.01	3.88724	2.37102	1.55523	C7KUGACXX_7_7959.sorted.filtered_peak_3070
chr10	47655772	47656576	805	19.63	7.66633	3.66311	5.06997	C7KUGACXX_7_7959.sorted.filtered_peak_3071
chr10	48354624	48355173	550	17.25	6.41559	3.41110	3.88535	C7KUGACXX_7_7959.sorted.filtered_peak_3072
chr10	48398456	48398745	290	13.47	4.71440	3.04029	2.29830	C7KUGACXX_7_7959.sorted.filtered_peak_3073
chr10	48481307	48481610	304	12.89	4.07739	2.78404	1.72196	C7KUGACXX_7_7959.sorted.filtered_peak_3074
chr10	49514328	49515070	743	33.99	12.16460	3.82381	9.37081	C7KUGACXX_7_7959.sorted.filtered_peak_3075
chr10	49952720	49952969	250	10.00	3.23018	2.57775	1.03082	C7KUGACXX_7_7959.sorted.filtered_peak_3076
chr10	50288155	50288434	280	17.69	4.71679	2.71341	2.28679	C7KUGACXX_7_7959.sorted.filtered_peak_3077
chr10	50391800	50392106	307	21.68	4.10471	2.28145	1.75092	C7KUGACXX_7_7959.sorted.filtered_peak_3078
chr10	50396320	50396827	508	24.48	5.20238	2.49111	2.75898	C7KUGACXX_7_7959.sorted.filtered_peak_3079
chr10	50606005	50606330	326	13.61	5.60261	3.45384	3.11190	C7KUGACXX_7_7959.sorted.filtered_peak_3080
chr10	50615701	50615950	250	12.45	4.11368	2.84164	1.75042	C7KUGACXX_7_7959.sorted.filtered_peak_3081
chr10	50746634	50747726	1093	37.76	16.47068	4.48511	13.57158	C7KUGACXX_7_7959.sorted.filtered_peak_3082
chr10	51488268	51489347	1080	13.93	5.96279	3.53721	3.47732	C7KUGACXX_7_7959.sorted.filtered_peak_3083
chr10	51503227	51503518	292	11.52	3.92941	2.82904	1.59269	C7KUGACXX_7_7959.sorted.filtered_peak_3084
chr10	51564940	51565629	690	37.80	16.87106	4.68201	13.93761	C7KUGACXX_7_7959.sorted.filtered_peak_3085
chr10	51572073	51572742	670	23.50	8.02826	3.50118	5.37318	C7KUGACXX_7_7959.sorted.filtered_peak_3086
chr10	52104761	52105058	298	11.02	3.88320	2.84690	1.54499	C7KUGACXX_7_7959.sorted.filtered_peak_3087
chr10	52177526	52178255	730	16.09	4.76610	2.83930	2.33964	C7KUGACXX_7_7959.sorted.filtered_peak_3088
chr10	52383379	52383859	481	29.99	7.31913	2.81436	4.73186	C7KUGACXX_7_7959.sorted.filtered_peak_3089
chr10	52384111	52385117	1007	37.40	12.59609	3.58285	9.82052	C7KUGACXX_7_7959.sorted.filtered_peak_3090
chr10	52396480	52397064	585	16.78	5.71104	3.19517	3.19808	C7KUGACXX_7_7959.sorted.filtered_peak_3091
chr10	52499603	52499907	305	12.41	4.77465	3.17786	2.34254	C7KUGACXX_7_7959.sorted.filtered_peak_3092
chr10	53458910	53459891	982	46.13	20.26106	4.69668	17.25293	C7KUGACXX_7_7959.sorted.filtered_peak_3093
chr10	53467585	53467952	368	14.86	5.10358	3.09027	2.64656	C7KUGACXX_7_7959.sorted.filtered_peak_3094
chr10	53638959	53639380	422	14.38	4.66791	2.93232	2.25219	C7KUGACXX_7_7959.sorted.filtered_peak_3095
chr10	53791370	53791837	468	12.06	4.55377	3.09481	2.14608	C7KUGACXX_7_7959.sorted.filtered_peak_3096
chr10	53975606	53975878	273	16.38	5.82116	3.27077	3.31046	C7KUGACXX_7_7959.sorted.filtered_peak_3097
chr10	58120776	58121547	772	40.24	16.75520	4.29870	13.86807	C7KUGACXX_7_7959.sorted.filtered_peak_3098
chr10	59912646	59913012	367	10.77	3.73151	2.78745	1.41412	C7KUGACXX_7_7959.sorted.filtered_peak_3099
chr10	60027593	60028202	610	45.94	12.86723	3.30307	10.03877	C7KUGACXX_7_7959.sorted.filtered_peak_3100
chr10	60028562	60029088	527	64.74	26.31712	4.67582	23.10511	C7KUGACXX_7_7959.sorted.filtered_peak_3101
chr10	60042355	60042718	364	13.74	4.38587	2.85560	1.99757	C7KUGACXX_7_7959.sorted.filtered_peak_3102
chr10	60051368	60051617	250	16.46	5.72496	3.23113	3.21205	C7KUGACXX_7_7959.sorted.filtered_peak_3103
chr10	60059315	60059776	462	12.27	4.36335	2.98314	1.97525	C7KUGACXX_7_7959.sorted.filtered_peak_3104
chr10	60094613	60094889	277	17.93	5.93113	3.16935	3.41718	C7KUGACXX_7_7959.sorted.filtered_peak_3105
chr10	60144665	60145548	884	33.12	12.83205	4.09533	10.00480	C7KUGACXX_7_7959.sorted.filtered_peak_3106
chr10	60290721	60290970	250	11.19	3.98653	2.88669	1.63569	C7KUGACXX_7_7959.sorted.filtered_peak_3107
chr10	61413745	61414078	334	13.67	4.87993	3.08464	2.46192	C7KUGACXX_7_7959.sorted.filtered_peak_3108
chr10	61469368	61469617	250	11.48	3.93609	2.83533	1.60097	C7KUGACXX_7_7959.sorted.filtered_peak_3109
chr10	61639213	61639562	350	17.74	4.27557	2.53409	1.89320	C7KUGACXX_7_7959.sorted.filtered_peak_3110
chr10	61640587	61640979	393	16.80	3.50611	2.28294	1.23851	C7KUGACXX_7_7959.sorted.filtered_peak_3111
chr10	61666116	61666986	871	40.13	13.21993	3.70110	10.37445	C7KUGACXX_7_7959.sorted.filtered_peak_3112
chr10	61996685	61997175	491	13.28	4.09187	2.75742	1.73293	C7KUGACXX_7_7959.sorted.filtered_peak_3113
chr10	62406754	62407214	461	13.42	4.19161	2.79602	1.81676	C7KUGACXX_7_7959.sorted.filtered_peak_3114
chr10	62473840	62474296	457	13.87	5.79941	3.52179	3.29381	C7KUGACXX_7_7959.sorted.filtered_peak_3115
chr10	62487880	62488155	276	23.28	6.35127	2.92505	3.80606	C7KUGACXX_7_7959.sorted.filtered_peak_3116
chr10	62491245	62491763	519	20.90	4.73929	2.52912	2.31336	C7KUGACXX_7_7959.sorted.filtered_peak_3117
chr10	62537768	62538417	650	40.59	16.59797	4.42166	13.66760	C7KUGACXX_7_7959.sorted.filtered_peak_3118
chr10	63046429	63047016	588	17.70	6.33140	3.36385	3.78087	C7KUGACXX_7_7959.sorted.filtered_peak_3119
chr10	63157659	63158255	597	11.26	3.42507	2.58336	1.16786	C7KUGACXX_7_7959.sorted.filtered_peak_3120
chr10	63510768	63511074	307	17.85	5.63064	3.06579	3.12499	C7KUGACXX_7_7959.sorted.filtered_peak_3121
chr10	63525372	63525738	367	13.58	3.88055	2.63481	1.55225	C7KUGACXX_7_7959.sorted.filtered_peak_3122
chr10	63595775	63596024	250	12.58	3.73770	2.64184	1.42226	C7KUGACXX_7_7959.sorted.filtered_peak_3123
chr10	63656771	63657020	250	24.66	5.14678	2.48368	2.68468	C7KUGACXX_7_7959.sorted.filtered_peak_3124
chr10	63702860	63703232	373	20.70	5.62178	2.84437	3.13360	C7KUGACXX_7_7959.sorted.filtered_peak_3125
chr10	63720968	63721305	338	12.36	3.39530	2.48814	1.15592	C7KUGACXX_7_7959.sorted.filtered_peak_3126
chr10	63747789	63748068	280	18.64	3.69905	2.27120	1.40041	C7KUGACXX_7_7959.sorted.filtered_peak_3127
chr10	63752443	63753168	726	34.28	10.26131	3.34515	7.52545	C7KUGACXX_7_7959.sorted.filtered_peak_3128
chr10	63798441	63798763	323	18.73	6.19501	3.22298	3.64929	C7KUGACXX_7_7959.sorted.filtered_peak_3129
chr10	63808673	63808947	275	31.12	5.41630	2.32640	2.92421	C7KUGACXX_7_7959.sorted.filtered_peak_3130
chr10	63810669	63811211	543	36.60	8.11341	2.73985	5.46917	C7KUGACXX_7_7959.sorted.filtered_peak_3131
chr10	63842369	63842898	530	19.41	5.82740	3.00777	3.31370	C7KUGACXX_7_7959.sorted.filtered_peak_3132
chr10	63943118	63943638	521	28.65	10.17127	3.70516	7.44660	C7KUGACXX_7_7959.sorted.filtered_peak_3133
chr10	63999775	64000372	598	18.64	5.12989	2.79526	2.67760	C7KUGACXX_7_7959.sorted.filtered_peak_3134
chr10	64004594	64005134	541	17.08	4.47148	2.64228	2.08439	C7KUGACXX_7_7959.sorted.filtered_peak_3135
chr10	64024379	64024657	279	15.06	4.23144	2.68234	1.86698	C7KUGACXX_7_7959.sorted.filtered_peak_3136
chr10	64028398	64028764	367	16.24	5.02988	2.94010	2.58159	C7KUGACXX_7_7959.sorted.filtered_peak_3137
chr10	64143744	64144031	288	14.60	4.85967	3.01131	2.41788	C7KUGACXX_7_7959.sorted.filtered_peak_3138
chr10	64288223	64288685	463	11.80	4.36593	3.02307	1.98098	C7KUGACXX_7_7959.sorted.filtered_peak_3139
chr10	64370446	64370741	296	17.25	7.75473	4.03606	5.12926	C7KUGACXX_7_7959.sorted.filtered_peak_3140
chr10	64391675	64392513	839	25.84	10.34783	4.05451	7.60539	C7KUGACXX_7_7959.sorted.filtered_peak_3141
chr10	64397079	64397982	904	21.62	6.37363	3.01313	3.84150	C7KUGACXX_7_7959.sorted.filtered_peak_3142
chr10	64492705	64493356	652	29.60	11.66541	4.10907	8.87371	C7KUGACXX_7_7959.sorted.filtered_peak_3143
chr10	64563936	64564997	1062	31.03	12.10249	3.94721	9.34752	C7KUGACXX_7_7959.sorted.filtered_peak_3144
chr10	64576068	64576892	825	72.63	33.46614	5.47109	30.06290	C7KUGACXX_7_7959.sorted.filtered_peak_3145
chr10	64843680	64843992	313	11.42	4.13542	2.94067	1.77179	C7KUGACXX_7_7959.sorted.filtered_peak_3146
chr10	64892679	64893610	932	53.39	28.14172	5.83090	24.89996	C7KUGACXX_7_7959.sorted.filtered_peak_3147
chr10	64917702	64918229	528	16.07	5.61813	3.19221	3.13562	C7KUGACXX_7_7959.sorted.filtered_peak_3148
chr10	64966852	64967296	445	15.76	4.18367	2.61921	1.81633	C7KUGACXX_7_7959.sorted.filtered_peak_3149
chr10	64985577	64985884	308	15.41	6.04390	3.46637	3.52088	C7KUGACXX_7_7959.sorted.filtered_peak_3150
chr10	64996153	64996449	297	14.90	5.69958	3.37437	3.19420	C7KUGACXX_7_7959.sorted.filtered_peak_3151
chr10	65001831	65002080	250	12.63	4.01970	2.77772	1.67448	C7KUGACXX_7_7959.sorted.filtered_peak_3152
chr10	65028562	65029323	762	38.32	12.09548	3.53924	9.28960	C7KUGACXX_7_7959.sorted.filtered_peak_3153
chr10	65148158	65148680	523	18.17	7.94400	3.94165	5.33798	C7KUGACXX_7_7959.sorted.filtered_peak_3154
chr10	65181439	65181702	264	10.47	3.55826	2.71805	1.26761	C7KUGACXX_7_7959.sorted.filtered_peak_3155
chr10	65224909	65225237	329	14.66	4.08077	2.64614	1.73004	C7KUGACXX_7_7959.sorted.filtered_peak_3156
chr10	65280581	65281798	1218	22.89	6.38078	2.92849	3.85714	C7KUGACXX_7_7959.sorted.filtered_peak_3157
chr10	65314249	65314717	469	11.95	4.31194	2.98940	1.93021	C7KUGACXX_7_7959.sorted.filtered_peak_3158
chr10	65389218	65390696	1479	22.34	6.13829	2.92007	3.60207	C7KUGACXX_7_7959.sorted.filtered_peak_3159
chr10	65467085	65467350	266	12.32	3.95098	2.76729	1.62061	C7KUGACXX_7_7959.sorted.filtered_peak_3160
chr10	65800933	65801646	714	15.70	5.37794	3.11224	2.91845	C7KUGACXX_7_7959.sorted.filtered_peak_3161
chr10	69372481	69373356	876	26.74	11.49979	4.32357	8.72974	C7KUGACXX_7_7959.sorted.filtered_peak_3162
chr10	69523389	69524582	1194	49.12	21.17866	4.62278	18.13877	C7KUGACXX_7_7959.sorted.filtered_peak_3163
chr10	69532682	69533116	435	13.83	4.36673	2.83242	1.98649	C7KUGACXX_7_7959.sorted.filtered_peak_3164
chr10	69539669	69539997	329	18.17	6.07738	3.21950	3.54323	C7KUGACXX_7_7959.sorted.filtered_peak_3165
chr10	69609072	69609897	826	23.04	10.01799	4.26574	7.27830	C7KUGACXX_7_7959.sorted.filtered_peak_3166
chr10	69615460	69615709	250	14.17	5.95253	3.59321	3.41674	C7KUGACXX_7_7959.sorted.filtered_peak_3167
chr10	69643925	69645289	1365	32.64	11.41628	3.76779	8.62753	C7KUGACXX_7_7959.sorted.filtered_peak_3168
chr10	69834490	69835384	895	42.85	17.67062	4.61478	14.67717	C7KUGACXX_7_7959.sorted.filtered_peak_3169
chr10	70091158	70092154	997	56.66	20.09254	3.95591	17.09554	C7KUGACXX_7_7959.sorted.filtered_peak_3170
chr10	70092391	70092783	393	29.82	4.23048	2.06493	1.86709	C7KUGACXX_7_7959.sorted.filtered_peak_3171
chr10	70107899	70108512	614	13.13	4.49062	2.95541	2.09994	C7KUGACXX_7_7959.sorted.filtered_peak_3172
chr10	70166230	70167354	1125	20.40	8.41121	3.91480	5.76081	C7KUGACXX_7_7959.sorted.filtered_peak_3173
chr10	70231362	70231919	558	30.12	14.92294	5.15691	12.01983	C7KUGACXX_7_7959.sorted.filtered_peak_3174
chr10	70286733	70287571	839	38.62	22.04698	6.18654	18.96606	C7KUGACXX_7_7959.sorted.filtered_peak_3175
chr10	70359740	70360459	720	17.78	6.39516	3.34046	3.86762	C7KUGACXX_7_7959.sorted.filtered_peak_3176
chr10	70480606	70481490	885	53.03	30.13211	6.38101	26.83259	C7KUGACXX_7_7959.sorted.filtered_peak_3177
chr10	70587128	70587405	278	16.32	7.63127	4.10273	5.01370	C7KUGACXX_7_7959.sorted.filtered_peak_3178
chr10	70660408	70661415	1008	48.36	21.70065	4.88560	18.62233	C7KUGACXX_7_7959.sorted.filtered_peak_3179
chr10	70715449	70716338	890	37.19	14.38676	4.05914	11.54972	C7KUGACXX_7_7959.sorted.filtered_peak_3180
chr10	70716758	70717277	520	23.62	5.55665	2.61886	3.09460	C7KUGACXX_7_7959.sorted.filtered_peak_3181
chr10	70748338	70748989	652	27.41	11.79254	4.40289	8.99100	C7KUGACXX_7_7959.sorted.filtered_peak_3182
chr10	70787317	70787731	415	12.11	4.57615	3.10662	2.16179	C7KUGACXX_7_7959.sorted.filtered_peak_3183
chr10	70803916	70804537	622	18.27	4.48394	2.57846	2.08623	C7KUGACXX_7_7959.sorted.filtered_peak_3184
chr10	70805148	70805707	560	29.07	11.54826	4.08626	8.77363	C7KUGACXX_7_7959.sorted.filtered_peak_3185
chr10	70817399	70817729	331	18.04	5.98259	3.17529	3.46528	C7KUGACXX_7_7959.sorted.filtered_peak_3186
chr10	70821367	70821746	380	17.29	4.76207	2.75448	2.33094	C7KUGACXX_7_7959.sorted.filtered_peak_3187
chr10	70822947	70823196	250	14.71	4.18897	2.69471	1.82201	C7KUGACXX_7_7959.sorted.filtered_peak_3188
chr10	70847439	70848024	586	30.69	7.53522	2.82243	4.94511	C7KUGACXX_7_7959.sorted.filtered_peak_3189
chr10	70848435	70848981	547	24.93	4.07801	2.16011	1.72571	C7KUGACXX_7_7959.sorted.filtered_peak_3190
chr10	70883311	70884239	929	63.92	30.11050	5.45168	26.80225	C7KUGACXX_7_7959.sorted.filtered_peak_3191
chr10	70939299	70940312	1014	47.60	21.39043	5.02755	18.30453	C7KUGACXX_7_7959.sorted.filtered_peak_3192
chr10	70962164	70962418	255	15.98	4.84954	2.89424	2.40472	C7KUGACXX_7_7959.sorted.filtered_peak_3193
chr10	70963861	70964414	554	21.44	8.23375	3.68512	5.61151	C7KUGACXX_7_7959.sorted.filtered_peak_3194
chr10	70975302	70975728	427	12.72	4.19112	2.85065	1.83384	C7KUGACXX_7_7959.sorted.filtered_peak_3195
chr10	70982022	70982915	894	28.65	11.74699	4.28017	8.93787	C7KUGACXX_7_7959.sorted.filtered_peak_3196
chr10	70988689	70989492	804	32.66	12.47874	4.09936	9.64985	C7KUGACXX_7_7959.sorted.filtered_peak_3197
chr10	70997432	70997850	419	12.05	3.89712	2.76117	1.56654	C7KUGACXX_7_7959.sorted.filtered_peak_3198
chr10	71078053	71079116	1064	34.01	11.46195	3.61581	8.70113	C7KUGACXX_7_7959.sorted.filtered_peak_3199
chr10	71104518	71104857	340	16.57	5.60989	3.16858	3.10816	C7KUGACXX_7_7959.sorted.filtered_peak_3200
chr10	71152167	71152627	461	14.89	5.43242	3.24963	2.94372	C7KUGACXX_7_7959.sorted.filtered_peak_3201
chr10	71168354	71168960	607	33.56	12.46287	4.03250	9.62968	C7KUGACXX_7_7959.sorted.filtered_peak_3202
chr10	71211022	71211474	453	13.80	4.98796	3.12995	2.54975	C7KUGACXX_7_7959.sorted.filtered_peak_3203
chr10	71267620	71267956	337	17.63	7.04218	3.67475	4.45003	C7KUGACXX_7_7959.sorted.filtered_peak_3204
chr10	71682519	71682811	293	11.57	4.23284	2.97797	1.85584	C7KUGACXX_7_7959.sorted.filtered_peak_3205
chr10	71853052	71853681	630	22.73	9.25291	3.97885	6.56414	C7KUGACXX_7_7959.sorted.filtered_peak_3206
chr10	71905527	71906934	1408	30.79	9.62532	3.37816	6.92213	C7KUGACXX_7_7959.sorted.filtered_peak_3207
chr10	71922475	71922964	490	14.44	5.31055	3.22368	2.84438	C7KUGACXX_7_7959.sorted.filtered_peak_3208
chr10	71929941	71930631	691	52.62	25.75159	5.29680	22.59544	C7KUGACXX_7_7959.sorted.filtered_peak_3209
chr10	71957238	71957545	308	12.62	4.59107	3.05649	2.18799	C7KUGACXX_7_7959.sorted.filtered_peak_3210
chr10	71981274	71981666	393	17.84	7.73297	3.93321	5.12563	C7KUGACXX_7_7959.sorted.filtered_peak_3211
chr10	71992787	71993672	886	50.05	23.02861	5.04823	19.91074	C7KUGACXX_7_7959.sorted.filtered_peak_3212
chr10	72032559	72032914	356	13.09	4.59947	3.01245	2.19244	C7KUGACXX_7_7959.sorted.filtered_peak_3213
chr10	72115122	72115533	412	12.95	3.93771	2.70970	1.59690	C7KUGACXX_7_7959.sorted.filtered_peak_3214
chr10	72124052	72124614	563	14.79	5.88323	3.44968	3.37340	C7KUGACXX_7_7959.sorted.filtered_peak_3215
chr10	72142184	72142612	429	21.50	7.94566	3.63586	5.30420	C7KUGACXX_7_7959.sorted.filtered_peak_3216
chr10	72163475	72164397	923	34.49	14.55294	4.37422	11.70254	C7KUGACXX_7_7959.sorted.filtered_peak_3217
chr10	72164958	72165471	514	18.39	3.91615	2.35972	1.58659	C7KUGACXX_7_7959.sorted.filtered_peak_3218
chr10	72309635	72309946	312	13.30	3.98010	2.70400	1.64118	C7KUGACXX_7_7959.sorted.filtered_peak_3219
chr10	72318913	72319382	470	17.41	6.60634	3.51769	4.03567	C7KUGACXX_7_7959.sorted.filtered_peak_3220
chr10	72338015	72338631	617	25.04	8.63843	3.54931	5.97127	C7KUGACXX_7_7959.sorted.filtered_peak_3221
chr10	72362448	72362998	551	19.88	5.97232	3.02502	3.45312	C7KUGACXX_7_7959.sorted.filtered_peak_3222
chr10	72370167	72370416	250	13.07	4.92844	3.20010	2.47620	C7KUGACXX_7_7959.sorted.filtered_peak_3223
chr10	72575394	72575876	483	21.65	8.84259	3.94656	6.16802	C7KUGACXX_7_7959.sorted.filtered_peak_3224
chr10	72639798	72640110	313	20.50	7.87232	3.70557	5.23962	C7KUGACXX_7_7959.sorted.filtered_peak_3225
chr10	72647688	72648457	770	18.55	5.94184	3.11200	3.42965	C7KUGACXX_7_7959.sorted.filtered_peak_3226
chr10	73078727	73079405	679	27.94	11.88444	4.25602	9.11081	C7KUGACXX_7_7959.sorted.filtered_peak_3227
chr10	73136907	73137503	597	20.12	7.44913	3.57787	4.83594	C7KUGACXX_7_7959.sorted.filtered_peak_3228
chr10	73143781	73144353	573	14.48	5.29122	3.20789	2.83301	C7KUGACXX_7_7959.sorted.filtered_peak_3229
chr10	73486659	73488122	1464	18.07	4.47934	2.58733	2.08255	C7KUGACXX_7_7959.sorted.filtered_peak_3230
chr10	73502233	73502641	409	17.53	4.42798	2.59737	2.04642	C7KUGACXX_7_7959.sorted.filtered_peak_3231
chr10	73508127	73508923	797	31.40	11.34009	3.81015	8.57540	C7KUGACXX_7_7959.sorted.filtered_peak_3232
chr10	73516587	73517076	490	19.50	6.89198	3.41786	4.30823	C7KUGACXX_7_7959.sorted.filtered_peak_3233
chr10	73528523	73529209	687	32.41	8.55707	3.01015	5.90278	C7KUGACXX_7_7959.sorted.filtered_peak_3234
chr10	73533214	73533589	376	32.66	9.36297	3.21697	6.66557	C7KUGACXX_7_7959.sorted.filtered_peak_3235
chr10	73610587	73611332	746	43.78	22.25123	5.50706	19.16492	C7KUGACXX_7_7959.sorted.filtered_peak_3236
chr10	73648799	73649054	256	12.40	4.77275	3.17401	2.34242	C7KUGACXX_7_7959.sorted.filtered_peak_3237
chr10	73656179	73656515	337	16.04	7.34046	4.01891	4.73415	C7KUGACXX_7_7959.sorted.filtered_peak_3238
chr10	73808186	73808663	478	18.65	7.36321	3.68636	4.76047	C7KUGACXX_7_7959.sorted.filtered_peak_3239
chr10	73843720	73844060	341	21.27	4.18345	2.32543	1.82107	C7KUGACXX_7_7959.sorted.filtered_peak_3240
chr10	73848208	73848737	530	21.95	5.10245	2.57869	2.66331	C7KUGACXX_7_7959.sorted.filtered_peak_3241
chr10	73867097	73867407	311	21.51	8.87185	4.00271	6.18391	C7KUGACXX_7_7959.sorted.filtered_peak_3242
chr10	73869297	73869584	288	14.40	4.15945	2.70374	1.79060	C7KUGACXX_7_7959.sorted.filtered_peak_3243
chr10	73975381	73976541	1161	53.03	24.06420	5.06525	20.93053	C7KUGACXX_7_7959.sorted.filtered_peak_3244
chr10	74007918	74009107	1190	54.27	21.76988	4.54728	18.67535	C7KUGACXX_7_7959.sorted.filtered_peak_3245
chr10	74019876	74021524	1649	47.56	16.38795	3.82764	13.47468	C7KUGACXX_7_7959.sorted.filtered_peak_3246
chr10	74033275	74034138	864	57.14	20.01410	3.83864	17.02617	C7KUGACXX_7_7959.sorted.filtered_peak_3247
chr10	74045207	74045552	346	10.23	3.41247	2.65957	1.14445	C7KUGACXX_7_7959.sorted.filtered_peak_3248
chr10	74056894	74058137	1244	41.95	13.88530	3.72753	11.01622	C7KUGACXX_7_7959.sorted.filtered_peak_3249
chr10	74079203	74080060	858	32.49	11.18477	3.57571	8.47289	C7KUGACXX_7_7959.sorted.filtered_peak_3250
chr10	74080232	74080768	537	20.01	3.69725	2.21470	1.39534	C7KUGACXX_7_7959.sorted.filtered_peak_3251
chr10	74094491	74095514	1024	45.33	12.63404	3.17128	9.86049	C7KUGACXX_7_7959.sorted.filtered_peak_3252
chr10	74096801	74097107	307	29.00	4.80683	2.22373	2.39040	C7KUGACXX_7_7959.sorted.filtered_peak_3253
chr10	74114041	74114927	887	57.44	24.67400	4.96662	21.49168	C7KUGACXX_7_7959.sorted.filtered_peak_3254
chr10	74124079	74124428	350	20.21	8.63761	4.04272	5.97120	C7KUGACXX_7_7959.sorted.filtered_peak_3255
chr10	74129958	74130457	500	17.54	7.62286	3.89960	5.02741	C7KUGACXX_7_7959.sorted.filtered_peak_3256
chr10	74385409	74386339	931	29.00	13.34198	4.56636	10.53277	C7KUGACXX_7_7959.sorted.filtered_peak_3257
chr10	74436112	74436389	278	12.22	4.64554	3.13188	2.22507	C7KUGACXX_7_7959.sorted.filtered_peak_3258
chr10	74451633	74452401	769	32.33	13.92127	4.51472	11.05542	C7KUGACXX_7_7959.sorted.filtered_peak_3259
chr10	74836565	74836892	328	10.47	3.55633	2.71714	1.26624	C7KUGACXX_7_7959.sorted.filtered_peak_3260
chr10	74855357	74857238	1882	47.87	16.48966	3.62376	13.61605	C7KUGACXX_7_7959.sorted.filtered_peak_3261
chr10	74870061	74870859	799	12.81	5.04769	3.24195	2.62498	C7KUGACXX_7_7959.sorted.filtered_peak_3262
chr10	74927367	74928263	897	26.93	11.76082	4.40601	8.97042	C7KUGACXX_7_7959.sorted.filtered_peak_3263
chr10	75006616	75007301	686	38.80	15.65303	4.32631	12.74153	C7KUGACXX_7_7959.sorted.filtered_peak_3264
chr10	75012129	75013187	1059	37.48	16.22263	4.40097	13.35313	C7KUGACXX_7_7959.sorted.filtered_peak_3265
chr10	75118238	75118771	534	38.84	21.07939	5.81309	18.03315	C7KUGACXX_7_7959.sorted.filtered_peak_3266
chr10	75140083	75140473	391	11.00	3.73249	2.76664	1.43785	C7KUGACXX_7_7959.sorted.filtered_peak_3267
chr10	75173140	75174459	1320	28.70	10.99155	4.01123	8.21299	C7KUGACXX_7_7959.sorted.filtered_peak_3268
chr10	75255027	75256065	1039	52.87	22.39494	4.81367	19.28328	C7KUGACXX_7_7959.sorted.filtered_peak_3269
chr10	75289125	75289374	250	11.23	3.95059	2.86392	1.62097	C7KUGACXX_7_7959.sorted.filtered_peak_3270
chr10	75385063	75386050	988	33.62	16.43374	4.83834	13.56928	C7KUGACXX_7_7959.sorted.filtered_peak_3271
chr10	75403983	75404336	354	14.78	5.46181	3.27947	2.97189	C7KUGACXX_7_7959.sorted.filtered_peak_3272
chr10	75489922	75490689	768	24.98	13.31335	5.24956	10.46930	C7KUGACXX_7_7959.sorted.filtered_peak_3273
chr10	75503617	75504655	1039	44.78	22.19363	5.31421	19.11802	C7KUGACXX_7_7959.sorted.filtered_peak_3274
chr10	75519137	75519820	684	14.66	4.19461	2.69489	1.83339	C7KUGACXX_7_7959.sorted.filtered_peak_3275
chr10	75531699	75532881	1183	48.00	17.01196	4.01804	14.05274	C7KUGACXX_7_7959.sorted.filtered_peak_3276
chr10	75541612	75542105	494	32.40	9.41293	3.22857	6.72296	C7KUGACXX_7_7959.sorted.filtered_peak_3277
chr10	75544865	75545516	652	51.58	22.14019	4.96184	19.01550	C7KUGACXX_7_7959.sorted.filtered_peak_3278
chr10	75570954	75571920	967	51.09	23.08118	4.86272	19.99841	C7KUGACXX_7_7959.sorted.filtered_peak_3279
chr10	75608578	75609369	792	24.83	9.93587	3.85726	7.26818	C7KUGACXX_7_7959.sorted.filtered_peak_3280
chr10	75619167	75619820	654	21.44	7.33523	3.40651	4.72658	C7KUGACXX_7_7959.sorted.filtered_peak_3281
chr10	75625394	75625842	449	18.67	5.91158	3.09605	3.39674	C7KUGACXX_7_7959.sorted.filtered_peak_3282
chr10	75634052	75635143	1092	29.69	8.43009	3.12521	5.79146	C7KUGACXX_7_7959.sorted.filtered_peak_3283
chr10	75639403	75639786	384	39.87	18.23087	4.99597	15.23161	C7KUGACXX_7_7959.sorted.filtered_peak_3284
chr10	75645838	75646396	559	15.20	6.48590	3.69428	3.93652	C7KUGACXX_7_7959.sorted.filtered_peak_3285
chr10	75668911	75669175	265	12.18	3.37404	2.49073	1.12002	C7KUGACXX_7_7959.sorted.filtered_peak_3286
chr10	75681779	75682116	338	14.60	5.65306	3.36665	3.15821	C7KUGACXX_7_7959.sorted.filtered_peak_3287
chr10	75716132	75717235	1104	15.93	4.82844	2.86437	2.41120	C7KUGACXX_7_7959.sorted.filtered_peak_3288
chr10	75734121	75734553	433	19.56	9.09759	4.32031	6.41145	C7KUGACXX_7_7959.sorted.filtered_peak_3289
chr10	75751339	75752065	727	31.74	16.46534	5.19617	13.57034	C7KUGACXX_7_7959.sorted.filtered_peak_3290
chr10	75757164	75758182	1019	39.18	17.54424	4.77163	14.58821	C7KUGACXX_7_7959.sorted.filtered_peak_3291
chr10	75815607	75816366	760	14.35	4.25140	2.74136	1.88189	C7KUGACXX_7_7959.sorted.filtered_peak_3292
chr10	75910402	75911301	900	58.76	29.21789	5.67315	25.92912	C7KUGACXX_7_7959.sorted.filtered_peak_3293
chr10	75936040	75936656	617	44.26	24.03396	6.14916	20.87573	C7KUGACXX_7_7959.sorted.filtered_peak_3294
chr10	75949971	75950399	429	13.10	4.92267	3.17700	2.48411	C7KUGACXX_7_7959.sorted.filtered_peak_3295
chr10	75983863	75984453	591	11.42	4.13601	2.94221	1.76931	C7KUGACXX_7_7959.sorted.filtered_peak_3296
chr10	75987843	75988163	321	16.54	6.40331	3.48973	3.86233	C7KUGACXX_7_7959.sorted.filtered_peak_3297
chr10	76066207	76066517	311	10.78	3.65113	2.73896	1.37457	C7KUGACXX_7_7959.sorted.filtered_peak_3298
chr10	76345064	76346079	1016	20.64	5.80796	2.90270	3.30508	C7KUGACXX_7_7959.sorted.filtered_peak_3299
chr10	76498635	76498972	338	12.90	4.87756	3.17117	2.44880	C7KUGACXX_7_7959.sorted.filtered_peak_3300
chr10	76585522	76586943	1422	98.29	40.27823	4.73464	36.71222	C7KUGACXX_7_7959.sorted.filtered_peak_3301
chr10	76657980	76658331	352	15.07	4.28533	2.70665	1.91537	C7KUGACXX_7_7959.sorted.filtered_peak_3302
chr10	76737658	76738111	454	15.91	6.40240	3.56402	3.86220	C7KUGACXX_7_7959.sorted.filtered_peak_3303
chr10	76859577	76859961	385	12.43	3.62090	2.59552	1.32635	C7KUGACXX_7_7959.sorted.filtered_peak_3304
chr10	76870918	76871838	921	52.57	27.43246	5.59978	24.25842	C7KUGACXX_7_7959.sorted.filtered_peak_3305
chr10	76926128	76926651	524	19.44	7.89406	3.79289	5.27797	C7KUGACXX_7_7959.sorted.filtered_peak_3306
chr10	76947773	76948241	469	15.05	6.16983	3.59523	3.62178	C7KUGACXX_7_7959.sorted.filtered_peak_3307
chr10	76969706	76970903	1198	52.62	25.29125	5.32361	22.12973	C7KUGACXX_7_7959.sorted.filtered_peak_3308
chr10	76993828	76994531	704	45.24	16.75984	4.09759	13.81378	C7KUGACXX_7_7959.sorted.filtered_peak_3309
chr10	76995524	76995972	449	26.22	5.42326	2.48931	2.95018	C7KUGACXX_7_7959.sorted.filtered_peak_3310
chr10	77303774	77304023	250	11.51	4.20076	2.96331	1.83133	C7KUGACXX_7_7959.sorted.filtered_peak_3311
chr10	78744581	78744918	338	14.49	5.99363	3.57157	3.46118	C7KUGACXX_7_7959.sorted.filtered_peak_3312
chr10	79471452	79471701	250	14.18	4.18501	2.72448	1.82465	C7KUGACXX_7_7959.sorted.filtered_peak_3313
chr10	79561224	79561780	557	16.47	5.35250	3.03303	2.89325	C7KUGACXX_7_7959.sorted.filtered_peak_3314
chr10	79596024	79596460	437	33.75	12.72229	4.05600	9.89097	C7KUGACXX_7_7959.sorted.filtered_peak_3315
chr10	79597304	79597738	435	29.51	10.07820	3.60421	7.35812	C7KUGACXX_7_7959.sorted.filtered_peak_3316
chr10	79789120	79789751	632	42.35	14.60492	3.91681	11.69869	C7KUGACXX_7_7959.sorted.filtered_peak_3317
chr10	79793300	79793819	520	48.59	19.08707	4.39508	16.06885	C7KUGACXX_7_7959.sorted.filtered_peak_3318
chr10	79807108	79807358	251	13.11	4.22738	2.83600	1.85755	C7KUGACXX_7_7959.sorted.filtered_peak_3319
chr10	80062678	80063737	1060	33.03	13.46209	4.08878	10.69063	C7KUGACXX_7_7959.sorted.filtered_peak_3320
chr10	80733285	80733570	286	28.35	9.80584	3.67873	7.07065	C7KUGACXX_7_7959.sorted.filtered_peak_3321
chr10	80734150	80734419	270	16.96	3.61709	2.31943	1.33584	C7KUGACXX_7_7959.sorted.filtered_peak_3322
chr10	80807912	80808324	413	16.39	4.32837	2.63056	1.95542	C7KUGACXX_7_7959.sorted.filtered_peak_3323
chr10	80828271	80829023	753	23.84	5.81617	2.73202	3.29656	C7KUGACXX_7_7959.sorted.filtered_peak_3324
chr10	80955067	80955540	474	21.67	8.23969	3.69379	5.60576	C7KUGACXX_7_7959.sorted.filtered_peak_3325
chr10	81003306	81004120	815	24.92	5.38318	2.52606	2.92540	C7KUGACXX_7_7959.sorted.filtered_peak_3326
chr10	81045131	81045395	265	18.95	5.42524	2.90178	2.93364	C7KUGACXX_7_7959.sorted.filtered_peak_3327
chr10	81045876	81046587	712	21.09	6.60607	3.16449	4.04534	C7KUGACXX_7_7959.sorted.filtered_peak_3328
chr10	81077210	81078102	893	22.60	5.70439	2.75579	3.20216	C7KUGACXX_7_7959.sorted.filtered_peak_3329
chr10	81082854	81083383	530	27.96	10.16673	3.77479	7.44060	C7KUGACXX_7_7959.sorted.filtered_peak_3330
chr10	81091309	81091850	542	15.36	5.30155	3.14764	2.82031	C7KUGACXX_7_7959.sorted.filtered_peak_3331
chr10	81106829	81107923	1095	24.38	7.33263	3.06615	4.79005	C7KUGACXX_7_7959.sorted.filtered_peak_3332
chr10	81134419	81134672	254	17.21	7.48747	3.97166	4.85136	C7KUGACXX_7_7959.sorted.filtered_peak_3333
chr10	81205026	81205882	857	43.13	18.25959	4.44316	15.32971	C7KUGACXX_7_7959.sorted.filtered_peak_3334
chr10	81322311	81322560	250	12.74	4.97491	3.25587	2.51624	C7KUGACXX_7_7959.sorted.filtered_peak_3335
chr10	81664590	81664912	323	11.65	4.28488	2.99674	1.90292	C7KUGACXX_7_7959.sorted.filtered_peak_3336
chr10	81806674	81806987	314	10.93	3.82990	2.82625	1.49864	C7KUGACXX_7_7959.sorted.filtered_peak_3337
chr10	81838206	81839174	969	20.72	7.05932	3.38237	4.46210	C7KUGACXX_7_7959.sorted.filtered_peak_3338
chr10	81903601	81903881	281	12.68	4.82860	3.17625	2.40354	C7KUGACXX_7_7959.sorted.filtered_peak_3339
chr10	81904151	81904400	250	11.52	4.02792	2.87914	1.68450	C7KUGACXX_7_7959.sorted.filtered_peak_3340
chr10	81947134	81948182	1049	29.83	10.85797	3.79245	8.11038	C7KUGACXX_7_7959.sorted.filtered_peak_3341
chr10	81962985	81963513	529	24.26	6.32679	2.83533	3.79694	C7KUGACXX_7_7959.sorted.filtered_peak_3342
chr10	81964854	81965568	715	24.68	6.34178	2.84276	3.79234	C7KUGACXX_7_7959.sorted.filtered_peak_3343
chr10	82138118	82138510	393	10.10	3.31461	2.61637	1.08070	C7KUGACXX_7_7959.sorted.filtered_peak_3344
chr10	82213685	82214170	486	40.40	12.54409	3.53946	9.71720	C7KUGACXX_7_7959.sorted.filtered_peak_3345
chr10	82218828	82219249	422	32.82	8.10203	2.90164	5.45642	C7KUGACXX_7_7959.sorted.filtered_peak_3346
chr10	82231967	82232332	366	19.45	4.22014	2.42311	1.84465	C7KUGACXX_7_7959.sorted.filtered_peak_3347
chr10	82247206	82248229	1024	24.21	5.65649	2.63738	3.16972	C7KUGACXX_7_7959.sorted.filtered_peak_3348
chr10	82253119	82253639	521	15.90	3.87335	2.47788	1.54539	C7KUGACXX_7_7959.sorted.filtered_peak_3349
chr10	82258577	82258863	287	15.44	4.70272	2.85090	2.29326	C7KUGACXX_7_7959.sorted.filtered_peak_3350
chr10	82265393	82265672	280	16.79	5.99630	3.32683	3.45828	C7KUGACXX_7_7959.sorted.filtered_peak_3351
chr10	82289370	82289662	293	15.53	5.41021	3.15812	2.93626	C7KUGACXX_7_7959.sorted.filtered_peak_3352
chr10	82295427	82295998	572	22.79	9.48952	4.10984	6.77119	C7KUGACXX_7_7959.sorted.filtered_peak_3353
chr10	85440204	85440695	492	21.32	7.88112	3.61538	5.24952	C7KUGACXX_7_7959.sorted.filtered_peak_3354
chr10	85631270	85631603	334	14.40	4.18912	2.71905	1.81345	C7KUGACXX_7_7959.sorted.filtered_peak_3355
chr10	85898527	85899777	1251	46.39	19.30457	4.42899	16.30403	C7KUGACXX_7_7959.sorted.filtered_peak_3356
chr10	85937250	85937605	356	10.38	3.47594	2.68191	1.21351	C7KUGACXX_7_7959.sorted.filtered_peak_3357
chr10	86024383	86024698	316	15.28	4.78615	2.91418	2.35554	C7KUGACXX_7_7959.sorted.filtered_peak_3358
chr10	86087921	86088901	981	48.55	18.72441	4.16292	15.74389	C7KUGACXX_7_7959.sorted.filtered_peak_3359
chr10	86093750	86094269	520	35.68	12.76268	3.87397	9.94339	C7KUGACXX_7_7959.sorted.filtered_peak_3360
chr10	86300335	86300584	250	13.77	3.75879	2.56524	1.44008	C7KUGACXX_7_7959.sorted.filtered_peak_3361
chr10	87372235	87372575	341	14.72	4.64447	2.90062	2.22584	C7KUGACXX_7_7959.sorted.filtered_peak_3362
chr10	87815705	87816028	324	11.46	4.16838	2.95111	1.80355	C7KUGACXX_7_7959.sorted.filtered_peak_3363
chr10	88136998	88137247	250	15.32	6.22536	3.59411	3.66994	C7KUGACXX_7_7959.sorted.filtered_peak_3364
chr10	88159584	88160751	1168	25.01	8.49351	3.44941	5.85238	C7KUGACXX_7_7959.sorted.filtered_peak_3365
chr10	88171253	88171539	287	15.42	4.84828	2.92586	2.41575	C7KUGACXX_7_7959.sorted.filtered_peak_3366
chr10	88172895	88173378	484	18.56	6.36483	3.27990	3.82454	C7KUGACXX_7_7959.sorted.filtered_peak_3367
chr10	88280938	88282045	1108	36.43	14.51764	4.05795	11.69779	C7KUGACXX_7_7959.sorted.filtered_peak_3368
chr10	88345150	88345491	342	13.92	5.77351	3.53464	3.25018	C7KUGACXX_7_7959.sorted.filtered_peak_3369
chr10	88453636	88453931	296	12.78	4.21811	2.85270	1.86270	C7KUGACXX_7_7959.sorted.filtered_peak_3370
chr10	88470417	88471690	1274	22.51	7.16125	3.21672	4.58523	C7KUGACXX_7_7959.sorted.filtered_peak_3371
chr10	88515763	88516470	708	29.32	10.75761	3.76859	8.03205	C7KUGACXX_7_7959.sorted.filtered_peak_3372
chr10	88516736	88517008	273	19.74	4.70408	2.58398	2.27487	C7KUGACXX_7_7959.sorted.filtered_peak_3373
chr10	88595877	88596333	457	12.11	4.08419	2.85713	1.71973	C7KUGACXX_7_7959.sorted.filtered_peak_3374
chr10	88699234	88699582	349	22.83	10.22764	4.37941	7.48624	C7KUGACXX_7_7959.sorted.filtered_peak_3375
chr10	88730828	88731469	642	28.06	10.42216	3.88867	7.66712	C7KUGACXX_7_7959.sorted.filtered_peak_3376
chr10	88854333	88855502	1170	47.40	16.11211	3.81909	13.18996	C7KUGACXX_7_7959.sorted.filtered_peak_3377
chr10	89264244	89265453	1210	16.41	4.67388	2.76951	2.26762	C7KUGACXX_7_7959.sorted.filtered_peak_3378
chr10	89577546	89578857	1312	26.67	8.01122	3.17953	5.38731	C7KUGACXX_7_7959.sorted.filtered_peak_3379
chr10	89602919	89603168	250	10.00	3.27728	2.60426	1.03395	C7KUGACXX_7_7959.sorted.filtered_peak_3380
chr10	89610659	89611058	400	11.39	4.12182	2.93531	1.75954	C7KUGACXX_7_7959.sorted.filtered_peak_3381
chr10	89621711	89623518	1808	39.31	8.14825	2.62631	5.51684	C7KUGACXX_7_7959.sorted.filtered_peak_3382
chr10	89788143	89788660	518	12.48	3.96866	2.76525	1.62893	C7KUGACXX_7_7959.sorted.filtered_peak_3383
chr10	89824422	89824942	521	13.97	3.85415	2.59538	1.52535	C7KUGACXX_7_7959.sorted.filtered_peak_3384
chr10	89851214	89851909	696	27.20	9.99239	3.77305	7.27418	C7KUGACXX_7_7959.sorted.filtered_peak_3385
chr10	89953977	89954384	408	17.92	7.53933	3.85526	4.92454	C7KUGACXX_7_7959.sorted.filtered_peak_3386
chr10	90030742	90031576	835	30.12	9.92708	3.51753	7.21082	C7KUGACXX_7_7959.sorted.filtered_peak_3387
chr10	90038863	90039112	250	12.58	3.68206	2.61417	1.37285	C7KUGACXX_7_7959.sorted.filtered_peak_3388
chr10	90145403	90145969	567	28.00	9.02332	3.44248	6.33169	C7KUGACXX_7_7959.sorted.filtered_peak_3389
chr10	90312841	90313280	440	13.24	4.32551	2.87317	1.94414	C7KUGACXX_7_7959.sorted.filtered_peak_3390
chr10	90342593	90343288	696	19.50	7.66687	3.73547	5.04012	C7KUGACXX_7_7959.sorted.filtered_peak_3391
chr10	90570105	90570365	261	13.56	5.00333	3.18066	2.54705	C7KUGACXX_7_7959.sorted.filtered_peak_3392
chr10	90584951	90585387	437	20.79	7.23206	3.42325	4.63550	C7KUGACXX_7_7959.sorted.filtered_peak_3393
chr10	90595380	90595854	475	31.03	10.78774	3.68482	8.04519	C7KUGACXX_7_7959.sorted.filtered_peak_3394
chr10	90639690	90641007	1318	34.33	9.59266	3.16634	6.89462	C7KUGACXX_7_7959.sorted.filtered_peak_3395
chr10	90694582	90694921	340	16.59	3.97430	2.47680	1.64749	C7KUGACXX_7_7959.sorted.filtered_peak_3396
chr10	90695213	90695484	272	17.99	4.64904	2.66527	2.22971	C7KUGACXX_7_7959.sorted.filtered_peak_3397
chr10	90734721	90735343	623	13.79	5.02563	3.16202	2.57143	C7KUGACXX_7_7959.sorted.filtered_peak_3398
chr10	90750008	90750721	714	27.10	5.61096	2.51054	3.11314	C7KUGACXX_7_7959.sorted.filtered_peak_3399
chr10	90751382	90751691	310	25.75	4.49070	2.25428	2.08679	C7KUGACXX_7_7959.sorted.filtered_peak_3400
chr10	90760835	90761217	383	22.49	6.71211	3.09355	4.14674	C7KUGACXX_7_7959.sorted.filtered_peak_3401
chr10	90792106	90792415	310	13.23	3.41691	2.44124	1.15236	C7KUGACXX_7_7959.sorted.filtered_peak_3402
chr10	90844248	90844779	532	14.89	5.02508	3.04243	2.58158	C7KUGACXX_7_7959.sorted.filtered_peak_3403
chr10	90923205	90923781	577	16.04	4.75181	2.83316	2.33386	C7KUGACXX_7_7959.sorted.filtered_peak_3404
chr10	90966919	90967756	838	17.25	4.79051	2.76694	2.36068	C7KUGACXX_7_7959.sorted.filtered_peak_3405
chr10	91011397	91011991	595	33.01	16.88587	5.23822	13.96729	C7KUGACXX_7_7959.sorted.filtered_peak_3406
chr10	91020013	91020449	437	15.66	4.11713	2.59090	1.76316	C7KUGACXX_7_7959.sorted.filtered_peak_3407
chr10	91061576	91062126	551	15.01	4.96441	3.01766	2.51941	C7KUGACXX_7_7959.sorted.filtered_peak_3408
chr10	91092596	91093000	405	16.54	4.01452	2.49829	1.66886	C7KUGACXX_7_7959.sorted.filtered_peak_3409
chr10	91093633	91094156	524	19.70	5.83116	2.99316	3.31447	C7KUGACXX_7_7959.sorted.filtered_peak_3410
chr10	91152041	91152400	360	19.06	6.23508	3.19706	3.69474	C7KUGACXX_7_7959.sorted.filtered_peak_3411
chr10	91173910	91175055	1146	23.46	7.95157	3.46321	5.30711	C7KUGACXX_7_7959.sorted.filtered_peak_3412
chr10	91403516	91403928	413	24.82	8.28067	3.43216	5.63932	C7KUGACXX_7_7959.sorted.filtered_peak_3413
chr10	91404256	91404824	569	17.63	4.11614	2.47767	1.75779	C7KUGACXX_7_7959.sorted.filtered_peak_3414
chr10	91405148	91405416	269	22.19	6.66152	3.13261	4.07698	C7KUGACXX_7_7959.sorted.filtered_peak_3415
chr10	91460937	91461754	818	61.82	30.67046	5.70915	27.35122	C7KUGACXX_7_7959.sorted.filtered_peak_3416
chr10	91498429	91498938	510	13.60	3.68887	2.54399	1.38044	C7KUGACXX_7_7959.sorted.filtered_peak_3417
chr10	91553221	91553470	250	11.27	3.94357	2.85463	1.61916	C7KUGACXX_7_7959.sorted.filtered_peak_3418
chr10	91620522	91620917	396	14.87	4.48485	2.80175	2.09256	C7KUGACXX_7_7959.sorted.filtered_peak_3419
chr10	91751097	91751347	251	12.88	5.08580	3.28726	2.62593	C7KUGACXX_7_7959.sorted.filtered_peak_3420
chr10	92631113	92632067	955	23.09	8.28563	3.52416	5.66311	C7KUGACXX_7_7959.sorted.filtered_peak_3421
chr10	92765848	92766567	720	13.68	4.37940	2.85891	1.99189	C7KUGACXX_7_7959.sorted.filtered_peak_3422
chr10	92922197	92923601	1405	25.79	7.50041	3.10730	4.89834	C7KUGACXX_7_7959.sorted.filtered_peak_3423
chr10	92961080	92961681	602	18.53	5.34232	2.88435	2.86776	C7KUGACXX_7_7959.sorted.filtered_peak_3424
chr10	92979991	92980737	747	37.47	16.21772	4.53306	13.32179	C7KUGACXX_7_7959.sorted.filtered_peak_3425
chr10	93011232	93011539	308	16.60	6.04008	3.34378	3.51714	C7KUGACXX_7_7959.sorted.filtered_peak_3426
chr10	93058049	93058411	363	12.10	4.12682	2.87768	1.76267	C7KUGACXX_7_7959.sorted.filtered_peak_3427
chr10	93169321	93170625	1305	24.14	7.04020	3.05111	4.47415	C7KUGACXX_7_7959.sorted.filtered_peak_3428
chr10	93557798	93558980	1183	30.96	10.14496	3.33827	7.49135	C7KUGACXX_7_7959.sorted.filtered_peak_3429
chr10	93661540	93661984	445	17.51	7.01021	3.67835	4.41816	C7KUGACXX_7_7959.sorted.filtered_peak_3430
chr10	93668095	93669033	939	28.28	10.10600	3.70514	7.39359	C7KUGACXX_7_7959.sorted.filtered_peak_3431
chr10	93683104	93683912	809	31.64	14.29200	4.76538	11.39882	C7KUGACXX_7_7959.sorted.filtered_peak_3432
chr10	93704695	93704944	250	13.49	5.13979	3.24995	2.67841	C7KUGACXX_7_7959.sorted.filtered_peak_3433
chr10	93861757	93862102	346	13.02	4.99455	3.22819	2.54717	C7KUGACXX_7_7959.sorted.filtered_peak_3434
chr10	93970929	93971333	405	15.21	6.77733	3.84002	4.20408	C7KUGACXX_7_7959.sorted.filtered_peak_3435
chr10	93999996	94000799	804	19.81	5.90975	3.00422	3.39592	C7KUGACXX_7_7959.sorted.filtered_peak_3436
chr10	94050293	94051392	1100	30.53	11.64771	3.86913	8.90074	C7KUGACXX_7_7959.sorted.filtered_peak_3437
chr10	94276798	94277142	345	15.40	6.15424	3.51414	3.62611	C7KUGACXX_7_7959.sorted.filtered_peak_3438
chr10	94333292	94334650	1359	29.57	9.75455	3.55268	7.02543	C7KUGACXX_7_7959.sorted.filtered_peak_3439
chr10	94351274	94351774	501	43.82	14.50772	3.74281	11.62681	C7KUGACXX_7_7959.sorted.filtered_peak_3440
chr10	94352480	94353154	675	45.77	15.29737	3.73902	12.41134	C7KUGACXX_7_7959.sorted.filtered_peak_3441
chr10	94361698	94362052	355	13.75	4.48335	2.91015	2.07633	C7KUGACXX_7_7959.sorted.filtered_peak_3442
chr10	94607977	94608976	1000	43.97	20.90196	5.09926	17.88849	C7KUGACXX_7_7959.sorted.filtered_peak_3443
chr10	94674305	94674563	259	12.89	5.08217	3.28999	2.61794	C7KUGACXX_7_7959.sorted.filtered_peak_3444
chr10	95139468	95139884	417	18.97	6.93887	3.46432	4.36851	C7KUGACXX_7_7959.sorted.filtered_peak_3445
chr10	95172915	95173492	578	15.33	5.37714	3.15103	2.91121	C7KUGACXX_7_7959.sorted.filtered_peak_3446
chr10	95241965	95242310	346	13.85	4.40685	2.85190	2.02246	C7KUGACXX_7_7959.sorted.filtered_peak_3447
chr10	95255835	95256739	905	38.01	15.65353	4.23583	12.78338	C7KUGACXX_7_7959.sorted.filtered_peak_3448
chr10	95262602	95263043	442	15.83	3.69142	2.40620	1.39369	C7KUGACXX_7_7959.sorted.filtered_peak_3449
chr10	95461960	95463092	1133	32.12	11.34416	3.79579	8.56737	C7KUGACXX_7_7959.sorted.filtered_peak_3450
chr10	95653327	95654074	748	22.85	7.66210	3.32072	5.08081	C7KUGACXX_7_7959.sorted.filtered_peak_3451
chr10	96059337	96059586	250	12.56	4.61531	3.08510	2.20100	C7KUGACXX_7_7959.sorted.filtered_peak_3452
chr10	96080084	96080367	284	13.45	4.81555	3.09393	2.38116	C7KUGACXX_7_7959.sorted.filtered_peak_3453
chr10	96122370	96123143	774	28.78	11.32819	4.05572	8.55864	C7KUGACXX_7_7959.sorted.filtered_peak_3454
chr10	96305130	96306032	903	21.63	7.08364	3.25069	4.51743	C7KUGACXX_7_7959.sorted.filtered_peak_3455
chr10	96943434	96943943	510	15.57	5.58233	3.23573	3.09215	C7KUGACXX_7_7959.sorted.filtered_peak_3456
chr10	97054993	97055242	250	15.22	4.55089	2.81290	2.14563	C7KUGACXX_7_7959.sorted.filtered_peak_3457
chr10	97320438	97321459	1022	24.19	8.99062	3.62939	6.34747	C7KUGACXX_7_7959.sorted.filtered_peak_3458
chr10	97416207	97416808	602	34.95	16.54489	4.90664	13.63167	C7KUGACXX_7_7959.sorted.filtered_peak_3459
chr10	97453225	97454187	963	62.93	32.82209	5.59303	29.50282	C7KUGACXX_7_7959.sorted.filtered_peak_3460
chr10	97517823	97518155	333	24.09	4.83837	2.40774	2.41214	C7KUGACXX_7_7959.sorted.filtered_peak_3461
chr10	97518546	97518812	267	25.41	5.30583	2.49944	2.82917	C7KUGACXX_7_7959.sorted.filtered_peak_3462
chr10	97521759	97522137	379	20.19	4.37956	2.44118	1.98987	C7KUGACXX_7_7959.sorted.filtered_peak_3463
chr10	97581381	97581759	379	17.33	4.23634	2.54289	1.86046	C7KUGACXX_7_7959.sorted.filtered_peak_3464
chr10	97591927	97592753	827	36.41	12.58708	3.69887	9.79570	C7KUGACXX_7_7959.sorted.filtered_peak_3465
chr10	97601538	97601929	392	19.11	4.30093	2.46765	1.92029	C7KUGACXX_7_7959.sorted.filtered_peak_3466
chr10	97624768	97625229	462	17.71	4.40783	2.58552	2.01576	C7KUGACXX_7_7959.sorted.filtered_peak_3467
chr10	97666753	97668005	1253	15.23	4.71657	2.88486	2.29377	C7KUGACXX_7_7959.sorted.filtered_peak_3468
chr10	97802886	97803947	1062	22.48	7.74206	3.41125	5.14408	C7KUGACXX_7_7959.sorted.filtered_peak_3469
chr10	97849352	97850193	842	35.88	17.60639	5.39290	14.59849	C7KUGACXX_7_7959.sorted.filtered_peak_3470
chr10	97889597	97890457	861	37.06	15.53695	4.52649	12.61839	C7KUGACXX_7_7959.sorted.filtered_peak_3471
chr10	98134915	98135353	439	15.68	6.06075	3.46907	3.52460	C7KUGACXX_7_7959.sorted.filtered_peak_3472
chr10	98346631	98347283	653	35.65	14.40352	4.33835	11.51531	C7KUGACXX_7_7959.sorted.filtered_peak_3473
chr10	98480573	98480850	278	17.18	5.81468	3.20269	3.29493	C7KUGACXX_7_7959.sorted.filtered_peak_3474
chr10	98525217	98525713	497	10.30	3.45611	2.67745	1.18052	C7KUGACXX_7_7959.sorted.filtered_peak_3475
chr10	98561219	98561646	428	53.09	42.01778	10.39802	38.38600	C7KUGACXX_7_7959.sorted.filtered_peak_3476
chr10	98591687	98592828	1142	54.73	19.56582	4.11598	16.52357	C7KUGACXX_7_7959.sorted.filtered_peak_3477
chr10	98797208	98797458	251	13.37	4.87869	3.13797	2.43346	C7KUGACXX_7_7959.sorted.filtered_peak_3478
chr10	98841272	98841533	262	11.53	4.20727	2.96735	1.83633	C7KUGACXX_7_7959.sorted.filtered_peak_3479
chr10	98856189	98856565	377	11.31	4.07866	2.91562	1.72666	C7KUGACXX_7_7959.sorted.filtered_peak_3480
chr10	98956285	98956644	360	18.13	9.04321	4.53124	6.34879	C7KUGACXX_7_7959.sorted.filtered_peak_3481
chr10	98970297	98970798	502	12.15	4.36434	2.99858	1.97314	C7KUGACXX_7_7959.sorted.filtered_peak_3482
chr10	99038260	99038792	533	14.74	6.43069	3.72834	3.88205	C7KUGACXX_7_7959.sorted.filtered_peak_3483
chr10	99051879	99052774	896	44.22	23.80814	5.80565	20.68087	C7KUGACXX_7_7959.sorted.filtered_peak_3484
chr10	99078582	99079284	703	39.40	16.22808	4.54463	13.27632	C7KUGACXX_7_7959.sorted.filtered_peak_3485
chr10	99079916	99080212	297	20.37	4.52651	2.48548	2.11731	C7KUGACXX_7_7959.sorted.filtered_peak_3486
chr10	99094248	99094944	697	43.55	21.01035	5.38649	17.93510	C7KUGACXX_7_7959.sorted.filtered_peak_3487
chr10	99160707	99161359	653	37.05	19.43654	5.69561	16.40213	C7KUGACXX_7_7959.sorted.filtered_peak_3488
chr10	99166997	99167530	534	30.48	14.57700	5.02620	11.67667	C7KUGACXX_7_7959.sorted.filtered_peak_3489
chr10	99173713	99173978	266	16.54	6.31598	3.49743	3.75761	C7KUGACXX_7_7959.sorted.filtered_peak_3490
chr10	99178790	99179246	457	20.04	6.97181	3.37582	4.39941	C7KUGACXX_7_7959.sorted.filtered_peak_3491
chr10	99185435	99186129	695	59.22	28.08633	5.13474	24.86581	C7KUGACXX_7_7959.sorted.filtered_peak_3492
chr10	99205201	99206300	1100	32.19	13.06709	4.18706	10.24378	C7KUGACXX_7_7959.sorted.filtered_peak_3493
chr10	99257928	99258742	815	81.32	40.99625	6.03485	37.41054	C7KUGACXX_7_7959.sorted.filtered_peak_3494
chr10	99313283	99313857	575	11.11	3.96000	2.86792	1.62547	C7KUGACXX_7_7959.sorted.filtered_peak_3495
chr10	99392940	99393764	825	23.05	10.84533	4.39058	8.13729	C7KUGACXX_7_7959.sorted.filtered_peak_3496
chr10	99400022	99400820	799	47.71	25.72091	5.82199	22.56051	C7KUGACXX_7_7959.sorted.filtered_peak_3497
chr10	99408734	99409021	288	18.44	7.65087	3.85712	5.02346	C7KUGACXX_7_7959.sorted.filtered_peak_3498
chr10	99446723	99447618	896	29.67	11.89737	4.02691	9.14243	C7KUGACXX_7_7959.sorted.filtered_peak_3499
chr10	99473919	99474218	300	14.78	4.91348	3.02014	2.46763	C7KUGACXX_7_7959.sorted.filtered_peak_3500
chr10	99496421	99497439	1019	31.27	12.26926	3.94047	9.50766	C7KUGACXX_7_7959.sorted.filtered_peak_3501
chr10	99556405	99556775	371	16.41	5.38170	3.07868	2.89834	C7KUGACXX_7_7959.sorted.filtered_peak_3502
chr10	99609295	99609785	491	15.61	6.09330	3.45531	3.58341	C7KUGACXX_7_7959.sorted.filtered_peak_3503
chr10	99629015	99629569	555	24.86	10.58133	4.20328	7.84350	C7KUGACXX_7_7959.sorted.filtered_peak_3504
chr10	99674523	99674776	254	13.32	4.55059	2.97401	2.15255	C7KUGACXX_7_7959.sorted.filtered_peak_3505
chr10	99894148	99895076	929	26.88	9.98184	3.69857	7.29744	C7KUGACXX_7_7959.sorted.filtered_peak_3506
chr10	100150841	100151415	575	15.29	4.84553	2.94632	2.40220	C7KUGACXX_7_7959.sorted.filtered_peak_3507
chr10	100174759	100175211	453	19.00	6.70168	3.35547	4.15068	C7KUGACXX_7_7959.sorted.filtered_peak_3508
chr10	100206159	100206917	759	19.75	7.61189	3.68375	4.98716	C7KUGACXX_7_7959.sorted.filtered_peak_3509
chr10	100227225	100228078	854	15.24	4.45672	2.76680	2.06583	C7KUGACXX_7_7959.sorted.filtered_peak_3510
chr10	100812442	100812763	322	10.56	3.60800	2.73756	1.31055	C7KUGACXX_7_7959.sorted.filtered_peak_3511
chr10	101190215	101191019	805	50.38	24.38762	5.22988	21.27225	C7KUGACXX_7_7959.sorted.filtered_peak_3512
chr10	101315725	101316159	435	15.27	5.25971	3.10960	2.80255	C7KUGACXX_7_7959.sorted.filtered_peak_3513
chr10	101372093	101372356	264	15.19	4.83383	2.94094	2.40050	C7KUGACXX_7_7959.sorted.filtered_peak_3514
chr10	101380003	101381151	1149	63.25	27.31810	4.80123	24.11487	C7KUGACXX_7_7959.sorted.filtered_peak_3515
chr10	101418730	101419300	571	29.92	11.67886	4.04358	8.89831	C7KUGACXX_7_7959.sorted.filtered_peak_3516
chr10	101491546	101492518	973	37.18	16.88152	4.62127	13.99386	C7KUGACXX_7_7959.sorted.filtered_peak_3517
chr10	101605636	101606269	634	16.46	6.30823	3.48496	3.75710	C7KUGACXX_7_7959.sorted.filtered_peak_3518
chr10	101769317	101770211	895	18.08	5.36782	2.92968	2.89872	C7KUGACXX_7_7959.sorted.filtered_peak_3519
chr10	101805865	101806141	277	12.78	4.62618	3.07210	2.20530	C7KUGACXX_7_7959.sorted.filtered_peak_3520
chr10	101927349	101927666	318	18.80	6.87364	3.48280	4.29081	C7KUGACXX_7_7959.sorted.filtered_peak_3521
chr10	101927951	101928299	349	13.00	3.39960	2.44925	1.13814	C7KUGACXX_7_7959.sorted.filtered_peak_3522
chr10	101945319	101946463	1145	36.13	14.46174	4.13034	11.62069	C7KUGACXX_7_7959.sorted.filtered_peak_3523
chr10	101988797	101989572	776	21.90	8.57758	3.82534	5.91084	C7KUGACXX_7_7959.sorted.filtered_peak_3524
chr10	102026984	102027803	820	17.37	7.30070	3.75942	4.72554	C7KUGACXX_7_7959.sorted.filtered_peak_3525
chr10	102045872	102046897	1026	27.94	10.82157	3.99652	8.06200	C7KUGACXX_7_7959.sorted.filtered_peak_3526
chr10	102106602	102106963	362	27.52	9.08958	3.50280	6.39256	C7KUGACXX_7_7959.sorted.filtered_peak_3527
chr10	102130719	102131161	443	30.75	9.56256	3.40604	6.84764	C7KUGACXX_7_7959.sorted.filtered_peak_3528
chr10	102132845	102133974	1130	27.12	7.51180	3.02168	4.91202	C7KUGACXX_7_7959.sorted.filtered_peak_3529
chr10	102193510	102194134	625	17.00	7.64675	3.89170	5.08213	C7KUGACXX_7_7959.sorted.filtered_peak_3530
chr10	102241293	102241856	564	20.43	6.83845	3.26805	4.28504	C7KUGACXX_7_7959.sorted.filtered_peak_3531
chr10	102242148	102242610	463	18.67	5.61761	2.98983	3.11851	C7KUGACXX_7_7959.sorted.filtered_peak_3532
chr10	102269015	102269330	316	20.05	5.36604	2.79925	2.88556	C7KUGACXX_7_7959.sorted.filtered_peak_3533
chr10	102270582	102271080	499	19.54	5.34802	2.82622	2.86690	C7KUGACXX_7_7959.sorted.filtered_peak_3534
chr10	102278567	102278943	377	15.52	6.39912	3.61801	3.85263	C7KUGACXX_7_7959.sorted.filtered_peak_3535
chr10	102288663	102288978	316	14.60	3.49916	2.39335	1.25068	C7KUGACXX_7_7959.sorted.filtered_peak_3536
chr10	102289475	102290032	558	25.49	10.80046	4.10570	8.10420	C7KUGACXX_7_7959.sorted.filtered_peak_3537
chr10	102295353	102296018	666	44.26	23.17023	5.57819	20.08994	C7KUGACXX_7_7959.sorted.filtered_peak_3538
chr10	102672216	102673343	1128	41.66	15.83094	4.17679	12.90074	C7KUGACXX_7_7959.sorted.filtered_peak_3539
chr10	102746846	102747608	763	28.27	12.71072	4.56898	9.90000	C7KUGACXX_7_7959.sorted.filtered_peak_3540
chr10	102757280	102757663	384	22.41	4.47370	2.37491	2.07078	C7KUGACXX_7_7959.sorted.filtered_peak_3541
chr10	102757911	102758196	286	21.46	4.09468	2.28888	1.73745	C7KUGACXX_7_7959.sorted.filtered_peak_3542
chr10	102758843	102759513	671	24.33	5.61861	2.62646	3.13135	C7KUGACXX_7_7959.sorted.filtered_peak_3543
chr10	102772664	102772913	250	15.80	5.05506	2.99588	2.59179	C7KUGACXX_7_7959.sorted.filtered_peak_3544
chr10	102778762	102779036	275	17.20	6.55085	3.51128	3.98876	C7KUGACXX_7_7959.sorted.filtered_peak_3545
chr10	102790797	102791461	665	38.38	14.10327	4.02295	11.22540	C7KUGACXX_7_7959.sorted.filtered_peak_3546
chr10	102791818	102792695	878	26.44	6.54405	2.77032	4.00482	C7KUGACXX_7_7959.sorted.filtered_peak_3547
chr10	102802395	102803084	690	27.14	10.45851	3.88829	7.73197	C7KUGACXX_7_7959.sorted.filtered_peak_3548
chr10	102810001	102810347	347	18.41	7.89413	3.96615	5.25652	C7KUGACXX_7_7959.sorted.filtered_peak_3549
chr10	102819833	102821277	1445	45.04	17.75707	4.01528	14.88162	C7KUGACXX_7_7959.sorted.filtered_peak_3550
chr10	102827599	102827890	292	16.33	5.60269	3.18353	3.10343	C7KUGACXX_7_7959.sorted.filtered_peak_3551
chr10	102921520	102922064	545	16.16	5.94212	3.31771	3.43917	C7KUGACXX_7_7959.sorted.filtered_peak_3552
chr10	103057665	103057919	255	13.59	5.54193	3.45679	3.03367	C7KUGACXX_7_7959.sorted.filtered_peak_3553
chr10	103113384	103114058	675	74.64	42.86486	7.02533	39.21984	C7KUGACXX_7_7959.sorted.filtered_peak_3554
chr10	103317836	103318200	365	14.15	4.04780	2.67205	1.68990	C7KUGACXX_7_7959.sorted.filtered_peak_3555
chr10	103329316	103330187	872	16.91	4.84677	2.81254	2.41236	C7KUGACXX_7_7959.sorted.filtered_peak_3556
chr10	103347707	103348206	500	25.42	11.89294	4.54907	9.13284	C7KUGACXX_7_7959.sorted.filtered_peak_3557
chr10	103453752	103455212	1461	21.63	6.50497	3.04604	3.97482	C7KUGACXX_7_7959.sorted.filtered_peak_3558
chr10	103540846	103541128	283	22.06	5.79060	2.82635	3.27459	C7KUGACXX_7_7959.sorted.filtered_peak_3559
chr10	103543137	103543510	374	17.35	3.97893	2.43899	1.63945	C7KUGACXX_7_7959.sorted.filtered_peak_3560
chr10	103577813	103578914	1102	66.28	29.37694	4.86241	26.09864	C7KUGACXX_7_7959.sorted.filtered_peak_3561
chr10	103589727	103590975	1249	53.24	21.14949	4.39004	18.11709	C7KUGACXX_7_7959.sorted.filtered_peak_3562
chr10	103599488	103599754	267	16.27	3.93450	2.48143	1.59990	C7KUGACXX_7_7959.sorted.filtered_peak_3563
chr10	103618341	103618818	478	12.64	4.59402	3.06574	2.18097	C7KUGACXX_7_7959.sorted.filtered_peak_3564
chr10	103769579	103769964	386	13.83	4.84610	3.05492	2.42635	C7KUGACXX_7_7959.sorted.filtered_peak_3565
chr10	103815375	103816364	990	40.34	20.98169	5.53713	17.94220	C7KUGACXX_7_7959.sorted.filtered_peak_3566
chr10	103824636	103825371	736	33.41	14.84363	4.64876	11.95996	C7KUGACXX_7_7959.sorted.filtered_peak_3567
chr10	103832674	103832936	263	15.02	5.33928	3.20109	2.85040	C7KUGACXX_7_7959.sorted.filtered_peak_3568
chr10	103874605	103874935	331	28.63	6.64680	2.72821	4.08078	C7KUGACXX_7_7959.sorted.filtered_peak_3569
chr10	103879886	103880639	754	35.02	9.82308	3.16952	7.11596	C7KUGACXX_7_7959.sorted.filtered_peak_3570
chr10	103892292	103893175	884	60.25	28.95719	5.67416	25.64779	C7KUGACXX_7_7959.sorted.filtered_peak_3571
chr10	103911536	103912644	1109	55.44	25.78258	4.92455	22.62701	C7KUGACXX_7_7959.sorted.filtered_peak_3572
chr10	103929075	103929454	380	16.09	6.94812	3.79376	4.38101	C7KUGACXX_7_7959.sorted.filtered_peak_3573
chr10	103948940	103949332	393	10.40	3.51506	2.70125	1.23000	C7KUGACXX_7_7959.sorted.filtered_peak_3574
chr10	103985836	103986317	482	20.66	6.40161	3.10339	3.87470	C7KUGACXX_7_7959.sorted.filtered_peak_3575
chr10	103989603	103989882	280	19.96	5.42716	2.83221	2.93510	C7KUGACXX_7_7959.sorted.filtered_peak_3576
chr10	104001284	104001593	310	32.36	7.42034	2.73019	4.83073	C7KUGACXX_7_7959.sorted.filtered_peak_3577
chr10	104004802	104005617	816	60.23	28.05875	5.15099	24.82624	C7KUGACXX_7_7959.sorted.filtered_peak_3578
chr10	104082783	104083032	250	13.83	5.73356	3.51266	3.22133	C7KUGACXX_7_7959.sorted.filtered_peak_3579
chr10	104153695	104154792	1098	65.26	25.42115	4.39524	22.26778	C7KUGACXX_7_7959.sorted.filtered_peak_3580
chr10	104155172	104155483	312	38.85	6.92542	2.42870	4.33490	C7KUGACXX_7_7959.sorted.filtered_peak_3581
chr10	104159249	104159603	355	29.98	6.97487	2.75760	4.38274	C7KUGACXX_7_7959.sorted.filtered_peak_3582
chr10	104180407	104181475	1069	54.26	19.01220	3.94258	16.01281	C7KUGACXX_7_7959.sorted.filtered_peak_3583
chr10	104192095	104192691	597	35.19	15.28376	4.55843	12.39604	C7KUGACXX_7_7959.sorted.filtered_peak_3584
chr10	104195326	104195657	332	17.46	3.68968	2.32141	1.39610	C7KUGACXX_7_7959.sorted.filtered_peak_3585
chr10	104209348	104210716	1369	38.24	14.68612	4.08672	11.81957	C7KUGACXX_7_7959.sorted.filtered_peak_3586
chr10	104220535	104221434	900	27.74	12.79189	4.51842	10.00597	C7KUGACXX_7_7959.sorted.filtered_peak_3587
chr10	104238827	104239119	293	14.29	5.46416	3.32400	2.97381	C7KUGACXX_7_7959.sorted.filtered_peak_3588
chr10	104261715	104262896	1182	80.01	27.11241	4.14629	23.85305	C7KUGACXX_7_7959.sorted.filtered_peak_3589
chr10	104263392	104263853	462	68.44	20.04060	3.53714	16.99358	C7KUGACXX_7_7959.sorted.filtered_peak_3590
chr10	104343715	104343964	250	11.79	4.08552	2.88588	1.72851	C7KUGACXX_7_7959.sorted.filtered_peak_3591
chr10	104372841	104373096	256	14.31	4.55765	2.89736	2.14583	C7KUGACXX_7_7959.sorted.filtered_peak_3592
chr10	104392585	104393355	771	13.67	3.95932	2.66755	1.61680	C7KUGACXX_7_7959.sorted.filtered_peak_3593
chr10	104401789	104402539	751	46.28	12.46318	3.11337	9.69717	C7KUGACXX_7_7959.sorted.filtered_peak_3594
chr10	104420719	104421373	655	18.77	7.37984	3.69675	4.76893	C7KUGACXX_7_7959.sorted.filtered_peak_3595
chr10	104433884	104434217	334	17.98	4.85189	2.73281	2.42330	C7KUGACXX_7_7959.sorted.filtered_peak_3596
chr10	104473469	104474590	1122	45.12	17.35077	3.97639	14.46404	C7KUGACXX_7_7959.sorted.filtered_peak_3597
chr10	104503199	104503825	627	53.24	27.62138	5.88641	24.38457	C7KUGACXX_7_7959.sorted.filtered_peak_3598
chr10	104613822	104614460	639	38.63	20.58792	5.92632	17.51290	C7KUGACXX_7_7959.sorted.filtered_peak_3599
chr10	104677273	104678430	1158	74.40	33.33176	5.16132	29.92699	C7KUGACXX_7_7959.sorted.filtered_peak_3600
chr10	104813693	104814398	706	18.88	7.54929	3.74627	4.93593	C7KUGACXX_7_7959.sorted.filtered_peak_3601
chr10	104829407	104830127	721	14.52	5.42087	3.25379	2.95810	C7KUGACXX_7_7959.sorted.filtered_peak_3602
chr10	104952296	104953463	1168	20.67	6.35610	3.06606	3.83660	C7KUGACXX_7_7959.sorted.filtered_peak_3603
chr10	105110354	105111254	901	19.15	8.48032	3.99233	5.86527	C7KUGACXX_7_7959.sorted.filtered_peak_3604
chr10	105127475	105128652	1178	33.39	15.55374	4.68445	12.68631	C7KUGACXX_7_7959.sorted.filtered_peak_3605
chr10	105156090	105156957	868	37.70	19.11191	5.24764	16.13455	C7KUGACXX_7_7959.sorted.filtered_peak_3606
chr10	105211890	105212294	405	16.03	4.31129	2.65110	1.93267	C7KUGACXX_7_7959.sorted.filtered_peak_3607
chr10	105230697	105231459	763	41.33	19.21803	5.07134	16.20508	C7KUGACXX_7_7959.sorted.filtered_peak_3608
chr10	105264011	105264471	461	18.97	7.24652	3.60771	4.64678	C7KUGACXX_7_7959.sorted.filtered_peak_3609
chr10	105344072	105344753	682	20.61	7.51915	3.53918	4.91013	C7KUGACXX_7_7959.sorted.filtered_peak_3610
chr10	105437865	105438261	397	21.35	9.76957	4.34651	7.06045	C7KUGACXX_7_7959.sorted.filtered_peak_3611
chr10	105446021	105446295	275	14.04	4.67364	2.97460	2.24745	C7KUGACXX_7_7959.sorted.filtered_peak_3612
chr10	105456242	105456585	344	20.72	6.58107	3.19410	4.01833	C7KUGACXX_7_7959.sorted.filtered_peak_3613
chr10	105472753	105473002	250	17.01	6.19256	3.38070	3.65044	C7KUGACXX_7_7959.sorted.filtered_peak_3614
chr10	105507929	105508178	250	15.24	5.10765	3.06144	2.64869	C7KUGACXX_7_7959.sorted.filtered_peak_3615
chr10	105531936	105532564	629	22.15	9.41250	4.15348	6.69817	C7KUGACXX_7_7959.sorted.filtered_peak_3616
chr10	105560518	105560856	339	18.18	6.39818	3.34676	3.84484	C7KUGACXX_7_7959.sorted.filtered_peak_3617
chr10	105605793	105606051	259	16.14	6.56998	3.67216	3.98773	C7KUGACXX_7_7959.sorted.filtered_peak_3618
chr10	105648142	105648391	250	16.10	4.77993	2.85459	2.34040	C7KUGACXX_7_7959.sorted.filtered_peak_3619
chr10	105654157	105654625	469	16.92	4.85786	2.81093	2.42840	C7KUGACXX_7_7959.sorted.filtered_peak_3620
chr10	105668088	105668355	268	21.24	5.86308	2.90536	3.34003	C7KUGACXX_7_7959.sorted.filtered_peak_3621
chr10	105670637	105671116	480	27.90	9.44283	3.57406	6.73469	C7KUGACXX_7_7959.sorted.filtered_peak_3622
chr10	105677338	105678404	1067	44.12	17.38977	4.07334	14.49054	C7KUGACXX_7_7959.sorted.filtered_peak_3623
chr10	105726380	105727576	1197	32.37	12.54748	3.94247	9.77538	C7KUGACXX_7_7959.sorted.filtered_peak_3624
chr10	105743037	105743638	602	20.42	7.98374	3.70756	5.36791	C7KUGACXX_7_7959.sorted.filtered_peak_3625
chr10	105880701	105882070	1370	55.21	23.93314	4.43057	20.87378	C7KUGACXX_7_7959.sorted.filtered_peak_3626
chr10	105991762	105992495	734	33.54	17.48460	5.37271	14.53636	C7KUGACXX_7_7959.sorted.filtered_peak_3627
chr10	106006720	106006978	259	16.08	5.86057	3.32125	3.34293	C7KUGACXX_7_7959.sorted.filtered_peak_3628
chr10	106007159	106007611	453	14.04	4.31949	2.79167	1.95309	C7KUGACXX_7_7959.sorted.filtered_peak_3629
chr10	106014515	106015093	579	17.10	4.00363	2.46321	1.65598	C7KUGACXX_7_7959.sorted.filtered_peak_3630
chr10	106028267	106029187	921	49.82	24.35484	5.25047	21.23131	C7KUGACXX_7_7959.sorted.filtered_peak_3631
chr10	106050983	106051535	553	17.01	6.88958	3.63398	4.32831	C7KUGACXX_7_7959.sorted.filtered_peak_3632
chr10	106065372	106065640	269	15.80	5.07767	3.00733	2.61276	C7KUGACXX_7_7959.sorted.filtered_peak_3633
chr10	106088637	106089491	855	19.67	4.58906	2.53719	2.18292	C7KUGACXX_7_7959.sorted.filtered_peak_3634
chr10	106097728	106098679	952	30.84	9.64776	3.37683	6.95615	C7KUGACXX_7_7959.sorted.filtered_peak_3635
chr10	106113120	106113809	690	36.47	13.42237	3.83646	10.62831	C7KUGACXX_7_7959.sorted.filtered_peak_3636
chr10	106340818	106341067	250	11.63	3.90315	2.80262	1.57140	C7KUGACXX_7_7959.sorted.filtered_peak_3637
chr10	111612189	111612498	310	14.21	5.55518	3.36565	3.06780	C7KUGACXX_7_7959.sorted.filtered_peak_3638
chr10	111682736	111683516	781	29.06	10.93239	3.84838	8.19414	C7KUGACXX_7_7959.sorted.filtered_peak_3639
chr10	111693928	111694177	250	11.28	3.53441	2.64002	1.25004	C7KUGACXX_7_7959.sorted.filtered_peak_3640
chr10	111767270	111768131	862	42.21	13.38846	3.65181	10.52331	C7KUGACXX_7_7959.sorted.filtered_peak_3641
chr10	111769796	111770218	423	29.61	5.92344	2.48646	3.41424	C7KUGACXX_7_7959.sorted.filtered_peak_3642
chr10	111827778	111828167	390	17.89	3.92335	2.39089	1.58801	C7KUGACXX_7_7959.sorted.filtered_peak_3643
chr10	111829520	111829868	349	26.01	7.63735	3.15901	5.01285	C7KUGACXX_7_7959.sorted.filtered_peak_3644
chr10	111836396	111836861	466	24.48	5.91306	2.72619	3.38823	C7KUGACXX_7_7959.sorted.filtered_peak_3645
chr10	111896929	111897315	387	13.46	3.57293	2.49811	1.28533	C7KUGACXX_7_7959.sorted.filtered_peak_3646
chr10	111916391	111917139	749	25.76	9.49451	3.73297	6.81092	C7KUGACXX_7_7959.sorted.filtered_peak_3647
chr10	111970442	111971216	775	39.12	7.42660	2.48757	4.83271	C7KUGACXX_7_7959.sorted.filtered_peak_3648
chr10	111981558	111981827	270	25.79	5.55372	2.55729	3.05498	C7KUGACXX_7_7959.sorted.filtered_peak_3649
chr10	111985351	111986660	1310	37.22	10.51913	3.24423	7.77062	C7KUGACXX_7_7959.sorted.filtered_peak_3650
chr10	112064228	112065125	898	42.27	17.92472	4.33706	15.00405	C7KUGACXX_7_7959.sorted.filtered_peak_3651
chr10	112095194	112095602	409	12.13	4.59457	3.11063	2.18127	C7KUGACXX_7_7959.sorted.filtered_peak_3652
chr10	112115864	112116698	835	26.19	6.15120	2.67615	3.63498	C7KUGACXX_7_7959.sorted.filtered_peak_3653
chr10	112174035	112174936	902	33.57	13.34432	4.10451	10.53486	C7KUGACXX_7_7959.sorted.filtered_peak_3654
chr10	112185874	112186214	341	16.93	5.97780	3.28969	3.45036	C7KUGACXX_7_7959.sorted.filtered_peak_3655
chr10	112201566	112202092	527	14.78	6.19080	3.60023	3.66412	C7KUGACXX_7_7959.sorted.filtered_peak_3656
chr10	112257171	112257978	808	48.17	14.68375	3.41497	11.85050	C7KUGACXX_7_7959.sorted.filtered_peak_3657
chr10	112263790	112264168	379	29.70	7.22656	2.83155	4.62249	C7KUGACXX_7_7959.sorted.filtered_peak_3658
chr10	112282081	112282513	433	11.46	4.07314	2.90454	1.72446	C7KUGACXX_7_7959.sorted.filtered_peak_3659
chr10	112288614	112288983	370	17.98	6.32469	3.33818	3.77189	C7KUGACXX_7_7959.sorted.filtered_peak_3660
chr10	112295756	112296289	534	12.94	3.95265	2.71944	1.60747	C7KUGACXX_7_7959.sorted.filtered_peak_3661
chr10	112307026	112307275	250	14.03	5.36741	3.32102	2.87419	C7KUGACXX_7_7959.sorted.filtered_peak_3662
chr10	112326986	112328168	1183	40.47	15.40668	3.93962	12.57024	C7KUGACXX_7_7959.sorted.filtered_peak_3663
chr10	112431766	112432314	549	12.87	3.71381	2.60555	1.41509	C7KUGACXX_7_7959.sorted.filtered_peak_3664
chr10	112533634	112534488	855	20.91	7.21258	3.37949	4.63399	C7KUGACXX_7_7959.sorted.filtered_peak_3665
chr10	112562485	112562804	320	17.03	5.52102	3.08175	3.03320	C7KUGACXX_7_7959.sorted.filtered_peak_3666
chr10	112602805	112603054	250	12.49	3.95737	2.76017	1.61679	C7KUGACXX_7_7959.sorted.filtered_peak_3667
chr10	112610750	112611134	385	15.51	3.64594	2.40556	1.34863	C7KUGACXX_7_7959.sorted.filtered_peak_3668
chr10	112620360	112620748	389	32.84	8.48762	2.98276	5.82767	C7KUGACXX_7_7959.sorted.filtered_peak_3669
chr10	112624333	112624850	518	41.81	12.59648	3.42958	9.78360	C7KUGACXX_7_7959.sorted.filtered_peak_3670
chr10	112631348	112632130	783	31.75	8.22121	2.91963	5.61001	C7KUGACXX_7_7959.sorted.filtered_peak_3671
chr10	112632423	112632726	304	26.30	5.49717	2.51695	3.00576	C7KUGACXX_7_7959.sorted.filtered_peak_3672
chr10	112678200	112679553	1354	57.00	21.71396	4.14649	18.64851	C7KUGACXX_7_7959.sorted.filtered_peak_3673
chr10	112752865	112753159	295	12.50	4.02263	2.79096	1.67725	C7KUGACXX_7_7959.sorted.filtered_peak_3674
chr10	113943070	113943989	920	33.76	14.81955	4.59496	11.92991	C7KUGACXX_7_7959.sorted.filtered_peak_3675
chr10	114129157	114129548	392	21.89	9.50525	4.20084	6.79210	C7KUGACXX_7_7959.sorted.filtered_peak_3676
chr10	114135328	114136204	877	15.65	4.86302	2.90541	2.43348	C7KUGACXX_7_7959.sorted.filtered_peak_3677
chr10	114149204	114149680	477	18.65	7.48105	3.72437	4.87790	C7KUGACXX_7_7959.sorted.filtered_peak_3678
chr10	114194788	114195194	407	12.05	4.40839	3.02846	2.01968	C7KUGACXX_7_7959.sorted.filtered_peak_3679
chr10	114206375	114207395	1021	30.21	11.15259	3.77035	8.42434	C7KUGACXX_7_7959.sorted.filtered_peak_3680
chr10	114292021	114292307	287	18.53	7.75300	3.89648	5.11785	C7KUGACXX_7_7959.sorted.filtered_peak_3681
chr10	115141731	115142069	339	13.86	3.89859	2.62243	1.56274	C7KUGACXX_7_7959.sorted.filtered_peak_3682
chr10	115323135	115323693	559	14.03	4.85166	3.05633	2.41416	C7KUGACXX_7_7959.sorted.filtered_peak_3683
chr10	115438940	115440233	1294	26.85	7.90753	3.12143	5.30544	C7KUGACXX_7_7959.sorted.filtered_peak_3684
chr10	115441493	115441902	410	20.89	4.18223	2.33866	1.82225	C7KUGACXX_7_7959.sorted.filtered_peak_3685
chr10	115614288	115614763	476	23.63	5.63916	2.67073	3.14890	C7KUGACXX_7_7959.sorted.filtered_peak_3686
chr10	115720381	115721865	1485	33.92	11.04854	3.51622	8.29472	C7KUGACXX_7_7959.sorted.filtered_peak_3687
chr10	115785120	115785554	435	13.77	4.09557	2.72379	1.73715	C7KUGACXX_7_7959.sorted.filtered_peak_3688
chr10	115933592	115934438	847	38.82	15.75495	4.14313	12.90177	C7KUGACXX_7_7959.sorted.filtered_peak_3689
chr10	116063739	116064577	839	16.88	5.07803	2.90185	2.63094	C7KUGACXX_7_7959.sorted.filtered_peak_3690
chr10	116258905	116259611	707	14.20	3.87569	2.58826	1.55002	C7KUGACXX_7_7959.sorted.filtered_peak_3691
chr10	116285970	116287068	1099	33.30	13.77065	4.36120	10.90864	C7KUGACXX_7_7959.sorted.filtered_peak_3692
chr10	116300823	116301509	687	43.59	15.64995	4.09376	12.70697	C7KUGACXX_7_7959.sorted.filtered_peak_3693
chr10	116304068	116304483	416	35.20	10.91932	3.47027	8.15063	C7KUGACXX_7_7959.sorted.filtered_peak_3694
chr10	116454511	116454817	307	12.18	4.08109	2.84489	1.72342	C7KUGACXX_7_7959.sorted.filtered_peak_3695
chr10	116560985	116561662	678	20.27	8.31469	3.84664	5.67860	C7KUGACXX_7_7959.sorted.filtered_peak_3696
chr10	116581105	116581976	872	27.74	9.20634	3.52073	6.50542	C7KUGACXX_7_7959.sorted.filtered_peak_3697
chr10	116615871	116616691	821	13.92	3.93248	2.63386	1.59228	C7KUGACXX_7_7959.sorted.filtered_peak_3698
chr10	116697569	116698363	795	27.39	11.73354	4.34259	8.93977	C7KUGACXX_7_7959.sorted.filtered_peak_3699
chr10	117040093	117040418	326	10.03	3.29906	2.61356	1.04976	C7KUGACXX_7_7959.sorted.filtered_peak_3700
chr10	118934342	118935226	885	16.43	5.64889	3.16865	3.16599	C7KUGACXX_7_7959.sorted.filtered_peak_3701
chr10	118935458	118935707	250	14.34	4.58686	2.89803	2.18388	C7KUGACXX_7_7959.sorted.filtered_peak_3702
chr10	119133294	119133599	306	23.84	5.67053	2.67349	3.17495	C7KUGACXX_7_7959.sorted.filtered_peak_3703
chr10	119134819	119135550	732	33.10	11.87449	3.69857	9.12698	C7KUGACXX_7_7959.sorted.filtered_peak_3704
chr10	119805566	119805815	250	19.02	3.92838	2.33957	1.58719	C7KUGACXX_7_7959.sorted.filtered_peak_3705
chr10	119806056	119806738	683	37.26	15.35744	4.46214	12.44641	C7KUGACXX_7_7959.sorted.filtered_peak_3706
chr10	120101402	120102248	847	31.62	13.76854	4.32616	10.95774	C7KUGACXX_7_7959.sorted.filtered_peak_3707
chr10	120458068	120458380	313	13.13	5.28206	3.34790	2.81623	C7KUGACXX_7_7959.sorted.filtered_peak_3708
chr10	120489236	120489493	258	17.99	5.66800	3.07427	3.15716	C7KUGACXX_7_7959.sorted.filtered_peak_3709
chr10	120514178	120515138	961	67.19	34.37098	5.78762	30.95540	C7KUGACXX_7_7959.sorted.filtered_peak_3710
chr10	120675112	120675508	397	10.29	3.45192	2.67421	1.18086	C7KUGACXX_7_7959.sorted.filtered_peak_3711
chr10	120788804	120789201	398	18.52	4.97476	2.75206	2.52659	C7KUGACXX_7_7959.sorted.filtered_peak_3712
chr10	120832371	120832821	451	14.34	5.00767	3.10268	2.55537	C7KUGACXX_7_7959.sorted.filtered_peak_3713
chr10	120839616	120840831	1216	38.92	14.65864	4.07824	11.77513	C7KUGACXX_7_7959.sorted.filtered_peak_3714
chr10	120850022	120850953	932	27.69	12.02398	4.28382	9.25233	C7KUGACXX_7_7959.sorted.filtered_peak_3715
chr10	120863034	120864113	1080	19.99	5.97857	2.99584	3.47705	C7KUGACXX_7_7959.sorted.filtered_peak_3716
chr10	120890978	120891604	627	15.17	5.24098	3.12455	2.77273	C7KUGACXX_7_7959.sorted.filtered_peak_3717
chr10	120924706	120925468	763	32.20	12.77986	4.14415	9.96992	C7KUGACXX_7_7959.sorted.filtered_peak_3718
chr10	120937750	120938750	1001	36.66	18.39175	5.26265	15.42390	C7KUGACXX_7_7959.sorted.filtered_peak_3719
chr10	120966226	120967218	993	46.74	13.93010	3.37794	11.08631	C7KUGACXX_7_7959.sorted.filtered_peak_3720
chr10	121028143	121028982	840	39.71	12.25496	3.45311	9.45745	C7KUGACXX_7_7959.sorted.filtered_peak_3721
chr10	121030500	121031213	714	29.88	6.73754	2.67644	4.17785	C7KUGACXX_7_7959.sorted.filtered_peak_3722
chr10	121060865	121061261	397	32.01	9.34400	3.23585	6.65475	C7KUGACXX_7_7959.sorted.filtered_peak_3723
chr10	121065420	121066444	1025	41.00	12.86979	3.54487	10.03726	C7KUGACXX_7_7959.sorted.filtered_peak_3724
chr10	121073297	121073903	607	15.45	3.76927	2.46340	1.45398	C7KUGACXX_7_7959.sorted.filtered_peak_3725
chr10	121074944	121075286	343	16.14	4.22616	2.60760	1.85974	C7KUGACXX_7_7959.sorted.filtered_peak_3726
chr10	121204794	121205370	577	17.97	7.85693	3.94608	5.24862	C7KUGACXX_7_7959.sorted.filtered_peak_3727
chr10	121237811	121238514	704	15.01	5.26704	3.14392	2.80504	C7KUGACXX_7_7959.sorted.filtered_peak_3728
chr10	121248983	121249762	780	23.10	9.30078	3.96032	6.60978	C7KUGACXX_7_7959.sorted.filtered_peak_3729
chr10	121261650	121262300	651	24.59	8.70136	3.61626	6.02399	C7KUGACXX_7_7959.sorted.filtered_peak_3730
chr10	121275913	121276803	891	20.84	7.37294	3.45916	4.77623	C7KUGACXX_7_7959.sorted.filtered_peak_3731
chr10	121277178	121277489	312	19.20	5.99454	3.09314	3.46817	C7KUGACXX_7_7959.sorted.filtered_peak_3732
chr10	121301632	121303219	1588	25.59	6.64332	2.84581	4.09982	C7KUGACXX_7_7959.sorted.filtered_peak_3733
chr10	121335521	121335848	328	19.06	7.45247	3.69150	4.84066	C7KUGACXX_7_7959.sorted.filtered_peak_3734
chr10	121355937	121356892	956	51.36	20.60651	4.50211	17.55709	C7KUGACXX_7_7959.sorted.filtered_peak_3735
chr10	121402082	121402405	324	13.43	5.42732	3.37949	2.95798	C7KUGACXX_7_7959.sorted.filtered_peak_3736
chr10	121410425	121411084	660	30.65	10.99127	3.82766	8.21796	C7KUGACXX_7_7959.sorted.filtered_peak_3737
chr10	121423196	121424072	877	18.25	7.34889	3.65233	4.78381	C7KUGACXX_7_7959.sorted.filtered_peak_3738
chr10	121446151	121446872	722	13.51	4.88379	3.12548	2.43783	C7KUGACXX_7_7959.sorted.filtered_peak_3739
chr10	121484940	121485824	885	57.75	30.34262	5.96518	27.04955	C7KUGACXX_7_7959.sorted.filtered_peak_3740
chr10	121510158	121510504	347	13.82	5.77382	3.51111	3.27085	C7KUGACXX_7_7959.sorted.filtered_peak_3741
chr10	121567526	121567889	364	19.88	8.15965	3.88240	5.51710	C7KUGACXX_7_7959.sorted.filtered_peak_3742
chr10	121631436	121631691	256	24.08	5.03269	2.48055	2.57145	C7KUGACXX_7_7959.sorted.filtered_peak_3743
chr10	121632008	121633136	1129	34.38	11.50096	3.52280	8.76152	C7KUGACXX_7_7959.sorted.filtered_peak_3744
chr10	121651750	121652523	774	31.80	14.69817	4.74728	11.82205	C7KUGACXX_7_7959.sorted.filtered_peak_3745
chr10	122493993	122494332	340	12.32	3.66125	2.62414	1.35997	C7KUGACXX_7_7959.sorted.filtered_peak_3746
chr10	122610435	122611509	1075	23.85	11.40138	4.69209	8.62357	C7KUGACXX_7_7959.sorted.filtered_peak_3747
chr10	122708495	122708959	465	14.36	5.13949	3.16539	2.67710	C7KUGACXX_7_7959.sorted.filtered_peak_3748
chr10	123686592	123688137	1546	26.15	9.05192	3.49021	6.40386	C7KUGACXX_7_7959.sorted.filtered_peak_3749
chr10	123733836	123734963	1128	20.51	9.06678	4.17506	6.38212	C7KUGACXX_7_7959.sorted.filtered_peak_3750
chr10	124101987	124102494	508	10.53	3.55852	2.71244	1.28878	C7KUGACXX_7_7959.sorted.filtered_peak_3751
chr10	124133765	124134913	1149	26.26	9.01046	3.50344	6.35008	C7KUGACXX_7_7959.sorted.filtered_peak_3752
chr10	124176577	124176830	254	16.11	6.14043	3.46650	3.59006	C7KUGACXX_7_7959.sorted.filtered_peak_3753
chr10	124181856	124182197	342	16.76	6.86229	3.68137	4.29198	C7KUGACXX_7_7959.sorted.filtered_peak_3754
chr10	124275108	124275759	652	12.43	3.99708	2.78213	1.66001	C7KUGACXX_7_7959.sorted.filtered_peak_3755
chr10	124325308	124325557	250	10.62	3.63280	2.74385	1.34434	C7KUGACXX_7_7959.sorted.filtered_peak_3756
chr10	124638670	124639627	958	42.60	19.20261	4.66746	16.23740	C7KUGACXX_7_7959.sorted.filtered_peak_3757
chr10	124713484	124714129	646	52.91	28.31466	5.87962	25.09718	C7KUGACXX_7_7959.sorted.filtered_peak_3758
chr10	124739580	124740435	856	49.88	24.32662	5.39853	21.20407	C7KUGACXX_7_7959.sorted.filtered_peak_3759
chr10	124767443	124769201	1759	33.72	13.31902	3.82604	10.58345	C7KUGACXX_7_7959.sorted.filtered_peak_3760
chr10	124892568	124892820	253	17.84	5.58961	3.05866	3.08179	C7KUGACXX_7_7959.sorted.filtered_peak_3761
chr10	124913464	124914445	982	59.28	25.73443	4.60787	22.58176	C7KUGACXX_7_7959.sorted.filtered_peak_3762
chr10	124920077	124920457	381	25.34	8.37217	3.43155	5.72005	C7KUGACXX_7_7959.sorted.filtered_peak_3763
chr10	125000885	125001736	852	20.17	7.34456	3.51701	4.74433	C7KUGACXX_7_7959.sorted.filtered_peak_3764
chr10	125795210	125795586	377	13.34	3.59937	2.52039	1.30505	C7KUGACXX_7_7959.sorted.filtered_peak_3765
chr10	125823899	125824557	659	15.62	4.88005	2.92487	2.44294	C7KUGACXX_7_7959.sorted.filtered_peak_3766
chr10	125834237	125834640	404	12.57	3.97876	2.75810	1.64701	C7KUGACXX_7_7959.sorted.filtered_peak_3767
chr10	126043586	126043835	250	13.89	5.61936	3.45389	3.11891	C7KUGACXX_7_7959.sorted.filtered_peak_3768
chr10	126077726	126078159	434	31.37	13.15631	4.41136	10.30742	C7KUGACXX_7_7959.sorted.filtered_peak_3769
chr10	126092000	126092384	385	16.83	7.18166	3.82218	4.58839	C7KUGACXX_7_7959.sorted.filtered_peak_3770
chr10	126107315	126108010	696	39.97	17.26323	4.55647	14.32189	C7KUGACXX_7_7959.sorted.filtered_peak_3771
chr10	126150146	126150859	714	43.18	21.82283	5.64996	18.72855	C7KUGACXX_7_7959.sorted.filtered_peak_3772
chr10	126218574	126218928	355	12.95	3.77488	2.63028	1.46507	C7KUGACXX_7_7959.sorted.filtered_peak_3773
chr10	126300229	126300478	250	12.64	3.73575	2.63697	1.41853	C7KUGACXX_7_7959.sorted.filtered_peak_3774
chr10	126315641	126315903	263	14.14	4.49043	2.87744	2.08742	C7KUGACXX_7_7959.sorted.filtered_peak_3775
chr10	126336364	126336737	374	22.72	5.70296	2.73318	3.21376	C7KUGACXX_7_7959.sorted.filtered_peak_3776
chr10	126337376	126337647	272	21.39	4.92812	2.56941	2.48407	C7KUGACXX_7_7959.sorted.filtered_peak_3777
chr10	126346243	126346717	475	16.99	4.88657	2.80439	2.46475	C7KUGACXX_7_7959.sorted.filtered_peak_3778
chr10	126377295	126378030	736	33.32	13.59354	4.26559	10.75949	C7KUGACXX_7_7959.sorted.filtered_peak_3779
chr10	126385109	126385448	340	20.56	5.29633	2.73463	2.82655	C7KUGACXX_7_7959.sorted.filtered_peak_3780
chr10	126406744	126407126	383	26.61	7.44288	3.05147	4.83666	C7KUGACXX_7_7959.sorted.filtered_peak_3781
chr10	126407837	126408114	278	24.78	5.66120	2.63772	3.15146	C7KUGACXX_7_7959.sorted.filtered_peak_3782
chr10	126411667	126412299	633	25.74	8.02360	3.28363	5.39331	C7KUGACXX_7_7959.sorted.filtered_peak_3783
chr10	126432599	126433340	742	32.32	8.45723	2.94634	5.83401	C7KUGACXX_7_7959.sorted.filtered_peak_3784
chr10	126480079	126481044	966	25.69	10.96202	4.22129	8.22145	C7KUGACXX_7_7959.sorted.filtered_peak_3785
chr10	126490108	126491195	1088	19.01	8.05226	3.78306	5.47264	C7KUGACXX_7_7959.sorted.filtered_peak_3786
chr10	126604973	126605839	867	35.92	15.73352	4.53882	12.84394	C7KUGACXX_7_7959.sorted.filtered_peak_3787
chr10	126606116	126606499	384	17.24	3.51331	2.26604	1.23472	C7KUGACXX_7_7959.sorted.filtered_peak_3788
chr10	126624711	126624960	250	10.93	3.82531	2.82503	1.49345	C7KUGACXX_7_7959.sorted.filtered_peak_3789
chr10	126703977	126704227	251	17.33	6.04725	3.29345	3.50747	C7KUGACXX_7_7959.sorted.filtered_peak_3790
chr10	126736631	126736896	266	12.85	5.05439	3.28000	2.59431	C7KUGACXX_7_7959.sorted.filtered_peak_3791
chr10	127407496	127408581	1086	44.36	22.26542	5.31913	19.20472	C7KUGACXX_7_7959.sorted.filtered_peak_3792
chr10	127511476	127512261	786	52.25	23.66460	5.10466	20.52019	C7KUGACXX_7_7959.sorted.filtered_peak_3793
chr10	127574923	127575668	746	33.58	5.13506	2.18064	2.68282	C7KUGACXX_7_7959.sorted.filtered_peak_3794
chr10	127593805	127594478	674	21.29	9.00686	4.05026	6.32187	C7KUGACXX_7_7959.sorted.filtered_peak_3795
chr10	127730427	127730676	250	14.59	5.08949	3.11867	2.62778	C7KUGACXX_7_7959.sorted.filtered_peak_3796
chr10	129789399	129789863	465	14.36	4.34762	2.79093	1.96257	C7KUGACXX_7_7959.sorted.filtered_peak_3797
chr10	129809631	129810185	555	16.82	6.66540	3.56506	4.11579	C7KUGACXX_7_7959.sorted.filtered_peak_3798
chr10	129833806	129834118	313	12.56	4.88873	3.21114	2.45584	C7KUGACXX_7_7959.sorted.filtered_peak_3799
chr10	129845622	129846892	1271	26.25	9.10303	3.46008	6.46454	C7KUGACXX_7_7959.sorted.filtered_peak_3800
chr10	129861265	129861724	460	22.44	6.51253	3.03361	3.95673	C7KUGACXX_7_7959.sorted.filtered_peak_3801
chr10	129863118	129863367	250	16.64	3.50770	2.29129	1.24599	C7KUGACXX_7_7959.sorted.filtered_peak_3802
chr10	129924564	129925340	777	30.41	11.28765	3.77509	8.56143	C7KUGACXX_7_7959.sorted.filtered_peak_3803
chr10	129948279	129948761	483	21.55	9.02701	3.96823	6.37448	C7KUGACXX_7_7959.sorted.filtered_peak_3804
chr10	129978975	129979461	487	21.42	6.92482	3.24144	4.35215	C7KUGACXX_7_7959.sorted.filtered_peak_3805
chr10	129985671	129986311	641	15.04	4.96180	3.01727	2.51417	C7KUGACXX_7_7959.sorted.filtered_peak_3806
chr10	130008496	130009124	629	22.39	6.32262	2.98892	3.76629	C7KUGACXX_7_7959.sorted.filtered_peak_3807
chr10	130010197	130010724	528	26.20	8.80631	3.45788	6.15009	C7KUGACXX_7_7959.sorted.filtered_peak_3808
chr10	131265118	131265686	569	36.67	17.44049	5.05043	14.48342	C7KUGACXX_7_7959.sorted.filtered_peak_3809
chr10	131908086	131909915	1830	68.85	25.02378	4.09514	21.87941	C7KUGACXX_7_7959.sorted.filtered_peak_3810
chr10	131934268	131935188	921	27.16	11.02480	4.09676	8.27660	C7KUGACXX_7_7959.sorted.filtered_peak_3811
chr10	131969442	131969691	250	12.81	4.34498	2.92182	1.95711	C7KUGACXX_7_7959.sorted.filtered_peak_3812
chr10	131988407	131988742	336	20.24	8.22505	3.88679	5.57063	C7KUGACXX_7_7959.sorted.filtered_peak_3813
chr10	133786090	133786600	511	16.00	4.63096	2.77836	2.22470	C7KUGACXX_7_7959.sorted.filtered_peak_3814
chr10	133795338	133795965	628	26.65	9.43867	3.58685	6.77266	C7KUGACXX_7_7959.sorted.filtered_peak_3815
chr10	133836503	133836846	344	13.32	5.24296	3.31719	2.77987	C7KUGACXX_7_7959.sorted.filtered_peak_3816
chr10	134121182	134122046	865	32.34	12.54467	4.10981	9.72428	C7KUGACXX_7_7959.sorted.filtered_peak_3817
chr10	134145022	134146067	1046	56.23	24.28191	4.65063	21.15605	C7KUGACXX_7_7959.sorted.filtered_peak_3818
chr10	134201333	134201600	268	13.04	3.87413	2.66758	1.55161	C7KUGACXX_7_7959.sorted.filtered_peak_3819
chr10	134260770	134261561	792	30.19	9.70109	3.40166	7.02321	C7KUGACXX_7_7959.sorted.filtered_peak_3820
chr10	134266523	134266918	396	28.28	9.11130	3.45260	6.41117	C7KUGACXX_7_7959.sorted.filtered_peak_3821
chr10	134350584	134351420	837	87.89	46.76228	6.33227	43.02087	C7KUGACXX_7_7959.sorted.filtered_peak_3822
chr10	134429760	134430153	394	11.92	4.46664	3.06099	2.07013	C7KUGACXX_7_7959.sorted.filtered_peak_3823
chr10	134775668	134776086	419	13.72	4.04784	2.70231	1.70225	C7KUGACXX_7_7959.sorted.filtered_peak_3824
chr10	135072699	135073068	370	22.94	4.73484	2.43114	2.30998	C7KUGACXX_7_7959.sorted.filtered_peak_3825
chr10	135075083	135075764	682	32.56	9.52303	3.23833	6.83009	C7KUGACXX_7_7959.sorted.filtered_peak_3826
chr10	135090250	135090516	267	26.67	5.70596	2.55782	3.20094	C7KUGACXX_7_7959.sorted.filtered_peak_3827
chr10	135091975	135092761	787	34.42	9.81993	3.25805	7.08985	C7KUGACXX_7_7959.sorted.filtered_peak_3828
chr10	135121304	135121996	693	31.03	7.49075	2.83621	4.87205	C7KUGACXX_7_7959.sorted.filtered_peak_3829
chr10	135122236	135122957	722	50.26	19.47134	4.47867	16.41717	C7KUGACXX_7_7959.sorted.filtered_peak_3830
chr10	135132032	135132719	688	13.50	5.56666	3.43475	3.08553	C7KUGACXX_7_7959.sorted.filtered_peak_3831
chr10	135148908	135149380	473	23.29	8.75778	3.76068	6.08053	C7KUGACXX_7_7959.sorted.filtered_peak_3832
chr10	135150342	135150642	301	18.84	6.20622	3.20392	3.66620	C7KUGACXX_7_7959.sorted.filtered_peak_3833
chr10	135171190	135171636	447	22.73	6.98943	3.16946	4.40954	C7KUGACXX_7_7959.sorted.filtered_peak_3834
chr10	135186760	135187173	414	26.61	10.42632	4.00492	7.68122	C7KUGACXX_7_7959.sorted.filtered_peak_3835
chr10	135192002	135192613	612	24.83	7.43661	3.18301	4.81777	C7KUGACXX_7_7959.sorted.filtered_peak_3836
chr10	135192785	135193202	418	21.08	5.44224	2.75383	2.95993	C7KUGACXX_7_7959.sorted.filtered_peak_3837
chr10	135202524	135203769	1246	22.20	5.28915	2.63396	2.83633	C7KUGACXX_7_7959.sorted.filtered_peak_3838
chr10	135207416	135208296	881	35.62	12.38056	3.75533	9.58597	C7KUGACXX_7_7959.sorted.filtered_peak_3839
chr10	135252334	135252679	346	13.12	5.16184	3.28821	2.71480	C7KUGACXX_7_7959.sorted.filtered_peak_3840
chr10	135288939	135289188	250	14.08	5.92062	3.57236	3.39711	C7KUGACXX_7_7959.sorted.filtered_peak_3841
chr10	135333724	135334178	455	13.74	4.68064	3.00128	2.26068	C7KUGACXX_7_7959.sorted.filtered_peak_3842
chr10	135500606	135501073	468	19.89	10.61988	4.94806	7.87883	C7KUGACXX_7_7959.sorted.filtered_peak_3843
chr11	189510	190326	817	27.28	8.28716	3.26866	5.62948	C7KUGACXX_7_7959.sorted.filtered_peak_3844
chr11	191568	192330	763	27.97	7.20605	2.88751	4.62308	C7KUGACXX_7_7959.sorted.filtered_peak_3845
chr11	207124	208171	1048	59.73	23.71953	4.35249	20.63111	C7KUGACXX_7_7959.sorted.filtered_peak_3846
chr11	208592	208933	342	33.12	6.23583	2.44129	3.70193	C7KUGACXX_7_7959.sorted.filtered_peak_3847
chr11	235970	237154	1185	48.61	19.84751	4.60437	16.79557	C7KUGACXX_7_7959.sorted.filtered_peak_3848
chr11	250434	251001	568	15.34	5.56913	3.26980	3.06747	C7KUGACXX_7_7959.sorted.filtered_peak_3849
chr11	260102	260577	476	11.22	4.00636	2.89083	1.66138	C7KUGACXX_7_7959.sorted.filtered_peak_3850
chr11	267544	267954	411	24.65	6.28541	2.82293	3.74237	C7KUGACXX_7_7959.sorted.filtered_peak_3851
chr11	269109	269828	720	32.42	10.57611	3.57610	7.81679	C7KUGACXX_7_7959.sorted.filtered_peak_3852
chr11	280827	281243	417	15.38	4.98523	2.99590	2.53611	C7KUGACXX_7_7959.sorted.filtered_peak_3853
chr11	287951	288212	262	17.52	4.02272	2.44752	1.67450	C7KUGACXX_7_7959.sorted.filtered_peak_3854
chr11	288588	289221	634	24.55	7.99030	3.34214	5.37084	C7KUGACXX_7_7959.sorted.filtered_peak_3855
chr11	313847	314355	509	15.66	5.21768	3.07237	2.75054	C7KUGACXX_7_7959.sorted.filtered_peak_3856
chr11	326753	327232	480	10.92	3.82801	2.82439	1.49922	C7KUGACXX_7_7959.sorted.filtered_peak_3857
chr11	355287	355957	671	16.66	4.85617	2.83476	2.41864	C7KUGACXX_7_7959.sorted.filtered_peak_3858
chr11	397046	397444	399	12.38	3.61563	2.59477	1.32300	C7KUGACXX_7_7959.sorted.filtered_peak_3859
chr11	406719	407576	858	44.84	19.71164	4.56140	16.74087	C7KUGACXX_7_7959.sorted.filtered_peak_3860
chr11	414691	415272	582	26.49	8.29906	3.31115	5.65052	C7KUGACXX_7_7959.sorted.filtered_peak_3861
chr11	448016	448572	557	44.59	15.27359	3.92377	12.34708	C7KUGACXX_7_7959.sorted.filtered_peak_3862
chr11	450013	450423	411	43.35	14.32597	3.75291	11.43754	C7KUGACXX_7_7959.sorted.filtered_peak_3863
chr11	506249	507526	1278	78.03	34.40117	5.17681	30.96175	C7KUGACXX_7_7959.sorted.filtered_peak_3864
chr11	518619	519161	543	45.53	28.55390	7.27413	25.28676	C7KUGACXX_7_7959.sorted.filtered_peak_3865
chr11	535430	536101	672	47.44	18.17998	4.18797	15.22042	C7KUGACXX_7_7959.sorted.filtered_peak_3866
chr11	537207	537606	400	40.68	13.21735	3.62620	10.39178	C7KUGACXX_7_7959.sorted.filtered_peak_3867
chr11	560523	561294	772	44.01	17.28911	4.25605	14.34503	C7KUGACXX_7_7959.sorted.filtered_peak_3868
chr11	568357	568920	564	61.17	30.80963	5.86205	27.47840	C7KUGACXX_7_7959.sorted.filtered_peak_3869
chr11	575575	576613	1039	57.01	23.82886	4.81062	20.67608	C7KUGACXX_7_7959.sorted.filtered_peak_3870
chr11	587801	588449	649	22.63	9.68677	4.18948	6.96392	C7KUGACXX_7_7959.sorted.filtered_peak_3871
chr11	596171	596776	606	18.42	7.61289	3.77559	5.01660	C7KUGACXX_7_7959.sorted.filtered_peak_3872
chr11	613492	613862	371	25.84	5.00137	2.38496	2.55978	C7KUGACXX_7_7959.sorted.filtered_peak_3873
chr11	615546	616230	685	43.94	14.61670	3.81800	11.71384	C7KUGACXX_7_7959.sorted.filtered_peak_3874
chr11	694940	696155	1216	121.48	57.78872	5.76348	53.74775	C7KUGACXX_7_7959.sorted.filtered_peak_3875
chr11	720626	721122	497	16.08	4.98160	2.94322	2.52549	C7KUGACXX_7_7959.sorted.filtered_peak_3876
chr11	728034	728312	279	19.21	6.44003	3.27409	3.87937	C7KUGACXX_7_7959.sorted.filtered_peak_3877
chr11	746938	747943	1006	24.28	8.83300	3.59892	6.18954	C7KUGACXX_7_7959.sorted.filtered_peak_3878
chr11	776997	777970	974	32.75	13.62779	4.16210	10.82776	C7KUGACXX_7_7959.sorted.filtered_peak_3879
chr11	796184	796526	343	29.02	5.65778	2.44728	3.15888	C7KUGACXX_7_7959.sorted.filtered_peak_3880
chr11	797278	798670	1393	37.37	10.20375	3.16151	7.46869	C7KUGACXX_7_7959.sorted.filtered_peak_3881
chr11	805171	805480	310	29.15	4.37642	2.11214	2.00883	C7KUGACXX_7_7959.sorted.filtered_peak_3882
chr11	809191	810245	1055	65.97	27.08979	4.54105	23.91520	C7KUGACXX_7_7959.sorted.filtered_peak_3883
chr11	819281	820506	1226	48.07	18.03563	4.17394	15.06042	C7KUGACXX_7_7959.sorted.filtered_peak_3884
chr11	842371	843002	632	38.02	15.16738	4.41963	12.24004	C7KUGACXX_7_7959.sorted.filtered_peak_3885
chr11	910545	911311	767	32.52	15.56297	4.79017	12.70525	C7KUGACXX_7_7959.sorted.filtered_peak_3886
chr11	925583	926186	604	36.01	16.37427	4.78188	13.45840	C7KUGACXX_7_7959.sorted.filtered_peak_3887
chr11	1051106	1051377	272	14.95	5.43112	3.24837	2.93985	C7KUGACXX_7_7959.sorted.filtered_peak_3888
chr11	1213127	1213558	432	14.55	6.29519	3.68282	3.75764	C7KUGACXX_7_7959.sorted.filtered_peak_3889
chr11	1283804	1284370	567	19.55	7.80090	3.73498	5.18886	C7KUGACXX_7_7959.sorted.filtered_peak_3890
chr11	1330526	1331406	881	52.56	24.76667	5.16736	21.61487	C7KUGACXX_7_7959.sorted.filtered_peak_3891
chr11	1404246	1404865	620	21.40	7.07985	3.32065	4.48725	C7KUGACXX_7_7959.sorted.filtered_peak_3892
chr11	1410700	1411243	544	34.24	17.21242	5.26733	14.26288	C7KUGACXX_7_7959.sorted.filtered_peak_3893
chr11	1593366	1593855	490	43.44	17.27888	4.33907	14.33204	C7KUGACXX_7_7959.sorted.filtered_peak_3894
chr11	1610489	1610793	305	15.02	6.61691	3.79439	4.05053	C7KUGACXX_7_7959.sorted.filtered_peak_3895
chr11	1673942	1674302	361	17.62	6.70682	3.53082	4.13671	C7KUGACXX_7_7959.sorted.filtered_peak_3896
chr11	1714506	1714806	301	20.26	8.04532	3.80882	5.40170	C7KUGACXX_7_7959.sorted.filtered_peak_3897
chr11	1715035	1715494	460	14.34	4.23206	2.73879	1.85745	C7KUGACXX_7_7959.sorted.filtered_peak_3898
chr11	1779186	1779705	520	22.57	6.49970	3.04009	3.93161	C7KUGACXX_7_7959.sorted.filtered_peak_3899
chr11	1784906	1785489	584	33.83	13.59028	4.27145	10.73812	C7KUGACXX_7_7959.sorted.filtered_peak_3900
chr11	1793473	1793887	415	15.24	5.42013	3.19103	2.94339	C7KUGACXX_7_7959.sorted.filtered_peak_3901
chr11	1853706	1854157	452	14.26	4.23987	2.75315	1.86014	C7KUGACXX_7_7959.sorted.filtered_peak_3902
chr11	1873974	1874456	483	35.52	13.65578	4.19926	10.78160	C7KUGACXX_7_7959.sorted.filtered_peak_3903
chr11	1910505	1910909	405	12.30	4.03903	2.81406	1.68714	C7KUGACXX_7_7959.sorted.filtered_peak_3904
chr11	1968292	1968704	413	18.31	5.61796	2.98996	3.13771	C7KUGACXX_7_7959.sorted.filtered_peak_3905
chr11	2023475	2023724	250	13.67	3.58692	2.49244	1.30980	C7KUGACXX_7_7959.sorted.filtered_peak_3906
chr11	2172510	2172759	250	14.87	3.81929	2.52061	1.49377	C7KUGACXX_7_7959.sorted.filtered_peak_3907
chr11	2234739	2234988	250	13.06	3.89372	2.67817	1.56284	C7KUGACXX_7_7959.sorted.filtered_peak_3908
chr11	2326660	2327260	601	17.90	4.27478	2.52396	1.89798	C7KUGACXX_7_7959.sorted.filtered_peak_3909
chr11	2398342	2398796	455	21.12	6.08668	2.96341	3.56999	C7KUGACXX_7_7959.sorted.filtered_peak_3910
chr11	2399176	2399425	250	20.17	5.25979	2.76008	2.77899	C7KUGACXX_7_7959.sorted.filtered_peak_3911
chr11	2421198	2422136	939	91.52	47.89484	6.32657	44.10863	C7KUGACXX_7_7959.sorted.filtered_peak_3912
chr11	2488596	2488884	289	16.76	5.79619	3.21366	3.29102	C7KUGACXX_7_7959.sorted.filtered_peak_3913
chr11	2554086	2554444	359	19.78	6.46601	3.21231	3.92277	C7KUGACXX_7_7959.sorted.filtered_peak_3914
chr11	2721077	2721834	758	27.31	9.40965	3.54315	6.73517	C7KUGACXX_7_7959.sorted.filtered_peak_3915
chr11	2906686	2907474	789	35.71	12.50373	3.74038	9.71372	C7KUGACXX_7_7959.sorted.filtered_peak_3916
chr11	2913413	2914359	947	20.23	4.81203	2.57847	2.39412	C7KUGACXX_7_7959.sorted.filtered_peak_3917
chr11	2923223	2923870	648	35.01	14.18058	4.13080	11.36893	C7KUGACXX_7_7959.sorted.filtered_peak_3918
chr11	3013240	3014071	832	56.23	22.72240	4.39130	19.65695	C7KUGACXX_7_7959.sorted.filtered_peak_3919
chr11	3035310	3036097	788	28.53	10.14784	3.68991	7.43063	C7KUGACXX_7_7959.sorted.filtered_peak_3920
chr11	3058580	3058838	259	14.80	5.10242	3.10727	2.63734	C7KUGACXX_7_7959.sorted.filtered_peak_3921
chr11	3070821	3071406	586	20.10	7.39353	3.51695	4.80083	C7KUGACXX_7_7959.sorted.filtered_peak_3922
chr11	3078357	3079164	808	26.91	10.50527	3.91335	7.78816	C7KUGACXX_7_7959.sorted.filtered_peak_3923
chr11	3399898	3400678	781	27.27	12.29519	4.45749	9.51383	C7KUGACXX_7_7959.sorted.filtered_peak_3924
chr11	3443597	3444287	691	22.53	13.13141	5.57506	10.30210	C7KUGACXX_7_7959.sorted.filtered_peak_3925
chr11	3806412	3806827	416	20.79	6.59622	3.16372	4.05286	C7KUGACXX_7_7959.sorted.filtered_peak_3926
chr11	3818458	3819496	1039	71.84	37.19478	5.64865	33.72973	C7KUGACXX_7_7959.sorted.filtered_peak_3927
chr11	3829131	3829896	766	17.52	5.25272	2.92875	2.78530	C7KUGACXX_7_7959.sorted.filtered_peak_3928
chr11	3830386	3830691	306	18.24	5.62277	3.01501	3.12989	C7KUGACXX_7_7959.sorted.filtered_peak_3929
chr11	3862091	3863154	1064	47.71	14.68719	3.56204	11.79410	C7KUGACXX_7_7959.sorted.filtered_peak_3930
chr11	3875624	3876964	1341	48.86	14.87443	3.45541	12.00011	C7KUGACXX_7_7959.sorted.filtered_peak_3931
chr11	3900760	3901035	276	12.81	4.25762	2.87319	1.89805	C7KUGACXX_7_7959.sorted.filtered_peak_3932
chr11	3926284	3926640	357	14.80	5.30624	3.18415	2.84015	C7KUGACXX_7_7959.sorted.filtered_peak_3933
[truncated: 2,278,539 more chars]
