# Supplementary material for: Potential impact of celiac disease genetic risk factors on T cell receptor signaling in gluten-specific CD4+ T cells
Source: Sci Rep. 2021 Apr 29;11:9252. doi: 10.1038/s41598-021-86612-5 (PMC8085175; doi:10.1038/s41598-021-86612-5)
Supplement: Supplementary file 1 — Supplementary Information. [file 41598_2021_86612_MOESM1_ESM.zip › data_supplements_manuscript/dhs_and_peakcalling/macs_peaks/C7KUGACXX_8_7960.sorted.filtered_peaks.broadPeak]

chr1	713851	714367	C7KUGACXX_8_7960.sorted.filtered_peak_1	277	.	8.27758	31.21363	27.76651
chr1	762745	763011	C7KUGACXX_8_7960.sorted.filtered_peak_2	57	.	3.93820	8.45415	5.76721
chr1	805131	805451	C7KUGACXX_8_7960.sorted.filtered_peak_3	30	.	3.16705	5.55070	3.03684
chr1	825661	826101	C7KUGACXX_8_7960.sorted.filtered_peak_4	42	.	3.49971	6.85300	4.27770
chr1	839943	840421	C7KUGACXX_8_7960.sorted.filtered_peak_5	67	.	3.79688	9.42065	6.71647
chr1	876960	877373	C7KUGACXX_8_7960.sorted.filtered_peak_6	28	.	2.72911	5.34715	2.87141
chr1	894489	895020	C7KUGACXX_8_7960.sorted.filtered_peak_7	74	.	3.12810	10.17185	7.45843
chr1	901213	902564	C7KUGACXX_8_7960.sorted.filtered_peak_8	37	.	2.60902	6.28586	3.74947
chr1	948479	949439	C7KUGACXX_8_7960.sorted.filtered_peak_9	69	.	3.54529	9.70515	6.99162
chr1	949817	950152	C7KUGACXX_8_7960.sorted.filtered_peak_10	20	.	2.34123	4.39689	2.00173
chr1	954631	955734	C7KUGACXX_8_7960.sorted.filtered_peak_11	113	.	3.85884	14.20060	11.32767
chr1	968389	968844	C7KUGACXX_8_7960.sorted.filtered_peak_12	42	.	3.21392	6.86354	4.28249
chr1	975971	976382	C7KUGACXX_8_7960.sorted.filtered_peak_13	49	.	3.13361	7.56308	4.92339
chr1	994498	995199	C7KUGACXX_8_7960.sorted.filtered_peak_14	76	.	3.47829	10.46838	7.69448
chr1	999331	999820	C7KUGACXX_8_7960.sorted.filtered_peak_15	45	.	2.86419	7.19411	4.58774
chr1	1004492	1005102	C7KUGACXX_8_7960.sorted.filtered_peak_16	78	.	3.58269	10.59708	7.83756
chr1	1051254	1051991	C7KUGACXX_8_7960.sorted.filtered_peak_17	267	.	5.11146	30.19701	26.78790
chr1	1057476	1057860	C7KUGACXX_8_7960.sorted.filtered_peak_18	38	.	2.95276	6.40023	3.82764
chr1	1072742	1073290	C7KUGACXX_8_7960.sorted.filtered_peak_19	36	.	3.05502	6.18774	3.64324
chr1	1092879	1093487	C7KUGACXX_8_7960.sorted.filtered_peak_20	40	.	3.07872	6.61438	4.03687
chr1	1136695	1137099	C7KUGACXX_8_7960.sorted.filtered_peak_21	118	.	3.73086	14.76567	11.81802
chr1	1141953	1142312	C7KUGACXX_8_7960.sorted.filtered_peak_22	24	.	2.24235	4.84264	2.40048
chr1	1143466	1143920	C7KUGACXX_8_7960.sorted.filtered_peak_23	41	.	2.47748	6.76266	4.18456
chr1	1152077	1152672	C7KUGACXX_8_7960.sorted.filtered_peak_24	47	.	2.37000	7.39839	4.76327
chr1	1167200	1167916	C7KUGACXX_8_7960.sorted.filtered_peak_25	212	.	4.37328	24.50785	21.25819
chr1	1185993	1186635	C7KUGACXX_8_7960.sorted.filtered_peak_26	38	.	3.12439	6.42580	3.87737
chr1	1209069	1209757	C7KUGACXX_8_7960.sorted.filtered_peak_27	76	.	3.47572	10.36229	7.61442
chr1	1243271	1244151	C7KUGACXX_8_7960.sorted.filtered_peak_28	163	.	3.52424	19.40852	16.31660
chr1	1259846	1260507	C7KUGACXX_8_7960.sorted.filtered_peak_29	164	.	4.19379	19.54190	16.43333
chr1	1284635	1285231	C7KUGACXX_8_7960.sorted.filtered_peak_30	35	.	2.62015	6.10199	3.57433
chr1	1287117	1287367	C7KUGACXX_8_7960.sorted.filtered_peak_31	20	.	2.42142	4.48647	2.08030
chr1	1310422	1311108	C7KUGACXX_8_7960.sorted.filtered_peak_32	218	.	4.33356	25.10216	21.85090
chr1	1334576	1335409	C7KUGACXX_8_7960.sorted.filtered_peak_33	218	.	4.48912	25.02201	21.80365
chr1	1342168	1343077	C7KUGACXX_8_7960.sorted.filtered_peak_34	77	.	3.42863	10.48978	7.76577
chr1	1370892	1371184	C7KUGACXX_8_7960.sorted.filtered_peak_35	33	.	2.88354	5.89788	3.36684
chr1	1406558	1407215	C7KUGACXX_8_7960.sorted.filtered_peak_36	97	.	4.81840	12.57428	9.74199
chr1	1446922	1447637	C7KUGACXX_8_7960.sorted.filtered_peak_37	246	.	6.65795	28.04058	24.68270
chr1	1509606	1510733	C7KUGACXX_8_7960.sorted.filtered_peak_38	113	.	3.68921	14.26364	11.34947
chr1	1550368	1551345	C7KUGACXX_8_7960.sorted.filtered_peak_39	189	.	4.15801	22.10982	18.93826
chr1	1565276	1566091	C7KUGACXX_8_7960.sorted.filtered_peak_40	123	.	3.80305	15.23427	12.33787
chr1	1590282	1590802	C7KUGACXX_8_7960.sorted.filtered_peak_41	370	.	9.83608	40.80107	37.02621
chr1	1609161	1609982	C7KUGACXX_8_7960.sorted.filtered_peak_42	37	.	3.37919	6.34579	3.78507
chr1	1624442	1624733	C7KUGACXX_8_7960.sorted.filtered_peak_43	71	.	4.31758	9.93611	7.16919
chr1	1648639	1648976	C7KUGACXX_8_7960.sorted.filtered_peak_44	24	.	2.98341	4.95453	2.49773
chr1	1655616	1656094	C7KUGACXX_8_7960.sorted.filtered_peak_45	457	.	9.44127	49.77203	45.71998
chr1	1660004	1660312	C7KUGACXX_8_7960.sorted.filtered_peak_46	38	.	2.95808	6.45076	3.89063
chr1	1677767	1678019	C7KUGACXX_8_7960.sorted.filtered_peak_47	55	.	3.90509	8.21850	5.52716
chr1	1709822	1710625	C7KUGACXX_8_7960.sorted.filtered_peak_48	32	.	2.33419	5.75471	3.24542
chr1	1711553	1712142	C7KUGACXX_8_7960.sorted.filtered_peak_49	30	.	2.30155	5.51454	3.00724
chr1	1822314	1823305	C7KUGACXX_8_7960.sorted.filtered_peak_50	127	.	3.44860	15.69020	12.78167
chr1	1840039	1840883	C7KUGACXX_8_7960.sorted.filtered_peak_51	168	.	4.54421	19.94604	16.85658
chr1	1850422	1851266	C7KUGACXX_8_7960.sorted.filtered_peak_52	192	.	4.20624	22.37777	19.23310
chr1	1981600	1981903	C7KUGACXX_8_7960.sorted.filtered_peak_53	25	.	2.91686	4.96191	2.50038
chr1	2064537	2065259	C7KUGACXX_8_7960.sorted.filtered_peak_54	256	.	5.06461	29.04169	25.64640
chr1	2080186	2080503	C7KUGACXX_8_7960.sorted.filtered_peak_55	61	.	3.64766	8.81208	6.10636
chr1	2120878	2121327	C7KUGACXX_8_7960.sorted.filtered_peak_56	62	.	3.21728	8.96223	6.25445
chr1	2126138	2126949	C7KUGACXX_8_7960.sorted.filtered_peak_57	128	.	3.51783	15.84911	12.86335
chr1	2130602	2131042	C7KUGACXX_8_7960.sorted.filtered_peak_58	33	.	2.33550	5.83722	3.32434
chr1	2136013	2137127	C7KUGACXX_8_7960.sorted.filtered_peak_59	118	.	3.52594	14.71277	11.80493
chr1	2158960	2159566	C7KUGACXX_8_7960.sorted.filtered_peak_60	269	.	4.26188	30.34155	26.92958
chr1	2163381	2163718	C7KUGACXX_8_7960.sorted.filtered_peak_61	23	.	1.93367	4.76856	2.34060
chr1	2165859	2166428	C7KUGACXX_8_7960.sorted.filtered_peak_62	37	.	2.33894	6.31057	3.76206
chr1	2186860	2187718	C7KUGACXX_8_7960.sorted.filtered_peak_63	35	.	2.86514	6.11873	3.57657
chr1	2221969	2222606	C7KUGACXX_8_7960.sorted.filtered_peak_64	82	.	3.68230	10.99890	8.20349
chr1	2231785	2232891	C7KUGACXX_8_7960.sorted.filtered_peak_65	74	.	3.17364	10.16607	7.40585
chr1	2322638	2323487	C7KUGACXX_8_7960.sorted.filtered_peak_66	198	.	4.30294	22.96809	19.81409
chr1	2343840	2344534	C7KUGACXX_8_7960.sorted.filtered_peak_67	120	.	3.20393	14.90412	12.02814
chr1	2345866	2346173	C7KUGACXX_8_7960.sorted.filtered_peak_68	16	.	2.00278	4.04653	1.69143
chr1	2457348	2458280	C7KUGACXX_8_7960.sorted.filtered_peak_69	153	.	3.61106	18.40914	15.38073
chr1	2477452	2479152	C7KUGACXX_8_7960.sorted.filtered_peak_70	55	.	2.41903	8.25134	5.58343
chr1	2479535	2480448	C7KUGACXX_8_7960.sorted.filtered_peak_71	34	.	2.19597	5.95593	3.42528
chr1	2487045	2488133	C7KUGACXX_8_7960.sorted.filtered_peak_72	42	.	2.68022	6.82899	4.24550
chr1	2509594	2510126	C7KUGACXX_8_7960.sorted.filtered_peak_73	85	.	3.67493	11.32978	8.55154
chr1	2517410	2518325	C7KUGACXX_8_7960.sorted.filtered_peak_74	221	.	4.10981	25.36325	22.12719
chr1	2573974	2574881	C7KUGACXX_8_7960.sorted.filtered_peak_75	88	.	3.48334	11.63409	8.82740
chr1	3407792	3408187	C7KUGACXX_8_7960.sorted.filtered_peak_76	41	.	3.15412	6.75241	4.17092
chr1	3535647	3535936	C7KUGACXX_8_7960.sorted.filtered_peak_77	44	.	3.29293	7.07829	4.46169
chr1	3540896	3541769	C7KUGACXX_8_7960.sorted.filtered_peak_78	193	.	4.64956	22.51882	19.37711
chr1	3566422	3566907	C7KUGACXX_8_7960.sorted.filtered_peak_79	101	.	4.00817	13.01512	10.15934
chr1	3663865	3664197	C7KUGACXX_8_7960.sorted.filtered_peak_80	42	.	3.31749	6.85180	4.26445
chr1	3688432	3688734	C7KUGACXX_8_7960.sorted.filtered_peak_81	22	.	2.38163	4.67804	2.25424
chr1	3688942	3689572	C7KUGACXX_8_7960.sorted.filtered_peak_82	44	.	2.79351	7.00995	4.43621
chr1	3712725	3713530	C7KUGACXX_8_7960.sorted.filtered_peak_83	78	.	3.79201	10.60583	7.85578
chr1	3773528	3774365	C7KUGACXX_8_7960.sorted.filtered_peak_84	231	.	4.92675	26.46414	23.16535
chr1	3816591	3818067	C7KUGACXX_8_7960.sorted.filtered_peak_85	165	.	3.67147	19.68823	16.59540
chr1	5389106	5389643	C7KUGACXX_8_7960.sorted.filtered_peak_86	50	.	3.49307	7.67723	5.05469
chr1	5448938	5449267	C7KUGACXX_8_7960.sorted.filtered_peak_87	29	.	2.76314	5.45004	2.94931
chr1	5727316	5727608	C7KUGACXX_8_7960.sorted.filtered_peak_88	22	.	2.40533	4.63286	2.21564
chr1	5732445	5732797	C7KUGACXX_8_7960.sorted.filtered_peak_89	25	.	2.44682	5.04097	2.58669
chr1	6035260	6036004	C7KUGACXX_8_7960.sorted.filtered_peak_90	59	.	3.38880	8.60770	5.91901
chr1	6051949	6052967	C7KUGACXX_8_7960.sorted.filtered_peak_91	173	.	3.83141	20.41431	17.32770
chr1	6086101	6086566	C7KUGACXX_8_7960.sorted.filtered_peak_92	66	.	3.08254	9.33987	6.62026
chr1	6088316	6088625	C7KUGACXX_8_7960.sorted.filtered_peak_93	28	.	2.40779	5.32291	2.84126
chr1	6259263	6260227	C7KUGACXX_8_7960.sorted.filtered_peak_94	208	.	4.63601	24.05685	20.86354
chr1	6266021	6266571	C7KUGACXX_8_7960.sorted.filtered_peak_95	16	.	2.37807	3.99604	1.64891
chr1	6295603	6296355	C7KUGACXX_8_7960.sorted.filtered_peak_96	126	.	4.13319	15.63193	12.68882
chr1	6319983	6320257	C7KUGACXX_8_7960.sorted.filtered_peak_97	54	.	3.29623	8.14174	5.46449
chr1	6408554	6408993	C7KUGACXX_8_7960.sorted.filtered_peak_98	19	.	2.54412	4.36347	1.97193
chr1	6419868	6420237	C7KUGACXX_8_7960.sorted.filtered_peak_99	20	.	2.63792	4.48860	2.09533
chr1	6453167	6454316	C7KUGACXX_8_7960.sorted.filtered_peak_100	155	.	4.28352	18.63683	15.56504
chr1	6483586	6483836	C7KUGACXX_8_7960.sorted.filtered_peak_101	17	.	2.48431	4.14903	1.78345
chr1	6520038	6521175	C7KUGACXX_8_7960.sorted.filtered_peak_102	94	.	3.31367	12.17996	9.41109
chr1	6525955	6526546	C7KUGACXX_8_7960.sorted.filtered_peak_103	20	.	2.32593	4.47612	2.08125
chr1	6535460	6535847	C7KUGACXX_8_7960.sorted.filtered_peak_104	14	.	2.47296	3.77280	1.45664
chr1	6546604	6546854	C7KUGACXX_8_7960.sorted.filtered_peak_105	19	.	2.45731	4.36938	1.97664
chr1	6605267	6605649	C7KUGACXX_8_7960.sorted.filtered_peak_106	20	.	2.69687	4.47415	2.07239
chr1	6614128	6614826	C7KUGACXX_8_7960.sorted.filtered_peak_107	108	.	4.31067	13.71522	10.86574
chr1	6639735	6640318	C7KUGACXX_8_7960.sorted.filtered_peak_108	203	.	5.14117	23.54361	20.35415
chr1	6661075	6661673	C7KUGACXX_8_7960.sorted.filtered_peak_109	46	.	2.41187	7.28374	4.68563
chr1	6662407	6663800	C7KUGACXX_8_7960.sorted.filtered_peak_110	57	.	2.57721	8.36582	5.70185
chr1	6673221	6673940	C7KUGACXX_8_7960.sorted.filtered_peak_111	249	.	4.99800	28.34079	24.97822
chr1	6684851	6685529	C7KUGACXX_8_7960.sorted.filtered_peak_112	44	.	2.97956	7.06775	4.46898
chr1	6761640	6762190	C7KUGACXX_8_7960.sorted.filtered_peak_113	124	.	4.33223	15.36779	12.42750
chr1	6844496	6845644	C7KUGACXX_8_7960.sorted.filtered_peak_114	398	.	4.99777	43.74088	39.87680
chr1	7831085	7831679	C7KUGACXX_8_7960.sorted.filtered_peak_115	84	.	3.72360	11.23080	8.44365
chr1	7843833	7844433	C7KUGACXX_8_7960.sorted.filtered_peak_116	167	.	4.81721	19.89419	16.79622
chr1	7902714	7903012	C7KUGACXX_8_7960.sorted.filtered_peak_117	33	.	3.18640	5.91418	3.38868
chr1	7990773	7991474	C7KUGACXX_8_7960.sorted.filtered_peak_118	50	.	3.17110	7.63300	5.01340
chr1	8000700	8001022	C7KUGACXX_8_7960.sorted.filtered_peak_119	22	.	2.58330	4.64402	2.21429
chr1	8009044	8009527	C7KUGACXX_8_7960.sorted.filtered_peak_120	96	.	3.66378	12.51605	9.67522
chr1	8013865	8014863	C7KUGACXX_8_7960.sorted.filtered_peak_121	117	.	3.85452	14.61326	11.71488
chr1	8021171	8022409	C7KUGACXX_8_7960.sorted.filtered_peak_122	176	.	3.98724	20.75038	17.65941
chr1	8086268	8086649	C7KUGACXX_8_7960.sorted.filtered_peak_123	58	.	3.53763	8.55072	5.86910
chr1	8157566	8157912	C7KUGACXX_8_7960.sorted.filtered_peak_124	13	.	2.53558	3.68185	1.38555
chr1	8212766	8213533	C7KUGACXX_8_7960.sorted.filtered_peak_125	29	.	2.86277	5.41075	2.91963
chr1	8229602	8230199	C7KUGACXX_8_7960.sorted.filtered_peak_126	53	.	3.39879	7.96179	5.34265
chr1	8242066	8242915	C7KUGACXX_8_7960.sorted.filtered_peak_127	128	.	4.97844	15.73237	12.81642
chr1	8378067	8378466	C7KUGACXX_8_7960.sorted.filtered_peak_128	42	.	3.34696	6.85736	4.26281
chr1	8455617	8455989	C7KUGACXX_8_7960.sorted.filtered_peak_129	19	.	2.60229	4.34604	1.96580
chr1	8484436	8484765	C7KUGACXX_8_7960.sorted.filtered_peak_130	37	.	2.55886	6.32885	3.77344
chr1	8487565	8488121	C7KUGACXX_8_7960.sorted.filtered_peak_131	41	.	2.62349	6.77574	4.19879
chr1	8570317	8570577	C7KUGACXX_8_7960.sorted.filtered_peak_132	30	.	3.13204	5.54897	3.04498
chr1	8585818	8586517	C7KUGACXX_8_7960.sorted.filtered_peak_133	75	.	3.39802	10.25248	7.52615
chr1	8662592	8663048	C7KUGACXX_8_7960.sorted.filtered_peak_134	20	.	2.64216	4.41741	2.02493
chr1	8664025	8664292	C7KUGACXX_8_7960.sorted.filtered_peak_135	17	.	2.54719	4.04636	1.70070
chr1	8761211	8761899	C7KUGACXX_8_7960.sorted.filtered_peak_136	105	.	3.82556	13.34897	10.51015
chr1	8763345	8763617	C7KUGACXX_8_7960.sorted.filtered_peak_137	31	.	2.59541	5.64893	3.14967
chr1	8772401	8772984	C7KUGACXX_8_7960.sorted.filtered_peak_138	20	.	2.68567	4.39688	2.00281
chr1	8876808	8877129	C7KUGACXX_8_7960.sorted.filtered_peak_139	14	.	2.12896	3.80988	1.49127
chr1	8877366	8878269	C7KUGACXX_8_7960.sorted.filtered_peak_140	66	.	3.07525	9.33876	6.64291
chr1	8918154	8918449	C7KUGACXX_8_7960.sorted.filtered_peak_141	14	.	2.37575	3.75952	1.44948
chr1	8938102	8939572	C7KUGACXX_8_7960.sorted.filtered_peak_142	137	.	3.18684	16.74562	13.79780
chr1	8959765	8960282	C7KUGACXX_8_7960.sorted.filtered_peak_143	82	.	4.12582	11.02365	8.27102
chr1	9006555	9006859	C7KUGACXX_8_7960.sorted.filtered_peak_144	55	.	3.48344	8.21624	5.55417
chr1	9018938	9019238	C7KUGACXX_8_7960.sorted.filtered_peak_145	17	.	2.70625	4.06920	1.70138
chr1	9030917	9031416	C7KUGACXX_8_7960.sorted.filtered_peak_146	49	.	3.64042	7.64224	4.98814
chr1	9047924	9048324	C7KUGACXX_8_7960.sorted.filtered_peak_147	31	.	3.10656	5.68031	3.16477
chr1	9065138	9065499	C7KUGACXX_8_7960.sorted.filtered_peak_148	36	.	3.20423	6.23714	3.68269
chr1	9170877	9171336	C7KUGACXX_8_7960.sorted.filtered_peak_149	22	.	2.80889	4.66169	2.24078
chr1	9182037	9182542	C7KUGACXX_8_7960.sorted.filtered_peak_150	17	.	2.66424	4.06034	1.70729
chr1	9189158	9190030	C7KUGACXX_8_7960.sorted.filtered_peak_151	69	.	3.40635	9.67774	6.94145
chr1	9241429	9241811	C7KUGACXX_8_7960.sorted.filtered_peak_152	19	.	2.61266	4.31976	1.92559
chr1	9256414	9256705	C7KUGACXX_8_7960.sorted.filtered_peak_153	21	.	2.65223	4.58609	2.18629
chr1	9294195	9295373	C7KUGACXX_8_7960.sorted.filtered_peak_154	97	.	3.46171	12.54557	9.70451
chr1	9335913	9336163	C7KUGACXX_8_7960.sorted.filtered_peak_155	16	.	2.46305	3.95015	1.60776
chr1	9352665	9353072	C7KUGACXX_8_7960.sorted.filtered_peak_156	29	.	2.58172	5.46006	2.97507
chr1	9375502	9375792	C7KUGACXX_8_7960.sorted.filtered_peak_157	18	.	2.62997	4.17724	1.80992
chr1	9473274	9473964	C7KUGACXX_8_7960.sorted.filtered_peak_158	23	.	2.64678	4.76362	2.32497
chr1	9486318	9486831	C7KUGACXX_8_7960.sorted.filtered_peak_159	102	.	3.26875	13.10496	10.21521
chr1	9488486	9489330	C7KUGACXX_8_7960.sorted.filtered_peak_160	202	.	4.10770	23.38915	20.22327
chr1	9599141	9600363	C7KUGACXX_8_7960.sorted.filtered_peak_161	109	.	4.06524	13.72143	10.90897
chr1	9648460	9648993	C7KUGACXX_8_7960.sorted.filtered_peak_162	154	.	4.47356	18.48282	15.43697
chr1	9687063	9687645	C7KUGACXX_8_7960.sorted.filtered_peak_163	42	.	2.56308	6.89705	4.29429
chr1	9689199	9690194	C7KUGACXX_8_7960.sorted.filtered_peak_164	55	.	2.73017	8.18389	5.52630
chr1	9712160	9713048	C7KUGACXX_8_7960.sorted.filtered_peak_165	36	.	2.43759	6.21518	3.66546
chr1	9777453	9778131	C7KUGACXX_8_7960.sorted.filtered_peak_166	110	.	3.49819	13.90533	11.01768
chr1	9860103	9860536	C7KUGACXX_8_7960.sorted.filtered_peak_167	39	.	3.42380	6.54676	3.98574
chr1	9883867	9884664	C7KUGACXX_8_7960.sorted.filtered_peak_168	40	.	2.82485	6.62827	4.07249
chr1	9901714	9902072	C7KUGACXX_8_7960.sorted.filtered_peak_169	14	.	2.61839	3.80860	1.47661
chr1	9970135	9971227	C7KUGACXX_8_7960.sorted.filtered_peak_170	295	.	5.11423	33.05986	29.54118
chr1	10002906	10003827	C7KUGACXX_8_7960.sorted.filtered_peak_171	78	.	3.61370	10.62859	7.89862
chr1	10010482	10010732	C7KUGACXX_8_7960.sorted.filtered_peak_172	21	.	2.87692	4.60176	2.17566
chr1	10092532	10093565	C7KUGACXX_8_7960.sorted.filtered_peak_173	273	.	5.37992	30.78730	27.38693
chr1	10134382	10135285	C7KUGACXX_8_7960.sorted.filtered_peak_174	40	.	3.07035	6.56290	4.00959
chr1	10225377	10225627	C7KUGACXX_8_7960.sorted.filtered_peak_175	21	.	2.85357	4.53170	2.11423
chr1	10269879	10270779	C7KUGACXX_8_7960.sorted.filtered_peak_176	73	.	3.43747	10.05304	7.35562
chr1	10367985	10368310	C7KUGACXX_8_7960.sorted.filtered_peak_177	42	.	3.28579	6.85196	4.25331
chr1	10458590	10459654	C7KUGACXX_8_7960.sorted.filtered_peak_178	136	.	4.23596	16.57947	13.62549
chr1	10490069	10491160	C7KUGACXX_8_7960.sorted.filtered_peak_179	121	.	3.75371	15.09485	12.19589
chr1	10532273	10533006	C7KUGACXX_8_7960.sorted.filtered_peak_180	78	.	3.26261	10.55731	7.83479
chr1	10534804	10535359	C7KUGACXX_8_7960.sorted.filtered_peak_181	39	.	2.67297	6.48799	3.91948
chr1	10554751	10555509	C7KUGACXX_8_7960.sorted.filtered_peak_182	60	.	3.37806	8.77330	6.08708
chr1	10570705	10571722	C7KUGACXX_8_7960.sorted.filtered_peak_183	79	.	3.34570	10.68137	7.91098
chr1	10754311	10755177	C7KUGACXX_8_7960.sorted.filtered_peak_184	69	.	3.31312	9.66498	6.91663
chr1	11072180	11073257	C7KUGACXX_8_7960.sorted.filtered_peak_185	172	.	4.66511	20.29354	17.22455
chr1	11097657	11098195	C7KUGACXX_8_7960.sorted.filtered_peak_186	84	.	4.49532	11.19697	8.42523
chr1	11119753	11121176	C7KUGACXX_8_7960.sorted.filtered_peak_187	62	.	2.95378	8.95498	6.27066
chr1	11159369	11160291	C7KUGACXX_8_7960.sorted.filtered_peak_188	108	.	4.28985	13.77164	10.87491
chr1	11322471	11323109	C7KUGACXX_8_7960.sorted.filtered_peak_189	295	.	6.01331	33.05721	29.55188
chr1	11332617	11333989	C7KUGACXX_8_7960.sorted.filtered_peak_190	97	.	3.70835	12.51819	9.70278
chr1	11341035	11341374	C7KUGACXX_8_7960.sorted.filtered_peak_191	30	.	3.08625	5.50371	3.01130
chr1	11538802	11539324	C7KUGACXX_8_7960.sorted.filtered_peak_192	24	.	2.87822	4.90272	2.45352
chr1	11714397	11715034	C7KUGACXX_8_7960.sorted.filtered_peak_193	29	.	2.75065	5.47194	2.97937
chr1	11724079	11725145	C7KUGACXX_8_7960.sorted.filtered_peak_194	32	.	3.14034	5.79759	3.27908
chr1	11740789	11741815	C7KUGACXX_8_7960.sorted.filtered_peak_195	93	.	3.84392	12.13137	9.30167
chr1	11779468	11780175	C7KUGACXX_8_7960.sorted.filtered_peak_196	47	.	3.40745	7.33737	4.72089
chr1	11790298	11790717	C7KUGACXX_8_7960.sorted.filtered_peak_197	21	.	2.73827	4.56192	2.14730
chr1	11795933	11796314	C7KUGACXX_8_7960.sorted.filtered_peak_198	80	.	3.72186	10.81034	8.01966
chr1	11796794	11797222	C7KUGACXX_8_7960.sorted.filtered_peak_199	16	.	2.31665	3.95498	1.62412
chr1	11865674	11866554	C7KUGACXX_8_7960.sorted.filtered_peak_200	199	.	4.20869	23.18023	19.99608
chr1	11967802	11969215	C7KUGACXX_8_7960.sorted.filtered_peak_201	123	.	3.48556	15.35299	12.39657
chr1	11969637	11969926	C7KUGACXX_8_7960.sorted.filtered_peak_202	26	.	2.19841	5.10829	2.64021
chr1	11984879	11985184	C7KUGACXX_8_7960.sorted.filtered_peak_203	29	.	2.77979	5.40175	2.90671
chr1	11986346	11986789	C7KUGACXX_8_7960.sorted.filtered_peak_204	171	.	5.45996	20.29211	17.17810
chr1	11994340	11995098	C7KUGACXX_8_7960.sorted.filtered_peak_205	62	.	3.60070	8.90491	6.24418
chr1	12039842	12040656	C7KUGACXX_8_7960.sorted.filtered_peak_206	230	.	4.94954	26.39691	23.09747
chr1	12061739	12062076	C7KUGACXX_8_7960.sorted.filtered_peak_207	20	.	2.75143	4.44932	2.04629
chr1	12079175	12079755	C7KUGACXX_8_7960.sorted.filtered_peak_208	210	.	5.15164	24.31879	21.08225
chr1	12107419	12108091	C7KUGACXX_8_7960.sorted.filtered_peak_209	68	.	3.36971	9.58124	6.86020
chr1	12112155	12112406	C7KUGACXX_8_7960.sorted.filtered_peak_210	34	.	2.64753	5.96560	3.42895
chr1	12127984	12128590	C7KUGACXX_8_7960.sorted.filtered_peak_211	21	.	2.43668	4.61670	2.19537
chr1	12138684	12139008	C7KUGACXX_8_7960.sorted.filtered_peak_212	18	.	2.44709	4.19026	1.82483
chr1	12139455	12139837	C7KUGACXX_8_7960.sorted.filtered_peak_213	14	.	2.33072	3.80085	1.47845
chr1	12147692	12148601	C7KUGACXX_8_7960.sorted.filtered_peak_214	41	.	3.03131	6.73444	4.18445
chr1	12210418	12211054	C7KUGACXX_8_7960.sorted.filtered_peak_215	27	.	2.39332	5.22567	2.76362
chr1	12221906	12222447	C7KUGACXX_8_7960.sorted.filtered_peak_216	78	.	2.98248	10.55563	7.80876
chr1	12233313	12234148	C7KUGACXX_8_7960.sorted.filtered_peak_217	79	.	2.80037	10.70286	7.99133
chr1	12289825	12290408	C7KUGACXX_8_7960.sorted.filtered_peak_218	82	.	3.96505	11.00391	8.22268
chr1	12405187	12405677	C7KUGACXX_8_7960.sorted.filtered_peak_219	15	.	2.52335	3.93090	1.59118
chr1	12445161	12445427	C7KUGACXX_8_7960.sorted.filtered_peak_220	17	.	2.66200	4.12473	1.76473
chr1	12509459	12509862	C7KUGACXX_8_7960.sorted.filtered_peak_221	42	.	3.12081	6.87746	4.28433
chr1	12533319	12533723	C7KUGACXX_8_7960.sorted.filtered_peak_222	11	.	2.15505	3.42930	1.17513
chr1	12570915	12571201	C7KUGACXX_8_7960.sorted.filtered_peak_223	18	.	2.57849	4.18150	1.81132
chr1	12664283	12664701	C7KUGACXX_8_7960.sorted.filtered_peak_224	75	.	3.67247	10.36602	7.59867
chr1	12677642	12678568	C7KUGACXX_8_7960.sorted.filtered_peak_225	28	.	2.39872	5.34410	2.85290
chr1	14026723	14027703	C7KUGACXX_8_7960.sorted.filtered_peak_226	30	.	2.44116	5.50898	3.01159
chr1	14028968	14029552	C7KUGACXX_8_7960.sorted.filtered_peak_227	24	.	2.30132	4.89984	2.46251
chr1	14057191	14057990	C7KUGACXX_8_7960.sorted.filtered_peak_228	68	.	3.18404	9.59230	6.88048
chr1	14075334	14076025	C7KUGACXX_8_7960.sorted.filtered_peak_229	95	.	3.47464	12.31737	9.52177
chr1	15575574	15575867	C7KUGACXX_8_7960.sorted.filtered_peak_230	23	.	2.70560	4.75567	2.34825
chr1	15631277	15631527	C7KUGACXX_8_7960.sorted.filtered_peak_231	39	.	3.45916	6.57677	3.98990
chr1	15650035	15650285	C7KUGACXX_8_7960.sorted.filtered_peak_232	36	.	3.17977	6.23373	3.67049
chr1	15672379	15673052	C7KUGACXX_8_7960.sorted.filtered_peak_233	79	.	3.33378	10.67459	7.91326
chr1	15735800	15736642	C7KUGACXX_8_7960.sorted.filtered_peak_234	62	.	2.83668	8.95764	6.25449
chr1	15738483	15738936	C7KUGACXX_8_7960.sorted.filtered_peak_235	39	.	2.44656	6.52536	3.96152
chr1	15743631	15744316	C7KUGACXX_8_7960.sorted.filtered_peak_236	22	.	2.47133	4.61223	2.20515
chr1	15850718	15851870	C7KUGACXX_8_7960.sorted.filtered_peak_237	241	.	3.64463	27.46641	24.10976
chr1	15852932	15853488	C7KUGACXX_8_7960.sorted.filtered_peak_238	178	.	3.19871	21.01849	17.86641
chr1	15905583	15906307	C7KUGACXX_8_7960.sorted.filtered_peak_239	28	.	3.01488	5.37399	2.89953
chr1	15911217	15911513	C7KUGACXX_8_7960.sorted.filtered_peak_240	37	.	3.36756	6.28818	3.72613
chr1	15929694	15930503	C7KUGACXX_8_7960.sorted.filtered_peak_241	100	.	4.41001	12.88112	10.01428
chr1	15943314	15944481	C7KUGACXX_8_7960.sorted.filtered_peak_242	111	.	3.42179	14.04830	11.18383
chr1	15954182	15954501	C7KUGACXX_8_7960.sorted.filtered_peak_243	25	.	2.83955	4.98690	2.53177
chr1	16011429	16011683	C7KUGACXX_8_7960.sorted.filtered_peak_244	25	.	2.86558	4.99441	2.53030
chr1	16023441	16023838	C7KUGACXX_8_7960.sorted.filtered_peak_245	31	.	3.17986	5.62828	3.11891
chr1	16067890	16068215	C7KUGACXX_8_7960.sorted.filtered_peak_246	12	.	2.48137	3.51975	1.24871
chr1	16160792	16162852	C7KUGACXX_8_7960.sorted.filtered_peak_247	123	.	2.99530	15.26687	12.32506
chr1	16173664	16175180	C7KUGACXX_8_7960.sorted.filtered_peak_248	147	.	3.63859	17.76512	14.76775
chr1	16245779	16246216	C7KUGACXX_8_7960.sorted.filtered_peak_249	38	.	3.08954	6.35320	3.80271
chr1	16275765	16276603	C7KUGACXX_8_7960.sorted.filtered_peak_250	116	.	3.43303	14.51214	11.60980
chr1	16292575	16293189	C7KUGACXX_8_7960.sorted.filtered_peak_251	51	.	3.19195	7.79937	5.14306
chr1	16301940	16302826	C7KUGACXX_8_7960.sorted.filtered_peak_252	137	.	4.26214	16.72911	13.71740
chr1	16405445	16405907	C7KUGACXX_8_7960.sorted.filtered_peak_253	37	.	3.14019	6.33140	3.77151
chr1	16514391	16514710	C7KUGACXX_8_7960.sorted.filtered_peak_254	20	.	2.73258	4.47326	2.07220
chr1	16532888	16533828	C7KUGACXX_8_7960.sorted.filtered_peak_255	117	.	3.61852	14.67038	11.73862
chr1	16543614	16544251	C7KUGACXX_8_7960.sorted.filtered_peak_256	99	.	3.86513	12.79964	9.96887
chr1	16563205	16564028	C7KUGACXX_8_7960.sorted.filtered_peak_257	103	.	3.86818	13.20760	10.34038
chr1	16678415	16679372	C7KUGACXX_8_7960.sorted.filtered_peak_258	109	.	3.83408	13.83948	10.97368
chr1	16693342	16694676	C7KUGACXX_8_7960.sorted.filtered_peak_259	173	.	3.97485	20.51317	17.38871
chr1	16747268	16747588	C7KUGACXX_8_7960.sorted.filtered_peak_260	81	.	4.33340	10.96162	8.14937
chr1	16766763	16768068	C7KUGACXX_8_7960.sorted.filtered_peak_261	85	.	3.44599	11.33524	8.55861
chr1	16825426	16826148	C7KUGACXX_8_7960.sorted.filtered_peak_262	94	.	4.76404	12.29864	9.47545
chr1	16840395	16841035	C7KUGACXX_8_7960.sorted.filtered_peak_263	58	.	3.91206	8.53688	5.87922
chr1	16938874	16939278	C7KUGACXX_8_7960.sorted.filtered_peak_264	14	.	2.06092	3.71288	1.40786
chr1	16939816	16940395	C7KUGACXX_8_7960.sorted.filtered_peak_265	77	.	3.07325	10.49213	7.75054
chr1	16947994	16948414	C7KUGACXX_8_7960.sorted.filtered_peak_266	15	.	2.21565	3.83785	1.51929
chr1	16952150	16952585	C7KUGACXX_8_7960.sorted.filtered_peak_267	12	.	2.24747	3.50624	1.23493
chr1	16957365	16957694	C7KUGACXX_8_7960.sorted.filtered_peak_268	13	.	2.30972	3.68667	1.38512
chr1	16970677	16971500	C7KUGACXX_8_7960.sorted.filtered_peak_269	102	.	4.52020	13.12804	10.26606
chr1	17036305	17036609	C7KUGACXX_8_7960.sorted.filtered_peak_270	37	.	2.98626	6.30862	3.75178
chr1	17051884	17052149	C7KUGACXX_8_7960.sorted.filtered_peak_271	15	.	2.48613	3.91513	1.58008
chr1	17053614	17054164	C7KUGACXX_8_7960.sorted.filtered_peak_272	15	.	2.59462	3.88244	1.54864
chr1	17222597	17222856	C7KUGACXX_8_7960.sorted.filtered_peak_273	83	.	4.45843	11.19250	8.37282
chr1	17230800	17231826	C7KUGACXX_8_7960.sorted.filtered_peak_274	171	.	4.03218	20.31579	17.19866
chr1	17240065	17241007	C7KUGACXX_8_7960.sorted.filtered_peak_275	150	.	4.87975	18.01872	15.02095
chr1	17287220	17287663	C7KUGACXX_8_7960.sorted.filtered_peak_276	26	.	2.99286	5.06890	2.60397
chr1	17338243	17338722	C7KUGACXX_8_7960.sorted.filtered_peak_277	92	.	4.03277	12.02248	9.20291
chr1	17380270	17380909	C7KUGACXX_8_7960.sorted.filtered_peak_278	300	.	5.56372	33.57819	30.05506
chr1	17756132	17756593	C7KUGACXX_8_7960.sorted.filtered_peak_279	17	.	2.61831	4.10059	1.74126
chr1	17764104	17764782	C7KUGACXX_8_7960.sorted.filtered_peak_280	34	.	2.35681	5.97840	3.44003
chr1	17766095	17766539	C7KUGACXX_8_7960.sorted.filtered_peak_281	45	.	2.53582	7.10306	4.50815
chr1	19228919	19229622	C7KUGACXX_8_7960.sorted.filtered_peak_282	209	.	4.89897	24.20612	20.98357
chr1	19253017	19254475	C7KUGACXX_8_7960.sorted.filtered_peak_283	52	.	2.84817	7.84053	5.25486
chr1	19283124	19283544	C7KUGACXX_8_7960.sorted.filtered_peak_284	136	.	3.77107	16.65506	13.64896
chr1	19337576	19337971	C7KUGACXX_8_7960.sorted.filtered_peak_285	45	.	3.36942	7.18438	4.57901
chr1	19400797	19401435	C7KUGACXX_8_7960.sorted.filtered_peak_286	60	.	3.17557	8.73377	6.05031
chr1	19536218	19537390	C7KUGACXX_8_7960.sorted.filtered_peak_287	118	.	3.51495	14.68825	11.82168
chr1	19577708	19578614	C7KUGACXX_8_7960.sorted.filtered_peak_288	136	.	4.17320	16.65361	13.68395
chr1	19638366	19638950	C7KUGACXX_8_7960.sorted.filtered_peak_289	131	.	4.04616	16.07414	13.13181
chr1	19717428	19718123	C7KUGACXX_8_7960.sorted.filtered_peak_290	122	.	3.95783	15.22570	12.26375
chr1	19789439	19790157	C7KUGACXX_8_7960.sorted.filtered_peak_291	84	.	3.53694	11.18370	8.41334
chr1	19803221	19803485	C7KUGACXX_8_7960.sorted.filtered_peak_292	14	.	2.21029	3.77115	1.45833
chr1	19803792	19804070	C7KUGACXX_8_7960.sorted.filtered_peak_293	16	.	2.27921	4.03459	1.68182
chr1	19811879	19812658	C7KUGACXX_8_7960.sorted.filtered_peak_294	153	.	3.81020	18.36147	15.32993
chr1	19822188	19822692	C7KUGACXX_8_7960.sorted.filtered_peak_295	44	.	3.27964	7.01953	4.41877
chr1	19837571	19837890	C7KUGACXX_8_7960.sorted.filtered_peak_296	24	.	2.88440	4.84478	2.40106
chr1	19908769	19909097	C7KUGACXX_8_7960.sorted.filtered_peak_297	21	.	2.86182	4.55752	2.13711
chr1	19923005	19924307	C7KUGACXX_8_7960.sorted.filtered_peak_298	171	.	3.94475	20.23293	17.15888
chr1	19933338	19933920	C7KUGACXX_8_7960.sorted.filtered_peak_299	52	.	3.36180	7.95600	5.29916
chr1	19980118	19980477	C7KUGACXX_8_7960.sorted.filtered_peak_300	23	.	2.71569	4.78422	2.35660
chr1	20042033	20042469	C7KUGACXX_8_7960.sorted.filtered_peak_301	54	.	3.81093	8.05860	5.41562
chr1	20137781	20138031	C7KUGACXX_8_7960.sorted.filtered_peak_302	32	.	3.19326	5.73614	3.21227
chr1	20208576	20209379	C7KUGACXX_8_7960.sorted.filtered_peak_303	129	.	4.02529	15.86924	12.94367
chr1	20478674	20479242	C7KUGACXX_8_7960.sorted.filtered_peak_304	50	.	3.56983	7.66926	5.03991
chr1	20511739	20512169	C7KUGACXX_8_7960.sorted.filtered_peak_305	38	.	2.87905	6.41057	3.85240
chr1	20539001	20539493	C7KUGACXX_8_7960.sorted.filtered_peak_306	10	.	2.35170	3.32910	1.09179
chr1	20820200	20820550	C7KUGACXX_8_7960.sorted.filtered_peak_307	27	.	2.88686	5.22982	2.75124
chr1	20834156	20834869	C7KUGACXX_8_7960.sorted.filtered_peak_308	131	.	4.39300	16.12561	13.14691
chr1	20848872	20849139	C7KUGACXX_8_7960.sorted.filtered_peak_309	25	.	3.01768	5.05608	2.58634
chr1	20959323	20960850	C7KUGACXX_8_7960.sorted.filtered_peak_310	44	.	3.00220	6.99558	4.42255
chr1	20987766	20988475	C7KUGACXX_8_7960.sorted.filtered_peak_311	173	.	4.52139	20.49549	17.38302
chr1	21022888	21023641	C7KUGACXX_8_7960.sorted.filtered_peak_312	48	.	3.42195	7.50447	4.85595
chr1	21044348	21044736	C7KUGACXX_8_7960.sorted.filtered_peak_313	33	.	2.97458	5.93687	3.39945
chr1	21059388	21059968	C7KUGACXX_8_7960.sorted.filtered_peak_314	31	.	2.78690	5.59635	3.11130
chr1	21112572	21114100	C7KUGACXX_8_7960.sorted.filtered_peak_315	159	.	3.68369	19.04384	15.98709
chr1	21348694	21349510	C7KUGACXX_8_7960.sorted.filtered_peak_316	105	.	4.42642	13.47117	10.57936
chr1	21503009	21503888	C7KUGACXX_8_7960.sorted.filtered_peak_317	195	.	4.30145	22.70898	19.58105
chr1	21521648	21521993	C7KUGACXX_8_7960.sorted.filtered_peak_318	96	.	4.69933	12.51859	9.65283
chr1	21619696	21620027	C7KUGACXX_8_7960.sorted.filtered_peak_319	12	.	2.01277	3.51490	1.24476
chr1	21620624	21621440	C7KUGACXX_8_7960.sorted.filtered_peak_320	41	.	2.63967	6.75539	4.17253
chr1	21651092	21651507	C7KUGACXX_8_7960.sorted.filtered_peak_321	16	.	2.43732	4.00979	1.66512
chr1	21660625	21661303	C7KUGACXX_8_7960.sorted.filtered_peak_322	75	.	3.42004	10.26960	7.51183
chr1	21671811	21672311	C7KUGACXX_8_7960.sorted.filtered_peak_323	54	.	3.14076	8.08937	5.42212
chr1	21695019	21695472	C7KUGACXX_8_7960.sorted.filtered_peak_324	25	.	3.01202	5.05183	2.58767
chr1	21766167	21766786	C7KUGACXX_8_7960.sorted.filtered_peak_325	46	.	3.60424	7.29193	4.67291
chr1	22099984	22100288	C7KUGACXX_8_7960.sorted.filtered_peak_326	46	.	3.37694	7.27959	4.66035
chr1	22108579	22110354	C7KUGACXX_8_7960.sorted.filtered_peak_327	149	.	3.48305	17.89255	14.92157
chr1	22290477	22290752	C7KUGACXX_8_7960.sorted.filtered_peak_328	29	.	3.12479	5.43027	2.93347
chr1	22345537	22346082	C7KUGACXX_8_7960.sorted.filtered_peak_329	39	.	3.37110	6.51930	3.93911
chr1	22351481	22352634	C7KUGACXX_8_7960.sorted.filtered_peak_330	127	.	3.86171	15.75568	12.77949
chr1	22366132	22366895	C7KUGACXX_8_7960.sorted.filtered_peak_331	166	.	4.98271	19.72927	16.62692
chr1	22378940	22380278	C7KUGACXX_8_7960.sorted.filtered_peak_332	70	.	2.95358	9.71036	7.07604
chr1	22415939	22416512	C7KUGACXX_8_7960.sorted.filtered_peak_333	18	.	2.58640	4.25063	1.87207
chr1	22431303	22431624	C7KUGACXX_8_7960.sorted.filtered_peak_334	16	.	2.44498	3.98216	1.64033
chr1	22778145	22778996	C7KUGACXX_8_7960.sorted.filtered_peak_335	121	.	4.09081	15.10763	12.17866
chr1	23030987	23031336	C7KUGACXX_8_7960.sorted.filtered_peak_336	22	.	2.84818	4.68769	2.26335
chr1	23345488	23346635	C7KUGACXX_8_7960.sorted.filtered_peak_337	101	.	3.72323	12.90065	10.11227
chr1	23426776	23427070	C7KUGACXX_8_7960.sorted.filtered_peak_338	21	.	2.44905	4.59318	2.16974
chr1	23429860	23430180	C7KUGACXX_8_7960.sorted.filtered_peak_339	35	.	2.76217	6.04712	3.50202
chr1	23445435	23446143	C7KUGACXX_8_7960.sorted.filtered_peak_340	34	.	2.99987	5.97663	3.45117
chr1	23494880	23495600	C7KUGACXX_8_7960.sorted.filtered_peak_341	43	.	3.00714	6.89621	4.31046
chr1	23669828	23670365	C7KUGACXX_8_7960.sorted.filtered_peak_342	16	.	2.05748	3.96871	1.62859
chr1	23670636	23671447	C7KUGACXX_8_7960.sorted.filtered_peak_343	160	.	4.00042	19.06620	16.01602
chr1	23694452	23695778	C7KUGACXX_8_7960.sorted.filtered_peak_344	197	.	4.11723	22.94449	19.77440
chr1	23730520	23730784	C7KUGACXX_8_7960.sorted.filtered_peak_345	48	.	3.57990	7.52962	4.88087
chr1	23810778	23811423	C7KUGACXX_8_7960.sorted.filtered_peak_346	107	.	4.25033	13.62040	10.71105
chr1	23823541	23823923	C7KUGACXX_8_7960.sorted.filtered_peak_347	53	.	3.82861	8.03794	5.37153
chr1	23854826	23855309	C7KUGACXX_8_7960.sorted.filtered_peak_348	16	.	2.06946	4.00699	1.66163
chr1	23857711	23858087	C7KUGACXX_8_7960.sorted.filtered_peak_349	25	.	2.30352	4.99612	2.54679
chr1	23866271	23866727	C7KUGACXX_8_7960.sorted.filtered_peak_350	80	.	4.09926	10.80137	8.00890
chr1	23871217	23871514	C7KUGACXX_8_7960.sorted.filtered_peak_351	31	.	2.92936	5.61082	3.10113
chr1	23880990	23881822	C7KUGACXX_8_7960.sorted.filtered_peak_352	69	.	2.88962	9.68988	6.98565
chr1	23885857	23886164	C7KUGACXX_8_7960.sorted.filtered_peak_353	36	.	2.39773	6.23127	3.67654
chr1	23928522	23929035	C7KUGACXX_8_7960.sorted.filtered_peak_354	18	.	2.65983	4.25735	1.87919
chr1	23945724	23946505	C7KUGACXX_8_7960.sorted.filtered_peak_355	53	.	3.20297	7.99995	5.35856
chr1	23961447	23961788	C7KUGACXX_8_7960.sorted.filtered_peak_356	32	.	3.10470	5.78464	3.26659
chr1	24018032	24018902	C7KUGACXX_8_7960.sorted.filtered_peak_357	94	.	4.08192	12.29843	9.45442
chr1	24069664	24070278	C7KUGACXX_8_7960.sorted.filtered_peak_358	59	.	3.37270	8.59320	5.93476
chr1	24098642	24098893	C7KUGACXX_8_7960.sorted.filtered_peak_359	37	.	3.33256	6.37005	3.79496
chr1	24104592	24105368	C7KUGACXX_8_7960.sorted.filtered_peak_360	111	.	4.07223	14.03324	11.13148
chr1	24117294	24117757	C7KUGACXX_8_7960.sorted.filtered_peak_361	29	.	2.60684	5.41911	2.92580
chr1	24118006	24118270	C7KUGACXX_8_7960.sorted.filtered_peak_362	26	.	2.52868	5.11448	2.64035
chr1	24127117	24127884	C7KUGACXX_8_7960.sorted.filtered_peak_363	100	.	3.27068	12.89039	10.08482
chr1	24151760	24152125	C7KUGACXX_8_7960.sorted.filtered_peak_364	69	.	3.80768	9.67964	6.92985
chr1	24152448	24152735	C7KUGACXX_8_7960.sorted.filtered_peak_365	17	.	2.53640	4.13041	1.76424
chr1	24165115	24165366	C7KUGACXX_8_7960.sorted.filtered_peak_366	18	.	2.77095	4.27637	1.88855
chr1	24194415	24195157	C7KUGACXX_8_7960.sorted.filtered_peak_367	71	.	3.71458	9.87063	7.12304
chr1	24285358	24286853	C7KUGACXX_8_7960.sorted.filtered_peak_368	117	.	3.70415	14.73976	11.79947
chr1	24306425	24307391	C7KUGACXX_8_7960.sorted.filtered_peak_369	183	.	4.09563	21.44980	18.35840
chr1	24525964	24526265	C7KUGACXX_8_7960.sorted.filtered_peak_370	18	.	2.64351	4.27887	1.89762
chr1	24648688	24648955	C7KUGACXX_8_7960.sorted.filtered_peak_371	24	.	2.56750	4.85327	2.40611
chr1	24718019	24719044	C7KUGACXX_8_7960.sorted.filtered_peak_372	27	.	2.68573	5.24596	2.76780
chr1	24740135	24740474	C7KUGACXX_8_7960.sorted.filtered_peak_373	43	.	2.72472	6.95797	4.35308
chr1	24741918	24742803	C7KUGACXX_8_7960.sorted.filtered_peak_374	95	.	3.32419	12.28239	9.50405
chr1	24807742	24808262	C7KUGACXX_8_7960.sorted.filtered_peak_375	15	.	2.49340	3.86064	1.53520
chr1	24828434	24830020	C7KUGACXX_8_7960.sorted.filtered_peak_376	43	.	2.51827	6.97804	4.39955
chr1	24861509	24862184	C7KUGACXX_8_7960.sorted.filtered_peak_377	41	.	2.72486	6.74918	4.17187
chr1	24862781	24863371	C7KUGACXX_8_7960.sorted.filtered_peak_378	25	.	2.32017	4.94132	2.51301
chr1	24866565	24866862	C7KUGACXX_8_7960.sorted.filtered_peak_379	24	.	2.38336	4.94448	2.49439
chr1	24969046	24970102	C7KUGACXX_8_7960.sorted.filtered_peak_380	305	.	4.83978	34.10685	30.57463
chr1	25071288	25072002	C7KUGACXX_8_7960.sorted.filtered_peak_381	213	.	5.13394	24.56090	21.31042
chr1	25174363	25175193	C7KUGACXX_8_7960.sorted.filtered_peak_382	84	.	3.61644	11.19892	8.40678
chr1	25237609	25238031	C7KUGACXX_8_7960.sorted.filtered_peak_383	27	.	2.64006	5.23796	2.77115
chr1	25251660	25252153	C7KUGACXX_8_7960.sorted.filtered_peak_384	21	.	2.13085	4.57085	2.16909
chr1	25255602	25255962	C7KUGACXX_8_7960.sorted.filtered_peak_385	12	.	1.88522	3.49575	1.23213
chr1	25256705	25257233	C7KUGACXX_8_7960.sorted.filtered_peak_386	60	.	2.70711	8.75712	6.06013
chr1	25281474	25282012	C7KUGACXX_8_7960.sorted.filtered_peak_387	96	.	3.63586	12.48406	9.62345
chr1	25291397	25292048	C7KUGACXX_8_7960.sorted.filtered_peak_388	160	.	3.63245	19.10873	16.02909
chr1	25293034	25293548	C7KUGACXX_8_7960.sorted.filtered_peak_389	31	.	2.20209	5.69365	3.18669
chr1	25311598	25312061	C7KUGACXX_8_7960.sorted.filtered_peak_390	46	.	3.04910	7.26733	4.65678
chr1	25319267	25319744	C7KUGACXX_8_7960.sorted.filtered_peak_391	35	.	2.76640	6.13514	3.59729
chr1	25348646	25349792	C7KUGACXX_8_7960.sorted.filtered_peak_392	152	.	3.65043	18.25298	15.20708
chr1	25357147	25357576	C7KUGACXX_8_7960.sorted.filtered_peak_393	23	.	2.12543	4.73786	2.30738
chr1	25358674	25359281	C7KUGACXX_8_7960.sorted.filtered_peak_394	76	.	2.90056	10.44735	7.67167
chr1	25427941	25428434	C7KUGACXX_8_7960.sorted.filtered_peak_395	47	.	3.18606	7.39051	4.76723
chr1	25475015	25475286	C7KUGACXX_8_7960.sorted.filtered_peak_396	25	.	3.00345	5.02383	2.56381
chr1	25558558	25559404	C7KUGACXX_8_7960.sorted.filtered_peak_397	80	.	3.45615	10.80556	8.03348
chr1	25566042	25566945	C7KUGACXX_8_7960.sorted.filtered_peak_398	125	.	3.88157	15.52158	12.56797
chr1	25573458	25574459	C7KUGACXX_8_7960.sorted.filtered_peak_399	211	.	4.32666	24.43917	21.18719
chr1	25594390	25594648	C7KUGACXX_8_7960.sorted.filtered_peak_400	97	.	4.96315	12.63459	9.74500
chr1	25664715	25666051	C7KUGACXX_8_7960.sorted.filtered_peak_401	67	.	3.71540	9.43571	6.73160
chr1	25756646	25757677	C7KUGACXX_8_7960.sorted.filtered_peak_402	132	.	3.69639	16.27215	13.29021
chr1	25869857	25870432	C7KUGACXX_8_7960.sorted.filtered_peak_403	51	.	3.39988	7.77642	5.13385
chr1	25876239	25876662	C7KUGACXX_8_7960.sorted.filtered_peak_404	30	.	2.78994	5.58038	3.07237
chr1	25889035	25889338	C7KUGACXX_8_7960.sorted.filtered_peak_405	36	.	2.83952	6.23850	3.68465
chr1	25935075	25935330	C7KUGACXX_8_7960.sorted.filtered_peak_406	35	.	3.10036	6.04596	3.50306
chr1	25942675	25943442	C7KUGACXX_8_7960.sorted.filtered_peak_407	58	.	2.86975	8.51729	5.88100
chr1	25969076	25969652	C7KUGACXX_8_7960.sorted.filtered_peak_408	44	.	3.25324	7.01773	4.42014
chr1	25981498	25981781	C7KUGACXX_8_7960.sorted.filtered_peak_409	22	.	2.80695	4.66564	2.24265
chr1	26002499	26002959	C7KUGACXX_8_7960.sorted.filtered_peak_410	63	.	3.54161	9.10213	6.39768
chr1	26030910	26031193	C7KUGACXX_8_7960.sorted.filtered_peak_411	24	.	2.84292	4.94825	2.49171
chr1	26057207	26057486	C7KUGACXX_8_7960.sorted.filtered_peak_412	29	.	2.98765	5.39416	2.90705
chr1	26101213	26102046	C7KUGACXX_8_7960.sorted.filtered_peak_413	57	.	3.20101	8.39826	5.74087
chr1	26146092	26147502	C7KUGACXX_8_7960.sorted.filtered_peak_414	70	.	3.02098	9.71852	7.03919
chr1	26185656	26186425	C7KUGACXX_8_7960.sorted.filtered_peak_415	71	.	3.46706	9.82945	7.12856
chr1	26221880	26222180	C7KUGACXX_8_7960.sorted.filtered_peak_416	84	.	4.09406	11.26640	8.45610
chr1	26231527	26232226	C7KUGACXX_8_7960.sorted.filtered_peak_417	42	.	2.75104	6.86129	4.26768
chr1	26232639	26233216	C7KUGACXX_8_7960.sorted.filtered_peak_418	22	.	2.36568	4.70236	2.28222
chr1	26297807	26298305	C7KUGACXX_8_7960.sorted.filtered_peak_419	65	.	3.64785	9.19090	6.50554
chr1	26317095	26317666	C7KUGACXX_8_7960.sorted.filtered_peak_420	29	.	2.80208	5.50057	2.99430
chr1	26323706	26324975	C7KUGACXX_8_7960.sorted.filtered_peak_421	128	.	3.63558	15.74320	12.86569
chr1	26361831	26362761	C7KUGACXX_8_7960.sorted.filtered_peak_422	59	.	3.15215	8.62820	5.92376
chr1	26431469	26431822	C7KUGACXX_8_7960.sorted.filtered_peak_423	23	.	2.95141	4.84794	2.39870
chr1	26437492	26438674	C7KUGACXX_8_7960.sorted.filtered_peak_424	147	.	3.98608	17.77257	14.76259
chr1	26452758	26453357	C7KUGACXX_8_7960.sorted.filtered_peak_425	144	.	4.39074	17.46963	14.46739
chr1	26471417	26471964	C7KUGACXX_8_7960.sorted.filtered_peak_426	49	.	3.59586	7.57696	4.97422
chr1	26495945	26496714	C7KUGACXX_8_7960.sorted.filtered_peak_427	70	.	3.56205	9.73842	7.04291
chr1	26560286	26561423	C7KUGACXX_8_7960.sorted.filtered_peak_428	291	.	4.96144	32.63905	29.17223
chr1	26602587	26603088	C7KUGACXX_8_7960.sorted.filtered_peak_429	35	.	2.36024	6.09770	3.55726
chr1	26606083	26606790	C7KUGACXX_8_7960.sorted.filtered_peak_430	55	.	2.44670	8.24335	5.59768
chr1	26611231	26611634	C7KUGACXX_8_7960.sorted.filtered_peak_431	63	.	2.58246	9.02643	6.32011
chr1	26613893	26614149	C7KUGACXX_8_7960.sorted.filtered_peak_432	37	.	2.38347	6.28863	3.72765
chr1	26632659	26633872	C7KUGACXX_8_7960.sorted.filtered_peak_433	95	.	3.66090	12.35026	9.56208
chr1	26644250	26644774	C7KUGACXX_8_7960.sorted.filtered_peak_434	26	.	2.31732	5.10687	2.65116
chr1	26647837	26648315	C7KUGACXX_8_7960.sorted.filtered_peak_435	21	.	2.28741	4.54717	2.14601
chr1	26662630	26663377	C7KUGACXX_8_7960.sorted.filtered_peak_436	40	.	3.06519	6.57940	4.02922
chr1	26690244	26690862	C7KUGACXX_8_7960.sorted.filtered_peak_437	34	.	2.87154	6.01044	3.48463
chr1	26704577	26705355	C7KUGACXX_8_7960.sorted.filtered_peak_438	295	.	5.75994	33.10056	29.58388
chr1	26710539	26711046	C7KUGACXX_8_7960.sorted.filtered_peak_439	21	.	2.70351	4.54782	2.14653
chr1	26735074	26735396	C7KUGACXX_8_7960.sorted.filtered_peak_440	34	.	3.19939	6.02168	3.48968
chr1	26743578	26744032	C7KUGACXX_8_7960.sorted.filtered_peak_441	18	.	2.56483	4.20941	1.83963
chr1	26758217	26759299	C7KUGACXX_8_7960.sorted.filtered_peak_442	157	.	4.35539	18.77547	15.78409
chr1	26798783	26799988	C7KUGACXX_8_7960.sorted.filtered_peak_443	114	.	3.38542	14.27231	11.40137
chr1	26826639	26828082	C7KUGACXX_8_7960.sorted.filtered_peak_444	103	.	3.74700	13.18988	10.30861
chr1	26856080	26856349	C7KUGACXX_8_7960.sorted.filtered_peak_445	37	.	3.09198	6.36061	3.78571
chr1	26868453	26869025	C7KUGACXX_8_7960.sorted.filtered_peak_446	96	.	3.32490	12.55709	9.69212
chr1	26872034	26872617	C7KUGACXX_8_7960.sorted.filtered_peak_447	27	.	2.36062	5.24271	2.77617
chr1	26924160	26924410	C7KUGACXX_8_7960.sorted.filtered_peak_448	31	.	3.17971	5.61884	3.10767
chr1	26928868	26929178	C7KUGACXX_8_7960.sorted.filtered_peak_449	19	.	2.66090	4.36254	1.96254
chr1	26946527	26948107	C7KUGACXX_8_7960.sorted.filtered_peak_450	132	.	3.58763	16.16312	13.20073
chr1	27009080	27009461	C7KUGACXX_8_7960.sorted.filtered_peak_451	24	.	2.91638	4.90951	2.45910
chr1	27018756	27019795	C7KUGACXX_8_7960.sorted.filtered_peak_452	34	.	2.26442	5.97865	3.44947
chr1	27021931	27022478	C7KUGACXX_8_7960.sorted.filtered_peak_453	87	.	2.74866	11.49314	8.72203
chr1	27049952	27050239	C7KUGACXX_8_7960.sorted.filtered_peak_454	30	.	2.88947	5.54368	3.05245
chr1	27060368	27060808	C7KUGACXX_8_7960.sorted.filtered_peak_455	31	.	3.01352	5.66346	3.15392
chr1	27070327	27071168	C7KUGACXX_8_7960.sorted.filtered_peak_456	126	.	3.71885	15.54755	12.63582
chr1	27113788	27115151	C7KUGACXX_8_7960.sorted.filtered_peak_457	136	.	3.33284	16.61546	13.62542
chr1	27126698	27127065	C7KUGACXX_8_7960.sorted.filtered_peak_458	24	.	2.98595	4.95495	2.49536
chr1	27147219	27147791	C7KUGACXX_8_7960.sorted.filtered_peak_459	39	.	3.43989	6.50323	3.91966
chr1	27152970	27153307	C7KUGACXX_8_7960.sorted.filtered_peak_460	43	.	2.95111	6.99123	4.38850
chr1	27159770	27160516	C7KUGACXX_8_7960.sorted.filtered_peak_461	140	.	4.07926	17.08197	14.08463
chr1	27165297	27165721	C7KUGACXX_8_7960.sorted.filtered_peak_462	54	.	3.44330	8.14465	5.49061
chr1	27191122	27192161	C7KUGACXX_8_7960.sorted.filtered_peak_463	107	.	3.91335	13.64043	10.74132
chr1	27216459	27217150	C7KUGACXX_8_7960.sorted.filtered_peak_464	69	.	3.59524	9.70590	6.97676
chr1	27226236	27227336	C7KUGACXX_8_7960.sorted.filtered_peak_465	65	.	3.65039	9.30308	6.59263
chr1	27247734	27248706	C7KUGACXX_8_7960.sorted.filtered_peak_466	147	.	4.57630	17.74007	14.74876
chr1	27319783	27320177	C7KUGACXX_8_7960.sorted.filtered_peak_467	28	.	2.74941	5.28564	2.80657
chr1	27324164	27324486	C7KUGACXX_8_7960.sorted.filtered_peak_468	40	.	3.06952	6.67031	4.08952
chr1	27371093	27371570	C7KUGACXX_8_7960.sorted.filtered_peak_469	36	.	3.26426	6.24391	3.68181
chr1	27429162	27429522	C7KUGACXX_8_7960.sorted.filtered_peak_470	21	.	2.63415	4.56232	2.15413
chr1	27438547	27438944	C7KUGACXX_8_7960.sorted.filtered_peak_471	54	.	3.47094	8.09298	5.43525
chr1	27463502	27464102	C7KUGACXX_8_7960.sorted.filtered_peak_472	19	.	2.41174	4.34290	1.96311
chr1	27481423	27482176	C7KUGACXX_8_7960.sorted.filtered_peak_473	108	.	3.81436	13.75676	10.86929
chr1	27560131	27561431	C7KUGACXX_8_7960.sorted.filtered_peak_474	179	.	4.08679	20.97065	17.93032
chr1	27611054	27611400	C7KUGACXX_8_7960.sorted.filtered_peak_475	15	.	2.64093	3.87224	1.52938
chr1	27648430	27649045	C7KUGACXX_8_7960.sorted.filtered_peak_476	211	.	4.91499	24.35193	21.11300
chr1	27668042	27669176	C7KUGACXX_8_7960.sorted.filtered_peak_477	28	.	2.48569	5.25028	2.80070
chr1	27669422	27670177	C7KUGACXX_8_7960.sorted.filtered_peak_478	30	.	2.51857	5.56141	3.07049
chr1	27676016	27676396	C7KUGACXX_8_7960.sorted.filtered_peak_479	15	.	2.44967	3.88947	1.55038
chr1	27683836	27684317	C7KUGACXX_8_7960.sorted.filtered_peak_480	24	.	2.57042	4.90450	2.46618
chr1	27691848	27692214	C7KUGACXX_8_7960.sorted.filtered_peak_481	36	.	2.62807	6.18184	3.63509
chr1	27692570	27692833	C7KUGACXX_8_7960.sorted.filtered_peak_482	17	.	2.24327	4.12587	1.76147
chr1	27714945	27715373	C7KUGACXX_8_7960.sorted.filtered_peak_483	19	.	2.41589	4.37153	1.97938
chr1	27718763	27719376	C7KUGACXX_8_7960.sorted.filtered_peak_484	114	.	3.93616	14.36718	11.48544
chr1	27743044	27743294	C7KUGACXX_8_7960.sorted.filtered_peak_485	19	.	2.53179	4.37896	1.99026
chr1	27744952	27745463	C7KUGACXX_8_7960.sorted.filtered_peak_486	25	.	2.64584	4.94885	2.51244
chr1	27763167	27763489	C7KUGACXX_8_7960.sorted.filtered_peak_487	20	.	2.59734	4.39155	2.00627
chr1	27781881	27782285	C7KUGACXX_8_7960.sorted.filtered_peak_488	43	.	3.51269	6.98413	4.38162
chr1	27816167	27817246	C7KUGACXX_8_7960.sorted.filtered_peak_489	192	.	4.37646	22.35996	19.21738
chr1	27894876	27895422	C7KUGACXX_8_7960.sorted.filtered_peak_490	112	.	4.10593	14.16387	11.27414
chr1	27930474	27930984	C7KUGACXX_8_7960.sorted.filtered_peak_491	63	.	2.90993	9.02534	6.31804
chr1	27944399	27945182	C7KUGACXX_8_7960.sorted.filtered_peak_492	47	.	3.00911	7.26999	4.70416
chr1	27959275	27959667	C7KUGACXX_8_7960.sorted.filtered_peak_493	27	.	2.40157	5.24423	2.76713
chr1	27970184	27970666	C7KUGACXX_8_7960.sorted.filtered_peak_494	27	.	2.88502	5.24319	2.76313
chr1	27986067	27987024	C7KUGACXX_8_7960.sorted.filtered_peak_495	52	.	2.70619	7.92393	5.27564
chr1	27989218	27989886	C7KUGACXX_8_7960.sorted.filtered_peak_496	67	.	2.93976	9.54296	6.79727
chr1	27998511	27999160	C7KUGACXX_8_7960.sorted.filtered_peak_497	102	.	3.92852	13.11667	10.23415
chr1	28051966	28053042	C7KUGACXX_8_7960.sorted.filtered_peak_498	288	.	5.22596	32.34657	28.88965
chr1	28099154	28100488	C7KUGACXX_8_7960.sorted.filtered_peak_499	154	.	3.84023	18.45508	15.45008
chr1	28157029	28157928	C7KUGACXX_8_7960.sorted.filtered_peak_500	92	.	3.76265	12.10241	9.29411
chr1	28184537	28184976	C7KUGACXX_8_7960.sorted.filtered_peak_501	54	.	3.81233	8.06453	5.40227
chr1	28195497	28195987	C7KUGACXX_8_7960.sorted.filtered_peak_502	48	.	2.97843	7.41363	4.80798
chr1	28198896	28199513	C7KUGACXX_8_7960.sorted.filtered_peak_503	40	.	2.83428	6.66002	4.08400
chr1	28213702	28214198	C7KUGACXX_8_7960.sorted.filtered_peak_504	39	.	2.90498	6.50624	3.93016
chr1	28240578	28241653	C7KUGACXX_8_7960.sorted.filtered_peak_505	190	.	4.48858	22.13201	19.03088
chr1	28269889	28270139	C7KUGACXX_8_7960.sorted.filtered_peak_506	19	.	2.66045	4.33253	1.94365
chr1	28286060	28286746	C7KUGACXX_8_7960.sorted.filtered_peak_507	53	.	3.25138	8.03404	5.36318
chr1	28306130	28306475	C7KUGACXX_8_7960.sorted.filtered_peak_508	23	.	2.91450	4.81550	2.38163
chr1	28319012	28319262	C7KUGACXX_8_7960.sorted.filtered_peak_509	14	.	2.42920	3.79748	1.47215
chr1	28382771	28383111	C7KUGACXX_8_7960.sorted.filtered_peak_510	35	.	3.09506	6.04347	3.50114
chr1	28414277	28415473	C7KUGACXX_8_7960.sorted.filtered_peak_511	162	.	4.24616	19.27194	16.25267
chr1	28495731	28496257	C7KUGACXX_8_7960.sorted.filtered_peak_512	95	.	4.15740	12.40615	9.54777
chr1	28499127	28499435	C7KUGACXX_8_7960.sorted.filtered_peak_513	17	.	2.40065	4.10031	1.73924
chr1	28525907	28526836	C7KUGACXX_8_7960.sorted.filtered_peak_514	44	.	3.16286	6.97234	4.40242
chr1	28559281	28559709	C7KUGACXX_8_7960.sorted.filtered_peak_515	80	.	3.38941	10.81953	8.04505
chr1	28562351	28562747	C7KUGACXX_8_7960.sorted.filtered_peak_516	100	.	3.70333	12.87727	10.00395
chr1	28572967	28573376	C7KUGACXX_8_7960.sorted.filtered_peak_517	24	.	2.15935	4.92013	2.48086
chr1	28573566	28574327	C7KUGACXX_8_7960.sorted.filtered_peak_518	161	.	3.79904	19.23798	16.19741
chr1	28574783	28575238	C7KUGACXX_8_7960.sorted.filtered_peak_519	20	.	2.11802	4.49260	2.08642
chr1	28582720	28583130	C7KUGACXX_8_7960.sorted.filtered_peak_520	62	.	3.12737	8.94249	6.25020
chr1	28585619	28586140	C7KUGACXX_8_7960.sorted.filtered_peak_521	246	.	5.27171	27.98107	24.63103
chr1	28655206	28655818	C7KUGACXX_8_7960.sorted.filtered_peak_522	344	.	6.33144	38.14519	34.47026
chr1	28686082	28686542	C7KUGACXX_8_7960.sorted.filtered_peak_523	28	.	3.10369	5.37073	2.88256
chr1	28695881	28697177	C7KUGACXX_8_7960.sorted.filtered_peak_524	50	.	3.30593	7.71107	5.08616
chr1	28776551	28776907	C7KUGACXX_8_7960.sorted.filtered_peak_525	13	.	2.49654	3.61408	1.32066
chr1	28832120	28832786	C7KUGACXX_8_7960.sorted.filtered_peak_526	210	.	4.37890	24.25305	21.02092
chr1	28844527	28845468	C7KUGACXX_8_7960.sorted.filtered_peak_527	89	.	3.77100	11.79250	8.99676
chr1	28879233	28880263	C7KUGACXX_8_7960.sorted.filtered_peak_528	147	.	4.37411	17.76528	14.73272
chr1	28907600	28909042	C7KUGACXX_8_7960.sorted.filtered_peak_529	86	.	3.30023	11.40970	8.61754
chr1	28969137	28970216	C7KUGACXX_8_7960.sorted.filtered_peak_530	136	.	3.66157	16.61706	13.64806
chr1	28974432	28975637	C7KUGACXX_8_7960.sorted.filtered_peak_531	167	.	4.06706	19.79522	16.70872
chr1	28994706	28996607	C7KUGACXX_8_7960.sorted.filtered_peak_532	66	.	3.11229	9.35014	6.62163
chr1	29062705	29064372	C7KUGACXX_8_7960.sorted.filtered_peak_533	113	.	3.45987	14.17253	11.33168
chr1	29074939	29075221	C7KUGACXX_8_7960.sorted.filtered_peak_534	11	.	2.42532	3.39137	1.13901
chr1	29101704	29102094	C7KUGACXX_8_7960.sorted.filtered_peak_535	14	.	2.50111	3.70710	1.40776
chr1	29111415	29111943	C7KUGACXX_8_7960.sorted.filtered_peak_536	30	.	3.17933	5.60106	3.08555
chr1	29122788	29123038	C7KUGACXX_8_7960.sorted.filtered_peak_537	19	.	2.78606	4.38482	1.99628
chr1	29203723	29204135	C7KUGACXX_8_7960.sorted.filtered_peak_538	35	.	3.26296	6.03703	3.50439
chr1	29211401	29211889	C7KUGACXX_8_7960.sorted.filtered_peak_539	50	.	2.76967	7.73637	5.09903
chr1	29213375	29213732	C7KUGACXX_8_7960.sorted.filtered_peak_540	45	.	2.67195	7.10921	4.50113
chr1	29240662	29242110	C7KUGACXX_8_7960.sorted.filtered_peak_541	44	.	2.84929	7.05001	4.44883
chr1	29252843	29253093	C7KUGACXX_8_7960.sorted.filtered_peak_542	15	.	2.18913	3.88996	1.55879
chr1	29253293	29253804	C7KUGACXX_8_7960.sorted.filtered_peak_543	89	.	3.52132	11.73285	8.93436
chr1	29254759	29255110	C7KUGACXX_8_7960.sorted.filtered_peak_544	22	.	2.36597	4.72772	2.29712
chr1	29450864	29451298	C7KUGACXX_8_7960.sorted.filtered_peak_545	17	.	2.50116	4.12980	1.76412
chr1	29507508	29509014	C7KUGACXX_8_7960.sorted.filtered_peak_546	148	.	3.68461	17.82318	14.81836
chr1	29529366	29529706	C7KUGACXX_8_7960.sorted.filtered_peak_547	31	.	2.98451	5.68947	3.17606
chr1	29557050	29557683	C7KUGACXX_8_7960.sorted.filtered_peak_548	95	.	3.65556	12.35293	9.55176
chr1	29562579	29563131	C7KUGACXX_8_7960.sorted.filtered_peak_549	20	.	2.43059	4.41985	2.02303
chr1	30184877	30185175	C7KUGACXX_8_7960.sorted.filtered_peak_550	27	.	2.88515	5.24083	2.76385
chr1	30663948	30664509	C7KUGACXX_8_7960.sorted.filtered_peak_551	92	.	3.65727	12.06210	9.27923
chr1	30755904	30756430	C7KUGACXX_8_7960.sorted.filtered_peak_552	39	.	2.79730	6.48783	3.94524
chr1	30853270	30853537	C7KUGACXX_8_7960.sorted.filtered_peak_553	27	.	2.90908	5.19037	2.71251
chr1	31190832	31192272	C7KUGACXX_8_7960.sorted.filtered_peak_554	249	.	3.97898	28.32138	24.96375
chr1	31216428	31217305	C7KUGACXX_8_7960.sorted.filtered_peak_555	74	.	2.82503	10.11129	7.40106
chr1	31229420	31229983	C7KUGACXX_8_7960.sorted.filtered_peak_556	31	.	2.27603	5.68111	3.18712
chr1	31274674	31274934	C7KUGACXX_8_7960.sorted.filtered_peak_557	34	.	3.15711	6.01607	3.46520
chr1	31296987	31297279	C7KUGACXX_8_7960.sorted.filtered_peak_558	17	.	2.60310	4.14344	1.78539
chr1	31482886	31483302	C7KUGACXX_8_7960.sorted.filtered_peak_559	17	.	2.57052	4.12002	1.75837
chr1	31509706	31510110	C7KUGACXX_8_7960.sorted.filtered_peak_560	12	.	2.47849	3.51612	1.24646
chr1	31537940	31539056	C7KUGACXX_8_7960.sorted.filtered_peak_561	76	.	3.31703	10.42712	7.67108
chr1	31627694	31628514	C7KUGACXX_8_7960.sorted.filtered_peak_562	55	.	3.57298	8.21970	5.54384
chr1	31769260	31770020	C7KUGACXX_8_7960.sorted.filtered_peak_563	186	.	4.78345	21.80340	18.65248
chr1	31867489	31867995	C7KUGACXX_8_7960.sorted.filtered_peak_564	39	.	3.29735	6.48877	3.92332
chr1	32014513	32014857	C7KUGACXX_8_7960.sorted.filtered_peak_565	25	.	2.92089	4.98611	2.52701
chr1	32029648	32030143	C7KUGACXX_8_7960.sorted.filtered_peak_566	21	.	2.87485	4.59663	2.17134
chr1	32109948	32111151	C7KUGACXX_8_7960.sorted.filtered_peak_567	201	.	4.27154	23.31589	20.12109
chr1	32226605	32226859	C7KUGACXX_8_7960.sorted.filtered_peak_568	14	.	2.39724	3.73878	1.43544
chr1	32254074	32255062	C7KUGACXX_8_7960.sorted.filtered_peak_569	51	.	2.90353	7.80556	5.17321
chr1	32292832	32293125	C7KUGACXX_8_7960.sorted.filtered_peak_570	23	.	2.90827	4.75749	2.32894
chr1	32354824	32355371	C7KUGACXX_8_7960.sorted.filtered_peak_571	78	.	4.19586	10.63174	7.84682
chr1	32403412	32404404	C7KUGACXX_8_7960.sorted.filtered_peak_572	62	.	2.54152	8.92345	6.25582
chr1	32405386	32405897	C7KUGACXX_8_7960.sorted.filtered_peak_573	54	.	2.37540	8.09155	5.42490
chr1	32409323	32410603	C7KUGACXX_8_7960.sorted.filtered_peak_574	48	.	2.61345	7.37552	4.81594
chr1	32421587	32422083	C7KUGACXX_8_7960.sorted.filtered_peak_575	46	.	3.19619	7.26917	4.67675
chr1	32429719	32430094	C7KUGACXX_8_7960.sorted.filtered_peak_576	60	.	3.79409	8.77102	6.08621
chr1	32443435	32443690	C7KUGACXX_8_7960.sorted.filtered_peak_577	26	.	2.84731	5.09883	2.63290
chr1	32447503	32447908	C7KUGACXX_8_7960.sorted.filtered_peak_578	18	.	2.47291	4.23567	1.85754
chr1	32465977	32466227	C7KUGACXX_8_7960.sorted.filtered_peak_579	13	.	2.54975	3.67368	1.37911
chr1	32478979	32480158	C7KUGACXX_8_7960.sorted.filtered_peak_580	284	.	4.76055	31.91013	28.49603
chr1	32537992	32539209	C7KUGACXX_8_7960.sorted.filtered_peak_581	130	.	3.72720	16.02932	13.08012
chr1	32573371	32574410	C7KUGACXX_8_7960.sorted.filtered_peak_582	92	.	3.74592	12.08162	9.26407
chr1	32645051	32646009	C7KUGACXX_8_7960.sorted.filtered_peak_583	170	.	4.14054	20.08294	17.01137
chr1	32666018	32666397	C7KUGACXX_8_7960.sorted.filtered_peak_584	16	.	2.14281	3.98529	1.64675
chr1	32666812	32667315	C7KUGACXX_8_7960.sorted.filtered_peak_585	38	.	2.53631	6.37178	3.81004
chr1	32671038	32671674	C7KUGACXX_8_7960.sorted.filtered_peak_586	44	.	2.77028	7.09880	4.49883
chr1	32687600	32688341	C7KUGACXX_8_7960.sorted.filtered_peak_587	114	.	4.24502	14.30799	11.42041
chr1	32706137	32706869	C7KUGACXX_8_7960.sorted.filtered_peak_588	24	.	2.82320	4.94362	2.49113
chr1	32715451	32716113	C7KUGACXX_8_7960.sorted.filtered_peak_589	76	.	2.86753	10.39756	7.65076
chr1	32716702	32717112	C7KUGACXX_8_7960.sorted.filtered_peak_590	20	.	2.03598	4.44335	2.04364
chr1	32722297	32722669	C7KUGACXX_8_7960.sorted.filtered_peak_591	24	.	2.46300	4.94597	2.49636
chr1	32757157	32758033	C7KUGACXX_8_7960.sorted.filtered_peak_592	175	.	4.65654	20.63823	17.53320
chr1	32785511	32786048	C7KUGACXX_8_7960.sorted.filtered_peak_593	33	.	2.98451	5.91233	3.39827
chr1	32816677	32817373	C7KUGACXX_8_7960.sorted.filtered_peak_594	121	.	4.12234	15.08084	12.12315
chr1	32837742	32838124	C7KUGACXX_8_7960.sorted.filtered_peak_595	47	.	3.33902	7.36363	4.73891
chr1	32859665	32860545	C7KUGACXX_8_7960.sorted.filtered_peak_596	195	.	4.78853	22.75996	19.59946
chr1	32866518	32866768	C7KUGACXX_8_7960.sorted.filtered_peak_597	22	.	2.84127	4.63884	2.21679
chr1	32986018	32986339	C7KUGACXX_8_7960.sorted.filtered_peak_598	48	.	3.69132	7.47075	4.83675
chr1	33093116	33093670	C7KUGACXX_8_7960.sorted.filtered_peak_599	28	.	3.08805	5.31446	2.82956
chr1	33115760	33117280	C7KUGACXX_8_7960.sorted.filtered_peak_600	161	.	3.78785	19.24394	16.19096
chr1	33177779	33178210	C7KUGACXX_8_7960.sorted.filtered_peak_601	43	.	3.51375	6.90079	4.30609
chr1	33264513	33265280	C7KUGACXX_8_7960.sorted.filtered_peak_602	94	.	3.71617	12.31222	9.49332
chr1	33266701	33267196	C7KUGACXX_8_7960.sorted.filtered_peak_603	59	.	3.17654	8.66257	5.97385
chr1	33282645	33283673	C7KUGACXX_8_7960.sorted.filtered_peak_604	155	.	3.93813	18.56944	15.53932
chr1	33430244	33430813	C7KUGACXX_8_7960.sorted.filtered_peak_605	130	.	4.12279	15.99311	13.02456
chr1	33446628	33447278	C7KUGACXX_8_7960.sorted.filtered_peak_606	57	.	3.27692	8.37413	5.71600
chr1	33458033	33458489	C7KUGACXX_8_7960.sorted.filtered_peak_607	44	.	3.16256	7.09641	4.49189
chr1	33502139	33502896	C7KUGACXX_8_7960.sorted.filtered_peak_608	190	.	5.08525	22.14646	19.02096
chr1	33520838	33521267	C7KUGACXX_8_7960.sorted.filtered_peak_609	14	.	2.60953	3.78012	1.45060
chr1	33546511	33547079	C7KUGACXX_8_7960.sorted.filtered_peak_610	80	.	3.76383	10.83919	8.04471
chr1	33554252	33554563	C7KUGACXX_8_7960.sorted.filtered_peak_611	19	.	2.57843	4.32878	1.94589
chr1	33564881	33565595	C7KUGACXX_8_7960.sorted.filtered_peak_612	81	.	3.51297	10.92831	8.14711
chr1	33592505	33593427	C7KUGACXX_8_7960.sorted.filtered_peak_613	277	.	4.73896	31.19152	27.75242
chr1	33646410	33646725	C7KUGACXX_8_7960.sorted.filtered_peak_614	36	.	2.72826	6.13498	3.60195
chr1	33647525	33647882	C7KUGACXX_8_7960.sorted.filtered_peak_615	39	.	2.81935	6.54163	3.97317
chr1	33722056	33722307	C7KUGACXX_8_7960.sorted.filtered_peak_616	17	.	2.47484	4.14676	1.78044
chr1	33738870	33739299	C7KUGACXX_8_7960.sorted.filtered_peak_617	16	.	2.58510	4.02875	1.67985
chr1	33760949	33761415	C7KUGACXX_8_7960.sorted.filtered_peak_618	20	.	2.62466	4.42773	2.02851
chr1	33815268	33815855	C7KUGACXX_8_7960.sorted.filtered_peak_619	77	.	3.39491	10.48326	7.71489
chr1	33937949	33938350	C7KUGACXX_8_7960.sorted.filtered_peak_620	42	.	3.11658	6.79250	4.21766
chr1	34098800	34099183	C7KUGACXX_8_7960.sorted.filtered_peak_621	13	.	2.50088	3.64840	1.33836
chr1	35318278	35318667	C7KUGACXX_8_7960.sorted.filtered_peak_622	95	.	3.96990	12.36189	9.51312
chr1	35324991	35325728	C7KUGACXX_8_7960.sorted.filtered_peak_623	73	.	2.99246	10.10209	7.37462
chr1	35331792	35332325	C7KUGACXX_8_7960.sorted.filtered_peak_624	34	.	2.55570	5.99423	3.45793
chr1	35450615	35451223	C7KUGACXX_8_7960.sorted.filtered_peak_625	49	.	3.29393	7.55651	4.91289
chr1	35496784	35497734	C7KUGACXX_8_7960.sorted.filtered_peak_626	117	.	3.93337	14.65692	11.73750
chr1	35544608	35545367	C7KUGACXX_8_7960.sorted.filtered_peak_627	94	.	4.35169	12.25821	9.42186
chr1	35657288	35658083	C7KUGACXX_8_7960.sorted.filtered_peak_628	48	.	2.54710	7.41267	4.81126
chr1	35658384	35659142	C7KUGACXX_8_7960.sorted.filtered_peak_629	181	.	4.11035	21.31227	18.19897
chr1	35667495	35668057	C7KUGACXX_8_7960.sorted.filtered_peak_630	29	.	3.10138	5.40109	2.92216
chr1	35734064	35734762	C7KUGACXX_8_7960.sorted.filtered_peak_631	82	.	3.69964	10.97166	8.23066
chr1	35923080	35923510	C7KUGACXX_8_7960.sorted.filtered_peak_632	24	.	2.80107	4.87384	2.43497
chr1	35965282	35965951	C7KUGACXX_8_7960.sorted.filtered_peak_633	38	.	3.11535	6.45158	3.88722
chr1	35971578	35972224	C7KUGACXX_8_7960.sorted.filtered_peak_634	49	.	3.18125	7.64032	4.98766
chr1	36004706	36005551	C7KUGACXX_8_7960.sorted.filtered_peak_635	18	.	2.47455	4.20770	1.83391
chr1	36022891	36023600	C7KUGACXX_8_7960.sorted.filtered_peak_636	200	.	4.47812	23.23731	20.03165
chr1	36042945	36043482	C7KUGACXX_8_7960.sorted.filtered_peak_637	23	.	2.87790	4.76935	2.35240
chr1	36106826	36107511	C7KUGACXX_8_7960.sorted.filtered_peak_638	137	.	4.15408	16.69374	13.70034
chr1	36172784	36173125	C7KUGACXX_8_7960.sorted.filtered_peak_639	13	.	2.52503	3.61756	1.33067
chr1	36184280	36184888	C7KUGACXX_8_7960.sorted.filtered_peak_640	57	.	3.27870	8.48053	5.79000
chr1	36234792	36235815	C7KUGACXX_8_7960.sorted.filtered_peak_641	91	.	3.61907	11.95241	9.12561
chr1	36274299	36274678	C7KUGACXX_8_7960.sorted.filtered_peak_642	21	.	2.57469	4.56800	2.15174
chr1	36348423	36349360	C7KUGACXX_8_7960.sorted.filtered_peak_643	108	.	3.97108	13.69311	10.82281
chr1	36395972	36397299	C7KUGACXX_8_7960.sorted.filtered_peak_644	80	.	3.26792	10.85006	8.07659
chr1	36554240	36555095	C7KUGACXX_8_7960.sorted.filtered_peak_645	82	.	3.32517	11.02146	8.23398
chr1	36565217	36565518	C7KUGACXX_8_7960.sorted.filtered_peak_646	17	.	2.49676	4.07329	1.71839
chr1	36614739	36616117	C7KUGACXX_8_7960.sorted.filtered_peak_647	186	.	3.84751	21.72642	18.63435
chr1	36621346	36621856	C7KUGACXX_8_7960.sorted.filtered_peak_648	61	.	2.85963	8.82225	6.12969
chr1	36627123	36627840	C7KUGACXX_8_7960.sorted.filtered_peak_649	18	.	2.27787	4.17398	1.81007
chr1	36653520	36653998	C7KUGACXX_8_7960.sorted.filtered_peak_650	21	.	2.86843	4.57971	2.15763
chr1	36689033	36690672	C7KUGACXX_8_7960.sorted.filtered_peak_651	220	.	4.07499	25.22888	22.00858
chr1	36751012	36751581	C7KUGACXX_8_7960.sorted.filtered_peak_652	16	.	2.60821	4.03041	1.68292
chr1	36772027	36773064	C7KUGACXX_8_7960.sorted.filtered_peak_653	69	.	3.35120	9.60536	6.92125
chr1	36839331	36840554	C7KUGACXX_8_7960.sorted.filtered_peak_654	52	.	2.95007	7.86098	5.20487
chr1	36851096	36852488	C7KUGACXX_8_7960.sorted.filtered_peak_655	156	.	3.59166	18.73549	15.68460
chr1	36862971	36863735	C7KUGACXX_8_7960.sorted.filtered_peak_656	87	.	3.73296	11.54836	8.75252
chr1	36886402	36886760	C7KUGACXX_8_7960.sorted.filtered_peak_657	47	.	3.41873	7.36010	4.74339
chr1	36915915	36916368	C7KUGACXX_8_7960.sorted.filtered_peak_658	80	.	3.80093	10.84555	8.06726
chr1	36929645	36930400	C7KUGACXX_8_7960.sorted.filtered_peak_659	106	.	3.90419	13.51468	10.65768
chr1	36939769	36940048	C7KUGACXX_8_7960.sorted.filtered_peak_660	27	.	2.91529	5.25543	2.77438
chr1	37939345	37940298	C7KUGACXX_8_7960.sorted.filtered_peak_661	50	.	2.46366	7.61745	5.00017
chr1	37945188	37945649	C7KUGACXX_8_7960.sorted.filtered_peak_662	51	.	2.47889	7.78621	5.15011
chr1	37979297	37980747	C7KUGACXX_8_7960.sorted.filtered_peak_663	57	.	3.23490	8.39129	5.76605
chr1	38019629	38020126	C7KUGACXX_8_7960.sorted.filtered_peak_664	108	.	3.95956	13.68845	10.82441
chr1	38061002	38061880	C7KUGACXX_8_7960.sorted.filtered_peak_665	139	.	4.20639	16.93184	13.96002
chr1	38148068	38148598	C7KUGACXX_8_7960.sorted.filtered_peak_666	28	.	2.80009	5.37590	2.88671
chr1	38155944	38156528	C7KUGACXX_8_7960.sorted.filtered_peak_667	194	.	4.17452	22.65967	19.47681
chr1	38157675	38158478	C7KUGACXX_8_7960.sorted.filtered_peak_668	118	.	3.36644	14.79646	11.89872
chr1	38273264	38274074	C7KUGACXX_8_7960.sorted.filtered_peak_669	54	.	2.90319	8.02766	5.41143
chr1	38324934	38326128	C7KUGACXX_8_7960.sorted.filtered_peak_670	135	.	4.00206	16.51412	13.54490
chr1	38397093	38397781	C7KUGACXX_8_7960.sorted.filtered_peak_671	141	.	4.74964	17.10648	14.13149
chr1	38412381	38412631	C7KUGACXX_8_7960.sorted.filtered_peak_672	22	.	2.89895	4.70263	2.27717
chr1	38455187	38456076	C7KUGACXX_8_7960.sorted.filtered_peak_673	138	.	4.42316	16.84610	13.88872
chr1	38478020	38478730	C7KUGACXX_8_7960.sorted.filtered_peak_674	131	.	3.83103	16.11587	13.15618
chr1	38484696	38484950	C7KUGACXX_8_7960.sorted.filtered_peak_675	32	.	2.95668	5.73002	3.20842
chr1	38493881	38494186	C7KUGACXX_8_7960.sorted.filtered_peak_676	23	.	2.59318	4.79558	2.36036
chr1	38992992	38993261	C7KUGACXX_8_7960.sorted.filtered_peak_677	17	.	2.67382	4.10749	1.75269
chr1	39024954	39025526	C7KUGACXX_8_7960.sorted.filtered_peak_678	26	.	2.67710	5.15018	2.69469
chr1	39300882	39301174	C7KUGACXX_8_7960.sorted.filtered_peak_679	15	.	2.51136	3.87709	1.54042
chr1	39324860	39325910	C7KUGACXX_8_7960.sorted.filtered_peak_680	162	.	4.14781	19.31572	16.25794
chr1	39338360	39339540	C7KUGACXX_8_7960.sorted.filtered_peak_681	168	.	4.20391	19.83298	16.80549
chr1	39427506	39427756	C7KUGACXX_8_7960.sorted.filtered_peak_682	25	.	3.01853	5.04632	2.57274
chr1	39456386	39457211	C7KUGACXX_8_7960.sorted.filtered_peak_683	169	.	4.62246	20.03512	16.94366
chr1	39463179	39463596	C7KUGACXX_8_7960.sorted.filtered_peak_684	15	.	2.46136	3.90930	1.57062
chr1	39491479	39492561	C7KUGACXX_8_7960.sorted.filtered_peak_685	94	.	4.15851	12.25392	9.40905
chr1	39649300	39649998	C7KUGACXX_8_7960.sorted.filtered_peak_686	55	.	3.25254	8.27232	5.59126
chr1	39651435	39651787	C7KUGACXX_8_7960.sorted.filtered_peak_687	16	.	2.24109	3.97807	1.63577
chr1	39657803	39658458	C7KUGACXX_8_7960.sorted.filtered_peak_688	109	.	3.36201	13.82303	10.91265
chr1	39662429	39662959	C7KUGACXX_8_7960.sorted.filtered_peak_689	31	.	2.41280	5.67596	3.17213
chr1	39670109	39671703	C7KUGACXX_8_7960.sorted.filtered_peak_690	47	.	2.96308	7.33273	4.74862
chr1	39680877	39681713	C7KUGACXX_8_7960.sorted.filtered_peak_691	27	.	2.63157	5.18857	2.72495
chr1	39696487	39696887	C7KUGACXX_8_7960.sorted.filtered_peak_692	35	.	3.23513	6.07380	3.52851
chr1	39864206	39864581	C7KUGACXX_8_7960.sorted.filtered_peak_693	41	.	3.26176	6.71666	4.12534
chr1	39874236	39874827	C7KUGACXX_8_7960.sorted.filtered_peak_694	66	.	3.35782	9.37940	6.65814
chr1	39957154	39957544	C7KUGACXX_8_7960.sorted.filtered_peak_695	35	.	3.18031	6.10730	3.57549
chr1	39991509	39991779	C7KUGACXX_8_7960.sorted.filtered_peak_696	36	.	3.35406	6.20711	3.64669
chr1	40042179	40042732	C7KUGACXX_8_7960.sorted.filtered_peak_697	87	.	3.65835	11.54243	8.74315
chr1	40071873	40072188	C7KUGACXX_8_7960.sorted.filtered_peak_698	47	.	3.58134	7.33633	4.74299
chr1	40156895	40157552	C7KUGACXX_8_7960.sorted.filtered_peak_699	44	.	3.09541	7.05492	4.44091
chr1	40204277	40204719	C7KUGACXX_8_7960.sorted.filtered_peak_700	94	.	4.08607	12.28976	9.43958
chr1	40264811	40265125	C7KUGACXX_8_7960.sorted.filtered_peak_701	44	.	3.55301	7.06105	4.45478
chr1	40265418	40265792	C7KUGACXX_8_7960.sorted.filtered_peak_702	30	.	3.09442	5.54738	3.05572
chr1	40311256	40311629	C7KUGACXX_8_7960.sorted.filtered_peak_703	47	.	3.31731	7.38407	4.75821
chr1	40348818	40349379	C7KUGACXX_8_7960.sorted.filtered_peak_704	115	.	4.32044	14.50017	11.57759
chr1	40367742	40368119	C7KUGACXX_8_7960.sorted.filtered_peak_705	15	.	2.49111	3.92510	1.59312
chr1	40439271	40439631	C7KUGACXX_8_7960.sorted.filtered_peak_706	21	.	2.80722	4.51909	2.11505
chr1	40461485	40461959	C7KUGACXX_8_7960.sorted.filtered_peak_707	15	.	2.63848	3.86735	1.52672
chr1	40505292	40506726	C7KUGACXX_8_7960.sorted.filtered_peak_708	178	.	3.59644	20.97004	17.85596
chr1	40525115	40525699	C7KUGACXX_8_7960.sorted.filtered_peak_709	38	.	2.77616	6.36140	3.81108
chr1	40542304	40542760	C7KUGACXX_8_7960.sorted.filtered_peak_710	14	.	2.49711	3.80831	1.49445
chr1	40562549	40563144	C7KUGACXX_8_7960.sorted.filtered_peak_711	62	.	3.67414	9.01340	6.29568
chr1	40609738	40609988	C7KUGACXX_8_7960.sorted.filtered_peak_712	14	.	2.48668	3.79312	1.47830
chr1	40618709	40619343	C7KUGACXX_8_7960.sorted.filtered_peak_713	26	.	2.82951	5.15557	2.68975
chr1	40626734	40627392	C7KUGACXX_8_7960.sorted.filtered_peak_714	117	.	3.93106	14.67408	11.76206
chr1	40652030	40652280	C7KUGACXX_8_7960.sorted.filtered_peak_715	15	.	2.57987	3.86655	1.52940
chr1	40707400	40707673	C7KUGACXX_8_7960.sorted.filtered_peak_716	58	.	3.71005	8.59064	5.88986
chr1	40723122	40724258	C7KUGACXX_8_7960.sorted.filtered_peak_717	119	.	3.62720	14.85216	11.93254
chr1	40781006	40781532	C7KUGACXX_8_7960.sorted.filtered_peak_718	20	.	2.36950	4.39703	2.01321
chr1	40807334	40808208	C7KUGACXX_8_7960.sorted.filtered_peak_719	29	.	2.65464	5.43656	2.94416
chr1	40838923	40840661	C7KUGACXX_8_7960.sorted.filtered_peak_720	61	.	2.91406	8.86924	6.19243
chr1	40851223	40851966	C7KUGACXX_8_7960.sorted.filtered_peak_721	80	.	2.95634	10.81133	8.00602
chr1	40860444	40860836	C7KUGACXX_8_7960.sorted.filtered_peak_722	44	.	2.77302	7.04370	4.43994
chr1	40915592	40916167	C7KUGACXX_8_7960.sorted.filtered_peak_723	119	.	3.97569	14.91874	11.97115
chr1	40916402	40917151	C7KUGACXX_8_7960.sorted.filtered_peak_724	61	.	3.05962	8.81401	6.14493
chr1	40942569	40943677	C7KUGACXX_8_7960.sorted.filtered_peak_725	36	.	3.03943	6.21475	3.66766
chr1	40973938	40974879	C7KUGACXX_8_7960.sorted.filtered_peak_726	60	.	3.66368	8.72188	6.05643
chr1	40996849	40997640	C7KUGACXX_8_7960.sorted.filtered_peak_727	105	.	4.12050	13.40767	10.53326
chr1	41077938	41078500	C7KUGACXX_8_7960.sorted.filtered_peak_728	27	.	2.98910	5.25099	2.76757
chr1	41131227	41131590	C7KUGACXX_8_7960.sorted.filtered_peak_729	47	.	3.05423	7.38560	4.76306
chr1	41156858	41158323	C7KUGACXX_8_7960.sorted.filtered_peak_730	115	.	3.38155	14.49947	11.59656
chr1	41174458	41175096	C7KUGACXX_8_7960.sorted.filtered_peak_731	60	.	3.21027	8.75603	6.05846
chr1	41229777	41230211	C7KUGACXX_8_7960.sorted.filtered_peak_732	13	.	2.50350	3.62595	1.32912
chr1	41267877	41268504	C7KUGACXX_8_7960.sorted.filtered_peak_733	59	.	3.26956	8.62603	5.94747
chr1	41284098	41284660	C7KUGACXX_8_7960.sorted.filtered_peak_734	40	.	3.07399	6.57680	4.01391
chr1	41315531	41316066	C7KUGACXX_8_7960.sorted.filtered_peak_735	21	.	2.55607	4.53672	2.13306
chr1	41327903	41328566	C7KUGACXX_8_7960.sorted.filtered_peak_736	225	.	5.03532	25.78926	22.50384
chr1	41341442	41341864	C7KUGACXX_8_7960.sorted.filtered_peak_737	86	.	3.99329	11.47081	8.66277
chr1	41444980	41446045	C7KUGACXX_8_7960.sorted.filtered_peak_738	177	.	4.12326	20.84844	17.76088
chr1	41469337	41469887	C7KUGACXX_8_7960.sorted.filtered_peak_739	36	.	2.94962	6.17354	3.61988
chr1	41826644	41827145	C7KUGACXX_8_7960.sorted.filtered_peak_740	89	.	3.74182	11.76441	8.96528
chr1	42127870	42128476	C7KUGACXX_8_7960.sorted.filtered_peak_741	50	.	2.83051	7.68050	5.05813
chr1	42139060	42139437	C7KUGACXX_8_7960.sorted.filtered_peak_742	60	.	3.14401	8.77877	6.09731
chr1	42149576	42150355	C7KUGACXX_8_7960.sorted.filtered_peak_743	38	.	2.77527	6.38672	3.84598
chr1	42194254	42194692	C7KUGACXX_8_7960.sorted.filtered_peak_744	17	.	2.46400	4.13632	1.77328
chr1	42216913	42217325	C7KUGACXX_8_7960.sorted.filtered_peak_745	82	.	3.95605	11.10008	8.29793
chr1	42268717	42269119	C7KUGACXX_8_7960.sorted.filtered_peak_746	15	.	2.27373	3.88229	1.55530
chr1	42277208	42277458	C7KUGACXX_8_7960.sorted.filtered_peak_747	24	.	2.57888	4.87205	2.42635
chr1	42328437	42328870	C7KUGACXX_8_7960.sorted.filtered_peak_748	18	.	2.57369	4.25306	1.87373
chr1	42357105	42357731	C7KUGACXX_8_7960.sorted.filtered_peak_749	53	.	3.08281	8.00554	5.39178
chr1	42363815	42364345	C7KUGACXX_8_7960.sorted.filtered_peak_750	57	.	2.97644	8.40368	5.74612
chr1	42385449	42386108	C7KUGACXX_8_7960.sorted.filtered_peak_751	42	.	2.75992	6.88976	4.29545
chr1	42446907	42447237	C7KUGACXX_8_7960.sorted.filtered_peak_752	23	.	2.75744	4.82235	2.38383
chr1	42501244	42502062	C7KUGACXX_8_7960.sorted.filtered_peak_753	104	.	3.65249	13.27544	10.43021
chr1	42785347	42785874	C7KUGACXX_8_7960.sorted.filtered_peak_754	26	.	2.64870	5.09400	2.62687
chr1	42800246	42801356	C7KUGACXX_8_7960.sorted.filtered_peak_755	84	.	3.31020	11.26030	8.48570
chr1	42921573	42922784	C7KUGACXX_8_7960.sorted.filtered_peak_756	87	.	3.39622	11.55335	8.72915
chr1	42928474	42929277	C7KUGACXX_8_7960.sorted.filtered_peak_757	172	.	4.53297	20.25541	17.20545
chr1	43123554	43124439	C7KUGACXX_8_7960.sorted.filtered_peak_758	93	.	3.67835	12.18049	9.36417
chr1	43147279	43148159	C7KUGACXX_8_7960.sorted.filtered_peak_759	123	.	3.61315	15.27444	12.38646
chr1	43148719	43148969	C7KUGACXX_8_7960.sorted.filtered_peak_760	27	.	2.34001	5.23298	2.74796
chr1	43222688	43223000	C7KUGACXX_8_7960.sorted.filtered_peak_761	18	.	2.63889	4.23874	1.85825
chr1	43232370	43233325	C7KUGACXX_8_7960.sorted.filtered_peak_762	224	.	4.42410	25.68120	22.43583
chr1	43282456	43283280	C7KUGACXX_8_7960.sorted.filtered_peak_763	271	.	5.29514	30.54231	27.11828
chr1	43311820	43312534	C7KUGACXX_8_7960.sorted.filtered_peak_764	121	.	3.99709	15.06268	12.18233
chr1	43379135	43379430	C7KUGACXX_8_7960.sorted.filtered_peak_765	24	.	2.93979	4.86383	2.42656
chr1	43388730	43388980	C7KUGACXX_8_7960.sorted.filtered_peak_766	25	.	2.33253	5.05261	2.58849
chr1	43389674	43390508	C7KUGACXX_8_7960.sorted.filtered_peak_767	99	.	3.38374	12.83324	9.99345
chr1	43397529	43398138	C7KUGACXX_8_7960.sorted.filtered_peak_768	80	.	3.09427	10.82461	8.04363
chr1	43406604	43406874	C7KUGACXX_8_7960.sorted.filtered_peak_769	16	.	2.19588	4.02911	1.68378
chr1	43423535	43424979	C7KUGACXX_8_7960.sorted.filtered_peak_770	54	.	2.67086	8.02951	5.40214
chr1	43637623	43638525	C7KUGACXX_8_7960.sorted.filtered_peak_771	117	.	3.84952	14.62062	11.71049
chr1	43824103	43824783	C7KUGACXX_8_7960.sorted.filtered_peak_772	208	.	5.17076	24.03826	20.80572
chr1	43833351	43834281	C7KUGACXX_8_7960.sorted.filtered_peak_773	105	.	3.63291	13.36225	10.50331
chr1	43855351	43855912	C7KUGACXX_8_7960.sorted.filtered_peak_774	97	.	3.97478	12.58836	9.73980
chr1	43919357	43919800	C7KUGACXX_8_7960.sorted.filtered_peak_775	36	.	2.93570	6.20575	3.65824
chr1	43920096	43920426	C7KUGACXX_8_7960.sorted.filtered_peak_776	16	.	2.44443	3.96641	1.62569
chr1	43994884	43995290	C7KUGACXX_8_7960.sorted.filtered_peak_777	16	.	2.60635	3.94967	1.60672
chr1	44115358	44116456	C7KUGACXX_8_7960.sorted.filtered_peak_778	267	.	4.75468	30.15967	26.74285
chr1	44172858	44173513	C7KUGACXX_8_7960.sorted.filtered_peak_779	153	.	4.34450	18.34314	15.32529
chr1	44412047	44412753	C7KUGACXX_8_7960.sorted.filtered_peak_780	223	.	5.01802	25.66661	22.37973
chr1	44435360	44435821	C7KUGACXX_8_7960.sorted.filtered_peak_781	120	.	3.59869	15.02910	12.09111
chr1	44440109	44440818	C7KUGACXX_8_7960.sorted.filtered_peak_782	114	.	3.36307	14.35205	11.42479
chr1	44457051	44457605	C7KUGACXX_8_7960.sorted.filtered_peak_783	42	.	3.13169	6.80624	4.21585
chr1	44495432	44496197	C7KUGACXX_8_7960.sorted.filtered_peak_784	85	.	3.46203	11.32120	8.52975
chr1	44678542	44679503	C7KUGACXX_8_7960.sorted.filtered_peak_785	64	.	3.19886	9.14865	6.46325
chr1	44820745	44821275	C7KUGACXX_8_7960.sorted.filtered_peak_786	195	.	5.02417	22.68539	19.50769
chr1	45060823	45061079	C7KUGACXX_8_7960.sorted.filtered_peak_787	23	.	2.83683	4.82078	2.37327
chr1	45097395	45098255	C7KUGACXX_8_7960.sorted.filtered_peak_788	109	.	3.75508	13.81847	10.90331
chr1	45130373	45130778	C7KUGACXX_8_7960.sorted.filtered_peak_789	23	.	2.90903	4.83061	2.39516
chr1	45139473	45140525	C7KUGACXX_8_7960.sorted.filtered_peak_790	307	.	5.22630	34.31201	30.79031
chr1	45173495	45173930	C7KUGACXX_8_7960.sorted.filtered_peak_791	19	.	2.68047	4.34367	1.96683
chr1	45180671	45181180	C7KUGACXX_8_7960.sorted.filtered_peak_792	36	.	3.05063	6.19886	3.63545
chr1	45187207	45187997	C7KUGACXX_8_7960.sorted.filtered_peak_793	65	.	3.15704	9.33370	6.59335
chr1	45196125	45197229	C7KUGACXX_8_7960.sorted.filtered_peak_794	111	.	3.98767	14.04211	11.10123
chr1	45205004	45205791	C7KUGACXX_8_7960.sorted.filtered_peak_795	174	.	4.86444	20.51037	17.44166
chr1	45240720	45242036	C7KUGACXX_8_7960.sorted.filtered_peak_796	112	.	3.74493	14.11013	11.28309
chr1	45251605	45252409	C7KUGACXX_8_7960.sorted.filtered_peak_797	24	.	2.52180	4.82976	2.40046
chr1	45259147	45259612	C7KUGACXX_8_7960.sorted.filtered_peak_798	26	.	2.92187	5.10274	2.63984
chr1	45265340	45266678	C7KUGACXX_8_7960.sorted.filtered_peak_799	178	.	3.78174	20.88749	17.82509
chr1	45272983	45273781	C7KUGACXX_8_7960.sorted.filtered_peak_800	94	.	2.72158	12.29602	9.44382
chr1	45274964	45275582	C7KUGACXX_8_7960.sorted.filtered_peak_801	90	.	2.65020	11.82316	9.01662
chr1	45284997	45286282	C7KUGACXX_8_7960.sorted.filtered_peak_802	66	.	3.12676	9.29869	6.62245
chr1	45301395	45301862	C7KUGACXX_8_7960.sorted.filtered_peak_803	43	.	3.36825	6.91168	4.32373
chr1	45451371	45451653	C7KUGACXX_8_7960.sorted.filtered_peak_804	14	.	2.36570	3.73369	1.41806
chr1	45451946	45452539	C7KUGACXX_8_7960.sorted.filtered_peak_805	155	.	5.12203	18.51927	15.51408
chr1	45476835	45477991	C7KUGACXX_8_7960.sorted.filtered_peak_806	48	.	2.64580	7.38782	4.80338
chr1	45671711	45672495	C7KUGACXX_8_7960.sorted.filtered_peak_807	24	.	2.78710	4.89255	2.45732
chr1	45769089	45769984	C7KUGACXX_8_7960.sorted.filtered_peak_808	251	.	4.78279	28.57125	25.18501
chr1	45805299	45806486	C7KUGACXX_8_7960.sorted.filtered_peak_809	130	.	3.75439	16.03289	13.07051
chr1	45956416	45957348	C7KUGACXX_8_7960.sorted.filtered_peak_810	187	.	4.22895	21.84684	18.73711
chr1	45965209	45966187	C7KUGACXX_8_7960.sorted.filtered_peak_811	177	.	4.26382	20.81448	17.73469
chr1	45986921	45988276	C7KUGACXX_8_7960.sorted.filtered_peak_812	85	.	3.51629	11.36891	8.56870
chr1	46009435	46010075	C7KUGACXX_8_7960.sorted.filtered_peak_813	76	.	3.91365	10.42008	7.65515
chr1	46016239	46017060	C7KUGACXX_8_7960.sorted.filtered_peak_814	116	.	4.29008	14.57256	11.65992
chr1	46035708	46036070	C7KUGACXX_8_7960.sorted.filtered_peak_815	35	.	3.21702	6.06217	3.51669
chr1	46048962	46050795	C7KUGACXX_8_7960.sorted.filtered_peak_816	98	.	3.17958	12.66408	9.81337
chr1	46089458	46089755	C7KUGACXX_8_7960.sorted.filtered_peak_817	13	.	2.43394	3.63550	1.32981
chr1	46151754	46153893	C7KUGACXX_8_7960.sorted.filtered_peak_818	119	.	2.95901	14.85015	11.95096
chr1	46215827	46216811	C7KUGACXX_8_7960.sorted.filtered_peak_819	108	.	3.67847	13.70240	10.84486
chr1	46268564	46269413	C7KUGACXX_8_7960.sorted.filtered_peak_820	81	.	3.65630	10.88566	8.13245
chr1	46502574	46503024	C7KUGACXX_8_7960.sorted.filtered_peak_821	30	.	2.93829	5.57574	3.09086
chr1	46528341	46528604	C7KUGACXX_8_7960.sorted.filtered_peak_822	28	.	3.02664	5.31299	2.83144
chr1	46598007	46598976	C7KUGACXX_8_7960.sorted.filtered_peak_823	86	.	3.50929	11.44726	8.65771
chr1	46632258	46632567	C7KUGACXX_8_7960.sorted.filtered_peak_824	17	.	2.63493	4.12008	1.75943
chr1	46663624	46664463	C7KUGACXX_8_7960.sorted.filtered_peak_825	51	.	3.31303	7.74335	5.11335
chr1	46689207	46689457	C7KUGACXX_8_7960.sorted.filtered_peak_826	34	.	3.23765	5.92991	3.40392
chr1	46712639	46713541	C7KUGACXX_8_7960.sorted.filtered_peak_827	125	.	3.85884	15.49906	12.56982
chr1	46768474	46769630	C7KUGACXX_8_7960.sorted.filtered_peak_828	163	.	3.99153	19.39239	16.38099
chr1	46806124	46806888	C7KUGACXX_8_7960.sorted.filtered_peak_829	97	.	4.01452	12.65788	9.79979
chr1	46813833	46814101	C7KUGACXX_8_7960.sorted.filtered_peak_830	46	.	3.50221	7.29157	4.68706
chr1	46908370	46908639	C7KUGACXX_8_7960.sorted.filtered_peak_831	42	.	3.28009	6.80560	4.20851
chr1	47015552	47015881	C7KUGACXX_8_7960.sorted.filtered_peak_832	13	.	2.43954	3.63697	1.33988
chr1	47047354	47047963	C7KUGACXX_8_7960.sorted.filtered_peak_833	52	.	3.43292	7.91997	5.26055
chr1	47069551	47070238	C7KUGACXX_8_7960.sorted.filtered_peak_834	149	.	3.99411	17.96933	14.95806
chr1	47070488	47071084	C7KUGACXX_8_7960.sorted.filtered_peak_835	18	.	2.15860	4.23191	1.86258
chr1	47081777	47082657	C7KUGACXX_8_7960.sorted.filtered_peak_836	30	.	2.55331	5.48932	3.00391
chr1	47141296	47141887	C7KUGACXX_8_7960.sorted.filtered_peak_837	25	.	2.59560	4.97246	2.51871
chr1	47184602	47185342	C7KUGACXX_8_7960.sorted.filtered_peak_838	152	.	4.35379	18.25148	15.21844
chr1	47190909	47191204	C7KUGACXX_8_7960.sorted.filtered_peak_839	72	.	3.98210	9.97745	7.21257
chr1	47201262	47201837	C7KUGACXX_8_7960.sorted.filtered_peak_840	25	.	3.00066	5.03977	2.58464
chr1	47644804	47645072	C7KUGACXX_8_7960.sorted.filtered_peak_841	23	.	2.74750	4.82368	2.38555
chr1	47658482	47658802	C7KUGACXX_8_7960.sorted.filtered_peak_842	25	.	2.91408	4.99385	2.53668
chr1	47755020	47755458	C7KUGACXX_8_7960.sorted.filtered_peak_843	29	.	3.12326	5.44950	2.96039
chr1	47779517	47780558	C7KUGACXX_8_7960.sorted.filtered_peak_844	168	.	4.22274	19.90737	16.83785
chr1	47799150	47800599	C7KUGACXX_8_7960.sorted.filtered_peak_845	105	.	3.62806	13.45443	10.57489
chr1	47902208	47902458	C7KUGACXX_8_7960.sorted.filtered_peak_846	27	.	2.30197	5.27265	2.79090
chr1	47902988	47903839	C7KUGACXX_8_7960.sorted.filtered_peak_847	141	.	3.83189	17.18204	14.18509
chr1	48937699	48938256	C7KUGACXX_8_7960.sorted.filtered_peak_848	104	.	4.67657	13.31879	10.45310
chr1	51190170	51190789	C7KUGACXX_8_7960.sorted.filtered_peak_849	33	.	3.23794	5.82883	3.30212
chr1	51339047	51339652	C7KUGACXX_8_7960.sorted.filtered_peak_850	52	.	3.43678	7.88068	5.24269
chr1	51425148	51426344	C7KUGACXX_8_7960.sorted.filtered_peak_851	152	.	4.01023	18.20847	15.21907
chr1	51433788	51434885	C7KUGACXX_8_7960.sorted.filtered_peak_852	58	.	2.93782	8.51868	5.82016
chr1	51435397	51436008	C7KUGACXX_8_7960.sorted.filtered_peak_853	35	.	2.50181	6.04110	3.51058
chr1	51701505	51702302	C7KUGACXX_8_7960.sorted.filtered_peak_854	102	.	3.70620	13.06845	10.24006
chr1	51899270	51899809	C7KUGACXX_8_7960.sorted.filtered_peak_855	108	.	3.94619	13.70089	10.83246
chr1	51907918	51908547	C7KUGACXX_8_7960.sorted.filtered_peak_856	21	.	2.45725	4.51553	2.11229
chr1	51970818	51971286	C7KUGACXX_8_7960.sorted.filtered_peak_857	18	.	2.46079	4.19689	1.82400
chr1	51984468	51985275	C7KUGACXX_8_7960.sorted.filtered_peak_858	37	.	2.29887	6.26540	3.72832
chr1	51986238	51986885	C7KUGACXX_8_7960.sorted.filtered_peak_859	37	.	2.33850	6.27444	3.75296
chr1	52000185	52001024	C7KUGACXX_8_7960.sorted.filtered_peak_860	20	.	2.59184	4.46490	2.06835
chr1	52035136	52035776	C7KUGACXX_8_7960.sorted.filtered_peak_861	22	.	2.60839	4.62017	2.21221
chr1	52082480	52083285	C7KUGACXX_8_7960.sorted.filtered_peak_862	92	.	3.86458	12.10554	9.29993
chr1	52194872	52195857	C7KUGACXX_8_7960.sorted.filtered_peak_863	63	.	3.17557	8.98321	6.32070
chr1	52344116	52345208	C7KUGACXX_8_7960.sorted.filtered_peak_864	284	.	4.84487	31.93185	28.48090
chr1	52362608	52362867	C7KUGACXX_8_7960.sorted.filtered_peak_865	39	.	3.44530	6.53242	3.94791
chr1	52467861	52468451	C7KUGACXX_8_7960.sorted.filtered_peak_866	36	.	3.33179	6.18580	3.64071
chr1	52498914	52499855	C7KUGACXX_8_7960.sorted.filtered_peak_867	56	.	3.21318	8.26873	5.63491
chr1	52520480	52521421	C7KUGACXX_8_7960.sorted.filtered_peak_868	33	.	2.38468	5.84252	3.33331
chr1	52521735	52522766	C7KUGACXX_8_7960.sorted.filtered_peak_869	51	.	2.72784	7.86647	5.19714
chr1	52605512	52605795	C7KUGACXX_8_7960.sorted.filtered_peak_870	31	.	3.00033	5.62014	3.11266
chr1	52607659	52608081	C7KUGACXX_8_7960.sorted.filtered_peak_871	25	.	2.74214	5.01564	2.56574
chr1	52831413	52832564	C7KUGACXX_8_7960.sorted.filtered_peak_872	226	.	4.16380	25.89435	22.65394
chr1	52869371	52870655	C7KUGACXX_8_7960.sorted.filtered_peak_873	81	.	3.25111	10.93920	8.18032
chr1	52889544	52890258	C7KUGACXX_8_7960.sorted.filtered_peak_874	51	.	3.30164	7.76890	5.10843
chr1	53017834	53018091	C7KUGACXX_8_7960.sorted.filtered_peak_875	35	.	2.58871	6.06376	3.52127
chr1	53018356	53019309	C7KUGACXX_8_7960.sorted.filtered_peak_876	68	.	3.15130	9.54106	6.84007
chr1	53102390	53103596	C7KUGACXX_8_7960.sorted.filtered_peak_877	90	.	3.19016	11.90211	9.09001
chr1	53140449	53141014	C7KUGACXX_8_7960.sorted.filtered_peak_878	20	.	2.77633	4.48487	2.08215
chr1	53151791	53152148	C7KUGACXX_8_7960.sorted.filtered_peak_879	54	.	3.63981	8.13126	5.47078
chr1	53163635	53164346	C7KUGACXX_8_7960.sorted.filtered_peak_880	27	.	2.51551	5.23754	2.76806
chr1	53168585	53169270	C7KUGACXX_8_7960.sorted.filtered_peak_881	91	.	3.82081	12.02224	9.18329
chr1	53191720	53192447	C7KUGACXX_8_7960.sorted.filtered_peak_882	92	.	3.87075	12.05793	9.24100
chr1	53387243	53387585	C7KUGACXX_8_7960.sorted.filtered_peak_883	53	.	3.44454	8.01886	5.35120
chr1	53392607	53393245	C7KUGACXX_8_7960.sorted.filtered_peak_884	36	.	3.13673	6.23293	3.69526
chr1	53480334	53480864	C7KUGACXX_8_7960.sorted.filtered_peak_885	73	.	3.92791	10.10845	7.35621
chr1	53661947	53663018	C7KUGACXX_8_7960.sorted.filtered_peak_886	110	.	3.61318	13.89159	11.05920
chr1	53685778	53686507	C7KUGACXX_8_7960.sorted.filtered_peak_887	227	.	5.06034	26.05562	22.74923
chr1	53703606	53704683	C7KUGACXX_8_7960.sorted.filtered_peak_888	97	.	3.70060	12.59647	9.78474
chr1	53760256	53760549	C7KUGACXX_8_7960.sorted.filtered_peak_889	23	.	2.51575	4.82132	2.38692
chr1	53791599	53792261	C7KUGACXX_8_7960.sorted.filtered_peak_890	54	.	2.70172	8.08833	5.43225
chr1	53793613	53794066	C7KUGACXX_8_7960.sorted.filtered_peak_891	30	.	2.32853	5.56812	3.07106
chr1	53833704	53834050	C7KUGACXX_8_7960.sorted.filtered_peak_892	19	.	2.70000	4.38447	1.98557
chr1	53858873	53859263	C7KUGACXX_8_7960.sorted.filtered_peak_893	36	.	3.04927	6.19443	3.64514
chr1	53878882	53879611	C7KUGACXX_8_7960.sorted.filtered_peak_894	97	.	3.79333	12.54914	9.72905
chr1	54050863	54051201	C7KUGACXX_8_7960.sorted.filtered_peak_895	36	.	3.05678	6.18749	3.64944
chr1	54231398	54231747	C7KUGACXX_8_7960.sorted.filtered_peak_896	50	.	3.20736	7.66733	5.03651
chr1	54248848	54249325	C7KUGACXX_8_7960.sorted.filtered_peak_897	15	.	2.53319	3.86069	1.53767
chr1	54303582	54304527	C7KUGACXX_8_7960.sorted.filtered_peak_898	189	.	4.60397	22.14636	18.96588
chr1	54355169	54356219	C7KUGACXX_8_7960.sorted.filtered_peak_899	67	.	3.30342	9.46581	6.75121
chr1	54410942	54412340	C7KUGACXX_8_7960.sorted.filtered_peak_900	238	.	4.01749	27.14341	23.83575
chr1	54518757	54519675	C7KUGACXX_8_7960.sorted.filtered_peak_901	295	.	4.88580	33.01529	29.53748
chr1	54665509	54666364	C7KUGACXX_8_7960.sorted.filtered_peak_902	44	.	2.91694	7.01769	4.45043
chr1	54696610	54697257	C7KUGACXX_8_7960.sorted.filtered_peak_903	18	.	2.76403	4.26466	1.88246
chr1	54752890	54753296	C7KUGACXX_8_7960.sorted.filtered_peak_904	60	.	3.09448	8.78584	6.08503
chr1	54872072	54872603	C7KUGACXX_8_7960.sorted.filtered_peak_905	29	.	2.24810	5.45375	2.96504
chr1	54872901	54873597	C7KUGACXX_8_7960.sorted.filtered_peak_906	65	.	2.75596	9.25857	6.58573
chr1	54953766	54954676	C7KUGACXX_8_7960.sorted.filtered_peak_907	26	.	2.37756	5.10256	2.64564
chr1	54955046	54955560	C7KUGACXX_8_7960.sorted.filtered_peak_908	20	.	2.27499	4.48486	2.07982
chr1	55137787	55138042	C7KUGACXX_8_7960.sorted.filtered_peak_909	20	.	2.78193	4.50554	2.09026
chr1	55181066	55182006	C7KUGACXX_8_7960.sorted.filtered_peak_910	54	.	3.15087	8.09755	5.48897
chr1	55230050	55230637	C7KUGACXX_8_7960.sorted.filtered_peak_911	386	.	6.21687	42.43860	38.62076
chr1	55266854	55267442	C7KUGACXX_8_7960.sorted.filtered_peak_912	47	.	2.96696	7.41353	4.77143
chr1	55352728	55353220	C7KUGACXX_8_7960.sorted.filtered_peak_913	24	.	2.63266	4.86828	2.42716
chr1	55593563	55593934	C7KUGACXX_8_7960.sorted.filtered_peak_914	33	.	2.93287	5.84235	3.31570
chr1	55604679	55604929	C7KUGACXX_8_7960.sorted.filtered_peak_915	14	.	2.29193	3.78858	1.47545
chr1	55606044	55606528	C7KUGACXX_8_7960.sorted.filtered_peak_916	33	.	2.73723	5.83136	3.31573
chr1	55680674	55681473	C7KUGACXX_8_7960.sorted.filtered_peak_917	51	.	2.81106	7.75636	5.11611
chr1	57773050	57773494	C7KUGACXX_8_7960.sorted.filtered_peak_918	54	.	3.46956	8.06561	5.41644
chr1	59011781	59012919	C7KUGACXX_8_7960.sorted.filtered_peak_919	129	.	3.81401	15.92569	12.97281
chr1	59165487	59165967	C7KUGACXX_8_7960.sorted.filtered_peak_920	85	.	3.99657	11.37094	8.58261
chr1	59183665	59184216	C7KUGACXX_8_7960.sorted.filtered_peak_921	33	.	2.92874	5.92365	3.39710
chr1	59220668	59221531	C7KUGACXX_8_7960.sorted.filtered_peak_922	41	.	2.92938	6.75012	4.15816
chr1	59249191	59250836	C7KUGACXX_8_7960.sorted.filtered_peak_923	135	.	2.79356	16.46135	13.54943
chr1	59278585	59279050	C7KUGACXX_8_7960.sorted.filtered_peak_924	37	.	2.46483	6.27718	3.72422
chr1	59281774	59282218	C7KUGACXX_8_7960.sorted.filtered_peak_925	68	.	2.99538	9.56795	6.83493
chr1	59369109	59369966	C7KUGACXX_8_7960.sorted.filtered_peak_926	93	.	3.67964	12.22215	9.36440
chr1	59388020	59388644	C7KUGACXX_8_7960.sorted.filtered_peak_927	38	.	2.99190	6.47588	3.89000
chr1	59395268	59395867	C7KUGACXX_8_7960.sorted.filtered_peak_928	88	.	3.35403	11.60761	8.80326
chr1	59407405	59408373	C7KUGACXX_8_7960.sorted.filtered_peak_929	64	.	3.03686	9.18324	6.49216
chr1	59434047	59434694	C7KUGACXX_8_7960.sorted.filtered_peak_930	56	.	3.18944	8.28964	5.60806
chr1	59473640	59474213	C7KUGACXX_8_7960.sorted.filtered_peak_931	45	.	2.95147	7.16410	4.55879
chr1	59485553	59486203	C7KUGACXX_8_7960.sorted.filtered_peak_932	63	.	3.04474	9.01267	6.31297
chr1	59512379	59512829	C7KUGACXX_8_7960.sorted.filtered_peak_933	24	.	2.57103	4.85386	2.41177
chr1	59536845	59537271	C7KUGACXX_8_7960.sorted.filtered_peak_934	31	.	2.75997	5.68801	3.16858
chr1	59612360	59612738	C7KUGACXX_8_7960.sorted.filtered_peak_935	24	.	2.50940	4.92823	2.48019
chr1	59762031	59763138	C7KUGACXX_8_7960.sorted.filtered_peak_936	49	.	2.75716	7.51894	4.92608
chr1	59942828	59943310	C7KUGACXX_8_7960.sorted.filtered_peak_937	32	.	2.92160	5.81927	3.29023
chr1	60225085	60225411	C7KUGACXX_8_7960.sorted.filtered_peak_938	30	.	2.90085	5.58476	3.07851
chr1	61515577	61516234	C7KUGACXX_8_7960.sorted.filtered_peak_939	24	.	2.66415	4.85379	2.41355
chr1	61542612	61543208	C7KUGACXX_8_7960.sorted.filtered_peak_940	41	.	2.62132	6.68756	4.12055
chr1	61543437	61543915	C7KUGACXX_8_7960.sorted.filtered_peak_941	80	.	3.20805	10.79955	8.01714
chr1	61918797	61919328	C7KUGACXX_8_7960.sorted.filtered_peak_942	36	.	2.91652	6.15046	3.62851
chr1	62190266	62191260	C7KUGACXX_8_7960.sorted.filtered_peak_943	101	.	4.11328	13.03424	10.18261
chr1	62207730	62208284	C7KUGACXX_8_7960.sorted.filtered_peak_944	17	.	2.60019	4.15290	1.79319
chr1	62641396	62641646	C7KUGACXX_8_7960.sorted.filtered_peak_945	29	.	3.13958	5.44515	2.93601
chr1	62873124	62873408	C7KUGACXX_8_7960.sorted.filtered_peak_946	26	.	2.97568	5.09023	2.63796
chr1	62885070	62885334	C7KUGACXX_8_7960.sorted.filtered_peak_947	26	.	3.04218	5.14023	2.66350
chr1	62901580	62902829	C7KUGACXX_8_7960.sorted.filtered_peak_948	258	.	4.23210	29.20152	25.84848
chr1	62916026	62916395	C7KUGACXX_8_7960.sorted.filtered_peak_949	30	.	2.98640	5.50480	3.01468
chr1	63249276	63250232	C7KUGACXX_8_7960.sorted.filtered_peak_950	171	.	4.39338	20.26537	17.16511
chr1	63832889	63833791	C7KUGACXX_8_7960.sorted.filtered_peak_951	120	.	4.18698	15.01266	12.08460
chr1	63988448	63989456	C7KUGACXX_8_7960.sorted.filtered_peak_952	99	.	3.65581	12.76753	9.93051
chr1	64058870	64060318	C7KUGACXX_8_7960.sorted.filtered_peak_953	45	.	2.95538	7.14372	4.52953
chr1	65292825	65293291	C7KUGACXX_8_7960.sorted.filtered_peak_954	39	.	2.93765	6.50600	3.93515
chr1	65329716	65330044	C7KUGACXX_8_7960.sorted.filtered_peak_955	28	.	2.85031	5.32791	2.84750
chr1	65388842	65389344	C7KUGACXX_8_7960.sorted.filtered_peak_956	28	.	2.76629	5.30074	2.82308
chr1	65422523	65422801	C7KUGACXX_8_7960.sorted.filtered_peak_957	34	.	2.81336	5.99524	3.46823
chr1	65431556	65432736	C7KUGACXX_8_7960.sorted.filtered_peak_958	101	.	3.19816	13.01898	10.15356
chr1	65468167	65468872	C7KUGACXX_8_7960.sorted.filtered_peak_959	33	.	2.92945	5.92707	3.39993
chr1	65532465	65533206	C7KUGACXX_8_7960.sorted.filtered_peak_960	16	.	2.22684	3.94863	1.61144
chr1	65541029	65541336	C7KUGACXX_8_7960.sorted.filtered_peak_961	32	.	2.98785	5.73911	3.22006
chr1	65613197	65613841	C7KUGACXX_8_7960.sorted.filtered_peak_962	20	.	2.50426	4.46220	2.07511
chr1	65614523	65614786	C7KUGACXX_8_7960.sorted.filtered_peak_963	22	.	2.52983	4.62433	2.20183
chr1	65719712	65720633	C7KUGACXX_8_7960.sorted.filtered_peak_964	85	.	3.75718	11.35404	8.55897
chr1	65859232	65859482	C7KUGACXX_8_7960.sorted.filtered_peak_965	18	.	2.42999	4.22879	1.85206
chr1	65885606	65886588	C7KUGACXX_8_7960.sorted.filtered_peak_966	203	.	4.23612	23.49187	20.31237
chr1	66153220	66153862	C7KUGACXX_8_7960.sorted.filtered_peak_967	46	.	3.43710	7.21276	4.60644
chr1	66258892	66259312	C7KUGACXX_8_7960.sorted.filtered_peak_968	14	.	2.41691	3.72326	1.41541
chr1	66277560	66278232	C7KUGACXX_8_7960.sorted.filtered_peak_969	108	.	3.73541	13.76530	10.87735
chr1	66295712	66296435	C7KUGACXX_8_7960.sorted.filtered_peak_970	86	.	3.70285	11.44576	8.66254
chr1	66424650	66425108	C7KUGACXX_8_7960.sorted.filtered_peak_971	23	.	2.73325	4.75092	2.32639
chr1	66647647	66647972	C7KUGACXX_8_7960.sorted.filtered_peak_972	27	.	2.71588	5.23093	2.74628
chr1	66648215	66648708	C7KUGACXX_8_7960.sorted.filtered_peak_973	58	.	3.49253	8.54282	5.88019
chr1	66680578	66681065	C7KUGACXX_8_7960.sorted.filtered_peak_974	25	.	2.73462	4.95446	2.50435
chr1	66713261	66713768	C7KUGACXX_8_7960.sorted.filtered_peak_975	19	.	2.21747	4.34377	1.96315
chr1	66740371	66740778	C7KUGACXX_8_7960.sorted.filtered_peak_976	39	.	2.61049	6.46413	3.90348
chr1	66741874	66742188	C7KUGACXX_8_7960.sorted.filtered_peak_977	33	.	2.48395	5.84397	3.32414
chr1	66747953	66748296	C7KUGACXX_8_7960.sorted.filtered_peak_978	47	.	2.96015	7.41705	4.78887
chr1	66766656	66767139	C7KUGACXX_8_7960.sorted.filtered_peak_979	48	.	3.15088	7.52230	4.87770
chr1	66796438	66796759	C7KUGACXX_8_7960.sorted.filtered_peak_980	73	.	2.93780	10.09441	7.33619
chr1	66801583	66802044	C7KUGACXX_8_7960.sorted.filtered_peak_981	64	.	2.72288	9.18209	6.48399
chr1	66815760	66816165	C7KUGACXX_8_7960.sorted.filtered_peak_982	46	.	2.64012	7.23208	4.62261
chr1	66823001	66823447	C7KUGACXX_8_7960.sorted.filtered_peak_983	33	.	2.70070	5.91180	3.37455
chr1	66840378	66840736	C7KUGACXX_8_7960.sorted.filtered_peak_984	41	.	2.76191	6.71980	4.13078
chr1	66902080	66902593	C7KUGACXX_8_7960.sorted.filtered_peak_985	18	.	2.48485	4.20368	1.83070
chr1	66911115	66911665	C7KUGACXX_8_7960.sorted.filtered_peak_986	18	.	2.42464	4.24281	1.87423
chr1	66911899	66912438	C7KUGACXX_8_7960.sorted.filtered_peak_987	33	.	2.78846	5.88162	3.34906
chr1	67191701	67192067	C7KUGACXX_8_7960.sorted.filtered_peak_988	19	.	2.58616	4.27745	1.90035
chr1	67235388	67235838	C7KUGACXX_8_7960.sorted.filtered_peak_989	16	.	2.43969	4.03271	1.67774
chr1	67390216	67391214	C7KUGACXX_8_7960.sorted.filtered_peak_990	228	.	4.09875	26.13562	22.86502
chr1	67395562	67396555	C7KUGACXX_8_7960.sorted.filtered_peak_991	92	.	2.87996	12.03634	9.22616
chr1	67461757	67462007	C7KUGACXX_8_7960.sorted.filtered_peak_992	25	.	2.94125	5.05228	2.57953
chr1	67519172	67520253	C7KUGACXX_8_7960.sorted.filtered_peak_993	74	.	3.28569	10.17714	7.44128
chr1	67628659	67628924	C7KUGACXX_8_7960.sorted.filtered_peak_994	36	.	3.15111	6.22382	3.66752
chr1	67636542	67637141	C7KUGACXX_8_7960.sorted.filtered_peak_995	47	.	3.02922	7.39783	4.78122
chr1	67660151	67660572	C7KUGACXX_8_7960.sorted.filtered_peak_996	63	.	3.18067	9.06629	6.35692
chr1	67677649	67677899	C7KUGACXX_8_7960.sorted.filtered_peak_997	15	.	2.59464	3.82042	1.50207
chr1	67760641	67761118	C7KUGACXX_8_7960.sorted.filtered_peak_998	18	.	2.77324	4.27234	1.87929
chr1	67769746	67770095	C7KUGACXX_8_7960.sorted.filtered_peak_999	15	.	2.36398	3.93244	1.59933
chr1	67772881	67773414	C7KUGACXX_8_7960.sorted.filtered_peak_1000	35	.	2.85539	6.13474	3.59173
chr1	67780274	67780524	C7KUGACXX_8_7960.sorted.filtered_peak_1001	18	.	2.43668	4.27153	1.88933
chr1	67798607	67799242	C7KUGACXX_8_7960.sorted.filtered_peak_1002	48	.	3.03695	7.50325	4.87632
chr1	67895996	67896914	C7KUGACXX_8_7960.sorted.filtered_peak_1003	144	.	3.73487	17.49830	14.45289
chr1	67966224	67966534	C7KUGACXX_8_7960.sorted.filtered_peak_1004	38	.	3.31835	6.43907	3.86452
chr1	68027418	68027736	C7KUGACXX_8_7960.sorted.filtered_peak_1005	33	.	3.12865	5.85674	3.32670
chr1	68140277	68140592	C7KUGACXX_8_7960.sorted.filtered_peak_1006	22	.	2.71006	4.66996	2.25117
chr1	68150596	68151422	C7KUGACXX_8_7960.sorted.filtered_peak_1007	141	.	3.56227	17.18036	14.18791
chr1	68152061	68152422	C7KUGACXX_8_7960.sorted.filtered_peak_1008	24	.	2.16015	4.89151	2.45066
chr1	68962224	68963006	C7KUGACXX_8_7960.sorted.filtered_peak_1009	43	.	3.05511	6.94339	4.36621
chr1	69254275	69254971	C7KUGACXX_8_7960.sorted.filtered_peak_1010	13	.	2.35771	3.68923	1.38735
chr1	69284922	69285391	C7KUGACXX_8_7960.sorted.filtered_peak_1011	16	.	2.45977	3.98744	1.65001
chr1	70670819	70671837	C7KUGACXX_8_7960.sorted.filtered_peak_1012	120	.	3.73678	14.94563	12.08251
chr1	70686866	70687665	C7KUGACXX_8_7960.sorted.filtered_peak_1013	140	.	4.05528	16.99714	14.00180
chr1	70819870	70820879	C7KUGACXX_8_7960.sorted.filtered_peak_1014	123	.	4.08060	15.32594	12.37528
chr1	70876163	70877254	C7KUGACXX_8_7960.sorted.filtered_peak_1015	116	.	4.10003	14.58422	11.68223
chr1	71150984	71151274	C7KUGACXX_8_7960.sorted.filtered_peak_1016	34	.	3.16004	6.03196	3.48915
chr1	71534004	71534267	C7KUGACXX_8_7960.sorted.filtered_peak_1017	27	.	2.81050	5.20568	2.72095
chr1	71546393	71547219	C7KUGACXX_8_7960.sorted.filtered_peak_1018	157	.	4.22516	18.79110	15.74071
chr1	73054478	73054786	C7KUGACXX_8_7960.sorted.filtered_peak_1019	14	.	2.61225	3.79277	1.46715
chr1	74663521	74664343	C7KUGACXX_8_7960.sorted.filtered_peak_1020	141	.	4.25853	17.11018	14.11077
chr1	75198564	75199675	C7KUGACXX_8_7960.sorted.filtered_peak_1021	58	.	3.02547	8.49218	5.82402
chr1	76189838	76190693	C7KUGACXX_8_7960.sorted.filtered_peak_1022	115	.	4.02454	14.47483	11.55022
chr1	76251670	76252511	C7KUGACXX_8_7960.sorted.filtered_peak_1023	125	.	3.99306	15.47225	12.50022
chr1	76540455	76540716	C7KUGACXX_8_7960.sorted.filtered_peak_1024	16	.	2.50222	4.02587	1.67895
chr1	76619856	76620494	C7KUGACXX_8_7960.sorted.filtered_peak_1025	37	.	3.11444	6.29254	3.75405
chr1	77088464	77088836	C7KUGACXX_8_7960.sorted.filtered_peak_1026	13	.	2.44251	3.60171	1.31891
chr1	77684696	77685347	C7KUGACXX_8_7960.sorted.filtered_peak_1027	44	.	3.17781	7.05907	4.44489
chr1	78147749	78149572	C7KUGACXX_8_7960.sorted.filtered_peak_1028	128	.	3.31028	15.82345	12.88408
chr1	78224739	78225978	C7KUGACXX_8_7960.sorted.filtered_peak_1029	60	.	3.19622	8.77559	6.06408
chr1	78245121	78245754	C7KUGACXX_8_7960.sorted.filtered_peak_1030	60	.	3.46510	8.74236	6.06933
chr1	78443888	78445388	C7KUGACXX_8_7960.sorted.filtered_peak_1031	133	.	3.52219	16.27093	13.33339
chr1	78469963	78471083	C7KUGACXX_8_7960.sorted.filtered_peak_1032	76	.	3.13412	10.31910	7.62120
chr1	78580096	78580585	C7KUGACXX_8_7960.sorted.filtered_peak_1033	33	.	3.06655	5.90336	3.38379
chr1	79083102	79083580	C7KUGACXX_8_7960.sorted.filtered_peak_1034	18	.	2.66623	4.17939	1.80782
chr1	83973773	83974811	C7KUGACXX_8_7960.sorted.filtered_peak_1035	24	.	2.76070	4.83319	2.40287
chr1	84464725	84464995	C7KUGACXX_8_7960.sorted.filtered_peak_1036	25	.	2.77511	5.04741	2.57909
chr1	84543565	84544036	C7KUGACXX_8_7960.sorted.filtered_peak_1037	29	.	2.83767	5.43707	2.94868
chr1	84609802	84610161	C7KUGACXX_8_7960.sorted.filtered_peak_1038	61	.	3.15037	8.87593	6.17961
chr1	84610848	84611272	C7KUGACXX_8_7960.sorted.filtered_peak_1039	17	.	2.27535	4.12424	1.76914
chr1	84764121	84764423	C7KUGACXX_8_7960.sorted.filtered_peak_1040	29	.	2.85152	5.42855	2.93423
chr1	84899485	84899840	C7KUGACXX_8_7960.sorted.filtered_peak_1041	29	.	2.60416	5.48803	2.99221
chr1	84907682	84908383	C7KUGACXX_8_7960.sorted.filtered_peak_1042	94	.	4.25244	12.24911	9.45609
chr1	84944827	84945476	C7KUGACXX_8_7960.sorted.filtered_peak_1043	88	.	3.76106	11.69862	8.87593
chr1	84971305	84972604	C7KUGACXX_8_7960.sorted.filtered_peak_1044	132	.	3.63468	16.24036	13.24964
chr1	85038723	85039057	C7KUGACXX_8_7960.sorted.filtered_peak_1045	34	.	2.63683	5.99256	3.45625
chr1	85039548	85040607	C7KUGACXX_8_7960.sorted.filtered_peak_1046	103	.	3.79038	13.24397	10.38604
chr1	85086396	85086918	C7KUGACXX_8_7960.sorted.filtered_peak_1047	56	.	3.48632	8.31396	5.64299
chr1	85155980	85156649	C7KUGACXX_8_7960.sorted.filtered_peak_1048	181	.	4.41093	21.24524	18.12159
chr1	85190117	85190403	C7KUGACXX_8_7960.sorted.filtered_peak_1049	22	.	2.90504	4.70856	2.28020
chr1	85237984	85238311	C7KUGACXX_8_7960.sorted.filtered_peak_1050	24	.	2.84439	4.87642	2.42950
chr1	85320042	85320332	C7KUGACXX_8_7960.sorted.filtered_peak_1051	46	.	3.31182	7.24134	4.62009
chr1	85328394	85328783	C7KUGACXX_8_7960.sorted.filtered_peak_1052	62	.	3.67161	8.99173	6.27457
chr1	85410459	85411265	C7KUGACXX_8_7960.sorted.filtered_peak_1053	111	.	3.96722	14.08259	11.17577
chr1	85454241	85454742	C7KUGACXX_8_7960.sorted.filtered_peak_1054	33	.	3.18939	5.85845	3.34554
chr1	85462746	85463185	C7KUGACXX_8_7960.sorted.filtered_peak_1055	16	.	2.20364	3.94451	1.60570
chr1	85492931	85493624	C7KUGACXX_8_7960.sorted.filtered_peak_1056	22	.	2.77918	4.65919	2.23669
chr1	85516439	85516743	C7KUGACXX_8_7960.sorted.filtered_peak_1057	37	.	3.05736	6.25889	3.70578
chr1	85527684	85528376	C7KUGACXX_8_7960.sorted.filtered_peak_1058	111	.	4.13626	14.03122	11.16395
chr1	85725007	85725779	C7KUGACXX_8_7960.sorted.filtered_peak_1059	86	.	3.56817	11.41075	8.62329
chr1	85741916	85742769	C7KUGACXX_8_7960.sorted.filtered_peak_1060	166	.	4.06799	19.76571	16.68332
chr1	85763652	85764275	C7KUGACXX_8_7960.sorted.filtered_peak_1061	32	.	2.90558	5.73842	3.22786
chr1	86143812	86144310	C7KUGACXX_8_7960.sorted.filtered_peak_1062	18	.	2.73064	4.26826	1.89779
chr1	86173780	86174392	C7KUGACXX_8_7960.sorted.filtered_peak_1063	73	.	3.60303	10.03405	7.31117
chr1	86854999	86855351	C7KUGACXX_8_7960.sorted.filtered_peak_1064	23	.	2.77518	4.73751	2.32562
chr1	86861624	86862451	C7KUGACXX_8_7960.sorted.filtered_peak_1065	84	.	3.65833	11.25086	8.45058
chr1	86967836	86968210	C7KUGACXX_8_7960.sorted.filtered_peak_1066	16	.	2.43594	3.97089	1.62749
chr1	87169701	87170874	C7KUGACXX_8_7960.sorted.filtered_peak_1067	105	.	3.42027	13.33994	10.50060
chr1	87299076	87299571	C7KUGACXX_8_7960.sorted.filtered_peak_1068	22	.	2.83459	4.61840	2.20496
chr1	87312000	87312250	C7KUGACXX_8_7960.sorted.filtered_peak_1069	19	.	2.80048	4.35698	1.95446
chr1	87379543	87380911	C7KUGACXX_8_7960.sorted.filtered_peak_1070	221	.	4.18667	25.32965	22.10188
chr1	87758752	87759161	C7KUGACXX_8_7960.sorted.filtered_peak_1071	14	.	2.56467	3.79245	1.47761
chr1	87794016	87794670	C7KUGACXX_8_7960.sorted.filtered_peak_1072	64	.	2.65572	9.10130	6.40774
chr1	87799404	87799657	C7KUGACXX_8_7960.sorted.filtered_peak_1073	31	.	2.18992	5.71342	3.19140
chr1	87800693	87801132	C7KUGACXX_8_7960.sorted.filtered_peak_1074	21	.	2.07593	4.52433	2.12009
chr1	87869949	87870469	C7KUGACXX_8_7960.sorted.filtered_peak_1075	101	.	3.99773	13.05707	10.17516
chr1	87901065	87901509	C7KUGACXX_8_7960.sorted.filtered_peak_1076	34	.	3.27962	5.95814	3.41847
chr1	87914965	87915361	C7KUGACXX_8_7960.sorted.filtered_peak_1077	43	.	3.45191	6.96408	4.37447
chr1	89149235	89150719	C7KUGACXX_8_7960.sorted.filtered_peak_1078	161	.	3.76879	19.18301	16.15838
chr1	89356998	89357722	C7KUGACXX_8_7960.sorted.filtered_peak_1079	117	.	3.86944	14.64139	11.74905
chr1	89457104	89457403	C7KUGACXX_8_7960.sorted.filtered_peak_1080	13	.	2.02354	3.58658	1.30341
chr1	89457991	89458887	C7KUGACXX_8_7960.sorted.filtered_peak_1081	56	.	2.84039	8.27411	5.60115
chr1	89488107	89488819	C7KUGACXX_8_7960.sorted.filtered_peak_1082	50	.	3.24853	7.70892	5.08088
chr1	89530848	89531122	C7KUGACXX_8_7960.sorted.filtered_peak_1083	27	.	2.85985	5.18023	2.71628
chr1	89535489	89535940	C7KUGACXX_8_7960.sorted.filtered_peak_1084	18	.	2.76965	4.26751	1.87827
chr1	89591599	89592110	C7KUGACXX_8_7960.sorted.filtered_peak_1085	92	.	3.35448	12.02831	9.20754
chr1	89594570	89594849	C7KUGACXX_8_7960.sorted.filtered_peak_1086	50	.	2.76573	7.69155	5.04162
chr1	89664168	89664741	C7KUGACXX_8_7960.sorted.filtered_peak_1087	24	.	2.49120	4.89122	2.44899
chr1	89743566	89743822	C7KUGACXX_8_7960.sorted.filtered_peak_1088	17	.	2.23424	4.14226	1.77551
chr1	89752268	89753142	C7KUGACXX_8_7960.sorted.filtered_peak_1089	33	.	2.74589	5.83055	3.32408
chr1	89776034	89776393	C7KUGACXX_8_7960.sorted.filtered_peak_1090	14	.	2.39247	3.73133	1.42952
chr1	89920545	89920959	C7KUGACXX_8_7960.sorted.filtered_peak_1091	16	.	2.64396	4.04053	1.69242
chr1	89989727	89990659	C7KUGACXX_8_7960.sorted.filtered_peak_1092	84	.	3.32343	11.19838	8.45498
chr1	90074435	90074936	C7KUGACXX_8_7960.sorted.filtered_peak_1093	22	.	2.01424	4.63674	2.22719
chr1	90098131	90098748	C7KUGACXX_8_7960.sorted.filtered_peak_1094	43	.	2.47091	6.99646	4.38572
chr1	90125879	90126170	C7KUGACXX_8_7960.sorted.filtered_peak_1095	14	.	2.37036	3.79776	1.47794
chr1	90184943	90185754	C7KUGACXX_8_7960.sorted.filtered_peak_1096	23	.	2.31111	4.73321	2.30509
chr1	90186921	90187249	C7KUGACXX_8_7960.sorted.filtered_peak_1097	55	.	2.82598	8.22933	5.57757
chr1	90190306	90190662	C7KUGACXX_8_7960.sorted.filtered_peak_1098	26	.	2.41293	5.10595	2.63415
chr1	90204685	90205742	C7KUGACXX_8_7960.sorted.filtered_peak_1099	50	.	2.83827	7.63682	5.01353
chr1	90228409	90229134	C7KUGACXX_8_7960.sorted.filtered_peak_1100	33	.	2.79645	5.90763	3.38217
chr1	90286041	90286814	C7KUGACXX_8_7960.sorted.filtered_peak_1101	26	.	2.63103	5.05317	2.61177
chr1	90287112	90287454	C7KUGACXX_8_7960.sorted.filtered_peak_1102	22	.	2.53671	4.62438	2.20759
chr1	90308631	90309455	C7KUGACXX_8_7960.sorted.filtered_peak_1103	35	.	2.68260	6.06991	3.55504
chr1	90321366	90321710	C7KUGACXX_8_7960.sorted.filtered_peak_1104	22	.	2.57972	4.66606	2.24923
chr1	90329006	90329286	C7KUGACXX_8_7960.sorted.filtered_peak_1105	29	.	2.69527	5.43839	2.94771
chr1	90452751	90453132	C7KUGACXX_8_7960.sorted.filtered_peak_1106	57	.	3.54187	8.39101	5.71377
chr1	90460221	90461310	C7KUGACXX_8_7960.sorted.filtered_peak_1107	50	.	2.93818	7.61328	5.01140
chr1	91316844	91317321	C7KUGACXX_8_7960.sorted.filtered_peak_1108	33	.	3.07922	5.89578	3.36394
chr1	91487207	91488093	C7KUGACXX_8_7960.sorted.filtered_peak_1109	133	.	3.64383	16.27209	13.30153
chr1	91590503	91590902	C7KUGACXX_8_7960.sorted.filtered_peak_1110	17	.	2.61863	4.08831	1.73206
chr1	91852678	91853233	C7KUGACXX_8_7960.sorted.filtered_peak_1111	1881	.	13.54916	194.08104	188.15054
chr1	91965971	91967192	C7KUGACXX_8_7960.sorted.filtered_peak_1112	86	.	3.26517	11.36234	8.60089
chr1	92014459	92015094	C7KUGACXX_8_7960.sorted.filtered_peak_1113	25	.	2.44997	4.98793	2.52789
chr1	92021552	92022083	C7KUGACXX_8_7960.sorted.filtered_peak_1114	120	.	3.76930	15.04167	12.09655
chr1	92150173	92150661	C7KUGACXX_8_7960.sorted.filtered_peak_1115	38	.	3.11310	6.40799	3.82926
chr1	92163004	92163308	C7KUGACXX_8_7960.sorted.filtered_peak_1116	21	.	2.65141	4.50758	2.11226
chr1	92163585	92163885	C7KUGACXX_8_7960.sorted.filtered_peak_1117	14	.	2.46790	3.78207	1.47342
chr1	92178995	92179480	C7KUGACXX_8_7960.sorted.filtered_peak_1118	24	.	2.59973	4.91003	2.46664
chr1	92269332	92270708	C7KUGACXX_8_7960.sorted.filtered_peak_1119	36	.	2.72109	6.19391	3.65094
chr1	92350931	92351947	C7KUGACXX_8_7960.sorted.filtered_peak_1120	30	.	2.67066	5.53403	3.05518
chr1	92414050	92414363	C7KUGACXX_8_7960.sorted.filtered_peak_1121	33	.	3.24427	5.87356	3.34627
chr1	92545686	92546546	C7KUGACXX_8_7960.sorted.filtered_peak_1122	55	.	3.38500	8.24809	5.59101
chr1	92764034	92764752	C7KUGACXX_8_7960.sorted.filtered_peak_1123	88	.	3.82938	11.69216	8.85953
chr1	92781328	92782018	C7KUGACXX_8_7960.sorted.filtered_peak_1124	74	.	3.24159	10.22392	7.45213
chr1	92789048	92789970	C7KUGACXX_8_7960.sorted.filtered_peak_1125	27	.	2.68042	5.27102	2.79727
chr1	92798914	92799188	C7KUGACXX_8_7960.sorted.filtered_peak_1126	14	.	2.48745	3.76978	1.45063
chr1	92831334	92832032	C7KUGACXX_8_7960.sorted.filtered_peak_1127	38	.	2.92608	6.44591	3.89024
chr1	92876425	92876855	C7KUGACXX_8_7960.sorted.filtered_peak_1128	19	.	2.68341	4.31318	1.92823
chr1	92951113	92951974	C7KUGACXX_8_7960.sorted.filtered_peak_1129	34	.	2.23140	5.99844	3.47616
chr1	92952391	92952641	C7KUGACXX_8_7960.sorted.filtered_peak_1130	23	.	2.05350	4.76020	2.33714
chr1	93002216	93003957	C7KUGACXX_8_7960.sorted.filtered_peak_1131	61	.	3.06946	8.77157	6.10837
chr1	93049443	93050352	C7KUGACXX_8_7960.sorted.filtered_peak_1132	34	.	2.60630	5.93474	3.40902
chr1	93249574	93250163	C7KUGACXX_8_7960.sorted.filtered_peak_1133	22	.	2.82785	4.68298	2.25846
chr1	93250361	93250796	C7KUGACXX_8_7960.sorted.filtered_peak_1134	25	.	2.89497	4.99413	2.53627
chr1	93297143	93298296	C7KUGACXX_8_7960.sorted.filtered_peak_1135	175	.	4.17723	20.63049	17.56310
chr1	93324428	93324963	C7KUGACXX_8_7960.sorted.filtered_peak_1136	35	.	3.06798	6.10386	3.57769
chr1	93348454	93348787	C7KUGACXX_8_7960.sorted.filtered_peak_1137	25	.	2.87106	5.00012	2.55074
chr1	93416671	93417044	C7KUGACXX_8_7960.sorted.filtered_peak_1138	19	.	2.54577	4.32347	1.94055
chr1	93426733	93427429	C7KUGACXX_8_7960.sorted.filtered_peak_1139	19	.	2.07833	4.31905	1.93517
chr1	93427688	93428325	C7KUGACXX_8_7960.sorted.filtered_peak_1140	58	.	2.78118	8.55913	5.86585
chr1	93446561	93447151	C7KUGACXX_8_7960.sorted.filtered_peak_1141	51	.	3.01533	7.81384	5.18735
chr1	93507947	93508530	C7KUGACXX_8_7960.sorted.filtered_peak_1142	97	.	4.25055	12.58128	9.72450
chr1	93544412	93545065	C7KUGACXX_8_7960.sorted.filtered_peak_1143	106	.	3.72178	13.54288	10.65117
chr1	93545995	93546369	C7KUGACXX_8_7960.sorted.filtered_peak_1144	44	.	2.75950	7.00387	4.41334
chr1	93645162	93647002	C7KUGACXX_8_7960.sorted.filtered_peak_1145	123	.	3.20815	15.34925	12.39670
chr1	93685031	93685461	C7KUGACXX_8_7960.sorted.filtered_peak_1146	65	.	3.66602	9.29056	6.56962
chr1	93811023	93812175	C7KUGACXX_8_7960.sorted.filtered_peak_1147	71	.	2.93328	9.84989	7.14631
chr1	94159008	94159279	C7KUGACXX_8_7960.sorted.filtered_peak_1148	15	.	2.46310	3.91423	1.57308
chr1	94283868	94284185	C7KUGACXX_8_7960.sorted.filtered_peak_1149	15	.	2.52538	3.87397	1.53934
chr1	94311453	94312454	C7KUGACXX_8_7960.sorted.filtered_peak_1150	54	.	2.67176	8.07397	5.40503
chr1	94312669	94313700	C7KUGACXX_8_7960.sorted.filtered_peak_1151	87	.	3.11850	11.53071	8.71354
chr1	94344022	94344325	C7KUGACXX_8_7960.sorted.filtered_peak_1152	30	.	2.51883	5.57535	3.07765
chr1	94344537	94345046	C7KUGACXX_8_7960.sorted.filtered_peak_1153	68	.	3.20832	9.60941	6.88518
chr1	94369846	94370116	C7KUGACXX_8_7960.sorted.filtered_peak_1154	16	.	2.24331	3.96913	1.62905
chr1	94374185	94374529	C7KUGACXX_8_7960.sorted.filtered_peak_1155	14	.	2.13469	3.77450	1.45757
chr1	94374869	94375625	C7KUGACXX_8_7960.sorted.filtered_peak_1156	111	.	3.96636	14.05610	11.16185
chr1	94482831	94483358	C7KUGACXX_8_7960.sorted.filtered_peak_1157	48	.	3.12807	7.50867	4.89086
chr1	94883405	94884309	C7KUGACXX_8_7960.sorted.filtered_peak_1158	123	.	3.62818	15.21089	12.31500
chr1	95007338	95007610	C7KUGACXX_8_7960.sorted.filtered_peak_1159	44	.	3.31195	7.08189	4.46666
chr1	95221350	95221626	C7KUGACXX_8_7960.sorted.filtered_peak_1160	31	.	3.21062	5.69509	3.16875
chr1	95252013	95252281	C7KUGACXX_8_7960.sorted.filtered_peak_1161	15	.	2.62902	3.90607	1.58026
chr1	95285702	95285955	C7KUGACXX_8_7960.sorted.filtered_peak_1162	16	.	2.43310	3.99992	1.64749
chr1	95319817	95320475	C7KUGACXX_8_7960.sorted.filtered_peak_1163	28	.	2.84218	5.36534	2.86811
chr1	95428309	95428799	C7KUGACXX_8_7960.sorted.filtered_peak_1164	34	.	3.07502	5.96830	3.45369
chr1	95508803	95509271	C7KUGACXX_8_7960.sorted.filtered_peak_1165	43	.	3.22101	6.92702	4.34305
chr1	95538070	95539073	C7KUGACXX_8_7960.sorted.filtered_peak_1166	158	.	4.26141	18.86941	15.80737
chr1	95699410	95699979	C7KUGACXX_8_7960.sorted.filtered_peak_1167	141	.	4.50585	17.11242	14.11082
chr1	97187052	97188169	C7KUGACXX_8_7960.sorted.filtered_peak_1168	90	.	3.58331	11.84716	9.07452
chr1	98386126	98387202	C7KUGACXX_8_7960.sorted.filtered_peak_1169	73	.	3.13843	10.14370	7.36938
chr1	98407847	98408386	C7KUGACXX_8_7960.sorted.filtered_peak_1170	39	.	3.11902	6.51854	3.94249
chr1	98519509	98519951	C7KUGACXX_8_7960.sorted.filtered_peak_1171	13	.	2.31701	3.59956	1.30833
chr1	98789331	98790030	C7KUGACXX_8_7960.sorted.filtered_peak_1172	34	.	2.97660	5.94337	3.42075
chr1	98853992	98854433	C7KUGACXX_8_7960.sorted.filtered_peak_1173	82	.	3.65632	10.99606	8.20344
chr1	98871407	98871706	C7KUGACXX_8_7960.sorted.filtered_peak_1174	25	.	2.60408	5.02190	2.56748
chr1	99336775	99337545	C7KUGACXX_8_7960.sorted.filtered_peak_1175	89	.	3.78382	11.82403	8.99457
chr1	100231948	100232327	C7KUGACXX_8_7960.sorted.filtered_peak_1176	43	.	3.45350	6.93861	4.34378
chr1	100273931	100274583	C7KUGACXX_8_7960.sorted.filtered_peak_1177	30	.	2.94378	5.56927	3.07575
chr1	100286013	100286397	C7KUGACXX_8_7960.sorted.filtered_peak_1178	55	.	3.69079	8.25269	5.59751
chr1	100315153	100316002	C7KUGACXX_8_7960.sorted.filtered_peak_1179	61	.	3.43328	8.86104	6.19711
chr1	100434937	100436143	C7KUGACXX_8_7960.sorted.filtered_peak_1180	20	.	2.54227	4.43898	2.03864
chr1	100494289	100494857	C7KUGACXX_8_7960.sorted.filtered_peak_1181	53	.	3.35783	7.95456	5.32361
chr1	100503197	100504721	C7KUGACXX_8_7960.sorted.filtered_peak_1182	34	.	2.44435	5.97816	3.48368
chr1	100512367	100512718	C7KUGACXX_8_7960.sorted.filtered_peak_1183	34	.	3.01651	5.96128	3.42479
chr1	100598149	100599234	C7KUGACXX_8_7960.sorted.filtered_peak_1184	100	.	3.42514	12.88667	10.04832
chr1	100715053	100715756	C7KUGACXX_8_7960.sorted.filtered_peak_1185	111	.	4.24191	14.00455	11.10733
chr1	100731282	100732401	C7KUGACXX_8_7960.sorted.filtered_peak_1186	68	.	3.30003	9.54497	6.84826
chr1	100816784	100818141	C7KUGACXX_8_7960.sorted.filtered_peak_1187	58	.	2.71123	8.55713	5.89834
chr1	100818321	100818755	C7KUGACXX_8_7960.sorted.filtered_peak_1188	13	.	1.96432	3.62178	1.33541
chr1	100859914	100860187	C7KUGACXX_8_7960.sorted.filtered_peak_1189	29	.	2.74541	5.43729	2.93488
chr1	100865897	100866342	C7KUGACXX_8_7960.sorted.filtered_peak_1190	50	.	3.09051	7.71507	5.07505
chr1	100905659	100906113	C7KUGACXX_8_7960.sorted.filtered_peak_1191	52	.	2.86761	7.94061	5.28929
chr1	100918218	100918599	C7KUGACXX_8_7960.sorted.filtered_peak_1192	49	.	3.00514	7.56057	4.92147
chr1	100996450	100996723	C7KUGACXX_8_7960.sorted.filtered_peak_1193	20	.	2.53720	4.44013	2.04168
chr1	101360756	101362461	C7KUGACXX_8_7960.sorted.filtered_peak_1194	62	.	2.88120	8.91630	6.26808
chr1	101392864	101393341	C7KUGACXX_8_7960.sorted.filtered_peak_1195	29	.	2.70600	5.40160	2.90617
chr1	101490842	101491895	C7KUGACXX_8_7960.sorted.filtered_peak_1196	65	.	3.26505	9.26469	6.56322
chr1	101547116	101547508	C7KUGACXX_8_7960.sorted.filtered_peak_1197	41	.	3.23979	6.67986	4.10657
chr1	101577510	101578245	C7KUGACXX_8_7960.sorted.filtered_peak_1198	47	.	3.21054	7.29950	4.72140
chr1	101587929	101588416	C7KUGACXX_8_7960.sorted.filtered_peak_1199	29	.	2.95203	5.44227	2.94901
chr1	101593803	101594167	C7KUGACXX_8_7960.sorted.filtered_peak_1200	19	.	2.61305	4.30434	1.92867
chr1	101594514	101594782	C7KUGACXX_8_7960.sorted.filtered_peak_1201	25	.	2.82477	5.01671	2.55229
chr1	101602760	101603135	C7KUGACXX_8_7960.sorted.filtered_peak_1202	16	.	2.43944	4.02832	1.67568
chr1	101644282	101645014	C7KUGACXX_8_7960.sorted.filtered_peak_1203	16	.	2.42730	3.96679	1.62354
chr1	101701084	101702572	C7KUGACXX_8_7960.sorted.filtered_peak_1204	34	.	2.36865	6.02727	3.49527
chr1	101744345	101744734	C7KUGACXX_8_7960.sorted.filtered_peak_1205	29	.	2.79524	5.41427	2.92437
chr1	101756581	101756838	C7KUGACXX_8_7960.sorted.filtered_peak_1206	21	.	2.48194	4.56900	2.16664
chr1	101774892	101775377	C7KUGACXX_8_7960.sorted.filtered_peak_1207	32	.	2.67509	5.78068	3.25273
chr1	101822776	101823305	C7KUGACXX_8_7960.sorted.filtered_peak_1208	37	.	3.32549	6.32458	3.77815
chr1	103241769	103242022	C7KUGACXX_8_7960.sorted.filtered_peak_1209	30	.	3.16724	5.54623	3.03092
chr1	104057560	104057832	C7KUGACXX_8_7960.sorted.filtered_peak_1210	25	.	2.94978	5.03973	2.58409
chr1	104067962	104069061	C7KUGACXX_8_7960.sorted.filtered_peak_1211	101	.	3.39502	12.95698	10.14371
chr1	107599103	107600234	C7KUGACXX_8_7960.sorted.filtered_peak_1212	44	.	3.00307	6.98793	4.41151
chr1	108328516	108329310	C7KUGACXX_8_7960.sorted.filtered_peak_1213	20	.	2.42845	4.47961	2.07795
chr1	108346771	108347145	C7KUGACXX_8_7960.sorted.filtered_peak_1214	27	.	2.82917	5.18555	2.71912
chr1	108372031	108372314	C7KUGACXX_8_7960.sorted.filtered_peak_1215	29	.	2.96713	5.41849	2.93300
chr1	108742223	108743669	C7KUGACXX_8_7960.sorted.filtered_peak_1216	47	.	2.96375	7.41103	4.79678
chr1	109102153	109103255	C7KUGACXX_8_7960.sorted.filtered_peak_1217	54	.	2.71055	8.01223	5.41940
chr1	109133542	109133975	C7KUGACXX_8_7960.sorted.filtered_peak_1218	74	.	3.65830	10.25526	7.48371
chr1	109189131	109189866	C7KUGACXX_8_7960.sorted.filtered_peak_1219	146	.	3.83001	17.71499	14.66803
chr1	109203556	109204347	C7KUGACXX_8_7960.sorted.filtered_peak_1220	108	.	3.94403	13.78727	10.87328
chr1	109234648	109235629	C7KUGACXX_8_7960.sorted.filtered_peak_1221	154	.	4.01037	18.54711	15.46518
chr1	109288967	109289952	C7KUGACXX_8_7960.sorted.filtered_peak_1222	130	.	3.73305	15.98539	13.06775
chr1	109419278	109420105	C7KUGACXX_8_7960.sorted.filtered_peak_1223	79	.	3.53793	10.69699	7.96877
chr1	109440770	109441242	C7KUGACXX_8_7960.sorted.filtered_peak_1224	25	.	2.90686	5.02588	2.56126
chr1	109499230	109499755	C7KUGACXX_8_7960.sorted.filtered_peak_1225	78	.	3.88798	10.60943	7.81455
chr1	109505674	109506309	C7KUGACXX_8_7960.sorted.filtered_peak_1226	142	.	4.59993	17.25083	14.23757
chr1	109584101	109585339	C7KUGACXX_8_7960.sorted.filtered_peak_1227	128	.	4.02580	15.69026	12.80489
chr1	109618298	109619127	C7KUGACXX_8_7960.sorted.filtered_peak_1228	101	.	4.60532	13.02312	10.15341
chr1	109632949	109634001	C7KUGACXX_8_7960.sorted.filtered_peak_1229	81	.	3.38420	10.94916	8.16733
chr1	109642438	109643455	C7KUGACXX_8_7960.sorted.filtered_peak_1230	128	.	4.07052	15.80235	12.85988
chr1	109655112	109655714	C7KUGACXX_8_7960.sorted.filtered_peak_1231	25	.	2.44137	4.97182	2.52500
chr1	109656323	109656867	C7KUGACXX_8_7960.sorted.filtered_peak_1232	57	.	3.09688	8.42862	5.76441
chr1	109704965	109705398	C7KUGACXX_8_7960.sorted.filtered_peak_1233	15	.	2.60117	3.91294	1.57824
chr1	109756269	109757319	C7KUGACXX_8_7960.sorted.filtered_peak_1234	142	.	3.90074	17.22060	14.22492
chr1	109820042	109820340	C7KUGACXX_8_7960.sorted.filtered_peak_1235	26	.	2.87862	5.11855	2.65367
chr1	109825625	109826371	C7KUGACXX_8_7960.sorted.filtered_peak_1236	111	.	4.42506	14.10129	11.18573
chr1	109947497	109947877	C7KUGACXX_8_7960.sorted.filtered_peak_1237	24	.	2.96087	4.89927	2.44779
chr1	109967963	109969591	C7KUGACXX_8_7960.sorted.filtered_peak_1238	74	.	3.10601	10.20468	7.46956
chr1	110025912	110027005	C7KUGACXX_8_7960.sorted.filtered_peak_1239	135	.	3.59435	16.53075	13.53430
chr1	110036366	110037113	C7KUGACXX_8_7960.sorted.filtered_peak_1240	101	.	3.47915	13.02227	10.14767
chr1	110074895	110075293	C7KUGACXX_8_7960.sorted.filtered_peak_1241	32	.	2.81956	5.72204	3.21262
chr1	110090728	110091636	C7KUGACXX_8_7960.sorted.filtered_peak_1242	86	.	3.06397	11.42948	8.66050
chr1	110162105	110162461	C7KUGACXX_8_7960.sorted.filtered_peak_1243	16	.	2.08512	3.95999	1.61814
chr1	110163273	110163995	C7KUGACXX_8_7960.sorted.filtered_peak_1244	56	.	2.72610	8.25895	5.64205
chr1	110182876	110183127	C7KUGACXX_8_7960.sorted.filtered_peak_1245	30	.	2.93269	5.56000	3.05346
chr1	110198386	110199023	C7KUGACXX_8_7960.sorted.filtered_peak_1246	14	.	2.56177	3.78999	1.46902
chr1	110230316	110230566	C7KUGACXX_8_7960.sorted.filtered_peak_1247	21	.	2.85718	4.54577	2.12815
chr1	110282623	110283270	C7KUGACXX_8_7960.sorted.filtered_peak_1248	56	.	3.83663	8.31636	5.67939
chr1	110333272	110333987	C7KUGACXX_8_7960.sorted.filtered_peak_1249	103	.	3.55792	13.20356	10.36366
chr1	110344757	110345681	C7KUGACXX_8_7960.sorted.filtered_peak_1250	55	.	3.10753	8.25953	5.58223
chr1	110448687	110449262	C7KUGACXX_8_7960.sorted.filtered_peak_1251	37	.	2.55595	6.29896	3.75567
chr1	110453220	110453535	C7KUGACXX_8_7960.sorted.filtered_peak_1252	27	.	2.31728	5.17909	2.70441
chr1	110527046	110527563	C7KUGACXX_8_7960.sorted.filtered_peak_1253	176	.	4.49853	20.80798	17.68151
chr1	110554131	110554561	C7KUGACXX_8_7960.sorted.filtered_peak_1254	34	.	2.98380	6.00741	3.47931
chr1	110576918	110577422	C7KUGACXX_8_7960.sorted.filtered_peak_1255	183	.	4.73208	21.52235	18.36648
chr1	110745614	110745908	C7KUGACXX_8_7960.sorted.filtered_peak_1256	20	.	2.43904	4.49509	2.09167
chr1	110752525	110753034	C7KUGACXX_8_7960.sorted.filtered_peak_1257	82	.	3.11066	11.03629	8.23933
chr1	110880909	110882231	C7KUGACXX_8_7960.sorted.filtered_peak_1258	324	.	4.01578	36.04110	32.42041
chr1	110949766	110950765	C7KUGACXX_8_7960.sorted.filtered_peak_1259	51	.	3.11321	7.69227	5.11326
chr1	111003026	111003416	C7KUGACXX_8_7960.sorted.filtered_peak_1260	19	.	2.72292	4.32833	1.94064
chr1	111038566	111038816	C7KUGACXX_8_7960.sorted.filtered_peak_1261	23	.	2.80880	4.79375	2.36234
chr1	111162032	111162676	C7KUGACXX_8_7960.sorted.filtered_peak_1262	90	.	3.73528	11.86361	9.02995
chr1	111173439	111174352	C7KUGACXX_8_7960.sorted.filtered_peak_1263	59	.	2.98840	8.65524	5.96146
chr1	111189730	111190427	C7KUGACXX_8_7960.sorted.filtered_peak_1264	65	.	3.17308	9.20184	6.50407
chr1	111215215	111215656	C7KUGACXX_8_7960.sorted.filtered_peak_1265	20	.	2.14321	4.40893	2.00836
chr1	111323551	111323828	C7KUGACXX_8_7960.sorted.filtered_peak_1266	25	.	2.64413	5.03139	2.56945
chr1	111329564	111330406	C7KUGACXX_8_7960.sorted.filtered_peak_1267	67	.	3.24046	9.47493	6.77970
chr1	111415566	111415902	C7KUGACXX_8_7960.sorted.filtered_peak_1268	36	.	2.36951	6.20160	3.64959
chr1	111417064	111417343	C7KUGACXX_8_7960.sorted.filtered_peak_1269	31	.	2.23516	5.70461	3.18988
chr1	111417763	111418234	C7KUGACXX_8_7960.sorted.filtered_peak_1270	45	.	2.33754	7.16864	4.57054
chr1	111422576	111423215	C7KUGACXX_8_7960.sorted.filtered_peak_1271	54	.	2.49923	8.02505	5.40787
chr1	111423441	111423932	C7KUGACXX_8_7960.sorted.filtered_peak_1272	36	.	2.41799	6.19364	3.63654
chr1	111505739	111507089	C7KUGACXX_8_7960.sorted.filtered_peak_1273	160	.	4.06507	19.13700	16.05909
chr1	111682027	111683198	C7KUGACXX_8_7960.sorted.filtered_peak_1274	75	.	3.38459	10.23647	7.55191
chr1	111746304	111747170	C7KUGACXX_8_7960.sorted.filtered_peak_1275	27	.	2.14832	5.19940	2.72628
chr1	111758442	111759313	C7KUGACXX_8_7960.sorted.filtered_peak_1276	169	.	3.65279	20.02114	16.94040
chr1	111764476	111764824	C7KUGACXX_8_7960.sorted.filtered_peak_1277	31	.	2.39561	5.68378	3.17569
chr1	111888930	111889260	C7KUGACXX_8_7960.sorted.filtered_peak_1278	19	.	2.63681	4.38214	1.99375
chr1	111949048	111949330	C7KUGACXX_8_7960.sorted.filtered_peak_1279	13	.	2.44729	3.58375	1.30360
chr1	111991527	111992372	C7KUGACXX_8_7960.sorted.filtered_peak_1280	160	.	4.00064	19.10667	16.05450
chr1	112013486	112013894	C7KUGACXX_8_7960.sorted.filtered_peak_1281	14	.	2.37062	3.78419	1.47005
chr1	112019306	112019834	C7KUGACXX_8_7960.sorted.filtered_peak_1282	31	.	2.74155	5.70214	3.18447
chr1	112050139	112051229	C7KUGACXX_8_7960.sorted.filtered_peak_1283	60	.	2.89655	8.72305	6.01988
chr1	112135243	112135936	C7KUGACXX_8_7960.sorted.filtered_peak_1284	127	.	3.81966	15.66512	12.70987
chr1	112141235	112141628	C7KUGACXX_8_7960.sorted.filtered_peak_1285	20	.	2.16345	4.45309	2.05145
chr1	112146419	112147059	C7KUGACXX_8_7960.sorted.filtered_peak_1286	93	.	3.34249	12.14826	9.33677
chr1	112158951	112159230	C7KUGACXX_8_7960.sorted.filtered_peak_1287	43	.	2.50019	6.91915	4.32427
chr1	112161978	112162720	C7KUGACXX_8_7960.sorted.filtered_peak_1288	51	.	2.50455	7.74483	5.12998
chr1	112202866	112203332	C7KUGACXX_8_7960.sorted.filtered_peak_1289	23	.	2.56107	4.74222	2.31339
chr1	112281507	112282441	C7KUGACXX_8_7960.sorted.filtered_peak_1290	50	.	3.04596	7.68500	5.04677
chr1	112297679	112298751	C7KUGACXX_8_7960.sorted.filtered_peak_1291	119	.	3.66364	14.81558	11.91288
chr1	112912333	112912642	C7KUGACXX_8_7960.sorted.filtered_peak_1292	41	.	3.25648	6.69562	4.11266
chr1	112933492	112933792	C7KUGACXX_8_7960.sorted.filtered_peak_1293	47	.	3.29687	7.36318	4.74393
chr1	112938548	112939256	C7KUGACXX_8_7960.sorted.filtered_peak_1294	27	.	2.79990	5.26813	2.79672
chr1	113008640	113009234	C7KUGACXX_8_7960.sorted.filtered_peak_1295	40	.	3.23931	6.62379	4.06188
chr1	113160621	113161488	C7KUGACXX_8_7960.sorted.filtered_peak_1296	28	.	2.24221	5.35065	2.86349
chr1	113161658	113162962	C7KUGACXX_8_7960.sorted.filtered_peak_1297	61	.	2.70925	8.78329	6.13830
chr1	113217119	113217786	C7KUGACXX_8_7960.sorted.filtered_peak_1298	25	.	2.59013	4.95324	2.50152
chr1	113247718	113248058	C7KUGACXX_8_7960.sorted.filtered_peak_1299	28	.	2.41292	5.28676	2.80201
chr1	113249705	113250001	C7KUGACXX_8_7960.sorted.filtered_peak_1300	23	.	2.36924	4.76812	2.32928
chr1	113257797	113258526	C7KUGACXX_8_7960.sorted.filtered_peak_1301	166	.	3.93016	19.71441	16.65355
chr1	113479813	113480143	C7KUGACXX_8_7960.sorted.filtered_peak_1302	14	.	2.43739	3.72496	1.42428
chr1	113497896	113499248	C7KUGACXX_8_7960.sorted.filtered_peak_1303	93	.	3.08818	12.10715	9.33517
chr1	113500031	113500316	C7KUGACXX_8_7960.sorted.filtered_peak_1304	21	.	2.15225	4.53974	2.12682
chr1	113560089	113560339	C7KUGACXX_8_7960.sorted.filtered_peak_1305	15	.	2.66667	3.95075	1.59851
chr1	113589316	113589769	C7KUGACXX_8_7960.sorted.filtered_peak_1306	24	.	2.97418	4.92870	2.47416
chr1	113614967	113616336	C7KUGACXX_8_7960.sorted.filtered_peak_1307	154	.	4.46959	18.42122	15.40730
chr1	113689393	113689980	C7KUGACXX_8_7960.sorted.filtered_peak_1308	38	.	3.13081	6.39942	3.83734
chr1	113932561	113933128	C7KUGACXX_8_7960.sorted.filtered_peak_1309	33	.	2.70034	5.84713	3.33851
chr1	114301686	114302591	C7KUGACXX_8_7960.sorted.filtered_peak_1310	29	.	2.68175	5.39686	2.91614
chr1	114326119	114326980	C7KUGACXX_8_7960.sorted.filtered_peak_1311	33	.	2.69095	5.83454	3.30956
chr1	114354395	114355403	C7KUGACXX_8_7960.sorted.filtered_peak_1312	176	.	4.08668	20.72889	17.64234
chr1	114414147	114415195	C7KUGACXX_8_7960.sorted.filtered_peak_1313	78	.	2.87350	10.60988	7.84386
chr1	114446895	114448213	C7KUGACXX_8_7960.sorted.filtered_peak_1314	203	.	3.94651	23.48679	20.31868
chr1	114471641	114472956	C7KUGACXX_8_7960.sorted.filtered_peak_1315	68	.	2.97298	9.53052	6.82017
chr1	114489573	114490214	C7KUGACXX_8_7960.sorted.filtered_peak_1316	25	.	2.73506	5.02221	2.56904
chr1	114888952	114889534	C7KUGACXX_8_7960.sorted.filtered_peak_1317	82	.	3.47860	11.01524	8.24283
chr1	115053430	115054577	C7KUGACXX_8_7960.sorted.filtered_peak_1318	109	.	3.36244	13.79122	10.91021
chr1	115123770	115124581	C7KUGACXX_8_7960.sorted.filtered_peak_1319	161	.	4.48291	19.24277	16.18660
chr1	115212330	115213155	C7KUGACXX_8_7960.sorted.filtered_peak_1320	45	.	3.05354	7.11915	4.50679
chr1	115258907	115259758	C7KUGACXX_8_7960.sorted.filtered_peak_1321	104	.	3.62855	13.35935	10.49059
chr1	115299961	115300889	C7KUGACXX_8_7960.sorted.filtered_peak_1322	189	.	4.11540	22.07979	18.90779
chr1	115322957	115323544	C7KUGACXX_8_7960.sorted.filtered_peak_1323	178	.	5.13566	20.97054	17.83447
chr1	115605284	115605833	C7KUGACXX_8_7960.sorted.filtered_peak_1324	47	.	3.16281	7.36898	4.75859
chr1	115631972	115632290	C7KUGACXX_8_7960.sorted.filtered_peak_1325	13	.	2.52266	3.69244	1.38363
chr1	115641654	115642332	C7KUGACXX_8_7960.sorted.filtered_peak_1326	54	.	3.42094	8.06938	5.41366
chr1	116184433	116184930	C7KUGACXX_8_7960.sorted.filtered_peak_1327	25	.	2.77860	4.96571	2.51854
chr1	116185211	116185591	C7KUGACXX_8_7960.sorted.filtered_peak_1328	27	.	2.79837	5.21964	2.74765
chr1	116519007	116519368	C7KUGACXX_8_7960.sorted.filtered_peak_1329	12	.	2.40541	3.54697	1.26410
chr1	116574611	116574984	C7KUGACXX_8_7960.sorted.filtered_peak_1330	13	.	2.53103	3.67270	1.37541
chr1	116681573	116682158	C7KUGACXX_8_7960.sorted.filtered_peak_1331	51	.	3.76626	7.83430	5.19452
chr1	116694588	116695035	C7KUGACXX_8_7960.sorted.filtered_peak_1332	41	.	3.05185	6.71304	4.12941
chr1	116711013	116711434	C7KUGACXX_8_7960.sorted.filtered_peak_1333	20	.	2.61642	4.41940	2.03283
chr1	116868418	116869111	C7KUGACXX_8_7960.sorted.filtered_peak_1334	20	.	2.48978	4.49632	2.09193
chr1	116915366	116916007	C7KUGACXX_8_7960.sorted.filtered_peak_1335	91	.	3.19037	11.94453	9.15002
chr1	116920303	116920718	C7KUGACXX_8_7960.sorted.filtered_peak_1336	33	.	2.43627	5.85165	3.32209
chr1	116961079	116961426	C7KUGACXX_8_7960.sorted.filtered_peak_1337	39	.	2.89849	6.47709	3.91914
chr1	117046653	117047462	C7KUGACXX_8_7960.sorted.filtered_peak_1338	134	.	3.84162	16.43133	13.46865
chr1	117057561	117058552	C7KUGACXX_8_7960.sorted.filtered_peak_1339	97	.	3.37446	12.53431	9.71386
chr1	117087109	117088175	C7KUGACXX_8_7960.sorted.filtered_peak_1340	27	.	2.46672	5.14694	2.70546
chr1	117093852	117094112	C7KUGACXX_8_7960.sorted.filtered_peak_1341	24	.	2.66328	4.89417	2.45912
chr1	117099148	117099590	C7KUGACXX_8_7960.sorted.filtered_peak_1342	83	.	3.46105	11.10378	8.30483
chr1	117112652	117113931	C7KUGACXX_8_7960.sorted.filtered_peak_1343	52	.	2.63118	7.88661	5.24125
chr1	117279920	117281073	C7KUGACXX_8_7960.sorted.filtered_peak_1344	79	.	3.00131	10.69888	7.91227
chr1	117281288	117282016	C7KUGACXX_8_7960.sorted.filtered_peak_1345	66	.	2.84472	9.38241	6.65348
chr1	117296613	117297303	C7KUGACXX_8_7960.sorted.filtered_peak_1346	61	.	2.85426	8.80626	6.10912
chr1	117312052	117312751	C7KUGACXX_8_7960.sorted.filtered_peak_1347	82	.	2.75813	11.06535	8.27702
chr1	117320315	117320993	C7KUGACXX_8_7960.sorted.filtered_peak_1348	17	.	2.66701	4.10775	1.74577
chr1	117351302	117352040	C7KUGACXX_8_7960.sorted.filtered_peak_1349	27	.	2.08477	5.20530	2.74146
chr1	117359095	117359506	C7KUGACXX_8_7960.sorted.filtered_peak_1350	33	.	2.57475	5.82584	3.30266
chr1	117360223	117360544	C7KUGACXX_8_7960.sorted.filtered_peak_1351	29	.	2.52710	5.40604	2.92110
chr1	117369738	117370249	C7KUGACXX_8_7960.sorted.filtered_peak_1352	19	.	2.54253	4.31125	1.93763
chr1	117420605	117421134	C7KUGACXX_8_7960.sorted.filtered_peak_1353	62	.	3.37720	8.95063	6.25107
chr1	117544133	117544493	C7KUGACXX_8_7960.sorted.filtered_peak_1354	16	.	2.56178	3.94719	1.61767
chr1	117602087	117603219	C7KUGACXX_8_7960.sorted.filtered_peak_1355	127	.	3.46107	15.64030	12.71105
chr1	117610377	117610658	C7KUGACXX_8_7960.sorted.filtered_peak_1356	21	.	2.67244	4.53422	2.13745
chr1	117619890	117620239	C7KUGACXX_8_7960.sorted.filtered_peak_1357	32	.	2.94914	5.79007	3.27049
chr1	117664342	117664958	C7KUGACXX_8_7960.sorted.filtered_peak_1358	66	.	3.48333	9.41980	6.69259
chr1	117671270	117671520	C7KUGACXX_8_7960.sorted.filtered_peak_1359	33	.	3.15399	5.90703	3.38166
chr1	117909076	117910423	C7KUGACXX_8_7960.sorted.filtered_peak_1360	36	.	2.41945	6.21271	3.67255
chr1	118077601	118077981	C7KUGACXX_8_7960.sorted.filtered_peak_1361	39	.	3.04397	6.49643	3.93388
chr1	118148005	118149174	C7KUGACXX_8_7960.sorted.filtered_peak_1362	154	.	3.51959	18.47792	15.47721
chr1	118187267	118187609	C7KUGACXX_8_7960.sorted.filtered_peak_1363	39	.	3.00536	6.51789	3.95561
chr1	118197088	118197549	C7KUGACXX_8_7960.sorted.filtered_peak_1364	29	.	2.15718	5.41376	2.92454
chr1	118198758	118199369	C7KUGACXX_8_7960.sorted.filtered_peak_1365	64	.	2.50548	9.12030	6.42812
chr1	118206762	118207390	C7KUGACXX_8_7960.sorted.filtered_peak_1366	103	.	3.22665	13.20005	10.33164
chr1	118277727	118278032	C7KUGACXX_8_7960.sorted.filtered_peak_1367	37	.	3.17245	6.29515	3.73897
chr1	118438070	118438718	C7KUGACXX_8_7960.sorted.filtered_peak_1368	22	.	2.66531	4.62150	2.21084
chr1	118471971	118472922	C7KUGACXX_8_7960.sorted.filtered_peak_1369	119	.	3.90379	14.77674	11.90148
chr1	119570215	119570556	C7KUGACXX_8_7960.sorted.filtered_peak_1370	17	.	2.73421	4.15831	1.78181
chr1	119682693	119683507	C7KUGACXX_8_7960.sorted.filtered_peak_1371	315	.	5.32813	35.16550	31.59250
chr1	120351603	120351853	C7KUGACXX_8_7960.sorted.filtered_peak_1372	26	.	2.89036	5.07979	2.60824
chr1	120511087	120511477	C7KUGACXX_8_7960.sorted.filtered_peak_1373	13	.	2.39235	3.62580	1.33355
chr1	120612005	120612259	C7KUGACXX_8_7960.sorted.filtered_peak_1374	60	.	4.00864	8.73713	6.03355
chr1	120838219	120838834	C7KUGACXX_8_7960.sorted.filtered_peak_1375	76	.	4.31875	10.36012	7.62571
chr1	121258183	121258598	C7KUGACXX_8_7960.sorted.filtered_peak_1376	70	.	3.81686	9.75516	7.02868
chr1	121261323	121261661	C7KUGACXX_8_7960.sorted.filtered_peak_1377	37	.	3.04935	6.32995	3.77802
chr1	121484314	121485514	C7KUGACXX_8_7960.sorted.filtered_peak_1378	552	.	7.38083	59.54959	55.29698
chr1	142535486	142536316	C7KUGACXX_8_7960.sorted.filtered_peak_1379	54	.	2.40057	8.13072	5.45116
chr1	142537396	142539035	C7KUGACXX_8_7960.sorted.filtered_peak_1380	98	.	2.82109	12.69675	9.83786
chr1	142539235	142539666	C7KUGACXX_8_7960.sorted.filtered_peak_1381	24	.	1.96532	4.83543	2.41398
chr1	142623635	142624123	C7KUGACXX_8_7960.sorted.filtered_peak_1382	23	.	2.92464	4.76050	2.32147
chr1	142653939	142654454	C7KUGACXX_8_7960.sorted.filtered_peak_1383	30	.	3.13652	5.53997	3.05109
chr1	144019053	144019349	C7KUGACXX_8_7960.sorted.filtered_peak_1384	13	.	2.57967	3.69418	1.37931
chr1	144533425	144534346	C7KUGACXX_8_7960.sorted.filtered_peak_1385	113	.	3.38935	14.30644	11.39494
chr1	144931340	144932620	C7KUGACXX_8_7960.sorted.filtered_peak_1386	98	.	2.62885	12.65540	9.83112
chr1	145039494	145040052	C7KUGACXX_8_7960.sorted.filtered_peak_1387	16	.	1.93784	3.94585	1.61133
chr1	145046617	145047593	C7KUGACXX_8_7960.sorted.filtered_peak_1388	18	.	2.25449	4.22515	1.85345
chr1	145058991	145059291	C7KUGACXX_8_7960.sorted.filtered_peak_1389	22	.	2.01123	4.66617	2.25311
chr1	145096189	145096760	C7KUGACXX_8_7960.sorted.filtered_peak_1390	41	.	2.51783	6.73005	4.16283
chr1	145115799	145116206	C7KUGACXX_8_7960.sorted.filtered_peak_1391	12	.	1.98289	3.55567	1.27532
chr1	145117601	145118300	C7KUGACXX_8_7960.sorted.filtered_peak_1392	15	.	2.19178	3.92145	1.58842
chr1	145290746	145291064	C7KUGACXX_8_7960.sorted.filtered_peak_1393	54	.	3.68280	8.12205	5.45046
chr1	145291613	145292022	C7KUGACXX_8_7960.sorted.filtered_peak_1394	26	.	2.90116	5.08861	2.64386
chr1	145292417	145292717	C7KUGACXX_8_7960.sorted.filtered_peak_1395	57	.	3.76213	8.47292	5.77756
chr1	145382144	145383222	C7KUGACXX_8_7960.sorted.filtered_peak_1396	54	.	3.78735	8.09023	5.43318
chr1	145396762	145398268	C7KUGACXX_8_7960.sorted.filtered_peak_1397	33	.	2.43167	5.82548	3.31691
chr1	145421716	145422177	C7KUGACXX_8_7960.sorted.filtered_peak_1398	21	.	2.67726	4.51062	2.10369
chr1	145427097	145427892	C7KUGACXX_8_7960.sorted.filtered_peak_1399	69	.	3.57594	9.61768	6.92427
chr1	145437539	145438639	C7KUGACXX_8_7960.sorted.filtered_peak_1400	57	.	2.71554	8.43850	5.75818
chr1	145454608	145456006	C7KUGACXX_8_7960.sorted.filtered_peak_1401	60	.	2.63427	8.67538	6.01646
chr1	145457047	145457549	C7KUGACXX_8_7960.sorted.filtered_peak_1402	28	.	2.21489	5.27092	2.81278
chr1	145469918	145470838	C7KUGACXX_8_7960.sorted.filtered_peak_1403	62	.	2.95481	8.90188	6.21561
chr1	145476743	145477731	C7KUGACXX_8_7960.sorted.filtered_peak_1404	77	.	2.97239	10.44675	7.71920
chr1	145507166	145508209	C7KUGACXX_8_7960.sorted.filtered_peak_1405	108	.	4.09603	13.77681	10.89626
chr1	145515706	145516556	C7KUGACXX_8_7960.sorted.filtered_peak_1406	159	.	4.51364	19.01541	15.97946
chr1	145542956	145543218	C7KUGACXX_8_7960.sorted.filtered_peak_1407	16	.	2.59276	3.97293	1.62889
chr1	145548809	145549374	C7KUGACXX_8_7960.sorted.filtered_peak_1408	125	.	4.88609	15.49360	12.51809
chr1	145562703	145563247	C7KUGACXX_8_7960.sorted.filtered_peak_1409	20	.	2.67822	4.43480	2.03181
chr1	145575075	145576453	C7KUGACXX_8_7960.sorted.filtered_peak_1410	70	.	3.09818	9.76069	7.08119
chr1	145589142	145589556	C7KUGACXX_8_7960.sorted.filtered_peak_1411	22	.	2.59557	4.70064	2.27366
chr1	145610505	145611260	C7KUGACXX_8_7960.sorted.filtered_peak_1412	117	.	4.88630	14.69884	11.79092
chr1	145713396	145713900	C7KUGACXX_8_7960.sorted.filtered_peak_1413	27	.	2.97443	5.22738	2.76406
chr1	145744006	145744548	C7KUGACXX_8_7960.sorted.filtered_peak_1414	51	.	3.48596	7.75672	5.11517
chr1	146555928	146556705	C7KUGACXX_8_7960.sorted.filtered_peak_1415	41	.	3.22655	6.71510	4.13568
chr1	146643675	146644552	C7KUGACXX_8_7960.sorted.filtered_peak_1416	178	.	4.48447	20.98107	17.82559
chr1	146696823	146697245	C7KUGACXX_8_7960.sorted.filtered_peak_1417	36	.	3.32864	6.19675	3.64229
chr1	146714032	146715170	C7KUGACXX_8_7960.sorted.filtered_peak_1418	99	.	3.55799	12.85914	9.98673
chr1	147013059	147013309	C7KUGACXX_8_7960.sorted.filtered_peak_1419	18	.	2.63249	4.24259	1.85994
chr1	147071108	147072244	C7KUGACXX_8_7960.sorted.filtered_peak_1420	136	.	3.91807	16.63721	13.68566
chr1	147089924	147090278	C7KUGACXX_8_7960.sorted.filtered_peak_1421	27	.	2.84894	5.24959	2.76441
chr1	147101174	147101447	C7KUGACXX_8_7960.sorted.filtered_peak_1422	19	.	2.49682	4.28706	1.90271
chr1	147120046	147120478	C7KUGACXX_8_7960.sorted.filtered_peak_1423	65	.	3.34188	9.30001	6.58025
chr1	147141629	147142065	C7KUGACXX_8_7960.sorted.filtered_peak_1424	30	.	2.66925	5.51806	3.01371
chr1	147142367	147143050	C7KUGACXX_8_7960.sorted.filtered_peak_1425	75	.	3.51116	10.23504	7.50248
chr1	147171966	147172606	C7KUGACXX_8_7960.sorted.filtered_peak_1426	42	.	3.38331	6.88114	4.29988
chr1	147727140	147727531	C7KUGACXX_8_7960.sorted.filtered_peak_1427	20	.	2.35355	4.44152	2.05124
chr1	147735490	147736167	C7KUGACXX_8_7960.sorted.filtered_peak_1428	26	.	3.02663	5.11971	2.65585
chr1	147790582	147791070	C7KUGACXX_8_7960.sorted.filtered_peak_1429	63	.	4.06521	9.01556	6.30540
chr1	147806536	147807317	C7KUGACXX_8_7960.sorted.filtered_peak_1430	32	.	3.18913	5.71884	3.21034
chr1	148241377	148241645	C7KUGACXX_8_7960.sorted.filtered_peak_1431	68	.	4.23755	9.60657	6.85664
chr1	148551490	148552403	C7KUGACXX_8_7960.sorted.filtered_peak_1432	29	.	3.04251	5.45472	2.96343
chr1	148556613	148557000	C7KUGACXX_8_7960.sorted.filtered_peak_1433	49	.	3.70171	7.56891	4.93852
chr1	149223191	149224173	C7KUGACXX_8_7960.sorted.filtered_peak_1434	164	.	4.31043	19.52176	16.43962
chr1	149224467	149224966	C7KUGACXX_8_7960.sorted.filtered_peak_1435	117	.	3.70190	14.61985	11.72458
chr1	149815179	149815576	C7KUGACXX_8_7960.sorted.filtered_peak_1436	29	.	2.84508	5.45359	2.96193
chr1	149821133	149821823	C7KUGACXX_8_7960.sorted.filtered_peak_1437	29	.	2.79112	5.38992	2.90936
chr1	149851014	149851474	C7KUGACXX_8_7960.sorted.filtered_peak_1438	24	.	2.78958	4.92425	2.48092
chr1	149858155	149858565	C7KUGACXX_8_7960.sorted.filtered_peak_1439	221	.	4.06032	25.41614	22.14210
chr1	149859466	149860356	C7KUGACXX_8_7960.sorted.filtered_peak_1440	94	.	2.95890	12.33645	9.48970
chr1	149870757	149871504	C7KUGACXX_8_7960.sorted.filtered_peak_1441	89	.	4.08019	11.72633	8.90937
chr1	149899371	149900286	C7KUGACXX_8_7960.sorted.filtered_peak_1442	131	.	4.06482	16.11880	13.15859
chr1	149911007	149911441	C7KUGACXX_8_7960.sorted.filtered_peak_1443	27	.	2.85383	5.22696	2.75056
chr1	149981742	149982015	C7KUGACXX_8_7960.sorted.filtered_peak_1444	31	.	2.80309	5.62207	3.11215
chr1	149982235	149982991	C7KUGACXX_8_7960.sorted.filtered_peak_1445	37	.	2.94716	6.24989	3.70497
chr1	150039358	150040061	C7KUGACXX_8_7960.sorted.filtered_peak_1446	83	.	3.78447	11.16701	8.38221
chr1	150121814	150122348	C7KUGACXX_8_7960.sorted.filtered_peak_1447	60	.	3.03565	8.71541	6.02391
chr1	150123535	150123879	C7KUGACXX_8_7960.sorted.filtered_peak_1448	31	.	2.49334	5.63526	3.12374
chr1	150159529	150159844	C7KUGACXX_8_7960.sorted.filtered_peak_1449	14	.	2.55681	3.71107	1.41260
chr1	150185716	150186452	C7KUGACXX_8_7960.sorted.filtered_peak_1450	188	.	5.24962	22.02783	18.86037
chr1	150206573	150207363	C7KUGACXX_8_7960.sorted.filtered_peak_1451	90	.	3.00803	11.89997	9.08644
chr1	150208219	150208822	C7KUGACXX_8_7960.sorted.filtered_peak_1452	197	.	4.06928	22.97669	19.78869
chr1	150227923	150228550	C7KUGACXX_8_7960.sorted.filtered_peak_1453	31	.	3.02324	5.61364	3.10047
chr1	150240676	150241807	C7KUGACXX_8_7960.sorted.filtered_peak_1454	81	.	3.43606	10.95380	8.16864
chr1	150254005	150255008	C7KUGACXX_8_7960.sorted.filtered_peak_1455	23	.	2.70716	4.73539	2.32069
chr1	150265969	150266684	C7KUGACXX_8_7960.sorted.filtered_peak_1456	78	.	4.09447	10.57265	7.80134
chr1	150293714	150294194	C7KUGACXX_8_7960.sorted.filtered_peak_1457	179	.	5.00838	21.09057	17.95673
chr1	150294482	150294974	C7KUGACXX_8_7960.sorted.filtered_peak_1458	13	.	2.19099	3.61530	1.32266
chr1	150335831	150337157	C7KUGACXX_8_7960.sorted.filtered_peak_1459	227	.	4.07680	25.97723	22.72781
chr1	150436859	150437159	C7KUGACXX_8_7960.sorted.filtered_peak_1460	32	.	3.22799	5.76107	3.23136
chr1	150459450	150460251	C7KUGACXX_8_7960.sorted.filtered_peak_1461	127	.	4.46827	15.65417	12.72130
chr1	150487595	150488445	C7KUGACXX_8_7960.sorted.filtered_peak_1462	111	.	3.92460	14.00374	11.13513
chr1	150521047	150521495	C7KUGACXX_8_7960.sorted.filtered_peak_1463	20	.	2.67140	4.40503	2.00537
chr1	150533472	150535679	C7KUGACXX_8_7960.sorted.filtered_peak_1464	38	.	2.11042	6.36032	3.83246
chr1	150535885	150536229	C7KUGACXX_8_7960.sorted.filtered_peak_1465	29	.	1.95175	5.47551	2.97759
chr1	150539779	150540848	C7KUGACXX_8_7960.sorted.filtered_peak_1466	40	.	2.27491	6.58436	4.01344
chr1	150550574	150550983	C7KUGACXX_8_7960.sorted.filtered_peak_1467	19	.	2.06160	4.35633	1.96554
chr1	150551380	150552613	C7KUGACXX_8_7960.sorted.filtered_peak_1468	89	.	3.02280	11.72403	8.98633
chr1	150583834	150584405	C7KUGACXX_8_7960.sorted.filtered_peak_1469	115	.	3.95825	14.44518	11.51446
chr1	150586009	150586384	C7KUGACXX_8_7960.sorted.filtered_peak_1470	43	.	2.80376	6.91737	4.32957
chr1	150594033	150594437	C7KUGACXX_8_7960.sorted.filtered_peak_1471	47	.	3.37992	7.33125	4.70340
chr1	150601220	150602457	C7KUGACXX_8_7960.sorted.filtered_peak_1472	235	.	4.82424	26.88744	23.57473
chr1	150669472	150670134	C7KUGACXX_8_7960.sorted.filtered_peak_1473	114	.	4.28499	14.32902	11.44475
chr1	150738016	150738377	C7KUGACXX_8_7960.sorted.filtered_peak_1474	32	.	3.00919	5.81118	3.28782
chr1	150743409	150743671	C7KUGACXX_8_7960.sorted.filtered_peak_1475	57	.	3.63010	8.43852	5.74944
chr1	150848750	150849452	C7KUGACXX_8_7960.sorted.filtered_peak_1476	184	.	4.40981	21.59159	18.46009
chr1	150862167	150862755	C7KUGACXX_8_7960.sorted.filtered_peak_1477	16	.	2.59284	4.01559	1.67249
chr1	150898348	150899458	C7KUGACXX_8_7960.sorted.filtered_peak_1478	115	.	3.80116	14.45897	11.59138
chr1	150946702	150947466	C7KUGACXX_8_7960.sorted.filtered_peak_1479	34	.	2.65004	5.95180	3.41527
chr1	150951986	150952381	C7KUGACXX_8_7960.sorted.filtered_peak_1480	39	.	2.88789	6.55310	3.99182
chr1	150980532	150981574	C7KUGACXX_8_7960.sorted.filtered_peak_1481	72	.	3.19444	9.96730	7.27869
chr1	151019941	151020422	C7KUGACXX_8_7960.sorted.filtered_peak_1482	14	.	2.28688	3.78475	1.46694
chr1	151030171	151030485	C7KUGACXX_8_7960.sorted.filtered_peak_1483	51	.	2.60516	7.76769	5.12804
chr1	151030706	151031035	C7KUGACXX_8_7960.sorted.filtered_peak_1484	12	.	1.92264	3.46904	1.20974
chr1	151031855	151032274	C7KUGACXX_8_7960.sorted.filtered_peak_1485	69	.	2.88212	9.64095	6.91289
chr1	151042810	151043888	C7KUGACXX_8_7960.sorted.filtered_peak_1486	98	.	3.76503	12.77407	9.89348
chr1	151118850	151119796	C7KUGACXX_8_7960.sorted.filtered_peak_1487	88	.	3.55187	11.61375	8.85554
chr1	151128581	151129258	C7KUGACXX_8_7960.sorted.filtered_peak_1488	65	.	3.17324	9.25995	6.52747
chr1	151129710	151130196	C7KUGACXX_8_7960.sorted.filtered_peak_1489	22	.	2.31826	4.67675	2.26926
chr1	151138026	151138889	C7KUGACXX_8_7960.sorted.filtered_peak_1490	118	.	3.59926	14.74090	11.84249
chr1	151162426	151162896	C7KUGACXX_8_7960.sorted.filtered_peak_1491	59	.	3.31461	8.64206	5.96081
chr1	151170591	151171401	C7KUGACXX_8_7960.sorted.filtered_peak_1492	164	.	4.34228	19.50331	16.46369
chr1	151226941	151227581	C7KUGACXX_8_7960.sorted.filtered_peak_1493	132	.	4.53989	16.20581	13.24455
chr1	151253642	151255241	C7KUGACXX_8_7960.sorted.filtered_peak_1494	165	.	3.56496	19.69265	16.59167
chr1	151283925	151284716	C7KUGACXX_8_7960.sorted.filtered_peak_1495	63	.	3.46663	9.00191	6.30814
chr1	151299759	151300538	C7KUGACXX_8_7960.sorted.filtered_peak_1496	160	.	4.65679	19.16313	16.08675
chr1	151313281	151313628	C7KUGACXX_8_7960.sorted.filtered_peak_1497	46	.	3.11526	7.30444	4.67807
chr1	151319366	151320138	C7KUGACXX_8_7960.sorted.filtered_peak_1498	237	.	4.86274	27.03363	23.74393
chr1	151371746	151372317	C7KUGACXX_8_7960.sorted.filtered_peak_1499	93	.	3.66189	12.20152	9.38465
chr1	151416429	151416721	C7KUGACXX_8_7960.sorted.filtered_peak_1500	47	.	3.55132	7.41720	4.78533
chr1	151430854	151432211	C7KUGACXX_8_7960.sorted.filtered_peak_1501	38	.	2.70414	6.44547	3.88968
chr1	151483483	151483951	C7KUGACXX_8_7960.sorted.filtered_peak_1502	68	.	3.60452	9.63372	6.89998
chr1	151512505	151513136	C7KUGACXX_8_7960.sorted.filtered_peak_1503	101	.	4.06024	12.97840	10.13758
chr1	151541410	151541844	C7KUGACXX_8_7960.sorted.filtered_peak_1504	14	.	2.53151	3.69919	1.40123
chr1	151566495	151566959	C7KUGACXX_8_7960.sorted.filtered_peak_1505	27	.	3.00330	5.19673	2.73496
chr1	151584211	151584965	C7KUGACXX_8_7960.sorted.filtered_peak_1506	120	.	4.23891	14.96990	12.05400
chr1	151693478	151693822	C7KUGACXX_8_7960.sorted.filtered_peak_1507	15	.	2.58120	3.89076	1.54960
chr1	151735650	151736210	C7KUGACXX_8_7960.sorted.filtered_peak_1508	51	.	3.30864	7.81969	5.17799
chr1	151762598	151763701	C7KUGACXX_8_7960.sorted.filtered_peak_1509	165	.	4.19886	19.56247	16.53990
chr1	151794910	151795212	C7KUGACXX_8_7960.sorted.filtered_peak_1510	30	.	2.72744	5.54650	3.03808
chr1	151812011	151812672	C7KUGACXX_8_7960.sorted.filtered_peak_1511	51	.	2.90277	7.78764	5.14661
chr1	151864117	151864530	C7KUGACXX_8_7960.sorted.filtered_peak_1512	14	.	2.47592	3.79930	1.48741
chr1	151877518	151877854	C7KUGACXX_8_7960.sorted.filtered_peak_1513	31	.	2.74454	5.70389	3.19242
chr1	151881629	151882541	C7KUGACXX_8_7960.sorted.filtered_peak_1514	80	.	3.51050	10.79574	8.02770
chr1	151897591	151897879	C7KUGACXX_8_7960.sorted.filtered_peak_1515	14	.	2.49115	3.81401	1.48810
chr1	151906503	151906965	C7KUGACXX_8_7960.sorted.filtered_peak_1516	26	.	2.86089	5.05399	2.61242
chr1	151918137	151919074	C7KUGACXX_8_7960.sorted.filtered_peak_1517	41	.	2.87333	6.68900	4.12380
chr1	151940425	151940802	C7KUGACXX_8_7960.sorted.filtered_peak_1518	41	.	3.12335	6.68827	4.11270
chr1	151945447	151945737	C7KUGACXX_8_7960.sorted.filtered_peak_1519	55	.	3.47659	8.25122	5.58614
chr1	151956790	151957111	C7KUGACXX_8_7960.sorted.filtered_peak_1520	34	.	3.03914	6.01385	3.47942
chr1	151966024	151966968	C7KUGACXX_8_7960.sorted.filtered_peak_1521	27	.	2.38845	5.23249	2.75732
chr1	152007073	152008258	C7KUGACXX_8_7960.sorted.filtered_peak_1522	30	.	2.52360	5.56828	3.08047
chr1	152020347	152021051	C7KUGACXX_8_7960.sorted.filtered_peak_1523	211	.	4.65883	24.41493	21.19482
chr1	152432380	152433062	C7KUGACXX_8_7960.sorted.filtered_peak_1524	24	.	2.74857	4.84513	2.41181
chr1	153467604	153467869	C7KUGACXX_8_7960.sorted.filtered_peak_1525	23	.	2.88518	4.83162	2.38776
chr1	153508639	153508990	C7KUGACXX_8_7960.sorted.filtered_peak_1526	27	.	2.36620	5.26522	2.77805
chr1	153517458	153518400	C7KUGACXX_8_7960.sorted.filtered_peak_1527	55	.	2.82531	8.20793	5.58508
chr1	153538780	153539280	C7KUGACXX_8_7960.sorted.filtered_peak_1528	23	.	2.63531	4.74664	2.32098
chr1	153590164	153590414	C7KUGACXX_8_7960.sorted.filtered_peak_1529	13	.	2.54930	3.68402	1.38665
chr1	153606224	153607070	C7KUGACXX_8_7960.sorted.filtered_peak_1530	229	.	4.83855	26.30594	22.98345
chr1	153630871	153631673	C7KUGACXX_8_7960.sorted.filtered_peak_1531	121	.	4.20057	15.11539	12.15415
chr1	153643047	153644098	C7KUGACXX_8_7960.sorted.filtered_peak_1532	258	.	4.92038	29.19615	25.84360
chr1	153700035	153701173	C7KUGACXX_8_7960.sorted.filtered_peak_1533	184	.	4.32499	21.56773	18.46161
chr1	153747982	153748407	C7KUGACXX_8_7960.sorted.filtered_peak_1534	34	.	2.74199	6.02575	3.48748
chr1	153755788	153756601	C7KUGACXX_8_7960.sorted.filtered_peak_1535	134	.	4.44823	16.46514	13.47451
chr1	153777747	153778159	C7KUGACXX_8_7960.sorted.filtered_peak_1536	22	.	2.59063	4.71086	2.28475
chr1	153894826	153896077	C7KUGACXX_8_7960.sorted.filtered_peak_1537	231	.	4.13674	26.38582	23.11884
chr1	153917644	153919242	C7KUGACXX_8_7960.sorted.filtered_peak_1538	32	.	2.42414	5.79639	3.27339
chr1	153930213	153931413	C7KUGACXX_8_7960.sorted.filtered_peak_1539	79	.	2.77996	10.66318	7.95806
chr1	153935915	153936326	C7KUGACXX_8_7960.sorted.filtered_peak_1540	68	.	2.64888	9.56801	6.83691
chr1	153939744	153940484	C7KUGACXX_8_7960.sorted.filtered_peak_1541	67	.	2.89561	9.51902	6.78175
chr1	153949361	153949873	C7KUGACXX_8_7960.sorted.filtered_peak_1542	16	.	2.32575	3.94484	1.60793
chr1	153950050	153950943	C7KUGACXX_8_7960.sorted.filtered_peak_1543	53	.	3.21105	7.94990	5.32498
chr1	153959372	153959671	C7KUGACXX_8_7960.sorted.filtered_peak_1544	21	.	2.44397	4.52291	2.12219
chr1	153962946	153963477	C7KUGACXX_8_7960.sorted.filtered_peak_1545	143	.	4.50387	17.31538	14.30189
chr1	154087413	154088015	C7KUGACXX_8_7960.sorted.filtered_peak_1546	46	.	3.58522	7.25551	4.64407
chr1	154130166	154131257	C7KUGACXX_8_7960.sorted.filtered_peak_1547	75	.	3.50161	10.23504	7.55990
chr1	154154725	154156088	C7KUGACXX_8_7960.sorted.filtered_peak_1548	63	.	2.86321	9.03089	6.32740
chr1	154171655	154171993	C7KUGACXX_8_7960.sorted.filtered_peak_1549	24	.	2.97093	4.92763	2.47847
chr1	154178799	154179172	C7KUGACXX_8_7960.sorted.filtered_peak_1550	13	.	2.57590	3.68147	1.36622
chr1	154192919	154194219	C7KUGACXX_8_7960.sorted.filtered_peak_1551	144	.	3.40314	17.41950	14.46845
chr1	154244628	154245487	C7KUGACXX_8_7960.sorted.filtered_peak_1552	195	.	4.58465	22.70058	19.54976
chr1	154280553	154280866	C7KUGACXX_8_7960.sorted.filtered_peak_1553	13	.	2.55749	3.62746	1.32003
chr1	154297194	154297596	C7KUGACXX_8_7960.sorted.filtered_peak_1554	34	.	2.44359	6.00049	3.46434
chr1	154300681	154301303	C7KUGACXX_8_7960.sorted.filtered_peak_1555	16	.	2.04911	4.00209	1.65943
chr1	154307561	154307867	C7KUGACXX_8_7960.sorted.filtered_peak_1556	42	.	2.80284	6.84085	4.24866
chr1	154309983	154310331	C7KUGACXX_8_7960.sorted.filtered_peak_1557	33	.	2.54748	5.85462	3.34366
chr1	154315162	154315947	C7KUGACXX_8_7960.sorted.filtered_peak_1558	30	.	2.44233	5.58020	3.07408
chr1	154357987	154358373	C7KUGACXX_8_7960.sorted.filtered_peak_1559	45	.	3.12165	7.16953	4.55652
chr1	154358871	154359676	C7KUGACXX_8_7960.sorted.filtered_peak_1560	110	.	4.21278	13.96541	11.07720
chr1	154370700	154370970	C7KUGACXX_8_7960.sorted.filtered_peak_1561	23	.	2.66170	4.79906	2.35951
chr1	154377633	154377978	C7KUGACXX_8_7960.sorted.filtered_peak_1562	27	.	2.26740	5.23845	2.76322
chr1	154417571	154417821	C7KUGACXX_8_7960.sorted.filtered_peak_1563	32	.	3.14065	5.78789	3.26506
chr1	154451949	154452532	C7KUGACXX_8_7960.sorted.filtered_peak_1564	15	.	2.51420	3.89998	1.56851
chr1	154531070	154532206	C7KUGACXX_8_7960.sorted.filtered_peak_1565	207	.	4.07753	23.94070	20.74877
chr1	154580455	154580863	C7KUGACXX_8_7960.sorted.filtered_peak_1566	79	.	3.29896	10.75189	7.96504
chr1	154581421	154581838	C7KUGACXX_8_7960.sorted.filtered_peak_1567	33	.	2.58275	5.92282	3.39903
chr1	154599580	154600826	C7KUGACXX_8_7960.sorted.filtered_peak_1568	43	.	2.83212	6.90133	4.32637
chr1	154720510	154720817	C7KUGACXX_8_7960.sorted.filtered_peak_1569	49	.	3.43277	7.63565	4.99415
chr1	154732912	154733163	C7KUGACXX_8_7960.sorted.filtered_peak_1570	18	.	2.62996	4.26826	1.87966
chr1	154763794	154764323	C7KUGACXX_8_7960.sorted.filtered_peak_1571	40	.	3.10245	6.63749	4.06747
chr1	154836281	154836688	C7KUGACXX_8_7960.sorted.filtered_peak_1572	26	.	2.80880	5.07959	2.62102
chr1	154842688	154843049	C7KUGACXX_8_7960.sorted.filtered_peak_1573	63	.	3.61100	9.01140	6.31312
chr1	154908950	154910290	C7KUGACXX_8_7960.sorted.filtered_peak_1574	224	.	3.99429	25.71792	22.44455
chr1	154927633	154928808	C7KUGACXX_8_7960.sorted.filtered_peak_1575	59	.	2.66599	8.65560	5.98727
chr1	154933852	154935057	C7KUGACXX_8_7960.sorted.filtered_peak_1576	45	.	2.65592	7.15256	4.57416
chr1	154946227	154947798	C7KUGACXX_8_7960.sorted.filtered_peak_1577	186	.	3.40574	21.73439	18.60983
chr1	154955342	154956167	C7KUGACXX_8_7960.sorted.filtered_peak_1578	196	.	4.66071	22.74662	19.60918
chr1	154973249	154974058	C7KUGACXX_8_7960.sorted.filtered_peak_1579	65	.	2.60068	9.26457	6.54412
chr1	154974289	154974905	C7KUGACXX_8_7960.sorted.filtered_peak_1580	99	.	2.86699	12.75476	9.90567
chr1	154989997	154990543	C7KUGACXX_8_7960.sorted.filtered_peak_1581	35	.	2.83599	6.10476	3.57453
chr1	155017229	155017501	C7KUGACXX_8_7960.sorted.filtered_peak_1582	11	.	2.38426	3.41554	1.16342
chr1	155023034	155024001	C7KUGACXX_8_7960.sorted.filtered_peak_1583	62	.	3.15290	8.95077	6.27125
chr1	155035953	155036535	C7KUGACXX_8_7960.sorted.filtered_peak_1584	42	.	2.84228	6.80119	4.21554
chr1	155057223	155058415	C7KUGACXX_8_7960.sorted.filtered_peak_1585	144	.	3.66451	17.44500	14.44609
chr1	155107888	155108927	C7KUGACXX_8_7960.sorted.filtered_peak_1586	61	.	2.99131	8.81149	6.11130
chr1	155112864	155113151	C7KUGACXX_8_7960.sorted.filtered_peak_1587	40	.	2.79254	6.66404	4.07994
chr1	155140345	155140598	C7KUGACXX_8_7960.sorted.filtered_peak_1588	25	.	2.56520	5.04368	2.57765
chr1	155145213	155146340	C7KUGACXX_8_7960.sorted.filtered_peak_1589	78	.	2.87373	10.61092	7.88231
chr1	155163011	155163729	C7KUGACXX_8_7960.sorted.filtered_peak_1590	26	.	2.40960	5.08832	2.63690
chr1	155164273	155164868	C7KUGACXX_8_7960.sorted.filtered_peak_1591	46	.	2.83809	7.30480	4.69608
chr1	155178324	155179232	C7KUGACXX_8_7960.sorted.filtered_peak_1592	64	.	3.44405	9.13203	6.40770
chr1	155189522	155189819	C7KUGACXX_8_7960.sorted.filtered_peak_1593	23	.	2.89574	4.79935	2.36602
chr1	155196835	155197792	C7KUGACXX_8_7960.sorted.filtered_peak_1594	199	.	4.69579	23.14699	19.99429
chr1	155211014	155211267	C7KUGACXX_8_7960.sorted.filtered_peak_1595	33	.	2.53744	5.84502	3.31050
chr1	155214164	155215118	C7KUGACXX_8_7960.sorted.filtered_peak_1596	133	.	3.74163	16.24914	13.31636
chr1	155220496	155220827	C7KUGACXX_8_7960.sorted.filtered_peak_1597	50	.	2.96670	7.62377	5.00085
chr1	155225144	155225617	C7KUGACXX_8_7960.sorted.filtered_peak_1598	16	.	2.26721	3.95908	1.61935
chr1	155231333	155232515	C7KUGACXX_8_7960.sorted.filtered_peak_1599	65	.	3.07839	9.24246	6.56961
chr1	155243037	155243592	C7KUGACXX_8_7960.sorted.filtered_peak_1600	158	.	4.20596	18.92554	15.86565
chr1	155246923	155247450	C7KUGACXX_8_7960.sorted.filtered_peak_1601	49	.	2.78886	7.53001	4.94786
chr1	155278128	155279023	C7KUGACXX_8_7960.sorted.filtered_peak_1602	224	.	4.82964	25.67056	22.42595
chr1	155293097	155293372	C7KUGACXX_8_7960.sorted.filtered_peak_1603	23	.	2.15875	4.79971	2.35948
chr1	155293566	155294352	C7KUGACXX_8_7960.sorted.filtered_peak_1604	67	.	2.87650	9.46358	6.70702
chr1	155506005	155506466	C7KUGACXX_8_7960.sorted.filtered_peak_1605	27	.	2.68623	5.20702	2.73912
chr1	155532310	155533152	C7KUGACXX_8_7960.sorted.filtered_peak_1606	151	.	4.46566	18.18602	15.13304
chr1	155579474	155580047	C7KUGACXX_8_7960.sorted.filtered_peak_1607	94	.	4.82725	12.28811	9.43216
chr1	155607121	155607430	C7KUGACXX_8_7960.sorted.filtered_peak_1608	34	.	3.26974	5.95693	3.42633
chr1	155658060	155659005	C7KUGACXX_8_7960.sorted.filtered_peak_1609	183	.	4.92150	21.51764	18.38679
chr1	155714896	155715617	C7KUGACXX_8_7960.sorted.filtered_peak_1610	108	.	4.98586	13.74073	10.86769
chr1	155826906	155827255	C7KUGACXX_8_7960.sorted.filtered_peak_1611	96	.	3.10525	12.46875	9.62835
chr1	155828847	155830014	C7KUGACXX_8_7960.sorted.filtered_peak_1612	83	.	2.86566	11.07488	8.35791
chr1	155862903	155863729	C7KUGACXX_8_7960.sorted.filtered_peak_1613	19	.	2.79403	4.34572	1.94899
chr1	155880525	155881588	C7KUGACXX_8_7960.sorted.filtered_peak_1614	53	.	3.27707	8.00115	5.39959
chr1	155903863	155904650	C7KUGACXX_8_7960.sorted.filtered_peak_1615	150	.	4.30975	18.02356	15.00722
chr1	155915990	155916257	C7KUGACXX_8_7960.sorted.filtered_peak_1616	32	.	2.78942	5.75678	3.23448
chr1	155946028	155946482	C7KUGACXX_8_7960.sorted.filtered_peak_1617	18	.	2.14820	4.22855	1.86166
chr1	155948207	155948510	C7KUGACXX_8_7960.sorted.filtered_peak_1618	36	.	2.49148	6.20916	3.66564
chr1	155959225	155959672	C7KUGACXX_8_7960.sorted.filtered_peak_1619	30	.	3.14570	5.50679	3.00489
chr1	155974810	155975279	C7KUGACXX_8_7960.sorted.filtered_peak_1620	16	.	2.58160	4.04607	1.69321
chr1	155990167	155990979	C7KUGACXX_8_7960.sorted.filtered_peak_1621	82	.	3.88079	11.03077	8.28682
chr1	156023611	156024914	C7KUGACXX_8_7960.sorted.filtered_peak_1622	81	.	3.04648	10.86613	8.10913
chr1	156036141	156036397	C7KUGACXX_8_7960.sorted.filtered_peak_1623	26	.	3.03224	5.17940	2.69966
chr1	156052221	156052496	C7KUGACXX_8_7960.sorted.filtered_peak_1624	24	.	2.69782	4.91578	2.46420
chr1	156060500	156061023	C7KUGACXX_8_7960.sorted.filtered_peak_1625	39	.	3.41264	6.49177	3.92721
chr1	156066558	156067451	C7KUGACXX_8_7960.sorted.filtered_peak_1626	66	.	3.32064	9.31630	6.64696
chr1	156076025	156076468	C7KUGACXX_8_7960.sorted.filtered_peak_1627	64	.	3.44614	9.14416	6.42614
chr1	156084067	156084421	C7KUGACXX_8_7960.sorted.filtered_peak_1628	14	.	2.41868	3.78378	1.46576
chr1	156096732	156097337	C7KUGACXX_8_7960.sorted.filtered_peak_1629	58	.	3.26439	8.49597	5.82491
chr1	156115693	156116140	C7KUGACXX_8_7960.sorted.filtered_peak_1630	20	.	2.68258	4.49601	2.08817
chr1	156163439	156164258	C7KUGACXX_8_7960.sorted.filtered_peak_1631	204	.	4.56711	23.62710	20.43655
chr1	156182646	156183140	C7KUGACXX_8_7960.sorted.filtered_peak_1632	93	.	2.53545	12.17049	9.31100
chr1	156186156	156186704	C7KUGACXX_8_7960.sorted.filtered_peak_1633	1817	.	9.99207	187.58498	181.78749
chr1	156195298	156195597	C7KUGACXX_8_7960.sorted.filtered_peak_1634	61	.	3.65464	8.81062	6.10011
chr1	156252160	156252935	C7KUGACXX_8_7960.sorted.filtered_peak_1635	182	.	4.33588	21.37704	18.23116
chr1	156307636	156308743	C7KUGACXX_8_7960.sorted.filtered_peak_1636	273	.	4.70818	30.81390	27.37618
chr1	156355498	156355748	C7KUGACXX_8_7960.sorted.filtered_peak_1637	17	.	2.52764	4.14704	1.77823
chr1	156426063	156427412	C7KUGACXX_8_7960.sorted.filtered_peak_1638	87	.	3.32739	11.51320	8.70498
chr1	156470504	156471387	C7KUGACXX_8_7960.sorted.filtered_peak_1639	114	.	2.98814	14.42308	11.47810
chr1	156474521	156475384	C7KUGACXX_8_7960.sorted.filtered_peak_1640	123	.	3.00128	15.31772	12.37859
chr1	156561127	156561809	C7KUGACXX_8_7960.sorted.filtered_peak_1641	52	.	3.22710	7.83031	5.21441
chr1	156571111	156571628	C7KUGACXX_8_7960.sorted.filtered_peak_1642	37	.	2.98391	6.27507	3.71346
chr1	156578723	156579089	C7KUGACXX_8_7960.sorted.filtered_peak_1643	19	.	2.80156	4.38042	1.98503
chr1	156595611	156595861	C7KUGACXX_8_7960.sorted.filtered_peak_1644	20	.	2.79892	4.41212	2.01884
chr1	156629754	156630359	C7KUGACXX_8_7960.sorted.filtered_peak_1645	81	.	3.19265	10.95192	8.19055
chr1	156659402	156659702	C7KUGACXX_8_7960.sorted.filtered_peak_1646	24	.	2.79629	4.83442	2.40049
chr1	156698137	156699080	C7KUGACXX_8_7960.sorted.filtered_peak_1647	171	.	3.69861	20.24840	17.13244
chr1	156710602	156711408	C7KUGACXX_8_7960.sorted.filtered_peak_1648	379	.	5.18102	41.73587	37.96131
chr1	156721401	156721855	C7KUGACXX_8_7960.sorted.filtered_peak_1649	128	.	3.57633	15.82306	12.85614
chr1	156736357	156737932	C7KUGACXX_8_7960.sorted.filtered_peak_1650	166	.	3.85259	19.62298	16.61934
chr1	156771222	156771571	C7KUGACXX_8_7960.sorted.filtered_peak_1651	15	.	2.22222	3.87521	1.54873
chr1	156783770	156784137	C7KUGACXX_8_7960.sorted.filtered_peak_1652	25	.	2.15634	4.99372	2.54241
chr1	156786351	156787142	C7KUGACXX_8_7960.sorted.filtered_peak_1653	146	.	3.63575	17.63442	14.65427
chr1	156818643	156819073	C7KUGACXX_8_7960.sorted.filtered_peak_1654	22	.	2.61709	4.66642	2.24598
chr1	156829688	156830308	C7KUGACXX_8_7960.sorted.filtered_peak_1655	28	.	2.61964	5.27124	2.81329
chr1	156862138	156862463	C7KUGACXX_8_7960.sorted.filtered_peak_1656	31	.	2.97966	5.62386	3.12077
chr1	157060006	157060275	C7KUGACXX_8_7960.sorted.filtered_peak_1657	23	.	2.93613	4.79285	2.34880
chr1	157108058	157108678	C7KUGACXX_8_7960.sorted.filtered_peak_1658	60	.	2.97172	8.69034	6.00656
chr1	157133463	157133812	C7KUGACXX_8_7960.sorted.filtered_peak_1659	32	.	3.10032	5.75423	3.24200
chr1	157339563	157339847	C7KUGACXX_8_7960.sorted.filtered_peak_1660	27	.	3.07187	5.24188	2.75857
chr1	158119432	158119682	C7KUGACXX_8_7960.sorted.filtered_peak_1661	18	.	2.63290	4.25037	1.87064
chr1	158789103	158789686	C7KUGACXX_8_7960.sorted.filtered_peak_1662	85	.	3.92625	11.39130	8.59721
chr1	158900179	158901364	C7KUGACXX_8_7960.sorted.filtered_peak_1663	34	.	2.55460	5.97603	3.45825
chr1	158978582	158979116	C7KUGACXX_8_7960.sorted.filtered_peak_1664	32	.	2.33876	5.72730	3.21951
chr1	158979483	158979974	C7KUGACXX_8_7960.sorted.filtered_peak_1665	66	.	2.79215	9.39561	6.69400
chr1	158985276	158985740	C7KUGACXX_8_7960.sorted.filtered_peak_1666	48	.	2.81687	7.51591	4.88932
chr1	159046442	159047599	C7KUGACXX_8_7960.sorted.filtered_peak_1667	132	.	3.68028	16.23265	13.25981
chr1	159750335	159751095	C7KUGACXX_8_7960.sorted.filtered_peak_1668	130	.	4.15041	16.02647	13.07317
chr1	159796246	159796501	C7KUGACXX_8_7960.sorted.filtered_peak_1669	31	.	2.68734	5.69670	3.16990
chr1	159861463	159861724	C7KUGACXX_8_7960.sorted.filtered_peak_1670	19	.	2.55637	4.39925	1.99835
chr1	159879942	159880920	C7KUGACXX_8_7960.sorted.filtered_peak_1671	44	.	2.92929	6.99680	4.43459
chr1	159893051	159893743	C7KUGACXX_8_7960.sorted.filtered_peak_1672	29	.	2.28115	5.39609	2.90845
chr1	159895111	159895703	C7KUGACXX_8_7960.sorted.filtered_peak_1673	29	.	2.26835	5.42089	2.93935
chr1	160001191	160002170	C7KUGACXX_8_7960.sorted.filtered_peak_1674	54	.	3.18643	8.02383	5.40092
chr1	160016430	160016952	C7KUGACXX_8_7960.sorted.filtered_peak_1675	13	.	2.47624	3.63240	1.34612
chr1	160068221	160069263	C7KUGACXX_8_7960.sorted.filtered_peak_1676	122	.	3.34843	15.20629	12.29408
chr1	160162958	160163215	C7KUGACXX_8_7960.sorted.filtered_peak_1677	28	.	2.88372	5.34493	2.84847
chr1	160175019	160175375	C7KUGACXX_8_7960.sorted.filtered_peak_1678	25	.	2.58684	4.97494	2.52428
chr1	160221758	160222018	C7KUGACXX_8_7960.sorted.filtered_peak_1679	24	.	2.88268	4.86210	2.41747
chr1	160231335	160232845	C7KUGACXX_8_7960.sorted.filtered_peak_1680	100	.	3.31378	12.90751	10.09805
chr1	160254481	160255149	C7KUGACXX_8_7960.sorted.filtered_peak_1681	72	.	3.44658	9.96910	7.23247
chr1	160261152	160261573	C7KUGACXX_8_7960.sorted.filtered_peak_1682	39	.	3.05866	6.52769	3.96270
chr1	160312490	160313332	C7KUGACXX_8_7960.sorted.filtered_peak_1683	67	.	3.23890	9.39042	6.71221
chr1	160398663	160398914	C7KUGACXX_8_7960.sorted.filtered_peak_1684	16	.	2.27231	3.98551	1.64017
chr1	160399551	160399870	C7KUGACXX_8_7960.sorted.filtered_peak_1685	26	.	2.52715	5.09945	2.63081
chr1	160407496	160408550	C7KUGACXX_8_7960.sorted.filtered_peak_1686	19	.	2.39235	4.34436	1.96495
chr1	160423262	160423648	C7KUGACXX_8_7960.sorted.filtered_peak_1687	51	.	3.10455	7.71380	5.10103
chr1	160430429	160430938	C7KUGACXX_8_7960.sorted.filtered_peak_1688	27	.	2.70332	5.23203	2.75973
chr1	160492163	160493145	C7KUGACXX_8_7960.sorted.filtered_peak_1689	28	.	2.69297	5.28297	2.83519
chr1	160509792	160510553	C7KUGACXX_8_7960.sorted.filtered_peak_1690	61	.	3.23632	8.87516	6.19682
chr1	160537774	160538429	C7KUGACXX_8_7960.sorted.filtered_peak_1691	89	.	3.48487	11.80559	8.98423
chr1	160593009	160593353	C7KUGACXX_8_7960.sorted.filtered_peak_1692	43	.	2.51492	6.91019	4.31705
chr1	160607835	160608279	C7KUGACXX_8_7960.sorted.filtered_peak_1693	64	.	2.64036	9.17427	6.47084
chr1	160616677	160616978	C7KUGACXX_8_7960.sorted.filtered_peak_1694	13	.	2.03703	3.66601	1.37180
chr1	160634574	160635939	C7KUGACXX_8_7960.sorted.filtered_peak_1695	39	.	2.78343	6.53344	3.95571
chr1	160642727	160643502	C7KUGACXX_8_7960.sorted.filtered_peak_1696	31	.	2.57389	5.61093	3.12235
chr1	160645345	160645664	C7KUGACXX_8_7960.sorted.filtered_peak_1697	26	.	2.40651	5.09838	2.63772
chr1	160652750	160653525	C7KUGACXX_8_7960.sorted.filtered_peak_1698	69	.	3.15297	9.71524	6.98123
chr1	160681501	160682097	C7KUGACXX_8_7960.sorted.filtered_peak_1699	30	.	2.32772	5.51459	3.03087
chr1	160696489	160696947	C7KUGACXX_8_7960.sorted.filtered_peak_1700	26	.	2.70825	5.14254	2.68719
chr1	160726150	160726486	C7KUGACXX_8_7960.sorted.filtered_peak_1701	30	.	2.96120	5.55019	3.06014
chr1	160737073	160737323	C7KUGACXX_8_7960.sorted.filtered_peak_1702	12	.	2.23426	3.55061	1.27566
chr1	160737619	160738394	C7KUGACXX_8_7960.sorted.filtered_peak_1703	33	.	2.78366	5.87995	3.35325
chr1	160751692	160751942	C7KUGACXX_8_7960.sorted.filtered_peak_1704	14	.	2.50866	3.72336	1.42037
chr1	160765650	160766133	C7KUGACXX_8_7960.sorted.filtered_peak_1705	102	.	3.77452	13.17241	10.29820
chr1	160807273	160808072	C7KUGACXX_8_7960.sorted.filtered_peak_1706	89	.	3.44509	11.75270	8.92407
chr1	160832411	160832903	C7KUGACXX_8_7960.sorted.filtered_peak_1707	56	.	3.64906	8.31485	5.63451
chr1	160921184	160921437	C7KUGACXX_8_7960.sorted.filtered_peak_1708	31	.	3.10396	5.67395	3.15527
chr1	160960152	160960585	C7KUGACXX_8_7960.sorted.filtered_peak_1709	29	.	3.12949	5.44688	2.94934
chr1	160983305	160983880	C7KUGACXX_8_7960.sorted.filtered_peak_1710	57	.	3.88254	8.48653	5.79473
chr1	160990914	160991412	C7KUGACXX_8_7960.sorted.filtered_peak_1711	58	.	3.68140	8.58067	5.89394
chr1	161008611	161008944	C7KUGACXX_8_7960.sorted.filtered_peak_1712	45	.	3.00436	7.21709	4.59506
chr1	161014856	161016228	C7KUGACXX_8_7960.sorted.filtered_peak_1713	94	.	3.05055	12.24249	9.46460
chr1	161037980	161038589	C7KUGACXX_8_7960.sorted.filtered_peak_1714	46	.	2.63039	7.27438	4.65632
chr1	161039325	161040026	C7KUGACXX_8_7960.sorted.filtered_peak_1715	90	.	3.14490	11.81315	9.02248
chr1	161067282	161068271	C7KUGACXX_8_7960.sorted.filtered_peak_1716	35	.	2.54322	6.09688	3.55390
chr1	161087333	161088194	C7KUGACXX_8_7960.sorted.filtered_peak_1717	79	.	3.23915	10.71129	7.96478
chr1	161102143	161102997	C7KUGACXX_8_7960.sorted.filtered_peak_1718	124	.	3.92223	15.43639	12.48317
chr1	161123477	161124142	C7KUGACXX_8_7960.sorted.filtered_peak_1719	103	.	3.96944	13.26431	10.37710
chr1	161128896	161129595	C7KUGACXX_8_7960.sorted.filtered_peak_1720	105	.	3.49127	13.41933	10.55378
chr1	161135591	161136548	C7KUGACXX_8_7960.sorted.filtered_peak_1721	152	.	3.93410	18.32446	15.28378
chr1	161147054	161147476	C7KUGACXX_8_7960.sorted.filtered_peak_1722	64	.	3.23214	9.16465	6.45168
chr1	161152081	161152447	C7KUGACXX_8_7960.sorted.filtered_peak_1723	50	.	2.70300	7.62923	5.00421
chr1	161155060	161155888	C7KUGACXX_8_7960.sorted.filtered_peak_1724	73	.	3.14545	10.07289	7.33485
chr1	161162300	161162654	C7KUGACXX_8_7960.sorted.filtered_peak_1725	48	.	3.21867	7.44972	4.82977
chr1	161171684	161172449	C7KUGACXX_8_7960.sorted.filtered_peak_1726	109	.	3.46074	13.83380	10.95680
chr1	161179501	161179894	C7KUGACXX_8_7960.sorted.filtered_peak_1727	27	.	2.73774	5.27664	2.79436
chr1	161195377	161196141	C7KUGACXX_8_7960.sorted.filtered_peak_1728	184	.	4.28443	21.61024	18.47608
chr1	161197100	161197395	C7KUGACXX_8_7960.sorted.filtered_peak_1729	23	.	2.23445	4.76451	2.33633
chr1	161275766	161276606	C7KUGACXX_8_7960.sorted.filtered_peak_1730	38	.	2.91293	6.34232	3.80988
chr1	161283909	161284508	C7KUGACXX_8_7960.sorted.filtered_peak_1731	94	.	4.04135	12.25131	9.43490
chr1	161321377	161321826	C7KUGACXX_8_7960.sorted.filtered_peak_1732	18	.	2.75907	4.24057	1.85702
chr1	161337415	161337832	C7KUGACXX_8_7960.sorted.filtered_peak_1733	15	.	2.49124	3.90495	1.57714
chr1	161359448	161360518	C7KUGACXX_8_7960.sorted.filtered_peak_1734	172	.	4.23814	20.30215	17.23650
chr1	161368764	161370117	C7KUGACXX_8_7960.sorted.filtered_peak_1735	108	.	3.55436	13.70502	10.86199
chr1	161410261	161410512	C7KUGACXX_8_7960.sorted.filtered_peak_1736	26	.	3.02969	5.10895	2.63784
chr1	161456839	161457337	C7KUGACXX_8_7960.sorted.filtered_peak_1737	19	.	2.61002	4.34595	1.96636
chr1	161493563	161494316	C7KUGACXX_8_7960.sorted.filtered_peak_1738	76	.	4.34009	10.42573	7.68133
chr1	161500590	161501162	C7KUGACXX_8_7960.sorted.filtered_peak_1739	86	.	4.29638	11.43612	8.61897
chr1	161501819	161502870	C7KUGACXX_8_7960.sorted.filtered_peak_1740	16	.	2.54541	3.95106	1.61086
chr1	161509818	161510357	C7KUGACXX_8_7960.sorted.filtered_peak_1741	191	.	6.50849	22.32609	19.13560
chr1	161582198	161582714	C7KUGACXX_8_7960.sorted.filtered_peak_1742	68	.	4.23883	9.61207	6.85903
chr1	161591351	161591641	C7KUGACXX_8_7960.sorted.filtered_peak_1743	32	.	3.22400	5.78491	3.26456
chr1	161696335	161696888	C7KUGACXX_8_7960.sorted.filtered_peak_1744	17	.	2.26960	4.06185	1.70342
chr1	161697454	161697704	C7KUGACXX_8_7960.sorted.filtered_peak_1745	29	.	2.57193	5.46289	2.96188
chr1	161708609	161709119	C7KUGACXX_8_7960.sorted.filtered_peak_1746	51	.	3.03027	7.76532	5.13589
chr1	161713904	161714183	C7KUGACXX_8_7960.sorted.filtered_peak_1747	17	.	2.41219	4.14193	1.77158
chr1	161719260	161720161	C7KUGACXX_8_7960.sorted.filtered_peak_1748	113	.	4.04843	14.20827	11.31207
chr1	161735815	161736449	C7KUGACXX_8_7960.sorted.filtered_peak_1749	56	.	3.25208	8.28159	5.60180
chr1	161762304	161762798	C7KUGACXX_8_7960.sorted.filtered_peak_1750	14	.	2.60067	3.80711	1.49392
chr1	161903592	161903983	C7KUGACXX_8_7960.sorted.filtered_peak_1751	17	.	2.59452	4.07822	1.72906
chr1	162467413	162468435	C7KUGACXX_8_7960.sorted.filtered_peak_1752	74	.	3.63128	10.21794	7.49308
chr1	162530820	162531621	C7KUGACXX_8_7960.sorted.filtered_peak_1753	162	.	4.44235	19.26645	16.20685
chr1	162792340	162792732	C7KUGACXX_8_7960.sorted.filtered_peak_1754	16	.	2.55097	3.94529	1.60935
chr1	162793000	162793348	C7KUGACXX_8_7960.sorted.filtered_peak_1755	41	.	3.28835	6.77298	4.18550
chr1	162804970	162805695	C7KUGACXX_8_7960.sorted.filtered_peak_1756	35	.	3.02906	6.07063	3.55558
chr1	163290944	163292154	C7KUGACXX_8_7960.sorted.filtered_peak_1757	138	.	3.65443	16.76384	13.83742
chr1	165336468	165336897	C7KUGACXX_8_7960.sorted.filtered_peak_1758	13	.	2.55423	3.68884	1.39496
chr1	165362183	165362594	C7KUGACXX_8_7960.sorted.filtered_peak_1759	56	.	3.41785	8.28062	5.61562
chr1	165567132	165567846	C7KUGACXX_8_7960.sorted.filtered_peak_1760	106	.	3.86469	13.49887	10.66877
chr1	165599879	165600761	C7KUGACXX_8_7960.sorted.filtered_peak_1761	185	.	4.39151	21.67169	18.52274
chr1	165667267	165668139	C7KUGACXX_8_7960.sorted.filtered_peak_1762	137	.	4.58809	16.75336	13.78247
chr1	165737749	165738618	C7KUGACXX_8_7960.sorted.filtered_peak_1763	153	.	4.24463	18.34662	15.30894
chr1	165796924	165797238	C7KUGACXX_8_7960.sorted.filtered_peak_1764	18	.	2.42648	4.20328	1.82730
chr1	165797474	165797765	C7KUGACXX_8_7960.sorted.filtered_peak_1765	20	.	2.48963	4.48834	2.08280
chr1	165840453	165840956	C7KUGACXX_8_7960.sorted.filtered_peak_1766	32	.	2.93315	5.78223	3.26733
chr1	166458916	166459826	C7KUGACXX_8_7960.sorted.filtered_peak_1767	59	.	3.46485	8.60666	5.93210
chr1	166808242	166808821	C7KUGACXX_8_7960.sorted.filtered_peak_1768	62	.	3.17802	8.97388	6.29041
chr1	166844970	166846098	C7KUGACXX_8_7960.sorted.filtered_peak_1769	169	.	4.14567	19.98979	16.95093
chr1	166879682	166879966	C7KUGACXX_8_7960.sorted.filtered_peak_1770	34	.	2.96687	5.97810	3.45469
chr1	167189174	167190334	C7KUGACXX_8_7960.sorted.filtered_peak_1771	209	.	3.77819	24.21179	20.98015
chr1	167191370	167191760	C7KUGACXX_8_7960.sorted.filtered_peak_1772	49	.	2.36142	7.54569	4.91710
chr1	167416877	167417389	C7KUGACXX_8_7960.sorted.filtered_peak_1773	23	.	2.46227	4.75082	2.31882
chr1	167424440	167425028	C7KUGACXX_8_7960.sorted.filtered_peak_1774	20	.	2.27673	4.40619	2.01132
chr1	167461431	167461884	C7KUGACXX_8_7960.sorted.filtered_peak_1775	25	.	2.48876	5.05469	2.59187
chr1	167471090	167471472	C7KUGACXX_8_7960.sorted.filtered_peak_1776	17	.	2.33866	4.12858	1.76700
chr1	167486804	167487969	C7KUGACXX_8_7960.sorted.filtered_peak_1777	43	.	2.60099	6.90025	4.30162
chr1	167522623	167523229	C7KUGACXX_8_7960.sorted.filtered_peak_1778	66	.	3.30108	9.35893	6.64414
chr1	167569307	167569798	C7KUGACXX_8_7960.sorted.filtered_peak_1779	49	.	3.23012	7.59642	4.96678
chr1	167586867	167587209	C7KUGACXX_8_7960.sorted.filtered_peak_1780	24	.	2.83695	4.90631	2.45803
chr1	167597127	167598291	C7KUGACXX_8_7960.sorted.filtered_peak_1781	76	.	2.87837	10.42693	7.69234
chr1	167611297	167611829	C7KUGACXX_8_7960.sorted.filtered_peak_1782	72	.	3.34392	10.01256	7.26420
chr1	167683591	167685017	C7KUGACXX_8_7960.sorted.filtered_peak_1783	48	.	2.60527	7.51242	4.89236
chr1	167690824	167691327	C7KUGACXX_8_7960.sorted.filtered_peak_1784	85	.	3.60820	11.36347	8.56045
chr1	167772605	167772868	C7KUGACXX_8_7960.sorted.filtered_peak_1785	23	.	2.55028	4.73709	2.30716
chr1	167774162	167774868	C7KUGACXX_8_7960.sorted.filtered_peak_1786	25	.	2.57411	5.02690	2.58964
chr1	167904786	167906012	C7KUGACXX_8_7960.sorted.filtered_peak_1787	243	.	4.27260	27.70498	24.37924
chr1	168147786	168149112	C7KUGACXX_8_7960.sorted.filtered_peak_1788	115	.	3.84250	14.46344	11.56485
chr1	168194841	168195697	C7KUGACXX_8_7960.sorted.filtered_peak_1789	55	.	3.08365	8.17896	5.53237
chr1	168204531	168204882	C7KUGACXX_8_7960.sorted.filtered_peak_1790	19	.	2.50192	4.36368	1.97503
chr1	168311859	168312416	C7KUGACXX_8_7960.sorted.filtered_peak_1791	60	.	3.36862	8.69936	6.02953
chr1	168317584	168317877	C7KUGACXX_8_7960.sorted.filtered_peak_1792	36	.	3.36798	6.25065	3.68509
chr1	168332232	168332980	C7KUGACXX_8_7960.sorted.filtered_peak_1793	40	.	2.96817	6.60001	4.04414
chr1	168368280	168368802	C7KUGACXX_8_7960.sorted.filtered_peak_1794	16	.	2.46512	3.94206	1.60253
chr1	168378122	168378433	C7KUGACXX_8_7960.sorted.filtered_peak_1795	30	.	2.63707	5.53134	3.04961
chr1	168390426	168390961	C7KUGACXX_8_7960.sorted.filtered_peak_1796	104	.	4.01054	13.37476	10.47098
chr1	168408919	168409409	C7KUGACXX_8_7960.sorted.filtered_peak_1797	45	.	2.94566	7.10784	4.52223
chr1	168436323	168437027	C7KUGACXX_8_7960.sorted.filtered_peak_1798	29	.	2.65518	5.37763	2.91215
chr1	168489300	168489924	C7KUGACXX_8_7960.sorted.filtered_peak_1799	26	.	2.65739	5.07871	2.61846
chr1	168504300	168504572	C7KUGACXX_8_7960.sorted.filtered_peak_1800	26	.	2.74124	5.16680	2.69653
chr1	168504773	168505180	C7KUGACXX_8_7960.sorted.filtered_peak_1801	62	.	3.62937	8.98576	6.27222
chr1	169013406	169013897	C7KUGACXX_8_7960.sorted.filtered_peak_1802	65	.	3.63142	9.22386	6.52586
chr1	169075322	169075913	C7KUGACXX_8_7960.sorted.filtered_peak_1803	38	.	2.76985	6.35708	3.82985
chr1	169281347	169282046	C7KUGACXX_8_7960.sorted.filtered_peak_1804	27	.	2.81255	5.24178	2.77391
chr1	169336681	169337642	C7KUGACXX_8_7960.sorted.filtered_peak_1805	183	.	3.95243	21.44706	18.30563
chr1	169454862	169455568	C7KUGACXX_8_7960.sorted.filtered_peak_1806	123	.	4.05850	15.33379	12.39727
chr1	169663467	169663888	C7KUGACXX_8_7960.sorted.filtered_peak_1807	24	.	2.42048	4.89601	2.45167
chr1	169680487	169681436	C7KUGACXX_8_7960.sorted.filtered_peak_1808	18	.	2.67314	4.18433	1.81006
chr1	169763667	169764737	C7KUGACXX_8_7960.sorted.filtered_peak_1809	106	.	3.48717	13.47149	10.63112
chr1	169862669	169863614	C7KUGACXX_8_7960.sorted.filtered_peak_1810	228	.	4.17264	26.20647	22.89014
chr1	169877933	169878234	C7KUGACXX_8_7960.sorted.filtered_peak_1811	29	.	2.90019	5.41250	2.92845
chr1	170043378	170044291	C7KUGACXX_8_7960.sorted.filtered_peak_1812	196	.	4.32313	22.85275	19.68874
chr1	170500912	170501642	C7KUGACXX_8_7960.sorted.filtered_peak_1813	67	.	3.30482	9.46512	6.72337
chr1	170531992	170532382	C7KUGACXX_8_7960.sorted.filtered_peak_1814	21	.	2.87642	4.61046	2.18914
chr1	170898988	170899238	C7KUGACXX_8_7960.sorted.filtered_peak_1815	23	.	2.93109	4.78076	2.34113
chr1	171282943	171283365	C7KUGACXX_8_7960.sorted.filtered_peak_1816	61	.	3.89310	8.81588	6.14082
chr1	171454067	171455591	C7KUGACXX_8_7960.sorted.filtered_peak_1817	123	.	3.46230	15.29482	12.39667
chr1	171710399	171710651	C7KUGACXX_8_7960.sorted.filtered_peak_1818	19	.	2.17656	4.32789	1.94495
chr1	171711099	171711847	C7KUGACXX_8_7960.sorted.filtered_peak_1819	91	.	3.33746	11.99766	9.17223
chr1	171750153	171751068	C7KUGACXX_8_7960.sorted.filtered_peak_1820	321	.	4.98364	35.75841	32.18547
chr1	171810267	171810922	C7KUGACXX_8_7960.sorted.filtered_peak_1821	29	.	2.74974	5.49019	2.99968
chr1	172087037	172087405	C7KUGACXX_8_7960.sorted.filtered_peak_1822	24	.	2.75020	4.88839	2.44308
chr1	172123738	172123988	C7KUGACXX_8_7960.sorted.filtered_peak_1823	35	.	3.03338	6.04599	3.50074
chr1	172150506	172151212	C7KUGACXX_8_7960.sorted.filtered_peak_1824	36	.	2.72596	6.15904	3.60692
chr1	172239719	172239981	C7KUGACXX_8_7960.sorted.filtered_peak_1825	18	.	2.49620	4.18443	1.80762
chr1	172327370	172328554	C7KUGACXX_8_7960.sorted.filtered_peak_1826	38	.	2.69679	6.38617	3.84207
chr1	172349867	172350282	C7KUGACXX_8_7960.sorted.filtered_peak_1827	36	.	2.89487	6.21810	3.67697
chr1	172363157	172363747	C7KUGACXX_8_7960.sorted.filtered_peak_1828	28	.	2.73597	5.30056	2.82479
chr1	172398479	172398729	C7KUGACXX_8_7960.sorted.filtered_peak_1829	13	.	2.53353	3.66809	1.37214
chr1	172413130	172413459	C7KUGACXX_8_7960.sorted.filtered_peak_1830	60	.	3.37777	8.75666	6.05600
chr1	172501330	172502642	C7KUGACXX_8_7960.sorted.filtered_peak_1831	228	.	4.00753	26.14418	22.85822
chr1	172558210	172558679	C7KUGACXX_8_7960.sorted.filtered_peak_1832	14	.	2.60620	3.77177	1.44440
chr1	172578758	172579055	C7KUGACXX_8_7960.sorted.filtered_peak_1833	29	.	3.01121	5.48164	2.98157
chr1	172607999	172608864	C7KUGACXX_8_7960.sorted.filtered_peak_1834	146	.	4.19959	17.73813	14.69238
chr1	172616065	172616555	C7KUGACXX_8_7960.sorted.filtered_peak_1835	21	.	2.61914	4.52310	2.11472
chr1	172627920	172628387	C7KUGACXX_8_7960.sorted.filtered_peak_1836	55	.	3.05524	8.24249	5.57603
chr1	172631775	172632267	C7KUGACXX_8_7960.sorted.filtered_peak_1837	119	.	3.93561	14.93202	11.99862
chr1	172639862	172640271	C7KUGACXX_8_7960.sorted.filtered_peak_1838	37	.	2.80984	6.30232	3.75846
chr1	172644431	172644701	C7KUGACXX_8_7960.sorted.filtered_peak_1839	36	.	2.83791	6.16779	3.61493
chr1	172666526	172667077	C7KUGACXX_8_7960.sorted.filtered_peak_1840	32	.	2.51319	5.76454	3.25270
chr1	172668297	172668778	C7KUGACXX_8_7960.sorted.filtered_peak_1841	109	.	3.55991	13.85504	10.97099
chr1	172677564	172678127	C7KUGACXX_8_7960.sorted.filtered_peak_1842	42	.	2.98548	6.78388	4.20258
chr1	172688804	172689172	C7KUGACXX_8_7960.sorted.filtered_peak_1843	12	.	2.33255	3.57877	1.29749
chr1	172715417	172715783	C7KUGACXX_8_7960.sorted.filtered_peak_1844	38	.	2.86466	6.36747	3.81638
chr1	172788023	172788441	C7KUGACXX_8_7960.sorted.filtered_peak_1845	33	.	2.89165	5.87516	3.35559
chr1	172814661	172815008	C7KUGACXX_8_7960.sorted.filtered_peak_1846	47	.	3.52300	7.38312	4.75895
chr1	172864304	172864598	C7KUGACXX_8_7960.sorted.filtered_peak_1847	51	.	3.36543	7.75576	5.10306
chr1	173174678	173175061	C7KUGACXX_8_7960.sorted.filtered_peak_1848	12	.	2.29900	3.48131	1.21651
chr1	173379313	173379682	C7KUGACXX_8_7960.sorted.filtered_peak_1849	31	.	2.97454	5.68932	3.17706
chr1	173389532	173389818	C7KUGACXX_8_7960.sorted.filtered_peak_1850	30	.	2.82834	5.49878	3.00455
chr1	173445692	173446735	C7KUGACXX_8_7960.sorted.filtered_peak_1851	95	.	3.38229	12.38436	9.52591
chr1	173683702	173684912	C7KUGACXX_8_7960.sorted.filtered_peak_1852	83	.	3.61087	11.15974	8.39342
chr1	173793199	173794448	C7KUGACXX_8_7960.sorted.filtered_peak_1853	192	.	4.39753	22.42018	19.29771
chr1	173812711	173813011	C7KUGACXX_8_7960.sorted.filtered_peak_1854	26	.	3.02708	5.09598	2.62565
chr1	173836727	173838101	C7KUGACXX_8_7960.sorted.filtered_peak_1855	158	.	3.25608	18.94795	15.88423
chr1	173990819	173991805	C7KUGACXX_8_7960.sorted.filtered_peak_1856	83	.	3.40303	11.01534	8.30145
chr1	174122438	174123126	C7KUGACXX_8_7960.sorted.filtered_peak_1857	39	.	2.87227	6.55330	3.98906
chr1	174128034	174129217	C7KUGACXX_8_7960.sorted.filtered_peak_1858	100	.	3.16827	12.86641	10.03188
chr1	174460166	174460454	C7KUGACXX_8_7960.sorted.filtered_peak_1859	23	.	2.92476	4.75513	2.31391
chr1	174768542	174769297	C7KUGACXX_8_7960.sorted.filtered_peak_1860	59	.	3.22622	8.58895	5.91404
chr1	174769598	174770068	C7KUGACXX_8_7960.sorted.filtered_peak_1861	26	.	2.58389	5.16858	2.69583
chr1	174933593	174934114	C7KUGACXX_8_7960.sorted.filtered_peak_1862	87	.	2.84170	11.54865	8.73416
chr1	174937790	174938229	C7KUGACXX_8_7960.sorted.filtered_peak_1863	46	.	2.31388	7.29686	4.68697
chr1	174968133	174969493	C7KUGACXX_8_7960.sorted.filtered_peak_1864	240	.	3.75405	27.38998	24.09068
chr1	174992157	174993169	C7KUGACXX_8_7960.sorted.filtered_peak_1865	122	.	4.10215	15.18367	12.27899
chr1	174998921	174999398	C7KUGACXX_8_7960.sorted.filtered_peak_1866	15	.	2.48080	3.88112	1.55136
chr1	175111139	175111389	C7KUGACXX_8_7960.sorted.filtered_peak_1867	21	.	2.62929	4.51119	2.10666
chr1	175144028	175144278	C7KUGACXX_8_7960.sorted.filtered_peak_1868	29	.	2.93866	5.38635	2.91809
chr1	175161916	175162317	C7KUGACXX_8_7960.sorted.filtered_peak_1869	24	.	2.29645	4.87721	2.44051
chr1	175177922	175179029	C7KUGACXX_8_7960.sorted.filtered_peak_1870	61	.	3.12196	8.78394	6.13528
chr1	175288770	175289068	C7KUGACXX_8_7960.sorted.filtered_peak_1871	25	.	2.85067	4.98721	2.53196
chr1	176175910	176177066	C7KUGACXX_8_7960.sorted.filtered_peak_1872	235	.	4.52251	26.84561	23.53648
chr1	177355282	177355864	C7KUGACXX_8_7960.sorted.filtered_peak_1873	28	.	2.85041	5.31990	2.83922
chr1	178501487	178501737	C7KUGACXX_8_7960.sorted.filtered_peak_1874	25	.	2.79543	5.06147	2.59663
chr1	178511278	178512144	C7KUGACXX_8_7960.sorted.filtered_peak_1875	31	.	2.81505	5.67226	3.17017
chr1	178994735	178995889	C7KUGACXX_8_7960.sorted.filtered_peak_1876	47	.	2.78100	7.38267	4.78068
chr1	179005900	179006527	C7KUGACXX_8_7960.sorted.filtered_peak_1877	30	.	3.00405	5.53244	3.04352
chr1	179050398	179051426	C7KUGACXX_8_7960.sorted.filtered_peak_1878	36	.	2.76168	6.19604	3.64916
chr1	179098837	179099108	C7KUGACXX_8_7960.sorted.filtered_peak_1879	42	.	3.24364	6.88063	4.29475
chr1	179198444	179198694	C7KUGACXX_8_7960.sorted.filtered_peak_1880	20	.	2.68551	4.48482	2.07557
chr1	179199239	179199747	C7KUGACXX_8_7960.sorted.filtered_peak_1881	12	.	2.40383	3.54273	1.26325
chr1	179262616	179263235	C7KUGACXX_8_7960.sorted.filtered_peak_1882	86	.	3.66224	11.37349	8.60394
chr1	179268130	179268496	C7KUGACXX_8_7960.sorted.filtered_peak_1883	44	.	3.07394	7.09643	4.49020
chr1	179334709	179335705	C7KUGACXX_8_7960.sorted.filtered_peak_1884	134	.	4.25776	16.39869	13.45504
chr1	179783728	179784261	C7KUGACXX_8_7960.sorted.filtered_peak_1885	70	.	3.57848	9.70407	7.00504
chr1	179846789	179847064	C7KUGACXX_8_7960.sorted.filtered_peak_1886	17	.	2.11757	4.14415	1.77961
chr1	179851132	179852470	C7KUGACXX_8_7960.sorted.filtered_peak_1887	160	.	3.67111	19.06916	16.02407
chr1	179923239	179924381	C7KUGACXX_8_7960.sorted.filtered_peak_1888	188	.	4.36673	21.98346	18.84747
chr1	180123522	180124635	C7KUGACXX_8_7960.sorted.filtered_peak_1889	63	.	2.98822	8.98461	6.31421
chr1	180471381	180472211	C7KUGACXX_8_7960.sorted.filtered_peak_1890	98	.	3.79043	12.68721	9.83440
chr1	180485033	180485304	C7KUGACXX_8_7960.sorted.filtered_peak_1891	32	.	3.17403	5.73681	3.21851
chr1	180600684	180601530	C7KUGACXX_8_7960.sorted.filtered_peak_1892	155	.	4.30158	18.54704	15.51697
chr1	180950830	180951172	C7KUGACXX_8_7960.sorted.filtered_peak_1893	29	.	2.90925	5.46118	2.97066
chr1	180991235	180992497	C7KUGACXX_8_7960.sorted.filtered_peak_1894	70	.	3.04377	9.78051	7.05886
chr1	181002444	181003217	C7KUGACXX_8_7960.sorted.filtered_peak_1895	65	.	3.24775	9.27122	6.54735
chr1	181013539	181013905	C7KUGACXX_8_7960.sorted.filtered_peak_1896	18	.	2.75369	4.21681	1.83283
chr1	181031960	181032454	C7KUGACXX_8_7960.sorted.filtered_peak_1897	26	.	2.87864	5.07948	2.62627
chr1	181057627	181058108	C7KUGACXX_8_7960.sorted.filtered_peak_1898	134	.	3.44307	16.40441	13.40090
chr1	181058738	181059579	C7KUGACXX_8_7960.sorted.filtered_peak_1899	50	.	2.52813	7.68933	5.04658
chr1	181074173	181075069	C7KUGACXX_8_7960.sorted.filtered_peak_1900	123	.	3.59861	15.27492	12.31033
chr1	181103781	181104481	C7KUGACXX_8_7960.sorted.filtered_peak_1901	19	.	2.39397	4.31364	1.93485
chr1	181110486	181111032	C7KUGACXX_8_7960.sorted.filtered_peak_1902	43	.	2.81053	6.96881	4.36936
chr1	181118569	181119117	C7KUGACXX_8_7960.sorted.filtered_peak_1903	70	.	3.53704	9.80447	7.08784
chr1	181129093	181129417	C7KUGACXX_8_7960.sorted.filtered_peak_1904	34	.	3.10009	6.02778	3.48440
chr1	181394225	181394585	C7KUGACXX_8_7960.sorted.filtered_peak_1905	20	.	2.71003	4.40054	2.00989
chr1	181998417	181999535	C7KUGACXX_8_7960.sorted.filtered_peak_1906	190	.	4.41133	22.16176	19.01938
chr1	182023875	182024139	C7KUGACXX_8_7960.sorted.filtered_peak_1907	23	.	2.69511	4.74194	2.30774
chr1	182053724	182054083	C7KUGACXX_8_7960.sorted.filtered_peak_1908	14	.	2.29115	3.71880	1.41779
chr1	182360481	182360991	C7KUGACXX_8_7960.sorted.filtered_peak_1909	31	.	2.63855	5.63585	3.12681
chr1	182399828	182400161	C7KUGACXX_8_7960.sorted.filtered_peak_1910	50	.	3.39451	7.69771	5.06326
chr1	182557329	182558488	C7KUGACXX_8_7960.sorted.filtered_peak_1911	31	.	2.76909	5.62784	3.14634
chr1	182573028	182573836	C7KUGACXX_8_7960.sorted.filtered_peak_1912	82	.	2.94245	10.98552	8.22136
chr1	182583922	182584554	C7KUGACXX_8_7960.sorted.filtered_peak_1913	34	.	2.42640	6.00228	3.49905
chr1	182584896	182585615	C7KUGACXX_8_7960.sorted.filtered_peak_1914	111	.	3.51724	14.04695	11.17128
chr1	182598847	182599387	C7KUGACXX_8_7960.sorted.filtered_peak_1915	53	.	3.21694	8.00210	5.36360
chr1	182758468	182759262	C7KUGACXX_8_7960.sorted.filtered_peak_1916	92	.	3.42634	12.00484	9.20788
chr1	182808190	182809299	C7KUGACXX_8_7960.sorted.filtered_peak_1917	157	.	3.95143	18.87323	15.79894
chr1	182859114	182859633	C7KUGACXX_8_7960.sorted.filtered_peak_1918	23	.	2.76789	4.83000	2.39110
chr1	183163929	183164456	C7KUGACXX_8_7960.sorted.filtered_peak_1919	37	.	3.28836	6.26517	3.73276
chr1	183175948	183176198	C7KUGACXX_8_7960.sorted.filtered_peak_1920	15	.	2.61103	3.88612	1.55454
chr1	183439384	183439637	C7KUGACXX_8_7960.sorted.filtered_peak_1921	26	.	2.13910	5.15168	2.67341
chr1	183440292	183441981	C7KUGACXX_8_7960.sorted.filtered_peak_1922	77	.	2.76880	10.48522	7.74204
chr1	183559481	183559874	C7KUGACXX_8_7960.sorted.filtered_peak_1923	26	.	2.74336	5.10201	2.64410
chr1	183592250	183592633	C7KUGACXX_8_7960.sorted.filtered_peak_1924	38	.	3.32600	6.45827	3.89234
chr1	183604650	183605563	C7KUGACXX_8_7960.sorted.filtered_peak_1925	206	.	4.05498	23.83557	20.66374
chr1	183624433	183624870	C7KUGACXX_8_7960.sorted.filtered_peak_1926	32	.	3.13420	5.77608	3.25912
chr1	183774084	183774334	C7KUGACXX_8_7960.sorted.filtered_peak_1927	23	.	2.57915	4.75562	2.32399
chr1	183811594	183812007	C7KUGACXX_8_7960.sorted.filtered_peak_1928	43	.	3.15857	6.96758	4.37450
chr1	183884837	183885619	C7KUGACXX_8_7960.sorted.filtered_peak_1929	68	.	3.40134	9.55366	6.86295
chr1	183925492	183926273	C7KUGACXX_8_7960.sorted.filtered_peak_1930	152	.	4.06683	18.26321	15.26297
chr1	184020381	184021392	C7KUGACXX_8_7960.sorted.filtered_peak_1931	62	.	3.25698	8.93631	6.24348
chr1	184044534	184044804	C7KUGACXX_8_7960.sorted.filtered_peak_1932	20	.	2.73538	4.42378	2.02315
chr1	184129542	184129832	C7KUGACXX_8_7960.sorted.filtered_peak_1933	33	.	2.72915	5.87783	3.34901
chr1	184460754	184461204	C7KUGACXX_8_7960.sorted.filtered_peak_1934	40	.	3.14197	6.56059	4.01678
chr1	184712169	184712532	C7KUGACXX_8_7960.sorted.filtered_peak_1935	67	.	3.31251	9.43710	6.71263
chr1	184715004	184715330	C7KUGACXX_8_7960.sorted.filtered_peak_1936	43	.	2.84142	6.90427	4.31068
chr1	184723352	184724913	C7KUGACXX_8_7960.sorted.filtered_peak_1937	194	.	3.95061	22.60398	19.45131
chr1	184774753	184775186	C7KUGACXX_8_7960.sorted.filtered_peak_1938	25	.	2.78325	4.94414	2.50409
chr1	184809605	184810036	C7KUGACXX_8_7960.sorted.filtered_peak_1939	61	.	3.38421	8.90236	6.19722
chr1	184812984	184813359	C7KUGACXX_8_7960.sorted.filtered_peak_1940	35	.	3.06235	6.06891	3.52801
chr1	184835839	184836602	C7KUGACXX_8_7960.sorted.filtered_peak_1941	73	.	3.46615	10.12068	7.37050
chr1	184859539	184859999	C7KUGACXX_8_7960.sorted.filtered_peak_1942	33	.	2.84545	5.83097	3.31471
chr1	184861364	184861741	C7KUGACXX_8_7960.sorted.filtered_peak_1943	14	.	2.31564	3.71016	1.40141
chr1	184943184	184943742	C7KUGACXX_8_7960.sorted.filtered_peak_1944	54	.	3.00306	8.06989	5.42110
chr1	184951088	184951546	C7KUGACXX_8_7960.sorted.filtered_peak_1945	37	.	3.07002	6.29936	3.75451
chr1	185014226	185014905	C7KUGACXX_8_7960.sorted.filtered_peak_1946	29	.	2.65365	5.49014	2.99868
chr1	185125741	185127024	C7KUGACXX_8_7960.sorted.filtered_peak_1947	187	.	3.90188	21.89275	18.73637
chr1	185250103	185250805	C7KUGACXX_8_7960.sorted.filtered_peak_1948	27	.	2.76957	5.25796	2.77910
chr1	185285690	185287292	C7KUGACXX_8_7960.sorted.filtered_peak_1949	93	.	2.95748	12.14335	9.36403
chr1	185307883	185308739	C7KUGACXX_8_7960.sorted.filtered_peak_1950	55	.	3.14117	8.23544	5.58133
chr1	185390095	185390585	C7KUGACXX_8_7960.sorted.filtered_peak_1951	49	.	3.06087	7.58741	4.94968
chr1	185408841	185409658	C7KUGACXX_8_7960.sorted.filtered_peak_1952	191	.	4.70551	22.36539	19.15842
chr1	185529025	185529404	C7KUGACXX_8_7960.sorted.filtered_peak_1953	18	.	2.39592	4.24552	1.87103
chr1	185535969	185536550	C7KUGACXX_8_7960.sorted.filtered_peak_1954	70	.	3.44444	9.81704	7.06595
chr1	185639564	185639879	C7KUGACXX_8_7960.sorted.filtered_peak_1955	12	.	2.39232	3.56185	1.28807
chr1	186343846	186345230	C7KUGACXX_8_7960.sorted.filtered_peak_1956	180	.	3.84722	21.13892	18.05277
chr1	186373668	186373983	C7KUGACXX_8_7960.sorted.filtered_peak_1957	51	.	3.41168	7.74506	5.10124
chr1	186587630	186588120	C7KUGACXX_8_7960.sorted.filtered_peak_1958	30	.	3.00213	5.51658	3.01695
chr1	186907545	186907906	C7KUGACXX_8_7960.sorted.filtered_peak_1959	19	.	2.77409	4.34467	1.96872
chr1	191557939	191558296	C7KUGACXX_8_7960.sorted.filtered_peak_1960	12	.	2.45951	3.47469	1.20874
chr1	192485741	192486449	C7KUGACXX_8_7960.sorted.filtered_peak_1961	172	.	4.55724	20.32371	17.21029
chr1	192499465	192499892	C7KUGACXX_8_7960.sorted.filtered_peak_1962	16	.	2.33595	4.01450	1.66376
chr1	192500182	192500505	C7KUGACXX_8_7960.sorted.filtered_peak_1963	49	.	3.09756	7.54063	4.90876
chr1	192508025	192508535	C7KUGACXX_8_7960.sorted.filtered_peak_1964	30	.	2.64039	5.59696	3.09666
chr1	192514051	192514543	C7KUGACXX_8_7960.sorted.filtered_peak_1965	25	.	2.48458	4.97592	2.52812
chr1	192520042	192520643	C7KUGACXX_8_7960.sorted.filtered_peak_1966	43	.	2.79075	6.93760	4.36189
chr1	192536143	192536438	C7KUGACXX_8_7960.sorted.filtered_peak_1967	16	.	2.36325	4.04156	1.69114
chr1	192544551	192545220	C7KUGACXX_8_7960.sorted.filtered_peak_1968	130	.	3.56477	16.01086	13.04247
chr1	192578387	192578647	C7KUGACXX_8_7960.sorted.filtered_peak_1969	22	.	2.70335	4.68201	2.25977
chr1	192775016	192775333	C7KUGACXX_8_7960.sorted.filtered_peak_1970	55	.	2.67768	8.20190	5.53678
chr1	192777760	192778557	C7KUGACXX_8_7960.sorted.filtered_peak_1971	72	.	2.86757	10.01979	7.27552
chr1	193027777	193029079	C7KUGACXX_8_7960.sorted.filtered_peak_1972	115	.	3.44254	14.39832	11.52112
chr1	193073558	193074828	C7KUGACXX_8_7960.sorted.filtered_peak_1973	28	.	2.76793	5.32831	2.84344
chr1	193090773	193091685	C7KUGACXX_8_7960.sorted.filtered_peak_1974	149	.	3.96744	18.02408	14.98934
chr1	193280558	193280900	C7KUGACXX_8_7960.sorted.filtered_peak_1975	25	.	2.66388	5.03650	2.57727
chr1	193375915	193376313	C7KUGACXX_8_7960.sorted.filtered_peak_1976	33	.	2.91755	5.87879	3.35980
chr1	193387298	193388091	C7KUGACXX_8_7960.sorted.filtered_peak_1977	15	.	2.34568	3.88456	1.55459
chr1	193418100	193418708	C7KUGACXX_8_7960.sorted.filtered_peak_1978	40	.	3.27477	6.57933	4.02266
chr1	193448281	193448832	C7KUGACXX_8_7960.sorted.filtered_peak_1979	97	.	3.81724	12.61220	9.75457
chr1	193509128	193509974	C7KUGACXX_8_7960.sorted.filtered_peak_1980	16	.	2.17075	3.94389	1.60798
chr1	193527750	193528058	C7KUGACXX_8_7960.sorted.filtered_peak_1981	21	.	2.76409	4.55315	2.13540
chr1	193538763	193539248	C7KUGACXX_8_7960.sorted.filtered_peak_1982	48	.	3.65452	7.45588	4.84192
chr1	193561430	193561778	C7KUGACXX_8_7960.sorted.filtered_peak_1983	45	.	2.99292	7.15710	4.54502
chr1	193635645	193636037	C7KUGACXX_8_7960.sorted.filtered_peak_1984	19	.	2.68329	4.34246	1.95810
chr1	194021340	194021835	C7KUGACXX_8_7960.sorted.filtered_peak_1985	11	.	2.31520	3.36969	1.12623
chr1	194194981	194195440	C7KUGACXX_8_7960.sorted.filtered_peak_1986	16	.	2.49725	4.03465	1.68201
chr1	194258985	194259299	C7KUGACXX_8_7960.sorted.filtered_peak_1987	14	.	2.42021	3.74531	1.43253
chr1	194438454	194438824	C7KUGACXX_8_7960.sorted.filtered_peak_1988	14	.	2.50287	3.70493	1.40779
chr1	195022686	195022996	C7KUGACXX_8_7960.sorted.filtered_peak_1989	29	.	3.12411	5.43677	2.94194
chr1	195164618	195165392	C7KUGACXX_8_7960.sorted.filtered_peak_1990	16	.	2.40259	3.96872	1.63194
chr1	197115440	197116282	C7KUGACXX_8_7960.sorted.filtered_peak_1991	86	.	3.39469	11.43927	8.62510
chr1	197169761	197170971	C7KUGACXX_8_7960.sorted.filtered_peak_1992	122	.	3.61611	15.10419	12.20554
chr1	197744167	197744832	C7KUGACXX_8_7960.sorted.filtered_peak_1993	78	.	2.88399	10.59496	7.85104
chr1	197745194	197746091	C7KUGACXX_8_7960.sorted.filtered_peak_1994	45	.	2.46730	7.18476	4.59069
chr1	197824150	197824429	C7KUGACXX_8_7960.sorted.filtered_peak_1995	12	.	2.48790	3.52470	1.25330
chr1	197838166	197838457	C7KUGACXX_8_7960.sorted.filtered_peak_1996	19	.	2.73600	4.27826	1.90094
chr1	197871496	197872433	C7KUGACXX_8_7960.sorted.filtered_peak_1997	87	.	3.64623	11.57055	8.75635
chr1	197918655	197918905	C7KUGACXX_8_7960.sorted.filtered_peak_1998	28	.	3.03671	5.36408	2.86316
chr1	198125806	198126976	C7KUGACXX_8_7960.sorted.filtered_peak_1999	42	.	2.48146	6.85564	4.25955
chr1	198127967	198128461	C7KUGACXX_8_7960.sorted.filtered_peak_2000	36	.	2.35260	6.14302	3.61332
[truncated: 23,001 more rows]
