# Supplementary material for: Potential impact of celiac disease genetic risk factors on T cell receptor signaling in gluten-specific CD4+ T cells
Source: Sci Rep. 2021 Apr 29;11:9252. doi: 10.1038/s41598-021-86612-5 (PMC8085175; doi:10.1038/s41598-021-86612-5)
Supplement: Supplementary file 1 — Supplementary Information. [file 41598_2021_86612_MOESM1_ESM.zip › data_supplements_manuscript/dhs_and_peakcalling/macs_peaks/C7KUGACXX_8_7960.sorted.filtered_peaks.xls]

# This file is generated by MACS version 2.2.6
# Command line: callpeak --treatment ./output/C7KUGACXX_8_7960.sorted.filtered.bam --name C7KUGACXX_8_7960.sorted.filtered --outdir ./output --format BAM --gsize hs --broad --nomodel --shift -125 --extsize 250 --bdg
# ARGUMENTS LIST:
# name = C7KUGACXX_8_7960.sorted.filtered
# format = BAM
# ChIP-seq file = ['./output/C7KUGACXX_8_7960.sorted.filtered.bam']
# control file = None
# effective genome size = 2.70e+09
# band width = 300
# model fold = [5, 50]
# qvalue cutoff for narrow/strong regions = 5.00e-02
# qvalue cutoff for broad/weak regions = 1.00e-01
# The maximum gap between significant sites is assigned as the read length/tag size.
# The minimum length of peaks is assigned as the predicted fragment length "d".
# Larger dataset will be scaled towards smaller dataset.
# Range for calculating regional lambda is: 10000 bps
# Broad region calling is on
# Paired-End mode is off

# tag size is determined as 42 bps
# total tags in treatment: 48408406
# tags after filtering in treatment: 48408405
# maximum duplicate tags at the same position in treatment = 1
# Redundant rate in treatment: 0.00
# Sequencing ends will be shifted towards 5' by 125 bp(s)
# d = 250
chr	start	end	length	pileup	-log10(pvalue)	fold_enrichment	-log10(qvalue)	name
chr1	713852	714367	516	44.38	31.21363	8.27758	27.76651	C7KUGACXX_8_7960.sorted.filtered_peak_1
chr1	762746	763011	266	20.59	8.45415	3.93820	5.76721	C7KUGACXX_8_7960.sorted.filtered_peak_2
chr1	805132	805451	320	16.36	5.55070	3.16705	3.03684	C7KUGACXX_8_7960.sorted.filtered_peak_3
chr1	825662	826101	440	18.19	6.85300	3.49971	4.27770	C7KUGACXX_8_7960.sorted.filtered_peak_4
chr1	839944	840421	478	24.83	9.42065	3.79688	6.71647	C7KUGACXX_8_7960.sorted.filtered_peak_5
chr1	876961	877373	413	20.93	5.34715	2.72911	2.87141	C7KUGACXX_8_7960.sorted.filtered_peak_6
chr1	894490	895020	531	36.37	10.17185	3.12810	7.45843	C7KUGACXX_8_7960.sorted.filtered_peak_7
chr1	901214	902564	1351	28.65	6.28586	2.60902	3.74947	C7KUGACXX_8_7960.sorted.filtered_peak_8
chr1	948480	949439	960	28.40	9.70515	3.54529	6.99162	C7KUGACXX_8_7960.sorted.filtered_peak_9
chr1	949818	950152	335	22.58	4.39689	2.34123	2.00173	C7KUGACXX_8_7960.sorted.filtered_peak_10
chr1	954632	955734	1103	39.51	14.20060	3.85884	11.32767	C7KUGACXX_8_7960.sorted.filtered_peak_11
chr1	968390	968844	455	21.49	6.86354	3.21392	4.28249	C7KUGACXX_8_7960.sorted.filtered_peak_12
chr1	975972	976382	411	26.14	7.56308	3.13361	4.92339	C7KUGACXX_8_7960.sorted.filtered_peak_13
chr1	994499	995199	701	32.85	10.46838	3.47829	7.69448	C7KUGACXX_8_7960.sorted.filtered_peak_14
chr1	999332	999820	489	28.64	7.19411	2.86419	4.58774	C7KUGACXX_8_7960.sorted.filtered_peak_15
chr1	1004493	1005102	610	31.63	10.59708	3.58269	7.83756	C7KUGACXX_8_7960.sorted.filtered_peak_16
chr1	1051255	1051991	737	67.53	30.19701	5.11146	26.78790	C7KUGACXX_8_7960.sorted.filtered_peak_17
chr1	1057477	1057860	384	23.37	6.40023	2.95276	3.82764	C7KUGACXX_8_7960.sorted.filtered_peak_18
chr1	1072743	1073290	548	20.57	6.18774	3.05502	3.64324	C7KUGACXX_8_7960.sorted.filtered_peak_19
chr1	1092880	1093487	608	22.34	6.61438	3.07872	4.03687	C7KUGACXX_8_7960.sorted.filtered_peak_20
chr1	1136696	1137099	404	45.66	14.76567	3.73086	11.81802	C7KUGACXX_8_7960.sorted.filtered_peak_21
chr1	1141954	1142312	359	29.03	4.84264	2.24235	2.40048	C7KUGACXX_8_7960.sorted.filtered_peak_22
chr1	1143467	1143920	454	35.59	6.76266	2.47748	4.18456	C7KUGACXX_8_7960.sorted.filtered_peak_23
chr1	1152078	1152672	595	44.72	7.39839	2.37000	4.76327	C7KUGACXX_8_7960.sorted.filtered_peak_24
chr1	1167201	1167916	716	65.04	24.50785	4.37328	21.25819	C7KUGACXX_8_7960.sorted.filtered_peak_25
chr1	1185994	1186635	642	20.48	6.42580	3.12439	3.87737	C7KUGACXX_8_7960.sorted.filtered_peak_26
chr1	1209070	1209757	688	32.05	10.36229	3.47572	7.61442	C7KUGACXX_8_7960.sorted.filtered_peak_27
chr1	1243272	1244151	880	67.13	19.40852	3.52424	16.31660	C7KUGACXX_8_7960.sorted.filtered_peak_28
chr1	1259847	1260507	661	54.00	19.54190	4.19379	16.43333	C7KUGACXX_8_7960.sorted.filtered_peak_29
chr1	1284636	1285231	596	27.34	6.10199	2.62015	3.57433	C7KUGACXX_8_7960.sorted.filtered_peak_30
chr1	1287118	1287367	250	21.41	4.48647	2.42142	2.08030	C7KUGACXX_8_7960.sorted.filtered_peak_31
chr1	1310423	1311108	686	65.65	25.10216	4.33356	21.85090	C7KUGACXX_8_7960.sorted.filtered_peak_32
chr1	1334577	1335409	833	59.52	25.02201	4.48912	21.80365	C7KUGACXX_8_7960.sorted.filtered_peak_33
chr1	1342169	1343077	909	32.09	10.48978	3.42863	7.76577	C7KUGACXX_8_7960.sorted.filtered_peak_34
chr1	1370893	1371184	292	21.69	5.89788	2.88354	3.36684	C7KUGACXX_8_7960.sorted.filtered_peak_35
chr1	1406559	1407215	657	25.42	12.57428	4.81840	9.74199	C7KUGACXX_8_7960.sorted.filtered_peak_36
chr1	1446923	1447637	715	47.85	28.04058	6.65795	24.68270	C7KUGACXX_8_7960.sorted.filtered_peak_37
chr1	1509607	1510733	1127	43.87	14.26364	3.68921	11.34947	C7KUGACXX_8_7960.sorted.filtered_peak_38
chr1	1550369	1551345	977	60.10	22.10982	4.15801	18.93826	C7KUGACXX_8_7960.sorted.filtered_peak_39
chr1	1565277	1566091	815	42.65	15.23427	3.80305	12.33787	C7KUGACXX_8_7960.sorted.filtered_peak_40
chr1	1590283	1590802	520	55.05	40.80107	9.83608	37.02621	C7KUGACXX_8_7960.sorted.filtered_peak_41
chr1	1609162	1609982	821	17.53	6.34579	3.37919	3.78507	C7KUGACXX_8_7960.sorted.filtered_peak_42
chr1	1624443	1624733	291	22.67	9.93611	4.31758	7.16919	C7KUGACXX_8_7960.sorted.filtered_peak_43
chr1	1648640	1648976	337	15.36	4.95453	2.98341	2.49773	C7KUGACXX_8_7960.sorted.filtered_peak_44
chr1	1655617	1656094	478	70.57	49.77203	9.44127	45.71998	C7KUGACXX_8_7960.sorted.filtered_peak_45
chr1	1660005	1660312	308	23.16	6.45076	2.95808	3.89063	C7KUGACXX_8_7960.sorted.filtered_peak_46
chr1	1677768	1678019	252	20.41	8.21850	3.90509	5.52716	C7KUGACXX_8_7960.sorted.filtered_peak_47
chr1	1709823	1710625	803	33.02	5.75471	2.33419	3.24542	C7KUGACXX_8_7960.sorted.filtered_peak_48
chr1	1711554	1712142	589	32.71	5.51454	2.30155	3.00724	C7KUGACXX_8_7960.sorted.filtered_peak_49
chr1	1822315	1823305	991	50.32	15.69020	3.44860	12.78167	C7KUGACXX_8_7960.sorted.filtered_peak_50
chr1	1840040	1840883	844	47.91	19.94604	4.54421	16.85658	C7KUGACXX_8_7960.sorted.filtered_peak_51
chr1	1850423	1851266	844	59.05	22.37777	4.20624	19.23310	C7KUGACXX_8_7960.sorted.filtered_peak_52
chr1	1981601	1981903	303	16.28	4.96191	2.91686	2.50038	C7KUGACXX_8_7960.sorted.filtered_peak_53
chr1	2064538	2065259	722	66.63	29.04169	5.06461	25.64640	C7KUGACXX_8_7960.sorted.filtered_peak_54
chr1	2080187	2080503	317	24.83	8.81208	3.64766	6.10636	C7KUGACXX_8_7960.sorted.filtered_peak_55
chr1	2120879	2121327	449	31.14	8.96223	3.21728	6.25445	C7KUGACXX_8_7960.sorted.filtered_peak_56
chr1	2126139	2126949	811	53.97	15.84911	3.51783	12.86335	C7KUGACXX_8_7960.sorted.filtered_peak_57
chr1	2130603	2131042	440	33.61	5.83722	2.33550	3.32434	C7KUGACXX_8_7960.sorted.filtered_peak_58
chr1	2136014	2137127	1114	47.50	14.71277	3.52594	11.80493	C7KUGACXX_8_7960.sorted.filtered_peak_59
chr1	2158961	2159566	606	83.42	30.34155	4.26188	26.92958	C7KUGACXX_8_7960.sorted.filtered_peak_60
chr1	2163382	2163718	337	42.72	4.76856	1.93367	2.34060	C7KUGACXX_8_7960.sorted.filtered_peak_61
chr1	2165860	2166428	569	36.92	6.31057	2.33894	3.76206	C7KUGACXX_8_7960.sorted.filtered_peak_62
chr1	2186861	2187718	858	23.05	6.11873	2.86514	3.57657	C7KUGACXX_8_7960.sorted.filtered_peak_63
chr1	2221970	2222606	637	32.35	10.99890	3.68230	8.20349	C7KUGACXX_8_7960.sorted.filtered_peak_64
chr1	2231786	2232891	1106	37.09	10.16607	3.17364	7.40585	C7KUGACXX_8_7960.sorted.filtered_peak_65
chr1	2322639	2323487	849	57.35	22.96809	4.30294	19.81409	C7KUGACXX_8_7960.sorted.filtered_peak_66
chr1	2343841	2344534	694	53.00	14.90412	3.20393	12.02814	C7KUGACXX_8_7960.sorted.filtered_peak_67
chr1	2345867	2346173	307	30.77	4.04653	2.00278	1.69143	C7KUGACXX_8_7960.sorted.filtered_peak_68
chr1	2457349	2458280	932	59.56	18.40914	3.61106	15.38073	C7KUGACXX_8_7960.sorted.filtered_peak_69
chr1	2477453	2479152	1700	48.10	8.25134	2.41903	5.58343	C7KUGACXX_8_7960.sorted.filtered_peak_70
chr1	2479536	2480448	913	40.31	5.95593	2.19597	3.42528	C7KUGACXX_8_7960.sorted.filtered_peak_71
chr1	2487046	2488133	1088	30.51	6.82899	2.68022	4.24550	C7KUGACXX_8_7960.sorted.filtered_peak_72
chr1	2509595	2510126	532	32.70	11.32978	3.67493	8.55154	C7KUGACXX_8_7960.sorted.filtered_peak_73
chr1	2517411	2518325	915	69.86	25.36325	4.10981	22.12719	C7KUGACXX_8_7960.sorted.filtered_peak_74
chr1	2573975	2574881	907	36.93	11.63409	3.48334	8.82740	C7KUGACXX_8_7960.sorted.filtered_peak_75
chr1	3407793	3408187	395	21.90	6.75241	3.15412	4.17092	C7KUGACXX_8_7960.sorted.filtered_peak_76
chr1	3535648	3535936	289	21.97	7.07829	3.29293	4.46169	C7KUGACXX_8_7960.sorted.filtered_peak_77
chr1	3540897	3541769	873	51.58	22.51882	4.64956	19.37711	C7KUGACXX_8_7960.sorted.filtered_peak_78
chr1	3566423	3566907	485	34.54	13.01512	4.00817	10.15934	C7KUGACXX_8_7960.sorted.filtered_peak_79
chr1	3663866	3664197	332	20.33	6.85180	3.31749	4.26445	C7KUGACXX_8_7960.sorted.filtered_peak_80
chr1	3688433	3688734	302	23.73	4.67804	2.38163	2.25424	C7KUGACXX_8_7960.sorted.filtered_peak_81
chr1	3688943	3689572	630	28.46	7.00995	2.79351	4.43621	C7KUGACXX_8_7960.sorted.filtered_peak_82
chr1	3712726	3713530	805	28.36	10.60583	3.79201	7.85578	C7KUGACXX_8_7960.sorted.filtered_peak_83
chr1	3773529	3774365	837	60.53	26.46414	4.92675	23.16535	C7KUGACXX_8_7960.sorted.filtered_peak_84
chr1	3816592	3818067	1476	62.96	19.68823	3.67147	16.59540	C7KUGACXX_8_7960.sorted.filtered_peak_85
chr1	5389107	5389643	537	21.58	7.67723	3.49307	5.05469	C7KUGACXX_8_7960.sorted.filtered_peak_86
chr1	5448939	5449267	329	21.20	5.45004	2.76314	2.94931	C7KUGACXX_8_7960.sorted.filtered_peak_87
chr1	5727317	5727608	292	22.81	4.63286	2.40533	2.21564	C7KUGACXX_8_7960.sorted.filtered_peak_88
chr1	5732446	5732797	352	24.70	5.04097	2.44682	2.58669	C7KUGACXX_8_7960.sorted.filtered_peak_89
chr1	6035261	6036004	744	26.96	8.60770	3.38880	5.91901	C7KUGACXX_8_7960.sorted.filtered_peak_90
chr1	6051950	6052967	1018	59.40	20.41431	3.83141	17.32770	C7KUGACXX_8_7960.sorted.filtered_peak_91
chr1	6086102	6086566	465	34.99	9.33987	3.08254	6.62026	C7KUGACXX_8_7960.sorted.filtered_peak_92
chr1	6088317	6088625	309	27.78	5.32291	2.40779	2.84126	C7KUGACXX_8_7960.sorted.filtered_peak_93
chr1	6259264	6260227	964	54.42	24.05685	4.63601	20.86354	C7KUGACXX_8_7960.sorted.filtered_peak_94
chr1	6266022	6266571	550	18.66	3.99604	2.37807	1.64891	C7KUGACXX_8_7960.sorted.filtered_peak_95
chr1	6295604	6296355	752	40.50	15.63193	4.13319	12.68882	C7KUGACXX_8_7960.sorted.filtered_peak_96
chr1	6319984	6320257	274	26.59	8.14174	3.29623	5.46449	C7KUGACXX_8_7960.sorted.filtered_peak_97
chr1	6408555	6408993	439	18.14	4.36347	2.54412	1.97193	C7KUGACXX_8_7960.sorted.filtered_peak_98
chr1	6419869	6420237	369	17.21	4.48860	2.63792	2.09533	C7KUGACXX_8_7960.sorted.filtered_peak_99
chr1	6453168	6454316	1149	49.31	18.63683	4.28352	15.56504	C7KUGACXX_8_7960.sorted.filtered_peak_100
chr1	6483587	6483836	250	17.72	4.14903	2.48431	1.78345	C7KUGACXX_8_7960.sorted.filtered_peak_101
chr1	6520039	6521175	1137	39.83	12.17996	3.31367	9.41109	C7KUGACXX_8_7960.sorted.filtered_peak_102
chr1	6525956	6526546	591	23.45	4.47612	2.32593	2.08125	C7KUGACXX_8_7960.sorted.filtered_peak_103
chr1	6535461	6535847	387	15.31	3.77280	2.47296	1.45664	C7KUGACXX_8_7960.sorted.filtered_peak_104
chr1	6546605	6546854	250	19.84	4.36938	2.45731	1.97664	C7KUGACXX_8_7960.sorted.filtered_peak_105
chr1	6605268	6605649	382	16.35	4.47415	2.69687	2.07239	C7KUGACXX_8_7960.sorted.filtered_peak_106
chr1	6614129	6614826	698	32.34	13.71522	4.31067	10.86574	C7KUGACXX_8_7960.sorted.filtered_peak_107
chr1	6639736	6640318	583	50.18	23.54361	5.14117	20.35415	C7KUGACXX_8_7960.sorted.filtered_peak_108
chr1	6661076	6661673	598	40.97	7.28374	2.41187	4.68563	C7KUGACXX_8_7960.sorted.filtered_peak_109
chr1	6662408	6663800	1393	42.59	8.36582	2.57721	5.70185	C7KUGACXX_8_7960.sorted.filtered_peak_110
chr1	6673222	6673940	719	65.45	28.34079	4.99800	24.97822	C7KUGACXX_8_7960.sorted.filtered_peak_111
chr1	6684852	6685529	678	25.87	7.06775	2.97956	4.46898	C7KUGACXX_8_7960.sorted.filtered_peak_112
chr1	6761641	6762190	550	38.15	15.36779	4.33223	12.42750	C7KUGACXX_8_7960.sorted.filtered_peak_113
chr1	6844497	6845644	1148	104.28	43.74088	4.99777	39.87680	C7KUGACXX_8_7960.sorted.filtered_peak_114
chr1	7831086	7831679	594	32.02	11.23080	3.72360	8.44365	C7KUGACXX_8_7960.sorted.filtered_peak_115
chr1	7843834	7844433	600	45.92	19.89419	4.81721	16.79622	C7KUGACXX_8_7960.sorted.filtered_peak_116
chr1	7902715	7903012	298	17.64	5.91418	3.18640	3.38868	C7KUGACXX_8_7960.sorted.filtered_peak_117
chr1	7990774	7991474	701	25.20	7.63300	3.17110	5.01340	C7KUGACXX_8_7960.sorted.filtered_peak_118
chr1	8000701	8001022	322	19.39	4.64402	2.58330	2.21429	C7KUGACXX_8_7960.sorted.filtered_peak_119
chr1	8009045	8009527	483	37.56	12.51605	3.66378	9.67522	C7KUGACXX_8_7960.sorted.filtered_peak_120
chr1	8013866	8014863	998	41.30	14.61326	3.85452	11.71488	C7KUGACXX_8_7960.sorted.filtered_peak_121
chr1	8021172	8022409	1238	56.22	20.75038	3.98724	17.65941	C7KUGACXX_8_7960.sorted.filtered_peak_122
chr1	8086269	8086649	381	24.81	8.55072	3.53763	5.86910	C7KUGACXX_8_7960.sorted.filtered_peak_123
chr1	8157567	8157912	346	13.65	3.68185	2.53558	1.38555	C7KUGACXX_8_7960.sorted.filtered_peak_124
chr1	8212767	8213533	767	19.33	5.41075	2.86277	2.91963	C7KUGACXX_8_7960.sorted.filtered_peak_125
chr1	8229603	8230199	597	23.37	7.96179	3.39879	5.34265	C7KUGACXX_8_7960.sorted.filtered_peak_126
chr1	8242067	8242915	849	31.79	15.73237	4.97844	12.81642	C7KUGACXX_8_7960.sorted.filtered_peak_127
chr1	8378068	8378466	399	20.13	6.85736	3.34696	4.26281	C7KUGACXX_8_7960.sorted.filtered_peak_128
chr1	8455618	8455989	372	16.95	4.34604	2.60229	1.96580	C7KUGACXX_8_7960.sorted.filtered_peak_129
chr1	8484437	8484765	329	30.58	6.32885	2.55886	3.77344	C7KUGACXX_8_7960.sorted.filtered_peak_130
chr1	8487566	8488121	556	31.59	6.77574	2.62349	4.19879	C7KUGACXX_8_7960.sorted.filtered_peak_131
chr1	8570318	8570577	260	16.68	5.54897	3.13204	3.04498	C7KUGACXX_8_7960.sorted.filtered_peak_132
chr1	8585819	8586517	699	32.36	10.25248	3.39802	7.52615	C7KUGACXX_8_7960.sorted.filtered_peak_133
chr1	8662593	8663048	456	16.84	4.41741	2.64216	2.02493	C7KUGACXX_8_7960.sorted.filtered_peak_134
chr1	8664026	8664292	267	15.95	4.04636	2.54719	1.70070	C7KUGACXX_8_7960.sorted.filtered_peak_135
chr1	8761212	8761899	688	37.18	13.34897	3.82556	10.51015	C7KUGACXX_8_7960.sorted.filtered_peak_136
chr1	8763346	8763617	272	25.25	5.64893	2.59541	3.14967	C7KUGACXX_8_7960.sorted.filtered_peak_137
chr1	8772402	8772984	583	16.06	4.39688	2.68567	2.00281	C7KUGACXX_8_7960.sorted.filtered_peak_138
chr1	8876809	8877129	321	23.45	3.80988	2.12896	1.49127	C7KUGACXX_8_7960.sorted.filtered_peak_139
chr1	8877367	8878269	903	34.33	9.33876	3.07525	6.64291	C7KUGACXX_8_7960.sorted.filtered_peak_140
chr1	8918155	8918449	295	16.92	3.75952	2.37575	1.44948	C7KUGACXX_8_7960.sorted.filtered_peak_141
chr1	8938103	8939572	1470	60.95	16.74562	3.18684	13.79780	C7KUGACXX_8_7960.sorted.filtered_peak_142
chr1	8959766	8960282	517	26.41	11.02365	4.12582	8.27102	C7KUGACXX_8_7960.sorted.filtered_peak_143
chr1	9006556	9006859	304	24.08	8.21624	3.48344	5.55417	C7KUGACXX_8_7960.sorted.filtered_peak_144
chr1	9018939	9019238	300	13.84	4.06920	2.70625	1.70138	C7KUGACXX_8_7960.sorted.filtered_peak_145
chr1	9030918	9031416	499	20.57	7.64224	3.64042	4.98814	C7KUGACXX_8_7960.sorted.filtered_peak_146
chr1	9047925	9048324	400	17.57	5.68031	3.10656	3.16477	C7KUGACXX_8_7960.sorted.filtered_peak_147
chr1	9065139	9065499	361	19.05	6.23714	3.20423	3.68269	C7KUGACXX_8_7960.sorted.filtered_peak_148
chr1	9170878	9171336	459	15.89	4.66169	2.80889	2.24078	C7KUGACXX_8_7960.sorted.filtered_peak_149
chr1	9182038	9182542	505	14.31	4.06034	2.66424	1.70729	C7KUGACXX_8_7960.sorted.filtered_peak_150
chr1	9189159	9190030	872	31.05	9.67774	3.40635	6.94145	C7KUGACXX_8_7960.sorted.filtered_peak_151
chr1	9241430	9241811	382	16.79	4.31976	2.61266	1.92559	C7KUGACXX_8_7960.sorted.filtered_peak_152
chr1	9256415	9256705	291	17.53	4.58609	2.65223	2.18629	C7KUGACXX_8_7960.sorted.filtered_peak_153
chr1	9294196	9295373	1178	40.63	12.54557	3.46171	9.70451	C7KUGACXX_8_7960.sorted.filtered_peak_154
chr1	9335914	9336163	250	16.77	3.95015	2.46305	1.60776	C7KUGACXX_8_7960.sorted.filtered_peak_155
chr1	9352666	9353072	407	24.40	5.46006	2.58172	2.97507	C7KUGACXX_8_7960.sorted.filtered_peak_156
chr1	9375503	9375792	290	15.52	4.17724	2.62997	1.80992	C7KUGACXX_8_7960.sorted.filtered_peak_157
chr1	9473275	9473964	690	18.98	4.76362	2.64678	2.32497	C7KUGACXX_8_7960.sorted.filtered_peak_158
chr1	9486319	9486831	513	48.59	13.10496	3.26875	10.21521	C7KUGACXX_8_7960.sorted.filtered_peak_159
chr1	9488487	9489330	844	61.95	23.38915	4.10770	20.22327	C7KUGACXX_8_7960.sorted.filtered_peak_160
chr1	9599142	9600363	1222	33.49	13.72143	4.06524	10.90897	C7KUGACXX_8_7960.sorted.filtered_peak_161
chr1	9648461	9648993	533	45.56	18.48282	4.47356	15.43697	C7KUGACXX_8_7960.sorted.filtered_peak_162
chr1	9687064	9687645	582	34.36	6.89705	2.56308	4.29429	C7KUGACXX_8_7960.sorted.filtered_peak_163
chr1	9689200	9690194	995	36.88	8.18389	2.73017	5.52630	C7KUGACXX_8_7960.sorted.filtered_peak_164
chr1	9712161	9713048	888	33.18	6.21518	2.43759	3.66546	C7KUGACXX_8_7960.sorted.filtered_peak_165
chr1	9777454	9778131	678	45.31	13.90533	3.49819	11.01768	C7KUGACXX_8_7960.sorted.filtered_peak_166
chr1	9860104	9860536	433	17.78	6.54676	3.42380	3.98574	C7KUGACXX_8_7960.sorted.filtered_peak_167
chr1	9883868	9884664	797	25.90	6.62827	2.82485	4.07249	C7KUGACXX_8_7960.sorted.filtered_peak_168
chr1	9901715	9902072	358	13.35	3.80860	2.61839	1.47661	C7KUGACXX_8_7960.sorted.filtered_peak_169
chr1	9970136	9971227	1092	73.08	33.05986	5.11423	29.54118	C7KUGACXX_8_7960.sorted.filtered_peak_170
chr1	10002907	10003827	921	30.02	10.62859	3.61370	7.89862	C7KUGACXX_8_7960.sorted.filtered_peak_171
chr1	10010483	10010732	250	14.77	4.60176	2.87692	2.17566	C7KUGACXX_8_7960.sorted.filtered_peak_172
chr1	10092533	10093565	1033	61.14	30.78730	5.37992	27.38693	C7KUGACXX_8_7960.sorted.filtered_peak_173
chr1	10134383	10135285	903	21.76	6.56290	3.07035	4.00959	C7KUGACXX_8_7960.sorted.filtered_peak_174
chr1	10225378	10225627	250	14.64	4.53170	2.85357	2.11423	C7KUGACXX_8_7960.sorted.filtered_peak_175
chr1	10269880	10270779	900	30.32	10.05304	3.43747	7.35562	C7KUGACXX_8_7960.sorted.filtered_peak_176
chr1	10367986	10368310	325	20.93	6.85196	3.28579	4.25331	C7KUGACXX_8_7960.sorted.filtered_peak_177
chr1	10458591	10459654	1064	40.82	16.57947	4.23596	13.62549	C7KUGACXX_8_7960.sorted.filtered_peak_178
chr1	10490070	10491160	1091	43.20	15.09485	3.75371	12.19589	C7KUGACXX_8_7960.sorted.filtered_peak_179
chr1	10532274	10533006	733	35.17	10.55731	3.26261	7.83479	C7KUGACXX_8_7960.sorted.filtered_peak_180
chr1	10534805	10535359	555	28.78	6.48799	2.67297	3.91948	C7KUGACXX_8_7960.sorted.filtered_peak_181
chr1	10554752	10555509	758	27.38	8.77330	3.37806	6.08708	C7KUGACXX_8_7960.sorted.filtered_peak_182
chr1	10570706	10571722	1017	35.65	10.68137	3.34570	7.91098	C7KUGACXX_8_7960.sorted.filtered_peak_183
chr1	10754312	10755177	866	32.71	9.66498	3.31312	6.91663	C7KUGACXX_8_7960.sorted.filtered_peak_184
chr1	11072181	11073257	1077	45.97	20.29354	4.66511	17.22455	C7KUGACXX_8_7960.sorted.filtered_peak_185
chr1	11097658	11098195	538	24.00	11.19697	4.49532	8.42523	C7KUGACXX_8_7960.sorted.filtered_peak_186
chr1	11119754	11121176	1423	34.98	8.95498	2.95378	6.27066	C7KUGACXX_8_7960.sorted.filtered_peak_187
chr1	11159370	11160291	922	33.94	13.77164	4.28985	10.87491	C7KUGACXX_8_7960.sorted.filtered_peak_188
chr1	11322472	11323109	638	63.49	33.05721	6.01331	29.55188	C7KUGACXX_8_7960.sorted.filtered_peak_189
chr1	11332618	11333989	1372	35.95	12.51819	3.70835	9.70278	C7KUGACXX_8_7960.sorted.filtered_peak_190
chr1	11341036	11341374	339	16.85	5.50371	3.08625	3.01130	C7KUGACXX_8_7960.sorted.filtered_peak_191
chr1	11538803	11539324	522	16.39	4.90272	2.87822	2.45352	C7KUGACXX_8_7960.sorted.filtered_peak_192
chr1	11714398	11715034	637	21.40	5.47194	2.75065	2.97937	C7KUGACXX_8_7960.sorted.filtered_peak_193
chr1	11724080	11725145	1066	17.63	5.79759	3.14034	3.27908	C7KUGACXX_8_7960.sorted.filtered_peak_194
chr1	11740790	11741815	1026	33.52	12.13137	3.84392	9.30167	C7KUGACXX_8_7960.sorted.filtered_peak_195
chr1	11779469	11780175	707	21.32	7.33737	3.40745	4.72089	C7KUGACXX_8_7960.sorted.filtered_peak_196
chr1	11790299	11790717	419	16.34	4.56192	2.73827	2.14730	C7KUGACXX_8_7960.sorted.filtered_peak_197
chr1	11795934	11796314	381	31.23	10.81034	3.72186	8.01966	C7KUGACXX_8_7960.sorted.filtered_peak_198
chr1	11796795	11797222	428	19.58	3.95498	2.31665	1.62412	C7KUGACXX_8_7960.sorted.filtered_peak_199
chr1	11865675	11866554	880	60.88	23.18023	4.20869	19.99608	C7KUGACXX_8_7960.sorted.filtered_peak_200
chr1	11967803	11969215	1413	51.67	15.35299	3.48556	12.39657	C7KUGACXX_8_7960.sorted.filtered_peak_201
chr1	11969638	11969926	289	32.96	5.10829	2.19841	2.64021	C7KUGACXX_8_7960.sorted.filtered_peak_202
chr1	11984880	11985184	305	20.65	5.40175	2.77979	2.90671	C7KUGACXX_8_7960.sorted.filtered_peak_203
chr1	11986347	11986789	443	40.73	20.29211	5.45996	17.17810	C7KUGACXX_8_7960.sorted.filtered_peak_204
chr1	11994341	11995098	758	24.51	8.90491	3.60070	6.24418	C7KUGACXX_8_7960.sorted.filtered_peak_205
chr1	12039843	12040656	814	60.28	26.39691	4.94954	23.09747	C7KUGACXX_8_7960.sorted.filtered_peak_206
chr1	12061740	12062076	337	15.48	4.44932	2.75143	2.04629	C7KUGACXX_8_7960.sorted.filtered_peak_207
chr1	12079176	12079755	580	52.98	24.31879	5.15164	21.08225	C7KUGACXX_8_7960.sorted.filtered_peak_208
chr1	12107420	12108091	672	30.89	9.58124	3.36971	6.86020	C7KUGACXX_8_7960.sorted.filtered_peak_209
chr1	12112156	12112406	251	26.30	5.96560	2.64753	3.42895	C7KUGACXX_8_7960.sorted.filtered_peak_210
chr1	12127985	12128590	606	22.03	4.61670	2.43668	2.19537	C7KUGACXX_8_7960.sorted.filtered_peak_211
chr1	12138685	12139008	324	18.68	4.19026	2.44709	1.82483	C7KUGACXX_8_7960.sorted.filtered_peak_212
chr1	12139456	12139837	382	18.18	3.80085	2.33072	1.47845	C7KUGACXX_8_7960.sorted.filtered_peak_213
chr1	12147693	12148601	909	22.84	6.73444	3.03131	4.18445	C7KUGACXX_8_7960.sorted.filtered_peak_214
chr1	12210419	12211054	636	27.23	5.22567	2.39332	2.76362	C7KUGACXX_8_7960.sorted.filtered_peak_215
chr1	12221907	12222447	541	41.80	10.55563	2.98248	7.80876	C7KUGACXX_8_7960.sorted.filtered_peak_216
chr1	12233314	12234148	835	45.24	10.70286	2.80037	7.99133	C7KUGACXX_8_7960.sorted.filtered_peak_217
chr1	12289826	12290408	583	28.61	11.00391	3.96505	8.22268	C7KUGACXX_8_7960.sorted.filtered_peak_218
chr1	12405188	12405677	490	15.56	3.93090	2.52335	1.59118	C7KUGACXX_8_7960.sorted.filtered_peak_219
chr1	12445162	12445427	266	14.70	4.12473	2.66200	1.76473	C7KUGACXX_8_7960.sorted.filtered_peak_220
chr1	12509460	12509862	403	22.99	6.87746	3.12081	4.28433	C7KUGACXX_8_7960.sorted.filtered_peak_221
chr1	12533320	12533723	404	19.16	3.42930	2.15505	1.17513	C7KUGACXX_8_7960.sorted.filtered_peak_222
chr1	12570916	12571201	286	16.39	4.18150	2.57849	1.81132	C7KUGACXX_8_7960.sorted.filtered_peak_223
chr1	12664284	12664701	418	30.05	10.36602	3.67247	7.59867	C7KUGACXX_8_7960.sorted.filtered_peak_224
chr1	12677643	12678568	926	28.27	5.34410	2.39872	2.85290	C7KUGACXX_8_7960.sorted.filtered_peak_225
chr1	14026724	14027703	980	28.16	5.50898	2.44116	3.01159	C7KUGACXX_8_7960.sorted.filtered_peak_226
chr1	14028969	14029552	584	27.41	4.89984	2.30132	2.46251	C7KUGACXX_8_7960.sorted.filtered_peak_227
chr1	14057192	14057990	799	33.48	9.59230	3.18404	6.88048	C7KUGACXX_8_7960.sorted.filtered_peak_228
chr1	14075335	14076025	691	38.41	12.31737	3.47464	9.52177	C7KUGACXX_8_7960.sorted.filtered_peak_229
chr1	15575575	15575867	293	17.62	4.75567	2.70560	2.34825	C7KUGACXX_8_7960.sorted.filtered_peak_230
chr1	15631278	15631527	250	17.96	6.57677	3.45916	3.98990	C7KUGACXX_8_7960.sorted.filtered_peak_231
chr1	15650036	15650285	250	19.47	6.23373	3.17977	3.67049	C7KUGACXX_8_7960.sorted.filtered_peak_232
chr1	15672380	15673052	673	35.68	10.67459	3.33378	7.91326	C7KUGACXX_8_7960.sorted.filtered_peak_233
chr1	15735801	15736642	842	38.82	8.95764	2.83668	6.25449	C7KUGACXX_8_7960.sorted.filtered_peak_234
chr1	15738484	15738936	453	35.08	6.52536	2.44656	3.96152	C7KUGACXX_8_7960.sorted.filtered_peak_235
chr1	15743632	15744316	685	21.13	4.61223	2.47133	2.20515	C7KUGACXX_8_7960.sorted.filtered_peak_236
chr1	15850719	15851870	1152	95.08	27.46641	3.64463	24.10976	C7KUGACXX_8_7960.sorted.filtered_peak_237
chr1	15852933	15853488	556	84.79	21.01849	3.19871	17.86641	C7KUGACXX_8_7960.sorted.filtered_peak_238
chr1	15905584	15906307	724	16.91	5.37399	3.01488	2.89953	C7KUGACXX_8_7960.sorted.filtered_peak_239
chr1	15911218	15911513	296	17.56	6.28818	3.36756	3.72613	C7KUGACXX_8_7960.sorted.filtered_peak_240
chr1	15929695	15930503	809	30.29	12.88112	4.41001	10.01428	C7KUGACXX_8_7960.sorted.filtered_peak_241
chr1	15943315	15944481	1167	45.53	14.04830	3.42179	11.18383	C7KUGACXX_8_7960.sorted.filtered_peak_242
chr1	15954183	15954501	319	17.31	4.98690	2.83955	2.53177	C7KUGACXX_8_7960.sorted.filtered_peak_243
chr1	16011430	16011683	254	17.13	4.99441	2.86558	2.53030	C7KUGACXX_8_7960.sorted.filtered_peak_244
chr1	16023442	16023838	397	16.43	5.62828	3.17986	3.11891	C7KUGACXX_8_7960.sorted.filtered_peak_245
chr1	16067891	16068215	325	13.36	3.51975	2.48137	1.24871	C7KUGACXX_8_7960.sorted.filtered_peak_246
chr1	16160793	16162852	2060	63.03	15.26687	2.99530	12.32506	C7KUGACXX_8_7960.sorted.filtered_peak_247
chr1	16173665	16175180	1516	54.07	17.76512	3.63859	14.76775	C7KUGACXX_8_7960.sorted.filtered_peak_248
chr1	16245780	16246216	437	20.83	6.35320	3.08954	3.80271	C7KUGACXX_8_7960.sorted.filtered_peak_249
chr1	16275766	16276603	838	48.09	14.51214	3.43303	11.60980	C7KUGACXX_8_7960.sorted.filtered_peak_250
chr1	16292576	16293189	614	26.52	7.79937	3.19195	5.14306	C7KUGACXX_8_7960.sorted.filtered_peak_251
chr1	16301941	16302826	886	43.81	16.72911	4.26214	13.71740	C7KUGACXX_8_7960.sorted.filtered_peak_252
chr1	16405446	16405907	462	20.27	6.33140	3.14019	3.77151	C7KUGACXX_8_7960.sorted.filtered_peak_253
chr1	16514392	16514710	319	15.88	4.47326	2.73258	2.07220	C7KUGACXX_8_7960.sorted.filtered_peak_254
chr1	16532889	16533828	940	46.84	14.67038	3.61852	11.73862	C7KUGACXX_8_7960.sorted.filtered_peak_255
chr1	16543615	16544251	637	34.88	12.79964	3.86513	9.96887	C7KUGACXX_8_7960.sorted.filtered_peak_256
chr1	16563206	16564028	823	36.78	13.20760	3.86818	10.34038	C7KUGACXX_8_7960.sorted.filtered_peak_257
chr1	16678416	16679372	957	38.44	13.83948	3.83408	10.97368	C7KUGACXX_8_7960.sorted.filtered_peak_258
chr1	16693343	16694676	1334	59.71	20.51317	3.97485	17.38871	C7KUGACXX_8_7960.sorted.filtered_peak_259
chr1	16747269	16747588	320	25.80	10.96162	4.33340	8.14937	C7KUGACXX_8_7960.sorted.filtered_peak_260
chr1	16766764	16768068	1305	35.59	11.33524	3.44599	8.55861	C7KUGACXX_8_7960.sorted.filtered_peak_261
chr1	16825427	16826148	722	25.12	12.29864	4.76404	9.47545	C7KUGACXX_8_7960.sorted.filtered_peak_262
chr1	16840396	16841035	640	20.45	8.53688	3.91206	5.87922	C7KUGACXX_8_7960.sorted.filtered_peak_263
chr1	16938875	16939278	404	24.85	3.71288	2.06092	1.40786	C7KUGACXX_8_7960.sorted.filtered_peak_264
chr1	16939817	16940395	579	39.53	10.49213	3.07325	7.75054	C7KUGACXX_8_7960.sorted.filtered_peak_265
chr1	16947995	16948414	420	21.17	3.83785	2.21565	1.51929	C7KUGACXX_8_7960.sorted.filtered_peak_266
chr1	16952151	16952585	435	17.59	3.50624	2.24747	1.23493	C7KUGACXX_8_7960.sorted.filtered_peak_267
chr1	16957366	16957694	329	17.73	3.68667	2.30972	1.38512	C7KUGACXX_8_7960.sorted.filtered_peak_268
chr1	16970678	16971500	823	29.36	13.12804	4.52020	10.26606	C7KUGACXX_8_7960.sorted.filtered_peak_269
chr1	17036306	17036609	304	22.16	6.30862	2.98626	3.75178	C7KUGACXX_8_7960.sorted.filtered_peak_270
chr1	17051885	17052149	265	16.09	3.91513	2.48613	1.58008	C7KUGACXX_8_7960.sorted.filtered_peak_271
chr1	17053615	17054164	550	14.18	3.88244	2.59462	1.54864	C7KUGACXX_8_7960.sorted.filtered_peak_272
chr1	17222598	17222856	259	25.47	11.19250	4.45843	8.37282	C7KUGACXX_8_7960.sorted.filtered_peak_273
chr1	17230801	17231826	1026	57.14	20.31579	4.03218	17.19866	C7KUGACXX_8_7960.sorted.filtered_peak_274
chr1	17240066	17241007	942	38.67	18.01872	4.87975	15.02095	C7KUGACXX_8_7960.sorted.filtered_peak_275
chr1	17287221	17287663	443	15.88	5.06890	2.99286	2.60397	C7KUGACXX_8_7960.sorted.filtered_peak_276
chr1	17338244	17338722	479	31.17	12.02248	4.03277	9.20291	C7KUGACXX_8_7960.sorted.filtered_peak_277
chr1	17380271	17380909	639	69.58	33.57819	5.56372	30.05506	C7KUGACXX_8_7960.sorted.filtered_peak_278
chr1	17756133	17756593	461	15.24	4.10059	2.61831	1.74126	C7KUGACXX_8_7960.sorted.filtered_peak_279
chr1	17764105	17764782	678	34.31	5.97840	2.35681	3.44003	C7KUGACXX_8_7960.sorted.filtered_peak_280
chr1	17766096	17766539	444	35.76	7.10306	2.53582	4.50815	C7KUGACXX_8_7960.sorted.filtered_peak_281
chr1	19228920	19229622	703	55.46	24.20612	4.89897	20.98357	C7KUGACXX_8_7960.sorted.filtered_peak_282
chr1	19253018	19254475	1458	30.31	7.84053	2.84817	5.25486	C7KUGACXX_8_7960.sorted.filtered_peak_283
chr1	19283125	19283544	420	51.49	16.65506	3.77107	13.64896	C7KUGACXX_8_7960.sorted.filtered_peak_284
chr1	19337577	19337971	395	21.15	7.18438	3.36942	4.57901	C7KUGACXX_8_7960.sorted.filtered_peak_285
chr1	19400798	19401435	638	30.41	8.73377	3.17557	6.05031	C7KUGACXX_8_7960.sorted.filtered_peak_286
chr1	19536219	19537390	1172	44.36	14.68825	3.51495	11.82168	C7KUGACXX_8_7960.sorted.filtered_peak_287
chr1	19577709	19578614	906	43.68	16.65361	4.17320	13.68395	C7KUGACXX_8_7960.sorted.filtered_peak_288
chr1	19638367	19638950	584	43.11	16.07414	4.04616	13.13181	C7KUGACXX_8_7960.sorted.filtered_peak_289
chr1	19717429	19718123	695	43.73	15.22570	3.95783	12.26375	C7KUGACXX_8_7960.sorted.filtered_peak_290
chr1	19789440	19790157	718	34.00	11.18370	3.53694	8.41334	C7KUGACXX_8_7960.sorted.filtered_peak_291
chr1	19803222	19803485	264	20.80	3.77115	2.21029	1.45833	C7KUGACXX_8_7960.sorted.filtered_peak_292
chr1	19803793	19804070	278	21.29	4.03459	2.27921	1.68182	C7KUGACXX_8_7960.sorted.filtered_peak_293
chr1	19811880	19812658	779	55.13	18.36147	3.81020	15.32993	C7KUGACXX_8_7960.sorted.filtered_peak_294
chr1	19822189	19822692	504	21.63	7.01953	3.27964	4.41877	C7KUGACXX_8_7960.sorted.filtered_peak_295
chr1	19837572	19837890	319	15.97	4.84478	2.88440	2.40106	C7KUGACXX_8_7960.sorted.filtered_peak_296
chr1	19908770	19909097	328	14.69	4.55752	2.86182	2.13711	C7KUGACXX_8_7960.sorted.filtered_peak_297
chr1	19923006	19924307	1302	55.61	20.23293	3.94475	17.15888	C7KUGACXX_8_7960.sorted.filtered_peak_298
chr1	19933339	19933920	582	24.63	7.95600	3.36180	5.29916	C7KUGACXX_8_7960.sorted.filtered_peak_299
chr1	19980119	19980477	359	17.84	4.78422	2.71569	2.35660	C7KUGACXX_8_7960.sorted.filtered_peak_300
chr1	20042034	20042469	436	19.89	8.05860	3.81093	5.41562	C7KUGACXX_8_7960.sorted.filtered_peak_301
chr1	20137782	20138031	250	16.92	5.73614	3.19326	3.21227	C7KUGACXX_8_7960.sorted.filtered_peak_302
chr1	20208577	20209379	803	41.81	15.86924	4.02529	12.94367	C7KUGACXX_8_7960.sorted.filtered_peak_303
chr1	20478675	20479242	568	20.90	7.66926	3.56983	5.03991	C7KUGACXX_8_7960.sorted.filtered_peak_304
chr1	20511740	20512169	430	24.35	6.41057	2.87905	3.85240	C7KUGACXX_8_7960.sorted.filtered_peak_305
chr1	20539002	20539493	492	14.06	3.32910	2.35170	1.09179	C7KUGACXX_8_7960.sorted.filtered_peak_306
chr1	20820201	20820550	350	18.07	5.22982	2.88686	2.75124	C7KUGACXX_8_7960.sorted.filtered_peak_307
chr1	20834157	20834869	713	39.79	16.12561	4.39300	13.14691	C7KUGACXX_8_7960.sorted.filtered_peak_308
chr1	20848873	20849139	267	15.54	5.05608	3.01768	2.58634	C7KUGACXX_8_7960.sorted.filtered_peak_309
chr1	20959324	20960850	1527	24.68	6.99558	3.00220	4.42255	C7KUGACXX_8_7960.sorted.filtered_peak_310
chr1	20987767	20988475	709	49.79	20.49549	4.52139	17.38302	C7KUGACXX_8_7960.sorted.filtered_peak_311
chr1	21022889	21023641	753	22.38	7.50447	3.42195	4.85595	C7KUGACXX_8_7960.sorted.filtered_peak_312
chr1	21044349	21044736	388	20.63	5.93687	2.97458	3.39945	C7KUGACXX_8_7960.sorted.filtered_peak_313
chr1	21059389	21059968	580	21.19	5.59635	2.78690	3.11130	C7KUGACXX_8_7960.sorted.filtered_peak_314
chr1	21112573	21114100	1528	59.13	19.04384	3.68369	15.98709	C7KUGACXX_8_7960.sorted.filtered_peak_315
chr1	21348695	21349510	816	32.18	13.47117	4.42642	10.57936	C7KUGACXX_8_7960.sorted.filtered_peak_316
chr1	21503010	21503888	879	56.33	22.70898	4.30145	19.58105	C7KUGACXX_8_7960.sorted.filtered_peak_317
chr1	21521649	21521993	345	27.29	12.51859	4.69933	9.65283	C7KUGACXX_8_7960.sorted.filtered_peak_318
chr1	21619697	21620027	331	24.49	3.51490	2.01277	1.24476	C7KUGACXX_8_7960.sorted.filtered_peak_319
chr1	21620625	21621440	816	31.27	6.75539	2.63967	4.17253	C7KUGACXX_8_7960.sorted.filtered_peak_320
chr1	21651093	21651507	415	17.57	4.00979	2.43732	1.66512	C7KUGACXX_8_7960.sorted.filtered_peak_321
chr1	21660626	21661303	678	33.09	10.26960	3.42004	7.51183	C7KUGACXX_8_7960.sorted.filtered_peak_322
chr1	21671812	21672311	500	28.48	8.08937	3.14076	5.42212	C7KUGACXX_8_7960.sorted.filtered_peak_323
chr1	21695020	21695472	453	15.51	5.05183	3.01202	2.58767	C7KUGACXX_8_7960.sorted.filtered_peak_324
chr1	21766168	21766786	619	19.23	7.29193	3.60424	4.67291	C7KUGACXX_8_7960.sorted.filtered_peak_325
chr1	22099985	22100288	304	21.62	7.27959	3.37694	4.66035	C7KUGACXX_8_7960.sorted.filtered_peak_326
chr1	22108580	22110354	1775	56.63	17.89255	3.48305	14.92157	C7KUGACXX_8_7960.sorted.filtered_peak_327
chr1	22290478	22290752	275	16.13	5.43027	3.12479	2.93347	C7KUGACXX_8_7960.sorted.filtered_peak_328
chr1	22345538	22346082	545	18.59	6.51930	3.37110	3.93911	C7KUGACXX_8_7960.sorted.filtered_peak_329
chr1	22351482	22352634	1153	46.78	15.75568	3.86171	12.77949	C7KUGACXX_8_7960.sorted.filtered_peak_330
chr1	22366133	22366895	763	43.38	19.72927	4.98271	16.62692	C7KUGACXX_8_7960.sorted.filtered_peak_331
chr1	22378941	22380278	1338	34.90	9.71036	2.95358	7.07604	C7KUGACXX_8_7960.sorted.filtered_peak_332
chr1	22415940	22416512	573	16.70	4.25063	2.58640	1.87207	C7KUGACXX_8_7960.sorted.filtered_peak_333
chr1	22431304	22431624	321	17.26	3.98216	2.44498	1.64033	C7KUGACXX_8_7960.sorted.filtered_peak_334
chr1	22778146	22778996	851	40.11	15.10763	4.09081	12.17866	C7KUGACXX_8_7960.sorted.filtered_peak_335
chr1	23030988	23031336	349	15.54	4.68769	2.84818	2.26335	C7KUGACXX_8_7960.sorted.filtered_peak_336
chr1	23345489	23346635	1147	34.97	12.90065	3.72323	10.11227	C7KUGACXX_8_7960.sorted.filtered_peak_337
chr1	23426777	23427070	294	21.64	4.59318	2.44905	2.16974	C7KUGACXX_8_7960.sorted.filtered_peak_338
chr1	23429861	23430180	320	24.66	6.04712	2.76217	3.50202	C7KUGACXX_8_7960.sorted.filtered_peak_339
chr1	23445436	23446143	708	20.18	5.97663	2.99987	3.45117	C7KUGACXX_8_7960.sorted.filtered_peak_340
chr1	23494881	23495600	720	24.54	6.89621	3.00714	4.31046	C7KUGACXX_8_7960.sorted.filtered_peak_341
chr1	23669829	23670365	537	27.55	3.96871	2.05748	1.62859	C7KUGACXX_8_7960.sorted.filtered_peak_342
chr1	23670637	23671447	811	52.44	19.06620	4.00042	16.01602	C7KUGACXX_8_7960.sorted.filtered_peak_343
chr1	23694453	23695778	1326	61.80	22.94449	4.11723	19.77440	C7KUGACXX_8_7960.sorted.filtered_peak_344
chr1	23730521	23730784	264	20.78	7.52962	3.57990	4.88087	C7KUGACXX_8_7960.sorted.filtered_peak_345
chr1	23810779	23811423	645	34.80	13.62040	4.25033	10.71105	C7KUGACXX_8_7960.sorted.filtered_peak_346
chr1	23823542	23823923	382	20.19	8.03794	3.82861	5.37153	C7KUGACXX_8_7960.sorted.filtered_peak_347
chr1	23854827	23855309	483	27.49	4.00699	2.06946	1.66163	C7KUGACXX_8_7960.sorted.filtered_peak_348
chr1	23857712	23858087	376	28.18	4.99612	2.30352	2.54679	C7KUGACXX_8_7960.sorted.filtered_peak_349
chr1	23866272	23866727	456	27.09	10.80137	4.09926	8.00890	C7KUGACXX_8_7960.sorted.filtered_peak_350
chr1	23871218	23871514	297	19.51	5.61082	2.92936	3.10113	C7KUGACXX_8_7960.sorted.filtered_peak_351
chr1	23880991	23881822	832	39.46	9.68988	2.88962	6.98565	C7KUGACXX_8_7960.sorted.filtered_peak_352
chr1	23885858	23886164	307	34.77	6.23127	2.39773	3.67654	C7KUGACXX_8_7960.sorted.filtered_peak_353
chr1	23928523	23929035	513	15.61	4.25735	2.65983	1.87919	C7KUGACXX_8_7960.sorted.filtered_peak_354
chr1	23945725	23946505	781	26.48	7.99995	3.20297	5.35856	C7KUGACXX_8_7960.sorted.filtered_peak_355
chr1	23961448	23961788	341	18.06	5.78464	3.10470	3.26659	C7KUGACXX_8_7960.sorted.filtered_peak_356
chr1	24018033	24018902	870	31.81	12.29843	4.08192	9.45442	C7KUGACXX_8_7960.sorted.filtered_peak_357
chr1	24069665	24070278	614	26.51	8.59320	3.37270	5.93476	C7KUGACXX_8_7960.sorted.filtered_peak_358
chr1	24098643	24098893	251	18.40	6.37005	3.33256	3.79496	C7KUGACXX_8_7960.sorted.filtered_peak_359
chr1	24104593	24105368	776	37.38	14.03324	4.07223	11.13148	C7KUGACXX_8_7960.sorted.filtered_peak_360
chr1	24117295	24117757	463	23.80	5.41911	2.60684	2.92580	C7KUGACXX_8_7960.sorted.filtered_peak_361
chr1	24118007	24118270	264	23.59	5.11448	2.52868	2.64035	C7KUGACXX_8_7960.sorted.filtered_peak_362
chr1	24127118	24127884	767	43.99	12.89039	3.27068	10.08482	C7KUGACXX_8_7960.sorted.filtered_peak_363
chr1	24151761	24152125	365	26.29	9.67964	3.80768	6.92985	C7KUGACXX_8_7960.sorted.filtered_peak_364
chr1	24152449	24152735	287	16.70	4.13041	2.53640	1.76424	C7KUGACXX_8_7960.sorted.filtered_peak_365
chr1	24165116	24165366	251	14.19	4.27637	2.77095	1.88855	C7KUGACXX_8_7960.sorted.filtered_peak_366
chr1	24194416	24195157	742	27.78	9.87063	3.71458	7.12304	C7KUGACXX_8_7960.sorted.filtered_peak_367
chr1	24285359	24286853	1495	45.53	14.73976	3.70415	11.79947	C7KUGACXX_8_7960.sorted.filtered_peak_368
chr1	24306426	24307391	966	55.01	21.44980	4.09563	18.35840	C7KUGACXX_8_7960.sorted.filtered_peak_369
chr1	24525965	24526265	301	15.95	4.27887	2.64351	1.89762	C7KUGACXX_8_7960.sorted.filtered_peak_370
chr1	24648689	24648955	267	21.02	4.85327	2.56750	2.40611	C7KUGACXX_8_7960.sorted.filtered_peak_371
chr1	24718020	24719044	1025	21.23	5.24596	2.68573	2.76780	C7KUGACXX_8_7960.sorted.filtered_peak_372
chr1	24740136	24740474	339	30.60	6.95797	2.72472	4.35308	C7KUGACXX_8_7960.sorted.filtered_peak_373
chr1	24741919	24742803	885	40.02	12.28239	3.32419	9.50405	C7KUGACXX_8_7960.sorted.filtered_peak_374
chr1	24807743	24808262	520	15.59	3.86064	2.49340	1.53520	C7KUGACXX_8_7960.sorted.filtered_peak_375
chr1	24828435	24830020	1586	35.09	6.97804	2.51827	4.39955	C7KUGACXX_8_7960.sorted.filtered_peak_376
chr1	24861510	24862184	675	29.06	6.74918	2.72486	4.17187	C7KUGACXX_8_7960.sorted.filtered_peak_377
chr1	24862782	24863371	590	26.89	4.94132	2.32017	2.51301	C7KUGACXX_8_7960.sorted.filtered_peak_378
chr1	24866566	24866862	297	25.66	4.94448	2.38336	2.49439	C7KUGACXX_8_7960.sorted.filtered_peak_379
chr1	24969047	24970102	1056	79.09	34.10685	4.83978	30.57463	C7KUGACXX_8_7960.sorted.filtered_peak_380
chr1	25071289	25072002	714	54.21	24.56090	5.13394	21.31042	C7KUGACXX_8_7960.sorted.filtered_peak_381
chr1	25174364	25175193	830	33.56	11.19892	3.61644	8.40678	C7KUGACXX_8_7960.sorted.filtered_peak_382
chr1	25237610	25238031	422	21.83	5.23796	2.64006	2.77115	C7KUGACXX_8_7960.sorted.filtered_peak_383
chr1	25251661	25252153	493	30.48	4.57085	2.13085	2.16909	C7KUGACXX_8_7960.sorted.filtered_peak_384
chr1	25255603	25255962	360	30.00	3.49575	1.88522	1.23213	C7KUGACXX_8_7960.sorted.filtered_peak_385
chr1	25256706	25257233	528	41.25	8.75712	2.70711	6.06013	C7KUGACXX_8_7960.sorted.filtered_peak_386
chr1	25281475	25282012	538	38.82	12.48406	3.63586	9.62345	C7KUGACXX_8_7960.sorted.filtered_peak_387
chr1	25291398	25292048	651	62.68	19.10873	3.63245	16.02909	C7KUGACXX_8_7960.sorted.filtered_peak_388
chr1	25293035	25293548	514	37.70	5.69365	2.20209	3.18669	C7KUGACXX_8_7960.sorted.filtered_peak_389
chr1	25311599	25312061	463	25.80	7.26733	3.04910	4.65678	C7KUGACXX_8_7960.sorted.filtered_peak_390
chr1	25319268	25319744	477	24.76	6.13514	2.76640	3.59729	C7KUGACXX_8_7960.sorted.filtered_peak_391
chr1	25348647	25349792	1146	59.21	18.25298	3.65043	15.20708	C7KUGACXX_8_7960.sorted.filtered_peak_392
chr1	25357148	25357576	429	32.44	4.73786	2.12543	2.30738	C7KUGACXX_8_7960.sorted.filtered_peak_393
chr1	25358675	25359281	607	45.07	10.44735	2.90056	7.67167	C7KUGACXX_8_7960.sorted.filtered_peak_394
chr1	25427942	25428434	493	24.48	7.39051	3.18606	4.76723	C7KUGACXX_8_7960.sorted.filtered_peak_395
chr1	25475016	25475286	271	15.54	5.02383	3.00345	2.56381	C7KUGACXX_8_7960.sorted.filtered_peak_396
chr1	25558559	25559404	846	34.05	10.80556	3.45615	8.03348	C7KUGACXX_8_7960.sorted.filtered_peak_397
chr1	25566043	25566945	903	45.02	15.52158	3.88157	12.56797	C7KUGACXX_8_7960.sorted.filtered_peak_398
chr1	25573459	25574459	1001	65.36	24.43917	4.32666	21.18719	C7KUGACXX_8_7960.sorted.filtered_peak_399
chr1	25594391	25594648	258	26.21	12.63459	4.96315	9.74500	C7KUGACXX_8_7960.sorted.filtered_peak_400
chr1	25664716	25666051	1336	25.48	9.43571	3.71540	6.73160	C7KUGACXX_8_7960.sorted.filtered_peak_401
chr1	25756647	25757677	1031	50.87	16.27215	3.69639	13.29021	C7KUGACXX_8_7960.sorted.filtered_peak_402
chr1	25869858	25870432	575	23.35	7.77642	3.39988	5.13385	C7KUGACXX_8_7960.sorted.filtered_peak_403
chr1	25876240	25876662	423	21.46	5.58038	2.78994	3.07237	C7KUGACXX_8_7960.sorted.filtered_peak_404
chr1	25889036	25889338	303	24.17	6.23850	2.83952	3.68465	C7KUGACXX_8_7960.sorted.filtered_peak_405
chr1	25935076	25935330	255	19.43	6.04596	3.10036	3.50306	C7KUGACXX_8_7960.sorted.filtered_peak_406
chr1	25942676	25943442	767	33.93	8.51729	2.86975	5.88100	C7KUGACXX_8_7960.sorted.filtered_peak_407
chr1	25969077	25969652	576	21.88	7.01773	3.25324	4.42014	C7KUGACXX_8_7960.sorted.filtered_peak_408
chr1	25981499	25981781	283	15.99	4.66564	2.80695	2.24265	C7KUGACXX_8_7960.sorted.filtered_peak_409
chr1	26002500	26002959	460	26.79	9.10213	3.54161	6.39768	C7KUGACXX_8_7960.sorted.filtered_peak_410
chr1	26030911	26031193	283	17.13	4.94825	2.84292	2.49171	C7KUGACXX_8_7960.sorted.filtered_peak_411
chr1	26057208	26057486	279	17.53	5.39416	2.98765	2.90705	C7KUGACXX_8_7960.sorted.filtered_peak_412
chr1	26101214	26102046	833	28.15	8.39826	3.20101	5.74087	C7KUGACXX_8_7960.sorted.filtered_peak_413
chr1	26146093	26147502	1410	35.64	9.71852	3.02098	7.03919	C7KUGACXX_8_7960.sorted.filtered_peak_414
chr1	26185657	26186425	769	29.48	9.82945	3.46706	7.12856	C7KUGACXX_8_7960.sorted.filtered_peak_415
chr1	26221881	26222180	300	28.72	11.26640	4.09406	8.45610	C7KUGACXX_8_7960.sorted.filtered_peak_416
chr1	26231528	26232226	699	29.38	6.86129	2.75104	4.26768	C7KUGACXX_8_7960.sorted.filtered_peak_417
chr1	26232640	26233216	577	24.18	4.70236	2.36568	2.28222	C7KUGACXX_8_7960.sorted.filtered_peak_418
chr1	26297808	26298305	498	25.41	9.19090	3.64785	6.50554	C7KUGACXX_8_7960.sorted.filtered_peak_419
chr1	26317096	26317666	571	20.88	5.50057	2.80208	2.99430	C7KUGACXX_8_7960.sorted.filtered_peak_420
chr1	26323707	26324975	1269	44.90	15.74320	3.63558	12.86569	C7KUGACXX_8_7960.sorted.filtered_peak_421
chr1	26361832	26362761	930	31.07	8.62820	3.15215	5.92376	C7KUGACXX_8_7960.sorted.filtered_peak_422
chr1	26431470	26431822	353	15.22	4.84794	2.95141	2.39870	C7KUGACXX_8_7960.sorted.filtered_peak_423
chr1	26437493	26438674	1182	48.40	17.77257	3.98608	14.76259	C7KUGACXX_8_7960.sorted.filtered_peak_424
chr1	26452759	26453357	599	43.32	17.46963	4.39074	14.46739	C7KUGACXX_8_7960.sorted.filtered_peak_425
chr1	26471418	26471964	547	19.86	7.57696	3.59586	4.97422	C7KUGACXX_8_7960.sorted.filtered_peak_426
chr1	26495946	26496714	769	28.08	9.73842	3.56205	7.04291	C7KUGACXX_8_7960.sorted.filtered_peak_427
chr1	26560287	26561423	1137	74.16	32.63905	4.96144	29.17223	C7KUGACXX_8_7960.sorted.filtered_peak_428
chr1	26602588	26603088	501	34.86	6.09770	2.36024	3.55726	C7KUGACXX_8_7960.sorted.filtered_peak_429
chr1	26606084	26606790	707	45.78	8.24335	2.44670	5.59768	C7KUGACXX_8_7960.sorted.filtered_peak_430
chr1	26611232	26611634	403	46.88	9.02643	2.58246	6.32011	C7KUGACXX_8_7960.sorted.filtered_peak_431
chr1	26613894	26614149	256	35.77	6.28863	2.38347	3.72765	C7KUGACXX_8_7960.sorted.filtered_peak_432
chr1	26632660	26633872	1213	34.79	12.35026	3.66090	9.56208	C7KUGACXX_8_7960.sorted.filtered_peak_433
chr1	26644251	26644774	524	28.48	5.10687	2.31732	2.65116	C7KUGACXX_8_7960.sorted.filtered_peak_434
chr1	26647838	26648315	478	25.01	4.54717	2.28741	2.14601	C7KUGACXX_8_7960.sorted.filtered_peak_435
chr1	26662631	26663377	747	21.88	6.57940	3.06519	4.02922	C7KUGACXX_8_7960.sorted.filtered_peak_436
chr1	26690245	26690862	618	22.17	6.01044	2.87154	3.48463	C7KUGACXX_8_7960.sorted.filtered_peak_437
chr1	26704578	26705355	778	67.74	33.10056	5.75994	29.58388	C7KUGACXX_8_7960.sorted.filtered_peak_438
chr1	26710540	26711046	507	16.58	4.54782	2.70351	2.14653	C7KUGACXX_8_7960.sorted.filtered_peak_439
chr1	26735075	26735396	322	17.97	6.02168	3.19939	3.48968	C7KUGACXX_8_7960.sorted.filtered_peak_440
chr1	26743579	26744032	454	16.72	4.20941	2.56483	1.83963	C7KUGACXX_8_7960.sorted.filtered_peak_441
chr1	26758218	26759299	1082	42.92	18.77547	4.35539	15.78409	C7KUGACXX_8_7960.sorted.filtered_peak_442
chr1	26798784	26799988	1205	46.91	14.27231	3.38542	11.40137	C7KUGACXX_8_7960.sorted.filtered_peak_443
chr1	26826640	26828082	1443	39.53	13.18988	3.74700	10.30861	C7KUGACXX_8_7960.sorted.filtered_peak_444
chr1	26856081	26856349	269	21.26	6.36061	3.09198	3.78571	C7KUGACXX_8_7960.sorted.filtered_peak_445
chr1	26868454	26869025	572	45.00	12.55709	3.32490	9.69212	C7KUGACXX_8_7960.sorted.filtered_peak_446
chr1	26872035	26872617	583	28.31	5.24271	2.36062	2.77617	C7KUGACXX_8_7960.sorted.filtered_peak_447
chr1	26924161	26924410	250	16.43	5.61884	3.17971	3.10767	C7KUGACXX_8_7960.sorted.filtered_peak_448
chr1	26928869	26929178	310	16.30	4.36254	2.66090	1.96254	C7KUGACXX_8_7960.sorted.filtered_peak_449
chr1	26946528	26948107	1580	51.83	16.16312	3.58763	13.20073	C7KUGACXX_8_7960.sorted.filtered_peak_450
chr1	27009081	27009461	381	15.94	4.90951	2.91638	2.45910	C7KUGACXX_8_7960.sorted.filtered_peak_451
chr1	27018757	27019795	1039	37.51	5.97865	2.26442	3.44947	C7KUGACXX_8_7960.sorted.filtered_peak_452
chr1	27021932	27022478	547	52.75	11.49314	2.74866	8.72203	C7KUGACXX_8_7960.sorted.filtered_peak_453
chr1	27049953	27050239	287	19.54	5.54368	2.88947	3.05245	C7KUGACXX_8_7960.sorted.filtered_peak_454
chr1	27060369	27060808	440	18.57	5.66346	3.01352	3.15392	C7KUGACXX_8_7960.sorted.filtered_peak_455
chr1	27070328	27071168	841	45.41	15.54755	3.71885	12.63582	C7KUGACXX_8_7960.sorted.filtered_peak_456
chr1	27113789	27115151	1363	60.81	16.61546	3.33284	13.62542	C7KUGACXX_8_7960.sorted.filtered_peak_457
chr1	27126699	27127065	367	15.37	4.95495	2.98595	2.49536	C7KUGACXX_8_7960.sorted.filtered_peak_458
chr1	27147220	27147791	572	17.86	6.50323	3.43989	3.91966	C7KUGACXX_8_7960.sorted.filtered_peak_459
chr1	27152971	27153307	337	26.26	6.99123	2.95111	4.38850	C7KUGACXX_8_7960.sorted.filtered_peak_460
chr1	27159771	27160516	746	46.77	17.08197	4.07926	14.08463	C7KUGACXX_8_7960.sorted.filtered_peak_461
chr1	27165298	27165721	424	24.24	8.14465	3.44330	5.49061	C7KUGACXX_8_7960.sorted.filtered_peak_462
chr1	27191123	27192161	1039	38.41	13.64043	3.91335	10.74132	C7KUGACXX_8_7960.sorted.filtered_peak_463
chr1	27216460	27217150	691	28.40	9.70590	3.59524	6.97676	C7KUGACXX_8_7960.sorted.filtered_peak_464
chr1	27226237	27227336	1100	26.16	9.30308	3.65039	6.59263	C7KUGACXX_8_7960.sorted.filtered_peak_465
chr1	27247735	27248706	972	40.30	17.74007	4.57630	14.74876	C7KUGACXX_8_7960.sorted.filtered_peak_466
chr1	27319784	27320177	394	20.33	5.28564	2.74941	2.80657	C7KUGACXX_8_7960.sorted.filtered_peak_467
chr1	27324165	27324486	322	22.79	6.67031	3.06952	4.08952	C7KUGACXX_8_7960.sorted.filtered_peak_468
chr1	27371094	27371570	477	18.50	6.24391	3.26426	3.68181	C7KUGACXX_8_7960.sorted.filtered_peak_469
chr1	27429163	27429522	360	17.85	4.56232	2.63415	2.15413	C7KUGACXX_8_7960.sorted.filtered_peak_470
chr1	27438548	27438944	397	23.73	8.09298	3.47094	5.43525	C7KUGACXX_8_7960.sorted.filtered_peak_471
chr1	27463503	27464102	600	20.41	4.34290	2.41174	1.96311	C7KUGACXX_8_7960.sorted.filtered_peak_472
chr1	27481424	27482176	753	39.54	13.75676	3.81436	10.86929	C7KUGACXX_8_7960.sorted.filtered_peak_473
chr1	27560132	27561431	1300	53.23	20.97065	4.08679	17.93032	C7KUGACXX_8_7960.sorted.filtered_peak_474
chr1	27611055	27611400	346	13.48	3.87224	2.64093	1.52938	C7KUGACXX_8_7960.sorted.filtered_peak_475
chr1	27648431	27649045	615	55.99	24.35193	4.91499	21.11300	C7KUGACXX_8_7960.sorted.filtered_peak_476
chr1	27668043	27669176	1134	24.66	5.25028	2.48569	2.80070	C7KUGACXX_8_7960.sorted.filtered_peak_477
chr1	27669423	27670177	755	26.36	5.56141	2.51857	3.07049	C7KUGACXX_8_7960.sorted.filtered_peak_478
chr1	27676017	27676396	380	16.57	3.88947	2.44967	1.55038	C7KUGACXX_8_7960.sorted.filtered_peak_479
chr1	27683837	27684317	481	21.08	4.90450	2.57042	2.46618	C7KUGACXX_8_7960.sorted.filtered_peak_480
chr1	27691849	27692214	366	28.04	6.18184	2.62807	3.63509	C7KUGACXX_8_7960.sorted.filtered_peak_481
chr1	27692571	27692833	263	22.97	4.12587	2.24327	1.76147	C7KUGACXX_8_7960.sorted.filtered_peak_482
chr1	27714946	27715373	428	20.66	4.37153	2.41589	1.97938	C7KUGACXX_8_7960.sorted.filtered_peak_483
chr1	27718764	27719376	613	39.10	14.36718	3.93616	11.48544	C7KUGACXX_8_7960.sorted.filtered_peak_484
chr1	27743045	27743294	250	18.37	4.37896	2.53179	1.99026	C7KUGACXX_8_7960.sorted.filtered_peak_485
chr1	27744953	27745463	511	19.91	4.94885	2.64584	2.51244	C7KUGACXX_8_7960.sorted.filtered_peak_486
chr1	27763168	27763489	322	17.26	4.39155	2.59734	2.00627	C7KUGACXX_8_7960.sorted.filtered_peak_487
chr1	27781882	27782285	404	18.98	6.98413	3.51269	4.38162	C7KUGACXX_8_7960.sorted.filtered_peak_488
chr1	27816168	27817246	1079	55.37	22.35996	4.37646	19.21738	C7KUGACXX_8_7960.sorted.filtered_peak_489
chr1	27894877	27895422	546	36.85	14.16387	4.10593	11.27414	C7KUGACXX_8_7960.sorted.filtered_peak_490
chr1	27930475	27930984	510	37.29	9.02534	2.90993	6.31804	C7KUGACXX_8_7960.sorted.filtered_peak_491
chr1	27944400	27945182	783	25.37	7.26999	3.00911	4.70416	C7KUGACXX_8_7960.sorted.filtered_peak_492
chr1	27959276	27959667	392	27.41	5.24423	2.40157	2.76713	C7KUGACXX_8_7960.sorted.filtered_peak_493
chr1	27970185	27970666	482	18.16	5.24319	2.88502	2.76313	C7KUGACXX_8_7960.sorted.filtered_peak_494
chr1	27986068	27987024	957	36.22	7.92393	2.70619	5.27564	C7KUGACXX_8_7960.sorted.filtered_peak_495
chr1	27989219	27989886	668	39.80	9.54296	2.93976	6.79727	C7KUGACXX_8_7960.sorted.filtered_peak_496
chr1	27998512	27999160	649	36.78	13.11667	3.92852	10.23415	C7KUGACXX_8_7960.sorted.filtered_peak_497
chr1	28051967	28053042	1076	64.94	32.34657	5.22596	28.88965	C7KUGACXX_8_7960.sorted.filtered_peak_498
chr1	28099155	28100488	1334	50.95	18.45508	3.84023	15.45008	C7KUGACXX_8_7960.sorted.filtered_peak_499
chr1	28157030	28157928	899	34.19	12.10241	3.76265	9.29411	C7KUGACXX_8_7960.sorted.filtered_peak_500
chr1	28184538	28184976	439	20.21	8.06453	3.81233	5.40227	C7KUGACXX_8_7960.sorted.filtered_peak_501
chr1	28195498	28195987	490	27.42	7.41363	2.97843	4.80798	C7KUGACXX_8_7960.sorted.filtered_peak_502
chr1	28198897	28199513	617	26.39	6.66002	2.83428	4.08400	C7KUGACXX_8_7960.sorted.filtered_peak_503
chr1	28213703	28214198	496	24.60	6.50624	2.90498	3.93016	C7KUGACXX_8_7960.sorted.filtered_peak_504
chr1	28240579	28241653	1075	51.13	22.13201	4.48858	19.03088	C7KUGACXX_8_7960.sorted.filtered_peak_505
chr1	28269890	28270139	250	16.04	4.33253	2.66045	1.94365	C7KUGACXX_8_7960.sorted.filtered_peak_506
chr1	28286061	28286746	686	26.71	8.03404	3.25138	5.36318	C7KUGACXX_8_7960.sorted.filtered_peak_507
chr1	28306131	28306475	345	15.41	4.81550	2.91450	2.38163	C7KUGACXX_8_7960.sorted.filtered_peak_508
chr1	28319013	28319262	250	16.25	3.79748	2.42920	1.47215	C7KUGACXX_8_7960.sorted.filtered_peak_509
chr1	28382772	28383111	340	19.46	6.04347	3.09506	3.50114	C7KUGACXX_8_7960.sorted.filtered_peak_510
chr1	28414278	28415473	1196	47.58	19.27194	4.24616	16.25267	C7KUGACXX_8_7960.sorted.filtered_peak_511
chr1	28495732	28496257	526	31.87	12.40615	4.15740	9.54777	C7KUGACXX_8_7960.sorted.filtered_peak_512
chr1	28499128	28499435	308	19.02	4.10031	2.40065	1.73924	C7KUGACXX_8_7960.sorted.filtered_peak_513
chr1	28525908	28526836	929	22.27	6.97234	3.16286	4.40242	C7KUGACXX_8_7960.sorted.filtered_peak_514
chr1	28559282	28559709	428	35.62	10.81953	3.38941	8.04505	C7KUGACXX_8_7960.sorted.filtered_peak_515
chr1	28562352	28562747	396	38.96	12.87727	3.70333	10.00395	C7KUGACXX_8_7960.sorted.filtered_peak_516
chr1	28572968	28573376	409	32.45	4.92013	2.15935	2.48086	C7KUGACXX_8_7960.sorted.filtered_peak_517
chr1	28573567	28574327	761	56.89	19.23798	3.79904	16.19741	C7KUGACXX_8_7960.sorted.filtered_peak_518
chr1	28574784	28575238	455	30.43	4.49260	2.11802	2.08642	C7KUGACXX_8_7960.sorted.filtered_peak_519
chr1	28582721	28583130	410	32.13	8.94249	3.12737	6.25020	C7KUGACXX_8_7960.sorted.filtered_peak_520
chr1	28585620	28586140	521	60.35	27.98107	5.27171	24.63103	C7KUGACXX_8_7960.sorted.filtered_peak_521
chr1	28655207	28655818	612	71.91	38.14519	6.33144	34.47026	C7KUGACXX_8_7960.sorted.filtered_peak_522
chr1	28686083	28686542	460	16.02	5.37073	3.10369	2.88256	C7KUGACXX_8_7960.sorted.filtered_peak_523
chr1	28695882	28697177	1296	23.87	7.71107	3.30593	5.08616	C7KUGACXX_8_7960.sorted.filtered_peak_524
chr1	28776552	28776907	356	13.79	3.61408	2.49654	1.32066	C7KUGACXX_8_7960.sorted.filtered_peak_525
chr1	28832121	28832786	666	63.31	24.25305	4.37890	21.02092	C7KUGACXX_8_7960.sorted.filtered_peak_526
chr1	28844528	28845468	941	32.94	11.79250	3.77100	8.99676	C7KUGACXX_8_7960.sorted.filtered_peak_527
chr1	28879234	28880263	1030	44.23	17.76528	4.37411	14.73272	C7KUGACXX_8_7960.sorted.filtered_peak_528
chr1	28907601	28909042	1442	38.80	11.40970	3.30023	8.61754	C7KUGACXX_8_7960.sorted.filtered_peak_529
chr1	28969138	28970216	1079	51.38	16.61706	3.66157	13.64806	C7KUGACXX_8_7960.sorted.filtered_peak_530
chr1	28974433	28975637	1205	55.16	19.79522	4.06706	16.70872	C7KUGACXX_8_7960.sorted.filtered_peak_531
chr1	28994707	28996607	1901	34.70	9.35014	3.11229	6.62163	C7KUGACXX_8_7960.sorted.filtered_peak_532
chr1	29062706	29064372	1667	43.85	14.17253	3.45987	11.33168	C7KUGACXX_8_7960.sorted.filtered_peak_533
chr1	29074940	29075221	282	13.30	3.39137	2.42532	1.13901	C7KUGACXX_8_7960.sorted.filtered_peak_534
chr1	29101705	29102094	390	14.40	3.70710	2.50111	1.40776	C7KUGACXX_8_7960.sorted.filtered_peak_535
chr1	29111416	29111943	528	16.43	5.60106	3.17933	3.08555	C7KUGACXX_8_7960.sorted.filtered_peak_536
chr1	29122789	29123038	250	14.63	4.38482	2.78606	1.99628	C7KUGACXX_8_7960.sorted.filtered_peak_537
chr1	29203724	29204135	412	17.41	6.03703	3.26296	3.50439	C7KUGACXX_8_7960.sorted.filtered_peak_538
chr1	29211402	29211889	488	33.59	7.73637	2.76967	5.09903	C7KUGACXX_8_7960.sorted.filtered_peak_539
chr1	29213376	29213732	357	32.58	7.10921	2.67195	4.50113	C7KUGACXX_8_7960.sorted.filtered_peak_540
chr1	29240663	29242110	1448	28.20	7.05001	2.84929	4.44883	C7KUGACXX_8_7960.sorted.filtered_peak_541
chr1	29252844	29253093	250	22.41	3.88996	2.18913	1.55879	C7KUGACXX_8_7960.sorted.filtered_peak_542
chr1	29253294	29253804	511	36.50	11.73285	3.52132	8.93436	C7KUGACXX_8_7960.sorted.filtered_peak_543
chr1	29254760	29255110	351	24.48	4.72772	2.36597	2.29712	C7KUGACXX_8_7960.sorted.filtered_peak_544
chr1	29450865	29451298	434	17.35	4.12980	2.50116	1.76412	C7KUGACXX_8_7960.sorted.filtered_peak_545
chr1	29507509	29509014	1506	54.20	17.82318	3.68461	14.81836	C7KUGACXX_8_7960.sorted.filtered_peak_546
chr1	29529367	29529706	340	19.13	5.68947	2.98451	3.17606	C7KUGACXX_8_7960.sorted.filtered_peak_547
chr1	29557051	29557683	633	35.70	12.35293	3.65556	9.55176	C7KUGACXX_8_7960.sorted.filtered_peak_548
chr1	29562580	29563131	552	20.70	4.41985	2.43059	2.02303	C7KUGACXX_8_7960.sorted.filtered_peak_549
chr1	30184878	30185175	298	18.14	5.24083	2.88515	2.76385	C7KUGACXX_8_7960.sorted.filtered_peak_550
chr1	30663949	30664509	561	34.65	12.06210	3.65727	9.27923	C7KUGACXX_8_7960.sorted.filtered_peak_551
chr1	30755905	30756430	526	25.63	6.48783	2.79730	3.94524	C7KUGACXX_8_7960.sorted.filtered_peak_552
chr1	30853271	30853537	267	17.58	5.19037	2.90908	2.71251	C7KUGACXX_8_7960.sorted.filtered_peak_553
chr1	31190833	31192272	1440	82.34	28.32138	3.97898	24.96375	C7KUGACXX_8_7960.sorted.filtered_peak_554
chr1	31216429	31217305	877	42.68	10.11129	2.82503	7.40106	C7KUGACXX_8_7960.sorted.filtered_peak_555
chr1	31229421	31229983	563	34.19	5.68111	2.27603	3.18712	C7KUGACXX_8_7960.sorted.filtered_peak_556
chr1	31274675	31274934	260	18.78	6.01607	3.15711	3.46520	C7KUGACXX_8_7960.sorted.filtered_peak_557
chr1	31296988	31297279	292	15.65	4.14344	2.60310	1.78539	C7KUGACXX_8_7960.sorted.filtered_peak_558
chr1	31482887	31483302	416	16.12	4.12002	2.57052	1.75837	C7KUGACXX_8_7960.sorted.filtered_peak_559
chr1	31509707	31510110	404	13.37	3.51612	2.47849	1.24646	C7KUGACXX_8_7960.sorted.filtered_peak_560
chr1	31537941	31539056	1116	35.14	10.42712	3.31703	7.67108	C7KUGACXX_8_7960.sorted.filtered_peak_561
chr1	31627695	31628514	820	23.39	8.21970	3.57298	5.54384	C7KUGACXX_8_7960.sorted.filtered_peak_562
chr1	31769261	31770020	760	50.45	21.80340	4.78345	18.65248	C7KUGACXX_8_7960.sorted.filtered_peak_563
chr1	31867490	31867995	506	18.95	6.48877	3.29735	3.92332	C7KUGACXX_8_7960.sorted.filtered_peak_564
chr1	32014514	32014857	344	16.31	4.98611	2.92089	2.52701	C7KUGACXX_8_7960.sorted.filtered_peak_565
chr1	32029649	32030143	495	14.76	4.59663	2.87485	2.17134	C7KUGACXX_8_7960.sorted.filtered_peak_566
chr1	32109949	32111151	1203	61.57	23.31589	4.27154	20.12109	C7KUGACXX_8_7960.sorted.filtered_peak_567
chr1	32226606	32226859	254	16.40	3.73878	2.39724	1.43544	C7KUGACXX_8_7960.sorted.filtered_peak_568
chr1	32254075	32255062	988	30.63	7.80556	2.90353	5.17321	C7KUGACXX_8_7960.sorted.filtered_peak_569
chr1	32292833	32293125	293	15.19	4.75749	2.90827	2.32894	C7KUGACXX_8_7960.sorted.filtered_peak_570
chr1	32354825	32355371	547	25.60	10.63174	4.19586	7.84682	C7KUGACXX_8_7960.sorted.filtered_peak_571
chr1	32403413	32404404	992	45.77	8.92345	2.54152	6.25582	C7KUGACXX_8_7960.sorted.filtered_peak_572
chr1	32405387	32405897	511	49.34	8.09155	2.37540	5.42490	C7KUGACXX_8_7960.sorted.filtered_peak_573
chr1	32409324	32410603	1280	33.43	7.37552	2.61345	4.81594	C7KUGACXX_8_7960.sorted.filtered_peak_574
chr1	32421588	32422083	496	23.31	7.26917	3.19619	4.67675	C7KUGACXX_8_7960.sorted.filtered_peak_575
chr1	32429720	32430094	375	22.75	8.77102	3.79409	6.08621	C7KUGACXX_8_7960.sorted.filtered_peak_576
chr1	32443436	32443690	255	17.89	5.09883	2.84731	2.63290	C7KUGACXX_8_7960.sorted.filtered_peak_577
chr1	32447504	32447908	405	18.59	4.23567	2.47291	1.85754	C7KUGACXX_8_7960.sorted.filtered_peak_578
chr1	32465978	32466227	250	13.43	3.67368	2.54975	1.37911	C7KUGACXX_8_7960.sorted.filtered_peak_579
chr1	32478980	32480158	1179	70.45	31.91013	4.76055	28.49603	C7KUGACXX_8_7960.sorted.filtered_peak_580
chr1	32537993	32539209	1217	47.94	16.02932	3.72720	13.08012	C7KUGACXX_8_7960.sorted.filtered_peak_581
chr1	32573372	32574410	1039	34.55	12.08162	3.74592	9.26407	C7KUGACXX_8_7960.sorted.filtered_peak_582
chr1	32645052	32646009	958	53.03	20.08294	4.14054	17.01137	C7KUGACXX_8_7960.sorted.filtered_peak_583
chr1	32666019	32666397	379	24.67	3.98529	2.14281	1.64675	C7KUGACXX_8_7960.sorted.filtered_peak_584
chr1	32666813	32667315	503	31.56	6.37178	2.53631	3.81004	C7KUGACXX_8_7960.sorted.filtered_peak_585
chr1	32671039	32671674	636	30.08	7.09880	2.77028	4.49883	C7KUGACXX_8_7960.sorted.filtered_peak_586
chr1	32687601	32688341	741	35.02	14.30799	4.24502	11.42041	C7KUGACXX_8_7960.sorted.filtered_peak_587
chr1	32706138	32706869	732	17.31	4.94362	2.82320	2.49113	C7KUGACXX_8_7960.sorted.filtered_peak_588
chr1	32715452	32716113	662	44.70	10.39756	2.86753	7.65076	C7KUGACXX_8_7960.sorted.filtered_peak_589
chr1	32716703	32717112	410	33.43	4.44335	2.03598	2.04364	C7KUGACXX_8_7960.sorted.filtered_peak_590
chr1	32722298	32722669	372	23.70	4.94597	2.46300	2.49636	C7KUGACXX_8_7960.sorted.filtered_peak_591
chr1	32757158	32758033	876	48.18	20.63823	4.65654	17.53320	C7KUGACXX_8_7960.sorted.filtered_peak_592
chr1	32785512	32786048	537	19.98	5.91233	2.98451	3.39827	C7KUGACXX_8_7960.sorted.filtered_peak_593
chr1	32816678	32817373	696	40.90	15.08084	4.12234	12.12315	C7KUGACXX_8_7960.sorted.filtered_peak_594
chr1	32837743	32838124	382	22.41	7.36363	3.33902	4.73891	C7KUGACXX_8_7960.sorted.filtered_peak_595
chr1	32859666	32860545	880	51.05	22.75996	4.78853	19.59946	C7KUGACXX_8_7960.sorted.filtered_peak_596
chr1	32866519	32866768	250	15.40	4.63884	2.84127	2.21679	C7KUGACXX_8_7960.sorted.filtered_peak_597
chr1	32986019	32986339	321	19.24	7.47075	3.69132	4.83675	C7KUGACXX_8_7960.sorted.filtered_peak_598
chr1	33093117	33093670	554	15.93	5.31446	3.08805	2.82956	C7KUGACXX_8_7960.sorted.filtered_peak_599
chr1	33115761	33117280	1520	57.02	19.24394	3.78785	16.19096	C7KUGACXX_8_7960.sorted.filtered_peak_600
chr1	33177780	33178210	431	18.57	6.90079	3.51375	4.30609	C7KUGACXX_8_7960.sorted.filtered_peak_601
chr1	33264514	33265280	767	35.48	12.31222	3.71617	9.49332	C7KUGACXX_8_7960.sorted.filtered_peak_602
chr1	33266702	33267196	495	30.30	8.66257	3.17654	5.97385	C7KUGACXX_8_7960.sorted.filtered_peak_603
chr1	33282646	33283673	1028	51.37	18.56944	3.93813	15.53932	C7KUGACXX_8_7960.sorted.filtered_peak_604
chr1	33430245	33430813	569	42.90	15.99311	4.12279	13.02456	C7KUGACXX_8_7960.sorted.filtered_peak_605
chr1	33446629	33447278	650	27.08	8.37413	3.27692	5.71600	C7KUGACXX_8_7960.sorted.filtered_peak_606
chr1	33458034	33458489	456	23.47	7.09641	3.16256	4.49189	C7KUGACXX_8_7960.sorted.filtered_peak_607
chr1	33502140	33502896	757	46.57	22.14646	5.08525	19.02096	C7KUGACXX_8_7960.sorted.filtered_peak_608
chr1	33520839	33521267	429	13.31	3.78012	2.60953	1.45060	C7KUGACXX_8_7960.sorted.filtered_peak_609
chr1	33546512	33547079	568	30.88	10.83919	3.76383	8.04471	C7KUGACXX_8_7960.sorted.filtered_peak_610
chr1	33554253	33554563	311	17.24	4.32878	2.57843	1.94589	C7KUGACXX_8_7960.sorted.filtered_peak_611
chr1	33564882	33565595	714	33.95	10.92831	3.51297	8.14711	C7KUGACXX_8_7960.sorted.filtered_peak_612
chr1	33592506	33593427	922	73.36	31.19152	4.73896	27.75242	C7KUGACXX_8_7960.sorted.filtered_peak_613
chr1	33646411	33646725	315	25.38	6.13498	2.72826	3.60195	C7KUGACXX_8_7960.sorted.filtered_peak_614
chr1	33647526	33647882	357	26.02	6.54163	2.81935	3.97317	C7KUGACXX_8_7960.sorted.filtered_peak_615
chr1	33722057	33722307	251	17.89	4.14676	2.47484	1.78044	C7KUGACXX_8_7960.sorted.filtered_peak_616
chr1	33738871	33739299	429	15.25	4.02875	2.58510	1.67985	C7KUGACXX_8_7960.sorted.filtered_peak_617
chr1	33760950	33761415	466	17.19	4.42773	2.62466	2.02851	C7KUGACXX_8_7960.sorted.filtered_peak_618
chr1	33815269	33815855	587	34.36	10.48326	3.39491	7.71489	C7KUGACXX_8_7960.sorted.filtered_peak_619
chr1	33937950	33938350	401	22.43	6.79250	3.11658	4.21766	C7KUGACXX_8_7960.sorted.filtered_peak_620
chr1	34098801	34099183	383	14.01	3.64840	2.50088	1.33836	C7KUGACXX_8_7960.sorted.filtered_peak_621
chr1	35318279	35318667	389	33.51	12.36189	3.96990	9.51312	C7KUGACXX_8_7960.sorted.filtered_peak_622
chr1	35324992	35325728	737	39.22	10.10209	2.99246	7.37462	C7KUGACXX_8_7960.sorted.filtered_peak_623
chr1	35331793	35332325	533	28.57	5.99423	2.55570	3.45793	C7KUGACXX_8_7960.sorted.filtered_peak_624
chr1	35450616	35451223	608	24.00	7.55651	3.29393	4.91289	C7KUGACXX_8_7960.sorted.filtered_peak_625
chr1	35496785	35497734	950	40.91	14.65692	3.93337	11.73750	C7KUGACXX_8_7960.sorted.filtered_peak_626
chr1	35544609	35545367	759	29.03	12.25821	4.35169	9.42186	C7KUGACXX_8_7960.sorted.filtered_peak_627
chr1	35657289	35658083	795	37.14	7.41267	2.54710	4.81126	C7KUGACXX_8_7960.sorted.filtered_peak_628
chr1	35658385	35659142	758	58.24	21.31227	4.11035	18.19897	C7KUGACXX_8_7960.sorted.filtered_peak_629
chr1	35667496	35668057	562	16.00	5.40109	3.10138	2.92216	C7KUGACXX_8_7960.sorted.filtered_peak_630
chr1	35734065	35734762	698	30.35	10.97166	3.69964	8.23066	C7KUGACXX_8_7960.sorted.filtered_peak_631
chr1	35923081	35923510	430	17.14	4.87384	2.80107	2.43497	C7KUGACXX_8_7960.sorted.filtered_peak_632
chr1	35965283	35965951	669	21.01	6.45158	3.11535	3.88722	C7KUGACXX_8_7960.sorted.filtered_peak_633
chr1	35971579	35972224	646	26.02	7.64032	3.18125	4.98766	C7KUGACXX_8_7960.sorted.filtered_peak_634
chr1	36004707	36005551	845	18.34	4.20770	2.47455	1.83391	C7KUGACXX_8_7960.sorted.filtered_peak_635
chr1	36022892	36023600	709	59.59	23.23731	4.47812	20.03165	C7KUGACXX_8_7960.sorted.filtered_peak_636
chr1	36042946	36043482	537	15.45	4.76935	2.87790	2.35240	C7KUGACXX_8_7960.sorted.filtered_peak_637
chr1	36106827	36107511	685	44.31	16.69374	4.15408	13.70034	C7KUGACXX_8_7960.sorted.filtered_peak_638
chr1	36172785	36173125	341	13.40	3.61756	2.52503	1.33067	C7KUGACXX_8_7960.sorted.filtered_peak_639
chr1	36184281	36184888	608	28.24	8.48053	3.27870	5.79000	C7KUGACXX_8_7960.sorted.filtered_peak_640
chr1	36234793	36235815	1023	36.16	11.95241	3.61907	9.12561	C7KUGACXX_8_7960.sorted.filtered_peak_641
chr1	36274300	36274678	379	18.99	4.56800	2.57469	2.15174	C7KUGACXX_8_7960.sorted.filtered_peak_642
chr1	36348424	36349360	937	37.02	13.69311	3.97108	10.82281	C7KUGACXX_8_7960.sorted.filtered_peak_643
chr1	36395973	36397299	1327	37.56	10.85006	3.26792	8.07659	C7KUGACXX_8_7960.sorted.filtered_peak_644
chr1	36554241	36555095	855	37.70	11.02146	3.32517	8.23398	C7KUGACXX_8_7960.sorted.filtered_peak_645
chr1	36565218	36565518	301	17.00	4.07329	2.49676	1.71839	C7KUGACXX_8_7960.sorted.filtered_peak_646
chr1	36614740	36616117	1378	60.64	21.72642	3.84751	18.63435	C7KUGACXX_8_7960.sorted.filtered_peak_647
chr1	36621347	36621856	510	37.16	8.82225	2.85963	6.12969	C7KUGACXX_8_7960.sorted.filtered_peak_648
chr1	36627124	36627840	717	22.36	4.17398	2.27787	1.81007	C7KUGACXX_8_7960.sorted.filtered_peak_649
chr1	36653521	36653998	478	14.73	4.57971	2.86843	2.15763	C7KUGACXX_8_7960.sorted.filtered_peak_650
chr1	36689034	36690672	1639	67.09	25.22888	4.07499	22.00858	C7KUGACXX_8_7960.sorted.filtered_peak_651
chr1	36751013	36751581	569	14.93	4.03041	2.60821	1.68292	C7KUGACXX_8_7960.sorted.filtered_peak_652
chr1	36772028	36773064	1037	29.93	9.60536	3.35120	6.92125	C7KUGACXX_8_7960.sorted.filtered_peak_653
chr1	36839332	36840554	1223	30.73	7.86098	2.95007	5.20487	C7KUGACXX_8_7960.sorted.filtered_peak_654
chr1	36851097	36852488	1392	60.79	18.73549	3.59166	15.68460	C7KUGACXX_8_7960.sorted.filtered_peak_655
chr1	36862972	36863735	764	32.99	11.54836	3.73296	8.75252	C7KUGACXX_8_7960.sorted.filtered_peak_656
chr1	36886403	36886760	358	21.25	7.36010	3.41873	4.74339	C7KUGACXX_8_7960.sorted.filtered_peak_657
chr1	36915916	36916368	453	30.07	10.84555	3.80093	8.06726	C7KUGACXX_8_7960.sorted.filtered_peak_658
chr1	36929646	36930400	755	36.60	13.51468	3.90419	10.65768	C7KUGACXX_8_7960.sorted.filtered_peak_659
chr1	36939770	36940048	279	17.82	5.25543	2.91529	2.77438	C7KUGACXX_8_7960.sorted.filtered_peak_660
chr1	37939346	37940298	953	41.22	7.61745	2.46366	5.00017	C7KUGACXX_8_7960.sorted.filtered_peak_661
chr1	37945189	37945649	461	42.36	7.78621	2.47889	5.15011	C7KUGACXX_8_7960.sorted.filtered_peak_662
chr1	37979298	37980747	1450	26.45	8.39129	3.23490	5.76605	C7KUGACXX_8_7960.sorted.filtered_peak_663
chr1	38019630	38020126	497	36.73	13.68845	3.95956	10.82441	C7KUGACXX_8_7960.sorted.filtered_peak_664
chr1	38061003	38061880	878	43.16	16.93184	4.20639	13.96002	C7KUGACXX_8_7960.sorted.filtered_peak_665
chr1	38148069	38148598	530	20.05	5.37590	2.80009	2.88671	C7KUGACXX_8_7960.sorted.filtered_peak_666
chr1	38155945	38156528	584	62.83	22.65967	4.17452	19.47681	C7KUGACXX_8_7960.sorted.filtered_peak_667
chr1	38157676	38158478	803	50.88	14.79646	3.36644	11.89872	C7KUGACXX_8_7960.sorted.filtered_peak_668
chr1	38273265	38274074	810	31.06	8.02766	2.90319	5.41143	C7KUGACXX_8_7960.sorted.filtered_peak_669
chr1	38324935	38326128	1194	44.42	16.51412	4.00206	13.54490	C7KUGACXX_8_7960.sorted.filtered_peak_670
chr1	38397094	38397781	688	37.77	17.10648	4.74964	14.13149	C7KUGACXX_8_7960.sorted.filtered_peak_671
chr1	38412382	38412631	250	15.03	4.70263	2.89895	2.27717	C7KUGACXX_8_7960.sorted.filtered_peak_672
chr1	38455188	38456076	889	39.07	16.84610	4.42316	13.88872	C7KUGACXX_8_7960.sorted.filtered_peak_673
chr1	38478021	38478730	710	46.80	16.11587	3.83103	13.15618	C7KUGACXX_8_7960.sorted.filtered_peak_674
chr1	38484697	38484950	254	19.80	5.73002	2.95668	3.20842	C7KUGACXX_8_7960.sorted.filtered_peak_675
chr1	38493882	38494186	305	20.08	4.79558	2.59318	2.36036	C7KUGACXX_8_7960.sorted.filtered_peak_676
chr1	38992993	38993261	269	14.43	4.10749	2.67382	1.75269	C7KUGACXX_8_7960.sorted.filtered_peak_677
chr1	39024955	39025526	572	20.51	5.15018	2.67710	2.69469	C7KUGACXX_8_7960.sorted.filtered_peak_678
chr1	39300883	39301174	292	15.40	3.87709	2.51136	1.54042	C7KUGACXX_8_7960.sorted.filtered_peak_679
chr1	39324861	39325910	1050	50.66	19.31572	4.14781	16.25794	C7KUGACXX_8_7960.sorted.filtered_peak_680
chr1	39338361	39339540	1180	49.12	19.83298	4.20391	16.80549	C7KUGACXX_8_7960.sorted.filtered_peak_681
chr1	39427507	39427756	250	15.55	5.04632	3.01853	2.57274	C7KUGACXX_8_7960.sorted.filtered_peak_682
chr1	39456387	39457211	825	47.29	20.03512	4.62246	16.94366	C7KUGACXX_8_7960.sorted.filtered_peak_683
chr1	39463180	39463596	417	16.47	3.90930	2.46136	1.57062	C7KUGACXX_8_7960.sorted.filtered_peak_684
chr1	39491480	39492561	1082	31.07	12.25392	4.15851	9.40905	C7KUGACXX_8_7960.sorted.filtered_peak_685
chr1	39649301	39649998	698	27.74	8.27232	3.25254	5.59126	C7KUGACXX_8_7960.sorted.filtered_peak_686
chr1	39651436	39651787	352	21.74	3.97807	2.24109	1.63577	C7KUGACXX_8_7960.sorted.filtered_peak_687
chr1	39657804	39658458	655	49.00	13.82303	3.36201	10.91265	C7KUGACXX_8_7960.sorted.filtered_peak_688
chr1	39662430	39662959	530	30.06	5.67596	2.41280	3.17213	C7KUGACXX_8_7960.sorted.filtered_peak_689
chr1	39670110	39671703	1594	26.63	7.33273	2.96308	4.74862	C7KUGACXX_8_7960.sorted.filtered_peak_690
chr1	39680878	39681713	836	21.71	5.18857	2.63157	2.72495	C7KUGACXX_8_7960.sorted.filtered_peak_691
chr1	39696488	39696887	400	18.00	6.07380	3.23513	3.52851	C7KUGACXX_8_7960.sorted.filtered_peak_692
chr1	39864207	39864581	375	20.62	6.71666	3.26176	4.12534	C7KUGACXX_8_7960.sorted.filtered_peak_693
chr1	39874237	39874827	591	30.54	9.37940	3.35782	6.65814	C7KUGACXX_8_7960.sorted.filtered_peak_694
chr1	39957155	39957544	390	18.56	6.10730	3.18031	3.57549	C7KUGACXX_8_7960.sorted.filtered_peak_695
chr1	39991510	39991779	270	17.39	6.20711	3.35406	3.64669	C7KUGACXX_8_7960.sorted.filtered_peak_696
chr1	40042180	40042732	553	33.92	11.54243	3.65835	8.74315	C7KUGACXX_8_7960.sorted.filtered_peak_697
chr1	40071874	40072188	315	19.24	7.33633	3.58134	4.74299	C7KUGACXX_8_7960.sorted.filtered_peak_698
chr1	40156896	40157552	657	24.45	7.05492	3.09541	4.44091	C7KUGACXX_8_7960.sorted.filtered_peak_699
chr1	40204278	40204719	442	32.04	12.28976	4.08607	9.43958	C7KUGACXX_8_7960.sorted.filtered_peak_700
chr1	40264812	40265125	314	18.86	7.06105	3.55301	4.45478	C7KUGACXX_8_7960.sorted.filtered_peak_701
chr1	40265419	40265792	374	16.96	5.54738	3.09442	3.05572	C7KUGACXX_8_7960.sorted.filtered_peak_702
chr1	40311257	40311629	373	22.80	7.38407	3.31731	4.75821	C7KUGACXX_8_7960.sorted.filtered_peak_703
chr1	40348819	40349379	561	35.90	14.50017	4.32044	11.57759	C7KUGACXX_8_7960.sorted.filtered_peak_704
chr1	40367743	40368119	377	16.04	3.92510	2.49111	1.59312	C7KUGACXX_8_7960.sorted.filtered_peak_705
chr1	40439272	40439631	360	15.10	4.51909	2.80722	2.11505	C7KUGACXX_8_7960.sorted.filtered_peak_706
chr1	40461486	40461959	474	13.46	3.86735	2.63848	1.52672	C7KUGACXX_8_7960.sorted.filtered_peak_707
chr1	40505293	40506726	1434	67.29	20.97004	3.59644	17.85596	C7KUGACXX_8_7960.sorted.filtered_peak_708
chr1	40525116	40525699	584	25.78	6.36140	2.77616	3.81108	C7KUGACXX_8_7960.sorted.filtered_peak_709
chr1	40542305	40542760	456	15.07	3.80831	2.49711	1.49445	C7KUGACXX_8_7960.sorted.filtered_peak_710
chr1	40562550	40563144	595	25.35	9.01340	3.67414	6.29568	C7KUGACXX_8_7960.sorted.filtered_peak_711
chr1	40609739	40609988	250	15.13	3.79312	2.48668	1.47830	C7KUGACXX_8_7960.sorted.filtered_peak_712
chr1	40618710	40619343	634	18.37	5.15557	2.82951	2.68975	C7KUGACXX_8_7960.sorted.filtered_peak_713
chr1	40626735	40627392	658	40.63	14.67408	3.93106	11.76206	C7KUGACXX_8_7960.sorted.filtered_peak_714
chr1	40652031	40652280	250	14.29	3.86655	2.57987	1.52940	C7KUGACXX_8_7960.sorted.filtered_peak_715
chr1	40707401	40707673	273	23.46	8.59064	3.71005	5.88986	C7KUGACXX_8_7960.sorted.filtered_peak_716
chr1	40723123	40724258	1136	46.02	14.85216	3.62720	11.93254	C7KUGACXX_8_7960.sorted.filtered_peak_717
chr1	40781007	40781532	526	21.73	4.39703	2.36950	2.01321	C7KUGACXX_8_7960.sorted.filtered_peak_718
chr1	40807335	40808208	874	22.93	5.43656	2.65464	2.94416	C7KUGACXX_8_7960.sorted.filtered_peak_719
chr1	40838924	40840661	1738	35.24	8.86924	2.91406	6.19243	C7KUGACXX_8_7960.sorted.filtered_peak_720
chr1	40851224	40851966	743	46.03	10.81133	2.95634	8.00602	C7KUGACXX_8_7960.sorted.filtered_peak_721
chr1	40860445	40860836	392	29.88	7.04370	2.77302	4.43994	C7KUGACXX_8_7960.sorted.filtered_peak_722
chr1	40915593	40916167	575	42.37	14.91874	3.97569	11.97115	C7KUGACXX_8_7960.sorted.filtered_peak_723
chr1	40916403	40917151	749	32.33	8.81401	3.05962	6.14493	C7KUGACXX_8_7960.sorted.filtered_peak_724
chr1	40942570	40943677	1108	20.85	6.21475	3.03943	3.66766	C7KUGACXX_8_7960.sorted.filtered_peak_725
chr1	40973939	40974879	941	23.33	8.72188	3.66368	6.05643	C7KUGACXX_8_7960.sorted.filtered_peak_726
chr1	40996850	40997640	791	34.70	13.40767	4.12050	10.53326	C7KUGACXX_8_7960.sorted.filtered_peak_727
chr1	41077939	41078500	562	16.87	5.25099	2.98910	2.76757	C7KUGACXX_8_7960.sorted.filtered_peak_728
chr1	41131228	41131590	363	26.38	7.38560	3.05423	4.76306	C7KUGACXX_8_7960.sorted.filtered_peak_729
chr1	41156859	41158323	1465	49.59	14.49947	3.38155	11.59656	C7KUGACXX_8_7960.sorted.filtered_peak_730
chr1	41174459	41175096	638	30.38	8.75603	3.21027	6.05846	C7KUGACXX_8_7960.sorted.filtered_peak_731
chr1	41229778	41230211	434	13.78	3.62595	2.50350	1.32912	C7KUGACXX_8_7960.sorted.filtered_peak_732
chr1	41267878	41268504	627	28.51	8.62603	3.26956	5.94747	C7KUGACXX_8_7960.sorted.filtered_peak_733
chr1	41284099	41284660	562	21.92	6.57680	3.07399	4.01391	C7KUGACXX_8_7960.sorted.filtered_peak_734
chr1	41315532	41316066	535	19.00	4.53672	2.55607	2.13306	C7KUGACXX_8_7960.sorted.filtered_peak_735
chr1	41327904	41328566	663	57.94	25.78926	5.03532	22.50384	C7KUGACXX_8_7960.sorted.filtered_peak_736
chr1	41341443	41341864	422	30.25	11.47081	3.99329	8.66277	C7KUGACXX_8_7960.sorted.filtered_peak_737
chr1	41444981	41446045	1065	56.31	20.84844	4.12326	17.76088	C7KUGACXX_8_7960.sorted.filtered_peak_738
chr1	41469338	41469887	550	22.12	6.17354	2.94962	3.61988	C7KUGACXX_8_7960.sorted.filtered_peak_739
chr1	41826645	41827145	501	33.46	11.76441	3.74182	8.96528	C7KUGACXX_8_7960.sorted.filtered_peak_740
chr1	42127871	42128476	606	31.47	7.68050	2.83051	5.05813	C7KUGACXX_8_7960.sorted.filtered_peak_741
chr1	42139061	42139437	377	31.10	8.77877	3.14401	6.09731	C7KUGACXX_8_7960.sorted.filtered_peak_742
chr1	42149577	42150355	779	25.70	6.38672	2.77527	3.84598	C7KUGACXX_8_7960.sorted.filtered_peak_743
chr1	42194255	42194692	438	17.99	4.13632	2.46400	1.77328	C7KUGACXX_8_7960.sorted.filtered_peak_744
chr1	42216914	42217325	412	29.42	11.10008	3.95605	8.29793	C7KUGACXX_8_7960.sorted.filtered_peak_745
chr1	42268718	42269119	402	20.10	3.88229	2.27373	1.55530	C7KUGACXX_8_7960.sorted.filtered_peak_746
chr1	42277209	42277458	250	20.85	4.87205	2.57888	2.42635	C7KUGACXX_8_7960.sorted.filtered_peak_747
chr1	42328438	42328870	433	16.89	4.25306	2.57369	1.87373	C7KUGACXX_8_7960.sorted.filtered_peak_748
chr1	42357106	42357731	626	27.85	8.00554	3.08281	5.39178	C7KUGACXX_8_7960.sorted.filtered_peak_749
chr1	42363816	42364345	530	32.11	8.40368	2.97644	5.74612	C7KUGACXX_8_7960.sorted.filtered_peak_750
chr1	42385450	42386108	659	29.26	6.88976	2.75992	4.29545	C7KUGACXX_8_7960.sorted.filtered_peak_751
chr1	42446908	42447237	330	17.57	4.82235	2.75744	2.38383	C7KUGACXX_8_7960.sorted.filtered_peak_752
chr1	42501245	42502062	818	39.06	13.27544	3.65249	10.43021	C7KUGACXX_8_7960.sorted.filtered_peak_753
chr1	42785348	42785874	527	20.98	5.09400	2.64870	2.62687	C7KUGACXX_8_7960.sorted.filtered_peak_754
chr1	42800247	42801356	1110	37.51	11.26030	3.31020	8.48570	C7KUGACXX_8_7960.sorted.filtered_peak_755
chr1	42921574	42922784	1211	38.93	11.55335	3.39622	8.72915	C7KUGACXX_8_7960.sorted.filtered_peak_756
chr1	42928475	42929277	803	46.58	20.25541	4.53297	17.20545	C7KUGACXX_8_7960.sorted.filtered_peak_757
chr1	43123555	43124439	885	35.30	12.18049	3.67835	9.36417	C7KUGACXX_8_7960.sorted.filtered_peak_758
chr1	43147280	43148159	880	44.96	15.27444	3.61315	12.38646	C7KUGACXX_8_7960.sorted.filtered_peak_759
chr1	43148720	43148969	250	29.28	5.23298	2.34001	2.74796	C7KUGACXX_8_7960.sorted.filtered_peak_760
chr1	43222689	43223000	312	15.81	4.23874	2.63889	1.85825	C7KUGACXX_8_7960.sorted.filtered_peak_761
chr1	43232371	43233325	955	62.22	25.68120	4.42410	22.43583	C7KUGACXX_8_7960.sorted.filtered_peak_762
chr1	43282457	43283280	824	66.53	30.54231	5.29514	27.11828	C7KUGACXX_8_7960.sorted.filtered_peak_763
chr1	43311821	43312534	714	39.29	15.06268	3.99709	12.18233	C7KUGACXX_8_7960.sorted.filtered_peak_764
chr1	43379136	43379430	295	15.37	4.86383	2.93979	2.42656	C7KUGACXX_8_7960.sorted.filtered_peak_765
chr1	43388731	43388980	250	27.96	5.05261	2.33253	2.58849	C7KUGACXX_8_7960.sorted.filtered_peak_766
chr1	43389675	43390508	834	42.92	12.83324	3.38374	9.99345	C7KUGACXX_8_7960.sorted.filtered_peak_767
chr1	43397530	43398138	609	41.51	10.82461	3.09427	8.04363	C7KUGACXX_8_7960.sorted.filtered_peak_768
chr1	43406605	43406874	270	23.43	4.02911	2.19588	1.68378	C7KUGACXX_8_7960.sorted.filtered_peak_769
chr1	43423536	43424979	1444	36.67	8.02951	2.67086	5.40214	C7KUGACXX_8_7960.sorted.filtered_peak_770
chr1	43637624	43638525	902	41.15	14.62062	3.84952	11.71049	C7KUGACXX_8_7960.sorted.filtered_peak_771
chr1	43824104	43824783	680	52.47	24.03826	5.17076	20.80572	C7KUGACXX_8_7960.sorted.filtered_peak_772
chr1	43833352	43834281	930	40.53	13.36225	3.63291	10.50331	C7KUGACXX_8_7960.sorted.filtered_peak_773
chr1	43855352	43855912	561	33.68	12.58836	3.97478	9.73980	C7KUGACXX_8_7960.sorted.filtered_peak_774
chr1	43919358	43919800	443	22.40	6.20575	2.93570	3.65824	C7KUGACXX_8_7960.sorted.filtered_peak_775
chr1	43920097	43920426	330	17.18	3.96641	2.44443	1.62569	C7KUGACXX_8_7960.sorted.filtered_peak_776
chr1	43994885	43995290	406	14.41	3.94967	2.60635	1.60672	C7KUGACXX_8_7960.sorted.filtered_peak_777
chr1	44115359	44116456	1098	74.03	30.15967	4.75468	26.74285	C7KUGACXX_8_7960.sorted.filtered_peak_778
chr1	44172859	44173513	655	45.64	18.34314	4.34450	15.32529	C7KUGACXX_8_7960.sorted.filtered_peak_779
chr1	44412048	44412753	706	58.94	25.66661	5.01802	22.37973	C7KUGACXX_8_7960.sorted.filtered_peak_780
chr1	44435361	44435821	461	48.25	15.02910	3.59869	12.09111	C7KUGACXX_8_7960.sorted.filtered_peak_781
chr1	44440110	44440818	709	51.36	14.35205	3.36307	11.42479	C7KUGACXX_8_7960.sorted.filtered_peak_782
chr1	44457052	44457605	554	22.56	6.80624	3.13169	4.21585	C7KUGACXX_8_7960.sorted.filtered_peak_783
chr1	44495433	44496197	765	36.38	11.32120	3.46203	8.52975	C7KUGACXX_8_7960.sorted.filtered_peak_784
chr1	44678543	44679503	961	31.34	9.14865	3.19886	6.46325	C7KUGACXX_8_7960.sorted.filtered_peak_785
chr1	44820746	44821275	530	49.91	22.68539	5.02417	19.50769	C7KUGACXX_8_7960.sorted.filtered_peak_786
chr1	45060824	45061079	256	16.57	4.82078	2.83683	2.37327	C7KUGACXX_8_7960.sorted.filtered_peak_787
chr1	45097396	45098255	860	42.02	13.81847	3.75508	10.90331	C7KUGACXX_8_7960.sorted.filtered_peak_788
chr1	45130374	45130778	405	15.57	4.83061	2.90903	2.39516	C7KUGACXX_8_7960.sorted.filtered_peak_789
chr1	45139474	45140525	1052	75.20	34.31201	5.22630	30.79031	C7KUGACXX_8_7960.sorted.filtered_peak_790
chr1	45173496	45173930	435	15.72	4.34367	2.68047	1.96683	C7KUGACXX_8_7960.sorted.filtered_peak_791
chr1	45180672	45181180	509	20.99	6.19886	3.05063	3.63545	C7KUGACXX_8_7960.sorted.filtered_peak_792
chr1	45187208	45187997	790	34.33	9.33370	3.15704	6.59335	C7KUGACXX_8_7960.sorted.filtered_peak_793
chr1	45196126	45197229	1104	40.08	14.04211	3.98767	11.10123	C7KUGACXX_8_7960.sorted.filtered_peak_794
chr1	45205005	45205791	787	43.79	20.51037	4.86444	17.44166	C7KUGACXX_8_7960.sorted.filtered_peak_795
chr1	45240721	45242036	1316	38.59	14.11013	3.74493	11.28309	C7KUGACXX_8_7960.sorted.filtered_peak_796
chr1	45251606	45252409	804	21.51	4.82976	2.52180	2.40046	C7KUGACXX_8_7960.sorted.filtered_peak_797
chr1	45259148	45259612	465	16.84	5.10274	2.92187	2.63984	C7KUGACXX_8_7960.sorted.filtered_peak_798
chr1	45265341	45266678	1338	60.47	20.88749	3.78174	17.82509	C7KUGACXX_8_7960.sorted.filtered_peak_799
chr1	45272984	45273781	798	61.21	12.29602	2.72158	9.44382	C7KUGACXX_8_7960.sorted.filtered_peak_800
chr1	45274965	45275582	618	59.39	11.82316	2.65020	9.01662	C7KUGACXX_8_7960.sorted.filtered_peak_801
chr1	45284998	45286282	1285	32.48	9.29869	3.12676	6.62245	C7KUGACXX_8_7960.sorted.filtered_peak_802
chr1	45301396	45301862	467	20.04	6.91168	3.36825	4.32373	C7KUGACXX_8_7960.sorted.filtered_peak_803
chr1	45451372	45451653	282	16.97	3.73369	2.36570	1.41806	C7KUGACXX_8_7960.sorted.filtered_peak_804
chr1	45451947	45452539	593	37.57	18.51927	5.12203	15.51408	C7KUGACXX_8_7960.sorted.filtered_peak_805
chr1	45476836	45477991	1156	33.35	7.38782	2.64580	4.80338	C7KUGACXX_8_7960.sorted.filtered_peak_806
chr1	45671712	45672495	784	17.40	4.89255	2.78710	2.45732	C7KUGACXX_8_7960.sorted.filtered_peak_807
chr1	45769090	45769984	895	70.02	28.57125	4.78279	25.18501	C7KUGACXX_8_7960.sorted.filtered_peak_808
chr1	45805300	45806486	1187	48.52	16.03289	3.75439	13.07051	C7KUGACXX_8_7960.sorted.filtered_peak_809
chr1	45956417	45957348	932	55.59	21.84684	4.22895	18.73711	C7KUGACXX_8_7960.sorted.filtered_peak_810
chr1	45965210	45966187	978	51.66	20.81448	4.26382	17.73469	C7KUGACXX_8_7960.sorted.filtered_peak_811
chr1	45986922	45988276	1355	35.58	11.36891	3.51629	8.56870	C7KUGACXX_8_7960.sorted.filtered_peak_812
chr1	46009436	46010075	640	27.36	10.42008	3.91365	7.65515	C7KUGACXX_8_7960.sorted.filtered_peak_813
chr1	46016240	46017060	821	36.13	14.57256	4.29008	11.65992	C7KUGACXX_8_7960.sorted.filtered_peak_814
chr1	46035709	46036070	362	18.12	6.06217	3.21702	3.51669	C7KUGACXX_8_7960.sorted.filtered_peak_815
chr1	46048963	46050795	1833	47.14	12.66408	3.17958	9.81337	C7KUGACXX_8_7960.sorted.filtered_peak_816
chr1	46089459	46089755	297	15.00	3.63550	2.43394	1.32981	C7KUGACXX_8_7960.sorted.filtered_peak_817
chr1	46151755	46153893	2139	61.05	14.85015	2.95901	11.95096	C7KUGACXX_8_7960.sorted.filtered_peak_818
chr1	46215828	46216811	984	40.37	13.70240	3.67847	10.84486	C7KUGACXX_8_7960.sorted.filtered_peak_819
chr1	46268565	46269413	849	30.68	10.88566	3.65630	8.13245	C7KUGACXX_8_7960.sorted.filtered_peak_820
chr1	46502575	46503024	450	18.91	5.57574	2.93829	3.09086	C7KUGACXX_8_7960.sorted.filtered_peak_821
chr1	46528342	46528604	263	16.67	5.31299	3.02664	2.83144	C7KUGACXX_8_7960.sorted.filtered_peak_822
chr1	46598008	46598976	969	35.74	11.44726	3.50929	8.65771	C7KUGACXX_8_7960.sorted.filtered_peak_823
chr1	46632259	46632567	309	15.13	4.12008	2.63493	1.75943	C7KUGACXX_8_7960.sorted.filtered_peak_824
chr1	46663625	46664463	839	24.04	7.74335	3.31303	5.11335	C7KUGACXX_8_7960.sorted.filtered_peak_825
chr1	46689208	46689457	250	17.17	5.92991	3.23765	3.40392	C7KUGACXX_8_7960.sorted.filtered_peak_826
chr1	46712640	46713541	902	43.46	15.49906	3.85884	12.56982	C7KUGACXX_8_7960.sorted.filtered_peak_827
chr1	46768475	46769630	1156	52.38	19.39239	3.99153	16.38099	C7KUGACXX_8_7960.sorted.filtered_peak_828
chr1	46806125	46806888	764	33.86	12.65788	4.01452	9.79979	C7KUGACXX_8_7960.sorted.filtered_peak_829
chr1	46813834	46814101	268	20.03	7.29157	3.50221	4.68706	C7KUGACXX_8_7960.sorted.filtered_peak_830
chr1	46908371	46908639	269	20.82	6.80560	3.28009	4.20851	C7KUGACXX_8_7960.sorted.filtered_peak_831
chr1	47015553	47015881	329	14.86	3.63697	2.43954	1.33988	C7KUGACXX_8_7960.sorted.filtered_peak_832
chr1	47047355	47047963	609	23.68	7.91997	3.43292	5.26055	C7KUGACXX_8_7960.sorted.filtered_peak_833
chr1	47069552	47070238	687	49.37	17.96933	3.99411	14.95806	C7KUGACXX_8_7960.sorted.filtered_peak_834
chr1	47070489	47071084	596	26.32	4.23191	2.15860	1.86258	C7KUGACXX_8_7960.sorted.filtered_peak_835
chr1	47081778	47082657	880	25.08	5.48932	2.55331	3.00391	C7KUGACXX_8_7960.sorted.filtered_peak_836
chr1	47141297	47141887	591	21.18	4.97246	2.59560	2.51871	C7KUGACXX_8_7960.sorted.filtered_peak_837
chr1	47184603	47185342	740	46.07	18.25148	4.35379	15.21844	C7KUGACXX_8_7960.sorted.filtered_peak_838
chr1	47190910	47191204	295	25.72	9.97745	3.98210	7.21257	C7KUGACXX_8_7960.sorted.filtered_peak_839
chr1	47201263	47201837	575	15.45	5.03977	3.00066	2.58464	C7KUGACXX_8_7960.sorted.filtered_peak_840
chr1	47644805	47645072	268	17.71	4.82368	2.74750	2.38555	C7KUGACXX_8_7960.sorted.filtered_peak_841
chr1	47658483	47658802	320	16.36	4.99385	2.91408	2.53668	C7KUGACXX_8_7960.sorted.filtered_peak_842
chr1	47755021	47755458	438	16.12	5.44950	3.12326	2.96039	C7KUGACXX_8_7960.sorted.filtered_peak_843
chr1	47779518	47780558	1041	50.30	19.90737	4.22274	16.83785	C7KUGACXX_8_7960.sorted.filtered_peak_844
chr1	47799151	47800599	1449	41.38	13.45443	3.62806	10.57489	C7KUGACXX_8_7960.sorted.filtered_peak_845
chr1	47902209	47902458	250	30.62	5.27265	2.30197	2.79090	C7KUGACXX_8_7960.sorted.filtered_peak_846
chr1	47902989	47903839	851	50.74	17.18204	3.83189	14.18509	C7KUGACXX_8_7960.sorted.filtered_peak_847
chr1	48937700	48938256	557	28.98	13.31879	4.67657	10.45310	C7KUGACXX_8_7960.sorted.filtered_peak_848
chr1	51190171	51190789	619	16.75	5.82883	3.23794	3.30212	C7KUGACXX_8_7960.sorted.filtered_peak_849
chr1	51339048	51339652	605	22.99	7.88068	3.43678	5.24269	C7KUGACXX_8_7960.sorted.filtered_peak_850
chr1	51425149	51426344	1196	48.50	18.20847	4.01023	15.21907	C7KUGACXX_8_7960.sorted.filtered_peak_851
chr1	51433789	51434885	1097	34.59	8.51868	2.93782	5.82016	C7KUGACXX_8_7960.sorted.filtered_peak_852
chr1	51435398	51436008	611	29.99	6.04110	2.50181	3.51058	C7KUGACXX_8_7960.sorted.filtered_peak_853
chr1	51701506	51702302	797	37.37	13.06845	3.70620	10.24006	C7KUGACXX_8_7960.sorted.filtered_peak_854
chr1	51899271	51899809	539	37.12	13.70089	3.94619	10.83246	C7KUGACXX_8_7960.sorted.filtered_peak_855
chr1	51907919	51908547	629	20.75	4.51553	2.45725	2.11229	C7KUGACXX_8_7960.sorted.filtered_peak_856
chr1	51970819	51971286	468	18.54	4.19689	2.46079	1.82400	C7KUGACXX_8_7960.sorted.filtered_peak_857
chr1	51984469	51985275	807	37.89	6.26540	2.29887	3.72832	C7KUGACXX_8_7960.sorted.filtered_peak_858
chr1	51986239	51986885	647	35.99	6.27444	2.33850	3.75296	C7KUGACXX_8_7960.sorted.filtered_peak_859
chr1	52000186	52001024	839	17.89	4.46490	2.59184	2.06835	C7KUGACXX_8_7960.sorted.filtered_peak_860
chr1	52035137	52035776	640	18.52	4.62017	2.60839	2.21221	C7KUGACXX_8_7960.sorted.filtered_peak_861
chr1	52082481	52083285	805	32.59	12.10554	3.86458	9.29993	C7KUGACXX_8_7960.sorted.filtered_peak_862
chr1	52194873	52195857	985	30.23	8.98321	3.17557	6.32070	C7KUGACXX_8_7960.sorted.filtered_peak_863
chr1	52344117	52345208	1092	73.45	31.93185	4.84487	28.48090	C7KUGACXX_8_7960.sorted.filtered_peak_864
chr1	52362609	52362867	259	17.89	6.53242	3.44530	3.94791	C7KUGACXX_8_7960.sorted.filtered_peak_865
chr1	52467862	52468451	590	17.27	6.18580	3.33179	3.64071	C7KUGACXX_8_7960.sorted.filtered_peak_866
chr1	52498915	52499855	941	26.81	8.26873	3.21318	5.63491	C7KUGACXX_8_7960.sorted.filtered_peak_867
chr1	52520481	52521421	941	31.88	5.84252	2.38468	3.33331	C7KUGACXX_8_7960.sorted.filtered_peak_868
chr1	52521736	52522766	1031	36.25	7.86647	2.72784	5.19714	C7KUGACXX_8_7960.sorted.filtered_peak_869
chr1	52605513	52605795	283	18.55	5.62014	3.00033	3.11266	C7KUGACXX_8_7960.sorted.filtered_peak_870
chr1	52607660	52608081	422	18.85	5.01564	2.74214	2.56574	C7KUGACXX_8_7960.sorted.filtered_peak_871
chr1	52831414	52832564	1151	67.45	25.89435	4.16380	22.65394	C7KUGACXX_8_7960.sorted.filtered_peak_872
chr1	52869372	52870655	1284	37.28	10.93920	3.25111	8.18032	C7KUGACXX_8_7960.sorted.filtered_peak_873
chr1	52889545	52890258	714	24.94	7.76890	3.30164	5.10843	C7KUGACXX_8_7960.sorted.filtered_peak_874
chr1	53017835	53018091	257	28.25	6.06376	2.58871	3.52127	C7KUGACXX_8_7960.sorted.filtered_peak_875
chr1	53018357	53019309	953	33.84	9.54106	3.15130	6.84007	C7KUGACXX_8_7960.sorted.filtered_peak_876
chr1	53102391	53103596	1206	43.62	11.90211	3.19016	9.09001	C7KUGACXX_8_7960.sorted.filtered_peak_877
chr1	53140450	53141014	565	15.30	4.48487	2.77633	2.08215	C7KUGACXX_8_7960.sorted.filtered_peak_878
chr1	53151792	53152148	357	22.02	8.13126	3.63981	5.47078	C7KUGACXX_8_7960.sorted.filtered_peak_879
chr1	53163636	53164346	711	24.36	5.23754	2.51551	2.76806	C7KUGACXX_8_7960.sorted.filtered_peak_880
chr1	53168586	53169270	685	34.47	12.02224	3.82081	9.18329	C7KUGACXX_8_7960.sorted.filtered_peak_881
chr1	53191721	53192447	727	33.03	12.05793	3.87075	9.24100	C7KUGACXX_8_7960.sorted.filtered_peak_882
chr1	53387244	53387585	342	24.13	8.01886	3.44454	5.35120	C7KUGACXX_8_7960.sorted.filtered_peak_883
chr1	53392608	53393245	638	19.54	6.23293	3.13673	3.69526	C7KUGACXX_8_7960.sorted.filtered_peak_884
chr1	53480335	53480864	530	26.24	10.10845	3.92791	7.35621	C7KUGACXX_8_7960.sorted.filtered_peak_885
chr1	53661948	53663018	1071	40.10	13.89159	3.61318	11.05920	C7KUGACXX_8_7960.sorted.filtered_peak_886
chr1	53685779	53686507	729	60.17	26.05562	5.06034	22.74923	C7KUGACXX_8_7960.sorted.filtered_peak_887
chr1	53703607	53704683	1077	35.75	12.59647	3.70060	9.78474	C7KUGACXX_8_7960.sorted.filtered_peak_888
chr1	53760257	53760549	293	21.68	4.82132	2.51575	2.38692	C7KUGACXX_8_7960.sorted.filtered_peak_889
chr1	53791600	53792261	662	37.39	8.08833	2.70172	5.43225	C7KUGACXX_8_7960.sorted.filtered_peak_890
chr1	53793614	53794066	453	31.77	5.56812	2.32853	3.07106	C7KUGACXX_8_7960.sorted.filtered_peak_891
chr1	53833705	53834050	346	15.87	4.38447	2.70000	1.98557	C7KUGACXX_8_7960.sorted.filtered_peak_892
chr1	53858874	53859263	390	20.73	6.19443	3.04927	3.64514	C7KUGACXX_8_7960.sorted.filtered_peak_893
chr1	53878883	53879611	729	34.78	12.54914	3.79333	9.72905	C7KUGACXX_8_7960.sorted.filtered_peak_894
chr1	54050864	54051201	338	20.42	6.18749	3.05678	3.64944	C7KUGACXX_8_7960.sorted.filtered_peak_895
chr1	54231399	54231747	349	25.28	7.66733	3.20736	5.03651	C7KUGACXX_8_7960.sorted.filtered_peak_896
chr1	54248849	54249325	477	14.92	3.86069	2.53319	1.53767	C7KUGACXX_8_7960.sorted.filtered_peak_897
chr1	54303583	54304527	945	55.00	22.14636	4.60397	18.96588	C7KUGACXX_8_7960.sorted.filtered_peak_898
chr1	54355170	54356219	1050	31.28	9.46581	3.30342	6.75121	C7KUGACXX_8_7960.sorted.filtered_peak_899
chr1	54410943	54412340	1398	77.39	27.14341	4.01749	23.83575	C7KUGACXX_8_7960.sorted.filtered_peak_900
chr1	54518758	54519675	918	74.94	33.01529	4.88580	29.53748	C7KUGACXX_8_7960.sorted.filtered_peak_901
chr1	54665510	54666364	855	26.04	7.01769	2.91694	4.45043	C7KUGACXX_8_7960.sorted.filtered_peak_902
chr1	54696611	54697257	647	14.15	4.26466	2.76403	1.88246	C7KUGACXX_8_7960.sorted.filtered_peak_903
chr1	54752891	54753296	406	32.50	8.78584	3.09448	6.08503	C7KUGACXX_8_7960.sorted.filtered_peak_904
chr1	54872073	54872603	531	33.69	5.45375	2.24810	2.96504	C7KUGACXX_8_7960.sorted.filtered_peak_905
chr1	54872902	54873597	696	40.57	9.25857	2.75596	6.58573	C7KUGACXX_8_7960.sorted.filtered_peak_906
chr1	54953767	54954676	910	26.82	5.10256	2.37756	2.64564	C7KUGACXX_8_7960.sorted.filtered_peak_907
chr1	54955047	54955560	514	25.06	4.48486	2.27499	2.07982	C7KUGACXX_8_7960.sorted.filtered_peak_908
chr1	55137788	55138042	255	15.45	4.50554	2.78193	2.09026	C7KUGACXX_8_7960.sorted.filtered_peak_909
chr1	55181067	55182006	940	26.62	8.09755	3.15087	5.48897	C7KUGACXX_8_7960.sorted.filtered_peak_910
chr1	55230051	55230637	587	81.69	42.43860	6.21687	38.62076	C7KUGACXX_8_7960.sorted.filtered_peak_911
chr1	55266855	55267442	588	28.49	7.41353	2.96696	4.77143	C7KUGACXX_8_7960.sorted.filtered_peak_912
chr1	55352729	55353220	492	19.80	4.86828	2.63266	2.42716	C7KUGACXX_8_7960.sorted.filtered_peak_913
chr1	55593564	55593934	371	20.64	5.84235	2.93287	3.31570	C7KUGACXX_8_7960.sorted.filtered_peak_914
chr1	55604680	55604929	250	18.90	3.78858	2.29193	1.47545	C7KUGACXX_8_7960.sorted.filtered_peak_915
chr1	55606045	55606528	484	23.59	5.83136	2.73723	3.31573	C7KUGACXX_8_7960.sorted.filtered_peak_916
chr1	55680675	55681473	799	32.92	7.75636	2.81106	5.11611	C7KUGACXX_8_7960.sorted.filtered_peak_917
chr1	57773051	57773494	444	23.48	8.06561	3.46956	5.41644	C7KUGACXX_8_7960.sorted.filtered_peak_918
chr1	59011782	59012919	1138	46.14	15.92569	3.81401	12.97281	C7KUGACXX_8_7960.sorted.filtered_peak_919
chr1	59165488	59165967	480	29.27	11.37094	3.99657	8.58261	C7KUGACXX_8_7960.sorted.filtered_peak_920
chr1	59183666	59184216	551	20.98	5.92365	2.92874	3.39710	C7KUGACXX_8_7960.sorted.filtered_peak_921
chr1	59220669	59221531	863	25.46	6.75012	2.92938	4.15816	C7KUGACXX_8_7960.sorted.filtered_peak_922
chr1	59249192	59250836	1645	69.88	16.46135	2.79356	13.54943	C7KUGACXX_8_7960.sorted.filtered_peak_923
chr1	59278586	59279050	465	32.90	6.27718	2.46483	3.72422	C7KUGACXX_8_7960.sorted.filtered_peak_924
chr1	59281775	59282218	444	38.11	9.56795	2.99538	6.83493	C7KUGACXX_8_7960.sorted.filtered_peak_925
chr1	59369110	59369966	857	37.46	12.22215	3.67964	9.36440	C7KUGACXX_8_7960.sorted.filtered_peak_926
chr1	59388021	59388644	624	23.31	6.47588	2.99190	3.89000	C7KUGACXX_8_7960.sorted.filtered_peak_927
chr1	59395269	59395867	599	39.34	11.60761	3.35403	8.80326	C7KUGACXX_8_7960.sorted.filtered_peak_928
chr1	59407406	59408373	968	34.56	9.18324	3.03686	6.49216	C7KUGACXX_8_7960.sorted.filtered_peak_929
chr1	59434048	59434694	647	28.70	8.28964	3.18944	5.60806	C7KUGACXX_8_7960.sorted.filtered_peak_930
chr1	59473641	59474213	573	26.96	7.16410	2.95147	4.55879	C7KUGACXX_8_7960.sorted.filtered_peak_931
chr1	59485554	59486203	650	34.01	9.01267	3.04474	6.31297	C7KUGACXX_8_7960.sorted.filtered_peak_932
chr1	59512380	59512829	450	20.86	4.85386	2.57103	2.41177	C7KUGACXX_8_7960.sorted.filtered_peak_933
chr1	59536846	59537271	426	22.63	5.68801	2.75997	3.16858	C7KUGACXX_8_7960.sorted.filtered_peak_934
chr1	59612361	59612738	378	22.60	4.92823	2.50940	2.48019	C7KUGACXX_8_7960.sorted.filtered_peak_935
chr1	59762032	59763138	1107	31.39	7.51894	2.75716	4.92608	C7KUGACXX_8_7960.sorted.filtered_peak_936
chr1	59942829	59943310	482	20.77	5.81927	2.92160	3.29023	C7KUGACXX_8_7960.sorted.filtered_peak_937
chr1	60225086	60225411	326	19.74	5.58476	2.90085	3.07851	C7KUGACXX_8_7960.sorted.filtered_peak_938
chr1	61515578	61516234	657	19.18	4.85379	2.66415	2.41355	C7KUGACXX_8_7960.sorted.filtered_peak_939
chr1	61542613	61543208	596	30.83	6.68756	2.62132	4.12055	C7KUGACXX_8_7960.sorted.filtered_peak_940
chr1	61543438	61543915	478	38.86	10.79955	3.20805	8.01714	C7KUGACXX_8_7960.sorted.filtered_peak_941
chr1	61918798	61919328	531	21.95	6.15046	2.91652	3.62851	C7KUGACXX_8_7960.sorted.filtered_peak_942
chr1	62190267	62191260	994	33.58	13.03424	4.11328	10.18261	C7KUGACXX_8_7960.sorted.filtered_peak_943
chr1	62207731	62208284	554	15.73	4.15290	2.60019	1.79319	C7KUGACXX_8_7960.sorted.filtered_peak_944
chr1	62641397	62641646	250	16.21	5.44515	3.13958	2.93601	C7KUGACXX_8_7960.sorted.filtered_peak_945
chr1	62873125	62873408	284	16.04	5.09023	2.97568	2.63796	C7KUGACXX_8_7960.sorted.filtered_peak_946
chr1	62885071	62885334	264	15.68	5.14023	3.04218	2.66350	C7KUGACXX_8_7960.sorted.filtered_peak_947
chr1	62901581	62902829	1249	77.14	29.20152	4.23210	25.84848	C7KUGACXX_8_7960.sorted.filtered_peak_948
chr1	62916027	62916395	369	18.00	5.50480	2.98640	3.01468	C7KUGACXX_8_7960.sorted.filtered_peak_949
chr1	63249277	63250232	956	51.47	20.26537	4.39338	17.16511	C7KUGACXX_8_7960.sorted.filtered_peak_950
chr1	63832890	63833791	902	38.39	15.01266	4.18698	12.08460	C7KUGACXX_8_7960.sorted.filtered_peak_951
chr1	63988449	63989456	1008	38.14	12.76753	3.65581	9.93051	C7KUGACXX_8_7960.sorted.filtered_peak_952
chr1	64058871	64060318	1448	26.96	7.14372	2.95538	4.52953	C7KUGACXX_8_7960.sorted.filtered_peak_953
chr1	65292826	65293291	466	23.92	6.50600	2.93765	3.93515	C7KUGACXX_8_7960.sorted.filtered_peak_954
chr1	65329717	65330044	328	18.99	5.32791	2.85031	2.84750	C7KUGACXX_8_7960.sorted.filtered_peak_955
chr1	65388843	65389344	502	20.14	5.30074	2.76629	2.82308	C7KUGACXX_8_7960.sorted.filtered_peak_956
chr1	65422524	65422801	278	23.14	5.99524	2.81336	3.46823	C7KUGACXX_8_7960.sorted.filtered_peak_957
chr1	65431557	65432736	1180	48.79	13.01898	3.19816	10.15356	C7KUGACXX_8_7960.sorted.filtered_peak_958
chr1	65468168	65468872	705	21.03	5.92707	2.92945	3.39993	C7KUGACXX_8_7960.sorted.filtered_peak_959
chr1	65532466	65533206	741	21.86	3.94863	2.22684	1.61144	C7KUGACXX_8_7960.sorted.filtered_peak_960
chr1	65541030	65541336	307	19.33	5.73911	2.98785	3.22006	C7KUGACXX_8_7960.sorted.filtered_peak_961
chr1	65613198	65613841	644	19.32	4.46220	2.50426	2.07511	C7KUGACXX_8_7960.sorted.filtered_peak_962
chr1	65614524	65614786	263	20.18	4.62433	2.52983	2.20183	C7KUGACXX_8_7960.sorted.filtered_peak_963
chr1	65719713	65720633	921	32.23	11.35404	3.75718	8.55897	C7KUGACXX_8_7960.sorted.filtered_peak_964
chr1	65859233	65859482	250	19.35	4.22879	2.42999	1.85206	C7KUGACXX_8_7960.sorted.filtered_peak_965
chr1	65885607	65886588	982	60.69	23.49187	4.23612	20.31237	C7KUGACXX_8_7960.sorted.filtered_peak_966
chr1	66153221	66153862	642	20.44	7.21276	3.43710	4.60644	C7KUGACXX_8_7960.sorted.filtered_peak_967
chr1	66258893	66259312	420	15.90	3.72326	2.41691	1.41541	C7KUGACXX_8_7960.sorted.filtered_peak_968
chr1	66277561	66278232	672	41.08	13.76530	3.73541	10.87735	C7KUGACXX_8_7960.sorted.filtered_peak_969
chr1	66295713	66296435	723	32.76	11.44576	3.70285	8.66254	C7KUGACXX_8_7960.sorted.filtered_peak_970
chr1	66424651	66425108	458	17.46	4.75092	2.73325	2.32639	C7KUGACXX_8_7960.sorted.filtered_peak_971
chr1	66647648	66647972	325	20.74	5.23093	2.71588	2.74628	C7KUGACXX_8_7960.sorted.filtered_peak_972
chr1	66648216	66648708	493	24.89	8.54282	3.49253	5.88019	C7KUGACXX_8_7960.sorted.filtered_peak_973
chr1	66680579	66681065	487	18.66	4.95446	2.73462	2.50435	C7KUGACXX_8_7960.sorted.filtered_peak_974
chr1	66713262	66713768	507	25.43	4.34377	2.21747	1.96315	C7KUGACXX_8_7960.sorted.filtered_peak_975
chr1	66740372	66740778	407	30.02	6.46413	2.61049	3.90348	C7KUGACXX_8_7960.sorted.filtered_peak_976
chr1	66741875	66742188	314	29.27	5.84397	2.48395	3.32414	C7KUGACXX_8_7960.sorted.filtered_peak_977
chr1	66747954	66748296	343	28.33	7.41705	2.96015	4.78887	C7KUGACXX_8_7960.sorted.filtered_peak_978
chr1	66766657	66767139	483	25.92	7.52230	3.15088	4.87770	C7KUGACXX_8_7960.sorted.filtered_peak_979
chr1	66796439	66796759	321	42.20	10.09441	2.93780	7.33619	C7KUGACXX_8_7960.sorted.filtered_peak_980
chr1	66801584	66802044	461	42.53	9.18209	2.72288	6.48399	C7KUGACXX_8_7960.sorted.filtered_peak_981
chr1	66815761	66816165	405	34.03	7.23208	2.64012	4.62261	C7KUGACXX_8_7960.sorted.filtered_peak_982
chr1	66823002	66823447	446	25.00	5.91180	2.70070	3.37455	C7KUGACXX_8_7960.sorted.filtered_peak_983
chr1	66840379	66840736	358	28.39	6.71980	2.76191	4.13078	C7KUGACXX_8_7960.sorted.filtered_peak_984
chr1	66902081	66902593	513	18.10	4.20368	2.48485	1.83070	C7KUGACXX_8_7960.sorted.filtered_peak_985
chr1	66911116	66911665	550	19.49	4.24281	2.42464	1.87423	C7KUGACXX_8_7960.sorted.filtered_peak_986
chr1	66911900	66912438	539	23.18	5.88162	2.78846	3.34906	C7KUGACXX_8_7960.sorted.filtered_peak_987
chr1	67191702	67192067	366	16.80	4.27745	2.58616	1.90035	C7KUGACXX_8_7960.sorted.filtered_peak_988
chr1	67235389	67235838	450	17.75	4.03271	2.43969	1.67774	C7KUGACXX_8_7960.sorted.filtered_peak_989
chr1	67390217	67391214	998	73.84	26.13562	4.09875	22.86502	C7KUGACXX_8_7960.sorted.filtered_peak_990
chr1	67395563	67396555	993	51.61	12.03634	2.87996	9.22616	C7KUGACXX_8_7960.sorted.filtered_peak_991
chr1	67461758	67462007	250	16.48	5.05228	2.94125	2.57953	C7KUGACXX_8_7960.sorted.filtered_peak_992
chr1	67519173	67520253	1081	34.54	10.17714	3.28569	7.44128	C7KUGACXX_8_7960.sorted.filtered_peak_993
chr1	67628660	67628924	265	19.64	6.22382	3.15111	3.66752	C7KUGACXX_8_7960.sorted.filtered_peak_994
chr1	67636543	67637141	599	26.68	7.39783	3.02922	4.78122	C7KUGACXX_8_7960.sorted.filtered_peak_995
chr1	67660152	67660572	421	32.04	9.06629	3.18067	6.35692	C7KUGACXX_8_7960.sorted.filtered_peak_996
chr1	67677650	67677899	250	13.75	3.82042	2.59464	1.50207	C7KUGACXX_8_7960.sorted.filtered_peak_997
chr1	67760642	67761118	477	14.20	4.27234	2.77324	1.87929	C7KUGACXX_8_7960.sorted.filtered_peak_998
chr1	67769747	67770095	349	18.41	3.93244	2.36398	1.59933	C7KUGACXX_8_7960.sorted.filtered_peak_999
chr1	67772882	67773414	533	23.30	6.13474	2.85539	3.59173	C7KUGACXX_8_7960.sorted.filtered_peak_1000
chr1	67780275	67780524	250	19.57	4.27153	2.43668	1.88933	C7KUGACXX_8_7960.sorted.filtered_peak_1001
chr1	67798608	67799242	635	27.13	7.50325	3.03695	4.87632	C7KUGACXX_8_7960.sorted.filtered_peak_1002
chr1	67895997	67896914	918	55.18	17.49830	3.73487	14.45289	C7KUGACXX_8_7960.sorted.filtered_peak_1003
chr1	67966225	67966534	310	18.79	6.43907	3.31835	3.86452	C7KUGACXX_8_7960.sorted.filtered_peak_1004
chr1	68027419	68027736	318	18.21	5.85674	3.12865	3.32670	C7KUGACXX_8_7960.sorted.filtered_peak_1005
chr1	68140278	68140592	315	17.32	4.66996	2.71006	2.25117	C7KUGACXX_8_7960.sorted.filtered_peak_1006
chr1	68150597	68151422	826	55.11	17.18036	3.56227	14.18791	C7KUGACXX_8_7960.sorted.filtered_peak_1007
chr1	68152062	68152422	361	32.28	4.89151	2.16015	2.45066	C7KUGACXX_8_7960.sorted.filtered_peak_1008
chr1	68962225	68963006	782	23.80	6.94339	3.05511	4.36621	C7KUGACXX_8_7960.sorted.filtered_peak_1009
chr1	69254276	69254971	696	16.76	3.68923	2.35771	1.38735	C7KUGACXX_8_7960.sorted.filtered_peak_1010
chr1	69284923	69285391	469	17.02	3.98744	2.45977	1.65001	C7KUGACXX_8_7960.sorted.filtered_peak_1011
chr1	70670820	70671837	1018	41.19	14.94563	3.73678	12.08251	C7KUGACXX_8_7960.sorted.filtered_peak_1012
chr1	70686867	70687665	799	46.24	16.99714	4.05528	14.00180	C7KUGACXX_8_7960.sorted.filtered_peak_1013
chr1	70819871	70820879	1009	41.43	15.32594	4.08060	12.37528	C7KUGACXX_8_7960.sorted.filtered_peak_1014
chr1	70876164	70877254	1091	37.68	14.58422	4.10003	11.68223	C7KUGACXX_8_7960.sorted.filtered_peak_1015
chr1	71150985	71151274	290	18.64	6.03196	3.16004	3.48915	C7KUGACXX_8_7960.sorted.filtered_peak_1016
chr1	71534005	71534267	263	19.13	5.20568	2.81050	2.72095	C7KUGACXX_8_7960.sorted.filtered_peak_1017
chr1	71546394	71547219	826	50.16	18.79110	4.22516	15.74071	C7KUGACXX_8_7960.sorted.filtered_peak_1018
chr1	73054479	73054786	308	13.35	3.79277	2.61225	1.46715	C7KUGACXX_8_7960.sorted.filtered_peak_1019
chr1	74663522	74664343	822	43.63	17.11018	4.25853	14.11077	C7KUGACXX_8_7960.sorted.filtered_peak_1020
chr1	75198565	75199675	1111	31.83	8.49218	3.02547	5.82402	C7KUGACXX_8_7960.sorted.filtered_peak_1021
chr1	76189839	76190693	855	39.69	14.47483	4.02454	11.55022	C7KUGACXX_8_7960.sorted.filtered_peak_1022
chr1	76251671	76252511	841	43.77	15.47225	3.99306	12.50022	C7KUGACXX_8_7960.sorted.filtered_peak_1023
chr1	76540456	76540716	261	16.52	4.02587	2.50222	1.67895	C7KUGACXX_8_7960.sorted.filtered_peak_1024
chr1	76619857	76620494	638	20.09	6.29254	3.11444	3.75405	C7KUGACXX_8_7960.sorted.filtered_peak_1025
chr1	77088465	77088836	372	14.54	3.60171	2.44251	1.31891	C7KUGACXX_8_7960.sorted.filtered_peak_1026
chr1	77684697	77685347	651	23.31	7.05907	3.17781	4.44489	C7KUGACXX_8_7960.sorted.filtered_peak_1027
chr1	78147750	78149572	1823	55.77	15.82345	3.31028	12.88408	C7KUGACXX_8_7960.sorted.filtered_peak_1028
chr1	78224740	78225978	1239	30.90	8.77559	3.19622	6.06408	C7KUGACXX_8_7960.sorted.filtered_peak_1029
chr1	78245122	78245754	633	26.00	8.74236	3.46510	6.06933	C7KUGACXX_8_7960.sorted.filtered_peak_1030
chr1	78443889	78445388	1500	50.90	16.27093	3.52219	13.33339	C7KUGACXX_8_7960.sorted.filtered_peak_1031
chr1	78469964	78471083	1120	35.76	10.31910	3.13412	7.62120	C7KUGACXX_8_7960.sorted.filtered_peak_1032
chr1	78580097	78580585	489	18.98	5.90336	3.06655	3.38379	C7KUGACXX_8_7960.sorted.filtered_peak_1033
chr1	79083103	79083580	478	15.06	4.17939	2.66623	1.80782	C7KUGACXX_8_7960.sorted.filtered_peak_1034
chr1	83973774	83974811	1038	17.48	4.83319	2.76070	2.40287	C7KUGACXX_8_7960.sorted.filtered_peak_1035
chr1	84464726	84464995	270	18.72	5.04741	2.77511	2.57909	C7KUGACXX_8_7960.sorted.filtered_peak_1036
chr1	84543566	84544036	471	19.78	5.43707	2.83767	2.94868	C7KUGACXX_8_7960.sorted.filtered_peak_1037
chr1	84609803	84610161	359	31.57	8.87593	3.15037	6.17961	C7KUGACXX_8_7960.sorted.filtered_peak_1038
chr1	84610849	84611272	424	21.96	4.12424	2.27535	1.76914	C7KUGACXX_8_7960.sorted.filtered_peak_1039
chr1	84764122	84764423	302	19.62	5.42855	2.85152	2.93423	C7KUGACXX_8_7960.sorted.filtered_peak_1040
chr1	84899486	84899840	355	24.28	5.48803	2.60416	2.99221	C7KUGACXX_8_7960.sorted.filtered_peak_1041
chr1	84907683	84908383	701	28.47	12.24911	4.25244	9.45609	C7KUGACXX_8_7960.sorted.filtered_peak_1042
chr1	84944828	84945476	649	33.97	11.69862	3.76106	8.87593	C7KUGACXX_8_7960.sorted.filtered_peak_1043
chr1	84971306	84972604	1299	52.20	16.24036	3.63468	13.24964	C7KUGACXX_8_7960.sorted.filtered_peak_1044
chr1	85038724	85039057	334	26.74	5.99256	2.63683	3.45625	C7KUGACXX_8_7960.sorted.filtered_peak_1045
chr1	85039549	85040607	1059	37.94	13.24397	3.79038	10.38604	C7KUGACXX_8_7960.sorted.filtered_peak_1046
chr1	85086397	85086918	522	24.45	8.31396	3.48632	5.64299	C7KUGACXX_8_7960.sorted.filtered_peak_1047
chr1	85155981	85156649	669	53.29	21.24524	4.41093	18.12159	C7KUGACXX_8_7960.sorted.filtered_peak_1048
chr1	85190118	85190403	286	14.95	4.70856	2.90504	2.28020	C7KUGACXX_8_7960.sorted.filtered_peak_1049
chr1	85237985	85238311	327	16.71	4.87642	2.84439	2.42950	C7KUGACXX_8_7960.sorted.filtered_peak_1050
chr1	85320043	85320332	290	22.31	7.24134	3.31182	4.62009	C7KUGACXX_8_7960.sorted.filtered_peak_1051
chr1	85328395	85328783	389	25.26	8.99173	3.67161	6.27457	C7KUGACXX_8_7960.sorted.filtered_peak_1052
chr1	85410460	85411265	806	38.98	14.08259	3.96722	11.17577	C7KUGACXX_8_7960.sorted.filtered_peak_1053
chr1	85454242	85454742	501	17.29	5.85845	3.18939	3.34554	C7KUGACXX_8_7960.sorted.filtered_peak_1054
chr1	85462747	85463185	439	22.48	3.94451	2.20364	1.60570	C7KUGACXX_8_7960.sorted.filtered_peak_1055
chr1	85492932	85493624	693	16.33	4.65919	2.77918	2.23669	C7KUGACXX_8_7960.sorted.filtered_peak_1056
chr1	85516440	85516743	304	20.98	6.25889	3.05736	3.70578	C7KUGACXX_8_7960.sorted.filtered_peak_1057
chr1	85527685	85528376	692	35.35	14.03122	4.13626	11.16395	C7KUGACXX_8_7960.sorted.filtered_peak_1058
chr1	85725008	85725779	772	34.54	11.41075	3.56817	8.62329	C7KUGACXX_8_7960.sorted.filtered_peak_1059
chr1	85741917	85742769	853	54.54	19.76571	4.06799	16.68332	C7KUGACXX_8_7960.sorted.filtered_peak_1060
chr1	85763653	85764275	623	20.39	5.73842	2.90558	3.22786	C7KUGACXX_8_7960.sorted.filtered_peak_1061
chr1	86143813	86144310	498	14.61	4.26826	2.73064	1.89779	C7KUGACXX_8_7960.sorted.filtered_peak_1062
chr1	86173781	86174392	612	28.91	10.03405	3.60303	7.31117	C7KUGACXX_8_7960.sorted.filtered_peak_1063
chr1	86855000	86855351	352	16.61	4.73751	2.77518	2.32562	C7KUGACXX_8_7960.sorted.filtered_peak_1064
chr1	86861625	86862451	827	33.32	11.25086	3.65833	8.45058	C7KUGACXX_8_7960.sorted.filtered_peak_1065
chr1	86967837	86968210	374	17.36	3.97089	2.43594	1.62749	C7KUGACXX_8_7960.sorted.filtered_peak_1066
chr1	87169702	87170874	1173	43.38	13.33994	3.42027	10.50060	C7KUGACXX_8_7960.sorted.filtered_peak_1067
chr1	87299077	87299571	495	15.32	4.61840	2.83459	2.20496	C7KUGACXX_8_7960.sorted.filtered_peak_1068
chr1	87312001	87312250	250	14.35	4.35698	2.80048	1.95446	C7KUGACXX_8_7960.sorted.filtered_peak_1069
chr1	87379544	87380911	1368	65.61	25.32965	4.18667	22.10188	C7KUGACXX_8_7960.sorted.filtered_peak_1070
chr1	87758753	87759161	409	13.96	3.79245	2.56467	1.47761	C7KUGACXX_8_7960.sorted.filtered_peak_1071
chr1	87794017	87794670	654	43.98	9.10130	2.65572	6.40774	C7KUGACXX_8_7960.sorted.filtered_peak_1072
chr1	87799405	87799657	253	38.83	5.71342	2.18992	3.19140	C7KUGACXX_8_7960.sorted.filtered_peak_1073
chr1	87800694	87801132	439	32.34	4.52433	2.07593	2.12009	C7KUGACXX_8_7960.sorted.filtered_peak_1074
chr1	87869950	87870469	520	35.62	13.05707	3.99773	10.17516	C7KUGACXX_8_7960.sorted.filtered_peak_1075
chr1	87901066	87901509	444	16.98	5.95814	3.27962	3.41847	C7KUGACXX_8_7960.sorted.filtered_peak_1076
chr1	87914966	87915361	396	19.25	6.96408	3.45191	4.37447	C7KUGACXX_8_7960.sorted.filtered_peak_1077
chr1	89149236	89150719	1484	54.14	19.18301	3.76879	16.15838	C7KUGACXX_8_7960.sorted.filtered_peak_1078
chr1	89356999	89357722	724	40.82	14.64139	3.86944	11.74905	C7KUGACXX_8_7960.sorted.filtered_peak_1079
chr1	89457105	89457403	299	24.84	3.58658	2.02354	1.30341	C7KUGACXX_8_7960.sorted.filtered_peak_1080
chr1	89457992	89458887	896	34.94	8.27411	2.84039	5.60115	C7KUGACXX_8_7960.sorted.filtered_peak_1081
chr1	89488108	89488819	712	24.70	7.70892	3.24853	5.08088	C7KUGACXX_8_7960.sorted.filtered_peak_1082
chr1	89530849	89531122	274	18.04	5.18023	2.85985	2.71628	C7KUGACXX_8_7960.sorted.filtered_peak_1083
chr1	89535490	89535940	451	14.18	4.26751	2.76965	1.87827	C7KUGACXX_8_7960.sorted.filtered_peak_1084
chr1	89591600	89592110	511	40.76	12.02831	3.35448	9.20754	C7KUGACXX_8_7960.sorted.filtered_peak_1085
chr1	89594571	89594849	279	33.94	7.69155	2.76573	5.04162	C7KUGACXX_8_7960.sorted.filtered_peak_1086
chr1	89664169	89664741	573	22.65	4.89122	2.49120	2.44899	C7KUGACXX_8_7960.sorted.filtered_peak_1087
chr1	89743567	89743822	256	23.39	4.14226	2.23424	1.77551	C7KUGACXX_8_7960.sorted.filtered_peak_1088
chr1	89752269	89753142	874	23.16	5.83055	2.74589	3.32408	C7KUGACXX_8_7960.sorted.filtered_peak_1089
chr1	89776035	89776393	359	16.43	3.73133	2.39247	1.42952	C7KUGACXX_8_7960.sorted.filtered_peak_1090
chr1	89920546	89920959	414	14.42	4.04053	2.64396	1.69242	C7KUGACXX_8_7960.sorted.filtered_peak_1091
chr1	89989728	89990659	932	36.34	11.19838	3.32343	8.45498	C7KUGACXX_8_7960.sorted.filtered_peak_1092
chr1	90074436	90074936	501	36.33	4.63674	2.01424	2.22719	C7KUGACXX_8_7960.sorted.filtered_peak_1093
chr1	90098132	90098748	617	37.95	6.99646	2.47091	4.38572	C7KUGACXX_8_7960.sorted.filtered_peak_1094
chr1	90125880	90126170	291	17.35	3.79776	2.37036	1.47794	C7KUGACXX_8_7960.sorted.filtered_peak_1095
chr1	90184944	90185754	811	26.01	4.73321	2.31111	2.30509	C7KUGACXX_8_7960.sorted.filtered_peak_1096
chr1	90186922	90187249	328	34.64	8.22933	2.82598	5.57757	C7KUGACXX_8_7960.sorted.filtered_peak_1097
chr1	90190307	90190662	356	26.23	5.10595	2.41293	2.63415	C7KUGACXX_8_7960.sorted.filtered_peak_1098
chr1	90204686	90205742	1057	31.19	7.63682	2.83827	5.01353	C7KUGACXX_8_7960.sorted.filtered_peak_1099
chr1	90228410	90229134	725	23.00	5.90763	2.79645	3.38217	C7KUGACXX_8_7960.sorted.filtered_peak_1100
chr1	90286042	90286814	773	20.69	5.05317	2.63103	2.61177	C7KUGACXX_8_7960.sorted.filtered_peak_1101
chr1	90287113	90287454	342	19.96	4.62438	2.53671	2.20759	C7KUGACXX_8_7960.sorted.filtered_peak_1102
chr1	90308632	90309455	824	25.66	6.06991	2.68260	3.55504	C7KUGACXX_8_7960.sorted.filtered_peak_1103
chr1	90321367	90321710	344	19.41	4.66606	2.57972	2.24923	C7KUGACXX_8_7960.sorted.filtered_peak_1104
chr1	90329007	90329286	280	22.17	5.43839	2.69527	2.94771	C7KUGACXX_8_7960.sorted.filtered_peak_1105
chr1	90452752	90453132	381	24.15	8.39101	3.54187	5.71377	C7KUGACXX_8_7960.sorted.filtered_peak_1106
chr1	90460222	90461310	1089	28.65	7.61328	2.93818	5.01140	C7KUGACXX_8_7960.sorted.filtered_peak_1107
chr1	91316845	91317321	477	18.93	5.89578	3.07922	3.36394	C7KUGACXX_8_7960.sorted.filtered_peak_1108
chr1	91487208	91488093	886	50.86	16.27209	3.64383	13.30153	C7KUGACXX_8_7960.sorted.filtered_peak_1109
chr1	91590504	91590902	399	15.16	4.08831	2.61863	1.73206	C7KUGACXX_8_7960.sorted.filtered_peak_1110
chr1	91852679	91853233	555	235.63	194.08104	13.54916	188.15054	C7KUGACXX_8_7960.sorted.filtered_peak_1111
chr1	91965972	91967192	1221	38.70	11.36234	3.26517	8.60089	C7KUGACXX_8_7960.sorted.filtered_peak_1112
chr1	92014460	92015094	635	24.41	4.98793	2.44997	2.52789	C7KUGACXX_8_7960.sorted.filtered_peak_1113
chr1	92021553	92022083	531	45.55	15.04167	3.76930	12.09655	C7KUGACXX_8_7960.sorted.filtered_peak_1114
chr1	92150174	92150661	488	21.21	6.40799	3.11310	3.82926	C7KUGACXX_8_7960.sorted.filtered_peak_1115
chr1	92163005	92163308	304	17.14	4.50758	2.65141	2.11226	C7KUGACXX_8_7960.sorted.filtered_peak_1116
chr1	92163586	92163885	300	15.46	3.78207	2.46790	1.47342	C7KUGACXX_8_7960.sorted.filtered_peak_1117
chr1	92178996	92179480	485	20.62	4.91003	2.59973	2.46664	C7KUGACXX_8_7960.sorted.filtered_peak_1118
chr1	92269333	92270708	1376	25.93	6.19391	2.72109	3.65094	C7KUGACXX_8_7960.sorted.filtered_peak_1119
chr1	92350932	92351947	1016	22.69	5.53403	2.67066	3.05518	C7KUGACXX_8_7960.sorted.filtered_peak_1120
chr1	92414051	92414363	313	16.96	5.87356	3.24427	3.34627	C7KUGACXX_8_7960.sorted.filtered_peak_1121
chr1	92545687	92546546	860	25.24	8.24809	3.38500	5.59101	C7KUGACXX_8_7960.sorted.filtered_peak_1122
chr1	92764035	92764752	718	33.22	11.69216	3.82938	8.85953	C7KUGACXX_8_7960.sorted.filtered_peak_1123
chr1	92781329	92782018	690	36.41	10.22392	3.24159	7.45213	C7KUGACXX_8_7960.sorted.filtered_peak_1124
chr1	92789049	92789970	922	21.36	5.27102	2.68042	2.79727	C7KUGACXX_8_7960.sorted.filtered_peak_1125
chr1	92798915	92799188	274	15.04	3.76978	2.48745	1.45063	C7KUGACXX_8_7960.sorted.filtered_peak_1126
chr1	92831335	92832032	698	23.58	6.44591	2.92608	3.89024	C7KUGACXX_8_7960.sorted.filtered_peak_1127
chr1	92876426	92876855	430	15.63	4.31318	2.68341	1.92823	C7KUGACXX_8_7960.sorted.filtered_peak_1128
chr1	92951114	92951974	861	38.69	5.99844	2.23140	3.47616	C7KUGACXX_8_7960.sorted.filtered_peak_1129
chr1	92952392	92952641	250	35.69	4.76020	2.05350	2.33714	C7KUGACXX_8_7960.sorted.filtered_peak_1130
chr1	93002217	93003957	1741	31.51	8.77157	3.06946	6.10837	C7KUGACXX_8_7960.sorted.filtered_peak_1131
chr1	93049444	93050352	909	26.90	5.93474	2.60630	3.40902	C7KUGACXX_8_7960.sorted.filtered_peak_1132
chr1	93249575	93250163	589	15.74	4.68298	2.82785	2.25846	C7KUGACXX_8_7960.sorted.filtered_peak_1133
chr1	93250362	93250796	435	16.70	4.99413	2.89497	2.53627	C7KUGACXX_8_7960.sorted.filtered_peak_1134
chr1	93297144	93298296	1153	52.94	20.63049	4.17723	17.56310	C7KUGACXX_8_7960.sorted.filtered_peak_1135
chr1	93324429	93324963	535	19.75	6.10386	3.06798	3.57769	C7KUGACXX_8_7960.sorted.filtered_peak_1136
chr1	93348455	93348787	333	16.93	5.00012	2.87106	2.55074	C7KUGACXX_8_7960.sorted.filtered_peak_1137
chr1	93416672	93417044	373	17.80	4.32347	2.54577	1.94055	C7KUGACXX_8_7960.sorted.filtered_peak_1138
chr1	93426734	93427429	696	30.28	4.31905	2.07833	1.93517	C7KUGACXX_8_7960.sorted.filtered_peak_1139
chr1	93427689	93428325	637	38.38	8.55913	2.78118	5.86585	C7KUGACXX_8_7960.sorted.filtered_peak_1140
chr1	93446562	93447151	590	28.69	7.81384	3.01533	5.18735	C7KUGACXX_8_7960.sorted.filtered_peak_1141
chr1	93507948	93508530	583	31.01	12.58128	4.25055	9.72450	C7KUGACXX_8_7960.sorted.filtered_peak_1142
chr1	93544413	93545065	653	40.99	13.54288	3.72178	10.65117	C7KUGACXX_8_7960.sorted.filtered_peak_1143
chr1	93545996	93546369	374	29.68	7.00387	2.75950	4.41334	C7KUGACXX_8_7960.sorted.filtered_peak_1144
chr1	93645163	93647002	1840	58.35	15.34925	3.20815	12.39670	C7KUGACXX_8_7960.sorted.filtered_peak_1145
chr1	93685032	93685461	430	26.19	9.29056	3.66602	6.56962	C7KUGACXX_8_7960.sorted.filtered_peak_1146
chr1	93811024	93812175	1152	38.90	9.84989	2.93328	7.14631	C7KUGACXX_8_7960.sorted.filtered_peak_1147
chr1	94159009	94159279	271	16.48	3.91423	2.46310	1.57308	C7KUGACXX_8_7960.sorted.filtered_peak_1148
chr1	94283869	94284185	317	15.17	3.87397	2.52538	1.53934	C7KUGACXX_8_7960.sorted.filtered_peak_1149
chr1	94311454	94312454	1001	38.51	8.07397	2.67176	5.40503	C7KUGACXX_8_7960.sorted.filtered_peak_1150
chr1	94312670	94313700	1031	44.31	11.53071	3.11850	8.71354	C7KUGACXX_8_7960.sorted.filtered_peak_1151
chr1	94344023	94344325	303	26.63	5.57535	2.51883	3.07765	C7KUGACXX_8_7960.sorted.filtered_peak_1152
chr1	94344538	94345046	509	33.74	9.60941	3.20832	6.88518	C7KUGACXX_8_7960.sorted.filtered_peak_1153
chr1	94369847	94370116	270	21.61	3.96913	2.24331	1.62905	C7KUGACXX_8_7960.sorted.filtered_peak_1154
chr1	94374186	94374529	344	23.00	3.77450	2.13469	1.45757	C7KUGACXX_8_7960.sorted.filtered_peak_1155
chr1	94374870	94375625	756	38.51	14.05610	3.96636	11.16185	C7KUGACXX_8_7960.sorted.filtered_peak_1156
chr1	94482832	94483358	527	25.59	7.50867	3.12807	4.89086	C7KUGACXX_8_7960.sorted.filtered_peak_1157
chr1	94883406	94884309	904	45.54	15.21089	3.62818	12.31500	C7KUGACXX_8_7960.sorted.filtered_peak_1158
chr1	95007339	95007610	272	21.69	7.08189	3.31195	4.46666	C7KUGACXX_8_7960.sorted.filtered_peak_1159
chr1	95221351	95221626	276	16.60	5.69509	3.21062	3.16875	C7KUGACXX_8_7960.sorted.filtered_peak_1160
chr1	95252014	95252281	268	13.80	3.90607	2.62902	1.58026	C7KUGACXX_8_7960.sorted.filtered_peak_1161
chr1	95285703	95285955	253	17.65	3.99992	2.43310	1.64749	C7KUGACXX_8_7960.sorted.filtered_peak_1162
chr1	95319818	95320475	658	19.54	5.36534	2.84218	2.86811	C7KUGACXX_8_7960.sorted.filtered_peak_1163
chr1	95428310	95428799	490	19.00	5.96830	3.07502	3.45369	C7KUGACXX_8_7960.sorted.filtered_peak_1164
chr1	95508804	95509271	468	21.66	6.92702	3.22101	4.34305	C7KUGACXX_8_7960.sorted.filtered_peak_1165
chr1	95538071	95539073	1003	49.33	18.86941	4.26141	15.80737	C7KUGACXX_8_7960.sorted.filtered_peak_1166
chr1	95699411	95699979	569	41.12	17.11242	4.50585	14.11082	C7KUGACXX_8_7960.sorted.filtered_peak_1167
chr1	97187053	97188169	1117	35.12	11.84716	3.58331	9.07452	C7KUGACXX_8_7960.sorted.filtered_peak_1168
chr1	98386127	98387202	1076	38.26	10.14370	3.13843	7.36938	C7KUGACXX_8_7960.sorted.filtered_peak_1169
chr1	98407848	98408386	539	21.47	6.51854	3.11902	3.94249	C7KUGACXX_8_7960.sorted.filtered_peak_1170
chr1	98519510	98519951	442	16.86	3.59956	2.31701	1.30833	C7KUGACXX_8_7960.sorted.filtered_peak_1171
chr1	98789332	98790030	699	20.29	5.94337	2.97660	3.42075	C7KUGACXX_8_7960.sorted.filtered_peak_1172
chr1	98853993	98854433	441	32.60	10.99606	3.65632	8.20344	C7KUGACXX_8_7960.sorted.filtered_peak_1173
chr1	98871408	98871706	299	21.25	5.02190	2.60408	2.56748	C7KUGACXX_8_7960.sorted.filtered_peak_1174
chr1	99336776	99337545	770	33.98	11.82403	3.78382	8.99457	C7KUGACXX_8_7960.sorted.filtered_peak_1175
chr1	100231949	100232327	379	19.31	6.93861	3.45350	4.34378	C7KUGACXX_8_7960.sorted.filtered_peak_1176
chr1	100273932	100274583	652	18.89	5.56927	2.94378	3.07575	C7KUGACXX_8_7960.sorted.filtered_peak_1177
chr1	100286014	100286397	384	21.88	8.25269	3.69079	5.59751	C7KUGACXX_8_7960.sorted.filtered_peak_1178
chr1	100315154	100316002	849	26.40	8.86104	3.43328	6.19711	C7KUGACXX_8_7960.sorted.filtered_peak_1179
chr1	100434938	100436143	1206	18.69	4.43898	2.54227	2.03864	C7KUGACXX_8_7960.sorted.filtered_peak_1180
chr1	100494290	100494857	568	24.11	7.95456	3.35783	5.32361	C7KUGACXX_8_7960.sorted.filtered_peak_1181
chr1	100503198	100504721	1524	30.07	5.97816	2.44435	3.48368	C7KUGACXX_8_7960.sorted.filtered_peak_1182
chr1	100512368	100512718	351	20.09	5.96128	3.01651	3.42479	C7KUGACXX_8_7960.sorted.filtered_peak_1183
chr1	100598150	100599234	1085	42.14	12.88667	3.42514	10.04832	C7KUGACXX_8_7960.sorted.filtered_peak_1184
chr1	100715054	100715756	703	35.08	14.00455	4.24191	11.10733	C7KUGACXX_8_7960.sorted.filtered_peak_1185
chr1	100731283	100732401	1119	30.84	9.54497	3.30003	6.84826	C7KUGACXX_8_7960.sorted.filtered_peak_1186
chr1	100816785	100818141	1357	38.71	8.55713	2.71123	5.89834	C7KUGACXX_8_7960.sorted.filtered_peak_1187
chr1	100818322	100818755	434	27.67	3.62178	1.96432	1.33541	C7KUGACXX_8_7960.sorted.filtered_peak_1188
chr1	100859915	100860187	273	21.47	5.43729	2.74541	2.93488	C7KUGACXX_8_7960.sorted.filtered_peak_1189
chr1	100865898	100866342	445	27.45	7.71507	3.09051	5.07505	C7KUGACXX_8_7960.sorted.filtered_peak_1190
chr1	100905660	100906113	454	32.56	7.94061	2.86761	5.28929	C7KUGACXX_8_7960.sorted.filtered_peak_1191
chr1	100918219	100918599	381	28.19	7.56057	3.00514	4.92147	C7KUGACXX_8_7960.sorted.filtered_peak_1192
chr1	100996451	100996723	273	18.71	4.44013	2.53720	2.04168	C7KUGACXX_8_7960.sorted.filtered_peak_1193
chr1	101360757	101362461	1705	34.84	8.91630	2.88120	6.26808	C7KUGACXX_8_7960.sorted.filtered_peak_1194
chr1	101392865	101393341	477	21.86	5.40160	2.70600	2.90617	C7KUGACXX_8_7960.sorted.filtered_peak_1195
chr1	101490843	101491895	1053	30.76	9.26469	3.26505	6.56322	C7KUGACXX_8_7960.sorted.filtered_peak_1196
chr1	101547117	101547508	392	20.50	6.67986	3.23979	4.10657	C7KUGACXX_8_7960.sorted.filtered_peak_1197
chr1	101577511	101578245	735	22.76	7.29950	3.21054	4.72140	C7KUGACXX_8_7960.sorted.filtered_peak_1198
chr1	101587930	101588416	487	18.26	5.44227	2.95203	2.94901	C7KUGACXX_8_7960.sorted.filtered_peak_1199
chr1	101593804	101594167	364	16.54	4.30434	2.61305	1.92867	C7KUGACXX_8_7960.sorted.filtered_peak_1200
chr1	101594515	101594782	268	17.82	5.01671	2.82477	2.55229	C7KUGACXX_8_7960.sorted.filtered_peak_1201
chr1	101602761	101603135	375	17.70	4.02832	2.43944	1.67568	C7KUGACXX_8_7960.sorted.filtered_peak_1202
chr1	101644283	101645014	732	17.49	3.96679	2.42730	1.62354	C7KUGACXX_8_7960.sorted.filtered_peak_1203
chr1	101701085	101702572	1488	33.98	6.02727	2.36865	3.49527	C7KUGACXX_8_7960.sorted.filtered_peak_1204
chr1	101744346	101744734	389	20.32	5.41427	2.79524	2.92437	C7KUGACXX_8_7960.sorted.filtered_peak_1205
chr1	101756582	101756838	257	20.54	4.56900	2.48194	2.16664	C7KUGACXX_8_7960.sorted.filtered_peak_1206
chr1	101774893	101775377	485	24.81	5.78068	2.67509	3.25273	C7KUGACXX_8_7960.sorted.filtered_peak_1207
chr1	101822777	101823305	529	17.89	6.32458	3.32549	3.77815	C7KUGACXX_8_7960.sorted.filtered_peak_1208
chr1	103241770	103242022	253	16.36	5.54623	3.16724	3.03092	C7KUGACXX_8_7960.sorted.filtered_peak_1209
chr1	104057561	104057832	272	16.12	5.03973	2.94978	2.58409	C7KUGACXX_8_7960.sorted.filtered_peak_1210
chr1	104067963	104069061	1099	41.40	12.95698	3.39502	10.14371	C7KUGACXX_8_7960.sorted.filtered_peak_1211
chr1	107599104	107600234	1131	24.52	6.98793	3.00307	4.41151	C7KUGACXX_8_7960.sorted.filtered_peak_1212
chr1	108328517	108329310	794	21.17	4.47961	2.42845	2.07795	C7KUGACXX_8_7960.sorted.filtered_peak_1213
chr1	108346772	108347145	374	18.50	5.18555	2.82917	2.71912	C7KUGACXX_8_7960.sorted.filtered_peak_1214
chr1	108372032	108372314	283	17.88	5.41849	2.96713	2.93300	C7KUGACXX_8_7960.sorted.filtered_peak_1215
chr1	108742224	108743669	1446	27.80	7.41103	2.96375	4.79678	C7KUGACXX_8_7960.sorted.filtered_peak_1216
chr1	109102154	109103255	1102	34.38	8.01223	2.71055	5.41940	C7KUGACXX_8_7960.sorted.filtered_peak_1217
chr1	109133543	109133975	433	30.08	10.25526	3.65830	7.48371	C7KUGACXX_8_7960.sorted.filtered_peak_1218
chr1	109189132	109189866	735	54.75	17.71499	3.83001	14.66803	C7KUGACXX_8_7960.sorted.filtered_peak_1219
chr1	109203557	109204347	791	39.11	13.78727	3.94403	10.87328	C7KUGACXX_8_7960.sorted.filtered_peak_1220
chr1	109234649	109235629	981	54.57	18.54711	4.01037	15.46518	C7KUGACXX_8_7960.sorted.filtered_peak_1221
chr1	109288968	109289952	985	44.89	15.98539	3.73305	13.06775	C7KUGACXX_8_7960.sorted.filtered_peak_1222
chr1	109419279	109420105	827	31.45	10.69699	3.53793	7.96877	C7KUGACXX_8_7960.sorted.filtered_peak_1223
chr1	109440771	109441242	472	16.76	5.02588	2.90686	2.56126	C7KUGACXX_8_7960.sorted.filtered_peak_1224
chr1	109499231	109499755	525	28.91	10.60943	3.88798	7.81455	C7KUGACXX_8_7960.sorted.filtered_peak_1225
chr1	109505675	109506309	635	40.77	17.25083	4.59993	14.23757	C7KUGACXX_8_7960.sorted.filtered_peak_1226
chr1	109584102	109585339	1238	39.53	15.69026	4.02580	12.80489	C7KUGACXX_8_7960.sorted.filtered_peak_1227
chr1	109618299	109619127	829	28.96	13.02312	4.60532	10.15341	C7KUGACXX_8_7960.sorted.filtered_peak_1228
chr1	109632950	109634001	1052	36.01	10.94916	3.38420	8.16733	C7KUGACXX_8_7960.sorted.filtered_peak_1229
chr1	109642439	109643455	1017	41.43	15.80235	4.07052	12.85988	C7KUGACXX_8_7960.sorted.filtered_peak_1230
chr1	109655113	109655714	602	24.29	4.97182	2.44137	2.52500	C7KUGACXX_8_7960.sorted.filtered_peak_1231
chr1	109656324	109656867	544	30.20	8.42862	3.09688	5.76441	C7KUGACXX_8_7960.sorted.filtered_peak_1232
chr1	109704966	109705398	433	14.24	3.91294	2.60117	1.57824	C7KUGACXX_8_7960.sorted.filtered_peak_1233
chr1	109756270	109757319	1050	48.95	17.22060	3.90074	14.22492	C7KUGACXX_8_7960.sorted.filtered_peak_1234
chr1	109820043	109820340	298	17.49	5.11855	2.87862	2.65367	C7KUGACXX_8_7960.sorted.filtered_peak_1235
chr1	109825626	109826371	746	34.16	14.10129	4.42506	11.18573	C7KUGACXX_8_7960.sorted.filtered_peak_1236
chr1	109947498	109947877	380	15.35	4.89927	2.96087	2.44779	C7KUGACXX_8_7960.sorted.filtered_peak_1237
chr1	109967964	109969591	1628	37.26	10.20468	3.10601	7.46956	C7KUGACXX_8_7960.sorted.filtered_peak_1238
chr1	110025913	110027005	1093	54.35	16.53075	3.59435	13.53430	C7KUGACXX_8_7960.sorted.filtered_peak_1239
chr1	110036367	110037113	747	43.18	13.02227	3.47915	10.14767	C7KUGACXX_8_7960.sorted.filtered_peak_1240
chr1	110074896	110075293	398	21.55	5.72204	2.81956	3.21262	C7KUGACXX_8_7960.sorted.filtered_peak_1241
chr1	110090729	110091636	908	42.81	11.42948	3.06397	8.66050	C7KUGACXX_8_7960.sorted.filtered_peak_1242
chr1	110162106	110162461	356	26.46	3.95999	2.08512	1.61814	C7KUGACXX_8_7960.sorted.filtered_peak_1243
chr1	110163274	110163995	722	35.93	8.25895	2.72610	5.64205	C7KUGACXX_8_7960.sorted.filtered_peak_1244
chr1	110182877	110183127	251	19.23	5.56000	2.93269	3.05346	C7KUGACXX_8_7960.sorted.filtered_peak_1245
chr1	110198387	110199023	637	14.03	3.78999	2.56177	1.46902	C7KUGACXX_8_7960.sorted.filtered_peak_1246
chr1	110230317	110230566	250	14.66	4.54577	2.85718	2.12815	C7KUGACXX_8_7960.sorted.filtered_peak_1247
chr1	110282624	110283270	647	20.35	8.31636	3.83663	5.67939	C7KUGACXX_8_7960.sorted.filtered_peak_1248
chr1	110333273	110333987	715	40.89	13.20356	3.55792	10.36366	C7KUGACXX_8_7960.sorted.filtered_peak_1249
chr1	110344758	110345681	924	29.83	8.25953	3.10753	5.58223	C7KUGACXX_8_7960.sorted.filtered_peak_1250
chr1	110448688	110449262	575	30.15	6.29896	2.55595	3.75567	C7KUGACXX_8_7960.sorted.filtered_peak_1251
chr1	110453221	110453535	315	29.42	5.17909	2.31728	2.70441	C7KUGACXX_8_7960.sorted.filtered_peak_1252
chr1	110527047	110527563	517	51.98	20.80798	4.49853	17.68151	C7KUGACXX_8_7960.sorted.filtered_peak_1253
chr1	110554132	110554561	430	20.56	6.00741	2.98380	3.47931	C7KUGACXX_8_7960.sorted.filtered_peak_1254
chr1	110576919	110577422	504	51.17	21.52235	4.73208	18.36648	C7KUGACXX_8_7960.sorted.filtered_peak_1255
chr1	110745615	110745908	294	21.03	4.49509	2.43904	2.09167	C7KUGACXX_8_7960.sorted.filtered_peak_1256
chr1	110752526	110753034	509	42.36	11.03629	3.11066	8.23933	C7KUGACXX_8_7960.sorted.filtered_peak_1257
chr1	110880910	110882231	1322	113.06	36.04110	4.01578	32.42041	C7KUGACXX_8_7960.sorted.filtered_peak_1258
chr1	110949767	110950765	999	25.23	7.69227	3.11321	5.11326	C7KUGACXX_8_7960.sorted.filtered_peak_1259
chr1	111003027	111003416	390	15.14	4.32833	2.72292	1.94064	C7KUGACXX_8_7960.sorted.filtered_peak_1260
chr1	111038567	111038816	250	16.62	4.79375	2.80880	2.36234	C7KUGACXX_8_7960.sorted.filtered_peak_1261
chr1	111162033	111162676	644	35.08	11.86361	3.73528	9.02995	C7KUGACXX_8_7960.sorted.filtered_peak_1262
chr1	111173440	111174352	913	33.93	8.65524	2.98840	5.96146	C7KUGACXX_8_7960.sorted.filtered_peak_1263
chr1	111189731	111190427	697	32.29	9.20184	3.17308	6.50407	C7KUGACXX_8_7960.sorted.filtered_peak_1264
chr1	111215216	111215656	441	28.73	4.40893	2.14321	2.00836	C7KUGACXX_8_7960.sorted.filtered_peak_1265
chr1	111323552	111323828	277	20.66	5.03139	2.64413	2.56945	C7KUGACXX_8_7960.sorted.filtered_peak_1266
chr1	111329565	111330406	842	31.91	9.47493	3.24046	6.77970	C7KUGACXX_8_7960.sorted.filtered_peak_1267
chr1	111415567	111415902	336	35.51	6.20160	2.36951	3.64959	C7KUGACXX_8_7960.sorted.filtered_peak_1268
chr1	111417065	111417343	279	36.56	5.70461	2.23516	3.18988	C7KUGACXX_8_7960.sorted.filtered_peak_1269
chr1	111417764	111418234	471	43.33	7.16864	2.33754	4.57054	C7KUGACXX_8_7960.sorted.filtered_peak_1270
chr1	111422577	111423215	639	41.62	8.02505	2.49923	5.40787	C7KUGACXX_8_7960.sorted.filtered_peak_1271
chr1	111423442	111423932	491	34.03	6.19364	2.41799	3.63654	C7KUGACXX_8_7960.sorted.filtered_peak_1272
chr1	111505740	111507089	1350	52.64	19.13700	4.06507	16.05909	C7KUGACXX_8_7960.sorted.filtered_peak_1273
chr1	111682028	111683198	1171	30.63	10.23647	3.38459	7.55191	C7KUGACXX_8_7960.sorted.filtered_peak_1274
chr1	111746305	111747170	866	35.75	5.19940	2.14832	2.72628	C7KUGACXX_8_7960.sorted.filtered_peak_1275
chr1	111758443	111759313	871	63.35	20.02114	3.65279	16.94040	C7KUGACXX_8_7960.sorted.filtered_peak_1276
chr1	111764477	111764824	348	30.62	5.68378	2.39561	3.17569	C7KUGACXX_8_7960.sorted.filtered_peak_1277
chr1	111888931	111889260	330	16.71	4.38214	2.63681	1.99375	C7KUGACXX_8_7960.sorted.filtered_peak_1278
chr1	111949049	111949330	282	14.37	3.58375	2.44729	1.30360	C7KUGACXX_8_7960.sorted.filtered_peak_1279
chr1	111991528	111992372	845	52.89	19.10667	4.00064	16.05450	C7KUGACXX_8_7960.sorted.filtered_peak_1280
chr1	112013487	112013894	408	17.24	3.78419	2.37062	1.47005	C7KUGACXX_8_7960.sorted.filtered_peak_1281
chr1	112019307	112019834	528	22.99	5.70214	2.74155	3.18447	C7KUGACXX_8_7960.sorted.filtered_peak_1282
chr1	112050140	112051229	1090	36.22	8.72305	2.89655	6.01988	C7KUGACXX_8_7960.sorted.filtered_peak_1283
chr1	112135244	112135936	693	46.51	15.66512	3.81966	12.70987	C7KUGACXX_8_7960.sorted.filtered_peak_1284
chr1	112141236	112141628	393	28.34	4.45309	2.16345	2.05145	C7KUGACXX_8_7960.sorted.filtered_peak_1285
chr1	112146420	112147059	640	41.22	12.14826	3.34249	9.33677	C7KUGACXX_8_7960.sorted.filtered_peak_1286
chr1	112158952	112159230	279	36.12	6.91915	2.50019	4.32427	C7KUGACXX_8_7960.sorted.filtered_peak_1287
chr1	112161979	112162720	742	40.18	7.74483	2.50455	5.12998	C7KUGACXX_8_7960.sorted.filtered_peak_1288
chr1	112202867	112203332	466	20.26	4.74222	2.56107	2.31339	C7KUGACXX_8_7960.sorted.filtered_peak_1289
chr1	112281508	112282441	934	27.95	7.68500	3.04596	5.04677	C7KUGACXX_8_7960.sorted.filtered_peak_1290
chr1	112297680	112298751	1072	44.82	14.81558	3.66364	11.91288	C7KUGACXX_8_7960.sorted.filtered_peak_1291
chr1	112912334	112912642	309	20.43	6.69562	3.25648	4.11266	C7KUGACXX_8_7960.sorted.filtered_peak_1292
chr1	112933493	112933792	300	22.83	7.36318	3.29687	4.74393	C7KUGACXX_8_7960.sorted.filtered_peak_1293
chr1	112938549	112939256	708	19.31	5.26813	2.79990	2.79672	C7KUGACXX_8_7960.sorted.filtered_peak_1294
chr1	113008641	113009234	594	20.06	6.62379	3.23931	4.06188	C7KUGACXX_8_7960.sorted.filtered_peak_1295
chr1	113160622	113161488	867	33.30	5.35065	2.24221	2.86349	C7KUGACXX_8_7960.sorted.filtered_peak_1296
chr1	113161659	113162962	1304	39.11	8.78329	2.70925	6.13830	C7KUGACXX_8_7960.sorted.filtered_peak_1297
chr1	113217120	113217786	667	21.14	4.95324	2.59013	2.50152	C7KUGACXX_8_7960.sorted.filtered_peak_1298
chr1	113247719	113248058	340	27.47	5.28676	2.41292	2.80201	C7KUGACXX_8_7960.sorted.filtered_peak_1299
chr1	113249706	113250001	296	24.82	4.76812	2.36924	2.32928	C7KUGACXX_8_7960.sorted.filtered_peak_1300
chr1	113257798	113258526	729	55.59	19.71441	3.93016	16.65355	C7KUGACXX_8_7960.sorted.filtered_peak_1301
chr1	113479814	113480143	330	15.55	3.72496	2.43739	1.42428	C7KUGACXX_8_7960.sorted.filtered_peak_1302
chr1	113497897	113499248	1352	44.40	12.10715	3.08818	9.33517	C7KUGACXX_8_7960.sorted.filtered_peak_1303
chr1	113500032	113500316	285	29.56	4.53974	2.15225	2.12682	C7KUGACXX_8_7960.sorted.filtered_peak_1304
chr1	113560090	113560339	250	13.62	3.95075	2.66667	1.59851	C7KUGACXX_8_7960.sorted.filtered_peak_1305
chr1	113589317	113589769	453	15.37	4.92870	2.97418	2.47416	C7KUGACXX_8_7960.sorted.filtered_peak_1306
chr1	113614968	113616336	1369	43.54	18.42122	4.46959	15.40730	C7KUGACXX_8_7960.sorted.filtered_peak_1307
chr1	113689394	113689980	587	20.64	6.39942	3.13081	3.83734	C7KUGACXX_8_7960.sorted.filtered_peak_1308
chr1	113932562	113933128	567	24.10	5.84713	2.70034	3.33851	C7KUGACXX_8_7960.sorted.filtered_peak_1309
chr1	114301687	114302591	905	21.99	5.39686	2.68175	2.91614	C7KUGACXX_8_7960.sorted.filtered_peak_1310
chr1	114326120	114326980	861	24.64	5.83454	2.69095	3.30956	C7KUGACXX_8_7960.sorted.filtered_peak_1311
chr1	114354396	114355403	1008	55.30	20.72889	4.08668	17.64234	C7KUGACXX_8_7960.sorted.filtered_peak_1312
chr1	114414148	114415195	1048	45.25	10.60988	2.87350	7.84386	C7KUGACXX_8_7960.sorted.filtered_peak_1313
chr1	114446896	114448213	1318	64.98	23.48679	3.94651	20.31868	C7KUGACXX_8_7960.sorted.filtered_peak_1314
chr1	114471642	114472956	1315	37.26	9.53052	2.97298	6.82017	C7KUGACXX_8_7960.sorted.filtered_peak_1315
chr1	114489574	114490214	641	19.03	5.02221	2.73506	2.56904	C7KUGACXX_8_7960.sorted.filtered_peak_1316
chr1	114888953	114889534	582	34.57	11.01524	3.47860	8.24283	C7KUGACXX_8_7960.sorted.filtered_peak_1317
chr1	115053431	115054577	1147	47.42	13.79122	3.36244	10.91021	C7KUGACXX_8_7960.sorted.filtered_peak_1318
chr1	115123771	115124581	811	46.23	19.24277	4.48291	16.18660	C7KUGACXX_8_7960.sorted.filtered_peak_1319
chr1	115212331	115213155	825	25.25	7.11915	3.05354	4.50679	C7KUGACXX_8_7960.sorted.filtered_peak_1320
chr1	115258908	115259758	851	41.10	13.35935	3.62855	10.49059	C7KUGACXX_8_7960.sorted.filtered_peak_1321
chr1	115299962	115300889	928	61.43	22.07979	4.11540	18.90779	C7KUGACXX_8_7960.sorted.filtered_peak_1322
chr1	115322958	115323544	587	44.81	20.97054	5.13566	17.83447	C7KUGACXX_8_7960.sorted.filtered_peak_1323
chr1	115605285	115605833	549	24.46	7.36898	3.16281	4.75859	C7KUGACXX_8_7960.sorted.filtered_peak_1324
chr1	115631973	115632290	318	13.95	3.69244	2.52266	1.38363	C7KUGACXX_8_7960.sorted.filtered_peak_1325
chr1	115641655	115642332	678	24.14	8.06938	3.42094	5.41366	C7KUGACXX_8_7960.sorted.filtered_peak_1326
chr1	116184434	116184930	497	18.03	4.96571	2.77860	2.51854	C7KUGACXX_8_7960.sorted.filtered_peak_1327
chr1	116185212	116185591	380	19.19	5.21964	2.79837	2.74765	C7KUGACXX_8_7960.sorted.filtered_peak_1328
chr1	116519008	116519368	361	14.81	3.54697	2.40541	1.26410	C7KUGACXX_8_7960.sorted.filtered_peak_1329
chr1	116574612	116574984	373	13.67	3.67270	2.53103	1.37541	C7KUGACXX_8_7960.sorted.filtered_peak_1330
chr1	116681574	116682158	585	19.65	7.83430	3.76626	5.19452	C7KUGACXX_8_7960.sorted.filtered_peak_1331
chr1	116694589	116695035	447	23.22	6.71304	3.05185	4.12941	C7KUGACXX_8_7960.sorted.filtered_peak_1332
chr1	116711014	116711434	421	17.12	4.41940	2.61642	2.03283	C7KUGACXX_8_7960.sorted.filtered_peak_1333
chr1	116868419	116869111	693	20.03	4.49632	2.48978	2.09193	C7KUGACXX_8_7960.sorted.filtered_peak_1334
chr1	116915367	116916007	641	43.06	11.94453	3.19037	9.15002	C7KUGACXX_8_7960.sorted.filtered_peak_1335
chr1	116920304	116920718	415	30.96	5.85165	2.43627	3.32209	C7KUGACXX_8_7960.sorted.filtered_peak_1336
chr1	116961080	116961426	347	24.19	6.47709	2.89849	3.91914	C7KUGACXX_8_7960.sorted.filtered_peak_1337
chr1	117046654	117047462	809	47.74	16.43133	3.84162	13.46865	C7KUGACXX_8_7960.sorted.filtered_peak_1338
chr1	117057562	117058552	991	41.62	12.53431	3.37446	9.71386	C7KUGACXX_8_7960.sorted.filtered_peak_1339
chr1	117087110	117088175	1066	24.38	5.14694	2.46672	2.70546	C7KUGACXX_8_7960.sorted.filtered_peak_1340
chr1	117093853	117094112	260	19.27	4.89417	2.66328	2.45912	C7KUGACXX_8_7960.sorted.filtered_peak_1341
chr1	117099149	117099590	442	35.98	11.10378	3.46105	8.30483	C7KUGACXX_8_7960.sorted.filtered_peak_1342
chr1	117112653	117113931	1279	38.13	7.88661	2.63118	5.24125	C7KUGACXX_8_7960.sorted.filtered_peak_1343
chr1	117279921	117281073	1153	43.64	10.69888	3.00131	7.91227	C7KUGACXX_8_7960.sorted.filtered_peak_1344
chr1	117281289	117282016	728	40.97	9.38241	2.84472	6.65348	C7KUGACXX_8_7960.sorted.filtered_peak_1345
chr1	117296614	117297303	690	37.57	8.80626	2.85426	6.10912	C7KUGACXX_8_7960.sorted.filtered_peak_1346
chr1	117312053	117312751	699	52.12	11.06535	2.75813	8.27702	C7KUGACXX_8_7960.sorted.filtered_peak_1347
chr1	117320316	117320993	678	14.56	4.10775	2.66701	1.74577	C7KUGACXX_8_7960.sorted.filtered_peak_1348
chr1	117351303	117352040	738	38.51	5.20530	2.08477	2.74146	C7KUGACXX_8_7960.sorted.filtered_peak_1349
chr1	117359096	117359506	411	27.05	5.82584	2.57475	3.30266	C7KUGACXX_8_7960.sorted.filtered_peak_1350
chr1	117360224	117360544	321	25.33	5.40604	2.52710	2.92110	C7KUGACXX_8_7960.sorted.filtered_peak_1351
chr1	117369739	117370249	511	17.67	4.31125	2.54253	1.93763	C7KUGACXX_8_7960.sorted.filtered_peak_1352
chr1	117420606	117421134	529	28.46	8.95063	3.37720	6.25107	C7KUGACXX_8_7960.sorted.filtered_peak_1353
chr1	117544134	117544493	360	15.02	3.94719	2.56178	1.61767	C7KUGACXX_8_7960.sorted.filtered_peak_1354
chr1	117602088	117603219	1132	50.23	15.64030	3.46107	12.71105	C7KUGACXX_8_7960.sorted.filtered_peak_1355
chr1	117610378	117610658	281	16.99	4.53422	2.67244	2.13745	C7KUGACXX_8_7960.sorted.filtered_peak_1356
chr1	117619891	117620239	349	20.09	5.79007	2.94914	3.27049	C7KUGACXX_8_7960.sorted.filtered_peak_1357
chr1	117664343	117664958	616	29.06	9.41980	3.48333	6.69259	C7KUGACXX_8_7960.sorted.filtered_peak_1358
chr1	117671271	117671520	250	18.04	5.90703	3.15399	3.38166	C7KUGACXX_8_7960.sorted.filtered_peak_1359
chr1	117909077	117910423	1347	33.52	6.21271	2.41945	3.67255	C7KUGACXX_8_7960.sorted.filtered_peak_1360
chr1	118077602	118077981	380	22.14	6.49643	3.04397	3.93388	C7KUGACXX_8_7960.sorted.filtered_peak_1361
chr1	118148006	118149174	1169	57.91	18.47792	3.51959	15.47721	C7KUGACXX_8_7960.sorted.filtered_peak_1362
chr1	118187268	118187609	342	22.78	6.51789	3.00536	3.95561	C7KUGACXX_8_7960.sorted.filtered_peak_1363
chr1	118197089	118197549	461	37.31	5.41376	2.15718	2.92454	C7KUGACXX_8_7960.sorted.filtered_peak_1364
chr1	118198759	118199369	611	49.62	9.12030	2.50548	6.42812	C7KUGACXX_8_7960.sorted.filtered_peak_1365
chr1	118206763	118207390	628	48.69	13.20005	3.22665	10.33164	C7KUGACXX_8_7960.sorted.filtered_peak_1366
chr1	118277728	118278032	305	19.70	6.29515	3.17245	3.73897	C7KUGACXX_8_7960.sorted.filtered_peak_1367
chr1	118438071	118438718	648	17.65	4.62150	2.66531	2.21084	C7KUGACXX_8_7960.sorted.filtered_peak_1368
chr1	118471972	118472922	951	39.75	14.77674	3.90379	11.90148	C7KUGACXX_8_7960.sorted.filtered_peak_1369
chr1	119570216	119570556	341	13.99	4.15831	2.73421	1.78181	C7KUGACXX_8_7960.sorted.filtered_peak_1370
chr1	119682694	119683507	814	78.42	35.16550	5.32813	31.59250	C7KUGACXX_8_7960.sorted.filtered_peak_1371
chr1	120351604	120351853	250	17.28	5.07979	2.89036	2.60824	C7KUGACXX_8_7960.sorted.filtered_peak_1372
chr1	120511088	120511477	390	15.63	3.62580	2.39235	1.33355	C7KUGACXX_8_7960.sorted.filtered_peak_1373
chr1	120612006	120612259	254	20.98	8.73713	4.00864	6.03355	C7KUGACXX_8_7960.sorted.filtered_peak_1374
chr1	120838220	120838834	615	22.68	10.36012	4.31875	7.62571	C7KUGACXX_8_7960.sorted.filtered_peak_1375
chr1	121258184	121258598	415	25.89	9.75516	3.81686	7.02868	C7KUGACXX_8_7960.sorted.filtered_peak_1376
chr1	121261324	121261661	338	21.32	6.32995	3.04935	3.77802	C7KUGACXX_8_7960.sorted.filtered_peak_1377
chr1	121484315	121485514	1200	101.05	59.54959	7.38083	55.29698	C7KUGACXX_8_7960.sorted.filtered_peak_1378
chr1	142535487	142536316	830	49.03	8.13072	2.40057	5.45116	C7KUGACXX_8_7960.sorted.filtered_peak_1379
chr1	142537397	142539035	1639	58.88	12.69675	2.82109	9.83786	C7KUGACXX_8_7960.sorted.filtered_peak_1380
chr1	142539236	142539666	431	41.03	4.83543	1.96532	2.41398	C7KUGACXX_8_7960.sorted.filtered_peak_1381
chr1	142623636	142624123	488	15.03	4.76050	2.92464	2.32147	C7KUGACXX_8_7960.sorted.filtered_peak_1382
chr1	142653940	142654454	515	16.20	5.53997	3.13652	3.05109	C7KUGACXX_8_7960.sorted.filtered_peak_1383
chr1	144019054	144019349	296	13.15	3.69418	2.57967	1.37931	C7KUGACXX_8_7960.sorted.filtered_peak_1384
chr1	144533426	144534346	921	49.98	14.30644	3.38935	11.39494	C7KUGACXX_8_7960.sorted.filtered_peak_1385
chr1	144931341	144932620	1280	64.08	12.65540	2.62885	9.83112	C7KUGACXX_8_7960.sorted.filtered_peak_1386
chr1	145039495	145040052	558	32.71	3.94585	1.93784	1.61133	C7KUGACXX_8_7960.sorted.filtered_peak_1387
chr1	145046618	145047593	976	23.45	4.22515	2.25449	1.85345	C7KUGACXX_8_7960.sorted.filtered_peak_1388
chr1	145058992	145059291	300	36.81	4.66617	2.01123	2.25311	C7KUGACXX_8_7960.sorted.filtered_peak_1389
chr1	145096190	145096760	571	33.87	6.73005	2.51783	4.16283	C7KUGACXX_8_7960.sorted.filtered_peak_1390
chr1	145115800	145116206	407	26.15	3.55567	1.98289	1.27532	C7KUGACXX_8_7960.sorted.filtered_peak_1391
chr1	145117602	145118300	699	22.60	3.92145	2.19178	1.58842	C7KUGACXX_8_7960.sorted.filtered_peak_1392
chr1	145290747	145291064	318	21.83	8.12205	3.68280	5.45046	C7KUGACXX_8_7960.sorted.filtered_peak_1393
chr1	145291614	145292022	409	16.84	5.08861	2.90116	2.64386	C7KUGACXX_8_7960.sorted.filtered_peak_1394
chr1	145292418	145292717	300	22.51	8.47292	3.76213	5.77756	C7KUGACXX_8_7960.sorted.filtered_peak_1395
chr1	145382145	145383222	1078	20.43	8.09023	3.78735	5.43318	C7KUGACXX_8_7960.sorted.filtered_peak_1396
chr1	145396763	145398268	1506	30.34	5.82548	2.43167	3.31691	C7KUGACXX_8_7960.sorted.filtered_peak_1397
chr1	145421717	145422177	461	16.93	4.51062	2.67726	2.10369	C7KUGACXX_8_7960.sorted.filtered_peak_1398
chr1	145427098	145427892	795	27.31	9.61768	3.57594	6.92427	C7KUGACXX_8_7960.sorted.filtered_peak_1399
chr1	145437540	145438639	1100	39.02	8.43850	2.71554	5.75818	C7KUGACXX_8_7960.sorted.filtered_peak_1400
chr1	145454609	145456006	1398	41.07	8.67538	2.63427	6.01646	C7KUGACXX_8_7960.sorted.filtered_peak_1401
chr1	145457048	145457549	502	33.05	5.27092	2.21489	2.81278	C7KUGACXX_8_7960.sorted.filtered_peak_1402
chr1	145469919	145470838	920	35.04	8.90188	2.95481	6.21561	C7KUGACXX_8_7960.sorted.filtered_peak_1403
chr1	145476744	145477731	988	40.61	10.44675	2.97239	7.71920	C7KUGACXX_8_7960.sorted.filtered_peak_1404
chr1	145507167	145508209	1043	35.51	13.77681	4.09603	10.89626	C7KUGACXX_8_7960.sorted.filtered_peak_1405
chr1	145515707	145516556	850	45.08	19.01541	4.51364	15.97946	C7KUGACXX_8_7960.sorted.filtered_peak_1406
chr1	145542957	145543218	262	14.81	3.97293	2.59276	1.62889	C7KUGACXX_8_7960.sorted.filtered_peak_1407
chr1	145548810	145549374	565	34.14	15.49360	4.88609	12.51809	C7KUGACXX_8_7960.sorted.filtered_peak_1408
chr1	145562704	145563247	544	16.43	4.43480	2.67822	2.03181	C7KUGACXX_8_7960.sorted.filtered_peak_1409
chr1	145575076	145576453	1378	34.02	9.76069	3.09818	7.08119	C7KUGACXX_8_7960.sorted.filtered_peak_1410
chr1	145589143	145589556	414	19.45	4.70064	2.59557	2.27366	C7KUGACXX_8_7960.sorted.filtered_peak_1411
chr1	145610506	145611260	755	30.47	14.69884	4.88630	11.79092	C7KUGACXX_8_7960.sorted.filtered_peak_1412
chr1	145713397	145713900	504	16.66	5.22738	2.97443	2.76406	C7KUGACXX_8_7960.sorted.filtered_peak_1413
chr1	145744007	145744548	542	22.23	7.75672	3.48596	5.11517	C7KUGACXX_8_7960.sorted.filtered_peak_1414
chr1	146555929	146556705	777	20.81	6.71510	3.22655	4.13568	C7KUGACXX_8_7960.sorted.filtered_peak_1415
chr1	146643676	146644552	877	54.39	20.98107	4.48447	17.82559	C7KUGACXX_8_7960.sorted.filtered_peak_1416
chr1	146696824	146697245	422	17.54	6.19675	3.32864	3.64229	C7KUGACXX_8_7960.sorted.filtered_peak_1417
chr1	146714033	146715170	1138	41.30	12.85914	3.55799	9.98673	C7KUGACXX_8_7960.sorted.filtered_peak_1418
chr1	147013060	147013309	250	15.93	4.24259	2.63249	1.85994	C7KUGACXX_8_7960.sorted.filtered_peak_1419
chr1	147071109	147072244	1136	46.72	16.63721	3.91807	13.68566	C7KUGACXX_8_7960.sorted.filtered_peak_1420
chr1	147089925	147090278	354	18.73	5.24959	2.84894	2.76441	C7KUGACXX_8_7960.sorted.filtered_peak_1421
chr1	147101175	147101447	273	18.49	4.28706	2.49682	1.90271	C7KUGACXX_8_7960.sorted.filtered_peak_1422
chr1	147120047	147120478	432	30.38	9.30001	3.34188	6.58025	C7KUGACXX_8_7960.sorted.filtered_peak_1423
chr1	147141630	147142065	436	23.24	5.51806	2.66925	3.01371	C7KUGACXX_8_7960.sorted.filtered_peak_1424
chr1	147142368	147143050	683	30.90	10.23504	3.51116	7.50248	C7KUGACXX_8_7960.sorted.filtered_peak_1425
chr1	147171967	147172606	640	19.67	6.88114	3.38331	4.29988	C7KUGACXX_8_7960.sorted.filtered_peak_1426
chr1	147727141	147727531	391	22.46	4.44152	2.35355	2.05124	C7KUGACXX_8_7960.sorted.filtered_peak_1427
chr1	147735491	147736167	677	15.59	5.11971	3.02663	2.65585	C7KUGACXX_8_7960.sorted.filtered_peak_1428
chr1	147790583	147791070	488	21.37	9.01556	4.06521	6.30540	C7KUGACXX_8_7960.sorted.filtered_peak_1429
chr1	147806537	147807317	781	16.69	5.71884	3.18913	3.21034	C7KUGACXX_8_7960.sorted.filtered_peak_1430
chr1	148241378	148241645	268	22.23	9.60657	4.23755	6.85664	C7KUGACXX_8_7960.sorted.filtered_peak_1431
chr1	148551491	148552403	913	17.21	5.45472	3.04251	2.96343	C7KUGACXX_8_7960.sorted.filtered_peak_1432
chr1	148556614	148557000	387	19.29	7.56891	3.70171	4.93852	C7KUGACXX_8_7960.sorted.filtered_peak_1433
chr1	149223192	149224173	982	49.93	19.52176	4.31043	16.43962	C7KUGACXX_8_7960.sorted.filtered_peak_1434
chr1	149224468	149224966	499	43.36	14.61985	3.70190	11.72458	C7KUGACXX_8_7960.sorted.filtered_peak_1435
chr1	149815180	149815576	397	19.72	5.45359	2.84508	2.96193	C7KUGACXX_8_7960.sorted.filtered_peak_1436
chr1	149821134	149821823	690	20.20	5.38992	2.79112	2.90936	C7KUGACXX_8_7960.sorted.filtered_peak_1437
chr1	149851015	149851474	460	17.61	4.92425	2.78958	2.48092	C7KUGACXX_8_7960.sorted.filtered_peak_1438
chr1	149858156	149858565	410	74.10	25.41614	4.06032	22.14210	C7KUGACXX_8_7960.sorted.filtered_peak_1439
chr1	149859467	149860356	890	52.29	12.33645	2.95890	9.48970	C7KUGACXX_8_7960.sorted.filtered_peak_1440
chr1	149870758	149871504	747	29.96	11.72633	4.08019	8.90937	C7KUGACXX_8_7960.sorted.filtered_peak_1441
chr1	149899372	149900286	915	42.82	16.11880	4.06482	13.15859	C7KUGACXX_8_7960.sorted.filtered_peak_1442
chr1	149911008	149911441	434	18.45	5.22696	2.85383	2.75056	C7KUGACXX_8_7960.sorted.filtered_peak_1443
chr1	149981743	149982015	273	21.43	5.62207	2.80309	3.11215	C7KUGACXX_8_7960.sorted.filtered_peak_1444
chr1	149982236	149982991	756	22.33	6.24989	2.94716	3.70497	C7KUGACXX_8_7960.sorted.filtered_peak_1445
chr1	150039359	150040061	703	31.14	11.16701	3.78447	8.38221	C7KUGACXX_8_7960.sorted.filtered_peak_1446
chr1	150121815	150122348	534	33.08	8.71541	3.03565	6.02391	C7KUGACXX_8_7960.sorted.filtered_peak_1447
chr1	150123536	150123879	344	27.81	5.63526	2.49334	3.12374	C7KUGACXX_8_7960.sorted.filtered_peak_1448
chr1	150159530	150159844	315	13.55	3.71107	2.55681	1.41260	C7KUGACXX_8_7960.sorted.filtered_peak_1449
chr1	150185717	150186452	736	45.98	22.02783	5.24962	18.86037	C7KUGACXX_8_7960.sorted.filtered_peak_1450
chr1	150206574	150207363	790	48.01	11.89997	3.00803	9.08644	C7KUGACXX_8_7960.sorted.filtered_peak_1451
chr1	150208220	150208822	603	65.26	22.97669	4.06928	19.78869	C7KUGACXX_8_7960.sorted.filtered_peak_1452
chr1	150227924	150228550	627	18.30	5.61364	3.02324	3.10047	C7KUGACXX_8_7960.sorted.filtered_peak_1453
chr1	150240677	150241807	1131	35.35	10.95380	3.43606	8.16864	C7KUGACXX_8_7960.sorted.filtered_peak_1454
chr1	150254006	150255008	1003	17.59	4.73539	2.70716	2.32069	C7KUGACXX_8_7960.sorted.filtered_peak_1455
chr1	150265970	150266684	715	25.98	10.57265	4.09447	7.80134	C7KUGACXX_8_7960.sorted.filtered_peak_1456
chr1	150293715	150294194	480	46.66	21.09057	5.00838	17.95673	C7KUGACXX_8_7960.sorted.filtered_peak_1457
chr1	150294483	150294974	492	19.90	3.61530	2.19099	1.32266	C7KUGACXX_8_7960.sorted.filtered_peak_1458
chr1	150335832	150337157	1326	70.57	25.97723	4.07680	22.72781	C7KUGACXX_8_7960.sorted.filtered_peak_1459
chr1	150436860	150437159	300	16.70	5.76107	3.22799	3.23136	C7KUGACXX_8_7960.sorted.filtered_peak_1460
chr1	150459451	150460251	801	36.39	15.65417	4.46827	12.72130	C7KUGACXX_8_7960.sorted.filtered_peak_1461
chr1	150487596	150488445	850	37.96	14.00374	3.92460	11.13513	C7KUGACXX_8_7960.sorted.filtered_peak_1462
chr1	150521048	150521495	448	16.34	4.40503	2.67140	2.00537	C7KUGACXX_8_7960.sorted.filtered_peak_1463
chr1	150533473	150535679	2207	46.71	6.36032	2.11042	3.83246	C7KUGACXX_8_7960.sorted.filtered_peak_1464
chr1	150535886	150536229	344	50.02	5.47551	1.95175	2.97759	C7KUGACXX_8_7960.sorted.filtered_peak_1465
chr1	150539780	150540848	1069	41.75	6.58436	2.27491	4.01344	C7KUGACXX_8_7960.sorted.filtered_peak_1466
chr1	150550575	150550983	409	31.39	4.35633	2.06160	1.96554	C7KUGACXX_8_7960.sorted.filtered_peak_1467
chr1	150551381	150552613	1233	43.23	11.72403	3.02280	8.98633	C7KUGACXX_8_7960.sorted.filtered_peak_1468
chr1	150583835	150584405	571	40.90	14.44518	3.95825	11.51446	C7KUGACXX_8_7960.sorted.filtered_peak_1469
chr1	150586010	150586384	375	28.31	6.91737	2.80376	4.32957	C7KUGACXX_8_7960.sorted.filtered_peak_1470
chr1	150594034	150594437	404	21.90	7.33125	3.37992	4.70340	C7KUGACXX_8_7960.sorted.filtered_peak_1471
chr1	150601221	150602457	1237	62.96	26.88744	4.82424	23.57473	C7KUGACXX_8_7960.sorted.filtered_peak_1472
chr1	150669473	150670134	662	34.83	14.32902	4.28499	11.44475	C7KUGACXX_8_7960.sorted.filtered_peak_1473
chr1	150738017	150738377	361	19.40	5.81118	3.00919	3.28782	C7KUGACXX_8_7960.sorted.filtered_peak_1474
chr1	150743410	150743671	262	23.66	8.43852	3.63010	5.74944	C7KUGACXX_8_7960.sorted.filtered_peak_1475
chr1	150848751	150849452	702	54.45	21.59159	4.40981	18.46009	C7KUGACXX_8_7960.sorted.filtered_peak_1476
chr1	150862168	150862755	588	15.04	4.01559	2.59284	1.67249	C7KUGACXX_8_7960.sorted.filtered_peak_1477
chr1	150898349	150899458	1110	40.17	14.45897	3.80116	11.59138	C7KUGACXX_8_7960.sorted.filtered_peak_1478
chr1	150946703	150947466	764	26.19	5.95180	2.65004	3.41527	C7KUGACXX_8_7960.sorted.filtered_peak_1479
chr1	150951987	150952381	395	24.71	6.55310	2.88789	3.99182	C7KUGACXX_8_7960.sorted.filtered_peak_1480
chr1	150980533	150981574	1042	33.43	9.96730	3.19444	7.27869	C7KUGACXX_8_7960.sorted.filtered_peak_1481
chr1	151019942	151020422	481	19.01	3.78475	2.28688	1.46694	C7KUGACXX_8_7960.sorted.filtered_peak_1482
chr1	151030172	151030485	314	38.26	7.76769	2.60516	5.12804	C7KUGACXX_8_7960.sorted.filtered_peak_1483
chr1	151030707	151031035	329	27.76	3.46904	1.92264	1.20974	C7KUGACXX_8_7960.sorted.filtered_peak_1484
chr1	151031856	151032274	419	40.91	9.64095	2.88212	6.91289	C7KUGACXX_8_7960.sorted.filtered_peak_1485
chr1	151042811	151043888	1078	38.24	12.77407	3.76503	9.89348	C7KUGACXX_8_7960.sorted.filtered_peak_1486
chr1	151118851	151119796	946	34.27	11.61375	3.55187	8.85554	C7KUGACXX_8_7960.sorted.filtered_peak_1487
chr1	151128582	151129258	677	33.54	9.25995	3.17324	6.52747	C7KUGACXX_8_7960.sorted.filtered_peak_1488
chr1	151129711	151130196	486	25.07	4.67675	2.31826	2.26926	C7KUGACXX_8_7960.sorted.filtered_peak_1489
chr1	151138027	151138889	863	45.35	14.74090	3.59926	11.84249	C7KUGACXX_8_7960.sorted.filtered_peak_1490
chr1	151162427	151162896	470	27.96	8.64206	3.31461	5.96081	C7KUGACXX_8_7960.sorted.filtered_peak_1491
chr1	151170592	151171401	810	47.63	19.50331	4.34228	16.46369	C7KUGACXX_8_7960.sorted.filtered_peak_1492
chr1	151226942	151227581	640	37.62	16.20581	4.53989	13.24455	C7KUGACXX_8_7960.sorted.filtered_peak_1493
chr1	151253643	151255241	1599	65.39	19.69265	3.56496	16.59167	C7KUGACXX_8_7960.sorted.filtered_peak_1494
chr1	151283926	151284716	791	26.96	9.00191	3.46663	6.30814	C7KUGACXX_8_7960.sorted.filtered_peak_1495
chr1	151299760	151300538	779	45.97	19.16313	4.65679	16.08675	C7KUGACXX_8_7960.sorted.filtered_peak_1496
chr1	151313282	151313628	347	25.24	7.30444	3.11526	4.67807	C7KUGACXX_8_7960.sorted.filtered_peak_1497
chr1	151319367	151320138	772	60.03	27.03363	4.86274	23.74393	C7KUGACXX_8_7960.sorted.filtered_peak_1498
chr1	151371747	151372317	571	36.04	12.20152	3.66189	9.38465	C7KUGACXX_8_7960.sorted.filtered_peak_1499
chr1	151416430	151416721	292	20.45	7.41720	3.55132	4.78533	C7KUGACXX_8_7960.sorted.filtered_peak_1500
chr1	151430855	151432211	1357	27.61	6.44547	2.70414	3.88968	C7KUGACXX_8_7960.sorted.filtered_peak_1501
chr1	151483484	151483951	468	28.20	9.63372	3.60452	6.89998	C7KUGACXX_8_7960.sorted.filtered_peak_1502
chr1	151512506	151513136	631	33.29	12.97840	4.06024	10.13758	C7KUGACXX_8_7960.sorted.filtered_peak_1503
chr1	151541411	151541844	434	13.80	3.69919	2.53151	1.40123	C7KUGACXX_8_7960.sorted.filtered_peak_1504
chr1	151566496	151566959	464	16.25	5.19673	3.00330	2.73496	C7KUGACXX_8_7960.sorted.filtered_peak_1505
chr1	151584212	151584965	754	37.38	14.96990	4.23891	12.05400	C7KUGACXX_8_7960.sorted.filtered_peak_1506
chr1	151693479	151693822	344	14.43	3.89076	2.58120	1.54960	C7KUGACXX_8_7960.sorted.filtered_peak_1507
chr1	151735651	151736210	560	24.57	7.81969	3.30864	5.17799	C7KUGACXX_8_7960.sorted.filtered_peak_1508
chr1	151762599	151763701	1103	48.05	19.56247	4.19886	16.53990	C7KUGACXX_8_7960.sorted.filtered_peak_1509
chr1	151794911	151795212	302	22.38	5.54650	2.72744	3.03808	C7KUGACXX_8_7960.sorted.filtered_peak_1510
chr1	151812012	151812672	661	31.12	7.78764	2.90277	5.14661	C7KUGACXX_8_7960.sorted.filtered_peak_1511
chr1	151864118	151864530	413	15.45	3.79930	2.47592	1.48741	C7KUGACXX_8_7960.sorted.filtered_peak_1512
chr1	151877519	151877854	336	22.78	5.70389	2.74454	3.19242	C7KUGACXX_8_7960.sorted.filtered_peak_1513
chr1	151881630	151882541	912	33.28	10.79574	3.51050	8.02770	C7KUGACXX_8_7960.sorted.filtered_peak_1514
chr1	151897592	151897879	288	15.28	3.81401	2.49115	1.48810	C7KUGACXX_8_7960.sorted.filtered_peak_1515
chr1	151906504	151906965	462	17.18	5.05399	2.86089	2.61242	C7KUGACXX_8_7960.sorted.filtered_peak_1516
chr1	151918138	151919074	937	25.52	6.68900	2.87333	4.12380	C7KUGACXX_8_7960.sorted.filtered_peak_1517
chr1	151940426	151940802	377	21.99	6.68827	3.12335	4.11270	C7KUGACXX_8_7960.sorted.filtered_peak_1518
chr1	151945448	151945737	290	24.31	8.25122	3.47659	5.58614	C7KUGACXX_8_7960.sorted.filtered_peak_1519
chr1	151956791	151957111	321	19.93	6.01385	3.03914	3.47942	C7KUGACXX_8_7960.sorted.filtered_peak_1520
chr1	151966025	151966968	944	27.66	5.23249	2.38845	2.75732	C7KUGACXX_8_7960.sorted.filtered_peak_1521
chr1	152007074	152008258	1185	26.13	5.56828	2.52360	3.08047	C7KUGACXX_8_7960.sorted.filtered_peak_1522
chr1	152020348	152021051	704	58.33	24.41493	4.65883	21.19482	C7KUGACXX_8_7960.sorted.filtered_peak_1523
chr1	152432381	152433062	682	17.72	4.84513	2.74857	2.41181	C7KUGACXX_8_7960.sorted.filtered_peak_1524
chr1	153467605	153467869	265	15.92	4.83162	2.88518	2.38776	C7KUGACXX_8_7960.sorted.filtered_peak_1525
chr1	153508640	153508990	351	28.73	5.26522	2.36620	2.77805	C7KUGACXX_8_7960.sorted.filtered_peak_1526
chr1	153517459	153518400	942	33.17	8.20793	2.82531	5.58508	C7KUGACXX_8_7960.sorted.filtered_peak_1527
chr1	153538781	153539280	500	18.95	4.74664	2.63531	2.32098	C7KUGACXX_8_7960.sorted.filtered_peak_1528
chr1	153590165	153590414	250	13.50	3.68402	2.54930	1.38665	C7KUGACXX_8_7960.sorted.filtered_peak_1529
chr1	153606225	153607070	846	63.48	26.30594	4.83855	22.98345	C7KUGACXX_8_7960.sorted.filtered_peak_1530
chr1	153630872	153631673	802	40.16	15.11539	4.20057	12.15415	C7KUGACXX_8_7960.sorted.filtered_peak_1531
chr1	153643048	153644098	1051	63.72	29.19615	4.92038	25.84360	C7KUGACXX_8_7960.sorted.filtered_peak_1532
chr1	153700036	153701173	1138	52.35	21.56773	4.32499	18.46161	C7KUGACXX_8_7960.sorted.filtered_peak_1533
chr1	153747983	153748407	425	24.75	6.02575	2.74199	3.48748	C7KUGACXX_8_7960.sorted.filtered_peak_1534
chr1	153755789	153756601	813	40.56	16.46514	4.44823	13.47451	C7KUGACXX_8_7960.sorted.filtered_peak_1535
chr1	153777748	153778159	412	19.57	4.71086	2.59063	2.28475	C7KUGACXX_8_7960.sorted.filtered_peak_1536
chr1	153894827	153896077	1251	71.31	26.38582	4.13674	23.11884	C7KUGACXX_8_7960.sorted.filtered_peak_1537
chr1	153917645	153919242	1598	30.78	5.79639	2.42414	3.27339	C7KUGACXX_8_7960.sorted.filtered_peak_1538
chr1	153930214	153931413	1200	44.39	10.66318	2.77996	7.95806	C7KUGACXX_8_7960.sorted.filtered_peak_1539
chr1	153935916	153936326	411	47.83	9.56801	2.64888	6.83691	C7KUGACXX_8_7960.sorted.filtered_peak_1540
chr1	153939745	153940484	740	40.54	9.51902	2.89561	6.78175	C7KUGACXX_8_7960.sorted.filtered_peak_1541
chr1	153949362	153949873	512	19.39	3.94484	2.32575	1.60793	C7KUGACXX_8_7960.sorted.filtered_peak_1542
chr1	153950051	153950943	893	25.71	7.94990	3.21105	5.32498	C7KUGACXX_8_7960.sorted.filtered_peak_1543
chr1	153959373	153959671	299	21.10	4.52291	2.44397	2.12219	C7KUGACXX_8_7960.sorted.filtered_peak_1544
chr1	153962947	153963477	531	42.13	17.31538	4.50387	14.30189	C7KUGACXX_8_7960.sorted.filtered_peak_1545
chr1	154087414	154088015	602	19.22	7.25551	3.58522	4.64407	C7KUGACXX_8_7960.sorted.filtered_peak_1546
chr1	154130167	154131257	1091	29.00	10.23504	3.50161	7.55990	C7KUGACXX_8_7960.sorted.filtered_peak_1547
chr1	154154726	154156088	1363	38.17	9.03089	2.86321	6.32740	C7KUGACXX_8_7960.sorted.filtered_peak_1548
chr1	154171656	154171993	338	15.29	4.92763	2.97093	2.47847	C7KUGACXX_8_7960.sorted.filtered_peak_1549
chr1	154178800	154179172	373	13.12	3.68147	2.57590	1.36622	C7KUGACXX_8_7960.sorted.filtered_peak_1550
chr1	154192920	154194219	1300	55.58	17.41950	3.40314	14.46845	C7KUGACXX_8_7960.sorted.filtered_peak_1551
chr1	154244629	154245487	859	53.07	22.70058	4.58465	19.54976	C7KUGACXX_8_7960.sorted.filtered_peak_1552
chr1	154280554	154280866	313	13.02	3.62746	2.55749	1.32003	C7KUGACXX_8_7960.sorted.filtered_peak_1553
chr1	154297195	154297596	402	31.67	6.00049	2.44359	3.46434	C7KUGACXX_8_7960.sorted.filtered_peak_1554
chr1	154300682	154301303	622	28.24	4.00209	2.04911	1.65943	C7KUGACXX_8_7960.sorted.filtered_peak_1555
chr1	154307562	154307867	306	28.20	6.84085	2.80284	4.24866	C7KUGACXX_8_7960.sorted.filtered_peak_1556
chr1	154309984	154310331	348	27.56	5.85462	2.54748	3.34366	C7KUGACXX_8_7960.sorted.filtered_peak_1557
chr1	154315163	154315947	785	28.71	5.58020	2.44233	3.07408	C7KUGACXX_8_7960.sorted.filtered_peak_1558
chr1	154357988	154358373	386	24.46	7.16953	3.12165	4.55652	C7KUGACXX_8_7960.sorted.filtered_peak_1559
chr1	154358872	154359676	805	34.94	13.96541	4.21278	11.07720	C7KUGACXX_8_7960.sorted.filtered_peak_1560
chr1	154370701	154370970	270	18.95	4.79906	2.66170	2.35951	C7KUGACXX_8_7960.sorted.filtered_peak_1561
chr1	154377634	154377978	345	31.40	5.23845	2.26740	2.76322	C7KUGACXX_8_7960.sorted.filtered_peak_1562
chr1	154417572	154417821	250	17.68	5.78789	3.14065	3.26506	C7KUGACXX_8_7960.sorted.filtered_peak_1563
chr1	154451950	154452532	583	15.45	3.89998	2.51420	1.56851	C7KUGACXX_8_7960.sorted.filtered_peak_1564
chr1	154531071	154532206	1136	63.67	23.94070	4.07753	20.74877	C7KUGACXX_8_7960.sorted.filtered_peak_1565
chr1	154580456	154580863	408	37.34	10.75189	3.29896	7.96504	C7KUGACXX_8_7960.sorted.filtered_peak_1566
chr1	154581422	154581838	417	27.35	5.92282	2.58275	3.39903	C7KUGACXX_8_7960.sorted.filtered_peak_1567
chr1	154599581	154600826	1246	27.25	6.90133	2.83212	4.32637	C7KUGACXX_8_7960.sorted.filtered_peak_1568
chr1	154720511	154720817	307	22.56	7.63565	3.43277	4.99415	C7KUGACXX_8_7960.sorted.filtered_peak_1569
chr1	154732913	154733163	251	16.17	4.26826	2.62996	1.87966	C7KUGACXX_8_7960.sorted.filtered_peak_1570
chr1	154763795	154764323	529	22.09	6.63749	3.10245	4.06747	C7KUGACXX_8_7960.sorted.filtered_peak_1571
chr1	154836282	154836688	407	18.24	5.07959	2.80880	2.62102	C7KUGACXX_8_7960.sorted.filtered_peak_1572
chr1	154842689	154843049	361	25.64	9.01140	3.61100	6.31312	C7KUGACXX_8_7960.sorted.filtered_peak_1573
chr1	154908951	154910290	1340	75.04	25.71792	3.99429	22.44455	C7KUGACXX_8_7960.sorted.filtered_peak_1574
chr1	154927634	154928808	1175	41.00	8.65560	2.66599	5.98727	C7KUGACXX_8_7960.sorted.filtered_peak_1575
chr1	154933853	154935057	1205	32.17	7.15256	2.65592	4.57416	C7KUGACXX_8_7960.sorted.filtered_peak_1576
chr1	154946228	154947798	1571	74.24	21.73439	3.40574	18.60983	C7KUGACXX_8_7960.sorted.filtered_peak_1577
chr1	154955343	154956167	825	51.33	22.74662	4.66071	19.60918	C7KUGACXX_8_7960.sorted.filtered_peak_1578
chr1	154973250	154974058	809	47.66	9.26457	2.60068	6.54412	C7KUGACXX_8_7960.sorted.filtered_peak_1579
chr1	154974290	154974905	616	56.28	12.75476	2.86699	9.90567	C7KUGACXX_8_7960.sorted.filtered_peak_1580
chr1	154989998	154990543	546	23.23	6.10476	2.83599	3.57453	C7KUGACXX_8_7960.sorted.filtered_peak_1581
chr1	155017230	155017501	272	14.17	3.41554	2.38426	1.16342	C7KUGACXX_8_7960.sorted.filtered_peak_1582
chr1	155023035	155024001	967	31.03	8.95077	3.15290	6.27125	C7KUGACXX_8_7960.sorted.filtered_peak_1583
chr1	155035954	155036535	582	27.08	6.80119	2.84228	4.21554	C7KUGACXX_8_7960.sorted.filtered_peak_1584
chr1	155057224	155058415	1192	55.04	17.44500	3.66451	14.44609	C7KUGACXX_8_7960.sorted.filtered_peak_1585
chr1	155107889	155108927	1039	34.53	8.81149	2.99131	6.11130	C7KUGACXX_8_7960.sorted.filtered_peak_1586
chr1	155112865	155113151	287	27.52	6.66404	2.79254	4.07994	C7KUGACXX_8_7960.sorted.filtered_peak_1587
chr1	155140346	155140598	253	22.30	5.04368	2.56520	2.57765	C7KUGACXX_8_7960.sorted.filtered_peak_1588
chr1	155145214	155146340	1127	43.99	10.61092	2.87373	7.88231	C7KUGACXX_8_7960.sorted.filtered_peak_1589
chr1	155163012	155163729	718	25.84	5.08832	2.40960	2.63690	C7KUGACXX_8_7960.sorted.filtered_peak_1590
chr1	155164274	155164868	595	29.53	7.30480	2.83809	4.69608	C7KUGACXX_8_7960.sorted.filtered_peak_1591
chr1	155178325	155179232	908	28.65	9.13203	3.44405	6.40770	C7KUGACXX_8_7960.sorted.filtered_peak_1592
chr1	155189523	155189819	297	15.57	4.79935	2.89574	2.36602	C7KUGACXX_8_7960.sorted.filtered_peak_1593
chr1	155196836	155197792	957	51.29	23.14699	4.69579	19.99429	C7KUGACXX_8_7960.sorted.filtered_peak_1594
chr1	155211015	155211267	253	28.28	5.84502	2.53744	3.31050	C7KUGACXX_8_7960.sorted.filtered_peak_1595
chr1	155214165	155215118	954	46.74	16.24914	3.74163	13.31636	C7KUGACXX_8_7960.sorted.filtered_peak_1596
chr1	155220497	155220827	331	28.81	7.62377	2.96670	5.00085	C7KUGACXX_8_7960.sorted.filtered_peak_1597
chr1	155225145	155225617	473	20.95	3.95908	2.26721	1.61935	C7KUGACXX_8_7960.sorted.filtered_peak_1598
chr1	155231334	155232515	1182	32.94	9.24246	3.07839	6.56961	C7KUGACXX_8_7960.sorted.filtered_peak_1599
chr1	155243038	155243592	555	50.55	18.92554	4.20596	15.86565	C7KUGACXX_8_7960.sorted.filtered_peak_1600
chr1	155246924	155247450	527	30.78	7.53001	2.78886	4.94786	C7KUGACXX_8_7960.sorted.filtered_peak_1601
chr1	155278129	155279023	895	57.71	25.67056	4.82964	22.42595	C7KUGACXX_8_7960.sorted.filtered_peak_1602
chr1	155293098	155293372	275	31.75	4.79971	2.15875	2.35948	C7KUGACXX_8_7960.sorted.filtered_peak_1603
chr1	155293567	155294352	786	41.54	9.46358	2.87650	6.70702	C7KUGACXX_8_7960.sorted.filtered_peak_1604
chr1	155506006	155506466	461	20.82	5.20702	2.68623	2.73912	C7KUGACXX_8_7960.sorted.filtered_peak_1605
chr1	155532311	155533152	842	45.84	18.18602	4.46566	15.13304	C7KUGACXX_8_7960.sorted.filtered_peak_1606
chr1	155579475	155580047	573	25.46	12.28811	4.82725	9.43216	C7KUGACXX_8_7960.sorted.filtered_peak_1607
chr1	155607122	155607430	309	16.93	5.95693	3.26974	3.42633	C7KUGACXX_8_7960.sorted.filtered_peak_1608
chr1	155658061	155659005	945	47.08	21.51764	4.92150	18.38679	C7KUGACXX_8_7960.sorted.filtered_peak_1609
chr1	155714897	155715617	721	27.74	13.74073	4.98586	10.86769	C7KUGACXX_8_7960.sorted.filtered_peak_1610
chr1	155826907	155827255	349	48.61	12.46875	3.10525	9.62835	C7KUGACXX_8_7960.sorted.filtered_peak_1611
chr1	155828848	155830014	1167	44.62	11.07488	2.86566	8.35791	C7KUGACXX_8_7960.sorted.filtered_peak_1612
chr1	155862904	155863729	826	14.32	4.34572	2.79403	1.94899	C7KUGACXX_8_7960.sorted.filtered_peak_1613
chr1	155880526	155881588	1063	24.42	8.00115	3.27707	5.39959	C7KUGACXX_8_7960.sorted.filtered_peak_1614
chr1	155903864	155904650	787	45.44	18.02356	4.30975	15.00722	C7KUGACXX_8_7960.sorted.filtered_peak_1615
chr1	155915991	155916257	267	22.51	5.75678	2.78942	3.23448	C7KUGACXX_8_7960.sorted.filtered_peak_1616
chr1	155946029	155946482	454	26.65	4.22855	2.14820	1.86166	C7KUGACXX_8_7960.sorted.filtered_peak_1617
chr1	155948208	155948510	303	31.49	6.20916	2.49148	3.66564	C7KUGACXX_8_7960.sorted.filtered_peak_1618
chr1	155959226	155959672	447	16.26	5.50679	3.14570	3.00489	C7KUGACXX_8_7960.sorted.filtered_peak_1619
chr1	155974811	155975279	469	15.42	4.04607	2.58160	1.69321	C7KUGACXX_8_7960.sorted.filtered_peak_1620
chr1	155990168	155990979	812	28.37	11.03077	3.88079	8.28682	C7KUGACXX_8_7960.sorted.filtered_peak_1621
chr1	156023612	156024914	1303	41.13	10.86613	3.04648	8.10913	C7KUGACXX_8_7960.sorted.filtered_peak_1622
chr1	156036142	156036397	256	16.06	5.17940	3.03224	2.69966	C7KUGACXX_8_7960.sorted.filtered_peak_1623
chr1	156052222	156052496	275	19.07	4.91578	2.69782	2.46420	C7KUGACXX_8_7960.sorted.filtered_peak_1624
chr1	156060501	156061023	523	17.72	6.49177	3.41264	3.92721	C7KUGACXX_8_7960.sorted.filtered_peak_1625
chr1	156066559	156067451	893	29.08	9.31630	3.32064	6.64696	C7KUGACXX_8_7960.sorted.filtered_peak_1626
chr1	156076026	156076468	443	28.50	9.14416	3.44614	6.42614	C7KUGACXX_8_7960.sorted.filtered_peak_1627
chr1	156084068	156084421	354	16.33	3.78378	2.41868	1.46576	C7KUGACXX_8_7960.sorted.filtered_peak_1628
chr1	156096733	156097337	605	27.91	8.49597	3.26439	5.82491	C7KUGACXX_8_7960.sorted.filtered_peak_1629
chr1	156115694	156116140	447	16.80	4.49601	2.68258	2.08817	C7KUGACXX_8_7960.sorted.filtered_peak_1630
chr1	156163440	156164258	819	56.49	23.62710	4.56711	20.43655	C7KUGACXX_8_7960.sorted.filtered_peak_1631
chr1	156182647	156183140	494	70.27	12.17049	2.53545	9.31100	C7KUGACXX_8_7960.sorted.filtered_peak_1632
chr1	156186157	156186704	548	273.08	187.58498	9.99207	181.78749	C7KUGACXX_8_7960.sorted.filtered_peak_1633
chr1	156195299	156195597	299	24.89	8.81062	3.65464	6.10011	C7KUGACXX_8_7960.sorted.filtered_peak_1634
chr1	156252161	156252935	775	56.23	21.37704	4.33588	18.23116	C7KUGACXX_8_7960.sorted.filtered_peak_1635
chr1	156307637	156308743	1107	73.79	30.81390	4.70818	27.37618	C7KUGACXX_8_7960.sorted.filtered_peak_1636
chr1	156355499	156355748	250	16.95	4.14704	2.52764	1.77823	C7KUGACXX_8_7960.sorted.filtered_peak_1637
chr1	156426064	156427412	1349	39.72	11.51320	3.32739	8.70498	C7KUGACXX_8_7960.sorted.filtered_peak_1638
chr1	156470505	156471387	883	63.38	14.42308	2.98814	11.47810	C7KUGACXX_8_7960.sorted.filtered_peak_1639
chr1	156474522	156475384	863	64.12	15.31772	3.00128	12.37859	C7KUGACXX_8_7960.sorted.filtered_peak_1640
chr1	156561128	156561809	682	24.98	7.83031	3.22710	5.21441	C7KUGACXX_8_7960.sorted.filtered_peak_1641
chr1	156571112	156571628	517	22.18	6.27507	2.98391	3.71346	C7KUGACXX_8_7960.sorted.filtered_peak_1642
chr1	156578724	156579089	366	14.36	4.38042	2.80156	1.98503	C7KUGACXX_8_7960.sorted.filtered_peak_1643
chr1	156595612	156595861	250	14.63	4.41212	2.79892	2.01884	C7KUGACXX_8_7960.sorted.filtered_peak_1644
chr1	156629755	156630359	605	39.05	10.95192	3.19265	8.19055	C7KUGACXX_8_7960.sorted.filtered_peak_1645
chr1	156659403	156659702	300	17.01	4.83442	2.79629	2.40049	C7KUGACXX_8_7960.sorted.filtered_peak_1646
chr1	156698138	156699080	943	64.58	20.24840	3.69861	17.13244	C7KUGACXX_8_7960.sorted.filtered_peak_1647
chr1	156710603	156711408	806	92.83	41.73587	5.18102	37.96131	C7KUGACXX_8_7960.sorted.filtered_peak_1648
chr1	156721402	156721855	454	51.63	15.82306	3.57633	12.85614	C7KUGACXX_8_7960.sorted.filtered_peak_1649
chr1	156736358	156737932	1575	53.55	19.62298	3.85259	16.61934	C7KUGACXX_8_7960.sorted.filtered_peak_1650
chr1	156771223	156771571	349	21.32	3.87521	2.22222	1.54873	C7KUGACXX_8_7960.sorted.filtered_peak_1651
chr1	156783771	156784137	367	33.44	4.99372	2.15634	2.54241	C7KUGACXX_8_7960.sorted.filtered_peak_1652
chr1	156786352	156787142	791	53.54	17.63442	3.63575	14.65427	C7KUGACXX_8_7960.sorted.filtered_peak_1653
chr1	156818644	156819073	430	18.78	4.66642	2.61709	2.24598	C7KUGACXX_8_7960.sorted.filtered_peak_1654
chr1	156829689	156830308	620	22.21	5.27124	2.61964	2.81329	C7KUGACXX_8_7960.sorted.filtered_peak_1655
chr1	156862139	156862463	325	18.76	5.62386	2.97966	3.12077	C7KUGACXX_8_7960.sorted.filtered_peak_1656
chr1	157060007	157060275	269	15.10	4.79285	2.93613	2.34880	C7KUGACXX_8_7960.sorted.filtered_peak_1657
chr1	157108059	157108678	620	33.89	8.69034	2.97172	6.00656	C7KUGACXX_8_7960.sorted.filtered_peak_1658
chr1	157133464	157133812	349	17.92	5.75423	3.10032	3.24200	C7KUGACXX_8_7960.sorted.filtered_peak_1659
chr1	157339564	157339847	284	15.84	5.24188	3.07187	2.75857	C7KUGACXX_8_7960.sorted.filtered_peak_1660
chr1	158119433	158119682	250	15.95	4.25037	2.63290	1.87064	C7KUGACXX_8_7960.sorted.filtered_peak_1661
chr1	158789104	158789686	583	30.35	11.39130	3.92625	8.59721	C7KUGACXX_8_7960.sorted.filtered_peak_1662
chr1	158900180	158901364	1185	27.91	5.97603	2.55460	3.45825	C7KUGACXX_8_7960.sorted.filtered_peak_1663
chr1	158978583	158979116	534	32.65	5.72730	2.33876	3.21951	C7KUGACXX_8_7960.sorted.filtered_peak_1664
chr1	158979484	158979974	491	41.34	9.39561	2.79215	6.69400	C7KUGACXX_8_7960.sorted.filtered_peak_1665
chr1	158985277	158985740	464	31.49	7.51591	2.81687	4.88932	C7KUGACXX_8_7960.sorted.filtered_peak_1666
chr1	159046443	159047599	1157	50.63	16.23265	3.68028	13.25981	C7KUGACXX_8_7960.sorted.filtered_peak_1667
chr1	159750336	159751095	760	41.99	16.02647	4.15041	13.07317	C7KUGACXX_8_7960.sorted.filtered_peak_1668
chr1	159796247	159796501	255	24.13	5.69670	2.68734	3.16990	C7KUGACXX_8_7960.sorted.filtered_peak_1669
chr1	159861464	159861724	261	18.20	4.39925	2.55637	1.99835	C7KUGACXX_8_7960.sorted.filtered_peak_1670
chr1	159879943	159880920	978	25.55	6.99680	2.92929	4.43459	C7KUGACXX_8_7960.sorted.filtered_peak_1671
chr1	159893052	159893743	692	32.23	5.39609	2.28115	2.90845	C7KUGACXX_8_7960.sorted.filtered_peak_1672
chr1	159895112	159895703	592	32.70	5.42089	2.26835	2.93935	C7KUGACXX_8_7960.sorted.filtered_peak_1673
chr1	160001192	160002170	979	26.30	8.02383	3.18643	5.40092	C7KUGACXX_8_7960.sorted.filtered_peak_1674
chr1	160016431	160016952	522	14.26	3.63240	2.47624	1.34612	C7KUGACXX_8_7960.sorted.filtered_peak_1675
chr1	160068222	160069263	1042	52.69	15.20629	3.34843	12.29408	C7KUGACXX_8_7960.sorted.filtered_peak_1676
chr1	160162959	160163215	257	18.82	5.34493	2.88372	2.84847	C7KUGACXX_8_7960.sorted.filtered_peak_1677
chr1	160175020	160175375	356	21.33	4.97494	2.58684	2.52428	C7KUGACXX_8_7960.sorted.filtered_peak_1678
chr1	160221759	160222018	260	16.08	4.86210	2.88268	2.41747	C7KUGACXX_8_7960.sorted.filtered_peak_1679
chr1	160231336	160232845	1510	42.66	12.90751	3.31378	10.09805	C7KUGACXX_8_7960.sorted.filtered_peak_1680
chr1	160254482	160255149	668	31.09	9.96910	3.44658	7.23247	C7KUGACXX_8_7960.sorted.filtered_peak_1681
chr1	160261153	160261573	421	22.08	6.52769	3.05866	3.96270	C7KUGACXX_8_7960.sorted.filtered_peak_1682
chr1	160312491	160313332	842	30.99	9.39042	3.23890	6.71221	C7KUGACXX_8_7960.sorted.filtered_peak_1683
chr1	160398664	160398914	251	21.06	3.98551	2.27231	1.64017	C7KUGACXX_8_7960.sorted.filtered_peak_1684
chr1	160399552	160399870	319	23.44	5.09945	2.52715	2.63081	C7KUGACXX_8_7960.sorted.filtered_peak_1685
chr1	160407497	160408550	1054	20.89	4.34436	2.39235	1.96495	C7KUGACXX_8_7960.sorted.filtered_peak_1686
chr1	160423263	160423648	386	26.56	7.71380	3.10455	5.10103	C7KUGACXX_8_7960.sorted.filtered_peak_1687
chr1	160430430	160430938	509	20.81	5.23203	2.70332	2.75973	C7KUGACXX_8_7960.sorted.filtered_peak_1688
chr1	160492164	160493145	982	20.67	5.28297	2.69297	2.83519	C7KUGACXX_8_7960.sorted.filtered_peak_1689
chr1	160509793	160510553	761	29.63	8.87516	3.23632	6.19682	C7KUGACXX_8_7960.sorted.filtered_peak_1690
chr1	160537775	160538429	655	38.01	11.80559	3.48487	8.98423	C7KUGACXX_8_7960.sorted.filtered_peak_1691
chr1	160593010	160593353	344	35.59	6.91019	2.51492	4.31705	C7KUGACXX_8_7960.sorted.filtered_peak_1692
chr1	160607836	160608279	444	45.24	9.17427	2.64036	6.47084	C7KUGACXX_8_7960.sorted.filtered_peak_1693
chr1	160616678	160616978	301	25.17	3.66601	2.03703	1.37180	C7KUGACXX_8_7960.sorted.filtered_peak_1694
chr1	160634575	160635939	1365	26.95	6.53344	2.78343	3.95571	C7KUGACXX_8_7960.sorted.filtered_peak_1695
chr1	160642728	160643502	775	25.21	5.61093	2.57389	3.12235	C7KUGACXX_8_7960.sorted.filtered_peak_1696
chr1	160645346	160645664	319	26.15	5.09838	2.40651	2.63772	C7KUGACXX_8_7960.sorted.filtered_peak_1697
chr1	160652751	160653525	775	35.19	9.71524	3.15297	6.98123	C7KUGACXX_8_7960.sorted.filtered_peak_1698
chr1	160681502	160682097	596	31.14	5.51459	2.32772	3.03087	C7KUGACXX_8_7960.sorted.filtered_peak_1699
chr1	160696490	160696947	458	20.03	5.14254	2.70825	2.68719	C7KUGACXX_8_7960.sorted.filtered_peak_1700
chr1	160726151	160726486	336	18.48	5.55019	2.96120	3.06014	C7KUGACXX_8_7960.sorted.filtered_peak_1701
chr1	160737074	160737323	250	18.29	3.55061	2.23426	1.27566	C7KUGACXX_8_7960.sorted.filtered_peak_1702
chr1	160737620	160738394	775	23.20	5.87995	2.78366	3.35325	C7KUGACXX_8_7960.sorted.filtered_peak_1703
chr1	160751693	160751942	250	14.40	3.72336	2.50866	1.42037	C7KUGACXX_8_7960.sorted.filtered_peak_1704
chr1	160765651	160766133	483	38.66	13.17241	3.77452	10.29820	C7KUGACXX_8_7960.sorted.filtered_peak_1705
chr1	160807274	160808072	799	39.07	11.75270	3.44509	8.92407	C7KUGACXX_8_7960.sorted.filtered_peak_1706
chr1	160832412	160832903	492	22.88	8.31485	3.64906	5.63451	C7KUGACXX_8_7960.sorted.filtered_peak_1707
chr1	160921185	160921437	253	17.62	5.67395	3.10396	3.15527	C7KUGACXX_8_7960.sorted.filtered_peak_1708
chr1	160960153	160960585	433	16.16	5.44688	3.12949	2.94934	C7KUGACXX_8_7960.sorted.filtered_peak_1709
chr1	160983306	160983880	575	21.35	8.48653	3.88254	5.79473	C7KUGACXX_8_7960.sorted.filtered_peak_1710
chr1	160990915	160991412	498	23.38	8.58067	3.68140	5.89394	C7KUGACXX_8_7960.sorted.filtered_peak_1711
chr1	161008612	161008944	333	26.61	7.21709	3.00436	4.59506	C7KUGACXX_8_7960.sorted.filtered_peak_1712
chr1	161014857	161016228	1372	46.16	12.24249	3.05055	9.46460	C7KUGACXX_8_7960.sorted.filtered_peak_1713
chr1	161037981	161038589	609	34.64	7.27438	2.63039	4.65632	C7KUGACXX_8_7960.sorted.filtered_peak_1714
chr1	161039326	161040026	701	43.21	11.81315	3.14490	9.02248	C7KUGACXX_8_7960.sorted.filtered_peak_1715
chr1	161067283	161068271	989	29.55	6.09688	2.54322	3.55390	C7KUGACXX_8_7960.sorted.filtered_peak_1716
chr1	161087334	161088194	861	36.71	10.71129	3.23915	7.96478	C7KUGACXX_8_7960.sorted.filtered_peak_1717
chr1	161102144	161102997	854	43.97	15.43639	3.92223	12.48317	C7KUGACXX_8_7960.sorted.filtered_peak_1718
chr1	161123478	161124142	665	36.75	13.26431	3.96944	10.37710	C7KUGACXX_8_7960.sorted.filtered_peak_1719
chr1	161128897	161129595	699	43.48	13.41933	3.49127	10.55378	C7KUGACXX_8_7960.sorted.filtered_peak_1720
chr1	161135592	161136548	957	52.87	18.32446	3.93410	15.28378	C7KUGACXX_8_7960.sorted.filtered_peak_1721
chr1	161147055	161147476	422	31.59	9.16465	3.23214	6.45168	C7KUGACXX_8_7960.sorted.filtered_peak_1722
chr1	161152082	161152447	366	34.31	7.62923	2.70300	5.00421	C7KUGACXX_8_7960.sorted.filtered_peak_1723
chr1	161155061	161155888	828	36.46	10.07289	3.14545	7.33485	C7KUGACXX_8_7960.sorted.filtered_peak_1724
chr1	161162301	161162654	354	24.12	7.44972	3.21867	4.82977	C7KUGACXX_8_7960.sorted.filtered_peak_1725
chr1	161171685	161172449	765	45.46	13.83380	3.46074	10.95680	C7KUGACXX_8_7960.sorted.filtered_peak_1726
chr1	161179502	161179894	393	20.58	5.27664	2.73774	2.79436	C7KUGACXX_8_7960.sorted.filtered_peak_1727
chr1	161195378	161196141	764	56.34	21.61024	4.28443	18.47608	C7KUGACXX_8_7960.sorted.filtered_peak_1728
chr1	161197101	161197395	295	28.50	4.76451	2.23445	2.33633	C7KUGACXX_8_7960.sorted.filtered_peak_1729
chr1	161275767	161276606	840	22.93	6.34232	2.91293	3.80988	C7KUGACXX_8_7960.sorted.filtered_peak_1730
chr1	161283910	161284508	599	31.37	12.25131	4.04135	9.43490	C7KUGACXX_8_7960.sorted.filtered_peak_1731
chr1	161321378	161321826	449	14.13	4.24057	2.75907	1.85702	C7KUGACXX_8_7960.sorted.filtered_peak_1732
chr1	161337416	161337832	417	15.90	3.90495	2.49124	1.57714	C7KUGACXX_8_7960.sorted.filtered_peak_1733
chr1	161359449	161360518	1070	52.09	20.30215	4.23814	17.23650	C7KUGACXX_8_7960.sorted.filtered_peak_1734
chr1	161368765	161370117	1353	41.88	13.70502	3.55436	10.86199	C7KUGACXX_8_7960.sorted.filtered_peak_1735
chr1	161410262	161410512	251	15.61	5.10895	3.02969	2.63784	C7KUGACXX_8_7960.sorted.filtered_peak_1736
chr1	161456840	161457337	498	16.82	4.34595	2.61002	1.96636	C7KUGACXX_8_7960.sorted.filtered_peak_1737
chr1	161493564	161494316	753	22.79	10.42573	4.34009	7.68133	C7KUGACXX_8_7960.sorted.filtered_peak_1738
chr1	161500591	161501162	572	27.14	11.43612	4.29638	8.61897	C7KUGACXX_8_7960.sorted.filtered_peak_1739
chr1	161501820	161502870	1051	15.32	3.95106	2.54541	1.61086	C7KUGACXX_8_7960.sorted.filtered_peak_1740
chr1	161509819	161510357	539	38.37	22.32609	6.50849	19.13560	C7KUGACXX_8_7960.sorted.filtered_peak_1741
chr1	161582199	161582714	516	22.24	9.61207	4.23883	6.85903	C7KUGACXX_8_7960.sorted.filtered_peak_1742
chr1	161591352	161591641	290	16.67	5.78491	3.22400	3.26456	C7KUGACXX_8_7960.sorted.filtered_peak_1743
chr1	161696336	161696888	553	21.73	4.06185	2.26960	1.70342	C7KUGACXX_8_7960.sorted.filtered_peak_1744
chr1	161697455	161697704	250	24.91	5.46289	2.57193	2.96188	C7KUGACXX_8_7960.sorted.filtered_peak_1745
chr1	161708610	161709119	510	28.26	7.76532	3.03027	5.13589	C7KUGACXX_8_7960.sorted.filtered_peak_1746
chr1	161713905	161714183	279	19.14	4.14193	2.41219	1.77158	C7KUGACXX_8_7960.sorted.filtered_peak_1747
chr1	161719261	161720161	901	37.47	14.20827	4.04843	11.31207	C7KUGACXX_8_7960.sorted.filtered_peak_1748
chr1	161735816	161736449	634	27.73	8.28159	3.25208	5.60180	C7KUGACXX_8_7960.sorted.filtered_peak_1749
chr1	161762305	161762798	494	13.58	3.80711	2.60067	1.49392	C7KUGACXX_8_7960.sorted.filtered_peak_1750
chr1	161903593	161903983	391	15.37	4.07822	2.59452	1.72906	C7KUGACXX_8_7960.sorted.filtered_peak_1751
chr1	162467414	162468435	1022	29.04	10.21794	3.63128	7.49308	C7KUGACXX_8_7960.sorted.filtered_peak_1752
chr1	162530821	162531621	801	47.14	19.26645	4.44235	16.20685	C7KUGACXX_8_7960.sorted.filtered_peak_1753
chr1	162792341	162792732	392	15.19	3.94529	2.55097	1.60935	C7KUGACXX_8_7960.sorted.filtered_peak_1754
chr1	162793001	162793348	348	20.38	6.77298	3.28835	4.18550	C7KUGACXX_8_7960.sorted.filtered_peak_1755
chr1	162804971	162805695	725	19.94	6.07063	3.02906	3.55558	C7KUGACXX_8_7960.sorted.filtered_peak_1756
chr1	163290945	163292154	1210	49.19	16.76384	3.65443	13.83742	C7KUGACXX_8_7960.sorted.filtered_peak_1757
chr1	165336469	165336897	429	13.44	3.68884	2.55423	1.39496	C7KUGACXX_8_7960.sorted.filtered_peak_1758
chr1	165362184	165362594	411	25.07	8.28062	3.41785	5.61562	C7KUGACXX_8_7960.sorted.filtered_peak_1759
chr1	165567133	165567846	714	36.31	13.49887	3.86469	10.66877	C7KUGACXX_8_7960.sorted.filtered_peak_1760
chr1	165599880	165600761	882	55.62	21.67169	4.39151	18.52274	C7KUGACXX_8_7960.sorted.filtered_peak_1761
chr1	165667268	165668139	872	39.03	16.75336	4.58809	13.78247	C7KUGACXX_8_7960.sorted.filtered_peak_1762
chr1	165737750	165738618	869	46.87	18.34662	4.24463	15.30894	C7KUGACXX_8_7960.sorted.filtered_peak_1763
chr1	165796925	165797238	314	19.27	4.20328	2.42648	1.82730	C7KUGACXX_8_7960.sorted.filtered_peak_1764
chr1	165797475	165797765	291	20.03	4.48834	2.48963	2.08280	C7KUGACXX_8_7960.sorted.filtered_peak_1765
chr1	165840454	165840956	503	20.17	5.78223	2.93315	3.26733	C7KUGACXX_8_7960.sorted.filtered_peak_1766
chr1	166458917	166459826	910	25.56	8.60666	3.46485	5.93210	C7KUGACXX_8_7960.sorted.filtered_peak_1767
chr1	166808243	166808821	579	31.12	8.97388	3.17802	6.29041	C7KUGACXX_8_7960.sorted.filtered_peak_1768
chr1	166844971	166846098	1128	50.34	19.98979	4.14567	16.95093	C7KUGACXX_8_7960.sorted.filtered_peak_1769
chr1	166879683	166879966	284	20.70	5.97810	2.96687	3.45469	C7KUGACXX_8_7960.sorted.filtered_peak_1770
chr1	167189175	167190334	1160	74.04	24.21179	3.77819	20.98015	C7KUGACXX_8_7960.sorted.filtered_peak_1771
chr1	167191371	167191760	390	45.49	7.54569	2.36142	4.91710	C7KUGACXX_8_7960.sorted.filtered_peak_1772
chr1	167416878	167417389	512	22.38	4.75082	2.46227	2.31882	C7KUGACXX_8_7960.sorted.filtered_peak_1773
chr1	167424441	167425028	588	24.37	4.40619	2.27673	2.01132	C7KUGACXX_8_7960.sorted.filtered_peak_1774
chr1	167461432	167461884	453	23.93	5.05469	2.48876	2.59187	C7KUGACXX_8_7960.sorted.filtered_peak_1775
chr1	167471091	167471472	382	20.56	4.12858	2.33866	1.76700	C7KUGACXX_8_7960.sorted.filtered_peak_1776
chr1	167486805	167487969	1165	33.14	6.90025	2.60099	4.30162	C7KUGACXX_8_7960.sorted.filtered_peak_1777
chr1	167522624	167523229	606	31.10	9.35893	3.30108	6.64414	C7KUGACXX_8_7960.sorted.filtered_peak_1778
chr1	167569308	167569798	491	24.66	7.59642	3.23012	4.96678	C7KUGACXX_8_7960.sorted.filtered_peak_1779
chr1	167586868	167587209	342	16.96	4.90631	2.83695	2.45803	C7KUGACXX_8_7960.sorted.filtered_peak_1780
chr1	167597128	167598291	1164	44.03	10.42693	2.87837	7.69234	C7KUGACXX_8_7960.sorted.filtered_peak_1781
chr1	167611298	167611829	532	33.31	10.01256	3.34392	7.26420	C7KUGACXX_8_7960.sorted.filtered_peak_1782
chr1	167683592	167685017	1426	36.39	7.51242	2.60527	4.89236	C7KUGACXX_8_7960.sorted.filtered_peak_1783
chr1	167690825	167691327	503	34.41	11.36347	3.60820	8.56045	C7KUGACXX_8_7960.sorted.filtered_peak_1784
chr1	167772606	167772868	263	20.49	4.73709	2.55028	2.30716	C7KUGACXX_8_7960.sorted.filtered_peak_1785
chr1	167774163	167774868	706	21.52	5.02690	2.57411	2.58964	C7KUGACXX_8_7960.sorted.filtered_peak_1786
chr1	167904787	167906012	1226	72.97	27.70498	4.27260	24.37924	C7KUGACXX_8_7960.sorted.filtered_peak_1787
chr1	168147787	168149112	1326	41.01	14.46344	3.84250	11.56485	C7KUGACXX_8_7960.sorted.filtered_peak_1788
chr1	168194842	168195697	856	29.23	8.17896	3.08365	5.53237	C7KUGACXX_8_7960.sorted.filtered_peak_1789
chr1	168204532	168204882	351	18.87	4.36368	2.50192	1.97503	C7KUGACXX_8_7960.sorted.filtered_peak_1790
chr1	168311860	168312416	557	27.05	8.69936	3.36862	6.02953	C7KUGACXX_8_7960.sorted.filtered_peak_1791
chr1	168317585	168317877	293	17.46	6.25065	3.36798	3.68509	C7KUGACXX_8_7960.sorted.filtered_peak_1792
chr1	168332233	168332980	748	23.51	6.60001	2.96817	4.04414	C7KUGACXX_8_7960.sorted.filtered_peak_1793
chr1	168368281	168368802	522	16.66	3.94206	2.46512	1.60253	C7KUGACXX_8_7960.sorted.filtered_peak_1794
chr1	168378123	168378433	311	23.49	5.53134	2.63707	3.04961	C7KUGACXX_8_7960.sorted.filtered_peak_1795
chr1	168390427	168390961	535	36.99	13.37476	4.01054	10.47098	C7KUGACXX_8_7960.sorted.filtered_peak_1796
chr1	168408920	168409409	490	26.46	7.10784	2.94566	4.52223	C7KUGACXX_8_7960.sorted.filtered_peak_1797
chr1	168436324	168437027	704	22.10	5.37763	2.65518	2.91215	C7KUGACXX_8_7960.sorted.filtered_peak_1798
chr1	168489301	168489924	624	20.63	5.07871	2.65739	2.61846	C7KUGACXX_8_7960.sorted.filtered_peak_1799
chr1	168504301	168504572	272	19.82	5.16680	2.74124	2.69653	C7KUGACXX_8_7960.sorted.filtered_peak_1800
chr1	168504774	168505180	407	25.65	8.98576	3.62937	6.27222	C7KUGACXX_8_7960.sorted.filtered_peak_1801
chr1	169013407	169013897	491	25.94	9.22386	3.63142	6.52586	C7KUGACXX_8_7960.sorted.filtered_peak_1802
chr1	169075323	169075913	591	25.31	6.35708	2.76985	3.82985	C7KUGACXX_8_7960.sorted.filtered_peak_1803
chr1	169281348	169282046	699	18.95	5.24178	2.81255	2.77391	C7KUGACXX_8_7960.sorted.filtered_peak_1804
chr1	169336682	169337642	961	62.79	21.44706	3.95243	18.30563	C7KUGACXX_8_7960.sorted.filtered_peak_1805
chr1	169454863	169455568	706	41.21	15.33379	4.05850	12.39727	C7KUGACXX_8_7960.sorted.filtered_peak_1806
chr1	169663468	169663888	421	24.39	4.89601	2.42048	2.45167	C7KUGACXX_8_7960.sorted.filtered_peak_1807
chr1	169680488	169681436	949	14.97	4.18433	2.67314	1.81006	C7KUGACXX_8_7960.sorted.filtered_peak_1808
chr1	169763668	169764737	1070	42.32	13.47149	3.48717	10.63112	C7KUGACXX_8_7960.sorted.filtered_peak_1809
chr1	169862670	169863614	945	76.39	26.20647	4.17264	22.89014	C7KUGACXX_8_7960.sorted.filtered_peak_1810
chr1	169877934	169878234	301	18.72	5.41250	2.90019	2.92845	C7KUGACXX_8_7960.sorted.filtered_peak_1811
chr1	170043379	170044291	913	58.57	22.85275	4.32313	19.68874	C7KUGACXX_8_7960.sorted.filtered_peak_1812
chr1	170500913	170501642	730	32.23	9.46512	3.30482	6.72337	C7KUGACXX_8_7960.sorted.filtered_peak_1813
chr1	170531993	170532382	390	14.78	4.61046	2.87642	2.18914	C7KUGACXX_8_7960.sorted.filtered_peak_1814
chr1	170898989	170899238	250	15.08	4.78076	2.93109	2.34113	C7KUGACXX_8_7960.sorted.filtered_peak_1815
chr1	171282944	171283365	422	21.78	8.81588	3.89310	6.14082	C7KUGACXX_8_7960.sorted.filtered_peak_1816
chr1	171454068	171455591	1524	48.36	15.29482	3.46230	12.39667	C7KUGACXX_8_7960.sorted.filtered_peak_1817
chr1	171710400	171710651	252	26.65	4.32789	2.17656	1.94495	C7KUGACXX_8_7960.sorted.filtered_peak_1818
chr1	171711100	171711847	748	41.63	11.99766	3.33746	9.17223	C7KUGACXX_8_7960.sorted.filtered_peak_1819
chr1	171750154	171751068	915	83.43	35.75841	4.98364	32.18547	C7KUGACXX_8_7960.sorted.filtered_peak_1820
chr1	171810268	171810922	655	21.41	5.49019	2.74974	2.99968	C7KUGACXX_8_7960.sorted.filtered_peak_1821
chr1	172087038	172087405	368	18.03	4.88839	2.75020	2.44308	C7KUGACXX_8_7960.sorted.filtered_peak_1822
chr1	172123739	172123988	250	20.36	6.04599	3.03338	3.50074	C7KUGACXX_8_7960.sorted.filtered_peak_1823
chr1	172150507	172151212	706	25.95	6.15904	2.72596	3.60692	C7KUGACXX_8_7960.sorted.filtered_peak_1824
chr1	172239720	172239981	262	17.81	4.18443	2.49620	1.80762	C7KUGACXX_8_7960.sorted.filtered_peak_1825
chr1	172327371	172328554	1184	27.21	6.38617	2.69679	3.84207	C7KUGACXX_8_7960.sorted.filtered_peak_1826
chr1	172349868	172350282	415	22.93	6.21810	2.89487	3.67697	C7KUGACXX_8_7960.sorted.filtered_peak_1827
chr1	172363158	172363747	590	20.51	5.30056	2.73597	2.82479	C7KUGACXX_8_7960.sorted.filtered_peak_1828
chr1	172398480	172398729	250	13.61	3.66809	2.53353	1.37214	C7KUGACXX_8_7960.sorted.filtered_peak_1829
chr1	172413131	172413459	329	27.87	8.75666	3.37777	6.05600	C7KUGACXX_8_7960.sorted.filtered_peak_1830
chr1	172501331	172502642	1312	75.95	26.14418	4.00753	22.85822	C7KUGACXX_8_7960.sorted.filtered_peak_1831
chr1	172558211	172558679	469	13.29	3.77177	2.60620	1.44440	C7KUGACXX_8_7960.sorted.filtered_peak_1832
chr1	172578759	172579055	297	17.77	5.48164	3.01121	2.98157	C7KUGACXX_8_7960.sorted.filtered_peak_1833
chr1	172608000	172608864	865	48.52	17.73813	4.19959	14.69238	C7KUGACXX_8_7960.sorted.filtered_peak_1834
chr1	172616066	172616555	490	17.91	4.52310	2.61914	2.11472	C7KUGACXX_8_7960.sorted.filtered_peak_1835
chr1	172627921	172628387	467	30.44	8.24249	3.05524	5.57603	C7KUGACXX_8_7960.sorted.filtered_peak_1836
chr1	172631776	172632267	492	42.18	14.93202	3.93561	11.99862	C7KUGACXX_8_7960.sorted.filtered_peak_1837
chr1	172639863	172640271	409	24.78	6.30232	2.80984	3.75846	C7KUGACXX_8_7960.sorted.filtered_peak_1838
chr1	172644432	172644701	270	23.93	6.16779	2.83791	3.61493	C7KUGACXX_8_7960.sorted.filtered_peak_1839
chr1	172666527	172667077	551	27.89	5.76454	2.51319	3.25270	C7KUGACXX_8_7960.sorted.filtered_peak_1840
chr1	172668298	172668778	481	43.97	13.85504	3.55991	10.97099	C7KUGACXX_8_7960.sorted.filtered_peak_1841
chr1	172677565	172678127	563	24.46	6.78388	2.98548	4.20258	C7KUGACXX_8_7960.sorted.filtered_peak_1842
chr1	172688805	172689172	368	16.40	3.57877	2.33255	1.29749	C7KUGACXX_8_7960.sorted.filtered_peak_1843
chr1	172715418	172715783	366	24.16	6.36747	2.86466	3.81638	C7KUGACXX_8_7960.sorted.filtered_peak_1844
chr1	172788024	172788441	418	21.25	5.87516	2.89165	3.35559	C7KUGACXX_8_7960.sorted.filtered_peak_1845
chr1	172814662	172815008	347	20.44	7.38312	3.52300	4.75895	C7KUGACXX_8_7960.sorted.filtered_peak_1846
chr1	172864305	172864598	294	23.98	7.75576	3.36543	5.10306	C7KUGACXX_8_7960.sorted.filtered_peak_1847
chr1	173174679	173175061	383	16.28	3.48131	2.29900	1.21651	C7KUGACXX_8_7960.sorted.filtered_peak_1848
chr1	173379314	173379682	369	19.20	5.68932	2.97454	3.17706	C7KUGACXX_8_7960.sorted.filtered_peak_1849
chr1	173389533	173389818	286	20.25	5.49878	2.82834	3.00455	C7KUGACXX_8_7960.sorted.filtered_peak_1850
chr1	173445693	173446735	1043	43.10	12.38436	3.38229	9.52591	C7KUGACXX_8_7960.sorted.filtered_peak_1851
chr1	173683703	173684912	1210	32.56	11.15974	3.61087	8.39342	C7KUGACXX_8_7960.sorted.filtered_peak_1852
chr1	173793200	173794448	1249	54.80	22.42018	4.39753	19.29771	C7KUGACXX_8_7960.sorted.filtered_peak_1853
chr1	173812712	173813011	300	15.60	5.09598	3.02708	2.62565	C7KUGACXX_8_7960.sorted.filtered_peak_1854
chr1	173836728	173838101	1374	71.57	18.94795	3.25608	15.88423	C7KUGACXX_8_7960.sorted.filtered_peak_1855
chr1	173990820	173991805	986	33.16	11.01534	3.40303	8.30145	C7KUGACXX_8_7960.sorted.filtered_peak_1856
chr1	174122439	174123126	688	25.11	6.55330	2.87227	3.98906	C7KUGACXX_8_7960.sorted.filtered_peak_1857
chr1	174128035	174129217	1183	46.99	12.86641	3.16827	10.03188	C7KUGACXX_8_7960.sorted.filtered_peak_1858
chr1	174460167	174460454	288	15.03	4.75513	2.92476	2.31391	C7KUGACXX_8_7960.sorted.filtered_peak_1859
chr1	174768543	174769297	755	28.87	8.58895	3.22622	5.91404	C7KUGACXX_8_7960.sorted.filtered_peak_1860
chr1	174769599	174770068	470	22.68	5.16858	2.58389	2.69583	C7KUGACXX_8_7960.sorted.filtered_peak_1861
chr1	174933594	174934114	521	52.25	11.54865	2.84170	8.73416	C7KUGACXX_8_7960.sorted.filtered_peak_1862
chr1	174937791	174938229	439	45.73	7.29686	2.31388	4.68697	C7KUGACXX_8_7960.sorted.filtered_peak_1863
chr1	174968134	174969493	1360	84.01	27.38998	3.75405	24.09068	C7KUGACXX_8_7960.sorted.filtered_peak_1864
chr1	174992158	174993169	1012	38.57	15.18367	4.10215	12.27899	C7KUGACXX_8_7960.sorted.filtered_peak_1865
chr1	174998922	174999398	477	15.94	3.88112	2.48080	1.55136	C7KUGACXX_8_7960.sorted.filtered_peak_1866
chr1	175111140	175111389	250	17.60	4.51119	2.62929	2.10666	C7KUGACXX_8_7960.sorted.filtered_peak_1867
chr1	175144029	175144278	250	17.86	5.38635	2.93866	2.91809	C7KUGACXX_8_7960.sorted.filtered_peak_1868
chr1	175161917	175162317	401	27.41	4.87721	2.29645	2.44051	C7KUGACXX_8_7960.sorted.filtered_peak_1869
chr1	175177923	175179029	1107	30.09	8.78394	3.12196	6.13528	C7KUGACXX_8_7960.sorted.filtered_peak_1870
chr1	175288771	175289068	298	17.20	4.98721	2.85067	2.53196	C7KUGACXX_8_7960.sorted.filtered_peak_1871
chr1	176175911	176177066	1156	68.39	26.84561	4.52251	23.53648	C7KUGACXX_8_7960.sorted.filtered_peak_1872
chr1	177355283	177355864	582	18.97	5.31990	2.85041	2.83922	C7KUGACXX_8_7960.sorted.filtered_peak_1873
chr1	178501488	178501737	250	18.44	5.06147	2.79543	2.59663	C7KUGACXX_8_7960.sorted.filtered_peak_1874
chr1	178511279	178512144	866	21.32	5.67226	2.81505	3.17017	C7KUGACXX_8_7960.sorted.filtered_peak_1875
chr1	178994736	178995889	1154	30.71	7.38267	2.78100	4.78068	C7KUGACXX_8_7960.sorted.filtered_peak_1876
chr1	179005901	179006527	627	17.88	5.53244	3.00405	3.04352	C7KUGACXX_8_7960.sorted.filtered_peak_1877
chr1	179050399	179051426	1028	25.27	6.19604	2.76168	3.64916	C7KUGACXX_8_7960.sorted.filtered_peak_1878
chr1	179098838	179099108	271	21.30	6.88063	3.24364	4.29475	C7KUGACXX_8_7960.sorted.filtered_peak_1879
chr1	179198445	179198694	250	16.69	4.48482	2.68551	2.07557	C7KUGACXX_8_7960.sorted.filtered_peak_1880
chr1	179199240	179199747	508	14.80	3.54273	2.40383	1.26325	C7KUGACXX_8_7960.sorted.filtered_peak_1881
chr1	179262617	179263235	619	32.61	11.37349	3.66224	8.60394	C7KUGACXX_8_7960.sorted.filtered_peak_1882
chr1	179268131	179268496	366	24.79	7.09643	3.07394	4.49020	C7KUGACXX_8_7960.sorted.filtered_peak_1883
chr1	179334710	179335705	996	40.53	16.39869	4.25776	13.45504	C7KUGACXX_8_7960.sorted.filtered_peak_1884
chr1	179783729	179784261	533	27.80	9.70407	3.57848	7.00504	C7KUGACXX_8_7960.sorted.filtered_peak_1885
chr1	179846790	179847064	275	27.05	4.14415	2.11757	1.77961	C7KUGACXX_8_7960.sorted.filtered_peak_1886
chr1	179851133	179852470	1338	58.68	19.06916	3.67111	16.02407	C7KUGACXX_8_7960.sorted.filtered_peak_1887
chr1	179923240	179924381	1142	55.61	21.98346	4.36673	18.84747	C7KUGACXX_8_7960.sorted.filtered_peak_1888
chr1	180123523	180124635	1113	34.01	8.98461	2.98822	6.31421	C7KUGACXX_8_7960.sorted.filtered_peak_1889
chr1	180471382	180472211	830	36.71	12.68721	3.79043	9.83440	C7KUGACXX_8_7960.sorted.filtered_peak_1890
chr1	180485034	180485304	271	17.09	5.73681	3.17403	3.21851	C7KUGACXX_8_7960.sorted.filtered_peak_1891
chr1	180600685	180601530	846	46.92	18.54704	4.30158	15.51697	C7KUGACXX_8_7960.sorted.filtered_peak_1892
chr1	180950831	180951172	342	18.86	5.46118	2.90925	2.97066	C7KUGACXX_8_7960.sorted.filtered_peak_1893
chr1	180991236	180992497	1262	37.09	9.78051	3.04377	7.05886	C7KUGACXX_8_7960.sorted.filtered_peak_1894
chr1	181002445	181003217	773	31.85	9.27122	3.24775	6.54735	C7KUGACXX_8_7960.sorted.filtered_peak_1895
chr1	181013540	181013905	366	14.10	4.21681	2.75369	1.83283	C7KUGACXX_8_7960.sorted.filtered_peak_1896
chr1	181031961	181032454	494	17.16	5.07948	2.87864	2.62627	C7KUGACXX_8_7960.sorted.filtered_peak_1897
chr1	181057628	181058108	481	57.86	16.40441	3.44307	13.40090	C7KUGACXX_8_7960.sorted.filtered_peak_1898
chr1	181058739	181059579	841	40.36	7.68933	2.52813	5.04658	C7KUGACXX_8_7960.sorted.filtered_peak_1899
chr1	181074174	181075069	896	50.02	15.27492	3.59861	12.31033	C7KUGACXX_8_7960.sorted.filtered_peak_1900
chr1	181103782	181104481	700	20.68	4.31364	2.39397	1.93485	C7KUGACXX_8_7960.sorted.filtered_peak_1901
chr1	181110487	181111032	546	28.69	6.96881	2.81053	4.36936	C7KUGACXX_8_7960.sorted.filtered_peak_1902
chr1	181118570	181119117	548	28.98	9.80447	3.53704	7.08784	C7KUGACXX_8_7960.sorted.filtered_peak_1903
chr1	181129094	181129417	324	19.34	6.02778	3.10009	3.48440	C7KUGACXX_8_7960.sorted.filtered_peak_1904
chr1	181394226	181394585	360	15.73	4.40054	2.71003	2.00989	C7KUGACXX_8_7960.sorted.filtered_peak_1905
chr1	181998418	181999535	1118	54.62	22.16176	4.41133	19.01938	C7KUGACXX_8_7960.sorted.filtered_peak_1906
chr1	182023876	182024139	264	18.07	4.74194	2.69511	2.30774	C7KUGACXX_8_7960.sorted.filtered_peak_1907
chr1	182053725	182054083	359	18.41	3.71880	2.29115	1.41779	C7KUGACXX_8_7960.sorted.filtered_peak_1908
chr1	182360482	182360991	510	24.48	5.63585	2.63855	3.12681	C7KUGACXX_8_7960.sorted.filtered_peak_1909
chr1	182399829	182400161	333	22.94	7.69771	3.39451	5.06326	C7KUGACXX_8_7960.sorted.filtered_peak_1910
chr1	182557330	182558488	1159	21.46	5.62784	2.76909	3.14634	C7KUGACXX_8_7960.sorted.filtered_peak_1911
chr1	182573029	182573836	808	44.84	10.98552	2.94245	8.22136	C7KUGACXX_8_7960.sorted.filtered_peak_1912
chr1	182583923	182584554	632	31.20	6.00228	2.42640	3.49905	C7KUGACXX_8_7960.sorted.filtered_peak_1913
chr1	182584897	182585615	719	44.93	14.04695	3.51724	11.17128	C7KUGACXX_8_7960.sorted.filtered_peak_1914
chr1	182598848	182599387	540	26.33	8.00210	3.21694	5.36360	C7KUGACXX_8_7960.sorted.filtered_peak_1915
chr1	182758469	182759262	794	38.18	12.00484	3.42634	9.20788	C7KUGACXX_8_7960.sorted.filtered_peak_1916
chr1	182808191	182809299	1109	55.14	18.87323	3.95143	15.79894	C7KUGACXX_8_7960.sorted.filtered_peak_1917
chr1	182859115	182859633	519	17.43	4.83000	2.76789	2.39110	C7KUGACXX_8_7960.sorted.filtered_peak_1918
chr1	183163930	183164456	527	17.93	6.26517	3.28836	3.73276	C7KUGACXX_8_7960.sorted.filtered_peak_1919
chr1	183175949	183176198	250	13.96	3.88612	2.61103	1.55454	C7KUGACXX_8_7960.sorted.filtered_peak_1920
chr1	183439385	183439637	253	35.99	5.15168	2.13910	2.67341	C7KUGACXX_8_7960.sorted.filtered_peak_1921
chr1	183440293	183441981	1689	47.47	10.48522	2.76880	7.74204	C7KUGACXX_8_7960.sorted.filtered_peak_1922
chr1	183559482	183559874	393	19.33	5.10201	2.74336	2.64410	C7KUGACXX_8_7960.sorted.filtered_peak_1923
chr1	183592251	183592633	383	18.57	6.45827	3.32600	3.89234	C7KUGACXX_8_7960.sorted.filtered_peak_1924
chr1	183604651	183605563	913	64.17	23.83557	4.05498	20.66374	C7KUGACXX_8_7960.sorted.filtered_peak_1925
chr1	183624434	183624870	437	17.63	5.77608	3.13420	3.25912	C7KUGACXX_8_7960.sorted.filtered_peak_1926
chr1	183774085	183774334	250	20.04	4.75562	2.57915	2.32399	C7KUGACXX_8_7960.sorted.filtered_peak_1927
chr1	183811595	183812007	413	22.82	6.96758	3.15857	4.37450	C7KUGACXX_8_7960.sorted.filtered_peak_1928
chr1	183884838	183885619	782	29.41	9.55366	3.40134	6.86295	C7KUGACXX_8_7960.sorted.filtered_peak_1929
chr1	183925493	183926273	781	48.62	18.26321	4.06683	15.26297	C7KUGACXX_8_7960.sorted.filtered_peak_1930
chr1	184020382	184021392	1011	29.91	8.93631	3.25698	6.24348	C7KUGACXX_8_7960.sorted.filtered_peak_1931
chr1	184044535	184044804	270	15.58	4.42378	2.73538	2.02315	C7KUGACXX_8_7960.sorted.filtered_peak_1932
chr1	184129543	184129832	290	24.15	5.87783	2.72915	3.34901	C7KUGACXX_8_7960.sorted.filtered_peak_1933
chr1	184460755	184461204	450	20.74	6.56059	3.14197	4.01678	C7KUGACXX_8_7960.sorted.filtered_peak_1934
chr1	184712170	184712532	363	31.46	9.43710	3.31251	6.71263	C7KUGACXX_8_7960.sorted.filtered_peak_1935
chr1	184715005	184715330	326	27.69	6.90427	2.84142	4.31068	C7KUGACXX_8_7960.sorted.filtered_peak_1936
chr1	184723353	184724913	1561	63.58	22.60398	3.95061	19.45131	C7KUGACXX_8_7960.sorted.filtered_peak_1937
chr1	184774754	184775186	433	17.79	4.94414	2.78325	2.50409	C7KUGACXX_8_7960.sorted.filtered_peak_1938
chr1	184809606	184810036	431	28.25	8.90236	3.38421	6.19722	C7KUGACXX_8_7960.sorted.filtered_peak_1939
chr1	184812985	184813359	375	19.96	6.06891	3.06235	3.52801	C7KUGACXX_8_7960.sorted.filtered_peak_1940
chr1	184835840	184836602	763	31.74	10.12068	3.46615	7.37050	C7KUGACXX_8_7960.sorted.filtered_peak_1941
chr1	184859540	184859999	460	21.78	5.83097	2.84545	3.31471	C7KUGACXX_8_7960.sorted.filtered_peak_1942
chr1	184861365	184861741	377	17.80	3.71016	2.31564	1.40141	C7KUGACXX_8_7960.sorted.filtered_peak_1943
chr1	184943185	184943742	558	30.27	8.06989	3.00306	5.42110	C7KUGACXX_8_7960.sorted.filtered_peak_1944
chr1	184951089	184951546	458	20.71	6.29936	3.07002	3.75451	C7KUGACXX_8_7960.sorted.filtered_peak_1945
chr1	185014227	185014905	679	23.17	5.49014	2.65365	2.99868	C7KUGACXX_8_7960.sorted.filtered_peak_1946
chr1	185125742	185127024	1283	65.39	21.89275	3.90188	18.73637	C7KUGACXX_8_7960.sorted.filtered_peak_1947
chr1	185250104	185250805	702	19.87	5.25796	2.76957	2.77910	C7KUGACXX_8_7960.sorted.filtered_peak_1948
chr1	185285691	185287292	1602	47.19	12.14335	2.95748	9.36403	C7KUGACXX_8_7960.sorted.filtered_peak_1949
chr1	185307884	185308739	856	28.46	8.23544	3.14117	5.58133	C7KUGACXX_8_7960.sorted.filtered_peak_1950
chr1	185390096	185390585	490	27.34	7.58741	3.06087	4.94968	C7KUGACXX_8_7960.sorted.filtered_peak_1951
chr1	185408842	185409658	817	55.76	22.36539	4.70551	19.15842	C7KUGACXX_8_7960.sorted.filtered_peak_1952
chr1	185529026	185529404	379	20.13	4.24552	2.39592	1.87103	C7KUGACXX_8_7960.sorted.filtered_peak_1953
chr1	185535970	185536550	581	31.22	9.81704	3.44444	7.06595	C7KUGACXX_8_7960.sorted.filtered_peak_1954
chr1	185639565	185639879	315	15.16	3.56185	2.39232	1.28807	C7KUGACXX_8_7960.sorted.filtered_peak_1955
chr1	186343847	186345230	1384	60.94	21.13892	3.84722	18.05277	C7KUGACXX_8_7960.sorted.filtered_peak_1956
chr1	186373669	186373983	315	23.10	7.74506	3.41168	5.10124	C7KUGACXX_8_7960.sorted.filtered_peak_1957
chr1	186587631	186588120	490	17.99	5.51658	3.00213	3.01695	C7KUGACXX_8_7960.sorted.filtered_peak_1958
chr1	186907546	186907906	361	14.48	4.34467	2.77409	1.96872	C7KUGACXX_8_7960.sorted.filtered_peak_1959
chr1	191557940	191558296	357	13.37	3.47469	2.45951	1.20874	C7KUGACXX_8_7960.sorted.filtered_peak_1960
chr1	192485742	192486449	708	50.28	20.32371	4.55724	17.21029	C7KUGACXX_8_7960.sorted.filtered_peak_1961
chr1	192499466	192499892	427	19.75	4.01450	2.33595	1.66376	C7KUGACXX_8_7960.sorted.filtered_peak_1962
chr1	192500183	192500505	323	26.56	7.54063	3.09756	4.90876	C7KUGACXX_8_7960.sorted.filtered_peak_1963
chr1	192508026	192508535	510	24.12	5.59696	2.64039	3.09666	C7KUGACXX_8_7960.sorted.filtered_peak_1964
chr1	192514052	192514543	492	23.36	4.97592	2.48458	2.52812	C7KUGACXX_8_7960.sorted.filtered_peak_1965
chr1	192520043	192520643	601	28.42	6.93760	2.79075	4.36189	C7KUGACXX_8_7960.sorted.filtered_peak_1966
chr1	192536144	192536438	295	19.35	4.04156	2.36325	1.69114	C7KUGACXX_8_7960.sorted.filtered_peak_1967
chr1	192544552	192545220	669	52.50	16.01086	3.56477	13.04247	C7KUGACXX_8_7960.sorted.filtered_peak_1968
chr1	192578388	192578647	260	17.52	4.68201	2.70335	2.25977	C7KUGACXX_8_7960.sorted.filtered_peak_1969
chr1	192775017	192775333	317	38.89	8.20190	2.67768	5.53678	C7KUGACXX_8_7960.sorted.filtered_peak_1970
chr1	192777761	192778557	797	42.99	10.01979	2.86757	7.27552	C7KUGACXX_8_7960.sorted.filtered_peak_1971
chr1	193027778	193029079	1302	46.11	14.39832	3.44254	11.52112	C7KUGACXX_8_7960.sorted.filtered_peak_1972
chr1	193073559	193074828	1270	20.29	5.32831	2.76793	2.84344	C7KUGACXX_8_7960.sorted.filtered_peak_1973
chr1	193090774	193091685	912	51.16	18.02408	3.96744	14.98934	C7KUGACXX_8_7960.sorted.filtered_peak_1974
chr1	193280559	193280900	342	20.36	5.03650	2.66388	2.57727	C7KUGACXX_8_7960.sorted.filtered_peak_1975
chr1	193375916	193376313	398	20.88	5.87879	2.91755	3.35980	C7KUGACXX_8_7960.sorted.filtered_peak_1976
chr1	193387299	193388091	793	18.48	3.88456	2.34568	1.55459	C7KUGACXX_8_7960.sorted.filtered_peak_1977
chr1	193418101	193418708	608	19.44	6.57933	3.27477	4.02266	C7KUGACXX_8_7960.sorted.filtered_peak_1978
chr1	193448282	193448832	551	36.24	12.61220	3.81724	9.75457	C7KUGACXX_8_7960.sorted.filtered_peak_1979
chr1	193509129	193509974	846	23.40	3.94389	2.17075	1.60798	C7KUGACXX_8_7960.sorted.filtered_peak_1980
chr1	193527751	193528058	308	16.00	4.55315	2.76409	2.13540	C7KUGACXX_8_7960.sorted.filtered_peak_1981
chr1	193538764	193539248	485	19.04	7.45588	3.65452	4.84192	C7KUGACXX_8_7960.sorted.filtered_peak_1982
chr1	193561431	193561778	348	26.42	7.15710	2.99292	4.54502	C7KUGACXX_8_7960.sorted.filtered_peak_1983
chr1	193635646	193636037	392	15.76	4.34246	2.68329	1.95810	C7KUGACXX_8_7960.sorted.filtered_peak_1984
chr1	194021341	194021835	495	15.06	3.36969	2.31520	1.12623	C7KUGACXX_8_7960.sorted.filtered_peak_1985
chr1	194194982	194195440	459	16.72	4.03465	2.49725	1.68201	C7KUGACXX_8_7960.sorted.filtered_peak_1986
chr1	194258986	194259299	314	16.00	3.74531	2.42021	1.43253	C7KUGACXX_8_7960.sorted.filtered_peak_1987
chr1	194438455	194438824	370	14.35	3.70493	2.50287	1.40779	C7KUGACXX_8_7960.sorted.filtered_peak_1988
chr1	195022687	195022996	310	16.13	5.43677	3.12411	2.94194	C7KUGACXX_8_7960.sorted.filtered_peak_1989
chr1	195164619	195165392	774	17.95	3.96872	2.40259	1.63194	C7KUGACXX_8_7960.sorted.filtered_peak_1990
chr1	197115441	197116282	842	38.71	11.43927	3.39469	8.62510	C7KUGACXX_8_7960.sorted.filtered_peak_1991
chr1	197169762	197170971	1210	45.09	15.10419	3.61611	12.20554	C7KUGACXX_8_7960.sorted.filtered_peak_1992
chr1	197744168	197744832	665	44.40	10.59496	2.88399	7.85104	C7KUGACXX_8_7960.sorted.filtered_peak_1993
chr1	197745195	197746091	897	38.19	7.18476	2.46730	4.59069	C7KUGACXX_8_7960.sorted.filtered_peak_1994
chr1	197824151	197824429	279	13.30	3.52470	2.48790	1.25330	C7KUGACXX_8_7960.sorted.filtered_peak_1995
chr1	197838167	197838457	291	14.65	4.27826	2.73600	1.90094	C7KUGACXX_8_7960.sorted.filtered_peak_1996
chr1	197871497	197872433	937	34.80	11.57055	3.64623	8.75635	C7KUGACXX_8_7960.sorted.filtered_peak_1997
chr1	197918656	197918905	250	16.97	5.36408	3.03671	2.86316	C7KUGACXX_8_7960.sorted.filtered_peak_1998
chr1	198125807	198126976	1170	36.47	6.85564	2.48146	4.25955	C7KUGACXX_8_7960.sorted.filtered_peak_1999
chr1	198127968	198128461	494	35.17	6.14302	2.35260	3.61332	C7KUGACXX_8_7960.sorted.filtered_peak_2000
chr1	198136571	198137135	565	30.21	6.61543	2.65564	4.03127	C7KUGACXX_8_7960.sorted.filtered_peak_2001
chr1	198157004	198157674	671	24.34	7.13689	3.09450	4.53994	C7KUGACXX_8_7960.sorted.filtered_peak_2002
chr1	198489144	198489490	347	21.87	4.29982	2.33991	1.91837	C7KUGACXX_8_7960.sorted.filtered_peak_2003
chr1	198526058	198526413	356	20.82	4.79967	2.55509	2.36371	C7KUGACXX_8_7960.sorted.filtered_peak_2004
chr1	198589998	198591013	1016	44.68	10.74453	2.96757	7.95767	C7KUGACXX_8_7960.sorted.filtered_peak_2005
chr1	198608055	198608323	269	34.63	6.59030	2.47814	4.01349	C7KUGACXX_8_7960.sorted.filtered_peak_2006
chr1	198610753	198611011	259	35.87	6.65610	2.46309	4.06715	C7KUGACXX_8_7960.sorted.filtered_peak_2007
chr1	198625705	198626068	364	33.21	5.06164	2.18219	2.59529	C7KUGACXX_8_7960.sorted.filtered_peak_2008
chr1	198626694	198627033	340	30.46	4.38047	2.09086	1.98455	C7KUGACXX_8_7960.sorted.filtered_peak_2009
chr1	198638148	198638541	394	33.47	7.64685	2.77033	5.00260	C7KUGACXX_8_7960.sorted.filtered_peak_2010
chr1	198648763	198649097	335	40.00	4.84308	1.99557	2.39908	C7KUGACXX_8_7960.sorted.filtered_peak_2011
chr1	198650900	198651550	651	66.27	18.07159	3.31797	15.03651	C7KUGACXX_8_7960.sorted.filtered_peak_2012
chr1	198888833	198889547	715	22.49	4.99994	2.53383	2.54981	C7KUGACXX_8_7960.sorted.filtered_peak_2013
chr1	198903901	198904296	396	27.15	5.15719	2.38818	2.68585	C7KUGACXX_8_7960.sorted.filtered_peak_2014
chr1	199010744	199011094	351	23.60	6.94903	3.11010	4.34994	C7KUGACXX_8_7960.sorted.filtered_peak_2015
chr1	199058895	199059253	359	13.30	3.77684	2.60818	1.44825	C7KUGACXX_8_7960.sorted.filtered_peak_2016
chr1	199142414	199142855	442	15.85	3.65529	2.39126	1.35612	C7KUGACXX_8_7960.sorted.filtered_peak_2017
chr1	200122441	200122720	280	25.44	6.05829	2.71473	3.52130	C7KUGACXX_8_7960.sorted.filtered_peak_2018
chr1	200123323	200123664	342	26.80	6.73726	2.83819	4.15798	C7KUGACXX_8_7960.sorted.filtered_peak_2019
chr1	200271513	200271815	303	19.50	5.14812	2.75772	2.67604	C7KUGACXX_8_7960.sorted.filtered_peak_2020
chr1	200378417	200379659	1243	40.48	12.80912	3.39669	10.00456	C7KUGACXX_8_7960.sorted.filtered_peak_2021
chr1	200442957	200443292	336	14.68	4.23880	2.71478	1.86544	C7KUGACXX_8_7960.sorted.filtered_peak_2022
chr1	200452440	200452911	472	16.33	4.44182	2.68300	2.04620	C7KUGACXX_8_7960.sorted.filtered_peak_2023
chr1	200479295	200479564	270	15.82	4.85989	2.89879	2.42186	C7KUGACXX_8_7960.sorted.filtered_peak_2024
chr1	200589581	200590299	719	26.98	8.52712	3.25151	5.89493	C7KUGACXX_8_7960.sorted.filtered_peak_2025
chr1	200594560	200594840	281	22.78	4.53400	2.37219	2.13137	C7KUGACXX_8_7960.sorted.filtered_peak_2026
chr1	200597375	200597769	395	20.66	5.26056	2.72382	2.77991	C7KUGACXX_8_7960.sorted.filtered_peak_2027
chr1	200638470	200639388	919	45.62	17.90239	4.40943	14.85782	C7KUGACXX_8_7960.sorted.filtered_peak_2028
chr1	200707685	200708123	439	18.62	3.81831	2.31592	1.50575	C7KUGACXX_8_7960.sorted.filtered_peak_2029
chr1	200831870	200832596	727	28.64	6.10988	2.57857	3.57030	C7KUGACXX_8_7960.sorted.filtered_peak_2030
chr1	200847144	200847532	389	28.98	5.27420	2.35338	2.79680	C7KUGACXX_8_7960.sorted.filtered_peak_2031
chr1	200849399	200849667	269	24.66	4.20864	2.21030	1.83417	C7KUGACXX_8_7960.sorted.filtered_peak_2032
chr1	200857174	200857798	625	29.58	5.99144	2.50158	3.46698	C7KUGACXX_8_7960.sorted.filtered_peak_2033
chr1	200874666	200875287	622	33.12	13.41858	4.30529	10.52740	C7KUGACXX_8_7960.sorted.filtered_peak_2034
chr1	200988544	200989010	467	36.61	7.18732	2.54078	4.57503	C7KUGACXX_8_7960.sorted.filtered_peak_2035
chr1	200992499	200993237	739	31.48	4.92414	2.18642	2.48700	C7KUGACXX_8_7960.sorted.filtered_peak_2036
chr1	201083394	201083799	406	16.98	4.88183	2.82468	2.43567	C7KUGACXX_8_7960.sorted.filtered_peak_2037
chr1	201123226	201123879	654	36.60	12.82850	3.83629	9.96238	C7KUGACXX_8_7960.sorted.filtered_peak_2038
chr1	201140319	201140640	322	15.99	4.34560	2.66581	1.96138	C7KUGACXX_8_7960.sorted.filtered_peak_2039
chr1	201405086	201405505	420	13.30	3.77500	2.60778	1.44622	C7KUGACXX_8_7960.sorted.filtered_peak_2040
chr1	201438118	201438539	422	17.96	5.04829	2.82240	2.58575	C7KUGACXX_8_7960.sorted.filtered_peak_2041
chr1	201449597	201450014	418	23.21	6.11782	2.87228	3.56158	C7KUGACXX_8_7960.sorted.filtered_peak_2042
chr1	201475829	201476507	679	25.97	9.17823	3.63857	6.46398	C7KUGACXX_8_7960.sorted.filtered_peak_2043
chr1	201528827	201529092	266	16.95	5.17995	2.95520	2.70296	C7KUGACXX_8_7960.sorted.filtered_peak_2044
chr1	201797960	201798837	878	39.24	13.03261	3.66598	10.17531	C7KUGACXX_8_7960.sorted.filtered_peak_2045
chr1	201924296	201924963	668	43.60	20.41156	5.08596	17.30115	C7KUGACXX_8_7960.sorted.filtered_peak_2046
chr1	201951394	201952584	1191	21.56	6.37322	3.02013	3.82933	C7KUGACXX_8_7960.sorted.filtered_peak_2047
chr1	201958059	201958403	345	13.00	3.61631	2.55369	1.31049	C7KUGACXX_8_7960.sorted.filtered_peak_2048
chr1	202114512	202114804	293	24.97	5.58884	2.59942	3.08411	C7KUGACXX_8_7960.sorted.filtered_peak_2049
chr1	202133876	202134168	293	40.90	9.22812	2.81004	6.51250	C7KUGACXX_8_7960.sorted.filtered_peak_2050
chr1	202134879	202135168	290	26.61	3.91599	2.06583	1.58865	C7KUGACXX_8_7960.sorted.filtered_peak_2051
chr1	202264719	202265178	460	25.71	9.41458	3.73075	6.69664	C7KUGACXX_8_7960.sorted.filtered_peak_2052
chr1	202284767	202285022	256	21.52	6.47643	3.10836	3.89695	C7KUGACXX_8_7960.sorted.filtered_peak_2053
chr1	202310779	202311601	823	42.25	17.05223	4.32673	14.06963	C7KUGACXX_8_7960.sorted.filtered_peak_2054
chr1	202317425	202318315	891	50.69	20.18523	4.27121	17.11054	C7KUGACXX_8_7960.sorted.filtered_peak_2055
chr1	202777282	202777793	512	28.75	3.75428	1.97496	1.44623	C7KUGACXX_8_7960.sorted.filtered_peak_2056
chr1	202779747	202780187	441	44.43	11.72265	3.15806	8.89736	C7KUGACXX_8_7960.sorted.filtered_peak_2057
chr1	202803694	202804222	529	26.69	6.02646	2.63233	3.50458	C7KUGACXX_8_7960.sorted.filtered_peak_2058
chr1	202804495	202805262	768	24.53	4.92443	2.42030	2.47751	C7KUGACXX_8_7960.sorted.filtered_peak_2059
chr1	202817319	202817797	479	23.51	6.84556	3.05436	4.26957	C7KUGACXX_8_7960.sorted.filtered_peak_2060
chr1	202857630	202858678	1049	71.57	33.98503	5.50111	30.45966	C7KUGACXX_8_7960.sorted.filtered_peak_2061
chr1	202895748	202896644	897	36.13	13.48645	3.94200	10.63451	C7KUGACXX_8_7960.sorted.filtered_peak_2062
chr1	202926921	202927713	793	32.28	10.22954	3.37832	7.50104	C7KUGACXX_8_7960.sorted.filtered_peak_2063
chr1	202935874	202936868	995	31.20	8.33484	2.98963	5.69140	C7KUGACXX_8_7960.sorted.filtered_peak_2064
chr1	202968393	202968902	510	15.78	4.20577	2.62308	1.83533	C7KUGACXX_8_7960.sorted.filtered_peak_2065
chr1	202976007	202976855	849	34.51	13.14273	4.01238	10.29372	C7KUGACXX_8_7960.sorted.filtered_peak_2066
chr1	202995306	202995925	620	25.51	7.75867	3.19355	5.13632	C7KUGACXX_8_7960.sorted.filtered_peak_2067
chr1	203185218	203185616	399	18.43	5.37128	2.91836	2.87905	C7KUGACXX_8_7960.sorted.filtered_peak_2068
chr1	203236494	203236764	271	25.27	6.23130	2.78293	3.67458	C7KUGACXX_8_7960.sorted.filtered_peak_2069
chr1	203242273	203242661	389	42.10	11.43495	3.21335	8.61988	C7KUGACXX_8_7960.sorted.filtered_peak_2070
chr1	203247168	203247453	286	24.70	4.94993	2.41677	2.50605	C7KUGACXX_8_7960.sorted.filtered_peak_2071
chr1	203256395	203256982	588	57.41	12.91132	2.88266	10.04992	C7KUGACXX_8_7960.sorted.filtered_peak_2072
chr1	203258611	203259221	611	51.42	9.92068	2.60268	7.17300	C7KUGACXX_8_7960.sorted.filtered_peak_2073
chr1	203259443	203259992	550	51.88	10.21857	2.62372	7.46785	C7KUGACXX_8_7960.sorted.filtered_peak_2074
chr1	203274125	203274966	842	62.35	19.76790	3.69035	16.68913	C7KUGACXX_8_7960.sorted.filtered_peak_2075
chr1	203289748	203290704	957	27.26	5.28816	2.39754	2.83005	C7KUGACXX_8_7960.sorted.filtered_peak_2076
chr1	203296198	203297349	1152	52.48	14.90217	3.36172	11.97745	C7KUGACXX_8_7960.sorted.filtered_peak_2077
chr1	203456764	203457089	326	17.69	4.23717	2.52090	1.86226	C7KUGACXX_8_7960.sorted.filtered_peak_2078
chr1	203576325	203576781	457	29.84	12.12042	4.27320	9.26818	C7KUGACXX_8_7960.sorted.filtered_peak_2079
chr1	203582370	203582631	262	18.65	5.38519	2.90743	2.89257	C7KUGACXX_8_7960.sorted.filtered_peak_2080
chr1	203595541	203596081	541	42.49	9.18239	2.71889	6.48756	C7KUGACXX_8_7960.sorted.filtered_peak_2081
chr1	203618520	203619064	545	22.10	3.67803	2.13183	1.38049	C7KUGACXX_8_7960.sorted.filtered_peak_2082
chr1	203619369	203619808	440	22.47	3.98192	2.21532	1.63918	C7KUGACXX_8_7960.sorted.filtered_peak_2083
chr1	203622141	203622617	477	26.37	5.11005	2.38879	2.66152	C7KUGACXX_8_7960.sorted.filtered_peak_2084
chr1	203633186	203633478	293	19.52	4.87430	2.65087	2.43096	C7KUGACXX_8_7960.sorted.filtered_peak_2085
chr1	203643023	203643665	643	47.36	16.17341	3.92182	13.18115	C7KUGACXX_8_7960.sorted.filtered_peak_2086
chr1	203651877	203652301	425	17.61	4.41631	2.59789	2.01579	C7KUGACXX_8_7960.sorted.filtered_peak_2087
chr1	203733780	203735262	1483	34.30	10.45146	3.34011	7.69962	C7KUGACXX_8_7960.sorted.filtered_peak_2088
chr1	203764312	203764783	472	44.79	17.71741	4.34903	14.69811	C7KUGACXX_8_7960.sorted.filtered_peak_2089
chr1	203764978	203765374	397	26.92	5.99303	2.63706	3.44747	C7KUGACXX_8_7960.sorted.filtered_peak_2090
chr1	203830471	203831100	630	42.31	17.96157	4.50451	14.94684	C7KUGACXX_8_7960.sorted.filtered_peak_2091
chr1	203889618	203889915	298	21.57	9.16873	4.11700	6.44727	C7KUGACXX_8_7960.sorted.filtered_peak_2092
chr1	204131697	204132150	454	14.55	3.78076	2.52327	1.47061	C7KUGACXX_8_7960.sorted.filtered_peak_2093
chr1	204332473	204333136	664	25.04	7.44005	3.13549	4.83124	C7KUGACXX_8_7960.sorted.filtered_peak_2094
chr1	204367700	204368073	374	15.44	3.98070	2.54793	1.64126	C7KUGACXX_8_7960.sorted.filtered_peak_2095
chr1	204380036	204381524	1489	49.70	14.26083	3.15757	11.42206	C7KUGACXX_8_7960.sorted.filtered_peak_2096
chr1	204422342	204422757	416	26.09	7.66579	3.14833	5.03467	C7KUGACXX_8_7960.sorted.filtered_peak_2097
chr1	204463430	204464432	1003	31.99	8.05692	2.94832	5.38467	C7KUGACXX_8_7960.sorted.filtered_peak_2098
chr1	204475463	204476604	1142	52.88	17.48559	3.81446	14.46609	C7KUGACXX_8_7960.sorted.filtered_peak_2099
chr1	204485154	204486035	882	59.29	20.47144	3.96404	17.35987	C7KUGACXX_8_7960.sorted.filtered_peak_2100
chr1	204490372	204490691	320	30.48	6.74343	2.67007	4.15972	C7KUGACXX_8_7960.sorted.filtered_peak_2101
chr1	204513361	204513900	540	27.20	8.70218	3.38289	6.02224	C7KUGACXX_8_7960.sorted.filtered_peak_2102
chr1	204547994	204548525	532	17.25	4.23414	2.54638	1.85804	C7KUGACXX_8_7960.sorted.filtered_peak_2103
chr1	204776099	204776692	594	26.12	9.03158	3.57174	6.33473	C7KUGACXX_8_7960.sorted.filtered_peak_2104
chr1	205090782	205091664	883	55.20	24.62590	5.01207	21.39179	C7KUGACXX_8_7960.sorted.filtered_peak_2105
chr1	205110824	205111205	382	16.96	5.23525	2.97247	2.75857	C7KUGACXX_8_7960.sorted.filtered_peak_2106
chr1	205140550	205140924	375	24.13	8.41171	3.57326	5.72667	C7KUGACXX_8_7960.sorted.filtered_peak_2107
chr1	205168648	205169253	606	17.67	5.73738	3.07574	3.24976	C7KUGACXX_8_7960.sorted.filtered_peak_2108
chr1	205180106	205181265	1160	35.60	12.41630	3.66476	9.61686	C7KUGACXX_8_7960.sorted.filtered_peak_2109
chr1	205198713	205199604	892	26.31	5.59974	2.52362	3.11102	C7KUGACXX_8_7960.sorted.filtered_peak_2110
chr1	205242554	205242877	324	23.09	5.92080	2.80981	3.38542	C7KUGACXX_8_7960.sorted.filtered_peak_2111
chr1	205253888	205254278	391	36.12	5.48258	2.19443	2.99048	C7KUGACXX_8_7960.sorted.filtered_peak_2112
chr1	205254652	205255266	615	41.37	8.16492	2.54788	5.53305	C7KUGACXX_8_7960.sorted.filtered_peak_2113
chr1	205255722	205256048	327	35.14	5.14591	2.14935	2.68020	C7KUGACXX_8_7960.sorted.filtered_peak_2114
chr1	205257266	205257725	460	50.99	12.59976	3.07918	9.73137	C7KUGACXX_8_7960.sorted.filtered_peak_2115
chr1	205290689	205291180	492	19.18	3.44550	2.16021	1.18842	C7KUGACXX_8_7960.sorted.filtered_peak_2116
chr1	205294498	205294785	288	19.68	4.31304	2.44163	1.93427	C7KUGACXX_8_7960.sorted.filtered_peak_2117
chr1	205409926	205410428	503	16.31	3.98856	2.49968	1.64785	C7KUGACXX_8_7960.sorted.filtered_peak_2118
chr1	205560785	205561456	672	19.43	4.99969	2.69062	2.55725	C7KUGACXX_8_7960.sorted.filtered_peak_2119
chr1	205600094	205601543	1450	42.24	12.04158	3.24832	9.22966	C7KUGACXX_8_7960.sorted.filtered_peak_2120
chr1	205627885	205628548	664	15.72	3.67950	2.40723	1.38360	C7KUGACXX_8_7960.sorted.filtered_peak_2121
chr1	205680268	205680610	343	19.72	4.99484	2.68815	2.53626	C7KUGACXX_8_7960.sorted.filtered_peak_2122
chr1	205718192	205719683	1492	54.39	16.15014	3.49985	13.17198	C7KUGACXX_8_7960.sorted.filtered_peak_2123
chr1	205743537	205743786	250	23.59	3.80102	2.12358	1.48553	C7KUGACXX_8_7960.sorted.filtered_peak_2124
chr1	205744128	205744777	650	44.82	16.05331	4.03012	13.06748	C7KUGACXX_8_7960.sorted.filtered_peak_2125
chr1	205782025	205782785	761	32.12	9.27421	3.22688	6.55681	C7KUGACXX_8_7960.sorted.filtered_peak_2126
chr1	205818906	205819616	711	29.78	13.25837	4.51543	10.39868	C7KUGACXX_8_7960.sorted.filtered_peak_2127
chr1	205888148	205888424	277	16.06	4.77709	2.85059	2.33725	C7KUGACXX_8_7960.sorted.filtered_peak_2128
chr1	206643633	206644188	556	26.95	5.84533	2.57227	3.33006	C7KUGACXX_8_7960.sorted.filtered_peak_2129
chr1	206652821	206653070	250	17.95	5.35985	2.95253	2.86354	C7KUGACXX_8_7960.sorted.filtered_peak_2130
chr1	206680369	206680970	602	19.82	4.70100	2.57025	2.27807	C7KUGACXX_8_7960.sorted.filtered_peak_2131
chr1	206718141	206718480	340	22.41	8.63876	3.81419	5.94306	C7KUGACXX_8_7960.sorted.filtered_peak_2132
chr1	206725290	206725622	333	37.01	9.36086	3.00483	6.63618	C7KUGACXX_8_7960.sorted.filtered_peak_2133
chr1	206730082	206730775	694	47.23	9.69183	2.67767	6.95754	C7KUGACXX_8_7960.sorted.filtered_peak_2134
chr1	206736297	206736761	465	36.94	7.93919	2.69708	5.28109	C7KUGACXX_8_7960.sorted.filtered_peak_2135
chr1	206748555	206749128	574	37.97	6.94846	2.41224	4.39193	C7KUGACXX_8_7960.sorted.filtered_peak_2136
chr1	206753131	206753844	714	54.90	11.66975	2.76673	8.85455	C7KUGACXX_8_7960.sorted.filtered_peak_2137
chr1	206756968	206757290	323	33.23	4.03849	1.94868	1.69123	C7KUGACXX_8_7960.sorted.filtered_peak_2138
chr1	206763274	206763938	665	41.59	14.09150	3.75253	11.20272	C7KUGACXX_8_7960.sorted.filtered_peak_2139
chr1	206785513	206786160	648	46.01	18.46309	4.39843	15.42625	C7KUGACXX_8_7960.sorted.filtered_peak_2140
chr1	206807787	206808132	346	25.05	4.60256	2.30403	2.19245	C7KUGACXX_8_7960.sorted.filtered_peak_2141
chr1	206808504	206809249	746	36.71	11.51751	3.37386	8.76011	C7KUGACXX_8_7960.sorted.filtered_peak_2142
chr1	206831753	206832002	250	15.44	4.21000	2.64534	1.84745	C7KUGACXX_8_7960.sorted.filtered_peak_2143
chr1	206837575	206837876	302	17.70	4.84698	2.76204	2.40236	C7KUGACXX_8_7960.sorted.filtered_peak_2144
chr1	206858124	206858467	344	27.11	5.39955	2.44250	2.92128	C7KUGACXX_8_7960.sorted.filtered_peak_2145
chr1	206877062	206877899	838	25.89	5.32925	2.47366	2.85907	C7KUGACXX_8_7960.sorted.filtered_peak_2146
chr1	206888160	206888536	377	27.31	5.67911	2.52400	3.16442	C7KUGACXX_8_7960.sorted.filtered_peak_2147
chr1	206889260	206889762	503	30.55	7.46198	2.86085	4.82635	C7KUGACXX_8_7960.sorted.filtered_peak_2148
chr1	206910521	206911207	687	23.46	4.34574	2.28920	1.96055	C7KUGACXX_8_7960.sorted.filtered_peak_2149
chr1	206931182	206931581	400	25.63	7.74479	3.20608	5.10840	C7KUGACXX_8_7960.sorted.filtered_peak_2150
chr1	206939695	206940254	560	34.45	8.23788	2.83803	5.58116	C7KUGACXX_8_7960.sorted.filtered_peak_2151
chr1	206957665	206958208	544	37.31	10.53442	3.26603	7.74941	C7KUGACXX_8_7960.sorted.filtered_peak_2152
chr1	206976356	206977058	703	52.03	16.84963	3.69543	13.86175	C7KUGACXX_8_7960.sorted.filtered_peak_2153
chr1	206990084	206990390	307	17.50	3.95065	2.41713	1.61550	C7KUGACXX_8_7960.sorted.filtered_peak_2154
chr1	207063876	207064232	357	15.65	4.18305	2.61814	1.82178	C7KUGACXX_8_7960.sorted.filtered_peak_2155
chr1	207095238	207095534	297	27.47	5.41677	2.44756	2.92206	C7KUGACXX_8_7960.sorted.filtered_peak_2156
chr1	207096443	207096959	517	27.00	5.14145	2.39004	2.67038	C7KUGACXX_8_7960.sorted.filtered_peak_2157
chr1	207155480	207155729	250	18.48	5.92562	3.13505	3.38893	C7KUGACXX_8_7960.sorted.filtered_peak_2158
chr1	207224201	207224534	334	29.19	7.29749	2.87151	4.67901	C7KUGACXX_8_7960.sorted.filtered_peak_2159
chr1	207226127	207226652	526	33.48	9.61307	3.26939	6.86510	C7KUGACXX_8_7960.sorted.filtered_peak_2160
chr1	207257948	207258237	290	15.81	4.21784	2.61897	1.85739	C7KUGACXX_8_7960.sorted.filtered_peak_2161
chr1	207388521	207389060	540	13.72	4.00681	2.68502	1.64794	C7KUGACXX_8_7960.sorted.filtered_peak_2162
chr1	207494452	207495775	1324	54.39	19.29057	3.87282	16.26018	C7KUGACXX_8_7960.sorted.filtered_peak_2163
chr1	207509206	207510461	1256	24.73	6.19595	2.77728	3.65613	C7KUGACXX_8_7960.sorted.filtered_peak_2164
chr1	207925074	207925970	897	36.18	13.77794	3.99558	10.91199	C7KUGACXX_8_7960.sorted.filtered_peak_2165
chr1	207997333	207997585	253	32.13	4.49573	2.07800	2.08736	C7KUGACXX_8_7960.sorted.filtered_peak_2166
chr1	207998869	207999626	758	43.96	10.13678	2.81873	7.41314	C7KUGACXX_8_7960.sorted.filtered_peak_2167
chr1	208035125	208035489	365	28.28	6.27771	2.64003	3.72692	C7KUGACXX_8_7960.sorted.filtered_peak_2168
chr1	208046512	208047007	496	21.24	4.00492	2.26916	1.65845	C7KUGACXX_8_7960.sorted.filtered_peak_2169
chr1	208056322	208057028	707	21.06	4.71160	2.51294	2.28193	C7KUGACXX_8_7960.sorted.filtered_peak_2170
chr1	208136653	208137371	719	29.82	9.19612	3.31670	6.50074	C7KUGACXX_8_7960.sorted.filtered_peak_2171
chr1	208418572	208418865	294	20.68	5.66959	2.87165	3.15618	C7KUGACXX_8_7960.sorted.filtered_peak_2172
chr1	209161817	209162643	827	16.26	5.13437	2.98197	2.67000	C7KUGACXX_8_7960.sorted.filtered_peak_2173
chr1	209742843	209743131	289	16.45	4.13902	2.55422	1.77831	C7KUGACXX_8_7960.sorted.filtered_peak_2174
chr1	209846576	209846875	300	20.28	5.78182	2.92452	3.27015	C7KUGACXX_8_7960.sorted.filtered_peak_2175
chr1	209920920	209921499	580	32.31	8.11748	2.93497	5.45099	C7KUGACXX_8_7960.sorted.filtered_peak_2176
chr1	209929047	209930106	1060	36.77	8.15334	2.68250	5.53402	C7KUGACXX_8_7960.sorted.filtered_peak_2177
chr1	209941576	209942346	771	39.00	10.65723	3.17624	7.88182	C7KUGACXX_8_7960.sorted.filtered_peak_2178
chr1	209942774	209943039	266	31.62	6.70205	2.61454	4.11823	C7KUGACXX_8_7960.sorted.filtered_peak_2179
chr1	209957599	209958328	730	63.71	25.65447	4.53226	22.38438	C7KUGACXX_8_7960.sorted.filtered_peak_2180
chr1	210000907	210001665	759	45.77	19.77036	4.69385	16.68547	C7KUGACXX_8_7960.sorted.filtered_peak_2181
chr1	210502433	210502843	411	14.77	3.88827	2.55657	1.56116	C7KUGACXX_8_7960.sorted.filtered_peak_2182
chr1	211432135	211433007	873	44.63	14.77853	3.71722	11.85933	C7KUGACXX_8_7960.sorted.filtered_peak_2183
chr1	211455061	211455311	251	19.19	5.69091	2.99153	3.16732	C7KUGACXX_8_7960.sorted.filtered_peak_2184
chr1	211496574	211497189	616	25.63	5.41174	2.52084	2.91877	C7KUGACXX_8_7960.sorted.filtered_peak_2185
chr1	211508517	211509686	1170	18.69	4.64207	2.60923	2.23082	C7KUGACXX_8_7960.sorted.filtered_peak_2186
chr1	211555788	211556515	728	36.23	11.51251	3.48974	8.71770	C7KUGACXX_8_7960.sorted.filtered_peak_2187
chr1	211687196	211687692	497	19.53	5.08847	2.72487	2.63175	C7KUGACXX_8_7960.sorted.filtered_peak_2188
chr1	211688751	211689156	406	23.51	7.27997	3.20582	4.67227	C7KUGACXX_8_7960.sorted.filtered_peak_2189
chr1	211752214	211753133	920	55.49	18.44272	3.77192	15.40329	C7KUGACXX_8_7960.sorted.filtered_peak_2190
chr1	211848883	211849321	439	31.60	11.96219	3.99198	9.14077	C7KUGACXX_8_7960.sorted.filtered_peak_2191
chr1	211854065	211854595	531	30.47	11.26487	3.86092	8.47851	C7KUGACXX_8_7960.sorted.filtered_peak_2192
chr1	211868532	211868806	275	15.82	4.45111	2.72880	2.05114	C7KUGACXX_8_7960.sorted.filtered_peak_2193
chr1	211871903	211872180	278	22.32	6.84377	3.18034	4.24224	C7KUGACXX_8_7960.sorted.filtered_peak_2194
chr1	211913248	211913718	471	15.31	3.69481	2.44025	1.39565	C7KUGACXX_8_7960.sorted.filtered_peak_2195
chr1	212003656	212004502	847	26.19	7.10719	2.97204	4.50751	C7KUGACXX_8_7960.sorted.filtered_peak_2196
chr1	212208212	212209557	1346	66.06	20.55783	3.58153	17.45437	C7KUGACXX_8_7960.sorted.filtered_peak_2197
chr1	212263156	212263615	460	14.11	3.79228	2.55365	1.47567	C7KUGACXX_8_7960.sorted.filtered_peak_2198
chr1	212295054	212295378	325	16.52	4.88318	2.85677	2.44317	C7KUGACXX_8_7960.sorted.filtered_peak_2199
chr1	212360166	212360603	438	17.26	5.06333	2.87179	2.60620	C7KUGACXX_8_7960.sorted.filtered_peak_2200
chr1	212398649	212399461	813	17.35	4.14053	2.50040	1.78209	C7KUGACXX_8_7960.sorted.filtered_peak_2201
chr1	212429261	212430325	1065	18.45	4.37287	2.52791	1.98381	C7KUGACXX_8_7960.sorted.filtered_peak_2202
chr1	212458103	212459874	1772	54.09	15.59225	3.19922	12.70326	C7KUGACXX_8_7960.sorted.filtered_peak_2203
chr1	212464881	212465149	269	24.50	5.94438	2.72896	3.41261	C7KUGACXX_8_7960.sorted.filtered_peak_2204
chr1	212533521	212533802	282	15.10	4.08150	2.61663	1.73196	C7KUGACXX_8_7960.sorted.filtered_peak_2205
chr1	212587545	212588674	1130	31.32	9.35552	3.21799	6.67233	C7KUGACXX_8_7960.sorted.filtered_peak_2206
chr1	212731856	212732796	941	37.91	12.18538	3.48758	9.38030	C7KUGACXX_8_7960.sorted.filtered_peak_2207
chr1	212739929	212740703	775	18.73	4.43121	2.53841	2.02970	C7KUGACXX_8_7960.sorted.filtered_peak_2208
chr1	212769548	212770213	666	32.22	10.99422	3.63181	8.22360	C7KUGACXX_8_7960.sorted.filtered_peak_2209
chr1	212781443	212782578	1136	37.13	9.16094	2.87084	6.49481	C7KUGACXX_8_7960.sorted.filtered_peak_2210
chr1	212838337	212839094	758	16.69	5.85330	3.22601	3.34260	C7KUGACXX_8_7960.sorted.filtered_peak_2211
chr1	212894802	212895404	603	13.89	4.04334	2.68953	1.68727	C7KUGACXX_8_7960.sorted.filtered_peak_2212
chr1	212943073	212943322	250	13.19	3.71599	2.58767	1.39575	C7KUGACXX_8_7960.sorted.filtered_peak_2213
chr1	212964634	212965691	1058	38.61	12.08563	3.45235	9.28125	C7KUGACXX_8_7960.sorted.filtered_peak_2214
chr1	213031070	213032377	1308	32.56	10.89053	3.55741	8.12883	C7KUGACXX_8_7960.sorted.filtered_peak_2215
chr1	213188406	213189370	965	41.85	15.32735	3.91118	12.42470	C7KUGACXX_8_7960.sorted.filtered_peak_2216
chr1	213224258	213225357	1100	30.85	10.41445	3.53475	7.67530	C7KUGACXX_8_7960.sorted.filtered_peak_2217
chr1	214434899	214435238	340	17.93	4.59436	2.64664	2.17531	C7KUGACXX_8_7960.sorted.filtered_peak_2218
chr1	214454392	214454993	602	29.30	7.87056	3.04712	5.20685	C7KUGACXX_8_7960.sorted.filtered_peak_2219
chr1	214601124	214601664	541	26.66	8.83580	3.49604	6.12976	C7KUGACXX_8_7960.sorted.filtered_peak_2220
chr1	214612793	214613302	510	19.43	5.10662	2.74948	2.63344	C7KUGACXX_8_7960.sorted.filtered_peak_2221
chr1	214776146	214776999	854	38.84	16.84251	4.45969	13.89539	C7KUGACXX_8_7960.sorted.filtered_peak_2222
chr1	214801518	214801831	314	25.45	7.85810	3.27033	5.20370	C7KUGACXX_8_7960.sorted.filtered_peak_2223
chr1	215648157	215648478	322	13.62	3.62459	2.51270	1.33295	C7KUGACXX_8_7960.sorted.filtered_peak_2224
chr1	215741283	215741697	415	14.92	3.64216	2.43937	1.34021	C7KUGACXX_8_7960.sorted.filtered_peak_2225
chr1	217655706	217656056	351	20.58	6.76072	3.26317	4.17956	C7KUGACXX_8_7960.sorted.filtered_peak_2226
chr1	217804068	217804838	771	41.09	18.72108	4.90909	15.67955	C7KUGACXX_8_7960.sorted.filtered_peak_2227
chr1	218458157	218458999	843	31.67	10.72598	3.64855	7.93963	C7KUGACXX_8_7960.sorted.filtered_peak_2228
chr1	219346915	219347568	654	43.80	14.90865	3.75329	12.00190	C7KUGACXX_8_7960.sorted.filtered_peak_2229
chr1	219347796	219348084	289	24.00	3.69866	2.07990	1.39580	C7KUGACXX_8_7960.sorted.filtered_peak_2230
chr1	220212235	220212561	327	14.49	3.54789	2.42392	1.26924	C7KUGACXX_8_7960.sorted.filtered_peak_2231
chr1	220219464	220220261	798	53.56	22.96600	4.77326	19.77764	C7KUGACXX_8_7960.sorted.filtered_peak_2232
chr1	220262898	220263607	710	37.65	11.14117	3.32573	8.36210	C7KUGACXX_8_7960.sorted.filtered_peak_2233
chr1	220267224	220267759	536	30.82	6.87386	2.68392	4.28332	C7KUGACXX_8_7960.sorted.filtered_peak_2234
chr1	220445343	220446201	859	47.74	18.26121	4.25644	15.21564	C7KUGACXX_8_7960.sorted.filtered_peak_2235
chr1	221881473	221881777	305	35.00	8.31759	2.87368	5.63094	C7KUGACXX_8_7960.sorted.filtered_peak_2236
chr1	221886156	221886828	673	33.49	6.55820	2.49255	4.00259	C7KUGACXX_8_7960.sorted.filtered_peak_2237
chr1	221915139	221916480	1342	61.55	19.01783	3.37442	16.00975	C7KUGACXX_8_7960.sorted.filtered_peak_2238
chr1	221951207	221951828	622	22.71	5.70564	2.74595	3.20034	C7KUGACXX_8_7960.sorted.filtered_peak_2239
chr1	221967503	221967861	359	16.01	3.95120	2.50604	1.61247	C7KUGACXX_8_7960.sorted.filtered_peak_2240
chr1	222002838	222003326	489	27.28	7.77571	3.11796	5.13019	C7KUGACXX_8_7960.sorted.filtered_peak_2241
chr1	222013348	222013598	251	17.11	4.61201	2.71045	2.18820	C7KUGACXX_8_7960.sorted.filtered_peak_2242
chr1	222628533	222628791	259	20.85	6.91400	3.32622	4.30712	C7KUGACXX_8_7960.sorted.filtered_peak_2243
chr1	222638378	222639394	1017	16.84	5.62645	3.12496	3.13500	C7KUGACXX_8_7960.sorted.filtered_peak_2244
chr1	222762894	222763686	793	30.87	11.77325	3.91447	8.98661	C7KUGACXX_8_7960.sorted.filtered_peak_2245
chr1	222790874	222791570	697	33.61	9.71653	3.19276	7.01101	C7KUGACXX_8_7960.sorted.filtered_peak_2246
chr1	222807798	222808126	329	17.77	4.50934	2.62073	2.10216	C7KUGACXX_8_7960.sorted.filtered_peak_2247
chr1	222817081	222818188	1108	49.99	18.21575	3.98371	15.19039	C7KUGACXX_8_7960.sorted.filtered_peak_2248
chr1	222828056	222828539	484	20.29	4.57708	2.50221	2.16882	C7KUGACXX_8_7960.sorted.filtered_peak_2249
chr1	222885777	222886987	1211	53.54	16.00660	3.57519	13.01875	C7KUGACXX_8_7960.sorted.filtered_peak_2250
chr1	222988233	222988705	473	26.02	8.11256	3.30216	5.45032	C7KUGACXX_8_7960.sorted.filtered_peak_2251
chr1	223307079	223307331	253	21.95	6.64487	3.13921	4.05335	C7KUGACXX_8_7960.sorted.filtered_peak_2252
chr1	223316389	223316774	386	19.75	6.38648	3.21230	3.81593	C7KUGACXX_8_7960.sorted.filtered_peak_2253
chr1	223688455	223689272	818	22.40	7.11659	3.20138	4.54028	C7KUGACXX_8_7960.sorted.filtered_peak_2254
chr1	223900055	223900739	685	26.74	4.83938	2.30563	2.41044	C7KUGACXX_8_7960.sorted.filtered_peak_2255
chr1	223904273	223904555	283	33.29	6.97127	2.61856	4.36707	C7KUGACXX_8_7960.sorted.filtered_peak_2256
chr1	223914356	223914802	447	30.00	10.77738	3.80106	7.99300	C7KUGACXX_8_7960.sorted.filtered_peak_2257
chr1	224033017	224034272	1256	36.58	9.93463	3.10278	7.20730	C7KUGACXX_8_7960.sorted.filtered_peak_2258
chr1	224180139	224180542	404	41.52	27.69444	7.75634	24.33869	C7KUGACXX_8_7960.sorted.filtered_peak_2259
chr1	224301566	224301988	423	30.94	9.03580	3.25141	6.32374	C7KUGACXX_8_7960.sorted.filtered_peak_2260
chr1	224303086	224303404	319	20.44	3.76065	2.22121	1.45271	C7KUGACXX_8_7960.sorted.filtered_peak_2261
chr1	224303869	224304118	250	22.68	4.84026	2.46625	2.41475	C7KUGACXX_8_7960.sorted.filtered_peak_2262
chr1	224356673	224357117	445	19.01	6.50658	3.31492	3.93318	C7KUGACXX_8_7960.sorted.filtered_peak_2263
chr1	224370063	224371499	1437	33.61	10.34625	3.40057	7.58177	C7KUGACXX_8_7960.sorted.filtered_peak_2264
chr1	224517445	224518242	798	39.13	14.44339	4.06701	11.51746	C7KUGACXX_8_7960.sorted.filtered_peak_2265
chr1	224544296	224544806	511	35.97	12.96132	3.92917	10.08948	C7KUGACXX_8_7960.sorted.filtered_peak_2266
chr1	224567588	224568310	723	29.59	7.93817	3.01007	5.29373	C7KUGACXX_8_7960.sorted.filtered_peak_2267
chr1	224618313	224618647	335	24.57	3.84501	2.10632	1.52097	C7KUGACXX_8_7960.sorted.filtered_peak_2268
chr1	224622408	224623076	669	29.29	5.66623	2.43773	3.16024	C7KUGACXX_8_7960.sorted.filtered_peak_2269
chr1	224685577	224686253	677	26.99	8.11373	3.20228	5.47132	C7KUGACXX_8_7960.sorted.filtered_peak_2270
chr1	224701547	224701891	345	16.45	4.28112	2.61127	1.90716	C7KUGACXX_8_7960.sorted.filtered_peak_2271
chr1	224730561	224730892	332	20.66	5.71030	2.87743	3.19817	C7KUGACXX_8_7960.sorted.filtered_peak_2272
chr1	224811082	224812133	1052	39.87	12.78181	3.49226	9.95912	C7KUGACXX_8_7960.sorted.filtered_peak_2273
chr1	225038984	225039389	406	17.03	4.91385	2.83474	2.46461	C7KUGACXX_8_7960.sorted.filtered_peak_2274
chr1	225615432	225616798	1367	41.75	10.10845	2.93105	7.35702	C7KUGACXX_8_7960.sorted.filtered_peak_2275
chr1	225632551	225633064	514	50.74	19.58561	4.39488	16.48285	C7KUGACXX_8_7960.sorted.filtered_peak_2276
chr1	225642485	225642929	445	32.17	12.55272	4.13675	9.69421	C7KUGACXX_8_7960.sorted.filtered_peak_2277
chr1	225654813	225655799	987	33.87	10.47560	3.37704	7.72852	C7KUGACXX_8_7960.sorted.filtered_peak_2278
chr1	225655984	225656233	250	25.12	5.77670	2.64442	3.26247	C7KUGACXX_8_7960.sorted.filtered_peak_2279
chr1	225662682	225663266	585	18.13	4.60232	2.63470	2.18798	C7KUGACXX_8_7960.sorted.filtered_peak_2280
chr1	225964940	225966153	1214	46.61	16.04266	3.74426	13.10128	C7KUGACXX_8_7960.sorted.filtered_peak_2281
chr1	226069301	226069702	402	21.33	4.04077	2.27831	1.68940	C7KUGACXX_8_7960.sorted.filtered_peak_2282
chr1	226084796	226085269	474	39.68	16.41769	4.53656	13.42359	C7KUGACXX_8_7960.sorted.filtered_peak_2283
chr1	226111631	226112513	883	35.94	13.01017	3.72495	10.21377	C7KUGACXX_8_7960.sorted.filtered_peak_2284
chr1	226186747	226187713	967	68.77	25.55214	4.13918	22.29053	C7KUGACXX_8_7960.sorted.filtered_peak_2285
chr1	226249827	226251406	1580	45.71	10.68309	2.86667	7.92088	C7KUGACXX_8_7960.sorted.filtered_peak_2286
chr1	226270930	226271427	498	30.63	14.67130	4.91709	11.75518	C7KUGACXX_8_7960.sorted.filtered_peak_2287
chr1	226297491	226298603	1113	32.27	10.78441	3.64565	7.98751	C7KUGACXX_8_7960.sorted.filtered_peak_2288
chr1	226309182	226309837	656	40.01	10.81933	3.18707	8.02761	C7KUGACXX_8_7960.sorted.filtered_peak_2289
chr1	226310143	226310441	299	27.10	4.47783	2.20488	2.07323	C7KUGACXX_8_7960.sorted.filtered_peak_2290
chr1	226374259	226374682	424	29.73	11.76171	4.12458	8.93985	C7KUGACXX_8_7960.sorted.filtered_peak_2291
chr1	226496523	226497394	872	26.34	8.49312	3.36109	5.83103	C7KUGACXX_8_7960.sorted.filtered_peak_2292
chr1	226521115	226521412	298	19.26	7.41257	3.67626	4.77599	C7KUGACXX_8_7960.sorted.filtered_peak_2293
chr1	226595073	226596053	981	39.23	11.57783	3.31280	8.79428	C7KUGACXX_8_7960.sorted.filtered_peak_2294
chr1	226612843	226613165	323	20.05	6.04489	3.04529	3.50789	C7KUGACXX_8_7960.sorted.filtered_peak_2295
chr1	226632557	226633163	607	26.06	9.73191	3.77242	7.01136	C7KUGACXX_8_7960.sorted.filtered_peak_2296
chr1	226735426	226735725	300	15.46	4.24365	2.66107	1.87471	C7KUGACXX_8_7960.sorted.filtered_peak_2297
chr1	226814182	226814610	429	21.87	6.11984	2.93044	3.58528	C7KUGACXX_8_7960.sorted.filtered_peak_2298
chr1	226821848	226822175	328	22.15	5.58513	2.75253	3.07481	C7KUGACXX_8_7960.sorted.filtered_peak_2299
chr1	226830916	226831178	263	20.94	5.24783	2.70645	2.76593	C7KUGACXX_8_7960.sorted.filtered_peak_2300
chr1	226841058	226841481	424	24.73	7.22104	3.10745	4.61603	C7KUGACXX_8_7960.sorted.filtered_peak_2301
chr1	226850391	226851130	740	49.34	16.96285	3.93403	13.95543	C7KUGACXX_8_7960.sorted.filtered_peak_2302
chr1	226862633	226863228	596	50.56	13.54301	3.25896	10.63881	C7KUGACXX_8_7960.sorted.filtered_peak_2303
chr1	226879020	226879303	284	22.43	5.59384	2.74004	3.08274	C7KUGACXX_8_7960.sorted.filtered_peak_2304
chr1	226890785	226891662	878	28.96	8.81753	3.26620	6.14222	C7KUGACXX_8_7960.sorted.filtered_peak_2305
chr1	226899579	226899941	363	27.97	6.95886	2.83728	4.36721	C7KUGACXX_8_7960.sorted.filtered_peak_2306
chr1	226926658	226927707	1050	45.24	11.44283	3.01808	8.64738	C7KUGACXX_8_7960.sorted.filtered_peak_2307
chr1	226986074	226987165	1092	26.92	8.43950	3.30560	5.77181	C7KUGACXX_8_7960.sorted.filtered_peak_2308
chr1	227015545	227016100	556	24.95	9.77857	3.96312	7.02917	C7KUGACXX_8_7960.sorted.filtered_peak_2309
chr1	227058100	227058409	310	13.77	3.64562	2.50989	1.35319	C7KUGACXX_8_7960.sorted.filtered_peak_2310
chr1	227070492	227070989	498	18.73	4.12877	2.42063	1.77105	C7KUGACXX_8_7960.sorted.filtered_peak_2311
chr1	227127140	227128120	981	72.62	30.91580	4.73125	27.47711	C7KUGACXX_8_7960.sorted.filtered_peak_2312
chr1	227730091	227730670	580	22.46	7.02862	3.19220	4.43934	C7KUGACXX_8_7960.sorted.filtered_peak_2313
chr1	227751109	227751561	453	20.27	6.10476	3.06633	3.55068	C7KUGACXX_8_7960.sorted.filtered_peak_2314
chr1	227916118	227916401	284	27.87	5.79802	2.52849	3.28054	C7KUGACXX_8_7960.sorted.filtered_peak_2315
chr1	227922760	227923487	728	48.01	13.55006	3.33424	10.65930	C7KUGACXX_8_7960.sorted.filtered_peak_2316
chr1	227936244	227936895	652	32.83	9.35888	3.17750	6.64498	C7KUGACXX_8_7960.sorted.filtered_peak_2317
chr1	227950165	227950757	593	52.90	13.11411	3.08297	10.23394	C7KUGACXX_8_7960.sorted.filtered_peak_2318
chr1	227953940	227954413	474	54.08	14.97126	3.33304	12.02990	C7KUGACXX_8_7960.sorted.filtered_peak_2319
chr1	227961712	227962399	688	20.84	4.37980	2.41014	1.98821	C7KUGACXX_8_7960.sorted.filtered_peak_2320
chr1	227975211	227976533	1323	45.70	13.77371	3.39224	10.90826	C7KUGACXX_8_7960.sorted.filtered_peak_2321
chr1	228122479	228122760	282	14.81	4.09092	2.64462	1.72229	C7KUGACXX_8_7960.sorted.filtered_peak_2322
chr1	228141426	228141814	389	15.00	3.98455	2.58409	1.64223	C7KUGACXX_8_7960.sorted.filtered_peak_2323
chr1	228269830	228270856	1027	47.21	14.21746	3.37775	11.34482	C7KUGACXX_8_7960.sorted.filtered_peak_2324
chr1	228290737	228291289	553	45.57	13.22177	3.29025	10.38966	C7KUGACXX_8_7960.sorted.filtered_peak_2325
chr1	228296734	228297497	764	49.63	18.40224	4.04006	15.39390	C7KUGACXX_8_7960.sorted.filtered_peak_2326
chr1	228318724	228318999	276	20.14	6.36092	3.16034	3.79893	C7KUGACXX_8_7960.sorted.filtered_peak_2327
chr1	228327433	228328288	856	85.82	39.59142	5.29091	35.88322	C7KUGACXX_8_7960.sorted.filtered_peak_2328
chr1	228353051	228354320	1270	89.71	33.62622	4.23307	30.13014	C7KUGACXX_8_7960.sorted.filtered_peak_2329
chr1	228373356	228373794	439	15.48	5.02897	3.00572	2.56602	C7KUGACXX_8_7960.sorted.filtered_peak_2330
chr1	228401042	228401461	420	23.30	6.13546	2.85535	3.59559	C7KUGACXX_8_7960.sorted.filtered_peak_2331
chr1	228463586	228463923	338	37.63	14.61327	4.25193	11.67695	C7KUGACXX_8_7960.sorted.filtered_peak_2332
chr1	228594088	228594900	813	47.32	15.10083	3.63047	12.17909	C7KUGACXX_8_7960.sorted.filtered_peak_2333
chr1	228645067	228645881	815	58.24	19.92316	3.97776	16.80960	C7KUGACXX_8_7960.sorted.filtered_peak_2334
chr1	228651298	228651724	427	29.49	4.46489	2.13148	2.06703	C7KUGACXX_8_7960.sorted.filtered_peak_2335
chr1	228652260	228652770	511	42.68	11.84368	3.25646	9.02257	C7KUGACXX_8_7960.sorted.filtered_peak_2336
chr1	228659477	228659790	314	22.13	5.83146	2.82598	3.30960	C7KUGACXX_8_7960.sorted.filtered_peak_2337
chr1	228660258	228660507	250	18.17	3.75488	2.31213	1.44437	C7KUGACXX_8_7960.sorted.filtered_peak_2338
chr1	228666705	228667445	741	26.09	7.21798	3.03624	4.59697	C7KUGACXX_8_7960.sorted.filtered_peak_2339
chr1	228674233	228675622	1390	45.60	12.74908	3.30809	9.88551	C7KUGACXX_8_7960.sorted.filtered_peak_2340
chr1	228688505	228689413	909	27.07	8.67045	3.35110	6.00768	C7KUGACXX_8_7960.sorted.filtered_peak_2341
chr1	228782495	228783632	1138	16.46	5.59237	3.16187	3.08591	C7KUGACXX_8_7960.sorted.filtered_peak_2342
chr1	228870754	228871309	556	22.27	5.51070	2.69653	3.03179	C7KUGACXX_8_7960.sorted.filtered_peak_2343
chr1	228901394	228901693	300	15.64	4.10082	2.58154	1.75199	C7KUGACXX_8_7960.sorted.filtered_peak_2344
chr1	228928803	228929070	268	19.72	5.13394	2.73065	2.67186	C7KUGACXX_8_7960.sorted.filtered_peak_2345
chr1	228930000	228930267	268	20.39	5.48794	2.83075	2.98210	C7KUGACXX_8_7960.sorted.filtered_peak_2346
chr1	228940485	228940894	410	16.87	4.24708	2.56514	1.87876	C7KUGACXX_8_7960.sorted.filtered_peak_2347
chr1	229335629	229335880	252	18.95	5.18750	2.80715	2.71183	C7KUGACXX_8_7960.sorted.filtered_peak_2348
chr1	229363208	229363580	373	25.16	8.30797	3.44565	5.62880	C7KUGACXX_8_7960.sorted.filtered_peak_2349
chr1	229389199	229389695	497	28.08	7.15659	2.87574	4.55999	C7KUGACXX_8_7960.sorted.filtered_peak_2350
chr1	229393850	229394185	336	24.08	6.03906	2.77398	3.50707	C7KUGACXX_8_7960.sorted.filtered_peak_2351
chr1	229406402	229407525	1124	27.45	7.84370	3.04919	5.23643	C7KUGACXX_8_7960.sorted.filtered_peak_2352
chr1	229422146	229422479	334	18.55	5.22733	2.83956	2.75924	C7KUGACXX_8_7960.sorted.filtered_peak_2353
chr1	229461824	229462765	942	19.32	4.41690	2.48135	2.04401	C7KUGACXX_8_7960.sorted.filtered_peak_2354
chr1	229477878	229478958	1081	30.52	6.44593	2.56841	3.89770	C7KUGACXX_8_7960.sorted.filtered_peak_2355
chr1	229576782	229577128	347	15.36	4.93643	2.95474	2.50906	C7KUGACXX_8_7960.sorted.filtered_peak_2356
chr1	229643527	229644753	1227	37.32	12.17929	3.39542	9.41745	C7KUGACXX_8_7960.sorted.filtered_peak_2357
chr1	229650431	229650789	359	20.22	6.40288	3.16196	3.84390	C7KUGACXX_8_7960.sorted.filtered_peak_2358
chr1	229693359	229693702	344	23.65	3.83507	2.13130	1.51530	C7KUGACXX_8_7960.sorted.filtered_peak_2359
chr1	229694350	229695144	795	51.16	20.26644	4.43967	17.15952	C7KUGACXX_8_7960.sorted.filtered_peak_2360
chr1	229761008	229761278	271	24.30	4.25981	2.22816	1.89317	C7KUGACXX_8_7960.sorted.filtered_peak_2361
chr1	229761608	229762524	917	34.37	9.92316	3.17347	7.21735	C7KUGACXX_8_7960.sorted.filtered_peak_2362
chr1	230202404	230203449	1046	44.97	14.29510	3.50841	11.42822	C7KUGACXX_8_7960.sorted.filtered_peak_2363
chr1	230259558	230259842	285	22.77	6.05604	2.86280	3.51927	C7KUGACXX_8_7960.sorted.filtered_peak_2364
chr1	230348229	230348627	399	22.52	4.55031	2.39373	2.13566	C7KUGACXX_8_7960.sorted.filtered_peak_2365
chr1	230777852	230778822	971	42.84	14.21769	3.74691	11.30445	C7KUGACXX_8_7960.sorted.filtered_peak_2366
chr1	231003843	231004494	652	24.79	8.45564	3.52476	5.76950	C7KUGACXX_8_7960.sorted.filtered_peak_2367
chr1	231108584	231109073	490	25.53	5.29633	2.48768	2.81907	C7KUGACXX_8_7960.sorted.filtered_peak_2368
chr1	231113758	231114012	255	34.51	5.85936	2.32451	3.33132	C7KUGACXX_8_7960.sorted.filtered_peak_2369
chr1	231114333	231115101	769	50.39	15.48488	3.48232	12.56259	C7KUGACXX_8_7960.sorted.filtered_peak_2370
chr1	231175696	231176178	483	21.44	5.32700	2.69433	2.85084	C7KUGACXX_8_7960.sorted.filtered_peak_2371
chr1	231347163	231347588	426	22.87	7.55460	3.36160	4.92331	C7KUGACXX_8_7960.sorted.filtered_peak_2372
chr1	231376055	231377548	1494	28.38	6.59691	2.70295	4.03972	C7KUGACXX_8_7960.sorted.filtered_peak_2373
chr1	231473113	231474173	1061	70.83	27.33898	4.39056	24.01743	C7KUGACXX_8_7960.sorted.filtered_peak_2374
chr1	231493643	231494154	512	19.88	6.23005	3.10493	3.69546	C7KUGACXX_8_7960.sorted.filtered_peak_2375
chr1	231557651	231558613	963	31.82	6.72716	2.59812	4.15558	C7KUGACXX_8_7960.sorted.filtered_peak_2376
chr1	231596235	231596751	517	22.92	8.97274	3.81753	6.28887	C7KUGACXX_8_7960.sorted.filtered_peak_2377
chr1	231663776	231664769	994	46.88	17.74938	4.11872	14.74386	C7KUGACXX_8_7960.sorted.filtered_peak_2378
chr1	231739662	231740029	368	22.87	7.63743	3.39235	4.99984	C7KUGACXX_8_7960.sorted.filtered_peak_2379
chr1	231748142	231749058	917	21.86	6.15067	2.95452	3.60491	C7KUGACXX_8_7960.sorted.filtered_peak_2380
chr1	231762331	231762941	611	22.85	5.53344	2.67619	3.04557	C7KUGACXX_8_7960.sorted.filtered_peak_2381
chr1	232054267	232055007	741	22.87	7.24715	3.22914	4.64658	C7KUGACXX_8_7960.sorted.filtered_peak_2382
chr1	232664507	232664800	294	14.36	3.96982	2.61379	1.63398	C7KUGACXX_8_7960.sorted.filtered_peak_2383
chr1	232714327	232715013	687	21.92	5.11096	2.58946	2.65894	C7KUGACXX_8_7960.sorted.filtered_peak_2384
chr1	232765835	232766208	374	25.27	6.26743	2.78233	3.71712	C7KUGACXX_8_7960.sorted.filtered_peak_2385
chr1	232940986	232941564	579	19.69	5.51313	2.87051	3.01944	C7KUGACXX_8_7960.sorted.filtered_peak_2386
chr1	233059990	233060268	279	15.45	4.11609	2.61159	1.75152	C7KUGACXX_8_7960.sorted.filtered_peak_2387
chr1	233085902	233086843	942	42.19	15.91990	3.89976	13.00997	C7KUGACXX_8_7960.sorted.filtered_peak_2388
chr1	233248889	233249301	413	19.87	6.96568	3.39561	4.37796	C7KUGACXX_8_7960.sorted.filtered_peak_2389
chr1	233417436	233418228	793	21.79	6.10710	2.95631	3.55406	C7KUGACXX_8_7960.sorted.filtered_peak_2390
chr1	233430688	233431589	902	23.25	6.10303	2.84126	3.56772	C7KUGACXX_8_7960.sorted.filtered_peak_2391
chr1	233462827	233463416	590	21.91	6.15015	2.94647	3.60648	C7KUGACXX_8_7960.sorted.filtered_peak_2392
chr1	233542643	233543005	363	15.85	4.72857	2.84822	2.29130	C7KUGACXX_8_7960.sorted.filtered_peak_2393
chr1	233576630	233577065	436	14.73	4.56719	2.86374	2.14843	C7KUGACXX_8_7960.sorted.filtered_peak_2394
chr1	233734762	233735287	526	15.32	3.82435	2.49386	1.49533	C7KUGACXX_8_7960.sorted.filtered_peak_2395
chr1	233763165	233763686	522	14.76	3.63090	2.44144	1.34021	C7KUGACXX_8_7960.sorted.filtered_peak_2396
chr1	234250367	234250841	475	13.34	3.80315	2.61649	1.47204	C7KUGACXX_8_7960.sorted.filtered_peak_2397
chr1	234290498	234290747	250	16.18	5.43155	3.13374	2.92596	C7KUGACXX_8_7960.sorted.filtered_peak_2398
chr1	234366140	234366636	497	20.73	5.61306	2.83272	3.11370	C7KUGACXX_8_7960.sorted.filtered_peak_2399
chr1	234445718	234446063	346	23.90	8.07790	3.47252	5.41145	C7KUGACXX_8_7960.sorted.filtered_peak_2400
chr1	234450932	234451445	514	24.83	7.66968	3.22285	5.04308	C7KUGACXX_8_7960.sorted.filtered_peak_2401
chr1	234504510	234504788	279	30.23	5.60747	2.39484	3.10283	C7KUGACXX_8_7960.sorted.filtered_peak_2402
chr1	234508774	234509868	1095	51.30	16.02392	3.64847	13.04200	C7KUGACXX_8_7960.sorted.filtered_peak_2403
chr1	234536376	234536737	362	16.54	4.31165	2.61820	1.93271	C7KUGACXX_8_7960.sorted.filtered_peak_2404
chr1	234544498	234544875	378	25.96	7.82903	3.22419	5.18152	C7KUGACXX_8_7960.sorted.filtered_peak_2405
chr1	234613791	234615125	1335	29.21	8.01375	3.08750	5.34532	C7KUGACXX_8_7960.sorted.filtered_peak_2406
chr1	234634812	234635234	423	19.45	5.25526	2.79939	2.77587	C7KUGACXX_8_7960.sorted.filtered_peak_2407
chr1	234735389	234736606	1218	35.60	6.87133	2.50385	4.28321	C7KUGACXX_8_7960.sorted.filtered_peak_2408
chr1	234743875	234744155	281	45.38	5.06941	1.95035	2.60756	C7KUGACXX_8_7960.sorted.filtered_peak_2409
chr1	234745803	234747216	1414	49.10	7.35856	2.25711	4.73827	C7KUGACXX_8_7960.sorted.filtered_peak_2410
chr1	234812028	234812287	260	15.51	4.95395	2.97507	2.49866	C7KUGACXX_8_7960.sorted.filtered_peak_2411
chr1	234859515	234860484	970	32.29	7.19770	2.70120	4.58744	C7KUGACXX_8_7960.sorted.filtered_peak_2412
chr1	234866752	234867393	642	19.90	4.62145	2.53809	2.20580	C7KUGACXX_8_7960.sorted.filtered_peak_2413
chr1	234894612	234894968	357	30.36	10.78879	3.78931	8.00065	C7KUGACXX_8_7960.sorted.filtered_peak_2414
chr1	234908066	234908731	666	37.93	11.40061	3.27098	8.66140	C7KUGACXX_8_7960.sorted.filtered_peak_2415
chr1	234916454	234916907	454	25.24	3.57029	2.01005	1.29394	C7KUGACXX_8_7960.sorted.filtered_peak_2416
chr1	234978524	234979070	547	19.87	3.88036	2.28445	1.55364	C7KUGACXX_8_7960.sorted.filtered_peak_2417
chr1	234980997	234981321	325	23.96	5.73653	2.69623	3.21689	C7KUGACXX_8_7960.sorted.filtered_peak_2418
chr1	235017931	235018518	588	14.80	3.71172	2.47630	1.40768	C7KUGACXX_8_7960.sorted.filtered_peak_2419
chr1	235047540	235048012	473	17.32	4.96818	2.82585	2.51958	C7KUGACXX_8_7960.sorted.filtered_peak_2420
chr1	235061587	235062450	864	28.65	7.00524	2.78946	4.42636	C7KUGACXX_8_7960.sorted.filtered_peak_2421
chr1	235098498	235099465	968	44.49	13.03819	3.26428	10.22991	C7KUGACXX_8_7960.sorted.filtered_peak_2422
chr1	235116427	235116887	461	29.40	6.98256	2.77308	4.38842	C7KUGACXX_8_7960.sorted.filtered_peak_2423
chr1	235124770	235125214	445	20.47	4.14567	2.34960	1.78090	C7KUGACXX_8_7960.sorted.filtered_peak_2424
chr1	235147369	235148347	979	66.28	23.02457	4.04026	19.81684	C7KUGACXX_8_7960.sorted.filtered_peak_2425
chr1	235246886	235247332	447	18.51	5.83720	3.07798	3.31914	C7KUGACXX_8_7960.sorted.filtered_peak_2426
chr1	235267477	235267861	385	29.00	9.61975	3.55489	6.87794	C7KUGACXX_8_7960.sorted.filtered_peak_2427
chr1	235268134	235268788	655	23.48	6.31680	2.89717	3.76469	C7KUGACXX_8_7960.sorted.filtered_peak_2428
chr1	235291816	235292624	809	50.34	17.77438	3.96685	14.75191	C7KUGACXX_8_7960.sorted.filtered_peak_2429
chr1	235301975	235302224	250	14.92	4.10045	2.64081	1.73724	C7KUGACXX_8_7960.sorted.filtered_peak_2430
chr1	235323988	235325192	1205	33.07	11.22942	3.61229	8.45330	C7KUGACXX_8_7960.sorted.filtered_peak_2431
chr1	235370131	235370719	589	15.73	4.09494	2.58069	1.73460	C7KUGACXX_8_7960.sorted.filtered_peak_2432
chr1	235460644	235461358	715	26.79	9.73748	3.65117	7.03964	C7KUGACXX_8_7960.sorted.filtered_peak_2433
chr1	235467929	235468650	722	18.09	5.87538	3.13133	3.35091	C7KUGACXX_8_7960.sorted.filtered_peak_2434
chr1	235484028	235484358	331	15.57	3.46548	2.32857	1.19694	C7KUGACXX_8_7960.sorted.filtered_peak_2435
chr1	235491346	235492705	1360	79.48	25.65712	3.73107	22.39439	C7KUGACXX_8_7960.sorted.filtered_peak_2436
chr1	235500447	235500934	488	14.72	3.91131	2.57134	1.57893	C7KUGACXX_8_7960.sorted.filtered_peak_2437
chr1	235530483	235531144	662	30.42	12.70360	4.38617	9.82824	C7KUGACXX_8_7960.sorted.filtered_peak_2438
chr1	235580036	235580673	638	16.29	5.49715	3.13812	2.99678	C7KUGACXX_8_7960.sorted.filtered_peak_2439
chr1	235666986	235668660	1675	60.01	20.08074	3.60929	17.02432	C7KUGACXX_8_7960.sorted.filtered_peak_2440
chr1	235677085	235677349	265	18.53	5.33915	2.89293	2.85454	C7KUGACXX_8_7960.sorted.filtered_peak_2441
chr1	235805228	235806047	820	31.45	9.46625	3.31854	6.73866	C7KUGACXX_8_7960.sorted.filtered_peak_2442
chr1	235812059	235812728	670	16.21	3.90244	2.47228	1.56959	C7KUGACXX_8_7960.sorted.filtered_peak_2443
chr1	236029599	236031031	1433	49.22	11.04371	2.75207	8.28806	C7KUGACXX_8_7960.sorted.filtered_peak_2444
chr1	236036320	236036776	457	31.95	7.82222	2.87433	5.17345	C7KUGACXX_8_7960.sorted.filtered_peak_2445
chr1	236039888	236040335	448	28.91	6.99817	2.81113	4.39428	C7KUGACXX_8_7960.sorted.filtered_peak_2446
chr1	236051337	236051907	571	26.97	8.14346	3.24204	5.48260	C7KUGACXX_8_7960.sorted.filtered_peak_2447
chr1	236080450	236080997	548	14.64	3.89649	2.56924	1.56549	C7KUGACXX_8_7960.sorted.filtered_peak_2448
chr1	236086918	236087199	282	15.05	3.81674	2.50801	1.49095	C7KUGACXX_8_7960.sorted.filtered_peak_2449
chr1	236134881	236135378	498	26.02	10.35244	4.04386	7.58357	C7KUGACXX_8_7960.sorted.filtered_peak_2450
chr1	236162053	236163187	1135	35.77	11.55487	3.58843	8.72854	C7KUGACXX_8_7960.sorted.filtered_peak_2451
chr1	236230119	236230439	321	16.74	5.64124	3.15678	3.13879	C7KUGACXX_8_7960.sorted.filtered_peak_2452
chr1	236305665	236306213	549	27.64	6.95083	2.86491	4.34542	C7KUGACXX_8_7960.sorted.filtered_peak_2453
chr1	236319750	236320402	653	39.92	15.32446	4.21986	12.37017	C7KUGACXX_8_7960.sorted.filtered_peak_2454
chr1	236444901	236445756	856	48.18	18.85304	4.23608	15.81548	C7KUGACXX_8_7960.sorted.filtered_peak_2455
chr1	236579388	236579977	590	24.83	9.61799	3.88215	6.89229	C7KUGACXX_8_7960.sorted.filtered_peak_2456
chr1	236653085	236653438	354	14.50	4.38921	2.79981	1.99927	C7KUGACXX_8_7960.sorted.filtered_peak_2457
chr1	236680100	236680516	417	22.97	7.86359	3.47411	5.20767	C7KUGACXX_8_7960.sorted.filtered_peak_2458
chr1	236687051	236688046	996	32.38	9.13949	3.12640	6.45216	C7KUGACXX_8_7960.sorted.filtered_peak_2459
chr1	236697114	236698016	903	35.11	12.49481	3.85917	9.64681	C7KUGACXX_8_7960.sorted.filtered_peak_2460
chr1	236767474	236768281	808	35.80	12.19737	3.75732	9.35101	C7KUGACXX_8_7960.sorted.filtered_peak_2461
chr1	236922779	236923117	339	13.67	3.73658	2.56098	1.43156	C7KUGACXX_8_7960.sorted.filtered_peak_2462
chr1	236958018	236959365	1348	48.24	16.61451	3.76431	13.66235	C7KUGACXX_8_7960.sorted.filtered_peak_2463
chr1	237575020	237575320	301	21.32	8.08056	3.71843	5.41164	C7KUGACXX_8_7960.sorted.filtered_peak_2464
chr1	239882409	239883340	932	31.48	7.07876	2.65893	4.50840	C7KUGACXX_8_7960.sorted.filtered_peak_2465
chr1	240139675	240139972	298	16.52	5.65346	3.19652	3.13217	C7KUGACXX_8_7960.sorted.filtered_peak_2466
chr1	241682708	241683482	775	37.67	13.47989	3.91901	10.59452	C7KUGACXX_8_7960.sorted.filtered_peak_2467
chr1	241694597	241694969	373	25.12	7.41613	3.13206	4.80379	C7KUGACXX_8_7960.sorted.filtered_peak_2468
chr1	241715116	241715595	480	15.46	4.65790	2.82914	2.25193	C7KUGACXX_8_7960.sorted.filtered_peak_2469
chr1	241774397	241774678	282	19.57	6.47305	3.25906	3.89689	C7KUGACXX_8_7960.sorted.filtered_peak_2470
chr1	241803160	241804278	1119	33.75	8.07269	2.81260	5.43497	C7KUGACXX_8_7960.sorted.filtered_peak_2471
chr1	242011010	242011771	762	49.12	21.15878	4.88434	18.00823	C7KUGACXX_8_7960.sorted.filtered_peak_2472
chr1	242161711	242162067	357	15.03	4.75718	2.92312	2.31921	C7KUGACXX_8_7960.sorted.filtered_peak_2473
chr1	243418166	243419674	1509	57.05	16.89971	3.53723	13.89109	C7KUGACXX_8_7960.sorted.filtered_peak_2474
chr1	243451115	243451371	257	19.76	6.18505	3.13771	3.62401	C7KUGACXX_8_7960.sorted.filtered_peak_2475
chr1	243488676	243488932	257	15.70	4.87977	2.92560	2.43056	C7KUGACXX_8_7960.sorted.filtered_peak_2476
chr1	243759633	243760212	580	32.15	10.80912	3.65096	8.01534	C7KUGACXX_8_7960.sorted.filtered_peak_2477
chr1	243912070	243912324	255	19.87	6.39919	3.20254	3.83057	C7KUGACXX_8_7960.sorted.filtered_peak_2478
chr1	244001516	244001899	384	21.58	6.70227	3.16881	4.11850	C7KUGACXX_8_7960.sorted.filtered_peak_2479
chr1	244012445	244012707	263	25.44	4.05965	2.14231	1.70619	C7KUGACXX_8_7960.sorted.filtered_peak_2480
chr1	244013377	244014409	1033	29.36	5.97509	2.50934	3.44992	C7KUGACXX_8_7960.sorted.filtered_peak_2481
chr1	244210924	244211964	1041	60.87	20.87067	3.99782	17.73256	C7KUGACXX_8_7960.sorted.filtered_peak_2482
chr1	244238218	244238796	579	18.36	5.28559	2.88564	2.80519	C7KUGACXX_8_7960.sorted.filtered_peak_2483
chr1	244436159	244436644	486	14.85	4.27752	2.71856	1.89902	C7KUGACXX_8_7960.sorted.filtered_peak_2484
chr1	244437143	244437587	445	13.54	3.72255	2.56389	1.42146	C7KUGACXX_8_7960.sorted.filtered_peak_2485
chr1	244462592	244463164	573	27.17	9.73388	3.67066	7.01342	C7KUGACXX_8_7960.sorted.filtered_peak_2486
chr1	244482782	244483334	553	31.51	7.22320	2.73012	4.61960	C7KUGACXX_8_7960.sorted.filtered_peak_2487
chr1	244486160	244486710	551	41.72	10.94364	3.13673	8.14773	C7KUGACXX_8_7960.sorted.filtered_peak_2488
chr1	244614043	244614364	322	35.31	5.10259	2.13387	2.64453	C7KUGACXX_8_7960.sorted.filtered_peak_2489
chr1	244614894	244615738	845	78.04	31.17082	4.64918	27.71329	C7KUGACXX_8_7960.sorted.filtered_peak_2490
chr1	244624358	244624966	609	23.22	7.47161	3.27733	4.85991	C7KUGACXX_8_7960.sorted.filtered_peak_2491
chr1	244763203	244763528	326	22.63	4.95535	2.51711	2.50332	C7KUGACXX_8_7960.sorted.filtered_peak_2492
chr1	244815863	244816845	983	74.76	31.63996	4.69955	28.22614	C7KUGACXX_8_7960.sorted.filtered_peak_2493
chr1	244997880	244999366	1487	60.04	16.82842	3.35872	13.83963	C7KUGACXX_8_7960.sorted.filtered_peak_2494
chr1	245025916	245026780	865	51.85	10.44786	2.61183	7.72488	C7KUGACXX_8_7960.sorted.filtered_peak_2495
chr1	245027451	245028346	896	57.95	12.93400	2.91260	10.04960	C7KUGACXX_8_7960.sorted.filtered_peak_2496
chr1	245133158	245134984	1827	48.00	14.48724	3.41565	11.59757	C7KUGACXX_8_7960.sorted.filtered_peak_2497
chr1	245206218	245206467	250	13.64	3.96306	2.67072	1.60933	C7KUGACXX_8_7960.sorted.filtered_peak_2498
chr1	246117017	246117514	498	19.34	4.27905	2.45117	1.89403	C7KUGACXX_8_7960.sorted.filtered_peak_2499
chr1	246493199	246493471	273	15.15	4.81961	2.94657	2.36958	C7KUGACXX_8_7960.sorted.filtered_peak_2500
chr1	246670067	246670801	735	30.74	9.39666	3.30444	6.69709	C7KUGACXX_8_7960.sorted.filtered_peak_2501
chr1	246729401	246730283	883	57.99	20.48658	4.05942	17.36746	C7KUGACXX_8_7960.sorted.filtered_peak_2502
chr1	246862301	246862874	574	22.52	9.52001	4.05830	6.81693	C7KUGACXX_8_7960.sorted.filtered_peak_2503
chr1	246887357	246887682	326	13.32	3.78606	2.61121	1.45633	C7KUGACXX_8_7960.sorted.filtered_peak_2504
chr1	247094787	247095761	975	55.58	22.82627	4.45322	19.65842	C7KUGACXX_8_7960.sorted.filtered_peak_2505
chr1	247242014	247242291	278	18.03	5.54697	3.02360	3.03567	C7KUGACXX_8_7960.sorted.filtered_peak_2506
chr1	247267341	247267847	507	21.52	8.44176	3.77170	5.79016	C7KUGACXX_8_7960.sorted.filtered_peak_2507
chr1	247373655	247374389	735	37.53	12.46877	3.58651	9.64674	C7KUGACXX_8_7960.sorted.filtered_peak_2508
chr1	247486467	247486823	357	14.95	3.80445	2.50713	1.48642	C7KUGACXX_8_7960.sorted.filtered_peak_2509
chr1	247494438	247494744	307	21.79	4.86748	2.52655	2.42573	C7KUGACXX_8_7960.sorted.filtered_peak_2510
chr1	247536092	247536341	250	19.70	6.86840	3.40218	4.27044	C7KUGACXX_8_7960.sorted.filtered_peak_2511
chr1	247553470	247553988	519	25.78	8.90327	3.59354	6.19460	C7KUGACXX_8_7960.sorted.filtered_peak_2512
chr1	247570516	247571034	519	18.16	4.38189	2.54492	1.99607	C7KUGACXX_8_7960.sorted.filtered_peak_2513
chr1	247579359	247579776	418	17.31	4.77879	2.76099	2.34288	C7KUGACXX_8_7960.sorted.filtered_peak_2514
chr1	248100153	248100576	424	18.67	6.21544	3.21615	3.67168	C7KUGACXX_8_7960.sorted.filtered_peak_2515
chr1	249119973	249121062	1090	62.82	23.25966	4.32633	20.03754	C7KUGACXX_8_7960.sorted.filtered_peak_2516
chr1	249131993	249133511	1519	39.55	11.23285	3.21926	8.45738	C7KUGACXX_8_7960.sorted.filtered_peak_2517
chr1	249152688	249153560	873	46.34	12.39226	3.07064	9.60863	C7KUGACXX_8_7960.sorted.filtered_peak_2518
chr1	249157179	249157541	363	29.78	4.58800	2.15490	2.17622	C7KUGACXX_8_7960.sorted.filtered_peak_2519
chr1	249167147	249168673	1527	33.96	10.11634	3.26903	7.39605	C7KUGACXX_8_7960.sorted.filtered_peak_2520
chr1	249200218	249201170	953	51.58	19.75425	4.38733	16.64308	C7KUGACXX_8_7960.sorted.filtered_peak_2521
chr10	180801	181560	760	23.76	5.30012	2.56116	2.83082	C7KUGACXX_8_7960.sorted.filtered_peak_2522
chr10	369767	370204	438	15.05	4.64210	2.86838	2.22466	C7KUGACXX_8_7960.sorted.filtered_peak_2523
chr10	379646	379895	250	18.52	4.76457	2.67487	2.33188	C7KUGACXX_8_7960.sorted.filtered_peak_2524
chr10	497011	497279	269	15.76	5.17515	3.05686	2.69116	C7KUGACXX_8_7960.sorted.filtered_peak_2525
chr10	976485	976790	306	26.25	4.23007	2.16214	1.85962	C7KUGACXX_8_7960.sorted.filtered_peak_2526
chr10	977412	978086	675	49.18	18.11662	4.09557	15.09274	C7KUGACXX_8_7960.sorted.filtered_peak_2527
chr10	1033858	1034718	861	40.45	17.30866	4.42362	14.33624	C7KUGACXX_8_7960.sorted.filtered_peak_2528
chr10	1089742	1090011	270	24.34	4.64037	2.35101	2.21878	C7KUGACXX_8_7960.sorted.filtered_peak_2529
chr10	1094354	1095653	1300	63.97	19.79557	3.61877	16.71615	C7KUGACXX_8_7960.sorted.filtered_peak_2530
chr10	1102129	1103060	932	33.43	9.21967	3.09127	6.52685	C7KUGACXX_8_7960.sorted.filtered_peak_2531
chr10	1109160	1109571	412	17.06	4.87981	2.79031	2.45923	C7KUGACXX_8_7960.sorted.filtered_peak_2532
chr10	1156030	1156553	524	30.65	11.00480	3.82364	8.20775	C7KUGACXX_8_7960.sorted.filtered_peak_2533
chr10	1282475	1282906	432	14.29	4.15468	2.70915	1.79154	C7KUGACXX_8_7960.sorted.filtered_peak_2534
chr10	3109652	3109977	326	20.76	3.65270	2.17131	1.35905	C7KUGACXX_8_7960.sorted.filtered_peak_2535
chr10	3110321	3110772	452	23.71	5.02748	2.48283	2.57559	C7KUGACXX_8_7960.sorted.filtered_peak_2536
chr10	3137528	3138246	719	37.78	13.31172	3.92914	10.41119	C7KUGACXX_8_7960.sorted.filtered_peak_2537
chr10	3192781	3193030	250	15.31	4.34566	2.72155	1.95169	C7KUGACXX_8_7960.sorted.filtered_peak_2538
chr10	3214595	3215599	1005	67.62	26.84735	4.46580	23.54492	C7KUGACXX_8_7960.sorted.filtered_peak_2539
chr10	3239774	3240288	515	29.02	10.08657	3.64201	7.34606	C7KUGACXX_8_7960.sorted.filtered_peak_2540
chr10	3269936	3270335	400	29.52	10.88265	3.85501	8.09969	C7KUGACXX_8_7960.sorted.filtered_peak_2541
chr10	3710819	3711427	609	19.69	5.06426	2.69435	2.61846	C7KUGACXX_8_7960.sorted.filtered_peak_2542
chr10	3782327	3782936	610	17.66	5.54936	3.05206	3.04102	C7KUGACXX_8_7960.sorted.filtered_peak_2543
chr10	3799656	3800623	968	42.07	11.98078	3.32525	9.14471	C7KUGACXX_8_7960.sorted.filtered_peak_2544
chr10	3807307	3807804	498	29.54	7.96267	3.01461	5.31910	C7KUGACXX_8_7960.sorted.filtered_peak_2545
chr10	3824334	3824740	407	46.86	4.46848	1.82942	2.06751	C7KUGACXX_8_7960.sorted.filtered_peak_2546
chr10	3827408	3827861	454	85.19	24.81344	3.54669	21.56625	C7KUGACXX_8_7960.sorted.filtered_peak_2547
chr10	3847382	3848269	888	47.63	8.99887	2.47931	6.36001	C7KUGACXX_8_7960.sorted.filtered_peak_2548
chr10	3852300	3852895	596	49.44	10.76763	2.82930	7.96863	C7KUGACXX_8_7960.sorted.filtered_peak_2549
chr10	3870801	3871807	1007	21.13	5.63634	2.82782	3.12473	C7KUGACXX_8_7960.sorted.filtered_peak_2550
chr10	3894423	3895122	700	35.80	12.74906	3.77689	9.92565	C7KUGACXX_8_7960.sorted.filtered_peak_2551
chr10	3915973	3916276	304	26.84	7.18274	2.97491	4.56733	C7KUGACXX_8_7960.sorted.filtered_peak_2552
chr10	3917256	3917686	431	22.29	4.91705	2.52378	2.46392	C7KUGACXX_8_7960.sorted.filtered_peak_2553
chr10	3929930	3930632	703	32.59	9.97240	3.32669	7.25109	C7KUGACXX_8_7960.sorted.filtered_peak_2554
chr10	3944390	3944978	589	24.40	7.83997	3.33602	5.19187	C7KUGACXX_8_7960.sorted.filtered_peak_2555
chr10	3977329	3978086	758	19.61	5.80831	2.96586	3.30797	C7KUGACXX_8_7960.sorted.filtered_peak_2556
chr10	3988099	3988692	594	23.37	6.24013	2.88434	3.69009	C7KUGACXX_8_7960.sorted.filtered_peak_2557
chr10	3991072	3991366	295	22.54	6.29253	2.96538	3.73212	C7KUGACXX_8_7960.sorted.filtered_peak_2558
chr10	4014944	4015434	491	18.70	4.73611	2.65097	2.30637	C7KUGACXX_8_7960.sorted.filtered_peak_2559
chr10	4022861	4023146	286	20.27	4.74806	2.56394	2.31954	C7KUGACXX_8_7960.sorted.filtered_peak_2560
chr10	4101904	4102555	652	22.26	7.09826	3.25947	4.48704	C7KUGACXX_8_7960.sorted.filtered_peak_2561
chr10	4116482	4116901	420	16.71	3.93971	2.46032	1.59812	C7KUGACXX_8_7960.sorted.filtered_peak_2562
chr10	4122455	4122763	309	22.23	6.96854	3.20681	4.37400	C7KUGACXX_8_7960.sorted.filtered_peak_2563
chr10	4173590	4174239	650	31.34	8.13020	2.96720	5.47267	C7KUGACXX_8_7960.sorted.filtered_peak_2564
chr10	4868106	4868501	396	21.53	6.23325	2.99519	3.68961	C7KUGACXX_8_7960.sorted.filtered_peak_2565
chr10	4891769	4892357	589	18.04	5.52911	2.99768	3.03402	C7KUGACXX_8_7960.sorted.filtered_peak_2566
chr10	5136541	5137011	471	17.21	4.04122	2.47374	1.68773	C7KUGACXX_8_7960.sorted.filtered_peak_2567
chr10	5333649	5334520	872	30.00	8.48297	3.14959	5.80172	C7KUGACXX_8_7960.sorted.filtered_peak_2568
chr10	5339322	5339601	280	20.05	4.78793	2.59546	2.34668	C7KUGACXX_8_7960.sorted.filtered_peak_2569
chr10	5359597	5360025	429	18.28	6.33474	3.28857	3.79235	C7KUGACXX_8_7960.sorted.filtered_peak_2570
chr10	5454146	5454627	482	20.97	6.41223	3.11135	3.84667	C7KUGACXX_8_7960.sorted.filtered_peak_2571
chr10	5489471	5489969	499	21.54	5.48801	2.74693	2.99146	C7KUGACXX_8_7960.sorted.filtered_peak_2572
chr10	5606383	5606790	408	16.89	4.59426	2.71281	2.17677	C7KUGACXX_8_7960.sorted.filtered_peak_2573
chr10	5671887	5672139	253	20.04	5.44263	2.83333	2.94377	C7KUGACXX_8_7960.sorted.filtered_peak_2574
chr10	5726317	5727733	1417	42.12	12.14512	3.22666	9.34570	C7KUGACXX_8_7960.sorted.filtered_peak_2575
chr10	5734632	5735069	438	17.92	4.77905	2.71345	2.34558	C7KUGACXX_8_7960.sorted.filtered_peak_2576
chr10	5817741	5818044	304	16.83	4.93593	2.85000	2.49345	C7KUGACXX_8_7960.sorted.filtered_peak_2577
chr10	5855024	5856120	1097	49.24	15.27650	3.40666	12.38487	C7KUGACXX_8_7960.sorted.filtered_peak_2578
chr10	5904307	5904613	307	15.27	4.89042	2.96752	2.43498	C7KUGACXX_8_7960.sorted.filtered_peak_2579
chr10	5915491	5915793	303	20.65	8.10103	3.79925	5.43205	C7KUGACXX_8_7960.sorted.filtered_peak_2580
chr10	5931528	5932608	1081	57.19	22.48080	4.19035	19.37204	C7KUGACXX_8_7960.sorted.filtered_peak_2581
chr10	6013172	6013718	547	19.02	4.99002	2.71997	2.54340	C7KUGACXX_8_7960.sorted.filtered_peak_2582
chr10	6019489	6019968	480	30.03	8.73445	3.23872	6.02715	C7KUGACXX_8_7960.sorted.filtered_peak_2583
chr10	6080208	6080623	416	22.33	4.53792	2.39439	2.13376	C7KUGACXX_8_7960.sorted.filtered_peak_2584
chr10	6092760	6093401	642	56.34	15.46643	3.32023	12.50719	C7KUGACXX_8_7960.sorted.filtered_peak_2585
chr10	6094545	6095016	472	36.67	5.24989	2.12740	2.78997	C7KUGACXX_8_7960.sorted.filtered_peak_2586
chr10	6103835	6104625	791	34.67	7.18350	2.58529	4.59404	C7KUGACXX_8_7960.sorted.filtered_peak_2587
chr10	6112710	6112995	286	26.10	4.57563	2.26409	2.16189	C7KUGACXX_8_7960.sorted.filtered_peak_2588
chr10	6125471	6126145	675	24.78	4.36046	2.24950	1.97195	C7KUGACXX_8_7960.sorted.filtered_peak_2589
chr10	6130552	6131540	989	46.05	13.71423	3.27256	10.88827	C7KUGACXX_8_7960.sorted.filtered_peak_2590
chr10	6176952	6177228	277	22.01	5.42853	2.70998	2.92848	C7KUGACXX_8_7960.sorted.filtered_peak_2591
chr10	6186472	6187135	664	33.58	8.56238	2.94863	5.89962	C7KUGACXX_8_7960.sorted.filtered_peak_2592
chr10	6193133	6193611	479	17.79	4.22817	2.50997	1.85446	C7KUGACXX_8_7960.sorted.filtered_peak_2593
chr10	6205169	6206480	1312	38.71	12.44908	3.48180	9.65044	C7KUGACXX_8_7960.sorted.filtered_peak_2594
chr10	6243596	6244104	509	38.23	7.41191	2.50063	4.82415	C7KUGACXX_8_7960.sorted.filtered_peak_2595
chr10	6244420	6245368	949	45.30	11.61858	2.97291	8.85796	C7KUGACXX_8_7960.sorted.filtered_peak_2596
chr10	6281151	6281550	400	21.95	7.65786	3.46830	5.02882	C7KUGACXX_8_7960.sorted.filtered_peak_2597
chr10	6309137	6309529	393	26.05	4.51369	2.24252	2.11739	C7KUGACXX_8_7960.sorted.filtered_peak_2598
chr10	6312141	6312806	666	54.05	17.35624	3.75457	14.32911	C7KUGACXX_8_7960.sorted.filtered_peak_2599
chr10	6316987	6317644	658	50.03	16.95882	3.83890	13.96870	C7KUGACXX_8_7960.sorted.filtered_peak_2600
chr10	6322336	6322585	250	16.92	3.95452	2.45538	1.62104	C7KUGACXX_8_7960.sorted.filtered_peak_2601
chr10	6333435	6333992	558	23.56	10.10009	4.25312	7.33400	C7KUGACXX_8_7960.sorted.filtered_peak_2602
chr10	6342014	6342525	512	21.45	6.21382	3.00743	3.66188	C7KUGACXX_8_7960.sorted.filtered_peak_2603
chr10	6389727	6390574	848	28.21	8.78827	3.31185	6.11730	C7KUGACXX_8_7960.sorted.filtered_peak_2604
chr10	6443503	6443990	488	16.49	3.98812	2.49026	1.64348	C7KUGACXX_8_7960.sorted.filtered_peak_2605
chr10	6451891	6452583	693	25.65	8.82052	3.53202	6.13792	C7KUGACXX_8_7960.sorted.filtered_peak_2606
chr10	6487659	6488219	561	15.83	5.24815	3.07057	2.76616	C7KUGACXX_8_7960.sorted.filtered_peak_2607
chr10	6515440	6516311	872	27.07	7.68698	3.09949	5.05000	C7KUGACXX_8_7960.sorted.filtered_peak_2608
chr10	6540720	6541097	378	27.76	8.07247	3.15042	5.42712	C7KUGACXX_8_7960.sorted.filtered_peak_2609
chr10	6549239	6549600	362	19.48	6.24350	3.17192	3.68756	C7KUGACXX_8_7960.sorted.filtered_peak_2610
chr10	6572005	6572535	531	28.70	8.28303	3.12276	5.64007	C7KUGACXX_8_7960.sorted.filtered_peak_2611
chr10	6584947	6586037	1091	34.14	11.26011	3.57336	8.46805	C7KUGACXX_8_7960.sorted.filtered_peak_2612
chr10	6600056	6600774	719	30.97	8.93425	3.17444	6.25177	C7KUGACXX_8_7960.sorted.filtered_peak_2613
chr10	6622334	6622848	515	29.80	4.54895	2.14125	2.14857	C7KUGACXX_8_7960.sorted.filtered_peak_2614
chr10	6625479	6625728	250	28.02	4.62532	2.21666	2.20621	C7KUGACXX_8_7960.sorted.filtered_peak_2615
chr10	6634021	6634485	465	32.68	10.65420	3.55178	7.87523	C7KUGACXX_8_7960.sorted.filtered_peak_2616
chr10	6685851	6686361	511	16.93	4.88221	2.82406	2.43872	C7KUGACXX_8_7960.sorted.filtered_peak_2617
chr10	6707911	6708363	453	18.77	5.54644	2.94691	3.05356	C7KUGACXX_8_7960.sorted.filtered_peak_2618
chr10	6962031	6962454	424	18.33	4.90433	2.73935	2.45568	C7KUGACXX_8_7960.sorted.filtered_peak_2619
chr10	6969352	6970306	955	39.75	12.15280	3.45658	9.31713	C7KUGACXX_8_7960.sorted.filtered_peak_2620
chr10	7000341	7000949	609	20.71	5.82175	2.91422	3.30153	C7KUGACXX_8_7960.sorted.filtered_peak_2621
chr10	7015838	7016519	682	18.43	4.55087	2.59264	2.14232	C7KUGACXX_8_7960.sorted.filtered_peak_2622
chr10	7088192	7088881	690	20.44	5.22138	2.72044	2.74825	C7KUGACXX_8_7960.sorted.filtered_peak_2623
chr10	7235039	7235601	563	15.15	4.00895	2.58192	1.66666	C7KUGACXX_8_7960.sorted.filtered_peak_2624
chr10	7300933	7301322	390	30.13	7.94766	2.99766	5.29412	C7KUGACXX_8_7960.sorted.filtered_peak_2625
chr10	7311213	7311877	665	44.86	18.66923	4.51933	15.63122	C7KUGACXX_8_7960.sorted.filtered_peak_2626
chr10	7452313	7453350	1038	29.07	5.45804	2.38436	2.97750	C7KUGACXX_8_7960.sorted.filtered_peak_2627
chr10	7526334	7527150	817	38.11	11.26306	3.30917	8.47991	C7KUGACXX_8_7960.sorted.filtered_peak_2628
chr10	7729260	7729540	281	16.94	5.95503	3.27293	3.42113	C7KUGACXX_8_7960.sorted.filtered_peak_2629
chr10	7829520	7830389	870	47.70	17.30505	3.87763	14.34418	C7KUGACXX_8_7960.sorted.filtered_peak_2630
chr10	7860027	7861053	1027	36.44	12.46045	3.58810	9.67185	C7KUGACXX_8_7960.sorted.filtered_peak_2631
chr10	8095311	8096108	798	42.56	7.93482	2.46646	5.31910	C7KUGACXX_8_7960.sorted.filtered_peak_2632
chr10	8096458	8096977	520	37.83	5.59577	2.17392	3.10233	C7KUGACXX_8_7960.sorted.filtered_peak_2633
chr10	8130528	8130963	436	20.96	6.81654	3.24673	4.24002	C7KUGACXX_8_7960.sorted.filtered_peak_2634
chr10	8173413	8173934	522	18.81	4.94394	2.72030	2.49640	C7KUGACXX_8_7960.sorted.filtered_peak_2635
chr10	8179053	8179655	603	19.24	4.96176	2.69501	2.51833	C7KUGACXX_8_7960.sorted.filtered_peak_2636
chr10	8225024	8225780	757	26.29	9.07667	3.57181	6.37300	C7KUGACXX_8_7960.sorted.filtered_peak_2637
chr10	8280836	8281268	433	18.19	4.49080	2.58889	2.08690	C7KUGACXX_8_7960.sorted.filtered_peak_2638
chr10	8286901	8287458	558	22.52	6.55106	3.04826	3.97528	C7KUGACXX_8_7960.sorted.filtered_peak_2639
chr10	8373967	8374740	774	45.42	16.91238	4.21440	13.89338	C7KUGACXX_8_7960.sorted.filtered_peak_2640
chr10	8402309	8402700	392	21.47	6.02823	2.92993	3.49878	C7KUGACXX_8_7960.sorted.filtered_peak_2641
chr10	8407978	8408270	293	18.48	4.51929	2.57759	2.11905	C7KUGACXX_8_7960.sorted.filtered_peak_2642
chr10	8444516	8444949	434	26.06	4.94375	2.36574	2.49511	C7KUGACXX_8_7960.sorted.filtered_peak_2643
chr10	8446661	8447043	383	34.75	9.05634	3.03564	6.34647	C7KUGACXX_8_7960.sorted.filtered_peak_2644
chr10	8458459	8458721	263	19.21	4.60990	2.57437	2.19651	C7KUGACXX_8_7960.sorted.filtered_peak_2645
chr10	11155170	11155524	355	20.17	6.52562	3.20328	3.96286	C7KUGACXX_8_7960.sorted.filtered_peak_2646
chr10	11187301	11187697	397	31.92	6.88948	2.63255	4.31274	C7KUGACXX_8_7960.sorted.filtered_peak_2647
chr10	11191586	11191925	340	31.60	6.25775	2.50716	3.70285	C7KUGACXX_8_7960.sorted.filtered_peak_2648
chr10	11205034	11205589	556	48.62	10.39423	2.75937	7.62875	C7KUGACXX_8_7960.sorted.filtered_peak_2649
chr10	11213111	11213522	412	33.10	3.79406	1.89802	1.47878	C7KUGACXX_8_7960.sorted.filtered_peak_2650
chr10	11220538	11221121	584	60.95	15.03961	3.05797	12.11987	C7KUGACXX_8_7960.sorted.filtered_peak_2651
chr10	11222302	11222591	290	39.92	5.39950	2.10151	2.90742	C7KUGACXX_8_7960.sorted.filtered_peak_2652
chr10	11267883	11268420	538	21.08	3.88789	2.23827	1.55692	C7KUGACXX_8_7960.sorted.filtered_peak_2653
chr10	11277876	11278482	607	24.96	5.10907	2.46400	2.63858	C7KUGACXX_8_7960.sorted.filtered_peak_2654
chr10	11312342	11312826	485	22.69	5.83986	2.81147	3.30358	C7KUGACXX_8_7960.sorted.filtered_peak_2655
chr10	11361957	11362220	264	18.34	5.20024	2.85972	2.71979	C7KUGACXX_8_7960.sorted.filtered_peak_2656
chr10	11445074	11445447	374	19.29	5.89755	3.05419	3.36719	C7KUGACXX_8_7960.sorted.filtered_peak_2657
chr10	11726910	11727223	314	20.38	7.02154	3.39527	4.41728	C7KUGACXX_8_7960.sorted.filtered_peak_2658
chr10	11905621	11906055	435	16.46	5.22984	3.01499	2.74852	C7KUGACXX_8_7960.sorted.filtered_peak_2659
chr10	12028542	12028853	312	14.06	4.13544	2.71946	1.77366	C7KUGACXX_8_7960.sorted.filtered_peak_2660
chr10	12084501	12085703	1203	70.59	29.47297	4.72990	26.09410	C7KUGACXX_8_7960.sorted.filtered_peak_2661
chr10	12110524	12111403	880	45.73	20.91602	4.77977	17.83599	C7KUGACXX_8_7960.sorted.filtered_peak_2662
chr10	12164660	12165255	596	19.77	6.64731	3.29556	4.06955	C7KUGACXX_8_7960.sorted.filtered_peak_2663
chr10	12171285	12172162	878	48.14	21.95205	4.83907	18.83453	C7KUGACXX_8_7960.sorted.filtered_peak_2664
chr10	12223310	12223742	433	27.83	10.65413	3.94871	7.87781	C7KUGACXX_8_7960.sorted.filtered_peak_2665
chr10	12237109	12238611	1503	37.41	10.67601	3.14962	7.95807	C7KUGACXX_8_7960.sorted.filtered_peak_2666
chr10	12256782	12257235	454	16.87	4.65146	2.73698	2.22836	C7KUGACXX_8_7960.sorted.filtered_peak_2667
chr10	12306258	12306740	483	21.70	7.36428	3.41453	4.73334	C7KUGACXX_8_7960.sorted.filtered_peak_2668
chr10	12390962	12391821	860	40.26	10.00477	3.02761	7.23272	C7KUGACXX_8_7960.sorted.filtered_peak_2669
chr10	12392257	12392779	523	33.01	6.75896	2.57535	4.17067	C7KUGACXX_8_7960.sorted.filtered_peak_2670
chr10	12407987	12408331	345	18.19	6.79177	3.49976	4.20346	C7KUGACXX_8_7960.sorted.filtered_peak_2671
chr10	12455067	12455360	294	16.30	5.00586	2.92629	2.54896	C7KUGACXX_8_7960.sorted.filtered_peak_2672
chr10	12461464	12461829	366	17.80	5.58674	3.05294	3.07999	C7KUGACXX_8_7960.sorted.filtered_peak_2673
chr10	12490577	12491350	774	50.13	20.61165	4.50792	17.50921	C7KUGACXX_8_7960.sorted.filtered_peak_2674
chr10	12558641	12558972	332	13.58	3.92718	2.65879	1.57806	C7KUGACXX_8_7960.sorted.filtered_peak_2675
chr10	12606160	12606508	349	15.68	4.78926	2.87405	2.36246	C7KUGACXX_8_7960.sorted.filtered_peak_2676
chr10	12630208	12630711	504	23.33	6.11698	2.85384	3.56835	C7KUGACXX_8_7960.sorted.filtered_peak_2677
chr10	12636209	12637042	834	26.91	6.72712	2.81458	4.15871	C7KUGACXX_8_7960.sorted.filtered_peak_2678
chr10	12647760	12648036	277	15.33	4.03428	2.58065	1.68757	C7KUGACXX_8_7960.sorted.filtered_peak_2679
chr10	12698555	12698806	252	19.55	7.00845	3.48996	4.38886	C7KUGACXX_8_7960.sorted.filtered_peak_2680
chr10	12723340	12723589	250	14.56	4.47391	2.83892	2.05748	C7KUGACXX_8_7960.sorted.filtered_peak_2681
chr10	12741228	12741715	488	27.36	10.50429	3.93128	7.74567	C7KUGACXX_8_7960.sorted.filtered_peak_2682
chr10	13141361	13142713	1353	33.01	8.79054	3.04557	6.10397	C7KUGACXX_8_7960.sorted.filtered_peak_2683
chr10	13150089	13150338	250	18.70	5.22297	2.84126	2.73945	C7KUGACXX_8_7960.sorted.filtered_peak_2684
chr10	13157950	13158908	959	16.71	4.79893	2.80601	2.36502	C7KUGACXX_8_7960.sorted.filtered_peak_2685
chr10	13202757	13203664	908	39.93	15.74335	4.08411	12.83275	C7KUGACXX_8_7960.sorted.filtered_peak_2686
chr10	13214465	13215021	557	14.06	3.87139	2.59328	1.54704	C7KUGACXX_8_7960.sorted.filtered_peak_2687
chr10	13341769	13342307	539	29.66	5.75787	2.45202	3.23967	C7KUGACXX_8_7960.sorted.filtered_peak_2688
chr10	13343909	13344605	697	62.47	26.30425	4.95845	22.99150	C7KUGACXX_8_7960.sorted.filtered_peak_2689
chr10	13389624	13390640	1017	32.68	8.35881	2.98296	5.67386	C7KUGACXX_8_7960.sorted.filtered_peak_2690
chr10	13413908	13414219	312	19.48	7.68339	3.73583	5.04247	C7KUGACXX_8_7960.sorted.filtered_peak_2691
chr10	13628657	13629153	497	29.60	11.32800	4.04838	8.50583	C7KUGACXX_8_7960.sorted.filtered_peak_2692
chr10	13701954	13702214	261	19.94	6.42688	3.21764	3.85046	C7KUGACXX_8_7960.sorted.filtered_peak_2693
chr10	13820196	13820548	353	14.90	4.47957	2.80266	2.08350	C7KUGACXX_8_7960.sorted.filtered_peak_2694
chr10	13828887	13829605	719	29.06	8.64093	3.20099	5.97443	C7KUGACXX_8_7960.sorted.filtered_peak_2695
chr10	14051414	14051869	456	24.75	7.66063	3.25942	5.01923	C7KUGACXX_8_7960.sorted.filtered_peak_2696
chr10	14215639	14215950	312	15.95	4.88156	2.89494	2.44370	C7KUGACXX_8_7960.sorted.filtered_peak_2697
chr10	14226983	14227733	751	23.88	7.64220	3.32672	4.99806	C7KUGACXX_8_7960.sorted.filtered_peak_2698
chr10	14541086	14541335	250	17.55	5.47720	3.01538	2.98968	C7KUGACXX_8_7960.sorted.filtered_peak_2699
chr10	14549263	14549549	287	14.96	4.06241	2.62208	1.70779	C7KUGACXX_8_7960.sorted.filtered_peak_2700
chr10	14585236	14585534	299	22.02	5.47350	2.72259	2.97208	C7KUGACXX_8_7960.sorted.filtered_peak_2701
chr10	14613803	14614460	658	29.00	6.73467	2.74485	4.13959	C7KUGACXX_8_7960.sorted.filtered_peak_2702
chr10	14625288	14625629	342	30.23	5.79841	2.44082	3.27978	C7KUGACXX_8_7960.sorted.filtered_peak_2703
chr10	14630056	14630667	612	31.85	6.28362	2.47357	3.75427	C7KUGACXX_8_7960.sorted.filtered_peak_2704
chr10	14646272	14646713	442	33.54	6.44771	2.48690	3.87554	C7KUGACXX_8_7960.sorted.filtered_peak_2705
chr10	14647176	14647486	311	30.68	5.42638	2.33648	2.93526	C7KUGACXX_8_7960.sorted.filtered_peak_2706
chr10	14689987	14690780	794	45.08	14.26965	3.67144	11.33756	C7KUGACXX_8_7960.sorted.filtered_peak_2707
chr10	14701491	14702159	669	29.59	7.02405	2.75810	4.43280	C7KUGACXX_8_7960.sorted.filtered_peak_2708
chr10	14760939	14761245	307	13.95	4.14038	2.72751	1.76763	C7KUGACXX_8_7960.sorted.filtered_peak_2709
chr10	14879647	14880546	900	53.48	20.87094	4.12984	17.79704	C7KUGACXX_8_7960.sorted.filtered_peak_2710
chr10	14920317	14921068	752	48.76	16.58102	3.83726	13.59839	C7KUGACXX_8_7960.sorted.filtered_peak_2711
chr10	14995400	14996570	1171	35.05	10.11242	3.16152	7.40528	C7KUGACXX_8_7960.sorted.filtered_peak_2712
chr10	15001180	15002316	1137	37.46	12.56039	3.65317	9.72305	C7KUGACXX_8_7960.sorted.filtered_peak_2713
chr10	15130685	15131040	356	22.04	6.75661	3.15104	4.17348	C7KUGACXX_8_7960.sorted.filtered_peak_2714
chr10	15138719	15139920	1202	58.89	23.38857	4.47304	20.17747	C7KUGACXX_8_7960.sorted.filtered_peak_2715
chr10	15210188	15212207	2020	43.85	11.06929	2.99340	8.29343	C7KUGACXX_8_7960.sorted.filtered_peak_2716
chr10	15230767	15231071	305	17.45	4.86866	2.78698	2.42473	C7KUGACXX_8_7960.sorted.filtered_peak_2717
chr10	15250765	15251218	454	30.52	10.35118	3.59984	7.59958	C7KUGACXX_8_7960.sorted.filtered_peak_2718
chr10	15251720	15252292	573	19.80	4.13036	2.37146	1.77047	C7KUGACXX_8_7960.sorted.filtered_peak_2719
chr10	15901927	15902843	917	27.11	7.81553	3.13713	5.16829	C7KUGACXX_8_7960.sorted.filtered_peak_2720
chr10	16478474	16479345	872	43.73	17.02556	4.05926	14.07971	C7KUGACXX_8_7960.sorted.filtered_peak_2721
chr10	16829383	16830426	1044	21.45	6.17954	2.94284	3.66961	C7KUGACXX_8_7960.sorted.filtered_peak_2722
chr10	16858964	16860051	1088	70.40	30.06293	4.56065	26.69122	C7KUGACXX_8_7960.sorted.filtered_peak_2723
chr10	16933354	16933754	401	15.56	4.37344	2.71182	1.98624	C7KUGACXX_8_7960.sorted.filtered_peak_2724
chr10	17009240	17009582	343	18.33	5.92546	3.13204	3.40053	C7KUGACXX_8_7960.sorted.filtered_peak_2725
chr10	17044833	17045550	718	32.31	10.60767	3.49519	7.86651	C7KUGACXX_8_7960.sorted.filtered_peak_2726
chr10	17065442	17066185	744	34.51	7.20673	2.58098	4.62671	C7KUGACXX_8_7960.sorted.filtered_peak_2727
chr10	17068773	17069194	422	40.46	7.59137	2.49601	4.96506	C7KUGACXX_8_7960.sorted.filtered_peak_2728
chr10	17071517	17071983	467	40.93	9.96244	2.91993	7.24106	C7KUGACXX_8_7960.sorted.filtered_peak_2729
chr10	17242846	17244010	1165	32.52	8.78166	3.00832	6.12978	C7KUGACXX_8_7960.sorted.filtered_peak_2730
chr10	17248190	17248881	692	31.13	8.28677	2.99734	5.62470	C7KUGACXX_8_7960.sorted.filtered_peak_2731
chr10	17258318	17258701	384	23.48	6.94479	3.11337	4.34928	C7KUGACXX_8_7960.sorted.filtered_peak_2732
chr10	17270024	17271095	1072	49.99	7.31285	2.22804	4.69938	C7KUGACXX_8_7960.sorted.filtered_peak_2733
chr10	17271910	17272873	964	60.93	12.00739	2.68083	9.16637	C7KUGACXX_8_7960.sorted.filtered_peak_2734
chr10	17299396	17300042	647	16.36	5.12836	2.97446	2.65877	C7KUGACXX_8_7960.sorted.filtered_peak_2735
chr10	17470737	17471104	368	32.43	9.53663	3.27653	6.80944	C7KUGACXX_8_7960.sorted.filtered_peak_2736
chr10	17485983	17486791	809	21.06	6.47729	3.10314	3.92265	C7KUGACXX_8_7960.sorted.filtered_peak_2737
chr10	17495530	17495925	396	20.11	4.99674	2.66137	2.54422	C7KUGACXX_8_7960.sorted.filtered_peak_2738
chr10	17552472	17552752	281	22.32	3.41666	2.04459	1.16002	C7KUGACXX_8_7960.sorted.filtered_peak_2739
chr10	17659319	17659906	588	13.67	3.61050	2.50196	1.32151	C7KUGACXX_8_7960.sorted.filtered_peak_2740
chr10	17685596	17686631	1036	46.17	15.63845	3.66915	12.73264	C7KUGACXX_8_7960.sorted.filtered_peak_2741
chr10	18940201	18940927	727	45.07	13.93066	3.49273	11.05519	C7KUGACXX_8_7960.sorted.filtered_peak_2742
chr10	18947877	18948984	1108	46.93	15.68228	3.74821	12.73722	C7KUGACXX_8_7960.sorted.filtered_peak_2743
chr10	21784566	21784838	273	24.54	6.34143	2.85974	3.77476	C7KUGACXX_8_7960.sorted.filtered_peak_2744
chr10	21814448	21815128	681	24.17	5.20914	2.49680	2.76432	C7KUGACXX_8_7960.sorted.filtered_peak_2745
chr10	21822514	21823492	979	45.05	15.83827	3.89471	12.88060	C7KUGACXX_8_7960.sorted.filtered_peak_2746
chr10	21823673	21823934	262	22.69	3.50623	2.06067	1.23302	C7KUGACXX_8_7960.sorted.filtered_peak_2747
chr10	21991517	21991924	408	19.31	6.24565	3.15641	3.71122	C7KUGACXX_8_7960.sorted.filtered_peak_2748
chr10	22029809	22030313	505	34.14	11.63645	3.71083	8.82000	C7KUGACXX_8_7960.sorted.filtered_peak_2749
chr10	22292063	22292947	885	41.16	13.13631	3.56016	10.27731	C7KUGACXX_8_7960.sorted.filtered_peak_2750
chr10	22311504	22312093	590	17.17	4.76410	2.76283	2.32882	C7KUGACXX_8_7960.sorted.filtered_peak_2751
chr10	22518093	22518890	798	27.53	7.93390	3.09929	5.30759	C7KUGACXX_8_7960.sorted.filtered_peak_2752
chr10	22535768	22536145	378	18.55	4.82242	2.69714	2.37911	C7KUGACXX_8_7960.sorted.filtered_peak_2753
chr10	22540743	22541155	413	19.75	4.58724	2.53327	2.17640	C7KUGACXX_8_7960.sorted.filtered_peak_2754
chr10	22541545	22541856	312	19.56	4.89140	2.65644	2.44697	C7KUGACXX_8_7960.sorted.filtered_peak_2755
chr10	22604923	22605839	917	38.21	9.36053	2.91136	6.66068	C7KUGACXX_8_7960.sorted.filtered_peak_2756
chr10	22614236	22614779	544	30.72	5.56582	2.35645	3.08125	C7KUGACXX_8_7960.sorted.filtered_peak_2757
chr10	22622144	22622504	361	25.84	5.93320	2.64704	3.41422	C7KUGACXX_8_7960.sorted.filtered_peak_2758
chr10	22628966	22630111	1146	35.29	7.72071	2.66414	5.10221	C7KUGACXX_8_7960.sorted.filtered_peak_2759
chr10	22725642	22726709	1068	28.66	8.31897	3.14244	5.67035	C7KUGACXX_8_7960.sorted.filtered_peak_2760
chr10	22780875	22781163	289	16.61	4.92429	2.86762	2.47911	C7KUGACXX_8_7960.sorted.filtered_peak_2761
chr10	22795011	22795371	361	15.52	5.06879	3.01364	2.60683	C7KUGACXX_8_7960.sorted.filtered_peak_2762
chr10	22859785	22860050	266	21.74	7.00711	3.27710	4.40087	C7KUGACXX_8_7960.sorted.filtered_peak_2763
chr10	22895227	22895545	319	25.27	7.14344	3.06626	4.52529	C7KUGACXX_8_7960.sorted.filtered_peak_2764
chr10	22900581	22901018	438	25.72	6.49706	2.82311	3.93424	C7KUGACXX_8_7960.sorted.filtered_peak_2765
chr10	22919453	22920143	691	40.61	9.70864	2.91590	6.96528	C7KUGACXX_8_7960.sorted.filtered_peak_2766
chr10	22935078	22935809	732	33.61	7.87721	2.79412	5.23636	C7KUGACXX_8_7960.sorted.filtered_peak_2767
chr10	22955367	22956017	651	22.82	6.00294	2.84024	3.46764	C7KUGACXX_8_7960.sorted.filtered_peak_2768
chr10	22970709	22971816	1108	27.04	5.71710	2.53986	3.20697	C7KUGACXX_8_7960.sorted.filtered_peak_2769
chr10	23003377	23003646	270	29.08	7.51448	2.95496	4.87356	C7KUGACXX_8_7960.sorted.filtered_peak_2770
chr10	23277712	23278155	444	21.96	6.62910	3.11974	4.04714	C7KUGACXX_8_7960.sorted.filtered_peak_2771
chr10	23603593	23604014	422	14.85	3.91693	2.56342	1.58646	C7KUGACXX_8_7960.sorted.filtered_peak_2772
chr10	23633374	23633643	270	15.40	4.07167	2.59044	1.72132	C7KUGACXX_8_7960.sorted.filtered_peak_2773
chr10	23652534	23652851	318	23.31	5.87214	2.77546	3.34350	C7KUGACXX_8_7960.sorted.filtered_peak_2774
chr10	23657444	23658092	649	23.14	5.44298	2.63774	2.95806	C7KUGACXX_8_7960.sorted.filtered_peak_2775
chr10	23727514	23728340	827	45.70	13.73768	3.38428	10.87895	C7KUGACXX_8_7960.sorted.filtered_peak_2776
chr10	23737657	23738124	468	22.60	8.01238	3.54962	5.35658	C7KUGACXX_8_7960.sorted.filtered_peak_2777
chr10	24911065	24911317	253	19.92	5.92850	3.00730	3.40047	C7KUGACXX_8_7960.sorted.filtered_peak_2778
chr10	24931844	24932136	293	18.75	5.52039	2.94764	3.02088	C7KUGACXX_8_7960.sorted.filtered_peak_2779
chr10	24995414	24995681	268	16.53	5.29294	3.03543	2.80714	C7KUGACXX_8_7960.sorted.filtered_peak_2780
chr10	25012780	25013903	1124	36.57	11.05954	3.22675	8.33843	C7KUGACXX_8_7960.sorted.filtered_peak_2781
chr10	25176638	25176887	250	17.72	4.95975	2.80096	2.50894	C7KUGACXX_8_7960.sorted.filtered_peak_2782
chr10	25304944	25306322	1379	57.64	21.80544	4.16970	18.67095	C7KUGACXX_8_7960.sorted.filtered_peak_2783
chr10	25351362	25351715	354	18.38	5.26936	2.86952	2.79820	C7KUGACXX_8_7960.sorted.filtered_peak_2784
chr10	26624007	26624383	377	17.69	5.23777	2.89530	2.77564	C7KUGACXX_8_7960.sorted.filtered_peak_2785
chr10	26719799	26720171	373	22.12	7.70857	3.48554	5.06462	C7KUGACXX_8_7960.sorted.filtered_peak_2786
chr10	26726571	26727691	1121	23.46	4.41378	2.30544	2.02786	C7KUGACXX_8_7960.sorted.filtered_peak_2787
chr10	26737519	26738257	739	29.76	7.44682	2.85589	4.83745	C7KUGACXX_8_7960.sorted.filtered_peak_2788
chr10	26763544	26764055	512	28.88	7.80231	2.99611	5.17733	C7KUGACXX_8_7960.sorted.filtered_peak_2789
chr10	26771041	26771477	437	36.74	8.64697	2.84273	5.96390	C7KUGACXX_8_7960.sorted.filtered_peak_2790
chr10	26775844	26776783	940	35.18	8.27349	2.82198	5.61259	C7KUGACXX_8_7960.sorted.filtered_peak_2791
chr10	26986059	26986935	877	27.72	9.90995	3.72550	7.16614	C7KUGACXX_8_7960.sorted.filtered_peak_2792
chr10	27010523	27010951	429	20.27	4.97655	2.64518	2.52598	C7KUGACXX_8_7960.sorted.filtered_peak_2793
chr10	27015038	27015412	375	21.19	5.75048	2.86509	3.22808	C7KUGACXX_8_7960.sorted.filtered_peak_2794
chr10	27028068	27028629	562	30.30	6.58389	2.63080	4.01485	C7KUGACXX_8_7960.sorted.filtered_peak_2795
chr10	27035022	27035271	250	20.59	5.04206	2.65131	2.58020	C7KUGACXX_8_7960.sorted.filtered_peak_2796
chr10	27149449	27150372	924	75.96	31.82069	4.79354	28.35379	C7KUGACXX_8_7960.sorted.filtered_peak_2797
chr10	27312357	27312657	301	18.64	5.80154	3.05550	3.28812	C7KUGACXX_8_7960.sorted.filtered_peak_2798
chr10	27388927	27389907	981	55.18	23.32524	4.75449	20.11888	C7KUGACXX_8_7960.sorted.filtered_peak_2799
chr10	27443179	27444999	1821	38.71	9.42110	2.86934	6.72649	C7KUGACXX_8_7960.sorted.filtered_peak_2800
chr10	27514646	27514921	276	15.94	4.81702	2.87330	2.37698	C7KUGACXX_8_7960.sorted.filtered_peak_2801
chr10	27530612	27531461	850	51.68	13.00511	3.10336	10.13201	C7KUGACXX_8_7960.sorted.filtered_peak_2802
chr10	27531707	27532379	673	40.34	7.26450	2.42143	4.67163	C7KUGACXX_8_7960.sorted.filtered_peak_2803
chr10	27541279	27541746	468	17.93	5.74850	3.08897	3.24647	C7KUGACXX_8_7960.sorted.filtered_peak_2804
chr10	27546390	27546791	402	21.42	7.45340	3.44318	4.83418	C7KUGACXX_8_7960.sorted.filtered_peak_2805
chr10	27753796	27754208	413	13.31	3.77970	2.60939	1.45024	C7KUGACXX_8_7960.sorted.filtered_peak_2806
chr10	27792661	27793495	835	57.81	26.05836	4.87611	22.81096	C7KUGACXX_8_7960.sorted.filtered_peak_2807
chr10	27828903	27829168	266	15.14	3.93296	2.55208	1.59450	C7KUGACXX_8_7960.sorted.filtered_peak_2808
chr10	27857364	27857780	417	17.34	4.87438	2.79456	2.42918	C7KUGACXX_8_7960.sorted.filtered_peak_2809
chr10	27945539	27945788	250	16.96	5.54795	3.11676	3.03335	C7KUGACXX_8_7960.sorted.filtered_peak_2810
chr10	28031215	28031759	545	17.47	4.40660	2.59244	2.01857	C7KUGACXX_8_7960.sorted.filtered_peak_2811
chr10	28467115	28467537	423	17.28	4.98675	2.84169	2.53314	C7KUGACXX_8_7960.sorted.filtered_peak_2812
chr10	28591646	28592394	749	44.27	17.42126	4.22500	14.43260	C7KUGACXX_8_7960.sorted.filtered_peak_2813
chr10	28622391	28622665	275	29.01	7.40177	2.90785	4.78081	C7KUGACXX_8_7960.sorted.filtered_peak_2814
chr10	28623193	28624400	1208	29.93	7.77263	2.92086	5.14320	C7KUGACXX_8_7960.sorted.filtered_peak_2815
chr10	28656932	28657376	445	18.49	6.33101	3.29123	3.76807	C7KUGACXX_8_7960.sorted.filtered_peak_2816
chr10	28821266	28822617	1352	58.61	16.96536	3.35598	13.98969	C7KUGACXX_8_7960.sorted.filtered_peak_2817
chr10	28952567	28953026	460	14.40	4.18958	2.71607	1.82152	C7KUGACXX_8_7960.sorted.filtered_peak_2818
chr10	28965853	28966579	727	24.87	7.37607	3.15812	4.75036	C7KUGACXX_8_7960.sorted.filtered_peak_2819
chr10	29698210	29698663	454	16.07	4.96985	2.92787	2.51749	C7KUGACXX_8_7960.sorted.filtered_peak_2820
chr10	29947824	29948659	836	30.85	10.07648	3.45109	7.35538	C7KUGACXX_8_7960.sorted.filtered_peak_2821
chr10	29970694	29971072	379	24.02	8.21040	3.50217	5.53722	C7KUGACXX_8_7960.sorted.filtered_peak_2822
chr10	30024391	30025045	655	21.40	6.42933	3.05083	3.89139	C7KUGACXX_8_7960.sorted.filtered_peak_2823
chr10	30316147	30316843	697	19.89	6.26795	3.12651	3.72670	C7KUGACXX_8_7960.sorted.filtered_peak_2824
chr10	30637820	30638474	655	32.81	10.02428	3.40546	7.26223	C7KUGACXX_8_7960.sorted.filtered_peak_2825
chr10	30681436	30681778	343	13.80	4.04896	2.69962	1.68355	C7KUGACXX_8_7960.sorted.filtered_peak_2826
chr10	30702980	30703319	340	17.70	4.79384	2.73294	2.36328	C7KUGACXX_8_7960.sorted.filtered_peak_2827
chr10	30707612	30707924	313	21.09	5.41996	2.73958	2.94076	C7KUGACXX_8_7960.sorted.filtered_peak_2828
chr10	30722474	30723210	737	35.07	7.60406	2.67795	4.97495	C7KUGACXX_8_7960.sorted.filtered_peak_2829
chr10	30725957	30726356	400	33.09	6.62930	2.53682	4.05219	C7KUGACXX_8_7960.sorted.filtered_peak_2830
chr10	30791074	30791879	806	21.67	5.85724	2.85143	3.34472	C7KUGACXX_8_7960.sorted.filtered_peak_2831
chr10	30818314	30818881	568	23.86	6.99981	3.09236	4.40792	C7KUGACXX_8_7960.sorted.filtered_peak_2832
chr10	30823470	30823834	365	22.55	6.84451	3.14313	4.25272	C7KUGACXX_8_7960.sorted.filtered_peak_2833
chr10	30959744	30960263	520	14.06	4.19618	2.74686	1.81480	C7KUGACXX_8_7960.sorted.filtered_peak_2834
chr10	30971302	30971687	386	32.77	13.31576	4.27784	10.44113	C7KUGACXX_8_7960.sorted.filtered_peak_2835
chr10	30976451	30976854	404	15.49	3.65483	2.41179	1.36757	C7KUGACXX_8_7960.sorted.filtered_peak_2836
chr10	30990320	30990810	491	34.76	12.26573	3.78145	9.44881	C7KUGACXX_8_7960.sorted.filtered_peak_2837
chr10	31025816	31026065	250	17.40	5.08399	2.86863	2.62581	C7KUGACXX_8_7960.sorted.filtered_peak_2838
chr10	31036531	31036968	438	33.42	9.14617	3.13533	6.42739	C7KUGACXX_8_7960.sorted.filtered_peak_2839
chr10	31072791	31073189	399	26.36	6.74963	2.87049	4.16192	C7KUGACXX_8_7960.sorted.filtered_peak_2840
chr10	31081096	31081397	302	17.24	3.67811	2.33064	1.38508	C7KUGACXX_8_7960.sorted.filtered_peak_2841
chr10	31287694	31288585	892	19.47	3.82850	2.28228	1.50628	C7KUGACXX_8_7960.sorted.filtered_peak_2842
chr10	31320411	31321527	1117	71.50	26.72547	4.50649	23.38447	C7KUGACXX_8_7960.sorted.filtered_peak_2843
chr10	31379682	31380138	457	22.70	6.89914	3.13353	4.31752	C7KUGACXX_8_7960.sorted.filtered_peak_2844
chr10	31389894	31390456	563	22.99	6.60152	3.00164	4.04486	C7KUGACXX_8_7960.sorted.filtered_peak_2845
chr10	31607295	31608793	1499	37.88	7.15964	2.47367	4.56950	C7KUGACXX_8_7960.sorted.filtered_peak_2846
chr10	31631646	31631895	250	14.27	3.40260	2.37203	1.14918	C7KUGACXX_8_7960.sorted.filtered_peak_2847
chr10	31892385	31892728	344	18.22	4.56979	2.60772	2.17018	C7KUGACXX_8_7960.sorted.filtered_peak_2848
chr10	31996426	31996964	539	24.61	8.14872	3.41791	5.48820	C7KUGACXX_8_7960.sorted.filtered_peak_2849
chr10	32034532	32035017	486	29.53	11.60424	4.02642	8.81450	C7KUGACXX_8_7960.sorted.filtered_peak_2850
chr10	32048765	32049652	888	49.33	20.60154	4.50034	17.51772	C7KUGACXX_8_7960.sorted.filtered_peak_2851
chr10	32125951	32126463	513	13.79	4.04029	2.69718	1.67512	C7KUGACXX_8_7960.sorted.filtered_peak_2852
chr10	32217685	32217950	266	27.29	5.42310	2.45927	2.92515	C7KUGACXX_8_7960.sorted.filtered_peak_2853
chr10	32218683	32219018	336	27.04	5.61103	2.51555	3.10527	C7KUGACXX_8_7960.sorted.filtered_peak_2854
chr10	32344509	32345574	1066	37.10	9.54210	2.98286	6.83604	C7KUGACXX_8_7960.sorted.filtered_peak_2855
chr10	32439662	32440118	457	27.47	9.69774	3.64291	6.98046	C7KUGACXX_8_7960.sorted.filtered_peak_2856
chr10	32456468	32456830	363	13.79	4.04516	2.69839	1.68017	C7KUGACXX_8_7960.sorted.filtered_peak_2857
chr10	32479785	32480195	411	14.14	4.07987	2.68637	1.72511	C7KUGACXX_8_7960.sorted.filtered_peak_2858
chr10	32533463	32533712	250	17.29	4.57173	2.67864	2.15520	C7KUGACXX_8_7960.sorted.filtered_peak_2859
chr10	32621011	32621715	705	23.72	5.61013	2.66005	3.11458	C7KUGACXX_8_7960.sorted.filtered_peak_2860
chr10	32634903	32636518	1616	53.12	13.23804	3.07929	10.35954	C7KUGACXX_8_7960.sorted.filtered_peak_2861
chr10	32645993	32646581	589	26.27	8.26009	3.36023	5.57504	C7KUGACXX_8_7960.sorted.filtered_peak_2862
chr10	32656758	32657250	493	20.69	6.40259	3.12529	3.84089	C7KUGACXX_8_7960.sorted.filtered_peak_2863
chr10	32666398	32666784	387	24.99	4.99664	2.41586	2.55283	C7KUGACXX_8_7960.sorted.filtered_peak_2864
chr10	32667564	32668078	515	34.67	10.16910	3.26961	7.43138	C7KUGACXX_8_7960.sorted.filtered_peak_2865
chr10	32668447	32668696	250	23.10	3.89882	2.16769	1.57083	C7KUGACXX_8_7960.sorted.filtered_peak_2866
chr10	32734641	32735611	971	38.45	14.46193	3.99138	11.57377	C7KUGACXX_8_7960.sorted.filtered_peak_2867
chr10	32748292	32748548	257	17.69	5.30304	2.95180	2.81031	C7KUGACXX_8_7960.sorted.filtered_peak_2868
chr10	33247116	33247851	736	22.96	4.55368	2.36489	2.15688	C7KUGACXX_8_7960.sorted.filtered_peak_2869
chr10	33269288	33269948	661	23.95	7.98784	3.41103	5.33682	C7KUGACXX_8_7960.sorted.filtered_peak_2870
chr10	33297683	33297972	290	15.17	4.84425	2.94870	2.39876	C7KUGACXX_8_7960.sorted.filtered_peak_2871
chr10	35283593	35283919	327	22.72	8.79634	3.83005	6.10103	C7KUGACXX_8_7960.sorted.filtered_peak_2872
chr10	35300722	35301025	304	15.89	4.77207	2.85537	2.34084	C7KUGACXX_8_7960.sorted.filtered_peak_2873
chr10	35310490	35310779	290	27.98	14.13377	5.26260	11.19577	C7KUGACXX_8_7960.sorted.filtered_peak_2874
chr10	35378968	35379904	937	38.58	13.81155	3.91316	10.92289	C7KUGACXX_8_7960.sorted.filtered_peak_2875
chr10	35409355	35409611	257	21.77	5.23512	2.64770	2.76207	C7KUGACXX_8_7960.sorted.filtered_peak_2876
chr10	35415319	35416669	1351	73.19	24.46969	3.78537	21.25564	C7KUGACXX_8_7960.sorted.filtered_peak_2877
chr10	35424861	35425381	521	24.75	5.85144	2.68031	3.33695	C7KUGACXX_8_7960.sorted.filtered_peak_2878
chr10	35438150	35438914	765	23.21	7.06253	3.16371	4.46065	C7KUGACXX_8_7960.sorted.filtered_peak_2879
chr10	35483965	35485350	1386	48.18	14.56634	3.39336	11.68984	C7KUGACXX_8_7960.sorted.filtered_peak_2880
chr10	35497412	35497808	397	18.45	5.47845	2.95925	2.97626	C7KUGACXX_8_7960.sorted.filtered_peak_2881
chr10	35507426	35507735	310	27.66	6.88314	2.84564	4.28472	C7KUGACXX_8_7960.sorted.filtered_peak_2882
chr10	35508324	35508628	305	24.62	5.34389	2.53626	2.86785	C7KUGACXX_8_7960.sorted.filtered_peak_2883
chr10	35625066	35625830	765	24.63	5.49974	2.58034	3.01241	C7KUGACXX_8_7960.sorted.filtered_peak_2884
chr10	38146077	38147369	1293	40.55	14.84400	3.68117	12.00995	C7KUGACXX_8_7960.sorted.filtered_peak_2885
chr10	38264872	38265975	1104	55.59	22.27609	4.22082	19.16187	C7KUGACXX_8_7960.sorted.filtered_peak_2886
chr10	38299343	38300229	887	62.31	26.46673	5.02121	23.14062	C7KUGACXX_8_7960.sorted.filtered_peak_2887
chr10	38382823	38383893	1071	29.84	10.65011	3.62249	7.91748	C7KUGACXX_8_7960.sorted.filtered_peak_2888
chr10	38691691	38692226	536	24.30	11.52735	4.61461	8.72051	C7KUGACXX_8_7960.sorted.filtered_peak_2889
chr10	38816413	38818731	2319	30.35	7.62864	2.87763	5.00779	C7KUGACXX_8_7960.sorted.filtered_peak_2890
chr10	42355026	42356445	1420	19.44	5.87221	3.01165	3.35739	C7KUGACXX_8_7960.sorted.filtered_peak_2891
chr10	42358151	42358457	307	22.02	5.98902	2.85010	3.48762	C7KUGACXX_8_7960.sorted.filtered_peak_2892
chr10	42383597	42383852	256	31.05	9.40487	3.38299	6.65660	C7KUGACXX_8_7960.sorted.filtered_peak_2893
chr10	42384968	42385285	318	49.30	24.16064	5.59899	20.92040	C7KUGACXX_8_7960.sorted.filtered_peak_2894
chr10	42390862	42391143	282	29.86	14.22213	5.00747	11.28829	C7KUGACXX_8_7960.sorted.filtered_peak_2895
chr10	42396755	42397017	263	39.10	15.94132	4.58877	12.93014	C7KUGACXX_8_7960.sorted.filtered_peak_2896
chr10	42398571	42398821	251	29.86	9.63708	3.52658	6.87933	C7KUGACXX_8_7960.sorted.filtered_peak_2897
chr10	42529291	42529743	453	27.35	11.20330	4.19926	8.39398	C7KUGACXX_8_7960.sorted.filtered_peak_2898
chr10	42531797	42532087	291	27.23	11.05057	4.23128	8.22775	C7KUGACXX_8_7960.sorted.filtered_peak_2899
chr10	43047722	43048821	1100	41.49	16.37860	4.06470	13.44089	C7KUGACXX_8_7960.sorted.filtered_peak_2900
chr10	43133328	43134515	1188	49.52	20.01564	4.41568	16.94089	C7KUGACXX_8_7960.sorted.filtered_peak_2901
chr10	43277768	43278646	879	32.63	13.19609	4.22715	10.32752	C7KUGACXX_8_7960.sorted.filtered_peak_2902
chr10	43600735	43601237	503	22.30	6.33586	2.99361	3.77308	C7KUGACXX_8_7960.sorted.filtered_peak_2903
chr10	43616319	43616779	461	27.70	8.14935	3.19448	5.48694	C7KUGACXX_8_7960.sorted.filtered_peak_2904
chr10	43624757	43625183	427	32.89	8.65432	3.03209	5.96408	C7KUGACXX_8_7960.sorted.filtered_peak_2905
chr10	43633137	43634438	1302	39.09	10.05596	2.94815	7.36206	C7KUGACXX_8_7960.sorted.filtered_peak_2906
chr10	43697684	43698109	426	17.13	3.49958	2.26640	1.23526	C7KUGACXX_8_7960.sorted.filtered_peak_2907
chr10	43700415	43700774	360	23.91	6.67240	2.98207	4.10091	C7KUGACXX_8_7960.sorted.filtered_peak_2908
chr10	43782626	43783195	570	26.05	8.61182	3.40915	5.95095	C7KUGACXX_8_7960.sorted.filtered_peak_2909
chr10	43788760	43789164	405	19.10	4.51792	2.54706	2.11231	C7KUGACXX_8_7960.sorted.filtered_peak_2910
chr10	43795142	43795449	308	17.53	4.42131	2.60280	2.02309	C7KUGACXX_8_7960.sorted.filtered_peak_2911
chr10	43800115	43800377	263	18.50	5.94221	3.13995	3.40566	C7KUGACXX_8_7960.sorted.filtered_peak_2912
chr10	43827427	43827923	497	19.08	6.67133	3.36839	4.09027	C7KUGACXX_8_7960.sorted.filtered_peak_2913
chr10	43843773	43844251	479	24.76	9.39507	3.81176	6.68361	C7KUGACXX_8_7960.sorted.filtered_peak_2914
chr10	43856910	43858307	1398	35.31	12.10211	3.47986	9.34534	C7KUGACXX_8_7960.sorted.filtered_peak_2915
chr10	43891757	43892434	678	28.74	4.47819	2.15607	2.07977	C7KUGACXX_8_7960.sorted.filtered_peak_2916
chr10	43892650	43892899	250	31.39	5.35614	2.30076	2.86568	C7KUGACXX_8_7960.sorted.filtered_peak_2917
chr10	43904170	43905216	1047	62.43	18.40787	3.44777	15.37564	C7KUGACXX_8_7960.sorted.filtered_peak_2918
chr10	43915800	43916608	809	28.17	9.04691	3.47203	6.31776	C7KUGACXX_8_7960.sorted.filtered_peak_2919
chr10	43931821	43932873	1053	41.31	18.67678	4.75186	15.64289	C7KUGACXX_8_7960.sorted.filtered_peak_2920
chr10	43950786	43951885	1100	51.40	18.22391	4.01932	15.17815	C7KUGACXX_8_7960.sorted.filtered_peak_2921
chr10	44069899	44070194	296	23.80	6.19145	2.85058	3.63870	C7KUGACXX_8_7960.sorted.filtered_peak_2922
chr10	44090600	44091019	420	18.72	5.88420	3.09115	3.35507	C7KUGACXX_8_7960.sorted.filtered_peak_2923
chr10	44101714	44102025	312	18.72	6.06388	3.16809	3.52062	C7KUGACXX_8_7960.sorted.filtered_peak_2924
chr10	44143566	44144628	1063	25.46	7.69114	3.17520	5.07295	C7KUGACXX_8_7960.sorted.filtered_peak_2925
chr10	44167325	44167657	333	14.96	3.86580	2.53343	1.54010	C7KUGACXX_8_7960.sorted.filtered_peak_2926
chr10	44185147	44186051	905	18.74	5.23357	2.81859	2.77401	C7KUGACXX_8_7960.sorted.filtered_peak_2927
chr10	44311816	44312326	511	21.64	7.01375	3.22596	4.44189	C7KUGACXX_8_7960.sorted.filtered_peak_2928
chr10	45360139	45360738	600	17.38	4.64983	2.69596	2.23545	C7KUGACXX_8_7960.sorted.filtered_peak_2929
chr10	45454586	45455326	741	35.20	11.84656	3.52871	9.08885	C7KUGACXX_8_7960.sorted.filtered_peak_2930
chr10	45470172	45470648	477	21.42	4.46564	2.41288	2.06537	C7KUGACXX_8_7960.sorted.filtered_peak_2931
chr10	45496164	45497290	1127	24.87	5.93750	2.71397	3.40184	C7KUGACXX_8_7960.sorted.filtered_peak_2932
chr10	45503942	45504448	507	18.03	6.67283	3.47148	4.09005	C7KUGACXX_8_7960.sorted.filtered_peak_2933
chr10	46076017	46076483	467	16.96	3.76859	2.37431	1.46137	C7KUGACXX_8_7960.sorted.filtered_peak_2934
chr10	46089835	46090604	770	30.29	9.48821	3.38480	6.76866	C7KUGACXX_8_7960.sorted.filtered_peak_2935
chr10	46167743	46168659	917	36.57	19.20658	5.35301	16.17794	C7KUGACXX_8_7960.sorted.filtered_peak_2936
chr10	47636071	47636320	250	15.20	4.08191	2.61441	1.72395	C7KUGACXX_8_7960.sorted.filtered_peak_2937
chr10	47655702	47656281	580	25.26	8.50170	3.49737	5.81334	C7KUGACXX_8_7960.sorted.filtered_peak_2938
chr10	48354841	48355105	265	21.75	7.69027	3.55354	5.03025	C7KUGACXX_8_7960.sorted.filtered_peak_2939
chr10	49514341	49515199	859	45.46	15.47716	3.81056	12.53058	C7KUGACXX_8_7960.sorted.filtered_peak_2940
chr10	49864370	49864845	476	17.10	3.96315	2.44805	1.62218	C7KUGACXX_8_7960.sorted.filtered_peak_2941
chr10	50189416	50189892	477	16.58	4.06821	2.51590	1.71604	C7KUGACXX_8_7960.sorted.filtered_peak_2942
chr10	50284958	50285446	489	33.10	8.97045	3.10520	6.26045	C7KUGACXX_8_7960.sorted.filtered_peak_2943
chr10	50288137	50288627	491	28.33	6.69001	2.74591	4.11496	C7KUGACXX_8_7960.sorted.filtered_peak_2944
chr10	50385441	50385908	468	37.73	11.56075	3.45070	8.74617	C7KUGACXX_8_7960.sorted.filtered_peak_2945
chr10	50391706	50392020	315	29.45	4.42986	2.12928	2.02717	C7KUGACXX_8_7960.sorted.filtered_peak_2946
chr10	50395983	50396632	650	29.01	4.93557	2.25801	2.49979	C7KUGACXX_8_7960.sorted.filtered_peak_2947
chr10	50716287	50716536	250	16.00	3.96629	2.51326	1.62603	C7KUGACXX_8_7960.sorted.filtered_peak_2948
chr10	50746628	50747752	1125	39.89	14.55659	3.73981	11.69588	C7KUGACXX_8_7960.sorted.filtered_peak_2949
chr10	50814960	50815288	329	17.09	5.71226	3.15612	3.20082	C7KUGACXX_8_7960.sorted.filtered_peak_2950
chr10	51488466	51489136	671	18.66	7.05627	3.58631	4.44196	C7KUGACXX_8_7960.sorted.filtered_peak_2951
chr10	51503292	51503567	276	15.79	4.43305	2.72503	2.03153	C7KUGACXX_8_7960.sorted.filtered_peak_2952
chr10	51564927	51565389	463	41.49	16.57674	4.33888	13.59518	C7KUGACXX_8_7960.sorted.filtered_peak_2953
chr10	51572217	51572759	543	26.82	7.35204	3.04827	4.71286	C7KUGACXX_8_7960.sorted.filtered_peak_2954
chr10	52020358	52020703	346	13.16	3.69935	2.58200	1.38151	C7KUGACXX_8_7960.sorted.filtered_peak_2955
chr10	52106837	52107086	250	14.55	4.47950	2.83580	2.07060	C7KUGACXX_8_7960.sorted.filtered_peak_2956
chr10	52268145	52268477	333	18.40	4.54258	2.59631	2.13020	C7KUGACXX_8_7960.sorted.filtered_peak_2957
chr10	52272964	52273213	250	17.25	3.82814	2.38505	1.50604	C7KUGACXX_8_7960.sorted.filtered_peak_2958
chr10	52383645	52384981	1337	31.38	6.57317	2.53210	4.04114	C7KUGACXX_8_7960.sorted.filtered_peak_2959
chr10	52396290	52396641	352	18.11	4.18088	2.47681	1.80756	C7KUGACXX_8_7960.sorted.filtered_peak_2960
chr10	52499586	52500233	648	16.04	5.39638	3.10859	2.90865	C7KUGACXX_8_7960.sorted.filtered_peak_2961
chr10	53459010	53460014	1005	58.72	22.68083	4.36532	19.50496	C7KUGACXX_8_7960.sorted.filtered_peak_2962
chr10	53638774	53639430	657	19.82	5.19530	2.75093	2.72454	C7KUGACXX_8_7960.sorted.filtered_peak_2963
chr10	58120799	58121625	827	47.28	17.22512	4.13014	14.20269	C7KUGACXX_8_7960.sorted.filtered_peak_2964
chr10	60027615	60028187	573	50.76	11.75970	2.93956	8.92848	C7KUGACXX_8_7960.sorted.filtered_peak_2965
chr10	60028413	60029245	833	55.46	14.97321	3.18190	12.06824	C7KUGACXX_8_7960.sorted.filtered_peak_2966
chr10	60042386	60042667	282	17.97	4.12072	2.46274	1.75474	C7KUGACXX_8_7960.sorted.filtered_peak_2967
chr10	60094559	60095047	489	23.53	6.78477	3.02798	4.21762	C7KUGACXX_8_7960.sorted.filtered_peak_2968
chr10	60144477	60145525	1049	38.91	11.45156	3.28027	8.66903	C7KUGACXX_8_7960.sorted.filtered_peak_2969
chr10	61413873	61414132	260	16.90	5.17206	2.95383	2.69657	C7KUGACXX_8_7960.sorted.filtered_peak_2970
chr10	61639204	61639559	356	31.31	8.51820	3.08369	5.83600	C7KUGACXX_8_7960.sorted.filtered_peak_2971
chr10	61640704	61641094	391	24.62	4.68808	2.34511	2.26931	C7KUGACXX_8_7960.sorted.filtered_peak_2972
chr10	61646858	61647107	250	25.21	6.43967	2.84896	3.86814	C7KUGACXX_8_7960.sorted.filtered_peak_2973
chr10	61666136	61666873	738	49.64	16.02634	3.76963	13.03257	C7KUGACXX_8_7960.sorted.filtered_peak_2974
chr10	62403608	62403930	323	14.36	4.37223	2.80099	1.97491	C7KUGACXX_8_7960.sorted.filtered_peak_2975
chr10	62468235	62468680	446	15.46	3.96784	2.54553	1.62338	C7KUGACXX_8_7960.sorted.filtered_peak_2976
chr10	62474057	62474604	548	19.04	5.48075	2.91102	2.98388	C7KUGACXX_8_7960.sorted.filtered_peak_2977
chr10	62487655	62488235	581	24.65	4.89325	2.40074	2.45837	C7KUGACXX_8_7960.sorted.filtered_peak_2978
chr10	62537864	62538518	655	47.65	17.24287	4.03088	14.24309	C7KUGACXX_8_7960.sorted.filtered_peak_2979
chr10	63043865	63044297	433	20.31	4.33041	2.41836	1.94421	C7KUGACXX_8_7960.sorted.filtered_peak_2980
chr10	63046394	63046865	472	24.29	6.54649	2.92244	3.98001	C7KUGACXX_8_7960.sorted.filtered_peak_2981
chr10	63511870	63512443	574	19.71	4.04367	2.34674	1.69256	C7KUGACXX_8_7960.sorted.filtered_peak_2982
chr10	63525330	63525697	368	19.01	5.47486	2.90634	2.98117	C7KUGACXX_8_7960.sorted.filtered_peak_2983
chr10	63595138	63595461	324	16.69	3.73357	2.37945	1.42719	C7KUGACXX_8_7960.sorted.filtered_peak_2984
chr10	63702764	63703402	639	25.58	4.75118	2.32999	2.31939	C7KUGACXX_8_7960.sorted.filtered_peak_2985
chr10	63721083	63721402	320	20.91	5.16698	2.66286	2.70988	C7KUGACXX_8_7960.sorted.filtered_peak_2986
chr10	63747773	63748077	305	29.93	6.11410	2.54145	3.56121	C7KUGACXX_8_7960.sorted.filtered_peak_2987
chr10	63752415	63753307	893	38.09	8.56983	2.73219	5.91689	C7KUGACXX_8_7960.sorted.filtered_peak_2988
chr10	63776570	63776907	338	20.19	5.66808	2.89389	3.16116	C7KUGACXX_8_7960.sorted.filtered_peak_2989
chr10	63798233	63798922	690	20.57	4.30357	2.39637	1.92309	C7KUGACXX_8_7960.sorted.filtered_peak_2990
chr10	63810803	63811125	323	40.94	6.79335	2.33824	4.20898	C7KUGACXX_8_7960.sorted.filtered_peak_2991
chr10	63842267	63842854	588	24.40	6.24205	2.81958	3.69636	C7KUGACXX_8_7960.sorted.filtered_peak_2992
chr10	63943115	63943815	701	33.16	8.78195	3.01498	6.10725	C7KUGACXX_8_7960.sorted.filtered_peak_2993
chr10	63944018	63944377	360	25.45	4.87120	2.36329	2.43792	C7KUGACXX_8_7960.sorted.filtered_peak_2994
chr10	63999840	64000168	329	24.77	5.36451	2.53881	2.88209	C7KUGACXX_8_7960.sorted.filtered_peak_2995
chr10	64003255	64003575	321	21.00	3.43206	2.09159	1.18077	C7KUGACXX_8_7960.sorted.filtered_peak_2996
chr10	64004767	64005133	367	27.89	7.43265	2.98435	4.80385	C7KUGACXX_8_7960.sorted.filtered_peak_2997
chr10	64028328	64028715	388	21.64	5.14659	2.61421	2.69255	C7KUGACXX_8_7960.sorted.filtered_peak_2998
chr10	64288207	64288715	509	17.88	5.71928	3.08729	3.20879	C7KUGACXX_8_7960.sorted.filtered_peak_2999
chr10	64370459	64370754	296	17.23	5.97459	3.26313	3.43880	C7KUGACXX_8_7960.sorted.filtered_peak_3000
chr10	64391830	64392510	681	36.27	12.65060	3.64829	9.86513	C7KUGACXX_8_7960.sorted.filtered_peak_3001
chr10	64397009	64397738	730	36.33	10.14703	3.22014	7.38695	C7KUGACXX_8_7960.sorted.filtered_peak_3002
chr10	64440949	64441676	728	21.83	7.72915	3.46243	5.11326	C7KUGACXX_8_7960.sorted.filtered_peak_3003
chr10	64492640	64493330	691	38.70	12.62144	3.56790	9.79202	C7KUGACXX_8_7960.sorted.filtered_peak_3004
chr10	64563969	64565046	1078	32.99	8.88064	3.08182	6.17879	C7KUGACXX_8_7960.sorted.filtered_peak_3005
chr10	64571201	64571539	339	30.43	5.09906	2.26271	2.63620	C7KUGACXX_8_7960.sorted.filtered_peak_3006
chr10	64575983	64577064	1082	72.61	21.60068	3.57068	18.45845	C7KUGACXX_8_7960.sorted.filtered_peak_3007
chr10	64892405	64893540	1136	36.31	13.07346	3.63649	10.28646	C7KUGACXX_8_7960.sorted.filtered_peak_3008
chr10	64917740	64918354	615	15.63	4.46285	2.75132	2.05518	C7KUGACXX_8_7960.sorted.filtered_peak_3009
chr10	64966910	64967236	327	21.17	5.51804	2.77743	3.02446	C7KUGACXX_8_7960.sorted.filtered_peak_3010
chr10	64987105	64987570	466	15.71	4.12654	2.59233	1.76664	C7KUGACXX_8_7960.sorted.filtered_peak_3011
chr10	64996126	64996635	510	18.27	5.61652	3.00711	3.12032	C7KUGACXX_8_7960.sorted.filtered_peak_3012
chr10	65001478	65001878	401	15.36	3.74623	2.45825	1.43654	C7KUGACXX_8_7960.sorted.filtered_peak_3013
chr10	65019241	65019510	270	15.82	4.46996	2.73685	2.06834	C7KUGACXX_8_7960.sorted.filtered_peak_3014
chr10	65028535	65029345	811	46.38	13.95065	3.49385	11.04250	C7KUGACXX_8_7960.sorted.filtered_peak_3015
chr10	65148212	65148685	474	21.51	6.92268	3.24427	4.33221	C7KUGACXX_8_7960.sorted.filtered_peak_3016
chr10	65225287	65225989	703	18.44	4.59583	2.61221	2.18159	C7KUGACXX_8_7960.sorted.filtered_peak_3017
chr10	65275196	65275573	378	17.90	4.46142	2.59278	2.06327	C7KUGACXX_8_7960.sorted.filtered_peak_3018
chr10	65280695	65281629	935	24.86	5.50464	2.57691	3.00765	C7KUGACXX_8_7960.sorted.filtered_peak_3019
chr10	65389145	65390704	1560	28.96	7.01667	2.79740	4.42349	C7KUGACXX_8_7960.sorted.filtered_peak_3020
chr10	65467147	65467396	250	15.90	4.91370	2.91673	2.46720	C7KUGACXX_8_7960.sorted.filtered_peak_3021
chr10	65800968	65801337	370	27.10	10.57183	4.01414	7.78913	C7KUGACXX_8_7960.sorted.filtered_peak_3022
chr10	69372395	69373331	937	29.93	10.82953	3.79403	8.05471	C7KUGACXX_8_7960.sorted.filtered_peak_3023
chr10	69523422	69524794	1373	51.24	18.36828	3.97304	15.34292	C7KUGACXX_8_7960.sorted.filtered_peak_3024
chr10	69539508	69540076	569	23.01	7.27672	3.22620	4.68265	C7KUGACXX_8_7960.sorted.filtered_peak_3025
chr10	69609134	69610020	887	22.04	7.60703	3.45137	4.97331	C7KUGACXX_8_7960.sorted.filtered_peak_3026
chr10	69615489	69615909	421	16.06	5.26653	3.05304	2.79716	C7KUGACXX_8_7960.sorted.filtered_peak_3027
chr10	69643774	69645097	1324	39.32	11.74408	3.32251	8.95373	C7KUGACXX_8_7960.sorted.filtered_peak_3028
chr10	69834077	69835560	1484	40.51	11.69296	3.22279	8.91721	C7KUGACXX_8_7960.sorted.filtered_peak_3029
chr10	70061945	70062281	337	13.63	3.62934	2.51204	1.34141	C7KUGACXX_8_7960.sorted.filtered_peak_3030
chr10	70091094	70091948	855	54.38	17.30396	3.65665	14.31369	C7KUGACXX_8_7960.sorted.filtered_peak_3031
chr10	70166672	70167362	691	26.41	9.87933	3.84244	7.13008	C7KUGACXX_8_7960.sorted.filtered_peak_3032
chr10	70230970	70231902	933	30.31	11.82455	4.01908	9.02190	C7KUGACXX_8_7960.sorted.filtered_peak_3033
chr10	70286646	70287530	885	39.09	20.18967	5.29406	17.12343	C7KUGACXX_8_7960.sorted.filtered_peak_3034
chr10	70310541	70310800	260	16.34	5.52791	3.16265	3.01416	C7KUGACXX_8_7960.sorted.filtered_peak_3035
chr10	70360096	70360517	422	18.60	4.87627	2.70990	2.43538	C7KUGACXX_8_7960.sorted.filtered_peak_3036
chr10	70480587	70481408	822	61.09	31.16223	5.63997	27.72096	C7KUGACXX_8_7960.sorted.filtered_peak_3037
chr10	70587004	70587298	295	13.36	3.80815	2.61908	1.47456	C7KUGACXX_8_7960.sorted.filtered_peak_3038
chr10	70660317	70661419	1103	62.49	25.91799	4.65691	22.64672	C7KUGACXX_8_7960.sorted.filtered_peak_3039
chr10	70715384	70716423	1040	39.82	11.80847	3.32768	9.01453	C7KUGACXX_8_7960.sorted.filtered_peak_3040
chr10	70716805	70717054	250	31.60	6.97081	2.67223	4.37896	C7KUGACXX_8_7960.sorted.filtered_peak_3041
chr10	70748379	70748960	582	28.94	7.83464	3.03092	5.18612	C7KUGACXX_8_7960.sorted.filtered_peak_3042
chr10	70787398	70787773	376	18.46	6.95517	3.54965	4.35379	C7KUGACXX_8_7960.sorted.filtered_peak_3043
chr10	70803754	70804334	581	25.73	5.60832	2.57648	3.09439	C7KUGACXX_8_7960.sorted.filtered_peak_3044
chr10	70805038	70805762	725	30.84	8.21722	3.06107	5.52958	C7KUGACXX_8_7960.sorted.filtered_peak_3045
chr10	70815058	70815374	317	27.62	8.94633	3.44011	6.24321	C7KUGACXX_8_7960.sorted.filtered_peak_3046
chr10	70821518	70821800	283	20.39	4.12874	2.34769	1.76652	C7KUGACXX_8_7960.sorted.filtered_peak_3047
chr10	70825551	70825882	332	19.93	4.06125	2.34287	1.70697	C7KUGACXX_8_7960.sorted.filtered_peak_3048
chr10	70847397	70848364	968	41.86	9.54321	2.75065	6.85901	C7KUGACXX_8_7960.sorted.filtered_peak_3049
chr10	70852845	70853322	478	29.86	5.37672	2.35085	2.89205	C7KUGACXX_8_7960.sorted.filtered_peak_3050
chr10	70861514	70861825	312	15.60	4.05455	2.57468	1.69488	C7KUGACXX_8_7960.sorted.filtered_peak_3051
chr10	70883275	70884839	1565	54.24	20.96010	4.05472	17.91867	C7KUGACXX_8_7960.sorted.filtered_peak_3052
chr10	70939269	70940378	1110	48.68	18.35161	4.12274	15.32620	C7KUGACXX_8_7960.sorted.filtered_peak_3053
chr10	70962076	70962380	305	18.77	4.47660	2.54797	2.07657	C7KUGACXX_8_7960.sorted.filtered_peak_3054
chr10	70975217	70975816	600	19.51	5.06993	2.71086	2.62045	C7KUGACXX_8_7960.sorted.filtered_peak_3055
chr10	70982066	70983135	1070	33.79	10.07486	3.29577	7.33961	C7KUGACXX_8_7960.sorted.filtered_peak_3056
chr10	70988721	70989610	890	31.00	8.46015	3.01630	5.81844	C7KUGACXX_8_7960.sorted.filtered_peak_3057
chr10	71077969	71079458	1490	35.48	9.64542	3.04250	6.95761	C7KUGACXX_8_7960.sorted.filtered_peak_3058
chr10	71151958	71152602	645	19.69	5.94410	3.02505	3.41882	C7KUGACXX_8_7960.sorted.filtered_peak_3059
chr10	71168349	71168906	558	37.41	12.35257	3.69845	9.49535	C7KUGACXX_8_7960.sorted.filtered_peak_3060
chr10	71210771	71211129	359	16.01	3.78390	2.43531	1.46757	C7KUGACXX_8_7960.sorted.filtered_peak_3061
chr10	71225176	71225550	375	17.33	4.43397	2.61411	2.03871	C7KUGACXX_8_7960.sorted.filtered_peak_3062
chr10	71267461	71267899	439	15.57	4.53629	2.77606	2.12877	C7KUGACXX_8_7960.sorted.filtered_peak_3063
chr10	71275217	71275982	766	15.83	5.08068	2.99543	2.62268	C7KUGACXX_8_7960.sorted.filtered_peak_3064
chr10	71853292	71853552	261	17.21	4.45491	2.64111	2.04371	C7KUGACXX_8_7960.sorted.filtered_peak_3065
chr10	71892370	71892753	384	15.82	4.46524	2.73183	2.06451	C7KUGACXX_8_7960.sorted.filtered_peak_3066
chr10	71905432	71906918	1487	33.54	8.92158	3.02904	6.23341	C7KUGACXX_8_7960.sorted.filtered_peak_3067
chr10	71928879	71929192	314	27.59	4.78223	2.27168	2.34624	C7KUGACXX_8_7960.sorted.filtered_peak_3068
chr10	71929779	71930652	874	53.92	21.33830	4.30372	18.23964	C7KUGACXX_8_7960.sorted.filtered_peak_3069
chr10	71992420	71993703	1284	42.07	13.85404	3.53958	11.00408	C7KUGACXX_8_7960.sorted.filtered_peak_3070
chr10	72082977	72083233	257	14.98	3.94225	2.56508	1.60841	C7KUGACXX_8_7960.sorted.filtered_peak_3071
chr10	72091626	72091875	250	14.93	4.26490	2.70824	1.88458	C7KUGACXX_8_7960.sorted.filtered_peak_3072
chr10	72124115	72124623	509	25.77	10.89939	4.22128	8.12367	C7KUGACXX_8_7960.sorted.filtered_peak_3073
chr10	72142028	72142708	681	20.81	6.07980	3.00678	3.53533	C7KUGACXX_8_7960.sorted.filtered_peak_3074
chr10	72163445	72164924	1480	30.43	8.15196	2.97111	5.52344	C7KUGACXX_8_7960.sorted.filtered_peak_3075
chr10	72165178	72165506	329	25.40	5.21770	2.46975	2.74634	C7KUGACXX_8_7960.sorted.filtered_peak_3076
chr10	72237378	72237745	368	19.99	5.53864	2.86250	3.04348	C7KUGACXX_8_7960.sorted.filtered_peak_3077
chr10	72309685	72309934	250	19.21	5.93000	3.07774	3.39183	C7KUGACXX_8_7960.sorted.filtered_peak_3078
chr10	72318907	72319410	504	19.81	5.75138	2.94957	3.23395	C7KUGACXX_8_7960.sorted.filtered_peak_3079
chr10	72337909	72338541	633	29.36	9.69149	3.57067	6.93522	C7KUGACXX_8_7960.sorted.filtered_peak_3080
chr10	72362414	72362867	454	26.47	8.14202	3.26425	5.48947	C7KUGACXX_8_7960.sorted.filtered_peak_3081
chr10	72377951	72378245	295	18.29	6.36108	3.30687	3.80950	C7KUGACXX_8_7960.sorted.filtered_peak_3082
chr10	72502406	72502699	294	15.44	4.47642	2.76745	2.06542	C7KUGACXX_8_7960.sorted.filtered_peak_3083
chr10	72518710	72518959	250	15.04	3.43537	2.34435	1.18272	C7KUGACXX_8_7960.sorted.filtered_peak_3084
chr10	72575406	72575959	554	30.82	10.40409	3.62373	7.63689	C7KUGACXX_8_7960.sorted.filtered_peak_3085
chr10	72647517	72648119	603	21.19	5.83378	2.88840	3.31108	C7KUGACXX_8_7960.sorted.filtered_peak_3086
chr10	73078702	73079586	885	29.77	8.26158	3.04092	5.62200	C7KUGACXX_8_7960.sorted.filtered_peak_3087
chr10	73137119	73137491	373	22.59	6.81052	3.11713	4.22796	C7KUGACXX_8_7960.sorted.filtered_peak_3088
chr10	73291564	73291813	250	13.29	3.77050	2.60625	1.44236	C7KUGACXX_8_7960.sorted.filtered_peak_3089
chr10	73485910	73486215	306	25.38	5.42509	2.53757	2.92948	C7KUGACXX_8_7960.sorted.filtered_peak_3090
chr10	73486654	73486946	293	22.48	3.90473	2.19291	1.56890	C7KUGACXX_8_7960.sorted.filtered_peak_3091
chr10	73487249	73487815	567	27.04	5.97085	2.61599	3.43369	C7KUGACXX_8_7960.sorted.filtered_peak_3092
chr10	73508400	73508989	590	31.62	7.05584	2.70509	4.44596	C7KUGACXX_8_7960.sorted.filtered_peak_3093
chr10	73528561	73529243	683	40.83	8.32656	2.60625	5.67212	C7KUGACXX_8_7960.sorted.filtered_peak_3094
chr10	73533241	73533598	358	39.42	8.31367	2.69576	5.62927	C7KUGACXX_8_7960.sorted.filtered_peak_3095
chr10	73571827	73572216	390	15.61	4.08345	2.57979	1.73028	C7KUGACXX_8_7960.sorted.filtered_peak_3096
chr10	73610671	73611400	730	56.99	24.03642	4.68855	20.82049	C7KUGACXX_8_7960.sorted.filtered_peak_3097
chr10	73648516	73648765	250	13.54	3.84469	2.62102	1.52375	C7KUGACXX_8_7960.sorted.filtered_peak_3098
chr10	73656152	73656417	266	17.15	5.76552	3.19342	3.23574	C7KUGACXX_8_7960.sorted.filtered_peak_3099
chr10	73808260	73808681	422	33.77	16.02488	4.99778	13.05800	C7KUGACXX_8_7960.sorted.filtered_peak_3100
chr10	73843556	73843988	433	25.98	3.93438	2.09181	1.59776	C7KUGACXX_8_7960.sorted.filtered_peak_3101
chr10	73848191	73848544	354	27.57	4.79688	2.27468	2.36220	C7KUGACXX_8_7960.sorted.filtered_peak_3102
chr10	73867109	73867540	432	19.26	5.58554	2.93255	3.08066	C7KUGACXX_8_7960.sorted.filtered_peak_3103
chr10	73975411	73976251	841	66.87	25.81734	4.45151	22.54296	C7KUGACXX_8_7960.sorted.filtered_peak_3104
chr10	74007921	74009056	1136	61.48	23.04977	4.39688	19.83786	C7KUGACXX_8_7960.sorted.filtered_peak_3105
chr10	74014620	74015112	493	23.57	5.55390	2.66267	3.04844	C7KUGACXX_8_7960.sorted.filtered_peak_3106
chr10	74020122	74021443	1322	60.42	20.16322	3.88753	17.05145	C7KUGACXX_8_7960.sorted.filtered_peak_3107
chr10	74033319	74033919	601	66.22	21.69411	3.91231	18.52219	C7KUGACXX_8_7960.sorted.filtered_peak_3108
chr10	74045077	74045351	275	18.88	6.99451	3.51901	4.39478	C7KUGACXX_8_7960.sorted.filtered_peak_3109
chr10	74056888	74058374	1487	44.06	12.19477	3.20124	9.37428	C7KUGACXX_8_7960.sorted.filtered_peak_3110
chr10	74079347	74079929	583	30.16	6.69334	2.67406	4.10507	C7KUGACXX_8_7960.sorted.filtered_peak_3111
chr10	74080337	74080695	359	24.08	3.85079	2.12325	1.52502	C7KUGACXX_8_7960.sorted.filtered_peak_3112
chr10	74094575	74095611	1037	37.33	6.93880	2.46067	4.34546	C7KUGACXX_8_7960.sorted.filtered_peak_3113
chr10	74114034	74114986	953	56.02	20.31275	4.26255	17.17056	C7KUGACXX_8_7960.sorted.filtered_peak_3114
chr10	74124164	74124585	422	27.13	8.61006	3.37962	5.92116	C7KUGACXX_8_7960.sorted.filtered_peak_3115
chr10	74129930	74130369	440	21.92	6.21544	2.96230	3.67237	C7KUGACXX_8_7960.sorted.filtered_peak_3116
chr10	74385457	74386264	808	41.31	17.28764	4.34819	14.33244	C7KUGACXX_8_7960.sorted.filtered_peak_3117
chr10	74451643	74452161	519	38.61	13.30492	3.80970	10.42336	C7KUGACXX_8_7960.sorted.filtered_peak_3118
chr10	74820912	74821255	344	16.68	5.59642	3.13981	3.09928	C7KUGACXX_8_7960.sorted.filtered_peak_3119
chr10	74855665	74857239	1575	54.08	17.30687	3.40810	14.37303	C7KUGACXX_8_7960.sorted.filtered_peak_3120
chr10	74870068	74870501	434	19.19	7.02361	3.47880	4.43470	C7KUGACXX_8_7960.sorted.filtered_peak_3121
chr10	74927469	74928384	916	31.80	11.98384	3.94545	9.16365	C7KUGACXX_8_7960.sorted.filtered_peak_3122
chr10	75006642	75007326	685	53.66	20.16377	4.19902	17.08079	C7KUGACXX_8_7960.sorted.filtered_peak_3123
chr10	75012009	75012832	824	53.08	20.62631	4.36498	17.50750	C7KUGACXX_8_7960.sorted.filtered_peak_3124
chr10	75118139	75119018	880	33.87	13.27165	3.97227	10.46301	C7KUGACXX_8_7960.sorted.filtered_peak_3125
chr10	75173031	75174249	1219	30.70	10.09024	3.54403	7.33319	C7KUGACXX_8_7960.sorted.filtered_peak_3126
chr10	75254921	75256062	1142	60.39	22.60527	4.18258	19.45346	C7KUGACXX_8_7960.sorted.filtered_peak_3127
chr10	75289132	75289448	317	14.88	4.51638	2.82104	2.11817	C7KUGACXX_8_7960.sorted.filtered_peak_3128
chr10	75351045	75351344	300	14.06	3.85322	2.58700	1.52696	C7KUGACXX_8_7960.sorted.filtered_peak_3129
chr10	75385398	75386043	646	49.06	26.40742	5.91028	23.13238	C7KUGACXX_8_7960.sorted.filtered_peak_3130
chr10	75403995	75404437	443	17.38	5.20237	2.92153	2.72965	C7KUGACXX_8_7960.sorted.filtered_peak_3131
chr10	75490046	75490686	641	27.26	10.39511	3.88048	7.64343	C7KUGACXX_8_7960.sorted.filtered_peak_3132
chr10	75503531	75504589	1059	52.66	22.68535	4.65078	19.53927	C7KUGACXX_8_7960.sorted.filtered_peak_3133
chr10	75531608	75532804	1197	51.82	13.78537	3.23807	10.87726	C7KUGACXX_8_7960.sorted.filtered_peak_3134
chr10	75541636	75542103	468	36.01	7.64919	2.64453	5.02570	C7KUGACXX_8_7960.sorted.filtered_peak_3135
chr10	75544891	75545474	584	43.16	11.27213	3.12943	8.46441	C7KUGACXX_8_7960.sorted.filtered_peak_3136
chr10	75570916	75571880	965	44.45	13.38726	3.33197	10.55383	C7KUGACXX_8_7960.sorted.filtered_peak_3137
chr10	75608681	75609263	583	30.14	9.74033	3.47484	7.00371	C7KUGACXX_8_7960.sorted.filtered_peak_3138
chr10	75619123	75619593	471	26.02	6.92770	2.93352	4.33997	C7KUGACXX_8_7960.sorted.filtered_peak_3139
chr10	75625610	75625943	334	18.80	3.66041	2.25174	1.36090	C7KUGACXX_8_7960.sorted.filtered_peak_3140
chr10	75634043	75634667	625	30.44	7.01164	2.75637	4.39762	C7KUGACXX_8_7960.sorted.filtered_peak_3141
chr10	75639264	75639959	696	35.33	11.63424	3.55679	8.84945	C7KUGACXX_8_7960.sorted.filtered_peak_3142
chr10	75645861	75646545	685	17.50	5.06442	2.84265	2.61564	C7KUGACXX_8_7960.sorted.filtered_peak_3143
chr10	75668756	75669090	335	19.04	5.69734	2.98375	3.18906	C7KUGACXX_8_7960.sorted.filtered_peak_3144
chr10	75700399	75700979	581	16.95	5.23296	2.94460	2.77484	C7KUGACXX_8_7960.sorted.filtered_peak_3145
chr10	75716313	75716917	605	19.80	5.33579	2.79706	2.85518	C7KUGACXX_8_7960.sorted.filtered_peak_3146
chr10	75734216	75734598	383	16.06	5.28058	3.06708	2.79991	C7KUGACXX_8_7960.sorted.filtered_peak_3147
chr10	75751582	75752065	484	38.37	17.05348	4.76145	14.05892	C7KUGACXX_8_7960.sorted.filtered_peak_3148
chr10	75757220	75758166	947	46.34	16.92314	4.04226	13.92879	C7KUGACXX_8_7960.sorted.filtered_peak_3149
chr10	75815646	75816369	724	18.99	5.86096	3.06958	3.32846	C7KUGACXX_8_7960.sorted.filtered_peak_3150
chr10	75910168	75911302	1135	50.91	20.09979	4.29022	17.02380	C7KUGACXX_8_7960.sorted.filtered_peak_3151
chr10	75935906	75937122	1217	36.97	13.57440	3.76567	10.75164	C7KUGACXX_8_7960.sorted.filtered_peak_3152
chr10	75949938	75950207	270	15.95	4.96171	2.94324	2.50348	C7KUGACXX_8_7960.sorted.filtered_peak_3153
chr10	75983943	75984340	398	15.41	4.52774	2.79198	2.11273	C7KUGACXX_8_7960.sorted.filtered_peak_3154
chr10	75987778	75988114	337	19.92	5.45701	2.84261	2.96099	C7KUGACXX_8_7960.sorted.filtered_peak_3155
chr10	76345063	76346097	1035	20.87	4.70303	2.51504	2.27910	C7KUGACXX_8_7960.sorted.filtered_peak_3156
chr10	76585649	76586953	1305	99.01	38.03234	4.55386	34.36241	C7KUGACXX_8_7960.sorted.filtered_peak_3157
chr10	76657900	76658244	345	23.14	7.05287	3.16687	4.45304	C7KUGACXX_8_7960.sorted.filtered_peak_3158
chr10	76660055	76660314	260	18.57	4.43532	2.53906	2.04463	C7KUGACXX_8_7960.sorted.filtered_peak_3159
chr10	76737685	76738104	420	15.08	4.01125	2.58834	1.66805	C7KUGACXX_8_7960.sorted.filtered_peak_3160
chr10	76870959	76872033	1075	36.04	11.74260	3.51288	8.94923	C7KUGACXX_8_7960.sorted.filtered_peak_3161
chr10	76926191	76926758	568	17.28	5.58967	3.09599	3.07998	C7KUGACXX_8_7960.sorted.filtered_peak_3162
chr10	76947767	76948237	471	16.30	5.53367	3.15622	3.02784	C7KUGACXX_8_7960.sorted.filtered_peak_3163
chr10	76969762	76970909	1148	48.59	18.86015	4.19980	15.82499	C7KUGACXX_8_7960.sorted.filtered_peak_3164
chr10	76993816	76994823	1008	45.91	12.66274	3.20065	9.83049	C7KUGACXX_8_7960.sorted.filtered_peak_3165
chr10	76995577	76996027	451	31.57	5.12080	2.22923	2.66620	C7KUGACXX_8_7960.sorted.filtered_peak_3166
chr10	79560902	79561563	662	19.41	4.97514	2.68113	2.53663	C7KUGACXX_8_7960.sorted.filtered_peak_3167
chr10	79596032	79596623	592	32.90	8.84495	3.00530	6.18729	C7KUGACXX_8_7960.sorted.filtered_peak_3168
chr10	79597350	79597712	363	33.01	8.92762	3.08721	6.22941	C7KUGACXX_8_7960.sorted.filtered_peak_3169
chr10	79633750	79634082	333	14.07	3.88538	2.60300	1.55271	C7KUGACXX_8_7960.sorted.filtered_peak_3170
chr10	79788817	79789912	1096	50.05	13.79888	3.25214	10.91737	C7KUGACXX_8_7960.sorted.filtered_peak_3171
chr10	79793352	79793948	597	49.96	14.19227	3.31929	11.29645	C7KUGACXX_8_7960.sorted.filtered_peak_3172
chr10	80062813	80063466	654	49.44	20.20277	4.52053	17.11041	C7KUGACXX_8_7960.sorted.filtered_peak_3173
chr10	80733260	80733632	373	27.50	6.40508	2.70484	3.84859	C7KUGACXX_8_7960.sorted.filtered_peak_3174
chr10	80826817	80827433	617	29.72	6.51069	2.61227	3.96302	C7KUGACXX_8_7960.sorted.filtered_peak_3175
chr10	80828360	80828944	585	23.50	3.55937	2.05383	1.28060	C7KUGACXX_8_7960.sorted.filtered_peak_3176
chr10	80955198	80955735	538	20.69	5.35402	2.76105	2.85982	C7KUGACXX_8_7960.sorted.filtered_peak_3177
chr10	81002409	81002782	374	28.07	5.38190	2.40733	2.89881	C7KUGACXX_8_7960.sorted.filtered_peak_3178
chr10	81045807	81046685	879	34.84	9.33365	3.09129	6.61755	C7KUGACXX_8_7960.sorted.filtered_peak_3179
chr10	81077278	81078128	851	35.12	7.62736	2.66632	5.00998	C7KUGACXX_8_7960.sorted.filtered_peak_3180
chr10	81082757	81083305	549	32.92	7.63097	2.76669	5.00711	C7KUGACXX_8_7960.sorted.filtered_peak_3181
chr10	81091344	81091931	588	26.31	9.21675	3.56684	6.52733	C7KUGACXX_8_7960.sorted.filtered_peak_3182
chr10	81106946	81107473	528	38.53	11.16661	3.28952	8.38317	C7KUGACXX_8_7960.sorted.filtered_peak_3183
chr10	81107759	81108107	349	28.23	5.49622	2.43257	3.00391	C7KUGACXX_8_7960.sorted.filtered_peak_3184
chr10	81134339	81134588	250	14.28	4.19425	2.72831	1.82633	C7KUGACXX_8_7960.sorted.filtered_peak_3185
chr10	81205145	81205845	701	54.58	19.98577	4.10358	16.91128	C7KUGACXX_8_7960.sorted.filtered_peak_3186
chr10	81838122	81839224	1103	26.10	8.44846	3.37170	5.78543	C7KUGACXX_8_7960.sorted.filtered_peak_3187
chr10	81947267	81947952	686	31.21	7.50106	2.83553	4.86479	C7KUGACXX_8_7960.sorted.filtered_peak_3188
chr10	81962971	81963633	663	28.64	5.56684	2.43482	3.07034	C7KUGACXX_8_7960.sorted.filtered_peak_3189
chr10	81964996	81965440	445	27.47	5.20012	2.38621	2.72974	C7KUGACXX_8_7960.sorted.filtered_peak_3190
chr10	82138066	82138333	268	18.74	6.08825	3.18070	3.53902	C7KUGACXX_8_7960.sorted.filtered_peak_3191
chr10	82167939	82168259	321	14.14	3.43708	2.39549	1.18246	C7KUGACXX_8_7960.sorted.filtered_peak_3192
chr10	82204397	82204655	259	17.07	4.00834	2.46865	1.66127	C7KUGACXX_8_7960.sorted.filtered_peak_3193
chr10	82213644	82214267	624	41.82	8.78799	2.69938	6.08644	C7KUGACXX_8_7960.sorted.filtered_peak_3194
chr10	82218783	82219275	493	31.21	4.60334	2.12107	2.19293	C7KUGACXX_8_7960.sorted.filtered_peak_3195
chr10	82225641	82225925	285	37.35	8.68644	2.85700	5.98207	C7KUGACXX_8_7960.sorted.filtered_peak_3196
chr10	82231959	82232327	369	29.93	7.76780	2.96595	5.12008	C7KUGACXX_8_7960.sorted.filtered_peak_3197
chr10	82247427	82248119	693	28.96	5.91747	2.51307	3.39430	C7KUGACXX_8_7960.sorted.filtered_peak_3198
chr10	82265346	82265601	256	17.88	4.82631	2.73582	2.38719	C7KUGACXX_8_7960.sorted.filtered_peak_3199
chr10	82289324	82289615	292	19.18	4.70249	2.61305	2.27193	C7KUGACXX_8_7960.sorted.filtered_peak_3200
chr10	82295392	82295954	563	23.65	7.46959	3.30290	4.82522	C7KUGACXX_8_7960.sorted.filtered_peak_3201
chr10	85440208	85440576	369	25.46	8.12758	3.33945	5.47610	C7KUGACXX_8_7960.sorted.filtered_peak_3202
chr10	85898534	85899749	1216	55.07	20.74505	4.08009	17.63632	C7KUGACXX_8_7960.sorted.filtered_peak_3203
chr10	86087957	86089357	1401	43.14	9.45171	2.68065	6.77476	C7KUGACXX_8_7960.sorted.filtered_peak_3204
chr10	86089939	86090291	353	43.78	7.78329	2.44281	5.14769	C7KUGACXX_8_7960.sorted.filtered_peak_3205
chr10	86093782	86094256	475	39.01	10.07643	3.08584	7.31110	C7KUGACXX_8_7960.sorted.filtered_peak_3206
chr10	86134849	86135180	332	18.81	5.49617	2.92490	3.00554	C7KUGACXX_8_7960.sorted.filtered_peak_3207
chr10	86297210	86297459	250	18.50	4.98310	2.75785	2.52715	C7KUGACXX_8_7960.sorted.filtered_peak_3208
chr10	87372196	87372487	292	18.16	4.22204	2.48449	1.85449	C7KUGACXX_8_7960.sorted.filtered_peak_3209
chr10	87632805	87633054	250	14.55	4.46549	2.83559	2.05067	C7KUGACXX_8_7960.sorted.filtered_peak_3210
chr10	88137022	88137512	491	14.65	3.83786	2.54270	1.51840	C7KUGACXX_8_7960.sorted.filtered_peak_3211
chr10	88159526	88160914	1389	31.17	8.92355	3.17388	6.22954	C7KUGACXX_8_7960.sorted.filtered_peak_3212
chr10	88171206	88171634	429	21.66	5.69784	2.80116	3.19576	C7KUGACXX_8_7960.sorted.filtered_peak_3213
chr10	88172826	88173223	398	24.23	7.18542	3.12147	4.58397	C7KUGACXX_8_7960.sorted.filtered_peak_3214
chr10	88280912	88282379	1468	34.38	9.46324	3.04422	6.78812	C7KUGACXX_8_7960.sorted.filtered_peak_3215
chr10	88470588	88471685	1098	31.14	9.57645	3.30784	6.87005	C7KUGACXX_8_7960.sorted.filtered_peak_3216
chr10	88515845	88516466	622	34.66	12.02901	3.79628	9.18705	C7KUGACXX_8_7960.sorted.filtered_peak_3217
chr10	88699194	88699550	357	22.91	7.98306	3.50620	5.33096	C7KUGACXX_8_7960.sorted.filtered_peak_3218
chr10	88730853	88731527	675	26.35	7.20763	2.98264	4.61002	C7KUGACXX_8_7960.sorted.filtered_peak_3219
chr10	88854412	88855504	1093	53.83	15.83805	3.51659	12.86115	C7KUGACXX_8_7960.sorted.filtered_peak_3220
chr10	89264208	89265373	1166	24.30	6.31263	2.84239	3.76357	C7KUGACXX_8_7960.sorted.filtered_peak_3221
chr10	89416245	89416569	325	15.76	4.39337	2.70807	1.99860	C7KUGACXX_8_7960.sorted.filtered_peak_3222
chr10	89577473	89578722	1250	41.98	13.05987	3.50064	10.20199	C7KUGACXX_8_7960.sorted.filtered_peak_3223
chr10	89610622	89611187	566	15.13	4.77338	2.92544	2.33589	C7KUGACXX_8_7960.sorted.filtered_peak_3224
chr10	89621730	89622642	913	48.06	10.83379	2.77524	8.09501	C7KUGACXX_8_7960.sorted.filtered_peak_3225
chr10	89622902	89623492	591	47.66	9.94352	2.73565	7.18440	C7KUGACXX_8_7960.sorted.filtered_peak_3226
chr10	89851267	89851846	580	28.84	8.74697	3.28387	6.06016	C7KUGACXX_8_7960.sorted.filtered_peak_3227
chr10	89877123	89877398	276	16.66	3.62658	2.33778	1.33435	C7KUGACXX_8_7960.sorted.filtered_peak_3228
chr10	89953941	89954337	397	21.46	7.02236	3.30237	4.41333	C7KUGACXX_8_7960.sorted.filtered_peak_3229
chr10	90030822	90031731	910	33.18	8.71920	3.03931	6.02008	C7KUGACXX_8_7960.sorted.filtered_peak_3230
chr10	90145376	90146031	656	20.71	4.36857	2.40868	1.98330	C7KUGACXX_8_7960.sorted.filtered_peak_3231
chr10	90342585	90343049	465	20.57	6.06213	3.00536	3.53139	C7KUGACXX_8_7960.sorted.filtered_peak_3232
chr10	90553609	90554087	479	17.31	4.56178	2.65640	2.16393	C7KUGACXX_8_7960.sorted.filtered_peak_3233
chr10	90570105	90570383	279	18.47	5.28261	2.86998	2.80574	C7KUGACXX_8_7960.sorted.filtered_peak_3234
chr10	90584945	90585386	442	29.24	8.93579	3.32933	6.22856	C7KUGACXX_8_7960.sorted.filtered_peak_3235
chr10	90595335	90595767	433	26.03	5.38834	2.48437	2.90922	C7KUGACXX_8_7960.sorted.filtered_peak_3236
chr10	90639695	90640883	1189	41.98	10.96516	3.06818	8.18814	C7KUGACXX_8_7960.sorted.filtered_peak_3237
chr10	90695128	90695488	361	22.72	5.50939	2.68366	3.01632	C7KUGACXX_8_7960.sorted.filtered_peak_3238
chr10	90734507	90735202	696	18.80	5.97628	3.11022	3.44905	C7KUGACXX_8_7960.sorted.filtered_peak_3239
chr10	90749965	90750877	913	33.90	5.76787	2.30260	3.26885	C7KUGACXX_8_7960.sorted.filtered_peak_3240
chr10	90751064	90751404	341	33.08	4.99380	2.16952	2.53566	C7KUGACXX_8_7960.sorted.filtered_peak_3241
chr10	90760910	90761177	268	28.56	6.86964	2.78419	4.28178	C7KUGACXX_8_7960.sorted.filtered_peak_3242
chr10	90789621	90789947	327	19.39	5.11463	2.73923	2.65658	C7KUGACXX_8_7960.sorted.filtered_peak_3243
chr10	90844224	90844538	315	23.67	7.39634	3.24095	4.77567	C7KUGACXX_8_7960.sorted.filtered_peak_3244
chr10	90923247	90923804	558	23.59	7.07303	3.15789	4.46174	C7KUGACXX_8_7960.sorted.filtered_peak_3245
chr10	90967119	90967608	490	18.57	4.25296	2.48211	1.87081	C7KUGACXX_8_7960.sorted.filtered_peak_3246
chr10	91011161	91011981	821	35.86	15.36978	4.54348	12.41723	C7KUGACXX_8_7960.sorted.filtered_peak_3247
chr10	91020223	91020602	380	15.64	3.78957	2.46196	1.47336	C7KUGACXX_8_7960.sorted.filtered_peak_3248
chr10	91061711	91062080	370	18.68	4.64838	2.61924	2.22397	C7KUGACXX_8_7960.sorted.filtered_peak_3249
chr10	91092009	91092406	398	22.37	4.38508	2.34169	1.99675	C7KUGACXX_8_7960.sorted.filtered_peak_3250
chr10	91093676	91094121	446	31.19	9.42814	3.30530	6.71877	C7KUGACXX_8_7960.sorted.filtered_peak_3251
chr10	91152131	91152521	391	25.06	8.60635	3.51196	5.93804	C7KUGACXX_8_7960.sorted.filtered_peak_3252
chr10	91173955	91175172	1218	24.78	6.32683	2.79775	3.79141	C7KUGACXX_8_7960.sorted.filtered_peak_3253
chr10	91403575	91404487	913	28.33	7.41271	2.88320	4.82836	C7KUGACXX_8_7960.sorted.filtered_peak_3254
chr10	91404794	91405269	476	22.83	4.42562	2.33964	2.02917	C7KUGACXX_8_7960.sorted.filtered_peak_3255
chr10	91460959	91462029	1071	55.81	21.14576	4.18292	18.03533	C7KUGACXX_8_7960.sorted.filtered_peak_3256
chr10	91498566	91498891	326	22.51	7.03288	3.21947	4.42807	C7KUGACXX_8_7960.sorted.filtered_peak_3257
chr10	91620390	91620649	260	17.83	4.23423	2.51202	1.85675	C7KUGACXX_8_7960.sorted.filtered_peak_3258
chr10	92631047	92632209	1163	24.11	5.54900	2.61377	3.05869	C7KUGACXX_8_7960.sorted.filtered_peak_3259
chr10	92706826	92707243	418	13.92	4.11174	2.72079	1.73769	C7KUGACXX_8_7960.sorted.filtered_peak_3260
chr10	92766120	92766571	452	16.75	4.42099	2.64855	2.02759	C7KUGACXX_8_7960.sorted.filtered_peak_3261
chr10	92922151	92923306	1156	24.93	5.00439	2.42560	2.55463	C7KUGACXX_8_7960.sorted.filtered_peak_3262
chr10	92923688	92923994	307	24.04	4.30581	2.25836	1.92224	C7KUGACXX_8_7960.sorted.filtered_peak_3263
chr10	92961200	92961552	353	26.07	6.54018	2.82919	3.96512	C7KUGACXX_8_7960.sorted.filtered_peak_3264
chr10	92979989	92980909	921	42.70	15.97231	4.07681	13.02890	C7KUGACXX_8_7960.sorted.filtered_peak_3265
chr10	93169681	93170728	1048	33.87	9.67818	3.16567	6.97891	C7KUGACXX_8_7960.sorted.filtered_peak_3266
chr10	93557812	93559136	1325	31.23	8.09603	2.91078	5.47060	C7KUGACXX_8_7960.sorted.filtered_peak_3267
chr10	93661613	93661950	338	16.66	5.20788	2.99264	2.72279	C7KUGACXX_8_7960.sorted.filtered_peak_3268
chr10	93668038	93669056	1019	30.23	9.61411	3.42664	6.88868	C7KUGACXX_8_7960.sorted.filtered_peak_3269
chr10	93683106	93684001	896	32.43	11.92264	3.91611	9.09333	C7KUGACXX_8_7960.sorted.filtered_peak_3270
chr10	93704701	93705013	313	18.45	6.07126	3.18066	3.53456	C7KUGACXX_8_7960.sorted.filtered_peak_3271
chr10	93860882	93861371	490	15.28	4.78543	2.90001	2.36693	C7KUGACXX_8_7960.sorted.filtered_peak_3272
chr10	93970993	93971363	371	19.07	7.41536	3.63913	4.80089	C7KUGACXX_8_7960.sorted.filtered_peak_3273
chr10	94000141	94000675	535	20.79	5.05454	2.63841	2.60108	C7KUGACXX_8_7960.sorted.filtered_peak_3274
chr10	94050413	94051492	1080	35.28	10.71602	3.28630	7.98128	C7KUGACXX_8_7960.sorted.filtered_peak_3275
chr10	94276811	94277096	286	15.88	4.61487	2.78847	2.20137	C7KUGACXX_8_7960.sorted.filtered_peak_3276
chr10	94333405	94334822	1418	33.70	8.85174	3.03332	6.15752	C7KUGACXX_8_7960.sorted.filtered_peak_3277
chr10	94351277	94351983	707	37.71	8.18119	2.68699	5.53372	C7KUGACXX_8_7960.sorted.filtered_peak_3278
chr10	94352414	94353124	711	45.76	12.28478	3.16240	9.45979	C7KUGACXX_8_7960.sorted.filtered_peak_3279
chr10	94361618	94361931	314	16.35	3.77438	2.41526	1.45283	C7KUGACXX_8_7960.sorted.filtered_peak_3280
chr10	94450181	94450506	326	26.70	7.51481	3.08377	4.88119	C7KUGACXX_8_7960.sorted.filtered_peak_3281
chr10	94459225	94459637	413	15.45	4.46144	2.75634	2.05704	C7KUGACXX_8_7960.sorted.filtered_peak_3282
chr10	94581883	94582168	286	14.00	4.16465	2.73542	1.78876	C7KUGACXX_8_7960.sorted.filtered_peak_3283
chr10	94608119	94609037	919	43.35	14.39257	3.68601	11.49042	C7KUGACXX_8_7960.sorted.filtered_peak_3284
chr10	95048920	95049293	374	15.31	4.81935	2.93329	2.37736	C7KUGACXX_8_7960.sorted.filtered_peak_3285
chr10	95139191	95139762	572	20.31	6.07261	3.00486	3.55580	C7KUGACXX_8_7960.sorted.filtered_peak_3286
chr10	95173073	95173470	398	16.90	5.17616	2.95654	2.69888	C7KUGACXX_8_7960.sorted.filtered_peak_3287
chr10	95241837	95242425	589	17.00	4.83704	2.79359	2.40461	C7KUGACXX_8_7960.sorted.filtered_peak_3288
chr10	95255865	95256790	926	42.78	14.34800	3.66882	11.47079	C7KUGACXX_8_7960.sorted.filtered_peak_3289
chr10	95461785	95462971	1187	29.99	8.23202	3.04897	5.58343	C7KUGACXX_8_7960.sorted.filtered_peak_3290
chr10	95653417	95654036	620	22.63	5.35306	2.63509	2.87479	C7KUGACXX_8_7960.sorted.filtered_peak_3291
chr10	96045391	96045659	269	15.71	3.67176	2.40515	1.37591	C7KUGACXX_8_7960.sorted.filtered_peak_3292
chr10	96080286	96080581	296	14.45	3.73361	2.50789	1.43274	C7KUGACXX_8_7960.sorted.filtered_peak_3293
chr10	96122262	96123095	834	36.95	14.04623	4.11248	11.14360	C7KUGACXX_8_7960.sorted.filtered_peak_3294
chr10	96304848	96305855	1008	24.49	6.49535	2.90077	3.92757	C7KUGACXX_8_7960.sorted.filtered_peak_3295
chr10	96306070	96306419	350	19.51	3.91625	2.30680	1.58975	C7KUGACXX_8_7960.sorted.filtered_peak_3296
chr10	97006323	97006606	284	17.44	4.40534	2.60507	2.00281	C7KUGACXX_8_7960.sorted.filtered_peak_3297
chr10	97320912	97321486	575	26.59	8.53846	3.40076	5.85149	C7KUGACXX_8_7960.sorted.filtered_peak_3298
chr10	97415699	97415981	283	19.20	3.89046	2.31613	1.55920	C7KUGACXX_8_7960.sorted.filtered_peak_3299
chr10	97416212	97416809	598	35.54	13.66858	4.16080	10.77269	C7KUGACXX_8_7960.sorted.filtered_peak_3300
chr10	97453205	97454225	1021	52.78	20.53985	4.14616	17.47200	C7KUGACXX_8_7960.sorted.filtered_peak_3301
chr10	97501674	97502289	616	18.09	4.65241	2.66046	2.22610	C7KUGACXX_8_7960.sorted.filtered_peak_3302
chr10	97515226	97515475	250	29.66	6.30958	2.58680	3.75678	C7KUGACXX_8_7960.sorted.filtered_peak_3303
chr10	97521743	97522303	561	26.76	5.11377	2.38955	2.64607	C7KUGACXX_8_7960.sorted.filtered_peak_3304
chr10	97545076	97545375	300	22.77	4.18107	2.26793	1.81005	C7KUGACXX_8_7960.sorted.filtered_peak_3305
chr10	97591849	97592619	771	44.76	12.48427	3.20032	9.66919	C7KUGACXX_8_7960.sorted.filtered_peak_3306
chr10	97666926	97667985	1060	20.17	5.77415	2.91231	3.27529	C7KUGACXX_8_7960.sorted.filtered_peak_3307
chr10	97723355	97723761	407	15.66	4.09266	2.58373	1.73446	C7KUGACXX_8_7960.sorted.filtered_peak_3308
chr10	97776973	97777322	350	18.51	6.64361	3.40481	4.07207	C7KUGACXX_8_7960.sorted.filtered_peak_3309
chr10	97803168	97804021	854	22.71	6.15021	2.87883	3.61561	C7KUGACXX_8_7960.sorted.filtered_peak_3310
chr10	97849486	97850204	719	34.06	10.61880	3.47481	7.83398	C7KUGACXX_8_7960.sorted.filtered_peak_3311
chr10	97889477	97890548	1072	39.08	14.05573	3.96453	11.14984	C7KUGACXX_8_7960.sorted.filtered_peak_3312
chr10	98134896	98135358	463	17.32	4.62148	2.69866	2.19706	C7KUGACXX_8_7960.sorted.filtered_peak_3313
chr10	98346064	98347314	1251	37.23	10.94859	3.33219	8.15933	C7KUGACXX_8_7960.sorted.filtered_peak_3314
chr10	98480079	98480367	289	17.14	4.44115	2.63288	2.04373	C7KUGACXX_8_7960.sorted.filtered_peak_3315
chr10	98525454	98525703	250	15.25	4.87633	2.96374	2.42219	C7KUGACXX_8_7960.sorted.filtered_peak_3316
chr10	98561227	98561643	417	61.50	43.06843	8.94660	39.22935	C7KUGACXX_8_7960.sorted.filtered_peak_3317
chr10	98591594	98592891	1298	44.31	11.03291	3.05538	8.22094	C7KUGACXX_8_7960.sorted.filtered_peak_3318
chr10	98856136	98856616	481	15.14	4.22382	2.68014	1.84330	C7KUGACXX_8_7960.sorted.filtered_peak_3319
chr10	98956193	98956681	489	17.81	5.58026	3.04668	3.07451	C7KUGACXX_8_7960.sorted.filtered_peak_3320
chr10	99051882	99052723	842	46.15	21.06026	4.86699	17.93801	C7KUGACXX_8_7960.sorted.filtered_peak_3321
chr10	99078555	99079229	675	39.97	14.19732	3.93392	11.28803	C7KUGACXX_8_7960.sorted.filtered_peak_3322
chr10	99094367	99095178	812	39.04	13.03196	3.71239	10.17123	C7KUGACXX_8_7960.sorted.filtered_peak_3323
chr10	99160674	99161319	646	33.50	14.56046	4.52347	11.65688	C7KUGACXX_8_7960.sorted.filtered_peak_3324
chr10	99166976	99167566	591	34.04	14.95511	4.71393	12.00416	C7KUGACXX_8_7960.sorted.filtered_peak_3325
chr10	99173687	99173978	292	19.92	4.34770	2.44681	1.95559	C7KUGACXX_8_7960.sorted.filtered_peak_3326
chr10	99178804	99179109	306	28.83	6.97068	2.79117	4.38305	C7KUGACXX_8_7960.sorted.filtered_peak_3327
chr10	99185278	99186369	1092	53.15	15.02315	3.11559	12.17745	C7KUGACXX_8_7960.sorted.filtered_peak_3328
chr10	99188260	99188544	285	30.47	4.24239	2.05695	1.86260	C7KUGACXX_8_7960.sorted.filtered_peak_3329
chr10	99205230	99206309	1080	41.52	16.39083	4.01217	13.48377	C7KUGACXX_8_7960.sorted.filtered_peak_3330
chr10	99257751	99258762	1012	69.43	28.46344	4.60653	25.13621	C7KUGACXX_8_7960.sorted.filtered_peak_3331
chr10	99393072	99393557	486	34.93	16.39322	5.00955	13.40223	C7KUGACXX_8_7960.sorted.filtered_peak_3332
chr10	99399975	99400580	606	63.21	30.74186	5.53324	27.32168	C7KUGACXX_8_7960.sorted.filtered_peak_3333
chr10	99408705	99409132	428	24.96	7.65290	3.21860	5.02462	C7KUGACXX_8_7960.sorted.filtered_peak_3334
chr10	99446712	99447641	930	32.59	10.28737	3.34441	7.58023	C7KUGACXX_8_7960.sorted.filtered_peak_3335
chr10	99461185	99461464	280	20.59	8.41044	3.93738	5.72023	C7KUGACXX_8_7960.sorted.filtered_peak_3336
chr10	99496486	99497461	976	38.31	13.08538	3.61172	10.26985	C7KUGACXX_8_7960.sorted.filtered_peak_3337
chr10	99556317	99556728	412	17.49	4.74777	2.73133	2.32014	C7KUGACXX_8_7960.sorted.filtered_peak_3338
chr10	99609282	99609943	662	21.51	6.50133	3.07549	3.94636	C7KUGACXX_8_7960.sorted.filtered_peak_3339
chr10	99629145	99629582	438	21.32	5.82795	2.87827	3.30376	C7KUGACXX_8_7960.sorted.filtered_peak_3340
chr10	99893957	99894894	938	38.86	14.37815	3.94176	11.49030	C7KUGACXX_8_7960.sorted.filtered_peak_3341
chr10	100174797	100175065	269	15.75	3.77927	2.44909	1.46593	C7KUGACXX_8_7960.sorted.filtered_peak_3342
chr10	100206054	100206917	864	23.96	7.49643	3.26034	4.86972	C7KUGACXX_8_7960.sorted.filtered_peak_3343
chr10	100227307	100227556	250	15.99	3.79913	2.44002	1.48549	C7KUGACXX_8_7960.sorted.filtered_peak_3344
chr10	101190287	101191013	727	57.21	25.54983	4.81752	22.31392	C7KUGACXX_8_7960.sorted.filtered_peak_3345
chr10	101315479	101316056	578	17.77	5.50543	3.02051	3.00411	C7KUGACXX_8_7960.sorted.filtered_peak_3346
chr10	101380095	101381155	1061	59.19	22.22051	4.09489	19.08344	C7KUGACXX_8_7960.sorted.filtered_peak_3347
chr10	101418542	101419389	848	29.78	10.38620	3.63044	7.63918	C7KUGACXX_8_7960.sorted.filtered_peak_3348
chr10	101491214	101492525	1312	41.81	14.49363	3.74563	11.61252	C7KUGACXX_8_7960.sorted.filtered_peak_3349
chr10	101605617	101606002	386	16.02	5.24062	3.04601	2.77327	C7KUGACXX_8_7960.sorted.filtered_peak_3350
chr10	101769180	101769891	712	21.06	5.59517	2.82605	3.07857	C7KUGACXX_8_7960.sorted.filtered_peak_3351
chr10	101945294	101946616	1323	34.23	9.46050	3.10729	6.75812	C7KUGACXX_8_7960.sorted.filtered_peak_3352
chr10	101989143	101989556	414	38.37	15.92400	4.49922	12.95278	C7KUGACXX_8_7960.sorted.filtered_peak_3353
chr10	102026961	102027637	677	23.06	7.83886	3.38810	5.21558	C7KUGACXX_8_7960.sorted.filtered_peak_3354
chr10	102045763	102046973	1211	37.77	11.94671	3.47714	9.15295	C7KUGACXX_8_7960.sorted.filtered_peak_3355
chr10	102106388	102106983	596	33.96	9.91975	3.27189	7.18197	C7KUGACXX_8_7960.sorted.filtered_peak_3356
chr10	102130809	102131332	524	31.60	6.94186	2.66969	4.34733	C7KUGACXX_8_7960.sorted.filtered_peak_3357
chr10	102133011	102134029	1019	37.34	9.90084	3.08369	7.16278	C7KUGACXX_8_7960.sorted.filtered_peak_3358
chr10	102193319	102193933	615	18.13	6.61181	3.38355	4.06567	C7KUGACXX_8_7960.sorted.filtered_peak_3359
chr10	102241289	102241867	579	23.38	6.73185	3.04292	4.15052	C7KUGACXX_8_7960.sorted.filtered_peak_3360
chr10	102242077	102242570	494	18.56	3.98545	2.37954	1.64268	C7KUGACXX_8_7960.sorted.filtered_peak_3361
chr10	102269105	102269529	425	22.99	4.35535	2.30741	1.97566	C7KUGACXX_8_7960.sorted.filtered_peak_3362
chr10	102270777	102271096	320	23.07	4.87700	2.46528	2.44530	C7KUGACXX_8_7960.sorted.filtered_peak_3363
chr10	102288350	102288891	542	22.37	4.62297	2.41998	2.20999	C7KUGACXX_8_7960.sorted.filtered_peak_3364
chr10	102289359	102289962	604	32.86	10.56406	3.46286	7.81965	C7KUGACXX_8_7960.sorted.filtered_peak_3365
chr10	102295239	102296064	826	48.03	17.00587	4.02741	13.99215	C7KUGACXX_8_7960.sorted.filtered_peak_3366
chr10	102672171	102673310	1140	39.27	11.26363	3.22112	8.48558	C7KUGACXX_8_7960.sorted.filtered_peak_3367
chr10	102746890	102747457	568	33.71	12.40051	3.93167	9.55722	C7KUGACXX_8_7960.sorted.filtered_peak_3368
chr10	102757299	102757783	485	27.86	4.91036	2.29182	2.46992	C7KUGACXX_8_7960.sorted.filtered_peak_3369
chr10	102758663	102759396	734	25.13	3.82321	2.08328	1.50511	C7KUGACXX_8_7960.sorted.filtered_peak_3370
chr10	102772722	102773071	350	17.99	4.33251	2.53900	1.94483	C7KUGACXX_8_7960.sorted.filtered_peak_3371
chr10	102790682	102791410	729	38.75	10.76836	3.23247	7.98142	C7KUGACXX_8_7960.sorted.filtered_peak_3372
chr10	102792040	102792771	732	32.64	7.25455	2.66805	4.66140	C7KUGACXX_8_7960.sorted.filtered_peak_3373
chr10	102802447	102802994	548	34.92	11.31018	3.54885	8.51090	C7KUGACXX_8_7960.sorted.filtered_peak_3374
chr10	102819913	102820941	1029	55.25	20.61050	4.09185	17.54314	C7KUGACXX_8_7960.sorted.filtered_peak_3375
chr10	102827448	102827886	439	22.56	6.03204	2.87610	3.48800	C7KUGACXX_8_7960.sorted.filtered_peak_3376
chr10	102880950	102881303	354	13.85	3.76921	2.56392	1.45594	C7KUGACXX_8_7960.sorted.filtered_peak_3377
chr10	103113388	103114014	627	70.10	33.65475	5.62923	30.12546	C7KUGACXX_8_7960.sorted.filtered_peak_3378
chr10	103330011	103330400	390	17.85	4.25026	2.51493	1.87483	C7KUGACXX_8_7960.sorted.filtered_peak_3379
chr10	103347863	103348529	667	26.43	10.86927	4.10026	8.10379	C7KUGACXX_8_7960.sorted.filtered_peak_3380
chr10	103453670	103455147	1478	24.53	6.40234	2.88760	3.82518	C7KUGACXX_8_7960.sorted.filtered_peak_3381
chr10	103543022	103543361	340	28.44	8.36924	3.21342	5.69405	C7KUGACXX_8_7960.sorted.filtered_peak_3382
chr10	103577840	103578875	1036	68.70	26.95069	4.25845	23.67258	C7KUGACXX_8_7960.sorted.filtered_peak_3383
chr10	103590206	103591031	826	65.07	21.81206	3.94187	18.65310	C7KUGACXX_8_7960.sorted.filtered_peak_3384
chr10	103618303	103619135	833	16.16	5.10832	2.97194	2.65262	C7KUGACXX_8_7960.sorted.filtered_peak_3385
chr10	103733953	103734277	325	13.98	4.14854	2.73277	1.77015	C7KUGACXX_8_7960.sorted.filtered_peak_3386
chr10	103746415	103746808	394	13.83	4.06781	2.70480	1.70208	C7KUGACXX_8_7960.sorted.filtered_peak_3387
chr10	103769451	103769903	453	15.26	4.25477	2.67821	1.88094	C7KUGACXX_8_7960.sorted.filtered_peak_3388
chr10	103815328	103816332	1005	41.80	16.48796	4.36229	13.49321	C7KUGACXX_8_7960.sorted.filtered_peak_3389
chr10	103824756	103825639	884	33.70	10.72451	3.47243	7.95371	C7KUGACXX_8_7960.sorted.filtered_peak_3390
chr10	103832703	103832960	258	15.04	4.07163	2.61925	1.71851	C7KUGACXX_8_7960.sorted.filtered_peak_3391
chr10	103879926	103880650	725	35.94	7.83868	2.69662	5.19796	C7KUGACXX_8_7960.sorted.filtered_peak_3392
chr10	103892059	103893245	1187	58.87	21.93806	4.08641	18.80257	C7KUGACXX_8_7960.sorted.filtered_peak_3393
chr10	103911527	103912490	964	64.85	26.06229	4.45066	22.78332	C7KUGACXX_8_7960.sorted.filtered_peak_3394
chr10	103929064	103929523	460	19.31	6.68154	3.34351	4.10853	C7KUGACXX_8_7960.sorted.filtered_peak_3395
chr10	103989608	103989908	301	23.51	5.55587	2.66014	3.05653	C7KUGACXX_8_7960.sorted.filtered_peak_3396
chr10	104001319	104001601	283	36.81	7.08039	2.52084	4.46652	C7KUGACXX_8_7960.sorted.filtered_peak_3397
chr10	104004908	104005658	751	68.43	28.05165	4.68650	24.68668	C7KUGACXX_8_7960.sorted.filtered_peak_3398
chr10	104072887	104073172	286	14.78	4.06316	2.63305	1.69941	C7KUGACXX_8_7960.sorted.filtered_peak_3399
chr10	104082605	104083099	495	25.71	11.82976	4.63789	8.99249	C7KUGACXX_8_7960.sorted.filtered_peak_3400
chr10	104153666	104154736	1071	69.36	20.99134	3.59355	17.87084	C7KUGACXX_8_7960.sorted.filtered_peak_3401
chr10	104159174	104159582	409	34.90	5.18895	2.16171	2.72480	C7KUGACXX_8_7960.sorted.filtered_peak_3402
chr10	104180421	104181372	952	55.47	15.87116	3.37833	12.90764	C7KUGACXX_8_7960.sorted.filtered_peak_3403
chr10	104192185	104192675	491	41.24	15.90466	4.25703	12.92956	C7KUGACXX_8_7960.sorted.filtered_peak_3404
chr10	104209254	104210916	1663	33.33	8.55099	2.92076	5.89852	C7KUGACXX_8_7960.sorted.filtered_peak_3405
chr10	104220707	104221577	871	28.12	10.93046	3.91440	8.17169	C7KUGACXX_8_7960.sorted.filtered_peak_3406
chr10	104238682	104239060	379	23.03	7.56464	3.35973	4.92875	C7KUGACXX_8_7960.sorted.filtered_peak_3407
chr10	104261738	104262847	1110	87.26	25.39964	3.68095	22.09823	C7KUGACXX_8_7960.sorted.filtered_peak_3408
chr10	104263416	104263833	418	68.72	15.31873	2.89343	12.37819	C7KUGACXX_8_7960.sorted.filtered_peak_3409
chr10	104401831	104402392	562	55.78	13.12390	2.96213	10.25924	C7KUGACXX_8_7960.sorted.filtered_peak_3410
chr10	104405953	104406209	257	41.73	4.27267	1.86126	1.89105	C7KUGACXX_8_7960.sorted.filtered_peak_3411
chr10	104420459	104421719	1261	21.97	5.48903	2.72646	2.99050	C7KUGACXX_8_7960.sorted.filtered_peak_3412
chr10	104473425	104474884	1460	45.33	13.10367	3.32890	10.25201	C7KUGACXX_8_7960.sorted.filtered_peak_3413
chr10	104503067	104504340	1274	47.11	17.40733	3.72794	14.47625	C7KUGACXX_8_7960.sorted.filtered_peak_3414
chr10	104572228	104572477	250	15.34	4.29855	2.69749	1.91746	C7KUGACXX_8_7960.sorted.filtered_peak_3415
chr10	104594741	104595364	624	13.87	4.05266	2.69625	1.69402	C7KUGACXX_8_7960.sorted.filtered_peak_3416
chr10	104613708	104614449	742	38.32	16.18824	4.61636	13.20168	C7KUGACXX_8_7960.sorted.filtered_peak_3417
chr10	104677306	104678507	1202	69.26	25.66193	4.20976	22.38055	C7KUGACXX_8_7960.sorted.filtered_peak_3418
chr10	104813719	104814454	736	21.73	7.24635	3.37096	4.61850	C7KUGACXX_8_7960.sorted.filtered_peak_3419
chr10	104952280	104953318	1039	26.75	7.47486	3.03707	4.85606	C7KUGACXX_8_7960.sorted.filtered_peak_3420
chr10	105110750	105111255	506	17.40	5.48220	3.04432	2.97997	C7KUGACXX_8_7960.sorted.filtered_peak_3421
chr10	105127446	105128626	1181	38.71	15.69026	4.35508	12.72407	C7KUGACXX_8_7960.sorted.filtered_peak_3422
chr10	105156002	105156825	824	50.94	22.62647	4.81745	19.46282	C7KUGACXX_8_7960.sorted.filtered_peak_3423
chr10	105189072	105189398	327	13.81	3.69951	2.52870	1.40448	C7KUGACXX_8_7960.sorted.filtered_peak_3424
chr10	105212049	105212298	250	21.19	4.86609	2.54939	2.43599	C7KUGACXX_8_7960.sorted.filtered_peak_3425
chr10	105230665	105231431	767	42.23	15.40247	4.00044	12.46774	C7KUGACXX_8_7960.sorted.filtered_peak_3426
chr10	105245533	105245932	400	18.83	6.66460	3.40767	4.07687	C7KUGACXX_8_7960.sorted.filtered_peak_3427
chr10	105264009	105264459	451	29.99	11.64488	4.08102	8.82131	C7KUGACXX_8_7960.sorted.filtered_peak_3428
chr10	105344139	105344786	648	21.32	6.41040	3.08357	3.84777	C7KUGACXX_8_7960.sorted.filtered_peak_3429
chr10	105419803	105420140	338	22.79	6.12951	2.88349	3.59056	C7KUGACXX_8_7960.sorted.filtered_peak_3430
chr10	105456217	105456845	629	28.82	8.26095	3.09606	5.62402	C7KUGACXX_8_7960.sorted.filtered_peak_3431
chr10	105505416	105505665	250	17.98	4.37241	2.55421	1.98442	C7KUGACXX_8_7960.sorted.filtered_peak_3432
chr10	105532069	105532592	524	16.76	4.77927	2.79146	2.35062	C7KUGACXX_8_7960.sorted.filtered_peak_3433
chr10	105560463	105560924	462	29.97	10.62284	3.71520	7.86358	C7KUGACXX_8_7960.sorted.filtered_peak_3434
chr10	105605587	105606077	491	14.45	3.88631	2.57593	1.55565	C7KUGACXX_8_7960.sorted.filtered_peak_3435
chr10	105668054	105668304	251	29.44	6.99685	2.78915	4.38862	C7KUGACXX_8_7960.sorted.filtered_peak_3436
chr10	105670688	105671184	497	33.02	8.60342	2.98557	5.93841	C7KUGACXX_8_7960.sorted.filtered_peak_3437
chr10	105677474	105678482	1009	52.41	16.88266	3.62767	13.92332	C7KUGACXX_8_7960.sorted.filtered_peak_3438
chr10	105707612	105707892	281	19.54	6.00572	3.07904	3.46615	C7KUGACXX_8_7960.sorted.filtered_peak_3439
chr10	105726291	105727118	828	34.01	11.22391	3.49793	8.46551	C7KUGACXX_8_7960.sorted.filtered_peak_3440
chr10	105742815	105743631	817	26.56	10.06759	3.77943	7.36005	C7KUGACXX_8_7960.sorted.filtered_peak_3441
chr10	105880760	105882129	1370	56.42	21.55614	3.93371	18.50838	C7KUGACXX_8_7960.sorted.filtered_peak_3442
chr10	105991749	105992539	791	32.49	13.35245	4.11961	10.51988	C7KUGACXX_8_7960.sorted.filtered_peak_3443
chr10	106006609	106007604	996	17.71	4.93949	2.78508	2.50130	C7KUGACXX_8_7960.sorted.filtered_peak_3444
chr10	106015230	106015479	250	20.32	4.04300	2.32179	1.68900	C7KUGACXX_8_7960.sorted.filtered_peak_3445
chr10	106016261	106016518	258	21.63	4.17751	2.31298	1.80342	C7KUGACXX_8_7960.sorted.filtered_peak_3446
chr10	106020483	106020789	307	19.21	3.36810	2.13146	1.12264	C7KUGACXX_8_7960.sorted.filtered_peak_3447
chr10	106028387	106029226	840	56.79	22.90870	4.52515	19.71900	C7KUGACXX_8_7960.sorted.filtered_peak_3448
chr10	106050993	106051589	597	22.98	7.36420	3.26975	4.75807	C7KUGACXX_8_7960.sorted.filtered_peak_3449
chr10	106065401	106065653	253	19.54	5.03566	2.70869	2.57956	C7KUGACXX_8_7960.sorted.filtered_peak_3450
chr10	106088871	106089437	567	26.01	5.76853	2.60585	3.24643	C7KUGACXX_8_7960.sorted.filtered_peak_3451
chr10	106097856	106098691	836	37.02	9.86382	3.09579	7.12059	C7KUGACXX_8_7960.sorted.filtered_peak_3452
chr10	106113094	106113660	567	47.42	17.88040	4.06899	14.89227	C7KUGACXX_8_7960.sorted.filtered_peak_3453
chr10	106340645	106341033	389	14.27	3.91464	2.60183	1.57615	C7KUGACXX_8_7960.sorted.filtered_peak_3454
chr10	111612306	111612591	286	19.07	5.62515	2.96232	3.11640	C7KUGACXX_8_7960.sorted.filtered_peak_3455
chr10	111674771	111675082	312	24.37	8.82620	3.67379	6.12971	C7KUGACXX_8_7960.sorted.filtered_peak_3456
chr10	111683098	111683534	437	29.67	8.84266	3.27650	6.13970	C7KUGACXX_8_7960.sorted.filtered_peak_3457
chr10	111693712	111694337	626	19.39	5.33682	2.83515	2.84714	C7KUGACXX_8_7960.sorted.filtered_peak_3458
chr10	111767185	111768161	977	44.38	10.58170	2.94484	7.80276	C7KUGACXX_8_7960.sorted.filtered_peak_3459
chr10	111769836	111770153	318	36.43	6.20782	2.33868	3.66066	C7KUGACXX_8_7960.sorted.filtered_peak_3460
chr10	111817955	111818342	388	16.85	3.77611	2.38737	1.46102	C7KUGACXX_8_7960.sorted.filtered_peak_3461
chr10	111829519	111829829	311	26.32	6.67647	2.83522	4.10886	C7KUGACXX_8_7960.sorted.filtered_peak_3462
chr10	111836355	111837061	707	30.52	6.61493	2.63388	4.03575	C7KUGACXX_8_7960.sorted.filtered_peak_3463
chr10	111896925	111897185	261	19.38	5.22034	2.78700	2.74593	C7KUGACXX_8_7960.sorted.filtered_peak_3464
chr10	111916442	111917231	790	25.31	7.34944	3.06616	4.75583	C7KUGACXX_8_7960.sorted.filtered_peak_3465
chr10	111970632	111971393	762	42.84	7.51509	2.38583	4.91930	C7KUGACXX_8_7960.sorted.filtered_peak_3466
chr10	111981598	111981913	316	39.89	9.40907	2.89976	6.67449	C7KUGACXX_8_7960.sorted.filtered_peak_3467
chr10	111985390	111987061	1672	40.11	8.60968	2.69675	5.93337	C7KUGACXX_8_7960.sorted.filtered_peak_3468
chr10	112064184	112065145	962	43.64	15.38682	3.73231	12.49950	C7KUGACXX_8_7960.sorted.filtered_peak_3469
chr10	112113282	112113580	299	36.93	6.73006	2.43876	4.14411	C7KUGACXX_8_7960.sorted.filtered_peak_3470
chr10	112116258	112116712	455	41.59	8.79072	2.69724	6.09538	C7KUGACXX_8_7960.sorted.filtered_peak_3471
chr10	112155529	112155885	357	22.39	5.78248	2.80333	3.25818	C7KUGACXX_8_7960.sorted.filtered_peak_3472
chr10	112174067	112174952	886	43.98	16.30985	3.97821	13.36974	C7KUGACXX_8_7960.sorted.filtered_peak_3473
chr10	112185730	112186266	537	30.04	10.20751	3.59974	7.45842	C7KUGACXX_8_7960.sorted.filtered_peak_3474
chr10	112201554	112201841	288	21.43	7.29581	3.39682	4.67818	C7KUGACXX_8_7960.sorted.filtered_peak_3475
chr10	112257274	112258005	732	51.37	13.86568	3.15011	11.00645	C7KUGACXX_8_7960.sorted.filtered_peak_3476
chr10	112263743	112264233	491	32.74	6.66001	2.54768	4.09168	C7KUGACXX_8_7960.sorted.filtered_peak_3477
chr10	112282147	112282501	355	18.46	4.95520	2.74862	2.50473	C7KUGACXX_8_7960.sorted.filtered_peak_3478
chr10	112295700	112296314	615	20.47	7.68922	3.61663	5.05806	C7KUGACXX_8_7960.sorted.filtered_peak_3479
chr10	112306800	112307163	364	20.45	6.06511	3.02110	3.52681	C7KUGACXX_8_7960.sorted.filtered_peak_3480
chr10	112326865	112328191	1327	42.85	14.18354	3.55801	11.33132	C7KUGACXX_8_7960.sorted.filtered_peak_3481
chr10	112431899	112432192	294	16.74	4.90913	2.85200	2.46512	C7KUGACXX_8_7960.sorted.filtered_peak_3482
chr10	112533817	112534488	672	28.48	8.84184	3.36461	6.13461	C7KUGACXX_8_7960.sorted.filtered_peak_3483
chr10	112543287	112543619	333	21.17	6.31776	3.05766	3.76317	C7KUGACXX_8_7960.sorted.filtered_peak_3484
chr10	112602885	112603257	373	19.18	5.01658	2.72601	2.56014	C7KUGACXX_8_7960.sorted.filtered_peak_3485
chr10	112609879	112610134	256	21.08	4.17561	2.32889	1.81306	C7KUGACXX_8_7960.sorted.filtered_peak_3486
chr10	112617343	112617688	346	30.98	6.57286	2.58947	4.01251	C7KUGACXX_8_7960.sorted.filtered_peak_3487
chr10	112620422	112620739	318	34.47	6.25379	2.41032	3.69848	C7KUGACXX_8_7960.sorted.filtered_peak_3488
chr10	112624321	112624747	427	42.46	8.98087	2.70267	6.27918	C7KUGACXX_8_7960.sorted.filtered_peak_3489
chr10	112631294	112632496	1203	38.76	9.05413	2.75768	6.41142	C7KUGACXX_8_7960.sorted.filtered_peak_3490
chr10	112678327	112679609	1283	64.99	22.16071	3.84326	19.00207	C7KUGACXX_8_7960.sorted.filtered_peak_3491
chr10	112752982	112753234	253	17.25	5.62580	3.10623	3.11705	C7KUGACXX_8_7960.sorted.filtered_peak_3492
chr10	113942994	113943957	964	37.04	11.97841	3.44506	9.19891	C7KUGACXX_8_7960.sorted.filtered_peak_3493
chr10	114129131	114129497	367	26.77	10.39655	4.00472	7.61782	C7KUGACXX_8_7960.sorted.filtered_peak_3494
chr10	114135561	114136379	819	22.28	5.62135	2.74731	3.11650	C7KUGACXX_8_7960.sorted.filtered_peak_3495
chr10	114149092	114149625	534	26.66	9.32433	3.62641	6.61177	C7KUGACXX_8_7960.sorted.filtered_peak_3496
chr10	114206408	114207396	989	32.33	10.20719	3.36208	7.49577	C7KUGACXX_8_7960.sorted.filtered_peak_3497
chr10	115144991	115145400	410	16.55	4.25405	2.59544	1.87860	C7KUGACXX_8_7960.sorted.filtered_peak_3498
chr10	115438982	115440859	1878	26.02	6.03999	2.64162	3.52970	C7KUGACXX_8_7960.sorted.filtered_peak_3499
chr10	115613903	115614588	686	27.46	5.74682	2.52020	3.24605	C7KUGACXX_8_7960.sorted.filtered_peak_3500
chr10	115720424	115720888	465	26.45	4.52786	2.24196	2.11442	C7KUGACXX_8_7960.sorted.filtered_peak_3501
chr10	115721158	115721983	826	43.55	14.00695	3.63585	11.10569	C7KUGACXX_8_7960.sorted.filtered_peak_3502
chr10	115855783	115856287	505	15.96	3.94887	2.50556	1.61631	C7KUGACXX_8_7960.sorted.filtered_peak_3503
chr10	115933661	115934562	902	48.36	17.36094	4.02462	14.34807	C7KUGACXX_8_7960.sorted.filtered_peak_3504
chr10	116063743	116064772	1030	18.28	4.25656	2.49604	1.87654	C7KUGACXX_8_7960.sorted.filtered_peak_3505
chr10	116231153	116231470	318	17.36	4.88068	2.79171	2.43937	C7KUGACXX_8_7960.sorted.filtered_peak_3506
chr10	116285881	116287037	1157	36.18	10.66728	3.34012	7.88941	C7KUGACXX_8_7960.sorted.filtered_peak_3507
chr10	116300744	116301470	727	40.15	9.59503	2.88600	6.87843	C7KUGACXX_8_7960.sorted.filtered_peak_3508
chr10	116304052	116304471	420	35.20	7.18335	2.58213	4.57771	C7KUGACXX_8_7960.sorted.filtered_peak_3509
chr10	116560884	116561642	759	25.35	7.75167	3.20724	5.12783	C7KUGACXX_8_7960.sorted.filtered_peak_3510
chr10	116570539	116570848	310	15.72	4.45832	2.73753	2.05947	C7KUGACXX_8_7960.sorted.filtered_peak_3511
chr10	116581119	116581816	698	24.81	5.19783	2.47629	2.74119	C7KUGACXX_8_7960.sorted.filtered_peak_3512
chr10	116615400	116616220	821	15.93	3.62035	2.37298	1.32834	C7KUGACXX_8_7960.sorted.filtered_peak_3513
chr10	116697706	116698470	765	30.43	10.48141	3.56736	7.75137	C7KUGACXX_8_7960.sorted.filtered_peak_3514
chr10	118547321	118547826	506	15.92	4.48353	2.73125	2.08451	C7KUGACXX_8_7960.sorted.filtered_peak_3515
chr10	118934408	118934799	392	18.65	5.54355	2.96351	3.04164	C7KUGACXX_8_7960.sorted.filtered_peak_3516
chr10	118935527	118935776	250	16.00	4.39970	2.69277	2.00544	C7KUGACXX_8_7960.sorted.filtered_peak_3517
chr10	118976242	118976808	567	18.69	5.57749	2.95507	3.08832	C7KUGACXX_8_7960.sorted.filtered_peak_3518
chr10	119134633	119135462	830	34.72	9.70839	3.15443	6.98175	C7KUGACXX_8_7960.sorted.filtered_peak_3519
chr10	119806056	119806785	730	40.30	13.83342	3.81207	10.94096	C7KUGACXX_8_7960.sorted.filtered_peak_3520
chr10	120101417	120102052	636	44.32	17.82362	4.46139	14.77991	C7KUGACXX_8_7960.sorted.filtered_peak_3521
chr10	120514043	120515139	1097	61.14	26.26548	4.52656	23.01738	C7KUGACXX_8_7960.sorted.filtered_peak_3522
chr10	120788773	120789104	332	24.22	6.84662	3.03674	4.24967	C7KUGACXX_8_7960.sorted.filtered_peak_3523
chr10	120839299	120840767	1469	40.21	11.75934	3.25611	8.96753	C7KUGACXX_8_7960.sorted.filtered_peak_3524
chr10	120850010	120850927	918	27.56	9.44446	3.45891	6.77655	C7KUGACXX_8_7960.sorted.filtered_peak_3525
chr10	120863069	120864011	943	22.46	6.06224	2.89351	3.51387	C7KUGACXX_8_7960.sorted.filtered_peak_3526
chr10	120891017	120891786	770	23.87	7.23630	3.17810	4.61946	C7KUGACXX_8_7960.sorted.filtered_peak_3527
chr10	120924841	120925473	633	36.71	11.65070	3.58455	8.81429	C7KUGACXX_8_7960.sorted.filtered_peak_3528
chr10	120937797	120938755	959	40.73	16.79287	4.42333	13.81147	C7KUGACXX_8_7960.sorted.filtered_peak_3529
chr10	120965816	120967641	1826	41.82	8.09794	2.49740	5.47791	C7KUGACXX_8_7960.sorted.filtered_peak_3530
chr10	121013366	121013675	310	22.07	6.38688	3.02284	3.82719	C7KUGACXX_8_7960.sorted.filtered_peak_3531
chr10	121028364	121028987	624	43.40	12.51051	3.32646	9.67239	C7KUGACXX_8_7960.sorted.filtered_peak_3532
chr10	121030452	121031170	719	30.96	6.04378	2.46221	3.51933	C7KUGACXX_8_7960.sorted.filtered_peak_3533
chr10	121060859	121061268	410	36.43	7.99311	2.70657	5.34760	C7KUGACXX_8_7960.sorted.filtered_peak_3534
chr10	121065425	121066644	1220	47.28	12.19600	3.05920	9.37928	C7KUGACXX_8_7960.sorted.filtered_peak_3535
chr10	121074912	121075329	418	24.07	5.49706	2.61649	2.99783	C7KUGACXX_8_7960.sorted.filtered_peak_3536
chr10	121100958	121101315	358	16.92	4.77003	2.77233	2.34174	C7KUGACXX_8_7960.sorted.filtered_peak_3537
chr10	121226204	121226453	250	16.58	4.22438	2.58488	1.84633	C7KUGACXX_8_7960.sorted.filtered_peak_3538
chr10	121237841	121238481	641	24.56	8.50103	3.53699	5.82249	C7KUGACXX_8_7960.sorted.filtered_peak_3539
chr10	121249136	121249560	425	22.94	6.33326	2.93959	3.77973	C7KUGACXX_8_7960.sorted.filtered_peak_3540
chr10	121261785	121262418	634	24.13	6.97019	3.06018	4.37966	C7KUGACXX_8_7960.sorted.filtered_peak_3541
chr10	121275903	121276463	561	25.80	6.20997	2.75127	3.65047	C7KUGACXX_8_7960.sorted.filtered_peak_3542
chr10	121276659	121277850	1192	23.22	5.00478	2.50137	2.55252	C7KUGACXX_8_7960.sorted.filtered_peak_3543
chr10	121301581	121303111	1531	30.69	6.75552	2.64862	4.18029	C7KUGACXX_8_7960.sorted.filtered_peak_3544
chr10	121355879	121356921	1043	58.78	20.62480	3.99941	17.51788	C7KUGACXX_8_7960.sorted.filtered_peak_3545
chr10	121402134	121402386	253	18.21	6.24865	3.27357	3.69933	C7KUGACXX_8_7960.sorted.filtered_peak_3546
chr10	121410627	121411184	558	34.41	9.28368	3.10661	6.56432	C7KUGACXX_8_7960.sorted.filtered_peak_3547
chr10	121423108	121423774	667	20.87	5.54714	2.80843	3.04710	C7KUGACXX_8_7960.sorted.filtered_peak_3548
chr10	121446093	121446534	442	22.80	7.61510	3.40387	4.97188	C7KUGACXX_8_7960.sorted.filtered_peak_3549
chr10	121485045	121486129	1085	48.09	18.18495	3.98364	15.20266	C7KUGACXX_8_7960.sorted.filtered_peak_3550
chr10	121567472	121567989	518	22.22	7.54418	3.33954	4.95919	C7KUGACXX_8_7960.sorted.filtered_peak_3551
chr10	121632019	121633258	1240	39.12	11.98948	3.29700	9.22342	C7KUGACXX_8_7960.sorted.filtered_peak_3552
chr10	121651873	121652513	641	38.77	14.22812	4.00029	11.32393	C7KUGACXX_8_7960.sorted.filtered_peak_3553
chr10	122610412	122611522	1111	18.43	6.86484	3.52476	4.26455	C7KUGACXX_8_7960.sorted.filtered_peak_3554
chr10	123686603	123688078	1476	33.40	9.79091	3.17392	7.09900	C7KUGACXX_8_7960.sorted.filtered_peak_3555
chr10	123733856	123734911	1056	25.07	7.82658	3.26559	5.18421	C7KUGACXX_8_7960.sorted.filtered_peak_3556
chr10	123957822	123958071	250	13.40	3.83572	2.62729	1.50037	C7KUGACXX_8_7960.sorted.filtered_peak_3557
chr10	124133847	124135070	1224	27.98	8.35378	3.10154	5.74080	C7KUGACXX_8_7960.sorted.filtered_peak_3558
chr10	124181791	124182083	293	17.56	5.37790	2.98433	2.88822	C7KUGACXX_8_7960.sorted.filtered_peak_3559
chr10	124638631	124639643	1013	45.38	17.65201	4.16263	14.65529	C7KUGACXX_8_7960.sorted.filtered_peak_3560
chr10	124713437	124714297	861	45.26	16.56367	3.88091	13.62360	C7KUGACXX_8_7960.sorted.filtered_peak_3561
chr10	124739736	124740419	684	60.21	27.08287	5.19848	23.76521	C7KUGACXX_8_7960.sorted.filtered_peak_3562
chr10	124767546	124769213	1668	35.12	9.58792	2.98262	6.92586	C7KUGACXX_8_7960.sorted.filtered_peak_3563
chr10	124803057	124803375	319	14.43	3.77009	2.52776	1.45910	C7KUGACXX_8_7960.sorted.filtered_peak_3564
chr10	124913511	124914398	888	62.26	21.46452	3.77520	18.37459	C7KUGACXX_8_7960.sorted.filtered_peak_3565
chr10	124919919	124920446	528	28.07	6.82820	2.76881	4.26246	C7KUGACXX_8_7960.sorted.filtered_peak_3566
chr10	125000751	125001307	557	17.51	4.51275	2.63399	2.11055	C7KUGACXX_8_7960.sorted.filtered_peak_3567
chr10	125753988	125754596	609	17.51	5.17877	2.88507	2.72323	C7KUGACXX_8_7960.sorted.filtered_peak_3568
chr10	125795358	125795793	436	26.49	8.58923	3.37565	5.92805	C7KUGACXX_8_7960.sorted.filtered_peak_3569
chr10	125802838	125803105	268	15.28	3.56375	2.38593	1.28735	C7KUGACXX_8_7960.sorted.filtered_peak_3570
chr10	125823829	125824559	731	21.44	5.50071	2.74030	3.01916	C7KUGACXX_8_7960.sorted.filtered_peak_3571
chr10	126043098	126043865	768	16.67	4.67818	2.75116	2.26506	C7KUGACXX_8_7960.sorted.filtered_peak_3572
chr10	126077534	126078121	588	34.86	12.87977	3.92970	10.02878	C7KUGACXX_8_7960.sorted.filtered_peak_3573
chr10	126091921	126092420	500	16.95	5.68436	3.14086	3.18665	C7KUGACXX_8_7960.sorted.filtered_peak_3574
chr10	126107018	126107889	872	43.27	17.14560	4.10397	14.20946	C7KUGACXX_8_7960.sorted.filtered_peak_3575
chr10	126150129	126150949	821	37.52	14.75889	4.23341	11.83936	C7KUGACXX_8_7960.sorted.filtered_peak_3576
chr10	126337253	126337522	270	26.48	4.41910	2.20939	2.02012	C7KUGACXX_8_7960.sorted.filtered_peak_3577
chr10	126339475	126339757	283	28.88	5.26618	2.35598	2.78452	C7KUGACXX_8_7960.sorted.filtered_peak_3578
chr10	126346447	126346711	265	20.12	4.02324	2.32091	1.68055	C7KUGACXX_8_7960.sorted.filtered_peak_3579
chr10	126377053	126377940	888	41.90	14.61597	3.82801	11.71719	C7KUGACXX_8_7960.sorted.filtered_peak_3580
chr10	126385238	126385519	282	27.85	6.08638	2.61977	3.53495	C7KUGACXX_8_7960.sorted.filtered_peak_3581
chr10	126390680	126390979	300	23.63	4.27840	2.26563	1.89657	C7KUGACXX_8_7960.sorted.filtered_peak_3582
chr10	126406679	126407186	508	35.50	7.89419	2.74953	5.23270	C7KUGACXX_8_7960.sorted.filtered_peak_3583
chr10	126407844	126408275	432	30.12	4.61336	2.15628	2.19164	C7KUGACXX_8_7960.sorted.filtered_peak_3584
chr10	126411644	126412238	595	33.89	7.59258	2.74955	4.94631	C7KUGACXX_8_7960.sorted.filtered_peak_3585
chr10	126421586	126422055	470	21.67	3.67426	2.14693	1.37588	C7KUGACXX_8_7960.sorted.filtered_peak_3586
chr10	126432565	126433265	701	36.12	7.69984	2.67046	5.06008	C7KUGACXX_8_7960.sorted.filtered_peak_3587
chr10	126479964	126481139	1176	29.02	9.90942	3.57851	7.18264	C7KUGACXX_8_7960.sorted.filtered_peak_3588
chr10	126490090	126490719	630	22.91	7.88246	3.47955	5.23254	C7KUGACXX_8_7960.sorted.filtered_peak_3589
chr10	126604938	126605805	868	38.82	13.73106	3.82708	10.86295	C7KUGACXX_8_7960.sorted.filtered_peak_3590
chr10	127407558	127408566	1009	58.90	28.51376	5.19361	25.17882	C7KUGACXX_8_7960.sorted.filtered_peak_3591
chr10	127511661	127512324	664	68.41	28.43374	4.91289	25.05824	C7KUGACXX_8_7960.sorted.filtered_peak_3592
chr10	127574827	127575635	809	40.18	4.65989	1.95399	2.24431	C7KUGACXX_8_7960.sorted.filtered_peak_3593
chr10	127585043	127585343	301	46.96	5.08219	1.93052	2.61725	C7KUGACXX_8_7960.sorted.filtered_peak_3594
chr10	127593880	127594522	643	22.21	8.20559	3.61073	5.55582	C7KUGACXX_8_7960.sorted.filtered_peak_3595
chr10	127730336	127730689	354	16.37	4.18650	2.58168	1.81583	C7KUGACXX_8_7960.sorted.filtered_peak_3596
chr10	129789300	129789976	677	19.65	5.02812	2.70146	2.56894	C7KUGACXX_8_7960.sorted.filtered_peak_3597
chr10	129809469	129810121	653	24.69	7.32378	3.11402	4.72504	C7KUGACXX_8_7960.sorted.filtered_peak_3598
chr10	129824954	129825528	575	18.46	4.43804	2.53918	2.05340	C7KUGACXX_8_7960.sorted.filtered_peak_3599
chr10	129833797	129834095	299	14.87	4.32430	2.74351	1.93444	C7KUGACXX_8_7960.sorted.filtered_peak_3600
chr10	129845549	129846926	1378	31.26	8.36400	2.95988	5.73104	C7KUGACXX_8_7960.sorted.filtered_peak_3601
chr10	129861347	129861607	261	24.91	5.87028	2.69559	3.33559	C7KUGACXX_8_7960.sorted.filtered_peak_3602
chr10	129862501	129863139	639	20.98	3.95571	2.26479	1.61627	C7KUGACXX_8_7960.sorted.filtered_peak_3603
chr10	129924590	129925173	584	42.13	16.34585	4.19195	13.38757	C7KUGACXX_8_7960.sorted.filtered_peak_3604
chr10	129948318	129948780	463	20.76	6.00944	2.96831	3.48667	C7KUGACXX_8_7960.sorted.filtered_peak_3605
chr10	129979099	129979788	690	21.29	5.73240	2.83268	3.22883	C7KUGACXX_8_7960.sorted.filtered_peak_3606
chr10	129985944	129986193	250	17.97	5.53797	3.02958	3.02331	C7KUGACXX_8_7960.sorted.filtered_peak_3607
chr10	130008437	130009029	593	27.14	6.92276	2.87469	4.32613	C7KUGACXX_8_7960.sorted.filtered_peak_3608
chr10	130010255	130010703	449	27.14	6.71808	2.80842	4.14638	C7KUGACXX_8_7960.sorted.filtered_peak_3609
chr10	131265136	131265711	576	34.76	12.94510	3.96099	10.09153	C7KUGACXX_8_7960.sorted.filtered_peak_3610
chr10	131908404	131909910	1507	74.64	25.76827	3.99640	22.49285	C7KUGACXX_8_7960.sorted.filtered_peak_3611
chr10	131925979	131926404	426	18.29	5.59691	2.99143	3.10941	C7KUGACXX_8_7960.sorted.filtered_peak_3612
chr10	131934266	131935030	765	29.44	10.02004	3.62240	7.26354	C7KUGACXX_8_7960.sorted.filtered_peak_3613
chr10	131978086	131978360	275	16.35	3.94618	2.48143	1.60558	C7KUGACXX_8_7960.sorted.filtered_peak_3614
chr10	131988414	131988718	305	21.51	6.90975	3.24656	4.31583	C7KUGACXX_8_7960.sorted.filtered_peak_3615
chr10	133786188	133786543	356	22.75	6.44457	2.99541	3.88022	C7KUGACXX_8_7960.sorted.filtered_peak_3616
chr10	133795315	133795746	432	34.27	11.22866	3.60465	8.42363	C7KUGACXX_8_7960.sorted.filtered_peak_3617
chr10	134121352	134122004	653	41.11	14.51370	3.85704	11.60723	C7KUGACXX_8_7960.sorted.filtered_peak_3618
chr10	134133736	134133991	256	18.93	5.46125	2.90507	2.97136	C7KUGACXX_8_7960.sorted.filtered_peak_3619
chr10	134144927	134146144	1218	60.51	21.67672	3.80359	18.58356	C7KUGACXX_8_7960.sorted.filtered_peak_3620
chr10	134260923	134261764	842	29.38	6.68229	2.68265	4.11498	C7KUGACXX_8_7960.sorted.filtered_peak_3621
chr10	134266462	134267088	627	28.25	6.61455	2.72435	4.04662	C7KUGACXX_8_7960.sorted.filtered_peak_3622
chr10	134350724	134351435	712	88.11	40.29610	5.57269	36.54297	C7KUGACXX_8_7960.sorted.filtered_peak_3623
chr10	134385554	134385908	355	15.56	4.69371	2.83362	2.28378	C7KUGACXX_8_7960.sorted.filtered_peak_3624
chr10	135088496	135088849	354	29.03	4.38976	2.12137	2.00781	C7KUGACXX_8_7960.sorted.filtered_peak_3625
chr10	135091912	135092678	767	31.67	5.70164	2.35171	3.20671	C7KUGACXX_8_7960.sorted.filtered_peak_3626
chr10	135121290	135122948	1659	36.72	9.27054	2.92281	6.58510	C7KUGACXX_8_7960.sorted.filtered_peak_3627
chr10	135132182	135132512	331	18.01	6.72424	3.46746	4.15227	C7KUGACXX_8_7960.sorted.filtered_peak_3628
chr10	135143137	135143561	425	21.81	7.38825	3.38832	4.76950	C7KUGACXX_8_7960.sorted.filtered_peak_3629
chr10	135148640	135149500	861	21.83	5.67092	2.79540	3.15813	C7KUGACXX_8_7960.sorted.filtered_peak_3630
chr10	135150193	135150638	446	24.20	7.01739	3.08233	4.41808	C7KUGACXX_8_7960.sorted.filtered_peak_3631
chr10	135171192	135171726	535	25.01	6.24697	2.79878	3.69193	C7KUGACXX_8_7960.sorted.filtered_peak_3632
chr10	135186726	135187293	568	29.33	9.03217	3.30267	6.35377	C7KUGACXX_8_7960.sorted.filtered_peak_3633
chr10	135191875	135193213	1339	26.31	5.89802	2.61732	3.37802	C7KUGACXX_8_7960.sorted.filtered_peak_3634
chr10	135202651	135203840	1190	32.68	5.45658	2.26873	2.97969	C7KUGACXX_8_7960.sorted.filtered_peak_3635
chr10	135207397	135208003	607	50.71	14.36148	3.37614	11.43786	C7KUGACXX_8_7960.sorted.filtered_peak_3636
chr10	135333653	135334108	456	16.98	5.62692	3.13221	3.12032	C7KUGACXX_8_7960.sorted.filtered_peak_3637
chr10	135500613	135500871	259	19.19	7.39036	3.68194	4.75030	C7KUGACXX_8_7960.sorted.filtered_peak_3638
chr11	189675	190327	653	33.58	9.79306	3.19854	7.08527	C7KUGACXX_8_7960.sorted.filtered_peak_3639
chr11	191501	192331	831	33.52	8.01163	2.83293	5.36450	C7KUGACXX_8_7960.sorted.filtered_peak_3640
chr11	207147	207928	782	68.43	21.85314	3.67145	18.72319	C7KUGACXX_8_7960.sorted.filtered_peak_3641
chr11	208599	208854	256	41.35	6.23531	2.23612	3.67318	C7KUGACXX_8_7960.sorted.filtered_peak_3642
chr11	235829	237432	1604	45.55	14.24368	3.45816	11.37383	C7KUGACXX_8_7960.sorted.filtered_peak_3643
chr11	267562	267849	288	25.92	5.50602	2.53286	3.00884	C7KUGACXX_8_7960.sorted.filtered_peak_3644
chr11	268903	269900	998	35.09	10.33394	3.26510	7.59728	C7KUGACXX_8_7960.sorted.filtered_peak_3645
chr11	287930	288435	506	25.83	4.66109	2.29770	2.23887	C7KUGACXX_8_7960.sorted.filtered_peak_3646
chr11	313316	314270	955	20.40	5.25449	2.71552	2.80062	C7KUGACXX_8_7960.sorted.filtered_peak_3647
chr11	355383	356481	1099	22.06	5.70447	2.76330	3.21104	C7KUGACXX_8_7960.sorted.filtered_peak_3648
chr11	406748	408104	1357	40.55	12.82575	3.37200	10.03411	C7KUGACXX_8_7960.sorted.filtered_peak_3649
chr11	414684	415217	534	27.83	5.94299	2.56948	3.41241	C7KUGACXX_8_7960.sorted.filtered_peak_3650
chr11	416724	417235	512	26.16	4.64192	2.28124	2.21995	C7KUGACXX_8_7960.sorted.filtered_peak_3651
chr11	448026	448710	685	40.46	9.66125	2.91549	6.92105	C7KUGACXX_8_7960.sorted.filtered_peak_3652
chr11	449982	450433	452	44.24	11.40850	3.08942	8.60843	C7KUGACXX_8_7960.sorted.filtered_peak_3653
chr11	450820	451218	399	30.28	4.53311	2.13048	2.12379	C7KUGACXX_8_7960.sorted.filtered_peak_3654
chr11	506267	507608	1342	76.53	28.18414	4.17900	24.85066	C7KUGACXX_8_7960.sorted.filtered_peak_3655
chr11	518578	519244	667	42.44	21.26786	5.58378	18.11458	C7KUGACXX_8_7960.sorted.filtered_peak_3656
chr11	535482	536070	589	45.44	14.25070	3.49792	11.38013	C7KUGACXX_8_7960.sorted.filtered_peak_3657
chr11	537238	537584	347	35.75	7.88753	2.72122	5.23856	C7KUGACXX_8_7960.sorted.filtered_peak_3658
chr11	560555	561143	589	49.81	15.47891	3.58760	12.52841	C7KUGACXX_8_7960.sorted.filtered_peak_3659
chr11	568321	568888	568	54.06	21.85508	4.54217	18.69781	C7KUGACXX_8_7960.sorted.filtered_peak_3660
chr11	575612	576672	1061	70.34	26.74903	4.47744	23.41503	C7KUGACXX_8_7960.sorted.filtered_peak_3661
chr11	587677	588442	766	39.30	16.18067	4.39781	13.21806	C7KUGACXX_8_7960.sorted.filtered_peak_3662
chr11	596282	596871	590	32.06	12.20002	4.04245	9.36062	C7KUGACXX_8_7960.sorted.filtered_peak_3663
chr11	613399	613985	587	29.65	4.04523	2.02710	1.69454	C7KUGACXX_8_7960.sorted.filtered_peak_3664
chr11	615292	616218	927	50.68	15.45071	3.47141	12.53368	C7KUGACXX_8_7960.sorted.filtered_peak_3665
chr11	694894	696213	1320	100.36	40.34521	4.65880	36.62744	C7KUGACXX_8_7960.sorted.filtered_peak_3666
chr11	726252	726574	323	24.16	5.94159	2.73852	3.41851	C7KUGACXX_8_7960.sorted.filtered_peak_3667
chr11	727844	728109	266	17.27	3.35903	2.20499	1.11262	C7KUGACXX_8_7960.sorted.filtered_peak_3668
chr11	746814	747772	959	24.43	7.84345	3.25990	5.23653	C7KUGACXX_8_7960.sorted.filtered_peak_3669
chr11	765137	765535	399	15.61	3.78834	2.46171	1.47643	C7KUGACXX_8_7960.sorted.filtered_peak_3670
chr11	777321	778023	703	37.77	11.76060	3.45576	8.95510	C7KUGACXX_8_7960.sorted.filtered_peak_3671
chr11	796323	796679	357	30.44	4.67036	2.15668	2.25147	C7KUGACXX_8_7960.sorted.filtered_peak_3672
chr11	797287	798548	1262	34.96	6.73534	2.49159	4.16108	C7KUGACXX_8_7960.sorted.filtered_peak_3673
chr11	805106	805430	325	37.82	5.08979	2.08777	2.61557	C7KUGACXX_8_7960.sorted.filtered_peak_3674
chr11	809255	810129	875	87.96	32.67216	4.36360	29.18612	C7KUGACXX_8_7960.sorted.filtered_peak_3675
chr11	819285	820516	1232	50.73	17.32625	3.99196	14.28461	C7KUGACXX_8_7960.sorted.filtered_peak_3676
chr11	832706	833113	408	22.65	5.07621	2.54836	2.62167	C7KUGACXX_8_7960.sorted.filtered_peak_3677
chr11	842258	842994	737	43.06	14.43309	3.73278	11.53036	C7KUGACXX_8_7960.sorted.filtered_peak_3678
chr11	910388	911152	765	42.90	16.35847	4.13867	13.38582	C7KUGACXX_8_7960.sorted.filtered_peak_3679
chr11	925542	926133	592	43.05	14.10205	3.70155	11.19483	C7KUGACXX_8_7960.sorted.filtered_peak_3680
chr11	1213323	1213596	274	15.87	5.27619	3.07679	2.79546	C7KUGACXX_8_7960.sorted.filtered_peak_3681
chr11	1283929	1284194	266	18.08	5.82974	3.12959	3.30175	C7KUGACXX_8_7960.sorted.filtered_peak_3682
chr11	1330557	1331413	857	56.73	20.92607	4.01053	17.83839	C7KUGACXX_8_7960.sorted.filtered_peak_3683
chr11	1357802	1358225	424	17.36	4.14471	2.50149	1.78732	C7KUGACXX_8_7960.sorted.filtered_peak_3684
chr11	1404146	1404857	712	25.87	8.20301	3.30854	5.55316	C7KUGACXX_8_7960.sorted.filtered_peak_3685
chr11	1410760	1411251	492	33.94	13.30475	4.15406	10.43291	C7KUGACXX_8_7960.sorted.filtered_peak_3686
chr11	1593366	1593757	392	44.35	14.65092	3.75540	11.72019	C7KUGACXX_8_7960.sorted.filtered_peak_3687
chr11	1610423	1610753	331	17.75	6.46011	3.41999	3.88588	C7KUGACXX_8_7960.sorted.filtered_peak_3688
chr11	1673779	1674433	655	18.64	5.61376	2.98401	3.10956	C7KUGACXX_8_7960.sorted.filtered_peak_3689
chr11	1714472	1715735	1264	15.75	3.87137	2.48729	1.54802	C7KUGACXX_8_7960.sorted.filtered_peak_3690
chr11	1779262	1779788	527	25.05	4.96448	2.41579	2.50995	C7KUGACXX_8_7960.sorted.filtered_peak_3691
chr11	1784696	1785474	779	31.62	7.40029	2.74425	4.80384	C7KUGACXX_8_7960.sorted.filtered_peak_3692
chr11	1793496	1794220	725	19.27	5.99773	3.08925	3.46558	C7KUGACXX_8_7960.sorted.filtered_peak_3693
chr11	1865937	1866186	250	18.40	3.61843	2.25461	1.33145	C7KUGACXX_8_7960.sorted.filtered_peak_3694
chr11	1872003	1872327	325	33.25	6.85015	2.59175	4.25149	C7KUGACXX_8_7960.sorted.filtered_peak_3695
chr11	1873819	1874472	654	36.53	9.06920	2.90670	6.39172	C7KUGACXX_8_7960.sorted.filtered_peak_3696
chr11	1903668	1904173	506	15.44	3.67811	2.42514	1.38318	C7KUGACXX_8_7960.sorted.filtered_peak_3697
chr11	1968355	1968932	578	21.82	5.69982	2.78107	3.20723	C7KUGACXX_8_7960.sorted.filtered_peak_3698
chr11	2173147	2173710	564	22.78	7.34144	3.27880	4.73455	C7KUGACXX_8_7960.sorted.filtered_peak_3699
chr11	2398399	2398653	255	23.41	4.86774	2.45563	2.42023	C7KUGACXX_8_7960.sorted.filtered_peak_3700
chr11	2421382	2422290	909	90.05	34.06308	4.26747	30.54988	C7KUGACXX_8_7960.sorted.filtered_peak_3701
chr11	2449261	2449522	262	16.95	3.75953	2.37522	1.44549	C7KUGACXX_8_7960.sorted.filtered_peak_3702
chr11	2488535	2488915	381	19.58	5.14269	2.74035	2.68223	C7KUGACXX_8_7960.sorted.filtered_peak_3703
chr11	2554036	2554482	447	19.24	5.11042	2.75653	2.64780	C7KUGACXX_8_7960.sorted.filtered_peak_3704
chr11	2721122	2721615	494	33.64	10.99152	3.62148	8.18230	C7KUGACXX_8_7960.sorted.filtered_peak_3705
chr11	2906935	2907364	430	33.61	9.09925	3.10742	6.38448	C7KUGACXX_8_7960.sorted.filtered_peak_3706
chr11	2919867	2920396	530	26.12	4.76891	2.31938	2.33293	C7KUGACXX_8_7960.sorted.filtered_peak_3707
chr11	2923278	2923801	524	33.86	9.97705	3.23364	7.27053	C7KUGACXX_8_7960.sorted.filtered_peak_3708
chr11	2997477	2997815	339	14.25	3.47815	2.40767	1.21463	C7KUGACXX_8_7960.sorted.filtered_peak_3709
chr11	3013201	3014030	830	52.99	14.47726	3.23589	11.57380	C7KUGACXX_8_7960.sorted.filtered_peak_3710
chr11	3035349	3036060	712	25.81	5.93439	2.65167	3.41305	C7KUGACXX_8_7960.sorted.filtered_peak_3711
chr11	3071000	3071464	465	23.80	6.94632	3.06359	4.36887	C7KUGACXX_8_7960.sorted.filtered_peak_3712
chr11	3078331	3078909	579	32.09	11.25102	3.76535	8.44236	C7KUGACXX_8_7960.sorted.filtered_peak_3713
chr11	3120563	3120812	250	15.04	4.76503	2.92548	2.32633	C7KUGACXX_8_7960.sorted.filtered_peak_3714
chr11	3400194	3400771	578	40.48	16.48977	4.31949	13.54114	C7KUGACXX_8_7960.sorted.filtered_peak_3715
chr11	3443681	3444288	608	24.98	11.69859	4.73867	8.85056	C7KUGACXX_8_7960.sorted.filtered_peak_3716
chr11	3806554	3806981	428	20.14	4.51150	2.49193	2.10033	C7KUGACXX_8_7960.sorted.filtered_peak_3717
chr11	3818479	3819336	858	79.45	37.06980	5.34302	33.44408	C7KUGACXX_8_7960.sorted.filtered_peak_3718
chr11	3829086	3830601	1516	18.35	4.57991	2.60418	2.17754	C7KUGACXX_8_7960.sorted.filtered_peak_3719
chr11	3860326	3860665	340	36.91	5.55440	2.19780	3.04767	C7KUGACXX_8_7960.sorted.filtered_peak_3720
chr11	3861886	3863108	1223	52.56	13.00521	3.10529	10.11374	C7KUGACXX_8_7960.sorted.filtered_peak_3721
chr11	3870509	3870758	250	20.93	5.77477	2.88813	3.25646	C7KUGACXX_8_7960.sorted.filtered_peak_3722
chr11	3875608	3876846	1239	49.21	13.40922	3.19657	10.54227	C7KUGACXX_8_7960.sorted.filtered_peak_3723
chr11	3941305	3941748	444	23.39	8.94211	3.79217	6.24503	C7KUGACXX_8_7960.sorted.filtered_peak_3724
chr11	3967973	3968739	767	35.99	9.74454	3.07065	7.03540	C7KUGACXX_8_7960.sorted.filtered_peak_3725
chr11	3990880	3991160	281	16.50	4.93447	2.88383	2.48248	C7KUGACXX_8_7960.sorted.filtered_peak_3726
chr11	4093904	4094153	250	17.70	4.18367	2.49825	1.81549	C7KUGACXX_8_7960.sorted.filtered_peak_3727
chr11	4115462	4116251	790	38.39	9.96782	3.05370	7.22441	C7KUGACXX_8_7960.sorted.filtered_peak_3728
chr11	4208801	4209083	283	23.73	6.47025	2.94682	3.89645	C7KUGACXX_8_7960.sorted.filtered_peak_3729
chr11	4414537	4415285	749	26.90	12.04461	4.38669	9.24915	C7KUGACXX_8_7960.sorted.filtered_peak_3730
chr11	4629081	4629905	825	36.83	12.64513	3.72080	9.80886	C7KUGACXX_8_7960.sorted.filtered_peak_3731
chr11	5645960	5646423	464	28.41	10.41749	3.83002	7.64736	C7KUGACXX_8_7960.sorted.filtered_peak_3732
chr11	5705710	5706525	816	32.45	11.69602	3.83736	8.89061	C7KUGACXX_8_7960.sorted.filtered_peak_3733
chr11	5710833	5711428	596	25.33	6.19462	2.75553	3.64811	C7KUGACXX_8_7960.sorted.filtered_peak_3734
chr11	5841420	5841746	327	13.12	3.33396	2.40976	1.09467	C7KUGACXX_8_7960.sorted.filtered_peak_3735
chr11	6255726	6256583	858	82.36	37.67023	5.25980	34.01798	C7KUGACXX_8_7960.sorted.filtered_peak_3736
chr11	6384317	6385007	691	16.84	5.93224	3.25468	3.41062	C7KUGACXX_8_7960.sorted.filtered_peak_3737
chr11	6399262	6399741	480	19.14	6.61698	3.34744	4.03773	C7KUGACXX_8_7960.sorted.filtered_peak_3738
chr11	6411004	6411849	846	47.77	16.98234	4.01836	13.97395	C7KUGACXX_8_7960.sorted.filtered_peak_3739
chr11	6423660	6424298	639	27.97	8.05808	3.11036	5.42767	C7KUGACXX_8_7960.sorted.filtered_peak_3740
chr11	6440139	6440528	390	19.97	4.98902	2.65767	2.54640	C7KUGACXX_8_7960.sorted.filtered_peak_3741
chr11	6495116	6495568	453	22.25	5.02210	2.55025	2.57419	C7KUGACXX_8_7960.sorted.filtered_peak_3742
chr11	6502421	6503101	681	52.19	20.63058	4.37493	17.51914	C7KUGACXX_8_7960.sorted.filtered_peak_3743
chr11	6624480	6625083	604	35.18	6.76678	2.46900	4.20716	C7KUGACXX_8_7960.sorted.filtered_peak_3744
chr11	6625271	6625861	591	34.22	6.01847	2.34641	3.50290	C7KUGACXX_8_7960.sorted.filtered_peak_3745
chr11	6633151	6634057	907	50.95	14.43437	3.33408	11.52780	C7KUGACXX_8_7960.sorted.filtered_peak_3746
chr11	6639262	6639587	326	37.67	7.63673	2.59961	5.00221	C7KUGACXX_8_7960.sorted.filtered_peak_3747
chr11	6640006	6640998	993	38.86	8.90185	2.77898	6.22025	C7KUGACXX_8_7960.sorted.filtered_peak_3748
chr11	6704166	6705007	842	62.82	26.04675	4.58703	22.78497	C7KUGACXX_8_7960.sorted.filtered_peak_3749
chr11	6759229	6759524	296	20.53	4.66584	2.52615	2.23885	C7KUGACXX_8_7960.sorted.filtered_peak_3750
chr11	6766864	6767259	396	26.23	5.65700	2.55452	3.15691	C7KUGACXX_8_7960.sorted.filtered_peak_3751
chr11	6767496	6767871	376	29.79	7.20606	2.80179	4.60408	C7KUGACXX_8_7960.sorted.filtered_peak_3752
chr11	6778447	6779038	592	19.57	5.83832	3.00699	3.31248	C7KUGACXX_8_7960.sorted.filtered_peak_3753
chr11	7534349	7535368	1020	26.76	7.29930	2.98652	4.69395	C7KUGACXX_8_7960.sorted.filtered_peak_3754
chr11	7599158	7599491	334	18.45	5.22292	2.84144	2.75886	C7KUGACXX_8_7960.sorted.filtered_peak_3755
chr11	7686996	7687245	250	15.80	5.22502	3.06412	2.74534	C7KUGACXX_8_7960.sorted.filtered_peak_3756
chr11	7914339	7914764	426	16.46	5.23678	3.00108	2.76990	C7KUGACXX_8_7960.sorted.filtered_peak_3757
chr11	8008292	8009030	739	53.37	22.82645	4.64624	19.66685	C7KUGACXX_8_7960.sorted.filtered_peak_3758
chr11	8703656	8704680	1025	45.91	15.01142	3.63228	12.09968	C7KUGACXX_8_7960.sorted.filtered_peak_3759
chr11	8710304	8710939	636	41.27	12.56675	3.47661	9.71542	C7KUGACXX_8_7960.sorted.filtered_peak_3760
chr11	8894559	8894808	250	15.12	4.79552	2.92938	2.36589	C7KUGACXX_8_7960.sorted.filtered_peak_3761
chr11	8932543	8932863	321	27.69	9.20109	3.51756	6.48817	C7KUGACXX_8_7960.sorted.filtered_peak_3762
chr11	8985634	8986649	1016	38.07	12.57405	3.62824	9.73878	C7KUGACXX_8_7960.sorted.filtered_peak_3763
chr11	9025267	9025757	491	19.74	4.53488	2.50969	2.13587	C7KUGACXX_8_7960.sorted.filtered_peak_3764
chr11	9037183	9037481	299	16.80	5.29775	3.00815	2.81670	C7KUGACXX_8_7960.sorted.filtered_peak_3765
chr11	9230611	9230969	359	15.85	3.85761	2.47321	1.53922	C7KUGACXX_8_7960.sorted.filtered_peak_3766
chr11	9271714	9272125	412	22.57	7.82775	3.49894	5.17356	C7KUGACXX_8_7960.sorted.filtered_peak_3767
chr11	9285480	9285877	398	20.11	4.99163	2.66344	2.53332	C7KUGACXX_8_7960.sorted.filtered_peak_3768
chr11	9335903	9336712	810	60.81	27.49039	5.13189	24.15434	C7KUGACXX_8_7960.sorted.filtered_peak_3769
chr11	9385745	9386465	721	31.74	13.34415	4.31408	10.48182	C7KUGACXX_8_7960.sorted.filtered_peak_3770
chr11	9405856	9406710	855	26.19	9.41309	3.62188	6.71633	C7KUGACXX_8_7960.sorted.filtered_peak_3771
chr11	9481545	9483074	1530	65.58	24.21921	3.95654	21.03353	C7KUGACXX_8_7960.sorted.filtered_peak_3772
chr11	9587409	9588033	625	42.40	18.78445	4.80792	15.73031	C7KUGACXX_8_7960.sorted.filtered_peak_3773
chr11	9594651	9595614	964	46.06	11.55849	2.92675	8.81125	C7KUGACXX_8_7960.sorted.filtered_peak_3774
chr11	9599067	9599571	505	28.99	3.81243	1.98313	1.49682	C7KUGACXX_8_7960.sorted.filtered_peak_3775
chr11	9622609	9623543	935	26.29	9.82225	3.64153	7.15167	C7KUGACXX_8_7960.sorted.filtered_peak_3776
chr11	9634795	9636112	1318	31.49	9.64693	3.26279	6.96022	C7KUGACXX_8_7960.sorted.filtered_peak_3777
chr11	9685261	9686108	848	19.82	6.59577	3.27652	4.01734	C7KUGACXX_8_7960.sorted.filtered_peak_3778
chr11	9779487	9779922	436	24.57	5.45168	2.56662	2.97000	C7KUGACXX_8_7960.sorted.filtered_peak_3779
chr11	10315445	10315876	432	18.43	3.88794	2.35069	1.55367	C7KUGACXX_8_7960.sorted.filtered_peak_3780
chr11	10324412	10324702	291	25.19	5.65931	2.60296	3.15596	C7KUGACXX_8_7960.sorted.filtered_peak_3781
chr11	10329348	10329802	455	24.05	4.89583	2.42575	2.46113	C7KUGACXX_8_7960.sorted.filtered_peak_3782
chr11	10344566	10344912	347	19.60	4.84915	2.63672	2.41271	C7KUGACXX_8_7960.sorted.filtered_peak_3783
chr11	10463633	10463882	250	17.16	4.68816	2.73766	2.25790	C7KUGACXX_8_7960.sorted.filtered_peak_3784
chr11	10477445	10477878	434	24.64	4.98529	2.42661	2.54495	C7KUGACXX_8_7960.sorted.filtered_peak_3785
chr11	10480416	10481187	772	24.38	5.37389	2.55503	2.89380	C7KUGACXX_8_7960.sorted.filtered_peak_3786
chr11	10562062	10563171	1110	33.22	11.80348	3.59335	9.05702	C7KUGACXX_8_7960.sorted.filtered_peak_3787
chr11	10610358	10610704	347	14.67	3.85153	2.54614	1.53317	C7KUGACXX_8_7960.sorted.filtered_peak_3788
chr11	10675922	10676171	250	17.79	4.09355	2.45706	1.73772	C7KUGACXX_8_7960.sorted.filtered_peak_3789
chr11	10757262	10758005	744	19.70	5.21518	2.75688	2.74847	C7KUGACXX_8_7960.sorted.filtered_peak_3790
chr11	10764424	10765484	1061	24.22	5.59268	2.63629	3.08859	C7KUGACXX_8_7960.sorted.filtered_peak_3791
chr11	10772367	10773320	954	36.68	13.69857	3.90486	10.85894	C7KUGACXX_8_7960.sorted.filtered_peak_3792
chr11	10813965	10814243	279	20.66	5.66777	2.85173	3.17057	C7KUGACXX_8_7960.sorted.filtered_peak_3793
chr11	10829601	10830933	1333	54.49	19.62416	3.88927	16.58816	C7KUGACXX_8_7960.sorted.filtered_peak_3794
chr11	10879151	10880555	1405	44.65	12.93018	3.26658	10.10325	C7KUGACXX_8_7960.sorted.filtered_peak_3795
chr11	10955352	10955626	275	23.01	6.91082	3.15008	4.30490	C7KUGACXX_8_7960.sorted.filtered_peak_3796
chr11	11809286	11809835	550	15.30	4.04343	2.58384	1.70053	C7KUGACXX_8_7960.sorted.filtered_peak_3797
chr11	11863086	11864062	977	37.21	10.64641	3.19997	7.89760	C7KUGACXX_8_7960.sorted.filtered_peak_3798
chr11	11878183	11878497	315	16.35	4.06492	2.53045	1.71151	C7KUGACXX_8_7960.sorted.filtered_peak_3799
chr11	11879516	11879851	336	15.69	3.56139	2.36192	1.27613	C7KUGACXX_8_7960.sorted.filtered_peak_3800
chr11	12068925	12069440	516	16.68	3.77104	2.39471	1.45957	C7KUGACXX_8_7960.sorted.filtered_peak_3801
chr11	12108993	12109296	304	23.33	7.42060	3.29883	4.78732	C7KUGACXX_8_7960.sorted.filtered_peak_3802
chr11	12131821	12132437	617	26.63	8.41311	3.31845	5.75412	C7KUGACXX_8_7960.sorted.filtered_peak_3803
chr11	12195981	12196436	456	21.62	4.98998	2.56960	2.54471	C7KUGACXX_8_7960.sorted.filtered_peak_3804
chr11	12217417	12218055	639	22.94	4.68833	2.41483	2.26477	C7KUGACXX_8_7960.sorted.filtered_peak_3805
chr11	12246036	12246489	454	22.98	6.28019	2.89820	3.75019	C7KUGACXX_8_7960.sorted.filtered_peak_3806
chr11	12257750	12258203	454	31.62	10.49023	3.61233	7.70790	C7KUGACXX_8_7960.sorted.filtered_peak_3807
chr11	12303276	12303676	401	21.54	6.14354	2.97573	3.59565	C7KUGACXX_8_7960.sorted.filtered_peak_3808
chr11	12352908	12353183	276	15.51	5.04601	3.01224	2.58097	C7KUGACXX_8_7960.sorted.filtered_peak_3809
chr11	13260532	13260788	257	14.24	3.97832	2.62884	1.64025	C7KUGACXX_8_7960.sorted.filtered_peak_3810
chr11	13298372	13299505	1134	53.77	17.57994	3.54233	14.62168	C7KUGACXX_8_7960.sorted.filtered_peak_3811
chr11	13360703	13361023	321	24.14	4.69474	2.36531	2.27366	C7KUGACXX_8_7960.sorted.filtered_peak_3812
chr11	13484254	13485537	1284	32.25	10.02750	3.28547	7.33463	C7KUGACXX_8_7960.sorted.filtered_peak_3813
chr11	13689704	13690571	868	56.75	21.70837	4.29325	18.56592	C7KUGACXX_8_7960.sorted.filtered_peak_3814
chr11	13890554	13891103	550	17.21	6.16801	3.32172	3.62885	C7KUGACXX_8_7960.sorted.filtered_peak_3815
chr11	13945487	13946289	803	25.91	6.78345	2.91449	4.19011	C7KUGACXX_8_7960.sorted.filtered_peak_3816
chr11	14096561	14096817	257	18.18	5.20164	2.86762	2.72470	C7KUGACXX_8_7960.sorted.filtered_peak_3817
chr11	14341492	14341934	443	29.90	11.46637	4.03320	8.65146	C7KUGACXX_8_7960.sorted.filtered_peak_3818
chr11	14380255	14380932	678	19.54	5.14679	2.72836	2.70039	C7KUGACXX_8_7960.sorted.filtered_peak_3819
chr11	14520899	14522258	1360	34.23	10.13439	3.30235	7.38332	C7KUGACXX_8_7960.sorted.filtered_peak_3820
chr11	14541288	14542491	1204	44.28	16.43079	4.01411	13.48191	C7KUGACXX_8_7960.sorted.filtered_peak_3821
chr11	14558715	14559113	399	17.50	4.99387	2.82991	2.53777	C7KUGACXX_8_7960.sorted.filtered_peak_3822
chr11	14576455	14577026	572	20.53	5.41324	2.78350	2.92209	C7KUGACXX_8_7960.sorted.filtered_peak_3823
chr11	14599786	14600646	861	36.26	15.52919	4.39344	12.61432	C7KUGACXX_8_7960.sorted.filtered_peak_3824
chr11	14665176	14665425	250	26.36	4.62489	2.26423	2.21296	C7KUGACXX_8_7960.sorted.filtered_peak_3825
chr11	14667566	14667991	426	25.17	3.99789	2.13442	1.64810	C7KUGACXX_8_7960.sorted.filtered_peak_3826
chr11	14786229	14787315	1087	37.41	9.57870	2.91989	6.90203	C7KUGACXX_8_7960.sorted.filtered_peak_3827
chr11	14912683	14914050	1368	40.13	10.71906	3.11781	7.94342	C7KUGACXX_8_7960.sorted.filtered_peak_3828
chr11	14926311	14927239	929	23.45	5.08200	2.51527	2.62068	C7KUGACXX_8_7960.sorted.filtered_peak_3829
chr11	16023543	16023953	411	13.13	3.45004	2.46459	1.19305	C7KUGACXX_8_7960.sorted.filtered_peak_3830
chr11	16627455	16627723	269	14.56	3.62031	2.45028	1.33429	C7KUGACXX_8_7960.sorted.filtered_peak_3831
chr11	16759625	16760570	946	46.68	18.14246	4.20535	15.11415	C7KUGACXX_8_7960.sorted.filtered_peak_3832
chr11	17008017	17008293	277	16.14	4.14786	2.58072	1.78280	C7KUGACXX_8_7960.sorted.filtered_peak_3833
chr11	17098863	17099775	913	42.64	14.31595	3.78273	11.39751	C7KUGACXX_8_7960.sorted.filtered_peak_3834
chr11	17229170	17230072	903	29.66	10.48420	3.64661	7.74394	C7KUGACXX_8_7960.sorted.filtered_peak_3835
chr11	17251809	17252128	320	15.72	5.18496	3.04904	2.71038	C7KUGACXX_8_7960.sorted.filtered_peak_3836
chr11	17297733	17299061	1329	32.47	9.69504	3.23029	6.99062	C7KUGACXX_8_7960.sorted.filtered_peak_3837
chr11	17307332	17307661	330	21.98	7.76572	3.49885	5.13072	C7KUGACXX_8_7960.sorted.filtered_peak_3838
chr11	17373236	17373637	402	24.93	6.22967	2.78327	3.68722	C7KUGACXX_8_7960.sorted.filtered_peak_3839
chr11	17374038	17374831	794	19.98	3.72330	2.22437	1.41821	C7KUGACXX_8_7960.sorted.filtered_peak_3840
chr11	17410745	17411214	470	22.97	5.52959	2.66975	3.04033	C7KUGACXX_8_7960.sorted.filtered_peak_3841
chr11	17526158	17526436	279	17.95	4.72681	2.69747	2.29206	C7KUGACXX_8_7960.sorted.filtered_peak_3842
chr11	18034372	18035347	976	50.32	17.80422	3.92397	14.80386	C7KUGACXX_8_7960.sorted.filtered_peak_3843
chr11	18095637	18095961	325	14.05	4.17601	2.73260	1.81401	C7KUGACXX_8_7960.sorted.filtered_peak_3844
chr11	18127277	18127853	577	33.53	13.99351	4.51827	11.06116	C7KUGACXX_8_7960.sorted.filtered_peak_3845
chr11	18343369	18344260	892	73.01	28.99455	4.58761	25.62051	C7KUGACXX_8_7960.sorted.filtered_peak_3846
chr11	18405095	18405826	732	28.92	10.93697	3.79684	8.19952	C7KUGACXX_8_7960.sorted.filtered_peak_3847
chr11	18415592	18416486	895	45.41	9.24040	2.65432	6.52403	C7KUGACXX_8_7960.sorted.filtered_peak_3848
chr11	18417403	18418093	691	65.19	21.37808	3.87908	18.21771	C7KUGACXX_8_7960.sorted.filtered_peak_3849
chr11	18547807	18549000	1194	45.38	16.48950	3.98888	13.51960	C7KUGACXX_8_7960.sorted.filtered_peak_3850
chr11	18609336	18610503	1168	30.86	7.17266	2.67480	4.61618	C7KUGACXX_8_7960.sorted.filtered_peak_3851
chr11	18639513	18640241	729	27.05	8.51085	3.31594	5.84923	C7KUGACXX_8_7960.sorted.filtered_peak_3852
chr11	18655654	18656535	882	66.46	30.79305	5.34483	27.35600	C7KUGACXX_8_7960.sorted.filtered_peak_3853
chr11	18719881	18720446	566	33.78	11.38712	3.68578	8.57220	C7KUGACXX_8_7960.sorted.filtered_peak_3854
chr11	18743319	18743733	415	17.46	3.77602	2.35669	1.46444	C7KUGACXX_8_7960.sorted.filtered_peak_3855
chr11	18785849	18786114	266	19.18	5.31065	2.83727	2.82594	C7KUGACXX_8_7960.sorted.filtered_peak_3856
chr11	19098465	19098737	273	17.69	4.63258	2.66650	2.21945	C7KUGACXX_8_7960.sorted.filtered_peak_3857
chr11	19138401	19138998	598	35.33	12.75060	3.86878	9.90977	C7KUGACXX_8_7960.sorted.filtered_peak_3858
chr11	19262411	19263013	603	36.18	10.60037	3.27366	7.84975	C7KUGACXX_8_7960.sorted.filtered_peak_3859
chr11	19733896	19734222	327	16.51	3.83570	2.43074	1.51451	C7KUGACXX_8_7960.sorted.filtered_peak_3860
chr11	19734525	19734781	257	17.60	4.41708	2.59844	2.01715	C7KUGACXX_8_7960.sorted.filtered_peak_3861
chr11	19745519	19745788	270	15.66	3.68099	2.41312	1.38235	C7KUGACXX_8_7960.sorted.filtered_peak_3862
chr11	19973181	19973581	401	18.58	5.46848	2.93142	2.98246	C7KUGACXX_8_7960.sorted.filtered_peak_3863
chr11	20384961	20385791	831	24.10	5.93185	2.72376	3.42290	C7KUGACXX_8_7960.sorted.filtered_peak_3864
chr11	20389212	20389488	277	21.72	4.94738	2.56062	2.49301	C7KUGACXX_8_7960.sorted.filtered_peak_3865
chr11	20408589	20409576	988	71.50	30.52685	4.80903	27.11782	C7KUGACXX_8_7960.sorted.filtered_peak_3866
chr11	22646615	22647753	1139	43.53	16.74467	4.12487	13.76512	C7KUGACXX_8_7960.sorted.filtered_peak_3867
chr11	22850825	22851758	934	38.79	13.04135	3.77387	10.15469	C7KUGACXX_8_7960.sorted.filtered_peak_3868
chr11	23591065	23591457	393	13.42	3.55221	2.49273	1.27477	C7KUGACXX_8_7960.sorted.filtered_peak_3869
chr11	27384544	27385165	622	30.93	10.12867	3.49044	7.39487	C7KUGACXX_8_7960.sorted.filtered_peak_3870
chr11	27527785	27528845	1061	41.12	15.73350	4.09799	12.80004	C7KUGACXX_8_7960.sorted.filtered_peak_3871
chr11	28129259	28130080	822	43.18	13.93615	3.47431	11.09793	C7KUGACXX_8_7960.sorted.filtered_peak_3872
chr11	30344363	30345076	714	47.39	17.53999	4.11893	14.52149	C7KUGACXX_8_7960.sorted.filtered_peak_3873
chr11	31390928	31391789	862	27.78	9.39680	3.43834	6.72356	C7KUGACXX_8_7960.sorted.filtered_peak_3874
chr11	31530666	31531653	988	36.23	12.61582	3.73747	9.78175	C7KUGACXX_8_7960.sorted.filtered_peak_3875
chr11	32113000	32113379	380	23.63	7.16577	3.17538	4.55559	C7KUGACXX_8_7960.sorted.filtered_peak_3876
chr11	32197796	32198075	280	18.94	5.48342	2.91704	2.99070	C7KUGACXX_8_7960.sorted.filtered_peak_3877
chr11	32605028	32605701	674	43.34	16.00040	4.00802	13.04947	C7KUGACXX_8_7960.sorted.filtered_peak_3878
chr11	32814483	32814732	250	18.27	5.85023	3.12089	3.32019	C7KUGACXX_8_7960.sorted.filtered_peak_3879
chr11	32830799	32831060	262	14.89	4.39687	2.77837	1.99434	C7KUGACXX_8_7960.sorted.filtered_peak_3880
chr11	32851243	32851655	413	14.15	3.62490	2.48014	1.33952	C7KUGACXX_8_7960.sorted.filtered_peak_3881
chr11	32906501	32906756	256	15.49	5.04009	3.00724	2.57853	C7KUGACXX_8_7960.sorted.filtered_peak_3882
chr11	32913745	32915332	1588	23.42	5.43721	2.61878	2.95351	C7KUGACXX_8_7960.sorted.filtered_peak_3883
chr11	33033143	33033517	375	18.44	5.90407	3.12441	3.37334	C7KUGACXX_8_7960.sorted.filtered_peak_3884
chr11	33060662	33061477	816	33.55	12.66020	4.03264	9.80308	C7KUGACXX_8_7960.sorted.filtered_peak_3885
chr11	33182717	33183491	775	31.93	10.44787	3.49021	7.70891	C7KUGACXX_8_7960.sorted.filtered_peak_3886
chr11	33278298	33280019	1722	26.10	5.46435	2.49293	2.98869	C7KUGACXX_8_7960.sorted.filtered_peak_3887
chr11	33280339	33280728	390	24.44	4.51345	2.30711	2.10334	C7KUGACXX_8_7960.sorted.filtered_peak_3888
chr11	33383841	33384100	260	15.17	3.80821	2.49470	1.48548	C7KUGACXX_8_7960.sorted.filtered_peak_3889
chr11	33562978	33563356	379	18.09	4.00804	2.41069	1.66799	C7KUGACXX_8_7960.sorted.filtered_peak_3890
chr11	33722033	33722918	886	52.09	19.98117	4.27858	16.88079	C7KUGACXX_8_7960.sorted.filtered_peak_3891
chr11	33744199	33744722	524	16.62	4.56085	2.71250	2.15152	C7KUGACXX_8_7960.sorted.filtered_peak_3892
chr11	33756730	33757183	454	24.04	5.65807	2.65591	3.15824	C7KUGACXX_8_7960.sorted.filtered_peak_3893
chr11	33757558	33758191	634	26.26	7.19213	2.94181	4.62308	C7KUGACXX_8_7960.sorted.filtered_peak_3894
chr11	33795677	33796503	827	37.53	12.81950	3.71945	9.97322	C7KUGACXX_8_7960.sorted.filtered_peak_3895
chr11	34009565	34009860	296	15.92	5.30540	3.08582	2.82141	C7KUGACXX_8_7960.sorted.filtered_peak_3896
chr11	34018689	34019096	408	13.52	3.74592	2.57492	1.44515	C7KUGACXX_8_7960.sorted.filtered_peak_3897
chr11	34072824	34074335	1512	48.51	12.45189	3.12978	9.59575	C7KUGACXX_8_7960.sorted.filtered_peak_3898
chr11	34074913	34075298	386	31.63	4.32345	2.04747	1.93772	C7KUGACXX_8_7960.sorted.filtered_peak_3899
chr11	34126487	34127591	1105	47.81	14.73132	3.46959	11.82515	C7KUGACXX_8_7960.sorted.filtered_peak_3900
chr11	34183354	34183972	619	26.08	7.59198	3.12875	4.96443	C7KUGACXX_8_7960.sorted.filtered_peak_3901
chr11	34195929	34196255	327	19.19	5.51125	2.89151	3.02860	C7KUGACXX_8_7960.sorted.filtered_peak_3902
chr11	34220011	34220333	323	20.59	5.94690	2.96653	3.42115	C7KUGACXX_8_7960.sorted.filtered_peak_3903
chr11	34255553	34256151	599	35.08	11.50154	3.56696	8.70768	C7KUGACXX_8_7960.sorted.filtered_peak_3904
chr11	34270039	34270383	345	29.48	7.78144	2.98962	5.13599	C7KUGACXX_8_7960.sorted.filtered_peak_3905
chr11	34379282	34380468	1187	39.73	9.04300	2.73630	6.38170	C7KUGACXX_8_7960.sorted.filtered_peak_3906
chr11	34380747	34381299	553	40.90	9.27725	2.81290	6.56312	C7KUGACXX_8_7960.sorted.filtered_peak_3907
chr11	34460136	34460874	739	44.88	18.57929	4.60666	15.51107	C7KUGACXX_8_7960.sorted.filtered_peak_3908
chr11	34470649	34470960	312	15.44	4.08095	2.59357	1.72797	C7KUGACXX_8_7960.sorted.filtered_peak_3909
chr11	34912419	34912738	320	14.02	4.07381	2.68914	1.72725	C7KUGACXX_8_7960.sorted.filtered_peak_3910
chr11	34937576	34938405	830	45.96	17.90881	4.18440	14.90207	C7KUGACXX_8_7960.sorted.filtered_peak_3911
chr11	35034142	35034391	250	20.23	3.99382	2.30767	1.65017	C7KUGACXX_8_7960.sorted.filtered_peak_3912
chr11	35035009	35035542	534	21.77	4.77962	2.49585	2.35152	C7KUGACXX_8_7960.sorted.filtered_peak_3913
chr11	35051361	35051823	463	19.22	5.30097	2.83566	2.81432	C7KUGACXX_8_7960.sorted.filtered_peak_3914
chr11	35052087	35052684	598	19.61	4.92732	2.64689	2.50038	C7KUGACXX_8_7960.sorted.filtered_peak_3915
chr11	35061713	35062508	796	45.25	12.19424	3.24574	9.33813	C7KUGACXX_8_7960.sorted.filtered_peak_3916
chr11	35066729	35067324	596	52.70	17.07926	3.68872	14.09061	C7KUGACXX_8_7960.sorted.filtered_peak_3917
chr11	35068777	35069238	462	27.77	5.18262	2.36322	2.72212	C7KUGACXX_8_7960.sorted.filtered_peak_3918
chr11	35088278	35088564	287	16.01	3.37743	2.27082	1.13430	C7KUGACXX_8_7960.sorted.filtered_peak_3919
chr11	35099076	35099976	901	40.70	11.87130	3.34866	9.04743	C7KUGACXX_8_7960.sorted.filtered_peak_3920
chr11	35104080	35104648	569	36.40	7.78950	2.66560	5.15083	C7KUGACXX_8_7960.sorted.filtered_peak_3921
chr11	35104868	35105412	545	25.25	4.40767	2.24106	2.01938	C7KUGACXX_8_7960.sorted.filtered_peak_3922
chr11	35143900	35144227	328	19.40	3.74458	2.25790	1.43835	C7KUGACXX_8_7960.sorted.filtered_peak_3923
chr11	35147417	35148279	863	19.92	4.32192	2.43405	1.93775	C7KUGACXX_8_7960.sorted.filtered_peak_3924
chr11	35160487	35160889	403	30.57	6.18084	2.52527	3.63570	C7KUGACXX_8_7960.sorted.filtered_peak_3925
chr11	35167651	35168036	386	28.58	4.43384	2.15062	2.03683	C7KUGACXX_8_7960.sorted.filtered_peak_3926
chr11	35187130	35188162	1033	51.55	13.93571	3.09883	11.10238	C7KUGACXX_8_7960.sorted.filtered_peak_3927
chr11	35198947	35199371	425	28.48	6.87045	2.80094	4.27198	C7KUGACXX_8_7960.sorted.filtered_peak_3928
chr11	35257518	35257831	314	24.92	6.44564	2.86035	3.88152	C7KUGACXX_8_7960.sorted.filtered_peak_3929
chr11	35278784	35279087	304	14.44	3.51596	2.41201	1.24387	C7KUGACXX_8_7960.sorted.filtered_peak_3930
chr11	35294057	35294398	342	18.65	5.20294	2.83129	2.73103	C7KUGACXX_8_7960.sorted.filtered_peak_3931
chr11	35352426	35352930	505	29.70	11.35295	3.97058	8.55614	C7KUGACXX_8_7960.sorted.filtered_peak_3932
chr11	35413751	35414000	250	15.19	4.01160	2.58218	1.66438	C7KUGACXX_8_7960.sorted.filtered_peak_3933
chr11	35507308	35507608	301	14.73	4.57991	2.86868	2.15837	C7KUGACXX_8_7960.sorted.filtered_peak_3934
[truncated: 2,154,092 more chars]
