# Supplementary material for: Potential impact of celiac disease genetic risk factors on T cell receptor signaling in gluten-specific CD4+ T cells
Source: Sci Rep. 2021 Apr 29;11:9252. doi: 10.1038/s41598-021-86612-5 (PMC8085175; doi:10.1038/s41598-021-86612-5)
Supplement: Supplementary file 1 — Supplementary Information. [file 41598_2021_86612_MOESM1_ESM.zip › data_supplements_manuscript/dhs_and_peakcalling/macs_peaks/C7KUGACXX_8_7961.sorted.filtered_peaks.broadPeak]

chr1	713877	714361	C7KUGACXX_8_7961.sorted.filtered_peak_1	124	.	5.78068	15.45606	12.43590
chr1	762745	762995	C7KUGACXX_8_7961.sorted.filtered_peak_2	43	.	3.72324	6.98020	4.37849
chr1	805022	805358	C7KUGACXX_8_7961.sorted.filtered_peak_3	28	.	3.21975	5.29383	2.81439
chr1	825764	826017	C7KUGACXX_8_7961.sorted.filtered_peak_4	33	.	3.43431	5.93417	3.38743
chr1	840029	840337	C7KUGACXX_8_7961.sorted.filtered_peak_5	49	.	3.54565	7.57053	4.91965
chr1	894536	895243	C7KUGACXX_8_7961.sorted.filtered_peak_6	29	.	2.54311	5.45661	2.95547
chr1	902092	902500	C7KUGACXX_8_7961.sorted.filtered_peak_7	57	.	3.35468	8.47641	5.77510
chr1	948414	949355	C7KUGACXX_8_7961.sorted.filtered_peak_8	69	.	3.66243	9.68632	6.92838
chr1	954630	955337	C7KUGACXX_8_7961.sorted.filtered_peak_9	63	.	3.23548	9.12392	6.39240
chr1	968382	968729	C7KUGACXX_8_7961.sorted.filtered_peak_10	22	.	2.74888	4.65828	2.24375
chr1	994573	995353	C7KUGACXX_8_7961.sorted.filtered_peak_11	36	.	3.03909	6.24861	3.69651
chr1	1004615	1005018	C7KUGACXX_8_7961.sorted.filtered_peak_12	45	.	3.04362	7.20326	4.57783
chr1	1051356	1052264	C7KUGACXX_8_7961.sorted.filtered_peak_13	173	.	4.39224	20.59783	17.34331
chr1	1057782	1058127	C7KUGACXX_8_7961.sorted.filtered_peak_14	16	.	2.42148	4.03998	1.68408
chr1	1079436	1079756	C7KUGACXX_8_7961.sorted.filtered_peak_15	34	.	3.41609	6.00988	3.46328
chr1	1092804	1093287	C7KUGACXX_8_7961.sorted.filtered_peak_16	32	.	2.94780	5.78088	3.25592
chr1	1136569	1137045	C7KUGACXX_8_7961.sorted.filtered_peak_17	57	.	3.14996	8.46721	5.77306
chr1	1143560	1144029	C7KUGACXX_8_7961.sorted.filtered_peak_18	23	.	2.36861	4.76579	2.33318
chr1	1152181	1152813	C7KUGACXX_8_7961.sorted.filtered_peak_19	46	.	2.70449	7.23484	4.60586
chr1	1166727	1167824	C7KUGACXX_8_7961.sorted.filtered_peak_20	102	.	3.25137	13.17528	10.29366
chr1	1186295	1186640	C7KUGACXX_8_7961.sorted.filtered_peak_21	32	.	3.16629	5.81098	3.28125
chr1	1208461	1209816	C7KUGACXX_8_7961.sorted.filtered_peak_22	32	.	2.66906	5.69435	3.20582
chr1	1243176	1244104	C7KUGACXX_8_7961.sorted.filtered_peak_23	108	.	3.02928	13.75475	10.80958
chr1	1259700	1260580	C7KUGACXX_8_7961.sorted.filtered_peak_24	89	.	3.41141	11.82653	8.97119
chr1	1284644	1285302	C7KUGACXX_8_7961.sorted.filtered_peak_25	53	.	3.06632	8.01702	5.35383
chr1	1306775	1307068	C7KUGACXX_8_7961.sorted.filtered_peak_26	19	.	2.10325	4.31107	1.92886
chr1	1310128	1311074	C7KUGACXX_8_7961.sorted.filtered_peak_27	160	.	3.69727	19.20618	16.03886
chr1	1334366	1335416	C7KUGACXX_8_7961.sorted.filtered_peak_28	118	.	3.67274	14.89587	11.89834
chr1	1342323	1343340	C7KUGACXX_8_7961.sorted.filtered_peak_29	105	.	3.85269	13.46904	10.54272
chr1	1406472	1407268	C7KUGACXX_8_7961.sorted.filtered_peak_30	100	.	5.21985	12.93336	10.02377
chr1	1446783	1447629	C7KUGACXX_8_7961.sorted.filtered_peak_31	152	.	5.54085	18.38909	15.22241
chr1	1509710	1510775	C7KUGACXX_8_7961.sorted.filtered_peak_32	132	.	3.92255	16.24368	13.21234
chr1	1550476	1551410	C7KUGACXX_8_7961.sorted.filtered_peak_33	160	.	3.90548	19.25487	16.02632
chr1	1565644	1566115	C7KUGACXX_8_7961.sorted.filtered_peak_34	106	.	4.18362	13.60905	10.65415
chr1	1590276	1590784	C7KUGACXX_8_7961.sorted.filtered_peak_35	262	.	8.76841	30.02042	26.29411
chr1	1597009	1597270	C7KUGACXX_8_7961.sorted.filtered_peak_36	19	.	2.91109	4.34328	1.94578
chr1	1609244	1609621	C7KUGACXX_8_7961.sorted.filtered_peak_37	36	.	3.50880	6.21707	3.65854
chr1	1650579	1650932	C7KUGACXX_8_7961.sorted.filtered_peak_38	41	.	3.63699	6.75097	4.15804
chr1	1655621	1656083	C7KUGACXX_8_7961.sorted.filtered_peak_39	258	.	8.26399	29.60052	25.89484
chr1	1677770	1678031	C7KUGACXX_8_7961.sorted.filtered_peak_40	86	.	4.97879	11.54268	8.66602
chr1	1709730	1710600	C7KUGACXX_8_7961.sorted.filtered_peak_41	47	.	2.59788	7.35255	4.74605
chr1	1711468	1712137	C7KUGACXX_8_7961.sorted.filtered_peak_42	41	.	2.49437	6.68264	4.11933
chr1	1755401	1755663	C7KUGACXX_8_7961.sorted.filtered_peak_43	25	.	2.99510	4.96436	2.51198
chr1	1821500	1823286	C7KUGACXX_8_7961.sorted.filtered_peak_44	60	.	2.80759	8.74274	6.09556
chr1	1840032	1840875	C7KUGACXX_8_7961.sorted.filtered_peak_45	92	.	3.72097	12.07045	9.20154
chr1	1850492	1851340	C7KUGACXX_8_7961.sorted.filtered_peak_46	128	.	3.90115	15.86630	12.81397
chr1	1981638	1981958	C7KUGACXX_8_7961.sorted.filtered_peak_47	35	.	3.29134	6.12187	3.56973
chr1	2064621	2065133	C7KUGACXX_8_7961.sorted.filtered_peak_48	84	.	3.94320	11.26229	8.40881
chr1	2120864	2121309	C7KUGACXX_8_7961.sorted.filtered_peak_49	49	.	3.09464	7.55846	4.90063
chr1	2126133	2126888	C7KUGACXX_8_7961.sorted.filtered_peak_50	62	.	2.89273	8.94138	6.20120
chr1	2130615	2131080	C7KUGACXX_8_7961.sorted.filtered_peak_51	24	.	2.28534	4.88329	2.43596
chr1	2136285	2137273	C7KUGACXX_8_7961.sorted.filtered_peak_52	81	.	3.22413	10.95142	8.16376
chr1	2158912	2159581	C7KUGACXX_8_7961.sorted.filtered_peak_53	120	.	3.29154	15.06356	12.07275
chr1	2165697	2166085	C7KUGACXX_8_7961.sorted.filtered_peak_54	60	.	2.85188	8.79738	6.06874
chr1	2186873	2187610	C7KUGACXX_8_7961.sorted.filtered_peak_55	46	.	3.01827	7.31446	4.66922
chr1	2222121	2222617	C7KUGACXX_8_7961.sorted.filtered_peak_56	39	.	2.95869	6.55192	3.96942
chr1	2231785	2232844	C7KUGACXX_8_7961.sorted.filtered_peak_57	56	.	2.99320	8.33442	5.65333
chr1	2322537	2323432	C7KUGACXX_8_7961.sorted.filtered_peak_58	139	.	3.73277	17.06274	13.97216
chr1	2343832	2344636	C7KUGACXX_8_7961.sorted.filtered_peak_59	96	.	3.21893	12.53301	9.62013
chr1	2457373	2458446	C7KUGACXX_8_7961.sorted.filtered_peak_60	88	.	3.02398	11.67765	8.85828
chr1	2477542	2479782	C7KUGACXX_8_7961.sorted.filtered_peak_61	44	.	2.34680	7.06408	4.47320
chr1	2480190	2480523	C7KUGACXX_8_7961.sorted.filtered_peak_62	73	.	2.81563	10.15605	7.37219
chr1	2487025	2488292	C7KUGACXX_8_7961.sorted.filtered_peak_63	33	.	2.62315	5.83906	3.31313
chr1	2509773	2510116	C7KUGACXX_8_7961.sorted.filtered_peak_64	45	.	3.23469	7.19617	4.57929
chr1	2516879	2517486	C7KUGACXX_8_7961.sorted.filtered_peak_65	47	.	2.51726	7.37357	4.73672
chr1	2517750	2518443	C7KUGACXX_8_7961.sorted.filtered_peak_66	157	.	3.74070	18.97462	15.78734
chr1	2573973	2574932	C7KUGACXX_8_7961.sorted.filtered_peak_67	73	.	3.45823	10.12316	7.34768
chr1	3535564	3535983	C7KUGACXX_8_7961.sorted.filtered_peak_68	14	.	2.44887	3.75518	1.44853
chr1	3540816	3541732	C7KUGACXX_8_7961.sorted.filtered_peak_69	148	.	4.24082	18.01250	14.87029
chr1	3566343	3566951	C7KUGACXX_8_7961.sorted.filtered_peak_70	77	.	3.65909	10.52472	7.74963
chr1	3663552	3664167	C7KUGACXX_8_7961.sorted.filtered_peak_71	25	.	2.85775	4.94941	2.50301
chr1	3688723	3689563	C7KUGACXX_8_7961.sorted.filtered_peak_72	39	.	2.94271	6.47092	3.93767
chr1	3712755	3713346	C7KUGACXX_8_7961.sorted.filtered_peak_73	65	.	3.64414	9.31602	6.59521
chr1	3773575	3774575	C7KUGACXX_8_7961.sorted.filtered_peak_74	127	.	3.81086	15.78652	12.75480
chr1	3816570	3818074	C7KUGACXX_8_7961.sorted.filtered_peak_75	151	.	3.65027	18.32405	15.14427
chr1	4023264	4023793	C7KUGACXX_8_7961.sorted.filtered_peak_76	11	.	2.57351	3.41874	1.15821
chr1	5449043	5449372	C7KUGACXX_8_7961.sorted.filtered_peak_77	10	.	2.50218	3.23189	1.00644
chr1	5727216	5727760	C7KUGACXX_8_7961.sorted.filtered_peak_78	40	.	2.92784	6.65558	4.07001
chr1	5732310	5732686	C7KUGACXX_8_7961.sorted.filtered_peak_79	31	.	2.78953	5.60680	3.11374
chr1	6052039	6052876	C7KUGACXX_8_7961.sorted.filtered_peak_80	177	.	4.12130	21.05055	17.75341
chr1	6086106	6086933	C7KUGACXX_8_7961.sorted.filtered_peak_81	60	.	3.02858	8.72354	6.02449
chr1	6087606	6087905	C7KUGACXX_8_7961.sorted.filtered_peak_82	13	.	2.12333	3.65054	1.36442
chr1	6259150	6260244	C7KUGACXX_8_7961.sorted.filtered_peak_83	161	.	4.32818	19.39988	16.18320
chr1	6265904	6266429	C7KUGACXX_8_7961.sorted.filtered_peak_84	71	.	3.57466	9.95607	7.17721
chr1	6295546	6296355	C7KUGACXX_8_7961.sorted.filtered_peak_85	86	.	3.53022	11.46704	8.63851
chr1	6320002	6320264	C7KUGACXX_8_7961.sorted.filtered_peak_86	16	.	2.37372	3.96601	1.62825
chr1	6321267	6321525	C7KUGACXX_8_7961.sorted.filtered_peak_87	19	.	2.43958	4.34470	1.95091
chr1	6362745	6362995	C7KUGACXX_8_7961.sorted.filtered_peak_88	24	.	3.08185	4.86275	2.41843
chr1	6408510	6409025	C7KUGACXX_8_7961.sorted.filtered_peak_89	49	.	3.35747	7.52901	4.91370
chr1	6419667	6420132	C7KUGACXX_8_7961.sorted.filtered_peak_90	18	.	2.62949	4.17301	1.80604
chr1	6425173	6425519	C7KUGACXX_8_7961.sorted.filtered_peak_91	21	.	2.95269	4.50141	2.10177
chr1	6453183	6454309	C7KUGACXX_8_7961.sorted.filtered_peak_92	79	.	3.63375	10.72036	7.90090
chr1	6474444	6474714	C7KUGACXX_8_7961.sorted.filtered_peak_93	39	.	3.60873	6.49998	3.91052
chr1	6520006	6521137	C7KUGACXX_8_7961.sorted.filtered_peak_94	66	.	3.27697	9.37837	6.66493
chr1	6525754	6526334	C7KUGACXX_8_7961.sorted.filtered_peak_95	22	.	2.52885	4.65096	2.23809
chr1	6535587	6536030	C7KUGACXX_8_7961.sorted.filtered_peak_96	20	.	2.75409	4.41716	2.02010
chr1	6614237	6614994	C7KUGACXX_8_7961.sorted.filtered_peak_97	72	.	4.10818	10.02381	7.27698
chr1	6639573	6640305	C7KUGACXX_8_7961.sorted.filtered_peak_98	67	.	3.50391	9.50727	6.76666
chr1	6661069	6661456	C7KUGACXX_8_7961.sorted.filtered_peak_99	55	.	2.71525	8.27094	5.58632
chr1	6662372	6663730	C7KUGACXX_8_7961.sorted.filtered_peak_100	40	.	2.48103	6.58481	4.01620
chr1	6672945	6674370	C7KUGACXX_8_7961.sorted.filtered_peak_101	98	.	3.27080	12.68113	9.80935
chr1	6684776	6685879	C7KUGACXX_8_7961.sorted.filtered_peak_102	25	.	2.60268	4.99593	2.56976
chr1	6706586	6706836	C7KUGACXX_8_7961.sorted.filtered_peak_103	15	.	2.70534	3.90309	1.57220
chr1	6761419	6762188	C7KUGACXX_8_7961.sorted.filtered_peak_104	85	.	3.68916	11.32996	8.50585
chr1	6844479	6845673	C7KUGACXX_8_7961.sorted.filtered_peak_105	253	.	4.31171	29.01904	25.34540
chr1	7831061	7831998	C7KUGACXX_8_7961.sorted.filtered_peak_106	68	.	3.56281	9.52883	6.81954
chr1	7843838	7844454	C7KUGACXX_8_7961.sorted.filtered_peak_107	138	.	4.69192	16.92899	13.81752
chr1	7990742	7991443	C7KUGACXX_8_7961.sorted.filtered_peak_108	28	.	2.93891	5.29302	2.83402
chr1	8009219	8009505	C7KUGACXX_8_7961.sorted.filtered_peak_109	38	.	3.13787	6.36932	3.80221
chr1	8013885	8014794	C7KUGACXX_8_7961.sorted.filtered_peak_110	71	.	3.76346	9.95023	7.19777
chr1	8021181	8022234	C7KUGACXX_8_7961.sorted.filtered_peak_111	161	.	4.26455	19.38774	16.17359
chr1	8086085	8086657	C7KUGACXX_8_7961.sorted.filtered_peak_112	33	.	2.84427	5.91677	3.38676
chr1	8212731	8213330	C7KUGACXX_8_7961.sorted.filtered_peak_113	44	.	3.31501	7.04503	4.43530
chr1	8229614	8230142	C7KUGACXX_8_7961.sorted.filtered_peak_114	23	.	3.01578	4.76022	2.32873
chr1	8242250	8243053	C7KUGACXX_8_7961.sorted.filtered_peak_115	78	.	4.22160	10.70123	7.88480
chr1	8457119	8457389	C7KUGACXX_8_7961.sorted.filtered_peak_116	19	.	2.64683	4.36920	1.98520
chr1	8487642	8487947	C7KUGACXX_8_7961.sorted.filtered_peak_117	37	.	2.76548	6.31186	3.75328
chr1	8585420	8586369	C7KUGACXX_8_7961.sorted.filtered_peak_118	32	.	2.85748	5.73322	3.20884
chr1	8620724	8621444	C7KUGACXX_8_7961.sorted.filtered_peak_119	21	.	2.73576	4.52201	2.11937
chr1	8664007	8664469	C7KUGACXX_8_7961.sorted.filtered_peak_120	34	.	3.29254	6.03308	3.49991
chr1	8761144	8761892	C7KUGACXX_8_7961.sorted.filtered_peak_121	102	.	4.01235	13.18741	10.29877
chr1	8772591	8773147	C7KUGACXX_8_7961.sorted.filtered_peak_122	32	.	3.25639	5.80159	3.27497
chr1	8877331	8878385	C7KUGACXX_8_7961.sorted.filtered_peak_123	73	.	3.31503	10.14591	7.36529
chr1	8918137	8918652	C7KUGACXX_8_7961.sorted.filtered_peak_124	49	.	3.30702	7.63303	4.98600
chr1	8938061	8939563	C7KUGACXX_8_7961.sorted.filtered_peak_125	104	.	3.27111	13.35030	10.40465
chr1	8960008	8960640	C7KUGACXX_8_7961.sorted.filtered_peak_126	18	.	2.85125	4.19070	1.82317
chr1	9030967	9031433	C7KUGACXX_8_7961.sorted.filtered_peak_127	70	.	4.09713	9.83831	7.07419
chr1	9047875	9048246	C7KUGACXX_8_7961.sorted.filtered_peak_128	26	.	2.97502	5.12301	2.66516
chr1	9065197	9065500	C7KUGACXX_8_7961.sorted.filtered_peak_129	22	.	2.99211	4.68503	2.26262
chr1	9188968	9189927	C7KUGACXX_8_7961.sorted.filtered_peak_130	35	.	2.89046	6.08314	3.53778
chr1	9241552	9241895	C7KUGACXX_8_7961.sorted.filtered_peak_131	25	.	2.82207	4.96922	2.51529
chr1	9256563	9256851	C7KUGACXX_8_7961.sorted.filtered_peak_132	36	.	3.30195	6.15997	3.60213
chr1	9294250	9295462	C7KUGACXX_8_7961.sorted.filtered_peak_133	71	.	3.24480	9.93277	7.17669
chr1	9335681	9336138	C7KUGACXX_8_7961.sorted.filtered_peak_134	16	.	2.62016	4.01647	1.67498
chr1	9344094	9344404	C7KUGACXX_8_7961.sorted.filtered_peak_135	23	.	2.70969	4.83212	2.39520
chr1	9352655	9353248	C7KUGACXX_8_7961.sorted.filtered_peak_136	14	.	2.27162	3.71318	1.41217
chr1	9353577	9353839	C7KUGACXX_8_7961.sorted.filtered_peak_137	17	.	2.38091	4.15645	1.79086
chr1	9375152	9375985	C7KUGACXX_8_7961.sorted.filtered_peak_138	36	.	3.13228	6.19092	3.67217
chr1	9473240	9473807	C7KUGACXX_8_7961.sorted.filtered_peak_139	25	.	2.89556	4.97266	2.51366
chr1	9486149	9486785	C7KUGACXX_8_7961.sorted.filtered_peak_140	41	.	2.56607	6.75372	4.16822
chr1	9488602	9489373	C7KUGACXX_8_7961.sorted.filtered_peak_141	168	.	4.07014	20.04090	16.81635
chr1	9555388	9555854	C7KUGACXX_8_7961.sorted.filtered_peak_142	18	.	2.83147	4.22997	1.85917
chr1	9598959	9599614	C7KUGACXX_8_7961.sorted.filtered_peak_143	72	.	3.72737	9.99800	7.23282
chr1	9648368	9649591	C7KUGACXX_8_7961.sorted.filtered_peak_144	59	.	3.13366	8.57170	5.91050
chr1	9687070	9687710	C7KUGACXX_8_7961.sorted.filtered_peak_145	35	.	2.42254	6.07636	3.56223
chr1	9689358	9690125	C7KUGACXX_8_7961.sorted.filtered_peak_146	78	.	3.08233	10.63771	7.83367
chr1	9712064	9712979	C7KUGACXX_8_7961.sorted.filtered_peak_147	47	.	2.68261	7.39636	4.76574
chr1	9749330	9749592	C7KUGACXX_8_7961.sorted.filtered_peak_148	17	.	2.44554	4.13622	1.77088
chr1	9777170	9778081	C7KUGACXX_8_7961.sorted.filtered_peak_149	87	.	3.26150	11.60492	8.78921
chr1	9788816	9789233	C7KUGACXX_8_7961.sorted.filtered_peak_150	24	.	2.68233	4.90855	2.46683
chr1	9860091	9860515	C7KUGACXX_8_7961.sorted.filtered_peak_151	58	.	3.75017	8.51196	5.80724
chr1	9883897	9884697	C7KUGACXX_8_7961.sorted.filtered_peak_152	72	.	3.33367	9.99892	7.24927
chr1	9927553	9927813	C7KUGACXX_8_7961.sorted.filtered_peak_153	57	.	3.92634	8.43294	5.71429
chr1	9942556	9942887	C7KUGACXX_8_7961.sorted.filtered_peak_154	13	.	2.56696	3.60902	1.32594
chr1	9970154	9971305	C7KUGACXX_8_7961.sorted.filtered_peak_155	229	.	4.71585	26.47511	22.92561
chr1	10002610	10003940	C7KUGACXX_8_7961.sorted.filtered_peak_156	44	.	3.30049	7.03179	4.42721
chr1	10010403	10010732	C7KUGACXX_8_7961.sorted.filtered_peak_157	63	.	4.30782	9.10849	6.38155
chr1	10092364	10093602	C7KUGACXX_8_7961.sorted.filtered_peak_158	167	.	4.78201	19.97770	16.75266
chr1	10134206	10134767	C7KUGACXX_8_7961.sorted.filtered_peak_159	33	.	3.34234	5.81525	3.30503
chr1	10269979	10270784	C7KUGACXX_8_7961.sorted.filtered_peak_160	94	.	4.08980	12.29699	9.40499
chr1	10343580	10343883	C7KUGACXX_8_7961.sorted.filtered_peak_161	28	.	3.17227	5.35517	2.87568
chr1	10368047	10368299	C7KUGACXX_8_7961.sorted.filtered_peak_162	41	.	3.48830	6.80878	4.19846
chr1	10397985	10398321	C7KUGACXX_8_7961.sorted.filtered_peak_163	13	.	2.63412	3.60457	1.32835
chr1	10458479	10459640	C7KUGACXX_8_7961.sorted.filtered_peak_164	103	.	4.00703	13.22948	10.30467
chr1	10490241	10491307	C7KUGACXX_8_7961.sorted.filtered_peak_165	118	.	4.03842	14.88653	11.86812
chr1	10532345	10532980	C7KUGACXX_8_7961.sorted.filtered_peak_166	103	.	3.70281	13.28123	10.37147
chr1	10534834	10535379	C7KUGACXX_8_7961.sorted.filtered_peak_167	50	.	2.93298	7.69522	5.02572
chr1	10554802	10555800	C7KUGACXX_8_7961.sorted.filtered_peak_168	35	.	2.88496	6.03724	3.50840
chr1	10567521	10567845	C7KUGACXX_8_7961.sorted.filtered_peak_169	29	.	2.62734	5.36692	2.91135
chr1	10570704	10571570	C7KUGACXX_8_7961.sorted.filtered_peak_170	94	.	3.77101	12.39171	9.49707
chr1	10754148	10755189	C7KUGACXX_8_7961.sorted.filtered_peak_171	27	.	2.51837	5.20930	2.73903
chr1	10970087	10970357	C7KUGACXX_8_7961.sorted.filtered_peak_172	19	.	2.74982	4.28728	1.90033
chr1	10992298	10992561	C7KUGACXX_8_7961.sorted.filtered_peak_173	15	.	2.72487	3.82956	1.50501
chr1	11072080	11073234	C7KUGACXX_8_7961.sorted.filtered_peak_174	130	.	4.36922	16.12523	13.04870
chr1	11097674	11097939	C7KUGACXX_8_7961.sorted.filtered_peak_175	20	.	2.95304	4.46789	2.05812
chr1	11119694	11120645	C7KUGACXX_8_7961.sorted.filtered_peak_176	65	.	3.08436	9.28302	6.57486
chr1	11120901	11121209	C7KUGACXX_8_7961.sorted.filtered_peak_177	29	.	2.46665	5.41424	2.92692
chr1	11159378	11160228	C7KUGACXX_8_7961.sorted.filtered_peak_178	82	.	3.79062	11.02197	8.21235
chr1	11322295	11323003	C7KUGACXX_8_7961.sorted.filtered_peak_179	177	.	5.41391	21.04257	17.75441
chr1	11332798	11333919	C7KUGACXX_8_7961.sorted.filtered_peak_180	73	.	3.62251	10.11287	7.33904
chr1	11443724	11443974	C7KUGACXX_8_7961.sorted.filtered_peak_181	26	.	3.18096	5.15563	2.68102
chr1	11538618	11538959	C7KUGACXX_8_7961.sorted.filtered_peak_182	18	.	2.70466	4.24911	1.87812
chr1	11714737	11715072	C7KUGACXX_8_7961.sorted.filtered_peak_183	26	.	2.73643	5.12976	2.66357
chr1	11724118	11725037	C7KUGACXX_8_7961.sorted.filtered_peak_184	36	.	3.18261	6.17727	3.62526
chr1	11740718	11741850	C7KUGACXX_8_7961.sorted.filtered_peak_185	64	.	3.53963	9.14759	6.40864
chr1	11779327	11780190	C7KUGACXX_8_7961.sorted.filtered_peak_186	41	.	3.40350	6.70721	4.12257
chr1	11790282	11790877	C7KUGACXX_8_7961.sorted.filtered_peak_187	43	.	3.38616	6.96494	4.36341
chr1	11795841	11796223	C7KUGACXX_8_7961.sorted.filtered_peak_188	55	.	3.19947	8.26018	5.57207
chr1	11800897	11801160	C7KUGACXX_8_7961.sorted.filtered_peak_189	25	.	2.58288	4.95731	2.50975
chr1	11863495	11863782	C7KUGACXX_8_7961.sorted.filtered_peak_190	13	.	1.96145	3.63585	1.34624
chr1	11865447	11866903	C7KUGACXX_8_7961.sorted.filtered_peak_191	109	.	3.18855	13.83512	10.92175
chr1	11898732	11899039	C7KUGACXX_8_7961.sorted.filtered_peak_192	14	.	2.60083	3.73132	1.43693
chr1	11967792	11969270	C7KUGACXX_8_7961.sorted.filtered_peak_193	96	.	3.18550	12.55660	9.64223
chr1	11969626	11970129	C7KUGACXX_8_7961.sorted.filtered_peak_194	31	.	2.28360	5.71199	3.19222
chr1	11986345	11986787	C7KUGACXX_8_7961.sorted.filtered_peak_195	147	.	5.20021	17.86054	14.71644
chr1	11994449	11995099	C7KUGACXX_8_7961.sorted.filtered_peak_196	52	.	3.46462	7.93759	5.28454
chr1	12039895	12040864	C7KUGACXX_8_7961.sorted.filtered_peak_197	160	.	4.22405	19.25182	16.07477
chr1	12079201	12080000	C7KUGACXX_8_7961.sorted.filtered_peak_198	102	.	3.99693	13.14749	10.26341
chr1	12100591	12100943	C7KUGACXX_8_7961.sorted.filtered_peak_199	15	.	2.66168	3.89970	1.58195
chr1	12107071	12108126	C7KUGACXX_8_7961.sorted.filtered_peak_200	34	.	2.90885	5.97273	3.44672
chr1	12147602	12148444	C7KUGACXX_8_7961.sorted.filtered_peak_201	41	.	3.07682	6.68805	4.12344
chr1	12156079	12156329	C7KUGACXX_8_7961.sorted.filtered_peak_202	13	.	2.61177	3.69146	1.38705
chr1	12210520	12211178	C7KUGACXX_8_7961.sorted.filtered_peak_203	41	.	2.83902	6.78923	4.19474
chr1	12221470	12222480	C7KUGACXX_8_7961.sorted.filtered_peak_204	60	.	2.96794	8.70853	6.03646
chr1	12233479	12234167	C7KUGACXX_8_7961.sorted.filtered_peak_205	71	.	3.17058	9.95783	7.18237
chr1	12289881	12290382	C7KUGACXX_8_7961.sorted.filtered_peak_206	28	.	3.03625	5.32692	2.84219
chr1	12356858	12357108	C7KUGACXX_8_7961.sorted.filtered_peak_207	17	.	2.76000	4.14458	1.79036
chr1	12405218	12405524	C7KUGACXX_8_7961.sorted.filtered_peak_208	13	.	2.49494	3.62709	1.35852
chr1	12445036	12445436	C7KUGACXX_8_7961.sorted.filtered_peak_209	14	.	2.70660	3.77601	1.45649
chr1	12494221	12494640	C7KUGACXX_8_7961.sorted.filtered_peak_210	18	.	2.41384	4.19235	1.81858
chr1	12509487	12509925	C7KUGACXX_8_7961.sorted.filtered_peak_211	70	.	3.71592	9.87065	7.09972
chr1	12570848	12571155	C7KUGACXX_8_7961.sorted.filtered_peak_212	46	.	3.48348	7.27699	4.63814
chr1	12664159	12664725	C7KUGACXX_8_7961.sorted.filtered_peak_213	43	.	3.22670	6.94691	4.35199
chr1	12677814	12678272	C7KUGACXX_8_7961.sorted.filtered_peak_214	34	.	2.53517	5.96683	3.43640
chr1	12678987	12679353	C7KUGACXX_8_7961.sorted.filtered_peak_215	22	.	2.30914	4.67375	2.25287
chr1	12679658	12680059	C7KUGACXX_8_7961.sorted.filtered_peak_216	12	.	2.06400	3.50330	1.23641
chr1	13992174	13992554	C7KUGACXX_8_7961.sorted.filtered_peak_217	20	.	2.87668	4.41811	2.02055
chr1	14026623	14027488	C7KUGACXX_8_7961.sorted.filtered_peak_218	22	.	2.44501	4.65507	2.24488
chr1	14029122	14029633	C7KUGACXX_8_7961.sorted.filtered_peak_219	27	.	2.53816	5.21959	2.74418
chr1	14057151	14057851	C7KUGACXX_8_7961.sorted.filtered_peak_220	88	.	3.66332	11.70206	8.84515
chr1	14075466	14076453	C7KUGACXX_8_7961.sorted.filtered_peak_221	87	.	3.47689	11.53528	8.72243
chr1	15438559	15439073	C7KUGACXX_8_7961.sorted.filtered_peak_222	12	.	2.49591	3.58045	1.29907
chr1	15575539	15576031	C7KUGACXX_8_7961.sorted.filtered_peak_223	34	.	2.90767	6.03233	3.49104
chr1	15650203	15650513	C7KUGACXX_8_7961.sorted.filtered_peak_224	18	.	2.72078	4.24803	1.87296
chr1	15672379	15672758	C7KUGACXX_8_7961.sorted.filtered_peak_225	55	.	3.28237	8.25082	5.55570
chr1	15735662	15736524	C7KUGACXX_8_7961.sorted.filtered_peak_226	37	.	2.62188	6.25264	3.70866
chr1	15744102	15744379	C7KUGACXX_8_7961.sorted.filtered_peak_227	17	.	2.40116	4.04752	1.70376
chr1	15757512	15757923	C7KUGACXX_8_7961.sorted.filtered_peak_228	16	.	2.50471	3.93666	1.60084
chr1	15850653	15851766	C7KUGACXX_8_7961.sorted.filtered_peak_229	143	.	3.24885	17.46328	14.33202
chr1	15852880	15853523	C7KUGACXX_8_7961.sorted.filtered_peak_230	131	.	3.12064	16.24780	13.17075
chr1	15905473	15906097	C7KUGACXX_8_7961.sorted.filtered_peak_231	17	.	2.79244	4.04778	1.71261
chr1	15911097	15911415	C7KUGACXX_8_7961.sorted.filtered_peak_232	18	.	2.86500	4.22476	1.85112
chr1	15929739	15930531	C7KUGACXX_8_7961.sorted.filtered_peak_233	52	.	3.82017	7.88057	5.21780
chr1	15943498	15944373	C7KUGACXX_8_7961.sorted.filtered_peak_234	116	.	3.85875	14.70350	11.68996
chr1	16011555	16011882	C7KUGACXX_8_7961.sorted.filtered_peak_235	10	.	2.46086	3.31940	1.09731
chr1	16023863	16024217	C7KUGACXX_8_7961.sorted.filtered_peak_236	30	.	3.29795	5.60538	3.09703
chr1	16118556	16118826	C7KUGACXX_8_7961.sorted.filtered_peak_237	32	.	3.35433	5.73064	3.21829
chr1	16142050	16142300	C7KUGACXX_8_7961.sorted.filtered_peak_238	14	.	2.70951	3.78085	1.45808
chr1	16160789	16162865	C7KUGACXX_8_7961.sorted.filtered_peak_239	119	.	3.01908	14.97646	11.95367
chr1	16173650	16175343	C7KUGACXX_8_7961.sorted.filtered_peak_240	87	.	3.00998	11.62044	8.79873
chr1	16245812	16246062	C7KUGACXX_8_7961.sorted.filtered_peak_241	33	.	3.24711	5.83425	3.30093
chr1	16275814	16276520	C7KUGACXX_8_7961.sorted.filtered_peak_242	43	.	2.79493	6.90612	4.32112
chr1	16292640	16293151	C7KUGACXX_8_7961.sorted.filtered_peak_243	39	.	3.22176	6.49984	3.90828
chr1	16301852	16303078	C7KUGACXX_8_7961.sorted.filtered_peak_244	74	.	3.57679	10.20007	7.44675
chr1	16373267	16373517	C7KUGACXX_8_7961.sorted.filtered_peak_245	15	.	2.75744	3.92265	1.58707
chr1	16405467	16405772	C7KUGACXX_8_7961.sorted.filtered_peak_246	24	.	2.80651	4.90560	2.45598
chr1	16514122	16514422	C7KUGACXX_8_7961.sorted.filtered_peak_247	15	.	2.73387	3.85995	1.53846
chr1	16532917	16533736	C7KUGACXX_8_7961.sorted.filtered_peak_248	112	.	3.64807	14.24553	11.25615
chr1	16543642	16544207	C7KUGACXX_8_7961.sorted.filtered_peak_249	69	.	3.59131	9.74939	6.99650
chr1	16563234	16564101	C7KUGACXX_8_7961.sorted.filtered_peak_250	100	.	4.02693	12.96796	10.06627
chr1	16570997	16571247	C7KUGACXX_8_7961.sorted.filtered_peak_251	27	.	3.04830	5.24419	2.76298
chr1	16678426	16679498	C7KUGACXX_8_7961.sorted.filtered_peak_252	93	.	3.67724	12.19173	9.32452
chr1	16693332	16694498	C7KUGACXX_8_7961.sorted.filtered_peak_253	188	.	4.26680	22.22522	18.86445
chr1	16747131	16747632	C7KUGACXX_8_7961.sorted.filtered_peak_254	40	.	3.52191	6.63699	4.05682
chr1	16766792	16768246	C7KUGACXX_8_7961.sorted.filtered_peak_255	72	.	3.39592	10.06927	7.29639
chr1	16785495	16785917	C7KUGACXX_8_7961.sorted.filtered_peak_256	13	.	2.59540	3.61311	1.32803
chr1	16825261	16826108	C7KUGACXX_8_7961.sorted.filtered_peak_257	43	.	3.68519	6.93511	4.35560
chr1	16840207	16840953	C7KUGACXX_8_7961.sorted.filtered_peak_258	135	.	5.70019	16.63147	13.57732
chr1	16939725	16940451	C7KUGACXX_8_7961.sorted.filtered_peak_259	106	.	3.36283	13.64249	10.69354
chr1	16952122	16952411	C7KUGACXX_8_7961.sorted.filtered_peak_260	42	.	3.04057	6.80860	4.20012
chr1	16957403	16957907	C7KUGACXX_8_7961.sorted.filtered_peak_261	15	.	2.40962	3.83969	1.51811
chr1	16970762	16971567	C7KUGACXX_8_7961.sorted.filtered_peak_262	123	.	4.54683	15.38363	12.37288
chr1	17053698	17054238	C7KUGACXX_8_7961.sorted.filtered_peak_263	39	.	3.35645	6.57020	3.98827
chr1	17222580	17223536	C7KUGACXX_8_7961.sorted.filtered_peak_264	37	.	3.26656	6.26354	3.71652
chr1	17230816	17232124	C7KUGACXX_8_7961.sorted.filtered_peak_265	128	.	3.57304	15.86964	12.81955
chr1	17240078	17241001	C7KUGACXX_8_7961.sorted.filtered_peak_266	141	.	4.86363	17.21793	14.11134
chr1	17286980	17287690	C7KUGACXX_8_7961.sorted.filtered_peak_267	16	.	2.72413	3.94389	1.60457
chr1	17338109	17338733	C7KUGACXX_8_7961.sorted.filtered_peak_268	43	.	3.23718	6.93151	4.33555
chr1	17372657	17373040	C7KUGACXX_8_7961.sorted.filtered_peak_269	29	.	3.11785	5.40361	2.91284
chr1	17380038	17380931	C7KUGACXX_8_7961.sorted.filtered_peak_270	163	.	4.53645	19.57595	16.37323
chr1	17764091	17764836	C7KUGACXX_8_7961.sorted.filtered_peak_271	23	.	2.14988	4.78630	2.37401
chr1	17765137	17765450	C7KUGACXX_8_7961.sorted.filtered_peak_272	13	.	1.94045	3.57462	1.30436
chr1	17765763	17766655	C7KUGACXX_8_7961.sorted.filtered_peak_273	27	.	2.23491	5.18618	2.73781
chr1	19228950	19229584	C7KUGACXX_8_7961.sorted.filtered_peak_274	142	.	4.40044	17.35141	14.21621
chr1	19253012	19253890	C7KUGACXX_8_7961.sorted.filtered_peak_275	17	.	2.38945	4.16364	1.79335
chr1	19254203	19254453	C7KUGACXX_8_7961.sorted.filtered_peak_276	14	.	2.28271	3.73940	1.43135
chr1	19278427	19278921	C7KUGACXX_8_7961.sorted.filtered_peak_277	53	.	2.64078	7.99458	5.34697
chr1	19283015	19283682	C7KUGACXX_8_7961.sorted.filtered_peak_278	77	.	3.01900	10.51842	7.72837
chr1	19337583	19337961	C7KUGACXX_8_7961.sorted.filtered_peak_279	25	.	2.89201	4.96162	2.50748
chr1	19400769	19401370	C7KUGACXX_8_7961.sorted.filtered_peak_280	58	.	3.46464	8.55436	5.85666
chr1	19536100	19537274	C7KUGACXX_8_7961.sorted.filtered_peak_281	118	.	3.78492	14.84169	11.86506
chr1	19577861	19578449	C7KUGACXX_8_7961.sorted.filtered_peak_282	150	.	4.87636	18.19503	15.02598
chr1	19638398	19639135	C7KUGACXX_8_7961.sorted.filtered_peak_283	93	.	3.61845	12.25773	9.39371
chr1	19717355	19718284	C7KUGACXX_8_7961.sorted.filtered_peak_284	110	.	3.85637	14.02599	11.06045
chr1	19789654	19790229	C7KUGACXX_8_7961.sorted.filtered_peak_285	79	.	3.77901	10.76788	7.95223
chr1	19803364	19804190	C7KUGACXX_8_7961.sorted.filtered_peak_286	42	.	2.97545	6.85403	4.24644
chr1	19811611	19812654	C7KUGACXX_8_7961.sorted.filtered_peak_287	86	.	3.16508	11.44756	8.63032
chr1	19822300	19822550	C7KUGACXX_8_7961.sorted.filtered_peak_288	15	.	2.73071	3.83901	1.50772
chr1	19908597	19909135	C7KUGACXX_8_7961.sorted.filtered_peak_289	12	.	2.58962	3.46448	1.20083
chr1	19923007	19924197	C7KUGACXX_8_7961.sorted.filtered_peak_290	142	.	3.97351	17.36159	14.23505
chr1	19933311	19933971	C7KUGACXX_8_7961.sorted.filtered_peak_291	39	.	3.21243	6.45523	3.91388
chr1	20125977	20126252	C7KUGACXX_8_7961.sorted.filtered_peak_292	17	.	2.63389	4.14878	1.78337
chr1	20126647	20126936	C7KUGACXX_8_7961.sorted.filtered_peak_293	24	.	2.85914	4.88124	2.43541
chr1	20208349	20209473	C7KUGACXX_8_7961.sorted.filtered_peak_294	101	.	3.83443	13.04599	10.16503
chr1	20478535	20479106	C7KUGACXX_8_7961.sorted.filtered_peak_295	22	.	2.90217	4.68807	2.27239
chr1	20511808	20512276	C7KUGACXX_8_7961.sorted.filtered_peak_296	17	.	2.44856	4.09531	1.75205
chr1	20539185	20539552	C7KUGACXX_8_7961.sorted.filtered_peak_297	23	.	2.80633	4.73987	2.30910
chr1	20820141	20820400	C7KUGACXX_8_7961.sorted.filtered_peak_298	19	.	2.63558	4.34729	1.97582
chr1	20833954	20835036	C7KUGACXX_8_7961.sorted.filtered_peak_299	82	.	3.82216	11.06747	8.26610
chr1	20848838	20849093	C7KUGACXX_8_7961.sorted.filtered_peak_300	23	.	3.07351	4.83655	2.39486
chr1	20959608	20960627	C7KUGACXX_8_7961.sorted.filtered_peak_301	49	.	3.33178	7.53789	4.91571
chr1	20966751	20967117	C7KUGACXX_8_7961.sorted.filtered_peak_302	21	.	2.83016	4.60538	2.19556
chr1	20987675	20988497	C7KUGACXX_8_7961.sorted.filtered_peak_303	87	.	3.67947	11.58463	8.75289
chr1	21023038	21023489	C7KUGACXX_8_7961.sorted.filtered_peak_304	13	.	2.54970	3.58418	1.31819
chr1	21059608	21059865	C7KUGACXX_8_7961.sorted.filtered_peak_305	27	.	2.89435	5.27540	2.78693
chr1	21112441	21114232	C7KUGACXX_8_7961.sorted.filtered_peak_306	127	.	3.36916	15.76124	12.73194
chr1	21342504	21342754	C7KUGACXX_8_7961.sorted.filtered_peak_307	14	.	2.62532	3.79616	1.49614
chr1	21348774	21349534	C7KUGACXX_8_7961.sorted.filtered_peak_308	52	.	3.65252	7.89600	5.25879
chr1	21501960	21503832	C7KUGACXX_8_7961.sorted.filtered_peak_309	80	.	3.11974	10.74138	8.00790
chr1	21620834	21621568	C7KUGACXX_8_7961.sorted.filtered_peak_310	44	.	2.71303	7.07778	4.45508
chr1	21660600	21661241	C7KUGACXX_8_7961.sorted.filtered_peak_311	45	.	3.13510	7.17952	4.54943
chr1	21670030	21670364	C7KUGACXX_8_7961.sorted.filtered_peak_312	29	.	2.62306	5.43310	2.95526
chr1	21671790	21672260	C7KUGACXX_8_7961.sorted.filtered_peak_313	44	.	2.98025	7.09522	4.47674
chr1	21766360	21766854	C7KUGACXX_8_7961.sorted.filtered_peak_314	82	.	4.65976	11.12011	8.29108
chr1	22005703	22005981	C7KUGACXX_8_7961.sorted.filtered_peak_315	24	.	3.03589	4.84778	2.40918
chr1	22108729	22110504	C7KUGACXX_8_7961.sorted.filtered_peak_316	118	.	3.39834	14.83057	11.83792
chr1	22263751	22264315	C7KUGACXX_8_7961.sorted.filtered_peak_317	24	.	2.81538	4.88231	2.43705
chr1	22290341	22290625	C7KUGACXX_8_7961.sorted.filtered_peak_318	18	.	2.86592	4.25563	1.89339
chr1	22345593	22345996	C7KUGACXX_8_7961.sorted.filtered_peak_319	28	.	3.20668	5.30855	2.84842
chr1	22351431	22352700	C7KUGACXX_8_7961.sorted.filtered_peak_320	120	.	3.91465	15.07894	12.04634
chr1	22366139	22366903	C7KUGACXX_8_7961.sorted.filtered_peak_321	166	.	5.31520	19.93313	16.69553
chr1	22378814	22380220	C7KUGACXX_8_7961.sorted.filtered_peak_322	53	.	2.98612	8.01896	5.37459
chr1	22416636	22416886	C7KUGACXX_8_7961.sorted.filtered_peak_323	17	.	2.70940	4.10988	1.74625
chr1	22431416	22431822	C7KUGACXX_8_7961.sorted.filtered_peak_324	16	.	2.60371	3.99936	1.67152
chr1	22731128	22731401	C7KUGACXX_8_7961.sorted.filtered_peak_325	18	.	2.71726	4.21315	1.84786
chr1	22778192	22779131	C7KUGACXX_8_7961.sorted.filtered_peak_326	50	.	3.08075	7.66413	5.04543
chr1	23345455	23346662	C7KUGACXX_8_7961.sorted.filtered_peak_327	96	.	3.91050	12.44632	9.60139
chr1	23426850	23427314	C7KUGACXX_8_7961.sorted.filtered_peak_328	45	.	3.04768	7.17615	4.55673
chr1	23429842	23430160	C7KUGACXX_8_7961.sorted.filtered_peak_329	19	.	2.42565	4.34385	1.95585
chr1	23445247	23445962	C7KUGACXX_8_7961.sorted.filtered_peak_330	26	.	2.85376	5.08299	2.61728
chr1	23494943	23495535	C7KUGACXX_8_7961.sorted.filtered_peak_331	51	.	3.31203	7.82468	5.18982
chr1	23670102	23671463	C7KUGACXX_8_7961.sorted.filtered_peak_332	90	.	3.20141	11.88135	9.05356
chr1	23694294	23695783	C7KUGACXX_8_7961.sorted.filtered_peak_333	140	.	3.74319	17.14692	14.04228
chr1	23730338	23730819	C7KUGACXX_8_7961.sorted.filtered_peak_334	13	.	2.52477	3.60228	1.31688
chr1	23810672	23811327	C7KUGACXX_8_7961.sorted.filtered_peak_335	67	.	3.79803	9.52834	6.78978
chr1	23854664	23855131	C7KUGACXX_8_7961.sorted.filtered_peak_336	41	.	2.70790	6.75930	4.16028
chr1	23857482	23858112	C7KUGACXX_8_7961.sorted.filtered_peak_337	34	.	2.57088	5.97072	3.44411
chr1	23866173	23866696	C7KUGACXX_8_7961.sorted.filtered_peak_338	84	.	4.45270	11.27975	8.44195
chr1	23871287	23871730	C7KUGACXX_8_7961.sorted.filtered_peak_339	23	.	2.93163	4.73677	2.30085
chr1	23881027	23881672	C7KUGACXX_8_7961.sorted.filtered_peak_340	28	.	2.41576	5.33598	2.84688
chr1	23885622	23886313	C7KUGACXX_8_7961.sorted.filtered_peak_341	37	.	2.51689	6.31633	3.78799
chr1	23918747	23919102	C7KUGACXX_8_7961.sorted.filtered_peak_342	15	.	2.56059	3.89655	1.56482
chr1	23945981	23946543	C7KUGACXX_8_7961.sorted.filtered_peak_343	65	.	3.55746	9.28455	6.56820
chr1	23961730	23962006	C7KUGACXX_8_7961.sorted.filtered_peak_344	23	.	2.88915	4.83991	2.39742
chr1	23964055	23964411	C7KUGACXX_8_7961.sorted.filtered_peak_345	17	.	2.66400	4.11133	1.75386
chr1	24018053	24018977	C7KUGACXX_8_7961.sorted.filtered_peak_346	86	.	3.96136	11.46349	8.62934
chr1	24046899	24047340	C7KUGACXX_8_7961.sorted.filtered_peak_347	15	.	2.73457	3.88928	1.56539
chr1	24069485	24070692	C7KUGACXX_8_7961.sorted.filtered_peak_348	53	.	3.27466	7.94885	5.30835
chr1	24098647	24098939	C7KUGACXX_8_7961.sorted.filtered_peak_349	45	.	3.62966	7.22140	4.59771
chr1	24104309	24105231	C7KUGACXX_8_7961.sorted.filtered_peak_350	65	.	3.43817	9.33312	6.58932
chr1	24117360	24117872	C7KUGACXX_8_7961.sorted.filtered_peak_351	58	.	3.52591	8.59760	5.89884
chr1	24118158	24118461	C7KUGACXX_8_7961.sorted.filtered_peak_352	21	.	2.54928	4.50728	2.10915
chr1	24126944	24127880	C7KUGACXX_8_7961.sorted.filtered_peak_353	78	.	3.18712	10.62533	7.83036
chr1	24151656	24152168	C7KUGACXX_8_7961.sorted.filtered_peak_354	81	.	4.13347	10.95586	8.15860
chr1	24194388	24195074	C7KUGACXX_8_7961.sorted.filtered_peak_355	63	.	3.70833	9.07149	6.34892
chr1	24285423	24286908	C7KUGACXX_8_7961.sorted.filtered_peak_356	107	.	3.66237	13.65727	10.70505
chr1	24306398	24307304	C7KUGACXX_8_7961.sorted.filtered_peak_357	148	.	4.03157	17.94868	14.80462
chr1	24525788	24526181	C7KUGACXX_8_7961.sorted.filtered_peak_358	14	.	2.53407	3.71195	1.41189
chr1	24604125	24604531	C7KUGACXX_8_7961.sorted.filtered_peak_359	23	.	3.06352	4.82085	2.38822
chr1	24648300	24648986	C7KUGACXX_8_7961.sorted.filtered_peak_360	30	.	2.60174	5.51311	3.01462
chr1	24710829	24711140	C7KUGACXX_8_7961.sorted.filtered_peak_361	23	.	2.64300	4.79093	2.35335
chr1	24718743	24719143	C7KUGACXX_8_7961.sorted.filtered_peak_362	20	.	2.56311	4.39263	2.00010
chr1	24740111	24740427	C7KUGACXX_8_7961.sorted.filtered_peak_363	45	.	2.77107	7.15578	4.53655
chr1	24741899	24742415	C7KUGACXX_8_7961.sorted.filtered_peak_364	103	.	3.62926	13.26643	10.33686
chr1	24743333	24743626	C7KUGACXX_8_7961.sorted.filtered_peak_365	34	.	2.55011	6.02402	3.49194
chr1	24828333	24829672	C7KUGACXX_8_7961.sorted.filtered_peak_366	54	.	2.73648	8.10481	5.43930
chr1	24861484	24862116	C7KUGACXX_8_7961.sorted.filtered_peak_367	51	.	3.17489	7.79654	5.16884
chr1	24863033	24863395	C7KUGACXX_8_7961.sorted.filtered_peak_368	32	.	2.68793	5.81436	3.28997
chr1	24913692	24913971	C7KUGACXX_8_7961.sorted.filtered_peak_369	40	.	3.37020	6.63624	4.05183
chr1	24969051	24970243	C7KUGACXX_8_7961.sorted.filtered_peak_370	204	.	4.27892	23.82938	20.40495
chr1	25071359	25072199	C7KUGACXX_8_7961.sorted.filtered_peak_371	168	.	4.54569	20.09326	16.85515
chr1	25174386	25175255	C7KUGACXX_8_7961.sorted.filtered_peak_372	109	.	3.99157	13.95591	10.99189
chr1	25237427	25238256	C7KUGACXX_8_7961.sorted.filtered_peak_373	83	.	3.51661	11.16376	8.31812
chr1	25251578	25252026	C7KUGACXX_8_7961.sorted.filtered_peak_374	13	.	1.93260	3.66952	1.37522
chr1	25256467	25257256	C7KUGACXX_8_7961.sorted.filtered_peak_375	52	.	2.53257	7.85970	5.20308
chr1	25281514	25281981	C7KUGACXX_8_7961.sorted.filtered_peak_376	57	.	3.18455	8.48102	5.77575
chr1	25291356	25292100	C7KUGACXX_8_7961.sorted.filtered_peak_377	100	.	3.32027	12.94526	10.01835
chr1	25311574	25312099	C7KUGACXX_8_7961.sorted.filtered_peak_378	25	.	2.73890	5.04517	2.57818
chr1	25348829	25349734	C7KUGACXX_8_7961.sorted.filtered_peak_379	111	.	3.69821	14.15491	11.16890
chr1	25355661	25355934	C7KUGACXX_8_7961.sorted.filtered_peak_380	20	.	2.29102	4.49110	2.08095
chr1	25358695	25359152	C7KUGACXX_8_7961.sorted.filtered_peak_381	42	.	2.68676	6.86446	4.26628
chr1	25422126	25422525	C7KUGACXX_8_7961.sorted.filtered_peak_382	33	.	2.61927	5.80733	3.30015
chr1	25425920	25426495	C7KUGACXX_8_7961.sorted.filtered_peak_383	40	.	2.72016	6.63267	4.05381
chr1	25428082	25428358	C7KUGACXX_8_7961.sorted.filtered_peak_384	16	.	2.29398	4.00628	1.67098
chr1	25558640	25559246	C7KUGACXX_8_7961.sorted.filtered_peak_385	112	.	4.08470	14.24664	11.29273
chr1	25559444	25559987	C7KUGACXX_8_7961.sorted.filtered_peak_386	18	.	2.33877	4.20628	1.84029
chr1	25566070	25567039	C7KUGACXX_8_7961.sorted.filtered_peak_387	98	.	3.73374	12.76425	9.85526
chr1	25573378	25574586	C7KUGACXX_8_7961.sorted.filtered_peak_388	131	.	3.61382	16.19507	13.12308
chr1	25664708	25666004	C7KUGACXX_8_7961.sorted.filtered_peak_389	81	.	3.93875	10.93849	8.16252
chr1	25756646	25757636	C7KUGACXX_8_7961.sorted.filtered_peak_390	106	.	3.71163	13.59686	10.63946
chr1	25774135	25774470	C7KUGACXX_8_7961.sorted.filtered_peak_391	13	.	2.65750	3.64274	1.34515
chr1	25830049	25830820	C7KUGACXX_8_7961.sorted.filtered_peak_392	14	.	2.69990	3.80278	1.48902
chr1	25869851	25870591	C7KUGACXX_8_7961.sorted.filtered_peak_393	35	.	3.00522	6.05540	3.53234
chr1	25876241	25876599	C7KUGACXX_8_7961.sorted.filtered_peak_394	11	.	2.37567	3.41878	1.16704
chr1	25889098	25889348	C7KUGACXX_8_7961.sorted.filtered_peak_395	23	.	2.64943	4.78502	2.35415
chr1	25943004	25943368	C7KUGACXX_8_7961.sorted.filtered_peak_396	66	.	3.17213	9.35102	6.61515
chr1	25969036	25969607	C7KUGACXX_8_7961.sorted.filtered_peak_397	85	.	4.08224	11.37030	8.52394
chr1	26002290	26002930	C7KUGACXX_8_7961.sorted.filtered_peak_398	41	.	3.17549	6.71091	4.11285
chr1	26038133	26038383	C7KUGACXX_8_7961.sorted.filtered_peak_399	22	.	3.00627	4.72438	2.28877
chr1	26101270	26102024	C7KUGACXX_8_7961.sorted.filtered_peak_400	57	.	3.66418	8.42676	5.72897
chr1	26146140	26147070	C7KUGACXX_8_7961.sorted.filtered_peak_401	74	.	3.29407	10.16894	7.41440
chr1	26185632	26186398	C7KUGACXX_8_7961.sorted.filtered_peak_402	91	.	4.03225	12.01811	9.15589
chr1	26202167	26202417	C7KUGACXX_8_7961.sorted.filtered_peak_403	29	.	3.09451	5.47922	2.97228
chr1	26222003	26222267	C7KUGACXX_8_7961.sorted.filtered_peak_404	30	.	3.10547	5.51527	3.00637
chr1	26231527	26232236	C7KUGACXX_8_7961.sorted.filtered_peak_405	45	.	2.99780	7.16858	4.54640
chr1	26232861	26233496	C7KUGACXX_8_7961.sorted.filtered_peak_406	27	.	2.62439	5.24662	2.78131
chr1	26317226	26317766	C7KUGACXX_8_7961.sorted.filtered_peak_407	37	.	3.20747	6.31100	3.77171
chr1	26324050	26325124	C7KUGACXX_8_7961.sorted.filtered_peak_408	140	.	4.15849	17.15745	14.05780
chr1	26361681	26362773	C7KUGACXX_8_7961.sorted.filtered_peak_409	29	.	2.73912	5.45701	2.96818
chr1	26437336	26438919	C7KUGACXX_8_7961.sorted.filtered_peak_410	105	.	3.57892	13.48357	10.52404
chr1	26452684	26453385	C7KUGACXX_8_7961.sorted.filtered_peak_411	147	.	4.33986	17.84441	14.70026
chr1	26471623	26472071	C7KUGACXX_8_7961.sorted.filtered_peak_412	16	.	2.66019	3.96554	1.62597
chr1	26496250	26496811	C7KUGACXX_8_7961.sorted.filtered_peak_413	29	.	3.01734	5.47083	2.97012
chr1	26511395	26511645	C7KUGACXX_8_7961.sorted.filtered_peak_414	17	.	2.74566	4.14031	1.78078
chr1	26560123	26561455	C7KUGACXX_8_7961.sorted.filtered_peak_415	151	.	4.10220	18.33972	15.17953
chr1	26602178	26603082	C7KUGACXX_8_7961.sorted.filtered_peak_416	24	.	2.36205	4.88497	2.45547
chr1	26606026	26606826	C7KUGACXX_8_7961.sorted.filtered_peak_417	34	.	2.36605	5.93264	3.40270
chr1	26611329	26611809	C7KUGACXX_8_7961.sorted.filtered_peak_418	50	.	2.58444	7.72177	5.06494
chr1	26613860	26614275	C7KUGACXX_8_7961.sorted.filtered_peak_419	28	.	2.32485	5.33659	2.85023
chr1	26632730	26634315	C7KUGACXX_8_7961.sorted.filtered_peak_420	48	.	2.94993	7.40795	4.81421
chr1	26644310	26644577	C7KUGACXX_8_7961.sorted.filtered_peak_421	28	.	2.54372	5.36417	2.88008
chr1	26662746	26663341	C7KUGACXX_8_7961.sorted.filtered_peak_422	25	.	2.87660	4.98740	2.53731
chr1	26685267	26685666	C7KUGACXX_8_7961.sorted.filtered_peak_423	36	.	3.14242	6.17075	3.60994
chr1	26690395	26690645	C7KUGACXX_8_7961.sorted.filtered_peak_424	24	.	2.84488	4.89393	2.44182
chr1	26704557	26705348	C7KUGACXX_8_7961.sorted.filtered_peak_425	181	.	4.78257	21.46481	18.15160
chr1	26710576	26710949	C7KUGACXX_8_7961.sorted.filtered_peak_426	42	.	3.42400	6.88385	4.28503
chr1	26712199	26712517	C7KUGACXX_8_7961.sorted.filtered_peak_427	22	.	2.87108	4.64545	2.22492
chr1	26743548	26744080	C7KUGACXX_8_7961.sorted.filtered_peak_428	21	.	2.86935	4.57074	2.16119
chr1	26758318	26759163	C7KUGACXX_8_7961.sorted.filtered_peak_429	214	.	5.68267	24.93630	21.46469
chr1	26798454	26800007	C7KUGACXX_8_7961.sorted.filtered_peak_430	74	.	3.00534	10.17359	7.42208
chr1	26826557	26828195	C7KUGACXX_8_7961.sorted.filtered_peak_431	79	.	3.44660	10.80180	7.98827
chr1	26856227	26856715	C7KUGACXX_8_7961.sorted.filtered_peak_432	20	.	2.61427	4.42056	2.02871
chr1	26868299	26869168	C7KUGACXX_8_7961.sorted.filtered_peak_433	69	.	2.98816	9.67677	6.90273
chr1	26872120	26872454	C7KUGACXX_8_7961.sorted.filtered_peak_434	29	.	2.45771	5.49887	2.99908
chr1	26946579	26948149	C7KUGACXX_8_7961.sorted.filtered_peak_435	124	.	3.65977	15.45634	12.41570
chr1	27003884	27004465	C7KUGACXX_8_7961.sorted.filtered_peak_436	24	.	3.07713	4.90287	2.46797
chr1	27018872	27019785	C7KUGACXX_8_7961.sorted.filtered_peak_437	32	.	2.20382	5.75383	3.24472
chr1	27021888	27022554	C7KUGACXX_8_7961.sorted.filtered_peak_438	56	.	2.44088	8.34648	5.64793
chr1	27070388	27071170	C7KUGACXX_8_7961.sorted.filtered_peak_439	101	.	3.93430	13.06864	10.14921
chr1	27113635	27114995	C7KUGACXX_8_7961.sorted.filtered_peak_440	117	.	3.18688	14.78714	11.78450
chr1	27126303	27127024	C7KUGACXX_8_7961.sorted.filtered_peak_441	25	.	3.06014	4.98335	2.54148
chr1	27147250	27147500	C7KUGACXX_8_7961.sorted.filtered_peak_442	13	.	2.67464	3.69403	1.39191
chr1	27152785	27153245	C7KUGACXX_8_7961.sorted.filtered_peak_443	25	.	2.60050	4.96938	2.51792
chr1	27160008	27160638	C7KUGACXX_8_7961.sorted.filtered_peak_444	112	.	3.96041	14.25274	11.28653
chr1	27165169	27165649	C7KUGACXX_8_7961.sorted.filtered_peak_445	16	.	2.51005	4.04647	1.69721
chr1	27191320	27192151	C7KUGACXX_8_7961.sorted.filtered_peak_446	107	.	4.07346	13.73370	10.79025
chr1	27216299	27217191	C7KUGACXX_8_7961.sorted.filtered_peak_447	54	.	3.43117	8.13270	5.47562
chr1	27226543	27227288	C7KUGACXX_8_7961.sorted.filtered_peak_448	27	.	2.95125	5.19464	2.72109
chr1	27247532	27248637	C7KUGACXX_8_7961.sorted.filtered_peak_449	156	.	4.69382	18.80028	15.64126
chr1	27319854	27320548	C7KUGACXX_8_7961.sorted.filtered_peak_450	15	.	2.49461	3.90921	1.57420
chr1	27371043	27371386	C7KUGACXX_8_7961.sorted.filtered_peak_451	21	.	2.85982	4.51804	2.11079
chr1	27438594	27438937	C7KUGACXX_8_7961.sorted.filtered_peak_452	14	.	2.51396	3.78602	1.46856
chr1	27463503	27463938	C7KUGACXX_8_7961.sorted.filtered_peak_453	16	.	2.46424	4.00663	1.66206
chr1	27480974	27482148	C7KUGACXX_8_7961.sorted.filtered_peak_454	78	.	3.32092	10.64419	7.88632
chr1	27524535	27524818	C7KUGACXX_8_7961.sorted.filtered_peak_455	13	.	2.65339	3.63263	1.33652
chr1	27560301	27561681	C7KUGACXX_8_7961.sorted.filtered_peak_456	160	.	4.17058	19.25224	16.05681
chr1	27561866	27562139	C7KUGACXX_8_7961.sorted.filtered_peak_457	23	.	2.28380	4.80702	2.36741
chr1	27648350	27649238	C7KUGACXX_8_7961.sorted.filtered_peak_458	112	.	3.86998	14.23465	11.28668
chr1	27668305	27669179	C7KUGACXX_8_7961.sorted.filtered_peak_459	24	.	2.53949	4.84916	2.41560
chr1	27669373	27670366	C7KUGACXX_8_7961.sorted.filtered_peak_460	49	.	3.10372	7.58031	4.93371
chr1	27683586	27684232	C7KUGACXX_8_7961.sorted.filtered_peak_461	29	.	2.70811	5.39617	2.90996
chr1	27692051	27692960	C7KUGACXX_8_7961.sorted.filtered_peak_462	38	.	2.75823	6.38754	3.82808
chr1	27718721	27719286	C7KUGACXX_8_7961.sorted.filtered_peak_463	54	.	3.26365	8.07607	5.40637
chr1	27744908	27745217	C7KUGACXX_8_7961.sorted.filtered_peak_464	48	.	3.55104	7.49561	4.84636
chr1	27757536	27757950	C7KUGACXX_8_7961.sorted.filtered_peak_465	21	.	2.81773	4.55472	2.15391
chr1	27816173	27817330	C7KUGACXX_8_7961.sorted.filtered_peak_466	119	.	3.80589	14.97311	11.98600
chr1	27894860	27895544	C7KUGACXX_8_7961.sorted.filtered_peak_467	67	.	3.47806	9.48386	6.76076
chr1	27930531	27930958	C7KUGACXX_8_7961.sorted.filtered_peak_468	44	.	2.72690	7.01310	4.40368
chr1	27944813	27945153	C7KUGACXX_8_7961.sorted.filtered_peak_469	43	.	3.23520	6.91644	4.31814
chr1	27959067	27959611	C7KUGACXX_8_7961.sorted.filtered_peak_470	23	.	2.49109	4.82922	2.39374
chr1	27970297	27970548	C7KUGACXX_8_7961.sorted.filtered_peak_471	16	.	2.64402	4.02567	1.67183
chr1	27985974	27986867	C7KUGACXX_8_7961.sorted.filtered_peak_472	57	.	2.89673	8.43841	5.72538
chr1	27989230	27989961	C7KUGACXX_8_7961.sorted.filtered_peak_473	41	.	2.61890	6.79223	4.19246
chr1	27995779	27996049	C7KUGACXX_8_7961.sorted.filtered_peak_474	20	.	2.33823	4.46137	2.05906
chr1	27998375	27999161	C7KUGACXX_8_7961.sorted.filtered_peak_475	85	.	3.56487	11.40301	8.57420
chr1	28051853	28053038	C7KUGACXX_8_7961.sorted.filtered_peak_476	162	.	4.48476	19.41214	16.20221
chr1	28099197	28100515	C7KUGACXX_8_7961.sorted.filtered_peak_477	161	.	4.06698	19.38775	16.18270
chr1	28157037	28157835	C7KUGACXX_8_7961.sorted.filtered_peak_478	84	.	3.78482	11.23457	8.40607
chr1	28184597	28184884	C7KUGACXX_8_7961.sorted.filtered_peak_479	41	.	3.60805	6.79666	4.19648
chr1	28189707	28190114	C7KUGACXX_8_7961.sorted.filtered_peak_480	15	.	2.65406	3.82954	1.50605
chr1	28195462	28196162	C7KUGACXX_8_7961.sorted.filtered_peak_481	44	.	3.12708	7.02390	4.41861
chr1	28198788	28199458	C7KUGACXX_8_7961.sorted.filtered_peak_482	19	.	2.44658	4.35624	1.96980
chr1	28240622	28241732	C7KUGACXX_8_7961.sorted.filtered_peak_483	152	.	4.37646	18.38010	15.23539
chr1	28269957	28270216	C7KUGACXX_8_7961.sorted.filtered_peak_484	41	.	3.52566	6.80426	4.19360
chr1	28286179	28286907	C7KUGACXX_8_7961.sorted.filtered_peak_485	49	.	3.25203	7.60254	4.98203
chr1	28306337	28306587	C7KUGACXX_8_7961.sorted.filtered_peak_486	10	.	2.50218	3.23189	1.00644
chr1	28347657	28347998	C7KUGACXX_8_7961.sorted.filtered_peak_487	13	.	2.63723	3.59210	1.30504
chr1	28382844	28383317	C7KUGACXX_8_7961.sorted.filtered_peak_488	26	.	2.93557	5.15203	2.67807
chr1	28414366	28415454	C7KUGACXX_8_7961.sorted.filtered_peak_489	107	.	3.81400	13.70465	10.77046
chr1	28495703	28496258	C7KUGACXX_8_7961.sorted.filtered_peak_490	102	.	4.29232	13.18095	10.24248
chr1	28499115	28499494	C7KUGACXX_8_7961.sorted.filtered_peak_491	37	.	2.92366	6.33323	3.77536
chr1	28525843	28526782	C7KUGACXX_8_7961.sorted.filtered_peak_492	32	.	2.94808	5.71068	3.21147
chr1	28559167	28559697	C7KUGACXX_8_7961.sorted.filtered_peak_493	51	.	3.03769	7.75960	5.10658
chr1	28562362	28563034	C7KUGACXX_8_7961.sorted.filtered_peak_494	83	.	3.59117	11.21719	8.37326
chr1	28572987	28573388	C7KUGACXX_8_7961.sorted.filtered_peak_495	42	.	2.64900	6.78087	4.20079
chr1	28573626	28574209	C7KUGACXX_8_7961.sorted.filtered_peak_496	144	.	4.10114	17.59584	14.47798
chr1	28582755	28583163	C7KUGACXX_8_7961.sorted.filtered_peak_497	78	.	3.56614	10.63229	7.84144
chr1	28585649	28586351	C7KUGACXX_8_7961.sorted.filtered_peak_498	93	.	3.68308	12.16966	9.31156
chr1	28655222	28655821	C7KUGACXX_8_7961.sorted.filtered_peak_499	216	.	5.56335	25.09237	21.61550
chr1	28695625	28696982	C7KUGACXX_8_7961.sorted.filtered_peak_500	39	.	3.11705	6.47902	3.90746
chr1	28776457	28776733	C7KUGACXX_8_7961.sorted.filtered_peak_501	39	.	3.61048	6.56340	3.98355
chr1	28832063	28833157	C7KUGACXX_8_7961.sorted.filtered_peak_502	125	.	3.64764	15.53563	12.55156
chr1	28844313	28845189	C7KUGACXX_8_7961.sorted.filtered_peak_503	69	.	3.54880	9.65618	6.90949
chr1	28845407	28845672	C7KUGACXX_8_7961.sorted.filtered_peak_504	19	.	2.46510	4.37076	1.97647
chr1	28879087	28880384	C7KUGACXX_8_7961.sorted.filtered_peak_505	112	.	3.93704	14.19590	11.23430
chr1	28907246	28908842	C7KUGACXX_8_7961.sorted.filtered_peak_506	114	.	3.55059	14.44068	11.45202
chr1	28969027	28970045	C7KUGACXX_8_7961.sorted.filtered_peak_507	121	.	3.73894	15.11453	12.12123
chr1	28974480	28975682	C7KUGACXX_8_7961.sorted.filtered_peak_508	150	.	4.02202	18.20385	15.04430
chr1	28994756	28996646	C7KUGACXX_8_7961.sorted.filtered_peak_509	68	.	3.15526	9.65306	6.88406
chr1	29062909	29064306	C7KUGACXX_8_7961.sorted.filtered_peak_510	123	.	3.77121	15.35925	12.37320
chr1	29070551	29070995	C7KUGACXX_8_7961.sorted.filtered_peak_511	17	.	2.77125	4.08221	1.72696
chr1	29101478	29102137	C7KUGACXX_8_7961.sorted.filtered_peak_512	21	.	2.85034	4.55630	2.14237
chr1	29111684	29111988	C7KUGACXX_8_7961.sorted.filtered_peak_513	14	.	2.70030	3.79302	1.49089
chr1	29203873	29204144	C7KUGACXX_8_7961.sorted.filtered_peak_514	21	.	2.82713	4.57430	2.16023
chr1	29211559	29211876	C7KUGACXX_8_7961.sorted.filtered_peak_515	31	.	2.59248	5.64968	3.14291
chr1	29213445	29213967	C7KUGACXX_8_7961.sorted.filtered_peak_516	36	.	2.64985	6.14612	3.62949
chr1	29240685	29241750	C7KUGACXX_8_7961.sorted.filtered_peak_517	57	.	3.18270	8.44275	5.76408
chr1	29253013	29253969	C7KUGACXX_8_7961.sorted.filtered_peak_518	103	.	3.93366	13.19563	10.31659
chr1	29254653	29255044	C7KUGACXX_8_7961.sorted.filtered_peak_519	17	.	2.35442	4.15335	1.78683
chr1	29507674	29508987	C7KUGACXX_8_7961.sorted.filtered_peak_520	122	.	3.63276	15.28081	12.25744
chr1	29529121	29529696	C7KUGACXX_8_7961.sorted.filtered_peak_521	30	.	3.00011	5.56827	3.09151
chr1	29557210	29557844	C7KUGACXX_8_7961.sorted.filtered_peak_522	84	.	3.73984	11.23202	8.41651
chr1	29562882	29563182	C7KUGACXX_8_7961.sorted.filtered_peak_523	22	.	2.55604	4.67321	2.25312
chr1	30663949	30664581	C7KUGACXX_8_7961.sorted.filtered_peak_524	58	.	3.57334	8.50343	5.82086
chr1	30756006	30756421	C7KUGACXX_8_7961.sorted.filtered_peak_525	34	.	3.16145	6.04394	3.49858
chr1	30853104	30853452	C7KUGACXX_8_7961.sorted.filtered_peak_526	23	.	2.94479	4.80625	2.37471
chr1	31190899	31192317	C7KUGACXX_8_7961.sorted.filtered_peak_527	155	.	3.69977	18.71506	15.53477
chr1	31216438	31217147	C7KUGACXX_8_7961.sorted.filtered_peak_528	72	.	3.01082	9.97876	7.20281
chr1	31229129	31229974	C7KUGACXX_8_7961.sorted.filtered_peak_529	41	.	2.59648	6.69347	4.11095
chr1	31252471	31252799	C7KUGACXX_8_7961.sorted.filtered_peak_530	34	.	3.01421	6.04374	3.49236
chr1	31482831	31483109	C7KUGACXX_8_7961.sorted.filtered_peak_531	19	.	2.62315	4.32092	1.93126
chr1	31497837	31498152	C7KUGACXX_8_7961.sorted.filtered_peak_532	26	.	2.85769	5.10198	2.64261
chr1	31523032	31523493	C7KUGACXX_8_7961.sorted.filtered_peak_533	11	.	2.56138	3.38707	1.13271
chr1	31537757	31538930	C7KUGACXX_8_7961.sorted.filtered_peak_534	84	.	3.49185	11.29592	8.45433
chr1	31627358	31628607	C7KUGACXX_8_7961.sorted.filtered_peak_535	28	.	2.91732	5.37512	2.88800
chr1	31769227	31770059	C7KUGACXX_8_7961.sorted.filtered_peak_536	149	.	4.39171	18.14200	14.98629
chr1	31867603	31867981	C7KUGACXX_8_7961.sorted.filtered_peak_537	18	.	2.83068	4.23101	1.85873
chr1	31895664	31895944	C7KUGACXX_8_7961.sorted.filtered_peak_538	17	.	2.74805	4.15649	1.79965
chr1	32014491	32014813	C7KUGACXX_8_7961.sorted.filtered_peak_539	46	.	3.54036	7.26433	4.64159
chr1	32109705	32111314	C7KUGACXX_8_7961.sorted.filtered_peak_540	101	.	3.33403	13.04536	10.15445
chr1	32170402	32171145	C7KUGACXX_8_7961.sorted.filtered_peak_541	27	.	2.73467	5.20609	2.73111
chr1	32253943	32255041	C7KUGACXX_8_7961.sorted.filtered_peak_542	33	.	2.59692	5.81827	3.30582
chr1	32292597	32293120	C7KUGACXX_8_7961.sorted.filtered_peak_543	22	.	2.86985	4.72423	2.29596
chr1	32314160	32314415	C7KUGACXX_8_7961.sorted.filtered_peak_544	22	.	3.00507	4.63652	2.21605
chr1	32354806	32355173	C7KUGACXX_8_7961.sorted.filtered_peak_545	67	.	4.35650	9.52406	6.75794
chr1	32403368	32404508	C7KUGACXX_8_7961.sorted.filtered_peak_546	62	.	2.60958	9.01399	6.29389
chr1	32405495	32405876	C7KUGACXX_8_7961.sorted.filtered_peak_547	14	.	1.83123	3.76179	1.45646
chr1	32409373	32410613	C7KUGACXX_8_7961.sorted.filtered_peak_548	41	.	2.60929	6.68266	4.10210
chr1	32421643	32422112	C7KUGACXX_8_7961.sorted.filtered_peak_549	34	.	2.92285	6.00338	3.45696
chr1	32423428	32423725	C7KUGACXX_8_7961.sorted.filtered_peak_550	16	.	2.41933	3.95098	1.61745
chr1	32429801	32430198	C7KUGACXX_8_7961.sorted.filtered_peak_551	26	.	3.13631	5.16880	2.69417
chr1	32447293	32447900	C7KUGACXX_8_7961.sorted.filtered_peak_552	20	.	2.68098	4.40152	2.01767
chr1	32478850	32480413	C7KUGACXX_8_7961.sorted.filtered_peak_553	125	.	3.38777	15.56405	12.55040
chr1	32529188	32529547	C7KUGACXX_8_7961.sorted.filtered_peak_554	14	.	2.53744	3.74882	1.45946
chr1	32531992	32532252	C7KUGACXX_8_7961.sorted.filtered_peak_555	20	.	2.83952	4.49319	2.08419
chr1	32537979	32539173	C7KUGACXX_8_7961.sorted.filtered_peak_556	124	.	3.94769	15.52699	12.49856
chr1	32573394	32574387	C7KUGACXX_8_7961.sorted.filtered_peak_557	103	.	4.05625	13.34475	10.39059
chr1	32621636	32621886	C7KUGACXX_8_7961.sorted.filtered_peak_558	16	.	2.79536	4.02352	1.67067
chr1	32645014	32646017	C7KUGACXX_8_7961.sorted.filtered_peak_559	111	.	3.67006	14.15004	11.19142
chr1	32666086	32666471	C7KUGACXX_8_7961.sorted.filtered_peak_560	34	.	2.62095	5.98283	3.43892
chr1	32671061	32671403	C7KUGACXX_8_7961.sorted.filtered_peak_561	33	.	2.69823	5.87516	3.35565
chr1	32687431	32688189	C7KUGACXX_8_7961.sorted.filtered_peak_562	66	.	3.62101	9.38028	6.68148
chr1	32706241	32706940	C7KUGACXX_8_7961.sorted.filtered_peak_563	27	.	3.05162	5.17592	2.70764
chr1	32715430	32716016	C7KUGACXX_8_7961.sorted.filtered_peak_564	84	.	3.18103	11.32671	8.47578
chr1	32731220	32731664	C7KUGACXX_8_7961.sorted.filtered_peak_565	11	.	2.55716	3.37616	1.12401
chr1	32757090	32758229	C7KUGACXX_8_7961.sorted.filtered_peak_566	76	.	3.51730	10.41868	7.61894
chr1	32785518	32786103	C7KUGACXX_8_7961.sorted.filtered_peak_567	41	.	3.16070	6.69040	4.10870
chr1	32787433	32787805	C7KUGACXX_8_7961.sorted.filtered_peak_568	23	.	2.68993	4.74572	2.32355
chr1	32816481	32817340	C7KUGACXX_8_7961.sorted.filtered_peak_569	58	.	3.28059	8.54806	5.85113
chr1	32837501	32838309	C7KUGACXX_8_7961.sorted.filtered_peak_570	34	.	3.24540	6.00277	3.48167
chr1	32859527	32860747	C7KUGACXX_8_7961.sorted.filtered_peak_571	95	.	3.91844	12.45969	9.59147
chr1	32879561	32879881	C7KUGACXX_8_7961.sorted.filtered_peak_572	34	.	3.37796	5.95730	3.41872
chr1	32986062	32986342	C7KUGACXX_8_7961.sorted.filtered_peak_573	30	.	3.28135	5.49491	3.00307
chr1	33115796	33117379	C7KUGACXX_8_7961.sorted.filtered_peak_574	134	.	3.71767	16.52570	13.44324
chr1	33177793	33178228	C7KUGACXX_8_7961.sorted.filtered_peak_575	72	.	4.07635	10.01935	7.23603
chr1	33190626	33190876	C7KUGACXX_8_7961.sorted.filtered_peak_576	13	.	2.66098	3.65210	1.35192
chr1	33219413	33219747	C7KUGACXX_8_7961.sorted.filtered_peak_577	18	.	2.70405	4.21066	1.83728
chr1	33238693	33238972	C7KUGACXX_8_7961.sorted.filtered_peak_578	18	.	2.65400	4.16760	1.80013
chr1	33264495	33265143	C7KUGACXX_8_7961.sorted.filtered_peak_579	120	.	4.57823	15.03845	12.02204
chr1	33266629	33267110	C7KUGACXX_8_7961.sorted.filtered_peak_580	62	.	3.52712	8.92044	6.20067
chr1	33282506	33284097	C7KUGACXX_8_7961.sorted.filtered_peak_581	83	.	3.14540	11.12331	8.33824
chr1	33284440	33284735	C7KUGACXX_8_7961.sorted.filtered_peak_582	42	.	2.62220	6.84988	4.24747
chr1	33338340	33338608	C7KUGACXX_8_7961.sorted.filtered_peak_583	32	.	3.10771	5.79394	3.26659
chr1	33383228	33383478	C7KUGACXX_8_7961.sorted.filtered_peak_584	20	.	2.91739	4.40571	2.02647
chr1	33385423	33385897	C7KUGACXX_8_7961.sorted.filtered_peak_585	22	.	3.03304	4.71535	2.28650
chr1	33430179	33430784	C7KUGACXX_8_7961.sorted.filtered_peak_586	137	.	4.15807	16.84651	13.74549
chr1	33446884	33447318	C7KUGACXX_8_7961.sorted.filtered_peak_587	29	.	2.73049	5.43496	2.95364
chr1	33449876	33450341	C7KUGACXX_8_7961.sorted.filtered_peak_588	25	.	2.62787	5.03975	2.59307
chr1	33457692	33458645	C7KUGACXX_8_7961.sorted.filtered_peak_589	34	.	2.96654	5.94872	3.42118
chr1	33502177	33502886	C7KUGACXX_8_7961.sorted.filtered_peak_590	127	.	4.58256	15.72298	12.70810
chr1	33511139	33511777	C7KUGACXX_8_7961.sorted.filtered_peak_591	74	.	4.12406	10.17267	7.42047
chr1	33520758	33521118	C7KUGACXX_8_7961.sorted.filtered_peak_592	31	.	3.32770	5.66633	3.16111
chr1	33522552	33522980	C7KUGACXX_8_7961.sorted.filtered_peak_593	14	.	2.63751	3.72182	1.41870
chr1	33546519	33547050	C7KUGACXX_8_7961.sorted.filtered_peak_594	33	.	2.96309	5.91569	3.38564
chr1	33554274	33554576	C7KUGACXX_8_7961.sorted.filtered_peak_595	24	.	2.94497	4.91579	2.46304
chr1	33564807	33565561	C7KUGACXX_8_7961.sorted.filtered_peak_596	65	.	3.48379	9.28000	6.54453
chr1	33592484	33593460	C7KUGACXX_8_7961.sorted.filtered_peak_597	158	.	4.11783	19.07167	15.85356
chr1	33646351	33646735	C7KUGACXX_8_7961.sorted.filtered_peak_598	28	.	2.68868	5.29000	2.81608
chr1	33647558	33647882	C7KUGACXX_8_7961.sorted.filtered_peak_599	33	.	2.85195	5.90733	3.38410
chr1	33722100	33722753	C7KUGACXX_8_7961.sorted.filtered_peak_600	14	.	2.40759	3.72335	1.42742
chr1	33760890	33761333	C7KUGACXX_8_7961.sorted.filtered_peak_601	21	.	2.92297	4.53847	2.12466
chr1	33767987	33768292	C7KUGACXX_8_7961.sorted.filtered_peak_602	28	.	3.07023	5.36084	2.86211
chr1	33814720	33815057	C7KUGACXX_8_7961.sorted.filtered_peak_603	28	.	2.55498	5.34079	2.85661
chr1	33815295	33816036	C7KUGACXX_8_7961.sorted.filtered_peak_604	53	.	3.06253	8.05075	5.35923
chr1	33937766	33938266	C7KUGACXX_8_7961.sorted.filtered_peak_605	69	.	3.59247	9.76108	6.99266
chr1	35318234	35318724	C7KUGACXX_8_7961.sorted.filtered_peak_606	31	.	2.94723	5.62016	3.11730
chr1	35325229	35325813	C7KUGACXX_8_7961.sorted.filtered_peak_607	67	.	3.22151	9.45905	6.71788
chr1	35329134	35329489	C7KUGACXX_8_7961.sorted.filtered_peak_608	24	.	2.38460	4.85161	2.40863
chr1	35331941	35332311	C7KUGACXX_8_7961.sorted.filtered_peak_609	31	.	2.81056	5.70067	3.18362
chr1	35450813	35451166	C7KUGACXX_8_7961.sorted.filtered_peak_610	39	.	3.31128	6.53055	3.95055
chr1	35496493	35497752	C7KUGACXX_8_7961.sorted.filtered_peak_611	96	.	3.72950	12.51407	9.64807
chr1	35544659	35545481	C7KUGACXX_8_7961.sorted.filtered_peak_612	81	.	4.06601	10.95745	8.14534
chr1	35657342	35659116	C7KUGACXX_8_7961.sorted.filtered_peak_613	88	.	3.06761	11.65130	8.80832
chr1	35667799	35668151	C7KUGACXX_8_7961.sorted.filtered_peak_614	15	.	2.74526	3.89108	1.56225
chr1	35733941	35734900	C7KUGACXX_8_7961.sorted.filtered_peak_615	61	.	3.48453	8.88774	6.19227
chr1	35751888	35752144	C7KUGACXX_8_7961.sorted.filtered_peak_616	12	.	2.60058	3.49204	1.22010
chr1	35896647	35897187	C7KUGACXX_8_7961.sorted.filtered_peak_617	26	.	2.90301	5.16872	2.69098
chr1	35916684	35917046	C7KUGACXX_8_7961.sorted.filtered_peak_618	23	.	2.69006	4.80280	2.38346
chr1	35923236	35923486	C7KUGACXX_8_7961.sorted.filtered_peak_619	51	.	3.40597	7.78498	5.10826
chr1	35964884	35965729	C7KUGACXX_8_7961.sorted.filtered_peak_620	64	.	3.64148	9.17360	6.46673
chr1	35971484	35972188	C7KUGACXX_8_7961.sorted.filtered_peak_621	64	.	3.46209	9.14929	6.42847
chr1	36004793	36005377	C7KUGACXX_8_7961.sorted.filtered_peak_622	17	.	2.49940	4.09805	1.74175
chr1	36022726	36023549	C7KUGACXX_8_7961.sorted.filtered_peak_623	104	.	3.46174	13.40540	10.46940
chr1	36043235	36043488	C7KUGACXX_8_7961.sorted.filtered_peak_624	21	.	2.81749	4.57850	2.16681
chr1	36106826	36107387	C7KUGACXX_8_7961.sorted.filtered_peak_625	105	.	3.92577	13.41095	10.50025
chr1	36184055	36184321	C7KUGACXX_8_7961.sorted.filtered_peak_626	16	.	2.48207	4.04020	1.68959
chr1	36184510	36184839	C7KUGACXX_8_7961.sorted.filtered_peak_627	40	.	3.16246	6.67759	4.09243
chr1	36234799	36235871	C7KUGACXX_8_7961.sorted.filtered_peak_628	79	.	3.63782	10.72331	7.91956
chr1	36276313	36276861	C7KUGACXX_8_7961.sorted.filtered_peak_629	42	.	3.26347	6.84522	4.27626
chr1	36348538	36349343	C7KUGACXX_8_7961.sorted.filtered_peak_630	65	.	3.34492	9.22916	6.51162
chr1	36396131	36397547	C7KUGACXX_8_7961.sorted.filtered_peak_631	107	.	3.68379	13.72441	10.77769
chr1	36488823	36489624	C7KUGACXX_8_7961.sorted.filtered_peak_632	19	.	2.85118	4.34337	1.96161
chr1	36553984	36554860	C7KUGACXX_8_7961.sorted.filtered_peak_633	73	.	3.18307	10.14129	7.36367
chr1	36565231	36565538	C7KUGACXX_8_7961.sorted.filtered_peak_634	35	.	3.12349	6.09027	3.55664
chr1	36614595	36615755	C7KUGACXX_8_7961.sorted.filtered_peak_635	125	.	3.54415	15.60338	12.58304
chr1	36616410	36616722	C7KUGACXX_8_7961.sorted.filtered_peak_636	29	.	2.24031	5.44538	2.95540
chr1	36621279	36622069	C7KUGACXX_8_7961.sorted.filtered_peak_637	44	.	2.68105	7.02664	4.42713
chr1	36653439	36654086	C7KUGACXX_8_7961.sorted.filtered_peak_638	31	.	3.30864	5.63532	3.14538
chr1	36689010	36690701	C7KUGACXX_8_7961.sorted.filtered_peak_639	131	.	3.56375	16.19791	13.13589
chr1	36705927	36706177	C7KUGACXX_8_7961.sorted.filtered_peak_640	12	.	2.63487	3.58448	1.29776
chr1	36751154	36751494	C7KUGACXX_8_7961.sorted.filtered_peak_641	15	.	2.59588	3.91468	1.59072
chr1	36772048	36772971	C7KUGACXX_8_7961.sorted.filtered_peak_642	62	.	3.49330	8.97438	6.25919
chr1	36788583	36789814	C7KUGACXX_8_7961.sorted.filtered_peak_643	23	.	2.51001	4.72853	2.30865
chr1	36839385	36840684	C7KUGACXX_8_7961.sorted.filtered_peak_644	48	.	3.07107	7.47565	4.84030
chr1	36851077	36852377	C7KUGACXX_8_7961.sorted.filtered_peak_645	128	.	3.68230	15.92247	12.85336
chr1	36862830	36863710	C7KUGACXX_8_7961.sorted.filtered_peak_646	51	.	3.17379	7.84603	5.18567
chr1	36886434	36886777	C7KUGACXX_8_7961.sorted.filtered_peak_647	35	.	3.29182	6.07692	3.53093
chr1	36915870	36916484	C7KUGACXX_8_7961.sorted.filtered_peak_648	53	.	3.38146	8.03090	5.38318
chr1	36929744	36930522	C7KUGACXX_8_7961.sorted.filtered_peak_649	54	.	3.27166	8.10203	5.43721
chr1	37389870	37390177	C7KUGACXX_8_7961.sorted.filtered_peak_650	15	.	2.73480	3.91387	1.58410
chr1	37920433	37920856	C7KUGACXX_8_7961.sorted.filtered_peak_651	32	.	3.13437	5.76588	3.25619
chr1	37939987	37940451	C7KUGACXX_8_7961.sorted.filtered_peak_652	15	.	1.93705	3.81796	1.50493
chr1	37942874	37943189	C7KUGACXX_8_7961.sorted.filtered_peak_653	23	.	2.01789	4.76413	2.33214
chr1	37945330	37945586	C7KUGACXX_8_7961.sorted.filtered_peak_654	32	.	2.24457	5.75819	3.23150
chr1	37979982	37980976	C7KUGACXX_8_7961.sorted.filtered_peak_655	74	.	3.71317	10.23094	7.44885
chr1	38019579	38020116	C7KUGACXX_8_7961.sorted.filtered_peak_656	61	.	3.38810	8.82374	6.11932
chr1	38060999	38061989	C7KUGACXX_8_7961.sorted.filtered_peak_657	82	.	3.87958	11.08860	8.27977
chr1	38155996	38156579	C7KUGACXX_8_7961.sorted.filtered_peak_658	126	.	3.53801	15.68818	12.63457
chr1	38157486	38158314	C7KUGACXX_8_7961.sorted.filtered_peak_659	80	.	2.97653	10.83820	8.03568
chr1	38242882	38243316	C7KUGACXX_8_7961.sorted.filtered_peak_660	16	.	2.78229	3.98508	1.63640
chr1	38273409	38274492	C7KUGACXX_8_7961.sorted.filtered_peak_661	65	.	3.06200	9.26278	6.55620
chr1	38324777	38326031	C7KUGACXX_8_7961.sorted.filtered_peak_662	75	.	3.52064	10.28135	7.50606
chr1	38396457	38397773	C7KUGACXX_8_7961.sorted.filtered_peak_663	74	.	3.65152	10.15799	7.43650
chr1	38455060	38456104	C7KUGACXX_8_7961.sorted.filtered_peak_664	106	.	4.37267	13.63405	10.68858
chr1	38478046	38478719	C7KUGACXX_8_7961.sorted.filtered_peak_665	130	.	4.20015	16.05503	13.01330
chr1	38495747	38496049	C7KUGACXX_8_7961.sorted.filtered_peak_666	31	.	2.83757	5.62386	3.12865
chr1	38512405	38512946	C7KUGACXX_8_7961.sorted.filtered_peak_667	17	.	2.53774	4.13668	1.77805
chr1	38992953	38993325	C7KUGACXX_8_7961.sorted.filtered_peak_668	19	.	2.77474	4.36420	1.98407
chr1	39025111	39025575	C7KUGACXX_8_7961.sorted.filtered_peak_669	42	.	2.94893	6.83371	4.24078
chr1	39300928	39301292	C7KUGACXX_8_7961.sorted.filtered_peak_670	16	.	2.72919	4.00304	1.65857
chr1	39318538	39318860	C7KUGACXX_8_7961.sorted.filtered_peak_671	28	.	3.20637	5.37653	2.89889
chr1	39324613	39325985	C7KUGACXX_8_7961.sorted.filtered_peak_672	118	.	3.84797	14.80749	11.83427
chr1	39338280	39339541	C7KUGACXX_8_7961.sorted.filtered_peak_673	102	.	3.68412	13.15542	10.22861
chr1	39443298	39443767	C7KUGACXX_8_7961.sorted.filtered_peak_674	18	.	2.77219	4.26049	1.89376
chr1	39456375	39457575	C7KUGACXX_8_7961.sorted.filtered_peak_675	72	.	3.53786	9.99838	7.24352
chr1	39462778	39463103	C7KUGACXX_8_7961.sorted.filtered_peak_676	28	.	2.93270	5.36774	2.87856
chr1	39491616	39492575	C7KUGACXX_8_7961.sorted.filtered_peak_677	53	.	3.74669	8.00569	5.35098
chr1	39571261	39571575	C7KUGACXX_8_7961.sorted.filtered_peak_678	27	.	2.85306	5.18541	2.70831
chr1	39649440	39650002	C7KUGACXX_8_7961.sorted.filtered_peak_679	30	.	3.01267	5.51901	3.00693
chr1	39657881	39658447	C7KUGACXX_8_7961.sorted.filtered_peak_680	26	.	2.56400	5.12492	2.65822
chr1	39670302	39671464	C7KUGACXX_8_7961.sorted.filtered_peak_681	32	.	2.90661	5.72411	3.24025
chr1	39680780	39681119	C7KUGACXX_8_7961.sorted.filtered_peak_682	26	.	2.80758	5.13515	2.67196
chr1	39681367	39681780	C7KUGACXX_8_7961.sorted.filtered_peak_683	20	.	2.63236	4.46713	2.06915
chr1	39864212	39864509	C7KUGACXX_8_7961.sorted.filtered_peak_684	31	.	3.18525	5.68212	3.16299
chr1	39874089	39874978	C7KUGACXX_8_7961.sorted.filtered_peak_685	64	.	3.37983	9.12856	6.40216
chr1	39957195	39957462	C7KUGACXX_8_7961.sorted.filtered_peak_686	19	.	2.89988	4.33346	1.94932
chr1	39991513	39991924	C7KUGACXX_8_7961.sorted.filtered_peak_687	25	.	3.13381	5.03328	2.57565
chr1	40041331	40042727	C7KUGACXX_8_7961.sorted.filtered_peak_688	46	.	2.90853	7.26091	4.66850
chr1	40071710	40072142	C7KUGACXX_8_7961.sorted.filtered_peak_689	18	.	2.87045	4.26490	1.89931
chr1	40156971	40157338	C7KUGACXX_8_7961.sorted.filtered_peak_690	23	.	2.78978	4.75233	2.32843
chr1	40204343	40204863	C7KUGACXX_8_7961.sorted.filtered_peak_691	78	.	4.13800	10.61077	7.83203
chr1	40254517	40255139	C7KUGACXX_8_7961.sorted.filtered_peak_692	15	.	2.74718	3.88970	1.55585
chr1	40264736	40265230	C7KUGACXX_8_7961.sorted.filtered_peak_693	44	.	3.57772	7.06628	4.46489
chr1	40282453	40282703	C7KUGACXX_8_7961.sorted.filtered_peak_694	29	.	3.16836	5.42091	2.92288
chr1	40311352	40311710	C7KUGACXX_8_7961.sorted.filtered_peak_695	15	.	2.53549	3.87733	1.54688
chr1	40348677	40349361	C7KUGACXX_8_7961.sorted.filtered_peak_696	96	.	4.31133	12.55706	9.66174
chr1	40367547	40367984	C7KUGACXX_8_7961.sorted.filtered_peak_697	13	.	2.48285	3.57256	1.30235
chr1	40385278	40385528	C7KUGACXX_8_7961.sorted.filtered_peak_698	17	.	2.84794	4.16573	1.79092
chr1	40420708	40421214	C7KUGACXX_8_7961.sorted.filtered_peak_699	20	.	2.55113	4.40967	2.01718
chr1	40505189	40507031	C7KUGACXX_8_7961.sorted.filtered_peak_700	123	.	3.26891	15.41861	12.39082
chr1	40524966	40525796	C7KUGACXX_8_7961.sorted.filtered_peak_701	27	.	2.71100	5.18781	2.73171
chr1	40562519	40563421	C7KUGACXX_8_7961.sorted.filtered_peak_702	67	.	3.58984	9.48214	6.74659
chr1	40626609	40627756	C7KUGACXX_8_7961.sorted.filtered_peak_703	68	.	3.43394	9.62161	6.89607
chr1	40651820	40652465	C7KUGACXX_8_7961.sorted.filtered_peak_704	25	.	2.82605	4.94605	2.50076
chr1	40723073	40724435	C7KUGACXX_8_7961.sorted.filtered_peak_705	128	.	3.74326	15.83913	12.80799
chr1	40781045	40781385	C7KUGACXX_8_7961.sorted.filtered_peak_706	32	.	2.85665	5.79005	3.26797
chr1	40807708	40808212	C7KUGACXX_8_7961.sorted.filtered_peak_707	27	.	2.69962	5.21609	2.74706
chr1	40839126	40840632	C7KUGACXX_8_7961.sorted.filtered_peak_708	58	.	2.88345	8.53261	5.85564
chr1	40851309	40852111	C7KUGACXX_8_7961.sorted.filtered_peak_709	81	.	3.22797	10.99875	8.18179
chr1	40860385	40860944	C7KUGACXX_8_7961.sorted.filtered_peak_710	18	.	2.33880	4.23399	1.87323
chr1	40870398	40870704	C7KUGACXX_8_7961.sorted.filtered_peak_711	15	.	2.43136	3.91788	1.58482
chr1	40915456	40916074	C7KUGACXX_8_7961.sorted.filtered_peak_712	81	.	3.94355	11.03019	8.19178
chr1	40916735	40917133	C7KUGACXX_8_7961.sorted.filtered_peak_713	17	.	2.45888	4.13838	1.78382
chr1	40942743	40943158	C7KUGACXX_8_7961.sorted.filtered_peak_714	49	.	3.56029	7.54556	4.90588
chr1	40974118	40974764	C7KUGACXX_8_7961.sorted.filtered_peak_715	106	.	5.06711	13.54994	10.60174
chr1	40996762	40997673	C7KUGACXX_8_7961.sorted.filtered_peak_716	129	.	4.73712	15.94810	12.91159
chr1	41131175	41131721	C7KUGACXX_8_7961.sorted.filtered_peak_717	35	.	2.82127	6.07054	3.51666
chr1	41157016	41158331	C7KUGACXX_8_7961.sorted.filtered_peak_718	97	.	3.37464	12.69722	9.79502
chr1	41174560	41175011	C7KUGACXX_8_7961.sorted.filtered_peak_719	22	.	2.66710	4.63913	2.21906
chr1	41267759	41268528	C7KUGACXX_8_7961.sorted.filtered_peak_720	26	.	2.75676	5.10770	2.64740
chr1	41284109	41284389	C7KUGACXX_8_7961.sorted.filtered_peak_721	16	.	2.55356	4.01880	1.67641
chr1	41306516	41306766	C7KUGACXX_8_7961.sorted.filtered_peak_722	17	.	2.67874	4.12030	1.76011
chr1	41315699	41316033	C7KUGACXX_8_7961.sorted.filtered_peak_723	29	.	3.05814	5.49050	2.99142
chr1	41327920	41328524	C7KUGACXX_8_7961.sorted.filtered_peak_724	128	.	4.51391	15.85133	12.82415
chr1	41341486	41341918	C7KUGACXX_8_7961.sorted.filtered_peak_725	19	.	2.66318	4.28671	1.90710
chr1	41385595	41385845	C7KUGACXX_8_7961.sorted.filtered_peak_726	20	.	2.91773	4.51154	2.09787
chr1	41444949	41446148	C7KUGACXX_8_7961.sorted.filtered_peak_727	115	.	3.70801	14.54315	11.58768
chr1	41469415	41469703	C7KUGACXX_8_7961.sorted.filtered_peak_728	36	.	3.10010	6.19033	3.62796
chr1	41733877	41734153	C7KUGACXX_8_7961.sorted.filtered_peak_729	31	.	3.20547	5.63268	3.11861
chr1	41826654	41827575	C7KUGACXX_8_7961.sorted.filtered_peak_730	63	.	3.30317	9.08659	6.37070
chr1	42039778	42040028	C7KUGACXX_8_7961.sorted.filtered_peak_731	16	.	2.64648	4.04623	1.69350
chr1	42088582	42088950	C7KUGACXX_8_7961.sorted.filtered_peak_732	15	.	2.60226	3.85189	1.52631
chr1	42127891	42128469	C7KUGACXX_8_7961.sorted.filtered_peak_733	59	.	3.16699	8.60604	5.92513
chr1	42138813	42139502	C7KUGACXX_8_7961.sorted.filtered_peak_734	50	.	3.06933	7.66126	5.03132
chr1	42149590	42150339	C7KUGACXX_8_7961.sorted.filtered_peak_735	36	.	2.71400	6.17866	3.64508
chr1	42216782	42217780	C7KUGACXX_8_7961.sorted.filtered_peak_736	29	.	2.69582	5.45624	2.96848
chr1	42268662	42269143	C7KUGACXX_8_7961.sorted.filtered_peak_737	57	.	3.21792	8.43866	5.75052
chr1	42272345	42272664	C7KUGACXX_8_7961.sorted.filtered_peak_738	22	.	2.44545	4.65352	2.24153
chr1	42356915	42357603	C7KUGACXX_8_7961.sorted.filtered_peak_739	32	.	2.80219	5.74742	3.22846
chr1	42363720	42364181	C7KUGACXX_8_7961.sorted.filtered_peak_740	38	.	2.97533	6.44526	3.86886
chr1	42385500	42386092	C7KUGACXX_8_7961.sorted.filtered_peak_741	61	.	3.08615	8.79605	6.10195
chr1	42386390	42386810	C7KUGACXX_8_7961.sorted.filtered_peak_742	14	.	2.20096	3.80191	1.48890
chr1	42501029	42502078	C7KUGACXX_8_7961.sorted.filtered_peak_743	91	.	3.60015	11.98942	9.12131
chr1	42785660	42786061	C7KUGACXX_8_7961.sorted.filtered_peak_744	46	.	3.29002	7.31949	4.68694
chr1	42800002	42801459	C7KUGACXX_8_7961.sorted.filtered_peak_745	55	.	3.00650	8.23609	5.56906
chr1	42846260	42846628	C7KUGACXX_8_7961.sorted.filtered_peak_746	24	.	3.02950	4.88668	2.44129
chr1	42921474	42922757	C7KUGACXX_8_7961.sorted.filtered_peak_747	84	.	3.58590	11.30093	8.47614
chr1	42928430	42929206	C7KUGACXX_8_7961.sorted.filtered_peak_748	131	.	4.40563	16.14913	13.10169
chr1	43123593	43124611	C7KUGACXX_8_7961.sorted.filtered_peak_749	88	.	3.76962	11.70404	8.86743
chr1	43147387	43148152	C7KUGACXX_8_7961.sorted.filtered_peak_750	110	.	3.58848	13.95006	11.00317
chr1	43232208	43233341	C7KUGACXX_8_7961.sorted.filtered_peak_751	163	.	4.18275	19.54202	16.32387
chr1	43282483	43283452	C7KUGACXX_8_7961.sorted.filtered_peak_752	183	.	4.55115	21.68892	18.37456
chr1	43311909	43312865	C7KUGACXX_8_7961.sorted.filtered_peak_753	60	.	3.13039	8.68405	6.01160
chr1	43389698	43390460	C7KUGACXX_8_7961.sorted.filtered_peak_754	89	.	3.62582	11.82902	8.95252
chr1	43396939	43397274	C7KUGACXX_8_7961.sorted.filtered_peak_755	41	.	2.74727	6.69165	4.10402
chr1	43397478	43398106	C7KUGACXX_8_7961.sorted.filtered_peak_756	54	.	2.95938	8.15605	5.49404
chr1	43423539	43424985	C7KUGACXX_8_7961.sorted.filtered_peak_757	60	.	2.85347	8.74002	6.02777
chr1	43539372	43539631	C7KUGACXX_8_7961.sorted.filtered_peak_758	30	.	3.11672	5.56369	3.05735
chr1	43637645	43638515	C7KUGACXX_8_7961.sorted.filtered_peak_759	93	.	3.81330	12.26529	9.39359
chr1	43824203	43824781	C7KUGACXX_8_7961.sorted.filtered_peak_760	79	.	3.76815	10.81580	7.98773
chr1	43833382	43834322	C7KUGACXX_8_7961.sorted.filtered_peak_761	68	.	3.13275	9.59562	6.83826
chr1	43855255	43856116	C7KUGACXX_8_7961.sorted.filtered_peak_762	61	.	3.54872	8.85071	6.17991
chr1	43919583	43920557	C7KUGACXX_8_7961.sorted.filtered_peak_763	16	.	2.50349	3.98521	1.64432
chr1	44115398	44116491	C7KUGACXX_8_7961.sorted.filtered_peak_764	187	.	4.51389	22.07125	18.72184
chr1	44172601	44173606	C7KUGACXX_8_7961.sorted.filtered_peak_765	62	.	3.15549	8.93024	6.25389
chr1	44229170	44229453	C7KUGACXX_8_7961.sorted.filtered_peak_766	29	.	3.14165	5.40543	2.91320
chr1	44411931	44412923	C7KUGACXX_8_7961.sorted.filtered_peak_767	128	.	4.00978	15.91521	12.86594
chr1	44435356	44435833	C7KUGACXX_8_7961.sorted.filtered_peak_768	81	.	3.26310	10.95984	8.13947
chr1	44440176	44440926	C7KUGACXX_8_7961.sorted.filtered_peak_769	44	.	2.56277	7.00689	4.40242
chr1	44456878	44457655	C7KUGACXX_8_7961.sorted.filtered_peak_770	26	.	2.78502	5.07371	2.61945
chr1	44495460	44496246	C7KUGACXX_8_7961.sorted.filtered_peak_771	57	.	3.08113	8.39272	5.70420
chr1	44513086	44513615	C7KUGACXX_8_7961.sorted.filtered_peak_772	13	.	2.63925	3.64410	1.35703
chr1	44678687	44679581	C7KUGACXX_8_7961.sorted.filtered_peak_773	69	.	3.32983	9.64003	6.91416
chr1	44820744	44821539	C7KUGACXX_8_7961.sorted.filtered_peak_774	134	.	4.53123	16.47181	13.40682
chr1	45097231	45098466	C7KUGACXX_8_7961.sorted.filtered_peak_775	63	.	3.29204	9.00785	6.30559
chr1	45118201	45118474	C7KUGACXX_8_7961.sorted.filtered_peak_776	19	.	2.69262	4.35934	1.96657
chr1	45139448	45140531	C7KUGACXX_8_7961.sorted.filtered_peak_777	190	.	4.48475	22.42187	19.08579
chr1	45173604	45174000	C7KUGACXX_8_7961.sorted.filtered_peak_778	19	.	2.77628	4.31591	1.93566
chr1	45180722	45181143	C7KUGACXX_8_7961.sorted.filtered_peak_779	39	.	3.28559	6.54776	3.96436
chr1	45187268	45187936	C7KUGACXX_8_7961.sorted.filtered_peak_780	81	.	3.60102	11.02624	8.18792
chr1	45196222	45197249	C7KUGACXX_8_7961.sorted.filtered_peak_781	104	.	3.88431	13.42576	10.47116
chr1	45205005	45205997	C7KUGACXX_8_7961.sorted.filtered_peak_782	123	.	4.36969	15.38868	12.36274
chr1	45240885	45241976	C7KUGACXX_8_7961.sorted.filtered_peak_783	86	.	3.59091	11.49891	8.66273
chr1	45251832	45252273	C7KUGACXX_8_7961.sorted.filtered_peak_784	27	.	2.84914	5.25139	2.76686
chr1	45259348	45259612	C7KUGACXX_8_7961.sorted.filtered_peak_785	32	.	3.27832	5.76415	3.23679
chr1	45265310	45266477	C7KUGACXX_8_7961.sorted.filtered_peak_786	145	.	3.72544	17.65911	14.53999
chr1	45273034	45273917	C7KUGACXX_8_7961.sorted.filtered_peak_787	40	.	2.27495	6.56390	4.01633
chr1	45275146	45275778	C7KUGACXX_8_7961.sorted.filtered_peak_788	47	.	2.38754	7.32321	4.72622
chr1	45285098	45286096	C7KUGACXX_8_7961.sorted.filtered_peak_789	86	.	3.69101	11.46457	8.64050
chr1	45451935	45452632	C7KUGACXX_8_7961.sorted.filtered_peak_790	129	.	4.81875	16.03701	12.99910
chr1	45476879	45478003	C7KUGACXX_8_7961.sorted.filtered_peak_791	45	.	2.75135	7.14155	4.53667
chr1	45769021	45770056	C7KUGACXX_8_7961.sorted.filtered_peak_792	140	.	4.13125	17.10773	14.01135
chr1	45805277	45806354	C7KUGACXX_8_7961.sorted.filtered_peak_793	153	.	4.29198	18.56041	15.37271
chr1	45956298	45957376	C7KUGACXX_8_7961.sorted.filtered_peak_794	125	.	3.74647	15.56912	12.57116
chr1	45965122	45966198	C7KUGACXX_8_7961.sorted.filtered_peak_795	130	.	3.89968	16.09223	13.04010
chr1	45986660	45988131	C7KUGACXX_8_7961.sorted.filtered_peak_796	77	.	3.45002	10.55218	7.76092
chr1	46009299	46009886	C7KUGACXX_8_7961.sorted.filtered_peak_797	79	.	4.18575	10.74774	7.94318
chr1	46016201	46017058	C7KUGACXX_8_7961.sorted.filtered_peak_798	111	.	4.50949	14.07433	11.10321
chr1	46035760	46036148	C7KUGACXX_8_7961.sorted.filtered_peak_799	23	.	2.96434	4.79281	2.35820
chr1	46048957	46050843	C7KUGACXX_8_7961.sorted.filtered_peak_800	78	.	3.06587	10.62410	7.80799
chr1	46151784	46153364	C7KUGACXX_8_7961.sorted.filtered_peak_801	136	.	3.29785	16.73841	13.64805
chr1	46153601	46154140	C7KUGACXX_8_7961.sorted.filtered_peak_802	37	.	2.22933	6.35681	3.79427
chr1	46215744	46216830	C7KUGACXX_8_7961.sorted.filtered_peak_803	111	.	3.82393	14.08025	11.11567
chr1	46268667	46269437	C7KUGACXX_8_7961.sorted.filtered_peak_804	97	.	3.89904	12.66998	9.79163
chr1	46597915	46599157	C7KUGACXX_8_7961.sorted.filtered_peak_805	103	.	3.65468	13.23897	10.32997
chr1	46632402	46632763	C7KUGACXX_8_7961.sorted.filtered_peak_806	16	.	2.64615	3.96934	1.62820
chr1	46663765	46664512	C7KUGACXX_8_7961.sorted.filtered_peak_807	42	.	2.98288	6.79315	4.21060
chr1	46691683	46692038	C7KUGACXX_8_7961.sorted.filtered_peak_808	10	.	2.50218	3.23189	1.00644
chr1	46712472	46713552	C7KUGACXX_8_7961.sorted.filtered_peak_809	80	.	3.53993	10.83740	8.04271
chr1	46768055	46769813	C7KUGACXX_8_7961.sorted.filtered_peak_810	103	.	3.37145	13.18878	10.30201
chr1	46806116	46806906	C7KUGACXX_8_7961.sorted.filtered_peak_811	65	.	3.61957	9.28984	6.54943
chr1	46908166	46908694	C7KUGACXX_8_7961.sorted.filtered_peak_812	28	.	2.94979	5.38048	2.89076
chr1	46943128	46943378	C7KUGACXX_8_7961.sorted.filtered_peak_813	29	.	3.01120	5.39144	2.90482
chr1	46998574	46998824	C7KUGACXX_8_7961.sorted.filtered_peak_814	22	.	2.73601	4.67730	2.24628
chr1	47047234	47047908	C7KUGACXX_8_7961.sorted.filtered_peak_815	63	.	3.71890	9.11979	6.37535
chr1	47069670	47070577	C7KUGACXX_8_7961.sorted.filtered_peak_816	88	.	3.32442	11.64361	8.81941
chr1	47081889	47082781	C7KUGACXX_8_7961.sorted.filtered_peak_817	46	.	3.06997	7.32159	4.68152
chr1	47134036	47134473	C7KUGACXX_8_7961.sorted.filtered_peak_818	22	.	2.57027	4.71768	2.28815
chr1	47184481	47185258	C7KUGACXX_8_7961.sorted.filtered_peak_819	119	.	3.99827	14.96051	11.97522
chr1	47190710	47191239	C7KUGACXX_8_7961.sorted.filtered_peak_820	26	.	2.96971	5.07695	2.61953
chr1	47644881	47645131	C7KUGACXX_8_7961.sorted.filtered_peak_821	21	.	2.60321	4.53719	2.12520
chr1	47658654	47659035	C7KUGACXX_8_7961.sorted.filtered_peak_822	18	.	2.63011	4.23885	1.86776
chr1	47779519	47780337	C7KUGACXX_8_7961.sorted.filtered_peak_823	186	.	4.89694	21.97694	18.65421
chr1	47799222	47800639	C7KUGACXX_8_7961.sorted.filtered_peak_824	96	.	3.77998	12.58599	9.67228
chr1	47902203	47903835	C7KUGACXX_8_7961.sorted.filtered_peak_825	91	.	3.19224	12.01918	9.17270
chr1	48176163	48176552	C7KUGACXX_8_7961.sorted.filtered_peak_826	12	.	2.54514	3.54969	1.28230
chr1	48463164	48463485	C7KUGACXX_8_7961.sorted.filtered_peak_827	15	.	2.63664	3.88075	1.55849
chr1	48662103	48662380	C7KUGACXX_8_7961.sorted.filtered_peak_828	14	.	2.71756	3.81054	1.49025
chr1	48937629	48938248	C7KUGACXX_8_7961.sorted.filtered_peak_829	51	.	3.42681	7.75807	5.11828
chr1	51190124	51190661	C7KUGACXX_8_7961.sorted.filtered_peak_830	11	.	2.54652	3.34803	1.10078
chr1	51339121	51339668	C7KUGACXX_8_7961.sorted.filtered_peak_831	35	.	3.22109	6.08014	3.54914
chr1	51425114	51426437	C7KUGACXX_8_7961.sorted.filtered_peak_832	107	.	3.63688	13.71974	10.77800
chr1	51433789	51435884	C7KUGACXX_8_7961.sorted.filtered_peak_833	56	.	2.96056	8.31436	5.64378
chr1	51680379	51681228	C7KUGACXX_8_7961.sorted.filtered_peak_834	36	.	3.39117	6.18757	3.65687
chr1	51701535	51702494	C7KUGACXX_8_7961.sorted.filtered_peak_835	79	.	3.69687	10.72902	7.96536
chr1	51750879	51751129	C7KUGACXX_8_7961.sorted.filtered_peak_836	19	.	2.76054	4.28603	1.90942
chr1	51895676	51895926	C7KUGACXX_8_7961.sorted.filtered_peak_837	27	.	2.81122	5.28921	2.79788
chr1	51899189	51899940	C7KUGACXX_8_7961.sorted.filtered_peak_838	37	.	3.02584	6.30539	3.75492
chr1	51908084	51908450	C7KUGACXX_8_7961.sorted.filtered_peak_839	30	.	2.89605	5.57418	3.07215
chr1	51983928	51984178	C7KUGACXX_8_7961.sorted.filtered_peak_840	21	.	2.15136	4.54288	2.13686
chr1	51984471	51985338	C7KUGACXX_8_7961.sorted.filtered_peak_841	30	.	2.33027	5.58813	3.08771
chr1	52000526	52001040	C7KUGACXX_8_7961.sorted.filtered_peak_842	34	.	3.18119	5.98896	3.45786
chr1	52035036	52035852	C7KUGACXX_8_7961.sorted.filtered_peak_843	25	.	2.91077	4.93354	2.50558
chr1	52082520	52083184	C7KUGACXX_8_7961.sorted.filtered_peak_844	62	.	3.69223	8.93453	6.21217
chr1	52194809	52195912	C7KUGACXX_8_7961.sorted.filtered_peak_845	61	.	3.17119	8.80014	6.11818
chr1	52343923	52345055	C7KUGACXX_8_7961.sorted.filtered_peak_846	182	.	4.34647	21.55950	18.26124
chr1	52468001	52468334	C7KUGACXX_8_7961.sorted.filtered_peak_847	57	.	4.03560	8.39567	5.70559
chr1	52498723	52499634	C7KUGACXX_8_7961.sorted.filtered_peak_848	51	.	3.24925	7.79042	5.14606
chr1	52520848	52522626	C7KUGACXX_8_7961.sorted.filtered_peak_849	67	.	2.94814	9.46097	6.71715
chr1	52831307	52832411	C7KUGACXX_8_7961.sorted.filtered_peak_850	163	.	4.08159	19.61156	16.37098
chr1	52869519	52870658	C7KUGACXX_8_7961.sorted.filtered_peak_851	118	.	3.95088	14.84592	11.85300
chr1	52889512	52890068	C7KUGACXX_8_7961.sorted.filtered_peak_852	50	.	3.48840	7.70471	5.05486
chr1	52989151	52989426	C7KUGACXX_8_7961.sorted.filtered_peak_853	23	.	3.04659	4.76601	2.33702
chr1	53017951	53019345	C7KUGACXX_8_7961.sorted.filtered_peak_854	36	.	2.71644	6.21797	3.66477
chr1	53033564	53033913	C7KUGACXX_8_7961.sorted.filtered_peak_855	12	.	2.63522	3.58480	1.29727
chr1	53068033	53068329	C7KUGACXX_8_7961.sorted.filtered_peak_856	14	.	2.44747	3.72104	1.41804
chr1	53102658	53103522	C7KUGACXX_8_7961.sorted.filtered_peak_857	69	.	3.47139	9.74635	6.98200
chr1	53151896	53152179	C7KUGACXX_8_7961.sorted.filtered_peak_858	66	.	4.13566	9.39054	6.63366
chr1	53163577	53164249	C7KUGACXX_8_7961.sorted.filtered_peak_859	29	.	2.85009	5.49175	2.99390
chr1	53168595	53169268	C7KUGACXX_8_7961.sorted.filtered_peak_860	51	.	3.35989	7.76690	5.10429
chr1	53191693	53192628	C7KUGACXX_8_7961.sorted.filtered_peak_861	67	.	3.53150	9.46885	6.70800
chr1	53308334	53308875	C7KUGACXX_8_7961.sorted.filtered_peak_862	17	.	2.81773	4.09810	1.74396
chr1	53387190	53387613	C7KUGACXX_8_7961.sorted.filtered_peak_863	36	.	3.28097	6.18726	3.63637
chr1	53392847	53393435	C7KUGACXX_8_7961.sorted.filtered_peak_864	34	.	3.12151	5.96385	3.42187
chr1	53480366	53480883	C7KUGACXX_8_7961.sorted.filtered_peak_865	130	.	5.16330	16.11293	13.04932
chr1	53662018	53662779	C7KUGACXX_8_7961.sorted.filtered_peak_866	81	.	3.66109	10.96199	8.13964
chr1	53685777	53686690	C7KUGACXX_8_7961.sorted.filtered_peak_867	179	.	4.66748	21.21934	17.92683
chr1	53703835	53704679	C7KUGACXX_8_7961.sorted.filtered_peak_868	82	.	3.71507	11.02304	8.22268
chr1	53791593	53792560	C7KUGACXX_8_7961.sorted.filtered_peak_869	50	.	2.64356	7.63498	5.00042
chr1	53793682	53794076	C7KUGACXX_8_7961.sorted.filtered_peak_870	26	.	2.23856	5.07882	2.62028
chr1	53878791	53879485	C7KUGACXX_8_7961.sorted.filtered_peak_871	48	.	3.23870	7.47001	4.81680
chr1	54231361	54231848	C7KUGACXX_8_7961.sorted.filtered_peak_872	37	.	3.04653	6.29415	3.76417
chr1	54232195	54232845	C7KUGACXX_8_7961.sorted.filtered_peak_873	25	.	2.72856	4.97403	2.51724
chr1	54248914	54249234	C7KUGACXX_8_7961.sorted.filtered_peak_874	34	.	3.40152	5.92464	3.40664
chr1	54303633	54304548	C7KUGACXX_8_7961.sorted.filtered_peak_875	146	.	4.52456	17.82072	14.68804
chr1	54355278	54355988	C7KUGACXX_8_7961.sorted.filtered_peak_876	128	.	4.50000	15.87529	12.81676
chr1	54411109	54412268	C7KUGACXX_8_7961.sorted.filtered_peak_877	202	.	4.13820	23.63968	20.22395
chr1	54518519	54519559	C7KUGACXX_8_7961.sorted.filtered_peak_878	217	.	4.49620	25.24290	21.76589
chr1	54535755	54536081	C7KUGACXX_8_7961.sorted.filtered_peak_879	28	.	3.08224	5.35853	2.86324
chr1	54665293	54666042	C7KUGACXX_8_7961.sorted.filtered_peak_880	68	.	3.67023	9.60975	6.86497
chr1	54752965	54753278	C7KUGACXX_8_7961.sorted.filtered_peak_881	36	.	2.85371	6.25024	3.68706
chr1	54872846	54873752	C7KUGACXX_8_7961.sorted.filtered_peak_882	45	.	2.65482	7.15705	4.53106
chr1	54946934	54947325	C7KUGACXX_8_7961.sorted.filtered_peak_883	27	.	2.84385	5.20798	2.73234
chr1	54953809	54954325	C7KUGACXX_8_7961.sorted.filtered_peak_884	57	.	3.17093	8.39017	5.70350
chr1	54954618	54955280	C7KUGACXX_8_7961.sorted.filtered_peak_885	26	.	2.51757	5.06450	2.61033
chr1	55137807	55138122	C7KUGACXX_8_7961.sorted.filtered_peak_886	49	.	3.71187	7.64996	4.99033
chr1	55181133	55181989	C7KUGACXX_8_7961.sorted.filtered_peak_887	45	.	3.24567	7.19069	4.56831
chr1	55230012	55230768	C7KUGACXX_8_7961.sorted.filtered_peak_888	226	.	5.00578	26.20213	22.67267
chr1	55266790	55267388	C7KUGACXX_8_7961.sorted.filtered_peak_889	44	.	3.04492	7.02065	4.40137
chr1	55272932	55273368	C7KUGACXX_8_7961.sorted.filtered_peak_890	17	.	2.48714	4.10936	1.74766
chr1	55352509	55353488	C7KUGACXX_8_7961.sorted.filtered_peak_891	26	.	2.60751	5.06239	2.60188
chr1	55487768	55488018	C7KUGACXX_8_7961.sorted.filtered_peak_892	17	.	2.82840	4.11075	1.74345
chr1	55593607	55593933	C7KUGACXX_8_7961.sorted.filtered_peak_893	20	.	2.75026	4.44707	2.05033
chr1	55606204	55606557	C7KUGACXX_8_7961.sorted.filtered_peak_894	36	.	3.02751	6.18519	3.62586
chr1	55616822	55617219	C7KUGACXX_8_7961.sorted.filtered_peak_895	16	.	2.60138	3.95477	1.62846
chr1	55680677	55681588	C7KUGACXX_8_7961.sorted.filtered_peak_896	41	.	2.83712	6.72109	4.13918
chr1	55743252	55743554	C7KUGACXX_8_7961.sorted.filtered_peak_897	25	.	3.00579	5.04890	2.59116
chr1	55929564	55929910	C7KUGACXX_8_7961.sorted.filtered_peak_898	16	.	2.78422	4.00346	1.66080
chr1	57773141	57773416	C7KUGACXX_8_7961.sorted.filtered_peak_899	28	.	3.03248	5.38558	2.88910
chr1	59011469	59012733	C7KUGACXX_8_7961.sorted.filtered_peak_900	73	.	3.29729	10.09477	7.33188
chr1	59165068	59165854	C7KUGACXX_8_7961.sorted.filtered_peak_901	30	.	2.95647	5.51816	3.03847
chr1	59183794	59184433	C7KUGACXX_8_7961.sorted.filtered_peak_902	34	.	3.10205	5.95025	3.41811
chr1	59220427	59221618	C7KUGACXX_8_7961.sorted.filtered_peak_903	48	.	3.07200	7.43775	4.81918
chr1	59249145	59250949	C7KUGACXX_8_7961.sorted.filtered_peak_904	92	.	2.67485	12.15724	9.29976
chr1	59281045	59282348	C7KUGACXX_8_7961.sorted.filtered_peak_905	42	.	2.66198	6.84601	4.29026
chr1	59369071	59369952	C7KUGACXX_8_7961.sorted.filtered_peak_906	78	.	3.50348	10.69529	7.89092
chr1	59388039	59388548	C7KUGACXX_8_7961.sorted.filtered_peak_907	47	.	3.57220	7.42619	4.79126
chr1	59395510	59395762	C7KUGACXX_8_7961.sorted.filtered_peak_908	24	.	2.78799	4.94503	2.48682
chr1	59398923	59399248	C7KUGACXX_8_7961.sorted.filtered_peak_909	27	.	2.89650	5.18388	2.72019
chr1	59407175	59408127	C7KUGACXX_8_7961.sorted.filtered_peak_910	95	.	3.77088	12.46938	9.58242
chr1	59433948	59434640	C7KUGACXX_8_7961.sorted.filtered_peak_911	73	.	3.73872	10.19442	7.39848
chr1	59473573	59474016	C7KUGACXX_8_7961.sorted.filtered_peak_912	19	.	2.60136	4.33470	1.94985
chr1	59484112	59484505	C7KUGACXX_8_7961.sorted.filtered_peak_913	21	.	2.50895	4.53666	2.13421
chr1	59485853	59486434	C7KUGACXX_8_7961.sorted.filtered_peak_914	22	.	2.55752	4.66643	2.24598
chr1	59510496	59511185	C7KUGACXX_8_7961.sorted.filtered_peak_915	21	.	2.57742	4.50522	2.10152
chr1	59512491	59512803	C7KUGACXX_8_7961.sorted.filtered_peak_916	33	.	2.97763	5.82343	3.30658
chr1	59536948	59537391	C7KUGACXX_8_7961.sorted.filtered_peak_917	12	.	2.47682	3.53734	1.26458
chr1	59612361	59612772	C7KUGACXX_8_7961.sorted.filtered_peak_918	14	.	2.33648	3.73700	1.43110
chr1	59761987	59762948	C7KUGACXX_8_7961.sorted.filtered_peak_919	75	.	3.24291	10.33595	7.57248
chr1	60036155	60036552	C7KUGACXX_8_7961.sorted.filtered_peak_920	44	.	3.28334	7.04009	4.42529
chr1	60280312	60280647	C7KUGACXX_8_7961.sorted.filtered_peak_921	26	.	3.05188	5.17171	2.69635
chr1	61508637	61509109	C7KUGACXX_8_7961.sorted.filtered_peak_922	44	.	3.54223	7.02194	4.40109
chr1	61515473	61516074	C7KUGACXX_8_7961.sorted.filtered_peak_923	39	.	3.01487	6.48497	3.92765
chr1	61542544	61543221	C7KUGACXX_8_7961.sorted.filtered_peak_924	72	.	3.12325	10.02826	7.25085
chr1	61543418	61543962	C7KUGACXX_8_7961.sorted.filtered_peak_925	85	.	3.26950	11.34726	8.50230
chr1	61767520	61767993	C7KUGACXX_8_7961.sorted.filtered_peak_926	14	.	2.61351	3.77293	1.46915
chr1	61918879	61919347	C7KUGACXX_8_7961.sorted.filtered_peak_927	20	.	2.74263	4.48166	2.08564
chr1	62190394	62191285	C7KUGACXX_8_7961.sorted.filtered_peak_928	97	.	4.19369	12.62589	9.72212
chr1	62248454	62248730	C7KUGACXX_8_7961.sorted.filtered_peak_929	20	.	2.93960	4.44057	2.04036
chr1	62901601	62903187	C7KUGACXX_8_7961.sorted.filtered_peak_930	144	.	3.48917	17.50822	14.41698
chr1	63153865	63154479	C7KUGACXX_8_7961.sorted.filtered_peak_931	16	.	2.59897	4.00702	1.66246
chr1	63249306	63250353	C7KUGACXX_8_7961.sorted.filtered_peak_932	122	.	4.09268	15.26446	12.25515
chr1	63307309	63307618	C7KUGACXX_8_7961.sorted.filtered_peak_933	28	.	3.19695	5.33357	2.84823
chr1	63614739	63614989	C7KUGACXX_8_7961.sorted.filtered_peak_934	21	.	2.94872	4.49507	2.10490
chr1	63832750	63833667	C7KUGACXX_8_7961.sorted.filtered_peak_935	108	.	4.11099	13.76855	10.80618
chr1	63988546	63989570	C7KUGACXX_8_7961.sorted.filtered_peak_936	115	.	4.09533	14.54116	11.57164
chr1	64058917	64060257	C7KUGACXX_8_7961.sorted.filtered_peak_937	53	.	3.27433	8.04889	5.37357
chr1	64734902	64735292	C7KUGACXX_8_7961.sorted.filtered_peak_938	11	.	2.56268	3.39147	1.13713
chr1	65329710	65330262	C7KUGACXX_8_7961.sorted.filtered_peak_939	93	.	4.41198	12.25521	9.35341
chr1	65388091	65388529	C7KUGACXX_8_7961.sorted.filtered_peak_940	18	.	2.57602	4.23228	1.85396
chr1	65422635	65422886	C7KUGACXX_8_7961.sorted.filtered_peak_941	22	.	2.77574	4.67858	2.24621
chr1	65431317	65432640	C7KUGACXX_8_7961.sorted.filtered_peak_942	73	.	3.05827	10.10159	7.32663
chr1	65468106	65468925	C7KUGACXX_8_7961.sorted.filtered_peak_943	17	.	2.56221	4.13065	1.76965
chr1	65532403	65533305	C7KUGACXX_8_7961.sorted.filtered_peak_944	36	.	2.73706	6.15239	3.62831
chr1	65540899	65541393	C7KUGACXX_8_7961.sorted.filtered_peak_945	13	.	2.54012	3.60804	1.32527
chr1	65719693	65720848	C7KUGACXX_8_7961.sorted.filtered_peak_946	38	.	2.95926	6.46635	3.88828
chr1	65775458	65775833	C7KUGACXX_8_7961.sorted.filtered_peak_947	26	.	3.17471	5.13984	2.66763
chr1	65885394	65886766	C7KUGACXX_8_7961.sorted.filtered_peak_948	113	.	3.45510	14.27887	11.33322
chr1	66153292	66153900	C7KUGACXX_8_7961.sorted.filtered_peak_949	40	.	3.39992	6.67387	4.08791
chr1	66258423	66258860	C7KUGACXX_8_7961.sorted.filtered_peak_950	23	.	2.65088	4.75326	2.31979
chr1	66277620	66278202	C7KUGACXX_8_7961.sorted.filtered_peak_951	102	.	4.00761	13.16291	10.21913
chr1	66295958	66296568	C7KUGACXX_8_7961.sorted.filtered_peak_952	149	.	4.87319	18.09373	14.93277
chr1	66313051	66313394	C7KUGACXX_8_7961.sorted.filtered_peak_953	17	.	2.73938	4.09470	1.73618
chr1	66478142	66478403	C7KUGACXX_8_7961.sorted.filtered_peak_954	30	.	3.16787	5.51446	3.01044
chr1	66556541	66557072	C7KUGACXX_8_7961.sorted.filtered_peak_955	21	.	2.86770	4.53008	2.12585
chr1	66648153	66648543	C7KUGACXX_8_7961.sorted.filtered_peak_956	39	.	3.34805	6.54684	3.97566
chr1	66680678	66680970	C7KUGACXX_8_7961.sorted.filtered_peak_957	22	.	2.84635	4.69242	2.26744
chr1	66713212	66713703	C7KUGACXX_8_7961.sorted.filtered_peak_958	15	.	2.34228	3.88530	1.56044
chr1	66719030	66719345	C7KUGACXX_8_7961.sorted.filtered_peak_959	30	.	3.05288	5.51590	3.01291
chr1	66740743	66741058	C7KUGACXX_8_7961.sorted.filtered_peak_960	29	.	2.69285	5.47208	2.98560
chr1	66741887	66742262	C7KUGACXX_8_7961.sorted.filtered_peak_961	58	.	3.27526	8.56698	5.86666
chr1	66748021	66748382	C7KUGACXX_8_7961.sorted.filtered_peak_962	37	.	2.93597	6.37056	3.79546
chr1	66766874	66767166	C7KUGACXX_8_7961.sorted.filtered_peak_963	30	.	2.87594	5.57391	3.06277
chr1	66796367	66796815	C7KUGACXX_8_7961.sorted.filtered_peak_964	43	.	2.53965	6.92202	4.32627
chr1	66801685	66802191	C7KUGACXX_8_7961.sorted.filtered_peak_965	54	.	2.65204	8.12582	5.44923
chr1	66815890	66816319	C7KUGACXX_8_7961.sorted.filtered_peak_966	38	.	2.77057	6.46326	3.89360
chr1	66817711	66817966	C7KUGACXX_8_7961.sorted.filtered_peak_967	24	.	2.52717	4.85181	2.40926
chr1	66823468	66823726	C7KUGACXX_8_7961.sorted.filtered_peak_968	16	.	2.50103	4.00180	1.65560
chr1	66840373	66840623	C7KUGACXX_8_7961.sorted.filtered_peak_969	27	.	2.67981	5.28452	2.79317
chr1	66911802	66912287	C7KUGACXX_8_7961.sorted.filtered_peak_970	13	.	2.38919	3.64314	1.35530
chr1	67191619	67192232	C7KUGACXX_8_7961.sorted.filtered_peak_971	22	.	2.82683	4.64748	2.23215
chr1	67204585	67204995	C7KUGACXX_8_7961.sorted.filtered_peak_972	10	.	2.52803	3.29960	1.06143
chr1	67235196	67235770	C7KUGACXX_8_7961.sorted.filtered_peak_973	22	.	2.75629	4.70465	2.28359
chr1	67254258	67254508	C7KUGACXX_8_7961.sorted.filtered_peak_974	12	.	2.60643	3.50607	1.23021
chr1	67390183	67391253	C7KUGACXX_8_7961.sorted.filtered_peak_975	157	.	3.69554	18.96569	15.76579
chr1	67395431	67396418	C7KUGACXX_8_7961.sorted.filtered_peak_976	70	.	2.79008	9.81323	7.05807
chr1	67519090	67520233	C7KUGACXX_8_7961.sorted.filtered_peak_977	60	.	3.18464	8.74194	6.04150
chr1	67636492	67637108	C7KUGACXX_8_7961.sorted.filtered_peak_978	59	.	3.15835	8.60726	5.91316
chr1	67660170	67660664	C7KUGACXX_8_7961.sorted.filtered_peak_979	75	.	3.59359	10.29081	7.50358
chr1	67727635	67727908	C7KUGACXX_8_7961.sorted.filtered_peak_980	13	.	2.56046	3.68191	1.38778
chr1	67740364	67740664	C7KUGACXX_8_7961.sorted.filtered_peak_981	31	.	3.32797	5.66850	3.15202
chr1	67760408	67761082	C7KUGACXX_8_7961.sorted.filtered_peak_982	22	.	2.91328	4.66201	2.23409
chr1	67772979	67773229	C7KUGACXX_8_7961.sorted.filtered_peak_983	22	.	2.48431	4.62925	2.20593
chr1	67798483	67799270	C7KUGACXX_8_7961.sorted.filtered_peak_984	70	.	3.37519	9.74857	7.01893
chr1	67807950	67808200	C7KUGACXX_8_7961.sorted.filtered_peak_985	20	.	2.65208	4.42173	2.03411
chr1	67895163	67895586	C7KUGACXX_8_7961.sorted.filtered_peak_986	38	.	2.50627	6.45888	3.87629
chr1	67896011	67896941	C7KUGACXX_8_7961.sorted.filtered_peak_987	104	.	3.44166	13.37462	10.42330
chr1	67966138	67966610	C7KUGACXX_8_7961.sorted.filtered_peak_988	34	.	3.35453	6.01905	3.48897
chr1	68150539	68151305	C7KUGACXX_8_7961.sorted.filtered_peak_989	174	.	4.17282	20.74235	17.46899
chr1	68152079	68152406	C7KUGACXX_8_7961.sorted.filtered_peak_990	13	.	2.01100	3.67269	1.37936
chr1	68962556	68963346	C7KUGACXX_8_7961.sorted.filtered_peak_991	58	.	3.51818	8.53827	5.86437
chr1	70598639	70598936	C7KUGACXX_8_7961.sorted.filtered_peak_992	27	.	3.08688	5.16147	2.70905
chr1	70670789	70671773	C7KUGACXX_8_7961.sorted.filtered_peak_993	103	.	3.76834	13.26212	10.35357
chr1	70686669	70687689	C7KUGACXX_8_7961.sorted.filtered_peak_994	80	.	3.52767	10.90778	8.07967
chr1	70713368	70713658	C7KUGACXX_8_7961.sorted.filtered_peak_995	16	.	2.62270	4.00483	1.66896
chr1	70819694	70820842	C7KUGACXX_8_7961.sorted.filtered_peak_996	74	.	3.59038	10.24517	7.47400
chr1	70876195	70877328	C7KUGACXX_8_7961.sorted.filtered_peak_997	90	.	3.66948	11.91014	9.04656
chr1	71151033	71151336	C7KUGACXX_8_7961.sorted.filtered_peak_998	24	.	2.95578	4.91889	2.47479
chr1	71230564	71231062	C7KUGACXX_8_7961.sorted.filtered_peak_999	22	.	2.93634	4.66775	2.23680
chr1	71546190	71547186	C7KUGACXX_8_7961.sorted.filtered_peak_1000	110	.	3.98039	13.97494	11.05651
chr1	72748528	72748900	C7KUGACXX_8_7961.sorted.filtered_peak_1001	13	.	2.44953	3.60441	1.31478
chr1	73041532	73041782	C7KUGACXX_8_7961.sorted.filtered_peak_1002	15	.	2.72604	3.83300	1.50811
chr1	73984681	73985162	C7KUGACXX_8_7961.sorted.filtered_peak_1003	14	.	2.68606	3.71895	1.40736
chr1	74663503	74664343	C7KUGACXX_8_7961.sorted.filtered_peak_1004	124	.	4.13495	15.43976	12.42028
chr1	75045118	75045445	C7KUGACXX_8_7961.sorted.filtered_peak_1005	26	.	3.17108	5.15626	2.69346
chr1	75198287	75199660	C7KUGACXX_8_7961.sorted.filtered_peak_1006	66	.	3.22591	9.39919	6.68269
chr1	76189870	76190722	C7KUGACXX_8_7961.sorted.filtered_peak_1007	115	.	3.96308	14.56449	11.58372
chr1	76251514	76252516	C7KUGACXX_8_7961.sorted.filtered_peak_1008	82	.	3.69023	11.04477	8.24003
chr1	76447065	76447382	C7KUGACXX_8_7961.sorted.filtered_peak_1009	15	.	2.60719	3.87362	1.54942
chr1	76489375	76489955	C7KUGACXX_8_7961.sorted.filtered_peak_1010	64	.	3.76188	9.18361	6.43787
chr1	76540092	76540692	C7KUGACXX_8_7961.sorted.filtered_peak_1011	28	.	2.85838	5.34605	2.85424
chr1	76619914	76620567	C7KUGACXX_8_7961.sorted.filtered_peak_1012	27	.	2.88037	5.18764	2.70713
chr1	77684654	77685282	C7KUGACXX_8_7961.sorted.filtered_peak_1013	45	.	3.26787	7.16372	4.55392
chr1	77999395	77999658	C7KUGACXX_8_7961.sorted.filtered_peak_1014	27	.	3.18089	5.29124	2.79749
chr1	78147970	78149618	C7KUGACXX_8_7961.sorted.filtered_peak_1015	102	.	3.30487	13.23398	10.28599
chr1	78225209	78225942	C7KUGACXX_8_7961.sorted.filtered_peak_1016	86	.	3.68811	11.46003	8.63190
chr1	78237649	78237921	C7KUGACXX_8_7961.sorted.filtered_peak_1017	17	.	2.82090	4.09500	1.73313
chr1	78245068	78245588	C7KUGACXX_8_7961.sorted.filtered_peak_1018	51	.	3.48454	7.86345	5.19665
chr1	78354819	78355110	C7KUGACXX_8_7961.sorted.filtered_peak_1019	12	.	2.59349	3.47426	1.20643
chr1	78443897	78445432	C7KUGACXX_8_7961.sorted.filtered_peak_1020	106	.	3.47784	13.66006	10.69614
chr1	78470186	78470949	C7KUGACXX_8_7961.sorted.filtered_peak_1021	94	.	3.68049	12.32055	9.44785
chr1	78546496	78546802	C7KUGACXX_8_7961.sorted.filtered_peak_1022	20	.	2.86452	4.47543	2.07647
chr1	78580089	78580439	C7KUGACXX_8_7961.sorted.filtered_peak_1023	25	.	2.87765	5.04290	2.59831
chr1	79085224	79085974	C7KUGACXX_8_7961.sorted.filtered_peak_1024	17	.	2.44498	4.06737	1.72296
chr1	79373397	79373678	C7KUGACXX_8_7961.sorted.filtered_peak_1025	14	.	2.70972	3.78895	1.47102
chr1	79506196	79506506	C7KUGACXX_8_7961.sorted.filtered_peak_1026	26	.	3.02164	5.15144	2.68343
chr1	79659046	79659392	C7KUGACXX_8_7961.sorted.filtered_peak_1027	12	.	2.47420	3.47316	1.20910
chr1	83974088	83974418	C7KUGACXX_8_7961.sorted.filtered_peak_1028	46	.	3.57182	7.28455	4.66518
chr1	84464715	84465154	C7KUGACXX_8_7961.sorted.filtered_peak_1029	34	.	2.96898	6.00948	3.46557
chr1	84543351	84544025	C7KUGACXX_8_7961.sorted.filtered_peak_1030	22	.	2.73627	4.68758	2.26514
chr1	84556564	84556814	C7KUGACXX_8_7961.sorted.filtered_peak_1031	27	.	3.07687	5.27143	2.78340
chr1	84609765	84610267	C7KUGACXX_8_7961.sorted.filtered_peak_1032	79	.	3.68514	10.78986	7.98324
chr1	84907734	84908475	C7KUGACXX_8_7961.sorted.filtered_peak_1033	53	.	3.92029	8.01225	5.35644
chr1	84944817	84945475	C7KUGACXX_8_7961.sorted.filtered_peak_1034	82	.	4.10182	11.14370	8.29705
chr1	84971289	84972506	C7KUGACXX_8_7961.sorted.filtered_peak_1035	117	.	3.53071	14.71611	11.72181
chr1	85038743	85039135	C7KUGACXX_8_7961.sorted.filtered_peak_1036	22	.	2.43636	4.69064	2.27218
chr1	85039544	85040541	C7KUGACXX_8_7961.sorted.filtered_peak_1037	70	.	3.42224	9.84940	7.08506
chr1	85086418	85086944	C7KUGACXX_8_7961.sorted.filtered_peak_1038	52	.	3.51099	7.85694	5.20566
chr1	85155627	85156594	C7KUGACXX_8_7961.sorted.filtered_peak_1039	97	.	3.60223	12.66746	9.76906
chr1	85328423	85328795	C7KUGACXX_8_7961.sorted.filtered_peak_1040	32	.	3.00589	5.77804	3.26382
chr1	85410459	85411216	C7KUGACXX_8_7961.sorted.filtered_peak_1041	84	.	4.02155	11.31161	8.48878
chr1	85454313	85454784	C7KUGACXX_8_7961.sorted.filtered_peak_1042	46	.	3.59496	7.30720	4.68770
chr1	85463110	85463456	C7KUGACXX_8_7961.sorted.filtered_peak_1043	26	.	2.58117	5.09025	2.64655
chr1	85527719	85528158	C7KUGACXX_8_7961.sorted.filtered_peak_1044	59	.	3.67538	8.71688	5.99942
chr1	85666897	85667240	C7KUGACXX_8_7961.sorted.filtered_peak_1045	17	.	2.52997	4.08513	1.72497
chr1	85724911	85725836	C7KUGACXX_8_7961.sorted.filtered_peak_1046	71	.	3.66364	9.95572	7.19395
chr1	85741815	85742811	C7KUGACXX_8_7961.sorted.filtered_peak_1047	170	.	4.22941	20.35221	17.09707
chr1	85763634	85764123	C7KUGACXX_8_7961.sorted.filtered_peak_1048	58	.	3.81742	8.56286	5.85138
chr1	85981036	85981345	C7KUGACXX_8_7961.sorted.filtered_peak_1049	15	.	2.67159	3.88043	1.55463
chr1	86173787	86174410	C7KUGACXX_8_7961.sorted.filtered_peak_1050	74	.	3.85139	10.23313	7.45581
chr1	86845991	86846276	C7KUGACXX_8_7961.sorted.filtered_peak_1051	18	.	2.83377	4.15850	1.80151
chr1	86855035	86855295	C7KUGACXX_8_7961.sorted.filtered_peak_1052	30	.	3.19717	5.58943	3.08583
chr1	86861476	86862436	C7KUGACXX_8_7961.sorted.filtered_peak_1053	65	.	3.42461	9.26706	6.52906
chr1	86965719	86965974	C7KUGACXX_8_7961.sorted.filtered_peak_1054	22	.	2.72745	4.64672	2.21650
chr1	87169714	87171361	C7KUGACXX_8_7961.sorted.filtered_peak_1055	78	.	3.29485	10.68991	7.89582
chr1	87379784	87380669	C7KUGACXX_8_7961.sorted.filtered_peak_1056	164	.	4.09486	19.64501	16.43563
chr1	87380846	87381147	C7KUGACXX_8_7961.sorted.filtered_peak_1057	13	.	2.01682	3.63441	1.34631
chr1	87793910	87794707	C7KUGACXX_8_7961.sorted.filtered_peak_1058	34	.	2.23660	6.01479	3.48078
chr1	87797234	87797821	C7KUGACXX_8_7961.sorted.filtered_peak_1059	32	.	2.10334	5.73819	3.23847
chr1	87869977	87870664	C7KUGACXX_8_7961.sorted.filtered_peak_1060	55	.	3.29503	8.18901	5.53501
chr1	87901160	87901605	C7KUGACXX_8_7961.sorted.filtered_peak_1061	59	.	4.10919	8.67175	5.97819
chr1	87915114	87915779	C7KUGACXX_8_7961.sorted.filtered_peak_1062	43	.	3.14478	6.92153	4.34054
chr1	88191395	88191647	C7KUGACXX_8_7961.sorted.filtered_peak_1063	30	.	3.31555	5.55663	3.03910
chr1	89149375	89150984	C7KUGACXX_8_7961.sorted.filtered_peak_1064	133	.	3.66662	16.43344	13.35727
chr1	89356635	89357696	C7KUGACXX_8_7961.sorted.filtered_peak_1065	94	.	3.46310	12.31105	9.45978
chr1	89457976	89459012	C7KUGACXX_8_7961.sorted.filtered_peak_1066	66	.	3.11633	9.42840	6.68423
chr1	89488059	89488688	C7KUGACXX_8_7961.sorted.filtered_peak_1067	56	.	3.48193	8.27678	5.61234
chr1	89530866	89531166	C7KUGACXX_8_7961.sorted.filtered_peak_1068	57	.	3.83653	8.46043	5.75324
chr1	89591626	89592241	C7KUGACXX_8_7961.sorted.filtered_peak_1069	65	.	3.31669	9.28581	6.54056
chr1	89594487	89594794	C7KUGACXX_8_7961.sorted.filtered_peak_1070	16	.	2.29559	3.95811	1.61334
chr1	89608042	89608312	C7KUGACXX_8_7961.sorted.filtered_peak_1071	15	.	2.72836	3.85117	1.53519
chr1	89725066	89725329	C7KUGACXX_8_7961.sorted.filtered_peak_1072	14	.	2.47790	3.74128	1.43786
chr1	89740231	89740542	C7KUGACXX_8_7961.sorted.filtered_peak_1073	13	.	2.13144	3.65881	1.36923
chr1	89744665	89745124	C7KUGACXX_8_7961.sorted.filtered_peak_1074	19	.	2.38223	4.33065	1.94701
chr1	89752477	89752931	C7KUGACXX_8_7961.sorted.filtered_peak_1075	51	.	3.23465	7.85694	5.18137
chr1	89760919	89761171	C7KUGACXX_8_7961.sorted.filtered_peak_1076	29	.	2.81374	5.42649	2.93458
chr1	89776241	89776612	C7KUGACXX_8_7961.sorted.filtered_peak_1077	24	.	2.82921	4.87653	2.43174
chr1	89823927	89824244	C7KUGACXX_8_7961.sorted.filtered_peak_1078	33	.	3.20688	5.92930	3.39534
chr1	89989656	89991195	C7KUGACXX_8_7961.sorted.filtered_peak_1079	40	.	2.77680	6.57268	4.00008
chr1	90072894	90073144	C7KUGACXX_8_7961.sorted.filtered_peak_1080	18	.	2.04591	4.19794	1.82938
chr1	90073890	90074268	C7KUGACXX_8_7961.sorted.filtered_peak_1081	24	.	2.17332	4.92339	2.47645
chr1	90077291	90077565	C7KUGACXX_8_7961.sorted.filtered_peak_1082	24	.	2.23164	4.88116	2.42941
chr1	90098008	90099113	C7KUGACXX_8_7961.sorted.filtered_peak_1083	59	.	2.81241	8.57818	5.90115
chr1	90123477	90123776	C7KUGACXX_8_7961.sorted.filtered_peak_1084	29	.	2.77346	5.40992	2.90956
chr1	90186875	90187273	C7KUGACXX_8_7961.sorted.filtered_peak_1085	45	.	2.98479	7.16070	4.54484
chr1	90204838	90205810	C7KUGACXX_8_7961.sorted.filtered_peak_1086	30	.	2.81446	5.56952	3.05876
chr1	90223155	90223544	C7KUGACXX_8_7961.sorted.filtered_peak_1087	23	.	2.65251	4.79704	2.35941
chr1	90228347	90229207	C7KUGACXX_8_7961.sorted.filtered_peak_1088	28	.	2.90573	5.35577	2.87167
chr1	90286286	90287566	C7KUGACXX_8_7961.sorted.filtered_peak_1089	23	.	2.57282	4.72201	2.30309
chr1	90308626	90309688	C7KUGACXX_8_7961.sorted.filtered_peak_1090	26	.	2.58587	5.10033	2.64930
chr1	90321074	90321585	C7KUGACXX_8_7961.sorted.filtered_peak_1091	17	.	2.52709	4.13921	1.79572
chr1	90328741	90329044	C7KUGACXX_8_7961.sorted.filtered_peak_1092	27	.	2.89585	5.20144	2.73112
chr1	90336166	90336605	C7KUGACXX_8_7961.sorted.filtered_peak_1093	18	.	2.73886	4.27069	1.88819
chr1	90372071	90372501	C7KUGACXX_8_7961.sorted.filtered_peak_1094	18	.	2.64394	4.21007	1.83237
chr1	90452777	90453158	C7KUGACXX_8_7961.sorted.filtered_peak_1095	30	.	2.96947	5.51691	3.01762
chr1	90460329	90461341	C7KUGACXX_8_7961.sorted.filtered_peak_1096	63	.	3.31383	9.03835	6.31750
chr1	90511630	90511880	C7KUGACXX_8_7961.sorted.filtered_peak_1097	21	.	2.90919	4.56417	2.14491
chr1	90566029	90566279	C7KUGACXX_8_7961.sorted.filtered_peak_1098	24	.	3.07140	4.85516	2.42241
chr1	91317170	91317470	C7KUGACXX_8_7961.sorted.filtered_peak_1099	30	.	3.06285	5.54629	3.03289
chr1	91385370	91385741	C7KUGACXX_8_7961.sorted.filtered_peak_1100	23	.	2.96432	4.78037	2.34595
chr1	91486818	91488094	C7KUGACXX_8_7961.sorted.filtered_peak_1101	128	.	3.82135	15.87985	12.84805
chr1	91520106	91520356	C7KUGACXX_8_7961.sorted.filtered_peak_1102	22	.	2.97824	4.69408	2.26894
chr1	91590247	91590902	C7KUGACXX_8_7961.sorted.filtered_peak_1103	14	.	2.54060	3.75812	1.45639
chr1	91630900	91631208	C7KUGACXX_8_7961.sorted.filtered_peak_1104	13	.	2.58573	3.61700	1.32819
chr1	91852679	91853235	C7KUGACXX_8_7961.sorted.filtered_peak_1105	1912	.	14.21632	197.21004	191.27155
chr1	91965939	91967153	C7KUGACXX_8_7961.sorted.filtered_peak_1106	85	.	3.18663	11.39234	8.54533
chr1	91986402	91986817	C7KUGACXX_8_7961.sorted.filtered_peak_1107	17	.	2.74172	4.09235	1.73313
chr1	91995907	91996193	C7KUGACXX_8_7961.sorted.filtered_peak_1108	14	.	2.54565	3.71332	1.40355
chr1	92014089	92015128	C7KUGACXX_8_7961.sorted.filtered_peak_1109	45	.	2.85685	7.13102	4.54193
chr1	92021432	92022333	C7KUGACXX_8_7961.sorted.filtered_peak_1110	106	.	3.59319	13.59290	10.64942
chr1	92162920	92163573	C7KUGACXX_8_7961.sorted.filtered_peak_1111	35	.	3.14728	6.06615	3.51481
chr1	92178737	92179413	C7KUGACXX_8_7961.sorted.filtered_peak_1112	23	.	2.69429	4.71408	2.30114
chr1	92269367	92270816	C7KUGACXX_8_7961.sorted.filtered_peak_1113	62	.	3.10700	9.00950	6.26902
chr1	92350603	92350875	C7KUGACXX_8_7961.sorted.filtered_peak_1114	13	.	2.28052	3.66867	1.38235
chr1	92351227	92351936	C7KUGACXX_8_7961.sorted.filtered_peak_1115	40	.	2.97107	6.69718	4.09919
chr1	92414055	92414776	C7KUGACXX_8_7961.sorted.filtered_peak_1116	26	.	3.10133	5.12549	2.66815
chr1	92545693	92546473	C7KUGACXX_8_7961.sorted.filtered_peak_1117	70	.	3.70416	9.79629	7.05188
chr1	92763737	92764752	C7KUGACXX_8_7961.sorted.filtered_peak_1118	52	.	3.25027	7.88898	5.24373
chr1	92781303	92782045	C7KUGACXX_8_7961.sorted.filtered_peak_1119	93	.	3.58510	12.22578	9.34837
chr1	92788959	92789856	C7KUGACXX_8_7961.sorted.filtered_peak_1120	29	.	2.96440	5.39363	2.90395
chr1	92830991	92831637	C7KUGACXX_8_7961.sorted.filtered_peak_1121	36	.	2.99401	6.19509	3.67336
chr1	92876299	92876776	C7KUGACXX_8_7961.sorted.filtered_peak_1122	31	.	3.19825	5.68407	3.16550
chr1	92930260	92930686	C7KUGACXX_8_7961.sorted.filtered_peak_1123	18	.	2.54209	4.20962	1.84585
chr1	92941866	92942163	C7KUGACXX_8_7961.sorted.filtered_peak_1124	15	.	2.32355	3.85822	1.53105
chr1	92950483	92950923	C7KUGACXX_8_7961.sorted.filtered_peak_1125	24	.	2.12780	4.89602	2.44438
chr1	92951282	92952000	C7KUGACXX_8_7961.sorted.filtered_peak_1126	69	.	2.81247	9.71468	6.93751
chr1	93002332	93002903	C7KUGACXX_8_7961.sorted.filtered_peak_1127	54	.	3.19888	8.09816	5.41637
chr1	93003178	93004439	C7KUGACXX_8_7961.sorted.filtered_peak_1128	29	.	2.62398	5.38777	2.91644
chr1	93029014	93029368	C7KUGACXX_8_7961.sorted.filtered_peak_1129	28	.	3.02592	5.35301	2.88080
chr1	93049334	93049696	C7KUGACXX_8_7961.sorted.filtered_peak_1130	32	.	2.76226	5.76889	3.25792
chr1	93064777	93065027	C7KUGACXX_8_7961.sorted.filtered_peak_1131	33	.	3.27793	5.89622	3.35657
chr1	93250574	93251141	C7KUGACXX_8_7961.sorted.filtered_peak_1132	14	.	2.54388	3.74760	1.44734
chr1	93297215	93298110	C7KUGACXX_8_7961.sorted.filtered_peak_1133	151	.	4.32548	18.27536	15.12582
chr1	93324442	93324998	C7KUGACXX_8_7961.sorted.filtered_peak_1134	67	.	3.99642	9.44303	6.70715
chr1	93343126	93343704	C7KUGACXX_8_7961.sorted.filtered_peak_1135	16	.	2.71651	3.96445	1.62474
chr1	93348364	93348752	C7KUGACXX_8_7961.sorted.filtered_peak_1136	38	.	3.42958	6.40637	3.84245
chr1	93425954	93426672	C7KUGACXX_8_7961.sorted.filtered_peak_1137	30	.	2.34950	5.58235	3.07336
chr1	93426946	93428320	C7KUGACXX_8_7961.sorted.filtered_peak_1138	33	.	2.43411	5.90183	3.38014
chr1	93433875	93434264	C7KUGACXX_8_7961.sorted.filtered_peak_1139	18	.	2.56761	4.17176	1.81392
chr1	93443172	93443492	C7KUGACXX_8_7961.sorted.filtered_peak_1140	14	.	2.21911	3.70505	1.40517
chr1	93446715	93447115	C7KUGACXX_8_7961.sorted.filtered_peak_1141	62	.	3.46393	9.01924	6.28697
chr1	93456318	93456631	C7KUGACXX_8_7961.sorted.filtered_peak_1142	16	.	2.44727	3.97246	1.62361
chr1	93487092	93487473	C7KUGACXX_8_7961.sorted.filtered_peak_1143	20	.	2.84556	4.47340	2.07498
chr1	93494996	93495247	C7KUGACXX_8_7961.sorted.filtered_peak_1144	18	.	2.84476	4.17552	1.81390
chr1	93507885	93508538	C7KUGACXX_8_7961.sorted.filtered_peak_1145	69	.	4.05018	9.71889	6.94800
chr1	93527644	93528064	C7KUGACXX_8_7961.sorted.filtered_peak_1146	26	.	3.14411	5.06552	2.60850
chr1	93544396	93544984	C7KUGACXX_8_7961.sorted.filtered_peak_1147	95	.	3.74181	12.47043	9.59986
chr1	93545953	93546277	C7KUGACXX_8_7961.sorted.filtered_peak_1148	22	.	2.41828	4.64407	2.22275
chr1	93645083	93646964	C7KUGACXX_8_7961.sorted.filtered_peak_1149	128	.	3.35997	15.88816	12.81461
chr1	93685090	93685453	C7KUGACXX_8_7961.sorted.filtered_peak_1150	32	.	3.16256	5.73624	3.21980
chr1	93810829	93812351	C7KUGACXX_8_7961.sorted.filtered_peak_1151	66	.	2.95670	9.40439	6.68333
chr1	94095065	94095404	C7KUGACXX_8_7961.sorted.filtered_peak_1152	13	.	2.62575	3.67607	1.38216
chr1	94311571	94313325	C7KUGACXX_8_7961.sorted.filtered_peak_1153	63	.	2.93806	9.11548	6.38525
chr1	94344075	94345048	C7KUGACXX_8_7961.sorted.filtered_peak_1154	33	.	2.83534	5.83137	3.31129
chr1	94374237	94375678	C7KUGACXX_8_7961.sorted.filtered_peak_1155	46	.	2.99677	7.29436	4.68124
chr1	94482843	94483439	C7KUGACXX_8_7961.sorted.filtered_peak_1156	28	.	2.79998	5.35892	2.87285
chr1	94883466	94884462	C7KUGACXX_8_7961.sorted.filtered_peak_1157	141	.	3.99158	17.19271	14.10762
chr1	94947079	94947367	C7KUGACXX_8_7961.sorted.filtered_peak_1158	12	.	2.62743	3.56347	1.27920
chr1	94987055	94987326	C7KUGACXX_8_7961.sorted.filtered_peak_1159	14	.	2.61669	3.74538	1.43937
chr1	95067820	95068522	C7KUGACXX_8_7961.sorted.filtered_peak_1160	26	.	2.85955	5.08916	2.63769
chr1	95319989	95320499	C7KUGACXX_8_7961.sorted.filtered_peak_1161	12	.	2.42562	3.57272	1.29409
chr1	95508958	95509327	C7KUGACXX_8_7961.sorted.filtered_peak_1162	33	.	3.32554	5.84432	3.32244
chr1	95538039	95539088	C7KUGACXX_8_7961.sorted.filtered_peak_1163	189	.	4.59893	22.30061	18.96764
chr1	95699282	95700116	C7KUGACXX_8_7961.sorted.filtered_peak_1164	117	.	4.18289	14.70078	11.71002
chr1	97186942	97188283	C7KUGACXX_8_7961.sorted.filtered_peak_1165	58	.	3.16347	8.52605	5.86895
chr1	98255557	98255896	C7KUGACXX_8_7961.sorted.filtered_peak_1166	13	.	2.42205	3.58804	1.31588
chr1	98256879	98257188	C7KUGACXX_8_7961.sorted.filtered_peak_1167	19	.	2.61421	4.30708	1.92048
chr1	98386040	98387181	C7KUGACXX_8_7961.sorted.filtered_peak_1168	78	.	3.43635	10.68697	7.85423
chr1	98407701	98408343	C7KUGACXX_8_7961.sorted.filtered_peak_1169	35	.	3.14456	6.12960	3.59309
chr1	98519687	98519986	C7KUGACXX_8_7961.sorted.filtered_peak_1170	13	.	2.42479	3.58789	1.31067
chr1	98789177	98789972	C7KUGACXX_8_7961.sorted.filtered_peak_1171	37	.	3.15551	6.23515	3.70600
chr1	98853760	98854311	C7KUGACXX_8_7961.sorted.filtered_peak_1172	36	.	3.01485	6.20089	3.65302
chr1	98871174	98871667	C7KUGACXX_8_7961.sorted.filtered_peak_1173	43	.	3.05757	7.00444	4.39201
chr1	99336968	99337784	C7KUGACXX_8_7961.sorted.filtered_peak_1174	64	.	3.98570	9.19250	6.47650
chr1	100231823	100232435	C7KUGACXX_8_7961.sorted.filtered_peak_1175	32	.	3.16683	5.75408	3.24200
chr1	100286176	100286475	C7KUGACXX_8_7961.sorted.filtered_peak_1176	33	.	3.41783	5.92315	3.38899
chr1	100315274	100315943	C7KUGACXX_8_7961.sorted.filtered_peak_1177	43	.	3.33608	6.89007	4.30575
chr1	100435195	100436097	C7KUGACXX_8_7961.sorted.filtered_peak_1178	47	.	3.35681	7.33039	4.71018
chr1	100494234	100494806	C7KUGACXX_8_7961.sorted.filtered_peak_1179	25	.	3.08273	5.06170	2.59443
chr1	100503348	100504020	C7KUGACXX_8_7961.sorted.filtered_peak_1180	61	.	3.04850	8.85207	6.13676
chr1	100504224	100504607	C7KUGACXX_8_7961.sorted.filtered_peak_1181	41	.	2.70969	6.75947	4.16984
chr1	100512409	100512704	C7KUGACXX_8_7961.sorted.filtered_peak_1182	27	.	3.04894	5.20928	2.74010
chr1	100597926	100599225	C7KUGACXX_8_7961.sorted.filtered_peak_1183	85	.	3.27859	11.39531	8.56399
chr1	100715055	100715860	C7KUGACXX_8_7961.sorted.filtered_peak_1184	104	.	4.21759	13.34018	10.41969
chr1	100731112	100732153	C7KUGACXX_8_7961.sorted.filtered_peak_1185	86	.	3.73236	11.54570	8.68221
chr1	100816803	100818217	C7KUGACXX_8_7961.sorted.filtered_peak_1186	69	.	3.01767	9.75892	6.98754
chr1	100865953	100866430	C7KUGACXX_8_7961.sorted.filtered_peak_1187	92	.	4.00846	12.14645	9.25446
chr1	100905645	100906287	C7KUGACXX_8_7961.sorted.filtered_peak_1188	76	.	3.36658	10.44369	7.67383
chr1	100909653	100909991	C7KUGACXX_8_7961.sorted.filtered_peak_1189	22	.	2.28372	4.67482	2.26769
chr1	100918216	100918480	C7KUGACXX_8_7961.sorted.filtered_peak_1190	25	.	2.59537	5.00723	2.54502
chr1	100996393	100996917	C7KUGACXX_8_7961.sorted.filtered_peak_1191	24	.	2.82545	4.84326	2.40309
chr1	101333951	101334252	C7KUGACXX_8_7961.sorted.filtered_peak_1192	43	.	3.48481	6.93029	4.33316
chr1	101360739	101362336	C7KUGACXX_8_7961.sorted.filtered_peak_1193	54	.	2.92323	8.10580	5.43559
chr1	101392785	101393197	C7KUGACXX_8_7961.sorted.filtered_peak_1194	38	.	3.15989	6.44024	3.86483
chr1	101415131	101415432	C7KUGACXX_8_7961.sorted.filtered_peak_1195	29	.	3.25384	5.42887	2.94753
chr1	101490817	101491795	C7KUGACXX_8_7961.sorted.filtered_peak_1196	66	.	3.50624	9.41989	6.68793
chr1	101546772	101547445	C7KUGACXX_8_7961.sorted.filtered_peak_1197	35	.	3.12874	6.14305	3.58726
chr1	101555362	101555885	C7KUGACXX_8_7961.sorted.filtered_peak_1198	12	.	2.62438	3.55445	1.27086
chr1	101577331	101578261	C7KUGACXX_8_7961.sorted.filtered_peak_1199	53	.	3.49031	7.99946	5.37847
chr1	101588067	101588458	C7KUGACXX_8_7961.sorted.filtered_peak_1200	45	.	3.50566	7.22347	4.58399
chr1	101593799	101594989	C7KUGACXX_8_7961.sorted.filtered_peak_1201	21	.	2.69541	4.59990	2.19258
chr1	101602323	101602575	C7KUGACXX_8_7961.sorted.filtered_peak_1202	23	.	2.76984	4.76669	2.34249
chr1	101644422	101645059	C7KUGACXX_8_7961.sorted.filtered_peak_1203	32	.	3.02102	5.74431	3.24072
chr1	101664654	101665144	C7KUGACXX_8_7961.sorted.filtered_peak_1204	15	.	2.63250	3.92861	1.59623
chr1	101700999	101702728	C7KUGACXX_8_7961.sorted.filtered_peak_1205	19	.	2.11749	4.30144	1.92199
chr1	101723460	101723924	C7KUGACXX_8_7961.sorted.filtered_peak_1206	16	.	2.55812	3.99235	1.65183
chr1	101744358	101744794	C7KUGACXX_8_7961.sorted.filtered_peak_1207	62	.	3.60417	9.01287	6.28886
chr1	101753966	101754299	C7KUGACXX_8_7961.sorted.filtered_peak_1208	19	.	2.59351	4.32958	1.94917
chr1	101775219	101775767	C7KUGACXX_8_7961.sorted.filtered_peak_1209	31	.	2.67448	5.64959	3.17166
chr1	101822951	101823322	C7KUGACXX_8_7961.sorted.filtered_peak_1210	60	.	3.96233	8.81406	6.09121
chr1	101836751	101837205	C7KUGACXX_8_7961.sorted.filtered_peak_1211	59	.	4.01755	8.64545	5.94922
chr1	102013212	102013462	C7KUGACXX_8_7961.sorted.filtered_peak_1212	18	.	2.78780	4.22766	1.85488
chr1	102162529	102162779	C7KUGACXX_8_7961.sorted.filtered_peak_1213	11	.	2.58348	3.44736	1.18390
chr1	102344013	102344274	C7KUGACXX_8_7961.sorted.filtered_peak_1214	19	.	2.91761	4.36872	1.97185
chr1	103467379	103467698	C7KUGACXX_8_7961.sorted.filtered_peak_1215	15	.	2.72926	3.83657	1.50697
chr1	104067764	104068949	C7KUGACXX_8_7961.sorted.filtered_peak_1216	69	.	3.18132	9.69703	6.96067
chr1	107599092	107599939	C7KUGACXX_8_7961.sorted.filtered_peak_1217	35	.	3.02441	6.06112	3.50882
chr1	108142562	108142870	C7KUGACXX_8_7961.sorted.filtered_peak_1218	15	.	2.65609	3.82791	1.50436
chr1	108328569	108329384	C7KUGACXX_8_7961.sorted.filtered_peak_1219	13	.	2.43957	3.65945	1.37620
chr1	108346760	108347035	C7KUGACXX_8_7961.sorted.filtered_peak_1220	18	.	2.70723	4.23175	1.85739
chr1	108506367	108506651	C7KUGACXX_8_7961.sorted.filtered_peak_1221	18	.	2.52104	4.27540	1.89668
chr1	108668183	108668433	C7KUGACXX_8_7961.sorted.filtered_peak_1222	18	.	2.72150	4.26744	1.88490
chr1	108742355	108743340	C7KUGACXX_8_7961.sorted.filtered_peak_1223	51	.	3.20933	7.82084	5.16349
chr1	109102290	109103286	C7KUGACXX_8_7961.sorted.filtered_peak_1224	67	.	3.03003	9.44961	6.73142
chr1	109133627	109133982	C7KUGACXX_8_7961.sorted.filtered_peak_1225	52	.	3.61862	7.93860	5.27979
chr1	109189216	109189862	C7KUGACXX_8_7961.sorted.filtered_peak_1226	134	.	4.02464	16.52112	13.43526
chr1	109203561	109204304	C7KUGACXX_8_7961.sorted.filtered_peak_1227	75	.	3.64434	10.34986	7.54846
chr1	109234671	109236206	C7KUGACXX_8_7961.sorted.filtered_peak_1228	98	.	3.22222	12.72527	9.84100
chr1	109246151	109246949	C7KUGACXX_8_7961.sorted.filtered_peak_1229	66	.	3.29921	9.39149	6.69772
chr1	109288959	109289717	C7KUGACXX_8_7961.sorted.filtered_peak_1230	118	.	3.83420	14.90609	11.89893
chr1	109419351	109420000	C7KUGACXX_8_7961.sorted.filtered_peak_1231	60	.	3.34323	8.72514	6.01597
chr1	109499298	109499779	C7KUGACXX_8_7961.sorted.filtered_peak_1232	83	.	3.86743	11.16118	8.32154
chr1	109505455	109506341	C7KUGACXX_8_7961.sorted.filtered_peak_1233	86	.	3.66239	11.50006	8.63435
chr1	109584212	109585273	C7KUGACXX_8_7961.sorted.filtered_peak_1234	101	.	3.78033	13.09084	10.18266
chr1	109618287	109619011	C7KUGACXX_8_7961.sorted.filtered_peak_1235	117	.	5.05322	14.75287	11.77283
chr1	109632976	109634186	C7KUGACXX_8_7961.sorted.filtered_peak_1236	81	.	3.70146	10.89964	8.10081
chr1	109642518	109643519	C7KUGACXX_8_7961.sorted.filtered_peak_1237	95	.	3.81320	12.50023	9.59919
chr1	109655400	109655816	C7KUGACXX_8_7961.sorted.filtered_peak_1238	18	.	2.34638	4.14861	1.81493
chr1	109656246	109657005	C7KUGACXX_8_7961.sorted.filtered_peak_1239	63	.	3.35646	9.12554	6.39613
chr1	109704736	109705466	C7KUGACXX_8_7961.sorted.filtered_peak_1240	73	.	4.12621	10.09890	7.33383
chr1	109756175	109757326	C7KUGACXX_8_7961.sorted.filtered_peak_1241	132	.	3.93591	16.28900	13.22690
chr1	109791874	109792310	C7KUGACXX_8_7961.sorted.filtered_peak_1242	16	.	2.57274	4.03504	1.68513
chr1	109825604	109826514	C7KUGACXX_8_7961.sorted.filtered_peak_1243	87	.	3.97538	11.57077	8.71458
chr1	109968194	109969564	C7KUGACXX_8_7961.sorted.filtered_peak_1244	103	.	3.64546	13.24323	10.34783
chr1	110026098	110027008	C7KUGACXX_8_7961.sorted.filtered_peak_1245	138	.	3.65566	16.93692	13.84288
chr1	110036455	110037072	C7KUGACXX_8_7961.sorted.filtered_peak_1246	70	.	3.25594	9.77831	7.00656
chr1	110052335	110052585	C7KUGACXX_8_7961.sorted.filtered_peak_1247	24	.	2.87590	4.88027	2.42425
chr1	110074746	110075245	C7KUGACXX_8_7961.sorted.filtered_peak_1248	41	.	3.28354	6.71489	4.13650
chr1	110090757	110091830	C7KUGACXX_8_7961.sorted.filtered_peak_1249	82	.	3.26021	11.03678	8.23469
chr1	110162293	110162557	C7KUGACXX_8_7961.sorted.filtered_peak_1250	21	.	2.32808	4.51148	2.10465
chr1	110163442	110164057	C7KUGACXX_8_7961.sorted.filtered_peak_1251	35	.	2.60127	6.10199	3.57826
chr1	110185980	110186367	C7KUGACXX_8_7961.sorted.filtered_peak_1252	34	.	3.26846	5.94630	3.42727
chr1	110198545	110199019	C7KUGACXX_8_7961.sorted.filtered_peak_1253	61	.	4.17434	8.91673	6.18748
chr1	110282935	110283397	C7KUGACXX_8_7961.sorted.filtered_peak_1254	22	.	2.89678	4.65858	2.24962
chr1	110333356	110334036	C7KUGACXX_8_7961.sorted.filtered_peak_1255	49	.	3.01009	7.53981	4.91729
chr1	110344660	110345418	C7KUGACXX_8_7961.sorted.filtered_peak_1256	56	.	3.27208	8.33772	5.66780
chr1	110448822	110449240	C7KUGACXX_8_7961.sorted.filtered_peak_1257	25	.	2.59529	5.01921	2.56580
chr1	110476331	110476757	C7KUGACXX_8_7961.sorted.filtered_peak_1258	19	.	2.69523	4.29440	1.91201
chr1	110526812	110527842	C7KUGACXX_8_7961.sorted.filtered_peak_1259	110	.	3.75140	14.00053	11.03746
chr1	110546425	110546744	C7KUGACXX_8_7961.sorted.filtered_peak_1260	11	.	2.51957	3.45889	1.19327
chr1	110553904	110554528	C7KUGACXX_8_7961.sorted.filtered_peak_1261	16	.	2.66799	3.95049	1.62521
chr1	110576882	110577575	C7KUGACXX_8_7961.sorted.filtered_peak_1262	129	.	4.07166	16.03782	12.97970
chr1	110627083	110627333	C7KUGACXX_8_7961.sorted.filtered_peak_1263	16	.	2.58430	4.00181	1.66042
chr1	110752388	110753867	C7KUGACXX_8_7961.sorted.filtered_peak_1264	54	.	2.78224	8.10529	5.49532
chr1	110880741	110882511	C7KUGACXX_8_7961.sorted.filtered_peak_1265	182	.	3.47724	21.56768	18.25249
chr1	110949950	110950898	C7KUGACXX_8_7961.sorted.filtered_peak_1266	89	.	3.88413	11.79190	8.96234
chr1	111097956	111098206	C7KUGACXX_8_7961.sorted.filtered_peak_1267	19	.	2.77074	4.32888	1.93919
chr1	111161935	111162703	C7KUGACXX_8_7961.sorted.filtered_peak_1268	47	.	3.16004	7.37196	4.73687
chr1	111173510	111174390	C7KUGACXX_8_7961.sorted.filtered_peak_1269	70	.	3.18930	9.87218	7.08560
chr1	111184364	111184769	C7KUGACXX_8_7961.sorted.filtered_peak_1270	39	.	2.75670	6.51131	3.95253
chr1	111189814	111190540	C7KUGACXX_8_7961.sorted.filtered_peak_1271	105	.	3.77660	13.50322	10.56617
chr1	111214689	111215638	C7KUGACXX_8_7961.sorted.filtered_peak_1272	26	.	2.24249	5.13779	2.67455
chr1	111308805	111309110	C7KUGACXX_8_7961.sorted.filtered_peak_1273	28	.	3.06491	5.35663	2.86363
chr1	111329391	111330629	C7KUGACXX_8_7961.sorted.filtered_peak_1274	27	.	2.65405	5.22398	2.75862
chr1	111372663	111373060	C7KUGACXX_8_7961.sorted.filtered_peak_1275	14	.	2.66116	3.69424	1.40241
chr1	111417526	111418215	C7KUGACXX_8_7961.sorted.filtered_peak_1276	23	.	2.17403	4.75704	2.32658
chr1	111422548	111422987	C7KUGACXX_8_7961.sorted.filtered_peak_1277	31	.	2.39817	5.62668	3.12209
chr1	111423272	111423715	C7KUGACXX_8_7961.sorted.filtered_peak_1278	47	.	2.80883	7.35800	4.73682
chr1	111459516	111459766	C7KUGACXX_8_7961.sorted.filtered_peak_1279	24	.	3.10603	4.92859	2.47438
chr1	111505799	111507030	C7KUGACXX_8_7961.sorted.filtered_peak_1280	135	.	4.25382	16.69987	13.59132
chr1	111574991	111575247	C7KUGACXX_8_7961.sorted.filtered_peak_1281	12	.	2.51918	3.46748	1.20593
chr1	111682284	111683200	C7KUGACXX_8_7961.sorted.filtered_peak_1282	93	.	3.86977	12.17310	9.30980
chr1	111746337	111747385	C7KUGACXX_8_7961.sorted.filtered_peak_1283	35	.	2.35220	6.13352	3.57861
chr1	111758382	111759109	C7KUGACXX_8_7961.sorted.filtered_peak_1284	141	.	3.76565	17.27428	14.14993
chr1	111764384	111764694	C7KUGACXX_8_7961.sorted.filtered_peak_1285	16	.	2.18680	3.97419	1.63264
chr1	111888813	111889306	C7KUGACXX_8_7961.sorted.filtered_peak_1286	19	.	2.80274	4.31460	1.94494
chr1	111948950	111949351	C7KUGACXX_8_7961.sorted.filtered_peak_1287	79	.	4.34375	10.73241	7.91446
chr1	111991563	111992419	C7KUGACXX_8_7961.sorted.filtered_peak_1288	150	.	3.93225	18.22166	15.07439
chr1	112013775	112014100	C7KUGACXX_8_7961.sorted.filtered_peak_1289	29	.	2.82629	5.39809	2.90832
chr1	112019335	112019902	C7KUGACXX_8_7961.sorted.filtered_peak_1290	36	.	2.98560	6.18496	3.62547
chr1	112050612	112051182	C7KUGACXX_8_7961.sorted.filtered_peak_1291	33	.	2.72272	5.90329	3.38170
chr1	112054148	112054411	C7KUGACXX_8_7961.sorted.filtered_peak_1292	18	.	2.39399	4.19651	1.82691
chr1	112135177	112136126	C7KUGACXX_8_7961.sorted.filtered_peak_1293	84	.	3.34548	11.21338	8.41925
chr1	112141089	112141478	C7KUGACXX_8_7961.sorted.filtered_peak_1294	24	.	2.47049	4.89954	2.45030
chr1	112146393	112147109	C7KUGACXX_8_7961.sorted.filtered_peak_1295	92	.	3.82816	12.11407	9.24227
chr1	112162125	112162967	C7KUGACXX_8_7961.sorted.filtered_peak_1296	54	.	2.77114	8.03574	5.40720
chr1	112202907	112203398	C7KUGACXX_8_7961.sorted.filtered_peak_1297	20	.	2.64224	4.43769	2.04479
chr1	112250395	112250662	C7KUGACXX_8_7961.sorted.filtered_peak_1298	19	.	2.67099	4.28625	1.90037
chr1	112281303	112282236	C7KUGACXX_8_7961.sorted.filtered_peak_1299	44	.	3.03720	7.07810	4.45119
chr1	112297786	112298899	C7KUGACXX_8_7961.sorted.filtered_peak_1300	119	.	3.78994	14.93187	11.92537
chr1	112887094	112887712	C7KUGACXX_8_7961.sorted.filtered_peak_1301	37	.	3.46395	6.26931	3.72561
chr1	112933449	112933803	C7KUGACXX_8_7961.sorted.filtered_peak_1302	46	.	3.47092	7.30467	4.67578
chr1	112938565	112939547	C7KUGACXX_8_7961.sorted.filtered_peak_1303	41	.	3.07623	6.69151	4.11515
chr1	113008652	113009281	C7KUGACXX_8_7961.sorted.filtered_peak_1304	20	.	2.72846	4.39146	2.00064
chr1	113160832	113161184	C7KUGACXX_8_7961.sorted.filtered_peak_1305	12	.	1.98561	3.48836	1.22470
chr1	113161547	113162968	C7KUGACXX_8_7961.sorted.filtered_peak_1306	88	.	3.17877	11.62087	8.82563
chr1	113217138	113217550	C7KUGACXX_8_7961.sorted.filtered_peak_1307	22	.	2.68359	4.69990	2.27240
chr1	113247579	113248166	C7KUGACXX_8_7961.sorted.filtered_peak_1308	31	.	2.51322	5.63065	3.12455
chr1	113249701	113250173	C7KUGACXX_8_7961.sorted.filtered_peak_1309	28	.	2.45035	5.37696	2.88722
chr1	113257881	113258419	C7KUGACXX_8_7961.sorted.filtered_peak_1310	152	.	4.17726	18.44499	15.27086
chr1	113351712	113352072	C7KUGACXX_8_7961.sorted.filtered_peak_1311	11	.	2.57326	3.41947	1.16017
chr1	113497823	113499263	C7KUGACXX_8_7961.sorted.filtered_peak_1312	64	.	2.97158	9.19289	6.47747
chr1	113589357	113589635	C7KUGACXX_8_7961.sorted.filtered_peak_1313	31	.	3.33301	5.71026	3.18505
chr1	113596883	113597133	C7KUGACXX_8_7961.sorted.filtered_peak_1314	13	.	2.68090	3.70486	1.39487
chr1	113615103	113616367	C7KUGACXX_8_7961.sorted.filtered_peak_1315	104	.	4.28694	13.34147	10.41367
chr1	113689155	113689797	C7KUGACXX_8_7961.sorted.filtered_peak_1316	43	.	3.47062	6.90314	4.31569
chr1	113719838	113720088	C7KUGACXX_8_7961.sorted.filtered_peak_1317	19	.	2.90002	4.31448	1.92157
chr1	113932554	113933282	C7KUGACXX_8_7961.sorted.filtered_peak_1318	66	.	3.41897	9.41599	6.66202
chr1	114301461	114302559	C7KUGACXX_8_7961.sorted.filtered_peak_1319	32	.	2.87252	5.81666	3.29855
chr1	114323368	114323675	C7KUGACXX_8_7961.sorted.filtered_peak_1320	36	.	2.80425	6.19565	3.63368
chr1	114326236	114326960	C7KUGACXX_8_7961.sorted.filtered_peak_1321	32	.	2.67918	5.81402	3.28729
chr1	114354180	114355557	C7KUGACXX_8_7961.sorted.filtered_peak_1322	139	.	3.63834	16.99176	13.92263
chr1	114414157	114414710	C7KUGACXX_8_7961.sorted.filtered_peak_1323	83	.	3.34734	11.15319	8.34358
chr1	114423679	114424055	C7KUGACXX_8_7961.sorted.filtered_peak_1324	10	.	2.50993	3.25224	1.02307
chr1	114447110	114448279	C7KUGACXX_8_7961.sorted.filtered_peak_1325	217	.	4.42989	25.24123	21.75429
chr1	114471719	114473394	C7KUGACXX_8_7961.sorted.filtered_peak_1326	62	.	2.82357	8.92471	6.20852
chr1	114489963	114490455	C7KUGACXX_8_7961.sorted.filtered_peak_1327	35	.	3.15210	6.03132	3.50477
chr1	114888958	114889532	C7KUGACXX_8_7961.sorted.filtered_peak_1328	52	.	3.19606	7.88935	5.23139
chr1	115053045	115054489	C7KUGACXX_8_7961.sorted.filtered_peak_1329	87	.	3.32633	11.60039	8.75404
chr1	115123945	115124617	C7KUGACXX_8_7961.sorted.filtered_peak_1330	136	.	4.32568	16.71642	13.62934
chr1	115212120	115212968	C7KUGACXX_8_7961.sorted.filtered_peak_1331	37	.	2.94703	6.27589	3.73297
chr1	115258954	115259722	C7KUGACXX_8_7961.sorted.filtered_peak_1332	89	.	3.88958	11.81474	8.95899
chr1	115299884	115300992	C7KUGACXX_8_7961.sorted.filtered_peak_1333	147	.	3.88683	17.86503	14.72262
chr1	115322718	115323601	C7KUGACXX_8_7961.sorted.filtered_peak_1334	108	.	4.33073	13.76184	10.83581
chr1	115605073	115605895	C7KUGACXX_8_7961.sorted.filtered_peak_1335	74	.	3.83962	10.21241	7.41804
chr1	115641564	115642348	C7KUGACXX_8_7961.sorted.filtered_peak_1336	78	.	4.04487	10.66214	7.84575
chr1	116150867	116151164	C7KUGACXX_8_7961.sorted.filtered_peak_1337	12	.	2.62091	3.54948	1.27084
chr1	116184953	116185679	C7KUGACXX_8_7961.sorted.filtered_peak_1338	46	.	3.30262	7.24099	4.64453
chr1	116518594	116518894	C7KUGACXX_8_7961.sorted.filtered_peak_1339	19	.	2.71485	4.27805	1.90548
chr1	116681675	116682239	C7KUGACXX_8_7961.sorted.filtered_peak_1340	22	.	3.02198	4.70506	2.28450
chr1	116694475	116694981	C7KUGACXX_8_7961.sorted.filtered_peak_1341	32	.	3.08245	5.80755	3.28298
chr1	116710930	116711255	C7KUGACXX_8_7961.sorted.filtered_peak_1342	21	.	2.79611	4.54342	2.13532
chr1	116868498	116869126	C7KUGACXX_8_7961.sorted.filtered_peak_1343	21	.	2.62279	4.49937	2.10660
chr1	116915362	116916399	C7KUGACXX_8_7961.sorted.filtered_peak_1344	54	.	2.80726	8.05230	5.41349
chr1	116920268	116920752	C7KUGACXX_8_7961.sorted.filtered_peak_1345	25	.	2.34999	5.04390	2.59306
chr1	116961048	116961389	C7KUGACXX_8_7961.sorted.filtered_peak_1346	27	.	2.77758	5.26300	2.79034
chr1	117046975	117047479	C7KUGACXX_8_7961.sorted.filtered_peak_1347	151	.	4.57636	18.36917	15.19139
chr1	117057526	117058660	C7KUGACXX_8_7961.sorted.filtered_peak_1348	75	.	3.24599	10.29926	7.53581
chr1	117099164	117099541	C7KUGACXX_8_7961.sorted.filtered_peak_1349	41	.	2.94081	6.70872	4.12144
chr1	117112907	117113950	C7KUGACXX_8_7961.sorted.filtered_peak_1350	34	.	2.47924	6.03460	3.49110
chr1	117279931	117280931	C7KUGACXX_8_7961.sorted.filtered_peak_1351	31	.	2.48589	5.62166	3.12356
chr1	117281233	117281898	C7KUGACXX_8_7961.sorted.filtered_peak_1352	43	.	2.76161	6.92707	4.31535
chr1	117296754	117297229	C7KUGACXX_8_7961.sorted.filtered_peak_1353	34	.	2.75633	6.00562	3.47320
chr1	117312193	117312678	C7KUGACXX_8_7961.sorted.filtered_peak_1354	120	.	3.49755	15.05025	12.03371
chr1	117320622	117321015	C7KUGACXX_8_7961.sorted.filtered_peak_1355	16	.	2.68956	3.97647	1.64678
chr1	117359154	117359489	C7KUGACXX_8_7961.sorted.filtered_peak_1356	19	.	2.45415	4.38029	1.99477
chr1	117420290	117421122	C7KUGACXX_8_7961.sorted.filtered_peak_1357	44	.	2.93468	7.03998	4.43943
chr1	117476300	117476638	C7KUGACXX_8_7961.sorted.filtered_peak_1358	24	.	2.80250	4.91196	2.47088
chr1	117544173	117544423	C7KUGACXX_8_7961.sorted.filtered_peak_1359	31	.	3.07698	5.67067	3.16351
chr1	117594124	117594429	C7KUGACXX_8_7961.sorted.filtered_peak_1360	41	.	3.28648	6.78447	4.18213
chr1	117602028	117603203	C7KUGACXX_8_7961.sorted.filtered_peak_1361	93	.	3.41169	12.15793	9.30787
chr1	117664270	117665052	C7KUGACXX_8_7961.sorted.filtered_peak_1362	43	.	3.07830	6.95604	4.34752
chr1	117902050	117902320	C7KUGACXX_8_7961.sorted.filtered_peak_1363	17	.	2.79910	4.05192	1.70779
chr1	117908958	117910556	C7KUGACXX_8_7961.sorted.filtered_peak_1364	53	.	2.81774	7.98768	5.35435
chr1	118077629	118077935	C7KUGACXX_8_7961.sorted.filtered_peak_1365	16	.	2.53804	3.94422	1.61128
chr1	118148025	118149607	C7KUGACXX_8_7961.sorted.filtered_peak_1366	113	.	3.20571	14.27827	11.31456
chr1	118198747	118199254	C7KUGACXX_8_7961.sorted.filtered_peak_1367	66	.	2.68054	9.36337	6.61842
chr1	118201365	118201651	C7KUGACXX_8_7961.sorted.filtered_peak_1368	30	.	2.15561	5.52603	3.02519
chr1	118206915	118207409	C7KUGACXX_8_7961.sorted.filtered_peak_1369	115	.	3.63124	14.57385	11.57632
chr1	118217148	118217523	C7KUGACXX_8_7961.sorted.filtered_peak_1370	40	.	3.24916	6.63951	4.05959
chr1	118301470	118301937	C7KUGACXX_8_7961.sorted.filtered_peak_1371	31	.	3.04096	5.66665	3.14897
chr1	118471769	118472804	C7KUGACXX_8_7961.sorted.filtered_peak_1372	80	.	3.69884	10.83293	8.04669
chr1	119287707	119288048	C7KUGACXX_8_7961.sorted.filtered_peak_1373	16	.	2.79295	4.02005	1.66943
chr1	119682631	119683602	C7KUGACXX_8_7961.sorted.filtered_peak_1374	191	.	4.64068	22.46213	19.10968
chr1	119861312	119861562	C7KUGACXX_8_7961.sorted.filtered_peak_1375	18	.	2.66012	4.21360	1.83891
chr1	120190678	120190928	C7KUGACXX_8_7961.sorted.filtered_peak_1376	18	.	2.70519	4.25337	1.87546
chr1	120351605	120351860	C7KUGACXX_8_7961.sorted.filtered_peak_1377	27	.	3.00967	5.21956	2.73963
chr1	120529840	120530922	C7KUGACXX_8_7961.sorted.filtered_peak_1378	16	.	2.72220	4.00311	1.65591
chr1	120612032	120612284	C7KUGACXX_8_7961.sorted.filtered_peak_1379	52	.	4.02880	7.94004	5.25386
chr1	121258180	121258605	C7KUGACXX_8_7961.sorted.filtered_peak_1380	30	.	2.84878	5.59471	3.08950
chr1	121260469	121261664	C7KUGACXX_8_7961.sorted.filtered_peak_1381	47	.	3.18335	7.40184	4.78390
chr1	121484320	121485516	C7KUGACXX_8_7961.sorted.filtered_peak_1382	562	.	7.60753	60.81784	56.26108
chr1	142535536	142536707	C7KUGACXX_8_7961.sorted.filtered_peak_1383	25	.	2.11685	4.97116	2.52676
chr1	142537473	142539313	C7KUGACXX_8_7961.sorted.filtered_peak_1384	62	.	2.63418	8.93292	6.21379
chr1	142653979	142654329	C7KUGACXX_8_7961.sorted.filtered_peak_1385	37	.	3.54654	6.30040	3.72578
chr1	143536772	143537175	C7KUGACXX_8_7961.sorted.filtered_peak_1386	29	.	3.12722	5.38247	2.90332
chr1	144019032	144019282	C7KUGACXX_8_7961.sorted.filtered_peak_1387	13	.	2.65751	3.64802	1.35513
chr1	144533582	144534319	C7KUGACXX_8_7961.sorted.filtered_peak_1388	111	.	3.64878	14.16314	11.18412
chr1	144536097	144536404	C7KUGACXX_8_7961.sorted.filtered_peak_1389	147	.	4.28636	17.91816	14.75949
chr1	144907929	144908265	C7KUGACXX_8_7961.sorted.filtered_peak_1390	24	.	3.04333	4.83177	2.40004
chr1	144908472	144908817	C7KUGACXX_8_7961.sorted.filtered_peak_1391	47	.	3.70232	7.33223	4.70901
chr1	144931799	144932678	C7KUGACXX_8_7961.sorted.filtered_peak_1392	147	.	2.98893	17.88311	14.74128
chr1	144935450	144935755	C7KUGACXX_8_7961.sorted.filtered_peak_1393	43	.	2.18088	7.00979	4.39139
chr1	145004316	145004661	C7KUGACXX_8_7961.sorted.filtered_peak_1394	25	.	2.22239	5.00919	2.55886
chr1	145039407	145040231	C7KUGACXX_8_7961.sorted.filtered_peak_1395	30	.	2.26868	5.58484	3.08116
chr1	145058953	145059510	C7KUGACXX_8_7961.sorted.filtered_peak_1396	21	.	2.09265	4.55613	2.14944
chr1	145096178	145096657	C7KUGACXX_8_7961.sorted.filtered_peak_1397	69	.	3.00758	9.68015	6.92136
chr1	145117814	145118285	C7KUGACXX_8_7961.sorted.filtered_peak_1398	34	.	2.79082	5.99035	3.45354
chr1	145139241	145139574	C7KUGACXX_8_7961.sorted.filtered_peak_1399	33	.	3.35377	5.84368	3.35312
chr1	145291659	145292167	C7KUGACXX_8_7961.sorted.filtered_peak_1400	29	.	3.21257	5.37082	2.91972
chr1	145292397	145292702	C7KUGACXX_8_7961.sorted.filtered_peak_1401	32	.	3.33559	5.71806	3.21515
chr1	145382139	145383088	C7KUGACXX_8_7961.sorted.filtered_peak_1402	54	.	4.00971	8.15171	5.48043
chr1	145396639	145397697	C7KUGACXX_8_7961.sorted.filtered_peak_1403	29	.	2.45571	5.42963	2.93268
chr1	145421638	145421982	C7KUGACXX_8_7961.sorted.filtered_peak_1404	42	.	3.38602	6.82581	4.23075
chr1	145427101	145427878	C7KUGACXX_8_7961.sorted.filtered_peak_1405	68	.	3.86988	9.63608	6.89725
chr1	145437577	145438657	C7KUGACXX_8_7961.sorted.filtered_peak_1406	86	.	3.14080	11.46790	8.60204
chr1	145454553	145456029	C7KUGACXX_8_7961.sorted.filtered_peak_1407	38	.	2.44178	6.42509	3.87679
chr1	145470079	145470803	C7KUGACXX_8_7961.sorted.filtered_peak_1408	106	.	3.70367	13.57434	10.64767
chr1	145476696	145477553	C7KUGACXX_8_7961.sorted.filtered_peak_1409	93	.	3.34690	12.21307	9.34734
chr1	145507095	145508424	C7KUGACXX_8_7961.sorted.filtered_peak_1410	84	.	3.86982	11.26592	8.43907
chr1	145515904	145516666	C7KUGACXX_8_7961.sorted.filtered_peak_1411	154	.	5.03841	18.66018	15.48430
chr1	145548812	145549334	C7KUGACXX_8_7961.sorted.filtered_peak_1412	58	.	3.84685	8.54229	5.86273
chr1	145562663	145563148	C7KUGACXX_8_7961.sorted.filtered_peak_1413	19	.	2.83279	4.37885	1.99511
chr1	145574897	145576351	C7KUGACXX_8_7961.sorted.filtered_peak_1414	73	.	3.24983	10.10223	7.31882
chr1	145589269	145589754	C7KUGACXX_8_7961.sorted.filtered_peak_1415	37	.	2.98285	6.29191	3.74615
chr1	145610563	145611337	C7KUGACXX_8_7961.sorted.filtered_peak_1416	103	.	4.93506	13.33131	10.37628
chr1	145713506	145713838	C7KUGACXX_8_7961.sorted.filtered_peak_1417	24	.	2.79392	4.86757	2.42390
chr1	145744024	145744593	C7KUGACXX_8_7961.sorted.filtered_peak_1418	32	.	3.20168	5.75004	3.22921
chr1	146555989	146556828	C7KUGACXX_8_7961.sorted.filtered_peak_1419	87	.	3.82620	11.59505	8.74452
chr1	146643345	146644613	C7KUGACXX_8_7961.sorted.filtered_peak_1420	87	.	3.53064	11.61520	8.76834
chr1	146714010	146715161	C7KUGACXX_8_7961.sorted.filtered_peak_1421	107	.	3.85565	13.69127	10.72123
chr1	147070760	147072334	C7KUGACXX_8_7961.sorted.filtered_peak_1422	90	.	3.37822	11.92209	9.08439
chr1	147089767	147090497	C7KUGACXX_8_7961.sorted.filtered_peak_1423	51	.	3.43345	7.83574	5.18471
chr1	147119885	147120713	C7KUGACXX_8_7961.sorted.filtered_peak_1424	28	.	2.72053	5.28227	2.81287
chr1	147142204	147143144	C7KUGACXX_8_7961.sorted.filtered_peak_1425	77	.	3.68613	10.51740	7.74644
chr1	147727119	147727537	C7KUGACXX_8_7961.sorted.filtered_peak_1426	19	.	2.46516	4.28450	1.90671
chr1	147735447	147736166	C7KUGACXX_8_7961.sorted.filtered_peak_1427	39	.	3.59078	6.48370	3.90341
chr1	147752488	147752901	C7KUGACXX_8_7961.sorted.filtered_peak_1428	57	.	4.10855	8.41718	5.74246
chr1	147790393	147791059	C7KUGACXX_8_7961.sorted.filtered_peak_1429	38	.	3.45779	6.36480	3.82264
chr1	147806285	147807410	C7KUGACXX_8_7961.sorted.filtered_peak_1430	44	.	3.51886	7.09268	4.48241
chr1	148241348	148241698	C7KUGACXX_8_7961.sorted.filtered_peak_1431	141	.	6.25902	17.22690	14.10261
chr1	148550108	148550438	C7KUGACXX_8_7961.sorted.filtered_peak_1432	20	.	2.87055	4.45076	2.06047
chr1	148551314	148552139	C7KUGACXX_8_7961.sorted.filtered_peak_1433	28	.	3.00511	5.28387	2.81745
chr1	148552420	148552744	C7KUGACXX_8_7961.sorted.filtered_peak_1434	34	.	3.13103	5.96313	3.42659
chr1	148556721	148556980	C7KUGACXX_8_7961.sorted.filtered_peak_1435	29	.	3.27908	5.47071	2.97031
chr1	149215682	149216228	C7KUGACXX_8_7961.sorted.filtered_peak_1436	17	.	2.83482	4.14053	1.77696
chr1	149223211	149224153	C7KUGACXX_8_7961.sorted.filtered_peak_1437	202	.	4.62856	23.62674	20.21736
chr1	149224454	149224970	C7KUGACXX_8_7961.sorted.filtered_peak_1438	114	.	3.64884	14.47660	11.48739
chr1	149815045	149815683	C7KUGACXX_8_7961.sorted.filtered_peak_1439	48	.	3.45927	7.50295	4.86374
chr1	149821343	149821819	C7KUGACXX_8_7961.sorted.filtered_peak_1440	31	.	3.04315	5.66584	3.15662
chr1	149857022	149857358	C7KUGACXX_8_7961.sorted.filtered_peak_1441	13	.	1.83876	3.62385	1.33900
chr1	149858108	149858599	C7KUGACXX_8_7961.sorted.filtered_peak_1442	147	.	3.36102	17.90295	14.75751
chr1	149859201	149860227	C7KUGACXX_8_7961.sorted.filtered_peak_1443	79	.	2.69747	10.74244	7.96944
chr1	149870922	149871767	C7KUGACXX_8_7961.sorted.filtered_peak_1444	64	.	3.79840	9.20080	6.48897
chr1	149899359	149900374	C7KUGACXX_8_7961.sorted.filtered_peak_1445	61	.	3.42336	8.83112	6.12114
chr1	149910957	149911325	C7KUGACXX_8_7961.sorted.filtered_peak_1446	25	.	2.95438	5.03472	2.58139
chr1	149934279	149934624	C7KUGACXX_8_7961.sorted.filtered_peak_1447	23	.	3.03500	4.77656	2.35217
chr1	149982172	149982927	C7KUGACXX_8_7961.sorted.filtered_peak_1448	64	.	3.62847	9.14794	6.42039
chr1	150039224	150040118	C7KUGACXX_8_7961.sorted.filtered_peak_1449	35	.	2.99895	6.05416	3.51853
chr1	150064274	150064555	C7KUGACXX_8_7961.sorted.filtered_peak_1450	20	.	2.78010	4.39189	2.00411
chr1	150078527	150078791	C7KUGACXX_8_7961.sorted.filtered_peak_1451	26	.	2.75910	5.07692	2.62027
chr1	150121834	150122231	C7KUGACXX_8_7961.sorted.filtered_peak_1452	34	.	2.70724	6.00837	3.46912
chr1	150123556	150123883	C7KUGACXX_8_7961.sorted.filtered_peak_1453	39	.	2.75835	6.57050	3.99443
chr1	150159141	150159451	C7KUGACXX_8_7961.sorted.filtered_peak_1454	26	.	3.05667	5.11665	2.65497
chr1	150185754	150186609	C7KUGACXX_8_7961.sorted.filtered_peak_1455	122	.	4.55905	15.29131	12.28090
chr1	150206616	150208947	C7KUGACXX_8_7961.sorted.filtered_peak_1456	68	.	2.73006	9.58009	6.86344
chr1	150227902	150228554	C7KUGACXX_8_7961.sorted.filtered_peak_1457	24	.	2.87364	4.91181	2.45976
chr1	150240647	150241917	C7KUGACXX_8_7961.sorted.filtered_peak_1458	77	.	3.29840	10.51063	7.73250
chr1	150266046	150266655	C7KUGACXX_8_7961.sorted.filtered_peak_1459	69	.	4.12017	9.70890	6.92280
chr1	150293711	150294632	C7KUGACXX_8_7961.sorted.filtered_peak_1460	164	.	4.84930	19.64836	16.45358
chr1	150335960	150337483	C7KUGACXX_8_7961.sorted.filtered_peak_1461	119	.	3.35098	14.97362	11.98411
chr1	150359127	150359380	C7KUGACXX_8_7961.sorted.filtered_peak_1462	17	.	2.83744	4.14449	1.77719
chr1	150389886	150390136	C7KUGACXX_8_7961.sorted.filtered_peak_1463	10	.	2.51507	3.26567	1.03388
chr1	150459495	150460133	C7KUGACXX_8_7961.sorted.filtered_peak_1464	76	.	4.01295	10.45206	7.65734
chr1	150487910	150488487	C7KUGACXX_8_7961.sorted.filtered_peak_1465	75	.	3.70586	10.39284	7.59263
chr1	150533474	150534002	C7KUGACXX_8_7961.sorted.filtered_peak_1466	19	.	1.93662	4.31975	1.94462
chr1	150534297	150536103	C7KUGACXX_8_7961.sorted.filtered_peak_1467	29	.	2.03409	5.41036	2.94325
chr1	150539853	150540539	C7KUGACXX_8_7961.sorted.filtered_peak_1468	53	.	2.49231	7.98154	5.30702
chr1	150551527	150552625	C7KUGACXX_8_7961.sorted.filtered_peak_1469	118	.	3.56076	14.79947	11.80211
chr1	150583865	150584723	C7KUGACXX_8_7961.sorted.filtered_peak_1470	63	.	3.38286	9.07971	6.38926
chr1	150585922	150586330	C7KUGACXX_8_7961.sorted.filtered_peak_1471	36	.	2.88433	6.19150	3.63084
chr1	150601438	150602371	C7KUGACXX_8_7961.sorted.filtered_peak_1472	210	.	4.95043	24.55040	21.08523
chr1	150669462	150670188	C7KUGACXX_8_7961.sorted.filtered_peak_1473	136	.	4.77955	16.67332	13.61305
chr1	150738012	150738428	C7KUGACXX_8_7961.sorted.filtered_peak_1474	56	.	3.64845	8.29121	5.61327
chr1	150743281	150743701	C7KUGACXX_8_7961.sorted.filtered_peak_1475	63	.	3.80702	9.10585	6.38093
chr1	150848616	150849501	C7KUGACXX_8_7961.sorted.filtered_peak_1476	145	.	4.22007	17.73315	14.59753
chr1	150894941	150895309	C7KUGACXX_8_7961.sorted.filtered_peak_1477	18	.	2.41927	4.19969	1.83026
chr1	150898479	150899234	C7KUGACXX_8_7961.sorted.filtered_peak_1478	108	.	4.17759	13.85120	10.88807
chr1	150946313	150946840	C7KUGACXX_8_7961.sorted.filtered_peak_1479	37	.	2.95084	6.29098	3.73617
chr1	150947115	150947621	C7KUGACXX_8_7961.sorted.filtered_peak_1480	18	.	2.42541	4.23112	1.85966
chr1	150980401	150981464	C7KUGACXX_8_7961.sorted.filtered_peak_1481	85	.	3.45643	11.38187	8.55668
chr1	150997086	150997336	C7KUGACXX_8_7961.sorted.filtered_peak_1482	23	.	3.07320	4.82698	2.38295
chr1	151020253	151020769	C7KUGACXX_8_7961.sorted.filtered_peak_1483	19	.	2.57857	4.34900	1.96741
chr1	151028786	151029043	C7KUGACXX_8_7961.sorted.filtered_peak_1484	30	.	2.33644	5.60510	3.09231
chr1	151030196	151030535	C7KUGACXX_8_7961.sorted.filtered_peak_1485	39	.	2.50114	6.55200	3.97359
chr1	151031555	151032291	C7KUGACXX_8_7961.sorted.filtered_peak_1486	42	.	2.57522	6.89088	4.28996
chr1	151042874	151043939	C7KUGACXX_8_7961.sorted.filtered_peak_1487	97	.	4.10820	12.70704	9.77810
chr1	151118975	151119679	C7KUGACXX_8_7961.sorted.filtered_peak_1488	62	.	3.36846	8.93833	6.23192
chr1	151128599	151129190	C7KUGACXX_8_7961.sorted.filtered_peak_1489	71	.	3.54743	9.98991	7.18985
chr1	151129907	151130174	C7KUGACXX_8_7961.sorted.filtered_peak_1490	14	.	2.22972	3.75763	1.45371
chr1	151137912	151138917	C7KUGACXX_8_7961.sorted.filtered_peak_1491	144	.	4.10285	17.48025	14.40002
chr1	151162273	151162813	C7KUGACXX_8_7961.sorted.filtered_peak_1492	82	.	4.21355	11.11430	8.26087
chr1	151170489	151171704	C7KUGACXX_8_7961.sorted.filtered_peak_1493	67	.	3.32121	9.50574	6.78722
chr1	151184636	151185097	C7KUGACXX_8_7961.sorted.filtered_peak_1494	14	.	2.70968	3.78866	1.47118
chr1	151226946	151227806	C7KUGACXX_8_7961.sorted.filtered_peak_1495	63	.	3.67371	9.07907	6.38928
chr1	151253644	151255233	C7KUGACXX_8_7961.sorted.filtered_peak_1496	153	.	3.69840	18.49632	15.30282
chr1	151299535	151300582	C7KUGACXX_8_7961.sorted.filtered_peak_1497	100	.	4.07472	12.91187	10.01381
chr1	151313375	151313632	C7KUGACXX_8_7961.sorted.filtered_peak_1498	32	.	2.91283	5.71868	3.20274
chr1	151319389	151320245	C7KUGACXX_8_7961.sorted.filtered_peak_1499	169	.	4.43829	20.16889	16.91672
chr1	151371766	151372372	C7KUGACXX_8_7961.sorted.filtered_peak_1500	106	.	4.29085	13.65479	10.69595
chr1	151416301	151416604	C7KUGACXX_8_7961.sorted.filtered_peak_1501	45	.	3.60846	7.16908	4.54148
chr1	151430404	151432103	C7KUGACXX_8_7961.sorted.filtered_peak_1502	28	.	2.49597	5.35026	2.87354
chr1	151483177	151483930	C7KUGACXX_8_7961.sorted.filtered_peak_1503	34	.	2.82743	6.00231	3.46906
chr1	151512553	151513109	C7KUGACXX_8_7961.sorted.filtered_peak_1504	86	.	3.86594	11.51940	8.66057
chr1	151584207	151584838	C7KUGACXX_8_7961.sorted.filtered_peak_1505	80	.	3.92689	10.85522	8.02164
chr1	151626751	151627001	C7KUGACXX_8_7961.sorted.filtered_peak_1506	13	.	2.65344	3.63022	1.33208
chr1	151735503	151736371	C7KUGACXX_8_7961.sorted.filtered_peak_1507	37	.	3.11666	6.34231	3.78310
chr1	151762554	151763618	C7KUGACXX_8_7961.sorted.filtered_peak_1508	144	.	4.23224	17.56887	14.44336
chr1	151788185	151788577	C7KUGACXX_8_7961.sorted.filtered_peak_1509	28	.	2.86788	5.37526	2.89487
chr1	151812001	151812518	C7KUGACXX_8_7961.sorted.filtered_peak_1510	32	.	2.61497	5.74427	3.24304
chr1	151871237	151871540	C7KUGACXX_8_7961.sorted.filtered_peak_1511	59	.	4.14141	8.69729	5.97243
chr1	151881733	151882507	C7KUGACXX_8_7961.sorted.filtered_peak_1512	119	.	4.35101	14.93062	11.91734
chr1	151907478	151907761	C7KUGACXX_8_7961.sorted.filtered_peak_1513	24	.	2.99551	4.86422	2.41593
chr1	151918178	151918527	C7KUGACXX_8_7961.sorted.filtered_peak_1514	65	.	3.52602	9.25033	6.51647
chr1	151940358	151940821	C7KUGACXX_8_7961.sorted.filtered_peak_1515	23	.	2.84214	4.80988	2.37382
chr1	151956757	151957265	C7KUGACXX_8_7961.sorted.filtered_peak_1516	47	.	3.40177	7.44190	4.79953
chr1	151965108	151965765	C7KUGACXX_8_7961.sorted.filtered_peak_1517	16	.	2.22490	4.00937	1.66515
chr1	151965973	151966943	C7KUGACXX_8_7961.sorted.filtered_peak_1518	34	.	2.64850	5.97561	3.42999
chr1	152006966	152008111	C7KUGACXX_8_7961.sorted.filtered_peak_1519	32	.	2.72477	5.81566	3.29403
chr1	152020221	152021157	C7KUGACXX_8_7961.sorted.filtered_peak_1520	137	.	4.12125	16.81214	13.71445
chr1	152432771	152433252	C7KUGACXX_8_7961.sorted.filtered_peak_1521	14	.	2.55924	3.80008	1.48999
chr1	152657026	152657278	C7KUGACXX_8_7961.sorted.filtered_peak_1522	33	.	3.42146	5.89637	3.35296
chr1	153438342	153438592	C7KUGACXX_8_7961.sorted.filtered_peak_1523	13	.	2.64891	3.61977	1.32496
chr1	153483396	153483704	C7KUGACXX_8_7961.sorted.filtered_peak_1524	25	.	2.96199	4.96747	2.51864
chr1	153508054	153508932	C7KUGACXX_8_7961.sorted.filtered_peak_1525	34	.	2.63087	6.00316	3.46169
chr1	153517274	153518440	C7KUGACXX_8_7961.sorted.filtered_peak_1526	38	.	2.61656	6.35939	3.83379
chr1	153538976	153539455	C7KUGACXX_8_7961.sorted.filtered_peak_1527	32	.	2.94067	5.72250	3.21404
chr1	153606187	153607069	C7KUGACXX_8_7961.sorted.filtered_peak_1528	148	.	4.27800	17.99721	14.83577
chr1	153630863	153631540	C7KUGACXX_8_7961.sorted.filtered_peak_1529	101	.	4.08720	13.06846	10.12398
chr1	153642844	153644063	C7KUGACXX_8_7961.sorted.filtered_peak_1530	153	.	4.28612	18.49174	15.35457
chr1	153670220	153670531	C7KUGACXX_8_7961.sorted.filtered_peak_1531	16	.	2.77980	3.97884	1.63028
chr1	153699955	153700731	C7KUGACXX_8_7961.sorted.filtered_peak_1532	211	.	5.05500	24.65018	21.18265
chr1	153747981	153748660	C7KUGACXX_8_7961.sorted.filtered_peak_1533	25	.	2.59832	4.94170	2.51303
chr1	153755729	153756619	C7KUGACXX_8_7961.sorted.filtered_peak_1534	111	.	4.34039	14.14358	11.18108
chr1	153777798	153778406	C7KUGACXX_8_7961.sorted.filtered_peak_1535	21	.	2.65985	4.57402	2.16357
chr1	153895060	153896127	C7KUGACXX_8_7961.sorted.filtered_peak_1536	175	.	3.96838	20.79012	17.50794
chr1	153918156	153919406	C7KUGACXX_8_7961.sorted.filtered_peak_1537	52	.	2.92868	7.93808	5.27626
chr1	153930200	153931399	C7KUGACXX_8_7961.sorted.filtered_peak_1538	68	.	2.87151	9.61691	6.88431
chr1	153935874	153936501	C7KUGACXX_8_7961.sorted.filtered_peak_1539	40	.	2.41791	6.58882	4.02169
chr1	153939681	153940419	C7KUGACXX_8_7961.sorted.filtered_peak_1540	64	.	3.01930	9.19236	6.43693
chr1	153949454	153950694	C7KUGACXX_8_7961.sorted.filtered_peak_1541	47	.	3.10228	7.37321	4.77152
chr1	153959335	153959603	C7KUGACXX_8_7961.sorted.filtered_peak_1542	24	.	2.61386	4.86591	2.42069
chr1	153962913	153963605	C7KUGACXX_8_7961.sorted.filtered_peak_1543	131	.	4.70993	16.22417	13.14319
chr1	154087707	154088124	C7KUGACXX_8_7961.sorted.filtered_peak_1544	17	.	2.81734	4.08834	1.72901
chr1	154130179	154131165	C7KUGACXX_8_7961.sorted.filtered_peak_1545	114	.	4.24913	14.34447	11.41983
chr1	154154517	154155982	C7KUGACXX_8_7961.sorted.filtered_peak_1546	64	.	2.96965	9.24160	6.49921
chr1	154192691	154194190	C7KUGACXX_8_7961.sorted.filtered_peak_1547	109	.	3.21370	13.92613	10.98563
chr1	154244626	154245315	C7KUGACXX_8_7961.sorted.filtered_peak_1548	160	.	4.78102	19.24949	16.04497
chr1	154297130	154297622	C7KUGACXX_8_7961.sorted.filtered_peak_1549	15	.	2.13299	3.83448	1.51843
chr1	154300944	154301363	C7KUGACXX_8_7961.sorted.filtered_peak_1550	14	.	2.09016	3.74717	1.44681
chr1	154309786	154310456	C7KUGACXX_8_7961.sorted.filtered_peak_1551	48	.	3.07564	7.44073	4.82390
chr1	154315152	154315842	C7KUGACXX_8_7961.sorted.filtered_peak_1552	39	.	3.00392	6.51130	3.94501
chr1	154325907	154326305	C7KUGACXX_8_7961.sorted.filtered_peak_1553	14	.	2.49543	3.80837	1.49668
chr1	154359029	154359504	C7KUGACXX_8_7961.sorted.filtered_peak_1554	35	.	3.43879	6.14550	3.59477
chr1	154377737	154378023	C7KUGACXX_8_7961.sorted.filtered_peak_1555	17	.	2.26826	4.11436	1.76624
chr1	154404145	154404648	C7KUGACXX_8_7961.sorted.filtered_peak_1556	21	.	2.74426	4.54093	2.13226
chr1	154417599	154417853	C7KUGACXX_8_7961.sorted.filtered_peak_1557	20	.	2.88610	4.48452	2.08715
chr1	154435880	154436433	C7KUGACXX_8_7961.sorted.filtered_peak_1558	34	.	2.89998	6.00085	3.47778
chr1	154452214	154452682	C7KUGACXX_8_7961.sorted.filtered_peak_1559	33	.	3.34480	5.91599	3.37473
chr1	154472528	154472902	C7KUGACXX_8_7961.sorted.filtered_peak_1560	23	.	2.96364	4.74136	2.31623
chr1	154530723	154532207	C7KUGACXX_8_7961.sorted.filtered_peak_1561	113	.	3.24054	14.28965	11.34167
chr1	154540319	154540785	C7KUGACXX_8_7961.sorted.filtered_peak_1562	15	.	2.52207	3.90847	1.58367
chr1	154580373	154581505	C7KUGACXX_8_7961.sorted.filtered_peak_1563	74	.	3.34721	10.25360	7.49321
chr1	154587564	154587814	C7KUGACXX_8_7961.sorted.filtered_peak_1564	29	.	3.15765	5.42916	2.93364
chr1	154600065	154600817	C7KUGACXX_8_7961.sorted.filtered_peak_1565	77	.	3.60349	10.55644	7.77386
chr1	154635086	154635483	C7KUGACXX_8_7961.sorted.filtered_peak_1566	11	.	2.58374	3.44782	1.18407
chr1	154642303	154642571	C7KUGACXX_8_7961.sorted.filtered_peak_1567	23	.	3.07222	4.81987	2.37390
chr1	154732915	154733395	C7KUGACXX_8_7961.sorted.filtered_peak_1568	14	.	2.46611	3.79926	1.48131
chr1	154757342	154757592	C7KUGACXX_8_7961.sorted.filtered_peak_1569	16	.	2.65841	3.93595	1.60010
chr1	154763825	154764252	C7KUGACXX_8_7961.sorted.filtered_peak_1570	33	.	3.12170	5.86500	3.33836
chr1	154898150	154898444	C7KUGACXX_8_7961.sorted.filtered_peak_1571	12	.	2.58378	3.55631	1.27999
chr1	154908855	154910330	C7KUGACXX_8_7961.sorted.filtered_peak_1572	125	.	3.43909	15.55336	12.51658
chr1	154927437	154928731	C7KUGACXX_8_7961.sorted.filtered_peak_1573	58	.	2.84045	8.49603	5.80564
chr1	154933580	154934694	C7KUGACXX_8_7961.sorted.filtered_peak_1574	58	.	2.96176	8.52491	5.82787
chr1	154946261	154947906	C7KUGACXX_8_7961.sorted.filtered_peak_1575	116	.	3.19796	14.57627	11.60518
chr1	154955234	154956129	C7KUGACXX_8_7961.sorted.filtered_peak_1576	148	.	4.43727	17.99710	14.89495
chr1	154973426	154974230	C7KUGACXX_8_7961.sorted.filtered_peak_1577	33	.	2.27824	5.84572	3.31611
chr1	154974455	154974946	C7KUGACXX_8_7961.sorted.filtered_peak_1578	76	.	2.77522	10.40614	7.61865
chr1	154989879	154990249	C7KUGACXX_8_7961.sorted.filtered_peak_1579	30	.	2.73758	5.51719	3.01523
chr1	155022796	155023271	C7KUGACXX_8_7961.sorted.filtered_peak_1580	20	.	2.34590	4.47533	2.08997
chr1	155023524	155024087	C7KUGACXX_8_7961.sorted.filtered_peak_1581	28	.	2.51048	5.25798	2.80247
chr1	155034006	155034256	C7KUGACXX_8_7961.sorted.filtered_peak_1582	18	.	2.36967	4.16939	1.80369
chr1	155035969	155036516	C7KUGACXX_8_7961.sorted.filtered_peak_1583	23	.	2.49208	4.76932	2.35762
chr1	155057226	155058446	C7KUGACXX_8_7961.sorted.filtered_peak_1584	94	.	3.38896	12.32969	9.46876
chr1	155107782	155108672	C7KUGACXX_8_7961.sorted.filtered_peak_1585	96	.	3.57247	12.48864	9.61121
chr1	155140343	155140662	C7KUGACXX_8_7961.sorted.filtered_peak_1586	39	.	2.99964	6.48129	3.90543
chr1	155145340	155146510	C7KUGACXX_8_7961.sorted.filtered_peak_1587	95	.	3.10425	12.38898	9.51486
chr1	155162960	155163540	C7KUGACXX_8_7961.sorted.filtered_peak_1588	35	.	2.51275	6.11671	3.57704
chr1	155164163	155164906	C7KUGACXX_8_7961.sorted.filtered_peak_1589	85	.	3.39247	11.37913	8.51834
chr1	155176774	155177580	C7KUGACXX_8_7961.sorted.filtered_peak_1590	17	.	2.33375	4.07971	1.73291
chr1	155178457	155179263	C7KUGACXX_8_7961.sorted.filtered_peak_1591	53	.	3.26487	8.00847	5.32765
chr1	155189461	155189880	C7KUGACXX_8_7961.sorted.filtered_peak_1592	21	.	2.92790	4.56796	2.15246
chr1	155196443	155197990	C7KUGACXX_8_7961.sorted.filtered_peak_1593	111	.	3.65329	14.13528	11.17051
chr1	155214142	155215123	C7KUGACXX_8_7961.sorted.filtered_peak_1594	130	.	3.83631	16.06087	13.03292
chr1	155220305	155221004	C7KUGACXX_8_7961.sorted.filtered_peak_1595	37	.	2.87168	6.27113	3.74017
chr1	155225128	155225399	C7KUGACXX_8_7961.sorted.filtered_peak_1596	17	.	2.43610	4.11515	1.75447
chr1	155231447	155232627	C7KUGACXX_8_7961.sorted.filtered_peak_1597	78	.	3.38523	10.65466	7.88986
chr1	155242780	155243538	C7KUGACXX_8_7961.sorted.filtered_peak_1598	56	.	2.92415	8.31078	5.61615
chr1	155246928	155247418	C7KUGACXX_8_7961.sorted.filtered_peak_1599	37	.	2.66777	6.34105	3.79417
chr1	155247990	155248431	C7KUGACXX_8_7961.sorted.filtered_peak_1600	15	.	2.31544	3.91113	1.58453
chr1	155278102	155279488	C7KUGACXX_8_7961.sorted.filtered_peak_1601	118	.	3.88709	14.81508	11.86048
chr1	155292851	155294401	C7KUGACXX_8_7961.sorted.filtered_peak_1602	45	.	2.59380	7.11781	4.51987
chr1	155484407	155485103	C7KUGACXX_8_7961.sorted.filtered_peak_1603	22	.	3.02892	4.71854	2.29659
chr1	155505930	155506399	C7KUGACXX_8_7961.sorted.filtered_peak_1604	41	.	3.26206	6.75291	4.16116
chr1	155532160	155533169	C7KUGACXX_8_7961.sorted.filtered_peak_1605	159	.	4.46348	19.10266	15.92570
chr1	155579362	155580040	C7KUGACXX_8_7961.sorted.filtered_peak_1606	75	.	4.47178	10.36443	7.55922
chr1	155607105	155607467	C7KUGACXX_8_7961.sorted.filtered_peak_1607	28	.	3.23313	5.35635	2.87589
chr1	155657976	155659017	C7KUGACXX_8_7961.sorted.filtered_peak_1608	137	.	4.57761	16.91266	13.79561
chr1	155707576	155708062	C7KUGACXX_8_7961.sorted.filtered_peak_1609	10	.	2.49582	3.21991	1.00644
chr1	155714703	155715557	C7KUGACXX_8_7961.sorted.filtered_peak_1610	59	.	3.95776	8.58659	5.91694
chr1	155806609	155806911	C7KUGACXX_8_7961.sorted.filtered_peak_1611	28	.	3.24133	5.37611	2.89432
chr1	155826880	155827275	C7KUGACXX_8_7961.sorted.filtered_peak_1612	52	.	2.69046	7.90709	5.24552
chr1	155828895	155830096	C7KUGACXX_8_7961.sorted.filtered_peak_1613	62	.	2.82829	8.91735	6.20888
chr1	155830300	155830561	C7KUGACXX_8_7961.sorted.filtered_peak_1614	39	.	2.52672	6.50553	3.92298
chr1	155863245	155863723	C7KUGACXX_8_7961.sorted.filtered_peak_1615	25	.	3.14123	5.06455	2.59609
chr1	155880880	155881497	C7KUGACXX_8_7961.sorted.filtered_peak_1616	76	.	4.07264	10.39814	7.60041
chr1	155903840	155904711	C7KUGACXX_8_7961.sorted.filtered_peak_1617	139	.	4.34376	17.02315	13.92793
chr1	155959165	155959518	C7KUGACXX_8_7961.sorted.filtered_peak_1618	38	.	3.36513	6.39987	3.82997
chr1	155974686	155975202	C7KUGACXX_8_7961.sorted.filtered_peak_1619	35	.	3.27041	6.12974	3.59094
chr1	155990174	155991115	C7KUGACXX_8_7961.sorted.filtered_peak_1620	72	.	3.77298	10.01532	7.28787
chr1	156014938	156015200	C7KUGACXX_8_7961.sorted.filtered_peak_1621	48	.	3.58542	7.48997	4.84798
chr1	156022927	156023250	C7KUGACXX_8_7961.sorted.filtered_peak_1622	18	.	2.15269	4.23704	1.86954
chr1	156023587	156024908	C7KUGACXX_8_7961.sorted.filtered_peak_1623	63	.	2.90589	9.05399	6.34035
chr1	156060515	156060931	C7KUGACXX_8_7961.sorted.filtered_peak_1624	43	.	3.71116	6.95618	4.36097
chr1	156066509	156067206	C7KUGACXX_8_7961.sorted.filtered_peak_1625	42	.	3.20370	6.83591	4.27416
chr1	156076030	156076700	C7KUGACXX_8_7961.sorted.filtered_peak_1626	39	.	3.06250	6.54395	3.97711
chr1	156094554	156094912	C7KUGACXX_8_7961.sorted.filtered_peak_1627	13	.	2.24063	3.63533	1.34785
chr1	156096608	156097344	C7KUGACXX_8_7961.sorted.filtered_peak_1628	47	.	3.00630	7.35131	4.75808
chr1	156115785	156116102	C7KUGACXX_8_7961.sorted.filtered_peak_1629	36	.	3.41060	6.16312	3.61476
chr1	156163471	156164197	C7KUGACXX_8_7961.sorted.filtered_peak_1630	216	.	5.08873	25.16482	21.68486
chr1	156182667	156183135	C7KUGACXX_8_7961.sorted.filtered_peak_1631	38	.	2.06426	6.40682	3.82824
chr1	156186159	156186706	C7KUGACXX_8_7961.sorted.filtered_peak_1632	1916	.	10.80017	197.64780	191.69406
chr1	156195330	156195596	C7KUGACXX_8_7961.sorted.filtered_peak_1633	41	.	3.32661	6.75032	4.15303
chr1	156252191	156253102	C7KUGACXX_8_7961.sorted.filtered_peak_1634	143	.	3.99014	17.43320	14.30110
chr1	156265339	156265833	C7KUGACXX_8_7961.sorted.filtered_peak_1635	15	.	2.57955	3.88444	1.57628
chr1	156307535	156308758	C7KUGACXX_8_7961.sorted.filtered_peak_1636	184	.	4.28034	21.73871	18.42670
chr1	156415681	156415931	C7KUGACXX_8_7961.sorted.filtered_peak_1637	15	.	2.54255	3.90528	1.57005
chr1	156426270	156427369	C7KUGACXX_8_7961.sorted.filtered_peak_1638	94	.	3.49615	12.33804	9.42958
chr1	156470484	156471332	C7KUGACXX_8_7961.sorted.filtered_peak_1639	74	.	2.64088	10.21975	7.41586
chr1	156474444	156475373	C7KUGACXX_8_7961.sorted.filtered_peak_1640	90	.	2.82816	11.92694	9.05832
chr1	156494086	156494473	C7KUGACXX_8_7961.sorted.filtered_peak_1641	26	.	2.90596	5.12361	2.65158
chr1	156561348	156561892	C7KUGACXX_8_7961.sorted.filtered_peak_1642	53	.	3.46982	7.98237	5.32827
chr1	156571069	156571514	C7KUGACXX_8_7961.sorted.filtered_peak_1643	77	.	4.16791	10.59938	7.78276
chr1	156629718	156630319	C7KUGACXX_8_7961.sorted.filtered_peak_1644	30	.	2.61865	5.57349	3.06811
chr1	156698001	156698879	C7KUGACXX_8_7961.sorted.filtered_peak_1645	95	.	3.12809	12.42315	9.53454
chr1	156710506	156711689	C7KUGACXX_8_7961.sorted.filtered_peak_1646	148	.	3.52941	17.95202	14.81943
chr1	156721357	156722239	C7KUGACXX_8_7961.sorted.filtered_peak_1647	78	.	3.13376	10.63134	7.82239
chr1	156736540	156737782	C7KUGACXX_8_7961.sorted.filtered_peak_1648	137	.	3.85707	16.81976	13.75035
chr1	156771450	156771717	C7KUGACXX_8_7961.sorted.filtered_peak_1649	19	.	2.56478	4.34960	1.95912
chr1	156786063	156786898	C7KUGACXX_8_7961.sorted.filtered_peak_1650	131	.	3.90862	16.20393	13.15691
chr1	156829871	156830121	C7KUGACXX_8_7961.sorted.filtered_peak_1651	25	.	2.71873	5.00197	2.54944
chr1	157059743	157060222	C7KUGACXX_8_7961.sorted.filtered_peak_1652	15	.	2.66746	3.88195	1.56175
chr1	157103289	157103561	C7KUGACXX_8_7961.sorted.filtered_peak_1653	30	.	2.70400	5.50903	3.00132
chr1	157108084	157108958	C7KUGACXX_8_7961.sorted.filtered_peak_1654	32	.	2.52272	5.80643	3.29903
chr1	158094798	158095120	C7KUGACXX_8_7961.sorted.filtered_peak_1655	30	.	3.26374	5.59007	3.08211
chr1	158119415	158119848	C7KUGACXX_8_7961.sorted.filtered_peak_1656	36	.	3.14858	6.17102	3.61471
chr1	158173431	158174134	C7KUGACXX_8_7961.sorted.filtered_peak_1657	16	.	2.76510	3.95630	1.62327
chr1	158788928	158789647	C7KUGACXX_8_7961.sorted.filtered_peak_1658	32	.	3.16933	5.73244	3.21347
chr1	158900284	158900680	C7KUGACXX_8_7961.sorted.filtered_peak_1659	40	.	3.01047	6.59373	4.01698
chr1	158966067	158966317	C7KUGACXX_8_7961.sorted.filtered_peak_1660	19	.	2.67548	4.35468	1.97351
chr1	158968422	158968674	C7KUGACXX_8_7961.sorted.filtered_peak_1661	16	.	2.54066	3.97277	1.63814
chr1	158978547	158979115	C7KUGACXX_8_7961.sorted.filtered_peak_1662	25	.	2.36116	4.98103	2.54447
chr1	158979472	158979761	C7KUGACXX_8_7961.sorted.filtered_peak_1663	30	.	2.45955	5.56187	3.06079
chr1	158985260	158985647	C7KUGACXX_8_7961.sorted.filtered_peak_1664	39	.	2.79593	6.51999	3.94640
chr1	159037537	159037833	C7KUGACXX_8_7961.sorted.filtered_peak_1665	29	.	2.78121	5.43157	2.94053
chr1	159038039	159038425	C7KUGACXX_8_7961.sorted.filtered_peak_1666	28	.	2.75888	5.38880	2.89921
chr1	159046380	159047503	C7KUGACXX_8_7961.sorted.filtered_peak_1667	107	.	3.66652	13.74075	10.77960
chr1	159750296	159751093	C7KUGACXX_8_7961.sorted.filtered_peak_1668	122	.	4.06972	15.30046	12.29371
chr1	159769969	159770387	C7KUGACXX_8_7961.sorted.filtered_peak_1669	43	.	3.17678	6.97576	4.37597
chr1	159796053	159796976	C7KUGACXX_8_7961.sorted.filtered_peak_1670	41	.	2.87211	6.73824	4.15303
chr1	159797367	159797676	C7KUGACXX_8_7961.sorted.filtered_peak_1671	27	.	2.59195	5.26571	2.79156
chr1	159824533	159825034	C7KUGACXX_8_7961.sorted.filtered_peak_1672	28	.	2.86057	5.32948	2.85108
chr1	159880157	159881005	C7KUGACXX_8_7961.sorted.filtered_peak_1673	51	.	3.12629	7.75729	5.11752
chr1	159893093	159893751	C7KUGACXX_8_7961.sorted.filtered_peak_1674	27	.	2.28139	5.25733	2.78322
chr1	159895039	159895633	C7KUGACXX_8_7961.sorted.filtered_peak_1675	56	.	2.69523	8.26532	5.61419
chr1	160001361	160002119	C7KUGACXX_8_7961.sorted.filtered_peak_1676	78	.	3.94723	10.64343	7.83393
chr1	160040224	160040524	C7KUGACXX_8_7961.sorted.filtered_peak_1677	36	.	3.30956	6.21750	3.65723
chr1	160067927	160069327	C7KUGACXX_8_7961.sorted.filtered_peak_1678	61	.	2.83897	8.77427	6.10912
chr1	160175040	160175676	C7KUGACXX_8_7961.sorted.filtered_peak_1679	26	.	2.68754	5.12613	2.66474
chr1	160221785	160222067	C7KUGACXX_8_7961.sorted.filtered_peak_1680	22	.	2.92243	4.66253	2.23943
chr1	160231328	160233013	C7KUGACXX_8_7961.sorted.filtered_peak_1681	92	.	3.20649	12.08122	9.22273
chr1	160254732	160255193	C7KUGACXX_8_7961.sorted.filtered_peak_1682	75	.	3.90757	10.37167	7.57547
chr1	160261343	160261593	C7KUGACXX_8_7961.sorted.filtered_peak_1683	11	.	2.43024	3.39123	1.14175
chr1	160312348	160313562	C7KUGACXX_8_7961.sorted.filtered_peak_1684	66	.	3.25485	9.37614	6.68648
chr1	160398777	160399052	C7KUGACXX_8_7961.sorted.filtered_peak_1685	16	.	2.31010	3.94803	1.61888
chr1	160399578	160399878	C7KUGACXX_8_7961.sorted.filtered_peak_1686	36	.	2.84787	6.21566	3.65180
chr1	160407712	160408066	C7KUGACXX_8_7961.sorted.filtered_peak_1687	30	.	2.96182	5.60511	3.09411
chr1	160430274	160430617	C7KUGACXX_8_7961.sorted.filtered_peak_1688	13	.	2.43277	3.59092	1.30678
chr1	160489718	160490297	C7KUGACXX_8_7961.sorted.filtered_peak_1689	16	.	2.41047	4.03072	1.67928
chr1	160490532	160491259	C7KUGACXX_8_7961.sorted.filtered_peak_1690	13	.	2.32063	3.67341	1.37805
chr1	160492493	160493050	C7KUGACXX_8_7961.sorted.filtered_peak_1691	21	.	2.56193	4.51367	2.11524
chr1	160509787	160510606	C7KUGACXX_8_7961.sorted.filtered_peak_1692	93	.	3.93676	12.30073	9.39774
chr1	160528172	160529109	C7KUGACXX_8_7961.sorted.filtered_peak_1693	26	.	2.85227	5.14140	2.68135
chr1	160537688	160538418	C7KUGACXX_8_7961.sorted.filtered_peak_1694	40	.	3.01285	6.58476	4.00191
chr1	160548033	160548283	C7KUGACXX_8_7961.sorted.filtered_peak_1695	23	.	2.48759	4.84186	2.39863
chr1	160576749	160577223	C7KUGACXX_8_7961.sorted.filtered_peak_1696	55	.	3.47873	8.21205	5.53064
chr1	160593007	160593327	C7KUGACXX_8_7961.sorted.filtered_peak_1697	25	.	2.53958	4.93580	2.50988
chr1	160599682	160599937	C7KUGACXX_8_7961.sorted.filtered_peak_1698	27	.	2.52854	5.22608	2.74060
chr1	160607750	160608271	C7KUGACXX_8_7961.sorted.filtered_peak_1699	69	.	3.04040	9.72313	6.97047
chr1	160634604	160635779	C7KUGACXX_8_7961.sorted.filtered_peak_1700	38	.	3.09386	6.44385	3.87431
chr1	160642748	160643091	C7KUGACXX_8_7961.sorted.filtered_peak_1701	23	.	2.62542	4.79806	2.36422
chr1	160652946	160653574	C7KUGACXX_8_7961.sorted.filtered_peak_1702	61	.	3.22380	8.87801	6.16058
chr1	160655149	160655459	C7KUGACXX_8_7961.sorted.filtered_peak_1703	16	.	2.34151	4.04165	1.69677
chr1	160681475	160681923	C7KUGACXX_8_7961.sorted.filtered_peak_1704	72	.	3.10862	10.02860	7.24548
chr1	160692741	160693013	C7KUGACXX_8_7961.sorted.filtered_peak_1705	15	.	2.49877	3.86573	1.54557
chr1	160696627	160696897	C7KUGACXX_8_7961.sorted.filtered_peak_1706	42	.	3.33179	6.80376	4.20459
chr1	160725952	160726588	C7KUGACXX_8_7961.sorted.filtered_peak_1707	53	.	3.42238	8.02846	5.34275
chr1	160737106	160737373	C7KUGACXX_8_7961.sorted.filtered_peak_1708	23	.	2.60965	4.80259	2.36072
chr1	160737651	160738369	C7KUGACXX_8_7961.sorted.filtered_peak_1709	26	.	2.66441	5.09245	2.64178
chr1	160752040	160752374	C7KUGACXX_8_7961.sorted.filtered_peak_1710	26	.	3.01965	5.05679	2.60021
chr1	160759192	160759467	C7KUGACXX_8_7961.sorted.filtered_peak_1711	26	.	3.16260	5.14450	2.68770
chr1	160765613	160766187	C7KUGACXX_8_7961.sorted.filtered_peak_1712	92	.	3.85620	12.10574	9.21189
chr1	160806964	160808053	C7KUGACXX_8_7961.sorted.filtered_peak_1713	79	.	3.45278	10.77917	7.97508
chr1	160832323	160832866	C7KUGACXX_8_7961.sorted.filtered_peak_1714	26	.	2.92362	5.14877	2.68211
chr1	160847171	160847469	C7KUGACXX_8_7961.sorted.filtered_peak_1715	11	.	2.54726	3.34998	1.10236
chr1	160921277	160921721	C7KUGACXX_8_7961.sorted.filtered_peak_1716	20	.	2.88600	4.41668	2.01871
chr1	160924078	160924479	C7KUGACXX_8_7961.sorted.filtered_peak_1717	17	.	2.77749	4.13567	1.77374
chr1	160960131	160960554	C7KUGACXX_8_7961.sorted.filtered_peak_1718	27	.	3.21201	5.25969	2.77599
chr1	160983253	160984107	C7KUGACXX_8_7961.sorted.filtered_peak_1719	25	.	2.99981	4.95522	2.50678
chr1	160990893	160991370	C7KUGACXX_8_7961.sorted.filtered_peak_1720	37	.	3.30724	6.29758	3.74363
chr1	161008548	161008980	C7KUGACXX_8_7961.sorted.filtered_peak_1721	55	.	3.42197	8.22750	5.55526
chr1	161015289	161016325	C7KUGACXX_8_7961.sorted.filtered_peak_1722	81	.	3.16941	10.93618	8.11806
chr1	161037985	161038654	C7KUGACXX_8_7961.sorted.filtered_peak_1723	64	.	2.84701	9.20247	6.47830
chr1	161039332	161040085	C7KUGACXX_8_7961.sorted.filtered_peak_1724	107	.	3.31288	13.65289	10.73382
chr1	161067196	161068367	C7KUGACXX_8_7961.sorted.filtered_peak_1725	34	.	2.63182	5.93561	3.40116
chr1	161087328	161088347	C7KUGACXX_8_7961.sorted.filtered_peak_1726	54	.	3.20505	8.16613	5.48104
chr1	161102185	161102936	C7KUGACXX_8_7961.sorted.filtered_peak_1727	162	.	4.63706	19.47613	16.25380
chr1	161123466	161124238	C7KUGACXX_8_7961.sorted.filtered_peak_1728	46	.	3.09300	7.30196	4.67027
chr1	161128875	161129770	C7KUGACXX_8_7961.sorted.filtered_peak_1729	47	.	2.79310	7.35454	4.76051
chr1	161135513	161136416	C7KUGACXX_8_7961.sorted.filtered_peak_1730	149	.	4.11528	18.07030	14.91481
chr1	161146955	161147730	C7KUGACXX_8_7961.sorted.filtered_peak_1731	22	.	2.48264	4.68623	2.26391
chr1	161152078	161152370	C7KUGACXX_8_7961.sorted.filtered_peak_1732	37	.	2.61663	6.33431	3.77619
chr1	161155087	161155762	C7KUGACXX_8_7961.sorted.filtered_peak_1733	109	.	3.94109	13.92825	10.96959
chr1	161162391	161162659	C7KUGACXX_8_7961.sorted.filtered_peak_1734	32	.	3.06331	5.80122	3.26900
chr1	161171547	161172528	C7KUGACXX_8_7961.sorted.filtered_peak_1735	70	.	3.27227	9.81608	7.04811
chr1	161195177	161196012	C7KUGACXX_8_7961.sorted.filtered_peak_1736	151	.	4.09117	18.25108	15.10356
chr1	161275854	161276247	C7KUGACXX_8_7961.sorted.filtered_peak_1737	53	.	3.51308	8.03320	5.35861
chr1	161283724	161284679	C7KUGACXX_8_7961.sorted.filtered_peak_1738	64	.	3.68171	9.15560	6.42901
chr1	161359360	161360542	C7KUGACXX_8_7961.sorted.filtered_peak_1739	79	.	3.49160	10.72512	7.93359
chr1	161369023	161370242	C7KUGACXX_8_7961.sorted.filtered_peak_1740	135	.	4.38190	16.64208	13.58157
chr1	161410192	161410518	C7KUGACXX_8_7961.sorted.filtered_peak_1741	20	.	2.93200	4.41171	2.01106
chr1	161493564	161493889	C7KUGACXX_8_7961.sorted.filtered_peak_1742	58	.	4.18890	8.59688	5.88580
chr1	161494072	161494340	C7KUGACXX_8_7961.sorted.filtered_peak_1743	45	.	3.81317	7.22169	4.58863
chr1	161500589	161501150	C7KUGACXX_8_7961.sorted.filtered_peak_1744	81	.	4.69474	10.92645	8.10099
chr1	161509611	161510292	C7KUGACXX_8_7961.sorted.filtered_peak_1745	113	.	5.30841	14.34843	11.38925
chr1	161511713	161511994	C7KUGACXX_8_7961.sorted.filtered_peak_1746	15	.	2.66459	3.81483	1.50066
chr1	161582159	161582713	C7KUGACXX_8_7961.sorted.filtered_peak_1747	70	.	4.47479	9.80662	7.04235
chr1	161591247	161591786	C7KUGACXX_8_7961.sorted.filtered_peak_1748	71	.	4.53239	9.89513	7.11206
chr1	161696536	161697538	C7KUGACXX_8_7961.sorted.filtered_peak_1749	33	.	2.68292	5.92817	3.39197
chr1	161708598	161709122	C7KUGACXX_8_7961.sorted.filtered_peak_1750	47	.	3.13066	7.39185	4.75089
chr1	161719175	161720251	C7KUGACXX_8_7961.sorted.filtered_peak_1751	72	.	3.60344	10.00689	7.26321
chr1	161735710	161736601	C7KUGACXX_8_7961.sorted.filtered_peak_1752	44	.	3.07554	7.00674	4.42367
chr1	161741915	161742506	C7KUGACXX_8_7961.sorted.filtered_peak_1753	17	.	2.63175	4.15945	1.78987
chr1	161762315	161762788	C7KUGACXX_8_7961.sorted.filtered_peak_1754	18	.	2.79614	4.22545	1.85202
chr1	161904065	161904319	C7KUGACXX_8_7961.sorted.filtered_peak_1755	32	.	3.19220	5.83420	3.29604
chr1	162121996	162122699	C7KUGACXX_8_7961.sorted.filtered_peak_1756	42	.	3.45316	6.81404	4.22643
chr1	162467399	162468401	C7KUGACXX_8_7961.sorted.filtered_peak_1757	66	.	3.71153	9.39117	6.66503
chr1	162530633	162531873	C7KUGACXX_8_7961.sorted.filtered_peak_1758	92	.	3.53190	12.11705	9.29447
chr1	162792788	162793529	C7KUGACXX_8_7961.sorted.filtered_peak_1759	24	.	2.97392	4.83314	2.40086
chr1	162804942	162805716	C7KUGACXX_8_7961.sorted.filtered_peak_1760	40	.	3.26019	6.65744	4.09789
chr1	163291090	163292329	C7KUGACXX_8_7961.sorted.filtered_peak_1761	109	.	3.51772	13.89742	10.94656
chr1	165362140	165362753	C7KUGACXX_8_7961.sorted.filtered_peak_1762	101	.	4.26769	13.06872	10.14195
chr1	165567163	165567852	C7KUGACXX_8_7961.sorted.filtered_peak_1763	78	.	3.62088	10.61849	7.82271
chr1	165599922	165600855	C7KUGACXX_8_7961.sorted.filtered_peak_1764	179	.	4.69137	21.19906	17.92376
chr1	165667314	165668069	C7KUGACXX_8_7961.sorted.filtered_peak_1765	138	.	4.41604	16.94929	13.85357
chr1	165737813	165738612	C7KUGACXX_8_7961.sorted.filtered_peak_1766	129	.	4.37854	16.01120	12.95756
chr1	165796677	165797660	C7KUGACXX_8_7961.sorted.filtered_peak_1767	28	.	2.70950	5.31935	2.84663
chr1	165840559	165841142	C7KUGACXX_8_7961.sorted.filtered_peak_1768	53	.	3.49250	7.98827	5.31714
chr1	166458952	166459832	C7KUGACXX_8_7961.sorted.filtered_peak_1769	38	.	3.36080	6.36385	3.84271
chr1	166808316	166809568	C7KUGACXX_8_7961.sorted.filtered_peak_1770	46	.	2.96662	7.25572	4.68871
chr1	166844816	166846041	C7KUGACXX_8_7961.sorted.filtered_peak_1771	151	.	4.06096	18.32238	15.17931
chr1	167012962	167013581	C7KUGACXX_8_7961.sorted.filtered_peak_1772	39	.	3.35677	6.54537	3.96644
chr1	167189254	167190284	C7KUGACXX_8_7961.sorted.filtered_peak_1773	197	.	3.96011	23.15380	19.74416
chr1	167191321	167191708	C7KUGACXX_8_7961.sorted.filtered_peak_1774	48	.	2.46433	7.53846	4.89445
chr1	167416915	167417501	C7KUGACXX_8_7961.sorted.filtered_peak_1775	36	.	2.83279	6.19948	3.64606
chr1	167424767	167425531	C7KUGACXX_8_7961.sorted.filtered_peak_1776	24	.	2.48176	4.89584	2.45503
chr1	167443488	167443938	C7KUGACXX_8_7961.sorted.filtered_peak_1777	13	.	2.52792	3.60129	1.31745
chr1	167451565	167451874	C7KUGACXX_8_7961.sorted.filtered_peak_1778	29	.	2.83505	5.45536	2.96184
chr1	167461772	167462127	C7KUGACXX_8_7961.sorted.filtered_peak_1779	13	.	2.27689	3.59074	1.31055
chr1	167486651	167487349	C7KUGACXX_8_7961.sorted.filtered_peak_1780	24	.	2.34772	4.83319	2.40714
chr1	167487531	167487912	C7KUGACXX_8_7961.sorted.filtered_peak_1781	20	.	2.27640	4.39292	2.00137
chr1	167509797	167510047	C7KUGACXX_8_7961.sorted.filtered_peak_1782	18	.	2.52062	4.20836	1.83496
chr1	167522546	167523383	C7KUGACXX_8_7961.sorted.filtered_peak_1783	59	.	3.24925	8.62036	5.93247
chr1	167569217	167569752	C7KUGACXX_8_7961.sorted.filtered_peak_1784	44	.	3.32777	7.10701	4.48451
chr1	167572185	167572452	C7KUGACXX_8_7961.sorted.filtered_peak_1785	24	.	2.79093	4.83344	2.40066
chr1	167586675	167587171	C7KUGACXX_8_7961.sorted.filtered_peak_1786	14	.	2.62570	3.78384	1.47529
chr1	167596985	167597887	C7KUGACXX_8_7961.sorted.filtered_peak_1787	66	.	2.90860	9.38906	6.68384
chr1	167606411	167606832	C7KUGACXX_8_7961.sorted.filtered_peak_1788	33	.	2.80147	5.84790	3.32642
chr1	167611205	167611813	C7KUGACXX_8_7961.sorted.filtered_peak_1789	23	.	2.67656	4.74589	2.31628
chr1	167656991	167657425	C7KUGACXX_8_7961.sorted.filtered_peak_1790	24	.	2.80861	4.95174	2.49551
chr1	167683635	167684370	C7KUGACXX_8_7961.sorted.filtered_peak_1791	39	.	2.60286	6.49108	3.91200
chr1	167684741	167685363	C7KUGACXX_8_7961.sorted.filtered_peak_1792	23	.	2.29290	4.82035	2.39571
chr1	167690961	167691714	C7KUGACXX_8_7961.sorted.filtered_peak_1793	27	.	2.64872	5.18288	2.71834
chr1	167764993	167765473	C7KUGACXX_8_7961.sorted.filtered_peak_1794	11	.	2.54670	3.34852	1.10117
chr1	167772479	167772847	C7KUGACXX_8_7961.sorted.filtered_peak_1795	39	.	3.09430	6.56279	3.98891
chr1	167774176	167774878	C7KUGACXX_8_7961.sorted.filtered_peak_1796	65	.	3.63918	9.32966	6.57663
chr1	167904676	167906274	C7KUGACXX_8_7961.sorted.filtered_peak_1797	132	.	3.42899	16.28858	13.22828
chr1	168147804	168148920	C7KUGACXX_8_7961.sorted.filtered_peak_1798	98	.	3.97411	12.73108	9.82408
chr1	168194832	168195766	C7KUGACXX_8_7961.sorted.filtered_peak_1799	55	.	3.19193	8.14771	5.50938
chr1	168204586	168204852	C7KUGACXX_8_7961.sorted.filtered_peak_1800	22	.	2.67262	4.66713	2.24386
chr1	168206473	168206907	C7KUGACXX_8_7961.sorted.filtered_peak_1801	23	.	2.75315	4.81597	2.37394
chr1	168311802	168312680	C7KUGACXX_8_7961.sorted.filtered_peak_1802	29	.	2.71495	5.39820	2.93331
chr1	168332081	168332704	C7KUGACXX_8_7961.sorted.filtered_peak_1803	111	.	4.22103	14.08639	11.10089
chr1	168368334	168368829	C7KUGACXX_8_7961.sorted.filtered_peak_1804	14	.	2.48498	3.74978	1.44396
chr1	168378013	168378510	C7KUGACXX_8_7961.sorted.filtered_peak_1805	44	.	3.17082	7.07090	4.47265
chr1	168390397	168391033	C7KUGACXX_8_7961.sorted.filtered_peak_1806	79	.	3.94486	10.73783	7.90425
chr1	168408902	168409377	C7KUGACXX_8_7961.sorted.filtered_peak_1807	60	.	3.43180	8.73791	6.03558
chr1	168435546	168435825	C7KUGACXX_8_7961.sorted.filtered_peak_1808	23	.	2.62914	4.78103	2.34949
chr1	168489407	168489933	C7KUGACXX_8_7961.sorted.filtered_peak_1809	21	.	2.58086	4.53213	2.12048
chr1	168490886	168491235	C7KUGACXX_8_7961.sorted.filtered_peak_1810	26	.	2.74198	5.10996	2.64542
chr1	168504598	168505353	C7KUGACXX_8_7961.sorted.filtered_peak_1811	52	.	3.62339	7.91214	5.25206
chr1	169013647	169013941	C7KUGACXX_8_7961.sorted.filtered_peak_1812	35	.	3.03905	6.07484	3.52579
chr1	169075213	169076081	C7KUGACXX_8_7961.sorted.filtered_peak_1813	26	.	2.56195	5.06260	2.62201
chr1	169281368	169281851	C7KUGACXX_8_7961.sorted.filtered_peak_1814	72	.	4.19902	9.98700	7.20930
chr1	169286740	169286990	C7KUGACXX_8_7961.sorted.filtered_peak_1815	16	.	2.75130	3.96012	1.62311
chr1	169336689	169337600	C7KUGACXX_8_7961.sorted.filtered_peak_1816	153	.	3.86209	18.56705	15.38657
chr1	169454613	169455477	C7KUGACXX_8_7961.sorted.filtered_peak_1817	97	.	3.78481	12.67005	9.77602
chr1	169662043	169662492	C7KUGACXX_8_7961.sorted.filtered_peak_1818	28	.	2.72387	5.35697	2.87675
chr1	169663089	169663850	C7KUGACXX_8_7961.sorted.filtered_peak_1819	31	.	2.74156	5.62194	3.12996
chr1	169681115	169681365	C7KUGACXX_8_7961.sorted.filtered_peak_1820	19	.	2.75371	4.29761	1.92090
chr1	169763453	169764522	C7KUGACXX_8_7961.sorted.filtered_peak_1821	125	.	4.09937	15.53793	12.51124
chr1	169862624	169863678	C7KUGACXX_8_7961.sorted.filtered_peak_1822	144	.	3.67163	17.60426	14.45969
chr1	169898044	169898321	C7KUGACXX_8_7961.sorted.filtered_peak_1823	15	.	2.57125	3.90640	1.58682
chr1	170043381	170044183	C7KUGACXX_8_7961.sorted.filtered_peak_1824	194	.	4.84319	22.82662	19.45628
chr1	170500811	170501641	C7KUGACXX_8_7961.sorted.filtered_peak_1825	81	.	3.91958	10.96749	8.12270
chr1	171282850	171283479	C7KUGACXX_8_7961.sorted.filtered_peak_1826	55	.	3.88671	8.23278	5.54747
chr1	171454128	171455650	C7KUGACXX_8_7961.sorted.filtered_peak_1827	111	.	3.47328	14.06861	11.11771
chr1	171614094	171614538	C7KUGACXX_8_7961.sorted.filtered_peak_1828	13	.	2.64292	3.60717	1.31775
chr1	171710437	171710687	C7KUGACXX_8_7961.sorted.filtered_peak_1829	20	.	2.36319	4.46001	2.06534
chr1	171710875	171711686	C7KUGACXX_8_7961.sorted.filtered_peak_1830	60	.	3.18143	8.74376	6.02858
chr1	171750104	171750918	C7KUGACXX_8_7961.sorted.filtered_peak_1831	260	.	4.95527	29.79690	26.09895
chr1	171810395	171810883	C7KUGACXX_8_7961.sorted.filtered_peak_1832	52	.	3.52095	7.95678	5.29229
chr1	171909540	171909790	C7KUGACXX_8_7961.sorted.filtered_peak_1833	16	.	2.72228	3.95117	1.61541
chr1	172086962	172087221	C7KUGACXX_8_7961.sorted.filtered_peak_1834	41	.	3.48926	6.72739	4.12510
chr1	172123776	172124107	C7KUGACXX_8_7961.sorted.filtered_peak_1835	22	.	2.91166	4.68770	2.26104
chr1	172150516	172151087	C7KUGACXX_8_7961.sorted.filtered_peak_1836	29	.	2.81866	5.44165	2.95685
chr1	172172417	172172745	C7KUGACXX_8_7961.sorted.filtered_peak_1837	19	.	2.82679	4.30849	1.92144
chr1	172224237	172224746	C7KUGACXX_8_7961.sorted.filtered_peak_1838	17	.	2.73471	4.06652	1.70997
chr1	172327591	172328364	C7KUGACXX_8_7961.sorted.filtered_peak_1839	36	.	2.90127	6.26172	3.69970
chr1	172349694	172350390	C7KUGACXX_8_7961.sorted.filtered_peak_1840	32	.	3.10506	5.72043	3.20242
chr1	172363271	172363616	C7KUGACXX_8_7961.sorted.filtered_peak_1841	61	.	3.55413	8.84971	6.13855
chr1	172368545	172368795	C7KUGACXX_8_7961.sorted.filtered_peak_1842	20	.	2.58543	4.44863	2.04393
chr1	172413079	172413490	C7KUGACXX_8_7961.sorted.filtered_peak_1843	23	.	2.69399	4.81825	2.38731
chr1	172501265	172502784	C7KUGACXX_8_7961.sorted.filtered_peak_1844	185	.	3.86546	21.91663	18.57760
chr1	172607996	172608749	C7KUGACXX_8_7961.sorted.filtered_peak_1845	79	.	3.56311	10.76622	7.94265
chr1	172627963	172628225	C7KUGACXX_8_7961.sorted.filtered_peak_1846	35	.	2.76752	6.06985	3.52507
chr1	172631675	172632326	C7KUGACXX_8_7961.sorted.filtered_peak_1847	58	.	3.14058	8.54647	5.85831
chr1	172639975	172640262	C7KUGACXX_8_7961.sorted.filtered_peak_1848	33	.	2.83095	5.90651	3.37426
chr1	172644301	172644706	C7KUGACXX_8_7961.sorted.filtered_peak_1849	43	.	3.11704	6.94765	4.33862
chr1	172666827	172667196	C7KUGACXX_8_7961.sorted.filtered_peak_1850	13	.	2.17504	3.60422	1.32012
chr1	172668327	172669090	C7KUGACXX_8_7961.sorted.filtered_peak_1851	36	.	2.65388	6.16576	3.64575
chr1	172677539	172678075	C7KUGACXX_8_7961.sorted.filtered_peak_1852	42	.	3.19947	6.87794	4.27355
chr1	172689025	172689407	C7KUGACXX_8_7961.sorted.filtered_peak_1853	18	.	2.68834	4.21878	1.85893
chr1	172715348	172715865	C7KUGACXX_8_7961.sorted.filtered_peak_1854	46	.	3.16474	7.25110	4.65475
chr1	172788080	172788726	C7KUGACXX_8_7961.sorted.filtered_peak_1855	15	.	2.49702	3.82856	1.51943
chr1	172807522	172807905	C7KUGACXX_8_7961.sorted.filtered_peak_1856	14	.	2.58188	3.70708	1.41298
chr1	172863750	172864674	C7KUGACXX_8_7961.sorted.filtered_peak_1857	26	.	2.76225	5.04982	2.62312
chr1	173379817	173380159	C7KUGACXX_8_7961.sorted.filtered_peak_1858	15	.	2.42171	3.82687	1.50955
chr1	173400361	173400669	C7KUGACXX_8_7961.sorted.filtered_peak_1859	23	.	2.75471	4.73491	2.30550
chr1	173445763	173446868	C7KUGACXX_8_7961.sorted.filtered_peak_1860	71	.	3.32357	9.91925	7.13489
chr1	173683853	173684781	C7KUGACXX_8_7961.sorted.filtered_peak_1861	118	.	4.45804	14.83396	11.83653
chr1	173793197	173794415	C7KUGACXX_8_7961.sorted.filtered_peak_1862	141	.	4.10805	17.25257	14.15575
chr1	173836684	173838135	C7KUGACXX_8_7961.sorted.filtered_peak_1863	136	.	3.17970	16.79582	13.69544
chr1	173954588	173955033	C7KUGACXX_8_7961.sorted.filtered_peak_1864	11	.	2.58023	3.43789	1.17529
chr1	173990848	173992145	C7KUGACXX_8_7961.sorted.filtered_peak_1865	74	.	3.41824	10.19333	7.46376
chr1	174122355	174122957	C7KUGACXX_8_7961.sorted.filtered_peak_1866	46	.	3.14828	7.27697	4.67308
chr1	174127924	174129009	C7KUGACXX_8_7961.sorted.filtered_peak_1867	98	.	3.41845	12.75437	9.85600
chr1	174160460	174160721	C7KUGACXX_8_7961.sorted.filtered_peak_1868	20	.	2.87128	4.45337	2.04630
chr1	174322538	174322795	C7KUGACXX_8_7961.sorted.filtered_peak_1869	10	.	2.50218	3.23189	1.00644
chr1	174592958	174593287	C7KUGACXX_8_7961.sorted.filtered_peak_1870	13	.	2.66810	3.67861	1.38061
chr1	174768510	174769741	C7KUGACXX_8_7961.sorted.filtered_peak_1871	45	.	3.12854	7.12163	4.55069
chr1	174844495	174844797	C7KUGACXX_8_7961.sorted.filtered_peak_1872	16	.	2.76228	3.93760	1.60432
chr1	174933537	174934054	C7KUGACXX_8_7961.sorted.filtered_peak_1873	79	.	2.93822	10.76385	7.94632
chr1	174937898	174938301	C7KUGACXX_8_7961.sorted.filtered_peak_1874	30	.	2.18580	5.49208	3.00230
chr1	174968118	174969558	C7KUGACXX_8_7961.sorted.filtered_peak_1875	228	.	3.86969	26.36784	22.85472
chr1	174992070	174992928	C7KUGACXX_8_7961.sorted.filtered_peak_1876	132	.	4.76720	16.33711	13.26135
chr1	175161013	175161293	C7KUGACXX_8_7961.sorted.filtered_peak_1877	15	.	2.21757	3.84780	1.52687
chr1	175178107	175178884	C7KUGACXX_8_7961.sorted.filtered_peak_1878	78	.	3.73480	10.67482	7.86207
chr1	175483557	175483935	C7KUGACXX_8_7961.sorted.filtered_peak_1879	15	.	2.50306	3.88163	1.55446
chr1	175569913	175570181	C7KUGACXX_8_7961.sorted.filtered_peak_1880	19	.	2.64395	4.35533	1.96527
chr1	175809780	175810039	C7KUGACXX_8_7961.sorted.filtered_peak_1881	17	.	2.84060	4.14774	1.77771
chr1	176175750	176176974	C7KUGACXX_8_7961.sorted.filtered_peak_1882	149	.	3.93882	18.13775	14.97851
chr1	177353065	177353344	C7KUGACXX_8_7961.sorted.filtered_peak_1883	21	.	2.89343	4.59739	2.19410
chr1	178269077	178269474	C7KUGACXX_8_7961.sorted.filtered_peak_1884	30	.	3.31083	5.57859	3.07277
chr1	178511310	178512271	C7KUGACXX_8_7961.sorted.filtered_peak_1885	35	.	3.10211	6.12620	3.58459
chr1	178695396	178695646	C7KUGACXX_8_7961.sorted.filtered_peak_1886	26	.	2.88563	5.12094	2.65251
chr1	178994551	178995580	C7KUGACXX_8_7961.sorted.filtered_peak_1887	44	.	2.83182	7.09075	4.47979
chr1	179006167	179006492	C7KUGACXX_8_7961.sorted.filtered_peak_1888	27	.	2.92864	5.26429	2.78701
chr1	179008046	179008432	C7KUGACXX_8_7961.sorted.filtered_peak_1889	21	.	2.68340	4.51149	2.10200
chr1	179050605	179051515	C7KUGACXX_8_7961.sorted.filtered_peak_1890	51	.	3.20292	7.78116	5.12269
chr1	179098873	179099140	C7KUGACXX_8_7961.sorted.filtered_peak_1891	58	.	3.89254	8.51427	5.80188
chr1	179197605	179199232	C7KUGACXX_8_7961.sorted.filtered_peak_1892	20	.	2.66816	4.44203	2.07212
chr1	179262398	179263353	C7KUGACXX_8_7961.sorted.filtered_peak_1893	60	.	3.42476	8.69578	6.02176
chr1	179268131	179268386	C7KUGACXX_8_7961.sorted.filtered_peak_1894	31	.	3.08260	5.65916	3.15565
chr1	179334617	179335477	C7KUGACXX_8_7961.sorted.filtered_peak_1895	125	.	4.48973	15.54756	12.50658
chr1	179783886	179784494	C7KUGACXX_8_7961.sorted.filtered_peak_1896	28	.	2.79367	5.36454	2.88897
chr1	179800531	179800985	C7KUGACXX_8_7961.sorted.filtered_peak_1897	14	.	2.60213	3.71449	1.41258
chr1	179846816	179847134	C7KUGACXX_8_7961.sorted.filtered_peak_1898	48	.	2.72410	7.44021	4.80782
chr1	179851034	179852593	C7KUGACXX_8_7961.sorted.filtered_peak_1899	115	.	3.40318	14.54583	11.56911
chr1	179923046	179924561	C7KUGACXX_8_7961.sorted.filtered_peak_1900	104	.	3.52283	13.33138	10.42095
chr1	180114160	180114481	C7KUGACXX_8_7961.sorted.filtered_peak_1901	10	.	2.48387	3.20174	1.01846
chr1	180123327	180124459	C7KUGACXX_8_7961.sorted.filtered_peak_1902	82	.	3.46670	11.06248	8.26336
chr1	180471470	180472421	C7KUGACXX_8_7961.sorted.filtered_peak_1903	110	.	4.11560	14.05705	11.08118
chr1	180600661	180601821	C7KUGACXX_8_7961.sorted.filtered_peak_1904	100	.	3.73674	12.91747	10.03418
chr1	180950819	180951086	C7KUGACXX_8_7961.sorted.filtered_peak_1905	34	.	3.15740	6.03774	3.49021
chr1	180991146	180992591	C7KUGACXX_8_7961.sorted.filtered_peak_1906	56	.	2.87780	8.28819	5.60890
chr1	181002640	181003279	C7KUGACXX_8_7961.sorted.filtered_peak_1907	69	.	3.54567	9.64238	6.91495
chr1	181012816	181013094	C7KUGACXX_8_7961.sorted.filtered_peak_1908	32	.	3.37308	5.77890	3.25844
chr1	181013518	181014108	C7KUGACXX_8_7961.sorted.filtered_peak_1909	16	.	2.76940	3.95772	1.61868
chr1	181031788	181032290	C7KUGACXX_8_7961.sorted.filtered_peak_1910	19	.	2.73490	4.35935	1.97923
chr1	181057594	181058621	C7KUGACXX_8_7961.sorted.filtered_peak_1911	68	.	2.81749	9.60313	6.87093
chr1	181059200	181059930	C7KUGACXX_8_7961.sorted.filtered_peak_1912	28	.	2.25517	5.36142	2.89409
chr1	181068453	181069238	C7KUGACXX_8_7961.sorted.filtered_peak_1913	18	.	2.26079	4.16416	1.80723
chr1	181074019	181074948	C7KUGACXX_8_7961.sorted.filtered_peak_1914	99	.	3.34726	12.86254	9.97594
chr1	181111654	181111904	C7KUGACXX_8_7961.sorted.filtered_peak_1915	24	.	2.61454	4.92767	2.47988
chr1	181118724	181119225	C7KUGACXX_8_7961.sorted.filtered_peak_1916	75	.	3.96980	10.34053	7.56574
chr1	181128839	181129345	C7KUGACXX_8_7961.sorted.filtered_peak_1917	26	.	3.08965	5.10141	2.64860
chr1	181135736	181136071	C7KUGACXX_8_7961.sorted.filtered_peak_1918	22	.	2.85305	4.70894	2.28421
chr1	181159108	181159396	C7KUGACXX_8_7961.sorted.filtered_peak_1919	19	.	2.80366	4.35899	1.97263
chr1	181394199	181394558	C7KUGACXX_8_7961.sorted.filtered_peak_1920	15	.	2.61405	3.84459	1.52537
chr1	181998404	181999520	C7KUGACXX_8_7961.sorted.filtered_peak_1921	143	.	4.27220	17.44676	14.33698
chr1	182056471	182056827	C7KUGACXX_8_7961.sorted.filtered_peak_1922	21	.	2.63164	4.61080	2.19243
chr1	182112427	182112836	C7KUGACXX_8_7961.sorted.filtered_peak_1923	21	.	2.77189	4.51951	2.11287
chr1	182218305	182218577	C7KUGACXX_8_7961.sorted.filtered_peak_1924	13	.	2.65812	3.64323	1.34337
chr1	182228342	182228938	C7KUGACXX_8_7961.sorted.filtered_peak_1925	22	.	2.95388	4.64478	2.22545
chr1	182360372	182361210	C7KUGACXX_8_7961.sorted.filtered_peak_1926	27	.	2.71565	5.19851	2.74856
chr1	182385168	182385494	C7KUGACXX_8_7961.sorted.filtered_peak_1927	15	.	2.71489	3.83279	1.53164
chr1	182396501	182396764	C7KUGACXX_8_7961.sorted.filtered_peak_1928	12	.	2.41661	3.53699	1.26401
chr1	182399787	182400167	C7KUGACXX_8_7961.sorted.filtered_peak_1929	41	.	3.25503	6.69116	4.10478
chr1	182557711	182558136	C7KUGACXX_8_7961.sorted.filtered_peak_1930	38	.	3.10257	6.43020	3.86473
chr1	182572418	182572826	C7KUGACXX_8_7961.sorted.filtered_peak_1931	20	.	2.21076	4.47409	2.06907
chr1	182573108	182573761	C7KUGACXX_8_7961.sorted.filtered_peak_1932	57	.	2.84795	8.45637	5.79371
chr1	182584527	182585652	C7KUGACXX_8_7961.sorted.filtered_peak_1933	53	.	2.91199	7.96481	5.31907
chr1	182758447	182759208	C7KUGACXX_8_7961.sorted.filtered_peak_1934	52	.	3.13400	7.89116	5.23599
chr1	182808196	182809323	C7KUGACXX_8_7961.sorted.filtered_peak_1935	136	.	3.97257	16.75515	13.63839
chr1	182859036	182859436	C7KUGACXX_8_7961.sorted.filtered_peak_1936	12	.	2.50342	3.57246	1.29357
chr1	183163829	183164504	C7KUGACXX_8_7961.sorted.filtered_peak_1937	26	.	2.95587	5.10378	2.64696
chr1	183440116	183441993	C7KUGACXX_8_7961.sorted.filtered_peak_1938	70	.	2.71939	9.73518	7.00670
chr1	183447468	183447792	C7KUGACXX_8_7961.sorted.filtered_peak_1939	14	.	2.38863	3.76884	1.45658
chr1	183467468	183467742	C7KUGACXX_8_7961.sorted.filtered_peak_1940	16	.	2.61018	3.96522	1.63559
chr1	183559555	183559839	C7KUGACXX_8_7961.sorted.filtered_peak_1941	41	.	3.27259	6.69122	4.10224
chr1	183602846	183603199	C7KUGACXX_8_7961.sorted.filtered_peak_1942	19	.	2.08082	4.32957	1.94167
chr1	183604575	183605508	C7KUGACXX_8_7961.sorted.filtered_peak_1943	156	.	3.82545	18.84408	15.66524
chr1	183624635	183625005	C7KUGACXX_8_7961.sorted.filtered_peak_1944	20	.	2.84664	4.50424	2.09864
chr1	183774094	183774501	C7KUGACXX_8_7961.sorted.filtered_peak_1945	20	.	2.69902	4.48754	2.08947
chr1	183811658	183812033	C7KUGACXX_8_7961.sorted.filtered_peak_1946	55	.	3.56144	8.24168	5.55805
chr1	183857302	183857561	C7KUGACXX_8_7961.sorted.filtered_peak_1947	19	.	2.76336	4.29123	1.90956
chr1	183885000	183885673	C7KUGACXX_8_7961.sorted.filtered_peak_1948	71	.	3.74100	9.95798	7.17958
chr1	183925621	183926219	C7KUGACXX_8_7961.sorted.filtered_peak_1949	168	.	4.88479	20.14634	16.89399
chr1	184002777	184003163	C7KUGACXX_8_7961.sorted.filtered_peak_1950	20	.	2.55520	4.40948	2.02137
chr1	184020473	184021387	C7KUGACXX_8_7961.sorted.filtered_peak_1951	78	.	3.76424	10.68646	7.87647
chr1	184129477	184130083	C7KUGACXX_8_7961.sorted.filtered_peak_1952	28	.	2.66049	5.29923	2.82505
chr1	184191622	184192049	C7KUGACXX_8_7961.sorted.filtered_peak_1953	16	.	2.68031	3.94731	1.61657
chr1	184356060	184356431	C7KUGACXX_8_7961.sorted.filtered_peak_1954	18	.	2.41437	4.27284	1.88872
chr1	184460765	184461080	C7KUGACXX_8_7961.sorted.filtered_peak_1955	37	.	3.10869	6.26311	3.70334
chr1	184630791	184631308	C7KUGACXX_8_7961.sorted.filtered_peak_1956	16	.	2.55858	4.02681	1.68523
chr1	184633175	184633425	C7KUGACXX_8_7961.sorted.filtered_peak_1957	15	.	2.54158	3.84742	1.52363
chr1	184712158	184712530	C7KUGACXX_8_7961.sorted.filtered_peak_1958	66	.	3.60570	9.38722	6.62360
chr1	184715081	184715437	C7KUGACXX_8_7961.sorted.filtered_peak_1959	44	.	3.11423	7.06096	4.44647
chr1	184723295	184724831	C7KUGACXX_8_7961.sorted.filtered_peak_1960	127	.	3.63760	15.73555	12.71157
chr1	184809626	184810158	C7KUGACXX_8_7961.sorted.filtered_peak_1961	76	.	3.82522	10.44959	7.63353
chr1	184812866	184813311	C7KUGACXX_8_7961.sorted.filtered_peak_1962	45	.	3.38647	7.12190	4.51150
chr1	184836074	184836679	C7KUGACXX_8_7961.sorted.filtered_peak_1963	89	.	3.79873	11.76924	8.90841
chr1	184859609	184860070	C7KUGACXX_8_7961.sorted.filtered_peak_1964	58	.	3.47859	8.47908	5.80210
chr1	184942596	184943869	C7KUGACXX_8_7961.sorted.filtered_peak_1965	46	.	2.87901	7.32633	4.69649
chr1	184951283	184951650	C7KUGACXX_8_7961.sorted.filtered_peak_1966	43	.	3.50214	6.93381	4.34665
chr1	185014116	185014990	C7KUGACXX_8_7961.sorted.filtered_peak_1967	31	.	2.67427	5.68785	3.18956
chr1	185125438	185127242	C7KUGACXX_8_7961.sorted.filtered_peak_1968	121	.	3.35637	15.16269	12.15531
chr1	185210342	185210592	C7KUGACXX_8_7961.sorted.filtered_peak_1969	11	.	2.57474	3.42237	1.16156
chr1	185250280	185250873	C7KUGACXX_8_7961.sorted.filtered_peak_1970	21	.	2.90457	4.57703	2.17420
chr1	185285261	185287322	C7KUGACXX_8_7961.sorted.filtered_peak_1971	54	.	2.62880	8.13026	5.46824
chr1	185307738	185308724	C7KUGACXX_8_7961.sorted.filtered_peak_1972	51	.	3.24603	7.84061	5.17680
chr1	185389778	185390505	C7KUGACXX_8_7961.sorted.filtered_peak_1973	51	.	3.26865	7.84149	5.18696
chr1	185408780	185409657	C7KUGACXX_8_7961.sorted.filtered_peak_1974	53	.	3.27900	7.98755	5.30483
chr1	185528941	185529585	C7KUGACXX_8_7961.sorted.filtered_peak_1975	64	.	3.27758	9.15642	6.42912
chr1	185536066	185536740	C7KUGACXX_8_7961.sorted.filtered_peak_1976	43	.	3.00864	6.88834	4.30277
chr1	185605812	185606545	C7KUGACXX_8_7961.sorted.filtered_peak_1977	25	.	3.11689	4.97351	2.52197
chr1	185650308	185650618	C7KUGACXX_8_7961.sorted.filtered_peak_1978	31	.	3.22777	5.66072	3.15545
chr1	186241578	186241888	C7KUGACXX_8_7961.sorted.filtered_peak_1979	21	.	2.94934	4.53679	2.15340
chr1	186343661	186345209	C7KUGACXX_8_7961.sorted.filtered_peak_1980	189	.	3.97799	22.34018	18.99602
chr1	186587529	186587892	C7KUGACXX_8_7961.sorted.filtered_peak_1981	48	.	3.48418	7.46572	4.82628
chr1	186649134	186649884	C7KUGACXX_8_7961.sorted.filtered_peak_1982	22	.	2.64208	4.64716	2.22778
chr1	186745082	186745440	C7KUGACXX_8_7961.sorted.filtered_peak_1983	14	.	2.56057	3.78548	1.47538
chr1	192468763	192469037	C7KUGACXX_8_7961.sorted.filtered_peak_1984	24	.	3.08967	4.92661	2.49336
chr1	192485769	192486444	C7KUGACXX_8_7961.sorted.filtered_peak_1985	164	.	4.83242	19.65003	16.44064
chr1	192499353	192500340	C7KUGACXX_8_7961.sorted.filtered_peak_1986	26	.	2.89213	5.04820	2.60168
chr1	192507896	192508560	C7KUGACXX_8_7961.sorted.filtered_peak_1987	41	.	3.03423	6.68422	4.10835
chr1	192514146	192514498	C7KUGACXX_8_7961.sorted.filtered_peak_1988	45	.	3.08542	7.19911	4.56763
chr1	192520023	192520444	C7KUGACXX_8_7961.sorted.filtered_peak_1989	18	.	2.33714	4.20807	1.84189
chr1	192544571	192545286	C7KUGACXX_8_7961.sorted.filtered_peak_1990	70	.	3.02126	9.81975	7.07717
chr1	192578255	192578649	C7KUGACXX_8_7961.sorted.filtered_peak_1991	25	.	2.95946	4.97426	2.52536
chr1	192639504	192639754	C7KUGACXX_8_7961.sorted.filtered_peak_1992	12	.	2.60085	3.49226	1.21980
chr1	192775000	192775352	C7KUGACXX_8_7961.sorted.filtered_peak_1993	35	.	2.34811	6.08464	3.55623
chr1	192777760	192778604	C7KUGACXX_8_7961.sorted.filtered_peak_1994	75	.	2.92637	10.32722	7.52791
chr1	192988670	192988971	C7KUGACXX_8_7961.sorted.filtered_peak_1995	28	.	3.09859	5.35688	2.86537
chr1	193027701	193029208	C7KUGACXX_8_7961.sorted.filtered_peak_1996	102	.	3.38810	13.16755	10.26824
chr1	193073982	193074829	C7KUGACXX_8_7961.sorted.filtered_peak_1997	52	.	3.40382	7.93567	5.25887
chr1	193090553	193091772	C7KUGACXX_8_7961.sorted.filtered_peak_1998	129	.	3.91792	16.01774	12.97191
chr1	193210189	193210969	C7KUGACXX_8_7961.sorted.filtered_peak_1999	43	.	3.07536	6.89230	4.30664
chr1	193280342	193280794	C7KUGACXX_8_7961.sorted.filtered_peak_2000	54	.	3.71725	8.17903	5.49297
[truncated: 23,329 more rows]
